# Supplementary material for: Accuracy and Precision of Alchemical Relative Free Energy Predictions with and without Replica‐Exchange
Source: Adv Theory Simul. 2019 Nov 27;3(1):1900195. doi: 10.1002/adts.201900195 (PMC8427472; doi:10.1002/adts.201900195)
Supplement: Supplementary file 1 — Supporting Information [file ADTS-3-1900195-s001.gz]

Archive with 156 entries (156 files):
- BRD4/complex/l10-l11/build/complex.top
- BRD4/complex/l11-l12/build/complex.top
- BRD4/complex/l14-l13/build/complex.top
- BRD4/complex/l15-l14/build/complex.top
- BRD4/complex/l1-l8/build/complex.top
- BRD4/complex/l2-l3/build/complex.top
- BRD4/complex/l3-l1/build/complex.top
- BRD4/complex/l3-l4/build/complex.top
- BRD4/complex/l3-l5/build/complex.top
- BRD4/complex/l3-l6/build/complex.top
- BRD4/complex/l3-l7/build/complex.top
- BRD4/complex/l8-l9/build/complex.top
- MCL1/complex/l12-l35/build/complex.top
- MCL1/complex/l13-l17/build/complex.top
- MCL1/complex/l16-l34/build/complex.top
- MCL1/complex/l17-l9/build/complex.top
- MCL1/complex/l18-l39/build/complex.top
- MCL1/complex/l1-l8/build/complex.top
- MCL1/complex/l2-l32/build/complex.top
- MCL1/complex/l2-l4/build/complex.top
- MCL1/complex/l32-l38/build/complex.top
- MCL1/complex/l32-l42/build/complex.top
- MCL1/complex/l38-l42/build/complex.top
- MCL1/complex/l39-l42/build/complex.top
- MCL1/complex/l3-l16/build/complex.top
- MCL1/complex/l3-l5/build/complex.top
- MCL1/complex/l6-l41/build/complex.top
- MCL1/complex/l8-l18/build/complex.top
- TYK2/complex/l15-l10/build/complex.top
- TYK2/complex/l15-l16/build/complex.top
- TYK2/complex/l15-l6/build/complex.top
- TYK2/complex/l1-l10/build/complex.top
- TYK2/complex/l1-l15/build/complex.top
- TYK2/complex/l1-l3/build/complex.top
- TYK2/complex/l1-l6/build/complex.top
- TYK2/complex/l1-l8/build/complex.top
- TYK2/complex/l5-l16/build/complex.top
- TYK2/complex/l6-l10/build/complex.top
- TYK2/complex/l6-l11/build/complex.top
- BRD4/complex/l10-l11/build/complex.pdb
- BRD4/complex/l11-l12/build/complex.pdb
- BRD4/complex/l14-l13/build/complex.pdb
- BRD4/complex/l15-l14/build/complex.pdb
- BRD4/complex/l1-l8/build/complex.pdb
- BRD4/complex/l2-l3/build/complex.pdb
- BRD4/complex/l3-l1/build/complex.pdb
- BRD4/complex/l3-l4/build/complex.pdb
- BRD4/complex/l3-l5/build/complex.pdb
- BRD4/complex/l3-l6/build/complex.pdb
- BRD4/complex/l3-l7/build/complex.pdb
- BRD4/complex/l8-l9/build/complex.pdb
- MCL1/complex/l12-l35/build/complex.pdb
- MCL1/complex/l13-l17/build/complex.pdb
- MCL1/complex/l16-l34/build/complex.pdb
- MCL1/complex/l17-l9/build/complex.pdb
- MCL1/complex/l18-l39/build/complex.pdb
- MCL1/complex/l1-l8/build/complex.pdb
- MCL1/complex/l2-l32/build/complex.pdb
- MCL1/complex/l2-l4/build/complex.pdb
- MCL1/complex/l32-l38/build/complex.pdb
- MCL1/complex/l32-l42/build/complex.pdb
- MCL1/complex/l38-l42/build/complex.pdb
- MCL1/complex/l39-l42/build/complex.pdb
- MCL1/complex/l3-l16/build/complex.pdb
- MCL1/complex/l3-l5/build/complex.pdb
- MCL1/complex/l6-l41/build/complex.pdb
- MCL1/complex/l8-l18/build/complex.pdb
- TYK2/complex/l15-l10/build/complex.pdb
- TYK2/complex/l15-l16/build/complex.pdb
- TYK2/complex/l15-l6/build/complex.pdb
- TYK2/complex/l1-l10/build/complex.pdb
- TYK2/complex/l1-l15/build/complex.pdb
- TYK2/complex/l1-l3/build/complex.pdb
- TYK2/complex/l1-l6/build/complex.pdb
- TYK2/complex/l1-l8/build/complex.pdb
- TYK2/complex/l5-l16/build/complex.pdb
- TYK2/complex/l6-l10/build/complex.pdb
- TYK2/complex/l6-l11/build/complex.pdb
- BRD4/ligand/l10-l11/build/complex.top
- BRD4/ligand/l11-l12/build/complex.top
- BRD4/ligand/l14-l13/build/complex.top
- BRD4/ligand/l15-l14/build/complex.top
- BRD4/ligand/l1-l8/build/complex.top
- BRD4/ligand/l2-l3/build/complex.top
- BRD4/ligand/l3-l1/build/complex.top
- BRD4/ligand/l3-l4/build/complex.top
- BRD4/ligand/l3-l5/build/complex.top
- BRD4/ligand/l3-l6/build/complex.top
- BRD4/ligand/l3-l7/build/complex.top
- BRD4/ligand/l8-l9/build/complex.top
- MCL1/ligand/l12-l35/build/complex.top
- MCL1/ligand/l13-l17/build/complex.top
- MCL1/ligand/l16-l34/build/complex.top
- MCL1/ligand/l17-l9/build/complex.top
- MCL1/ligand/l18-l39/build/complex.top
- MCL1/ligand/l1-l8/build/complex.top
- MCL1/ligand/l2-l32/build/complex.top
- MCL1/ligand/l2-l4/build/complex.top
- MCL1/ligand/l32-l38/build/complex.top
- MCL1/ligand/l32-l42/build/complex.top
- MCL1/ligand/l38-l42/build/complex.top
- MCL1/ligand/l39-l42/build/complex.top
- MCL1/ligand/l3-l16/build/complex.top
- MCL1/ligand/l3-l5/build/complex.top
- MCL1/ligand/l6-l41/build/complex.top
- MCL1/ligand/l8-l18/build/complex.top
- TYK2/ligand/l15-l10/build/complex.top
- TYK2/ligand/l15-l16/build/complex.top
- TYK2/ligand/l15-l6/build/complex.top
- TYK2/ligand/l1-l10/build/complex.top
- TYK2/ligand/l1-l15/build/complex.top
- TYK2/ligand/l1-l3/build/complex.top
- TYK2/ligand/l1-l6/build/complex.top
- TYK2/ligand/l1-l8/build/complex.top
- TYK2/ligand/l5-l16/build/complex.top
- TYK2/ligand/l6-l10/build/complex.top
- TYK2/ligand/l6-l11/build/complex.top
- BRD4/ligand/l10-l11/build/complex.pdb
- BRD4/ligand/l11-l12/build/complex.pdb
- BRD4/ligand/l14-l13/build/complex.pdb
- BRD4/ligand/l15-l14/build/complex.pdb
- BRD4/ligand/l1-l8/build/complex.pdb
- BRD4/ligand/l2-l3/build/complex.pdb
- BRD4/ligand/l3-l1/build/complex.pdb
- BRD4/ligand/l3-l4/build/complex.pdb
- BRD4/ligand/l3-l5/build/complex.pdb
- BRD4/ligand/l3-l6/build/complex.pdb
- BRD4/ligand/l3-l7/build/complex.pdb
- BRD4/ligand/l8-l9/build/complex.pdb
- MCL1/ligand/l12-l35/build/complex.pdb
- MCL1/ligand/l13-l17/build/complex.pdb
- MCL1/ligand/l16-l34/build/complex.pdb
- MCL1/ligand/l17-l9/build/complex.pdb
- MCL1/ligand/l18-l39/build/complex.pdb
- MCL1/ligand/l1-l8/build/complex.pdb
- MCL1/ligand/l2-l32/build/complex.pdb
- MCL1/ligand/l2-l4/build/complex.pdb
- MCL1/ligand/l32-l38/build/complex.pdb
- MCL1/ligand/l32-l42/build/complex.pdb
- MCL1/ligand/l38-l42/build/complex.pdb
- MCL1/ligand/l39-l42/build/complex.pdb
- MCL1/ligand/l3-l16/build/complex.pdb
- MCL1/ligand/l3-l5/build/complex.pdb
- MCL1/ligand/l6-l41/build/complex.pdb
- MCL1/ligand/l8-l18/build/complex.pdb
- TYK2/ligand/l15-l10/build/complex.pdb
- TYK2/ligand/l15-l16/build/complex.pdb
- TYK2/ligand/l15-l6/build/complex.pdb
- TYK2/ligand/l1-l10/build/complex.pdb
- TYK2/ligand/l1-l15/build/complex.pdb
- TYK2/ligand/l1-l3/build/complex.pdb
- TYK2/ligand/l1-l6/build/complex.pdb
- TYK2/ligand/l1-l8/build/complex.pdb
- TYK2/ligand/l5-l16/build/complex.pdb
- TYK2/ligand/l6-l10/build/complex.pdb
- TYK2/ligand/l6-l11/build/complex.pdb
