# Supplementary material for: Accuracy and Precision of Alchemical Relative Free Energy Predictions with and without Replica‐Exchange
Source: Adv Theory Simul. 2019 Nov 27;3(1):1900195. doi: 10.1002/adts.201900195 (PMC8427472; doi:10.1002/adts.201900195)
Supplement: Supplementary file 1 — Supporting Information [file ADTS-3-1900195-s001.gz › MCL1/complex/l3-l5/build/complex.top]

%VERSION  VERSION_STAMP = V0001.000  DATE = 08/10/16  14:54:42                  
%FLAG TITLE                                                                     
%FORMAT(20a4)                                                                   
default_name                                                                    
%FLAG POINTERS                                                                  
%FORMAT(10I8)                                                                   
   33996      19   32756    1260    2801    1696    5467    4274       0       0
   55619   10660    1260    1696    4274      69     137      75      48       1
       0       0       0       0       0       0       0       1      52       0
       0
%FLAG ATOM_NAME                                                                 
%FORMAT(20a4)                                                                   
N   H1  H2  H3  CA  HA2 HA3 C   O   N   H   CA  HA  CB  HB2 HB3 CG  OD1 OD2 C   
O   N   H   CA  HA  CB  HB2 HB3 CG  HG2 HG3 CD  OE1 OE2 C   O   N   H   CA  HA  
CB  HB2 HB3 CG  HG  CD1 HD11HD12HD13CD2 HD21HD22HD23C   O   N   H   CA  HA  CB  
HB2 HB3 CG  CD1 HD1 CE1 HE1 CZ  OH  HH  CE2 HE2 CD2 HD2 C   O   N   H   CA  HA  
CB  HB2 HB3 CG  HG2 HG3 CD  HD2 HD3 NE  HE  CZ  NH1 HH11HH12NH2 HH21HH22C   O   
N   H   CA  HA  CB  HB2 HB3 CG  HG2 HG3 CD  OE1 NE2 HE21HE22C   O   N   H   CA  
HA  CB  HB2 HB3 OG  HG  C   O   N   H   CA  HA  CB  HB2 HB3 CG  HG  CD1 HD11HD12
HD13CD2 HD21HD22HD23C   O   N   H   CA  HA  CB  HB2 HB3 CG  HG2 HG3 CD  OE1 OE2 
C   O   N   H   CA  HA  CB  HB  CG2 HG21HG22HG23CG1 HG12HG13CD1 HD11HD12HD13C   
O   N   H   CA  HA  CB  HB  CG2 HG21HG22HG23CG1 HG12HG13CD1 HD11HD12HD13C   O   
N   H   CA  HA  CB  HB2 HB3 OG  HG  C   O   N   H   CA  HA  CB  HB2 HB3 CG  HG2 
HG3 CD  HD2 HD3 NE  HE  CZ  NH1 HH11HH12NH2 HH21HH22C   O   N   H   CA  HA  CB  
HB2 HB3 CG  CD1 HD1 CE1 HE1 CZ  OH  HH  CE2 HE2 CD2 HD2 C   O   N   H   CA  HA  
CB  HB2 HB3 CG  HG  CD1 HD11HD12HD13CD2 HD21HD22HD23C   O   N   H   CA  HA  CB  
HB2 HB3 CG  HG2 HG3 CD  HD2 HD3 NE  HE  CZ  NH1 HH11HH12NH2 HH21HH22C   O   N   
H   CA  HA  CB  HB2 HB3 CG  HG2 HG3 CD  OE1 OE2 C   O   N   H   CA  HA  CB  HB2 
HB3 CG  HG2 HG3 CD  OE1 NE2 HE21HE22C   O   N   H   CA  HA  CB  HB1 HB2 HB3 C   
O   N   H   CA  HA  CB  HB  CG2 HG21HG22HG23OG1 HG1 C   O   N   H   CA  HA2 HA3 
C   O   N   H   CA  HA  CB  HB1 HB2 HB3 C   O   N   H   CA  HA  CB  HB2 HB3 CG  
HG2 HG3 CD  HD2 HD3 CE  HE2 HE3 NZ  HZ1 HZ2 HZ3 C   O   N   H   CA  HA  CB  HB2 
HB3 CG  OD1 OD2 C   O   N   H   CA  HA  CB  HB  CG2 HG21HG22HG23OG1 HG1 C   O   
N   H   CA  HA  CB  HB2 HB3 CG  HG2 HG3 CD  HD2 HD3 CE  HE2 HE3 NZ  HZ1 HZ2 HZ3 
C   O   N   CD  HD2 HD3 CG  HG2 HG3 CB  HB2 HB3 CA  HA  C   O   N   H   CA  HA  
CB  HB2 HB3 CG  HG2 HG3 SD  CE  HE1 HE2 HE3 C   O   N   H   CA  HA2 HA3 C   O   
N   H   CA  HA  CB  HB2 HB3 CG  HG2 HG3 CD  HD2 HD3 NE  HE  CZ  NH1 HH11HH12NH2 
HH21HH22C   O   N   H   CA  HA  CB  HB2 HB3 OG  HG  C   O   N   H   CA  HA2 HA3 
C   O   N   H   CA  HA  CB  HB1 HB2 HB3 C   O   N   H   CA  HA  CB  HB  CG2 HG21
HG22HG23OG1 HG1 C   O   N   H   CA  HA  CB  HB2 HB3 OG  HG  C   O   N   H   CA  
HA  CB  HB2 HB3 CG  HG2 HG3 CD  HD2 HD3 NE  HE  CZ  NH1 HH11HH12NH2 HH21HH22C   
O   N   H   CA  HA  CB  HB2 HB3 CG  HG2 HG3 CD  HD2 HD3 CE  HE2 HE3 NZ  HZ1 HZ2 
HZ3 C   O   N   H   CA  HA  CB  HB1 HB2 HB3 C   O   N   H   CA  HA  CB  HB2 HB3 
CG  HG  CD1 HD11HD12HD13CD2 HD21HD22HD23C   O   N   H   CA  HA  CB  HB2 HB3 CG  
HG2 HG3 CD  OE1 OE2 C   O   N   H   CA  HA  CB  HB  CG2 HG21HG22HG23OG1 HG1 C   
O   N   H   CA  HA  CB  HB2 HB3 CG  HG  CD1 HD11HD12HD13CD2 HD21HD22HD23C   O   
N   H   CA  HA  CB  HB2 HB3 CG  HG2 HG3 CD  HD2 HD3 NE  HE  CZ  NH1 HH11HH12NH2 
HH21HH22C   O   N   H   CA  HA  CB  HB2 HB3 CG  HG2 HG3 CD  HD2 HD3 NE  HE  CZ  
NH1 HH11HH12NH2 HH21HH22C   O   N   H   CA  HA  CB  HB  CG1 HG11HG12HG13CG2 HG21
HG22HG23C   O   N   H   CA  HA2 HA3 C   O   N   H   CA  HA  CB  HB2 HB3 CG  OD1 
OD2 C   O   N   H   CA  HA2 HA3 C   O   N   H   CA  HA  CB  HB  CG1 HG11HG12HG13
CG2 HG21HG22HG23C   O   N   H   CA  HA  CB  HB2 HB3 CG  HG2 HG3 CD  OE1 NE2 HE21
HE22C   O   N   H   CA  HA  CB  HB2 HB3 CG  HG2 HG3 CD  HD2 HD3 NE  HE  CZ  NH1 
HH11HH12NH2 HH21HH22C   O   N   H   CA  HA  CB  HB2 HB3 CG  OD1 ND2 HD21HD22C   
O   N   H   CA  HA  CB  HB2 HB3 CG  ND1 CE1 HE1 NE2 HE2 CD2 HD2 C   O   N   H   
CA  HA  CB  HB2 HB3 CG  HG2 HG3 CD  OE1 OE2 C   O   N   H   CA  HA  CB  HB  CG2 
HG21HG22HG23OG1 HG1 C   O   N   H   CA  HA  CB  HB1 HB2 HB3 C   O   N   H   CA  
HA  CB  HB2 HB3 CG  CD1 HD1 CE1 HE1 CZ  HZ  CE2 HE2 CD2 HD2 C   O   N   H   CA  
HA  CB  HB2 HB3 CG  HG2 HG3 CD  OE1 NE2 HE21HE22C   O   N   H   CA  HA2 HA3 C   
O   N   H   CA  HA  CB  HB2 HB3 CG  HG2 HG3 SD  CE  HE1 HE2 HE3 C   O   N   H   
CA  HA  CB  HB2 HB3 CG  HG  CD1 HD11HD12HD13CD2 HD21HD22HD23C   O   N   H   CA  
HA  CB  HB2 HB3 CG  HG2 HG3 CD  HD2 HD3 NE  HE  CZ  NH1 HH11HH12NH2 HH21HH22C   
O   N   H   CA  HA  CB  HB2 HB3 CG  HG2 HG3 CD  HD2 HD3 CE  HE2 HE3 NZ  HZ1 HZ2 
HZ3 C   O   N   H   CA  HA  CB  HB2 HB3 CG  HG  CD1 HD11HD12HD13CD2 HD21HD22HD23
C   O   N   H   CA  HA  CB  HB2 HB3 CG  OD1 OD2 C   O   N   H   CA  HA  CB  HB  
CG2 HG21HG22HG23CG1 HG12HG13CD1 HD11HD12HD13C   O   N   H   CA  HA  CB  HB2 HB3 
CG  HG2 HG3 CD  HD2 HD3 CE  HE2 HE3 NZ  HZ1 HZ2 HZ3 C   O   N   H   CA  HA  CB  
HB2 HB3 CG  OD1 ND2 HD21HD22C   O   N   H   CA  HA  CB  HB2 HB3 CG  HG2 HG3 CD  
OE1 OE2 C   O   N   H   CA  HA  CB  HB2 HB3 CG  OD1 OD2 C   O   N   H   CA  HA  
CB  HB2 HB3 CG  OD1 OD2 C   O   N   H   CA  HA  CB  HB  CG1 HG11HG12HG13CG2 HG21
HG22HG23C   O   N   H   CA  HA  CB  HB2 HB3 CG  HG2 HG3 CD  HD2 HD3 CE  HE2 HE3 
NZ  HZ1 HZ2 HZ3 C   O   N   H   CA  HA  CB  HB2 HB3 OG  HG  C   O   N   H   CA  
HA  CB  HB2 HB3 CG  HG  CD1 HD11HD12HD13CD2 HD21HD22HD23C   O   N   H   CA  HA  
CB  HB2 HB3 OG  HG  C   O   N   H   CA  HA  CB  HB2 HB3 CG  HG2 HG3 CD  HD2 HD3 
NE  HE  CZ  NH1 HH11HH12NH2 HH21HH22C   O   N   H   CA  HA  CB  HB  CG1 HG11HG12
HG13CG2 HG21HG22HG23C   O   N   H   CA  HA  CB  HB2 HB3 CG  HG2 HG3 SD  CE  HE1 
HE2 HE3 C   O   N   H   CA  HA  CB  HB  CG2 HG21HG22HG23CG1 HG12HG13CD1 HD11HD12
HD13C   O   N   H   CA  HA  CB  HB2 HB3 CG  ND1 CE1 HE1 NE2 HE2 CD2 HD2 C   O   
N   H   CA  HA  CB  HB  CG1 HG11HG12HG13CG2 HG21HG22HG23C   O   N   H   CA  HA  
CB  HB2 HB3 CG  CD1 HD1 CE1 HE1 CZ  HZ  CE2 HE2 CD2 HD2 C   O   N   H   CA  HA  
CB  HB2 HB3 OG  HG  C   O   N   H   CA  HA  CB  HB2 HB3 CG  OD1 OD2 C   O   N   
H   CA  HA2 HA3 C   O   N   H   CA  HA  CB  HB  CG1 HG11HG12HG13CG2 HG21HG22HG23
C   O   N   H   CA  HA  CB  HB  CG2 HG21HG22HG23OG1 HG1 C   O   N   H   CA  HA  
CB  HB2 HB3 CG  OD1 ND2 HD21HD22C   O   N   H   CA  HA  CB  HB2 HB3 CG  CD1 HD1 
NE1 HE1 CE2 CZ2 HZ2 CH2 HH2 CZ3 HZ3 CE3 HE3 CD2 C   O   N   H   CA  HA2 HA3 C   
O   N   H   CA  HA  CB  HB2 HB3 CG  HG2 HG3 CD  HD2 HD3 NE  HE  CZ  NH1 HH11HH12
NH2 HH21HH22C   O   N   H   CA  HA  CB  HB  CG2 HG21HG22HG23CG1 HG12HG13CD1 HD11
HD12HD13C   O   N   H   CA  HA  CB  HB  CG1 HG11HG12HG13CG2 HG21HG22HG23C   O   
N   H   CA  HA  CB  HB  CG2 HG21HG22HG23OG1 HG1 C   O   N   H   CA  HA  CB  HB2 
HB3 CG  HG  CD1 HD11HD12HD13CD2 HD21HD22HD23C   O   N   H   CA  HA  CB  HB  CG2 
HG21HG22HG23CG1 HG12HG13CD1 HD11HD12HD13C   O   N   H   CA  HA  CB  HB2 HB3 OG  
HG  C   O   N   H   CA  HA  CB  HB2 HB3 CG  CD1 HD1 CE1 HE1 CZ  HZ  CE2 HE2 CD2 
HD2 C   O   N   H   CA  HA2 HA3 C   O   N   H   CA  HA  CB  HB1 HB2 HB3 C   O   
N   H   CA  HA  CB  HB2 HB3 CG  CD1 HD1 CE1 HE1 CZ  HZ  CE2 HE2 CD2 HD2 C   O   
N   H   CA  HA  CB  HB  CG1 HG11HG12HG13CG2 HG21HG22HG23C   O   N   H   CA  HA  
CB  HB1 HB2 HB3 C   O   N   H   CA  HA  CB  HB2 HB3 CG  HG2 HG3 CD  HD2 HD3 CE  
HE2 HE3 NZ  HZ1 HZ2 HZ3 C   O   N   H   CA  HA  CB  HB2 HB3 CG  ND1 CE1 HE1 NE2 
HE2 CD2 HD2 C   O   N   H   CA  HA  CB  HB2 HB3 CG  HG  CD1 HD11HD12HD13CD2 HD21
HD22HD23C   O   N   H   CA  HA  CB  HB2 HB3 CG  HG2 HG3 CD  HD2 HD3 CE  HE2 HE3 
NZ  HZ1 HZ2 HZ3 C   O   N   H   CA  HA  CB  HB  CG2 HG21HG22HG23OG1 HG1 C   O   
N   H   CA  HA  CB  HB  CG2 HG21HG22HG23CG1 HG12HG13CD1 HD11HD12HD13C   O   N   
H   CA  HA  CB  HB2 HB3 CG  OD1 ND2 HD21HD22C   O   N   H   CA  HA  CB  HB2 HB3 
CG  HG2 HG3 CD  OE1 NE2 HE21HE22C   O   N   H   CA  HA  CB  HB2 HB3 CG  HG2 HG3 
CD  OE1 OE2 C   O   N   H   CA  HA  CB  HB2 HB3 OG  HG  C   O   N   H   CA  HA  
CB  HB2 HB3 SG  HG  C   O   N   H   CA  HA  CB  HB  CG2 HG21HG22HG23CG1 HG12HG13
CD1 HD11HD12HD13C   O   N   H   CA  HA  CB  HB2 HB3 CG  HG2 HG3 CD  OE1 OE2 C   
O   N   CD  HD2 HD3 CG  HG2 HG3 CB  HB2 HB3 CA  HA  C   O   N   H   CA  HA  CB  
HB2 HB3 CG  HG  CD1 HD11HD12HD13CD2 HD21HD22HD23C   O   N   H   CA  HA  CB  HB1 
HB2 HB3 C   O   N   H   CA  HA  CB  HB2 HB3 CG  HG2 HG3 CD  OE1 OE2 C   O   N   
H   CA  HA  CB  HB2 HB3 OG  HG  C   O   N   H   CA  HA  CB  HB  CG2 HG21HG22HG23
CG1 HG12HG13CD1 HD11HD12HD13C   O   N   H   CA  HA  CB  HB  CG2 HG21HG22HG23OG1 
HG1 C   O   N   H   CA  HA  CB  HB2 HB3 CG  OD1 OD2 C   O   N   H   CA  HA  CB  
HB  CG1 HG11HG12HG13CG2 HG21HG22HG23C   O   N   H   CA  HA  CB  HB2 HB3 CG  HG  
CD1 HD11HD12HD13CD2 HD21HD22HD23C   O   N   H   CA  HA  CB  HB  CG1 HG11HG12HG13
CG2 HG21HG22HG23C   O   N   H   CA  HA  CB  HB2 HB3 CG  HG2 HG3 CD  HD2 HD3 NE  
HE  CZ  NH1 HH11HH12NH2 HH21HH22C   O   N   H   CA  HA  CB  HB  CG2 HG21HG22HG23
OG1 HG1 C   O   N   H   CA  HA  CB  HB2 HB3 CG  HG2 HG3 CD  HD2 HD3 CE  HE2 HE3 
NZ  HZ1 HZ2 HZ3 C   O   N   H   CA  HA  CB  HB2 HB3 CG  HG2 HG3 CD  HD2 HD3 NE  
HE  CZ  NH1 HH11HH12NH2 HH21HH22C   O   N   H   CA  HA  CB  HB2 HB3 CG  OD1 OD2 
C   O   N   H   CA  HA  CB  HB2 HB3 CG  CD1 HD1 NE1 HE1 CE2 CZ2 HZ2 CH2 HH2 CZ3 
HZ3 CE3 HE3 CD2 C   O   N   H   CA  HA  CB  HB2 HB3 CG  HG  CD1 HD11HD12HD13CD2 
HD21HD22HD23C   O   N   H   CA  HA  CB  HB  CG1 HG11HG12HG13CG2 HG21HG22HG23C   
O   N   H   CA  HA  CB  HB2 HB3 CG  HG2 HG3 CD  HD2 HD3 CE  HE2 HE3 NZ  HZ1 HZ2 
HZ3 C   O   N   H   CA  HA  CB  HB2 HB3 CG  HG2 HG3 CD  OE1 NE2 HE21HE22C   O   
N   H   CA  HA  CB  HB2 HB3 CG  HG2 HG3 CD  HD2 HD3 NE  HE  CZ  NH1 HH11HH12NH2 
HH21HH22C   O   N   H   CA  HA2 HA3 C   O   N   H   CA  HA  CB  HB2 HB3 CG  CD1 
HD1 NE1 HE1 CE2 CZ2 HZ2 CH2 HH2 CZ3 HZ3 CE3 HE3 CD2 C   O   N   H   CA  HA  CB  
HB2 HB3 CG  OD1 OD2 C   O   N   H   CA  HA2 HA3 C   O   N   H   CA  HA  CB  HB2 
HB3 CG  CD1 HD1 CE1 HE1 CZ  HZ  CE2 HE2 CD2 HD2 C   O   N   H   CA  HA  CB  HB  
CG1 HG11HG12HG13CG2 HG21HG22HG23C   O   N   H   CA  HA  CB  HB2 HB3 CG  HG2 HG3 
CD  OE1 OE2 C   O   N   H   CA  HA  CB  HB2 HB3 CG  CD1 HD1 CE1 HE1 CZ  HZ  CE2 
HE2 CD2 HD2 C   O   N   H   CA  HA  CB  HB2 HB3 CG  CD1 HD1 CE1 HE1 CZ  HZ  CE2 
HE2 CD2 HD2 C   O   N   H   CA  HA  CB  HB2 HB3 CG  ND1 CE1 HE1 NE2 HE2 CD2 HD2 
C   O   OXT C17 C18 H12 H14 C16 CL1 C15 H15 C14 H11 C13 O3  C12 H9  H10 C11 H7  
H8  C10 H5  H6  C9  C2  C1  O1  O2  N1  H13 C3  C4  H1  C5  H2  C6  H3  C7  H4  
C8  C35 C36 H27 H29 C34 CL2 C33 C37 H30 H31 H32 C32 H26 C31 Cl- Cl- Cl- O   H1  
H2  O   H1  H2  O   H1  H2  O   H1  H2  O   H1  H2  O   H1  H2  O   H1  H2  O   
H1  H2  O   H1  H2  O   H1  H2  O   H1  H2  O   H1  H2  O   H1  H2  O   H1  H2  
O   H1  H2  O   H1  H2  O   H1  H2  O   H1  H2  O   H1  H2  O   H1  H2  O   H1  
H2  O   H1  H2  O   H1  H2  O   H1  H2  O   H1  H2  O   H1  H2  O   H1  H2  O   
H1  H2  O   H1  H2  O   H1  H2  O   H1  H2  O   H1  H2  O   H1  H2  O   H1  H2  
O   H1  H2  O   H1  H2  O   H1  H2  O   H1  H2  O   H1  H2  O   H1  H2  O   H1  
H2  O   H1  H2  O   H1  H2  O   H1  H2  O   H1  H2  O   H1  H2  O   H1  H2  O   
H1  H2  O   H1  H2  O   H1  H2  O   H1  H2  O   H1  H2  O   H1  H2  O   H1  H2  
O   H1  H2  O   H1  H2  O   H1  H2  O   H1  H2  O   H1  H2  O   H1  H2  O   H1  
H2  O   H1  H2  O   H1  H2  O   H1  H2  O   H1  H2  O   H1  H2  O   H1  H2  O   
H1  H2  O   H1  H2  O   H1  H2  O   H1  H2  O   H1  H2  O   H1  H2  O   H1  H2  
O   H1  H2  O   H1  H2  O   H1  H2  O   H1  H2  O   H1  H2  O   H1  H2  O   H1  
H2  O   H1  H2  O   H1  H2  O   H1  H2  O   H1  H2  O   H1  H2  O   H1  H2  O   
H1  H2  O   H1  H2  O   H1  H2  O   H1  H2  O   H1  H2  O   H1  H2  O   H1  H2  
O   H1  H2  O   H1  H2  O   H1  H2  O   H1  H2  O   H1  H2  O   H1  H2  O   H1  
H2  O   H1  H2  O   H1  H2  O   H1  H2  O   H1  H2  O   H1  H2  O   H1  H2  O   
H1  H2  O   H1  H2  O   H1  H2  O   H1  H2  O   H1  H2  O   H1  H2  O   H1  H2  
O   H1  H2  O   H1  H2  O   H1  H2  O   H1  H2  O   H1  H2  O   H1  H2  O   H1  
H2  O   H1  H2  O   H1  H2  O   H1  H2  O   H1  H2  O   H1  H2  O   H1  H2  O   
H1  H2  O   H1  H2  O   H1  H2  O   H1  H2  O   H1  H2  O   H1  H2  O   H1  H2  
O   H1  H2  O   H1  H2  O   H1  H2  O   H1  H2  O   H1  H2  O   H1  H2  O   H1  
H2  O   H1  H2  O   H1  H2  O   H1  H2  O   H1  H2  O   H1  H2  O   H1  H2  O   
H1  H2  O   H1  H2  O   H1  H2  O   H1  H2  O   H1  H2  O   H1  H2  O   H1  H2  
O   H1  H2  O   H1  H2  O   H1  H2  O   H1  H2  O   H1  H2  O   H1  H2  O   H1  
H2  O   H1  H2  O   H1  H2  O   H1  H2  O   H1  H2  O   H1  H2  O   H1  H2  O   
H1  H2  O   H1  H2  O   H1  H2  O   H1  H2  O   H1  H2  O   H1  H2  O   H1  H2  
O   H1  H2  O   H1  H2  O   H1  H2  O   H1  H2  O   H1  H2  O   H1  H2  O   H1  
H2  O   H1  H2  O   H1  H2  O   H1  H2  O   H1  H2  O   H1  H2  O   H1  H2  O   
H1  H2  O   H1  H2  O   H1  H2  O   H1  H2  O   H1  H2  O   H1  H2  O   H1  H2  
O   H1  H2  O   H1  H2  O   H1  H2  O   H1  H2  O   H1  H2  O   H1  H2  O   H1  
H2  O   H1  H2  O   H1  H2  O   H1  H2  O   H1  H2  O   H1  H2  O   H1  H2  O   
H1  H2  O   H1  H2  O   H1  H2  O   H1  H2  O   H1  H2  O   H1  H2  O   H1  H2  
O   H1  H2  O   H1  H2  O   H1  H2  O   H1  H2  O   H1  H2  O   H1  H2  O   H1  
H2  O   H1  H2  O   H1  H2  O   H1  H2  O   H1  H2  O   H1  H2  O   H1  H2  O   
H1  H2  O   H1  H2  O   H1  H2  O   H1  H2  O   H1  H2  O   H1  H2  O   H1  H2  
O   H1  H2  O   H1  H2  O   H1  H2  O   H1  H2  O   H1  H2  O   H1  H2  O   H1  
H2  O   H1  H2  O   H1  H2  O   H1  H2  O   H1  H2  O   H1  H2  O   H1  H2  O   
H1  H2  O   H1  H2  O   H1  H2  O   H1  H2  O   H1  H2  O   H1  H2  O   H1  H2  
O   H1  H2  O   H1  H2  O   H1  H2  O   H1  H2  O   H1  H2  O   H1  H2  O   H1  
H2  O   H1  H2  O   H1  H2  O   H1  H2  O   H1  H2  O   H1  H2  O   H1  H2  O   
H1  H2  O   H1  H2  O   H1  H2  O   H1  H2  O   H1  H2  O   H1  H2  O   H1  H2  
O   H1  H2  O   H1  H2  O   H1  H2  O   H1  H2  O   H1  H2  O   H1  H2  O   H1  
H2  O   H1  H2  O   H1  H2  O   H1  H2  O   H1  H2  O   H1  H2  O   H1  H2  O   
H1  H2  O   H1  H2  O   H1  H2  O   H1  H2  O   H1  H2  O   H1  H2  O   H1  H2  
O   H1  H2  O   H1  H2  O   H1  H2  O   H1  H2  O   H1  H2  O   H1  H2  O   H1  
H2  O   H1  H2  O   H1  H2  O   H1  H2  O   H1  H2  O   H1  H2  O   H1  H2  O   
H1  H2  O   H1  H2  O   H1  H2  O   H1  H2  O   H1  H2  O   H1  H2  O   H1  H2  
O   H1  H2  O   H1  H2  O   H1  H2  O   H1  H2  O   H1  H2  O   H1  H2  O   H1  
H2  O   H1  H2  O   H1  H2  O   H1  H2  O   H1  H2  O   H1  H2  O   H1  H2  O   
H1  H2  O   H1  H2  O   H1  H2  O   H1  H2  O   H1  H2  O   H1  H2  O   H1  H2  
O   H1  H2  O   H1  H2  O   H1  H2  O   H1  H2  O   H1  H2  O   H1  H2  O   H1  
H2  O   H1  H2  O   H1  H2  O   H1  H2  O   H1  H2  O   H1  H2  O   H1  H2  O   
H1  H2  O   H1  H2  O   H1  H2  O   H1  H2  O   H1  H2  O   H1  H2  O   H1  H2  
O   H1  H2  O   H1  H2  O   H1  H2  O   H1  H2  O   H1  H2  O   H1  H2  O   H1  
H2  O   H1  H2  O   H1  H2  O   H1  H2  O   H1  H2  O   H1  H2  O   H1  H2  O   
H1  H2  O   H1  H2  O   H1  H2  O   H1  H2  O   H1  H2  O   H1  H2  O   H1  H2  
O   H1  H2  O   H1  H2  O   H1  H2  O   H1  H2  O   H1  H2  O   H1  H2  O   H1  
H2  O   H1  H2  O   H1  H2  O   H1  H2  O   H1  H2  O   H1  H2  O   H1  H2  O   
H1  H2  O   H1  H2  O   H1  H2  O   H1  H2  O   H1  H2  O   H1  H2  O   H1  H2  
O   H1  H2  O   H1  H2  O   H1  H2  O   H1  H2  O   H1  H2  O   H1  H2  O   H1  
H2  O   H1  H2  O   H1  H2  O   H1  H2  O   H1  H2  O   H1  H2  O   H1  H2  O   
H1  H2  O   H1  H2  O   H1  H2  O   H1  H2  O   H1  H2  O   H1  H2  O   H1  H2  
O   H1  H2  O   H1  H2  O   H1  H2  O   H1  H2  O   H1  H2  O   H1  H2  O   H1  
H2  O   H1  H2  O   H1  H2  O   H1  H2  O   H1  H2  O   H1  H2  O   H1  H2  O   
H1  H2  O   H1  H2  O   H1  H2  O   H1  H2  O   H1  H2  O   H1  H2  O   H1  H2  
O   H1  H2  O   H1  H2  O   H1  H2  O   H1  H2  O   H1  H2  O   H1  H2  O   H1  
H2  O   H1  H2  O   H1  H2  O   H1  H2  O   H1  H2  O   H1  H2  O   H1  H2  O   
H1  H2  O   H1  H2  O   H1  H2  O   H1  H2  O   H1  H2  O   H1  H2  O   H1  H2  
O   H1  H2  O   H1  H2  O   H1  H2  O   H1  H2  O   H1  H2  O   H1  H2  O   H1  
H2  O   H1  H2  O   H1  H2  O   H1  H2  O   H1  H2  O   H1  H2  O   H1  H2  O   
H1  H2  O   H1  H2  O   H1  H2  O   H1  H2  O   H1  H2  O   H1  H2  O   H1  H2  
O   H1  H2  O   H1  H2  O   H1  H2  O   H1  H2  O   H1  H2  O   H1  H2  O   H1  
H2  O   H1  H2  O   H1  H2  O   H1  H2  O   H1  H2  O   H1  H2  O   H1  H2  O   
H1  H2  O   H1  H2  O   H1  H2  O   H1  H2  O   H1  H2  O   H1  H2  O   H1  H2  
O   H1  H2  O   H1  H2  O   H1  H2  O   H1  H2  O   H1  H2  O   H1  H2  O   H1  
H2  O   H1  H2  O   H1  H2  O   H1  H2  O   H1  H2  O   H1  H2  O   H1  H2  O   
H1  H2  O   H1  H2  O   H1  H2  O   H1  H2  O   H1  H2  O   H1  H2  O   H1  H2  
O   H1  H2  O   H1  H2  O   H1  H2  O   H1  H2  O   H1  H2  O   H1  H2  O   H1  
H2  O   H1  H2  O   H1  H2  O   H1  H2  O   H1  H2  O   H1  H2  O   H1  H2  O   
H1  H2  O   H1  H2  O   H1  H2  O   H1  H2  O   H1  H2  O   H1  H2  O   H1  H2  
O   H1  H2  O   H1  H2  O   H1  H2  O   H1  H2  O   H1  H2  O   H1  H2  O   H1  
H2  O   H1  H2  O   H1  H2  O   H1  H2  O   H1  H2  O   H1  H2  O   H1  H2  O   
H1  H2  O   H1  H2  O   H1  H2  O   H1  H2  O   H1  H2  O   H1  H2  O   H1  H2  
O   H1  H2  O   H1  H2  O   H1  H2  O   H1  H2  O   H1  H2  O   H1  H2  O   H1  
H2  O   H1  H2  O   H1  H2  O   H1  H2  O   H1  H2  O   H1  H2  O   H1  H2  O   
H1  H2  O   H1  H2  O   H1  H2  O   H1  H2  O   H1  H2  O   H1  H2  O   H1  H2  
O   H1  H2  O   H1  H2  O   H1  H2  O   H1  H2  O   H1  H2  O   H1  H2  O   H1  
H2  O   H1  H2  O   H1  H2  O   H1  H2  O   H1  H2  O   H1  H2  O   H1  H2  O   
H1  H2  O   H1  H2  O   H1  H2  O   H1  H2  O   H1  H2  O   H1  H2  O   H1  H2  
O   H1  H2  O   H1  H2  O   H1  H2  O   H1  H2  O   H1  H2  O   H1  H2  O   H1  
H2  O   H1  H2  O   H1  H2  O   H1  H2  O   H1  H2  O   H1  H2  O   H1  H2  O   
H1  H2  O   H1  H2  O   H1  H2  O   H1  H2  O   H1  H2  O   H1  H2  O   H1  H2  
O   H1  H2  O   H1  H2  O   H1  H2  O   H1  H2  O   H1  H2  O   H1  H2  O   H1  
H2  O   H1  H2  O   H1  H2  O   H1  H2  O   H1  H2  O   H1  H2  O   H1  H2  O   
H1  H2  O   H1  H2  O   H1  H2  O   H1  H2  O   H1  H2  O   H1  H2  O   H1  H2  
O   H1  H2  O   H1  H2  O   H1  H2  O   H1  H2  O   H1  H2  O   H1  H2  O   H1  
H2  O   H1  H2  O   H1  H2  O   H1  H2  O   H1  H2  O   H1  H2  O   H1  H2  O   
H1  H2  O   H1  H2  O   H1  H2  O   H1  H2  O   H1  H2  O   H1  H2  O   H1  H2  
O   H1  H2  O   H1  H2  O   H1  H2  O   H1  H2  O   H1  H2  O   H1  H2  O   H1  
H2  O   H1  H2  O   H1  H2  O   H1  H2  O   H1  H2  O   H1  H2  O   H1  H2  O   
H1  H2  O   H1  H2  O   H1  H2  O   H1  H2  O   H1  H2  O   H1  H2  O   H1  H2  
O   H1  H2  O   H1  H2  O   H1  H2  O   H1  H2  O   H1  H2  O   H1  H2  O   H1  
H2  O   H1  H2  O   H1  H2  O   H1  H2  O   H1  H2  O   H1  H2  O   H1  H2  O   
H1  H2  O   H1  H2  O   H1  H2  O   H1  H2  O   H1  H2  O   H1  H2  O   H1  H2  
O   H1  H2  O   H1  H2  O   H1  H2  O   H1  H2  O   H1  H2  O   H1  H2  O   H1  
H2  O   H1  H2  O   H1  H2  O   H1  H2  O   H1  H2  O   H1  H2  O   H1  H2  O   
H1  H2  O   H1  H2  O   H1  H2  O   H1  H2  O   H1  H2  O   H1  H2  O   H1  H2  
O   H1  H2  O   H1  H2  O   H1  H2  O   H1  H2  O   H1  H2  O   H1  H2  O   H1  
H2  O   H1  H2  O   H1  H2  O   H1  H2  O   H1  H2  O   H1  H2  O   H1  H2  O   
H1  H2  O   H1  H2  O   H1  H2  O   H1  H2  O   H1  H2  O   H1  H2  O   H1  H2  
O   H1  H2  O   H1  H2  O   H1  H2  O   H1  H2  O   H1  H2  O   H1  H2  O   H1  
H2  O   H1  H2  O   H1  H2  O   H1  H2  O   H1  H2  O   H1  H2  O   H1  H2  O   
H1  H2  O   H1  H2  O   H1  H2  O   H1  H2  O   H1  H2  O   H1  H2  O   H1  H2  
O   H1  H2  O   H1  H2  O   H1  H2  O   H1  H2  O   H1  H2  O   H1  H2  O   H1  
H2  O   H1  H2  O   H1  H2  O   H1  H2  O   H1  H2  O   H1  H2  O   H1  H2  O   
H1  H2  O   H1  H2  O   H1  H2  O   H1  H2  O   H1  H2  O   H1  H2  O   H1  H2  
O   H1  H2  O   H1  H2  O   H1  H2  O   H1  H2  O   H1  H2  O   H1  H2  O   H1  
H2  O   H1  H2  O   H1  H2  O   H1  H2  O   H1  H2  O   H1  H2  O   H1  H2  O   
H1  H2  O   H1  H2  O   H1  H2  O   H1  H2  O   H1  H2  O   H1  H2  O   H1  H2  
O   H1  H2  O   H1  H2  O   H1  H2  O   H1  H2  O   H1  H2  O   H1  H2  O   H1  
H2  O   H1  H2  O   H1  H2  O   H1  H2  O   H1  H2  O   H1  H2  O   H1  H2  O   
H1  H2  O   H1  H2  O   H1  H2  O   H1  H2  O   H1  H2  O   H1  H2  O   H1  H2  
O   H1  H2  O   H1  H2  O   H1  H2  O   H1  H2  O   H1  H2  O   H1  H2  O   H1  
H2  O   H1  H2  O   H1  H2  O   H1  H2  O   H1  H2  O   H1  H2  O   H1  H2  O   
H1  H2  O   H1  H2  O   H1  H2  O   H1  H2  O   H1  H2  O   H1  H2  O   H1  H2  
O   H1  H2  O   H1  H2  O   H1  H2  O   H1  H2  O   H1  H2  O   H1  H2  O   H1  
H2  O   H1  H2  O   H1  H2  O   H1  H2  O   H1  H2  O   H1  H2  O   H1  H2  O   
H1  H2  O   H1  H2  O   H1  H2  O   H1  H2  O   H1  H2  O   H1  H2  O   H1  H2  
O   H1  H2  O   H1  H2  O   H1  H2  O   H1  H2  O   H1  H2  O   H1  H2  O   H1  
H2  O   H1  H2  O   H1  H2  O   H1  H2  O   H1  H2  O   H1  H2  O   H1  H2  O   
H1  H2  O   H1  H2  O   H1  H2  O   H1  H2  O   H1  H2  O   H1  H2  O   H1  H2  
O   H1  H2  O   H1  H2  O   H1  H2  O   H1  H2  O   H1  H2  O   H1  H2  O   H1  
H2  O   H1  H2  O   H1  H2  O   H1  H2  O   H1  H2  O   H1  H2  O   H1  H2  O   
H1  H2  O   H1  H2  O   H1  H2  O   H1  H2  O   H1  H2  O   H1  H2  O   H1  H2  
O   H1  H2  O   H1  H2  O   H1  H2  O   H1  H2  O   H1  H2  O   H1  H2  O   H1  
H2  O   H1  H2  O   H1  H2  O   H1  H2  O   H1  H2  O   H1  H2  O   H1  H2  O   
H1  H2  O   H1  H2  O   H1  H2  O   H1  H2  O   H1  H2  O   H1  H2  O   H1  H2  
O   H1  H2  O   H1  H2  O   H1  H2  O   H1  H2  O   H1  H2  O   H1  H2  O   H1  
H2  O   H1  H2  O   H1  H2  O   H1  H2  O   H1  H2  O   H1  H2  O   H1  H2  O   
H1  H2  O   H1  H2  O   H1  H2  O   H1  H2  O   H1  H2  O   H1  H2  O   H1  H2  
O   H1  H2  O   H1  H2  O   H1  H2  O   H1  H2  O   H1  H2  O   H1  H2  O   H1  
H2  O   H1  H2  O   H1  H2  O   H1  H2  O   H1  H2  O   H1  H2  O   H1  H2  O   
H1  H2  O   H1  H2  O   H1  H2  O   H1  H2  O   H1  H2  O   H1  H2  O   H1  H2  
O   H1  H2  O   H1  H2  O   H1  H2  O   H1  H2  O   H1  H2  O   H1  H2  O   H1  
H2  O   H1  H2  O   H1  H2  O   H1  H2  O   H1  H2  O   H1  H2  O   H1  H2  O   
H1  H2  O   H1  H2  O   H1  H2  O   H1  H2  O   H1  H2  O   H1  H2  O   H1  H2  
O   H1  H2  O   H1  H2  O   H1  H2  O   H1  H2  O   H1  H2  O   H1  H2  O   H1  
H2  O   H1  H2  O   H1  H2  O   H1  H2  O   H1  H2  O   H1  H2  O   H1  H2  O   
H1  H2  O   H1  H2  O   H1  H2  O   H1  H2  O   H1  H2  O   H1  H2  O   H1  H2  
O   H1  H2  O   H1  H2  O   H1  H2  O   H1  H2  O   H1  H2  O   H1  H2  O   H1  
H2  O   H1  H2  O   H1  H2  O   H1  H2  O   H1  H2  O   H1  H2  O   H1  H2  O   
H1  H2  O   H1  H2  O   H1  H2  O   H1  H2  O   H1  H2  O   H1  H2  O   H1  H2  
O   H1  H2  O   H1  H2  O   H1  H2  O   H1  H2  O   H1  H2  O   H1  H2  O   H1  
H2  O   H1  H2  O   H1  H2  O   H1  H2  O   H1  H2  O   H1  H2  O   H1  H2  O   
H1  H2  O   H1  H2  O   H1  H2  O   H1  H2  O   H1  H2  O   H1  H2  O   H1  H2  
O   H1  H2  O   H1  H2  O   H1  H2  O   H1  H2  O   H1  H2  O   H1  H2  O   H1  
H2  O   H1  H2  O   H1  H2  O   H1  H2  O   H1  H2  O   H1  H2  O   H1  H2  O   
H1  H2  O   H1  H2  O   H1  H2  O   H1  H2  O   H1  H2  O   H1  H2  O   H1  H2  
O   H1  H2  O   H1  H2  O   H1  H2  O   H1  H2  O   H1  H2  O   H1  H2  O   H1  
H2  O   H1  H2  O   H1  H2  O   H1  H2  O   H1  H2  O   H1  H2  O   H1  H2  O   
H1  H2  O   H1  H2  O   H1  H2  O   H1  H2  O   H1  H2  O   H1  H2  O   H1  H2  
O   H1  H2  O   H1  H2  O   H1  H2  O   H1  H2  O   H1  H2  O   H1  H2  O   H1  
H2  O   H1  H2  O   H1  H2  O   H1  H2  O   H1  H2  O   H1  H2  O   H1  H2  O   
H1  H2  O   H1  H2  O   H1  H2  O   H1  H2  O   H1  H2  O   H1  H2  O   H1  H2  
O   H1  H2  O   H1  H2  O   H1  H2  O   H1  H2  O   H1  H2  O   H1  H2  O   H1  
H2  O   H1  H2  O   H1  H2  O   H1  H2  O   H1  H2  O   H1  H2  O   H1  H2  O   
H1  H2  O   H1  H2  O   H1  H2  O   H1  H2  O   H1  H2  O   H1  H2  O   H1  H2  
O   H1  H2  O   H1  H2  O   H1  H2  O   H1  H2  O   H1  H2  O   H1  H2  O   H1  
H2  O   H1  H2  O   H1  H2  O   H1  H2  O   H1  H2  O   H1  H2  O   H1  H2  O   
H1  H2  O   H1  H2  O   H1  H2  O   H1  H2  O   H1  H2  O   H1  H2  O   H1  H2  
O   H1  H2  O   H1  H2  O   H1  H2  O   H1  H2  O   H1  H2  O   H1  H2  O   H1  
H2  O   H1  H2  O   H1  H2  O   H1  H2  O   H1  H2  O   H1  H2  O   H1  H2  O   
H1  H2  O   H1  H2  O   H1  H2  O   H1  H2  O   H1  H2  O   H1  H2  O   H1  H2  
O   H1  H2  O   H1  H2  O   H1  H2  O   H1  H2  O   H1  H2  O   H1  H2  O   H1  
H2  O   H1  H2  O   H1  H2  O   H1  H2  O   H1  H2  O   H1  H2  O   H1  H2  O   
H1  H2  O   H1  H2  O   H1  H2  O   H1  H2  O   H1  H2  O   H1  H2  O   H1  H2  
O   H1  H2  O   H1  H2  O   H1  H2  O   H1  H2  O   H1  H2  O   H1  H2  O   H1  
H2  O   H1  H2  O   H1  H2  O   H1  H2  O   H1  H2  O   H1  H2  O   H1  H2  O   
H1  H2  O   H1  H2  O   H1  H2  O   H1  H2  O   H1  H2  O   H1  H2  O   H1  H2  
O   H1  H2  O   H1  H2  O   H1  H2  O   H1  H2  O   H1  H2  O   H1  H2  O   H1  
H2  O   H1  H2  O   H1  H2  O   H1  H2  O   H1  H2  O   H1  H2  O   H1  H2  O   
H1  H2  O   H1  H2  O   H1  H2  O   H1  H2  O   H1  H2  O   H1  H2  O   H1  H2  
O   H1  H2  O   H1  H2  O   H1  H2  O   H1  H2  O   H1  H2  O   H1  H2  O   H1  
H2  O   H1  H2  O   H1  H2  O   H1  H2  O   H1  H2  O   H1  H2  O   H1  H2  O   
H1  H2  O   H1  H2  O   H1  H2  O   H1  H2  O   H1  H2  O   H1  H2  O   H1  H2  
O   H1  H2  O   H1  H2  O   H1  H2  O   H1  H2  O   H1  H2  O   H1  H2  O   H1  
H2  O   H1  H2  O   H1  H2  O   H1  H2  O   H1  H2  O   H1  H2  O   H1  H2  O   
H1  H2  O   H1  H2  O   H1  H2  O   H1  H2  O   H1  H2  O   H1  H2  O   H1  H2  
O   H1  H2  O   H1  H2  O   H1  H2  O   H1  H2  O   H1  H2  O   H1  H2  O   H1  
H2  O   H1  H2  O   H1  H2  O   H1  H2  O   H1  H2  O   H1  H2  O   H1  H2  O   
H1  H2  O   H1  H2  O   H1  H2  O   H1  H2  O   H1  H2  O   H1  H2  O   H1  H2  
O   H1  H2  O   H1  H2  O   H1  H2  O   H1  H2  O   H1  H2  O   H1  H2  O   H1  
H2  O   H1  H2  O   H1  H2  O   H1  H2  O   H1  H2  O   H1  H2  O   H1  H2  O   
H1  H2  O   H1  H2  O   H1  H2  O   H1  H2  O   H1  H2  O   H1  H2  O   H1  H2  
O   H1  H2  O   H1  H2  O   H1  H2  O   H1  H2  O   H1  H2  O   H1  H2  O   H1  
H2  O   H1  H2  O   H1  H2  O   H1  H2  O   H1  H2  O   H1  H2  O   H1  H2  O   
H1  H2  O   H1  H2  O   H1  H2  O   H1  H2  O   H1  H2  O   H1  H2  O   H1  H2  
O   H1  H2  O   H1  H2  O   H1  H2  O   H1  H2  O   H1  H2  O   H1  H2  O   H1  
H2  O   H1  H2  O   H1  H2  O   H1  H2  O   H1  H2  O   H1  H2  O   H1  H2  O   
H1  H2  O   H1  H2  O   H1  H2  O   H1  H2  O   H1  H2  O   H1  H2  O   H1  H2  
O   H1  H2  O   H1  H2  O   H1  H2  O   H1  H2  O   H1  H2  O   H1  H2  O   H1  
H2  O   H1  H2  O   H1  H2  O   H1  H2  O   H1  H2  O   H1  H2  O   H1  H2  O   
H1  H2  O   H1  H2  O   H1  H2  O   H1  H2  O   H1  H2  O   H1  H2  O   H1  H2  
O   H1  H2  O   H1  H2  O   H1  H2  O   H1  H2  O   H1  H2  O   H1  H2  O   H1  
H2  O   H1  H2  O   H1  H2  O   H1  H2  O   H1  H2  O   H1  H2  O   H1  H2  O   
H1  H2  O   H1  H2  O   H1  H2  O   H1  H2  O   H1  H2  O   H1  H2  O   H1  H2  
O   H1  H2  O   H1  H2  O   H1  H2  O   H1  H2  O   H1  H2  O   H1  H2  O   H1  
H2  O   H1  H2  O   H1  H2  O   H1  H2  O   H1  H2  O   H1  H2  O   H1  H2  O   
H1  H2  O   H1  H2  O   H1  H2  O   H1  H2  O   H1  H2  O   H1  H2  O   H1  H2  
O   H1  H2  O   H1  H2  O   H1  H2  O   H1  H2  O   H1  H2  O   H1  H2  O   H1  
H2  O   H1  H2  O   H1  H2  O   H1  H2  O   H1  H2  O   H1  H2  O   H1  H2  O   
H1  H2  O   H1  H2  O   H1  H2  O   H1  H2  O   H1  H2  O   H1  H2  O   H1  H2  
O   H1  H2  O   H1  H2  O   H1  H2  O   H1  H2  O   H1  H2  O   H1  H2  O   H1  
H2  O   H1  H2  O   H1  H2  O   H1  H2  O   H1  H2  O   H1  H2  O   H1  H2  O   
H1  H2  O   H1  H2  O   H1  H2  O   H1  H2  O   H1  H2  O   H1  H2  O   H1  H2  
O   H1  H2  O   H1  H2  O   H1  H2  O   H1  H2  O   H1  H2  O   H1  H2  O   H1  
H2  O   H1  H2  O   H1  H2  O   H1  H2  O   H1  H2  O   H1  H2  O   H1  H2  O   
H1  H2  O   H1  H2  O   H1  H2  O   H1  H2  O   H1  H2  O   H1  H2  O   H1  H2  
O   H1  H2  O   H1  H2  O   H1  H2  O   H1  H2  O   H1  H2  O   H1  H2  O   H1  
H2  O   H1  H2  O   H1  H2  O   H1  H2  O   H1  H2  O   H1  H2  O   H1  H2  O   
H1  H2  O   H1  H2  O   H1  H2  O   H1  H2  O   H1  H2  O   H1  H2  O   H1  H2  
O   H1  H2  O   H1  H2  O   H1  H2  O   H1  H2  O   H1  H2  O   H1  H2  O   H1  
H2  O   H1  H2  O   H1  H2  O   H1  H2  O   H1  H2  O   H1  H2  O   H1  H2  O   
H1  H2  O   H1  H2  O   H1  H2  O   H1  H2  O   H1  H2  O   H1  H2  O   H1  H2  
O   H1  H2  O   H1  H2  O   H1  H2  O   H1  H2  O   H1  H2  O   H1  H2  O   H1  
H2  O   H1  H2  O   H1  H2  O   H1  H2  O   H1  H2  O   H1  H2  O   H1  H2  O   
H1  H2  O   H1  H2  O   H1  H2  O   H1  H2  O   H1  H2  O   H1  H2  O   H1  H2  
O   H1  H2  O   H1  H2  O   H1  H2  O   H1  H2  O   H1  H2  O   H1  H2  O   H1  
H2  O   H1  H2  O   H1  H2  O   H1  H2  O   H1  H2  O   H1  H2  O   H1  H2  O   
H1  H2  O   H1  H2  O   H1  H2  O   H1  H2  O   H1  H2  O   H1  H2  O   H1  H2  
O   H1  H2  O   H1  H2  O   H1  H2  O   H1  H2  O   H1  H2  O   H1  H2  O   H1  
H2  O   H1  H2  O   H1  H2  O   H1  H2  O   H1  H2  O   H1  H2  O   H1  H2  O   
H1  H2  O   H1  H2  O   H1  H2  O   H1  H2  O   H1  H2  O   H1  H2  O   H1  H2  
O   H1  H2  O   H1  H2  O   H1  H2  O   H1  H2  O   H1  H2  O   H1  H2  O   H1  
H2  O   H1  H2  O   H1  H2  O   H1  H2  O   H1  H2  O   H1  H2  O   H1  H2  O   
H1  H2  O   H1  H2  O   H1  H2  O   H1  H2  O   H1  H2  O   H1  H2  O   H1  H2  
O   H1  H2  O   H1  H2  O   H1  H2  O   H1  H2  O   H1  H2  O   H1  H2  O   H1  
H2  O   H1  H2  O   H1  H2  O   H1  H2  O   H1  H2  O   H1  H2  O   H1  H2  O   
H1  H2  O   H1  H2  O   H1  H2  O   H1  H2  O   H1  H2  O   H1  H2  O   H1  H2  
O   H1  H2  O   H1  H2  O   H1  H2  O   H1  H2  O   H1  H2  O   H1  H2  O   H1  
H2  O   H1  H2  O   H1  H2  O   H1  H2  O   H1  H2  O   H1  H2  O   H1  H2  O   
H1  H2  O   H1  H2  O   H1  H2  O   H1  H2  O   H1  H2  O   H1  H2  O   H1  H2  
O   H1  H2  O   H1  H2  O   H1  H2  O   H1  H2  O   H1  H2  O   H1  H2  O   H1  
H2  O   H1  H2  O   H1  H2  O   H1  H2  O   H1  H2  O   H1  H2  O   H1  H2  O   
H1  H2  O   H1  H2  O   H1  H2  O   H1  H2  O   H1  H2  O   H1  H2  O   H1  H2  
O   H1  H2  O   H1  H2  O   H1  H2  O   H1  H2  O   H1  H2  O   H1  H2  O   H1  
H2  O   H1  H2  O   H1  H2  O   H1  H2  O   H1  H2  O   H1  H2  O   H1  H2  O   
H1  H2  O   H1  H2  O   H1  H2  O   H1  H2  O   H1  H2  O   H1  H2  O   H1  H2  
O   H1  H2  O   H1  H2  O   H1  H2  O   H1  H2  O   H1  H2  O   H1  H2  O   H1  
H2  O   H1  H2  O   H1  H2  O   H1  H2  O   H1  H2  O   H1  H2  O   H1  H2  O   
H1  H2  O   H1  H2  O   H1  H2  O   H1  H2  O   H1  H2  O   H1  H2  O   H1  H2  
O   H1  H2  O   H1  H2  O   H1  H2  O   H1  H2  O   H1  H2  O   H1  H2  O   H1  
H2  O   H1  H2  O   H1  H2  O   H1  H2  O   H1  H2  O   H1  H2  O   H1  H2  O   
H1  H2  O   H1  H2  O   H1  H2  O   H1  H2  O   H1  H2  O   H1  H2  O   H1  H2  
O   H1  H2  O   H1  H2  O   H1  H2  O   H1  H2  O   H1  H2  O   H1  H2  O   H1  
H2  O   H1  H2  O   H1  H2  O   H1  H2  O   H1  H2  O   H1  H2  O   H1  H2  O   
H1  H2  O   H1  H2  O   H1  H2  O   H1  H2  O   H1  H2  O   H1  H2  O   H1  H2  
O   H1  H2  O   H1  H2  O   H1  H2  O   H1  H2  O   H1  H2  O   H1  H2  O   H1  
H2  O   H1  H2  O   H1  H2  O   H1  H2  O   H1  H2  O   H1  H2  O   H1  H2  O   
H1  H2  O   H1  H2  O   H1  H2  O   H1  H2  O   H1  H2  O   H1  H2  O   H1  H2  
O   H1  H2  O   H1  H2  O   H1  H2  O   H1  H2  O   H1  H2  O   H1  H2  O   H1  
H2  O   H1  H2  O   H1  H2  O   H1  H2  O   H1  H2  O   H1  H2  O   H1  H2  O   
H1  H2  O   H1  H2  O   H1  H2  O   H1  H2  O   H1  H2  O   H1  H2  O   H1  H2  
O   H1  H2  O   H1  H2  O   H1  H2  O   H1  H2  O   H1  H2  O   H1  H2  O   H1  
H2  O   H1  H2  O   H1  H2  O   H1  H2  O   H1  H2  O   H1  H2  O   H1  H2  O   
H1  H2  O   H1  H2  O   H1  H2  O   H1  H2  O   H1  H2  O   H1  H2  O   H1  H2  
O   H1  H2  O   H1  H2  O   H1  H2  O   H1  H2  O   H1  H2  O   H1  H2  O   H1  
H2  O   H1  H2  O   H1  H2  O   H1  H2  O   H1  H2  O   H1  H2  O   H1  H2  O   
H1  H2  O   H1  H2  O   H1  H2  O   H1  H2  O   H1  H2  O   H1  H2  O   H1  H2  
O   H1  H2  O   H1  H2  O   H1  H2  O   H1  H2  O   H1  H2  O   H1  H2  O   H1  
H2  O   H1  H2  O   H1  H2  O   H1  H2  O   H1  H2  O   H1  H2  O   H1  H2  O   
H1  H2  O   H1  H2  O   H1  H2  O   H1  H2  O   H1  H2  O   H1  H2  O   H1  H2  
O   H1  H2  O   H1  H2  O   H1  H2  O   H1  H2  O   H1  H2  O   H1  H2  O   H1  
H2  O   H1  H2  O   H1  H2  O   H1  H2  O   H1  H2  O   H1  H2  O   H1  H2  O   
H1  H2  O   H1  H2  O   H1  H2  O   H1  H2  O   H1  H2  O   H1  H2  O   H1  H2  
O   H1  H2  O   H1  H2  O   H1  H2  O   H1  H2  O   H1  H2  O   H1  H2  O   H1  
H2  O   H1  H2  O   H1  H2  O   H1  H2  O   H1  H2  O   H1  H2  O   H1  H2  O   
H1  H2  O   H1  H2  O   H1  H2  O   H1  H2  O   H1  H2  O   H1  H2  O   H1  H2  
O   H1  H2  O   H1  H2  O   H1  H2  O   H1  H2  O   H1  H2  O   H1  H2  O   H1  
H2  O   H1  H2  O   H1  H2  O   H1  H2  O   H1  H2  O   H1  H2  O   H1  H2  O   
H1  H2  O   H1  H2  O   H1  H2  O   H1  H2  O   H1  H2  O   H1  H2  O   H1  H2  
O   H1  H2  O   H1  H2  O   H1  H2  O   H1  H2  O   H1  H2  O   H1  H2  O   H1  
H2  O   H1  H2  O   H1  H2  O   H1  H2  O   H1  H2  O   H1  H2  O   H1  H2  O   
H1  H2  O   H1  H2  O   H1  H2  O   H1  H2  O   H1  H2  O   H1  H2  O   H1  H2  
O   H1  H2  O   H1  H2  O   H1  H2  O   H1  H2  O   H1  H2  O   H1  H2  O   H1  
H2  O   H1  H2  O   H1  H2  O   H1  H2  O   H1  H2  O   H1  H2  O   H1  H2  O   
H1  H2  O   H1  H2  O   H1  H2  O   H1  H2  O   H1  H2  O   H1  H2  O   H1  H2  
O   H1  H2  O   H1  H2  O   H1  H2  O   H1  H2  O   H1  H2  O   H1  H2  O   H1  
H2  O   H1  H2  O   H1  H2  O   H1  H2  O   H1  H2  O   H1  H2  O   H1  H2  O   
H1  H2  O   H1  H2  O   H1  H2  O   H1  H2  O   H1  H2  O   H1  H2  O   H1  H2  
O   H1  H2  O   H1  H2  O   H1  H2  O   H1  H2  O   H1  H2  O   H1  H2  O   H1  
H2  O   H1  H2  O   H1  H2  O   H1  H2  O   H1  H2  O   H1  H2  O   H1  H2  O   
H1  H2  O   H1  H2  O   H1  H2  O   H1  H2  O   H1  H2  O   H1  H2  O   H1  H2  
O   H1  H2  O   H1  H2  O   H1  H2  O   H1  H2  O   H1  H2  O   H1  H2  O   H1  
H2  O   H1  H2  O   H1  H2  O   H1  H2  O   H1  H2  O   H1  H2  O   H1  H2  O   
H1  H2  O   H1  H2  O   H1  H2  O   H1  H2  O   H1  H2  O   H1  H2  O   H1  H2  
O   H1  H2  O   H1  H2  O   H1  H2  O   H1  H2  O   H1  H2  O   H1  H2  O   H1  
H2  O   H1  H2  O   H1  H2  O   H1  H2  O   H1  H2  O   H1  H2  O   H1  H2  O   
H1  H2  O   H1  H2  O   H1  H2  O   H1  H2  O   H1  H2  O   H1  H2  O   H1  H2  
O   H1  H2  O   H1  H2  O   H1  H2  O   H1  H2  O   H1  H2  O   H1  H2  O   H1  
H2  O   H1  H2  O   H1  H2  O   H1  H2  O   H1  H2  O   H1  H2  O   H1  H2  O   
H1  H2  O   H1  H2  O   H1  H2  O   H1  H2  O   H1  H2  O   H1  H2  O   H1  H2  
O   H1  H2  O   H1  H2  O   H1  H2  O   H1  H2  O   H1  H2  O   H1  H2  O   H1  
H2  O   H1  H2  O   H1  H2  O   H1  H2  O   H1  H2  O   H1  H2  O   H1  H2  O   
H1  H2  O   H1  H2  O   H1  H2  O   H1  H2  O   H1  H2  O   H1  H2  O   H1  H2  
O   H1  H2  O   H1  H2  O   H1  H2  O   H1  H2  O   H1  H2  O   H1  H2  O   H1  
H2  O   H1  H2  O   H1  H2  O   H1  H2  O   H1  H2  O   H1  H2  O   H1  H2  O   
H1  H2  O   H1  H2  O   H1  H2  O   H1  H2  O   H1  H2  O   H1  H2  O   H1  H2  
O   H1  H2  O   H1  H2  O   H1  H2  O   H1  H2  O   H1  H2  O   H1  H2  O   H1  
H2  O   H1  H2  O   H1  H2  O   H1  H2  O   H1  H2  O   H1  H2  O   H1  H2  O   
H1  H2  O   H1  H2  O   H1  H2  O   H1  H2  O   H1  H2  O   H1  H2  O   H1  H2  
O   H1  H2  O   H1  H2  O   H1  H2  O   H1  H2  O   H1  H2  O   H1  H2  O   H1  
H2  O   H1  H2  O   H1  H2  O   H1  H2  O   H1  H2  O   H1  H2  O   H1  H2  O   
H1  H2  O   H1  H2  O   H1  H2  O   H1  H2  O   H1  H2  O   H1  H2  O   H1  H2  
O   H1  H2  O   H1  H2  O   H1  H2  O   H1  H2  O   H1  H2  O   H1  H2  O   H1  
H2  O   H1  H2  O   H1  H2  O   H1  H2  O   H1  H2  O   H1  H2  O   H1  H2  O   
H1  H2  O   H1  H2  O   H1  H2  O   H1  H2  O   H1  H2  O   H1  H2  O   H1  H2  
O   H1  H2  O   H1  H2  O   H1  H2  O   H1  H2  O   H1  H2  O   H1  H2  O   H1  
H2  O   H1  H2  O   H1  H2  O   H1  H2  O   H1  H2  O   H1  H2  O   H1  H2  O   
H1  H2  O   H1  H2  O   H1  H2  O   H1  H2  O   H1  H2  O   H1  H2  O   H1  H2  
O   H1  H2  O   H1  H2  O   H1  H2  O   H1  H2  O   H1  H2  O   H1  H2  O   H1  
H2  O   H1  H2  O   H1  H2  O   H1  H2  O   H1  H2  O   H1  H2  O   H1  H2  O   
H1  H2  O   H1  H2  O   H1  H2  O   H1  H2  O   H1  H2  O   H1  H2  O   H1  H2  
O   H1  H2  O   H1  H2  O   H1  H2  O   H1  H2  O   H1  H2  O   H1  H2  O   H1  
H2  O   H1  H2  O   H1  H2  O   H1  H2  O   H1  H2  O   H1  H2  O   H1  H2  O   
H1  H2  O   H1  H2  O   H1  H2  O   H1  H2  O   H1  H2  O   H1  H2  O   H1  H2  
O   H1  H2  O   H1  H2  O   H1  H2  O   H1  H2  O   H1  H2  O   H1  H2  O   H1  
H2  O   H1  H2  O   H1  H2  O   H1  H2  O   H1  H2  O   H1  H2  O   H1  H2  O   
H1  H2  O   H1  H2  O   H1  H2  O   H1  H2  O   H1  H2  O   H1  H2  O   H1  H2  
O   H1  H2  O   H1  H2  O   H1  H2  O   H1  H2  O   H1  H2  O   H1  H2  O   H1  
H2  O   H1  H2  O   H1  H2  O   H1  H2  O   H1  H2  O   H1  H2  O   H1  H2  O   
H1  H2  O   H1  H2  O   H1  H2  O   H1  H2  O   H1  H2  O   H1  H2  O   H1  H2  
O   H1  H2  O   H1  H2  O   H1  H2  O   H1  H2  O   H1  H2  O   H1  H2  O   H1  
H2  O   H1  H2  O   H1  H2  O   H1  H2  O   H1  H2  O   H1  H2  O   H1  H2  O   
H1  H2  O   H1  H2  O   H1  H2  O   H1  H2  O   H1  H2  O   H1  H2  O   H1  H2  
O   H1  H2  O   H1  H2  O   H1  H2  O   H1  H2  O   H1  H2  O   H1  H2  O   H1  
H2  O   H1  H2  O   H1  H2  O   H1  H2  O   H1  H2  O   H1  H2  O   H1  H2  O   
H1  H2  O   H1  H2  O   H1  H2  O   H1  H2  O   H1  H2  O   H1  H2  O   H1  H2  
O   H1  H2  O   H1  H2  O   H1  H2  O   H1  H2  O   H1  H2  O   H1  H2  O   H1  
H2  O   H1  H2  O   H1  H2  O   H1  H2  O   H1  H2  O   H1  H2  O   H1  H2  O   
H1  H2  O   H1  H2  O   H1  H2  O   H1  H2  O   H1  H2  O   H1  H2  O   H1  H2  
O   H1  H2  O   H1  H2  O   H1  H2  O   H1  H2  O   H1  H2  O   H1  H2  O   H1  
H2  O   H1  H2  O   H1  H2  O   H1  H2  O   H1  H2  O   H1  H2  O   H1  H2  O   
H1  H2  O   H1  H2  O   H1  H2  O   H1  H2  O   H1  H2  O   H1  H2  O   H1  H2  
O   H1  H2  O   H1  H2  O   H1  H2  O   H1  H2  O   H1  H2  O   H1  H2  O   H1  
H2  O   H1  H2  O   H1  H2  O   H1  H2  O   H1  H2  O   H1  H2  O   H1  H2  O   
H1  H2  O   H1  H2  O   H1  H2  O   H1  H2  O   H1  H2  O   H1  H2  O   H1  H2  
O   H1  H2  O   H1  H2  O   H1  H2  O   H1  H2  O   H1  H2  O   H1  H2  O   H1  
H2  O   H1  H2  O   H1  H2  O   H1  H2  O   H1  H2  O   H1  H2  O   H1  H2  O   
H1  H2  O   H1  H2  O   H1  H2  O   H1  H2  O   H1  H2  O   H1  H2  O   H1  H2  
O   H1  H2  O   H1  H2  O   H1  H2  O   H1  H2  O   H1  H2  O   H1  H2  O   H1  
H2  O   H1  H2  O   H1  H2  O   H1  H2  O   H1  H2  O   H1  H2  O   H1  H2  O   
H1  H2  O   H1  H2  O   H1  H2  O   H1  H2  O   H1  H2  O   H1  H2  O   H1  H2  
O   H1  H2  O   H1  H2  O   H1  H2  O   H1  H2  O   H1  H2  O   H1  H2  O   H1  
H2  O   H1  H2  O   H1  H2  O   H1  H2  O   H1  H2  O   H1  H2  O   H1  H2  O   
H1  H2  O   H1  H2  O   H1  H2  O   H1  H2  O   H1  H2  O   H1  H2  O   H1  H2  
O   H1  H2  O   H1  H2  O   H1  H2  O   H1  H2  O   H1  H2  O   H1  H2  O   H1  
H2  O   H1  H2  O   H1  H2  O   H1  H2  O   H1  H2  O   H1  H2  O   H1  H2  O   
H1  H2  O   H1  H2  O   H1  H2  O   H1  H2  O   H1  H2  O   H1  H2  O   H1  H2  
O   H1  H2  O   H1  H2  O   H1  H2  O   H1  H2  O   H1  H2  O   H1  H2  O   H1  
H2  O   H1  H2  O   H1  H2  O   H1  H2  O   H1  H2  O   H1  H2  O   H1  H2  O   
H1  H2  O   H1  H2  O   H1  H2  O   H1  H2  O   H1  H2  O   H1  H2  O   H1  H2  
O   H1  H2  O   H1  H2  O   H1  H2  O   H1  H2  O   H1  H2  O   H1  H2  O   H1  
H2  O   H1  H2  O   H1  H2  O   H1  H2  O   H1  H2  O   H1  H2  O   H1  H2  O   
H1  H2  O   H1  H2  O   H1  H2  O   H1  H2  O   H1  H2  O   H1  H2  O   H1  H2  
O   H1  H2  O   H1  H2  O   H1  H2  O   H1  H2  O   H1  H2  O   H1  H2  O   H1  
H2  O   H1  H2  O   H1  H2  O   H1  H2  O   H1  H2  O   H1  H2  O   H1  H2  O   
H1  H2  O   H1  H2  O   H1  H2  O   H1  H2  O   H1  H2  O   H1  H2  O   H1  H2  
O   H1  H2  O   H1  H2  O   H1  H2  O   H1  H2  O   H1  H2  O   H1  H2  O   H1  
H2  O   H1  H2  O   H1  H2  O   H1  H2  O   H1  H2  O   H1  H2  O   H1  H2  O   
H1  H2  O   H1  H2  O   H1  H2  O   H1  H2  O   H1  H2  O   H1  H2  O   H1  H2  
O   H1  H2  O   H1  H2  O   H1  H2  O   H1  H2  O   H1  H2  O   H1  H2  O   H1  
H2  O   H1  H2  O   H1  H2  O   H1  H2  O   H1  H2  O   H1  H2  O   H1  H2  O   
H1  H2  O   H1  H2  O   H1  H2  O   H1  H2  O   H1  H2  O   H1  H2  O   H1  H2  
O   H1  H2  O   H1  H2  O   H1  H2  O   H1  H2  O   H1  H2  O   H1  H2  O   H1  
H2  O   H1  H2  O   H1  H2  O   H1  H2  O   H1  H2  O   H1  H2  O   H1  H2  O   
H1  H2  O   H1  H2  O   H1  H2  O   H1  H2  O   H1  H2  O   H1  H2  O   H1  H2  
O   H1  H2  O   H1  H2  O   H1  H2  O   H1  H2  O   H1  H2  O   H1  H2  O   H1  
H2  O   H1  H2  O   H1  H2  O   H1  H2  O   H1  H2  O   H1  H2  O   H1  H2  O   
H1  H2  O   H1  H2  O   H1  H2  O   H1  H2  O   H1  H2  O   H1  H2  O   H1  H2  
O   H1  H2  O   H1  H2  O   H1  H2  O   H1  H2  O   H1  H2  O   H1  H2  O   H1  
H2  O   H1  H2  O   H1  H2  O   H1  H2  O   H1  H2  O   H1  H2  O   H1  H2  O   
H1  H2  O   H1  H2  O   H1  H2  O   H1  H2  O   H1  H2  O   H1  H2  O   H1  H2  
O   H1  H2  O   H1  H2  O   H1  H2  O   H1  H2  O   H1  H2  O   H1  H2  O   H1  
H2  O   H1  H2  O   H1  H2  O   H1  H2  O   H1  H2  O   H1  H2  O   H1  H2  O   
H1  H2  O   H1  H2  O   H1  H2  O   H1  H2  O   H1  H2  O   H1  H2  O   H1  H2  
O   H1  H2  O   H1  H2  O   H1  H2  O   H1  H2  O   H1  H2  O   H1  H2  O   H1  
H2  O   H1  H2  O   H1  H2  O   H1  H2  O   H1  H2  O   H1  H2  O   H1  H2  O   
H1  H2  O   H1  H2  O   H1  H2  O   H1  H2  O   H1  H2  O   H1  H2  O   H1  H2  
O   H1  H2  O   H1  H2  O   H1  H2  O   H1  H2  O   H1  H2  O   H1  H2  O   H1  
H2  O   H1  H2  O   H1  H2  O   H1  H2  O   H1  H2  O   H1  H2  O   H1  H2  O   
H1  H2  O   H1  H2  O   H1  H2  O   H1  H2  O   H1  H2  O   H1  H2  O   H1  H2  
O   H1  H2  O   H1  H2  O   H1  H2  O   H1  H2  O   H1  H2  O   H1  H2  O   H1  
H2  O   H1  H2  O   H1  H2  O   H1  H2  O   H1  H2  O   H1  H2  O   H1  H2  O   
H1  H2  O   H1  H2  O   H1  H2  O   H1  H2  O   H1  H2  O   H1  H2  O   H1  H2  
O   H1  H2  O   H1  H2  O   H1  H2  O   H1  H2  O   H1  H2  O   H1  H2  O   H1  
H2  O   H1  H2  O   H1  H2  O   H1  H2  O   H1  H2  O   H1  H2  O   H1  H2  O   
H1  H2  O   H1  H2  O   H1  H2  O   H1  H2  O   H1  H2  O   H1  H2  O   H1  H2  
O   H1  H2  O   H1  H2  O   H1  H2  O   H1  H2  O   H1  H2  O   H1  H2  O   H1  
H2  O   H1  H2  O   H1  H2  O   H1  H2  O   H1  H2  O   H1  H2  O   H1  H2  O   
H1  H2  O   H1  H2  O   H1  H2  O   H1  H2  O   H1  H2  O   H1  H2  O   H1  H2  
O   H1  H2  O   H1  H2  O   H1  H2  O   H1  H2  O   H1  H2  O   H1  H2  O   H1  
H2  O   H1  H2  O   H1  H2  O   H1  H2  O   H1  H2  O   H1  H2  O   H1  H2  O   
H1  H2  O   H1  H2  O   H1  H2  O   H1  H2  O   H1  H2  O   H1  H2  O   H1  H2  
O   H1  H2  O   H1  H2  O   H1  H2  O   H1  H2  O   H1  H2  O   H1  H2  O   H1  
H2  O   H1  H2  O   H1  H2  O   H1  H2  O   H1  H2  O   H1  H2  O   H1  H2  O   
H1  H2  O   H1  H2  O   H1  H2  O   H1  H2  O   H1  H2  O   H1  H2  O   H1  H2  
O   H1  H2  O   H1  H2  O   H1  H2  O   H1  H2  O   H1  H2  O   H1  H2  O   H1  
H2  O   H1  H2  O   H1  H2  O   H1  H2  O   H1  H2  O   H1  H2  O   H1  H2  O   
H1  H2  O   H1  H2  O   H1  H2  O   H1  H2  O   H1  H2  O   H1  H2  O   H1  H2  
O   H1  H2  O   H1  H2  O   H1  H2  O   H1  H2  O   H1  H2  O   H1  H2  O   H1  
H2  O   H1  H2  O   H1  H2  O   H1  H2  O   H1  H2  O   H1  H2  O   H1  H2  O   
H1  H2  O   H1  H2  O   H1  H2  O   H1  H2  O   H1  H2  O   H1  H2  O   H1  H2  
O   H1  H2  O   H1  H2  O   H1  H2  O   H1  H2  O   H1  H2  O   H1  H2  O   H1  
H2  O   H1  H2  O   H1  H2  O   H1  H2  O   H1  H2  O   H1  H2  O   H1  H2  O   
H1  H2  O   H1  H2  O   H1  H2  O   H1  H2  O   H1  H2  O   H1  H2  O   H1  H2  
O   H1  H2  O   H1  H2  O   H1  H2  O   H1  H2  O   H1  H2  O   H1  H2  O   H1  
H2  O   H1  H2  O   H1  H2  O   H1  H2  O   H1  H2  O   H1  H2  O   H1  H2  O   
H1  H2  O   H1  H2  O   H1  H2  O   H1  H2  O   H1  H2  O   H1  H2  O   H1  H2  
O   H1  H2  O   H1  H2  O   H1  H2  O   H1  H2  O   H1  H2  O   H1  H2  O   H1  
H2  O   H1  H2  O   H1  H2  O   H1  H2  O   H1  H2  O   H1  H2  O   H1  H2  O   
H1  H2  O   H1  H2  O   H1  H2  O   H1  H2  O   H1  H2  O   H1  H2  O   H1  H2  
O   H1  H2  O   H1  H2  O   H1  H2  O   H1  H2  O   H1  H2  O   H1  H2  O   H1  
H2  O   H1  H2  O   H1  H2  O   H1  H2  O   H1  H2  O   H1  H2  O   H1  H2  O   
H1  H2  O   H1  H2  O   H1  H2  O   H1  H2  O   H1  H2  O   H1  H2  O   H1  H2  
O   H1  H2  O   H1  H2  O   H1  H2  O   H1  H2  O   H1  H2  O   H1  H2  O   H1  
H2  O   H1  H2  O   H1  H2  O   H1  H2  O   H1  H2  O   H1  H2  O   H1  H2  O   
H1  H2  O   H1  H2  O   H1  H2  O   H1  H2  O   H1  H2  O   H1  H2  O   H1  H2  
O   H1  H2  O   H1  H2  O   H1  H2  O   H1  H2  O   H1  H2  O   H1  H2  O   H1  
H2  O   H1  H2  O   H1  H2  O   H1  H2  O   H1  H2  O   H1  H2  O   H1  H2  O   
H1  H2  O   H1  H2  O   H1  H2  O   H1  H2  O   H1  H2  O   H1  H2  O   H1  H2  
O   H1  H2  O   H1  H2  O   H1  H2  O   H1  H2  O   H1  H2  O   H1  H2  O   H1  
H2  O   H1  H2  O   H1  H2  O   H1  H2  O   H1  H2  O   H1  H2  O   H1  H2  O   
H1  H2  O   H1  H2  O   H1  H2  O   H1  H2  O   H1  H2  O   H1  H2  O   H1  H2  
O   H1  H2  O   H1  H2  O   H1  H2  O   H1  H2  O   H1  H2  O   H1  H2  O   H1  
H2  O   H1  H2  O   H1  H2  O   H1  H2  O   H1  H2  O   H1  H2  O   H1  H2  O   
H1  H2  O   H1  H2  O   H1  H2  O   H1  H2  O   H1  H2  O   H1  H2  O   H1  H2  
O   H1  H2  O   H1  H2  O   H1  H2  O   H1  H2  O   H1  H2  O   H1  H2  O   H1  
H2  O   H1  H2  O   H1  H2  O   H1  H2  O   H1  H2  O   H1  H2  O   H1  H2  O   
H1  H2  O   H1  H2  O   H1  H2  O   H1  H2  O   H1  H2  O   H1  H2  O   H1  H2  
O   H1  H2  O   H1  H2  O   H1  H2  O   H1  H2  O   H1  H2  O   H1  H2  O   H1  
H2  O   H1  H2  O   H1  H2  O   H1  H2  O   H1  H2  O   H1  H2  O   H1  H2  O   
H1  H2  O   H1  H2  O   H1  H2  O   H1  H2  O   H1  H2  O   H1  H2  O   H1  H2  
O   H1  H2  O   H1  H2  O   H1  H2  O   H1  H2  O   H1  H2  O   H1  H2  O   H1  
H2  O   H1  H2  O   H1  H2  O   H1  H2  O   H1  H2  O   H1  H2  O   H1  H2  O   
H1  H2  O   H1  H2  O   H1  H2  O   H1  H2  O   H1  H2  O   H1  H2  O   H1  H2  
O   H1  H2  O   H1  H2  O   H1  H2  O   H1  H2  O   H1  H2  O   H1  H2  O   H1  
H2  O   H1  H2  O   H1  H2  O   H1  H2  O   H1  H2  O   H1  H2  O   H1  H2  O   
H1  H2  O   H1  H2  O   H1  H2  O   H1  H2  O   H1  H2  O   H1  H2  O   H1  H2  
O   H1  H2  O   H1  H2  O   H1  H2  O   H1  H2  O   H1  H2  O   H1  H2  O   H1  
H2  O   H1  H2  O   H1  H2  O   H1  H2  O   H1  H2  O   H1  H2  O   H1  H2  O   
H1  H2  O   H1  H2  O   H1  H2  O   H1  H2  O   H1  H2  O   H1  H2  O   H1  H2  
O   H1  H2  O   H1  H2  O   H1  H2  O   H1  H2  O   H1  H2  O   H1  H2  O   H1  
H2  O   H1  H2  O   H1  H2  O   H1  H2  O   H1  H2  O   H1  H2  O   H1  H2  O   
H1  H2  O   H1  H2  O   H1  H2  O   H1  H2  O   H1  H2  O   H1  H2  O   H1  H2  
O   H1  H2  O   H1  H2  O   H1  H2  O   H1  H2  O   H1  H2  O   H1  H2  O   H1  
H2  O   H1  H2  O   H1  H2  O   H1  H2  O   H1  H2  O   H1  H2  O   H1  H2  O   
H1  H2  O   H1  H2  O   H1  H2  O   H1  H2  O   H1  H2  O   H1  H2  O   H1  H2  
O   H1  H2  O   H1  H2  O   H1  H2  O   H1  H2  O   H1  H2  O   H1  H2  O   H1  
H2  O   H1  H2  O   H1  H2  O   H1  H2  O   H1  H2  O   H1  H2  O   H1  H2  O   
H1  H2  O   H1  H2  O   H1  H2  O   H1  H2  O   H1  H2  O   H1  H2  O   H1  H2  
O   H1  H2  O   H1  H2  O   H1  H2  O   H1  H2  O   H1  H2  O   H1  H2  O   H1  
H2  O   H1  H2  O   H1  H2  O   H1  H2  O   H1  H2  O   H1  H2  O   H1  H2  O   
H1  H2  O   H1  H2  O   H1  H2  O   H1  H2  O   H1  H2  O   H1  H2  O   H1  H2  
O   H1  H2  O   H1  H2  O   H1  H2  O   H1  H2  O   H1  H2  O   H1  H2  O   H1  
H2  O   H1  H2  O   H1  H2  O   H1  H2  O   H1  H2  O   H1  H2  O   H1  H2  O   
H1  H2  O   H1  H2  O   H1  H2  O   H1  H2  O   H1  H2  O   H1  H2  O   H1  H2  
O   H1  H2  O   H1  H2  O   H1  H2  O   H1  H2  O   H1  H2  O   H1  H2  O   H1  
H2  O   H1  H2  O   H1  H2  O   H1  H2  O   H1  H2  O   H1  H2  O   H1  H2  O   
H1  H2  O   H1  H2  O   H1  H2  O   H1  H2  O   H1  H2  O   H1  H2  O   H1  H2  
O   H1  H2  O   H1  H2  O   H1  H2  O   H1  H2  O   H1  H2  O   H1  H2  O   H1  
H2  O   H1  H2  O   H1  H2  O   H1  H2  O   H1  H2  O   H1  H2  O   H1  H2  O   
H1  H2  O   H1  H2  O   H1  H2  O   H1  H2  O   H1  H2  O   H1  H2  O   H1  H2  
O   H1  H2  O   H1  H2  O   H1  H2  O   H1  H2  O   H1  H2  O   H1  H2  O   H1  
H2  O   H1  H2  O   H1  H2  O   H1  H2  O   H1  H2  O   H1  H2  O   H1  H2  O   
H1  H2  O   H1  H2  O   H1  H2  O   H1  H2  O   H1  H2  O   H1  H2  O   H1  H2  
O   H1  H2  O   H1  H2  O   H1  H2  O   H1  H2  O   H1  H2  O   H1  H2  O   H1  
H2  O   H1  H2  O   H1  H2  O   H1  H2  O   H1  H2  O   H1  H2  O   H1  H2  O   
H1  H2  O   H1  H2  O   H1  H2  O   H1  H2  O   H1  H2  O   H1  H2  O   H1  H2  
O   H1  H2  O   H1  H2  O   H1  H2  O   H1  H2  O   H1  H2  O   H1  H2  O   H1  
H2  O   H1  H2  O   H1  H2  O   H1  H2  O   H1  H2  O   H1  H2  O   H1  H2  O   
H1  H2  O   H1  H2  O   H1  H2  O   H1  H2  O   H1  H2  O   H1  H2  O   H1  H2  
O   H1  H2  O   H1  H2  O   H1  H2  O   H1  H2  O   H1  H2  O   H1  H2  O   H1  
H2  O   H1  H2  O   H1  H2  O   H1  H2  O   H1  H2  O   H1  H2  O   H1  H2  O   
H1  H2  O   H1  H2  O   H1  H2  O   H1  H2  O   H1  H2  O   H1  H2  O   H1  H2  
O   H1  H2  O   H1  H2  O   H1  H2  O   H1  H2  O   H1  H2  O   H1  H2  O   H1  
H2  O   H1  H2  O   H1  H2  O   H1  H2  O   H1  H2  O   H1  H2  O   H1  H2  O   
H1  H2  O   H1  H2  O   H1  H2  O   H1  H2  O   H1  H2  O   H1  H2  O   H1  H2  
O   H1  H2  O   H1  H2  O   H1  H2  O   H1  H2  O   H1  H2  O   H1  H2  O   H1  
H2  O   H1  H2  O   H1  H2  O   H1  H2  O   H1  H2  O   H1  H2  O   H1  H2  O   
H1  H2  O   H1  H2  O   H1  H2  O   H1  H2  O   H1  H2  O   H1  H2  O   H1  H2  
O   H1  H2  O   H1  H2  O   H1  H2  O   H1  H2  O   H1  H2  O   H1  H2  O   H1  
H2  O   H1  H2  O   H1  H2  O   H1  H2  O   H1  H2  O   H1  H2  O   H1  H2  O   
H1  H2  O   H1  H2  O   H1  H2  O   H1  H2  O   H1  H2  O   H1  H2  O   H1  H2  
O   H1  H2  O   H1  H2  O   H1  H2  O   H1  H2  O   H1  H2  O   H1  H2  O   H1  
H2  O   H1  H2  O   H1  H2  O   H1  H2  O   H1  H2  O   H1  H2  O   H1  H2  O   
H1  H2  O   H1  H2  O   H1  H2  O   H1  H2  O   H1  H2  O   H1  H2  O   H1  H2  
O   H1  H2  O   H1  H2  O   H1  H2  O   H1  H2  O   H1  H2  O   H1  H2  O   H1  
H2  O   H1  H2  O   H1  H2  O   H1  H2  O   H1  H2  O   H1  H2  O   H1  H2  O   
H1  H2  O   H1  H2  O   H1  H2  O   H1  H2  O   H1  H2  O   H1  H2  O   H1  H2  
O   H1  H2  O   H1  H2  O   H1  H2  O   H1  H2  O   H1  H2  O   H1  H2  O   H1  
H2  O   H1  H2  O   H1  H2  O   H1  H2  O   H1  H2  O   H1  H2  O   H1  H2  O   
H1  H2  O   H1  H2  O   H1  H2  O   H1  H2  O   H1  H2  O   H1  H2  O   H1  H2  
O   H1  H2  O   H1  H2  O   H1  H2  O   H1  H2  O   H1  H2  O   H1  H2  O   H1  
H2  O   H1  H2  O   H1  H2  O   H1  H2  O   H1  H2  O   H1  H2  O   H1  H2  O   
H1  H2  O   H1  H2  O   H1  H2  O   H1  H2  O   H1  H2  O   H1  H2  O   H1  H2  
O   H1  H2  O   H1  H2  O   H1  H2  O   H1  H2  O   H1  H2  O   H1  H2  O   H1  
H2  O   H1  H2  O   H1  H2  O   H1  H2  O   H1  H2  O   H1  H2  O   H1  H2  O   
H1  H2  O   H1  H2  O   H1  H2  O   H1  H2  O   H1  H2  O   H1  H2  O   H1  H2  
O   H1  H2  O   H1  H2  O   H1  H2  O   H1  H2  O   H1  H2  O   H1  H2  O   H1  
H2  O   H1  H2  O   H1  H2  O   H1  H2  O   H1  H2  O   H1  H2  O   H1  H2  O   
H1  H2  O   H1  H2  O   H1  H2  O   H1  H2  O   H1  H2  O   H1  H2  O   H1  H2  
O   H1  H2  O   H1  H2  O   H1  H2  O   H1  H2  O   H1  H2  O   H1  H2  O   H1  
H2  O   H1  H2  O   H1  H2  O   H1  H2  O   H1  H2  O   H1  H2  O   H1  H2  O   
H1  H2  O   H1  H2  O   H1  H2  O   H1  H2  O   H1  H2  O   H1  H2  O   H1  H2  
O   H1  H2  O   H1  H2  O   H1  H2  O   H1  H2  O   H1  H2  O   H1  H2  O   H1  
H2  O   H1  H2  O   H1  H2  O   H1  H2  O   H1  H2  O   H1  H2  O   H1  H2  O   
H1  H2  O   H1  H2  O   H1  H2  O   H1  H2  O   H1  H2  O   H1  H2  O   H1  H2  
O   H1  H2  O   H1  H2  O   H1  H2  O   H1  H2  O   H1  H2  O   H1  H2  O   H1  
H2  O   H1  H2  O   H1  H2  O   H1  H2  O   H1  H2  O   H1  H2  O   H1  H2  O   
H1  H2  O   H1  H2  O   H1  H2  O   H1  H2  O   H1  H2  O   H1  H2  O   H1  H2  
O   H1  H2  O   H1  H2  O   H1  H2  O   H1  H2  O   H1  H2  O   H1  H2  O   H1  
H2  O   H1  H2  O   H1  H2  O   H1  H2  O   H1  H2  O   H1  H2  O   H1  H2  O   
H1  H2  O   H1  H2  O   H1  H2  O   H1  H2  O   H1  H2  O   H1  H2  O   H1  H2  
O   H1  H2  O   H1  H2  O   H1  H2  O   H1  H2  O   H1  H2  O   H1  H2  O   H1  
H2  O   H1  H2  O   H1  H2  O   H1  H2  O   H1  H2  O   H1  H2  O   H1  H2  O   
H1  H2  O   H1  H2  O   H1  H2  O   H1  H2  O   H1  H2  O   H1  H2  O   H1  H2  
O   H1  H2  O   H1  H2  O   H1  H2  O   H1  H2  O   H1  H2  O   H1  H2  O   H1  
H2  O   H1  H2  O   H1  H2  O   H1  H2  O   H1  H2  O   H1  H2  O   H1  H2  O   
H1  H2  O   H1  H2  O   H1  H2  O   H1  H2  O   H1  H2  O   H1  H2  O   H1  H2  
O   H1  H2  O   H1  H2  O   H1  H2  O   H1  H2  O   H1  H2  O   H1  H2  O   H1  
H2  O   H1  H2  O   H1  H2  O   H1  H2  O   H1  H2  O   H1  H2  O   H1  H2  O   
H1  H2  O   H1  H2  O   H1  H2  O   H1  H2  O   H1  H2  O   H1  H2  O   H1  H2  
O   H1  H2  O   H1  H2  O   H1  H2  O   H1  H2  O   H1  H2  O   H1  H2  O   H1  
H2  O   H1  H2  O   H1  H2  O   H1  H2  O   H1  H2  O   H1  H2  O   H1  H2  O   
H1  H2  O   H1  H2  O   H1  H2  O   H1  H2  O   H1  H2  O   H1  H2  O   H1  H2  
O   H1  H2  O   H1  H2  O   H1  H2  O   H1  H2  O   H1  H2  O   H1  H2  O   H1  
H2  O   H1  H2  O   H1  H2  O   H1  H2  O   H1  H2  O   H1  H2  O   H1  H2  O   
H1  H2  O   H1  H2  O   H1  H2  O   H1  H2  O   H1  H2  O   H1  H2  O   H1  H2  
O   H1  H2  O   H1  H2  O   H1  H2  O   H1  H2  O   H1  H2  O   H1  H2  O   H1  
H2  O   H1  H2  O   H1  H2  O   H1  H2  O   H1  H2  O   H1  H2  O   H1  H2  O   
H1  H2  O   H1  H2  O   H1  H2  O   H1  H2  O   H1  H2  O   H1  H2  O   H1  H2  
O   H1  H2  O   H1  H2  O   H1  H2  O   H1  H2  O   H1  H2  O   H1  H2  O   H1  
H2  O   H1  H2  O   H1  H2  O   H1  H2  O   H1  H2  O   H1  H2  O   H1  H2  O   
H1  H2  O   H1  H2  O   H1  H2  O   H1  H2  O   H1  H2  O   H1  H2  O   H1  H2  
O   H1  H2  O   H1  H2  O   H1  H2  O   H1  H2  O   H1  H2  O   H1  H2  O   H1  
H2  O   H1  H2  O   H1  H2  O   H1  H2  O   H1  H2  O   H1  H2  O   H1  H2  O   
H1  H2  O   H1  H2  O   H1  H2  O   H1  H2  O   H1  H2  O   H1  H2  O   H1  H2  
O   H1  H2  O   H1  H2  O   H1  H2  O   H1  H2  O   H1  H2  O   H1  H2  O   H1  
H2  O   H1  H2  O   H1  H2  O   H1  H2  O   H1  H2  O   H1  H2  O   H1  H2  O   
H1  H2  O   H1  H2  O   H1  H2  O   H1  H2  O   H1  H2  O   H1  H2  O   H1  H2  
O   H1  H2  O   H1  H2  O   H1  H2  O   H1  H2  O   H1  H2  O   H1  H2  O   H1  
H2  O   H1  H2  O   H1  H2  O   H1  H2  O   H1  H2  O   H1  H2  O   H1  H2  O   
H1  H2  O   H1  H2  O   H1  H2  O   H1  H2  O   H1  H2  O   H1  H2  O   H1  H2  
O   H1  H2  O   H1  H2  O   H1  H2  O   H1  H2  O   H1  H2  O   H1  H2  O   H1  
H2  O   H1  H2  O   H1  H2  O   H1  H2  O   H1  H2  O   H1  H2  O   H1  H2  O   
H1  H2  O   H1  H2  O   H1  H2  O   H1  H2  O   H1  H2  O   H1  H2  O   H1  H2  
O   H1  H2  O   H1  H2  O   H1  H2  O   H1  H2  O   H1  H2  O   H1  H2  O   H1  
H2  O   H1  H2  O   H1  H2  O   H1  H2  O   H1  H2  O   H1  H2  O   H1  H2  O   
H1  H2  O   H1  H2  O   H1  H2  O   H1  H2  O   H1  H2  O   H1  H2  O   H1  H2  
O   H1  H2  O   H1  H2  O   H1  H2  O   H1  H2  O   H1  H2  O   H1  H2  O   H1  
H2  O   H1  H2  O   H1  H2  O   H1  H2  O   H1  H2  O   H1  H2  O   H1  H2  O   
H1  H2  O   H1  H2  O   H1  H2  O   H1  H2  O   H1  H2  O   H1  H2  O   H1  H2  
O   H1  H2  O   H1  H2  O   H1  H2  O   H1  H2  O   H1  H2  O   H1  H2  O   H1  
H2  O   H1  H2  O   H1  H2  O   H1  H2  O   H1  H2  O   H1  H2  O   H1  H2  O   
H1  H2  O   H1  H2  O   H1  H2  O   H1  H2  O   H1  H2  O   H1  H2  O   H1  H2  
O   H1  H2  O   H1  H2  O   H1  H2  O   H1  H2  O   H1  H2  O   H1  H2  O   H1  
H2  O   H1  H2  O   H1  H2  O   H1  H2  O   H1  H2  O   H1  H2  O   H1  H2  O   
H1  H2  O   H1  H2  O   H1  H2  O   H1  H2  O   H1  H2  O   H1  H2  O   H1  H2  
O   H1  H2  O   H1  H2  O   H1  H2  O   H1  H2  O   H1  H2  O   H1  H2  O   H1  
H2  O   H1  H2  O   H1  H2  O   H1  H2  O   H1  H2  O   H1  H2  O   H1  H2  O   
H1  H2  O   H1  H2  O   H1  H2  O   H1  H2  O   H1  H2  O   H1  H2  O   H1  H2  
O   H1  H2  O   H1  H2  O   H1  H2  O   H1  H2  O   H1  H2  O   H1  H2  O   H1  
H2  O   H1  H2  O   H1  H2  O   H1  H2  O   H1  H2  O   H1  H2  O   H1  H2  O   
H1  H2  O   H1  H2  O   H1  H2  O   H1  H2  O   H1  H2  O   H1  H2  O   H1  H2  
O   H1  H2  O   H1  H2  O   H1  H2  O   H1  H2  O   H1  H2  O   H1  H2  O   H1  
H2  O   H1  H2  O   H1  H2  O   H1  H2  O   H1  H2  O   H1  H2  O   H1  H2  O   
H1  H2  O   H1  H2  O   H1  H2  O   H1  H2  O   H1  H2  O   H1  H2  O   H1  H2  
O   H1  H2  O   H1  H2  O   H1  H2  O   H1  H2  O   H1  H2  O   H1  H2  O   H1  
H2  O   H1  H2  O   H1  H2  O   H1  H2  O   H1  H2  O   H1  H2  O   H1  H2  O   
H1  H2  O   H1  H2  O   H1  H2  O   H1  H2  O   H1  H2  O   H1  H2  O   H1  H2  
O   H1  H2  O   H1  H2  O   H1  H2  O   H1  H2  O   H1  H2  O   H1  H2  O   H1  
H2  O   H1  H2  O   H1  H2  O   H1  H2  O   H1  H2  O   H1  H2  O   H1  H2  O   
H1  H2  O   H1  H2  O   H1  H2  O   H1  H2  O   H1  H2  O   H1  H2  O   H1  H2  
O   H1  H2  O   H1  H2  O   H1  H2  O   H1  H2  O   H1  H2  O   H1  H2  O   H1  
H2  O   H1  H2  O   H1  H2  O   H1  H2  O   H1  H2  O   H1  H2  O   H1  H2  O   
H1  H2  O   H1  H2  O   H1  H2  O   H1  H2  O   H1  H2  O   H1  H2  O   H1  H2  
O   H1  H2  O   H1  H2  O   H1  H2  O   H1  H2  O   H1  H2  O   H1  H2  O   H1  
H2  O   H1  H2  O   H1  H2  O   H1  H2  O   H1  H2  O   H1  H2  O   H1  H2  O   
H1  H2  O   H1  H2  O   H1  H2  O   H1  H2  O   H1  H2  O   H1  H2  O   H1  H2  
O   H1  H2  O   H1  H2  O   H1  H2  O   H1  H2  O   H1  H2  O   H1  H2  O   H1  
H2  O   H1  H2  O   H1  H2  O   H1  H2  O   H1  H2  O   H1  H2  O   H1  H2  O   
H1  H2  O   H1  H2  O   H1  H2  O   H1  H2  O   H1  H2  O   H1  H2  O   H1  H2  
O   H1  H2  O   H1  H2  O   H1  H2  O   H1  H2  O   H1  H2  O   H1  H2  O   H1  
H2  O   H1  H2  O   H1  H2  O   H1  H2  O   H1  H2  O   H1  H2  O   H1  H2  O   
H1  H2  O   H1  H2  O   H1  H2  O   H1  H2  O   H1  H2  O   H1  H2  O   H1  H2  
O   H1  H2  O   H1  H2  O   H1  H2  O   H1  H2  O   H1  H2  O   H1  H2  O   H1  
H2  O   H1  H2  O   H1  H2  O   H1  H2  O   H1  H2  O   H1  H2  O   H1  H2  O   
H1  H2  O   H1  H2  O   H1  H2  O   H1  H2  O   H1  H2  O   H1  H2  O   H1  H2  
O   H1  H2  O   H1  H2  O   H1  H2  O   H1  H2  O   H1  H2  O   H1  H2  O   H1  
H2  O   H1  H2  O   H1  H2  O   H1  H2  O   H1  H2  O   H1  H2  O   H1  H2  O   
H1  H2  O   H1  H2  O   H1  H2  O   H1  H2  O   H1  H2  O   H1  H2  O   H1  H2  
O   H1  H2  O   H1  H2  O   H1  H2  O   H1  H2  O   H1  H2  O   H1  H2  O   H1  
H2  O   H1  H2  O   H1  H2  O   H1  H2  O   H1  H2  O   H1  H2  O   H1  H2  O   
H1  H2  O   H1  H2  O   H1  H2  O   H1  H2  O   H1  H2  O   H1  H2  O   H1  H2  
O   H1  H2  O   H1  H2  O   H1  H2  O   H1  H2  O   H1  H2  O   H1  H2  O   H1  
H2  O   H1  H2  O   H1  H2  O   H1  H2  O   H1  H2  O   H1  H2  O   H1  H2  O   
H1  H2  O   H1  H2  O   H1  H2  O   H1  H2  O   H1  H2  O   H1  H2  O   H1  H2  
O   H1  H2  O   H1  H2  O   H1  H2  O   H1  H2  O   H1  H2  O   H1  H2  O   H1  
H2  O   H1  H2  O   H1  H2  O   H1  H2  O   H1  H2  O   H1  H2  O   H1  H2  O   
H1  H2  O   H1  H2  O   H1  H2  O   H1  H2  O   H1  H2  O   H1  H2  O   H1  H2  
O   H1  H2  O   H1  H2  O   H1  H2  O   H1  H2  O   H1  H2  O   H1  H2  O   H1  
H2  O   H1  H2  O   H1  H2  O   H1  H2  O   H1  H2  O   H1  H2  O   H1  H2  O   
H1  H2  O   H1  H2  O   H1  H2  O   H1  H2  O   H1  H2  O   H1  H2  O   H1  H2  
O   H1  H2  O   H1  H2  O   H1  H2  O   H1  H2  O   H1  H2  O   H1  H2  O   H1  
H2  O   H1  H2  O   H1  H2  O   H1  H2  O   H1  H2  O   H1  H2  O   H1  H2  O   
H1  H2  O   H1  H2  O   H1  H2  O   H1  H2  O   H1  H2  O   H1  H2  O   H1  H2  
O   H1  H2  O   H1  H2  O   H1  H2  O   H1  H2  O   H1  H2  O   H1  H2  O   H1  
H2  O   H1  H2  O   H1  H2  O   H1  H2  O   H1  H2  O   H1  H2  O   H1  H2  O   
H1  H2  O   H1  H2  O   H1  H2  O   H1  H2  O   H1  H2  O   H1  H2  O   H1  H2  
O   H1  H2  O   H1  H2  O   H1  H2  O   H1  H2  O   H1  H2  O   H1  H2  O   H1  
H2  O   H1  H2  O   H1  H2  O   H1  H2  O   H1  H2  O   H1  H2  O   H1  H2  O   
H1  H2  O   H1  H2  O   H1  H2  O   H1  H2  O   H1  H2  O   H1  H2  O   H1  H2  
O   H1  H2  O   H1  H2  O   H1  H2  O   H1  H2  O   H1  H2  O   H1  H2  O   H1  
H2  O   H1  H2  O   H1  H2  O   H1  H2  O   H1  H2  O   H1  H2  O   H1  H2  O   
H1  H2  O   H1  H2  O   H1  H2  O   H1  H2  O   H1  H2  O   H1  H2  O   H1  H2  
O   H1  H2  O   H1  H2  O   H1  H2  O   H1  H2  O   H1  H2  O   H1  H2  O   H1  
H2  O   H1  H2  O   H1  H2  O   H1  H2  O   H1  H2  O   H1  H2  O   H1  H2  O   
H1  H2  O   H1  H2  O   H1  H2  O   H1  H2  O   H1  H2  O   H1  H2  O   H1  H2  
O   H1  H2  O   H1  H2  O   H1  H2  O   H1  H2  O   H1  H2  O   H1  H2  O   H1  
H2  O   H1  H2  O   H1  H2  O   H1  H2  O   H1  H2  O   H1  H2  O   H1  H2  O   
H1  H2  O   H1  H2  O   H1  H2  O   H1  H2  O   H1  H2  O   H1  H2  O   H1  H2  
O   H1  H2  O   H1  H2  O   H1  H2  O   H1  H2  O   H1  H2  O   H1  H2  O   H1  
H2  O   H1  H2  O   H1  H2  O   H1  H2  O   H1  H2  O   H1  H2  O   H1  H2  O   
H1  H2  O   H1  H2  O   H1  H2  O   H1  H2  O   H1  H2  O   H1  H2  O   H1  H2  
O   H1  H2  O   H1  H2  O   H1  H2  O   H1  H2  O   H1  H2  O   H1  H2  O   H1  
H2  O   H1  H2  O   H1  H2  O   H1  H2  O   H1  H2  O   H1  H2  O   H1  H2  O   
H1  H2  O   H1  H2  O   H1  H2  O   H1  H2  O   H1  H2  O   H1  H2  O   H1  H2  
O   H1  H2  O   H1  H2  O   H1  H2  O   H1  H2  O   H1  H2  O   H1  H2  O   H1  
H2  O   H1  H2  O   H1  H2  O   H1  H2  O   H1  H2  O   H1  H2  O   H1  H2  O   
H1  H2  O   H1  H2  O   H1  H2  O   H1  H2  O   H1  H2  O   H1  H2  O   H1  H2  
O   H1  H2  O   H1  H2  O   H1  H2  O   H1  H2  O   H1  H2  O   H1  H2  O   H1  
H2  O   H1  H2  O   H1  H2  O   H1  H2  O   H1  H2  O   H1  H2  O   H1  H2  O   
H1  H2  O   H1  H2  O   H1  H2  O   H1  H2  O   H1  H2  O   H1  H2  O   H1  H2  
O   H1  H2  O   H1  H2  O   H1  H2  O   H1  H2  O   H1  H2  O   H1  H2  O   H1  
H2  O   H1  H2  O   H1  H2  O   H1  H2  O   H1  H2  O   H1  H2  O   H1  H2  O   
H1  H2  O   H1  H2  O   H1  H2  O   H1  H2  O   H1  H2  O   H1  H2  O   H1  H2  
O   H1  H2  O   H1  H2  O   H1  H2  O   H1  H2  O   H1  H2  O   H1  H2  O   H1  
H2  O   H1  H2  O   H1  H2  O   H1  H2  O   H1  H2  O   H1  H2  O   H1  H2  O   
H1  H2  O   H1  H2  O   H1  H2  O   H1  H2  O   H1  H2  O   H1  H2  O   H1  H2  
O   H1  H2  O   H1  H2  O   H1  H2  O   H1  H2  O   H1  H2  O   H1  H2  O   H1  
H2  O   H1  H2  O   H1  H2  O   H1  H2  O   H1  H2  O   H1  H2  O   H1  H2  O   
H1  H2  O   H1  H2  O   H1  H2  O   H1  H2  O   H1  H2  O   H1  H2  O   H1  H2  
O   H1  H2  O   H1  H2  O   H1  H2  O   H1  H2  O   H1  H2  O   H1  H2  O   H1  
H2  O   H1  H2  O   H1  H2  O   H1  H2  O   H1  H2  O   H1  H2  O   H1  H2  O   
H1  H2  O   H1  H2  O   H1  H2  O   H1  H2  O   H1  H2  O   H1  H2  O   H1  H2  
O   H1  H2  O   H1  H2  O   H1  H2  O   H1  H2  O   H1  H2  O   H1  H2  O   H1  
H2  O   H1  H2  O   H1  H2  O   H1  H2  O   H1  H2  O   H1  H2  O   H1  H2  O   
H1  H2  O   H1  H2  O   H1  H2  O   H1  H2  O   H1  H2  O   H1  H2  O   H1  H2  
O   H1  H2  O   H1  H2  O   H1  H2  O   H1  H2  O   H1  H2  O   H1  H2  O   H1  
H2  O   H1  H2  O   H1  H2  O   H1  H2  O   H1  H2  O   H1  H2  O   H1  H2  O   
H1  H2  O   H1  H2  O   H1  H2  O   H1  H2  O   H1  H2  O   H1  H2  O   H1  H2  
O   H1  H2  O   H1  H2  O   H1  H2  O   H1  H2  O   H1  H2  O   H1  H2  O   H1  
H2  O   H1  H2  O   H1  H2  O   H1  H2  O   H1  H2  O   H1  H2  O   H1  H2  O   
H1  H2  O   H1  H2  O   H1  H2  O   H1  H2  O   H1  H2  O   H1  H2  O   H1  H2  
O   H1  H2  O   H1  H2  O   H1  H2  O   H1  H2  O   H1  H2  O   H1  H2  O   H1  
H2  O   H1  H2  O   H1  H2  O   H1  H2  O   H1  H2  O   H1  H2  O   H1  H2  O   
H1  H2  O   H1  H2  O   H1  H2  O   H1  H2  O   H1  H2  O   H1  H2  O   H1  H2  
O   H1  H2  O   H1  H2  O   H1  H2  O   H1  H2  O   H1  H2  O   H1  H2  O   H1  
H2  O   H1  H2  O   H1  H2  O   H1  H2  O   H1  H2  O   H1  H2  O   H1  H2  O   
H1  H2  O   H1  H2  O   H1  H2  O   H1  H2  O   H1  H2  O   H1  H2  O   H1  H2  
O   H1  H2  O   H1  H2  O   H1  H2  O   H1  H2  O   H1  H2  O   H1  H2  O   H1  
H2  O   H1  H2  O   H1  H2  O   H1  H2  O   H1  H2  O   H1  H2  O   H1  H2  O   
H1  H2  O   H1  H2  O   H1  H2  O   H1  H2  O   H1  H2  O   H1  H2  O   H1  H2  
O   H1  H2  O   H1  H2  O   H1  H2  O   H1  H2  O   H1  H2  O   H1  H2  O   H1  
H2  O   H1  H2  O   H1  H2  O   H1  H2  O   H1  H2  O   H1  H2  O   H1  H2  O   
H1  H2  O   H1  H2  O   H1  H2  O   H1  H2  O   H1  H2  O   H1  H2  O   H1  H2  
O   H1  H2  O   H1  H2  O   H1  H2  O   H1  H2  O   H1  H2  O   H1  H2  O   H1  
H2  O   H1  H2  O   H1  H2  O   H1  H2  O   H1  H2  O   H1  H2  O   H1  H2  O   
H1  H2  O   H1  H2  O   H1  H2  O   H1  H2  O   H1  H2  O   H1  H2  O   H1  H2  
O   H1  H2  O   H1  H2  O   H1  H2  O   H1  H2  O   H1  H2  O   H1  H2  O   H1  
H2  O   H1  H2  O   H1  H2  O   H1  H2  O   H1  H2  O   H1  H2  O   H1  H2  O   
H1  H2  O   H1  H2  O   H1  H2  O   H1  H2  O   H1  H2  O   H1  H2  O   H1  H2  
O   H1  H2  O   H1  H2  O   H1  H2  O   H1  H2  O   H1  H2  O   H1  H2  O   H1  
H2  O   H1  H2  O   H1  H2  O   H1  H2  O   H1  H2  O   H1  H2  O   H1  H2  O   
H1  H2  O   H1  H2  O   H1  H2  O   H1  H2  O   H1  H2  O   H1  H2  O   H1  H2  
O   H1  H2  O   H1  H2  O   H1  H2  O   H1  H2  O   H1  H2  O   H1  H2  O   H1  
H2  O   H1  H2  O   H1  H2  O   H1  H2  O   H1  H2  O   H1  H2  O   H1  H2  O   
H1  H2  O   H1  H2  O   H1  H2  O   H1  H2  O   H1  H2  O   H1  H2  O   H1  H2  
O   H1  H2  O   H1  H2  O   H1  H2  O   H1  H2  O   H1  H2  O   H1  H2  O   H1  
H2  O   H1  H2  O   H1  H2  O   H1  H2  O   H1  H2  O   H1  H2  O   H1  H2  O   
H1  H2  O   H1  H2  O   H1  H2  O   H1  H2  O   H1  H2  O   H1  H2  O   H1  H2  
O   H1  H2  O   H1  H2  O   H1  H2  O   H1  H2  O   H1  H2  O   H1  H2  O   H1  
H2  O   H1  H2  O   H1  H2  O   H1  H2  O   H1  H2  O   H1  H2  O   H1  H2  O   
H1  H2  O   H1  H2  O   H1  H2  O   H1  H2  O   H1  H2  O   H1  H2  O   H1  H2  
O   H1  H2  O   H1  H2  O   H1  H2  O   H1  H2  O   H1  H2  O   H1  H2  O   H1  
H2  O   H1  H2  O   H1  H2  O   H1  H2  O   H1  H2  O   H1  H2  O   H1  H2  O   
H1  H2  O   H1  H2  O   H1  H2  O   H1  H2  O   H1  H2  O   H1  H2  O   H1  H2  
O   H1  H2  O   H1  H2  O   H1  H2  O   H1  H2  O   H1  H2  O   H1  H2  O   H1  
H2  O   H1  H2  O   H1  H2  O   H1  H2  O   H1  H2  O   H1  H2  O   H1  H2  O   
H1  H2  O   H1  H2  O   H1  H2  O   H1  H2  O   H1  H2  O   H1  H2  O   H1  H2  
O   H1  H2  O   H1  H2  O   H1  H2  O   H1  H2  O   H1  H2  O   H1  H2  O   H1  
H2  O   H1  H2  O   H1  H2  O   H1  H2  O   H1  H2  O   H1  H2  O   H1  H2  O   
H1  H2  O   H1  H2  O   H1  H2  O   H1  H2  O   H1  H2  O   H1  H2  O   H1  H2  
O   H1  H2  O   H1  H2  O   H1  H2  O   H1  H2  O   H1  H2  O   H1  H2  O   H1  
H2  O   H1  H2  O   H1  H2  O   H1  H2  O   H1  H2  O   H1  H2  O   H1  H2  O   
H1  H2  O   H1  H2  O   H1  H2  O   H1  H2  O   H1  H2  O   H1  H2  O   H1  H2  
O   H1  H2  O   H1  H2  O   H1  H2  O   H1  H2  O   H1  H2  O   H1  H2  O   H1  
H2  O   H1  H2  O   H1  H2  O   H1  H2  O   H1  H2  O   H1  H2  O   H1  H2  O   
H1  H2  O   H1  H2  O   H1  H2  O   H1  H2  O   H1  H2  O   H1  H2  O   H1  H2  
O   H1  H2  O   H1  H2  O   H1  H2  O   H1  H2  O   H1  H2  O   H1  H2  O   H1  
H2  O   H1  H2  O   H1  H2  O   H1  H2  O   H1  H2  O   H1  H2  O   H1  H2  O   
H1  H2  O   H1  H2  O   H1  H2  O   H1  H2  O   H1  H2  O   H1  H2  O   H1  H2  
O   H1  H2  O   H1  H2  O   H1  H2  O   H1  H2  O   H1  H2  O   H1  H2  O   H1  
H2  O   H1  H2  O   H1  H2  O   H1  H2  O   H1  H2  O   H1  H2  O   H1  H2  O   
H1  H2  O   H1  H2  O   H1  H2  O   H1  H2  O   H1  H2  O   H1  H2  O   H1  H2  
O   H1  H2  O   H1  H2  O   H1  H2  O   H1  H2  O   H1  H2  O   H1  H2  O   H1  
H2  O   H1  H2  O   H1  H2  O   H1  H2  O   H1  H2  O   H1  H2  O   H1  H2  O   
H1  H2  O   H1  H2  O   H1  H2  O   H1  H2  O   H1  H2  O   H1  H2  O   H1  H2  
O   H1  H2  O   H1  H2  O   H1  H2  O   H1  H2  O   H1  H2  O   H1  H2  O   H1  
H2  O   H1  H2  O   H1  H2  O   H1  H2  O   H1  H2  O   H1  H2  O   H1  H2  O   
H1  H2  O   H1  H2  O   H1  H2  O   H1  H2  O   H1  H2  O   H1  H2  O   H1  H2  
O   H1  H2  O   H1  H2  O   H1  H2  O   H1  H2  O   H1  H2  O   H1  H2  O   H1  
H2  O   H1  H2  O   H1  H2  O   H1  H2  O   H1  H2  O   H1  H2  O   H1  H2  O   
H1  H2  O   H1  H2  O   H1  H2  O   H1  H2  O   H1  H2  O   H1  H2  O   H1  H2  
O   H1  H2  O   H1  H2  O   H1  H2  O   H1  H2  O   H1  H2  O   H1  H2  O   H1  
H2  O   H1  H2  O   H1  H2  O   H1  H2  O   H1  H2  O   H1  H2  O   H1  H2  O   
H1  H2  O   H1  H2  O   H1  H2  O   H1  H2  O   H1  H2  O   H1  H2  O   H1  H2  
O   H1  H2  O   H1  H2  O   H1  H2  O   H1  H2  O   H1  H2  O   H1  H2  O   H1  
H2  O   H1  H2  O   H1  H2  O   H1  H2  O   H1  H2  O   H1  H2  O   H1  H2  O   
H1  H2  O   H1  H2  O   H1  H2  O   H1  H2  O   H1  H2  O   H1  H2  O   H1  H2  
O   H1  H2  O   H1  H2  O   H1  H2  O   H1  H2  O   H1  H2  O   H1  H2  O   H1  
H2  O   H1  H2  O   H1  H2  O   H1  H2  O   H1  H2  O   H1  H2  O   H1  H2  O   
H1  H2  O   H1  H2  O   H1  H2  O   H1  H2  O   H1  H2  O   H1  H2  O   H1  H2  
O   H1  H2  O   H1  H2  O   H1  H2  O   H1  H2  O   H1  H2  O   H1  H2  O   H1  
H2  O   H1  H2  O   H1  H2  O   H1  H2  O   H1  H2  O   H1  H2  O   H1  H2  O   
H1  H2  O   H1  H2  O   H1  H2  O   H1  H2  O   H1  H2  O   H1  H2  O   H1  H2  
O   H1  H2  O   H1  H2  O   H1  H2  O   H1  H2  O   H1  H2  O   H1  H2  O   H1  
H2  O   H1  H2  O   H1  H2  O   H1  H2  O   H1  H2  O   H1  H2  O   H1  H2  O   
H1  H2  O   H1  H2  O   H1  H2  O   H1  H2  O   H1  H2  O   H1  H2  O   H1  H2  
O   H1  H2  O   H1  H2  O   H1  H2  O   H1  H2  O   H1  H2  O   H1  H2  O   H1  
H2  O   H1  H2  O   H1  H2  O   H1  H2  O   H1  H2  O   H1  H2  O   H1  H2  O   
H1  H2  O   H1  H2  O   H1  H2  O   H1  H2  O   H1  H2  O   H1  H2  O   H1  H2  
O   H1  H2  O   H1  H2  O   H1  H2  O   H1  H2  O   H1  H2  O   H1  H2  O   H1  
H2  O   H1  H2  O   H1  H2  O   H1  H2  O   H1  H2  O   H1  H2  O   H1  H2  O   
H1  H2  O   H1  H2  O   H1  H2  O   H1  H2  O   H1  H2  O   H1  H2  O   H1  H2  
O   H1  H2  O   H1  H2  O   H1  H2  O   H1  H2  O   H1  H2  O   H1  H2  O   H1  
H2  O   H1  H2  O   H1  H2  O   H1  H2  O   H1  H2  O   H1  H2  O   H1  H2  O   
H1  H2  O   H1  H2  O   H1  H2  O   H1  H2  O   H1  H2  O   H1  H2  O   H1  H2  
O   H1  H2  O   H1  H2  O   H1  H2  O   H1  H2  O   H1  H2  O   H1  H2  O   H1  
H2  O   H1  H2  O   H1  H2  O   H1  H2  O   H1  H2  O   H1  H2  O   H1  H2  O   
H1  H2  O   H1  H2  O   H1  H2  O   H1  H2  O   H1  H2  O   H1  H2  O   H1  H2  
O   H1  H2  O   H1  H2  O   H1  H2  O   H1  H2  O   H1  H2  O   H1  H2  O   H1  
H2  O   H1  H2  O   H1  H2  O   H1  H2  O   H1  H2  O   H1  H2  O   H1  H2  O   
H1  H2  O   H1  H2  O   H1  H2  O   H1  H2  O   H1  H2  O   H1  H2  O   H1  H2  
O   H1  H2  O   H1  H2  O   H1  H2  O   H1  H2  O   H1  H2  O   H1  H2  O   H1  
H2  O   H1  H2  O   H1  H2  O   H1  H2  O   H1  H2  O   H1  H2  O   H1  H2  O   
H1  H2  O   H1  H2  O   H1  H2  O   H1  H2  O   H1  H2  O   H1  H2  O   H1  H2  
O   H1  H2  O   H1  H2  O   H1  H2  O   H1  H2  O   H1  H2  O   H1  H2  O   H1  
H2  O   H1  H2  O   H1  H2  O   H1  H2  O   H1  H2  O   H1  H2  O   H1  H2  O   
H1  H2  O   H1  H2  O   H1  H2  O   H1  H2  O   H1  H2  O   H1  H2  O   H1  H2  
O   H1  H2  O   H1  H2  O   H1  H2  O   H1  H2  O   H1  H2  O   H1  H2  O   H1  
H2  O   H1  H2  O   H1  H2  O   H1  H2  O   H1  H2  O   H1  H2  O   H1  H2  O   
H1  H2  O   H1  H2  O   H1  H2  O   H1  H2  O   H1  H2  O   H1  H2  O   H1  H2  
O   H1  H2  O   H1  H2  O   H1  H2  O   H1  H2  O   H1  H2  O   H1  H2  O   H1  
H2  O   H1  H2  O   H1  H2  O   H1  H2  O   H1  H2  O   H1  H2  O   H1  H2  O   
H1  H2  O   H1  H2  O   H1  H2  O   H1  H2  O   H1  H2  O   H1  H2  O   H1  H2  
O   H1  H2  O   H1  H2  O   H1  H2  O   H1  H2  O   H1  H2  O   H1  H2  O   H1  
H2  O   H1  H2  O   H1  H2  O   H1  H2  O   H1  H2  O   H1  H2  O   H1  H2  O   
H1  H2  O   H1  H2  O   H1  H2  O   H1  H2  O   H1  H2  O   H1  H2  O   H1  H2  
O   H1  H2  O   H1  H2  O   H1  H2  O   H1  H2  O   H1  H2  O   H1  H2  O   H1  
H2  O   H1  H2  O   H1  H2  O   H1  H2  O   H1  H2  O   H1  H2  O   H1  H2  O   
H1  H2  O   H1  H2  O   H1  H2  O   H1  H2  O   H1  H2  O   H1  H2  O   H1  H2  
O   H1  H2  O   H1  H2  O   H1  H2  O   H1  H2  O   H1  H2  O   H1  H2  O   H1  
H2  O   H1  H2  O   H1  H2  O   H1  H2  O   H1  H2  O   H1  H2  O   H1  H2  O   
H1  H2  O   H1  H2  O   H1  H2  O   H1  H2  O   H1  H2  O   H1  H2  O   H1  H2  
O   H1  H2  O   H1  H2  O   H1  H2  O   H1  H2  O   H1  H2  O   H1  H2  O   H1  
H2  O   H1  H2  O   H1  H2  O   H1  H2  O   H1  H2  O   H1  H2  O   H1  H2  O   
H1  H2  O   H1  H2  O   H1  H2  O   H1  H2  O   H1  H2  O   H1  H2  O   H1  H2  
O   H1  H2  O   H1  H2  O   H1  H2  O   H1  H2  O   H1  H2  O   H1  H2  O   H1  
H2  O   H1  H2  O   H1  H2  O   H1  H2  O   H1  H2  O   H1  H2  O   H1  H2  O   
H1  H2  O   H1  H2  O   H1  H2  O   H1  H2  O   H1  H2  O   H1  H2  O   H1  H2  
O   H1  H2  O   H1  H2  O   H1  H2  O   H1  H2  O   H1  H2  O   H1  H2  O   H1  
H2  O   H1  H2  O   H1  H2  O   H1  H2  O   H1  H2  O   H1  H2  O   H1  H2  O   
H1  H2  O   H1  H2  O   H1  H2  O   H1  H2  O   H1  H2  O   H1  H2  O   H1  H2  
O   H1  H2  O   H1  H2  O   H1  H2  O   H1  H2  O   H1  H2  O   H1  H2  O   H1  
H2  O   H1  H2  O   H1  H2  O   H1  H2  O   H1  H2  O   H1  H2  O   H1  H2  O   
H1  H2  O   H1  H2  O   H1  H2  O   H1  H2  O   H1  H2  O   H1  H2  O   H1  H2  
O   H1  H2  O   H1  H2  O   H1  H2  O   H1  H2  O   H1  H2  O   H1  H2  O   H1  
H2  O   H1  H2  O   H1  H2  O   H1  H2  O   H1  H2  O   H1  H2  O   H1  H2  O   
H1  H2  O   H1  H2  O   H1  H2  O   H1  H2  O   H1  H2  O   H1  H2  O   H1  H2  
O   H1  H2  O   H1  H2  O   H1  H2  O   H1  H2  O   H1  H2  O   H1  H2  O   H1  
H2  O   H1  H2  O   H1  H2  O   H1  H2  O   H1  H2  O   H1  H2  O   H1  H2  O   
H1  H2  O   H1  H2  O   H1  H2  O   H1  H2  O   H1  H2  O   H1  H2  O   H1  H2  
O   H1  H2  O   H1  H2  O   H1  H2  O   H1  H2  O   H1  H2  O   H1  H2  O   H1  
H2  O   H1  H2  O   H1  H2  O   H1  H2  O   H1  H2  O   H1  H2  O   H1  H2  O   
H1  H2  O   H1  H2  O   H1  H2  O   H1  H2  O   H1  H2  O   H1  H2  O   H1  H2  
O   H1  H2  O   H1  H2  O   H1  H2  O   H1  H2  O   H1  H2  O   H1  H2  O   H1  
H2  O   H1  H2  O   H1  H2  O   H1  H2  O   H1  H2  O   H1  H2  O   H1  H2  O   
H1  H2  O   H1  H2  O   H1  H2  O   H1  H2  O   H1  H2  O   H1  H2  O   H1  H2  
O   H1  H2  O   H1  H2  O   H1  H2  O   H1  H2  O   H1  H2  O   H1  H2  O   H1  
H2  O   H1  H2  O   H1  H2  O   H1  H2  O   H1  H2  O   H1  H2  O   H1  H2  O   
H1  H2  O   H1  H2  O   H1  H2  O   H1  H2  O   H1  H2  O   H1  H2  O   H1  H2  
O   H1  H2  O   H1  H2  O   H1  H2  O   H1  H2  O   H1  H2  O   H1  H2  O   H1  
H2  O   H1  H2  O   H1  H2  O   H1  H2  O   H1  H2  O   H1  H2  O   H1  H2  O   
H1  H2  O   H1  H2  O   H1  H2  O   H1  H2  O   H1  H2  O   H1  H2  O   H1  H2  
O   H1  H2  O   H1  H2  O   H1  H2  O   H1  H2  O   H1  H2  O   H1  H2  O   H1  
H2  O   H1  H2  O   H1  H2  O   H1  H2  O   H1  H2  O   H1  H2  O   H1  H2  O   
H1  H2  O   H1  H2  O   H1  H2  O   H1  H2  O   H1  H2  O   H1  H2  O   H1  H2  
O   H1  H2  O   H1  H2  O   H1  H2  O   H1  H2  O   H1  H2  O   H1  H2  O   H1  
H2  O   H1  H2  O   H1  H2  O   H1  H2  O   H1  H2  O   H1  H2  O   H1  H2  O   
H1  H2  O   H1  H2  O   H1  H2  O   H1  H2  O   H1  H2  O   H1  H2  O   H1  H2  
O   H1  H2  O   H1  H2  O   H1  H2  O   H1  H2  O   H1  H2  O   H1  H2  O   H1  
H2  O   H1  H2  O   H1  H2  O   H1  H2  O   H1  H2  O   H1  H2  O   H1  H2  O   
H1  H2  O   H1  H2  O   H1  H2  O   H1  H2  O   H1  H2  O   H1  H2  O   H1  H2  
O   H1  H2  O   H1  H2  O   H1  H2  O   H1  H2  O   H1  H2  O   H1  H2  O   H1  
H2  O   H1  H2  O   H1  H2  O   H1  H2  O   H1  H2  O   H1  H2  O   H1  H2  O   
H1  H2  O   H1  H2  O   H1  H2  O   H1  H2  O   H1  H2  O   H1  H2  O   H1  H2  
O   H1  H2  O   H1  H2  O   H1  H2  O   H1  H2  O   H1  H2  O   H1  H2  O   H1  
H2  O   H1  H2  O   H1  H2  O   H1  H2  O   H1  H2  O   H1  H2  O   H1  H2  O   
H1  H2  O   H1  H2  O   H1  H2  O   H1  H2  O   H1  H2  O   H1  H2  O   H1  H2  
O   H1  H2  O   H1  H2  O   H1  H2  O   H1  H2  O   H1  H2  O   H1  H2  O   H1  
H2  O   H1  H2  O   H1  H2  O   H1  H2  O   H1  H2  O   H1  H2  O   H1  H2  O   
H1  H2  O   H1  H2  O   H1  H2  O   H1  H2  O   H1  H2  O   H1  H2  O   H1  H2  
O   H1  H2  O   H1  H2  O   H1  H2  O   H1  H2  O   H1  H2  O   H1  H2  O   H1  
H2  O   H1  H2  O   H1  H2  O   H1  H2  O   H1  H2  O   H1  H2  O   H1  H2  O   
H1  H2  O   H1  H2  O   H1  H2  O   H1  H2  O   H1  H2  O   H1  H2  O   H1  H2  
O   H1  H2  O   H1  H2  O   H1  H2  O   H1  H2  O   H1  H2  O   H1  H2  O   H1  
H2  O   H1  H2  O   H1  H2  O   H1  H2  O   H1  H2  O   H1  H2  O   H1  H2  O   
H1  H2  O   H1  H2  O   H1  H2  O   H1  H2  O   H1  H2  O   H1  H2  O   H1  H2  
O   H1  H2  O   H1  H2  O   H1  H2  O   H1  H2  O   H1  H2  O   H1  H2  O   H1  
H2  O   H1  H2  O   H1  H2  O   H1  H2  O   H1  H2  O   H1  H2  O   H1  H2  O   
H1  H2  O   H1  H2  O   H1  H2  O   H1  H2  O   H1  H2  O   H1  H2  O   H1  H2  
O   H1  H2  O   H1  H2  O   H1  H2  O   H1  H2  O   H1  H2  O   H1  H2  O   H1  
H2  O   H1  H2  O   H1  H2  O   H1  H2  O   H1  H2  O   H1  H2  O   H1  H2  O   
H1  H2  O   H1  H2  O   H1  H2  O   H1  H2  O   H1  H2  O   H1  H2  O   H1  H2  
O   H1  H2  O   H1  H2  O   H1  H2  O   H1  H2  O   H1  H2  O   H1  H2  O   H1  
H2  O   H1  H2  O   H1  H2  O   H1  H2  O   H1  H2  O   H1  H2  O   H1  H2  O   
H1  H2  O   H1  H2  O   H1  H2  O   H1  H2  O   H1  H2  O   H1  H2  O   H1  H2  
O   H1  H2  O   H1  H2  O   H1  H2  O   H1  H2  O   H1  H2  O   H1  H2  O   H1  
H2  O   H1  H2  O   H1  H2  O   H1  H2  O   H1  H2  O   H1  H2  O   H1  H2  O   
H1  H2  O   H1  H2  O   H1  H2  O   H1  H2  O   H1  H2  O   H1  H2  O   H1  H2  
O   H1  H2  O   H1  H2  O   H1  H2  O   H1  H2  O   H1  H2  O   H1  H2  O   H1  
H2  O   H1  H2  O   H1  H2  O   H1  H2  O   H1  H2  O   H1  H2  O   H1  H2  O   
H1  H2  O   H1  H2  O   H1  H2  O   H1  H2  O   H1  H2  O   H1  H2  O   H1  H2  
O   H1  H2  O   H1  H2  O   H1  H2  O   H1  H2  O   H1  H2  O   H1  H2  O   H1  
H2  O   H1  H2  O   H1  H2  O   H1  H2  O   H1  H2  O   H1  H2  O   H1  H2  O   
H1  H2  O   H1  H2  O   H1  H2  O   H1  H2  O   H1  H2  O   H1  H2  O   H1  H2  
O   H1  H2  O   H1  H2  O   H1  H2  O   H1  H2  O   H1  H2  O   H1  H2  O   H1  
H2  O   H1  H2  O   H1  H2  O   H1  H2  O   H1  H2  O   H1  H2  O   H1  H2  O   
H1  H2  O   H1  H2  O   H1  H2  O   H1  H2  O   H1  H2  O   H1  H2  O   H1  H2  
O   H1  H2  O   H1  H2  O   H1  H2  O   H1  H2  O   H1  H2  O   H1  H2  O   H1  
H2  O   H1  H2  O   H1  H2  O   H1  H2  O   H1  H2  O   H1  H2  O   H1  H2  O   
H1  H2  O   H1  H2  O   H1  H2  O   H1  H2  O   H1  H2  O   H1  H2  O   H1  H2  
O   H1  H2  O   H1  H2  O   H1  H2  O   H1  H2  O   H1  H2  O   H1  H2  O   H1  
H2  O   H1  H2  O   H1  H2  O   H1  H2  O   H1  H2  O   H1  H2  O   H1  H2  O   
H1  H2  O   H1  H2  O   H1  H2  O   H1  H2  O   H1  H2  O   H1  H2  O   H1  H2  
O   H1  H2  O   H1  H2  O   H1  H2  O   H1  H2  O   H1  H2  O   H1  H2  O   H1  
H2  O   H1  H2  O   H1  H2  O   H1  H2  O   H1  H2  O   H1  H2  O   H1  H2  O   
H1  H2  O   H1  H2  O   H1  H2  O   H1  H2  O   H1  H2  O   H1  H2  O   H1  H2  
O   H1  H2  O   H1  H2  O   H1  H2  O   H1  H2  O   H1  H2  O   H1  H2  O   H1  
H2  O   H1  H2  O   H1  H2  O   H1  H2  O   H1  H2  O   H1  H2  O   H1  H2  O   
H1  H2  O   H1  H2  O   H1  H2  O   H1  H2  O   H1  H2  O   H1  H2  O   H1  H2  
O   H1  H2  O   H1  H2  O   H1  H2  O   H1  H2  O   H1  H2  O   H1  H2  O   H1  
H2  O   H1  H2  O   H1  H2  O   H1  H2  O   H1  H2  O   H1  H2  O   H1  H2  O   
H1  H2  O   H1  H2  O   H1  H2  O   H1  H2  O   H1  H2  O   H1  H2  O   H1  H2  
O   H1  H2  O   H1  H2  O   H1  H2  O   H1  H2  O   H1  H2  O   H1  H2  O   H1  
H2  O   H1  H2  O   H1  H2  O   H1  H2  O   H1  H2  O   H1  H2  O   H1  H2  O   
H1  H2  O   H1  H2  O   H1  H2  O   H1  H2  O   H1  H2  O   H1  H2  O   H1  H2  
O   H1  H2  O   H1  H2  O   H1  H2  O   H1  H2  O   H1  H2  O   H1  H2  O   H1  
H2  O   H1  H2  O   H1  H2  O   H1  H2  O   H1  H2  O   H1  H2  O   H1  H2  O   
H1  H2  O   H1  H2  O   H1  H2  O   H1  H2  O   H1  H2  O   H1  H2  O   H1  H2  
O   H1  H2  O   H1  H2  O   H1  H2  O   H1  H2  O   H1  H2  O   H1  H2  O   H1  
H2  O   H1  H2  O   H1  H2  O   H1  H2  O   H1  H2  O   H1  H2  O   H1  H2  O   
H1  H2  O   H1  H2  O   H1  H2  O   H1  H2  O   H1  H2  O   H1  H2  O   H1  H2  
O   H1  H2  O   H1  H2  O   H1  H2  O   H1  H2  O   H1  H2  O   H1  H2  O   H1  
H2  O   H1  H2  O   H1  H2  O   H1  H2  O   H1  H2  O   H1  H2  O   H1  H2  O   
H1  H2  O   H1  H2  O   H1  H2  O   H1  H2  O   H1  H2  O   H1  H2  O   H1  H2  
O   H1  H2  O   H1  H2  O   H1  H2  O   H1  H2  O   H1  H2  O   H1  H2  O   H1  
H2  O   H1  H2  O   H1  H2  O   H1  H2  O   H1  H2  O   H1  H2  O   H1  H2  O   
H1  H2  O   H1  H2  O   H1  H2  O   H1  H2  O   H1  H2  O   H1  H2  O   H1  H2  
O   H1  H2  O   H1  H2  O   H1  H2  O   H1  H2  O   H1  H2  O   H1  H2  O   H1  
H2  O   H1  H2  O   H1  H2  O   H1  H2  O   H1  H2  O   H1  H2  O   H1  H2  O   
H1  H2  O   H1  H2  O   H1  H2  O   H1  H2  O   H1  H2  O   H1  H2  O   H1  H2  
O   H1  H2  O   H1  H2  O   H1  H2  O   H1  H2  O   H1  H2  O   H1  H2  O   H1  
H2  O   H1  H2  O   H1  H2  O   H1  H2  O   H1  H2  O   H1  H2  O   H1  H2  O   
H1  H2  O   H1  H2  O   H1  H2  O   H1  H2  O   H1  H2  O   H1  H2  O   H1  H2  
O   H1  H2  O   H1  H2  O   H1  H2  O   H1  H2  O   H1  H2  O   H1  H2  O   H1  
H2  O   H1  H2  O   H1  H2  O   H1  H2  O   H1  H2  O   H1  H2  O   H1  H2  O   
H1  H2  O   H1  H2  O   H1  H2  O   H1  H2  O   H1  H2  O   H1  H2  O   H1  H2  
O   H1  H2  O   H1  H2  O   H1  H2  O   H1  H2  O   H1  H2  O   H1  H2  O   H1  
H2  O   H1  H2  O   H1  H2  O   H1  H2  O   H1  H2  O   H1  H2  O   H1  H2  O   
H1  H2  O   H1  H2  O   H1  H2  O   H1  H2  O   H1  H2  O   H1  H2  O   H1  H2  
O   H1  H2  O   H1  H2  O   H1  H2  O   H1  H2  O   H1  H2  O   H1  H2  O   H1  
H2  O   H1  H2  O   H1  H2  O   H1  H2  O   H1  H2  O   H1  H2  O   H1  H2  O   
H1  H2  O   H1  H2  O   H1  H2  O   H1  H2  O   H1  H2  O   H1  H2  O   H1  H2  
O   H1  H2  O   H1  H2  O   H1  H2  O   H1  H2  O   H1  H2  O   H1  H2  O   H1  
H2  O   H1  H2  O   H1  H2  O   H1  H2  O   H1  H2  O   H1  H2  O   H1  H2  O   
H1  H2  O   H1  H2  O   H1  H2  O   H1  H2  O   H1  H2  O   H1  H2  O   H1  H2  
O   H1  H2  O   H1  H2  O   H1  H2  O   H1  H2  O   H1  H2  O   H1  H2  O   H1  
H2  O   H1  H2  O   H1  H2  O   H1  H2  O   H1  H2  O   H1  H2  O   H1  H2  O   
H1  H2  O   H1  H2  O   H1  H2  O   H1  H2  O   H1  H2  O   H1  H2  O   H1  H2  
O   H1  H2  O   H1  H2  O   H1  H2  O   H1  H2  O   H1  H2  O   H1  H2  O   H1  
H2  O   H1  H2  O   H1  H2  O   H1  H2  O   H1  H2  O   H1  H2  O   H1  H2  O   
H1  H2  O   H1  H2  O   H1  H2  O   H1  H2  O   H1  H2  O   H1  H2  O   H1  H2  
O   H1  H2  O   H1  H2  O   H1  H2  O   H1  H2  O   H1  H2  O   H1  H2  O   H1  
H2  O   H1  H2  O   H1  H2  O   H1  H2  O   H1  H2  O   H1  H2  O   H1  H2  O   
H1  H2  O   H1  H2  O   H1  H2  O   H1  H2  O   H1  H2  O   H1  H2  O   H1  H2  
O   H1  H2  O   H1  H2  O   H1  H2  O   H1  H2  O   H1  H2  O   H1  H2  O   H1  
H2  O   H1  H2  O   H1  H2  O   H1  H2  O   H1  H2  O   H1  H2  O   H1  H2  O   
H1  H2  O   H1  H2  O   H1  H2  O   H1  H2  O   H1  H2  O   H1  H2  O   H1  H2  
O   H1  H2  O   H1  H2  O   H1  H2  O   H1  H2  O   H1  H2  O   H1  H2  O   H1  
H2  O   H1  H2  O   H1  H2  O   H1  H2  O   H1  H2  O   H1  H2  O   H1  H2  O   
H1  H2  O   H1  H2  O   H1  H2  O   H1  H2  O   H1  H2  O   H1  H2  O   H1  H2  
O   H1  H2  O   H1  H2  O   H1  H2  O   H1  H2  O   H1  H2  O   H1  H2  O   H1  
H2  O   H1  H2  O   H1  H2  O   H1  H2  O   H1  H2  O   H1  H2  O   H1  H2  O   
H1  H2  O   H1  H2  O   H1  H2  O   H1  H2  O   H1  H2  O   H1  H2  O   H1  H2  
O   H1  H2  O   H1  H2  O   H1  H2  O   H1  H2  O   H1  H2  O   H1  H2  O   H1  
H2  O   H1  H2  O   H1  H2  O   H1  H2  O   H1  H2  O   H1  H2  O   H1  H2  O   
H1  H2  O   H1  H2  O   H1  H2  O   H1  H2  O   H1  H2  O   H1  H2  O   H1  H2  
O   H1  H2  O   H1  H2  O   H1  H2  O   H1  H2  O   H1  H2  O   H1  H2  O   H1  
H2  O   H1  H2  O   H1  H2  O   H1  H2  O   H1  H2  O   H1  H2  O   H1  H2  O   
H1  H2  O   H1  H2  O   H1  H2  O   H1  H2  O   H1  H2  O   H1  H2  O   H1  H2  
O   H1  H2  O   H1  H2  O   H1  H2  O   H1  H2  O   H1  H2  O   H1  H2  O   H1  
H2  O   H1  H2  O   H1  H2  O   H1  H2  O   H1  H2  O   H1  H2  O   H1  H2  O   
H1  H2  O   H1  H2  O   H1  H2  O   H1  H2  O   H1  H2  O   H1  H2  O   H1  H2  
O   H1  H2  O   H1  H2  O   H1  H2  O   H1  H2  O   H1  H2  O   H1  H2  O   H1  
H2  O   H1  H2  O   H1  H2  O   H1  H2  O   H1  H2  O   H1  H2  O   H1  H2  O   
H1  H2  O   H1  H2  O   H1  H2  O   H1  H2  O   H1  H2  O   H1  H2  O   H1  H2  
O   H1  H2  O   H1  H2  O   H1  H2  O   H1  H2  O   H1  H2  O   H1  H2  O   H1  
H2  O   H1  H2  O   H1  H2  O   H1  H2  O   H1  H2  O   H1  H2  O   H1  H2  O   
H1  H2  O   H1  H2  O   H1  H2  O   H1  H2  O   H1  H2  O   H1  H2  O   H1  H2  
O   H1  H2  O   H1  H2  O   H1  H2  O   H1  H2  O   H1  H2  O   H1  H2  O   H1  
H2  O   H1  H2  O   H1  H2  O   H1  H2  O   H1  H2  O   H1  H2  O   H1  H2  O   
H1  H2  O   H1  H2  O   H1  H2  O   H1  H2  O   H1  H2  O   H1  H2  O   H1  H2  
O   H1  H2  O   H1  H2  O   H1  H2  O   H1  H2  O   H1  H2  O   H1  H2  O   H1  
H2  O   H1  H2  O   H1  H2  O   H1  H2  O   H1  H2  O   H1  H2  O   H1  H2  O   
H1  H2  O   H1  H2  O   H1  H2  O   H1  H2  O   H1  H2  O   H1  H2  O   H1  H2  
O   H1  H2  O   H1  H2  O   H1  H2  O   H1  H2  O   H1  H2  O   H1  H2  O   H1  
H2  O   H1  H2  O   H1  H2  O   H1  H2  O   H1  H2  O   H1  H2  O   H1  H2  O   
H1  H2  O   H1  H2  O   H1  H2  O   H1  H2  O   H1  H2  O   H1  H2  O   H1  H2  
O   H1  H2  O   H1  H2  O   H1  H2  O   H1  H2  O   H1  H2  O   H1  H2  O   H1  
H2  O   H1  H2  O   H1  H2  O   H1  H2  O   H1  H2  O   H1  H2  O   H1  H2  O   
H1  H2  O   H1  H2  O   H1  H2  O   H1  H2  O   H1  H2  O   H1  H2  O   H1  H2  
O   H1  H2  O   H1  H2  O   H1  H2  O   H1  H2  O   H1  H2  O   H1  H2  O   H1  
H2  O   H1  H2  O   H1  H2  O   H1  H2  O   H1  H2  O   H1  H2  O   H1  H2  O   
H1  H2  O   H1  H2  O   H1  H2  O   H1  H2  O   H1  H2  O   H1  H2  O   H1  H2  
O   H1  H2  O   H1  H2  O   H1  H2  O   H1  H2  O   H1  H2  O   H1  H2  O   H1  
H2  O   H1  H2  O   H1  H2  O   H1  H2  O   H1  H2  O   H1  H2  O   H1  H2  O   
H1  H2  O   H1  H2  O   H1  H2  O   H1  H2  O   H1  H2  O   H1  H2  O   H1  H2  
O   H1  H2  O   H1  H2  O   H1  H2  O   H1  H2  O   H1  H2  O   H1  H2  O   H1  
H2  O   H1  H2  O   H1  H2  O   H1  H2  O   H1  H2  O   H1  H2  O   H1  H2  O   
H1  H2  O   H1  H2  O   H1  H2  O   H1  H2  O   H1  H2  O   H1  H2  O   H1  H2  
O   H1  H2  O   H1  H2  O   H1  H2  O   H1  H2  O   H1  H2  O   H1  H2  O   H1  
H2  O   H1  H2  O   H1  H2  O   H1  H2  O   H1  H2  O   H1  H2  O   H1  H2  O   
H1  H2  O   H1  H2  O   H1  H2  O   H1  H2  O   H1  H2  O   H1  H2  O   H1  H2  
O   H1  H2  O   H1  H2  O   H1  H2  O   H1  H2  O   H1  H2  O   H1  H2  O   H1  
H2  O   H1  H2  O   H1  H2  O   H1  H2  O   H1  H2  O   H1  H2  O   H1  H2  O   
H1  H2  O   H1  H2  O   H1  H2  O   H1  H2  O   H1  H2  O   H1  H2  O   H1  H2  
O   H1  H2  O   H1  H2  O   H1  H2  O   H1  H2  O   H1  H2  O   H1  H2  O   H1  
H2  O   H1  H2  O   H1  H2  O   H1  H2  O   H1  H2  O   H1  H2  O   H1  H2  O   
H1  H2  O   H1  H2  O   H1  H2  O   H1  H2  O   H1  H2  O   H1  H2  O   H1  H2  
O   H1  H2  O   H1  H2  O   H1  H2  O   H1  H2  O   H1  H2  O   H1  H2  O   H1  
H2  O   H1  H2  O   H1  H2  O   H1  H2  O   H1  H2  O   H1  H2  O   H1  H2  O   
H1  H2  O   H1  H2  O   H1  H2  O   H1  H2  O   H1  H2  O   H1  H2  O   H1  H2  
O   H1  H2  O   H1  H2  O   H1  H2  O   H1  H2  O   H1  H2  O   H1  H2  O   H1  
H2  O   H1  H2  O   H1  H2  O   H1  H2  O   H1  H2  O   H1  H2  O   H1  H2  O   
H1  H2  O   H1  H2  O   H1  H2  O   H1  H2  O   H1  H2  O   H1  H2  O   H1  H2  
O   H1  H2  O   H1  H2  O   H1  H2  O   H1  H2  O   H1  H2  O   H1  H2  O   H1  
H2  O   H1  H2  O   H1  H2  O   H1  H2  O   H1  H2  O   H1  H2  O   H1  H2  O   
H1  H2  O   H1  H2  O   H1  H2  O   H1  H2  O   H1  H2  O   H1  H2  O   H1  H2  
O   H1  H2  O   H1  H2  O   H1  H2  O   H1  H2  O   H1  H2  O   H1  H2  O   H1  
H2  O   H1  H2  O   H1  H2  O   H1  H2  O   H1  H2  O   H1  H2  O   H1  H2  O   
H1  H2  O   H1  H2  O   H1  H2  O   H1  H2  O   H1  H2  O   H1  H2  O   H1  H2  
O   H1  H2  O   H1  H2  O   H1  H2  O   H1  H2  O   H1  H2  O   H1  H2  O   H1  
H2  O   H1  H2  O   H1  H2  O   H1  H2  O   H1  H2  O   H1  H2  O   H1  H2  O   
H1  H2  O   H1  H2  O   H1  H2  O   H1  H2  O   H1  H2  O   H1  H2  O   H1  H2  
O   H1  H2  O   H1  H2  O   H1  H2  O   H1  H2  O   H1  H2  O   H1  H2  O   H1  
H2  O   H1  H2  O   H1  H2  O   H1  H2  O   H1  H2  O   H1  H2  O   H1  H2  O   
H1  H2  O   H1  H2  O   H1  H2  O   H1  H2  O   H1  H2  O   H1  H2  O   H1  H2  
O   H1  H2  O   H1  H2  O   H1  H2  O   H1  H2  O   H1  H2  O   H1  H2  O   H1  
H2  O   H1  H2  O   H1  H2  O   H1  H2  O   H1  H2  O   H1  H2  O   H1  H2  O   
H1  H2  O   H1  H2  O   H1  H2  O   H1  H2  O   H1  H2  O   H1  H2  O   H1  H2  
O   H1  H2  O   H1  H2  O   H1  H2  O   H1  H2  O   H1  H2  O   H1  H2  O   H1  
H2  O   H1  H2  O   H1  H2  O   H1  H2  O   H1  H2  O   H1  H2  O   H1  H2  O   
H1  H2  O   H1  H2  O   H1  H2  O   H1  H2  O   H1  H2  O   H1  H2  O   H1  H2  
O   H1  H2  O   H1  H2  O   H1  H2  O   H1  H2  O   H1  H2  O   H1  H2  O   H1  
H2  O   H1  H2  O   H1  H2  O   H1  H2  O   H1  H2  O   H1  H2  O   H1  H2  O   
H1  H2  O   H1  H2  O   H1  H2  O   H1  H2  O   H1  H2  O   H1  H2  O   H1  H2  
O   H1  H2  O   H1  H2  O   H1  H2  O   H1  H2  O   H1  H2  O   H1  H2  O   H1  
H2  O   H1  H2  O   H1  H2  O   H1  H2  O   H1  H2  O   H1  H2  O   H1  H2  O   
H1  H2  O   H1  H2  O   H1  H2  O   H1  H2  O   H1  H2  O   H1  H2  O   H1  H2  
O   H1  H2  O   H1  H2  O   H1  H2  O   H1  H2  O   H1  H2  O   H1  H2  O   H1  
H2  O   H1  H2  O   H1  H2  O   H1  H2  O   H1  H2  O   H1  H2  O   H1  H2  O   
H1  H2  O   H1  H2  O   H1  H2  O   H1  H2  O   H1  H2  O   H1  H2  O   H1  H2  
O   H1  H2  O   H1  H2  O   H1  H2  O   H1  H2  O   H1  H2  O   H1  H2  O   H1  
H2  O   H1  H2  O   H1  H2  O   H1  H2  O   H1  H2  O   H1  H2  O   H1  H2  O   
H1  H2  O   H1  H2  O   H1  H2  O   H1  H2  O   H1  H2  O   H1  H2  O   H1  H2  
O   H1  H2  O   H1  H2  O   H1  H2  O   H1  H2  O   H1  H2  O   H1  H2  O   H1  
H2  O   H1  H2  O   H1  H2  O   H1  H2  O   H1  H2  O   H1  H2  O   H1  H2  O   
H1  H2  O   H1  H2  O   H1  H2  O   H1  H2  O   H1  H2  O   H1  H2  O   H1  H2  
O   H1  H2  O   H1  H2  O   H1  H2  O   H1  H2  O   H1  H2  O   H1  H2  O   H1  
H2  O   H1  H2  O   H1  H2  O   H1  H2  O   H1  H2  O   H1  H2  O   H1  H2  O   
H1  H2  O   H1  H2  O   H1  H2  O   H1  H2  O   H1  H2  O   H1  H2  O   H1  H2  
O   H1  H2  O   H1  H2  O   H1  H2  O   H1  H2  O   H1  H2  O   H1  H2  O   H1  
H2  O   H1  H2  O   H1  H2  O   H1  H2  O   H1  H2  O   H1  H2  O   H1  H2  O   
H1  H2  O   H1  H2  O   H1  H2  O   H1  H2  O   H1  H2  O   H1  H2  O   H1  H2  
O   H1  H2  O   H1  H2  O   H1  H2  O   H1  H2  O   H1  H2  O   H1  H2  O   H1  
H2  O   H1  H2  O   H1  H2  O   H1  H2  O   H1  H2  O   H1  H2  O   H1  H2  O   
H1  H2  O   H1  H2  O   H1  H2  O   H1  H2  O   H1  H2  O   H1  H2  O   H1  H2  
O   H1  H2  O   H1  H2  O   H1  H2  O   H1  H2  O   H1  H2  O   H1  H2  O   H1  
H2  O   H1  H2  O   H1  H2  O   H1  H2  O   H1  H2  O   H1  H2  O   H1  H2  O   
H1  H2  O   H1  H2  O   H1  H2  O   H1  H2  O   H1  H2  O   H1  H2  O   H1  H2  
O   H1  H2  O   H1  H2  O   H1  H2  O   H1  H2  O   H1  H2  O   H1  H2  O   H1  
H2  O   H1  H2  O   H1  H2  O   H1  H2  O   H1  H2  O   H1  H2  O   H1  H2  O   
H1  H2  O   H1  H2  O   H1  H2  O   H1  H2  O   H1  H2  O   H1  H2  O   H1  H2  
O   H1  H2  O   H1  H2  O   H1  H2  O   H1  H2  O   H1  H2  O   H1  H2  O   H1  
H2  O   H1  H2  O   H1  H2  O   H1  H2  O   H1  H2  O   H1  H2  O   H1  H2  O   
H1  H2  O   H1  H2  O   H1  H2  O   H1  H2  O   H1  H2  O   H1  H2  O   H1  H2  
O   H1  H2  O   H1  H2  O   H1  H2  O   H1  H2  O   H1  H2  O   H1  H2  O   H1  
H2  O   H1  H2  O   H1  H2  O   H1  H2  O   H1  H2  O   H1  H2  O   H1  H2  O   
H1  H2  O   H1  H2  O   H1  H2  O   H1  H2  O   H1  H2  O   H1  H2  O   H1  H2  
O   H1  H2  O   H1  H2  O   H1  H2  O   H1  H2  O   H1  H2  O   H1  H2  O   H1  
H2  O   H1  H2  O   H1  H2  O   H1  H2  O   H1  H2  O   H1  H2  O   H1  H2  O   
H1  H2  O   H1  H2  O   H1  H2  O   H1  H2  O   H1  H2  O   H1  H2  O   H1  H2  
O   H1  H2  O   H1  H2  O   H1  H2  O   H1  H2  O   H1  H2  O   H1  H2  O   H1  
H2  O   H1  H2  O   H1  H2  O   H1  H2  O   H1  H2  O   H1  H2  O   H1  H2  O   
H1  H2  O   H1  H2  O   H1  H2  O   H1  H2  O   H1  H2  O   H1  H2  O   H1  H2  
O   H1  H2  O   H1  H2  O   H1  H2  O   H1  H2  O   H1  H2  O   H1  H2  O   H1  
H2  O   H1  H2  O   H1  H2  O   H1  H2  O   H1  H2  O   H1  H2  O   H1  H2  O   
H1  H2  O   H1  H2  O   H1  H2  O   H1  H2  O   H1  H2  O   H1  H2  O   H1  H2  
O   H1  H2  O   H1  H2  O   H1  H2  O   H1  H2  O   H1  H2  O   H1  H2  O   H1  
H2  O   H1  H2  O   H1  H2  O   H1  H2  O   H1  H2  O   H1  H2  O   H1  H2  O   
H1  H2  O   H1  H2  O   H1  H2  O   H1  H2  O   H1  H2  O   H1  H2  O   H1  H2  
O   H1  H2  O   H1  H2  O   H1  H2  O   H1  H2  O   H1  H2  O   H1  H2  O   H1  
H2  O   H1  H2  O   H1  H2  O   H1  H2  O   H1  H2  O   H1  H2  O   H1  H2  O   
H1  H2  O   H1  H2  O   H1  H2  O   H1  H2  O   H1  H2  O   H1  H2  O   H1  H2  
O   H1  H2  O   H1  H2  O   H1  H2  O   H1  H2  O   H1  H2  O   H1  H2  O   H1  
H2  O   H1  H2  O   H1  H2  O   H1  H2  O   H1  H2  O   H1  H2  O   H1  H2  O   
H1  H2  O   H1  H2  O   H1  H2  O   H1  H2  O   H1  H2  O   H1  H2  O   H1  H2  
O   H1  H2  O   H1  H2  O   H1  H2  O   H1  H2  O   H1  H2  O   H1  H2  O   H1  
H2  O   H1  H2  O   H1  H2  O   H1  H2  O   H1  H2  O   H1  H2  O   H1  H2  O   
H1  H2  O   H1  H2  O   H1  H2  O   H1  H2  O   H1  H2  O   H1  H2  O   H1  H2  
O   H1  H2  O   H1  H2  O   H1  H2  O   H1  H2  O   H1  H2  O   H1  H2  O   H1  
H2  O   H1  H2  O   H1  H2  O   H1  H2  O   H1  H2  O   H1  H2  O   H1  H2  O   
H1  H2  O   H1  H2  O   H1  H2  O   H1  H2  O   H1  H2  O   H1  H2  O   H1  H2  
O   H1  H2  O   H1  H2  O   H1  H2  O   H1  H2  O   H1  H2  O   H1  H2  O   H1  
H2  O   H1  H2  O   H1  H2  O   H1  H2  O   H1  H2  O   H1  H2  O   H1  H2  O   
H1  H2  O   H1  H2  O   H1  H2  O   H1  H2  O   H1  H2  O   H1  H2  O   H1  H2  
O   H1  H2  O   H1  H2  O   H1  H2  O   H1  H2  O   H1  H2  O   H1  H2  O   H1  
H2  O   H1  H2  O   H1  H2  O   H1  H2  O   H1  H2  O   H1  H2  O   H1  H2  O   
H1  H2  O   H1  H2  O   H1  H2  O   H1  H2  O   H1  H2  O   H1  H2  O   H1  H2  
O   H1  H2  O   H1  H2  O   H1  H2  O   H1  H2  O   H1  H2  O   H1  H2  O   H1  
H2  O   H1  H2  O   H1  H2  O   H1  H2  O   H1  H2  O   H1  H2  O   H1  H2  O   
H1  H2  O   H1  H2  O   H1  H2  O   H1  H2  O   H1  H2  O   H1  H2  O   H1  H2  
O   H1  H2  O   H1  H2  O   H1  H2  O   H1  H2  O   H1  H2  O   H1  H2  O   H1  
H2  O   H1  H2  O   H1  H2  O   H1  H2  O   H1  H2  O   H1  H2  O   H1  H2  O   
H1  H2  O   H1  H2  O   H1  H2  O   H1  H2  O   H1  H2  O   H1  H2  O   H1  H2  
O   H1  H2  O   H1  H2  O   H1  H2  O   H1  H2  O   H1  H2  O   H1  H2  O   H1  
H2  O   H1  H2  O   H1  H2  O   H1  H2  O   H1  H2  O   H1  H2  O   H1  H2  O   
H1  H2  O   H1  H2  O   H1  H2  O   H1  H2  O   H1  H2  O   H1  H2  O   H1  H2  
O   H1  H2  O   H1  H2  O   H1  H2  O   H1  H2  O   H1  H2  O   H1  H2  O   H1  
H2  O   H1  H2  O   H1  H2  O   H1  H2  O   H1  H2  O   H1  H2  O   H1  H2  O   
H1  H2  O   H1  H2  O   H1  H2  O   H1  H2  O   H1  H2  O   H1  H2  O   H1  H2  
O   H1  H2  O   H1  H2  O   H1  H2  O   H1  H2  O   H1  H2  O   H1  H2  O   H1  
H2  O   H1  H2  O   H1  H2  O   H1  H2  O   H1  H2  O   H1  H2  O   H1  H2  O   
H1  H2  O   H1  H2  O   H1  H2  O   H1  H2  O   H1  H2  O   H1  H2  O   H1  H2  
O   H1  H2  O   H1  H2  O   H1  H2  O   H1  H2  O   H1  H2  O   H1  H2  O   H1  
H2  O   H1  H2  O   H1  H2  O   H1  H2  O   H1  H2  O   H1  H2  O   H1  H2  O   
H1  H2  O   H1  H2  O   H1  H2  O   H1  H2  O   H1  H2  O   H1  H2  O   H1  H2  
O   H1  H2  O   H1  H2  O   H1  H2  O   H1  H2  O   H1  H2  O   H1  H2  O   H1  
H2  O   H1  H2  O   H1  H2  O   H1  H2  O   H1  H2  O   H1  H2  O   H1  H2  O   
H1  H2  O   H1  H2  O   H1  H2  O   H1  H2  O   H1  H2  O   H1  H2  O   H1  H2  
O   H1  H2  O   H1  H2  O   H1  H2  O   H1  H2  O   H1  H2  O   H1  H2  O   H1  
H2  O   H1  H2  O   H1  H2  O   H1  H2  O   H1  H2  O   H1  H2  O   H1  H2  O   
H1  H2  O   H1  H2  O   H1  H2  O   H1  H2  O   H1  H2  O   H1  H2  O   H1  H2  
O   H1  H2  O   H1  H2  O   H1  H2  O   H1  H2  O   H1  H2  O   H1  H2  O   H1  
H2  O   H1  H2  O   H1  H2  O   H1  H2  O   H1  H2  O   H1  H2  O   H1  H2  O   
H1  H2  O   H1  H2  O   H1  H2  O   H1  H2  O   H1  H2  O   H1  H2  O   H1  H2  
O   H1  H2  O   H1  H2  O   H1  H2  O   H1  H2  O   H1  H2  O   H1  H2  O   H1  
H2  O   H1  H2  O   H1  H2  O   H1  H2  O   H1  H2  O   H1  H2  O   H1  H2  O   
H1  H2  O   H1  H2  O   H1  H2  O   H1  H2  O   H1  H2  O   H1  H2  O   H1  H2  
O   H1  H2  O   H1  H2  O   H1  H2  O   H1  H2  O   H1  H2  O   H1  H2  O   H1  
H2  O   H1  H2  O   H1  H2  O   H1  H2  O   H1  H2  O   H1  H2  O   H1  H2  O   
H1  H2  O   H1  H2  O   H1  H2  O   H1  H2  O   H1  H2  O   H1  H2  O   H1  H2  
O   H1  H2  O   H1  H2  O   H1  H2  O   H1  H2  O   H1  H2  O   H1  H2  O   H1  
H2  O   H1  H2  O   H1  H2  O   H1  H2  O   H1  H2  O   H1  H2  O   H1  H2  O   
H1  H2  O   H1  H2  O   H1  H2  O   H1  H2  O   H1  H2  O   H1  H2  O   H1  H2  
O   H1  H2  O   H1  H2  O   H1  H2  O   H1  H2  O   H1  H2  O   H1  H2  O   H1  
H2  O   H1  H2  O   H1  H2  O   H1  H2  O   H1  H2  O   H1  H2  O   H1  H2  O   
H1  H2  O   H1  H2  O   H1  H2  O   H1  H2  O   H1  H2  O   H1  H2  O   H1  H2  
O   H1  H2  O   H1  H2  O   H1  H2  O   H1  H2  O   H1  H2  O   H1  H2  O   H1  
H2  O   H1  H2  O   H1  H2  O   H1  H2  O   H1  H2  O   H1  H2  O   H1  H2  O   
H1  H2  O   H1  H2  O   H1  H2  O   H1  H2  O   H1  H2  O   H1  H2  O   H1  H2  
O   H1  H2  O   H1  H2  O   H1  H2  O   H1  H2  O   H1  H2  O   H1  H2  O   H1  
H2  O   H1  H2  O   H1  H2  O   H1  H2  O   H1  H2  O   H1  H2  O   H1  H2  O   
H1  H2  O   H1  H2  O   H1  H2  O   H1  H2  O   H1  H2  O   H1  H2  O   H1  H2  
O   H1  H2  O   H1  H2  O   H1  H2  O   H1  H2  O   H1  H2  O   H1  H2  O   H1  
H2  O   H1  H2  O   H1  H2  O   H1  H2  O   H1  H2  O   H1  H2  O   H1  H2  O   
H1  H2  O   H1  H2  O   H1  H2  O   H1  H2  O   H1  H2  O   H1  H2  O   H1  H2  
O   H1  H2  O   H1  H2  O   H1  H2  O   H1  H2  O   H1  H2  O   H1  H2  O   H1  
H2  O   H1  H2  O   H1  H2  O   H1  H2  O   H1  H2  O   H1  H2  O   H1  H2  O   
H1  H2  O   H1  H2  O   H1  H2  O   H1  H2  O   H1  H2  O   H1  H2  O   H1  H2  
O   H1  H2  O   H1  H2  O   H1  H2  O   H1  H2  O   H1  H2  O   H1  H2  O   H1  
H2  O   H1  H2  O   H1  H2  O   H1  H2  O   H1  H2  O   H1  H2  O   H1  H2  O   
H1  H2  O   H1  H2  O   H1  H2  O   H1  H2  O   H1  H2  O   H1  H2  O   H1  H2  
O   H1  H2  O   H1  H2  O   H1  H2  O   H1  H2  O   H1  H2  O   H1  H2  O   H1  
H2  O   H1  H2  O   H1  H2  O   H1  H2  O   H1  H2  O   H1  H2  O   H1  H2  O   
H1  H2  O   H1  H2  O   H1  H2  O   H1  H2  O   H1  H2  O   H1  H2  O   H1  H2  
O   H1  H2  O   H1  H2  O   H1  H2  O   H1  H2  O   H1  H2  O   H1  H2  O   H1  
H2  O   H1  H2  O   H1  H2  O   H1  H2  O   H1  H2  O   H1  H2  O   H1  H2  O   
H1  H2  O   H1  H2  O   H1  H2  O   H1  H2  O   H1  H2  O   H1  H2  O   H1  H2  
O   H1  H2  O   H1  H2  O   H1  H2  O   H1  H2  O   H1  H2  O   H1  H2  O   H1  
H2  O   H1  H2  O   H1  H2  O   H1  H2  O   H1  H2  O   H1  H2  O   H1  H2  O   
H1  H2  O   H1  H2  O   H1  H2  O   H1  H2  O   H1  H2  O   H1  H2  O   H1  H2  
O   H1  H2  O   H1  H2  O   H1  H2  O   H1  H2  O   H1  H2  O   H1  H2  O   H1  
H2  O   H1  H2  O   H1  H2  O   H1  H2  O   H1  H2  O   H1  H2  O   H1  H2  O   
H1  H2  O   H1  H2  O   H1  H2  O   H1  H2  O   H1  H2  O   H1  H2  O   H1  H2  
O   H1  H2  O   H1  H2  O   H1  H2  O   H1  H2  O   H1  H2  O   H1  H2  O   H1  
H2  O   H1  H2  O   H1  H2  O   H1  H2  O   H1  H2  O   H1  H2  O   H1  H2  O   
H1  H2  O   H1  H2  O   H1  H2  O   H1  H2  O   H1  H2  O   H1  H2  O   H1  H2  
O   H1  H2  O   H1  H2  O   H1  H2  O   H1  H2  O   H1  H2  O   H1  H2  O   H1  
H2  O   H1  H2  O   H1  H2  O   H1  H2  O   H1  H2  O   H1  H2  O   H1  H2  O   
H1  H2  O   H1  H2  O   H1  H2  O   H1  H2  O   H1  H2  O   H1  H2  O   H1  H2  
O   H1  H2  O   H1  H2  O   H1  H2  O   H1  H2  O   H1  H2  O   H1  H2  O   H1  
H2  O   H1  H2  O   H1  H2  O   H1  H2  O   H1  H2  O   H1  H2  O   H1  H2  O   
H1  H2  O   H1  H2  O   H1  H2  O   H1  H2  O   H1  H2  O   H1  H2  O   H1  H2  
O   H1  H2  O   H1  H2  O   H1  H2  O   H1  H2  O   H1  H2  O   H1  H2  O   H1  
H2  O   H1  H2  O   H1  H2  O   H1  H2  O   H1  H2  O   H1  H2  O   H1  H2  O   
H1  H2  O   H1  H2  O   H1  H2  O   H1  H2  O   H1  H2  O   H1  H2  O   H1  H2  
O   H1  H2  O   H1  H2  O   H1  H2  O   H1  H2  O   H1  H2  O   H1  H2  O   H1  
H2  O   H1  H2  O   H1  H2  O   H1  H2  O   H1  H2  O   H1  H2  O   H1  H2  O   
H1  H2  O   H1  H2  O   H1  H2  O   H1  H2  O   H1  H2  O   H1  H2  O   H1  H2  
O   H1  H2  O   H1  H2  O   H1  H2  O   H1  H2  O   H1  H2  O   H1  H2  O   H1  
H2  O   H1  H2  O   H1  H2  O   H1  H2  O   H1  H2  O   H1  H2  O   H1  H2  O   
H1  H2  O   H1  H2  O   H1  H2  O   H1  H2  O   H1  H2  O   H1  H2  O   H1  H2  
O   H1  H2  O   H1  H2  O   H1  H2  O   H1  H2  O   H1  H2  O   H1  H2  O   H1  
H2  O   H1  H2  O   H1  H2  O   H1  H2  O   H1  H2  O   H1  H2  O   H1  H2  O   
H1  H2  O   H1  H2  O   H1  H2  O   H1  H2  O   H1  H2  O   H1  H2  O   H1  H2  
O   H1  H2  O   H1  H2  O   H1  H2  O   H1  H2  O   H1  H2  O   H1  H2  O   H1  
H2  O   H1  H2  O   H1  H2  O   H1  H2  O   H1  H2  O   H1  H2  O   H1  H2  O   
H1  H2  O   H1  H2  O   H1  H2  O   H1  H2  O   H1  H2  O   H1  H2  O   H1  H2  
O   H1  H2  O   H1  H2  O   H1  H2  O   H1  H2  O   H1  H2  O   H1  H2  O   H1  
H2  O   H1  H2  O   H1  H2  O   H1  H2  O   H1  H2  O   H1  H2  O   H1  H2  O   
H1  H2  O   H1  H2  O   H1  H2  O   H1  H2  O   H1  H2  O   H1  H2  O   H1  H2  
O   H1  H2  O   H1  H2  O   H1  H2  O   H1  H2  O   H1  H2  O   H1  H2  O   H1  
H2  O   H1  H2  O   H1  H2  O   H1  H2  O   H1  H2  O   H1  H2  O   H1  H2  O   
H1  H2  O   H1  H2  O   H1  H2  O   H1  H2  O   H1  H2  O   H1  H2  O   H1  H2  
O   H1  H2  O   H1  H2  O   H1  H2  O   H1  H2  O   H1  H2  O   H1  H2  O   H1  
H2  O   H1  H2  O   H1  H2  O   H1  H2  O   H1  H2  O   H1  H2  O   H1  H2  O   
H1  H2  O   H1  H2  O   H1  H2  O   H1  H2  O   H1  H2  O   H1  H2  O   H1  H2  
O   H1  H2  O   H1  H2  O   H1  H2  O   H1  H2  O   H1  H2  O   H1  H2  O   H1  
H2  O   H1  H2  O   H1  H2  O   H1  H2  O   H1  H2  O   H1  H2  O   H1  H2  O   
H1  H2  O   H1  H2  O   H1  H2  O   H1  H2  O   H1  H2  O   H1  H2  O   H1  H2  
O   H1  H2  O   H1  H2  O   H1  H2  O   H1  H2  O   H1  H2  O   H1  H2  O   H1  
H2  O   H1  H2  O   H1  H2  O   H1  H2  O   H1  H2  O   H1  H2  O   H1  H2  O   
H1  H2  O   H1  H2  O   H1  H2  O   H1  H2  O   H1  H2  O   H1  H2  O   H1  H2  
O   H1  H2  O   H1  H2  O   H1  H2  O   H1  H2  O   H1  H2  O   H1  H2  O   H1  
H2  O   H1  H2  O   H1  H2  O   H1  H2  O   H1  H2  O   H1  H2  O   H1  H2  O   
H1  H2  O   H1  H2  O   H1  H2  O   H1  H2  O   H1  H2  O   H1  H2  O   H1  H2  
O   H1  H2  O   H1  H2  O   H1  H2  O   H1  H2  O   H1  H2  O   H1  H2  O   H1  
H2  O   H1  H2  O   H1  H2  O   H1  H2  O   H1  H2  O   H1  H2  O   H1  H2  O   
H1  H2  O   H1  H2  O   H1  H2  O   H1  H2  O   H1  H2  O   H1  H2  O   H1  H2  
O   H1  H2  O   H1  H2  O   H1  H2  O   H1  H2  O   H1  H2  O   H1  H2  O   H1  
H2  O   H1  H2  O   H1  H2  O   H1  H2  O   H1  H2  O   H1  H2  O   H1  H2  O   
H1  H2  O   H1  H2  O   H1  H2  O   H1  H2  O   H1  H2  O   H1  H2  O   H1  H2  
O   H1  H2  O   H1  H2  O   H1  H2  O   H1  H2  O   H1  H2  O   H1  H2  O   H1  
H2  O   H1  H2  O   H1  H2  O   H1  H2  O   H1  H2  O   H1  H2  O   H1  H2  O   
H1  H2  O   H1  H2  O   H1  H2  O   H1  H2  O   H1  H2  O   H1  H2  O   H1  H2  
O   H1  H2  O   H1  H2  O   H1  H2  O   H1  H2  O   H1  H2  O   H1  H2  O   H1  
H2  O   H1  H2  O   H1  H2  O   H1  H2  O   H1  H2  O   H1  H2  O   H1  H2  O   
H1  H2  O   H1  H2  O   H1  H2  O   H1  H2  O   H1  H2  O   H1  H2  O   H1  H2  
O   H1  H2  O   H1  H2  O   H1  H2  O   H1  H2  O   H1  H2  O   H1  H2  O   H1  
H2  O   H1  H2  O   H1  H2  O   H1  H2  O   H1  H2  O   H1  H2  O   H1  H2  O   
H1  H2  O   H1  H2  O   H1  H2  O   H1  H2  O   H1  H2  O   H1  H2  O   H1  H2  
O   H1  H2  O   H1  H2  O   H1  H2  O   H1  H2  O   H1  H2  O   H1  H2  O   H1  
H2  O   H1  H2  O   H1  H2  O   H1  H2  O   H1  H2  O   H1  H2  O   H1  H2  O   
H1  H2  O   H1  H2  O   H1  H2  O   H1  H2  O   H1  H2  O   H1  H2  O   H1  H2  
O   H1  H2  O   H1  H2  O   H1  H2  O   H1  H2  O   H1  H2  O   H1  H2  O   H1  
H2  O   H1  H2  O   H1  H2  O   H1  H2  O   H1  H2  O   H1  H2  O   H1  H2  O   
H1  H2  O   H1  H2  O   H1  H2  O   H1  H2  O   H1  H2  O   H1  H2  O   H1  H2  
O   H1  H2  O   H1  H2  O   H1  H2  O   H1  H2  O   H1  H2  O   H1  H2  O   H1  
H2  O   H1  H2  O   H1  H2  O   H1  H2  O   H1  H2  O   H1  H2  O   H1  H2  O   
H1  H2  O   H1  H2  O   H1  H2  O   H1  H2  O   H1  H2  O   H1  H2  O   H1  H2  
O   H1  H2  O   H1  H2  O   H1  H2  O   H1  H2  O   H1  H2  O   H1  H2  O   H1  
H2  O   H1  H2  O   H1  H2  O   H1  H2  O   H1  H2  O   H1  H2  O   H1  H2  O   
H1  H2  O   H1  H2  O   H1  H2  O   H1  H2  O   H1  H2  O   H1  H2  O   H1  H2  
O   H1  H2  O   H1  H2  O   H1  H2  O   H1  H2  O   H1  H2  O   H1  H2  O   H1  
H2  O   H1  H2  O   H1  H2  O   H1  H2  O   H1  H2  O   H1  H2  O   H1  H2  O   
H1  H2  O   H1  H2  O   H1  H2  O   H1  H2  O   H1  H2  O   H1  H2  O   H1  H2  
O   H1  H2  O   H1  H2  O   H1  H2  O   H1  H2  O   H1  H2  O   H1  H2  O   H1  
H2  O   H1  H2  O   H1  H2  O   H1  H2  O   H1  H2  O   H1  H2  O   H1  H2  O   
H1  H2  O   H1  H2  O   H1  H2  O   H1  H2  O   H1  H2  O   H1  H2  O   H1  H2  
O   H1  H2  O   H1  H2  O   H1  H2  O   H1  H2  O   H1  H2  O   H1  H2  O   H1  
H2  O   H1  H2  O   H1  H2  O   H1  H2  O   H1  H2  O   H1  H2  O   H1  H2  O   
H1  H2  O   H1  H2  O   H1  H2  O   H1  H2  O   H1  H2  O   H1  H2  O   H1  H2  
O   H1  H2  O   H1  H2  O   H1  H2  O   H1  H2  O   H1  H2  O   H1  H2  O   H1  
H2  O   H1  H2  O   H1  H2  O   H1  H2  O   H1  H2  O   H1  H2  O   H1  H2  O   
H1  H2  O   H1  H2  O   H1  H2  O   H1  H2  O   H1  H2  O   H1  H2  O   H1  H2  
O   H1  H2  O   H1  H2  O   H1  H2  O   H1  H2  O   H1  H2  O   H1  H2  O   H1  
H2  O   H1  H2  O   H1  H2  O   H1  H2  O   H1  H2  O   H1  H2  O   H1  H2  O   
H1  H2  O   H1  H2  O   H1  H2  O   H1  H2  O   H1  H2  O   H1  H2  O   H1  H2  
O   H1  H2  O   H1  H2  O   H1  H2  O   H1  H2  O   H1  H2  O   H1  H2  O   H1  
H2  O   H1  H2  O   H1  H2  O   H1  H2  O   H1  H2  O   H1  H2  O   H1  H2  O   
H1  H2  O   H1  H2  O   H1  H2  O   H1  H2  O   H1  H2  O   H1  H2  O   H1  H2  
O   H1  H2  O   H1  H2  O   H1  H2  O   H1  H2  O   H1  H2  O   H1  H2  O   H1  
H2  O   H1  H2  O   H1  H2  O   H1  H2  O   H1  H2  O   H1  H2  O   H1  H2  O   
H1  H2  O   H1  H2  O   H1  H2  O   H1  H2  O   H1  H2  O   H1  H2  O   H1  H2  
O   H1  H2  O   H1  H2  O   H1  H2  O   H1  H2  O   H1  H2  O   H1  H2  O   H1  
H2  O   H1  H2  O   H1  H2  O   H1  H2  O   H1  H2  O   H1  H2  O   H1  H2  O   
H1  H2  O   H1  H2  O   H1  H2  O   H1  H2  O   H1  H2  O   H1  H2  O   H1  H2  
O   H1  H2  O   H1  H2  O   H1  H2  O   H1  H2  O   H1  H2  O   H1  H2  O   H1  
H2  O   H1  H2  O   H1  H2  O   H1  H2  O   H1  H2  O   H1  H2  O   H1  H2  O   
H1  H2  O   H1  H2  O   H1  H2  O   H1  H2  O   H1  H2  O   H1  H2  O   H1  H2  
O   H1  H2  O   H1  H2  O   H1  H2  O   H1  H2  O   H1  H2  O   H1  H2  O   H1  
H2  O   H1  H2  O   H1  H2  O   H1  H2  O   H1  H2  O   H1  H2  O   H1  H2  O   
H1  H2  O   H1  H2  O   H1  H2  O   H1  H2  O   H1  H2  O   H1  H2  O   H1  H2  
O   H1  H2  O   H1  H2  O   H1  H2  O   H1  H2  O   H1  H2  O   H1  H2  O   H1  
H2  O   H1  H2  O   H1  H2  O   H1  H2  O   H1  H2  O   H1  H2  O   H1  H2  O   
H1  H2  O   H1  H2  O   H1  H2  O   H1  H2  O   H1  H2  O   H1  H2  O   H1  H2  
O   H1  H2  O   H1  H2  O   H1  H2  O   H1  H2  O   H1  H2  O   H1  H2  O   H1  
H2  O   H1  H2  O   H1  H2  O   H1  H2  O   H1  H2  O   H1  H2  O   H1  H2  O   
H1  H2  O   H1  H2  O   H1  H2  O   H1  H2  O   H1  H2  O   H1  H2  O   H1  H2  
O   H1  H2  O   H1  H2  O   H1  H2  O   H1  H2  O   H1  H2  O   H1  H2  O   H1  
H2  O   H1  H2  O   H1  H2  O   H1  H2  O   H1  H2  O   H1  H2  O   H1  H2  O   
H1  H2  O   H1  H2  O   H1  H2  O   H1  H2  O   H1  H2  O   H1  H2  O   H1  H2  
O   H1  H2  O   H1  H2  O   H1  H2  O   H1  H2  O   H1  H2  O   H1  H2  O   H1  
H2  O   H1  H2  O   H1  H2  O   H1  H2  O   H1  H2  O   H1  H2  O   H1  H2  O   
H1  H2  O   H1  H2  O   H1  H2  O   H1  H2  O   H1  H2  O   H1  H2  O   H1  H2  
O   H1  H2  O   H1  H2  O   H1  H2  O   H1  H2  O   H1  H2  O   H1  H2  O   H1  
H2  O   H1  H2  O   H1  H2  O   H1  H2  O   H1  H2  O   H1  H2  O   H1  H2  O   
H1  H2  O   H1  H2  O   H1  H2  O   H1  H2  O   H1  H2  O   H1  H2  O   H1  H2  
O   H1  H2  O   H1  H2  O   H1  H2  O   H1  H2  O   H1  H2  O   H1  H2  O   H1  
H2  O   H1  H2  O   H1  H2  O   H1  H2  O   H1  H2  O   H1  H2  O   H1  H2  O   
H1  H2  O   H1  H2  O   H1  H2  O   H1  H2  O   H1  H2  O   H1  H2  O   H1  H2  
O   H1  H2  O   H1  H2  O   H1  H2  O   H1  H2  O   H1  H2  O   H1  H2  O   H1  
H2  O   H1  H2  O   H1  H2  O   H1  H2  O   H1  H2  O   H1  H2  O   H1  H2  O   
H1  H2  O   H1  H2  O   H1  H2  O   H1  H2  O   H1  H2  O   H1  H2  O   H1  H2  
O   H1  H2  O   H1  H2  O   H1  H2  O   H1  H2  O   H1  H2  O   H1  H2  O   H1  
H2  O   H1  H2  O   H1  H2  O   H1  H2  O   H1  H2  O   H1  H2  O   H1  H2  O   
H1  H2  O   H1  H2  O   H1  H2  O   H1  H2  O   H1  H2  O   H1  H2  O   H1  H2  
O   H1  H2  O   H1  H2  O   H1  H2  O   H1  H2  O   H1  H2  O   H1  H2  O   H1  
H2  O   H1  H2  O   H1  H2  O   H1  H2  O   H1  H2  O   H1  H2  O   H1  H2  O   
H1  H2  O   H1  H2  O   H1  H2  O   H1  H2  O   H1  H2  O   H1  H2  O   H1  H2  
O   H1  H2  O   H1  H2  O   H1  H2  O   H1  H2  O   H1  H2  O   H1  H2  O   H1  
H2  O   H1  H2  O   H1  H2  O   H1  H2  O   H1  H2  O   H1  H2  O   H1  H2  O   
H1  H2  O   H1  H2  O   H1  H2  O   H1  H2  O   H1  H2  O   H1  H2  O   H1  H2  
O   H1  H2  O   H1  H2  O   H1  H2  O   H1  H2  O   H1  H2  O   H1  H2  O   H1  
H2  O   H1  H2  O   H1  H2  O   H1  H2  O   H1  H2  O   H1  H2  O   H1  H2  O   
H1  H2  O   H1  H2  O   H1  H2  O   H1  H2  O   H1  H2  O   H1  H2  O   H1  H2  
O   H1  H2  O   H1  H2  O   H1  H2  O   H1  H2  O   H1  H2  O   H1  H2  O   H1  
H2  O   H1  H2  O   H1  H2  O   H1  H2  O   H1  H2  O   H1  H2  O   H1  H2  O   
H1  H2  O   H1  H2  O   H1  H2  O   H1  H2  O   H1  H2  O   H1  H2  O   H1  H2  
O   H1  H2  O   H1  H2  O   H1  H2  O   H1  H2  O   H1  H2  O   H1  H2  O   H1  
H2  O   H1  H2  O   H1  H2  O   H1  H2  O   H1  H2  O   H1  H2  O   H1  H2  O   
H1  H2  O   H1  H2  O   H1  H2  O   H1  H2  O   H1  H2  O   H1  H2  O   H1  H2  
O   H1  H2  O   H1  H2  O   H1  H2  O   H1  H2  O   H1  H2  O   H1  H2  O   H1  
H2  O   H1  H2  O   H1  H2  O   H1  H2  O   H1  H2  O   H1  H2  O   H1  H2  O   
H1  H2  O   H1  H2  O   H1  H2  O   H1  H2  O   H1  H2  O   H1  H2  O   H1  H2  
O   H1  H2  O   H1  H2  O   H1  H2  O   H1  H2  O   H1  H2  O   H1  H2  O   H1  
H2  O   H1  H2  O   H1  H2  O   H1  H2  O   H1  H2  O   H1  H2  O   H1  H2  O   
H1  H2  O   H1  H2  O   H1  H2  O   H1  H2  O   H1  H2  O   H1  H2  O   H1  H2  
O   H1  H2  O   H1  H2  O   H1  H2  O   H1  H2  O   H1  H2  O   H1  H2  O   H1  
H2  O   H1  H2  O   H1  H2  O   H1  H2  O   H1  H2  O   H1  H2  O   H1  H2  O   
H1  H2  O   H1  H2  O   H1  H2  O   H1  H2  O   H1  H2  O   H1  H2  O   H1  H2  
O   H1  H2  O   H1  H2  O   H1  H2  O   H1  H2  O   H1  H2  O   H1  H2  O   H1  
H2  O   H1  H2  O   H1  H2  O   H1  H2  O   H1  H2  O   H1  H2  O   H1  H2  O   
H1  H2  O   H1  H2  O   H1  H2  O   H1  H2  O   H1  H2  O   H1  H2  O   H1  H2  
O   H1  H2  O   H1  H2  O   H1  H2  O   H1  H2  O   H1  H2  O   H1  H2  O   H1  
H2  O   H1  H2  O   H1  H2  O   H1  H2  O   H1  H2  O   H1  H2  O   H1  H2  O   
H1  H2  O   H1  H2  O   H1  H2  O   H1  H2  O   H1  H2  O   H1  H2  O   H1  H2  
O   H1  H2  O   H1  H2  O   H1  H2  O   H1  H2  O   H1  H2  O   H1  H2  O   H1  
H2  O   H1  H2  O   H1  H2  O   H1  H2  O   H1  H2  O   H1  H2  O   H1  H2  O   
H1  H2  O   H1  H2  O   H1  H2  O   H1  H2  O   H1  H2  O   H1  H2  O   H1  H2  
O   H1  H2  O   H1  H2  O   H1  H2  O   H1  H2  O   H1  H2  O   H1  H2  O   H1  
H2  O   H1  H2  O   H1  H2  O   H1  H2  O   H1  H2  O   H1  H2  O   H1  H2  O   
H1  H2  O   H1  H2  O   H1  H2  O   H1  H2  O   H1  H2  O   H1  H2  O   H1  H2  
O   H1  H2  O   H1  H2  O   H1  H2  O   H1  H2  O   H1  H2  O   H1  H2  O   H1  
H2  O   H1  H2  O   H1  H2  O   H1  H2  O   H1  H2  O   H1  H2  O   H1  H2  O   
H1  H2  O   H1  H2  O   H1  H2  O   H1  H2  O   H1  H2  O   H1  H2  O   H1  H2  
O   H1  H2  O   H1  H2  O   H1  H2  O   H1  H2  O   H1  H2  O   H1  H2  O   H1  
H2  O   H1  H2  O   H1  H2  O   H1  H2  O   H1  H2  O   H1  H2  O   H1  H2  O   
H1  H2  O   H1  H2  O   H1  H2  O   H1  H2  O   H1  H2  O   H1  H2  O   H1  H2  
O   H1  H2  O   H1  H2  O   H1  H2  O   H1  H2  O   H1  H2  O   H1  H2  O   H1  
H2  O   H1  H2  O   H1  H2  O   H1  H2  O   H1  H2  O   H1  H2  O   H1  H2  O   
H1  H2  O   H1  H2  O   H1  H2  O   H1  H2  O   H1  H2  O   H1  H2  O   H1  H2  
O   H1  H2  O   H1  H2  O   H1  H2  O   H1  H2  O   H1  H2  O   H1  H2  O   H1  
H2  O   H1  H2  O   H1  H2  O   H1  H2  O   H1  H2  O   H1  H2  O   H1  H2  O   
H1  H2  O   H1  H2  O   H1  H2  O   H1  H2  O   H1  H2  O   H1  H2  O   H1  H2  
O   H1  H2  O   H1  H2  O   H1  H2  O   H1  H2  O   H1  H2  O   H1  H2  O   H1  
H2  O   H1  H2  O   H1  H2  O   H1  H2  O   H1  H2  O   H1  H2  O   H1  H2  O   
H1  H2  O   H1  H2  O   H1  H2  O   H1  H2  O   H1  H2  O   H1  H2  O   H1  H2  
O   H1  H2  O   H1  H2  O   H1  H2  O   H1  H2  O   H1  H2  O   H1  H2  O   H1  
H2  O   H1  H2  O   H1  H2  O   H1  H2  O   H1  H2  O   H1  H2  O   H1  H2  O   
H1  H2  O   H1  H2  O   H1  H2  O   H1  H2  O   H1  H2  O   H1  H2  O   H1  H2  
O   H1  H2  O   H1  H2  O   H1  H2  O   H1  H2  O   H1  H2  O   H1  H2  O   H1  
H2  O   H1  H2  O   H1  H2  O   H1  H2  O   H1  H2  O   H1  H2  O   H1  H2  O   
H1  H2  O   H1  H2  O   H1  H2  O   H1  H2  O   H1  H2  O   H1  H2  O   H1  H2  
O   H1  H2  O   H1  H2  O   H1  H2  O   H1  H2  O   H1  H2  O   H1  H2  O   H1  
H2  O   H1  H2  O   H1  H2  O   H1  H2  O   H1  H2  O   H1  H2  O   H1  H2  O   
H1  H2  O   H1  H2  O   H1  H2  O   H1  H2  O   H1  H2  O   H1  H2  O   H1  H2  
O   H1  H2  O   H1  H2  O   H1  H2  O   H1  H2  O   H1  H2  O   H1  H2  O   H1  
H2  O   H1  H2  O   H1  H2  O   H1  H2  O   H1  H2  O   H1  H2  O   H1  H2  O   
H1  H2  O   H1  H2  O   H1  H2  O   H1  H2  O   H1  H2  O   H1  H2  O   H1  H2  
O   H1  H2  O   H1  H2  O   H1  H2  O   H1  H2  O   H1  H2  O   H1  H2  O   H1  
H2  O   H1  H2  O   H1  H2  O   H1  H2  O   H1  H2  O   H1  H2  O   H1  H2  O   
H1  H2  O   H1  H2  O   H1  H2  O   H1  H2  O   H1  H2  O   H1  H2  O   H1  H2  
O   H1  H2  O   H1  H2  O   H1  H2  O   H1  H2  O   H1  H2  O   H1  H2  O   H1  
H2  O   H1  H2  O   H1  H2  O   H1  H2  O   H1  H2  O   H1  H2  O   H1  H2  O   
H1  H2  O   H1  H2  O   H1  H2  O   H1  H2  O   H1  H2  O   H1  H2  O   H1  H2  
O   H1  H2  O   H1  H2  O   H1  H2  O   H1  H2  O   H1  H2  O   H1  H2  O   H1  
H2  O   H1  H2  O   H1  H2  O   H1  H2  O   H1  H2  O   H1  H2  O   H1  H2  O   
H1  H2  O   H1  H2  O   H1  H2  O   H1  H2  O   H1  H2  O   H1  H2  O   H1  H2  
O   H1  H2  O   H1  H2  O   H1  H2  O   H1  H2  O   H1  H2  O   H1  H2  O   H1  
H2  O   H1  H2  O   H1  H2  O   H1  H2  O   H1  H2  O   H1  H2  O   H1  H2  O   
H1  H2  O   H1  H2  O   H1  H2  O   H1  H2  O   H1  H2  O   H1  H2  O   H1  H2  
O   H1  H2  O   H1  H2  O   H1  H2  O   H1  H2  O   H1  H2  O   H1  H2  O   H1  
H2  O   H1  H2  O   H1  H2  O   H1  H2  O   H1  H2  O   H1  H2  O   H1  H2  O   
H1  H2  O   H1  H2  O   H1  H2  O   H1  H2  O   H1  H2  O   H1  H2  O   H1  H2  
O   H1  H2  O   H1  H2  O   H1  H2  O   H1  H2  O   H1  H2  O   H1  H2  O   H1  
H2  O   H1  H2  O   H1  H2  O   H1  H2  O   H1  H2  O   H1  H2  O   H1  H2  O   
H1  H2  O   H1  H2  O   H1  H2  O   H1  H2  O   H1  H2  O   H1  H2  O   H1  H2  
O   H1  H2  O   H1  H2  O   H1  H2  O   H1  H2  O   H1  H2  O   H1  H2  O   H1  
H2  O   H1  H2  O   H1  H2  O   H1  H2  O   H1  H2  O   H1  H2  O   H1  H2  O   
H1  H2  O   H1  H2  O   H1  H2  O   H1  H2  O   H1  H2  O   H1  H2  O   H1  H2  
O   H1  H2  O   H1  H2  O   H1  H2  O   H1  H2  O   H1  H2  O   H1  H2  O   H1  
H2  O   H1  H2  O   H1  H2  O   H1  H2  O   H1  H2  O   H1  H2  O   H1  H2  O   
H1  H2  O   H1  H2  O   H1  H2  O   H1  H2  O   H1  H2  O   H1  H2  O   H1  H2  
O   H1  H2  O   H1  H2  O   H1  H2  O   H1  H2  O   H1  H2  O   H1  H2  O   H1  
H2  O   H1  H2  O   H1  H2  O   H1  H2  O   H1  H2  O   H1  H2  O   H1  H2  O   
H1  H2  O   H1  H2  O   H1  H2  O   H1  H2  O   H1  H2  O   H1  H2  O   H1  H2  
O   H1  H2  O   H1  H2  O   H1  H2  O   H1  H2  O   H1  H2  O   H1  H2  O   H1  
H2  O   H1  H2  O   H1  H2  O   H1  H2  O   H1  H2  O   H1  H2  O   H1  H2  O   
H1  H2  O   H1  H2  O   H1  H2  O   H1  H2  O   H1  H2  O   H1  H2  O   H1  H2  
O   H1  H2  O   H1  H2  O   H1  H2  O   H1  H2  O   H1  H2  O   H1  H2  O   H1  
H2  O   H1  H2  O   H1  H2  O   H1  H2  O   H1  H2  O   H1  H2  O   H1  H2  O   
H1  H2  O   H1  H2  O   H1  H2  O   H1  H2  O   H1  H2  O   H1  H2  O   H1  H2  
O   H1  H2  O   H1  H2  O   H1  H2  O   H1  H2  O   H1  H2  O   H1  H2  O   H1  
H2  O   H1  H2  O   H1  H2  O   H1  H2  O   H1  H2  O   H1  H2  O   H1  H2  O   
H1  H2  O   H1  H2  O   H1  H2  O   H1  H2  O   H1  H2  O   H1  H2  O   H1  H2  
O   H1  H2  O   H1  H2  O   H1  H2  O   H1  H2  O   H1  H2  O   H1  H2  O   H1  
H2  O   H1  H2  O   H1  H2  O   H1  H2  O   H1  H2  O   H1  H2  O   H1  H2  O   
H1  H2  O   H1  H2  O   H1  H2  O   H1  H2  O   H1  H2  O   H1  H2  O   H1  H2  
O   H1  H2  O   H1  H2  O   H1  H2  O   H1  H2  O   H1  H2  O   H1  H2  O   H1  
H2  O   H1  H2  O   H1  H2  O   H1  H2  O   H1  H2  O   H1  H2  O   H1  H2  O   
H1  H2  O   H1  H2  O   H1  H2  O   H1  H2  O   H1  H2  O   H1  H2  O   H1  H2  
O   H1  H2  O   H1  H2  O   H1  H2  O   H1  H2  O   H1  H2  O   H1  H2  O   H1  
H2  O   H1  H2  O   H1  H2  O   H1  H2  O   H1  H2  O   H1  H2  O   H1  H2  O   
H1  H2  O   H1  H2  O   H1  H2  O   H1  H2  O   H1  H2  O   H1  H2  O   H1  H2  
O   H1  H2  O   H1  H2  O   H1  H2  O   H1  H2  O   H1  H2  O   H1  H2  O   H1  
H2  O   H1  H2  O   H1  H2  O   H1  H2  O   H1  H2  O   H1  H2  O   H1  H2  O   
H1  H2  O   H1  H2  O   H1  H2  O   H1  H2  O   H1  H2  O   H1  H2  O   H1  H2  
O   H1  H2  O   H1  H2  O   H1  H2  O   H1  H2  O   H1  H2  O   H1  H2  O   H1  
H2  O   H1  H2  O   H1  H2  O   H1  H2  O   H1  H2  O   H1  H2  O   H1  H2  O   
H1  H2  O   H1  H2  O   H1  H2  O   H1  H2  O   H1  H2  O   H1  H2  O   H1  H2  
O   H1  H2  O   H1  H2  O   H1  H2  O   H1  H2  O   H1  H2  O   H1  H2  O   H1  
H2  O   H1  H2  O   H1  H2  O   H1  H2  O   H1  H2  O   H1  H2  O   H1  H2  O   
H1  H2  O   H1  H2  O   H1  H2  O   H1  H2  O   H1  H2  O   H1  H2  O   H1  H2  
O   H1  H2  O   H1  H2  O   H1  H2  O   H1  H2  O   H1  H2  O   H1  H2  O   H1  
H2  O   H1  H2  O   H1  H2  O   H1  H2  O   H1  H2  O   H1  H2  O   H1  H2  O   
H1  H2  O   H1  H2  O   H1  H2  O   H1  H2  O   H1  H2  O   H1  H2  O   H1  H2  
O   H1  H2  O   H1  H2  O   H1  H2  O   H1  H2  O   H1  H2  O   H1  H2  O   H1  
H2  O   H1  H2  O   H1  H2  O   H1  H2  O   H1  H2  O   H1  H2  O   H1  H2  O   
H1  H2  O   H1  H2  O   H1  H2  O   H1  H2  O   H1  H2  O   H1  H2  O   H1  H2  
O   H1  H2  O   H1  H2  O   H1  H2  O   H1  H2  O   H1  H2  O   H1  H2  O   H1  
H2  O   H1  H2  O   H1  H2  O   H1  H2  O   H1  H2  O   H1  H2  O   H1  H2  O   
H1  H2  O   H1  H2  O   H1  H2  O   H1  H2  O   H1  H2  O   H1  H2  O   H1  H2  
O   H1  H2  O   H1  H2  O   H1  H2  O   H1  H2  O   H1  H2  O   H1  H2  O   H1  
H2  O   H1  H2  O   H1  H2  O   H1  H2  O   H1  H2  O   H1  H2  O   H1  H2  O   
H1  H2  O   H1  H2  O   H1  H2  O   H1  H2  O   H1  H2  O   H1  H2  O   H1  H2  
O   H1  H2  O   H1  H2  O   H1  H2  O   H1  H2  O   H1  H2  O   H1  H2  O   H1  
H2  O   H1  H2  O   H1  H2  O   H1  H2  O   H1  H2  O   H1  H2  O   H1  H2  O   
H1  H2  O   H1  H2  O   H1  H2  O   H1  H2  O   H1  H2  O   H1  H2  O   H1  H2  
O   H1  H2  O   H1  H2  O   H1  H2  O   H1  H2  O   H1  H2  O   H1  H2  O   H1  
H2  O   H1  H2  O   H1  H2  O   H1  H2  O   H1  H2  O   H1  H2  O   H1  H2  O   
H1  H2  O   H1  H2  O   H1  H2  O   H1  H2  O   H1  H2  O   H1  H2  O   H1  H2  
O   H1  H2  O   H1  H2  O   H1  H2  O   H1  H2  O   H1  H2  O   H1  H2  O   H1  
H2  O   H1  H2  O   H1  H2  O   H1  H2  O   H1  H2  O   H1  H2  O   H1  H2  O   
H1  H2  O   H1  H2  O   H1  H2  O   H1  H2  O   H1  H2  O   H1  H2  O   H1  H2  
O   H1  H2  O   H1  H2  O   H1  H2  O   H1  H2  O   H1  H2  O   H1  H2  O   H1  
H2  O   H1  H2  O   H1  H2  O   H1  H2  O   H1  H2  O   H1  H2  O   H1  H2  O   
H1  H2  O   H1  H2  O   H1  H2  O   H1  H2  O   H1  H2  O   H1  H2  O   H1  H2  
O   H1  H2  O   H1  H2  O   H1  H2  O   H1  H2  O   H1  H2  O   H1  H2  O   H1  
H2  O   H1  H2  O   H1  H2  O   H1  H2  O   H1  H2  O   H1  H2  O   H1  H2  O   
H1  H2  O   H1  H2  O   H1  H2  O   H1  H2  O   H1  H2  O   H1  H2  O   H1  H2  
O   H1  H2  O   H1  H2  O   H1  H2  O   H1  H2  O   H1  H2  O   H1  H2  O   H1  
H2  O   H1  H2  O   H1  H2  O   H1  H2  O   H1  H2  O   H1  H2  O   H1  H2  O   
H1  H2  O   H1  H2  O   H1  H2  O   H1  H2  O   H1  H2  O   H1  H2  O   H1  H2  
O   H1  H2  O   H1  H2  O   H1  H2  O   H1  H2  O   H1  H2  O   H1  H2  O   H1  
H2  O   H1  H2  O   H1  H2  O   H1  H2  O   H1  H2  O   H1  H2  O   H1  H2  O   
H1  H2  O   H1  H2  O   H1  H2  O   H1  H2  O   H1  H2  O   H1  H2  O   H1  H2  
O   H1  H2  O   H1  H2  O   H1  H2  O   H1  H2  O   H1  H2  O   H1  H2  O   H1  
H2  O   H1  H2  O   H1  H2  O   H1  H2  O   H1  H2  O   H1  H2  O   H1  H2  O   
H1  H2  O   H1  H2  O   H1  H2  O   H1  H2  O   H1  H2  O   H1  H2  O   H1  H2  
O   H1  H2  O   H1  H2  O   H1  H2  O   H1  H2  O   H1  H2  O   H1  H2  O   H1  
H2  O   H1  H2  O   H1  H2  O   H1  H2  O   H1  H2  O   H1  H2  O   H1  H2  O   
H1  H2  O   H1  H2  O   H1  H2  O   H1  H2  O   H1  H2  O   H1  H2  O   H1  H2  
O   H1  H2  O   H1  H2  O   H1  H2  O   H1  H2  O   H1  H2  O   H1  H2  O   H1  
H2  O   H1  H2  O   H1  H2  O   H1  H2  O   H1  H2  O   H1  H2  O   H1  H2  O   
H1  H2  O   H1  H2  O   H1  H2  O   H1  H2  O   H1  H2  O   H1  H2  O   H1  H2  
O   H1  H2  O   H1  H2  O   H1  H2  O   H1  H2  O   H1  H2  O   H1  H2  O   H1  
H2  O   H1  H2  O   H1  H2  O   H1  H2  O   H1  H2  O   H1  H2  O   H1  H2  O   
H1  H2  O   H1  H2  O   H1  H2  O   H1  H2  O   H1  H2  O   H1  H2  O   H1  H2  
O   H1  H2  O   H1  H2  O   H1  H2  O   H1  H2  O   H1  H2  O   H1  H2  O   H1  
H2  O   H1  H2  O   H1  H2  O   H1  H2  O   H1  H2  O   H1  H2  O   H1  H2  O   
H1  H2  O   H1  H2  O   H1  H2  O   H1  H2  O   H1  H2  O   H1  H2  O   H1  H2  
O   H1  H2  O   H1  H2  O   H1  H2  O   H1  H2  O   H1  H2  O   H1  H2  O   H1  
H2  O   H1  H2  O   H1  H2  O   H1  H2  O   H1  H2  O   H1  H2  O   H1  H2  O   
H1  H2  O   H1  H2  O   H1  H2  O   H1  H2  O   H1  H2  O   H1  H2  O   H1  H2  
O   H1  H2  O   H1  H2  O   H1  H2  O   H1  H2  O   H1  H2  O   H1  H2  O   H1  
H2  O   H1  H2  O   H1  H2  O   H1  H2  O   H1  H2  O   H1  H2  O   H1  H2  O   
H1  H2  O   H1  H2  O   H1  H2  O   H1  H2  O   H1  H2  O   H1  H2  O   H1  H2  
O   H1  H2  O   H1  H2  O   H1  H2  O   H1  H2  O   H1  H2  O   H1  H2  O   H1  
H2  O   H1  H2  O   H1  H2  O   H1  H2  O   H1  H2  O   H1  H2  O   H1  H2  O   
H1  H2  O   H1  H2  O   H1  H2  O   H1  H2  O   H1  H2  O   H1  H2  O   H1  H2  
O   H1  H2  O   H1  H2  O   H1  H2  O   H1  H2  O   H1  H2  O   H1  H2  O   H1  
H2  O   H1  H2  O   H1  H2  O   H1  H2  O   H1  H2  O   H1  H2  O   H1  H2  O   
H1  H2  O   H1  H2  O   H1  H2  O   H1  H2  O   H1  H2  O   H1  H2  O   H1  H2  
O   H1  H2  O   H1  H2  O   H1  H2  O   H1  H2  O   H1  H2  O   H1  H2  O   H1  
H2  O   H1  H2  O   H1  H2  O   H1  H2  O   H1  H2  O   H1  H2  O   H1  H2  O   
H1  H2  O   H1  H2  O   H1  H2  O   H1  H2  O   H1  H2  O   H1  H2  O   H1  H2  
O   H1  H2  O   H1  H2  O   H1  H2  O   H1  H2  O   H1  H2  O   H1  H2  O   H1  
H2  O   H1  H2  O   H1  H2  O   H1  H2  O   H1  H2  O   H1  H2  O   H1  H2  O   
H1  H2  O   H1  H2  O   H1  H2  O   H1  H2  O   H1  H2  O   H1  H2  O   H1  H2  
O   H1  H2  O   H1  H2  O   H1  H2  O   H1  H2  O   H1  H2  O   H1  H2  O   H1  
H2  O   H1  H2  O   H1  H2  O   H1  H2  O   H1  H2  O   H1  H2  O   H1  H2  O   
H1  H2  O   H1  H2  O   H1  H2  O   H1  H2  O   H1  H2  O   H1  H2  O   H1  H2  
O   H1  H2  O   H1  H2  O   H1  H2  O   H1  H2  O   H1  H2  O   H1  H2  O   H1  
H2  O   H1  H2  O   H1  H2  O   H1  H2  O   H1  H2  O   H1  H2  O   H1  H2  O   
H1  H2  O   H1  H2  O   H1  H2  O   H1  H2  O   H1  H2  O   H1  H2  O   H1  H2  
O   H1  H2  O   H1  H2  O   H1  H2  O   H1  H2  O   H1  H2  O   H1  H2  O   H1  
H2  O   H1  H2  O   H1  H2  O   H1  H2  O   H1  H2  O   H1  H2  O   H1  H2  O   
H1  H2  O   H1  H2  O   H1  H2  O   H1  H2  O   H1  H2  O   H1  H2  O   H1  H2  
O   H1  H2  O   H1  H2  O   H1  H2  O   H1  H2  O   H1  H2  O   H1  H2  O   H1  
H2  O   H1  H2  O   H1  H2  O   H1  H2  O   H1  H2  O   H1  H2  O   H1  H2  O   
H1  H2  O   H1  H2  O   H1  H2  O   H1  H2  O   H1  H2  O   H1  H2  O   H1  H2  
O   H1  H2  O   H1  H2  O   H1  H2  O   H1  H2  O   H1  H2  O   H1  H2  O   H1  
H2  O   H1  H2  O   H1  H2  O   H1  H2  O   H1  H2  O   H1  H2  O   H1  H2  O   
H1  H2  O   H1  H2  O   H1  H2  O   H1  H2  O   H1  H2  O   H1  H2  O   H1  H2  
O   H1  H2  O   H1  H2  O   H1  H2  O   H1  H2  O   H1  H2  O   H1  H2  O   H1  
H2  O   H1  H2  O   H1  H2  O   H1  H2  O   H1  H2  O   H1  H2  O   H1  H2  O   
H1  H2  O   H1  H2  O   H1  H2  O   H1  H2  O   H1  H2  O   H1  H2  O   H1  H2  
O   H1  H2  O   H1  H2  O   H1  H2  O   H1  H2  O   H1  H2  O   H1  H2  O   H1  
H2  O   H1  H2  O   H1  H2  O   H1  H2  O   H1  H2  O   H1  H2  O   H1  H2  O   
H1  H2  O   H1  H2  O   H1  H2  O   H1  H2  O   H1  H2  O   H1  H2  O   H1  H2  
O   H1  H2  O   H1  H2  O   H1  H2  O   H1  H2  O   H1  H2  O   H1  H2  O   H1  
H2  O   H1  H2  O   H1  H2  O   H1  H2  O   H1  H2  O   H1  H2  O   H1  H2  O   
H1  H2  O   H1  H2  O   H1  H2  O   H1  H2  O   H1  H2  O   H1  H2  O   H1  H2  
O   H1  H2  O   H1  H2  O   H1  H2  O   H1  H2  O   H1  H2  O   H1  H2  O   H1  
H2  O   H1  H2  O   H1  H2  O   H1  H2  O   H1  H2  O   H1  H2  O   H1  H2  O   
H1  H2  O   H1  H2  O   H1  H2  O   H1  H2  O   H1  H2  O   H1  H2  O   H1  H2  
O   H1  H2  O   H1  H2  O   H1  H2  O   H1  H2  O   H1  H2  O   H1  H2  O   H1  
H2  O   H1  H2  O   H1  H2  O   H1  H2  O   H1  H2  O   H1  H2  O   H1  H2  O   
H1  H2  O   H1  H2  O   H1  H2  O   H1  H2  O   H1  H2  O   H1  H2  O   H1  H2  
O   H1  H2  O   H1  H2  O   H1  H2  O   H1  H2  O   H1  H2  O   H1  H2  O   H1  
H2  O   H1  H2  O   H1  H2  O   H1  H2  O   H1  H2  O   H1  H2  O   H1  H2  O   
H1  H2  O   H1  H2  O   H1  H2  O   H1  H2  O   H1  H2  O   H1  H2  O   H1  H2  
O   H1  H2  O   H1  H2  O   H1  H2  O   H1  H2  O   H1  H2  O   H1  H2  O   H1  
H2  O   H1  H2  O   H1  H2  O   H1  H2  O   H1  H2  O   H1  H2  O   H1  H2  O   
H1  H2  O   H1  H2  O   H1  H2  O   H1  H2  O   H1  H2  O   H1  H2  O   H1  H2  
O   H1  H2  O   H1  H2  O   H1  H2  O   H1  H2  O   H1  H2  O   H1  H2  O   H1  
H2  O   H1  H2  O   H1  H2  O   H1  H2  O   H1  H2  O   H1  H2  O   H1  H2  O   
H1  H2  O   H1  H2  O   H1  H2  O   H1  H2  O   H1  H2  O   H1  H2  O   H1  H2  
O   H1  H2  O   H1  H2  O   H1  H2  O   H1  H2  O   H1  H2  O   H1  H2  O   H1  
H2  O   H1  H2  O   H1  H2  O   H1  H2  O   H1  H2  O   H1  H2  O   H1  H2  O   
H1  H2  O   H1  H2  O   H1  H2  O   H1  H2  O   H1  H2  O   H1  H2  O   H1  H2  
O   H1  H2  O   H1  H2  O   H1  H2  O   H1  H2  O   H1  H2  O   H1  H2  O   H1  
H2  O   H1  H2  O   H1  H2  O   H1  H2  O   H1  H2  O   H1  H2  O   H1  H2  O   
H1  H2  O   H1  H2  O   H1  H2  O   H1  H2  O   H1  H2  O   H1  H2  O   H1  H2  
O   H1  H2  O   H1  H2  O   H1  H2  O   H1  H2  O   H1  H2  O   H1  H2  O   H1  
H2  O   H1  H2  O   H1  H2  O   H1  H2  O   H1  H2  O   H1  H2  O   H1  H2  O   
H1  H2  O   H1  H2  O   H1  H2  O   H1  H2  O   H1  H2  O   H1  H2  O   H1  H2  
O   H1  H2  O   H1  H2  O   H1  H2  O   H1  H2  O   H1  H2  O   H1  H2  O   H1  
H2  O   H1  H2  O   H1  H2  O   H1  H2  O   H1  H2  O   H1  H2  O   H1  H2  O   
H1  H2  O   H1  H2  O   H1  H2  O   H1  H2  O   H1  H2  O   H1  H2  O   H1  H2  
O   H1  H2  O   H1  H2  O   H1  H2  O   H1  H2  O   H1  H2  O   H1  H2  O   H1  
H2  O   H1  H2  O   H1  H2  O   H1  H2  O   H1  H2  O   H1  H2  O   H1  H2  O   
H1  H2  O   H1  H2  O   H1  H2  O   H1  H2  O   H1  H2  O   H1  H2  O   H1  H2  
O   H1  H2  O   H1  H2  O   H1  H2  O   H1  H2  O   H1  H2  O   H1  H2  O   H1  
H2  O   H1  H2  O   H1  H2  O   H1  H2  O   H1  H2  O   H1  H2  O   H1  H2  O   
H1  H2  O   H1  H2  O   H1  H2  O   H1  H2  O   H1  H2  O   H1  H2  O   H1  H2  
O   H1  H2  O   H1  H2  O   H1  H2  O   H1  H2  O   H1  H2  O   H1  H2  O   H1  
H2  O   H1  H2  O   H1  H2  O   H1  H2  O   H1  H2  O   H1  H2  O   H1  H2  O   
H1  H2  O   H1  H2  O   H1  H2  O   H1  H2  O   H1  H2  O   H1  H2  O   H1  H2  
O   H1  H2  O   H1  H2  O   H1  H2  O   H1  H2  O   H1  H2  O   H1  H2  O   H1  
H2  O   H1  H2  O   H1  H2  O   H1  H2  O   H1  H2  O   H1  H2  O   H1  H2  O   
H1  H2  O   H1  H2  O   H1  H2  O   H1  H2  O   H1  H2  O   H1  H2  O   H1  H2  
O   H1  H2  O   H1  H2  O   H1  H2  O   H1  H2  O   H1  H2  O   H1  H2  O   H1  
H2  O   H1  H2  O   H1  H2  O   H1  H2  O   H1  H2  O   H1  H2  O   H1  H2  O   
H1  H2  O   H1  H2  O   H1  H2  O   H1  H2  O   H1  H2  O   H1  H2  O   H1  H2  
O   H1  H2  O   H1  H2  O   H1  H2  O   H1  H2  O   H1  H2  O   H1  H2  O   H1  
H2  O   H1  H2  O   H1  H2  O   H1  H2  O   H1  H2  O   H1  H2  O   H1  H2  O   
H1  H2  O   H1  H2  O   H1  H2  O   H1  H2  O   H1  H2  O   H1  H2  O   H1  H2  
O   H1  H2  O   H1  H2  O   H1  H2  O   H1  H2  O   H1  H2  O   H1  H2  O   H1  
H2  O   H1  H2  O   H1  H2  O   H1  H2  O   H1  H2  O   H1  H2  O   H1  H2  O   
H1  H2  O   H1  H2  O   H1  H2  O   H1  H2  O   H1  H2  O   H1  H2  O   H1  H2  
O   H1  H2  O   H1  H2  O   H1  H2  O   H1  H2  O   H1  H2  O   H1  H2  O   H1  
H2  O   H1  H2  O   H1  H2  O   H1  H2  O   H1  H2  O   H1  H2  O   H1  H2  O   
H1  H2  O   H1  H2  O   H1  H2  O   H1  H2  O   H1  H2  O   H1  H2  O   H1  H2  
O   H1  H2  O   H1  H2  O   H1  H2  O   H1  H2  O   H1  H2  O   H1  H2  O   H1  
H2  O   H1  H2  O   H1  H2  O   H1  H2  O   H1  H2  O   H1  H2  O   H1  H2  O   
H1  H2  O   H1  H2  O   H1  H2  O   H1  H2  O   H1  H2  O   H1  H2  O   H1  H2  
O   H1  H2  O   H1  H2  O   H1  H2  O   H1  H2  O   H1  H2  O   H1  H2  O   H1  
H2  O   H1  H2  O   H1  H2  O   H1  H2  O   H1  H2  O   H1  H2  O   H1  H2  O   
H1  H2  O   H1  H2  O   H1  H2  O   H1  H2  O   H1  H2  O   H1  H2  O   H1  H2  
O   H1  H2  O   H1  H2  O   H1  H2  O   H1  H2  O   H1  H2  O   H1  H2  O   H1  
H2  O   H1  H2  O   H1  H2  O   H1  H2  O   H1  H2  O   H1  H2  O   H1  H2  O   
H1  H2  O   H1  H2  O   H1  H2  O   H1  H2  O   H1  H2  O   H1  H2  O   H1  H2  
O   H1  H2  O   H1  H2  O   H1  H2  O   H1  H2  O   H1  H2  O   H1  H2  O   H1  
H2  O   H1  H2  O   H1  H2  O   H1  H2  O   H1  H2  O   H1  H2  O   H1  H2  O   
H1  H2  O   H1  H2  O   H1  H2  O   H1  H2  O   H1  H2  O   H1  H2  O   H1  H2  
O   H1  H2  O   H1  H2  O   H1  H2  O   H1  H2  O   H1  H2  O   H1  H2  O   H1  
H2  O   H1  H2  O   H1  H2  O   H1  H2  O   H1  H2  O   H1  H2  O   H1  H2  O   
H1  H2  O   H1  H2  O   H1  H2  O   H1  H2  O   H1  H2  O   H1  H2  O   H1  H2  
O   H1  H2  O   H1  H2  O   H1  H2  O   H1  H2  O   H1  H2  O   H1  H2  O   H1  
H2  O   H1  H2  O   H1  H2  O   H1  H2  O   H1  H2  O   H1  H2  O   H1  H2  O   
H1  H2  O   H1  H2  O   H1  H2  O   H1  H2  O   H1  H2  O   H1  H2  O   H1  H2  
O   H1  H2  O   H1  H2  O   H1  H2  O   H1  H2  O   H1  H2  O   H1  H2  O   H1  
H2  O   H1  H2  O   H1  H2  O   H1  H2  O   H1  H2  O   H1  H2  O   H1  H2  O   
H1  H2  O   H1  H2  O   H1  H2  O   H1  H2  O   H1  H2  O   H1  H2  O   H1  H2  
O   H1  H2  O   H1  H2  O   H1  H2  O   H1  H2  O   H1  H2  O   H1  H2  O   H1  
H2  O   H1  H2  O   H1  H2  O   H1  H2  O   H1  H2  O   H1  H2  O   H1  H2  O   
H1  H2  O   H1  H2  O   H1  H2  O   H1  H2  O   H1  H2  O   H1  H2  O   H1  H2  
O   H1  H2  O   H1  H2  O   H1  H2  O   H1  H2  O   H1  H2  O   H1  H2  O   H1  
H2  O   H1  H2  O   H1  H2  O   H1  H2  O   H1  H2  O   H1  H2  O   H1  H2  O   
H1  H2  O   H1  H2  O   H1  H2  O   H1  H2  O   H1  H2  O   H1  H2  O   H1  H2  
O   H1  H2  O   H1  H2  O   H1  H2  O   H1  H2  O   H1  H2  O   H1  H2  O   H1  
H2  O   H1  H2  O   H1  H2  O   H1  H2  O   H1  H2  O   H1  H2  O   H1  H2  O   
H1  H2  O   H1  H2  O   H1  H2  O   H1  H2  O   H1  H2  O   H1  H2  O   H1  H2  
O   H1  H2  O   H1  H2  O   H1  H2  O   H1  H2  O   H1  H2  O   H1  H2  O   H1  
H2  O   H1  H2  O   H1  H2  O   H1  H2  O   H1  H2  O   H1  H2  O   H1  H2  O   
H1  H2  O   H1  H2  O   H1  H2  O   H1  H2  O   H1  H2  O   H1  H2  O   H1  H2  
O   H1  H2  O   H1  H2  O   H1  H2  O   H1  H2  O   H1  H2  O   H1  H2  O   H1  
H2  O   H1  H2  O   H1  H2  O   H1  H2  O   H1  H2  O   H1  H2  O   H1  H2  O   
H1  H2  O   H1  H2  O   H1  H2  O   H1  H2  O   H1  H2  O   H1  H2  O   H1  H2  
O   H1  H2  O   H1  H2  O   H1  H2  O   H1  H2  O   H1  H2  O   H1  H2  O   H1  
H2  O   H1  H2  O   H1  H2  O   H1  H2  O   H1  H2  O   H1  H2  O   H1  H2  O   
H1  H2  O   H1  H2  O   H1  H2  O   H1  H2  O   H1  H2  O   H1  H2  O   H1  H2  
O   H1  H2  O   H1  H2  O   H1  H2  O   H1  H2  O   H1  H2  O   H1  H2  O   H1  
H2  O   H1  H2  O   H1  H2  O   H1  H2  O   H1  H2  O   H1  H2  O   H1  H2  O   
H1  H2  O   H1  H2  O   H1  H2  O   H1  H2  O   H1  H2  O   H1  H2  O   H1  H2  
O   H1  H2  O   H1  H2  O   H1  H2  O   H1  H2  O   H1  H2  O   H1  H2  O   H1  
H2  O   H1  H2  O   H1  H2  O   H1  H2  O   H1  H2  O   H1  H2  O   H1  H2  O   
H1  H2  O   H1  H2  O   H1  H2  O   H1  H2  O   H1  H2  O   H1  H2  O   H1  H2  
O   H1  H2  O   H1  H2  O   H1  H2  O   H1  H2  O   H1  H2  O   H1  H2  O   H1  
H2  O   H1  H2  O   H1  H2  O   H1  H2  O   H1  H2  O   H1  H2  O   H1  H2  O   
H1  H2  O   H1  H2  O   H1  H2  O   H1  H2  O   H1  H2  O   H1  H2  O   H1  H2  
O   H1  H2  O   H1  H2  O   H1  H2  O   H1  H2  O   H1  H2  O   H1  H2  O   H1  
H2  O   H1  H2  O   H1  H2  O   H1  H2  O   H1  H2  O   H1  H2  O   H1  H2  O   
H1  H2  O   H1  H2  O   H1  H2  O   H1  H2  O   H1  H2  O   H1  H2  O   H1  H2  
O   H1  H2  O   H1  H2  O   H1  H2  O   H1  H2  O   H1  H2  O   H1  H2  O   H1  
H2  O   H1  H2  O   H1  H2  O   H1  H2  O   H1  H2  O   H1  H2  O   H1  H2  O   
H1  H2  O   H1  H2  O   H1  H2  O   H1  H2  O   H1  H2  O   H1  H2  O   H1  H2  
O   H1  H2  O   H1  H2  O   H1  H2  O   H1  H2  O   H1  H2  O   H1  H2  O   H1  
H2  O   H1  H2  O   H1  H2  O   H1  H2  O   H1  H2  O   H1  H2  O   H1  H2  O   
H1  H2  O   H1  H2  O   H1  H2  O   H1  H2  O   H1  H2  O   H1  H2  O   H1  H2  
O   H1  H2  O   H1  H2  O   H1  H2  O   H1  H2  O   H1  H2  O   H1  H2  O   H1  
H2  O   H1  H2  O   H1  H2  O   H1  H2  O   H1  H2  O   H1  H2  O   H1  H2  O   
H1  H2  O   H1  H2  O   H1  H2  O   H1  H2  O   H1  H2  O   H1  H2  O   H1  H2  
O   H1  H2  O   H1  H2  O   H1  H2  O   H1  H2  O   H1  H2  O   H1  H2  O   H1  
H2  O   H1  H2  O   H1  H2  O   H1  H2  O   H1  H2  O   H1  H2  O   H1  H2  O   
H1  H2  O   H1  H2  O   H1  H2  O   H1  H2  O   H1  H2  O   H1  H2  O   H1  H2  
O   H1  H2  O   H1  H2  O   H1  H2  O   H1  H2  O   H1  H2  O   H1  H2  O   H1  
H2  O   H1  H2  O   H1  H2  O   H1  H2  O   H1  H2  O   H1  H2  O   H1  H2  O   
H1  H2  O   H1  H2  O   H1  H2  O   H1  H2  O   H1  H2  O   H1  H2  O   H1  H2  
O   H1  H2  O   H1  H2  O   H1  H2  O   H1  H2  O   H1  H2  O   H1  H2  O   H1  
H2  O   H1  H2  O   H1  H2  O   H1  H2  O   H1  H2  O   H1  H2  O   H1  H2  O   
H1  H2  O   H1  H2  O   H1  H2  O   H1  H2  O   H1  H2  O   H1  H2  O   H1  H2  
O   H1  H2  O   H1  H2  O   H1  H2  O   H1  H2  O   H1  H2  O   H1  H2  O   H1  
H2  O   H1  H2  O   H1  H2  O   H1  H2  O   H1  H2  O   H1  H2  O   H1  H2  O   
H1  H2  O   H1  H2  O   H1  H2  O   H1  H2  O   H1  H2  O   H1  H2  O   H1  H2  
O   H1  H2  O   H1  H2  O   H1  H2  O   H1  H2  O   H1  H2  O   H1  H2  O   H1  
H2  O   H1  H2  O   H1  H2  O   H1  H2  O   H1  H2  O   H1  H2  O   H1  H2  O   
H1  H2  O   H1  H2  O   H1  H2  O   H1  H2  O   H1  H2  O   H1  H2  O   H1  H2  
O   H1  H2  O   H1  H2  O   H1  H2  O   H1  H2  O   H1  H2  O   H1  H2  O   H1  
H2  O   H1  H2  O   H1  H2  O   H1  H2  O   H1  H2  O   H1  H2  
%FLAG CHARGE                                                                    
%FORMAT(5E16.8)                                                                 
  5.36282289E+00  2.99210166E+00  2.99210166E+00  2.99210166E+00 -1.82223000E-01
  1.63089585E+00  1.63089585E+00  1.12304035E+01 -1.04268001E+01 -9.40817349E+00
  5.35006728E+00  6.94269630E-01  1.60356240E+00 -5.52135690E-01 -2.22312060E-01
 -2.22312060E-01  1.45669066E+01 -1.46033512E+01 -1.46033512E+01  9.77808618E+00
 -1.06035564E+01 -9.40817349E+00  5.35006728E+00  7.23425310E-01  2.01356415E+00
  1.02044880E+00 -3.15245790E-01 -3.15245790E-01  2.47823280E-01 -7.74447750E-01
 -7.74447750E-01  1.46762404E+01 -1.49204192E+01 -1.49204192E+01  9.77808618E+00
 -1.06035564E+01 -7.57501011E+00  4.95464337E+00 -9.43915140E-01  1.68009606E+00
 -2.00809746E+00  8.32759110E-01  8.32759110E-01  6.43429413E+00 -6.57825030E-01
 -7.50940983E+00  1.82223000E+00  1.82223000E+00  1.82223000E+00 -7.50940983E+00
  1.82223000E+00  1.82223000E+00  1.82223000E+00  1.08841798E+01 -1.03484442E+01
 -7.57501011E+00  4.95464337E+00 -2.55112200E-02  1.59627348E+00 -2.76978960E-01
  5.37557850E-01  5.37557850E-01 -2.00445300E-02 -3.47317038E+00  3.09596877E+00
 -4.26584043E+00  3.01761288E+00  5.87851398E+00 -1.01662212E+01  7.27434216E+00
 -4.26584043E+00  3.01761288E+00 -3.47317038E+00  3.09596877E+00  1.08841798E+01
 -1.03484442E+01 -6.33953817E+00  5.00566581E+00 -4.80522051E+00  2.84267880E+00
 -1.27556100E-02  5.95869210E-01  5.95869210E-01  7.10669700E-01  5.19335550E-01
  5.19335550E-01  8.85603780E-01  1.25187201E+00  1.25187201E+00 -9.64870785E+00
  6.29762688E+00  1.47163295E+01 -1.57203782E+01  8.15994594E+00  8.15994594E+00
 -1.57203782E+01  8.15994594E+00  8.15994594E+00  1.33769904E+01 -1.07402236E+01
 -7.57501011E+00  4.95464337E+00 -5.64891300E-02  1.54889550E+00 -6.56002800E-02
  3.11601330E-01  3.11601330E-01 -1.17533835E+00  6.41424960E-01  6.41424960E-01
  1.26663207E+01 -1.10900918E+01 -1.71417176E+01  7.74629973E+00  7.74629973E+00
  1.08841798E+01 -1.03484442E+01 -7.57501011E+00  4.95464337E+00 -4.53735270E-01
  1.53613989E+00  3.85766091E+00  6.41424960E-01  6.41424960E-01 -1.19283176E+01
  7.79003325E+00  1.08841798E+01 -1.03484442E+01 -7.57501011E+00  4.95464337E+00
 -9.43915140E-01  1.68009606E+00 -2.00809746E+00  8.32759110E-01  8.32759110E-01
  6.43429413E+00 -6.57825030E-01 -7.50940983E+00  1.82223000E+00  1.82223000E+00
  1.82223000E+00 -7.50940983E+00  1.82223000E+00  1.82223000E+00  1.82223000E+00
  1.08841798E+01 -1.03484442E+01 -9.40817349E+00  5.35006728E+00  7.23425310E-01
  2.01356415E+00  1.02044880E+00 -3.15245790E-01 -3.15245790E-01  2.47823280E-01
 -7.74447750E-01 -7.74447750E-01  1.46762404E+01 -1.49204192E+01 -1.49204192E+01
  9.77808618E+00 -1.06035564E+01 -7.57501011E+00  4.95464337E+00 -1.08787131E+00
  1.58351787E+00  2.37436569E+00  3.40757010E-01 -5.83842492E+00  1.60720686E+00
  1.60720686E+00  1.60720686E+00 -7.83558900E-01  4.30046280E-01  4.30046280E-01
 -1.20267180E+00  3.38934780E-01  3.38934780E-01  3.38934780E-01  1.08841798E+01
 -1.03484442E+01 -7.57501011E+00  4.95464337E+00 -1.08787131E+00  1.58351787E+00
  2.37436569E+00  3.40757010E-01 -5.83842492E+00  1.60720686E+00  1.60720686E+00
  1.60720686E+00 -7.83558900E-01  4.30046280E-01  4.30046280E-01 -1.20267180E+00
  3.38934780E-01  3.38934780E-01  3.38934780E-01  1.08841798E+01 -1.03484442E+01
 -7.57501011E+00  4.95464337E+00 -4.53735270E-01  1.53613989E+00  3.85766091E+00
  6.41424960E-01  6.41424960E-01 -1.19283176E+01  7.79003325E+00  1.08841798E+01
 -1.03484442E+01 -6.33953817E+00  5.00566581E+00 -4.80522051E+00  2.84267880E+00
 -1.27556100E-02  5.95869210E-01  5.95869210E-01  7.10669700E-01  5.19335550E-01
  5.19335550E-01  8.85603780E-01  1.25187201E+00  1.25187201E+00 -9.64870785E+00
  6.29762688E+00  1.47163295E+01 -1.57203782E+01  8.15994594E+00  8.15994594E+00
 -1.57203782E+01  8.15994594E+00  8.15994594E+00  1.33769904E+01 -1.07402236E+01
 -7.57501011E+00  4.95464337E+00 -2.55112200E-02  1.59627348E+00 -2.76978960E-01
  5.37557850E-01  5.37557850E-01 -2.00445300E-02 -3.47317038E+00  3.09596877E+00
 -4.26584043E+00  3.01761288E+00  5.87851398E+00 -1.01662212E+01  7.27434216E+00
 -4.26584043E+00  3.01761288E+00 -3.47317038E+00  3.09596877E+00  1.08841798E+01
 -1.03484442E+01 -7.57501011E+00  4.95464337E+00 -9.43915140E-01  1.68009606E+00
 -2.00809746E+00  8.32759110E-01  8.32759110E-01  6.43429413E+00 -6.57825030E-01
 -7.50940983E+00  1.82223000E+00  1.82223000E+00  1.82223000E+00 -7.50940983E+00
  1.82223000E+00  1.82223000E+00  1.82223000E+00  1.08841798E+01 -1.03484442E+01
 -6.33953817E+00  5.00566581E+00 -4.80522051E+00  2.84267880E+00 -1.27556100E-02
  5.95869210E-01  5.95869210E-01  7.10669700E-01  5.19335550E-01  5.19335550E-01
  8.85603780E-01  1.25187201E+00  1.25187201E+00 -9.64870785E+00  6.29762688E+00
  1.47163295E+01 -1.57203782E+01  8.15994594E+00  8.15994594E+00 -1.57203782E+01
  8.15994594E+00  8.15994594E+00  1.33769904E+01 -1.07402236E+01 -9.40817349E+00
  5.35006728E+00  7.23425310E-01  2.01356415E+00  1.02044880E+00 -3.15245790E-01
 -3.15245790E-01  2.47823280E-01 -7.74447750E-01 -7.74447750E-01  1.46762404E+01
 -1.49204192E+01 -1.49204192E+01  9.77808618E+00 -1.06035564E+01 -7.57501011E+00
  4.95464337E+00 -5.64891300E-02  1.54889550E+00 -6.56002800E-02  3.11601330E-01
  3.11601330E-01 -1.17533835E+00  6.41424960E-01  6.41424960E-01  1.26663207E+01
 -1.10900918E+01 -1.71417176E+01  7.74629973E+00  7.74629973E+00  1.08841798E+01
 -1.03484442E+01 -7.57501011E+00  4.95464337E+00  6.14091510E-01  1.49969529E+00
 -3.32556975E+00  1.09880469E+00  1.09880469E+00  1.09880469E+00  1.08841798E+01
 -1.03484442E+01 -7.57501011E+00  4.95464337E+00 -7.08847470E-01  1.83498561E+00
  6.65842842E+00  7.83558900E-02 -4.44259674E+00  1.16987166E+00  1.16987166E+00
  1.16987166E+00 -1.23200970E+01  7.47478746E+00  1.08841798E+01 -1.03484442E+01
 -7.57501011E+00  4.95464337E+00 -4.59201960E-01  1.27191654E+00  1.27191654E+00
  1.08841798E+01 -1.03484442E+01 -7.57501011E+00  4.95464337E+00  6.14091510E-01
  1.49969529E+00 -3.32556975E+00  1.09880469E+00  1.09880469E+00  1.09880469E+00
  1.08841798E+01 -1.03484442E+01 -6.33953817E+00  5.00566581E+00 -4.37335200E+00
  2.59849998E+00 -1.71289620E-01  6.59647260E-01  6.59647260E-01  3.40757010E-01
  1.87689690E-01  1.87689690E-01 -8.72848170E-01  1.13160483E+00  1.13160483E+00
 -2.60578890E-01  2.06823105E+00  2.06823105E+00 -7.02287442E+00  6.19558200E+00
  6.19558200E+00  6.19558200E+00  1.33769904E+01 -1.07402236E+01 -9.40817349E+00
  5.35006728E+00  6.94269630E-01  1.60356240E+00 -5.52135690E-01 -2.22312060E-01
 -2.22312060E-01  1.45669066E+01 -1.46033512E+01 -1.46033512E+01  9.77808618E+00
 -1.06035564E+01 -7.57501011E+00  4.95464337E+00 -7.08847470E-01  1.83498561E+00
  6.65842842E+00  7.83558900E-02 -4.44259674E+00  1.16987166E+00  1.16987166E+00
  1.16987166E+00 -1.23200970E+01  7.47478746E+00  1.08841798E+01 -1.03484442E+01
 -6.33953817E+00  5.00566581E+00 -4.37335200E+00  2.59849998E+00 -1.71289620E-01
  6.59647260E-01  6.59647260E-01  3.40757010E-01  1.87689690E-01  1.87689690E-01
 -8.72848170E-01  1.13160483E+00  1.13160483E+00 -2.60578890E-01  2.06823105E+00
  2.06823105E+00 -7.02287442E+00  6.19558200E+00  6.19558200E+00  6.19558200E+00
  1.33769904E+01 -1.07402236E+01 -4.64304204E+00  3.49868160E-01  7.12491930E-01
  7.12491930E-01  3.44401470E-01  3.88134990E-01  3.88134990E-01 -1.27556100E-01
  4.61024190E-01  4.61024190E-01 -4.84713180E-01  1.16804943E+00  1.07438681E+01
 -1.04741780E+01 -7.57501011E+00  4.95464337E+00 -4.31868510E-01  1.60356240E+00
  6.23202660E-01  4.39157430E-01  4.39157430E-01  3.28001400E-02  8.01781200E-01
  8.01781200E-01 -4.98744351E+00 -9.76715280E-01  1.24640532E+00  1.24640532E+00
  1.24640532E+00  1.08841798E+01 -1.03484442E+01 -7.57501011E+00  4.95464337E+00
 -4.59201960E-01  1.27191654E+00  1.27191654E+00  1.08841798E+01 -1.03484442E+01
 -6.33953817E+00  5.00566581E+00 -4.80522051E+00  2.84267880E+00 -1.27556100E-02
  5.95869210E-01  5.95869210E-01  7.10669700E-01  5.19335550E-01  5.19335550E-01
  8.85603780E-01  1.25187201E+00  1.25187201E+00 -9.64870785E+00  6.29762688E+00
  1.47163295E+01 -1.57203782E+01  8.15994594E+00  8.15994594E+00 -1.57203782E+01
  8.15994594E+00  8.15994594E+00  1.33769904E+01 -1.07402236E+01 -7.57501011E+00
  4.95464337E+00 -4.53735270E-01  1.53613989E+00  3.85766091E+00  6.41424960E-01
  6.41424960E-01 -1.19283176E+01  7.79003325E+00  1.08841798E+01 -1.03484442E+01
 -7.57501011E+00  4.95464337E+00 -4.59201960E-01  1.27191654E+00  1.27191654E+00
  1.08841798E+01 -1.03484442E+01 -7.57501011E+00  4.95464337E+00  6.14091510E-01
  1.49969529E+00 -3.32556975E+00  1.09880469E+00  1.09880469E+00  1.09880469E+00
  1.08841798E+01 -1.03484442E+01 -7.57501011E+00  4.95464337E+00 -7.08847470E-01
  1.83498561E+00  6.65842842E+00  7.83558900E-02 -4.44259674E+00  1.16987166E+00
  1.16987166E+00  1.16987166E+00 -1.23200970E+01  7.47478746E+00  1.08841798E+01
 -1.03484442E+01 -7.57501011E+00  4.95464337E+00 -4.53735270E-01  1.53613989E+00
  3.85766091E+00  6.41424960E-01  6.41424960E-01 -1.19283176E+01  7.79003325E+00
  1.08841798E+01 -1.03484442E+01 -6.33953817E+00  5.00566581E+00 -4.80522051E+00
  2.84267880E+00 -1.27556100E-02  5.95869210E-01  5.95869210E-01  7.10669700E-01
  5.19335550E-01  5.19335550E-01  8.85603780E-01  1.25187201E+00  1.25187201E+00
 -9.64870785E+00  6.29762688E+00  1.47163295E+01 -1.57203782E+01  8.15994594E+00
  8.15994594E+00 -1.57203782E+01  8.15994594E+00  8.15994594E+00  1.33769904E+01
 -1.07402236E+01 -6.33953817E+00  5.00566581E+00 -4.37335200E+00  2.59849998E+00
 -1.71289620E-01  6.59647260E-01  6.59647260E-01  3.40757010E-01  1.87689690E-01
  1.87689690E-01 -8.72848170E-01  1.13160483E+00  1.13160483E+00 -2.60578890E-01
  2.06823105E+00  2.06823105E+00 -7.02287442E+00  6.19558200E+00  6.19558200E+00
  6.19558200E+00  1.33769904E+01 -1.07402236E+01 -7.57501011E+00  4.95464337E+00
  6.14091510E-01  1.49969529E+00 -3.32556975E+00  1.09880469E+00  1.09880469E+00
  1.09880469E+00  1.08841798E+01 -1.03484442E+01 -7.57501011E+00  4.95464337E+00
 -9.43915140E-01  1.68009606E+00 -2.00809746E+00  8.32759110E-01  8.32759110E-01
  6.43429413E+00 -6.57825030E-01 -7.50940983E+00  1.82223000E+00  1.82223000E+00
  1.82223000E+00 -7.50940983E+00  1.82223000E+00  1.82223000E+00  1.82223000E+00
  1.08841798E+01 -1.03484442E+01 -9.40817349E+00  5.35006728E+00  7.23425310E-01
  2.01356415E+00  1.02044880E+00 -3.15245790E-01 -3.15245790E-01  2.47823280E-01
 -7.74447750E-01 -7.74447750E-01  1.46762404E+01 -1.49204192E+01 -1.49204192E+01
  9.77808618E+00 -1.06035564E+01 -7.57501011E+00  4.95464337E+00 -7.08847470E-01
  1.83498561E+00  6.65842842E+00  7.83558900E-02 -4.44259674E+00  1.16987166E+00
  1.16987166E+00  1.16987166E+00 -1.23200970E+01  7.47478746E+00  1.08841798E+01
 -1.03484442E+01 -7.57501011E+00  4.95464337E+00 -9.43915140E-01  1.68009606E+00
 -2.00809746E+00  8.32759110E-01  8.32759110E-01  6.43429413E+00 -6.57825030E-01
 -7.50940983E+00  1.82223000E+00  1.82223000E+00  1.82223000E+00 -7.50940983E+00
  1.82223000E+00  1.82223000E+00  1.82223000E+00  1.08841798E+01 -1.03484442E+01
 -6.33953817E+00  5.00566581E+00 -4.80522051E+00  2.84267880E+00 -1.27556100E-02
  5.95869210E-01  5.95869210E-01  7.10669700E-01  5.19335550E-01  5.19335550E-01
  8.85603780E-01  1.25187201E+00  1.25187201E+00 -9.64870785E+00  6.29762688E+00
  1.47163295E+01 -1.57203782E+01  8.15994594E+00  8.15994594E+00 -1.57203782E+01
  8.15994594E+00  8.15994594E+00  1.33769904E+01 -1.07402236E+01 -6.33953817E+00
  5.00566581E+00 -4.80522051E+00  2.84267880E+00 -1.27556100E-02  5.95869210E-01
  5.95869210E-01  7.10669700E-01  5.19335550E-01  5.19335550E-01  8.85603780E-01
  1.25187201E+00  1.25187201E+00 -9.64870785E+00  6.29762688E+00  1.47163295E+01
 -1.57203782E+01  8.15994594E+00  8.15994594E+00 -1.57203782E+01  8.15994594E+00
  8.15994594E+00  1.33769904E+01 -1.07402236E+01 -7.57501011E+00  4.95464337E+00
 -1.59445125E+00  1.76574087E+00  5.43935655E+00 -5.41202310E-01 -5.81655816E+00
  1.44138393E+00  1.44138393E+00  1.44138393E+00 -5.81655816E+00  1.44138393E+00
  1.44138393E+00  1.44138393E+00  1.08841798E+01 -1.03484442E+01 -7.57501011E+00
  4.95464337E+00 -4.59201960E-01  1.27191654E+00  1.27191654E+00  1.08841798E+01
 -1.03484442E+01 -9.40817349E+00  5.35006728E+00  6.94269630E-01  1.60356240E+00
 -5.52135690E-01 -2.22312060E-01 -2.22312060E-01  1.45669066E+01 -1.46033512E+01
 -1.46033512E+01  9.77808618E+00 -1.06035564E+01 -7.57501011E+00  4.95464337E+00
 -4.59201960E-01  1.27191654E+00  1.27191654E+00  1.08841798E+01 -1.03484442E+01
 -7.57501011E+00  4.95464337E+00 -1.59445125E+00  1.76574087E+00  5.43935655E+00
 -5.41202310E-01 -5.81655816E+00  1.44138393E+00  1.44138393E+00  1.44138393E+00
 -5.81655816E+00  1.44138393E+00  1.44138393E+00  1.44138393E+00  1.08841798E+01
 -1.03484442E+01 -7.57501011E+00  4.95464337E+00 -5.64891300E-02  1.54889550E+00
 -6.56002800E-02  3.11601330E-01  3.11601330E-01 -1.17533835E+00  6.41424960E-01
  6.41424960E-01  1.26663207E+01 -1.10900918E+01 -1.71417176E+01  7.74629973E+00
  7.74629973E+00  1.08841798E+01 -1.03484442E+01 -6.33953817E+00  5.00566581E+00
 -4.80522051E+00  2.84267880E+00 -1.27556100E-02  5.95869210E-01  5.95869210E-01
  7.10669700E-01  5.19335550E-01  5.19335550E-01  8.85603780E-01  1.25187201E+00
  1.25187201E+00 -9.64870785E+00  6.29762688E+00  1.47163295E+01 -1.57203782E+01
  8.15994594E+00  8.15994594E+00 -1.57203782E+01  8.15994594E+00  8.15994594E+00
  1.33769904E+01 -1.07402236E+01 -7.57501011E+00  4.95464337E+00  2.60578890E-01
  1.90969704E+00 -3.71917143E+00  1.45231731E+00  1.45231731E+00  1.29924999E+01
 -1.08076461E+01 -1.67481159E+01  7.64607708E+00  7.64607708E+00  1.08841798E+01
 -1.03484442E+01 -7.57501011E+00  4.95464337E+00 -1.05871563E+00  2.47823280E+00
 -1.34845020E-01  6.68758410E-01  6.68758410E-01  3.40392564E+00 -9.89835336E+00
  2.97934605E+00  2.61490005E+00 -5.09313285E+00  6.08442597E+00 -4.02166161E+00
  3.39299226E+00  1.08841798E+01 -1.03484442E+01 -9.40817349E+00  5.35006728E+00
  7.23425310E-01  2.01356415E+00  1.02044880E+00 -3.15245790E-01 -3.15245790E-01
  2.47823280E-01 -7.74447750E-01 -7.74447750E-01  1.46762404E+01 -1.49204192E+01
 -1.49204192E+01  9.77808618E+00 -1.06035564E+01 -7.57501011E+00  4.95464337E+00
 -7.08847470E-01  1.83498561E+00  6.65842842E+00  7.83558900E-02 -4.44259674E+00
  1.16987166E+00  1.16987166E+00  1.16987166E+00 -1.23200970E+01  7.47478746E+00
  1.08841798E+01 -1.03484442E+01 -7.57501011E+00  4.95464337E+00  6.14091510E-01
  1.49969529E+00 -3.32556975E+00  1.09880469E+00  1.09880469E+00  1.09880469E+00
  1.08841798E+01 -1.03484442E+01 -7.57501011E+00  4.95464337E+00 -4.37335200E-02
  1.78214094E+00 -6.25024890E-01  5.37557850E-01  5.37557850E-01  2.15023140E-01
 -2.28872088E+00  2.42356590E+00 -3.10507992E+00  2.60578890E+00 -1.95343056E+00
  2.36343231E+00 -3.10507992E+00  2.60578890E+00 -2.28872088E+00  2.42356590E+00
  1.08841798E+01 -1.03484442E+01 -7.57501011E+00  4.95464337E+00 -5.64891300E-02
  1.54889550E+00 -6.56002800E-02  3.11601330E-01  3.11601330E-01 -1.17533835E+00
  6.41424960E-01  6.41424960E-01  1.26663207E+01 -1.10900918E+01 -1.71417176E+01
  7.74629973E+00  7.74629973E+00  1.08841798E+01 -1.03484442E+01 -7.57501011E+00
  4.95464337E+00 -4.59201960E-01  1.27191654E+00  1.27191654E+00  1.08841798E+01
 -1.03484442E+01 -7.57501011E+00  4.95464337E+00 -4.31868510E-01  1.60356240E+00
  6.23202660E-01  4.39157430E-01  4.39157430E-01  3.28001400E-02  8.01781200E-01
  8.01781200E-01 -4.98744351E+00 -9.76715280E-01  1.24640532E+00  1.24640532E+00
  1.24640532E+00  1.08841798E+01 -1.03484442E+01 -7.57501011E+00  4.95464337E+00
 -9.43915140E-01  1.68009606E+00 -2.00809746E+00  8.32759110E-01  8.32759110E-01
  6.43429413E+00 -6.57825030E-01 -7.50940983E+00  1.82223000E+00  1.82223000E+00
  1.82223000E+00 -7.50940983E+00  1.82223000E+00  1.82223000E+00  1.82223000E+00
  1.08841798E+01 -1.03484442E+01 -6.33953817E+00  5.00566581E+00 -4.80522051E+00
  2.84267880E+00 -1.27556100E-02  5.95869210E-01  5.95869210E-01  7.10669700E-01
  5.19335550E-01  5.19335550E-01  8.85603780E-01  1.25187201E+00  1.25187201E+00
 -9.64870785E+00  6.29762688E+00  1.47163295E+01 -1.57203782E+01  8.15994594E+00
  8.15994594E+00 -1.57203782E+01  8.15994594E+00  8.15994594E+00  1.33769904E+01
 -1.07402236E+01 -6.33953817E+00  5.00566581E+00 -4.37335200E+00  2.59849998E+00
 -1.71289620E-01  6.59647260E-01  6.59647260E-01  3.40757010E-01  1.87689690E-01
  1.87689690E-01 -8.72848170E-01  1.13160483E+00  1.13160483E+00 -2.60578890E-01
  2.06823105E+00  2.06823105E+00 -7.02287442E+00  6.19558200E+00  6.19558200E+00
  6.19558200E+00  1.33769904E+01 -1.07402236E+01 -7.57501011E+00  4.95464337E+00
 -9.43915140E-01  1.68009606E+00 -2.00809746E+00  8.32759110E-01  8.32759110E-01
  6.43429413E+00 -6.57825030E-01 -7.50940983E+00  1.82223000E+00  1.82223000E+00
  1.82223000E+00 -7.50940983E+00  1.82223000E+00  1.82223000E+00  1.82223000E+00
  1.08841798E+01 -1.03484442E+01 -9.40817349E+00  5.35006728E+00  6.94269630E-01
  1.60356240E+00 -5.52135690E-01 -2.22312060E-01 -2.22312060E-01  1.45669066E+01
 -1.46033512E+01 -1.46033512E+01  9.77808618E+00 -1.06035564E+01 -7.57501011E+00
  4.95464337E+00 -1.08787131E+00  1.58351787E+00  2.37436569E+00  3.40757010E-01
 -5.83842492E+00  1.60720686E+00  1.60720686E+00  1.60720686E+00 -7.83558900E-01
  4.30046280E-01  4.30046280E-01 -1.20267180E+00  3.38934780E-01  3.38934780E-01
  3.38934780E-01  1.08841798E+01 -1.03484442E+01 -6.33953817E+00  5.00566581E+00
 -4.37335200E+00  2.59849998E+00 -1.71289620E-01  6.59647260E-01  6.59647260E-01
  3.40757010E-01  1.87689690E-01  1.87689690E-01 -8.72848170E-01  1.13160483E+00
  1.13160483E+00 -2.60578890E-01  2.06823105E+00  2.06823105E+00 -7.02287442E+00
  6.19558200E+00  6.19558200E+00  6.19558200E+00  1.33769904E+01 -1.07402236E+01
 -7.57501011E+00  4.95464337E+00  2.60578890E-01  1.90969704E+00 -3.71917143E+00
  1.45231731E+00  1.45231731E+00  1.29924999E+01 -1.08076461E+01 -1.67481159E+01
  7.64607708E+00  7.64607708E+00  1.08841798E+01 -1.03484442E+01 -9.40817349E+00
  5.35006728E+00  7.23425310E-01  2.01356415E+00  1.02044880E+00 -3.15245790E-01
 -3.15245790E-01  2.47823280E-01 -7.74447750E-01 -7.74447750E-01  1.46762404E+01
 -1.49204192E+01 -1.49204192E+01  9.77808618E+00 -1.06035564E+01 -9.40817349E+00
  5.35006728E+00  6.94269630E-01  1.60356240E+00 -5.52135690E-01 -2.22312060E-01
 -2.22312060E-01  1.45669066E+01 -1.46033512E+01 -1.46033512E+01  9.77808618E+00
 -1.06035564E+01 -9.40817349E+00  5.35006728E+00  6.94269630E-01  1.60356240E+00
 -5.52135690E-01 -2.22312060E-01 -2.22312060E-01  1.45669066E+01 -1.46033512E+01
 -1.46033512E+01  9.77808618E+00 -1.06035564E+01 -7.57501011E+00  4.95464337E+00
 -1.59445125E+00  1.76574087E+00  5.43935655E+00 -5.41202310E-01 -5.81655816E+00
  1.44138393E+00  1.44138393E+00  1.44138393E+00 -5.81655816E+00  1.44138393E+00
  1.44138393E+00  1.44138393E+00  1.08841798E+01 -1.03484442E+01 -6.33953817E+00
  5.00566581E+00 -4.37335200E+00  2.59849998E+00 -1.71289620E-01  6.59647260E-01
  6.59647260E-01  3.40757010E-01  1.87689690E-01  1.87689690E-01 -8.72848170E-01
  1.13160483E+00  1.13160483E+00 -2.60578890E-01  2.06823105E+00  2.06823105E+00
 -7.02287442E+00  6.19558200E+00  6.19558200E+00  6.19558200E+00  1.33769904E+01
 -1.07402236E+01 -7.57501011E+00  4.95464337E+00 -4.53735270E-01  1.53613989E+00
  3.85766091E+00  6.41424960E-01  6.41424960E-01 -1.19283176E+01  7.79003325E+00
  1.08841798E+01 -1.03484442E+01 -7.57501011E+00  4.95464337E+00 -9.43915140E-01
  1.68009606E+00 -2.00809746E+00  8.32759110E-01  8.32759110E-01  6.43429413E+00
 -6.57825030E-01 -7.50940983E+00  1.82223000E+00  1.82223000E+00  1.82223000E+00
 -7.50940983E+00  1.82223000E+00  1.82223000E+00  1.82223000E+00  1.08841798E+01
 -1.03484442E+01 -7.57501011E+00  4.95464337E+00 -4.53735270E-01  1.53613989E+00
  3.85766091E+00  6.41424960E-01  6.41424960E-01 -1.19283176E+01  7.79003325E+00
  1.08841798E+01 -1.03484442E+01 -6.33953817E+00  5.00566581E+00 -4.80522051E+00
  2.84267880E+00 -1.27556100E-02  5.95869210E-01  5.95869210E-01  7.10669700E-01
  5.19335550E-01  5.19335550E-01  8.85603780E-01  1.25187201E+00  1.25187201E+00
 -9.64870785E+00  6.29762688E+00  1.47163295E+01 -1.57203782E+01  8.15994594E+00
  8.15994594E+00 -1.57203782E+01  8.15994594E+00  8.15994594E+00  1.33769904E+01
 -1.07402236E+01 -7.57501011E+00  4.95464337E+00 -1.59445125E+00  1.76574087E+00
  5.43935655E+00 -5.41202310E-01 -5.81655816E+00  1.44138393E+00  1.44138393E+00
  1.44138393E+00 -5.81655816E+00  1.44138393E+00  1.44138393E+00  1.44138393E+00
  1.08841798E+01 -1.03484442E+01 -7.57501011E+00  4.95464337E+00 -4.31868510E-01
  1.60356240E+00  6.23202660E-01  4.39157430E-01  4.39157430E-01  3.28001400E-02
  8.01781200E-01  8.01781200E-01 -4.98744351E+00 -9.76715280E-01  1.24640532E+00
  1.24640532E+00  1.24640532E+00  1.08841798E+01 -1.03484442E+01 -7.57501011E+00
  4.95464337E+00 -1.08787131E+00  1.58351787E+00  2.37436569E+00  3.40757010E-01
 -5.83842492E+00  1.60720686E+00  1.60720686E+00  1.60720686E+00 -7.83558900E-01
  4.30046280E-01  4.30046280E-01 -1.20267180E+00  3.38934780E-01  3.38934780E-01
  3.38934780E-01  1.08841798E+01 -1.03484442E+01 -7.57501011E+00  4.95464337E+00
 -1.05871563E+00  2.47823280E+00 -1.34845020E-01  6.68758410E-01  6.68758410E-01
  3.40392564E+00 -9.89835336E+00  2.97934605E+00  2.61490005E+00 -5.09313285E+00
  6.08442597E+00 -4.02166161E+00  3.39299226E+00  1.08841798E+01 -1.03484442E+01
 -7.57501011E+00  4.95464337E+00 -1.59445125E+00  1.76574087E+00  5.43935655E+00
 -5.41202310E-01 -5.81655816E+00  1.44138393E+00  1.44138393E+00  1.44138393E+00
 -5.81655816E+00  1.44138393E+00  1.44138393E+00  1.44138393E+00  1.08841798E+01
 -1.03484442E+01 -7.57501011E+00  4.95464337E+00 -4.37335200E-02  1.78214094E+00
 -6.25024890E-01  5.37557850E-01  5.37557850E-01  2.15023140E-01 -2.28872088E+00
  2.42356590E+00 -3.10507992E+00  2.60578890E+00 -1.95343056E+00  2.36343231E+00
 -3.10507992E+00  2.60578890E+00 -2.28872088E+00  2.42356590E+00  1.08841798E+01
 -1.03484442E+01 -7.57501011E+00  4.95464337E+00 -4.53735270E-01  1.53613989E+00
  3.85766091E+00  6.41424960E-01  6.41424960E-01 -1.19283176E+01  7.79003325E+00
  1.08841798E+01 -1.03484442E+01 -9.40817349E+00  5.35006728E+00  6.94269630E-01
  1.60356240E+00 -5.52135690E-01 -2.22312060E-01 -2.22312060E-01  1.45669066E+01
 -1.46033512E+01 -1.46033512E+01  9.77808618E+00 -1.06035564E+01 -7.57501011E+00
  4.95464337E+00 -4.59201960E-01  1.27191654E+00  1.27191654E+00  1.08841798E+01
 -1.03484442E+01 -7.57501011E+00  4.95464337E+00 -1.59445125E+00  1.76574087E+00
  5.43935655E+00 -5.41202310E-01 -5.81655816E+00  1.44138393E+00  1.44138393E+00
  1.44138393E+00 -5.81655816E+00  1.44138393E+00  1.44138393E+00  1.44138393E+00
  1.08841798E+01 -1.03484442E+01 -7.57501011E+00  4.95464337E+00 -7.08847470E-01
  1.83498561E+00  6.65842842E+00  7.83558900E-02 -4.44259674E+00  1.16987166E+00
  1.16987166E+00  1.16987166E+00 -1.23200970E+01  7.47478746E+00  1.08841798E+01
 -1.03484442E+01 -7.57501011E+00  4.95464337E+00  2.60578890E-01  1.90969704E+00
 -3.71917143E+00  1.45231731E+00  1.45231731E+00  1.29924999E+01 -1.08076461E+01
 -1.67481159E+01  7.64607708E+00  7.64607708E+00  1.08841798E+01 -1.03484442E+01
 -7.57501011E+00  4.95464337E+00 -5.01113250E-01  2.04636429E+00 -9.11115000E-02
  6.17735970E-01  6.17735970E-01 -2.57845545E+00 -2.98481274E+00  3.75743826E+00
 -6.22838214E+00  6.21744876E+00  2.51467740E+00 -4.73962023E+00  2.86454556E+00
 -2.06640882E+00  2.58209991E+00 -3.59343756E+00  2.63676681E+00 -4.34966301E+00
  3.09779100E+00  2.26503189E+00  1.08841798E+01 -1.03484442E+01 -7.57501011E+00
  4.95464337E+00 -4.59201960E-01  1.27191654E+00  1.27191654E+00  1.08841798E+01
 -1.03484442E+01 -6.33953817E+00  5.00566581E+00 -4.80522051E+00  2.84267880E+00
 -1.27556100E-02  5.95869210E-01  5.95869210E-01  7.10669700E-01  5.19335550E-01
  5.19335550E-01  8.85603780E-01  1.25187201E+00  1.25187201E+00 -9.64870785E+00
  6.29762688E+00  1.47163295E+01 -1.57203782E+01  8.15994594E+00  8.15994594E+00
 -1.57203782E+01  8.15994594E+00  8.15994594E+00  1.33769904E+01 -1.07402236E+01
 -7.57501011E+00  4.95464337E+00 -1.08787131E+00  1.58351787E+00  2.37436569E+00
  3.40757010E-01 -5.83842492E+00  1.60720686E+00  1.60720686E+00  1.60720686E+00
 -7.83558900E-01  4.30046280E-01  4.30046280E-01 -1.20267180E+00  3.38934780E-01
  3.38934780E-01  3.38934780E-01  1.08841798E+01 -1.03484442E+01 -7.57501011E+00
  4.95464337E+00 -1.59445125E+00  1.76574087E+00  5.43935655E+00 -5.41202310E-01
 -5.81655816E+00  1.44138393E+00  1.44138393E+00  1.44138393E+00 -5.81655816E+00
  1.44138393E+00  1.44138393E+00  1.44138393E+00  1.08841798E+01 -1.03484442E+01
 -7.57501011E+00  4.95464337E+00 -7.08847470E-01  1.83498561E+00  6.65842842E+00
  7.83558900E-02 -4.44259674E+00  1.16987166E+00  1.16987166E+00  1.16987166E+00
 -1.23200970E+01  7.47478746E+00  1.08841798E+01 -1.03484442E+01 -7.57501011E+00
  4.95464337E+00 -9.43915140E-01  1.68009606E+00 -2.00809746E+00  8.32759110E-01
  8.32759110E-01  6.43429413E+00 -6.57825030E-01 -7.50940983E+00  1.82223000E+00
  1.82223000E+00  1.82223000E+00 -7.50940983E+00  1.82223000E+00  1.82223000E+00
  1.82223000E+00  1.08841798E+01 -1.03484442E+01 -7.57501011E+00  4.95464337E+00
 -1.08787131E+00  1.58351787E+00  2.37436569E+00  3.40757010E-01 -5.83842492E+00
  1.60720686E+00  1.60720686E+00  1.60720686E+00 -7.83558900E-01  4.30046280E-01
  4.30046280E-01 -1.20267180E+00  3.38934780E-01  3.38934780E-01  3.38934780E-01
  1.08841798E+01 -1.03484442E+01 -7.57501011E+00  4.95464337E+00 -4.53735270E-01
  1.53613989E+00  3.85766091E+00  6.41424960E-01  6.41424960E-01 -1.19283176E+01
  7.79003325E+00  1.08841798E+01 -1.03484442E+01 -7.57501011E+00  4.95464337E+00
 -4.37335200E-02  1.78214094E+00 -6.25024890E-01  5.37557850E-01  5.37557850E-01
  2.15023140E-01 -2.28872088E+00  2.42356590E+00 -3.10507992E+00  2.60578890E+00
 -1.95343056E+00  2.36343231E+00 -3.10507992E+00  2.60578890E+00 -2.28872088E+00
  2.42356590E+00  1.08841798E+01 -1.03484442E+01 -7.57501011E+00  4.95464337E+00
 -4.59201960E-01  1.27191654E+00  1.27191654E+00  1.08841798E+01 -1.03484442E+01
 -7.57501011E+00  4.95464337E+00  6.14091510E-01  1.49969529E+00 -3.32556975E+00
  1.09880469E+00  1.09880469E+00  1.09880469E+00  1.08841798E+01 -1.03484442E+01
 -7.57501011E+00  4.95464337E+00 -4.37335200E-02  1.78214094E+00 -6.25024890E-01
  5.37557850E-01  5.37557850E-01  2.15023140E-01 -2.28872088E+00  2.42356590E+00
 -3.10507992E+00  2.60578890E+00 -1.95343056E+00  2.36343231E+00 -3.10507992E+00
  2.60578890E+00 -2.28872088E+00  2.42356590E+00  1.08841798E+01 -1.03484442E+01
 -7.57501011E+00  4.95464337E+00 -1.59445125E+00  1.76574087E+00  5.43935655E+00
 -5.41202310E-01 -5.81655816E+00  1.44138393E+00  1.44138393E+00  1.44138393E+00
 -5.81655816E+00  1.44138393E+00  1.44138393E+00  1.44138393E+00  1.08841798E+01
 -1.03484442E+01 -7.57501011E+00  4.95464337E+00  6.14091510E-01  1.49969529E+00
 -3.32556975E+00  1.09880469E+00  1.09880469E+00  1.09880469E+00  1.08841798E+01
 -1.03484442E+01 -6.33953817E+00  5.00566581E+00 -4.37335200E+00  2.59849998E+00
 -1.71289620E-01  6.59647260E-01  6.59647260E-01  3.40757010E-01  1.87689690E-01
  1.87689690E-01 -8.72848170E-01  1.13160483E+00  1.13160483E+00 -2.60578890E-01
  2.06823105E+00  2.06823105E+00 -7.02287442E+00  6.19558200E+00  6.19558200E+00
  6.19558200E+00  1.33769904E+01 -1.07402236E+01 -7.57501011E+00  4.95464337E+00
 -1.05871563E+00  2.47823280E+00 -1.34845020E-01  6.68758410E-01  6.68758410E-01
  3.40392564E+00 -9.89835336E+00  2.97934605E+00  2.61490005E+00 -5.09313285E+00
  6.08442597E+00 -4.02166161E+00  3.39299226E+00  1.08841798E+01 -1.03484442E+01
 -7.57501011E+00  4.95464337E+00 -9.43915140E-01  1.68009606E+00 -2.00809746E+00
  8.32759110E-01  8.32759110E-01  6.43429413E+00 -6.57825030E-01 -7.50940983E+00
  1.82223000E+00  1.82223000E+00  1.82223000E+00 -7.50940983E+00  1.82223000E+00
  1.82223000E+00  1.82223000E+00  1.08841798E+01 -1.03484442E+01 -6.33953817E+00
  5.00566581E+00 -4.37335200E+00  2.59849998E+00 -1.71289620E-01  6.59647260E-01
  6.59647260E-01  3.40757010E-01  1.87689690E-01  1.87689690E-01 -8.72848170E-01
  1.13160483E+00  1.13160483E+00 -2.60578890E-01  2.06823105E+00  2.06823105E+00
 -7.02287442E+00  6.19558200E+00  6.19558200E+00  6.19558200E+00  1.33769904E+01
 -1.07402236E+01 -7.57501011E+00  4.95464337E+00 -7.08847470E-01  1.83498561E+00
  6.65842842E+00  7.83558900E-02 -4.44259674E+00  1.16987166E+00  1.16987166E+00
  1.16987166E+00 -1.23200970E+01  7.47478746E+00  1.08841798E+01 -1.03484442E+01
 -7.57501011E+00  4.95464337E+00 -1.08787131E+00  1.58351787E+00  2.37436569E+00
  3.40757010E-01 -5.83842492E+00  1.60720686E+00  1.60720686E+00  1.60720686E+00
 -7.83558900E-01  4.30046280E-01  4.30046280E-01 -1.20267180E+00  3.38934780E-01
  3.38934780E-01  3.38934780E-01  1.08841798E+01 -1.03484442E+01 -7.57501011E+00
  4.95464337E+00  2.60578890E-01  1.90969704E+00 -3.71917143E+00  1.45231731E+00
  1.45231731E+00  1.29924999E+01 -1.08076461E+01 -1.67481159E+01  7.64607708E+00
  7.64607708E+00  1.08841798E+01 -1.03484442E+01 -7.57501011E+00  4.95464337E+00
 -5.64891300E-02  1.54889550E+00 -6.56002800E-02  3.11601330E-01  3.11601330E-01
 -1.17533835E+00  6.41424960E-01  6.41424960E-01  1.26663207E+01 -1.10900918E+01
 -1.71417176E+01  7.74629973E+00  7.74629973E+00  1.08841798E+01 -1.03484442E+01
 -9.40817349E+00  5.35006728E+00  7.23425310E-01  2.01356415E+00  1.02044880E+00
 -3.15245790E-01 -3.15245790E-01  2.47823280E-01 -7.74447750E-01 -7.74447750E-01
  1.46762404E+01 -1.49204192E+01 -1.49204192E+01  9.77808618E+00 -1.06035564E+01
 -7.57501011E+00  4.95464337E+00 -4.53735270E-01  1.53613989E+00  3.85766091E+00
  6.41424960E-01  6.41424960E-01 -1.19283176E+01  7.79003325E+00  1.08841798E+01
 -1.03484442E+01 -7.57501011E+00  4.95464337E+00  3.88134990E-01  2.04818652E+00
 -2.24316513E+00  2.02631976E+00  2.02631976E+00 -5.68353537E+00  3.52237059E+00
  1.08841798E+01 -1.03484442E+01 -7.57501011E+00  4.95464337E+00 -1.08787131E+00
  1.58351787E+00  2.37436569E+00  3.40757010E-01 -5.83842492E+00  1.60720686E+00
  1.60720686E+00  1.60720686E+00 -7.83558900E-01  4.30046280E-01  4.30046280E-01
 -1.20267180E+00  3.38934780E-01  3.38934780E-01  3.38934780E-01  1.08841798E+01
 -1.03484442E+01 -9.40817349E+00  5.35006728E+00  7.23425310E-01  2.01356415E+00
  1.02044880E+00 -3.15245790E-01 -3.15245790E-01  2.47823280E-01 -7.74447750E-01
 -7.74447750E-01  1.46762404E+01 -1.49204192E+01 -1.49204192E+01  9.77808618E+00
 -1.06035564E+01 -4.64304204E+00  3.49868160E-01  7.12491930E-01  7.12491930E-01
  3.44401470E-01  3.88134990E-01  3.88134990E-01 -1.27556100E-01  4.61024190E-01
  4.61024190E-01 -4.84713180E-01  1.16804943E+00  1.07438681E+01 -1.04741780E+01
 -7.57501011E+00  4.95464337E+00 -9.43915140E-01  1.68009606E+00 -2.00809746E+00
  8.32759110E-01  8.32759110E-01  6.43429413E+00 -6.57825030E-01 -7.50940983E+00
  1.82223000E+00  1.82223000E+00  1.82223000E+00 -7.50940983E+00  1.82223000E+00
  1.82223000E+00  1.82223000E+00  1.08841798E+01 -1.03484442E+01 -7.57501011E+00
  4.95464337E+00  6.14091510E-01  1.49969529E+00 -3.32556975E+00  1.09880469E+00
  1.09880469E+00  1.09880469E+00  1.08841798E+01 -1.03484442E+01 -9.40817349E+00
  5.35006728E+00  7.23425310E-01  2.01356415E+00  1.02044880E+00 -3.15245790E-01
 -3.15245790E-01  2.47823280E-01 -7.74447750E-01 -7.74447750E-01  1.46762404E+01
 -1.49204192E+01 -1.49204192E+01  9.77808618E+00 -1.06035564E+01 -7.57501011E+00
  4.95464337E+00 -4.53735270E-01  1.53613989E+00  3.85766091E+00  6.41424960E-01
  6.41424960E-01 -1.19283176E+01  7.79003325E+00  1.08841798E+01 -1.03484442E+01
 -7.57501011E+00  4.95464337E+00 -1.08787131E+00  1.58351787E+00  2.37436569E+00
  3.40757010E-01 -5.83842492E+00  1.60720686E+00  1.60720686E+00  1.60720686E+00
 -7.83558900E-01  4.30046280E-01  4.30046280E-01 -1.20267180E+00  3.38934780E-01
  3.38934780E-01  3.38934780E-01  1.08841798E+01 -1.03484442E+01 -7.57501011E+00
  4.95464337E+00 -7.08847470E-01  1.83498561E+00  6.65842842E+00  7.83558900E-02
 -4.44259674E+00  1.16987166E+00  1.16987166E+00  1.16987166E+00 -1.23200970E+01
  7.47478746E+00  1.08841798E+01 -1.03484442E+01 -9.40817349E+00  5.35006728E+00
  6.94269630E-01  1.60356240E+00 -5.52135690E-01 -2.22312060E-01 -2.22312060E-01
  1.45669066E+01 -1.46033512E+01 -1.46033512E+01  9.77808618E+00 -1.06035564E+01
 -7.57501011E+00  4.95464337E+00 -1.59445125E+00  1.76574087E+00  5.43935655E+00
 -5.41202310E-01 -5.81655816E+00  1.44138393E+00  1.44138393E+00  1.44138393E+00
 -5.81655816E+00  1.44138393E+00  1.44138393E+00  1.44138393E+00  1.08841798E+01
 -1.03484442E+01 -7.57501011E+00  4.95464337E+00 -9.43915140E-01  1.68009606E+00
 -2.00809746E+00  8.32759110E-01  8.32759110E-01  6.43429413E+00 -6.57825030E-01
 -7.50940983E+00  1.82223000E+00  1.82223000E+00  1.82223000E+00 -7.50940983E+00
  1.82223000E+00  1.82223000E+00  1.82223000E+00  1.08841798E+01 -1.03484442E+01
 -7.57501011E+00  4.95464337E+00 -1.59445125E+00  1.76574087E+00  5.43935655E+00
 -5.41202310E-01 -5.81655816E+00  1.44138393E+00  1.44138393E+00  1.44138393E+00
 -5.81655816E+00  1.44138393E+00  1.44138393E+00  1.44138393E+00  1.08841798E+01
 -1.03484442E+01 -6.33953817E+00  5.00566581E+00 -4.80522051E+00  2.84267880E+00
 -1.27556100E-02  5.95869210E-01  5.95869210E-01  7.10669700E-01  5.19335550E-01
  5.19335550E-01  8.85603780E-01  1.25187201E+00  1.25187201E+00 -9.64870785E+00
  6.29762688E+00  1.47163295E+01 -1.57203782E+01  8.15994594E+00  8.15994594E+00
 -1.57203782E+01  8.15994594E+00  8.15994594E+00  1.33769904E+01 -1.07402236E+01
 -7.57501011E+00  4.95464337E+00 -7.08847470E-01  1.83498561E+00  6.65842842E+00
  7.83558900E-02 -4.44259674E+00  1.16987166E+00  1.16987166E+00  1.16987166E+00
 -1.23200970E+01  7.47478746E+00  1.08841798E+01 -1.03484442E+01 -6.33953817E+00
  5.00566581E+00 -4.37335200E+00  2.59849998E+00 -1.71289620E-01  6.59647260E-01
  6.59647260E-01  3.40757010E-01  1.87689690E-01  1.87689690E-01 -8.72848170E-01
  1.13160483E+00  1.13160483E+00 -2.60578890E-01  2.06823105E+00  2.06823105E+00
 -7.02287442E+00  6.19558200E+00  6.19558200E+00  6.19558200E+00  1.33769904E+01
 -1.07402236E+01 -6.33953817E+00  5.00566581E+00 -4.80522051E+00  2.84267880E+00
 -1.27556100E-02  5.95869210E-01  5.95869210E-01  7.10669700E-01  5.19335550E-01
  5.19335550E-01  8.85603780E-01  1.25187201E+00  1.25187201E+00 -9.64870785E+00
  6.29762688E+00  1.47163295E+01 -1.57203782E+01  8.15994594E+00  8.15994594E+00
 -1.57203782E+01  8.15994594E+00  8.15994594E+00  1.33769904E+01 -1.07402236E+01
 -9.40817349E+00  5.35006728E+00  6.94269630E-01  1.60356240E+00 -5.52135690E-01
 -2.22312060E-01 -2.22312060E-01  1.45669066E+01 -1.46033512E+01 -1.46033512E+01
  9.77808618E+00 -1.06035564E+01 -7.57501011E+00  4.95464337E+00 -5.01113250E-01
  2.04636429E+00 -9.11115000E-02  6.17735970E-01  6.17735970E-01 -2.57845545E+00
 -2.98481274E+00  3.75743826E+00 -6.22838214E+00  6.21744876E+00  2.51467740E+00
 -4.73962023E+00  2.86454556E+00 -2.06640882E+00  2.58209991E+00 -3.59343756E+00
  2.63676681E+00 -4.34966301E+00  3.09779100E+00  2.26503189E+00  1.08841798E+01
 -1.03484442E+01 -7.57501011E+00  4.95464337E+00 -9.43915140E-01  1.68009606E+00
 -2.00809746E+00  8.32759110E-01  8.32759110E-01  6.43429413E+00 -6.57825030E-01
 -7.50940983E+00  1.82223000E+00  1.82223000E+00  1.82223000E+00 -7.50940983E+00
  1.82223000E+00  1.82223000E+00  1.82223000E+00  1.08841798E+01 -1.03484442E+01
 -7.57501011E+00  4.95464337E+00 -1.59445125E+00  1.76574087E+00  5.43935655E+00
 -5.41202310E-01 -5.81655816E+00  1.44138393E+00  1.44138393E+00  1.44138393E+00
 -5.81655816E+00  1.44138393E+00  1.44138393E+00  1.44138393E+00  1.08841798E+01
 -1.03484442E+01 -6.33953817E+00  5.00566581E+00 -4.37335200E+00  2.59849998E+00
 -1.71289620E-01  6.59647260E-01  6.59647260E-01  3.40757010E-01  1.87689690E-01
  1.87689690E-01 -8.72848170E-01  1.13160483E+00  1.13160483E+00 -2.60578890E-01
  2.06823105E+00  2.06823105E+00 -7.02287442E+00  6.19558200E+00  6.19558200E+00
  6.19558200E+00  1.33769904E+01 -1.07402236E+01 -7.57501011E+00  4.95464337E+00
 -5.64891300E-02  1.54889550E+00 -6.56002800E-02  3.11601330E-01  3.11601330E-01
 -1.17533835E+00  6.41424960E-01  6.41424960E-01  1.26663207E+01 -1.10900918E+01
 -1.71417176E+01  7.74629973E+00  7.74629973E+00  1.08841798E+01 -1.03484442E+01
 -6.33953817E+00  5.00566581E+00 -4.80522051E+00  2.84267880E+00 -1.27556100E-02
  5.95869210E-01  5.95869210E-01  7.10669700E-01  5.19335550E-01  5.19335550E-01
  8.85603780E-01  1.25187201E+00  1.25187201E+00 -9.64870785E+00  6.29762688E+00
  1.47163295E+01 -1.57203782E+01  8.15994594E+00  8.15994594E+00 -1.57203782E+01
  8.15994594E+00  8.15994594E+00  1.33769904E+01 -1.07402236E+01 -7.57501011E+00
  4.95464337E+00 -4.59201960E-01  1.27191654E+00  1.27191654E+00  1.08841798E+01
 -1.03484442E+01 -7.57501011E+00  4.95464337E+00 -5.01113250E-01  2.04636429E+00
 -9.11115000E-02  6.17735970E-01  6.17735970E-01 -2.57845545E+00 -2.98481274E+00
  3.75743826E+00 -6.22838214E+00  6.21744876E+00  2.51467740E+00 -4.73962023E+00
  2.86454556E+00 -2.06640882E+00  2.58209991E+00 -3.59343756E+00  2.63676681E+00
 -4.34966301E+00  3.09779100E+00  2.26503189E+00  1.08841798E+01 -1.03484442E+01
 -9.40817349E+00  5.35006728E+00  6.94269630E-01  1.60356240E+00 -5.52135690E-01
 -2.22312060E-01 -2.22312060E-01  1.45669066E+01 -1.46033512E+01 -1.46033512E+01
  9.77808618E+00 -1.06035564E+01 -7.57501011E+00  4.95464337E+00 -4.59201960E-01
  1.27191654E+00  1.27191654E+00  1.08841798E+01 -1.03484442E+01 -7.57501011E+00
  4.95464337E+00 -4.37335200E-02  1.78214094E+00 -6.25024890E-01  5.37557850E-01
  5.37557850E-01  2.15023140E-01 -2.28872088E+00  2.42356590E+00 -3.10507992E+00
  2.60578890E+00 -1.95343056E+00  2.36343231E+00 -3.10507992E+00  2.60578890E+00
 -2.28872088E+00  2.42356590E+00  1.08841798E+01 -1.03484442E+01 -7.57501011E+00
  4.95464337E+00 -1.59445125E+00  1.76574087E+00  5.43935655E+00 -5.41202310E-01
 -5.81655816E+00  1.44138393E+00  1.44138393E+00  1.44138393E+00 -5.81655816E+00
  1.44138393E+00  1.44138393E+00  1.44138393E+00  1.08841798E+01 -1.03484442E+01
 -9.40817349E+00  5.35006728E+00  7.23425310E-01  2.01356415E+00  1.02044880E+00
 -3.15245790E-01 -3.15245790E-01  2.47823280E-01 -7.74447750E-01 -7.74447750E-01
  1.46762404E+01 -1.49204192E+01 -1.49204192E+01  9.77808618E+00 -1.06035564E+01
 -7.57501011E+00  4.95464337E+00 -4.37335200E-02  1.78214094E+00 -6.25024890E-01
  5.37557850E-01  5.37557850E-01  2.15023140E-01 -2.28872088E+00  2.42356590E+00
 -3.10507992E+00  2.60578890E+00 -1.95343056E+00  2.36343231E+00 -3.10507992E+00
  2.60578890E+00 -2.28872088E+00  2.42356590E+00  1.08841798E+01 -1.03484442E+01
 -7.57501011E+00  4.95464337E+00 -4.37335200E-02  1.78214094E+00 -6.25024890E-01
  5.37557850E-01  5.37557850E-01  2.15023140E-01 -2.28872088E+00  2.42356590E+00
 -3.10507992E+00  2.60578890E+00 -1.95343056E+00  2.36343231E+00 -3.10507992E+00
  2.60578890E+00 -2.28872088E+00  2.42356590E+00  1.08841798E+01 -1.03484442E+01
 -6.96274083E+00  4.88539863E+00 -4.91819877E+00  3.00667950E+00 -1.94614164E+00
  1.12978260E+00  1.12978260E+00  4.96375452E+00 -1.00532429E+01  2.83903434E+00
  2.63858904E+00 -4.86535410E+00  6.04798137E+00 -4.71593124E+00  3.56610411E+00
  1.44247727E+01 -1.46962850E+01 -1.46962850E+01 -2.84978550E-01 -6.27922236E+00
  3.05571571E+00  2.42826725E+00 -1.25127067E+00 -2.98269895E+00 -2.84978550E-01
  2.42826725E+00 -6.27922236E+00  3.05571571E+00  8.16366329E+00 -6.68321075E+00
 -1.93670249E+00  1.96698795E+00  1.96698795E+00 -2.73990503E-01  8.44476049E-01
  8.44476049E-01  1.66540889E+00 -4.11823980E-03 -4.11823980E-03 -3.71933543E+00
  1.05118982E+00  1.58087928E+01 -1.44422296E+01 -1.44422296E+01 -1.05250000E+01
  7.05777012E+00  6.84553500E+00 -7.13774780E+00  3.22997556E+00 -1.91308639E+00
  2.16406213E+00 -5.05661536E+00  2.51394851E+00 -3.00170481E+00  2.89535947E+00
  2.93561253E-01 -2.55002866E-01 -7.00100766E+00  3.26155481E+00  2.53814772E+00
 -3.11029150E+00 -2.76067845E+00  6.70248994E+00 -6.26444407E+00  1.81783843E+00
  1.81783843E+00  1.81783843E+00 -9.09562460E+00  3.51369678E+00  8.78688417E+00
 -1.82223000E+01 -1.82223000E+01 -1.82223000E+01 -1.51973982E+01  7.59869910E+00
  7.59869910E+00 -1.51973982E+01  7.59869910E+00  7.59869910E+00 -1.51973982E+01
  7.59869910E+00  7.59869910E+00 -1.51973982E+01  7.59869910E+00  7.59869910E+00
 -1.51973982E+01  7.59869910E+00  7.59869910E+00 -1.51973982E+01  7.59869910E+00
  7.59869910E+00 -1.51973982E+01  7.59869910E+00  7.59869910E+00 -1.51973982E+01
  7.59869910E+00  7.59869910E+00 -1.51973982E+01  7.59869910E+00  7.59869910E+00
 -1.51973982E+01  7.59869910E+00  7.59869910E+00 -1.51973982E+01  7.59869910E+00
  7.59869910E+00 -1.51973982E+01  7.59869910E+00  7.59869910E+00 -1.51973982E+01
  7.59869910E+00  7.59869910E+00 -1.51973982E+01  7.59869910E+00  7.59869910E+00
 -1.51973982E+01  7.59869910E+00  7.59869910E+00 -1.51973982E+01  7.59869910E+00
  7.59869910E+00 -1.51973982E+01  7.59869910E+00  7.59869910E+00 -1.51973982E+01
  7.59869910E+00  7.59869910E+00 -1.51973982E+01  7.59869910E+00  7.59869910E+00
 -1.51973982E+01  7.59869910E+00  7.59869910E+00 -1.51973982E+01  7.59869910E+00
  7.59869910E+00 -1.51973982E+01  7.59869910E+00  7.59869910E+00 -1.51973982E+01
  7.59869910E+00  7.59869910E+00 -1.51973982E+01  7.59869910E+00  7.59869910E+00
 -1.51973982E+01  7.59869910E+00  7.59869910E+00 -1.51973982E+01  7.59869910E+00
  7.59869910E+00 -1.51973982E+01  7.59869910E+00  7.59869910E+00 -1.51973982E+01
  7.59869910E+00  7.59869910E+00 -1.51973982E+01  7.59869910E+00  7.59869910E+00
 -1.51973982E+01  7.59869910E+00  7.59869910E+00 -1.51973982E+01  7.59869910E+00
  7.59869910E+00 -1.51973982E+01  7.59869910E+00  7.59869910E+00 -1.51973982E+01
  7.59869910E+00  7.59869910E+00 -1.51973982E+01  7.59869910E+00  7.59869910E+00
 -1.51973982E+01  7.59869910E+00  7.59869910E+00 -1.51973982E+01  7.59869910E+00
  7.59869910E+00 -1.51973982E+01  7.59869910E+00  7.59869910E+00 -1.51973982E+01
  7.59869910E+00  7.59869910E+00 -1.51973982E+01  7.59869910E+00  7.59869910E+00
 -1.51973982E+01  7.59869910E+00  7.59869910E+00 -1.51973982E+01  7.59869910E+00
  7.59869910E+00 -1.51973982E+01  7.59869910E+00  7.59869910E+00 -1.51973982E+01
  7.59869910E+00  7.59869910E+00 -1.51973982E+01  7.59869910E+00  7.59869910E+00
 -1.51973982E+01  7.59869910E+00  7.59869910E+00 -1.51973982E+01  7.59869910E+00
  7.59869910E+00 -1.51973982E+01  7.59869910E+00  7.59869910E+00 -1.51973982E+01
  7.59869910E+00  7.59869910E+00 -1.51973982E+01  7.59869910E+00  7.59869910E+00
 -1.51973982E+01  7.59869910E+00  7.59869910E+00 -1.51973982E+01  7.59869910E+00
  7.59869910E+00 -1.51973982E+01  7.59869910E+00  7.59869910E+00 -1.51973982E+01
  7.59869910E+00  7.59869910E+00 -1.51973982E+01  7.59869910E+00  7.59869910E+00
 -1.51973982E+01  7.59869910E+00  7.59869910E+00 -1.51973982E+01  7.59869910E+00
  7.59869910E+00 -1.51973982E+01  7.59869910E+00  7.59869910E+00 -1.51973982E+01
  7.59869910E+00  7.59869910E+00 -1.51973982E+01  7.59869910E+00  7.59869910E+00
 -1.51973982E+01  7.59869910E+00  7.59869910E+00 -1.51973982E+01  7.59869910E+00
  7.59869910E+00 -1.51973982E+01  7.59869910E+00  7.59869910E+00 -1.51973982E+01
  7.59869910E+00  7.59869910E+00 -1.51973982E+01  7.59869910E+00  7.59869910E+00
 -1.51973982E+01  7.59869910E+00  7.59869910E+00 -1.51973982E+01  7.59869910E+00
  7.59869910E+00 -1.51973982E+01  7.59869910E+00  7.59869910E+00 -1.51973982E+01
  7.59869910E+00  7.59869910E+00 -1.51973982E+01  7.59869910E+00  7.59869910E+00
 -1.51973982E+01  7.59869910E+00  7.59869910E+00 -1.51973982E+01  7.59869910E+00
  7.59869910E+00 -1.51973982E+01  7.59869910E+00  7.59869910E+00 -1.51973982E+01
  7.59869910E+00  7.59869910E+00 -1.51973982E+01  7.59869910E+00  7.59869910E+00
 -1.51973982E+01  7.59869910E+00  7.59869910E+00 -1.51973982E+01  7.59869910E+00
  7.59869910E+00 -1.51973982E+01  7.59869910E+00  7.59869910E+00 -1.51973982E+01
  7.59869910E+00  7.59869910E+00 -1.51973982E+01  7.59869910E+00  7.59869910E+00
 -1.51973982E+01  7.59869910E+00  7.59869910E+00 -1.51973982E+01  7.59869910E+00
  7.59869910E+00 -1.51973982E+01  7.59869910E+00  7.59869910E+00 -1.51973982E+01
  7.59869910E+00  7.59869910E+00 -1.51973982E+01  7.59869910E+00  7.59869910E+00
 -1.51973982E+01  7.59869910E+00  7.59869910E+00 -1.51973982E+01  7.59869910E+00
  7.59869910E+00 -1.51973982E+01  7.59869910E+00  7.59869910E+00 -1.51973982E+01
  7.59869910E+00  7.59869910E+00 -1.51973982E+01  7.59869910E+00  7.59869910E+00
 -1.51973982E+01  7.59869910E+00  7.59869910E+00 -1.51973982E+01  7.59869910E+00
  7.59869910E+00 -1.51973982E+01  7.59869910E+00  7.59869910E+00 -1.51973982E+01
  7.59869910E+00  7.59869910E+00 -1.51973982E+01  7.59869910E+00  7.59869910E+00
 -1.51973982E+01  7.59869910E+00  7.59869910E+00 -1.51973982E+01  7.59869910E+00
  7.59869910E+00 -1.51973982E+01  7.59869910E+00  7.59869910E+00 -1.51973982E+01
  7.59869910E+00  7.59869910E+00 -1.51973982E+01  7.59869910E+00  7.59869910E+00
 -1.51973982E+01  7.59869910E+00  7.59869910E+00 -1.51973982E+01  7.59869910E+00
  7.59869910E+00 -1.51973982E+01  7.59869910E+00  7.59869910E+00 -1.51973982E+01
  7.59869910E+00  7.59869910E+00 -1.51973982E+01  7.59869910E+00  7.59869910E+00
 -1.51973982E+01  7.59869910E+00  7.59869910E+00 -1.51973982E+01  7.59869910E+00
  7.59869910E+00 -1.51973982E+01  7.59869910E+00  7.59869910E+00 -1.51973982E+01
  7.59869910E+00  7.59869910E+00 -1.51973982E+01  7.59869910E+00  7.59869910E+00
 -1.51973982E+01  7.59869910E+00  7.59869910E+00 -1.51973982E+01  7.59869910E+00
  7.59869910E+00 -1.51973982E+01  7.59869910E+00  7.59869910E+00 -1.51973982E+01
  7.59869910E+00  7.59869910E+00 -1.51973982E+01  7.59869910E+00  7.59869910E+00
 -1.51973982E+01  7.59869910E+00  7.59869910E+00 -1.51973982E+01  7.59869910E+00
  7.59869910E+00 -1.51973982E+01  7.59869910E+00  7.59869910E+00 -1.51973982E+01
  7.59869910E+00  7.59869910E+00 -1.51973982E+01  7.59869910E+00  7.59869910E+00
 -1.51973982E+01  7.59869910E+00  7.59869910E+00 -1.51973982E+01  7.59869910E+00
  7.59869910E+00 -1.51973982E+01  7.59869910E+00  7.59869910E+00 -1.51973982E+01
  7.59869910E+00  7.59869910E+00 -1.51973982E+01  7.59869910E+00  7.59869910E+00
 -1.51973982E+01  7.59869910E+00  7.59869910E+00 -1.51973982E+01  7.59869910E+00
  7.59869910E+00 -1.51973982E+01  7.59869910E+00  7.59869910E+00 -1.51973982E+01
  7.59869910E+00  7.59869910E+00 -1.51973982E+01  7.59869910E+00  7.59869910E+00
 -1.51973982E+01  7.59869910E+00  7.59869910E+00 -1.51973982E+01  7.59869910E+00
  7.59869910E+00 -1.51973982E+01  7.59869910E+00  7.59869910E+00 -1.51973982E+01
  7.59869910E+00  7.59869910E+00 -1.51973982E+01  7.59869910E+00  7.59869910E+00
 -1.51973982E+01  7.59869910E+00  7.59869910E+00 -1.51973982E+01  7.59869910E+00
  7.59869910E+00 -1.51973982E+01  7.59869910E+00  7.59869910E+00 -1.51973982E+01
  7.59869910E+00  7.59869910E+00 -1.51973982E+01  7.59869910E+00  7.59869910E+00
 -1.51973982E+01  7.59869910E+00  7.59869910E+00 -1.51973982E+01  7.59869910E+00
  7.59869910E+00 -1.51973982E+01  7.59869910E+00  7.59869910E+00 -1.51973982E+01
  7.59869910E+00  7.59869910E+00 -1.51973982E+01  7.59869910E+00  7.59869910E+00
 -1.51973982E+01  7.59869910E+00  7.59869910E+00 -1.51973982E+01  7.59869910E+00
  7.59869910E+00 -1.51973982E+01  7.59869910E+00  7.59869910E+00 -1.51973982E+01
  7.59869910E+00  7.59869910E+00 -1.51973982E+01  7.59869910E+00  7.59869910E+00
 -1.51973982E+01  7.59869910E+00  7.59869910E+00 -1.51973982E+01  7.59869910E+00
  7.59869910E+00 -1.51973982E+01  7.59869910E+00  7.59869910E+00 -1.51973982E+01
  7.59869910E+00  7.59869910E+00 -1.51973982E+01  7.59869910E+00  7.59869910E+00
 -1.51973982E+01  7.59869910E+00  7.59869910E+00 -1.51973982E+01  7.59869910E+00
  7.59869910E+00 -1.51973982E+01  7.59869910E+00  7.59869910E+00 -1.51973982E+01
  7.59869910E+00  7.59869910E+00 -1.51973982E+01  7.59869910E+00  7.59869910E+00
 -1.51973982E+01  7.59869910E+00  7.59869910E+00 -1.51973982E+01  7.59869910E+00
  7.59869910E+00 -1.51973982E+01  7.59869910E+00  7.59869910E+00 -1.51973982E+01
  7.59869910E+00  7.59869910E+00 -1.51973982E+01  7.59869910E+00  7.59869910E+00
 -1.51973982E+01  7.59869910E+00  7.59869910E+00 -1.51973982E+01  7.59869910E+00
  7.59869910E+00 -1.51973982E+01  7.59869910E+00  7.59869910E+00 -1.51973982E+01
  7.59869910E+00  7.59869910E+00 -1.51973982E+01  7.59869910E+00  7.59869910E+00
 -1.51973982E+01  7.59869910E+00  7.59869910E+00 -1.51973982E+01  7.59869910E+00
  7.59869910E+00 -1.51973982E+01  7.59869910E+00  7.59869910E+00 -1.51973982E+01
  7.59869910E+00  7.59869910E+00 -1.51973982E+01  7.59869910E+00  7.59869910E+00
 -1.51973982E+01  7.59869910E+00  7.59869910E+00 -1.51973982E+01  7.59869910E+00
  7.59869910E+00 -1.51973982E+01  7.59869910E+00  7.59869910E+00 -1.51973982E+01
  7.59869910E+00  7.59869910E+00 -1.51973982E+01  7.59869910E+00  7.59869910E+00
 -1.51973982E+01  7.59869910E+00  7.59869910E+00 -1.51973982E+01  7.59869910E+00
  7.59869910E+00 -1.51973982E+01  7.59869910E+00  7.59869910E+00 -1.51973982E+01
  7.59869910E+00  7.59869910E+00 -1.51973982E+01  7.59869910E+00  7.59869910E+00
 -1.51973982E+01  7.59869910E+00  7.59869910E+00 -1.51973982E+01  7.59869910E+00
  7.59869910E+00 -1.51973982E+01  7.59869910E+00  7.59869910E+00 -1.51973982E+01
  7.59869910E+00  7.59869910E+00 -1.51973982E+01  7.59869910E+00  7.59869910E+00
 -1.51973982E+01  7.59869910E+00  7.59869910E+00 -1.51973982E+01  7.59869910E+00
  7.59869910E+00 -1.51973982E+01  7.59869910E+00  7.59869910E+00 -1.51973982E+01
  7.59869910E+00  7.59869910E+00 -1.51973982E+01  7.59869910E+00  7.59869910E+00
 -1.51973982E+01  7.59869910E+00  7.59869910E+00 -1.51973982E+01  7.59869910E+00
  7.59869910E+00 -1.51973982E+01  7.59869910E+00  7.59869910E+00 -1.51973982E+01
  7.59869910E+00  7.59869910E+00 -1.51973982E+01  7.59869910E+00  7.59869910E+00
 -1.51973982E+01  7.59869910E+00  7.59869910E+00 -1.51973982E+01  7.59869910E+00
  7.59869910E+00 -1.51973982E+01  7.59869910E+00  7.59869910E+00 -1.51973982E+01
  7.59869910E+00  7.59869910E+00 -1.51973982E+01  7.59869910E+00  7.59869910E+00
 -1.51973982E+01  7.59869910E+00  7.59869910E+00 -1.51973982E+01  7.59869910E+00
  7.59869910E+00 -1.51973982E+01  7.59869910E+00  7.59869910E+00 -1.51973982E+01
  7.59869910E+00  7.59869910E+00 -1.51973982E+01  7.59869910E+00  7.59869910E+00
 -1.51973982E+01  7.59869910E+00  7.59869910E+00 -1.51973982E+01  7.59869910E+00
  7.59869910E+00 -1.51973982E+01  7.59869910E+00  7.59869910E+00 -1.51973982E+01
  7.59869910E+00  7.59869910E+00 -1.51973982E+01  7.59869910E+00  7.59869910E+00
 -1.51973982E+01  7.59869910E+00  7.59869910E+00 -1.51973982E+01  7.59869910E+00
  7.59869910E+00 -1.51973982E+01  7.59869910E+00  7.59869910E+00 -1.51973982E+01
  7.59869910E+00  7.59869910E+00 -1.51973982E+01  7.59869910E+00  7.59869910E+00
 -1.51973982E+01  7.59869910E+00  7.59869910E+00 -1.51973982E+01  7.59869910E+00
  7.59869910E+00 -1.51973982E+01  7.59869910E+00  7.59869910E+00 -1.51973982E+01
  7.59869910E+00  7.59869910E+00 -1.51973982E+01  7.59869910E+00  7.59869910E+00
 -1.51973982E+01  7.59869910E+00  7.59869910E+00 -1.51973982E+01  7.59869910E+00
  7.59869910E+00 -1.51973982E+01  7.59869910E+00  7.59869910E+00 -1.51973982E+01
  7.59869910E+00  7.59869910E+00 -1.51973982E+01  7.59869910E+00  7.59869910E+00
 -1.51973982E+01  7.59869910E+00  7.59869910E+00 -1.51973982E+01  7.59869910E+00
  7.59869910E+00 -1.51973982E+01  7.59869910E+00  7.59869910E+00 -1.51973982E+01
  7.59869910E+00  7.59869910E+00 -1.51973982E+01  7.59869910E+00  7.59869910E+00
 -1.51973982E+01  7.59869910E+00  7.59869910E+00 -1.51973982E+01  7.59869910E+00
  7.59869910E+00 -1.51973982E+01  7.59869910E+00  7.59869910E+00 -1.51973982E+01
  7.59869910E+00  7.59869910E+00 -1.51973982E+01  7.59869910E+00  7.59869910E+00
 -1.51973982E+01  7.59869910E+00  7.59869910E+00 -1.51973982E+01  7.59869910E+00
  7.59869910E+00 -1.51973982E+01  7.59869910E+00  7.59869910E+00 -1.51973982E+01
  7.59869910E+00  7.59869910E+00 -1.51973982E+01  7.59869910E+00  7.59869910E+00
 -1.51973982E+01  7.59869910E+00  7.59869910E+00 -1.51973982E+01  7.59869910E+00
  7.59869910E+00 -1.51973982E+01  7.59869910E+00  7.59869910E+00 -1.51973982E+01
  7.59869910E+00  7.59869910E+00 -1.51973982E+01  7.59869910E+00  7.59869910E+00
 -1.51973982E+01  7.59869910E+00  7.59869910E+00 -1.51973982E+01  7.59869910E+00
  7.59869910E+00 -1.51973982E+01  7.59869910E+00  7.59869910E+00 -1.51973982E+01
  7.59869910E+00  7.59869910E+00 -1.51973982E+01  7.59869910E+00  7.59869910E+00
 -1.51973982E+01  7.59869910E+00  7.59869910E+00 -1.51973982E+01  7.59869910E+00
  7.59869910E+00 -1.51973982E+01  7.59869910E+00  7.59869910E+00 -1.51973982E+01
  7.59869910E+00  7.59869910E+00 -1.51973982E+01  7.59869910E+00  7.59869910E+00
 -1.51973982E+01  7.59869910E+00  7.59869910E+00 -1.51973982E+01  7.59869910E+00
  7.59869910E+00 -1.51973982E+01  7.59869910E+00  7.59869910E+00 -1.51973982E+01
  7.59869910E+00  7.59869910E+00 -1.51973982E+01  7.59869910E+00  7.59869910E+00
 -1.51973982E+01  7.59869910E+00  7.59869910E+00 -1.51973982E+01  7.59869910E+00
  7.59869910E+00 -1.51973982E+01  7.59869910E+00  7.59869910E+00 -1.51973982E+01
  7.59869910E+00  7.59869910E+00 -1.51973982E+01  7.59869910E+00  7.59869910E+00
 -1.51973982E+01  7.59869910E+00  7.59869910E+00 -1.51973982E+01  7.59869910E+00
  7.59869910E+00 -1.51973982E+01  7.59869910E+00  7.59869910E+00 -1.51973982E+01
  7.59869910E+00  7.59869910E+00 -1.51973982E+01  7.59869910E+00  7.59869910E+00
 -1.51973982E+01  7.59869910E+00  7.59869910E+00 -1.51973982E+01  7.59869910E+00
  7.59869910E+00 -1.51973982E+01  7.59869910E+00  7.59869910E+00 -1.51973982E+01
  7.59869910E+00  7.59869910E+00 -1.51973982E+01  7.59869910E+00  7.59869910E+00
 -1.51973982E+01  7.59869910E+00  7.59869910E+00 -1.51973982E+01  7.59869910E+00
  7.59869910E+00 -1.51973982E+01  7.59869910E+00  7.59869910E+00 -1.51973982E+01
  7.59869910E+00  7.59869910E+00 -1.51973982E+01  7.59869910E+00  7.59869910E+00
 -1.51973982E+01  7.59869910E+00  7.59869910E+00 -1.51973982E+01  7.59869910E+00
  7.59869910E+00 -1.51973982E+01  7.59869910E+00  7.59869910E+00 -1.51973982E+01
  7.59869910E+00  7.59869910E+00 -1.51973982E+01  7.59869910E+00  7.59869910E+00
 -1.51973982E+01  7.59869910E+00  7.59869910E+00 -1.51973982E+01  7.59869910E+00
  7.59869910E+00 -1.51973982E+01  7.59869910E+00  7.59869910E+00 -1.51973982E+01
  7.59869910E+00  7.59869910E+00 -1.51973982E+01  7.59869910E+00  7.59869910E+00
 -1.51973982E+01  7.59869910E+00  7.59869910E+00 -1.51973982E+01  7.59869910E+00
  7.59869910E+00 -1.51973982E+01  7.59869910E+00  7.59869910E+00 -1.51973982E+01
  7.59869910E+00  7.59869910E+00 -1.51973982E+01  7.59869910E+00  7.59869910E+00
 -1.51973982E+01  7.59869910E+00  7.59869910E+00 -1.51973982E+01  7.59869910E+00
  7.59869910E+00 -1.51973982E+01  7.59869910E+00  7.59869910E+00 -1.51973982E+01
  7.59869910E+00  7.59869910E+00 -1.51973982E+01  7.59869910E+00  7.59869910E+00
 -1.51973982E+01  7.59869910E+00  7.59869910E+00 -1.51973982E+01  7.59869910E+00
  7.59869910E+00 -1.51973982E+01  7.59869910E+00  7.59869910E+00 -1.51973982E+01
  7.59869910E+00  7.59869910E+00 -1.51973982E+01  7.59869910E+00  7.59869910E+00
 -1.51973982E+01  7.59869910E+00  7.59869910E+00 -1.51973982E+01  7.59869910E+00
  7.59869910E+00 -1.51973982E+01  7.59869910E+00  7.59869910E+00 -1.51973982E+01
  7.59869910E+00  7.59869910E+00 -1.51973982E+01  7.59869910E+00  7.59869910E+00
 -1.51973982E+01  7.59869910E+00  7.59869910E+00 -1.51973982E+01  7.59869910E+00
  7.59869910E+00 -1.51973982E+01  7.59869910E+00  7.59869910E+00 -1.51973982E+01
  7.59869910E+00  7.59869910E+00 -1.51973982E+01  7.59869910E+00  7.59869910E+00
 -1.51973982E+01  7.59869910E+00  7.59869910E+00 -1.51973982E+01  7.59869910E+00
  7.59869910E+00 -1.51973982E+01  7.59869910E+00  7.59869910E+00 -1.51973982E+01
  7.59869910E+00  7.59869910E+00 -1.51973982E+01  7.59869910E+00  7.59869910E+00
 -1.51973982E+01  7.59869910E+00  7.59869910E+00 -1.51973982E+01  7.59869910E+00
  7.59869910E+00 -1.51973982E+01  7.59869910E+00  7.59869910E+00 -1.51973982E+01
  7.59869910E+00  7.59869910E+00 -1.51973982E+01  7.59869910E+00  7.59869910E+00
 -1.51973982E+01  7.59869910E+00  7.59869910E+00 -1.51973982E+01  7.59869910E+00
  7.59869910E+00 -1.51973982E+01  7.59869910E+00  7.59869910E+00 -1.51973982E+01
  7.59869910E+00  7.59869910E+00 -1.51973982E+01  7.59869910E+00  7.59869910E+00
 -1.51973982E+01  7.59869910E+00  7.59869910E+00 -1.51973982E+01  7.59869910E+00
  7.59869910E+00 -1.51973982E+01  7.59869910E+00  7.59869910E+00 -1.51973982E+01
  7.59869910E+00  7.59869910E+00 -1.51973982E+01  7.59869910E+00  7.59869910E+00
 -1.51973982E+01  7.59869910E+00  7.59869910E+00 -1.51973982E+01  7.59869910E+00
  7.59869910E+00 -1.51973982E+01  7.59869910E+00  7.59869910E+00 -1.51973982E+01
  7.59869910E+00  7.59869910E+00 -1.51973982E+01  7.59869910E+00  7.59869910E+00
 -1.51973982E+01  7.59869910E+00  7.59869910E+00 -1.51973982E+01  7.59869910E+00
  7.59869910E+00 -1.51973982E+01  7.59869910E+00  7.59869910E+00 -1.51973982E+01
  7.59869910E+00  7.59869910E+00 -1.51973982E+01  7.59869910E+00  7.59869910E+00
 -1.51973982E+01  7.59869910E+00  7.59869910E+00 -1.51973982E+01  7.59869910E+00
  7.59869910E+00 -1.51973982E+01  7.59869910E+00  7.59869910E+00 -1.51973982E+01
  7.59869910E+00  7.59869910E+00 -1.51973982E+01  7.59869910E+00  7.59869910E+00
 -1.51973982E+01  7.59869910E+00  7.59869910E+00 -1.51973982E+01  7.59869910E+00
  7.59869910E+00 -1.51973982E+01  7.59869910E+00  7.59869910E+00 -1.51973982E+01
  7.59869910E+00  7.59869910E+00 -1.51973982E+01  7.59869910E+00  7.59869910E+00
 -1.51973982E+01  7.59869910E+00  7.59869910E+00 -1.51973982E+01  7.59869910E+00
  7.59869910E+00 -1.51973982E+01  7.59869910E+00  7.59869910E+00 -1.51973982E+01
  7.59869910E+00  7.59869910E+00 -1.51973982E+01  7.59869910E+00  7.59869910E+00
 -1.51973982E+01  7.59869910E+00  7.59869910E+00 -1.51973982E+01  7.59869910E+00
  7.59869910E+00 -1.51973982E+01  7.59869910E+00  7.59869910E+00 -1.51973982E+01
  7.59869910E+00  7.59869910E+00 -1.51973982E+01  7.59869910E+00  7.59869910E+00
 -1.51973982E+01  7.59869910E+00  7.59869910E+00 -1.51973982E+01  7.59869910E+00
  7.59869910E+00 -1.51973982E+01  7.59869910E+00  7.59869910E+00 -1.51973982E+01
  7.59869910E+00  7.59869910E+00 -1.51973982E+01  7.59869910E+00  7.59869910E+00
 -1.51973982E+01  7.59869910E+00  7.59869910E+00 -1.51973982E+01  7.59869910E+00
  7.59869910E+00 -1.51973982E+01  7.59869910E+00  7.59869910E+00 -1.51973982E+01
  7.59869910E+00  7.59869910E+00 -1.51973982E+01  7.59869910E+00  7.59869910E+00
 -1.51973982E+01  7.59869910E+00  7.59869910E+00 -1.51973982E+01  7.59869910E+00
  7.59869910E+00 -1.51973982E+01  7.59869910E+00  7.59869910E+00 -1.51973982E+01
  7.59869910E+00  7.59869910E+00 -1.51973982E+01  7.59869910E+00  7.59869910E+00
 -1.51973982E+01  7.59869910E+00  7.59869910E+00 -1.51973982E+01  7.59869910E+00
  7.59869910E+00 -1.51973982E+01  7.59869910E+00  7.59869910E+00 -1.51973982E+01
  7.59869910E+00  7.59869910E+00 -1.51973982E+01  7.59869910E+00  7.59869910E+00
 -1.51973982E+01  7.59869910E+00  7.59869910E+00 -1.51973982E+01  7.59869910E+00
  7.59869910E+00 -1.51973982E+01  7.59869910E+00  7.59869910E+00 -1.51973982E+01
  7.59869910E+00  7.59869910E+00 -1.51973982E+01  7.59869910E+00  7.59869910E+00
 -1.51973982E+01  7.59869910E+00  7.59869910E+00 -1.51973982E+01  7.59869910E+00
  7.59869910E+00 -1.51973982E+01  7.59869910E+00  7.59869910E+00 -1.51973982E+01
  7.59869910E+00  7.59869910E+00 -1.51973982E+01  7.59869910E+00  7.59869910E+00
 -1.51973982E+01  7.59869910E+00  7.59869910E+00 -1.51973982E+01  7.59869910E+00
  7.59869910E+00 -1.51973982E+01  7.59869910E+00  7.59869910E+00 -1.51973982E+01
  7.59869910E+00  7.59869910E+00 -1.51973982E+01  7.59869910E+00  7.59869910E+00
 -1.51973982E+01  7.59869910E+00  7.59869910E+00 -1.51973982E+01  7.59869910E+00
  7.59869910E+00 -1.51973982E+01  7.59869910E+00  7.59869910E+00 -1.51973982E+01
  7.59869910E+00  7.59869910E+00 -1.51973982E+01  7.59869910E+00  7.59869910E+00
 -1.51973982E+01  7.59869910E+00  7.59869910E+00 -1.51973982E+01  7.59869910E+00
  7.59869910E+00 -1.51973982E+01  7.59869910E+00  7.59869910E+00 -1.51973982E+01
  7.59869910E+00  7.59869910E+00 -1.51973982E+01  7.59869910E+00  7.59869910E+00
 -1.51973982E+01  7.59869910E+00  7.59869910E+00 -1.51973982E+01  7.59869910E+00
  7.59869910E+00 -1.51973982E+01  7.59869910E+00  7.59869910E+00 -1.51973982E+01
  7.59869910E+00  7.59869910E+00 -1.51973982E+01  7.59869910E+00  7.59869910E+00
 -1.51973982E+01  7.59869910E+00  7.59869910E+00 -1.51973982E+01  7.59869910E+00
  7.59869910E+00 -1.51973982E+01  7.59869910E+00  7.59869910E+00 -1.51973982E+01
  7.59869910E+00  7.59869910E+00 -1.51973982E+01  7.59869910E+00  7.59869910E+00
 -1.51973982E+01  7.59869910E+00  7.59869910E+00 -1.51973982E+01  7.59869910E+00
  7.59869910E+00 -1.51973982E+01  7.59869910E+00  7.59869910E+00 -1.51973982E+01
  7.59869910E+00  7.59869910E+00 -1.51973982E+01  7.59869910E+00  7.59869910E+00
 -1.51973982E+01  7.59869910E+00  7.59869910E+00 -1.51973982E+01  7.59869910E+00
  7.59869910E+00 -1.51973982E+01  7.59869910E+00  7.59869910E+00 -1.51973982E+01
  7.59869910E+00  7.59869910E+00 -1.51973982E+01  7.59869910E+00  7.59869910E+00
 -1.51973982E+01  7.59869910E+00  7.59869910E+00 -1.51973982E+01  7.59869910E+00
  7.59869910E+00 -1.51973982E+01  7.59869910E+00  7.59869910E+00 -1.51973982E+01
  7.59869910E+00  7.59869910E+00 -1.51973982E+01  7.59869910E+00  7.59869910E+00
 -1.51973982E+01  7.59869910E+00  7.59869910E+00 -1.51973982E+01  7.59869910E+00
  7.59869910E+00 -1.51973982E+01  7.59869910E+00  7.59869910E+00 -1.51973982E+01
  7.59869910E+00  7.59869910E+00 -1.51973982E+01  7.59869910E+00  7.59869910E+00
 -1.51973982E+01  7.59869910E+00  7.59869910E+00 -1.51973982E+01  7.59869910E+00
  7.59869910E+00 -1.51973982E+01  7.59869910E+00  7.59869910E+00 -1.51973982E+01
  7.59869910E+00  7.59869910E+00 -1.51973982E+01  7.59869910E+00  7.59869910E+00
 -1.51973982E+01  7.59869910E+00  7.59869910E+00 -1.51973982E+01  7.59869910E+00
  7.59869910E+00 -1.51973982E+01  7.59869910E+00  7.59869910E+00 -1.51973982E+01
  7.59869910E+00  7.59869910E+00 -1.51973982E+01  7.59869910E+00  7.59869910E+00
 -1.51973982E+01  7.59869910E+00  7.59869910E+00 -1.51973982E+01  7.59869910E+00
  7.59869910E+00 -1.51973982E+01  7.59869910E+00  7.59869910E+00 -1.51973982E+01
  7.59869910E+00  7.59869910E+00 -1.51973982E+01  7.59869910E+00  7.59869910E+00
 -1.51973982E+01  7.59869910E+00  7.59869910E+00 -1.51973982E+01  7.59869910E+00
  7.59869910E+00 -1.51973982E+01  7.59869910E+00  7.59869910E+00 -1.51973982E+01
  7.59869910E+00  7.59869910E+00 -1.51973982E+01  7.59869910E+00  7.59869910E+00
 -1.51973982E+01  7.59869910E+00  7.59869910E+00 -1.51973982E+01  7.59869910E+00
  7.59869910E+00 -1.51973982E+01  7.59869910E+00  7.59869910E+00 -1.51973982E+01
  7.59869910E+00  7.59869910E+00 -1.51973982E+01  7.59869910E+00  7.59869910E+00
 -1.51973982E+01  7.59869910E+00  7.59869910E+00 -1.51973982E+01  7.59869910E+00
  7.59869910E+00 -1.51973982E+01  7.59869910E+00  7.59869910E+00 -1.51973982E+01
  7.59869910E+00  7.59869910E+00 -1.51973982E+01  7.59869910E+00  7.59869910E+00
 -1.51973982E+01  7.59869910E+00  7.59869910E+00 -1.51973982E+01  7.59869910E+00
  7.59869910E+00 -1.51973982E+01  7.59869910E+00  7.59869910E+00 -1.51973982E+01
  7.59869910E+00  7.59869910E+00 -1.51973982E+01  7.59869910E+00  7.59869910E+00
 -1.51973982E+01  7.59869910E+00  7.59869910E+00 -1.51973982E+01  7.59869910E+00
  7.59869910E+00 -1.51973982E+01  7.59869910E+00  7.59869910E+00 -1.51973982E+01
  7.59869910E+00  7.59869910E+00 -1.51973982E+01  7.59869910E+00  7.59869910E+00
 -1.51973982E+01  7.59869910E+00  7.59869910E+00 -1.51973982E+01  7.59869910E+00
  7.59869910E+00 -1.51973982E+01  7.59869910E+00  7.59869910E+00 -1.51973982E+01
  7.59869910E+00  7.59869910E+00 -1.51973982E+01  7.59869910E+00  7.59869910E+00
 -1.51973982E+01  7.59869910E+00  7.59869910E+00 -1.51973982E+01  7.59869910E+00
  7.59869910E+00 -1.51973982E+01  7.59869910E+00  7.59869910E+00 -1.51973982E+01
  7.59869910E+00  7.59869910E+00 -1.51973982E+01  7.59869910E+00  7.59869910E+00
 -1.51973982E+01  7.59869910E+00  7.59869910E+00 -1.51973982E+01  7.59869910E+00
  7.59869910E+00 -1.51973982E+01  7.59869910E+00  7.59869910E+00 -1.51973982E+01
  7.59869910E+00  7.59869910E+00 -1.51973982E+01  7.59869910E+00  7.59869910E+00
 -1.51973982E+01  7.59869910E+00  7.59869910E+00 -1.51973982E+01  7.59869910E+00
  7.59869910E+00 -1.51973982E+01  7.59869910E+00  7.59869910E+00 -1.51973982E+01
  7.59869910E+00  7.59869910E+00 -1.51973982E+01  7.59869910E+00  7.59869910E+00
 -1.51973982E+01  7.59869910E+00  7.59869910E+00 -1.51973982E+01  7.59869910E+00
  7.59869910E+00 -1.51973982E+01  7.59869910E+00  7.59869910E+00 -1.51973982E+01
  7.59869910E+00  7.59869910E+00 -1.51973982E+01  7.59869910E+00  7.59869910E+00
 -1.51973982E+01  7.59869910E+00  7.59869910E+00 -1.51973982E+01  7.59869910E+00
  7.59869910E+00 -1.51973982E+01  7.59869910E+00  7.59869910E+00 -1.51973982E+01
  7.59869910E+00  7.59869910E+00 -1.51973982E+01  7.59869910E+00  7.59869910E+00
 -1.51973982E+01  7.59869910E+00  7.59869910E+00 -1.51973982E+01  7.59869910E+00
  7.59869910E+00 -1.51973982E+01  7.59869910E+00  7.59869910E+00 -1.51973982E+01
  7.59869910E+00  7.59869910E+00 -1.51973982E+01  7.59869910E+00  7.59869910E+00
 -1.51973982E+01  7.59869910E+00  7.59869910E+00 -1.51973982E+01  7.59869910E+00
  7.59869910E+00 -1.51973982E+01  7.59869910E+00  7.59869910E+00 -1.51973982E+01
  7.59869910E+00  7.59869910E+00 -1.51973982E+01  7.59869910E+00  7.59869910E+00
 -1.51973982E+01  7.59869910E+00  7.59869910E+00 -1.51973982E+01  7.59869910E+00
  7.59869910E+00 -1.51973982E+01  7.59869910E+00  7.59869910E+00 -1.51973982E+01
  7.59869910E+00  7.59869910E+00 -1.51973982E+01  7.59869910E+00  7.59869910E+00
 -1.51973982E+01  7.59869910E+00  7.59869910E+00 -1.51973982E+01  7.59869910E+00
  7.59869910E+00 -1.51973982E+01  7.59869910E+00  7.59869910E+00 -1.51973982E+01
  7.59869910E+00  7.59869910E+00 -1.51973982E+01  7.59869910E+00  7.59869910E+00
 -1.51973982E+01  7.59869910E+00  7.59869910E+00 -1.51973982E+01  7.59869910E+00
  7.59869910E+00 -1.51973982E+01  7.59869910E+00  7.59869910E+00 -1.51973982E+01
  7.59869910E+00  7.59869910E+00 -1.51973982E+01  7.59869910E+00  7.59869910E+00
 -1.51973982E+01  7.59869910E+00  7.59869910E+00 -1.51973982E+01  7.59869910E+00
  7.59869910E+00 -1.51973982E+01  7.59869910E+00  7.59869910E+00 -1.51973982E+01
  7.59869910E+00  7.59869910E+00 -1.51973982E+01  7.59869910E+00  7.59869910E+00
 -1.51973982E+01  7.59869910E+00  7.59869910E+00 -1.51973982E+01  7.59869910E+00
  7.59869910E+00 -1.51973982E+01  7.59869910E+00  7.59869910E+00 -1.51973982E+01
  7.59869910E+00  7.59869910E+00 -1.51973982E+01  7.59869910E+00  7.59869910E+00
 -1.51973982E+01  7.59869910E+00  7.59869910E+00 -1.51973982E+01  7.59869910E+00
  7.59869910E+00 -1.51973982E+01  7.59869910E+00  7.59869910E+00 -1.51973982E+01
  7.59869910E+00  7.59869910E+00 -1.51973982E+01  7.59869910E+00  7.59869910E+00
 -1.51973982E+01  7.59869910E+00  7.59869910E+00 -1.51973982E+01  7.59869910E+00
  7.59869910E+00 -1.51973982E+01  7.59869910E+00  7.59869910E+00 -1.51973982E+01
  7.59869910E+00  7.59869910E+00 -1.51973982E+01  7.59869910E+00  7.59869910E+00
 -1.51973982E+01  7.59869910E+00  7.59869910E+00 -1.51973982E+01  7.59869910E+00
  7.59869910E+00 -1.51973982E+01  7.59869910E+00  7.59869910E+00 -1.51973982E+01
  7.59869910E+00  7.59869910E+00 -1.51973982E+01  7.59869910E+00  7.59869910E+00
 -1.51973982E+01  7.59869910E+00  7.59869910E+00 -1.51973982E+01  7.59869910E+00
  7.59869910E+00 -1.51973982E+01  7.59869910E+00  7.59869910E+00 -1.51973982E+01
  7.59869910E+00  7.59869910E+00 -1.51973982E+01  7.59869910E+00  7.59869910E+00
 -1.51973982E+01  7.59869910E+00  7.59869910E+00 -1.51973982E+01  7.59869910E+00
  7.59869910E+00 -1.51973982E+01  7.59869910E+00  7.59869910E+00 -1.51973982E+01
  7.59869910E+00  7.59869910E+00 -1.51973982E+01  7.59869910E+00  7.59869910E+00
 -1.51973982E+01  7.59869910E+00  7.59869910E+00 -1.51973982E+01  7.59869910E+00
  7.59869910E+00 -1.51973982E+01  7.59869910E+00  7.59869910E+00 -1.51973982E+01
  7.59869910E+00  7.59869910E+00 -1.51973982E+01  7.59869910E+00  7.59869910E+00
 -1.51973982E+01  7.59869910E+00  7.59869910E+00 -1.51973982E+01  7.59869910E+00
  7.59869910E+00 -1.51973982E+01  7.59869910E+00  7.59869910E+00 -1.51973982E+01
  7.59869910E+00  7.59869910E+00 -1.51973982E+01  7.59869910E+00  7.59869910E+00
 -1.51973982E+01  7.59869910E+00  7.59869910E+00 -1.51973982E+01  7.59869910E+00
  7.59869910E+00 -1.51973982E+01  7.59869910E+00  7.59869910E+00 -1.51973982E+01
  7.59869910E+00  7.59869910E+00 -1.51973982E+01  7.59869910E+00  7.59869910E+00
 -1.51973982E+01  7.59869910E+00  7.59869910E+00 -1.51973982E+01  7.59869910E+00
  7.59869910E+00 -1.51973982E+01  7.59869910E+00  7.59869910E+00 -1.51973982E+01
  7.59869910E+00  7.59869910E+00 -1.51973982E+01  7.59869910E+00  7.59869910E+00
 -1.51973982E+01  7.59869910E+00  7.59869910E+00 -1.51973982E+01  7.59869910E+00
  7.59869910E+00 -1.51973982E+01  7.59869910E+00  7.59869910E+00 -1.51973982E+01
  7.59869910E+00  7.59869910E+00 -1.51973982E+01  7.59869910E+00  7.59869910E+00
 -1.51973982E+01  7.59869910E+00  7.59869910E+00 -1.51973982E+01  7.59869910E+00
  7.59869910E+00 -1.51973982E+01  7.59869910E+00  7.59869910E+00 -1.51973982E+01
  7.59869910E+00  7.59869910E+00 -1.51973982E+01  7.59869910E+00  7.59869910E+00
 -1.51973982E+01  7.59869910E+00  7.59869910E+00 -1.51973982E+01  7.59869910E+00
  7.59869910E+00 -1.51973982E+01  7.59869910E+00  7.59869910E+00 -1.51973982E+01
  7.59869910E+00  7.59869910E+00 -1.51973982E+01  7.59869910E+00  7.59869910E+00
 -1.51973982E+01  7.59869910E+00  7.59869910E+00 -1.51973982E+01  7.59869910E+00
  7.59869910E+00 -1.51973982E+01  7.59869910E+00  7.59869910E+00 -1.51973982E+01
  7.59869910E+00  7.59869910E+00 -1.51973982E+01  7.59869910E+00  7.59869910E+00
 -1.51973982E+01  7.59869910E+00  7.59869910E+00 -1.51973982E+01  7.59869910E+00
  7.59869910E+00 -1.51973982E+01  7.59869910E+00  7.59869910E+00 -1.51973982E+01
  7.59869910E+00  7.59869910E+00 -1.51973982E+01  7.59869910E+00  7.59869910E+00
 -1.51973982E+01  7.59869910E+00  7.59869910E+00 -1.51973982E+01  7.59869910E+00
  7.59869910E+00 -1.51973982E+01  7.59869910E+00  7.59869910E+00 -1.51973982E+01
  7.59869910E+00  7.59869910E+00 -1.51973982E+01  7.59869910E+00  7.59869910E+00
 -1.51973982E+01  7.59869910E+00  7.59869910E+00 -1.51973982E+01  7.59869910E+00
  7.59869910E+00 -1.51973982E+01  7.59869910E+00  7.59869910E+00 -1.51973982E+01
  7.59869910E+00  7.59869910E+00 -1.51973982E+01  7.59869910E+00  7.59869910E+00
 -1.51973982E+01  7.59869910E+00  7.59869910E+00 -1.51973982E+01  7.59869910E+00
  7.59869910E+00 -1.51973982E+01  7.59869910E+00  7.59869910E+00 -1.51973982E+01
  7.59869910E+00  7.59869910E+00 -1.51973982E+01  7.59869910E+00  7.59869910E+00
 -1.51973982E+01  7.59869910E+00  7.59869910E+00 -1.51973982E+01  7.59869910E+00
  7.59869910E+00 -1.51973982E+01  7.59869910E+00  7.59869910E+00 -1.51973982E+01
  7.59869910E+00  7.59869910E+00 -1.51973982E+01  7.59869910E+00  7.59869910E+00
 -1.51973982E+01  7.59869910E+00  7.59869910E+00 -1.51973982E+01  7.59869910E+00
  7.59869910E+00 -1.51973982E+01  7.59869910E+00  7.59869910E+00 -1.51973982E+01
  7.59869910E+00  7.59869910E+00 -1.51973982E+01  7.59869910E+00  7.59869910E+00
 -1.51973982E+01  7.59869910E+00  7.59869910E+00 -1.51973982E+01  7.59869910E+00
  7.59869910E+00 -1.51973982E+01  7.59869910E+00  7.59869910E+00 -1.51973982E+01
  7.59869910E+00  7.59869910E+00 -1.51973982E+01  7.59869910E+00  7.59869910E+00
 -1.51973982E+01  7.59869910E+00  7.59869910E+00 -1.51973982E+01  7.59869910E+00
  7.59869910E+00 -1.51973982E+01  7.59869910E+00  7.59869910E+00 -1.51973982E+01
  7.59869910E+00  7.59869910E+00 -1.51973982E+01  7.59869910E+00  7.59869910E+00
 -1.51973982E+01  7.59869910E+00  7.59869910E+00 -1.51973982E+01  7.59869910E+00
  7.59869910E+00 -1.51973982E+01  7.59869910E+00  7.59869910E+00 -1.51973982E+01
  7.59869910E+00  7.59869910E+00 -1.51973982E+01  7.59869910E+00  7.59869910E+00
 -1.51973982E+01  7.59869910E+00  7.59869910E+00 -1.51973982E+01  7.59869910E+00
  7.59869910E+00 -1.51973982E+01  7.59869910E+00  7.59869910E+00 -1.51973982E+01
  7.59869910E+00  7.59869910E+00 -1.51973982E+01  7.59869910E+00  7.59869910E+00
 -1.51973982E+01  7.59869910E+00  7.59869910E+00 -1.51973982E+01  7.59869910E+00
  7.59869910E+00 -1.51973982E+01  7.59869910E+00  7.59869910E+00 -1.51973982E+01
  7.59869910E+00  7.59869910E+00 -1.51973982E+01  7.59869910E+00  7.59869910E+00
 -1.51973982E+01  7.59869910E+00  7.59869910E+00 -1.51973982E+01  7.59869910E+00
  7.59869910E+00 -1.51973982E+01  7.59869910E+00  7.59869910E+00 -1.51973982E+01
  7.59869910E+00  7.59869910E+00 -1.51973982E+01  7.59869910E+00  7.59869910E+00
 -1.51973982E+01  7.59869910E+00  7.59869910E+00 -1.51973982E+01  7.59869910E+00
  7.59869910E+00 -1.51973982E+01  7.59869910E+00  7.59869910E+00 -1.51973982E+01
  7.59869910E+00  7.59869910E+00 -1.51973982E+01  7.59869910E+00  7.59869910E+00
 -1.51973982E+01  7.59869910E+00  7.59869910E+00 -1.51973982E+01  7.59869910E+00
  7.59869910E+00 -1.51973982E+01  7.59869910E+00  7.59869910E+00 -1.51973982E+01
  7.59869910E+00  7.59869910E+00 -1.51973982E+01  7.59869910E+00  7.59869910E+00
 -1.51973982E+01  7.59869910E+00  7.59869910E+00 -1.51973982E+01  7.59869910E+00
  7.59869910E+00 -1.51973982E+01  7.59869910E+00  7.59869910E+00 -1.51973982E+01
  7.59869910E+00  7.59869910E+00 -1.51973982E+01  7.59869910E+00  7.59869910E+00
 -1.51973982E+01  7.59869910E+00  7.59869910E+00 -1.51973982E+01  7.59869910E+00
  7.59869910E+00 -1.51973982E+01  7.59869910E+00  7.59869910E+00 -1.51973982E+01
  7.59869910E+00  7.59869910E+00 -1.51973982E+01  7.59869910E+00  7.59869910E+00
 -1.51973982E+01  7.59869910E+00  7.59869910E+00 -1.51973982E+01  7.59869910E+00
  7.59869910E+00 -1.51973982E+01  7.59869910E+00  7.59869910E+00 -1.51973982E+01
  7.59869910E+00  7.59869910E+00 -1.51973982E+01  7.59869910E+00  7.59869910E+00
 -1.51973982E+01  7.59869910E+00  7.59869910E+00 -1.51973982E+01  7.59869910E+00
  7.59869910E+00 -1.51973982E+01  7.59869910E+00  7.59869910E+00 -1.51973982E+01
  7.59869910E+00  7.59869910E+00 -1.51973982E+01  7.59869910E+00  7.59869910E+00
 -1.51973982E+01  7.59869910E+00  7.59869910E+00 -1.51973982E+01  7.59869910E+00
  7.59869910E+00 -1.51973982E+01  7.59869910E+00  7.59869910E+00 -1.51973982E+01
  7.59869910E+00  7.59869910E+00 -1.51973982E+01  7.59869910E+00  7.59869910E+00
 -1.51973982E+01  7.59869910E+00  7.59869910E+00 -1.51973982E+01  7.59869910E+00
  7.59869910E+00 -1.51973982E+01  7.59869910E+00  7.59869910E+00 -1.51973982E+01
  7.59869910E+00  7.59869910E+00 -1.51973982E+01  7.59869910E+00  7.59869910E+00
 -1.51973982E+01  7.59869910E+00  7.59869910E+00 -1.51973982E+01  7.59869910E+00
  7.59869910E+00 -1.51973982E+01  7.59869910E+00  7.59869910E+00 -1.51973982E+01
  7.59869910E+00  7.59869910E+00 -1.51973982E+01  7.59869910E+00  7.59869910E+00
 -1.51973982E+01  7.59869910E+00  7.59869910E+00 -1.51973982E+01  7.59869910E+00
  7.59869910E+00 -1.51973982E+01  7.59869910E+00  7.59869910E+00 -1.51973982E+01
  7.59869910E+00  7.59869910E+00 -1.51973982E+01  7.59869910E+00  7.59869910E+00
 -1.51973982E+01  7.59869910E+00  7.59869910E+00 -1.51973982E+01  7.59869910E+00
  7.59869910E+00 -1.51973982E+01  7.59869910E+00  7.59869910E+00 -1.51973982E+01
  7.59869910E+00  7.59869910E+00 -1.51973982E+01  7.59869910E+00  7.59869910E+00
 -1.51973982E+01  7.59869910E+00  7.59869910E+00 -1.51973982E+01  7.59869910E+00
  7.59869910E+00 -1.51973982E+01  7.59869910E+00  7.59869910E+00 -1.51973982E+01
  7.59869910E+00  7.59869910E+00 -1.51973982E+01  7.59869910E+00  7.59869910E+00
 -1.51973982E+01  7.59869910E+00  7.59869910E+00 -1.51973982E+01  7.59869910E+00
  7.59869910E+00 -1.51973982E+01  7.59869910E+00  7.59869910E+00 -1.51973982E+01
  7.59869910E+00  7.59869910E+00 -1.51973982E+01  7.59869910E+00  7.59869910E+00
 -1.51973982E+01  7.59869910E+00  7.59869910E+00 -1.51973982E+01  7.59869910E+00
  7.59869910E+00 -1.51973982E+01  7.59869910E+00  7.59869910E+00 -1.51973982E+01
  7.59869910E+00  7.59869910E+00 -1.51973982E+01  7.59869910E+00  7.59869910E+00
 -1.51973982E+01  7.59869910E+00  7.59869910E+00 -1.51973982E+01  7.59869910E+00
  7.59869910E+00 -1.51973982E+01  7.59869910E+00  7.59869910E+00 -1.51973982E+01
  7.59869910E+00  7.59869910E+00 -1.51973982E+01  7.59869910E+00  7.59869910E+00
 -1.51973982E+01  7.59869910E+00  7.59869910E+00 -1.51973982E+01  7.59869910E+00
  7.59869910E+00 -1.51973982E+01  7.59869910E+00  7.59869910E+00 -1.51973982E+01
  7.59869910E+00  7.59869910E+00 -1.51973982E+01  7.59869910E+00  7.59869910E+00
 -1.51973982E+01  7.59869910E+00  7.59869910E+00 -1.51973982E+01  7.59869910E+00
  7.59869910E+00 -1.51973982E+01  7.59869910E+00  7.59869910E+00 -1.51973982E+01
  7.59869910E+00  7.59869910E+00 -1.51973982E+01  7.59869910E+00  7.59869910E+00
 -1.51973982E+01  7.59869910E+00  7.59869910E+00 -1.51973982E+01  7.59869910E+00
  7.59869910E+00 -1.51973982E+01  7.59869910E+00  7.59869910E+00 -1.51973982E+01
  7.59869910E+00  7.59869910E+00 -1.51973982E+01  7.59869910E+00  7.59869910E+00
 -1.51973982E+01  7.59869910E+00  7.59869910E+00 -1.51973982E+01  7.59869910E+00
  7.59869910E+00 -1.51973982E+01  7.59869910E+00  7.59869910E+00 -1.51973982E+01
  7.59869910E+00  7.59869910E+00 -1.51973982E+01  7.59869910E+00  7.59869910E+00
 -1.51973982E+01  7.59869910E+00  7.59869910E+00 -1.51973982E+01  7.59869910E+00
  7.59869910E+00 -1.51973982E+01  7.59869910E+00  7.59869910E+00 -1.51973982E+01
  7.59869910E+00  7.59869910E+00 -1.51973982E+01  7.59869910E+00  7.59869910E+00
 -1.51973982E+01  7.59869910E+00  7.59869910E+00 -1.51973982E+01  7.59869910E+00
  7.59869910E+00 -1.51973982E+01  7.59869910E+00  7.59869910E+00 -1.51973982E+01
  7.59869910E+00  7.59869910E+00 -1.51973982E+01  7.59869910E+00  7.59869910E+00
 -1.51973982E+01  7.59869910E+00  7.59869910E+00 -1.51973982E+01  7.59869910E+00
  7.59869910E+00 -1.51973982E+01  7.59869910E+00  7.59869910E+00 -1.51973982E+01
  7.59869910E+00  7.59869910E+00 -1.51973982E+01  7.59869910E+00  7.59869910E+00
 -1.51973982E+01  7.59869910E+00  7.59869910E+00 -1.51973982E+01  7.59869910E+00
  7.59869910E+00 -1.51973982E+01  7.59869910E+00  7.59869910E+00 -1.51973982E+01
  7.59869910E+00  7.59869910E+00 -1.51973982E+01  7.59869910E+00  7.59869910E+00
 -1.51973982E+01  7.59869910E+00  7.59869910E+00 -1.51973982E+01  7.59869910E+00
  7.59869910E+00 -1.51973982E+01  7.59869910E+00  7.59869910E+00 -1.51973982E+01
  7.59869910E+00  7.59869910E+00 -1.51973982E+01  7.59869910E+00  7.59869910E+00
 -1.51973982E+01  7.59869910E+00  7.59869910E+00 -1.51973982E+01  7.59869910E+00
  7.59869910E+00 -1.51973982E+01  7.59869910E+00  7.59869910E+00 -1.51973982E+01
  7.59869910E+00  7.59869910E+00 -1.51973982E+01  7.59869910E+00  7.59869910E+00
 -1.51973982E+01  7.59869910E+00  7.59869910E+00 -1.51973982E+01  7.59869910E+00
  7.59869910E+00 -1.51973982E+01  7.59869910E+00  7.59869910E+00 -1.51973982E+01
  7.59869910E+00  7.59869910E+00 -1.51973982E+01  7.59869910E+00  7.59869910E+00
 -1.51973982E+01  7.59869910E+00  7.59869910E+00 -1.51973982E+01  7.59869910E+00
  7.59869910E+00 -1.51973982E+01  7.59869910E+00  7.59869910E+00 -1.51973982E+01
  7.59869910E+00  7.59869910E+00 -1.51973982E+01  7.59869910E+00  7.59869910E+00
 -1.51973982E+01  7.59869910E+00  7.59869910E+00 -1.51973982E+01  7.59869910E+00
  7.59869910E+00 -1.51973982E+01  7.59869910E+00  7.59869910E+00 -1.51973982E+01
  7.59869910E+00  7.59869910E+00 -1.51973982E+01  7.59869910E+00  7.59869910E+00
 -1.51973982E+01  7.59869910E+00  7.59869910E+00 -1.51973982E+01  7.59869910E+00
  7.59869910E+00 -1.51973982E+01  7.59869910E+00  7.59869910E+00 -1.51973982E+01
  7.59869910E+00  7.59869910E+00 -1.51973982E+01  7.59869910E+00  7.59869910E+00
 -1.51973982E+01  7.59869910E+00  7.59869910E+00 -1.51973982E+01  7.59869910E+00
  7.59869910E+00 -1.51973982E+01  7.59869910E+00  7.59869910E+00 -1.51973982E+01
  7.59869910E+00  7.59869910E+00 -1.51973982E+01  7.59869910E+00  7.59869910E+00
 -1.51973982E+01  7.59869910E+00  7.59869910E+00 -1.51973982E+01  7.59869910E+00
  7.59869910E+00 -1.51973982E+01  7.59869910E+00  7.59869910E+00 -1.51973982E+01
  7.59869910E+00  7.59869910E+00 -1.51973982E+01  7.59869910E+00  7.59869910E+00
 -1.51973982E+01  7.59869910E+00  7.59869910E+00 -1.51973982E+01  7.59869910E+00
  7.59869910E+00 -1.51973982E+01  7.59869910E+00  7.59869910E+00 -1.51973982E+01
  7.59869910E+00  7.59869910E+00 -1.51973982E+01  7.59869910E+00  7.59869910E+00
 -1.51973982E+01  7.59869910E+00  7.59869910E+00 -1.51973982E+01  7.59869910E+00
  7.59869910E+00 -1.51973982E+01  7.59869910E+00  7.59869910E+00 -1.51973982E+01
  7.59869910E+00  7.59869910E+00 -1.51973982E+01  7.59869910E+00  7.59869910E+00
 -1.51973982E+01  7.59869910E+00  7.59869910E+00 -1.51973982E+01  7.59869910E+00
  7.59869910E+00 -1.51973982E+01  7.59869910E+00  7.59869910E+00 -1.51973982E+01
  7.59869910E+00  7.59869910E+00 -1.51973982E+01  7.59869910E+00  7.59869910E+00
 -1.51973982E+01  7.59869910E+00  7.59869910E+00 -1.51973982E+01  7.59869910E+00
  7.59869910E+00 -1.51973982E+01  7.59869910E+00  7.59869910E+00 -1.51973982E+01
  7.59869910E+00  7.59869910E+00 -1.51973982E+01  7.59869910E+00  7.59869910E+00
 -1.51973982E+01  7.59869910E+00  7.59869910E+00 -1.51973982E+01  7.59869910E+00
  7.59869910E+00 -1.51973982E+01  7.59869910E+00  7.59869910E+00 -1.51973982E+01
  7.59869910E+00  7.59869910E+00 -1.51973982E+01  7.59869910E+00  7.59869910E+00
 -1.51973982E+01  7.59869910E+00  7.59869910E+00 -1.51973982E+01  7.59869910E+00
  7.59869910E+00 -1.51973982E+01  7.59869910E+00  7.59869910E+00 -1.51973982E+01
  7.59869910E+00  7.59869910E+00 -1.51973982E+01  7.59869910E+00  7.59869910E+00
 -1.51973982E+01  7.59869910E+00  7.59869910E+00 -1.51973982E+01  7.59869910E+00
  7.59869910E+00 -1.51973982E+01  7.59869910E+00  7.59869910E+00 -1.51973982E+01
  7.59869910E+00  7.59869910E+00 -1.51973982E+01  7.59869910E+00  7.59869910E+00
 -1.51973982E+01  7.59869910E+00  7.59869910E+00 -1.51973982E+01  7.59869910E+00
  7.59869910E+00 -1.51973982E+01  7.59869910E+00  7.59869910E+00 -1.51973982E+01
  7.59869910E+00  7.59869910E+00 -1.51973982E+01  7.59869910E+00  7.59869910E+00
 -1.51973982E+01  7.59869910E+00  7.59869910E+00 -1.51973982E+01  7.59869910E+00
  7.59869910E+00 -1.51973982E+01  7.59869910E+00  7.59869910E+00 -1.51973982E+01
  7.59869910E+00  7.59869910E+00 -1.51973982E+01  7.59869910E+00  7.59869910E+00
 -1.51973982E+01  7.59869910E+00  7.59869910E+00 -1.51973982E+01  7.59869910E+00
  7.59869910E+00 -1.51973982E+01  7.59869910E+00  7.59869910E+00 -1.51973982E+01
  7.59869910E+00  7.59869910E+00 -1.51973982E+01  7.59869910E+00  7.59869910E+00
 -1.51973982E+01  7.59869910E+00  7.59869910E+00 -1.51973982E+01  7.59869910E+00
  7.59869910E+00 -1.51973982E+01  7.59869910E+00  7.59869910E+00 -1.51973982E+01
  7.59869910E+00  7.59869910E+00 -1.51973982E+01  7.59869910E+00  7.59869910E+00
 -1.51973982E+01  7.59869910E+00  7.59869910E+00 -1.51973982E+01  7.59869910E+00
  7.59869910E+00 -1.51973982E+01  7.59869910E+00  7.59869910E+00 -1.51973982E+01
  7.59869910E+00  7.59869910E+00 -1.51973982E+01  7.59869910E+00  7.59869910E+00
 -1.51973982E+01  7.59869910E+00  7.59869910E+00 -1.51973982E+01  7.59869910E+00
  7.59869910E+00 -1.51973982E+01  7.59869910E+00  7.59869910E+00 -1.51973982E+01
  7.59869910E+00  7.59869910E+00 -1.51973982E+01  7.59869910E+00  7.59869910E+00
 -1.51973982E+01  7.59869910E+00  7.59869910E+00 -1.51973982E+01  7.59869910E+00
  7.59869910E+00 -1.51973982E+01  7.59869910E+00  7.59869910E+00 -1.51973982E+01
  7.59869910E+00  7.59869910E+00 -1.51973982E+01  7.59869910E+00  7.59869910E+00
 -1.51973982E+01  7.59869910E+00  7.59869910E+00 -1.51973982E+01  7.59869910E+00
  7.59869910E+00 -1.51973982E+01  7.59869910E+00  7.59869910E+00 -1.51973982E+01
  7.59869910E+00  7.59869910E+00 -1.51973982E+01  7.59869910E+00  7.59869910E+00
 -1.51973982E+01  7.59869910E+00  7.59869910E+00 -1.51973982E+01  7.59869910E+00
  7.59869910E+00 -1.51973982E+01  7.59869910E+00  7.59869910E+00 -1.51973982E+01
  7.59869910E+00  7.59869910E+00 -1.51973982E+01  7.59869910E+00  7.59869910E+00
 -1.51973982E+01  7.59869910E+00  7.59869910E+00 -1.51973982E+01  7.59869910E+00
  7.59869910E+00 -1.51973982E+01  7.59869910E+00  7.59869910E+00 -1.51973982E+01
  7.59869910E+00  7.59869910E+00 -1.51973982E+01  7.59869910E+00  7.59869910E+00
 -1.51973982E+01  7.59869910E+00  7.59869910E+00 -1.51973982E+01  7.59869910E+00
  7.59869910E+00 -1.51973982E+01  7.59869910E+00  7.59869910E+00 -1.51973982E+01
  7.59869910E+00  7.59869910E+00 -1.51973982E+01  7.59869910E+00  7.59869910E+00
 -1.51973982E+01  7.59869910E+00  7.59869910E+00 -1.51973982E+01  7.59869910E+00
  7.59869910E+00 -1.51973982E+01  7.59869910E+00  7.59869910E+00 -1.51973982E+01
  7.59869910E+00  7.59869910E+00 -1.51973982E+01  7.59869910E+00  7.59869910E+00
 -1.51973982E+01  7.59869910E+00  7.59869910E+00 -1.51973982E+01  7.59869910E+00
  7.59869910E+00 -1.51973982E+01  7.59869910E+00  7.59869910E+00 -1.51973982E+01
  7.59869910E+00  7.59869910E+00 -1.51973982E+01  7.59869910E+00  7.59869910E+00
 -1.51973982E+01  7.59869910E+00  7.59869910E+00 -1.51973982E+01  7.59869910E+00
  7.59869910E+00 -1.51973982E+01  7.59869910E+00  7.59869910E+00 -1.51973982E+01
  7.59869910E+00  7.59869910E+00 -1.51973982E+01  7.59869910E+00  7.59869910E+00
 -1.51973982E+01  7.59869910E+00  7.59869910E+00 -1.51973982E+01  7.59869910E+00
  7.59869910E+00 -1.51973982E+01  7.59869910E+00  7.59869910E+00 -1.51973982E+01
  7.59869910E+00  7.59869910E+00 -1.51973982E+01  7.59869910E+00  7.59869910E+00
 -1.51973982E+01  7.59869910E+00  7.59869910E+00 -1.51973982E+01  7.59869910E+00
  7.59869910E+00 -1.51973982E+01  7.59869910E+00  7.59869910E+00 -1.51973982E+01
  7.59869910E+00  7.59869910E+00 -1.51973982E+01  7.59869910E+00  7.59869910E+00
 -1.51973982E+01  7.59869910E+00  7.59869910E+00 -1.51973982E+01  7.59869910E+00
  7.59869910E+00 -1.51973982E+01  7.59869910E+00  7.59869910E+00 -1.51973982E+01
  7.59869910E+00  7.59869910E+00 -1.51973982E+01  7.59869910E+00  7.59869910E+00
 -1.51973982E+01  7.59869910E+00  7.59869910E+00 -1.51973982E+01  7.59869910E+00
  7.59869910E+00 -1.51973982E+01  7.59869910E+00  7.59869910E+00 -1.51973982E+01
  7.59869910E+00  7.59869910E+00 -1.51973982E+01  7.59869910E+00  7.59869910E+00
 -1.51973982E+01  7.59869910E+00  7.59869910E+00 -1.51973982E+01  7.59869910E+00
  7.59869910E+00 -1.51973982E+01  7.59869910E+00  7.59869910E+00 -1.51973982E+01
  7.59869910E+00  7.59869910E+00 -1.51973982E+01  7.59869910E+00  7.59869910E+00
 -1.51973982E+01  7.59869910E+00  7.59869910E+00 -1.51973982E+01  7.59869910E+00
  7.59869910E+00 -1.51973982E+01  7.59869910E+00  7.59869910E+00 -1.51973982E+01
  7.59869910E+00  7.59869910E+00 -1.51973982E+01  7.59869910E+00  7.59869910E+00
 -1.51973982E+01  7.59869910E+00  7.59869910E+00 -1.51973982E+01  7.59869910E+00
  7.59869910E+00 -1.51973982E+01  7.59869910E+00  7.59869910E+00 -1.51973982E+01
  7.59869910E+00  7.59869910E+00 -1.51973982E+01  7.59869910E+00  7.59869910E+00
 -1.51973982E+01  7.59869910E+00  7.59869910E+00 -1.51973982E+01  7.59869910E+00
  7.59869910E+00 -1.51973982E+01  7.59869910E+00  7.59869910E+00 -1.51973982E+01
  7.59869910E+00  7.59869910E+00 -1.51973982E+01  7.59869910E+00  7.59869910E+00
 -1.51973982E+01  7.59869910E+00  7.59869910E+00 -1.51973982E+01  7.59869910E+00
  7.59869910E+00 -1.51973982E+01  7.59869910E+00  7.59869910E+00 -1.51973982E+01
  7.59869910E+00  7.59869910E+00 -1.51973982E+01  7.59869910E+00  7.59869910E+00
 -1.51973982E+01  7.59869910E+00  7.59869910E+00 -1.51973982E+01  7.59869910E+00
  7.59869910E+00 -1.51973982E+01  7.59869910E+00  7.59869910E+00 -1.51973982E+01
  7.59869910E+00  7.59869910E+00 -1.51973982E+01  7.59869910E+00  7.59869910E+00
 -1.51973982E+01  7.59869910E+00  7.59869910E+00 -1.51973982E+01  7.59869910E+00
  7.59869910E+00 -1.51973982E+01  7.59869910E+00  7.59869910E+00 -1.51973982E+01
  7.59869910E+00  7.59869910E+00 -1.51973982E+01  7.59869910E+00  7.59869910E+00
 -1.51973982E+01  7.59869910E+00  7.59869910E+00 -1.51973982E+01  7.59869910E+00
  7.59869910E+00 -1.51973982E+01  7.59869910E+00  7.59869910E+00 -1.51973982E+01
  7.59869910E+00  7.59869910E+00 -1.51973982E+01  7.59869910E+00  7.59869910E+00
 -1.51973982E+01  7.59869910E+00  7.59869910E+00 -1.51973982E+01  7.59869910E+00
  7.59869910E+00 -1.51973982E+01  7.59869910E+00  7.59869910E+00 -1.51973982E+01
  7.59869910E+00  7.59869910E+00 -1.51973982E+01  7.59869910E+00  7.59869910E+00
 -1.51973982E+01  7.59869910E+00  7.59869910E+00 -1.51973982E+01  7.59869910E+00
  7.59869910E+00 -1.51973982E+01  7.59869910E+00  7.59869910E+00 -1.51973982E+01
  7.59869910E+00  7.59869910E+00 -1.51973982E+01  7.59869910E+00  7.59869910E+00
 -1.51973982E+01  7.59869910E+00  7.59869910E+00 -1.51973982E+01  7.59869910E+00
  7.59869910E+00 -1.51973982E+01  7.59869910E+00  7.59869910E+00 -1.51973982E+01
  7.59869910E+00  7.59869910E+00 -1.51973982E+01  7.59869910E+00  7.59869910E+00
 -1.51973982E+01  7.59869910E+00  7.59869910E+00 -1.51973982E+01  7.59869910E+00
  7.59869910E+00 -1.51973982E+01  7.59869910E+00  7.59869910E+00 -1.51973982E+01
  7.59869910E+00  7.59869910E+00 -1.51973982E+01  7.59869910E+00  7.59869910E+00
 -1.51973982E+01  7.59869910E+00  7.59869910E+00 -1.51973982E+01  7.59869910E+00
  7.59869910E+00 -1.51973982E+01  7.59869910E+00  7.59869910E+00 -1.51973982E+01
  7.59869910E+00  7.59869910E+00 -1.51973982E+01  7.59869910E+00  7.59869910E+00
 -1.51973982E+01  7.59869910E+00  7.59869910E+00 -1.51973982E+01  7.59869910E+00
  7.59869910E+00 -1.51973982E+01  7.59869910E+00  7.59869910E+00 -1.51973982E+01
  7.59869910E+00  7.59869910E+00 -1.51973982E+01  7.59869910E+00  7.59869910E+00
 -1.51973982E+01  7.59869910E+00  7.59869910E+00 -1.51973982E+01  7.59869910E+00
  7.59869910E+00 -1.51973982E+01  7.59869910E+00  7.59869910E+00 -1.51973982E+01
  7.59869910E+00  7.59869910E+00 -1.51973982E+01  7.59869910E+00  7.59869910E+00
 -1.51973982E+01  7.59869910E+00  7.59869910E+00 -1.51973982E+01  7.59869910E+00
  7.59869910E+00 -1.51973982E+01  7.59869910E+00  7.59869910E+00 -1.51973982E+01
  7.59869910E+00  7.59869910E+00 -1.51973982E+01  7.59869910E+00  7.59869910E+00
 -1.51973982E+01  7.59869910E+00  7.59869910E+00 -1.51973982E+01  7.59869910E+00
  7.59869910E+00 -1.51973982E+01  7.59869910E+00  7.59869910E+00 -1.51973982E+01
  7.59869910E+00  7.59869910E+00 -1.51973982E+01  7.59869910E+00  7.59869910E+00
 -1.51973982E+01  7.59869910E+00  7.59869910E+00 -1.51973982E+01  7.59869910E+00
  7.59869910E+00 -1.51973982E+01  7.59869910E+00  7.59869910E+00 -1.51973982E+01
  7.59869910E+00  7.59869910E+00 -1.51973982E+01  7.59869910E+00  7.59869910E+00
 -1.51973982E+01  7.59869910E+00  7.59869910E+00 -1.51973982E+01  7.59869910E+00
  7.59869910E+00 -1.51973982E+01  7.59869910E+00  7.59869910E+00 -1.51973982E+01
  7.59869910E+00  7.59869910E+00 -1.51973982E+01  7.59869910E+00  7.59869910E+00
 -1.51973982E+01  7.59869910E+00  7.59869910E+00 -1.51973982E+01  7.59869910E+00
  7.59869910E+00 -1.51973982E+01  7.59869910E+00  7.59869910E+00 -1.51973982E+01
  7.59869910E+00  7.59869910E+00 -1.51973982E+01  7.59869910E+00  7.59869910E+00
 -1.51973982E+01  7.59869910E+00  7.59869910E+00 -1.51973982E+01  7.59869910E+00
  7.59869910E+00 -1.51973982E+01  7.59869910E+00  7.59869910E+00 -1.51973982E+01
  7.59869910E+00  7.59869910E+00 -1.51973982E+01  7.59869910E+00  7.59869910E+00
 -1.51973982E+01  7.59869910E+00  7.59869910E+00 -1.51973982E+01  7.59869910E+00
  7.59869910E+00 -1.51973982E+01  7.59869910E+00  7.59869910E+00 -1.51973982E+01
  7.59869910E+00  7.59869910E+00 -1.51973982E+01  7.59869910E+00  7.59869910E+00
 -1.51973982E+01  7.59869910E+00  7.59869910E+00 -1.51973982E+01  7.59869910E+00
  7.59869910E+00 -1.51973982E+01  7.59869910E+00  7.59869910E+00 -1.51973982E+01
  7.59869910E+00  7.59869910E+00 -1.51973982E+01  7.59869910E+00  7.59869910E+00
 -1.51973982E+01  7.59869910E+00  7.59869910E+00 -1.51973982E+01  7.59869910E+00
  7.59869910E+00 -1.51973982E+01  7.59869910E+00  7.59869910E+00 -1.51973982E+01
  7.59869910E+00  7.59869910E+00 -1.51973982E+01  7.59869910E+00  7.59869910E+00
 -1.51973982E+01  7.59869910E+00  7.59869910E+00 -1.51973982E+01  7.59869910E+00
  7.59869910E+00 -1.51973982E+01  7.59869910E+00  7.59869910E+00 -1.51973982E+01
  7.59869910E+00  7.59869910E+00 -1.51973982E+01  7.59869910E+00  7.59869910E+00
 -1.51973982E+01  7.59869910E+00  7.59869910E+00 -1.51973982E+01  7.59869910E+00
  7.59869910E+00 -1.51973982E+01  7.59869910E+00  7.59869910E+00 -1.51973982E+01
  7.59869910E+00  7.59869910E+00 -1.51973982E+01  7.59869910E+00  7.59869910E+00
 -1.51973982E+01  7.59869910E+00  7.59869910E+00 -1.51973982E+01  7.59869910E+00
  7.59869910E+00 -1.51973982E+01  7.59869910E+00  7.59869910E+00 -1.51973982E+01
  7.59869910E+00  7.59869910E+00 -1.51973982E+01  7.59869910E+00  7.59869910E+00
 -1.51973982E+01  7.59869910E+00  7.59869910E+00 -1.51973982E+01  7.59869910E+00
  7.59869910E+00 -1.51973982E+01  7.59869910E+00  7.59869910E+00 -1.51973982E+01
  7.59869910E+00  7.59869910E+00 -1.51973982E+01  7.59869910E+00  7.59869910E+00
 -1.51973982E+01  7.59869910E+00  7.59869910E+00 -1.51973982E+01  7.59869910E+00
  7.59869910E+00 -1.51973982E+01  7.59869910E+00  7.59869910E+00 -1.51973982E+01
  7.59869910E+00  7.59869910E+00 -1.51973982E+01  7.59869910E+00  7.59869910E+00
 -1.51973982E+01  7.59869910E+00  7.59869910E+00 -1.51973982E+01  7.59869910E+00
  7.59869910E+00 -1.51973982E+01  7.59869910E+00  7.59869910E+00 -1.51973982E+01
  7.59869910E+00  7.59869910E+00 -1.51973982E+01  7.59869910E+00  7.59869910E+00
 -1.51973982E+01  7.59869910E+00  7.59869910E+00 -1.51973982E+01  7.59869910E+00
  7.59869910E+00 -1.51973982E+01  7.59869910E+00  7.59869910E+00 -1.51973982E+01
  7.59869910E+00  7.59869910E+00 -1.51973982E+01  7.59869910E+00  7.59869910E+00
 -1.51973982E+01  7.59869910E+00  7.59869910E+00 -1.51973982E+01  7.59869910E+00
  7.59869910E+00 -1.51973982E+01  7.59869910E+00  7.59869910E+00 -1.51973982E+01
  7.59869910E+00  7.59869910E+00 -1.51973982E+01  7.59869910E+00  7.59869910E+00
 -1.51973982E+01  7.59869910E+00  7.59869910E+00 -1.51973982E+01  7.59869910E+00
  7.59869910E+00 -1.51973982E+01  7.59869910E+00  7.59869910E+00 -1.51973982E+01
  7.59869910E+00  7.59869910E+00 -1.51973982E+01  7.59869910E+00  7.59869910E+00
 -1.51973982E+01  7.59869910E+00  7.59869910E+00 -1.51973982E+01  7.59869910E+00
  7.59869910E+00 -1.51973982E+01  7.59869910E+00  7.59869910E+00 -1.51973982E+01
  7.59869910E+00  7.59869910E+00 -1.51973982E+01  7.59869910E+00  7.59869910E+00
 -1.51973982E+01  7.59869910E+00  7.59869910E+00 -1.51973982E+01  7.59869910E+00
  7.59869910E+00 -1.51973982E+01  7.59869910E+00  7.59869910E+00 -1.51973982E+01
  7.59869910E+00  7.59869910E+00 -1.51973982E+01  7.59869910E+00  7.59869910E+00
 -1.51973982E+01  7.59869910E+00  7.59869910E+00 -1.51973982E+01  7.59869910E+00
  7.59869910E+00 -1.51973982E+01  7.59869910E+00  7.59869910E+00 -1.51973982E+01
  7.59869910E+00  7.59869910E+00 -1.51973982E+01  7.59869910E+00  7.59869910E+00
 -1.51973982E+01  7.59869910E+00  7.59869910E+00 -1.51973982E+01  7.59869910E+00
  7.59869910E+00 -1.51973982E+01  7.59869910E+00  7.59869910E+00 -1.51973982E+01
  7.59869910E+00  7.59869910E+00 -1.51973982E+01  7.59869910E+00  7.59869910E+00
 -1.51973982E+01  7.59869910E+00  7.59869910E+00 -1.51973982E+01  7.59869910E+00
  7.59869910E+00 -1.51973982E+01  7.59869910E+00  7.59869910E+00 -1.51973982E+01
  7.59869910E+00  7.59869910E+00 -1.51973982E+01  7.59869910E+00  7.59869910E+00
 -1.51973982E+01  7.59869910E+00  7.59869910E+00 -1.51973982E+01  7.59869910E+00
  7.59869910E+00 -1.51973982E+01  7.59869910E+00  7.59869910E+00 -1.51973982E+01
  7.59869910E+00  7.59869910E+00 -1.51973982E+01  7.59869910E+00  7.59869910E+00
 -1.51973982E+01  7.59869910E+00  7.59869910E+00 -1.51973982E+01  7.59869910E+00
  7.59869910E+00 -1.51973982E+01  7.59869910E+00  7.59869910E+00 -1.51973982E+01
  7.59869910E+00  7.59869910E+00 -1.51973982E+01  7.59869910E+00  7.59869910E+00
 -1.51973982E+01  7.59869910E+00  7.59869910E+00 -1.51973982E+01  7.59869910E+00
  7.59869910E+00 -1.51973982E+01  7.59869910E+00  7.59869910E+00 -1.51973982E+01
  7.59869910E+00  7.59869910E+00 -1.51973982E+01  7.59869910E+00  7.59869910E+00
 -1.51973982E+01  7.59869910E+00  7.59869910E+00 -1.51973982E+01  7.59869910E+00
  7.59869910E+00 -1.51973982E+01  7.59869910E+00  7.59869910E+00 -1.51973982E+01
  7.59869910E+00  7.59869910E+00 -1.51973982E+01  7.59869910E+00  7.59869910E+00
 -1.51973982E+01  7.59869910E+00  7.59869910E+00 -1.51973982E+01  7.59869910E+00
  7.59869910E+00 -1.51973982E+01  7.59869910E+00  7.59869910E+00 -1.51973982E+01
  7.59869910E+00  7.59869910E+00 -1.51973982E+01  7.59869910E+00  7.59869910E+00
 -1.51973982E+01  7.59869910E+00  7.59869910E+00 -1.51973982E+01  7.59869910E+00
  7.59869910E+00 -1.51973982E+01  7.59869910E+00  7.59869910E+00 -1.51973982E+01
  7.59869910E+00  7.59869910E+00 -1.51973982E+01  7.59869910E+00  7.59869910E+00
 -1.51973982E+01  7.59869910E+00  7.59869910E+00 -1.51973982E+01  7.59869910E+00
  7.59869910E+00 -1.51973982E+01  7.59869910E+00  7.59869910E+00 -1.51973982E+01
  7.59869910E+00  7.59869910E+00 -1.51973982E+01  7.59869910E+00  7.59869910E+00
 -1.51973982E+01  7.59869910E+00  7.59869910E+00 -1.51973982E+01  7.59869910E+00
  7.59869910E+00 -1.51973982E+01  7.59869910E+00  7.59869910E+00 -1.51973982E+01
  7.59869910E+00  7.59869910E+00 -1.51973982E+01  7.59869910E+00  7.59869910E+00
 -1.51973982E+01  7.59869910E+00  7.59869910E+00 -1.51973982E+01  7.59869910E+00
  7.59869910E+00 -1.51973982E+01  7.59869910E+00  7.59869910E+00 -1.51973982E+01
  7.59869910E+00  7.59869910E+00 -1.51973982E+01  7.59869910E+00  7.59869910E+00
 -1.51973982E+01  7.59869910E+00  7.59869910E+00 -1.51973982E+01  7.59869910E+00
  7.59869910E+00 -1.51973982E+01  7.59869910E+00  7.59869910E+00 -1.51973982E+01
  7.59869910E+00  7.59869910E+00 -1.51973982E+01  7.59869910E+00  7.59869910E+00
 -1.51973982E+01  7.59869910E+00  7.59869910E+00 -1.51973982E+01  7.59869910E+00
  7.59869910E+00 -1.51973982E+01  7.59869910E+00  7.59869910E+00 -1.51973982E+01
  7.59869910E+00  7.59869910E+00 -1.51973982E+01  7.59869910E+00  7.59869910E+00
 -1.51973982E+01  7.59869910E+00  7.59869910E+00 -1.51973982E+01  7.59869910E+00
  7.59869910E+00 -1.51973982E+01  7.59869910E+00  7.59869910E+00 -1.51973982E+01
  7.59869910E+00  7.59869910E+00 -1.51973982E+01  7.59869910E+00  7.59869910E+00
 -1.51973982E+01  7.59869910E+00  7.59869910E+00 -1.51973982E+01  7.59869910E+00
  7.59869910E+00 -1.51973982E+01  7.59869910E+00  7.59869910E+00 -1.51973982E+01
  7.59869910E+00  7.59869910E+00 -1.51973982E+01  7.59869910E+00  7.59869910E+00
 -1.51973982E+01  7.59869910E+00  7.59869910E+00 -1.51973982E+01  7.59869910E+00
  7.59869910E+00 -1.51973982E+01  7.59869910E+00  7.59869910E+00 -1.51973982E+01
  7.59869910E+00  7.59869910E+00 -1.51973982E+01  7.59869910E+00  7.59869910E+00
 -1.51973982E+01  7.59869910E+00  7.59869910E+00 -1.51973982E+01  7.59869910E+00
  7.59869910E+00 -1.51973982E+01  7.59869910E+00  7.59869910E+00 -1.51973982E+01
  7.59869910E+00  7.59869910E+00 -1.51973982E+01  7.59869910E+00  7.59869910E+00
 -1.51973982E+01  7.59869910E+00  7.59869910E+00 -1.51973982E+01  7.59869910E+00
  7.59869910E+00 -1.51973982E+01  7.59869910E+00  7.59869910E+00 -1.51973982E+01
  7.59869910E+00  7.59869910E+00 -1.51973982E+01  7.59869910E+00  7.59869910E+00
 -1.51973982E+01  7.59869910E+00  7.59869910E+00 -1.51973982E+01  7.59869910E+00
  7.59869910E+00 -1.51973982E+01  7.59869910E+00  7.59869910E+00 -1.51973982E+01
  7.59869910E+00  7.59869910E+00 -1.51973982E+01  7.59869910E+00  7.59869910E+00
 -1.51973982E+01  7.59869910E+00  7.59869910E+00 -1.51973982E+01  7.59869910E+00
  7.59869910E+00 -1.51973982E+01  7.59869910E+00  7.59869910E+00 -1.51973982E+01
  7.59869910E+00  7.59869910E+00 -1.51973982E+01  7.59869910E+00  7.59869910E+00
 -1.51973982E+01  7.59869910E+00  7.59869910E+00 -1.51973982E+01  7.59869910E+00
  7.59869910E+00 -1.51973982E+01  7.59869910E+00  7.59869910E+00 -1.51973982E+01
  7.59869910E+00  7.59869910E+00 -1.51973982E+01  7.59869910E+00  7.59869910E+00
 -1.51973982E+01  7.59869910E+00  7.59869910E+00 -1.51973982E+01  7.59869910E+00
  7.59869910E+00 -1.51973982E+01  7.59869910E+00  7.59869910E+00 -1.51973982E+01
  7.59869910E+00  7.59869910E+00 -1.51973982E+01  7.59869910E+00  7.59869910E+00
 -1.51973982E+01  7.59869910E+00  7.59869910E+00 -1.51973982E+01  7.59869910E+00
  7.59869910E+00 -1.51973982E+01  7.59869910E+00  7.59869910E+00 -1.51973982E+01
  7.59869910E+00  7.59869910E+00 -1.51973982E+01  7.59869910E+00  7.59869910E+00
 -1.51973982E+01  7.59869910E+00  7.59869910E+00 -1.51973982E+01  7.59869910E+00
  7.59869910E+00 -1.51973982E+01  7.59869910E+00  7.59869910E+00 -1.51973982E+01
  7.59869910E+00  7.59869910E+00 -1.51973982E+01  7.59869910E+00  7.59869910E+00
 -1.51973982E+01  7.59869910E+00  7.59869910E+00 -1.51973982E+01  7.59869910E+00
  7.59869910E+00 -1.51973982E+01  7.59869910E+00  7.59869910E+00 -1.51973982E+01
  7.59869910E+00  7.59869910E+00 -1.51973982E+01  7.59869910E+00  7.59869910E+00
 -1.51973982E+01  7.59869910E+00  7.59869910E+00 -1.51973982E+01  7.59869910E+00
  7.59869910E+00 -1.51973982E+01  7.59869910E+00  7.59869910E+00 -1.51973982E+01
  7.59869910E+00  7.59869910E+00 -1.51973982E+01  7.59869910E+00  7.59869910E+00
 -1.51973982E+01  7.59869910E+00  7.59869910E+00 -1.51973982E+01  7.59869910E+00
  7.59869910E+00 -1.51973982E+01  7.59869910E+00  7.59869910E+00 -1.51973982E+01
  7.59869910E+00  7.59869910E+00 -1.51973982E+01  7.59869910E+00  7.59869910E+00
 -1.51973982E+01  7.59869910E+00  7.59869910E+00 -1.51973982E+01  7.59869910E+00
  7.59869910E+00 -1.51973982E+01  7.59869910E+00  7.59869910E+00 -1.51973982E+01
  7.59869910E+00  7.59869910E+00 -1.51973982E+01  7.59869910E+00  7.59869910E+00
 -1.51973982E+01  7.59869910E+00  7.59869910E+00 -1.51973982E+01  7.59869910E+00
  7.59869910E+00 -1.51973982E+01  7.59869910E+00  7.59869910E+00 -1.51973982E+01
  7.59869910E+00  7.59869910E+00 -1.51973982E+01  7.59869910E+00  7.59869910E+00
 -1.51973982E+01  7.59869910E+00  7.59869910E+00 -1.51973982E+01  7.59869910E+00
  7.59869910E+00 -1.51973982E+01  7.59869910E+00  7.59869910E+00 -1.51973982E+01
  7.59869910E+00  7.59869910E+00 -1.51973982E+01  7.59869910E+00  7.59869910E+00
 -1.51973982E+01  7.59869910E+00  7.59869910E+00 -1.51973982E+01  7.59869910E+00
  7.59869910E+00 -1.51973982E+01  7.59869910E+00  7.59869910E+00 -1.51973982E+01
  7.59869910E+00  7.59869910E+00 -1.51973982E+01  7.59869910E+00  7.59869910E+00
 -1.51973982E+01  7.59869910E+00  7.59869910E+00 -1.51973982E+01  7.59869910E+00
  7.59869910E+00 -1.51973982E+01  7.59869910E+00  7.59869910E+00 -1.51973982E+01
  7.59869910E+00  7.59869910E+00 -1.51973982E+01  7.59869910E+00  7.59869910E+00
 -1.51973982E+01  7.59869910E+00  7.59869910E+00 -1.51973982E+01  7.59869910E+00
  7.59869910E+00 -1.51973982E+01  7.59869910E+00  7.59869910E+00 -1.51973982E+01
  7.59869910E+00  7.59869910E+00 -1.51973982E+01  7.59869910E+00  7.59869910E+00
 -1.51973982E+01  7.59869910E+00  7.59869910E+00 -1.51973982E+01  7.59869910E+00
  7.59869910E+00 -1.51973982E+01  7.59869910E+00  7.59869910E+00 -1.51973982E+01
  7.59869910E+00  7.59869910E+00 -1.51973982E+01  7.59869910E+00  7.59869910E+00
 -1.51973982E+01  7.59869910E+00  7.59869910E+00 -1.51973982E+01  7.59869910E+00
  7.59869910E+00 -1.51973982E+01  7.59869910E+00  7.59869910E+00 -1.51973982E+01
  7.59869910E+00  7.59869910E+00 -1.51973982E+01  7.59869910E+00  7.59869910E+00
 -1.51973982E+01  7.59869910E+00  7.59869910E+00 -1.51973982E+01  7.59869910E+00
  7.59869910E+00 -1.51973982E+01  7.59869910E+00  7.59869910E+00 -1.51973982E+01
  7.59869910E+00  7.59869910E+00 -1.51973982E+01  7.59869910E+00  7.59869910E+00
 -1.51973982E+01  7.59869910E+00  7.59869910E+00 -1.51973982E+01  7.59869910E+00
  7.59869910E+00 -1.51973982E+01  7.59869910E+00  7.59869910E+00 -1.51973982E+01
  7.59869910E+00  7.59869910E+00 -1.51973982E+01  7.59869910E+00  7.59869910E+00
 -1.51973982E+01  7.59869910E+00  7.59869910E+00 -1.51973982E+01  7.59869910E+00
  7.59869910E+00 -1.51973982E+01  7.59869910E+00  7.59869910E+00 -1.51973982E+01
  7.59869910E+00  7.59869910E+00 -1.51973982E+01  7.59869910E+00  7.59869910E+00
 -1.51973982E+01  7.59869910E+00  7.59869910E+00 -1.51973982E+01  7.59869910E+00
  7.59869910E+00 -1.51973982E+01  7.59869910E+00  7.59869910E+00 -1.51973982E+01
  7.59869910E+00  7.59869910E+00 -1.51973982E+01  7.59869910E+00  7.59869910E+00
 -1.51973982E+01  7.59869910E+00  7.59869910E+00 -1.51973982E+01  7.59869910E+00
  7.59869910E+00 -1.51973982E+01  7.59869910E+00  7.59869910E+00 -1.51973982E+01
  7.59869910E+00  7.59869910E+00 -1.51973982E+01  7.59869910E+00  7.59869910E+00
 -1.51973982E+01  7.59869910E+00  7.59869910E+00 -1.51973982E+01  7.59869910E+00
  7.59869910E+00 -1.51973982E+01  7.59869910E+00  7.59869910E+00 -1.51973982E+01
  7.59869910E+00  7.59869910E+00 -1.51973982E+01  7.59869910E+00  7.59869910E+00
 -1.51973982E+01  7.59869910E+00  7.59869910E+00 -1.51973982E+01  7.59869910E+00
  7.59869910E+00 -1.51973982E+01  7.59869910E+00  7.59869910E+00 -1.51973982E+01
  7.59869910E+00  7.59869910E+00 -1.51973982E+01  7.59869910E+00  7.59869910E+00
 -1.51973982E+01  7.59869910E+00  7.59869910E+00 -1.51973982E+01  7.59869910E+00
  7.59869910E+00 -1.51973982E+01  7.59869910E+00  7.59869910E+00 -1.51973982E+01
  7.59869910E+00  7.59869910E+00 -1.51973982E+01  7.59869910E+00  7.59869910E+00
 -1.51973982E+01  7.59869910E+00  7.59869910E+00 -1.51973982E+01  7.59869910E+00
  7.59869910E+00 -1.51973982E+01  7.59869910E+00  7.59869910E+00 -1.51973982E+01
  7.59869910E+00  7.59869910E+00 -1.51973982E+01  7.59869910E+00  7.59869910E+00
 -1.51973982E+01  7.59869910E+00  7.59869910E+00 -1.51973982E+01  7.59869910E+00
  7.59869910E+00 -1.51973982E+01  7.59869910E+00  7.59869910E+00 -1.51973982E+01
  7.59869910E+00  7.59869910E+00 -1.51973982E+01  7.59869910E+00  7.59869910E+00
 -1.51973982E+01  7.59869910E+00  7.59869910E+00 -1.51973982E+01  7.59869910E+00
  7.59869910E+00 -1.51973982E+01  7.59869910E+00  7.59869910E+00 -1.51973982E+01
  7.59869910E+00  7.59869910E+00 -1.51973982E+01  7.59869910E+00  7.59869910E+00
 -1.51973982E+01  7.59869910E+00  7.59869910E+00 -1.51973982E+01  7.59869910E+00
  7.59869910E+00 -1.51973982E+01  7.59869910E+00  7.59869910E+00 -1.51973982E+01
  7.59869910E+00  7.59869910E+00 -1.51973982E+01  7.59869910E+00  7.59869910E+00
 -1.51973982E+01  7.59869910E+00  7.59869910E+00 -1.51973982E+01  7.59869910E+00
  7.59869910E+00 -1.51973982E+01  7.59869910E+00  7.59869910E+00 -1.51973982E+01
  7.59869910E+00  7.59869910E+00 -1.51973982E+01  7.59869910E+00  7.59869910E+00
 -1.51973982E+01  7.59869910E+00  7.59869910E+00 -1.51973982E+01  7.59869910E+00
  7.59869910E+00 -1.51973982E+01  7.59869910E+00  7.59869910E+00 -1.51973982E+01
  7.59869910E+00  7.59869910E+00 -1.51973982E+01  7.59869910E+00  7.59869910E+00
 -1.51973982E+01  7.59869910E+00  7.59869910E+00 -1.51973982E+01  7.59869910E+00
  7.59869910E+00 -1.51973982E+01  7.59869910E+00  7.59869910E+00 -1.51973982E+01
  7.59869910E+00  7.59869910E+00 -1.51973982E+01  7.59869910E+00  7.59869910E+00
 -1.51973982E+01  7.59869910E+00  7.59869910E+00 -1.51973982E+01  7.59869910E+00
  7.59869910E+00 -1.51973982E+01  7.59869910E+00  7.59869910E+00 -1.51973982E+01
  7.59869910E+00  7.59869910E+00 -1.51973982E+01  7.59869910E+00  7.59869910E+00
 -1.51973982E+01  7.59869910E+00  7.59869910E+00 -1.51973982E+01  7.59869910E+00
  7.59869910E+00 -1.51973982E+01  7.59869910E+00  7.59869910E+00 -1.51973982E+01
  7.59869910E+00  7.59869910E+00 -1.51973982E+01  7.59869910E+00  7.59869910E+00
 -1.51973982E+01  7.59869910E+00  7.59869910E+00 -1.51973982E+01  7.59869910E+00
  7.59869910E+00 -1.51973982E+01  7.59869910E+00  7.59869910E+00 -1.51973982E+01
  7.59869910E+00  7.59869910E+00 -1.51973982E+01  7.59869910E+00  7.59869910E+00
 -1.51973982E+01  7.59869910E+00  7.59869910E+00 -1.51973982E+01  7.59869910E+00
  7.59869910E+00 -1.51973982E+01  7.59869910E+00  7.59869910E+00 -1.51973982E+01
  7.59869910E+00  7.59869910E+00 -1.51973982E+01  7.59869910E+00  7.59869910E+00
 -1.51973982E+01  7.59869910E+00  7.59869910E+00 -1.51973982E+01  7.59869910E+00
  7.59869910E+00 -1.51973982E+01  7.59869910E+00  7.59869910E+00 -1.51973982E+01
  7.59869910E+00  7.59869910E+00 -1.51973982E+01  7.59869910E+00  7.59869910E+00
 -1.51973982E+01  7.59869910E+00  7.59869910E+00 -1.51973982E+01  7.59869910E+00
  7.59869910E+00 -1.51973982E+01  7.59869910E+00  7.59869910E+00 -1.51973982E+01
  7.59869910E+00  7.59869910E+00 -1.51973982E+01  7.59869910E+00  7.59869910E+00
 -1.51973982E+01  7.59869910E+00  7.59869910E+00 -1.51973982E+01  7.59869910E+00
  7.59869910E+00 -1.51973982E+01  7.59869910E+00  7.59869910E+00 -1.51973982E+01
  7.59869910E+00  7.59869910E+00 -1.51973982E+01  7.59869910E+00  7.59869910E+00
 -1.51973982E+01  7.59869910E+00  7.59869910E+00 -1.51973982E+01  7.59869910E+00
  7.59869910E+00 -1.51973982E+01  7.59869910E+00  7.59869910E+00 -1.51973982E+01
  7.59869910E+00  7.59869910E+00 -1.51973982E+01  7.59869910E+00  7.59869910E+00
 -1.51973982E+01  7.59869910E+00  7.59869910E+00 -1.51973982E+01  7.59869910E+00
  7.59869910E+00 -1.51973982E+01  7.59869910E+00  7.59869910E+00 -1.51973982E+01
  7.59869910E+00  7.59869910E+00 -1.51973982E+01  7.59869910E+00  7.59869910E+00
 -1.51973982E+01  7.59869910E+00  7.59869910E+00 -1.51973982E+01  7.59869910E+00
  7.59869910E+00 -1.51973982E+01  7.59869910E+00  7.59869910E+00 -1.51973982E+01
  7.59869910E+00  7.59869910E+00 -1.51973982E+01  7.59869910E+00  7.59869910E+00
 -1.51973982E+01  7.59869910E+00  7.59869910E+00 -1.51973982E+01  7.59869910E+00
  7.59869910E+00 -1.51973982E+01  7.59869910E+00  7.59869910E+00 -1.51973982E+01
  7.59869910E+00  7.59869910E+00 -1.51973982E+01  7.59869910E+00  7.59869910E+00
 -1.51973982E+01  7.59869910E+00  7.59869910E+00 -1.51973982E+01  7.59869910E+00
  7.59869910E+00 -1.51973982E+01  7.59869910E+00  7.59869910E+00 -1.51973982E+01
  7.59869910E+00  7.59869910E+00 -1.51973982E+01  7.59869910E+00  7.59869910E+00
 -1.51973982E+01  7.59869910E+00  7.59869910E+00 -1.51973982E+01  7.59869910E+00
  7.59869910E+00 -1.51973982E+01  7.59869910E+00  7.59869910E+00 -1.51973982E+01
  7.59869910E+00  7.59869910E+00 -1.51973982E+01  7.59869910E+00  7.59869910E+00
 -1.51973982E+01  7.59869910E+00  7.59869910E+00 -1.51973982E+01  7.59869910E+00
  7.59869910E+00 -1.51973982E+01  7.59869910E+00  7.59869910E+00 -1.51973982E+01
  7.59869910E+00  7.59869910E+00 -1.51973982E+01  7.59869910E+00  7.59869910E+00
 -1.51973982E+01  7.59869910E+00  7.59869910E+00 -1.51973982E+01  7.59869910E+00
  7.59869910E+00 -1.51973982E+01  7.59869910E+00  7.59869910E+00 -1.51973982E+01
  7.59869910E+00  7.59869910E+00 -1.51973982E+01  7.59869910E+00  7.59869910E+00
 -1.51973982E+01  7.59869910E+00  7.59869910E+00 -1.51973982E+01  7.59869910E+00
  7.59869910E+00 -1.51973982E+01  7.59869910E+00  7.59869910E+00 -1.51973982E+01
  7.59869910E+00  7.59869910E+00 -1.51973982E+01  7.59869910E+00  7.59869910E+00
 -1.51973982E+01  7.59869910E+00  7.59869910E+00 -1.51973982E+01  7.59869910E+00
  7.59869910E+00 -1.51973982E+01  7.59869910E+00  7.59869910E+00 -1.51973982E+01
  7.59869910E+00  7.59869910E+00 -1.51973982E+01  7.59869910E+00  7.59869910E+00
 -1.51973982E+01  7.59869910E+00  7.59869910E+00 -1.51973982E+01  7.59869910E+00
  7.59869910E+00 -1.51973982E+01  7.59869910E+00  7.59869910E+00 -1.51973982E+01
  7.59869910E+00  7.59869910E+00 -1.51973982E+01  7.59869910E+00  7.59869910E+00
 -1.51973982E+01  7.59869910E+00  7.59869910E+00 -1.51973982E+01  7.59869910E+00
  7.59869910E+00 -1.51973982E+01  7.59869910E+00  7.59869910E+00 -1.51973982E+01
  7.59869910E+00  7.59869910E+00 -1.51973982E+01  7.59869910E+00  7.59869910E+00
 -1.51973982E+01  7.59869910E+00  7.59869910E+00 -1.51973982E+01  7.59869910E+00
  7.59869910E+00 -1.51973982E+01  7.59869910E+00  7.59869910E+00 -1.51973982E+01
  7.59869910E+00  7.59869910E+00 -1.51973982E+01  7.59869910E+00  7.59869910E+00
 -1.51973982E+01  7.59869910E+00  7.59869910E+00 -1.51973982E+01  7.59869910E+00
  7.59869910E+00 -1.51973982E+01  7.59869910E+00  7.59869910E+00 -1.51973982E+01
  7.59869910E+00  7.59869910E+00 -1.51973982E+01  7.59869910E+00  7.59869910E+00
 -1.51973982E+01  7.59869910E+00  7.59869910E+00 -1.51973982E+01  7.59869910E+00
  7.59869910E+00 -1.51973982E+01  7.59869910E+00  7.59869910E+00 -1.51973982E+01
  7.59869910E+00  7.59869910E+00 -1.51973982E+01  7.59869910E+00  7.59869910E+00
 -1.51973982E+01  7.59869910E+00  7.59869910E+00 -1.51973982E+01  7.59869910E+00
  7.59869910E+00 -1.51973982E+01  7.59869910E+00  7.59869910E+00 -1.51973982E+01
  7.59869910E+00  7.59869910E+00 -1.51973982E+01  7.59869910E+00  7.59869910E+00
 -1.51973982E+01  7.59869910E+00  7.59869910E+00 -1.51973982E+01  7.59869910E+00
  7.59869910E+00 -1.51973982E+01  7.59869910E+00  7.59869910E+00 -1.51973982E+01
  7.59869910E+00  7.59869910E+00 -1.51973982E+01  7.59869910E+00  7.59869910E+00
 -1.51973982E+01  7.59869910E+00  7.59869910E+00 -1.51973982E+01  7.59869910E+00
  7.59869910E+00 -1.51973982E+01  7.59869910E+00  7.59869910E+00 -1.51973982E+01
  7.59869910E+00  7.59869910E+00 -1.51973982E+01  7.59869910E+00  7.59869910E+00
 -1.51973982E+01  7.59869910E+00  7.59869910E+00 -1.51973982E+01  7.59869910E+00
  7.59869910E+00 -1.51973982E+01  7.59869910E+00  7.59869910E+00 -1.51973982E+01
  7.59869910E+00  7.59869910E+00 -1.51973982E+01  7.59869910E+00  7.59869910E+00
 -1.51973982E+01  7.59869910E+00  7.59869910E+00 -1.51973982E+01  7.59869910E+00
  7.59869910E+00 -1.51973982E+01  7.59869910E+00  7.59869910E+00 -1.51973982E+01
  7.59869910E+00  7.59869910E+00 -1.51973982E+01  7.59869910E+00  7.59869910E+00
 -1.51973982E+01  7.59869910E+00  7.59869910E+00 -1.51973982E+01  7.59869910E+00
  7.59869910E+00 -1.51973982E+01  7.59869910E+00  7.59869910E+00 -1.51973982E+01
  7.59869910E+00  7.59869910E+00 -1.51973982E+01  7.59869910E+00  7.59869910E+00
 -1.51973982E+01  7.59869910E+00  7.59869910E+00 -1.51973982E+01  7.59869910E+00
  7.59869910E+00 -1.51973982E+01  7.59869910E+00  7.59869910E+00 -1.51973982E+01
  7.59869910E+00  7.59869910E+00 -1.51973982E+01  7.59869910E+00  7.59869910E+00
 -1.51973982E+01  7.59869910E+00  7.59869910E+00 -1.51973982E+01  7.59869910E+00
  7.59869910E+00 -1.51973982E+01  7.59869910E+00  7.59869910E+00 -1.51973982E+01
  7.59869910E+00  7.59869910E+00 -1.51973982E+01  7.59869910E+00  7.59869910E+00
 -1.51973982E+01  7.59869910E+00  7.59869910E+00 -1.51973982E+01  7.59869910E+00
  7.59869910E+00 -1.51973982E+01  7.59869910E+00  7.59869910E+00 -1.51973982E+01
  7.59869910E+00  7.59869910E+00 -1.51973982E+01  7.59869910E+00  7.59869910E+00
 -1.51973982E+01  7.59869910E+00  7.59869910E+00 -1.51973982E+01  7.59869910E+00
  7.59869910E+00 -1.51973982E+01  7.59869910E+00  7.59869910E+00 -1.51973982E+01
  7.59869910E+00  7.59869910E+00 -1.51973982E+01  7.59869910E+00  7.59869910E+00
 -1.51973982E+01  7.59869910E+00  7.59869910E+00 -1.51973982E+01  7.59869910E+00
  7.59869910E+00 -1.51973982E+01  7.59869910E+00  7.59869910E+00 -1.51973982E+01
  7.59869910E+00  7.59869910E+00 -1.51973982E+01  7.59869910E+00  7.59869910E+00
 -1.51973982E+01  7.59869910E+00  7.59869910E+00 -1.51973982E+01  7.59869910E+00
  7.59869910E+00 -1.51973982E+01  7.59869910E+00  7.59869910E+00 -1.51973982E+01
  7.59869910E+00  7.59869910E+00 -1.51973982E+01  7.59869910E+00  7.59869910E+00
 -1.51973982E+01  7.59869910E+00  7.59869910E+00 -1.51973982E+01  7.59869910E+00
  7.59869910E+00 -1.51973982E+01  7.59869910E+00  7.59869910E+00 -1.51973982E+01
  7.59869910E+00  7.59869910E+00 -1.51973982E+01  7.59869910E+00  7.59869910E+00
 -1.51973982E+01  7.59869910E+00  7.59869910E+00 -1.51973982E+01  7.59869910E+00
  7.59869910E+00 -1.51973982E+01  7.59869910E+00  7.59869910E+00 -1.51973982E+01
  7.59869910E+00  7.59869910E+00 -1.51973982E+01  7.59869910E+00  7.59869910E+00
 -1.51973982E+01  7.59869910E+00  7.59869910E+00 -1.51973982E+01  7.59869910E+00
  7.59869910E+00 -1.51973982E+01  7.59869910E+00  7.59869910E+00 -1.51973982E+01
  7.59869910E+00  7.59869910E+00 -1.51973982E+01  7.59869910E+00  7.59869910E+00
 -1.51973982E+01  7.59869910E+00  7.59869910E+00 -1.51973982E+01  7.59869910E+00
  7.59869910E+00 -1.51973982E+01  7.59869910E+00  7.59869910E+00 -1.51973982E+01
  7.59869910E+00  7.59869910E+00 -1.51973982E+01  7.59869910E+00  7.59869910E+00
 -1.51973982E+01  7.59869910E+00  7.59869910E+00 -1.51973982E+01  7.59869910E+00
  7.59869910E+00 -1.51973982E+01  7.59869910E+00  7.59869910E+00 -1.51973982E+01
  7.59869910E+00  7.59869910E+00 -1.51973982E+01  7.59869910E+00  7.59869910E+00
 -1.51973982E+01  7.59869910E+00  7.59869910E+00 -1.51973982E+01  7.59869910E+00
  7.59869910E+00 -1.51973982E+01  7.59869910E+00  7.59869910E+00 -1.51973982E+01
  7.59869910E+00  7.59869910E+00 -1.51973982E+01  7.59869910E+00  7.59869910E+00
 -1.51973982E+01  7.59869910E+00  7.59869910E+00 -1.51973982E+01  7.59869910E+00
  7.59869910E+00 -1.51973982E+01  7.59869910E+00  7.59869910E+00 -1.51973982E+01
  7.59869910E+00  7.59869910E+00 -1.51973982E+01  7.59869910E+00  7.59869910E+00
 -1.51973982E+01  7.59869910E+00  7.59869910E+00 -1.51973982E+01  7.59869910E+00
  7.59869910E+00 -1.51973982E+01  7.59869910E+00  7.59869910E+00 -1.51973982E+01
  7.59869910E+00  7.59869910E+00 -1.51973982E+01  7.59869910E+00  7.59869910E+00
 -1.51973982E+01  7.59869910E+00  7.59869910E+00 -1.51973982E+01  7.59869910E+00
  7.59869910E+00 -1.51973982E+01  7.59869910E+00  7.59869910E+00 -1.51973982E+01
  7.59869910E+00  7.59869910E+00 -1.51973982E+01  7.59869910E+00  7.59869910E+00
 -1.51973982E+01  7.59869910E+00  7.59869910E+00 -1.51973982E+01  7.59869910E+00
  7.59869910E+00 -1.51973982E+01  7.59869910E+00  7.59869910E+00 -1.51973982E+01
  7.59869910E+00  7.59869910E+00 -1.51973982E+01  7.59869910E+00  7.59869910E+00
 -1.51973982E+01  7.59869910E+00  7.59869910E+00 -1.51973982E+01  7.59869910E+00
  7.59869910E+00 -1.51973982E+01  7.59869910E+00  7.59869910E+00 -1.51973982E+01
  7.59869910E+00  7.59869910E+00 -1.51973982E+01  7.59869910E+00  7.59869910E+00
 -1.51973982E+01  7.59869910E+00  7.59869910E+00 -1.51973982E+01  7.59869910E+00
  7.59869910E+00 -1.51973982E+01  7.59869910E+00  7.59869910E+00 -1.51973982E+01
  7.59869910E+00  7.59869910E+00 -1.51973982E+01  7.59869910E+00  7.59869910E+00
 -1.51973982E+01  7.59869910E+00  7.59869910E+00 -1.51973982E+01  7.59869910E+00
  7.59869910E+00 -1.51973982E+01  7.59869910E+00  7.59869910E+00 -1.51973982E+01
  7.59869910E+00  7.59869910E+00 -1.51973982E+01  7.59869910E+00  7.59869910E+00
 -1.51973982E+01  7.59869910E+00  7.59869910E+00 -1.51973982E+01  7.59869910E+00
  7.59869910E+00 -1.51973982E+01  7.59869910E+00  7.59869910E+00 -1.51973982E+01
  7.59869910E+00  7.59869910E+00 -1.51973982E+01  7.59869910E+00  7.59869910E+00
 -1.51973982E+01  7.59869910E+00  7.59869910E+00 -1.51973982E+01  7.59869910E+00
  7.59869910E+00 -1.51973982E+01  7.59869910E+00  7.59869910E+00 -1.51973982E+01
  7.59869910E+00  7.59869910E+00 -1.51973982E+01  7.59869910E+00  7.59869910E+00
 -1.51973982E+01  7.59869910E+00  7.59869910E+00 -1.51973982E+01  7.59869910E+00
  7.59869910E+00 -1.51973982E+01  7.59869910E+00  7.59869910E+00 -1.51973982E+01
  7.59869910E+00  7.59869910E+00 -1.51973982E+01  7.59869910E+00  7.59869910E+00
 -1.51973982E+01  7.59869910E+00  7.59869910E+00 -1.51973982E+01  7.59869910E+00
  7.59869910E+00 -1.51973982E+01  7.59869910E+00  7.59869910E+00 -1.51973982E+01
  7.59869910E+00  7.59869910E+00 -1.51973982E+01  7.59869910E+00  7.59869910E+00
 -1.51973982E+01  7.59869910E+00  7.59869910E+00 -1.51973982E+01  7.59869910E+00
  7.59869910E+00 -1.51973982E+01  7.59869910E+00  7.59869910E+00 -1.51973982E+01
  7.59869910E+00  7.59869910E+00 -1.51973982E+01  7.59869910E+00  7.59869910E+00
 -1.51973982E+01  7.59869910E+00  7.59869910E+00 -1.51973982E+01  7.59869910E+00
  7.59869910E+00 -1.51973982E+01  7.59869910E+00  7.59869910E+00 -1.51973982E+01
  7.59869910E+00  7.59869910E+00 -1.51973982E+01  7.59869910E+00  7.59869910E+00
 -1.51973982E+01  7.59869910E+00  7.59869910E+00 -1.51973982E+01  7.59869910E+00
  7.59869910E+00 -1.51973982E+01  7.59869910E+00  7.59869910E+00 -1.51973982E+01
  7.59869910E+00  7.59869910E+00 -1.51973982E+01  7.59869910E+00  7.59869910E+00
 -1.51973982E+01  7.59869910E+00  7.59869910E+00 -1.51973982E+01  7.59869910E+00
  7.59869910E+00 -1.51973982E+01  7.59869910E+00  7.59869910E+00 -1.51973982E+01
  7.59869910E+00  7.59869910E+00 -1.51973982E+01  7.59869910E+00  7.59869910E+00
 -1.51973982E+01  7.59869910E+00  7.59869910E+00 -1.51973982E+01  7.59869910E+00
  7.59869910E+00 -1.51973982E+01  7.59869910E+00  7.59869910E+00 -1.51973982E+01
  7.59869910E+00  7.59869910E+00 -1.51973982E+01  7.59869910E+00  7.59869910E+00
 -1.51973982E+01  7.59869910E+00  7.59869910E+00 -1.51973982E+01  7.59869910E+00
  7.59869910E+00 -1.51973982E+01  7.59869910E+00  7.59869910E+00 -1.51973982E+01
  7.59869910E+00  7.59869910E+00 -1.51973982E+01  7.59869910E+00  7.59869910E+00
 -1.51973982E+01  7.59869910E+00  7.59869910E+00 -1.51973982E+01  7.59869910E+00
  7.59869910E+00 -1.51973982E+01  7.59869910E+00  7.59869910E+00 -1.51973982E+01
  7.59869910E+00  7.59869910E+00 -1.51973982E+01  7.59869910E+00  7.59869910E+00
 -1.51973982E+01  7.59869910E+00  7.59869910E+00 -1.51973982E+01  7.59869910E+00
  7.59869910E+00 -1.51973982E+01  7.59869910E+00  7.59869910E+00 -1.51973982E+01
  7.59869910E+00  7.59869910E+00 -1.51973982E+01  7.59869910E+00  7.59869910E+00
 -1.51973982E+01  7.59869910E+00  7.59869910E+00 -1.51973982E+01  7.59869910E+00
  7.59869910E+00 -1.51973982E+01  7.59869910E+00  7.59869910E+00 -1.51973982E+01
  7.59869910E+00  7.59869910E+00 -1.51973982E+01  7.59869910E+00  7.59869910E+00
 -1.51973982E+01  7.59869910E+00  7.59869910E+00 -1.51973982E+01  7.59869910E+00
  7.59869910E+00 -1.51973982E+01  7.59869910E+00  7.59869910E+00 -1.51973982E+01
  7.59869910E+00  7.59869910E+00 -1.51973982E+01  7.59869910E+00  7.59869910E+00
 -1.51973982E+01  7.59869910E+00  7.59869910E+00 -1.51973982E+01  7.59869910E+00
  7.59869910E+00 -1.51973982E+01  7.59869910E+00  7.59869910E+00 -1.51973982E+01
  7.59869910E+00  7.59869910E+00 -1.51973982E+01  7.59869910E+00  7.59869910E+00
 -1.51973982E+01  7.59869910E+00  7.59869910E+00 -1.51973982E+01  7.59869910E+00
  7.59869910E+00 -1.51973982E+01  7.59869910E+00  7.59869910E+00 -1.51973982E+01
  7.59869910E+00  7.59869910E+00 -1.51973982E+01  7.59869910E+00  7.59869910E+00
 -1.51973982E+01  7.59869910E+00  7.59869910E+00 -1.51973982E+01  7.59869910E+00
  7.59869910E+00 -1.51973982E+01  7.59869910E+00  7.59869910E+00 -1.51973982E+01
  7.59869910E+00  7.59869910E+00 -1.51973982E+01  7.59869910E+00  7.59869910E+00
 -1.51973982E+01  7.59869910E+00  7.59869910E+00 -1.51973982E+01  7.59869910E+00
  7.59869910E+00 -1.51973982E+01  7.59869910E+00  7.59869910E+00 -1.51973982E+01
  7.59869910E+00  7.59869910E+00 -1.51973982E+01  7.59869910E+00  7.59869910E+00
 -1.51973982E+01  7.59869910E+00  7.59869910E+00 -1.51973982E+01  7.59869910E+00
  7.59869910E+00 -1.51973982E+01  7.59869910E+00  7.59869910E+00 -1.51973982E+01
  7.59869910E+00  7.59869910E+00 -1.51973982E+01  7.59869910E+00  7.59869910E+00
 -1.51973982E+01  7.59869910E+00  7.59869910E+00 -1.51973982E+01  7.59869910E+00
  7.59869910E+00 -1.51973982E+01  7.59869910E+00  7.59869910E+00 -1.51973982E+01
  7.59869910E+00  7.59869910E+00 -1.51973982E+01  7.59869910E+00  7.59869910E+00
 -1.51973982E+01  7.59869910E+00  7.59869910E+00 -1.51973982E+01  7.59869910E+00
  7.59869910E+00 -1.51973982E+01  7.59869910E+00  7.59869910E+00 -1.51973982E+01
  7.59869910E+00  7.59869910E+00 -1.51973982E+01  7.59869910E+00  7.59869910E+00
 -1.51973982E+01  7.59869910E+00  7.59869910E+00 -1.51973982E+01  7.59869910E+00
  7.59869910E+00 -1.51973982E+01  7.59869910E+00  7.59869910E+00 -1.51973982E+01
  7.59869910E+00  7.59869910E+00 -1.51973982E+01  7.59869910E+00  7.59869910E+00
 -1.51973982E+01  7.59869910E+00  7.59869910E+00 -1.51973982E+01  7.59869910E+00
  7.59869910E+00 -1.51973982E+01  7.59869910E+00  7.59869910E+00 -1.51973982E+01
  7.59869910E+00  7.59869910E+00 -1.51973982E+01  7.59869910E+00  7.59869910E+00
 -1.51973982E+01  7.59869910E+00  7.59869910E+00 -1.51973982E+01  7.59869910E+00
  7.59869910E+00 -1.51973982E+01  7.59869910E+00  7.59869910E+00 -1.51973982E+01
  7.59869910E+00  7.59869910E+00 -1.51973982E+01  7.59869910E+00  7.59869910E+00
 -1.51973982E+01  7.59869910E+00  7.59869910E+00 -1.51973982E+01  7.59869910E+00
  7.59869910E+00 -1.51973982E+01  7.59869910E+00  7.59869910E+00 -1.51973982E+01
  7.59869910E+00  7.59869910E+00 -1.51973982E+01  7.59869910E+00  7.59869910E+00
 -1.51973982E+01  7.59869910E+00  7.59869910E+00 -1.51973982E+01  7.59869910E+00
  7.59869910E+00 -1.51973982E+01  7.59869910E+00  7.59869910E+00 -1.51973982E+01
  7.59869910E+00  7.59869910E+00 -1.51973982E+01  7.59869910E+00  7.59869910E+00
 -1.51973982E+01  7.59869910E+00  7.59869910E+00 -1.51973982E+01  7.59869910E+00
  7.59869910E+00 -1.51973982E+01  7.59869910E+00  7.59869910E+00 -1.51973982E+01
  7.59869910E+00  7.59869910E+00 -1.51973982E+01  7.59869910E+00  7.59869910E+00
 -1.51973982E+01  7.59869910E+00  7.59869910E+00 -1.51973982E+01  7.59869910E+00
  7.59869910E+00 -1.51973982E+01  7.59869910E+00  7.59869910E+00 -1.51973982E+01
  7.59869910E+00  7.59869910E+00 -1.51973982E+01  7.59869910E+00  7.59869910E+00
 -1.51973982E+01  7.59869910E+00  7.59869910E+00 -1.51973982E+01  7.59869910E+00
  7.59869910E+00 -1.51973982E+01  7.59869910E+00  7.59869910E+00 -1.51973982E+01
  7.59869910E+00  7.59869910E+00 -1.51973982E+01  7.59869910E+00  7.59869910E+00
 -1.51973982E+01  7.59869910E+00  7.59869910E+00 -1.51973982E+01  7.59869910E+00
  7.59869910E+00 -1.51973982E+01  7.59869910E+00  7.59869910E+00 -1.51973982E+01
  7.59869910E+00  7.59869910E+00 -1.51973982E+01  7.59869910E+00  7.59869910E+00
 -1.51973982E+01  7.59869910E+00  7.59869910E+00 -1.51973982E+01  7.59869910E+00
  7.59869910E+00 -1.51973982E+01  7.59869910E+00  7.59869910E+00 -1.51973982E+01
  7.59869910E+00  7.59869910E+00 -1.51973982E+01  7.59869910E+00  7.59869910E+00
 -1.51973982E+01  7.59869910E+00  7.59869910E+00 -1.51973982E+01  7.59869910E+00
  7.59869910E+00 -1.51973982E+01  7.59869910E+00  7.59869910E+00 -1.51973982E+01
  7.59869910E+00  7.59869910E+00 -1.51973982E+01  7.59869910E+00  7.59869910E+00
 -1.51973982E+01  7.59869910E+00  7.59869910E+00 -1.51973982E+01  7.59869910E+00
  7.59869910E+00 -1.51973982E+01  7.59869910E+00  7.59869910E+00 -1.51973982E+01
  7.59869910E+00  7.59869910E+00 -1.51973982E+01  7.59869910E+00  7.59869910E+00
 -1.51973982E+01  7.59869910E+00  7.59869910E+00 -1.51973982E+01  7.59869910E+00
  7.59869910E+00 -1.51973982E+01  7.59869910E+00  7.59869910E+00 -1.51973982E+01
  7.59869910E+00  7.59869910E+00 -1.51973982E+01  7.59869910E+00  7.59869910E+00
 -1.51973982E+01  7.59869910E+00  7.59869910E+00 -1.51973982E+01  7.59869910E+00
  7.59869910E+00 -1.51973982E+01  7.59869910E+00  7.59869910E+00 -1.51973982E+01
  7.59869910E+00  7.59869910E+00 -1.51973982E+01  7.59869910E+00  7.59869910E+00
 -1.51973982E+01  7.59869910E+00  7.59869910E+00 -1.51973982E+01  7.59869910E+00
  7.59869910E+00 -1.51973982E+01  7.59869910E+00  7.59869910E+00 -1.51973982E+01
  7.59869910E+00  7.59869910E+00 -1.51973982E+01  7.59869910E+00  7.59869910E+00
 -1.51973982E+01  7.59869910E+00  7.59869910E+00 -1.51973982E+01  7.59869910E+00
  7.59869910E+00 -1.51973982E+01  7.59869910E+00  7.59869910E+00 -1.51973982E+01
  7.59869910E+00  7.59869910E+00 -1.51973982E+01  7.59869910E+00  7.59869910E+00
 -1.51973982E+01  7.59869910E+00  7.59869910E+00 -1.51973982E+01  7.59869910E+00
  7.59869910E+00 -1.51973982E+01  7.59869910E+00  7.59869910E+00 -1.51973982E+01
  7.59869910E+00  7.59869910E+00 -1.51973982E+01  7.59869910E+00  7.59869910E+00
 -1.51973982E+01  7.59869910E+00  7.59869910E+00 -1.51973982E+01  7.59869910E+00
  7.59869910E+00 -1.51973982E+01  7.59869910E+00  7.59869910E+00 -1.51973982E+01
  7.59869910E+00  7.59869910E+00 -1.51973982E+01  7.59869910E+00  7.59869910E+00
 -1.51973982E+01  7.59869910E+00  7.59869910E+00 -1.51973982E+01  7.59869910E+00
  7.59869910E+00 -1.51973982E+01  7.59869910E+00  7.59869910E+00 -1.51973982E+01
  7.59869910E+00  7.59869910E+00 -1.51973982E+01  7.59869910E+00  7.59869910E+00
 -1.51973982E+01  7.59869910E+00  7.59869910E+00 -1.51973982E+01  7.59869910E+00
  7.59869910E+00 -1.51973982E+01  7.59869910E+00  7.59869910E+00 -1.51973982E+01
  7.59869910E+00  7.59869910E+00 -1.51973982E+01  7.59869910E+00  7.59869910E+00
 -1.51973982E+01  7.59869910E+00  7.59869910E+00 -1.51973982E+01  7.59869910E+00
  7.59869910E+00 -1.51973982E+01  7.59869910E+00  7.59869910E+00 -1.51973982E+01
  7.59869910E+00  7.59869910E+00 -1.51973982E+01  7.59869910E+00  7.59869910E+00
 -1.51973982E+01  7.59869910E+00  7.59869910E+00 -1.51973982E+01  7.59869910E+00
  7.59869910E+00 -1.51973982E+01  7.59869910E+00  7.59869910E+00 -1.51973982E+01
  7.59869910E+00  7.59869910E+00 -1.51973982E+01  7.59869910E+00  7.59869910E+00
 -1.51973982E+01  7.59869910E+00  7.59869910E+00 -1.51973982E+01  7.59869910E+00
  7.59869910E+00 -1.51973982E+01  7.59869910E+00  7.59869910E+00 -1.51973982E+01
  7.59869910E+00  7.59869910E+00 -1.51973982E+01  7.59869910E+00  7.59869910E+00
 -1.51973982E+01  7.59869910E+00  7.59869910E+00 -1.51973982E+01  7.59869910E+00
  7.59869910E+00 -1.51973982E+01  7.59869910E+00  7.59869910E+00 -1.51973982E+01
  7.59869910E+00  7.59869910E+00 -1.51973982E+01  7.59869910E+00  7.59869910E+00
 -1.51973982E+01  7.59869910E+00  7.59869910E+00 -1.51973982E+01  7.59869910E+00
  7.59869910E+00 -1.51973982E+01  7.59869910E+00  7.59869910E+00 -1.51973982E+01
  7.59869910E+00  7.59869910E+00 -1.51973982E+01  7.59869910E+00  7.59869910E+00
 -1.51973982E+01  7.59869910E+00  7.59869910E+00 -1.51973982E+01  7.59869910E+00
  7.59869910E+00 -1.51973982E+01  7.59869910E+00  7.59869910E+00 -1.51973982E+01
  7.59869910E+00  7.59869910E+00 -1.51973982E+01  7.59869910E+00  7.59869910E+00
 -1.51973982E+01  7.59869910E+00  7.59869910E+00 -1.51973982E+01  7.59869910E+00
  7.59869910E+00 -1.51973982E+01  7.59869910E+00  7.59869910E+00 -1.51973982E+01
  7.59869910E+00  7.59869910E+00 -1.51973982E+01  7.59869910E+00  7.59869910E+00
 -1.51973982E+01  7.59869910E+00  7.59869910E+00 -1.51973982E+01  7.59869910E+00
  7.59869910E+00 -1.51973982E+01  7.59869910E+00  7.59869910E+00 -1.51973982E+01
  7.59869910E+00  7.59869910E+00 -1.51973982E+01  7.59869910E+00  7.59869910E+00
 -1.51973982E+01  7.59869910E+00  7.59869910E+00 -1.51973982E+01  7.59869910E+00
  7.59869910E+00 -1.51973982E+01  7.59869910E+00  7.59869910E+00 -1.51973982E+01
  7.59869910E+00  7.59869910E+00 -1.51973982E+01  7.59869910E+00  7.59869910E+00
 -1.51973982E+01  7.59869910E+00  7.59869910E+00 -1.51973982E+01  7.59869910E+00
  7.59869910E+00 -1.51973982E+01  7.59869910E+00  7.59869910E+00 -1.51973982E+01
  7.59869910E+00  7.59869910E+00 -1.51973982E+01  7.59869910E+00  7.59869910E+00
 -1.51973982E+01  7.59869910E+00  7.59869910E+00 -1.51973982E+01  7.59869910E+00
  7.59869910E+00 -1.51973982E+01  7.59869910E+00  7.59869910E+00 -1.51973982E+01
  7.59869910E+00  7.59869910E+00 -1.51973982E+01  7.59869910E+00  7.59869910E+00
 -1.51973982E+01  7.59869910E+00  7.59869910E+00 -1.51973982E+01  7.59869910E+00
  7.59869910E+00 -1.51973982E+01  7.59869910E+00  7.59869910E+00 -1.51973982E+01
  7.59869910E+00  7.59869910E+00 -1.51973982E+01  7.59869910E+00  7.59869910E+00
 -1.51973982E+01  7.59869910E+00  7.59869910E+00 -1.51973982E+01  7.59869910E+00
  7.59869910E+00 -1.51973982E+01  7.59869910E+00  7.59869910E+00 -1.51973982E+01
  7.59869910E+00  7.59869910E+00 -1.51973982E+01  7.59869910E+00  7.59869910E+00
 -1.51973982E+01  7.59869910E+00  7.59869910E+00 -1.51973982E+01  7.59869910E+00
  7.59869910E+00 -1.51973982E+01  7.59869910E+00  7.59869910E+00 -1.51973982E+01
  7.59869910E+00  7.59869910E+00 -1.51973982E+01  7.59869910E+00  7.59869910E+00
 -1.51973982E+01  7.59869910E+00  7.59869910E+00 -1.51973982E+01  7.59869910E+00
  7.59869910E+00 -1.51973982E+01  7.59869910E+00  7.59869910E+00 -1.51973982E+01
  7.59869910E+00  7.59869910E+00 -1.51973982E+01  7.59869910E+00  7.59869910E+00
 -1.51973982E+01  7.59869910E+00  7.59869910E+00 -1.51973982E+01  7.59869910E+00
  7.59869910E+00 -1.51973982E+01  7.59869910E+00  7.59869910E+00 -1.51973982E+01
  7.59869910E+00  7.59869910E+00 -1.51973982E+01  7.59869910E+00  7.59869910E+00
 -1.51973982E+01  7.59869910E+00  7.59869910E+00 -1.51973982E+01  7.59869910E+00
  7.59869910E+00 -1.51973982E+01  7.59869910E+00  7.59869910E+00 -1.51973982E+01
  7.59869910E+00  7.59869910E+00 -1.51973982E+01  7.59869910E+00  7.59869910E+00
 -1.51973982E+01  7.59869910E+00  7.59869910E+00 -1.51973982E+01  7.59869910E+00
  7.59869910E+00 -1.51973982E+01  7.59869910E+00  7.59869910E+00 -1.51973982E+01
  7.59869910E+00  7.59869910E+00 -1.51973982E+01  7.59869910E+00  7.59869910E+00
 -1.51973982E+01  7.59869910E+00  7.59869910E+00 -1.51973982E+01  7.59869910E+00
  7.59869910E+00 -1.51973982E+01  7.59869910E+00  7.59869910E+00 -1.51973982E+01
  7.59869910E+00  7.59869910E+00 -1.51973982E+01  7.59869910E+00  7.59869910E+00
 -1.51973982E+01  7.59869910E+00  7.59869910E+00 -1.51973982E+01  7.59869910E+00
  7.59869910E+00 -1.51973982E+01  7.59869910E+00  7.59869910E+00 -1.51973982E+01
  7.59869910E+00  7.59869910E+00 -1.51973982E+01  7.59869910E+00  7.59869910E+00
 -1.51973982E+01  7.59869910E+00  7.59869910E+00 -1.51973982E+01  7.59869910E+00
  7.59869910E+00 -1.51973982E+01  7.59869910E+00  7.59869910E+00 -1.51973982E+01
  7.59869910E+00  7.59869910E+00 -1.51973982E+01  7.59869910E+00  7.59869910E+00
 -1.51973982E+01  7.59869910E+00  7.59869910E+00 -1.51973982E+01  7.59869910E+00
  7.59869910E+00 -1.51973982E+01  7.59869910E+00  7.59869910E+00 -1.51973982E+01
  7.59869910E+00  7.59869910E+00 -1.51973982E+01  7.59869910E+00  7.59869910E+00
 -1.51973982E+01  7.59869910E+00  7.59869910E+00 -1.51973982E+01  7.59869910E+00
  7.59869910E+00 -1.51973982E+01  7.59869910E+00  7.59869910E+00 -1.51973982E+01
  7.59869910E+00  7.59869910E+00 -1.51973982E+01  7.59869910E+00  7.59869910E+00
 -1.51973982E+01  7.59869910E+00  7.59869910E+00 -1.51973982E+01  7.59869910E+00
  7.59869910E+00 -1.51973982E+01  7.59869910E+00  7.59869910E+00 -1.51973982E+01
  7.59869910E+00  7.59869910E+00 -1.51973982E+01  7.59869910E+00  7.59869910E+00
 -1.51973982E+01  7.59869910E+00  7.59869910E+00 -1.51973982E+01  7.59869910E+00
  7.59869910E+00 -1.51973982E+01  7.59869910E+00  7.59869910E+00 -1.51973982E+01
  7.59869910E+00  7.59869910E+00 -1.51973982E+01  7.59869910E+00  7.59869910E+00
 -1.51973982E+01  7.59869910E+00  7.59869910E+00 -1.51973982E+01  7.59869910E+00
  7.59869910E+00 -1.51973982E+01  7.59869910E+00  7.59869910E+00 -1.51973982E+01
  7.59869910E+00  7.59869910E+00 -1.51973982E+01  7.59869910E+00  7.59869910E+00
 -1.51973982E+01  7.59869910E+00  7.59869910E+00 -1.51973982E+01  7.59869910E+00
  7.59869910E+00 -1.51973982E+01  7.59869910E+00  7.59869910E+00 -1.51973982E+01
  7.59869910E+00  7.59869910E+00 -1.51973982E+01  7.59869910E+00  7.59869910E+00
 -1.51973982E+01  7.59869910E+00  7.59869910E+00 -1.51973982E+01  7.59869910E+00
  7.59869910E+00 -1.51973982E+01  7.59869910E+00  7.59869910E+00 -1.51973982E+01
  7.59869910E+00  7.59869910E+00 -1.51973982E+01  7.59869910E+00  7.59869910E+00
 -1.51973982E+01  7.59869910E+00  7.59869910E+00 -1.51973982E+01  7.59869910E+00
  7.59869910E+00 -1.51973982E+01  7.59869910E+00  7.59869910E+00 -1.51973982E+01
  7.59869910E+00  7.59869910E+00 -1.51973982E+01  7.59869910E+00  7.59869910E+00
 -1.51973982E+01  7.59869910E+00  7.59869910E+00 -1.51973982E+01  7.59869910E+00
  7.59869910E+00 -1.51973982E+01  7.59869910E+00  7.59869910E+00 -1.51973982E+01
  7.59869910E+00  7.59869910E+00 -1.51973982E+01  7.59869910E+00  7.59869910E+00
 -1.51973982E+01  7.59869910E+00  7.59869910E+00 -1.51973982E+01  7.59869910E+00
  7.59869910E+00 -1.51973982E+01  7.59869910E+00  7.59869910E+00 -1.51973982E+01
  7.59869910E+00  7.59869910E+00 -1.51973982E+01  7.59869910E+00  7.59869910E+00
 -1.51973982E+01  7.59869910E+00  7.59869910E+00 -1.51973982E+01  7.59869910E+00
  7.59869910E+00 -1.51973982E+01  7.59869910E+00  7.59869910E+00 -1.51973982E+01
  7.59869910E+00  7.59869910E+00 -1.51973982E+01  7.59869910E+00  7.59869910E+00
 -1.51973982E+01  7.59869910E+00  7.59869910E+00 -1.51973982E+01  7.59869910E+00
  7.59869910E+00 -1.51973982E+01  7.59869910E+00  7.59869910E+00 -1.51973982E+01
  7.59869910E+00  7.59869910E+00 -1.51973982E+01  7.59869910E+00  7.59869910E+00
 -1.51973982E+01  7.59869910E+00  7.59869910E+00 -1.51973982E+01  7.59869910E+00
  7.59869910E+00 -1.51973982E+01  7.59869910E+00  7.59869910E+00 -1.51973982E+01
  7.59869910E+00  7.59869910E+00 -1.51973982E+01  7.59869910E+00  7.59869910E+00
 -1.51973982E+01  7.59869910E+00  7.59869910E+00 -1.51973982E+01  7.59869910E+00
  7.59869910E+00 -1.51973982E+01  7.59869910E+00  7.59869910E+00 -1.51973982E+01
  7.59869910E+00  7.59869910E+00 -1.51973982E+01  7.59869910E+00  7.59869910E+00
 -1.51973982E+01  7.59869910E+00  7.59869910E+00 -1.51973982E+01  7.59869910E+00
  7.59869910E+00 -1.51973982E+01  7.59869910E+00  7.59869910E+00 -1.51973982E+01
  7.59869910E+00  7.59869910E+00 -1.51973982E+01  7.59869910E+00  7.59869910E+00
 -1.51973982E+01  7.59869910E+00  7.59869910E+00 -1.51973982E+01  7.59869910E+00
  7.59869910E+00 -1.51973982E+01  7.59869910E+00  7.59869910E+00 -1.51973982E+01
  7.59869910E+00  7.59869910E+00 -1.51973982E+01  7.59869910E+00  7.59869910E+00
 -1.51973982E+01  7.59869910E+00  7.59869910E+00 -1.51973982E+01  7.59869910E+00
  7.59869910E+00 -1.51973982E+01  7.59869910E+00  7.59869910E+00 -1.51973982E+01
  7.59869910E+00  7.59869910E+00 -1.51973982E+01  7.59869910E+00  7.59869910E+00
 -1.51973982E+01  7.59869910E+00  7.59869910E+00 -1.51973982E+01  7.59869910E+00
  7.59869910E+00 -1.51973982E+01  7.59869910E+00  7.59869910E+00 -1.51973982E+01
  7.59869910E+00  7.59869910E+00 -1.51973982E+01  7.59869910E+00  7.59869910E+00
 -1.51973982E+01  7.59869910E+00  7.59869910E+00 -1.51973982E+01  7.59869910E+00
  7.59869910E+00 -1.51973982E+01  7.59869910E+00  7.59869910E+00 -1.51973982E+01
  7.59869910E+00  7.59869910E+00 -1.51973982E+01  7.59869910E+00  7.59869910E+00
 -1.51973982E+01  7.59869910E+00  7.59869910E+00 -1.51973982E+01  7.59869910E+00
  7.59869910E+00 -1.51973982E+01  7.59869910E+00  7.59869910E+00 -1.51973982E+01
  7.59869910E+00  7.59869910E+00 -1.51973982E+01  7.59869910E+00  7.59869910E+00
 -1.51973982E+01  7.59869910E+00  7.59869910E+00 -1.51973982E+01  7.59869910E+00
  7.59869910E+00 -1.51973982E+01  7.59869910E+00  7.59869910E+00 -1.51973982E+01
  7.59869910E+00  7.59869910E+00 -1.51973982E+01  7.59869910E+00  7.59869910E+00
 -1.51973982E+01  7.59869910E+00  7.59869910E+00 -1.51973982E+01  7.59869910E+00
  7.59869910E+00 -1.51973982E+01  7.59869910E+00  7.59869910E+00 -1.51973982E+01
  7.59869910E+00  7.59869910E+00 -1.51973982E+01  7.59869910E+00  7.59869910E+00
 -1.51973982E+01  7.59869910E+00  7.59869910E+00 -1.51973982E+01  7.59869910E+00
  7.59869910E+00 -1.51973982E+01  7.59869910E+00  7.59869910E+00 -1.51973982E+01
  7.59869910E+00  7.59869910E+00 -1.51973982E+01  7.59869910E+00  7.59869910E+00
 -1.51973982E+01  7.59869910E+00  7.59869910E+00 -1.51973982E+01  7.59869910E+00
  7.59869910E+00 -1.51973982E+01  7.59869910E+00  7.59869910E+00 -1.51973982E+01
  7.59869910E+00  7.59869910E+00 -1.51973982E+01  7.59869910E+00  7.59869910E+00
 -1.51973982E+01  7.59869910E+00  7.59869910E+00 -1.51973982E+01  7.59869910E+00
  7.59869910E+00 -1.51973982E+01  7.59869910E+00  7.59869910E+00 -1.51973982E+01
  7.59869910E+00  7.59869910E+00 -1.51973982E+01  7.59869910E+00  7.59869910E+00
 -1.51973982E+01  7.59869910E+00  7.59869910E+00 -1.51973982E+01  7.59869910E+00
  7.59869910E+00 -1.51973982E+01  7.59869910E+00  7.59869910E+00 -1.51973982E+01
  7.59869910E+00  7.59869910E+00 -1.51973982E+01  7.59869910E+00  7.59869910E+00
 -1.51973982E+01  7.59869910E+00  7.59869910E+00 -1.51973982E+01  7.59869910E+00
  7.59869910E+00 -1.51973982E+01  7.59869910E+00  7.59869910E+00 -1.51973982E+01
  7.59869910E+00  7.59869910E+00 -1.51973982E+01  7.59869910E+00  7.59869910E+00
 -1.51973982E+01  7.59869910E+00  7.59869910E+00 -1.51973982E+01  7.59869910E+00
  7.59869910E+00 -1.51973982E+01  7.59869910E+00  7.59869910E+00 -1.51973982E+01
  7.59869910E+00  7.59869910E+00 -1.51973982E+01  7.59869910E+00  7.59869910E+00
 -1.51973982E+01  7.59869910E+00  7.59869910E+00 -1.51973982E+01  7.59869910E+00
  7.59869910E+00 -1.51973982E+01  7.59869910E+00  7.59869910E+00 -1.51973982E+01
  7.59869910E+00  7.59869910E+00 -1.51973982E+01  7.59869910E+00  7.59869910E+00
 -1.51973982E+01  7.59869910E+00  7.59869910E+00 -1.51973982E+01  7.59869910E+00
  7.59869910E+00 -1.51973982E+01  7.59869910E+00  7.59869910E+00 -1.51973982E+01
  7.59869910E+00  7.59869910E+00 -1.51973982E+01  7.59869910E+00  7.59869910E+00
 -1.51973982E+01  7.59869910E+00  7.59869910E+00 -1.51973982E+01  7.59869910E+00
  7.59869910E+00 -1.51973982E+01  7.59869910E+00  7.59869910E+00 -1.51973982E+01
  7.59869910E+00  7.59869910E+00 -1.51973982E+01  7.59869910E+00  7.59869910E+00
 -1.51973982E+01  7.59869910E+00  7.59869910E+00 -1.51973982E+01  7.59869910E+00
  7.59869910E+00 -1.51973982E+01  7.59869910E+00  7.59869910E+00 -1.51973982E+01
  7.59869910E+00  7.59869910E+00 -1.51973982E+01  7.59869910E+00  7.59869910E+00
 -1.51973982E+01  7.59869910E+00  7.59869910E+00 -1.51973982E+01  7.59869910E+00
  7.59869910E+00 -1.51973982E+01  7.59869910E+00  7.59869910E+00 -1.51973982E+01
  7.59869910E+00  7.59869910E+00 -1.51973982E+01  7.59869910E+00  7.59869910E+00
 -1.51973982E+01  7.59869910E+00  7.59869910E+00 -1.51973982E+01  7.59869910E+00
  7.59869910E+00 -1.51973982E+01  7.59869910E+00  7.59869910E+00 -1.51973982E+01
  7.59869910E+00  7.59869910E+00 -1.51973982E+01  7.59869910E+00  7.59869910E+00
 -1.51973982E+01  7.59869910E+00  7.59869910E+00 -1.51973982E+01  7.59869910E+00
  7.59869910E+00 -1.51973982E+01  7.59869910E+00  7.59869910E+00 -1.51973982E+01
  7.59869910E+00  7.59869910E+00 -1.51973982E+01  7.59869910E+00  7.59869910E+00
 -1.51973982E+01  7.59869910E+00  7.59869910E+00 -1.51973982E+01  7.59869910E+00
  7.59869910E+00 -1.51973982E+01  7.59869910E+00  7.59869910E+00 -1.51973982E+01
  7.59869910E+00  7.59869910E+00 -1.51973982E+01  7.59869910E+00  7.59869910E+00
 -1.51973982E+01  7.59869910E+00  7.59869910E+00 -1.51973982E+01  7.59869910E+00
  7.59869910E+00 -1.51973982E+01  7.59869910E+00  7.59869910E+00 -1.51973982E+01
  7.59869910E+00  7.59869910E+00 -1.51973982E+01  7.59869910E+00  7.59869910E+00
 -1.51973982E+01  7.59869910E+00  7.59869910E+00 -1.51973982E+01  7.59869910E+00
  7.59869910E+00 -1.51973982E+01  7.59869910E+00  7.59869910E+00 -1.51973982E+01
  7.59869910E+00  7.59869910E+00 -1.51973982E+01  7.59869910E+00  7.59869910E+00
 -1.51973982E+01  7.59869910E+00  7.59869910E+00 -1.51973982E+01  7.59869910E+00
  7.59869910E+00 -1.51973982E+01  7.59869910E+00  7.59869910E+00 -1.51973982E+01
  7.59869910E+00  7.59869910E+00 -1.51973982E+01  7.59869910E+00  7.59869910E+00
 -1.51973982E+01  7.59869910E+00  7.59869910E+00 -1.51973982E+01  7.59869910E+00
  7.59869910E+00 -1.51973982E+01  7.59869910E+00  7.59869910E+00 -1.51973982E+01
  7.59869910E+00  7.59869910E+00 -1.51973982E+01  7.59869910E+00  7.59869910E+00
 -1.51973982E+01  7.59869910E+00  7.59869910E+00 -1.51973982E+01  7.59869910E+00
  7.59869910E+00 -1.51973982E+01  7.59869910E+00  7.59869910E+00 -1.51973982E+01
  7.59869910E+00  7.59869910E+00 -1.51973982E+01  7.59869910E+00  7.59869910E+00
 -1.51973982E+01  7.59869910E+00  7.59869910E+00 -1.51973982E+01  7.59869910E+00
  7.59869910E+00 -1.51973982E+01  7.59869910E+00  7.59869910E+00 -1.51973982E+01
  7.59869910E+00  7.59869910E+00 -1.51973982E+01  7.59869910E+00  7.59869910E+00
 -1.51973982E+01  7.59869910E+00  7.59869910E+00 -1.51973982E+01  7.59869910E+00
  7.59869910E+00 -1.51973982E+01  7.59869910E+00  7.59869910E+00 -1.51973982E+01
  7.59869910E+00  7.59869910E+00 -1.51973982E+01  7.59869910E+00  7.59869910E+00
 -1.51973982E+01  7.59869910E+00  7.59869910E+00 -1.51973982E+01  7.59869910E+00
  7.59869910E+00 -1.51973982E+01  7.59869910E+00  7.59869910E+00 -1.51973982E+01
  7.59869910E+00  7.59869910E+00 -1.51973982E+01  7.59869910E+00  7.59869910E+00
 -1.51973982E+01  7.59869910E+00  7.59869910E+00 -1.51973982E+01  7.59869910E+00
  7.59869910E+00 -1.51973982E+01  7.59869910E+00  7.59869910E+00 -1.51973982E+01
  7.59869910E+00  7.59869910E+00 -1.51973982E+01  7.59869910E+00  7.59869910E+00
 -1.51973982E+01  7.59869910E+00  7.59869910E+00 -1.51973982E+01  7.59869910E+00
  7.59869910E+00 -1.51973982E+01  7.59869910E+00  7.59869910E+00 -1.51973982E+01
  7.59869910E+00  7.59869910E+00 -1.51973982E+01  7.59869910E+00  7.59869910E+00
 -1.51973982E+01  7.59869910E+00  7.59869910E+00 -1.51973982E+01  7.59869910E+00
  7.59869910E+00 -1.51973982E+01  7.59869910E+00  7.59869910E+00 -1.51973982E+01
  7.59869910E+00  7.59869910E+00 -1.51973982E+01  7.59869910E+00  7.59869910E+00
 -1.51973982E+01  7.59869910E+00  7.59869910E+00 -1.51973982E+01  7.59869910E+00
  7.59869910E+00 -1.51973982E+01  7.59869910E+00  7.59869910E+00 -1.51973982E+01
  7.59869910E+00  7.59869910E+00 -1.51973982E+01  7.59869910E+00  7.59869910E+00
 -1.51973982E+01  7.59869910E+00  7.59869910E+00 -1.51973982E+01  7.59869910E+00
  7.59869910E+00 -1.51973982E+01  7.59869910E+00  7.59869910E+00 -1.51973982E+01
  7.59869910E+00  7.59869910E+00 -1.51973982E+01  7.59869910E+00  7.59869910E+00
 -1.51973982E+01  7.59869910E+00  7.59869910E+00 -1.51973982E+01  7.59869910E+00
  7.59869910E+00 -1.51973982E+01  7.59869910E+00  7.59869910E+00 -1.51973982E+01
  7.59869910E+00  7.59869910E+00 -1.51973982E+01  7.59869910E+00  7.59869910E+00
 -1.51973982E+01  7.59869910E+00  7.59869910E+00 -1.51973982E+01  7.59869910E+00
  7.59869910E+00 -1.51973982E+01  7.59869910E+00  7.59869910E+00 -1.51973982E+01
  7.59869910E+00  7.59869910E+00 -1.51973982E+01  7.59869910E+00  7.59869910E+00
 -1.51973982E+01  7.59869910E+00  7.59869910E+00 -1.51973982E+01  7.59869910E+00
  7.59869910E+00 -1.51973982E+01  7.59869910E+00  7.59869910E+00 -1.51973982E+01
  7.59869910E+00  7.59869910E+00 -1.51973982E+01  7.59869910E+00  7.59869910E+00
 -1.51973982E+01  7.59869910E+00  7.59869910E+00 -1.51973982E+01  7.59869910E+00
  7.59869910E+00 -1.51973982E+01  7.59869910E+00  7.59869910E+00 -1.51973982E+01
  7.59869910E+00  7.59869910E+00 -1.51973982E+01  7.59869910E+00  7.59869910E+00
 -1.51973982E+01  7.59869910E+00  7.59869910E+00 -1.51973982E+01  7.59869910E+00
  7.59869910E+00 -1.51973982E+01  7.59869910E+00  7.59869910E+00 -1.51973982E+01
  7.59869910E+00  7.59869910E+00 -1.51973982E+01  7.59869910E+00  7.59869910E+00
 -1.51973982E+01  7.59869910E+00  7.59869910E+00 -1.51973982E+01  7.59869910E+00
  7.59869910E+00 -1.51973982E+01  7.59869910E+00  7.59869910E+00 -1.51973982E+01
  7.59869910E+00  7.59869910E+00 -1.51973982E+01  7.59869910E+00  7.59869910E+00
 -1.51973982E+01  7.59869910E+00  7.59869910E+00 -1.51973982E+01  7.59869910E+00
  7.59869910E+00 -1.51973982E+01  7.59869910E+00  7.59869910E+00 -1.51973982E+01
  7.59869910E+00  7.59869910E+00 -1.51973982E+01  7.59869910E+00  7.59869910E+00
 -1.51973982E+01  7.59869910E+00  7.59869910E+00 -1.51973982E+01  7.59869910E+00
  7.59869910E+00 -1.51973982E+01  7.59869910E+00  7.59869910E+00 -1.51973982E+01
  7.59869910E+00  7.59869910E+00 -1.51973982E+01  7.59869910E+00  7.59869910E+00
 -1.51973982E+01  7.59869910E+00  7.59869910E+00 -1.51973982E+01  7.59869910E+00
  7.59869910E+00 -1.51973982E+01  7.59869910E+00  7.59869910E+00 -1.51973982E+01
  7.59869910E+00  7.59869910E+00 -1.51973982E+01  7.59869910E+00  7.59869910E+00
 -1.51973982E+01  7.59869910E+00  7.59869910E+00 -1.51973982E+01  7.59869910E+00
  7.59869910E+00 -1.51973982E+01  7.59869910E+00  7.59869910E+00 -1.51973982E+01
  7.59869910E+00  7.59869910E+00 -1.51973982E+01  7.59869910E+00  7.59869910E+00
 -1.51973982E+01  7.59869910E+00  7.59869910E+00 -1.51973982E+01  7.59869910E+00
  7.59869910E+00 -1.51973982E+01  7.59869910E+00  7.59869910E+00 -1.51973982E+01
  7.59869910E+00  7.59869910E+00 -1.51973982E+01  7.59869910E+00  7.59869910E+00
 -1.51973982E+01  7.59869910E+00  7.59869910E+00 -1.51973982E+01  7.59869910E+00
  7.59869910E+00 -1.51973982E+01  7.59869910E+00  7.59869910E+00 -1.51973982E+01
  7.59869910E+00  7.59869910E+00 -1.51973982E+01  7.59869910E+00  7.59869910E+00
 -1.51973982E+01  7.59869910E+00  7.59869910E+00 -1.51973982E+01  7.59869910E+00
  7.59869910E+00 -1.51973982E+01  7.59869910E+00  7.59869910E+00 -1.51973982E+01
  7.59869910E+00  7.59869910E+00 -1.51973982E+01  7.59869910E+00  7.59869910E+00
 -1.51973982E+01  7.59869910E+00  7.59869910E+00 -1.51973982E+01  7.59869910E+00
  7.59869910E+00 -1.51973982E+01  7.59869910E+00  7.59869910E+00 -1.51973982E+01
  7.59869910E+00  7.59869910E+00 -1.51973982E+01  7.59869910E+00  7.59869910E+00
 -1.51973982E+01  7.59869910E+00  7.59869910E+00 -1.51973982E+01  7.59869910E+00
  7.59869910E+00 -1.51973982E+01  7.59869910E+00  7.59869910E+00 -1.51973982E+01
  7.59869910E+00  7.59869910E+00 -1.51973982E+01  7.59869910E+00  7.59869910E+00
 -1.51973982E+01  7.59869910E+00  7.59869910E+00 -1.51973982E+01  7.59869910E+00
  7.59869910E+00 -1.51973982E+01  7.59869910E+00  7.59869910E+00 -1.51973982E+01
  7.59869910E+00  7.59869910E+00 -1.51973982E+01  7.59869910E+00  7.59869910E+00
 -1.51973982E+01  7.59869910E+00  7.59869910E+00 -1.51973982E+01  7.59869910E+00
  7.59869910E+00 -1.51973982E+01  7.59869910E+00  7.59869910E+00 -1.51973982E+01
  7.59869910E+00  7.59869910E+00 -1.51973982E+01  7.59869910E+00  7.59869910E+00
 -1.51973982E+01  7.59869910E+00  7.59869910E+00 -1.51973982E+01  7.59869910E+00
  7.59869910E+00 -1.51973982E+01  7.59869910E+00  7.59869910E+00 -1.51973982E+01
  7.59869910E+00  7.59869910E+00 -1.51973982E+01  7.59869910E+00  7.59869910E+00
 -1.51973982E+01  7.59869910E+00  7.59869910E+00 -1.51973982E+01  7.59869910E+00
  7.59869910E+00 -1.51973982E+01  7.59869910E+00  7.59869910E+00 -1.51973982E+01
  7.59869910E+00  7.59869910E+00 -1.51973982E+01  7.59869910E+00  7.59869910E+00
 -1.51973982E+01  7.59869910E+00  7.59869910E+00 -1.51973982E+01  7.59869910E+00
  7.59869910E+00 -1.51973982E+01  7.59869910E+00  7.59869910E+00 -1.51973982E+01
  7.59869910E+00  7.59869910E+00 -1.51973982E+01  7.59869910E+00  7.59869910E+00
 -1.51973982E+01  7.59869910E+00  7.59869910E+00 -1.51973982E+01  7.59869910E+00
  7.59869910E+00 -1.51973982E+01  7.59869910E+00  7.59869910E+00 -1.51973982E+01
  7.59869910E+00  7.59869910E+00 -1.51973982E+01  7.59869910E+00  7.59869910E+00
 -1.51973982E+01  7.59869910E+00  7.59869910E+00 -1.51973982E+01  7.59869910E+00
  7.59869910E+00 -1.51973982E+01  7.59869910E+00  7.59869910E+00 -1.51973982E+01
  7.59869910E+00  7.59869910E+00 -1.51973982E+01  7.59869910E+00  7.59869910E+00
 -1.51973982E+01  7.59869910E+00  7.59869910E+00 -1.51973982E+01  7.59869910E+00
  7.59869910E+00 -1.51973982E+01  7.59869910E+00  7.59869910E+00 -1.51973982E+01
  7.59869910E+00  7.59869910E+00 -1.51973982E+01  7.59869910E+00  7.59869910E+00
 -1.51973982E+01  7.59869910E+00  7.59869910E+00 -1.51973982E+01  7.59869910E+00
  7.59869910E+00 -1.51973982E+01  7.59869910E+00  7.59869910E+00 -1.51973982E+01
  7.59869910E+00  7.59869910E+00 -1.51973982E+01  7.59869910E+00  7.59869910E+00
 -1.51973982E+01  7.59869910E+00  7.59869910E+00 -1.51973982E+01  7.59869910E+00
  7.59869910E+00 -1.51973982E+01  7.59869910E+00  7.59869910E+00 -1.51973982E+01
  7.59869910E+00  7.59869910E+00 -1.51973982E+01  7.59869910E+00  7.59869910E+00
 -1.51973982E+01  7.59869910E+00  7.59869910E+00 -1.51973982E+01  7.59869910E+00
  7.59869910E+00 -1.51973982E+01  7.59869910E+00  7.59869910E+00 -1.51973982E+01
  7.59869910E+00  7.59869910E+00 -1.51973982E+01  7.59869910E+00  7.59869910E+00
 -1.51973982E+01  7.59869910E+00  7.59869910E+00 -1.51973982E+01  7.59869910E+00
  7.59869910E+00 -1.51973982E+01  7.59869910E+00  7.59869910E+00 -1.51973982E+01
  7.59869910E+00  7.59869910E+00 -1.51973982E+01  7.59869910E+00  7.59869910E+00
 -1.51973982E+01  7.59869910E+00  7.59869910E+00 -1.51973982E+01  7.59869910E+00
  7.59869910E+00 -1.51973982E+01  7.59869910E+00  7.59869910E+00 -1.51973982E+01
  7.59869910E+00  7.59869910E+00 -1.51973982E+01  7.59869910E+00  7.59869910E+00
 -1.51973982E+01  7.59869910E+00  7.59869910E+00 -1.51973982E+01  7.59869910E+00
  7.59869910E+00 -1.51973982E+01  7.59869910E+00  7.59869910E+00 -1.51973982E+01
  7.59869910E+00  7.59869910E+00 -1.51973982E+01  7.59869910E+00  7.59869910E+00
 -1.51973982E+01  7.59869910E+00  7.59869910E+00 -1.51973982E+01  7.59869910E+00
  7.59869910E+00 -1.51973982E+01  7.59869910E+00  7.59869910E+00 -1.51973982E+01
  7.59869910E+00  7.59869910E+00 -1.51973982E+01  7.59869910E+00  7.59869910E+00
 -1.51973982E+01  7.59869910E+00  7.59869910E+00 -1.51973982E+01  7.59869910E+00
  7.59869910E+00 -1.51973982E+01  7.59869910E+00  7.59869910E+00 -1.51973982E+01
  7.59869910E+00  7.59869910E+00 -1.51973982E+01  7.59869910E+00  7.59869910E+00
 -1.51973982E+01  7.59869910E+00  7.59869910E+00 -1.51973982E+01  7.59869910E+00
  7.59869910E+00 -1.51973982E+01  7.59869910E+00  7.59869910E+00 -1.51973982E+01
  7.59869910E+00  7.59869910E+00 -1.51973982E+01  7.59869910E+00  7.59869910E+00
 -1.51973982E+01  7.59869910E+00  7.59869910E+00 -1.51973982E+01  7.59869910E+00
  7.59869910E+00 -1.51973982E+01  7.59869910E+00  7.59869910E+00 -1.51973982E+01
  7.59869910E+00  7.59869910E+00 -1.51973982E+01  7.59869910E+00  7.59869910E+00
 -1.51973982E+01  7.59869910E+00  7.59869910E+00 -1.51973982E+01  7.59869910E+00
  7.59869910E+00 -1.51973982E+01  7.59869910E+00  7.59869910E+00 -1.51973982E+01
  7.59869910E+00  7.59869910E+00 -1.51973982E+01  7.59869910E+00  7.59869910E+00
 -1.51973982E+01  7.59869910E+00  7.59869910E+00 -1.51973982E+01  7.59869910E+00
  7.59869910E+00 -1.51973982E+01  7.59869910E+00  7.59869910E+00 -1.51973982E+01
  7.59869910E+00  7.59869910E+00 -1.51973982E+01  7.59869910E+00  7.59869910E+00
 -1.51973982E+01  7.59869910E+00  7.59869910E+00 -1.51973982E+01  7.59869910E+00
  7.59869910E+00 -1.51973982E+01  7.59869910E+00  7.59869910E+00 -1.51973982E+01
  7.59869910E+00  7.59869910E+00 -1.51973982E+01  7.59869910E+00  7.59869910E+00
 -1.51973982E+01  7.59869910E+00  7.59869910E+00 -1.51973982E+01  7.59869910E+00
  7.59869910E+00 -1.51973982E+01  7.59869910E+00  7.59869910E+00 -1.51973982E+01
  7.59869910E+00  7.59869910E+00 -1.51973982E+01  7.59869910E+00  7.59869910E+00
 -1.51973982E+01  7.59869910E+00  7.59869910E+00 -1.51973982E+01  7.59869910E+00
  7.59869910E+00 -1.51973982E+01  7.59869910E+00  7.59869910E+00 -1.51973982E+01
  7.59869910E+00  7.59869910E+00 -1.51973982E+01  7.59869910E+00  7.59869910E+00
 -1.51973982E+01  7.59869910E+00  7.59869910E+00 -1.51973982E+01  7.59869910E+00
  7.59869910E+00 -1.51973982E+01  7.59869910E+00  7.59869910E+00 -1.51973982E+01
  7.59869910E+00  7.59869910E+00 -1.51973982E+01  7.59869910E+00  7.59869910E+00
 -1.51973982E+01  7.59869910E+00  7.59869910E+00 -1.51973982E+01  7.59869910E+00
  7.59869910E+00 -1.51973982E+01  7.59869910E+00  7.59869910E+00 -1.51973982E+01
  7.59869910E+00  7.59869910E+00 -1.51973982E+01  7.59869910E+00  7.59869910E+00
 -1.51973982E+01  7.59869910E+00  7.59869910E+00 -1.51973982E+01  7.59869910E+00
  7.59869910E+00 -1.51973982E+01  7.59869910E+00  7.59869910E+00 -1.51973982E+01
  7.59869910E+00  7.59869910E+00 -1.51973982E+01  7.59869910E+00  7.59869910E+00
 -1.51973982E+01  7.59869910E+00  7.59869910E+00 -1.51973982E+01  7.59869910E+00
  7.59869910E+00 -1.51973982E+01  7.59869910E+00  7.59869910E+00 -1.51973982E+01
  7.59869910E+00  7.59869910E+00 -1.51973982E+01  7.59869910E+00  7.59869910E+00
 -1.51973982E+01  7.59869910E+00  7.59869910E+00 -1.51973982E+01  7.59869910E+00
  7.59869910E+00 -1.51973982E+01  7.59869910E+00  7.59869910E+00 -1.51973982E+01
  7.59869910E+00  7.59869910E+00 -1.51973982E+01  7.59869910E+00  7.59869910E+00
 -1.51973982E+01  7.59869910E+00  7.59869910E+00 -1.51973982E+01  7.59869910E+00
  7.59869910E+00 -1.51973982E+01  7.59869910E+00  7.59869910E+00 -1.51973982E+01
  7.59869910E+00  7.59869910E+00 -1.51973982E+01  7.59869910E+00  7.59869910E+00
 -1.51973982E+01  7.59869910E+00  7.59869910E+00 -1.51973982E+01  7.59869910E+00
  7.59869910E+00 -1.51973982E+01  7.59869910E+00  7.59869910E+00 -1.51973982E+01
  7.59869910E+00  7.59869910E+00 -1.51973982E+01  7.59869910E+00  7.59869910E+00
 -1.51973982E+01  7.59869910E+00  7.59869910E+00 -1.51973982E+01  7.59869910E+00
  7.59869910E+00 -1.51973982E+01  7.59869910E+00  7.59869910E+00 -1.51973982E+01
  7.59869910E+00  7.59869910E+00 -1.51973982E+01  7.59869910E+00  7.59869910E+00
 -1.51973982E+01  7.59869910E+00  7.59869910E+00 -1.51973982E+01  7.59869910E+00
  7.59869910E+00 -1.51973982E+01  7.59869910E+00  7.59869910E+00 -1.51973982E+01
  7.59869910E+00  7.59869910E+00 -1.51973982E+01  7.59869910E+00  7.59869910E+00
 -1.51973982E+01  7.59869910E+00  7.59869910E+00 -1.51973982E+01  7.59869910E+00
  7.59869910E+00 -1.51973982E+01  7.59869910E+00  7.59869910E+00 -1.51973982E+01
  7.59869910E+00  7.59869910E+00 -1.51973982E+01  7.59869910E+00  7.59869910E+00
 -1.51973982E+01  7.59869910E+00  7.59869910E+00 -1.51973982E+01  7.59869910E+00
  7.59869910E+00 -1.51973982E+01  7.59869910E+00  7.59869910E+00 -1.51973982E+01
  7.59869910E+00  7.59869910E+00 -1.51973982E+01  7.59869910E+00  7.59869910E+00
 -1.51973982E+01  7.59869910E+00  7.59869910E+00 -1.51973982E+01  7.59869910E+00
  7.59869910E+00 -1.51973982E+01  7.59869910E+00  7.59869910E+00 -1.51973982E+01
  7.59869910E+00  7.59869910E+00 -1.51973982E+01  7.59869910E+00  7.59869910E+00
 -1.51973982E+01  7.59869910E+00  7.59869910E+00 -1.51973982E+01  7.59869910E+00
  7.59869910E+00 -1.51973982E+01  7.59869910E+00  7.59869910E+00 -1.51973982E+01
  7.59869910E+00  7.59869910E+00 -1.51973982E+01  7.59869910E+00  7.59869910E+00
 -1.51973982E+01  7.59869910E+00  7.59869910E+00 -1.51973982E+01  7.59869910E+00
  7.59869910E+00 -1.51973982E+01  7.59869910E+00  7.59869910E+00 -1.51973982E+01
  7.59869910E+00  7.59869910E+00 -1.51973982E+01  7.59869910E+00  7.59869910E+00
 -1.51973982E+01  7.59869910E+00  7.59869910E+00 -1.51973982E+01  7.59869910E+00
  7.59869910E+00 -1.51973982E+01  7.59869910E+00  7.59869910E+00 -1.51973982E+01
  7.59869910E+00  7.59869910E+00 -1.51973982E+01  7.59869910E+00  7.59869910E+00
 -1.51973982E+01  7.59869910E+00  7.59869910E+00 -1.51973982E+01  7.59869910E+00
  7.59869910E+00 -1.51973982E+01  7.59869910E+00  7.59869910E+00 -1.51973982E+01
  7.59869910E+00  7.59869910E+00 -1.51973982E+01  7.59869910E+00  7.59869910E+00
 -1.51973982E+01  7.59869910E+00  7.59869910E+00 -1.51973982E+01  7.59869910E+00
  7.59869910E+00 -1.51973982E+01  7.59869910E+00  7.59869910E+00 -1.51973982E+01
  7.59869910E+00  7.59869910E+00 -1.51973982E+01  7.59869910E+00  7.59869910E+00
 -1.51973982E+01  7.59869910E+00  7.59869910E+00 -1.51973982E+01  7.59869910E+00
  7.59869910E+00 -1.51973982E+01  7.59869910E+00  7.59869910E+00 -1.51973982E+01
  7.59869910E+00  7.59869910E+00 -1.51973982E+01  7.59869910E+00  7.59869910E+00
 -1.51973982E+01  7.59869910E+00  7.59869910E+00 -1.51973982E+01  7.59869910E+00
  7.59869910E+00 -1.51973982E+01  7.59869910E+00  7.59869910E+00 -1.51973982E+01
  7.59869910E+00  7.59869910E+00 -1.51973982E+01  7.59869910E+00  7.59869910E+00
 -1.51973982E+01  7.59869910E+00  7.59869910E+00 -1.51973982E+01  7.59869910E+00
  7.59869910E+00 -1.51973982E+01  7.59869910E+00  7.59869910E+00 -1.51973982E+01
  7.59869910E+00  7.59869910E+00 -1.51973982E+01  7.59869910E+00  7.59869910E+00
 -1.51973982E+01  7.59869910E+00  7.59869910E+00 -1.51973982E+01  7.59869910E+00
  7.59869910E+00 -1.51973982E+01  7.59869910E+00  7.59869910E+00 -1.51973982E+01
  7.59869910E+00  7.59869910E+00 -1.51973982E+01  7.59869910E+00  7.59869910E+00
 -1.51973982E+01  7.59869910E+00  7.59869910E+00 -1.51973982E+01  7.59869910E+00
  7.59869910E+00 -1.51973982E+01  7.59869910E+00  7.59869910E+00 -1.51973982E+01
  7.59869910E+00  7.59869910E+00 -1.51973982E+01  7.59869910E+00  7.59869910E+00
 -1.51973982E+01  7.59869910E+00  7.59869910E+00 -1.51973982E+01  7.59869910E+00
  7.59869910E+00 -1.51973982E+01  7.59869910E+00  7.59869910E+00 -1.51973982E+01
  7.59869910E+00  7.59869910E+00 -1.51973982E+01  7.59869910E+00  7.59869910E+00
 -1.51973982E+01  7.59869910E+00  7.59869910E+00 -1.51973982E+01  7.59869910E+00
  7.59869910E+00 -1.51973982E+01  7.59869910E+00  7.59869910E+00 -1.51973982E+01
  7.59869910E+00  7.59869910E+00 -1.51973982E+01  7.59869910E+00  7.59869910E+00
 -1.51973982E+01  7.59869910E+00  7.59869910E+00 -1.51973982E+01  7.59869910E+00
  7.59869910E+00 -1.51973982E+01  7.59869910E+00  7.59869910E+00 -1.51973982E+01
  7.59869910E+00  7.59869910E+00 -1.51973982E+01  7.59869910E+00  7.59869910E+00
 -1.51973982E+01  7.59869910E+00  7.59869910E+00 -1.51973982E+01  7.59869910E+00
  7.59869910E+00 -1.51973982E+01  7.59869910E+00  7.59869910E+00 -1.51973982E+01
  7.59869910E+00  7.59869910E+00 -1.51973982E+01  7.59869910E+00  7.59869910E+00
 -1.51973982E+01  7.59869910E+00  7.59869910E+00 -1.51973982E+01  7.59869910E+00
  7.59869910E+00 -1.51973982E+01  7.59869910E+00  7.59869910E+00 -1.51973982E+01
  7.59869910E+00  7.59869910E+00 -1.51973982E+01  7.59869910E+00  7.59869910E+00
 -1.51973982E+01  7.59869910E+00  7.59869910E+00 -1.51973982E+01  7.59869910E+00
  7.59869910E+00 -1.51973982E+01  7.59869910E+00  7.59869910E+00 -1.51973982E+01
  7.59869910E+00  7.59869910E+00 -1.51973982E+01  7.59869910E+00  7.59869910E+00
 -1.51973982E+01  7.59869910E+00  7.59869910E+00 -1.51973982E+01  7.59869910E+00
  7.59869910E+00 -1.51973982E+01  7.59869910E+00  7.59869910E+00 -1.51973982E+01
  7.59869910E+00  7.59869910E+00 -1.51973982E+01  7.59869910E+00  7.59869910E+00
 -1.51973982E+01  7.59869910E+00  7.59869910E+00 -1.51973982E+01  7.59869910E+00
  7.59869910E+00 -1.51973982E+01  7.59869910E+00  7.59869910E+00 -1.51973982E+01
  7.59869910E+00  7.59869910E+00 -1.51973982E+01  7.59869910E+00  7.59869910E+00
 -1.51973982E+01  7.59869910E+00  7.59869910E+00 -1.51973982E+01  7.59869910E+00
  7.59869910E+00 -1.51973982E+01  7.59869910E+00  7.59869910E+00 -1.51973982E+01
  7.59869910E+00  7.59869910E+00 -1.51973982E+01  7.59869910E+00  7.59869910E+00
 -1.51973982E+01  7.59869910E+00  7.59869910E+00 -1.51973982E+01  7.59869910E+00
  7.59869910E+00 -1.51973982E+01  7.59869910E+00  7.59869910E+00 -1.51973982E+01
  7.59869910E+00  7.59869910E+00 -1.51973982E+01  7.59869910E+00  7.59869910E+00
 -1.51973982E+01  7.59869910E+00  7.59869910E+00 -1.51973982E+01  7.59869910E+00
  7.59869910E+00 -1.51973982E+01  7.59869910E+00  7.59869910E+00 -1.51973982E+01
  7.59869910E+00  7.59869910E+00 -1.51973982E+01  7.59869910E+00  7.59869910E+00
 -1.51973982E+01  7.59869910E+00  7.59869910E+00 -1.51973982E+01  7.59869910E+00
  7.59869910E+00 -1.51973982E+01  7.59869910E+00  7.59869910E+00 -1.51973982E+01
  7.59869910E+00  7.59869910E+00 -1.51973982E+01  7.59869910E+00  7.59869910E+00
 -1.51973982E+01  7.59869910E+00  7.59869910E+00 -1.51973982E+01  7.59869910E+00
  7.59869910E+00 -1.51973982E+01  7.59869910E+00  7.59869910E+00 -1.51973982E+01
  7.59869910E+00  7.59869910E+00 -1.51973982E+01  7.59869910E+00  7.59869910E+00
 -1.51973982E+01  7.59869910E+00  7.59869910E+00 -1.51973982E+01  7.59869910E+00
  7.59869910E+00 -1.51973982E+01  7.59869910E+00  7.59869910E+00 -1.51973982E+01
  7.59869910E+00  7.59869910E+00 -1.51973982E+01  7.59869910E+00  7.59869910E+00
 -1.51973982E+01  7.59869910E+00  7.59869910E+00 -1.51973982E+01  7.59869910E+00
  7.59869910E+00 -1.51973982E+01  7.59869910E+00  7.59869910E+00 -1.51973982E+01
  7.59869910E+00  7.59869910E+00 -1.51973982E+01  7.59869910E+00  7.59869910E+00
 -1.51973982E+01  7.59869910E+00  7.59869910E+00 -1.51973982E+01  7.59869910E+00
  7.59869910E+00 -1.51973982E+01  7.59869910E+00  7.59869910E+00 -1.51973982E+01
  7.59869910E+00  7.59869910E+00 -1.51973982E+01  7.59869910E+00  7.59869910E+00
 -1.51973982E+01  7.59869910E+00  7.59869910E+00 -1.51973982E+01  7.59869910E+00
  7.59869910E+00 -1.51973982E+01  7.59869910E+00  7.59869910E+00 -1.51973982E+01
  7.59869910E+00  7.59869910E+00 -1.51973982E+01  7.59869910E+00  7.59869910E+00
 -1.51973982E+01  7.59869910E+00  7.59869910E+00 -1.51973982E+01  7.59869910E+00
  7.59869910E+00 -1.51973982E+01  7.59869910E+00  7.59869910E+00 -1.51973982E+01
  7.59869910E+00  7.59869910E+00 -1.51973982E+01  7.59869910E+00  7.59869910E+00
 -1.51973982E+01  7.59869910E+00  7.59869910E+00 -1.51973982E+01  7.59869910E+00
  7.59869910E+00 -1.51973982E+01  7.59869910E+00  7.59869910E+00 -1.51973982E+01
  7.59869910E+00  7.59869910E+00 -1.51973982E+01  7.59869910E+00  7.59869910E+00
 -1.51973982E+01  7.59869910E+00  7.59869910E+00 -1.51973982E+01  7.59869910E+00
  7.59869910E+00 -1.51973982E+01  7.59869910E+00  7.59869910E+00 -1.51973982E+01
  7.59869910E+00  7.59869910E+00 -1.51973982E+01  7.59869910E+00  7.59869910E+00
 -1.51973982E+01  7.59869910E+00  7.59869910E+00 -1.51973982E+01  7.59869910E+00
  7.59869910E+00 -1.51973982E+01  7.59869910E+00  7.59869910E+00 -1.51973982E+01
  7.59869910E+00  7.59869910E+00 -1.51973982E+01  7.59869910E+00  7.59869910E+00
 -1.51973982E+01  7.59869910E+00  7.59869910E+00 -1.51973982E+01  7.59869910E+00
  7.59869910E+00 -1.51973982E+01  7.59869910E+00  7.59869910E+00 -1.51973982E+01
  7.59869910E+00  7.59869910E+00 -1.51973982E+01  7.59869910E+00  7.59869910E+00
 -1.51973982E+01  7.59869910E+00  7.59869910E+00 -1.51973982E+01  7.59869910E+00
  7.59869910E+00 -1.51973982E+01  7.59869910E+00  7.59869910E+00 -1.51973982E+01
  7.59869910E+00  7.59869910E+00 -1.51973982E+01  7.59869910E+00  7.59869910E+00
 -1.51973982E+01  7.59869910E+00  7.59869910E+00 -1.51973982E+01  7.59869910E+00
  7.59869910E+00 -1.51973982E+01  7.59869910E+00  7.59869910E+00 -1.51973982E+01
  7.59869910E+00  7.59869910E+00 -1.51973982E+01  7.59869910E+00  7.59869910E+00
 -1.51973982E+01  7.59869910E+00  7.59869910E+00 -1.51973982E+01  7.59869910E+00
  7.59869910E+00 -1.51973982E+01  7.59869910E+00  7.59869910E+00 -1.51973982E+01
  7.59869910E+00  7.59869910E+00 -1.51973982E+01  7.59869910E+00  7.59869910E+00
 -1.51973982E+01  7.59869910E+00  7.59869910E+00 -1.51973982E+01  7.59869910E+00
  7.59869910E+00 -1.51973982E+01  7.59869910E+00  7.59869910E+00 -1.51973982E+01
  7.59869910E+00  7.59869910E+00 -1.51973982E+01  7.59869910E+00  7.59869910E+00
 -1.51973982E+01  7.59869910E+00  7.59869910E+00 -1.51973982E+01  7.59869910E+00
  7.59869910E+00 -1.51973982E+01  7.59869910E+00  7.59869910E+00 -1.51973982E+01
  7.59869910E+00  7.59869910E+00 -1.51973982E+01  7.59869910E+00  7.59869910E+00
 -1.51973982E+01  7.59869910E+00  7.59869910E+00 -1.51973982E+01  7.59869910E+00
  7.59869910E+00 -1.51973982E+01  7.59869910E+00  7.59869910E+00 -1.51973982E+01
  7.59869910E+00  7.59869910E+00 -1.51973982E+01  7.59869910E+00  7.59869910E+00
 -1.51973982E+01  7.59869910E+00  7.59869910E+00 -1.51973982E+01  7.59869910E+00
  7.59869910E+00 -1.51973982E+01  7.59869910E+00  7.59869910E+00 -1.51973982E+01
  7.59869910E+00  7.59869910E+00 -1.51973982E+01  7.59869910E+00  7.59869910E+00
 -1.51973982E+01  7.59869910E+00  7.59869910E+00 -1.51973982E+01  7.59869910E+00
  7.59869910E+00 -1.51973982E+01  7.59869910E+00  7.59869910E+00 -1.51973982E+01
  7.59869910E+00  7.59869910E+00 -1.51973982E+01  7.59869910E+00  7.59869910E+00
 -1.51973982E+01  7.59869910E+00  7.59869910E+00 -1.51973982E+01  7.59869910E+00
  7.59869910E+00 -1.51973982E+01  7.59869910E+00  7.59869910E+00 -1.51973982E+01
  7.59869910E+00  7.59869910E+00 -1.51973982E+01  7.59869910E+00  7.59869910E+00
 -1.51973982E+01  7.59869910E+00  7.59869910E+00 -1.51973982E+01  7.59869910E+00
  7.59869910E+00 -1.51973982E+01  7.59869910E+00  7.59869910E+00 -1.51973982E+01
  7.59869910E+00  7.59869910E+00 -1.51973982E+01  7.59869910E+00  7.59869910E+00
 -1.51973982E+01  7.59869910E+00  7.59869910E+00 -1.51973982E+01  7.59869910E+00
  7.59869910E+00 -1.51973982E+01  7.59869910E+00  7.59869910E+00 -1.51973982E+01
  7.59869910E+00  7.59869910E+00 -1.51973982E+01  7.59869910E+00  7.59869910E+00
 -1.51973982E+01  7.59869910E+00  7.59869910E+00 -1.51973982E+01  7.59869910E+00
  7.59869910E+00 -1.51973982E+01  7.59869910E+00  7.59869910E+00 -1.51973982E+01
  7.59869910E+00  7.59869910E+00 -1.51973982E+01  7.59869910E+00  7.59869910E+00
 -1.51973982E+01  7.59869910E+00  7.59869910E+00 -1.51973982E+01  7.59869910E+00
  7.59869910E+00 -1.51973982E+01  7.59869910E+00  7.59869910E+00 -1.51973982E+01
  7.59869910E+00  7.59869910E+00 -1.51973982E+01  7.59869910E+00  7.59869910E+00
 -1.51973982E+01  7.59869910E+00  7.59869910E+00 -1.51973982E+01  7.59869910E+00
  7.59869910E+00 -1.51973982E+01  7.59869910E+00  7.59869910E+00 -1.51973982E+01
  7.59869910E+00  7.59869910E+00 -1.51973982E+01  7.59869910E+00  7.59869910E+00
 -1.51973982E+01  7.59869910E+00  7.59869910E+00 -1.51973982E+01  7.59869910E+00
  7.59869910E+00 -1.51973982E+01  7.59869910E+00  7.59869910E+00 -1.51973982E+01
  7.59869910E+00  7.59869910E+00 -1.51973982E+01  7.59869910E+00  7.59869910E+00
 -1.51973982E+01  7.59869910E+00  7.59869910E+00 -1.51973982E+01  7.59869910E+00
  7.59869910E+00 -1.51973982E+01  7.59869910E+00  7.59869910E+00 -1.51973982E+01
  7.59869910E+00  7.59869910E+00 -1.51973982E+01  7.59869910E+00  7.59869910E+00
 -1.51973982E+01  7.59869910E+00  7.59869910E+00 -1.51973982E+01  7.59869910E+00
  7.59869910E+00 -1.51973982E+01  7.59869910E+00  7.59869910E+00 -1.51973982E+01
  7.59869910E+00  7.59869910E+00 -1.51973982E+01  7.59869910E+00  7.59869910E+00
 -1.51973982E+01  7.59869910E+00  7.59869910E+00 -1.51973982E+01  7.59869910E+00
  7.59869910E+00 -1.51973982E+01  7.59869910E+00  7.59869910E+00 -1.51973982E+01
  7.59869910E+00  7.59869910E+00 -1.51973982E+01  7.59869910E+00  7.59869910E+00
 -1.51973982E+01  7.59869910E+00  7.59869910E+00 -1.51973982E+01  7.59869910E+00
  7.59869910E+00 -1.51973982E+01  7.59869910E+00  7.59869910E+00 -1.51973982E+01
  7.59869910E+00  7.59869910E+00 -1.51973982E+01  7.59869910E+00  7.59869910E+00
 -1.51973982E+01  7.59869910E+00  7.59869910E+00 -1.51973982E+01  7.59869910E+00
  7.59869910E+00 -1.51973982E+01  7.59869910E+00  7.59869910E+00 -1.51973982E+01
  7.59869910E+00  7.59869910E+00 -1.51973982E+01  7.59869910E+00  7.59869910E+00
 -1.51973982E+01  7.59869910E+00  7.59869910E+00 -1.51973982E+01  7.59869910E+00
  7.59869910E+00 -1.51973982E+01  7.59869910E+00  7.59869910E+00 -1.51973982E+01
  7.59869910E+00  7.59869910E+00 -1.51973982E+01  7.59869910E+00  7.59869910E+00
 -1.51973982E+01  7.59869910E+00  7.59869910E+00 -1.51973982E+01  7.59869910E+00
  7.59869910E+00 -1.51973982E+01  7.59869910E+00  7.59869910E+00 -1.51973982E+01
  7.59869910E+00  7.59869910E+00 -1.51973982E+01  7.59869910E+00  7.59869910E+00
 -1.51973982E+01  7.59869910E+00  7.59869910E+00 -1.51973982E+01  7.59869910E+00
  7.59869910E+00 -1.51973982E+01  7.59869910E+00  7.59869910E+00 -1.51973982E+01
  7.59869910E+00  7.59869910E+00 -1.51973982E+01  7.59869910E+00  7.59869910E+00
 -1.51973982E+01  7.59869910E+00  7.59869910E+00 -1.51973982E+01  7.59869910E+00
  7.59869910E+00 -1.51973982E+01  7.59869910E+00  7.59869910E+00 -1.51973982E+01
  7.59869910E+00  7.59869910E+00 -1.51973982E+01  7.59869910E+00  7.59869910E+00
 -1.51973982E+01  7.59869910E+00  7.59869910E+00 -1.51973982E+01  7.59869910E+00
  7.59869910E+00 -1.51973982E+01  7.59869910E+00  7.59869910E+00 -1.51973982E+01
  7.59869910E+00  7.59869910E+00 -1.51973982E+01  7.59869910E+00  7.59869910E+00
 -1.51973982E+01  7.59869910E+00  7.59869910E+00 -1.51973982E+01  7.59869910E+00
  7.59869910E+00 -1.51973982E+01  7.59869910E+00  7.59869910E+00 -1.51973982E+01
  7.59869910E+00  7.59869910E+00 -1.51973982E+01  7.59869910E+00  7.59869910E+00
 -1.51973982E+01  7.59869910E+00  7.59869910E+00 -1.51973982E+01  7.59869910E+00
  7.59869910E+00 -1.51973982E+01  7.59869910E+00  7.59869910E+00 -1.51973982E+01
  7.59869910E+00  7.59869910E+00 -1.51973982E+01  7.59869910E+00  7.59869910E+00
 -1.51973982E+01  7.59869910E+00  7.59869910E+00 -1.51973982E+01  7.59869910E+00
  7.59869910E+00 -1.51973982E+01  7.59869910E+00  7.59869910E+00 -1.51973982E+01
  7.59869910E+00  7.59869910E+00 -1.51973982E+01  7.59869910E+00  7.59869910E+00
 -1.51973982E+01  7.59869910E+00  7.59869910E+00 -1.51973982E+01  7.59869910E+00
  7.59869910E+00 -1.51973982E+01  7.59869910E+00  7.59869910E+00 -1.51973982E+01
  7.59869910E+00  7.59869910E+00 -1.51973982E+01  7.59869910E+00  7.59869910E+00
 -1.51973982E+01  7.59869910E+00  7.59869910E+00 -1.51973982E+01  7.59869910E+00
  7.59869910E+00 -1.51973982E+01  7.59869910E+00  7.59869910E+00 -1.51973982E+01
  7.59869910E+00  7.59869910E+00 -1.51973982E+01  7.59869910E+00  7.59869910E+00
 -1.51973982E+01  7.59869910E+00  7.59869910E+00 -1.51973982E+01  7.59869910E+00
  7.59869910E+00 -1.51973982E+01  7.59869910E+00  7.59869910E+00 -1.51973982E+01
  7.59869910E+00  7.59869910E+00 -1.51973982E+01  7.59869910E+00  7.59869910E+00
 -1.51973982E+01  7.59869910E+00  7.59869910E+00 -1.51973982E+01  7.59869910E+00
  7.59869910E+00 -1.51973982E+01  7.59869910E+00  7.59869910E+00 -1.51973982E+01
  7.59869910E+00  7.59869910E+00 -1.51973982E+01  7.59869910E+00  7.59869910E+00
 -1.51973982E+01  7.59869910E+00  7.59869910E+00 -1.51973982E+01  7.59869910E+00
  7.59869910E+00 -1.51973982E+01  7.59869910E+00  7.59869910E+00 -1.51973982E+01
  7.59869910E+00  7.59869910E+00 -1.51973982E+01  7.59869910E+00  7.59869910E+00
 -1.51973982E+01  7.59869910E+00  7.59869910E+00 -1.51973982E+01  7.59869910E+00
  7.59869910E+00 -1.51973982E+01  7.59869910E+00  7.59869910E+00 -1.51973982E+01
  7.59869910E+00  7.59869910E+00 -1.51973982E+01  7.59869910E+00  7.59869910E+00
 -1.51973982E+01  7.59869910E+00  7.59869910E+00 -1.51973982E+01  7.59869910E+00
  7.59869910E+00 -1.51973982E+01  7.59869910E+00  7.59869910E+00 -1.51973982E+01
  7.59869910E+00  7.59869910E+00 -1.51973982E+01  7.59869910E+00  7.59869910E+00
 -1.51973982E+01  7.59869910E+00  7.59869910E+00 -1.51973982E+01  7.59869910E+00
  7.59869910E+00 -1.51973982E+01  7.59869910E+00  7.59869910E+00 -1.51973982E+01
  7.59869910E+00  7.59869910E+00 -1.51973982E+01  7.59869910E+00  7.59869910E+00
 -1.51973982E+01  7.59869910E+00  7.59869910E+00 -1.51973982E+01  7.59869910E+00
  7.59869910E+00 -1.51973982E+01  7.59869910E+00  7.59869910E+00 -1.51973982E+01
  7.59869910E+00  7.59869910E+00 -1.51973982E+01  7.59869910E+00  7.59869910E+00
 -1.51973982E+01  7.59869910E+00  7.59869910E+00 -1.51973982E+01  7.59869910E+00
  7.59869910E+00 -1.51973982E+01  7.59869910E+00  7.59869910E+00 -1.51973982E+01
  7.59869910E+00  7.59869910E+00 -1.51973982E+01  7.59869910E+00  7.59869910E+00
 -1.51973982E+01  7.59869910E+00  7.59869910E+00 -1.51973982E+01  7.59869910E+00
  7.59869910E+00 -1.51973982E+01  7.59869910E+00  7.59869910E+00 -1.51973982E+01
  7.59869910E+00  7.59869910E+00 -1.51973982E+01  7.59869910E+00  7.59869910E+00
 -1.51973982E+01  7.59869910E+00  7.59869910E+00 -1.51973982E+01  7.59869910E+00
  7.59869910E+00 -1.51973982E+01  7.59869910E+00  7.59869910E+00 -1.51973982E+01
  7.59869910E+00  7.59869910E+00 -1.51973982E+01  7.59869910E+00  7.59869910E+00
 -1.51973982E+01  7.59869910E+00  7.59869910E+00 -1.51973982E+01  7.59869910E+00
  7.59869910E+00 -1.51973982E+01  7.59869910E+00  7.59869910E+00 -1.51973982E+01
  7.59869910E+00  7.59869910E+00 -1.51973982E+01  7.59869910E+00  7.59869910E+00
 -1.51973982E+01  7.59869910E+00  7.59869910E+00 -1.51973982E+01  7.59869910E+00
  7.59869910E+00 -1.51973982E+01  7.59869910E+00  7.59869910E+00 -1.51973982E+01
  7.59869910E+00  7.59869910E+00 -1.51973982E+01  7.59869910E+00  7.59869910E+00
 -1.51973982E+01  7.59869910E+00  7.59869910E+00 -1.51973982E+01  7.59869910E+00
  7.59869910E+00 -1.51973982E+01  7.59869910E+00  7.59869910E+00 -1.51973982E+01
  7.59869910E+00  7.59869910E+00 -1.51973982E+01  7.59869910E+00  7.59869910E+00
 -1.51973982E+01  7.59869910E+00  7.59869910E+00 -1.51973982E+01  7.59869910E+00
  7.59869910E+00 -1.51973982E+01  7.59869910E+00  7.59869910E+00 -1.51973982E+01
  7.59869910E+00  7.59869910E+00 -1.51973982E+01  7.59869910E+00  7.59869910E+00
 -1.51973982E+01  7.59869910E+00  7.59869910E+00 -1.51973982E+01  7.59869910E+00
  7.59869910E+00 -1.51973982E+01  7.59869910E+00  7.59869910E+00 -1.51973982E+01
  7.59869910E+00  7.59869910E+00 -1.51973982E+01  7.59869910E+00  7.59869910E+00
 -1.51973982E+01  7.59869910E+00  7.59869910E+00 -1.51973982E+01  7.59869910E+00
  7.59869910E+00 -1.51973982E+01  7.59869910E+00  7.59869910E+00 -1.51973982E+01
  7.59869910E+00  7.59869910E+00 -1.51973982E+01  7.59869910E+00  7.59869910E+00
 -1.51973982E+01  7.59869910E+00  7.59869910E+00 -1.51973982E+01  7.59869910E+00
  7.59869910E+00 -1.51973982E+01  7.59869910E+00  7.59869910E+00 -1.51973982E+01
  7.59869910E+00  7.59869910E+00 -1.51973982E+01  7.59869910E+00  7.59869910E+00
 -1.51973982E+01  7.59869910E+00  7.59869910E+00 -1.51973982E+01  7.59869910E+00
  7.59869910E+00 -1.51973982E+01  7.59869910E+00  7.59869910E+00 -1.51973982E+01
  7.59869910E+00  7.59869910E+00 -1.51973982E+01  7.59869910E+00  7.59869910E+00
 -1.51973982E+01  7.59869910E+00  7.59869910E+00 -1.51973982E+01  7.59869910E+00
  7.59869910E+00 -1.51973982E+01  7.59869910E+00  7.59869910E+00 -1.51973982E+01
  7.59869910E+00  7.59869910E+00 -1.51973982E+01  7.59869910E+00  7.59869910E+00
 -1.51973982E+01  7.59869910E+00  7.59869910E+00 -1.51973982E+01  7.59869910E+00
  7.59869910E+00 -1.51973982E+01  7.59869910E+00  7.59869910E+00 -1.51973982E+01
  7.59869910E+00  7.59869910E+00 -1.51973982E+01  7.59869910E+00  7.59869910E+00
 -1.51973982E+01  7.59869910E+00  7.59869910E+00 -1.51973982E+01  7.59869910E+00
  7.59869910E+00 -1.51973982E+01  7.59869910E+00  7.59869910E+00 -1.51973982E+01
  7.59869910E+00  7.59869910E+00 -1.51973982E+01  7.59869910E+00  7.59869910E+00
 -1.51973982E+01  7.59869910E+00  7.59869910E+00 -1.51973982E+01  7.59869910E+00
  7.59869910E+00 -1.51973982E+01  7.59869910E+00  7.59869910E+00 -1.51973982E+01
  7.59869910E+00  7.59869910E+00 -1.51973982E+01  7.59869910E+00  7.59869910E+00
 -1.51973982E+01  7.59869910E+00  7.59869910E+00 -1.51973982E+01  7.59869910E+00
  7.59869910E+00 -1.51973982E+01  7.59869910E+00  7.59869910E+00 -1.51973982E+01
  7.59869910E+00  7.59869910E+00 -1.51973982E+01  7.59869910E+00  7.59869910E+00
 -1.51973982E+01  7.59869910E+00  7.59869910E+00 -1.51973982E+01  7.59869910E+00
  7.59869910E+00 -1.51973982E+01  7.59869910E+00  7.59869910E+00 -1.51973982E+01
  7.59869910E+00  7.59869910E+00 -1.51973982E+01  7.59869910E+00  7.59869910E+00
 -1.51973982E+01  7.59869910E+00  7.59869910E+00 -1.51973982E+01  7.59869910E+00
  7.59869910E+00 -1.51973982E+01  7.59869910E+00  7.59869910E+00 -1.51973982E+01
  7.59869910E+00  7.59869910E+00 -1.51973982E+01  7.59869910E+00  7.59869910E+00
 -1.51973982E+01  7.59869910E+00  7.59869910E+00 -1.51973982E+01  7.59869910E+00
  7.59869910E+00 -1.51973982E+01  7.59869910E+00  7.59869910E+00 -1.51973982E+01
  7.59869910E+00  7.59869910E+00 -1.51973982E+01  7.59869910E+00  7.59869910E+00
 -1.51973982E+01  7.59869910E+00  7.59869910E+00 -1.51973982E+01  7.59869910E+00
  7.59869910E+00 -1.51973982E+01  7.59869910E+00  7.59869910E+00 -1.51973982E+01
  7.59869910E+00  7.59869910E+00 -1.51973982E+01  7.59869910E+00  7.59869910E+00
 -1.51973982E+01  7.59869910E+00  7.59869910E+00 -1.51973982E+01  7.59869910E+00
  7.59869910E+00 -1.51973982E+01  7.59869910E+00  7.59869910E+00 -1.51973982E+01
  7.59869910E+00  7.59869910E+00 -1.51973982E+01  7.59869910E+00  7.59869910E+00
 -1.51973982E+01  7.59869910E+00  7.59869910E+00 -1.51973982E+01  7.59869910E+00
  7.59869910E+00 -1.51973982E+01  7.59869910E+00  7.59869910E+00 -1.51973982E+01
  7.59869910E+00  7.59869910E+00 -1.51973982E+01  7.59869910E+00  7.59869910E+00
 -1.51973982E+01  7.59869910E+00  7.59869910E+00 -1.51973982E+01  7.59869910E+00
  7.59869910E+00 -1.51973982E+01  7.59869910E+00  7.59869910E+00 -1.51973982E+01
  7.59869910E+00  7.59869910E+00 -1.51973982E+01  7.59869910E+00  7.59869910E+00
 -1.51973982E+01  7.59869910E+00  7.59869910E+00 -1.51973982E+01  7.59869910E+00
  7.59869910E+00 -1.51973982E+01  7.59869910E+00  7.59869910E+00 -1.51973982E+01
  7.59869910E+00  7.59869910E+00 -1.51973982E+01  7.59869910E+00  7.59869910E+00
 -1.51973982E+01  7.59869910E+00  7.59869910E+00 -1.51973982E+01  7.59869910E+00
  7.59869910E+00 -1.51973982E+01  7.59869910E+00  7.59869910E+00 -1.51973982E+01
  7.59869910E+00  7.59869910E+00 -1.51973982E+01  7.59869910E+00  7.59869910E+00
 -1.51973982E+01  7.59869910E+00  7.59869910E+00 -1.51973982E+01  7.59869910E+00
  7.59869910E+00 -1.51973982E+01  7.59869910E+00  7.59869910E+00 -1.51973982E+01
  7.59869910E+00  7.59869910E+00 -1.51973982E+01  7.59869910E+00  7.59869910E+00
 -1.51973982E+01  7.59869910E+00  7.59869910E+00 -1.51973982E+01  7.59869910E+00
  7.59869910E+00 -1.51973982E+01  7.59869910E+00  7.59869910E+00 -1.51973982E+01
  7.59869910E+00  7.59869910E+00 -1.51973982E+01  7.59869910E+00  7.59869910E+00
 -1.51973982E+01  7.59869910E+00  7.59869910E+00 -1.51973982E+01  7.59869910E+00
  7.59869910E+00 -1.51973982E+01  7.59869910E+00  7.59869910E+00 -1.51973982E+01
  7.59869910E+00  7.59869910E+00 -1.51973982E+01  7.59869910E+00  7.59869910E+00
 -1.51973982E+01  7.59869910E+00  7.59869910E+00 -1.51973982E+01  7.59869910E+00
  7.59869910E+00 -1.51973982E+01  7.59869910E+00  7.59869910E+00 -1.51973982E+01
  7.59869910E+00  7.59869910E+00 -1.51973982E+01  7.59869910E+00  7.59869910E+00
 -1.51973982E+01  7.59869910E+00  7.59869910E+00 -1.51973982E+01  7.59869910E+00
  7.59869910E+00 -1.51973982E+01  7.59869910E+00  7.59869910E+00 -1.51973982E+01
  7.59869910E+00  7.59869910E+00 -1.51973982E+01  7.59869910E+00  7.59869910E+00
 -1.51973982E+01  7.59869910E+00  7.59869910E+00 -1.51973982E+01  7.59869910E+00
  7.59869910E+00 -1.51973982E+01  7.59869910E+00  7.59869910E+00 -1.51973982E+01
  7.59869910E+00  7.59869910E+00 -1.51973982E+01  7.59869910E+00  7.59869910E+00
 -1.51973982E+01  7.59869910E+00  7.59869910E+00 -1.51973982E+01  7.59869910E+00
  7.59869910E+00 -1.51973982E+01  7.59869910E+00  7.59869910E+00 -1.51973982E+01
  7.59869910E+00  7.59869910E+00 -1.51973982E+01  7.59869910E+00  7.59869910E+00
 -1.51973982E+01  7.59869910E+00  7.59869910E+00 -1.51973982E+01  7.59869910E+00
  7.59869910E+00 -1.51973982E+01  7.59869910E+00  7.59869910E+00 -1.51973982E+01
  7.59869910E+00  7.59869910E+00 -1.51973982E+01  7.59869910E+00  7.59869910E+00
 -1.51973982E+01  7.59869910E+00  7.59869910E+00 -1.51973982E+01  7.59869910E+00
  7.59869910E+00 -1.51973982E+01  7.59869910E+00  7.59869910E+00 -1.51973982E+01
  7.59869910E+00  7.59869910E+00 -1.51973982E+01  7.59869910E+00  7.59869910E+00
 -1.51973982E+01  7.59869910E+00  7.59869910E+00 -1.51973982E+01  7.59869910E+00
  7.59869910E+00 -1.51973982E+01  7.59869910E+00  7.59869910E+00 -1.51973982E+01
  7.59869910E+00  7.59869910E+00 -1.51973982E+01  7.59869910E+00  7.59869910E+00
 -1.51973982E+01  7.59869910E+00  7.59869910E+00 -1.51973982E+01  7.59869910E+00
  7.59869910E+00 -1.51973982E+01  7.59869910E+00  7.59869910E+00 -1.51973982E+01
  7.59869910E+00  7.59869910E+00 -1.51973982E+01  7.59869910E+00  7.59869910E+00
 -1.51973982E+01  7.59869910E+00  7.59869910E+00 -1.51973982E+01  7.59869910E+00
  7.59869910E+00 -1.51973982E+01  7.59869910E+00  7.59869910E+00 -1.51973982E+01
  7.59869910E+00  7.59869910E+00 -1.51973982E+01  7.59869910E+00  7.59869910E+00
 -1.51973982E+01  7.59869910E+00  7.59869910E+00 -1.51973982E+01  7.59869910E+00
  7.59869910E+00 -1.51973982E+01  7.59869910E+00  7.59869910E+00 -1.51973982E+01
  7.59869910E+00  7.59869910E+00 -1.51973982E+01  7.59869910E+00  7.59869910E+00
 -1.51973982E+01  7.59869910E+00  7.59869910E+00 -1.51973982E+01  7.59869910E+00
  7.59869910E+00 -1.51973982E+01  7.59869910E+00  7.59869910E+00 -1.51973982E+01
  7.59869910E+00  7.59869910E+00 -1.51973982E+01  7.59869910E+00  7.59869910E+00
 -1.51973982E+01  7.59869910E+00  7.59869910E+00 -1.51973982E+01  7.59869910E+00
  7.59869910E+00 -1.51973982E+01  7.59869910E+00  7.59869910E+00 -1.51973982E+01
  7.59869910E+00  7.59869910E+00 -1.51973982E+01  7.59869910E+00  7.59869910E+00
 -1.51973982E+01  7.59869910E+00  7.59869910E+00 -1.51973982E+01  7.59869910E+00
  7.59869910E+00 -1.51973982E+01  7.59869910E+00  7.59869910E+00 -1.51973982E+01
  7.59869910E+00  7.59869910E+00 -1.51973982E+01  7.59869910E+00  7.59869910E+00
 -1.51973982E+01  7.59869910E+00  7.59869910E+00 -1.51973982E+01  7.59869910E+00
  7.59869910E+00 -1.51973982E+01  7.59869910E+00  7.59869910E+00 -1.51973982E+01
  7.59869910E+00  7.59869910E+00 -1.51973982E+01  7.59869910E+00  7.59869910E+00
 -1.51973982E+01  7.59869910E+00  7.59869910E+00 -1.51973982E+01  7.59869910E+00
  7.59869910E+00 -1.51973982E+01  7.59869910E+00  7.59869910E+00 -1.51973982E+01
  7.59869910E+00  7.59869910E+00 -1.51973982E+01  7.59869910E+00  7.59869910E+00
 -1.51973982E+01  7.59869910E+00  7.59869910E+00 -1.51973982E+01  7.59869910E+00
  7.59869910E+00 -1.51973982E+01  7.59869910E+00  7.59869910E+00 -1.51973982E+01
  7.59869910E+00  7.59869910E+00 -1.51973982E+01  7.59869910E+00  7.59869910E+00
 -1.51973982E+01  7.59869910E+00  7.59869910E+00 -1.51973982E+01  7.59869910E+00
  7.59869910E+00 -1.51973982E+01  7.59869910E+00  7.59869910E+00 -1.51973982E+01
  7.59869910E+00  7.59869910E+00 -1.51973982E+01  7.59869910E+00  7.59869910E+00
 -1.51973982E+01  7.59869910E+00  7.59869910E+00 -1.51973982E+01  7.59869910E+00
  7.59869910E+00 -1.51973982E+01  7.59869910E+00  7.59869910E+00 -1.51973982E+01
  7.59869910E+00  7.59869910E+00 -1.51973982E+01  7.59869910E+00  7.59869910E+00
 -1.51973982E+01  7.59869910E+00  7.59869910E+00 -1.51973982E+01  7.59869910E+00
  7.59869910E+00 -1.51973982E+01  7.59869910E+00  7.59869910E+00 -1.51973982E+01
  7.59869910E+00  7.59869910E+00 -1.51973982E+01  7.59869910E+00  7.59869910E+00
 -1.51973982E+01  7.59869910E+00  7.59869910E+00 -1.51973982E+01  7.59869910E+00
  7.59869910E+00 -1.51973982E+01  7.59869910E+00  7.59869910E+00 -1.51973982E+01
  7.59869910E+00  7.59869910E+00 -1.51973982E+01  7.59869910E+00  7.59869910E+00
 -1.51973982E+01  7.59869910E+00  7.59869910E+00 -1.51973982E+01  7.59869910E+00
  7.59869910E+00 -1.51973982E+01  7.59869910E+00  7.59869910E+00 -1.51973982E+01
  7.59869910E+00  7.59869910E+00 -1.51973982E+01  7.59869910E+00  7.59869910E+00
 -1.51973982E+01  7.59869910E+00  7.59869910E+00 -1.51973982E+01  7.59869910E+00
  7.59869910E+00 -1.51973982E+01  7.59869910E+00  7.59869910E+00 -1.51973982E+01
  7.59869910E+00  7.59869910E+00 -1.51973982E+01  7.59869910E+00  7.59869910E+00
 -1.51973982E+01  7.59869910E+00  7.59869910E+00 -1.51973982E+01  7.59869910E+00
  7.59869910E+00 -1.51973982E+01  7.59869910E+00  7.59869910E+00 -1.51973982E+01
  7.59869910E+00  7.59869910E+00 -1.51973982E+01  7.59869910E+00  7.59869910E+00
 -1.51973982E+01  7.59869910E+00  7.59869910E+00 -1.51973982E+01  7.59869910E+00
  7.59869910E+00 -1.51973982E+01  7.59869910E+00  7.59869910E+00 -1.51973982E+01
  7.59869910E+00  7.59869910E+00 -1.51973982E+01  7.59869910E+00  7.59869910E+00
 -1.51973982E+01  7.59869910E+00  7.59869910E+00 -1.51973982E+01  7.59869910E+00
  7.59869910E+00 -1.51973982E+01  7.59869910E+00  7.59869910E+00 -1.51973982E+01
  7.59869910E+00  7.59869910E+00 -1.51973982E+01  7.59869910E+00  7.59869910E+00
 -1.51973982E+01  7.59869910E+00  7.59869910E+00 -1.51973982E+01  7.59869910E+00
  7.59869910E+00 -1.51973982E+01  7.59869910E+00  7.59869910E+00 -1.51973982E+01
  7.59869910E+00  7.59869910E+00 -1.51973982E+01  7.59869910E+00  7.59869910E+00
 -1.51973982E+01  7.59869910E+00  7.59869910E+00 -1.51973982E+01  7.59869910E+00
  7.59869910E+00 -1.51973982E+01  7.59869910E+00  7.59869910E+00 -1.51973982E+01
  7.59869910E+00  7.59869910E+00 -1.51973982E+01  7.59869910E+00  7.59869910E+00
 -1.51973982E+01  7.59869910E+00  7.59869910E+00 -1.51973982E+01  7.59869910E+00
  7.59869910E+00 -1.51973982E+01  7.59869910E+00  7.59869910E+00 -1.51973982E+01
  7.59869910E+00  7.59869910E+00 -1.51973982E+01  7.59869910E+00  7.59869910E+00
 -1.51973982E+01  7.59869910E+00  7.59869910E+00 -1.51973982E+01  7.59869910E+00
  7.59869910E+00 -1.51973982E+01  7.59869910E+00  7.59869910E+00 -1.51973982E+01
  7.59869910E+00  7.59869910E+00 -1.51973982E+01  7.59869910E+00  7.59869910E+00
 -1.51973982E+01  7.59869910E+00  7.59869910E+00 -1.51973982E+01  7.59869910E+00
  7.59869910E+00 -1.51973982E+01  7.59869910E+00  7.59869910E+00 -1.51973982E+01
  7.59869910E+00  7.59869910E+00 -1.51973982E+01  7.59869910E+00  7.59869910E+00
 -1.51973982E+01  7.59869910E+00  7.59869910E+00 -1.51973982E+01  7.59869910E+00
  7.59869910E+00 -1.51973982E+01  7.59869910E+00  7.59869910E+00 -1.51973982E+01
  7.59869910E+00  7.59869910E+00 -1.51973982E+01  7.59869910E+00  7.59869910E+00
 -1.51973982E+01  7.59869910E+00  7.59869910E+00 -1.51973982E+01  7.59869910E+00
  7.59869910E+00 -1.51973982E+01  7.59869910E+00  7.59869910E+00 -1.51973982E+01
  7.59869910E+00  7.59869910E+00 -1.51973982E+01  7.59869910E+00  7.59869910E+00
 -1.51973982E+01  7.59869910E+00  7.59869910E+00 -1.51973982E+01  7.59869910E+00
  7.59869910E+00 -1.51973982E+01  7.59869910E+00  7.59869910E+00 -1.51973982E+01
  7.59869910E+00  7.59869910E+00 -1.51973982E+01  7.59869910E+00  7.59869910E+00
 -1.51973982E+01  7.59869910E+00  7.59869910E+00 -1.51973982E+01  7.59869910E+00
  7.59869910E+00 -1.51973982E+01  7.59869910E+00  7.59869910E+00 -1.51973982E+01
  7.59869910E+00  7.59869910E+00 -1.51973982E+01  7.59869910E+00  7.59869910E+00
 -1.51973982E+01  7.59869910E+00  7.59869910E+00 -1.51973982E+01  7.59869910E+00
  7.59869910E+00 -1.51973982E+01  7.59869910E+00  7.59869910E+00 -1.51973982E+01
  7.59869910E+00  7.59869910E+00 -1.51973982E+01  7.59869910E+00  7.59869910E+00
 -1.51973982E+01  7.59869910E+00  7.59869910E+00 -1.51973982E+01  7.59869910E+00
  7.59869910E+00 -1.51973982E+01  7.59869910E+00  7.59869910E+00 -1.51973982E+01
  7.59869910E+00  7.59869910E+00 -1.51973982E+01  7.59869910E+00  7.59869910E+00
 -1.51973982E+01  7.59869910E+00  7.59869910E+00 -1.51973982E+01  7.59869910E+00
  7.59869910E+00 -1.51973982E+01  7.59869910E+00  7.59869910E+00 -1.51973982E+01
  7.59869910E+00  7.59869910E+00 -1.51973982E+01  7.59869910E+00  7.59869910E+00
 -1.51973982E+01  7.59869910E+00  7.59869910E+00 -1.51973982E+01  7.59869910E+00
  7.59869910E+00 -1.51973982E+01  7.59869910E+00  7.59869910E+00 -1.51973982E+01
  7.59869910E+00  7.59869910E+00 -1.51973982E+01  7.59869910E+00  7.59869910E+00
 -1.51973982E+01  7.59869910E+00  7.59869910E+00 -1.51973982E+01  7.59869910E+00
  7.59869910E+00 -1.51973982E+01  7.59869910E+00  7.59869910E+00 -1.51973982E+01
  7.59869910E+00  7.59869910E+00 -1.51973982E+01  7.59869910E+00  7.59869910E+00
 -1.51973982E+01  7.59869910E+00  7.59869910E+00 -1.51973982E+01  7.59869910E+00
  7.59869910E+00 -1.51973982E+01  7.59869910E+00  7.59869910E+00 -1.51973982E+01
  7.59869910E+00  7.59869910E+00 -1.51973982E+01  7.59869910E+00  7.59869910E+00
 -1.51973982E+01  7.59869910E+00  7.59869910E+00 -1.51973982E+01  7.59869910E+00
  7.59869910E+00 -1.51973982E+01  7.59869910E+00  7.59869910E+00 -1.51973982E+01
  7.59869910E+00  7.59869910E+00 -1.51973982E+01  7.59869910E+00  7.59869910E+00
 -1.51973982E+01  7.59869910E+00  7.59869910E+00 -1.51973982E+01  7.59869910E+00
  7.59869910E+00 -1.51973982E+01  7.59869910E+00  7.59869910E+00 -1.51973982E+01
  7.59869910E+00  7.59869910E+00 -1.51973982E+01  7.59869910E+00  7.59869910E+00
 -1.51973982E+01  7.59869910E+00  7.59869910E+00 -1.51973982E+01  7.59869910E+00
  7.59869910E+00 -1.51973982E+01  7.59869910E+00  7.59869910E+00 -1.51973982E+01
  7.59869910E+00  7.59869910E+00 -1.51973982E+01  7.59869910E+00  7.59869910E+00
 -1.51973982E+01  7.59869910E+00  7.59869910E+00 -1.51973982E+01  7.59869910E+00
  7.59869910E+00 -1.51973982E+01  7.59869910E+00  7.59869910E+00 -1.51973982E+01
  7.59869910E+00  7.59869910E+00 -1.51973982E+01  7.59869910E+00  7.59869910E+00
 -1.51973982E+01  7.59869910E+00  7.59869910E+00 -1.51973982E+01  7.59869910E+00
  7.59869910E+00 -1.51973982E+01  7.59869910E+00  7.59869910E+00 -1.51973982E+01
  7.59869910E+00  7.59869910E+00 -1.51973982E+01  7.59869910E+00  7.59869910E+00
 -1.51973982E+01  7.59869910E+00  7.59869910E+00 -1.51973982E+01  7.59869910E+00
  7.59869910E+00 -1.51973982E+01  7.59869910E+00  7.59869910E+00 -1.51973982E+01
  7.59869910E+00  7.59869910E+00 -1.51973982E+01  7.59869910E+00  7.59869910E+00
 -1.51973982E+01  7.59869910E+00  7.59869910E+00 -1.51973982E+01  7.59869910E+00
  7.59869910E+00 -1.51973982E+01  7.59869910E+00  7.59869910E+00 -1.51973982E+01
  7.59869910E+00  7.59869910E+00 -1.51973982E+01  7.59869910E+00  7.59869910E+00
 -1.51973982E+01  7.59869910E+00  7.59869910E+00 -1.51973982E+01  7.59869910E+00
  7.59869910E+00 -1.51973982E+01  7.59869910E+00  7.59869910E+00 -1.51973982E+01
  7.59869910E+00  7.59869910E+00 -1.51973982E+01  7.59869910E+00  7.59869910E+00
 -1.51973982E+01  7.59869910E+00  7.59869910E+00 -1.51973982E+01  7.59869910E+00
  7.59869910E+00 -1.51973982E+01  7.59869910E+00  7.59869910E+00 -1.51973982E+01
  7.59869910E+00  7.59869910E+00 -1.51973982E+01  7.59869910E+00  7.59869910E+00
 -1.51973982E+01  7.59869910E+00  7.59869910E+00 -1.51973982E+01  7.59869910E+00
  7.59869910E+00 -1.51973982E+01  7.59869910E+00  7.59869910E+00 -1.51973982E+01
  7.59869910E+00  7.59869910E+00 -1.51973982E+01  7.59869910E+00  7.59869910E+00
 -1.51973982E+01  7.59869910E+00  7.59869910E+00 -1.51973982E+01  7.59869910E+00
  7.59869910E+00 -1.51973982E+01  7.59869910E+00  7.59869910E+00 -1.51973982E+01
  7.59869910E+00  7.59869910E+00 -1.51973982E+01  7.59869910E+00  7.59869910E+00
 -1.51973982E+01  7.59869910E+00  7.59869910E+00 -1.51973982E+01  7.59869910E+00
  7.59869910E+00 -1.51973982E+01  7.59869910E+00  7.59869910E+00 -1.51973982E+01
  7.59869910E+00  7.59869910E+00 -1.51973982E+01  7.59869910E+00  7.59869910E+00
 -1.51973982E+01  7.59869910E+00  7.59869910E+00 -1.51973982E+01  7.59869910E+00
  7.59869910E+00 -1.51973982E+01  7.59869910E+00  7.59869910E+00 -1.51973982E+01
  7.59869910E+00  7.59869910E+00 -1.51973982E+01  7.59869910E+00  7.59869910E+00
 -1.51973982E+01  7.59869910E+00  7.59869910E+00 -1.51973982E+01  7.59869910E+00
  7.59869910E+00 -1.51973982E+01  7.59869910E+00  7.59869910E+00 -1.51973982E+01
  7.59869910E+00  7.59869910E+00 -1.51973982E+01  7.59869910E+00  7.59869910E+00
 -1.51973982E+01  7.59869910E+00  7.59869910E+00 -1.51973982E+01  7.59869910E+00
  7.59869910E+00 -1.51973982E+01  7.59869910E+00  7.59869910E+00 -1.51973982E+01
  7.59869910E+00  7.59869910E+00 -1.51973982E+01  7.59869910E+00  7.59869910E+00
 -1.51973982E+01  7.59869910E+00  7.59869910E+00 -1.51973982E+01  7.59869910E+00
  7.59869910E+00 -1.51973982E+01  7.59869910E+00  7.59869910E+00 -1.51973982E+01
  7.59869910E+00  7.59869910E+00 -1.51973982E+01  7.59869910E+00  7.59869910E+00
 -1.51973982E+01  7.59869910E+00  7.59869910E+00 -1.51973982E+01  7.59869910E+00
  7.59869910E+00 -1.51973982E+01  7.59869910E+00  7.59869910E+00 -1.51973982E+01
  7.59869910E+00  7.59869910E+00 -1.51973982E+01  7.59869910E+00  7.59869910E+00
 -1.51973982E+01  7.59869910E+00  7.59869910E+00 -1.51973982E+01  7.59869910E+00
  7.59869910E+00 -1.51973982E+01  7.59869910E+00  7.59869910E+00 -1.51973982E+01
  7.59869910E+00  7.59869910E+00 -1.51973982E+01  7.59869910E+00  7.59869910E+00
 -1.51973982E+01  7.59869910E+00  7.59869910E+00 -1.51973982E+01  7.59869910E+00
  7.59869910E+00 -1.51973982E+01  7.59869910E+00  7.59869910E+00 -1.51973982E+01
  7.59869910E+00  7.59869910E+00 -1.51973982E+01  7.59869910E+00  7.59869910E+00
 -1.51973982E+01  7.59869910E+00  7.59869910E+00 -1.51973982E+01  7.59869910E+00
  7.59869910E+00 -1.51973982E+01  7.59869910E+00  7.59869910E+00 -1.51973982E+01
  7.59869910E+00  7.59869910E+00 -1.51973982E+01  7.59869910E+00  7.59869910E+00
 -1.51973982E+01  7.59869910E+00  7.59869910E+00 -1.51973982E+01  7.59869910E+00
  7.59869910E+00 -1.51973982E+01  7.59869910E+00  7.59869910E+00 -1.51973982E+01
  7.59869910E+00  7.59869910E+00 -1.51973982E+01  7.59869910E+00  7.59869910E+00
 -1.51973982E+01  7.59869910E+00  7.59869910E+00 -1.51973982E+01  7.59869910E+00
  7.59869910E+00 -1.51973982E+01  7.59869910E+00  7.59869910E+00 -1.51973982E+01
  7.59869910E+00  7.59869910E+00 -1.51973982E+01  7.59869910E+00  7.59869910E+00
 -1.51973982E+01  7.59869910E+00  7.59869910E+00 -1.51973982E+01  7.59869910E+00
  7.59869910E+00 -1.51973982E+01  7.59869910E+00  7.59869910E+00 -1.51973982E+01
  7.59869910E+00  7.59869910E+00 -1.51973982E+01  7.59869910E+00  7.59869910E+00
 -1.51973982E+01  7.59869910E+00  7.59869910E+00 -1.51973982E+01  7.59869910E+00
  7.59869910E+00 -1.51973982E+01  7.59869910E+00  7.59869910E+00 -1.51973982E+01
  7.59869910E+00  7.59869910E+00 -1.51973982E+01  7.59869910E+00  7.59869910E+00
 -1.51973982E+01  7.59869910E+00  7.59869910E+00 -1.51973982E+01  7.59869910E+00
  7.59869910E+00 -1.51973982E+01  7.59869910E+00  7.59869910E+00 -1.51973982E+01
  7.59869910E+00  7.59869910E+00 -1.51973982E+01  7.59869910E+00  7.59869910E+00
 -1.51973982E+01  7.59869910E+00  7.59869910E+00 -1.51973982E+01  7.59869910E+00
  7.59869910E+00 -1.51973982E+01  7.59869910E+00  7.59869910E+00 -1.51973982E+01
  7.59869910E+00  7.59869910E+00 -1.51973982E+01  7.59869910E+00  7.59869910E+00
 -1.51973982E+01  7.59869910E+00  7.59869910E+00 -1.51973982E+01  7.59869910E+00
  7.59869910E+00 -1.51973982E+01  7.59869910E+00  7.59869910E+00 -1.51973982E+01
  7.59869910E+00  7.59869910E+00 -1.51973982E+01  7.59869910E+00  7.59869910E+00
 -1.51973982E+01  7.59869910E+00  7.59869910E+00 -1.51973982E+01  7.59869910E+00
  7.59869910E+00 -1.51973982E+01  7.59869910E+00  7.59869910E+00 -1.51973982E+01
  7.59869910E+00  7.59869910E+00 -1.51973982E+01  7.59869910E+00  7.59869910E+00
 -1.51973982E+01  7.59869910E+00  7.59869910E+00 -1.51973982E+01  7.59869910E+00
  7.59869910E+00 -1.51973982E+01  7.59869910E+00  7.59869910E+00 -1.51973982E+01
  7.59869910E+00  7.59869910E+00 -1.51973982E+01  7.59869910E+00  7.59869910E+00
 -1.51973982E+01  7.59869910E+00  7.59869910E+00 -1.51973982E+01  7.59869910E+00
  7.59869910E+00 -1.51973982E+01  7.59869910E+00  7.59869910E+00 -1.51973982E+01
  7.59869910E+00  7.59869910E+00 -1.51973982E+01  7.59869910E+00  7.59869910E+00
 -1.51973982E+01  7.59869910E+00  7.59869910E+00 -1.51973982E+01  7.59869910E+00
  7.59869910E+00 -1.51973982E+01  7.59869910E+00  7.59869910E+00 -1.51973982E+01
  7.59869910E+00  7.59869910E+00 -1.51973982E+01  7.59869910E+00  7.59869910E+00
 -1.51973982E+01  7.59869910E+00  7.59869910E+00 -1.51973982E+01  7.59869910E+00
  7.59869910E+00 -1.51973982E+01  7.59869910E+00  7.59869910E+00 -1.51973982E+01
  7.59869910E+00  7.59869910E+00 -1.51973982E+01  7.59869910E+00  7.59869910E+00
 -1.51973982E+01  7.59869910E+00  7.59869910E+00 -1.51973982E+01  7.59869910E+00
  7.59869910E+00 -1.51973982E+01  7.59869910E+00  7.59869910E+00 -1.51973982E+01
  7.59869910E+00  7.59869910E+00 -1.51973982E+01  7.59869910E+00  7.59869910E+00
 -1.51973982E+01  7.59869910E+00  7.59869910E+00 -1.51973982E+01  7.59869910E+00
  7.59869910E+00 -1.51973982E+01  7.59869910E+00  7.59869910E+00 -1.51973982E+01
  7.59869910E+00  7.59869910E+00 -1.51973982E+01  7.59869910E+00  7.59869910E+00
 -1.51973982E+01  7.59869910E+00  7.59869910E+00 -1.51973982E+01  7.59869910E+00
  7.59869910E+00 -1.51973982E+01  7.59869910E+00  7.59869910E+00 -1.51973982E+01
  7.59869910E+00  7.59869910E+00 -1.51973982E+01  7.59869910E+00  7.59869910E+00
 -1.51973982E+01  7.59869910E+00  7.59869910E+00 -1.51973982E+01  7.59869910E+00
  7.59869910E+00 -1.51973982E+01  7.59869910E+00  7.59869910E+00 -1.51973982E+01
  7.59869910E+00  7.59869910E+00 -1.51973982E+01  7.59869910E+00  7.59869910E+00
 -1.51973982E+01  7.59869910E+00  7.59869910E+00 -1.51973982E+01  7.59869910E+00
  7.59869910E+00 -1.51973982E+01  7.59869910E+00  7.59869910E+00 -1.51973982E+01
  7.59869910E+00  7.59869910E+00 -1.51973982E+01  7.59869910E+00  7.59869910E+00
 -1.51973982E+01  7.59869910E+00  7.59869910E+00 -1.51973982E+01  7.59869910E+00
  7.59869910E+00 -1.51973982E+01  7.59869910E+00  7.59869910E+00 -1.51973982E+01
  7.59869910E+00  7.59869910E+00 -1.51973982E+01  7.59869910E+00  7.59869910E+00
 -1.51973982E+01  7.59869910E+00  7.59869910E+00 -1.51973982E+01  7.59869910E+00
  7.59869910E+00 -1.51973982E+01  7.59869910E+00  7.59869910E+00 -1.51973982E+01
  7.59869910E+00  7.59869910E+00 -1.51973982E+01  7.59869910E+00  7.59869910E+00
 -1.51973982E+01  7.59869910E+00  7.59869910E+00 -1.51973982E+01  7.59869910E+00
  7.59869910E+00 -1.51973982E+01  7.59869910E+00  7.59869910E+00 -1.51973982E+01
  7.59869910E+00  7.59869910E+00 -1.51973982E+01  7.59869910E+00  7.59869910E+00
 -1.51973982E+01  7.59869910E+00  7.59869910E+00 -1.51973982E+01  7.59869910E+00
  7.59869910E+00 -1.51973982E+01  7.59869910E+00  7.59869910E+00 -1.51973982E+01
  7.59869910E+00  7.59869910E+00 -1.51973982E+01  7.59869910E+00  7.59869910E+00
 -1.51973982E+01  7.59869910E+00  7.59869910E+00 -1.51973982E+01  7.59869910E+00
  7.59869910E+00 -1.51973982E+01  7.59869910E+00  7.59869910E+00 -1.51973982E+01
  7.59869910E+00  7.59869910E+00 -1.51973982E+01  7.59869910E+00  7.59869910E+00
 -1.51973982E+01  7.59869910E+00  7.59869910E+00 -1.51973982E+01  7.59869910E+00
  7.59869910E+00 -1.51973982E+01  7.59869910E+00  7.59869910E+00 -1.51973982E+01
  7.59869910E+00  7.59869910E+00 -1.51973982E+01  7.59869910E+00  7.59869910E+00
 -1.51973982E+01  7.59869910E+00  7.59869910E+00 -1.51973982E+01  7.59869910E+00
  7.59869910E+00 -1.51973982E+01  7.59869910E+00  7.59869910E+00 -1.51973982E+01
  7.59869910E+00  7.59869910E+00 -1.51973982E+01  7.59869910E+00  7.59869910E+00
 -1.51973982E+01  7.59869910E+00  7.59869910E+00 -1.51973982E+01  7.59869910E+00
  7.59869910E+00 -1.51973982E+01  7.59869910E+00  7.59869910E+00 -1.51973982E+01
  7.59869910E+00  7.59869910E+00 -1.51973982E+01  7.59869910E+00  7.59869910E+00
 -1.51973982E+01  7.59869910E+00  7.59869910E+00 -1.51973982E+01  7.59869910E+00
  7.59869910E+00 -1.51973982E+01  7.59869910E+00  7.59869910E+00 -1.51973982E+01
  7.59869910E+00  7.59869910E+00 -1.51973982E+01  7.59869910E+00  7.59869910E+00
 -1.51973982E+01  7.59869910E+00  7.59869910E+00 -1.51973982E+01  7.59869910E+00
  7.59869910E+00 -1.51973982E+01  7.59869910E+00  7.59869910E+00 -1.51973982E+01
  7.59869910E+00  7.59869910E+00 -1.51973982E+01  7.59869910E+00  7.59869910E+00
 -1.51973982E+01  7.59869910E+00  7.59869910E+00 -1.51973982E+01  7.59869910E+00
  7.59869910E+00 -1.51973982E+01  7.59869910E+00  7.59869910E+00 -1.51973982E+01
  7.59869910E+00  7.59869910E+00 -1.51973982E+01  7.59869910E+00  7.59869910E+00
 -1.51973982E+01  7.59869910E+00  7.59869910E+00 -1.51973982E+01  7.59869910E+00
  7.59869910E+00 -1.51973982E+01  7.59869910E+00  7.59869910E+00 -1.51973982E+01
  7.59869910E+00  7.59869910E+00 -1.51973982E+01  7.59869910E+00  7.59869910E+00
 -1.51973982E+01  7.59869910E+00  7.59869910E+00 -1.51973982E+01  7.59869910E+00
  7.59869910E+00 -1.51973982E+01  7.59869910E+00  7.59869910E+00 -1.51973982E+01
  7.59869910E+00  7.59869910E+00 -1.51973982E+01  7.59869910E+00  7.59869910E+00
 -1.51973982E+01  7.59869910E+00  7.59869910E+00 -1.51973982E+01  7.59869910E+00
  7.59869910E+00 -1.51973982E+01  7.59869910E+00  7.59869910E+00 -1.51973982E+01
  7.59869910E+00  7.59869910E+00 -1.51973982E+01  7.59869910E+00  7.59869910E+00
 -1.51973982E+01  7.59869910E+00  7.59869910E+00 -1.51973982E+01  7.59869910E+00
  7.59869910E+00 -1.51973982E+01  7.59869910E+00  7.59869910E+00 -1.51973982E+01
  7.59869910E+00  7.59869910E+00 -1.51973982E+01  7.59869910E+00  7.59869910E+00
 -1.51973982E+01  7.59869910E+00  7.59869910E+00 -1.51973982E+01  7.59869910E+00
  7.59869910E+00 -1.51973982E+01  7.59869910E+00  7.59869910E+00 -1.51973982E+01
  7.59869910E+00  7.59869910E+00 -1.51973982E+01  7.59869910E+00  7.59869910E+00
 -1.51973982E+01  7.59869910E+00  7.59869910E+00 -1.51973982E+01  7.59869910E+00
  7.59869910E+00 -1.51973982E+01  7.59869910E+00  7.59869910E+00 -1.51973982E+01
  7.59869910E+00  7.59869910E+00 -1.51973982E+01  7.59869910E+00  7.59869910E+00
 -1.51973982E+01  7.59869910E+00  7.59869910E+00 -1.51973982E+01  7.59869910E+00
  7.59869910E+00 -1.51973982E+01  7.59869910E+00  7.59869910E+00 -1.51973982E+01
  7.59869910E+00  7.59869910E+00 -1.51973982E+01  7.59869910E+00  7.59869910E+00
 -1.51973982E+01  7.59869910E+00  7.59869910E+00 -1.51973982E+01  7.59869910E+00
  7.59869910E+00 -1.51973982E+01  7.59869910E+00  7.59869910E+00 -1.51973982E+01
  7.59869910E+00  7.59869910E+00 -1.51973982E+01  7.59869910E+00  7.59869910E+00
 -1.51973982E+01  7.59869910E+00  7.59869910E+00 -1.51973982E+01  7.59869910E+00
  7.59869910E+00 -1.51973982E+01  7.59869910E+00  7.59869910E+00 -1.51973982E+01
  7.59869910E+00  7.59869910E+00 -1.51973982E+01  7.59869910E+00  7.59869910E+00
 -1.51973982E+01  7.59869910E+00  7.59869910E+00 -1.51973982E+01  7.59869910E+00
  7.59869910E+00 -1.51973982E+01  7.59869910E+00  7.59869910E+00 -1.51973982E+01
  7.59869910E+00  7.59869910E+00 -1.51973982E+01  7.59869910E+00  7.59869910E+00
 -1.51973982E+01  7.59869910E+00  7.59869910E+00 -1.51973982E+01  7.59869910E+00
  7.59869910E+00 -1.51973982E+01  7.59869910E+00  7.59869910E+00 -1.51973982E+01
  7.59869910E+00  7.59869910E+00 -1.51973982E+01  7.59869910E+00  7.59869910E+00
 -1.51973982E+01  7.59869910E+00  7.59869910E+00 -1.51973982E+01  7.59869910E+00
  7.59869910E+00 -1.51973982E+01  7.59869910E+00  7.59869910E+00 -1.51973982E+01
  7.59869910E+00  7.59869910E+00 -1.51973982E+01  7.59869910E+00  7.59869910E+00
 -1.51973982E+01  7.59869910E+00  7.59869910E+00 -1.51973982E+01  7.59869910E+00
  7.59869910E+00 -1.51973982E+01  7.59869910E+00  7.59869910E+00 -1.51973982E+01
  7.59869910E+00  7.59869910E+00 -1.51973982E+01  7.59869910E+00  7.59869910E+00
 -1.51973982E+01  7.59869910E+00  7.59869910E+00 -1.51973982E+01  7.59869910E+00
  7.59869910E+00 -1.51973982E+01  7.59869910E+00  7.59869910E+00 -1.51973982E+01
  7.59869910E+00  7.59869910E+00 -1.51973982E+01  7.59869910E+00  7.59869910E+00
 -1.51973982E+01  7.59869910E+00  7.59869910E+00 -1.51973982E+01  7.59869910E+00
  7.59869910E+00 -1.51973982E+01  7.59869910E+00  7.59869910E+00 -1.51973982E+01
  7.59869910E+00  7.59869910E+00 -1.51973982E+01  7.59869910E+00  7.59869910E+00
 -1.51973982E+01  7.59869910E+00  7.59869910E+00 -1.51973982E+01  7.59869910E+00
  7.59869910E+00 -1.51973982E+01  7.59869910E+00  7.59869910E+00 -1.51973982E+01
  7.59869910E+00  7.59869910E+00 -1.51973982E+01  7.59869910E+00  7.59869910E+00
 -1.51973982E+01  7.59869910E+00  7.59869910E+00 -1.51973982E+01  7.59869910E+00
  7.59869910E+00 -1.51973982E+01  7.59869910E+00  7.59869910E+00 -1.51973982E+01
  7.59869910E+00  7.59869910E+00 -1.51973982E+01  7.59869910E+00  7.59869910E+00
 -1.51973982E+01  7.59869910E+00  7.59869910E+00 -1.51973982E+01  7.59869910E+00
  7.59869910E+00 -1.51973982E+01  7.59869910E+00  7.59869910E+00 -1.51973982E+01
  7.59869910E+00  7.59869910E+00 -1.51973982E+01  7.59869910E+00  7.59869910E+00
 -1.51973982E+01  7.59869910E+00  7.59869910E+00 -1.51973982E+01  7.59869910E+00
  7.59869910E+00 -1.51973982E+01  7.59869910E+00  7.59869910E+00 -1.51973982E+01
  7.59869910E+00  7.59869910E+00 -1.51973982E+01  7.59869910E+00  7.59869910E+00
 -1.51973982E+01  7.59869910E+00  7.59869910E+00 -1.51973982E+01  7.59869910E+00
  7.59869910E+00 -1.51973982E+01  7.59869910E+00  7.59869910E+00 -1.51973982E+01
  7.59869910E+00  7.59869910E+00 -1.51973982E+01  7.59869910E+00  7.59869910E+00
 -1.51973982E+01  7.59869910E+00  7.59869910E+00 -1.51973982E+01  7.59869910E+00
  7.59869910E+00 -1.51973982E+01  7.59869910E+00  7.59869910E+00 -1.51973982E+01
  7.59869910E+00  7.59869910E+00 -1.51973982E+01  7.59869910E+00  7.59869910E+00
 -1.51973982E+01  7.59869910E+00  7.59869910E+00 -1.51973982E+01  7.59869910E+00
  7.59869910E+00 -1.51973982E+01  7.59869910E+00  7.59869910E+00 -1.51973982E+01
  7.59869910E+00  7.59869910E+00 -1.51973982E+01  7.59869910E+00  7.59869910E+00
 -1.51973982E+01  7.59869910E+00  7.59869910E+00 -1.51973982E+01  7.59869910E+00
  7.59869910E+00 -1.51973982E+01  7.59869910E+00  7.59869910E+00 -1.51973982E+01
  7.59869910E+00  7.59869910E+00 -1.51973982E+01  7.59869910E+00  7.59869910E+00
 -1.51973982E+01  7.59869910E+00  7.59869910E+00 -1.51973982E+01  7.59869910E+00
  7.59869910E+00 -1.51973982E+01  7.59869910E+00  7.59869910E+00 -1.51973982E+01
  7.59869910E+00  7.59869910E+00 -1.51973982E+01  7.59869910E+00  7.59869910E+00
 -1.51973982E+01  7.59869910E+00  7.59869910E+00 -1.51973982E+01  7.59869910E+00
  7.59869910E+00 -1.51973982E+01  7.59869910E+00  7.59869910E+00 -1.51973982E+01
  7.59869910E+00  7.59869910E+00 -1.51973982E+01  7.59869910E+00  7.59869910E+00
 -1.51973982E+01  7.59869910E+00  7.59869910E+00 -1.51973982E+01  7.59869910E+00
  7.59869910E+00 -1.51973982E+01  7.59869910E+00  7.59869910E+00 -1.51973982E+01
  7.59869910E+00  7.59869910E+00 -1.51973982E+01  7.59869910E+00  7.59869910E+00
 -1.51973982E+01  7.59869910E+00  7.59869910E+00 -1.51973982E+01  7.59869910E+00
  7.59869910E+00 -1.51973982E+01  7.59869910E+00  7.59869910E+00 -1.51973982E+01
  7.59869910E+00  7.59869910E+00 -1.51973982E+01  7.59869910E+00  7.59869910E+00
 -1.51973982E+01  7.59869910E+00  7.59869910E+00 -1.51973982E+01  7.59869910E+00
  7.59869910E+00 -1.51973982E+01  7.59869910E+00  7.59869910E+00 -1.51973982E+01
  7.59869910E+00  7.59869910E+00 -1.51973982E+01  7.59869910E+00  7.59869910E+00
 -1.51973982E+01  7.59869910E+00  7.59869910E+00 -1.51973982E+01  7.59869910E+00
  7.59869910E+00 -1.51973982E+01  7.59869910E+00  7.59869910E+00 -1.51973982E+01
  7.59869910E+00  7.59869910E+00 -1.51973982E+01  7.59869910E+00  7.59869910E+00
 -1.51973982E+01  7.59869910E+00  7.59869910E+00 -1.51973982E+01  7.59869910E+00
  7.59869910E+00 -1.51973982E+01  7.59869910E+00  7.59869910E+00 -1.51973982E+01
  7.59869910E+00  7.59869910E+00 -1.51973982E+01  7.59869910E+00  7.59869910E+00
 -1.51973982E+01  7.59869910E+00  7.59869910E+00 -1.51973982E+01  7.59869910E+00
  7.59869910E+00 -1.51973982E+01  7.59869910E+00  7.59869910E+00 -1.51973982E+01
  7.59869910E+00  7.59869910E+00 -1.51973982E+01  7.59869910E+00  7.59869910E+00
 -1.51973982E+01  7.59869910E+00  7.59869910E+00 -1.51973982E+01  7.59869910E+00
  7.59869910E+00 -1.51973982E+01  7.59869910E+00  7.59869910E+00 -1.51973982E+01
  7.59869910E+00  7.59869910E+00 -1.51973982E+01  7.59869910E+00  7.59869910E+00
 -1.51973982E+01  7.59869910E+00  7.59869910E+00 -1.51973982E+01  7.59869910E+00
  7.59869910E+00 -1.51973982E+01  7.59869910E+00  7.59869910E+00 -1.51973982E+01
  7.59869910E+00  7.59869910E+00 -1.51973982E+01  7.59869910E+00  7.59869910E+00
 -1.51973982E+01  7.59869910E+00  7.59869910E+00 -1.51973982E+01  7.59869910E+00
  7.59869910E+00 -1.51973982E+01  7.59869910E+00  7.59869910E+00 -1.51973982E+01
  7.59869910E+00  7.59869910E+00 -1.51973982E+01  7.59869910E+00  7.59869910E+00
 -1.51973982E+01  7.59869910E+00  7.59869910E+00 -1.51973982E+01  7.59869910E+00
  7.59869910E+00 -1.51973982E+01  7.59869910E+00  7.59869910E+00 -1.51973982E+01
  7.59869910E+00  7.59869910E+00 -1.51973982E+01  7.59869910E+00  7.59869910E+00
 -1.51973982E+01  7.59869910E+00  7.59869910E+00 -1.51973982E+01  7.59869910E+00
  7.59869910E+00 -1.51973982E+01  7.59869910E+00  7.59869910E+00 -1.51973982E+01
  7.59869910E+00  7.59869910E+00 -1.51973982E+01  7.59869910E+00  7.59869910E+00
 -1.51973982E+01  7.59869910E+00  7.59869910E+00 -1.51973982E+01  7.59869910E+00
  7.59869910E+00 -1.51973982E+01  7.59869910E+00  7.59869910E+00 -1.51973982E+01
  7.59869910E+00  7.59869910E+00 -1.51973982E+01  7.59869910E+00  7.59869910E+00
 -1.51973982E+01  7.59869910E+00  7.59869910E+00 -1.51973982E+01  7.59869910E+00
  7.59869910E+00 -1.51973982E+01  7.59869910E+00  7.59869910E+00 -1.51973982E+01
  7.59869910E+00  7.59869910E+00 -1.51973982E+01  7.59869910E+00  7.59869910E+00
 -1.51973982E+01  7.59869910E+00  7.59869910E+00 -1.51973982E+01  7.59869910E+00
  7.59869910E+00 -1.51973982E+01  7.59869910E+00  7.59869910E+00 -1.51973982E+01
  7.59869910E+00  7.59869910E+00 -1.51973982E+01  7.59869910E+00  7.59869910E+00
 -1.51973982E+01  7.59869910E+00  7.59869910E+00 -1.51973982E+01  7.59869910E+00
  7.59869910E+00 -1.51973982E+01  7.59869910E+00  7.59869910E+00 -1.51973982E+01
  7.59869910E+00  7.59869910E+00 -1.51973982E+01  7.59869910E+00  7.59869910E+00
 -1.51973982E+01  7.59869910E+00  7.59869910E+00 -1.51973982E+01  7.59869910E+00
  7.59869910E+00 -1.51973982E+01  7.59869910E+00  7.59869910E+00 -1.51973982E+01
  7.59869910E+00  7.59869910E+00 -1.51973982E+01  7.59869910E+00  7.59869910E+00
 -1.51973982E+01  7.59869910E+00  7.59869910E+00 -1.51973982E+01  7.59869910E+00
  7.59869910E+00 -1.51973982E+01  7.59869910E+00  7.59869910E+00 -1.51973982E+01
  7.59869910E+00  7.59869910E+00 -1.51973982E+01  7.59869910E+00  7.59869910E+00
 -1.51973982E+01  7.59869910E+00  7.59869910E+00 -1.51973982E+01  7.59869910E+00
  7.59869910E+00 -1.51973982E+01  7.59869910E+00  7.59869910E+00 -1.51973982E+01
  7.59869910E+00  7.59869910E+00 -1.51973982E+01  7.59869910E+00  7.59869910E+00
 -1.51973982E+01  7.59869910E+00  7.59869910E+00 -1.51973982E+01  7.59869910E+00
  7.59869910E+00 -1.51973982E+01  7.59869910E+00  7.59869910E+00 -1.51973982E+01
  7.59869910E+00  7.59869910E+00 -1.51973982E+01  7.59869910E+00  7.59869910E+00
 -1.51973982E+01  7.59869910E+00  7.59869910E+00 -1.51973982E+01  7.59869910E+00
  7.59869910E+00 -1.51973982E+01  7.59869910E+00  7.59869910E+00 -1.51973982E+01
  7.59869910E+00  7.59869910E+00 -1.51973982E+01  7.59869910E+00  7.59869910E+00
 -1.51973982E+01  7.59869910E+00  7.59869910E+00 -1.51973982E+01  7.59869910E+00
  7.59869910E+00 -1.51973982E+01  7.59869910E+00  7.59869910E+00 -1.51973982E+01
  7.59869910E+00  7.59869910E+00 -1.51973982E+01  7.59869910E+00  7.59869910E+00
 -1.51973982E+01  7.59869910E+00  7.59869910E+00 -1.51973982E+01  7.59869910E+00
  7.59869910E+00 -1.51973982E+01  7.59869910E+00  7.59869910E+00 -1.51973982E+01
  7.59869910E+00  7.59869910E+00 -1.51973982E+01  7.59869910E+00  7.59869910E+00
 -1.51973982E+01  7.59869910E+00  7.59869910E+00 -1.51973982E+01  7.59869910E+00
  7.59869910E+00 -1.51973982E+01  7.59869910E+00  7.59869910E+00 -1.51973982E+01
  7.59869910E+00  7.59869910E+00 -1.51973982E+01  7.59869910E+00  7.59869910E+00
 -1.51973982E+01  7.59869910E+00  7.59869910E+00 -1.51973982E+01  7.59869910E+00
  7.59869910E+00 -1.51973982E+01  7.59869910E+00  7.59869910E+00 -1.51973982E+01
  7.59869910E+00  7.59869910E+00 -1.51973982E+01  7.59869910E+00  7.59869910E+00
 -1.51973982E+01  7.59869910E+00  7.59869910E+00 -1.51973982E+01  7.59869910E+00
  7.59869910E+00 -1.51973982E+01  7.59869910E+00  7.59869910E+00 -1.51973982E+01
  7.59869910E+00  7.59869910E+00 -1.51973982E+01  7.59869910E+00  7.59869910E+00
 -1.51973982E+01  7.59869910E+00  7.59869910E+00 -1.51973982E+01  7.59869910E+00
  7.59869910E+00 -1.51973982E+01  7.59869910E+00  7.59869910E+00 -1.51973982E+01
  7.59869910E+00  7.59869910E+00 -1.51973982E+01  7.59869910E+00  7.59869910E+00
 -1.51973982E+01  7.59869910E+00  7.59869910E+00 -1.51973982E+01  7.59869910E+00
  7.59869910E+00 -1.51973982E+01  7.59869910E+00  7.59869910E+00 -1.51973982E+01
  7.59869910E+00  7.59869910E+00 -1.51973982E+01  7.59869910E+00  7.59869910E+00
 -1.51973982E+01  7.59869910E+00  7.59869910E+00 -1.51973982E+01  7.59869910E+00
  7.59869910E+00 -1.51973982E+01  7.59869910E+00  7.59869910E+00 -1.51973982E+01
  7.59869910E+00  7.59869910E+00 -1.51973982E+01  7.59869910E+00  7.59869910E+00
 -1.51973982E+01  7.59869910E+00  7.59869910E+00 -1.51973982E+01  7.59869910E+00
  7.59869910E+00 -1.51973982E+01  7.59869910E+00  7.59869910E+00 -1.51973982E+01
  7.59869910E+00  7.59869910E+00 -1.51973982E+01  7.59869910E+00  7.59869910E+00
 -1.51973982E+01  7.59869910E+00  7.59869910E+00 -1.51973982E+01  7.59869910E+00
  7.59869910E+00 -1.51973982E+01  7.59869910E+00  7.59869910E+00 -1.51973982E+01
  7.59869910E+00  7.59869910E+00 -1.51973982E+01  7.59869910E+00  7.59869910E+00
 -1.51973982E+01  7.59869910E+00  7.59869910E+00 -1.51973982E+01  7.59869910E+00
  7.59869910E+00 -1.51973982E+01  7.59869910E+00  7.59869910E+00 -1.51973982E+01
  7.59869910E+00  7.59869910E+00 -1.51973982E+01  7.59869910E+00  7.59869910E+00
 -1.51973982E+01  7.59869910E+00  7.59869910E+00 -1.51973982E+01  7.59869910E+00
  7.59869910E+00 -1.51973982E+01  7.59869910E+00  7.59869910E+00 -1.51973982E+01
  7.59869910E+00  7.59869910E+00 -1.51973982E+01  7.59869910E+00  7.59869910E+00
 -1.51973982E+01  7.59869910E+00  7.59869910E+00 -1.51973982E+01  7.59869910E+00
  7.59869910E+00 -1.51973982E+01  7.59869910E+00  7.59869910E+00 -1.51973982E+01
  7.59869910E+00  7.59869910E+00 -1.51973982E+01  7.59869910E+00  7.59869910E+00
 -1.51973982E+01  7.59869910E+00  7.59869910E+00 -1.51973982E+01  7.59869910E+00
  7.59869910E+00 -1.51973982E+01  7.59869910E+00  7.59869910E+00 -1.51973982E+01
  7.59869910E+00  7.59869910E+00 -1.51973982E+01  7.59869910E+00  7.59869910E+00
 -1.51973982E+01  7.59869910E+00  7.59869910E+00 -1.51973982E+01  7.59869910E+00
  7.59869910E+00 -1.51973982E+01  7.59869910E+00  7.59869910E+00 -1.51973982E+01
  7.59869910E+00  7.59869910E+00 -1.51973982E+01  7.59869910E+00  7.59869910E+00
 -1.51973982E+01  7.59869910E+00  7.59869910E+00 -1.51973982E+01  7.59869910E+00
  7.59869910E+00 -1.51973982E+01  7.59869910E+00  7.59869910E+00 -1.51973982E+01
  7.59869910E+00  7.59869910E+00 -1.51973982E+01  7.59869910E+00  7.59869910E+00
 -1.51973982E+01  7.59869910E+00  7.59869910E+00 -1.51973982E+01  7.59869910E+00
  7.59869910E+00 -1.51973982E+01  7.59869910E+00  7.59869910E+00 -1.51973982E+01
  7.59869910E+00  7.59869910E+00 -1.51973982E+01  7.59869910E+00  7.59869910E+00
 -1.51973982E+01  7.59869910E+00  7.59869910E+00 -1.51973982E+01  7.59869910E+00
  7.59869910E+00 -1.51973982E+01  7.59869910E+00  7.59869910E+00 -1.51973982E+01
  7.59869910E+00  7.59869910E+00 -1.51973982E+01  7.59869910E+00  7.59869910E+00
 -1.51973982E+01  7.59869910E+00  7.59869910E+00 -1.51973982E+01  7.59869910E+00
  7.59869910E+00 -1.51973982E+01  7.59869910E+00  7.59869910E+00 -1.51973982E+01
  7.59869910E+00  7.59869910E+00 -1.51973982E+01  7.59869910E+00  7.59869910E+00
 -1.51973982E+01  7.59869910E+00  7.59869910E+00 -1.51973982E+01  7.59869910E+00
  7.59869910E+00 -1.51973982E+01  7.59869910E+00  7.59869910E+00 -1.51973982E+01
  7.59869910E+00  7.59869910E+00 -1.51973982E+01  7.59869910E+00  7.59869910E+00
 -1.51973982E+01  7.59869910E+00  7.59869910E+00 -1.51973982E+01  7.59869910E+00
  7.59869910E+00 -1.51973982E+01  7.59869910E+00  7.59869910E+00 -1.51973982E+01
  7.59869910E+00  7.59869910E+00 -1.51973982E+01  7.59869910E+00  7.59869910E+00
 -1.51973982E+01  7.59869910E+00  7.59869910E+00 -1.51973982E+01  7.59869910E+00
  7.59869910E+00 -1.51973982E+01  7.59869910E+00  7.59869910E+00 -1.51973982E+01
  7.59869910E+00  7.59869910E+00 -1.51973982E+01  7.59869910E+00  7.59869910E+00
 -1.51973982E+01  7.59869910E+00  7.59869910E+00 -1.51973982E+01  7.59869910E+00
  7.59869910E+00 -1.51973982E+01  7.59869910E+00  7.59869910E+00 -1.51973982E+01
  7.59869910E+00  7.59869910E+00 -1.51973982E+01  7.59869910E+00  7.59869910E+00
 -1.51973982E+01  7.59869910E+00  7.59869910E+00 -1.51973982E+01  7.59869910E+00
  7.59869910E+00 -1.51973982E+01  7.59869910E+00  7.59869910E+00 -1.51973982E+01
  7.59869910E+00  7.59869910E+00 -1.51973982E+01  7.59869910E+00  7.59869910E+00
 -1.51973982E+01  7.59869910E+00  7.59869910E+00 -1.51973982E+01  7.59869910E+00
  7.59869910E+00 -1.51973982E+01  7.59869910E+00  7.59869910E+00 -1.51973982E+01
  7.59869910E+00  7.59869910E+00 -1.51973982E+01  7.59869910E+00  7.59869910E+00
 -1.51973982E+01  7.59869910E+00  7.59869910E+00 -1.51973982E+01  7.59869910E+00
  7.59869910E+00 -1.51973982E+01  7.59869910E+00  7.59869910E+00 -1.51973982E+01
  7.59869910E+00  7.59869910E+00 -1.51973982E+01  7.59869910E+00  7.59869910E+00
 -1.51973982E+01  7.59869910E+00  7.59869910E+00 -1.51973982E+01  7.59869910E+00
  7.59869910E+00 -1.51973982E+01  7.59869910E+00  7.59869910E+00 -1.51973982E+01
  7.59869910E+00  7.59869910E+00 -1.51973982E+01  7.59869910E+00  7.59869910E+00
 -1.51973982E+01  7.59869910E+00  7.59869910E+00 -1.51973982E+01  7.59869910E+00
  7.59869910E+00 -1.51973982E+01  7.59869910E+00  7.59869910E+00 -1.51973982E+01
  7.59869910E+00  7.59869910E+00 -1.51973982E+01  7.59869910E+00  7.59869910E+00
 -1.51973982E+01  7.59869910E+00  7.59869910E+00 -1.51973982E+01  7.59869910E+00
  7.59869910E+00 -1.51973982E+01  7.59869910E+00  7.59869910E+00 -1.51973982E+01
  7.59869910E+00  7.59869910E+00 -1.51973982E+01  7.59869910E+00  7.59869910E+00
 -1.51973982E+01  7.59869910E+00  7.59869910E+00 -1.51973982E+01  7.59869910E+00
  7.59869910E+00 -1.51973982E+01  7.59869910E+00  7.59869910E+00 -1.51973982E+01
  7.59869910E+00  7.59869910E+00 -1.51973982E+01  7.59869910E+00  7.59869910E+00
 -1.51973982E+01  7.59869910E+00  7.59869910E+00 -1.51973982E+01  7.59869910E+00
  7.59869910E+00 -1.51973982E+01  7.59869910E+00  7.59869910E+00 -1.51973982E+01
  7.59869910E+00  7.59869910E+00 -1.51973982E+01  7.59869910E+00  7.59869910E+00
 -1.51973982E+01  7.59869910E+00  7.59869910E+00 -1.51973982E+01  7.59869910E+00
  7.59869910E+00 -1.51973982E+01  7.59869910E+00  7.59869910E+00 -1.51973982E+01
  7.59869910E+00  7.59869910E+00 -1.51973982E+01  7.59869910E+00  7.59869910E+00
 -1.51973982E+01  7.59869910E+00  7.59869910E+00 -1.51973982E+01  7.59869910E+00
  7.59869910E+00 -1.51973982E+01  7.59869910E+00  7.59869910E+00 -1.51973982E+01
  7.59869910E+00  7.59869910E+00 -1.51973982E+01  7.59869910E+00  7.59869910E+00
 -1.51973982E+01  7.59869910E+00  7.59869910E+00 -1.51973982E+01  7.59869910E+00
  7.59869910E+00 -1.51973982E+01  7.59869910E+00  7.59869910E+00 -1.51973982E+01
  7.59869910E+00  7.59869910E+00 -1.51973982E+01  7.59869910E+00  7.59869910E+00
 -1.51973982E+01  7.59869910E+00  7.59869910E+00 -1.51973982E+01  7.59869910E+00
  7.59869910E+00 -1.51973982E+01  7.59869910E+00  7.59869910E+00 -1.51973982E+01
  7.59869910E+00  7.59869910E+00 -1.51973982E+01  7.59869910E+00  7.59869910E+00
 -1.51973982E+01  7.59869910E+00  7.59869910E+00 -1.51973982E+01  7.59869910E+00
  7.59869910E+00 -1.51973982E+01  7.59869910E+00  7.59869910E+00 -1.51973982E+01
  7.59869910E+00  7.59869910E+00 -1.51973982E+01  7.59869910E+00  7.59869910E+00
 -1.51973982E+01  7.59869910E+00  7.59869910E+00 -1.51973982E+01  7.59869910E+00
  7.59869910E+00 -1.51973982E+01  7.59869910E+00  7.59869910E+00 -1.51973982E+01
  7.59869910E+00  7.59869910E+00 -1.51973982E+01  7.59869910E+00  7.59869910E+00
 -1.51973982E+01  7.59869910E+00  7.59869910E+00 -1.51973982E+01  7.59869910E+00
  7.59869910E+00 -1.51973982E+01  7.59869910E+00  7.59869910E+00 -1.51973982E+01
  7.59869910E+00  7.59869910E+00 -1.51973982E+01  7.59869910E+00  7.59869910E+00
 -1.51973982E+01  7.59869910E+00  7.59869910E+00 -1.51973982E+01  7.59869910E+00
  7.59869910E+00 -1.51973982E+01  7.59869910E+00  7.59869910E+00 -1.51973982E+01
  7.59869910E+00  7.59869910E+00 -1.51973982E+01  7.59869910E+00  7.59869910E+00
 -1.51973982E+01  7.59869910E+00  7.59869910E+00 -1.51973982E+01  7.59869910E+00
  7.59869910E+00 -1.51973982E+01  7.59869910E+00  7.59869910E+00 -1.51973982E+01
  7.59869910E+00  7.59869910E+00 -1.51973982E+01  7.59869910E+00  7.59869910E+00
 -1.51973982E+01  7.59869910E+00  7.59869910E+00 -1.51973982E+01  7.59869910E+00
  7.59869910E+00 -1.51973982E+01  7.59869910E+00  7.59869910E+00 -1.51973982E+01
  7.59869910E+00  7.59869910E+00 -1.51973982E+01  7.59869910E+00  7.59869910E+00
 -1.51973982E+01  7.59869910E+00  7.59869910E+00 -1.51973982E+01  7.59869910E+00
  7.59869910E+00 -1.51973982E+01  7.59869910E+00  7.59869910E+00 -1.51973982E+01
  7.59869910E+00  7.59869910E+00 -1.51973982E+01  7.59869910E+00  7.59869910E+00
 -1.51973982E+01  7.59869910E+00  7.59869910E+00 -1.51973982E+01  7.59869910E+00
  7.59869910E+00 -1.51973982E+01  7.59869910E+00  7.59869910E+00 -1.51973982E+01
  7.59869910E+00  7.59869910E+00 -1.51973982E+01  7.59869910E+00  7.59869910E+00
 -1.51973982E+01  7.59869910E+00  7.59869910E+00 -1.51973982E+01  7.59869910E+00
  7.59869910E+00 -1.51973982E+01  7.59869910E+00  7.59869910E+00 -1.51973982E+01
  7.59869910E+00  7.59869910E+00 -1.51973982E+01  7.59869910E+00  7.59869910E+00
 -1.51973982E+01  7.59869910E+00  7.59869910E+00 -1.51973982E+01  7.59869910E+00
  7.59869910E+00 -1.51973982E+01  7.59869910E+00  7.59869910E+00 -1.51973982E+01
  7.59869910E+00  7.59869910E+00 -1.51973982E+01  7.59869910E+00  7.59869910E+00
 -1.51973982E+01  7.59869910E+00  7.59869910E+00 -1.51973982E+01  7.59869910E+00
  7.59869910E+00 -1.51973982E+01  7.59869910E+00  7.59869910E+00 -1.51973982E+01
  7.59869910E+00  7.59869910E+00 -1.51973982E+01  7.59869910E+00  7.59869910E+00
 -1.51973982E+01  7.59869910E+00  7.59869910E+00 -1.51973982E+01  7.59869910E+00
  7.59869910E+00 -1.51973982E+01  7.59869910E+00  7.59869910E+00 -1.51973982E+01
  7.59869910E+00  7.59869910E+00 -1.51973982E+01  7.59869910E+00  7.59869910E+00
 -1.51973982E+01  7.59869910E+00  7.59869910E+00 -1.51973982E+01  7.59869910E+00
  7.59869910E+00 -1.51973982E+01  7.59869910E+00  7.59869910E+00 -1.51973982E+01
  7.59869910E+00  7.59869910E+00 -1.51973982E+01  7.59869910E+00  7.59869910E+00
 -1.51973982E+01  7.59869910E+00  7.59869910E+00 -1.51973982E+01  7.59869910E+00
  7.59869910E+00 -1.51973982E+01  7.59869910E+00  7.59869910E+00 -1.51973982E+01
  7.59869910E+00  7.59869910E+00 -1.51973982E+01  7.59869910E+00  7.59869910E+00
 -1.51973982E+01  7.59869910E+00  7.59869910E+00 -1.51973982E+01  7.59869910E+00
  7.59869910E+00 -1.51973982E+01  7.59869910E+00  7.59869910E+00 -1.51973982E+01
  7.59869910E+00  7.59869910E+00 -1.51973982E+01  7.59869910E+00  7.59869910E+00
 -1.51973982E+01  7.59869910E+00  7.59869910E+00 -1.51973982E+01  7.59869910E+00
  7.59869910E+00 -1.51973982E+01  7.59869910E+00  7.59869910E+00 -1.51973982E+01
  7.59869910E+00  7.59869910E+00 -1.51973982E+01  7.59869910E+00  7.59869910E+00
 -1.51973982E+01  7.59869910E+00  7.59869910E+00 -1.51973982E+01  7.59869910E+00
  7.59869910E+00 -1.51973982E+01  7.59869910E+00  7.59869910E+00 -1.51973982E+01
  7.59869910E+00  7.59869910E+00 -1.51973982E+01  7.59869910E+00  7.59869910E+00
 -1.51973982E+01  7.59869910E+00  7.59869910E+00 -1.51973982E+01  7.59869910E+00
  7.59869910E+00 -1.51973982E+01  7.59869910E+00  7.59869910E+00 -1.51973982E+01
  7.59869910E+00  7.59869910E+00 -1.51973982E+01  7.59869910E+00  7.59869910E+00
 -1.51973982E+01  7.59869910E+00  7.59869910E+00 -1.51973982E+01  7.59869910E+00
  7.59869910E+00 -1.51973982E+01  7.59869910E+00  7.59869910E+00 -1.51973982E+01
  7.59869910E+00  7.59869910E+00 -1.51973982E+01  7.59869910E+00  7.59869910E+00
 -1.51973982E+01  7.59869910E+00  7.59869910E+00 -1.51973982E+01  7.59869910E+00
  7.59869910E+00 -1.51973982E+01  7.59869910E+00  7.59869910E+00 -1.51973982E+01
  7.59869910E+00  7.59869910E+00 -1.51973982E+01  7.59869910E+00  7.59869910E+00
 -1.51973982E+01  7.59869910E+00  7.59869910E+00 -1.51973982E+01  7.59869910E+00
  7.59869910E+00 -1.51973982E+01  7.59869910E+00  7.59869910E+00 -1.51973982E+01
  7.59869910E+00  7.59869910E+00 -1.51973982E+01  7.59869910E+00  7.59869910E+00
 -1.51973982E+01  7.59869910E+00  7.59869910E+00 -1.51973982E+01  7.59869910E+00
  7.59869910E+00 -1.51973982E+01  7.59869910E+00  7.59869910E+00 -1.51973982E+01
  7.59869910E+00  7.59869910E+00 -1.51973982E+01  7.59869910E+00  7.59869910E+00
 -1.51973982E+01  7.59869910E+00  7.59869910E+00 -1.51973982E+01  7.59869910E+00
  7.59869910E+00 -1.51973982E+01  7.59869910E+00  7.59869910E+00 -1.51973982E+01
  7.59869910E+00  7.59869910E+00 -1.51973982E+01  7.59869910E+00  7.59869910E+00
 -1.51973982E+01  7.59869910E+00  7.59869910E+00 -1.51973982E+01  7.59869910E+00
  7.59869910E+00 -1.51973982E+01  7.59869910E+00  7.59869910E+00 -1.51973982E+01
  7.59869910E+00  7.59869910E+00 -1.51973982E+01  7.59869910E+00  7.59869910E+00
 -1.51973982E+01  7.59869910E+00  7.59869910E+00 -1.51973982E+01  7.59869910E+00
  7.59869910E+00 -1.51973982E+01  7.59869910E+00  7.59869910E+00 -1.51973982E+01
  7.59869910E+00  7.59869910E+00 -1.51973982E+01  7.59869910E+00  7.59869910E+00
 -1.51973982E+01  7.59869910E+00  7.59869910E+00 -1.51973982E+01  7.59869910E+00
  7.59869910E+00 -1.51973982E+01  7.59869910E+00  7.59869910E+00 -1.51973982E+01
  7.59869910E+00  7.59869910E+00 -1.51973982E+01  7.59869910E+00  7.59869910E+00
 -1.51973982E+01  7.59869910E+00  7.59869910E+00 -1.51973982E+01  7.59869910E+00
  7.59869910E+00 -1.51973982E+01  7.59869910E+00  7.59869910E+00 -1.51973982E+01
  7.59869910E+00  7.59869910E+00 -1.51973982E+01  7.59869910E+00  7.59869910E+00
 -1.51973982E+01  7.59869910E+00  7.59869910E+00 -1.51973982E+01  7.59869910E+00
  7.59869910E+00 -1.51973982E+01  7.59869910E+00  7.59869910E+00 -1.51973982E+01
  7.59869910E+00  7.59869910E+00 -1.51973982E+01  7.59869910E+00  7.59869910E+00
 -1.51973982E+01  7.59869910E+00  7.59869910E+00 -1.51973982E+01  7.59869910E+00
  7.59869910E+00 -1.51973982E+01  7.59869910E+00  7.59869910E+00 -1.51973982E+01
  7.59869910E+00  7.59869910E+00 -1.51973982E+01  7.59869910E+00  7.59869910E+00
 -1.51973982E+01  7.59869910E+00  7.59869910E+00 -1.51973982E+01  7.59869910E+00
  7.59869910E+00 -1.51973982E+01  7.59869910E+00  7.59869910E+00 -1.51973982E+01
  7.59869910E+00  7.59869910E+00 -1.51973982E+01  7.59869910E+00  7.59869910E+00
 -1.51973982E+01  7.59869910E+00  7.59869910E+00 -1.51973982E+01  7.59869910E+00
  7.59869910E+00 -1.51973982E+01  7.59869910E+00  7.59869910E+00 -1.51973982E+01
  7.59869910E+00  7.59869910E+00 -1.51973982E+01  7.59869910E+00  7.59869910E+00
 -1.51973982E+01  7.59869910E+00  7.59869910E+00 -1.51973982E+01  7.59869910E+00
  7.59869910E+00 -1.51973982E+01  7.59869910E+00  7.59869910E+00 -1.51973982E+01
  7.59869910E+00  7.59869910E+00 -1.51973982E+01  7.59869910E+00  7.59869910E+00
 -1.51973982E+01  7.59869910E+00  7.59869910E+00 -1.51973982E+01  7.59869910E+00
  7.59869910E+00 -1.51973982E+01  7.59869910E+00  7.59869910E+00 -1.51973982E+01
  7.59869910E+00  7.59869910E+00 -1.51973982E+01  7.59869910E+00  7.59869910E+00
 -1.51973982E+01  7.59869910E+00  7.59869910E+00 -1.51973982E+01  7.59869910E+00
  7.59869910E+00 -1.51973982E+01  7.59869910E+00  7.59869910E+00 -1.51973982E+01
  7.59869910E+00  7.59869910E+00 -1.51973982E+01  7.59869910E+00  7.59869910E+00
 -1.51973982E+01  7.59869910E+00  7.59869910E+00 -1.51973982E+01  7.59869910E+00
  7.59869910E+00 -1.51973982E+01  7.59869910E+00  7.59869910E+00 -1.51973982E+01
  7.59869910E+00  7.59869910E+00 -1.51973982E+01  7.59869910E+00  7.59869910E+00
 -1.51973982E+01  7.59869910E+00  7.59869910E+00 -1.51973982E+01  7.59869910E+00
  7.59869910E+00 -1.51973982E+01  7.59869910E+00  7.59869910E+00 -1.51973982E+01
  7.59869910E+00  7.59869910E+00 -1.51973982E+01  7.59869910E+00  7.59869910E+00
 -1.51973982E+01  7.59869910E+00  7.59869910E+00 -1.51973982E+01  7.59869910E+00
  7.59869910E+00 -1.51973982E+01  7.59869910E+00  7.59869910E+00 -1.51973982E+01
  7.59869910E+00  7.59869910E+00 -1.51973982E+01  7.59869910E+00  7.59869910E+00
 -1.51973982E+01  7.59869910E+00  7.59869910E+00 -1.51973982E+01  7.59869910E+00
  7.59869910E+00 -1.51973982E+01  7.59869910E+00  7.59869910E+00 -1.51973982E+01
  7.59869910E+00  7.59869910E+00 -1.51973982E+01  7.59869910E+00  7.59869910E+00
 -1.51973982E+01  7.59869910E+00  7.59869910E+00 -1.51973982E+01  7.59869910E+00
  7.59869910E+00 -1.51973982E+01  7.59869910E+00  7.59869910E+00 -1.51973982E+01
  7.59869910E+00  7.59869910E+00 -1.51973982E+01  7.59869910E+00  7.59869910E+00
 -1.51973982E+01  7.59869910E+00  7.59869910E+00 -1.51973982E+01  7.59869910E+00
  7.59869910E+00 -1.51973982E+01  7.59869910E+00  7.59869910E+00 -1.51973982E+01
  7.59869910E+00  7.59869910E+00 -1.51973982E+01  7.59869910E+00  7.59869910E+00
 -1.51973982E+01  7.59869910E+00  7.59869910E+00 -1.51973982E+01  7.59869910E+00
  7.59869910E+00 -1.51973982E+01  7.59869910E+00  7.59869910E+00 -1.51973982E+01
  7.59869910E+00  7.59869910E+00 -1.51973982E+01  7.59869910E+00  7.59869910E+00
 -1.51973982E+01  7.59869910E+00  7.59869910E+00 -1.51973982E+01  7.59869910E+00
  7.59869910E+00 -1.51973982E+01  7.59869910E+00  7.59869910E+00 -1.51973982E+01
  7.59869910E+00  7.59869910E+00 -1.51973982E+01  7.59869910E+00  7.59869910E+00
 -1.51973982E+01  7.59869910E+00  7.59869910E+00 -1.51973982E+01  7.59869910E+00
  7.59869910E+00 -1.51973982E+01  7.59869910E+00  7.59869910E+00 -1.51973982E+01
  7.59869910E+00  7.59869910E+00 -1.51973982E+01  7.59869910E+00  7.59869910E+00
 -1.51973982E+01  7.59869910E+00  7.59869910E+00 -1.51973982E+01  7.59869910E+00
  7.59869910E+00 -1.51973982E+01  7.59869910E+00  7.59869910E+00 -1.51973982E+01
  7.59869910E+00  7.59869910E+00 -1.51973982E+01  7.59869910E+00  7.59869910E+00
 -1.51973982E+01  7.59869910E+00  7.59869910E+00 -1.51973982E+01  7.59869910E+00
  7.59869910E+00 -1.51973982E+01  7.59869910E+00  7.59869910E+00 -1.51973982E+01
  7.59869910E+00  7.59869910E+00 -1.51973982E+01  7.59869910E+00  7.59869910E+00
 -1.51973982E+01  7.59869910E+00  7.59869910E+00 -1.51973982E+01  7.59869910E+00
  7.59869910E+00 -1.51973982E+01  7.59869910E+00  7.59869910E+00 -1.51973982E+01
  7.59869910E+00  7.59869910E+00 -1.51973982E+01  7.59869910E+00  7.59869910E+00
 -1.51973982E+01  7.59869910E+00  7.59869910E+00 -1.51973982E+01  7.59869910E+00
  7.59869910E+00 -1.51973982E+01  7.59869910E+00  7.59869910E+00 -1.51973982E+01
  7.59869910E+00  7.59869910E+00 -1.51973982E+01  7.59869910E+00  7.59869910E+00
 -1.51973982E+01  7.59869910E+00  7.59869910E+00 -1.51973982E+01  7.59869910E+00
  7.59869910E+00 -1.51973982E+01  7.59869910E+00  7.59869910E+00 -1.51973982E+01
  7.59869910E+00  7.59869910E+00 -1.51973982E+01  7.59869910E+00  7.59869910E+00
 -1.51973982E+01  7.59869910E+00  7.59869910E+00 -1.51973982E+01  7.59869910E+00
  7.59869910E+00 -1.51973982E+01  7.59869910E+00  7.59869910E+00 -1.51973982E+01
  7.59869910E+00  7.59869910E+00 -1.51973982E+01  7.59869910E+00  7.59869910E+00
 -1.51973982E+01  7.59869910E+00  7.59869910E+00 -1.51973982E+01  7.59869910E+00
  7.59869910E+00 -1.51973982E+01  7.59869910E+00  7.59869910E+00 -1.51973982E+01
  7.59869910E+00  7.59869910E+00 -1.51973982E+01  7.59869910E+00  7.59869910E+00
 -1.51973982E+01  7.59869910E+00  7.59869910E+00 -1.51973982E+01  7.59869910E+00
  7.59869910E+00 -1.51973982E+01  7.59869910E+00  7.59869910E+00 -1.51973982E+01
  7.59869910E+00  7.59869910E+00 -1.51973982E+01  7.59869910E+00  7.59869910E+00
 -1.51973982E+01  7.59869910E+00  7.59869910E+00 -1.51973982E+01  7.59869910E+00
  7.59869910E+00 -1.51973982E+01  7.59869910E+00  7.59869910E+00 -1.51973982E+01
  7.59869910E+00  7.59869910E+00 -1.51973982E+01  7.59869910E+00  7.59869910E+00
 -1.51973982E+01  7.59869910E+00  7.59869910E+00 -1.51973982E+01  7.59869910E+00
  7.59869910E+00 -1.51973982E+01  7.59869910E+00  7.59869910E+00 -1.51973982E+01
  7.59869910E+00  7.59869910E+00 -1.51973982E+01  7.59869910E+00  7.59869910E+00
 -1.51973982E+01  7.59869910E+00  7.59869910E+00 -1.51973982E+01  7.59869910E+00
  7.59869910E+00 -1.51973982E+01  7.59869910E+00  7.59869910E+00 -1.51973982E+01
  7.59869910E+00  7.59869910E+00 -1.51973982E+01  7.59869910E+00  7.59869910E+00
 -1.51973982E+01  7.59869910E+00  7.59869910E+00 -1.51973982E+01  7.59869910E+00
  7.59869910E+00 -1.51973982E+01  7.59869910E+00  7.59869910E+00 -1.51973982E+01
  7.59869910E+00  7.59869910E+00 -1.51973982E+01  7.59869910E+00  7.59869910E+00
 -1.51973982E+01  7.59869910E+00  7.59869910E+00 -1.51973982E+01  7.59869910E+00
  7.59869910E+00 -1.51973982E+01  7.59869910E+00  7.59869910E+00 -1.51973982E+01
  7.59869910E+00  7.59869910E+00 -1.51973982E+01  7.59869910E+00  7.59869910E+00
 -1.51973982E+01  7.59869910E+00  7.59869910E+00 -1.51973982E+01  7.59869910E+00
  7.59869910E+00 -1.51973982E+01  7.59869910E+00  7.59869910E+00 -1.51973982E+01
  7.59869910E+00  7.59869910E+00 -1.51973982E+01  7.59869910E+00  7.59869910E+00
 -1.51973982E+01  7.59869910E+00  7.59869910E+00 -1.51973982E+01  7.59869910E+00
  7.59869910E+00 -1.51973982E+01  7.59869910E+00  7.59869910E+00 -1.51973982E+01
  7.59869910E+00  7.59869910E+00 -1.51973982E+01  7.59869910E+00  7.59869910E+00
 -1.51973982E+01  7.59869910E+00  7.59869910E+00 -1.51973982E+01  7.59869910E+00
  7.59869910E+00 -1.51973982E+01  7.59869910E+00  7.59869910E+00 -1.51973982E+01
  7.59869910E+00  7.59869910E+00 -1.51973982E+01  7.59869910E+00  7.59869910E+00
 -1.51973982E+01  7.59869910E+00  7.59869910E+00 -1.51973982E+01  7.59869910E+00
  7.59869910E+00 -1.51973982E+01  7.59869910E+00  7.59869910E+00 -1.51973982E+01
  7.59869910E+00  7.59869910E+00 -1.51973982E+01  7.59869910E+00  7.59869910E+00
 -1.51973982E+01  7.59869910E+00  7.59869910E+00 -1.51973982E+01  7.59869910E+00
  7.59869910E+00 -1.51973982E+01  7.59869910E+00  7.59869910E+00 -1.51973982E+01
  7.59869910E+00  7.59869910E+00 -1.51973982E+01  7.59869910E+00  7.59869910E+00
 -1.51973982E+01  7.59869910E+00  7.59869910E+00 -1.51973982E+01  7.59869910E+00
  7.59869910E+00 -1.51973982E+01  7.59869910E+00  7.59869910E+00 -1.51973982E+01
  7.59869910E+00  7.59869910E+00 -1.51973982E+01  7.59869910E+00  7.59869910E+00
 -1.51973982E+01  7.59869910E+00  7.59869910E+00 -1.51973982E+01  7.59869910E+00
  7.59869910E+00 -1.51973982E+01  7.59869910E+00  7.59869910E+00 -1.51973982E+01
  7.59869910E+00  7.59869910E+00 -1.51973982E+01  7.59869910E+00  7.59869910E+00
 -1.51973982E+01  7.59869910E+00  7.59869910E+00 -1.51973982E+01  7.59869910E+00
  7.59869910E+00 -1.51973982E+01  7.59869910E+00  7.59869910E+00 -1.51973982E+01
  7.59869910E+00  7.59869910E+00 -1.51973982E+01  7.59869910E+00  7.59869910E+00
 -1.51973982E+01  7.59869910E+00  7.59869910E+00 -1.51973982E+01  7.59869910E+00
  7.59869910E+00 -1.51973982E+01  7.59869910E+00  7.59869910E+00 -1.51973982E+01
  7.59869910E+00  7.59869910E+00 -1.51973982E+01  7.59869910E+00  7.59869910E+00
 -1.51973982E+01  7.59869910E+00  7.59869910E+00 -1.51973982E+01  7.59869910E+00
  7.59869910E+00 -1.51973982E+01  7.59869910E+00  7.59869910E+00 -1.51973982E+01
  7.59869910E+00  7.59869910E+00 -1.51973982E+01  7.59869910E+00  7.59869910E+00
 -1.51973982E+01  7.59869910E+00  7.59869910E+00 -1.51973982E+01  7.59869910E+00
  7.59869910E+00 -1.51973982E+01  7.59869910E+00  7.59869910E+00 -1.51973982E+01
  7.59869910E+00  7.59869910E+00 -1.51973982E+01  7.59869910E+00  7.59869910E+00
 -1.51973982E+01  7.59869910E+00  7.59869910E+00 -1.51973982E+01  7.59869910E+00
  7.59869910E+00 -1.51973982E+01  7.59869910E+00  7.59869910E+00 -1.51973982E+01
  7.59869910E+00  7.59869910E+00 -1.51973982E+01  7.59869910E+00  7.59869910E+00
 -1.51973982E+01  7.59869910E+00  7.59869910E+00 -1.51973982E+01  7.59869910E+00
  7.59869910E+00 -1.51973982E+01  7.59869910E+00  7.59869910E+00 -1.51973982E+01
  7.59869910E+00  7.59869910E+00 -1.51973982E+01  7.59869910E+00  7.59869910E+00
 -1.51973982E+01  7.59869910E+00  7.59869910E+00 -1.51973982E+01  7.59869910E+00
  7.59869910E+00 -1.51973982E+01  7.59869910E+00  7.59869910E+00 -1.51973982E+01
  7.59869910E+00  7.59869910E+00 -1.51973982E+01  7.59869910E+00  7.59869910E+00
 -1.51973982E+01  7.59869910E+00  7.59869910E+00 -1.51973982E+01  7.59869910E+00
  7.59869910E+00 -1.51973982E+01  7.59869910E+00  7.59869910E+00 -1.51973982E+01
  7.59869910E+00  7.59869910E+00 -1.51973982E+01  7.59869910E+00  7.59869910E+00
 -1.51973982E+01  7.59869910E+00  7.59869910E+00 -1.51973982E+01  7.59869910E+00
  7.59869910E+00 -1.51973982E+01  7.59869910E+00  7.59869910E+00 -1.51973982E+01
  7.59869910E+00  7.59869910E+00 -1.51973982E+01  7.59869910E+00  7.59869910E+00
 -1.51973982E+01  7.59869910E+00  7.59869910E+00 -1.51973982E+01  7.59869910E+00
  7.59869910E+00 -1.51973982E+01  7.59869910E+00  7.59869910E+00 -1.51973982E+01
  7.59869910E+00  7.59869910E+00 -1.51973982E+01  7.59869910E+00  7.59869910E+00
 -1.51973982E+01  7.59869910E+00  7.59869910E+00 -1.51973982E+01  7.59869910E+00
  7.59869910E+00 -1.51973982E+01  7.59869910E+00  7.59869910E+00 -1.51973982E+01
  7.59869910E+00  7.59869910E+00 -1.51973982E+01  7.59869910E+00  7.59869910E+00
 -1.51973982E+01  7.59869910E+00  7.59869910E+00 -1.51973982E+01  7.59869910E+00
  7.59869910E+00 -1.51973982E+01  7.59869910E+00  7.59869910E+00 -1.51973982E+01
  7.59869910E+00  7.59869910E+00 -1.51973982E+01  7.59869910E+00  7.59869910E+00
 -1.51973982E+01  7.59869910E+00  7.59869910E+00 -1.51973982E+01  7.59869910E+00
  7.59869910E+00 -1.51973982E+01  7.59869910E+00  7.59869910E+00 -1.51973982E+01
  7.59869910E+00  7.59869910E+00 -1.51973982E+01  7.59869910E+00  7.59869910E+00
 -1.51973982E+01  7.59869910E+00  7.59869910E+00 -1.51973982E+01  7.59869910E+00
  7.59869910E+00 -1.51973982E+01  7.59869910E+00  7.59869910E+00 -1.51973982E+01
  7.59869910E+00  7.59869910E+00 -1.51973982E+01  7.59869910E+00  7.59869910E+00
 -1.51973982E+01  7.59869910E+00  7.59869910E+00 -1.51973982E+01  7.59869910E+00
  7.59869910E+00 -1.51973982E+01  7.59869910E+00  7.59869910E+00 -1.51973982E+01
  7.59869910E+00  7.59869910E+00 -1.51973982E+01  7.59869910E+00  7.59869910E+00
 -1.51973982E+01  7.59869910E+00  7.59869910E+00 -1.51973982E+01  7.59869910E+00
  7.59869910E+00 -1.51973982E+01  7.59869910E+00  7.59869910E+00 -1.51973982E+01
  7.59869910E+00  7.59869910E+00 -1.51973982E+01  7.59869910E+00  7.59869910E+00
 -1.51973982E+01  7.59869910E+00  7.59869910E+00 -1.51973982E+01  7.59869910E+00
  7.59869910E+00 -1.51973982E+01  7.59869910E+00  7.59869910E+00 -1.51973982E+01
  7.59869910E+00  7.59869910E+00 -1.51973982E+01  7.59869910E+00  7.59869910E+00
 -1.51973982E+01  7.59869910E+00  7.59869910E+00 -1.51973982E+01  7.59869910E+00
  7.59869910E+00 -1.51973982E+01  7.59869910E+00  7.59869910E+00 -1.51973982E+01
  7.59869910E+00  7.59869910E+00 -1.51973982E+01  7.59869910E+00  7.59869910E+00
 -1.51973982E+01  7.59869910E+00  7.59869910E+00 -1.51973982E+01  7.59869910E+00
  7.59869910E+00 -1.51973982E+01  7.59869910E+00  7.59869910E+00 -1.51973982E+01
  7.59869910E+00  7.59869910E+00 -1.51973982E+01  7.59869910E+00  7.59869910E+00
 -1.51973982E+01  7.59869910E+00  7.59869910E+00 -1.51973982E+01  7.59869910E+00
  7.59869910E+00 -1.51973982E+01  7.59869910E+00  7.59869910E+00 -1.51973982E+01
  7.59869910E+00  7.59869910E+00 -1.51973982E+01  7.59869910E+00  7.59869910E+00
 -1.51973982E+01  7.59869910E+00  7.59869910E+00 -1.51973982E+01  7.59869910E+00
  7.59869910E+00 -1.51973982E+01  7.59869910E+00  7.59869910E+00 -1.51973982E+01
  7.59869910E+00  7.59869910E+00 -1.51973982E+01  7.59869910E+00  7.59869910E+00
 -1.51973982E+01  7.59869910E+00  7.59869910E+00 -1.51973982E+01  7.59869910E+00
  7.59869910E+00 -1.51973982E+01  7.59869910E+00  7.59869910E+00 -1.51973982E+01
  7.59869910E+00  7.59869910E+00 -1.51973982E+01  7.59869910E+00  7.59869910E+00
 -1.51973982E+01  7.59869910E+00  7.59869910E+00 -1.51973982E+01  7.59869910E+00
  7.59869910E+00 -1.51973982E+01  7.59869910E+00  7.59869910E+00 -1.51973982E+01
  7.59869910E+00  7.59869910E+00 -1.51973982E+01  7.59869910E+00  7.59869910E+00
 -1.51973982E+01  7.59869910E+00  7.59869910E+00 -1.51973982E+01  7.59869910E+00
  7.59869910E+00 -1.51973982E+01  7.59869910E+00  7.59869910E+00 -1.51973982E+01
  7.59869910E+00  7.59869910E+00 -1.51973982E+01  7.59869910E+00  7.59869910E+00
 -1.51973982E+01  7.59869910E+00  7.59869910E+00 -1.51973982E+01  7.59869910E+00
  7.59869910E+00 -1.51973982E+01  7.59869910E+00  7.59869910E+00 -1.51973982E+01
  7.59869910E+00  7.59869910E+00 -1.51973982E+01  7.59869910E+00  7.59869910E+00
 -1.51973982E+01  7.59869910E+00  7.59869910E+00 -1.51973982E+01  7.59869910E+00
  7.59869910E+00 -1.51973982E+01  7.59869910E+00  7.59869910E+00 -1.51973982E+01
  7.59869910E+00  7.59869910E+00 -1.51973982E+01  7.59869910E+00  7.59869910E+00
 -1.51973982E+01  7.59869910E+00  7.59869910E+00 -1.51973982E+01  7.59869910E+00
  7.59869910E+00 -1.51973982E+01  7.59869910E+00  7.59869910E+00 -1.51973982E+01
  7.59869910E+00  7.59869910E+00 -1.51973982E+01  7.59869910E+00  7.59869910E+00
 -1.51973982E+01  7.59869910E+00  7.59869910E+00 -1.51973982E+01  7.59869910E+00
  7.59869910E+00 -1.51973982E+01  7.59869910E+00  7.59869910E+00 -1.51973982E+01
  7.59869910E+00  7.59869910E+00 -1.51973982E+01  7.59869910E+00  7.59869910E+00
 -1.51973982E+01  7.59869910E+00  7.59869910E+00 -1.51973982E+01  7.59869910E+00
  7.59869910E+00 -1.51973982E+01  7.59869910E+00  7.59869910E+00 -1.51973982E+01
  7.59869910E+00  7.59869910E+00 -1.51973982E+01  7.59869910E+00  7.59869910E+00
 -1.51973982E+01  7.59869910E+00  7.59869910E+00 -1.51973982E+01  7.59869910E+00
  7.59869910E+00 -1.51973982E+01  7.59869910E+00  7.59869910E+00 -1.51973982E+01
  7.59869910E+00  7.59869910E+00 -1.51973982E+01  7.59869910E+00  7.59869910E+00
 -1.51973982E+01  7.59869910E+00  7.59869910E+00 -1.51973982E+01  7.59869910E+00
  7.59869910E+00 -1.51973982E+01  7.59869910E+00  7.59869910E+00 -1.51973982E+01
  7.59869910E+00  7.59869910E+00 -1.51973982E+01  7.59869910E+00  7.59869910E+00
 -1.51973982E+01  7.59869910E+00  7.59869910E+00 -1.51973982E+01  7.59869910E+00
  7.59869910E+00 -1.51973982E+01  7.59869910E+00  7.59869910E+00 -1.51973982E+01
  7.59869910E+00  7.59869910E+00 -1.51973982E+01  7.59869910E+00  7.59869910E+00
 -1.51973982E+01  7.59869910E+00  7.59869910E+00 -1.51973982E+01  7.59869910E+00
  7.59869910E+00 -1.51973982E+01  7.59869910E+00  7.59869910E+00 -1.51973982E+01
  7.59869910E+00  7.59869910E+00 -1.51973982E+01  7.59869910E+00  7.59869910E+00
 -1.51973982E+01  7.59869910E+00  7.59869910E+00 -1.51973982E+01  7.59869910E+00
  7.59869910E+00 -1.51973982E+01  7.59869910E+00  7.59869910E+00 -1.51973982E+01
  7.59869910E+00  7.59869910E+00 -1.51973982E+01  7.59869910E+00  7.59869910E+00
 -1.51973982E+01  7.59869910E+00  7.59869910E+00 -1.51973982E+01  7.59869910E+00
  7.59869910E+00 -1.51973982E+01  7.59869910E+00  7.59869910E+00 -1.51973982E+01
  7.59869910E+00  7.59869910E+00 -1.51973982E+01  7.59869910E+00  7.59869910E+00
 -1.51973982E+01  7.59869910E+00  7.59869910E+00 -1.51973982E+01  7.59869910E+00
  7.59869910E+00 -1.51973982E+01  7.59869910E+00  7.59869910E+00 -1.51973982E+01
  7.59869910E+00  7.59869910E+00 -1.51973982E+01  7.59869910E+00  7.59869910E+00
 -1.51973982E+01  7.59869910E+00  7.59869910E+00 -1.51973982E+01  7.59869910E+00
  7.59869910E+00 -1.51973982E+01  7.59869910E+00  7.59869910E+00 -1.51973982E+01
  7.59869910E+00  7.59869910E+00 -1.51973982E+01  7.59869910E+00  7.59869910E+00
 -1.51973982E+01  7.59869910E+00  7.59869910E+00 -1.51973982E+01  7.59869910E+00
  7.59869910E+00 -1.51973982E+01  7.59869910E+00  7.59869910E+00 -1.51973982E+01
  7.59869910E+00  7.59869910E+00 -1.51973982E+01  7.59869910E+00  7.59869910E+00
 -1.51973982E+01  7.59869910E+00  7.59869910E+00 -1.51973982E+01  7.59869910E+00
  7.59869910E+00 -1.51973982E+01  7.59869910E+00  7.59869910E+00 -1.51973982E+01
  7.59869910E+00  7.59869910E+00 -1.51973982E+01  7.59869910E+00  7.59869910E+00
 -1.51973982E+01  7.59869910E+00  7.59869910E+00 -1.51973982E+01  7.59869910E+00
  7.59869910E+00 -1.51973982E+01  7.59869910E+00  7.59869910E+00 -1.51973982E+01
  7.59869910E+00  7.59869910E+00 -1.51973982E+01  7.59869910E+00  7.59869910E+00
 -1.51973982E+01  7.59869910E+00  7.59869910E+00 -1.51973982E+01  7.59869910E+00
  7.59869910E+00 -1.51973982E+01  7.59869910E+00  7.59869910E+00 -1.51973982E+01
  7.59869910E+00  7.59869910E+00 -1.51973982E+01  7.59869910E+00  7.59869910E+00
 -1.51973982E+01  7.59869910E+00  7.59869910E+00 -1.51973982E+01  7.59869910E+00
  7.59869910E+00 -1.51973982E+01  7.59869910E+00  7.59869910E+00 -1.51973982E+01
  7.59869910E+00  7.59869910E+00 -1.51973982E+01  7.59869910E+00  7.59869910E+00
 -1.51973982E+01  7.59869910E+00  7.59869910E+00 -1.51973982E+01  7.59869910E+00
  7.59869910E+00 -1.51973982E+01  7.59869910E+00  7.59869910E+00 -1.51973982E+01
  7.59869910E+00  7.59869910E+00 -1.51973982E+01  7.59869910E+00  7.59869910E+00
 -1.51973982E+01  7.59869910E+00  7.59869910E+00 -1.51973982E+01  7.59869910E+00
  7.59869910E+00 -1.51973982E+01  7.59869910E+00  7.59869910E+00 -1.51973982E+01
  7.59869910E+00  7.59869910E+00 -1.51973982E+01  7.59869910E+00  7.59869910E+00
 -1.51973982E+01  7.59869910E+00  7.59869910E+00 -1.51973982E+01  7.59869910E+00
  7.59869910E+00 -1.51973982E+01  7.59869910E+00  7.59869910E+00 -1.51973982E+01
  7.59869910E+00  7.59869910E+00 -1.51973982E+01  7.59869910E+00  7.59869910E+00
 -1.51973982E+01  7.59869910E+00  7.59869910E+00 -1.51973982E+01  7.59869910E+00
  7.59869910E+00 -1.51973982E+01  7.59869910E+00  7.59869910E+00 -1.51973982E+01
  7.59869910E+00  7.59869910E+00 -1.51973982E+01  7.59869910E+00  7.59869910E+00
 -1.51973982E+01  7.59869910E+00  7.59869910E+00 -1.51973982E+01  7.59869910E+00
  7.59869910E+00 -1.51973982E+01  7.59869910E+00  7.59869910E+00 -1.51973982E+01
  7.59869910E+00  7.59869910E+00 -1.51973982E+01  7.59869910E+00  7.59869910E+00
 -1.51973982E+01  7.59869910E+00  7.59869910E+00 -1.51973982E+01  7.59869910E+00
  7.59869910E+00 -1.51973982E+01  7.59869910E+00  7.59869910E+00 -1.51973982E+01
  7.59869910E+00  7.59869910E+00 -1.51973982E+01  7.59869910E+00  7.59869910E+00
 -1.51973982E+01  7.59869910E+00  7.59869910E+00 -1.51973982E+01  7.59869910E+00
  7.59869910E+00 -1.51973982E+01  7.59869910E+00  7.59869910E+00 -1.51973982E+01
  7.59869910E+00  7.59869910E+00 -1.51973982E+01  7.59869910E+00  7.59869910E+00
 -1.51973982E+01  7.59869910E+00  7.59869910E+00 -1.51973982E+01  7.59869910E+00
  7.59869910E+00 -1.51973982E+01  7.59869910E+00  7.59869910E+00 -1.51973982E+01
  7.59869910E+00  7.59869910E+00 -1.51973982E+01  7.59869910E+00  7.59869910E+00
 -1.51973982E+01  7.59869910E+00  7.59869910E+00 -1.51973982E+01  7.59869910E+00
  7.59869910E+00 -1.51973982E+01  7.59869910E+00  7.59869910E+00 -1.51973982E+01
  7.59869910E+00  7.59869910E+00 -1.51973982E+01  7.59869910E+00  7.59869910E+00
 -1.51973982E+01  7.59869910E+00  7.59869910E+00 -1.51973982E+01  7.59869910E+00
  7.59869910E+00 -1.51973982E+01  7.59869910E+00  7.59869910E+00 -1.51973982E+01
  7.59869910E+00  7.59869910E+00 -1.51973982E+01  7.59869910E+00  7.59869910E+00
 -1.51973982E+01  7.59869910E+00  7.59869910E+00 -1.51973982E+01  7.59869910E+00
  7.59869910E+00 -1.51973982E+01  7.59869910E+00  7.59869910E+00 -1.51973982E+01
  7.59869910E+00  7.59869910E+00 -1.51973982E+01  7.59869910E+00  7.59869910E+00
 -1.51973982E+01  7.59869910E+00  7.59869910E+00 -1.51973982E+01  7.59869910E+00
  7.59869910E+00 -1.51973982E+01  7.59869910E+00  7.59869910E+00 -1.51973982E+01
  7.59869910E+00  7.59869910E+00 -1.51973982E+01  7.59869910E+00  7.59869910E+00
 -1.51973982E+01  7.59869910E+00  7.59869910E+00 -1.51973982E+01  7.59869910E+00
  7.59869910E+00 -1.51973982E+01  7.59869910E+00  7.59869910E+00 -1.51973982E+01
  7.59869910E+00  7.59869910E+00 -1.51973982E+01  7.59869910E+00  7.59869910E+00
 -1.51973982E+01  7.59869910E+00  7.59869910E+00 -1.51973982E+01  7.59869910E+00
  7.59869910E+00 -1.51973982E+01  7.59869910E+00  7.59869910E+00 -1.51973982E+01
  7.59869910E+00  7.59869910E+00 -1.51973982E+01  7.59869910E+00  7.59869910E+00
 -1.51973982E+01  7.59869910E+00  7.59869910E+00 -1.51973982E+01  7.59869910E+00
  7.59869910E+00 -1.51973982E+01  7.59869910E+00  7.59869910E+00 -1.51973982E+01
  7.59869910E+00  7.59869910E+00 -1.51973982E+01  7.59869910E+00  7.59869910E+00
 -1.51973982E+01  7.59869910E+00  7.59869910E+00 -1.51973982E+01  7.59869910E+00
  7.59869910E+00 -1.51973982E+01  7.59869910E+00  7.59869910E+00 -1.51973982E+01
  7.59869910E+00  7.59869910E+00 -1.51973982E+01  7.59869910E+00  7.59869910E+00
 -1.51973982E+01  7.59869910E+00  7.59869910E+00 -1.51973982E+01  7.59869910E+00
  7.59869910E+00 -1.51973982E+01  7.59869910E+00  7.59869910E+00 -1.51973982E+01
  7.59869910E+00  7.59869910E+00 -1.51973982E+01  7.59869910E+00  7.59869910E+00
 -1.51973982E+01  7.59869910E+00  7.59869910E+00 -1.51973982E+01  7.59869910E+00
  7.59869910E+00 -1.51973982E+01  7.59869910E+00  7.59869910E+00 -1.51973982E+01
  7.59869910E+00  7.59869910E+00 -1.51973982E+01  7.59869910E+00  7.59869910E+00
 -1.51973982E+01  7.59869910E+00  7.59869910E+00 -1.51973982E+01  7.59869910E+00
  7.59869910E+00 -1.51973982E+01  7.59869910E+00  7.59869910E+00 -1.51973982E+01
  7.59869910E+00  7.59869910E+00 -1.51973982E+01  7.59869910E+00  7.59869910E+00
 -1.51973982E+01  7.59869910E+00  7.59869910E+00 -1.51973982E+01  7.59869910E+00
  7.59869910E+00 -1.51973982E+01  7.59869910E+00  7.59869910E+00 -1.51973982E+01
  7.59869910E+00  7.59869910E+00 -1.51973982E+01  7.59869910E+00  7.59869910E+00
 -1.51973982E+01  7.59869910E+00  7.59869910E+00 -1.51973982E+01  7.59869910E+00
  7.59869910E+00 -1.51973982E+01  7.59869910E+00  7.59869910E+00 -1.51973982E+01
  7.59869910E+00  7.59869910E+00 -1.51973982E+01  7.59869910E+00  7.59869910E+00
 -1.51973982E+01  7.59869910E+00  7.59869910E+00 -1.51973982E+01  7.59869910E+00
  7.59869910E+00 -1.51973982E+01  7.59869910E+00  7.59869910E+00 -1.51973982E+01
  7.59869910E+00  7.59869910E+00 -1.51973982E+01  7.59869910E+00  7.59869910E+00
 -1.51973982E+01  7.59869910E+00  7.59869910E+00 -1.51973982E+01  7.59869910E+00
  7.59869910E+00 -1.51973982E+01  7.59869910E+00  7.59869910E+00 -1.51973982E+01
  7.59869910E+00  7.59869910E+00 -1.51973982E+01  7.59869910E+00  7.59869910E+00
 -1.51973982E+01  7.59869910E+00  7.59869910E+00 -1.51973982E+01  7.59869910E+00
  7.59869910E+00 -1.51973982E+01  7.59869910E+00  7.59869910E+00 -1.51973982E+01
  7.59869910E+00  7.59869910E+00 -1.51973982E+01  7.59869910E+00  7.59869910E+00
 -1.51973982E+01  7.59869910E+00  7.59869910E+00 -1.51973982E+01  7.59869910E+00
  7.59869910E+00 -1.51973982E+01  7.59869910E+00  7.59869910E+00 -1.51973982E+01
  7.59869910E+00  7.59869910E+00 -1.51973982E+01  7.59869910E+00  7.59869910E+00
 -1.51973982E+01  7.59869910E+00  7.59869910E+00 -1.51973982E+01  7.59869910E+00
  7.59869910E+00 -1.51973982E+01  7.59869910E+00  7.59869910E+00 -1.51973982E+01
  7.59869910E+00  7.59869910E+00 -1.51973982E+01  7.59869910E+00  7.59869910E+00
 -1.51973982E+01  7.59869910E+00  7.59869910E+00 -1.51973982E+01  7.59869910E+00
  7.59869910E+00 -1.51973982E+01  7.59869910E+00  7.59869910E+00 -1.51973982E+01
  7.59869910E+00  7.59869910E+00 -1.51973982E+01  7.59869910E+00  7.59869910E+00
 -1.51973982E+01  7.59869910E+00  7.59869910E+00 -1.51973982E+01  7.59869910E+00
  7.59869910E+00 -1.51973982E+01  7.59869910E+00  7.59869910E+00 -1.51973982E+01
  7.59869910E+00  7.59869910E+00 -1.51973982E+01  7.59869910E+00  7.59869910E+00
 -1.51973982E+01  7.59869910E+00  7.59869910E+00 -1.51973982E+01  7.59869910E+00
  7.59869910E+00 -1.51973982E+01  7.59869910E+00  7.59869910E+00 -1.51973982E+01
  7.59869910E+00  7.59869910E+00 -1.51973982E+01  7.59869910E+00  7.59869910E+00
 -1.51973982E+01  7.59869910E+00  7.59869910E+00 -1.51973982E+01  7.59869910E+00
  7.59869910E+00 -1.51973982E+01  7.59869910E+00  7.59869910E+00 -1.51973982E+01
  7.59869910E+00  7.59869910E+00 -1.51973982E+01  7.59869910E+00  7.59869910E+00
 -1.51973982E+01  7.59869910E+00  7.59869910E+00 -1.51973982E+01  7.59869910E+00
  7.59869910E+00 -1.51973982E+01  7.59869910E+00  7.59869910E+00 -1.51973982E+01
  7.59869910E+00  7.59869910E+00 -1.51973982E+01  7.59869910E+00  7.59869910E+00
 -1.51973982E+01  7.59869910E+00  7.59869910E+00 -1.51973982E+01  7.59869910E+00
  7.59869910E+00 -1.51973982E+01  7.59869910E+00  7.59869910E+00 -1.51973982E+01
  7.59869910E+00  7.59869910E+00 -1.51973982E+01  7.59869910E+00  7.59869910E+00
 -1.51973982E+01  7.59869910E+00  7.59869910E+00 -1.51973982E+01  7.59869910E+00
  7.59869910E+00 -1.51973982E+01  7.59869910E+00  7.59869910E+00 -1.51973982E+01
  7.59869910E+00  7.59869910E+00 -1.51973982E+01  7.59869910E+00  7.59869910E+00
 -1.51973982E+01  7.59869910E+00  7.59869910E+00 -1.51973982E+01  7.59869910E+00
  7.59869910E+00 -1.51973982E+01  7.59869910E+00  7.59869910E+00 -1.51973982E+01
  7.59869910E+00  7.59869910E+00 -1.51973982E+01  7.59869910E+00  7.59869910E+00
 -1.51973982E+01  7.59869910E+00  7.59869910E+00 -1.51973982E+01  7.59869910E+00
  7.59869910E+00 -1.51973982E+01  7.59869910E+00  7.59869910E+00 -1.51973982E+01
  7.59869910E+00  7.59869910E+00 -1.51973982E+01  7.59869910E+00  7.59869910E+00
 -1.51973982E+01  7.59869910E+00  7.59869910E+00 -1.51973982E+01  7.59869910E+00
  7.59869910E+00 -1.51973982E+01  7.59869910E+00  7.59869910E+00 -1.51973982E+01
  7.59869910E+00  7.59869910E+00 -1.51973982E+01  7.59869910E+00  7.59869910E+00
 -1.51973982E+01  7.59869910E+00  7.59869910E+00 -1.51973982E+01  7.59869910E+00
  7.59869910E+00 -1.51973982E+01  7.59869910E+00  7.59869910E+00 -1.51973982E+01
  7.59869910E+00  7.59869910E+00 -1.51973982E+01  7.59869910E+00  7.59869910E+00
 -1.51973982E+01  7.59869910E+00  7.59869910E+00 -1.51973982E+01  7.59869910E+00
  7.59869910E+00 -1.51973982E+01  7.59869910E+00  7.59869910E+00 -1.51973982E+01
  7.59869910E+00  7.59869910E+00 -1.51973982E+01  7.59869910E+00  7.59869910E+00
 -1.51973982E+01  7.59869910E+00  7.59869910E+00 -1.51973982E+01  7.59869910E+00
  7.59869910E+00 -1.51973982E+01  7.59869910E+00  7.59869910E+00 -1.51973982E+01
  7.59869910E+00  7.59869910E+00 -1.51973982E+01  7.59869910E+00  7.59869910E+00
 -1.51973982E+01  7.59869910E+00  7.59869910E+00 -1.51973982E+01  7.59869910E+00
  7.59869910E+00 -1.51973982E+01  7.59869910E+00  7.59869910E+00 -1.51973982E+01
  7.59869910E+00  7.59869910E+00 -1.51973982E+01  7.59869910E+00  7.59869910E+00
 -1.51973982E+01  7.59869910E+00  7.59869910E+00 -1.51973982E+01  7.59869910E+00
  7.59869910E+00 -1.51973982E+01  7.59869910E+00  7.59869910E+00 -1.51973982E+01
  7.59869910E+00  7.59869910E+00 -1.51973982E+01  7.59869910E+00  7.59869910E+00
 -1.51973982E+01  7.59869910E+00  7.59869910E+00 -1.51973982E+01  7.59869910E+00
  7.59869910E+00 -1.51973982E+01  7.59869910E+00  7.59869910E+00 -1.51973982E+01
  7.59869910E+00  7.59869910E+00 -1.51973982E+01  7.59869910E+00  7.59869910E+00
 -1.51973982E+01  7.59869910E+00  7.59869910E+00 -1.51973982E+01  7.59869910E+00
  7.59869910E+00 -1.51973982E+01  7.59869910E+00  7.59869910E+00 -1.51973982E+01
  7.59869910E+00  7.59869910E+00 -1.51973982E+01  7.59869910E+00  7.59869910E+00
 -1.51973982E+01  7.59869910E+00  7.59869910E+00 -1.51973982E+01  7.59869910E+00
  7.59869910E+00 -1.51973982E+01  7.59869910E+00  7.59869910E+00 -1.51973982E+01
  7.59869910E+00  7.59869910E+00 -1.51973982E+01  7.59869910E+00  7.59869910E+00
 -1.51973982E+01  7.59869910E+00  7.59869910E+00 -1.51973982E+01  7.59869910E+00
  7.59869910E+00 -1.51973982E+01  7.59869910E+00  7.59869910E+00 -1.51973982E+01
  7.59869910E+00  7.59869910E+00 -1.51973982E+01  7.59869910E+00  7.59869910E+00
 -1.51973982E+01  7.59869910E+00  7.59869910E+00 -1.51973982E+01  7.59869910E+00
  7.59869910E+00 -1.51973982E+01  7.59869910E+00  7.59869910E+00 -1.51973982E+01
  7.59869910E+00  7.59869910E+00 -1.51973982E+01  7.59869910E+00  7.59869910E+00
 -1.51973982E+01  7.59869910E+00  7.59869910E+00 -1.51973982E+01  7.59869910E+00
  7.59869910E+00 -1.51973982E+01  7.59869910E+00  7.59869910E+00 -1.51973982E+01
  7.59869910E+00  7.59869910E+00 -1.51973982E+01  7.59869910E+00  7.59869910E+00
 -1.51973982E+01  7.59869910E+00  7.59869910E+00 -1.51973982E+01  7.59869910E+00
  7.59869910E+00 -1.51973982E+01  7.59869910E+00  7.59869910E+00 -1.51973982E+01
  7.59869910E+00  7.59869910E+00 -1.51973982E+01  7.59869910E+00  7.59869910E+00
 -1.51973982E+01  7.59869910E+00  7.59869910E+00 -1.51973982E+01  7.59869910E+00
  7.59869910E+00 -1.51973982E+01  7.59869910E+00  7.59869910E+00 -1.51973982E+01
  7.59869910E+00  7.59869910E+00 -1.51973982E+01  7.59869910E+00  7.59869910E+00
 -1.51973982E+01  7.59869910E+00  7.59869910E+00 -1.51973982E+01  7.59869910E+00
  7.59869910E+00 -1.51973982E+01  7.59869910E+00  7.59869910E+00 -1.51973982E+01
  7.59869910E+00  7.59869910E+00 -1.51973982E+01  7.59869910E+00  7.59869910E+00
 -1.51973982E+01  7.59869910E+00  7.59869910E+00 -1.51973982E+01  7.59869910E+00
  7.59869910E+00 -1.51973982E+01  7.59869910E+00  7.59869910E+00 -1.51973982E+01
  7.59869910E+00  7.59869910E+00 -1.51973982E+01  7.59869910E+00  7.59869910E+00
 -1.51973982E+01  7.59869910E+00  7.59869910E+00 -1.51973982E+01  7.59869910E+00
  7.59869910E+00 -1.51973982E+01  7.59869910E+00  7.59869910E+00 -1.51973982E+01
  7.59869910E+00  7.59869910E+00 -1.51973982E+01  7.59869910E+00  7.59869910E+00
 -1.51973982E+01  7.59869910E+00  7.59869910E+00 -1.51973982E+01  7.59869910E+00
  7.59869910E+00 -1.51973982E+01  7.59869910E+00  7.59869910E+00 -1.51973982E+01
  7.59869910E+00  7.59869910E+00 -1.51973982E+01  7.59869910E+00  7.59869910E+00
 -1.51973982E+01  7.59869910E+00  7.59869910E+00 -1.51973982E+01  7.59869910E+00
  7.59869910E+00 -1.51973982E+01  7.59869910E+00  7.59869910E+00 -1.51973982E+01
  7.59869910E+00  7.59869910E+00 -1.51973982E+01  7.59869910E+00  7.59869910E+00
 -1.51973982E+01  7.59869910E+00  7.59869910E+00 -1.51973982E+01  7.59869910E+00
  7.59869910E+00 -1.51973982E+01  7.59869910E+00  7.59869910E+00 -1.51973982E+01
  7.59869910E+00  7.59869910E+00 -1.51973982E+01  7.59869910E+00  7.59869910E+00
[truncated: 5,655,226 more chars]
