# Supplementary material for: Accuracy and Precision of Alchemical Relative Free Energy Predictions with and without Replica‐Exchange
Source: Adv Theory Simul. 2019 Nov 27;3(1):1900195. doi: 10.1002/adts.201900195 (PMC8427472; doi:10.1002/adts.201900195)
Supplement: Supplementary file 1 — Supporting Information [file ADTS-3-1900195-s001.gz › BRD4/complex/l11-l12/build/complex.pdb]

ATOM      1  N   SER     1      20.380  -0.767  10.413  1.00  0.00
ATOM      2  H1  SER     1      20.040  -1.708  10.277  1.00  0.00
ATOM      3  H2  SER     1      21.016  -0.762  11.197  1.00  0.00
ATOM      4  H3  SER     1      20.675  -0.397   9.521  1.00  0.00
ATOM      5  CA  SER     1      19.226   0.088  10.834  1.00  0.00
ATOM      6  HA  SER     1      19.432   0.516  11.815  1.00  0.00
ATOM      7  CB  SER     1      18.989   1.232   9.839  1.00  0.00
ATOM      8  HB2 SER     1      18.385   1.994  10.333  1.00  0.00
ATOM      9  HB3 SER     1      19.956   1.655   9.568  1.00  0.00
ATOM     10  OG  SER     1      18.322   0.786   8.665  1.00  0.00
ATOM     11  HG  SER     1      18.192   1.528   8.070  1.00  0.00
ATOM     12  C   SER     1      17.969  -0.760  10.972  1.00  0.00
ATOM     13  O   SER     1      17.965  -1.944  10.627  1.00  0.00
ATOM     14  N   MET     2      16.903  -0.137  11.466  1.00  0.00
ATOM     15  H   MET     2      16.946   0.860  11.620  1.00  0.00
ATOM     16  CA  MET     2      15.669  -0.834  11.796  1.00  0.00
ATOM     17  HA  MET     2      15.769  -1.901  11.594  1.00  0.00
ATOM     18  CB  MET     2      15.366  -0.645  13.283  1.00  0.00
ATOM     19  HB2 MET     2      15.257   0.425  13.459  1.00  0.00
ATOM     20  HB3 MET     2      14.419  -1.145  13.488  1.00  0.00
ATOM     21  CG  MET     2      16.442  -1.203  14.201  1.00  0.00
ATOM     22  HG2 MET     2      16.371  -2.291  14.203  1.00  0.00
ATOM     23  HG3 MET     2      17.418  -0.904  13.817  1.00  0.00
ATOM     24  SD  MET     2      16.258  -0.595  15.886  1.00  0.00
ATOM     25  CE  MET     2      17.859  -1.009  16.577  1.00  0.00
ATOM     26  HE1 MET     2      18.641  -0.500  16.015  1.00  0.00
ATOM     27  HE2 MET     2      17.898  -0.694  17.620  1.00  0.00
ATOM     28  HE3 MET     2      18.013  -2.087  16.519  1.00  0.00
ATOM     29  C   MET     2      14.496  -0.298  10.988  1.00  0.00
ATOM     30  O   MET     2      14.491   0.855  10.584  1.00  0.00
ATOM     31  N   ASN     3      13.502  -1.149  10.766  1.00  0.00
ATOM     32  H   ASN     3      13.608  -2.126  10.998  1.00  0.00
ATOM     33  CA  ASN     3      12.245  -0.712  10.170  1.00  0.00
ATOM     34  HA  ASN     3      12.440   0.023   9.389  1.00  0.00
ATOM     35  CB  ASN     3      11.509  -1.900   9.548  1.00  0.00
ATOM     36  HB2 ASN     3      11.488  -2.710  10.278  1.00  0.00
ATOM     37  HB3 ASN     3      10.489  -1.605   9.305  1.00  0.00
ATOM     38  CG  ASN     3      12.181  -2.404   8.286  1.00  0.00
ATOM     39  OD1 ASN     3      12.576  -1.620   7.422  1.00  0.00
ATOM     40  ND2 ASN     3      12.302  -3.720   8.171  1.00  0.00
ATOM     41 HD21 ASN     3      12.742  -4.114   7.352  1.00  0.00
ATOM     42 HD22 ASN     3      11.954  -4.322   8.904  1.00  0.00
ATOM     43  C   ASN     3      11.348  -0.069  11.213  1.00  0.00
ATOM     44  O   ASN     3      11.392  -0.451  12.382  1.00  0.00
ATOM     45  N   PRO     4      10.518   0.900  10.795  1.00  0.00
ATOM     46  CD  PRO     4      10.410   1.499   9.452  1.00  0.00
ATOM     47  HD2 PRO     4      10.342   0.704   8.709  1.00  0.00
ATOM     48  HD3 PRO     4      11.294   2.105   9.256  1.00  0.00
ATOM     49  CG  PRO     4       9.153   2.325   9.531  1.00  0.00
ATOM     50  HG2 PRO     4       8.310   1.753   9.143  1.00  0.00
ATOM     51  HG3 PRO     4       9.274   3.237   8.945  1.00  0.00
ATOM     52  CB  PRO     4       8.978   2.642  10.980  1.00  0.00
ATOM     53  HB2 PRO     4       7.905   2.760  11.132  1.00  0.00
ATOM     54  HB3 PRO     4       9.498   3.513  11.377  1.00  0.00
ATOM     55  CA  PRO     4       9.465   1.379  11.684  1.00  0.00
ATOM     56  HA  PRO     4       9.870   1.526  12.685  1.00  0.00
ATOM     57  C   PRO     4       8.344   0.349  11.737  1.00  0.00
ATOM     58  O   PRO     4       8.265  -0.506  10.862  1.00  0.00
ATOM     59  N   PRO     5       7.466   0.430  12.748  1.00  0.00
ATOM     60  CD  PRO     5       7.436   1.377  13.874  1.00  0.00
ATOM     61  HD2 PRO     5       7.761   2.361  13.536  1.00  0.00
ATOM     62  HD3 PRO     5       8.100   1.028  14.665  1.00  0.00
ATOM     63  CG  PRO     5       5.990   1.356  14.288  1.00  0.00
ATOM     64  HG2 PRO     5       5.422   2.087  13.712  1.00  0.00
ATOM     65  HG3 PRO     5       5.899   1.581  15.351  1.00  0.00
ATOM     66  CB  PRO     5       5.539  -0.032  13.999  1.00  0.00
ATOM     67  HB2 PRO     5       4.464   0.015  13.823  1.00  0.00
ATOM     68  HB3 PRO     5       5.749  -0.779  14.765  1.00  0.00
ATOM     69  CA  PRO     5       6.264  -0.397  12.700  1.00  0.00
ATOM     70  HA  PRO     5       6.552  -1.446  12.632  1.00  0.00
ATOM     71  C   PRO     5       5.420  -0.021  11.481  1.00  0.00
ATOM     72  O   PRO     5       5.525   1.100  10.993  1.00  0.00
ATOM     73  N   PRO     6       4.597  -0.953  10.982  1.00  0.00
ATOM     74  CD  PRO     6       4.298  -2.292  11.522  1.00  0.00
ATOM     75  HD2 PRO     6       4.110  -2.214  12.593  1.00  0.00
ATOM     76  HD3 PRO     6       5.150  -2.949  11.349  1.00  0.00
ATOM     77  CG  PRO     6       3.081  -2.719  10.752  1.00  0.00
ATOM     78  HG2 PRO     6       2.179  -2.447  11.301  1.00  0.00
ATOM     79  HG3 PRO     6       3.100  -3.797  10.595  1.00  0.00
ATOM     80  CB  PRO     6       3.167  -1.991   9.454  1.00  0.00
ATOM     81  HB2 PRO     6       2.154  -1.857   9.075  1.00  0.00
ATOM     82  HB3 PRO     6       3.779  -2.472   8.692  1.00  0.00
ATOM     83  CA  PRO     6       3.766  -0.633   9.825  1.00  0.00
ATOM     84  HA  PRO     6       4.402  -0.201   9.052  1.00  0.00
ATOM     85  C   PRO     6       2.659   0.357  10.186  1.00  0.00
ATOM     86  O   PRO     6       2.360   0.540  11.376  1.00  0.00
ATOM     87  N   PRO     7       2.037   0.990   9.178  1.00  0.00
ATOM     88  CD  PRO     7       2.300   0.910   7.731  1.00  0.00
ATOM     89  HD2 PRO     7       1.872  -0.008   7.331  1.00  0.00
ATOM     90  HD3 PRO     7       3.375   0.918   7.553  1.00  0.00
ATOM     91  CG  PRO     7       1.626   2.136   7.202  1.00  0.00
ATOM     92  HG2 PRO     7       1.328   1.981   6.166  1.00  0.00
ATOM     93  HG3 PRO     7       2.302   2.990   7.262  1.00  0.00
ATOM     94  CB  PRO     7       0.439   2.332   8.089  1.00  0.00
ATOM     95  HB2 PRO     7      -0.364   1.707   7.698  1.00  0.00
ATOM     96  HB3 PRO     7       0.093   3.363   8.163  1.00  0.00
ATOM     97  CA  PRO     7       0.872   1.825   9.472  1.00  0.00
ATOM     98  HA  PRO     7       1.173   2.620  10.153  1.00  0.00
ATOM     99  C   PRO     7      -0.245   1.000  10.114  1.00  0.00
ATOM    100  O   PRO     7      -0.401  -0.176   9.792  1.00  0.00
ATOM    101  N   GLU     8      -1.004   1.604  11.026  1.00  0.00
ATOM    102  H   GLU     8      -0.800   2.542  11.338  1.00  0.00
ATOM    103  CA  GLU     8      -2.108   0.887  11.660  1.00  0.00
ATOM    104  HA  GLU     8      -1.731  -0.031  12.112  1.00  0.00
ATOM    105  CB  GLU     8      -2.774   1.734  12.754  1.00  0.00
ATOM    106  HB2 GLU     8      -3.502   1.087  13.243  1.00  0.00
ATOM    107  HB3 GLU     8      -1.987   1.995  13.462  1.00  0.00
ATOM    108  CG  GLU     8      -3.466   3.004  12.274  1.00  0.00
ATOM    109  HG2 GLU     8      -2.720   3.640  11.797  1.00  0.00
ATOM    110  HG3 GLU     8      -4.210   2.701  11.537  1.00  0.00
ATOM    111  CD  GLU     8      -4.147   3.776  13.396  1.00  0.00
ATOM    112  OE1 GLU     8      -3.653   3.742  14.542  1.00  0.00
ATOM    113  OE2 GLU     8      -5.173   4.435  13.132  1.00  0.00
ATOM    114  C   GLU     8      -3.127   0.455  10.610  1.00  0.00
ATOM    115  O   GLU     8      -3.359   1.161   9.622  1.00  0.00
ATOM    116  N   THR     9      -3.715  -0.719  10.820  1.00  0.00
ATOM    117  H   THR     9      -3.445  -1.279  11.616  1.00  0.00
ATOM    118  CA  THR     9      -4.717  -1.256   9.903  1.00  0.00
ATOM    119  HA  THR     9      -4.873  -0.573   9.069  1.00  0.00
ATOM    120  CB  THR     9      -4.276  -2.622   9.345  1.00  0.00
ATOM    121  HB  THR     9      -5.064  -3.004   8.696  1.00  0.00
ATOM    122  CG2 THR     9      -2.968  -2.500   8.547  1.00  0.00
ATOM    123 HG21 THR     9      -2.180  -2.119   9.196  1.00  0.00
ATOM    124 HG22 THR     9      -2.682  -3.481   8.166  1.00  0.00
ATOM    125 HG23 THR     9      -3.114  -1.815   7.712  1.00  0.00
ATOM    126  OG1 THR     9      -4.088  -3.539  10.429  1.00  0.00
ATOM    127  HG1 THR     9      -3.813  -4.391  10.083  1.00  0.00
ATOM    128  C   THR     9      -6.090  -1.412  10.567  1.00  0.00
ATOM    129  O   THR     9      -7.085  -1.649   9.882  1.00  0.00
ATOM    130  N   SER    10      -6.129  -1.308  11.896  1.00  0.00
ATOM    131  H   SER    10      -5.258  -1.239  12.403  1.00  0.00
ATOM    132  CA  SER    10      -7.370  -1.324  12.657  1.00  0.00
ATOM    133  HA  SER    10      -8.144  -0.789  12.108  1.00  0.00
ATOM    134  CB  SER    10      -7.844  -2.762  12.895  1.00  0.00
ATOM    135  HB2 SER    10      -7.808  -3.299  11.947  1.00  0.00
ATOM    136  HB3 SER    10      -7.168  -3.236  13.606  1.00  0.00
ATOM    137  OG  SER    10      -9.169  -2.797  13.407  1.00  0.00
ATOM    138  HG  SER    10      -9.436  -3.709  13.544  1.00  0.00
ATOM    139  C   SER    10      -7.127  -0.608  13.982  1.00  0.00
ATOM    140  O   SER    10      -6.132  -0.869  14.652  1.00  0.00
ATOM    141  N   ASN    11      -8.026   0.307  14.337  1.00  0.00
ATOM    142  H   ASN    11      -8.831   0.462  13.748  1.00  0.00
ATOM    143  CA  ASN    11      -7.888   1.114  15.547  1.00  0.00
ATOM    144  HA  ASN    11      -7.129   0.687  16.202  1.00  0.00
ATOM    145  CB  ASN    11      -7.464   2.531  15.166  1.00  0.00
ATOM    146  HB2 ASN    11      -6.585   2.462  14.525  1.00  0.00
ATOM    147  HB3 ASN    11      -8.277   3.007  14.616  1.00  0.00
ATOM    148  CG  ASN    11      -7.120   3.396  16.370  1.00  0.00
ATOM    149  OD1 ASN    11      -7.640   3.206  17.472  1.00  0.00
ATOM    150  ND2 ASN    11      -6.239   4.367  16.155  1.00  0.00
ATOM    151 HD21 ASN    11      -5.968   4.977  16.914  1.00  0.00
ATOM    152 HD22 ASN    11      -5.844   4.491  15.234  1.00  0.00
ATOM    153  C   ASN    11      -9.228   1.140  16.280  1.00  0.00
ATOM    154  O   ASN    11     -10.200   1.673  15.753  1.00  0.00
ATOM    155  N   PRO    12      -9.290   0.576  17.498  1.00  0.00
ATOM    156  CD  PRO    12      -8.196  -0.028  18.282  1.00  0.00
ATOM    157  HD2 PRO    12      -7.332   0.637  18.267  1.00  0.00
ATOM    158  HD3 PRO    12      -7.923  -0.987  17.842  1.00  0.00
ATOM    159  CG  PRO    12      -8.786  -0.174  19.649  1.00  0.00
ATOM    160  HG2 PRO    12      -8.554   0.711  20.241  1.00  0.00
ATOM    161  HG3 PRO    12      -8.365  -1.055  20.134  1.00  0.00
ATOM    162  CB  PRO    12     -10.255  -0.327  19.452  1.00  0.00
ATOM    163  HB2 PRO    12     -10.807   0.046  20.314  1.00  0.00
ATOM    164  HB3 PRO    12     -10.529  -1.365  19.266  1.00  0.00
ATOM    165  CA  PRO    12     -10.575   0.527  18.218  1.00  0.00
ATOM    166  HA  PRO    12     -11.291   0.035  17.559  1.00  0.00
ATOM    167  C   PRO    12     -11.123   1.899  18.633  1.00  0.00
ATOM    168  O   PRO    12     -12.283   1.998  19.047  1.00  0.00
ATOM    169  N   ASN    13     -10.294   2.934  18.525  1.00  0.00
ATOM    170  H   ASN    13      -9.340   2.765  18.242  1.00  0.00
ATOM    171  CA  ASN    13     -10.691   4.305  18.842  1.00  0.00
ATOM    172  HA  ASN    13     -11.487   4.311  19.586  1.00  0.00
ATOM    173  CB  ASN    13      -9.485   5.050  19.412  1.00  0.00
ATOM    174  HB2 ASN    13      -8.704   5.161  18.660  1.00  0.00
ATOM    175  HB3 ASN    13      -9.833   6.035  19.722  1.00  0.00
ATOM    176  CG  ASN    13      -8.902   4.342  20.615  1.00  0.00
ATOM    177  OD1 ASN    13      -9.516   4.312  21.676  1.00  0.00
ATOM    178  ND2 ASN    13      -7.736   3.727  20.442  1.00  0.00
ATOM    179 HD21 ASN    13      -7.306   3.240  21.216  1.00  0.00
ATOM    180 HD22 ASN    13      -7.286   3.749  19.539  1.00  0.00
ATOM    181  C   ASN    13     -11.237   5.063  17.642  1.00  0.00
ATOM    182  O   ASN    13     -11.765   6.166  17.794  1.00  0.00
ATOM    183  N   LYS    14     -11.136   4.450  16.462  1.00  0.00
ATOM    184  H   LYS    14     -10.800   3.498  16.435  1.00  0.00
ATOM    185  CA  LYS    14     -11.464   5.104  15.202  1.00  0.00
ATOM    186  HA  LYS    14     -11.683   6.159  15.363  1.00  0.00
ATOM    187  CB  LYS    14     -10.263   4.992  14.261  1.00  0.00
ATOM    188  HB2 LYS    14      -9.372   5.140  14.871  1.00  0.00
ATOM    189  HB3 LYS    14     -10.267   3.976  13.867  1.00  0.00
ATOM    190  CG  LYS    14     -10.258   5.980  13.112  1.00  0.00
ATOM    191  HG2 LYS    14     -11.022   5.689  12.391  1.00  0.00
ATOM    192  HG3 LYS    14     -10.484   6.974  13.498  1.00  0.00
ATOM    193  CD  LYS    14      -8.899   5.996  12.432  1.00  0.00
ATOM    194  HD2 LYS    14      -8.197   6.524  13.078  1.00  0.00
ATOM    195  HD3 LYS    14      -8.567   4.966  12.302  1.00  0.00
ATOM    196  CE  LYS    14      -8.959   6.683  11.082  1.00  0.00
ATOM    197  HE2 LYS    14      -9.482   7.631  11.201  1.00  0.00
ATOM    198  HE3 LYS    14      -7.939   6.871  10.746  1.00  0.00
ATOM    199  NZ  LYS    14      -9.666   5.849  10.074  1.00  0.00
ATOM    200  HZ1 LYS    14     -10.611   5.675  10.384  1.00  0.00
ATOM    201  HZ2 LYS    14      -9.687   6.336   9.189  1.00  0.00
ATOM    202  HZ3 LYS    14      -9.181   4.971   9.963  1.00  0.00
ATOM    203  C   LYS    14     -12.699   4.457  14.563  1.00  0.00
ATOM    204  O   LYS    14     -12.699   3.257  14.289  1.00  0.00
ATOM    205  N   PRO    15     -13.768   5.248  14.320  1.00  0.00
ATOM    206  CD  PRO    15     -14.014   6.642  14.735  1.00  0.00
ATOM    207  HD2 PRO    15     -13.487   7.319  14.063  1.00  0.00
ATOM    208  HD3 PRO    15     -13.651   6.786  15.753  1.00  0.00
ATOM    209  CG  PRO    15     -15.507   6.777  14.635  1.00  0.00
ATOM    210  HG2 PRO    15     -15.772   7.806  14.396  1.00  0.00
ATOM    211  HG3 PRO    15     -15.970   6.492  15.580  1.00  0.00
ATOM    212  CB  PRO    15     -15.907   5.847  13.547  1.00  0.00
ATOM    213  HB2 PRO    15     -15.766   6.289  12.560  1.00  0.00
ATOM    214  HB3 PRO    15     -16.942   5.525  13.656  1.00  0.00
ATOM    215  CA  PRO    15     -14.965   4.650  13.721  1.00  0.00
ATOM    216  HA  PRO    15     -15.354   3.934  14.445  1.00  0.00
ATOM    217  C   PRO    15     -14.734   3.945  12.382  1.00  0.00
ATOM    218  O   PRO    15     -13.912   4.392  11.574  1.00  0.00
ATOM    219  N   LYS    16     -15.484   2.865  12.173  1.00  0.00
ATOM    220  H   LYS    16     -16.209   2.662  12.846  1.00  0.00
ATOM    221  CA  LYS    16     -15.351   1.990  11.016  1.00  0.00
ATOM    222  HA  LYS    16     -14.598   2.381  10.331  1.00  0.00
ATOM    223  CB  LYS    16     -14.917   0.597  11.473  1.00  0.00
ATOM    224  HB2 LYS    16     -15.610   0.298  12.260  1.00  0.00
ATOM    225  HB3 LYS    16     -15.036  -0.063  10.614  1.00  0.00
ATOM    226  CG  LYS    16     -13.497   0.502  11.989  1.00  0.00
ATOM    227  HG2 LYS    16     -12.823   0.401  11.139  1.00  0.00
ATOM    228  HG3 LYS    16     -13.262   1.417  12.532  1.00  0.00
ATOM    229  CD  LYS    16     -13.328  -0.692  12.913  1.00  0.00
ATOM    230  HD2 LYS    16     -13.949  -1.508  12.542  1.00  0.00
ATOM    231  HD3 LYS    16     -12.282  -0.997  12.897  1.00  0.00
ATOM    232  CE  LYS    16     -13.736  -0.352  14.338  1.00  0.00
ATOM    233  HE2 LYS    16     -14.745   0.060  14.311  1.00  0.00
ATOM    234  HE3 LYS    16     -13.736  -1.275  14.919  1.00  0.00
ATOM    235  NZ  LYS    16     -12.814   0.633  14.973  1.00  0.00
ATOM    236  HZ1 LYS    16     -12.814   1.489  14.436  1.00  0.00
ATOM    237  HZ2 LYS    16     -13.125   0.827  15.914  1.00  0.00
ATOM    238  HZ3 LYS    16     -11.879   0.252  14.999  1.00  0.00
ATOM    239  C   LYS    16     -16.686   1.835  10.311  1.00  0.00
ATOM    240  O   LYS    16     -17.727   1.758  10.961  1.00  0.00
ATOM    241  N   ARG    17     -16.664   1.763   8.988  1.00  0.00
ATOM    242  H   ARG    17     -15.843   2.027   8.462  1.00  0.00
ATOM    243  CA  ARG    17     -17.857   1.369   8.254  1.00  0.00
ATOM    244  HA  ARG    17     -18.353   0.552   8.777  1.00  0.00
ATOM    245  CB  ARG    17     -18.839   2.538   8.129  1.00  0.00
ATOM    246  HB2 ARG    17     -19.783   2.123   7.778  1.00  0.00
ATOM    247  HB3 ARG    17     -18.972   2.949   9.129  1.00  0.00
ATOM    248  CG  ARG    17     -18.391   3.636   7.188  1.00  0.00
ATOM    249  HG2 ARG    17     -17.480   4.086   7.581  1.00  0.00
ATOM    250  HG3 ARG    17     -18.188   3.201   6.210  1.00  0.00
ATOM    251  CD  ARG    17     -19.465   4.702   7.055  1.00  0.00
ATOM    252  HD2 ARG    17     -20.382   4.251   6.676  1.00  0.00
ATOM    253  HD3 ARG    17     -19.658   5.150   8.030  1.00  0.00
ATOM    254  NE  ARG    17     -19.046   5.750   6.135  1.00  0.00
ATOM    255  HE  ARG    17     -18.098   5.701   5.790  1.00  0.00
ATOM    256  CZ  ARG    17     -19.818   6.755   5.731  1.00  0.00
ATOM    257  NH1 ARG    17     -21.070   6.865   6.166  1.00  0.00
ATOM    258 HH11 ARG    17     -21.440   6.180   6.809  1.00  0.00
ATOM    259 HH12 ARG    17     -21.645   7.634   5.851  1.00  0.00
ATOM    260  NH2 ARG    17     -19.336   7.655   4.879  1.00  0.00
ATOM    261 HH21 ARG    17     -18.387   7.571   4.543  1.00  0.00
ATOM    262 HH22 ARG    17     -19.921   8.419   4.571  1.00  0.00
ATOM    263  C   ARG    17     -17.514   0.827   6.879  1.00  0.00
ATOM    264  O   ARG    17     -16.368   0.883   6.430  1.00  0.00
ATOM    265  N   GLN    18     -18.538   0.292   6.228  1.00  0.00
ATOM    266  H   GLN    18     -19.418   0.170   6.708  1.00  0.00
ATOM    267  CA  GLN    18     -18.442  -0.141   4.852  1.00  0.00
ATOM    268  HA  GLN    18     -17.418  -0.039   4.493  1.00  0.00
ATOM    269  CB  GLN    18     -18.851  -1.611   4.753  1.00  0.00
ATOM    270  HB2 GLN    18     -18.226  -2.160   5.458  1.00  0.00
ATOM    271  HB3 GLN    18     -19.892  -1.671   5.068  1.00  0.00
ATOM    272  CG  GLN    18     -18.706  -2.218   3.369  1.00  0.00
ATOM    273  HG2 GLN    18     -19.078  -3.242   3.404  1.00  0.00
ATOM    274  HG3 GLN    18     -19.297  -1.641   2.658  1.00  0.00
ATOM    275  CD  GLN    18     -17.266  -2.243   2.894  1.00  0.00
ATOM    276  OE1 GLN    18     -16.714  -1.218   2.488  1.00  0.00
ATOM    277  NE2 GLN    18     -16.653  -3.422   2.931  1.00  0.00
ATOM    278 HE21 GLN    18     -15.693  -3.498   2.626  1.00  0.00
ATOM    279 HE22 GLN    18     -17.151  -4.236   3.263  1.00  0.00
ATOM    280  C   GLN    18     -19.364   0.733   4.011  1.00  0.00
ATOM    281  O   GLN    18     -20.458   1.094   4.451  1.00  0.00
ATOM    282  N   THR    19     -18.899   1.116   2.827  1.00  0.00
ATOM    283  H   THR    19     -17.928   0.958   2.599  1.00  0.00
ATOM    284  CA  THR    19     -19.742   1.790   1.840  1.00  0.00
ATOM    285  HA  THR    19     -20.786   1.750   2.152  1.00  0.00
ATOM    286  CB  THR    19     -19.346   3.268   1.629  1.00  0.00
ATOM    287  HB  THR    19     -20.116   3.753   1.029  1.00  0.00
ATOM    288  CG2 THR    19     -19.206   3.998   2.967  1.00  0.00
ATOM    289 HG21 THR    19     -18.436   3.513   3.568  1.00  0.00
ATOM    290 HG22 THR    19     -18.926   5.036   2.788  1.00  0.00
ATOM    291 HG23 THR    19     -20.156   3.965   3.501  1.00  0.00
ATOM    292  OG1 THR    19     -18.112   3.362   0.907  1.00  0.00
ATOM    293  HG1 THR    19     -17.882   4.286   0.786  1.00  0.00
ATOM    294  C   THR    19     -19.602   1.014   0.540  1.00  0.00
ATOM    295  O   THR    19     -18.632   0.270   0.362  1.00  0.00
ATOM    296  N   ASN    20     -20.564   1.157  -0.366  1.00  0.00
ATOM    297  H   ASN    20     -21.422   1.650  -0.165  1.00  0.00
ATOM    298  CA  ASN    20     -20.450   0.453  -1.644  1.00  0.00
ATOM    299  HA  ASN    20     -20.189  -0.587  -1.451  1.00  0.00
ATOM    300  CB  ASN    20     -21.757   0.490  -2.450  1.00  0.00
ATOM    301  HB2 ASN    20     -21.612  -0.155  -3.317  1.00  0.00
ATOM    302  HB3 ASN    20     -22.578   0.105  -1.845  1.00  0.00
ATOM    303  CG  ASN    20     -22.121   1.873  -2.933  1.00  0.00
ATOM    304  OD1 ASN    20     -22.445   2.748  -2.136  1.00  0.00
ATOM    305  ND2 ASN    20     -22.108   2.068  -4.251  1.00  0.00
ATOM    306 HD21 ASN    20     -22.343   2.975  -4.626  1.00  0.00
ATOM    307 HD22 ASN    20     -21.862   1.307  -4.868  1.00  0.00
ATOM    308  C   ASN    20     -19.254   0.953  -2.464  1.00  0.00
ATOM    309  O   ASN    20     -18.678   0.198  -3.238  1.00  0.00
ATOM    310  N   GLN    21     -18.866   2.210  -2.270  1.00  0.00
ATOM    311  H   GLN    21     -19.422   2.833  -1.702  1.00  0.00
ATOM    312  CA  GLN    21     -17.666   2.745  -2.919  1.00  0.00
ATOM    313  HA  GLN    21     -17.686   2.510  -3.983  1.00  0.00
ATOM    314  CB  GLN    21     -17.601   4.261  -2.755  1.00  0.00
ATOM    315  HB2 GLN    21     -17.761   4.492  -1.702  1.00  0.00
ATOM    316  HB3 GLN    21     -16.603   4.587  -3.051  1.00  0.00
ATOM    317  CG  GLN    21     -18.638   4.984  -3.595  1.00  0.00
ATOM    318  HG2 GLN    21     -18.421   4.796  -4.646  1.00  0.00
ATOM    319  HG3 GLN    21     -19.625   4.590  -3.353  1.00  0.00
ATOM    320  CD  GLN    21     -18.644   6.474  -3.363  1.00  0.00
ATOM    321  OE1 GLN    21     -18.063   6.964  -2.399  1.00  0.00
ATOM    322  NE2 GLN    21     -19.312   7.208  -4.248  1.00  0.00
ATOM    323 HE21 GLN    21     -19.350   8.211  -4.142  1.00  0.00
ATOM    324 HE22 GLN    21     -19.779   6.758  -5.022  1.00  0.00
ATOM    325  C   GLN    21     -16.391   2.104  -2.368  1.00  0.00
ATOM    326  O   GLN    21     -15.463   1.801  -3.122  1.00  0.00
ATOM    327  N   LEU    22     -16.339   1.919  -1.054  1.00  0.00
ATOM    328  H   LEU    22     -17.050   2.304  -0.449  1.00  0.00
ATOM    329  CA  LEU    22     -15.199   1.241  -0.439  1.00  0.00
ATOM    330  HA  LEU    22     -14.273   1.643  -0.851  1.00  0.00
ATOM    331  CB  LEU    22     -15.185   1.439   1.081  1.00  0.00
ATOM    332  HB2 LEU    22     -16.226   1.304   1.375  1.00  0.00
ATOM    333  HB3 LEU    22     -14.571   0.677   1.561  1.00  0.00
ATOM    334  CG  LEU    22     -14.708   2.829   1.515  1.00  0.00
ATOM    335  HG  LEU    22     -15.117   3.574   0.833  1.00  0.00
ATOM    336  CD1 LEU    22     -15.170   3.130   2.928  1.00  0.00
ATOM    337 HD11 LEU    22     -14.761   2.386   3.612  1.00  0.00
ATOM    338 HD12 LEU    22     -14.822   4.121   3.221  1.00  0.00
ATOM    339 HD13 LEU    22     -16.259   3.101   2.969  1.00  0.00
ATOM    340  CD2 LEU    22     -13.195   2.959   1.388  1.00  0.00
ATOM    341 HD21 LEU    22     -12.903   2.801   0.350  1.00  0.00
ATOM    342 HD22 LEU    22     -12.888   3.956   1.704  1.00  0.00
ATOM    343 HD23 LEU    22     -12.712   2.213   2.019  1.00  0.00
ATOM    344  C   LEU    22     -15.184  -0.243  -0.809  1.00  0.00
ATOM    345  O   LEU    22     -14.114  -0.812  -0.978  1.00  0.00
ATOM    346  N   GLN    23     -16.359  -0.859  -0.965  1.00  0.00
ATOM    347  H   GLN    23     -17.220  -0.397  -0.707  1.00  0.00
ATOM    348  CA  GLN    23     -16.434  -2.236  -1.480  1.00  0.00
ATOM    349  HA  GLN    23     -15.851  -2.892  -0.833  1.00  0.00
ATOM    350  CB  GLN    23     -17.874  -2.747  -1.524  1.00  0.00
ATOM    351  HB2 GLN    23     -18.470  -1.965  -1.993  1.00  0.00
ATOM    352  HB3 GLN    23     -17.873  -3.633  -2.160  1.00  0.00
ATOM    353  CG  GLN    23     -18.471  -3.095  -0.175  1.00  0.00
ATOM    354  HG2 GLN    23     -17.824  -3.793   0.356  1.00  0.00
ATOM    355  HG3 GLN    23     -18.560  -2.174   0.400  1.00  0.00
ATOM    356  CD  GLN    23     -19.846  -3.717  -0.312  1.00  0.00
ATOM    357  OE1 GLN    23     -20.859  -3.080  -0.023  1.00  0.00
ATOM    358  NE2 GLN    23     -19.889  -4.962  -0.785  1.00  0.00
ATOM    359 HE21 GLN    23     -20.780  -5.425  -0.897  1.00  0.00
ATOM    360 HE22 GLN    23     -19.032  -5.436  -1.029  1.00  0.00
ATOM    361  C   GLN    23     -15.834  -2.330  -2.880  1.00  0.00
ATOM    362  O   GLN    23     -15.071  -3.247  -3.166  1.00  0.00
ATOM    363  N   TYR    24     -16.179  -1.374  -3.742  1.00  0.00
ATOM    364  H   TYR    24     -16.877  -0.694  -3.478  1.00  0.00
ATOM    365  CA  TYR    24     -15.634  -1.319  -5.104  1.00  0.00
ATOM    366  HA  TYR    24     -15.811  -2.263  -5.619  1.00  0.00
ATOM    367  CB  TYR    24     -16.324  -0.193  -5.891  1.00  0.00
ATOM    368  HB2 TYR    24     -17.360  -0.521  -5.975  1.00  0.00
ATOM    369  HB3 TYR    24     -16.277   0.714  -5.290  1.00  0.00
ATOM    370  CG  TYR    24     -15.771   0.087  -7.272  1.00  0.00
ATOM    371  CD1 TYR    24     -14.743   1.008  -7.449  1.00  0.00
ATOM    372  HD1 TYR    24     -14.336   1.509  -6.570  1.00  0.00
ATOM    373  CE1 TYR    24     -14.236   1.294  -8.702  1.00  0.00
ATOM    374  HE1 TYR    24     -13.418   2.004  -8.819  1.00  0.00
ATOM    375  CZ  TYR    24     -14.766   0.664  -9.810  1.00  0.00
ATOM    376  OH  TYR    24     -14.252   0.965 -11.056  1.00  0.00
ATOM    377  HH  TYR    24     -13.545   1.614 -11.023  1.00  0.00
ATOM    378  CE2 TYR    24     -15.804  -0.247  -9.668  1.00  0.00
ATOM    379  HE2 TYR    24     -16.226  -0.742 -10.543  1.00  0.00
ATOM    380  CD2 TYR    24     -16.305  -0.526  -8.403  1.00  0.00
ATOM    381  HD2 TYR    24     -17.127  -1.233  -8.286  1.00  0.00
ATOM    382  C   TYR    24     -14.112  -1.138  -5.086  1.00  0.00
ATOM    383  O   TYR    24     -13.397  -1.763  -5.868  1.00  0.00
ATOM    384  N   LEU    25     -13.617  -0.298  -4.180  1.00  0.00
ATOM    385  H   LEU    25     -14.234   0.260  -3.608  1.00  0.00
ATOM    386  CA  LEU    25     -12.173  -0.085  -4.056  1.00  0.00
ATOM    387  HA  LEU    25     -11.760   0.190  -5.027  1.00  0.00
ATOM    388  CB  LEU    25     -11.867   1.036  -3.059  1.00  0.00
ATOM    389  HB2 LEU    25     -12.582   0.888  -2.249  1.00  0.00
ATOM    390  HB3 LEU    25     -10.853   0.933  -2.672  1.00  0.00
ATOM    391  CG  LEU    25     -12.047   2.436  -3.647  1.00  0.00
ATOM    392  HG  LEU    25     -12.914   2.428  -4.308  1.00  0.00
ATOM    393  CD1 LEU    25     -12.256   3.470  -2.551  1.00  0.00
ATOM    394 HD11 LEU    25     -11.389   3.479  -1.890  1.00  0.00
ATOM    395 HD12 LEU    25     -12.381   4.455  -2.999  1.00  0.00
ATOM    396 HD13 LEU    25     -13.147   3.216  -1.977  1.00  0.00
ATOM    397  CD2 LEU    25     -10.858   2.808  -4.523  1.00  0.00
ATOM    398 HD21 LEU    25     -10.770   2.092  -5.340  1.00  0.00
ATOM    399 HD22 LEU    25     -11.006   3.808  -4.932  1.00  0.00
ATOM    400 HD23 LEU    25      -9.947   2.792  -3.925  1.00  0.00
ATOM    401  C   LEU    25     -11.412  -1.364  -3.674  1.00  0.00
ATOM    402  O   LEU    25     -10.283  -1.564  -4.113  1.00  0.00
ATOM    403  N   LEU    26     -12.025  -2.228  -2.875  1.00  0.00
ATOM    404  H   LEU    26     -12.911  -1.997  -2.449  1.00  0.00
ATOM    405  CA  LEU    26     -11.406  -3.515  -2.539  1.00  0.00
ATOM    406  HA  LEU    26     -10.327  -3.391  -2.450  1.00  0.00
ATOM    407  CB  LEU    26     -11.950  -4.044  -1.208  1.00  0.00
ATOM    408  HB2 LEU    26     -11.673  -3.267  -0.496  1.00  0.00
ATOM    409  HB3 LEU    26     -13.036  -4.102  -1.279  1.00  0.00
ATOM    410  CG  LEU    26     -11.397  -5.393  -0.734  1.00  0.00
ATOM    411  HG  LEU    26     -11.631  -6.147  -1.486  1.00  0.00
ATOM    412  CD1 LEU    26      -9.889  -5.335  -0.525  1.00  0.00
ATOM    413 HD11 LEU    26      -9.654  -4.582   0.227  1.00  0.00
ATOM    414 HD12 LEU    26      -9.530  -6.308  -0.189  1.00  0.00
ATOM    415 HD13 LEU    26      -9.402  -5.074  -1.465  1.00  0.00
ATOM    416  CD2 LEU    26     -12.110  -5.814   0.543  1.00  0.00
ATOM    417 HD21 LEU    26     -13.178  -5.908   0.349  1.00  0.00
ATOM    418 HD22 LEU    26     -11.716  -6.773   0.880  1.00  0.00
ATOM    419 HD23 LEU    26     -11.946  -5.063   1.315  1.00  0.00
ATOM    420  C   LEU    26     -11.619  -4.558  -3.639  1.00  0.00
ATOM    421  O   LEU    26     -10.664  -5.177  -4.111  1.00  0.00
ATOM    422  N   ARG    27     -12.872  -4.751  -4.040  1.00  0.00
ATOM    423  H   ARG    27     -13.607  -4.156  -3.684  1.00  0.00
ATOM    424  CA  ARG    27     -13.241  -5.851  -4.933  1.00  0.00
ATOM    425  HA  ARG    27     -12.734  -6.766  -4.627  1.00  0.00
ATOM    426  CB  ARG    27     -14.752  -6.087  -4.879  1.00  0.00
ATOM    427  HB2 ARG    27     -15.237  -5.139  -5.111  1.00  0.00
ATOM    428  HB3 ARG    27     -14.994  -6.818  -5.650  1.00  0.00
ATOM    429  CG  ARG    27     -15.242  -6.590  -3.533  1.00  0.00
ATOM    430  HG2 ARG    27     -14.703  -7.504  -3.287  1.00  0.00
ATOM    431  HG3 ARG    27     -15.032  -5.830  -2.781  1.00  0.00
ATOM    432  CD  ARG    27     -16.736  -6.875  -3.561  1.00  0.00
ATOM    433  HD2 ARG    27     -17.268  -5.969  -3.848  1.00  0.00
ATOM    434  HD3 ARG    27     -16.937  -7.661  -4.289  1.00  0.00
ATOM    435  NE  ARG    27     -17.226  -7.312  -2.254  1.00  0.00
ATOM    436  HE  ARG    27     -16.599  -7.181  -1.473  1.00  0.00
ATOM    437  CZ  ARG    27     -18.423  -7.857  -2.025  1.00  0.00
ATOM    438  NH1 ARG    27     -19.289  -8.056  -3.017  1.00  0.00
ATOM    439 HH11 ARG    27     -19.042  -7.792  -3.960  1.00  0.00
ATOM    440 HH12 ARG    27     -20.190  -8.470  -2.822  1.00  0.00
ATOM    441  NH2 ARG    27     -18.756  -8.211  -0.788  1.00  0.00
ATOM    442 HH21 ARG    27     -18.104  -8.067  -0.031  1.00  0.00
ATOM    443 HH22 ARG    27     -19.661  -8.624  -0.611  1.00  0.00
ATOM    444  C   ARG    27     -12.818  -5.655  -6.387  1.00  0.00
ATOM    445  O   ARG    27     -12.590  -6.634  -7.102  1.00  0.00
ATOM    446  N   VAL    28     -12.732  -4.405  -6.831  1.00  0.00
ATOM    447  H   VAL    28     -12.930  -3.636  -6.207  1.00  0.00
ATOM    448  CA  VAL    28     -12.422  -4.102  -8.231  1.00  0.00
ATOM    449  HA  VAL    28     -12.297  -5.011  -8.819  1.00  0.00
ATOM    450  CB  VAL    28     -13.529  -3.242  -8.880  1.00  0.00
ATOM    451  HB  VAL    28     -13.684  -2.352  -8.270  1.00  0.00
ATOM    452  CG1 VAL    28     -13.140  -2.826 -10.293  1.00  0.00
ATOM    453 HG11 VAL    28     -12.986  -3.715 -10.904  1.00  0.00
ATOM    454 HG12 VAL    28     -13.937  -2.222 -10.726  1.00  0.00
ATOM    455 HG13 VAL    28     -12.220  -2.244 -10.260  1.00  0.00
ATOM    456  CG2 VAL    28     -14.847  -4.002  -8.894  1.00  0.00
ATOM    457 HG21 VAL    28     -15.138  -4.244  -7.871  1.00  0.00
ATOM    458 HG22 VAL    28     -15.618  -3.384  -9.354  1.00  0.00
ATOM    459 HG23 VAL    28     -14.730  -4.922  -9.465  1.00  0.00
ATOM    460  C   VAL    28     -11.073  -3.398  -8.361  1.00  0.00
ATOM    461  O   VAL    28     -10.189  -3.874  -9.073  1.00  0.00
ATOM    462  N   VAL    29     -10.903  -2.276  -7.665  1.00  0.00
ATOM    463  H   VAL    29     -11.610  -1.946  -7.024  1.00  0.00
ATOM    464  CA  VAL    29      -9.708  -1.453  -7.863  1.00  0.00
ATOM    465  HA  VAL    29      -9.490  -1.329  -8.923  1.00  0.00
ATOM    466  CB  VAL    29      -9.832  -0.059  -7.219  1.00  0.00
ATOM    467  HB  VAL    29      -9.997  -0.170  -6.148  1.00  0.00
ATOM    468  CG1 VAL    29      -8.554   0.737  -7.456  1.00  0.00
ATOM    469 HG11 VAL    29      -8.388   0.848  -8.528  1.00  0.00
ATOM    470 HG12 VAL    29      -8.648   1.721  -6.999  1.00  0.00
ATOM    471 HG13 VAL    29      -7.709   0.210  -7.012  1.00  0.00
ATOM    472  CG2 VAL    29     -11.048   0.677  -7.772  1.00  0.00
ATOM    473 HG21 VAL    29     -11.949   0.104  -7.555  1.00  0.00
ATOM    474 HG22 VAL    29     -11.121   1.660  -7.307  1.00  0.00
ATOM    475 HG23 VAL    29     -10.943   0.792  -8.851  1.00  0.00
ATOM    476  C   VAL    29      -8.467  -2.151  -7.316  1.00  0.00
ATOM    477  O   VAL    29      -7.536  -2.446  -8.067  1.00  0.00
ATOM    478  N   LEU    30      -8.451  -2.418  -6.013  1.00  0.00
ATOM    479  H   LEU    30      -9.206  -2.131  -5.407  1.00  0.00
ATOM    480  CA  LEU    30      -7.281  -3.054  -5.409  1.00  0.00
ATOM    481  HA  LEU    30      -6.388  -2.491  -5.677  1.00  0.00
ATOM    482  CB  LEU    30      -7.390  -3.102  -3.885  1.00  0.00
ATOM    483  HB2 LEU    30      -7.654  -2.077  -3.623  1.00  0.00
ATOM    484  HB3 LEU    30      -8.191  -3.774  -3.576  1.00  0.00
ATOM    485  CG  LEU    30      -6.089  -3.493  -3.168  1.00  0.00
ATOM    486  HG  LEU    30      -5.254  -3.303  -3.842  1.00  0.00
ATOM    487  CD1 LEU    30      -5.895  -2.698  -1.883  1.00  0.00
ATOM    488 HD11 LEU    30      -6.729  -2.888  -1.208  1.00  0.00
ATOM    489 HD12 LEU    30      -4.964  -3.003  -1.404  1.00  0.00
ATOM    490 HD13 LEU    30      -5.851  -1.635  -2.116  1.00  0.00
ATOM    491  CD2 LEU    30      -6.047  -4.993  -2.908  1.00  0.00
ATOM    492 HD21 LEU    30      -6.100  -5.528  -3.856  1.00  0.00
ATOM    493 HD22 LEU    30      -5.117  -5.248  -2.400  1.00  0.00
ATOM    494 HD23 LEU    30      -6.893  -5.278  -2.283  1.00  0.00
ATOM    495  C   LEU    30      -7.053  -4.453  -5.982  1.00  0.00
ATOM    496  O   LEU    30      -5.912  -4.819  -6.282  1.00  0.00
ATOM    497  N   LYS    31      -8.132  -5.218  -6.149  1.00  0.00
ATOM    498  H   LYS    31      -9.037  -4.872  -5.864  1.00  0.00
ATOM    499  CA  LYS    31      -8.047  -6.578  -6.694  1.00  0.00
ATOM    500  HA  LYS    31      -7.433  -7.199  -6.041  1.00  0.00
ATOM    501  CB  LYS    31      -9.439  -7.202  -6.796  1.00  0.00
ATOM    502  HB2 LYS    31      -9.899  -7.119  -5.811  1.00  0.00
ATOM    503  HB3 LYS    31     -10.005  -6.606  -7.512  1.00  0.00
ATOM    504  CG  LYS    31      -9.441  -8.660  -7.235  1.00  0.00
ATOM    505  HG2 LYS    31      -8.754  -8.766  -8.075  1.00  0.00
ATOM    506  HG3 LYS    31      -9.093  -9.270  -6.402  1.00  0.00
ATOM    507  CD  LYS    31     -10.831  -9.121  -7.656  1.00  0.00
ATOM    508  HD2 LYS    31     -11.259  -8.362  -8.311  1.00  0.00
ATOM    509  HD3 LYS    31     -10.728 -10.057  -8.205  1.00  0.00
ATOM    510  CE  LYS    31     -11.746  -9.333  -6.461  1.00  0.00
ATOM    511  HE2 LYS    31     -11.534 -10.327  -6.067  1.00  0.00
ATOM    512  HE3 LYS    31     -11.479  -8.583  -5.717  1.00  0.00
ATOM    513  NZ  LYS    31     -13.202  -9.223  -6.779  1.00  0.00
ATOM    514  HZ1 LYS    31     -13.450  -9.918  -7.468  1.00  0.00
ATOM    515  HZ2 LYS    31     -13.742  -9.375  -5.939  1.00  0.00
ATOM    516  HZ3 LYS    31     -13.399  -8.302  -7.143  1.00  0.00
ATOM    517  C   LYS    31      -7.376  -6.596  -8.067  1.00  0.00
ATOM    518  O   LYS    31      -6.571  -7.482  -8.358  1.00  0.00
ATOM    519  N   THR    32      -7.713  -5.619  -8.904  1.00  0.00
ATOM    520  H   THR    32      -8.439  -4.965  -8.647  1.00  0.00
ATOM    521  CA  THR    32      -7.116  -5.505 -10.238  1.00  0.00
ATOM    522  HA  THR    32      -7.164  -6.464 -10.754  1.00  0.00
ATOM    523  CB  THR    32      -7.861  -4.450 -11.087  1.00  0.00
ATOM    524  HB  THR    32      -7.901  -3.519 -10.521  1.00  0.00
ATOM    525  CG2 THR    32      -7.159  -4.204 -12.427  1.00  0.00
ATOM    526 HG21 THR    32      -7.119  -5.134 -12.993  1.00  0.00
ATOM    527 HG22 THR    32      -7.711  -3.456 -12.996  1.00  0.00
ATOM    528 HG23 THR    32      -6.145  -3.846 -12.246  1.00  0.00
ATOM    529  OG1 THR    32      -9.196  -4.906 -11.334  1.00  0.00
ATOM    530  HG1 THR    32      -9.665  -4.255 -11.861  1.00  0.00
ATOM    531  C   THR    32      -5.618  -5.175 -10.165  1.00  0.00
ATOM    532  O   THR    32      -4.809  -5.805 -10.848  1.00  0.00
ATOM    533  N   LEU    33      -5.254  -4.210  -9.324  1.00  0.00
ATOM    534  H   LEU    33      -5.956  -3.687  -8.820  1.00  0.00
ATOM    535  CA  LEU    33      -3.847  -3.829  -9.152  1.00  0.00
ATOM    536  HA  LEU    33      -3.390  -3.678 -10.130  1.00  0.00
ATOM    537  CB  LEU    33      -3.718  -2.529  -8.343  1.00  0.00
ATOM    538  HB2 LEU    33      -4.612  -2.546  -7.720  1.00  0.00
ATOM    539  HB3 LEU    33      -2.833  -2.600  -7.711  1.00  0.00
ATOM    540  CG  LEU    33      -3.674  -1.221  -9.135  1.00  0.00
ATOM    541  HG  LEU    33      -2.825  -1.264  -9.818  1.00  0.00
ATOM    542  CD1 LEU    33      -4.945  -0.995  -9.926  1.00  0.00
ATOM    543 HD11 LEU    33      -5.795  -0.952  -9.244  1.00  0.00
ATOM    544 HD12 LEU    33      -4.871  -0.056 -10.473  1.00  0.00
ATOM    545 HD13 LEU    33      -5.087  -1.815 -10.630  1.00  0.00
ATOM    546  CD2 LEU    33      -3.399  -0.044  -8.205  1.00  0.00
ATOM    547 HD21 LEU    33      -2.440  -0.190  -7.707  1.00  0.00
ATOM    548 HD22 LEU    33      -3.370   0.879  -8.784  1.00  0.00
ATOM    549 HD23 LEU    33      -4.189   0.021  -7.457  1.00  0.00
ATOM    550  C   LEU    33      -3.008  -4.915  -8.485  1.00  0.00
ATOM    551  O   LEU    33      -1.832  -5.073  -8.812  1.00  0.00
ATOM    552  N   TRP    34      -3.606  -5.655  -7.555  1.00  0.00
ATOM    553  H   TRP    34      -4.595  -5.537  -7.388  1.00  0.00
ATOM    554  CA  TRP    34      -2.867  -6.604  -6.714  1.00  0.00
ATOM    555  HA  TRP    34      -2.065  -6.088  -6.185  1.00  0.00
ATOM    556  CB  TRP    34      -3.800  -7.231  -5.690  1.00  0.00
ATOM    557  HB2 TRP    34      -4.367  -6.456  -5.174  1.00  0.00
ATOM    558  HB3 TRP    34      -4.489  -7.912  -6.190  1.00  0.00
ATOM    559  CG  TRP    34      -3.097  -8.033  -4.625  1.00  0.00
ATOM    560  CD1 TRP    34      -2.909  -9.411  -4.580  1.00  0.00
ATOM    561  HD1 TRP    34      -3.319  -9.977  -5.416  1.00  0.00
ATOM    562  NE1 TRP    34      -2.222  -9.776  -3.452  1.00  0.00
ATOM    563  HE1 TRP    34      -1.980 -10.729  -3.224  1.00  0.00
ATOM    564  CE2 TRP    34      -1.922  -8.688  -2.705  1.00  0.00
ATOM    565  CZ2 TRP    34      -1.247  -8.572  -1.502  1.00  0.00
ATOM    566  HZ2 TRP    34      -0.869  -9.472  -1.016  1.00  0.00
ATOM    567  CH2 TRP    34      -1.097  -7.287  -0.986  1.00  0.00
ATOM    568  HH2 TRP    34      -0.570  -7.156  -0.041  1.00  0.00
ATOM    569  CZ3 TRP    34      -1.600  -6.161  -1.644  1.00  0.00
ATOM    570  HZ3 TRP    34      -1.465  -5.167  -1.217  1.00  0.00
ATOM    571  CE3 TRP    34      -2.285  -6.265  -2.853  1.00  0.00
ATOM    572  HE3 TRP    34      -2.666  -5.354  -3.316  1.00  0.00
ATOM    573  CD2 TRP    34      -2.457  -7.522  -3.409  1.00  0.00
ATOM    574  C   TRP    34      -2.197  -7.684  -7.508  1.00  0.00
ATOM    575  O   TRP    34      -1.101  -8.119  -7.158  1.00  0.00
ATOM    576  N   LYS    35      -2.848  -8.116  -8.585  1.00  0.00
ATOM    577  H   LYS    35      -3.727  -7.686  -8.836  1.00  0.00
ATOM    578  CA  LYS    35      -2.364  -9.234  -9.398  1.00  0.00
ATOM    579  HA  LYS    35      -1.628  -9.813  -8.840  1.00  0.00
ATOM    580  CB  LYS    35      -3.530 -10.152  -9.767  1.00  0.00
ATOM    581  HB2 LYS    35      -4.135  -9.611 -10.495  1.00  0.00
ATOM    582  HB3 LYS    35      -3.097 -11.034 -10.239  1.00  0.00
ATOM    583  CG  LYS    35      -4.406 -10.581  -8.600  1.00  0.00
ATOM    584  HG2 LYS    35      -4.386  -9.777  -7.865  1.00  0.00
ATOM    585  HG3 LYS    35      -5.421 -10.700  -8.980  1.00  0.00
ATOM    586  CD  LYS    35      -3.954 -11.879  -7.945  1.00  0.00
ATOM    587  HD2 LYS    35      -4.660 -12.112  -7.147  1.00  0.00
ATOM    588  HD3 LYS    35      -3.990 -12.664  -8.701  1.00  0.00
ATOM    589  CE  LYS    35      -2.553 -11.793  -7.371  1.00  0.00
ATOM    590  HE2 LYS    35      -1.857 -12.077  -8.161  1.00  0.00
ATOM    591  HE3 LYS    35      -2.377 -10.755  -7.089  1.00  0.00
ATOM    592  NZ  LYS    35      -2.344 -12.671  -6.188  1.00  0.00
ATOM    593  HZ1 LYS    35      -2.506 -13.633  -6.449  1.00  0.00
ATOM    594  HZ2 LYS    35      -1.396 -12.568  -5.856  1.00  0.00
ATOM    595  HZ3 LYS    35      -2.988 -12.408  -5.456  1.00  0.00
ATOM    596  C   LYS    35      -1.651  -8.791 -10.674  1.00  0.00
ATOM    597  O   LYS    35      -1.335  -9.616 -11.534  1.00  0.00
ATOM    598  N   HIE    36      -1.392  -7.494 -10.798  1.00  0.00
ATOM    599  H   HIE    36      -1.771  -6.839 -10.130  1.00  0.00
ATOM    600  CA  HIE    36      -0.570  -6.974 -11.888  1.00  0.00
ATOM    601  HA  HIE    36      -0.961  -7.313 -12.848  1.00  0.00
ATOM    602  CB  HIE    36      -0.590  -5.450 -11.865  1.00  0.00
ATOM    603  HB2 HIE    36      -1.605  -5.077 -11.731  1.00  0.00
ATOM    604  HB3 HIE    36       0.036  -5.099 -11.044  1.00  0.00
ATOM    605  CG  HIE    36      -0.057  -4.808 -13.118  1.00  0.00
ATOM    606  ND1 HIE    36       1.259  -4.709 -13.380  1.00  0.00
ATOM    607  CE1 HIE    36       1.434  -4.087 -14.558  1.00  0.00
ATOM    608  HE1 HIE    36       2.434  -3.914 -14.956  1.00  0.00
ATOM    609  NE2 HIE    36       0.223  -3.776 -15.050  1.00  0.00
ATOM    610  HE2 HIE    36       0.036  -3.301 -15.922  1.00  0.00
ATOM    611  CD2 HIE    36      -0.717  -4.204 -14.188  1.00  0.00
ATOM    612  HD2 HIE    36      -1.772  -4.044 -14.408  1.00  0.00
ATOM    613  C   HIE    36       0.835  -7.478 -11.706  1.00  0.00
ATOM    614  O   HIE    36       1.281  -7.662 -10.578  1.00  0.00
ATOM    615  N   GLN    37       1.545  -7.717 -12.806  1.00  0.00
ATOM    616  H   GLN    37       1.127  -7.609 -13.718  1.00  0.00
ATOM    617  CA  GLN    37       2.915  -8.245 -12.725  1.00  0.00
ATOM    618  HA  GLN    37       2.917  -9.143 -12.107  1.00  0.00
ATOM    619  CB  GLN    37       3.470  -8.603 -14.115  1.00  0.00
ATOM    620  HB2 GLN    37       4.439  -9.072 -13.946  1.00  0.00
ATOM    621  HB3 GLN    37       2.783  -9.332 -14.542  1.00  0.00
ATOM    622  CG  GLN    37       3.634  -7.431 -15.081  1.00  0.00
ATOM    623  HG2 GLN    37       2.643  -7.073 -15.362  1.00  0.00
ATOM    624  HG3 GLN    37       4.180  -6.632 -14.579  1.00  0.00
ATOM    625  CD  GLN    37       4.389  -7.818 -16.347  1.00  0.00
ATOM    626  OE1 GLN    37       3.925  -7.555 -17.461  1.00  0.00
ATOM    627  NE2 GLN    37       5.548  -8.445 -16.183  1.00  0.00
ATOM    628 HE21 GLN    37       6.087  -8.723 -16.992  1.00  0.00
ATOM    629 HE22 GLN    37       5.885  -8.643 -15.252  1.00  0.00
ATOM    630  C   GLN    37       3.881  -7.304 -12.003  1.00  0.00
ATOM    631  O   GLN    37       4.921  -7.744 -11.524  1.00  0.00
ATOM    632  N   PHE    38       3.545  -6.017 -11.928  1.00  0.00
ATOM    633  H   PHE    38       2.708  -5.688 -12.387  1.00  0.00
ATOM    634  CA  PHE    38       4.393  -5.036 -11.242  1.00  0.00
ATOM    635  HA  PHE    38       5.403  -5.431 -11.133  1.00  0.00
ATOM    636  CB  PHE    38       4.461  -3.731 -12.050  1.00  0.00
ATOM    637  HB2 PHE    38       3.440  -3.387 -12.215  1.00  0.00
ATOM    638  HB3 PHE    38       5.021  -2.961 -11.519  1.00  0.00
ATOM    639  CG  PHE    38       5.096  -3.865 -13.410  1.00  0.00
ATOM    640  CD1 PHE    38       6.004  -4.887 -13.707  1.00  0.00
ATOM    641  HD1 PHE    38       6.255  -5.618 -12.938  1.00  0.00
ATOM    642  CE1 PHE    38       6.583  -4.977 -14.963  1.00  0.00
ATOM    643  HE1 PHE    38       7.276  -5.787 -15.188  1.00  0.00
ATOM    644  CZ  PHE    38       6.279  -4.038 -15.930  1.00  0.00
ATOM    645  HZ  PHE    38       6.736  -4.104 -16.918  1.00  0.00
ATOM    646  CE2 PHE    38       5.397  -3.014 -15.645  1.00  0.00
ATOM    647  HE2 PHE    38       5.158  -2.274 -16.409  1.00  0.00
ATOM    648  CD2 PHE    38       4.817  -2.925 -14.391  1.00  0.00
ATOM    649  HD2 PHE    38       4.130  -2.109 -14.164  1.00  0.00
ATOM    650  C   PHE    38       3.942  -4.707  -9.813  1.00  0.00
ATOM    651  O   PHE    38       4.501  -3.807  -9.189  1.00  0.00
ATOM    652  N   ALA    39       2.956  -5.427  -9.288  1.00  0.00
ATOM    653  H   ALA    39       2.535  -6.179  -9.815  1.00  0.00
ATOM    654  CA  ALA    39       2.399  -5.106  -7.964  1.00  0.00
ATOM    655  HA  ALA    39       2.259  -4.026  -7.938  1.00  0.00
ATOM    656  CB  ALA    39       1.043  -5.777  -7.791  1.00  0.00
ATOM    657  HB1 ALA    39       1.168  -6.860  -7.806  1.00  0.00
ATOM    658  HB2 ALA    39       0.607  -5.475  -6.839  1.00  0.00
ATOM    659  HB3 ALA    39       0.382  -5.476  -8.604  1.00  0.00
ATOM    660  C   ALA    39       3.310  -5.490  -6.797  1.00  0.00
ATOM    661  O   ALA    39       3.270  -4.853  -5.741  1.00  0.00
ATOM    662  N   TRP    40       4.121  -6.530  -6.977  1.00  0.00
ATOM    663  H   TRP    40       4.137  -7.000  -7.871  1.00  0.00
ATOM    664  CA  TRP    40       4.830  -7.153  -5.851  1.00  0.00
ATOM    665  HA  TRP    40       4.109  -7.473  -5.099  1.00  0.00
ATOM    666  CB  TRP    40       5.633  -8.377  -6.312  1.00  0.00
ATOM    667  HB2 TRP    40       6.121  -8.868  -5.471  1.00  0.00
ATOM    668  HB3 TRP    40       4.954  -9.077  -6.798  1.00  0.00
ATOM    669  CG  TRP    40       6.710  -8.062  -7.308  1.00  0.00
ATOM    670  CD1 TRP    40       6.601  -8.012  -8.692  1.00  0.00
ATOM    671  HD1 TRP    40       5.620  -8.245  -9.107  1.00  0.00
ATOM    672  NE1 TRP    40       7.797  -7.666  -9.262  1.00  0.00
ATOM    673  HE1 TRP    40       7.944  -7.581 -10.257  1.00  0.00
ATOM    674  CE2 TRP    40       8.734  -7.467  -8.311  1.00  0.00
ATOM    675  CZ2 TRP    40      10.069  -7.107  -8.415  1.00  0.00
ATOM    676  HZ2 TRP    40      10.497  -6.942  -9.404  1.00  0.00
ATOM    677  CH2 TRP    40      10.784  -6.979  -7.227  1.00  0.00
ATOM    678  HH2 TRP    40      11.835  -6.693  -7.269  1.00  0.00
ATOM    679  CZ3 TRP    40      10.191  -7.207  -5.977  1.00  0.00
ATOM    680  HZ3 TRP    40      10.777  -7.108  -5.064  1.00  0.00
ATOM    681  CE3 TRP    40       8.851  -7.564  -5.858  1.00  0.00
ATOM    682  HE3 TRP    40       8.435  -7.701  -4.860  1.00  0.00
ATOM    683  CD2 TRP    40       8.099  -7.710  -7.020  1.00  0.00
ATOM    684  C   TRP    40       5.660  -6.235  -4.959  1.00  0.00
ATOM    685  O   TRP    40       5.645  -6.415  -3.746  1.00  0.00
ATOM    686  N   PRO    41       6.357  -5.216  -5.517  1.00  0.00
ATOM    687  CD  PRO    41       6.541  -4.765  -6.905  1.00  0.00
ATOM    688  HD2 PRO    41       5.738  -4.081  -7.180  1.00  0.00
ATOM    689  HD3 PRO    41       6.532  -5.624  -7.576  1.00  0.00
ATOM    690  CG  PRO    41       7.878  -4.092  -6.855  1.00  0.00
ATOM    691  HG2 PRO    41       7.970  -3.367  -7.664  1.00  0.00
ATOM    692  HG3 PRO    41       8.678  -4.828  -6.935  1.00  0.00
ATOM    693  CB  PRO    41       7.899  -3.427  -5.523  1.00  0.00
ATOM    694  HB2 PRO    41       7.400  -2.460  -5.586  1.00  0.00
ATOM    695  HB3 PRO    41       8.911  -3.289  -5.144  1.00  0.00
ATOM    696  CA  PRO    41       7.110  -4.362  -4.590  1.00  0.00
ATOM    697  HA  PRO    41       7.756  -5.011  -3.998  1.00  0.00
ATOM    698  C   PRO    41       6.223  -3.542  -3.657  1.00  0.00
ATOM    699  O   PRO    41       6.694  -3.079  -2.618  1.00  0.00
ATOM    700  N   PHE    42       4.957  -3.382  -4.039  1.00  0.00
ATOM    701  H   PHE    42       4.658  -3.824  -4.897  1.00  0.00
ATOM    702  CA  PHE    42       3.997  -2.555  -3.314  1.00  0.00
ATOM    703  HA  PHE    42       4.513  -1.863  -2.649  1.00  0.00
ATOM    704  CB  PHE    42       3.176  -1.744  -4.321  1.00  0.00
ATOM    705  HB2 PHE    42       2.584  -2.397  -4.963  1.00  0.00
ATOM    706  HB3 PHE    42       2.513  -1.066  -3.783  1.00  0.00
ATOM    707  CG  PHE    42       4.013  -0.895  -5.230  1.00  0.00
ATOM    708  CD1 PHE    42       4.437   0.364  -4.822  1.00  0.00
ATOM    709  HD1 PHE    42       4.148   0.733  -3.838  1.00  0.00
ATOM    710  CE1 PHE    42       5.221   1.148  -5.655  1.00  0.00
ATOM    711  HE1 PHE    42       5.540   2.139  -5.331  1.00  0.00
ATOM    712  CZ  PHE    42       5.598   0.672  -6.900  1.00  0.00
ATOM    713  HZ  PHE    42       6.216   1.289  -7.552  1.00  0.00
ATOM    714  CE2 PHE    42       5.192  -0.581  -7.316  1.00  0.00
ATOM    715  HE2 PHE    42       5.491  -0.960  -8.293  1.00  0.00
ATOM    716  CD2 PHE    42       4.401  -1.359  -6.484  1.00  0.00
ATOM    717  HD2 PHE    42       4.075  -2.347  -6.810  1.00  0.00
ATOM    718  C   PHE    42       3.054  -3.346  -2.402  1.00  0.00
ATOM    719  O   PHE    42       2.189  -2.763  -1.749  1.00  0.00
ATOM    720  N   GLN    43       3.235  -4.661  -2.320  1.00  0.00
ATOM    721  H   GLN    43       3.989  -5.097  -2.832  1.00  0.00
ATOM    722  CA  GLN    43       2.307  -5.523  -1.581  1.00  0.00
ATOM    723  HA  GLN    43       1.292  -5.134  -1.661  1.00  0.00
ATOM    724  CB  GLN    43       2.336  -6.939  -2.162  1.00  0.00
ATOM    725  HB2 GLN    43       3.378  -7.226  -2.307  1.00  0.00
ATOM    726  HB3 GLN    43       1.871  -7.612  -1.441  1.00  0.00
ATOM    727  CG  GLN    43       1.600  -7.028  -3.482  1.00  0.00
ATOM    728  HG2 GLN    43       0.551  -6.791  -3.303  1.00  0.00
ATOM    729  HG3 GLN    43       2.024  -6.298  -4.171  1.00  0.00
ATOM    730  CD  GLN    43       1.685  -8.399  -4.116  1.00  0.00
ATOM    731  OE1 GLN    43       2.521  -9.218  -3.743  1.00  0.00
ATOM    732  NE2 GLN    43       0.818  -8.654  -5.091  1.00  0.00
ATOM    733 HE21 GLN    43       0.829  -9.553  -5.550  1.00  0.00
ATOM    734 HE22 GLN    43       0.152  -7.947  -5.368  1.00  0.00
ATOM    735  C   GLN    43       2.555  -5.562  -0.072  1.00  0.00
ATOM    736  O   GLN    43       1.788  -6.176   0.672  1.00  0.00
ATOM    737  N   GLN    44       3.618  -4.899   0.374  1.00  0.00
ATOM    738  H   GLN    44       4.229  -4.448  -0.291  1.00  0.00
ATOM    739  CA  GLN    44       3.954  -4.817   1.787  1.00  0.00
ATOM    740  HA  GLN    44       3.042  -4.733   2.378  1.00  0.00
ATOM    741  CB  GLN    44       4.714  -6.069   2.237  1.00  0.00
ATOM    742  HB2 GLN    44       4.924  -5.940   3.299  1.00  0.00
ATOM    743  HB3 GLN    44       4.035  -6.910   2.101  1.00  0.00
ATOM    744  CG  GLN    44       6.012  -6.341   1.493  1.00  0.00
ATOM    745  HG2 GLN    44       6.617  -5.434   1.500  1.00  0.00
ATOM    746  HG3 GLN    44       6.542  -7.135   2.019  1.00  0.00
ATOM    747  CD  GLN    44       5.798  -6.771   0.053  1.00  0.00
ATOM    748  OE1 GLN    44       5.052  -7.715  -0.213  1.00  0.00
ATOM    749  NE2 GLN    44       6.445  -6.074  -0.883  1.00  0.00
ATOM    750 HE21 GLN    44       6.337  -6.320  -1.856  1.00  0.00
ATOM    751 HE22 GLN    44       7.040  -5.304  -0.613  1.00  0.00
ATOM    752  C   GLN    44       4.804  -3.571   1.999  1.00  0.00
ATOM    753  O   GLN    44       5.308  -2.999   1.028  1.00  0.00
ATOM    754  N   PRO    45       4.968  -3.140   3.260  1.00  0.00
ATOM    755  CD  PRO    45       4.287  -3.595   4.489  1.00  0.00
ATOM    756  HD2 PRO    45       4.721  -4.540   4.814  1.00  0.00
ATOM    757  HD3 PRO    45       3.226  -3.735   4.284  1.00  0.00
ATOM    758  CG  PRO    45       4.540  -2.479   5.461  1.00  0.00
ATOM    759  HG2 PRO    45       4.597  -2.871   6.476  1.00  0.00
ATOM    760  HG3 PRO    45       3.741  -1.740   5.401  1.00  0.00
ATOM    761  CB  PRO    45       5.835  -1.895   5.032  1.00  0.00
ATOM    762  HB2 PRO    45       6.654  -2.501   5.418  1.00  0.00
ATOM    763  HB3 PRO    45       5.969  -0.860   5.349  1.00  0.00
ATOM    764  CA  PRO    45       5.804  -1.973   3.509  1.00  0.00
ATOM    765  HA  PRO    45       5.324  -1.118   3.031  1.00  0.00
ATOM    766  C   PRO    45       7.221  -2.119   2.980  1.00  0.00
ATOM    767  O   PRO    45       7.761  -3.227   2.958  1.00  0.00
ATOM    768  N   VAL    46       7.819  -1.006   2.570  1.00  0.00
ATOM    769  H   VAL    46       7.298  -0.144   2.497  1.00  0.00
ATOM    770  CA  VAL    46       9.228  -0.998   2.181  1.00  0.00
ATOM    771  HA  VAL    46       9.425  -1.677   1.352  1.00  0.00
ATOM    772  CB  VAL    46       9.706   0.414   1.786  1.00  0.00
ATOM    773  HB  VAL    46       9.446   1.113   2.581  1.00  0.00
ATOM    774  CG1 VAL    46      11.213   0.424   1.575  1.00  0.00
ATOM    775 HG11 VAL    46      11.473  -0.275   0.779  1.00  0.00
ATOM    776 HG12 VAL    46      11.535   1.427   1.296  1.00  0.00
ATOM    777 HG13 VAL    46      11.712   0.125   2.497  1.00  0.00
ATOM    778  CG2 VAL    46       8.970   0.900   0.541  1.00  0.00
ATOM    779 HG21 VAL    46       7.899   0.933   0.740  1.00  0.00
ATOM    780 HG22 VAL    46       9.321   1.898   0.277  1.00  0.00
ATOM    781 HG23 VAL    46       9.164   0.218  -0.286  1.00  0.00
ATOM    782  C   VAL    46      10.070  -1.522   3.343  1.00  0.00
ATOM    783  O   VAL    46       9.975  -1.021   4.467  1.00  0.00
ATOM    784  N   ASP    47      10.866  -2.551   3.070  1.00  0.00
ATOM    785  H   ASP    47      10.865  -2.953   2.143  1.00  0.00
ATOM    786  CA  ASP    47      11.715  -3.158   4.086  1.00  0.00
ATOM    787  HA  ASP    47      11.352  -2.892   5.078  1.00  0.00
ATOM    788  CB  ASP    47      11.701  -4.685   3.952  1.00  0.00
ATOM    789  HB2 ASP    47      10.660  -5.000   3.881  1.00  0.00
ATOM    790  HB3 ASP    47      12.223  -4.949   3.032  1.00  0.00
ATOM    791  CG  ASP    47      12.359  -5.382   5.123  1.00  0.00
ATOM    792  OD1 ASP    47      13.303  -4.814   5.707  1.00  0.00
ATOM    793  OD2 ASP    47      11.929  -6.509   5.455  1.00  0.00
ATOM    794  C   ASP    47      13.120  -2.594   3.924  1.00  0.00
ATOM    795  O   ASP    47      13.906  -3.075   3.114  1.00  0.00
ATOM    796  N   ALA    48      13.418  -1.561   4.703  1.00  0.00
ATOM    797  H   ALA    48      12.716  -1.201   5.334  1.00  0.00
ATOM    798  CA  ALA    48      14.702  -0.869   4.629  1.00  0.00
ATOM    799  HA  ALA    48      14.899  -0.650   3.579  1.00  0.00
ATOM    800  CB  ALA    48      14.627   0.449   5.395  1.00  0.00
ATOM    801  HB1 ALA    48      14.439   0.246   6.450  1.00  0.00
ATOM    802  HB2 ALA    48      15.570   0.984   5.292  1.00  0.00
ATOM    803  HB3 ALA    48      13.817   1.058   4.993  1.00  0.00
ATOM    804  C   ALA    48      15.863  -1.726   5.143  1.00  0.00
ATOM    805  O   ALA    48      17.016  -1.461   4.808  1.00  0.00
ATOM    806  N   VAL    49      15.562  -2.742   5.948  1.00  0.00
ATOM    807  H   VAL    49      14.611  -2.859   6.269  1.00  0.00
ATOM    808  CA  VAL    49      16.580  -3.669   6.443  1.00  0.00
ATOM    809  HA  VAL    49      17.495  -3.142   6.714  1.00  0.00
ATOM    810  CB  VAL    49      16.084  -4.463   7.675  1.00  0.00
ATOM    811  HB  VAL    49      15.166  -4.986   7.407  1.00  0.00
ATOM    812  CG1 VAL    49      17.130  -5.475   8.133  1.00  0.00
ATOM    813 HG11 VAL    49      18.048  -4.953   8.401  1.00  0.00
ATOM    814 HG12 VAL    49      16.755  -6.019   8.999  1.00  0.00
ATOM    815 HG13 VAL    49      17.335  -6.177   7.324  1.00  0.00
ATOM    816  CG2 VAL    49      15.738  -3.510   8.810  1.00  0.00
ATOM    817 HG21 VAL    49      14.953  -2.827   8.486  1.00  0.00
ATOM    818 HG22 VAL    49      15.390  -4.081   9.671  1.00  0.00
ATOM    819 HG23 VAL    49      16.624  -2.939   9.088  1.00  0.00
ATOM    820  C   VAL    49      16.987  -4.618   5.307  1.00  0.00
ATOM    821  O   VAL    49      18.167  -4.736   4.972  1.00  0.00
ATOM    822  N   LYS    50      16.004  -5.277   4.701  1.00  0.00
ATOM    823  H   LYS    50      15.058  -5.211   5.048  1.00  0.00
ATOM    824  CA  LYS    50      16.269  -6.175   3.570  1.00  0.00
ATOM    825  HA  LYS    50      16.963  -6.958   3.876  1.00  0.00
ATOM    826  CB  LYS    50      14.971  -6.831   3.090  1.00  0.00
ATOM    827  HB2 LYS    50      14.214  -6.050   3.025  1.00  0.00
ATOM    828  HB3 LYS    50      15.159  -7.238   2.096  1.00  0.00
ATOM    829  CG  LYS    50      14.479  -7.940   4.007  1.00  0.00
ATOM    830  HG2 LYS    50      15.292  -8.651   4.151  1.00  0.00
ATOM    831  HG3 LYS    50      14.210  -7.497   4.966  1.00  0.00
ATOM    832  CD  LYS    50      13.273  -8.660   3.425  1.00  0.00
ATOM    833  HD2 LYS    50      12.449  -7.950   3.342  1.00  0.00
ATOM    834  HD3 LYS    50      13.533  -9.030   2.433  1.00  0.00
ATOM    835  CE  LYS    50      12.850  -9.826   4.308  1.00  0.00
ATOM    836  HE2 LYS    50      13.595 -10.614   4.199  1.00  0.00
ATOM    837  HE3 LYS    50      12.841  -9.477   5.340  1.00  0.00
ATOM    838  NZ  LYS    50      11.506 -10.362   3.953  1.00  0.00
ATOM    839  HZ1 LYS    50      11.515 -10.687   2.996  1.00  0.00
ATOM    840  HZ2 LYS    50      11.277 -11.131   4.567  1.00  0.00
ATOM    841  HZ3 LYS    50      10.815  -9.632   4.055  1.00  0.00
ATOM    842  C   LYS    50      16.962  -5.465   2.404  1.00  0.00
ATOM    843  O   LYS    50      17.895  -6.007   1.808  1.00  0.00
ATOM    844  N   LEU    51      16.507  -4.255   2.085  1.00  0.00
ATOM    845  H   LEU    51      15.713  -3.874   2.580  1.00  0.00
ATOM    846  CA  LEU    51      17.076  -3.476   0.981  1.00  0.00
ATOM    847  HA  LEU    51      17.418  -4.148   0.194  1.00  0.00
ATOM    848  CB  LEU    51      16.024  -2.524   0.391  1.00  0.00
ATOM    849  HB2 LEU    51      15.714  -1.927   1.250  1.00  0.00
ATOM    850  HB3 LEU    51      16.511  -1.880  -0.341  1.00  0.00
ATOM    851  CG  LEU    51      14.794  -3.180  -0.244  1.00  0.00
ATOM    852  HG  LEU    51      14.331  -3.848   0.483  1.00  0.00
ATOM    853  CD1 LEU    51      13.789  -2.119  -0.671  1.00  0.00
ATOM    854 HD11 LEU    51      14.251  -1.452  -1.398  1.00  0.00
ATOM    855 HD12 LEU    51      12.920  -2.601  -1.121  1.00  0.00
ATOM    856 HD13 LEU    51      13.474  -1.545   0.201  1.00  0.00
ATOM    857  CD2 LEU    51      15.190  -4.059  -1.424  1.00  0.00
ATOM    858 HD21 LEU    51      15.866  -4.843  -1.083  1.00  0.00
ATOM    859 HD22 LEU    51      14.298  -4.512  -1.856  1.00  0.00
ATOM    860 HD23 LEU    51      15.690  -3.452  -2.179  1.00  0.00
ATOM    861  C   LEU    51      18.321  -2.678   1.388  1.00  0.00
ATOM    862  O   LEU    51      18.977  -2.094   0.533  1.00  0.00
ATOM    863  N   ASN    52      18.635  -2.659   2.686  1.00  0.00
ATOM    864  H   ASN    52      18.022  -3.128   3.337  1.00  0.00
ATOM    865  CA  ASN    52      19.764  -1.894   3.221  1.00  0.00
ATOM    866  HA  ASN    52      19.682  -1.834   4.307  1.00  0.00
ATOM    867  CB  ASN    52      21.098  -2.564   2.867  1.00  0.00
ATOM    868  HB2 ASN    52      21.018  -3.633   3.062  1.00  0.00
ATOM    869  HB3 ASN    52      21.292  -2.402   1.807  1.00  0.00
ATOM    870  CG  ASN    52      22.269  -2.010   3.666  1.00  0.00
ATOM    871  OD1 ASN    52      22.093  -1.342   4.686  1.00  0.00
ATOM    872  ND2 ASN    52      23.478  -2.295   3.202  1.00  0.00
ATOM    873 HD21 ASN    52      24.295  -1.955   3.689  1.00  0.00
ATOM    874 HD22 ASN    52      23.576  -2.850   2.364  1.00  0.00
ATOM    875  C   ASN    52      19.712  -0.438   2.755  1.00  0.00
ATOM    876  O   ASN    52      20.653   0.082   2.148  1.00  0.00
ATOM    877  N   LEU    53      18.583   0.204   3.053  1.00  0.00
ATOM    878  H   LEU    53      17.867  -0.295   3.562  1.00  0.00
ATOM    879  CA  LEU    53      18.324   1.589   2.673  1.00  0.00
ATOM    880  HA  LEU    53      19.197   2.000   2.166  1.00  0.00
ATOM    881  CB  LEU    53      17.120   1.676   1.725  1.00  0.00
ATOM    882  HB2 LEU    53      16.316   1.197   2.283  1.00  0.00
ATOM    883  HB3 LEU    53      16.885   2.730   1.582  1.00  0.00
ATOM    884  CG  LEU    53      17.268   0.997   0.362  1.00  0.00
ATOM    885  HG  LEU    53      17.460  -0.066   0.512  1.00  0.00
ATOM    886  CD1 LEU    53      15.995   1.174  -0.456  1.00  0.00
ATOM    887 HD11 LEU    53      15.803   2.236  -0.607  1.00  0.00
ATOM    888 HD12 LEU    53      16.114   0.686  -1.424  1.00  0.00
ATOM    889 HD13 LEU    53      15.156   0.725   0.075  1.00  0.00
ATOM    890  CD2 LEU    53      18.471   1.560  -0.385  1.00  0.00
ATOM    891 HD21 LEU    53      19.376   1.386   0.198  1.00  0.00
ATOM    892 HD22 LEU    53      18.562   1.066  -1.352  1.00  0.00
ATOM    893 HD23 LEU    53      18.337   2.631  -0.535  1.00  0.00
ATOM    894  C   LEU    53      18.044   2.390   3.938  1.00  0.00
ATOM    895  O   LEU    53      16.892   2.721   4.227  1.00  0.00
ATOM    896  N   PRO    54      19.098   2.702   4.708  1.00  0.00
ATOM    897  CD  PRO    54      20.516   2.346   4.528  1.00  0.00
ATOM    898  HD2 PRO    54      20.798   2.474   3.483  1.00  0.00
ATOM    899  HD3 PRO    54      20.675   1.309   4.822  1.00  0.00
ATOM    900  CG  PRO    54      21.216   3.310   5.434  1.00  0.00
ATOM    901  HG2 PRO    54      21.391   4.254   4.918  1.00  0.00
ATOM    902  HG3 PRO    54      22.168   2.895   5.764  1.00  0.00
ATOM    903  CB  PRO    54      20.284   3.483   6.583  1.00  0.00
ATOM    904  HB2 PRO    54      20.436   4.449   7.064  1.00  0.00
ATOM    905  HB3 PRO    54      20.397   2.689   7.321  1.00  0.00
ATOM    906  CA  PRO    54      18.880   3.424   5.960  1.00  0.00
ATOM    907  HA  PRO    54      18.189   2.828   6.557  1.00  0.00
ATOM    908  C   PRO    54      18.315   4.833   5.783  1.00  0.00
ATOM    909  O   PRO    54      17.827   5.411   6.749  1.00  0.00
ATOM    910  N   ASP    55      18.368   5.382   4.572  1.00  0.00
ATOM    911  H   ASP    55      18.893   4.950   3.826  1.00  0.00
ATOM    912  CA  ASP    55      17.779   6.697   4.332  1.00  0.00
ATOM    913  HA  ASP    55      17.736   7.251   5.270  1.00  0.00
ATOM    914  CB  ASP    55      18.608   7.505   3.323  1.00  0.00
ATOM    915  HB2 ASP    55      18.256   8.535   3.384  1.00  0.00
ATOM    916  HB3 ASP    55      19.655   7.460   3.624  1.00  0.00
ATOM    917  CG  ASP    55      18.471   7.010   1.900  1.00  0.00
ATOM    918  OD1 ASP    55      18.052   5.856   1.688  1.00  0.00
ATOM    919  OD2 ASP    55      18.812   7.790   0.984  1.00  0.00
ATOM    920  C   ASP    55      16.309   6.665   3.913  1.00  0.00
ATOM    921  O   ASP    55      15.692   7.717   3.834  1.00  0.00
ATOM    922  N   TYR    56      15.737   5.487   3.651  1.00  0.00
ATOM    923  H   TYR    56      16.244   4.616   3.714  1.00  0.00
ATOM    924  CA  TYR    56      14.355   5.454   3.166  1.00  0.00
ATOM    925  HA  TYR    56      14.292   6.054   2.259  1.00  0.00
ATOM    926  CB  TYR    56      13.864   4.040   2.852  1.00  0.00
ATOM    927  HB2 TYR    56      14.568   3.633   2.127  1.00  0.00
ATOM    928  HB3 TYR    56      13.839   3.399   3.733  1.00  0.00
ATOM    929  CG  TYR    56      12.486   4.102   2.235  1.00  0.00
ATOM    930  CD1 TYR    56      12.325   4.340   0.873  1.00  0.00
ATOM    931  HD1 TYR    56      13.211   4.440   0.247  1.00  0.00
ATOM    932  CE1 TYR    56      11.061   4.449   0.310  1.00  0.00
ATOM    933  HE1 TYR    56      10.947   4.619  -0.760  1.00  0.00
ATOM    934  CZ  TYR    56       9.943   4.332   1.114  1.00  0.00
ATOM    935  OH  TYR    56       8.680   4.439   0.576  1.00  0.00
ATOM    936  HH  TYR    56       8.688   4.595  -0.371  1.00  0.00
ATOM    937  CE2 TYR    56      10.080   4.114   2.470  1.00  0.00
ATOM    938  HE2 TYR    56       9.198   4.025   3.104  1.00  0.00
ATOM    939  CD2 TYR    56      11.344   4.010   3.024  1.00  0.00
ATOM    940  HD2 TYR    56      11.458   3.851   4.096  1.00  0.00
ATOM    941  C   TYR    56      13.391   6.122   4.150  1.00  0.00
ATOM    942  O   TYR    56      12.602   6.991   3.769  1.00  0.00
ATOM    943  N   TYR    57      13.463   5.716   5.414  1.00  0.00
ATOM    944  H   TYR    57      14.059   4.940   5.662  1.00  0.00
ATOM    945  CA  TYR    57      12.572   6.266   6.442  1.00  0.00
ATOM    946  HA  TYR    57      11.650   6.625   5.984  1.00  0.00
ATOM    947  CB  TYR    57      12.220   5.184   7.466  1.00  0.00
ATOM    948  HB2 TYR    57      13.143   4.727   7.822  1.00  0.00
ATOM    949  HB3 TYR    57      11.714   5.675   8.297  1.00  0.00
ATOM    950  CG  TYR    57      11.318   4.114   6.887  1.00  0.00
ATOM    951  CD1 TYR    57      10.006   4.403   6.542  1.00  0.00
ATOM    952  HD1 TYR    57       9.634   5.415   6.700  1.00  0.00
ATOM    953  CE1 TYR    57       9.176   3.437   6.008  1.00  0.00
ATOM    954  HE1 TYR    57       8.149   3.688   5.744  1.00  0.00
ATOM    955  CZ  TYR    57       9.645   2.157   5.808  1.00  0.00
ATOM    956  OH  TYR    57       8.794   1.206   5.280  1.00  0.00
ATOM    957  HH  TYR    57       7.917   1.549   5.095  1.00  0.00
ATOM    958  CE2 TYR    57      10.948   1.840   6.135  1.00  0.00
ATOM    959  HE2 TYR    57      11.326   0.829   5.978  1.00  0.00
ATOM    960  CD2 TYR    57      11.780   2.817   6.668  1.00  0.00
ATOM    961  HD2 TYR    57      12.812   2.576   6.921  1.00  0.00
ATOM    962  C   TYR    57      13.118   7.548   7.094  1.00  0.00
ATOM    963  O   TYR    57      12.519   8.083   8.028  1.00  0.00
ATOM    964  N   LYS    58      14.240   8.047   6.580  1.00  0.00
ATOM    965  H   LYS    58      14.828   7.456   6.010  1.00  0.00
ATOM    966  CA  LYS    58      14.684   9.420   6.846  1.00  0.00
ATOM    967  HA  LYS    58      14.405   9.706   7.861  1.00  0.00
ATOM    968  CB  LYS    58      16.202   9.536   6.706  1.00  0.00
ATOM    969  HB2 LYS    58      16.460   9.240   5.689  1.00  0.00
ATOM    970  HB3 LYS    58      16.466  10.583   6.857  1.00  0.00
ATOM    971  CG  LYS    58      16.970   8.673   7.694  1.00  0.00
ATOM    972  HG2 LYS    58      16.609   8.904   8.696  1.00  0.00
ATOM    973  HG3 LYS    58      16.759   7.628   7.464  1.00  0.00
ATOM    974  CD  LYS    58      18.472   8.911   7.630  1.00  0.00
ATOM    975  HD2 LYS    58      18.826   8.644   6.634  1.00  0.00
ATOM    976  HD3 LYS    58      18.666   9.968   7.812  1.00  0.00
ATOM    977  CE  LYS    58      19.203   8.075   8.670  1.00  0.00
ATOM    978  HE2 LYS    58      18.766   8.298   9.643  1.00  0.00
ATOM    979  HE3 LYS    58      19.036   7.025   8.429  1.00  0.00
ATOM    980  NZ  LYS    58      20.672   8.349   8.709  1.00  0.00
ATOM    981  HZ1 LYS    58      20.827   9.322   8.933  1.00  0.00
ATOM    982  HZ2 LYS    58      21.104   7.769   9.414  1.00  0.00
ATOM    983  HZ3 LYS    58      21.078   8.142   7.808  1.00  0.00
ATOM    984  C   LYS    58      13.998  10.402   5.898  1.00  0.00
ATOM    985  O   LYS    58      13.729  11.549   6.265  1.00  0.00
ATOM    986  N   ILE    59      13.732   9.945   4.675  1.00  0.00
ATOM    987  H   ILE    59      14.012   9.000   4.452  1.00  0.00
ATOM    988  CA  ILE    59      13.102  10.747   3.625  1.00  0.00
ATOM    989  HA  ILE    59      13.255  11.813   3.792  1.00  0.00
ATOM    990  CB  ILE    59      13.672  10.355   2.241  1.00  0.00
ATOM    991  HB  ILE    59      13.615   9.271   2.136  1.00  0.00
ATOM    992  CG2 ILE    59      12.890  11.015   1.111  1.00  0.00
ATOM    993 HG21 ILE    59      12.947  12.099   1.215  1.00  0.00
ATOM    994 HG22 ILE    59      13.315  10.720   0.152  1.00  0.00
ATOM    995 HG23 ILE    59      11.847  10.701   1.158  1.00  0.00
ATOM    996  CG1 ILE    59      15.154  10.734   2.162  1.00  0.00
ATOM    997 HG12 ILE    59      15.208  11.816   2.042  1.00  0.00
ATOM    998 HG13 ILE    59      15.614  10.452   3.109  1.00  0.00
ATOM    999  CD1 ILE    59      15.890  10.064   1.025  1.00  0.00
ATOM   1000 HD11 ILE    59      15.431  10.346   0.077  1.00  0.00
ATOM   1001 HD12 ILE    59      16.934  10.379   1.031  1.00  0.00
ATOM   1002 HD13 ILE    59      15.837   8.982   1.145  1.00  0.00
ATOM   1003  C   ILE    59      11.581  10.589   3.613  1.00  0.00
ATOM   1004  O   ILE    59      10.858  11.569   3.421  1.00  0.00
ATOM   1005  N   ILE    60      11.109   9.360   3.810  1.00  0.00
ATOM   1006  H   ILE    60      11.764   8.607   3.966  1.00  0.00
ATOM   1007  CA  ILE    60       9.682   9.041   3.769  1.00  0.00
ATOM   1008  HA  ILE    60       9.087   9.871   3.387  1.00  0.00
ATOM   1009  CB  ILE    60       9.431   7.784   2.902  1.00  0.00
ATOM   1010  HB  ILE    60      10.031   6.962   3.291  1.00  0.00
ATOM   1011  CG2 ILE    60       7.960   7.396   2.930  1.00  0.00
ATOM   1012 HG21 ILE    60       7.359   8.217   2.541  1.00  0.00
ATOM   1013 HG22 ILE    60       7.806   6.510   2.314  1.00  0.00
ATOM   1014 HG23 ILE    60       7.660   7.181   3.956  1.00  0.00
ATOM   1015  CG1 ILE    60       9.919   8.004   1.462  1.00  0.00
ATOM   1016 HG12 ILE    60      10.998   8.155   1.517  1.00  0.00
ATOM   1017 HG13 ILE    60       9.708   7.085   0.915  1.00  0.00
ATOM   1018  CD1 ILE    60       9.280   9.180   0.741  1.00  0.00
ATOM   1019 HD11 ILE    60       9.492  10.100   1.287  1.00  0.00
ATOM   1020 HD12 ILE    60       9.689   9.255  -0.267  1.00  0.00
ATOM   1021 HD13 ILE    60       8.202   9.031   0.686  1.00  0.00
ATOM   1022  C   ILE    60       9.140   8.817   5.184  1.00  0.00
ATOM   1023  O   ILE    60       9.361   7.763   5.789  1.00  0.00
ATOM   1024  N   LYS    61       8.435   9.818   5.711  1.00  0.00
ATOM   1025  H   LYS    61       8.300  10.663   5.175  1.00  0.00
ATOM   1026  CA  LYS    61       7.880   9.758   7.065  1.00  0.00
ATOM   1027  HA  LYS    61       8.399   8.994   7.644  1.00  0.00
ATOM   1028  CB  LYS    61       8.051  11.105   7.771  1.00  0.00
ATOM   1029  HB2 LYS    61       7.422  11.820   7.240  1.00  0.00
ATOM   1030  HB3 LYS    61       7.676  10.978   8.787  1.00  0.00
ATOM   1031  CG  LYS    61       9.474  11.622   7.819  1.00  0.00
ATOM   1032  HG2 LYS    61       9.846  11.702   6.798  1.00  0.00
ATOM   1033  HG3 LYS    61       9.467  12.609   8.281  1.00  0.00
ATOM   1034  CD  LYS    61      10.372  10.699   8.612  1.00  0.00
ATOM   1035  HD2 LYS    61       9.842  10.401   9.517  1.00  0.00
ATOM   1036  HD3 LYS    61      10.578   9.818   8.005  1.00  0.00
ATOM   1037  CE  LYS    61      11.680  11.367   8.991  1.00  0.00
ATOM   1038  HE2 LYS    61      12.158  11.739   8.084  1.00  0.00
ATOM   1039  HE3 LYS    61      11.465  12.203   9.657  1.00  0.00
ATOM   1040  NZ  LYS    61      12.590  10.413   9.674  1.00  0.00
ATOM   1041  HZ1 LYS    61      12.789   9.638   9.057  1.00  0.00
ATOM   1042  HZ2 LYS    61      13.451  10.882   9.915  1.00  0.00
ATOM   1043  HZ3 LYS    61      12.147  10.069  10.514  1.00  0.00
ATOM   1044  C   LYS    61       6.406   9.376   7.099  1.00  0.00
ATOM   1045  O   LYS    61       5.850   9.173   8.177  1.00  0.00
ATOM   1046  N   THR    62       5.764   9.300   5.936  1.00  0.00
ATOM   1047  H   THR    62       6.200   9.646   5.094  1.00  0.00
ATOM   1048  CA  THR    62       4.394   8.799   5.852  1.00  0.00
ATOM   1049  HA  THR    62       4.115   8.365   6.812  1.00  0.00
ATOM   1050  CB  THR    62       3.392   9.912   5.507  1.00  0.00
ATOM   1051  HB  THR    62       2.415   9.466   5.324  1.00  0.00
ATOM   1052  CG2 THR    62       3.288  10.908   6.651  1.00  0.00
ATOM   1053 HG21 THR    62       4.265  11.355   6.834  1.00  0.00
ATOM   1054 HG22 THR    62       2.575  11.689   6.390  1.00  0.00
ATOM   1055 HG23 THR    62       2.950  10.393   7.551  1.00  0.00
ATOM   1056  OG1 THR    62       3.823  10.601   4.333  1.00  0.00
ATOM   1057  HG1 THR    62       3.195  11.295   4.121  1.00  0.00
ATOM   1058  C   THR    62       4.340   7.662   4.831  1.00  0.00
ATOM   1059  O   THR    62       3.777   7.812   3.747  1.00  0.00
ATOM   1060  N   PRO    63       4.940   6.513   5.176  1.00  0.00
ATOM   1061  CD  PRO    63       5.576   6.152   6.459  1.00  0.00
ATOM   1062  HD2 PRO    63       4.940   6.476   7.284  1.00  0.00
ATOM   1063  HD3 PRO    63       6.546   6.642   6.535  1.00  0.00
ATOM   1064  CG  PRO    63       5.694   4.661   6.375  1.00  0.00
ATOM   1065  HG2 PRO    63       4.807   4.197   6.806  1.00  0.00
ATOM   1066  HG3 PRO    63       6.578   4.331   6.920  1.00  0.00
ATOM   1067  CB  PRO    63       5.818   4.355   4.928  1.00  0.00
ATOM   1068  HB2 PRO    63       5.433   3.353   4.739  1.00  0.00
ATOM   1069  HB3 PRO    63       6.837   4.430   4.549  1.00  0.00
ATOM   1070  CA  PRO    63       4.930   5.390   4.243  1.00  0.00
ATOM   1071  HA  PRO    63       5.329   5.743   3.291  1.00  0.00
ATOM   1072  C   PRO    63       3.540   4.817   4.027  1.00  0.00
ATOM   1073  O   PRO    63       2.666   4.924   4.892  1.00  0.00
ATOM   1074  N   MET    64       3.343   4.213   2.863  1.00  0.00
ATOM   1075  H   MET    64       4.055   4.250   2.149  1.00  0.00
ATOM   1076  CA  MET    64       2.097   3.526   2.560  1.00  0.00
ATOM   1077  HA  MET    64       1.737   3.007   3.448  1.00  0.00
ATOM   1078  CB  MET    64       1.028   4.524   2.108  1.00  0.00
ATOM   1079  HB2 MET    64       1.000   5.314   2.859  1.00  0.00
ATOM   1080  HB3 MET    64       1.367   4.938   1.159  1.00  0.00
ATOM   1081  CG  MET    64      -0.369   3.936   1.938  1.00  0.00
ATOM   1082  HG2 MET    64      -1.036   4.774   1.739  1.00  0.00
ATOM   1083  HG3 MET    64      -0.328   3.289   1.062  1.00  0.00
ATOM   1084  SD  MET    64      -0.999   2.996   3.342  1.00  0.00
ATOM   1085  CE  MET    64      -0.935   4.249   4.621  1.00  0.00
ATOM   1086  HE1 MET    64      -1.566   5.091   4.337  1.00  0.00
ATOM   1087  HE2 MET    64      -1.294   3.828   5.561  1.00  0.00
ATOM   1088  HE3 MET    64       0.092   4.590   4.746  1.00  0.00
ATOM   1089  C   MET    64       2.365   2.488   1.483  1.00  0.00
ATOM   1090  O   MET    64       3.268   2.650   0.662  1.00  0.00
ATOM   1091  N   ASP    65       1.586   1.414   1.521  1.00  0.00
ATOM   1092  H   ASP    65       0.874   1.350   2.235  1.00  0.00
ATOM   1093  CA  ASP    65       1.726   0.311   0.589  1.00  0.00
ATOM   1094  HA  ASP    65       2.100   0.675  -0.368  1.00  0.00
ATOM   1095  CB  ASP    65       2.713  -0.714   1.140  1.00  0.00
ATOM   1096  HB2 ASP    65       2.900  -1.483   0.390  1.00  0.00
ATOM   1097  HB3 ASP    65       3.638  -0.174   1.343  1.00  0.00
ATOM   1098  CG  ASP    65       2.219  -1.360   2.409  1.00  0.00
ATOM   1099  OD1 ASP    65       2.346  -0.740   3.486  1.00  0.00
ATOM   1100  OD2 ASP    65       1.668  -2.474   2.325  1.00  0.00
ATOM   1101  C   ASP    65       0.364  -0.333   0.375  1.00  0.00
ATOM   1102  O   ASP    65      -0.565  -0.095   1.154  1.00  0.00
ATOM   1103  N   MET    66       0.244  -1.149  -0.670  1.00  0.00
ATOM   1104  H   MET    66       1.028  -1.310  -1.286  1.00  0.00
ATOM   1105  CA  MET    66      -1.040  -1.781  -0.998  1.00  0.00
ATOM   1106  HA  MET    66      -1.831  -1.032  -0.941  1.00  0.00
ATOM   1107  CB  MET    66      -1.037  -2.385  -2.408  1.00  0.00
ATOM   1108  HB2 MET    66      -0.108  -2.946  -2.507  1.00  0.00
ATOM   1109  HB3 MET    66      -1.883  -3.071  -2.457  1.00  0.00
ATOM   1110  CG  MET    66      -1.140  -1.376  -3.533  1.00  0.00
ATOM   1111  HG2 MET    66      -1.766  -0.547  -3.204  1.00  0.00
ATOM   1112  HG3 MET    66      -0.141  -1.007  -3.765  1.00  0.00
ATOM   1113  SD  MET    66      -1.860  -2.110  -5.015  1.00  0.00
ATOM   1114  CE  MET    66      -0.576  -3.287  -5.441  1.00  0.00
ATOM   1115  HE1 MET    66      -0.442  -3.992  -4.620  1.00  0.00
ATOM   1116  HE2 MET    66      -0.864  -3.830  -6.341  1.00  0.00
ATOM   1117  HE3 MET    66       0.359  -2.757  -5.620  1.00  0.00
ATOM   1118  C   MET    66      -1.444  -2.863  -0.006  1.00  0.00
ATOM   1119  O   MET    66      -2.635  -3.142   0.151  1.00  0.00
ATOM   1120  N   GLY    67      -0.472  -3.497   0.645  1.00  0.00
ATOM   1121  H   GLY    67       0.500  -3.312   0.443  1.00  0.00
ATOM   1122  CA  GLY    67      -0.788  -4.481   1.673  1.00  0.00
ATOM   1123  HA2 GLY    67      -1.414  -5.266   1.248  1.00  0.00
ATOM   1124  HA3 GLY    67       0.133  -4.919   2.057  1.00  0.00
ATOM   1125  C   GLY    67      -1.536  -3.817   2.818  1.00  0.00
ATOM   1126  O   GLY    67      -2.539  -4.332   3.304  1.00  0.00
ATOM   1127  N   THR    68      -1.041  -2.653   3.230  1.00  0.00
ATOM   1128  H   THR    68      -0.167  -2.319   2.851  1.00  0.00
ATOM   1129  CA  THR    68      -1.698  -1.856   4.264  1.00  0.00
ATOM   1130  HA  THR    68      -1.869  -2.455   5.158  1.00  0.00
ATOM   1131  CB  THR    68      -0.831  -0.646   4.644  1.00  0.00
ATOM   1132  HB  THR    68      -0.619  -0.074   3.741  1.00  0.00
ATOM   1133  CG2 THR    68      -1.542   0.248   5.659  1.00  0.00
ATOM   1134 HG21 THR    68      -1.754  -0.324   6.563  1.00  0.00
ATOM   1135 HG22 THR    68      -0.903   1.096   5.908  1.00  0.00
ATOM   1136 HG23 THR    68      -2.477   0.612   5.233  1.00  0.00
ATOM   1137  OG1 THR    68       0.403  -1.121   5.196  1.00  0.00
ATOM   1138  HG1 THR    68       0.954  -0.373   5.438  1.00  0.00
ATOM   1139  C   THR    68      -3.078  -1.386   3.814  1.00  0.00
ATOM   1140  O   THR    68      -4.038  -1.446   4.584  1.00  0.00
ATOM   1141  N   ILE    69      -3.178  -0.926   2.571  1.00  0.00
ATOM   1142  H   ILE    69      -2.362  -0.842   1.981  1.00  0.00
ATOM   1143  CA  ILE    69      -4.466  -0.459   2.048  1.00  0.00
ATOM   1144  HA  ILE    69      -4.892   0.273   2.734  1.00  0.00
ATOM   1145  CB  ILE    69      -4.323   0.171   0.650  1.00  0.00
ATOM   1146  HB  ILE    69      -3.799  -0.528  -0.002  1.00  0.00
ATOM   1147  CG2 ILE    69      -5.693   0.484   0.062  1.00  0.00
ATOM   1148 HG21 ILE    69      -6.217   1.183   0.713  1.00  0.00
ATOM   1149 HG22 ILE    69      -5.572   0.929  -0.926  1.00  0.00
ATOM   1150 HG23 ILE    69      -6.271  -0.436  -0.022  1.00  0.00
ATOM   1151  CG1 ILE    69      -3.492   1.452   0.735  1.00  0.00
ATOM   1152 HG12 ILE    69      -4.132   2.223   1.162  1.00  0.00
ATOM   1153 HG13 ILE    69      -2.662   1.252   1.413  1.00  0.00
ATOM   1154  CD1 ILE    69      -2.950   1.927  -0.600  1.00  0.00
ATOM   1155 HD11 ILE    69      -3.780   2.127  -1.279  1.00  0.00
ATOM   1156 HD12 ILE    69      -2.372   2.839  -0.455  1.00  0.00
ATOM   1157 HD13 ILE    69      -2.310   1.156  -1.028  1.00  0.00
ATOM   1158  C   ILE    69      -5.482  -1.606   2.007  1.00  0.00
ATOM   1159  O   ILE    69      -6.639  -1.430   2.396  1.00  0.00
ATOM   1160  N   LYS    70      -5.036  -2.774   1.556  1.00  0.00
ATOM   1161  H   LYS    70      -4.095  -2.837   1.195  1.00  0.00
ATOM   1162  CA  LYS    70      -5.882  -3.968   1.503  1.00  0.00
ATOM   1163  HA  LYS    70      -6.760  -3.778   0.887  1.00  0.00
ATOM   1164  CB  LYS    70      -5.099  -5.132   0.894  1.00  0.00
ATOM   1165  HB2 LYS    70      -4.759  -4.797  -0.086  1.00  0.00
ATOM   1166  HB3 LYS    70      -4.238  -5.298   1.541  1.00  0.00
ATOM   1167  CG  LYS    70      -5.877  -6.430   0.744  1.00  0.00
ATOM   1168  HG2 LYS    70      -6.066  -6.855   1.730  1.00  0.00
ATOM   1169  HG3 LYS    70      -6.826  -6.229   0.247  1.00  0.00
ATOM   1170  CD  LYS    70      -5.070  -7.416  -0.086  1.00  0.00
ATOM   1171  HD2 LYS    70      -4.899  -6.968  -1.064  1.00  0.00
ATOM   1172  HD3 LYS    70      -4.114  -7.570   0.415  1.00  0.00
ATOM   1173  CE  LYS    70      -5.772  -8.749  -0.257  1.00  0.00
ATOM   1174  HE2 LYS    70      -6.807  -8.555  -0.537  1.00  0.00
ATOM   1175  HE3 LYS    70      -5.275  -9.294  -1.059  1.00  0.00
ATOM   1176  NZ  LYS    70      -5.740  -9.562   0.987  1.00  0.00
ATOM   1177  HZ1 LYS    70      -6.200  -9.058   1.731  1.00  0.00
ATOM   1178  HZ2 LYS    70      -6.216 -10.439   0.829  1.00  0.00
ATOM   1179  HZ3 LYS    70      -4.780  -9.743   1.247  1.00  0.00
ATOM   1180  C   LYS    70      -6.402  -4.336   2.895  1.00  0.00
ATOM   1181  O   LYS    70      -7.593  -4.581   3.073  1.00  0.00
ATOM   1182  N   LYS    71      -5.508  -4.366   3.877  1.00  0.00
ATOM   1183  H   LYS    71      -4.527  -4.231   3.679  1.00  0.00
ATOM   1184  CA  LYS    71      -5.903  -4.666   5.254  1.00  0.00
ATOM   1185  HA  LYS    71      -6.445  -5.612   5.284  1.00  0.00
ATOM   1186  CB  LYS    71      -4.672  -4.780   6.156  1.00  0.00
ATOM   1187  HB2 LYS    71      -4.090  -3.869   6.019  1.00  0.00
ATOM   1188  HB3 LYS    71      -5.031  -4.830   7.184  1.00  0.00
ATOM   1189  CG  LYS    71      -3.795  -5.992   5.865  1.00  0.00
ATOM   1190  HG2 LYS    71      -4.244  -6.871   6.328  1.00  0.00
ATOM   1191  HG3 LYS    71      -3.742  -6.138   4.786  1.00  0.00
ATOM   1192  CD  LYS    71      -2.391  -5.788   6.419  1.00  0.00
ATOM   1193  HD2 LYS    71      -1.902  -5.013   5.829  1.00  0.00
ATOM   1194  HD3 LYS    71      -2.478  -5.456   7.453  1.00  0.00
ATOM   1195  CE  LYS    71      -1.566  -7.060   6.365  1.00  0.00
ATOM   1196  HE2 LYS    71      -2.131  -7.861   6.842  1.00  0.00
ATOM   1197  HE3 LYS    71      -1.388  -7.314   5.320  1.00  0.00
ATOM   1198  NZ  LYS    71      -0.264  -6.891   7.062  1.00  0.00
ATOM   1199  HZ1 LYS    71      -0.429  -6.656   8.031  1.00  0.00
ATOM   1200  HZ2 LYS    71       0.261  -7.752   7.009  1.00  0.00
ATOM   1201  HZ3 LYS    71       0.260  -6.149   6.620  1.00  0.00
ATOM   1202  C   LYS    71      -6.872  -3.617   5.803  1.00  0.00
ATOM   1203  O   LYS    71      -7.844  -3.957   6.480  1.00  0.00
ATOM   1204  N   ARG    72      -6.618  -2.348   5.502  1.00  0.00
ATOM   1205  H   ARG    72      -5.761  -2.094   5.031  1.00  0.00
ATOM   1206  CA  ARG    72      -7.513  -1.280   5.931  1.00  0.00
ATOM   1207  HA  ARG    72      -7.649  -1.328   7.011  1.00  0.00
ATOM   1208  CB  ARG    72      -6.938   0.088   5.571  1.00  0.00
ATOM   1209  HB2 ARG    72      -6.573   0.046   4.545  1.00  0.00
ATOM   1210  HB3 ARG    72      -7.739   0.824   5.641  1.00  0.00
ATOM   1211  CG  ARG    72      -5.803   0.487   6.495  1.00  0.00
ATOM   1212  HG2 ARG    72      -6.196   0.504   7.511  1.00  0.00
ATOM   1213  HG3 ARG    72      -5.030  -0.278   6.417  1.00  0.00
ATOM   1214  CD  ARG    72      -5.210   1.841   6.161  1.00  0.00
ATOM   1215  HD2 ARG    72      -4.662   1.790   5.220  1.00  0.00
ATOM   1216  HD3 ARG    72      -5.999   2.588   6.081  1.00  0.00
ATOM   1217  NE  ARG    72      -4.286   2.246   7.219  1.00  0.00
ATOM   1218  HE  ARG    72      -4.028   1.528   7.881  1.00  0.00
ATOM   1219  CZ  ARG    72      -3.768   3.463   7.369  1.00  0.00
ATOM   1220  NH1 ARG    72      -4.053   4.439   6.517  1.00  0.00
ATOM   1221 HH11 ARG    72      -4.673   4.262   5.740  1.00  0.00
ATOM   1222 HH12 ARG    72      -3.649   5.355   6.649  1.00  0.00
ATOM   1223  NH2 ARG    72      -2.952   3.704   8.395  1.00  0.00
ATOM   1224 HH21 ARG    72      -2.734   2.965   9.048  1.00  0.00
ATOM   1225 HH22 ARG    72      -2.556   4.625   8.514  1.00  0.00
ATOM   1226  C   ARG    72      -8.914  -1.466   5.356  1.00  0.00
ATOM   1227  O   ARG    72      -9.896  -1.349   6.083  1.00  0.00
ATOM   1228  N   LEU    73      -9.004  -1.796   4.071  1.00  0.00
ATOM   1229  H   LEU    73      -8.179  -1.821   3.488  1.00  0.00
ATOM   1230  CA  LEU    73     -10.301  -2.060   3.449  1.00  0.00
ATOM   1231  HA  LEU    73     -10.966  -1.214   3.621  1.00  0.00
ATOM   1232  CB  LEU    73     -10.154  -2.268   1.938  1.00  0.00
ATOM   1233  HB2 LEU    73      -9.300  -2.941   1.865  1.00  0.00
ATOM   1234  HB3 LEU    73     -11.042  -2.765   1.547  1.00  0.00
ATOM   1235  CG  LEU    73      -9.877  -1.000   1.122  1.00  0.00
ATOM   1236  HG  LEU    73      -9.161  -0.384   1.666  1.00  0.00
ATOM   1237  CD1 LEU    73      -9.312  -1.345  -0.250  1.00  0.00
ATOM   1238 HD11 LEU    73     -10.028  -1.960  -0.795  1.00  0.00
ATOM   1239 HD12 LEU    73      -9.125  -0.427  -0.808  1.00  0.00
ATOM   1240 HD13 LEU    73      -8.378  -1.894  -0.132  1.00  0.00
ATOM   1241  CD2 LEU    73     -11.128  -0.136   1.001  1.00  0.00
ATOM   1242 HD21 LEU    73     -11.465   0.158   1.995  1.00  0.00
ATOM   1243 HD22 LEU    73     -10.899   0.756   0.417  1.00  0.00
ATOM   1244 HD23 LEU    73     -11.915  -0.703   0.504  1.00  0.00
ATOM   1245  C   LEU    73     -10.980  -3.270   4.095  1.00  0.00
ATOM   1246  O   LEU    73     -12.176  -3.235   4.389  1.00  0.00
ATOM   1247  N   GLU    74     -10.202  -4.325   4.331  1.00  0.00
ATOM   1248  H   GLU    74      -9.237  -4.307   4.036  1.00  0.00
ATOM   1249  CA  GLU    74     -10.717  -5.551   4.939  1.00  0.00
ATOM   1250  HA  GLU    74     -11.570  -5.919   4.368  1.00  0.00
ATOM   1251  CB  GLU    74      -9.632  -6.634   4.952  1.00  0.00
ATOM   1252  HB2 GLU    74      -8.724  -6.185   5.353  1.00  0.00
ATOM   1253  HB3 GLU    74      -9.969  -7.428   5.619  1.00  0.00
ATOM   1254  CG  GLU    74      -9.345  -7.216   3.575  1.00  0.00
ATOM   1255  HG2 GLU    74     -10.204  -7.828   3.302  1.00  0.00
ATOM   1256  HG3 GLU    74      -9.259  -6.382   2.879  1.00  0.00
ATOM   1257  CD  GLU    74      -8.080  -8.061   3.513  1.00  0.00
ATOM   1258  OE1 GLU    74      -7.258  -8.015   4.445  1.00  0.00
ATOM   1259  OE2 GLU    74      -7.905  -8.778   2.511  1.00  0.00
ATOM   1260  C   GLU    74     -11.252  -5.316   6.352  1.00  0.00
ATOM   1261  O   GLU    74     -12.206  -5.978   6.771  1.00  0.00
ATOM   1262  N   ASN    75     -10.664  -4.350   7.058  1.00  0.00
ATOM   1263  H   ASN    75      -9.909  -3.830   6.634  1.00  0.00
ATOM   1264  CA  ASN    75     -11.028  -4.040   8.437  1.00  0.00
ATOM   1265  HA  ASN    75     -11.530  -4.892   8.896  1.00  0.00
ATOM   1266  CB  ASN    75      -9.764  -3.723   9.243  1.00  0.00
ATOM   1267  HB2 ASN    75      -9.253  -2.880   8.777  1.00  0.00
ATOM   1268  HB3 ASN    75     -10.053  -3.456  10.259  1.00  0.00
ATOM   1269  CG  ASN    75      -8.807  -4.894   9.304  1.00  0.00
ATOM   1270  OD1 ASN    75      -9.230  -6.049   9.261  1.00  0.00
ATOM   1271  ND2 ASN    75      -7.515  -4.604   9.405  1.00  0.00
ATOM   1272 HD21 ASN    75      -6.835  -5.350   9.449  1.00  0.00
ATOM   1273 HD22 ASN    75      -7.218  -3.639   9.436  1.00  0.00
ATOM   1274  C   ASN    75     -12.006  -2.876   8.568  1.00  0.00
ATOM   1275  O   ASN    75     -12.262  -2.416   9.679  1.00  0.00
ATOM   1276  N   ASN    76     -12.559  -2.424   7.441  1.00  0.00
ATOM   1277  H   ASN    76     -12.315  -2.869   6.568  1.00  0.00
ATOM   1278  CA  ASN    76     -13.446  -1.251   7.401  1.00  0.00
ATOM   1279  HA  ASN    76     -13.619  -0.956   6.366  1.00  0.00
ATOM   1280  CB  ASN    76     -14.801  -1.571   8.054  1.00  0.00
ATOM   1281  HB2 ASN    76     -14.597  -2.064   9.004  1.00  0.00
ATOM   1282  HB3 ASN    76     -15.344  -0.644   8.235  1.00  0.00
ATOM   1283  CG  ASN    76     -15.672  -2.487   7.209  1.00  0.00
ATOM   1284  OD1 ASN    76     -15.370  -2.791   6.052  1.00  0.00
ATOM   1285  ND2 ASN    76     -16.785  -2.913   7.788  1.00  0.00
ATOM   1286 HD21 ASN    76     -17.411  -3.525   7.285  1.00  0.00
ATOM   1287 HD22 ASN    76     -17.002  -2.624   8.732  1.00  0.00
ATOM   1288  C   ASN    76     -12.820  -0.009   8.059  1.00  0.00
ATOM   1289  O   ASN    76     -13.517   0.803   8.665  1.00  0.00
ATOM   1290  N   TYR    77     -11.506   0.135   7.920  1.00  0.00
ATOM   1291  H   TYR    77     -10.991  -0.551   7.386  1.00  0.00
ATOM   1292  CA  TYR    77     -10.760   1.220   8.557  1.00  0.00
ATOM   1293  HA  TYR    77     -10.988   1.266   9.621  1.00  0.00
ATOM   1294  CB  TYR    77      -9.256   0.962   8.388  1.00  0.00
ATOM   1295  HB2 TYR    77      -9.041  -0.006   8.841  1.00  0.00
ATOM   1296  HB3 TYR    77      -9.081   0.907   7.313  1.00  0.00
ATOM   1297  CG  TYR    77      -8.357   2.009   8.990  1.00  0.00
ATOM   1298  CD1 TYR    77      -7.942   1.921  10.313  1.00  0.00
ATOM   1299  HD1 TYR    77      -8.285   1.082  10.918  1.00  0.00
ATOM   1300  CE1 TYR    77      -7.109   2.876  10.863  1.00  0.00
ATOM   1301  HE1 TYR    77      -6.793   2.795  11.903  1.00  0.00
ATOM   1302  CZ  TYR    77      -6.679   3.938  10.092  1.00  0.00
ATOM   1303  OH  TYR    77      -5.854   4.896  10.628  1.00  0.00
ATOM   1304  HH  TYR    77      -5.636   4.731  11.549  1.00  0.00
ATOM   1305  CE2 TYR    77      -7.073   4.045   8.774  1.00  0.00
ATOM   1306  HE2 TYR    77      -6.734   4.882   8.163  1.00  0.00
ATOM   1307  CD2 TYR    77      -7.902   3.083   8.230  1.00  0.00
ATOM   1308  HD2 TYR    77      -8.213   3.158   7.188  1.00  0.00
ATOM   1309  C   TYR    77     -11.123   2.601   7.996  1.00  0.00
ATOM   1310  O   TYR    77     -11.089   3.606   8.710  1.00  0.00
ATOM   1311  N   TYR    78     -11.439   2.647   6.706  1.00  0.00
ATOM   1312  H   TYR    78     -11.439   1.802   6.153  1.00  0.00
ATOM   1313  CA  TYR    78     -11.775   3.903   6.049  1.00  0.00
ATOM   1314  HA  TYR    78     -11.165   4.709   6.459  1.00  0.00
ATOM   1315  CB  TYR    78     -11.514   3.809   4.549  1.00  0.00
ATOM   1316  HB2 TYR    78     -12.155   3.004   4.190  1.00  0.00
ATOM   1317  HB3 TYR    78     -11.828   4.751   4.099  1.00  0.00
ATOM   1318  CG  TYR    78     -10.083   3.521   4.165  1.00  0.00
ATOM   1319  CD1 TYR    78      -9.076   4.449   4.414  1.00  0.00
ATOM   1320  HD1 TYR    78      -9.332   5.389   4.903  1.00  0.00
ATOM   1321  CE1 TYR    78      -7.763   4.191   4.050  1.00  0.00
ATOM   1322  HE1 TYR    78      -6.978   4.917   4.263  1.00  0.00
ATOM   1323  CZ  TYR    78      -7.452   3.000   3.419  1.00  0.00
ATOM   1324  OH  TYR    78      -6.167   2.728   3.036  1.00  0.00
ATOM   1325  HH  TYR    78      -5.553   3.434   3.252  1.00  0.00
ATOM   1326  CE2 TYR    78      -8.434   2.070   3.159  1.00  0.00
ATOM   1327  HE2 TYR    78      -8.186   1.130   2.666  1.00  0.00
ATOM   1328  CD2 TYR    78      -9.740   2.332   3.527  1.00  0.00
ATOM   1329  HD2 TYR    78     -10.522   1.603   3.319  1.00  0.00
ATOM   1330  C   TYR    78     -13.237   4.259   6.270  1.00  0.00
ATOM   1331  O   TYR    78     -14.106   3.386   6.238  1.00  0.00
ATOM   1332  N   TRP    79     -13.506   5.543   6.487  1.00  0.00
ATOM   1333  H   TRP    79     -12.753   6.203   6.618  1.00  0.00
ATOM   1334  CA  TRP    79     -14.879   6.028   6.591  1.00  0.00
ATOM   1335  HA  TRP    79     -15.520   5.237   6.980  1.00  0.00
ATOM   1336  CB  TRP    79     -14.957   7.223   7.530  1.00  0.00
ATOM   1337  HB2 TRP    79     -14.363   7.035   8.424  1.00  0.00
ATOM   1338  HB3 TRP    79     -14.590   8.121   7.033  1.00  0.00
ATOM   1339  CG  TRP    79     -16.361   7.532   8.000  1.00  0.00
ATOM   1340  CD1 TRP    79     -17.198   8.562   7.572  1.00  0.00
ATOM   1341  HD1 TRP    79     -16.792   9.221   6.805  1.00  0.00
ATOM   1342  NE1 TRP    79     -18.405   8.522   8.235  1.00  0.00
ATOM   1343  HE1 TRP    79     -19.159   9.176   8.074  1.00  0.00
ATOM   1344  CE2 TRP    79     -18.429   7.498   9.117  1.00  0.00
ATOM   1345  CZ2 TRP    79     -19.419   7.081   9.999  1.00  0.00
ATOM   1346  HZ2 TRP    79     -20.360   7.630  10.034  1.00  0.00
ATOM   1347  CH2 TRP    79     -19.136   5.970  10.790  1.00  0.00
ATOM   1348  HH2 TRP    79     -19.887   5.614  11.495  1.00  0.00
ATOM   1349  CZ3 TRP    79     -17.909   5.294  10.705  1.00  0.00
ATOM   1350  HZ3 TRP    79     -17.720   4.421  11.330  1.00  0.00
ATOM   1351  CE3 TRP    79     -16.900   5.706   9.831  1.00  0.00
ATOM   1352  HE3 TRP    79     -15.961   5.152   9.821  1.00  0.00
ATOM   1353  CD2 TRP    79     -17.138   6.809   9.018  1.00  0.00
ATOM   1354  C   TRP    79     -15.415   6.403   5.240  1.00  0.00
ATOM   1355  O   TRP    79     -16.625   6.374   5.029  1.00  0.00
ATOM   1356  N   ASN    80     -14.535   6.792   4.320  1.00  0.00
ATOM   1357  H   ASN    80     -13.571   6.961   4.568  1.00  0.00
ATOM   1358  CA  ASN    80     -14.971   7.123   2.963  1.00  0.00
ATOM   1359  HA  ASN    80     -15.812   6.488   2.683  1.00  0.00
ATOM   1360  CB  ASN    80     -15.416   8.596   2.876  1.00  0.00
ATOM   1361  HB2 ASN    80     -15.847   8.789   1.894  1.00  0.00
ATOM   1362  HB3 ASN    80     -16.176   8.750   3.642  1.00  0.00
ATOM   1363  CG  ASN    80     -14.280   9.583   3.111  1.00  0.00
ATOM   1364  OD1 ASN    80     -13.168   9.386   2.632  1.00  0.00
ATOM   1365  ND2 ASN    80     -14.569  10.665   3.830  1.00  0.00
ATOM   1366 HD21 ASN    80     -13.852  11.351   4.015  1.00  0.00
ATOM   1367 HD22 ASN    80     -15.505  10.796   4.186  1.00  0.00
ATOM   1368  C   ASN    80     -13.925   6.778   1.896  1.00  0.00
ATOM   1369  O   ASN    80     -12.783   6.446   2.211  1.00  0.00
ATOM   1370  N   ALA    81     -14.334   6.854   0.634  1.00  0.00
ATOM   1371  H   ALA    81     -15.280   7.147   0.433  1.00  0.00
ATOM   1372  CA  ALA    81     -13.472   6.476  -0.485  1.00  0.00
ATOM   1373  HA  ALA    81     -13.109   5.462  -0.317  1.00  0.00
ATOM   1374  CB  ALA    81     -14.258   6.502  -1.792  1.00  0.00
ATOM   1375  HB1 ALA    81     -14.621   7.513  -1.978  1.00  0.00
ATOM   1376  HB2 ALA    81     -13.611   6.191  -2.612  1.00  0.00
ATOM   1377  HB3 ALA    81     -15.105   5.820  -1.720  1.00  0.00
ATOM   1378  C   ALA    81     -12.261   7.390  -0.598  1.00  0.00
ATOM   1379  O   ALA    81     -11.196   6.953  -1.021  1.00  0.00
ATOM   1380  N   GLN    82     -12.439   8.657  -0.231  1.00  0.00
ATOM   1381  H   GLN    82     -13.345   8.949   0.106  1.00  0.00
ATOM   1382  CA  GLN    82     -11.393   9.670  -0.374  1.00  0.00
ATOM   1383  HA  GLN    82     -11.017   9.668  -1.397  1.00  0.00
ATOM   1384  CB  GLN    82     -11.943  11.068  -0.057  1.00  0.00
ATOM   1385  HB2 GLN    82     -12.420  11.016   0.922  1.00  0.00
ATOM   1386  HB3 GLN    82     -11.094  11.750  -0.011  1.00  0.00
ATOM   1387  CG  GLN    82     -12.948  11.577  -1.085  1.00  0.00
ATOM   1388  HG2 GLN    82     -13.098  12.642  -0.912  1.00  0.00
ATOM   1389  HG3 GLN    82     -12.534  11.426  -2.081  1.00  0.00
ATOM   1390  CD  GLN    82     -14.294  10.878  -1.007  1.00  0.00
ATOM   1391  OE1 GLN    82     -14.825  10.651   0.082  1.00  0.00
ATOM   1392  NE2 GLN    82     -14.851  10.527  -2.159  1.00  0.00
ATOM   1393 HE21 GLN    82     -15.746  10.060  -2.162  1.00  0.00
ATOM   1394 HE22 GLN    82     -14.376  10.728  -3.028  1.00  0.00
ATOM   1395  C   GLN    82     -10.180   9.357   0.496  1.00  0.00
ATOM   1396  O   GLN    82      -9.048   9.597   0.088  1.00  0.00
ATOM   1397  N   GLU    83     -10.409   8.808   1.686  1.00  0.00
ATOM   1398  H   GLU    83     -11.353   8.689   2.024  1.00  0.00
ATOM   1399  CA  GLU    83      -9.303   8.403   2.557  1.00  0.00
ATOM   1400  HA  GLU    83      -8.630   9.246   2.714  1.00  0.00
ATOM   1401  CB  GLU    83      -9.830   7.941   3.912  1.00  0.00
ATOM   1402  HB2 GLU    83     -10.555   7.148   3.731  1.00  0.00
ATOM   1403  HB3 GLU    83      -8.987   7.542   4.475  1.00  0.00
ATOM   1404  CG  GLU    83     -10.487   9.055   4.707  1.00  0.00
ATOM   1405  HG2 GLU    83      -9.726   9.812   4.897  1.00  0.00
ATOM   1406  HG3 GLU    83     -11.283   9.485   4.099  1.00  0.00
ATOM   1407  CD  GLU    83     -11.058   8.576   6.016  1.00  0.00
ATOM   1408  OE1 GLU    83     -11.383   7.364   6.139  1.00  0.00
ATOM   1409  OE2 GLU    83     -11.194   9.415   6.929  1.00  0.00
ATOM   1410  C   GLU    83      -8.476   7.289   1.925  1.00  0.00
ATOM   1411  O   GLU    83      -7.244   7.311   1.976  1.00  0.00
ATOM   1412  N   CYS    84      -9.163   6.331   1.309  1.00  0.00
ATOM   1413  H   CYS    84     -10.172   6.354   1.335  1.00  0.00
ATOM   1414  CA  CYS    84      -8.517   5.208   0.648  1.00  0.00
ATOM   1415  HA  CYS    84      -7.785   4.753   1.315  1.00  0.00
ATOM   1416  CB  CYS    84      -9.557   4.155   0.272  1.00  0.00
ATOM   1417  HB2 CYS    84     -10.006   3.726   1.168  1.00  0.00
ATOM   1418  HB3 CYS    84     -10.337   4.595  -0.350  1.00  0.00
ATOM   1419  SG  CYS    84      -8.893   2.767  -0.669  1.00  0.00
ATOM   1420  HG  CYS    84     -10.046   2.116  -0.790  1.00  0.00
ATOM   1421  C   CYS    84      -7.741   5.672  -0.587  1.00  0.00
ATOM   1422  O   CYS    84      -6.579   5.306  -0.785  1.00  0.00
ATOM   1423  N   ILE    85      -8.382   6.494  -1.407  1.00  0.00
ATOM   1424  H   ILE    85      -9.363   6.688  -1.261  1.00  0.00
ATOM   1425  CA  ILE    85      -7.738   7.044  -2.599  1.00  0.00
ATOM   1426  HA  ILE    85      -7.326   6.248  -3.218  1.00  0.00
ATOM   1427  CB  ILE    85      -8.734   7.881  -3.432  1.00  0.00
ATOM   1428  HB  ILE    85      -9.277   8.546  -2.761  1.00  0.00
ATOM   1429  CG2 ILE    85      -8.010   8.708  -4.488  1.00  0.00
ATOM   1430 HG21 ILE    85      -7.466   8.043  -5.160  1.00  0.00
ATOM   1431 HG22 ILE    85      -8.736   9.286  -5.059  1.00  0.00
ATOM   1432 HG23 ILE    85      -7.308   9.385  -4.002  1.00  0.00
ATOM   1433  CG1 ILE    85      -9.762   6.944  -4.081  1.00  0.00
ATOM   1434 HG12 ILE    85      -9.266   6.470  -4.928  1.00  0.00
ATOM   1435 HG13 ILE    85     -10.013   6.187  -3.337  1.00  0.00
ATOM   1436  CD1 ILE    85     -11.029   7.627  -4.554  1.00  0.00
ATOM   1437 HD11 ILE    85     -10.779   8.383  -5.298  1.00  0.00
ATOM   1438 HD12 ILE    85     -11.697   6.888  -4.998  1.00  0.00
ATOM   1439 HD13 ILE    85     -11.525   8.101  -3.707  1.00  0.00
ATOM   1440  C   ILE    85      -6.486   7.838  -2.215  1.00  0.00
ATOM   1441  O   ILE    85      -5.450   7.728  -2.875  1.00  0.00
ATOM   1442  N   GLN    86      -6.568   8.605  -1.130  1.00  0.00
ATOM   1443  H   GLN    86      -7.447   8.718  -0.646  1.00  0.00
ATOM   1444  CA  GLN    86      -5.404   9.354  -0.641  1.00  0.00
ATOM   1445  HA  GLN    86      -5.047  10.026  -1.421  1.00  0.00
ATOM   1446  CB  GLN    86      -5.767  10.180   0.584  1.00  0.00
ATOM   1447  HB2 GLN    86      -6.684  10.721   0.350  1.00  0.00
ATOM   1448  HB3 GLN    86      -5.955   9.483   1.401  1.00  0.00
ATOM   1449  CG  GLN    86      -4.692  11.164   0.999  1.00  0.00
ATOM   1450  HG2 GLN    86      -3.806  10.640   1.358  1.00  0.00
ATOM   1451  HG3 GLN    86      -4.431  11.761   0.124  1.00  0.00
ATOM   1452  CD  GLN    86      -5.179  12.090   2.087  1.00  0.00
ATOM   1453  OE1 GLN    86      -5.085  13.304   1.962  1.00  0.00
ATOM   1454  NE2 GLN    86      -5.742  11.515   3.153  1.00  0.00
ATOM   1455 HE21 GLN    86      -6.085  12.088   3.910  1.00  0.00
ATOM   1456 HE22 GLN    86      -5.821  10.509   3.197  1.00  0.00
ATOM   1457  C   GLN    86      -4.227   8.433  -0.306  1.00  0.00
ATOM   1458  O   GLN    86      -3.085   8.746  -0.640  1.00  0.00
ATOM   1459  N   ASP    87      -4.508   7.305   0.352  1.00  0.00
ATOM   1460  H   ASP    87      -5.441   7.135   0.699  1.00  0.00
ATOM   1461  CA  ASP    87      -3.458   6.329   0.671  1.00  0.00
ATOM   1462  HA  ASP    87      -2.657   6.831   1.213  1.00  0.00
ATOM   1463  CB  ASP    87      -3.991   5.176   1.539  1.00  0.00
ATOM   1464  HB2 ASP    87      -4.985   4.928   1.165  1.00  0.00
ATOM   1465  HB3 ASP    87      -3.331   4.319   1.410  1.00  0.00
ATOM   1466  CG  ASP    87      -4.079   5.532   3.016  1.00  0.00
ATOM   1467  OD1 ASP    87      -3.584   6.599   3.421  1.00  0.00
ATOM   1468  OD2 ASP    87      -4.639   4.725   3.784  1.00  0.00
ATOM   1469  C   ASP    87      -2.787   5.773  -0.586  1.00  0.00
ATOM   1470  O   ASP    87      -1.563   5.657  -0.625  1.00  0.00
ATOM   1471  N   PHE    88      -3.575   5.434  -1.609  1.00  0.00
ATOM   1472  H   PHE    88      -4.581   5.471  -1.528  1.00  0.00
ATOM   1473  CA  PHE    88      -2.995   4.977  -2.876  1.00  0.00
ATOM   1474  HA  PHE    88      -2.423   4.067  -2.694  1.00  0.00
ATOM   1475  CB  PHE    88      -4.067   4.680  -3.930  1.00  0.00
ATOM   1476  HB2 PHE    88      -4.897   5.360  -3.739  1.00  0.00
ATOM   1477  HB3 PHE    88      -3.701   4.830  -4.946  1.00  0.00
ATOM   1478  CG  PHE    88      -4.632   3.284  -3.877  1.00  0.00
ATOM   1479  CD1 PHE    88      -3.944   2.216  -4.440  1.00  0.00
ATOM   1480  HD1 PHE    88      -2.976   2.392  -4.909  1.00  0.00
ATOM   1481  CE1 PHE    88      -4.477   0.937  -4.410  1.00  0.00
ATOM   1482  HE1 PHE    88      -3.916   0.102  -4.829  1.00  0.00
ATOM   1483  CZ  PHE    88      -5.719   0.722  -3.850  1.00  0.00
ATOM   1484  HZ  PHE    88      -6.143  -0.282  -3.838  1.00  0.00
ATOM   1485  CE2 PHE    88      -6.427   1.777  -3.304  1.00  0.00
ATOM   1486  HE2 PHE    88      -7.407   1.611  -2.857  1.00  0.00
ATOM   1487  CD2 PHE    88      -5.883   3.050  -3.327  1.00  0.00
ATOM   1488  HD2 PHE    88      -6.441   3.889  -2.909  1.00  0.00
ATOM   1489  C   PHE    88      -2.050   6.050  -3.420  1.00  0.00
ATOM   1490  O   PHE    88      -0.934   5.754  -3.842  1.00  0.00
ATOM   1491  N   ASN    89      -2.501   7.299  -3.403  1.00  0.00
ATOM   1492  H   ASN    89      -3.458   7.499  -3.150  1.00  0.00
ATOM   1493  CA  ASN    89      -1.678   8.389  -3.908  1.00  0.00
ATOM   1494  HA  ASN    89      -1.236   8.108  -4.864  1.00  0.00
ATOM   1495  CB  ASN    89      -2.526   9.643  -4.111  1.00  0.00
ATOM   1496  HB2 ASN    89      -3.190   9.780  -3.258  1.00  0.00
ATOM   1497  HB3 ASN    89      -1.859  10.501  -4.194  1.00  0.00
ATOM   1498  CG  ASN    89      -3.366   9.559  -5.371  1.00  0.00
ATOM   1499  OD1 ASN    89      -2.875   9.132  -6.412  1.00  0.00
ATOM   1500  ND2 ASN    89      -4.632   9.947  -5.284  1.00  0.00
ATOM   1501 HD21 ASN    89      -5.226   9.907  -6.099  1.00  0.00
ATOM   1502 HD22 ASN    89      -4.996  10.279  -4.402  1.00  0.00
ATOM   1503  C   ASN    89      -0.431   8.663  -3.073  1.00  0.00
ATOM   1504  O   ASN    89       0.617   9.021  -3.618  1.00  0.00
ATOM   1505  N   THR    90      -0.528   8.474  -1.763  1.00  0.00
ATOM   1506  H   THR    90      -1.429   8.307  -1.340  1.00  0.00
ATOM   1507  CA  THR    90       0.639   8.577  -0.889  1.00  0.00
ATOM   1508  HA  THR    90       1.141   9.533  -1.039  1.00  0.00
ATOM   1509  CB  THR    90       0.226   8.467   0.587  1.00  0.00
ATOM   1510  HB  THR    90      -0.368   7.562   0.718  1.00  0.00
ATOM   1511  CG2 THR    90       1.454   8.406   1.498  1.00  0.00
ATOM   1512 HG21 THR    90       2.048   9.311   1.368  1.00  0.00
ATOM   1513 HG22 THR    90       1.133   8.328   2.537  1.00  0.00
ATOM   1514 HG23 THR    90       2.057   7.536   1.238  1.00  0.00
ATOM   1515  OG1 THR    90      -0.573   9.608   0.930  1.00  0.00
ATOM   1516  HG1 THR    90      -0.837   9.548   1.851  1.00  0.00
ATOM   1517  C   THR    90       1.674   7.510  -1.248  1.00  0.00
ATOM   1518  O   THR    90       2.873   7.792  -1.323  1.00  0.00
ATOM   1519  N   MET    91       1.199   6.296  -1.501  1.00  0.00
ATOM   1520  H   MET    91       0.221   6.097  -1.347  1.00  0.00
ATOM   1521  CA  MET    91       2.066   5.207  -1.943  1.00  0.00
ATOM   1522  HA  MET    91       2.825   5.006  -1.188  1.00  0.00
ATOM   1523  CB  MET    91       1.245   3.931  -2.163  1.00  0.00
ATOM   1524  HB2 MET    91       0.778   3.687  -1.209  1.00  0.00
ATOM   1525  HB3 MET    91       0.472   4.174  -2.893  1.00  0.00
ATOM   1526  CG  MET    91       2.045   2.738  -2.654  1.00  0.00
ATOM   1527  HG2 MET    91       2.604   3.040  -3.540  1.00  0.00
ATOM   1528  HG3 MET    91       2.741   2.444  -1.868  1.00  0.00
ATOM   1529  SD  MET    91       0.996   1.338  -3.067  1.00  0.00
ATOM   1530  CE  MET    91       0.306   1.863  -4.634  1.00  0.00
ATOM   1531  HE1 MET    91       1.112   2.024  -5.350  1.00  0.00
ATOM   1532  HE2 MET    91      -0.366   1.092  -5.011  1.00  0.00
ATOM   1533  HE3 MET    91      -0.247   2.791  -4.495  1.00  0.00
ATOM   1534  C   MET    91       2.818   5.587  -3.222  1.00  0.00
ATOM   1535  O   MET    91       4.031   5.413  -3.305  1.00  0.00
ATOM   1536  N   PHE    92       2.105   6.109  -4.216  1.00  0.00
ATOM   1537  H   PHE    92       1.105   6.223  -4.134  1.00  0.00
ATOM   1538  CA  PHE    92       2.743   6.474  -5.484  1.00  0.00
ATOM   1539  HA  PHE    92       3.349   5.641  -5.839  1.00  0.00
ATOM   1540  CB  PHE    92       1.697   6.811  -6.555  1.00  0.00
ATOM   1541  HB2 PHE    92       1.009   7.553  -6.150  1.00  0.00
ATOM   1542  HB3 PHE    92       2.168   7.206  -7.455  1.00  0.00
ATOM   1543  CG  PHE    92       0.858   5.637  -6.987  1.00  0.00
ATOM   1544  CD1 PHE    92       1.452   4.451  -7.407  1.00  0.00
ATOM   1545  HD1 PHE    92       2.539   4.373  -7.413  1.00  0.00
ATOM   1546  CE1 PHE    92       0.678   3.377  -7.815  1.00  0.00
ATOM   1547  HE1 PHE    92       1.160   2.453  -8.135  1.00  0.00
ATOM   1548  CZ  PHE    92      -0.701   3.475  -7.817  1.00  0.00
ATOM   1549  HZ  PHE    92      -1.311   2.629  -8.134  1.00  0.00
ATOM   1550  CE2 PHE    92      -1.305   4.650  -7.416  1.00  0.00
ATOM   1551  HE2 PHE    92      -2.391   4.733  -7.421  1.00  0.00
ATOM   1552  CD2 PHE    92      -0.529   5.724  -7.007  1.00  0.00
ATOM   1553  HD2 PHE    92      -1.006   6.654  -6.696  1.00  0.00
ATOM   1554  C   PHE    92       3.697   7.655  -5.288  1.00  0.00
ATOM   1555  O   PHE    92       4.840   7.621  -5.748  1.00  0.00
ATOM   1556  N   THR    93       3.231   8.683  -4.586  1.00  0.00
ATOM   1557  H   THR    93       2.273   8.678  -4.264  1.00  0.00
ATOM   1558  CA  THR    93       4.037   9.878  -4.342  1.00  0.00
ATOM   1559  HA  THR    93       4.363  10.305  -5.291  1.00  0.00
ATOM   1560  CB  THR    93       3.235  10.945  -3.572  1.00  0.00
ATOM   1561  HB  THR    93       2.814  10.486  -2.678  1.00  0.00
ATOM   1562  CG2 THR    93       4.124  12.125  -3.170  1.00  0.00
ATOM   1563 HG21 THR    93       4.545  12.585  -4.064  1.00  0.00
ATOM   1564 HG22 THR    93       3.530  12.861  -2.629  1.00  0.00
ATOM   1565 HG23 THR    93       4.933  11.770  -2.530  1.00  0.00
ATOM   1566  OG1 THR    93       2.173  11.412  -4.412  1.00  0.00
ATOM   1567  HG1 THR    93       1.665  12.078  -3.944  1.00  0.00
ATOM   1568  C   THR    93       5.340   9.556  -3.612  1.00  0.00
ATOM   1569  O   THR    93       6.396  10.039  -4.008  1.00  0.00
ATOM   1570  N   ASN    94       5.269   8.732  -2.569  1.00  0.00
ATOM   1571  H   ASN    94       4.369   8.427  -2.225  1.00  0.00
ATOM   1572  CA  ASN    94       6.476   8.264  -1.872  1.00  0.00
ATOM   1573  HA  ASN    94       6.967   9.110  -1.390  1.00  0.00
ATOM   1574  CB  ASN    94       6.131   7.223  -0.801  1.00  0.00
ATOM   1575  HB2 ASN    94       5.495   6.462  -1.255  1.00  0.00
ATOM   1576  HB3 ASN    94       7.055   6.762  -0.451  1.00  0.00
ATOM   1577  CG  ASN    94       5.405   7.811   0.388  1.00  0.00
ATOM   1578  OD1 ASN    94       5.395   9.026   0.594  1.00  0.00
ATOM   1579  ND2 ASN    94       4.795   6.946   1.183  1.00  0.00
ATOM   1580 HD21 ASN    94       4.293   7.278   1.994  1.00  0.00
ATOM   1581 HD22 ASN    94       4.834   5.959   0.975  1.00  0.00
ATOM   1582  C   ASN    94       7.483   7.643  -2.831  1.00  0.00
ATOM   1583  O   ASN    94       8.681   7.895  -2.740  1.00  0.00
ATOM   1584  N   CYS    95       6.982   6.815  -3.738  1.00  0.00
ATOM   1585  H   CYS    95       5.992   6.613  -3.735  1.00  0.00
ATOM   1586  CA  CYS    95       7.822   6.131  -4.710  1.00  0.00
ATOM   1587  HA  CYS    95       8.604   5.569  -4.199  1.00  0.00
ATOM   1588  CB  CYS    95       6.978   5.156  -5.534  1.00  0.00
ATOM   1589  HB2 CYS    95       6.415   4.495  -4.875  1.00  0.00
ATOM   1590  HB3 CYS    95       6.287   5.704  -6.175  1.00  0.00
ATOM   1591  SG  CYS    95       7.929   4.082  -6.628  1.00  0.00
ATOM   1592  HG  CYS    95       6.883   3.432  -7.130  1.00  0.00
ATOM   1593  C   CYS    95       8.535   7.131  -5.618  1.00  0.00
ATOM   1594  O   CYS    95       9.744   7.036  -5.834  1.00  0.00
ATOM   1595  N   TYR    96       7.792   8.114  -6.117  1.00  0.00
ATOM   1596  H   TYR    96       6.798   8.145  -5.938  1.00  0.00
ATOM   1597  CA  TYR    96       8.369   9.124  -7.011  1.00  0.00
ATOM   1598  HA  TYR    96       8.979   8.635  -7.771  1.00  0.00
ATOM   1599  CB  TYR    96       7.267   9.926  -7.710  1.00  0.00
ATOM   1600  HB2 TYR    96       6.753  10.501  -6.940  1.00  0.00
ATOM   1601  HB3 TYR    96       7.750  10.608  -8.410  1.00  0.00
ATOM   1602  CG  TYR    96       6.264   9.067  -8.454  1.00  0.00
ATOM   1603  CD1 TYR    96       6.677   7.973  -9.209  1.00  0.00
ATOM   1604  HD1 TYR    96       7.741   7.742  -9.258  1.00  0.00
ATOM   1605  CE1 TYR    96       5.765   7.183  -9.890  1.00  0.00
ATOM   1606  HE1 TYR    96       6.105   6.324 -10.469  1.00  0.00
ATOM   1607  CZ  TYR    96       4.421   7.483  -9.827  1.00  0.00
ATOM   1608  OH  TYR    96       3.516   6.700 -10.505  1.00  0.00
ATOM   1609  HH  TYR    96       3.930   5.979 -10.986  1.00  0.00
ATOM   1610  CE2 TYR    96       3.986   8.569  -9.092  1.00  0.00
ATOM   1611  HE2 TYR    96       2.924   8.812  -9.048  1.00  0.00
ATOM   1612  CD2 TYR    96       4.905   9.351  -8.410  1.00  0.00
ATOM   1613  HD2 TYR    96       4.566  10.206  -7.826  1.00  0.00
ATOM   1614  C   TYR    96       9.329  10.060  -6.288  1.00  0.00
ATOM   1615  O   TYR    96      10.291  10.544  -6.889  1.00  0.00
ATOM   1616  N   ILE    97       9.076  10.314  -5.008  1.00  0.00
ATOM   1617  H   ILE    97       8.226   9.976  -4.580  1.00  0.00
ATOM   1618  CA  ILE    97       9.957  11.177  -4.217  1.00  0.00
ATOM   1619  HA  ILE    97      10.272  12.025  -4.825  1.00  0.00
ATOM   1620  CB  ILE    97       9.259  11.693  -2.940  1.00  0.00
ATOM   1621  HB  ILE    97       8.741  10.861  -2.462  1.00  0.00
ATOM   1622  CG2 ILE    97      10.276  12.287  -1.965  1.00  0.00
ATOM   1623 HG21 ILE    97      10.794  13.119  -2.441  1.00  0.00
ATOM   1624 HG22 ILE    97       9.760  12.643  -1.073  1.00  0.00
ATOM   1625 HG23 ILE    97      11.000  11.522  -1.684  1.00  0.00
ATOM   1626  CG1 ILE    97       8.228  12.752  -3.320  1.00  0.00
ATOM   1627 HG12 ILE    97       8.771  13.571  -3.791  1.00  0.00
ATOM   1628 HG13 ILE    97       7.556  12.296  -4.048  1.00  0.00
ATOM   1629  CD1 ILE    97       7.426  13.282  -2.158  1.00  0.00
ATOM   1630 HD11 ILE    97       8.097  13.737  -1.430  1.00  0.00
ATOM   1631 HD12 ILE    97       6.717  14.029  -2.515  1.00  0.00
ATOM   1632 HD13 ILE    97       6.882  12.462  -1.687  1.00  0.00
ATOM   1633  C   ILE    97      11.273  10.486  -3.874  1.00  0.00
ATOM   1634  O   ILE    97      12.338  11.082  -4.021  1.00  0.00
ATOM   1635  N   TYR    98      11.207   9.234  -3.432  1.00  0.00
ATOM   1636  H   TYR    98      10.315   8.769  -3.337  1.00  0.00
ATOM   1637  CA  TYR    98      12.407   8.527  -2.993  1.00  0.00
ATOM   1638  HA  TYR    98      13.034   9.210  -2.420  1.00  0.00
ATOM   1639  CB  TYR    98      12.066   7.317  -2.110  1.00  0.00
ATOM   1640  HB2 TYR    98      11.532   7.709  -1.245  1.00  0.00
ATOM   1641  HB3 TYR    98      11.436   6.595  -2.630  1.00  0.00
ATOM   1642  CG  TYR    98      13.332   6.639  -1.653  1.00  0.00
ATOM   1643  CD1 TYR    98      14.088   7.170  -0.607  1.00  0.00
ATOM   1644  HD1 TYR    98      13.732   8.069  -0.103  1.00  0.00
ATOM   1645  CE1 TYR    98      15.271   6.575  -0.208  1.00  0.00
ATOM   1646  HE1 TYR    98      15.843   6.984   0.625  1.00  0.00
ATOM   1647  CZ  TYR    98      15.721   5.443  -0.867  1.00  0.00
ATOM   1648  OH  TYR    98      16.903   4.843  -0.492  1.00  0.00
ATOM   1649  HH  TYR    98      17.336   5.292   0.238  1.00  0.00
ATOM   1650  CE2 TYR    98      14.998   4.912  -1.916  1.00  0.00
ATOM   1651  HE2 TYR    98      15.356   4.023  -2.435  1.00  0.00
ATOM   1652  CD2 TYR    98      13.816   5.511  -2.307  1.00  0.00
ATOM   1653  HD2 TYR    98      13.247   5.100  -3.141  1.00  0.00
ATOM   1654  C   TYR    98      13.296   8.068  -4.151  1.00  0.00
ATOM   1655  O   TYR    98      14.525   8.178  -4.085  1.00  0.00
ATOM   1656  N   ASN    99      12.684   7.521  -5.194  1.00  0.00
ATOM   1657  H   ASN    99      11.676   7.486  -5.235  1.00  0.00
ATOM   1658  CA  ASN    99      13.444   6.877  -6.262  1.00  0.00
ATOM   1659  HA  ASN    99      14.409   6.540  -5.883  1.00  0.00
ATOM   1660  CB  ASN    99      12.678   5.667  -6.792  1.00  0.00
ATOM   1661  HB2 ASN    99      11.718   6.002  -7.183  1.00  0.00
ATOM   1662  HB3 ASN    99      13.255   5.204  -7.592  1.00  0.00
ATOM   1663  CG  ASN    99      12.427   4.629  -5.712  1.00  0.00
ATOM   1664  OD1 ASN    99      13.317   3.866  -5.353  1.00  0.00
ATOM   1665  ND2 ASN    99      11.202   4.596  -5.188  1.00  0.00
ATOM   1666 HD21 ASN    99      10.983   3.924  -4.466  1.00  0.00
ATOM   1667 HD22 ASN    99      10.498   5.242  -5.515  1.00  0.00
ATOM   1668  C   ASN    99      13.777   7.851  -7.378  1.00  0.00
ATOM   1669  O   ASN    99      13.155   8.905  -7.488  1.00  0.00
ATOM   1670  N   LYS   100      14.780   7.505  -8.184  1.00  0.00
ATOM   1671  H   LYS   100      15.270   6.635  -8.035  1.00  0.00
ATOM   1672  CA  LYS   100      15.202   8.358  -9.297  1.00  0.00
ATOM   1673  HA  LYS   100      15.181   9.403  -8.987  1.00  0.00
ATOM   1674  CB  LYS   100      16.624   8.008  -9.742  1.00  0.00
ATOM   1675  HB2 LYS   100      16.605   6.960 -10.041  1.00  0.00
ATOM   1676  HB3 LYS   100      16.837   8.629 -10.612  1.00  0.00
ATOM   1677  CG  LYS   100      17.705   8.217  -8.694  1.00  0.00
ATOM   1678  HG2 LYS   100      17.850   9.286  -8.542  1.00  0.00
ATOM   1679  HG3 LYS   100      17.385   7.757  -7.758  1.00  0.00
ATOM   1680  CD  LYS   100      19.017   7.586  -9.146  1.00  0.00
ATOM   1681  HD2 LYS   100      18.801   6.590  -9.532  1.00  0.00
ATOM   1682  HD3 LYS   100      19.434   8.202  -9.942  1.00  0.00
ATOM   1683  CE  LYS   100      20.019   7.483  -8.008  1.00  0.00
ATOM   1684  HE2 LYS   100      20.358   8.489  -7.762  1.00  0.00
ATOM   1685  HE3 LYS   100      19.510   7.051  -7.146  1.00  0.00
ATOM   1686  NZ  LYS   100      21.193   6.637  -8.366  1.00  0.00
ATOM   1687  HZ1 LYS   100      21.665   7.037  -9.165  1.00  0.00
ATOM   1688  HZ2 LYS   100      21.831   6.597  -7.584  1.00  0.00
ATOM   1689  HZ3 LYS   100      20.880   5.704  -8.594  1.00  0.00
ATOM   1690  C   LYS   100      14.262   8.174 -10.494  1.00  0.00
ATOM   1691  O   LYS   100      13.756   7.071 -10.707  1.00  0.00
ATOM   1692  N   PRO   101      14.063   9.239 -11.296  1.00  0.00
ATOM   1693  CD  PRO   101      14.723  10.545 -11.087  1.00  0.00
ATOM   1694  HD2 PRO   101      15.803  10.411 -11.151  1.00  0.00
ATOM   1695  HD3 PRO   101      14.462  10.920 -10.097  1.00  0.00
ATOM   1696  CG  PRO   101      14.183  11.410 -12.187  1.00  0.00
ATOM   1697  HG2 PRO   101      14.998  12.009 -12.594  1.00  0.00
ATOM   1698  HG3 PRO   101      13.421  12.070 -11.772  1.00  0.00
ATOM   1699  CB  PRO   101      13.604  10.513 -13.216  1.00  0.00
ATOM   1700  HB2 PRO   101      14.330  10.220 -13.975  1.00  0.00
ATOM   1701  HB3 PRO   101      12.751  10.994 -13.695  1.00  0.00
ATOM   1702  CA  PRO   101      13.139   9.280 -12.438  1.00  0.00
ATOM   1703  HA  PRO   101      12.145   9.403 -12.009  1.00  0.00
ATOM   1704  C   PRO   101      13.143   8.065 -13.376  1.00  0.00
ATOM   1705  O   PRO   101      12.076   7.638 -13.813  1.00  0.00
ATOM   1706  N   GLY   102      14.320   7.526 -13.691  1.00  0.00
ATOM   1707  H   GLY   102      15.165   7.866 -13.255  1.00  0.00
ATOM   1708  CA  GLY   102      14.431   6.432 -14.669  1.00  0.00
ATOM   1709  HA2 GLY   102      13.574   6.533 -15.335  1.00  0.00
ATOM   1710  HA3 GLY   102      15.348   6.617 -15.227  1.00  0.00
ATOM   1711  C   GLY   102      14.465   5.012 -14.116  1.00  0.00
ATOM   1712  O   GLY   102      14.653   4.055 -14.866  1.00  0.00
ATOM   1713  N   ASP   103      14.267   4.878 -12.808  1.00  0.00
ATOM   1714  H   ASP   103      14.050   5.709 -12.276  1.00  0.00
ATOM   1715  CA  ASP   103      14.369   3.601 -12.094  1.00  0.00
ATOM   1716  HA  ASP   103      15.317   3.123 -12.344  1.00  0.00
ATOM   1717  CB  ASP   103      14.306   3.801 -10.574  1.00  0.00
ATOM   1718  HB2 ASP   103      13.455   4.450 -10.371  1.00  0.00
ATOM   1719  HB3 ASP   103      14.139   2.828 -10.113  1.00  0.00
ATOM   1720  CG  ASP   103      15.571   4.426  -9.997  1.00  0.00
ATOM   1721  OD1 ASP   103      16.607   4.502 -10.698  1.00  0.00
ATOM   1722  OD2 ASP   103      15.519   4.835  -8.816  1.00  0.00
ATOM   1723  C   ASP   103      13.247   2.653 -12.504  1.00  0.00
ATOM   1724  O   ASP   103      12.138   3.085 -12.826  1.00  0.00
ATOM   1725  N   ASP   104      13.541   1.356 -12.464  1.00  0.00
ATOM   1726  H   ASP   104      14.482   1.066 -12.239  1.00  0.00
ATOM   1727  CA  ASP   104      12.549   0.322 -12.768  1.00  0.00
ATOM   1728  HA  ASP   104      12.247   0.404 -13.812  1.00  0.00
ATOM   1729  CB  ASP   104      13.124  -1.082 -12.531  1.00  0.00
ATOM   1730  HB2 ASP   104      13.580  -1.069 -11.541  1.00  0.00
ATOM   1731  HB3 ASP   104      12.303  -1.799 -12.543  1.00  0.00
ATOM   1732  CG  ASP   104      14.167  -1.486 -13.565  1.00  0.00
ATOM   1733  OD1 ASP   104      14.154  -0.951 -14.695  1.00  0.00
ATOM   1734  OD2 ASP   104      14.990  -2.369 -13.241  1.00  0.00
ATOM   1735  C   ASP   104      11.294   0.497 -11.915  1.00  0.00
ATOM   1736  O   ASP   104      10.182   0.423 -12.421  1.00  0.00
ATOM   1737  N   ILE   105      11.481   0.735 -10.620  1.00  0.00
ATOM   1738  H   ILE   105      12.417   0.753 -10.241  1.00  0.00
ATOM   1739  CA  ILE   105      10.354   0.850  -9.692  1.00  0.00
ATOM   1740  HA  ILE   105       9.640   0.035  -9.815  1.00  0.00
ATOM   1741  CB  ILE   105      10.833   0.898  -8.218  1.00  0.00
ATOM   1742  HB  ILE   105      11.458   0.026  -8.029  1.00  0.00
ATOM   1743  CG2 ILE   105      11.632   2.168  -7.932  1.00  0.00
ATOM   1744 HG21 ILE   105      11.007   3.041  -8.121  1.00  0.00
ATOM   1745 HG22 ILE   105      11.951   2.169  -6.890  1.00  0.00
ATOM   1746 HG23 ILE   105      12.507   2.201  -8.580  1.00  0.00
ATOM   1747  CG1 ILE   105       9.651   0.760  -7.245  1.00  0.00
ATOM   1748 HG12 ILE   105      10.058   0.817  -6.235  1.00  0.00
ATOM   1749 HG13 ILE   105       8.991   1.610  -7.418  1.00  0.00
ATOM   1750  CD1 ILE   105       8.869  -0.526  -7.402  1.00  0.00
ATOM   1751 HD11 ILE   105       9.529  -1.376  -7.228  1.00  0.00
ATOM   1752 HD12 ILE   105       8.054  -0.546  -6.679  1.00  0.00
ATOM   1753 HD13 ILE   105       8.462  -0.583  -8.411  1.00  0.00
ATOM   1754  C   ILE   105       9.448   2.041 -10.019  1.00  0.00
ATOM   1755  O   ILE   105       8.242   1.978  -9.802  1.00  0.00
ATOM   1756  N   VAL   106      10.026   3.113 -10.557  1.00  0.00
ATOM   1757  H   VAL   106      11.031   3.164 -10.650  1.00  0.00
ATOM   1758  CA  VAL   106       9.235   4.279 -10.943  1.00  0.00
ATOM   1759  HA  VAL   106       8.514   4.538 -10.167  1.00  0.00
ATOM   1760  CB  VAL   106      10.133   5.503 -11.211  1.00  0.00
ATOM   1761  HB  VAL   106      10.915   5.219 -11.916  1.00  0.00
ATOM   1762  CG1 VAL   106       9.320   6.650 -11.792  1.00  0.00
ATOM   1763 HG11 VAL   106       8.538   6.935 -11.088  1.00  0.00
ATOM   1764 HG12 VAL   106       9.973   7.504 -11.974  1.00  0.00
ATOM   1765 HG13 VAL   106       8.866   6.335 -12.731  1.00  0.00
ATOM   1766  CG2 VAL   106      10.814   5.938  -9.923  1.00  0.00
ATOM   1767 HG21 VAL   106      11.426   5.121  -9.541  1.00  0.00
ATOM   1768 HG22 VAL   106      11.447   6.803 -10.120  1.00  0.00
ATOM   1769 HG23 VAL   106      10.059   6.202  -9.183  1.00  0.00
ATOM   1770  C   VAL   106       8.357   3.966 -12.162  1.00  0.00
ATOM   1771  O   VAL   106       7.173   4.310 -12.181  1.00  0.00
ATOM   1772  N   LEU   107       8.923   3.288 -13.160  1.00  0.00
ATOM   1773  H   LEU   107       9.916   3.101 -13.147  1.00  0.00
ATOM   1774  CA  LEU   107       8.150   2.854 -14.325  1.00  0.00
ATOM   1775  HA  LEU   107       7.668   3.719 -14.781  1.00  0.00
ATOM   1776  CB  LEU   107       9.046   2.182 -15.375  1.00  0.00
ATOM   1777  HB2 LEU   107       9.570   1.426 -14.790  1.00  0.00
ATOM   1778  HB3 LEU   107       8.411   1.693 -16.114  1.00  0.00
ATOM   1779  CG  LEU   107      10.068   3.071 -16.089  1.00  0.00
ATOM   1780  HG  LEU   107      10.802   3.422 -15.363  1.00  0.00
ATOM   1781  CD1 LEU   107      10.775   2.290 -17.190  1.00  0.00
ATOM   1782 HD11 LEU   107      10.042   1.939 -17.916  1.00  0.00
ATOM   1783 HD12 LEU   107      11.498   2.937 -17.688  1.00  0.00
ATOM   1784 HD13 LEU   107      11.293   1.435 -16.755  1.00  0.00
ATOM   1785  CD2 LEU   107       9.425   4.340 -16.646  1.00  0.00
ATOM   1786 HD21 LEU   107       8.984   4.912 -15.830  1.00  0.00
ATOM   1787 HD22 LEU   107      10.183   4.943 -17.144  1.00  0.00
ATOM   1788 HD23 LEU   107       8.648   4.070 -17.361  1.00  0.00
ATOM   1789  C   LEU   107       7.027   1.905 -13.919  1.00  0.00
ATOM   1790  O   LEU   107       5.920   1.970 -14.457  1.00  0.00
ATOM   1791  N   MET   108       7.321   1.029 -12.961  1.00  0.00
ATOM   1792  H   MET   108       8.269   0.966 -12.618  1.00  0.00
ATOM   1793  CA  MET   108       6.330   0.100 -12.431  1.00  0.00
ATOM   1794  HA  MET   108       5.862  -0.451 -13.247  1.00  0.00
ATOM   1795  CB  MET   108       6.998  -0.898 -11.490  1.00  0.00
ATOM   1796  HB2 MET   108       7.552  -0.331 -10.742  1.00  0.00
ATOM   1797  HB3 MET   108       6.211  -1.473 -11.001  1.00  0.00
ATOM   1798  CG  MET   108       7.942  -1.844 -12.209  1.00  0.00
ATOM   1799  HG2 MET   108       7.328  -2.559 -12.757  1.00  0.00
ATOM   1800  HG3 MET   108       8.521  -1.247 -12.914  1.00  0.00
ATOM   1801  SD  MET   108       9.068  -2.738 -11.127  1.00  0.00
ATOM   1802  CE  MET   108       7.997  -4.055 -10.551  1.00  0.00
ATOM   1803  HE1 MET   108       7.651  -4.641 -11.402  1.00  0.00
ATOM   1804  HE2 MET   108       8.549  -4.700  -9.867  1.00  0.00
ATOM   1805  HE3 MET   108       7.140  -3.626 -10.032  1.00  0.00
ATOM   1806  C   MET   108       5.196   0.838 -11.721  1.00  0.00
ATOM   1807  O   MET   108       4.022   0.546 -11.953  1.00  0.00
ATOM   1808  N   ALA   109       5.546   1.796 -10.867  1.00  0.00
ATOM   1809  H   ALA   109       6.520   1.934 -10.639  1.00  0.00
ATOM   1810  CA  ALA   109       4.551   2.626 -10.188  1.00  0.00
ATOM   1811  HA  ALA   109       3.895   1.975  -9.609  1.00  0.00
ATOM   1812  CB  ALA   109       5.230   3.604  -9.235  1.00  0.00
ATOM   1813  HB1 ALA   109       5.883   4.269  -9.801  1.00  0.00
ATOM   1814  HB2 ALA   109       4.472   4.193  -8.718  1.00  0.00
ATOM   1815  HB3 ALA   109       5.820   3.050  -8.505  1.00  0.00
ATOM   1816  C   ALA   109       3.676   3.380 -11.194  1.00  0.00
ATOM   1817  O   ALA   109       2.458   3.443 -11.041  1.00  0.00
ATOM   1818  N   GLU   110       4.305   3.938 -12.226  1.00  0.00
ATOM   1819  H   GLU   110       5.314   3.916 -12.272  1.00  0.00
ATOM   1820  CA  GLU   110       3.580   4.688 -13.253  1.00  0.00
ATOM   1821  HA  GLU   110       2.977   5.466 -12.784  1.00  0.00
ATOM   1822  CB  GLU   110       4.560   5.349 -14.231  1.00  0.00
ATOM   1823  HB2 GLU   110       5.294   4.600 -14.527  1.00  0.00
ATOM   1824  HB3 GLU   110       3.995   5.669 -15.106  1.00  0.00
ATOM   1825  CG  GLU   110       5.276   6.549 -13.621  1.00  0.00
ATOM   1826  HG2 GLU   110       4.506   7.306 -13.475  1.00  0.00
ATOM   1827  HG3 GLU   110       5.682   6.253 -12.654  1.00  0.00
ATOM   1828  CD  GLU   110       6.389   7.119 -14.485  1.00  0.00
ATOM   1829  OE1 GLU   110       6.918   6.413 -15.371  1.00  0.00
ATOM   1830  OE2 GLU   110       6.766   8.286 -14.246  1.00  0.00
ATOM   1831  C   GLU   110       2.558   3.811 -13.981  1.00  0.00
ATOM   1832  O   GLU   110       1.443   4.249 -14.247  1.00  0.00
ATOM   1833  N   ALA   111       2.927   2.570 -14.280  1.00  0.00
ATOM   1834  H   ALA   111       3.878   2.269 -14.119  1.00  0.00
ATOM   1835  CA  ALA   111       1.998   1.629 -14.908  1.00  0.00
ATOM   1836  HA  ALA   111       1.599   2.086 -15.814  1.00  0.00
ATOM   1837  CB  ALA   111       2.729   0.350 -15.291  1.00  0.00
ATOM   1838  HB1 ALA   111       3.127  -0.124 -14.394  1.00  0.00
ATOM   1839  HB2 ALA   111       2.036  -0.331 -15.785  1.00  0.00
ATOM   1840  HB3 ALA   111       3.548   0.588 -15.970  1.00  0.00
ATOM   1841  C   ALA   111       0.808   1.316 -13.990  1.00  0.00
ATOM   1842  O   ALA   111      -0.344   1.305 -14.433  1.00  0.00
ATOM   1843  N   LEU   112       1.093   1.077 -12.713  1.00  0.00
ATOM   1844  H   LEU   112       2.057   1.054 -12.412  1.00  0.00
ATOM   1845  CA  LEU   112       0.052   0.793 -11.725  1.00  0.00
ATOM   1846  HA  LEU   112      -0.592  -0.007 -12.090  1.00  0.00
ATOM   1847  CB  LEU   112       0.671   0.354 -10.390  1.00  0.00
ATOM   1848  HB2 LEU   112       1.375   1.156 -10.168  1.00  0.00
ATOM   1849  HB3 LEU   112      -0.114   0.341  -9.634  1.00  0.00
ATOM   1850  CG  LEU   112       1.408  -0.986 -10.383  1.00  0.00
ATOM   1851  HG  LEU   112       2.132  -0.997 -11.197  1.00  0.00
ATOM   1852  CD1 LEU   112       2.130  -1.192  -9.059  1.00  0.00
ATOM   1853 HD11 LEU   112       1.405  -1.182  -8.245  1.00  0.00
ATOM   1854 HD12 LEU   112       2.648  -2.150  -9.072  1.00  0.00
ATOM   1855 HD13 LEU   112       2.853  -0.390  -8.911  1.00  0.00
ATOM   1856  CD2 LEU   112       0.448  -2.134 -10.665  1.00  0.00
ATOM   1857 HD21 LEU   112      -0.013  -1.992 -11.642  1.00  0.00
ATOM   1858 HD22 LEU   112       0.995  -3.077 -10.655  1.00  0.00
ATOM   1859 HD23 LEU   112      -0.327  -2.157  -9.898  1.00  0.00
ATOM   1860  C   LEU   112      -0.843   2.010 -11.502  1.00  0.00
ATOM   1861  O   LEU   112      -2.056   1.865 -11.340  1.00  0.00
ATOM   1862  N   GLU   113      -0.242   3.202 -11.486  1.00  0.00
ATOM   1863  H   GLU   113       0.762   3.259 -11.577  1.00  0.00
ATOM   1864  CA  GLU   113      -0.993   4.442 -11.273  1.00  0.00
ATOM   1865  HA  GLU   113      -1.625   4.334 -10.391  1.00  0.00
ATOM   1866  CB  GLU   113      -0.056   5.632 -11.060  1.00  0.00
ATOM   1867  HB2 GLU   113       0.661   5.352 -10.289  1.00  0.00
ATOM   1868  HB3 GLU   113       0.469   5.808 -11.999  1.00  0.00
ATOM   1869  CG  GLU   113      -0.781   6.902 -10.640  1.00  0.00
ATOM   1870  HG2 GLU   113      -1.592   7.083 -11.345  1.00  0.00
ATOM   1871  HG3 GLU   113      -1.196   6.709  -9.651  1.00  0.00
ATOM   1872  CD  GLU   113       0.117   8.119 -10.581  1.00  0.00
ATOM   1873  OE1 GLU   113       1.307   8.024 -10.951  1.00  0.00
ATOM   1874  OE2 GLU   113      -0.386   9.190 -10.179  1.00  0.00
ATOM   1875  C   GLU   113      -1.936   4.718 -12.441  1.00  0.00
ATOM   1876  O   GLU   113      -3.061   5.149 -12.234  1.00  0.00
ATOM   1877  N   LYS   114      -1.481   4.470 -13.665  1.00  0.00
ATOM   1878  H   LYS   114      -0.520   4.192 -13.809  1.00  0.00
ATOM   1879  CA  LYS   114      -2.340   4.636 -14.840  1.00  0.00
ATOM   1880  HA  LYS   114      -2.675   5.670 -14.914  1.00  0.00
ATOM   1881  CB  LYS   114      -1.566   4.281 -16.112  1.00  0.00
ATOM   1882  HB2 LYS   114      -0.656   4.880 -16.108  1.00  0.00
ATOM   1883  HB3 LYS   114      -1.305   3.225 -16.041  1.00  0.00
ATOM   1884  CG  LYS   114      -2.330   4.529 -17.403  1.00  0.00
ATOM   1885  HG2 LYS   114      -3.157   3.821 -17.456  1.00  0.00
ATOM   1886  HG3 LYS   114      -2.724   5.545 -17.381  1.00  0.00
ATOM   1887  CD  LYS   114      -1.438   4.357 -18.622  1.00  0.00
ATOM   1888  HD2 LYS   114      -0.607   5.059 -18.550  1.00  0.00
ATOM   1889  HD3 LYS   114      -1.051   3.338 -18.633  1.00  0.00
ATOM   1890  CE  LYS   114      -2.212   4.618 -19.903  1.00  0.00
ATOM   1891  HE2 LYS   114      -2.938   3.816 -20.034  1.00  0.00
ATOM   1892  HE3 LYS   114      -2.736   5.568 -19.799  1.00  0.00
ATOM   1893  NZ  LYS   114      -1.315   4.674 -21.093  1.00  0.00
ATOM   1894  HZ1 LYS   114      -0.829   3.794 -21.190  1.00  0.00
ATOM   1895  HZ2 LYS   114      -1.865   4.849 -21.922  1.00  0.00
ATOM   1896  HZ3 LYS   114      -0.642   5.418 -20.973  1.00  0.00
ATOM   1897  C   LYS   114      -3.591   3.761 -14.722  1.00  0.00
ATOM   1898  O   LYS   114      -4.715   4.208 -14.987  1.00  0.00
ATOM   1899  N   LEU   115      -3.381   2.509 -14.330  1.00  0.00
ATOM   1900  H   LEU   115      -2.433   2.195 -14.177  1.00  0.00
ATOM   1901  CA  LEU   115      -4.464   1.543 -14.169  1.00  0.00
ATOM   1902  HA  LEU   115      -5.088   1.522 -15.063  1.00  0.00
ATOM   1903  CB  LEU   115      -3.873   0.146 -13.952  1.00  0.00
ATOM   1904  HB2 LEU   115      -3.264   0.009 -14.846  1.00  0.00
ATOM   1905  HB3 LEU   115      -3.223   0.225 -13.080  1.00  0.00
ATOM   1906  CG  LEU   115      -4.805  -1.050 -13.784  1.00  0.00
ATOM   1907  HG  LEU   115      -5.342  -0.930 -12.843  1.00  0.00
ATOM   1908  CD1 LEU   115      -5.802  -1.168 -14.925  1.00  0.00
ATOM   1909 HD11 LEU   115      -5.266  -1.288 -15.866  1.00  0.00
ATOM   1910 HD12 LEU   115      -6.443  -2.034 -14.760  1.00  0.00
ATOM   1911 HD13 LEU   115      -6.414  -0.267 -14.968  1.00  0.00
ATOM   1912  CD2 LEU   115      -3.969  -2.321 -13.677  1.00  0.00
ATOM   1913 HD21 LEU   115      -3.306  -2.248 -12.815  1.00  0.00
ATOM   1914 HD22 LEU   115      -4.628  -3.181 -13.557  1.00  0.00
ATOM   1915 HD23 LEU   115      -3.375  -2.443 -14.583  1.00  0.00
ATOM   1916  C   LEU   115      -5.380   1.944 -13.011  1.00  0.00
ATOM   1917  O   LEU   115      -6.603   1.881 -13.129  1.00  0.00
ATOM   1918  N   PHE   116      -4.777   2.364 -11.901  1.00  0.00
ATOM   1919  H   PHE   116      -3.770   2.316 -11.837  1.00  0.00
ATOM   1920  CA  PHE   116      -5.522   2.851 -10.742  1.00  0.00
ATOM   1921  HA  PHE   116      -6.126   2.047 -10.321  1.00  0.00
ATOM   1922  CB  PHE   116      -4.548   3.349  -9.665  1.00  0.00
ATOM   1923  HB2 PHE   116      -3.998   2.515  -9.229  1.00  0.00
ATOM   1924  HB3 PHE   116      -3.846   4.052 -10.112  1.00  0.00
ATOM   1925  CG  PHE   116      -5.212   4.070  -8.523  1.00  0.00
ATOM   1926  CD1 PHE   116      -6.003   3.378  -7.613  1.00  0.00
ATOM   1927  HD1 PHE   116      -6.140   2.304  -7.739  1.00  0.00
ATOM   1928  CE1 PHE   116      -6.612   4.033  -6.562  1.00  0.00
ATOM   1929  HE1 PHE   116      -7.239   3.479  -5.863  1.00  0.00
ATOM   1930  CZ  PHE   116      -6.427   5.393  -6.396  1.00  0.00
ATOM   1931  HZ  PHE   116      -6.906   5.913  -5.567  1.00  0.00
ATOM   1932  CE2 PHE   116      -5.632   6.094  -7.286  1.00  0.00
ATOM   1933  HE2 PHE   116      -5.478   7.165  -7.155  1.00  0.00
ATOM   1934  CD2 PHE   116      -5.032   5.432  -8.346  1.00  0.00
ATOM   1935  HD2 PHE   116      -4.410   5.984  -9.052  1.00  0.00
ATOM   1936  C   PHE   116      -6.485   3.970 -11.141  1.00  0.00
ATOM   1937  O   PHE   116      -7.673   3.927 -10.808  1.00  0.00
ATOM   1938  N   LEU   117      -5.973   4.961 -11.863  1.00  0.00
ATOM   1939  H   LEU   117      -4.987   4.982 -12.079  1.00  0.00
ATOM   1940  CA  LEU   117      -6.798   6.093 -12.281  1.00  0.00
ATOM   1941  HA  LEU   117      -7.311   6.511 -11.414  1.00  0.00
ATOM   1942  CB  LEU   117      -5.942   7.188 -12.916  1.00  0.00
ATOM   1943  HB2 LEU   117      -5.372   6.664 -13.682  1.00  0.00
ATOM   1944  HB3 LEU   117      -6.586   7.931 -13.387  1.00  0.00
ATOM   1945  CG  LEU   117      -4.978   7.887 -11.950  1.00  0.00
ATOM   1946  HG  LEU   117      -4.393   7.137 -11.419  1.00  0.00
ATOM   1947  CD1 LEU   117      -4.046   8.801 -12.727  1.00  0.00
ATOM   1948 HD11 LEU   117      -4.631   9.552 -13.258  1.00  0.00
ATOM   1949 HD12 LEU   117      -3.362   9.295 -12.037  1.00  0.00
ATOM   1950 HD13 LEU   117      -3.473   8.212 -13.444  1.00  0.00
ATOM   1951  CD2 LEU   117      -5.711   8.662 -10.861  1.00  0.00
ATOM   1952 HD21 LEU   117      -6.330   7.977 -10.282  1.00  0.00
ATOM   1953 HD22 LEU   117      -4.984   9.139 -10.203  1.00  0.00
ATOM   1954 HD23 LEU   117      -6.342   9.424 -11.318  1.00  0.00
ATOM   1955  C   LEU   117      -7.915   5.658 -13.222  1.00  0.00
ATOM   1956  O   LEU   117      -9.027   6.176 -13.135  1.00  0.00
ATOM   1957  N   GLN   118      -7.628   4.703 -14.107  1.00  0.00
ATOM   1958  H   GLN   118      -6.678   4.380 -14.222  1.00  0.00
ATOM   1959  CA  GLN   118      -8.661   4.150 -14.987  1.00  0.00
ATOM   1960  HA  GLN   118      -9.123   4.956 -15.557  1.00  0.00
ATOM   1961  CB  GLN   118      -8.060   3.133 -15.971  1.00  0.00
ATOM   1962  HB2 GLN   118      -7.465   2.426 -15.393  1.00  0.00
ATOM   1963  HB3 GLN   118      -8.886   2.607 -16.449  1.00  0.00
ATOM   1964  CG  GLN   118      -7.183   3.781 -17.040  1.00  0.00
ATOM   1965  HG2 GLN   118      -7.825   4.365 -17.699  1.00  0.00
ATOM   1966  HG3 GLN   118      -6.491   4.446 -16.524  1.00  0.00
ATOM   1967  CD  GLN   118      -6.377   2.799 -17.888  1.00  0.00
ATOM   1968  OE1 GLN   118      -5.967   3.131 -19.003  1.00  0.00
ATOM   1969  NE2 GLN   118      -6.133   1.604 -17.366  1.00  0.00
ATOM   1970 HE21 GLN   118      -5.604   0.925 -17.894  1.00  0.00
ATOM   1971 HE22 GLN   118      -6.478   1.379 -16.444  1.00  0.00
ATOM   1972  C   GLN   118      -9.788   3.513 -14.164  1.00  0.00
ATOM   1973  O   GLN   118     -10.967   3.716 -14.453  1.00  0.00
ATOM   1974  N   LYS   119      -9.422   2.767 -13.125  1.00  0.00
ATOM   1975  H   LYS   119      -8.444   2.617 -12.924  1.00  0.00
ATOM   1976  CA  LYS   119     -10.410   2.070 -12.312  1.00  0.00
ATOM   1977  HA  LYS   119     -11.142   1.586 -12.957  1.00  0.00
ATOM   1978  CB  LYS   119      -9.737   0.998 -11.442  1.00  0.00
ATOM   1979  HB2 LYS   119      -8.943   1.491 -10.881  1.00  0.00
ATOM   1980  HB3 LYS   119     -10.492   0.625 -10.751  1.00  0.00
ATOM   1981  CG  LYS   119      -9.153  -0.165 -12.231  1.00  0.00
ATOM   1982  HG2 LYS   119      -8.328   0.207 -12.837  1.00  0.00
ATOM   1983  HG3 LYS   119      -8.779  -0.908 -11.526  1.00  0.00
ATOM   1984  CD  LYS   119     -10.197  -0.802 -13.132  1.00  0.00
ATOM   1985  HD2 LYS   119     -11.131  -0.867 -12.575  1.00  0.00
ATOM   1986  HD3 LYS   119     -10.335  -0.155 -13.999  1.00  0.00
ATOM   1987  CE  LYS   119      -9.788  -2.186 -13.596  1.00  0.00
ATOM   1988  HE2 LYS   119      -8.786  -2.144 -14.023  1.00  0.00
ATOM   1989  HE3 LYS   119      -9.792  -2.868 -12.746  1.00  0.00
ATOM   1990  NZ  LYS   119     -10.746  -2.673 -14.627  1.00  0.00
ATOM   1991  HZ1 LYS   119     -10.742  -2.041 -15.415  1.00  0.00
ATOM   1992  HZ2 LYS   119     -10.471  -3.595 -14.933  1.00  0.00
ATOM   1993  HZ3 LYS   119     -11.674  -2.713 -14.231  1.00  0.00
ATOM   1994  C   LYS   119     -11.248   3.000 -11.443  1.00  0.00
ATOM   1995  O   LYS   119     -12.472   2.853 -11.391  1.00  0.00
ATOM   1996  N   ILE   120     -10.616   3.957 -10.769  1.00  0.00
ATOM   1997  H   ILE   120      -9.608   4.011 -10.753  1.00  0.00
ATOM   1998  CA  ILE   120     -11.377   4.865  -9.896  1.00  0.00
ATOM   1999  HA  ILE   120     -12.203   4.346  -9.410  1.00  0.00
ATOM   2000  CB  ILE   120     -10.508   5.567  -8.826  1.00  0.00
ATOM   2001  HB  ILE   120     -11.152   6.165  -8.181  1.00  0.00
ATOM   2002  CG2 ILE   120      -9.762   4.534  -7.985  1.00  0.00
ATOM   2003 HG21 ILE   120      -9.117   3.937  -8.630  1.00  0.00
ATOM   2004 HG22 ILE   120      -9.155   5.044  -7.237  1.00  0.00
ATOM   2005 HG23 ILE   120     -10.481   3.883  -7.487  1.00  0.00
ATOM   2006  CG1 ILE   120      -9.544   6.591  -9.437  1.00  0.00
ATOM   2007 HG12 ILE   120      -8.767   6.040  -9.966  1.00  0.00
ATOM   2008 HG13 ILE   120     -10.109   7.195 -10.147  1.00  0.00
ATOM   2009  CD1 ILE   120      -8.907   7.493  -8.401  1.00  0.00
ATOM   2010 HD11 ILE   120      -8.342   6.890  -7.690  1.00  0.00
ATOM   2011 HD12 ILE   120      -8.236   8.196  -8.894  1.00  0.00
ATOM   2012 HD13 ILE   120      -9.684   8.045  -7.871  1.00  0.00
ATOM   2013  C   ILE   120     -12.205   5.886 -10.683  1.00  0.00
ATOM   2014  O   ILE   120     -13.072   6.542 -10.108  1.00  0.00
ATOM   2015  N   ASN   121     -11.957   6.003 -11.990  1.00  0.00
ATOM   2016  H   ASN   121     -11.153   5.543 -12.392  1.00  0.00
ATOM   2017  CA  ASN   121     -12.787   6.840 -12.862  1.00  0.00
ATOM   2018  HA  ASN   121     -12.829   7.855 -12.466  1.00  0.00
ATOM   2019  CB  ASN   121     -12.203   6.891 -14.282  1.00  0.00
ATOM   2020  HB2 ASN   121     -11.132   7.086 -14.217  1.00  0.00
ATOM   2021  HB3 ASN   121     -12.368   5.924 -14.758  1.00  0.00
ATOM   2022  CG  ASN   121     -12.842   7.970 -15.140  1.00  0.00
ATOM   2023  OD1 ASN   121     -12.892   9.135 -14.752  1.00  0.00
ATOM   2024  ND2 ASN   121     -13.327   7.586 -16.314  1.00  0.00
ATOM   2025 HD21 ASN   121     -13.762   8.264 -16.923  1.00  0.00
ATOM   2026 HD22 ASN   121     -13.259   6.617 -16.593  1.00  0.00
ATOM   2027  C   ASN   121     -14.242   6.361 -12.921  1.00  0.00
ATOM   2028  O   ASN   121     -15.134   7.122 -13.312  1.00  0.00
ATOM   2029  N   GLU   122     -14.472   5.101 -12.554  1.00  0.00
ATOM   2030  H   GLU   122     -13.692   4.489 -12.365  1.00  0.00
ATOM   2031  CA  GLU   122     -15.819   4.539 -12.514  1.00  0.00
ATOM   2032  HA  GLU   122     -16.549   5.296 -12.800  1.00  0.00
ATOM   2033  CB  GLU   122     -15.925   3.364 -13.490  1.00  0.00
ATOM   2034  HB2 GLU   122     -15.326   2.543 -13.096  1.00  0.00
ATOM   2035  HB3 GLU   122     -16.970   3.060 -13.539  1.00  0.00
ATOM   2036  CG  GLU   122     -15.435   3.724 -14.888  1.00  0.00
ATOM   2037  HG2 GLU   122     -15.818   4.719 -15.118  1.00  0.00
ATOM   2038  HG3 GLU   122     -14.346   3.756 -14.844  1.00  0.00
ATOM   2039  CD  GLU   122     -15.868   2.753 -15.971  1.00  0.00
ATOM   2040  OE1 GLU   122     -16.585   1.779 -15.673  1.00  0.00
ATOM   2041  OE2 GLU   122     -15.488   2.971 -17.140  1.00  0.00
ATOM   2042  C   GLU   122     -16.235   4.133 -11.094  1.00  0.00
ATOM   2043  O   GLU   122     -16.983   3.181 -10.909  1.00  0.00
ATOM   2044  N   LEU   123     -15.762   4.879 -10.097  1.00  0.00
ATOM   2045  H   LEU   123     -15.061   5.583 -10.278  1.00  0.00
ATOM   2046  CA  LEU   123     -16.227   4.699  -8.721  1.00  0.00
ATOM   2047  HA  LEU   123     -15.977   3.697  -8.375  1.00  0.00
ATOM   2048  CB  LEU   123     -15.564   5.717  -7.792  1.00  0.00
ATOM   2049  HB2 LEU   123     -14.507   5.651  -8.049  1.00  0.00
ATOM   2050  HB3 LEU   123     -15.940   6.706  -8.054  1.00  0.00
ATOM   2051  CG  LEU   123     -15.739   5.486  -6.287  1.00  0.00
ATOM   2052  HG  LEU   123     -16.783   5.252  -6.078  1.00  0.00
ATOM   2053  CD1 LEU   123     -14.860   4.330  -5.836  1.00  0.00
ATOM   2054 HD11 LEU   123     -13.816   4.563  -6.045  1.00  0.00
ATOM   2055 HD12 LEU   123     -14.989   4.171  -4.766  1.00  0.00
ATOM   2056 HD13 LEU   123     -15.144   3.426  -6.374  1.00  0.00
ATOM   2057  CD2 LEU   123     -15.411   6.753  -5.506  1.00  0.00
ATOM   2058 HD21 LEU   123     -16.079   7.556  -5.818  1.00  0.00
ATOM   2059 HD22 LEU   123     -15.542   6.567  -4.440  1.00  0.00
ATOM   2060 HD23 LEU   123     -14.379   7.043  -5.699  1.00  0.00
ATOM   2061  C   LEU   123     -17.745   4.891  -8.720  1.00  0.00
ATOM   2062  O   LEU   123     -18.232   5.896  -9.232  1.00  0.00
ATOM   2063  N   PRO   124     -18.501   3.926  -8.159  1.00  0.00
ATOM   2064  CD  PRO   124     -18.060   2.711  -7.449  1.00  0.00
ATOM   2065  HD2 PRO   124     -17.320   2.980  -6.696  1.00  0.00
ATOM   2066  HD3 PRO   124     -17.614   2.017  -8.163  1.00  0.00
ATOM   2067  CG  PRO   124     -19.328   2.176  -6.848  1.00  0.00
ATOM   2068  HG2 PRO   124     -19.480   2.600  -5.855  1.00  0.00
ATOM   2069  HG3 PRO   124     -19.281   1.090  -6.775  1.00  0.00
ATOM   2070  CB  PRO   124     -20.402   2.599  -7.789  1.00  0.00
ATOM   2071  HB2 PRO   124     -21.357   2.671  -7.269  1.00  0.00
ATOM   2072  HB3 PRO   124     -20.504   1.933  -8.646  1.00  0.00
ATOM   2073  CA  PRO   124     -19.958   3.989  -8.257  1.00  0.00
ATOM   2074  HA  PRO   124     -20.205   4.188  -9.300  1.00  0.00
ATOM   2075  C   PRO   124     -20.589   5.062  -7.373  1.00  0.00
ATOM   2076  O   PRO   124     -19.957   5.565  -6.453  1.00  0.00
ATOM   2077  N   THR   125     -21.834   5.409  -7.678  1.00  0.00
ATOM   2078  H   THR   125     -22.257   5.065  -8.528  1.00  0.00
ATOM   2079  CA  THR   125     -22.616   6.293  -6.825  1.00  0.00
ATOM   2080  HA  THR   125     -22.096   7.239  -6.677  1.00  0.00
ATOM   2081  CB  THR   125     -23.988   6.580  -7.463  1.00  0.00
ATOM   2082  HB  THR   125     -24.470   5.630  -7.691  1.00  0.00
ATOM   2083  CG2 THR   125     -24.877   7.389  -6.527  1.00  0.00
ATOM   2084 HG21 THR   125     -24.395   8.340  -6.299  1.00  0.00
ATOM   2085 HG22 THR   125     -25.837   7.575  -7.008  1.00  0.00
ATOM   2086 HG23 THR   125     -25.035   6.831  -5.604  1.00  0.00
ATOM   2087  OG1 THR   125     -23.794   7.307  -8.681  1.00  0.00
ATOM   2088  HG1 THR   125     -24.646   7.490  -9.084  1.00  0.00
ATOM   2089  C   THR   125     -22.823   5.656  -5.454  1.00  0.00
ATOM   2090  O   THR   125     -22.989   4.440  -5.351  1.00  0.00
ATOM   2091  N   GLU   126     -22.805   6.479  -4.402  1.00  0.00
ATOM   2092  H   GLU   126     -22.581   7.455  -4.532  1.00  0.00
ATOM   2093  CA  GLU   126     -23.106   6.010  -3.046  1.00  0.00
ATOM   2094  HA  GLU   126     -22.473   5.153  -2.813  1.00  0.00
ATOM   2095  CB  GLU   126     -22.851   7.104  -2.006  1.00  0.00
ATOM   2096  HB2 GLU   126     -23.479   7.948  -2.291  1.00  0.00
ATOM   2097  HB3 GLU   126     -23.193   6.704  -1.052  1.00  0.00
ATOM   2098  CG  GLU   126     -21.412   7.566  -1.874  1.00  0.00
ATOM   2099  HG2 GLU   126     -20.767   6.688  -1.889  1.00  0.00
ATOM   2100  HG3 GLU   126     -21.192   8.194  -2.738  1.00  0.00
ATOM   2101  CD  GLU   126     -21.163   8.355  -0.599  1.00  0.00
ATOM   2102  OE1 GLU   126     -21.398   7.802   0.498  1.00  0.00
ATOM   2103  OE2 GLU   126     -20.720   9.523  -0.689  1.00  0.00
ATOM   2104  C   GLU   126     -24.570   5.595  -2.952  1.00  0.00
ATOM   2105  O   GLU   126     -25.453   6.348  -3.362  1.00  0.00
ATOM   2106  N   GLU   127     -24.825   4.409  -2.406  1.00  0.00
ATOM   2107  H   GLU   127     -24.061   3.796  -2.161  1.00  0.00
ATOM   2108  CA  GLU   127     -26.195   3.936  -2.181  1.00  0.00
ATOM   2109  HA  GLU   127     -26.812   4.169  -3.049  1.00  0.00
ATOM   2110  CB  GLU   127     -26.215   2.426  -1.959  1.00  0.00
ATOM   2111  HB2 GLU   127     -25.511   2.209  -1.155  1.00  0.00
ATOM   2112  HB3 GLU   127     -27.223   2.160  -1.641  1.00  0.00
ATOM   2113  CG  GLU   127     -25.843   1.617  -3.189  1.00  0.00
ATOM   2114  HG2 GLU   127     -26.604   1.797  -3.948  1.00  0.00
ATOM   2115  HG3 GLU   127     -24.879   1.979  -3.549  1.00  0.00
ATOM   2116  CD  GLU   127     -25.750   0.126  -2.908  1.00  0.00
ATOM   2117  OE1 GLU   127     -25.574  -0.262  -1.732  1.00  0.00
ATOM   2118  OE2 GLU   127     -25.853  -0.660  -3.869  1.00  0.00
ATOM   2119  C   GLU   127     -26.825   4.637  -0.980  1.00  0.00
ATOM   2120  O   GLU   127     -26.188   5.468  -0.337  1.00  0.00
ATOM   2121  OXT GLU   127     -27.978   4.379  -0.642  1.00  0.00
TER
ATOM   2122  C8  L11   128      11.925  -3.553  -8.521  1.00  0.00
ATOM   2123  C7  L11   128      12.109  -2.721  -7.399  1.00  0.00
ATOM   2124  H30 L11   128      11.240  -2.238  -6.976  1.00  0.00
ATOM   2125  H31 L11   128      10.936  -3.685  -8.937  1.00  0.00
ATOM   2126  C9  L11   128      13.024  -4.214  -9.099  1.00  0.00
ATOM   2127  H32 L11   128      12.882  -4.853  -9.961  1.00  0.00
ATOM   2128  C10 L11   128      14.309  -4.043  -8.552  1.00  0.00
ATOM   2129  H33 L11   128      15.157  -4.549  -8.992  1.00  0.00
ATOM   2130  C11 L11   128      14.494  -3.212  -7.430  1.00  0.00
ATOM   2131  H34 L11   128      15.489  -3.095  -7.023  1.00  0.00
ATOM   2132  C6  L11   128      13.399  -2.544  -6.842  1.00  0.00
ATOM   2133  N5  L11   128      13.644  -1.732  -5.725  1.00  0.00
ATOM   2134  H29 L11   128      14.593  -1.639  -5.376  1.00  0.00
ATOM   2135  C4  L11   128      12.599  -0.950  -5.068  1.00  0.00
ATOM   2136  H23 L11   128      11.973  -0.505  -5.843  1.00  0.00
ATOM   2137  C3  L11   128      13.209   0.205  -4.265  1.00  0.00
ATOM   2138  H27 L11   128      13.885   0.791  -4.889  1.00  0.00
ATOM   2139  H28 L11   128      13.823  -0.218  -3.468  1.00  0.00
ATOM   2140  C2  L11   128      12.137   1.145  -3.645  1.00  0.00
ATOM   2141  C1  L11   128      12.644   1.817  -2.347  1.00  0.00
ATOM   2142 C211 L11   128      11.617   2.749  -1.691  1.00  0.00
ATOM   2143 H212 L11   128      12.005   3.156  -0.757  1.00  0.00
ATOM   2144 H213 L11   128      11.367   3.594  -2.335  1.00  0.00
ATOM   2145 H214 L11   128      10.692   2.219  -1.460  1.00  0.00
ATOM   2146  H24 L11   128      13.560   2.372  -2.554  1.00  0.00
ATOM   2147  H26 L11   128      12.920   1.052  -1.619  1.00  0.00
ATOM   2148  H22 L11   128      11.979   1.927  -4.392  1.00  0.00
ATOM   2149  N18 L11   128      10.829   0.474  -3.413  1.00  0.00
ATOM   2150  C19 L11   128       9.686   1.216  -3.518  1.00  0.00
ATOM   2151  C20 L11   128       8.325   0.530  -3.663  1.00  0.00
ATOM   2152  H40 L11   128       7.617   1.200  -4.152  1.00  0.00
ATOM   2153  H39 L11   128       7.914   0.275  -2.687  1.00  0.00
ATOM   2154  H41 L11   128       8.388  -0.371  -4.273  1.00  0.00
ATOM   2155  O21 L11   128       9.692   2.451  -3.544  1.00  0.00
ATOM   2156  C17 L11   128      10.822  -0.956  -3.290  1.00  0.00
ATOM   2157  C16 L11   128      10.032  -1.622  -2.325  1.00  0.00
ATOM   2158  C15 L11   128      10.055  -3.026  -2.230  1.00  0.00
ATOM   2159  H37 L11   128       9.439  -3.509  -1.484  1.00  0.00
ATOM   2160  H38 L11   128       9.409  -1.067  -1.639  1.00  0.00
ATOM   2161  C12 L11   128      11.681  -1.714  -4.119  1.00  0.00
ATOM   2162  C13 L11   128      11.698  -3.123  -4.007  1.00  0.00
ATOM   2163  H35 L11   128      12.349  -3.704  -4.644  1.00  0.00
ATOM   2164  C14 L11   128      10.881  -3.799  -3.074  1.00  0.00
ATOM   2165 C116 L11   128      10.902  -5.273  -2.974  1.00  0.00
ATOM   2166 C117 L11   128       9.713  -6.001  -2.736  1.00  0.00
ATOM   2167 C118 L11   128       9.727  -7.406  -2.641  1.00  0.00
ATOM   2168 H123 L11   128       8.801  -7.933  -2.455  1.00  0.00
ATOM   2169 H122 L11   128       8.772  -5.480  -2.630  1.00  0.00
ATOM   2170 C121 L11   128      12.108  -5.995  -3.113  1.00  0.00
ATOM   2171 H126 L11   128      13.037  -5.469  -3.285  1.00  0.00
ATOM   2172 C120 L11   128      12.130  -7.400  -3.019  1.00  0.00
ATOM   2173 H125 L11   128      13.070  -7.924  -3.127  1.00  0.00
ATOM   2174 C119 L11   128      10.937  -8.116  -2.787  1.00  0.00
ATOM   2175 C191 L11   128      10.953  -9.635  -2.687  1.00  0.00
ATOM   2176 H197 L11   128      11.707  -9.959  -1.967  1.00  0.00
ATOM   2177 H198 L11   128       9.991  -9.952  -2.281  1.00  0.00
ATOM   2178 N210 L11   128      11.187 -10.290  -3.998  1.00  0.00
ATOM   2179 H209 L11   128      11.879  -9.723  -4.462  1.00  0.00
ATOM   2180 C196 L11   128       9.972 -10.260  -4.856  1.00  0.00
ATOM   2181 H207 L11   128       9.171 -10.823  -4.374  1.00  0.00
ATOM   2182 H208 L11   128       9.614  -9.234  -4.957  1.00  0.00
ATOM   2183 C195 L11   128      10.248 -10.837  -6.259  1.00  0.00
ATOM   2184 H205 L11   128      10.947 -10.191  -6.793  1.00  0.00
ATOM   2185 H206 L11   128       9.330 -10.841  -6.845  1.00  0.00
ATOM   2186 C194 L11   128      10.819 -12.258  -6.169  1.00  0.00
ATOM   2187 H203 L11   128      11.070 -12.629  -7.164  1.00  0.00
ATOM   2188 H204 L11   128      10.064 -12.936  -5.767  1.00  0.00
ATOM   2189 C193 L11   128      12.061 -12.267  -5.269  1.00  0.00
ATOM   2190 H201 L11   128      12.868 -11.706  -5.746  1.00  0.00
ATOM   2191 H202 L11   128      12.428 -13.287  -5.152  1.00  0.00
ATOM   2192 C192 L11   128      11.755 -11.663  -3.886  1.00  0.00
ATOM   2193 H199 L11   128      11.055 -12.303  -3.346  1.00  0.00
ATOM   2194 H200 L11   128      12.675 -11.646  -3.302  1.00  0.00
ATOM   2195  T10 L11   128      12.642   1.819  -2.346  1.00  0.00
ATOM   2196  T11 L11   128      11.606   2.743  -1.683  1.00  0.00
ATOM   2197  T12 L11   128      12.116   3.342  -0.366  1.00  0.00
ATOM   2198  T15 L11   128      11.364   3.992   0.081  1.00  0.00
ATOM   2199  T16 L11   128      12.352   2.561   0.358  1.00  0.00
ATOM   2200  T17 L11   128      13.017   3.936  -0.525  1.00  0.00
ATOM   2201  T13 L11   128      11.339   3.556  -2.359  1.00  0.00
ATOM   2202  T14 L11   128      10.688   2.187  -1.492  1.00  0.00
ATOM   2203  T18 L11   128      13.554   2.379  -2.558  1.00  0.00
ATOM   2204  T19 L11   128      12.926   1.051  -1.625  1.00  0.00
TER
ATOM   2205 Cl-  Cl-   129      -6.482 -11.255  -4.198  1.00  0.00
TER
ATOM   2206 Cl-  Cl-   130      22.552   4.897  10.608  1.00  0.00
TER
ATOM   2207  O   WAT   131      19.937  -0.961   7.519  1.00  0.00
ATOM   2208  H1  WAT   131      20.721  -1.181   8.022  1.00  0.00
ATOM   2209  H2  WAT   131      19.839  -0.015   7.627  1.00  0.00
TER
ATOM   2210  O   WAT   132      17.127  -4.266  11.854  1.00  0.00
ATOM   2211  H1  WAT   132      17.911  -4.485  12.358  1.00  0.00
ATOM   2212  H2  WAT   132      17.029  -3.320  11.963  1.00  0.00
TER
ATOM   2213  O   WAT   133      15.964   2.139   8.665  1.00  0.00
ATOM   2214  H1  WAT   133      16.748   1.920   9.169  1.00  0.00
ATOM   2215  H2  WAT   133      15.866   3.085   8.774  1.00  0.00
TER
ATOM   2216  O   WAT   134      13.904  -3.677  12.149  1.00  0.00
ATOM   2217  H1  WAT   134      14.688  -3.897  12.652  1.00  0.00
ATOM   2218  H2  WAT   134      13.806  -2.731  12.257  1.00  0.00
TER
ATOM   2219  O   WAT   135      11.970   1.110  14.592  1.00  0.00
ATOM   2220  H1  WAT   135      12.754   0.890  15.096  1.00  0.00
ATOM   2221  H2  WAT   135      11.872   2.056  14.701  1.00  0.00
TER
ATOM   2222  O   WAT   136      10.204  -2.840  13.292  1.00  0.00
ATOM   2223  H1  WAT   136      10.988  -3.060  13.796  1.00  0.00
ATOM   2224  H2  WAT   136      10.106  -1.894  13.401  1.00  0.00
TER
ATOM   2225  O   WAT   137       9.225  -1.969   7.020  1.00  0.00
ATOM   2226  H1  WAT   137      10.009  -2.188   7.524  1.00  0.00
ATOM   2227  H2  WAT   137       9.127  -1.023   7.128  1.00  0.00
TER
ATOM   2228  O   WAT   138      11.515  -5.540  10.335  1.00  0.00
ATOM   2229  H1  WAT   138      12.299  -5.760  10.838  1.00  0.00
ATOM   2230  H2  WAT   138      11.417  -4.594  10.443  1.00  0.00
TER
ATOM   2231  O   WAT   139       6.955  -0.867   8.320  1.00  0.00
ATOM   2232  H1  WAT   139       7.738  -1.087   8.824  1.00  0.00
ATOM   2233  H2  WAT   139       6.857   0.079   8.429  1.00  0.00
TER
ATOM   2234  O   WAT   140       8.135  -3.329  11.006  1.00  0.00
ATOM   2235  H1  WAT   140       8.919  -3.548  11.510  1.00  0.00
ATOM   2236  H2  WAT   140       8.037  -2.383  11.115  1.00  0.00
TER
ATOM   2237  O   WAT   141       8.609  -1.801  15.275  1.00  0.00
ATOM   2238  H1  WAT   141       9.393  -2.021  15.779  1.00  0.00
ATOM   2239  H2  WAT   141       8.511  -0.855  15.384  1.00  0.00
TER
ATOM   2240  O   WAT   142       5.075   2.812   8.924  1.00  0.00
ATOM   2241  H1  WAT   142       5.859   2.593   9.427  1.00  0.00
ATOM   2242  H2  WAT   142       4.977   3.758   9.032  1.00  0.00
TER
ATOM   2243  O   WAT   143       2.856   2.993  12.657  1.00  0.00
ATOM   2244  H1  WAT   143       3.640   2.774  13.161  1.00  0.00
ATOM   2245  H2  WAT   143       2.758   3.939  12.766  1.00  0.00
TER
ATOM   2246  O   WAT   144       0.904  -0.226  13.592  1.00  0.00
ATOM   2247  H1  WAT   144       1.688  -0.445  14.095  1.00  0.00
ATOM   2248  H2  WAT   144       0.806   0.720  13.700  1.00  0.00
TER
ATOM   2249  O   WAT   145       4.791  -4.071  14.753  1.00  0.00
ATOM   2250  H1  WAT   145       5.575  -4.291  15.257  1.00  0.00
ATOM   2251  H2  WAT   145       4.693  -3.125  14.862  1.00  0.00
TER
ATOM   2252  O   WAT   146       0.229  -2.064   7.686  1.00  0.00
ATOM   2253  H1  WAT   146       1.013  -2.283   8.190  1.00  0.00
ATOM   2254  H2  WAT   146       0.131  -1.118   7.795  1.00  0.00
TER
ATOM   2255  O   WAT   147      -0.524  -2.552  11.110  1.00  0.00
ATOM   2256  H1  WAT   147       0.260  -2.771  11.613  1.00  0.00
ATOM   2257  H2  WAT   147      -0.622  -1.606  11.218  1.00  0.00
TER
ATOM   2258  O   WAT   148       0.233   4.074  12.290  1.00  0.00
ATOM   2259  H1  WAT   148       1.017   3.855  12.793  1.00  0.00
ATOM   2260  H2  WAT   148       0.135   5.020  12.398  1.00  0.00
TER
ATOM   2261  O   WAT   149      -2.907   1.518  16.134  1.00  0.00
ATOM   2262  H1  WAT   149      -2.123   1.298  16.638  1.00  0.00
ATOM   2263  H2  WAT   149      -3.005   2.464  16.243  1.00  0.00
TER
ATOM   2264  O   WAT   150      -5.086   6.931  14.259  1.00  0.00
ATOM   2265  H1  WAT   150      -4.302   6.711  14.762  1.00  0.00
ATOM   2266  H2  WAT   150      -5.184   7.877  14.367  1.00  0.00
TER
ATOM   2267  O   WAT   151      -3.264  -1.657  13.503  1.00  0.00
ATOM   2268  H1  WAT   151      -2.480  -1.876  14.006  1.00  0.00
ATOM   2269  H2  WAT   151      -3.362  -0.711  13.611  1.00  0.00
TER
ATOM   2270  O   WAT   152     -10.325  -1.150  11.292  1.00  0.00
ATOM   2271  H1  WAT   152      -9.541  -1.369  11.796  1.00  0.00
ATOM   2272  H2  WAT   152     -10.423  -0.204  11.401  1.00  0.00
TER
ATOM   2273  O   WAT   153      -4.609  -0.420  16.785  1.00  0.00
ATOM   2274  H1  WAT   153      -3.825  -0.639  17.289  1.00  0.00
ATOM   2275  H2  WAT   153      -4.707   0.526  16.894  1.00  0.00
TER
ATOM   2276  O   WAT   154     -10.721  -5.061  13.344  1.00  0.00
ATOM   2277  H1  WAT   154      -9.937  -5.280  13.847  1.00  0.00
ATOM   2278  H2  WAT   154     -10.819  -4.115  13.452  1.00  0.00
TER
ATOM   2279  O   WAT   155     -10.878  -1.457  15.443  1.00  0.00
ATOM   2280  H1  WAT   155     -10.094  -1.677  15.947  1.00  0.00
ATOM   2281  H2  WAT   155     -10.976  -0.511  15.552  1.00  0.00
TER
ATOM   2282  O   WAT   156     -10.343   1.232  12.932  1.00  0.00
ATOM   2283  H1  WAT   156      -9.559   1.012  13.436  1.00  0.00
ATOM   2284  H2  WAT   156     -10.441   2.177  13.041  1.00  0.00
TER
ATOM   2285  O   WAT   157      -5.384   5.742  18.713  1.00  0.00
ATOM   2286  H1  WAT   157      -4.600   5.523  19.217  1.00  0.00
ATOM   2287  H2  WAT   157      -5.482   6.688  18.822  1.00  0.00
TER
ATOM   2288  O   WAT   158     -14.105   3.851  20.146  1.00  0.00
ATOM   2289  H1  WAT   158     -13.321   3.631  20.650  1.00  0.00
ATOM   2290  H2  WAT   158     -14.203   4.797  20.255  1.00  0.00
TER
ATOM   2291  O   WAT   159     -10.430   2.058  23.111  1.00  0.00
ATOM   2292  H1  WAT   159      -9.646   1.838  23.614  1.00  0.00
ATOM   2293  H2  WAT   159     -10.528   3.004  23.219  1.00  0.00
TER
ATOM   2294  O   WAT   160     -11.111   6.093  23.042  1.00  0.00
ATOM   2295  H1  WAT   160     -10.328   5.874  23.545  1.00  0.00
ATOM   2296  H2  WAT   160     -11.209   7.039  23.150  1.00  0.00
TER
ATOM   2297  O   WAT   161      -6.539   1.001  21.992  1.00  0.00
ATOM   2298  H1  WAT   161      -5.755   0.782  22.495  1.00  0.00
ATOM   2299  H2  WAT   161      -6.637   1.947  22.100  1.00  0.00
TER
ATOM   2300  O   WAT   162      -7.249   7.063  20.440  1.00  0.00
ATOM   2301  H1  WAT   162      -6.465   6.843  20.944  1.00  0.00
ATOM   2302  H2  WAT   162      -7.347   8.009  20.549  1.00  0.00
TER
ATOM   2303  O   WAT   163     -11.248   3.328  11.363  1.00  0.00
ATOM   2304  H1  WAT   163     -10.464   3.109  11.867  1.00  0.00
ATOM   2305  H2  WAT   163     -11.346   4.274  11.472  1.00  0.00
TER
ATOM   2306  O   WAT   164     -11.524   6.551   8.793  1.00  0.00
ATOM   2307  H1  WAT   164     -10.740   6.332   9.297  1.00  0.00
ATOM   2308  H2  WAT   164     -11.622   7.497   8.902  1.00  0.00
TER
ATOM   2309  O   WAT   165      -9.033   6.351   7.474  1.00  0.00
ATOM   2310  H1  WAT   165      -8.249   6.132   7.977  1.00  0.00
ATOM   2311  H2  WAT   165      -9.131   7.297   7.582  1.00  0.00
TER
ATOM   2312  O   WAT   166     -10.161   9.955   9.901  1.00  0.00
ATOM   2313  H1  WAT   166      -9.377   9.735  10.405  1.00  0.00
ATOM   2314  H2  WAT   166     -10.259  10.901  10.010  1.00  0.00
TER
ATOM   2315  O   WAT   167      15.853  -6.644  11.593  1.00  0.00
ATOM   2316  H1  WAT   167      16.636  -6.863  12.097  1.00  0.00
ATOM   2317  H2  WAT   167      15.754  -5.698  11.702  1.00  0.00
TER
ATOM   2318  O   WAT   168     -13.174   7.053  11.009  1.00  0.00
ATOM   2319  H1  WAT   168     -12.390   6.833  11.513  1.00  0.00
ATOM   2320  H2  WAT   168     -13.272   7.999  11.118  1.00  0.00
TER
ATOM   2321  O   WAT   169       8.625  -4.644   7.070  1.00  0.00
ATOM   2322  H1  WAT   169       9.409  -4.864   7.573  1.00  0.00
ATOM   2323  H2  WAT   169       8.527  -3.698   7.178  1.00  0.00
TER
ATOM   2324  O   WAT   170      13.705  -7.228  10.017  1.00  0.00
ATOM   2325  H1  WAT   170      14.489  -7.447  10.521  1.00  0.00
ATOM   2326  H2  WAT   170      13.607  -6.282  10.126  1.00  0.00
TER
ATOM   2327  O   WAT   171     -17.869  -1.747  10.344  1.00  0.00
ATOM   2328  H1  WAT   171     -17.085  -1.967  10.848  1.00  0.00
ATOM   2329  H2  WAT   171     -17.967  -0.801  10.453  1.00  0.00
TER
ATOM   2330  O   WAT   172       6.252  -3.630   8.663  1.00  0.00
ATOM   2331  H1  WAT   172       7.036  -3.849   9.166  1.00  0.00
ATOM   2332  H2  WAT   172       6.154  -2.684   8.771  1.00  0.00
TER
ATOM   2333  O   WAT   173       6.720  -4.803  12.873  1.00  0.00
ATOM   2334  H1  WAT   173       7.504  -5.023  13.377  1.00  0.00
ATOM   2335  H2  WAT   173       6.622  -3.857  12.982  1.00  0.00
TER
ATOM   2336  O   WAT   174       6.649  -3.258  16.785  1.00  0.00
ATOM   2337  H1  WAT   174       7.433  -3.478  17.289  1.00  0.00
ATOM   2338  H2  WAT   174       6.551  -2.312  16.894  1.00  0.00
TER
ATOM   2339  O   WAT   175       0.517  -3.292  13.600  1.00  0.00
ATOM   2340  H1  WAT   175       1.301  -3.511  14.104  1.00  0.00
ATOM   2341  H2  WAT   175       0.419  -2.346  13.709  1.00  0.00
TER
ATOM   2342  O   WAT   176       2.669  -2.238  14.907  1.00  0.00
ATOM   2343  H1  WAT   176       3.453  -2.458  15.411  1.00  0.00
ATOM   2344  H2  WAT   176       2.571  -1.292  15.016  1.00  0.00
TER
ATOM   2345  O   WAT   177       5.308  -7.019  11.635  1.00  0.00
ATOM   2346  H1  WAT   177       6.092  -7.238  12.139  1.00  0.00
ATOM   2347  H2  WAT   177       5.210  -6.073  11.744  1.00  0.00
TER
ATOM   2348  O   WAT   178     -13.179   0.975   4.983  1.00  0.00
ATOM   2349  H1  WAT   178     -12.396   0.756   5.487  1.00  0.00
ATOM   2350  H2  WAT   178     -13.277   1.921   5.092  1.00  0.00
TER
ATOM   2351  O   WAT   179     -21.455   9.190   3.720  1.00  0.00
ATOM   2352  H1  WAT   179     -20.671   8.971   4.223  1.00  0.00
ATOM   2353  H2  WAT   179     -21.553  10.136   3.828  1.00  0.00
TER
ATOM   2354  O   WAT   180     -20.471  10.300   6.169  1.00  0.00
ATOM   2355  H1  WAT   180     -19.687  10.081   6.672  1.00  0.00
ATOM   2356  H2  WAT   180     -20.569  11.246   6.277  1.00  0.00
TER
ATOM   2357  O   WAT   181     -18.700   7.863   1.827  1.00  0.00
ATOM   2358  H1  WAT   181     -17.916   7.643   2.331  1.00  0.00
ATOM   2359  H2  WAT   181     -18.798   8.809   1.935  1.00  0.00
TER
ATOM   2360  O   WAT   182     -13.194  -3.703  13.903  1.00  0.00
ATOM   2361  H1  WAT   182     -12.410  -3.923  14.407  1.00  0.00
ATOM   2362  H2  WAT   182     -13.292  -2.757  14.012  1.00  0.00
TER
ATOM   2363  O   WAT   183     -20.968  -0.093   7.734  1.00  0.00
ATOM   2364  H1  WAT   183     -20.184  -0.312   8.237  1.00  0.00
ATOM   2365  H2  WAT   183     -21.066   0.853   7.842  1.00  0.00
TER
ATOM   2366  O   WAT   184     -22.553   2.292   6.157  1.00  0.00
ATOM   2367  H1  WAT   184     -21.769   2.073   6.660  1.00  0.00
ATOM   2368  H2  WAT   184     -22.651   3.238   6.265  1.00  0.00
TER
ATOM   2369  O   WAT   185     -13.866  -2.623   1.272  1.00  0.00
ATOM   2370  H1  WAT   185     -13.082  -2.843   1.776  1.00  0.00
ATOM   2371  H2  WAT   185     -13.964  -1.677   1.381  1.00  0.00
TER
ATOM   2372  O   WAT   186     -14.171  -1.270   3.771  1.00  0.00
ATOM   2373  H1  WAT   186     -13.387  -1.489   4.274  1.00  0.00
ATOM   2374  H2  WAT   186     -14.269  -0.324   3.879  1.00  0.00
TER
ATOM   2375  O   WAT   187     -15.400  -4.987   1.320  1.00  0.00
ATOM   2376  H1  WAT   187     -14.616  -5.207   1.824  1.00  0.00
ATOM   2377  H2  WAT   187     -15.498  -4.041   1.429  1.00  0.00
TER
ATOM   2378  O   WAT   188     -14.278  -5.311   4.013  1.00  0.00
ATOM   2379  H1  WAT   188     -13.494  -5.531   4.517  1.00  0.00
ATOM   2380  H2  WAT   188     -14.376  -4.365   4.122  1.00  0.00
TER
ATOM   2381  O   WAT   189     -13.606   4.358  23.143  1.00  0.00
ATOM   2382  H1  WAT   189     -12.822   4.138  23.647  1.00  0.00
ATOM   2383  H2  WAT   189     -13.704   5.304  23.252  1.00  0.00
TER
ATOM   2384  O   WAT   190      -8.879  -0.318  22.989  1.00  0.00
ATOM   2385  H1  WAT   190      -8.095  -0.537  23.493  1.00  0.00
ATOM   2386  H2  WAT   190      -8.977   0.628  23.098  1.00  0.00
TER
ATOM   2387  O   WAT   191      -4.287  -0.129  23.053  1.00  0.00
ATOM   2388  H1  WAT   191      -3.503  -0.348  23.556  1.00  0.00
ATOM   2389  H2  WAT   191      -4.385   0.817  23.161  1.00  0.00
TER
ATOM   2390  O   WAT   192      -6.586   7.144   6.574  1.00  0.00
ATOM   2391  H1  WAT   192      -5.802   6.925   7.078  1.00  0.00
ATOM   2392  H2  WAT   192      -6.684   8.090   6.683  1.00  0.00
TER
ATOM   2393  O   WAT   193     -20.491   4.541  -1.098  1.00  0.00
ATOM   2394  H1  WAT   193     -19.707   4.322  -0.594  1.00  0.00
ATOM   2395  H2  WAT   193     -20.589   5.487  -0.989  1.00  0.00
TER
ATOM   2396  O   WAT   194     -17.230   5.944   0.267  1.00  0.00
ATOM   2397  H1  WAT   194     -16.446   5.724   0.771  1.00  0.00
ATOM   2398  H2  WAT   194     -17.328   6.890   0.376  1.00  0.00
TER
ATOM   2399  O   WAT   195     -20.841  -1.926   9.965  1.00  0.00
ATOM   2400  H1  WAT   195     -20.057  -2.145  10.468  1.00  0.00
ATOM   2401  H2  WAT   195     -20.939  -0.980  10.073  1.00  0.00
TER
ATOM   2402  O   WAT   196     -13.332  -7.955   3.162  1.00  0.00
ATOM   2403  H1  WAT   196     -12.548  -8.174   3.666  1.00  0.00
ATOM   2404  H2  WAT   196     -13.430  -7.009   3.271  1.00  0.00
TER
ATOM   2405  O   WAT   197     -22.795   3.236   0.698  1.00  0.00
ATOM   2406  H1  WAT   197     -22.011   3.017   1.202  1.00  0.00
ATOM   2407  H2  WAT   197     -22.893   4.182   0.807  1.00  0.00
TER
ATOM   2408  O   WAT   198     -19.678  -1.892  -4.762  1.00  0.00
ATOM   2409  H1  WAT   198     -18.895  -2.112  -4.259  1.00  0.00
ATOM   2410  H2  WAT   198     -19.776  -0.946  -4.654  1.00  0.00
TER
ATOM   2411  O   WAT   199     -24.514   2.627  -6.737  1.00  0.00
ATOM   2412  H1  WAT   199     -23.730   2.408  -6.234  1.00  0.00
ATOM   2413  H2  WAT   199     -24.612   3.573  -6.629  1.00  0.00
TER
ATOM   2414  O   WAT   200     -21.859  -0.211  -5.905  1.00  0.00
ATOM   2415  H1  WAT   200     -21.075  -0.431  -5.401  1.00  0.00
ATOM   2416  H2  WAT   200     -21.957   0.735  -5.796  1.00  0.00
TER
ATOM   2417  O   WAT   201     -22.793   5.103   3.057  1.00  0.00
ATOM   2418  H1  WAT   201     -22.009   4.884   3.560  1.00  0.00
ATOM   2419  H2  WAT   201     -22.891   6.049   3.165  1.00  0.00
TER
ATOM   2420  O   WAT   202     -20.632  -1.511  -7.953  1.00  0.00
ATOM   2421  H1  WAT   202     -19.848  -1.730  -7.449  1.00  0.00
ATOM   2422  H2  WAT   202     -20.730  -0.565  -7.844  1.00  0.00
TER
ATOM   2423  O   WAT   203     -17.941  -3.923  -5.791  1.00  0.00
ATOM   2424  H1  WAT   203     -17.157  -4.142  -5.287  1.00  0.00
ATOM   2425  H2  WAT   203     -18.039  -2.977  -5.682  1.00  0.00
TER
ATOM   2426  O   WAT   204     -23.939   1.385  -9.257  1.00  0.00
ATOM   2427  H1  WAT   204     -23.155   1.165  -8.753  1.00  0.00
ATOM   2428  H2  WAT   204     -24.037   2.331  -9.148  1.00  0.00
TER
ATOM   2429  O   WAT   205     -17.347   9.593  -2.855  1.00  0.00
ATOM   2430  H1  WAT   205     -16.563   9.373  -2.352  1.00  0.00
ATOM   2431  H2  WAT   205     -17.445  10.539  -2.747  1.00  0.00
TER
ATOM   2432  O   WAT   206     -16.712   8.041  -0.300  1.00  0.00
ATOM   2433  H1  WAT   206     -15.928   7.822   0.203  1.00  0.00
ATOM   2434  H2  WAT   206     -16.810   8.987  -0.192  1.00  0.00
TER
ATOM   2435  O   WAT   207     -16.214  -2.938 -12.561  1.00  0.00
ATOM   2436  H1  WAT   207     -15.430  -3.157 -12.057  1.00  0.00
ATOM   2437  H2  WAT   207     -16.312  -1.992 -12.452  1.00  0.00
TER
ATOM   2438  O   WAT   208      -6.245  -8.404  -3.692  1.00  0.00
ATOM   2439  H1  WAT   208      -5.461  -8.624  -3.188  1.00  0.00
ATOM   2440  H2  WAT   208      -6.343  -7.459  -3.583  1.00  0.00
TER
ATOM   2441  O   WAT   209      -9.651  -9.340  -1.744  1.00  0.00
ATOM   2442  H1  WAT   209      -8.867  -9.559  -1.241  1.00  0.00
ATOM   2443  H2  WAT   209      -9.749  -8.394  -1.636  1.00  0.00
TER
ATOM   2444  O   WAT   210     -14.959 -13.487  -4.390  1.00  0.00
ATOM   2445  H1  WAT   210     -14.175 -13.706  -3.886  1.00  0.00
ATOM   2446  H2  WAT   210     -15.057 -12.541  -4.281  1.00  0.00
TER
ATOM   2447  O   WAT   211     -12.437  -8.761  -2.527  1.00  0.00
ATOM   2448  H1  WAT   211     -11.653  -8.980  -2.023  1.00  0.00
ATOM   2449  H2  WAT   211     -12.535  -7.815  -2.418  1.00  0.00
TER
ATOM   2450  O   WAT   212      -5.823  -4.730 -15.778  1.00  0.00
ATOM   2451  H1  WAT   212      -5.039  -4.949 -15.275  1.00  0.00
ATOM   2452  H2  WAT   212      -5.921  -3.784 -15.670  1.00  0.00
TER
ATOM   2453  O   WAT   213     -14.865  -0.331 -13.300  1.00  0.00
ATOM   2454  H1  WAT   213     -14.081  -0.550 -12.796  1.00  0.00
ATOM   2455  H2  WAT   213     -14.963   0.615 -13.191  1.00  0.00
TER
ATOM   2456  O   WAT   214      -1.845 -14.934  -3.321  1.00  0.00
ATOM   2457  H1  WAT   214      -1.061 -15.153  -2.818  1.00  0.00
ATOM   2458  H2  WAT   214      -1.943 -13.988  -3.213  1.00  0.00
TER
ATOM   2459  O   WAT   215       4.836 -12.608 -11.675  1.00  0.00
ATOM   2460  H1  WAT   215       5.620 -12.827 -11.172  1.00  0.00
ATOM   2461  H2  WAT   215       4.738 -11.662 -11.567  1.00  0.00
TER
ATOM   2462  O   WAT   216      -8.860  -7.148  -3.125  1.00  0.00
ATOM   2463  H1  WAT   216      -8.076  -7.367  -2.621  1.00  0.00
ATOM   2464  H2  WAT   216      -8.958  -6.202  -3.016  1.00  0.00
TER
ATOM   2465  O   WAT   217     -16.838 -10.106  -4.033  1.00  0.00
ATOM   2466  H1  WAT   217     -16.054 -10.325  -3.530  1.00  0.00
ATOM   2467  H2  WAT   217     -16.936  -9.160  -3.925  1.00  0.00
TER
ATOM   2468  O   WAT   218      -1.003  -9.383   2.305  1.00  0.00
ATOM   2469  H1  WAT   218      -0.219  -9.602   2.808  1.00  0.00
ATOM   2470  H2  WAT   218      -1.101  -8.437   2.413  1.00  0.00
TER
ATOM   2471  O   WAT   219       3.177  -7.608   5.050  1.00  0.00
ATOM   2472  H1  WAT   219       3.961  -7.827   5.554  1.00  0.00
ATOM   2473  H2  WAT   219       3.079  -6.662   5.159  1.00  0.00
TER
ATOM   2474  O   WAT   220       2.246 -14.230  -4.380  1.00  0.00
ATOM   2475  H1  WAT   220       3.030 -14.450  -3.876  1.00  0.00
ATOM   2476  H2  WAT   220       2.148 -13.284  -4.272  1.00  0.00
TER
ATOM   2477  O   WAT   221       4.666 -12.355  -0.825  1.00  0.00
ATOM   2478  H1  WAT   221       5.450 -12.574  -0.322  1.00  0.00
ATOM   2479  H2  WAT   221       4.568 -11.409  -0.717  1.00  0.00
TER
ATOM   2480  O   WAT   222       9.640  -7.093   1.582  1.00  0.00
ATOM   2481  H1  WAT   222      10.424  -7.313   2.086  1.00  0.00
ATOM   2482  H2  WAT   222       9.542  -6.147   1.691  1.00  0.00
TER
ATOM   2483  O   WAT   223       5.763  -6.961   6.000  1.00  0.00
ATOM   2484  H1  WAT   223       6.547  -7.181   6.504  1.00  0.00
ATOM   2485  H2  WAT   223       5.665  -6.015   6.108  1.00  0.00
TER
ATOM   2486  O   WAT   224      12.523  -6.401   0.766  1.00  0.00
ATOM   2487  H1  WAT   224      13.307  -6.620   1.270  1.00  0.00
ATOM   2488  H2  WAT   224      12.425  -5.455   0.875  1.00  0.00
TER
ATOM   2489  O   WAT   225      -6.326  -9.940  -6.658  1.00  0.00
ATOM   2490  H1  WAT   225      -5.542 -10.160  -6.155  1.00  0.00
ATOM   2491  H2  WAT   225      -6.424  -8.994  -6.550  1.00  0.00
TER
ATOM   2492  O   WAT   226     -16.298  -8.845  -6.532  1.00  0.00
ATOM   2493  H1  WAT   226     -15.514  -9.064  -6.029  1.00  0.00
ATOM   2494  H2  WAT   226     -16.396  -7.899  -6.424  1.00  0.00
TER
ATOM   2495  O   WAT   227     -13.365 -10.612  -4.456  1.00  0.00
ATOM   2496  H1  WAT   227     -12.581 -10.831  -3.952  1.00  0.00
ATOM   2497  H2  WAT   227     -13.463  -9.666  -4.347  1.00  0.00
TER
ATOM   2498  O   WAT   228      16.581  -0.847  -3.555  1.00  0.00
ATOM   2499  H1  WAT   228      17.365  -1.066  -3.051  1.00  0.00
ATOM   2500  H2  WAT   228      16.483   0.099  -3.446  1.00  0.00
TER
ATOM   2501  O   WAT   229      20.912   0.462  -2.449  1.00  0.00
ATOM   2502  H1  WAT   229      21.696   0.243  -1.946  1.00  0.00
ATOM   2503  H2  WAT   229      20.814   1.408  -2.341  1.00  0.00
TER
ATOM   2504  O   WAT   230      23.926   2.889   2.759  1.00  0.00
ATOM   2505  H1  WAT   230      24.710   2.669   3.263  1.00  0.00
ATOM   2506  H2  WAT   230      23.828   3.835   2.868  1.00  0.00
TER
ATOM   2507  O   WAT   231      26.732  -3.586   6.062  1.00  0.00
ATOM   2508  H1  WAT   231      27.516  -3.805   6.565  1.00  0.00
ATOM   2509  H2  WAT   231      26.634  -2.640   6.170  1.00  0.00
TER
ATOM   2510  O   WAT   232      22.201   6.433   2.969  1.00  0.00
ATOM   2511  H1  WAT   232      22.985   6.214   3.472  1.00  0.00
ATOM   2512  H2  WAT   232      22.103   7.379   3.077  1.00  0.00
TER
ATOM   2513  O   WAT   233      16.502   6.854  10.734  1.00  0.00
ATOM   2514  H1  WAT   233      17.285   6.635  11.238  1.00  0.00
ATOM   2515  H2  WAT   233      16.404   7.800  10.843  1.00  0.00
TER
ATOM   2516  O   WAT   234      18.760  10.922   4.399  1.00  0.00
ATOM   2517  H1  WAT   234      19.544  10.702   4.903  1.00  0.00
ATOM   2518  H2  WAT   234      18.662  11.868   4.508  1.00  0.00
TER
ATOM   2519  O   WAT   235      30.059  -0.232   5.022  1.00  0.00
ATOM   2520  H1  WAT   235      30.843  -0.451   5.526  1.00  0.00
ATOM   2521  H2  WAT   235      29.961   0.714   5.131  1.00  0.00
TER
ATOM   2522  O   WAT   236      -4.013  -6.033 -13.726  1.00  0.00
ATOM   2523  H1  WAT   236      -3.229  -6.253 -13.222  1.00  0.00
ATOM   2524  H2  WAT   236      -4.111  -5.088 -13.617  1.00  0.00
TER
ATOM   2525  O   WAT   237      -9.861  -5.968 -13.720  1.00  0.00
ATOM   2526  H1  WAT   237      -9.077  -6.187 -13.217  1.00  0.00
ATOM   2527  H2  WAT   237      -9.959  -5.022 -13.612  1.00  0.00
TER
ATOM   2528  O   WAT   238       0.025 -10.564  -7.119  1.00  0.00
ATOM   2529  H1  WAT   238       0.809 -10.783  -6.616  1.00  0.00
ATOM   2530  H2  WAT   238      -0.073  -9.618  -7.011  1.00  0.00
TER
ATOM   2531  O   WAT   239      -1.039 -12.226  -2.385  1.00  0.00
ATOM   2532  H1  WAT   239      -0.255 -12.446  -1.882  1.00  0.00
ATOM   2533  H2  WAT   239      -1.137 -11.280  -2.277  1.00  0.00
TER
ATOM   2534  O   WAT   240      -0.208   8.234   5.339  1.00  0.00
ATOM   2535  H1  WAT   240       0.576   8.015   5.842  1.00  0.00
ATOM   2536  H2  WAT   240      -0.306   9.180   5.447  1.00  0.00
TER
ATOM   2537  O   WAT   241      -3.634  -9.880 -13.374  1.00  0.00
ATOM   2538  H1  WAT   241      -2.850 -10.099 -12.870  1.00  0.00
ATOM   2539  H2  WAT   241      -3.732  -8.934 -13.265  1.00  0.00
TER
ATOM   2540  O   WAT   242       0.308 -11.784 -11.670  1.00  0.00
ATOM   2541  H1  WAT   242       1.092 -12.004 -11.166  1.00  0.00
ATOM   2542  H2  WAT   242       0.210 -10.838 -11.561  1.00  0.00
TER
ATOM   2543  O   WAT   243      -1.170 -14.663  -6.088  1.00  0.00
ATOM   2544  H1  WAT   243      -0.386 -14.882  -5.585  1.00  0.00
ATOM   2545  H2  WAT   243      -1.268 -13.717  -5.980  1.00  0.00
TER
ATOM   2546  O   WAT   244       3.252  -8.759  -8.857  1.00  0.00
ATOM   2547  H1  WAT   244       4.036  -8.979  -8.353  1.00  0.00
ATOM   2548  H2  WAT   244       3.154  -7.813  -8.749  1.00  0.00
TER
ATOM   2549  O   WAT   245      -0.261  -2.199 -17.335  1.00  0.00
ATOM   2550  H1  WAT   245       0.523  -2.419 -16.832  1.00  0.00
ATOM   2551  H2  WAT   245      -0.359  -1.253 -17.227  1.00  0.00
TER
ATOM   2552  O   WAT   246       4.200  -5.225   7.724  1.00  0.00
ATOM   2553  H1  WAT   246       4.984  -5.444   8.228  1.00  0.00
ATOM   2554  H2  WAT   246       4.102  -4.279   7.833  1.00  0.00
TER
ATOM   2555  O   WAT   247       2.868  -6.323  10.012  1.00  0.00
ATOM   2556  H1  WAT   247       3.652  -6.543  10.516  1.00  0.00
ATOM   2557  H2  WAT   247       2.770  -5.377  10.121  1.00  0.00
TER
ATOM   2558  O   WAT   248       6.241 -10.035 -11.827  1.00  0.00
ATOM   2559  H1  WAT   248       7.025 -10.254 -11.323  1.00  0.00
ATOM   2560  H2  WAT   248       6.143  -9.089 -11.718  1.00  0.00
TER
ATOM   2561  O   WAT   249       1.434  -6.092 -17.680  1.00  0.00
ATOM   2562  H1  WAT   249       2.218  -6.311 -17.177  1.00  0.00
ATOM   2563  H2  WAT   249       1.336  -5.146 -17.572  1.00  0.00
TER
ATOM   2564  O   WAT   250       7.451  -8.672 -14.223  1.00  0.00
ATOM   2565  H1  WAT   250       8.235  -8.892 -13.719  1.00  0.00
ATOM   2566  H2  WAT   250       7.353  -7.726 -14.114  1.00  0.00
TER
ATOM   2567  O   WAT   251     -10.659 -10.318   7.127  1.00  0.00
ATOM   2568  H1  WAT   251      -9.875 -10.537   7.631  1.00  0.00
ATOM   2569  H2  WAT   251     -10.757  -9.372   7.236  1.00  0.00
TER
ATOM   2570  O   WAT   252     -12.848  -9.997   1.151  1.00  0.00
ATOM   2571  H1  WAT   252     -12.064 -10.216   1.655  1.00  0.00
ATOM   2572  H2  WAT   252     -12.946  -9.051   1.260  1.00  0.00
TER
ATOM   2573  O   WAT   253     -19.976  -4.646   9.256  1.00  0.00
ATOM   2574  H1  WAT   253     -19.192  -4.865   9.759  1.00  0.00
ATOM   2575  H2  WAT   253     -20.074  -3.700   9.364  1.00  0.00
TER
ATOM   2576  O   WAT   254       7.893 -11.139  -9.822  1.00  0.00
ATOM   2577  H1  WAT   254       8.677 -11.358  -9.318  1.00  0.00
ATOM   2578  H2  WAT   254       7.795 -10.193  -9.713  1.00  0.00
TER
ATOM   2579  O   WAT   255       8.555  -7.327 -12.074  1.00  0.00
ATOM   2580  H1  WAT   255       9.339  -7.546 -11.571  1.00  0.00
ATOM   2581  H2  WAT   255       8.457  -6.381 -11.966  1.00  0.00
TER
ATOM   2582  O   WAT   256     -11.392  10.128  -6.868  1.00  0.00
ATOM   2583  H1  WAT   256     -10.609   9.909  -6.365  1.00  0.00
ATOM   2584  H2  WAT   256     -11.490  11.074  -6.760  1.00  0.00
TER
ATOM   2585  O   WAT   257       6.330  -1.111  -0.718  1.00  0.00
ATOM   2586  H1  WAT   257       7.114  -1.331  -0.214  1.00  0.00
ATOM   2587  H2  WAT   257       6.232  -0.166  -0.609  1.00  0.00
TER
ATOM   2588  O   WAT   258      -2.445  11.070   4.736  1.00  0.00
ATOM   2589  H1  WAT   258      -1.661  10.850   5.240  1.00  0.00
ATOM   2590  H2  WAT   258      -2.543  12.016   4.845  1.00  0.00
TER
ATOM   2591  O   WAT   259       1.588  -8.995   1.050  1.00  0.00
ATOM   2592  H1  WAT   259       2.372  -9.214   1.554  1.00  0.00
ATOM   2593  H2  WAT   259       1.490  -8.049   1.159  1.00  0.00
TER
ATOM   2594  O   WAT   260       0.825  -7.217   3.229  1.00  0.00
ATOM   2595  H1  WAT   260       1.609  -7.436   3.732  1.00  0.00
ATOM   2596  H2  WAT   260       0.727  -6.271   3.337  1.00  0.00
TER
ATOM   2597  O   WAT   261       3.335 -11.613  -4.888  1.00  0.00
ATOM   2598  H1  WAT   261       4.119 -11.832  -4.384  1.00  0.00
ATOM   2599  H2  WAT   261       3.237 -10.667  -4.779  1.00  0.00
TER
ATOM   2600  O   WAT   262       4.723  -9.622  -2.059  1.00  0.00
ATOM   2601  H1  WAT   262       5.507  -9.842  -1.555  1.00  0.00
ATOM   2602  H2  WAT   262       4.625  -8.676  -1.950  1.00  0.00
TER
ATOM   2603  O   WAT   263       1.821 -11.238  -0.779  1.00  0.00
ATOM   2604  H1  WAT   263       2.605 -11.458  -0.276  1.00  0.00
ATOM   2605  H2  WAT   263       1.723 -10.292  -0.671  1.00  0.00
TER
ATOM   2606  O   WAT   264       2.454 -10.803  -7.292  1.00  0.00
ATOM   2607  H1  WAT   264       3.238 -11.022  -6.789  1.00  0.00
ATOM   2608  H2  WAT   264       2.356  -9.857  -7.184  1.00  0.00
TER
ATOM   2609  O   WAT   265      -8.451  10.658  -9.823  1.00  0.00
ATOM   2610  H1  WAT   265      -7.667  10.439  -9.320  1.00  0.00
ATOM   2611  H2  WAT   265      -8.549  11.604  -9.715  1.00  0.00
TER
ATOM   2612  O   WAT   266       4.860  -9.618   1.977  1.00  0.00
ATOM   2613  H1  WAT   266       5.644  -9.838   2.481  1.00  0.00
ATOM   2614  H2  WAT   266       4.762  -8.672   2.086  1.00  0.00
TER
ATOM   2615  O   WAT   267       8.735  -4.538   0.732  1.00  0.00
ATOM   2616  H1  WAT   267       9.519  -4.758   1.236  1.00  0.00
ATOM   2617  H2  WAT   267       8.637  -3.592   0.841  1.00  0.00
TER
ATOM   2618  O   WAT   268       7.663  -5.435   4.573  1.00  0.00
ATOM   2619  H1  WAT   268       8.447  -5.654   5.077  1.00  0.00
ATOM   2620  H2  WAT   268       7.565  -4.489   4.682  1.00  0.00
TER
ATOM   2621  O   WAT   269      16.236  11.613  -7.617  1.00  0.00
ATOM   2622  H1  WAT   269      17.020  11.393  -7.113  1.00  0.00
ATOM   2623  H2  WAT   269      16.138  12.559  -7.508  1.00  0.00
TER
ATOM   2624  O   WAT   270       6.033   1.336   2.427  1.00  0.00
ATOM   2625  H1  WAT   270       6.817   1.116   2.931  1.00  0.00
ATOM   2626  H2  WAT   270       5.935   2.282   2.536  1.00  0.00
TER
ATOM   2627  O   WAT   271      13.912  14.574  -1.151  1.00  0.00
ATOM   2628  H1  WAT   271      14.696  14.354  -0.647  1.00  0.00
ATOM   2629  H2  WAT   271      13.814  15.520  -1.042  1.00  0.00
TER
ATOM   2630  O   WAT   272      17.330   1.871  -4.203  1.00  0.00
ATOM   2631  H1  WAT   272      18.114   1.651  -3.699  1.00  0.00
ATOM   2632  H2  WAT   272      17.232   2.816  -4.094  1.00  0.00
TER
ATOM   2633  O   WAT   273      11.292  -3.842   0.549  1.00  0.00
ATOM   2634  H1  WAT   273      12.076  -4.061   1.053  1.00  0.00
ATOM   2635  H2  WAT   273      11.194  -2.896   0.657  1.00  0.00
TER
ATOM   2636  O   WAT   274      13.517  -7.744   7.393  1.00  0.00
ATOM   2637  H1  WAT   274      14.301  -7.963   7.897  1.00  0.00
ATOM   2638  H2  WAT   274      13.419  -6.798   7.502  1.00  0.00
TER
ATOM   2639  O   WAT   275       9.730  -7.643   4.322  1.00  0.00
ATOM   2640  H1  WAT   275      10.514  -7.863   4.826  1.00  0.00
ATOM   2641  H2  WAT   275       9.632  -6.697   4.431  1.00  0.00
TER
ATOM   2642  O   WAT   276       9.881  -6.799   8.190  1.00  0.00
ATOM   2643  H1  WAT   276      10.665  -7.018   8.694  1.00  0.00
ATOM   2644  H2  WAT   276       9.783  -5.853   8.299  1.00  0.00
TER
ATOM   2645  O   WAT   277      21.864  12.369 -14.134  1.00  0.00
ATOM   2646  H1  WAT   277      22.648  12.149 -13.631  1.00  0.00
ATOM   2647  H2  WAT   277      21.766  13.315 -14.026  1.00  0.00
TER
ATOM   2648  O   WAT   278      10.618  -2.025 -15.653  1.00  0.00
ATOM   2649  H1  WAT   278      11.402  -2.244 -15.149  1.00  0.00
ATOM   2650  H2  WAT   278      10.520  -1.079 -15.544  1.00  0.00
TER
ATOM   2651  O   WAT   279      20.270  -3.546   6.433  1.00  0.00
ATOM   2652  H1  WAT   279      21.053  -3.766   6.937  1.00  0.00
ATOM   2653  H2  WAT   279      20.171  -2.600   6.542  1.00  0.00
TER
ATOM   2654  O   WAT   280      18.940  -8.820   2.207  1.00  0.00
ATOM   2655  H1  WAT   280      19.724  -9.040   2.711  1.00  0.00
ATOM   2656  H2  WAT   280      18.842  -7.874   2.316  1.00  0.00
TER
ATOM   2657  O   WAT   281      10.502 -13.469   4.968  1.00  0.00
ATOM   2658  H1  WAT   281      11.286 -13.689   5.472  1.00  0.00
ATOM   2659  H2  WAT   281      10.404 -12.523   5.077  1.00  0.00
TER
ATOM   2660  O   WAT   282       5.799   0.477 -18.709  1.00  0.00
ATOM   2661  H1  WAT   282       6.583   0.258 -18.205  1.00  0.00
ATOM   2662  H2  WAT   282       5.701   1.423 -18.601  1.00  0.00
TER
ATOM   2663  O   WAT   283      21.605  -3.675  -0.939  1.00  0.00
ATOM   2664  H1  WAT   283      22.389  -3.895  -0.435  1.00  0.00
ATOM   2665  H2  WAT   283      21.507  -2.729  -0.830  1.00  0.00
TER
ATOM   2666  O   WAT   284      18.831  -1.590  -2.104  1.00  0.00
ATOM   2667  H1  WAT   284      19.615  -1.809  -1.600  1.00  0.00
ATOM   2668  H2  WAT   284      18.733  -0.644  -1.996  1.00  0.00
TER
ATOM   2669  O   WAT   285      22.035  -0.830  -0.195  1.00  0.00
ATOM   2670  H1  WAT   285      22.818  -1.049   0.309  1.00  0.00
ATOM   2671  H2  WAT   285      21.937   0.116  -0.087  1.00  0.00
TER
ATOM   2672  O   WAT   286       1.820   6.305 -17.806  1.00  0.00
ATOM   2673  H1  WAT   286       2.604   6.086 -17.303  1.00  0.00
ATOM   2674  H2  WAT   286       1.722   7.251 -17.698  1.00  0.00
TER
ATOM   2675  O   WAT   287       3.185   9.124 -14.851  1.00  0.00
ATOM   2676  H1  WAT   287       3.968   8.904 -14.347  1.00  0.00
ATOM   2677  H2  WAT   287       3.087  10.070 -14.742  1.00  0.00
TER
ATOM   2678  O   WAT   288      24.051   0.976   5.264  1.00  0.00
ATOM   2679  H1  WAT   288      24.835   0.757   5.767  1.00  0.00
ATOM   2680  H2  WAT   288      23.953   1.922   5.372  1.00  0.00
TER
ATOM   2681  O   WAT   289      25.919  -1.115   4.952  1.00  0.00
ATOM   2682  H1  WAT   289      26.703  -1.334   5.455  1.00  0.00
ATOM   2683  H2  WAT   289      25.821  -0.169   5.060  1.00  0.00
TER
ATOM   2684  O   WAT   290      -1.440  10.831 -14.038  1.00  0.00
ATOM   2685  H1  WAT   290      -0.656  10.612 -13.534  1.00  0.00
ATOM   2686  H2  WAT   290      -1.538  11.777 -13.929  1.00  0.00
TER
ATOM   2687  O   WAT   291      -3.197   8.236 -16.505  1.00  0.00
ATOM   2688  H1  WAT   291      -2.413   8.017 -16.002  1.00  0.00
ATOM   2689  H2  WAT   291      -3.295   9.182 -16.397  1.00  0.00
TER
ATOM   2690  O   WAT   292      -7.616   7.799 -16.258  1.00  0.00
ATOM   2691  H1  WAT   292      -6.832   7.580 -15.754  1.00  0.00
ATOM   2692  H2  WAT   292      -7.714   8.745 -16.149  1.00  0.00
TER
ATOM   2693  O   WAT   293      15.120   3.536   6.347  1.00  0.00
ATOM   2694  H1  WAT   293      15.903   3.316   6.851  1.00  0.00
ATOM   2695  H2  WAT   293      15.022   4.482   6.456  1.00  0.00
TER
ATOM   2696  O   WAT   294      -8.109  10.075 -14.431  1.00  0.00
ATOM   2697  H1  WAT   294      -7.325   9.855 -13.927  1.00  0.00
ATOM   2698  H2  WAT   294      -8.207  11.021 -14.322  1.00  0.00
TER
ATOM   2699  O   WAT   295      20.468   4.396   2.091  1.00  0.00
ATOM   2700  H1  WAT   295      21.252   4.176   2.594  1.00  0.00
ATOM   2701  H2  WAT   295      20.370   5.342   2.199  1.00  0.00
TER
ATOM   2702  O   WAT   296      17.266   4.643   9.220  1.00  0.00
ATOM   2703  H1  WAT   296      18.050   4.423   9.723  1.00  0.00
ATOM   2704  H2  WAT   296      17.168   5.588   9.328  1.00  0.00
TER
ATOM   2705  O   WAT   297      18.357   8.533  -1.536  1.00  0.00
ATOM   2706  H1  WAT   297      19.141   8.314  -1.032  1.00  0.00
ATOM   2707  H2  WAT   297      18.259   9.479  -1.428  1.00  0.00
TER
ATOM   2708  O   WAT   298      19.637  10.489   1.532  1.00  0.00
ATOM   2709  H1  WAT   298      20.421  10.270   2.036  1.00  0.00
ATOM   2710  H2  WAT   298      19.539  11.435   1.641  1.00  0.00
TER
ATOM   2711  O   WAT   299     -20.066  -0.531 -10.354  1.00  0.00
ATOM   2712  H1  WAT   299     -19.282  -0.750  -9.851  1.00  0.00
ATOM   2713  H2  WAT   299     -20.164   0.415 -10.246  1.00  0.00
TER
ATOM   2714  O   WAT   300     -18.861  -1.982 -14.781  1.00  0.00
ATOM   2715  H1  WAT   300     -18.077  -2.202 -14.278  1.00  0.00
ATOM   2716  H2  WAT   300     -18.959  -1.036 -14.673  1.00  0.00
TER
ATOM   2717  O   WAT   301       8.402   4.213  -2.039  1.00  0.00
ATOM   2718  H1  WAT   301       9.186   3.994  -1.536  1.00  0.00
ATOM   2719  H2  WAT   301       8.304   5.159  -1.931  1.00  0.00
TER
ATOM   2720  O   WAT   302       5.983   4.092   1.098  1.00  0.00
ATOM   2721  H1  WAT   302       6.767   3.872   1.601  1.00  0.00
ATOM   2722  H2  WAT   302       5.885   5.038   1.206  1.00  0.00
TER
ATOM   2723  O   WAT   303     -27.904   4.224  -8.748  1.00  0.00
ATOM   2724  H1  WAT   303     -27.120   4.004  -8.244  1.00  0.00
ATOM   2725  H2  WAT   303     -28.002   5.170  -8.639  1.00  0.00
TER
ATOM   2726  O   WAT   304      14.407   8.698  10.610  1.00  0.00
ATOM   2727  H1  WAT   304      15.191   8.479  11.114  1.00  0.00
ATOM   2728  H2  WAT   304      14.309   9.644  10.719  1.00  0.00
TER
ATOM   2729  O   WAT   305       6.040   1.240   6.640  1.00  0.00
ATOM   2730  H1  WAT   305       6.824   1.021   7.143  1.00  0.00
ATOM   2731  H2  WAT   305       5.942   2.186   6.748  1.00  0.00
TER
ATOM   2732  O   WAT   306     -22.083  -4.888  -5.357  1.00  0.00
ATOM   2733  H1  WAT   306     -21.299  -5.108  -4.853  1.00  0.00
ATOM   2734  H2  WAT   306     -22.181  -3.942  -5.248  1.00  0.00
TER
ATOM   2735  O   WAT   307     -29.881  -2.228  -5.358  1.00  0.00
ATOM   2736  H1  WAT   307     -29.097  -2.448  -4.855  1.00  0.00
ATOM   2737  H2  WAT   307     -29.979  -1.282  -5.250  1.00  0.00
TER
ATOM   2738  O   WAT   308     -30.199   2.740  -4.764  1.00  0.00
ATOM   2739  H1  WAT   308     -29.415   2.521  -4.260  1.00  0.00
ATOM   2740  H2  WAT   308     -30.297   3.686  -4.656  1.00  0.00
TER
ATOM   2741  O   WAT   309      21.290   7.118   5.985  1.00  0.00
ATOM   2742  H1  WAT   309      22.074   6.899   6.488  1.00  0.00
ATOM   2743  H2  WAT   309      21.192   8.064   6.093  1.00  0.00
TER
ATOM   2744  O   WAT   310      22.975   9.986   8.407  1.00  0.00
ATOM   2745  H1  WAT   310      23.759   9.766   8.911  1.00  0.00
ATOM   2746  H2  WAT   310      22.877  10.932   8.516  1.00  0.00
TER
ATOM   2747  O   WAT   311      20.584  10.766  10.054  1.00  0.00
ATOM   2748  H1  WAT   311      21.368  10.547  10.557  1.00  0.00
ATOM   2749  H2  WAT   311      20.486  11.712  10.162  1.00  0.00
TER
ATOM   2750  O   WAT   312      16.906  13.212   4.938  1.00  0.00
ATOM   2751  H1  WAT   312      17.690  12.993   5.442  1.00  0.00
ATOM   2752  H2  WAT   312      16.808  14.158   5.047  1.00  0.00
TER
ATOM   2753  O   WAT   313      10.227  13.301   1.314  1.00  0.00
ATOM   2754  H1  WAT   313      11.011  13.082   1.818  1.00  0.00
ATOM   2755  H2  WAT   313      10.129  14.247   1.423  1.00  0.00
TER
ATOM   2756  O   WAT   314       8.005  12.513   4.664  1.00  0.00
ATOM   2757  H1  WAT   314       8.789  12.294   5.168  1.00  0.00
ATOM   2758  H2  WAT   314       7.907  13.459   4.773  1.00  0.00
TER
ATOM   2759  O   WAT   315      10.791  13.889   5.323  1.00  0.00
ATOM   2760  H1  WAT   315      11.575  13.670   5.826  1.00  0.00
ATOM   2761  H2  WAT   315      10.693  14.835   5.431  1.00  0.00
TER
ATOM   2762  O   WAT   316       6.053  10.348   3.019  1.00  0.00
ATOM   2763  H1  WAT   316       6.837  10.129   3.522  1.00  0.00
ATOM   2764  H2  WAT   316       5.955  11.294   3.127  1.00  0.00
TER
ATOM   2765  O   WAT   317      15.201  11.584  10.079  1.00  0.00
ATOM   2766  H1  WAT   317      15.985  11.364  10.582  1.00  0.00
ATOM   2767  H2  WAT   317      15.103  12.530  10.187  1.00  0.00
TER
ATOM   2768  O   WAT   318       5.474  12.918   5.742  1.00  0.00
ATOM   2769  H1  WAT   318       6.258  12.699   6.246  1.00  0.00
ATOM   2770  H2  WAT   318       5.376  13.864   5.851  1.00  0.00
TER
ATOM   2771  O   WAT   319       1.344  11.535   3.643  1.00  0.00
ATOM   2772  H1  WAT   319       2.128  11.315   4.146  1.00  0.00
ATOM   2773  H2  WAT   319       1.246  12.481   3.751  1.00  0.00
TER
ATOM   2774  O   WAT   320       2.312   6.393   7.178  1.00  0.00
ATOM   2775  H1  WAT   320       3.096   6.174   7.681  1.00  0.00
ATOM   2776  H2  WAT   320       2.214   7.339   7.286  1.00  0.00
TER
ATOM   2777  O   WAT   321       4.032   1.304   4.385  1.00  0.00
ATOM   2778  H1  WAT   321       4.816   1.085   4.888  1.00  0.00
ATOM   2779  H2  WAT   321       3.934   2.250   4.493  1.00  0.00
TER
ATOM   2780  O   WAT   322       5.632   3.660  -1.876  1.00  0.00
ATOM   2781  H1  WAT   322       6.416   3.441  -1.373  1.00  0.00
ATOM   2782  H2  WAT   322       5.534   4.606  -1.768  1.00  0.00
TER
ATOM   2783  O   WAT   323       4.837   1.193  -1.204  1.00  0.00
ATOM   2784  H1  WAT   323       5.621   0.974  -0.700  1.00  0.00
ATOM   2785  H2  WAT   323       4.739   2.139  -1.095  1.00  0.00
TER
ATOM   2786  O   WAT   324       1.138  -4.760   4.436  1.00  0.00
ATOM   2787  H1  WAT   324       1.921  -4.980   4.940  1.00  0.00
ATOM   2788  H2  WAT   324       1.039  -3.814   4.545  1.00  0.00
TER
ATOM   2789  O   WAT   325      -2.606  -7.187   2.716  1.00  0.00
ATOM   2790  H1  WAT   325      -1.822  -7.406   3.219  1.00  0.00
ATOM   2791  H2  WAT   325      -2.704  -6.241   2.824  1.00  0.00
TER
ATOM   2792  O   WAT   326      -7.217 -11.785   0.116  1.00  0.00
ATOM   2793  H1  WAT   326      -6.433 -12.004   0.619  1.00  0.00
ATOM   2794  H2  WAT   326      -7.315 -10.839   0.224  1.00  0.00
TER
ATOM   2795  O   WAT   327      -3.207 -10.706   0.965  1.00  0.00
ATOM   2796  H1  WAT   327      -2.423 -10.925   1.469  1.00  0.00
ATOM   2797  H2  WAT   327      -3.305  -9.760   1.074  1.00  0.00
TER
ATOM   2798  O   WAT   328      -4.700  -8.902   3.673  1.00  0.00
ATOM   2799  H1  WAT   328      -3.916  -9.121   4.177  1.00  0.00
ATOM   2800  H2  WAT   328      -4.798  -7.956   3.782  1.00  0.00
TER
ATOM   2801  O   WAT   329       1.586  -4.553   6.967  1.00  0.00
ATOM   2802  H1  WAT   329       2.370  -4.773   7.470  1.00  0.00
ATOM   2803  H2  WAT   329       1.488  -3.607   7.075  1.00  0.00
TER
ATOM   2804  O   WAT   330       2.734  -8.192   7.805  1.00  0.00
ATOM   2805  H1  WAT   330       3.518  -8.411   8.309  1.00  0.00
ATOM   2806  H2  WAT   330       2.636  -7.246   7.914  1.00  0.00
TER
ATOM   2807  O   WAT   331      -2.846   7.078   6.100  1.00  0.00
ATOM   2808  H1  WAT   331      -2.062   6.859   6.604  1.00  0.00
ATOM   2809  H2  WAT   331      -2.944   8.024   6.209  1.00  0.00
TER
ATOM   2810  O   WAT   332      -0.583   5.941   7.631  1.00  0.00
ATOM   2811  H1  WAT   332       0.201   5.722   8.134  1.00  0.00
ATOM   2812  H2  WAT   332      -0.681   6.887   7.739  1.00  0.00
TER
ATOM   2813  O   WAT   333     -12.630  -8.713   5.796  1.00  0.00
ATOM   2814  H1  WAT   333     -11.846  -8.933   6.300  1.00  0.00
ATOM   2815  H2  WAT   333     -12.728  -7.767   5.905  1.00  0.00
TER
ATOM   2816  O   WAT   334     -14.050  -5.956   9.002  1.00  0.00
ATOM   2817  H1  WAT   334     -13.266  -6.176   9.506  1.00  0.00
ATOM   2818  H2  WAT   334     -14.148  -5.010   9.111  1.00  0.00
TER
ATOM   2819  O   WAT   335      -6.607  -7.969   7.120  1.00  0.00
ATOM   2820  H1  WAT   335      -5.823  -8.189   7.623  1.00  0.00
ATOM   2821  H2  WAT   335      -6.705  -7.023   7.228  1.00  0.00
TER
ATOM   2822  O   WAT   336     -10.072  -9.467   1.015  1.00  0.00
ATOM   2823  H1  WAT   336      -9.288  -9.686   1.519  1.00  0.00
ATOM   2824  H2  WAT   336     -10.170  -8.521   1.124  1.00  0.00
TER
ATOM   2825  O   WAT   337     -13.271  -4.380  11.405  1.00  0.00
ATOM   2826  H1  WAT   337     -12.487  -4.600  11.909  1.00  0.00
ATOM   2827  H2  WAT   337     -13.369  -3.434  11.514  1.00  0.00
TER
ATOM   2828  O   WAT   338      -8.908  -8.564   8.383  1.00  0.00
ATOM   2829  H1  WAT   338      -8.124  -8.783   8.886  1.00  0.00
ATOM   2830  H2  WAT   338      -9.006  -7.618   8.491  1.00  0.00
TER
ATOM   2831  O   WAT   339     -11.156  -6.804  11.306  1.00  0.00
ATOM   2832  H1  WAT   339     -10.372  -7.024  11.809  1.00  0.00
ATOM   2833  H2  WAT   339     -11.254  -5.858  11.414  1.00  0.00
TER
ATOM   2834  O   WAT   340     -18.886  -4.406   6.239  1.00  0.00
ATOM   2835  H1  WAT   340     -18.103  -4.626   6.742  1.00  0.00
ATOM   2836  H2  WAT   340     -18.984  -3.460   6.347  1.00  0.00
TER
ATOM   2837  O   WAT   341      -5.177   7.214   9.215  1.00  0.00
ATOM   2838  H1  WAT   341      -4.393   6.995   9.719  1.00  0.00
ATOM   2839  H2  WAT   341      -5.275   8.160   9.324  1.00  0.00
TER
ATOM   2840  O   WAT   342     -12.522  12.808   4.296  1.00  0.00
ATOM   2841  H1  WAT   342     -11.738  12.588   4.799  1.00  0.00
ATOM   2842  H2  WAT   342     -12.620  13.754   4.404  1.00  0.00
TER
ATOM   2843  O   WAT   343     -14.861  13.308   1.507  1.00  0.00
ATOM   2844  H1  WAT   343     -14.077  13.089   2.011  1.00  0.00
ATOM   2845  H2  WAT   343     -14.959  14.254   1.615  1.00  0.00
TER
ATOM   2846  O   WAT   344      -8.256  11.436  -2.003  1.00  0.00
ATOM   2847  H1  WAT   344      -7.472  11.217  -1.500  1.00  0.00
ATOM   2848  H2  WAT   344      -8.354  12.382  -1.895  1.00  0.00
TER
ATOM   2849  O   WAT   345     -17.533  10.367   0.449  1.00  0.00
ATOM   2850  H1  WAT   345     -16.749  10.148   0.953  1.00  0.00
ATOM   2851  H2  WAT   345     -17.631  11.313   0.558  1.00  0.00
TER
ATOM   2852  O   WAT   346     -13.194  11.049  -4.693  1.00  0.00
ATOM   2853  H1  WAT   346     -12.410  10.829  -4.190  1.00  0.00
ATOM   2854  H2  WAT   346     -13.292  11.995  -4.585  1.00  0.00
TER
ATOM   2855  O   WAT   347      -5.881   8.522   4.130  1.00  0.00
ATOM   2856  H1  WAT   347      -5.097   8.302   4.633  1.00  0.00
ATOM   2857  H2  WAT   347      -5.979   9.468   4.238  1.00  0.00
TER
ATOM   2858  O   WAT   348      -8.336  10.017   7.717  1.00  0.00
ATOM   2859  H1  WAT   348      -7.552   9.798   8.221  1.00  0.00
ATOM   2860  H2  WAT   348      -8.434  10.963   7.826  1.00  0.00
TER
ATOM   2861  O   WAT   349     -10.637  12.058   6.280  1.00  0.00
ATOM   2862  H1  WAT   349      -9.853  11.838   6.784  1.00  0.00
ATOM   2863  H2  WAT   349     -10.735  13.004   6.389  1.00  0.00
TER
ATOM   2864  O   WAT   350      -2.300   9.060   2.841  1.00  0.00
ATOM   2865  H1  WAT   350      -1.516   8.841   3.344  1.00  0.00
ATOM   2866  H2  WAT   350      -2.398  10.006   2.949  1.00  0.00
TER
ATOM   2867  O   WAT   351       0.780  12.311  -2.106  1.00  0.00
ATOM   2868  H1  WAT   351       1.564  12.092  -1.603  1.00  0.00
ATOM   2869  H2  WAT   351       0.682  13.257  -1.998  1.00  0.00
TER
ATOM   2870  O   WAT   352      -3.170   9.233  -9.121  1.00  0.00
ATOM   2871  H1  WAT   352      -2.386   9.014  -8.618  1.00  0.00
ATOM   2872  H2  WAT   352      -3.268  10.179  -9.013  1.00  0.00
TER
ATOM   2873  O   WAT   353      -0.139   9.688  -7.194  1.00  0.00
ATOM   2874  H1  WAT   353       0.645   9.469  -6.691  1.00  0.00
ATOM   2875  H2  WAT   353      -0.237  10.634  -7.086  1.00  0.00
TER
ATOM   2876  O   WAT   354      -6.354  10.543  -7.772  1.00  0.00
ATOM   2877  H1  WAT   354      -5.570  10.324  -7.269  1.00  0.00
ATOM   2878  H2  WAT   354      -6.452  11.489  -7.664  1.00  0.00
TER
ATOM   2879  O   WAT   355      -7.102  12.501  -5.764  1.00  0.00
ATOM   2880  H1  WAT   355      -6.318  12.282  -5.260  1.00  0.00
ATOM   2881  H2  WAT   355      -7.200  13.447  -5.655  1.00  0.00
TER
ATOM   2882  O   WAT   356       0.894  11.985   0.812  1.00  0.00
ATOM   2883  H1  WAT   356       1.678  11.766   1.315  1.00  0.00
ATOM   2884  H2  WAT   356       0.796  12.931   0.920  1.00  0.00
TER
ATOM   2885  O   WAT   357       3.633  11.231  -0.148  1.00  0.00
ATOM   2886  H1  WAT   357       4.417  11.012   0.356  1.00  0.00
ATOM   2887  H2  WAT   357       3.535  12.177  -0.039  1.00  0.00
TER
ATOM   2888  O   WAT   358       6.665  11.173  -0.016  1.00  0.00
ATOM   2889  H1  WAT   358       7.449  10.954   0.487  1.00  0.00
ATOM   2890  H2  WAT   358       6.567  12.119   0.092  1.00  0.00
TER
ATOM   2891  O   WAT   359      11.116   9.797  -9.424  1.00  0.00
ATOM   2892  H1  WAT   359      11.900   9.578  -8.921  1.00  0.00
ATOM   2893  H2  WAT   359      11.018  10.743  -9.316  1.00  0.00
TER
ATOM   2894  O   WAT   360      13.449  11.612  -6.799  1.00  0.00
ATOM   2895  H1  WAT   360      14.233  11.393  -6.296  1.00  0.00
ATOM   2896  H2  WAT   360      13.351  12.558  -6.691  1.00  0.00
TER
ATOM   2897  O   WAT   361      12.853  14.034  -5.049  1.00  0.00
ATOM   2898  H1  WAT   361      13.637  13.815  -4.546  1.00  0.00
ATOM   2899  H2  WAT   361      12.755  14.980  -4.941  1.00  0.00
TER
ATOM   2900  O   WAT   362      14.192  11.946  -2.148  1.00  0.00
ATOM   2901  H1  WAT   362      14.976  11.727  -1.644  1.00  0.00
ATOM   2902  H2  WAT   362      14.094  12.892  -2.039  1.00  0.00
TER
ATOM   2903  O   WAT   363      16.059   9.911  -2.477  1.00  0.00
ATOM   2904  H1  WAT   363      16.843   9.692  -1.974  1.00  0.00
ATOM   2905  H2  WAT   363      15.961  10.857  -2.369  1.00  0.00
TER
ATOM   2906  O   WAT   364      17.189   7.596  -4.998  1.00  0.00
ATOM   2907  H1  WAT   364      17.973   7.377  -4.494  1.00  0.00
ATOM   2908  H2  WAT   364      17.091   8.542  -4.890  1.00  0.00
TER
ATOM   2909  O   WAT   365      18.364   4.237  -2.858  1.00  0.00
ATOM   2910  H1  WAT   365      19.148   4.018  -2.354  1.00  0.00
ATOM   2911  H2  WAT   365      18.266   5.183  -2.749  1.00  0.00
TER
ATOM   2912  O   WAT   366      15.636   3.075  -6.306  1.00  0.00
ATOM   2913  H1  WAT   366      16.420   2.856  -5.803  1.00  0.00
ATOM   2914  H2  WAT   366      15.538   4.021  -6.198  1.00  0.00
TER
ATOM   2915  O   WAT   367      17.430   5.404  -6.932  1.00  0.00
ATOM   2916  H1  WAT   367      18.214   5.185  -6.428  1.00  0.00
ATOM   2917  H2  WAT   367      17.332   6.350  -6.823  1.00  0.00
TER
ATOM   2918  O   WAT   368      21.463   3.958 -10.076  1.00  0.00
ATOM   2919  H1  WAT   368      22.247   3.739  -9.573  1.00  0.00
ATOM   2920  H2  WAT   368      21.365   4.904  -9.968  1.00  0.00
TER
ATOM   2921  O   WAT   369      22.802   6.258  -6.170  1.00  0.00
ATOM   2922  H1  WAT   369      23.586   6.039  -5.667  1.00  0.00
ATOM   2923  H2  WAT   369      22.704   7.204  -6.062  1.00  0.00
TER
ATOM   2924  O   WAT   370       9.700   9.416 -14.022  1.00  0.00
ATOM   2925  H1  WAT   370      10.484   9.197 -13.518  1.00  0.00
ATOM   2926  H2  WAT   370       9.602  10.362 -13.913  1.00  0.00
TER
ATOM   2927  O   WAT   371      11.430   5.247 -14.715  1.00  0.00
ATOM   2928  H1  WAT   371      12.214   5.028 -14.211  1.00  0.00
ATOM   2929  H2  WAT   371      11.332   6.193 -14.607  1.00  0.00
TER
ATOM   2930  O   WAT   372      17.627   5.761 -13.134  1.00  0.00
ATOM   2931  H1  WAT   372      18.411   5.542 -12.631  1.00  0.00
ATOM   2932  H2  WAT   372      17.529   6.707 -13.026  1.00  0.00
TER
ATOM   2933  O   WAT   373      17.325  10.247 -13.277  1.00  0.00
ATOM   2934  H1  WAT   373      18.109  10.028 -12.773  1.00  0.00
ATOM   2935  H2  WAT   373      17.227  11.193 -13.168  1.00  0.00
TER
ATOM   2936  O   WAT   374      13.930   4.397 -17.777  1.00  0.00
ATOM   2937  H1  WAT   374      14.714   4.178 -17.274  1.00  0.00
ATOM   2938  H2  WAT   374      13.832   5.343 -17.669  1.00  0.00
TER
ATOM   2939  O   WAT   375      17.338   3.088 -16.247  1.00  0.00
ATOM   2940  H1  WAT   375      18.122   2.869 -15.744  1.00  0.00
ATOM   2941  H2  WAT   375      17.240   4.034 -16.139  1.00  0.00
TER
ATOM   2942  O   WAT   376      13.929   1.569 -15.893  1.00  0.00
ATOM   2943  H1  WAT   376      14.713   1.350 -15.390  1.00  0.00
ATOM   2944  H2  WAT   376      13.831   2.515 -15.785  1.00  0.00
TER
ATOM   2945  O   WAT   377      13.497   9.568 -16.719  1.00  0.00
ATOM   2946  H1  WAT   377      14.281   9.349 -16.215  1.00  0.00
ATOM   2947  H2  WAT   377      13.399  10.514 -16.610  1.00  0.00
TER
ATOM   2948  O   WAT   378      18.115   2.750 -13.455  1.00  0.00
ATOM   2949  H1  WAT   378      18.899   2.531 -12.951  1.00  0.00
ATOM   2950  H2  WAT   378      18.017   3.696 -13.346  1.00  0.00
TER
ATOM   2951  O   WAT   379      16.377   0.967 -11.895  1.00  0.00
ATOM   2952  H1  WAT   379      17.161   0.747 -11.391  1.00  0.00
ATOM   2953  H2  WAT   379      16.279   1.913 -11.786  1.00  0.00
TER
ATOM   2954  O   WAT   380      14.189   0.312  -9.454  1.00  0.00
ATOM   2955  H1  WAT   380      14.973   0.093  -8.951  1.00  0.00
ATOM   2956  H2  WAT   380      14.091   1.258  -9.346  1.00  0.00
TER
ATOM   2957  O   WAT   381      14.727  -3.016 -16.669  1.00  0.00
ATOM   2958  H1  WAT   381      15.511  -3.235 -16.165  1.00  0.00
ATOM   2959  H2  WAT   381      14.629  -2.070 -16.560  1.00  0.00
TER
ATOM   2960  O   WAT   382      12.724  -4.304 -13.780  1.00  0.00
ATOM   2961  H1  WAT   382      13.508  -4.523 -13.277  1.00  0.00
ATOM   2962  H2  WAT   382      12.626  -3.358 -13.672  1.00  0.00
TER
ATOM   2963  O   WAT   383      16.182  -1.867 -10.759  1.00  0.00
ATOM   2964  H1  WAT   383      16.966  -2.087 -10.256  1.00  0.00
ATOM   2965  H2  WAT   383      16.084  -0.921 -10.651  1.00  0.00
TER
ATOM   2966  O   WAT   384       5.232   2.689 -17.021  1.00  0.00
ATOM   2967  H1  WAT   384       6.016   2.470 -16.517  1.00  0.00
ATOM   2968  H2  WAT   384       5.134   3.635 -16.912  1.00  0.00
TER
ATOM   2969  O   WAT   385      10.206  -5.356 -13.197  1.00  0.00
ATOM   2970  H1  WAT   385      10.990  -5.576 -12.693  1.00  0.00
ATOM   2971  H2  WAT   385      10.108  -4.410 -13.088  1.00  0.00
TER
ATOM   2972  O   WAT   386       1.170   6.950 -14.954  1.00  0.00
ATOM   2973  H1  WAT   386       1.954   6.731 -14.450  1.00  0.00
ATOM   2974  H2  WAT   386       1.072   7.896 -14.845  1.00  0.00
TER
ATOM   2975  O   WAT   387       6.024   5.358 -17.642  1.00  0.00
ATOM   2976  H1  WAT   387       6.808   5.138 -17.138  1.00  0.00
ATOM   2977  H2  WAT   387       5.926   6.304 -17.533  1.00  0.00
TER
ATOM   2978  O   WAT   388       6.132   9.815 -11.853  1.00  0.00
ATOM   2979  H1  WAT   388       6.915   9.596 -11.350  1.00  0.00
ATOM   2980  H2  WAT   388       6.034  10.761 -11.745  1.00  0.00
TER
ATOM   2981  O   WAT   389      -0.875   0.560 -17.009  1.00  0.00
ATOM   2982  H1  WAT   389      -0.091   0.341 -16.505  1.00  0.00
ATOM   2983  H2  WAT   389      -0.973   1.506 -16.900  1.00  0.00
TER
ATOM   2984  O   WAT   390       2.824  10.297 -12.122  1.00  0.00
ATOM   2985  H1  WAT   390       3.608  10.077 -11.618  1.00  0.00
ATOM   2986  H2  WAT   390       2.726  11.242 -12.013  1.00  0.00
TER
ATOM   2987  O   WAT   391      -0.478  11.875 -11.515  1.00  0.00
ATOM   2988  H1  WAT   391       0.306  11.655 -11.011  1.00  0.00
ATOM   2989  H2  WAT   391      -0.576  12.821 -11.406  1.00  0.00
TER
ATOM   2990  O   WAT   392      -1.305   7.975 -14.387  1.00  0.00
ATOM   2991  H1  WAT   392      -0.521   7.756 -13.884  1.00  0.00
ATOM   2992  H2  WAT   392      -1.403   8.921 -14.279  1.00  0.00
TER
ATOM   2993  O   WAT   393      -5.255   6.454 -16.511  1.00  0.00
ATOM   2994  H1  WAT   393      -4.471   6.234 -16.007  1.00  0.00
ATOM   2995  H2  WAT   393      -5.353   7.400 -16.402  1.00  0.00
TER
ATOM   2996  O   WAT   394      -2.851   4.623 -23.367  1.00  0.00
ATOM   2997  H1  WAT   394      -2.067   4.403 -22.863  1.00  0.00
ATOM   2998  H2  WAT   394      -2.949   5.568 -23.258  1.00  0.00
TER
ATOM   2999  O   WAT   395      -1.941   8.246 -19.233  1.00  0.00
ATOM   3000  H1  WAT   395      -1.157   8.027 -18.729  1.00  0.00
ATOM   3001  H2  WAT   395      -2.039   9.192 -19.124  1.00  0.00
TER
ATOM   3002  O   WAT   396      -9.372   8.785 -12.237  1.00  0.00
ATOM   3003  H1  WAT   396      -8.588   8.565 -11.734  1.00  0.00
ATOM   3004  H2  WAT   396      -9.470   9.731 -12.129  1.00  0.00
TER
ATOM   3005  O   WAT   397     -11.716   4.538 -17.016  1.00  0.00
ATOM   3006  H1  WAT   397     -10.932   4.319 -16.512  1.00  0.00
ATOM   3007  H2  WAT   397     -11.814   5.484 -16.907  1.00  0.00
TER
ATOM   3008  O   WAT   398      -5.334   5.989 -19.388  1.00  0.00
ATOM   3009  H1  WAT   398      -4.550   5.770 -18.885  1.00  0.00
ATOM   3010  H2  WAT   398      -5.432   6.935 -19.280  1.00  0.00
TER
ATOM   3011  O   WAT   399      -3.502   0.467 -18.075  1.00  0.00
ATOM   3012  H1  WAT   399      -2.718   0.248 -17.571  1.00  0.00
ATOM   3013  H2  WAT   399      -3.600   1.413 -17.966  1.00  0.00
TER
ATOM   3014  O   WAT   400      -8.793  -4.307 -15.767  1.00  0.00
ATOM   3015  H1  WAT   400      -8.009  -4.526 -15.263  1.00  0.00
ATOM   3016  H2  WAT   400      -8.891  -3.361 -15.658  1.00  0.00
TER
ATOM   3017  O   WAT   401     -12.461  -5.621 -15.056  1.00  0.00
ATOM   3018  H1  WAT   401     -11.677  -5.841 -14.553  1.00  0.00
ATOM   3019  H2  WAT   401     -12.559  -4.675 -14.948  1.00  0.00
TER
ATOM   3020  O   WAT   402     -13.134  -2.621 -13.864  1.00  0.00
ATOM   3021  H1  WAT   402     -12.350  -2.841 -13.360  1.00  0.00
ATOM   3022  H2  WAT   402     -13.232  -1.675 -13.755  1.00  0.00
TER
ATOM   3023  O   WAT   403     -12.995   9.056  -9.113  1.00  0.00
ATOM   3024  H1  WAT   403     -12.212   8.836  -8.610  1.00  0.00
ATOM   3025  H2  WAT   403     -13.093  10.002  -9.005  1.00  0.00
TER
ATOM   3026  O   WAT   404     -16.813   8.258 -10.310  1.00  0.00
ATOM   3027  H1  WAT   404     -16.029   8.039  -9.806  1.00  0.00
ATOM   3028  H2  WAT   404     -16.911   9.204 -10.201  1.00  0.00
TER
ATOM   3029  O   WAT   405     -14.352  11.110 -16.073  1.00  0.00
ATOM   3030  H1  WAT   405     -13.568  10.891 -15.570  1.00  0.00
ATOM   3031  H2  WAT   405     -14.450  12.056 -15.965  1.00  0.00
TER
ATOM   3032  O   WAT   406     -11.798  10.086 -11.691  1.00  0.00
ATOM   3033  H1  WAT   406     -11.014   9.867 -11.187  1.00  0.00
ATOM   3034  H2  WAT   406     -11.896  11.032 -11.582  1.00  0.00
TER
ATOM   3035  O   WAT   407     -14.099   5.402 -17.768  1.00  0.00
ATOM   3036  H1  WAT   407     -13.315   5.183 -17.264  1.00  0.00
ATOM   3037  H2  WAT   407     -14.197   6.348 -17.659  1.00  0.00
TER
ATOM   3038  O   WAT   408     -18.902   1.528 -11.710  1.00  0.00
ATOM   3039  H1  WAT   408     -18.118   1.309 -11.207  1.00  0.00
ATOM   3040  H2  WAT   408     -19.000   2.474 -11.602  1.00  0.00
TER
ATOM   3041  O   WAT   409     -18.703   0.823 -14.347  1.00  0.00
ATOM   3042  H1  WAT   409     -17.919   0.604 -13.844  1.00  0.00
ATOM   3043  H2  WAT   409     -18.801   1.769 -14.239  1.00  0.00
TER
ATOM   3044  O   WAT   410     -16.717   3.489 -19.542  1.00  0.00
ATOM   3045  H1  WAT   410     -15.933   3.270 -19.038  1.00  0.00
ATOM   3046  H2  WAT   410     -16.815   4.435 -19.433  1.00  0.00
TER
ATOM   3047  O   WAT   411     -22.902   3.991  -9.948  1.00  0.00
ATOM   3048  H1  WAT   411     -22.118   3.772  -9.445  1.00  0.00
ATOM   3049  H2  WAT   411     -23.000   4.937  -9.840  1.00  0.00
TER
ATOM   3050  O   WAT   412     -25.643   4.832 -10.432  1.00  0.00
ATOM   3051  H1  WAT   412     -24.859   4.613  -9.929  1.00  0.00
ATOM   3052  H2  WAT   412     -25.741   5.778 -10.324  1.00  0.00
TER
ATOM   3053  O   WAT   413     -22.544   9.354  -4.675  1.00  0.00
ATOM   3054  H1  WAT   413     -21.760   9.135  -4.172  1.00  0.00
ATOM   3055  H2  WAT   413     -22.642  10.300  -4.567  1.00  0.00
TER
ATOM   3056  O   WAT   414     -25.178   9.397  -3.709  1.00  0.00
ATOM   3057  H1  WAT   414     -24.394   9.178  -3.205  1.00  0.00
ATOM   3058  H2  WAT   414     -25.276  10.343  -3.600  1.00  0.00
TER
ATOM   3059  O   WAT   415     -24.596   9.012   0.658  1.00  0.00
ATOM   3060  H1  WAT   415     -23.812   8.793   1.161  1.00  0.00
ATOM   3061  H2  WAT   415     -24.694   9.958   0.766  1.00  0.00
TER
ATOM   3062  O   WAT   416     -21.800  11.139   1.602  1.00  0.00
ATOM   3063  H1  WAT   416     -21.016  10.919   2.105  1.00  0.00
ATOM   3064  H2  WAT   416     -21.898  12.085   1.710  1.00  0.00
TER
ATOM   3065  O   WAT   417     -23.971  -2.226  -5.535  1.00  0.00
ATOM   3066  H1  WAT   417     -23.188  -2.445  -5.031  1.00  0.00
ATOM   3067  H2  WAT   417     -24.070  -1.280  -5.426  1.00  0.00
TER
ATOM   3068  O   WAT   418     -28.954  -0.107  -3.725  1.00  0.00
ATOM   3069  H1  WAT   418     -28.170  -0.326  -3.221  1.00  0.00
ATOM   3070  H2  WAT   418     -29.052   0.839  -3.616  1.00  0.00
TER
ATOM   3071  O   WAT   419     -23.979   0.670   1.377  1.00  0.00
ATOM   3072  H1  WAT   419     -23.196   0.451   1.881  1.00  0.00
ATOM   3073  H2  WAT   419     -24.077   1.616   1.486  1.00  0.00
TER
ATOM   3074  O   WAT   420      15.497   0.359  -6.857  1.00  0.00
ATOM   3075  H1  WAT   420      16.281   0.139  -6.353  1.00  0.00
ATOM   3076  H2  WAT   420      15.399   1.305  -6.748  1.00  0.00
TER
ATOM   3077  O   WAT   421       9.977 -12.735  -1.384  1.00  0.00
ATOM   3078  H1  WAT   421      10.761 -12.954  -0.881  1.00  0.00
ATOM   3079  H2  WAT   421       9.879 -11.789  -1.276  1.00  0.00
TER
ATOM   3080  O   WAT   422      13.194 -12.377  -1.933  1.00  0.00
ATOM   3081  H1  WAT   422      13.978 -12.596  -1.429  1.00  0.00
ATOM   3082  H2  WAT   422      13.096 -11.431  -1.825  1.00  0.00
TER
ATOM   3083  O   WAT   423      14.364 -10.732   0.358  1.00  0.00
ATOM   3084  H1  WAT   423      15.148 -10.952   0.861  1.00  0.00
ATOM   3085  H2  WAT   423      14.266  -9.786   0.466  1.00  0.00
TER
ATOM   3086  O   WAT   424      14.557  -7.905  -0.467  1.00  0.00
ATOM   3087  H1  WAT   424      15.341  -8.125   0.037  1.00  0.00
ATOM   3088  H2  WAT   424      14.459  -6.959  -0.358  1.00  0.00
TER
ATOM   3089  O   WAT   425       7.327  -9.877  -3.251  1.00  0.00
ATOM   3090  H1  WAT   425       8.111 -10.097  -2.747  1.00  0.00
ATOM   3091  H2  WAT   425       7.229  -8.931  -3.142  1.00  0.00
TER
ATOM   3092  O   WAT   426       8.679  -9.443   0.643  1.00  0.00
ATOM   3093  H1  WAT   426       9.463  -9.662   1.147  1.00  0.00
ATOM   3094  H2  WAT   426       8.581  -8.497   0.752  1.00  0.00
TER
ATOM   3095  O   WAT   427      40.215  27.273  35.830  1.00  0.00
ATOM   3096  H1  WAT   427      40.134  26.358  35.559  1.00  0.00
ATOM   3097  H2  WAT   427      39.801  27.769  35.124  1.00  0.00
TER
ATOM   3098  O   WAT   428      38.347  29.050  37.711  1.00  0.00
ATOM   3099  H1  WAT   428      37.571  28.570  38.001  1.00  0.00
ATOM   3100  H2  WAT   428      38.998  28.371  37.537  1.00  0.00
TER
ATOM   3101  O   WAT   429      30.773  24.323  32.373  1.00  0.00
ATOM   3102  H1  WAT   429      29.884  24.664  32.271  1.00  0.00
ATOM   3103  H2  WAT   429      31.057  24.123  31.481  1.00  0.00
TER
ATOM   3104  O   WAT   430      28.736  26.923  38.257  1.00  0.00
ATOM   3105  H1  WAT   430      29.307  26.155  38.257  1.00  0.00
ATOM   3106  H2  WAT   430      28.736  27.222  37.348  1.00  0.00
TER
ATOM   3107  O   WAT   431      38.818  24.533  37.945  1.00  0.00
ATOM   3108  H1  WAT   431      39.195  23.660  37.832  1.00  0.00
ATOM   3109  H2  WAT   431      38.720  24.869  37.054  1.00  0.00
TER
ATOM   3110  O   WAT   432      32.949  22.906  33.407  1.00  0.00
ATOM   3111  H1  WAT   432      33.055  23.806  33.714  1.00  0.00
ATOM   3112  H2  WAT   432      32.038  22.858  33.116  1.00  0.00
TER
ATOM   3113  O   WAT   433      42.601  22.028  34.878  1.00  0.00
ATOM   3114  H1  WAT   433      43.422  21.538  34.920  1.00  0.00
ATOM   3115  H2  WAT   433      42.634  22.618  35.631  1.00  0.00
TER
ATOM   3116  O   WAT   434      34.789  25.874  37.739  1.00  0.00
ATOM   3117  H1  WAT   434      35.297  26.373  38.380  1.00  0.00
ATOM   3118  H2  WAT   434      35.321  25.098  37.563  1.00  0.00
TER
ATOM   3119  O   WAT   435      42.837  23.968  37.651  1.00  0.00
ATOM   3120  H1  WAT   435      42.132  24.257  38.231  1.00  0.00
ATOM   3121  H2  WAT   435      43.198  24.778  37.291  1.00  0.00
TER
ATOM   3122  O   WAT   436      36.437  19.713  36.337  1.00  0.00
ATOM   3123  H1  WAT   436      36.745  19.158  35.621  1.00  0.00
ATOM   3124  H2  WAT   436      35.507  19.848  36.154  1.00  0.00
TER
ATOM   3125  O   WAT   437      38.825  27.778  33.073  1.00  0.00
ATOM   3126  H1  WAT   437      37.898  27.712  33.302  1.00  0.00
ATOM   3127  H2  WAT   437      38.978  28.716  32.959  1.00  0.00
TER
ATOM   3128  O   WAT   438      38.812  24.050  30.070  1.00  0.00
ATOM   3129  H1  WAT   438      37.873  24.211  30.155  1.00  0.00
ATOM   3130  H2  WAT   438      39.131  24.769  29.523  1.00  0.00
TER
ATOM   3131  O   WAT   439      42.855  29.340  33.577  1.00  0.00
ATOM   3132  H1  WAT   439      42.236  29.002  32.929  1.00  0.00
ATOM   3133  H2  WAT   439      42.838  28.696  34.285  1.00  0.00
TER
ATOM   3134  O   WAT   440      34.431  28.305  35.855  1.00  0.00
ATOM   3135  H1  WAT   440      34.027  27.593  35.360  1.00  0.00
ATOM   3136  H2  WAT   440      34.517  27.960  36.744  1.00  0.00
TER
ATOM   3137  O   WAT   441      41.032  28.579  30.584  1.00  0.00
ATOM   3138  H1  WAT   441      41.471  27.741  30.438  1.00  0.00
ATOM   3139  H2  WAT   441      41.744  29.212  30.670  1.00  0.00
TER
ATOM   3140  O   WAT   442      44.613  19.833  28.898  1.00  0.00
ATOM   3141  H1  WAT   442      44.301  19.926  29.798  1.00  0.00
ATOM   3142  H2  WAT   442      45.375  20.411  28.848  1.00  0.00
TER
ATOM   3143  O   WAT   443      31.132  27.199  33.356  1.00  0.00
ATOM   3144  H1  WAT   443      31.011  27.926  32.744  1.00  0.00
ATOM   3145  H2  WAT   443      30.822  26.430  32.879  1.00  0.00
TER
ATOM   3146  O   WAT   444      33.598  20.543  36.738  1.00  0.00
ATOM   3147  H1  WAT   444      33.155  21.324  36.407  1.00  0.00
ATOM   3148  H2  WAT   444      34.156  20.866  37.445  1.00  0.00
TER
ATOM   3149  O   WAT   445      36.714  20.164  31.619  1.00  0.00
ATOM   3150  H1  WAT   445      36.089  20.160  32.344  1.00  0.00
ATOM   3151  H2  WAT   445      36.627  19.297  31.222  1.00  0.00
TER
ATOM   3152  O   WAT   446      35.636  21.088  38.597  1.00  0.00
ATOM   3153  H1  WAT   446      35.933  21.994  38.516  1.00  0.00
ATOM   3154  H2  WAT   446      36.184  20.599  37.983  1.00  0.00
TER
ATOM   3155  O   WAT   447      33.389  25.666  34.466  1.00  0.00
ATOM   3156  H1  WAT   447      33.163  25.450  35.371  1.00  0.00
ATOM   3157  H2  WAT   447      32.609  26.099  34.121  1.00  0.00
TER
ATOM   3158  O   WAT   448      40.619  25.673  33.065  1.00  0.00
ATOM   3159  H1  WAT   448      40.020  26.396  32.882  1.00  0.00
ATOM   3160  H2  WAT   448      41.167  25.610  32.283  1.00  0.00
TER
ATOM   3161  O   WAT   449      39.226  24.309  35.096  1.00  0.00
ATOM   3162  H1  WAT   449      39.619  24.626  34.283  1.00  0.00
ATOM   3163  H2  WAT   449      39.587  23.430  35.210  1.00  0.00
TER
ATOM   3164  O   WAT   450      28.262  20.899  37.319  1.00  0.00
ATOM   3165  H1  WAT   450      27.973  21.469  38.031  1.00  0.00
ATOM   3166  H2  WAT   450      29.007  20.419  37.682  1.00  0.00
TER
ATOM   3167  O   WAT   451      28.449  24.841  28.529  1.00  0.00
ATOM   3168  H1  WAT   451      28.367  25.784  28.670  1.00  0.00
ATOM   3169  H2  WAT   451      28.097  24.698  27.650  1.00  0.00
TER
ATOM   3170  O   WAT   452      36.249  23.575  37.596  1.00  0.00
ATOM   3171  H1  WAT   452      36.252  23.134  36.746  1.00  0.00
ATOM   3172  H2  WAT   452      37.144  23.897  37.703  1.00  0.00
TER
ATOM   3173  O   WAT   453      32.099  23.458  36.555  1.00  0.00
ATOM   3174  H1  WAT   453      31.759  23.935  37.312  1.00  0.00
ATOM   3175  H2  WAT   453      31.337  23.004  36.196  1.00  0.00
TER
ATOM   3176  O   WAT   454      36.311  24.576  30.587  1.00  0.00
ATOM   3177  H1  WAT   454      36.432  24.535  31.535  1.00  0.00
ATOM   3178  H2  WAT   454      35.926  25.439  30.431  1.00  0.00
TER
ATOM   3179  O   WAT   455      35.323  26.886  29.985  1.00  0.00
ATOM   3180  H1  WAT   455      34.755  26.438  29.359  1.00  0.00
ATOM   3181  H2  WAT   455      36.032  27.245  29.452  1.00  0.00
TER
ATOM   3182  O   WAT   456      29.414  22.379  35.472  1.00  0.00
ATOM   3183  H1  WAT   456      29.128  22.015  36.310  1.00  0.00
ATOM   3184  H2  WAT   456      29.352  21.647  34.858  1.00  0.00
TER
ATOM   3185  O   WAT   457      43.627  29.879  38.050  1.00  0.00
ATOM   3186  H1  WAT   457      44.346  30.374  37.660  1.00  0.00
ATOM   3187  H2  WAT   457      43.425  29.200  37.406  1.00  0.00
TER
ATOM   3188  O   WAT   458      39.088  21.272  32.193  1.00  0.00
ATOM   3189  H1  WAT   458      38.274  20.774  32.118  1.00  0.00
ATOM   3190  H2  WAT   458      38.894  22.112  31.777  1.00  0.00
TER
ATOM   3191  O   WAT   459      41.802  25.644  30.489  1.00  0.00
ATOM   3192  H1  WAT   459      42.690  25.956  30.315  1.00  0.00
ATOM   3193  H2  WAT   459      41.773  24.772  30.098  1.00  0.00
TER
ATOM   3194  O   WAT   460      44.074  26.956  29.957  1.00  0.00
ATOM   3195  H1  WAT   460      43.990  27.387  29.107  1.00  0.00
ATOM   3196  H2  WAT   460      44.793  27.415  30.390  1.00  0.00
TER
ATOM   3197  O   WAT   461      28.907  27.515  29.432  1.00  0.00
ATOM   3198  H1  WAT   461      29.776  27.798  29.715  1.00  0.00
ATOM   3199  H2  WAT   461      28.416  28.329  29.316  1.00  0.00
TER
ATOM   3200  O   WAT   462      36.070  28.903  33.552  1.00  0.00
ATOM   3201  H1  WAT   462      36.527  29.713  33.778  1.00  0.00
ATOM   3202  H2  WAT   462      35.719  28.585  34.384  1.00  0.00
TER
ATOM   3203  O   WAT   463      31.971  19.246  34.025  1.00  0.00
ATOM   3204  H1  WAT   463      31.843  19.238  34.973  1.00  0.00
ATOM   3205  H2  WAT   463      31.148  19.585  33.674  1.00  0.00
TER
ATOM   3206  O   WAT   464      30.891  29.333  31.560  1.00  0.00
ATOM   3207  H1  WAT   464      30.284  30.073  31.569  1.00  0.00
ATOM   3208  H2  WAT   464      31.366  29.423  30.734  1.00  0.00
TER
ATOM   3209  O   WAT   465      43.831  22.453  32.044  1.00  0.00
ATOM   3210  H1  WAT   465      43.202  22.558  31.330  1.00  0.00
ATOM   3211  H2  WAT   465      43.336  22.673  32.834  1.00  0.00
TER
ATOM   3212  O   WAT   466      35.799  24.732  33.460  1.00  0.00
ATOM   3213  H1  WAT   466      35.091  25.201  33.901  1.00  0.00
ATOM   3214  H2  WAT   466      36.084  24.074  34.095  1.00  0.00
TER
ATOM   3215  O   WAT   467      39.831  21.457  34.900  1.00  0.00
ATOM   3216  H1  WAT   467      39.708  21.476  33.951  1.00  0.00
ATOM   3217  H2  WAT   467      40.779  21.505  35.019  1.00  0.00
TER
ATOM   3218  O   WAT   468      34.003  23.041  30.835  1.00  0.00
ATOM   3219  H1  WAT   468      34.852  23.478  30.769  1.00  0.00
ATOM   3220  H2  WAT   468      33.636  23.353  31.662  1.00  0.00
TER
ATOM   3221  O   WAT   469      42.924  27.612  35.748  1.00  0.00
ATOM   3222  H1  WAT   469      41.983  27.627  35.923  1.00  0.00
ATOM   3223  H2  WAT   469      43.238  26.825  36.194  1.00  0.00
TER
ATOM   3224  O   WAT   470      32.902  29.294  29.309  1.00  0.00
ATOM   3225  H1  WAT   470      33.668  29.182  29.871  1.00  0.00
ATOM   3226  H2  WAT   470      32.979  28.598  28.656  1.00  0.00
TER
ATOM   3227  O   WAT   471      31.597  26.726  29.992  1.00  0.00
ATOM   3228  H1  WAT   471      31.677  25.779  30.104  1.00  0.00
ATOM   3229  H2  WAT   471      32.489  27.057  30.098  1.00  0.00
TER
ATOM   3230  O   WAT   472      34.934  29.290  31.283  1.00  0.00
ATOM   3231  H1  WAT   472      35.356  29.124  32.126  1.00  0.00
ATOM   3232  H2  WAT   472      35.059  28.480  30.788  1.00  0.00
TER
ATOM   3233  O   WAT   473      37.447  28.314  28.531  1.00  0.00
ATOM   3234  H1  WAT   473      37.967  27.599  28.165  1.00  0.00
ATOM   3235  H2  WAT   473      38.093  28.953  28.831  1.00  0.00
TER
ATOM   3236  O   WAT   474      33.830  25.364  28.229  1.00  0.00
ATOM   3237  H1  WAT   474      33.629  24.500  28.590  1.00  0.00
ATOM   3238  H2  WAT   474      33.659  25.277  27.291  1.00  0.00
TER
ATOM   3239  O   WAT   475      41.309  20.174  30.757  1.00  0.00
ATOM   3240  H1  WAT   475      41.589  19.331  31.113  1.00  0.00
ATOM   3241  H2  WAT   475      40.535  20.407  31.271  1.00  0.00
TER
ATOM   3242  O   WAT   476      32.628  22.464  28.216  1.00  0.00
ATOM   3243  H1  WAT   476      32.931  22.470  27.308  1.00  0.00
ATOM   3244  H2  WAT   476      33.367  22.113  28.713  1.00  0.00
TER
ATOM   3245  O   WAT   477      35.847  21.407  29.202  1.00  0.00
ATOM   3246  H1  WAT   477      35.499  20.730  28.622  1.00  0.00
ATOM   3247  H2  WAT   477      36.048  20.946  30.016  1.00  0.00
TER
ATOM   3248  O   WAT   478      29.187  27.936  35.599  1.00  0.00
ATOM   3249  H1  WAT   478      28.532  27.667  34.955  1.00  0.00
ATOM   3250  H2  WAT   478      30.025  27.826  35.149  1.00  0.00
TER
ATOM   3251  O   WAT   479      42.136  22.730  29.820  1.00  0.00
ATOM   3252  H1  WAT   479      42.555  22.543  28.980  1.00  0.00
ATOM   3253  H2  WAT   479      41.830  21.878  30.131  1.00  0.00
TER
ATOM   3254  O   WAT   480      45.635  27.642  33.518  1.00  0.00
ATOM   3255  H1  WAT   480      45.259  26.875  33.086  1.00  0.00
ATOM   3256  H2  WAT   480      44.905  28.025  34.005  1.00  0.00
TER
ATOM   3257  O   WAT   481      28.401  25.146  31.541  1.00  0.00
ATOM   3258  H1  WAT   481      27.497  25.409  31.366  1.00  0.00
ATOM   3259  H2  WAT   481      28.885  25.417  30.761  1.00  0.00
TER
ATOM   3260  O   WAT   482      44.910  25.868  36.819  1.00  0.00
ATOM   3261  H1  WAT   482      45.434  25.374  36.188  1.00  0.00
ATOM   3262  H2  WAT   482      45.496  26.003  37.563  1.00  0.00
TER
ATOM   3263  O   WAT   483      30.944  24.202  29.451  1.00  0.00
ATOM   3264  H1  WAT   483      31.653  23.781  28.965  1.00  0.00
ATOM   3265  H2  WAT   483      30.228  24.270  28.819  1.00  0.00
TER
ATOM   3266  O   WAT   484      30.591  20.256  28.491  1.00  0.00
ATOM   3267  H1  WAT   484      31.314  20.797  28.809  1.00  0.00
ATOM   3268  H2  WAT   484      30.863  19.983  27.615  1.00  0.00
TER
ATOM   3269  O   WAT   485      44.400  25.126  32.758  1.00  0.00
ATOM   3270  H1  WAT   485      44.896  24.893  33.543  1.00  0.00
ATOM   3271  H2  WAT   485      44.202  24.287  32.342  1.00  0.00
TER
ATOM   3272  O   WAT   486      43.224  20.693  37.608  1.00  0.00
ATOM   3273  H1  WAT   486      43.665  20.638  36.760  1.00  0.00
ATOM   3274  H2  WAT   486      42.955  21.609  37.679  1.00  0.00
TER
ATOM   3275  O   WAT   487      30.016  20.296  32.084  1.00  0.00
ATOM   3276  H1  WAT   487      30.774  20.409  31.511  1.00  0.00
ATOM   3277  H2  WAT   487      29.553  21.133  32.039  1.00  0.00
TER
ATOM   3278  O   WAT   488      36.557  22.410  35.075  1.00  0.00
ATOM   3279  H1  WAT   488      35.745  22.035  34.734  1.00  0.00
ATOM   3280  H2  WAT   488      37.061  21.654  35.377  1.00  0.00
TER
ATOM   3281  O   WAT   489      41.060  19.074  36.313  1.00  0.00
ATOM   3282  H1  WAT   489      41.663  19.646  36.788  1.00  0.00
ATOM   3283  H2  WAT   489      40.319  19.638  36.090  1.00  0.00
TER
ATOM   3284  O   WAT   490      44.203  19.476  31.587  1.00  0.00
ATOM   3285  H1  WAT   490      44.398  20.374  31.854  1.00  0.00
ATOM   3286  H2  WAT   490      43.416  19.245  32.080  1.00  0.00
TER
ATOM   3287  O   WAT   491      32.388  20.822  30.625  1.00  0.00
ATOM   3288  H1  WAT   491      32.918  20.035  30.495  1.00  0.00
ATOM   3289  H2  WAT   491      33.021  21.501  30.858  1.00  0.00
TER
ATOM   3290  O   WAT   492      34.582  20.560  33.679  1.00  0.00
ATOM   3291  H1  WAT   492      33.952  19.858  33.846  1.00  0.00
ATOM   3292  H2  WAT   492      34.043  21.320  33.462  1.00  0.00
TER
ATOM   3293  O   WAT   493      40.215  27.273  17.056  1.00  0.00
ATOM   3294  H1  WAT   493      40.134  26.358  16.785  1.00  0.00
ATOM   3295  H2  WAT   493      39.801  27.769  16.350  1.00  0.00
TER
ATOM   3296  O   WAT   494      38.347  29.050  18.937  1.00  0.00
ATOM   3297  H1  WAT   494      37.571  28.570  19.227  1.00  0.00
ATOM   3298  H2  WAT   494      38.998  28.371  18.762  1.00  0.00
TER
ATOM   3299  O   WAT   495      32.363  29.362  19.814  1.00  0.00
ATOM   3300  H1  WAT   495      31.532  29.107  20.214  1.00  0.00
ATOM   3301  H2  WAT   495      32.971  29.434  20.550  1.00  0.00
TER
ATOM   3302  O   WAT   496      30.773  24.323  13.599  1.00  0.00
ATOM   3303  H1  WAT   496      29.884  24.664  13.497  1.00  0.00
ATOM   3304  H2  WAT   496      31.057  24.123  12.707  1.00  0.00
TER
ATOM   3305  O   WAT   497      28.736  26.923  19.483  1.00  0.00
ATOM   3306  H1  WAT   497      29.307  26.155  19.483  1.00  0.00
ATOM   3307  H2  WAT   497      28.736  27.222  18.573  1.00  0.00
TER
ATOM   3308  O   WAT   498      29.978  22.332  21.269  1.00  0.00
ATOM   3309  H1  WAT   498      29.799  21.434  21.550  1.00  0.00
ATOM   3310  H2  WAT   498      29.576  22.879  21.944  1.00  0.00
TER
ATOM   3311  O   WAT   499      38.818  24.533  19.171  1.00  0.00
ATOM   3312  H1  WAT   499      39.195  23.660  19.058  1.00  0.00
ATOM   3313  H2  WAT   499      38.720  24.869  18.280  1.00  0.00
TER
ATOM   3314  O   WAT   500      32.949  22.906  14.632  1.00  0.00
ATOM   3315  H1  WAT   500      33.055  23.806  14.939  1.00  0.00
ATOM   3316  H2  WAT   500      32.038  22.858  14.342  1.00  0.00
TER
ATOM   3317  O   WAT   501      42.601  22.028  16.104  1.00  0.00
ATOM   3318  H1  WAT   501      43.422  21.538  16.146  1.00  0.00
ATOM   3319  H2  WAT   501      42.634  22.618  16.857  1.00  0.00
TER
ATOM   3320  O   WAT   502      30.597  24.828  19.878  1.00  0.00
ATOM   3321  H1  WAT   502      31.278  25.092  20.496  1.00  0.00
ATOM   3322  H2  WAT   502      30.282  23.988  20.211  1.00  0.00
TER
ATOM   3323  O   WAT   503      34.789  25.874  18.965  1.00  0.00
ATOM   3324  H1  WAT   503      35.297  26.373  19.605  1.00  0.00
ATOM   3325  H2  WAT   503      35.321  25.098  18.789  1.00  0.00
TER
ATOM   3326  O   WAT   504      33.073  20.514  23.231  1.00  0.00
ATOM   3327  H1  WAT   504      33.075  21.031  22.426  1.00  0.00
ATOM   3328  H2  WAT   504      32.243  20.037  23.208  1.00  0.00
TER
ATOM   3329  O   WAT   505      42.837  23.968  18.876  1.00  0.00
ATOM   3330  H1  WAT   505      42.132  24.257  19.457  1.00  0.00
ATOM   3331  H2  WAT   505      43.198  24.778  18.516  1.00  0.00
TER
ATOM   3332  O   WAT   506      32.755  22.225  21.238  1.00  0.00
ATOM   3333  H1  WAT   506      33.096  23.069  20.944  1.00  0.00
ATOM   3334  H2  WAT   506      31.816  22.374  21.355  1.00  0.00
TER
ATOM   3335  O   WAT   507      36.437  19.713  17.563  1.00  0.00
ATOM   3336  H1  WAT   507      36.745  19.158  16.846  1.00  0.00
ATOM   3337  H2  WAT   507      35.507  19.848  17.380  1.00  0.00
TER
ATOM   3338  O   WAT   508      38.825  27.778  14.299  1.00  0.00
ATOM   3339  H1  WAT   508      37.898  27.712  14.528  1.00  0.00
ATOM   3340  H2  WAT   508      38.978  28.716  14.184  1.00  0.00
TER
ATOM   3341  O   WAT   509      38.812  24.050  11.296  1.00  0.00
ATOM   3342  H1  WAT   509      37.873  24.211  11.381  1.00  0.00
ATOM   3343  H2  WAT   509      39.131  24.769  10.749  1.00  0.00
TER
ATOM   3344  O   WAT   510      42.855  29.340  14.802  1.00  0.00
ATOM   3345  H1  WAT   510      42.236  29.002  14.155  1.00  0.00
ATOM   3346  H2  WAT   510      42.838  28.696  15.510  1.00  0.00
TER
ATOM   3347  O   WAT   511      42.298  25.519  22.219  1.00  0.00
ATOM   3348  H1  WAT   511      41.885  26.344  22.473  1.00  0.00
ATOM   3349  H2  WAT   511      41.565  24.933  22.027  1.00  0.00
TER
ATOM   3350  O   WAT   512      34.431  28.305  17.081  1.00  0.00
ATOM   3351  H1  WAT   512      34.027  27.593  16.585  1.00  0.00
ATOM   3352  H2  WAT   512      34.517  27.960  17.970  1.00  0.00
TER
ATOM   3353  O   WAT   513      33.144  25.079  20.861  1.00  0.00
ATOM   3354  H1  WAT   513      33.695  25.189  20.086  1.00  0.00
ATOM   3355  H2  WAT   513      33.658  25.453  21.576  1.00  0.00
TER
ATOM   3356  O   WAT   514      41.032  28.579  11.810  1.00  0.00
ATOM   3357  H1  WAT   514      41.471  27.741  11.663  1.00  0.00
ATOM   3358  H2  WAT   514      41.744  29.212  11.896  1.00  0.00
TER
ATOM   3359  O   WAT   515      32.818  28.601  24.471  1.00  0.00
ATOM   3360  H1  WAT   515      32.679  29.473  24.840  1.00  0.00
ATOM   3361  H2  WAT   515      31.936  28.258  24.326  1.00  0.00
TER
ATOM   3362  O   WAT   516      44.613  19.833  10.124  1.00  0.00
ATOM   3363  H1  WAT   516      44.301  19.926  11.024  1.00  0.00
ATOM   3364  H2  WAT   516      45.375  20.411  10.073  1.00  0.00
TER
ATOM   3365  O   WAT   517      31.132  27.199  14.581  1.00  0.00
ATOM   3366  H1  WAT   517      31.011  27.926  13.970  1.00  0.00
ATOM   3367  H2  WAT   517      30.822  26.430  14.104  1.00  0.00
TER
ATOM   3368  O   WAT   518      28.770  30.371  20.388  1.00  0.00
ATOM   3369  H1  WAT   518      28.848  30.506  19.444  1.00  0.00
ATOM   3370  H2  WAT   518      29.384  29.662  20.581  1.00  0.00
TER
ATOM   3371  O   WAT   519      45.823  24.571  26.101  1.00  0.00
ATOM   3372  H1  WAT   519      45.208  25.078  25.573  1.00  0.00
ATOM   3373  H2  WAT   519      45.503  23.670  26.044  1.00  0.00
TER
ATOM   3374  O   WAT   520      33.598  20.543  17.964  1.00  0.00
ATOM   3375  H1  WAT   520      33.155  21.324  17.632  1.00  0.00
ATOM   3376  H2  WAT   520      34.156  20.866  18.671  1.00  0.00
TER
ATOM   3377  O   WAT   521      37.885  23.410  23.567  1.00  0.00
ATOM   3378  H1  WAT   521      37.423  23.618  24.379  1.00  0.00
ATOM   3379  H2  WAT   521      37.483  22.596  23.264  1.00  0.00
TER
ATOM   3380  O   WAT   522      42.885  24.631  24.697  1.00  0.00
ATOM   3381  H1  WAT   522      42.035  24.331  25.018  1.00  0.00
ATOM   3382  H2  WAT   522      42.726  24.875  23.785  1.00  0.00
TER
ATOM   3383  O   WAT   523      39.980  26.131  26.797  1.00  0.00
ATOM   3384  H1  WAT   523      40.306  25.297  26.457  1.00  0.00
ATOM   3385  H2  WAT   523      40.768  26.654  26.945  1.00  0.00
TER
ATOM   3386  O   WAT   524      36.714  20.164  12.844  1.00  0.00
ATOM   3387  H1  WAT   524      36.089  20.160  13.570  1.00  0.00
ATOM   3388  H2  WAT   524      36.627  19.297  12.448  1.00  0.00
TER
ATOM   3389  O   WAT   525      35.636  21.088  19.823  1.00  0.00
ATOM   3390  H1  WAT   525      35.933  21.994  19.742  1.00  0.00
ATOM   3391  H2  WAT   525      36.184  20.599  19.209  1.00  0.00
TER
ATOM   3392  O   WAT   526      33.389  25.666  15.692  1.00  0.00
ATOM   3393  H1  WAT   526      33.163  25.450  16.597  1.00  0.00
ATOM   3394  H2  WAT   526      32.609  26.099  15.347  1.00  0.00
TER
ATOM   3395  O   WAT   527      40.619  25.673  14.291  1.00  0.00
ATOM   3396  H1  WAT   527      40.020  26.396  14.107  1.00  0.00
ATOM   3397  H2  WAT   527      41.167  25.610  13.509  1.00  0.00
TER
ATOM   3398  O   WAT   528      35.829  26.565  26.358  1.00  0.00
ATOM   3399  H1  WAT   528      35.734  25.624  26.208  1.00  0.00
ATOM   3400  H2  WAT   528      36.672  26.786  25.963  1.00  0.00
TER
ATOM   3401  O   WAT   529      39.226  24.309  16.321  1.00  0.00
ATOM   3402  H1  WAT   529      39.619  24.626  15.508  1.00  0.00
ATOM   3403  H2  WAT   529      39.587  23.430  16.436  1.00  0.00
TER
ATOM   3404  O   WAT   530      30.960  22.976  24.511  1.00  0.00
ATOM   3405  H1  WAT   530      30.567  23.824  24.719  1.00  0.00
ATOM   3406  H2  WAT   530      30.272  22.339  24.702  1.00  0.00
TER
ATOM   3407  O   WAT   531      37.535  23.060  27.581  1.00  0.00
ATOM   3408  H1  WAT   531      36.845  22.867  28.216  1.00  0.00
ATOM   3409  H2  WAT   531      38.278  23.343  28.113  1.00  0.00
TER
ATOM   3410  O   WAT   532      28.262  20.899  18.544  1.00  0.00
ATOM   3411  H1  WAT   532      27.973  21.469  19.257  1.00  0.00
ATOM   3412  H2  WAT   532      29.007  20.419  18.907  1.00  0.00
TER
ATOM   3413  O   WAT   533      28.449  24.841   9.755  1.00  0.00
ATOM   3414  H1  WAT   533      28.367  25.784   9.896  1.00  0.00
ATOM   3415  H2  WAT   533      28.097  24.698   8.876  1.00  0.00
TER
ATOM   3416  O   WAT   534      39.811  26.899  20.416  1.00  0.00
ATOM   3417  H1  WAT   534      39.079  27.408  20.765  1.00  0.00
ATOM   3418  H2  WAT   534      39.414  26.082  20.115  1.00  0.00
TER
ATOM   3419  O   WAT   535      36.249  23.575  18.822  1.00  0.00
ATOM   3420  H1  WAT   535      36.252  23.134  17.972  1.00  0.00
ATOM   3421  H2  WAT   535      37.144  23.897  18.929  1.00  0.00
TER
ATOM   3422  O   WAT   536      32.099  23.458  17.781  1.00  0.00
ATOM   3423  H1  WAT   536      31.759  23.935  18.538  1.00  0.00
ATOM   3424  H2  WAT   536      31.337  23.004  17.421  1.00  0.00
TER
ATOM   3425  O   WAT   537      36.311  24.576  11.812  1.00  0.00
ATOM   3426  H1  WAT   537      36.432  24.535  12.761  1.00  0.00
ATOM   3427  H2  WAT   537      35.926  25.439  11.657  1.00  0.00
TER
ATOM   3428  O   WAT   538      40.274  22.353  19.829  1.00  0.00
ATOM   3429  H1  WAT   538      40.291  22.804  20.673  1.00  0.00
ATOM   3430  H2  WAT   538      40.025  21.453  20.042  1.00  0.00
TER
ATOM   3431  O   WAT   539      35.323  26.886  11.211  1.00  0.00
ATOM   3432  H1  WAT   539      34.755  26.438  10.584  1.00  0.00
ATOM   3433  H2  WAT   539      36.032  27.245  10.677  1.00  0.00
TER
ATOM   3434  O   WAT   540      43.701  19.766  25.667  1.00  0.00
ATOM   3435  H1  WAT   540      44.025  19.035  26.193  1.00  0.00
ATOM   3436  H2  WAT   540      43.736  19.447  24.765  1.00  0.00
TER
ATOM   3437  O   WAT   541      36.550  27.635  20.568  1.00  0.00
ATOM   3438  H1  WAT   541      36.917  27.161  21.314  1.00  0.00
ATOM   3439  H2  WAT   541      36.360  28.509  20.909  1.00  0.00
TER
ATOM   3440  O   WAT   542      29.414  22.379  16.698  1.00  0.00
ATOM   3441  H1  WAT   542      29.128  22.015  17.535  1.00  0.00
ATOM   3442  H2  WAT   542      29.352  21.647  16.084  1.00  0.00
TER
ATOM   3443  O   WAT   543      34.340  26.676  22.887  1.00  0.00
ATOM   3444  H1  WAT   543      34.035  27.555  23.112  1.00  0.00
ATOM   3445  H2  WAT   543      35.294  26.736  22.922  1.00  0.00
TER
ATOM   3446  O   WAT   544      43.627  29.879  19.276  1.00  0.00
ATOM   3447  H1  WAT   544      44.346  30.374  18.886  1.00  0.00
ATOM   3448  H2  WAT   544      43.425  29.200  18.631  1.00  0.00
TER
ATOM   3449  O   WAT   545      39.088  21.272  13.419  1.00  0.00
ATOM   3450  H1  WAT   545      38.274  20.774  13.343  1.00  0.00
ATOM   3451  H2  WAT   545      38.894  22.112  13.003  1.00  0.00
TER
ATOM   3452  O   WAT   546      39.008  29.949  25.163  1.00  0.00
ATOM   3453  H1  WAT   546      38.942  29.029  24.909  1.00  0.00
ATOM   3454  H2  WAT   546      38.379  30.047  25.877  1.00  0.00
TER
ATOM   3455  O   WAT   547      41.802  25.644  11.715  1.00  0.00
ATOM   3456  H1  WAT   547      42.690  25.956  11.540  1.00  0.00
ATOM   3457  H2  WAT   547      41.773  24.772  11.323  1.00  0.00
TER
ATOM   3458  O   WAT   548      30.396  27.516  24.034  1.00  0.00
ATOM   3459  H1  WAT   548      30.037  28.182  24.621  1.00  0.00
ATOM   3460  H2  WAT   548      30.101  26.685  24.405  1.00  0.00
TER
ATOM   3461  O   WAT   549      33.597  27.975  26.918  1.00  0.00
ATOM   3462  H1  WAT   549      33.297  28.120  26.020  1.00  0.00
ATOM   3463  H2  WAT   549      34.368  27.415  26.825  1.00  0.00
TER
ATOM   3464  O   WAT   550      44.074  26.956  11.183  1.00  0.00
ATOM   3465  H1  WAT   550      43.990  27.387  10.333  1.00  0.00
ATOM   3466  H2  WAT   550      44.793  27.415  11.616  1.00  0.00
TER
ATOM   3467  O   WAT   551      45.151  29.412  24.260  1.00  0.00
ATOM   3468  H1  WAT   551      44.426  30.005  24.063  1.00  0.00
ATOM   3469  H2  WAT   551      45.679  29.405  23.461  1.00  0.00
TER
ATOM   3470  O   WAT   552      28.907  27.515  10.657  1.00  0.00
ATOM   3471  H1  WAT   552      29.776  27.798  10.941  1.00  0.00
ATOM   3472  H2  WAT   552      28.416  28.329  10.542  1.00  0.00
TER
ATOM   3473  O   WAT   553      36.070  28.903  14.778  1.00  0.00
ATOM   3474  H1  WAT   553      36.527  29.713  15.004  1.00  0.00
ATOM   3475  H2  WAT   553      35.719  28.585  15.610  1.00  0.00
TER
ATOM   3476  O   WAT   554      31.971  19.246  15.250  1.00  0.00
ATOM   3477  H1  WAT   554      31.843  19.238  16.199  1.00  0.00
ATOM   3478  H2  WAT   554      31.148  19.585  14.899  1.00  0.00
TER
ATOM   3479  O   WAT   555      28.971  21.006  24.711  1.00  0.00
ATOM   3480  H1  WAT   555      28.257  21.205  25.316  1.00  0.00
ATOM   3481  H2  WAT   555      29.390  20.229  25.082  1.00  0.00
TER
ATOM   3482  O   WAT   556      30.891  29.333  12.785  1.00  0.00
ATOM   3483  H1  WAT   556      30.284  30.073  12.795  1.00  0.00
ATOM   3484  H2  WAT   556      31.366  29.423  11.959  1.00  0.00
TER
ATOM   3485  O   WAT   557      40.465  23.498  22.461  1.00  0.00
ATOM   3486  H1  WAT   557      40.833  22.677  22.789  1.00  0.00
ATOM   3487  H2  WAT   557      39.605  23.558  22.877  1.00  0.00
TER
ATOM   3488  O   WAT   558      43.831  22.453  13.270  1.00  0.00
ATOM   3489  H1  WAT   558      43.202  22.558  12.556  1.00  0.00
ATOM   3490  H2  WAT   558      43.336  22.673  14.059  1.00  0.00
TER
ATOM   3491  O   WAT   559      35.799  24.732  14.686  1.00  0.00
ATOM   3492  H1  WAT   559      35.091  25.201  15.127  1.00  0.00
ATOM   3493  H2  WAT   559      36.084  24.074  15.320  1.00  0.00
TER
ATOM   3494  O   WAT   560      37.425  26.152  22.685  1.00  0.00
ATOM   3495  H1  WAT   560      37.923  26.626  23.350  1.00  0.00
ATOM   3496  H2  WAT   560      37.567  25.228  22.892  1.00  0.00
TER
ATOM   3497  O   WAT   561      39.831  21.457  16.125  1.00  0.00
ATOM   3498  H1  WAT   561      39.708  21.476  15.176  1.00  0.00
ATOM   3499  H2  WAT   561      40.779  21.505  16.245  1.00  0.00
TER
ATOM   3500  O   WAT   562      34.003  23.041  12.061  1.00  0.00
ATOM   3501  H1  WAT   562      34.852  23.478  11.995  1.00  0.00
ATOM   3502  H2  WAT   562      33.636  23.353  12.888  1.00  0.00
TER
ATOM   3503  O   WAT   563      44.632  22.369  23.528  1.00  0.00
ATOM   3504  H1  WAT   563      44.129  23.109  23.867  1.00  0.00
ATOM   3505  H2  WAT   563      45.447  22.757  23.211  1.00  0.00
TER
ATOM   3506  O   WAT   564      42.924  27.612  16.974  1.00  0.00
ATOM   3507  H1  WAT   564      41.983  27.627  17.149  1.00  0.00
ATOM   3508  H2  WAT   564      43.238  26.825  17.420  1.00  0.00
TER
ATOM   3509  O   WAT   565      32.902  29.294  10.534  1.00  0.00
ATOM   3510  H1  WAT   565      33.668  29.182  11.097  1.00  0.00
ATOM   3511  H2  WAT   565      32.979  28.598   9.882  1.00  0.00
TER
ATOM   3512  O   WAT   566      31.597  26.726  11.218  1.00  0.00
ATOM   3513  H1  WAT   566      31.677  25.779  11.329  1.00  0.00
ATOM   3514  H2  WAT   566      32.489  27.057  11.324  1.00  0.00
TER
ATOM   3515  O   WAT   567      29.124  28.548  26.453  1.00  0.00
ATOM   3516  H1  WAT   567      29.628  27.969  27.025  1.00  0.00
ATOM   3517  H2  WAT   567      28.384  28.832  26.991  1.00  0.00
TER
ATOM   3518  O   WAT   568      31.156  26.691  27.348  1.00  0.00
ATOM   3519  H1  WAT   568      31.197  26.392  28.257  1.00  0.00
ATOM   3520  H2  WAT   568      32.011  27.092  27.189  1.00  0.00
TER
ATOM   3521  O   WAT   569      34.934  29.290  12.509  1.00  0.00
ATOM   3522  H1  WAT   569      35.356  29.124  13.352  1.00  0.00
ATOM   3523  H2  WAT   569      35.059  28.480  12.014  1.00  0.00
TER
ATOM   3524  O   WAT   570      33.097  25.270  25.316  1.00  0.00
ATOM   3525  H1  WAT   570      32.566  24.779  24.688  1.00  0.00
ATOM   3526  H2  WAT   570      33.765  25.698  24.781  1.00  0.00
TER
ATOM   3527  O   WAT   571      37.447  28.314   9.756  1.00  0.00
ATOM   3528  H1  WAT   571      37.967  27.599   9.390  1.00  0.00
ATOM   3529  H2  WAT   571      38.093  28.953  10.056  1.00  0.00
TER
ATOM   3530  O   WAT   572      41.994  29.737  25.080  1.00  0.00
ATOM   3531  H1  WAT   572      42.409  29.891  25.929  1.00  0.00
ATOM   3532  H2  WAT   572      41.060  29.862  25.242  1.00  0.00
TER
ATOM   3533  O   WAT   573      42.467  27.077  27.084  1.00  0.00
ATOM   3534  H1  WAT   573      43.049  26.322  26.996  1.00  0.00
ATOM   3535  H2  WAT   573      42.643  27.607  26.307  1.00  0.00
TER
ATOM   3536  O   WAT   574      33.584  22.236  25.395  1.00  0.00
ATOM   3537  H1  WAT   574      33.490  21.618  24.670  1.00  0.00
ATOM   3538  H2  WAT   574      33.004  22.963  25.168  1.00  0.00
TER
ATOM   3539  O   WAT   575      36.350  20.794  22.428  1.00  0.00
ATOM   3540  H1  WAT   575      35.902  20.816  21.583  1.00  0.00
ATOM   3541  H2  WAT   575      35.717  20.395  23.025  1.00  0.00
TER
ATOM   3542  O   WAT   576      39.092  27.421  24.433  1.00  0.00
ATOM   3543  H1  WAT   576      39.212  26.825  25.173  1.00  0.00
ATOM   3544  H2  WAT   576      39.952  27.458  24.013  1.00  0.00
TER
ATOM   3545  O   WAT   577      41.431  27.974  23.009  1.00  0.00
ATOM   3546  H1  WAT   577      40.905  28.499  22.406  1.00  0.00
ATOM   3547  H2  WAT   577      41.774  28.607  23.640  1.00  0.00
TER
ATOM   3548  O   WAT   578      33.830  25.364   9.454  1.00  0.00
ATOM   3549  H1  WAT   578      33.629  24.500   9.816  1.00  0.00
ATOM   3550  H2  WAT   578      33.659  25.277   8.517  1.00  0.00
TER
ATOM   3551  O   WAT   579      35.859  23.963  25.691  1.00  0.00
ATOM   3552  H1  WAT   579      36.449  23.654  26.379  1.00  0.00
ATOM   3553  H2  WAT   579      35.041  23.491  25.847  1.00  0.00
TER
ATOM   3554  O   WAT   580      40.679  23.579  25.924  1.00  0.00
ATOM   3555  H1  WAT   580      39.990  22.917  25.859  1.00  0.00
ATOM   3556  H2  WAT   580      41.399  23.133  26.369  1.00  0.00
TER
ATOM   3557  O   WAT   581      41.309  20.174  11.983  1.00  0.00
ATOM   3558  H1  WAT   581      41.589  19.331  12.339  1.00  0.00
ATOM   3559  H2  WAT   581      40.535  20.407  12.497  1.00  0.00
TER
ATOM   3560  O   WAT   582      32.628  22.464   9.442  1.00  0.00
ATOM   3561  H1  WAT   582      32.931  22.470   8.534  1.00  0.00
ATOM   3562  H2  WAT   582      33.367  22.113   9.939  1.00  0.00
TER
ATOM   3563  O   WAT   583      35.847  21.407  10.428  1.00  0.00
ATOM   3564  H1  WAT   583      35.499  20.730   9.848  1.00  0.00
ATOM   3565  H2  WAT   583      36.048  20.946  11.242  1.00  0.00
TER
ATOM   3566  O   WAT   584      29.187  27.936  16.824  1.00  0.00
ATOM   3567  H1  WAT   584      28.532  27.667  16.180  1.00  0.00
ATOM   3568  H2  WAT   584      30.025  27.826  16.374  1.00  0.00
TER
ATOM   3569  O   WAT   585      42.136  22.730  11.046  1.00  0.00
ATOM   3570  H1  WAT   585      42.555  22.543  10.206  1.00  0.00
ATOM   3571  H2  WAT   585      41.830  21.878  11.356  1.00  0.00
TER
ATOM   3572  O   WAT   586      45.635  27.642  14.744  1.00  0.00
ATOM   3573  H1  WAT   586      45.259  26.875  14.312  1.00  0.00
ATOM   3574  H2  WAT   586      44.905  28.025  15.231  1.00  0.00
TER
ATOM   3575  O   WAT   587      30.225  28.321  21.365  1.00  0.00
ATOM   3576  H1  WAT   587      30.592  28.234  22.244  1.00  0.00
ATOM   3577  H2  WAT   587      29.656  27.558  21.265  1.00  0.00
TER
ATOM   3578  O   WAT   588      45.025  26.790  24.378  1.00  0.00
ATOM   3579  H1  WAT   588      44.794  26.561  23.477  1.00  0.00
ATOM   3580  H2  WAT   588      45.286  27.710  24.332  1.00  0.00
TER
ATOM   3581  O   WAT   589      29.776  25.232  25.270  1.00  0.00
ATOM   3582  H1  WAT   589      28.882  25.199  25.610  1.00  0.00
ATOM   3583  H2  WAT   589      30.316  25.431  26.036  1.00  0.00
TER
ATOM   3584  O   WAT   590      43.464  22.015  27.156  1.00  0.00
ATOM   3585  H1  WAT   590      44.341  22.024  27.539  1.00  0.00
ATOM   3586  H2  WAT   590      43.476  21.278  26.545  1.00  0.00
TER
ATOM   3587  O   WAT   591      28.401  25.146  12.767  1.00  0.00
ATOM   3588  H1  WAT   591      27.497  25.409  12.592  1.00  0.00
ATOM   3589  H2  WAT   591      28.885  25.417  11.987  1.00  0.00
TER
ATOM   3590  O   WAT   592      44.910  25.868  18.044  1.00  0.00
ATOM   3591  H1  WAT   592      45.434  25.374  17.413  1.00  0.00
ATOM   3592  H2  WAT   592      45.496  26.003  18.789  1.00  0.00
TER
ATOM   3593  O   WAT   593      45.089  25.952  21.566  1.00  0.00
ATOM   3594  H1  WAT   593      44.139  25.919  21.681  1.00  0.00
ATOM   3595  H2  WAT   593      45.270  26.862  21.331  1.00  0.00
TER
ATOM   3596  O   WAT   594      30.944  24.202  10.676  1.00  0.00
ATOM   3597  H1  WAT   594      31.653  23.781  10.191  1.00  0.00
ATOM   3598  H2  WAT   594      30.228  24.270  10.045  1.00  0.00
TER
ATOM   3599  O   WAT   595      30.591  20.256   9.716  1.00  0.00
ATOM   3600  H1  WAT   595      31.314  20.797  10.035  1.00  0.00
ATOM   3601  H2  WAT   595      30.863  19.983   8.841  1.00  0.00
TER
ATOM   3602  O   WAT   596      44.400  25.126  13.984  1.00  0.00
ATOM   3603  H1  WAT   596      44.896  24.893  14.768  1.00  0.00
ATOM   3604  H2  WAT   596      44.202  24.287  13.567  1.00  0.00
TER
ATOM   3605  O   WAT   597      30.280  19.507  19.619  1.00  0.00
ATOM   3606  H1  WAT   597      30.928  18.957  19.178  1.00  0.00
ATOM   3607  H2  WAT   597      30.700  19.761  20.440  1.00  0.00
TER
ATOM   3608  O   WAT   598      44.175  19.701  22.976  1.00  0.00
ATOM   3609  H1  WAT   598      44.813  20.314  23.342  1.00  0.00
ATOM   3610  H2  WAT   598      44.323  19.737  22.031  1.00  0.00
TER
ATOM   3611  O   WAT   599      30.033  19.662  22.361  1.00  0.00
ATOM   3612  H1  WAT   599      29.685  20.119  23.127  1.00  0.00
ATOM   3613  H2  WAT   599      29.702  18.768  22.443  1.00  0.00
TER
ATOM   3614  O   WAT   600      37.546  20.854  25.883  1.00  0.00
ATOM   3615  H1  WAT   600      37.485  21.446  26.633  1.00  0.00
ATOM   3616  H2  WAT   600      38.486  20.746  25.738  1.00  0.00
TER
ATOM   3617  O   WAT   601      40.183  20.511  25.522  1.00  0.00
ATOM   3618  H1  WAT   601      40.797  20.829  24.861  1.00  0.00
ATOM   3619  H2  WAT   601      40.728  20.026  26.142  1.00  0.00
TER
ATOM   3620  O   WAT   602      30.706  19.190  25.636  1.00  0.00
ATOM   3621  H1  WAT   602      31.254  19.009  24.873  1.00  0.00
ATOM   3622  H2  WAT   602      30.771  18.400  26.172  1.00  0.00
TER
ATOM   3623  O   WAT   603      40.924  19.074  21.849  1.00  0.00
ATOM   3624  H1  WAT   603      40.050  19.407  21.647  1.00  0.00
ATOM   3625  H2  WAT   603      40.815  18.601  22.675  1.00  0.00
TER
ATOM   3626  O   WAT   604      41.831  21.281  23.234  1.00  0.00
ATOM   3627  H1  WAT   604      41.503  20.466  22.854  1.00  0.00
ATOM   3628  H2  WAT   604      42.780  21.238  23.110  1.00  0.00
TER
ATOM   3629  O   WAT   605      38.672  19.991  20.789  1.00  0.00
ATOM   3630  H1  WAT   605      37.889  20.465  21.068  1.00  0.00
ATOM   3631  H2  WAT   605      38.378  19.086  20.680  1.00  0.00
TER
ATOM   3632  O   WAT   606      43.224  20.693  18.834  1.00  0.00
ATOM   3633  H1  WAT   606      43.665  20.638  17.986  1.00  0.00
ATOM   3634  H2  WAT   606      42.955  21.609  18.905  1.00  0.00
TER
ATOM   3635  O   WAT   607      30.016  20.296  13.310  1.00  0.00
ATOM   3636  H1  WAT   607      30.774  20.409  12.736  1.00  0.00
ATOM   3637  H2  WAT   607      29.553  21.133  13.264  1.00  0.00
TER
ATOM   3638  O   WAT   608      36.557  22.410  16.300  1.00  0.00
ATOM   3639  H1  WAT   608      35.745  22.035  15.960  1.00  0.00
ATOM   3640  H2  WAT   608      37.061  21.654  16.602  1.00  0.00
TER
ATOM   3641  O   WAT   609      41.060  19.074  17.539  1.00  0.00
ATOM   3642  H1  WAT   609      41.663  19.646  18.013  1.00  0.00
ATOM   3643  H2  WAT   609      40.319  19.638  17.316  1.00  0.00
TER
ATOM   3644  O   WAT   610      44.203  19.476  12.813  1.00  0.00
ATOM   3645  H1  WAT   610      44.398  20.374  13.079  1.00  0.00
ATOM   3646  H2  WAT   610      43.416  19.245  13.306  1.00  0.00
TER
ATOM   3647  O   WAT   611      32.388  20.822  11.850  1.00  0.00
ATOM   3648  H1  WAT   611      32.918  20.035  11.721  1.00  0.00
ATOM   3649  H2  WAT   611      33.021  21.501  12.084  1.00  0.00
TER
ATOM   3650  O   WAT   612      34.582  20.560  14.905  1.00  0.00
ATOM   3651  H1  WAT   612      33.952  19.858  15.072  1.00  0.00
ATOM   3652  H2  WAT   612      34.043  21.320  14.688  1.00  0.00
TER
ATOM   3653  O   WAT   613      34.708  19.838  27.340  1.00  0.00
ATOM   3654  H1  WAT   613      34.426  20.341  26.576  1.00  0.00
ATOM   3655  H2  WAT   613      35.090  19.040  26.974  1.00  0.00
TER
ATOM   3656  O   WAT   614      41.309  19.253  27.918  1.00  0.00
ATOM   3657  H1  WAT   614      41.196  19.573  28.813  1.00  0.00
ATOM   3658  H2  WAT   614      42.126  19.655  27.622  1.00  0.00
TER
ATOM   3659  O   WAT   615      40.215  27.273  -1.718  1.00  0.00
ATOM   3660  H1  WAT   615      40.134  26.358  -1.989  1.00  0.00
ATOM   3661  H2  WAT   615      39.801  27.769  -2.425  1.00  0.00
TER
ATOM   3662  O   WAT   616      38.347  29.050   0.162  1.00  0.00
ATOM   3663  H1  WAT   616      37.571  28.570   0.452  1.00  0.00
ATOM   3664  H2  WAT   616      38.998  28.371  -0.012  1.00  0.00
TER
ATOM   3665  O   WAT   617      32.363  29.362   1.040  1.00  0.00
ATOM   3666  H1  WAT   617      31.532  29.107   1.440  1.00  0.00
ATOM   3667  H2  WAT   617      32.971  29.434   1.776  1.00  0.00
TER
ATOM   3668  O   WAT   618      30.773  24.323  -5.176  1.00  0.00
ATOM   3669  H1  WAT   618      29.884  24.664  -5.278  1.00  0.00
ATOM   3670  H2  WAT   618      31.057  24.123  -6.068  1.00  0.00
TER
ATOM   3671  O   WAT   619      28.736  26.923   0.708  1.00  0.00
ATOM   3672  H1  WAT   619      29.307  26.155   0.709  1.00  0.00
ATOM   3673  H2  WAT   619      28.736  27.222  -0.201  1.00  0.00
TER
ATOM   3674  O   WAT   620      29.978  22.332   2.495  1.00  0.00
ATOM   3675  H1  WAT   620      29.799  21.434   2.775  1.00  0.00
ATOM   3676  H2  WAT   620      29.576  22.879   3.170  1.00  0.00
TER
ATOM   3677  O   WAT   621      38.818  24.533   0.396  1.00  0.00
ATOM   3678  H1  WAT   621      39.195  23.660   0.284  1.00  0.00
ATOM   3679  H2  WAT   621      38.720  24.869  -0.495  1.00  0.00
TER
ATOM   3680  O   WAT   622      32.949  22.906  -4.142  1.00  0.00
ATOM   3681  H1  WAT   622      33.055  23.806  -3.835  1.00  0.00
ATOM   3682  H2  WAT   622      32.038  22.858  -4.432  1.00  0.00
TER
ATOM   3683  O   WAT   623      42.601  22.028  -2.671  1.00  0.00
ATOM   3684  H1  WAT   623      43.422  21.538  -2.628  1.00  0.00
ATOM   3685  H2  WAT   623      42.634  22.618  -1.918  1.00  0.00
TER
ATOM   3686  O   WAT   624      30.597  24.828   1.103  1.00  0.00
ATOM   3687  H1  WAT   624      31.278  25.092   1.722  1.00  0.00
ATOM   3688  H2  WAT   624      30.282  23.988   1.437  1.00  0.00
TER
ATOM   3689  O   WAT   625      34.789  25.874   0.191  1.00  0.00
ATOM   3690  H1  WAT   625      35.297  26.373   0.831  1.00  0.00
ATOM   3691  H2  WAT   625      35.321  25.098   0.015  1.00  0.00
TER
ATOM   3692  O   WAT   626      33.073  20.514   4.457  1.00  0.00
ATOM   3693  H1  WAT   626      33.075  21.031   3.652  1.00  0.00
ATOM   3694  H2  WAT   626      32.243  20.037   4.434  1.00  0.00
TER
ATOM   3695  O   WAT   627      42.837  23.968   0.102  1.00  0.00
ATOM   3696  H1  WAT   627      42.132  24.257   0.682  1.00  0.00
ATOM   3697  H2  WAT   627      43.198  24.778  -0.258  1.00  0.00
TER
ATOM   3698  O   WAT   628      32.755  22.225   2.464  1.00  0.00
ATOM   3699  H1  WAT   628      33.096  23.069   2.169  1.00  0.00
ATOM   3700  H2  WAT   628      31.816  22.374   2.581  1.00  0.00
TER
ATOM   3701  O   WAT   629      36.437  19.713  -1.212  1.00  0.00
ATOM   3702  H1  WAT   629      36.745  19.158  -1.928  1.00  0.00
ATOM   3703  H2  WAT   629      35.507  19.848  -1.394  1.00  0.00
TER
ATOM   3704  O   WAT   630      38.825  27.778  -4.476  1.00  0.00
ATOM   3705  H1  WAT   630      37.898  27.712  -4.247  1.00  0.00
ATOM   3706  H2  WAT   630      38.978  28.716  -4.590  1.00  0.00
TER
ATOM   3707  O   WAT   631      38.812  24.050  -7.479  1.00  0.00
ATOM   3708  H1  WAT   631      37.873  24.211  -7.394  1.00  0.00
ATOM   3709  H2  WAT   631      39.131  24.769  -8.025  1.00  0.00
TER
ATOM   3710  O   WAT   632      42.855  29.340  -3.972  1.00  0.00
ATOM   3711  H1  WAT   632      42.236  29.002  -4.619  1.00  0.00
ATOM   3712  H2  WAT   632      42.838  28.696  -3.264  1.00  0.00
TER
ATOM   3713  O   WAT   633      42.298  25.519   3.445  1.00  0.00
ATOM   3714  H1  WAT   633      41.885  26.344   3.699  1.00  0.00
ATOM   3715  H2  WAT   633      41.565  24.933   3.252  1.00  0.00
TER
ATOM   3716  O   WAT   634      34.431  28.305  -1.694  1.00  0.00
ATOM   3717  H1  WAT   634      34.027  27.593  -2.189  1.00  0.00
ATOM   3718  H2  WAT   634      34.517  27.960  -0.805  1.00  0.00
TER
ATOM   3719  O   WAT   635      33.144  25.079   2.086  1.00  0.00
ATOM   3720  H1  WAT   635      33.695  25.189   1.312  1.00  0.00
ATOM   3721  H2  WAT   635      33.658  25.453   2.802  1.00  0.00
TER
ATOM   3722  O   WAT   636      41.032  28.579  -6.965  1.00  0.00
ATOM   3723  H1  WAT   636      41.471  27.741  -7.111  1.00  0.00
ATOM   3724  H2  WAT   636      41.744  29.212  -6.878  1.00  0.00
TER
ATOM   3725  O   WAT   637      32.818  28.601   5.697  1.00  0.00
ATOM   3726  H1  WAT   637      32.679  29.473   6.066  1.00  0.00
ATOM   3727  H2  WAT   637      31.936  28.258   5.552  1.00  0.00
TER
ATOM   3728  O   WAT   638      44.613  19.833  -8.651  1.00  0.00
ATOM   3729  H1  WAT   638      44.301  19.926  -7.751  1.00  0.00
ATOM   3730  H2  WAT   638      45.375  20.411  -8.701  1.00  0.00
TER
ATOM   3731  O   WAT   639      31.132  27.199  -4.193  1.00  0.00
ATOM   3732  H1  WAT   639      31.011  27.926  -4.805  1.00  0.00
ATOM   3733  H2  WAT   639      30.822  26.430  -4.670  1.00  0.00
TER
ATOM   3734  O   WAT   640      28.770  30.371   1.614  1.00  0.00
ATOM   3735  H1  WAT   640      28.848  30.506   0.670  1.00  0.00
ATOM   3736  H2  WAT   640      29.384  29.662   1.807  1.00  0.00
TER
ATOM   3737  O   WAT   641      45.823  24.571   7.327  1.00  0.00
ATOM   3738  H1  WAT   641      45.208  25.078   6.798  1.00  0.00
ATOM   3739  H2  WAT   641      45.503  23.670   7.269  1.00  0.00
TER
ATOM   3740  O   WAT   642      33.598  20.543  -0.811  1.00  0.00
ATOM   3741  H1  WAT   642      33.155  21.324  -1.142  1.00  0.00
ATOM   3742  H2  WAT   642      34.156  20.866  -0.103  1.00  0.00
TER
ATOM   3743  O   WAT   643      37.885  23.410   4.793  1.00  0.00
ATOM   3744  H1  WAT   643      37.423  23.618   5.605  1.00  0.00
ATOM   3745  H2  WAT   643      37.483  22.596   4.490  1.00  0.00
TER
ATOM   3746  O   WAT   644      42.885  24.631   5.923  1.00  0.00
ATOM   3747  H1  WAT   644      42.035  24.331   6.244  1.00  0.00
ATOM   3748  H2  WAT   644      42.726  24.875   5.011  1.00  0.00
TER
ATOM   3749  O   WAT   645      39.980  26.131   8.023  1.00  0.00
ATOM   3750  H1  WAT   645      40.306  25.297   7.683  1.00  0.00
ATOM   3751  H2  WAT   645      40.768  26.654   8.170  1.00  0.00
TER
ATOM   3752  O   WAT   646      36.714  20.164  -5.930  1.00  0.00
ATOM   3753  H1  WAT   646      36.089  20.160  -5.205  1.00  0.00
ATOM   3754  H2  WAT   646      36.627  19.297  -6.326  1.00  0.00
TER
ATOM   3755  O   WAT   647      35.636  21.088   1.048  1.00  0.00
ATOM   3756  H1  WAT   647      35.933  21.994   0.968  1.00  0.00
ATOM   3757  H2  WAT   647      36.184  20.599   0.434  1.00  0.00
TER
ATOM   3758  O   WAT   648      33.389  25.666  -3.082  1.00  0.00
ATOM   3759  H1  WAT   648      33.163  25.450  -2.178  1.00  0.00
ATOM   3760  H2  WAT   648      32.609  26.099  -3.428  1.00  0.00
TER
ATOM   3761  O   WAT   649      40.619  25.673  -4.483  1.00  0.00
ATOM   3762  H1  WAT   649      40.020  26.396  -4.667  1.00  0.00
ATOM   3763  H2  WAT   649      41.167  25.610  -5.266  1.00  0.00
TER
ATOM   3764  O   WAT   650      35.829  26.565   7.584  1.00  0.00
ATOM   3765  H1  WAT   650      35.734  25.624   7.434  1.00  0.00
ATOM   3766  H2  WAT   650      36.672  26.786   7.188  1.00  0.00
TER
ATOM   3767  O   WAT   651      39.226  24.309  -2.453  1.00  0.00
ATOM   3768  H1  WAT   651      39.619  24.626  -3.266  1.00  0.00
ATOM   3769  H2  WAT   651      39.587  23.430  -2.339  1.00  0.00
TER
ATOM   3770  O   WAT   652      30.960  22.976   5.737  1.00  0.00
ATOM   3771  H1  WAT   652      30.567  23.824   5.944  1.00  0.00
ATOM   3772  H2  WAT   652      30.272  22.339   5.928  1.00  0.00
TER
ATOM   3773  O   WAT   653      37.535  23.060   8.807  1.00  0.00
ATOM   3774  H1  WAT   653      36.845  22.867   9.441  1.00  0.00
ATOM   3775  H2  WAT   653      38.278  23.343   9.339  1.00  0.00
TER
ATOM   3776  O   WAT   654      28.262  20.899  -0.230  1.00  0.00
ATOM   3777  H1  WAT   654      27.973  21.469   0.483  1.00  0.00
ATOM   3778  H2  WAT   654      29.007  20.419   0.133  1.00  0.00
TER
ATOM   3779  O   WAT   655      28.449  24.841  -9.020  1.00  0.00
ATOM   3780  H1  WAT   655      28.367  25.784  -8.878  1.00  0.00
ATOM   3781  H2  WAT   655      28.097  24.698  -9.898  1.00  0.00
TER
ATOM   3782  O   WAT   656      39.811  26.899   1.642  1.00  0.00
ATOM   3783  H1  WAT   656      39.079  27.408   1.991  1.00  0.00
ATOM   3784  H2  WAT   656      39.414  26.082   1.341  1.00  0.00
TER
ATOM   3785  O   WAT   657      36.249  23.575   0.047  1.00  0.00
ATOM   3786  H1  WAT   657      36.252  23.134  -0.802  1.00  0.00
ATOM   3787  H2  WAT   657      37.144  23.897   0.154  1.00  0.00
TER
ATOM   3788  O   WAT   658      32.099  23.458  -0.993  1.00  0.00
ATOM   3789  H1  WAT   658      31.759  23.935  -0.237  1.00  0.00
ATOM   3790  H2  WAT   658      31.337  23.004  -1.353  1.00  0.00
TER
ATOM   3791  O   WAT   659      36.311  24.576  -6.962  1.00  0.00
ATOM   3792  H1  WAT   659      36.432  24.535  -6.013  1.00  0.00
ATOM   3793  H2  WAT   659      35.926  25.439  -7.117  1.00  0.00
TER
ATOM   3794  O   WAT   660      40.274  22.353   1.054  1.00  0.00
ATOM   3795  H1  WAT   660      40.291  22.804   1.899  1.00  0.00
ATOM   3796  H2  WAT   660      40.025  21.453   1.268  1.00  0.00
TER
ATOM   3797  O   WAT   661      35.323  26.886  -7.564  1.00  0.00
ATOM   3798  H1  WAT   661      34.755  26.438  -8.190  1.00  0.00
ATOM   3799  H2  WAT   661      36.032  27.245  -8.097  1.00  0.00
TER
ATOM   3800  O   WAT   662      43.701  19.766   6.893  1.00  0.00
ATOM   3801  H1  WAT   662      44.025  19.035   7.419  1.00  0.00
ATOM   3802  H2  WAT   662      43.736  19.447   5.991  1.00  0.00
TER
ATOM   3803  O   WAT   663      36.550  27.635   1.794  1.00  0.00
ATOM   3804  H1  WAT   663      36.917  27.161   2.540  1.00  0.00
ATOM   3805  H2  WAT   663      36.360  28.509   2.135  1.00  0.00
TER
ATOM   3806  O   WAT   664      29.414  22.379  -2.077  1.00  0.00
ATOM   3807  H1  WAT   664      29.128  22.015  -1.239  1.00  0.00
ATOM   3808  H2  WAT   664      29.352  21.647  -2.690  1.00  0.00
TER
ATOM   3809  O   WAT   665      34.340  26.676   4.112  1.00  0.00
ATOM   3810  H1  WAT   665      34.035  27.555   4.337  1.00  0.00
ATOM   3811  H2  WAT   665      35.294  26.736   4.148  1.00  0.00
TER
ATOM   3812  O   WAT   666      43.627  29.879   0.502  1.00  0.00
ATOM   3813  H1  WAT   666      44.346  30.374   0.111  1.00  0.00
ATOM   3814  H2  WAT   666      43.425  29.200  -0.143  1.00  0.00
TER
ATOM   3815  O   WAT   667      39.088  21.272  -5.355  1.00  0.00
ATOM   3816  H1  WAT   667      38.274  20.774  -5.431  1.00  0.00
ATOM   3817  H2  WAT   667      38.894  22.112  -5.772  1.00  0.00
TER
ATOM   3818  O   WAT   668      39.008  29.949   6.388  1.00  0.00
ATOM   3819  H1  WAT   668      38.942  29.029   6.134  1.00  0.00
ATOM   3820  H2  WAT   668      38.379  30.047   7.103  1.00  0.00
TER
ATOM   3821  O   WAT   669      41.802  25.644  -7.059  1.00  0.00
ATOM   3822  H1  WAT   669      42.690  25.956  -7.234  1.00  0.00
ATOM   3823  H2  WAT   669      41.773  24.772  -7.451  1.00  0.00
TER
ATOM   3824  O   WAT   670      30.396  27.516   5.259  1.00  0.00
ATOM   3825  H1  WAT   670      30.037  28.182   5.847  1.00  0.00
ATOM   3826  H2  WAT   670      30.101  26.685   5.631  1.00  0.00
TER
ATOM   3827  O   WAT   671      33.597  27.975   8.143  1.00  0.00
ATOM   3828  H1  WAT   671      33.297  28.120   7.246  1.00  0.00
ATOM   3829  H2  WAT   671      34.368  27.415   8.051  1.00  0.00
TER
ATOM   3830  O   WAT   672      44.074  26.956  -7.591  1.00  0.00
ATOM   3831  H1  WAT   672      43.990  27.387  -8.442  1.00  0.00
ATOM   3832  H2  WAT   672      44.793  27.415  -7.159  1.00  0.00
TER
ATOM   3833  O   WAT   673      45.151  29.412   5.486  1.00  0.00
ATOM   3834  H1  WAT   673      44.426  30.005   5.289  1.00  0.00
ATOM   3835  H2  WAT   673      45.679  29.405   4.687  1.00  0.00
TER
ATOM   3836  O   WAT   674      28.907  27.515  -8.117  1.00  0.00
ATOM   3837  H1  WAT   674      29.776  27.798  -7.834  1.00  0.00
ATOM   3838  H2  WAT   674      28.416  28.329  -8.232  1.00  0.00
TER
ATOM   3839  O   WAT   675      36.070  28.903  -3.996  1.00  0.00
ATOM   3840  H1  WAT   675      36.527  29.713  -3.770  1.00  0.00
ATOM   3841  H2  WAT   675      35.719  28.585  -3.164  1.00  0.00
TER
ATOM   3842  O   WAT   676      31.971  19.246  -3.524  1.00  0.00
ATOM   3843  H1  WAT   676      31.843  19.238  -2.576  1.00  0.00
ATOM   3844  H2  WAT   676      31.148  19.585  -3.875  1.00  0.00
TER
ATOM   3845  O   WAT   677      28.971  21.006   5.937  1.00  0.00
ATOM   3846  H1  WAT   677      28.257  21.205   6.542  1.00  0.00
ATOM   3847  H2  WAT   677      29.390  20.229   6.308  1.00  0.00
TER
ATOM   3848  O   WAT   678      30.891  29.333  -5.989  1.00  0.00
ATOM   3849  H1  WAT   678      30.284  30.073  -5.979  1.00  0.00
ATOM   3850  H2  WAT   678      31.366  29.423  -6.815  1.00  0.00
TER
ATOM   3851  O   WAT   679      40.465  23.498   3.687  1.00  0.00
ATOM   3852  H1  WAT   679      40.833  22.677   4.015  1.00  0.00
ATOM   3853  H2  WAT   679      39.605  23.558   4.102  1.00  0.00
TER
ATOM   3854  O   WAT   680      43.831  22.453  -5.504  1.00  0.00
ATOM   3855  H1  WAT   680      43.202  22.558  -6.219  1.00  0.00
ATOM   3856  H2  WAT   680      43.336  22.673  -4.715  1.00  0.00
TER
ATOM   3857  O   WAT   681      35.799  24.732  -4.089  1.00  0.00
ATOM   3858  H1  WAT   681      35.091  25.201  -3.647  1.00  0.00
ATOM   3859  H2  WAT   681      36.084  24.074  -3.454  1.00  0.00
TER
ATOM   3860  O   WAT   682      37.425  26.152   3.911  1.00  0.00
ATOM   3861  H1  WAT   682      37.923  26.626   4.576  1.00  0.00
ATOM   3862  H2  WAT   682      37.567  25.228   4.118  1.00  0.00
TER
ATOM   3863  O   WAT   683      39.831  21.457  -2.649  1.00  0.00
ATOM   3864  H1  WAT   683      39.708  21.476  -3.598  1.00  0.00
ATOM   3865  H2  WAT   683      40.779  21.505  -2.529  1.00  0.00
TER
ATOM   3866  O   WAT   684      34.003  23.041  -6.714  1.00  0.00
ATOM   3867  H1  WAT   684      34.852  23.478  -6.780  1.00  0.00
ATOM   3868  H2  WAT   684      33.636  23.353  -5.886  1.00  0.00
TER
ATOM   3869  O   WAT   685      44.632  22.369   4.753  1.00  0.00
ATOM   3870  H1  WAT   685      44.129  23.109   5.093  1.00  0.00
ATOM   3871  H2  WAT   685      45.447  22.757   4.437  1.00  0.00
TER
ATOM   3872  O   WAT   686      42.924  27.612  -1.800  1.00  0.00
ATOM   3873  H1  WAT   686      41.983  27.627  -1.626  1.00  0.00
ATOM   3874  H2  WAT   686      43.238  26.825  -1.354  1.00  0.00
TER
ATOM   3875  O   WAT   687      32.902  29.294  -8.240  1.00  0.00
ATOM   3876  H1  WAT   687      33.668  29.182  -7.678  1.00  0.00
ATOM   3877  H2  WAT   687      32.979  28.598  -8.892  1.00  0.00
TER
ATOM   3878  O   WAT   688      31.597  26.726  -7.557  1.00  0.00
ATOM   3879  H1  WAT   688      31.677  25.779  -7.445  1.00  0.00
ATOM   3880  H2  WAT   688      32.489  27.057  -7.451  1.00  0.00
TER
ATOM   3881  O   WAT   689      29.124  28.548   7.679  1.00  0.00
ATOM   3882  H1  WAT   689      29.628  27.969   8.250  1.00  0.00
ATOM   3883  H2  WAT   689      28.384  28.832   8.216  1.00  0.00
TER
ATOM   3884  O   WAT   690      31.156  26.691   8.574  1.00  0.00
ATOM   3885  H1  WAT   690      31.197  26.392   9.482  1.00  0.00
ATOM   3886  H2  WAT   690      32.011  27.092   8.415  1.00  0.00
TER
ATOM   3887  O   WAT   691      34.934  29.290  -6.266  1.00  0.00
ATOM   3888  H1  WAT   691      35.356  29.124  -5.423  1.00  0.00
ATOM   3889  H2  WAT   691      35.059  28.480  -6.760  1.00  0.00
TER
ATOM   3890  O   WAT   692      33.097  25.270   6.541  1.00  0.00
ATOM   3891  H1  WAT   692      32.566  24.779   5.914  1.00  0.00
ATOM   3892  H2  WAT   692      33.765  25.698   6.007  1.00  0.00
TER
ATOM   3893  O   WAT   693      37.447  28.314  -9.018  1.00  0.00
ATOM   3894  H1  WAT   693      37.967  27.599  -9.384  1.00  0.00
ATOM   3895  H2  WAT   693      38.093  28.953  -8.718  1.00  0.00
TER
ATOM   3896  O   WAT   694      41.994  29.737   6.305  1.00  0.00
ATOM   3897  H1  WAT   694      42.409  29.891   7.154  1.00  0.00
ATOM   3898  H2  WAT   694      41.060  29.862   6.468  1.00  0.00
TER
ATOM   3899  O   WAT   695      42.467  27.077   8.309  1.00  0.00
ATOM   3900  H1  WAT   695      43.049  26.322   8.221  1.00  0.00
ATOM   3901  H2  WAT   695      42.643  27.607   7.532  1.00  0.00
TER
ATOM   3902  O   WAT   696      33.584  22.236   6.621  1.00  0.00
ATOM   3903  H1  WAT   696      33.490  21.618   5.896  1.00  0.00
ATOM   3904  H2  WAT   696      33.004  22.963   6.394  1.00  0.00
TER
ATOM   3905  O   WAT   697      36.350  20.794   3.654  1.00  0.00
ATOM   3906  H1  WAT   697      35.902  20.816   2.808  1.00  0.00
ATOM   3907  H2  WAT   697      35.717  20.395   4.251  1.00  0.00
TER
ATOM   3908  O   WAT   698      39.092  27.421   5.659  1.00  0.00
ATOM   3909  H1  WAT   698      39.212  26.825   6.398  1.00  0.00
ATOM   3910  H2  WAT   698      39.952  27.458   5.239  1.00  0.00
TER
ATOM   3911  O   WAT   699      41.431  27.974   4.235  1.00  0.00
ATOM   3912  H1  WAT   699      40.905  28.499   3.632  1.00  0.00
ATOM   3913  H2  WAT   699      41.774  28.607   4.866  1.00  0.00
TER
ATOM   3914  O   WAT   700      33.830  25.364  -9.320  1.00  0.00
ATOM   3915  H1  WAT   700      33.629  24.500  -8.959  1.00  0.00
ATOM   3916  H2  WAT   700      33.659  25.277 -10.258  1.00  0.00
TER
ATOM   3917  O   WAT   701      35.859  23.963   6.916  1.00  0.00
ATOM   3918  H1  WAT   701      36.449  23.654   7.604  1.00  0.00
ATOM   3919  H2  WAT   701      35.041  23.491   7.072  1.00  0.00
TER
ATOM   3920  O   WAT   702      40.679  23.579   7.150  1.00  0.00
ATOM   3921  H1  WAT   702      39.990  22.917   7.085  1.00  0.00
ATOM   3922  H2  WAT   702      41.399  23.133   7.595  1.00  0.00
TER
ATOM   3923  O   WAT   703      41.309  20.174  -6.791  1.00  0.00
ATOM   3924  H1  WAT   703      41.589  19.331  -6.435  1.00  0.00
ATOM   3925  H2  WAT   703      40.535  20.407  -6.277  1.00  0.00
TER
ATOM   3926  O   WAT   704      32.628  22.464  -9.332  1.00  0.00
ATOM   3927  H1  WAT   704      32.931  22.470 -10.240  1.00  0.00
ATOM   3928  H2  WAT   704      33.367  22.113  -8.835  1.00  0.00
TER
ATOM   3929  O   WAT   705      35.847  21.407  -8.347  1.00  0.00
ATOM   3930  H1  WAT   705      35.499  20.730  -8.926  1.00  0.00
ATOM   3931  H2  WAT   705      36.048  20.946  -7.532  1.00  0.00
TER
ATOM   3932  O   WAT   706      29.187  27.936  -1.950  1.00  0.00
ATOM   3933  H1  WAT   706      28.532  27.667  -2.594  1.00  0.00
ATOM   3934  H2  WAT   706      30.025  27.826  -2.400  1.00  0.00
TER
ATOM   3935  O   WAT   707      42.136  22.730  -7.728  1.00  0.00
ATOM   3936  H1  WAT   707      42.555  22.543  -8.569  1.00  0.00
ATOM   3937  H2  WAT   707      41.830  21.878  -7.418  1.00  0.00
TER
ATOM   3938  O   WAT   708      45.635  27.642  -4.031  1.00  0.00
ATOM   3939  H1  WAT   708      45.259  26.875  -4.463  1.00  0.00
ATOM   3940  H2  WAT   708      44.905  28.025  -3.543  1.00  0.00
TER
ATOM   3941  O   WAT   709      30.225  28.321   2.590  1.00  0.00
ATOM   3942  H1  WAT   709      30.592  28.234   3.470  1.00  0.00
ATOM   3943  H2  WAT   709      29.656  27.558   2.491  1.00  0.00
TER
ATOM   3944  O   WAT   710      45.025  26.790   5.603  1.00  0.00
ATOM   3945  H1  WAT   710      44.794  26.561   4.703  1.00  0.00
ATOM   3946  H2  WAT   710      45.286  27.710   5.558  1.00  0.00
TER
ATOM   3947  O   WAT   711      29.776  25.232   6.496  1.00  0.00
ATOM   3948  H1  WAT   711      28.882  25.199   6.835  1.00  0.00
ATOM   3949  H2  WAT   711      30.316  25.431   7.261  1.00  0.00
TER
ATOM   3950  O   WAT   712      43.464  22.015   8.381  1.00  0.00
ATOM   3951  H1  WAT   712      44.341  22.024   8.765  1.00  0.00
ATOM   3952  H2  WAT   712      43.476  21.278   7.770  1.00  0.00
TER
ATOM   3953  O   WAT   713      28.401  25.146  -6.008  1.00  0.00
ATOM   3954  H1  WAT   713      27.497  25.409  -6.182  1.00  0.00
ATOM   3955  H2  WAT   713      28.885  25.417  -6.788  1.00  0.00
TER
ATOM   3956  O   WAT   714      44.910  25.868  -0.730  1.00  0.00
ATOM   3957  H1  WAT   714      45.434  25.374  -1.361  1.00  0.00
ATOM   3958  H2  WAT   714      45.496  26.003   0.015  1.00  0.00
TER
ATOM   3959  O   WAT   715      45.089  25.952   2.792  1.00  0.00
ATOM   3960  H1  WAT   715      44.139  25.919   2.906  1.00  0.00
ATOM   3961  H2  WAT   715      45.270  26.862   2.557  1.00  0.00
TER
ATOM   3962  O   WAT   716      30.944  24.202  -8.098  1.00  0.00
ATOM   3963  H1  WAT   716      31.653  23.781  -8.583  1.00  0.00
ATOM   3964  H2  WAT   716      30.228  24.270  -8.730  1.00  0.00
TER
ATOM   3965  O   WAT   717      30.591  20.256  -9.058  1.00  0.00
ATOM   3966  H1  WAT   717      31.314  20.797  -8.740  1.00  0.00
ATOM   3967  H2  WAT   717      30.863  19.983  -9.934  1.00  0.00
TER
ATOM   3968  O   WAT   718      44.400  25.126  -4.791  1.00  0.00
ATOM   3969  H1  WAT   718      44.896  24.893  -4.006  1.00  0.00
ATOM   3970  H2  WAT   718      44.202  24.287  -5.207  1.00  0.00
TER
ATOM   3971  O   WAT   719      30.280  19.507   0.844  1.00  0.00
ATOM   3972  H1  WAT   719      30.928  18.957   0.404  1.00  0.00
ATOM   3973  H2  WAT   719      30.700  19.761   1.666  1.00  0.00
TER
ATOM   3974  O   WAT   720      44.175  19.701   4.201  1.00  0.00
ATOM   3975  H1  WAT   720      44.813  20.314   4.567  1.00  0.00
ATOM   3976  H2  WAT   720      44.323  19.737   3.256  1.00  0.00
TER
ATOM   3977  O   WAT   721      30.033  19.662   3.587  1.00  0.00
ATOM   3978  H1  WAT   721      29.685  20.119   4.353  1.00  0.00
ATOM   3979  H2  WAT   721      29.702  18.768   3.669  1.00  0.00
TER
ATOM   3980  O   WAT   722      37.546  20.854   7.109  1.00  0.00
ATOM   3981  H1  WAT   722      37.485  21.446   7.858  1.00  0.00
ATOM   3982  H2  WAT   722      38.486  20.746   6.964  1.00  0.00
TER
ATOM   3983  O   WAT   723      40.183  20.511   6.748  1.00  0.00
ATOM   3984  H1  WAT   723      40.797  20.829   6.086  1.00  0.00
ATOM   3985  H2  WAT   723      40.728  20.026   7.368  1.00  0.00
TER
ATOM   3986  O   WAT   724      30.706  19.190   6.862  1.00  0.00
ATOM   3987  H1  WAT   724      31.254  19.009   6.099  1.00  0.00
ATOM   3988  H2  WAT   724      30.771  18.400   7.398  1.00  0.00
TER
ATOM   3989  O   WAT   725      40.924  19.074   3.075  1.00  0.00
ATOM   3990  H1  WAT   725      40.050  19.407   2.872  1.00  0.00
ATOM   3991  H2  WAT   725      40.815  18.601   3.900  1.00  0.00
TER
ATOM   3992  O   WAT   726      41.831  21.281   4.459  1.00  0.00
ATOM   3993  H1  WAT   726      41.503  20.466   4.079  1.00  0.00
ATOM   3994  H2  WAT   726      42.780  21.238   4.336  1.00  0.00
TER
ATOM   3995  O   WAT   727      38.672  19.991   2.014  1.00  0.00
ATOM   3996  H1  WAT   727      37.889  20.465   2.294  1.00  0.00
ATOM   3997  H2  WAT   727      38.378  19.086   1.906  1.00  0.00
TER
ATOM   3998  O   WAT   728      43.224  20.693   0.059  1.00  0.00
ATOM   3999  H1  WAT   728      43.665  20.638  -0.789  1.00  0.00
ATOM   4000  H2  WAT   728      42.955  21.609   0.130  1.00  0.00
TER
ATOM   4001  O   WAT   729      30.016  20.296  -5.464  1.00  0.00
ATOM   4002  H1  WAT   729      30.774  20.409  -6.038  1.00  0.00
ATOM   4003  H2  WAT   729      29.553  21.133  -5.510  1.00  0.00
TER
ATOM   4004  O   WAT   730      36.557  22.410  -2.474  1.00  0.00
ATOM   4005  H1  WAT   730      35.745  22.035  -2.815  1.00  0.00
ATOM   4006  H2  WAT   730      37.061  21.654  -2.172  1.00  0.00
TER
ATOM   4007  O   WAT   731      41.060  19.074  -1.236  1.00  0.00
ATOM   4008  H1  WAT   731      41.663  19.646  -0.761  1.00  0.00
ATOM   4009  H2  WAT   731      40.319  19.638  -1.458  1.00  0.00
TER
ATOM   4010  O   WAT   732      44.203  19.476  -5.962  1.00  0.00
ATOM   4011  H1  WAT   732      44.398  20.374  -5.695  1.00  0.00
ATOM   4012  H2  WAT   732      43.416  19.245  -5.468  1.00  0.00
TER
ATOM   4013  O   WAT   733      32.388  20.822  -6.924  1.00  0.00
ATOM   4014  H1  WAT   733      32.918  20.035  -7.053  1.00  0.00
ATOM   4015  H2  WAT   733      33.021  21.501  -6.691  1.00  0.00
TER
ATOM   4016  O   WAT   734      34.582  20.560  -3.870  1.00  0.00
ATOM   4017  H1  WAT   734      33.952  19.858  -3.703  1.00  0.00
ATOM   4018  H2  WAT   734      34.043  21.320  -4.086  1.00  0.00
TER
ATOM   4019  O   WAT   735      34.708  19.838   8.566  1.00  0.00
ATOM   4020  H1  WAT   735      34.426  20.341   7.802  1.00  0.00
ATOM   4021  H2  WAT   735      35.090  19.040   8.200  1.00  0.00
TER
ATOM   4022  O   WAT   736      41.309  19.253   9.144  1.00  0.00
ATOM   4023  H1  WAT   736      41.196  19.573  10.039  1.00  0.00
ATOM   4024  H2  WAT   736      42.126  19.655   8.847  1.00  0.00
TER
ATOM   4025  O   WAT   737      40.215  27.273 -20.493  1.00  0.00
ATOM   4026  H1  WAT   737      40.134  26.358 -20.764  1.00  0.00
ATOM   4027  H2  WAT   737      39.801  27.769 -21.199  1.00  0.00
TER
ATOM   4028  O   WAT   738      38.347  29.050 -18.612  1.00  0.00
ATOM   4029  H1  WAT   738      37.571  28.570 -18.322  1.00  0.00
ATOM   4030  H2  WAT   738      38.998  28.371 -18.786  1.00  0.00
TER
ATOM   4031  O   WAT   739      32.363  29.362 -17.734  1.00  0.00
ATOM   4032  H1  WAT   739      31.532  29.107 -17.335  1.00  0.00
ATOM   4033  H2  WAT   739      32.971  29.434 -16.999  1.00  0.00
TER
ATOM   4034  O   WAT   740      30.773  24.323 -23.950  1.00  0.00
ATOM   4035  H1  WAT   740      29.884  24.664 -24.052  1.00  0.00
ATOM   4036  H2  WAT   740      31.057  24.123 -24.842  1.00  0.00
TER
ATOM   4037  O   WAT   741      28.736  26.923 -18.066  1.00  0.00
ATOM   4038  H1  WAT   741      29.307  26.155 -18.066  1.00  0.00
ATOM   4039  H2  WAT   741      28.736  27.222 -18.975  1.00  0.00
TER
ATOM   4040  O   WAT   742      29.978  22.332 -16.279  1.00  0.00
ATOM   4041  H1  WAT   742      29.799  21.434 -15.999  1.00  0.00
ATOM   4042  H2  WAT   742      29.576  22.879 -15.605  1.00  0.00
TER
ATOM   4043  O   WAT   743      38.818  24.533 -18.378  1.00  0.00
ATOM   4044  H1  WAT   743      39.195  23.660 -18.491  1.00  0.00
ATOM   4045  H2  WAT   743      38.720  24.869 -19.269  1.00  0.00
TER
ATOM   4046  O   WAT   744      32.949  22.906 -22.916  1.00  0.00
ATOM   4047  H1  WAT   744      33.055  23.806 -22.609  1.00  0.00
ATOM   4048  H2  WAT   744      32.038  22.858 -23.207  1.00  0.00
TER
ATOM   4049  O   WAT   745      42.601  22.028 -21.445  1.00  0.00
ATOM   4050  H1  WAT   745      43.422  21.538 -21.403  1.00  0.00
ATOM   4051  H2  WAT   745      42.634  22.618 -20.692  1.00  0.00
TER
ATOM   4052  O   WAT   746      30.597  24.828 -17.671  1.00  0.00
ATOM   4053  H1  WAT   746      31.278  25.092 -17.052  1.00  0.00
ATOM   4054  H2  WAT   746      30.282  23.988 -17.337  1.00  0.00
TER
ATOM   4055  O   WAT   747      34.789  25.874 -18.584  1.00  0.00
ATOM   4056  H1  WAT   747      35.297  26.373 -17.943  1.00  0.00
ATOM   4057  H2  WAT   747      35.321  25.098 -18.760  1.00  0.00
TER
ATOM   4058  O   WAT   748      33.073  20.514 -14.317  1.00  0.00
ATOM   4059  H1  WAT   748      33.075  21.031 -15.123  1.00  0.00
ATOM   4060  H2  WAT   748      32.243  20.037 -14.340  1.00  0.00
TER
ATOM   4061  O   WAT   749      42.837  23.968 -18.672  1.00  0.00
ATOM   4062  H1  WAT   749      42.132  24.257 -18.092  1.00  0.00
ATOM   4063  H2  WAT   749      43.198  24.778 -19.032  1.00  0.00
TER
ATOM   4064  O   WAT   750      32.755  22.225 -16.310  1.00  0.00
ATOM   4065  H1  WAT   750      33.096  23.069 -16.605  1.00  0.00
ATOM   4066  H2  WAT   750      31.816  22.374 -16.194  1.00  0.00
TER
ATOM   4067  O   WAT   751      36.437  19.713 -19.986  1.00  0.00
ATOM   4068  H1  WAT   751      36.745  19.158 -20.702  1.00  0.00
ATOM   4069  H2  WAT   751      35.507  19.848 -20.169  1.00  0.00
TER
ATOM   4070  O   WAT   752      38.825  27.778 -23.250  1.00  0.00
ATOM   4071  H1  WAT   752      37.898  27.712 -23.021  1.00  0.00
ATOM   4072  H2  WAT   752      38.978  28.716 -23.364  1.00  0.00
TER
ATOM   4073  O   WAT   753      38.812  24.050 -26.253  1.00  0.00
ATOM   4074  H1  WAT   753      37.873  24.211 -26.168  1.00  0.00
ATOM   4075  H2  WAT   753      39.131  24.769 -26.800  1.00  0.00
TER
ATOM   4076  O   WAT   754      42.855  29.340 -22.746  1.00  0.00
ATOM   4077  H1  WAT   754      42.236  29.002 -23.394  1.00  0.00
ATOM   4078  H2  WAT   754      42.838  28.696 -22.038  1.00  0.00
TER
ATOM   4079  O   WAT   755      42.298  25.519 -15.330  1.00  0.00
ATOM   4080  H1  WAT   755      41.885  26.344 -15.076  1.00  0.00
ATOM   4081  H2  WAT   755      41.565  24.933 -15.522  1.00  0.00
TER
ATOM   4082  O   WAT   756      34.431  28.305 -20.468  1.00  0.00
ATOM   4083  H1  WAT   756      34.027  27.593 -20.963  1.00  0.00
ATOM   4084  H2  WAT   756      34.517  27.960 -19.579  1.00  0.00
TER
ATOM   4085  O   WAT   757      33.144  25.079 -16.688  1.00  0.00
ATOM   4086  H1  WAT   757      33.695  25.189 -17.463  1.00  0.00
ATOM   4087  H2  WAT   757      33.658  25.453 -15.972  1.00  0.00
TER
ATOM   4088  O   WAT   758      41.032  28.579 -25.739  1.00  0.00
ATOM   4089  H1  WAT   758      41.471  27.741 -25.885  1.00  0.00
ATOM   4090  H2  WAT   758      41.744  29.212 -25.653  1.00  0.00
TER
ATOM   4091  O   WAT   759      32.818  28.601 -13.077  1.00  0.00
ATOM   4092  H1  WAT   759      32.679  29.473 -12.709  1.00  0.00
ATOM   4093  H2  WAT   759      31.936  28.258 -13.223  1.00  0.00
TER
ATOM   4094  O   WAT   760      44.613  19.833 -27.425  1.00  0.00
ATOM   4095  H1  WAT   760      44.301  19.926 -26.525  1.00  0.00
ATOM   4096  H2  WAT   760      45.375  20.411 -27.475  1.00  0.00
TER
ATOM   4097  O   WAT   761      31.132  27.199 -22.967  1.00  0.00
ATOM   4098  H1  WAT   761      31.011  27.926 -23.579  1.00  0.00
ATOM   4099  H2  WAT   761      30.822  26.430 -23.444  1.00  0.00
TER
ATOM   4100  O   WAT   762      28.770  30.371 -17.160  1.00  0.00
ATOM   4101  H1  WAT   762      28.848  30.506 -18.105  1.00  0.00
ATOM   4102  H2  WAT   762      29.384  29.662 -16.968  1.00  0.00
TER
ATOM   4103  O   WAT   763      45.823  24.571 -11.448  1.00  0.00
ATOM   4104  H1  WAT   763      45.208  25.078 -11.976  1.00  0.00
ATOM   4105  H2  WAT   763      45.503  23.670 -11.505  1.00  0.00
TER
ATOM   4106  O   WAT   764      33.598  20.543 -19.585  1.00  0.00
ATOM   4107  H1  WAT   764      33.155  21.324 -19.916  1.00  0.00
ATOM   4108  H2  WAT   764      34.156  20.866 -18.878  1.00  0.00
TER
ATOM   4109  O   WAT   765      37.885  23.410 -13.981  1.00  0.00
ATOM   4110  H1  WAT   765      37.423  23.618 -13.169  1.00  0.00
ATOM   4111  H2  WAT   765      37.483  22.596 -14.284  1.00  0.00
TER
ATOM   4112  O   WAT   766      42.885  24.631 -12.852  1.00  0.00
ATOM   4113  H1  WAT   766      42.035  24.331 -12.531  1.00  0.00
ATOM   4114  H2  WAT   766      42.726  24.875 -13.763  1.00  0.00
TER
ATOM   4115  O   WAT   767      39.980  26.131 -10.752  1.00  0.00
ATOM   4116  H1  WAT   767      40.306  25.297 -11.092  1.00  0.00
ATOM   4117  H2  WAT   767      40.768  26.654 -10.604  1.00  0.00
TER
ATOM   4118  O   WAT   768      36.714  20.164 -24.704  1.00  0.00
ATOM   4119  H1  WAT   768      36.089  20.160 -23.979  1.00  0.00
ATOM   4120  H2  WAT   768      36.627  19.297 -25.101  1.00  0.00
TER
ATOM   4121  O   WAT   769      35.636  21.088 -17.726  1.00  0.00
ATOM   4122  H1  WAT   769      35.933  21.994 -17.807  1.00  0.00
ATOM   4123  H2  WAT   769      36.184  20.599 -18.340  1.00  0.00
TER
ATOM   4124  O   WAT   770      33.389  25.666 -21.857  1.00  0.00
ATOM   4125  H1  WAT   770      33.163  25.450 -20.952  1.00  0.00
ATOM   4126  H2  WAT   770      32.609  26.099 -22.202  1.00  0.00
TER
ATOM   4127  O   WAT   771      40.619  25.673 -23.258  1.00  0.00
ATOM   4128  H1  WAT   771      40.020  26.396 -23.441  1.00  0.00
ATOM   4129  H2  WAT   771      41.167  25.610 -24.040  1.00  0.00
TER
ATOM   4130  O   WAT   772      35.829  26.565 -11.191  1.00  0.00
ATOM   4131  H1  WAT   772      35.734  25.624 -11.341  1.00  0.00
ATOM   4132  H2  WAT   772      36.672  26.786 -11.586  1.00  0.00
TER
ATOM   4133  O   WAT   773      39.226  24.309 -21.227  1.00  0.00
ATOM   4134  H1  WAT   773      39.619  24.626 -22.040  1.00  0.00
ATOM   4135  H2  WAT   773      39.587  23.430 -21.113  1.00  0.00
TER
ATOM   4136  O   WAT   774      30.960  22.976 -13.037  1.00  0.00
ATOM   4137  H1  WAT   774      30.567  23.824 -12.830  1.00  0.00
ATOM   4138  H2  WAT   774      30.272  22.339 -12.846  1.00  0.00
TER
ATOM   4139  O   WAT   775      37.535  23.060  -9.968  1.00  0.00
ATOM   4140  H1  WAT   775      36.845  22.867  -9.333  1.00  0.00
ATOM   4141  H2  WAT   775      38.278  23.343  -9.435  1.00  0.00
TER
ATOM   4142  O   WAT   776      28.262  20.899 -19.004  1.00  0.00
ATOM   4143  H1  WAT   776      27.973  21.469 -18.292  1.00  0.00
ATOM   4144  H2  WAT   776      29.007  20.419 -18.641  1.00  0.00
TER
ATOM   4145  O   WAT   777      28.449  24.841 -27.794  1.00  0.00
ATOM   4146  H1  WAT   777      28.367  25.784 -27.653  1.00  0.00
ATOM   4147  H2  WAT   777      28.097  24.698 -28.673  1.00  0.00
TER
ATOM   4148  O   WAT   778      39.811  26.899 -17.132  1.00  0.00
ATOM   4149  H1  WAT   778      39.079  27.408 -16.783  1.00  0.00
ATOM   4150  H2  WAT   778      39.414  26.082 -17.433  1.00  0.00
TER
ATOM   4151  O   WAT   779      36.249  23.575 -18.727  1.00  0.00
ATOM   4152  H1  WAT   779      36.252  23.134 -19.577  1.00  0.00
ATOM   4153  H2  WAT   779      37.144  23.897 -18.620  1.00  0.00
TER
ATOM   4154  O   WAT   780      32.099  23.458 -19.768  1.00  0.00
ATOM   4155  H1  WAT   780      31.759  23.935 -19.011  1.00  0.00
ATOM   4156  H2  WAT   780      31.337  23.004 -20.128  1.00  0.00
TER
ATOM   4157  O   WAT   781      36.311  24.576 -25.736  1.00  0.00
ATOM   4158  H1  WAT   781      36.432  24.535 -24.788  1.00  0.00
ATOM   4159  H2  WAT   781      35.926  25.439 -25.892  1.00  0.00
TER
ATOM   4160  O   WAT   782      40.274  22.353 -17.720  1.00  0.00
ATOM   4161  H1  WAT   782      40.291  22.804 -16.876  1.00  0.00
ATOM   4162  H2  WAT   782      40.025  21.453 -17.507  1.00  0.00
TER
ATOM   4163  O   WAT   783      35.323  26.886 -26.338  1.00  0.00
ATOM   4164  H1  WAT   783      34.755  26.438 -26.964  1.00  0.00
ATOM   4165  H2  WAT   783      36.032  27.245 -26.872  1.00  0.00
TER
ATOM   4166  O   WAT   784      43.701  19.766 -11.881  1.00  0.00
ATOM   4167  H1  WAT   784      44.025  19.035 -11.356  1.00  0.00
ATOM   4168  H2  WAT   784      43.736  19.447 -12.783  1.00  0.00
TER
ATOM   4169  O   WAT   785      36.550  27.635 -16.980  1.00  0.00
ATOM   4170  H1  WAT   785      36.917  27.161 -16.234  1.00  0.00
ATOM   4171  H2  WAT   785      36.360  28.509 -16.640  1.00  0.00
TER
ATOM   4172  O   WAT   786      29.414  22.379 -20.851  1.00  0.00
ATOM   4173  H1  WAT   786      29.128  22.015 -20.013  1.00  0.00
ATOM   4174  H2  WAT   786      29.352  21.647 -21.465  1.00  0.00
TER
ATOM   4175  O   WAT   787      34.340  26.676 -14.662  1.00  0.00
ATOM   4176  H1  WAT   787      34.035  27.555 -14.437  1.00  0.00
ATOM   4177  H2  WAT   787      35.294  26.736 -14.626  1.00  0.00
TER
ATOM   4178  O   WAT   788      43.627  29.879 -18.273  1.00  0.00
ATOM   4179  H1  WAT   788      44.346  30.374 -18.663  1.00  0.00
ATOM   4180  H2  WAT   788      43.425  29.200 -18.917  1.00  0.00
TER
ATOM   4181  O   WAT   789      39.088  21.272 -24.130  1.00  0.00
ATOM   4182  H1  WAT   789      38.274  20.774 -24.205  1.00  0.00
ATOM   4183  H2  WAT   789      38.894  22.112 -24.546  1.00  0.00
TER
ATOM   4184  O   WAT   790      39.008  29.949 -12.386  1.00  0.00
ATOM   4185  H1  WAT   790      38.942  29.029 -12.640  1.00  0.00
ATOM   4186  H2  WAT   790      38.379  30.047 -11.671  1.00  0.00
TER
ATOM   4187  O   WAT   791      41.802  25.644 -25.834  1.00  0.00
ATOM   4188  H1  WAT   791      42.690  25.956 -26.008  1.00  0.00
ATOM   4189  H2  WAT   791      41.773  24.772 -26.226  1.00  0.00
TER
ATOM   4190  O   WAT   792      30.396  27.516 -13.515  1.00  0.00
ATOM   4191  H1  WAT   792      30.037  28.182 -12.928  1.00  0.00
ATOM   4192  H2  WAT   792      30.101  26.685 -13.144  1.00  0.00
TER
ATOM   4193  O   WAT   793      33.597  27.975 -10.631  1.00  0.00
ATOM   4194  H1  WAT   793      33.297  28.120 -11.528  1.00  0.00
ATOM   4195  H2  WAT   793      34.368  27.415 -10.724  1.00  0.00
TER
ATOM   4196  O   WAT   794      44.074  26.956 -26.366  1.00  0.00
ATOM   4197  H1  WAT   794      43.990  27.387 -27.216  1.00  0.00
ATOM   4198  H2  WAT   794      44.793  27.415 -25.933  1.00  0.00
TER
ATOM   4199  O   WAT   795      45.151  29.412 -13.289  1.00  0.00
ATOM   4200  H1  WAT   795      44.426  30.005 -13.486  1.00  0.00
ATOM   4201  H2  WAT   795      45.679  29.405 -14.087  1.00  0.00
TER
ATOM   4202  O   WAT   796      28.907  27.515 -26.891  1.00  0.00
ATOM   4203  H1  WAT   796      29.776  27.798 -26.608  1.00  0.00
ATOM   4204  H2  WAT   796      28.416  28.329 -27.007  1.00  0.00
TER
ATOM   4205  O   WAT   797      36.070  28.903 -22.771  1.00  0.00
ATOM   4206  H1  WAT   797      36.527  29.713 -22.545  1.00  0.00
ATOM   4207  H2  WAT   797      35.719  28.585 -21.939  1.00  0.00
TER
ATOM   4208  O   WAT   798      31.971  19.246 -22.298  1.00  0.00
ATOM   4209  H1  WAT   798      31.843  19.238 -21.350  1.00  0.00
ATOM   4210  H2  WAT   798      31.148  19.585 -22.649  1.00  0.00
TER
ATOM   4211  O   WAT   799      28.971  21.006 -12.838  1.00  0.00
ATOM   4212  H1  WAT   799      28.257  21.205 -12.232  1.00  0.00
ATOM   4213  H2  WAT   799      29.390  20.229 -12.466  1.00  0.00
TER
ATOM   4214  O   WAT   800      30.891  29.333 -24.763  1.00  0.00
ATOM   4215  H1  WAT   800      30.284  30.073 -24.754  1.00  0.00
ATOM   4216  H2  WAT   800      31.366  29.423 -25.589  1.00  0.00
TER
ATOM   4217  O   WAT   801      40.465  23.498 -15.088  1.00  0.00
ATOM   4218  H1  WAT   801      40.833  22.677 -14.760  1.00  0.00
ATOM   4219  H2  WAT   801      39.605  23.558 -14.672  1.00  0.00
TER
ATOM   4220  O   WAT   802      43.831  22.453 -24.279  1.00  0.00
ATOM   4221  H1  WAT   802      43.202  22.558 -24.993  1.00  0.00
ATOM   4222  H2  WAT   802      43.336  22.673 -23.489  1.00  0.00
TER
ATOM   4223  O   WAT   803      35.799  24.732 -22.863  1.00  0.00
ATOM   4224  H1  WAT   803      35.091  25.201 -22.422  1.00  0.00
ATOM   4225  H2  WAT   803      36.084  24.074 -22.229  1.00  0.00
TER
ATOM   4226  O   WAT   804      37.425  26.152 -14.864  1.00  0.00
ATOM   4227  H1  WAT   804      37.923  26.626 -14.199  1.00  0.00
ATOM   4228  H2  WAT   804      37.567  25.228 -14.657  1.00  0.00
TER
ATOM   4229  O   WAT   805      39.831  21.457 -21.423  1.00  0.00
ATOM   4230  H1  WAT   805      39.708  21.476 -22.373  1.00  0.00
ATOM   4231  H2  WAT   805      40.779  21.505 -21.304  1.00  0.00
TER
ATOM   4232  O   WAT   806      34.003  23.041 -25.488  1.00  0.00
ATOM   4233  H1  WAT   806      34.852  23.478 -25.554  1.00  0.00
ATOM   4234  H2  WAT   806      33.636  23.353 -24.661  1.00  0.00
TER
ATOM   4235  O   WAT   807      44.632  22.369 -14.021  1.00  0.00
ATOM   4236  H1  WAT   807      44.129  23.109 -13.682  1.00  0.00
ATOM   4237  H2  WAT   807      45.447  22.757 -14.337  1.00  0.00
TER
ATOM   4238  O   WAT   808      42.924  27.612 -20.575  1.00  0.00
ATOM   4239  H1  WAT   808      41.983  27.627 -20.400  1.00  0.00
ATOM   4240  H2  WAT   808      43.238  26.825 -20.129  1.00  0.00
TER
ATOM   4241  O   WAT   809      32.902  29.294 -27.014  1.00  0.00
ATOM   4242  H1  WAT   809      33.668  29.182 -26.452  1.00  0.00
ATOM   4243  H2  WAT   809      32.979  28.598 -27.667  1.00  0.00
TER
ATOM   4244  O   WAT   810      31.597  26.726 -26.331  1.00  0.00
ATOM   4245  H1  WAT   810      31.677  25.779 -26.219  1.00  0.00
ATOM   4246  H2  WAT   810      32.489  27.057 -26.225  1.00  0.00
TER
ATOM   4247  O   WAT   811      29.124  28.548 -11.096  1.00  0.00
ATOM   4248  H1  WAT   811      29.628  27.969 -10.524  1.00  0.00
ATOM   4249  H2  WAT   811      28.384  28.832 -10.558  1.00  0.00
TER
ATOM   4250  O   WAT   812      31.156  26.691 -10.201  1.00  0.00
ATOM   4251  H1  WAT   812      31.197  26.392  -9.292  1.00  0.00
ATOM   4252  H2  WAT   812      32.011  27.092 -10.360  1.00  0.00
TER
ATOM   4253  O   WAT   813      34.934  29.290 -25.040  1.00  0.00
ATOM   4254  H1  WAT   813      35.356  29.124 -24.197  1.00  0.00
ATOM   4255  H2  WAT   813      35.059  28.480 -25.535  1.00  0.00
TER
ATOM   4256  O   WAT   814      33.097  25.270 -12.233  1.00  0.00
ATOM   4257  H1  WAT   814      32.566  24.779 -12.861  1.00  0.00
ATOM   4258  H2  WAT   814      33.765  25.698 -12.767  1.00  0.00
TER
ATOM   4259  O   WAT   815      37.447  28.314 -27.792  1.00  0.00
ATOM   4260  H1  WAT   815      37.967  27.599 -28.158  1.00  0.00
ATOM   4261  H2  WAT   815      38.093  28.953 -27.492  1.00  0.00
TER
ATOM   4262  O   WAT   816      41.994  29.737 -12.469  1.00  0.00
ATOM   4263  H1  WAT   816      42.409  29.891 -11.620  1.00  0.00
ATOM   4264  H2  WAT   816      41.060  29.862 -12.306  1.00  0.00
TER
ATOM   4265  O   WAT   817      42.467  27.077 -10.465  1.00  0.00
ATOM   4266  H1  WAT   817      43.049  26.322 -10.553  1.00  0.00
ATOM   4267  H2  WAT   817      42.643  27.607 -11.242  1.00  0.00
TER
ATOM   4268  O   WAT   818      33.584  22.236 -12.153  1.00  0.00
ATOM   4269  H1  WAT   818      33.490  21.618 -12.878  1.00  0.00
ATOM   4270  H2  WAT   818      33.004  22.963 -12.380  1.00  0.00
TER
ATOM   4271  O   WAT   819      36.350  20.794 -15.121  1.00  0.00
ATOM   4272  H1  WAT   819      35.902  20.816 -15.966  1.00  0.00
ATOM   4273  H2  WAT   819      35.717  20.395 -14.524  1.00  0.00
TER
ATOM   4274  O   WAT   820      39.092  27.421 -13.116  1.00  0.00
ATOM   4275  H1  WAT   820      39.212  26.825 -12.376  1.00  0.00
ATOM   4276  H2  WAT   820      39.952  27.458 -13.535  1.00  0.00
TER
ATOM   4277  O   WAT   821      41.431  27.974 -14.539  1.00  0.00
ATOM   4278  H1  WAT   821      40.905  28.499 -15.143  1.00  0.00
ATOM   4279  H2  WAT   821      41.774  28.607 -13.908  1.00  0.00
TER
ATOM   4280  O   WAT   822      33.830  25.364 -28.094  1.00  0.00
ATOM   4281  H1  WAT   822      33.629  24.500 -27.733  1.00  0.00
ATOM   4282  H2  WAT   822      33.659  25.277 -29.032  1.00  0.00
TER
ATOM   4283  O   WAT   823      35.859  23.963 -11.858  1.00  0.00
ATOM   4284  H1  WAT   823      36.449  23.654 -11.170  1.00  0.00
ATOM   4285  H2  WAT   823      35.041  23.491 -11.702  1.00  0.00
TER
ATOM   4286  O   WAT   824      40.679  23.579 -11.625  1.00  0.00
ATOM   4287  H1  WAT   824      39.990  22.917 -11.690  1.00  0.00
ATOM   4288  H2  WAT   824      41.399  23.133 -11.180  1.00  0.00
TER
ATOM   4289  O   WAT   825      41.309  20.174 -25.566  1.00  0.00
ATOM   4290  H1  WAT   825      41.589  19.331 -25.210  1.00  0.00
ATOM   4291  H2  WAT   825      40.535  20.407 -25.052  1.00  0.00
TER
ATOM   4292  O   WAT   826      32.628  22.464 -28.107  1.00  0.00
ATOM   4293  H1  WAT   826      32.931  22.470 -29.015  1.00  0.00
ATOM   4294  H2  WAT   826      33.367  22.113 -27.610  1.00  0.00
TER
ATOM   4295  O   WAT   827      35.847  21.407 -27.121  1.00  0.00
ATOM   4296  H1  WAT   827      35.499  20.730 -27.701  1.00  0.00
ATOM   4297  H2  WAT   827      36.048  20.946 -26.307  1.00  0.00
TER
ATOM   4298  O   WAT   828      29.187  27.936 -20.724  1.00  0.00
ATOM   4299  H1  WAT   828      28.532  27.667 -21.369  1.00  0.00
ATOM   4300  H2  WAT   828      30.025  27.826 -21.174  1.00  0.00
TER
ATOM   4301  O   WAT   829      42.136  22.730 -26.503  1.00  0.00
ATOM   4302  H1  WAT   829      42.555  22.543 -27.343  1.00  0.00
ATOM   4303  H2  WAT   829      41.830  21.878 -26.192  1.00  0.00
TER
ATOM   4304  O   WAT   830      45.635  27.642 -22.805  1.00  0.00
ATOM   4305  H1  WAT   830      45.259  26.875 -23.237  1.00  0.00
ATOM   4306  H2  WAT   830      44.905  28.025 -22.318  1.00  0.00
TER
ATOM   4307  O   WAT   831      30.225  28.321 -16.184  1.00  0.00
ATOM   4308  H1  WAT   831      30.592  28.234 -15.305  1.00  0.00
ATOM   4309  H2  WAT   831      29.656  27.558 -16.283  1.00  0.00
TER
ATOM   4310  O   WAT   832      45.025  26.790 -13.171  1.00  0.00
ATOM   4311  H1  WAT   832      44.794  26.561 -14.071  1.00  0.00
ATOM   4312  H2  WAT   832      45.286  27.710 -13.217  1.00  0.00
TER
ATOM   4313  O   WAT   833      29.776  25.232 -12.278  1.00  0.00
ATOM   4314  H1  WAT   833      28.882  25.199 -11.939  1.00  0.00
ATOM   4315  H2  WAT   833      30.316  25.431 -11.513  1.00  0.00
TER
ATOM   4316  O   WAT   834      43.464  22.015 -10.393  1.00  0.00
ATOM   4317  H1  WAT   834      44.341  22.024 -10.010  1.00  0.00
ATOM   4318  H2  WAT   834      43.476  21.278 -11.004  1.00  0.00
TER
ATOM   4319  O   WAT   835      28.401  25.146 -24.782  1.00  0.00
ATOM   4320  H1  WAT   835      27.497  25.409 -24.957  1.00  0.00
ATOM   4321  H2  WAT   835      28.885  25.417 -25.562  1.00  0.00
TER
ATOM   4322  O   WAT   836      44.910  25.868 -19.504  1.00  0.00
ATOM   4323  H1  WAT   836      45.434  25.374 -20.135  1.00  0.00
ATOM   4324  H2  WAT   836      45.496  26.003 -18.760  1.00  0.00
TER
ATOM   4325  O   WAT   837      45.089  25.952 -15.982  1.00  0.00
ATOM   4326  H1  WAT   837      44.139  25.919 -15.868  1.00  0.00
ATOM   4327  H2  WAT   837      45.270  26.862 -16.217  1.00  0.00
TER
ATOM   4328  O   WAT   838      30.944  24.202 -26.873  1.00  0.00
ATOM   4329  H1  WAT   838      31.653  23.781 -27.358  1.00  0.00
ATOM   4330  H2  WAT   838      30.228  24.270 -27.504  1.00  0.00
TER
ATOM   4331  O   WAT   839      30.591  20.256 -27.832  1.00  0.00
ATOM   4332  H1  WAT   839      31.314  20.797 -27.514  1.00  0.00
ATOM   4333  H2  WAT   839      30.863  19.983 -28.708  1.00  0.00
TER
ATOM   4334  O   WAT   840      44.400  25.126 -23.565  1.00  0.00
ATOM   4335  H1  WAT   840      44.896  24.893 -22.780  1.00  0.00
ATOM   4336  H2  WAT   840      44.202  24.287 -23.981  1.00  0.00
TER
ATOM   4337  O   WAT   841      30.280  19.507 -17.930  1.00  0.00
ATOM   4338  H1  WAT   841      30.928  18.957 -18.370  1.00  0.00
ATOM   4339  H2  WAT   841      30.700  19.761 -17.108  1.00  0.00
TER
ATOM   4340  O   WAT   842      44.175  19.701 -14.573  1.00  0.00
ATOM   4341  H1  WAT   842      44.813  20.314 -14.207  1.00  0.00
ATOM   4342  H2  WAT   842      44.323  19.737 -15.518  1.00  0.00
TER
ATOM   4343  O   WAT   843      30.033  19.662 -15.187  1.00  0.00
ATOM   4344  H1  WAT   843      29.685  20.119 -14.422  1.00  0.00
ATOM   4345  H2  WAT   843      29.702  18.768 -15.105  1.00  0.00
TER
ATOM   4346  O   WAT   844      37.546  20.854 -11.666  1.00  0.00
ATOM   4347  H1  WAT   844      37.485  21.446 -10.916  1.00  0.00
ATOM   4348  H2  WAT   844      38.486  20.746 -11.810  1.00  0.00
TER
ATOM   4349  O   WAT   845      40.183  20.511 -12.026  1.00  0.00
ATOM   4350  H1  WAT   845      40.797  20.829 -12.688  1.00  0.00
ATOM   4351  H2  WAT   845      40.728  20.026 -11.407  1.00  0.00
TER
ATOM   4352  O   WAT   846      30.706  19.190 -11.912  1.00  0.00
ATOM   4353  H1  WAT   846      31.254  19.009 -12.676  1.00  0.00
ATOM   4354  H2  WAT   846      30.771  18.400 -11.377  1.00  0.00
TER
ATOM   4355  O   WAT   847      40.924  19.074 -15.699  1.00  0.00
ATOM   4356  H1  WAT   847      40.050  19.407 -15.902  1.00  0.00
ATOM   4357  H2  WAT   847      40.815  18.601 -14.874  1.00  0.00
TER
ATOM   4358  O   WAT   848      41.831  21.281 -14.315  1.00  0.00
ATOM   4359  H1  WAT   848      41.503  20.466 -14.695  1.00  0.00
ATOM   4360  H2  WAT   848      42.780  21.238 -14.439  1.00  0.00
TER
ATOM   4361  O   WAT   849      38.672  19.991 -16.760  1.00  0.00
ATOM   4362  H1  WAT   849      37.889  20.465 -16.480  1.00  0.00
ATOM   4363  H2  WAT   849      38.378  19.086 -16.869  1.00  0.00
TER
ATOM   4364  O   WAT   850      43.224  20.693 -18.715  1.00  0.00
ATOM   4365  H1  WAT   850      43.665  20.638 -19.563  1.00  0.00
ATOM   4366  H2  WAT   850      42.955  21.609 -18.644  1.00  0.00
TER
ATOM   4367  O   WAT   851      30.016  20.296 -24.239  1.00  0.00
ATOM   4368  H1  WAT   851      30.774  20.409 -24.812  1.00  0.00
ATOM   4369  H2  WAT   851      29.553  21.133 -24.284  1.00  0.00
TER
ATOM   4370  O   WAT   852      36.557  22.410 -21.248  1.00  0.00
ATOM   4371  H1  WAT   852      35.745  22.035 -21.589  1.00  0.00
ATOM   4372  H2  WAT   852      37.061  21.654 -20.946  1.00  0.00
TER
ATOM   4373  O   WAT   853      41.060  19.074 -20.010  1.00  0.00
ATOM   4374  H1  WAT   853      41.663  19.646 -19.535  1.00  0.00
ATOM   4375  H2  WAT   853      40.319  19.638 -20.233  1.00  0.00
TER
ATOM   4376  O   WAT   854      44.203  19.476 -24.736  1.00  0.00
ATOM   4377  H1  WAT   854      44.398  20.374 -24.469  1.00  0.00
ATOM   4378  H2  WAT   854      43.416  19.245 -24.243  1.00  0.00
TER
ATOM   4379  O   WAT   855      32.388  20.822 -25.699  1.00  0.00
ATOM   4380  H1  WAT   855      32.918  20.035 -25.828  1.00  0.00
ATOM   4381  H2  WAT   855      33.021  21.501 -25.465  1.00  0.00
TER
ATOM   4382  O   WAT   856      34.582  20.560 -22.644  1.00  0.00
ATOM   4383  H1  WAT   856      33.952  19.858 -22.477  1.00  0.00
ATOM   4384  H2  WAT   856      34.043  21.320 -22.861  1.00  0.00
TER
ATOM   4385  O   WAT   857      34.708  19.838 -10.209  1.00  0.00
ATOM   4386  H1  WAT   857      34.426  20.341 -10.973  1.00  0.00
ATOM   4387  H2  WAT   857      35.090  19.040 -10.574  1.00  0.00
TER
ATOM   4388  O   WAT   858      41.309  19.253  -9.631  1.00  0.00
ATOM   4389  H1  WAT   858      41.196  19.573  -8.736  1.00  0.00
ATOM   4390  H2  WAT   858      42.126  19.655  -9.927  1.00  0.00
TER
ATOM   4391  O   WAT   859      38.347  29.050 -37.386  1.00  0.00
ATOM   4392  H1  WAT   859      37.571  28.570 -37.096  1.00  0.00
ATOM   4393  H2  WAT   859      38.998  28.371 -37.561  1.00  0.00
TER
ATOM   4394  O   WAT   860      32.363  29.362 -36.509  1.00  0.00
ATOM   4395  H1  WAT   860      31.532  29.107 -36.109  1.00  0.00
ATOM   4396  H2  WAT   860      32.971  29.434 -35.773  1.00  0.00
TER
ATOM   4397  O   WAT   861      28.736  26.923 -36.840  1.00  0.00
ATOM   4398  H1  WAT   861      29.307  26.155 -36.840  1.00  0.00
ATOM   4399  H2  WAT   861      28.736  27.222 -37.750  1.00  0.00
TER
ATOM   4400  O   WAT   862      29.978  22.332 -35.054  1.00  0.00
ATOM   4401  H1  WAT   862      29.799  21.434 -34.773  1.00  0.00
ATOM   4402  H2  WAT   862      29.576  22.879 -34.379  1.00  0.00
TER
ATOM   4403  O   WAT   863      38.818  24.533 -37.152  1.00  0.00
ATOM   4404  H1  WAT   863      39.195  23.660 -37.265  1.00  0.00
ATOM   4405  H2  WAT   863      38.720  24.869 -38.043  1.00  0.00
TER
ATOM   4406  O   WAT   864      30.597  24.828 -36.445  1.00  0.00
ATOM   4407  H1  WAT   864      31.278  25.092 -35.827  1.00  0.00
ATOM   4408  H2  WAT   864      30.282  23.988 -36.112  1.00  0.00
TER
ATOM   4409  O   WAT   865      34.789  25.874 -37.358  1.00  0.00
ATOM   4410  H1  WAT   865      35.297  26.373 -36.718  1.00  0.00
ATOM   4411  H2  WAT   865      35.321  25.098 -37.534  1.00  0.00
TER
ATOM   4412  O   WAT   866      33.073  20.514 -33.092  1.00  0.00
ATOM   4413  H1  WAT   866      33.075  21.031 -33.897  1.00  0.00
ATOM   4414  H2  WAT   866      32.243  20.037 -33.115  1.00  0.00
TER
ATOM   4415  O   WAT   867      42.837  23.968 -37.447  1.00  0.00
ATOM   4416  H1  WAT   867      42.132  24.257 -36.866  1.00  0.00
ATOM   4417  H2  WAT   867      43.198  24.778 -37.807  1.00  0.00
TER
ATOM   4418  O   WAT   868      32.755  22.225 -35.085  1.00  0.00
ATOM   4419  H1  WAT   868      33.096  23.069 -35.379  1.00  0.00
ATOM   4420  H2  WAT   868      31.816  22.374 -34.968  1.00  0.00
TER
ATOM   4421  O   WAT   869      42.298  25.519 -34.104  1.00  0.00
ATOM   4422  H1  WAT   869      41.885  26.344 -33.850  1.00  0.00
ATOM   4423  H2  WAT   869      41.565  24.933 -34.296  1.00  0.00
TER
ATOM   4424  O   WAT   870      33.144  25.079 -35.462  1.00  0.00
ATOM   4425  H1  WAT   870      33.695  25.189 -36.237  1.00  0.00
ATOM   4426  H2  WAT   870      33.658  25.453 -34.747  1.00  0.00
TER
ATOM   4427  O   WAT   871      32.818  28.601 -31.852  1.00  0.00
ATOM   4428  H1  WAT   871      32.679  29.473 -31.483  1.00  0.00
ATOM   4429  H2  WAT   871      31.936  28.258 -31.997  1.00  0.00
TER
ATOM   4430  O   WAT   872      28.770  30.371 -35.935  1.00  0.00
ATOM   4431  H1  WAT   872      28.848  30.506 -36.879  1.00  0.00
ATOM   4432  H2  WAT   872      29.384  29.662 -35.742  1.00  0.00
TER
ATOM   4433  O   WAT   873      45.823  24.571 -30.222  1.00  0.00
ATOM   4434  H1  WAT   873      45.208  25.078 -30.750  1.00  0.00
ATOM   4435  H2  WAT   873      45.503  23.670 -30.279  1.00  0.00
TER
ATOM   4436  O   WAT   874      33.598  20.543 -38.359  1.00  0.00
ATOM   4437  H1  WAT   874      33.155  21.324 -38.691  1.00  0.00
ATOM   4438  H2  WAT   874      34.156  20.866 -37.652  1.00  0.00
TER
ATOM   4439  O   WAT   875      37.885  23.410 -32.756  1.00  0.00
ATOM   4440  H1  WAT   875      37.423  23.618 -31.944  1.00  0.00
ATOM   4441  H2  WAT   875      37.483  22.596 -33.059  1.00  0.00
TER
ATOM   4442  O   WAT   876      42.885  24.631 -31.626  1.00  0.00
ATOM   4443  H1  WAT   876      42.035  24.331 -31.305  1.00  0.00
ATOM   4444  H2  WAT   876      42.726  24.875 -32.538  1.00  0.00
TER
ATOM   4445  O   WAT   877      39.980  26.131 -29.526  1.00  0.00
ATOM   4446  H1  WAT   877      40.306  25.297 -29.866  1.00  0.00
ATOM   4447  H2  WAT   877      40.768  26.654 -29.378  1.00  0.00
TER
ATOM   4448  O   WAT   878      35.636  21.088 -36.500  1.00  0.00
ATOM   4449  H1  WAT   878      35.933  21.994 -36.581  1.00  0.00
ATOM   4450  H2  WAT   878      36.184  20.599 -37.114  1.00  0.00
TER
ATOM   4451  O   WAT   879      35.829  26.565 -29.965  1.00  0.00
ATOM   4452  H1  WAT   879      35.734  25.624 -30.115  1.00  0.00
ATOM   4453  H2  WAT   879      36.672  26.786 -30.360  1.00  0.00
TER
ATOM   4454  O   WAT   880      30.960  22.976 -31.812  1.00  0.00
ATOM   4455  H1  WAT   880      30.567  23.824 -31.604  1.00  0.00
ATOM   4456  H2  WAT   880      30.272  22.339 -31.621  1.00  0.00
TER
ATOM   4457  O   WAT   881      37.535  23.060 -28.742  1.00  0.00
ATOM   4458  H1  WAT   881      36.845  22.867 -28.107  1.00  0.00
ATOM   4459  H2  WAT   881      38.278  23.343 -28.210  1.00  0.00
TER
ATOM   4460  O   WAT   882      28.262  20.899 -37.779  1.00  0.00
ATOM   4461  H1  WAT   882      27.973  21.469 -37.066  1.00  0.00
ATOM   4462  H2  WAT   882      29.007  20.419 -37.416  1.00  0.00
TER
ATOM   4463  O   WAT   883      39.811  26.899 -35.907  1.00  0.00
ATOM   4464  H1  WAT   883      39.079  27.408 -35.558  1.00  0.00
ATOM   4465  H2  WAT   883      39.414  26.082 -36.208  1.00  0.00
TER
ATOM   4466  O   WAT   884      36.249  23.575 -37.501  1.00  0.00
ATOM   4467  H1  WAT   884      36.252  23.134 -38.351  1.00  0.00
ATOM   4468  H2  WAT   884      37.144  23.897 -37.394  1.00  0.00
TER
ATOM   4469  O   WAT   885      32.099  23.458 -38.542  1.00  0.00
ATOM   4470  H1  WAT   885      31.759  23.935 -37.785  1.00  0.00
ATOM   4471  H2  WAT   885      31.337  23.004 -38.902  1.00  0.00
TER
ATOM   4472  O   WAT   886      40.274  22.353 -36.494  1.00  0.00
ATOM   4473  H1  WAT   886      40.291  22.804 -35.650  1.00  0.00
ATOM   4474  H2  WAT   886      40.025  21.453 -36.281  1.00  0.00
TER
ATOM   4475  O   WAT   887      43.701  19.766 -30.656  1.00  0.00
ATOM   4476  H1  WAT   887      44.025  19.035 -30.130  1.00  0.00
ATOM   4477  H2  WAT   887      43.736  19.447 -31.558  1.00  0.00
TER
ATOM   4478  O   WAT   888      36.550  27.635 -35.755  1.00  0.00
ATOM   4479  H1  WAT   888      36.917  27.161 -35.009  1.00  0.00
ATOM   4480  H2  WAT   888      36.360  28.509 -35.414  1.00  0.00
TER
ATOM   4481  O   WAT   889      34.340  26.676 -33.436  1.00  0.00
ATOM   4482  H1  WAT   889      34.035  27.555 -33.211  1.00  0.00
ATOM   4483  H2  WAT   889      35.294  26.736 -33.401  1.00  0.00
TER
ATOM   4484  O   WAT   890      43.627  29.879 -37.047  1.00  0.00
ATOM   4485  H1  WAT   890      44.346  30.374 -37.437  1.00  0.00
ATOM   4486  H2  WAT   890      43.425  29.200 -37.692  1.00  0.00
TER
ATOM   4487  O   WAT   891      39.008  29.949 -31.160  1.00  0.00
ATOM   4488  H1  WAT   891      38.942  29.029 -31.414  1.00  0.00
ATOM   4489  H2  WAT   891      38.379  30.047 -30.446  1.00  0.00
TER
ATOM   4490  O   WAT   892      30.396  27.516 -32.289  1.00  0.00
ATOM   4491  H1  WAT   892      30.037  28.182 -31.702  1.00  0.00
ATOM   4492  H2  WAT   892      30.101  26.685 -31.918  1.00  0.00
TER
ATOM   4493  O   WAT   893      33.597  27.975 -29.405  1.00  0.00
ATOM   4494  H1  WAT   893      33.297  28.120 -30.303  1.00  0.00
ATOM   4495  H2  WAT   893      34.368  27.415 -29.498  1.00  0.00
TER
ATOM   4496  O   WAT   894      45.151  29.412 -32.063  1.00  0.00
ATOM   4497  H1  WAT   894      44.426  30.005 -32.260  1.00  0.00
ATOM   4498  H2  WAT   894      45.679  29.405 -32.862  1.00  0.00
TER
ATOM   4499  O   WAT   895      28.971  21.006 -31.612  1.00  0.00
ATOM   4500  H1  WAT   895      28.257  21.205 -31.007  1.00  0.00
ATOM   4501  H2  WAT   895      29.390  20.229 -31.241  1.00  0.00
TER
ATOM   4502  O   WAT   896      40.465  23.498 -33.862  1.00  0.00
ATOM   4503  H1  WAT   896      40.833  22.677 -33.534  1.00  0.00
ATOM   4504  H2  WAT   896      39.605  23.558 -33.446  1.00  0.00
TER
ATOM   4505  O   WAT   897      37.425  26.152 -33.638  1.00  0.00
ATOM   4506  H1  WAT   897      37.923  26.626 -32.973  1.00  0.00
ATOM   4507  H2  WAT   897      37.567  25.228 -33.431  1.00  0.00
TER
ATOM   4508  O   WAT   898      44.632  22.369 -32.795  1.00  0.00
ATOM   4509  H1  WAT   898      44.129  23.109 -32.456  1.00  0.00
ATOM   4510  H2  WAT   898      45.447  22.757 -33.112  1.00  0.00
TER
ATOM   4511  O   WAT   899      29.124  28.548 -29.870  1.00  0.00
ATOM   4512  H1  WAT   899      29.628  27.969 -29.298  1.00  0.00
ATOM   4513  H2  WAT   899      28.384  28.832 -29.332  1.00  0.00
TER
ATOM   4514  O   WAT   900      31.156  26.691 -28.975  1.00  0.00
ATOM   4515  H1  WAT   900      31.197  26.392 -28.066  1.00  0.00
ATOM   4516  H2  WAT   900      32.011  27.092 -29.134  1.00  0.00
TER
ATOM   4517  O   WAT   901      33.097  25.270 -31.007  1.00  0.00
ATOM   4518  H1  WAT   901      32.566  24.779 -31.635  1.00  0.00
ATOM   4519  H2  WAT   901      33.765  25.698 -31.542  1.00  0.00
TER
ATOM   4520  O   WAT   902      41.994  29.737 -31.243  1.00  0.00
ATOM   4521  H1  WAT   902      42.409  29.891 -30.394  1.00  0.00
ATOM   4522  H2  WAT   902      41.060  29.862 -31.081  1.00  0.00
TER
ATOM   4523  O   WAT   903      42.467  27.077 -29.239  1.00  0.00
ATOM   4524  H1  WAT   903      43.049  26.322 -29.327  1.00  0.00
ATOM   4525  H2  WAT   903      42.643  27.607 -30.016  1.00  0.00
TER
ATOM   4526  O   WAT   904      33.584  22.236 -30.928  1.00  0.00
ATOM   4527  H1  WAT   904      33.490  21.618 -31.653  1.00  0.00
ATOM   4528  H2  WAT   904      33.004  22.963 -31.155  1.00  0.00
TER
ATOM   4529  O   WAT   905      36.350  20.794 -33.895  1.00  0.00
ATOM   4530  H1  WAT   905      35.902  20.816 -34.740  1.00  0.00
ATOM   4531  H2  WAT   905      35.717  20.395 -33.298  1.00  0.00
TER
ATOM   4532  O   WAT   906      39.092  27.421 -31.890  1.00  0.00
ATOM   4533  H1  WAT   906      39.212  26.825 -31.150  1.00  0.00
ATOM   4534  H2  WAT   906      39.952  27.458 -32.310  1.00  0.00
TER
ATOM   4535  O   WAT   907      41.431  27.974 -33.314  1.00  0.00
ATOM   4536  H1  WAT   907      40.905  28.499 -33.917  1.00  0.00
ATOM   4537  H2  WAT   907      41.774  28.607 -32.683  1.00  0.00
TER
ATOM   4538  O   WAT   908      35.859  23.963 -30.632  1.00  0.00
ATOM   4539  H1  WAT   908      36.449  23.654 -29.945  1.00  0.00
ATOM   4540  H2  WAT   908      35.041  23.491 -30.476  1.00  0.00
TER
ATOM   4541  O   WAT   909      40.679  23.579 -30.399  1.00  0.00
ATOM   4542  H1  WAT   909      39.990  22.917 -30.464  1.00  0.00
ATOM   4543  H2  WAT   909      41.399  23.133 -29.954  1.00  0.00
TER
ATOM   4544  O   WAT   910      30.225  28.321 -34.959  1.00  0.00
ATOM   4545  H1  WAT   910      30.592  28.234 -34.079  1.00  0.00
ATOM   4546  H2  WAT   910      29.656  27.558 -35.058  1.00  0.00
TER
ATOM   4547  O   WAT   911      45.025  26.790 -31.945  1.00  0.00
ATOM   4548  H1  WAT   911      44.794  26.561 -32.846  1.00  0.00
ATOM   4549  H2  WAT   911      45.286  27.710 -31.991  1.00  0.00
TER
ATOM   4550  O   WAT   912      29.776  25.232 -31.053  1.00  0.00
ATOM   4551  H1  WAT   912      28.882  25.199 -30.713  1.00  0.00
ATOM   4552  H2  WAT   912      30.316  25.431 -30.288  1.00  0.00
TER
ATOM   4553  O   WAT   913      43.464  22.015 -29.167  1.00  0.00
ATOM   4554  H1  WAT   913      44.341  22.024 -28.784  1.00  0.00
ATOM   4555  H2  WAT   913      43.476  21.278 -29.778  1.00  0.00
TER
ATOM   4556  O   WAT   914      44.910  25.868 -38.279  1.00  0.00
ATOM   4557  H1  WAT   914      45.434  25.374 -38.910  1.00  0.00
ATOM   4558  H2  WAT   914      45.496  26.003 -37.534  1.00  0.00
TER
ATOM   4559  O   WAT   915      45.089  25.952 -34.757  1.00  0.00
ATOM   4560  H1  WAT   915      44.139  25.919 -34.642  1.00  0.00
ATOM   4561  H2  WAT   915      45.270  26.862 -34.992  1.00  0.00
TER
ATOM   4562  O   WAT   916      30.280  19.507 -36.704  1.00  0.00
ATOM   4563  H1  WAT   916      30.928  18.957 -37.145  1.00  0.00
ATOM   4564  H2  WAT   916      30.700  19.761 -35.883  1.00  0.00
TER
ATOM   4565  O   WAT   917      44.175  19.701 -33.347  1.00  0.00
ATOM   4566  H1  WAT   917      44.813  20.314 -32.981  1.00  0.00
ATOM   4567  H2  WAT   917      44.323  19.737 -34.292  1.00  0.00
TER
ATOM   4568  O   WAT   918      30.033  19.662 -33.962  1.00  0.00
ATOM   4569  H1  WAT   918      29.685  20.119 -33.196  1.00  0.00
ATOM   4570  H2  WAT   918      29.702  18.768 -33.880  1.00  0.00
TER
ATOM   4571  O   WAT   919      37.546  20.854 -30.440  1.00  0.00
ATOM   4572  H1  WAT   919      37.485  21.446 -29.690  1.00  0.00
ATOM   4573  H2  WAT   919      38.486  20.746 -30.585  1.00  0.00
TER
ATOM   4574  O   WAT   920      40.183  20.511 -30.801  1.00  0.00
ATOM   4575  H1  WAT   920      40.797  20.829 -31.463  1.00  0.00
ATOM   4576  H2  WAT   920      40.728  20.026 -30.181  1.00  0.00
TER
ATOM   4577  O   WAT   921      30.706  19.190 -30.687  1.00  0.00
ATOM   4578  H1  WAT   921      31.254  19.009 -31.450  1.00  0.00
ATOM   4579  H2  WAT   921      30.771  18.400 -30.151  1.00  0.00
TER
ATOM   4580  O   WAT   922      40.924  19.074 -34.474  1.00  0.00
ATOM   4581  H1  WAT   922      40.050  19.407 -34.676  1.00  0.00
ATOM   4582  H2  WAT   922      40.815  18.601 -33.649  1.00  0.00
TER
ATOM   4583  O   WAT   923      41.831  21.281 -33.090  1.00  0.00
ATOM   4584  H1  WAT   923      41.503  20.466 -33.469  1.00  0.00
ATOM   4585  H2  WAT   923      42.780  21.238 -33.213  1.00  0.00
TER
ATOM   4586  O   WAT   924      38.672  19.991 -35.534  1.00  0.00
ATOM   4587  H1  WAT   924      37.889  20.465 -35.255  1.00  0.00
ATOM   4588  H2  WAT   924      38.378  19.086 -35.643  1.00  0.00
TER
ATOM   4589  O   WAT   925      43.224  20.693 -37.490  1.00  0.00
ATOM   4590  H1  WAT   925      43.665  20.638 -38.337  1.00  0.00
ATOM   4591  H2  WAT   925      42.955  21.609 -37.418  1.00  0.00
TER
ATOM   4592  O   WAT   926      41.060  19.074 -38.785  1.00  0.00
ATOM   4593  H1  WAT   926      41.663  19.646 -38.310  1.00  0.00
ATOM   4594  H2  WAT   926      40.319  19.638 -39.007  1.00  0.00
TER
ATOM   4595  O   WAT   927      34.708  19.838 -28.983  1.00  0.00
ATOM   4596  H1  WAT   927      34.426  20.341 -29.747  1.00  0.00
ATOM   4597  H2  WAT   927      35.090  19.040 -29.349  1.00  0.00
TER
ATOM   4598  O   WAT   928      41.309  19.253 -28.405  1.00  0.00
ATOM   4599  H1  WAT   928      41.196  19.573 -27.510  1.00  0.00
ATOM   4600  H2  WAT   928      42.126  19.655 -28.701  1.00  0.00
TER
ATOM   4601  O   WAT   929      40.215   8.498  35.830  1.00  0.00
ATOM   4602  H1  WAT   929      40.134   7.584  35.559  1.00  0.00
ATOM   4603  H2  WAT   929      39.801   8.995  35.124  1.00  0.00
TER
ATOM   4604  O   WAT   930      38.347  10.276  37.711  1.00  0.00
ATOM   4605  H1  WAT   930      37.571   9.796  38.001  1.00  0.00
ATOM   4606  H2  WAT   930      38.998   9.597  37.537  1.00  0.00
TER
ATOM   4607  O   WAT   931      42.367  14.682  36.491  1.00  0.00
ATOM   4608  H1  WAT   931      41.906  13.911  36.820  1.00  0.00
ATOM   4609  H2  WAT   931      43.180  14.709  36.996  1.00  0.00
TER
ATOM   4610  O   WAT   932      32.343  14.622  38.785  1.00  0.00
ATOM   4611  H1  WAT   932      32.646  13.732  38.606  1.00  0.00
ATOM   4612  H2  WAT   932      33.088  15.179  38.557  1.00  0.00
TER
ATOM   4613  O   WAT   933      30.773   5.548  32.373  1.00  0.00
ATOM   4614  H1  WAT   933      29.884   5.890  32.271  1.00  0.00
ATOM   4615  H2  WAT   933      31.057   5.348  31.481  1.00  0.00
TER
ATOM   4616  O   WAT   934      28.736   8.149  38.257  1.00  0.00
ATOM   4617  H1  WAT   934      29.307   7.381  38.257  1.00  0.00
ATOM   4618  H2  WAT   934      28.736   8.448  37.348  1.00  0.00
TER
ATOM   4619  O   WAT   935      38.594  16.968  36.111  1.00  0.00
ATOM   4620  H1  WAT   935      37.975  17.424  35.541  1.00  0.00
ATOM   4621  H2  WAT   935      39.449  17.123  35.710  1.00  0.00
TER
ATOM   4622  O   WAT   936      37.788  12.952  37.718  1.00  0.00
ATOM   4623  H1  WAT   936      37.718  12.011  37.557  1.00  0.00
ATOM   4624  H2  WAT   936      38.550  13.042  38.290  1.00  0.00
TER
ATOM   4625  O   WAT   937      38.818   5.759  37.945  1.00  0.00
ATOM   4626  H1  WAT   937      39.195   4.886  37.832  1.00  0.00
ATOM   4627  H2  WAT   937      38.720   6.095  37.054  1.00  0.00
TER
ATOM   4628  O   WAT   938      32.949   4.131  33.407  1.00  0.00
ATOM   4629  H1  WAT   938      33.055   5.032  33.714  1.00  0.00
ATOM   4630  H2  WAT   938      32.038   4.083  33.116  1.00  0.00
TER
ATOM   4631  O   WAT   939      42.601   3.254  34.878  1.00  0.00
ATOM   4632  H1  WAT   939      43.422   2.764  34.920  1.00  0.00
ATOM   4633  H2  WAT   939      42.634   3.844  35.631  1.00  0.00
TER
ATOM   4634  O   WAT   940      34.789   7.100  37.739  1.00  0.00
ATOM   4635  H1  WAT   940      35.297   7.598  38.380  1.00  0.00
ATOM   4636  H2  WAT   940      35.321   6.324  37.563  1.00  0.00
TER
ATOM   4637  O   WAT   941      39.460  11.852  33.505  1.00  0.00
ATOM   4638  H1  WAT   941      38.842  12.317  32.941  1.00  0.00
ATOM   4639  H2  WAT   941      39.972  12.545  33.922  1.00  0.00
TER
ATOM   4640  O   WAT   942      42.837   5.194  37.651  1.00  0.00
ATOM   4641  H1  WAT   942      42.132   5.482  38.231  1.00  0.00
ATOM   4642  H2  WAT   942      43.198   6.004  37.291  1.00  0.00
TER
ATOM   4643  O   WAT   943      28.828  12.537  30.879  1.00  0.00
ATOM   4644  H1  WAT   943      28.451  13.026  30.147  1.00  0.00
ATOM   4645  H2  WAT   943      29.086  13.210  31.509  1.00  0.00
TER
ATOM   4646  O   WAT   944      36.437   0.939  36.337  1.00  0.00
ATOM   4647  H1  WAT   944      36.745   0.384  35.621  1.00  0.00
ATOM   4648  H2  WAT   944      35.507   1.074  36.154  1.00  0.00
TER
ATOM   4649  O   WAT   945      41.989  16.656  38.628  1.00  0.00
ATOM   4650  H1  WAT   945      42.002  16.252  37.760  1.00  0.00
ATOM   4651  H2  WAT   945      41.436  17.431  38.524  1.00  0.00
TER
ATOM   4652  O   WAT   946      43.283  13.377  33.717  1.00  0.00
ATOM   4653  H1  WAT   946      43.173  12.435  33.842  1.00  0.00
ATOM   4654  H2  WAT   946      43.280  13.739  34.603  1.00  0.00
TER
ATOM   4655  O   WAT   947      38.825   9.004  33.073  1.00  0.00
ATOM   4656  H1  WAT   947      37.898   8.938  33.302  1.00  0.00
ATOM   4657  H2  WAT   947      38.978   9.942  32.959  1.00  0.00
TER
ATOM   4658  O   WAT   948      38.812   5.276  30.070  1.00  0.00
ATOM   4659  H1  WAT   948      37.873   5.437  30.155  1.00  0.00
ATOM   4660  H2  WAT   948      39.131   5.994  29.523  1.00  0.00
TER
ATOM   4661  O   WAT   949      42.855  10.566  33.577  1.00  0.00
ATOM   4662  H1  WAT   949      42.236  10.228  32.929  1.00  0.00
ATOM   4663  H2  WAT   949      42.838   9.922  34.285  1.00  0.00
TER
ATOM   4664  O   WAT   950      34.431   9.530  35.855  1.00  0.00
ATOM   4665  H1  WAT   950      34.027   8.818  35.360  1.00  0.00
ATOM   4666  H2  WAT   950      34.517   9.186  36.744  1.00  0.00
TER
ATOM   4667  O   WAT   951      34.899  13.217  38.019  1.00  0.00
ATOM   4668  H1  WAT   951      34.602  12.612  37.340  1.00  0.00
ATOM   4669  H2  WAT   951      35.849  13.255  37.908  1.00  0.00
TER
ATOM   4670  O   WAT   952      41.032   9.805  30.584  1.00  0.00
ATOM   4671  H1  WAT   952      41.471   8.967  30.438  1.00  0.00
ATOM   4672  H2  WAT   952      41.744  10.438  30.670  1.00  0.00
TER
ATOM   4673  O   WAT   953      39.141  14.744  34.552  1.00  0.00
ATOM   4674  H1  WAT   953      39.581  15.487  34.138  1.00  0.00
ATOM   4675  H2  WAT   953      39.080  14.987  35.476  1.00  0.00
TER
ATOM   4676  O   WAT   954      44.613   1.059  28.898  1.00  0.00
ATOM   4677  H1  WAT   954      44.301   1.152  29.798  1.00  0.00
ATOM   4678  H2  WAT   954      45.375   1.637  28.848  1.00  0.00
TER
ATOM   4679  O   WAT   955      31.132   8.425  33.356  1.00  0.00
ATOM   4680  H1  WAT   955      31.011   9.151  32.744  1.00  0.00
ATOM   4681  H2  WAT   955      30.822   7.655  32.879  1.00  0.00
TER
ATOM   4682  O   WAT   956      30.015  13.297  35.573  1.00  0.00
ATOM   4683  H1  WAT   956      29.608  13.438  34.719  1.00  0.00
ATOM   4684  H2  WAT   956      30.906  13.013  35.370  1.00  0.00
TER
ATOM   4685  O   WAT   957      41.808  17.731  31.908  1.00  0.00
ATOM   4686  H1  WAT   957      41.648  17.442  32.807  1.00  0.00
ATOM   4687  H2  WAT   957      41.643  16.955  31.373  1.00  0.00
TER
ATOM   4688  O   WAT   958      34.287  17.511  33.686  1.00  0.00
ATOM   4689  H1  WAT   958      34.111  16.595  33.472  1.00  0.00
ATOM   4690  H2  WAT   958      33.433  17.870  33.925  1.00  0.00
TER
ATOM   4691  O   WAT   959      41.511  15.240  30.468  1.00  0.00
ATOM   4692  H1  WAT   959      40.817  15.238  29.808  1.00  0.00
ATOM   4693  H2  WAT   959      42.253  14.816  30.038  1.00  0.00
TER
ATOM   4694  O   WAT   960      41.076  16.866  34.543  1.00  0.00
ATOM   4695  H1  WAT   960      41.531  16.085  34.857  1.00  0.00
ATOM   4696  H2  WAT   960      41.415  17.577  35.087  1.00  0.00
TER
ATOM   4697  O   WAT   961      33.598   1.768  36.738  1.00  0.00
ATOM   4698  H1  WAT   961      33.155   2.549  36.407  1.00  0.00
ATOM   4699  H2  WAT   961      34.156   2.091  37.445  1.00  0.00
TER
ATOM   4700  O   WAT   962      36.714   1.390  31.619  1.00  0.00
ATOM   4701  H1  WAT   962      36.089   1.386  32.344  1.00  0.00
ATOM   4702  H2  WAT   962      36.627   0.523  31.222  1.00  0.00
TER
ATOM   4703  O   WAT   963      35.636   2.313  38.597  1.00  0.00
ATOM   4704  H1  WAT   963      35.933   3.220  38.516  1.00  0.00
ATOM   4705  H2  WAT   963      36.184   1.825  37.983  1.00  0.00
TER
ATOM   4706  O   WAT   964      33.389   6.892  34.466  1.00  0.00
ATOM   4707  H1  WAT   964      33.163   6.676  35.371  1.00  0.00
ATOM   4708  H2  WAT   964      32.609   7.325  34.121  1.00  0.00
TER
ATOM   4709  O   WAT   965      40.619   6.898  33.065  1.00  0.00
ATOM   4710  H1  WAT   965      40.020   7.622  32.882  1.00  0.00
ATOM   4711  H2  WAT   965      41.167   6.836  32.283  1.00  0.00
TER
ATOM   4712  O   WAT   966      39.226   5.535  35.096  1.00  0.00
ATOM   4713  H1  WAT   966      39.619   5.852  34.283  1.00  0.00
ATOM   4714  H2  WAT   966      39.587   4.656  35.210  1.00  0.00
TER
ATOM   4715  O   WAT   967      28.262   2.125  37.319  1.00  0.00
ATOM   4716  H1  WAT   967      27.973   2.695  38.031  1.00  0.00
ATOM   4717  H2  WAT   967      29.007   1.645  37.682  1.00  0.00
TER
ATOM   4718  O   WAT   968      28.449   6.067  28.529  1.00  0.00
ATOM   4719  H1  WAT   968      28.367   7.010  28.670  1.00  0.00
ATOM   4720  H2  WAT   968      28.097   5.924  27.650  1.00  0.00
TER
ATOM   4721  O   WAT   969      36.249   4.801  37.596  1.00  0.00
ATOM   4722  H1  WAT   969      36.252   4.360  36.746  1.00  0.00
ATOM   4723  H2  WAT   969      37.144   5.122  37.703  1.00  0.00
TER
ATOM   4724  O   WAT   970      32.099   4.683  36.555  1.00  0.00
ATOM   4725  H1  WAT   970      31.759   5.161  37.312  1.00  0.00
ATOM   4726  H2  WAT   970      31.337   4.230  36.196  1.00  0.00
TER
ATOM   4727  O   WAT   971      36.311   5.802  30.587  1.00  0.00
ATOM   4728  H1  WAT   971      36.432   5.760  31.535  1.00  0.00
ATOM   4729  H2  WAT   971      35.926   6.664  30.431  1.00  0.00
TER
ATOM   4730  O   WAT   972      35.323   8.112  29.985  1.00  0.00
ATOM   4731  H1  WAT   972      34.755   7.664  29.359  1.00  0.00
ATOM   4732  H2  WAT   972      36.032   8.471  29.452  1.00  0.00
TER
ATOM   4733  O   WAT   973      29.414   3.605  35.472  1.00  0.00
ATOM   4734  H1  WAT   973      29.128   3.241  36.310  1.00  0.00
ATOM   4735  H2  WAT   973      29.352   2.873  34.858  1.00  0.00
TER
ATOM   4736  O   WAT   974      32.868  12.108  32.258  1.00  0.00
ATOM   4737  H1  WAT   974      32.094  11.567  32.098  1.00  0.00
ATOM   4738  H2  WAT   974      33.597  11.588  31.919  1.00  0.00
TER
ATOM   4739  O   WAT   975      43.627  11.104  38.050  1.00  0.00
ATOM   4740  H1  WAT   975      44.346  11.600  37.660  1.00  0.00
ATOM   4741  H2  WAT   975      43.425  10.426  37.406  1.00  0.00
TER
ATOM   4742  O   WAT   976      39.088   2.498  32.193  1.00  0.00
ATOM   4743  H1  WAT   976      38.274   1.999  32.118  1.00  0.00
ATOM   4744  H2  WAT   976      38.894   3.338  31.777  1.00  0.00
TER
ATOM   4745  O   WAT   977      41.802   6.870  30.489  1.00  0.00
ATOM   4746  H1  WAT   977      42.690   7.182  30.315  1.00  0.00
ATOM   4747  H2  WAT   977      41.773   5.997  30.098  1.00  0.00
TER
ATOM   4748  O   WAT   978      32.912  11.776  35.896  1.00  0.00
ATOM   4749  H1  WAT   978      33.429  10.973  35.841  1.00  0.00
ATOM   4750  H2  WAT   978      32.460  11.714  36.737  1.00  0.00
TER
ATOM   4751  O   WAT   979      37.798  13.042  31.168  1.00  0.00
ATOM   4752  H1  WAT   979      38.140  13.787  30.673  1.00  0.00
ATOM   4753  H2  WAT   979      36.970  13.355  31.531  1.00  0.00
TER
ATOM   4754  O   WAT   980      44.074   8.181  29.957  1.00  0.00
ATOM   4755  H1  WAT   980      43.990   8.613  29.107  1.00  0.00
ATOM   4756  H2  WAT   980      44.793   8.641  30.390  1.00  0.00
TER
ATOM   4757  O   WAT   981      45.103  15.035  32.686  1.00  0.00
ATOM   4758  H1  WAT   981      44.460  14.381  32.960  1.00  0.00
ATOM   4759  H2  WAT   981      44.716  15.441  31.910  1.00  0.00
TER
ATOM   4760  O   WAT   982      40.681  12.364  36.533  1.00  0.00
ATOM   4761  H1  WAT   982      41.034  11.767  35.873  1.00  0.00
ATOM   4762  H2  WAT   982      39.797  12.038  36.704  1.00  0.00
TER
ATOM   4763  O   WAT   983      36.768  13.124  33.940  1.00  0.00
ATOM   4764  H1  WAT   983      37.455  13.671  34.321  1.00  0.00
ATOM   4765  H2  WAT   983      35.981  13.668  33.975  1.00  0.00
TER
ATOM   4766  O   WAT   984      28.907   8.741  29.432  1.00  0.00
ATOM   4767  H1  WAT   984      29.776   9.023  29.715  1.00  0.00
ATOM   4768  H2  WAT   984      28.416   9.555  29.316  1.00  0.00
TER
ATOM   4769  O   WAT   985      36.070  10.128  33.552  1.00  0.00
ATOM   4770  H1  WAT   985      36.527  10.939  33.778  1.00  0.00
ATOM   4771  H2  WAT   985      35.719   9.811  34.384  1.00  0.00
TER
ATOM   4772  O   WAT   986      31.971   0.472  34.025  1.00  0.00
ATOM   4773  H1  WAT   986      31.843   0.464  34.973  1.00  0.00
ATOM   4774  H2  WAT   986      31.148   0.810  33.674  1.00  0.00
TER
ATOM   4775  O   WAT   987      43.492  13.927  29.223  1.00  0.00
ATOM   4776  H1  WAT   987      43.266  13.210  29.816  1.00  0.00
ATOM   4777  H2  WAT   987      43.102  13.678  28.385  1.00  0.00
TER
ATOM   4778  O   WAT   988      29.274  17.954  29.998  1.00  0.00
ATOM   4779  H1  WAT   988      29.634  18.553  29.343  1.00  0.00
ATOM   4780  H2  WAT   988      29.133  18.500  30.771  1.00  0.00
TER
ATOM   4781  O   WAT   989      43.074  11.844  30.885  1.00  0.00
ATOM   4782  H1  WAT   989      42.786  12.305  31.672  1.00  0.00
ATOM   4783  H2  WAT   989      43.869  11.384  31.153  1.00  0.00
TER
ATOM   4784  O   WAT   990      35.291  15.337  30.815  1.00  0.00
ATOM   4785  H1  WAT   990      35.282  16.070  30.200  1.00  0.00
ATOM   4786  H2  WAT   990      34.371  15.090  30.908  1.00  0.00
TER
ATOM   4787  O   WAT   991      30.891  10.558  31.560  1.00  0.00
ATOM   4788  H1  WAT   991      30.284  11.298  31.569  1.00  0.00
ATOM   4789  H2  WAT   991      31.366  10.648  30.734  1.00  0.00
TER
ATOM   4790  O   WAT   992      43.831   3.679  32.044  1.00  0.00
ATOM   4791  H1  WAT   992      43.202   3.784  31.330  1.00  0.00
ATOM   4792  H2  WAT   992      43.336   3.899  32.834  1.00  0.00
TER
ATOM   4793  O   WAT   993      38.277  15.400  29.478  1.00  0.00
ATOM   4794  H1  WAT   993      38.378  15.196  28.548  1.00  0.00
ATOM   4795  H2  WAT   993      37.377  15.145  29.682  1.00  0.00
TER
ATOM   4796  O   WAT   994      35.799   5.958  33.460  1.00  0.00
ATOM   4797  H1  WAT   994      35.091   6.426  33.901  1.00  0.00
ATOM   4798  H2  WAT   994      36.084   5.300  34.095  1.00  0.00
TER
ATOM   4799  O   WAT   995      39.831   2.683  34.900  1.00  0.00
ATOM   4800  H1  WAT   995      39.708   2.701  33.951  1.00  0.00
ATOM   4801  H2  WAT   995      40.779   2.731  35.019  1.00  0.00
TER
ATOM   4802  O   WAT   996      36.919  17.918  34.172  1.00  0.00
ATOM   4803  H1  WAT   996      37.173  17.880  33.250  1.00  0.00
ATOM   4804  H2  WAT   996      35.970  17.792  34.165  1.00  0.00
TER
ATOM   4805  O   WAT   997      34.003   4.266  30.835  1.00  0.00
ATOM   4806  H1  WAT   997      34.852   4.703  30.769  1.00  0.00
ATOM   4807  H2  WAT   997      33.636   4.578  31.662  1.00  0.00
TER
ATOM   4808  O   WAT   998      42.924   8.837  35.748  1.00  0.00
ATOM   4809  H1  WAT   998      41.983   8.853  35.923  1.00  0.00
ATOM   4810  H2  WAT   998      43.238   8.051  36.194  1.00  0.00
TER
ATOM   4811  O   WAT   999      32.902  10.519  29.309  1.00  0.00
ATOM   4812  H1  WAT   999      33.668  10.408  29.871  1.00  0.00
ATOM   4813  H2  WAT   999      32.979   9.823  28.656  1.00  0.00
TER
ATOM   4814  O   WAT  1000      31.597   7.952  29.992  1.00  0.00
ATOM   4815  H1  WAT  1000      31.677   7.005  30.104  1.00  0.00
ATOM   4816  H2  WAT  1000      32.489   8.283  30.098  1.00  0.00
TER
ATOM   4817  O   WAT  1001      44.926  16.008  37.424  1.00  0.00
ATOM   4818  H1  WAT  1001      45.051  16.831  37.896  1.00  0.00
ATOM   4819  H2  WAT  1001      45.793  15.797  37.076  1.00  0.00
TER
ATOM   4820  O   WAT  1002      32.398  18.101  37.095  1.00  0.00
ATOM   4821  H1  WAT  1002      33.134  17.553  37.366  1.00  0.00
ATOM   4822  H2  WAT  1002      32.782  18.967  36.956  1.00  0.00
TER
ATOM   4823  O   WAT  1003      29.283  14.169  32.970  1.00  0.00
ATOM   4824  H1  WAT  1003      28.357  14.411  32.960  1.00  0.00
ATOM   4825  H2  WAT  1003      29.748  14.996  32.848  1.00  0.00
TER
ATOM   4826  O   WAT  1004      35.508  17.275  28.918  1.00  0.00
ATOM   4827  H1  WAT  1004      36.301  17.563  28.466  1.00  0.00
ATOM   4828  H2  WAT  1004      34.989  16.844  28.239  1.00  0.00
TER
ATOM   4829  O   WAT  1005      44.561  16.502  30.342  1.00  0.00
ATOM   4830  H1  WAT  1005      44.276  16.088  29.527  1.00  0.00
ATOM   4831  H2  WAT  1005      44.363  17.430  30.222  1.00  0.00
TER
ATOM   4832  O   WAT  1006      36.026  12.495  28.782  1.00  0.00
ATOM   4833  H1  WAT  1006      35.921  11.880  29.508  1.00  0.00
ATOM   4834  H2  WAT  1006      35.859  11.971  27.998  1.00  0.00
TER
ATOM   4835  O   WAT  1007      39.266  11.557  29.386  1.00  0.00
ATOM   4836  H1  WAT  1007      38.717  12.004  30.031  1.00  0.00
ATOM   4837  H2  WAT  1007      39.888  11.052  29.910  1.00  0.00
TER
ATOM   4838  O   WAT  1008      34.934  10.516  31.283  1.00  0.00
ATOM   4839  H1  WAT  1008      35.356  10.350  32.126  1.00  0.00
ATOM   4840  H2  WAT  1008      35.059   9.706  30.788  1.00  0.00
TER
ATOM   4841  O   WAT  1009      37.447   9.540  28.531  1.00  0.00
ATOM   4842  H1  WAT  1009      37.967   8.825  28.165  1.00  0.00
ATOM   4843  H2  WAT  1009      38.093  10.178  28.831  1.00  0.00
TER
ATOM   4844  O   WAT  1010      33.830   6.589  28.229  1.00  0.00
ATOM   4845  H1  WAT  1010      33.629   5.726  28.590  1.00  0.00
ATOM   4846  H2  WAT  1010      33.659   6.503  27.291  1.00  0.00
TER
ATOM   4847  O   WAT  1011      41.309   1.400  30.757  1.00  0.00
ATOM   4848  H1  WAT  1011      41.589   0.557  31.113  1.00  0.00
ATOM   4849  H2  WAT  1011      40.535   1.632  31.271  1.00  0.00
TER
ATOM   4850  O   WAT  1012      32.628   3.689  28.216  1.00  0.00
ATOM   4851  H1  WAT  1012      32.931   3.696  27.308  1.00  0.00
ATOM   4852  H2  WAT  1012      33.367   3.339  28.713  1.00  0.00
TER
ATOM   4853  O   WAT  1013      35.847   2.633  29.202  1.00  0.00
ATOM   4854  H1  WAT  1013      35.499   1.955  28.622  1.00  0.00
ATOM   4855  H2  WAT  1013      36.048   2.172  30.016  1.00  0.00
TER
ATOM   4856  O   WAT  1014      38.011  17.621  30.821  1.00  0.00
ATOM   4857  H1  WAT  1014      38.907  17.959  30.843  1.00  0.00
ATOM   4858  H2  WAT  1014      38.043  16.899  30.193  1.00  0.00
TER
ATOM   4859  O   WAT  1015      31.651  12.994  29.049  1.00  0.00
ATOM   4860  H1  WAT  1015      32.089  13.537  29.705  1.00  0.00
ATOM   4861  H2  WAT  1015      32.136  12.168  29.059  1.00  0.00
TER
ATOM   4862  O   WAT  1016      28.866  15.782  36.502  1.00  0.00
ATOM   4863  H1  WAT  1016      29.196  14.915  36.269  1.00  0.00
ATOM   4864  H2  WAT  1016      29.295  15.988  37.332  1.00  0.00
TER
ATOM   4865  O   WAT  1017      33.462  14.113  34.162  1.00  0.00
ATOM   4866  H1  WAT  1017      33.161  13.990  35.062  1.00  0.00
ATOM   4867  H2  WAT  1017      33.356  13.254  33.753  1.00  0.00
TER
ATOM   4868  O   WAT  1018      29.187   9.162  35.599  1.00  0.00
ATOM   4869  H1  WAT  1018      28.532   8.893  34.955  1.00  0.00
ATOM   4870  H2  WAT  1018      30.025   9.052  35.149  1.00  0.00
TER
ATOM   4871  O   WAT  1019      42.136   3.956  29.820  1.00  0.00
ATOM   4872  H1  WAT  1019      42.555   3.769  28.980  1.00  0.00
ATOM   4873  H2  WAT  1019      41.830   3.104  30.131  1.00  0.00
TER
ATOM   4874  O   WAT  1020      45.635   8.868  33.518  1.00  0.00
ATOM   4875  H1  WAT  1020      45.259   8.101  33.086  1.00  0.00
ATOM   4876  H2  WAT  1020      44.905   9.250  34.005  1.00  0.00
TER
ATOM   4877  O   WAT  1021      28.401   6.371  31.541  1.00  0.00
ATOM   4878  H1  WAT  1021      27.497   6.634  31.366  1.00  0.00
ATOM   4879  H2  WAT  1021      28.885   6.643  30.761  1.00  0.00
TER
ATOM   4880  O   WAT  1022      44.910   7.094  36.819  1.00  0.00
ATOM   4881  H1  WAT  1022      45.434   6.600  36.188  1.00  0.00
ATOM   4882  H2  WAT  1022      45.496   7.229  37.563  1.00  0.00
TER
ATOM   4883  O   WAT  1023      30.944   5.428  29.451  1.00  0.00
ATOM   4884  H1  WAT  1023      31.653   5.006  28.965  1.00  0.00
ATOM   4885  H2  WAT  1023      30.228   5.496  28.819  1.00  0.00
TER
ATOM   4886  O   WAT  1024      30.591   1.482  28.491  1.00  0.00
ATOM   4887  H1  WAT  1024      31.314   2.023  28.809  1.00  0.00
ATOM   4888  H2  WAT  1024      30.863   1.208  27.615  1.00  0.00
TER
ATOM   4889  O   WAT  1025      44.400   6.351  32.758  1.00  0.00
ATOM   4890  H1  WAT  1025      44.896   6.118  33.543  1.00  0.00
ATOM   4891  H2  WAT  1025      44.202   5.512  32.342  1.00  0.00
TER
ATOM   4892  O   WAT  1026      43.734  17.628  35.152  1.00  0.00
ATOM   4893  H1  WAT  1026      44.330  17.307  34.475  1.00  0.00
ATOM   4894  H2  WAT  1026      43.991  17.155  35.943  1.00  0.00
TER
ATOM   4895  O   WAT  1027      34.714  16.587  38.156  1.00  0.00
ATOM   4896  H1  WAT  1027      35.231  15.975  37.631  1.00  0.00
ATOM   4897  H2  WAT  1027      35.364  17.090  38.648  1.00  0.00
TER
ATOM   4898  O   WAT  1028      43.224   1.919  37.608  1.00  0.00
ATOM   4899  H1  WAT  1028      43.665   1.863  36.760  1.00  0.00
ATOM   4900  H2  WAT  1028      42.955   2.835  37.679  1.00  0.00
TER
ATOM   4901  O   WAT  1029      29.393  17.690  34.581  1.00  0.00
ATOM   4902  H1  WAT  1029      29.225  17.057  35.279  1.00  0.00
ATOM   4903  H2  WAT  1029      28.526  17.896  34.231  1.00  0.00
TER
ATOM   4904  O   WAT  1030      30.016   1.521  32.084  1.00  0.00
ATOM   4905  H1  WAT  1030      30.774   1.634  31.511  1.00  0.00
ATOM   4906  H2  WAT  1030      29.553   2.358  32.039  1.00  0.00
TER
ATOM   4907  O   WAT  1031      36.557   3.635  35.075  1.00  0.00
ATOM   4908  H1  WAT  1031      35.745   3.261  34.734  1.00  0.00
ATOM   4909  H2  WAT  1031      37.061   2.880  35.377  1.00  0.00
TER
ATOM   4910  O   WAT  1032      41.060   0.299  36.313  1.00  0.00
ATOM   4911  H1  WAT  1032      41.663   0.871  36.788  1.00  0.00
ATOM   4912  H2  WAT  1032      40.319   0.863  36.090  1.00  0.00
TER
ATOM   4913  O   WAT  1033      44.203   0.702  31.587  1.00  0.00
ATOM   4914  H1  WAT  1033      44.398   1.600  31.854  1.00  0.00
ATOM   4915  H2  WAT  1033      43.416   0.470  32.080  1.00  0.00
TER
ATOM   4916  O   WAT  1034      30.999  16.383  32.026  1.00  0.00
ATOM   4917  H1  WAT  1034      30.474  16.764  31.322  1.00  0.00
ATOM   4918  H2  WAT  1034      30.924  17.008  32.747  1.00  0.00
TER
ATOM   4919  O   WAT  1035      32.388   2.048  30.625  1.00  0.00
ATOM   4920  H1  WAT  1035      32.918   1.261  30.495  1.00  0.00
ATOM   4921  H2  WAT  1035      33.021   2.727  30.858  1.00  0.00
TER
ATOM   4922  O   WAT  1036      34.582   1.785  33.679  1.00  0.00
ATOM   4923  H1  WAT  1036      33.952   1.084  33.846  1.00  0.00
ATOM   4924  H2  WAT  1036      34.043   2.546  33.462  1.00  0.00
TER
ATOM   4925  O   WAT  1037      33.598  18.331  30.901  1.00  0.00
ATOM   4926  H1  WAT  1037      34.330  18.047  30.353  1.00  0.00
ATOM   4927  H2  WAT  1037      33.858  18.092  31.791  1.00  0.00
TER
ATOM   4928  O   WAT  1038      32.760  14.448  30.906  1.00  0.00
ATOM   4929  H1  WAT  1038      32.131  14.916  31.454  1.00  0.00
ATOM   4930  H2  WAT  1038      32.875  13.603  31.340  1.00  0.00
TER
ATOM   4931  O   WAT  1039      40.215   8.498  17.056  1.00  0.00
ATOM   4932  H1  WAT  1039      40.134   7.584  16.785  1.00  0.00
ATOM   4933  H2  WAT  1039      39.801   8.995  16.350  1.00  0.00
TER
ATOM   4934  O   WAT  1040      38.347  10.276  18.937  1.00  0.00
ATOM   4935  H1  WAT  1040      37.571   9.796  19.227  1.00  0.00
ATOM   4936  H2  WAT  1040      38.998   9.597  18.762  1.00  0.00
TER
ATOM   4937  O   WAT  1041      32.363  10.588  19.814  1.00  0.00
ATOM   4938  H1  WAT  1041      31.532  10.333  20.214  1.00  0.00
ATOM   4939  H2  WAT  1041      32.971  10.659  20.550  1.00  0.00
TER
ATOM   4940  O   WAT  1042      42.367  14.682  17.717  1.00  0.00
ATOM   4941  H1  WAT  1042      41.906  13.911  18.045  1.00  0.00
ATOM   4942  H2  WAT  1042      43.180  14.709  18.222  1.00  0.00
TER
ATOM   4943  O   WAT  1043      32.343  14.622  20.010  1.00  0.00
ATOM   4944  H1  WAT  1043      32.646  13.732  19.831  1.00  0.00
ATOM   4945  H2  WAT  1043      33.088  15.179  19.782  1.00  0.00
TER
ATOM   4946  O   WAT  1044      30.773   5.548  13.599  1.00  0.00
ATOM   4947  H1  WAT  1044      29.884   5.890  13.497  1.00  0.00
ATOM   4948  H2  WAT  1044      31.057   5.348  12.707  1.00  0.00
TER
ATOM   4949  O   WAT  1045      28.736   8.149  19.483  1.00  0.00
ATOM   4950  H1  WAT  1045      29.307   7.381  19.483  1.00  0.00
ATOM   4951  H2  WAT  1045      28.736   8.448  18.573  1.00  0.00
TER
ATOM   4952  O   WAT  1046      38.594  16.968  17.337  1.00  0.00
ATOM   4953  H1  WAT  1046      37.975  17.424  16.767  1.00  0.00
ATOM   4954  H2  WAT  1046      39.449  17.123  16.936  1.00  0.00
TER
ATOM   4955  O   WAT  1047      37.788  12.952  18.944  1.00  0.00
ATOM   4956  H1  WAT  1047      37.718  12.011  18.783  1.00  0.00
ATOM   4957  H2  WAT  1047      38.550  13.042  19.516  1.00  0.00
TER
ATOM   4958  O   WAT  1048      29.978   3.557  21.269  1.00  0.00
ATOM   4959  H1  WAT  1048      29.799   2.660  21.550  1.00  0.00
ATOM   4960  H2  WAT  1048      29.576   4.104  21.944  1.00  0.00
TER
ATOM   4961  O   WAT  1049      38.818   5.759  19.171  1.00  0.00
ATOM   4962  H1  WAT  1049      39.195   4.886  19.058  1.00  0.00
ATOM   4963  H2  WAT  1049      38.720   6.095  18.280  1.00  0.00
TER
ATOM   4964  O   WAT  1050      32.949   4.131  14.632  1.00  0.00
ATOM   4965  H1  WAT  1050      33.055   5.032  14.939  1.00  0.00
ATOM   4966  H2  WAT  1050      32.038   4.083  14.342  1.00  0.00
TER
ATOM   4967  O   WAT  1051      42.601   3.254  16.104  1.00  0.00
ATOM   4968  H1  WAT  1051      43.422   2.764  16.146  1.00  0.00
ATOM   4969  H2  WAT  1051      42.634   3.844  16.857  1.00  0.00
TER
ATOM   4970  O   WAT  1052      30.597   6.053  19.878  1.00  0.00
ATOM   4971  H1  WAT  1052      31.278   6.317  20.496  1.00  0.00
ATOM   4972  H2  WAT  1052      30.282   5.213  20.211  1.00  0.00
TER
ATOM   4973  O   WAT  1053      34.789   7.100  18.965  1.00  0.00
ATOM   4974  H1  WAT  1053      35.297   7.598  19.605  1.00  0.00
ATOM   4975  H2  WAT  1053      35.321   6.324  18.789  1.00  0.00
TER
ATOM   4976  O   WAT  1054      33.073   1.740  23.231  1.00  0.00
ATOM   4977  H1  WAT  1054      33.075   2.257  22.426  1.00  0.00
ATOM   4978  H2  WAT  1054      32.243   1.263  23.208  1.00  0.00
TER
ATOM   4979  O   WAT  1055      39.460  11.852  14.730  1.00  0.00
ATOM   4980  H1  WAT  1055      38.842  12.317  14.167  1.00  0.00
ATOM   4981  H2  WAT  1055      39.972  12.545  15.147  1.00  0.00
TER
ATOM   4982  O   WAT  1056      34.323  11.379  21.409  1.00  0.00
ATOM   4983  H1  WAT  1056      33.990  12.006  22.051  1.00  0.00
ATOM   4984  H2  WAT  1056      34.500  11.906  20.629  1.00  0.00
TER
ATOM   4985  O   WAT  1057      42.837   5.194  18.876  1.00  0.00
ATOM   4986  H1  WAT  1057      42.132   5.482  19.457  1.00  0.00
ATOM   4987  H2  WAT  1057      43.198   6.004  18.516  1.00  0.00
TER
ATOM   4988  O   WAT  1058      32.755   3.451  21.238  1.00  0.00
ATOM   4989  H1  WAT  1058      33.096   4.295  20.944  1.00  0.00
ATOM   4990  H2  WAT  1058      31.816   3.599  21.355  1.00  0.00
TER
ATOM   4991  O   WAT  1059      33.535  13.348  23.224  1.00  0.00
ATOM   4992  H1  WAT  1059      34.153  14.023  22.942  1.00  0.00
ATOM   4993  H2  WAT  1059      32.675  13.756  23.132  1.00  0.00
TER
ATOM   4994  O   WAT  1060      28.828  12.537  12.104  1.00  0.00
ATOM   4995  H1  WAT  1060      28.451  13.026  11.373  1.00  0.00
ATOM   4996  H2  WAT  1060      29.086  13.210  12.735  1.00  0.00
TER
ATOM   4997  O   WAT  1061      44.453  14.811  21.139  1.00  0.00
ATOM   4998  H1  WAT  1061      43.769  15.481  21.131  1.00  0.00
ATOM   4999  H2  WAT  1061      44.992  15.010  20.374  1.00  0.00
TER
ATOM   5000  O   WAT  1062      36.437   0.939  17.563  1.00  0.00
ATOM   5001  H1  WAT  1062      36.745   0.384  16.846  1.00  0.00
ATOM   5002  H2  WAT  1062      35.507   1.074  17.380  1.00  0.00
TER
ATOM   5003  O   WAT  1063      41.989  16.656  19.854  1.00  0.00
ATOM   5004  H1  WAT  1063      42.002  16.252  18.986  1.00  0.00
ATOM   5005  H2  WAT  1063      41.436  17.431  19.750  1.00  0.00
TER
ATOM   5006  O   WAT  1064      43.283  13.377  14.943  1.00  0.00
ATOM   5007  H1  WAT  1064      43.173  12.435  15.068  1.00  0.00
ATOM   5008  H2  WAT  1064      43.280  13.739  15.829  1.00  0.00
TER
ATOM   5009  O   WAT  1065      41.387  11.559  21.182  1.00  0.00
ATOM   5010  H1  WAT  1065      41.804  11.345  20.347  1.00  0.00
ATOM   5011  H2  WAT  1065      42.111  11.816  21.753  1.00  0.00
TER
ATOM   5012  O   WAT  1066      38.825   9.004  14.299  1.00  0.00
ATOM   5013  H1  WAT  1066      37.898   8.938  14.528  1.00  0.00
ATOM   5014  H2  WAT  1066      38.978   9.942  14.184  1.00  0.00
TER
ATOM   5015  O   WAT  1067      38.812   5.276  11.296  1.00  0.00
ATOM   5016  H1  WAT  1067      37.873   5.437  11.381  1.00  0.00
ATOM   5017  H2  WAT  1067      39.131   5.994  10.749  1.00  0.00
TER
ATOM   5018  O   WAT  1068      42.855  10.566  14.802  1.00  0.00
ATOM   5019  H1  WAT  1068      42.236  10.228  14.155  1.00  0.00
ATOM   5020  H2  WAT  1068      42.838   9.922  15.510  1.00  0.00
TER
ATOM   5021  O   WAT  1069      42.298   6.745  22.219  1.00  0.00
ATOM   5022  H1  WAT  1069      41.885   7.570  22.473  1.00  0.00
ATOM   5023  H2  WAT  1069      41.565   6.159  22.027  1.00  0.00
TER
ATOM   5024  O   WAT  1070      34.431   9.530  17.081  1.00  0.00
ATOM   5025  H1  WAT  1070      34.027   8.818  16.585  1.00  0.00
ATOM   5026  H2  WAT  1070      34.517   9.186  17.970  1.00  0.00
TER
ATOM   5027  O   WAT  1071      34.899  13.217  19.245  1.00  0.00
ATOM   5028  H1  WAT  1071      34.602  12.612  18.565  1.00  0.00
ATOM   5029  H2  WAT  1071      35.849  13.255  19.134  1.00  0.00
TER
ATOM   5030  O   WAT  1072      33.144   6.305  20.861  1.00  0.00
ATOM   5031  H1  WAT  1072      33.695   6.414  20.086  1.00  0.00
ATOM   5032  H2  WAT  1072      33.658   6.679  21.576  1.00  0.00
TER
ATOM   5033  O   WAT  1073      42.988  16.790  22.907  1.00  0.00
ATOM   5034  H1  WAT  1073      42.511  17.598  22.714  1.00  0.00
ATOM   5035  H2  WAT  1073      42.304  16.138  23.060  1.00  0.00
TER
ATOM   5036  O   WAT  1074      33.991  12.955  25.895  1.00  0.00
ATOM   5037  H1  WAT  1074      33.094  13.179  26.143  1.00  0.00
ATOM   5038  H2  WAT  1074      34.016  13.079  24.947  1.00  0.00
TER
ATOM   5039  O   WAT  1075      41.032   9.805  11.810  1.00  0.00
ATOM   5040  H1  WAT  1075      41.471   8.967  11.663  1.00  0.00
ATOM   5041  H2  WAT  1075      41.744  10.438  11.896  1.00  0.00
TER
ATOM   5042  O   WAT  1076      32.818   9.827  24.471  1.00  0.00
ATOM   5043  H1  WAT  1076      32.679  10.699  24.840  1.00  0.00
ATOM   5044  H2  WAT  1076      31.936   9.484  24.326  1.00  0.00
TER
ATOM   5045  O   WAT  1077      39.141  14.744  15.778  1.00  0.00
ATOM   5046  H1  WAT  1077      39.581  15.487  15.363  1.00  0.00
ATOM   5047  H2  WAT  1077      39.080  14.987  16.702  1.00  0.00
TER
ATOM   5048  O   WAT  1078      34.616  15.769  26.680  1.00  0.00
ATOM   5049  H1  WAT  1078      34.588  16.173  25.813  1.00  0.00
ATOM   5050  H2  WAT  1078      34.453  14.840  26.517  1.00  0.00
TER
ATOM   5051  O   WAT  1079      44.613   1.059  10.124  1.00  0.00
ATOM   5052  H1  WAT  1079      44.301   1.152  11.024  1.00  0.00
ATOM   5053  H2  WAT  1079      45.375   1.637  10.073  1.00  0.00
TER
ATOM   5054  O   WAT  1080      31.132   8.425  14.581  1.00  0.00
ATOM   5055  H1  WAT  1080      31.011   9.151  13.970  1.00  0.00
ATOM   5056  H2  WAT  1080      30.822   7.655  14.104  1.00  0.00
TER
ATOM   5057  O   WAT  1081      28.770  11.597  20.388  1.00  0.00
ATOM   5058  H1  WAT  1081      28.848  11.731  19.444  1.00  0.00
ATOM   5059  H2  WAT  1081      29.384  10.888  20.581  1.00  0.00
TER
ATOM   5060  O   WAT  1082      30.015  13.297  16.799  1.00  0.00
ATOM   5061  H1  WAT  1082      29.608  13.438  15.944  1.00  0.00
ATOM   5062  H2  WAT  1082      30.906  13.013  16.596  1.00  0.00
TER
ATOM   5063  O   WAT  1083      39.833  17.446  23.706  1.00  0.00
ATOM   5064  H1  WAT  1083      40.347  17.357  24.508  1.00  0.00
ATOM   5065  H2  WAT  1083      38.990  17.792  23.998  1.00  0.00
TER
ATOM   5066  O   WAT  1084      41.808  17.731  13.134  1.00  0.00
ATOM   5067  H1  WAT  1084      41.648  17.442  14.032  1.00  0.00
ATOM   5068  H2  WAT  1084      41.643  16.955  12.599  1.00  0.00
TER
ATOM   5069  O   WAT  1085      34.287  17.511  14.911  1.00  0.00
ATOM   5070  H1  WAT  1085      34.111  16.595  14.698  1.00  0.00
ATOM   5071  H2  WAT  1085      33.433  17.870  15.151  1.00  0.00
TER
ATOM   5072  O   WAT  1086      41.511  15.240  11.694  1.00  0.00
ATOM   5073  H1  WAT  1086      40.817  15.238  11.034  1.00  0.00
ATOM   5074  H2  WAT  1086      42.253  14.816  11.263  1.00  0.00
TER
ATOM   5075  O   WAT  1087      41.076  16.866  15.769  1.00  0.00
ATOM   5076  H1  WAT  1087      41.531  16.085  16.083  1.00  0.00
ATOM   5077  H2  WAT  1087      41.415  17.577  16.313  1.00  0.00
TER
ATOM   5078  O   WAT  1088      45.823   5.796  26.101  1.00  0.00
ATOM   5079  H1  WAT  1088      45.208   6.304  25.573  1.00  0.00
ATOM   5080  H2  WAT  1088      45.503   4.896  26.044  1.00  0.00
TER
ATOM   5081  O   WAT  1089      28.826  12.638  22.928  1.00  0.00
ATOM   5082  H1  WAT  1089      28.989  12.168  22.110  1.00  0.00
ATOM   5083  H2  WAT  1089      29.291  12.130  23.593  1.00  0.00
TER
ATOM   5084  O   WAT  1090      33.598   1.768  17.964  1.00  0.00
ATOM   5085  H1  WAT  1090      33.155   2.549  17.632  1.00  0.00
ATOM   5086  H2  WAT  1090      34.156   2.091  18.671  1.00  0.00
TER
ATOM   5087  O   WAT  1091      37.885   4.635  23.567  1.00  0.00
ATOM   5088  H1  WAT  1091      37.423   4.844  24.379  1.00  0.00
ATOM   5089  H2  WAT  1091      37.483   3.821  23.264  1.00  0.00
TER
ATOM   5090  O   WAT  1092      42.885   5.856  24.697  1.00  0.00
ATOM   5091  H1  WAT  1092      42.035   5.557  25.018  1.00  0.00
ATOM   5092  H2  WAT  1092      42.726   6.100  23.785  1.00  0.00
TER
ATOM   5093  O   WAT  1093      39.980   7.356  26.797  1.00  0.00
ATOM   5094  H1  WAT  1093      40.306   6.523  26.457  1.00  0.00
ATOM   5095  H2  WAT  1093      40.768   7.879  26.945  1.00  0.00
TER
ATOM   5096  O   WAT  1094      36.714   1.390  12.844  1.00  0.00
ATOM   5097  H1  WAT  1094      36.089   1.386  13.570  1.00  0.00
ATOM   5098  H2  WAT  1094      36.627   0.523  12.448  1.00  0.00
TER
ATOM   5099  O   WAT  1095      35.636   2.313  19.823  1.00  0.00
ATOM   5100  H1  WAT  1095      35.933   3.220  19.742  1.00  0.00
ATOM   5101  H2  WAT  1095      36.184   1.825  19.209  1.00  0.00
TER
ATOM   5102  O   WAT  1096      33.389   6.892  15.692  1.00  0.00
ATOM   5103  H1  WAT  1096      33.163   6.676  16.597  1.00  0.00
ATOM   5104  H2  WAT  1096      32.609   7.325  15.347  1.00  0.00
TER
ATOM   5105  O   WAT  1097      40.619   6.898  14.291  1.00  0.00
ATOM   5106  H1  WAT  1097      40.020   7.622  14.107  1.00  0.00
ATOM   5107  H2  WAT  1097      41.167   6.836  13.509  1.00  0.00
TER
ATOM   5108  O   WAT  1098      35.829   7.790  26.358  1.00  0.00
ATOM   5109  H1  WAT  1098      35.734   6.850  26.208  1.00  0.00
ATOM   5110  H2  WAT  1098      36.672   8.012  25.963  1.00  0.00
TER
ATOM   5111  O   WAT  1099      39.226   5.535  16.321  1.00  0.00
ATOM   5112  H1  WAT  1099      39.619   5.852  15.508  1.00  0.00
ATOM   5113  H2  WAT  1099      39.587   4.656  16.436  1.00  0.00
TER
ATOM   5114  O   WAT  1100      30.960   4.202  24.511  1.00  0.00
ATOM   5115  H1  WAT  1100      30.567   5.049  24.719  1.00  0.00
ATOM   5116  H2  WAT  1100      30.272   3.564  24.702  1.00  0.00
TER
ATOM   5117  O   WAT  1101      37.535   4.285  27.581  1.00  0.00
ATOM   5118  H1  WAT  1101      36.845   4.092  28.216  1.00  0.00
ATOM   5119  H2  WAT  1101      38.278   4.569  28.113  1.00  0.00
TER
ATOM   5120  O   WAT  1102      28.262   2.125  18.544  1.00  0.00
ATOM   5121  H1  WAT  1102      27.973   2.695  19.257  1.00  0.00
ATOM   5122  H2  WAT  1102      29.007   1.645  18.907  1.00  0.00
TER
ATOM   5123  O   WAT  1103      28.449   6.067   9.755  1.00  0.00
ATOM   5124  H1  WAT  1103      28.367   7.010   9.896  1.00  0.00
ATOM   5125  H2  WAT  1103      28.097   5.924   8.876  1.00  0.00
TER
ATOM   5126  O   WAT  1104      39.811   8.125  20.416  1.00  0.00
ATOM   5127  H1  WAT  1104      39.079   8.634  20.765  1.00  0.00
ATOM   5128  H2  WAT  1104      39.414   7.308  20.115  1.00  0.00
TER
ATOM   5129  O   WAT  1105      36.249   4.801  18.822  1.00  0.00
ATOM   5130  H1  WAT  1105      36.252   4.360  17.972  1.00  0.00
ATOM   5131  H2  WAT  1105      37.144   5.122  18.929  1.00  0.00
TER
ATOM   5132  O   WAT  1106      32.099   4.683  17.781  1.00  0.00
ATOM   5133  H1  WAT  1106      31.759   5.161  18.538  1.00  0.00
ATOM   5134  H2  WAT  1106      31.337   4.230  17.421  1.00  0.00
TER
ATOM   5135  O   WAT  1107      36.311   5.802  11.812  1.00  0.00
ATOM   5136  H1  WAT  1107      36.432   5.760  12.761  1.00  0.00
ATOM   5137  H2  WAT  1107      35.926   6.664  11.657  1.00  0.00
TER
ATOM   5138  O   WAT  1108      40.274   3.578  19.829  1.00  0.00
ATOM   5139  H1  WAT  1108      40.291   4.029  20.673  1.00  0.00
ATOM   5140  H2  WAT  1108      40.025   2.679  20.042  1.00  0.00
TER
ATOM   5141  O   WAT  1109      35.323   8.112  11.211  1.00  0.00
ATOM   5142  H1  WAT  1109      34.755   7.664  10.584  1.00  0.00
ATOM   5143  H2  WAT  1109      36.032   8.471  10.677  1.00  0.00
TER
ATOM   5144  O   WAT  1110      43.701   0.992  25.667  1.00  0.00
ATOM   5145  H1  WAT  1110      44.025   0.261  26.193  1.00  0.00
ATOM   5146  H2  WAT  1110      43.736   0.673  24.765  1.00  0.00
TER
ATOM   5147  O   WAT  1111      30.400  12.013  25.087  1.00  0.00
ATOM   5148  H1  WAT  1111      30.015  11.372  25.686  1.00  0.00
ATOM   5149  H2  WAT  1111      30.711  12.717  25.657  1.00  0.00
TER
ATOM   5150  O   WAT  1112      36.550   8.861  20.568  1.00  0.00
ATOM   5151  H1  WAT  1112      36.917   8.387  21.314  1.00  0.00
ATOM   5152  H2  WAT  1112      36.360   9.735  20.909  1.00  0.00
TER
ATOM   5153  O   WAT  1113      29.414   3.605  16.698  1.00  0.00
ATOM   5154  H1  WAT  1113      29.128   3.241  17.535  1.00  0.00
ATOM   5155  H2  WAT  1113      29.352   2.873  16.084  1.00  0.00
TER
ATOM   5156  O   WAT  1114      34.340   7.902  22.887  1.00  0.00
ATOM   5157  H1  WAT  1114      34.035   8.781  23.112  1.00  0.00
ATOM   5158  H2  WAT  1114      35.294   7.962  22.922  1.00  0.00
TER
ATOM   5159  O   WAT  1115      32.868  12.108  13.483  1.00  0.00
ATOM   5160  H1  WAT  1115      32.094  11.567  13.323  1.00  0.00
ATOM   5161  H2  WAT  1115      33.597  11.588  13.145  1.00  0.00
TER
ATOM   5162  O   WAT  1116      43.627  11.104  19.276  1.00  0.00
ATOM   5163  H1  WAT  1116      44.346  11.600  18.886  1.00  0.00
ATOM   5164  H2  WAT  1116      43.425  10.426  18.631  1.00  0.00
TER
ATOM   5165  O   WAT  1117      39.088   2.498  13.419  1.00  0.00
ATOM   5166  H1  WAT  1117      38.274   1.999  13.343  1.00  0.00
ATOM   5167  H2  WAT  1117      38.894   3.338  13.003  1.00  0.00
TER
ATOM   5168  O   WAT  1118      39.008  11.175  25.163  1.00  0.00
ATOM   5169  H1  WAT  1118      38.942  10.255  24.909  1.00  0.00
ATOM   5170  H2  WAT  1118      38.379  11.273  25.877  1.00  0.00
TER
ATOM   5171  O   WAT  1119      41.802   6.870  11.715  1.00  0.00
ATOM   5172  H1  WAT  1119      42.690   7.182  11.540  1.00  0.00
ATOM   5173  H2  WAT  1119      41.773   5.997  11.323  1.00  0.00
TER
ATOM   5174  O   WAT  1120      32.912  11.776  17.121  1.00  0.00
ATOM   5175  H1  WAT  1120      33.429  10.973  17.067  1.00  0.00
ATOM   5176  H2  WAT  1120      32.460  11.714  17.963  1.00  0.00
TER
ATOM   5177  O   WAT  1121      37.798  13.042  12.394  1.00  0.00
ATOM   5178  H1  WAT  1121      38.140  13.787  11.898  1.00  0.00
ATOM   5179  H2  WAT  1121      36.970  13.355  12.756  1.00  0.00
TER
ATOM   5180  O   WAT  1122      30.396   8.742  24.034  1.00  0.00
ATOM   5181  H1  WAT  1122      30.037   9.407  24.621  1.00  0.00
ATOM   5182  H2  WAT  1122      30.101   7.910  24.405  1.00  0.00
TER
ATOM   5183  O   WAT  1123      33.597   9.200  26.918  1.00  0.00
ATOM   5184  H1  WAT  1123      33.297   9.346  26.020  1.00  0.00
ATOM   5185  H2  WAT  1123      34.368   8.641  26.825  1.00  0.00
TER
ATOM   5186  O   WAT  1124      38.940  13.997  24.913  1.00  0.00
ATOM   5187  H1  WAT  1124      38.955  13.065  24.695  1.00  0.00
ATOM   5188  H2  WAT  1124      38.233  14.083  25.552  1.00  0.00
TER
ATOM   5189  O   WAT  1125      44.074   8.181  11.183  1.00  0.00
ATOM   5190  H1  WAT  1125      43.990   8.613  10.333  1.00  0.00
ATOM   5191  H2  WAT  1125      44.793   8.641  11.616  1.00  0.00
TER
ATOM   5192  O   WAT  1126      45.151  10.638  24.260  1.00  0.00
ATOM   5193  H1  WAT  1126      44.426  11.231  24.063  1.00  0.00
ATOM   5194  H2  WAT  1126      45.679  10.630  23.461  1.00  0.00
TER
ATOM   5195  O   WAT  1127      45.103  15.035  13.911  1.00  0.00
ATOM   5196  H1  WAT  1127      44.460  14.381  14.186  1.00  0.00
ATOM   5197  H2  WAT  1127      44.716  15.441  13.135  1.00  0.00
TER
ATOM   5198  O   WAT  1128      40.681  12.364  17.758  1.00  0.00
ATOM   5199  H1  WAT  1128      41.034  11.767  17.099  1.00  0.00
ATOM   5200  H2  WAT  1128      39.797  12.038  17.929  1.00  0.00
TER
ATOM   5201  O   WAT  1129      36.768  13.124  15.166  1.00  0.00
ATOM   5202  H1  WAT  1129      37.455  13.671  15.546  1.00  0.00
ATOM   5203  H2  WAT  1129      35.981  13.668  15.200  1.00  0.00
TER
ATOM   5204  O   WAT  1130      28.907   8.741  10.657  1.00  0.00
ATOM   5205  H1  WAT  1130      29.776   9.023  10.941  1.00  0.00
ATOM   5206  H2  WAT  1130      28.416   9.555  10.542  1.00  0.00
TER
ATOM   5207  O   WAT  1131      36.070  10.128  14.778  1.00  0.00
ATOM   5208  H1  WAT  1131      36.527  10.939  15.004  1.00  0.00
ATOM   5209  H2  WAT  1131      35.719   9.811  15.610  1.00  0.00
TER
ATOM   5210  O   WAT  1132      38.374  15.639  22.007  1.00  0.00
ATOM   5211  H1  WAT  1132      39.018  15.845  22.685  1.00  0.00
ATOM   5212  H2  WAT  1132      38.736  14.878  21.554  1.00  0.00
TER
ATOM   5213  O   WAT  1133      31.971   0.472  15.250  1.00  0.00
ATOM   5214  H1  WAT  1133      31.843   0.464  16.199  1.00  0.00
ATOM   5215  H2  WAT  1133      31.148   0.810  14.899  1.00  0.00
TER
ATOM   5216  O   WAT  1134      39.647  13.642  20.725  1.00  0.00
ATOM   5217  H1  WAT  1134      40.289  12.941  20.838  1.00  0.00
ATOM   5218  H2  WAT  1134      40.172  14.422  20.545  1.00  0.00
TER
ATOM   5219  O   WAT  1135      43.492  13.927  10.449  1.00  0.00
ATOM   5220  H1  WAT  1135      43.266  13.210  11.041  1.00  0.00
ATOM   5221  H2  WAT  1135      43.102  13.678   9.611  1.00  0.00
TER
ATOM   5222  O   WAT  1136      41.420  14.442  23.929  1.00  0.00
ATOM   5223  H1  WAT  1136      41.756  15.028  24.606  1.00  0.00
ATOM   5224  H2  WAT  1136      40.501  14.311  24.158  1.00  0.00
TER
ATOM   5225  O   WAT  1137      29.274  17.954  11.223  1.00  0.00
ATOM   5226  H1  WAT  1137      29.634  18.553  10.569  1.00  0.00
ATOM   5227  H2  WAT  1137      29.133  18.500  11.997  1.00  0.00
TER
ATOM   5228  O   WAT  1138      28.971   2.231  24.711  1.00  0.00
ATOM   5229  H1  WAT  1138      28.257   2.431  25.316  1.00  0.00
ATOM   5230  H2  WAT  1138      29.390   1.455  25.082  1.00  0.00
TER
ATOM   5231  O   WAT  1139      43.074  11.844  12.110  1.00  0.00
ATOM   5232  H1  WAT  1139      42.786  12.305  12.898  1.00  0.00
ATOM   5233  H2  WAT  1139      43.869  11.384  12.379  1.00  0.00
TER
ATOM   5234  O   WAT  1140      29.258  16.219  25.698  1.00  0.00
ATOM   5235  H1  WAT  1140      29.367  15.279  25.557  1.00  0.00
ATOM   5236  H2  WAT  1140      28.606  16.485  25.049  1.00  0.00
TER
ATOM   5237  O   WAT  1141      37.249  14.491  27.097  1.00  0.00
ATOM   5238  H1  WAT  1141      36.929  13.772  27.642  1.00  0.00
ATOM   5239  H2  WAT  1141      36.575  15.166  27.171  1.00  0.00
TER
ATOM   5240  O   WAT  1142      35.291  15.337  12.041  1.00  0.00
ATOM   5241  H1  WAT  1142      35.282  16.070  11.425  1.00  0.00
ATOM   5242  H2  WAT  1142      34.371  15.090  12.133  1.00  0.00
TER
ATOM   5243  O   WAT  1143      30.891  10.558  12.785  1.00  0.00
ATOM   5244  H1  WAT  1143      30.284  11.298  12.795  1.00  0.00
ATOM   5245  H2  WAT  1143      31.366  10.648  11.959  1.00  0.00
TER
ATOM   5246  O   WAT  1144      40.465   4.723  22.461  1.00  0.00
ATOM   5247  H1  WAT  1144      40.833   3.903  22.789  1.00  0.00
ATOM   5248  H2  WAT  1144      39.605   4.784  22.877  1.00  0.00
TER
ATOM   5249  O   WAT  1145      43.831   3.679  13.270  1.00  0.00
ATOM   5250  H1  WAT  1145      43.202   3.784  12.556  1.00  0.00
ATOM   5251  H2  WAT  1145      43.336   3.899  14.059  1.00  0.00
TER
ATOM   5252  O   WAT  1146      38.277  15.400  10.703  1.00  0.00
ATOM   5253  H1  WAT  1146      38.378  15.196   9.773  1.00  0.00
ATOM   5254  H2  WAT  1146      37.377  15.145  10.908  1.00  0.00
TER
ATOM   5255  O   WAT  1147      35.799   5.958  14.686  1.00  0.00
ATOM   5256  H1  WAT  1147      35.091   6.426  15.127  1.00  0.00
ATOM   5257  H2  WAT  1147      36.084   5.300  15.320  1.00  0.00
TER
ATOM   5258  O   WAT  1148      37.425   7.377  22.685  1.00  0.00
ATOM   5259  H1  WAT  1148      37.923   7.852  23.350  1.00  0.00
ATOM   5260  H2  WAT  1148      37.567   6.454  22.892  1.00  0.00
TER
ATOM   5261  O   WAT  1149      39.831   2.683  16.125  1.00  0.00
ATOM   5262  H1  WAT  1149      39.708   2.701  15.176  1.00  0.00
ATOM   5263  H2  WAT  1149      40.779   2.731  16.245  1.00  0.00
TER
ATOM   5264  O   WAT  1150      36.919  17.918  15.398  1.00  0.00
ATOM   5265  H1  WAT  1150      37.173  17.880  14.476  1.00  0.00
ATOM   5266  H2  WAT  1150      35.970  17.792  15.391  1.00  0.00
TER
ATOM   5267  O   WAT  1151      34.003   4.266  12.061  1.00  0.00
ATOM   5268  H1  WAT  1151      34.852   4.703  11.995  1.00  0.00
ATOM   5269  H2  WAT  1151      33.636   4.578  12.888  1.00  0.00
TER
ATOM   5270  O   WAT  1152      44.632   3.594  23.528  1.00  0.00
ATOM   5271  H1  WAT  1152      44.129   4.335  23.867  1.00  0.00
ATOM   5272  H2  WAT  1152      45.447   3.983  23.211  1.00  0.00
TER
ATOM   5273  O   WAT  1153      42.924   8.837  16.974  1.00  0.00
ATOM   5274  H1  WAT  1153      41.983   8.853  17.149  1.00  0.00
ATOM   5275  H2  WAT  1153      43.238   8.051  17.420  1.00  0.00
TER
ATOM   5276  O   WAT  1154      32.902  10.519  10.534  1.00  0.00
ATOM   5277  H1  WAT  1154      33.668  10.408  11.097  1.00  0.00
ATOM   5278  H2  WAT  1154      32.979   9.823   9.882  1.00  0.00
TER
ATOM   5279  O   WAT  1155      31.597   7.952  11.218  1.00  0.00
ATOM   5280  H1  WAT  1155      31.677   7.005  11.329  1.00  0.00
ATOM   5281  H2  WAT  1155      32.489   8.283  11.324  1.00  0.00
TER
ATOM   5282  O   WAT  1156      44.926  16.008  18.649  1.00  0.00
ATOM   5283  H1  WAT  1156      45.051  16.831  19.122  1.00  0.00
ATOM   5284  H2  WAT  1156      45.793  15.797  18.302  1.00  0.00
TER
ATOM   5285  O   WAT  1157      32.398  18.101  18.321  1.00  0.00
ATOM   5286  H1  WAT  1157      33.134  17.553  18.592  1.00  0.00
ATOM   5287  H2  WAT  1157      32.782  18.967  18.182  1.00  0.00
TER
ATOM   5288  O   WAT  1158      29.283  14.169  14.195  1.00  0.00
ATOM   5289  H1  WAT  1158      28.357  14.411  14.186  1.00  0.00
ATOM   5290  H2  WAT  1158      29.748  14.996  14.074  1.00  0.00
TER
ATOM   5291  O   WAT  1159      31.404  17.286  27.510  1.00  0.00
ATOM   5292  H1  WAT  1159      32.205  17.607  27.923  1.00  0.00
ATOM   5293  H2  WAT  1159      30.889  16.926  28.232  1.00  0.00
TER
ATOM   5294  O   WAT  1160      35.508  17.275  10.144  1.00  0.00
ATOM   5295  H1  WAT  1160      36.301  17.563   9.692  1.00  0.00
ATOM   5296  H2  WAT  1160      34.989  16.844   9.465  1.00  0.00
TER
ATOM   5297  O   WAT  1161      40.240  13.394  27.457  1.00  0.00
ATOM   5298  H1  WAT  1161      39.634  13.417  26.717  1.00  0.00
ATOM   5299  H2  WAT  1161      39.936  12.662  27.994  1.00  0.00
TER
ATOM   5300  O   WAT  1162      41.670  17.122  26.068  1.00  0.00
ATOM   5301  H1  WAT  1162      42.623  17.038  26.018  1.00  0.00
ATOM   5302  H2  WAT  1162      41.523  17.786  26.741  1.00  0.00
TER
ATOM   5303  O   WAT  1163      44.561  16.502  11.567  1.00  0.00
ATOM   5304  H1  WAT  1163      44.276  16.088  10.753  1.00  0.00
ATOM   5305  H2  WAT  1163      44.363  17.430  11.447  1.00  0.00
TER
ATOM   5306  O   WAT  1164      29.124   9.773  26.453  1.00  0.00
ATOM   5307  H1  WAT  1164      29.628   9.194  27.025  1.00  0.00
ATOM   5308  H2  WAT  1164      28.384  10.057  26.991  1.00  0.00
TER
ATOM   5309  O   WAT  1165      36.026  12.495  10.008  1.00  0.00
ATOM   5310  H1  WAT  1165      35.921  11.880  10.734  1.00  0.00
ATOM   5311  H2  WAT  1165      35.859  11.971   9.224  1.00  0.00
TER
ATOM   5312  O   WAT  1166      36.178  11.181  25.987  1.00  0.00
ATOM   5313  H1  WAT  1166      35.412  11.749  25.902  1.00  0.00
ATOM   5314  H2  WAT  1166      36.359  10.888  25.094  1.00  0.00
TER
ATOM   5315  O   WAT  1167      39.266  11.557  10.612  1.00  0.00
ATOM   5316  H1  WAT  1167      38.717  12.004  11.256  1.00  0.00
ATOM   5317  H2  WAT  1167      39.888  11.052  11.136  1.00  0.00
TER
ATOM   5318  O   WAT  1168      43.320  12.911  26.544  1.00  0.00
ATOM   5319  H1  WAT  1168      44.061  13.249  26.041  1.00  0.00
ATOM   5320  H2  WAT  1168      42.557  13.080  25.991  1.00  0.00
TER
ATOM   5321  O   WAT  1169      31.156   7.916  27.348  1.00  0.00
ATOM   5322  H1  WAT  1169      31.197   7.618  28.257  1.00  0.00
ATOM   5323  H2  WAT  1169      32.011   8.317  27.189  1.00  0.00
TER
ATOM   5324  O   WAT  1170      34.934  10.516  12.509  1.00  0.00
ATOM   5325  H1  WAT  1170      35.356  10.350  13.352  1.00  0.00
ATOM   5326  H2  WAT  1170      35.059   9.706  12.014  1.00  0.00
TER
ATOM   5327  O   WAT  1171      33.097   6.496  25.316  1.00  0.00
ATOM   5328  H1  WAT  1171      32.566   6.005  24.688  1.00  0.00
ATOM   5329  H2  WAT  1171      33.765   6.924  24.781  1.00  0.00
TER
ATOM   5330  O   WAT  1172      37.447   9.540   9.756  1.00  0.00
ATOM   5331  H1  WAT  1172      37.967   8.825   9.390  1.00  0.00
ATOM   5332  H2  WAT  1172      38.093  10.178  10.056  1.00  0.00
TER
ATOM   5333  O   WAT  1173      41.994  10.963  25.080  1.00  0.00
ATOM   5334  H1  WAT  1173      42.409  11.117  25.929  1.00  0.00
ATOM   5335  H2  WAT  1173      41.060  11.088  25.242  1.00  0.00
TER
ATOM   5336  O   WAT  1174      42.467   8.302  27.084  1.00  0.00
ATOM   5337  H1  WAT  1174      43.049   7.547  26.996  1.00  0.00
ATOM   5338  H2  WAT  1174      42.643   8.833  26.307  1.00  0.00
TER
ATOM   5339  O   WAT  1175      33.584   3.462  25.395  1.00  0.00
ATOM   5340  H1  WAT  1175      33.490   2.844  24.670  1.00  0.00
ATOM   5341  H2  WAT  1175      33.004   4.188  25.168  1.00  0.00
TER
ATOM   5342  O   WAT  1176      36.350   2.019  22.428  1.00  0.00
ATOM   5343  H1  WAT  1176      35.902   2.042  21.583  1.00  0.00
ATOM   5344  H2  WAT  1176      35.717   1.621  23.025  1.00  0.00
TER
ATOM   5345  O   WAT  1177      36.756  10.915  23.049  1.00  0.00
ATOM   5346  H1  WAT  1177      37.175  11.758  22.877  1.00  0.00
ATOM   5347  H2  WAT  1177      35.837  11.052  22.820  1.00  0.00
TER
ATOM   5348  O   WAT  1178      39.092   8.646  24.433  1.00  0.00
ATOM   5349  H1  WAT  1178      39.212   8.050  25.173  1.00  0.00
ATOM   5350  H2  WAT  1178      39.952   8.683  24.013  1.00  0.00
TER
ATOM   5351  O   WAT  1179      41.431   9.200  23.009  1.00  0.00
ATOM   5352  H1  WAT  1179      40.905   9.724  22.406  1.00  0.00
ATOM   5353  H2  WAT  1179      41.774   9.833  23.640  1.00  0.00
TER
ATOM   5354  O   WAT  1180      33.830   6.589   9.454  1.00  0.00
ATOM   5355  H1  WAT  1180      33.629   5.726   9.816  1.00  0.00
ATOM   5356  H2  WAT  1180      33.659   6.503   8.517  1.00  0.00
TER
ATOM   5357  O   WAT  1181      34.607  17.220  24.165  1.00  0.00
ATOM   5358  H1  WAT  1181      34.069  17.945  23.846  1.00  0.00
ATOM   5359  H2  WAT  1181      34.860  16.743  23.375  1.00  0.00
TER
ATOM   5360  O   WAT  1182      35.859   5.188  25.691  1.00  0.00
ATOM   5361  H1  WAT  1182      36.449   4.880  26.379  1.00  0.00
ATOM   5362  H2  WAT  1182      35.041   4.716  25.847  1.00  0.00
TER
ATOM   5363  O   WAT  1183      40.679   4.805  25.924  1.00  0.00
ATOM   5364  H1  WAT  1183      39.990   4.143  25.859  1.00  0.00
ATOM   5365  H2  WAT  1183      41.399   4.359  26.369  1.00  0.00
TER
ATOM   5366  O   WAT  1184      41.309   1.400  11.983  1.00  0.00
ATOM   5367  H1  WAT  1184      41.589   0.557  12.339  1.00  0.00
ATOM   5368  H2  WAT  1184      40.535   1.632  12.497  1.00  0.00
TER
ATOM   5369  O   WAT  1185      32.628   3.689   9.442  1.00  0.00
ATOM   5370  H1  WAT  1185      32.931   3.696   8.534  1.00  0.00
ATOM   5371  H2  WAT  1185      33.367   3.339   9.939  1.00  0.00
TER
ATOM   5372  O   WAT  1186      37.463  18.455  24.424  1.00  0.00
ATOM   5373  H1  WAT  1186      37.389  19.359  24.731  1.00  0.00
ATOM   5374  H2  WAT  1186      36.561  18.136  24.396  1.00  0.00
TER
ATOM   5375  O   WAT  1187      35.847   2.633  10.428  1.00  0.00
ATOM   5376  H1  WAT  1187      35.499   1.955   9.848  1.00  0.00
ATOM   5377  H2  WAT  1187      36.048   2.172  11.242  1.00  0.00
TER
ATOM   5378  O   WAT  1188      38.011  17.621  12.046  1.00  0.00
ATOM   5379  H1  WAT  1188      38.907  17.959  12.068  1.00  0.00
ATOM   5380  H2  WAT  1188      38.043  16.899  11.419  1.00  0.00
TER
ATOM   5381  O   WAT  1189      31.651  12.994  10.275  1.00  0.00
ATOM   5382  H1  WAT  1189      32.089  13.537  10.931  1.00  0.00
ATOM   5383  H2  WAT  1189      32.136  12.168  10.285  1.00  0.00
TER
ATOM   5384  O   WAT  1190      28.866  15.782  17.727  1.00  0.00
ATOM   5385  H1  WAT  1190      29.196  14.915  17.495  1.00  0.00
ATOM   5386  H2  WAT  1190      29.295  15.988  18.558  1.00  0.00
TER
ATOM   5387  O   WAT  1191      33.462  14.113  15.387  1.00  0.00
ATOM   5388  H1  WAT  1191      33.161  13.990  16.288  1.00  0.00
ATOM   5389  H2  WAT  1191      33.356  13.254  14.979  1.00  0.00
TER
ATOM   5390  O   WAT  1192      29.355  16.650  20.465  1.00  0.00
ATOM   5391  H1  WAT  1192      28.918  16.830  21.298  1.00  0.00
ATOM   5392  H2  WAT  1192      29.922  17.407  20.323  1.00  0.00
TER
ATOM   5393  O   WAT  1193      44.991  16.151  24.753  1.00  0.00
ATOM   5394  H1  WAT  1193      44.391  16.211  24.009  1.00  0.00
ATOM   5395  H2  WAT  1193      45.120  15.212  24.883  1.00  0.00
TER
ATOM   5396  O   WAT  1194      29.187   9.162  16.824  1.00  0.00
ATOM   5397  H1  WAT  1194      28.532   8.893  16.180  1.00  0.00
ATOM   5398  H2  WAT  1194      30.025   9.052  16.374  1.00  0.00
TER
ATOM   5399  O   WAT  1195      43.676  12.876  22.851  1.00  0.00
ATOM   5400  H1  WAT  1195      42.862  13.306  23.113  1.00  0.00
ATOM   5401  H2  WAT  1195      44.083  13.488  22.238  1.00  0.00
TER
ATOM   5402  O   WAT  1196      42.136   3.956  11.046  1.00  0.00
ATOM   5403  H1  WAT  1196      42.555   3.769  10.206  1.00  0.00
ATOM   5404  H2  WAT  1196      41.830   3.104  11.356  1.00  0.00
TER
ATOM   5405  O   WAT  1197      45.635   8.868  14.744  1.00  0.00
ATOM   5406  H1  WAT  1197      45.259   8.101  14.312  1.00  0.00
ATOM   5407  H2  WAT  1197      44.905   9.250  15.231  1.00  0.00
TER
ATOM   5408  O   WAT  1198      30.225   9.547  21.365  1.00  0.00
ATOM   5409  H1  WAT  1198      30.592   9.460  22.244  1.00  0.00
ATOM   5410  H2  WAT  1198      29.656   8.783  21.265  1.00  0.00
TER
ATOM   5411  O   WAT  1199      45.025   8.015  24.378  1.00  0.00
ATOM   5412  H1  WAT  1199      44.794   7.787  23.477  1.00  0.00
ATOM   5413  H2  WAT  1199      45.286   8.935  24.332  1.00  0.00
TER
ATOM   5414  O   WAT  1200      29.776   6.458  25.270  1.00  0.00
ATOM   5415  H1  WAT  1200      28.882   6.424  25.610  1.00  0.00
ATOM   5416  H2  WAT  1200      30.316   6.656  26.036  1.00  0.00
TER
ATOM   5417  O   WAT  1201      43.464   3.241  27.156  1.00  0.00
ATOM   5418  H1  WAT  1201      44.341   3.249  27.539  1.00  0.00
ATOM   5419  H2  WAT  1201      43.476   2.504  26.545  1.00  0.00
TER
ATOM   5420  O   WAT  1202      28.401   6.371  12.767  1.00  0.00
ATOM   5421  H1  WAT  1202      27.497   6.634  12.592  1.00  0.00
ATOM   5422  H2  WAT  1202      28.885   6.643  11.987  1.00  0.00
TER
ATOM   5423  O   WAT  1203      44.910   7.094  18.044  1.00  0.00
ATOM   5424  H1  WAT  1203      45.434   6.600  17.413  1.00  0.00
ATOM   5425  H2  WAT  1203      45.496   7.229  18.789  1.00  0.00
TER
ATOM   5426  O   WAT  1204      45.089   7.178  21.566  1.00  0.00
ATOM   5427  H1  WAT  1204      44.139   7.144  21.681  1.00  0.00
ATOM   5428  H2  WAT  1204      45.270   8.088  21.331  1.00  0.00
TER
ATOM   5429  O   WAT  1205      30.944   5.428  10.676  1.00  0.00
ATOM   5430  H1  WAT  1205      31.653   5.006  10.191  1.00  0.00
ATOM   5431  H2  WAT  1205      30.228   5.496  10.045  1.00  0.00
TER
ATOM   5432  O   WAT  1206      30.591   1.482   9.716  1.00  0.00
ATOM   5433  H1  WAT  1206      31.314   2.023  10.035  1.00  0.00
ATOM   5434  H2  WAT  1206      30.863   1.208   8.841  1.00  0.00
TER
ATOM   5435  O   WAT  1207      44.400   6.351  13.984  1.00  0.00
ATOM   5436  H1  WAT  1207      44.896   6.118  14.768  1.00  0.00
ATOM   5437  H2  WAT  1207      44.202   5.512  13.567  1.00  0.00
TER
ATOM   5438  O   WAT  1208      30.280   0.733  19.619  1.00  0.00
ATOM   5439  H1  WAT  1208      30.928   0.182  19.178  1.00  0.00
ATOM   5440  H2  WAT  1208      30.700   0.987  20.440  1.00  0.00
TER
ATOM   5441  O   WAT  1209      44.175   0.927  22.976  1.00  0.00
ATOM   5442  H1  WAT  1209      44.813   1.540  23.342  1.00  0.00
ATOM   5443  H2  WAT  1209      44.323   0.963  22.031  1.00  0.00
TER
ATOM   5444  O   WAT  1210      43.734  17.628  16.377  1.00  0.00
ATOM   5445  H1  WAT  1210      44.330  17.307  15.701  1.00  0.00
ATOM   5446  H2  WAT  1210      43.991  17.155  17.169  1.00  0.00
TER
ATOM   5447  O   WAT  1211      30.033   0.888  22.361  1.00  0.00
ATOM   5448  H1  WAT  1211      29.685   1.345  23.127  1.00  0.00
ATOM   5449  H2  WAT  1211      29.702  -0.006  22.443  1.00  0.00
TER
ATOM   5450  O   WAT  1212      31.640  14.060  26.527  1.00  0.00
ATOM   5451  H1  WAT  1212      31.597  13.689  27.408  1.00  0.00
ATOM   5452  H2  WAT  1212      31.771  14.998  26.667  1.00  0.00
TER
ATOM   5453  O   WAT  1213      35.341  15.616  22.128  1.00  0.00
ATOM   5454  H1  WAT  1213      35.100  15.884  21.241  1.00  0.00
ATOM   5455  H2  WAT  1213      36.281  15.787  22.183  1.00  0.00
TER
ATOM   5456  O   WAT  1214      37.546   2.079  25.883  1.00  0.00
ATOM   5457  H1  WAT  1214      37.485   2.672  26.633  1.00  0.00
ATOM   5458  H2  WAT  1214      38.486   1.972  25.738  1.00  0.00
TER
ATOM   5459  O   WAT  1215      40.183   1.736  25.522  1.00  0.00
ATOM   5460  H1  WAT  1215      40.797   2.054  24.861  1.00  0.00
ATOM   5461  H2  WAT  1215      40.728   1.251  26.142  1.00  0.00
TER
ATOM   5462  O   WAT  1216      30.706   0.416  25.636  1.00  0.00
ATOM   5463  H1  WAT  1216      31.254   0.235  24.873  1.00  0.00
ATOM   5464  H2  WAT  1216      30.771  -0.375  26.172  1.00  0.00
TER
ATOM   5465  O   WAT  1217      31.479  17.006  23.646  1.00  0.00
ATOM   5466  H1  WAT  1217      30.885  16.875  24.385  1.00  0.00
ATOM   5467  H2  WAT  1217      31.471  16.170  23.181  1.00  0.00
TER
ATOM   5468  O   WAT  1218      40.924   0.300  21.849  1.00  0.00
ATOM   5469  H1  WAT  1218      40.050   0.633  21.647  1.00  0.00
ATOM   5470  H2  WAT  1218      40.815  -0.173  22.675  1.00  0.00
TER
ATOM   5471  O   WAT  1219      41.831   2.507  23.234  1.00  0.00
ATOM   5472  H1  WAT  1219      41.503   1.692  22.854  1.00  0.00
ATOM   5473  H2  WAT  1219      42.780   2.464  23.110  1.00  0.00
TER
ATOM   5474  O   WAT  1220      44.285  18.278  20.207  1.00  0.00
ATOM   5475  H1  WAT  1220      43.825  19.029  19.833  1.00  0.00
ATOM   5476  H2  WAT  1220      43.656  17.558  20.149  1.00  0.00
TER
ATOM   5477  O   WAT  1221      31.110  14.372  22.597  1.00  0.00
ATOM   5478  H1  WAT  1221      30.383  13.753  22.530  1.00  0.00
ATOM   5479  H2  WAT  1221      31.171  14.766  21.727  1.00  0.00
TER
ATOM   5480  O   WAT  1222      34.714  16.587  19.382  1.00  0.00
ATOM   5481  H1  WAT  1222      35.231  15.975  18.857  1.00  0.00
ATOM   5482  H2  WAT  1222      35.364  17.090  19.873  1.00  0.00
TER
ATOM   5483  O   WAT  1223      37.454  17.478  20.209  1.00  0.00
ATOM   5484  H1  WAT  1223      37.742  17.223  19.332  1.00  0.00
ATOM   5485  H2  WAT  1223      37.966  16.925  20.800  1.00  0.00
TER
ATOM   5486  O   WAT  1224      38.672   1.217  20.789  1.00  0.00
ATOM   5487  H1  WAT  1224      37.889   1.691  21.068  1.00  0.00
ATOM   5488  H2  WAT  1224      38.378   0.312  20.680  1.00  0.00
TER
ATOM   5489  O   WAT  1225      43.224   1.919  18.834  1.00  0.00
ATOM   5490  H1  WAT  1225      43.665   1.863  17.986  1.00  0.00
ATOM   5491  H2  WAT  1225      42.955   2.835  18.905  1.00  0.00
TER
ATOM   5492  O   WAT  1226      29.393  17.690  15.807  1.00  0.00
ATOM   5493  H1  WAT  1226      29.225  17.057  16.505  1.00  0.00
ATOM   5494  H2  WAT  1226      28.526  17.896  15.456  1.00  0.00
TER
ATOM   5495  O   WAT  1227      30.016   1.521  13.310  1.00  0.00
ATOM   5496  H1  WAT  1227      30.774   1.634  12.736  1.00  0.00
ATOM   5497  H2  WAT  1227      29.553   2.358  13.264  1.00  0.00
TER
ATOM   5498  O   WAT  1228      36.557   3.635  16.300  1.00  0.00
ATOM   5499  H1  WAT  1228      35.745   3.261  15.960  1.00  0.00
ATOM   5500  H2  WAT  1228      37.061   2.880  16.602  1.00  0.00
TER
ATOM   5501  O   WAT  1229      41.060   0.299  17.539  1.00  0.00
ATOM   5502  H1  WAT  1229      41.663   0.871  18.013  1.00  0.00
ATOM   5503  H2  WAT  1229      40.319   0.863  17.316  1.00  0.00
TER
ATOM   5504  O   WAT  1230      44.203   0.702  12.813  1.00  0.00
ATOM   5505  H1  WAT  1230      44.398   1.600  13.079  1.00  0.00
ATOM   5506  H2  WAT  1230      43.416   0.470  13.306  1.00  0.00
TER
ATOM   5507  O   WAT  1231      30.999  16.383  13.252  1.00  0.00
ATOM   5508  H1  WAT  1231      30.474  16.764  12.548  1.00  0.00
ATOM   5509  H2  WAT  1231      30.924  17.008  13.973  1.00  0.00
TER
ATOM   5510  O   WAT  1232      32.388   2.048  11.850  1.00  0.00
ATOM   5511  H1  WAT  1232      32.918   1.261  11.721  1.00  0.00
ATOM   5512  H2  WAT  1232      33.021   2.727  12.084  1.00  0.00
TER
ATOM   5513  O   WAT  1233      34.582   1.785  14.905  1.00  0.00
ATOM   5514  H1  WAT  1233      33.952   1.084  15.072  1.00  0.00
ATOM   5515  H2  WAT  1233      34.043   2.546  14.688  1.00  0.00
TER
ATOM   5516  O   WAT  1234      37.521  18.399  27.576  1.00  0.00
ATOM   5517  H1  WAT  1234      38.448  18.164  27.619  1.00  0.00
ATOM   5518  H2  WAT  1234      37.506  19.226  27.094  1.00  0.00
TER
ATOM   5519  O   WAT  1235      34.708   1.064  27.340  1.00  0.00
ATOM   5520  H1  WAT  1235      34.426   1.567  26.576  1.00  0.00
ATOM   5521  H2  WAT  1235      35.090   0.266  26.974  1.00  0.00
TER
ATOM   5522  O   WAT  1236      33.598  18.331  12.127  1.00  0.00
ATOM   5523  H1  WAT  1236      34.330  18.047  11.579  1.00  0.00
ATOM   5524  H2  WAT  1236      33.858  18.092  13.017  1.00  0.00
TER
ATOM   5525  O   WAT  1237      32.760  14.448  12.131  1.00  0.00
ATOM   5526  H1  WAT  1237      32.131  14.916  12.680  1.00  0.00
ATOM   5527  H2  WAT  1237      32.875  13.603  12.566  1.00  0.00
TER
ATOM   5528  O   WAT  1238      41.309   0.479  27.918  1.00  0.00
ATOM   5529  H1  WAT  1238      41.196   0.798  28.813  1.00  0.00
ATOM   5530  H2  WAT  1238      42.126   0.880  27.622  1.00  0.00
TER
ATOM   5531  O   WAT  1239      44.089  17.626  27.400  1.00  0.00
ATOM   5532  H1  WAT  1239      44.882  17.131  27.192  1.00  0.00
ATOM   5533  H2  WAT  1239      44.382  18.305  28.007  1.00  0.00
TER
ATOM   5534  O   WAT  1240      40.215   8.498  -1.718  1.00  0.00
ATOM   5535  H1  WAT  1240      40.134   7.584  -1.989  1.00  0.00
ATOM   5536  H2  WAT  1240      39.801   8.995  -2.425  1.00  0.00
TER
ATOM   5537  O   WAT  1241      38.347  10.276   0.162  1.00  0.00
ATOM   5538  H1  WAT  1241      37.571   9.796   0.452  1.00  0.00
ATOM   5539  H2  WAT  1241      38.998   9.597  -0.012  1.00  0.00
TER
ATOM   5540  O   WAT  1242      32.363  10.588   1.040  1.00  0.00
ATOM   5541  H1  WAT  1242      31.532  10.333   1.440  1.00  0.00
ATOM   5542  H2  WAT  1242      32.971  10.659   1.776  1.00  0.00
TER
ATOM   5543  O   WAT  1243      42.367  14.682  -1.058  1.00  0.00
ATOM   5544  H1  WAT  1243      41.906  13.911  -0.729  1.00  0.00
ATOM   5545  H2  WAT  1243      43.180  14.709  -0.552  1.00  0.00
TER
ATOM   5546  O   WAT  1244      32.343  14.622   1.236  1.00  0.00
ATOM   5547  H1  WAT  1244      32.646  13.732   1.057  1.00  0.00
ATOM   5548  H2  WAT  1244      33.088  15.179   1.008  1.00  0.00
TER
ATOM   5549  O   WAT  1245      30.773   5.548  -5.176  1.00  0.00
ATOM   5550  H1  WAT  1245      29.884   5.890  -5.278  1.00  0.00
ATOM   5551  H2  WAT  1245      31.057   5.348  -6.068  1.00  0.00
TER
ATOM   5552  O   WAT  1246      28.736   8.149   0.708  1.00  0.00
ATOM   5553  H1  WAT  1246      29.307   7.381   0.709  1.00  0.00
ATOM   5554  H2  WAT  1246      28.736   8.448  -0.201  1.00  0.00
TER
ATOM   5555  O   WAT  1247      38.594  16.968  -1.437  1.00  0.00
ATOM   5556  H1  WAT  1247      37.975  17.424  -2.008  1.00  0.00
ATOM   5557  H2  WAT  1247      39.449  17.123  -1.838  1.00  0.00
TER
ATOM   5558  O   WAT  1248      37.788  12.952   0.169  1.00  0.00
ATOM   5559  H1  WAT  1248      37.718  12.011   0.008  1.00  0.00
ATOM   5560  H2  WAT  1248      38.550  13.042   0.742  1.00  0.00
TER
ATOM   5561  O   WAT  1249      29.978   3.557   2.495  1.00  0.00
ATOM   5562  H1  WAT  1249      29.799   2.660   2.775  1.00  0.00
ATOM   5563  H2  WAT  1249      29.576   4.104   3.170  1.00  0.00
TER
ATOM   5564  O   WAT  1250      38.818   5.759   0.396  1.00  0.00
ATOM   5565  H1  WAT  1250      39.195   4.886   0.284  1.00  0.00
ATOM   5566  H2  WAT  1250      38.720   6.095  -0.495  1.00  0.00
TER
ATOM   5567  O   WAT  1251      32.949   4.131  -4.142  1.00  0.00
ATOM   5568  H1  WAT  1251      33.055   5.032  -3.835  1.00  0.00
ATOM   5569  H2  WAT  1251      32.038   4.083  -4.432  1.00  0.00
TER
ATOM   5570  O   WAT  1252      42.601   3.254  -2.671  1.00  0.00
ATOM   5571  H1  WAT  1252      43.422   2.764  -2.628  1.00  0.00
ATOM   5572  H2  WAT  1252      42.634   3.844  -1.918  1.00  0.00
TER
ATOM   5573  O   WAT  1253      30.597   6.053   1.103  1.00  0.00
ATOM   5574  H1  WAT  1253      31.278   6.317   1.722  1.00  0.00
ATOM   5575  H2  WAT  1253      30.282   5.213   1.437  1.00  0.00
TER
ATOM   5576  O   WAT  1254      34.789   7.100   0.191  1.00  0.00
ATOM   5577  H1  WAT  1254      35.297   7.598   0.831  1.00  0.00
ATOM   5578  H2  WAT  1254      35.321   6.324   0.015  1.00  0.00
TER
ATOM   5579  O   WAT  1255      39.460  11.852  -4.044  1.00  0.00
ATOM   5580  H1  WAT  1255      38.842  12.317  -4.608  1.00  0.00
ATOM   5581  H2  WAT  1255      39.972  12.545  -3.627  1.00  0.00
TER
ATOM   5582  O   WAT  1256      34.323  11.379   2.634  1.00  0.00
ATOM   5583  H1  WAT  1256      33.990  12.006   3.276  1.00  0.00
ATOM   5584  H2  WAT  1256      34.500  11.906   1.854  1.00  0.00
TER
ATOM   5585  O   WAT  1257      42.837   5.194   0.102  1.00  0.00
ATOM   5586  H1  WAT  1257      42.132   5.482   0.682  1.00  0.00
ATOM   5587  H2  WAT  1257      43.198   6.004  -0.258  1.00  0.00
TER
ATOM   5588  O   WAT  1258      32.755   3.451   2.464  1.00  0.00
ATOM   5589  H1  WAT  1258      33.096   4.295   2.169  1.00  0.00
ATOM   5590  H2  WAT  1258      31.816   3.599   2.581  1.00  0.00
TER
ATOM   5591  O   WAT  1259      33.535  13.348   4.449  1.00  0.00
ATOM   5592  H1  WAT  1259      34.153  14.023   4.168  1.00  0.00
ATOM   5593  H2  WAT  1259      32.675  13.756   4.358  1.00  0.00
TER
ATOM   5594  O   WAT  1260      28.828  12.537  -6.670  1.00  0.00
ATOM   5595  H1  WAT  1260      28.451  13.026  -7.402  1.00  0.00
ATOM   5596  H2  WAT  1260      29.086  13.210  -6.039  1.00  0.00
TER
ATOM   5597  O   WAT  1261      44.453  14.811   2.365  1.00  0.00
ATOM   5598  H1  WAT  1261      43.769  15.481   2.356  1.00  0.00
ATOM   5599  H2  WAT  1261      44.992  15.010   1.599  1.00  0.00
TER
ATOM   5600  O   WAT  1262      36.437   0.939  -1.212  1.00  0.00
ATOM   5601  H1  WAT  1262      36.745   0.384  -1.928  1.00  0.00
ATOM   5602  H2  WAT  1262      35.507   1.074  -1.394  1.00  0.00
TER
ATOM   5603  O   WAT  1263      41.989  16.656   1.079  1.00  0.00
ATOM   5604  H1  WAT  1263      42.002  16.252   0.211  1.00  0.00
ATOM   5605  H2  WAT  1263      41.436  17.431   0.975  1.00  0.00
TER
ATOM   5606  O   WAT  1264      43.283  13.377  -3.832  1.00  0.00
ATOM   5607  H1  WAT  1264      43.173  12.435  -3.707  1.00  0.00
ATOM   5608  H2  WAT  1264      43.280  13.739  -2.946  1.00  0.00
TER
ATOM   5609  O   WAT  1265      41.387  11.559   2.407  1.00  0.00
ATOM   5610  H1  WAT  1265      41.804  11.345   1.573  1.00  0.00
ATOM   5611  H2  WAT  1265      42.111  11.816   2.978  1.00  0.00
TER
ATOM   5612  O   WAT  1266      38.825   9.004  -4.476  1.00  0.00
ATOM   5613  H1  WAT  1266      37.898   8.938  -4.247  1.00  0.00
ATOM   5614  H2  WAT  1266      38.978   9.942  -4.590  1.00  0.00
TER
ATOM   5615  O   WAT  1267      38.812   5.276  -7.479  1.00  0.00
ATOM   5616  H1  WAT  1267      37.873   5.437  -7.394  1.00  0.00
ATOM   5617  H2  WAT  1267      39.131   5.994  -8.025  1.00  0.00
TER
ATOM   5618  O   WAT  1268      42.855  10.566  -3.972  1.00  0.00
ATOM   5619  H1  WAT  1268      42.236  10.228  -4.619  1.00  0.00
ATOM   5620  H2  WAT  1268      42.838   9.922  -3.264  1.00  0.00
TER
ATOM   5621  O   WAT  1269      42.298   6.745   3.445  1.00  0.00
ATOM   5622  H1  WAT  1269      41.885   7.570   3.699  1.00  0.00
ATOM   5623  H2  WAT  1269      41.565   6.159   3.252  1.00  0.00
TER
ATOM   5624  O   WAT  1270      34.431   9.530  -1.694  1.00  0.00
ATOM   5625  H1  WAT  1270      34.027   8.818  -2.189  1.00  0.00
ATOM   5626  H2  WAT  1270      34.517   9.186  -0.805  1.00  0.00
TER
ATOM   5627  O   WAT  1271      34.899  13.217   0.470  1.00  0.00
ATOM   5628  H1  WAT  1271      34.602  12.612  -0.209  1.00  0.00
ATOM   5629  H2  WAT  1271      35.849  13.255   0.359  1.00  0.00
TER
ATOM   5630  O   WAT  1272      33.144   6.305   2.086  1.00  0.00
ATOM   5631  H1  WAT  1272      33.695   6.414   1.312  1.00  0.00
ATOM   5632  H2  WAT  1272      33.658   6.679   2.802  1.00  0.00
TER
ATOM   5633  O   WAT  1273      42.988  16.790   4.133  1.00  0.00
ATOM   5634  H1  WAT  1273      42.511  17.598   3.940  1.00  0.00
ATOM   5635  H2  WAT  1273      42.304  16.138   4.285  1.00  0.00
TER
ATOM   5636  O   WAT  1274      33.991  12.955   7.121  1.00  0.00
ATOM   5637  H1  WAT  1274      33.094  13.179   7.368  1.00  0.00
ATOM   5638  H2  WAT  1274      34.016  13.079   6.172  1.00  0.00
TER
ATOM   5639  O   WAT  1275      41.032   9.805  -6.965  1.00  0.00
ATOM   5640  H1  WAT  1275      41.471   8.967  -7.111  1.00  0.00
ATOM   5641  H2  WAT  1275      41.744  10.438  -6.878  1.00  0.00
TER
ATOM   5642  O   WAT  1276      32.818   9.827   5.697  1.00  0.00
ATOM   5643  H1  WAT  1276      32.679  10.699   6.066  1.00  0.00
ATOM   5644  H2  WAT  1276      31.936   9.484   5.552  1.00  0.00
TER
ATOM   5645  O   WAT  1277      39.141  14.744  -2.997  1.00  0.00
ATOM   5646  H1  WAT  1277      39.581  15.487  -3.411  1.00  0.00
ATOM   5647  H2  WAT  1277      39.080  14.987  -2.073  1.00  0.00
TER
ATOM   5648  O   WAT  1278      34.616  15.769   7.905  1.00  0.00
ATOM   5649  H1  WAT  1278      34.588  16.173   7.038  1.00  0.00
ATOM   5650  H2  WAT  1278      34.453  14.840   7.743  1.00  0.00
TER
ATOM   5651  O   WAT  1279      44.613   1.059  -8.651  1.00  0.00
ATOM   5652  H1  WAT  1279      44.301   1.152  -7.751  1.00  0.00
ATOM   5653  H2  WAT  1279      45.375   1.637  -8.701  1.00  0.00
TER
ATOM   5654  O   WAT  1280      31.132   8.425  -4.193  1.00  0.00
ATOM   5655  H1  WAT  1280      31.011   9.151  -4.805  1.00  0.00
ATOM   5656  H2  WAT  1280      30.822   7.655  -4.670  1.00  0.00
TER
ATOM   5657  O   WAT  1281      28.770  11.597   1.614  1.00  0.00
ATOM   5658  H1  WAT  1281      28.848  11.731   0.670  1.00  0.00
ATOM   5659  H2  WAT  1281      29.384  10.888   1.807  1.00  0.00
TER
ATOM   5660  O   WAT  1282      30.015  13.297  -1.975  1.00  0.00
ATOM   5661  H1  WAT  1282      29.608  13.438  -2.830  1.00  0.00
ATOM   5662  H2  WAT  1282      30.906  13.013  -2.178  1.00  0.00
TER
ATOM   5663  O   WAT  1283      39.833  17.446   4.931  1.00  0.00
ATOM   5664  H1  WAT  1283      40.347  17.357   5.734  1.00  0.00
ATOM   5665  H2  WAT  1283      38.990  17.792   5.224  1.00  0.00
TER
ATOM   5666  O   WAT  1284      41.808  17.731  -5.640  1.00  0.00
ATOM   5667  H1  WAT  1284      41.648  17.442  -4.742  1.00  0.00
ATOM   5668  H2  WAT  1284      41.643  16.955  -6.176  1.00  0.00
TER
ATOM   5669  O   WAT  1285      34.287  17.511  -3.863  1.00  0.00
ATOM   5670  H1  WAT  1285      34.111  16.595  -4.076  1.00  0.00
ATOM   5671  H2  WAT  1285      33.433  17.870  -3.623  1.00  0.00
TER
ATOM   5672  O   WAT  1286      41.511  15.240  -7.081  1.00  0.00
ATOM   5673  H1  WAT  1286      40.817  15.238  -7.740  1.00  0.00
ATOM   5674  H2  WAT  1286      42.253  14.816  -7.511  1.00  0.00
TER
ATOM   5675  O   WAT  1287      41.076  16.866  -3.006  1.00  0.00
ATOM   5676  H1  WAT  1287      41.531  16.085  -2.692  1.00  0.00
ATOM   5677  H2  WAT  1287      41.415  17.577  -2.462  1.00  0.00
TER
ATOM   5678  O   WAT  1288      45.823   5.796   7.327  1.00  0.00
ATOM   5679  H1  WAT  1288      45.208   6.304   6.798  1.00  0.00
ATOM   5680  H2  WAT  1288      45.503   4.896   7.269  1.00  0.00
TER
ATOM   5681  O   WAT  1289      28.826  12.638   4.153  1.00  0.00
ATOM   5682  H1  WAT  1289      28.989  12.168   3.335  1.00  0.00
ATOM   5683  H2  WAT  1289      29.291  12.130   4.818  1.00  0.00
TER
ATOM   5684  O   WAT  1290      33.598   1.768  -0.811  1.00  0.00
ATOM   5685  H1  WAT  1290      33.155   2.549  -1.142  1.00  0.00
ATOM   5686  H2  WAT  1290      34.156   2.091  -0.103  1.00  0.00
TER
ATOM   5687  O   WAT  1291      37.885   4.635   4.793  1.00  0.00
ATOM   5688  H1  WAT  1291      37.423   4.844   5.605  1.00  0.00
ATOM   5689  H2  WAT  1291      37.483   3.821   4.490  1.00  0.00
TER
ATOM   5690  O   WAT  1292      42.885   5.856   5.923  1.00  0.00
ATOM   5691  H1  WAT  1292      42.035   5.557   6.244  1.00  0.00
ATOM   5692  H2  WAT  1292      42.726   6.100   5.011  1.00  0.00
TER
ATOM   5693  O   WAT  1293      39.980   7.356   8.023  1.00  0.00
ATOM   5694  H1  WAT  1293      40.306   6.523   7.683  1.00  0.00
ATOM   5695  H2  WAT  1293      40.768   7.879   8.170  1.00  0.00
TER
ATOM   5696  O   WAT  1294      36.714   1.390  -5.930  1.00  0.00
ATOM   5697  H1  WAT  1294      36.089   1.386  -5.205  1.00  0.00
ATOM   5698  H2  WAT  1294      36.627   0.523  -6.326  1.00  0.00
TER
ATOM   5699  O   WAT  1295      35.636   2.313   1.048  1.00  0.00
ATOM   5700  H1  WAT  1295      35.933   3.220   0.968  1.00  0.00
ATOM   5701  H2  WAT  1295      36.184   1.825   0.434  1.00  0.00
TER
ATOM   5702  O   WAT  1296      33.389   6.892  -3.082  1.00  0.00
ATOM   5703  H1  WAT  1296      33.163   6.676  -2.178  1.00  0.00
ATOM   5704  H2  WAT  1296      32.609   7.325  -3.428  1.00  0.00
TER
ATOM   5705  O   WAT  1297      40.619   6.898  -4.483  1.00  0.00
ATOM   5706  H1  WAT  1297      40.020   7.622  -4.667  1.00  0.00
ATOM   5707  H2  WAT  1297      41.167   6.836  -5.266  1.00  0.00
TER
ATOM   5708  O   WAT  1298      35.829   7.790   7.584  1.00  0.00
ATOM   5709  H1  WAT  1298      35.734   6.850   7.434  1.00  0.00
ATOM   5710  H2  WAT  1298      36.672   8.012   7.188  1.00  0.00
TER
ATOM   5711  O   WAT  1299      39.226   5.535  -2.453  1.00  0.00
ATOM   5712  H1  WAT  1299      39.619   5.852  -3.266  1.00  0.00
ATOM   5713  H2  WAT  1299      39.587   4.656  -2.339  1.00  0.00
TER
ATOM   5714  O   WAT  1300      30.960   4.202   5.737  1.00  0.00
ATOM   5715  H1  WAT  1300      30.567   5.049   5.944  1.00  0.00
ATOM   5716  H2  WAT  1300      30.272   3.564   5.928  1.00  0.00
TER
ATOM   5717  O   WAT  1301      37.535   4.285   8.807  1.00  0.00
ATOM   5718  H1  WAT  1301      36.845   4.092   9.441  1.00  0.00
ATOM   5719  H2  WAT  1301      38.278   4.569   9.339  1.00  0.00
TER
ATOM   5720  O   WAT  1302      28.262   2.125  -0.230  1.00  0.00
ATOM   5721  H1  WAT  1302      27.973   2.695   0.483  1.00  0.00
ATOM   5722  H2  WAT  1302      29.007   1.645   0.133  1.00  0.00
TER
ATOM   5723  O   WAT  1303      28.449   6.067  -9.020  1.00  0.00
ATOM   5724  H1  WAT  1303      28.367   7.010  -8.878  1.00  0.00
ATOM   5725  H2  WAT  1303      28.097   5.924  -9.898  1.00  0.00
TER
ATOM   5726  O   WAT  1304      39.811   8.125   1.642  1.00  0.00
ATOM   5727  H1  WAT  1304      39.079   8.634   1.991  1.00  0.00
ATOM   5728  H2  WAT  1304      39.414   7.308   1.341  1.00  0.00
TER
ATOM   5729  O   WAT  1305      36.249   4.801   0.047  1.00  0.00
ATOM   5730  H1  WAT  1305      36.252   4.360  -0.802  1.00  0.00
ATOM   5731  H2  WAT  1305      37.144   5.122   0.154  1.00  0.00
TER
ATOM   5732  O   WAT  1306      32.099   4.683  -0.993  1.00  0.00
ATOM   5733  H1  WAT  1306      31.759   5.161  -0.237  1.00  0.00
ATOM   5734  H2  WAT  1306      31.337   4.230  -1.353  1.00  0.00
TER
ATOM   5735  O   WAT  1307      36.311   5.802  -6.962  1.00  0.00
ATOM   5736  H1  WAT  1307      36.432   5.760  -6.013  1.00  0.00
ATOM   5737  H2  WAT  1307      35.926   6.664  -7.117  1.00  0.00
TER
ATOM   5738  O   WAT  1308      40.274   3.578   1.054  1.00  0.00
ATOM   5739  H1  WAT  1308      40.291   4.029   1.899  1.00  0.00
ATOM   5740  H2  WAT  1308      40.025   2.679   1.268  1.00  0.00
TER
ATOM   5741  O   WAT  1309      35.323   8.112  -7.564  1.00  0.00
ATOM   5742  H1  WAT  1309      34.755   7.664  -8.190  1.00  0.00
ATOM   5743  H2  WAT  1309      36.032   8.471  -8.097  1.00  0.00
TER
ATOM   5744  O   WAT  1310      43.701   0.992   6.893  1.00  0.00
ATOM   5745  H1  WAT  1310      44.025   0.261   7.419  1.00  0.00
ATOM   5746  H2  WAT  1310      43.736   0.673   5.991  1.00  0.00
TER
ATOM   5747  O   WAT  1311      30.400  12.013   6.313  1.00  0.00
ATOM   5748  H1  WAT  1311      30.015  11.372   6.911  1.00  0.00
ATOM   5749  H2  WAT  1311      30.711  12.717   6.882  1.00  0.00
TER
ATOM   5750  O   WAT  1312      36.550   8.861   1.794  1.00  0.00
ATOM   5751  H1  WAT  1312      36.917   8.387   2.540  1.00  0.00
ATOM   5752  H2  WAT  1312      36.360   9.735   2.135  1.00  0.00
TER
ATOM   5753  O   WAT  1313      29.414   3.605  -2.077  1.00  0.00
ATOM   5754  H1  WAT  1313      29.128   3.241  -1.239  1.00  0.00
ATOM   5755  H2  WAT  1313      29.352   2.873  -2.690  1.00  0.00
TER
ATOM   5756  O   WAT  1314      34.340   7.902   4.112  1.00  0.00
ATOM   5757  H1  WAT  1314      34.035   8.781   4.337  1.00  0.00
ATOM   5758  H2  WAT  1314      35.294   7.962   4.148  1.00  0.00
TER
ATOM   5759  O   WAT  1315      32.868  12.108  -5.291  1.00  0.00
ATOM   5760  H1  WAT  1315      32.094  11.567  -5.451  1.00  0.00
ATOM   5761  H2  WAT  1315      33.597  11.588  -5.629  1.00  0.00
TER
ATOM   5762  O   WAT  1316      43.627  11.104   0.502  1.00  0.00
ATOM   5763  H1  WAT  1316      44.346  11.600   0.111  1.00  0.00
ATOM   5764  H2  WAT  1316      43.425  10.426  -0.143  1.00  0.00
TER
ATOM   5765  O   WAT  1317      39.088   2.498  -5.355  1.00  0.00
ATOM   5766  H1  WAT  1317      38.274   1.999  -5.431  1.00  0.00
ATOM   5767  H2  WAT  1317      38.894   3.338  -5.772  1.00  0.00
TER
ATOM   5768  O   WAT  1318      39.008  11.175   6.388  1.00  0.00
ATOM   5769  H1  WAT  1318      38.942  10.255   6.134  1.00  0.00
ATOM   5770  H2  WAT  1318      38.379  11.273   7.103  1.00  0.00
TER
ATOM   5771  O   WAT  1319      41.802   6.870  -7.059  1.00  0.00
ATOM   5772  H1  WAT  1319      42.690   7.182  -7.234  1.00  0.00
ATOM   5773  H2  WAT  1319      41.773   5.997  -7.451  1.00  0.00
TER
ATOM   5774  O   WAT  1320      32.912  11.776  -1.653  1.00  0.00
ATOM   5775  H1  WAT  1320      33.429  10.973  -1.707  1.00  0.00
ATOM   5776  H2  WAT  1320      32.460  11.714  -0.811  1.00  0.00
TER
ATOM   5777  O   WAT  1321      37.798  13.042  -6.380  1.00  0.00
ATOM   5778  H1  WAT  1321      38.140  13.787  -6.876  1.00  0.00
ATOM   5779  H2  WAT  1321      36.970  13.355  -6.018  1.00  0.00
TER
ATOM   5780  O   WAT  1322      30.396   8.742   5.259  1.00  0.00
ATOM   5781  H1  WAT  1322      30.037   9.407   5.847  1.00  0.00
ATOM   5782  H2  WAT  1322      30.101   7.910   5.631  1.00  0.00
TER
ATOM   5783  O   WAT  1323      33.597   9.200   8.143  1.00  0.00
ATOM   5784  H1  WAT  1323      33.297   9.346   7.246  1.00  0.00
ATOM   5785  H2  WAT  1323      34.368   8.641   8.051  1.00  0.00
TER
ATOM   5786  O   WAT  1324      38.940  13.997   6.139  1.00  0.00
ATOM   5787  H1  WAT  1324      38.955  13.065   5.921  1.00  0.00
ATOM   5788  H2  WAT  1324      38.233  14.083   6.778  1.00  0.00
TER
ATOM   5789  O   WAT  1325      44.074   8.181  -7.591  1.00  0.00
ATOM   5790  H1  WAT  1325      43.990   8.613  -8.442  1.00  0.00
ATOM   5791  H2  WAT  1325      44.793   8.641  -7.159  1.00  0.00
TER
ATOM   5792  O   WAT  1326      45.151  10.638   5.486  1.00  0.00
ATOM   5793  H1  WAT  1326      44.426  11.231   5.289  1.00  0.00
ATOM   5794  H2  WAT  1326      45.679  10.630   4.687  1.00  0.00
TER
ATOM   5795  O   WAT  1327      45.103  15.035  -4.863  1.00  0.00
ATOM   5796  H1  WAT  1327      44.460  14.381  -4.589  1.00  0.00
ATOM   5797  H2  WAT  1327      44.716  15.441  -5.639  1.00  0.00
TER
ATOM   5798  O   WAT  1328      40.681  12.364  -1.016  1.00  0.00
ATOM   5799  H1  WAT  1328      41.034  11.767  -1.676  1.00  0.00
ATOM   5800  H2  WAT  1328      39.797  12.038  -0.845  1.00  0.00
TER
ATOM   5801  O   WAT  1329      36.768  13.124  -3.609  1.00  0.00
ATOM   5802  H1  WAT  1329      37.455  13.671  -3.228  1.00  0.00
ATOM   5803  H2  WAT  1329      35.981  13.668  -3.574  1.00  0.00
TER
ATOM   5804  O   WAT  1330      28.907   8.741  -8.117  1.00  0.00
ATOM   5805  H1  WAT  1330      29.776   9.023  -7.834  1.00  0.00
ATOM   5806  H2  WAT  1330      28.416   9.555  -8.232  1.00  0.00
TER
ATOM   5807  O   WAT  1331      36.070  10.128  -3.996  1.00  0.00
ATOM   5808  H1  WAT  1331      36.527  10.939  -3.770  1.00  0.00
ATOM   5809  H2  WAT  1331      35.719   9.811  -3.164  1.00  0.00
TER
ATOM   5810  O   WAT  1332      38.374  15.639   3.233  1.00  0.00
ATOM   5811  H1  WAT  1332      39.018  15.845   3.910  1.00  0.00
ATOM   5812  H2  WAT  1332      38.736  14.878   2.780  1.00  0.00
TER
ATOM   5813  O   WAT  1333      31.971   0.472  -3.524  1.00  0.00
ATOM   5814  H1  WAT  1333      31.843   0.464  -2.576  1.00  0.00
ATOM   5815  H2  WAT  1333      31.148   0.810  -3.875  1.00  0.00
TER
ATOM   5816  O   WAT  1334      39.647  13.642   1.951  1.00  0.00
ATOM   5817  H1  WAT  1334      40.289  12.941   2.064  1.00  0.00
ATOM   5818  H2  WAT  1334      40.172  14.422   1.770  1.00  0.00
TER
ATOM   5819  O   WAT  1335      43.492  13.927  -8.325  1.00  0.00
ATOM   5820  H1  WAT  1335      43.266  13.210  -7.733  1.00  0.00
ATOM   5821  H2  WAT  1335      43.102  13.678  -9.163  1.00  0.00
TER
ATOM   5822  O   WAT  1336      41.420  14.442   5.154  1.00  0.00
ATOM   5823  H1  WAT  1336      41.756  15.028   5.832  1.00  0.00
ATOM   5824  H2  WAT  1336      40.501  14.311   5.384  1.00  0.00
TER
ATOM   5825  O   WAT  1337      29.274  17.954  -7.551  1.00  0.00
ATOM   5826  H1  WAT  1337      29.634  18.553  -8.205  1.00  0.00
ATOM   5827  H2  WAT  1337      29.133  18.500  -6.777  1.00  0.00
TER
ATOM   5828  O   WAT  1338      43.074  11.844  -6.664  1.00  0.00
ATOM   5829  H1  WAT  1338      42.786  12.305  -5.876  1.00  0.00
ATOM   5830  H2  WAT  1338      43.869  11.384  -6.396  1.00  0.00
TER
ATOM   5831  O   WAT  1339      29.258  16.219   6.923  1.00  0.00
ATOM   5832  H1  WAT  1339      29.367  15.279   6.783  1.00  0.00
ATOM   5833  H2  WAT  1339      28.606  16.485   6.275  1.00  0.00
TER
ATOM   5834  O   WAT  1340      37.249  14.491   8.323  1.00  0.00
ATOM   5835  H1  WAT  1340      36.929  13.772   8.868  1.00  0.00
ATOM   5836  H2  WAT  1340      36.575  15.166   8.397  1.00  0.00
TER
ATOM   5837  O   WAT  1341      35.291  15.337  -6.734  1.00  0.00
ATOM   5838  H1  WAT  1341      35.282  16.070  -7.349  1.00  0.00
ATOM   5839  H2  WAT  1341      34.371  15.090  -6.641  1.00  0.00
TER
ATOM   5840  O   WAT  1342      30.891  10.558  -5.989  1.00  0.00
ATOM   5841  H1  WAT  1342      30.284  11.298  -5.979  1.00  0.00
ATOM   5842  H2  WAT  1342      31.366  10.648  -6.815  1.00  0.00
TER
ATOM   5843  O   WAT  1343      40.465   4.723   3.687  1.00  0.00
ATOM   5844  H1  WAT  1343      40.833   3.903   4.015  1.00  0.00
ATOM   5845  H2  WAT  1343      39.605   4.784   4.102  1.00  0.00
TER
ATOM   5846  O   WAT  1344      43.831   3.679  -5.504  1.00  0.00
ATOM   5847  H1  WAT  1344      43.202   3.784  -6.219  1.00  0.00
ATOM   5848  H2  WAT  1344      43.336   3.899  -4.715  1.00  0.00
TER
ATOM   5849  O   WAT  1345      38.277  15.400  -8.071  1.00  0.00
ATOM   5850  H1  WAT  1345      38.378  15.196  -9.001  1.00  0.00
ATOM   5851  H2  WAT  1345      37.377  15.145  -7.866  1.00  0.00
TER
ATOM   5852  O   WAT  1346      35.799   5.958  -4.089  1.00  0.00
ATOM   5853  H1  WAT  1346      35.091   6.426  -3.647  1.00  0.00
ATOM   5854  H2  WAT  1346      36.084   5.300  -3.454  1.00  0.00
TER
ATOM   5855  O   WAT  1347      37.425   7.377   3.911  1.00  0.00
ATOM   5856  H1  WAT  1347      37.923   7.852   4.576  1.00  0.00
ATOM   5857  H2  WAT  1347      37.567   6.454   4.118  1.00  0.00
TER
ATOM   5858  O   WAT  1348      39.831   2.683  -2.649  1.00  0.00
ATOM   5859  H1  WAT  1348      39.708   2.701  -3.598  1.00  0.00
ATOM   5860  H2  WAT  1348      40.779   2.731  -2.529  1.00  0.00
TER
ATOM   5861  O   WAT  1349      36.919  17.918  -3.376  1.00  0.00
ATOM   5862  H1  WAT  1349      37.173  17.880  -4.298  1.00  0.00
ATOM   5863  H2  WAT  1349      35.970  17.792  -3.383  1.00  0.00
TER
ATOM   5864  O   WAT  1350      34.003   4.266  -6.714  1.00  0.00
ATOM   5865  H1  WAT  1350      34.852   4.703  -6.780  1.00  0.00
ATOM   5866  H2  WAT  1350      33.636   4.578  -5.886  1.00  0.00
TER
ATOM   5867  O   WAT  1351      44.632   3.594   4.753  1.00  0.00
ATOM   5868  H1  WAT  1351      44.129   4.335   5.093  1.00  0.00
ATOM   5869  H2  WAT  1351      45.447   3.983   4.437  1.00  0.00
TER
ATOM   5870  O   WAT  1352      42.924   8.837  -1.800  1.00  0.00
ATOM   5871  H1  WAT  1352      41.983   8.853  -1.626  1.00  0.00
ATOM   5872  H2  WAT  1352      43.238   8.051  -1.354  1.00  0.00
TER
ATOM   5873  O   WAT  1353      32.902  10.519  -8.240  1.00  0.00
ATOM   5874  H1  WAT  1353      33.668  10.408  -7.678  1.00  0.00
ATOM   5875  H2  WAT  1353      32.979   9.823  -8.892  1.00  0.00
TER
ATOM   5876  O   WAT  1354      31.597   7.952  -7.557  1.00  0.00
ATOM   5877  H1  WAT  1354      31.677   7.005  -7.445  1.00  0.00
ATOM   5878  H2  WAT  1354      32.489   8.283  -7.451  1.00  0.00
TER
ATOM   5879  O   WAT  1355      44.926  16.008  -0.125  1.00  0.00
ATOM   5880  H1  WAT  1355      45.051  16.831   0.347  1.00  0.00
ATOM   5881  H2  WAT  1355      45.793  15.797  -0.473  1.00  0.00
TER
ATOM   5882  O   WAT  1356      32.398  18.101  -0.453  1.00  0.00
ATOM   5883  H1  WAT  1356      33.134  17.553  -0.182  1.00  0.00
ATOM   5884  H2  WAT  1356      32.782  18.967  -0.593  1.00  0.00
TER
ATOM   5885  O   WAT  1357      29.283  14.169  -4.579  1.00  0.00
ATOM   5886  H1  WAT  1357      28.357  14.411  -4.589  1.00  0.00
ATOM   5887  H2  WAT  1357      29.748  14.996  -4.701  1.00  0.00
TER
ATOM   5888  O   WAT  1358      31.404  17.286   8.735  1.00  0.00
ATOM   5889  H1  WAT  1358      32.205  17.607   9.149  1.00  0.00
ATOM   5890  H2  WAT  1358      30.889  16.926   9.457  1.00  0.00
TER
ATOM   5891  O   WAT  1359      35.508  17.275  -8.631  1.00  0.00
ATOM   5892  H1  WAT  1359      36.301  17.563  -9.083  1.00  0.00
ATOM   5893  H2  WAT  1359      34.989  16.844  -9.310  1.00  0.00
TER
ATOM   5894  O   WAT  1360      40.240  13.394   8.683  1.00  0.00
ATOM   5895  H1  WAT  1360      39.634  13.417   7.942  1.00  0.00
ATOM   5896  H2  WAT  1360      39.936  12.662   9.220  1.00  0.00
TER
[truncated: 2,341,720 more chars]
