# Supplementary material for: Accuracy and Precision of Alchemical Relative Free Energy Predictions with and without Replica‐Exchange
Source: Adv Theory Simul. 2019 Nov 27;3(1):1900195. doi: 10.1002/adts.201900195 (PMC8427472; doi:10.1002/adts.201900195)
Supplement: Supplementary file 1 — Supporting Information [file ADTS-3-1900195-s001.gz › BRD4/complex/l3-l4/build/complex.pdb]

ATOM      1  N   SER     1      20.404  -0.550  10.350  1.00  0.00
ATOM      2  H1  SER     1      20.059  -1.491  10.221  1.00  0.00
ATOM      3  H2  SER     1      21.043  -0.543  11.132  1.00  0.00
ATOM      4  H3  SER     1      20.697  -0.186   9.455  1.00  0.00
ATOM      5  CA  SER     1      19.256   0.313  10.770  1.00  0.00
ATOM      6  HA  SER     1      19.467   0.746  11.748  1.00  0.00
ATOM      7  CB  SER     1      19.020   1.452   9.769  1.00  0.00
ATOM      8  HB2 SER     1      18.422   2.220  10.261  1.00  0.00
ATOM      9  HB3 SER     1      19.989   1.869   9.493  1.00  0.00
ATOM     10  OG  SER     1      18.347   1.003   8.601  1.00  0.00
ATOM     11  HG  SER     1      18.219   1.741   8.001  1.00  0.00
ATOM     12  C   SER     1      17.994  -0.528  10.918  1.00  0.00
ATOM     13  O   SER     1      17.983  -1.714  10.579  1.00  0.00
ATOM     14  N   MET     2      16.933   0.103  11.411  1.00  0.00
ATOM     15  H   MET     2      16.981   1.101  11.559  1.00  0.00
ATOM     16  CA  MET     2      15.697  -0.586  11.750  1.00  0.00
ATOM     17  HA  MET     2      15.791  -1.654  11.553  1.00  0.00
ATOM     18  CB  MET     2      15.400  -0.387  13.236  1.00  0.00
ATOM     19  HB2 MET     2      15.297   0.685  13.406  1.00  0.00
ATOM     20  HB3 MET     2      14.452  -0.881  13.447  1.00  0.00
ATOM     21  CG  MET     2      16.476  -0.944  14.154  1.00  0.00
ATOM     22  HG2 MET     2      16.400  -2.031  14.163  1.00  0.00
ATOM     23  HG3 MET     2      17.452  -0.652  13.765  1.00  0.00
ATOM     24  SD  MET     2      16.300  -0.325  15.836  1.00  0.00
ATOM     25  CE  MET     2      17.902  -0.743  16.525  1.00  0.00
ATOM     26  HE1 MET     2      18.685  -0.240  15.956  1.00  0.00
ATOM     27  HE2 MET     2      17.946  -0.421  17.565  1.00  0.00
ATOM     28  HE3 MET     2      18.051  -1.821  16.472  1.00  0.00
ATOM     29  C   MET     2      14.524  -0.049  10.942  1.00  0.00
ATOM     30  O   MET     2      14.523   1.102  10.531  1.00  0.00
ATOM     31  N   ASN     3      13.525  -0.896  10.728  1.00  0.00
ATOM     32  H   ASN     3      13.627  -1.873  10.966  1.00  0.00
ATOM     33  CA  ASN     3      12.268  -0.457  10.134  1.00  0.00
ATOM     34  HA  ASN     3      12.465   0.272   9.348  1.00  0.00
ATOM     35  CB  ASN     3      11.525  -1.646   9.522  1.00  0.00
ATOM     36  HB2 ASN     3      11.502  -2.450  10.257  1.00  0.00
ATOM     37  HB3 ASN     3      10.505  -1.347   9.280  1.00  0.00
ATOM     38  CG  ASN     3      12.190  -2.160   8.261  1.00  0.00
ATOM     39  OD1 ASN     3      12.586  -1.384   7.390  1.00  0.00
ATOM     40  ND2 ASN     3      12.304  -3.477   8.153  1.00  0.00
ATOM     41 HD21 ASN     3      12.739  -3.878   7.335  1.00  0.00
ATOM     42 HD22 ASN     3      11.955  -4.073   8.891  1.00  0.00
ATOM     43  C   ASN     3      11.378   0.197  11.176  1.00  0.00
ATOM     44  O   ASN     3      11.423  -0.179  12.347  1.00  0.00
ATOM     45  N   PRO     4      10.552   1.167  10.755  1.00  0.00
ATOM     46  CD  PRO     4      10.441   1.758   9.409  1.00  0.00
ATOM     47  HD2 PRO     4      10.368   0.959   8.671  1.00  0.00
ATOM     48  HD3 PRO     4      11.328   2.359   9.206  1.00  0.00
ATOM     49  CG  PRO     4       9.189   2.591   9.486  1.00  0.00
ATOM     50  HG2 PRO     4       8.342   2.021   9.105  1.00  0.00
ATOM     51  HG3 PRO     4       9.312   3.498   8.895  1.00  0.00
ATOM     52  CB  PRO     4       9.020   2.917  10.935  1.00  0.00
ATOM     53  HB2 PRO     4       7.948   3.042  11.089  1.00  0.00
ATOM     54  HB3 PRO     4       9.546   3.789  11.325  1.00  0.00
ATOM     55  CA  PRO     4       9.503   1.656  11.645  1.00  0.00
ATOM     56  HA  PRO     4       9.912   1.808  12.644  1.00  0.00
ATOM     57  C   PRO     4       8.378   0.632  11.708  1.00  0.00
ATOM     58  O   PRO     4       8.292  -0.227  10.838  1.00  0.00
ATOM     59  N   PRO     5       7.503   0.724  12.721  1.00  0.00
ATOM     60  CD  PRO     5       7.482   1.677  13.841  1.00  0.00
ATOM     61  HD2 PRO     5       7.810   2.658  13.496  1.00  0.00
ATOM     62  HD3 PRO     5       8.147   1.330  14.632  1.00  0.00
ATOM     63  CG  PRO     5       6.037   1.666  14.260  1.00  0.00
ATOM     64  HG2 PRO     5       5.471   2.396  13.682  1.00  0.00
ATOM     65  HG3 PRO     5       5.950   1.898  15.321  1.00  0.00
ATOM     66  CB  PRO     5       5.578   0.278  13.981  1.00  0.00
ATOM     67  HB2 PRO     5       4.503   0.330  13.808  1.00  0.00
ATOM     68  HB3 PRO     5       5.787  -0.465  14.750  1.00  0.00
ATOM     69  CA  PRO     5       6.297  -0.098  12.682  1.00  0.00
ATOM     70  HA  PRO     5       6.580  -1.149  12.619  1.00  0.00
ATOM     71  C   PRO     5       5.451   0.275  11.463  1.00  0.00
ATOM     72  O   PRO     5       5.559   1.393  10.968  1.00  0.00
ATOM     73  N   PRO     6       4.622  -0.656  10.972  1.00  0.00
ATOM     74  CD  PRO     6       4.318  -1.990  11.521  1.00  0.00
ATOM     75  HD2 PRO     6       4.134  -1.906  12.592  1.00  0.00
ATOM     76  HD3 PRO     6       5.167  -2.652  11.350  1.00  0.00
ATOM     77  CG  PRO     6       3.096  -2.416  10.758  1.00  0.00
ATOM     78  HG2 PRO     6       2.198  -2.137  11.309  1.00  0.00
ATOM     79  HG3 PRO     6       3.109  -3.495  10.608  1.00  0.00
ATOM     80  CB  PRO     6       3.181  -1.696   9.456  1.00  0.00
ATOM     81  HB2 PRO     6       2.168  -1.560   9.079  1.00  0.00
ATOM     82  HB3 PRO     6       3.789  -2.185   8.695  1.00  0.00
ATOM     83  CA  PRO     6       3.789  -0.340   9.816  1.00  0.00
ATOM     84  HA  PRO     6       4.424   0.085   9.039  1.00  0.00
ATOM     85  C   PRO     6       2.687   0.658  10.175  1.00  0.00
ATOM     86  O   PRO     6       2.393   0.850  11.364  1.00  0.00
ATOM     87  N   PRO     7       2.066   1.288   9.166  1.00  0.00
ATOM     88  CD  PRO     7       2.323   1.199   7.718  1.00  0.00
ATOM     89  HD2 PRO     7       1.889   0.280   7.324  1.00  0.00
ATOM     90  HD3 PRO     7       3.398   1.200   7.536  1.00  0.00
ATOM     91  CG  PRO     7       1.654   2.425   7.184  1.00  0.00
ATOM     92  HG2 PRO     7       1.351   2.265   6.149  1.00  0.00
ATOM     93  HG3 PRO     7       2.333   3.275   7.236  1.00  0.00
ATOM     94  CB  PRO     7       0.470   2.632   8.073  1.00  0.00
ATOM     95  HB2 PRO     7      -0.337   2.008   7.689  1.00  0.00
ATOM     96  HB3 PRO     7       0.129   3.665   8.142  1.00  0.00
ATOM     97  CA  PRO     7       0.905   2.130   9.458  1.00  0.00
ATOM     98  HA  PRO     7       1.212   2.929  10.133  1.00  0.00
ATOM     99  C   PRO     7      -0.213   1.315  10.109  1.00  0.00
ATOM    100  O   PRO     7      -0.376   0.138   9.794  1.00  0.00
ATOM    101  N   GLU     8      -0.966   1.928  11.020  1.00  0.00
ATOM    102  H   GLU     8      -0.757   2.867  11.325  1.00  0.00
ATOM    103  CA  GLU     8      -2.072   1.220  11.662  1.00  0.00
ATOM    104  HA  GLU     8      -1.698   0.304  12.117  1.00  0.00
ATOM    105  CB  GLU     8      -2.730   2.077  12.752  1.00  0.00
ATOM    106  HB2 GLU     8      -3.460   1.436  13.248  1.00  0.00
ATOM    107  HB3 GLU     8      -1.939   2.338  13.456  1.00  0.00
ATOM    108  CG  GLU     8      -3.417   3.348  12.267  1.00  0.00
ATOM    109  HG2 GLU     8      -2.670   3.977  11.783  1.00  0.00
ATOM    110  HG3 GLU     8      -4.165   3.044  11.535  1.00  0.00
ATOM    111  CD  GLU     8      -4.091   4.130  13.386  1.00  0.00
ATOM    112  OE1 GLU     8      -3.594   4.100  14.531  1.00  0.00
ATOM    113  OE2 GLU     8      -5.115   4.792  13.122  1.00  0.00
ATOM    114  C   GLU     8      -3.097   0.787  10.618  1.00  0.00
ATOM    115  O   GLU     8      -3.328   1.488   9.626  1.00  0.00
ATOM    116  N   THR     9      -3.689  -0.383  10.836  1.00  0.00
ATOM    117  H   THR     9      -3.419  -0.939  11.635  1.00  0.00
ATOM    118  CA  THR     9      -4.697  -0.921   9.926  1.00  0.00
ATOM    119  HA  THR     9      -4.853  -0.241   9.088  1.00  0.00
ATOM    120  CB  THR     9      -4.264  -2.292   9.375  1.00  0.00
ATOM    121  HB  THR     9      -5.056  -2.674   8.730  1.00  0.00
ATOM    122  CG2 THR     9      -2.959  -2.181   8.572  1.00  0.00
ATOM    123 HG21 THR     9      -2.167  -1.800   9.216  1.00  0.00
ATOM    124 HG22 THR     9      -2.679  -3.165   8.195  1.00  0.00
ATOM    125 HG23 THR     9      -3.104  -1.500   7.733  1.00  0.00
ATOM    126  OG1 THR     9      -4.078  -3.203  10.464  1.00  0.00
ATOM    127  HG1 THR     9      -3.808  -4.059  10.122  1.00  0.00
ATOM    128  C   THR     9      -6.068  -1.066  10.595  1.00  0.00
ATOM    129  O   THR     9      -7.067  -1.302   9.915  1.00  0.00
ATOM    130  N   SER    10      -6.103  -0.954  11.924  1.00  0.00
ATOM    131  H   SER    10      -5.230  -0.886  12.427  1.00  0.00
ATOM    132  CA  SER    10      -7.341  -0.959  12.690  1.00  0.00
ATOM    133  HA  SER    10      -8.115  -0.423  12.139  1.00  0.00
ATOM    134  CB  SER    10      -7.822  -2.394  12.937  1.00  0.00
ATOM    135  HB2 SER    10      -7.791  -2.936  11.992  1.00  0.00
ATOM    136  HB3 SER    10      -7.145  -2.866  13.649  1.00  0.00
ATOM    137  OG  SER    10      -9.145  -2.418  13.454  1.00  0.00
ATOM    138  HG  SER    10      -9.416  -3.328  13.597  1.00  0.00
ATOM    139  C   SER    10      -7.090  -0.237  14.009  1.00  0.00
ATOM    140  O   SER    10      -6.094  -0.498  14.677  1.00  0.00
ATOM    141  N   ASN    11      -7.983   0.686  14.362  1.00  0.00
ATOM    142  H   ASN    11      -8.790   0.841  13.774  1.00  0.00
ATOM    143  CA  ASN    11      -7.838   1.498  15.565  1.00  0.00
ATOM    144  HA  ASN    11      -7.078   1.072  16.221  1.00  0.00
ATOM    145  CB  ASN    11      -7.408   2.912  15.175  1.00  0.00
ATOM    146  HB2 ASN    11      -6.532   2.834  14.532  1.00  0.00
ATOM    147  HB3 ASN    11      -8.220   3.388  14.625  1.00  0.00
ATOM    148  CG  ASN    11      -7.056   3.782  16.373  1.00  0.00
ATOM    149  OD1 ASN    11      -7.573   3.601  17.478  1.00  0.00
ATOM    150  ND2 ASN    11      -6.171   4.748  16.149  1.00  0.00
ATOM    151 HD21 ASN    11      -5.895   5.360  16.903  1.00  0.00
ATOM    152 HD22 ASN    11      -5.779   4.864  15.226  1.00  0.00
ATOM    153  C   ASN    11      -9.176   1.536  16.303  1.00  0.00
ATOM    154  O   ASN    11     -10.147   2.070  15.776  1.00  0.00
ATOM    155  N   PRO    12      -9.236   0.979  17.525  1.00  0.00
ATOM    156  CD  PRO    12      -8.142   0.375  18.308  1.00  0.00
ATOM    157  HD2 PRO    12      -7.275   1.036  18.287  1.00  0.00
ATOM    158  HD3 PRO    12      -7.875  -0.588  17.874  1.00  0.00
ATOM    159  CG  PRO    12      -8.728   0.240  19.679  1.00  0.00
ATOM    160  HG2 PRO    12      -8.490   1.128  20.265  1.00  0.00
ATOM    161  HG3 PRO    12      -8.310  -0.640  20.167  1.00  0.00
ATOM    162  CB  PRO    12     -10.199   0.093  19.487  1.00  0.00
ATOM    163  HB2 PRO    12     -10.747   0.474  20.349  1.00  0.00
ATOM    164  HB3 PRO    12     -10.478  -0.945  19.309  1.00  0.00
ATOM    165  CA  PRO    12     -10.519   0.941  18.249  1.00  0.00
ATOM    166  HA  PRO    12     -11.239   0.449  17.595  1.00  0.00
ATOM    167  C   PRO    12     -11.058   2.318  18.658  1.00  0.00
ATOM    168  O   PRO    12     -12.216   2.425  19.075  1.00  0.00
ATOM    169  N   ASN    13     -10.225   3.348  18.541  1.00  0.00
ATOM    170  H   ASN    13      -9.273   3.173  18.255  1.00  0.00
ATOM    171  CA  ASN    13     -10.614   4.723  18.851  1.00  0.00
ATOM    172  HA  ASN    13     -11.408   4.737  19.597  1.00  0.00
ATOM    173  CB  ASN    13      -9.403   5.465  19.412  1.00  0.00
ATOM    174  HB2 ASN    13      -8.624   5.568  18.657  1.00  0.00
ATOM    175  HB3 ASN    13      -9.745   6.454  19.718  1.00  0.00
ATOM    176  CG  ASN    13      -8.819   4.762  20.617  1.00  0.00
ATOM    177  OD1 ASN    13      -9.430   4.742  21.680  1.00  0.00
ATOM    178  ND2 ASN    13      -7.657   4.140  20.445  1.00  0.00
ATOM    179 HD21 ASN    13      -7.227   3.656  21.220  1.00  0.00
ATOM    180 HD22 ASN    13      -7.210   4.155  19.540  1.00  0.00
ATOM    181  C   ASN    13     -11.161   5.476  17.648  1.00  0.00
ATOM    182  O   ASN    13     -11.683   6.583  17.795  1.00  0.00
ATOM    183  N   LYS    14     -11.066   4.856  16.471  1.00  0.00
ATOM    184  H   LYS    14     -10.736   3.902  16.449  1.00  0.00
ATOM    185  CA  LYS    14     -11.395   5.504  15.209  1.00  0.00
ATOM    186  HA  LYS    14     -11.609   6.561  15.364  1.00  0.00
ATOM    187  CB  LYS    14     -10.198   5.380  14.265  1.00  0.00
ATOM    188  HB2 LYS    14      -9.304   5.528  14.871  1.00  0.00
ATOM    189  HB3 LYS    14     -10.209   4.362  13.876  1.00  0.00
ATOM    190  CG  LYS    14     -10.193   6.361  13.110  1.00  0.00
ATOM    191  HG2 LYS    14     -10.960   6.070  12.392  1.00  0.00
ATOM    192  HG3 LYS    14     -10.412   7.359  13.490  1.00  0.00
ATOM    193  CD  LYS    14      -8.835   6.367  12.425  1.00  0.00
ATOM    194  HD2 LYS    14      -8.129   6.896  13.065  1.00  0.00
ATOM    195  HD3 LYS    14      -8.509   5.334  12.300  1.00  0.00
ATOM    196  CE  LYS    14      -8.896   7.046  11.071  1.00  0.00
ATOM    197  HE2 LYS    14      -9.415   7.998  11.186  1.00  0.00
ATOM    198  HE3 LYS    14      -7.877   7.227  10.730  1.00  0.00
ATOM    199  NZ  LYS    14      -9.611   6.210  10.070  1.00  0.00
ATOM    200  HZ1 LYS    14     -10.556   6.042  10.385  1.00  0.00
ATOM    201  HZ2 LYS    14      -9.633   6.692   9.182  1.00  0.00
ATOM    202  HZ3 LYS    14      -9.131   5.328   9.963  1.00  0.00
ATOM    203  C   LYS    14     -12.636   4.859  14.578  1.00  0.00
ATOM    204  O   LYS    14     -12.643   3.658  14.311  1.00  0.00
ATOM    205  N   PRO    15     -13.701   5.653  14.333  1.00  0.00
ATOM    206  CD  PRO    15     -13.940   7.052  14.741  1.00  0.00
ATOM    207  HD2 PRO    15     -13.412   7.722  14.063  1.00  0.00
ATOM    208  HD3 PRO    15     -13.573   7.200  15.757  1.00  0.00
ATOM    209  CG  PRO    15     -15.432   7.193  14.645  1.00  0.00
ATOM    210  HG2 PRO    15     -15.694   8.222  14.401  1.00  0.00
ATOM    211  HG3 PRO    15     -15.894   6.916  15.593  1.00  0.00
ATOM    212  CB  PRO    15     -15.840   6.259  13.564  1.00  0.00
ATOM    213  HB2 PRO    15     -15.701   6.693  12.574  1.00  0.00
ATOM    214  HB3 PRO    15     -16.877   5.942  13.678  1.00  0.00
ATOM    215  CA  PRO    15     -14.904   5.058  13.742  1.00  0.00
ATOM    216  HA  PRO    15     -15.294   4.348  14.472  1.00  0.00
ATOM    217  C   PRO    15     -14.681   4.344  12.406  1.00  0.00
ATOM    218  O   PRO    15     -13.859   4.782  11.593  1.00  0.00
ATOM    219  N   LYS    16     -15.436   3.267  12.206  1.00  0.00
ATOM    220  H   LYS    16     -16.160   3.071  12.883  1.00  0.00
ATOM    221  CA  LYS    16     -15.311   2.383  11.054  1.00  0.00
ATOM    222  HA  LYS    16     -14.559   2.767  10.365  1.00  0.00
ATOM    223  CB  LYS    16     -14.883   0.991  11.518  1.00  0.00
ATOM    224  HB2 LYS    16     -15.575   0.701  12.309  1.00  0.00
ATOM    225  HB3 LYS    16     -15.008   0.326  10.664  1.00  0.00
ATOM    226  CG  LYS    16     -13.462   0.892  12.031  1.00  0.00
ATOM    227  HG2 LYS    16     -12.791   0.783  11.178  1.00  0.00
ATOM    228  HG3 LYS    16     -13.220   1.810  12.567  1.00  0.00
ATOM    229  CD  LYS    16     -13.295  -0.297  12.960  1.00  0.00
ATOM    230  HD2 LYS    16     -13.921  -1.112  12.597  1.00  0.00
ATOM    231  HD3 LYS    16     -12.250  -0.607  12.943  1.00  0.00
ATOM    232  CE  LYS    16     -13.697   0.054  14.386  1.00  0.00
ATOM    233  HE2 LYS    16     -14.704   0.471  14.359  1.00  0.00
ATOM    234  HE3 LYS    16     -13.700  -0.865  14.971  1.00  0.00
ATOM    235  NZ  LYS    16     -12.768   1.038  15.011  1.00  0.00
ATOM    236  HZ1 LYS    16     -12.766   1.891  14.469  1.00  0.00
ATOM    237  HZ2 LYS    16     -13.074   1.239  15.952  1.00  0.00
ATOM    238  HZ3 LYS    16     -11.835   0.652  15.036  1.00  0.00
ATOM    239  C   LYS    16     -16.650   2.231  10.355  1.00  0.00
ATOM    240  O   LYS    16     -17.689   2.163  11.009  1.00  0.00
ATOM    241  N   ARG    17     -16.632   2.151   9.032  1.00  0.00
ATOM    242  H   ARG    17     -15.811   2.407   8.502  1.00  0.00
ATOM    243  CA  ARG    17     -17.829   1.758   8.304  1.00  0.00
ATOM    244  HA  ARG    17     -18.328   0.947   8.834  1.00  0.00
ATOM    245  CB  ARG    17     -18.806   2.931   8.175  1.00  0.00
ATOM    246  HB2 ARG    17     -19.754   2.518   7.830  1.00  0.00
ATOM    247  HB3 ARG    17     -18.934   3.349   9.174  1.00  0.00
ATOM    248  CG  ARG    17     -18.356   4.021   7.227  1.00  0.00
ATOM    249  HG2 ARG    17     -17.441   4.469   7.614  1.00  0.00
ATOM    250  HG3 ARG    17     -18.159   3.579   6.250  1.00  0.00
ATOM    251  CD  ARG    17     -19.426   5.092   7.091  1.00  0.00
ATOM    252  HD2 ARG    17     -20.346   4.642   6.717  1.00  0.00
ATOM    253  HD3 ARG    17     -19.613   5.546   8.064  1.00  0.00
ATOM    254  NE  ARG    17     -19.005   6.132   6.163  1.00  0.00
ATOM    255  HE  ARG    17     -18.058   6.077   5.815  1.00  0.00
ATOM    256  CZ  ARG    17     -19.773   7.138   5.755  1.00  0.00
ATOM    257  NH1 ARG    17     -21.023   7.257   6.193  1.00  0.00
ATOM    258 HH11 ARG    17     -21.394   6.578   6.842  1.00  0.00
ATOM    259 HH12 ARG    17     -21.595   8.026   5.875  1.00  0.00
ATOM    260  NH2 ARG    17     -19.290   8.031   4.896  1.00  0.00
ATOM    261 HH21 ARG    17     -18.342   7.940   4.558  1.00  0.00
ATOM    262 HH22 ARG    17     -19.872   8.796   4.586  1.00  0.00
ATOM    263  C   ARG    17     -17.494   1.206   6.931  1.00  0.00
ATOM    264  O   ARG    17     -16.349   1.254   6.479  1.00  0.00
ATOM    265  N   GLN    18     -18.522   0.672   6.287  1.00  0.00
ATOM    266  H   GLN    18     -19.402   0.557   6.771  1.00  0.00
ATOM    267  CA  GLN    18     -18.433   0.231   4.913  1.00  0.00
ATOM    268  HA  GLN    18     -17.409   0.325   4.550  1.00  0.00
ATOM    269  CB  GLN    18     -18.849  -1.238   4.824  1.00  0.00
ATOM    270  HB2 GLN    18     -18.225  -1.786   5.530  1.00  0.00
ATOM    271  HB3 GLN    18     -19.890  -1.291   5.144  1.00  0.00
ATOM    272  CG  GLN    18     -18.712  -1.854   3.444  1.00  0.00
ATOM    273  HG2 GLN    18     -19.089  -2.876   3.487  1.00  0.00
ATOM    274  HG3 GLN    18     -19.303  -1.279   2.732  1.00  0.00
ATOM    275  CD  GLN    18     -17.273  -1.889   2.964  1.00  0.00
ATOM    276  OE1 GLN    18     -16.718  -0.869   2.550  1.00  0.00
ATOM    277  NE2 GLN    18     -16.667  -3.070   3.006  1.00  0.00
ATOM    278 HE21 GLN    18     -15.708  -3.153   2.699  1.00  0.00
ATOM    279 HE22 GLN    18     -17.167  -3.880   3.345  1.00  0.00
ATOM    280  C   GLN    18     -19.354   1.104   4.070  1.00  0.00
ATOM    281  O   GLN    18     -20.444   1.473   4.511  1.00  0.00
ATOM    282  N   THR    19     -18.891   1.477   2.883  1.00  0.00
ATOM    283  H   THR    19     -17.921   1.314   2.653  1.00  0.00
ATOM    284  CA  THR    19     -19.734   2.149   1.894  1.00  0.00
ATOM    285  HA  THR    19     -20.777   2.117   2.210  1.00  0.00
ATOM    286  CB  THR    19     -19.331   3.624   1.673  1.00  0.00
ATOM    287  HB  THR    19     -20.100   4.110   1.073  1.00  0.00
ATOM    288  CG2 THR    19     -19.184   4.362   3.006  1.00  0.00
ATOM    289 HG21 THR    19     -18.414   3.877   3.607  1.00  0.00
ATOM    290 HG22 THR    19     -18.899   5.397   2.820  1.00  0.00
ATOM    291 HG23 THR    19     -20.132   4.337   3.543  1.00  0.00
ATOM    292  OG1 THR    19     -18.099   3.708   0.946  1.00  0.00
ATOM    293  HG1 THR    19     -17.865   4.630   0.819  1.00  0.00
ATOM    294  C   THR    19     -19.602   1.365   0.599  1.00  0.00
ATOM    295  O   THR    19     -18.636   0.615   0.421  1.00  0.00
ATOM    296  N   ASN    20     -20.566   1.508  -0.305  1.00  0.00
ATOM    297  H   ASN    20     -21.421   2.005  -0.104  1.00  0.00
ATOM    298  CA  ASN    20     -20.460   0.795  -1.579  1.00  0.00
ATOM    299  HA  ASN    20     -20.203  -0.245  -1.381  1.00  0.00
ATOM    300  CB  ASN    20     -21.769   0.833  -2.382  1.00  0.00
ATOM    301  HB2 ASN    20     -21.631   0.183  -3.245  1.00  0.00
ATOM    302  HB3 ASN    20     -22.590   0.456  -1.771  1.00  0.00
ATOM    303  CG  ASN    20     -22.128   2.215  -2.871  1.00  0.00
ATOM    304  OD1 ASN    20     -22.446   3.097  -2.079  1.00  0.00
ATOM    305  ND2 ASN    20     -22.118   2.402  -4.190  1.00  0.00
ATOM    306 HD21 ASN    20     -22.351   3.308  -4.571  1.00  0.00
ATOM    307 HD22 ASN    20     -21.878   1.637  -4.804  1.00  0.00
ATOM    308  C   ASN    20     -19.264   1.284  -2.407  1.00  0.00
ATOM    309  O   ASN    20     -18.694   0.522  -3.178  1.00  0.00
ATOM    310  N   GLN    21     -18.869   2.541  -2.222  1.00  0.00
ATOM    311  H   GLN    21     -19.420   3.170  -1.655  1.00  0.00
ATOM    312  CA  GLN    21     -17.669   3.066  -2.877  1.00  0.00
ATOM    313  HA  GLN    21     -17.693   2.825  -3.940  1.00  0.00
ATOM    314  CB  GLN    21     -17.596   4.583  -2.723  1.00  0.00
ATOM    315  HB2 GLN    21     -17.751   4.821  -1.671  1.00  0.00
ATOM    316  HB3 GLN    21     -16.598   4.902  -3.024  1.00  0.00
ATOM    317  CG  GLN    21     -18.633   5.305  -3.564  1.00  0.00
ATOM    318  HG2 GLN    21     -18.419   5.110  -4.615  1.00  0.00
ATOM    319  HG3 GLN    21     -19.621   4.918  -3.316  1.00  0.00
ATOM    320  CD  GLN    21     -18.630   6.797  -3.340  1.00  0.00
ATOM    321  OE1 GLN    21     -18.044   7.290  -2.382  1.00  0.00
ATOM    322  NE2 GLN    21     -19.298   7.528  -4.228  1.00  0.00
ATOM    323 HE21 GLN    21     -19.330   8.533  -4.128  1.00  0.00
ATOM    324 HE22 GLN    21     -19.770   7.076  -4.998  1.00  0.00
ATOM    325  C   GLN    21     -16.395   2.422  -2.327  1.00  0.00
ATOM    326  O   GLN    21     -15.471   2.110  -3.081  1.00  0.00
ATOM    327  N   LEU    22     -16.340   2.245  -1.012  1.00  0.00
ATOM    328  H   LEU    22     -17.047   2.637  -0.407  1.00  0.00
ATOM    329  CA  LEU    22     -15.201   1.565  -0.396  1.00  0.00
ATOM    330  HA  LEU    22     -14.275   1.960  -0.814  1.00  0.00
ATOM    331  CB  LEU    22     -15.181   1.772   1.122  1.00  0.00
ATOM    332  HB2 LEU    22     -16.222   1.644   1.420  1.00  0.00
ATOM    333  HB3 LEU    22     -14.569   1.010   1.605  1.00  0.00
ATOM    334  CG  LEU    22     -14.696   3.162   1.547  1.00  0.00
ATOM    335  HG  LEU    22     -15.103   3.905   0.861  1.00  0.00
ATOM    336  CD1 LEU    22     -15.152   3.474   2.959  1.00  0.00
ATOM    337 HD11 LEU    22     -14.744   2.732   3.646  1.00  0.00
ATOM    338 HD12 LEU    22     -14.798   4.465   3.245  1.00  0.00
ATOM    339 HD13 LEU    22     -16.241   3.451   3.004  1.00  0.00
ATOM    340  CD2 LEU    22     -13.183   3.284   1.414  1.00  0.00
ATOM    341 HD21 LEU    22     -12.895   3.118   0.376  1.00  0.00
ATOM    342 HD22 LEU    22     -12.870   4.281   1.722  1.00  0.00
ATOM    343 HD23 LEU    22     -12.701   2.540   2.048  1.00  0.00
ATOM    344  C   LEU    22     -15.194   0.078  -0.757  1.00  0.00
ATOM    345  O   LEU    22     -14.128  -0.497  -0.926  1.00  0.00
ATOM    346  N   GLN    23     -16.373  -0.533  -0.906  1.00  0.00
ATOM    347  H   GLN    23     -17.230  -0.065  -0.648  1.00  0.00
ATOM    348  CA  GLN    23     -16.456  -1.912  -1.412  1.00  0.00
ATOM    349  HA  GLN    23     -15.874  -2.567  -0.763  1.00  0.00
ATOM    350  CB  GLN    23     -17.899  -2.417  -1.449  1.00  0.00
ATOM    351  HB2 GLN    23     -18.493  -1.634  -1.921  1.00  0.00
ATOM    352  HB3 GLN    23     -17.904  -3.306  -2.079  1.00  0.00
ATOM    353  CG  GLN    23     -18.493  -2.754  -0.096  1.00  0.00
ATOM    354  HG2 GLN    23     -17.847  -3.452   0.438  1.00  0.00
ATOM    355  HG3 GLN    23     -18.576  -1.829   0.475  1.00  0.00
ATOM    356  CD  GLN    23     -19.872  -3.370  -0.224  1.00  0.00
ATOM    357  OE1 GLN    23     -20.880  -2.726   0.064  1.00  0.00
ATOM    358  NE2 GLN    23     -19.922  -4.617  -0.689  1.00  0.00
ATOM    359 HE21 GLN    23     -20.815  -5.077  -0.796  1.00  0.00
ATOM    360 HE22 GLN    23     -19.068  -5.097  -0.934  1.00  0.00
ATOM    361  C   GLN    23     -15.861  -2.017  -2.814  1.00  0.00
ATOM    362  O   GLN    23     -15.103  -2.940  -3.096  1.00  0.00
ATOM    363  N   TYR    24     -16.204  -1.065  -3.680  1.00  0.00
ATOM    364  H   TYR    24     -16.899  -0.380  -3.418  1.00  0.00
ATOM    365  CA  TYR    24     -15.664  -1.021  -5.044  1.00  0.00
ATOM    366  HA  TYR    24     -15.847  -1.967  -5.553  1.00  0.00
ATOM    367  CB  TYR    24     -16.351   0.103  -5.836  1.00  0.00
ATOM    368  HB2 TYR    24     -17.389  -0.220  -5.914  1.00  0.00
ATOM    369  HB3 TYR    24     -16.298   1.014  -5.241  1.00  0.00
ATOM    370  CG  TYR    24     -15.801   0.373  -7.220  1.00  0.00
ATOM    371  CD1 TYR    24     -14.769   1.288  -7.406  1.00  0.00
ATOM    372  HD1 TYR    24     -14.357   1.791  -6.532  1.00  0.00
ATOM    373  CE1 TYR    24     -14.266   1.563  -8.663  1.00  0.00
ATOM    374  HE1 TYR    24     -13.444   2.269  -8.786  1.00  0.00
ATOM    375  CZ  TYR    24     -14.802   0.929  -9.765  1.00  0.00
ATOM    376  OH  TYR    24     -14.291   1.220 -11.014  1.00  0.00
ATOM    377  HH  TYR    24     -13.581   1.866 -10.988  1.00  0.00
ATOM    378  CE2 TYR    24     -15.844   0.024  -9.614  1.00  0.00
ATOM    379  HE2 TYR    24     -16.271  -0.474 -10.485  1.00  0.00
ATOM    380  CD2 TYR    24     -16.342  -0.245  -8.346  1.00  0.00
ATOM    381  HD2 TYR    24     -17.167  -0.947  -8.222  1.00  0.00
ATOM    382  C   TYR    24     -14.141  -0.847  -5.033  1.00  0.00
ATOM    383  O   TYR    24     -13.431  -1.481  -5.813  1.00  0.00
ATOM    384  N   LEU    25     -13.639  -0.004  -4.133  1.00  0.00
ATOM    385  H   LEU    25     -14.252   0.560  -3.562  1.00  0.00
ATOM    386  CA  LEU    25     -12.193   0.203  -4.015  1.00  0.00
ATOM    387  HA  LEU    25     -11.783   0.470  -4.989  1.00  0.00
ATOM    388  CB  LEU    25     -11.879   1.328  -3.026  1.00  0.00
ATOM    389  HB2 LEU    25     -12.591   1.188  -2.213  1.00  0.00
ATOM    390  HB3 LEU    25     -10.864   1.222  -2.642  1.00  0.00
ATOM    391  CG  LEU    25     -12.054   2.726  -3.622  1.00  0.00
ATOM    392  HG  LEU    25     -12.923   2.717  -4.280  1.00  0.00
ATOM    393  CD1 LEU    25     -12.254   3.766  -2.532  1.00  0.00
ATOM    394 HD11 LEU    25     -11.385   3.776  -1.874  1.00  0.00
ATOM    395 HD12 LEU    25     -12.376   4.750  -2.985  1.00  0.00
ATOM    396 HD13 LEU    25     -13.145   3.521  -1.953  1.00  0.00
ATOM    397  CD2 LEU    25     -10.866   3.086  -4.504  1.00  0.00
ATOM    398 HD21 LEU    25     -10.784   2.364  -5.317  1.00  0.00
ATOM    399 HD22 LEU    25     -11.010   4.084  -4.919  1.00  0.00
ATOM    400 HD23 LEU    25      -9.953   3.069  -3.909  1.00  0.00
ATOM    401  C   LEU    25     -11.438  -1.078  -3.628  1.00  0.00
ATOM    402  O   LEU    25     -10.311  -1.286  -4.070  1.00  0.00
ATOM    403  N   LEU    26     -12.052  -1.934  -2.822  1.00  0.00
ATOM    404  H   LEU    26     -12.936  -1.696  -2.394  1.00  0.00
ATOM    405  CA  LEU    26     -11.438  -3.222  -2.480  1.00  0.00
ATOM    406  HA  LEU    26     -10.358  -3.103  -2.395  1.00  0.00
ATOM    407  CB  LEU    26     -11.980  -3.741  -1.145  1.00  0.00
ATOM    408  HB2 LEU    26     -11.697  -2.961  -0.438  1.00  0.00
ATOM    409  HB3 LEU    26     -13.067  -3.793  -1.211  1.00  0.00
ATOM    410  CG  LEU    26     -11.432  -5.089  -0.663  1.00  0.00
ATOM    411  HG  LEU    26     -11.672  -5.846  -1.410  1.00  0.00
ATOM    412  CD1 LEU    26      -9.923  -5.037  -0.461  1.00  0.00
ATOM    413 HD11 LEU    26      -9.682  -4.281   0.286  1.00  0.00
ATOM    414 HD12 LEU    26      -9.568  -6.010  -0.119  1.00  0.00
ATOM    415 HD13 LEU    26      -9.438  -4.784  -1.403  1.00  0.00
ATOM    416  CD2 LEU    26     -12.143  -5.499   0.618  1.00  0.00
ATOM    417 HD21 LEU    26     -13.212  -5.589   0.428  1.00  0.00
ATOM    418 HD22 LEU    26     -11.753  -6.458   0.960  1.00  0.00
ATOM    419 HD23 LEU    26     -11.973  -4.744   1.385  1.00  0.00
ATOM    420  C   LEU    26     -11.660  -4.271  -3.573  1.00  0.00
ATOM    421  O   LEU    26     -10.709  -4.897  -4.045  1.00  0.00
ATOM    422  N   ARG    27     -12.915  -4.460  -3.969  1.00  0.00
ATOM    423  H   ARG    27     -13.645  -3.859  -3.614  1.00  0.00
ATOM    424  CA  ARG    27     -13.292  -5.563  -4.854  1.00  0.00
ATOM    425  HA  ARG    27     -12.789  -6.479  -4.544  1.00  0.00
ATOM    426  CB  ARG    27     -14.804  -5.792  -4.793  1.00  0.00
ATOM    427  HB2 ARG    27     -15.286  -4.843  -5.030  1.00  0.00
ATOM    428  HB3 ARG    27     -15.052  -6.526  -5.559  1.00  0.00
ATOM    429  CG  ARG    27     -15.292  -6.284  -3.443  1.00  0.00
ATOM    430  HG2 ARG    27     -14.756  -7.200  -3.193  1.00  0.00
ATOM    431  HG3 ARG    27     -15.076  -5.521  -2.696  1.00  0.00
ATOM    432  CD  ARG    27     -16.787  -6.563  -3.464  1.00  0.00
ATOM    433  HD2 ARG    27     -17.316  -5.655  -3.755  1.00  0.00
ATOM    434  HD3 ARG    27     -16.994  -7.351  -4.187  1.00  0.00
ATOM    435  NE  ARG    27     -17.276  -6.989  -2.153  1.00  0.00
ATOM    436  HE  ARG    27     -16.645  -6.857  -1.375  1.00  0.00
ATOM    437  CZ  ARG    27     -18.474  -7.527  -1.917  1.00  0.00
ATOM    438  NH1 ARG    27     -19.345  -7.727  -2.905  1.00  0.00
ATOM    439 HH11 ARG    27     -19.099  -7.471  -3.851  1.00  0.00
ATOM    440 HH12 ARG    27     -20.247  -8.136  -2.705  1.00  0.00
ATOM    441  NH2 ARG    27     -18.805  -7.872  -0.677  1.00  0.00
ATOM    442 HH21 ARG    27     -18.149  -7.726   0.077  1.00  0.00
ATOM    443 HH22 ARG    27     -19.711  -8.279  -0.494  1.00  0.00
ATOM    444  C   ARG    27     -12.873  -5.378  -6.311  1.00  0.00
ATOM    445  O   ARG    27     -12.652  -6.362  -7.020  1.00  0.00
ATOM    446  N   VAL    28     -12.783  -4.132  -6.763  1.00  0.00
ATOM    447  H   VAL    28     -12.975  -3.358  -6.143  1.00  0.00
ATOM    448  CA  VAL    28     -12.475  -3.839  -8.165  1.00  0.00
ATOM    449  HA  VAL    28     -12.357  -4.752  -8.748  1.00  0.00
ATOM    450  CB  VAL    28     -13.581  -2.977  -8.816  1.00  0.00
ATOM    451  HB  VAL    28     -13.730  -2.083  -8.210  1.00  0.00
ATOM    452  CG1 VAL    28     -13.195  -2.572 -10.232  1.00  0.00
ATOM    453 HG11 VAL    28     -13.046  -3.465 -10.838  1.00  0.00
ATOM    454 HG12 VAL    28     -13.990  -1.966 -10.667  1.00  0.00
ATOM    455 HG13 VAL    28     -12.271  -1.993 -10.206  1.00  0.00
ATOM    456  CG2 VAL    28     -14.902  -3.730  -8.820  1.00  0.00
ATOM    457 HG21 VAL    28     -15.191  -3.965  -7.796  1.00  0.00
ATOM    458 HG22 VAL    28     -15.672  -3.112  -9.282  1.00  0.00
ATOM    459 HG23 VAL    28     -14.792  -4.655  -9.387  1.00  0.00
ATOM    460  C   VAL    28     -11.124  -3.142  -8.304  1.00  0.00
ATOM    461  O   VAL    28     -10.245  -3.627  -9.015  1.00  0.00
ATOM    462  N   VAL    29     -10.946  -2.016  -7.615  1.00  0.00
ATOM    463  H   VAL    29     -11.649  -1.680  -6.973  1.00  0.00
ATOM    464  CA  VAL    29      -9.747  -1.201  -7.822  1.00  0.00
ATOM    465  HA  VAL    29      -9.533  -1.084  -8.884  1.00  0.00
ATOM    466  CB  VAL    29      -9.863   0.198  -7.186  1.00  0.00
ATOM    467  HB  VAL    29     -10.025   0.094  -6.114  1.00  0.00
ATOM    468  CG1 VAL    29      -8.581   0.986  -7.433  1.00  0.00
ATOM    469 HG11 VAL    29      -8.419   1.090  -8.505  1.00  0.00
ATOM    470 HG12 VAL    29      -8.669   1.974  -6.981  1.00  0.00
ATOM    471 HG13 VAL    29      -7.738   0.457  -6.988  1.00  0.00
ATOM    472  CG2 VAL    29     -11.077   0.936  -7.740  1.00  0.00
ATOM    473 HG21 VAL    29     -11.981   0.370  -7.516  1.00  0.00
ATOM    474 HG22 VAL    29     -11.143   1.922  -7.281  1.00  0.00
ATOM    475 HG23 VAL    29     -10.975   1.045  -8.820  1.00  0.00
ATOM    476  C   VAL    29      -8.508  -1.902  -7.275  1.00  0.00
ATOM    477  O   VAL    29      -7.581  -2.205  -8.027  1.00  0.00
ATOM    478  N   LEU    30      -8.490  -2.161  -5.971  1.00  0.00
ATOM    479  H   LEU    30      -9.241  -1.866  -5.364  1.00  0.00
ATOM    480  CA  LEU    30      -7.320  -2.799  -5.367  1.00  0.00
ATOM    481  HA  LEU    30      -6.425  -2.241  -5.641  1.00  0.00
ATOM    482  CB  LEU    30      -7.424  -2.836  -3.841  1.00  0.00
ATOM    483  HB2 LEU    30      -7.683  -1.809  -3.585  1.00  0.00
ATOM    484  HB3 LEU    30      -8.227  -3.502  -3.526  1.00  0.00
ATOM    485  CG  LEU    30      -6.123  -3.229  -3.126  1.00  0.00
ATOM    486  HG  LEU    30      -5.289  -3.047  -3.804  1.00  0.00
ATOM    487  CD1 LEU    30      -5.921  -2.428  -1.847  1.00  0.00
ATOM    488 HD11 LEU    30      -6.754  -2.610  -1.168  1.00  0.00
ATOM    489 HD12 LEU    30      -4.990  -2.734  -1.369  1.00  0.00
ATOM    490 HD13 LEU    30      -5.873  -1.366  -2.087  1.00  0.00
ATOM    491  CD2 LEU    30      -6.087  -4.728  -2.858  1.00  0.00
ATOM    492 HD21 LEU    30      -6.146  -5.268  -3.803  1.00  0.00
ATOM    493 HD22 LEU    30      -5.157  -4.985  -2.351  1.00  0.00
ATOM    494 HD23 LEU    30      -6.932  -5.005  -2.228  1.00  0.00
ATOM    495  C   LEU    30      -7.101  -4.202  -5.932  1.00  0.00
ATOM    496  O   LEU    30      -5.962  -4.575  -6.233  1.00  0.00
ATOM    497  N   LYS    31      -8.184  -4.962  -6.090  1.00  0.00
ATOM    498  H   LYS    31      -9.086  -4.611  -5.804  1.00  0.00
ATOM    499  CA  LYS    31      -8.107  -6.326  -6.627  1.00  0.00
ATOM    500  HA  LYS    31      -7.495  -6.947  -5.973  1.00  0.00
ATOM    501  CB  LYS    31      -9.503  -6.944  -6.721  1.00  0.00
ATOM    502  HB2 LYS    31      -9.959  -6.853  -5.735  1.00  0.00
ATOM    503  HB3 LYS    31     -10.068  -6.350  -7.438  1.00  0.00
ATOM    504  CG  LYS    31      -9.513  -8.404  -7.152  1.00  0.00
ATOM    505  HG2 LYS    31      -8.829  -8.519  -7.993  1.00  0.00
ATOM    506  HG3 LYS    31      -9.165  -9.011  -6.316  1.00  0.00
ATOM    507  CD  LYS    31     -10.907  -8.862  -7.565  1.00  0.00
ATOM    508  HD2 LYS    31     -11.333  -8.104  -8.223  1.00  0.00
ATOM    509  HD3 LYS    31     -10.810  -9.802  -8.109  1.00  0.00
ATOM    510  CE  LYS    31     -11.819  -9.062  -6.366  1.00  0.00
ATOM    511  HE2 LYS    31     -11.610 -10.054  -5.967  1.00  0.00
ATOM    512  HE3 LYS    31     -11.546  -8.308  -5.627  1.00  0.00
ATOM    513  NZ  LYS    31     -13.276  -8.947  -6.679  1.00  0.00
ATOM    514  HZ1 LYS    31     -13.529  -9.645  -7.364  1.00  0.00
ATOM    515  HZ2 LYS    31     -13.814  -9.091  -5.837  1.00  0.00
ATOM    516  HZ3 LYS    31     -13.469  -8.027  -7.049  1.00  0.00
ATOM    517  C   LYS    31      -7.441  -6.356  -8.002  1.00  0.00
ATOM    518  O   LYS    31      -6.642  -7.248  -8.291  1.00  0.00
ATOM    519  N   THR    32      -7.777  -5.382  -8.845  1.00  0.00
ATOM    520  H   THR    32      -8.498  -4.723  -8.589  1.00  0.00
ATOM    521  CA  THR    32      -7.183  -5.279 -10.181  1.00  0.00
ATOM    522  HA  THR    32      -7.237  -6.241 -10.691  1.00  0.00
ATOM    523  CB  THR    32      -7.926  -4.226 -11.034  1.00  0.00
ATOM    524  HB  THR    32      -7.959  -3.291 -10.474  1.00  0.00
ATOM    525  CG2 THR    32      -7.227  -3.991 -12.377  1.00  0.00
ATOM    526 HG21 THR    32      -7.193  -4.925 -12.938  1.00  0.00
ATOM    527 HG22 THR    32      -7.778  -3.244 -12.949  1.00  0.00
ATOM    528 HG23 THR    32      -6.211  -3.637 -12.202  1.00  0.00
ATOM    529  OG1 THR    32      -9.264  -4.677 -11.273  1.00  0.00
ATOM    530  HG1 THR    32      -9.731  -4.026 -11.803  1.00  0.00
ATOM    531  C   THR    32      -5.684  -4.956 -10.115  1.00  0.00
ATOM    532  O   THR    32      -4.879  -5.594 -10.797  1.00  0.00
ATOM    533  N   LEU    33      -5.311  -3.987  -9.280  1.00  0.00
ATOM    534  H   LEU    33      -6.009  -3.459  -8.777  1.00  0.00
ATOM    535  CA  LEU    33      -3.902  -3.613  -9.116  1.00  0.00
ATOM    536  HA  LEU    33      -3.448  -3.469 -10.097  1.00  0.00
ATOM    537  CB  LEU    33      -3.764  -2.308  -8.316  1.00  0.00
ATOM    538  HB2 LEU    33      -4.657  -2.317  -7.690  1.00  0.00
ATOM    539  HB3 LEU    33      -2.878  -2.380  -7.685  1.00  0.00
ATOM    540  CG  LEU    33      -3.717  -1.006  -9.116  1.00  0.00
ATOM    541  HG  LEU    33      -2.870  -1.057  -9.800  1.00  0.00
ATOM    542  CD1 LEU    33      -4.990  -0.778  -9.903  1.00  0.00
ATOM    543 HD11 LEU    33      -5.836  -0.726  -9.219  1.00  0.00
ATOM    544 HD12 LEU    33      -4.913   0.158 -10.457  1.00  0.00
ATOM    545 HD13 LEU    33      -5.137  -1.602 -10.602  1.00  0.00
ATOM    546  CD2 LEU    33      -3.433   0.176  -8.193  1.00  0.00
ATOM    547 HD21 LEU    33      -2.473   0.028  -7.698  1.00  0.00
ATOM    548 HD22 LEU    33      -3.402   1.095  -8.778  1.00  0.00
ATOM    549 HD23 LEU    33      -4.220   0.249  -7.443  1.00  0.00
ATOM    550  C   LEU    33      -3.066  -4.699  -8.445  1.00  0.00
ATOM    551  O   LEU    33      -1.893  -4.865  -8.775  1.00  0.00
ATOM    552  N   TRP    34      -3.665  -5.430  -7.508  1.00  0.00
ATOM    553  H   TRP    34      -4.653  -5.306  -7.339  1.00  0.00
ATOM    554  CA  TRP    34      -2.928  -6.377  -6.665  1.00  0.00
ATOM    555  HA  TRP    34      -2.122  -5.862  -6.142  1.00  0.00
ATOM    556  CB  TRP    34      -3.861  -6.994  -5.634  1.00  0.00
ATOM    557  HB2 TRP    34      -4.422  -6.213  -5.120  1.00  0.00
ATOM    558  HB3 TRP    34      -4.555  -7.674  -6.127  1.00  0.00
ATOM    559  CG  TRP    34      -3.158  -7.793  -4.566  1.00  0.00
ATOM    560  CD1 TRP    34      -2.976  -9.171  -4.513  1.00  0.00
ATOM    561  HD1 TRP    34      -3.391  -9.741  -5.345  1.00  0.00
ATOM    562  NE1 TRP    34      -2.288  -9.533  -3.385  1.00  0.00
ATOM    563  HE1 TRP    34      -2.049 -10.486  -3.152  1.00  0.00
ATOM    564  CE2 TRP    34      -1.979  -8.442  -2.646  1.00  0.00
ATOM    565  CZ2 TRP    34      -1.300  -8.322  -1.445  1.00  0.00
ATOM    566  HZ2 TRP    34      -0.925  -9.221  -0.956  1.00  0.00
ATOM    567  CH2 TRP    34      -1.142  -7.035  -0.938  1.00  0.00
ATOM    568  HH2 TRP    34      -0.612  -6.900   0.005  1.00  0.00
ATOM    569  CZ3 TRP    34      -1.642  -5.910  -1.601  1.00  0.00
ATOM    570  HZ3 TRP    34      -1.500  -4.915  -1.180  1.00  0.00
ATOM    571  CE3 TRP    34      -2.331  -6.018  -2.808  1.00  0.00
ATOM    572  HE3 TRP    34      -2.710  -5.108  -3.274  1.00  0.00
ATOM    573  CD2 TRP    34      -2.511  -7.277  -3.356  1.00  0.00
ATOM    574  C   TRP    34      -2.266  -7.466  -7.454  1.00  0.00
ATOM    575  O   TRP    34      -1.171  -7.904  -7.105  1.00  0.00
ATOM    576  N   LYS    35      -2.922  -7.901  -8.526  1.00  0.00
ATOM    577  H   LYS    35      -3.800  -7.469  -8.777  1.00  0.00
ATOM    578  CA  LYS    35      -2.446  -9.026  -9.335  1.00  0.00
ATOM    579  HA  LYS    35      -1.711  -9.605  -8.775  1.00  0.00
ATOM    580  CB  LYS    35      -3.618  -9.941  -9.694  1.00  0.00
ATOM    581  HB2 LYS    35      -4.223  -9.402 -10.423  1.00  0.00
ATOM    582  HB3 LYS    35      -3.191 -10.828 -10.161  1.00  0.00
ATOM    583  CG  LYS    35      -4.492 -10.359  -8.521  1.00  0.00
ATOM    584  HG2 LYS    35      -4.466  -9.550  -7.791  1.00  0.00
ATOM    585  HG3 LYS    35      -5.509 -10.475  -8.897  1.00  0.00
ATOM    586  CD  LYS    35      -4.045 -11.655  -7.860  1.00  0.00
ATOM    587  HD2 LYS    35      -4.748 -11.879  -7.058  1.00  0.00
ATOM    588  HD3 LYS    35      -4.087 -12.444  -8.611  1.00  0.00
ATOM    589  CE  LYS    35      -2.641 -11.572  -7.291  1.00  0.00
ATOM    590  HE2 LYS    35      -1.949 -11.864  -8.082  1.00  0.00
ATOM    591  HE3 LYS    35      -2.459 -10.533  -7.016  1.00  0.00
ATOM    592  NZ  LYS    35      -2.432 -12.444  -6.103  1.00  0.00
ATOM    593  HZ1 LYS    35      -2.600 -13.407  -6.358  1.00  0.00
ATOM    594  HZ2 LYS    35      -1.482 -12.343  -5.775  1.00  0.00
ATOM    595  HZ3 LYS    35      -3.072 -12.173  -5.371  1.00  0.00
ATOM    596  C   LYS    35      -1.736  -8.594 -10.615  1.00  0.00
ATOM    597  O   LYS    35      -1.427  -9.426 -11.471  1.00  0.00
ATOM    598  N   HIE    36      -1.470  -7.300 -10.748  1.00  0.00
ATOM    599  H   HIE    36      -1.844  -6.638 -10.082  1.00  0.00
ATOM    600  CA  HIE    36      -0.650  -6.790 -11.844  1.00  0.00
ATOM    601  HA  HIE    36      -1.045  -7.133 -12.800  1.00  0.00
ATOM    602  CB  HIE    36      -0.662  -5.265 -11.829  1.00  0.00
ATOM    603  HB2 HIE    36      -1.675  -4.887 -11.695  1.00  0.00
ATOM    604  HB3 HIE    36      -0.032  -4.912 -11.013  1.00  0.00
ATOM    605  CG  HIE    36      -0.130  -4.634 -13.088  1.00  0.00
ATOM    606  ND1 HIE    36       1.185  -4.542 -13.355  1.00  0.00
ATOM    607  CE1 HIE    36       1.359  -3.929 -14.537  1.00  0.00
ATOM    608  HE1 HIE    36       2.358  -3.763 -14.940  1.00  0.00
ATOM    609  NE2 HIE    36       0.148  -3.615 -15.028  1.00  0.00
ATOM    610  HE2 HIE    36      -0.039  -3.144 -15.901  1.00  0.00
ATOM    611  CD2 HIE    36      -0.791  -4.034 -14.160  1.00  0.00
ATOM    612  HD2 HIE    36      -1.846  -3.869 -14.377  1.00  0.00
ATOM    613  C   HIE    36       0.753  -7.300 -11.663  1.00  0.00
ATOM    614  O   HIE    36       1.202  -7.479 -10.535  1.00  0.00
ATOM    615  N   GLN    37       1.459  -7.549 -12.764  1.00  0.00
ATOM    616  H   GLN    37       1.038  -7.444 -13.676  1.00  0.00
ATOM    617  CA  GLN    37       2.826  -8.083 -12.684  1.00  0.00
ATOM    618  HA  GLN    37       2.826  -8.977 -12.061  1.00  0.00
ATOM    619  CB  GLN    37       3.375  -8.451 -14.073  1.00  0.00
ATOM    620  HB2 GLN    37       4.343  -8.925 -13.906  1.00  0.00
ATOM    621  HB3 GLN    37       2.683  -9.180 -14.494  1.00  0.00
ATOM    622  CG  GLN    37       3.541  -7.287 -15.047  1.00  0.00
ATOM    623  HG2 GLN    37       2.551  -6.925 -15.327  1.00  0.00
ATOM    624  HG3 GLN    37       4.093  -6.487 -14.553  1.00  0.00
ATOM    625  CD  GLN    37       4.290  -7.684 -16.313  1.00  0.00
ATOM    626  OE1 GLN    37       3.824  -7.426 -17.428  1.00  0.00
ATOM    627  NE2 GLN    37       5.447  -8.317 -16.150  1.00  0.00
ATOM    628 HE21 GLN    37       5.981  -8.601 -16.958  1.00  0.00
ATOM    629 HE22 GLN    37       5.786  -8.510 -15.219  1.00  0.00
ATOM    630  C   GLN    37       3.799  -7.143 -11.971  1.00  0.00
ATOM    631  O   GLN    37       4.838  -7.584 -11.493  1.00  0.00
ATOM    632  N   PHE    38       3.470  -5.853 -11.903  1.00  0.00
ATOM    633  H   PHE    38       2.632  -5.523 -12.361  1.00  0.00
ATOM    634  CA  PHE    38       4.324  -4.872 -11.226  1.00  0.00
ATOM    635  HA  PHE    38       5.333  -5.272 -11.118  1.00  0.00
ATOM    636  CB  PHE    38       4.396  -3.572 -12.042  1.00  0.00
ATOM    637  HB2 PHE    38       3.376  -3.224 -12.205  1.00  0.00
ATOM    638  HB3 PHE    38       4.962  -2.802 -11.517  1.00  0.00
ATOM    639  CG  PHE    38       5.026  -3.717 -13.403  1.00  0.00
ATOM    640  CD1 PHE    38       5.928  -4.746 -13.697  1.00  0.00
ATOM    641  HD1 PHE    38       6.178  -5.473 -12.924  1.00  0.00
ATOM    642  CE1 PHE    38       6.502  -4.846 -14.954  1.00  0.00
ATOM    643  HE1 PHE    38       7.191  -5.661 -15.176  1.00  0.00
ATOM    644  CZ  PHE    38       6.200  -3.911 -15.926  1.00  0.00
ATOM    645  HZ  PHE    38       6.653  -3.986 -16.915  1.00  0.00
ATOM    646  CE2 PHE    38       5.324  -2.881 -15.644  1.00  0.00
ATOM    647  HE2 PHE    38       5.086  -2.145 -16.412  1.00  0.00
ATOM    648  CD2 PHE    38       4.748  -2.782 -14.389  1.00  0.00
ATOM    649  HD2 PHE    38       4.066  -1.962 -14.165  1.00  0.00
ATOM    650  C   PHE    38       3.879  -4.532  -9.797  1.00  0.00
ATOM    651  O   PHE    38       4.445  -3.631  -9.180  1.00  0.00
ATOM    652  N   ALA    39       2.892  -5.245  -9.265  1.00  0.00
ATOM    653  H   ALA    39       2.466  -5.998  -9.786  1.00  0.00
ATOM    654  CA  ALA    39       2.341  -4.913  -7.941  1.00  0.00
ATOM    655  HA  ALA    39       2.207  -3.831  -7.921  1.00  0.00
ATOM    656  CB  ALA    39       0.982  -5.576  -7.759  1.00  0.00
ATOM    657  HB1 ALA    39       1.102  -6.659  -7.768  1.00  0.00
ATOM    658  HB2 ALA    39       0.551  -5.266  -6.807  1.00  0.00
ATOM    659  HB3 ALA    39       0.320  -5.277  -8.572  1.00  0.00
ATOM    660  C   ALA    39       3.254  -5.294  -6.774  1.00  0.00
ATOM    661  O   ALA    39       3.221  -4.651  -5.722  1.00  0.00
ATOM    662  N   TRP    40       4.060  -6.339  -6.951  1.00  0.00
ATOM    663  H   TRP    40       4.070  -6.814  -7.842  1.00  0.00
ATOM    664  CA  TRP    40       4.770  -6.959  -5.823  1.00  0.00
ATOM    665  HA  TRP    40       4.049  -7.271  -5.067  1.00  0.00
ATOM    666  CB  TRP    40       5.565  -8.189  -6.280  1.00  0.00
ATOM    667  HB2 TRP    40       6.053  -8.678  -5.437  1.00  0.00
ATOM    668  HB3 TRP    40       4.881  -8.889  -6.759  1.00  0.00
ATOM    669  CG  TRP    40       6.640  -7.885  -7.281  1.00  0.00
ATOM    670  CD1 TRP    40       6.527  -7.843  -8.665  1.00  0.00
ATOM    671  HD1 TRP    40       5.543  -8.074  -9.075  1.00  0.00
ATOM    672  NE1 TRP    40       7.723  -7.507  -9.240  1.00  0.00
ATOM    673  HE1 TRP    40       7.867  -7.429 -10.237  1.00  0.00
ATOM    674  CE2 TRP    40       8.663  -7.306  -8.295  1.00  0.00
ATOM    675  CZ2 TRP    40      10.000  -6.953  -8.405  1.00  0.00
ATOM    676  HZ2 TRP    40      10.425  -6.796  -9.396  1.00  0.00
ATOM    677  CH2 TRP    40      10.720  -6.822  -7.220  1.00  0.00
ATOM    678  HH2 TRP    40      11.772  -6.541  -7.267  1.00  0.00
ATOM    679  CZ3 TRP    40      10.129  -7.040  -5.967  1.00  0.00
ATOM    680  HZ3 TRP    40      10.719  -6.938  -5.056  1.00  0.00
ATOM    681  CE3 TRP    40       8.788  -7.389  -5.841  1.00  0.00
ATOM    682  HE3 TRP    40       8.374  -7.518  -4.841  1.00  0.00
ATOM    683  CD2 TRP    40       8.032  -7.538  -6.999  1.00  0.00
ATOM    684  C   TRP    40       5.606  -6.039  -4.940  1.00  0.00
ATOM    685  O   TRP    40       5.594  -6.211  -3.725  1.00  0.00
ATOM    686  N   PRO    41       6.306  -5.028  -5.506  1.00  0.00
ATOM    687  CD  PRO    41       6.488  -4.585  -6.897  1.00  0.00
ATOM    688  HD2 PRO    41       5.687  -3.899  -7.174  1.00  0.00
ATOM    689  HD3 PRO    41       6.473  -5.448  -7.563  1.00  0.00
ATOM    690  CG  PRO    41       7.829  -3.918  -6.856  1.00  0.00
ATOM    691  HG2 PRO    41       7.922  -3.198  -7.669  1.00  0.00
ATOM    692  HG3 PRO    41       8.625  -4.659  -6.934  1.00  0.00
ATOM    693  CB  PRO    41       7.857  -3.245  -5.528  1.00  0.00
ATOM    694  HB2 PRO    41       7.363  -2.276  -5.596  1.00  0.00
ATOM    695  HB3 PRO    41       8.871  -3.110  -5.153  1.00  0.00
ATOM    696  CA  PRO    41       7.067  -4.171  -4.586  1.00  0.00
ATOM    697  HA  PRO    41       7.712  -4.820  -3.993  1.00  0.00
ATOM    698  C   PRO    41       6.187  -3.341  -3.656  1.00  0.00
ATOM    699  O   PRO    41       6.663  -2.875  -2.622  1.00  0.00
ATOM    700  N   PHE    42       4.921  -3.178  -4.034  1.00  0.00
ATOM    701  H   PHE    42       4.616  -3.623  -4.889  1.00  0.00
ATOM    702  CA  PHE    42       3.966  -2.342  -3.311  1.00  0.00
ATOM    703  HA  PHE    42       4.489  -1.648  -2.652  1.00  0.00
ATOM    704  CB  PHE    42       3.146  -1.533  -4.321  1.00  0.00
ATOM    705  HB2 PHE    42       2.549  -2.187  -4.956  1.00  0.00
ATOM    706  HB3 PHE    42       2.489  -0.849  -3.785  1.00  0.00
ATOM    707  CG  PHE    42       3.985  -0.693  -5.238  1.00  0.00
ATOM    708  CD1 PHE    42       4.416   0.566  -4.839  1.00  0.00
ATOM    709  HD1 PHE    42       4.132   0.942  -3.856  1.00  0.00
ATOM    710  CE1 PHE    42       5.200   1.342  -5.679  1.00  0.00
ATOM    711  HE1 PHE    42       5.526   2.333  -5.361  1.00  0.00
ATOM    712  CZ  PHE    42       5.571   0.856  -6.922  1.00  0.00
ATOM    713  HZ  PHE    42       6.190   1.466  -7.580  1.00  0.00
ATOM    714  CE2 PHE    42       5.158  -0.398  -7.329  1.00  0.00
ATOM    715  HE2 PHE    42       5.452  -0.783  -8.305  1.00  0.00
ATOM    716  CD2 PHE    42       4.366  -1.166  -6.490  1.00  0.00
ATOM    717  HD2 PHE    42       4.034  -2.155  -6.808  1.00  0.00
ATOM    718  C   PHE    42       3.023  -3.123  -2.391  1.00  0.00
ATOM    719  O   PHE    42       2.163  -2.532  -1.739  1.00  0.00
ATOM    720  N   GLN    43       3.198  -4.438  -2.302  1.00  0.00
ATOM    721  H   GLN    43       3.948  -4.880  -2.814  1.00  0.00
ATOM    722  CA  GLN    43       2.268  -5.290  -1.555  1.00  0.00
ATOM    723  HA  GLN    43       1.255  -4.898  -1.634  1.00  0.00
ATOM    724  CB  GLN    43       2.289  -6.711  -2.127  1.00  0.00
ATOM    725  HB2 GLN    43       3.328  -7.003  -2.274  1.00  0.00
ATOM    726  HB3 GLN    43       1.823  -7.377  -1.401  1.00  0.00
ATOM    727  CG  GLN    43       1.548  -6.804  -3.444  1.00  0.00
ATOM    728  HG2 GLN    43       0.501  -6.561  -3.263  1.00  0.00
ATOM    729  HG3 GLN    43       1.973  -6.080  -4.140  1.00  0.00
ATOM    730  CD  GLN    43       1.624  -8.179  -4.071  1.00  0.00
ATOM    731  OE1 GLN    43       2.458  -9.000  -3.696  1.00  0.00
ATOM    732  NE2 GLN    43       0.753  -8.435  -5.041  1.00  0.00
ATOM    733 HE21 GLN    43       0.758  -9.338  -5.495  1.00  0.00
ATOM    734 HE22 GLN    43       0.089  -7.727  -5.320  1.00  0.00
ATOM    735  C   GLN    43       2.521  -5.322  -0.047  1.00  0.00
ATOM    736  O   GLN    43       1.754  -5.927   0.704  1.00  0.00
ATOM    737  N   GLN    44       3.588  -4.662   0.392  1.00  0.00
ATOM    738  H   GLN    44       4.200  -4.217  -0.278  1.00  0.00
ATOM    739  CA  GLN    44       3.930  -4.572   1.803  1.00  0.00
ATOM    740  HA  GLN    44       3.020  -4.480   2.397  1.00  0.00
ATOM    741  CB  GLN    44       4.685  -5.825   2.258  1.00  0.00
ATOM    742  HB2 GLN    44       4.899  -5.691   3.318  1.00  0.00
ATOM    743  HB3 GLN    44       4.001  -6.664   2.130  1.00  0.00
ATOM    744  CG  GLN    44       5.979  -6.108   1.512  1.00  0.00
ATOM    745  HG2 GLN    44       6.589  -5.204   1.512  1.00  0.00
ATOM    746  HG3 GLN    44       6.507  -6.902   2.041  1.00  0.00
ATOM    747  CD  GLN    44       5.759  -6.546   0.075  1.00  0.00
ATOM    748  OE1 GLN    44       5.007  -7.488  -0.183  1.00  0.00
ATOM    749  NE2 GLN    44       6.406  -5.857  -0.867  1.00  0.00
ATOM    750 HE21 GLN    44       6.294  -6.109  -1.839  1.00  0.00
ATOM    751 HE22 GLN    44       7.006  -5.088  -0.604  1.00  0.00
ATOM    752  C   GLN    44       4.786  -3.329   2.005  1.00  0.00
ATOM    753  O   GLN    44       5.290  -2.765   1.029  1.00  0.00
ATOM    754  N   PRO    45       4.957  -2.891   3.263  1.00  0.00
ATOM    755  CD  PRO    45       4.278  -3.336   4.496  1.00  0.00
ATOM    756  HD2 PRO    45       4.709  -4.281   4.826  1.00  0.00
ATOM    757  HD3 PRO    45       3.215  -3.471   4.296  1.00  0.00
ATOM    758  CG  PRO    45       4.540  -2.215   5.461  1.00  0.00
ATOM    759  HG2 PRO    45       4.598  -2.601   6.478  1.00  0.00
ATOM    760  HG3 PRO    45       3.744  -1.473   5.399  1.00  0.00
ATOM    761  CB  PRO    45       5.836  -1.640   5.025  1.00  0.00
ATOM    762  HB2 PRO    45       6.653  -2.248   5.411  1.00  0.00
ATOM    763  HB3 PRO    45       5.976  -0.604   5.335  1.00  0.00
ATOM    764  CA  PRO    45       5.799  -1.727   3.502  1.00  0.00
ATOM    765  HA  PRO    45       5.322  -0.873   3.021  1.00  0.00
ATOM    766  C   PRO    45       7.214  -1.883   2.969  1.00  0.00
ATOM    767  O   PRO    45       7.749  -2.994   2.953  1.00  0.00
ATOM    768  N   VAL    46       7.816  -0.775   2.550  1.00  0.00
ATOM    769  H   VAL    46       7.298   0.088   2.474  1.00  0.00
ATOM    770  CA  VAL    46       9.223  -0.776   2.157  1.00  0.00
ATOM    771  HA  VAL    46       9.414  -1.461   1.331  1.00  0.00
ATOM    772  CB  VAL    46       9.707   0.631   1.752  1.00  0.00
ATOM    773  HB  VAL    46       9.453   1.335   2.544  1.00  0.00
ATOM    774  CG1 VAL    46      11.213   0.632   1.535  1.00  0.00
ATOM    775 HG11 VAL    46      11.467  -0.073   0.743  1.00  0.00
ATOM    776 HG12 VAL    46      11.539   1.632   1.250  1.00  0.00
ATOM    777 HG13 VAL    46      11.713   0.336   2.458  1.00  0.00
ATOM    778  CG2 VAL    46       8.969   1.113   0.506  1.00  0.00
ATOM    779 HG21 VAL    46       7.899   1.152   0.709  1.00  0.00
ATOM    780 HG22 VAL    46       9.324   2.108   0.236  1.00  0.00
ATOM    781 HG23 VAL    46       9.157   0.424  -0.318  1.00  0.00
ATOM    782  C   VAL    46      10.067  -1.297   3.319  1.00  0.00
ATOM    783  O   VAL    46       9.978  -0.790   4.441  1.00  0.00
ATOM    784  N   ASP    47      10.857  -2.332   3.049  1.00  0.00
ATOM    785  H   ASP    47      10.851  -2.740   2.126  1.00  0.00
ATOM    786  CA  ASP    47      11.706  -2.937   4.066  1.00  0.00
ATOM    787  HA  ASP    47      11.348  -2.663   5.059  1.00  0.00
ATOM    788  CB  ASP    47      11.684  -4.465   3.942  1.00  0.00
ATOM    789  HB2 ASP    47      10.641  -4.775   3.876  1.00  0.00
ATOM    790  HB3 ASP    47      12.202  -4.737   3.022  1.00  0.00
ATOM    791  CG  ASP    47      12.343  -5.158   5.115  1.00  0.00
ATOM    792  OD1 ASP    47      13.291  -4.591   5.693  1.00  0.00
ATOM    793  OD2 ASP    47      11.909  -6.281   5.455  1.00  0.00
ATOM    794  C   ASP    47      13.113  -2.381   3.896  1.00  0.00
ATOM    795  O   ASP    47      13.894  -2.871   3.087  1.00  0.00
ATOM    796  N   ALA    48      13.419  -1.345   4.669  1.00  0.00
ATOM    797  H   ALA    48      12.721  -0.978   5.300  1.00  0.00
ATOM    798  CA  ALA    48      14.706  -0.659   4.586  1.00  0.00
ATOM    799  HA  ALA    48      14.900  -0.448   3.534  1.00  0.00
ATOM    800  CB  ALA    48      14.640   0.663   5.345  1.00  0.00
ATOM    801  HB1 ALA    48      14.454   0.468   6.401  1.00  0.00
ATOM    802  HB2 ALA    48      15.585   1.194   5.234  1.00  0.00
ATOM    803  HB3 ALA    48      13.832   1.274   4.942  1.00  0.00
ATOM    804  C   ALA    48      15.865  -1.518   5.101  1.00  0.00
ATOM    805  O   ALA    48      17.017  -1.262   4.761  1.00  0.00
ATOM    806  N   VAL    49      15.561  -2.528   5.914  1.00  0.00
ATOM    807  H   VAL    49      14.611  -2.639   6.239  1.00  0.00
ATOM    808  CA  VAL    49      16.577  -3.458   6.411  1.00  0.00
ATOM    809  HA  VAL    49      17.495  -2.933   6.676  1.00  0.00
ATOM    810  CB  VAL    49      16.080  -4.241   7.649  1.00  0.00
ATOM    811  HB  VAL    49      15.159  -4.762   7.387  1.00  0.00
ATOM    812  CG1 VAL    49      17.124  -5.256   8.109  1.00  0.00
ATOM    813 HG11 VAL    49      18.045  -4.737   8.372  1.00  0.00
ATOM    814 HG12 VAL    49      16.749  -5.793   8.981  1.00  0.00
ATOM    815 HG13 VAL    49      17.323  -5.964   7.305  1.00  0.00
ATOM    816  CG2 VAL    49      15.743  -3.280   8.779  1.00  0.00
ATOM    817 HG21 VAL    49      14.960  -2.595   8.454  1.00  0.00
ATOM    818 HG22 VAL    49      15.395  -3.844   9.645  1.00  0.00
ATOM    819 HG23 VAL    49      16.633  -2.711   9.051  1.00  0.00
ATOM    820  C   VAL    49      16.975  -4.415   5.279  1.00  0.00
ATOM    821  O   VAL    49      18.153  -4.541   4.941  1.00  0.00
ATOM    822  N   LYS    50      15.987  -5.073   4.680  1.00  0.00
ATOM    823  H   LYS    50      15.043  -5.001   5.030  1.00  0.00
ATOM    824  CA  LYS    50      16.244  -5.979   3.554  1.00  0.00
ATOM    825  HA  LYS    50      16.935  -6.763   3.862  1.00  0.00
ATOM    826  CB  LYS    50      14.942  -6.632   3.082  1.00  0.00
ATOM    827  HB2 LYS    50      14.188  -5.848   3.015  1.00  0.00
ATOM    828  HB3 LYS    50      15.124  -7.046   2.090  1.00  0.00
ATOM    829  CG  LYS    50      14.447  -7.733   4.007  1.00  0.00
ATOM    830  HG2 LYS    50      15.257  -8.447   4.153  1.00  0.00
ATOM    831  HG3 LYS    50      14.183  -7.283   4.964  1.00  0.00
ATOM    832  CD  LYS    50      13.235  -8.450   3.434  1.00  0.00
ATOM    833  HD2 LYS    50      12.415  -7.737   3.350  1.00  0.00
ATOM    834  HD3 LYS    50      13.490  -8.828   2.444  1.00  0.00
ATOM    835  CE  LYS    50      12.810  -9.610   4.325  1.00  0.00
ATOM    836  HE2 LYS    50      13.551 -10.402   4.218  1.00  0.00
ATOM    837  HE3 LYS    50      12.806  -9.254   5.355  1.00  0.00
ATOM    838  NZ  LYS    50      11.462 -10.141   3.978  1.00  0.00
ATOM    839  HZ1 LYS    50      11.466 -10.471   3.023  1.00  0.00
ATOM    840  HZ2 LYS    50      11.231 -10.904   4.597  1.00  0.00
ATOM    841  HZ3 LYS    50      10.775  -9.407   4.077  1.00  0.00
ATOM    842  C   LYS    50      16.936  -5.280   2.381  1.00  0.00
ATOM    843  O   LYS    50      17.865  -5.829   1.786  1.00  0.00
ATOM    844  N   LEU    51      16.486  -4.069   2.056  1.00  0.00
ATOM    845  H   LEU    51      15.695  -3.682   2.552  1.00  0.00
ATOM    846  CA  LEU    51      17.055  -3.299   0.946  1.00  0.00
ATOM    847  HA  LEU    51      17.391  -3.978   0.162  1.00  0.00
ATOM    848  CB  LEU    51      16.006  -2.346   0.354  1.00  0.00
ATOM    849  HB2 LEU    51      15.702  -1.743   1.210  1.00  0.00
ATOM    850  HB3 LEU    51      16.494  -1.709  -0.384  1.00  0.00
ATOM    851  CG  LEU    51      14.771  -3.000  -0.273  1.00  0.00
ATOM    852  HG  LEU    51      14.307  -3.661   0.459  1.00  0.00
ATOM    853  CD1 LEU    51      13.769  -1.937  -0.703  1.00  0.00
ATOM    854 HD11 LEU    51      14.232  -1.276  -1.436  1.00  0.00
ATOM    855 HD12 LEU    51      12.897  -2.417  -1.147  1.00  0.00
ATOM    856 HD13 LEU    51      13.460  -1.356   0.166  1.00  0.00
ATOM    857  CD2 LEU    51      15.159  -3.888  -1.449  1.00  0.00
ATOM    858 HD21 LEU    51      15.832  -4.673  -1.106  1.00  0.00
ATOM    859 HD22 LEU    51      14.263  -4.340  -1.875  1.00  0.00
ATOM    860 HD23 LEU    51      15.659  -3.288  -2.209  1.00  0.00
ATOM    861  C   LEU    51      18.306  -2.506   1.344  1.00  0.00
ATOM    862  O   LEU    51      18.962  -1.930   0.484  1.00  0.00
ATOM    863  N   ASN    52      18.623  -2.480   2.641  1.00  0.00
ATOM    864  H   ASN    52      18.011  -2.942   3.297  1.00  0.00
ATOM    865  CA  ASN    52      19.759  -1.718   3.168  1.00  0.00
ATOM    866  HA  ASN    52      19.681  -1.650   4.253  1.00  0.00
ATOM    867  CB  ASN    52      21.088  -2.396   2.813  1.00  0.00
ATOM    868  HB2 ASN    52      21.003  -3.464   3.015  1.00  0.00
ATOM    869  HB3 ASN    52      21.279  -2.241   1.752  1.00  0.00
ATOM    870  CG  ASN    52      22.265  -1.843   3.605  1.00  0.00
ATOM    871  OD1 ASN    52      22.095  -1.168   4.621  1.00  0.00
ATOM    872  ND2 ASN    52      23.470  -2.136   3.139  1.00  0.00
ATOM    873 HD21 ASN    52      24.291  -1.798   3.621  1.00  0.00
ATOM    874 HD22 ASN    52      23.563  -2.697   2.304  1.00  0.00
ATOM    875  C   ASN    52      19.712  -0.264   2.693  1.00  0.00
ATOM    876  O   ASN    52      20.653   0.248   2.080  1.00  0.00
ATOM    877  N   LEU    53      18.587   0.385   2.991  1.00  0.00
ATOM    878  H   LEU    53      17.870  -0.107   3.505  1.00  0.00
ATOM    879  CA  LEU    53      18.333   1.769   2.603  1.00  0.00
ATOM    880  HA  LEU    53      19.206   2.173   2.091  1.00  0.00
ATOM    881  CB  LEU    53      17.127   1.856   1.659  1.00  0.00
ATOM    882  HB2 LEU    53      16.322   1.384   2.223  1.00  0.00
ATOM    883  HB3 LEU    53      16.896   2.911   1.510  1.00  0.00
ATOM    884  CG  LEU    53      17.267   1.168   0.300  1.00  0.00
ATOM    885  HG  LEU    53      17.454   0.106   0.455  1.00  0.00
ATOM    886  CD1 LEU    53      15.992   1.346  -0.516  1.00  0.00
ATOM    887 HD11 LEU    53      15.805   2.409  -0.672  1.00  0.00
ATOM    888 HD12 LEU    53      16.105   0.852  -1.481  1.00  0.00
ATOM    889 HD13 LEU    53      15.152   0.905   0.021  1.00  0.00
ATOM    890  CD2 LEU    53      18.470   1.721  -0.455  1.00  0.00
ATOM    891 HD21 LEU    53      19.376   1.546   0.126  1.00  0.00
ATOM    892 HD22 LEU    53      18.556   1.221  -1.420  1.00  0.00
ATOM    893 HD23 LEU    53      18.341   2.792  -0.611  1.00  0.00
ATOM    894  C   LEU    53      18.061   2.579   3.865  1.00  0.00
ATOM    895  O   LEU    53      16.913   2.918   4.155  1.00  0.00
ATOM    896  N   PRO    54      19.120   2.891   4.629  1.00  0.00
ATOM    897  CD  PRO    54      20.535   2.527   4.446  1.00  0.00
ATOM    898  HD2 PRO    54      20.814   2.647   3.399  1.00  0.00
ATOM    899  HD3 PRO    54      20.691   1.491   4.746  1.00  0.00
ATOM    900  CG  PRO    54      21.243   3.493   5.344  1.00  0.00
ATOM    901  HG2 PRO    54      21.421   4.433   4.823  1.00  0.00
ATOM    902  HG3 PRO    54      22.194   3.075   5.674  1.00  0.00
ATOM    903  CB  PRO    54      20.316   3.677   6.495  1.00  0.00
ATOM    904  HB2 PRO    54      20.474   4.646   6.970  1.00  0.00
ATOM    905  HB3 PRO    54      20.427   2.887   7.238  1.00  0.00
ATOM    906  CA  PRO    54      18.909   3.621   5.878  1.00  0.00
ATOM    907  HA  PRO    54      18.217   3.032   6.480  1.00  0.00
ATOM    908  C   PRO    54      18.351   5.032   5.693  1.00  0.00
ATOM    909  O   PRO    54      17.869   5.618   6.658  1.00  0.00
ATOM    910  N   ASP    55      18.402   5.574   4.479  1.00  0.00
ATOM    911  H   ASP    55      18.923   5.134   3.734  1.00  0.00
ATOM    912  CA  ASP    55      17.818   6.890   4.233  1.00  0.00
ATOM    913  HA  ASP    55      17.781   7.450   5.168  1.00  0.00
ATOM    914  CB  ASP    55      18.648   7.687   3.216  1.00  0.00
ATOM    915  HB2 ASP    55      18.302   8.719   3.273  1.00  0.00
ATOM    916  HB3 ASP    55      19.695   7.639   3.514  1.00  0.00
ATOM    917  CG  ASP    55      18.504   7.184   1.797  1.00  0.00
ATOM    918  OD1 ASP    55      18.079   6.031   1.593  1.00  0.00
ATOM    919  OD2 ASP    55      18.845   7.957   0.875  1.00  0.00
ATOM    920  C   ASP    55      16.347   6.862   3.819  1.00  0.00
ATOM    921  O   ASP    55      15.735   7.916   3.736  1.00  0.00
ATOM    922  N   TYR    56      15.769   5.686   3.566  1.00  0.00
ATOM    923  H   TYR    56      16.271   4.812   3.633  1.00  0.00
ATOM    924  CA  TYR    56      14.385   5.656   3.086  1.00  0.00
ATOM    925  HA  TYR    56      14.322   6.251   2.176  1.00  0.00
ATOM    926  CB  TYR    56      13.886   4.243   2.782  1.00  0.00
ATOM    927  HB2 TYR    56      14.586   3.828   2.057  1.00  0.00
ATOM    928  HB3 TYR    56      13.860   3.607   3.667  1.00  0.00
ATOM    929  CG  TYR    56      12.506   4.308   2.170  1.00  0.00
ATOM    930  CD1 TYR    56      12.342   4.538   0.807  1.00  0.00
ATOM    931  HD1 TYR    56      13.226   4.630   0.177  1.00  0.00
ATOM    932  CE1 TYR    56      11.077   4.650   0.247  1.00  0.00
ATOM    933  HE1 TYR    56      10.960   4.814  -0.824  1.00  0.00
ATOM    934  CZ  TYR    56       9.961   4.543   1.055  1.00  0.00
ATOM    935  OH  TYR    56       8.696   4.653   0.521  1.00  0.00
ATOM    936  HH  TYR    56       8.702   4.803  -0.427  1.00  0.00
ATOM    937  CE2 TYR    56      10.101   4.333   2.412  1.00  0.00
ATOM    938  HE2 TYR    56       9.220   4.252   3.049  1.00  0.00
ATOM    939  CD2 TYR    56      11.367   4.226   2.962  1.00  0.00
ATOM    940  HD2 TYR    56      11.483   4.073   4.035  1.00  0.00
ATOM    941  C   TYR    56      13.427   6.335   4.069  1.00  0.00
ATOM    942  O   TYR    56      12.641   7.205   3.686  1.00  0.00
ATOM    943  N   TYR    57      13.501   5.937   5.335  1.00  0.00
ATOM    944  H   TYR    57      14.095   5.159   5.586  1.00  0.00
ATOM    945  CA  TYR    57      12.617   6.496   6.363  1.00  0.00
ATOM    946  HA  TYR    57      11.695   6.857   5.906  1.00  0.00
ATOM    947  CB  TYR    57      12.263   5.423   7.394  1.00  0.00
ATOM    948  HB2 TYR    57      13.185   4.964   7.751  1.00  0.00
ATOM    949  HB3 TYR    57      11.762   5.921   8.224  1.00  0.00
ATOM    950  CG  TYR    57      11.354   4.353   6.825  1.00  0.00
ATOM    951  CD1 TYR    57      10.042   4.646   6.483  1.00  0.00
ATOM    952  HD1 TYR    57       9.675   5.661   6.635  1.00  0.00
ATOM    953  CE1 TYR    57       9.206   3.681   5.957  1.00  0.00
ATOM    954  HE1 TYR    57       8.179   3.936   5.695  1.00  0.00
ATOM    955  CZ  TYR    57       9.668   2.399   5.763  1.00  0.00
ATOM    956  OH  TYR    57       8.811   1.448   5.244  1.00  0.00
ATOM    957  HH  TYR    57       7.934   1.794   5.060  1.00  0.00
ATOM    958  CE2 TYR    57      10.971   2.077   6.088  1.00  0.00
ATOM    959  HE2 TYR    57      11.343   1.063   5.936  1.00  0.00
ATOM    960  CD2 TYR    57      11.809   3.053   6.612  1.00  0.00
ATOM    961  HD2 TYR    57      12.840   2.808   6.863  1.00  0.00
ATOM    962  C   TYR    57      13.171   7.780   7.005  1.00  0.00
ATOM    963  O   TYR    57      12.577   8.323   7.938  1.00  0.00
ATOM    964  N   LYS    58      14.294   8.270   6.484  1.00  0.00
ATOM    965  H   LYS    58      14.877   7.673   5.916  1.00  0.00
ATOM    966  CA  LYS    58      14.745   9.643   6.741  1.00  0.00
ATOM    967  HA  LYS    58      14.471   9.936   7.755  1.00  0.00
ATOM    968  CB  LYS    58      16.263   9.750   6.595  1.00  0.00
ATOM    969  HB2 LYS    58      16.516   9.447   5.579  1.00  0.00
ATOM    970  HB3 LYS    58      16.532  10.797   6.739  1.00  0.00
ATOM    971  CG  LYS    58      17.031   8.889   7.586  1.00  0.00
ATOM    972  HG2 LYS    58      16.673   9.129   8.587  1.00  0.00
ATOM    973  HG3 LYS    58      16.813   7.845   7.363  1.00  0.00
ATOM    974  CD  LYS    58      18.533   9.120   7.515  1.00  0.00
ATOM    975  HD2 LYS    58      18.883   8.845   6.520  1.00  0.00
ATOM    976  HD3 LYS    58      18.733  10.178   7.690  1.00  0.00
ATOM    977  CE  LYS    58      19.264   8.287   8.558  1.00  0.00
ATOM    978  HE2 LYS    58      18.831   8.518   9.531  1.00  0.00
ATOM    979  HE3 LYS    58      19.091   7.236   8.324  1.00  0.00
ATOM    980  NZ  LYS    58      20.734   8.554   8.591  1.00  0.00
ATOM    981  HZ1 LYS    58      20.895   9.527   8.808  1.00  0.00
ATOM    982  HZ2 LYS    58      21.166   7.976   9.298  1.00  0.00
ATOM    983  HZ3 LYS    58      21.136   8.340   7.689  1.00  0.00
ATOM    984  C   LYS    58      14.060  10.623   5.789  1.00  0.00
ATOM    985  O   LYS    58      13.799  11.773   6.151  1.00  0.00
ATOM    986  N   ILE    59      13.789  10.159   4.569  1.00  0.00
ATOM    987  H   ILE    59      14.063   9.212   4.352  1.00  0.00
ATOM    988  CA  ILE    59      13.159  10.957   3.517  1.00  0.00
ATOM    989  HA  ILE    59      13.318  12.024   3.678  1.00  0.00
ATOM    990  CB  ILE    59      13.722  10.554   2.133  1.00  0.00
ATOM    991  HB  ILE    59      13.660   9.471   2.036  1.00  0.00
ATOM    992  CG2 ILE    59      12.940  11.212   1.002  1.00  0.00
ATOM    993 HG21 ILE    59      13.002  12.296   1.099  1.00  0.00
ATOM    994 HG22 ILE    59      13.361  10.909   0.044  1.00  0.00
ATOM    995 HG23 ILE    59      11.896  10.903   1.054  1.00  0.00
ATOM    996  CG1 ILE    59      15.206  10.927   2.048  1.00  0.00
ATOM    997 HG12 ILE    59      15.265  12.008   1.921  1.00  0.00
ATOM    998 HG13 ILE    59      15.668  10.647   2.995  1.00  0.00
ATOM    999  CD1 ILE    59      15.935  10.245   0.912  1.00  0.00
ATOM   1000 HD11 ILE    59      15.474  10.525  -0.036  1.00  0.00
ATOM   1001 HD12 ILE    59      16.980  10.555   0.912  1.00  0.00
ATOM   1002 HD13 ILE    59      15.877   9.164   1.039  1.00  0.00
ATOM   1003  C   ILE    59      11.637  10.808   3.511  1.00  0.00
ATOM   1004  O   ILE    59      10.918  11.789   3.315  1.00  0.00
ATOM   1005  N   ILE    60      11.160   9.582   3.717  1.00  0.00
ATOM   1006  H   ILE    60      11.812   8.827   3.875  1.00  0.00
ATOM   1007  CA  ILE    60       9.731   9.269   3.683  1.00  0.00
ATOM   1008  HA  ILE    60       9.139  10.100   3.298  1.00  0.00
ATOM   1009  CB  ILE    60       9.471   8.009   2.824  1.00  0.00
ATOM   1010  HB  ILE    60      10.069   7.186   3.216  1.00  0.00
ATOM   1011  CG2 ILE    60       7.998   7.627   2.859  1.00  0.00
ATOM   1012 HG21 ILE    60       7.400   8.450   2.467  1.00  0.00
ATOM   1013 HG22 ILE    60       7.838   6.738   2.249  1.00  0.00
ATOM   1014 HG23 ILE    60       7.700   7.420   3.887  1.00  0.00
ATOM   1015  CG1 ILE    60       9.956   8.218   1.381  1.00  0.00
ATOM   1016 HG12 ILE    60      11.035   8.363   1.431  1.00  0.00
ATOM   1017 HG13 ILE    60       9.739   7.296   0.841  1.00  0.00
ATOM   1018  CD1 ILE    60       9.320   9.392   0.655  1.00  0.00
ATOM   1019 HD11 ILE    60       9.538  10.314   1.195  1.00  0.00
ATOM   1020 HD12 ILE    60       9.725   9.459  -0.354  1.00  0.00
ATOM   1021 HD13 ILE    60       8.241   9.248   0.604  1.00  0.00
ATOM   1022  C   ILE    60       9.192   9.056   5.100  1.00  0.00
ATOM   1023  O   ILE    60       9.411   8.006   5.711  1.00  0.00
ATOM   1024  N   LYS    61       8.494  10.064   5.624  1.00  0.00
ATOM   1025  H   LYS    61       8.362  10.907   5.084  1.00  0.00
ATOM   1026  CA  LYS    61       7.944  10.015   6.980  1.00  0.00
ATOM   1027  HA  LYS    61       8.461   9.252   7.562  1.00  0.00
ATOM   1028  CB  LYS    61       8.123  11.365   7.678  1.00  0.00
ATOM   1029  HB2 LYS    61       7.496  12.080   7.144  1.00  0.00
ATOM   1030  HB3 LYS    61       7.752  11.246   8.695  1.00  0.00
ATOM   1031  CG  LYS    61       9.549  11.875   7.717  1.00  0.00
ATOM   1032  HG2 LYS    61       9.918  11.947   6.695  1.00  0.00
ATOM   1033  HG3 LYS    61       9.548  12.865   8.174  1.00  0.00
ATOM   1034  CD  LYS    61      10.446  10.954   8.514  1.00  0.00
ATOM   1035  HD2 LYS    61       9.916  10.664   9.421  1.00  0.00
ATOM   1036  HD3 LYS    61      10.644  10.068   7.911  1.00  0.00
ATOM   1037  CE  LYS    61      11.758  11.617   8.884  1.00  0.00
ATOM   1038  HE2 LYS    61      12.234  11.981   7.974  1.00  0.00
ATOM   1039  HE3 LYS    61      11.549  12.458   9.545  1.00  0.00
ATOM   1040  NZ  LYS    61      12.665  10.663   9.570  1.00  0.00
ATOM   1041  HZ1 LYS    61      12.859   9.883   8.957  1.00  0.00
ATOM   1042  HZ2 LYS    61      13.529  11.129   9.805  1.00  0.00
ATOM   1043  HZ3 LYS    61      12.224  10.326  10.413  1.00  0.00
ATOM   1044  C   LYS    61       6.468   9.640   7.022  1.00  0.00
ATOM   1045  O   LYS    61       5.914   9.447   8.102  1.00  0.00
ATOM   1046  N   THR    62       5.822   9.560   5.861  1.00  0.00
ATOM   1047  H   THR    62       6.257   9.899   5.015  1.00  0.00
ATOM   1048  CA  THR    62       4.449   9.066   5.784  1.00  0.00
ATOM   1049  HA  THR    62       4.171   8.639   6.748  1.00  0.00
ATOM   1050  CB  THR    62       3.452  10.182   5.436  1.00  0.00
ATOM   1051  HB  THR    62       2.471   9.739   5.259  1.00  0.00
ATOM   1052  CG2 THR    62       3.356  11.184   6.574  1.00  0.00
ATOM   1053 HG21 THR    62       4.336  11.628   6.752  1.00  0.00
ATOM   1054 HG22 THR    62       2.646  11.968   6.311  1.00  0.00
ATOM   1055 HG23 THR    62       3.019  10.677   7.478  1.00  0.00
ATOM   1056  OG1 THR    62       3.882  10.861   4.257  1.00  0.00
ATOM   1057  HG1 THR    62       3.257  11.557   4.042  1.00  0.00
ATOM   1058  C   THR    62       4.386   7.923   4.770  1.00  0.00
ATOM   1059  O   THR    62       3.820   8.069   3.688  1.00  0.00
ATOM   1060  N   PRO    63       4.982   6.773   5.120  1.00  0.00
ATOM   1061  CD  PRO    63       5.620   6.417   6.404  1.00  0.00
ATOM   1062  HD2 PRO    63       4.989   6.748   7.228  1.00  0.00
ATOM   1063  HD3 PRO    63       6.593   6.903   6.473  1.00  0.00
ATOM   1064  CG  PRO    63       5.730   4.925   6.328  1.00  0.00
ATOM   1065  HG2 PRO    63       4.843   4.467   6.764  1.00  0.00
ATOM   1066  HG3 PRO    63       6.615   4.593   6.872  1.00  0.00
ATOM   1067  CB  PRO    63       5.848   4.609   4.883  1.00  0.00
ATOM   1068  HB2 PRO    63       5.458   3.608   4.701  1.00  0.00
ATOM   1069  HB3 PRO    63       6.867   4.677   4.500  1.00  0.00
ATOM   1070  CA  PRO    63       4.963   5.644   4.194  1.00  0.00
ATOM   1071  HA  PRO    63       5.360   5.989   3.239  1.00  0.00
ATOM   1072  C   PRO    63       3.569   5.077   3.986  1.00  0.00
ATOM   1073  O   PRO    63       2.699   5.193   4.854  1.00  0.00
ATOM   1074  N   MET    64       3.366   4.467   2.827  1.00  0.00
ATOM   1075  H   MET    64       4.076   4.497   2.110  1.00  0.00
ATOM   1076  CA  MET    64       2.116   3.784   2.532  1.00  0.00
ATOM   1077  HA  MET    64       1.756   3.272   3.424  1.00  0.00
ATOM   1078  CB  MET    64       1.050   4.785   2.078  1.00  0.00
ATOM   1079  HB2 MET    64       1.029   5.579   2.823  1.00  0.00
ATOM   1080  HB3 MET    64       1.388   5.191   1.124  1.00  0.00
ATOM   1081  CG  MET    64      -0.350   4.203   1.915  1.00  0.00
ATOM   1082  HG2 MET    64      -1.014   5.043   1.713  1.00  0.00
ATOM   1083  HG3 MET    64      -0.316   3.549   1.043  1.00  0.00
ATOM   1084  SD  MET    64      -0.980   3.274   3.327  1.00  0.00
ATOM   1085  CE  MET    64      -0.906   4.534   4.599  1.00  0.00
ATOM   1086  HE1 MET    64      -1.533   5.378   4.312  1.00  0.00
ATOM   1087  HE2 MET    64      -1.264   4.120   5.542  1.00  0.00
ATOM   1088  HE3 MET    64       0.123   4.871   4.718  1.00  0.00
ATOM   1089  C   MET    64       2.376   2.738   1.461  1.00  0.00
ATOM   1090  O   MET    64       3.276   2.891   0.636  1.00  0.00
ATOM   1091  N   ASP    65       1.591   1.668   1.508  1.00  0.00
ATOM   1092  H   ASP    65       0.881   1.612   2.224  1.00  0.00
ATOM   1093  CA  ASP    65       1.723   0.559   0.581  1.00  0.00
ATOM   1094  HA  ASP    65       2.096   0.916  -0.379  1.00  0.00
ATOM   1095  CB  ASP    65       2.707  -0.468   1.135  1.00  0.00
ATOM   1096  HB2 ASP    65       2.887  -1.242   0.389  1.00  0.00
ATOM   1097  HB3 ASP    65       3.635   0.070   1.333  1.00  0.00
ATOM   1098  CG  ASP    65       2.214  -1.103   2.410  1.00  0.00
ATOM   1099  OD1 ASP    65       2.347  -0.478   3.483  1.00  0.00
ATOM   1100  OD2 ASP    65       1.657  -2.215   2.335  1.00  0.00
ATOM   1101  C   ASP    65       0.357  -0.079   0.376  1.00  0.00
ATOM   1102  O   ASP    65      -0.568   0.167   1.156  1.00  0.00
ATOM   1103  N   MET    66       0.229  -0.901  -0.664  1.00  0.00
ATOM   1104  H   MET    66       1.010  -1.070  -1.282  1.00  0.00
ATOM   1105  CA  MET    66      -1.059  -1.529  -0.983  1.00  0.00
ATOM   1106  HA  MET    66      -1.845  -0.776  -0.929  1.00  0.00
ATOM   1107  CB  MET    66      -1.063  -2.141  -2.390  1.00  0.00
ATOM   1108  HB2 MET    66      -0.137  -2.708  -2.489  1.00  0.00
ATOM   1109  HB3 MET    66      -1.912  -2.824  -2.433  1.00  0.00
ATOM   1110  CG  MET    66      -1.165  -1.139  -3.520  1.00  0.00
ATOM   1111  HG2 MET    66      -1.786  -0.305  -3.194  1.00  0.00
ATOM   1112  HG3 MET    66      -0.165  -0.776  -3.758  1.00  0.00
ATOM   1113  SD  MET    66      -1.893  -1.879  -4.996  1.00  0.00
ATOM   1114  CE  MET    66      -0.617  -3.064  -5.419  1.00  0.00
ATOM   1115  HE1 MET    66      -0.483  -3.764  -4.594  1.00  0.00
ATOM   1116  HE2 MET    66      -0.911  -3.611  -6.315  1.00  0.00
ATOM   1117  HE3 MET    66       0.320  -2.539  -5.605  1.00  0.00
ATOM   1118  C   MET    66      -1.465  -2.603   0.016  1.00  0.00
ATOM   1119  O   MET    66      -2.656  -2.876   0.178  1.00  0.00
ATOM   1120  N   GLY    67      -0.494  -3.238   0.668  1.00  0.00
ATOM   1121  H   GLY    67       0.478  -3.059   0.461  1.00  0.00
ATOM   1122  CA  GLY    67      -0.811  -4.214   1.702  1.00  0.00
ATOM   1123  HA2 GLY    67      -1.442  -4.999   1.285  1.00  0.00
ATOM   1124  HA3 GLY    67       0.109  -4.654   2.086  1.00  0.00
ATOM   1125  C   GLY    67      -1.552  -3.540   2.846  1.00  0.00
ATOM   1126  O   GLY    67      -2.556  -4.047   3.338  1.00  0.00
ATOM   1127  N   THR    68      -1.050  -2.376   3.249  1.00  0.00
ATOM   1128  H   THR    68      -0.175  -2.048   2.865  1.00  0.00
ATOM   1129  CA  THR    68      -1.699  -1.569   4.281  1.00  0.00
ATOM   1130  HA  THR    68      -1.871  -2.162   5.179  1.00  0.00
ATOM   1131  CB  THR    68      -0.826  -0.361   4.650  1.00  0.00
ATOM   1132  HB  THR    68      -0.614   0.205   3.743  1.00  0.00
ATOM   1133  CG2 THR    68      -1.529   0.543   5.663  1.00  0.00
ATOM   1134 HG21 THR    68      -1.740  -0.023   6.570  1.00  0.00
ATOM   1135 HG22 THR    68      -0.885   1.389   5.904  1.00  0.00
ATOM   1136 HG23 THR    68      -2.463   0.908   5.237  1.00  0.00
ATOM   1137  OG1 THR    68       0.408  -0.839   5.202  1.00  0.00
ATOM   1138  HG1 THR    68       0.963  -0.092   5.437  1.00  0.00
ATOM   1139  C   THR    68      -3.079  -1.095   3.833  1.00  0.00
ATOM   1140  O   THR    68      -4.036  -1.146   4.606  1.00  0.00
ATOM   1141  N   ILE    69      -3.180  -0.642   2.587  1.00  0.00
ATOM   1142  H   ILE    69      -2.367  -0.565   1.994  1.00  0.00
ATOM   1143  CA  ILE    69      -4.468  -0.172   2.066  1.00  0.00
ATOM   1144  HA  ILE    69      -4.889   0.566   2.749  1.00  0.00
ATOM   1145  CB  ILE    69      -4.327   0.449   0.663  1.00  0.00
ATOM   1146  HB  ILE    69      -3.808  -0.257   0.014  1.00  0.00
ATOM   1147  CG2 ILE    69      -5.697   0.765   0.078  1.00  0.00
ATOM   1148 HG21 ILE    69      -6.216   1.471   0.727  1.00  0.00
ATOM   1149 HG22 ILE    69      -5.578   1.203  -0.913  1.00  0.00
ATOM   1150 HG23 ILE    69      -6.280  -0.153   0.001  1.00  0.00
ATOM   1151  CG1 ILE    69      -3.489   1.726   0.738  1.00  0.00
ATOM   1152 HG12 ILE    69      -4.124   2.503   1.162  1.00  0.00
ATOM   1153 HG13 ILE    69      -2.658   1.526   1.414  1.00  0.00
ATOM   1154  CD1 ILE    69      -2.950   2.190  -0.602  1.00  0.00
ATOM   1155 HD11 ILE    69      -3.780   2.390  -1.279  1.00  0.00
ATOM   1156 HD12 ILE    69      -2.367   3.101  -0.464  1.00  0.00
ATOM   1157 HD13 ILE    69      -2.314   1.413  -1.028  1.00  0.00
ATOM   1158  C   ILE    69      -5.490  -1.314   2.035  1.00  0.00
ATOM   1159  O   ILE    69      -6.644  -1.130   2.427  1.00  0.00
ATOM   1160  N   LYS    70      -5.051  -2.487   1.589  1.00  0.00
ATOM   1161  H   LYS    70      -4.112  -2.557   1.226  1.00  0.00
ATOM   1162  CA  LYS    70      -5.902  -3.677   1.547  1.00  0.00
ATOM   1163  HA  LYS    70      -6.782  -3.487   0.932  1.00  0.00
ATOM   1164  CB  LYS    70      -5.128  -4.849   0.942  1.00  0.00
ATOM   1165  HB2 LYS    70      -4.789  -4.522  -0.041  1.00  0.00
ATOM   1166  HB3 LYS    70      -4.265  -5.015   1.587  1.00  0.00
ATOM   1167  CG  LYS    70      -5.912  -6.144   0.802  1.00  0.00
ATOM   1168  HG2 LYS    70      -6.100  -6.562   1.791  1.00  0.00
ATOM   1169  HG3 LYS    70      -6.862  -5.941   0.307  1.00  0.00
ATOM   1170  CD  LYS    70      -5.113  -7.139  -0.024  1.00  0.00
ATOM   1171  HD2 LYS    70      -4.943  -6.697  -1.006  1.00  0.00
ATOM   1172  HD3 LYS    70      -4.156  -7.295   0.474  1.00  0.00
ATOM   1173  CE  LYS    70      -5.822  -8.470  -0.185  1.00  0.00
ATOM   1174  HE2 LYS    70      -6.857  -8.272  -0.462  1.00  0.00
ATOM   1175  HE3 LYS    70      -5.330  -9.022  -0.986  1.00  0.00
ATOM   1176  NZ  LYS    70      -5.789  -9.275   1.064  1.00  0.00
ATOM   1177  HZ1 LYS    70      -6.245  -8.764   1.806  1.00  0.00
ATOM   1178  HZ2 LYS    70      -6.271 -10.150   0.913  1.00  0.00
ATOM   1179  HZ3 LYS    70      -4.830  -9.459   1.322  1.00  0.00
ATOM   1180  C   LYS    70      -6.420  -4.034   2.942  1.00  0.00
ATOM   1181  O   LYS    70      -7.611  -4.273   3.126  1.00  0.00
ATOM   1182  N   LYS    71      -5.523  -4.063   3.922  1.00  0.00
ATOM   1183  H   LYS    71      -4.542  -3.934   3.719  1.00  0.00
ATOM   1184  CA  LYS    71      -5.915  -4.353   5.302  1.00  0.00
ATOM   1185  HA  LYS    71      -6.461  -5.296   5.339  1.00  0.00
ATOM   1186  CB  LYS    71      -4.682  -4.467   6.200  1.00  0.00
ATOM   1187  HB2 LYS    71      -4.095  -3.560   6.056  1.00  0.00
ATOM   1188  HB3 LYS    71      -5.038  -4.509   7.229  1.00  0.00
ATOM   1189  CG  LYS    71      -3.812  -5.685   5.913  1.00  0.00
ATOM   1190  HG2 LYS    71      -4.263  -6.559   6.383  1.00  0.00
ATOM   1191  HG3 LYS    71      -3.763  -5.838   4.835  1.00  0.00
ATOM   1192  CD  LYS    71      -2.404  -5.485   6.462  1.00  0.00
ATOM   1193  HD2 LYS    71      -1.913  -4.716   5.865  1.00  0.00
ATOM   1194  HD3 LYS    71      -2.487  -5.146   7.494  1.00  0.00
ATOM   1195  CE  LYS    71      -1.586  -6.761   6.413  1.00  0.00
ATOM   1196  HE2 LYS    71      -2.153  -7.556   6.897  1.00  0.00
ATOM   1197  HE3 LYS    71      -1.412  -7.022   5.369  1.00  0.00
ATOM   1198  NZ  LYS    71      -0.281  -6.594   7.105  1.00  0.00
ATOM   1199  HZ1 LYS    71      -0.441  -6.352   8.072  1.00  0.00
ATOM   1200  HZ2 LYS    71       0.240  -7.458   7.055  1.00  0.00
ATOM   1201  HZ3 LYS    71       0.246  -5.858   6.657  1.00  0.00
ATOM   1202  C   LYS    71      -6.877  -3.296   5.848  1.00  0.00
ATOM   1203  O   LYS    71      -7.849  -3.627   6.529  1.00  0.00
ATOM   1204  N   ARG    72      -6.618  -2.030   5.538  1.00  0.00
ATOM   1205  H   ARG    72      -5.761  -1.783   5.063  1.00  0.00
ATOM   1206  CA  ARG    72      -7.506  -0.955   5.963  1.00  0.00
ATOM   1207  HA  ARG    72      -7.639  -0.996   7.044  1.00  0.00
ATOM   1208  CB  ARG    72      -6.926   0.409   5.593  1.00  0.00
ATOM   1209  HB2 ARG    72      -6.564   0.358   4.566  1.00  0.00
ATOM   1210  HB3 ARG    72      -7.723   1.149   5.661  1.00  0.00
ATOM   1211  CG  ARG    72      -5.786   0.807   6.511  1.00  0.00
ATOM   1212  HG2 ARG    72      -6.176   0.832   7.529  1.00  0.00
ATOM   1213  HG3 ARG    72      -5.017   0.038   6.435  1.00  0.00
ATOM   1214  CD  ARG    72      -5.187   2.156   6.167  1.00  0.00
ATOM   1215  HD2 ARG    72      -4.643   2.096   5.224  1.00  0.00
ATOM   1216  HD3 ARG    72      -5.973   2.907   6.085  1.00  0.00
ATOM   1217  NE  ARG    72      -4.258   2.563   7.220  1.00  0.00
ATOM   1218  HE  ARG    72      -4.002   1.848   7.885  1.00  0.00
ATOM   1219  CZ  ARG    72      -3.733   3.778   7.360  1.00  0.00
ATOM   1220  NH1 ARG    72      -4.017   4.751   6.503  1.00  0.00
ATOM   1221 HH11 ARG    72      -4.641   4.572   5.729  1.00  0.00
ATOM   1222 HH12 ARG    72      -3.608   5.666   6.629  1.00  0.00
ATOM   1223  NH2 ARG    72      -2.913   4.022   8.382  1.00  0.00
ATOM   1224 HH21 ARG    72      -2.697   3.286   9.039  1.00  0.00
ATOM   1225 HH22 ARG    72      -2.512   4.942   8.495  1.00  0.00
ATOM   1226  C   ARG    72      -8.910  -1.138   5.395  1.00  0.00
ATOM   1227  O   ARG    72      -9.889  -1.012   6.124  1.00  0.00
ATOM   1228  N   LEU    73      -9.006  -1.475   4.111  1.00  0.00
ATOM   1229  H   LEU    73      -8.183  -1.507   3.526  1.00  0.00
ATOM   1230  CA  LEU    73     -10.306  -1.736   3.495  1.00  0.00
ATOM   1231  HA  LEU    73     -10.966  -0.886   3.664  1.00  0.00
ATOM   1232  CB  LEU    73     -10.166  -1.954   1.986  1.00  0.00
ATOM   1233  HB2 LEU    73      -9.315  -2.632   1.913  1.00  0.00
ATOM   1234  HB3 LEU    73     -11.057  -2.449   1.600  1.00  0.00
ATOM   1235  CG  LEU    73      -9.885  -0.692   1.161  1.00  0.00
ATOM   1236  HG  LEU    73      -9.164  -0.077   1.698  1.00  0.00
ATOM   1237  CD1 LEU    73      -9.326  -1.048  -0.212  1.00  0.00
ATOM   1238 HD11 LEU    73     -10.047  -1.663  -0.750  1.00  0.00
ATOM   1239 HD12 LEU    73      -9.136  -0.134  -0.775  1.00  0.00
ATOM   1240 HD13 LEU    73      -8.394  -1.601  -0.093  1.00  0.00
ATOM   1241  CD2 LEU    73     -11.132   0.177   1.039  1.00  0.00
ATOM   1242 HD21 LEU    73     -11.464   0.478   2.032  1.00  0.00
ATOM   1243 HD22 LEU    73     -10.901   1.064   0.448  1.00  0.00
ATOM   1244 HD23 LEU    73     -11.923  -0.389   0.548  1.00  0.00
ATOM   1245  C   LEU    73     -10.989  -2.939   4.151  1.00  0.00
ATOM   1246  O   LEU    73     -12.184  -2.897   4.448  1.00  0.00
ATOM   1247  N   GLU    74     -10.215  -3.997   4.391  1.00  0.00
ATOM   1248  H   GLU    74      -9.251  -3.984   4.092  1.00  0.00
ATOM   1249  CA  GLU    74     -10.734  -5.216   5.008  1.00  0.00
ATOM   1250  HA  GLU    74     -11.591  -5.583   4.442  1.00  0.00
ATOM   1251  CB  GLU    74      -9.654  -6.305   5.024  1.00  0.00
ATOM   1252  HB2 GLU    74      -8.742  -5.857   5.419  1.00  0.00
ATOM   1253  HB3 GLU    74      -9.992  -7.093   5.697  1.00  0.00
ATOM   1254  CG  GLU    74      -9.374  -6.896   3.649  1.00  0.00
ATOM   1255  HG2 GLU    74     -10.238  -7.506   3.383  1.00  0.00
ATOM   1256  HG3 GLU    74      -9.286  -6.066   2.948  1.00  0.00
ATOM   1257  CD  GLU    74      -8.114  -7.748   3.588  1.00  0.00
ATOM   1258  OE1 GLU    74      -7.289  -7.700   4.518  1.00  0.00
ATOM   1259  OE2 GLU    74      -7.946  -8.471   2.590  1.00  0.00
ATOM   1260  C   GLU    74     -11.264  -4.970   6.421  1.00  0.00
ATOM   1261  O   GLU    74     -12.219  -5.625   6.847  1.00  0.00
ATOM   1262  N   ASN    75     -10.668  -4.003   7.119  1.00  0.00
ATOM   1263  H   ASN    75      -9.912  -3.489   6.689  1.00  0.00
ATOM   1264  CA  ASN    75     -11.027  -3.682   8.498  1.00  0.00
ATOM   1265  HA  ASN    75     -11.530  -4.529   8.963  1.00  0.00
ATOM   1266  CB  ASN    75      -9.758  -3.367   9.297  1.00  0.00
ATOM   1267  HB2 ASN    75      -9.244  -2.529   8.825  1.00  0.00
ATOM   1268  HB3 ASN    75     -10.042  -3.092  10.313  1.00  0.00
ATOM   1269  CG  ASN    75      -8.807  -4.543   9.362  1.00  0.00
ATOM   1270  OD1 ASN    75      -9.235  -5.695   9.328  1.00  0.00
ATOM   1271  ND2 ASN    75      -7.513  -4.258   9.457  1.00  0.00
ATOM   1272 HD21 ASN    75      -6.836  -5.007   9.504  1.00  0.00
ATOM   1273 HD22 ASN    75      -7.211  -3.294   9.482  1.00  0.00
ATOM   1274  C   ASN    75     -11.998  -2.513   8.625  1.00  0.00
ATOM   1275  O   ASN    75     -12.248  -2.045   9.734  1.00  0.00
ATOM   1276  N   ASN    76     -12.553  -2.066   7.497  1.00  0.00
ATOM   1277  H   ASN    76     -12.313  -2.517   6.626  1.00  0.00
ATOM   1278  CA  ASN    76     -13.434  -0.888   7.453  1.00  0.00
ATOM   1279  HA  ASN    76     -13.609  -0.598   6.417  1.00  0.00
ATOM   1280  CB  ASN    76     -14.788  -1.198   8.112  1.00  0.00
ATOM   1281  HB2 ASN    76     -14.584  -1.686   9.065  1.00  0.00
ATOM   1282  HB3 ASN    76     -15.326  -0.267   8.289  1.00  0.00
ATOM   1283  CG  ASN    76     -15.667  -2.115   7.275  1.00  0.00
ATOM   1284  OD1 ASN    76     -15.370  -2.427   6.120  1.00  0.00
ATOM   1285  ND2 ASN    76     -16.780  -2.532   7.861  1.00  0.00
ATOM   1286 HD21 ASN    76     -17.411  -3.143   7.363  1.00  0.00
ATOM   1287 HD22 ASN    76     -16.992  -2.236   8.803  1.00  0.00
ATOM   1288  C   ASN    76     -12.800   0.354   8.101  1.00  0.00
ATOM   1289  O   ASN    76     -13.491   1.173   8.705  1.00  0.00
ATOM   1290  N   TYR    77     -11.486   0.491   7.957  1.00  0.00
ATOM   1291  H   TYR    77     -10.976  -0.200   7.426  1.00  0.00
ATOM   1292  CA  TYR    77     -10.733   1.577   8.585  1.00  0.00
ATOM   1293  HA  TYR    77     -10.957   1.630   9.650  1.00  0.00
ATOM   1294  CB  TYR    77      -9.231   1.310   8.412  1.00  0.00
ATOM   1295  HB2 TYR    77      -9.019   0.344   8.870  1.00  0.00
ATOM   1296  HB3 TYR    77      -9.059   1.248   7.338  1.00  0.00
ATOM   1297  CG  TYR    77      -8.324   2.356   9.005  1.00  0.00
ATOM   1298  CD1 TYR    77      -7.905   2.275  10.327  1.00  0.00
ATOM   1299  HD1 TYR    77      -8.250   1.441  10.938  1.00  0.00
ATOM   1300  CE1 TYR    77      -7.066   3.229  10.869  1.00  0.00
ATOM   1301  HE1 TYR    77      -6.747   3.152  11.909  1.00  0.00
ATOM   1302  CZ  TYR    77      -6.634   4.284  10.090  1.00  0.00
ATOM   1303  OH  TYR    77      -5.801   5.241  10.618  1.00  0.00
ATOM   1304  HH  TYR    77      -5.582   5.081  11.539  1.00  0.00
ATOM   1305  CE2 TYR    77      -7.031   4.385   8.773  1.00  0.00
ATOM   1306  HE2 TYR    77      -6.690   5.216   8.155  1.00  0.00
ATOM   1307  CD2 TYR    77      -7.867   3.424   8.238  1.00  0.00
ATOM   1308  HD2 TYR    77      -8.180   3.493   7.196  1.00  0.00
ATOM   1309  C   TYR    77     -11.090   2.956   8.017  1.00  0.00
ATOM   1310  O   TYR    77     -11.049   3.965   8.724  1.00  0.00
ATOM   1311  N   TYR    78     -11.410   2.995   6.728  1.00  0.00
ATOM   1312  H   TYR    78     -11.417   2.147   6.179  1.00  0.00
ATOM   1313  CA  TYR    78     -11.743   4.250   6.064  1.00  0.00
ATOM   1314  HA  TYR    78     -11.128   5.054   6.467  1.00  0.00
ATOM   1315  CB  TYR    78     -11.487   4.145   4.564  1.00  0.00
ATOM   1316  HB2 TYR    78     -12.133   3.341   4.212  1.00  0.00
ATOM   1317  HB3 TYR    78     -11.798   5.086   4.109  1.00  0.00
ATOM   1318  CG  TYR    78     -10.059   3.848   4.177  1.00  0.00
ATOM   1319  CD1 TYR    78      -9.047   4.772   4.417  1.00  0.00
ATOM   1320  HD1 TYR    78      -9.296   5.716   4.901  1.00  0.00
ATOM   1321  CE1 TYR    78      -7.736   4.506   4.050  1.00  0.00
ATOM   1322  HE1 TYR    78      -6.947   5.229   4.256  1.00  0.00
ATOM   1323  CZ  TYR    78      -7.433   3.310   3.426  1.00  0.00
ATOM   1324  OH  TYR    78      -6.150   3.029   3.039  1.00  0.00
ATOM   1325  HH  TYR    78      -5.533   3.734   3.250  1.00  0.00
ATOM   1326  CE2 TYR    78      -8.420   2.382   3.175  1.00  0.00
ATOM   1327  HE2 TYR    78      -8.178   1.439   2.686  1.00  0.00
ATOM   1328  CD2 TYR    78      -9.724   2.654   3.545  1.00  0.00
ATOM   1329  HD2 TYR    78     -10.510   1.926   3.344  1.00  0.00
ATOM   1330  C   TYR    78     -13.203   4.613   6.288  1.00  0.00
ATOM   1331  O   TYR    78     -14.075   3.745   6.264  1.00  0.00
ATOM   1332  N   TRP    79     -13.464   5.900   6.498  1.00  0.00
ATOM   1333  H   TRP    79     -12.708   6.558   6.622  1.00  0.00
ATOM   1334  CA  TRP    79     -14.835   6.392   6.603  1.00  0.00
ATOM   1335  HA  TRP    79     -15.478   5.607   6.999  1.00  0.00
ATOM   1336  CB  TRP    79     -14.904   7.594   7.535  1.00  0.00
ATOM   1337  HB2 TRP    79     -14.307   7.408   8.428  1.00  0.00
ATOM   1338  HB3 TRP    79     -14.534   8.487   7.032  1.00  0.00
ATOM   1339  CG  TRP    79     -16.305   7.913   8.009  1.00  0.00
ATOM   1340  CD1 TRP    79     -17.138   8.943   7.576  1.00  0.00
ATOM   1341  HD1 TRP    79     -16.732   9.596   6.804  1.00  0.00
ATOM   1342  NE1 TRP    79     -18.343   8.914   8.244  1.00  0.00
ATOM   1343  HE1 TRP    79     -19.094   9.570   8.082  1.00  0.00
ATOM   1344  CE2 TRP    79     -18.369   7.895   9.132  1.00  0.00
ATOM   1345  CZ2 TRP    79     -19.358   7.488  10.019  1.00  0.00
ATOM   1346  HZ2 TRP    79     -20.296   8.042  10.054  1.00  0.00
ATOM   1347  CH2 TRP    79     -19.078   6.380  10.816  1.00  0.00
ATOM   1348  HH2 TRP    79     -19.829   6.033  11.526  1.00  0.00
ATOM   1349  CZ3 TRP    79     -17.855   5.698  10.732  1.00  0.00
ATOM   1350  HZ3 TRP    79     -17.667   4.828  11.362  1.00  0.00
ATOM   1351  CE3 TRP    79     -16.847   6.100   9.852  1.00  0.00
ATOM   1352  HE3 TRP    79     -15.911   5.541   9.842  1.00  0.00
ATOM   1353  CD2 TRP    79     -17.082   7.199   9.033  1.00  0.00
ATOM   1354  C   TRP    79     -15.374   6.762   5.252  1.00  0.00
ATOM   1355  O   TRP    79     -16.584   6.737   5.045  1.00  0.00
ATOM   1356  N   ASN    80     -14.495   7.141   4.327  1.00  0.00
ATOM   1357  H   ASN    80     -13.528   7.307   4.570  1.00  0.00
ATOM   1358  CA  ASN    80     -14.934   7.466   2.969  1.00  0.00
ATOM   1359  HA  ASN    80     -15.778   6.833   2.696  1.00  0.00
ATOM   1360  CB  ASN    80     -15.372   8.941   2.875  1.00  0.00
ATOM   1361  HB2 ASN    80     -15.805   9.130   1.893  1.00  0.00
ATOM   1362  HB3 ASN    80     -16.128   9.103   3.643  1.00  0.00
ATOM   1363  CG  ASN    80     -14.230   9.923   3.100  1.00  0.00
ATOM   1364  OD1 ASN    80     -13.120   9.719   2.618  1.00  0.00
ATOM   1365  ND2 ASN    80     -14.512  11.011   3.813  1.00  0.00
ATOM   1366 HD21 ASN    80     -13.790  11.695   3.992  1.00  0.00
ATOM   1367 HD22 ASN    80     -15.446  11.149   4.172  1.00  0.00
ATOM   1368  C   ASN    80     -13.893   7.110   1.901  1.00  0.00
ATOM   1369  O   ASN    80     -12.752   6.774   2.214  1.00  0.00
ATOM   1370  N   ALA    81     -14.306   7.180   0.640  1.00  0.00
ATOM   1371  H   ALA    81     -15.250   7.476   0.440  1.00  0.00
ATOM   1372  CA  ALA    81     -13.449   6.791  -0.480  1.00  0.00
ATOM   1373  HA  ALA    81     -13.090   5.777  -0.307  1.00  0.00
ATOM   1374  CB  ALA    81     -14.239   6.813  -1.784  1.00  0.00
ATOM   1375  HB1 ALA    81     -14.598   7.824  -1.976  1.00  0.00
ATOM   1376  HB2 ALA    81     -13.596   6.494  -2.604  1.00  0.00
ATOM   1377  HB3 ALA    81     -15.090   6.135  -1.705  1.00  0.00
ATOM   1378  C   ALA    81     -12.234   7.699  -0.602  1.00  0.00
ATOM   1379  O   ALA    81     -11.172   7.254  -1.026  1.00  0.00
ATOM   1380  N   GLN    82     -12.405   8.968  -0.242  1.00  0.00
ATOM   1381  H   GLN    82     -13.308   9.267   0.096  1.00  0.00
ATOM   1382  CA  GLN    82     -11.354   9.976  -0.395  1.00  0.00
ATOM   1383  HA  GLN    82     -10.982   9.965  -1.419  1.00  0.00
ATOM   1384  CB  GLN    82     -11.897  11.378  -0.084  1.00  0.00
ATOM   1385  HB2 GLN    82     -12.370  11.334   0.896  1.00  0.00
ATOM   1386  HB3 GLN    82     -11.044  12.056  -0.045  1.00  0.00
ATOM   1387  CG  GLN    82     -12.902  11.885  -1.112  1.00  0.00
ATOM   1388  HG2 GLN    82     -13.046  12.953  -0.945  1.00  0.00
ATOM   1389  HG3 GLN    82     -12.492  11.726  -2.109  1.00  0.00
ATOM   1390  CD  GLN    82     -14.252  11.194  -1.026  1.00  0.00
ATOM   1391  OE1 GLN    82     -14.780  10.976   0.066  1.00  0.00
ATOM   1392  NE2 GLN    82     -14.814  10.838  -2.174  1.00  0.00
ATOM   1393 HE21 GLN    82     -15.711  10.375  -2.171  1.00  0.00
ATOM   1394 HE22 GLN    82     -14.341  11.032  -3.045  1.00  0.00
ATOM   1395  C   GLN    82     -10.140   9.662   0.473  1.00  0.00
ATOM   1396  O   GLN    82      -9.008   9.894   0.060  1.00  0.00
ATOM   1397  N   GLU    83     -10.368   9.122   1.667  1.00  0.00
ATOM   1398  H   GLU    83     -11.311   9.009   2.009  1.00  0.00
ATOM   1399  CA  GLU    83      -9.261   8.717   2.537  1.00  0.00
ATOM   1400  HA  GLU    83      -8.583   9.557   2.687  1.00  0.00
ATOM   1401  CB  GLU    83      -9.785   8.265   3.896  1.00  0.00
ATOM   1402  HB2 GLU    83     -10.515   7.474   3.723  1.00  0.00
ATOM   1403  HB3 GLU    83      -8.942   7.865   4.459  1.00  0.00
ATOM   1404  CG  GLU    83     -10.434   9.387   4.686  1.00  0.00
ATOM   1405  HG2 GLU    83      -9.669  10.141   4.870  1.00  0.00
ATOM   1406  HG3 GLU    83     -11.230   9.817   4.079  1.00  0.00
ATOM   1407  CD  GLU    83     -11.003   8.919   6.000  1.00  0.00
ATOM   1408  OE1 GLU    83     -11.334   7.709   6.132  1.00  0.00
ATOM   1409  OE2 GLU    83     -11.132   9.764   6.908  1.00  0.00
ATOM   1410  C   GLU    83      -8.441   7.594   1.908  1.00  0.00
ATOM   1411  O   GLU    83      -7.209   7.610   1.956  1.00  0.00
ATOM   1412  N   CYS    84      -9.135   6.636   1.301  1.00  0.00
ATOM   1413  H   CYS    84     -10.144   6.664   1.330  1.00  0.00
ATOM   1414  CA  CYS    84      -8.496   5.506   0.645  1.00  0.00
ATOM   1415  HA  CYS    84      -7.764   5.051   1.312  1.00  0.00
ATOM   1416  CB  CYS    84      -9.543   4.456   0.278  1.00  0.00
ATOM   1417  HB2 CYS    84      -9.991   4.034   1.178  1.00  0.00
ATOM   1418  HB3 CYS    84     -10.323   4.896  -0.343  1.00  0.00
ATOM   1419  SG  CYS    84      -8.888   3.059  -0.656  1.00  0.00
ATOM   1420  HG  CYS    84     -10.045   2.413  -0.770  1.00  0.00
ATOM   1421  C   CYS    84      -7.723   5.958  -0.596  1.00  0.00
ATOM   1422  O   CYS    84      -6.563   5.586  -0.796  1.00  0.00
ATOM   1423  N   ILE    85      -8.362   6.779  -1.419  1.00  0.00
ATOM   1424  H   ILE    85      -9.341   6.978  -1.270  1.00  0.00
ATOM   1425  CA  ILE    85      -7.719   7.318  -2.616  1.00  0.00
ATOM   1426  HA  ILE    85      -7.313   6.516  -3.232  1.00  0.00
ATOM   1427  CB  ILE    85      -8.714   8.155  -3.451  1.00  0.00
ATOM   1428  HB  ILE    85      -9.252   8.827  -2.782  1.00  0.00
ATOM   1429  CG2 ILE    85      -7.989   8.972  -4.514  1.00  0.00
ATOM   1430 HG21 ILE    85      -7.451   8.301  -5.184  1.00  0.00
ATOM   1431 HG22 ILE    85      -8.715   9.550  -5.086  1.00  0.00
ATOM   1432 HG23 ILE    85      -7.283   9.649  -4.035  1.00  0.00
ATOM   1433  CG1 ILE    85      -9.748   7.219  -4.090  1.00  0.00
ATOM   1434 HG12 ILE    85      -9.258   6.737  -4.937  1.00  0.00
ATOM   1435 HG13 ILE    85     -10.000   6.468  -3.342  1.00  0.00
ATOM   1436  CD1 ILE    85     -11.014   7.905  -4.564  1.00  0.00
ATOM   1437 HD11 ILE    85     -10.763   8.656  -5.313  1.00  0.00
ATOM   1438 HD12 ILE    85     -11.686   7.167  -5.001  1.00  0.00
ATOM   1439 HD13 ILE    85     -11.505   8.387  -3.718  1.00  0.00
ATOM   1440  C   ILE    85      -6.462   8.109  -2.241  1.00  0.00
ATOM   1441  O   ILE    85      -5.429   7.990  -2.903  1.00  0.00
ATOM   1442  N   GLN    86      -6.537   8.883  -1.160  1.00  0.00
ATOM   1443  H   GLN    86      -7.414   9.003  -0.674  1.00  0.00
ATOM   1444  CA  GLN    86      -5.368   9.629  -0.680  1.00  0.00
ATOM   1445  HA  GLN    86      -5.010  10.294  -1.465  1.00  0.00
ATOM   1446  CB  GLN    86      -5.722  10.464   0.542  1.00  0.00
ATOM   1447  HB2 GLN    86      -6.637  11.008   0.307  1.00  0.00
ATOM   1448  HB3 GLN    86      -5.911   9.772   1.363  1.00  0.00
ATOM   1449  CG  GLN    86      -4.641  11.445   0.947  1.00  0.00
ATOM   1450  HG2 GLN    86      -3.757  10.920   1.306  1.00  0.00
ATOM   1451  HG3 GLN    86      -4.380  12.036   0.068  1.00  0.00
ATOM   1452  CD  GLN    86      -5.121  12.380   2.031  1.00  0.00
ATOM   1453  OE1 GLN    86      -5.021  13.593   1.899  1.00  0.00
ATOM   1454  NE2 GLN    86      -5.682  11.814   3.102  1.00  0.00
ATOM   1455 HE21 GLN    86      -6.020  12.394   3.857  1.00  0.00
ATOM   1456 HE22 GLN    86      -5.767  10.809   3.153  1.00  0.00
ATOM   1457  C   GLN    86      -4.194   8.704  -0.343  1.00  0.00
ATOM   1458  O   GLN    86      -3.051   9.010  -0.683  1.00  0.00
ATOM   1459  N   ASP    87      -4.478   7.582   0.323  1.00  0.00
ATOM   1460  H   ASP    87      -5.411   7.418   0.674  1.00  0.00
ATOM   1461  CA  ASP    87      -3.432   6.602   0.644  1.00  0.00
ATOM   1462  HA  ASP    87      -2.626   7.104   1.180  1.00  0.00
ATOM   1463  CB  ASP    87      -3.968   5.458   1.521  1.00  0.00
ATOM   1464  HB2 ASP    87      -4.964   5.212   1.152  1.00  0.00
ATOM   1465  HB3 ASP    87      -3.312   4.596   1.395  1.00  0.00
ATOM   1466  CG  ASP    87      -4.049   5.823   2.996  1.00  0.00
ATOM   1467  OD1 ASP    87      -3.547   6.890   3.393  1.00  0.00
ATOM   1468  OD2 ASP    87      -4.610   5.023   3.770  1.00  0.00
ATOM   1469  C   ASP    87      -2.768   6.035  -0.611  1.00  0.00
ATOM   1470  O   ASP    87      -1.545   5.913  -0.654  1.00  0.00
ATOM   1471  N   PHE    88      -3.561   5.695  -1.630  1.00  0.00
ATOM   1472  H   PHE    88      -4.566   5.737  -1.546  1.00  0.00
ATOM   1473  CA  PHE    88      -2.988   5.227  -2.896  1.00  0.00
ATOM   1474  HA  PHE    88      -2.419   4.316  -2.711  1.00  0.00
ATOM   1475  CB  PHE    88      -4.064   4.929  -3.945  1.00  0.00
ATOM   1476  HB2 PHE    88      -4.890   5.614  -3.755  1.00  0.00
ATOM   1477  HB3 PHE    88      -3.701   5.070  -4.963  1.00  0.00
ATOM   1478  CG  PHE    88      -4.636   3.536  -3.881  1.00  0.00
ATOM   1479  CD1 PHE    88      -3.954   2.461  -4.440  1.00  0.00
ATOM   1480  HD1 PHE    88      -2.987   2.630  -4.913  1.00  0.00
ATOM   1481  CE1 PHE    88      -4.494   1.185  -4.401  1.00  0.00
ATOM   1482  HE1 PHE    88      -3.938   0.344  -4.817  1.00  0.00
ATOM   1483  CZ  PHE    88      -5.735   0.979  -3.835  1.00  0.00
ATOM   1484  HZ  PHE    88      -6.164  -0.023  -3.816  1.00  0.00
ATOM   1485  CE2 PHE    88      -6.436   2.041  -3.293  1.00  0.00
ATOM   1486  HE2 PHE    88      -7.415   1.883  -2.842  1.00  0.00
ATOM   1487  CD2 PHE    88      -5.886   3.312  -3.326  1.00  0.00
ATOM   1488  HD2 PHE    88      -6.438   4.155  -2.911  1.00  0.00
ATOM   1489  C   PHE    88      -2.039   6.292  -3.449  1.00  0.00
ATOM   1490  O   PHE    88      -0.925   5.988  -3.874  1.00  0.00
ATOM   1491  N   ASN    89      -2.484   7.543  -3.439  1.00  0.00
ATOM   1492  H   ASN    89      -3.439   7.750  -3.183  1.00  0.00
ATOM   1493  CA  ASN    89      -1.657   8.626  -3.953  1.00  0.00
ATOM   1494  HA  ASN    89      -1.220   8.338  -4.909  1.00  0.00
ATOM   1495  CB  ASN    89      -2.500   9.883  -4.161  1.00  0.00
ATOM   1496  HB2 ASN    89      -3.161  10.029  -3.307  1.00  0.00
ATOM   1497  HB3 ASN    89      -1.829  10.738  -4.251  1.00  0.00
ATOM   1498  CG  ASN    89      -3.344   9.796  -5.417  1.00  0.00
ATOM   1499  OD1 ASN    89      -2.859   9.360  -6.458  1.00  0.00
ATOM   1500  ND2 ASN    89      -4.608  10.190  -5.328  1.00  0.00
ATOM   1501 HD21 ASN    89      -5.205  10.148  -6.142  1.00  0.00
ATOM   1502 HD22 ASN    89      -4.967  10.530  -4.448  1.00  0.00
ATOM   1503  C   ASN    89      -0.406   8.899  -3.124  1.00  0.00
ATOM   1504  O   ASN    89       0.641   9.249  -3.674  1.00  0.00
ATOM   1505  N   THR    90      -0.499   8.719  -1.812  1.00  0.00
ATOM   1506  H   THR    90      -1.400   8.558  -1.385  1.00  0.00
ATOM   1507  CA  THR    90       0.671   8.821  -0.942  1.00  0.00
ATOM   1508  HA  THR    90       1.177   9.773  -1.101  1.00  0.00
ATOM   1509  CB  THR    90       0.262   8.722   0.535  1.00  0.00
ATOM   1510  HB  THR    90      -0.336   7.821   0.673  1.00  0.00
ATOM   1511  CG2 THR    90       1.493   8.661   1.443  1.00  0.00
ATOM   1512 HG21 THR    90       2.091   9.562   1.306  1.00  0.00
ATOM   1513 HG22 THR    90       1.175   8.591   2.483  1.00  0.00
ATOM   1514 HG23 THR    90       2.091   7.786   1.186  1.00  0.00
ATOM   1515  OG1 THR    90      -0.530   9.869   0.874  1.00  0.00
ATOM   1516  HG1 THR    90      -0.791   9.816   1.797  1.00  0.00
ATOM   1517  C   THR    90       1.700   7.747  -1.299  1.00  0.00
ATOM   1518  O   THR    90       2.899   8.023  -1.379  1.00  0.00
ATOM   1519  N   MET    91       1.218   6.533  -1.543  1.00  0.00
ATOM   1520  H   MET    91       0.239   6.340  -1.384  1.00  0.00
ATOM   1521  CA  MET    91       2.078   5.438  -1.981  1.00  0.00
ATOM   1522  HA  MET    91       2.839   5.238  -1.227  1.00  0.00
ATOM   1523  CB  MET    91       1.250   4.164  -2.191  1.00  0.00
ATOM   1524  HB2 MET    91       0.785   3.929  -1.233  1.00  0.00
ATOM   1525  HB3 MET    91       0.476   4.407  -2.919  1.00  0.00
ATOM   1526  CG  MET    91       2.043   2.965  -2.677  1.00  0.00
ATOM   1527  HG2 MET    91       2.600   3.259  -3.566  1.00  0.00
ATOM   1528  HG3 MET    91       2.740   2.673  -1.892  1.00  0.00
ATOM   1529  SD  MET    91       0.985   1.568  -3.078  1.00  0.00
ATOM   1530  CE  MET    91       0.293   2.086  -4.646  1.00  0.00
ATOM   1531  HE1 MET    91       1.097   2.239  -5.365  1.00  0.00
ATOM   1532  HE2 MET    91      -0.384   1.317  -5.017  1.00  0.00
ATOM   1533  HE3 MET    91      -0.255   3.018  -4.511  1.00  0.00
ATOM   1534  C   MET    91       2.828   5.807  -3.265  1.00  0.00
ATOM   1535  O   MET    91       4.040   5.626  -3.351  1.00  0.00
ATOM   1536  N   PHE    92       2.113   6.326  -4.260  1.00  0.00
ATOM   1537  H   PHE    92       1.114   6.445  -4.175  1.00  0.00
ATOM   1538  CA  PHE    92       2.749   6.681  -5.532  1.00  0.00
ATOM   1539  HA  PHE    92       3.350   5.842  -5.883  1.00  0.00
ATOM   1540  CB  PHE    92       1.701   7.016  -6.602  1.00  0.00
ATOM   1541  HB2 PHE    92       1.019   7.764  -6.199  1.00  0.00
ATOM   1542  HB3 PHE    92       2.171   7.403  -7.506  1.00  0.00
ATOM   1543  CG  PHE    92       0.856   5.844  -7.024  1.00  0.00
ATOM   1544  CD1 PHE    92       1.442   4.652  -7.439  1.00  0.00
ATOM   1545  HD1 PHE    92       2.529   4.569  -7.447  1.00  0.00
ATOM   1546  CE1 PHE    92       0.662   3.580  -7.837  1.00  0.00
ATOM   1547  HE1 PHE    92       1.138   2.651  -8.153  1.00  0.00
ATOM   1548  CZ  PHE    92      -0.716   3.684  -7.835  1.00  0.00
ATOM   1549  HZ  PHE    92      -1.332   2.839  -8.145  1.00  0.00
ATOM   1550  CE2 PHE    92      -1.313   4.864  -7.440  1.00  0.00
ATOM   1551  HE2 PHE    92      -2.400   4.953  -7.442  1.00  0.00
ATOM   1552  CD2 PHE    92      -0.532   5.937  -7.040  1.00  0.00
ATOM   1553  HD2 PHE    92      -1.003   6.871  -6.732  1.00  0.00
ATOM   1554  C   PHE    92       3.709   7.858  -5.346  1.00  0.00
ATOM   1555  O   PHE    92       4.851   7.815  -5.810  1.00  0.00
ATOM   1556  N   THR    93       3.251   8.892  -4.649  1.00  0.00
ATOM   1557  H   THR    93       2.294   8.893  -4.324  1.00  0.00
ATOM   1558  CA  THR    93       4.064  10.085  -4.415  1.00  0.00
ATOM   1559  HA  THR    93       4.389  10.505  -5.367  1.00  0.00
ATOM   1560  CB  THR    93       3.269  11.160  -3.649  1.00  0.00
ATOM   1561  HB  THR    93       2.849  10.708  -2.750  1.00  0.00
ATOM   1562  CG2 THR    93       4.166  12.338  -3.257  1.00  0.00
ATOM   1563 HG21 THR    93       4.585  12.791  -4.155  1.00  0.00
ATOM   1564 HG22 THR    93       3.577  13.080  -2.718  1.00  0.00
ATOM   1565 HG23 THR    93       4.974  11.983  -2.618  1.00  0.00
ATOM   1566  OG1 THR    93       2.207  11.628  -4.488  1.00  0.00
ATOM   1567  HG1 THR    93       1.703  12.299  -4.022  1.00  0.00
ATOM   1568  C   THR    93       5.368   9.760  -3.687  1.00  0.00
ATOM   1569  O   THR    93       6.425  10.236  -4.089  1.00  0.00
ATOM   1570  N   ASN    94       5.296   8.944  -2.639  1.00  0.00
ATOM   1571  H   ASN    94       4.396   8.645  -2.291  1.00  0.00
ATOM   1572  CA  ASN    94       6.502   8.474  -1.943  1.00  0.00
ATOM   1573  HA  ASN    94       6.999   9.320  -1.468  1.00  0.00
ATOM   1574  CB  ASN    94       6.156   7.441  -0.864  1.00  0.00
ATOM   1575  HB2 ASN    94       5.516   6.681  -1.312  1.00  0.00
ATOM   1576  HB3 ASN    94       7.079   6.977  -0.515  1.00  0.00
ATOM   1577  CG  ASN    94       5.437   8.040   0.323  1.00  0.00
ATOM   1578  OD1 ASN    94       5.434   9.256   0.522  1.00  0.00
ATOM   1579  ND2 ASN    94       4.825   7.183   1.126  1.00  0.00
ATOM   1580 HD21 ASN    94       4.327   7.522   1.936  1.00  0.00
ATOM   1581 HD22 ASN    94       4.859   6.194   0.924  1.00  0.00
ATOM   1582  C   ASN    94       7.504   7.843  -2.902  1.00  0.00
ATOM   1583  O   ASN    94       8.703   8.089  -2.816  1.00  0.00
ATOM   1584  N   CYS    95       6.995   7.011  -3.802  1.00  0.00
ATOM   1585  H   CYS    95       6.005   6.814  -3.795  1.00  0.00
ATOM   1586  CA  CYS    95       7.829   6.317  -4.772  1.00  0.00
ATOM   1587  HA  CYS    95       8.610   5.754  -4.261  1.00  0.00
ATOM   1588  CB  CYS    95       6.977   5.342  -5.588  1.00  0.00
ATOM   1589  HB2 CYS    95       6.413   4.687  -4.923  1.00  0.00
ATOM   1590  HB3 CYS    95       6.287   5.889  -6.229  1.00  0.00
ATOM   1591  SG  CYS    95       7.920   4.256  -6.679  1.00  0.00
ATOM   1592  HG  CYS    95       6.869   3.608  -7.173  1.00  0.00
ATOM   1593  C   CYS    95       8.544   7.308  -5.689  1.00  0.00
ATOM   1594  O   CYS    95       9.752   7.207  -5.909  1.00  0.00
ATOM   1595  N   TYR    96       7.804   8.292  -6.192  1.00  0.00
ATOM   1596  H   TYR    96       6.811   8.329  -6.009  1.00  0.00
ATOM   1597  CA  TYR    96       8.383   9.294  -7.093  1.00  0.00
ATOM   1598  HA  TYR    96       8.988   8.797  -7.852  1.00  0.00
ATOM   1599  CB  TYR    96       7.283  10.097  -7.794  1.00  0.00
ATOM   1600  HB2 TYR    96       6.773  10.679  -7.026  1.00  0.00
ATOM   1601  HB3 TYR    96       7.767  10.773  -8.499  1.00  0.00
ATOM   1602  CG  TYR    96       6.273   9.239  -8.529  1.00  0.00
ATOM   1603  CD1 TYR    96       6.678   8.137  -9.279  1.00  0.00
ATOM   1604  HD1 TYR    96       7.741   7.901  -9.330  1.00  0.00
ATOM   1605  CE1 TYR    96       5.760   7.348  -9.952  1.00  0.00
ATOM   1606  HE1 TYR    96       6.094   6.484 -10.527  1.00  0.00
ATOM   1607  CZ  TYR    96       4.418   7.655  -9.886  1.00  0.00
ATOM   1608  OH  TYR    96       3.507   6.872 -10.557  1.00  0.00
ATOM   1609  HH  TYR    96       3.915   6.146 -11.034  1.00  0.00
ATOM   1610  CE2 TYR    96       3.990   8.747  -9.157  1.00  0.00
ATOM   1611  HE2 TYR    96       2.930   8.996  -9.110  1.00  0.00
ATOM   1612  CD2 TYR    96       4.915   9.529  -8.483  1.00  0.00
ATOM   1613  HD2 TYR    96       4.582  10.389  -7.902  1.00  0.00
ATOM   1614  C   TYR    96       9.349  10.229  -6.379  1.00  0.00
ATOM   1615  O   TYR    96      10.312  10.706  -6.986  1.00  0.00
ATOM   1616  N   ILE    97       9.102  10.493  -5.100  1.00  0.00
ATOM   1617  H   ILE    97       8.252  10.161  -4.667  1.00  0.00
ATOM   1618  CA  ILE    97       9.990  11.356  -4.317  1.00  0.00
ATOM   1619  HA  ILE    97      10.307  12.198  -4.932  1.00  0.00
ATOM   1620  CB  ILE    97       9.299  11.883  -3.041  1.00  0.00
ATOM   1621  HB  ILE    97       8.778  11.056  -2.557  1.00  0.00
ATOM   1622  CG2 ILE    97      10.322  12.477  -2.073  1.00  0.00
ATOM   1623 HG21 ILE    97      10.842  13.304  -2.556  1.00  0.00
ATOM   1624 HG22 ILE    97       9.811  12.842  -1.181  1.00  0.00
ATOM   1625 HG23 ILE    97      11.043  11.711  -1.789  1.00  0.00
ATOM   1626  CG1 ILE    97       8.272  12.944  -3.424  1.00  0.00
ATOM   1627 HG12 ILE    97       8.817  13.759  -3.901  1.00  0.00
ATOM   1628 HG13 ILE    97       7.595  12.488  -4.147  1.00  0.00
ATOM   1629  CD1 ILE    97       7.476  13.485  -2.262  1.00  0.00
ATOM   1630 HD11 ILE    97       8.152  13.942  -1.539  1.00  0.00
ATOM   1631 HD12 ILE    97       6.770  14.234  -2.622  1.00  0.00
ATOM   1632 HD13 ILE    97       6.930  12.671  -1.785  1.00  0.00
ATOM   1633  C   ILE    97      11.304  10.660  -3.974  1.00  0.00
ATOM   1634  O   ILE    97      12.372  11.250  -4.129  1.00  0.00
ATOM   1635  N   TYR    98      11.233   9.411  -3.524  1.00  0.00
ATOM   1636  H   TYR    98      10.340   8.951  -3.424  1.00  0.00
ATOM   1637  CA  TYR    98      12.431   8.701  -3.085  1.00  0.00
ATOM   1638  HA  TYR    98      13.064   9.385  -2.519  1.00  0.00
ATOM   1639  CB  TYR    98      12.088   7.498  -2.193  1.00  0.00
ATOM   1640  HB2 TYR    98      11.558   7.898  -1.329  1.00  0.00
ATOM   1641  HB3 TYR    98      11.452   6.777  -2.707  1.00  0.00
ATOM   1642  CG  TYR    98      13.351   6.817  -1.737  1.00  0.00
ATOM   1643  CD1 TYR    98      14.113   7.351  -0.697  1.00  0.00
ATOM   1644  HD1 TYR    98      13.763   8.254  -0.197  1.00  0.00
ATOM   1645  CE1 TYR    98      15.295   6.753  -0.298  1.00  0.00
ATOM   1646  HE1 TYR    98      15.871   7.164   0.531  1.00  0.00
ATOM   1647  CZ  TYR    98      15.737   5.614  -0.951  1.00  0.00
ATOM   1648  OH  TYR    98      16.918   5.011  -0.576  1.00  0.00
ATOM   1649  HH  TYR    98      17.355   5.462   0.149  1.00  0.00
ATOM   1650  CE2 TYR    98      15.008   5.081  -1.994  1.00  0.00
ATOM   1651  HE2 TYR    98      15.361   4.187  -2.509  1.00  0.00
ATOM   1652  CD2 TYR    98      13.828   5.683  -2.385  1.00  0.00
ATOM   1653  HD2 TYR    98      13.254   5.270  -3.215  1.00  0.00
ATOM   1654  C   TYR    98      13.314   8.231  -4.243  1.00  0.00
ATOM   1655  O   TYR    98      14.544   8.335  -4.182  1.00  0.00
ATOM   1656  N   ASN    99      12.697   7.681  -5.280  1.00  0.00
ATOM   1657  H   ASN    99      11.688   7.651  -5.319  1.00  0.00
ATOM   1658  CA  ASN    99      13.450   7.027  -6.347  1.00  0.00
ATOM   1659  HA  ASN    99      14.414   6.687  -5.969  1.00  0.00
ATOM   1660  CB  ASN    99      12.676   5.818  -6.867  1.00  0.00
ATOM   1661  HB2 ASN    99      11.716   6.155  -7.258  1.00  0.00
ATOM   1662  HB3 ASN    99      13.248   5.347  -7.667  1.00  0.00
ATOM   1663  CG  ASN    99      12.423   4.787  -5.780  1.00  0.00
ATOM   1664  OD1 ASN    99      13.311   4.022  -5.419  1.00  0.00
ATOM   1665  ND2 ASN    99      11.200   4.763  -5.252  1.00  0.00
ATOM   1666 HD21 ASN    99      10.980   4.096  -4.526  1.00  0.00
ATOM   1667 HD22 ASN    99      10.498   5.411  -5.581  1.00  0.00
ATOM   1668  C   ASN    99      13.784   7.992  -7.471  1.00  0.00
ATOM   1669  O   ASN    99      13.166   9.048  -7.585  1.00  0.00
ATOM   1670  N   LYS   100      14.782   7.637  -8.278  1.00  0.00
ATOM   1671  H   LYS   100      15.268   6.765  -8.125  1.00  0.00
ATOM   1672  CA  LYS   100      15.204   8.481  -9.397  1.00  0.00
ATOM   1673  HA  LYS   100      15.190   9.528  -9.093  1.00  0.00
ATOM   1674  CB  LYS   100      16.624   8.121  -9.845  1.00  0.00
ATOM   1675  HB2 LYS   100      16.599   7.072 -10.137  1.00  0.00
ATOM   1676  HB3 LYS   100      16.837   8.736 -10.719  1.00  0.00
ATOM   1677  CG  LYS   100      17.709   8.331  -8.801  1.00  0.00
ATOM   1678  HG2 LYS   100      17.859   9.401  -8.656  1.00  0.00
ATOM   1679  HG3 LYS   100      17.389   7.879  -7.862  1.00  0.00
ATOM   1680  CD  LYS   100      19.016   7.692  -9.253  1.00  0.00
ATOM   1681  HD2 LYS   100      18.795   6.694  -9.633  1.00  0.00
ATOM   1682  HD3 LYS   100      19.434   8.300 -10.055  1.00  0.00
ATOM   1683  CE  LYS   100      20.022   7.590  -8.119  1.00  0.00
ATOM   1684  HE2 LYS   100      20.366   8.596  -7.880  1.00  0.00
ATOM   1685  HE3 LYS   100      19.513   7.166  -7.253  1.00  0.00
ATOM   1686  NZ  LYS   100      21.191   6.737  -8.476  1.00  0.00
ATOM   1687  HZ1 LYS   100      21.662   7.130  -9.278  1.00  0.00
ATOM   1688  HZ2 LYS   100      21.830   6.698  -7.695  1.00  0.00
ATOM   1689  HZ3 LYS   100      20.872   5.804  -8.696  1.00  0.00
ATOM   1690  C   LYS   100      14.260   8.294 -10.590  1.00  0.00
ATOM   1691  O   LYS   100      13.747   7.192 -10.795  1.00  0.00
ATOM   1692  N   PRO   101      14.063   9.355 -11.398  1.00  0.00
ATOM   1693  CD  PRO   101      14.730  10.659 -11.199  1.00  0.00
ATOM   1694  HD2 PRO   101      15.809  10.520 -11.265  1.00  0.00
ATOM   1695  HD3 PRO   101      14.474  11.041 -10.210  1.00  0.00
ATOM   1696  CG  PRO   101      14.191  11.520 -12.302  1.00  0.00
ATOM   1697  HG2 PRO   101      15.008  12.112 -12.715  1.00  0.00
ATOM   1698  HG3 PRO   101      13.433  12.186 -11.889  1.00  0.00
ATOM   1699  CB  PRO   101      13.604  10.620 -13.324  1.00  0.00
ATOM   1700  HB2 PRO   101      14.326  10.319 -14.084  1.00  0.00
ATOM   1701  HB3 PRO   101      12.752  11.102 -13.803  1.00  0.00
ATOM   1702  CA  PRO   101      13.136   9.394 -12.537  1.00  0.00
ATOM   1703  HA  PRO   101      12.143   9.525 -12.105  1.00  0.00
ATOM   1704  C   PRO   101      13.131   8.174 -13.468  1.00  0.00
ATOM   1705  O   PRO   101      12.061   7.749 -13.898  1.00  0.00
ATOM   1706  N   GLY   102      14.304   7.627 -13.783  1.00  0.00
ATOM   1707  H   GLY   102      15.152   7.965 -13.352  1.00  0.00
ATOM   1708  CA  GLY   102      14.406   6.526 -14.755  1.00  0.00
ATOM   1709  HA2 GLY   102      13.548   6.627 -15.418  1.00  0.00
ATOM   1710  HA3 GLY   102      15.323   6.703 -15.317  1.00  0.00
ATOM   1711  C   GLY   102      14.435   5.109 -14.193  1.00  0.00
ATOM   1712  O   GLY   102      14.616   4.147 -14.938  1.00  0.00
ATOM   1713  N   ASP   103      14.241   4.985 -12.884  1.00  0.00
ATOM   1714  H   ASP   103      14.030   5.819 -12.356  1.00  0.00
ATOM   1715  CA  ASP   103      14.340   3.711 -12.162  1.00  0.00
ATOM   1716  HA  ASP   103      15.284   3.228 -12.412  1.00  0.00
ATOM   1717  CB  ASP   103      14.282   3.920 -10.644  1.00  0.00
ATOM   1718  HB2 ASP   103      13.435   4.575 -10.442  1.00  0.00
ATOM   1719  HB3 ASP   103      14.112   2.951 -10.176  1.00  0.00
ATOM   1720  CG  ASP   103      15.552   4.543 -10.074  1.00  0.00
ATOM   1721  OD1 ASP   103      16.586   4.610 -10.780  1.00  0.00
ATOM   1722  OD2 ASP   103      15.507   4.959  -8.895  1.00  0.00
ATOM   1723  C   ASP   103      13.212   2.766 -12.563  1.00  0.00
ATOM   1724  O   ASP   103      12.104   3.202 -12.884  1.00  0.00
ATOM   1725  N   ASP   104      13.500   1.469 -12.516  1.00  0.00
ATOM   1726  H   ASP   104      14.440   1.175 -12.293  1.00  0.00
ATOM   1727  CA  ASP   104      12.501   0.437 -12.811  1.00  0.00
ATOM   1728  HA  ASP   104      12.197   0.514 -13.855  1.00  0.00
ATOM   1729  CB  ASP   104      13.070  -0.968 -12.567  1.00  0.00
ATOM   1730  HB2 ASP   104      13.529  -0.951 -11.579  1.00  0.00
ATOM   1731  HB3 ASP   104      12.246  -1.682 -12.572  1.00  0.00
ATOM   1732  CG  ASP   104      14.107  -1.384 -13.602  1.00  0.00
ATOM   1733  OD1 ASP   104      14.094  -0.856 -14.735  1.00  0.00
ATOM   1734  OD2 ASP   104      14.927  -2.269 -13.275  1.00  0.00
ATOM   1735  C   ASP   104      11.250   0.624 -11.954  1.00  0.00
ATOM   1736  O   ASP   104      10.136   0.552 -12.456  1.00  0.00
ATOM   1737  N   ILE   105      11.442   0.868 -10.662  1.00  0.00
ATOM   1738  H   ILE   105      12.380   0.884 -10.286  1.00  0.00
ATOM   1739  CA  ILE   105      10.319   0.994  -9.731  1.00  0.00
ATOM   1740  HA  ILE   105       9.601   0.182  -9.847  1.00  0.00
ATOM   1741  CB  ILE   105      10.803   1.049  -8.259  1.00  0.00
ATOM   1742  HB  ILE   105      11.424   0.175  -8.066  1.00  0.00
ATOM   1743  CG2 ILE   105      11.609   2.316  -7.983  1.00  0.00
ATOM   1744 HG21 ILE   105      10.988   3.191  -8.175  1.00  0.00
ATOM   1745 HG22 ILE   105      11.932   2.322  -6.942  1.00  0.00
ATOM   1746 HG23 ILE   105      12.482   2.341  -8.634  1.00  0.00
ATOM   1747  CG1 ILE   105       9.624   0.922  -7.281  1.00  0.00
ATOM   1748 HG12 ILE   105      10.034   0.983  -6.273  1.00  0.00
ATOM   1749 HG13 ILE   105       8.967   1.774  -7.457  1.00  0.00
ATOM   1750  CD1 ILE   105       8.835  -0.360  -7.427  1.00  0.00
ATOM   1751 HD11 ILE   105       9.491  -1.213  -7.251  1.00  0.00
ATOM   1752 HD12 ILE   105       8.022  -0.372  -6.702  1.00  0.00
ATOM   1753 HD13 ILE   105       8.424  -0.421  -8.435  1.00  0.00
ATOM   1754  C   ILE   105       9.418   2.187 -10.062  1.00  0.00
ATOM   1755  O   ILE   105       8.212   2.131  -9.840  1.00  0.00
ATOM   1756  N   VAL   106      10.000   3.253 -10.608  1.00  0.00
ATOM   1757  H   VAL   106      11.004   3.299 -10.705  1.00  0.00
ATOM   1758  CA  VAL   106       9.212   4.421 -10.999  1.00  0.00
ATOM   1759  HA  VAL   106       8.496   4.689 -10.222  1.00  0.00
ATOM   1760  CB  VAL   106      10.116   5.639 -11.278  1.00  0.00
ATOM   1761  HB  VAL   106      10.894   5.347 -11.983  1.00  0.00
ATOM   1762  CG1 VAL   106       9.306   6.786 -11.863  1.00  0.00
ATOM   1763 HG11 VAL   106       8.528   7.079 -11.158  1.00  0.00
ATOM   1764 HG12 VAL   106       9.963   7.636 -12.052  1.00  0.00
ATOM   1765 HG13 VAL   106       8.847   6.468 -12.798  1.00  0.00
ATOM   1766  CG2 VAL   106      10.803   6.079  -9.994  1.00  0.00
ATOM   1767 HG21 VAL   106      11.412   5.261  -9.609  1.00  0.00
ATOM   1768 HG22 VAL   106      11.439   6.940 -10.198  1.00  0.00
ATOM   1769 HG23 VAL   106      10.051   6.351  -9.253  1.00  0.00
ATOM   1770  C   VAL   106       8.329   4.105 -12.213  1.00  0.00
ATOM   1771  O   VAL   106       7.146   4.454 -12.230  1.00  0.00
ATOM   1772  N   LEU   107       8.889   3.418 -13.209  1.00  0.00
ATOM   1773  H   LEU   107       9.880   3.226 -13.198  1.00  0.00
ATOM   1774  CA  LEU   107       8.109   2.981 -14.369  1.00  0.00
ATOM   1775  HA  LEU   107       7.630   3.845 -14.828  1.00  0.00
ATOM   1776  CB  LEU   107       8.999   2.298 -15.417  1.00  0.00
ATOM   1777  HB2 LEU   107       9.521   1.543 -14.829  1.00  0.00
ATOM   1778  HB3 LEU   107       8.359   1.808 -16.151  1.00  0.00
ATOM   1779  CG  LEU   107      10.022   3.178 -16.140  1.00  0.00
ATOM   1780  HG  LEU   107      10.760   3.530 -15.419  1.00  0.00
ATOM   1781  CD1 LEU   107      10.722   2.387 -17.239  1.00  0.00
ATOM   1782 HD11 LEU   107       9.985   2.035 -17.960  1.00  0.00
ATOM   1783 HD12 LEU   107      11.447   3.027 -17.743  1.00  0.00
ATOM   1784 HD13 LEU   107      11.237   1.532 -16.800  1.00  0.00
ATOM   1785  CD2 LEU   107       9.384   4.446 -16.702  1.00  0.00
ATOM   1786 HD21 LEU   107       8.948   5.026 -15.889  1.00  0.00
ATOM   1787 HD22 LEU   107      10.144   5.043 -17.207  1.00  0.00
ATOM   1788 HD23 LEU   107       8.603   4.176 -17.413  1.00  0.00
ATOM   1789  C   LEU   107       6.983   2.040 -13.953  1.00  0.00
ATOM   1790  O   LEU   107       5.875   2.107 -14.488  1.00  0.00
ATOM   1791  N   MET   108       7.276   1.169 -12.991  1.00  0.00
ATOM   1792  H   MET   108       8.225   1.102 -12.651  1.00  0.00
ATOM   1793  CA  MET   108       6.282   0.247 -12.452  1.00  0.00
ATOM   1794  HA  MET   108       5.809  -0.306 -13.263  1.00  0.00
ATOM   1795  CB  MET   108       6.949  -0.748 -11.507  1.00  0.00
ATOM   1796  HB2 MET   108       7.508  -0.180 -10.764  1.00  0.00
ATOM   1797  HB3 MET   108       6.161  -1.316 -11.012  1.00  0.00
ATOM   1798  CG  MET   108       7.886  -1.703 -12.223  1.00  0.00
ATOM   1799  HG2 MET   108       7.267  -2.418 -12.765  1.00  0.00
ATOM   1800  HG3 MET   108       8.465  -1.114 -12.934  1.00  0.00
ATOM   1801  SD  MET   108       9.011  -2.596 -11.140  1.00  0.00
ATOM   1802  CE  MET   108       7.936  -3.904 -10.552  1.00  0.00
ATOM   1803  HE1 MET   108       7.584  -4.493 -11.399  1.00  0.00
ATOM   1804  HE2 MET   108       8.487  -4.548  -9.867  1.00  0.00
ATOM   1805  HE3 MET   108       7.082  -3.468 -10.033  1.00  0.00
ATOM   1806  C   MET   108       5.155   0.995 -11.743  1.00  0.00
ATOM   1807  O   MET   108       3.978   0.708 -11.969  1.00  0.00
ATOM   1808  N   ALA   109       5.512   1.957 -10.896  1.00  0.00
ATOM   1809  H   ALA   109       6.487   2.091 -10.671  1.00  0.00
ATOM   1810  CA  ALA   109       4.523   2.795 -10.218  1.00  0.00
ATOM   1811  HA  ALA   109       3.866   2.151  -9.634  1.00  0.00
ATOM   1812  CB  ALA   109       5.210   3.776  -9.274  1.00  0.00
ATOM   1813  HB1 ALA   109       5.864   4.434  -9.846  1.00  0.00
ATOM   1814  HB2 ALA   109       4.457   4.372  -8.758  1.00  0.00
ATOM   1815  HB3 ALA   109       5.800   3.224  -8.542  1.00  0.00
ATOM   1816  C   ALA   109       3.649   3.547 -11.226  1.00  0.00
ATOM   1817  O   ALA   109       2.431   3.617 -11.069  1.00  0.00
ATOM   1818  N   GLU   110       4.277   4.096 -12.264  1.00  0.00
ATOM   1819  H   GLU   110       5.285   4.069 -12.313  1.00  0.00
ATOM   1820  CA  GLU   110       3.552   4.843 -13.292  1.00  0.00
ATOM   1821  HA  GLU   110       2.954   5.627 -12.826  1.00  0.00
ATOM   1822  CB  GLU   110       4.532   5.494 -14.277  1.00  0.00
ATOM   1823  HB2 GLU   110       5.262   4.739 -14.571  1.00  0.00
ATOM   1824  HB3 GLU   110       3.966   5.811 -15.153  1.00  0.00
ATOM   1825  CG  GLU   110       5.256   6.693 -13.678  1.00  0.00
ATOM   1826  HG2 GLU   110       4.490   7.455 -13.534  1.00  0.00
ATOM   1827  HG3 GLU   110       5.663   6.401 -12.710  1.00  0.00
ATOM   1828  CD  GLU   110       6.369   7.253 -14.548  1.00  0.00
ATOM   1829  OE1 GLU   110       6.891   6.540 -15.432  1.00  0.00
ATOM   1830  OE2 GLU   110       6.752   8.420 -14.318  1.00  0.00
ATOM   1831  C   GLU   110       2.523   3.967 -14.012  1.00  0.00
ATOM   1832  O   GLU   110       1.409   4.409 -14.277  1.00  0.00
ATOM   1833  N   ALA   111       2.886   2.722 -14.304  1.00  0.00
ATOM   1834  H   ALA   111       3.835   2.418 -14.144  1.00  0.00
ATOM   1835  CA  ALA   111       1.950   1.782 -14.924  1.00  0.00
ATOM   1836  HA  ALA   111       1.550   2.236 -15.831  1.00  0.00
ATOM   1837  CB  ALA   111       2.673   0.497 -15.302  1.00  0.00
ATOM   1838  HB1 ALA   111       3.072   0.027 -14.403  1.00  0.00
ATOM   1839  HB2 ALA   111       1.975  -0.184 -15.789  1.00  0.00
ATOM   1840  HB3 ALA   111       3.491   0.727 -15.984  1.00  0.00
ATOM   1841  C   ALA   111       0.761   1.480 -14.000  1.00  0.00
ATOM   1842  O   ALA   111      -0.392   1.472 -14.439  1.00  0.00
ATOM   1843  N   LEU   112       1.049   1.247 -12.722  1.00  0.00
ATOM   1844  H   LEU   112       2.014   1.222 -12.425  1.00  0.00
ATOM   1845  CA  LEU   112       0.010   0.975 -11.729  1.00  0.00
ATOM   1846  HA  LEU   112      -0.639   0.176 -12.088  1.00  0.00
ATOM   1847  CB  LEU   112       0.631   0.541 -10.394  1.00  0.00
ATOM   1848  HB2 LEU   112       1.340   1.341 -10.179  1.00  0.00
ATOM   1849  HB3 LEU   112      -0.151   0.536  -9.635  1.00  0.00
ATOM   1850  CG  LEU   112       1.362  -0.803 -10.382  1.00  0.00
ATOM   1851  HG  LEU   112       2.084  -0.822 -11.198  1.00  0.00
ATOM   1852  CD1 LEU   112       2.087  -1.004  -9.059  1.00  0.00
ATOM   1853 HD11 LEU   112       1.366  -0.986  -8.242  1.00  0.00
ATOM   1854 HD12 LEU   112       2.601  -1.965  -9.068  1.00  0.00
ATOM   1855 HD13 LEU   112       2.815  -0.204  -8.918  1.00  0.00
ATOM   1856  CD2 LEU   112       0.395  -1.948 -10.653  1.00  0.00
ATOM   1857 HD21 LEU   112      -0.068  -1.810 -11.630  1.00  0.00
ATOM   1858 HD22 LEU   112       0.938  -2.893 -10.639  1.00  0.00
ATOM   1859 HD23 LEU   112      -0.377  -1.962  -9.884  1.00  0.00
ATOM   1860  C   LEU   112      -0.878   2.198 -11.511  1.00  0.00
ATOM   1861  O   LEU   112      -2.091   2.059 -11.344  1.00  0.00
ATOM   1862  N   GLU   113      -0.271   3.386 -11.505  1.00  0.00
ATOM   1863  H   GLU   113       0.733   3.439 -11.599  1.00  0.00
ATOM   1864  CA  GLU   113      -1.016   4.632 -11.296  1.00  0.00
ATOM   1865  HA  GLU   113      -1.645   4.532 -10.412  1.00  0.00
ATOM   1866  CB  GLU   113      -0.073   5.819 -11.094  1.00  0.00
ATOM   1867  HB2 GLU   113       0.646   5.539 -10.323  1.00  0.00
ATOM   1868  HB3 GLU   113       0.451   5.986 -12.035  1.00  0.00
ATOM   1869  CG  GLU   113      -0.789   7.094 -10.679  1.00  0.00
ATOM   1870  HG2 GLU   113      -1.602   7.274 -11.383  1.00  0.00
ATOM   1871  HG3 GLU   113      -1.202   6.909  -9.687  1.00  0.00
ATOM   1872  CD  GLU   113       0.114   8.308 -10.630  1.00  0.00
ATOM   1873  OE1 GLU   113       1.302   8.204 -11.003  1.00  0.00
ATOM   1874  OE2 GLU   113      -0.382   9.383 -10.233  1.00  0.00
ATOM   1875  C   GLU   113      -1.961   4.905 -12.462  1.00  0.00
ATOM   1876  O   GLU   113      -3.083   5.342 -12.254  1.00  0.00
ATOM   1877  N   LYS   114      -1.511   4.647 -13.686  1.00  0.00
ATOM   1878  H   LYS   114      -0.553   4.364 -13.832  1.00  0.00
ATOM   1879  CA  LYS   114      -2.373   4.810 -14.860  1.00  0.00
ATOM   1880  HA  LYS   114      -2.704   5.846 -14.939  1.00  0.00
ATOM   1881  CB  LYS   114      -1.605   4.444 -16.132  1.00  0.00
ATOM   1882  HB2 LYS   114      -0.692   5.039 -16.135  1.00  0.00
ATOM   1883  HB3 LYS   114      -1.350   3.387 -16.056  1.00  0.00
ATOM   1884  CG  LYS   114      -2.373   4.688 -17.422  1.00  0.00
ATOM   1885  HG2 LYS   114      -3.203   3.983 -17.468  1.00  0.00
ATOM   1886  HG3 LYS   114      -2.761   5.706 -17.405  1.00  0.00
ATOM   1887  CD  LYS   114      -1.485   4.504 -18.643  1.00  0.00
ATOM   1888  HD2 LYS   114      -0.651   5.203 -18.578  1.00  0.00
ATOM   1889  HD3 LYS   114      -1.103   3.483 -18.649  1.00  0.00
ATOM   1890  CE  LYS   114      -2.262   4.761 -19.924  1.00  0.00
ATOM   1891  HE2 LYS   114      -2.993   3.962 -20.047  1.00  0.00
ATOM   1892  HE3 LYS   114      -2.781   5.715 -19.823  1.00  0.00
ATOM   1893  NZ  LYS   114      -1.369   4.806 -21.116  1.00  0.00
ATOM   1894  HZ1 LYS   114      -0.888   3.923 -21.210  1.00  0.00
ATOM   1895  HZ2 LYS   114      -1.921   4.978 -21.944  1.00  0.00
ATOM   1896  HZ3 LYS   114      -0.692   5.547 -21.003  1.00  0.00
ATOM   1897  C   LYS   114      -3.628   3.942 -14.732  1.00  0.00
ATOM   1898  O   LYS   114      -4.751   4.393 -14.996  1.00  0.00
ATOM   1899  N   LEU   115      -3.423   2.692 -14.333  1.00  0.00
ATOM   1900  H   LEU   115      -2.476   2.374 -14.182  1.00  0.00
ATOM   1901  CA  LEU   115      -4.510   1.732 -14.163  1.00  0.00
ATOM   1902  HA  LEU   115      -5.137   1.709 -15.055  1.00  0.00
ATOM   1903  CB  LEU   115      -3.925   0.333 -13.939  1.00  0.00
ATOM   1904  HB2 LEU   115      -3.320   0.188 -14.835  1.00  0.00
ATOM   1905  HB3 LEU   115      -3.272   0.415 -13.070  1.00  0.00
ATOM   1906  CG  LEU   115      -4.862  -0.857 -13.761  1.00  0.00
ATOM   1907  HG  LEU   115      -5.396  -0.729 -12.819  1.00  0.00
ATOM   1908  CD1 LEU   115      -5.864  -0.977 -14.898  1.00  0.00
ATOM   1909 HD11 LEU   115      -5.331  -1.106 -15.841  1.00  0.00
ATOM   1910 HD12 LEU   115      -6.508  -1.839 -14.726  1.00  0.00
ATOM   1911 HD13 LEU   115      -6.471  -0.073 -14.945  1.00  0.00
ATOM   1912  CD2 LEU   115      -4.032  -2.131 -13.649  1.00  0.00
ATOM   1913 HD21 LEU   115      -3.366  -2.057 -12.790  1.00  0.00
ATOM   1914 HD22 LEU   115      -4.695  -2.987 -13.522  1.00  0.00
ATOM   1915 HD23 LEU   115      -3.442  -2.261 -14.556  1.00  0.00
ATOM   1916  C   LEU   115      -5.421   2.144 -13.005  1.00  0.00
ATOM   1917  O   LEU   115      -6.644   2.087 -13.118  1.00  0.00
ATOM   1918  N   PHE   116      -4.812   2.568 -11.899  1.00  0.00
ATOM   1919  H   PHE   116      -3.805   2.516 -11.838  1.00  0.00
ATOM   1920  CA  PHE   116      -5.550   3.066 -10.740  1.00  0.00
ATOM   1921  HA  PHE   116      -6.157   2.268 -10.312  1.00  0.00
ATOM   1922  CB  PHE   116      -4.571   3.565  -9.670  1.00  0.00
ATOM   1923  HB2 PHE   116      -4.023   2.731  -9.231  1.00  0.00
ATOM   1924  HB3 PHE   116      -3.867   4.263 -10.124  1.00  0.00
ATOM   1925  CG  PHE   116      -5.227   4.296  -8.530  1.00  0.00
ATOM   1926  CD1 PHE   116      -6.019   3.614  -7.614  1.00  0.00
ATOM   1927  HD1 PHE   116      -6.161   2.540  -7.732  1.00  0.00
ATOM   1928  CE1 PHE   116      -6.621   4.279  -6.564  1.00  0.00
ATOM   1929  HE1 PHE   116      -7.248   3.732  -5.860  1.00  0.00
ATOM   1930  CZ  PHE   116      -6.429   5.638  -6.407  1.00  0.00
ATOM   1931  HZ  PHE   116      -6.902   6.166  -5.579  1.00  0.00
ATOM   1932  CE2 PHE   116      -5.634   6.330  -7.304  1.00  0.00
ATOM   1933  HE2 PHE   116      -5.474   7.401  -7.180  1.00  0.00
ATOM   1934  CD2 PHE   116      -5.040   5.659  -8.362  1.00  0.00
ATOM   1935  HD2 PHE   116      -4.418   6.204  -9.073  1.00  0.00
ATOM   1936  C   PHE   116      -6.509   4.186 -11.144  1.00  0.00
ATOM   1937  O   PHE   116      -7.696   4.152 -10.806  1.00  0.00
ATOM   1938  N   LEU   117      -5.995   5.171 -11.873  1.00  0.00
ATOM   1939  H   LEU   117      -5.009   5.186 -12.093  1.00  0.00
ATOM   1940  CA  LEU   117      -6.816   6.305 -12.295  1.00  0.00
ATOM   1941  HA  LEU   117      -7.324   6.730 -11.429  1.00  0.00
ATOM   1942  CB  LEU   117      -5.957   7.392 -12.939  1.00  0.00
ATOM   1943  HB2 LEU   117      -5.392   6.860 -13.704  1.00  0.00
ATOM   1944  HB3 LEU   117      -6.599   8.135 -13.413  1.00  0.00
ATOM   1945  CG  LEU   117      -4.987   8.092 -11.981  1.00  0.00
ATOM   1946  HG  LEU   117      -4.403   7.342 -11.447  1.00  0.00
ATOM   1947  CD1 LEU   117      -4.052   8.996 -12.767  1.00  0.00
ATOM   1948 HD11 LEU   117      -4.635   9.747 -13.301  1.00  0.00
ATOM   1949 HD12 LEU   117      -3.364   9.492 -12.081  1.00  0.00
ATOM   1950 HD13 LEU   117      -3.485   8.401 -13.482  1.00  0.00
ATOM   1951  CD2 LEU   117      -5.711   8.877 -10.894  1.00  0.00
ATOM   1952 HD21 LEU   117      -6.332   8.199 -10.309  1.00  0.00
ATOM   1953 HD22 LEU   117      -4.981   9.354 -10.241  1.00  0.00
ATOM   1954 HD23 LEU   117      -6.340   9.639 -11.354  1.00  0.00
ATOM   1955  C   LEU   117      -7.938   5.869 -13.230  1.00  0.00
ATOM   1956  O   LEU   117      -9.048   6.393 -13.142  1.00  0.00
ATOM   1957  N   GLN   118      -7.658   4.907 -14.110  1.00  0.00
ATOM   1958  H   GLN   118      -6.710   4.579 -14.226  1.00  0.00
ATOM   1959  CA  GLN   118      -8.697   4.355 -14.983  1.00  0.00
ATOM   1960  HA  GLN   118      -9.158   5.159 -15.557  1.00  0.00
ATOM   1961  CB  GLN   118      -8.104   3.329 -15.963  1.00  0.00
ATOM   1962  HB2 GLN   118      -7.511   2.622 -15.383  1.00  0.00
ATOM   1963  HB3 GLN   118      -8.934   2.804 -16.435  1.00  0.00
ATOM   1964  CG  GLN   118      -7.228   3.966 -17.038  1.00  0.00
ATOM   1965  HG2 GLN   118      -7.869   4.549 -17.699  1.00  0.00
ATOM   1966  HG3 GLN   118      -6.531   4.631 -16.529  1.00  0.00
ATOM   1967  CD  GLN   118      -6.430   2.975 -17.883  1.00  0.00
ATOM   1968  OE1 GLN   118      -6.022   3.298 -19.002  1.00  0.00
ATOM   1969  NE2 GLN   118      -6.190   1.782 -17.355  1.00  0.00
ATOM   1970 HE21 GLN   118      -5.665   1.097 -17.880  1.00  0.00
ATOM   1971 HE22 GLN   118      -6.533   1.564 -16.430  1.00  0.00
ATOM   1972  C   GLN   118      -9.825   3.728 -14.153  1.00  0.00
ATOM   1973  O   GLN   118     -11.003   3.935 -14.439  1.00  0.00
ATOM   1974  N   LYS   119      -9.459   2.987 -13.111  1.00  0.00
ATOM   1975  H   LYS   119      -8.481   2.832 -12.912  1.00  0.00
ATOM   1976  CA  LYS   119     -10.447   2.299 -12.290  1.00  0.00
ATOM   1977  HA  LYS   119     -11.184   1.815 -12.930  1.00  0.00
ATOM   1978  CB  LYS   119      -9.777   1.229 -11.416  1.00  0.00
ATOM   1979  HB2 LYS   119      -8.979   1.722 -10.860  1.00  0.00
ATOM   1980  HB3 LYS   119     -10.532   0.864 -10.719  1.00  0.00
ATOM   1981  CG  LYS   119      -9.201   0.059 -12.199  1.00  0.00
ATOM   1982  HG2 LYS   119      -8.376   0.423 -12.811  1.00  0.00
ATOM   1983  HG3 LYS   119      -8.829  -0.682 -11.491  1.00  0.00
ATOM   1984  CD  LYS   119     -10.251  -0.579 -13.093  1.00  0.00
ATOM   1985  HD2 LYS   119     -11.184  -0.636 -12.532  1.00  0.00
ATOM   1986  HD3 LYS   119     -10.389   0.063 -13.963  1.00  0.00
ATOM   1987  CE  LYS   119      -9.850  -1.968 -13.550  1.00  0.00
ATOM   1988  HE2 LYS   119      -8.849  -1.933 -13.980  1.00  0.00
ATOM   1989  HE3 LYS   119      -9.855  -2.645 -12.696  1.00  0.00
ATOM   1990  NZ  LYS   119     -10.814  -2.456 -14.575  1.00  0.00
ATOM   1991  HZ1 LYS   119     -10.810  -1.829 -15.367  1.00  0.00
ATOM   1992  HZ2 LYS   119     -10.544  -3.382 -14.876  1.00  0.00
ATOM   1993  HZ3 LYS   119     -11.741  -2.489 -14.176  1.00  0.00
ATOM   1994  C   LYS   119     -11.278   3.239 -11.424  1.00  0.00
ATOM   1995  O   LYS   119     -12.503   3.098 -11.367  1.00  0.00
ATOM   1996  N   ILE   120     -10.639   4.196 -10.758  1.00  0.00
ATOM   1997  H   ILE   120      -9.631   4.246 -10.746  1.00  0.00
ATOM   1998  CA  ILE   120     -11.393   5.113  -9.888  1.00  0.00
ATOM   1999  HA  ILE   120     -12.220   4.601  -9.395  1.00  0.00
ATOM   2000  CB  ILE   120     -10.517   5.818  -8.825  1.00  0.00
ATOM   2001  HB  ILE   120     -11.156   6.422  -8.181  1.00  0.00
ATOM   2002  CG2 ILE   120      -9.773   4.786  -7.980  1.00  0.00
ATOM   2003 HG21 ILE   120      -9.134   4.182  -8.623  1.00  0.00
ATOM   2004 HG22 ILE   120      -9.161   5.297  -7.237  1.00  0.00
ATOM   2005 HG23 ILE   120     -10.493   4.142  -7.476  1.00  0.00
ATOM   2006  CG1 ILE   120      -9.551   6.833  -9.445  1.00  0.00
ATOM   2007 HG12 ILE   120      -8.777   6.275  -9.974  1.00  0.00
ATOM   2008 HG13 ILE   120     -10.114   7.436 -10.157  1.00  0.00
ATOM   2009  CD1 ILE   120      -8.906   7.739  -8.416  1.00  0.00
ATOM   2010 HD11 ILE   120      -8.341   7.136  -7.704  1.00  0.00
ATOM   2011 HD12 ILE   120      -8.233   8.435  -8.916  1.00  0.00
ATOM   2012 HD13 ILE   120      -9.678   8.297  -7.888  1.00  0.00
ATOM   2013  C   ILE   120     -12.218   6.133 -10.679  1.00  0.00
ATOM   2014  O   ILE   120     -13.080   6.797 -10.105  1.00  0.00
ATOM   2015  N   ASN   121     -11.974   6.241 -11.986  1.00  0.00
ATOM   2016  H   ASN   121     -11.174   5.775 -12.388  1.00  0.00
ATOM   2017  CA  ASN   121     -12.804   7.077 -12.861  1.00  0.00
ATOM   2018  HA  ASN   121     -12.839   8.095 -12.471  1.00  0.00
ATOM   2019  CB  ASN   121     -12.224   7.116 -14.283  1.00  0.00
ATOM   2020  HB2 ASN   121     -11.152   7.306 -14.223  1.00  0.00
ATOM   2021  HB3 ASN   121     -12.395   6.148 -14.753  1.00  0.00
ATOM   2022  CG  ASN   121     -12.860   8.193 -15.146  1.00  0.00
ATOM   2023  OD1 ASN   121     -12.903   9.362 -14.764  1.00  0.00
ATOM   2024  ND2 ASN   121     -13.351   7.805 -16.316  1.00  0.00
ATOM   2025 HD21 ASN   121     -13.785   8.481 -16.928  1.00  0.00
ATOM   2026 HD22 ASN   121     -13.289   6.834 -16.589  1.00  0.00
ATOM   2027  C   ASN   121     -14.260   6.605 -12.912  1.00  0.00
ATOM   2028  O   ASN   121     -15.150   7.367 -13.305  1.00  0.00
ATOM   2029  N   GLU   122     -14.496   5.348 -12.537  1.00  0.00
ATOM   2030  H   GLU   122     -13.717   4.733 -12.347  1.00  0.00
ATOM   2031  CA  GLU   122     -15.845   4.793 -12.489  1.00  0.00
ATOM   2032  HA  GLU   122     -16.572   5.552 -12.777  1.00  0.00
ATOM   2033  CB  GLU   122     -15.960   3.613 -13.458  1.00  0.00
ATOM   2034  HB2 GLU   122     -15.363   2.791 -13.060  1.00  0.00
ATOM   2035  HB3 GLU   122     -17.007   3.313 -13.501  1.00  0.00
ATOM   2036  CG  GLU   122     -15.473   3.962 -14.860  1.00  0.00
ATOM   2037  HG2 GLU   122     -15.851   4.957 -15.094  1.00  0.00
ATOM   2038  HG3 GLU   122     -14.384   3.989 -14.819  1.00  0.00
ATOM   2039  CD  GLU   122     -15.914   2.986 -15.935  1.00  0.00
ATOM   2040  OE1 GLU   122     -16.635   2.018 -15.629  1.00  0.00
ATOM   2041  OE2 GLU   122     -15.537   3.196 -17.107  1.00  0.00
ATOM   2042  C   GLU   122     -16.259   4.397 -11.065  1.00  0.00
ATOM   2043  O   GLU   122     -17.010   3.450 -10.872  1.00  0.00
ATOM   2044  N   LEU   123     -15.778   5.147 -10.075  1.00  0.00
ATOM   2045  H   LEU   123     -15.074   5.846 -10.262  1.00  0.00
ATOM   2046  CA  LEU   123     -16.240   4.978  -8.696  1.00  0.00
ATOM   2047  HA  LEU   123     -15.993   3.976  -8.345  1.00  0.00
ATOM   2048  CB  LEU   123     -15.569   5.998  -7.775  1.00  0.00
ATOM   2049  HB2 LEU   123     -14.512   5.925  -8.035  1.00  0.00
ATOM   2050  HB3 LEU   123     -15.941   6.987  -8.042  1.00  0.00
ATOM   2051  CG  LEU   123     -15.740   5.777  -6.269  1.00  0.00
ATOM   2052  HG  LEU   123     -16.784   5.550  -6.054  1.00  0.00
ATOM   2053  CD1 LEU   123     -14.865   4.620  -5.813  1.00  0.00
ATOM   2054 HD11 LEU   123     -13.821   4.847  -6.027  1.00  0.00
ATOM   2055 HD12 LEU   123     -14.991   4.468  -4.741  1.00  0.00
ATOM   2056 HD13 LEU   123     -15.155   3.713  -6.345  1.00  0.00
ATOM   2057  CD2 LEU   123     -15.404   7.047  -5.496  1.00  0.00
ATOM   2058 HD21 LEU   123     -16.068   7.852  -5.811  1.00  0.00
ATOM   2059 HD22 LEU   123     -15.532   6.868  -4.428  1.00  0.00
ATOM   2060 HD23 LEU   123     -14.370   7.331  -5.694  1.00  0.00
ATOM   2061  C   LEU   123     -17.757   5.177  -8.691  1.00  0.00
ATOM   2062  O   LEU   123     -18.240   6.182  -9.208  1.00  0.00
ATOM   2063  N   PRO   124     -18.516   4.219  -8.121  1.00  0.00
ATOM   2064  CD  PRO   124     -18.078   3.006  -7.406  1.00  0.00
ATOM   2065  HD2 PRO   124     -17.334   3.277  -6.657  1.00  0.00
ATOM   2066  HD3 PRO   124     -17.638   2.306  -8.117  1.00  0.00
ATOM   2067  CG  PRO   124     -19.347   2.482  -6.797  1.00  0.00
ATOM   2068  HG2 PRO   124     -19.493   2.912  -5.806  1.00  0.00
ATOM   2069  HG3 PRO   124     -19.304   1.395  -6.718  1.00  0.00
ATOM   2070  CB  PRO   124     -20.421   2.904  -7.737  1.00  0.00
ATOM   2071  HB2 PRO   124     -21.375   2.983  -7.214  1.00  0.00
ATOM   2072  HB3 PRO   124     -20.530   2.233  -8.590  1.00  0.00
ATOM   2073  CA  PRO   124     -19.973   4.289  -8.216  1.00  0.00
ATOM   2074  HA  PRO   124     -20.222   4.483  -9.259  1.00  0.00
ATOM   2075  C   PRO   124     -20.595   5.370  -7.336  1.00  0.00
ATOM   2076  O   PRO   124     -19.958   5.875  -6.421  1.00  0.00
ATOM   2077  N   THR   125     -21.839   5.721  -7.638  1.00  0.00
ATOM   2078  H   THR   125     -22.267   5.374  -8.485  1.00  0.00
ATOM   2079  CA  THR   125     -22.614   6.614  -6.789  1.00  0.00
ATOM   2080  HA  THR   125     -22.089   7.559  -6.648  1.00  0.00
ATOM   2081  CB  THR   125     -23.987   6.904  -7.424  1.00  0.00
ATOM   2082  HB  THR   125     -24.475   5.955  -7.645  1.00  0.00
ATOM   2083  CG2 THR   125     -24.869   7.723  -6.490  1.00  0.00
ATOM   2084 HG21 THR   125     -24.382   8.673  -6.269  1.00  0.00
ATOM   2085 HG22 THR   125     -25.830   7.910  -6.968  1.00  0.00
ATOM   2086 HG23 THR   125     -25.027   7.172  -5.563  1.00  0.00
ATOM   2087  OG1 THR   125     -23.794   7.623  -8.647  1.00  0.00
ATOM   2088  HG1 THR   125     -24.647   7.807  -9.048  1.00  0.00
ATOM   2089  C   THR   125     -22.820   5.986  -5.413  1.00  0.00
ATOM   2090  O   THR   125     -22.991   4.771  -5.302  1.00  0.00
ATOM   2091  N   GLU   126     -22.795   6.816  -4.366  1.00  0.00
ATOM   2092  H   GLU   126     -22.566   7.790  -4.503  1.00  0.00
ATOM   2093  CA  GLU   126     -23.093   6.356  -3.007  1.00  0.00
ATOM   2094  HA  GLU   126     -22.464   5.498  -2.770  1.00  0.00
ATOM   2095  CB  GLU   126     -22.830   7.455  -1.974  1.00  0.00
ATOM   2096  HB2 GLU   126     -23.454   8.301  -2.262  1.00  0.00
ATOM   2097  HB3 GLU   126     -23.170   7.062  -1.016  1.00  0.00
ATOM   2098  CG  GLU   126     -21.388   7.911  -1.849  1.00  0.00
ATOM   2099  HG2 GLU   126     -20.747   7.030  -1.861  1.00  0.00
ATOM   2100  HG3 GLU   126     -21.168   8.532  -2.717  1.00  0.00
ATOM   2101  CD  GLU   126     -21.131   8.707  -0.580  1.00  0.00
ATOM   2102  OE1 GLU   126     -21.365   8.161   0.521  1.00  0.00
ATOM   2103  OE2 GLU   126     -20.683   9.872  -0.679  1.00  0.00
ATOM   2104  C   GLU   126     -24.559   5.949  -2.905  1.00  0.00
ATOM   2105  O   GLU   126     -25.440   6.704  -3.317  1.00  0.00
ATOM   2106  N   GLU   127     -24.818   4.767  -2.351  1.00  0.00
ATOM   2107  H   GLU   127     -24.056   4.152  -2.105  1.00  0.00
ATOM   2108  CA  GLU   127     -26.190   4.303  -2.119  1.00  0.00
ATOM   2109  HA  GLU   127     -26.808   4.533  -2.986  1.00  0.00
ATOM   2110  CB  GLU   127     -26.216   2.794  -1.887  1.00  0.00
ATOM   2111  HB2 GLU   127     -25.511   2.578  -1.085  1.00  0.00
ATOM   2112  HB3 GLU   127     -27.224   2.534  -1.564  1.00  0.00
ATOM   2113  CG  GLU   127     -25.852   1.976  -3.114  1.00  0.00
ATOM   2114  HG2 GLU   127     -26.615   2.155  -3.871  1.00  0.00
ATOM   2115  HG3 GLU   127     -24.888   2.331  -3.479  1.00  0.00
ATOM   2116  CD  GLU   127     -25.766   0.487  -2.824  1.00  0.00
ATOM   2117  OE1 GLU   127     -25.587   0.104  -1.647  1.00  0.00
ATOM   2118  OE2 GLU   127     -25.875  -0.305  -3.780  1.00  0.00
ATOM   2119  C   GLU   127     -26.813   5.014  -0.920  1.00  0.00
ATOM   2120  O   GLU   127     -26.169   5.845  -0.284  1.00  0.00
ATOM   2121  OXT GLU   127     -27.966   4.763  -0.576  1.00  0.00
TER
ATOM   2122  C9  L3    128      14.273  -3.935  -8.538  1.00  0.00
ATOM   2123  C10 L3    128      14.460  -3.094  -7.424  1.00  0.00
ATOM   2124  H13 L3    128      15.452  -2.988  -7.009  1.00  0.00
ATOM   2125  H12 L3    128      15.116  -4.462  -8.962  1.00  0.00
ATOM   2126  C8  L3    128      12.992  -4.091  -9.097  1.00  0.00
ATOM   2127  H11 L3    128      12.847  -4.738  -9.952  1.00  0.00
ATOM   2128  C7  L3    128      11.898  -3.403  -8.540  1.00  0.00
ATOM   2129  H10 L3    128      10.911  -3.523  -8.964  1.00  0.00
ATOM   2130  C6  L3    128      12.084  -2.560  -7.426  1.00  0.00
ATOM   2131  H9  L3    128      11.219  -2.057  -7.019  1.00  0.00
ATOM   2132  C5  L3    128      13.370  -2.398  -6.858  1.00  0.00
ATOM   2133  N1  L3    128      13.618  -1.577  -5.748  1.00  0.00
ATOM   2134  H8  L3    128      14.562  -1.505  -5.382  1.00  0.00
ATOM   2135  C4  L3    128      12.575  -0.787  -5.096  1.00  0.00
ATOM   2136  H2  L3    128      11.953  -0.341  -5.875  1.00  0.00
ATOM   2137  C3  L3    128      13.191   0.370  -4.298  1.00  0.00
ATOM   2138  H6  L3    128      13.873   0.949  -4.921  1.00  0.00
ATOM   2139  H7  L3    128      13.798  -0.051  -3.495  1.00  0.00
ATOM   2140  C2  L3    128      12.119   1.316  -3.694  1.00  0.00
ATOM   2141  C1  L3    128      12.649   2.003  -2.421  1.00  0.00
ATOM   2142  H3  L3    128      12.816   1.281  -1.621  1.00  0.00
ATOM   2143  H4  L3    128      13.596   2.508  -2.614  1.00  0.00
ATOM   2144  H5  L3    128      11.953   2.754  -2.047  1.00  0.00
ATOM   2145  H1  L3    128      11.964   2.086  -4.452  1.00  0.00
ATOM   2146  N2  L3    128      10.811   0.653  -3.441  1.00  0.00
ATOM   2147  C17 L3    128       9.673   1.403  -3.535  1.00  0.00
ATOM   2148  C18 L3    128       8.303   0.729  -3.662  1.00  0.00
ATOM   2149  H17 L3    128       7.898   0.485  -2.681  1.00  0.00
ATOM   2150  H18 L3    128       8.353  -0.177  -4.266  1.00  0.00
ATOM   2151  H19 L3    128       7.598   1.402  -4.150  1.00  0.00
ATOM   2152  O1  L3    128       9.687   2.640  -3.564  1.00  0.00
ATOM   2153  C16 L3    128      10.798  -0.777  -3.316  1.00  0.00
ATOM   2154  C15 L3    128      10.007  -1.437  -2.347  1.00  0.00
ATOM   2155  C14 L3    128      10.023  -2.840  -2.249  1.00  0.00
ATOM   2156  H15 L3    128       9.406  -3.318  -1.500  1.00  0.00
ATOM   2157  H16 L3    128       9.388  -0.877  -1.661  1.00  0.00
ATOM   2158  C11 L3    128      11.652  -1.542  -4.144  1.00  0.00
ATOM   2159  C12 L3    128      11.662  -2.952  -4.029  1.00  0.00
ATOM   2160  H14 L3    128      12.309  -3.536  -4.664  1.00  0.00
ATOM   2161  C13 L3    128      10.843  -3.620  -3.092  1.00  0.00
ATOM   2162  C19 L3    128      10.857  -5.093  -2.987  1.00  0.00
ATOM   2163  C20 L3    128       9.665  -5.816  -2.746  1.00  0.00
ATOM   2164  H20 L3    128       8.726  -5.290  -2.644  1.00  0.00
ATOM   2165  C21 L3    128       9.674  -7.220  -2.647  1.00  0.00
ATOM   2166  H21 L3    128       8.752  -7.755  -2.464  1.00  0.00
ATOM   2167  C22 L3    128      10.882  -7.928  -2.786  1.00  0.00
ATOM   2168  H22 L3    128      10.891  -9.007  -2.710  1.00  0.00
ATOM   2169  C23 L3    128      12.077  -7.227  -3.026  1.00  0.00
ATOM   2170  H23 L3    128      13.009  -7.765  -3.133  1.00  0.00
ATOM   2171  C24 L3    128      12.062  -5.821  -3.125  1.00  0.00
ATOM   2172  H24 L3    128      12.993  -5.300  -3.301  1.00  0.00
ATOM   2173  C43 L3    128      10.883  -5.105  -3.003  1.00  0.00
ATOM   2174  C44 L3    128      12.081  -5.837  -3.163  1.00  0.00
ATOM   2175  H44 L3    128      13.017  -5.331  -3.355  1.00  0.00
ATOM   2176  C45 L3    128      12.055  -7.239  -3.065  1.00  0.00
ATOM   2177  H45 L3    128      12.960  -7.817  -3.183  1.00  0.00
ATOM   2178  C46 L3    128      10.833  -7.874  -2.806  1.00  0.00
ATOM   2179  H46 L3    128      10.780  -8.950  -2.723  1.00  0.00
ATOM   2180  N5  L3    128       9.677  -7.200  -2.649  1.00  0.00
ATOM   2181  C47 L3    128       9.713  -5.852  -2.747  1.00  0.00
ATOM   2182  H47 L3    128       8.762  -5.355  -2.622  1.00  0.00
TER
ATOM   2183 Cl-  Cl-   129      21.229   4.619  12.145  1.00  0.00
TER
ATOM   2184  O   WAT   130      19.950  -0.760   7.459  1.00  0.00
ATOM   2185  H1  WAT   130      20.734  -0.980   7.961  1.00  0.00
ATOM   2186  H2  WAT   130      19.857   0.187   7.562  1.00  0.00
TER
ATOM   2187  O   WAT   131      17.138  -4.025  11.824  1.00  0.00
ATOM   2188  H1  WAT   131      17.923  -4.245  12.326  1.00  0.00
ATOM   2189  H2  WAT   131      17.045  -3.077  11.927  1.00  0.00
TER
ATOM   2190  O   WAT   132      15.996   2.367   8.600  1.00  0.00
ATOM   2191  H1  WAT   132      16.781   2.147   9.102  1.00  0.00
ATOM   2192  H2  WAT   132      15.903   3.314   8.703  1.00  0.00
TER
ATOM   2193  O   WAT   133      13.920  -3.418  12.125  1.00  0.00
ATOM   2194  H1  WAT   133      14.704  -3.639  12.628  1.00  0.00
ATOM   2195  H2  WAT   133      13.827  -2.471  12.228  1.00  0.00
TER
ATOM   2196  O   WAT   134      12.017   1.392  14.546  1.00  0.00
ATOM   2197  H1  WAT   134      12.801   1.172  15.048  1.00  0.00
ATOM   2198  H2  WAT   134      11.924   2.339  14.649  1.00  0.00
TER
ATOM   2199  O   WAT   135      10.227  -2.557  13.276  1.00  0.00
ATOM   2200  H1  WAT   135      11.012  -2.777  13.778  1.00  0.00
ATOM   2201  H2  WAT   135      10.134  -1.610  13.379  1.00  0.00
TER
ATOM   2202  O   WAT   136       9.232  -1.718   7.002  1.00  0.00
ATOM   2203  H1  WAT   136      10.016  -1.938   7.504  1.00  0.00
ATOM   2204  H2  WAT   136       9.139  -0.771   7.105  1.00  0.00
TER
ATOM   2205  O   WAT   137      11.516  -5.281  10.330  1.00  0.00
ATOM   2206  H1  WAT   137      12.300  -5.501  10.833  1.00  0.00
ATOM   2207  H2  WAT   137      11.423  -4.334  10.434  1.00  0.00
TER
ATOM   2208  O   WAT   138       6.971  -0.598   8.303  1.00  0.00
ATOM   2209  H1  WAT   138       7.755  -0.818   8.805  1.00  0.00
ATOM   2210  H2  WAT   138       6.878   0.349   8.406  1.00  0.00
TER
ATOM   2211  O   WAT   139       8.148  -3.049  10.999  1.00  0.00
ATOM   2212  H1  WAT   139       8.933  -3.269  11.502  1.00  0.00
ATOM   2213  H2  WAT   139       8.055  -2.102  11.103  1.00  0.00
TER
ATOM   2214  O   WAT   140       8.644  -1.498  15.258  1.00  0.00
ATOM   2215  H1  WAT   140       9.428  -1.718  15.760  1.00  0.00
ATOM   2216  H2  WAT   140       8.551  -0.551  15.361  1.00  0.00
TER
ATOM   2217  O   WAT   141       5.111   3.094   8.890  1.00  0.00
ATOM   2218  H1  WAT   141       5.896   2.874   9.392  1.00  0.00
ATOM   2219  H2  WAT   141       5.018   4.041   8.993  1.00  0.00
TER
ATOM   2220  O   WAT   142       2.905   3.309  12.629  1.00  0.00
ATOM   2221  H1  WAT   142       3.690   3.089  13.132  1.00  0.00
ATOM   2222  H2  WAT   142       2.812   4.256  12.733  1.00  0.00
TER
ATOM   2223  O   WAT   143       0.941   0.105  13.590  1.00  0.00
ATOM   2224  H1  WAT   143       1.726  -0.115  14.092  1.00  0.00
ATOM   2225  H2  WAT   143       0.848   1.052  13.693  1.00  0.00
TER
ATOM   2226  O   WAT   144       4.814  -3.753  14.762  1.00  0.00
ATOM   2227  H1  WAT   144       5.598  -3.973  15.264  1.00  0.00
ATOM   2228  H2  WAT   144       4.721  -2.805  14.865  1.00  0.00
TER
ATOM   2229  O   WAT   145       0.238  -1.765   7.698  1.00  0.00
ATOM   2230  H1  WAT   145       1.023  -1.985   8.200  1.00  0.00
ATOM   2231  H2  WAT   145       0.145  -0.818   7.801  1.00  0.00
TER
ATOM   2232  O   WAT   146      -0.506  -2.229  11.127  1.00  0.00
ATOM   2233  H1  WAT   146       0.278  -2.449  11.629  1.00  0.00
ATOM   2234  H2  WAT   146      -0.599  -1.282  11.230  1.00  0.00
TER
ATOM   2235  O   WAT   147       0.286   4.400  12.264  1.00  0.00
ATOM   2236  H1  WAT   147       1.071   4.180  12.766  1.00  0.00
ATOM   2237  H2  WAT   147       0.193   5.347  12.367  1.00  0.00
TER
ATOM   2238  O   WAT   148      -2.853   1.882  16.134  1.00  0.00
ATOM   2239  H1  WAT   148      -2.068   1.662  16.637  1.00  0.00
ATOM   2240  H2  WAT   148      -2.946   2.829  16.237  1.00  0.00
TER
ATOM   2241  O   WAT   149      -5.012   7.294  14.233  1.00  0.00
ATOM   2242  H1  WAT   149      -4.228   7.074  14.736  1.00  0.00
ATOM   2243  H2  WAT   149      -5.105   8.241  14.336  1.00  0.00
TER
ATOM   2244  O   WAT   150      -3.234  -1.307  13.523  1.00  0.00
ATOM   2245  H1  WAT   150      -2.449  -1.527  14.026  1.00  0.00
ATOM   2246  H2  WAT   150      -3.327  -0.360  13.626  1.00  0.00
TER
ATOM   2247  O   WAT   151     -10.299  -0.779  11.333  1.00  0.00
ATOM   2248  H1  WAT   151      -9.515  -0.999  11.835  1.00  0.00
ATOM   2249  H2  WAT   151     -10.392   0.169  11.436  1.00  0.00
TER
ATOM   2250  O   WAT   152      -4.562  -0.044  16.803  1.00  0.00
ATOM   2251  H1  WAT   152      -3.777  -0.264  17.305  1.00  0.00
ATOM   2252  H2  WAT   152      -4.655   0.903  16.906  1.00  0.00
TER
ATOM   2253  O   WAT   153     -10.708  -4.675  13.409  1.00  0.00
ATOM   2254  H1  WAT   153      -9.923  -4.895  13.912  1.00  0.00
ATOM   2255  H2  WAT   153     -10.801  -3.728  13.513  1.00  0.00
TER
ATOM   2256  O   WAT   154     -10.841  -1.059  15.488  1.00  0.00
ATOM   2257  H1  WAT   154     -10.056  -1.279  15.990  1.00  0.00
ATOM   2258  H2  WAT   154     -10.934  -0.111  15.591  1.00  0.00
TER
ATOM   2259  O   WAT   155     -10.301   1.612  12.958  1.00  0.00
ATOM   2260  H1  WAT   155      -9.516   1.392  13.461  1.00  0.00
ATOM   2261  H2  WAT   155     -10.394   2.560  13.062  1.00  0.00
TER
ATOM   2262  O   WAT   156      -5.301   6.134  18.696  1.00  0.00
ATOM   2263  H1  WAT   156      -4.516   5.914  19.198  1.00  0.00
ATOM   2264  H2  WAT   156      -5.394   7.081  18.799  1.00  0.00
TER
ATOM   2265  O   WAT   157     -14.026   4.293  20.169  1.00  0.00
ATOM   2266  H1  WAT   157     -13.242   4.073  20.671  1.00  0.00
ATOM   2267  H2  WAT   157     -14.119   5.240  20.272  1.00  0.00
TER
ATOM   2268  O   WAT   158     -10.350   2.501  23.132  1.00  0.00
ATOM   2269  H1  WAT   158      -9.566   2.280  23.634  1.00  0.00
ATOM   2270  H2  WAT   158     -10.443   3.448  23.235  1.00  0.00
TER
ATOM   2271  O   WAT   159     -11.012   6.539  23.041  1.00  0.00
ATOM   2272  H1  WAT   159     -10.228   6.318  23.543  1.00  0.00
ATOM   2273  H2  WAT   159     -11.105   7.486  23.144  1.00  0.00
TER
ATOM   2274  O   WAT   160      -6.468   1.418  22.007  1.00  0.00
ATOM   2275  H1  WAT   160      -5.684   1.198  22.509  1.00  0.00
ATOM   2276  H2  WAT   160      -6.562   2.365  22.110  1.00  0.00
TER
ATOM   2277  O   WAT   161      -7.154   7.474  20.421  1.00  0.00
ATOM   2278  H1  WAT   161      -6.370   7.254  20.923  1.00  0.00
ATOM   2279  H2  WAT   161      -7.247   8.421  20.524  1.00  0.00
TER
ATOM   2280  O   WAT   162     -11.201   3.704  11.380  1.00  0.00
ATOM   2281  H1  WAT   162     -10.416   3.484  11.882  1.00  0.00
ATOM   2282  H2  WAT   162     -11.294   4.651  11.483  1.00  0.00
TER
ATOM   2283  O   WAT   163     -11.470   6.913   8.791  1.00  0.00
ATOM   2284  H1  WAT   163     -10.686   6.693   9.294  1.00  0.00
ATOM   2285  H2  WAT   163     -11.563   7.860   8.895  1.00  0.00
TER
ATOM   2286  O   WAT   164      -8.984   6.693   7.465  1.00  0.00
ATOM   2287  H1  WAT   164      -8.200   6.473   7.967  1.00  0.00
ATOM   2288  H2  WAT   164      -9.077   7.640   7.568  1.00  0.00
TER
ATOM   2289  O   WAT   165     -10.087  10.316   9.874  1.00  0.00
ATOM   2290  H1  WAT   165      -9.303  10.096  10.377  1.00  0.00
ATOM   2291  H2  WAT   165     -10.180  11.263   9.977  1.00  0.00
TER
ATOM   2292  O   WAT   166      15.852  -6.398  11.581  1.00  0.00
ATOM   2293  H1  WAT   166      16.636  -6.618  12.083  1.00  0.00
ATOM   2294  H2  WAT   166      15.759  -5.451  11.684  1.00  0.00
TER
ATOM   2295  O   WAT   167     -13.110   7.436  11.010  1.00  0.00
ATOM   2296  H1  WAT   167     -12.325   7.215  11.512  1.00  0.00
ATOM   2297  H2  WAT   167     -13.203   8.383  11.113  1.00  0.00
TER
ATOM   2298  O   WAT   168       8.619  -4.391   7.069  1.00  0.00
ATOM   2299  H1  WAT   168       9.404  -4.611   7.572  1.00  0.00
ATOM   2300  H2  WAT   168       8.526  -3.443   7.172  1.00  0.00
TER
ATOM   2301  O   WAT   169      13.696  -6.981  10.016  1.00  0.00
ATOM   2302  H1  WAT   169      14.481  -7.201  10.518  1.00  0.00
ATOM   2303  H2  WAT   169      13.603  -6.034  10.119  1.00  0.00
TER
ATOM   2304  O   WAT   170     -17.849  -1.345  10.413  1.00  0.00
ATOM   2305  H1  WAT   170     -17.065  -1.565  10.916  1.00  0.00
ATOM   2306  H2  WAT   170     -17.942  -0.398  10.516  1.00  0.00
TER
ATOM   2307  O   WAT   171       6.256  -3.355   8.664  1.00  0.00
ATOM   2308  H1  WAT   171       7.041  -3.575   9.167  1.00  0.00
ATOM   2309  H2  WAT   171       6.163  -2.408   8.767  1.00  0.00
TER
ATOM   2310  O   WAT   172       6.732  -4.505  12.880  1.00  0.00
ATOM   2311  H1  WAT   172       7.517  -4.725  13.382  1.00  0.00
ATOM   2312  H2  WAT   172       6.639  -3.558  12.983  1.00  0.00
TER
ATOM   2313  O   WAT   173       6.682  -2.936  16.783  1.00  0.00
ATOM   2314  H1  WAT   173       7.466  -3.157  17.285  1.00  0.00
ATOM   2315  H2  WAT   173       6.589  -1.989  16.886  1.00  0.00
TER
ATOM   2316  O   WAT   174       0.539  -2.959  13.618  1.00  0.00
ATOM   2317  H1  WAT   174       1.324  -3.179  14.120  1.00  0.00
ATOM   2318  H2  WAT   174       0.446  -2.012  13.721  1.00  0.00
TER
ATOM   2319  O   WAT   175       2.701  -1.908  14.912  1.00  0.00
ATOM   2320  H1  WAT   175       3.485  -2.128  15.414  1.00  0.00
ATOM   2321  H2  WAT   175       2.608  -0.961  15.015  1.00  0.00
TER
ATOM   2322  O   WAT   176       5.305  -6.721  11.660  1.00  0.00
ATOM   2323  H1  WAT   176       6.090  -6.941  12.162  1.00  0.00
ATOM   2324  H2  WAT   176       5.212  -5.774  11.763  1.00  0.00
TER
ATOM   2325  O   WAT   177     -13.165   1.322   5.020  1.00  0.00
ATOM   2326  H1  WAT   177     -12.380   1.102   5.523  1.00  0.00
ATOM   2327  H2  WAT   177     -13.258   2.269   5.123  1.00  0.00
TER
ATOM   2328  O   WAT   178     -21.405   9.569   3.735  1.00  0.00
ATOM   2329  H1  WAT   178     -20.620   9.349   4.237  1.00  0.00
ATOM   2330  H2  WAT   178     -21.498  10.516   3.838  1.00  0.00
TER
ATOM   2331  O   WAT   179     -20.407  10.689   6.173  1.00  0.00
ATOM   2332  H1  WAT   179     -19.623  10.469   6.676  1.00  0.00
ATOM   2333  H2  WAT   179     -20.500  11.636   6.277  1.00  0.00
TER
ATOM   2334  O   WAT   180     -18.662   8.217   1.841  1.00  0.00
ATOM   2335  H1  WAT   180     -17.878   7.997   2.343  1.00  0.00
ATOM   2336  H2  WAT   180     -18.755   9.164   1.944  1.00  0.00
TER
ATOM   2337  O   WAT   181     -13.172  -3.303  13.969  1.00  0.00
ATOM   2338  H1  WAT   181     -12.388  -3.523  14.471  1.00  0.00
ATOM   2339  H2  WAT   181     -13.266  -2.355  14.072  1.00  0.00
TER
ATOM   2340  O   WAT   182     -20.949   0.308   7.803  1.00  0.00
ATOM   2341  H1  WAT   182     -20.165   0.088   8.305  1.00  0.00
ATOM   2342  H2  WAT   182     -21.043   1.256   7.906  1.00  0.00
TER
ATOM   2343  O   WAT   183     -22.528   2.691   6.217  1.00  0.00
ATOM   2344  H1  WAT   183     -21.743   2.471   6.719  1.00  0.00
ATOM   2345  H2  WAT   183     -22.621   3.638   6.320  1.00  0.00
TER
ATOM   2346  O   WAT   184     -13.881  -2.295   1.334  1.00  0.00
ATOM   2347  H1  WAT   184     -13.097  -2.515   1.836  1.00  0.00
ATOM   2348  H2  WAT   184     -13.974  -1.348   1.437  1.00  0.00
TER
ATOM   2349  O   WAT   185     -14.171  -0.925   3.825  1.00  0.00
ATOM   2350  H1  WAT   185     -13.386  -1.146   4.327  1.00  0.00
ATOM   2351  H2  WAT   185     -14.264   0.022   3.928  1.00  0.00
TER
ATOM   2352  O   WAT   186     -15.426  -4.652   1.401  1.00  0.00
ATOM   2353  H1  WAT   186     -14.642  -4.872   1.903  1.00  0.00
ATOM   2354  H2  WAT   186     -15.519  -3.705   1.504  1.00  0.00
TER
ATOM   2355  O   WAT   187     -14.297  -4.965   4.092  1.00  0.00
ATOM   2356  H1  WAT   187     -13.512  -5.185   4.595  1.00  0.00
ATOM   2357  H2  WAT   187     -14.390  -4.018   4.196  1.00  0.00
TER
ATOM   2358  O   WAT   188     -13.515   4.816  23.161  1.00  0.00
ATOM   2359  H1  WAT   188     -12.730   4.596  23.664  1.00  0.00
ATOM   2360  H2  WAT   188     -13.608   5.763  23.264  1.00  0.00
TER
ATOM   2361  O   WAT   189      -8.811   0.117  23.020  1.00  0.00
ATOM   2362  H1  WAT   189      -8.027  -0.103  23.522  1.00  0.00
ATOM   2363  H2  WAT   189      -8.904   1.064  23.123  1.00  0.00
TER
ATOM   2364  O   WAT   190      -4.218   0.284  23.067  1.00  0.00
ATOM   2365  H1  WAT   190      -3.433   0.064  23.569  1.00  0.00
ATOM   2366  H2  WAT   190      -4.311   1.231  23.170  1.00  0.00
TER
ATOM   2367  O   WAT   191      -6.537   7.469   6.553  1.00  0.00
ATOM   2368  H1  WAT   191      -5.752   7.248   7.055  1.00  0.00
ATOM   2369  H2  WAT   191      -6.630   8.416   6.656  1.00  0.00
TER
ATOM   2370  O   WAT   192     -20.479   4.887  -1.058  1.00  0.00
ATOM   2371  H1  WAT   192     -19.694   4.667  -0.555  1.00  0.00
ATOM   2372  H2  WAT   192     -20.572   5.834  -0.955  1.00  0.00
TER
ATOM   2373  O   WAT   193     -17.207   6.282   0.288  1.00  0.00
ATOM   2374  H1  WAT   193     -16.423   6.061   0.790  1.00  0.00
ATOM   2375  H2  WAT   193     -17.300   7.229   0.391  1.00  0.00
TER
ATOM   2376  O   WAT   194     -20.824  -1.512  10.044  1.00  0.00
ATOM   2377  H1  WAT   194     -20.039  -1.732  10.547  1.00  0.00
ATOM   2378  H2  WAT   194     -20.917  -0.565  10.148  1.00  0.00
TER
ATOM   2379  O   WAT   195     -13.366  -7.618   3.254  1.00  0.00
ATOM   2380  H1  WAT   195     -12.582  -7.838   3.756  1.00  0.00
ATOM   2381  H2  WAT   195     -13.459  -6.671   3.357  1.00  0.00
TER
ATOM   2382  O   WAT   196     -22.783   3.604   0.754  1.00  0.00
ATOM   2383  H1  WAT   196     -21.999   3.383   1.256  1.00  0.00
ATOM   2384  H2  WAT   196     -22.876   4.551   0.857  1.00  0.00
TER
ATOM   2385  O   WAT   197     -19.710  -1.573  -4.686  1.00  0.00
ATOM   2386  H1  WAT   197     -18.925  -1.793  -4.183  1.00  0.00
ATOM   2387  H2  WAT   197     -19.803  -0.626  -4.583  1.00  0.00
TER
ATOM   2388  O   WAT   198     -24.530   2.958  -6.673  1.00  0.00
ATOM   2389  H1  WAT   198     -23.745   2.738  -6.170  1.00  0.00
ATOM   2390  H2  WAT   198     -24.623   3.905  -6.569  1.00  0.00
TER
ATOM   2391  O   WAT   199     -21.886   0.112  -5.831  1.00  0.00
ATOM   2392  H1  WAT   199     -21.101  -0.108  -5.329  1.00  0.00
ATOM   2393  H2  WAT   199     -21.979   1.059  -5.728  1.00  0.00
TER
ATOM   2394  O   WAT   200     -22.765   5.485   3.101  1.00  0.00
ATOM   2395  H1  WAT   200     -21.981   5.265   3.603  1.00  0.00
ATOM   2396  H2  WAT   200     -22.858   6.432   3.204  1.00  0.00
TER
ATOM   2397  O   WAT   201     -20.672  -1.206  -7.875  1.00  0.00
ATOM   2398  H1  WAT   201     -19.888  -1.426  -7.373  1.00  0.00
ATOM   2399  H2  WAT   201     -20.765  -0.259  -7.772  1.00  0.00
TER
ATOM   2400  O   WAT   202     -17.986  -3.618  -5.708  1.00  0.00
ATOM   2401  H1  WAT   202     -17.201  -3.838  -5.205  1.00  0.00
ATOM   2402  H2  WAT   202     -18.079  -2.670  -5.605  1.00  0.00
TER
ATOM   2403  O   WAT   203     -23.969   1.698  -9.186  1.00  0.00
ATOM   2404  H1  WAT   203     -23.185   1.478  -8.684  1.00  0.00
ATOM   2405  H2  WAT   203     -24.063   2.645  -9.083  1.00  0.00
TER
ATOM   2406  O   WAT   204     -17.317   9.912  -2.856  1.00  0.00
ATOM   2407  H1  WAT   204     -16.532   9.692  -2.354  1.00  0.00
ATOM   2408  H2  WAT   204     -17.410  10.859  -2.753  1.00  0.00
TER
ATOM   2409  O   WAT   205     -16.681   8.373  -0.294  1.00  0.00
ATOM   2410  H1  WAT   205     -15.896   8.153   0.208  1.00  0.00
ATOM   2411  H2  WAT   205     -16.774   9.320  -0.191  1.00  0.00
TER
ATOM   2412  O   WAT   206     -16.277  -2.682 -12.489  1.00  0.00
ATOM   2413  H1  WAT   206     -15.492  -2.902 -11.987  1.00  0.00
ATOM   2414  H2  WAT   206     -16.370  -1.735 -12.386  1.00  0.00
TER
ATOM   2415  O   WAT   207      -6.305  -8.143  -3.620  1.00  0.00
ATOM   2416  H1  WAT   207      -5.520  -8.364  -3.118  1.00  0.00
ATOM   2417  H2  WAT   207      -6.398  -7.196  -3.517  1.00  0.00
TER
ATOM   2418  O   WAT   208      -9.708  -9.050  -1.656  1.00  0.00
ATOM   2419  H1  WAT   208      -8.924  -9.271  -1.154  1.00  0.00
ATOM   2420  H2  WAT   208      -9.801  -8.103  -1.553  1.00  0.00
TER
ATOM   2421  O   WAT   209     -15.045 -13.187  -4.259  1.00  0.00
ATOM   2422  H1  WAT   209     -14.261 -13.407  -3.757  1.00  0.00
ATOM   2423  H2  WAT   209     -15.138 -12.240  -4.156  1.00  0.00
TER
ATOM   2424  O   WAT   210     -12.494  -8.463  -2.433  1.00  0.00
ATOM   2425  H1  WAT   210     -11.709  -8.683  -1.930  1.00  0.00
ATOM   2426  H2  WAT   210     -12.587  -7.516  -2.330  1.00  0.00
TER
ATOM   2427  O   WAT   211      -5.905  -4.544 -15.730  1.00  0.00
ATOM   2428  H1  WAT   211      -5.121  -4.764 -15.228  1.00  0.00
ATOM   2429  H2  WAT   211      -5.998  -3.597 -15.627  1.00  0.00
TER
ATOM   2430  O   WAT   212     -14.917  -0.086 -13.248  1.00  0.00
ATOM   2431  H1  WAT   212     -14.132  -0.306 -12.746  1.00  0.00
ATOM   2432  H2  WAT   212     -15.010   0.861 -13.145  1.00  0.00
TER
ATOM   2433  O   WAT   213      -1.935 -14.691  -3.225  1.00  0.00
ATOM   2434  H1  WAT   213      -1.150 -14.911  -2.722  1.00  0.00
ATOM   2435  H2  WAT   213      -2.028 -13.744  -3.121  1.00  0.00
TER
ATOM   2436  O   WAT   214       4.730 -12.449 -11.614  1.00  0.00
ATOM   2437  H1  WAT   214       5.514 -12.669 -11.112  1.00  0.00
ATOM   2438  H2  WAT   214       4.637 -11.502 -11.511  1.00  0.00
TER
ATOM   2439  O   WAT   215      -8.911  -6.871  -3.052  1.00  0.00
ATOM   2440  H1  WAT   215      -8.127  -7.091  -2.550  1.00  0.00
ATOM   2441  H2  WAT   215      -9.004  -5.923  -2.949  1.00  0.00
TER
ATOM   2442  O   WAT   216     -16.907  -9.796  -3.916  1.00  0.00
ATOM   2443  H1  WAT   216     -16.122 -10.016  -3.414  1.00  0.00
ATOM   2444  H2  WAT   216     -17.000  -8.849  -3.813  1.00  0.00
TER
ATOM   2445  O   WAT   217      -1.047  -9.111   2.365  1.00  0.00
ATOM   2446  H1  WAT   217      -0.263  -9.331   2.867  1.00  0.00
ATOM   2447  H2  WAT   217      -1.140  -8.164   2.468  1.00  0.00
TER
ATOM   2448  O   WAT   218       3.150  -7.339   5.086  1.00  0.00
ATOM   2449  H1  WAT   218       3.935  -7.560   5.588  1.00  0.00
ATOM   2450  H2  WAT   218       3.057  -6.392   5.189  1.00  0.00
TER
ATOM   2451  O   WAT   219       2.156 -14.014  -4.301  1.00  0.00
ATOM   2452  H1  WAT   219       2.940 -14.234  -3.799  1.00  0.00
ATOM   2453  H2  WAT   219       2.063 -13.067  -4.198  1.00  0.00
TER
ATOM   2454  O   WAT   220       4.596 -12.129  -0.766  1.00  0.00
ATOM   2455  H1  WAT   220       5.381 -12.349  -0.264  1.00  0.00
ATOM   2456  H2  WAT   220       4.503 -11.182  -0.663  1.00  0.00
TER
ATOM   2457  O   WAT   221       9.604  -6.877   1.594  1.00  0.00
ATOM   2458  H1  WAT   221      10.389  -7.098   2.096  1.00  0.00
ATOM   2459  H2  WAT   221       9.511  -5.930   1.697  1.00  0.00
TER
ATOM   2460  O   WAT   222       5.742  -6.700   6.023  1.00  0.00
ATOM   2461  H1  WAT   222       6.527  -6.920   6.525  1.00  0.00
ATOM   2462  H2  WAT   222       5.649  -5.753   6.126  1.00  0.00
TER
ATOM   2463  O   WAT   223      12.488  -6.204   0.764  1.00  0.00
ATOM   2464  H1  WAT   223      13.272  -6.424   1.266  1.00  0.00
ATOM   2465  H2  WAT   223      12.395  -5.257   0.867  1.00  0.00
TER
ATOM   2466  O   WAT   224      -6.403  -9.697  -6.577  1.00  0.00
ATOM   2467  H1  WAT   224      -5.618  -9.917  -6.075  1.00  0.00
ATOM   2468  H2  WAT   224      -6.496  -8.750  -6.474  1.00  0.00
TER
ATOM   2469  O   WAT   225     -16.368  -8.552  -6.425  1.00  0.00
ATOM   2470  H1  WAT   225     -15.584  -8.772  -5.923  1.00  0.00
ATOM   2471  H2  WAT   225     -16.461  -7.605  -6.322  1.00  0.00
TER
ATOM   2472  O   WAT   226     -13.438 -10.321  -4.347  1.00  0.00
ATOM   2473  H1  WAT   226     -12.653 -10.541  -3.845  1.00  0.00
ATOM   2474  H2  WAT   226     -13.531  -9.374  -4.244  1.00  0.00
TER
ATOM   2475  O   WAT   227      -6.557 -10.996  -4.108  1.00  0.00
ATOM   2476  H1  WAT   227      -5.773 -11.216  -3.606  1.00  0.00
ATOM   2477  H2  WAT   227      -6.650 -10.048  -4.005  1.00  0.00
TER
ATOM   2478  O   WAT   228      16.558  -0.695  -3.604  1.00  0.00
ATOM   2479  H1  WAT   228      17.343  -0.916  -3.102  1.00  0.00
ATOM   2480  H2  WAT   228      16.465   0.252  -3.501  1.00  0.00
TER
ATOM   2481  O   WAT   229      20.899   0.599  -2.520  1.00  0.00
ATOM   2482  H1  WAT   229      21.684   0.379  -2.018  1.00  0.00
ATOM   2483  H2  WAT   229      20.806   1.546  -2.417  1.00  0.00
TER
ATOM   2484  O   WAT   230      23.942   3.042   2.663  1.00  0.00
ATOM   2485  H1  WAT   230      24.727   2.822   3.165  1.00  0.00
ATOM   2486  H2  WAT   230      23.849   3.989   2.766  1.00  0.00
TER
ATOM   2487  O   WAT   231      26.727  -3.426   5.995  1.00  0.00
ATOM   2488  H1  WAT   231      27.512  -3.646   6.498  1.00  0.00
ATOM   2489  H2  WAT   231      26.634  -2.479   6.099  1.00  0.00
TER
ATOM   2490  O   WAT   232      22.235   6.596   2.857  1.00  0.00
ATOM   2491  H1  WAT   232      23.019   6.376   3.359  1.00  0.00
ATOM   2492  H2  WAT   232      22.142   7.543   2.960  1.00  0.00
TER
ATOM   2493  O   WAT   233      16.563   7.092  10.638  1.00  0.00
ATOM   2494  H1  WAT   233      17.348   6.872  11.141  1.00  0.00
ATOM   2495  H2  WAT   233      16.470   8.039  10.741  1.00  0.00
TER
ATOM   2496  O   WAT   234      18.820  11.110   4.271  1.00  0.00
ATOM   2497  H1  WAT   234      19.605  10.890   4.774  1.00  0.00
ATOM   2498  H2  WAT   234      18.727  12.057   4.375  1.00  0.00
TER
ATOM   2499  O   WAT   235      30.067  -0.094   4.925  1.00  0.00
ATOM   2500  H1  WAT   235      30.851  -0.315   5.427  1.00  0.00
ATOM   2501  H2  WAT   235      29.974   0.853   5.028  1.00  0.00
TER
ATOM   2502  O   WAT   236      -4.094  -5.844 -13.676  1.00  0.00
ATOM   2503  H1  WAT   236      -3.310  -6.064 -13.173  1.00  0.00
ATOM   2504  H2  WAT   236      -4.187  -4.897 -13.573  1.00  0.00
TER
ATOM   2505  O   WAT   237      -9.941  -5.750 -13.651  1.00  0.00
ATOM   2506  H1  WAT   237      -9.157  -5.970 -13.149  1.00  0.00
ATOM   2507  H2  WAT   237     -10.034  -4.802 -13.548  1.00  0.00
TER
ATOM   2508  O   WAT   238      -0.056 -10.354  -7.055  1.00  0.00
ATOM   2509  H1  WAT   238       0.728 -10.574  -6.553  1.00  0.00
ATOM   2510  H2  WAT   238      -0.149  -9.407  -6.952  1.00  0.00
TER
ATOM   2511  O   WAT   239      -1.113 -11.982  -2.308  1.00  0.00
ATOM   2512  H1  WAT   239      -0.328 -12.202  -1.805  1.00  0.00
ATOM   2513  H2  WAT   239      -1.206 -11.035  -2.205  1.00  0.00
TER
ATOM   2514  O   WAT   240      -0.157   8.520   5.290  1.00  0.00
ATOM   2515  H1  WAT   240       0.628   8.300   5.792  1.00  0.00
ATOM   2516  H2  WAT   240      -0.250   9.467   5.393  1.00  0.00
TER
ATOM   2517  O   WAT   241      -3.733  -9.690 -13.302  1.00  0.00
ATOM   2518  H1  WAT   241      -2.948  -9.910 -12.799  1.00  0.00
ATOM   2519  H2  WAT   241      -3.826  -8.743 -13.199  1.00  0.00
TER
ATOM   2520  O   WAT   242       0.206 -11.603 -11.599  1.00  0.00
ATOM   2521  H1  WAT   242       0.991 -11.823 -11.097  1.00  0.00
ATOM   2522  H2  WAT   242       0.113 -10.656 -11.496  1.00  0.00
TER
ATOM   2523  O   WAT   243      -1.268 -14.441  -5.995  1.00  0.00
ATOM   2524  H1  WAT   243      -0.483 -14.661  -5.493  1.00  0.00
ATOM   2525  H2  WAT   243      -1.361 -13.494  -5.892  1.00  0.00
TER
ATOM   2526  O   WAT   244       3.174  -8.575  -8.814  1.00  0.00
ATOM   2527  H1  WAT   244       3.958  -8.796  -8.312  1.00  0.00
ATOM   2528  H2  WAT   244       3.080  -7.628  -8.711  1.00  0.00
TER
ATOM   2529  O   WAT   245      -0.336  -2.050 -17.321  1.00  0.00
ATOM   2530  H1  WAT   245       0.448  -2.270 -16.818  1.00  0.00
ATOM   2531  H2  WAT   245      -0.429  -1.103 -17.218  1.00  0.00
TER
ATOM   2532  O   WAT   246       4.193  -4.946   7.742  1.00  0.00
ATOM   2533  H1  WAT   246       4.978  -5.166   8.244  1.00  0.00
ATOM   2534  H2  WAT   246       4.100  -3.999   7.845  1.00  0.00
TER
ATOM   2535  O   WAT   247       2.864  -6.024  10.041  1.00  0.00
ATOM   2536  H1  WAT   247       3.648  -6.244  10.543  1.00  0.00
ATOM   2537  H2  WAT   247       2.771  -5.077  10.144  1.00  0.00
TER
ATOM   2538  O   WAT   248       6.146  -9.883 -11.786  1.00  0.00
ATOM   2539  H1  WAT   248       6.931 -10.104 -11.284  1.00  0.00
ATOM   2540  H2  WAT   248       6.053  -8.936 -11.683  1.00  0.00
TER
ATOM   2541  O   WAT   249       1.339  -5.953 -17.648  1.00  0.00
ATOM   2542  H1  WAT   249       2.124  -6.173 -17.145  1.00  0.00
ATOM   2543  H2  WAT   249       1.246  -5.006 -17.545  1.00  0.00
TER
ATOM   2544  O   WAT   250       7.355  -8.541 -14.194  1.00  0.00
ATOM   2545  H1  WAT   250       8.140  -8.761 -13.692  1.00  0.00
ATOM   2546  H2  WAT   250       7.262  -7.594 -14.091  1.00  0.00
TER
ATOM   2547  O   WAT   251     -10.692  -9.970   7.225  1.00  0.00
ATOM   2548  H1  WAT   251      -9.908 -10.190   7.727  1.00  0.00
ATOM   2549  H2  WAT   251     -10.785  -9.023   7.328  1.00  0.00
TER
ATOM   2550  O   WAT   252     -12.899  -9.674   1.254  1.00  0.00
ATOM   2551  H1  WAT   252     -12.115  -9.894   1.756  1.00  0.00
ATOM   2552  H2  WAT   252     -12.992  -8.727   1.357  1.00  0.00
TER
ATOM   2553  O   WAT   253     -19.974  -4.240   9.349  1.00  0.00
ATOM   2554  H1  WAT   253     -19.190  -4.460   9.852  1.00  0.00
ATOM   2555  H2  WAT   253     -20.067  -3.293   9.452  1.00  0.00
TER
ATOM   2556  O   WAT   254       7.800 -10.983  -9.780  1.00  0.00
ATOM   2557  H1  WAT   254       8.585 -11.204  -9.278  1.00  0.00
ATOM   2558  H2  WAT   254       7.707 -10.036  -9.677  1.00  0.00
TER
ATOM   2559  O   WAT   255       8.472  -7.188 -12.058  1.00  0.00
ATOM   2560  H1  WAT   255       9.257  -7.408 -11.555  1.00  0.00
ATOM   2561  H2  WAT   255       8.379  -6.241 -11.954  1.00  0.00
TER
ATOM   2562  O   WAT   256     -11.373  10.394  -6.892  1.00  0.00
ATOM   2563  H1  WAT   256     -10.588  10.174  -6.390  1.00  0.00
ATOM   2564  H2  WAT   256     -11.466  11.341  -6.789  1.00  0.00
TER
ATOM   2565  O   WAT   257       6.315  -0.894  -0.732  1.00  0.00
ATOM   2566  H1  WAT   257       7.100  -1.114  -0.229  1.00  0.00
ATOM   2567  H2  WAT   257       6.222   0.053  -0.628  1.00  0.00
TER
ATOM   2568  O   WAT   258      -2.383  11.363   4.678  1.00  0.00
ATOM   2569  H1  WAT   258      -1.598  11.142   5.180  1.00  0.00
ATOM   2570  H2  WAT   258      -2.476  12.310   4.781  1.00  0.00
TER
ATOM   2571  O   WAT   259       1.541  -8.743   1.100  1.00  0.00
ATOM   2572  H1  WAT   259       2.326  -8.963   1.602  1.00  0.00
ATOM   2573  H2  WAT   259       1.448  -7.796   1.203  1.00  0.00
TER
ATOM   2574  O   WAT   260       0.794  -6.948   3.270  1.00  0.00
ATOM   2575  H1  WAT   260       1.579  -7.168   3.772  1.00  0.00
ATOM   2576  H2  WAT   260       0.701  -6.001   3.373  1.00  0.00
TER
ATOM   2577  O   WAT   261       3.256 -11.405  -4.828  1.00  0.00
ATOM   2578  H1  WAT   261       4.040 -11.625  -4.326  1.00  0.00
ATOM   2579  H2  WAT   261       3.163 -10.458  -4.725  1.00  0.00
TER
ATOM   2580  O   WAT   262       4.663  -9.405  -2.016  1.00  0.00
ATOM   2581  H1  WAT   262       5.448  -9.625  -1.514  1.00  0.00
ATOM   2582  H2  WAT   262       4.570  -8.457  -1.913  1.00  0.00
TER
ATOM   2583  O   WAT   263       1.758 -10.999  -0.717  1.00  0.00
ATOM   2584  H1  WAT   263       2.542 -11.219  -0.215  1.00  0.00
ATOM   2585  H2  WAT   263       1.665 -10.051  -0.614  1.00  0.00
TER
ATOM   2586  O   WAT   264       2.371 -10.605  -7.235  1.00  0.00
ATOM   2587  H1  WAT   264       3.155 -10.825  -6.732  1.00  0.00
ATOM   2588  H2  WAT   264       2.278  -9.658  -7.131  1.00  0.00
TER
ATOM   2589  O   WAT   265      -8.439  10.892  -9.860  1.00  0.00
ATOM   2590  H1  WAT   265      -7.654  10.672  -9.357  1.00  0.00
ATOM   2591  H2  WAT   265      -8.532  11.839  -9.757  1.00  0.00
TER
ATOM   2592  O   WAT   266       4.813  -9.377   2.019  1.00  0.00
ATOM   2593  H1  WAT   266       5.597  -9.597   2.522  1.00  0.00
ATOM   2594  H2  WAT   266       4.720  -8.430   2.122  1.00  0.00
TER
ATOM   2595  O   WAT   267       8.709  -4.323   0.731  1.00  0.00
ATOM   2596  H1  WAT   267       9.493  -4.543   1.233  1.00  0.00
ATOM   2597  H2  WAT   267       8.616  -3.376   0.834  1.00  0.00
TER
ATOM   2598  O   WAT   268       7.645  -5.192   4.581  1.00  0.00
ATOM   2599  H1  WAT   268       8.429  -5.412   5.083  1.00  0.00
ATOM   2600  H2  WAT   268       7.552  -4.245   4.684  1.00  0.00
TER
ATOM   2601  O   WAT   269      16.260  11.741  -7.740  1.00  0.00
ATOM   2602  H1  WAT   269      17.044  11.521  -7.238  1.00  0.00
ATOM   2603  H2  WAT   269      16.167  12.688  -7.637  1.00  0.00
TER
ATOM   2604  O   WAT   270       6.040   1.574   2.399  1.00  0.00
ATOM   2605  H1  WAT   270       6.825   1.354   2.902  1.00  0.00
ATOM   2606  H2  WAT   270       5.947   2.521   2.503  1.00  0.00
TER
ATOM   2607  O   WAT   271      13.972  14.752  -1.284  1.00  0.00
ATOM   2608  H1  WAT   271      14.756  14.532  -0.782  1.00  0.00
ATOM   2609  H2  WAT   271      13.879  15.699  -1.181  1.00  0.00
TER
ATOM   2610  O   WAT   272      17.318   2.014  -4.271  1.00  0.00
ATOM   2611  H1  WAT   272      18.103   1.794  -3.768  1.00  0.00
ATOM   2612  H2  WAT   272      17.225   2.961  -4.168  1.00  0.00
TER
ATOM   2613  O   WAT   273      11.268  -3.641   0.535  1.00  0.00
ATOM   2614  H1  WAT   273      12.053  -3.861   1.038  1.00  0.00
ATOM   2615  H2  WAT   273      11.175  -2.693   0.638  1.00  0.00
TER
ATOM   2616  O   WAT   274      13.497  -7.512   7.396  1.00  0.00
ATOM   2617  H1  WAT   274      14.282  -7.732   7.898  1.00  0.00
ATOM   2618  H2  WAT   274      13.404  -6.565   7.499  1.00  0.00
TER
ATOM   2619  O   WAT   275       9.701  -7.411   4.337  1.00  0.00
ATOM   2620  H1  WAT   275      10.485  -7.631   4.839  1.00  0.00
ATOM   2621  H2  WAT   275       9.608  -6.464   4.440  1.00  0.00
TER
ATOM   2622  O   WAT   276       9.869  -6.544   8.199  1.00  0.00
ATOM   2623  H1  WAT   276      10.653  -6.764   8.701  1.00  0.00
ATOM   2624  H2  WAT   276       9.776  -5.597   8.302  1.00  0.00
TER
ATOM   2625  O   WAT   277      21.869  12.430 -14.280  1.00  0.00
ATOM   2626  H1  WAT   277      22.654  12.210 -13.778  1.00  0.00
ATOM   2627  H2  WAT   277      21.776  13.377 -14.177  1.00  0.00
TER
ATOM   2628  O   WAT   278      10.549  -1.918 -15.675  1.00  0.00
ATOM   2629  H1  WAT   278      11.334  -2.138 -15.172  1.00  0.00
ATOM   2630  H2  WAT   278      10.456  -0.971 -15.572  1.00  0.00
TER
ATOM   2631  O   WAT   279      20.267  -3.353   6.388  1.00  0.00
ATOM   2632  H1  WAT   279      21.051  -3.573   6.891  1.00  0.00
ATOM   2633  H2  WAT   279      20.173  -2.406   6.491  1.00  0.00
TER
ATOM   2634  O   WAT   280      18.898  -8.645   2.199  1.00  0.00
ATOM   2635  H1  WAT   280      19.682  -8.866   2.701  1.00  0.00
ATOM   2636  H2  WAT   280      18.805  -7.698   2.302  1.00  0.00
TER
ATOM   2637  O   WAT   281      10.446 -13.237   5.015  1.00  0.00
ATOM   2638  H1  WAT   281      11.231 -13.457   5.517  1.00  0.00
ATOM   2639  H2  WAT   281      10.353 -12.290   5.118  1.00  0.00
TER
ATOM   2640  O   WAT   282       5.732   0.589 -18.730  1.00  0.00
ATOM   2641  H1  WAT   282       6.517   0.369 -18.228  1.00  0.00
ATOM   2642  H2  WAT   282       5.639   1.536 -18.627  1.00  0.00
TER
ATOM   2643  O   WAT   283      21.577  -3.533  -0.987  1.00  0.00
ATOM   2644  H1  WAT   283      22.361  -3.753  -0.485  1.00  0.00
ATOM   2645  H2  WAT   283      21.484  -2.586  -0.884  1.00  0.00
TER
ATOM   2646  O   WAT   284      18.809  -1.441  -2.156  1.00  0.00
ATOM   2647  H1  WAT   284      19.593  -1.661  -1.654  1.00  0.00
ATOM   2648  H2  WAT   284      18.716  -0.494  -2.053  1.00  0.00
TER
ATOM   2649  O   WAT   285      22.023  -0.685  -0.262  1.00  0.00
ATOM   2650  H1  WAT   285      22.807  -0.905   0.240  1.00  0.00
ATOM   2651  H2  WAT   285      21.930   0.262  -0.159  1.00  0.00
TER
ATOM   2652  O   WAT   286       1.785   6.441 -17.850  1.00  0.00
ATOM   2653  H1  WAT   286       2.570   6.221 -17.348  1.00  0.00
ATOM   2654  H2  WAT   286       1.692   7.388 -17.747  1.00  0.00
TER
ATOM   2655  O   WAT   287       3.173   9.271 -14.916  1.00  0.00
ATOM   2656  H1  WAT   287       3.957   9.051 -14.414  1.00  0.00
ATOM   2657  H2  WAT   287       3.079  10.218 -14.813  1.00  0.00
TER
ATOM   2658  O   WAT   288      24.066   1.144   5.179  1.00  0.00
ATOM   2659  H1  WAT   288      24.850   0.924   5.681  1.00  0.00
ATOM   2660  H2  WAT   288      23.973   2.091   5.282  1.00  0.00
TER
ATOM   2661  O   WAT   289      25.923  -0.958   4.873  1.00  0.00
ATOM   2662  H1  WAT   289      26.707  -1.178   5.376  1.00  0.00
ATOM   2663  H2  WAT   289      25.830  -0.011   4.976  1.00  0.00
TER
ATOM   2664  O   WAT   290      -1.441  11.006 -14.098  1.00  0.00
ATOM   2665  H1  WAT   290      -0.656  10.786 -13.596  1.00  0.00
ATOM   2666  H2  WAT   290      -1.534  11.953 -13.995  1.00  0.00
TER
ATOM   2667  O   WAT   291      -3.218   8.405 -16.544  1.00  0.00
ATOM   2668  H1  WAT   291      -2.434   8.184 -16.042  1.00  0.00
ATOM   2669  H2  WAT   291      -3.312   9.352 -16.441  1.00  0.00
TER
ATOM   2670  O   WAT   292      -7.639   7.991 -16.279  1.00  0.00
ATOM   2671  H1  WAT   292      -6.854   7.771 -15.777  1.00  0.00
ATOM   2672  H2  WAT   292      -7.732   8.938 -16.176  1.00  0.00
TER
ATOM   2673  O   WAT   293      15.151   3.754   6.276  1.00  0.00
ATOM   2674  H1  WAT   293      15.935   3.533   6.779  1.00  0.00
ATOM   2675  H2  WAT   293      15.058   4.701   6.379  1.00  0.00
TER
ATOM   2676  O   WAT   294      -8.115  10.279 -14.465  1.00  0.00
ATOM   2677  H1  WAT   294      -7.330  10.059 -13.962  1.00  0.00
ATOM   2678  H2  WAT   294      -8.208  11.227 -14.362  1.00  0.00
TER
ATOM   2679  O   WAT   295      20.489   4.562   1.997  1.00  0.00
ATOM   2680  H1  WAT   295      21.274   4.342   2.499  1.00  0.00
ATOM   2681  H2  WAT   295      20.396   5.509   2.100  1.00  0.00
TER
ATOM   2682  O   WAT   296      17.311   4.867   9.135  1.00  0.00
ATOM   2683  H1  WAT   296      18.096   4.647   9.637  1.00  0.00
ATOM   2684  H2  WAT   296      17.218   5.814   9.238  1.00  0.00
TER
ATOM   2685  O   WAT   297      18.386   8.688  -1.648  1.00  0.00
ATOM   2686  H1  WAT   297      19.171   8.467  -1.145  1.00  0.00
ATOM   2687  H2  WAT   297      18.293   9.635  -1.545  1.00  0.00
TER
ATOM   2688  O   WAT   298      19.686  10.656   1.405  1.00  0.00
ATOM   2689  H1  WAT   298      20.470  10.435   1.907  1.00  0.00
ATOM   2690  H2  WAT   298      19.592  11.603   1.508  1.00  0.00
TER
ATOM   2691  O   WAT   299     -20.109  -0.243 -10.285  1.00  0.00
ATOM   2692  H1  WAT   299     -19.324  -0.463  -9.783  1.00  0.00
ATOM   2693  H2  WAT   299     -20.202   0.704 -10.182  1.00  0.00
TER
ATOM   2694  O   WAT   300     -18.926  -1.727 -14.707  1.00  0.00
ATOM   2695  H1  WAT   300     -18.142  -1.947 -14.205  1.00  0.00
ATOM   2696  H2  WAT   300     -19.019  -0.780 -14.604  1.00  0.00
TER
ATOM   2697  O   WAT   301       8.408   4.413  -2.092  1.00  0.00
ATOM   2698  H1  WAT   301       9.193   4.193  -1.590  1.00  0.00
ATOM   2699  H2  WAT   301       8.315   5.360  -1.989  1.00  0.00
TER
ATOM   2700  O   WAT   302       5.999   4.322   1.053  1.00  0.00
ATOM   2701  H1  WAT   302       6.784   4.102   1.556  1.00  0.00
ATOM   2702  H2  WAT   302       5.906   5.269   1.156  1.00  0.00
TER
ATOM   2703  O   WAT   303     -27.919   4.559  -8.681  1.00  0.00
ATOM   2704  H1  WAT   303     -27.134   4.339  -8.179  1.00  0.00
ATOM   2705  H2  WAT   303     -28.012   5.506  -8.578  1.00  0.00
TER
ATOM   2706  O   WAT   304      14.477   8.945  10.510  1.00  0.00
ATOM   2707  H1  WAT   304      15.262   8.725  11.013  1.00  0.00
ATOM   2708  H2  WAT   304      14.384   9.892  10.613  1.00  0.00
TER
ATOM   2709  O   WAT   305       6.061   1.504   6.612  1.00  0.00
ATOM   2710  H1  WAT   305       6.846   1.283   7.115  1.00  0.00
ATOM   2711  H2  WAT   305       5.968   2.451   6.715  1.00  0.00
TER
ATOM   2712  O   WAT   306     -22.130  -4.561  -5.254  1.00  0.00
ATOM   2713  H1  WAT   306     -21.346  -4.781  -4.752  1.00  0.00
ATOM   2714  H2  WAT   306     -22.223  -3.614  -5.151  1.00  0.00
TER
ATOM   2715  O   WAT   307     -29.916  -1.863  -5.246  1.00  0.00
ATOM   2716  H1  WAT   307     -29.131  -2.083  -4.744  1.00  0.00
ATOM   2717  H2  WAT   307     -30.009  -0.916  -5.143  1.00  0.00
TER
ATOM   2718  O   WAT   308     -30.208   3.111  -4.681  1.00  0.00
ATOM   2719  H1  WAT   308     -29.424   2.891  -4.179  1.00  0.00
ATOM   2720  H2  WAT   308     -30.301   4.058  -4.578  1.00  0.00
TER
ATOM   2721  O   WAT   309      21.337   7.304   5.872  1.00  0.00
ATOM   2722  H1  WAT   309      22.122   7.084   6.374  1.00  0.00
ATOM   2723  H2  WAT   309      21.244   8.251   5.975  1.00  0.00
TER
ATOM   2724  O   WAT   310      23.044  10.178   8.271  1.00  0.00
ATOM   2725  H1  WAT   310      23.829   9.958   8.774  1.00  0.00
ATOM   2726  H2  WAT   310      22.951  11.125   8.375  1.00  0.00
TER
ATOM   2727  O   WAT   311      20.662  10.979   9.921  1.00  0.00
ATOM   2728  H1  WAT   311      21.447  10.759  10.423  1.00  0.00
ATOM   2729  H2  WAT   311      20.569  11.927  10.024  1.00  0.00
TER
ATOM   2730  O   WAT   312      16.979  13.413   4.803  1.00  0.00
ATOM   2731  H1  WAT   312      17.764  13.193   5.305  1.00  0.00
ATOM   2732  H2  WAT   312      16.886  14.360   4.906  1.00  0.00
TER
ATOM   2733  O   WAT   313      10.288  13.512   1.200  1.00  0.00
ATOM   2734  H1  WAT   313      11.073  13.292   1.703  1.00  0.00
ATOM   2735  H2  WAT   313      10.195  14.459   1.303  1.00  0.00
TER
ATOM   2736  O   WAT   314       8.074  12.755   4.562  1.00  0.00
ATOM   2737  H1  WAT   314       8.858  12.535   5.064  1.00  0.00
ATOM   2738  H2  WAT   314       7.980  13.702   4.665  1.00  0.00
TER
ATOM   2739  O   WAT   315      10.869  14.121   5.203  1.00  0.00
ATOM   2740  H1  WAT   315      11.653  13.901   5.706  1.00  0.00
ATOM   2741  H2  WAT   315      10.776  15.069   5.306  1.00  0.00
TER
ATOM   2742  O   WAT   316       6.106  10.590   2.936  1.00  0.00
ATOM   2743  H1  WAT   316       6.890  10.370   3.439  1.00  0.00
ATOM   2744  H2  WAT   316       6.013  11.537   3.039  1.00  0.00
TER
ATOM   2745  O   WAT   317      15.283  11.823   9.959  1.00  0.00
ATOM   2746  H1  WAT   317      16.067  11.603  10.461  1.00  0.00
ATOM   2747  H2  WAT   317      15.190  12.770  10.062  1.00  0.00
TER
ATOM   2748  O   WAT   318       5.549  13.178   5.646  1.00  0.00
ATOM   2749  H1  WAT   318       6.333  12.958   6.149  1.00  0.00
ATOM   2750  H2  WAT   318       5.455  14.126   5.749  1.00  0.00
TER
ATOM   2751  O   WAT   319       1.405  11.803   3.569  1.00  0.00
ATOM   2752  H1  WAT   319       2.189  11.583   4.071  1.00  0.00
ATOM   2753  H2  WAT   319       1.312  12.750   3.672  1.00  0.00
TER
ATOM   2754  O   WAT   320       2.360   6.678   7.131  1.00  0.00
ATOM   2755  H1  WAT   320       3.144   6.458   7.634  1.00  0.00
ATOM   2756  H2  WAT   320       2.267   7.625   7.235  1.00  0.00
TER
ATOM   2757  O   WAT   321       4.046   1.564   4.364  1.00  0.00
ATOM   2758  H1  WAT   321       4.831   1.344   4.866  1.00  0.00
ATOM   2759  H2  WAT   321       3.953   2.511   4.467  1.00  0.00
TER
ATOM   2760  O   WAT   322       5.636   3.874  -1.917  1.00  0.00
ATOM   2761  H1  WAT   322       6.421   3.654  -1.415  1.00  0.00
ATOM   2762  H2  WAT   322       5.543   4.821  -1.814  1.00  0.00
TER
ATOM   2763  O   WAT   323       4.832   1.415  -1.227  1.00  0.00
ATOM   2764  H1  WAT   323       5.616   1.195  -0.725  1.00  0.00
ATOM   2765  H2  WAT   323       4.739   2.362  -1.124  1.00  0.00
TER
ATOM   2766  O   WAT   324       1.122  -4.486   4.461  1.00  0.00
ATOM   2767  H1  WAT   324       1.907  -4.706   4.964  1.00  0.00
ATOM   2768  H2  WAT   324       1.029  -3.539   4.564  1.00  0.00
TER
ATOM   2769  O   WAT   325      -2.639  -6.905   2.768  1.00  0.00
ATOM   2770  H1  WAT   325      -1.854  -7.125   3.270  1.00  0.00
ATOM   2771  H2  WAT   325      -2.732  -5.958   2.871  1.00  0.00
TER
ATOM   2772  O   WAT   326      -7.280 -11.496   0.211  1.00  0.00
ATOM   2773  H1  WAT   326      -6.495 -11.716   0.713  1.00  0.00
ATOM   2774  H2  WAT   326      -7.373 -10.549   0.314  1.00  0.00
TER
ATOM   2775  O   WAT   327      -3.262 -10.431   1.041  1.00  0.00
ATOM   2776  H1  WAT   327      -2.477 -10.652   1.543  1.00  0.00
ATOM   2777  H2  WAT   327      -3.355  -9.484   1.144  1.00  0.00
TER
ATOM   2778  O   WAT   328      -4.738  -8.604   3.743  1.00  0.00
ATOM   2779  H1  WAT   328      -3.953  -8.824   4.245  1.00  0.00
ATOM   2780  H2  WAT   328      -4.831  -7.657   3.846  1.00  0.00
TER
ATOM   2781  O   WAT   329       1.580  -4.266   6.989  1.00  0.00
ATOM   2782  H1  WAT   329       2.365  -4.486   7.491  1.00  0.00
ATOM   2783  H2  WAT   329       1.487  -3.319   7.092  1.00  0.00
TER
ATOM   2784  O   WAT   330       2.713  -7.905   7.846  1.00  0.00
ATOM   2785  H1  WAT   330       3.498  -8.125   8.348  1.00  0.00
ATOM   2786  H2  WAT   330       2.620  -6.958   7.949  1.00  0.00
TER
ATOM   2787  O   WAT   331      -2.798   7.381   6.067  1.00  0.00
ATOM   2788  H1  WAT   331      -2.014   7.161   6.569  1.00  0.00
ATOM   2789  H2  WAT   331      -2.891   8.328   6.170  1.00  0.00
TER
ATOM   2790  O   WAT   332      -0.536   6.243   7.597  1.00  0.00
ATOM   2791  H1  WAT   332       0.249   6.022   8.099  1.00  0.00
ATOM   2792  H2  WAT   332      -0.629   7.190   7.700  1.00  0.00
TER
ATOM   2793  O   WAT   333     -12.660  -8.364   5.891  1.00  0.00
ATOM   2794  H1  WAT   333     -11.875  -8.584   6.393  1.00  0.00
ATOM   2795  H2  WAT   333     -12.753  -7.417   5.994  1.00  0.00
TER
ATOM   2796  O   WAT   334     -14.055  -5.581   9.084  1.00  0.00
ATOM   2797  H1  WAT   334     -13.271  -5.801   9.586  1.00  0.00
ATOM   2798  H2  WAT   334     -14.148  -4.634   9.187  1.00  0.00
TER
ATOM   2799  O   WAT   335      -6.628  -7.641   7.190  1.00  0.00
ATOM   2800  H1  WAT   335      -5.844  -7.861   7.692  1.00  0.00
ATOM   2801  H2  WAT   335      -6.721  -6.694   7.293  1.00  0.00
TER
ATOM   2802  O   WAT   336     -10.121  -9.159   1.106  1.00  0.00
ATOM   2803  H1  WAT   336      -9.336  -9.379   1.608  1.00  0.00
ATOM   2804  H2  WAT   336     -10.214  -8.212   1.209  1.00  0.00
TER
ATOM   2805  O   WAT   337     -13.261  -3.994  11.475  1.00  0.00
ATOM   2806  H1  WAT   337     -12.476  -4.214  11.978  1.00  0.00
ATOM   2807  H2  WAT   337     -13.354  -3.047  11.578  1.00  0.00
TER
ATOM   2808  O   WAT   338      -8.928  -8.217   8.464  1.00  0.00
ATOM   2809  H1  WAT   338      -8.144  -8.437   8.966  1.00  0.00
ATOM   2810  H2  WAT   338      -9.021  -7.270   8.567  1.00  0.00
TER
ATOM   2811  O   WAT   339     -11.158  -6.429  11.383  1.00  0.00
ATOM   2812  H1  WAT   339     -10.374  -6.649  11.886  1.00  0.00
ATOM   2813  H2  WAT   339     -11.251  -5.482  11.486  1.00  0.00
TER
ATOM   2814  O   WAT   340     -18.893  -4.024   6.327  1.00  0.00
ATOM   2815  H1  WAT   340     -18.109  -4.244   6.830  1.00  0.00
ATOM   2816  H2  WAT   340     -18.987  -3.077   6.430  1.00  0.00
TER
ATOM   2817  O   WAT   341      -5.119   7.547   9.188  1.00  0.00
ATOM   2818  H1  WAT   341      -4.334   7.327   9.691  1.00  0.00
ATOM   2819  H2  WAT   341      -5.212   8.495   9.292  1.00  0.00
TER
ATOM   2820  O   WAT   342     -12.452  13.147   4.259  1.00  0.00
ATOM   2821  H1  WAT   342     -11.668  12.927   4.762  1.00  0.00
ATOM   2822  H2  WAT   342     -12.545  14.094   4.362  1.00  0.00
TER
ATOM   2823  O   WAT   343     -14.798  13.642   1.475  1.00  0.00
ATOM   2824  H1  WAT   343     -14.013  13.422   1.978  1.00  0.00
ATOM   2825  H2  WAT   343     -14.891  14.589   1.578  1.00  0.00
TER
ATOM   2826  O   WAT   344      -8.214  11.717  -2.045  1.00  0.00
ATOM   2827  H1  WAT   344      -7.430  11.497  -1.543  1.00  0.00
ATOM   2828  H2  WAT   344      -8.308  12.664  -1.942  1.00  0.00
TER
ATOM   2829  O   WAT   345     -17.488  10.707   0.444  1.00  0.00
ATOM   2830  H1  WAT   345     -16.703  10.487   0.947  1.00  0.00
ATOM   2831  H2  WAT   345     -17.581  11.654   0.547  1.00  0.00
TER
ATOM   2832  O   WAT   346     -13.163  11.337  -4.717  1.00  0.00
ATOM   2833  H1  WAT   346     -12.378  11.117  -4.214  1.00  0.00
ATOM   2834  H2  WAT   346     -13.256  12.284  -4.613  1.00  0.00
TER
ATOM   2835  O   WAT   347      -5.833   8.828   4.098  1.00  0.00
ATOM   2836  H1  WAT   347      -5.048   8.608   4.600  1.00  0.00
ATOM   2837  H2  WAT   347      -5.926   9.775   4.201  1.00  0.00
TER
ATOM   2838  O   WAT   348      -8.268  10.357   7.684  1.00  0.00
ATOM   2839  H1  WAT   348      -7.484  10.137   8.186  1.00  0.00
ATOM   2840  H2  WAT   348      -8.361  11.304   7.787  1.00  0.00
TER
ATOM   2841  O   WAT   349     -10.564  12.400   6.242  1.00  0.00
ATOM   2842  H1  WAT   349      -9.780  12.179   6.745  1.00  0.00
ATOM   2843  H2  WAT   349     -10.657  13.347   6.346  1.00  0.00
TER
ATOM   2844  O   WAT   350      -2.254   9.341   2.794  1.00  0.00
ATOM   2845  H1  WAT   350      -1.469   9.121   3.296  1.00  0.00
ATOM   2846  H2  WAT   350      -2.347  10.288   2.897  1.00  0.00
TER
ATOM   2847  O   WAT   351       0.826  12.547  -2.183  1.00  0.00
ATOM   2848  H1  WAT   351       1.610  12.327  -1.681  1.00  0.00
ATOM   2849  H2  WAT   351       0.733  13.494  -2.080  1.00  0.00
TER
ATOM   2850  O   WAT   352      -3.162   9.446  -9.166  1.00  0.00
ATOM   2851  H1  WAT   352      -2.378   9.226  -8.664  1.00  0.00
ATOM   2852  H2  WAT   352      -3.255  10.393  -9.063  1.00  0.00
TER
ATOM   2853  O   WAT   353      -0.122   9.898  -7.252  1.00  0.00
ATOM   2854  H1  WAT   353       0.662   9.678  -6.750  1.00  0.00
ATOM   2855  H2  WAT   353      -0.215  10.845  -7.149  1.00  0.00
TER
ATOM   2856  O   WAT   354      -6.335  10.780  -7.815  1.00  0.00
ATOM   2857  H1  WAT   354      -5.551  10.559  -7.313  1.00  0.00
ATOM   2858  H2  WAT   354      -6.428  11.727  -7.712  1.00  0.00
TER
ATOM   2859  O   WAT   355      -7.068  12.753  -5.816  1.00  0.00
ATOM   2860  H1  WAT   355      -6.283  12.533  -5.313  1.00  0.00
ATOM   2861  H2  WAT   355      -7.161  13.700  -5.713  1.00  0.00
TER
ATOM   2862  O   WAT   356       0.948  12.238   0.736  1.00  0.00
ATOM   2863  H1  WAT   356       1.732  12.018   1.239  1.00  0.00
ATOM   2864  H2  WAT   356       0.855  13.185   0.839  1.00  0.00
TER
ATOM   2865  O   WAT   357       3.680  11.465  -0.228  1.00  0.00
ATOM   2866  H1  WAT   357       4.464  11.245   0.275  1.00  0.00
ATOM   2867  H2  WAT   357       3.587  12.412  -0.125  1.00  0.00
TER
ATOM   2868  O   WAT   358       6.712  11.393  -0.105  1.00  0.00
ATOM   2869  H1  WAT   358       7.497  11.173   0.397  1.00  0.00
ATOM   2870  H2  WAT   358       6.619  12.340  -0.002  1.00  0.00
TER
ATOM   2871  O   WAT   359      11.125   9.939  -9.520  1.00  0.00
ATOM   2872  H1  WAT   359      11.909   9.719  -9.017  1.00  0.00
ATOM   2873  H2  WAT   359      11.032  10.886  -9.416  1.00  0.00
TER
ATOM   2874  O   WAT   360      13.476  11.758  -6.913  1.00  0.00
ATOM   2875  H1  WAT   360      14.260  11.538  -6.411  1.00  0.00
ATOM   2876  H2  WAT   360      13.383  12.705  -6.810  1.00  0.00
TER
ATOM   2877  O   WAT   361      12.897  14.194  -5.176  1.00  0.00
ATOM   2878  H1  WAT   361      13.681  13.974  -4.674  1.00  0.00
ATOM   2879  H2  WAT   361      12.804  15.141  -5.073  1.00  0.00
TER
ATOM   2880  O   WAT   362      14.236  12.117  -2.266  1.00  0.00
ATOM   2881  H1  WAT   362      15.020  11.897  -1.764  1.00  0.00
ATOM   2882  H2  WAT   362      14.143  13.064  -2.163  1.00  0.00
TER
ATOM   2883  O   WAT   363      16.092  10.071  -2.590  1.00  0.00
ATOM   2884  H1  WAT   363      16.876   9.851  -2.087  1.00  0.00
ATOM   2885  H2  WAT   363      15.999  11.018  -2.487  1.00  0.00
TER
ATOM   2886  O   WAT   364      17.202   7.736  -5.100  1.00  0.00
ATOM   2887  H1  WAT   364      17.987   7.515  -4.598  1.00  0.00
ATOM   2888  H2  WAT   364      17.109   8.683  -4.997  1.00  0.00
TER
ATOM   2889  O   WAT   365      18.368   4.383  -2.944  1.00  0.00
ATOM   2890  H1  WAT   365      19.153   4.163  -2.441  1.00  0.00
ATOM   2891  H2  WAT   365      18.275   5.330  -2.840  1.00  0.00
TER
ATOM   2892  O   WAT   366      15.623   3.214  -6.376  1.00  0.00
ATOM   2893  H1  WAT   366      16.408   2.994  -5.874  1.00  0.00
ATOM   2894  H2  WAT   366      15.530   4.161  -6.273  1.00  0.00
TER
ATOM   2895  O   WAT   367      17.426   5.531  -7.021  1.00  0.00
ATOM   2896  H1  WAT   367      18.210   5.311  -6.519  1.00  0.00
ATOM   2897  H2  WAT   367      17.333   6.478  -6.918  1.00  0.00
TER
ATOM   2898  O   WAT   368      21.441   4.046 -10.170  1.00  0.00
ATOM   2899  H1  WAT   368      22.226   3.826  -9.668  1.00  0.00
ATOM   2900  H2  WAT   368      21.348   4.993 -10.067  1.00  0.00
TER
ATOM   2901  O   WAT   369      22.805   6.363  -6.283  1.00  0.00
ATOM   2902  H1  WAT   369      23.590   6.143  -5.780  1.00  0.00
ATOM   2903  H2  WAT   369      22.712   7.310  -6.180  1.00  0.00
TER
ATOM   2904  O   WAT   370       9.692   9.537 -14.110  1.00  0.00
ATOM   2905  H1  WAT   370      10.476   9.317 -13.608  1.00  0.00
ATOM   2906  H2  WAT   370       9.599  10.484 -14.007  1.00  0.00
TER
ATOM   2907  O   WAT   371      11.400   5.356 -14.784  1.00  0.00
ATOM   2908  H1  WAT   371      12.184   5.136 -14.281  1.00  0.00
ATOM   2909  H2  WAT   371      11.307   6.303 -14.681  1.00  0.00
TER
ATOM   2910  O   WAT   372      17.605   5.849 -13.226  1.00  0.00
ATOM   2911  H1  WAT   372      18.389   5.629 -12.724  1.00  0.00
ATOM   2912  H2  WAT   372      17.512   6.797 -13.123  1.00  0.00
TER
ATOM   2913  O   WAT   373      17.323  10.336 -13.395  1.00  0.00
ATOM   2914  H1  WAT   373      18.108  10.116 -12.893  1.00  0.00
ATOM   2915  H2  WAT   373      17.230  11.283 -13.292  1.00  0.00
TER
ATOM   2916  O   WAT   374      13.886   4.475 -17.849  1.00  0.00
ATOM   2917  H1  WAT   374      14.670   4.255 -17.347  1.00  0.00
ATOM   2918  H2  WAT   374      13.792   5.422 -17.746  1.00  0.00
TER
ATOM   2919  O   WAT   375      17.292   3.159 -16.322  1.00  0.00
ATOM   2920  H1  WAT   375      18.077   2.939 -15.820  1.00  0.00
ATOM   2921  H2  WAT   375      17.199   4.106 -16.219  1.00  0.00
TER
ATOM   2922  O   WAT   376      13.877   1.659 -15.948  1.00  0.00
ATOM   2923  H1  WAT   376      14.661   1.439 -15.446  1.00  0.00
ATOM   2924  H2  WAT   376      13.783   2.606 -15.845  1.00  0.00
TER
ATOM   2925  O   WAT   377      13.481   9.655 -16.820  1.00  0.00
ATOM   2926  H1  WAT   377      14.265   9.435 -16.318  1.00  0.00
ATOM   2927  H2  WAT   377      13.388  10.602 -16.717  1.00  0.00
TER
ATOM   2928  O   WAT   378      18.077   2.834 -13.530  1.00  0.00
ATOM   2929  H1  WAT   378      18.861   2.614 -13.028  1.00  0.00
ATOM   2930  H2  WAT   378      17.984   3.781 -13.427  1.00  0.00
TER
ATOM   2931  O   WAT   379      16.335   1.069 -11.954  1.00  0.00
ATOM   2932  H1  WAT   379      17.120   0.848 -11.451  1.00  0.00
ATOM   2933  H2  WAT   379      16.242   2.016 -11.851  1.00  0.00
TER
ATOM   2934  O   WAT   380      14.152   0.439  -9.502  1.00  0.00
ATOM   2935  H1  WAT   380      14.937   0.219  -9.000  1.00  0.00
ATOM   2936  H2  WAT   380      14.059   1.386  -9.399  1.00  0.00
TER
ATOM   2937  O   WAT   381      14.650  -2.934 -16.698  1.00  0.00
ATOM   2938  H1  WAT   381      15.435  -3.155 -16.196  1.00  0.00
ATOM   2939  H2  WAT   381      14.557  -1.987 -16.595  1.00  0.00
TER
ATOM   2940  O   WAT   382      12.650  -4.196 -13.795  1.00  0.00
ATOM   2941  H1  WAT   382      13.435  -4.416 -13.293  1.00  0.00
ATOM   2942  H2  WAT   382      12.557  -3.249 -13.692  1.00  0.00
TER
ATOM   2943  O   WAT   383      16.130  -1.758 -10.801  1.00  0.00
ATOM   2944  H1  WAT   383      16.915  -1.978 -10.298  1.00  0.00
ATOM   2945  H2  WAT   383      16.037  -0.810 -10.698  1.00  0.00
TER
ATOM   2946  O   WAT   384       5.182   2.814 -17.054  1.00  0.00
ATOM   2947  H1  WAT   384       5.966   2.594 -16.551  1.00  0.00
ATOM   2948  H2  WAT   384       5.089   3.761 -16.951  1.00  0.00
TER
ATOM   2949  O   WAT   385      10.129  -5.232 -13.197  1.00  0.00
ATOM   2950  H1  WAT   385      10.914  -5.453 -12.695  1.00  0.00
ATOM   2951  H2  WAT   385      10.036  -4.285 -13.094  1.00  0.00
TER
ATOM   2952  O   WAT   386       1.147   7.107 -14.999  1.00  0.00
ATOM   2953  H1  WAT   386       1.932   6.887 -14.497  1.00  0.00
ATOM   2954  H2  WAT   386       1.054   8.054 -14.896  1.00  0.00
TER
ATOM   2955  O   WAT   387       5.984   5.475 -17.693  1.00  0.00
ATOM   2956  H1  WAT   387       6.769   5.255 -17.191  1.00  0.00
ATOM   2957  H2  WAT   387       5.891   6.422 -17.590  1.00  0.00
TER
ATOM   2958  O   WAT   388       6.133   9.967 -11.932  1.00  0.00
ATOM   2959  H1  WAT   388       6.917   9.747 -11.430  1.00  0.00
ATOM   2960  H2  WAT   388       6.040  10.914 -11.829  1.00  0.00
TER
ATOM   2961  O   WAT   389      -0.935   0.715 -17.009  1.00  0.00
ATOM   2962  H1  WAT   389      -0.151   0.495 -16.506  1.00  0.00
ATOM   2963  H2  WAT   389      -1.028   1.662 -16.906  1.00  0.00
TER
ATOM   2964  O   WAT   390       2.827  10.462 -12.193  1.00  0.00
ATOM   2965  H1  WAT   390       3.612  10.242 -11.690  1.00  0.00
ATOM   2966  H2  WAT   390       2.734  11.409 -12.090  1.00  0.00
TER
ATOM   2967  O   WAT   391      -0.466  12.060 -11.584  1.00  0.00
ATOM   2968  H1  WAT   391       0.319  11.840 -11.082  1.00  0.00
ATOM   2969  H2  WAT   391      -0.559  13.007 -11.481  1.00  0.00
TER
ATOM   2970  O   WAT   392      -1.321   8.148 -14.431  1.00  0.00
ATOM   2971  H1  WAT   392      -0.537   7.927 -13.929  1.00  0.00
ATOM   2972  H2  WAT   392      -1.414   9.095 -14.328  1.00  0.00
TER
ATOM   2973  O   WAT   393      -5.285   6.632 -16.532  1.00  0.00
ATOM   2974  H1  WAT   393      -4.501   6.412 -16.030  1.00  0.00
ATOM   2975  H2  WAT   393      -5.378   7.579 -16.429  1.00  0.00
TER
ATOM   2976  O   WAT   394      -2.912   4.748 -23.385  1.00  0.00
ATOM   2977  H1  WAT   394      -2.128   4.528 -22.882  1.00  0.00
ATOM   2978  H2  WAT   394      -3.006   5.695 -23.281  1.00  0.00
TER
ATOM   2979  O   WAT   395      -1.972   8.392 -19.276  1.00  0.00
ATOM   2980  H1  WAT   395      -1.187   8.172 -18.773  1.00  0.00
ATOM   2981  H2  WAT   395      -2.065   9.339 -19.173  1.00  0.00
TER
ATOM   2982  O   WAT   396      -9.377   9.009 -12.259  1.00  0.00
ATOM   2983  H1  WAT   396      -8.593   8.789 -11.757  1.00  0.00
ATOM   2984  H2  WAT   396      -9.470   9.956 -12.156  1.00  0.00
TER
ATOM   2985  O   WAT   397     -11.757   4.745 -17.004  1.00  0.00
ATOM   2986  H1  WAT   397     -10.973   4.525 -16.502  1.00  0.00
ATOM   2987  H2  WAT   397     -11.850   5.692 -16.901  1.00  0.00
TER
ATOM   2988  O   WAT   398      -5.376   6.151 -19.406  1.00  0.00
ATOM   2989  H1  WAT   398      -4.591   5.931 -18.904  1.00  0.00
ATOM   2990  H2  WAT   398      -5.469   7.098 -19.303  1.00  0.00
TER
ATOM   2991  O   WAT   399      -3.566   0.628 -18.066  1.00  0.00
ATOM   2992  H1  WAT   399      -2.782   0.408 -17.563  1.00  0.00
ATOM   2993  H2  WAT   399      -3.659   1.575 -17.962  1.00  0.00
TER
ATOM   2994  O   WAT   400      -8.873  -4.106 -15.711  1.00  0.00
ATOM   2995  H1  WAT   400      -8.088  -4.326 -15.209  1.00  0.00
ATOM   2996  H2  WAT   400      -8.966  -3.159 -15.608  1.00  0.00
TER
ATOM   2997  O   WAT   401     -12.544  -5.399 -14.981  1.00  0.00
ATOM   2998  H1  WAT   401     -11.760  -5.619 -14.479  1.00  0.00
ATOM   2999  H2  WAT   401     -12.638  -4.452 -14.878  1.00  0.00
TER
ATOM   3000  O   WAT   402     -13.199  -2.388 -13.804  1.00  0.00
ATOM   3001  H1  WAT   402     -12.414  -2.609 -13.302  1.00  0.00
ATOM   3002  H2  WAT   402     -13.292  -1.441 -13.701  1.00  0.00
TER
ATOM   3003  O   WAT   403     -12.988   9.316  -9.125  1.00  0.00
ATOM   3004  H1  WAT   403     -12.204   9.096  -8.623  1.00  0.00
ATOM   3005  H2  WAT   403     -13.082  10.263  -9.022  1.00  0.00
TER
ATOM   3006  O   WAT   404     -16.814   8.530 -10.304  1.00  0.00
ATOM   3007  H1  WAT   404     -16.029   8.310  -9.802  1.00  0.00
ATOM   3008  H2  WAT   404     -16.907   9.477 -10.201  1.00  0.00
TER
ATOM   3009  O   WAT   405     -14.358  11.336 -16.093  1.00  0.00
ATOM   3010  H1  WAT   405     -13.573  11.115 -15.591  1.00  0.00
ATOM   3011  H2  WAT   405     -14.451  12.283 -15.990  1.00  0.00
TER
ATOM   3012  O   WAT   406     -11.794  10.325 -11.712  1.00  0.00
ATOM   3013  H1  WAT   406     -11.010  10.105 -11.210  1.00  0.00
ATOM   3014  H2  WAT   406     -11.887  11.272 -11.609  1.00  0.00
TER
ATOM   3015  O   WAT   407     -14.138   5.616 -17.753  1.00  0.00
ATOM   3016  H1  WAT   407     -13.353   5.396 -17.251  1.00  0.00
ATOM   3017  H2  WAT   407     -14.231   6.563 -17.650  1.00  0.00
TER
ATOM   3018  O   WAT   408     -18.940   1.802 -11.657  1.00  0.00
ATOM   3019  H1  WAT   408     -18.155   1.582 -11.155  1.00  0.00
ATOM   3020  H2  WAT   408     -19.033   2.749 -11.554  1.00  0.00
TER
ATOM   3021  O   WAT   409     -18.753   1.080 -14.290  1.00  0.00
ATOM   3022  H1  WAT   409     -17.969   0.860 -13.788  1.00  0.00
ATOM   3023  H2  WAT   409     -18.846   2.027 -14.187  1.00  0.00
TER
ATOM   3024  O   WAT   410     -16.771   3.705 -19.507  1.00  0.00
ATOM   3025  H1  WAT   410     -15.987   3.485 -19.005  1.00  0.00
ATOM   3026  H2  WAT   410     -16.864   4.652 -19.404  1.00  0.00
TER
ATOM   3027  O   WAT   411     -22.922   4.295  -9.897  1.00  0.00
ATOM   3028  H1  WAT   411     -22.138   4.075  -9.395  1.00  0.00
ATOM   3029  H2  WAT   411     -23.015   5.242  -9.794  1.00  0.00
TER
ATOM   3030  O   WAT   412     -25.661   5.146 -10.377  1.00  0.00
ATOM   3031  H1  WAT   412     -24.876   4.926  -9.875  1.00  0.00
ATOM   3032  H2  WAT   412     -25.754   6.093 -10.274  1.00  0.00
TER
ATOM   3033  O   WAT   413     -22.521   9.688  -4.658  1.00  0.00
ATOM   3034  H1  WAT   413     -21.736   9.468  -4.155  1.00  0.00
ATOM   3035  H2  WAT   413     -22.614  10.635  -4.555  1.00  0.00
TER
ATOM   3036  O   WAT   414     -25.151   9.749  -3.683  1.00  0.00
ATOM   3037  H1  WAT   414     -24.366   9.529  -3.181  1.00  0.00
ATOM   3038  H2  WAT   414     -25.244  10.696  -3.580  1.00  0.00
TER
ATOM   3039  O   WAT   415     -24.556   9.388   0.684  1.00  0.00
ATOM   3040  H1  WAT   415     -23.772   9.168   1.186  1.00  0.00
ATOM   3041  H2  WAT   415     -24.649  10.335   0.787  1.00  0.00
TER
ATOM   3042  O   WAT   416     -21.747  11.506   1.606  1.00  0.00
ATOM   3043  H1  WAT   416     -20.963  11.286   2.109  1.00  0.00
ATOM   3044  H2  WAT   416     -21.840  12.453   1.709  1.00  0.00
TER
ATOM   3045  O   WAT   417     -24.007  -1.890  -5.442  1.00  0.00
ATOM   3046  H1  WAT   417     -23.222  -2.110  -4.940  1.00  0.00
ATOM   3047  H2  WAT   417     -24.100  -0.943  -5.339  1.00  0.00
TER
ATOM   3048  O   WAT   418     -28.973   0.264  -3.629  1.00  0.00
ATOM   3049  H1  WAT   418     -28.189   0.044  -3.127  1.00  0.00
ATOM   3050  H2  WAT   418     -29.066   1.211  -3.526  1.00  0.00
TER
ATOM   3051  O   WAT   419     -23.978   1.048   1.452  1.00  0.00
ATOM   3052  H1  WAT   419     -23.194   0.828   1.954  1.00  0.00
ATOM   3053  H2  WAT   419     -24.071   1.995   1.555  1.00  0.00
TER
ATOM   3054  O   WAT   420      15.469   0.495  -6.910  1.00  0.00
ATOM   3055  H1  WAT   420      16.254   0.275  -6.407  1.00  0.00
ATOM   3056  H2  WAT   420      15.376   1.442  -6.806  1.00  0.00
TER
ATOM   3057  O   WAT   421       9.904 -12.538  -1.340  1.00  0.00
ATOM   3058  H1  WAT   421      10.688 -12.758  -0.837  1.00  0.00
ATOM   3059  H2  WAT   421       9.811 -11.591  -1.237  1.00  0.00
TER
ATOM   3060  O   WAT   422      13.121 -12.199  -1.901  1.00  0.00
ATOM   3061  H1  WAT   422      13.905 -12.420  -1.399  1.00  0.00
ATOM   3062  H2  WAT   422      13.028 -11.252  -1.798  1.00  0.00
TER
ATOM   3063  O   WAT   423      14.306 -10.547   0.376  1.00  0.00
ATOM   3064  H1  WAT   423      15.090 -10.767   0.878  1.00  0.00
ATOM   3065  H2  WAT   423      14.213  -9.600   0.479  1.00  0.00
TER
ATOM   3066  O   WAT   424      14.511  -7.726  -0.467  1.00  0.00
ATOM   3067  H1  WAT   424      15.295  -7.946   0.036  1.00  0.00
ATOM   3068  H2  WAT   424      14.418  -6.779  -0.363  1.00  0.00
TER
ATOM   3069  O   WAT   425       7.262  -9.679  -3.215  1.00  0.00
ATOM   3070  H1  WAT   425       8.046  -9.899  -2.712  1.00  0.00
ATOM   3071  H2  WAT   425       7.169  -8.732  -3.111  1.00  0.00
TER
ATOM   3072  O   WAT   426       8.628  -9.228   0.672  1.00  0.00
ATOM   3073  H1  WAT   426       9.413  -9.448   1.174  1.00  0.00
ATOM   3074  H2  WAT   426       8.535  -8.281   0.775  1.00  0.00
TER
ATOM   3075  O   WAT   427      40.215  27.483  35.830  1.00  0.00
ATOM   3076  H1  WAT   427      40.134  26.569  35.559  1.00  0.00
ATOM   3077  H2  WAT   427      39.801  27.980  35.124  1.00  0.00
TER
ATOM   3078  O   WAT   428      38.347  29.261  37.711  1.00  0.00
ATOM   3079  H1  WAT   428      37.571  28.781  38.001  1.00  0.00
ATOM   3080  H2  WAT   428      38.998  28.582  37.537  1.00  0.00
TER
ATOM   3081  O   WAT   429      30.773  24.533  32.373  1.00  0.00
ATOM   3082  H1  WAT   429      29.884  24.875  32.271  1.00  0.00
ATOM   3083  H2  WAT   429      31.057  24.333  31.481  1.00  0.00
TER
ATOM   3084  O   WAT   430      28.736  27.134  38.257  1.00  0.00
ATOM   3085  H1  WAT   430      29.307  26.366  38.257  1.00  0.00
ATOM   3086  H2  WAT   430      28.736  27.433  37.348  1.00  0.00
TER
ATOM   3087  O   WAT   431      38.818  24.744  37.945  1.00  0.00
ATOM   3088  H1  WAT   431      39.195  23.871  37.832  1.00  0.00
ATOM   3089  H2  WAT   431      38.720  25.080  37.054  1.00  0.00
TER
ATOM   3090  O   WAT   432      32.949  23.116  33.407  1.00  0.00
ATOM   3091  H1  WAT   432      33.055  24.017  33.714  1.00  0.00
ATOM   3092  H2  WAT   432      32.038  23.068  33.116  1.00  0.00
TER
ATOM   3093  O   WAT   433      42.601  22.239  34.878  1.00  0.00
ATOM   3094  H1  WAT   433      43.422  21.749  34.920  1.00  0.00
ATOM   3095  H2  WAT   433      42.634  22.829  35.631  1.00  0.00
TER
ATOM   3096  O   WAT   434      34.789  26.085  37.739  1.00  0.00
ATOM   3097  H1  WAT   434      35.297  26.583  38.380  1.00  0.00
ATOM   3098  H2  WAT   434      35.321  25.309  37.563  1.00  0.00
TER
ATOM   3099  O   WAT   435      42.837  24.179  37.651  1.00  0.00
ATOM   3100  H1  WAT   435      42.132  24.467  38.231  1.00  0.00
ATOM   3101  H2  WAT   435      43.198  24.989  37.291  1.00  0.00
TER
ATOM   3102  O   WAT   436      36.437  19.924  36.337  1.00  0.00
ATOM   3103  H1  WAT   436      36.745  19.369  35.621  1.00  0.00
ATOM   3104  H2  WAT   436      35.507  20.059  36.154  1.00  0.00
TER
ATOM   3105  O   WAT   437      38.825  27.989  33.073  1.00  0.00
ATOM   3106  H1  WAT   437      37.898  27.923  33.302  1.00  0.00
ATOM   3107  H2  WAT   437      38.978  28.927  32.959  1.00  0.00
TER
ATOM   3108  O   WAT   438      38.812  24.261  30.070  1.00  0.00
ATOM   3109  H1  WAT   438      37.873  24.422  30.155  1.00  0.00
ATOM   3110  H2  WAT   438      39.131  24.979  29.523  1.00  0.00
TER
ATOM   3111  O   WAT   439      42.855  29.551  33.577  1.00  0.00
ATOM   3112  H1  WAT   439      42.236  29.213  32.929  1.00  0.00
ATOM   3113  H2  WAT   439      42.838  28.907  34.285  1.00  0.00
TER
ATOM   3114  O   WAT   440      34.431  28.516  35.855  1.00  0.00
ATOM   3115  H1  WAT   440      34.027  27.803  35.360  1.00  0.00
ATOM   3116  H2  WAT   440      34.517  28.171  36.744  1.00  0.00
TER
ATOM   3117  O   WAT   441      41.032  28.790  30.584  1.00  0.00
ATOM   3118  H1  WAT   441      41.471  27.952  30.438  1.00  0.00
ATOM   3119  H2  WAT   441      41.744  29.423  30.670  1.00  0.00
TER
ATOM   3120  O   WAT   442      44.613  20.044  28.898  1.00  0.00
ATOM   3121  H1  WAT   442      44.301  20.137  29.798  1.00  0.00
ATOM   3122  H2  WAT   442      45.375  20.622  28.848  1.00  0.00
TER
ATOM   3123  O   WAT   443      31.132  27.410  33.356  1.00  0.00
ATOM   3124  H1  WAT   443      31.011  28.136  32.744  1.00  0.00
ATOM   3125  H2  WAT   443      30.822  26.640  32.879  1.00  0.00
TER
ATOM   3126  O   WAT   444      33.598  20.754  36.738  1.00  0.00
ATOM   3127  H1  WAT   444      33.155  21.534  36.407  1.00  0.00
ATOM   3128  H2  WAT   444      34.156  21.077  37.445  1.00  0.00
TER
ATOM   3129  O   WAT   445      36.714  20.375  31.619  1.00  0.00
ATOM   3130  H1  WAT   445      36.089  20.371  32.344  1.00  0.00
ATOM   3131  H2  WAT   445      36.627  19.508  31.222  1.00  0.00
TER
ATOM   3132  O   WAT   446      35.636  21.298  38.597  1.00  0.00
ATOM   3133  H1  WAT   446      35.933  22.205  38.516  1.00  0.00
ATOM   3134  H2  WAT   446      36.184  20.810  37.983  1.00  0.00
TER
ATOM   3135  O   WAT   447      33.389  25.877  34.466  1.00  0.00
ATOM   3136  H1  WAT   447      33.163  25.661  35.371  1.00  0.00
ATOM   3137  H2  WAT   447      32.609  26.310  34.121  1.00  0.00
TER
ATOM   3138  O   WAT   448      40.619  25.883  33.065  1.00  0.00
ATOM   3139  H1  WAT   448      40.020  26.607  32.882  1.00  0.00
ATOM   3140  H2  WAT   448      41.167  25.821  32.283  1.00  0.00
TER
ATOM   3141  O   WAT   449      39.226  24.520  35.096  1.00  0.00
ATOM   3142  H1  WAT   449      39.619  24.837  34.283  1.00  0.00
ATOM   3143  H2  WAT   449      39.587  23.641  35.210  1.00  0.00
TER
ATOM   3144  O   WAT   450      28.262  21.110  37.319  1.00  0.00
ATOM   3145  H1  WAT   450      27.973  21.680  38.031  1.00  0.00
ATOM   3146  H2  WAT   450      29.007  20.630  37.682  1.00  0.00
TER
ATOM   3147  O   WAT   451      28.449  25.052  28.529  1.00  0.00
ATOM   3148  H1  WAT   451      28.367  25.995  28.670  1.00  0.00
ATOM   3149  H2  WAT   451      28.097  24.909  27.650  1.00  0.00
TER
ATOM   3150  O   WAT   452      36.249  23.786  37.596  1.00  0.00
ATOM   3151  H1  WAT   452      36.252  23.345  36.746  1.00  0.00
ATOM   3152  H2  WAT   452      37.144  24.107  37.703  1.00  0.00
TER
ATOM   3153  O   WAT   453      32.099  23.668  36.555  1.00  0.00
ATOM   3154  H1  WAT   453      31.759  24.146  37.312  1.00  0.00
ATOM   3155  H2  WAT   453      31.337  23.215  36.196  1.00  0.00
TER
ATOM   3156  O   WAT   454      36.311  24.787  30.587  1.00  0.00
ATOM   3157  H1  WAT   454      36.432  24.745  31.535  1.00  0.00
ATOM   3158  H2  WAT   454      35.926  25.649  30.431  1.00  0.00
TER
ATOM   3159  O   WAT   455      35.323  27.097  29.985  1.00  0.00
ATOM   3160  H1  WAT   455      34.755  26.649  29.359  1.00  0.00
ATOM   3161  H2  WAT   455      36.032  27.456  29.452  1.00  0.00
TER
ATOM   3162  O   WAT   456      29.414  22.590  35.472  1.00  0.00
ATOM   3163  H1  WAT   456      29.128  22.226  36.310  1.00  0.00
ATOM   3164  H2  WAT   456      29.352  21.858  34.858  1.00  0.00
TER
ATOM   3165  O   WAT   457      43.627  30.089  38.050  1.00  0.00
ATOM   3166  H1  WAT   457      44.346  30.585  37.660  1.00  0.00
ATOM   3167  H2  WAT   457      43.425  29.411  37.406  1.00  0.00
TER
ATOM   3168  O   WAT   458      39.088  21.483  32.193  1.00  0.00
ATOM   3169  H1  WAT   458      38.274  20.984  32.118  1.00  0.00
ATOM   3170  H2  WAT   458      38.894  22.323  31.777  1.00  0.00
TER
ATOM   3171  O   WAT   459      41.802  25.855  30.489  1.00  0.00
ATOM   3172  H1  WAT   459      42.690  26.167  30.315  1.00  0.00
ATOM   3173  H2  WAT   459      41.773  24.982  30.098  1.00  0.00
TER
ATOM   3174  O   WAT   460      44.074  27.166  29.957  1.00  0.00
ATOM   3175  H1  WAT   460      43.990  27.598  29.107  1.00  0.00
ATOM   3176  H2  WAT   460      44.793  27.626  30.390  1.00  0.00
TER
ATOM   3177  O   WAT   461      28.907  27.726  29.432  1.00  0.00
ATOM   3178  H1  WAT   461      29.776  28.009  29.715  1.00  0.00
ATOM   3179  H2  WAT   461      28.416  28.540  29.316  1.00  0.00
TER
ATOM   3180  O   WAT   462      36.070  29.113  33.552  1.00  0.00
ATOM   3181  H1  WAT   462      36.527  29.924  33.778  1.00  0.00
ATOM   3182  H2  WAT   462      35.719  28.796  34.384  1.00  0.00
TER
ATOM   3183  O   WAT   463      31.971  19.457  34.025  1.00  0.00
ATOM   3184  H1  WAT   463      31.843  19.449  34.973  1.00  0.00
ATOM   3185  H2  WAT   463      31.148  19.795  33.674  1.00  0.00
TER
ATOM   3186  O   WAT   464      30.891  29.543  31.560  1.00  0.00
ATOM   3187  H1  WAT   464      30.284  30.283  31.569  1.00  0.00
ATOM   3188  H2  WAT   464      31.366  29.633  30.734  1.00  0.00
TER
ATOM   3189  O   WAT   465      43.831  22.664  32.044  1.00  0.00
ATOM   3190  H1  WAT   465      43.202  22.769  31.330  1.00  0.00
ATOM   3191  H2  WAT   465      43.336  22.884  32.834  1.00  0.00
TER
ATOM   3192  O   WAT   466      35.799  24.943  33.460  1.00  0.00
ATOM   3193  H1  WAT   466      35.091  25.411  33.901  1.00  0.00
ATOM   3194  H2  WAT   466      36.084  24.285  34.095  1.00  0.00
TER
ATOM   3195  O   WAT   467      39.831  21.668  34.900  1.00  0.00
ATOM   3196  H1  WAT   467      39.708  21.686  33.951  1.00  0.00
ATOM   3197  H2  WAT   467      40.779  21.716  35.019  1.00  0.00
TER
ATOM   3198  O   WAT   468      34.003  23.251  30.835  1.00  0.00
ATOM   3199  H1  WAT   468      34.852  23.688  30.769  1.00  0.00
ATOM   3200  H2  WAT   468      33.636  23.563  31.662  1.00  0.00
TER
ATOM   3201  O   WAT   469      42.924  27.823  35.748  1.00  0.00
ATOM   3202  H1  WAT   469      41.983  27.838  35.923  1.00  0.00
ATOM   3203  H2  WAT   469      43.238  27.036  36.194  1.00  0.00
TER
ATOM   3204  O   WAT   470      32.902  29.504  29.309  1.00  0.00
ATOM   3205  H1  WAT   470      33.668  29.393  29.871  1.00  0.00
ATOM   3206  H2  WAT   470      32.979  28.808  28.656  1.00  0.00
TER
ATOM   3207  O   WAT   471      31.597  26.937  29.992  1.00  0.00
ATOM   3208  H1  WAT   471      31.677  25.990  30.104  1.00  0.00
ATOM   3209  H2  WAT   471      32.489  27.268  30.098  1.00  0.00
TER
ATOM   3210  O   WAT   472      34.934  29.501  31.283  1.00  0.00
ATOM   3211  H1  WAT   472      35.356  29.335  32.126  1.00  0.00
ATOM   3212  H2  WAT   472      35.059  28.691  30.788  1.00  0.00
TER
ATOM   3213  O   WAT   473      37.447  28.525  28.531  1.00  0.00
ATOM   3214  H1  WAT   473      37.967  27.810  28.165  1.00  0.00
ATOM   3215  H2  WAT   473      38.093  29.163  28.831  1.00  0.00
TER
ATOM   3216  O   WAT   474      33.830  25.574  28.229  1.00  0.00
ATOM   3217  H1  WAT   474      33.629  24.711  28.590  1.00  0.00
ATOM   3218  H2  WAT   474      33.659  25.488  27.291  1.00  0.00
TER
ATOM   3219  O   WAT   475      41.309  20.385  30.757  1.00  0.00
ATOM   3220  H1  WAT   475      41.589  19.542  31.113  1.00  0.00
ATOM   3221  H2  WAT   475      40.535  20.617  31.271  1.00  0.00
TER
ATOM   3222  O   WAT   476      32.628  22.674  28.216  1.00  0.00
ATOM   3223  H1  WAT   476      32.931  22.681  27.308  1.00  0.00
ATOM   3224  H2  WAT   476      33.367  22.324  28.713  1.00  0.00
TER
ATOM   3225  O   WAT   477      35.847  21.618  29.202  1.00  0.00
ATOM   3226  H1  WAT   477      35.499  20.940  28.622  1.00  0.00
ATOM   3227  H2  WAT   477      36.048  21.157  30.016  1.00  0.00
TER
ATOM   3228  O   WAT   478      29.187  28.147  35.599  1.00  0.00
ATOM   3229  H1  WAT   478      28.532  27.878  34.955  1.00  0.00
ATOM   3230  H2  WAT   478      30.025  28.037  35.149  1.00  0.00
TER
ATOM   3231  O   WAT   479      42.136  22.941  29.820  1.00  0.00
ATOM   3232  H1  WAT   479      42.555  22.754  28.980  1.00  0.00
ATOM   3233  H2  WAT   479      41.830  22.089  30.131  1.00  0.00
TER
ATOM   3234  O   WAT   480      45.635  27.853  33.518  1.00  0.00
ATOM   3235  H1  WAT   480      45.259  27.086  33.086  1.00  0.00
ATOM   3236  H2  WAT   480      44.905  28.235  34.005  1.00  0.00
TER
ATOM   3237  O   WAT   481      28.401  25.357  31.541  1.00  0.00
ATOM   3238  H1  WAT   481      27.497  25.620  31.366  1.00  0.00
ATOM   3239  H2  WAT   481      28.885  25.628  30.761  1.00  0.00
TER
ATOM   3240  O   WAT   482      44.910  26.079  36.819  1.00  0.00
ATOM   3241  H1  WAT   482      45.434  25.585  36.188  1.00  0.00
ATOM   3242  H2  WAT   482      45.496  26.214  37.563  1.00  0.00
TER
ATOM   3243  O   WAT   483      30.944  24.413  29.451  1.00  0.00
ATOM   3244  H1  WAT   483      31.653  23.991  28.965  1.00  0.00
ATOM   3245  H2  WAT   483      30.228  24.481  28.819  1.00  0.00
TER
ATOM   3246  O   WAT   484      30.591  20.467  28.491  1.00  0.00
ATOM   3247  H1  WAT   484      31.314  21.008  28.809  1.00  0.00
ATOM   3248  H2  WAT   484      30.863  20.193  27.615  1.00  0.00
TER
ATOM   3249  O   WAT   485      44.400  25.336  32.758  1.00  0.00
ATOM   3250  H1  WAT   485      44.896  25.103  33.543  1.00  0.00
ATOM   3251  H2  WAT   485      44.202  24.497  32.342  1.00  0.00
TER
ATOM   3252  O   WAT   486      43.224  20.904  37.608  1.00  0.00
ATOM   3253  H1  WAT   486      43.665  20.848  36.760  1.00  0.00
ATOM   3254  H2  WAT   486      42.955  21.820  37.679  1.00  0.00
TER
ATOM   3255  O   WAT   487      30.016  20.506  32.084  1.00  0.00
ATOM   3256  H1  WAT   487      30.774  20.619  31.511  1.00  0.00
ATOM   3257  H2  WAT   487      29.553  21.343  32.039  1.00  0.00
TER
ATOM   3258  O   WAT   488      36.557  22.620  35.075  1.00  0.00
ATOM   3259  H1  WAT   488      35.745  22.246  34.734  1.00  0.00
ATOM   3260  H2  WAT   488      37.061  21.865  35.377  1.00  0.00
TER
ATOM   3261  O   WAT   489      41.060  19.284  36.313  1.00  0.00
ATOM   3262  H1  WAT   489      41.663  19.857  36.788  1.00  0.00
ATOM   3263  H2  WAT   489      40.319  19.848  36.090  1.00  0.00
TER
ATOM   3264  O   WAT   490      44.203  19.687  31.587  1.00  0.00
ATOM   3265  H1  WAT   490      44.398  20.585  31.854  1.00  0.00
ATOM   3266  H2  WAT   490      43.416  19.455  32.080  1.00  0.00
TER
ATOM   3267  O   WAT   491      32.388  21.033  30.625  1.00  0.00
ATOM   3268  H1  WAT   491      32.918  20.246  30.495  1.00  0.00
ATOM   3269  H2  WAT   491      33.021  21.712  30.858  1.00  0.00
TER
ATOM   3270  O   WAT   492      34.582  20.770  33.679  1.00  0.00
ATOM   3271  H1  WAT   492      33.952  20.069  33.846  1.00  0.00
ATOM   3272  H2  WAT   492      34.043  21.531  33.462  1.00  0.00
TER
ATOM   3273  O   WAT   493      40.215  27.483  17.056  1.00  0.00
ATOM   3274  H1  WAT   493      40.134  26.569  16.785  1.00  0.00
ATOM   3275  H2  WAT   493      39.801  27.980  16.350  1.00  0.00
TER
ATOM   3276  O   WAT   494      38.347  29.261  18.937  1.00  0.00
ATOM   3277  H1  WAT   494      37.571  28.781  19.227  1.00  0.00
ATOM   3278  H2  WAT   494      38.998  28.582  18.762  1.00  0.00
TER
ATOM   3279  O   WAT   495      32.363  29.573  19.814  1.00  0.00
ATOM   3280  H1  WAT   495      31.532  29.318  20.214  1.00  0.00
ATOM   3281  H2  WAT   495      32.971  29.644  20.550  1.00  0.00
TER
ATOM   3282  O   WAT   496      30.773  24.533  13.599  1.00  0.00
ATOM   3283  H1  WAT   496      29.884  24.875  13.497  1.00  0.00
ATOM   3284  H2  WAT   496      31.057  24.333  12.707  1.00  0.00
TER
ATOM   3285  O   WAT   497      28.736  27.134  19.483  1.00  0.00
ATOM   3286  H1  WAT   497      29.307  26.366  19.483  1.00  0.00
ATOM   3287  H2  WAT   497      28.736  27.433  18.573  1.00  0.00
TER
ATOM   3288  O   WAT   498      29.978  22.542  21.269  1.00  0.00
ATOM   3289  H1  WAT   498      29.799  21.645  21.550  1.00  0.00
ATOM   3290  H2  WAT   498      29.576  23.089  21.944  1.00  0.00
TER
ATOM   3291  O   WAT   499      38.818  24.744  19.171  1.00  0.00
ATOM   3292  H1  WAT   499      39.195  23.871  19.058  1.00  0.00
ATOM   3293  H2  WAT   499      38.720  25.080  18.280  1.00  0.00
TER
ATOM   3294  O   WAT   500      32.949  23.116  14.632  1.00  0.00
ATOM   3295  H1  WAT   500      33.055  24.017  14.939  1.00  0.00
ATOM   3296  H2  WAT   500      32.038  23.068  14.342  1.00  0.00
TER
ATOM   3297  O   WAT   501      42.601  22.239  16.104  1.00  0.00
ATOM   3298  H1  WAT   501      43.422  21.749  16.146  1.00  0.00
ATOM   3299  H2  WAT   501      42.634  22.829  16.857  1.00  0.00
TER
ATOM   3300  O   WAT   502      30.597  25.038  19.878  1.00  0.00
ATOM   3301  H1  WAT   502      31.278  25.302  20.496  1.00  0.00
ATOM   3302  H2  WAT   502      30.282  24.198  20.211  1.00  0.00
TER
ATOM   3303  O   WAT   503      34.789  26.085  18.965  1.00  0.00
ATOM   3304  H1  WAT   503      35.297  26.583  19.605  1.00  0.00
ATOM   3305  H2  WAT   503      35.321  25.309  18.789  1.00  0.00
TER
ATOM   3306  O   WAT   504      33.073  20.725  23.231  1.00  0.00
ATOM   3307  H1  WAT   504      33.075  21.242  22.426  1.00  0.00
ATOM   3308  H2  WAT   504      32.243  20.248  23.208  1.00  0.00
TER
ATOM   3309  O   WAT   505      42.837  24.179  18.876  1.00  0.00
ATOM   3310  H1  WAT   505      42.132  24.467  19.457  1.00  0.00
ATOM   3311  H2  WAT   505      43.198  24.989  18.516  1.00  0.00
TER
ATOM   3312  O   WAT   506      32.755  22.436  21.238  1.00  0.00
ATOM   3313  H1  WAT   506      33.096  23.280  20.944  1.00  0.00
ATOM   3314  H2  WAT   506      31.816  22.584  21.355  1.00  0.00
TER
ATOM   3315  O   WAT   507      36.437  19.924  17.563  1.00  0.00
ATOM   3316  H1  WAT   507      36.745  19.369  16.846  1.00  0.00
ATOM   3317  H2  WAT   507      35.507  20.059  17.380  1.00  0.00
TER
ATOM   3318  O   WAT   508      38.825  27.989  14.299  1.00  0.00
ATOM   3319  H1  WAT   508      37.898  27.923  14.528  1.00  0.00
ATOM   3320  H2  WAT   508      38.978  28.927  14.184  1.00  0.00
TER
ATOM   3321  O   WAT   509      38.812  24.261  11.296  1.00  0.00
ATOM   3322  H1  WAT   509      37.873  24.422  11.381  1.00  0.00
ATOM   3323  H2  WAT   509      39.131  24.979  10.749  1.00  0.00
TER
ATOM   3324  O   WAT   510      42.855  29.551  14.802  1.00  0.00
ATOM   3325  H1  WAT   510      42.236  29.213  14.155  1.00  0.00
ATOM   3326  H2  WAT   510      42.838  28.907  15.510  1.00  0.00
TER
ATOM   3327  O   WAT   511      42.298  25.730  22.219  1.00  0.00
ATOM   3328  H1  WAT   511      41.885  26.555  22.473  1.00  0.00
ATOM   3329  H2  WAT   511      41.565  25.144  22.027  1.00  0.00
TER
ATOM   3330  O   WAT   512      34.431  28.516  17.081  1.00  0.00
ATOM   3331  H1  WAT   512      34.027  27.803  16.585  1.00  0.00
ATOM   3332  H2  WAT   512      34.517  28.171  17.970  1.00  0.00
TER
ATOM   3333  O   WAT   513      33.144  25.290  20.861  1.00  0.00
ATOM   3334  H1  WAT   513      33.695  25.399  20.086  1.00  0.00
ATOM   3335  H2  WAT   513      33.658  25.664  21.576  1.00  0.00
TER
ATOM   3336  O   WAT   514      41.032  28.790  11.810  1.00  0.00
ATOM   3337  H1  WAT   514      41.471  27.952  11.663  1.00  0.00
ATOM   3338  H2  WAT   514      41.744  29.423  11.896  1.00  0.00
TER
ATOM   3339  O   WAT   515      32.818  28.812  24.471  1.00  0.00
ATOM   3340  H1  WAT   515      32.679  29.684  24.840  1.00  0.00
ATOM   3341  H2  WAT   515      31.936  28.469  24.326  1.00  0.00
TER
ATOM   3342  O   WAT   516      44.613  20.044  10.124  1.00  0.00
ATOM   3343  H1  WAT   516      44.301  20.137  11.024  1.00  0.00
ATOM   3344  H2  WAT   516      45.375  20.622  10.073  1.00  0.00
TER
ATOM   3345  O   WAT   517      31.132  27.410  14.581  1.00  0.00
ATOM   3346  H1  WAT   517      31.011  28.136  13.970  1.00  0.00
ATOM   3347  H2  WAT   517      30.822  26.640  14.104  1.00  0.00
TER
ATOM   3348  O   WAT   518      45.823  24.781  26.101  1.00  0.00
ATOM   3349  H1  WAT   518      45.208  25.289  25.573  1.00  0.00
ATOM   3350  H2  WAT   518      45.503  23.881  26.044  1.00  0.00
TER
ATOM   3351  O   WAT   519      33.598  20.754  17.964  1.00  0.00
ATOM   3352  H1  WAT   519      33.155  21.534  17.632  1.00  0.00
ATOM   3353  H2  WAT   519      34.156  21.077  18.671  1.00  0.00
TER
ATOM   3354  O   WAT   520      37.885  23.620  23.567  1.00  0.00
ATOM   3355  H1  WAT   520      37.423  23.829  24.379  1.00  0.00
ATOM   3356  H2  WAT   520      37.483  22.806  23.264  1.00  0.00
TER
ATOM   3357  O   WAT   521      42.885  24.841  24.697  1.00  0.00
ATOM   3358  H1  WAT   521      42.035  24.542  25.018  1.00  0.00
ATOM   3359  H2  WAT   521      42.726  25.085  23.785  1.00  0.00
TER
ATOM   3360  O   WAT   522      39.980  26.341  26.797  1.00  0.00
ATOM   3361  H1  WAT   522      40.306  25.508  26.457  1.00  0.00
ATOM   3362  H2  WAT   522      40.768  26.864  26.945  1.00  0.00
TER
ATOM   3363  O   WAT   523      36.714  20.375  12.844  1.00  0.00
ATOM   3364  H1  WAT   523      36.089  20.371  13.570  1.00  0.00
ATOM   3365  H2  WAT   523      36.627  19.508  12.448  1.00  0.00
TER
ATOM   3366  O   WAT   524      35.636  21.298  19.823  1.00  0.00
ATOM   3367  H1  WAT   524      35.933  22.205  19.742  1.00  0.00
ATOM   3368  H2  WAT   524      36.184  20.810  19.209  1.00  0.00
TER
ATOM   3369  O   WAT   525      33.389  25.877  15.692  1.00  0.00
ATOM   3370  H1  WAT   525      33.163  25.661  16.597  1.00  0.00
ATOM   3371  H2  WAT   525      32.609  26.310  15.347  1.00  0.00
TER
ATOM   3372  O   WAT   526      40.619  25.883  14.291  1.00  0.00
ATOM   3373  H1  WAT   526      40.020  26.607  14.107  1.00  0.00
ATOM   3374  H2  WAT   526      41.167  25.821  13.509  1.00  0.00
TER
ATOM   3375  O   WAT   527      35.829  26.775  26.358  1.00  0.00
ATOM   3376  H1  WAT   527      35.734  25.835  26.208  1.00  0.00
ATOM   3377  H2  WAT   527      36.672  26.997  25.963  1.00  0.00
TER
ATOM   3378  O   WAT   528      39.226  24.520  16.321  1.00  0.00
ATOM   3379  H1  WAT   528      39.619  24.837  15.508  1.00  0.00
ATOM   3380  H2  WAT   528      39.587  23.641  16.436  1.00  0.00
TER
ATOM   3381  O   WAT   529      30.960  23.187  24.511  1.00  0.00
ATOM   3382  H1  WAT   529      30.567  24.034  24.719  1.00  0.00
ATOM   3383  H2  WAT   529      30.272  22.549  24.702  1.00  0.00
TER
ATOM   3384  O   WAT   530      37.535  23.270  27.581  1.00  0.00
ATOM   3385  H1  WAT   530      36.845  23.078  28.216  1.00  0.00
ATOM   3386  H2  WAT   530      38.278  23.554  28.113  1.00  0.00
TER
ATOM   3387  O   WAT   531      28.262  21.110  18.544  1.00  0.00
ATOM   3388  H1  WAT   531      27.973  21.680  19.257  1.00  0.00
ATOM   3389  H2  WAT   531      29.007  20.630  18.907  1.00  0.00
TER
ATOM   3390  O   WAT   532      28.449  25.052   9.755  1.00  0.00
ATOM   3391  H1  WAT   532      28.367  25.995   9.896  1.00  0.00
ATOM   3392  H2  WAT   532      28.097  24.909   8.876  1.00  0.00
TER
ATOM   3393  O   WAT   533      39.811  27.110  20.416  1.00  0.00
ATOM   3394  H1  WAT   533      39.079  27.619  20.765  1.00  0.00
ATOM   3395  H2  WAT   533      39.414  26.293  20.115  1.00  0.00
TER
ATOM   3396  O   WAT   534      36.249  23.786  18.822  1.00  0.00
ATOM   3397  H1  WAT   534      36.252  23.345  17.972  1.00  0.00
ATOM   3398  H2  WAT   534      37.144  24.107  18.929  1.00  0.00
TER
ATOM   3399  O   WAT   535      32.099  23.668  17.781  1.00  0.00
ATOM   3400  H1  WAT   535      31.759  24.146  18.538  1.00  0.00
ATOM   3401  H2  WAT   535      31.337  23.215  17.421  1.00  0.00
TER
ATOM   3402  O   WAT   536      36.311  24.787  11.812  1.00  0.00
ATOM   3403  H1  WAT   536      36.432  24.745  12.761  1.00  0.00
ATOM   3404  H2  WAT   536      35.926  25.649  11.657  1.00  0.00
TER
ATOM   3405  O   WAT   537      40.274  22.564  19.829  1.00  0.00
ATOM   3406  H1  WAT   537      40.291  23.014  20.673  1.00  0.00
ATOM   3407  H2  WAT   537      40.025  21.664  20.042  1.00  0.00
TER
ATOM   3408  O   WAT   538      35.323  27.097  11.211  1.00  0.00
ATOM   3409  H1  WAT   538      34.755  26.649  10.584  1.00  0.00
ATOM   3410  H2  WAT   538      36.032  27.456  10.677  1.00  0.00
TER
ATOM   3411  O   WAT   539      43.701  19.977  25.667  1.00  0.00
ATOM   3412  H1  WAT   539      44.025  19.246  26.193  1.00  0.00
ATOM   3413  H2  WAT   539      43.736  19.658  24.765  1.00  0.00
TER
ATOM   3414  O   WAT   540      36.550  27.846  20.568  1.00  0.00
ATOM   3415  H1  WAT   540      36.917  27.372  21.314  1.00  0.00
ATOM   3416  H2  WAT   540      36.360  28.720  20.909  1.00  0.00
TER
ATOM   3417  O   WAT   541      29.414  22.590  16.698  1.00  0.00
ATOM   3418  H1  WAT   541      29.128  22.226  17.535  1.00  0.00
ATOM   3419  H2  WAT   541      29.352  21.858  16.084  1.00  0.00
TER
ATOM   3420  O   WAT   542      34.340  26.887  22.887  1.00  0.00
ATOM   3421  H1  WAT   542      34.035  27.766  23.112  1.00  0.00
ATOM   3422  H2  WAT   542      35.294  26.947  22.922  1.00  0.00
TER
ATOM   3423  O   WAT   543      43.627  30.089  19.276  1.00  0.00
ATOM   3424  H1  WAT   543      44.346  30.585  18.886  1.00  0.00
ATOM   3425  H2  WAT   543      43.425  29.411  18.631  1.00  0.00
TER
ATOM   3426  O   WAT   544      39.088  21.483  13.419  1.00  0.00
ATOM   3427  H1  WAT   544      38.274  20.984  13.343  1.00  0.00
ATOM   3428  H2  WAT   544      38.894  22.323  13.003  1.00  0.00
TER
ATOM   3429  O   WAT   545      39.008  30.160  25.163  1.00  0.00
ATOM   3430  H1  WAT   545      38.942  29.240  24.909  1.00  0.00
ATOM   3431  H2  WAT   545      38.379  30.258  25.877  1.00  0.00
TER
ATOM   3432  O   WAT   546      41.802  25.855  11.715  1.00  0.00
ATOM   3433  H1  WAT   546      42.690  26.167  11.540  1.00  0.00
ATOM   3434  H2  WAT   546      41.773  24.982  11.323  1.00  0.00
TER
ATOM   3435  O   WAT   547      30.396  27.727  24.034  1.00  0.00
ATOM   3436  H1  WAT   547      30.037  28.392  24.621  1.00  0.00
ATOM   3437  H2  WAT   547      30.101  26.895  24.405  1.00  0.00
TER
ATOM   3438  O   WAT   548      33.597  28.185  26.918  1.00  0.00
ATOM   3439  H1  WAT   548      33.297  28.331  26.020  1.00  0.00
ATOM   3440  H2  WAT   548      34.368  27.626  26.825  1.00  0.00
TER
ATOM   3441  O   WAT   549      44.074  27.166  11.183  1.00  0.00
ATOM   3442  H1  WAT   549      43.990  27.598  10.333  1.00  0.00
ATOM   3443  H2  WAT   549      44.793  27.626  11.616  1.00  0.00
TER
ATOM   3444  O   WAT   550      45.151  29.623  24.260  1.00  0.00
ATOM   3445  H1  WAT   550      44.426  30.216  24.063  1.00  0.00
ATOM   3446  H2  WAT   550      45.679  29.615  23.461  1.00  0.00
TER
ATOM   3447  O   WAT   551      28.907  27.726  10.657  1.00  0.00
ATOM   3448  H1  WAT   551      29.776  28.009  10.941  1.00  0.00
ATOM   3449  H2  WAT   551      28.416  28.540  10.542  1.00  0.00
TER
ATOM   3450  O   WAT   552      36.070  29.113  14.778  1.00  0.00
ATOM   3451  H1  WAT   552      36.527  29.924  15.004  1.00  0.00
ATOM   3452  H2  WAT   552      35.719  28.796  15.610  1.00  0.00
TER
ATOM   3453  O   WAT   553      31.971  19.457  15.250  1.00  0.00
ATOM   3454  H1  WAT   553      31.843  19.449  16.199  1.00  0.00
ATOM   3455  H2  WAT   553      31.148  19.795  14.899  1.00  0.00
TER
ATOM   3456  O   WAT   554      28.971  21.216  24.711  1.00  0.00
ATOM   3457  H1  WAT   554      28.257  21.416  25.316  1.00  0.00
ATOM   3458  H2  WAT   554      29.390  20.440  25.082  1.00  0.00
TER
ATOM   3459  O   WAT   555      30.891  29.543  12.785  1.00  0.00
ATOM   3460  H1  WAT   555      30.284  30.283  12.795  1.00  0.00
ATOM   3461  H2  WAT   555      31.366  29.633  11.959  1.00  0.00
TER
ATOM   3462  O   WAT   556      40.465  23.708  22.461  1.00  0.00
ATOM   3463  H1  WAT   556      40.833  22.888  22.789  1.00  0.00
ATOM   3464  H2  WAT   556      39.605  23.769  22.877  1.00  0.00
TER
ATOM   3465  O   WAT   557      43.831  22.664  13.270  1.00  0.00
ATOM   3466  H1  WAT   557      43.202  22.769  12.556  1.00  0.00
ATOM   3467  H2  WAT   557      43.336  22.884  14.059  1.00  0.00
TER
ATOM   3468  O   WAT   558      35.799  24.943  14.686  1.00  0.00
ATOM   3469  H1  WAT   558      35.091  25.411  15.127  1.00  0.00
ATOM   3470  H2  WAT   558      36.084  24.285  15.320  1.00  0.00
TER
ATOM   3471  O   WAT   559      37.425  26.362  22.685  1.00  0.00
ATOM   3472  H1  WAT   559      37.923  26.837  23.350  1.00  0.00
ATOM   3473  H2  WAT   559      37.567  25.439  22.892  1.00  0.00
TER
ATOM   3474  O   WAT   560      39.831  21.668  16.125  1.00  0.00
ATOM   3475  H1  WAT   560      39.708  21.686  15.176  1.00  0.00
ATOM   3476  H2  WAT   560      40.779  21.716  16.245  1.00  0.00
TER
ATOM   3477  O   WAT   561      34.003  23.251  12.061  1.00  0.00
ATOM   3478  H1  WAT   561      34.852  23.688  11.995  1.00  0.00
ATOM   3479  H2  WAT   561      33.636  23.563  12.888  1.00  0.00
TER
ATOM   3480  O   WAT   562      44.632  22.579  23.528  1.00  0.00
ATOM   3481  H1  WAT   562      44.129  23.320  23.867  1.00  0.00
ATOM   3482  H2  WAT   562      45.447  22.968  23.211  1.00  0.00
TER
ATOM   3483  O   WAT   563      42.924  27.823  16.974  1.00  0.00
ATOM   3484  H1  WAT   563      41.983  27.838  17.149  1.00  0.00
ATOM   3485  H2  WAT   563      43.238  27.036  17.420  1.00  0.00
TER
ATOM   3486  O   WAT   564      32.902  29.504  10.534  1.00  0.00
ATOM   3487  H1  WAT   564      33.668  29.393  11.097  1.00  0.00
ATOM   3488  H2  WAT   564      32.979  28.808   9.882  1.00  0.00
TER
ATOM   3489  O   WAT   565      31.597  26.937  11.218  1.00  0.00
ATOM   3490  H1  WAT   565      31.677  25.990  11.329  1.00  0.00
ATOM   3491  H2  WAT   565      32.489  27.268  11.324  1.00  0.00
TER
ATOM   3492  O   WAT   566      29.124  28.758  26.453  1.00  0.00
ATOM   3493  H1  WAT   566      29.628  28.179  27.025  1.00  0.00
ATOM   3494  H2  WAT   566      28.384  29.043  26.991  1.00  0.00
TER
ATOM   3495  O   WAT   567      31.156  26.901  27.348  1.00  0.00
ATOM   3496  H1  WAT   567      31.197  26.603  28.257  1.00  0.00
ATOM   3497  H2  WAT   567      32.011  27.302  27.189  1.00  0.00
TER
ATOM   3498  O   WAT   568      34.934  29.501  12.509  1.00  0.00
ATOM   3499  H1  WAT   568      35.356  29.335  13.352  1.00  0.00
ATOM   3500  H2  WAT   568      35.059  28.691  12.014  1.00  0.00
TER
ATOM   3501  O   WAT   569      33.097  25.481  25.316  1.00  0.00
ATOM   3502  H1  WAT   569      32.566  24.990  24.688  1.00  0.00
ATOM   3503  H2  WAT   569      33.765  25.909  24.781  1.00  0.00
TER
ATOM   3504  O   WAT   570      37.447  28.525   9.756  1.00  0.00
ATOM   3505  H1  WAT   570      37.967  27.810   9.390  1.00  0.00
ATOM   3506  H2  WAT   570      38.093  29.163  10.056  1.00  0.00
TER
ATOM   3507  O   WAT   571      41.994  29.948  25.080  1.00  0.00
ATOM   3508  H1  WAT   571      42.409  30.102  25.929  1.00  0.00
ATOM   3509  H2  WAT   571      41.060  30.073  25.242  1.00  0.00
TER
ATOM   3510  O   WAT   572      42.467  27.287  27.084  1.00  0.00
ATOM   3511  H1  WAT   572      43.049  26.532  26.996  1.00  0.00
ATOM   3512  H2  WAT   572      42.643  27.818  26.307  1.00  0.00
TER
ATOM   3513  O   WAT   573      33.584  22.447  25.395  1.00  0.00
ATOM   3514  H1  WAT   573      33.490  21.829  24.670  1.00  0.00
ATOM   3515  H2  WAT   573      33.004  23.174  25.168  1.00  0.00
TER
ATOM   3516  O   WAT   574      36.350  21.004  22.428  1.00  0.00
ATOM   3517  H1  WAT   574      35.902  21.027  21.583  1.00  0.00
ATOM   3518  H2  WAT   574      35.717  20.606  23.025  1.00  0.00
TER
ATOM   3519  O   WAT   575      39.092  27.631  24.433  1.00  0.00
ATOM   3520  H1  WAT   575      39.212  27.035  25.173  1.00  0.00
ATOM   3521  H2  WAT   575      39.952  27.668  24.013  1.00  0.00
TER
ATOM   3522  O   WAT   576      41.431  28.185  23.009  1.00  0.00
ATOM   3523  H1  WAT   576      40.905  28.709  22.406  1.00  0.00
ATOM   3524  H2  WAT   576      41.774  28.818  23.640  1.00  0.00
TER
ATOM   3525  O   WAT   577      33.830  25.574   9.454  1.00  0.00
ATOM   3526  H1  WAT   577      33.629  24.711   9.816  1.00  0.00
ATOM   3527  H2  WAT   577      33.659  25.488   8.517  1.00  0.00
TER
ATOM   3528  O   WAT   578      35.859  24.173  25.691  1.00  0.00
ATOM   3529  H1  WAT   578      36.449  23.865  26.379  1.00  0.00
ATOM   3530  H2  WAT   578      35.041  23.701  25.847  1.00  0.00
TER
ATOM   3531  O   WAT   579      40.679  23.790  25.924  1.00  0.00
ATOM   3532  H1  WAT   579      39.990  23.128  25.859  1.00  0.00
ATOM   3533  H2  WAT   579      41.399  23.344  26.369  1.00  0.00
TER
ATOM   3534  O   WAT   580      41.309  20.385  11.983  1.00  0.00
ATOM   3535  H1  WAT   580      41.589  19.542  12.339  1.00  0.00
ATOM   3536  H2  WAT   580      40.535  20.617  12.497  1.00  0.00
TER
ATOM   3537  O   WAT   581      32.628  22.674   9.442  1.00  0.00
ATOM   3538  H1  WAT   581      32.931  22.681   8.534  1.00  0.00
ATOM   3539  H2  WAT   581      33.367  22.324   9.939  1.00  0.00
TER
ATOM   3540  O   WAT   582      35.847  21.618  10.428  1.00  0.00
ATOM   3541  H1  WAT   582      35.499  20.940   9.848  1.00  0.00
ATOM   3542  H2  WAT   582      36.048  21.157  11.242  1.00  0.00
TER
ATOM   3543  O   WAT   583      29.187  28.147  16.824  1.00  0.00
ATOM   3544  H1  WAT   583      28.532  27.878  16.180  1.00  0.00
ATOM   3545  H2  WAT   583      30.025  28.037  16.374  1.00  0.00
TER
ATOM   3546  O   WAT   584      42.136  22.941  11.046  1.00  0.00
ATOM   3547  H1  WAT   584      42.555  22.754  10.206  1.00  0.00
ATOM   3548  H2  WAT   584      41.830  22.089  11.356  1.00  0.00
TER
ATOM   3549  O   WAT   585      45.635  27.853  14.744  1.00  0.00
ATOM   3550  H1  WAT   585      45.259  27.086  14.312  1.00  0.00
ATOM   3551  H2  WAT   585      44.905  28.235  15.231  1.00  0.00
TER
ATOM   3552  O   WAT   586      30.225  28.532  21.365  1.00  0.00
ATOM   3553  H1  WAT   586      30.592  28.445  22.244  1.00  0.00
ATOM   3554  H2  WAT   586      29.656  27.769  21.265  1.00  0.00
TER
ATOM   3555  O   WAT   587      45.025  27.000  24.378  1.00  0.00
ATOM   3556  H1  WAT   587      44.794  26.772  23.477  1.00  0.00
ATOM   3557  H2  WAT   587      45.286  27.920  24.332  1.00  0.00
TER
ATOM   3558  O   WAT   588      29.776  25.443  25.270  1.00  0.00
ATOM   3559  H1  WAT   588      28.882  25.409  25.610  1.00  0.00
ATOM   3560  H2  WAT   588      30.316  25.641  26.036  1.00  0.00
TER
ATOM   3561  O   WAT   589      43.464  22.226  27.156  1.00  0.00
ATOM   3562  H1  WAT   589      44.341  22.234  27.539  1.00  0.00
ATOM   3563  H2  WAT   589      43.476  21.489  26.545  1.00  0.00
TER
ATOM   3564  O   WAT   590      28.401  25.357  12.767  1.00  0.00
ATOM   3565  H1  WAT   590      27.497  25.620  12.592  1.00  0.00
ATOM   3566  H2  WAT   590      28.885  25.628  11.987  1.00  0.00
TER
ATOM   3567  O   WAT   591      44.910  26.079  18.044  1.00  0.00
ATOM   3568  H1  WAT   591      45.434  25.585  17.413  1.00  0.00
ATOM   3569  H2  WAT   591      45.496  26.214  18.789  1.00  0.00
TER
ATOM   3570  O   WAT   592      45.089  26.163  21.566  1.00  0.00
ATOM   3571  H1  WAT   592      44.139  26.129  21.681  1.00  0.00
ATOM   3572  H2  WAT   592      45.270  27.073  21.331  1.00  0.00
TER
ATOM   3573  O   WAT   593      30.944  24.413  10.676  1.00  0.00
ATOM   3574  H1  WAT   593      31.653  23.991  10.191  1.00  0.00
ATOM   3575  H2  WAT   593      30.228  24.481  10.045  1.00  0.00
TER
ATOM   3576  O   WAT   594      30.591  20.467   9.716  1.00  0.00
ATOM   3577  H1  WAT   594      31.314  21.008  10.035  1.00  0.00
ATOM   3578  H2  WAT   594      30.863  20.193   8.841  1.00  0.00
TER
ATOM   3579  O   WAT   595      44.400  25.336  13.984  1.00  0.00
ATOM   3580  H1  WAT   595      44.896  25.103  14.768  1.00  0.00
ATOM   3581  H2  WAT   595      44.202  24.497  13.567  1.00  0.00
TER
ATOM   3582  O   WAT   596      30.280  19.718  19.619  1.00  0.00
ATOM   3583  H1  WAT   596      30.928  19.167  19.178  1.00  0.00
ATOM   3584  H2  WAT   596      30.700  19.972  20.440  1.00  0.00
TER
ATOM   3585  O   WAT   597      44.175  19.912  22.976  1.00  0.00
ATOM   3586  H1  WAT   597      44.813  20.525  23.342  1.00  0.00
ATOM   3587  H2  WAT   597      44.323  19.948  22.031  1.00  0.00
TER
ATOM   3588  O   WAT   598      30.033  19.873  22.361  1.00  0.00
ATOM   3589  H1  WAT   598      29.685  20.330  23.127  1.00  0.00
ATOM   3590  H2  WAT   598      29.702  18.979  22.443  1.00  0.00
TER
ATOM   3591  O   WAT   599      37.546  21.064  25.883  1.00  0.00
ATOM   3592  H1  WAT   599      37.485  21.657  26.633  1.00  0.00
ATOM   3593  H2  WAT   599      38.486  20.957  25.738  1.00  0.00
TER
ATOM   3594  O   WAT   600      40.183  20.721  25.522  1.00  0.00
ATOM   3595  H1  WAT   600      40.797  21.039  24.861  1.00  0.00
ATOM   3596  H2  WAT   600      40.728  20.236  26.142  1.00  0.00
TER
ATOM   3597  O   WAT   601      30.706  19.401  25.636  1.00  0.00
ATOM   3598  H1  WAT   601      31.254  19.220  24.873  1.00  0.00
ATOM   3599  H2  WAT   601      30.771  18.610  26.172  1.00  0.00
TER
ATOM   3600  O   WAT   602      40.924  19.285  21.849  1.00  0.00
ATOM   3601  H1  WAT   602      40.050  19.618  21.647  1.00  0.00
ATOM   3602  H2  WAT   602      40.815  18.812  22.675  1.00  0.00
TER
ATOM   3603  O   WAT   603      41.831  21.492  23.234  1.00  0.00
ATOM   3604  H1  WAT   603      41.503  20.677  22.854  1.00  0.00
ATOM   3605  H2  WAT   603      42.780  21.449  23.110  1.00  0.00
TER
ATOM   3606  O   WAT   604      38.672  20.202  20.789  1.00  0.00
ATOM   3607  H1  WAT   604      37.889  20.676  21.068  1.00  0.00
ATOM   3608  H2  WAT   604      38.378  19.297  20.680  1.00  0.00
TER
ATOM   3609  O   WAT   605      43.224  20.904  18.834  1.00  0.00
ATOM   3610  H1  WAT   605      43.665  20.848  17.986  1.00  0.00
ATOM   3611  H2  WAT   605      42.955  21.820  18.905  1.00  0.00
TER
ATOM   3612  O   WAT   606      30.016  20.506  13.310  1.00  0.00
ATOM   3613  H1  WAT   606      30.774  20.619  12.736  1.00  0.00
ATOM   3614  H2  WAT   606      29.553  21.343  13.264  1.00  0.00
TER
ATOM   3615  O   WAT   607      36.557  22.620  16.300  1.00  0.00
ATOM   3616  H1  WAT   607      35.745  22.246  15.960  1.00  0.00
ATOM   3617  H2  WAT   607      37.061  21.865  16.602  1.00  0.00
TER
ATOM   3618  O   WAT   608      41.060  19.284  17.539  1.00  0.00
ATOM   3619  H1  WAT   608      41.663  19.857  18.013  1.00  0.00
ATOM   3620  H2  WAT   608      40.319  19.848  17.316  1.00  0.00
TER
ATOM   3621  O   WAT   609      44.203  19.687  12.813  1.00  0.00
ATOM   3622  H1  WAT   609      44.398  20.585  13.079  1.00  0.00
ATOM   3623  H2  WAT   609      43.416  19.455  13.306  1.00  0.00
TER
ATOM   3624  O   WAT   610      32.388  21.033  11.850  1.00  0.00
ATOM   3625  H1  WAT   610      32.918  20.246  11.721  1.00  0.00
ATOM   3626  H2  WAT   610      33.021  21.712  12.084  1.00  0.00
TER
ATOM   3627  O   WAT   611      34.582  20.770  14.905  1.00  0.00
ATOM   3628  H1  WAT   611      33.952  20.069  15.072  1.00  0.00
ATOM   3629  H2  WAT   611      34.043  21.531  14.688  1.00  0.00
TER
ATOM   3630  O   WAT   612      34.708  20.049  27.340  1.00  0.00
ATOM   3631  H1  WAT   612      34.426  20.552  26.576  1.00  0.00
ATOM   3632  H2  WAT   612      35.090  19.251  26.974  1.00  0.00
TER
ATOM   3633  O   WAT   613      41.309  19.464  27.918  1.00  0.00
ATOM   3634  H1  WAT   613      41.196  19.783  28.813  1.00  0.00
ATOM   3635  H2  WAT   613      42.126  19.865  27.622  1.00  0.00
TER
ATOM   3636  O   WAT   614      40.215  27.483  -1.718  1.00  0.00
ATOM   3637  H1  WAT   614      40.134  26.569  -1.989  1.00  0.00
ATOM   3638  H2  WAT   614      39.801  27.980  -2.425  1.00  0.00
TER
ATOM   3639  O   WAT   615      38.347  29.261   0.162  1.00  0.00
ATOM   3640  H1  WAT   615      37.571  28.781   0.452  1.00  0.00
ATOM   3641  H2  WAT   615      38.998  28.582  -0.012  1.00  0.00
TER
ATOM   3642  O   WAT   616      32.363  29.573   1.040  1.00  0.00
ATOM   3643  H1  WAT   616      31.532  29.318   1.440  1.00  0.00
ATOM   3644  H2  WAT   616      32.971  29.644   1.776  1.00  0.00
TER
ATOM   3645  O   WAT   617      30.773  24.533  -5.176  1.00  0.00
ATOM   3646  H1  WAT   617      29.884  24.875  -5.278  1.00  0.00
ATOM   3647  H2  WAT   617      31.057  24.333  -6.068  1.00  0.00
TER
ATOM   3648  O   WAT   618      28.736  27.134   0.708  1.00  0.00
ATOM   3649  H1  WAT   618      29.307  26.366   0.709  1.00  0.00
ATOM   3650  H2  WAT   618      28.736  27.433  -0.201  1.00  0.00
TER
ATOM   3651  O   WAT   619      29.978  22.542   2.495  1.00  0.00
ATOM   3652  H1  WAT   619      29.799  21.645   2.775  1.00  0.00
ATOM   3653  H2  WAT   619      29.576  23.089   3.170  1.00  0.00
TER
ATOM   3654  O   WAT   620      38.818  24.744   0.396  1.00  0.00
ATOM   3655  H1  WAT   620      39.195  23.871   0.284  1.00  0.00
ATOM   3656  H2  WAT   620      38.720  25.080  -0.495  1.00  0.00
TER
ATOM   3657  O   WAT   621      32.949  23.116  -4.142  1.00  0.00
ATOM   3658  H1  WAT   621      33.055  24.017  -3.835  1.00  0.00
ATOM   3659  H2  WAT   621      32.038  23.068  -4.432  1.00  0.00
TER
ATOM   3660  O   WAT   622      42.601  22.239  -2.671  1.00  0.00
ATOM   3661  H1  WAT   622      43.422  21.749  -2.628  1.00  0.00
ATOM   3662  H2  WAT   622      42.634  22.829  -1.918  1.00  0.00
TER
ATOM   3663  O   WAT   623      30.597  25.038   1.103  1.00  0.00
ATOM   3664  H1  WAT   623      31.278  25.302   1.722  1.00  0.00
ATOM   3665  H2  WAT   623      30.282  24.198   1.437  1.00  0.00
TER
ATOM   3666  O   WAT   624      34.789  26.085   0.191  1.00  0.00
ATOM   3667  H1  WAT   624      35.297  26.583   0.831  1.00  0.00
ATOM   3668  H2  WAT   624      35.321  25.309   0.015  1.00  0.00
TER
ATOM   3669  O   WAT   625      33.073  20.725   4.457  1.00  0.00
ATOM   3670  H1  WAT   625      33.075  21.242   3.652  1.00  0.00
ATOM   3671  H2  WAT   625      32.243  20.248   4.434  1.00  0.00
TER
ATOM   3672  O   WAT   626      42.837  24.179   0.102  1.00  0.00
ATOM   3673  H1  WAT   626      42.132  24.467   0.682  1.00  0.00
ATOM   3674  H2  WAT   626      43.198  24.989  -0.258  1.00  0.00
TER
ATOM   3675  O   WAT   627      32.755  22.436   2.464  1.00  0.00
ATOM   3676  H1  WAT   627      33.096  23.280   2.169  1.00  0.00
ATOM   3677  H2  WAT   627      31.816  22.584   2.581  1.00  0.00
TER
ATOM   3678  O   WAT   628      36.437  19.924  -1.212  1.00  0.00
ATOM   3679  H1  WAT   628      36.745  19.369  -1.928  1.00  0.00
ATOM   3680  H2  WAT   628      35.507  20.059  -1.394  1.00  0.00
TER
ATOM   3681  O   WAT   629      38.825  27.989  -4.476  1.00  0.00
ATOM   3682  H1  WAT   629      37.898  27.923  -4.247  1.00  0.00
ATOM   3683  H2  WAT   629      38.978  28.927  -4.590  1.00  0.00
TER
ATOM   3684  O   WAT   630      38.812  24.261  -7.479  1.00  0.00
ATOM   3685  H1  WAT   630      37.873  24.422  -7.394  1.00  0.00
ATOM   3686  H2  WAT   630      39.131  24.979  -8.025  1.00  0.00
TER
ATOM   3687  O   WAT   631      42.855  29.551  -3.972  1.00  0.00
ATOM   3688  H1  WAT   631      42.236  29.213  -4.619  1.00  0.00
ATOM   3689  H2  WAT   631      42.838  28.907  -3.264  1.00  0.00
TER
ATOM   3690  O   WAT   632      42.298  25.730   3.445  1.00  0.00
ATOM   3691  H1  WAT   632      41.885  26.555   3.699  1.00  0.00
ATOM   3692  H2  WAT   632      41.565  25.144   3.252  1.00  0.00
TER
ATOM   3693  O   WAT   633      34.431  28.516  -1.694  1.00  0.00
ATOM   3694  H1  WAT   633      34.027  27.803  -2.189  1.00  0.00
ATOM   3695  H2  WAT   633      34.517  28.171  -0.805  1.00  0.00
TER
ATOM   3696  O   WAT   634      33.144  25.290   2.086  1.00  0.00
ATOM   3697  H1  WAT   634      33.695  25.399   1.312  1.00  0.00
ATOM   3698  H2  WAT   634      33.658  25.664   2.802  1.00  0.00
TER
ATOM   3699  O   WAT   635      41.032  28.790  -6.965  1.00  0.00
ATOM   3700  H1  WAT   635      41.471  27.952  -7.111  1.00  0.00
ATOM   3701  H2  WAT   635      41.744  29.423  -6.878  1.00  0.00
TER
ATOM   3702  O   WAT   636      32.818  28.812   5.697  1.00  0.00
ATOM   3703  H1  WAT   636      32.679  29.684   6.066  1.00  0.00
ATOM   3704  H2  WAT   636      31.936  28.469   5.552  1.00  0.00
TER
ATOM   3705  O   WAT   637      44.613  20.044  -8.651  1.00  0.00
ATOM   3706  H1  WAT   637      44.301  20.137  -7.751  1.00  0.00
ATOM   3707  H2  WAT   637      45.375  20.622  -8.701  1.00  0.00
TER
ATOM   3708  O   WAT   638      31.132  27.410  -4.193  1.00  0.00
ATOM   3709  H1  WAT   638      31.011  28.136  -4.805  1.00  0.00
ATOM   3710  H2  WAT   638      30.822  26.640  -4.670  1.00  0.00
TER
ATOM   3711  O   WAT   639      45.823  24.781   7.327  1.00  0.00
ATOM   3712  H1  WAT   639      45.208  25.289   6.798  1.00  0.00
ATOM   3713  H2  WAT   639      45.503  23.881   7.269  1.00  0.00
TER
ATOM   3714  O   WAT   640      33.598  20.754  -0.811  1.00  0.00
ATOM   3715  H1  WAT   640      33.155  21.534  -1.142  1.00  0.00
ATOM   3716  H2  WAT   640      34.156  21.077  -0.103  1.00  0.00
TER
ATOM   3717  O   WAT   641      37.885  23.620   4.793  1.00  0.00
ATOM   3718  H1  WAT   641      37.423  23.829   5.605  1.00  0.00
ATOM   3719  H2  WAT   641      37.483  22.806   4.490  1.00  0.00
TER
ATOM   3720  O   WAT   642      42.885  24.841   5.923  1.00  0.00
ATOM   3721  H1  WAT   642      42.035  24.542   6.244  1.00  0.00
ATOM   3722  H2  WAT   642      42.726  25.085   5.011  1.00  0.00
TER
ATOM   3723  O   WAT   643      39.980  26.341   8.023  1.00  0.00
ATOM   3724  H1  WAT   643      40.306  25.508   7.683  1.00  0.00
ATOM   3725  H2  WAT   643      40.768  26.864   8.170  1.00  0.00
TER
ATOM   3726  O   WAT   644      36.714  20.375  -5.930  1.00  0.00
ATOM   3727  H1  WAT   644      36.089  20.371  -5.205  1.00  0.00
ATOM   3728  H2  WAT   644      36.627  19.508  -6.326  1.00  0.00
TER
ATOM   3729  O   WAT   645      35.636  21.298   1.048  1.00  0.00
ATOM   3730  H1  WAT   645      35.933  22.205   0.968  1.00  0.00
ATOM   3731  H2  WAT   645      36.184  20.810   0.434  1.00  0.00
TER
ATOM   3732  O   WAT   646      33.389  25.877  -3.082  1.00  0.00
ATOM   3733  H1  WAT   646      33.163  25.661  -2.178  1.00  0.00
ATOM   3734  H2  WAT   646      32.609  26.310  -3.428  1.00  0.00
TER
ATOM   3735  O   WAT   647      40.619  25.883  -4.483  1.00  0.00
ATOM   3736  H1  WAT   647      40.020  26.607  -4.667  1.00  0.00
ATOM   3737  H2  WAT   647      41.167  25.821  -5.266  1.00  0.00
TER
ATOM   3738  O   WAT   648      35.829  26.775   7.584  1.00  0.00
ATOM   3739  H1  WAT   648      35.734  25.835   7.434  1.00  0.00
ATOM   3740  H2  WAT   648      36.672  26.997   7.188  1.00  0.00
TER
ATOM   3741  O   WAT   649      39.226  24.520  -2.453  1.00  0.00
ATOM   3742  H1  WAT   649      39.619  24.837  -3.266  1.00  0.00
ATOM   3743  H2  WAT   649      39.587  23.641  -2.339  1.00  0.00
TER
ATOM   3744  O   WAT   650      30.960  23.187   5.737  1.00  0.00
ATOM   3745  H1  WAT   650      30.567  24.034   5.944  1.00  0.00
ATOM   3746  H2  WAT   650      30.272  22.549   5.928  1.00  0.00
TER
ATOM   3747  O   WAT   651      37.535  23.270   8.807  1.00  0.00
ATOM   3748  H1  WAT   651      36.845  23.078   9.441  1.00  0.00
ATOM   3749  H2  WAT   651      38.278  23.554   9.339  1.00  0.00
TER
ATOM   3750  O   WAT   652      28.262  21.110  -0.230  1.00  0.00
ATOM   3751  H1  WAT   652      27.973  21.680   0.483  1.00  0.00
ATOM   3752  H2  WAT   652      29.007  20.630   0.133  1.00  0.00
TER
ATOM   3753  O   WAT   653      28.449  25.052  -9.020  1.00  0.00
ATOM   3754  H1  WAT   653      28.367  25.995  -8.878  1.00  0.00
ATOM   3755  H2  WAT   653      28.097  24.909  -9.898  1.00  0.00
TER
ATOM   3756  O   WAT   654      39.811  27.110   1.642  1.00  0.00
ATOM   3757  H1  WAT   654      39.079  27.619   1.991  1.00  0.00
ATOM   3758  H2  WAT   654      39.414  26.293   1.341  1.00  0.00
TER
ATOM   3759  O   WAT   655      36.249  23.786   0.047  1.00  0.00
ATOM   3760  H1  WAT   655      36.252  23.345  -0.802  1.00  0.00
ATOM   3761  H2  WAT   655      37.144  24.107   0.154  1.00  0.00
TER
ATOM   3762  O   WAT   656      32.099  23.668  -0.993  1.00  0.00
ATOM   3763  H1  WAT   656      31.759  24.146  -0.237  1.00  0.00
ATOM   3764  H2  WAT   656      31.337  23.215  -1.353  1.00  0.00
TER
ATOM   3765  O   WAT   657      36.311  24.787  -6.962  1.00  0.00
ATOM   3766  H1  WAT   657      36.432  24.745  -6.013  1.00  0.00
ATOM   3767  H2  WAT   657      35.926  25.649  -7.117  1.00  0.00
TER
ATOM   3768  O   WAT   658      40.274  22.564   1.054  1.00  0.00
ATOM   3769  H1  WAT   658      40.291  23.014   1.899  1.00  0.00
ATOM   3770  H2  WAT   658      40.025  21.664   1.268  1.00  0.00
TER
ATOM   3771  O   WAT   659      35.323  27.097  -7.564  1.00  0.00
ATOM   3772  H1  WAT   659      34.755  26.649  -8.190  1.00  0.00
ATOM   3773  H2  WAT   659      36.032  27.456  -8.097  1.00  0.00
TER
ATOM   3774  O   WAT   660      43.701  19.977   6.893  1.00  0.00
ATOM   3775  H1  WAT   660      44.025  19.246   7.419  1.00  0.00
ATOM   3776  H2  WAT   660      43.736  19.658   5.991  1.00  0.00
TER
ATOM   3777  O   WAT   661      36.550  27.846   1.794  1.00  0.00
ATOM   3778  H1  WAT   661      36.917  27.372   2.540  1.00  0.00
ATOM   3779  H2  WAT   661      36.360  28.720   2.135  1.00  0.00
TER
ATOM   3780  O   WAT   662      29.414  22.590  -2.077  1.00  0.00
ATOM   3781  H1  WAT   662      29.128  22.226  -1.239  1.00  0.00
ATOM   3782  H2  WAT   662      29.352  21.858  -2.690  1.00  0.00
TER
ATOM   3783  O   WAT   663      34.340  26.887   4.112  1.00  0.00
ATOM   3784  H1  WAT   663      34.035  27.766   4.337  1.00  0.00
ATOM   3785  H2  WAT   663      35.294  26.947   4.148  1.00  0.00
TER
ATOM   3786  O   WAT   664      43.627  30.089   0.502  1.00  0.00
ATOM   3787  H1  WAT   664      44.346  30.585   0.111  1.00  0.00
ATOM   3788  H2  WAT   664      43.425  29.411  -0.143  1.00  0.00
TER
ATOM   3789  O   WAT   665      39.088  21.483  -5.355  1.00  0.00
ATOM   3790  H1  WAT   665      38.274  20.984  -5.431  1.00  0.00
ATOM   3791  H2  WAT   665      38.894  22.323  -5.772  1.00  0.00
TER
ATOM   3792  O   WAT   666      39.008  30.160   6.388  1.00  0.00
ATOM   3793  H1  WAT   666      38.942  29.240   6.134  1.00  0.00
ATOM   3794  H2  WAT   666      38.379  30.258   7.103  1.00  0.00
TER
ATOM   3795  O   WAT   667      41.802  25.855  -7.059  1.00  0.00
ATOM   3796  H1  WAT   667      42.690  26.167  -7.234  1.00  0.00
ATOM   3797  H2  WAT   667      41.773  24.982  -7.451  1.00  0.00
TER
ATOM   3798  O   WAT   668      30.396  27.727   5.259  1.00  0.00
ATOM   3799  H1  WAT   668      30.037  28.392   5.847  1.00  0.00
ATOM   3800  H2  WAT   668      30.101  26.895   5.631  1.00  0.00
TER
ATOM   3801  O   WAT   669      33.597  28.185   8.143  1.00  0.00
ATOM   3802  H1  WAT   669      33.297  28.331   7.246  1.00  0.00
ATOM   3803  H2  WAT   669      34.368  27.626   8.051  1.00  0.00
TER
ATOM   3804  O   WAT   670      44.074  27.166  -7.591  1.00  0.00
ATOM   3805  H1  WAT   670      43.990  27.598  -8.442  1.00  0.00
ATOM   3806  H2  WAT   670      44.793  27.626  -7.159  1.00  0.00
TER
ATOM   3807  O   WAT   671      45.151  29.623   5.486  1.00  0.00
ATOM   3808  H1  WAT   671      44.426  30.216   5.289  1.00  0.00
ATOM   3809  H2  WAT   671      45.679  29.615   4.687  1.00  0.00
TER
ATOM   3810  O   WAT   672      28.907  27.726  -8.117  1.00  0.00
ATOM   3811  H1  WAT   672      29.776  28.009  -7.834  1.00  0.00
ATOM   3812  H2  WAT   672      28.416  28.540  -8.232  1.00  0.00
TER
ATOM   3813  O   WAT   673      36.070  29.113  -3.996  1.00  0.00
ATOM   3814  H1  WAT   673      36.527  29.924  -3.770  1.00  0.00
ATOM   3815  H2  WAT   673      35.719  28.796  -3.164  1.00  0.00
TER
ATOM   3816  O   WAT   674      31.971  19.457  -3.524  1.00  0.00
ATOM   3817  H1  WAT   674      31.843  19.449  -2.576  1.00  0.00
ATOM   3818  H2  WAT   674      31.148  19.795  -3.875  1.00  0.00
TER
ATOM   3819  O   WAT   675      28.971  21.216   5.937  1.00  0.00
ATOM   3820  H1  WAT   675      28.257  21.416   6.542  1.00  0.00
ATOM   3821  H2  WAT   675      29.390  20.440   6.308  1.00  0.00
TER
ATOM   3822  O   WAT   676      30.891  29.543  -5.989  1.00  0.00
ATOM   3823  H1  WAT   676      30.284  30.283  -5.979  1.00  0.00
ATOM   3824  H2  WAT   676      31.366  29.633  -6.815  1.00  0.00
TER
ATOM   3825  O   WAT   677      40.465  23.708   3.687  1.00  0.00
ATOM   3826  H1  WAT   677      40.833  22.888   4.015  1.00  0.00
ATOM   3827  H2  WAT   677      39.605  23.769   4.102  1.00  0.00
TER
ATOM   3828  O   WAT   678      43.831  22.664  -5.504  1.00  0.00
ATOM   3829  H1  WAT   678      43.202  22.769  -6.219  1.00  0.00
ATOM   3830  H2  WAT   678      43.336  22.884  -4.715  1.00  0.00
TER
ATOM   3831  O   WAT   679      35.799  24.943  -4.089  1.00  0.00
ATOM   3832  H1  WAT   679      35.091  25.411  -3.647  1.00  0.00
ATOM   3833  H2  WAT   679      36.084  24.285  -3.454  1.00  0.00
TER
ATOM   3834  O   WAT   680      37.425  26.362   3.911  1.00  0.00
ATOM   3835  H1  WAT   680      37.923  26.837   4.576  1.00  0.00
ATOM   3836  H2  WAT   680      37.567  25.439   4.118  1.00  0.00
TER
ATOM   3837  O   WAT   681      39.831  21.668  -2.649  1.00  0.00
ATOM   3838  H1  WAT   681      39.708  21.686  -3.598  1.00  0.00
ATOM   3839  H2  WAT   681      40.779  21.716  -2.529  1.00  0.00
TER
ATOM   3840  O   WAT   682      34.003  23.251  -6.714  1.00  0.00
ATOM   3841  H1  WAT   682      34.852  23.688  -6.780  1.00  0.00
ATOM   3842  H2  WAT   682      33.636  23.563  -5.886  1.00  0.00
TER
ATOM   3843  O   WAT   683      44.632  22.579   4.753  1.00  0.00
ATOM   3844  H1  WAT   683      44.129  23.320   5.093  1.00  0.00
ATOM   3845  H2  WAT   683      45.447  22.968   4.437  1.00  0.00
TER
ATOM   3846  O   WAT   684      42.924  27.823  -1.800  1.00  0.00
ATOM   3847  H1  WAT   684      41.983  27.838  -1.626  1.00  0.00
ATOM   3848  H2  WAT   684      43.238  27.036  -1.354  1.00  0.00
TER
ATOM   3849  O   WAT   685      32.902  29.504  -8.240  1.00  0.00
ATOM   3850  H1  WAT   685      33.668  29.393  -7.678  1.00  0.00
ATOM   3851  H2  WAT   685      32.979  28.808  -8.892  1.00  0.00
TER
ATOM   3852  O   WAT   686      31.597  26.937  -7.557  1.00  0.00
ATOM   3853  H1  WAT   686      31.677  25.990  -7.445  1.00  0.00
ATOM   3854  H2  WAT   686      32.489  27.268  -7.451  1.00  0.00
TER
ATOM   3855  O   WAT   687      29.124  28.758   7.679  1.00  0.00
ATOM   3856  H1  WAT   687      29.628  28.179   8.250  1.00  0.00
ATOM   3857  H2  WAT   687      28.384  29.043   8.216  1.00  0.00
TER
ATOM   3858  O   WAT   688      31.156  26.901   8.574  1.00  0.00
ATOM   3859  H1  WAT   688      31.197  26.603   9.482  1.00  0.00
ATOM   3860  H2  WAT   688      32.011  27.302   8.415  1.00  0.00
TER
ATOM   3861  O   WAT   689      34.934  29.501  -6.266  1.00  0.00
ATOM   3862  H1  WAT   689      35.356  29.335  -5.423  1.00  0.00
ATOM   3863  H2  WAT   689      35.059  28.691  -6.760  1.00  0.00
TER
ATOM   3864  O   WAT   690      33.097  25.481   6.541  1.00  0.00
ATOM   3865  H1  WAT   690      32.566  24.990   5.914  1.00  0.00
ATOM   3866  H2  WAT   690      33.765  25.909   6.007  1.00  0.00
TER
ATOM   3867  O   WAT   691      37.447  28.525  -9.018  1.00  0.00
ATOM   3868  H1  WAT   691      37.967  27.810  -9.384  1.00  0.00
ATOM   3869  H2  WAT   691      38.093  29.163  -8.718  1.00  0.00
TER
ATOM   3870  O   WAT   692      41.994  29.948   6.305  1.00  0.00
ATOM   3871  H1  WAT   692      42.409  30.102   7.154  1.00  0.00
ATOM   3872  H2  WAT   692      41.060  30.073   6.468  1.00  0.00
TER
ATOM   3873  O   WAT   693      42.467  27.287   8.309  1.00  0.00
ATOM   3874  H1  WAT   693      43.049  26.532   8.221  1.00  0.00
ATOM   3875  H2  WAT   693      42.643  27.818   7.532  1.00  0.00
TER
ATOM   3876  O   WAT   694      33.584  22.447   6.621  1.00  0.00
ATOM   3877  H1  WAT   694      33.490  21.829   5.896  1.00  0.00
ATOM   3878  H2  WAT   694      33.004  23.174   6.394  1.00  0.00
TER
ATOM   3879  O   WAT   695      36.350  21.004   3.654  1.00  0.00
ATOM   3880  H1  WAT   695      35.902  21.027   2.808  1.00  0.00
ATOM   3881  H2  WAT   695      35.717  20.606   4.251  1.00  0.00
TER
ATOM   3882  O   WAT   696      39.092  27.631   5.659  1.00  0.00
ATOM   3883  H1  WAT   696      39.212  27.035   6.398  1.00  0.00
ATOM   3884  H2  WAT   696      39.952  27.668   5.239  1.00  0.00
TER
ATOM   3885  O   WAT   697      41.431  28.185   4.235  1.00  0.00
ATOM   3886  H1  WAT   697      40.905  28.709   3.632  1.00  0.00
ATOM   3887  H2  WAT   697      41.774  28.818   4.866  1.00  0.00
TER
ATOM   3888  O   WAT   698      33.830  25.574  -9.320  1.00  0.00
ATOM   3889  H1  WAT   698      33.629  24.711  -8.959  1.00  0.00
ATOM   3890  H2  WAT   698      33.659  25.488 -10.258  1.00  0.00
TER
ATOM   3891  O   WAT   699      35.859  24.173   6.916  1.00  0.00
ATOM   3892  H1  WAT   699      36.449  23.865   7.604  1.00  0.00
ATOM   3893  H2  WAT   699      35.041  23.701   7.072  1.00  0.00
TER
ATOM   3894  O   WAT   700      40.679  23.790   7.150  1.00  0.00
ATOM   3895  H1  WAT   700      39.990  23.128   7.085  1.00  0.00
ATOM   3896  H2  WAT   700      41.399  23.344   7.595  1.00  0.00
TER
ATOM   3897  O   WAT   701      41.309  20.385  -6.791  1.00  0.00
ATOM   3898  H1  WAT   701      41.589  19.542  -6.435  1.00  0.00
ATOM   3899  H2  WAT   701      40.535  20.617  -6.277  1.00  0.00
TER
ATOM   3900  O   WAT   702      32.628  22.674  -9.332  1.00  0.00
ATOM   3901  H1  WAT   702      32.931  22.681 -10.240  1.00  0.00
ATOM   3902  H2  WAT   702      33.367  22.324  -8.835  1.00  0.00
TER
ATOM   3903  O   WAT   703      35.847  21.618  -8.347  1.00  0.00
ATOM   3904  H1  WAT   703      35.499  20.940  -8.926  1.00  0.00
ATOM   3905  H2  WAT   703      36.048  21.157  -7.532  1.00  0.00
TER
ATOM   3906  O   WAT   704      29.187  28.147  -1.950  1.00  0.00
ATOM   3907  H1  WAT   704      28.532  27.878  -2.594  1.00  0.00
ATOM   3908  H2  WAT   704      30.025  28.037  -2.400  1.00  0.00
TER
ATOM   3909  O   WAT   705      42.136  22.941  -7.728  1.00  0.00
ATOM   3910  H1  WAT   705      42.555  22.754  -8.569  1.00  0.00
ATOM   3911  H2  WAT   705      41.830  22.089  -7.418  1.00  0.00
TER
ATOM   3912  O   WAT   706      45.635  27.853  -4.031  1.00  0.00
ATOM   3913  H1  WAT   706      45.259  27.086  -4.463  1.00  0.00
ATOM   3914  H2  WAT   706      44.905  28.235  -3.543  1.00  0.00
TER
ATOM   3915  O   WAT   707      30.225  28.532   2.590  1.00  0.00
ATOM   3916  H1  WAT   707      30.592  28.445   3.470  1.00  0.00
ATOM   3917  H2  WAT   707      29.656  27.769   2.491  1.00  0.00
TER
ATOM   3918  O   WAT   708      45.025  27.000   5.603  1.00  0.00
ATOM   3919  H1  WAT   708      44.794  26.772   4.703  1.00  0.00
ATOM   3920  H2  WAT   708      45.286  27.920   5.558  1.00  0.00
TER
ATOM   3921  O   WAT   709      29.776  25.443   6.496  1.00  0.00
ATOM   3922  H1  WAT   709      28.882  25.409   6.835  1.00  0.00
ATOM   3923  H2  WAT   709      30.316  25.641   7.261  1.00  0.00
TER
ATOM   3924  O   WAT   710      43.464  22.226   8.381  1.00  0.00
ATOM   3925  H1  WAT   710      44.341  22.234   8.765  1.00  0.00
ATOM   3926  H2  WAT   710      43.476  21.489   7.770  1.00  0.00
TER
ATOM   3927  O   WAT   711      28.401  25.357  -6.008  1.00  0.00
ATOM   3928  H1  WAT   711      27.497  25.620  -6.182  1.00  0.00
ATOM   3929  H2  WAT   711      28.885  25.628  -6.788  1.00  0.00
TER
ATOM   3930  O   WAT   712      44.910  26.079  -0.730  1.00  0.00
ATOM   3931  H1  WAT   712      45.434  25.585  -1.361  1.00  0.00
ATOM   3932  H2  WAT   712      45.496  26.214   0.015  1.00  0.00
TER
ATOM   3933  O   WAT   713      45.089  26.163   2.792  1.00  0.00
ATOM   3934  H1  WAT   713      44.139  26.129   2.906  1.00  0.00
ATOM   3935  H2  WAT   713      45.270  27.073   2.557  1.00  0.00
TER
ATOM   3936  O   WAT   714      30.944  24.413  -8.098  1.00  0.00
ATOM   3937  H1  WAT   714      31.653  23.991  -8.583  1.00  0.00
ATOM   3938  H2  WAT   714      30.228  24.481  -8.730  1.00  0.00
TER
ATOM   3939  O   WAT   715      30.591  20.467  -9.058  1.00  0.00
ATOM   3940  H1  WAT   715      31.314  21.008  -8.740  1.00  0.00
ATOM   3941  H2  WAT   715      30.863  20.193  -9.934  1.00  0.00
TER
ATOM   3942  O   WAT   716      44.400  25.336  -4.791  1.00  0.00
ATOM   3943  H1  WAT   716      44.896  25.103  -4.006  1.00  0.00
ATOM   3944  H2  WAT   716      44.202  24.497  -5.207  1.00  0.00
TER
ATOM   3945  O   WAT   717      30.280  19.718   0.844  1.00  0.00
ATOM   3946  H1  WAT   717      30.928  19.167   0.404  1.00  0.00
ATOM   3947  H2  WAT   717      30.700  19.972   1.666  1.00  0.00
TER
ATOM   3948  O   WAT   718      44.175  19.912   4.201  1.00  0.00
ATOM   3949  H1  WAT   718      44.813  20.525   4.567  1.00  0.00
ATOM   3950  H2  WAT   718      44.323  19.948   3.256  1.00  0.00
TER
ATOM   3951  O   WAT   719      30.033  19.873   3.587  1.00  0.00
ATOM   3952  H1  WAT   719      29.685  20.330   4.353  1.00  0.00
ATOM   3953  H2  WAT   719      29.702  18.979   3.669  1.00  0.00
TER
ATOM   3954  O   WAT   720      37.546  21.064   7.109  1.00  0.00
ATOM   3955  H1  WAT   720      37.485  21.657   7.858  1.00  0.00
ATOM   3956  H2  WAT   720      38.486  20.957   6.964  1.00  0.00
TER
ATOM   3957  O   WAT   721      40.183  20.721   6.748  1.00  0.00
ATOM   3958  H1  WAT   721      40.797  21.039   6.086  1.00  0.00
ATOM   3959  H2  WAT   721      40.728  20.236   7.368  1.00  0.00
TER
ATOM   3960  O   WAT   722      30.706  19.401   6.862  1.00  0.00
ATOM   3961  H1  WAT   722      31.254  19.220   6.099  1.00  0.00
ATOM   3962  H2  WAT   722      30.771  18.610   7.398  1.00  0.00
TER
ATOM   3963  O   WAT   723      40.924  19.285   3.075  1.00  0.00
ATOM   3964  H1  WAT   723      40.050  19.618   2.872  1.00  0.00
ATOM   3965  H2  WAT   723      40.815  18.812   3.900  1.00  0.00
TER
ATOM   3966  O   WAT   724      41.831  21.492   4.459  1.00  0.00
ATOM   3967  H1  WAT   724      41.503  20.677   4.079  1.00  0.00
ATOM   3968  H2  WAT   724      42.780  21.449   4.336  1.00  0.00
TER
ATOM   3969  O   WAT   725      38.672  20.202   2.014  1.00  0.00
ATOM   3970  H1  WAT   725      37.889  20.676   2.294  1.00  0.00
ATOM   3971  H2  WAT   725      38.378  19.297   1.906  1.00  0.00
TER
ATOM   3972  O   WAT   726      43.224  20.904   0.059  1.00  0.00
ATOM   3973  H1  WAT   726      43.665  20.848  -0.789  1.00  0.00
ATOM   3974  H2  WAT   726      42.955  21.820   0.130  1.00  0.00
TER
ATOM   3975  O   WAT   727      30.016  20.506  -5.464  1.00  0.00
ATOM   3976  H1  WAT   727      30.774  20.619  -6.038  1.00  0.00
ATOM   3977  H2  WAT   727      29.553  21.343  -5.510  1.00  0.00
TER
ATOM   3978  O   WAT   728      36.557  22.620  -2.474  1.00  0.00
ATOM   3979  H1  WAT   728      35.745  22.246  -2.815  1.00  0.00
ATOM   3980  H2  WAT   728      37.061  21.865  -2.172  1.00  0.00
TER
ATOM   3981  O   WAT   729      41.060  19.284  -1.236  1.00  0.00
ATOM   3982  H1  WAT   729      41.663  19.857  -0.761  1.00  0.00
ATOM   3983  H2  WAT   729      40.319  19.848  -1.458  1.00  0.00
TER
ATOM   3984  O   WAT   730      44.203  19.687  -5.962  1.00  0.00
ATOM   3985  H1  WAT   730      44.398  20.585  -5.695  1.00  0.00
ATOM   3986  H2  WAT   730      43.416  19.455  -5.468  1.00  0.00
TER
ATOM   3987  O   WAT   731      32.388  21.033  -6.924  1.00  0.00
ATOM   3988  H1  WAT   731      32.918  20.246  -7.053  1.00  0.00
ATOM   3989  H2  WAT   731      33.021  21.712  -6.691  1.00  0.00
TER
ATOM   3990  O   WAT   732      34.582  20.770  -3.870  1.00  0.00
ATOM   3991  H1  WAT   732      33.952  20.069  -3.703  1.00  0.00
ATOM   3992  H2  WAT   732      34.043  21.531  -4.086  1.00  0.00
TER
ATOM   3993  O   WAT   733      34.708  20.049   8.566  1.00  0.00
ATOM   3994  H1  WAT   733      34.426  20.552   7.802  1.00  0.00
ATOM   3995  H2  WAT   733      35.090  19.251   8.200  1.00  0.00
TER
ATOM   3996  O   WAT   734      41.309  19.464   9.144  1.00  0.00
ATOM   3997  H1  WAT   734      41.196  19.783  10.039  1.00  0.00
ATOM   3998  H2  WAT   734      42.126  19.865   8.847  1.00  0.00
TER
ATOM   3999  O   WAT   735      40.215  27.483 -20.493  1.00  0.00
ATOM   4000  H1  WAT   735      40.134  26.569 -20.764  1.00  0.00
ATOM   4001  H2  WAT   735      39.801  27.980 -21.199  1.00  0.00
TER
ATOM   4002  O   WAT   736      38.347  29.261 -18.612  1.00  0.00
ATOM   4003  H1  WAT   736      37.571  28.781 -18.322  1.00  0.00
ATOM   4004  H2  WAT   736      38.998  28.582 -18.786  1.00  0.00
TER
ATOM   4005  O   WAT   737      32.363  29.573 -17.734  1.00  0.00
ATOM   4006  H1  WAT   737      31.532  29.318 -17.335  1.00  0.00
ATOM   4007  H2  WAT   737      32.971  29.644 -16.999  1.00  0.00
TER
ATOM   4008  O   WAT   738      30.773  24.533 -23.950  1.00  0.00
ATOM   4009  H1  WAT   738      29.884  24.875 -24.052  1.00  0.00
ATOM   4010  H2  WAT   738      31.057  24.333 -24.842  1.00  0.00
TER
ATOM   4011  O   WAT   739      28.736  27.134 -18.066  1.00  0.00
ATOM   4012  H1  WAT   739      29.307  26.366 -18.066  1.00  0.00
ATOM   4013  H2  WAT   739      28.736  27.433 -18.975  1.00  0.00
TER
ATOM   4014  O   WAT   740      29.978  22.542 -16.279  1.00  0.00
ATOM   4015  H1  WAT   740      29.799  21.645 -15.999  1.00  0.00
ATOM   4016  H2  WAT   740      29.576  23.089 -15.605  1.00  0.00
TER
ATOM   4017  O   WAT   741      38.818  24.744 -18.378  1.00  0.00
ATOM   4018  H1  WAT   741      39.195  23.871 -18.491  1.00  0.00
ATOM   4019  H2  WAT   741      38.720  25.080 -19.269  1.00  0.00
TER
ATOM   4020  O   WAT   742      32.949  23.116 -22.916  1.00  0.00
ATOM   4021  H1  WAT   742      33.055  24.017 -22.609  1.00  0.00
ATOM   4022  H2  WAT   742      32.038  23.068 -23.207  1.00  0.00
TER
ATOM   4023  O   WAT   743      42.601  22.239 -21.445  1.00  0.00
ATOM   4024  H1  WAT   743      43.422  21.749 -21.403  1.00  0.00
ATOM   4025  H2  WAT   743      42.634  22.829 -20.692  1.00  0.00
TER
ATOM   4026  O   WAT   744      30.597  25.038 -17.671  1.00  0.00
ATOM   4027  H1  WAT   744      31.278  25.302 -17.052  1.00  0.00
ATOM   4028  H2  WAT   744      30.282  24.198 -17.337  1.00  0.00
TER
ATOM   4029  O   WAT   745      34.789  26.085 -18.584  1.00  0.00
ATOM   4030  H1  WAT   745      35.297  26.583 -17.943  1.00  0.00
ATOM   4031  H2  WAT   745      35.321  25.309 -18.760  1.00  0.00
TER
ATOM   4032  O   WAT   746      33.073  20.725 -14.317  1.00  0.00
ATOM   4033  H1  WAT   746      33.075  21.242 -15.123  1.00  0.00
ATOM   4034  H2  WAT   746      32.243  20.248 -14.340  1.00  0.00
TER
ATOM   4035  O   WAT   747      42.837  24.179 -18.672  1.00  0.00
ATOM   4036  H1  WAT   747      42.132  24.467 -18.092  1.00  0.00
ATOM   4037  H2  WAT   747      43.198  24.989 -19.032  1.00  0.00
TER
ATOM   4038  O   WAT   748      32.755  22.436 -16.310  1.00  0.00
ATOM   4039  H1  WAT   748      33.096  23.280 -16.605  1.00  0.00
ATOM   4040  H2  WAT   748      31.816  22.584 -16.194  1.00  0.00
TER
ATOM   4041  O   WAT   749      36.437  19.924 -19.986  1.00  0.00
ATOM   4042  H1  WAT   749      36.745  19.369 -20.702  1.00  0.00
ATOM   4043  H2  WAT   749      35.507  20.059 -20.169  1.00  0.00
TER
ATOM   4044  O   WAT   750      38.825  27.989 -23.250  1.00  0.00
ATOM   4045  H1  WAT   750      37.898  27.923 -23.021  1.00  0.00
ATOM   4046  H2  WAT   750      38.978  28.927 -23.364  1.00  0.00
TER
ATOM   4047  O   WAT   751      38.812  24.261 -26.253  1.00  0.00
ATOM   4048  H1  WAT   751      37.873  24.422 -26.168  1.00  0.00
ATOM   4049  H2  WAT   751      39.131  24.979 -26.800  1.00  0.00
TER
ATOM   4050  O   WAT   752      42.855  29.551 -22.746  1.00  0.00
ATOM   4051  H1  WAT   752      42.236  29.213 -23.394  1.00  0.00
ATOM   4052  H2  WAT   752      42.838  28.907 -22.038  1.00  0.00
TER
ATOM   4053  O   WAT   753      42.298  25.730 -15.330  1.00  0.00
ATOM   4054  H1  WAT   753      41.885  26.555 -15.076  1.00  0.00
ATOM   4055  H2  WAT   753      41.565  25.144 -15.522  1.00  0.00
TER
ATOM   4056  O   WAT   754      34.431  28.516 -20.468  1.00  0.00
ATOM   4057  H1  WAT   754      34.027  27.803 -20.963  1.00  0.00
ATOM   4058  H2  WAT   754      34.517  28.171 -19.579  1.00  0.00
TER
ATOM   4059  O   WAT   755      33.144  25.290 -16.688  1.00  0.00
ATOM   4060  H1  WAT   755      33.695  25.399 -17.463  1.00  0.00
ATOM   4061  H2  WAT   755      33.658  25.664 -15.972  1.00  0.00
TER
ATOM   4062  O   WAT   756      41.032  28.790 -25.739  1.00  0.00
ATOM   4063  H1  WAT   756      41.471  27.952 -25.885  1.00  0.00
ATOM   4064  H2  WAT   756      41.744  29.423 -25.653  1.00  0.00
TER
ATOM   4065  O   WAT   757      32.818  28.812 -13.077  1.00  0.00
ATOM   4066  H1  WAT   757      32.679  29.684 -12.709  1.00  0.00
ATOM   4067  H2  WAT   757      31.936  28.469 -13.223  1.00  0.00
TER
ATOM   4068  O   WAT   758      44.613  20.044 -27.425  1.00  0.00
ATOM   4069  H1  WAT   758      44.301  20.137 -26.525  1.00  0.00
ATOM   4070  H2  WAT   758      45.375  20.622 -27.475  1.00  0.00
TER
ATOM   4071  O   WAT   759      31.132  27.410 -22.967  1.00  0.00
ATOM   4072  H1  WAT   759      31.011  28.136 -23.579  1.00  0.00
ATOM   4073  H2  WAT   759      30.822  26.640 -23.444  1.00  0.00
TER
ATOM   4074  O   WAT   760      45.823  24.781 -11.448  1.00  0.00
ATOM   4075  H1  WAT   760      45.208  25.289 -11.976  1.00  0.00
ATOM   4076  H2  WAT   760      45.503  23.881 -11.505  1.00  0.00
TER
ATOM   4077  O   WAT   761      33.598  20.754 -19.585  1.00  0.00
ATOM   4078  H1  WAT   761      33.155  21.534 -19.916  1.00  0.00
ATOM   4079  H2  WAT   761      34.156  21.077 -18.878  1.00  0.00
TER
ATOM   4080  O   WAT   762      37.885  23.620 -13.981  1.00  0.00
ATOM   4081  H1  WAT   762      37.423  23.829 -13.169  1.00  0.00
ATOM   4082  H2  WAT   762      37.483  22.806 -14.284  1.00  0.00
TER
ATOM   4083  O   WAT   763      42.885  24.841 -12.852  1.00  0.00
ATOM   4084  H1  WAT   763      42.035  24.542 -12.531  1.00  0.00
ATOM   4085  H2  WAT   763      42.726  25.085 -13.763  1.00  0.00
TER
ATOM   4086  O   WAT   764      39.980  26.341 -10.752  1.00  0.00
ATOM   4087  H1  WAT   764      40.306  25.508 -11.092  1.00  0.00
ATOM   4088  H2  WAT   764      40.768  26.864 -10.604  1.00  0.00
TER
ATOM   4089  O   WAT   765      36.714  20.375 -24.704  1.00  0.00
ATOM   4090  H1  WAT   765      36.089  20.371 -23.979  1.00  0.00
ATOM   4091  H2  WAT   765      36.627  19.508 -25.101  1.00  0.00
TER
ATOM   4092  O   WAT   766      35.636  21.298 -17.726  1.00  0.00
ATOM   4093  H1  WAT   766      35.933  22.205 -17.807  1.00  0.00
ATOM   4094  H2  WAT   766      36.184  20.810 -18.340  1.00  0.00
TER
ATOM   4095  O   WAT   767      33.389  25.877 -21.857  1.00  0.00
ATOM   4096  H1  WAT   767      33.163  25.661 -20.952  1.00  0.00
ATOM   4097  H2  WAT   767      32.609  26.310 -22.202  1.00  0.00
TER
ATOM   4098  O   WAT   768      40.619  25.883 -23.258  1.00  0.00
ATOM   4099  H1  WAT   768      40.020  26.607 -23.441  1.00  0.00
ATOM   4100  H2  WAT   768      41.167  25.821 -24.040  1.00  0.00
TER
ATOM   4101  O   WAT   769      35.829  26.775 -11.191  1.00  0.00
ATOM   4102  H1  WAT   769      35.734  25.835 -11.341  1.00  0.00
ATOM   4103  H2  WAT   769      36.672  26.997 -11.586  1.00  0.00
TER
ATOM   4104  O   WAT   770      39.226  24.520 -21.227  1.00  0.00
ATOM   4105  H1  WAT   770      39.619  24.837 -22.040  1.00  0.00
ATOM   4106  H2  WAT   770      39.587  23.641 -21.113  1.00  0.00
TER
ATOM   4107  O   WAT   771      30.960  23.187 -13.037  1.00  0.00
ATOM   4108  H1  WAT   771      30.567  24.034 -12.830  1.00  0.00
ATOM   4109  H2  WAT   771      30.272  22.549 -12.846  1.00  0.00
TER
ATOM   4110  O   WAT   772      37.535  23.270  -9.968  1.00  0.00
ATOM   4111  H1  WAT   772      36.845  23.078  -9.333  1.00  0.00
ATOM   4112  H2  WAT   772      38.278  23.554  -9.435  1.00  0.00
TER
ATOM   4113  O   WAT   773      28.262  21.110 -19.004  1.00  0.00
ATOM   4114  H1  WAT   773      27.973  21.680 -18.292  1.00  0.00
ATOM   4115  H2  WAT   773      29.007  20.630 -18.641  1.00  0.00
TER
ATOM   4116  O   WAT   774      28.449  25.052 -27.794  1.00  0.00
ATOM   4117  H1  WAT   774      28.367  25.995 -27.653  1.00  0.00
ATOM   4118  H2  WAT   774      28.097  24.909 -28.673  1.00  0.00
TER
ATOM   4119  O   WAT   775      39.811  27.110 -17.132  1.00  0.00
ATOM   4120  H1  WAT   775      39.079  27.619 -16.783  1.00  0.00
ATOM   4121  H2  WAT   775      39.414  26.293 -17.433  1.00  0.00
TER
ATOM   4122  O   WAT   776      36.249  23.786 -18.727  1.00  0.00
ATOM   4123  H1  WAT   776      36.252  23.345 -19.577  1.00  0.00
ATOM   4124  H2  WAT   776      37.144  24.107 -18.620  1.00  0.00
TER
ATOM   4125  O   WAT   777      32.099  23.668 -19.768  1.00  0.00
ATOM   4126  H1  WAT   777      31.759  24.146 -19.011  1.00  0.00
ATOM   4127  H2  WAT   777      31.337  23.215 -20.128  1.00  0.00
TER
ATOM   4128  O   WAT   778      36.311  24.787 -25.736  1.00  0.00
ATOM   4129  H1  WAT   778      36.432  24.745 -24.788  1.00  0.00
ATOM   4130  H2  WAT   778      35.926  25.649 -25.892  1.00  0.00
TER
ATOM   4131  O   WAT   779      40.274  22.564 -17.720  1.00  0.00
ATOM   4132  H1  WAT   779      40.291  23.014 -16.876  1.00  0.00
ATOM   4133  H2  WAT   779      40.025  21.664 -17.507  1.00  0.00
TER
ATOM   4134  O   WAT   780      35.323  27.097 -26.338  1.00  0.00
ATOM   4135  H1  WAT   780      34.755  26.649 -26.964  1.00  0.00
ATOM   4136  H2  WAT   780      36.032  27.456 -26.872  1.00  0.00
TER
ATOM   4137  O   WAT   781      43.701  19.977 -11.881  1.00  0.00
ATOM   4138  H1  WAT   781      44.025  19.246 -11.356  1.00  0.00
ATOM   4139  H2  WAT   781      43.736  19.658 -12.783  1.00  0.00
TER
ATOM   4140  O   WAT   782      36.550  27.846 -16.980  1.00  0.00
ATOM   4141  H1  WAT   782      36.917  27.372 -16.234  1.00  0.00
ATOM   4142  H2  WAT   782      36.360  28.720 -16.640  1.00  0.00
TER
ATOM   4143  O   WAT   783      29.414  22.590 -20.851  1.00  0.00
ATOM   4144  H1  WAT   783      29.128  22.226 -20.013  1.00  0.00
ATOM   4145  H2  WAT   783      29.352  21.858 -21.465  1.00  0.00
TER
ATOM   4146  O   WAT   784      34.340  26.887 -14.662  1.00  0.00
ATOM   4147  H1  WAT   784      34.035  27.766 -14.437  1.00  0.00
ATOM   4148  H2  WAT   784      35.294  26.947 -14.626  1.00  0.00
TER
ATOM   4149  O   WAT   785      43.627  30.089 -18.273  1.00  0.00
ATOM   4150  H1  WAT   785      44.346  30.585 -18.663  1.00  0.00
ATOM   4151  H2  WAT   785      43.425  29.411 -18.917  1.00  0.00
TER
ATOM   4152  O   WAT   786      39.088  21.483 -24.130  1.00  0.00
ATOM   4153  H1  WAT   786      38.274  20.984 -24.205  1.00  0.00
ATOM   4154  H2  WAT   786      38.894  22.323 -24.546  1.00  0.00
TER
ATOM   4155  O   WAT   787      39.008  30.160 -12.386  1.00  0.00
ATOM   4156  H1  WAT   787      38.942  29.240 -12.640  1.00  0.00
ATOM   4157  H2  WAT   787      38.379  30.258 -11.671  1.00  0.00
TER
ATOM   4158  O   WAT   788      41.802  25.855 -25.834  1.00  0.00
ATOM   4159  H1  WAT   788      42.690  26.167 -26.008  1.00  0.00
ATOM   4160  H2  WAT   788      41.773  24.982 -26.226  1.00  0.00
TER
ATOM   4161  O   WAT   789      30.396  27.727 -13.515  1.00  0.00
ATOM   4162  H1  WAT   789      30.037  28.392 -12.928  1.00  0.00
ATOM   4163  H2  WAT   789      30.101  26.895 -13.144  1.00  0.00
TER
ATOM   4164  O   WAT   790      33.597  28.185 -10.631  1.00  0.00
ATOM   4165  H1  WAT   790      33.297  28.331 -11.528  1.00  0.00
ATOM   4166  H2  WAT   790      34.368  27.626 -10.724  1.00  0.00
TER
ATOM   4167  O   WAT   791      44.074  27.166 -26.366  1.00  0.00
ATOM   4168  H1  WAT   791      43.990  27.598 -27.216  1.00  0.00
ATOM   4169  H2  WAT   791      44.793  27.626 -25.933  1.00  0.00
TER
ATOM   4170  O   WAT   792      45.151  29.623 -13.289  1.00  0.00
ATOM   4171  H1  WAT   792      44.426  30.216 -13.486  1.00  0.00
ATOM   4172  H2  WAT   792      45.679  29.615 -14.087  1.00  0.00
TER
ATOM   4173  O   WAT   793      28.907  27.726 -26.891  1.00  0.00
ATOM   4174  H1  WAT   793      29.776  28.009 -26.608  1.00  0.00
ATOM   4175  H2  WAT   793      28.416  28.540 -27.007  1.00  0.00
TER
ATOM   4176  O   WAT   794      36.070  29.113 -22.771  1.00  0.00
ATOM   4177  H1  WAT   794      36.527  29.924 -22.545  1.00  0.00
ATOM   4178  H2  WAT   794      35.719  28.796 -21.939  1.00  0.00
TER
ATOM   4179  O   WAT   795      31.971  19.457 -22.298  1.00  0.00
ATOM   4180  H1  WAT   795      31.843  19.449 -21.350  1.00  0.00
ATOM   4181  H2  WAT   795      31.148  19.795 -22.649  1.00  0.00
TER
ATOM   4182  O   WAT   796      28.971  21.216 -12.838  1.00  0.00
ATOM   4183  H1  WAT   796      28.257  21.416 -12.232  1.00  0.00
ATOM   4184  H2  WAT   796      29.390  20.440 -12.466  1.00  0.00
TER
ATOM   4185  O   WAT   797      30.891  29.543 -24.763  1.00  0.00
ATOM   4186  H1  WAT   797      30.284  30.283 -24.754  1.00  0.00
ATOM   4187  H2  WAT   797      31.366  29.633 -25.589  1.00  0.00
TER
ATOM   4188  O   WAT   798      40.465  23.708 -15.088  1.00  0.00
ATOM   4189  H1  WAT   798      40.833  22.888 -14.760  1.00  0.00
ATOM   4190  H2  WAT   798      39.605  23.769 -14.672  1.00  0.00
TER
ATOM   4191  O   WAT   799      43.831  22.664 -24.279  1.00  0.00
ATOM   4192  H1  WAT   799      43.202  22.769 -24.993  1.00  0.00
ATOM   4193  H2  WAT   799      43.336  22.884 -23.489  1.00  0.00
TER
ATOM   4194  O   WAT   800      35.799  24.943 -22.863  1.00  0.00
ATOM   4195  H1  WAT   800      35.091  25.411 -22.422  1.00  0.00
ATOM   4196  H2  WAT   800      36.084  24.285 -22.229  1.00  0.00
TER
ATOM   4197  O   WAT   801      37.425  26.362 -14.864  1.00  0.00
ATOM   4198  H1  WAT   801      37.923  26.837 -14.199  1.00  0.00
ATOM   4199  H2  WAT   801      37.567  25.439 -14.657  1.00  0.00
TER
ATOM   4200  O   WAT   802      39.831  21.668 -21.423  1.00  0.00
ATOM   4201  H1  WAT   802      39.708  21.686 -22.373  1.00  0.00
ATOM   4202  H2  WAT   802      40.779  21.716 -21.304  1.00  0.00
TER
ATOM   4203  O   WAT   803      34.003  23.251 -25.488  1.00  0.00
ATOM   4204  H1  WAT   803      34.852  23.688 -25.554  1.00  0.00
ATOM   4205  H2  WAT   803      33.636  23.563 -24.661  1.00  0.00
TER
ATOM   4206  O   WAT   804      44.632  22.579 -14.021  1.00  0.00
ATOM   4207  H1  WAT   804      44.129  23.320 -13.682  1.00  0.00
ATOM   4208  H2  WAT   804      45.447  22.968 -14.337  1.00  0.00
TER
ATOM   4209  O   WAT   805      42.924  27.823 -20.575  1.00  0.00
ATOM   4210  H1  WAT   805      41.983  27.838 -20.400  1.00  0.00
ATOM   4211  H2  WAT   805      43.238  27.036 -20.129  1.00  0.00
TER
ATOM   4212  O   WAT   806      32.902  29.504 -27.014  1.00  0.00
ATOM   4213  H1  WAT   806      33.668  29.393 -26.452  1.00  0.00
ATOM   4214  H2  WAT   806      32.979  28.808 -27.667  1.00  0.00
TER
ATOM   4215  O   WAT   807      31.597  26.937 -26.331  1.00  0.00
ATOM   4216  H1  WAT   807      31.677  25.990 -26.219  1.00  0.00
ATOM   4217  H2  WAT   807      32.489  27.268 -26.225  1.00  0.00
TER
ATOM   4218  O   WAT   808      29.124  28.758 -11.096  1.00  0.00
ATOM   4219  H1  WAT   808      29.628  28.179 -10.524  1.00  0.00
ATOM   4220  H2  WAT   808      28.384  29.043 -10.558  1.00  0.00
TER
ATOM   4221  O   WAT   809      31.156  26.901 -10.201  1.00  0.00
ATOM   4222  H1  WAT   809      31.197  26.603  -9.292  1.00  0.00
ATOM   4223  H2  WAT   809      32.011  27.302 -10.360  1.00  0.00
TER
ATOM   4224  O   WAT   810      34.934  29.501 -25.040  1.00  0.00
ATOM   4225  H1  WAT   810      35.356  29.335 -24.197  1.00  0.00
ATOM   4226  H2  WAT   810      35.059  28.691 -25.535  1.00  0.00
TER
ATOM   4227  O   WAT   811      33.097  25.481 -12.233  1.00  0.00
ATOM   4228  H1  WAT   811      32.566  24.990 -12.861  1.00  0.00
ATOM   4229  H2  WAT   811      33.765  25.909 -12.767  1.00  0.00
TER
ATOM   4230  O   WAT   812      37.447  28.525 -27.792  1.00  0.00
ATOM   4231  H1  WAT   812      37.967  27.810 -28.158  1.00  0.00
ATOM   4232  H2  WAT   812      38.093  29.163 -27.492  1.00  0.00
TER
ATOM   4233  O   WAT   813      41.994  29.948 -12.469  1.00  0.00
ATOM   4234  H1  WAT   813      42.409  30.102 -11.620  1.00  0.00
ATOM   4235  H2  WAT   813      41.060  30.073 -12.306  1.00  0.00
TER
ATOM   4236  O   WAT   814      42.467  27.287 -10.465  1.00  0.00
ATOM   4237  H1  WAT   814      43.049  26.532 -10.553  1.00  0.00
ATOM   4238  H2  WAT   814      42.643  27.818 -11.242  1.00  0.00
TER
ATOM   4239  O   WAT   815      33.584  22.447 -12.153  1.00  0.00
ATOM   4240  H1  WAT   815      33.490  21.829 -12.878  1.00  0.00
ATOM   4241  H2  WAT   815      33.004  23.174 -12.380  1.00  0.00
TER
ATOM   4242  O   WAT   816      36.350  21.004 -15.121  1.00  0.00
ATOM   4243  H1  WAT   816      35.902  21.027 -15.966  1.00  0.00
ATOM   4244  H2  WAT   816      35.717  20.606 -14.524  1.00  0.00
TER
ATOM   4245  O   WAT   817      39.092  27.631 -13.116  1.00  0.00
ATOM   4246  H1  WAT   817      39.212  27.035 -12.376  1.00  0.00
ATOM   4247  H2  WAT   817      39.952  27.668 -13.535  1.00  0.00
TER
ATOM   4248  O   WAT   818      41.431  28.185 -14.539  1.00  0.00
ATOM   4249  H1  WAT   818      40.905  28.709 -15.143  1.00  0.00
ATOM   4250  H2  WAT   818      41.774  28.818 -13.908  1.00  0.00
TER
ATOM   4251  O   WAT   819      33.830  25.574 -28.094  1.00  0.00
ATOM   4252  H1  WAT   819      33.629  24.711 -27.733  1.00  0.00
ATOM   4253  H2  WAT   819      33.659  25.488 -29.032  1.00  0.00
TER
ATOM   4254  O   WAT   820      35.859  24.173 -11.858  1.00  0.00
ATOM   4255  H1  WAT   820      36.449  23.865 -11.170  1.00  0.00
ATOM   4256  H2  WAT   820      35.041  23.701 -11.702  1.00  0.00
TER
ATOM   4257  O   WAT   821      40.679  23.790 -11.625  1.00  0.00
ATOM   4258  H1  WAT   821      39.990  23.128 -11.690  1.00  0.00
ATOM   4259  H2  WAT   821      41.399  23.344 -11.180  1.00  0.00
TER
ATOM   4260  O   WAT   822      41.309  20.385 -25.566  1.00  0.00
ATOM   4261  H1  WAT   822      41.589  19.542 -25.210  1.00  0.00
ATOM   4262  H2  WAT   822      40.535  20.617 -25.052  1.00  0.00
TER
ATOM   4263  O   WAT   823      32.628  22.674 -28.107  1.00  0.00
ATOM   4264  H1  WAT   823      32.931  22.681 -29.015  1.00  0.00
ATOM   4265  H2  WAT   823      33.367  22.324 -27.610  1.00  0.00
TER
ATOM   4266  O   WAT   824      35.847  21.618 -27.121  1.00  0.00
ATOM   4267  H1  WAT   824      35.499  20.940 -27.701  1.00  0.00
ATOM   4268  H2  WAT   824      36.048  21.157 -26.307  1.00  0.00
TER
ATOM   4269  O   WAT   825      29.187  28.147 -20.724  1.00  0.00
ATOM   4270  H1  WAT   825      28.532  27.878 -21.369  1.00  0.00
ATOM   4271  H2  WAT   825      30.025  28.037 -21.174  1.00  0.00
TER
ATOM   4272  O   WAT   826      42.136  22.941 -26.503  1.00  0.00
ATOM   4273  H1  WAT   826      42.555  22.754 -27.343  1.00  0.00
ATOM   4274  H2  WAT   826      41.830  22.089 -26.192  1.00  0.00
TER
ATOM   4275  O   WAT   827      45.635  27.853 -22.805  1.00  0.00
ATOM   4276  H1  WAT   827      45.259  27.086 -23.237  1.00  0.00
ATOM   4277  H2  WAT   827      44.905  28.235 -22.318  1.00  0.00
TER
ATOM   4278  O   WAT   828      30.225  28.532 -16.184  1.00  0.00
ATOM   4279  H1  WAT   828      30.592  28.445 -15.305  1.00  0.00
ATOM   4280  H2  WAT   828      29.656  27.769 -16.283  1.00  0.00
TER
ATOM   4281  O   WAT   829      45.025  27.000 -13.171  1.00  0.00
ATOM   4282  H1  WAT   829      44.794  26.772 -14.071  1.00  0.00
ATOM   4283  H2  WAT   829      45.286  27.920 -13.217  1.00  0.00
TER
ATOM   4284  O   WAT   830      29.776  25.443 -12.278  1.00  0.00
ATOM   4285  H1  WAT   830      28.882  25.409 -11.939  1.00  0.00
ATOM   4286  H2  WAT   830      30.316  25.641 -11.513  1.00  0.00
TER
ATOM   4287  O   WAT   831      43.464  22.226 -10.393  1.00  0.00
ATOM   4288  H1  WAT   831      44.341  22.234 -10.010  1.00  0.00
ATOM   4289  H2  WAT   831      43.476  21.489 -11.004  1.00  0.00
TER
ATOM   4290  O   WAT   832      28.401  25.357 -24.782  1.00  0.00
ATOM   4291  H1  WAT   832      27.497  25.620 -24.957  1.00  0.00
ATOM   4292  H2  WAT   832      28.885  25.628 -25.562  1.00  0.00
TER
ATOM   4293  O   WAT   833      44.910  26.079 -19.504  1.00  0.00
ATOM   4294  H1  WAT   833      45.434  25.585 -20.135  1.00  0.00
ATOM   4295  H2  WAT   833      45.496  26.214 -18.760  1.00  0.00
TER
ATOM   4296  O   WAT   834      45.089  26.163 -15.982  1.00  0.00
ATOM   4297  H1  WAT   834      44.139  26.129 -15.868  1.00  0.00
ATOM   4298  H2  WAT   834      45.270  27.073 -16.217  1.00  0.00
TER
ATOM   4299  O   WAT   835      30.944  24.413 -26.873  1.00  0.00
ATOM   4300  H1  WAT   835      31.653  23.991 -27.358  1.00  0.00
ATOM   4301  H2  WAT   835      30.228  24.481 -27.504  1.00  0.00
TER
ATOM   4302  O   WAT   836      30.591  20.467 -27.832  1.00  0.00
ATOM   4303  H1  WAT   836      31.314  21.008 -27.514  1.00  0.00
ATOM   4304  H2  WAT   836      30.863  20.193 -28.708  1.00  0.00
TER
ATOM   4305  O   WAT   837      44.400  25.336 -23.565  1.00  0.00
ATOM   4306  H1  WAT   837      44.896  25.103 -22.780  1.00  0.00
ATOM   4307  H2  WAT   837      44.202  24.497 -23.981  1.00  0.00
TER
ATOM   4308  O   WAT   838      30.280  19.718 -17.930  1.00  0.00
ATOM   4309  H1  WAT   838      30.928  19.167 -18.370  1.00  0.00
ATOM   4310  H2  WAT   838      30.700  19.972 -17.108  1.00  0.00
TER
ATOM   4311  O   WAT   839      44.175  19.912 -14.573  1.00  0.00
ATOM   4312  H1  WAT   839      44.813  20.525 -14.207  1.00  0.00
ATOM   4313  H2  WAT   839      44.323  19.948 -15.518  1.00  0.00
TER
ATOM   4314  O   WAT   840      30.033  19.873 -15.187  1.00  0.00
ATOM   4315  H1  WAT   840      29.685  20.330 -14.422  1.00  0.00
ATOM   4316  H2  WAT   840      29.702  18.979 -15.105  1.00  0.00
TER
ATOM   4317  O   WAT   841      37.546  21.064 -11.666  1.00  0.00
ATOM   4318  H1  WAT   841      37.485  21.657 -10.916  1.00  0.00
ATOM   4319  H2  WAT   841      38.486  20.957 -11.810  1.00  0.00
TER
ATOM   4320  O   WAT   842      40.183  20.721 -12.026  1.00  0.00
ATOM   4321  H1  WAT   842      40.797  21.039 -12.688  1.00  0.00
ATOM   4322  H2  WAT   842      40.728  20.236 -11.407  1.00  0.00
TER
ATOM   4323  O   WAT   843      30.706  19.401 -11.912  1.00  0.00
ATOM   4324  H1  WAT   843      31.254  19.220 -12.676  1.00  0.00
ATOM   4325  H2  WAT   843      30.771  18.610 -11.377  1.00  0.00
TER
ATOM   4326  O   WAT   844      40.924  19.285 -15.699  1.00  0.00
ATOM   4327  H1  WAT   844      40.050  19.618 -15.902  1.00  0.00
ATOM   4328  H2  WAT   844      40.815  18.812 -14.874  1.00  0.00
TER
ATOM   4329  O   WAT   845      41.831  21.492 -14.315  1.00  0.00
ATOM   4330  H1  WAT   845      41.503  20.677 -14.695  1.00  0.00
ATOM   4331  H2  WAT   845      42.780  21.449 -14.439  1.00  0.00
TER
ATOM   4332  O   WAT   846      38.672  20.202 -16.760  1.00  0.00
ATOM   4333  H1  WAT   846      37.889  20.676 -16.480  1.00  0.00
ATOM   4334  H2  WAT   846      38.378  19.297 -16.869  1.00  0.00
TER
ATOM   4335  O   WAT   847      43.224  20.904 -18.715  1.00  0.00
ATOM   4336  H1  WAT   847      43.665  20.848 -19.563  1.00  0.00
ATOM   4337  H2  WAT   847      42.955  21.820 -18.644  1.00  0.00
TER
ATOM   4338  O   WAT   848      30.016  20.506 -24.239  1.00  0.00
ATOM   4339  H1  WAT   848      30.774  20.619 -24.812  1.00  0.00
ATOM   4340  H2  WAT   848      29.553  21.343 -24.284  1.00  0.00
TER
ATOM   4341  O   WAT   849      36.557  22.620 -21.248  1.00  0.00
ATOM   4342  H1  WAT   849      35.745  22.246 -21.589  1.00  0.00
ATOM   4343  H2  WAT   849      37.061  21.865 -20.946  1.00  0.00
TER
ATOM   4344  O   WAT   850      41.060  19.284 -20.010  1.00  0.00
ATOM   4345  H1  WAT   850      41.663  19.857 -19.535  1.00  0.00
ATOM   4346  H2  WAT   850      40.319  19.848 -20.233  1.00  0.00
TER
ATOM   4347  O   WAT   851      44.203  19.687 -24.736  1.00  0.00
ATOM   4348  H1  WAT   851      44.398  20.585 -24.469  1.00  0.00
ATOM   4349  H2  WAT   851      43.416  19.455 -24.243  1.00  0.00
TER
ATOM   4350  O   WAT   852      32.388  21.033 -25.699  1.00  0.00
ATOM   4351  H1  WAT   852      32.918  20.246 -25.828  1.00  0.00
ATOM   4352  H2  WAT   852      33.021  21.712 -25.465  1.00  0.00
TER
ATOM   4353  O   WAT   853      34.582  20.770 -22.644  1.00  0.00
ATOM   4354  H1  WAT   853      33.952  20.069 -22.477  1.00  0.00
ATOM   4355  H2  WAT   853      34.043  21.531 -22.861  1.00  0.00
TER
ATOM   4356  O   WAT   854      34.708  20.049 -10.209  1.00  0.00
ATOM   4357  H1  WAT   854      34.426  20.552 -10.973  1.00  0.00
ATOM   4358  H2  WAT   854      35.090  19.251 -10.574  1.00  0.00
TER
ATOM   4359  O   WAT   855      41.309  19.464  -9.631  1.00  0.00
ATOM   4360  H1  WAT   855      41.196  19.783  -8.736  1.00  0.00
ATOM   4361  H2  WAT   855      42.126  19.865  -9.927  1.00  0.00
TER
ATOM   4362  O   WAT   856      38.347  29.261 -37.386  1.00  0.00
ATOM   4363  H1  WAT   856      37.571  28.781 -37.096  1.00  0.00
ATOM   4364  H2  WAT   856      38.998  28.582 -37.561  1.00  0.00
TER
ATOM   4365  O   WAT   857      32.363  29.573 -36.509  1.00  0.00
ATOM   4366  H1  WAT   857      31.532  29.318 -36.109  1.00  0.00
ATOM   4367  H2  WAT   857      32.971  29.644 -35.773  1.00  0.00
TER
ATOM   4368  O   WAT   858      28.736  27.134 -36.840  1.00  0.00
ATOM   4369  H1  WAT   858      29.307  26.366 -36.840  1.00  0.00
ATOM   4370  H2  WAT   858      28.736  27.433 -37.750  1.00  0.00
TER
ATOM   4371  O   WAT   859      29.978  22.542 -35.054  1.00  0.00
ATOM   4372  H1  WAT   859      29.799  21.645 -34.773  1.00  0.00
ATOM   4373  H2  WAT   859      29.576  23.089 -34.379  1.00  0.00
TER
ATOM   4374  O   WAT   860      38.818  24.744 -37.152  1.00  0.00
ATOM   4375  H1  WAT   860      39.195  23.871 -37.265  1.00  0.00
ATOM   4376  H2  WAT   860      38.720  25.080 -38.043  1.00  0.00
TER
ATOM   4377  O   WAT   861      30.597  25.038 -36.445  1.00  0.00
ATOM   4378  H1  WAT   861      31.278  25.302 -35.827  1.00  0.00
ATOM   4379  H2  WAT   861      30.282  24.198 -36.112  1.00  0.00
TER
ATOM   4380  O   WAT   862      34.789  26.085 -37.358  1.00  0.00
ATOM   4381  H1  WAT   862      35.297  26.583 -36.718  1.00  0.00
ATOM   4382  H2  WAT   862      35.321  25.309 -37.534  1.00  0.00
TER
ATOM   4383  O   WAT   863      33.073  20.725 -33.092  1.00  0.00
ATOM   4384  H1  WAT   863      33.075  21.242 -33.897  1.00  0.00
ATOM   4385  H2  WAT   863      32.243  20.248 -33.115  1.00  0.00
TER
ATOM   4386  O   WAT   864      42.837  24.179 -37.447  1.00  0.00
ATOM   4387  H1  WAT   864      42.132  24.467 -36.866  1.00  0.00
ATOM   4388  H2  WAT   864      43.198  24.989 -37.807  1.00  0.00
TER
ATOM   4389  O   WAT   865      32.755  22.436 -35.085  1.00  0.00
ATOM   4390  H1  WAT   865      33.096  23.280 -35.379  1.00  0.00
ATOM   4391  H2  WAT   865      31.816  22.584 -34.968  1.00  0.00
TER
ATOM   4392  O   WAT   866      42.298  25.730 -34.104  1.00  0.00
ATOM   4393  H1  WAT   866      41.885  26.555 -33.850  1.00  0.00
ATOM   4394  H2  WAT   866      41.565  25.144 -34.296  1.00  0.00
TER
ATOM   4395  O   WAT   867      33.144  25.290 -35.462  1.00  0.00
ATOM   4396  H1  WAT   867      33.695  25.399 -36.237  1.00  0.00
ATOM   4397  H2  WAT   867      33.658  25.664 -34.747  1.00  0.00
TER
ATOM   4398  O   WAT   868      32.818  28.812 -31.852  1.00  0.00
ATOM   4399  H1  WAT   868      32.679  29.684 -31.483  1.00  0.00
ATOM   4400  H2  WAT   868      31.936  28.469 -31.997  1.00  0.00
TER
ATOM   4401  O   WAT   869      45.823  24.781 -30.222  1.00  0.00
ATOM   4402  H1  WAT   869      45.208  25.289 -30.750  1.00  0.00
ATOM   4403  H2  WAT   869      45.503  23.881 -30.279  1.00  0.00
TER
ATOM   4404  O   WAT   870      33.598  20.754 -38.359  1.00  0.00
ATOM   4405  H1  WAT   870      33.155  21.534 -38.691  1.00  0.00
ATOM   4406  H2  WAT   870      34.156  21.077 -37.652  1.00  0.00
TER
ATOM   4407  O   WAT   871      37.885  23.620 -32.756  1.00  0.00
ATOM   4408  H1  WAT   871      37.423  23.829 -31.944  1.00  0.00
ATOM   4409  H2  WAT   871      37.483  22.806 -33.059  1.00  0.00
TER
ATOM   4410  O   WAT   872      42.885  24.841 -31.626  1.00  0.00
ATOM   4411  H1  WAT   872      42.035  24.542 -31.305  1.00  0.00
ATOM   4412  H2  WAT   872      42.726  25.085 -32.538  1.00  0.00
TER
ATOM   4413  O   WAT   873      39.980  26.341 -29.526  1.00  0.00
ATOM   4414  H1  WAT   873      40.306  25.508 -29.866  1.00  0.00
ATOM   4415  H2  WAT   873      40.768  26.864 -29.378  1.00  0.00
TER
ATOM   4416  O   WAT   874      35.636  21.298 -36.500  1.00  0.00
ATOM   4417  H1  WAT   874      35.933  22.205 -36.581  1.00  0.00
ATOM   4418  H2  WAT   874      36.184  20.810 -37.114  1.00  0.00
TER
ATOM   4419  O   WAT   875      35.829  26.775 -29.965  1.00  0.00
ATOM   4420  H1  WAT   875      35.734  25.835 -30.115  1.00  0.00
ATOM   4421  H2  WAT   875      36.672  26.997 -30.360  1.00  0.00
TER
ATOM   4422  O   WAT   876      30.960  23.187 -31.812  1.00  0.00
ATOM   4423  H1  WAT   876      30.567  24.034 -31.604  1.00  0.00
ATOM   4424  H2  WAT   876      30.272  22.549 -31.621  1.00  0.00
TER
ATOM   4425  O   WAT   877      37.535  23.270 -28.742  1.00  0.00
ATOM   4426  H1  WAT   877      36.845  23.078 -28.107  1.00  0.00
ATOM   4427  H2  WAT   877      38.278  23.554 -28.210  1.00  0.00
TER
ATOM   4428  O   WAT   878      28.262  21.110 -37.779  1.00  0.00
ATOM   4429  H1  WAT   878      27.973  21.680 -37.066  1.00  0.00
ATOM   4430  H2  WAT   878      29.007  20.630 -37.416  1.00  0.00
TER
ATOM   4431  O   WAT   879      39.811  27.110 -35.907  1.00  0.00
ATOM   4432  H1  WAT   879      39.079  27.619 -35.558  1.00  0.00
ATOM   4433  H2  WAT   879      39.414  26.293 -36.208  1.00  0.00
TER
ATOM   4434  O   WAT   880      36.249  23.786 -37.501  1.00  0.00
ATOM   4435  H1  WAT   880      36.252  23.345 -38.351  1.00  0.00
ATOM   4436  H2  WAT   880      37.144  24.107 -37.394  1.00  0.00
TER
ATOM   4437  O   WAT   881      32.099  23.668 -38.542  1.00  0.00
ATOM   4438  H1  WAT   881      31.759  24.146 -37.785  1.00  0.00
ATOM   4439  H2  WAT   881      31.337  23.215 -38.902  1.00  0.00
TER
ATOM   4440  O   WAT   882      40.274  22.564 -36.494  1.00  0.00
ATOM   4441  H1  WAT   882      40.291  23.014 -35.650  1.00  0.00
ATOM   4442  H2  WAT   882      40.025  21.664 -36.281  1.00  0.00
TER
ATOM   4443  O   WAT   883      43.701  19.977 -30.656  1.00  0.00
ATOM   4444  H1  WAT   883      44.025  19.246 -30.130  1.00  0.00
ATOM   4445  H2  WAT   883      43.736  19.658 -31.558  1.00  0.00
TER
ATOM   4446  O   WAT   884      36.550  27.846 -35.755  1.00  0.00
ATOM   4447  H1  WAT   884      36.917  27.372 -35.009  1.00  0.00
ATOM   4448  H2  WAT   884      36.360  28.720 -35.414  1.00  0.00
TER
ATOM   4449  O   WAT   885      34.340  26.887 -33.436  1.00  0.00
ATOM   4450  H1  WAT   885      34.035  27.766 -33.211  1.00  0.00
ATOM   4451  H2  WAT   885      35.294  26.947 -33.401  1.00  0.00
TER
ATOM   4452  O   WAT   886      43.627  30.089 -37.047  1.00  0.00
ATOM   4453  H1  WAT   886      44.346  30.585 -37.437  1.00  0.00
ATOM   4454  H2  WAT   886      43.425  29.411 -37.692  1.00  0.00
TER
ATOM   4455  O   WAT   887      39.008  30.160 -31.160  1.00  0.00
ATOM   4456  H1  WAT   887      38.942  29.240 -31.414  1.00  0.00
ATOM   4457  H2  WAT   887      38.379  30.258 -30.446  1.00  0.00
TER
ATOM   4458  O   WAT   888      30.396  27.727 -32.289  1.00  0.00
ATOM   4459  H1  WAT   888      30.037  28.392 -31.702  1.00  0.00
ATOM   4460  H2  WAT   888      30.101  26.895 -31.918  1.00  0.00
TER
ATOM   4461  O   WAT   889      33.597  28.185 -29.405  1.00  0.00
ATOM   4462  H1  WAT   889      33.297  28.331 -30.303  1.00  0.00
ATOM   4463  H2  WAT   889      34.368  27.626 -29.498  1.00  0.00
TER
ATOM   4464  O   WAT   890      45.151  29.623 -32.063  1.00  0.00
ATOM   4465  H1  WAT   890      44.426  30.216 -32.260  1.00  0.00
ATOM   4466  H2  WAT   890      45.679  29.615 -32.862  1.00  0.00
TER
ATOM   4467  O   WAT   891      28.971  21.216 -31.612  1.00  0.00
ATOM   4468  H1  WAT   891      28.257  21.416 -31.007  1.00  0.00
ATOM   4469  H2  WAT   891      29.390  20.440 -31.241  1.00  0.00
TER
ATOM   4470  O   WAT   892      40.465  23.708 -33.862  1.00  0.00
ATOM   4471  H1  WAT   892      40.833  22.888 -33.534  1.00  0.00
ATOM   4472  H2  WAT   892      39.605  23.769 -33.446  1.00  0.00
TER
ATOM   4473  O   WAT   893      37.425  26.362 -33.638  1.00  0.00
ATOM   4474  H1  WAT   893      37.923  26.837 -32.973  1.00  0.00
ATOM   4475  H2  WAT   893      37.567  25.439 -33.431  1.00  0.00
TER
ATOM   4476  O   WAT   894      44.632  22.579 -32.795  1.00  0.00
ATOM   4477  H1  WAT   894      44.129  23.320 -32.456  1.00  0.00
ATOM   4478  H2  WAT   894      45.447  22.968 -33.112  1.00  0.00
TER
ATOM   4479  O   WAT   895      29.124  28.758 -29.870  1.00  0.00
ATOM   4480  H1  WAT   895      29.628  28.179 -29.298  1.00  0.00
ATOM   4481  H2  WAT   895      28.384  29.043 -29.332  1.00  0.00
TER
ATOM   4482  O   WAT   896      31.156  26.901 -28.975  1.00  0.00
ATOM   4483  H1  WAT   896      31.197  26.603 -28.066  1.00  0.00
ATOM   4484  H2  WAT   896      32.011  27.302 -29.134  1.00  0.00
TER
ATOM   4485  O   WAT   897      33.097  25.481 -31.007  1.00  0.00
ATOM   4486  H1  WAT   897      32.566  24.990 -31.635  1.00  0.00
ATOM   4487  H2  WAT   897      33.765  25.909 -31.542  1.00  0.00
TER
ATOM   4488  O   WAT   898      41.994  29.948 -31.243  1.00  0.00
ATOM   4489  H1  WAT   898      42.409  30.102 -30.394  1.00  0.00
ATOM   4490  H2  WAT   898      41.060  30.073 -31.081  1.00  0.00
TER
ATOM   4491  O   WAT   899      42.467  27.287 -29.239  1.00  0.00
ATOM   4492  H1  WAT   899      43.049  26.532 -29.327  1.00  0.00
ATOM   4493  H2  WAT   899      42.643  27.818 -30.016  1.00  0.00
TER
ATOM   4494  O   WAT   900      33.584  22.447 -30.928  1.00  0.00
ATOM   4495  H1  WAT   900      33.490  21.829 -31.653  1.00  0.00
ATOM   4496  H2  WAT   900      33.004  23.174 -31.155  1.00  0.00
TER
ATOM   4497  O   WAT   901      36.350  21.004 -33.895  1.00  0.00
ATOM   4498  H1  WAT   901      35.902  21.027 -34.740  1.00  0.00
ATOM   4499  H2  WAT   901      35.717  20.606 -33.298  1.00  0.00
TER
ATOM   4500  O   WAT   902      39.092  27.631 -31.890  1.00  0.00
ATOM   4501  H1  WAT   902      39.212  27.035 -31.150  1.00  0.00
ATOM   4502  H2  WAT   902      39.952  27.668 -32.310  1.00  0.00
TER
ATOM   4503  O   WAT   903      41.431  28.185 -33.314  1.00  0.00
ATOM   4504  H1  WAT   903      40.905  28.709 -33.917  1.00  0.00
ATOM   4505  H2  WAT   903      41.774  28.818 -32.683  1.00  0.00
TER
ATOM   4506  O   WAT   904      35.859  24.173 -30.632  1.00  0.00
ATOM   4507  H1  WAT   904      36.449  23.865 -29.945  1.00  0.00
ATOM   4508  H2  WAT   904      35.041  23.701 -30.476  1.00  0.00
TER
ATOM   4509  O   WAT   905      40.679  23.790 -30.399  1.00  0.00
ATOM   4510  H1  WAT   905      39.990  23.128 -30.464  1.00  0.00
ATOM   4511  H2  WAT   905      41.399  23.344 -29.954  1.00  0.00
TER
ATOM   4512  O   WAT   906      30.225  28.532 -34.959  1.00  0.00
ATOM   4513  H1  WAT   906      30.592  28.445 -34.079  1.00  0.00
ATOM   4514  H2  WAT   906      29.656  27.769 -35.058  1.00  0.00
TER
ATOM   4515  O   WAT   907      45.025  27.000 -31.945  1.00  0.00
ATOM   4516  H1  WAT   907      44.794  26.772 -32.846  1.00  0.00
ATOM   4517  H2  WAT   907      45.286  27.920 -31.991  1.00  0.00
TER
ATOM   4518  O   WAT   908      29.776  25.443 -31.053  1.00  0.00
ATOM   4519  H1  WAT   908      28.882  25.409 -30.713  1.00  0.00
ATOM   4520  H2  WAT   908      30.316  25.641 -30.288  1.00  0.00
TER
ATOM   4521  O   WAT   909      43.464  22.226 -29.167  1.00  0.00
ATOM   4522  H1  WAT   909      44.341  22.234 -28.784  1.00  0.00
ATOM   4523  H2  WAT   909      43.476  21.489 -29.778  1.00  0.00
TER
ATOM   4524  O   WAT   910      44.910  26.079 -38.279  1.00  0.00
ATOM   4525  H1  WAT   910      45.434  25.585 -38.910  1.00  0.00
ATOM   4526  H2  WAT   910      45.496  26.214 -37.534  1.00  0.00
TER
ATOM   4527  O   WAT   911      45.089  26.163 -34.757  1.00  0.00
ATOM   4528  H1  WAT   911      44.139  26.129 -34.642  1.00  0.00
ATOM   4529  H2  WAT   911      45.270  27.073 -34.992  1.00  0.00
TER
ATOM   4530  O   WAT   912      30.280  19.718 -36.704  1.00  0.00
ATOM   4531  H1  WAT   912      30.928  19.167 -37.145  1.00  0.00
ATOM   4532  H2  WAT   912      30.700  19.972 -35.883  1.00  0.00
TER
ATOM   4533  O   WAT   913      44.175  19.912 -33.347  1.00  0.00
ATOM   4534  H1  WAT   913      44.813  20.525 -32.981  1.00  0.00
ATOM   4535  H2  WAT   913      44.323  19.948 -34.292  1.00  0.00
TER
ATOM   4536  O   WAT   914      30.033  19.873 -33.962  1.00  0.00
ATOM   4537  H1  WAT   914      29.685  20.330 -33.196  1.00  0.00
ATOM   4538  H2  WAT   914      29.702  18.979 -33.880  1.00  0.00
TER
ATOM   4539  O   WAT   915      37.546  21.064 -30.440  1.00  0.00
ATOM   4540  H1  WAT   915      37.485  21.657 -29.690  1.00  0.00
ATOM   4541  H2  WAT   915      38.486  20.957 -30.585  1.00  0.00
TER
ATOM   4542  O   WAT   916      40.183  20.721 -30.801  1.00  0.00
ATOM   4543  H1  WAT   916      40.797  21.039 -31.463  1.00  0.00
ATOM   4544  H2  WAT   916      40.728  20.236 -30.181  1.00  0.00
TER
ATOM   4545  O   WAT   917      30.706  19.401 -30.687  1.00  0.00
ATOM   4546  H1  WAT   917      31.254  19.220 -31.450  1.00  0.00
ATOM   4547  H2  WAT   917      30.771  18.610 -30.151  1.00  0.00
TER
ATOM   4548  O   WAT   918      40.924  19.285 -34.474  1.00  0.00
ATOM   4549  H1  WAT   918      40.050  19.618 -34.676  1.00  0.00
ATOM   4550  H2  WAT   918      40.815  18.812 -33.649  1.00  0.00
TER
ATOM   4551  O   WAT   919      41.831  21.492 -33.090  1.00  0.00
ATOM   4552  H1  WAT   919      41.503  20.677 -33.469  1.00  0.00
ATOM   4553  H2  WAT   919      42.780  21.449 -33.213  1.00  0.00
TER
ATOM   4554  O   WAT   920      38.672  20.202 -35.534  1.00  0.00
ATOM   4555  H1  WAT   920      37.889  20.676 -35.255  1.00  0.00
ATOM   4556  H2  WAT   920      38.378  19.297 -35.643  1.00  0.00
TER
ATOM   4557  O   WAT   921      43.224  20.904 -37.490  1.00  0.00
ATOM   4558  H1  WAT   921      43.665  20.848 -38.337  1.00  0.00
ATOM   4559  H2  WAT   921      42.955  21.820 -37.418  1.00  0.00
TER
ATOM   4560  O   WAT   922      41.060  19.284 -38.785  1.00  0.00
ATOM   4561  H1  WAT   922      41.663  19.857 -38.310  1.00  0.00
ATOM   4562  H2  WAT   922      40.319  19.848 -39.007  1.00  0.00
TER
ATOM   4563  O   WAT   923      34.708  20.049 -28.983  1.00  0.00
ATOM   4564  H1  WAT   923      34.426  20.552 -29.747  1.00  0.00
ATOM   4565  H2  WAT   923      35.090  19.251 -29.349  1.00  0.00
TER
ATOM   4566  O   WAT   924      41.309  19.464 -28.405  1.00  0.00
ATOM   4567  H1  WAT   924      41.196  19.783 -27.510  1.00  0.00
ATOM   4568  H2  WAT   924      42.126  19.865 -28.701  1.00  0.00
TER
ATOM   4569  O   WAT   925      40.215   8.709  35.830  1.00  0.00
ATOM   4570  H1  WAT   925      40.134   7.794  35.559  1.00  0.00
ATOM   4571  H2  WAT   925      39.801   9.206  35.124  1.00  0.00
TER
ATOM   4572  O   WAT   926      38.347  10.487  37.711  1.00  0.00
ATOM   4573  H1  WAT   926      37.571  10.007  38.001  1.00  0.00
ATOM   4574  H2  WAT   926      38.998   9.807  37.537  1.00  0.00
TER
ATOM   4575  O   WAT   927      42.367  14.893  36.491  1.00  0.00
ATOM   4576  H1  WAT   927      41.906  14.122  36.820  1.00  0.00
ATOM   4577  H2  WAT   927      43.180  14.919  36.996  1.00  0.00
TER
ATOM   4578  O   WAT   928      32.343  14.833  38.785  1.00  0.00
ATOM   4579  H1  WAT   928      32.646  13.943  38.606  1.00  0.00
ATOM   4580  H2  WAT   928      33.088  15.390  38.557  1.00  0.00
TER
ATOM   4581  O   WAT   929      30.773   5.759  32.373  1.00  0.00
ATOM   4582  H1  WAT   929      29.884   6.101  32.271  1.00  0.00
ATOM   4583  H2  WAT   929      31.057   5.559  31.481  1.00  0.00
TER
ATOM   4584  O   WAT   930      28.736   8.360  38.257  1.00  0.00
ATOM   4585  H1  WAT   930      29.307   7.592  38.257  1.00  0.00
ATOM   4586  H2  WAT   930      28.736   8.658  37.348  1.00  0.00
TER
ATOM   4587  O   WAT   931      38.594  17.179  36.111  1.00  0.00
ATOM   4588  H1  WAT   931      37.975  17.634  35.541  1.00  0.00
ATOM   4589  H2  WAT   931      39.449  17.334  35.710  1.00  0.00
TER
ATOM   4590  O   WAT   932      37.788  13.163  37.718  1.00  0.00
ATOM   4591  H1  WAT   932      37.718  12.222  37.557  1.00  0.00
ATOM   4592  H2  WAT   932      38.550  13.253  38.290  1.00  0.00
TER
ATOM   4593  O   WAT   933      38.818   5.970  37.945  1.00  0.00
ATOM   4594  H1  WAT   933      39.195   5.097  37.832  1.00  0.00
ATOM   4595  H2  WAT   933      38.720   6.305  37.054  1.00  0.00
TER
ATOM   4596  O   WAT   934      32.949   4.342  33.407  1.00  0.00
ATOM   4597  H1  WAT   934      33.055   5.242  33.714  1.00  0.00
ATOM   4598  H2  WAT   934      32.038   4.294  33.116  1.00  0.00
TER
ATOM   4599  O   WAT   935      42.601   3.465  34.878  1.00  0.00
ATOM   4600  H1  WAT   935      43.422   2.974  34.920  1.00  0.00
ATOM   4601  H2  WAT   935      42.634   4.054  35.631  1.00  0.00
TER
ATOM   4602  O   WAT   936      34.789   7.311  37.739  1.00  0.00
ATOM   4603  H1  WAT   936      35.297   7.809  38.380  1.00  0.00
ATOM   4604  H2  WAT   936      35.321   6.534  37.563  1.00  0.00
TER
ATOM   4605  O   WAT   937      39.460  12.063  33.505  1.00  0.00
ATOM   4606  H1  WAT   937      38.842  12.527  32.941  1.00  0.00
ATOM   4607  H2  WAT   937      39.972  12.755  33.922  1.00  0.00
TER
ATOM   4608  O   WAT   938      42.837   5.405  37.651  1.00  0.00
ATOM   4609  H1  WAT   938      42.132   5.693  38.231  1.00  0.00
ATOM   4610  H2  WAT   938      43.198   6.215  37.291  1.00  0.00
TER
ATOM   4611  O   WAT   939      28.828  12.748  30.879  1.00  0.00
ATOM   4612  H1  WAT   939      28.451  13.237  30.147  1.00  0.00
ATOM   4613  H2  WAT   939      29.086  13.421  31.509  1.00  0.00
TER
ATOM   4614  O   WAT   940      36.437   1.150  36.337  1.00  0.00
ATOM   4615  H1  WAT   940      36.745   0.595  35.621  1.00  0.00
ATOM   4616  H2  WAT   940      35.507   1.284  36.154  1.00  0.00
TER
ATOM   4617  O   WAT   941      41.989  16.867  38.628  1.00  0.00
ATOM   4618  H1  WAT   941      42.002  16.463  37.760  1.00  0.00
ATOM   4619  H2  WAT   941      41.436  17.641  38.524  1.00  0.00
TER
ATOM   4620  O   WAT   942      43.283  13.588  33.717  1.00  0.00
ATOM   4621  H1  WAT   942      43.173  12.646  33.842  1.00  0.00
ATOM   4622  H2  WAT   942      43.280  13.950  34.603  1.00  0.00
TER
ATOM   4623  O   WAT   943      38.825   9.215  33.073  1.00  0.00
ATOM   4624  H1  WAT   943      37.898   9.148  33.302  1.00  0.00
ATOM   4625  H2  WAT   943      38.978  10.153  32.959  1.00  0.00
TER
ATOM   4626  O   WAT   944      38.812   5.486  30.070  1.00  0.00
ATOM   4627  H1  WAT   944      37.873   5.648  30.155  1.00  0.00
ATOM   4628  H2  WAT   944      39.131   6.205  29.523  1.00  0.00
TER
ATOM   4629  O   WAT   945      42.855  10.777  33.577  1.00  0.00
ATOM   4630  H1  WAT   945      42.236  10.439  32.929  1.00  0.00
ATOM   4631  H2  WAT   945      42.838  10.133  34.285  1.00  0.00
TER
ATOM   4632  O   WAT   946      34.431   9.741  35.855  1.00  0.00
ATOM   4633  H1  WAT   946      34.027   9.029  35.360  1.00  0.00
ATOM   4634  H2  WAT   946      34.517   9.397  36.744  1.00  0.00
TER
ATOM   4635  O   WAT   947      34.899  13.428  38.019  1.00  0.00
ATOM   4636  H1  WAT   947      34.602  12.822  37.340  1.00  0.00
ATOM   4637  H2  WAT   947      35.849  13.466  37.908  1.00  0.00
TER
ATOM   4638  O   WAT   948      41.032  10.015  30.584  1.00  0.00
ATOM   4639  H1  WAT   948      41.471   9.178  30.438  1.00  0.00
ATOM   4640  H2  WAT   948      41.744  10.648  30.670  1.00  0.00
TER
ATOM   4641  O   WAT   949      39.141  14.955  34.552  1.00  0.00
ATOM   4642  H1  WAT   949      39.581  15.697  34.138  1.00  0.00
ATOM   4643  H2  WAT   949      39.080  15.198  35.476  1.00  0.00
TER
ATOM   4644  O   WAT   950      44.613   1.270  28.898  1.00  0.00
ATOM   4645  H1  WAT   950      44.301   1.362  29.798  1.00  0.00
ATOM   4646  H2  WAT   950      45.375   1.848  28.848  1.00  0.00
TER
ATOM   4647  O   WAT   951      31.132   8.636  33.356  1.00  0.00
ATOM   4648  H1  WAT   951      31.011   9.362  32.744  1.00  0.00
ATOM   4649  H2  WAT   951      30.822   7.866  32.879  1.00  0.00
TER
ATOM   4650  O   WAT   952      30.015  13.507  35.573  1.00  0.00
ATOM   4651  H1  WAT   952      29.608  13.649  34.719  1.00  0.00
ATOM   4652  H2  WAT   952      30.906  13.223  35.370  1.00  0.00
TER
ATOM   4653  O   WAT   953      41.808  17.942  31.908  1.00  0.00
ATOM   4654  H1  WAT   953      41.648  17.652  32.807  1.00  0.00
ATOM   4655  H2  WAT   953      41.643  17.166  31.373  1.00  0.00
TER
ATOM   4656  O   WAT   954      34.287  17.722  33.686  1.00  0.00
ATOM   4657  H1  WAT   954      34.111  16.805  33.472  1.00  0.00
ATOM   4658  H2  WAT   954      33.433  18.081  33.925  1.00  0.00
TER
ATOM   4659  O   WAT   955      41.511  15.451  30.468  1.00  0.00
ATOM   4660  H1  WAT   955      40.817  15.448  29.808  1.00  0.00
ATOM   4661  H2  WAT   955      42.253  15.027  30.038  1.00  0.00
TER
ATOM   4662  O   WAT   956      41.076  17.077  34.543  1.00  0.00
ATOM   4663  H1  WAT   956      41.531  16.296  34.857  1.00  0.00
ATOM   4664  H2  WAT   956      41.415  17.788  35.087  1.00  0.00
TER
ATOM   4665  O   WAT   957      33.598   1.979  36.738  1.00  0.00
ATOM   4666  H1  WAT   957      33.155   2.760  36.407  1.00  0.00
ATOM   4667  H2  WAT   957      34.156   2.302  37.445  1.00  0.00
TER
ATOM   4668  O   WAT   958      36.714   1.600  31.619  1.00  0.00
ATOM   4669  H1  WAT   958      36.089   1.596  32.344  1.00  0.00
ATOM   4670  H2  WAT   958      36.627   0.733  31.222  1.00  0.00
TER
ATOM   4671  O   WAT   959      35.636   2.524  38.597  1.00  0.00
ATOM   4672  H1  WAT   959      35.933   3.430  38.516  1.00  0.00
ATOM   4673  H2  WAT   959      36.184   2.036  37.983  1.00  0.00
TER
ATOM   4674  O   WAT   960      33.389   7.103  34.466  1.00  0.00
ATOM   4675  H1  WAT   960      33.163   6.886  35.371  1.00  0.00
ATOM   4676  H2  WAT   960      32.609   7.535  34.121  1.00  0.00
TER
ATOM   4677  O   WAT   961      40.619   7.109  33.065  1.00  0.00
ATOM   4678  H1  WAT   961      40.020   7.832  32.882  1.00  0.00
ATOM   4679  H2  WAT   961      41.167   7.047  32.283  1.00  0.00
TER
ATOM   4680  O   WAT   962      39.226   5.745  35.096  1.00  0.00
ATOM   4681  H1  WAT   962      39.619   6.062  34.283  1.00  0.00
ATOM   4682  H2  WAT   962      39.587   4.866  35.210  1.00  0.00
TER
ATOM   4683  O   WAT   963      28.262   2.335  37.319  1.00  0.00
ATOM   4684  H1  WAT   963      27.973   2.906  38.031  1.00  0.00
ATOM   4685  H2  WAT   963      29.007   1.856  37.682  1.00  0.00
TER
ATOM   4686  O   WAT   964      28.449   6.277  28.529  1.00  0.00
ATOM   4687  H1  WAT   964      28.367   7.220  28.670  1.00  0.00
ATOM   4688  H2  WAT   964      28.097   6.135  27.650  1.00  0.00
TER
ATOM   4689  O   WAT   965      36.249   5.011  37.596  1.00  0.00
ATOM   4690  H1  WAT   965      36.252   4.570  36.746  1.00  0.00
ATOM   4691  H2  WAT   965      37.144   5.333  37.703  1.00  0.00
TER
ATOM   4692  O   WAT   966      32.099   4.894  36.555  1.00  0.00
ATOM   4693  H1  WAT   966      31.759   5.371  37.312  1.00  0.00
ATOM   4694  H2  WAT   966      31.337   4.440  36.196  1.00  0.00
TER
ATOM   4695  O   WAT   967      36.311   6.012  30.587  1.00  0.00
ATOM   4696  H1  WAT   967      36.432   5.971  31.535  1.00  0.00
ATOM   4697  H2  WAT   967      35.926   6.875  30.431  1.00  0.00
TER
ATOM   4698  O   WAT   968      35.323   8.323  29.985  1.00  0.00
ATOM   4699  H1  WAT   968      34.755   7.874  29.359  1.00  0.00
ATOM   4700  H2  WAT   968      36.032   8.682  29.452  1.00  0.00
TER
ATOM   4701  O   WAT   969      29.414   3.816  35.472  1.00  0.00
ATOM   4702  H1  WAT   969      29.128   3.451  36.310  1.00  0.00
ATOM   4703  H2  WAT   969      29.352   3.084  34.858  1.00  0.00
TER
ATOM   4704  O   WAT   970      32.868  12.318  32.258  1.00  0.00
ATOM   4705  H1  WAT   970      32.094  11.778  32.098  1.00  0.00
ATOM   4706  H2  WAT   970      33.597  11.799  31.919  1.00  0.00
TER
ATOM   4707  O   WAT   971      43.627  11.315  38.050  1.00  0.00
ATOM   4708  H1  WAT   971      44.346  11.810  37.660  1.00  0.00
ATOM   4709  H2  WAT   971      43.425  10.637  37.406  1.00  0.00
TER
ATOM   4710  O   WAT   972      39.088   2.709  32.193  1.00  0.00
ATOM   4711  H1  WAT   972      38.274   2.210  32.118  1.00  0.00
ATOM   4712  H2  WAT   972      38.894   3.549  31.777  1.00  0.00
TER
ATOM   4713  O   WAT   973      41.802   7.081  30.489  1.00  0.00
ATOM   4714  H1  WAT   973      42.690   7.392  30.315  1.00  0.00
ATOM   4715  H2  WAT   973      41.773   6.208  30.098  1.00  0.00
TER
ATOM   4716  O   WAT   974      32.912  11.986  35.896  1.00  0.00
ATOM   4717  H1  WAT   974      33.429  11.183  35.841  1.00  0.00
ATOM   4718  H2  WAT   974      32.460  11.924  36.737  1.00  0.00
TER
ATOM   4719  O   WAT   975      37.798  13.253  31.168  1.00  0.00
ATOM   4720  H1  WAT   975      38.140  13.997  30.673  1.00  0.00
ATOM   4721  H2  WAT   975      36.970  13.566  31.531  1.00  0.00
TER
ATOM   4722  O   WAT   976      44.074   8.392  29.957  1.00  0.00
ATOM   4723  H1  WAT   976      43.990   8.823  29.107  1.00  0.00
ATOM   4724  H2  WAT   976      44.793   8.852  30.390  1.00  0.00
TER
ATOM   4725  O   WAT   977      45.103  15.246  32.686  1.00  0.00
ATOM   4726  H1  WAT   977      44.460  14.592  32.960  1.00  0.00
ATOM   4727  H2  WAT   977      44.716  15.652  31.910  1.00  0.00
TER
ATOM   4728  O   WAT   978      40.681  12.575  36.533  1.00  0.00
ATOM   4729  H1  WAT   978      41.034  11.977  35.873  1.00  0.00
ATOM   4730  H2  WAT   978      39.797  12.249  36.704  1.00  0.00
TER
ATOM   4731  O   WAT   979      36.768  13.334  33.940  1.00  0.00
ATOM   4732  H1  WAT   979      37.455  13.881  34.321  1.00  0.00
ATOM   4733  H2  WAT   979      35.981  13.878  33.975  1.00  0.00
TER
ATOM   4734  O   WAT   980      28.907   8.952  29.432  1.00  0.00
ATOM   4735  H1  WAT   980      29.776   9.234  29.715  1.00  0.00
ATOM   4736  H2  WAT   980      28.416   9.765  29.316  1.00  0.00
TER
ATOM   4737  O   WAT   981      36.070  10.339  33.552  1.00  0.00
ATOM   4738  H1  WAT   981      36.527  11.150  33.778  1.00  0.00
ATOM   4739  H2  WAT   981      35.719  10.021  34.384  1.00  0.00
TER
ATOM   4740  O   WAT   982      31.971   0.683  34.025  1.00  0.00
ATOM   4741  H1  WAT   982      31.843   0.675  34.973  1.00  0.00
ATOM   4742  H2  WAT   982      31.148   1.021  33.674  1.00  0.00
TER
ATOM   4743  O   WAT   983      43.492  14.138  29.223  1.00  0.00
ATOM   4744  H1  WAT   983      43.266  13.421  29.816  1.00  0.00
ATOM   4745  H2  WAT   983      43.102  13.889  28.385  1.00  0.00
TER
ATOM   4746  O   WAT   984      29.274  18.164  29.998  1.00  0.00
ATOM   4747  H1  WAT   984      29.634  18.763  29.343  1.00  0.00
ATOM   4748  H2  WAT   984      29.133  18.710  30.771  1.00  0.00
TER
ATOM   4749  O   WAT   985      43.074  12.055  30.885  1.00  0.00
ATOM   4750  H1  WAT   985      42.786  12.516  31.672  1.00  0.00
ATOM   4751  H2  WAT   985      43.869  11.595  31.153  1.00  0.00
TER
ATOM   4752  O   WAT   986      35.291  15.548  30.815  1.00  0.00
ATOM   4753  H1  WAT   986      35.282  16.280  30.200  1.00  0.00
ATOM   4754  H2  WAT   986      34.371  15.301  30.908  1.00  0.00
TER
ATOM   4755  O   WAT   987      30.891  10.769  31.560  1.00  0.00
ATOM   4756  H1  WAT   987      30.284  11.509  31.569  1.00  0.00
ATOM   4757  H2  WAT   987      31.366  10.859  30.734  1.00  0.00
TER
ATOM   4758  O   WAT   988      43.831   3.890  32.044  1.00  0.00
ATOM   4759  H1  WAT   988      43.202   3.994  31.330  1.00  0.00
ATOM   4760  H2  WAT   988      43.336   4.109  32.834  1.00  0.00
TER
ATOM   4761  O   WAT   989      38.277  15.610  29.478  1.00  0.00
ATOM   4762  H1  WAT   989      38.378  15.407  28.548  1.00  0.00
ATOM   4763  H2  WAT   989      37.377  15.356  29.682  1.00  0.00
TER
ATOM   4764  O   WAT   990      35.799   6.168  33.460  1.00  0.00
ATOM   4765  H1  WAT   990      35.091   6.637  33.901  1.00  0.00
ATOM   4766  H2  WAT   990      36.084   5.511  34.095  1.00  0.00
TER
ATOM   4767  O   WAT   991      39.831   2.893  34.900  1.00  0.00
ATOM   4768  H1  WAT   991      39.708   2.912  33.951  1.00  0.00
ATOM   4769  H2  WAT   991      40.779   2.941  35.019  1.00  0.00
TER
ATOM   4770  O   WAT   992      36.919  18.129  34.172  1.00  0.00
ATOM   4771  H1  WAT   992      37.173  18.091  33.250  1.00  0.00
ATOM   4772  H2  WAT   992      35.970  18.002  34.165  1.00  0.00
TER
ATOM   4773  O   WAT   993      34.003   4.477  30.835  1.00  0.00
ATOM   4774  H1  WAT   993      34.852   4.914  30.769  1.00  0.00
ATOM   4775  H2  WAT   993      33.636   4.789  31.662  1.00  0.00
TER
ATOM   4776  O   WAT   994      42.924   9.048  35.748  1.00  0.00
ATOM   4777  H1  WAT   994      41.983   9.063  35.923  1.00  0.00
ATOM   4778  H2  WAT   994      43.238   8.262  36.194  1.00  0.00
TER
ATOM   4779  O   WAT   995      32.902  10.730  29.309  1.00  0.00
ATOM   4780  H1  WAT   995      33.668  10.618  29.871  1.00  0.00
ATOM   4781  H2  WAT   995      32.979  10.034  28.656  1.00  0.00
TER
ATOM   4782  O   WAT   996      31.597   8.163  29.992  1.00  0.00
ATOM   4783  H1  WAT   996      31.677   7.215  30.104  1.00  0.00
ATOM   4784  H2  WAT   996      32.489   8.493  30.098  1.00  0.00
TER
ATOM   4785  O   WAT   997      44.926  16.219  37.424  1.00  0.00
ATOM   4786  H1  WAT   997      45.051  17.042  37.896  1.00  0.00
ATOM   4787  H2  WAT   997      45.793  16.008  37.076  1.00  0.00
TER
ATOM   4788  O   WAT   998      32.398  18.312  37.095  1.00  0.00
ATOM   4789  H1  WAT   998      33.134  17.764  37.366  1.00  0.00
ATOM   4790  H2  WAT   998      32.782  19.178  36.956  1.00  0.00
TER
ATOM   4791  O   WAT   999      29.283  14.380  32.970  1.00  0.00
ATOM   4792  H1  WAT   999      28.357  14.622  32.960  1.00  0.00
ATOM   4793  H2  WAT   999      29.748  15.207  32.848  1.00  0.00
TER
ATOM   4794  O   WAT  1000      35.508  17.485  28.918  1.00  0.00
ATOM   4795  H1  WAT  1000      36.301  17.774  28.466  1.00  0.00
ATOM   4796  H2  WAT  1000      34.989  17.054  28.239  1.00  0.00
TER
ATOM   4797  O   WAT  1001      44.561  16.712  30.342  1.00  0.00
ATOM   4798  H1  WAT  1001      44.276  16.299  29.527  1.00  0.00
ATOM   4799  H2  WAT  1001      44.363  17.641  30.222  1.00  0.00
TER
ATOM   4800  O   WAT  1002      36.026  12.706  28.782  1.00  0.00
ATOM   4801  H1  WAT  1002      35.921  12.091  29.508  1.00  0.00
ATOM   4802  H2  WAT  1002      35.859  12.182  27.998  1.00  0.00
TER
ATOM   4803  O   WAT  1003      39.266  11.768  29.386  1.00  0.00
ATOM   4804  H1  WAT  1003      38.717  12.214  30.031  1.00  0.00
ATOM   4805  H2  WAT  1003      39.888  11.262  29.910  1.00  0.00
TER
ATOM   4806  O   WAT  1004      34.934  10.727  31.283  1.00  0.00
ATOM   4807  H1  WAT  1004      35.356  10.561  32.126  1.00  0.00
ATOM   4808  H2  WAT  1004      35.059   9.917  30.788  1.00  0.00
TER
ATOM   4809  O   WAT  1005      37.447   9.750  28.531  1.00  0.00
ATOM   4810  H1  WAT  1005      37.967   9.035  28.165  1.00  0.00
ATOM   4811  H2  WAT  1005      38.093  10.389  28.831  1.00  0.00
TER
ATOM   4812  O   WAT  1006      33.830   6.800  28.229  1.00  0.00
ATOM   4813  H1  WAT  1006      33.629   5.937  28.590  1.00  0.00
ATOM   4814  H2  WAT  1006      33.659   6.713  27.291  1.00  0.00
TER
ATOM   4815  O   WAT  1007      41.309   1.611  30.757  1.00  0.00
ATOM   4816  H1  WAT  1007      41.589   0.768  31.113  1.00  0.00
ATOM   4817  H2  WAT  1007      40.535   1.843  31.271  1.00  0.00
TER
ATOM   4818  O   WAT  1008      32.628   3.900  28.216  1.00  0.00
ATOM   4819  H1  WAT  1008      32.931   3.907  27.308  1.00  0.00
ATOM   4820  H2  WAT  1008      33.367   3.550  28.713  1.00  0.00
TER
ATOM   4821  O   WAT  1009      35.847   2.843  29.202  1.00  0.00
ATOM   4822  H1  WAT  1009      35.499   2.166  28.622  1.00  0.00
ATOM   4823  H2  WAT  1009      36.048   2.382  30.016  1.00  0.00
TER
ATOM   4824  O   WAT  1010      38.011  17.832  30.821  1.00  0.00
ATOM   4825  H1  WAT  1010      38.907  18.170  30.843  1.00  0.00
ATOM   4826  H2  WAT  1010      38.043  17.110  30.193  1.00  0.00
TER
ATOM   4827  O   WAT  1011      31.651  13.204  29.049  1.00  0.00
ATOM   4828  H1  WAT  1011      32.089  13.747  29.705  1.00  0.00
ATOM   4829  H2  WAT  1011      32.136  12.379  29.059  1.00  0.00
TER
ATOM   4830  O   WAT  1012      28.866  15.993  36.502  1.00  0.00
ATOM   4831  H1  WAT  1012      29.196  15.125  36.269  1.00  0.00
ATOM   4832  H2  WAT  1012      29.295  16.199  37.332  1.00  0.00
TER
ATOM   4833  O   WAT  1013      33.462  14.324  34.162  1.00  0.00
ATOM   4834  H1  WAT  1013      33.161  14.201  35.062  1.00  0.00
ATOM   4835  H2  WAT  1013      33.356  13.465  33.753  1.00  0.00
TER
ATOM   4836  O   WAT  1014      29.187   9.372  35.599  1.00  0.00
ATOM   4837  H1  WAT  1014      28.532   9.103  34.955  1.00  0.00
ATOM   4838  H2  WAT  1014      30.025   9.263  35.149  1.00  0.00
TER
ATOM   4839  O   WAT  1015      42.136   4.166  29.820  1.00  0.00
ATOM   4840  H1  WAT  1015      42.555   3.979  28.980  1.00  0.00
ATOM   4841  H2  WAT  1015      41.830   3.314  30.131  1.00  0.00
TER
ATOM   4842  O   WAT  1016      45.635   9.079  33.518  1.00  0.00
ATOM   4843  H1  WAT  1016      45.259   8.312  33.086  1.00  0.00
ATOM   4844  H2  WAT  1016      44.905   9.461  34.005  1.00  0.00
TER
ATOM   4845  O   WAT  1017      28.401   6.582  31.541  1.00  0.00
ATOM   4846  H1  WAT  1017      27.497   6.845  31.366  1.00  0.00
ATOM   4847  H2  WAT  1017      28.885   6.853  30.761  1.00  0.00
TER
ATOM   4848  O   WAT  1018      44.910   7.305  36.819  1.00  0.00
ATOM   4849  H1  WAT  1018      45.434   6.811  36.188  1.00  0.00
ATOM   4850  H2  WAT  1018      45.496   7.440  37.563  1.00  0.00
TER
ATOM   4851  O   WAT  1019      30.944   5.639  29.451  1.00  0.00
ATOM   4852  H1  WAT  1019      31.653   5.217  28.965  1.00  0.00
ATOM   4853  H2  WAT  1019      30.228   5.706  28.819  1.00  0.00
TER
ATOM   4854  O   WAT  1020      30.591   1.693  28.491  1.00  0.00
ATOM   4855  H1  WAT  1020      31.314   2.234  28.809  1.00  0.00
ATOM   4856  H2  WAT  1020      30.863   1.419  27.615  1.00  0.00
TER
ATOM   4857  O   WAT  1021      44.400   6.562  32.758  1.00  0.00
ATOM   4858  H1  WAT  1021      44.896   6.329  33.543  1.00  0.00
ATOM   4859  H2  WAT  1021      44.202   5.723  32.342  1.00  0.00
TER
ATOM   4860  O   WAT  1022      43.734  17.839  35.152  1.00  0.00
ATOM   4861  H1  WAT  1022      44.330  17.517  34.475  1.00  0.00
ATOM   4862  H2  WAT  1022      43.991  17.366  35.943  1.00  0.00
TER
ATOM   4863  O   WAT  1023      34.714  16.797  38.156  1.00  0.00
ATOM   4864  H1  WAT  1023      35.231  16.186  37.631  1.00  0.00
ATOM   4865  H2  WAT  1023      35.364  17.300  38.648  1.00  0.00
TER
ATOM   4866  O   WAT  1024      43.224   2.130  37.608  1.00  0.00
ATOM   4867  H1  WAT  1024      43.665   2.074  36.760  1.00  0.00
ATOM   4868  H2  WAT  1024      42.955   3.045  37.679  1.00  0.00
TER
ATOM   4869  O   WAT  1025      29.393  17.900  34.581  1.00  0.00
ATOM   4870  H1  WAT  1025      29.225  17.267  35.279  1.00  0.00
ATOM   4871  H2  WAT  1025      28.526  18.106  34.231  1.00  0.00
TER
ATOM   4872  O   WAT  1026      30.016   1.732  32.084  1.00  0.00
ATOM   4873  H1  WAT  1026      30.774   1.845  31.511  1.00  0.00
ATOM   4874  H2  WAT  1026      29.553   2.569  32.039  1.00  0.00
TER
ATOM   4875  O   WAT  1027      36.557   3.846  35.075  1.00  0.00
ATOM   4876  H1  WAT  1027      35.745   3.472  34.734  1.00  0.00
ATOM   4877  H2  WAT  1027      37.061   3.090  35.377  1.00  0.00
TER
ATOM   4878  O   WAT  1028      41.060   0.510  36.313  1.00  0.00
ATOM   4879  H1  WAT  1028      41.663   1.082  36.788  1.00  0.00
ATOM   4880  H2  WAT  1028      40.319   1.074  36.090  1.00  0.00
TER
ATOM   4881  O   WAT  1029      44.203   0.912  31.587  1.00  0.00
ATOM   4882  H1  WAT  1029      44.398   1.811  31.854  1.00  0.00
ATOM   4883  H2  WAT  1029      43.416   0.681  32.080  1.00  0.00
TER
ATOM   4884  O   WAT  1030      30.999  16.594  32.026  1.00  0.00
ATOM   4885  H1  WAT  1030      30.474  16.974  31.322  1.00  0.00
ATOM   4886  H2  WAT  1030      30.924  17.219  32.747  1.00  0.00
TER
ATOM   4887  O   WAT  1031      32.388   2.258  30.625  1.00  0.00
ATOM   4888  H1  WAT  1031      32.918   1.471  30.495  1.00  0.00
ATOM   4889  H2  WAT  1031      33.021   2.937  30.858  1.00  0.00
TER
ATOM   4890  O   WAT  1032      34.582   1.996  33.679  1.00  0.00
ATOM   4891  H1  WAT  1032      33.952   1.295  33.846  1.00  0.00
ATOM   4892  H2  WAT  1032      34.043   2.756  33.462  1.00  0.00
TER
ATOM   4893  O   WAT  1033      33.598  18.542  30.901  1.00  0.00
ATOM   4894  H1  WAT  1033      34.330  18.258  30.353  1.00  0.00
ATOM   4895  H2  WAT  1033      33.858  18.303  31.791  1.00  0.00
TER
ATOM   4896  O   WAT  1034      32.760  14.658  30.906  1.00  0.00
ATOM   4897  H1  WAT  1034      32.131  15.127  31.454  1.00  0.00
ATOM   4898  H2  WAT  1034      32.875  13.813  31.340  1.00  0.00
TER
ATOM   4899  O   WAT  1035      40.215   8.709  17.056  1.00  0.00
ATOM   4900  H1  WAT  1035      40.134   7.794  16.785  1.00  0.00
ATOM   4901  H2  WAT  1035      39.801   9.206  16.350  1.00  0.00
TER
ATOM   4902  O   WAT  1036      38.347  10.487  18.937  1.00  0.00
ATOM   4903  H1  WAT  1036      37.571  10.007  19.227  1.00  0.00
ATOM   4904  H2  WAT  1036      38.998   9.807  18.762  1.00  0.00
TER
ATOM   4905  O   WAT  1037      32.363  10.799  19.814  1.00  0.00
ATOM   4906  H1  WAT  1037      31.532  10.544  20.214  1.00  0.00
ATOM   4907  H2  WAT  1037      32.971  10.870  20.550  1.00  0.00
TER
ATOM   4908  O   WAT  1038      42.367  14.893  17.717  1.00  0.00
ATOM   4909  H1  WAT  1038      41.906  14.122  18.045  1.00  0.00
ATOM   4910  H2  WAT  1038      43.180  14.919  18.222  1.00  0.00
TER
ATOM   4911  O   WAT  1039      32.343  14.833  20.010  1.00  0.00
ATOM   4912  H1  WAT  1039      32.646  13.943  19.831  1.00  0.00
ATOM   4913  H2  WAT  1039      33.088  15.390  19.782  1.00  0.00
TER
ATOM   4914  O   WAT  1040      30.773   5.759  13.599  1.00  0.00
ATOM   4915  H1  WAT  1040      29.884   6.101  13.497  1.00  0.00
ATOM   4916  H2  WAT  1040      31.057   5.559  12.707  1.00  0.00
TER
ATOM   4917  O   WAT  1041      28.736   8.360  19.483  1.00  0.00
ATOM   4918  H1  WAT  1041      29.307   7.592  19.483  1.00  0.00
ATOM   4919  H2  WAT  1041      28.736   8.658  18.573  1.00  0.00
TER
ATOM   4920  O   WAT  1042      38.594  17.179  17.337  1.00  0.00
ATOM   4921  H1  WAT  1042      37.975  17.634  16.767  1.00  0.00
ATOM   4922  H2  WAT  1042      39.449  17.334  16.936  1.00  0.00
TER
ATOM   4923  O   WAT  1043      37.788  13.163  18.944  1.00  0.00
ATOM   4924  H1  WAT  1043      37.718  12.222  18.783  1.00  0.00
ATOM   4925  H2  WAT  1043      38.550  13.253  19.516  1.00  0.00
TER
ATOM   4926  O   WAT  1044      29.978   3.768  21.269  1.00  0.00
ATOM   4927  H1  WAT  1044      29.799   2.871  21.550  1.00  0.00
ATOM   4928  H2  WAT  1044      29.576   4.315  21.944  1.00  0.00
TER
ATOM   4929  O   WAT  1045      38.818   5.970  19.171  1.00  0.00
ATOM   4930  H1  WAT  1045      39.195   5.097  19.058  1.00  0.00
ATOM   4931  H2  WAT  1045      38.720   6.305  18.280  1.00  0.00
TER
ATOM   4932  O   WAT  1046      32.949   4.342  14.632  1.00  0.00
ATOM   4933  H1  WAT  1046      33.055   5.242  14.939  1.00  0.00
ATOM   4934  H2  WAT  1046      32.038   4.294  14.342  1.00  0.00
TER
ATOM   4935  O   WAT  1047      42.601   3.465  16.104  1.00  0.00
ATOM   4936  H1  WAT  1047      43.422   2.974  16.146  1.00  0.00
ATOM   4937  H2  WAT  1047      42.634   4.054  16.857  1.00  0.00
TER
ATOM   4938  O   WAT  1048      30.597   6.264  19.878  1.00  0.00
ATOM   4939  H1  WAT  1048      31.278   6.528  20.496  1.00  0.00
ATOM   4940  H2  WAT  1048      30.282   5.424  20.211  1.00  0.00
TER
ATOM   4941  O   WAT  1049      34.789   7.311  18.965  1.00  0.00
ATOM   4942  H1  WAT  1049      35.297   7.809  19.605  1.00  0.00
ATOM   4943  H2  WAT  1049      35.321   6.534  18.789  1.00  0.00
TER
ATOM   4944  O   WAT  1050      33.073   1.951  23.231  1.00  0.00
ATOM   4945  H1  WAT  1050      33.075   2.468  22.426  1.00  0.00
ATOM   4946  H2  WAT  1050      32.243   1.474  23.208  1.00  0.00
TER
ATOM   4947  O   WAT  1051      39.460  12.063  14.730  1.00  0.00
ATOM   4948  H1  WAT  1051      38.842  12.527  14.167  1.00  0.00
ATOM   4949  H2  WAT  1051      39.972  12.755  15.147  1.00  0.00
TER
ATOM   4950  O   WAT  1052      34.323  11.590  21.409  1.00  0.00
ATOM   4951  H1  WAT  1052      33.990  12.217  22.051  1.00  0.00
ATOM   4952  H2  WAT  1052      34.500  12.116  20.629  1.00  0.00
TER
ATOM   4953  O   WAT  1053      42.837   5.405  18.876  1.00  0.00
ATOM   4954  H1  WAT  1053      42.132   5.693  19.457  1.00  0.00
ATOM   4955  H2  WAT  1053      43.198   6.215  18.516  1.00  0.00
TER
ATOM   4956  O   WAT  1054      32.755   3.662  21.238  1.00  0.00
ATOM   4957  H1  WAT  1054      33.096   4.506  20.944  1.00  0.00
ATOM   4958  H2  WAT  1054      31.816   3.810  21.355  1.00  0.00
TER
ATOM   4959  O   WAT  1055      33.535  13.558  23.224  1.00  0.00
ATOM   4960  H1  WAT  1055      34.153  14.233  22.942  1.00  0.00
ATOM   4961  H2  WAT  1055      32.675  13.967  23.132  1.00  0.00
TER
ATOM   4962  O   WAT  1056      28.828  12.748  12.104  1.00  0.00
ATOM   4963  H1  WAT  1056      28.451  13.237  11.373  1.00  0.00
ATOM   4964  H2  WAT  1056      29.086  13.421  12.735  1.00  0.00
TER
ATOM   4965  O   WAT  1057      44.453  15.022  21.139  1.00  0.00
ATOM   4966  H1  WAT  1057      43.769  15.692  21.131  1.00  0.00
ATOM   4967  H2  WAT  1057      44.992  15.220  20.374  1.00  0.00
TER
ATOM   4968  O   WAT  1058      36.437   1.150  17.563  1.00  0.00
ATOM   4969  H1  WAT  1058      36.745   0.595  16.846  1.00  0.00
ATOM   4970  H2  WAT  1058      35.507   1.284  17.380  1.00  0.00
TER
ATOM   4971  O   WAT  1059      41.989  16.867  19.854  1.00  0.00
ATOM   4972  H1  WAT  1059      42.002  16.463  18.986  1.00  0.00
ATOM   4973  H2  WAT  1059      41.436  17.641  19.750  1.00  0.00
TER
ATOM   4974  O   WAT  1060      43.283  13.588  14.943  1.00  0.00
ATOM   4975  H1  WAT  1060      43.173  12.646  15.068  1.00  0.00
ATOM   4976  H2  WAT  1060      43.280  13.950  15.829  1.00  0.00
TER
ATOM   4977  O   WAT  1061      41.387  11.770  21.182  1.00  0.00
ATOM   4978  H1  WAT  1061      41.804  11.556  20.347  1.00  0.00
ATOM   4979  H2  WAT  1061      42.111  12.027  21.753  1.00  0.00
TER
ATOM   4980  O   WAT  1062      38.825   9.215  14.299  1.00  0.00
ATOM   4981  H1  WAT  1062      37.898   9.148  14.528  1.00  0.00
ATOM   4982  H2  WAT  1062      38.978  10.153  14.184  1.00  0.00
TER
ATOM   4983  O   WAT  1063      38.812   5.486  11.296  1.00  0.00
ATOM   4984  H1  WAT  1063      37.873   5.648  11.381  1.00  0.00
ATOM   4985  H2  WAT  1063      39.131   6.205  10.749  1.00  0.00
TER
ATOM   4986  O   WAT  1064      42.855  10.777  14.802  1.00  0.00
ATOM   4987  H1  WAT  1064      42.236  10.439  14.155  1.00  0.00
ATOM   4988  H2  WAT  1064      42.838  10.133  15.510  1.00  0.00
TER
ATOM   4989  O   WAT  1065      42.298   6.955  22.219  1.00  0.00
ATOM   4990  H1  WAT  1065      41.885   7.781  22.473  1.00  0.00
ATOM   4991  H2  WAT  1065      41.565   6.370  22.027  1.00  0.00
TER
ATOM   4992  O   WAT  1066      34.431   9.741  17.081  1.00  0.00
ATOM   4993  H1  WAT  1066      34.027   9.029  16.585  1.00  0.00
ATOM   4994  H2  WAT  1066      34.517   9.397  17.970  1.00  0.00
TER
ATOM   4995  O   WAT  1067      34.899  13.428  19.245  1.00  0.00
ATOM   4996  H1  WAT  1067      34.602  12.822  18.565  1.00  0.00
ATOM   4997  H2  WAT  1067      35.849  13.466  19.134  1.00  0.00
TER
ATOM   4998  O   WAT  1068      33.144   6.516  20.861  1.00  0.00
ATOM   4999  H1  WAT  1068      33.695   6.625  20.086  1.00  0.00
ATOM   5000  H2  WAT  1068      33.658   6.889  21.576  1.00  0.00
TER
ATOM   5001  O   WAT  1069      42.988  17.001  22.907  1.00  0.00
ATOM   5002  H1  WAT  1069      42.511  17.808  22.714  1.00  0.00
ATOM   5003  H2  WAT  1069      42.304  16.349  23.060  1.00  0.00
TER
ATOM   5004  O   WAT  1070      33.991  13.166  25.895  1.00  0.00
ATOM   5005  H1  WAT  1070      33.094  13.390  26.143  1.00  0.00
ATOM   5006  H2  WAT  1070      34.016  13.290  24.947  1.00  0.00
TER
ATOM   5007  O   WAT  1071      41.032  10.015  11.810  1.00  0.00
ATOM   5008  H1  WAT  1071      41.471   9.178  11.663  1.00  0.00
ATOM   5009  H2  WAT  1071      41.744  10.648  11.896  1.00  0.00
TER
ATOM   5010  O   WAT  1072      32.818  10.037  24.471  1.00  0.00
ATOM   5011  H1  WAT  1072      32.679  10.910  24.840  1.00  0.00
ATOM   5012  H2  WAT  1072      31.936   9.695  24.326  1.00  0.00
TER
ATOM   5013  O   WAT  1073      39.141  14.955  15.778  1.00  0.00
ATOM   5014  H1  WAT  1073      39.581  15.697  15.363  1.00  0.00
ATOM   5015  H2  WAT  1073      39.080  15.198  16.702  1.00  0.00
TER
ATOM   5016  O   WAT  1074      34.616  15.980  26.680  1.00  0.00
ATOM   5017  H1  WAT  1074      34.588  16.384  25.813  1.00  0.00
ATOM   5018  H2  WAT  1074      34.453  15.051  26.517  1.00  0.00
TER
ATOM   5019  O   WAT  1075      44.613   1.270  10.124  1.00  0.00
ATOM   5020  H1  WAT  1075      44.301   1.362  11.024  1.00  0.00
ATOM   5021  H2  WAT  1075      45.375   1.848  10.073  1.00  0.00
TER
ATOM   5022  O   WAT  1076      31.132   8.636  14.581  1.00  0.00
ATOM   5023  H1  WAT  1076      31.011   9.362  13.970  1.00  0.00
ATOM   5024  H2  WAT  1076      30.822   7.866  14.104  1.00  0.00
TER
ATOM   5025  O   WAT  1077      28.770  11.807  20.388  1.00  0.00
ATOM   5026  H1  WAT  1077      28.848  11.942  19.444  1.00  0.00
ATOM   5027  H2  WAT  1077      29.384  11.099  20.581  1.00  0.00
TER
ATOM   5028  O   WAT  1078      30.015  13.507  16.799  1.00  0.00
ATOM   5029  H1  WAT  1078      29.608  13.649  15.944  1.00  0.00
ATOM   5030  H2  WAT  1078      30.906  13.223  16.596  1.00  0.00
TER
ATOM   5031  O   WAT  1079      39.833  17.656  23.706  1.00  0.00
ATOM   5032  H1  WAT  1079      40.347  17.567  24.508  1.00  0.00
ATOM   5033  H2  WAT  1079      38.990  18.002  23.998  1.00  0.00
TER
ATOM   5034  O   WAT  1080      41.808  17.942  13.134  1.00  0.00
ATOM   5035  H1  WAT  1080      41.648  17.652  14.032  1.00  0.00
ATOM   5036  H2  WAT  1080      41.643  17.166  12.599  1.00  0.00
TER
ATOM   5037  O   WAT  1081      34.287  17.722  14.911  1.00  0.00
ATOM   5038  H1  WAT  1081      34.111  16.805  14.698  1.00  0.00
ATOM   5039  H2  WAT  1081      33.433  18.081  15.151  1.00  0.00
TER
ATOM   5040  O   WAT  1082      41.511  15.451  11.694  1.00  0.00
ATOM   5041  H1  WAT  1082      40.817  15.448  11.034  1.00  0.00
ATOM   5042  H2  WAT  1082      42.253  15.027  11.263  1.00  0.00
TER
ATOM   5043  O   WAT  1083      41.076  17.077  15.769  1.00  0.00
ATOM   5044  H1  WAT  1083      41.531  16.296  16.083  1.00  0.00
ATOM   5045  H2  WAT  1083      41.415  17.788  16.313  1.00  0.00
TER
ATOM   5046  O   WAT  1084      45.823   6.007  26.101  1.00  0.00
ATOM   5047  H1  WAT  1084      45.208   6.515  25.573  1.00  0.00
ATOM   5048  H2  WAT  1084      45.503   5.107  26.044  1.00  0.00
TER
ATOM   5049  O   WAT  1085      28.826  12.849  22.928  1.00  0.00
ATOM   5050  H1  WAT  1085      28.989  12.379  22.110  1.00  0.00
ATOM   5051  H2  WAT  1085      29.291  12.341  23.593  1.00  0.00
TER
ATOM   5052  O   WAT  1086      33.598   1.979  17.964  1.00  0.00
ATOM   5053  H1  WAT  1086      33.155   2.760  17.632  1.00  0.00
ATOM   5054  H2  WAT  1086      34.156   2.302  18.671  1.00  0.00
TER
ATOM   5055  O   WAT  1087      37.885   4.846  23.567  1.00  0.00
ATOM   5056  H1  WAT  1087      37.423   5.054  24.379  1.00  0.00
ATOM   5057  H2  WAT  1087      37.483   4.032  23.264  1.00  0.00
TER
ATOM   5058  O   WAT  1088      42.885   6.067  24.697  1.00  0.00
ATOM   5059  H1  WAT  1088      42.035   5.768  25.018  1.00  0.00
ATOM   5060  H2  WAT  1088      42.726   6.311  23.785  1.00  0.00
TER
ATOM   5061  O   WAT  1089      39.980   7.567  26.797  1.00  0.00
ATOM   5062  H1  WAT  1089      40.306   6.733  26.457  1.00  0.00
ATOM   5063  H2  WAT  1089      40.768   8.090  26.945  1.00  0.00
TER
ATOM   5064  O   WAT  1090      36.714   1.600  12.844  1.00  0.00
ATOM   5065  H1  WAT  1090      36.089   1.596  13.570  1.00  0.00
ATOM   5066  H2  WAT  1090      36.627   0.733  12.448  1.00  0.00
TER
ATOM   5067  O   WAT  1091      35.636   2.524  19.823  1.00  0.00
ATOM   5068  H1  WAT  1091      35.933   3.430  19.742  1.00  0.00
ATOM   5069  H2  WAT  1091      36.184   2.036  19.209  1.00  0.00
TER
ATOM   5070  O   WAT  1092      33.389   7.103  15.692  1.00  0.00
ATOM   5071  H1  WAT  1092      33.163   6.886  16.597  1.00  0.00
ATOM   5072  H2  WAT  1092      32.609   7.535  15.347  1.00  0.00
TER
ATOM   5073  O   WAT  1093      40.619   7.109  14.291  1.00  0.00
ATOM   5074  H1  WAT  1093      40.020   7.832  14.107  1.00  0.00
ATOM   5075  H2  WAT  1093      41.167   7.047  13.509  1.00  0.00
TER
ATOM   5076  O   WAT  1094      35.829   8.001  26.358  1.00  0.00
ATOM   5077  H1  WAT  1094      35.734   7.061  26.208  1.00  0.00
ATOM   5078  H2  WAT  1094      36.672   8.223  25.963  1.00  0.00
TER
ATOM   5079  O   WAT  1095      39.226   5.745  16.321  1.00  0.00
ATOM   5080  H1  WAT  1095      39.619   6.062  15.508  1.00  0.00
ATOM   5081  H2  WAT  1095      39.587   4.866  16.436  1.00  0.00
TER
ATOM   5082  O   WAT  1096      30.960   4.412  24.511  1.00  0.00
ATOM   5083  H1  WAT  1096      30.567   5.260  24.719  1.00  0.00
ATOM   5084  H2  WAT  1096      30.272   3.775  24.702  1.00  0.00
TER
ATOM   5085  O   WAT  1097      37.535   4.496  27.581  1.00  0.00
ATOM   5086  H1  WAT  1097      36.845   4.303  28.216  1.00  0.00
ATOM   5087  H2  WAT  1097      38.278   4.779  28.113  1.00  0.00
TER
ATOM   5088  O   WAT  1098      28.262   2.335  18.544  1.00  0.00
ATOM   5089  H1  WAT  1098      27.973   2.906  19.257  1.00  0.00
ATOM   5090  H2  WAT  1098      29.007   1.856  18.907  1.00  0.00
TER
ATOM   5091  O   WAT  1099      28.449   6.277   9.755  1.00  0.00
ATOM   5092  H1  WAT  1099      28.367   7.220   9.896  1.00  0.00
ATOM   5093  H2  WAT  1099      28.097   6.135   8.876  1.00  0.00
TER
ATOM   5094  O   WAT  1100      39.811   8.336  20.416  1.00  0.00
ATOM   5095  H1  WAT  1100      39.079   8.844  20.765  1.00  0.00
ATOM   5096  H2  WAT  1100      39.414   7.519  20.115  1.00  0.00
TER
ATOM   5097  O   WAT  1101      36.249   5.011  18.822  1.00  0.00
ATOM   5098  H1  WAT  1101      36.252   4.570  17.972  1.00  0.00
ATOM   5099  H2  WAT  1101      37.144   5.333  18.929  1.00  0.00
TER
ATOM   5100  O   WAT  1102      32.099   4.894  17.781  1.00  0.00
ATOM   5101  H1  WAT  1102      31.759   5.371  18.538  1.00  0.00
ATOM   5102  H2  WAT  1102      31.337   4.440  17.421  1.00  0.00
TER
ATOM   5103  O   WAT  1103      36.311   6.012  11.812  1.00  0.00
ATOM   5104  H1  WAT  1103      36.432   5.971  12.761  1.00  0.00
ATOM   5105  H2  WAT  1103      35.926   6.875  11.657  1.00  0.00
TER
ATOM   5106  O   WAT  1104      40.274   3.789  19.829  1.00  0.00
ATOM   5107  H1  WAT  1104      40.291   4.240  20.673  1.00  0.00
ATOM   5108  H2  WAT  1104      40.025   2.890  20.042  1.00  0.00
TER
ATOM   5109  O   WAT  1105      35.323   8.323  11.211  1.00  0.00
ATOM   5110  H1  WAT  1105      34.755   7.874  10.584  1.00  0.00
ATOM   5111  H2  WAT  1105      36.032   8.682  10.677  1.00  0.00
TER
ATOM   5112  O   WAT  1106      43.701   1.202  25.667  1.00  0.00
ATOM   5113  H1  WAT  1106      44.025   0.471  26.193  1.00  0.00
ATOM   5114  H2  WAT  1106      43.736   0.884  24.765  1.00  0.00
TER
ATOM   5115  O   WAT  1107      30.400  12.224  25.087  1.00  0.00
ATOM   5116  H1  WAT  1107      30.015  11.583  25.686  1.00  0.00
ATOM   5117  H2  WAT  1107      30.711  12.927  25.657  1.00  0.00
TER
ATOM   5118  O   WAT  1108      36.550   9.071  20.568  1.00  0.00
ATOM   5119  H1  WAT  1108      36.917   8.597  21.314  1.00  0.00
ATOM   5120  H2  WAT  1108      36.360   9.946  20.909  1.00  0.00
TER
ATOM   5121  O   WAT  1109      29.414   3.816  16.698  1.00  0.00
ATOM   5122  H1  WAT  1109      29.128   3.451  17.535  1.00  0.00
ATOM   5123  H2  WAT  1109      29.352   3.084  16.084  1.00  0.00
TER
ATOM   5124  O   WAT  1110      34.340   8.112  22.887  1.00  0.00
ATOM   5125  H1  WAT  1110      34.035   8.991  23.112  1.00  0.00
ATOM   5126  H2  WAT  1110      35.294   8.172  22.922  1.00  0.00
TER
ATOM   5127  O   WAT  1111      32.868  12.318  13.483  1.00  0.00
ATOM   5128  H1  WAT  1111      32.094  11.778  13.323  1.00  0.00
ATOM   5129  H2  WAT  1111      33.597  11.799  13.145  1.00  0.00
TER
ATOM   5130  O   WAT  1112      43.627  11.315  19.276  1.00  0.00
ATOM   5131  H1  WAT  1112      44.346  11.810  18.886  1.00  0.00
ATOM   5132  H2  WAT  1112      43.425  10.637  18.631  1.00  0.00
TER
ATOM   5133  O   WAT  1113      39.088   2.709  13.419  1.00  0.00
ATOM   5134  H1  WAT  1113      38.274   2.210  13.343  1.00  0.00
ATOM   5135  H2  WAT  1113      38.894   3.549  13.003  1.00  0.00
TER
ATOM   5136  O   WAT  1114      39.008  11.386  25.163  1.00  0.00
ATOM   5137  H1  WAT  1114      38.942  10.465  24.909  1.00  0.00
ATOM   5138  H2  WAT  1114      38.379  11.483  25.877  1.00  0.00
TER
ATOM   5139  O   WAT  1115      41.802   7.081  11.715  1.00  0.00
ATOM   5140  H1  WAT  1115      42.690   7.392  11.540  1.00  0.00
ATOM   5141  H2  WAT  1115      41.773   6.208  11.323  1.00  0.00
TER
ATOM   5142  O   WAT  1116      32.912  11.986  17.121  1.00  0.00
ATOM   5143  H1  WAT  1116      33.429  11.183  17.067  1.00  0.00
ATOM   5144  H2  WAT  1116      32.460  11.924  17.963  1.00  0.00
TER
ATOM   5145  O   WAT  1117      37.798  13.253  12.394  1.00  0.00
ATOM   5146  H1  WAT  1117      38.140  13.997  11.898  1.00  0.00
ATOM   5147  H2  WAT  1117      36.970  13.566  12.756  1.00  0.00
TER
ATOM   5148  O   WAT  1118      30.396   8.953  24.034  1.00  0.00
ATOM   5149  H1  WAT  1118      30.037   9.618  24.621  1.00  0.00
ATOM   5150  H2  WAT  1118      30.101   8.121  24.405  1.00  0.00
TER
ATOM   5151  O   WAT  1119      33.597   9.411  26.918  1.00  0.00
ATOM   5152  H1  WAT  1119      33.297   9.557  26.020  1.00  0.00
ATOM   5153  H2  WAT  1119      34.368   8.851  26.825  1.00  0.00
TER
ATOM   5154  O   WAT  1120      38.940  14.208  24.913  1.00  0.00
ATOM   5155  H1  WAT  1120      38.955  13.276  24.695  1.00  0.00
ATOM   5156  H2  WAT  1120      38.233  14.294  25.552  1.00  0.00
TER
ATOM   5157  O   WAT  1121      44.074   8.392  11.183  1.00  0.00
ATOM   5158  H1  WAT  1121      43.990   8.823  10.333  1.00  0.00
ATOM   5159  H2  WAT  1121      44.793   8.852  11.616  1.00  0.00
TER
ATOM   5160  O   WAT  1122      45.151  10.849  24.260  1.00  0.00
ATOM   5161  H1  WAT  1122      44.426  11.441  24.063  1.00  0.00
ATOM   5162  H2  WAT  1122      45.679  10.841  23.461  1.00  0.00
TER
ATOM   5163  O   WAT  1123      45.103  15.246  13.911  1.00  0.00
ATOM   5164  H1  WAT  1123      44.460  14.592  14.186  1.00  0.00
ATOM   5165  H2  WAT  1123      44.716  15.652  13.135  1.00  0.00
TER
ATOM   5166  O   WAT  1124      40.681  12.575  17.758  1.00  0.00
ATOM   5167  H1  WAT  1124      41.034  11.977  17.099  1.00  0.00
ATOM   5168  H2  WAT  1124      39.797  12.249  17.929  1.00  0.00
TER
ATOM   5169  O   WAT  1125      36.768  13.334  15.166  1.00  0.00
ATOM   5170  H1  WAT  1125      37.455  13.881  15.546  1.00  0.00
ATOM   5171  H2  WAT  1125      35.981  13.878  15.200  1.00  0.00
TER
ATOM   5172  O   WAT  1126      28.907   8.952  10.657  1.00  0.00
ATOM   5173  H1  WAT  1126      29.776   9.234  10.941  1.00  0.00
ATOM   5174  H2  WAT  1126      28.416   9.765  10.542  1.00  0.00
TER
ATOM   5175  O   WAT  1127      36.070  10.339  14.778  1.00  0.00
ATOM   5176  H1  WAT  1127      36.527  11.150  15.004  1.00  0.00
ATOM   5177  H2  WAT  1127      35.719  10.021  15.610  1.00  0.00
TER
ATOM   5178  O   WAT  1128      38.374  15.850  22.007  1.00  0.00
ATOM   5179  H1  WAT  1128      39.018  16.056  22.685  1.00  0.00
ATOM   5180  H2  WAT  1128      38.736  15.088  21.554  1.00  0.00
TER
ATOM   5181  O   WAT  1129      31.971   0.683  15.250  1.00  0.00
ATOM   5182  H1  WAT  1129      31.843   0.675  16.199  1.00  0.00
ATOM   5183  H2  WAT  1129      31.148   1.021  14.899  1.00  0.00
TER
ATOM   5184  O   WAT  1130      39.647  13.853  20.725  1.00  0.00
ATOM   5185  H1  WAT  1130      40.289  13.152  20.838  1.00  0.00
ATOM   5186  H2  WAT  1130      40.172  14.633  20.545  1.00  0.00
TER
ATOM   5187  O   WAT  1131      43.492  14.138  10.449  1.00  0.00
ATOM   5188  H1  WAT  1131      43.266  13.421  11.041  1.00  0.00
ATOM   5189  H2  WAT  1131      43.102  13.889   9.611  1.00  0.00
TER
ATOM   5190  O   WAT  1132      41.420  14.652  23.929  1.00  0.00
ATOM   5191  H1  WAT  1132      41.756  15.239  24.606  1.00  0.00
ATOM   5192  H2  WAT  1132      40.501  14.522  24.158  1.00  0.00
TER
ATOM   5193  O   WAT  1133      29.274  18.164  11.223  1.00  0.00
ATOM   5194  H1  WAT  1133      29.634  18.763  10.569  1.00  0.00
ATOM   5195  H2  WAT  1133      29.133  18.710  11.997  1.00  0.00
TER
ATOM   5196  O   WAT  1134      28.971   2.442  24.711  1.00  0.00
ATOM   5197  H1  WAT  1134      28.257   2.642  25.316  1.00  0.00
ATOM   5198  H2  WAT  1134      29.390   1.666  25.082  1.00  0.00
TER
ATOM   5199  O   WAT  1135      43.074  12.055  12.110  1.00  0.00
ATOM   5200  H1  WAT  1135      42.786  12.516  12.898  1.00  0.00
ATOM   5201  H2  WAT  1135      43.869  11.595  12.379  1.00  0.00
TER
ATOM   5202  O   WAT  1136      29.258  16.430  25.698  1.00  0.00
ATOM   5203  H1  WAT  1136      29.367  15.489  25.557  1.00  0.00
ATOM   5204  H2  WAT  1136      28.606  16.695  25.049  1.00  0.00
TER
ATOM   5205  O   WAT  1137      37.249  14.701  27.097  1.00  0.00
ATOM   5206  H1  WAT  1137      36.929  13.982  27.642  1.00  0.00
ATOM   5207  H2  WAT  1137      36.575  15.377  27.171  1.00  0.00
TER
ATOM   5208  O   WAT  1138      35.291  15.548  12.041  1.00  0.00
ATOM   5209  H1  WAT  1138      35.282  16.280  11.425  1.00  0.00
ATOM   5210  H2  WAT  1138      34.371  15.301  12.133  1.00  0.00
TER
ATOM   5211  O   WAT  1139      30.891  10.769  12.785  1.00  0.00
ATOM   5212  H1  WAT  1139      30.284  11.509  12.795  1.00  0.00
ATOM   5213  H2  WAT  1139      31.366  10.859  11.959  1.00  0.00
TER
ATOM   5214  O   WAT  1140      40.465   4.934  22.461  1.00  0.00
ATOM   5215  H1  WAT  1140      40.833   4.114  22.789  1.00  0.00
ATOM   5216  H2  WAT  1140      39.605   4.994  22.877  1.00  0.00
TER
ATOM   5217  O   WAT  1141      43.831   3.890  13.270  1.00  0.00
ATOM   5218  H1  WAT  1141      43.202   3.994  12.556  1.00  0.00
ATOM   5219  H2  WAT  1141      43.336   4.109  14.059  1.00  0.00
TER
ATOM   5220  O   WAT  1142      38.277  15.610  10.703  1.00  0.00
ATOM   5221  H1  WAT  1142      38.378  15.407   9.773  1.00  0.00
ATOM   5222  H2  WAT  1142      37.377  15.356  10.908  1.00  0.00
TER
ATOM   5223  O   WAT  1143      35.799   6.168  14.686  1.00  0.00
ATOM   5224  H1  WAT  1143      35.091   6.637  15.127  1.00  0.00
ATOM   5225  H2  WAT  1143      36.084   5.511  15.320  1.00  0.00
TER
ATOM   5226  O   WAT  1144      37.425   7.588  22.685  1.00  0.00
ATOM   5227  H1  WAT  1144      37.923   8.063  23.350  1.00  0.00
ATOM   5228  H2  WAT  1144      37.567   6.664  22.892  1.00  0.00
TER
ATOM   5229  O   WAT  1145      39.831   2.893  16.125  1.00  0.00
ATOM   5230  H1  WAT  1145      39.708   2.912  15.176  1.00  0.00
ATOM   5231  H2  WAT  1145      40.779   2.941  16.245  1.00  0.00
TER
ATOM   5232  O   WAT  1146      36.919  18.129  15.398  1.00  0.00
ATOM   5233  H1  WAT  1146      37.173  18.091  14.476  1.00  0.00
ATOM   5234  H2  WAT  1146      35.970  18.002  15.391  1.00  0.00
TER
ATOM   5235  O   WAT  1147      34.003   4.477  12.061  1.00  0.00
ATOM   5236  H1  WAT  1147      34.852   4.914  11.995  1.00  0.00
ATOM   5237  H2  WAT  1147      33.636   4.789  12.888  1.00  0.00
TER
ATOM   5238  O   WAT  1148      44.632   3.805  23.528  1.00  0.00
ATOM   5239  H1  WAT  1148      44.129   4.545  23.867  1.00  0.00
ATOM   5240  H2  WAT  1148      45.447   4.193  23.211  1.00  0.00
TER
ATOM   5241  O   WAT  1149      42.924   9.048  16.974  1.00  0.00
ATOM   5242  H1  WAT  1149      41.983   9.063  17.149  1.00  0.00
ATOM   5243  H2  WAT  1149      43.238   8.262  17.420  1.00  0.00
TER
ATOM   5244  O   WAT  1150      32.902  10.730  10.534  1.00  0.00
ATOM   5245  H1  WAT  1150      33.668  10.618  11.097  1.00  0.00
ATOM   5246  H2  WAT  1150      32.979  10.034   9.882  1.00  0.00
TER
ATOM   5247  O   WAT  1151      31.597   8.163  11.218  1.00  0.00
ATOM   5248  H1  WAT  1151      31.677   7.215  11.329  1.00  0.00
ATOM   5249  H2  WAT  1151      32.489   8.493  11.324  1.00  0.00
TER
ATOM   5250  O   WAT  1152      44.926  16.219  18.649  1.00  0.00
ATOM   5251  H1  WAT  1152      45.051  17.042  19.122  1.00  0.00
ATOM   5252  H2  WAT  1152      45.793  16.008  18.302  1.00  0.00
TER
ATOM   5253  O   WAT  1153      32.398  18.312  18.321  1.00  0.00
ATOM   5254  H1  WAT  1153      33.134  17.764  18.592  1.00  0.00
ATOM   5255  H2  WAT  1153      32.782  19.178  18.182  1.00  0.00
TER
ATOM   5256  O   WAT  1154      29.283  14.380  14.195  1.00  0.00
ATOM   5257  H1  WAT  1154      28.357  14.622  14.186  1.00  0.00
ATOM   5258  H2  WAT  1154      29.748  15.207  14.074  1.00  0.00
TER
ATOM   5259  O   WAT  1155      31.404  17.497  27.510  1.00  0.00
ATOM   5260  H1  WAT  1155      32.205  17.818  27.923  1.00  0.00
ATOM   5261  H2  WAT  1155      30.889  17.136  28.232  1.00  0.00
TER
ATOM   5262  O   WAT  1156      35.508  17.485  10.144  1.00  0.00
ATOM   5263  H1  WAT  1156      36.301  17.774   9.692  1.00  0.00
ATOM   5264  H2  WAT  1156      34.989  17.054   9.465  1.00  0.00
TER
ATOM   5265  O   WAT  1157      40.240  13.605  27.457  1.00  0.00
ATOM   5266  H1  WAT  1157      39.634  13.628  26.717  1.00  0.00
ATOM   5267  H2  WAT  1157      39.936  12.873  27.994  1.00  0.00
TER
ATOM   5268  O   WAT  1158      41.670  17.333  26.068  1.00  0.00
ATOM   5269  H1  WAT  1158      42.623  17.249  26.018  1.00  0.00
ATOM   5270  H2  WAT  1158      41.523  17.997  26.741  1.00  0.00
TER
ATOM   5271  O   WAT  1159      44.561  16.712  11.567  1.00  0.00
ATOM   5272  H1  WAT  1159      44.276  16.299  10.753  1.00  0.00
ATOM   5273  H2  WAT  1159      44.363  17.641  11.447  1.00  0.00
TER
ATOM   5274  O   WAT  1160      29.124   9.984  26.453  1.00  0.00
ATOM   5275  H1  WAT  1160      29.628   9.405  27.025  1.00  0.00
ATOM   5276  H2  WAT  1160      28.384  10.268  26.991  1.00  0.00
TER
ATOM   5277  O   WAT  1161      36.026  12.706  10.008  1.00  0.00
ATOM   5278  H1  WAT  1161      35.921  12.091  10.734  1.00  0.00
ATOM   5279  H2  WAT  1161      35.859  12.182   9.224  1.00  0.00
TER
ATOM   5280  O   WAT  1162      36.178  11.391  25.987  1.00  0.00
ATOM   5281  H1  WAT  1162      35.412  11.960  25.902  1.00  0.00
ATOM   5282  H2  WAT  1162      36.359  11.099  25.094  1.00  0.00
TER
ATOM   5283  O   WAT  1163      39.266  11.768  10.612  1.00  0.00
ATOM   5284  H1  WAT  1163      38.717  12.214  11.256  1.00  0.00
ATOM   5285  H2  WAT  1163      39.888  11.262  11.136  1.00  0.00
TER
ATOM   5286  O   WAT  1164      43.320  13.122  26.544  1.00  0.00
ATOM   5287  H1  WAT  1164      44.061  13.459  26.041  1.00  0.00
ATOM   5288  H2  WAT  1164      42.557  13.291  25.991  1.00  0.00
TER
ATOM   5289  O   WAT  1165      31.156   8.127  27.348  1.00  0.00
ATOM   5290  H1  WAT  1165      31.197   7.828  28.257  1.00  0.00
ATOM   5291  H2  WAT  1165      32.011   8.528  27.189  1.00  0.00
TER
ATOM   5292  O   WAT  1166      34.934  10.727  12.509  1.00  0.00
ATOM   5293  H1  WAT  1166      35.356  10.561  13.352  1.00  0.00
ATOM   5294  H2  WAT  1166      35.059   9.917  12.014  1.00  0.00
TER
ATOM   5295  O   WAT  1167      33.097   6.706  25.316  1.00  0.00
ATOM   5296  H1  WAT  1167      32.566   6.215  24.688  1.00  0.00
ATOM   5297  H2  WAT  1167      33.765   7.135  24.781  1.00  0.00
TER
ATOM   5298  O   WAT  1168      37.447   9.750   9.756  1.00  0.00
ATOM   5299  H1  WAT  1168      37.967   9.035   9.390  1.00  0.00
ATOM   5300  H2  WAT  1168      38.093  10.389  10.056  1.00  0.00
TER
ATOM   5301  O   WAT  1169      41.994  11.173  25.080  1.00  0.00
ATOM   5302  H1  WAT  1169      42.409  11.328  25.929  1.00  0.00
ATOM   5303  H2  WAT  1169      41.060  11.299  25.242  1.00  0.00
TER
ATOM   5304  O   WAT  1170      42.467   8.513  27.084  1.00  0.00
ATOM   5305  H1  WAT  1170      43.049   7.758  26.996  1.00  0.00
ATOM   5306  H2  WAT  1170      42.643   9.044  26.307  1.00  0.00
TER
ATOM   5307  O   WAT  1171      33.584   3.673  25.395  1.00  0.00
ATOM   5308  H1  WAT  1171      33.490   3.055  24.670  1.00  0.00
ATOM   5309  H2  WAT  1171      33.004   4.399  25.168  1.00  0.00
TER
ATOM   5310  O   WAT  1172      36.350   2.230  22.428  1.00  0.00
ATOM   5311  H1  WAT  1172      35.902   2.252  21.583  1.00  0.00
ATOM   5312  H2  WAT  1172      35.717   1.832  23.025  1.00  0.00
TER
ATOM   5313  O   WAT  1173      36.756  11.125  23.049  1.00  0.00
ATOM   5314  H1  WAT  1173      37.175  11.969  22.877  1.00  0.00
ATOM   5315  H2  WAT  1173      35.837  11.262  22.820  1.00  0.00
TER
ATOM   5316  O   WAT  1174      39.092   8.857  24.433  1.00  0.00
ATOM   5317  H1  WAT  1174      39.212   8.261  25.173  1.00  0.00
ATOM   5318  H2  WAT  1174      39.952   8.894  24.013  1.00  0.00
TER
ATOM   5319  O   WAT  1175      41.431   9.411  23.009  1.00  0.00
ATOM   5320  H1  WAT  1175      40.905   9.935  22.406  1.00  0.00
ATOM   5321  H2  WAT  1175      41.774  10.043  23.640  1.00  0.00
TER
ATOM   5322  O   WAT  1176      33.830   6.800   9.454  1.00  0.00
ATOM   5323  H1  WAT  1176      33.629   5.937   9.816  1.00  0.00
ATOM   5324  H2  WAT  1176      33.659   6.713   8.517  1.00  0.00
TER
ATOM   5325  O   WAT  1177      34.607  17.431  24.165  1.00  0.00
ATOM   5326  H1  WAT  1177      34.069  18.155  23.846  1.00  0.00
ATOM   5327  H2  WAT  1177      34.860  16.954  23.375  1.00  0.00
TER
ATOM   5328  O   WAT  1178      35.859   5.399  25.691  1.00  0.00
ATOM   5329  H1  WAT  1178      36.449   5.091  26.379  1.00  0.00
ATOM   5330  H2  WAT  1178      35.041   4.927  25.847  1.00  0.00
TER
ATOM   5331  O   WAT  1179      40.679   5.016  25.924  1.00  0.00
ATOM   5332  H1  WAT  1179      39.990   4.354  25.859  1.00  0.00
ATOM   5333  H2  WAT  1179      41.399   4.569  26.369  1.00  0.00
TER
ATOM   5334  O   WAT  1180      41.309   1.611  11.983  1.00  0.00
ATOM   5335  H1  WAT  1180      41.589   0.768  12.339  1.00  0.00
ATOM   5336  H2  WAT  1180      40.535   1.843  12.497  1.00  0.00
TER
ATOM   5337  O   WAT  1181      32.628   3.900   9.442  1.00  0.00
ATOM   5338  H1  WAT  1181      32.931   3.907   8.534  1.00  0.00
ATOM   5339  H2  WAT  1181      33.367   3.550   9.939  1.00  0.00
TER
ATOM   5340  O   WAT  1182      37.463  18.666  24.424  1.00  0.00
ATOM   5341  H1  WAT  1182      37.389  19.569  24.731  1.00  0.00
ATOM   5342  H2  WAT  1182      36.561  18.347  24.396  1.00  0.00
TER
ATOM   5343  O   WAT  1183      35.847   2.843  10.428  1.00  0.00
ATOM   5344  H1  WAT  1183      35.499   2.166   9.848  1.00  0.00
ATOM   5345  H2  WAT  1183      36.048   2.382  11.242  1.00  0.00
TER
ATOM   5346  O   WAT  1184      38.011  17.832  12.046  1.00  0.00
ATOM   5347  H1  WAT  1184      38.907  18.170  12.068  1.00  0.00
ATOM   5348  H2  WAT  1184      38.043  17.110  11.419  1.00  0.00
TER
ATOM   5349  O   WAT  1185      31.651  13.204  10.275  1.00  0.00
ATOM   5350  H1  WAT  1185      32.089  13.747  10.931  1.00  0.00
ATOM   5351  H2  WAT  1185      32.136  12.379  10.285  1.00  0.00
TER
ATOM   5352  O   WAT  1186      28.866  15.993  17.727  1.00  0.00
ATOM   5353  H1  WAT  1186      29.196  15.125  17.495  1.00  0.00
ATOM   5354  H2  WAT  1186      29.295  16.199  18.558  1.00  0.00
TER
ATOM   5355  O   WAT  1187      33.462  14.324  15.387  1.00  0.00
ATOM   5356  H1  WAT  1187      33.161  14.201  16.288  1.00  0.00
ATOM   5357  H2  WAT  1187      33.356  13.465  14.979  1.00  0.00
TER
ATOM   5358  O   WAT  1188      29.355  16.860  20.465  1.00  0.00
ATOM   5359  H1  WAT  1188      28.918  17.040  21.298  1.00  0.00
ATOM   5360  H2  WAT  1188      29.922  17.618  20.323  1.00  0.00
TER
ATOM   5361  O   WAT  1189      44.991  16.362  24.753  1.00  0.00
ATOM   5362  H1  WAT  1189      44.391  16.421  24.009  1.00  0.00
ATOM   5363  H2  WAT  1189      45.120  15.422  24.883  1.00  0.00
TER
ATOM   5364  O   WAT  1190      29.187   9.372  16.824  1.00  0.00
ATOM   5365  H1  WAT  1190      28.532   9.103  16.180  1.00  0.00
ATOM   5366  H2  WAT  1190      30.025   9.263  16.374  1.00  0.00
TER
ATOM   5367  O   WAT  1191      43.676  13.087  22.851  1.00  0.00
ATOM   5368  H1  WAT  1191      42.862  13.517  23.113  1.00  0.00
ATOM   5369  H2  WAT  1191      44.083  13.699  22.238  1.00  0.00
TER
ATOM   5370  O   WAT  1192      42.136   4.166  11.046  1.00  0.00
ATOM   5371  H1  WAT  1192      42.555   3.979  10.206  1.00  0.00
ATOM   5372  H2  WAT  1192      41.830   3.314  11.356  1.00  0.00
TER
ATOM   5373  O   WAT  1193      45.635   9.079  14.744  1.00  0.00
ATOM   5374  H1  WAT  1193      45.259   8.312  14.312  1.00  0.00
ATOM   5375  H2  WAT  1193      44.905   9.461  15.231  1.00  0.00
TER
ATOM   5376  O   WAT  1194      30.225   9.758  21.365  1.00  0.00
ATOM   5377  H1  WAT  1194      30.592   9.670  22.244  1.00  0.00
ATOM   5378  H2  WAT  1194      29.656   8.994  21.265  1.00  0.00
TER
ATOM   5379  O   WAT  1195      45.025   8.226  24.378  1.00  0.00
ATOM   5380  H1  WAT  1195      44.794   7.997  23.477  1.00  0.00
ATOM   5381  H2  WAT  1195      45.286   9.146  24.332  1.00  0.00
TER
ATOM   5382  O   WAT  1196      29.776   6.668  25.270  1.00  0.00
ATOM   5383  H1  WAT  1196      28.882   6.635  25.610  1.00  0.00
ATOM   5384  H2  WAT  1196      30.316   6.867  26.036  1.00  0.00
TER
ATOM   5385  O   WAT  1197      43.464   3.452  27.156  1.00  0.00
ATOM   5386  H1  WAT  1197      44.341   3.460  27.539  1.00  0.00
ATOM   5387  H2  WAT  1197      43.476   2.715  26.545  1.00  0.00
TER
ATOM   5388  O   WAT  1198      28.401   6.582  12.767  1.00  0.00
ATOM   5389  H1  WAT  1198      27.497   6.845  12.592  1.00  0.00
ATOM   5390  H2  WAT  1198      28.885   6.853  11.987  1.00  0.00
TER
ATOM   5391  O   WAT  1199      44.910   7.305  18.044  1.00  0.00
ATOM   5392  H1  WAT  1199      45.434   6.811  17.413  1.00  0.00
ATOM   5393  H2  WAT  1199      45.496   7.440  18.789  1.00  0.00
TER
ATOM   5394  O   WAT  1200      45.089   7.389  21.566  1.00  0.00
ATOM   5395  H1  WAT  1200      44.139   7.355  21.681  1.00  0.00
ATOM   5396  H2  WAT  1200      45.270   8.299  21.331  1.00  0.00
TER
ATOM   5397  O   WAT  1201      30.944   5.639  10.676  1.00  0.00
ATOM   5398  H1  WAT  1201      31.653   5.217  10.191  1.00  0.00
ATOM   5399  H2  WAT  1201      30.228   5.706  10.045  1.00  0.00
TER
ATOM   5400  O   WAT  1202      30.591   1.693   9.716  1.00  0.00
ATOM   5401  H1  WAT  1202      31.314   2.234  10.035  1.00  0.00
ATOM   5402  H2  WAT  1202      30.863   1.419   8.841  1.00  0.00
TER
ATOM   5403  O   WAT  1203      44.400   6.562  13.984  1.00  0.00
ATOM   5404  H1  WAT  1203      44.896   6.329  14.768  1.00  0.00
ATOM   5405  H2  WAT  1203      44.202   5.723  13.567  1.00  0.00
TER
ATOM   5406  O   WAT  1204      30.280   0.943  19.619  1.00  0.00
ATOM   5407  H1  WAT  1204      30.928   0.393  19.178  1.00  0.00
ATOM   5408  H2  WAT  1204      30.700   1.198  20.440  1.00  0.00
TER
ATOM   5409  O   WAT  1205      44.175   1.137  22.976  1.00  0.00
ATOM   5410  H1  WAT  1205      44.813   1.751  23.342  1.00  0.00
ATOM   5411  H2  WAT  1205      44.323   1.173  22.031  1.00  0.00
TER
ATOM   5412  O   WAT  1206      43.734  17.839  16.377  1.00  0.00
ATOM   5413  H1  WAT  1206      44.330  17.517  15.701  1.00  0.00
ATOM   5414  H2  WAT  1206      43.991  17.366  17.169  1.00  0.00
TER
ATOM   5415  O   WAT  1207      30.033   1.099  22.361  1.00  0.00
ATOM   5416  H1  WAT  1207      29.685   1.555  23.127  1.00  0.00
ATOM   5417  H2  WAT  1207      29.702   0.205  22.443  1.00  0.00
TER
ATOM   5418  O   WAT  1208      31.640  14.271  26.527  1.00  0.00
ATOM   5419  H1  WAT  1208      31.597  13.900  27.408  1.00  0.00
ATOM   5420  H2  WAT  1208      31.771  15.209  26.667  1.00  0.00
TER
ATOM   5421  O   WAT  1209      35.341  15.827  22.128  1.00  0.00
ATOM   5422  H1  WAT  1209      35.100  16.094  21.241  1.00  0.00
ATOM   5423  H2  WAT  1209      36.281  15.997  22.183  1.00  0.00
TER
ATOM   5424  O   WAT  1210      37.546   2.290  25.883  1.00  0.00
ATOM   5425  H1  WAT  1210      37.485   2.882  26.633  1.00  0.00
ATOM   5426  H2  WAT  1210      38.486   2.183  25.738  1.00  0.00
TER
ATOM   5427  O   WAT  1211      40.183   1.947  25.522  1.00  0.00
ATOM   5428  H1  WAT  1211      40.797   2.265  24.861  1.00  0.00
ATOM   5429  H2  WAT  1211      40.728   1.462  26.142  1.00  0.00
TER
ATOM   5430  O   WAT  1212      30.706   0.626  25.636  1.00  0.00
ATOM   5431  H1  WAT  1212      31.254   0.445  24.873  1.00  0.00
ATOM   5432  H2  WAT  1212      30.771  -0.164  26.172  1.00  0.00
TER
ATOM   5433  O   WAT  1213      31.479  17.217  23.646  1.00  0.00
ATOM   5434  H1  WAT  1213      30.885  17.085  24.385  1.00  0.00
ATOM   5435  H2  WAT  1213      31.471  16.381  23.181  1.00  0.00
TER
ATOM   5436  O   WAT  1214      40.924   0.510  21.849  1.00  0.00
ATOM   5437  H1  WAT  1214      40.050   0.844  21.647  1.00  0.00
ATOM   5438  H2  WAT  1214      40.815   0.038  22.675  1.00  0.00
TER
ATOM   5439  O   WAT  1215      41.831   2.717  23.234  1.00  0.00
ATOM   5440  H1  WAT  1215      41.503   1.902  22.854  1.00  0.00
ATOM   5441  H2  WAT  1215      42.780   2.674  23.110  1.00  0.00
TER
ATOM   5442  O   WAT  1216      44.285  18.489  20.207  1.00  0.00
ATOM   5443  H1  WAT  1216      43.825  19.240  19.833  1.00  0.00
ATOM   5444  H2  WAT  1216      43.656  17.769  20.149  1.00  0.00
TER
ATOM   5445  O   WAT  1217      31.110  14.583  22.597  1.00  0.00
ATOM   5446  H1  WAT  1217      30.383  13.963  22.530  1.00  0.00
ATOM   5447  H2  WAT  1217      31.171  14.977  21.727  1.00  0.00
TER
ATOM   5448  O   WAT  1218      34.714  16.797  19.382  1.00  0.00
ATOM   5449  H1  WAT  1218      35.231  16.186  18.857  1.00  0.00
ATOM   5450  H2  WAT  1218      35.364  17.300  19.873  1.00  0.00
TER
ATOM   5451  O   WAT  1219      37.454  17.688  20.209  1.00  0.00
ATOM   5452  H1  WAT  1219      37.742  17.434  19.332  1.00  0.00
ATOM   5453  H2  WAT  1219      37.966  17.136  20.800  1.00  0.00
TER
ATOM   5454  O   WAT  1220      38.672   1.427  20.789  1.00  0.00
ATOM   5455  H1  WAT  1220      37.889   1.902  21.068  1.00  0.00
ATOM   5456  H2  WAT  1220      38.378   0.523  20.680  1.00  0.00
TER
ATOM   5457  O   WAT  1221      43.224   2.130  18.834  1.00  0.00
ATOM   5458  H1  WAT  1221      43.665   2.074  17.986  1.00  0.00
ATOM   5459  H2  WAT  1221      42.955   3.045  18.905  1.00  0.00
TER
ATOM   5460  O   WAT  1222      29.393  17.900  15.807  1.00  0.00
ATOM   5461  H1  WAT  1222      29.225  17.267  16.505  1.00  0.00
ATOM   5462  H2  WAT  1222      28.526  18.106  15.456  1.00  0.00
TER
ATOM   5463  O   WAT  1223      30.016   1.732  13.310  1.00  0.00
ATOM   5464  H1  WAT  1223      30.774   1.845  12.736  1.00  0.00
ATOM   5465  H2  WAT  1223      29.553   2.569  13.264  1.00  0.00
TER
ATOM   5466  O   WAT  1224      36.557   3.846  16.300  1.00  0.00
ATOM   5467  H1  WAT  1224      35.745   3.472  15.960  1.00  0.00
ATOM   5468  H2  WAT  1224      37.061   3.090  16.602  1.00  0.00
TER
ATOM   5469  O   WAT  1225      41.060   0.510  17.539  1.00  0.00
ATOM   5470  H1  WAT  1225      41.663   1.082  18.013  1.00  0.00
ATOM   5471  H2  WAT  1225      40.319   1.074  17.316  1.00  0.00
TER
ATOM   5472  O   WAT  1226      44.203   0.912  12.813  1.00  0.00
ATOM   5473  H1  WAT  1226      44.398   1.811  13.079  1.00  0.00
ATOM   5474  H2  WAT  1226      43.416   0.681  13.306  1.00  0.00
TER
ATOM   5475  O   WAT  1227      30.999  16.594  13.252  1.00  0.00
ATOM   5476  H1  WAT  1227      30.474  16.974  12.548  1.00  0.00
ATOM   5477  H2  WAT  1227      30.924  17.219  13.973  1.00  0.00
TER
ATOM   5478  O   WAT  1228      32.388   2.258  11.850  1.00  0.00
ATOM   5479  H1  WAT  1228      32.918   1.471  11.721  1.00  0.00
ATOM   5480  H2  WAT  1228      33.021   2.937  12.084  1.00  0.00
TER
ATOM   5481  O   WAT  1229      34.582   1.996  14.905  1.00  0.00
ATOM   5482  H1  WAT  1229      33.952   1.295  15.072  1.00  0.00
ATOM   5483  H2  WAT  1229      34.043   2.756  14.688  1.00  0.00
TER
ATOM   5484  O   WAT  1230      37.521  18.610  27.576  1.00  0.00
ATOM   5485  H1  WAT  1230      38.448  18.374  27.619  1.00  0.00
ATOM   5486  H2  WAT  1230      37.506  19.437  27.094  1.00  0.00
TER
ATOM   5487  O   WAT  1231      34.708   1.274  27.340  1.00  0.00
ATOM   5488  H1  WAT  1231      34.426   1.778  26.576  1.00  0.00
ATOM   5489  H2  WAT  1231      35.090   0.476  26.974  1.00  0.00
TER
ATOM   5490  O   WAT  1232      33.598  18.542  12.127  1.00  0.00
ATOM   5491  H1  WAT  1232      34.330  18.258  11.579  1.00  0.00
ATOM   5492  H2  WAT  1232      33.858  18.303  13.017  1.00  0.00
TER
ATOM   5493  O   WAT  1233      32.760  14.658  12.131  1.00  0.00
ATOM   5494  H1  WAT  1233      32.131  15.127  12.680  1.00  0.00
ATOM   5495  H2  WAT  1233      32.875  13.813  12.566  1.00  0.00
TER
ATOM   5496  O   WAT  1234      41.309   0.690  27.918  1.00  0.00
ATOM   5497  H1  WAT  1234      41.196   1.009  28.813  1.00  0.00
ATOM   5498  H2  WAT  1234      42.126   1.091  27.622  1.00  0.00
TER
ATOM   5499  O   WAT  1235      44.089  17.837  27.400  1.00  0.00
ATOM   5500  H1  WAT  1235      44.882  17.342  27.192  1.00  0.00
ATOM   5501  H2  WAT  1235      44.382  18.516  28.007  1.00  0.00
TER
ATOM   5502  O   WAT  1236      40.215   8.709  -1.718  1.00  0.00
ATOM   5503  H1  WAT  1236      40.134   7.794  -1.989  1.00  0.00
ATOM   5504  H2  WAT  1236      39.801   9.206  -2.425  1.00  0.00
TER
ATOM   5505  O   WAT  1237      38.347  10.487   0.162  1.00  0.00
ATOM   5506  H1  WAT  1237      37.571  10.007   0.452  1.00  0.00
ATOM   5507  H2  WAT  1237      38.998   9.807  -0.012  1.00  0.00
TER
ATOM   5508  O   WAT  1238      32.363  10.799   1.040  1.00  0.00
ATOM   5509  H1  WAT  1238      31.532  10.544   1.440  1.00  0.00
ATOM   5510  H2  WAT  1238      32.971  10.870   1.776  1.00  0.00
TER
ATOM   5511  O   WAT  1239      42.367  14.893  -1.058  1.00  0.00
ATOM   5512  H1  WAT  1239      41.906  14.122  -0.729  1.00  0.00
ATOM   5513  H2  WAT  1239      43.180  14.919  -0.552  1.00  0.00
TER
ATOM   5514  O   WAT  1240      32.343  14.833   1.236  1.00  0.00
ATOM   5515  H1  WAT  1240      32.646  13.943   1.057  1.00  0.00
ATOM   5516  H2  WAT  1240      33.088  15.390   1.008  1.00  0.00
TER
ATOM   5517  O   WAT  1241      30.773   5.759  -5.176  1.00  0.00
ATOM   5518  H1  WAT  1241      29.884   6.101  -5.278  1.00  0.00
ATOM   5519  H2  WAT  1241      31.057   5.559  -6.068  1.00  0.00
TER
ATOM   5520  O   WAT  1242      28.736   8.360   0.708  1.00  0.00
ATOM   5521  H1  WAT  1242      29.307   7.592   0.709  1.00  0.00
ATOM   5522  H2  WAT  1242      28.736   8.658  -0.201  1.00  0.00
TER
ATOM   5523  O   WAT  1243      38.594  17.179  -1.437  1.00  0.00
ATOM   5524  H1  WAT  1243      37.975  17.634  -2.008  1.00  0.00
ATOM   5525  H2  WAT  1243      39.449  17.334  -1.838  1.00  0.00
TER
ATOM   5526  O   WAT  1244      37.788  13.163   0.169  1.00  0.00
ATOM   5527  H1  WAT  1244      37.718  12.222   0.008  1.00  0.00
ATOM   5528  H2  WAT  1244      38.550  13.253   0.742  1.00  0.00
TER
ATOM   5529  O   WAT  1245      29.978   3.768   2.495  1.00  0.00
ATOM   5530  H1  WAT  1245      29.799   2.871   2.775  1.00  0.00
ATOM   5531  H2  WAT  1245      29.576   4.315   3.170  1.00  0.00
TER
ATOM   5532  O   WAT  1246      38.818   5.970   0.396  1.00  0.00
ATOM   5533  H1  WAT  1246      39.195   5.097   0.284  1.00  0.00
ATOM   5534  H2  WAT  1246      38.720   6.305  -0.495  1.00  0.00
TER
ATOM   5535  O   WAT  1247      32.949   4.342  -4.142  1.00  0.00
ATOM   5536  H1  WAT  1247      33.055   5.242  -3.835  1.00  0.00
ATOM   5537  H2  WAT  1247      32.038   4.294  -4.432  1.00  0.00
TER
ATOM   5538  O   WAT  1248      42.601   3.465  -2.671  1.00  0.00
ATOM   5539  H1  WAT  1248      43.422   2.974  -2.628  1.00  0.00
ATOM   5540  H2  WAT  1248      42.634   4.054  -1.918  1.00  0.00
TER
ATOM   5541  O   WAT  1249      30.597   6.264   1.103  1.00  0.00
ATOM   5542  H1  WAT  1249      31.278   6.528   1.722  1.00  0.00
ATOM   5543  H2  WAT  1249      30.282   5.424   1.437  1.00  0.00
TER
ATOM   5544  O   WAT  1250      34.789   7.311   0.191  1.00  0.00
ATOM   5545  H1  WAT  1250      35.297   7.809   0.831  1.00  0.00
ATOM   5546  H2  WAT  1250      35.321   6.534   0.015  1.00  0.00
TER
ATOM   5547  O   WAT  1251      39.460  12.063  -4.044  1.00  0.00
ATOM   5548  H1  WAT  1251      38.842  12.527  -4.608  1.00  0.00
ATOM   5549  H2  WAT  1251      39.972  12.755  -3.627  1.00  0.00
TER
ATOM   5550  O   WAT  1252      34.323  11.590   2.634  1.00  0.00
ATOM   5551  H1  WAT  1252      33.990  12.217   3.276  1.00  0.00
ATOM   5552  H2  WAT  1252      34.500  12.116   1.854  1.00  0.00
TER
ATOM   5553  O   WAT  1253      42.837   5.405   0.102  1.00  0.00
ATOM   5554  H1  WAT  1253      42.132   5.693   0.682  1.00  0.00
ATOM   5555  H2  WAT  1253      43.198   6.215  -0.258  1.00  0.00
TER
ATOM   5556  O   WAT  1254      32.755   3.662   2.464  1.00  0.00
ATOM   5557  H1  WAT  1254      33.096   4.506   2.169  1.00  0.00
ATOM   5558  H2  WAT  1254      31.816   3.810   2.581  1.00  0.00
TER
ATOM   5559  O   WAT  1255      33.535  13.558   4.449  1.00  0.00
ATOM   5560  H1  WAT  1255      34.153  14.233   4.168  1.00  0.00
ATOM   5561  H2  WAT  1255      32.675  13.967   4.358  1.00  0.00
TER
ATOM   5562  O   WAT  1256      28.828  12.748  -6.670  1.00  0.00
ATOM   5563  H1  WAT  1256      28.451  13.237  -7.402  1.00  0.00
ATOM   5564  H2  WAT  1256      29.086  13.421  -6.039  1.00  0.00
TER
ATOM   5565  O   WAT  1257      44.453  15.022   2.365  1.00  0.00
ATOM   5566  H1  WAT  1257      43.769  15.692   2.356  1.00  0.00
ATOM   5567  H2  WAT  1257      44.992  15.220   1.599  1.00  0.00
TER
ATOM   5568  O   WAT  1258      36.437   1.150  -1.212  1.00  0.00
ATOM   5569  H1  WAT  1258      36.745   0.595  -1.928  1.00  0.00
ATOM   5570  H2  WAT  1258      35.507   1.284  -1.394  1.00  0.00
TER
ATOM   5571  O   WAT  1259      41.989  16.867   1.079  1.00  0.00
ATOM   5572  H1  WAT  1259      42.002  16.463   0.211  1.00  0.00
ATOM   5573  H2  WAT  1259      41.436  17.641   0.975  1.00  0.00
TER
ATOM   5574  O   WAT  1260      43.283  13.588  -3.832  1.00  0.00
ATOM   5575  H1  WAT  1260      43.173  12.646  -3.707  1.00  0.00
ATOM   5576  H2  WAT  1260      43.280  13.950  -2.946  1.00  0.00
TER
ATOM   5577  O   WAT  1261      41.387  11.770   2.407  1.00  0.00
ATOM   5578  H1  WAT  1261      41.804  11.556   1.573  1.00  0.00
ATOM   5579  H2  WAT  1261      42.111  12.027   2.978  1.00  0.00
TER
ATOM   5580  O   WAT  1262      38.825   9.215  -4.476  1.00  0.00
ATOM   5581  H1  WAT  1262      37.898   9.148  -4.247  1.00  0.00
ATOM   5582  H2  WAT  1262      38.978  10.153  -4.590  1.00  0.00
TER
ATOM   5583  O   WAT  1263      38.812   5.486  -7.479  1.00  0.00
ATOM   5584  H1  WAT  1263      37.873   5.648  -7.394  1.00  0.00
ATOM   5585  H2  WAT  1263      39.131   6.205  -8.025  1.00  0.00
TER
ATOM   5586  O   WAT  1264      42.855  10.777  -3.972  1.00  0.00
ATOM   5587  H1  WAT  1264      42.236  10.439  -4.619  1.00  0.00
ATOM   5588  H2  WAT  1264      42.838  10.133  -3.264  1.00  0.00
TER
ATOM   5589  O   WAT  1265      42.298   6.955   3.445  1.00  0.00
ATOM   5590  H1  WAT  1265      41.885   7.781   3.699  1.00  0.00
ATOM   5591  H2  WAT  1265      41.565   6.370   3.252  1.00  0.00
TER
ATOM   5592  O   WAT  1266      34.431   9.741  -1.694  1.00  0.00
ATOM   5593  H1  WAT  1266      34.027   9.029  -2.189  1.00  0.00
ATOM   5594  H2  WAT  1266      34.517   9.397  -0.805  1.00  0.00
TER
ATOM   5595  O   WAT  1267      34.899  13.428   0.470  1.00  0.00
ATOM   5596  H1  WAT  1267      34.602  12.822  -0.209  1.00  0.00
ATOM   5597  H2  WAT  1267      35.849  13.466   0.359  1.00  0.00
TER
ATOM   5598  O   WAT  1268      33.144   6.516   2.086  1.00  0.00
ATOM   5599  H1  WAT  1268      33.695   6.625   1.312  1.00  0.00
ATOM   5600  H2  WAT  1268      33.658   6.889   2.802  1.00  0.00
TER
ATOM   5601  O   WAT  1269      42.988  17.001   4.133  1.00  0.00
ATOM   5602  H1  WAT  1269      42.511  17.808   3.940  1.00  0.00
ATOM   5603  H2  WAT  1269      42.304  16.349   4.285  1.00  0.00
TER
ATOM   5604  O   WAT  1270      33.991  13.166   7.121  1.00  0.00
ATOM   5605  H1  WAT  1270      33.094  13.390   7.368  1.00  0.00
ATOM   5606  H2  WAT  1270      34.016  13.290   6.172  1.00  0.00
TER
ATOM   5607  O   WAT  1271      41.032  10.015  -6.965  1.00  0.00
ATOM   5608  H1  WAT  1271      41.471   9.178  -7.111  1.00  0.00
ATOM   5609  H2  WAT  1271      41.744  10.648  -6.878  1.00  0.00
TER
ATOM   5610  O   WAT  1272      32.818  10.037   5.697  1.00  0.00
ATOM   5611  H1  WAT  1272      32.679  10.910   6.066  1.00  0.00
ATOM   5612  H2  WAT  1272      31.936   9.695   5.552  1.00  0.00
TER
ATOM   5613  O   WAT  1273      39.141  14.955  -2.997  1.00  0.00
ATOM   5614  H1  WAT  1273      39.581  15.697  -3.411  1.00  0.00
ATOM   5615  H2  WAT  1273      39.080  15.198  -2.073  1.00  0.00
TER
ATOM   5616  O   WAT  1274      34.616  15.980   7.905  1.00  0.00
ATOM   5617  H1  WAT  1274      34.588  16.384   7.038  1.00  0.00
ATOM   5618  H2  WAT  1274      34.453  15.051   7.743  1.00  0.00
TER
ATOM   5619  O   WAT  1275      44.613   1.270  -8.651  1.00  0.00
ATOM   5620  H1  WAT  1275      44.301   1.362  -7.751  1.00  0.00
ATOM   5621  H2  WAT  1275      45.375   1.848  -8.701  1.00  0.00
TER
ATOM   5622  O   WAT  1276      31.132   8.636  -4.193  1.00  0.00
ATOM   5623  H1  WAT  1276      31.011   9.362  -4.805  1.00  0.00
ATOM   5624  H2  WAT  1276      30.822   7.866  -4.670  1.00  0.00
TER
ATOM   5625  O   WAT  1277      28.770  11.807   1.614  1.00  0.00
ATOM   5626  H1  WAT  1277      28.848  11.942   0.670  1.00  0.00
ATOM   5627  H2  WAT  1277      29.384  11.099   1.807  1.00  0.00
TER
ATOM   5628  O   WAT  1278      30.015  13.507  -1.975  1.00  0.00
ATOM   5629  H1  WAT  1278      29.608  13.649  -2.830  1.00  0.00
ATOM   5630  H2  WAT  1278      30.906  13.223  -2.178  1.00  0.00
TER
ATOM   5631  O   WAT  1279      39.833  17.656   4.931  1.00  0.00
ATOM   5632  H1  WAT  1279      40.347  17.567   5.734  1.00  0.00
ATOM   5633  H2  WAT  1279      38.990  18.002   5.224  1.00  0.00
TER
ATOM   5634  O   WAT  1280      41.808  17.942  -5.640  1.00  0.00
ATOM   5635  H1  WAT  1280      41.648  17.652  -4.742  1.00  0.00
ATOM   5636  H2  WAT  1280      41.643  17.166  -6.176  1.00  0.00
TER
ATOM   5637  O   WAT  1281      34.287  17.722  -3.863  1.00  0.00
ATOM   5638  H1  WAT  1281      34.111  16.805  -4.076  1.00  0.00
ATOM   5639  H2  WAT  1281      33.433  18.081  -3.623  1.00  0.00
TER
ATOM   5640  O   WAT  1282      41.511  15.451  -7.081  1.00  0.00
ATOM   5641  H1  WAT  1282      40.817  15.448  -7.740  1.00  0.00
ATOM   5642  H2  WAT  1282      42.253  15.027  -7.511  1.00  0.00
TER
ATOM   5643  O   WAT  1283      41.076  17.077  -3.006  1.00  0.00
ATOM   5644  H1  WAT  1283      41.531  16.296  -2.692  1.00  0.00
ATOM   5645  H2  WAT  1283      41.415  17.788  -2.462  1.00  0.00
TER
ATOM   5646  O   WAT  1284      45.823   6.007   7.327  1.00  0.00
ATOM   5647  H1  WAT  1284      45.208   6.515   6.798  1.00  0.00
ATOM   5648  H2  WAT  1284      45.503   5.107   7.269  1.00  0.00
TER
ATOM   5649  O   WAT  1285      28.826  12.849   4.153  1.00  0.00
ATOM   5650  H1  WAT  1285      28.989  12.379   3.335  1.00  0.00
ATOM   5651  H2  WAT  1285      29.291  12.341   4.818  1.00  0.00
TER
ATOM   5652  O   WAT  1286      33.598   1.979  -0.811  1.00  0.00
ATOM   5653  H1  WAT  1286      33.155   2.760  -1.142  1.00  0.00
ATOM   5654  H2  WAT  1286      34.156   2.302  -0.103  1.00  0.00
TER
ATOM   5655  O   WAT  1287      37.885   4.846   4.793  1.00  0.00
ATOM   5656  H1  WAT  1287      37.423   5.054   5.605  1.00  0.00
ATOM   5657  H2  WAT  1287      37.483   4.032   4.490  1.00  0.00
TER
ATOM   5658  O   WAT  1288      42.885   6.067   5.923  1.00  0.00
ATOM   5659  H1  WAT  1288      42.035   5.768   6.244  1.00  0.00
ATOM   5660  H2  WAT  1288      42.726   6.311   5.011  1.00  0.00
TER
ATOM   5661  O   WAT  1289      39.980   7.567   8.023  1.00  0.00
ATOM   5662  H1  WAT  1289      40.306   6.733   7.683  1.00  0.00
ATOM   5663  H2  WAT  1289      40.768   8.090   8.170  1.00  0.00
TER
ATOM   5664  O   WAT  1290      36.714   1.600  -5.930  1.00  0.00
ATOM   5665  H1  WAT  1290      36.089   1.596  -5.205  1.00  0.00
ATOM   5666  H2  WAT  1290      36.627   0.733  -6.326  1.00  0.00
TER
ATOM   5667  O   WAT  1291      35.636   2.524   1.048  1.00  0.00
ATOM   5668  H1  WAT  1291      35.933   3.430   0.968  1.00  0.00
ATOM   5669  H2  WAT  1291      36.184   2.036   0.434  1.00  0.00
TER
ATOM   5670  O   WAT  1292      33.389   7.103  -3.082  1.00  0.00
ATOM   5671  H1  WAT  1292      33.163   6.886  -2.178  1.00  0.00
ATOM   5672  H2  WAT  1292      32.609   7.535  -3.428  1.00  0.00
TER
ATOM   5673  O   WAT  1293      40.619   7.109  -4.483  1.00  0.00
ATOM   5674  H1  WAT  1293      40.020   7.832  -4.667  1.00  0.00
ATOM   5675  H2  WAT  1293      41.167   7.047  -5.266  1.00  0.00
TER
ATOM   5676  O   WAT  1294      35.829   8.001   7.584  1.00  0.00
ATOM   5677  H1  WAT  1294      35.734   7.061   7.434  1.00  0.00
ATOM   5678  H2  WAT  1294      36.672   8.223   7.188  1.00  0.00
TER
ATOM   5679  O   WAT  1295      39.226   5.745  -2.453  1.00  0.00
ATOM   5680  H1  WAT  1295      39.619   6.062  -3.266  1.00  0.00
ATOM   5681  H2  WAT  1295      39.587   4.866  -2.339  1.00  0.00
TER
ATOM   5682  O   WAT  1296      30.960   4.412   5.737  1.00  0.00
ATOM   5683  H1  WAT  1296      30.567   5.260   5.944  1.00  0.00
ATOM   5684  H2  WAT  1296      30.272   3.775   5.928  1.00  0.00
TER
ATOM   5685  O   WAT  1297      37.535   4.496   8.807  1.00  0.00
ATOM   5686  H1  WAT  1297      36.845   4.303   9.441  1.00  0.00
ATOM   5687  H2  WAT  1297      38.278   4.779   9.339  1.00  0.00
TER
ATOM   5688  O   WAT  1298      28.262   2.335  -0.230  1.00  0.00
ATOM   5689  H1  WAT  1298      27.973   2.906   0.483  1.00  0.00
ATOM   5690  H2  WAT  1298      29.007   1.856   0.133  1.00  0.00
TER
ATOM   5691  O   WAT  1299      28.449   6.277  -9.020  1.00  0.00
ATOM   5692  H1  WAT  1299      28.367   7.220  -8.878  1.00  0.00
ATOM   5693  H2  WAT  1299      28.097   6.135  -9.898  1.00  0.00
TER
ATOM   5694  O   WAT  1300      39.811   8.336   1.642  1.00  0.00
ATOM   5695  H1  WAT  1300      39.079   8.844   1.991  1.00  0.00
ATOM   5696  H2  WAT  1300      39.414   7.519   1.341  1.00  0.00
TER
ATOM   5697  O   WAT  1301      36.249   5.011   0.047  1.00  0.00
ATOM   5698  H1  WAT  1301      36.252   4.570  -0.802  1.00  0.00
ATOM   5699  H2  WAT  1301      37.144   5.333   0.154  1.00  0.00
TER
ATOM   5700  O   WAT  1302      32.099   4.894  -0.993  1.00  0.00
ATOM   5701  H1  WAT  1302      31.759   5.371  -0.237  1.00  0.00
ATOM   5702  H2  WAT  1302      31.337   4.440  -1.353  1.00  0.00
TER
ATOM   5703  O   WAT  1303      36.311   6.012  -6.962  1.00  0.00
ATOM   5704  H1  WAT  1303      36.432   5.971  -6.013  1.00  0.00
ATOM   5705  H2  WAT  1303      35.926   6.875  -7.117  1.00  0.00
TER
ATOM   5706  O   WAT  1304      40.274   3.789   1.054  1.00  0.00
ATOM   5707  H1  WAT  1304      40.291   4.240   1.899  1.00  0.00
ATOM   5708  H2  WAT  1304      40.025   2.890   1.268  1.00  0.00
TER
ATOM   5709  O   WAT  1305      35.323   8.323  -7.564  1.00  0.00
ATOM   5710  H1  WAT  1305      34.755   7.874  -8.190  1.00  0.00
ATOM   5711  H2  WAT  1305      36.032   8.682  -8.097  1.00  0.00
TER
ATOM   5712  O   WAT  1306      43.701   1.202   6.893  1.00  0.00
ATOM   5713  H1  WAT  1306      44.025   0.471   7.419  1.00  0.00
ATOM   5714  H2  WAT  1306      43.736   0.884   5.991  1.00  0.00
TER
ATOM   5715  O   WAT  1307      30.400  12.224   6.313  1.00  0.00
ATOM   5716  H1  WAT  1307      30.015  11.583   6.911  1.00  0.00
ATOM   5717  H2  WAT  1307      30.711  12.927   6.882  1.00  0.00
TER
ATOM   5718  O   WAT  1308      36.550   9.071   1.794  1.00  0.00
ATOM   5719  H1  WAT  1308      36.917   8.597   2.540  1.00  0.00
ATOM   5720  H2  WAT  1308      36.360   9.946   2.135  1.00  0.00
TER
ATOM   5721  O   WAT  1309      29.414   3.816  -2.077  1.00  0.00
ATOM   5722  H1  WAT  1309      29.128   3.451  -1.239  1.00  0.00
ATOM   5723  H2  WAT  1309      29.352   3.084  -2.690  1.00  0.00
TER
ATOM   5724  O   WAT  1310      34.340   8.112   4.112  1.00  0.00
ATOM   5725  H1  WAT  1310      34.035   8.991   4.337  1.00  0.00
ATOM   5726  H2  WAT  1310      35.294   8.172   4.148  1.00  0.00
TER
ATOM   5727  O   WAT  1311      32.868  12.318  -5.291  1.00  0.00
ATOM   5728  H1  WAT  1311      32.094  11.778  -5.451  1.00  0.00
ATOM   5729  H2  WAT  1311      33.597  11.799  -5.629  1.00  0.00
TER
ATOM   5730  O   WAT  1312      43.627  11.315   0.502  1.00  0.00
ATOM   5731  H1  WAT  1312      44.346  11.810   0.111  1.00  0.00
ATOM   5732  H2  WAT  1312      43.425  10.637  -0.143  1.00  0.00
TER
ATOM   5733  O   WAT  1313      39.088   2.709  -5.355  1.00  0.00
ATOM   5734  H1  WAT  1313      38.274   2.210  -5.431  1.00  0.00
ATOM   5735  H2  WAT  1313      38.894   3.549  -5.772  1.00  0.00
TER
ATOM   5736  O   WAT  1314      39.008  11.386   6.388  1.00  0.00
ATOM   5737  H1  WAT  1314      38.942  10.465   6.134  1.00  0.00
ATOM   5738  H2  WAT  1314      38.379  11.483   7.103  1.00  0.00
TER
ATOM   5739  O   WAT  1315      41.802   7.081  -7.059  1.00  0.00
ATOM   5740  H1  WAT  1315      42.690   7.392  -7.234  1.00  0.00
ATOM   5741  H2  WAT  1315      41.773   6.208  -7.451  1.00  0.00
TER
ATOM   5742  O   WAT  1316      32.912  11.986  -1.653  1.00  0.00
ATOM   5743  H1  WAT  1316      33.429  11.183  -1.707  1.00  0.00
ATOM   5744  H2  WAT  1316      32.460  11.924  -0.811  1.00  0.00
TER
ATOM   5745  O   WAT  1317      37.798  13.253  -6.380  1.00  0.00
ATOM   5746  H1  WAT  1317      38.140  13.997  -6.876  1.00  0.00
ATOM   5747  H2  WAT  1317      36.970  13.566  -6.018  1.00  0.00
TER
ATOM   5748  O   WAT  1318      30.396   8.953   5.259  1.00  0.00
ATOM   5749  H1  WAT  1318      30.037   9.618   5.847  1.00  0.00
ATOM   5750  H2  WAT  1318      30.101   8.121   5.631  1.00  0.00
TER
ATOM   5751  O   WAT  1319      33.597   9.411   8.143  1.00  0.00
ATOM   5752  H1  WAT  1319      33.297   9.557   7.246  1.00  0.00
ATOM   5753  H2  WAT  1319      34.368   8.851   8.051  1.00  0.00
TER
ATOM   5754  O   WAT  1320      38.940  14.208   6.139  1.00  0.00
ATOM   5755  H1  WAT  1320      38.955  13.276   5.921  1.00  0.00
ATOM   5756  H2  WAT  1320      38.233  14.294   6.778  1.00  0.00
TER
ATOM   5757  O   WAT  1321      44.074   8.392  -7.591  1.00  0.00
ATOM   5758  H1  WAT  1321      43.990   8.823  -8.442  1.00  0.00
ATOM   5759  H2  WAT  1321      44.793   8.852  -7.159  1.00  0.00
TER
ATOM   5760  O   WAT  1322      45.151  10.849   5.486  1.00  0.00
ATOM   5761  H1  WAT  1322      44.426  11.441   5.289  1.00  0.00
ATOM   5762  H2  WAT  1322      45.679  10.841   4.687  1.00  0.00
TER
ATOM   5763  O   WAT  1323      45.103  15.246  -4.863  1.00  0.00
ATOM   5764  H1  WAT  1323      44.460  14.592  -4.589  1.00  0.00
ATOM   5765  H2  WAT  1323      44.716  15.652  -5.639  1.00  0.00
TER
ATOM   5766  O   WAT  1324      40.681  12.575  -1.016  1.00  0.00
ATOM   5767  H1  WAT  1324      41.034  11.977  -1.676  1.00  0.00
ATOM   5768  H2  WAT  1324      39.797  12.249  -0.845  1.00  0.00
TER
ATOM   5769  O   WAT  1325      36.768  13.334  -3.609  1.00  0.00
ATOM   5770  H1  WAT  1325      37.455  13.881  -3.228  1.00  0.00
ATOM   5771  H2  WAT  1325      35.981  13.878  -3.574  1.00  0.00
TER
ATOM   5772  O   WAT  1326      28.907   8.952  -8.117  1.00  0.00
ATOM   5773  H1  WAT  1326      29.776   9.234  -7.834  1.00  0.00
ATOM   5774  H2  WAT  1326      28.416   9.765  -8.232  1.00  0.00
TER
ATOM   5775  O   WAT  1327      36.070  10.339  -3.996  1.00  0.00
ATOM   5776  H1  WAT  1327      36.527  11.150  -3.770  1.00  0.00
ATOM   5777  H2  WAT  1327      35.719  10.021  -3.164  1.00  0.00
TER
ATOM   5778  O   WAT  1328      38.374  15.850   3.233  1.00  0.00
ATOM   5779  H1  WAT  1328      39.018  16.056   3.910  1.00  0.00
ATOM   5780  H2  WAT  1328      38.736  15.088   2.780  1.00  0.00
TER
ATOM   5781  O   WAT  1329      31.971   0.683  -3.524  1.00  0.00
ATOM   5782  H1  WAT  1329      31.843   0.675  -2.576  1.00  0.00
ATOM   5783  H2  WAT  1329      31.148   1.021  -3.875  1.00  0.00
TER
ATOM   5784  O   WAT  1330      39.647  13.853   1.951  1.00  0.00
ATOM   5785  H1  WAT  1330      40.289  13.152   2.064  1.00  0.00
ATOM   5786  H2  WAT  1330      40.172  14.633   1.770  1.00  0.00
TER
ATOM   5787  O   WAT  1331      43.492  14.138  -8.325  1.00  0.00
ATOM   5788  H1  WAT  1331      43.266  13.421  -7.733  1.00  0.00
ATOM   5789  H2  WAT  1331      43.102  13.889  -9.163  1.00  0.00
TER
ATOM   5790  O   WAT  1332      41.420  14.652   5.154  1.00  0.00
ATOM   5791  H1  WAT  1332      41.756  15.239   5.832  1.00  0.00
ATOM   5792  H2  WAT  1332      40.501  14.522   5.384  1.00  0.00
TER
ATOM   5793  O   WAT  1333      29.274  18.164  -7.551  1.00  0.00
ATOM   5794  H1  WAT  1333      29.634  18.763  -8.205  1.00  0.00
ATOM   5795  H2  WAT  1333      29.133  18.710  -6.777  1.00  0.00
TER
ATOM   5796  O   WAT  1334      43.074  12.055  -6.664  1.00  0.00
ATOM   5797  H1  WAT  1334      42.786  12.516  -5.876  1.00  0.00
ATOM   5798  H2  WAT  1334      43.869  11.595  -6.396  1.00  0.00
TER
ATOM   5799  O   WAT  1335      29.258  16.430   6.923  1.00  0.00
ATOM   5800  H1  WAT  1335      29.367  15.489   6.783  1.00  0.00
ATOM   5801  H2  WAT  1335      28.606  16.695   6.275  1.00  0.00
TER
ATOM   5802  O   WAT  1336      37.249  14.701   8.323  1.00  0.00
ATOM   5803  H1  WAT  1336      36.929  13.982   8.868  1.00  0.00
ATOM   5804  H2  WAT  1336      36.575  15.377   8.397  1.00  0.00
TER
ATOM   5805  O   WAT  1337      35.291  15.548  -6.734  1.00  0.00
ATOM   5806  H1  WAT  1337      35.282  16.280  -7.349  1.00  0.00
ATOM   5807  H2  WAT  1337      34.371  15.301  -6.641  1.00  0.00
TER
ATOM   5808  O   WAT  1338      30.891  10.769  -5.989  1.00  0.00
ATOM   5809  H1  WAT  1338      30.284  11.509  -5.979  1.00  0.00
ATOM   5810  H2  WAT  1338      31.366  10.859  -6.815  1.00  0.00
TER
ATOM   5811  O   WAT  1339      40.465   4.934   3.687  1.00  0.00
ATOM   5812  H1  WAT  1339      40.833   4.114   4.015  1.00  0.00
ATOM   5813  H2  WAT  1339      39.605   4.994   4.102  1.00  0.00
TER
ATOM   5814  O   WAT  1340      43.831   3.890  -5.504  1.00  0.00
ATOM   5815  H1  WAT  1340      43.202   3.994  -6.219  1.00  0.00
ATOM   5816  H2  WAT  1340      43.336   4.109  -4.715  1.00  0.00
TER
ATOM   5817  O   WAT  1341      38.277  15.610  -8.071  1.00  0.00
ATOM   5818  H1  WAT  1341      38.378  15.407  -9.001  1.00  0.00
ATOM   5819  H2  WAT  1341      37.377  15.356  -7.866  1.00  0.00
TER
ATOM   5820  O   WAT  1342      35.799   6.168  -4.089  1.00  0.00
ATOM   5821  H1  WAT  1342      35.091   6.637  -3.647  1.00  0.00
ATOM   5822  H2  WAT  1342      36.084   5.511  -3.454  1.00  0.00
TER
ATOM   5823  O   WAT  1343      37.425   7.588   3.911  1.00  0.00
ATOM   5824  H1  WAT  1343      37.923   8.063   4.576  1.00  0.00
ATOM   5825  H2  WAT  1343      37.567   6.664   4.118  1.00  0.00
TER
ATOM   5826  O   WAT  1344      39.831   2.893  -2.649  1.00  0.00
ATOM   5827  H1  WAT  1344      39.708   2.912  -3.598  1.00  0.00
ATOM   5828  H2  WAT  1344      40.779   2.941  -2.529  1.00  0.00
TER
ATOM   5829  O   WAT  1345      36.919  18.129  -3.376  1.00  0.00
ATOM   5830  H1  WAT  1345      37.173  18.091  -4.298  1.00  0.00
ATOM   5831  H2  WAT  1345      35.970  18.002  -3.383  1.00  0.00
TER
ATOM   5832  O   WAT  1346      34.003   4.477  -6.714  1.00  0.00
ATOM   5833  H1  WAT  1346      34.852   4.914  -6.780  1.00  0.00
ATOM   5834  H2  WAT  1346      33.636   4.789  -5.886  1.00  0.00
TER
ATOM   5835  O   WAT  1347      44.632   3.805   4.753  1.00  0.00
ATOM   5836  H1  WAT  1347      44.129   4.545   5.093  1.00  0.00
ATOM   5837  H2  WAT  1347      45.447   4.193   4.437  1.00  0.00
TER
ATOM   5838  O   WAT  1348      42.924   9.048  -1.800  1.00  0.00
ATOM   5839  H1  WAT  1348      41.983   9.063  -1.626  1.00  0.00
ATOM   5840  H2  WAT  1348      43.238   8.262  -1.354  1.00  0.00
TER
ATOM   5841  O   WAT  1349      32.902  10.730  -8.240  1.00  0.00
ATOM   5842  H1  WAT  1349      33.668  10.618  -7.678  1.00  0.00
ATOM   5843  H2  WAT  1349      32.979  10.034  -8.892  1.00  0.00
TER
ATOM   5844  O   WAT  1350      31.597   8.163  -7.557  1.00  0.00
ATOM   5845  H1  WAT  1350      31.677   7.215  -7.445  1.00  0.00
ATOM   5846  H2  WAT  1350      32.489   8.493  -7.451  1.00  0.00
TER
ATOM   5847  O   WAT  1351      44.926  16.219  -0.125  1.00  0.00
ATOM   5848  H1  WAT  1351      45.051  17.042   0.347  1.00  0.00
ATOM   5849  H2  WAT  1351      45.793  16.008  -0.473  1.00  0.00
TER
ATOM   5850  O   WAT  1352      32.398  18.312  -0.453  1.00  0.00
ATOM   5851  H1  WAT  1352      33.134  17.764  -0.182  1.00  0.00
ATOM   5852  H2  WAT  1352      32.782  19.178  -0.593  1.00  0.00
TER
ATOM   5853  O   WAT  1353      29.283  14.380  -4.579  1.00  0.00
ATOM   5854  H1  WAT  1353      28.357  14.622  -4.589  1.00  0.00
ATOM   5855  H2  WAT  1353      29.748  15.207  -4.701  1.00  0.00
TER
ATOM   5856  O   WAT  1354      31.404  17.497   8.735  1.00  0.00
ATOM   5857  H1  WAT  1354      32.205  17.818   9.149  1.00  0.00
ATOM   5858  H2  WAT  1354      30.889  17.136   9.457  1.00  0.00
TER
ATOM   5859  O   WAT  1355      35.508  17.485  -8.631  1.00  0.00
ATOM   5860  H1  WAT  1355      36.301  17.774  -9.083  1.00  0.00
ATOM   5861  H2  WAT  1355      34.989  17.054  -9.310  1.00  0.00
TER
ATOM   5862  O   WAT  1356      40.240  13.605   8.683  1.00  0.00
ATOM   5863  H1  WAT  1356      39.634  13.628   7.942  1.00  0.00
ATOM   5864  H2  WAT  1356      39.936  12.873   9.220  1.00  0.00
TER
ATOM   5865  O   WAT  1357      41.670  17.333   7.294  1.00  0.00
ATOM   5866  H1  WAT  1357      42.623  17.249   7.244  1.00  0.00
ATOM   5867  H2  WAT  1357      41.523  17.997   7.967  1.00  0.00
TER
ATOM   5868  O   WAT  1358      44.561  16.712  -7.207  1.00  0.00
ATOM   5869  H1  WAT  1358      44.276  16.299  -8.022  1.00  0.00
ATOM   5870  H2  WAT  1358      44.363  17.641  -7.327  1.00  0.00
TER
ATOM   5871  O   WAT  1359      29.124   9.984   7.679  1.00  0.00
ATOM   5872  H1  WAT  1359      29.628   9.405   8.250  1.00  0.00
ATOM   5873  H2  WAT  1359      28.384  10.268   8.216  1.00  0.00
TER
ATOM   5874  O   WAT  1360      36.026  12.706  -8.767  1.00  0.00
ATOM   5875  H1  WAT  1360      35.921  12.091  -8.040  1.00  0.00
ATOM   5876  H2  WAT  1360      35.859  12.182  -9.550  1.00  0.00
TER
ATOM   5877  O   WAT  1361      36.178  11.391   7.212  1.00  0.00
ATOM   5878  H1  WAT  1361      35.412  11.960   7.128  1.00  0.00
ATOM   5879  H2  WAT  1361      36.359  11.099   6.319  1.00  0.00
TER
ATOM   5880  O   WAT  1362      39.266  11.768  -8.162  1.00  0.00
ATOM   5881  H1  WAT  1362      38.717  12.214  -7.518  1.00  0.00
ATOM   5882  H2  WAT  1362      39.888  11.262  -7.639  1.00  0.00
TER
ATOM   5883  O   WAT  1363      43.320  13.122   7.770  1.00  0.00
ATOM   5884  H1  WAT  1363      44.061  13.459   7.267  1.00  0.00
ATOM   5885  H2  WAT  1363      42.557  13.291   7.217  1.00  0.00
TER
ATOM   5886  O   WAT  1364      31.156   8.127   8.574  1.00  0.00
ATOM   5887  H1  WAT  1364      31.197   7.828   9.482  1.00  0.00
ATOM   5888  H2  WAT  1364      32.011   8.528   8.415  1.00  0.00
TER
ATOM   5889  O   WAT  1365      34.934  10.727  -6.266  1.00  0.00
ATOM   5890  H1  WAT  1365      35.356  10.561  -5.423  1.00  0.00
ATOM   5891  H2  WAT  1365      35.059   9.917  -6.760  1.00  0.00
TER
ATOM   5892  O   WAT  1366      33.097   6.706   6.541  1.00  0.00
ATOM   5893  H1  WAT  1366      32.566   6.215   5.914  1.00  0.00
ATOM   5894  H2  WAT  1366      33.765   7.135   6.007  1.00  0.00
TER
ATOM   5895  O   WAT  1367      37.447   9.750  -9.018  1.00  0.00
ATOM   5896  H1  WAT  1367      37.967   9.035  -9.384  1.00  0.00
[truncated: 2,336,871 more chars]
