# Supplementary material for: Accuracy and Precision of Alchemical Relative Free Energy Predictions with and without Replica‐Exchange
Source: Adv Theory Simul. 2019 Nov 27;3(1):1900195. doi: 10.1002/adts.201900195 (PMC8427472; doi:10.1002/adts.201900195)
Supplement: Supplementary file 1 — Supporting Information [file ADTS-3-1900195-s001.gz › BRD4/complex/l8-l9/build/complex.pdb]

ATOM      1  N   SER     1      20.397  -0.560  10.364  1.00  0.00
ATOM      2  H1  SER     1      20.051  -1.501  10.236  1.00  0.00
ATOM      3  H2  SER     1      21.036  -0.554  11.147  1.00  0.00
ATOM      4  H3  SER     1      20.692  -0.198   9.469  1.00  0.00
ATOM      5  CA  SER     1      19.250   0.304  10.783  1.00  0.00
ATOM      6  HA  SER     1      19.462   0.738  11.761  1.00  0.00
ATOM      7  CB  SER     1      19.017   1.443   9.782  1.00  0.00
ATOM      8  HB2 SER     1      18.420   2.212  10.272  1.00  0.00
ATOM      9  HB3 SER     1      19.986   1.858   9.505  1.00  0.00
ATOM     10  OG  SER     1      18.343   0.994   8.613  1.00  0.00
ATOM     11  HG  SER     1      18.216   1.732   8.013  1.00  0.00
ATOM     12  C   SER     1      17.988  -0.535  10.931  1.00  0.00
ATOM     13  O   SER     1      17.976  -1.721  10.593  1.00  0.00
ATOM     14  N   MET     2      16.928   0.098  11.423  1.00  0.00
ATOM     15  H   MET     2      16.977   1.096  11.571  1.00  0.00
ATOM     16  CA  MET     2      15.690  -0.590  11.762  1.00  0.00
ATOM     17  HA  MET     2      15.783  -1.658  11.567  1.00  0.00
ATOM     18  CB  MET     2      15.393  -0.389  13.248  1.00  0.00
ATOM     19  HB2 MET     2      15.291   0.683  13.418  1.00  0.00
ATOM     20  HB3 MET     2      14.444  -0.881  13.460  1.00  0.00
ATOM     21  CG  MET     2      16.468  -0.947  14.167  1.00  0.00
ATOM     22  HG2 MET     2      16.390  -2.034  14.176  1.00  0.00
ATOM     23  HG3 MET     2      17.444  -0.657  13.778  1.00  0.00
ATOM     24  SD  MET     2      16.292  -0.326  15.849  1.00  0.00
ATOM     25  CE  MET     2      17.893  -0.746  16.538  1.00  0.00
ATOM     26  HE1 MET     2      18.677  -0.245  15.970  1.00  0.00
ATOM     27  HE2 MET     2      17.937  -0.424  17.578  1.00  0.00
ATOM     28  HE3 MET     2      18.040  -1.825  16.486  1.00  0.00
ATOM     29  C   MET     2      14.518  -0.052  10.954  1.00  0.00
ATOM     30  O   MET     2      14.519   1.099  10.542  1.00  0.00
ATOM     31  N   ASN     3      13.518  -0.898  10.740  1.00  0.00
ATOM     32  H   ASN     3      13.619  -1.874  10.979  1.00  0.00
ATOM     33  CA  ASN     3      12.262  -0.458  10.145  1.00  0.00
ATOM     34  HA  ASN     3      12.460   0.272   9.359  1.00  0.00
ATOM     35  CB  ASN     3      11.517  -1.645   9.533  1.00  0.00
ATOM     36  HB2 ASN     3      11.494  -2.449  10.269  1.00  0.00
ATOM     37  HB3 ASN     3      10.498  -1.345   9.291  1.00  0.00
ATOM     38  CG  ASN     3      12.183  -2.161   8.273  1.00  0.00
ATOM     39  OD1 ASN     3      12.580  -1.386   7.402  1.00  0.00
ATOM     40  ND2 ASN     3      12.295  -3.479   8.166  1.00  0.00
ATOM     41 HD21 ASN     3      12.730  -3.881   7.348  1.00  0.00
ATOM     42 HD22 ASN     3      11.945  -4.074   8.904  1.00  0.00
ATOM     43  C   ASN     3      11.372   0.199  11.186  1.00  0.00
ATOM     44  O   ASN     3      11.417  -0.176  12.357  1.00  0.00
ATOM     45  N   PRO     4      10.547   1.169  10.765  1.00  0.00
ATOM     46  CD  PRO     4      10.438   1.760   9.418  1.00  0.00
ATOM     47  HD2 PRO     4      10.364   0.961   8.680  1.00  0.00
ATOM     48  HD3 PRO     4      11.326   2.359   9.215  1.00  0.00
ATOM     49  CG  PRO     4       9.187   2.595   9.494  1.00  0.00
ATOM     50  HG2 PRO     4       8.340   2.025   9.113  1.00  0.00
ATOM     51  HG3 PRO     4       9.311   3.501   8.902  1.00  0.00
ATOM     52  CB  PRO     4       9.018   2.922  10.942  1.00  0.00
ATOM     53  HB2 PRO     4       7.946   3.048  11.096  1.00  0.00
ATOM     54  HB3 PRO     4       9.545   3.793  11.332  1.00  0.00
ATOM     55  CA  PRO     4       9.500   1.661  11.653  1.00  0.00
ATOM     56  HA  PRO     4       9.908   1.812  12.652  1.00  0.00
ATOM     57  C   PRO     4       8.373   0.638  11.716  1.00  0.00
ATOM     58  O   PRO     4       8.286  -0.222  10.848  1.00  0.00
ATOM     59  N   PRO     5       7.498   0.732  12.730  1.00  0.00
ATOM     60  CD  PRO     5       7.477   1.686  13.849  1.00  0.00
ATOM     61  HD2 PRO     5       7.807   2.666  13.503  1.00  0.00
ATOM     62  HD3 PRO     5       8.141   1.338  14.640  1.00  0.00
ATOM     63  CG  PRO     5       6.032   1.677  14.267  1.00  0.00
ATOM     64  HG2 PRO     5       5.467   2.407  13.688  1.00  0.00
ATOM     65  HG3 PRO     5       5.945   1.910  15.329  1.00  0.00
ATOM     66  CB  PRO     5       5.572   0.289  13.989  1.00  0.00
ATOM     67  HB2 PRO     5       4.497   0.342  13.816  1.00  0.00
ATOM     68  HB3 PRO     5       5.779  -0.454  14.759  1.00  0.00
ATOM     69  CA  PRO     5       6.291  -0.089  12.690  1.00  0.00
ATOM     70  HA  PRO     5       6.572  -1.140  12.629  1.00  0.00
ATOM     71  C   PRO     5       5.445   0.284  11.471  1.00  0.00
ATOM     72  O   PRO     5       5.555   1.402  10.975  1.00  0.00
ATOM     73  N   PRO     6       4.615  -0.646  10.980  1.00  0.00
ATOM     74  CD  PRO     6       4.310  -1.979  11.530  1.00  0.00
ATOM     75  HD2 PRO     6       4.125  -1.894  12.601  1.00  0.00
ATOM     76  HD3 PRO     6       5.158  -2.642  11.360  1.00  0.00
ATOM     77  CG  PRO     6       3.088  -2.404  10.767  1.00  0.00
ATOM     78  HG2 PRO     6       2.189  -2.123  11.317  1.00  0.00
ATOM     79  HG3 PRO     6       3.099  -3.483  10.617  1.00  0.00
ATOM     80  CB  PRO     6       3.174  -1.685   9.464  1.00  0.00
ATOM     81  HB2 PRO     6       2.161  -1.548   9.087  1.00  0.00
ATOM     82  HB3 PRO     6       3.781  -2.176   8.704  1.00  0.00
ATOM     83  CA  PRO     6       3.783  -0.329   9.824  1.00  0.00
ATOM     84  HA  PRO     6       4.419   0.095   9.047  1.00  0.00
ATOM     85  C   PRO     6       2.683   0.671  10.182  1.00  0.00
ATOM     86  O   PRO     6       2.389   0.864  11.371  1.00  0.00
ATOM     87  N   PRO     7       2.062   1.300   9.172  1.00  0.00
ATOM     88  CD  PRO     7       2.320   1.210   7.724  1.00  0.00
ATOM     89  HD2 PRO     7       1.885   0.291   7.331  1.00  0.00
ATOM     90  HD3 PRO     7       3.395   1.209   7.543  1.00  0.00
ATOM     91  CG  PRO     7       1.652   2.436   7.189  1.00  0.00
ATOM     92  HG2 PRO     7       1.350   2.276   6.154  1.00  0.00
ATOM     93  HG3 PRO     7       2.333   3.286   7.241  1.00  0.00
ATOM     94  CB  PRO     7       0.469   2.646   8.078  1.00  0.00
ATOM     95  HB2 PRO     7      -0.339   2.022   7.694  1.00  0.00
ATOM     96  HB3 PRO     7       0.129   3.679   8.146  1.00  0.00
ATOM     97  CA  PRO     7       0.902   2.144   9.463  1.00  0.00
ATOM     98  HA  PRO     7       1.210   2.943  10.138  1.00  0.00
ATOM     99  C   PRO     7      -0.217   1.331  10.114  1.00  0.00
ATOM    100  O   PRO     7      -0.381   0.153   9.800  1.00  0.00
ATOM    101  N   GLU     8      -0.969   1.945  11.024  1.00  0.00
ATOM    102  H   GLU     8      -0.759   2.885  11.329  1.00  0.00
ATOM    103  CA  GLU     8      -2.076   1.240  11.666  1.00  0.00
ATOM    104  HA  GLU     8      -1.703   0.323  12.123  1.00  0.00
ATOM    105  CB  GLU     8      -2.734   2.098  12.756  1.00  0.00
ATOM    106  HB2 GLU     8      -3.464   1.459  13.252  1.00  0.00
ATOM    107  HB3 GLU     8      -1.943   2.359  13.460  1.00  0.00
ATOM    108  CG  GLU     8      -3.419   3.369  12.270  1.00  0.00
ATOM    109  HG2 GLU     8      -2.671   3.997  11.786  1.00  0.00
ATOM    110  HG3 GLU     8      -4.167   3.066  11.537  1.00  0.00
ATOM    111  CD  GLU     8      -4.093   4.153  13.388  1.00  0.00
ATOM    112  OE1 GLU     8      -3.596   4.123  14.533  1.00  0.00
ATOM    113  OE2 GLU     8      -5.115   4.817  13.124  1.00  0.00
ATOM    114  C   GLU     8      -3.101   0.807  10.622  1.00  0.00
ATOM    115  O   GLU     8      -3.331   1.507   9.630  1.00  0.00
ATOM    116  N   THR     9      -3.695  -0.362  10.841  1.00  0.00
ATOM    117  H   THR     9      -3.427  -0.918  11.640  1.00  0.00
ATOM    118  CA  THR     9      -4.704  -0.899   9.931  1.00  0.00
ATOM    119  HA  THR     9      -4.858  -0.220   9.093  1.00  0.00
ATOM    120  CB  THR     9      -4.273  -2.272   9.381  1.00  0.00
ATOM    121  HB  THR     9      -5.064  -2.653   8.736  1.00  0.00
ATOM    122  CG2 THR     9      -2.966  -2.163   8.578  1.00  0.00
ATOM    123 HG21 THR     9      -2.174  -1.782   9.222  1.00  0.00
ATOM    124 HG22 THR     9      -2.687  -3.147   8.203  1.00  0.00
ATOM    125 HG23 THR     9      -3.111  -1.482   7.739  1.00  0.00
ATOM    126  OG1 THR     9      -4.087  -3.182  10.471  1.00  0.00
ATOM    127  HG1 THR     9      -3.818  -4.038  10.130  1.00  0.00
ATOM    128  C   THR     9      -6.075  -1.042  10.600  1.00  0.00
ATOM    129  O   THR     9      -7.074  -1.278   9.919  1.00  0.00
ATOM    130  N   SER    10      -6.110  -0.929  11.929  1.00  0.00
ATOM    131  H   SER    10      -5.237  -0.862  12.432  1.00  0.00
ATOM    132  CA  SER    10      -7.349  -0.933  12.694  1.00  0.00
ATOM    133  HA  SER    10      -8.121  -0.396  12.143  1.00  0.00
ATOM    134  CB  SER    10      -7.831  -2.366  12.942  1.00  0.00
ATOM    135  HB2 SER    10      -7.800  -2.909  11.997  1.00  0.00
ATOM    136  HB3 SER    10      -7.156  -2.839  13.654  1.00  0.00
ATOM    137  OG  SER    10      -9.155  -2.389  13.458  1.00  0.00
ATOM    138  HG  SER    10      -9.427  -3.298  13.602  1.00  0.00
ATOM    139  C   SER    10      -7.097  -0.209  14.013  1.00  0.00
ATOM    140  O   SER    10      -6.102  -0.471  14.681  1.00  0.00
ATOM    141  N   ASN    11      -7.989   0.714  14.364  1.00  0.00
ATOM    142  H   ASN    11      -8.795   0.870  13.776  1.00  0.00
ATOM    143  CA  ASN    11      -7.843   1.528  15.568  1.00  0.00
ATOM    144  HA  ASN    11      -7.085   1.101  16.224  1.00  0.00
ATOM    145  CB  ASN    11      -7.412   2.940  15.176  1.00  0.00
ATOM    146  HB2 ASN    11      -6.535   2.861  14.534  1.00  0.00
ATOM    147  HB3 ASN    11      -8.223   3.417  14.626  1.00  0.00
ATOM    148  CG  ASN    11      -7.059   3.811  16.374  1.00  0.00
ATOM    149  OD1 ASN    11      -7.576   3.631  17.479  1.00  0.00
ATOM    150  ND2 ASN    11      -6.173   4.775  16.150  1.00  0.00
ATOM    151 HD21 ASN    11      -5.896   5.388  16.903  1.00  0.00
ATOM    152 HD22 ASN    11      -5.780   4.891  15.226  1.00  0.00
ATOM    153  C   ASN    11      -9.181   1.568  16.305  1.00  0.00
ATOM    154  O   ASN    11     -10.151   2.102  15.777  1.00  0.00
ATOM    155  N   PRO    12      -9.242   1.011  17.527  1.00  0.00
ATOM    156  CD  PRO    12      -8.150   0.407  18.311  1.00  0.00
ATOM    157  HD2 PRO    12      -7.283   1.066  18.290  1.00  0.00
ATOM    158  HD3 PRO    12      -7.885  -0.557  17.877  1.00  0.00
ATOM    159  CG  PRO    12      -8.737   0.273  19.681  1.00  0.00
ATOM    160  HG2 PRO    12      -8.498   1.161  20.267  1.00  0.00
ATOM    161  HG3 PRO    12      -8.320  -0.607  20.171  1.00  0.00
ATOM    162  CB  PRO    12     -10.207   0.128  19.489  1.00  0.00
ATOM    163  HB2 PRO    12     -10.755   0.510  20.351  1.00  0.00
ATOM    164  HB3 PRO    12     -10.488  -0.910  19.312  1.00  0.00
ATOM    165  CA  PRO    12     -10.526   0.975  18.251  1.00  0.00
ATOM    166  HA  PRO    12     -11.247   0.484  17.597  1.00  0.00
ATOM    167  C   PRO    12     -11.064   2.353  18.659  1.00  0.00
ATOM    168  O   PRO    12     -12.222   2.462  19.075  1.00  0.00
ATOM    169  N   ASN    13     -10.230   3.383  18.541  1.00  0.00
ATOM    170  H   ASN    13      -9.277   3.206  18.256  1.00  0.00
ATOM    171  CA  ASN    13     -10.617   4.758  18.850  1.00  0.00
ATOM    172  HA  ASN    13     -11.411   4.774  19.596  1.00  0.00
ATOM    173  CB  ASN    13      -9.405   5.499  19.411  1.00  0.00
ATOM    174  HB2 ASN    13      -8.625   5.601  18.656  1.00  0.00
ATOM    175  HB3 ASN    13      -9.746   6.489  19.716  1.00  0.00
ATOM    176  CG  ASN    13      -8.823   4.796  20.617  1.00  0.00
ATOM    177  OD1 ASN    13      -9.434   4.777  21.680  1.00  0.00
ATOM    178  ND2 ASN    13      -7.661   4.172  20.446  1.00  0.00
ATOM    179 HD21 ASN    13      -7.232   3.688  21.221  1.00  0.00
ATOM    180 HD22 ASN    13      -7.213   4.186  19.540  1.00  0.00
ATOM    181  C   ASN    13     -11.162   5.511  17.646  1.00  0.00
ATOM    182  O   ASN    13     -11.683   6.619  17.792  1.00  0.00
ATOM    183  N   LYS    14     -11.068   4.890  16.470  1.00  0.00
ATOM    184  H   LYS    14     -10.738   3.936  16.448  1.00  0.00
ATOM    185  CA  LYS    14     -11.396   5.537  15.207  1.00  0.00
ATOM    186  HA  LYS    14     -11.608   6.595  15.361  1.00  0.00
ATOM    187  CB  LYS    14     -10.198   5.412  14.263  1.00  0.00
ATOM    188  HB2 LYS    14      -9.305   5.559  14.870  1.00  0.00
ATOM    189  HB3 LYS    14     -10.210   4.393  13.876  1.00  0.00
ATOM    190  CG  LYS    14     -10.191   6.392  13.108  1.00  0.00
ATOM    191  HG2 LYS    14     -10.958   6.101  12.390  1.00  0.00
ATOM    192  HG3 LYS    14     -10.409   7.390  13.487  1.00  0.00
ATOM    193  CD  LYS    14      -8.833   6.395  12.424  1.00  0.00
ATOM    194  HD2 LYS    14      -8.127   6.924  13.064  1.00  0.00
ATOM    195  HD3 LYS    14      -8.508   5.362  12.299  1.00  0.00
ATOM    196  CE  LYS    14      -8.893   7.073  11.069  1.00  0.00
ATOM    197  HE2 LYS    14      -9.410   8.026  11.183  1.00  0.00
ATOM    198  HE3 LYS    14      -7.873   7.253  10.729  1.00  0.00
ATOM    199  NZ  LYS    14      -9.609   6.238  10.068  1.00  0.00
ATOM    200  HZ1 LYS    14     -10.554   6.071  10.383  1.00  0.00
ATOM    201  HZ2 LYS    14      -9.629   6.719   9.181  1.00  0.00
ATOM    202  HZ3 LYS    14      -9.129   5.355   9.962  1.00  0.00
ATOM    203  C   LYS    14     -12.637   4.894  14.576  1.00  0.00
ATOM    204  O   LYS    14     -12.645   3.692  14.310  1.00  0.00
ATOM    205  N   PRO    15     -13.701   5.689  14.330  1.00  0.00
ATOM    206  CD  PRO    15     -13.938   7.088  14.737  1.00  0.00
ATOM    207  HD2 PRO    15     -13.408   7.757  14.059  1.00  0.00
ATOM    208  HD3 PRO    15     -13.571   7.237  15.753  1.00  0.00
ATOM    209  CG  PRO    15     -15.430   7.231  14.640  1.00  0.00
ATOM    210  HG2 PRO    15     -15.690   8.261  14.396  1.00  0.00
ATOM    211  HG3 PRO    15     -15.892   6.956  15.588  1.00  0.00
ATOM    212  CB  PRO    15     -15.839   6.297  13.560  1.00  0.00
ATOM    213  HB2 PRO    15     -15.698   6.731  12.570  1.00  0.00
ATOM    214  HB3 PRO    15     -16.876   5.982  13.674  1.00  0.00
ATOM    215  CA  PRO    15     -14.904   5.095  13.739  1.00  0.00
ATOM    216  HA  PRO    15     -15.295   4.386  14.469  1.00  0.00
ATOM    217  C   PRO    15     -14.682   4.380  12.404  1.00  0.00
ATOM    218  O   PRO    15     -13.859   4.816  11.591  1.00  0.00
ATOM    219  N   LYS    16     -15.438   3.303  12.205  1.00  0.00
ATOM    220  H   LYS    16     -16.162   3.109  12.881  1.00  0.00
ATOM    221  CA  LYS    16     -15.314   2.419  11.053  1.00  0.00
ATOM    222  HA  LYS    16     -14.561   2.802  10.363  1.00  0.00
ATOM    223  CB  LYS    16     -14.887   1.027  11.518  1.00  0.00
ATOM    224  HB2 LYS    16     -15.580   0.738  12.309  1.00  0.00
ATOM    225  HB3 LYS    16     -15.013   0.362  10.664  1.00  0.00
ATOM    226  CG  LYS    16     -13.467   0.926  12.031  1.00  0.00
ATOM    227  HG2 LYS    16     -12.796   0.816  11.179  1.00  0.00
ATOM    228  HG3 LYS    16     -13.224   1.844  12.567  1.00  0.00
ATOM    229  CD  LYS    16     -13.302  -0.262  12.962  1.00  0.00
ATOM    230  HD2 LYS    16     -13.929  -1.077  12.599  1.00  0.00
ATOM    231  HD3 LYS    16     -12.258  -0.573  12.945  1.00  0.00
ATOM    232  CE  LYS    16     -13.704   0.090  14.387  1.00  0.00
ATOM    233  HE2 LYS    16     -14.710   0.508  14.360  1.00  0.00
ATOM    234  HE3 LYS    16     -13.708  -0.829  14.973  1.00  0.00
ATOM    235  NZ  LYS    16     -12.774   1.074  15.012  1.00  0.00
ATOM    236  HZ1 LYS    16     -12.770   1.925  14.469  1.00  0.00
ATOM    237  HZ2 LYS    16     -13.080   1.275  15.953  1.00  0.00
ATOM    238  HZ3 LYS    16     -11.841   0.686  15.037  1.00  0.00
ATOM    239  C   LYS    16     -16.652   2.268  10.354  1.00  0.00
ATOM    240  O   LYS    16     -17.692   2.202  11.007  1.00  0.00
ATOM    241  N   ARG    17     -16.634   2.187   9.031  1.00  0.00
ATOM    242  H   ARG    17     -15.813   2.442   8.501  1.00  0.00
ATOM    243  CA  ARG    17     -17.832   1.795   8.302  1.00  0.00
ATOM    244  HA  ARG    17     -18.331   0.985   8.833  1.00  0.00
ATOM    245  CB  ARG    17     -18.807   2.970   8.172  1.00  0.00
ATOM    246  HB2 ARG    17     -19.755   2.558   7.828  1.00  0.00
ATOM    247  HB3 ARG    17     -18.934   3.388   9.171  1.00  0.00
ATOM    248  CG  ARG    17     -18.356   4.059   7.223  1.00  0.00
ATOM    249  HG2 ARG    17     -17.440   4.506   7.610  1.00  0.00
ATOM    250  HG3 ARG    17     -18.158   3.615   6.247  1.00  0.00
ATOM    251  CD  ARG    17     -19.423   5.130   7.086  1.00  0.00
ATOM    252  HD2 ARG    17     -20.344   4.682   6.713  1.00  0.00
ATOM    253  HD3 ARG    17     -19.610   5.586   8.059  1.00  0.00
ATOM    254  NE  ARG    17     -19.001   6.169   6.158  1.00  0.00
ATOM    255  HE  ARG    17     -18.054   6.113   5.811  1.00  0.00
ATOM    256  CZ  ARG    17     -19.768   7.176   5.750  1.00  0.00
ATOM    257  NH1 ARG    17     -21.018   7.297   6.187  1.00  0.00
ATOM    258 HH11 ARG    17     -21.390   6.619   6.836  1.00  0.00
ATOM    259 HH12 ARG    17     -21.589   8.067   5.868  1.00  0.00
ATOM    260  NH2 ARG    17     -19.283   8.068   4.890  1.00  0.00
ATOM    261 HH21 ARG    17     -18.335   7.976   4.552  1.00  0.00
ATOM    262 HH22 ARG    17     -19.864   8.833   4.579  1.00  0.00
ATOM    263  C   ARG    17     -17.497   1.242   6.930  1.00  0.00
ATOM    264  O   ARG    17     -16.352   1.288   6.478  1.00  0.00
ATOM    265  N   GLN    18     -18.526   0.709   6.286  1.00  0.00
ATOM    266  H   GLN    18     -19.405   0.595   6.770  1.00  0.00
ATOM    267  CA  GLN    18     -18.436   0.266   4.912  1.00  0.00
ATOM    268  HA  GLN    18     -17.412   0.359   4.550  1.00  0.00
ATOM    269  CB  GLN    18     -18.854  -1.202   4.824  1.00  0.00
ATOM    270  HB2 GLN    18     -18.231  -1.750   5.531  1.00  0.00
ATOM    271  HB3 GLN    18     -19.895  -1.253   5.143  1.00  0.00
ATOM    272  CG  GLN    18     -18.717  -1.819   3.444  1.00  0.00
ATOM    273  HG2 GLN    18     -19.096  -2.840   3.488  1.00  0.00
ATOM    274  HG3 GLN    18     -19.307  -1.243   2.732  1.00  0.00
ATOM    275  CD  GLN    18     -17.279  -1.856   2.965  1.00  0.00
ATOM    276  OE1 GLN    18     -16.722  -0.837   2.551  1.00  0.00
ATOM    277  NE2 GLN    18     -16.673  -3.038   3.008  1.00  0.00
ATOM    278 HE21 GLN    18     -15.715  -3.122   2.701  1.00  0.00
ATOM    279 HE22 GLN    18     -17.175  -3.847   3.347  1.00  0.00
ATOM    280  C   GLN    18     -19.355   1.140   4.068  1.00  0.00
ATOM    281  O   GLN    18     -20.445   1.512   4.509  1.00  0.00
ATOM    282  N   THR    19     -18.892   1.513   2.881  1.00  0.00
ATOM    283  H   THR    19     -17.922   1.347   2.651  1.00  0.00
ATOM    284  CA  THR    19     -19.734   2.185   1.892  1.00  0.00
ATOM    285  HA  THR    19     -20.777   2.154   2.207  1.00  0.00
ATOM    286  CB  THR    19     -19.329   3.659   1.670  1.00  0.00
ATOM    287  HB  THR    19     -20.097   4.145   1.069  1.00  0.00
ATOM    288  CG2 THR    19     -19.181   4.397   3.002  1.00  0.00
ATOM    289 HG21 THR    19     -18.412   3.912   3.604  1.00  0.00
ATOM    290 HG22 THR    19     -18.895   5.432   2.815  1.00  0.00
ATOM    291 HG23 THR    19     -20.129   4.374   3.539  1.00  0.00
ATOM    292  OG1 THR    19     -18.097   3.741   0.943  1.00  0.00
ATOM    293  HG1 THR    19     -17.861   4.663   0.815  1.00  0.00
ATOM    294  C   THR    19     -19.602   1.400   0.597  1.00  0.00
ATOM    295  O   THR    19     -18.637   0.648   0.420  1.00  0.00
ATOM    296  N   ASN    20     -20.565   1.543  -0.308  1.00  0.00
ATOM    297  H   ASN    20     -21.420   2.042  -0.108  1.00  0.00
ATOM    298  CA  ASN    20     -20.460   0.829  -1.581  1.00  0.00
ATOM    299  HA  ASN    20     -20.204  -0.211  -1.382  1.00  0.00
ATOM    300  CB  ASN    20     -21.769   0.869  -2.384  1.00  0.00
ATOM    301  HB2 ASN    20     -21.631   0.218  -3.247  1.00  0.00
ATOM    302  HB3 ASN    20     -22.590   0.493  -1.774  1.00  0.00
ATOM    303  CG  ASN    20     -22.126   2.251  -2.875  1.00  0.00
ATOM    304  OD1 ASN    20     -22.442   3.133  -2.083  1.00  0.00
ATOM    305  ND2 ASN    20     -22.115   2.437  -4.194  1.00  0.00
ATOM    306 HD21 ASN    20     -22.347   3.343  -4.575  1.00  0.00
ATOM    307 HD22 ASN    20     -21.876   1.671  -4.807  1.00  0.00
ATOM    308  C   ASN    20     -19.263   1.317  -2.409  1.00  0.00
ATOM    309  O   ASN    20     -18.694   0.553  -3.179  1.00  0.00
ATOM    310  N   GLN    21     -18.867   2.572  -2.224  1.00  0.00
ATOM    311  H   GLN    21     -19.417   3.203  -1.658  1.00  0.00
ATOM    312  CA  GLN    21     -17.666   3.096  -2.879  1.00  0.00
ATOM    313  HA  GLN    21     -17.690   2.854  -3.942  1.00  0.00
ATOM    314  CB  GLN    21     -17.591   4.613  -2.726  1.00  0.00
ATOM    315  HB2 GLN    21     -17.746   4.851  -1.674  1.00  0.00
ATOM    316  HB3 GLN    21     -16.592   4.931  -3.027  1.00  0.00
ATOM    317  CG  GLN    21     -18.626   5.336  -3.568  1.00  0.00
ATOM    318  HG2 GLN    21     -18.413   5.140  -4.619  1.00  0.00
ATOM    319  HG3 GLN    21     -19.615   4.950  -3.320  1.00  0.00
ATOM    320  CD  GLN    21     -18.622   6.828  -3.345  1.00  0.00
ATOM    321  OE1 GLN    21     -18.035   7.321  -2.387  1.00  0.00
ATOM    322  NE2 GLN    21     -19.288   7.559  -4.234  1.00  0.00
ATOM    323 HE21 GLN    21     -19.319   8.564  -4.134  1.00  0.00
ATOM    324 HE22 GLN    21     -19.760   7.107  -5.003  1.00  0.00
ATOM    325  C   GLN    21     -16.393   2.451  -2.328  1.00  0.00
ATOM    326  O   GLN    21     -15.469   2.137  -3.082  1.00  0.00
ATOM    327  N   LEU    22     -16.338   2.274  -1.013  1.00  0.00
ATOM    328  H   LEU    22     -17.045   2.668  -0.409  1.00  0.00
ATOM    329  CA  LEU    22     -15.200   1.593  -0.397  1.00  0.00
ATOM    330  HA  LEU    22     -14.274   1.987  -0.814  1.00  0.00
ATOM    331  CB  LEU    22     -15.181   1.801   1.121  1.00  0.00
ATOM    332  HB2 LEU    22     -16.222   1.675   1.420  1.00  0.00
ATOM    333  HB3 LEU    22     -14.570   1.039   1.605  1.00  0.00
ATOM    334  CG  LEU    22     -14.694   3.191   1.545  1.00  0.00
ATOM    335  HG  LEU    22     -15.100   3.934   0.859  1.00  0.00
ATOM    336  CD1 LEU    22     -15.150   3.505   2.958  1.00  0.00
ATOM    337 HD11 LEU    22     -14.744   2.762   3.645  1.00  0.00
ATOM    338 HD12 LEU    22     -14.795   4.495   3.243  1.00  0.00
ATOM    339 HD13 LEU    22     -16.239   3.482   3.002  1.00  0.00
ATOM    340  CD2 LEU    22     -13.181   3.311   1.413  1.00  0.00
ATOM    341 HD21 LEU    22     -12.892   3.144   0.375  1.00  0.00
ATOM    342 HD22 LEU    22     -12.867   4.308   1.721  1.00  0.00
ATOM    343 HD23 LEU    22     -12.700   2.567   2.047  1.00  0.00
ATOM    344  C   LEU    22     -15.195   0.106  -0.757  1.00  0.00
ATOM    345  O   LEU    22     -14.130  -0.470  -0.925  1.00  0.00
ATOM    346  N   GLN    23     -16.375  -0.504  -0.906  1.00  0.00
ATOM    347  H   GLN    23     -17.232  -0.035  -0.648  1.00  0.00
ATOM    348  CA  GLN    23     -16.459  -1.883  -1.411  1.00  0.00
ATOM    349  HA  GLN    23     -15.879  -2.538  -0.761  1.00  0.00
ATOM    350  CB  GLN    23     -17.903  -2.386  -1.447  1.00  0.00
ATOM    351  HB2 GLN    23     -18.496  -1.603  -1.920  1.00  0.00
ATOM    352  HB3 GLN    23     -17.909  -3.276  -2.077  1.00  0.00
ATOM    353  CG  GLN    23     -18.498  -2.721  -0.095  1.00  0.00
ATOM    354  HG2 GLN    23     -17.854  -3.419   0.440  1.00  0.00
ATOM    355  HG3 GLN    23     -18.580  -1.795   0.475  1.00  0.00
ATOM    356  CD  GLN    23     -19.878  -3.335  -0.223  1.00  0.00
ATOM    357  OE1 GLN    23     -20.885  -2.690   0.065  1.00  0.00
ATOM    358  NE2 GLN    23     -19.930  -4.583  -0.688  1.00  0.00
ATOM    359 HE21 GLN    23     -20.823  -5.042  -0.794  1.00  0.00
ATOM    360 HE22 GLN    23     -19.076  -5.064  -0.931  1.00  0.00
ATOM    361  C   GLN    23     -15.864  -1.990  -2.812  1.00  0.00
ATOM    362  O   GLN    23     -15.108  -2.913  -3.094  1.00  0.00
ATOM    363  N   TYR    24     -16.206  -1.038  -3.680  1.00  0.00
ATOM    364  H   TYR    24     -16.900  -0.352  -3.418  1.00  0.00
ATOM    365  CA  TYR    24     -15.665  -0.995  -5.043  1.00  0.00
ATOM    366  HA  TYR    24     -15.849  -1.942  -5.551  1.00  0.00
ATOM    367  CB  TYR    24     -16.350   0.129  -5.836  1.00  0.00
ATOM    368  HB2 TYR    24     -17.389  -0.192  -5.915  1.00  0.00
ATOM    369  HB3 TYR    24     -16.296   1.041  -5.241  1.00  0.00
ATOM    370  CG  TYR    24     -15.800   0.397  -7.220  1.00  0.00
ATOM    371  CD1 TYR    24     -14.766   1.311  -7.406  1.00  0.00
ATOM    372  HD1 TYR    24     -14.354   1.815  -6.532  1.00  0.00
ATOM    373  CE1 TYR    24     -14.262   1.585  -8.663  1.00  0.00
ATOM    374  HE1 TYR    24     -13.440   2.290  -8.787  1.00  0.00
ATOM    375  CZ  TYR    24     -14.799   0.950  -9.765  1.00  0.00
ATOM    376  OH  TYR    24     -14.287   1.241 -11.014  1.00  0.00
ATOM    377  HH  TYR    24     -13.576   1.885 -10.988  1.00  0.00
ATOM    378  CE2 TYR    24     -15.842   0.047  -9.614  1.00  0.00
ATOM    379  HE2 TYR    24     -16.269  -0.451 -10.484  1.00  0.00
ATOM    380  CD2 TYR    24     -16.341  -0.220  -8.346  1.00  0.00
ATOM    381  HD2 TYR    24     -17.167  -0.921  -8.222  1.00  0.00
ATOM    382  C   TYR    24     -14.142  -0.823  -5.031  1.00  0.00
ATOM    383  O   TYR    24     -13.432  -1.458  -5.811  1.00  0.00
ATOM    384  N   LEU    25     -13.639   0.020  -4.132  1.00  0.00
ATOM    385  H   LEU    25     -14.251   0.585  -3.562  1.00  0.00
ATOM    386  CA  LEU    25     -12.193   0.225  -4.014  1.00  0.00
ATOM    387  HA  LEU    25     -11.782   0.491  -4.987  1.00  0.00
ATOM    388  CB  LEU    25     -11.878   1.351  -3.025  1.00  0.00
ATOM    389  HB2 LEU    25     -12.591   1.212  -2.212  1.00  0.00
ATOM    390  HB3 LEU    25     -10.863   1.244  -2.640  1.00  0.00
ATOM    391  CG  LEU    25     -12.051   2.748  -3.622  1.00  0.00
ATOM    392  HG  LEU    25     -12.920   2.740  -4.280  1.00  0.00
ATOM    393  CD1 LEU    25     -12.250   3.790  -2.532  1.00  0.00
ATOM    394 HD11 LEU    25     -11.382   3.798  -1.874  1.00  0.00
ATOM    395 HD12 LEU    25     -12.371   4.773  -2.987  1.00  0.00
ATOM    396 HD13 LEU    25     -13.141   3.545  -1.954  1.00  0.00
ATOM    397  CD2 LEU    25     -10.862   3.106  -4.504  1.00  0.00
ATOM    398 HD21 LEU    25     -10.780   2.384  -5.316  1.00  0.00
ATOM    399 HD22 LEU    25     -11.005   4.104  -4.919  1.00  0.00
ATOM    400 HD23 LEU    25      -9.949   3.088  -3.909  1.00  0.00
ATOM    401  C   LEU    25     -11.439  -1.056  -3.625  1.00  0.00
ATOM    402  O   LEU    25     -10.312  -1.267  -4.066  1.00  0.00
ATOM    403  N   LEU    26     -12.055  -1.911  -2.819  1.00  0.00
ATOM    404  H   LEU    26     -12.939  -1.672  -2.392  1.00  0.00
ATOM    405  CA  LEU    26     -11.443  -3.199  -2.476  1.00  0.00
ATOM    406  HA  LEU    26     -10.363  -3.082  -2.391  1.00  0.00
ATOM    407  CB  LEU    26     -11.986  -3.717  -1.141  1.00  0.00
ATOM    408  HB2 LEU    26     -11.702  -2.937  -0.434  1.00  0.00
ATOM    409  HB3 LEU    26     -13.073  -3.768  -1.207  1.00  0.00
ATOM    410  CG  LEU    26     -11.440  -5.066  -0.658  1.00  0.00
ATOM    411  HG  LEU    26     -11.681  -5.823  -1.404  1.00  0.00
ATOM    412  CD1 LEU    26      -9.931  -5.016  -0.455  1.00  0.00
ATOM    413 HD11 LEU    26      -9.690  -4.259   0.292  1.00  0.00
ATOM    414 HD12 LEU    26      -9.577  -5.988  -0.113  1.00  0.00
ATOM    415 HD13 LEU    26      -9.445  -4.764  -1.397  1.00  0.00
ATOM    416  CD2 LEU    26     -12.152  -5.474   0.623  1.00  0.00
ATOM    417 HD21 LEU    26     -13.221  -5.563   0.433  1.00  0.00
ATOM    418 HD22 LEU    26     -11.763  -6.433   0.966  1.00  0.00
ATOM    419 HD23 LEU    26     -11.981  -4.719   1.390  1.00  0.00
ATOM    420  C   LEU    26     -11.666  -4.249  -3.569  1.00  0.00
ATOM    421  O   LEU    26     -10.715  -4.877  -4.039  1.00  0.00
ATOM    422  N   ARG    27     -12.921  -4.437  -3.965  1.00  0.00
ATOM    423  H   ARG    27     -13.651  -3.835  -3.611  1.00  0.00
ATOM    424  CA  ARG    27     -13.299  -5.540  -4.849  1.00  0.00
ATOM    425  HA  ARG    27     -12.797  -6.456  -4.539  1.00  0.00
ATOM    426  CB  ARG    27     -14.811  -5.767  -4.789  1.00  0.00
ATOM    427  HB2 ARG    27     -15.292  -4.818  -5.026  1.00  0.00
ATOM    428  HB3 ARG    27     -15.060  -6.502  -5.554  1.00  0.00
ATOM    429  CG  ARG    27     -15.301  -6.258  -3.439  1.00  0.00
ATOM    430  HG2 ARG    27     -14.766  -7.174  -3.188  1.00  0.00
ATOM    431  HG3 ARG    27     -15.083  -5.494  -2.692  1.00  0.00
ATOM    432  CD  ARG    27     -16.796  -6.534  -3.460  1.00  0.00
ATOM    433  HD2 ARG    27     -17.324  -5.626  -3.752  1.00  0.00
ATOM    434  HD3 ARG    27     -17.004  -7.323  -4.183  1.00  0.00
ATOM    435  NE  ARG    27     -17.285  -6.959  -2.148  1.00  0.00
ATOM    436  HE  ARG    27     -16.655  -6.827  -1.370  1.00  0.00
ATOM    437  CZ  ARG    27     -18.485  -7.495  -1.913  1.00  0.00
ATOM    438  NH1 ARG    27     -19.355  -7.695  -2.901  1.00  0.00
ATOM    439 HH11 ARG    27     -19.109  -7.440  -3.847  1.00  0.00
ATOM    440 HH12 ARG    27     -20.258  -8.102  -2.701  1.00  0.00
ATOM    441  NH2 ARG    27     -18.817  -7.839  -0.672  1.00  0.00
ATOM    442 HH21 ARG    27     -18.161  -7.694   0.082  1.00  0.00
ATOM    443 HH22 ARG    27     -19.723  -8.245  -0.490  1.00  0.00
ATOM    444  C   ARG    27     -12.879  -5.357  -6.306  1.00  0.00
ATOM    445  O   ARG    27     -12.659  -6.342  -7.014  1.00  0.00
ATOM    446  N   VAL    28     -12.787  -4.111  -6.759  1.00  0.00
ATOM    447  H   VAL    28     -12.978  -3.336  -6.139  1.00  0.00
ATOM    448  CA  VAL    28     -12.479  -3.819  -8.161  1.00  0.00
ATOM    449  HA  VAL    28     -12.361  -4.733  -8.743  1.00  0.00
ATOM    450  CB  VAL    28     -13.583  -2.956  -8.813  1.00  0.00
ATOM    451  HB  VAL    28     -13.731  -2.061  -8.208  1.00  0.00
ATOM    452  CG1 VAL    28     -13.196  -2.552 -10.229  1.00  0.00
ATOM    453 HG11 VAL    28     -13.048  -3.447 -10.835  1.00  0.00
ATOM    454 HG12 VAL    28     -13.990  -1.946 -10.665  1.00  0.00
ATOM    455 HG13 VAL    28     -12.272  -1.975 -10.203  1.00  0.00
ATOM    456  CG2 VAL    28     -14.905  -3.708  -8.817  1.00  0.00
ATOM    457 HG21 VAL    28     -15.194  -3.941  -7.793  1.00  0.00
ATOM    458 HG22 VAL    28     -15.674  -3.089  -9.279  1.00  0.00
ATOM    459 HG23 VAL    28     -14.796  -4.633  -9.383  1.00  0.00
ATOM    460  C   VAL    28     -11.127  -3.124  -8.300  1.00  0.00
ATOM    461  O   VAL    28     -10.248  -3.611  -9.011  1.00  0.00
ATOM    462  N   VAL    29     -10.947  -1.998  -7.612  1.00  0.00
ATOM    463  H   VAL    29     -11.650  -1.660  -6.970  1.00  0.00
ATOM    464  CA  VAL    29      -9.748  -1.184  -7.818  1.00  0.00
ATOM    465  HA  VAL    29      -9.532  -1.068  -8.880  1.00  0.00
ATOM    466  CB  VAL    29      -9.862   0.215  -7.184  1.00  0.00
ATOM    467  HB  VAL    29     -10.024   0.112  -6.111  1.00  0.00
ATOM    468  CG1 VAL    29      -8.579   1.001  -7.430  1.00  0.00
ATOM    469 HG11 VAL    29      -8.416   1.105  -8.503  1.00  0.00
ATOM    470 HG12 VAL    29      -8.666   1.990  -6.979  1.00  0.00
ATOM    471 HG13 VAL    29      -7.737   0.472  -6.985  1.00  0.00
ATOM    472  CG2 VAL    29     -11.074   0.954  -7.738  1.00  0.00
ATOM    473 HG21 VAL    29     -11.979   0.389  -7.514  1.00  0.00
ATOM    474 HG22 VAL    29     -11.140   1.941  -7.280  1.00  0.00
ATOM    475 HG23 VAL    29     -10.972   1.062  -8.818  1.00  0.00
ATOM    476  C   VAL    29      -8.509  -1.886  -7.270  1.00  0.00
ATOM    477  O   VAL    29      -7.582  -2.191  -8.022  1.00  0.00
ATOM    478  N   LEU    30      -8.492  -2.145  -5.966  1.00  0.00
ATOM    479  H   LEU    30      -9.243  -1.849  -5.360  1.00  0.00
ATOM    480  CA  LEU    30      -7.324  -2.784  -5.361  1.00  0.00
ATOM    481  HA  LEU    30      -6.427  -2.227  -5.636  1.00  0.00
ATOM    482  CB  LEU    30      -7.428  -2.820  -3.836  1.00  0.00
ATOM    483  HB2 LEU    30      -7.686  -1.793  -3.581  1.00  0.00
ATOM    484  HB3 LEU    30      -8.232  -3.485  -3.521  1.00  0.00
ATOM    485  CG  LEU    30      -6.128  -3.215  -3.120  1.00  0.00
ATOM    486  HG  LEU    30      -5.293  -3.034  -3.798  1.00  0.00
ATOM    487  CD1 LEU    30      -5.925  -2.413  -1.841  1.00  0.00
ATOM    488 HD11 LEU    30      -6.758  -2.593  -1.163  1.00  0.00
ATOM    489 HD12 LEU    30      -4.995  -2.720  -1.363  1.00  0.00
ATOM    490 HD13 LEU    30      -5.876  -1.351  -2.082  1.00  0.00
ATOM    491  CD2 LEU    30      -6.094  -4.713  -2.851  1.00  0.00
ATOM    492 HD21 LEU    30      -6.153  -5.254  -3.795  1.00  0.00
ATOM    493 HD22 LEU    30      -5.164  -4.970  -2.343  1.00  0.00
ATOM    494 HD23 LEU    30      -6.939  -4.989  -2.221  1.00  0.00
ATOM    495  C   LEU    30      -7.106  -4.188  -5.926  1.00  0.00
ATOM    496  O   LEU    30      -5.968  -4.562  -6.226  1.00  0.00
ATOM    497  N   LYS    31      -8.190  -4.947  -6.084  1.00  0.00
ATOM    498  H   LYS    31      -9.092  -4.594  -5.798  1.00  0.00
ATOM    499  CA  LYS    31      -8.114  -6.311  -6.620  1.00  0.00
ATOM    500  HA  LYS    31      -7.503  -6.932  -5.965  1.00  0.00
ATOM    501  CB  LYS    31      -9.511  -6.928  -6.714  1.00  0.00
ATOM    502  HB2 LYS    31      -9.968  -6.835  -5.728  1.00  0.00
ATOM    503  HB3 LYS    31     -10.075  -6.333  -7.432  1.00  0.00
ATOM    504  CG  LYS    31      -9.523  -8.388  -7.144  1.00  0.00
ATOM    505  HG2 LYS    31      -8.839  -8.504  -7.984  1.00  0.00
ATOM    506  HG3 LYS    31      -9.176  -8.995  -6.307  1.00  0.00
ATOM    507  CD  LYS    31     -10.917  -8.843  -7.557  1.00  0.00
ATOM    508  HD2 LYS    31     -11.342  -8.086  -8.216  1.00  0.00
ATOM    509  HD3 LYS    31     -10.822  -9.784  -8.100  1.00  0.00
ATOM    510  CE  LYS    31     -11.830  -9.041  -6.358  1.00  0.00
ATOM    511  HE2 LYS    31     -11.623 -10.034  -5.958  1.00  0.00
ATOM    512  HE3 LYS    31     -11.556  -8.288  -5.619  1.00  0.00
ATOM    513  NZ  LYS    31     -13.286  -8.925  -6.672  1.00  0.00
ATOM    514  HZ1 LYS    31     -13.540  -9.623  -7.357  1.00  0.00
ATOM    515  HZ2 LYS    31     -13.825  -9.068  -5.830  1.00  0.00
ATOM    516  HZ3 LYS    31     -13.479  -8.005  -7.043  1.00  0.00
ATOM    517  C   LYS    31      -7.448  -6.343  -7.995  1.00  0.00
ATOM    518  O   LYS    31      -6.650  -7.235  -8.282  1.00  0.00
ATOM    519  N   THR    32      -7.782  -5.369  -8.838  1.00  0.00
ATOM    520  H   THR    32      -8.503  -4.709  -8.583  1.00  0.00
ATOM    521  CA  THR    32      -7.188  -5.267 -10.174  1.00  0.00
ATOM    522  HA  THR    32      -7.243  -6.229 -10.684  1.00  0.00
ATOM    523  CB  THR    32      -7.929  -4.214 -11.028  1.00  0.00
ATOM    524  HB  THR    32      -7.961  -3.279 -10.469  1.00  0.00
ATOM    525  CG2 THR    32      -7.229  -3.981 -12.371  1.00  0.00
ATOM    526 HG21 THR    32      -7.196  -4.915 -12.932  1.00  0.00
ATOM    527 HG22 THR    32      -7.779  -3.233 -12.943  1.00  0.00
ATOM    528 HG23 THR    32      -6.213  -3.627 -12.196  1.00  0.00
ATOM    529  OG1 THR    32      -9.268  -4.663 -11.268  1.00  0.00
ATOM    530  HG1 THR    32      -9.734  -4.012 -11.798  1.00  0.00
ATOM    531  C   THR    32      -5.688  -4.946 -10.107  1.00  0.00
ATOM    532  O   THR    32      -4.884  -5.586 -10.789  1.00  0.00
ATOM    533  N   LEU    33      -5.315  -3.978  -9.274  1.00  0.00
ATOM    534  H   LEU    33      -6.012  -3.447  -8.771  1.00  0.00
ATOM    535  CA  LEU    33      -3.905  -3.604  -9.109  1.00  0.00
ATOM    536  HA  LEU    33      -3.450  -3.462 -10.089  1.00  0.00
ATOM    537  CB  LEU    33      -3.766  -2.299  -8.309  1.00  0.00
ATOM    538  HB2 LEU    33      -4.658  -2.307  -7.684  1.00  0.00
ATOM    539  HB3 LEU    33      -2.880  -2.372  -7.679  1.00  0.00
ATOM    540  CG  LEU    33      -3.716  -0.998  -9.110  1.00  0.00
ATOM    541  HG  LEU    33      -2.869  -1.050  -9.795  1.00  0.00
ATOM    542  CD1 LEU    33      -4.989  -0.769  -9.898  1.00  0.00
ATOM    543 HD11 LEU    33      -5.836  -0.716  -9.215  1.00  0.00
ATOM    544 HD12 LEU    33      -4.910   0.166 -10.452  1.00  0.00
ATOM    545 HD13 LEU    33      -5.137  -1.593 -10.597  1.00  0.00
ATOM    546  CD2 LEU    33      -3.431   0.184  -8.188  1.00  0.00
ATOM    547 HD21 LEU    33      -2.472   0.036  -7.693  1.00  0.00
ATOM    548 HD22 LEU    33      -3.399   1.103  -8.774  1.00  0.00
ATOM    549 HD23 LEU    33      -4.219   0.259  -7.439  1.00  0.00
ATOM    550  C   LEU    33      -3.071  -4.691  -8.437  1.00  0.00
ATOM    551  O   LEU    33      -1.897  -4.859  -8.766  1.00  0.00
ATOM    552  N   TRP    34      -3.671  -5.421  -7.500  1.00  0.00
ATOM    553  H   TRP    34      -4.659  -5.296  -7.331  1.00  0.00
ATOM    554  CA  TRP    34      -2.935  -6.369  -6.656  1.00  0.00
ATOM    555  HA  TRP    34      -2.129  -5.854  -6.132  1.00  0.00
ATOM    556  CB  TRP    34      -3.869  -6.983  -5.624  1.00  0.00
ATOM    557  HB2 TRP    34      -4.430  -6.202  -5.112  1.00  0.00
ATOM    558  HB3 TRP    34      -4.564  -7.664  -6.118  1.00  0.00
ATOM    559  CG  TRP    34      -3.168  -7.783  -4.556  1.00  0.00
ATOM    560  CD1 TRP    34      -2.988  -9.161  -4.502  1.00  0.00
ATOM    561  HD1 TRP    34      -3.404  -9.731  -5.334  1.00  0.00
ATOM    562  NE1 TRP    34      -2.300  -9.523  -3.374  1.00  0.00
ATOM    563  HE1 TRP    34      -2.063 -10.476  -3.140  1.00  0.00
ATOM    564  CE2 TRP    34      -1.991  -8.432  -2.635  1.00  0.00
ATOM    565  CZ2 TRP    34      -1.312  -8.312  -1.434  1.00  0.00
ATOM    566  HZ2 TRP    34      -0.938  -9.211  -0.944  1.00  0.00
ATOM    567  CH2 TRP    34      -1.152  -7.025  -0.928  1.00  0.00
ATOM    568  HH2 TRP    34      -0.622  -6.890   0.015  1.00  0.00
ATOM    569  CZ3 TRP    34      -1.651  -5.900  -1.592  1.00  0.00
ATOM    570  HZ3 TRP    34      -1.508  -4.904  -1.172  1.00  0.00
ATOM    571  CE3 TRP    34      -2.340  -6.007  -2.799  1.00  0.00
ATOM    572  HE3 TRP    34      -2.716  -5.098  -3.266  1.00  0.00
ATOM    573  CD2 TRP    34      -2.521  -7.267  -3.346  1.00  0.00
ATOM    574  C   TRP    34      -2.274  -7.459  -7.444  1.00  0.00
ATOM    575  O   TRP    34      -1.180  -7.898  -7.094  1.00  0.00
ATOM    576  N   LYS    35      -2.931  -7.894  -8.516  1.00  0.00
ATOM    577  H   LYS    35      -3.808  -7.460  -8.768  1.00  0.00
ATOM    578  CA  LYS    35      -2.456  -9.020  -9.323  1.00  0.00
ATOM    579  HA  LYS    35      -1.722  -9.600  -8.763  1.00  0.00
ATOM    580  CB  LYS    35      -3.629  -9.934  -9.682  1.00  0.00
ATOM    581  HB2 LYS    35      -4.233  -9.394 -10.412  1.00  0.00
ATOM    582  HB3 LYS    35      -3.202 -10.821 -10.149  1.00  0.00
ATOM    583  CG  LYS    35      -4.504 -10.349  -8.510  1.00  0.00
ATOM    584  HG2 LYS    35      -4.477  -9.540  -7.780  1.00  0.00
ATOM    585  HG3 LYS    35      -5.521 -10.465  -8.886  1.00  0.00
ATOM    586  CD  LYS    35      -4.059 -11.646  -7.847  1.00  0.00
ATOM    587  HD2 LYS    35      -4.763 -11.869  -7.046  1.00  0.00
ATOM    588  HD3 LYS    35      -4.101 -12.435  -8.598  1.00  0.00
ATOM    589  CE  LYS    35      -2.655 -11.564  -7.279  1.00  0.00
ATOM    590  HE2 LYS    35      -1.963 -11.858  -8.069  1.00  0.00
ATOM    591  HE3 LYS    35      -2.472 -10.526  -7.004  1.00  0.00
ATOM    592  NZ  LYS    35      -2.447 -12.436  -6.090  1.00  0.00
ATOM    593  HZ1 LYS    35      -2.616 -13.398  -6.345  1.00  0.00
ATOM    594  HZ2 LYS    35      -1.498 -12.336  -5.761  1.00  0.00
ATOM    595  HZ3 LYS    35      -3.088 -12.164  -5.358  1.00  0.00
ATOM    596  C   LYS    35      -1.745  -8.590 -10.603  1.00  0.00
ATOM    597  O   LYS    35      -1.436  -9.423 -11.460  1.00  0.00
ATOM    598  N   HIE    36      -1.477  -7.296 -10.737  1.00  0.00
ATOM    599  H   HIE    36      -1.851  -6.633 -10.073  1.00  0.00
ATOM    600  CA  HIE    36      -0.656  -6.788 -11.833  1.00  0.00
ATOM    601  HA  HIE    36      -1.051  -7.131 -12.790  1.00  0.00
ATOM    602  CB  HIE    36      -0.666  -5.263 -11.820  1.00  0.00
ATOM    603  HB2 HIE    36      -1.679  -4.883 -11.686  1.00  0.00
ATOM    604  HB3 HIE    36      -0.035  -4.910 -11.004  1.00  0.00
ATOM    605  CG  HIE    36      -0.133  -4.633 -13.079  1.00  0.00
ATOM    606  ND1 HIE    36       1.183  -4.544 -13.346  1.00  0.00
ATOM    607  CE1 HIE    36       1.358  -3.931 -14.528  1.00  0.00
ATOM    608  HE1 HIE    36       2.357  -3.766 -14.930  1.00  0.00
ATOM    609  NE2 HIE    36       0.147  -3.616 -15.019  1.00  0.00
ATOM    610  HE2 HIE    36      -0.039  -3.145 -15.893  1.00  0.00
ATOM    611  CD2 HIE    36      -0.793  -4.033 -14.151  1.00  0.00
ATOM    612  HD2 HIE    36      -1.848  -3.867 -14.369  1.00  0.00
ATOM    613  C   HIE    36       0.746  -7.299 -11.652  1.00  0.00
ATOM    614  O   HIE    36       1.195  -7.478 -10.524  1.00  0.00
ATOM    615  N   GLN    37       1.452  -7.550 -12.752  1.00  0.00
ATOM    616  H   GLN    37       1.031  -7.446 -13.664  1.00  0.00
ATOM    617  CA  GLN    37       2.819  -8.085 -12.672  1.00  0.00
ATOM    618  HA  GLN    37       2.817  -8.979 -12.048  1.00  0.00
ATOM    619  CB  GLN    37       3.368  -8.456 -14.060  1.00  0.00
ATOM    620  HB2 GLN    37       4.335  -8.930 -13.892  1.00  0.00
ATOM    621  HB3 GLN    37       2.674  -9.184 -14.481  1.00  0.00
ATOM    622  CG  GLN    37       3.536  -7.292 -15.035  1.00  0.00
ATOM    623  HG2 GLN    37       2.547  -6.929 -15.315  1.00  0.00
ATOM    624  HG3 GLN    37       4.088  -6.493 -14.541  1.00  0.00
ATOM    625  CD  GLN    37       4.285  -7.691 -16.300  1.00  0.00
ATOM    626  OE1 GLN    37       3.819  -7.433 -17.415  1.00  0.00
ATOM    627  NE2 GLN    37       5.440  -8.325 -16.136  1.00  0.00
ATOM    628 HE21 GLN    37       5.975  -8.611 -16.944  1.00  0.00
ATOM    629 HE22 GLN    37       5.779  -8.518 -15.205  1.00  0.00
ATOM    630  C   GLN    37       3.793  -7.146 -11.959  1.00  0.00
ATOM    631  O   GLN    37       4.831  -7.589 -11.480  1.00  0.00
ATOM    632  N   PHE    38       3.465  -5.856 -11.892  1.00  0.00
ATOM    633  H   PHE    38       2.628  -5.526 -12.350  1.00  0.00
ATOM    634  CA  PHE    38       4.321  -4.876 -11.215  1.00  0.00
ATOM    635  HA  PHE    38       5.328  -5.277 -11.106  1.00  0.00
ATOM    636  CB  PHE    38       4.395  -3.576 -12.031  1.00  0.00
ATOM    637  HB2 PHE    38       3.375  -3.227 -12.196  1.00  0.00
ATOM    638  HB3 PHE    38       4.961  -2.807 -11.507  1.00  0.00
ATOM    639  CG  PHE    38       5.025  -3.723 -13.393  1.00  0.00
ATOM    640  CD1 PHE    38       5.926  -4.753 -13.685  1.00  0.00
ATOM    641  HD1 PHE    38       6.174  -5.480 -12.912  1.00  0.00
ATOM    642  CE1 PHE    38       6.500  -4.855 -14.942  1.00  0.00
ATOM    643  HE1 PHE    38       7.188  -5.671 -15.164  1.00  0.00
ATOM    644  CZ  PHE    38       6.199  -3.920 -15.915  1.00  0.00
ATOM    645  HZ  PHE    38       6.652  -3.996 -16.904  1.00  0.00
ATOM    646  CE2 PHE    38       5.324  -2.889 -15.634  1.00  0.00
ATOM    647  HE2 PHE    38       5.088  -2.153 -16.403  1.00  0.00
ATOM    648  CD2 PHE    38       4.748  -2.789 -14.379  1.00  0.00
ATOM    649  HD2 PHE    38       4.067  -1.967 -14.156  1.00  0.00
ATOM    650  C   PHE    38       3.876  -4.534  -9.786  1.00  0.00
ATOM    651  O   PHE    38       4.442  -3.633  -9.170  1.00  0.00
ATOM    652  N   ALA    39       2.887  -5.245  -9.254  1.00  0.00
ATOM    653  H   ALA    39       2.460  -5.998  -9.775  1.00  0.00
ATOM    654  CA  ALA    39       2.336  -4.912  -7.931  1.00  0.00
ATOM    655  HA  ALA    39       2.203  -3.830  -7.911  1.00  0.00
ATOM    656  CB  ALA    39       0.977  -5.573  -7.749  1.00  0.00
ATOM    657  HB1 ALA    39       1.095  -6.657  -7.757  1.00  0.00
ATOM    658  HB2 ALA    39       0.545  -5.262  -6.798  1.00  0.00
ATOM    659  HB3 ALA    39       0.315  -5.274  -8.562  1.00  0.00
ATOM    660  C   ALA    39       3.248  -5.293  -6.764  1.00  0.00
ATOM    661  O   ALA    39       3.216  -4.650  -5.712  1.00  0.00
ATOM    662  N   TRP    40       4.053  -6.340  -6.939  1.00  0.00
ATOM    663  H   TRP    40       4.063  -6.816  -7.830  1.00  0.00
ATOM    664  CA  TRP    40       4.761  -6.959  -5.811  1.00  0.00
ATOM    665  HA  TRP    40       4.040  -7.270  -5.055  1.00  0.00
ATOM    666  CB  TRP    40       5.555  -8.191  -6.266  1.00  0.00
ATOM    667  HB2 TRP    40       6.042  -8.680  -5.423  1.00  0.00
ATOM    668  HB3 TRP    40       4.871  -8.891  -6.746  1.00  0.00
ATOM    669  CG  TRP    40       6.631  -7.889  -7.267  1.00  0.00
ATOM    670  CD1 TRP    40       6.518  -7.848  -8.651  1.00  0.00
ATOM    671  HD1 TRP    40       5.535  -8.077  -9.062  1.00  0.00
ATOM    672  NE1 TRP    40       7.715  -7.514  -9.226  1.00  0.00
ATOM    673  HE1 TRP    40       7.859  -7.436 -10.223  1.00  0.00
ATOM    674  CE2 TRP    40       8.655  -7.314  -8.280  1.00  0.00
ATOM    675  CZ2 TRP    40       9.993  -6.962  -8.390  1.00  0.00
ATOM    676  HZ2 TRP    40      10.418  -6.807  -9.382  1.00  0.00
ATOM    677  CH2 TRP    40      10.712  -6.831  -7.205  1.00  0.00
ATOM    678  HH2 TRP    40      11.764  -6.552  -7.252  1.00  0.00
ATOM    679  CZ3 TRP    40      10.121  -7.047  -5.952  1.00  0.00
ATOM    680  HZ3 TRP    40      10.710  -6.946  -5.041  1.00  0.00
ATOM    681  CE3 TRP    40       8.779  -7.395  -5.827  1.00  0.00
ATOM    682  HE3 TRP    40       8.365  -7.523  -4.827  1.00  0.00
ATOM    683  CD2 TRP    40       8.023  -7.544  -6.985  1.00  0.00
ATOM    684  C   TRP    40       5.599  -6.040  -4.928  1.00  0.00
ATOM    685  O   TRP    40       5.586  -6.212  -3.713  1.00  0.00
ATOM    686  N   PRO    41       6.300  -5.030  -5.494  1.00  0.00
ATOM    687  CD  PRO    41       6.483  -4.589  -6.886  1.00  0.00
ATOM    688  HD2 PRO    41       5.683  -3.902  -7.163  1.00  0.00
ATOM    689  HD3 PRO    41       6.467  -5.452  -7.551  1.00  0.00
ATOM    690  CG  PRO    41       7.825  -3.924  -6.845  1.00  0.00
ATOM    691  HG2 PRO    41       7.919  -3.204  -7.658  1.00  0.00
ATOM    692  HG3 PRO    41       8.620  -4.665  -6.922  1.00  0.00
ATOM    693  CB  PRO    41       7.853  -3.250  -5.517  1.00  0.00
ATOM    694  HB2 PRO    41       7.360  -2.280  -5.585  1.00  0.00
ATOM    695  HB3 PRO    41       8.867  -3.116  -5.141  1.00  0.00
ATOM    696  CA  PRO    41       7.062  -4.174  -4.575  1.00  0.00
ATOM    697  HA  PRO    41       7.705  -4.823  -3.981  1.00  0.00
ATOM    698  C   PRO    41       6.183  -3.342  -3.646  1.00  0.00
ATOM    699  O   PRO    41       6.659  -2.876  -2.611  1.00  0.00
ATOM    700  N   PHE    42       4.917  -3.178  -4.024  1.00  0.00
ATOM    701  H   PHE    42       4.612  -3.623  -4.878  1.00  0.00
ATOM    702  CA  PHE    42       3.963  -2.340  -3.302  1.00  0.00
ATOM    703  HA  PHE    42       4.486  -1.647  -2.643  1.00  0.00
ATOM    704  CB  PHE    42       3.144  -1.531  -4.313  1.00  0.00
ATOM    705  HB2 PHE    42       2.546  -2.184  -4.948  1.00  0.00
ATOM    706  HB3 PHE    42       2.488  -0.845  -3.777  1.00  0.00
ATOM    707  CG  PHE    42       3.984  -0.692  -5.230  1.00  0.00
ATOM    708  CD1 PHE    42       4.416   0.566  -4.831  1.00  0.00
ATOM    709  HD1 PHE    42       4.133   0.944  -3.849  1.00  0.00
ATOM    710  CE1 PHE    42       5.203   1.340  -5.672  1.00  0.00
ATOM    711  HE1 PHE    42       5.529   2.331  -5.355  1.00  0.00
ATOM    712  CZ  PHE    42       5.573   0.854  -6.914  1.00  0.00
ATOM    713  HZ  PHE    42       6.193   1.463  -7.572  1.00  0.00
ATOM    714  CE2 PHE    42       5.158  -0.400  -7.321  1.00  0.00
ATOM    715  HE2 PHE    42       5.452  -0.787  -8.297  1.00  0.00
ATOM    716  CD2 PHE    42       4.365  -1.167  -6.482  1.00  0.00
ATOM    717  HD2 PHE    42       4.032  -2.155  -6.799  1.00  0.00
ATOM    718  C   PHE    42       3.018  -3.119  -2.382  1.00  0.00
ATOM    719  O   PHE    42       2.159  -2.527  -1.731  1.00  0.00
ATOM    720  N   GLN    43       3.192  -4.434  -2.292  1.00  0.00
ATOM    721  H   GLN    43       3.941  -4.878  -2.803  1.00  0.00
ATOM    722  CA  GLN    43       2.261  -5.285  -1.545  1.00  0.00
ATOM    723  HA  GLN    43       1.247  -4.891  -1.624  1.00  0.00
ATOM    724  CB  GLN    43       2.279  -6.706  -2.116  1.00  0.00
ATOM    725  HB2 GLN    43       3.318  -7.000  -2.262  1.00  0.00
ATOM    726  HB3 GLN    43       1.813  -7.371  -1.389  1.00  0.00
ATOM    727  CG  GLN    43       1.539  -6.799  -3.433  1.00  0.00
ATOM    728  HG2 GLN    43       0.492  -6.554  -3.253  1.00  0.00
ATOM    729  HG3 GLN    43       1.965  -6.076  -4.129  1.00  0.00
ATOM    730  CD  GLN    43       1.613  -8.175  -4.058  1.00  0.00
ATOM    731  OE1 GLN    43       2.446  -8.996  -3.683  1.00  0.00
ATOM    732  NE2 GLN    43       0.742  -8.430  -5.029  1.00  0.00
ATOM    733 HE21 GLN    43       0.747  -9.333  -5.482  1.00  0.00
ATOM    734 HE22 GLN    43       0.080  -7.721  -5.309  1.00  0.00
ATOM    735  C   GLN    43       2.513  -5.316  -0.036  1.00  0.00
ATOM    736  O   GLN    43       1.744  -5.920   0.714  1.00  0.00
ATOM    737  N   GLN    44       3.580  -4.657   0.403  1.00  0.00
ATOM    738  H   GLN    44       4.193  -4.214  -0.267  1.00  0.00
ATOM    739  CA  GLN    44       3.922  -4.567   1.814  1.00  0.00
ATOM    740  HA  GLN    44       3.012  -4.473   2.407  1.00  0.00
ATOM    741  CB  GLN    44       4.675  -5.821   2.270  1.00  0.00
ATOM    742  HB2 GLN    44       4.889  -5.686   3.330  1.00  0.00
ATOM    743  HB3 GLN    44       3.990  -6.659   2.142  1.00  0.00
ATOM    744  CG  GLN    44       5.969  -6.106   1.524  1.00  0.00
ATOM    745  HG2 GLN    44       6.580  -5.203   1.524  1.00  0.00
ATOM    746  HG3 GLN    44       6.496  -6.900   2.054  1.00  0.00
ATOM    747  CD  GLN    44       5.749  -6.544   0.087  1.00  0.00
ATOM    748  OE1 GLN    44       4.996  -7.486  -0.170  1.00  0.00
ATOM    749  NE2 GLN    44       6.397  -5.857  -0.855  1.00  0.00
ATOM    750 HE21 GLN    44       6.285  -6.109  -1.826  1.00  0.00
ATOM    751 HE22 GLN    44       6.998  -5.089  -0.592  1.00  0.00
ATOM    752  C   GLN    44       4.780  -3.325   2.015  1.00  0.00
ATOM    753  O   GLN    44       5.285  -2.762   1.038  1.00  0.00
ATOM    754  N   PRO    45       4.950  -2.886   3.273  1.00  0.00
ATOM    755  CD  PRO    45       4.270  -3.329   4.506  1.00  0.00
ATOM    756  HD2 PRO    45       4.700  -4.275   4.837  1.00  0.00
ATOM    757  HD3 PRO    45       3.207  -3.464   4.306  1.00  0.00
ATOM    758  CG  PRO    45       4.533  -2.208   5.470  1.00  0.00
ATOM    759  HG2 PRO    45       4.590  -2.594   6.488  1.00  0.00
ATOM    760  HG3 PRO    45       3.738  -1.465   5.407  1.00  0.00
ATOM    761  CB  PRO    45       5.830  -1.635   5.034  1.00  0.00
ATOM    762  HB2 PRO    45       6.647  -2.244   5.421  1.00  0.00
ATOM    763  HB3 PRO    45       5.971  -0.599   5.344  1.00  0.00
ATOM    764  CA  PRO    45       5.794  -1.723   3.512  1.00  0.00
ATOM    765  HA  PRO    45       5.318  -0.869   3.029  1.00  0.00
ATOM    766  C   PRO    45       7.209  -1.881   2.979  1.00  0.00
ATOM    767  O   PRO    45       7.742  -2.993   2.964  1.00  0.00
ATOM    768  N   VAL    46       7.813  -0.774   2.560  1.00  0.00
ATOM    769  H   VAL    46       7.296   0.090   2.482  1.00  0.00
ATOM    770  CA  VAL    46       9.220  -0.778   2.167  1.00  0.00
ATOM    771  HA  VAL    46       9.410  -1.463   1.341  1.00  0.00
ATOM    772  CB  VAL    46       9.705   0.628   1.761  1.00  0.00
ATOM    773  HB  VAL    46       9.452   1.334   2.552  1.00  0.00
ATOM    774  CG1 VAL    46      11.212   0.627   1.545  1.00  0.00
ATOM    775 HG11 VAL    46      11.465  -0.078   0.754  1.00  0.00
ATOM    776 HG12 VAL    46      11.539   1.627   1.259  1.00  0.00
ATOM    777 HG13 VAL    46      11.711   0.332   2.468  1.00  0.00
ATOM    778  CG2 VAL    46       8.969   1.111   0.515  1.00  0.00
ATOM    779 HG21 VAL    46       7.899   1.152   0.717  1.00  0.00
ATOM    780 HG22 VAL    46       9.325   2.105   0.244  1.00  0.00
ATOM    781 HG23 VAL    46       9.156   0.422  -0.308  1.00  0.00
ATOM    782  C   VAL    46      10.062  -1.299   3.330  1.00  0.00
ATOM    783  O   VAL    46       9.974  -0.790   4.451  1.00  0.00
ATOM    784  N   ASP    47      10.851  -2.335   3.061  1.00  0.00
ATOM    785  H   ASP    47      10.845  -2.743   2.138  1.00  0.00
ATOM    786  CA  ASP    47      11.699  -2.940   4.079  1.00  0.00
ATOM    787  HA  ASP    47      11.341  -2.665   5.071  1.00  0.00
ATOM    788  CB  ASP    47      11.675  -4.468   3.955  1.00  0.00
ATOM    789  HB2 ASP    47      10.632  -4.777   3.889  1.00  0.00
ATOM    790  HB3 ASP    47      12.193  -4.741   3.036  1.00  0.00
ATOM    791  CG  ASP    47      12.333  -5.161   5.129  1.00  0.00
ATOM    792  OD1 ASP    47      13.282  -4.595   5.707  1.00  0.00
ATOM    793  OD2 ASP    47      11.897  -6.284   5.470  1.00  0.00
ATOM    794  C   ASP    47      13.107  -2.387   3.909  1.00  0.00
ATOM    795  O   ASP    47      13.888  -2.878   3.100  1.00  0.00
ATOM    796  N   ALA    48      13.414  -1.350   4.681  1.00  0.00
ATOM    797  H   ALA    48      12.716  -0.982   5.311  1.00  0.00
ATOM    798  CA  ALA    48      14.701  -0.666   4.598  1.00  0.00
ATOM    799  HA  ALA    48      14.897  -0.456   3.546  1.00  0.00
ATOM    800  CB  ALA    48      14.637   0.657   5.356  1.00  0.00
ATOM    801  HB1 ALA    48      14.451   0.462   6.412  1.00  0.00
ATOM    802  HB2 ALA    48      15.583   1.186   5.246  1.00  0.00
ATOM    803  HB3 ALA    48      13.830   1.269   4.952  1.00  0.00
ATOM    804  C   ALA    48      15.859  -1.526   5.114  1.00  0.00
ATOM    805  O   ALA    48      17.012  -1.271   4.774  1.00  0.00
ATOM    806  N   VAL    49      15.554  -2.535   5.927  1.00  0.00
ATOM    807  H   VAL    49      14.604  -2.644   6.252  1.00  0.00
ATOM    808  CA  VAL    49      16.568  -3.466   6.426  1.00  0.00
ATOM    809  HA  VAL    49      17.487  -2.942   6.691  1.00  0.00
ATOM    810  CB  VAL    49      16.071  -4.248   7.664  1.00  0.00
ATOM    811  HB  VAL    49      15.149  -4.767   7.402  1.00  0.00
ATOM    812  CG1 VAL    49      17.112  -5.264   8.125  1.00  0.00
ATOM    813 HG11 VAL    49      18.034  -4.745   8.388  1.00  0.00
ATOM    814 HG12 VAL    49      16.737  -5.800   8.997  1.00  0.00
ATOM    815 HG13 VAL    49      17.311  -5.972   7.321  1.00  0.00
ATOM    816  CG2 VAL    49      15.734  -3.286   8.794  1.00  0.00
ATOM    817 HG21 VAL    49      14.952  -2.600   8.467  1.00  0.00
ATOM    818 HG22 VAL    49      15.385  -3.848   9.659  1.00  0.00
ATOM    819 HG23 VAL    49      16.624  -2.718   9.065  1.00  0.00
ATOM    820  C   VAL    49      16.966  -4.425   5.295  1.00  0.00
ATOM    821  O   VAL    49      18.144  -4.552   4.957  1.00  0.00
ATOM    822  N   LYS    50      15.977  -5.082   4.696  1.00  0.00
ATOM    823  H   LYS    50      15.033  -5.007   5.045  1.00  0.00
ATOM    824  CA  LYS    50      16.233  -5.988   3.571  1.00  0.00
ATOM    825  HA  LYS    50      16.924  -6.773   3.879  1.00  0.00
ATOM    826  CB  LYS    50      14.930  -6.640   3.098  1.00  0.00
ATOM    827  HB2 LYS    50      14.177  -5.855   3.030  1.00  0.00
ATOM    828  HB3 LYS    50      15.112  -7.055   2.107  1.00  0.00
ATOM    829  CG  LYS    50      14.434  -7.739   4.024  1.00  0.00
ATOM    830  HG2 LYS    50      15.243  -8.455   4.170  1.00  0.00
ATOM    831  HG3 LYS    50      14.170  -7.289   4.981  1.00  0.00
ATOM    832  CD  LYS    50      13.221  -8.456   3.450  1.00  0.00
ATOM    833  HD2 LYS    50      12.402  -7.742   3.365  1.00  0.00
ATOM    834  HD3 LYS    50      13.476  -8.835   2.461  1.00  0.00
ATOM    835  CE  LYS    50      12.794  -9.614   4.342  1.00  0.00
ATOM    836  HE2 LYS    50      13.535 -10.407   4.236  1.00  0.00
ATOM    837  HE3 LYS    50      12.790  -9.257   5.372  1.00  0.00
ATOM    838  NZ  LYS    50      11.446 -10.144   3.995  1.00  0.00
ATOM    839  HZ1 LYS    50      11.450 -10.475   3.041  1.00  0.00
ATOM    840  HZ2 LYS    50      11.214 -10.907   4.615  1.00  0.00
ATOM    841  HZ3 LYS    50      10.760  -9.409   4.094  1.00  0.00
ATOM    842  C   LYS    50      16.927  -5.291   2.397  1.00  0.00
ATOM    843  O   LYS    50      17.855  -5.842   1.802  1.00  0.00
ATOM    844  N   LEU    51      16.478  -4.080   2.071  1.00  0.00
ATOM    845  H   LEU    51      15.688  -3.691   2.566  1.00  0.00
ATOM    846  CA  LEU    51      17.049  -3.312   0.961  1.00  0.00
ATOM    847  HA  LEU    51      17.384  -3.991   0.177  1.00  0.00
ATOM    848  CB  LEU    51      16.001  -2.357   0.368  1.00  0.00
ATOM    849  HB2 LEU    51      15.698  -1.753   1.223  1.00  0.00
ATOM    850  HB3 LEU    51      16.490  -1.721  -0.370  1.00  0.00
ATOM    851  CG  LEU    51      14.766  -3.010  -0.260  1.00  0.00
ATOM    852  HG  LEU    51      14.301  -3.670   0.473  1.00  0.00
ATOM    853  CD1 LEU    51      13.765  -1.946  -0.690  1.00  0.00
ATOM    854 HD11 LEU    51      14.229  -1.286  -1.424  1.00  0.00
ATOM    855 HD12 LEU    51      12.893  -2.425  -1.134  1.00  0.00
ATOM    856 HD13 LEU    51      13.457  -1.364   0.178  1.00  0.00
ATOM    857  CD2 LEU    51      15.153  -3.900  -1.435  1.00  0.00
ATOM    858 HD21 LEU    51      15.825  -4.685  -1.091  1.00  0.00
ATOM    859 HD22 LEU    51      14.256  -4.350  -1.861  1.00  0.00
ATOM    860 HD23 LEU    51      15.654  -3.300  -2.195  1.00  0.00
ATOM    861  C   LEU    51      18.300  -2.519   1.358  1.00  0.00
ATOM    862  O   LEU    51      18.957  -1.945   0.498  1.00  0.00
ATOM    863  N   ASN    52      18.618  -2.493   2.655  1.00  0.00
ATOM    864  H   ASN    52      18.004  -2.954   3.312  1.00  0.00
ATOM    865  CA  ASN    52      19.754  -1.732   3.183  1.00  0.00
ATOM    866  HA  ASN    52      19.675  -1.664   4.268  1.00  0.00
ATOM    867  CB  ASN    52      21.082  -2.412   2.829  1.00  0.00
ATOM    868  HB2 ASN    52      20.996  -3.480   3.032  1.00  0.00
ATOM    869  HB3 ASN    52      21.274  -2.258   1.767  1.00  0.00
ATOM    870  CG  ASN    52      22.259  -1.860   3.621  1.00  0.00
ATOM    871  OD1 ASN    52      22.090  -1.185   4.637  1.00  0.00
ATOM    872  ND2 ASN    52      23.465  -2.155   3.155  1.00  0.00
ATOM    873 HD21 ASN    52      24.286  -1.817   3.637  1.00  0.00
ATOM    874 HD22 ASN    52      23.557  -2.717   2.321  1.00  0.00
ATOM    875  C   ASN    52      19.709  -0.279   2.706  1.00  0.00
ATOM    876  O   ASN    52      20.651   0.232   2.094  1.00  0.00
ATOM    877  N   LEU    53      18.584   0.372   3.004  1.00  0.00
ATOM    878  H   LEU    53      17.867  -0.119   3.518  1.00  0.00
ATOM    879  CA  LEU    53      18.333   1.757   2.615  1.00  0.00
ATOM    880  HA  LEU    53      19.207   2.159   2.102  1.00  0.00
ATOM    881  CB  LEU    53      17.127   1.844   1.670  1.00  0.00
ATOM    882  HB2 LEU    53      16.321   1.374   2.234  1.00  0.00
ATOM    883  HB3 LEU    53      16.898   2.899   1.520  1.00  0.00
ATOM    884  CG  LEU    53      17.267   1.155   0.311  1.00  0.00
ATOM    885  HG  LEU    53      17.452   0.093   0.467  1.00  0.00
ATOM    886  CD1 LEU    53      15.992   1.334  -0.505  1.00  0.00
ATOM    887 HD11 LEU    53      15.807   2.397  -0.661  1.00  0.00
ATOM    888 HD12 LEU    53      16.105   0.840  -1.469  1.00  0.00
ATOM    889 HD13 LEU    53      15.152   0.895   0.033  1.00  0.00
ATOM    890  CD2 LEU    53      18.471   1.706  -0.443  1.00  0.00
ATOM    891 HD21 LEU    53      19.376   1.530   0.138  1.00  0.00
ATOM    892 HD22 LEU    53      18.556   1.205  -1.407  1.00  0.00
ATOM    893 HD23 LEU    53      18.343   2.777  -0.600  1.00  0.00
ATOM    894  C   LEU    53      18.061   2.568   3.876  1.00  0.00
ATOM    895  O   LEU    53      16.913   2.908   4.165  1.00  0.00
ATOM    896  N   PRO    54      19.120   2.878   4.640  1.00  0.00
ATOM    897  CD  PRO    54      20.535   2.513   4.458  1.00  0.00
ATOM    898  HD2 PRO    54      20.814   2.632   3.412  1.00  0.00
ATOM    899  HD3 PRO    54      20.689   1.476   4.759  1.00  0.00
ATOM    900  CG  PRO    54      21.244   3.478   5.356  1.00  0.00
ATOM    901  HG2 PRO    54      21.423   4.418   4.834  1.00  0.00
ATOM    902  HG3 PRO    54      22.194   3.059   5.686  1.00  0.00
ATOM    903  CB  PRO    54      20.316   3.664   6.507  1.00  0.00
ATOM    904  HB2 PRO    54      20.476   4.633   6.980  1.00  0.00
ATOM    905  HB3 PRO    54      20.427   2.875   7.250  1.00  0.00
ATOM    906  CA  PRO    54      18.910   3.610   5.888  1.00  0.00
ATOM    907  HA  PRO    54      18.217   3.022   6.491  1.00  0.00
ATOM    908  C   PRO    54      18.353   5.021   5.703  1.00  0.00
ATOM    909  O   PRO    54      17.872   5.609   6.667  1.00  0.00
ATOM    910  N   ASP    55      18.406   5.562   4.488  1.00  0.00
ATOM    911  H   ASP    55      18.926   5.121   3.744  1.00  0.00
ATOM    912  CA  ASP    55      17.824   6.879   4.241  1.00  0.00
ATOM    913  HA  ASP    55      17.787   7.439   5.176  1.00  0.00
ATOM    914  CB  ASP    55      18.655   7.675   3.224  1.00  0.00
ATOM    915  HB2 ASP    55      18.310   8.707   3.280  1.00  0.00
ATOM    916  HB3 ASP    55      19.702   7.625   3.523  1.00  0.00
ATOM    917  CG  ASP    55      18.511   7.171   1.805  1.00  0.00
ATOM    918  OD1 ASP    55      18.085   6.018   1.602  1.00  0.00
ATOM    919  OD2 ASP    55      18.854   7.943   0.883  1.00  0.00
ATOM    920  C   ASP    55      16.352   6.852   3.827  1.00  0.00
ATOM    921  O   ASP    55      15.742   7.908   3.742  1.00  0.00
ATOM    922  N   TYR    56      15.773   5.677   3.575  1.00  0.00
ATOM    923  H   TYR    56      16.274   4.803   3.642  1.00  0.00
ATOM    924  CA  TYR    56      14.389   5.649   3.094  1.00  0.00
ATOM    925  HA  TYR    56      14.328   6.244   2.183  1.00  0.00
ATOM    926  CB  TYR    56      13.888   4.236   2.791  1.00  0.00
ATOM    927  HB2 TYR    56      14.588   3.820   2.066  1.00  0.00
ATOM    928  HB3 TYR    56      13.862   3.601   3.676  1.00  0.00
ATOM    929  CG  TYR    56      12.509   4.303   2.178  1.00  0.00
ATOM    930  CD1 TYR    56      12.345   4.532   0.814  1.00  0.00
ATOM    931  HD1 TYR    56      13.230   4.623   0.185  1.00  0.00
ATOM    932  CE1 TYR    56      11.081   4.645   0.254  1.00  0.00
ATOM    933  HE1 TYR    56      10.965   4.809  -0.817  1.00  0.00
ATOM    934  CZ  TYR    56       9.964   4.540   1.062  1.00  0.00
ATOM    935  OH  TYR    56       8.700   4.651   0.527  1.00  0.00
ATOM    936  HH  TYR    56       8.707   4.801  -0.421  1.00  0.00
ATOM    937  CE2 TYR    56      10.104   4.331   2.419  1.00  0.00
ATOM    938  HE2 TYR    56       9.223   4.251   3.056  1.00  0.00
ATOM    939  CD2 TYR    56      11.369   4.222   2.970  1.00  0.00
ATOM    940  HD2 TYR    56      11.485   4.070   4.043  1.00  0.00
ATOM    941  C   TYR    56      13.432   6.329   4.076  1.00  0.00
ATOM    942  O   TYR    56      12.647   7.200   3.692  1.00  0.00
ATOM    943  N   TYR    57      13.505   5.932   5.342  1.00  0.00
ATOM    944  H   TYR    57      14.098   5.154   5.594  1.00  0.00
ATOM    945  CA  TYR    57      12.621   6.493   6.370  1.00  0.00
ATOM    946  HA  TYR    57      11.700   6.855   5.912  1.00  0.00
ATOM    947  CB  TYR    57      12.265   5.421   7.401  1.00  0.00
ATOM    948  HB2 TYR    57      13.187   4.961   7.758  1.00  0.00
ATOM    949  HB3 TYR    57      11.765   5.921   8.230  1.00  0.00
ATOM    950  CG  TYR    57      11.355   4.352   6.832  1.00  0.00
ATOM    951  CD1 TYR    57      10.044   4.647   6.489  1.00  0.00
ATOM    952  HD1 TYR    57       9.678   5.662   6.641  1.00  0.00
ATOM    953  CE1 TYR    57       9.207   3.683   5.965  1.00  0.00
ATOM    954  HE1 TYR    57       8.180   3.939   5.702  1.00  0.00
ATOM    955  CZ  TYR    57       9.667   2.399   5.772  1.00  0.00
ATOM    956  OH  TYR    57       8.809   1.450   5.252  1.00  0.00
ATOM    957  HH  TYR    57       7.933   1.796   5.068  1.00  0.00
ATOM    958  CE2 TYR    57      10.969   2.076   6.097  1.00  0.00
ATOM    959  HE2 TYR    57      11.340   1.062   5.946  1.00  0.00
ATOM    960  CD2 TYR    57      11.808   3.051   6.620  1.00  0.00
ATOM    961  HD2 TYR    57      12.840   2.805   6.872  1.00  0.00
ATOM    962  C   TYR    57      13.176   7.777   7.011  1.00  0.00
ATOM    963  O   TYR    57      12.583   8.321   7.943  1.00  0.00
ATOM    964  N   LYS    58      14.300   8.265   6.490  1.00  0.00
ATOM    965  H   LYS    58      14.883   7.667   5.923  1.00  0.00
ATOM    966  CA  LYS    58      14.753   9.638   6.747  1.00  0.00
ATOM    967  HA  LYS    58      14.479   9.931   7.760  1.00  0.00
ATOM    968  CB  LYS    58      16.272   9.743   6.601  1.00  0.00
ATOM    969  HB2 LYS    58      16.524   9.439   5.585  1.00  0.00
ATOM    970  HB3 LYS    58      16.542  10.789   6.744  1.00  0.00
ATOM    971  CG  LYS    58      17.038   8.882   7.592  1.00  0.00
ATOM    972  HG2 LYS    58      16.680   9.122   8.594  1.00  0.00
ATOM    973  HG3 LYS    58      16.819   7.837   7.370  1.00  0.00
ATOM    974  CD  LYS    58      18.540   9.111   7.522  1.00  0.00
ATOM    975  HD2 LYS    58      18.890   8.834   6.528  1.00  0.00
ATOM    976  HD3 LYS    58      18.741  10.168   7.697  1.00  0.00
ATOM    977  CE  LYS    58      19.270   8.277   8.566  1.00  0.00
ATOM    978  HE2 LYS    58      18.836   8.509   9.539  1.00  0.00
ATOM    979  HE3 LYS    58      19.095   7.226   8.333  1.00  0.00
ATOM    980  NZ  LYS    58      20.740   8.542   8.599  1.00  0.00
ATOM    981  HZ1 LYS    58      20.902   9.515   8.816  1.00  0.00
ATOM    982  HZ2 LYS    58      21.171   7.964   9.307  1.00  0.00
ATOM    983  HZ3 LYS    58      21.142   8.327   7.698  1.00  0.00
ATOM    984  C   LYS    58      14.070  10.617   5.793  1.00  0.00
ATOM    985  O   LYS    58      13.810  11.768   6.154  1.00  0.00
ATOM    986  N   ILE    59      13.798  10.153   4.574  1.00  0.00
ATOM    987  H   ILE    59      14.072   9.206   4.357  1.00  0.00
ATOM    988  CA  ILE    59      13.170  10.952   3.521  1.00  0.00
ATOM    989  HA  ILE    59      13.330  12.018   3.681  1.00  0.00
ATOM    990  CB  ILE    59      13.733  10.547   2.138  1.00  0.00
ATOM    991  HB  ILE    59      13.669   9.464   2.041  1.00  0.00
ATOM    992  CG2 ILE    59      12.952  11.205   1.006  1.00  0.00
ATOM    993 HG21 ILE    59      13.016  12.289   1.102  1.00  0.00
ATOM    994 HG22 ILE    59      13.373  10.900   0.048  1.00  0.00
ATOM    995 HG23 ILE    59      11.908  10.897   1.058  1.00  0.00
ATOM    996  CG1 ILE    59      15.218  10.918   2.053  1.00  0.00
ATOM    997 HG12 ILE    59      15.278  11.998   1.925  1.00  0.00
ATOM    998 HG13 ILE    59      15.679  10.638   3.000  1.00  0.00
ATOM    999  CD1 ILE    59      15.946  10.235   0.917  1.00  0.00
ATOM   1000 HD11 ILE    59      15.486  10.514  -0.031  1.00  0.00
ATOM   1001 HD12 ILE    59      16.992  10.543   0.918  1.00  0.00
ATOM   1002 HD13 ILE    59      15.887   9.154   1.045  1.00  0.00
ATOM   1003  C   ILE    59      11.648  10.804   3.514  1.00  0.00
ATOM   1004  O   ILE    59      10.930  11.786   3.318  1.00  0.00
ATOM   1005  N   ILE    60      11.169   9.579   3.721  1.00  0.00
ATOM   1006  H   ILE    60      11.820   8.823   3.880  1.00  0.00
ATOM   1007  CA  ILE    60       9.740   9.268   3.687  1.00  0.00
ATOM   1008  HA  ILE    60       9.149  10.099   3.301  1.00  0.00
ATOM   1009  CB  ILE    60       9.479   8.007   2.829  1.00  0.00
ATOM   1010  HB  ILE    60      10.075   7.184   3.221  1.00  0.00
ATOM   1011  CG2 ILE    60       8.005   7.628   2.863  1.00  0.00
ATOM   1012 HG21 ILE    60       7.408   8.451   2.470  1.00  0.00
ATOM   1013 HG22 ILE    60       7.844   6.739   2.254  1.00  0.00
ATOM   1014 HG23 ILE    60       7.707   7.422   3.891  1.00  0.00
ATOM   1015  CG1 ILE    60       9.964   8.215   1.386  1.00  0.00
ATOM   1016 HG12 ILE    60      11.044   8.359   1.436  1.00  0.00
ATOM   1017 HG13 ILE    60       9.746   7.294   0.846  1.00  0.00
ATOM   1018  CD1 ILE    60       9.330   9.390   0.659  1.00  0.00
ATOM   1019 HD11 ILE    60       9.549  10.312   1.198  1.00  0.00
ATOM   1020 HD12 ILE    60       9.736   9.455  -0.351  1.00  0.00
ATOM   1021 HD13 ILE    60       8.251   9.247   0.608  1.00  0.00
ATOM   1022  C   ILE    60       9.200   9.057   5.104  1.00  0.00
ATOM   1023  O   ILE    60       9.417   8.006   5.715  1.00  0.00
ATOM   1024  N   LYS    61       8.503  10.066   5.627  1.00  0.00
ATOM   1025  H   LYS    61       8.372  10.908   5.086  1.00  0.00
ATOM   1026  CA  LYS    61       7.953  10.019   6.983  1.00  0.00
ATOM   1027  HA  LYS    61       8.468   9.255   7.565  1.00  0.00
ATOM   1028  CB  LYS    61       8.133  11.369   7.679  1.00  0.00
ATOM   1029  HB2 LYS    61       7.508  12.085   7.146  1.00  0.00
ATOM   1030  HB3 LYS    61       7.761  11.251   8.697  1.00  0.00
ATOM   1031  CG  LYS    61       9.559  11.877   7.719  1.00  0.00
ATOM   1032  HG2 LYS    61       9.929  11.948   6.697  1.00  0.00
ATOM   1033  HG3 LYS    61       9.560  12.867   8.175  1.00  0.00
ATOM   1034  CD  LYS    61      10.455  10.955   8.516  1.00  0.00
ATOM   1035  HD2 LYS    61       9.925  10.666   9.424  1.00  0.00
ATOM   1036  HD3 LYS    61      10.653  10.068   7.914  1.00  0.00
ATOM   1037  CE  LYS    61      11.768  11.617   8.887  1.00  0.00
ATOM   1038  HE2 LYS    61      12.245  11.980   7.976  1.00  0.00
ATOM   1039  HE3 LYS    61      11.560  12.459   9.547  1.00  0.00
ATOM   1040  NZ  LYS    61      12.673  10.662   9.573  1.00  0.00
ATOM   1041  HZ1 LYS    61      12.867   9.882   8.961  1.00  0.00
ATOM   1042  HZ2 LYS    61      13.538  11.127   9.809  1.00  0.00
ATOM   1043  HZ3 LYS    61      12.232  10.326  10.417  1.00  0.00
ATOM   1044  C   LYS    61       6.476   9.645   7.024  1.00  0.00
ATOM   1045  O   LYS    61       5.922   9.453   8.104  1.00  0.00
ATOM   1046  N   THR    62       5.830   9.566   5.863  1.00  0.00
ATOM   1047  H   THR    62       6.266   9.904   5.017  1.00  0.00
ATOM   1048  CA  THR    62       4.457   9.073   5.786  1.00  0.00
ATOM   1049  HA  THR    62       4.178   8.647   6.750  1.00  0.00
ATOM   1050  CB  THR    62       3.461  10.190   5.436  1.00  0.00
ATOM   1051  HB  THR    62       2.480   9.748   5.259  1.00  0.00
ATOM   1052  CG2 THR    62       3.367  11.193   6.575  1.00  0.00
ATOM   1053 HG21 THR    62       4.347  11.636   6.752  1.00  0.00
ATOM   1054 HG22 THR    62       2.657  11.977   6.310  1.00  0.00
ATOM   1055 HG23 THR    62       3.028  10.687   7.479  1.00  0.00
ATOM   1056  OG1 THR    62       3.893  10.868   4.257  1.00  0.00
ATOM   1057  HG1 THR    62       3.268  11.565   4.042  1.00  0.00
ATOM   1058  C   THR    62       4.393   7.929   4.773  1.00  0.00
ATOM   1059  O   THR    62       3.828   8.076   3.690  1.00  0.00
ATOM   1060  N   PRO    63       4.987   6.779   5.124  1.00  0.00
ATOM   1061  CD  PRO    63       5.624   6.423   6.408  1.00  0.00
ATOM   1062  HD2 PRO    63       4.993   6.756   7.232  1.00  0.00
ATOM   1063  HD3 PRO    63       6.598   6.907   6.478  1.00  0.00
ATOM   1064  CG  PRO    63       5.733   4.931   6.333  1.00  0.00
ATOM   1065  HG2 PRO    63       4.844   4.474   6.769  1.00  0.00
ATOM   1066  HG3 PRO    63       6.616   4.598   6.878  1.00  0.00
ATOM   1067  CB  PRO    63       5.851   4.614   4.888  1.00  0.00
ATOM   1068  HB2 PRO    63       5.459   3.613   4.707  1.00  0.00
ATOM   1069  HB3 PRO    63       6.869   4.680   4.506  1.00  0.00
ATOM   1070  CA  PRO    63       4.967   5.650   4.198  1.00  0.00
ATOM   1071  HA  PRO    63       5.365   5.994   3.243  1.00  0.00
ATOM   1072  C   PRO    63       3.573   5.084   3.991  1.00  0.00
ATOM   1073  O   PRO    63       2.702   5.202   4.858  1.00  0.00
ATOM   1074  N   MET    64       3.369   4.473   2.832  1.00  0.00
ATOM   1075  H   MET    64       4.079   4.502   2.115  1.00  0.00
ATOM   1076  CA  MET    64       2.118   3.792   2.536  1.00  0.00
ATOM   1077  HA  MET    64       1.757   3.281   3.429  1.00  0.00
ATOM   1078  CB  MET    64       1.054   4.794   2.081  1.00  0.00
ATOM   1079  HB2 MET    64       1.033   5.589   2.826  1.00  0.00
ATOM   1080  HB3 MET    64       1.392   5.199   1.128  1.00  0.00
ATOM   1081  CG  MET    64      -0.347   4.213   1.918  1.00  0.00
ATOM   1082  HG2 MET    64      -1.010   5.054   1.716  1.00  0.00
ATOM   1083  HG3 MET    64      -0.313   3.560   1.047  1.00  0.00
ATOM   1084  SD  MET    64      -0.979   3.287   3.331  1.00  0.00
ATOM   1085  CE  MET    64      -0.904   4.547   4.602  1.00  0.00
ATOM   1086  HE1 MET    64      -1.530   5.392   4.314  1.00  0.00
ATOM   1087  HE2 MET    64      -1.262   4.135   5.545  1.00  0.00
ATOM   1088  HE3 MET    64       0.126   4.883   4.721  1.00  0.00
ATOM   1089  C   MET    64       2.377   2.745   1.466  1.00  0.00
ATOM   1090  O   MET    64       3.278   2.897   0.641  1.00  0.00
ATOM   1091  N   ASP    65       1.591   1.676   1.513  1.00  0.00
ATOM   1092  H   ASP    65       0.881   1.622   2.229  1.00  0.00
ATOM   1093  CA  ASP    65       1.722   0.566   0.588  1.00  0.00
ATOM   1094  HA  ASP    65       2.095   0.922  -0.373  1.00  0.00
ATOM   1095  CB  ASP    65       2.704  -0.461   1.143  1.00  0.00
ATOM   1096  HB2 ASP    65       2.884  -1.236   0.398  1.00  0.00
ATOM   1097  HB3 ASP    65       3.633   0.075   1.340  1.00  0.00
ATOM   1098  CG  ASP    65       2.210  -1.096   2.418  1.00  0.00
ATOM   1099  OD1 ASP    65       2.343  -0.470   3.490  1.00  0.00
ATOM   1100  OD2 ASP    65       1.651  -2.207   2.343  1.00  0.00
ATOM   1101  C   ASP    65       0.355  -0.071   0.382  1.00  0.00
ATOM   1102  O   ASP    65      -0.570   0.178   1.162  1.00  0.00
ATOM   1103  N   MET    66       0.227  -0.893  -0.657  1.00  0.00
ATOM   1104  H   MET    66       1.008  -1.063  -1.274  1.00  0.00
ATOM   1105  CA  MET    66      -1.062  -1.519  -0.977  1.00  0.00
ATOM   1106  HA  MET    66      -1.848  -0.765  -0.923  1.00  0.00
ATOM   1107  CB  MET    66      -1.067  -2.132  -2.383  1.00  0.00
ATOM   1108  HB2 MET    66      -0.141  -2.700  -2.481  1.00  0.00
ATOM   1109  HB3 MET    66      -1.917  -2.814  -2.425  1.00  0.00
ATOM   1110  CG  MET    66      -1.167  -1.131  -3.514  1.00  0.00
ATOM   1111  HG2 MET    66      -1.787  -0.295  -3.189  1.00  0.00
ATOM   1112  HG3 MET    66      -0.166  -0.769  -3.751  1.00  0.00
ATOM   1113  SD  MET    66      -1.896  -1.870  -4.989  1.00  0.00
ATOM   1114  CE  MET    66      -0.620  -3.058  -5.411  1.00  0.00
ATOM   1115  HE1 MET    66      -0.488  -3.758  -4.585  1.00  0.00
ATOM   1116  HE2 MET    66      -0.914  -3.605  -6.306  1.00  0.00
ATOM   1117  HE3 MET    66       0.317  -2.534  -5.597  1.00  0.00
ATOM   1118  C   MET    66      -1.470  -2.592   0.024  1.00  0.00
ATOM   1119  O   MET    66      -2.662  -2.863   0.185  1.00  0.00
ATOM   1120  N   GLY    67      -0.500  -3.228   0.676  1.00  0.00
ATOM   1121  H   GLY    67       0.473  -3.050   0.470  1.00  0.00
ATOM   1122  CA  GLY    67      -0.819  -4.203   1.711  1.00  0.00
ATOM   1123  HA2 GLY    67      -1.450  -4.987   1.294  1.00  0.00
ATOM   1124  HA3 GLY    67       0.101  -4.644   2.096  1.00  0.00
ATOM   1125  C   GLY    67      -1.559  -3.527   2.854  1.00  0.00
ATOM   1126  O   GLY    67      -2.564  -4.032   3.346  1.00  0.00
ATOM   1127  N   THR    68      -1.056  -2.363   3.257  1.00  0.00
ATOM   1128  H   THR    68      -0.181  -2.037   2.873  1.00  0.00
ATOM   1129  CA  THR    68      -1.704  -1.555   4.288  1.00  0.00
ATOM   1130  HA  THR    68      -1.877  -2.147   5.186  1.00  0.00
ATOM   1131  CB  THR    68      -0.829  -0.348   4.656  1.00  0.00
ATOM   1132  HB  THR    68      -0.617   0.217   3.749  1.00  0.00
ATOM   1133  CG2 THR    68      -1.532   0.558   5.668  1.00  0.00
ATOM   1134 HG21 THR    68      -1.744  -0.007   6.576  1.00  0.00
ATOM   1135 HG22 THR    68      -0.887   1.403   5.909  1.00  0.00
ATOM   1136 HG23 THR    68      -2.466   0.924   5.242  1.00  0.00
ATOM   1137  OG1 THR    68       0.403  -0.827   5.209  1.00  0.00
ATOM   1138  HG1 THR    68       0.959  -0.080   5.443  1.00  0.00
ATOM   1139  C   THR    68      -3.083  -1.079   3.839  1.00  0.00
ATOM   1140  O   THR    68      -4.041  -1.129   4.611  1.00  0.00
ATOM   1141  N   ILE    69      -3.184  -0.627   2.593  1.00  0.00
ATOM   1142  H   ILE    69      -2.370  -0.552   1.999  1.00  0.00
ATOM   1143  CA  ILE    69      -4.470  -0.156   2.070  1.00  0.00
ATOM   1144  HA  ILE    69      -4.890   0.583   2.753  1.00  0.00
ATOM   1145  CB  ILE    69      -4.328   0.464   0.667  1.00  0.00
ATOM   1146  HB  ILE    69      -3.810  -0.243   0.019  1.00  0.00
ATOM   1147  CG2 ILE    69      -5.698   0.781   0.082  1.00  0.00
ATOM   1148 HG21 ILE    69      -6.216   1.488   0.729  1.00  0.00
ATOM   1149 HG22 ILE    69      -5.577   1.218  -0.910  1.00  0.00
ATOM   1150 HG23 ILE    69      -6.282  -0.136   0.005  1.00  0.00
ATOM   1151  CG1 ILE    69      -3.489   1.740   0.741  1.00  0.00
ATOM   1152 HG12 ILE    69      -4.123   2.518   1.165  1.00  0.00
ATOM   1153 HG13 ILE    69      -2.658   1.540   1.418  1.00  0.00
ATOM   1154  CD1 ILE    69      -2.948   2.203  -0.599  1.00  0.00
ATOM   1155 HD11 ILE    69      -3.779   2.403  -1.276  1.00  0.00
ATOM   1156 HD12 ILE    69      -2.364   3.112  -0.461  1.00  0.00
ATOM   1157 HD13 ILE    69      -2.314   1.425  -1.023  1.00  0.00
ATOM   1158  C   ILE    69      -5.494  -1.297   2.040  1.00  0.00
ATOM   1159  O   ILE    69      -6.648  -1.111   2.431  1.00  0.00
ATOM   1160  N   LYS    70      -5.057  -2.470   1.595  1.00  0.00
ATOM   1161  H   LYS    70      -4.117  -2.542   1.232  1.00  0.00
ATOM   1162  CA  LYS    70      -5.909  -3.659   1.553  1.00  0.00
ATOM   1163  HA  LYS    70      -6.789  -3.468   0.938  1.00  0.00
ATOM   1164  CB  LYS    70      -5.136  -4.833   0.950  1.00  0.00
ATOM   1165  HB2 LYS    70      -4.797  -4.507  -0.033  1.00  0.00
ATOM   1166  HB3 LYS    70      -4.273  -4.999   1.595  1.00  0.00
ATOM   1167  CG  LYS    70      -5.922  -6.127   0.810  1.00  0.00
ATOM   1168  HG2 LYS    70      -6.111  -6.544   1.799  1.00  0.00
ATOM   1169  HG3 LYS    70      -6.871  -5.923   0.315  1.00  0.00
ATOM   1170  CD  LYS    70      -5.124  -7.123  -0.015  1.00  0.00
ATOM   1171  HD2 LYS    70      -4.953  -6.682  -0.997  1.00  0.00
ATOM   1172  HD3 LYS    70      -4.167  -7.280   0.484  1.00  0.00
ATOM   1173  CE  LYS    70      -5.834  -8.453  -0.175  1.00  0.00
ATOM   1174  HE2 LYS    70      -6.869  -8.255  -0.453  1.00  0.00
ATOM   1175  HE3 LYS    70      -5.343  -9.007  -0.976  1.00  0.00
ATOM   1176  NZ  LYS    70      -5.803  -9.258   1.074  1.00  0.00
ATOM   1177  HZ1 LYS    70      -6.259  -8.746   1.816  1.00  0.00
ATOM   1178  HZ2 LYS    70      -6.286 -10.132   0.923  1.00  0.00
ATOM   1179  HZ3 LYS    70      -4.844  -9.443   1.332  1.00  0.00
ATOM   1180  C   LYS    70      -6.428  -4.015   2.949  1.00  0.00
ATOM   1181  O   LYS    70      -7.619  -4.252   3.132  1.00  0.00
ATOM   1182  N   LYS    71      -5.531  -4.044   3.929  1.00  0.00
ATOM   1183  H   LYS    71      -4.550  -3.917   3.726  1.00  0.00
ATOM   1184  CA  LYS    71      -5.924  -4.333   5.309  1.00  0.00
ATOM   1185  HA  LYS    71      -6.471  -5.275   5.346  1.00  0.00
ATOM   1186  CB  LYS    71      -4.691  -4.448   6.207  1.00  0.00
ATOM   1187  HB2 LYS    71      -4.104  -3.542   6.062  1.00  0.00
ATOM   1188  HB3 LYS    71      -5.048  -4.489   7.236  1.00  0.00
ATOM   1189  CG  LYS    71      -3.823  -5.668   5.922  1.00  0.00
ATOM   1190  HG2 LYS    71      -4.276  -6.540   6.392  1.00  0.00
ATOM   1191  HG3 LYS    71      -3.774  -5.821   4.844  1.00  0.00
ATOM   1192  CD  LYS    71      -2.415  -5.468   6.471  1.00  0.00
ATOM   1193  HD2 LYS    71      -1.923  -4.700   5.874  1.00  0.00
ATOM   1194  HD3 LYS    71      -2.498  -5.128   7.503  1.00  0.00
ATOM   1195  CE  LYS    71      -1.598  -6.746   6.423  1.00  0.00
ATOM   1196  HE2 LYS    71      -2.167  -7.540   6.907  1.00  0.00
ATOM   1197  HE3 LYS    71      -1.425  -7.008   5.379  1.00  0.00
ATOM   1198  NZ  LYS    71      -0.293  -6.580   7.115  1.00  0.00
ATOM   1199  HZ1 LYS    71      -0.454  -6.337   8.082  1.00  0.00
ATOM   1200  HZ2 LYS    71       0.226  -7.445   7.066  1.00  0.00
ATOM   1201  HZ3 LYS    71       0.234  -5.844   6.667  1.00  0.00
ATOM   1202  C   LYS    71      -6.885  -3.274   5.854  1.00  0.00
ATOM   1203  O   LYS    71      -7.857  -3.604   6.535  1.00  0.00
ATOM   1204  N   ARG    72      -6.624  -2.009   5.543  1.00  0.00
ATOM   1205  H   ARG    72      -5.767  -1.763   5.068  1.00  0.00
ATOM   1206  CA  ARG    72      -7.511  -0.933   5.967  1.00  0.00
ATOM   1207  HA  ARG    72      -7.644  -0.972   7.048  1.00  0.00
ATOM   1208  CB  ARG    72      -6.929   0.430   5.596  1.00  0.00
ATOM   1209  HB2 ARG    72      -6.567   0.379   4.569  1.00  0.00
ATOM   1210  HB3 ARG    72      -7.725   1.171   5.664  1.00  0.00
ATOM   1211  CG  ARG    72      -5.789   0.828   6.514  1.00  0.00
ATOM   1212  HG2 ARG    72      -6.179   0.854   7.532  1.00  0.00
ATOM   1213  HG3 ARG    72      -5.021   0.058   6.439  1.00  0.00
ATOM   1214  CD  ARG    72      -5.189   2.176   6.170  1.00  0.00
ATOM   1215  HD2 ARG    72      -4.644   2.115   5.227  1.00  0.00
ATOM   1216  HD3 ARG    72      -5.973   2.928   6.087  1.00  0.00
ATOM   1217  NE  ARG    72      -4.259   2.582   7.223  1.00  0.00
ATOM   1218  HE  ARG    72      -4.004   1.867   7.889  1.00  0.00
ATOM   1219  CZ  ARG    72      -3.733   3.797   7.363  1.00  0.00
ATOM   1220  NH1 ARG    72      -4.015   4.770   6.505  1.00  0.00
ATOM   1221 HH11 ARG    72      -4.638   4.591   5.731  1.00  0.00
ATOM   1222 HH12 ARG    72      -3.605   5.684   6.630  1.00  0.00
ATOM   1223  NH2 ARG    72      -2.913   4.040   8.384  1.00  0.00
ATOM   1224 HH21 ARG    72      -2.698   3.304   9.042  1.00  0.00
ATOM   1225 HH22 ARG    72      -2.510   4.960   8.497  1.00  0.00
ATOM   1226  C   ARG    72      -8.915  -1.114   5.398  1.00  0.00
ATOM   1227  O   ARG    72      -9.895  -0.986   6.127  1.00  0.00
ATOM   1228  N   LEU    73      -9.011  -1.452   4.115  1.00  0.00
ATOM   1229  H   LEU    73      -8.188  -1.485   3.530  1.00  0.00
ATOM   1230  CA  LEU    73     -10.311  -1.712   3.498  1.00  0.00
ATOM   1231  HA  LEU    73     -10.971  -0.861   3.667  1.00  0.00
ATOM   1232  CB  LEU    73     -10.170  -1.931   1.989  1.00  0.00
ATOM   1233  HB2 LEU    73      -9.320  -2.609   1.918  1.00  0.00
ATOM   1234  HB3 LEU    73     -11.062  -2.425   1.604  1.00  0.00
ATOM   1235  CG  LEU    73      -9.888  -0.670   1.164  1.00  0.00
ATOM   1236  HG  LEU    73      -9.166  -0.055   1.701  1.00  0.00
ATOM   1237  CD1 LEU    73      -9.329  -1.027  -0.208  1.00  0.00
ATOM   1238 HD11 LEU    73     -10.050  -1.642  -0.746  1.00  0.00
ATOM   1239 HD12 LEU    73      -9.137  -0.114  -0.772  1.00  0.00
ATOM   1240 HD13 LEU    73      -8.398  -1.581  -0.089  1.00  0.00
ATOM   1241  CD2 LEU    73     -11.134   0.201   1.041  1.00  0.00
ATOM   1242 HD21 LEU    73     -11.466   0.504   2.034  1.00  0.00
ATOM   1243 HD22 LEU    73     -10.901   1.087   0.450  1.00  0.00
ATOM   1244 HD23 LEU    73     -11.926  -0.365   0.550  1.00  0.00
ATOM   1245  C   LEU    73     -10.996  -2.913   4.155  1.00  0.00
ATOM   1246  O   LEU    73     -12.191  -2.869   4.452  1.00  0.00
ATOM   1247  N   GLU    74     -10.224  -3.972   4.396  1.00  0.00
ATOM   1248  H   GLU    74      -9.259  -3.961   4.097  1.00  0.00
ATOM   1249  CA  GLU    74     -10.745  -5.190   5.013  1.00  0.00
ATOM   1250  HA  GLU    74     -11.601  -5.556   4.448  1.00  0.00
ATOM   1251  CB  GLU    74      -9.666  -6.280   5.031  1.00  0.00
ATOM   1252  HB2 GLU    74      -8.754  -5.833   5.426  1.00  0.00
ATOM   1253  HB3 GLU    74     -10.005  -7.067   5.704  1.00  0.00
ATOM   1254  CG  GLU    74      -9.386  -6.873   3.657  1.00  0.00
ATOM   1255  HG2 GLU    74     -10.250  -7.482   3.390  1.00  0.00
ATOM   1256  HG3 GLU    74      -9.297  -6.043   2.955  1.00  0.00
ATOM   1257  CD  GLU    74      -8.127  -7.726   3.596  1.00  0.00
ATOM   1258  OE1 GLU    74      -7.302  -7.679   4.526  1.00  0.00
ATOM   1259  OE2 GLU    74      -7.960  -8.450   2.599  1.00  0.00
ATOM   1260  C   GLU    74     -11.274  -4.942   6.426  1.00  0.00
ATOM   1261  O   GLU    74     -12.231  -5.596   6.852  1.00  0.00
ATOM   1262  N   ASN    75     -10.678  -3.975   7.124  1.00  0.00
ATOM   1263  H   ASN    75      -9.921  -3.463   6.694  1.00  0.00
ATOM   1264  CA  ASN    75     -11.036  -3.654   8.502  1.00  0.00
ATOM   1265  HA  ASN    75     -11.541  -4.500   8.968  1.00  0.00
ATOM   1266  CB  ASN    75      -9.767  -3.339   9.302  1.00  0.00
ATOM   1267  HB2 ASN    75      -9.252  -2.503   8.830  1.00  0.00
ATOM   1268  HB3 ASN    75     -10.052  -3.064  10.317  1.00  0.00
ATOM   1269  CG  ASN    75      -8.818  -4.516   9.368  1.00  0.00
ATOM   1270  OD1 ASN    75      -9.247  -5.668   9.334  1.00  0.00
ATOM   1271  ND2 ASN    75      -7.523  -4.233   9.463  1.00  0.00
ATOM   1272 HD21 ASN    75      -6.848  -4.983   9.511  1.00  0.00
ATOM   1273 HD22 ASN    75      -7.220  -3.270   9.488  1.00  0.00
ATOM   1274  C   ASN    75     -12.006  -2.483   8.628  1.00  0.00
ATOM   1275  O   ASN    75     -12.256  -2.014   9.737  1.00  0.00
ATOM   1276  N   ASN    76     -12.560  -2.036   7.500  1.00  0.00
ATOM   1277  H   ASN    76     -12.321  -2.488   6.629  1.00  0.00
ATOM   1278  CA  ASN    76     -13.440  -0.857   7.455  1.00  0.00
ATOM   1279  HA  ASN    76     -13.614  -0.568   6.418  1.00  0.00
ATOM   1280  CB  ASN    76     -14.795  -1.165   8.113  1.00  0.00
ATOM   1281  HB2 ASN    76     -14.591  -1.652   9.066  1.00  0.00
ATOM   1282  HB3 ASN    76     -15.331  -0.233   8.289  1.00  0.00
ATOM   1283  CG  ASN    76     -15.674  -2.081   7.277  1.00  0.00
ATOM   1284  OD1 ASN    76     -15.377  -2.394   6.122  1.00  0.00
ATOM   1285  ND2 ASN    76     -16.788  -2.496   7.863  1.00  0.00
ATOM   1286 HD21 ASN    76     -17.419  -3.107   7.365  1.00  0.00
ATOM   1287 HD22 ASN    76     -17.000  -2.199   8.804  1.00  0.00
ATOM   1288  C   ASN    76     -12.804   0.385   8.102  1.00  0.00
ATOM   1289  O   ASN    76     -13.495   1.205   8.705  1.00  0.00
ATOM   1290  N   TYR    77     -11.490   0.520   7.958  1.00  0.00
ATOM   1291  H   TYR    77     -10.981  -0.172   7.428  1.00  0.00
ATOM   1292  CA  TYR    77     -10.736   1.605   8.586  1.00  0.00
ATOM   1293  HA  TYR    77     -10.960   1.660   9.651  1.00  0.00
ATOM   1294  CB  TYR    77      -9.234   1.337   8.414  1.00  0.00
ATOM   1295  HB2 TYR    77      -9.023   0.370   8.873  1.00  0.00
ATOM   1296  HB3 TYR    77      -9.062   1.273   7.340  1.00  0.00
ATOM   1297  CG  TYR    77      -8.326   2.382   9.007  1.00  0.00
ATOM   1298  CD1 TYR    77      -7.908   2.301  10.329  1.00  0.00
ATOM   1299  HD1 TYR    77      -8.254   1.468  10.941  1.00  0.00
ATOM   1300  CE1 TYR    77      -7.068   3.254  10.871  1.00  0.00
ATOM   1301  HE1 TYR    77      -6.749   3.178  11.910  1.00  0.00
ATOM   1302  CZ  TYR    77      -6.633   4.308  10.091  1.00  0.00
ATOM   1303  OH  TYR    77      -5.800   5.264  10.619  1.00  0.00
ATOM   1304  HH  TYR    77      -5.582   5.104  11.539  1.00  0.00
ATOM   1305  CE2 TYR    77      -7.030   4.409   8.774  1.00  0.00
ATOM   1306  HE2 TYR    77      -6.688   5.239   8.156  1.00  0.00
ATOM   1307  CD2 TYR    77      -7.867   3.449   8.239  1.00  0.00
ATOM   1308  HD2 TYR    77      -8.180   3.518   7.197  1.00  0.00
ATOM   1309  C   TYR    77     -11.091   2.984   8.017  1.00  0.00
ATOM   1310  O   TYR    77     -11.049   3.994   8.724  1.00  0.00
ATOM   1311  N   TYR    78     -11.411   3.024   6.728  1.00  0.00
ATOM   1312  H   TYR    78     -11.418   2.175   6.180  1.00  0.00
ATOM   1313  CA  TYR    78     -11.741   4.278   6.063  1.00  0.00
ATOM   1314  HA  TYR    78     -11.125   5.082   6.466  1.00  0.00
ATOM   1315  CB  TYR    78     -11.485   4.172   4.563  1.00  0.00
ATOM   1316  HB2 TYR    78     -12.132   3.368   4.211  1.00  0.00
ATOM   1317  HB3 TYR    78     -11.795   5.113   4.108  1.00  0.00
ATOM   1318  CG  TYR    78     -10.057   3.873   4.177  1.00  0.00
ATOM   1319  CD1 TYR    78      -9.044   4.796   4.417  1.00  0.00
ATOM   1320  HD1 TYR    78      -9.293   5.740   4.900  1.00  0.00
ATOM   1321  CE1 TYR    78      -7.733   4.528   4.051  1.00  0.00
ATOM   1322  HE1 TYR    78      -6.943   5.250   4.257  1.00  0.00
ATOM   1323  CZ  TYR    78      -7.431   3.331   3.427  1.00  0.00
ATOM   1324  OH  TYR    78      -6.149   3.048   3.041  1.00  0.00
ATOM   1325  HH  TYR    78      -5.531   3.752   3.251  1.00  0.00
ATOM   1326  CE2 TYR    78      -8.420   2.404   3.176  1.00  0.00
ATOM   1327  HE2 TYR    78      -8.179   1.460   2.689  1.00  0.00
ATOM   1328  CD2 TYR    78      -9.723   2.678   3.546  1.00  0.00
ATOM   1329  HD2 TYR    78     -10.510   1.951   3.345  1.00  0.00
ATOM   1330  C   TYR    78     -13.201   4.643   6.286  1.00  0.00
ATOM   1331  O   TYR    78     -14.075   3.776   6.263  1.00  0.00
ATOM   1332  N   TRP    79     -13.461   5.930   6.495  1.00  0.00
ATOM   1333  H   TRP    79     -12.704   6.587   6.620  1.00  0.00
ATOM   1334  CA  TRP    79     -14.830   6.425   6.600  1.00  0.00
ATOM   1335  HA  TRP    79     -15.475   5.640   6.996  1.00  0.00
ATOM   1336  CB  TRP    79     -14.898   7.627   7.531  1.00  0.00
ATOM   1337  HB2 TRP    79     -14.303   7.441   8.424  1.00  0.00
ATOM   1338  HB3 TRP    79     -14.527   8.519   7.027  1.00  0.00
ATOM   1339  CG  TRP    79     -16.299   7.948   8.004  1.00  0.00
ATOM   1340  CD1 TRP    79     -17.131   8.979   7.570  1.00  0.00
ATOM   1341  HD1 TRP    79     -16.723   9.631   6.798  1.00  0.00
ATOM   1342  NE1 TRP    79     -18.337   8.952   8.237  1.00  0.00
ATOM   1343  HE1 TRP    79     -19.087   9.609   8.075  1.00  0.00
ATOM   1344  CE2 TRP    79     -18.364   7.933   9.127  1.00  0.00
ATOM   1345  CZ2 TRP    79     -19.354   7.528  10.013  1.00  0.00
ATOM   1346  HZ2 TRP    79     -20.291   8.084  10.048  1.00  0.00
ATOM   1347  CH2 TRP    79     -19.075   6.421  10.811  1.00  0.00
ATOM   1348  HH2 TRP    79     -19.827   6.075  11.521  1.00  0.00
ATOM   1349  CZ3 TRP    79     -17.853   5.737  10.728  1.00  0.00
ATOM   1350  HZ3 TRP    79     -17.667   4.867  11.358  1.00  0.00
ATOM   1351  CE3 TRP    79     -16.844   6.137   9.848  1.00  0.00
ATOM   1352  HE3 TRP    79     -15.909   5.577   9.838  1.00  0.00
ATOM   1353  CD2 TRP    79     -17.077   7.236   9.029  1.00  0.00
ATOM   1354  C   TRP    79     -15.369   6.794   5.248  1.00  0.00
ATOM   1355  O   TRP    79     -16.579   6.771   5.040  1.00  0.00
ATOM   1356  N   ASN    80     -14.489   7.172   4.323  1.00  0.00
ATOM   1357  H   ASN    80     -13.522   7.336   4.567  1.00  0.00
ATOM   1358  CA  ASN    80     -14.927   7.496   2.965  1.00  0.00
ATOM   1359  HA  ASN    80     -15.772   6.865   2.692  1.00  0.00
ATOM   1360  CB  ASN    80     -15.363   8.971   2.869  1.00  0.00
ATOM   1361  HB2 ASN    80     -15.796   9.161   1.887  1.00  0.00
ATOM   1362  HB3 ASN    80     -16.120   9.135   3.637  1.00  0.00
ATOM   1363  CG  ASN    80     -14.220   9.953   3.095  1.00  0.00
ATOM   1364  OD1 ASN    80     -13.110   9.746   2.613  1.00  0.00
ATOM   1365  ND2 ASN    80     -14.501  11.042   3.807  1.00  0.00
ATOM   1366 HD21 ASN    80     -13.778  11.724   3.985  1.00  0.00
ATOM   1367 HD22 ASN    80     -15.435  11.180   4.165  1.00  0.00
ATOM   1368  C   ASN    80     -13.886   7.138   1.897  1.00  0.00
ATOM   1369  O   ASN    80     -12.745   6.801   2.211  1.00  0.00
ATOM   1370  N   ALA    81     -14.298   7.208   0.636  1.00  0.00
ATOM   1371  H   ALA    81     -15.242   7.505   0.435  1.00  0.00
ATOM   1372  CA  ALA    81     -13.442   6.817  -0.483  1.00  0.00
ATOM   1373  HA  ALA    81     -13.084   5.802  -0.309  1.00  0.00
ATOM   1374  CB  ALA    81     -14.231   6.839  -1.787  1.00  0.00
ATOM   1375  HB1 ALA    81     -14.588   7.851  -1.980  1.00  0.00
ATOM   1376  HB2 ALA    81     -13.589   6.519  -2.607  1.00  0.00
ATOM   1377  HB3 ALA    81     -15.083   6.163  -1.708  1.00  0.00
ATOM   1378  C   ALA    81     -12.225   7.723  -0.606  1.00  0.00
ATOM   1379  O   ALA    81     -11.164   7.277  -1.029  1.00  0.00
ATOM   1380  N   GLN    82     -12.395   8.993  -0.246  1.00  0.00
ATOM   1381  H   GLN    82     -13.298   9.293   0.091  1.00  0.00
ATOM   1382  CA  GLN    82     -11.343   9.999  -0.400  1.00  0.00
ATOM   1383  HA  GLN    82     -10.970   9.987  -1.424  1.00  0.00
ATOM   1384  CB  GLN    82     -11.884  11.402  -0.090  1.00  0.00
ATOM   1385  HB2 GLN    82     -12.358  11.360   0.891  1.00  0.00
ATOM   1386  HB3 GLN    82     -11.030  12.079  -0.051  1.00  0.00
ATOM   1387  CG  GLN    82     -12.888  11.910  -1.118  1.00  0.00
ATOM   1388  HG2 GLN    82     -13.031  12.978  -0.952  1.00  0.00
ATOM   1389  HG3 GLN    82     -12.478  11.750  -2.115  1.00  0.00
ATOM   1390  CD  GLN    82     -14.239  11.221  -1.032  1.00  0.00
ATOM   1391  OE1 GLN    82     -14.768  11.004   0.060  1.00  0.00
ATOM   1392  NE2 GLN    82     -14.801  10.865  -2.180  1.00  0.00
ATOM   1393 HE21 GLN    82     -15.699  10.403  -2.177  1.00  0.00
ATOM   1394 HE22 GLN    82     -14.327  11.057  -3.051  1.00  0.00
ATOM   1395  C   GLN    82     -10.129   9.685   0.469  1.00  0.00
ATOM   1396  O   GLN    82      -8.997   9.914   0.056  1.00  0.00
ATOM   1397  N   GLU    83     -10.358   9.145   1.663  1.00  0.00
ATOM   1398  H   GLU    83     -11.302   9.034   2.005  1.00  0.00
ATOM   1399  CA  GLU    83      -9.252   8.739   2.534  1.00  0.00
ATOM   1400  HA  GLU    83      -8.573   9.579   2.683  1.00  0.00
ATOM   1401  CB  GLU    83      -9.778   8.289   3.893  1.00  0.00
ATOM   1402  HB2 GLU    83     -10.508   7.499   3.720  1.00  0.00
ATOM   1403  HB3 GLU    83      -8.936   7.888   4.457  1.00  0.00
ATOM   1404  CG  GLU    83     -10.426   9.412   4.683  1.00  0.00
ATOM   1405  HG2 GLU    83      -9.660  10.166   4.866  1.00  0.00
ATOM   1406  HG3 GLU    83     -11.221   9.843   4.075  1.00  0.00
ATOM   1407  CD  GLU    83     -10.995   8.946   5.996  1.00  0.00
ATOM   1408  OE1 GLU    83     -11.328   7.737   6.128  1.00  0.00
ATOM   1409  OE2 GLU    83     -11.124   9.791   6.904  1.00  0.00
ATOM   1410  C   GLU    83      -8.434   7.615   1.906  1.00  0.00
ATOM   1411  O   GLU    83      -7.202   7.630   1.954  1.00  0.00
ATOM   1412  N   CYS    84      -9.128   6.658   1.299  1.00  0.00
ATOM   1413  H   CYS    84     -10.138   6.687   1.329  1.00  0.00
ATOM   1414  CA  CYS    84      -8.491   5.527   0.644  1.00  0.00
ATOM   1415  HA  CYS    84      -7.760   5.071   1.312  1.00  0.00
ATOM   1416  CB  CYS    84      -9.539   4.477   0.278  1.00  0.00
ATOM   1417  HB2 CYS    84      -9.988   4.057   1.178  1.00  0.00
ATOM   1418  HB3 CYS    84     -10.318   4.918  -0.344  1.00  0.00
ATOM   1419  SG  CYS    84      -8.885   3.079  -0.655  1.00  0.00
ATOM   1420  HG  CYS    84     -10.043   2.434  -0.769  1.00  0.00
ATOM   1421  C   CYS    84      -7.716   5.977  -0.596  1.00  0.00
ATOM   1422  O   CYS    84      -6.557   5.603  -0.796  1.00  0.00
ATOM   1423  N   ILE    85      -8.355   6.798  -1.420  1.00  0.00
ATOM   1424  H   ILE    85      -9.334   6.998  -1.272  1.00  0.00
ATOM   1425  CA  ILE    85      -7.711   7.336  -2.617  1.00  0.00
ATOM   1426  HA  ILE    85      -7.305   6.533  -3.233  1.00  0.00
ATOM   1427  CB  ILE    85      -8.704   8.173  -3.453  1.00  0.00
ATOM   1428  HB  ILE    85      -9.241   8.846  -2.785  1.00  0.00
ATOM   1429  CG2 ILE    85      -7.978   8.988  -4.517  1.00  0.00
ATOM   1430 HG21 ILE    85      -7.440   8.316  -5.186  1.00  0.00
ATOM   1431 HG22 ILE    85      -8.702   9.567  -5.089  1.00  0.00
ATOM   1432 HG23 ILE    85      -7.270   9.665  -4.037  1.00  0.00
ATOM   1433  CG1 ILE    85      -9.739   7.238  -4.093  1.00  0.00
ATOM   1434 HG12 ILE    85      -9.249   6.755  -4.938  1.00  0.00
ATOM   1435 HG13 ILE    85      -9.993   6.488  -3.344  1.00  0.00
ATOM   1436  CD1 ILE    85     -11.004   7.926  -4.567  1.00  0.00
ATOM   1437 HD11 ILE    85     -10.751   8.676  -5.317  1.00  0.00
ATOM   1438 HD12 ILE    85     -11.677   7.188  -5.004  1.00  0.00
ATOM   1439 HD13 ILE    85     -11.495   8.408  -3.722  1.00  0.00
ATOM   1440  C   ILE    85      -6.453   8.125  -2.243  1.00  0.00
ATOM   1441  O   ILE    85      -5.419   8.004  -2.904  1.00  0.00
ATOM   1442  N   GLN    86      -6.527   8.900  -1.162  1.00  0.00
ATOM   1443  H   GLN    86      -7.404   9.021  -0.676  1.00  0.00
ATOM   1444  CA  GLN    86      -5.357   9.644  -0.682  1.00  0.00
ATOM   1445  HA  GLN    86      -4.998  10.309  -1.467  1.00  0.00
ATOM   1446  CB  GLN    86      -5.711  10.480   0.539  1.00  0.00
ATOM   1447  HB2 GLN    86      -6.625  11.025   0.304  1.00  0.00
ATOM   1448  HB3 GLN    86      -5.901   9.790   1.360  1.00  0.00
ATOM   1449  CG  GLN    86      -4.628  11.461   0.944  1.00  0.00
ATOM   1450  HG2 GLN    86      -3.745  10.934   1.304  1.00  0.00
ATOM   1451  HG3 GLN    86      -4.367  12.050   0.065  1.00  0.00
ATOM   1452  CD  GLN    86      -5.107  12.397   2.027  1.00  0.00
ATOM   1453  OE1 GLN    86      -5.006  13.610   1.894  1.00  0.00
ATOM   1454  NE2 GLN    86      -5.670  11.832   3.099  1.00  0.00
ATOM   1455 HE21 GLN    86      -6.008  12.413   3.853  1.00  0.00
ATOM   1456 HE22 GLN    86      -5.756  10.827   3.150  1.00  0.00
ATOM   1457  C   GLN    86      -4.185   8.719  -0.344  1.00  0.00
ATOM   1458  O   GLN    86      -3.041   9.023  -0.684  1.00  0.00
ATOM   1459  N   ASP    87      -4.470   7.597   0.322  1.00  0.00
ATOM   1460  H   ASP    87      -5.403   7.435   0.673  1.00  0.00
ATOM   1461  CA  ASP    87      -3.425   6.616   0.645  1.00  0.00
ATOM   1462  HA  ASP    87      -2.619   7.117   1.181  1.00  0.00
ATOM   1463  CB  ASP    87      -3.963   5.473   1.522  1.00  0.00
ATOM   1464  HB2 ASP    87      -4.959   5.228   1.153  1.00  0.00
ATOM   1465  HB3 ASP    87      -3.308   4.610   1.397  1.00  0.00
ATOM   1466  CG  ASP    87      -4.044   5.839   2.997  1.00  0.00
ATOM   1467  OD1 ASP    87      -3.541   6.905   3.394  1.00  0.00
ATOM   1468  OD2 ASP    87      -4.607   5.041   3.771  1.00  0.00
ATOM   1469  C   ASP    87      -2.762   6.047  -0.610  1.00  0.00
ATOM   1470  O   ASP    87      -1.538   5.924  -0.653  1.00  0.00
ATOM   1471  N   PHE    88      -3.555   5.707  -1.629  1.00  0.00
ATOM   1472  H   PHE    88      -4.560   5.751  -1.545  1.00  0.00
ATOM   1473  CA  PHE    88      -2.982   5.238  -2.894  1.00  0.00
ATOM   1474  HA  PHE    88      -2.414   4.326  -2.708  1.00  0.00
ATOM   1475  CB  PHE    88      -4.058   4.940  -3.943  1.00  0.00
ATOM   1476  HB2 PHE    88      -4.883   5.627  -3.755  1.00  0.00
ATOM   1477  HB3 PHE    88      -3.694   5.081  -4.962  1.00  0.00
ATOM   1478  CG  PHE    88      -4.632   3.548  -3.879  1.00  0.00
ATOM   1479  CD1 PHE    88      -3.951   2.473  -4.437  1.00  0.00
ATOM   1480  HD1 PHE    88      -2.983   2.639  -4.910  1.00  0.00
ATOM   1481  CE1 PHE    88      -4.493   1.197  -4.397  1.00  0.00
ATOM   1482  HE1 PHE    88      -3.938   0.355  -4.812  1.00  0.00
ATOM   1483  CZ  PHE    88      -5.734   0.993  -3.832  1.00  0.00
ATOM   1484  HZ  PHE    88      -6.164  -0.008  -3.812  1.00  0.00
ATOM   1485  CE2 PHE    88      -6.433   2.057  -3.291  1.00  0.00
ATOM   1486  HE2 PHE    88      -7.413   1.899  -2.840  1.00  0.00
ATOM   1487  CD2 PHE    88      -5.882   3.326  -3.324  1.00  0.00
ATOM   1488  HD2 PHE    88      -6.434   4.170  -2.910  1.00  0.00
ATOM   1489  C   PHE    88      -2.032   6.301  -3.448  1.00  0.00
ATOM   1490  O   PHE    88      -0.918   5.996  -3.872  1.00  0.00
ATOM   1491  N   ASN    89      -2.475   7.553  -3.439  1.00  0.00
ATOM   1492  H   ASN    89      -3.430   7.761  -3.184  1.00  0.00
ATOM   1493  CA  ASN    89      -1.646   8.635  -3.953  1.00  0.00
ATOM   1494  HA  ASN    89      -1.209   8.345  -4.908  1.00  0.00
ATOM   1495  CB  ASN    89      -2.487   9.893  -4.162  1.00  0.00
ATOM   1496  HB2 ASN    89      -3.148  10.040  -3.308  1.00  0.00
ATOM   1497  HB3 ASN    89      -1.815  10.746  -4.253  1.00  0.00
ATOM   1498  CG  ASN    89      -3.331   9.805  -5.419  1.00  0.00
ATOM   1499  OD1 ASN    89      -2.846   9.369  -6.459  1.00  0.00
ATOM   1500  ND2 ASN    89      -4.595  10.201  -5.330  1.00  0.00
ATOM   1501 HD21 ASN    89      -5.192  10.160  -6.144  1.00  0.00
ATOM   1502 HD22 ASN    89      -4.954  10.542  -4.450  1.00  0.00
ATOM   1503  C   ASN    89      -0.395   8.907  -3.123  1.00  0.00
ATOM   1504  O   ASN    89       0.653   9.254  -3.674  1.00  0.00
ATOM   1505  N   THR    90      -0.489   8.727  -1.812  1.00  0.00
ATOM   1506  H   THR    90      -1.391   8.568  -1.385  1.00  0.00
ATOM   1507  CA  THR    90       0.681   8.829  -0.942  1.00  0.00
ATOM   1508  HA  THR    90       1.188   9.780  -1.100  1.00  0.00
ATOM   1509  CB  THR    90       0.271   8.731   0.536  1.00  0.00
ATOM   1510  HB  THR    90      -0.328   7.831   0.674  1.00  0.00
ATOM   1511  CG2 THR    90       1.502   8.669   1.444  1.00  0.00
ATOM   1512 HG21 THR    90       2.101   9.569   1.306  1.00  0.00
ATOM   1513 HG22 THR    90       1.183   8.600   2.484  1.00  0.00
ATOM   1514 HG23 THR    90       2.098   7.793   1.188  1.00  0.00
ATOM   1515  OG1 THR    90      -0.519   9.879   0.874  1.00  0.00
ATOM   1516  HG1 THR    90      -0.781   9.827   1.796  1.00  0.00
ATOM   1517  C   THR    90       1.708   7.753  -1.297  1.00  0.00
ATOM   1518  O   THR    90       2.909   8.027  -1.377  1.00  0.00
ATOM   1519  N   MET    91       1.225   6.540  -1.540  1.00  0.00
ATOM   1520  H   MET    91       0.246   6.348  -1.382  1.00  0.00
ATOM   1521  CA  MET    91       2.084   5.443  -1.978  1.00  0.00
ATOM   1522  HA  MET    91       2.844   5.243  -1.223  1.00  0.00
ATOM   1523  CB  MET    91       1.254   4.170  -2.187  1.00  0.00
ATOM   1524  HB2 MET    91       0.789   3.936  -1.230  1.00  0.00
ATOM   1525  HB3 MET    91       0.481   4.414  -2.916  1.00  0.00
ATOM   1526  CG  MET    91       2.046   2.969  -2.672  1.00  0.00
ATOM   1527  HG2 MET    91       2.604   3.262  -3.561  1.00  0.00
ATOM   1528  HG3 MET    91       2.742   2.677  -1.886  1.00  0.00
ATOM   1529  SD  MET    91       0.987   1.573  -3.072  1.00  0.00
ATOM   1530  CE  MET    91       0.296   2.092  -4.641  1.00  0.00
ATOM   1531  HE1 MET    91       1.101   2.243  -5.360  1.00  0.00
ATOM   1532  HE2 MET    91      -0.382   1.323  -5.011  1.00  0.00
ATOM   1533  HE3 MET    91      -0.252   3.025  -4.507  1.00  0.00
ATOM   1534  C   MET    91       2.835   5.810  -3.262  1.00  0.00
ATOM   1535  O   MET    91       4.046   5.628  -3.347  1.00  0.00
ATOM   1536  N   PHE    92       2.121   6.330  -4.257  1.00  0.00
ATOM   1537  H   PHE    92       1.122   6.450  -4.172  1.00  0.00
ATOM   1538  CA  PHE    92       2.758   6.683  -5.529  1.00  0.00
ATOM   1539  HA  PHE    92       3.358   5.843  -5.880  1.00  0.00
ATOM   1540  CB  PHE    92       1.711   7.018  -6.599  1.00  0.00
ATOM   1541  HB2 PHE    92       1.029   7.768  -6.197  1.00  0.00
ATOM   1542  HB3 PHE    92       2.182   7.404  -7.503  1.00  0.00
ATOM   1543  CG  PHE    92       0.864   5.847  -7.021  1.00  0.00
ATOM   1544  CD1 PHE    92       1.449   4.654  -7.435  1.00  0.00
ATOM   1545  HD1 PHE    92       2.536   4.570  -7.443  1.00  0.00
ATOM   1546  CE1 PHE    92       0.668   3.583  -7.833  1.00  0.00
ATOM   1547  HE1 PHE    92       1.143   2.653  -8.148  1.00  0.00
ATOM   1548  CZ  PHE    92      -0.711   3.689  -7.832  1.00  0.00
ATOM   1549  HZ  PHE    92      -1.327   2.845  -8.141  1.00  0.00
ATOM   1550  CE2 PHE    92      -1.306   4.870  -7.437  1.00  0.00
ATOM   1551  HE2 PHE    92      -2.392   4.960  -7.440  1.00  0.00
ATOM   1552  CD2 PHE    92      -0.523   5.943  -7.038  1.00  0.00
ATOM   1553  HD2 PHE    92      -0.993   6.877  -6.731  1.00  0.00
ATOM   1554  C   PHE    92       3.720   7.858  -5.344  1.00  0.00
ATOM   1555  O   PHE    92       4.861   7.814  -5.807  1.00  0.00
ATOM   1556  N   THR    93       3.262   8.894  -4.647  1.00  0.00
ATOM   1557  H   THR    93       2.306   8.897  -4.323  1.00  0.00
ATOM   1558  CA  THR    93       4.077  10.086  -4.414  1.00  0.00
ATOM   1559  HA  THR    93       4.403  10.505  -5.366  1.00  0.00
ATOM   1560  CB  THR    93       3.283  11.163  -3.649  1.00  0.00
ATOM   1561  HB  THR    93       2.862  10.712  -2.750  1.00  0.00
ATOM   1562  CG2 THR    93       4.181  12.340  -3.257  1.00  0.00
ATOM   1563 HG21 THR    93       4.602  12.791  -4.155  1.00  0.00
ATOM   1564 HG22 THR    93       3.593  13.083  -2.719  1.00  0.00
ATOM   1565 HG23 THR    93       4.989  11.984  -2.617  1.00  0.00
ATOM   1566  OG1 THR    93       2.222  11.631  -4.488  1.00  0.00
ATOM   1567  HG1 THR    93       1.719  12.303  -4.023  1.00  0.00
ATOM   1568  C   THR    93       5.380   9.760  -3.685  1.00  0.00
ATOM   1569  O   THR    93       6.438  10.235  -4.087  1.00  0.00
ATOM   1570  N   ASN    94       5.306   8.944  -2.636  1.00  0.00
ATOM   1571  H   ASN    94       4.406   8.647  -2.288  1.00  0.00
ATOM   1572  CA  ASN    94       6.512   8.474  -1.940  1.00  0.00
ATOM   1573  HA  ASN    94       7.010   9.319  -1.465  1.00  0.00
ATOM   1574  CB  ASN    94       6.164   7.441  -0.861  1.00  0.00
ATOM   1575  HB2 ASN    94       5.523   6.682  -1.308  1.00  0.00
ATOM   1576  HB3 ASN    94       7.086   6.977  -0.511  1.00  0.00
ATOM   1577  CG  ASN    94       5.446   8.042   0.326  1.00  0.00
ATOM   1578  OD1 ASN    94       5.444   9.258   0.524  1.00  0.00
ATOM   1579  ND2 ASN    94       4.832   7.186   1.129  1.00  0.00
ATOM   1580 HD21 ASN    94       4.335   7.527   1.939  1.00  0.00
ATOM   1581 HD22 ASN    94       4.865   6.197   0.928  1.00  0.00
ATOM   1582  C   ASN    94       7.513   7.840  -2.898  1.00  0.00
ATOM   1583  O   ASN    94       8.712   8.085  -2.812  1.00  0.00
ATOM   1584  N   CYS    95       7.004   7.009  -3.798  1.00  0.00
ATOM   1585  H   CYS    95       6.013   6.813  -3.791  1.00  0.00
ATOM   1586  CA  CYS    95       7.838   6.313  -4.767  1.00  0.00
ATOM   1587  HA  CYS    95       8.617   5.750  -4.255  1.00  0.00
ATOM   1588  CB  CYS    95       6.984   5.338  -5.583  1.00  0.00
ATOM   1589  HB2 CYS    95       6.420   4.685  -4.918  1.00  0.00
ATOM   1590  HB3 CYS    95       6.295   5.886  -6.225  1.00  0.00
ATOM   1591  SG  CYS    95       7.926   4.251  -6.672  1.00  0.00
ATOM   1592  HG  CYS    95       6.874   3.604  -7.166  1.00  0.00
ATOM   1593  C   CYS    95       8.554   7.303  -5.684  1.00  0.00
ATOM   1594  O   CYS    95       9.762   7.199  -5.904  1.00  0.00
ATOM   1595  N   TYR    96       7.815   8.287  -6.188  1.00  0.00
ATOM   1596  H   TYR    96       6.822   8.326  -6.006  1.00  0.00
ATOM   1597  CA  TYR    96       8.396   9.288  -7.090  1.00  0.00
ATOM   1598  HA  TYR    96       9.001   8.790  -7.848  1.00  0.00
ATOM   1599  CB  TYR    96       7.297  10.092  -7.792  1.00  0.00
ATOM   1600  HB2 TYR    96       6.788  10.675  -7.024  1.00  0.00
ATOM   1601  HB3 TYR    96       7.782  10.766  -8.497  1.00  0.00
ATOM   1602  CG  TYR    96       6.286   9.234  -8.527  1.00  0.00
ATOM   1603  CD1 TYR    96       6.690   8.132  -9.276  1.00  0.00
ATOM   1604  HD1 TYR    96       7.753   7.894  -9.326  1.00  0.00
ATOM   1605  CE1 TYR    96       5.772   7.343  -9.949  1.00  0.00
ATOM   1606  HE1 TYR    96       6.104   6.478 -10.523  1.00  0.00
ATOM   1607  CZ  TYR    96       4.430   7.652  -9.883  1.00  0.00
ATOM   1608  OH  TYR    96       3.518   6.870 -10.554  1.00  0.00
ATOM   1609  HH  TYR    96       3.926   6.143 -11.031  1.00  0.00
ATOM   1610  CE2 TYR    96       4.003   8.745  -9.155  1.00  0.00
ATOM   1611  HE2 TYR    96       2.943   8.995  -9.109  1.00  0.00
ATOM   1612  CD2 TYR    96       4.929   9.526  -8.481  1.00  0.00
ATOM   1613  HD2 TYR    96       4.597  10.387  -7.901  1.00  0.00
ATOM   1614  C   TYR    96       9.363  10.222  -6.376  1.00  0.00
ATOM   1615  O   TYR    96      10.327  10.697  -6.983  1.00  0.00
ATOM   1616  N   ILE    97       9.116  10.487  -5.097  1.00  0.00
ATOM   1617  H   ILE    97       8.265  10.156  -4.664  1.00  0.00
ATOM   1618  CA  ILE    97      10.004  11.350  -4.314  1.00  0.00
ATOM   1619  HA  ILE    97      10.323  12.191  -4.930  1.00  0.00
ATOM   1620  CB  ILE    97       9.313  11.878  -3.039  1.00  0.00
ATOM   1621  HB  ILE    97       8.792  11.052  -2.554  1.00  0.00
ATOM   1622  CG2 ILE    97      10.337  12.472  -2.071  1.00  0.00
ATOM   1623 HG21 ILE    97      10.859  13.298  -2.554  1.00  0.00
ATOM   1624 HG22 ILE    97       9.826  12.837  -1.180  1.00  0.00
ATOM   1625 HG23 ILE    97      11.057  11.704  -1.787  1.00  0.00
ATOM   1626  CG1 ILE    97       8.288  12.940  -3.423  1.00  0.00
ATOM   1627 HG12 ILE    97       8.834  13.754  -3.901  1.00  0.00
ATOM   1628 HG13 ILE    97       7.611  12.485  -4.146  1.00  0.00
ATOM   1629  CD1 ILE    97       7.492  13.483  -2.262  1.00  0.00
ATOM   1630 HD11 ILE    97       8.169  13.940  -1.539  1.00  0.00
ATOM   1631 HD12 ILE    97       6.787  14.232  -2.622  1.00  0.00
ATOM   1632 HD13 ILE    97       6.945  12.670  -1.784  1.00  0.00
ATOM   1633  C   ILE    97      11.317  10.652  -3.970  1.00  0.00
ATOM   1634  O   ILE    97      12.386  11.241  -4.125  1.00  0.00
ATOM   1635  N   TYR    98      11.245   9.404  -3.520  1.00  0.00
ATOM   1636  H   TYR    98      10.351   8.945  -3.419  1.00  0.00
ATOM   1637  CA  TYR    98      12.442   8.692  -3.079  1.00  0.00
ATOM   1638  HA  TYR    98      13.075   9.375  -2.514  1.00  0.00
ATOM   1639  CB  TYR    98      12.097   7.490  -2.188  1.00  0.00
ATOM   1640  HB2 TYR    98      11.567   7.891  -1.324  1.00  0.00
ATOM   1641  HB3 TYR    98      11.460   6.769  -2.701  1.00  0.00
ATOM   1642  CG  TYR    98      13.359   6.808  -1.730  1.00  0.00
ATOM   1643  CD1 TYR    98      14.121   7.342  -0.690  1.00  0.00
ATOM   1644  HD1 TYR    98      13.772   8.246  -0.191  1.00  0.00
ATOM   1645  CE1 TYR    98      15.302   6.742  -0.290  1.00  0.00
ATOM   1646  HE1 TYR    98      15.879   7.153   0.539  1.00  0.00
ATOM   1647  CZ  TYR    98      15.743   5.603  -0.943  1.00  0.00
ATOM   1648  OH  TYR    98      16.923   4.998  -0.567  1.00  0.00
ATOM   1649  HH  TYR    98      17.360   5.449   0.159  1.00  0.00
ATOM   1650  CE2 TYR    98      15.014   5.069  -1.986  1.00  0.00
ATOM   1651  HE2 TYR    98      15.365   4.175  -2.500  1.00  0.00
ATOM   1652  CD2 TYR    98      13.834   5.673  -2.378  1.00  0.00
ATOM   1653  HD2 TYR    98      13.260   5.260  -3.207  1.00  0.00
ATOM   1654  C   TYR    98      13.325   8.220  -4.237  1.00  0.00
ATOM   1655  O   TYR    98      14.554   8.323  -4.175  1.00  0.00
ATOM   1656  N   ASN    99      12.707   7.670  -5.274  1.00  0.00
ATOM   1657  H   ASN    99      11.698   7.641  -5.313  1.00  0.00
ATOM   1658  CA  ASN    99      13.459   7.014  -6.340  1.00  0.00
ATOM   1659  HA  ASN    99      14.423   6.674  -5.962  1.00  0.00
ATOM   1660  CB  ASN    99      12.684   5.806  -6.860  1.00  0.00
ATOM   1661  HB2 ASN    99      11.725   6.144  -7.251  1.00  0.00
ATOM   1662  HB3 ASN    99      13.256   5.334  -7.659  1.00  0.00
ATOM   1663  CG  ASN    99      12.430   4.777  -5.772  1.00  0.00
ATOM   1664  OD1 ASN    99      13.317   4.011  -5.411  1.00  0.00
ATOM   1665  ND2 ASN    99      11.206   4.754  -5.245  1.00  0.00
ATOM   1666 HD21 ASN    99      10.985   4.089  -4.518  1.00  0.00
ATOM   1667 HD22 ASN    99      10.505   5.403  -5.574  1.00  0.00
ATOM   1668  C   ASN    99      13.795   7.979  -7.465  1.00  0.00
ATOM   1669  O   ASN    99      13.179   9.036  -7.580  1.00  0.00
ATOM   1670  N   LYS   100      14.793   7.622  -8.271  1.00  0.00
ATOM   1671  H   LYS   100      15.278   6.749  -8.118  1.00  0.00
ATOM   1672  CA  LYS   100      15.217   8.465  -9.391  1.00  0.00
ATOM   1673  HA  LYS   100      15.204   9.511  -9.087  1.00  0.00
ATOM   1674  CB  LYS   100      16.636   8.103  -9.838  1.00  0.00
ATOM   1675  HB2 LYS   100      16.610   7.053 -10.129  1.00  0.00
ATOM   1676  HB3 LYS   100      16.850   8.717 -10.712  1.00  0.00
ATOM   1677  CG  LYS   100      17.721   8.312  -8.794  1.00  0.00
ATOM   1678  HG2 LYS   100      17.873   9.381  -8.649  1.00  0.00
ATOM   1679  HG3 LYS   100      17.401   7.861  -7.855  1.00  0.00
ATOM   1680  CD  LYS   100      19.028   7.670  -9.245  1.00  0.00
ATOM   1681  HD2 LYS   100      18.805   6.673  -9.624  1.00  0.00
ATOM   1682  HD3 LYS   100      19.447   8.278 -10.047  1.00  0.00
ATOM   1683  CE  LYS   100      20.033   7.568  -8.110  1.00  0.00
ATOM   1684  HE2 LYS   100      20.378   8.574  -7.872  1.00  0.00
ATOM   1685  HE3 LYS   100      19.523   7.145  -7.244  1.00  0.00
ATOM   1686  NZ  LYS   100      21.201   6.713  -8.466  1.00  0.00
ATOM   1687  HZ1 LYS   100      21.673   7.105  -9.268  1.00  0.00
ATOM   1688  HZ2 LYS   100      21.840   6.674  -7.685  1.00  0.00
ATOM   1689  HZ3 LYS   100      20.881   5.781  -8.686  1.00  0.00
ATOM   1690  C   LYS   100      14.273   8.278 -10.584  1.00  0.00
ATOM   1691  O   LYS   100      13.759   7.176 -10.788  1.00  0.00
ATOM   1692  N   PRO   101      14.078   9.339 -11.392  1.00  0.00
ATOM   1693  CD  PRO   101      14.746  10.642 -11.194  1.00  0.00
ATOM   1694  HD2 PRO   101      15.825  10.501 -11.260  1.00  0.00
ATOM   1695  HD3 PRO   101      14.490  11.025 -10.206  1.00  0.00
ATOM   1696  CG  PRO   101      14.209  11.503 -12.298  1.00  0.00
ATOM   1697  HG2 PRO   101      15.026  12.094 -12.711  1.00  0.00
ATOM   1698  HG3 PRO   101      13.451  12.170 -11.886  1.00  0.00
ATOM   1699  CB  PRO   101      13.621  10.603 -13.320  1.00  0.00
ATOM   1700  HB2 PRO   101      14.342  10.300 -14.079  1.00  0.00
ATOM   1701  HB3 PRO   101      12.770  11.086 -13.800  1.00  0.00
ATOM   1702  CA  PRO   101      13.151   9.378 -12.532  1.00  0.00
ATOM   1703  HA  PRO   101      12.158   9.510 -12.101  1.00  0.00
ATOM   1704  C   PRO   101      13.144   8.157 -13.462  1.00  0.00
ATOM   1705  O   PRO   101      12.074   7.733 -13.892  1.00  0.00
ATOM   1706  N   GLY   102      14.317   7.608 -13.776  1.00  0.00
ATOM   1707  H   GLY   102      15.166   7.946 -13.345  1.00  0.00
ATOM   1708  CA  GLY   102      14.418   6.507 -14.747  1.00  0.00
ATOM   1709  HA2 GLY   102      13.560   6.609 -15.412  1.00  0.00
ATOM   1710  HA3 GLY   102      15.335   6.683 -15.310  1.00  0.00
ATOM   1711  C   GLY   102      14.445   5.090 -14.185  1.00  0.00
ATOM   1712  O   GLY   102      14.625   4.127 -14.929  1.00  0.00
ATOM   1713  N   ASP   103      14.251   4.967 -12.876  1.00  0.00
ATOM   1714  H   ASP   103      14.041   5.802 -12.349  1.00  0.00
ATOM   1715  CA  ASP   103      14.347   3.694 -12.153  1.00  0.00
ATOM   1716  HA  ASP   103      15.291   3.209 -12.402  1.00  0.00
ATOM   1717  CB  ASP   103      14.290   3.904 -10.635  1.00  0.00
ATOM   1718  HB2 ASP   103      13.443   4.560 -10.434  1.00  0.00
ATOM   1719  HB3 ASP   103      14.118   2.935 -10.166  1.00  0.00
ATOM   1720  CG  ASP   103      15.560   4.526 -10.065  1.00  0.00
ATOM   1721  OD1 ASP   103      16.594   4.591 -10.770  1.00  0.00
ATOM   1722  OD2 ASP   103      15.515   4.943  -8.887  1.00  0.00
ATOM   1723  C   ASP   103      13.218   2.750 -12.553  1.00  0.00
ATOM   1724  O   ASP   103      12.111   3.187 -12.876  1.00  0.00
ATOM   1725  N   ASP   104      13.504   1.452 -12.506  1.00  0.00
ATOM   1726  H   ASP   104      14.444   1.157 -12.282  1.00  0.00
ATOM   1727  CA  ASP   104      12.505   0.422 -12.800  1.00  0.00
ATOM   1728  HA  ASP   104      12.201   0.498 -13.844  1.00  0.00
ATOM   1729  CB  ASP   104      13.072  -0.984 -12.556  1.00  0.00
ATOM   1730  HB2 ASP   104      13.531  -0.967 -11.567  1.00  0.00
ATOM   1731  HB3 ASP   104      12.247  -1.696 -12.561  1.00  0.00
ATOM   1732  CG  ASP   104      14.109  -1.402 -13.590  1.00  0.00
ATOM   1733  OD1 ASP   104      14.097  -0.874 -14.723  1.00  0.00
ATOM   1734  OD2 ASP   104      14.928  -2.287 -13.262  1.00  0.00
ATOM   1735  C   ASP   104      11.253   0.611 -11.945  1.00  0.00
ATOM   1736  O   ASP   104      10.139   0.540 -12.446  1.00  0.00
ATOM   1737  N   ILE   105      11.446   0.855 -10.652  1.00  0.00
ATOM   1738  H   ILE   105      12.383   0.871 -10.276  1.00  0.00
ATOM   1739  CA  ILE   105      10.323   0.983  -9.721  1.00  0.00
ATOM   1740  HA  ILE   105       9.603   0.173  -9.837  1.00  0.00
ATOM   1741  CB  ILE   105      10.806   1.039  -8.250  1.00  0.00
ATOM   1742  HB  ILE   105      11.426   0.164  -8.056  1.00  0.00
ATOM   1743  CG2 ILE   105      11.613   2.305  -7.974  1.00  0.00
ATOM   1744 HG21 ILE   105      10.993   3.181  -8.167  1.00  0.00
ATOM   1745 HG22 ILE   105      11.936   2.311  -6.933  1.00  0.00
ATOM   1746 HG23 ILE   105      12.487   2.329  -8.625  1.00  0.00
ATOM   1747  CG1 ILE   105       9.626   0.914  -7.272  1.00  0.00
ATOM   1748 HG12 ILE   105      10.036   0.975  -6.264  1.00  0.00
ATOM   1749 HG13 ILE   105       8.970   1.767  -7.448  1.00  0.00
ATOM   1750  CD1 ILE   105       8.836  -0.367  -7.418  1.00  0.00
ATOM   1751 HD11 ILE   105       9.491  -1.220  -7.240  1.00  0.00
ATOM   1752 HD12 ILE   105       8.022  -0.378  -6.693  1.00  0.00
ATOM   1753 HD13 ILE   105       8.425  -0.429  -8.425  1.00  0.00
ATOM   1754  C   ILE   105       9.423   2.178 -10.054  1.00  0.00
ATOM   1755  O   ILE   105       8.217   2.123  -9.833  1.00  0.00
ATOM   1756  N   VAL   106      10.006   3.243 -10.600  1.00  0.00
ATOM   1757  H   VAL   106      11.010   3.287 -10.697  1.00  0.00
ATOM   1758  CA  VAL   106       9.220   4.411 -10.992  1.00  0.00
ATOM   1759  HA  VAL   106       8.504   4.680 -10.216  1.00  0.00
ATOM   1760  CB  VAL   106      10.125   5.628 -11.271  1.00  0.00
ATOM   1761  HB  VAL   106      10.903   5.335 -11.976  1.00  0.00
ATOM   1762  CG1 VAL   106       9.318   6.776 -11.857  1.00  0.00
ATOM   1763 HG11 VAL   106       8.540   7.070 -11.153  1.00  0.00
ATOM   1764 HG12 VAL   106       9.976   7.624 -12.047  1.00  0.00
ATOM   1765 HG13 VAL   106       8.859   6.457 -12.793  1.00  0.00
ATOM   1766  CG2 VAL   106      10.813   6.067  -9.988  1.00  0.00
ATOM   1767 HG21 VAL   106      11.421   5.249  -9.602  1.00  0.00
ATOM   1768 HG22 VAL   106      11.450   6.927 -10.193  1.00  0.00
ATOM   1769 HG23 VAL   106      10.061   6.341  -9.248  1.00  0.00
ATOM   1770  C   VAL   106       8.337   4.095 -12.206  1.00  0.00
ATOM   1771  O   VAL   106       7.155   4.446 -12.224  1.00  0.00
ATOM   1772  N   LEU   107       8.896   3.408 -13.201  1.00  0.00
ATOM   1773  H   LEU   107       9.888   3.214 -13.190  1.00  0.00
ATOM   1774  CA  LEU   107       8.117   2.970 -14.361  1.00  0.00
ATOM   1775  HA  LEU   107       7.639   3.835 -14.822  1.00  0.00
ATOM   1776  CB  LEU   107       9.006   2.286 -15.409  1.00  0.00
ATOM   1777  HB2 LEU   107       9.527   1.530 -14.821  1.00  0.00
ATOM   1778  HB3 LEU   107       8.366   1.796 -16.143  1.00  0.00
ATOM   1779  CG  LEU   107      10.031   3.164 -16.132  1.00  0.00
ATOM   1780  HG  LEU   107      10.769   3.515 -15.411  1.00  0.00
ATOM   1781  CD1 LEU   107      10.730   2.371 -17.230  1.00  0.00
ATOM   1782 HD11 LEU   107       9.992   2.020 -17.952  1.00  0.00
ATOM   1783 HD12 LEU   107      11.455   3.010 -17.735  1.00  0.00
ATOM   1784 HD13 LEU   107      11.244   1.516 -16.791  1.00  0.00
ATOM   1785  CD2 LEU   107       9.394   4.432 -16.696  1.00  0.00
ATOM   1786 HD21 LEU   107       8.959   5.013 -15.882  1.00  0.00
ATOM   1787 HD22 LEU   107      10.155   5.028 -17.200  1.00  0.00
ATOM   1788 HD23 LEU   107       8.613   4.163 -17.407  1.00  0.00
ATOM   1789  C   LEU   107       6.990   2.031 -13.945  1.00  0.00
ATOM   1790  O   LEU   107       5.881   2.099 -14.481  1.00  0.00
ATOM   1791  N   MET   108       7.281   1.160 -12.983  1.00  0.00
ATOM   1792  H   MET   108       8.229   1.093 -12.642  1.00  0.00
ATOM   1793  CA  MET   108       6.286   0.240 -12.444  1.00  0.00
ATOM   1794  HA  MET   108       5.812  -0.313 -13.255  1.00  0.00
ATOM   1795  CB  MET   108       6.950  -0.756 -11.498  1.00  0.00
ATOM   1796  HB2 MET   108       7.510  -0.187 -10.755  1.00  0.00
ATOM   1797  HB3 MET   108       6.162  -1.322 -11.003  1.00  0.00
ATOM   1798  CG  MET   108       7.887  -1.712 -12.213  1.00  0.00
ATOM   1799  HG2 MET   108       7.267  -2.427 -12.754  1.00  0.00
ATOM   1800  HG3 MET   108       8.467  -1.124 -12.924  1.00  0.00
ATOM   1801  SD  MET   108       9.010  -2.606 -11.129  1.00  0.00
ATOM   1802  CE  MET   108       7.933  -3.912 -10.541  1.00  0.00
ATOM   1803  HE1 MET   108       7.580  -4.501 -11.387  1.00  0.00
ATOM   1804  HE2 MET   108       8.483  -4.556  -9.854  1.00  0.00
ATOM   1805  HE3 MET   108       7.080  -3.475 -10.022  1.00  0.00
ATOM   1806  C   MET   108       5.159   0.990 -11.735  1.00  0.00
ATOM   1807  O   MET   108       3.982   0.704 -11.962  1.00  0.00
ATOM   1808  N   ALA   109       5.517   1.951 -10.889  1.00  0.00
ATOM   1809  H   ALA   109       6.492   2.084 -10.664  1.00  0.00
ATOM   1810  CA  ALA   109       4.528   2.792 -10.212  1.00  0.00
ATOM   1811  HA  ALA   109       3.870   2.149  -9.628  1.00  0.00
ATOM   1812  CB  ALA   109       5.216   3.772  -9.268  1.00  0.00
ATOM   1813  HB1 ALA   109       5.872   4.429  -9.840  1.00  0.00
ATOM   1814  HB2 ALA   109       4.464   4.369  -8.753  1.00  0.00
ATOM   1815  HB3 ALA   109       5.805   3.220  -8.536  1.00  0.00
ATOM   1816  C   ALA   109       3.656   3.544 -11.221  1.00  0.00
ATOM   1817  O   ALA   109       2.438   3.616 -11.064  1.00  0.00
ATOM   1818  N   GLU   110       4.285   4.092 -12.258  1.00  0.00
ATOM   1819  H   GLU   110       5.293   4.063 -12.307  1.00  0.00
ATOM   1820  CA  GLU   110       3.561   4.839 -13.288  1.00  0.00
ATOM   1821  HA  GLU   110       2.965   5.624 -12.823  1.00  0.00
ATOM   1822  CB  GLU   110       4.543   5.488 -14.273  1.00  0.00
ATOM   1823  HB2 GLU   110       5.271   4.732 -14.566  1.00  0.00
ATOM   1824  HB3 GLU   110       3.977   5.806 -15.149  1.00  0.00
ATOM   1825  CG  GLU   110       5.268   6.687 -13.674  1.00  0.00
ATOM   1826  HG2 GLU   110       4.503   7.450 -13.531  1.00  0.00
ATOM   1827  HG3 GLU   110       5.675   6.395 -12.706  1.00  0.00
ATOM   1828  CD  GLU   110       6.382   7.245 -14.544  1.00  0.00
ATOM   1829  OE1 GLU   110       6.904   6.530 -15.428  1.00  0.00
ATOM   1830  OE2 GLU   110       6.766   8.411 -14.315  1.00  0.00
ATOM   1831  C   GLU   110       2.532   3.964 -14.007  1.00  0.00
ATOM   1832  O   GLU   110       1.418   4.407 -14.273  1.00  0.00
ATOM   1833  N   ALA   111       2.893   2.718 -14.299  1.00  0.00
ATOM   1834  H   ALA   111       3.842   2.413 -14.138  1.00  0.00
ATOM   1835  CA  ALA   111       1.956   1.779 -14.919  1.00  0.00
ATOM   1836  HA  ALA   111       1.557   2.233 -15.826  1.00  0.00
ATOM   1837  CB  ALA   111       2.678   0.493 -15.295  1.00  0.00
ATOM   1838  HB1 ALA   111       3.075   0.022 -14.396  1.00  0.00
ATOM   1839  HB2 ALA   111       1.979  -0.187 -15.782  1.00  0.00
ATOM   1840  HB3 ALA   111       3.497   0.722 -15.977  1.00  0.00
ATOM   1841  C   ALA   111       0.767   1.479 -13.995  1.00  0.00
ATOM   1842  O   ALA   111      -0.387   1.473 -14.434  1.00  0.00
ATOM   1843  N   LEU   112       1.054   1.247 -12.716  1.00  0.00
ATOM   1844  H   LEU   112       2.018   1.221 -12.419  1.00  0.00
ATOM   1845  CA  LEU   112       0.014   0.976 -11.724  1.00  0.00
ATOM   1846  HA  LEU   112      -0.636   0.178 -12.082  1.00  0.00
ATOM   1847  CB  LEU   112       0.634   0.543 -10.388  1.00  0.00
ATOM   1848  HB2 LEU   112       1.344   1.342 -10.173  1.00  0.00
ATOM   1849  HB3 LEU   112      -0.149   0.539  -9.629  1.00  0.00
ATOM   1850  CG  LEU   112       1.363  -0.802 -10.374  1.00  0.00
ATOM   1851  HG  LEU   112       2.085  -0.822 -11.191  1.00  0.00
ATOM   1852  CD1 LEU   112       2.087  -1.003  -9.051  1.00  0.00
ATOM   1853 HD11 LEU   112       1.366  -0.984  -8.234  1.00  0.00
ATOM   1854 HD12 LEU   112       2.600  -1.965  -9.059  1.00  0.00
ATOM   1855 HD13 LEU   112       2.816  -0.205  -8.910  1.00  0.00
ATOM   1856  CD2 LEU   112       0.395  -1.946 -10.645  1.00  0.00
ATOM   1857 HD21 LEU   112      -0.068  -1.808 -11.622  1.00  0.00
ATOM   1858 HD22 LEU   112       0.936  -2.892 -10.631  1.00  0.00
ATOM   1859 HD23 LEU   112      -0.378  -1.959  -9.876  1.00  0.00
ATOM   1860  C   LEU   112      -0.872   2.201 -11.506  1.00  0.00
ATOM   1861  O   LEU   112      -2.086   2.064 -11.340  1.00  0.00
ATOM   1862  N   GLU   113      -0.264   3.388 -11.501  1.00  0.00
ATOM   1863  H   GLU   113       0.740   3.439 -11.595  1.00  0.00
ATOM   1864  CA  GLU   113      -1.007   4.635 -11.293  1.00  0.00
ATOM   1865  HA  GLU   113      -1.637   4.537 -10.409  1.00  0.00
ATOM   1866  CB  GLU   113      -0.063   5.821 -11.091  1.00  0.00
ATOM   1867  HB2 GLU   113       0.655   5.541 -10.321  1.00  0.00
ATOM   1868  HB3 GLU   113       0.461   5.987 -12.033  1.00  0.00
ATOM   1869  CG  GLU   113      -0.778   7.097 -10.678  1.00  0.00
ATOM   1870  HG2 GLU   113      -1.590   7.278 -11.382  1.00  0.00
ATOM   1871  HG3 GLU   113      -1.192   6.914  -9.686  1.00  0.00
ATOM   1872  CD  GLU   113       0.127   8.310 -10.630  1.00  0.00
ATOM   1873  OE1 GLU   113       1.315   8.204 -11.002  1.00  0.00
ATOM   1874  OE2 GLU   113      -0.368   9.386 -10.233  1.00  0.00
ATOM   1875  C   GLU   113      -1.952   4.908 -12.460  1.00  0.00
ATOM   1876  O   GLU   113      -3.074   5.347 -12.253  1.00  0.00
ATOM   1877  N   LYS   114      -1.502   4.650 -13.684  1.00  0.00
ATOM   1878  H   LYS   114      -0.544   4.365 -13.829  1.00  0.00
ATOM   1879  CA  LYS   114      -2.363   4.813 -14.858  1.00  0.00
ATOM   1880  HA  LYS   114      -2.693   5.849 -14.937  1.00  0.00
ATOM   1881  CB  LYS   114      -1.595   4.445 -16.129  1.00  0.00
ATOM   1882  HB2 LYS   114      -0.681   5.038 -16.132  1.00  0.00
ATOM   1883  HB3 LYS   114      -1.341   3.387 -16.053  1.00  0.00
ATOM   1884  CG  LYS   114      -2.362   4.689 -17.420  1.00  0.00
ATOM   1885  HG2 LYS   114      -3.193   3.985 -17.466  1.00  0.00
ATOM   1886  HG3 LYS   114      -2.749   5.707 -17.404  1.00  0.00
ATOM   1887  CD  LYS   114      -1.474   4.503 -18.641  1.00  0.00
ATOM   1888  HD2 LYS   114      -0.639   5.201 -18.576  1.00  0.00
ATOM   1889  HD3 LYS   114      -1.094   3.482 -18.646  1.00  0.00
ATOM   1890  CE  LYS   114      -2.250   4.760 -19.921  1.00  0.00
ATOM   1891  HE2 LYS   114      -2.982   3.962 -20.044  1.00  0.00
ATOM   1892  HE3 LYS   114      -2.768   5.714 -19.821  1.00  0.00
ATOM   1893  NZ  LYS   114      -1.357   4.803 -21.114  1.00  0.00
ATOM   1894  HZ1 LYS   114      -0.877   3.919 -21.207  1.00  0.00
ATOM   1895  HZ2 LYS   114      -1.908   4.975 -21.942  1.00  0.00
ATOM   1896  HZ3 LYS   114      -0.679   5.544 -21.000  1.00  0.00
ATOM   1897  C   LYS   114      -3.619   3.946 -14.730  1.00  0.00
ATOM   1898  O   LYS   114      -4.741   4.398 -14.995  1.00  0.00
ATOM   1899  N   LEU   115      -3.416   2.696 -14.330  1.00  0.00
ATOM   1900  H   LEU   115      -2.470   2.377 -14.178  1.00  0.00
ATOM   1901  CA  LEU   115      -4.504   1.738 -14.160  1.00  0.00
ATOM   1902  HA  LEU   115      -5.131   1.715 -15.052  1.00  0.00
ATOM   1903  CB  LEU   115      -3.921   0.338 -13.935  1.00  0.00
ATOM   1904  HB2 LEU   115      -3.316   0.192 -14.830  1.00  0.00
ATOM   1905  HB3 LEU   115      -3.268   0.419 -13.066  1.00  0.00
ATOM   1906  CG  LEU   115      -4.860  -0.850 -13.756  1.00  0.00
ATOM   1907  HG  LEU   115      -5.393  -0.721 -12.815  1.00  0.00
ATOM   1908  CD1 LEU   115      -5.861  -0.970 -14.894  1.00  0.00
ATOM   1909 HD11 LEU   115      -5.328  -1.100 -15.836  1.00  0.00
ATOM   1910 HD12 LEU   115      -6.507  -1.831 -14.721  1.00  0.00
ATOM   1911 HD13 LEU   115      -6.467  -0.066 -14.942  1.00  0.00
ATOM   1912  CD2 LEU   115      -4.031  -2.126 -13.643  1.00  0.00
ATOM   1913 HD21 LEU   115      -3.365  -2.052 -12.784  1.00  0.00
ATOM   1914 HD22 LEU   115      -4.695  -2.981 -13.515  1.00  0.00
ATOM   1915 HD23 LEU   115      -3.441  -2.257 -14.550  1.00  0.00
ATOM   1916  C   LEU   115      -5.415   2.152 -13.002  1.00  0.00
ATOM   1917  O   LEU   115      -6.638   2.096 -13.115  1.00  0.00
ATOM   1918  N   PHE   116      -4.806   2.575 -11.896  1.00  0.00
ATOM   1919  H   PHE   116      -3.799   2.522 -11.835  1.00  0.00
ATOM   1920  CA  PHE   116      -5.544   3.075 -10.738  1.00  0.00
ATOM   1921  HA  PHE   116      -6.152   2.278 -10.310  1.00  0.00
ATOM   1922  CB  PHE   116      -4.564   3.574  -9.667  1.00  0.00
ATOM   1923  HB2 PHE   116      -4.018   2.739  -9.228  1.00  0.00
ATOM   1924  HB3 PHE   116      -3.860   4.270 -10.122  1.00  0.00
ATOM   1925  CG  PHE   116      -5.220   4.306  -8.528  1.00  0.00
ATOM   1926  CD1 PHE   116      -6.013   3.626  -7.612  1.00  0.00
ATOM   1927  HD1 PHE   116      -6.156   2.551  -7.730  1.00  0.00
ATOM   1928  CE1 PHE   116      -6.615   4.292  -6.563  1.00  0.00
ATOM   1929  HE1 PHE   116      -7.243   3.747  -5.859  1.00  0.00
ATOM   1930  CZ  PHE   116      -6.421   5.651  -6.407  1.00  0.00
ATOM   1931  HZ  PHE   116      -6.894   6.180  -5.580  1.00  0.00
ATOM   1932  CE2 PHE   116      -5.625   6.342  -7.304  1.00  0.00
ATOM   1933  HE2 PHE   116      -5.464   7.413  -7.181  1.00  0.00
ATOM   1934  CD2 PHE   116      -5.031   5.669  -8.362  1.00  0.00
ATOM   1935  HD2 PHE   116      -4.408   6.212  -9.072  1.00  0.00
ATOM   1936  C   PHE   116      -6.501   4.197 -11.143  1.00  0.00
ATOM   1937  O   PHE   116      -7.689   4.163 -10.806  1.00  0.00
ATOM   1938  N   LEU   117      -5.986   5.180 -11.873  1.00  0.00
ATOM   1939  H   LEU   117      -5.000   5.194 -12.092  1.00  0.00
ATOM   1940  CA  LEU   117      -6.805   6.315 -12.295  1.00  0.00
ATOM   1941  HA  LEU   117      -7.313   6.741 -11.430  1.00  0.00
ATOM   1942  CB  LEU   117      -5.944   7.400 -12.940  1.00  0.00
ATOM   1943  HB2 LEU   117      -5.380   6.867 -13.705  1.00  0.00
ATOM   1944  HB3 LEU   117      -6.585   8.143 -13.414  1.00  0.00
ATOM   1945  CG  LEU   117      -4.973   8.099 -11.982  1.00  0.00
ATOM   1946  HG  LEU   117      -4.391   7.349 -11.448  1.00  0.00
ATOM   1947  CD1 LEU   117      -4.037   9.002 -12.768  1.00  0.00
ATOM   1948 HD11 LEU   117      -4.619   9.753 -13.302  1.00  0.00
ATOM   1949 HD12 LEU   117      -3.349   9.497 -12.083  1.00  0.00
ATOM   1950 HD13 LEU   117      -3.471   8.405 -13.483  1.00  0.00
ATOM   1951  CD2 LEU   117      -5.698   8.886 -10.896  1.00  0.00
ATOM   1952 HD21 LEU   117      -6.320   8.209 -10.310  1.00  0.00
ATOM   1953 HD22 LEU   117      -4.966   9.363 -10.243  1.00  0.00
ATOM   1954 HD23 LEU   117      -6.325   9.649 -11.356  1.00  0.00
ATOM   1955  C   LEU   117      -7.927   5.880 -13.231  1.00  0.00
ATOM   1956  O   LEU   117      -9.036   6.405 -13.144  1.00  0.00
ATOM   1957  N   GLN   118      -7.648   4.917 -14.109  1.00  0.00
ATOM   1958  H   GLN   118      -6.701   4.587 -14.226  1.00  0.00
ATOM   1959  CA  GLN   118      -8.688   4.365 -14.983  1.00  0.00
ATOM   1960  HA  GLN   118      -9.147   5.169 -15.558  1.00  0.00
ATOM   1961  CB  GLN   118      -8.095   3.338 -15.962  1.00  0.00
ATOM   1962  HB2 GLN   118      -7.503   2.631 -15.381  1.00  0.00
ATOM   1963  HB3 GLN   118      -8.926   2.814 -16.434  1.00  0.00
ATOM   1964  CG  GLN   118      -7.218   3.973 -17.038  1.00  0.00
ATOM   1965  HG2 GLN   118      -7.858   4.557 -17.699  1.00  0.00
ATOM   1966  HG3 GLN   118      -6.520   4.638 -16.529  1.00  0.00
ATOM   1967  CD  GLN   118      -6.421   2.981 -17.881  1.00  0.00
ATOM   1968  OE1 GLN   118      -6.012   3.303 -19.000  1.00  0.00
ATOM   1969  NE2 GLN   118      -6.183   1.788 -17.352  1.00  0.00
ATOM   1970 HE21 GLN   118      -5.659   1.102 -17.877  1.00  0.00
ATOM   1971 HE22 GLN   118      -6.526   1.571 -16.428  1.00  0.00
ATOM   1972  C   GLN   118      -9.816   3.740 -14.153  1.00  0.00
ATOM   1973  O   GLN   118     -10.994   3.949 -14.440  1.00  0.00
ATOM   1974  N   LYS   119      -9.452   2.999 -13.110  1.00  0.00
ATOM   1975  H   LYS   119      -8.474   2.844 -12.911  1.00  0.00
ATOM   1976  CA  LYS   119     -10.441   2.314 -12.289  1.00  0.00
ATOM   1977  HA  LYS   119     -11.179   1.830 -12.929  1.00  0.00
ATOM   1978  CB  LYS   119      -9.773   1.243 -11.414  1.00  0.00
ATOM   1979  HB2 LYS   119      -8.974   1.735 -10.859  1.00  0.00
ATOM   1980  HB3 LYS   119     -10.528   0.880 -10.718  1.00  0.00
ATOM   1981  CG  LYS   119      -9.198   0.072 -12.196  1.00  0.00
ATOM   1982  HG2 LYS   119      -8.372   0.435 -12.808  1.00  0.00
ATOM   1983  HG3 LYS   119      -8.827  -0.669 -11.488  1.00  0.00
ATOM   1984  CD  LYS   119     -10.248  -0.565 -13.091  1.00  0.00
ATOM   1985  HD2 LYS   119     -11.181  -0.621 -12.530  1.00  0.00
ATOM   1986  HD3 LYS   119     -10.385   0.077 -13.961  1.00  0.00
ATOM   1987  CE  LYS   119      -9.849  -1.955 -13.546  1.00  0.00
ATOM   1988  HE2 LYS   119      -8.848  -1.922 -13.976  1.00  0.00
ATOM   1989  HE3 LYS   119      -9.855  -2.631 -12.692  1.00  0.00
ATOM   1990  NZ  LYS   119     -10.813  -2.443 -14.571  1.00  0.00
ATOM   1991  HZ1 LYS   119     -10.808  -1.816 -15.363  1.00  0.00
ATOM   1992  HZ2 LYS   119     -10.544  -3.369 -14.872  1.00  0.00
ATOM   1993  HZ3 LYS   119     -11.741  -2.474 -14.173  1.00  0.00
ATOM   1994  C   LYS   119     -11.272   3.255 -11.424  1.00  0.00
ATOM   1995  O   LYS   119     -12.496   3.116 -11.367  1.00  0.00
ATOM   1996  N   ILE   120     -10.632   4.212 -10.758  1.00  0.00
ATOM   1997  H   ILE   120      -9.623   4.260 -10.746  1.00  0.00
ATOM   1998  CA  ILE   120     -11.384   5.130  -9.889  1.00  0.00
ATOM   1999  HA  ILE   120     -12.212   4.620  -9.397  1.00  0.00
ATOM   2000  CB  ILE   120     -10.508   5.834  -8.826  1.00  0.00
ATOM   2001  HB  ILE   120     -11.146   6.440  -8.183  1.00  0.00
ATOM   2002  CG2 ILE   120      -9.766   4.802  -7.980  1.00  0.00
ATOM   2003 HG21 ILE   120      -9.127   4.197  -8.623  1.00  0.00
ATOM   2004 HG22 ILE   120      -9.153   5.313  -7.238  1.00  0.00
ATOM   2005 HG23 ILE   120     -10.487   4.159  -7.476  1.00  0.00
ATOM   2006  CG1 ILE   120      -9.540   6.848  -9.447  1.00  0.00
ATOM   2007 HG12 ILE   120      -8.767   6.289  -9.975  1.00  0.00
ATOM   2008 HG13 ILE   120     -10.103   7.451 -10.159  1.00  0.00
ATOM   2009  CD1 ILE   120      -8.894   7.754  -8.419  1.00  0.00
ATOM   2010 HD11 ILE   120      -8.331   7.151  -7.706  1.00  0.00
ATOM   2011 HD12 ILE   120      -8.220   8.449  -8.919  1.00  0.00
ATOM   2012 HD13 ILE   120      -9.666   8.313  -7.890  1.00  0.00
ATOM   2013  C   ILE   120     -12.208   6.151 -10.681  1.00  0.00
ATOM   2014  O   ILE   120     -13.069   6.817 -10.108  1.00  0.00
ATOM   2015  N   ASN   121     -11.964   6.258 -11.989  1.00  0.00
ATOM   2016  H   ASN   121     -11.163   5.790 -12.390  1.00  0.00
ATOM   2017  CA  ASN   121     -12.791   7.094 -12.864  1.00  0.00
ATOM   2018  HA  ASN   121     -12.826   8.112 -12.475  1.00  0.00
ATOM   2019  CB  ASN   121     -12.211   7.132 -14.286  1.00  0.00
ATOM   2020  HB2 ASN   121     -11.139   7.321 -14.226  1.00  0.00
ATOM   2021  HB3 ASN   121     -12.383   6.163 -14.755  1.00  0.00
ATOM   2022  CG  ASN   121     -12.846   8.209 -15.150  1.00  0.00
ATOM   2023  OD1 ASN   121     -12.888   9.378 -14.769  1.00  0.00
ATOM   2024  ND2 ASN   121     -13.337   7.820 -16.320  1.00  0.00
ATOM   2025 HD21 ASN   121     -13.770   8.497 -16.932  1.00  0.00
ATOM   2026 HD22 ASN   121     -13.276   6.850 -16.592  1.00  0.00
ATOM   2027  C   ASN   121     -14.249   6.624 -12.915  1.00  0.00
ATOM   2028  O   ASN   121     -15.137   7.387 -13.310  1.00  0.00
ATOM   2029  N   GLU   122     -14.486   5.368 -12.539  1.00  0.00
ATOM   2030  H   GLU   122     -13.708   4.752 -12.349  1.00  0.00
ATOM   2031  CA  GLU   122     -15.836   4.814 -12.492  1.00  0.00
ATOM   2032  HA  GLU   122     -16.562   5.574 -12.781  1.00  0.00
ATOM   2033  CB  GLU   122     -15.952   3.633 -13.460  1.00  0.00
ATOM   2034  HB2 GLU   122     -15.356   2.812 -13.062  1.00  0.00
ATOM   2035  HB3 GLU   122     -16.999   3.335 -13.503  1.00  0.00
ATOM   2036  CG  GLU   122     -15.464   3.981 -14.862  1.00  0.00
ATOM   2037  HG2 GLU   122     -15.841   4.976 -15.097  1.00  0.00
ATOM   2038  HG3 GLU   122     -14.375   4.006 -14.821  1.00  0.00
ATOM   2039  CD  GLU   122     -15.906   3.006 -15.937  1.00  0.00
ATOM   2040  OE1 GLU   122     -16.628   2.038 -15.631  1.00  0.00
ATOM   2041  OE2 GLU   122     -15.528   3.214 -17.109  1.00  0.00
ATOM   2042  C   GLU   122     -16.250   4.420 -11.068  1.00  0.00
ATOM   2043  O   GLU   122     -17.003   3.474 -10.875  1.00  0.00
ATOM   2044  N   LEU   123     -15.770   5.170 -10.078  1.00  0.00
ATOM   2045  H   LEU   123     -15.065   5.868 -10.265  1.00  0.00
ATOM   2046  CA  LEU   123     -16.232   5.002  -8.699  1.00  0.00
ATOM   2047  HA  LEU   123     -15.987   4.000  -8.347  1.00  0.00
ATOM   2048  CB  LEU   123     -15.560   6.022  -7.779  1.00  0.00
ATOM   2049  HB2 LEU   123     -14.504   5.948  -8.038  1.00  0.00
ATOM   2050  HB3 LEU   123     -15.930   7.011  -8.046  1.00  0.00
ATOM   2051  CG  LEU   123     -15.732   5.802  -6.272  1.00  0.00
ATOM   2052  HG  LEU   123     -16.776   5.576  -6.058  1.00  0.00
ATOM   2053  CD1 LEU   123     -14.859   4.644  -5.816  1.00  0.00
ATOM   2054 HD11 LEU   123     -13.814   4.869  -6.029  1.00  0.00
ATOM   2055 HD12 LEU   123     -14.985   4.493  -4.744  1.00  0.00
ATOM   2056 HD13 LEU   123     -15.150   3.738  -6.347  1.00  0.00
ATOM   2057  CD2 LEU   123     -15.394   7.073  -5.500  1.00  0.00
ATOM   2058 HD21 LEU   123     -16.057   7.878  -5.816  1.00  0.00
ATOM   2059 HD22 LEU   123     -15.523   6.894  -4.432  1.00  0.00
ATOM   2060 HD23 LEU   123     -14.360   7.355  -5.698  1.00  0.00
ATOM   2061  C   LEU   123     -17.748   5.203  -8.694  1.00  0.00
ATOM   2062  O   LEU   123     -18.231   6.208  -9.212  1.00  0.00
ATOM   2063  N   PRO   124     -18.509   4.247  -8.125  1.00  0.00
ATOM   2064  CD  PRO   124     -18.073   3.033  -7.409  1.00  0.00
ATOM   2065  HD2 PRO   124     -17.329   3.304  -6.659  1.00  0.00
ATOM   2066  HD3 PRO   124     -17.634   2.333  -8.119  1.00  0.00
ATOM   2067  CG  PRO   124     -19.343   2.511  -6.800  1.00  0.00
ATOM   2068  HG2 PRO   124     -19.489   2.942  -5.809  1.00  0.00
ATOM   2069  HG3 PRO   124     -19.302   1.425  -6.720  1.00  0.00
ATOM   2070  CB  PRO   124     -20.416   2.934  -7.741  1.00  0.00
ATOM   2071  HB2 PRO   124     -21.370   3.015  -7.218  1.00  0.00
ATOM   2072  HB3 PRO   124     -20.525   2.263  -8.592  1.00  0.00
ATOM   2073  CA  PRO   124     -19.966   4.318  -8.220  1.00  0.00
ATOM   2074  HA  PRO   124     -20.214   4.512  -9.263  1.00  0.00
ATOM   2075  C   PRO   124     -20.587   5.400  -7.341  1.00  0.00
ATOM   2076  O   PRO   124     -19.950   5.906  -6.426  1.00  0.00
ATOM   2077  N   THR   125     -21.831   5.753  -7.644  1.00  0.00
ATOM   2078  H   THR   125     -22.259   5.406  -8.491  1.00  0.00
ATOM   2079  CA  THR   125     -22.605   6.648  -6.795  1.00  0.00
ATOM   2080  HA  THR   125     -22.079   7.592  -6.655  1.00  0.00
ATOM   2081  CB  THR   125     -23.977   6.939  -7.431  1.00  0.00
ATOM   2082  HB  THR   125     -24.466   5.990  -7.652  1.00  0.00
ATOM   2083  CG2 THR   125     -24.858   7.759  -6.498  1.00  0.00
ATOM   2084 HG21 THR   125     -24.371   8.709  -6.277  1.00  0.00
ATOM   2085 HG22 THR   125     -25.819   7.948  -6.977  1.00  0.00
ATOM   2086 HG23 THR   125     -25.017   7.209  -5.570  1.00  0.00
ATOM   2087  OG1 THR   125     -23.783   7.657  -8.655  1.00  0.00
ATOM   2088  HG1 THR   125     -24.635   7.842  -9.056  1.00  0.00
ATOM   2089  C   THR   125     -22.812   6.021  -5.419  1.00  0.00
ATOM   2090  O   THR   125     -22.985   4.807  -5.308  1.00  0.00
ATOM   2091  N   GLU   126     -22.786   6.851  -4.373  1.00  0.00
ATOM   2092  H   GLU   126     -22.556   7.825  -4.510  1.00  0.00
ATOM   2093  CA  GLU   126     -23.085   6.393  -3.013  1.00  0.00
ATOM   2094  HA  GLU   126     -22.457   5.534  -2.776  1.00  0.00
ATOM   2095  CB  GLU   126     -22.821   7.492  -1.981  1.00  0.00
ATOM   2096  HB2 GLU   126     -23.444   8.339  -2.270  1.00  0.00
ATOM   2097  HB3 GLU   126     -23.162   7.100  -1.023  1.00  0.00
ATOM   2098  CG  GLU   126     -21.379   7.947  -1.856  1.00  0.00
ATOM   2099  HG2 GLU   126     -20.739   7.064  -1.867  1.00  0.00
ATOM   2100  HG3 GLU   126     -21.158   8.567  -2.725  1.00  0.00
ATOM   2101  CD  GLU   126     -21.121   8.743  -0.587  1.00  0.00
ATOM   2102  OE1 GLU   126     -21.357   8.198   0.514  1.00  0.00
ATOM   2103  OE2 GLU   126     -20.672   9.907  -0.687  1.00  0.00
ATOM   2104  C   GLU   126     -24.552   5.987  -2.912  1.00  0.00
ATOM   2105  O   GLU   126     -25.431   6.743  -3.324  1.00  0.00
ATOM   2106  N   GLU   127     -24.813   4.807  -2.357  1.00  0.00
ATOM   2107  H   GLU   127     -24.052   4.191  -2.111  1.00  0.00
ATOM   2108  CA  GLU   127     -26.185   4.344  -2.125  1.00  0.00
ATOM   2109  HA  GLU   127     -26.803   4.574  -2.993  1.00  0.00
ATOM   2110  CB  GLU   127     -26.213   2.835  -1.893  1.00  0.00
ATOM   2111  HB2 GLU   127     -25.509   2.619  -1.090  1.00  0.00
ATOM   2112  HB3 GLU   127     -27.222   2.577  -1.570  1.00  0.00
ATOM   2113  CG  GLU   127     -25.850   2.016  -3.119  1.00  0.00
ATOM   2114  HG2 GLU   127     -26.613   2.195  -3.876  1.00  0.00
ATOM   2115  HG3 GLU   127     -24.885   2.369  -3.484  1.00  0.00
ATOM   2116  CD  GLU   127     -25.766   0.527  -2.828  1.00  0.00
ATOM   2117  OE1 GLU   127     -25.588   0.145  -1.650  1.00  0.00
ATOM   2118  OE2 GLU   127     -25.876  -0.265  -3.783  1.00  0.00
ATOM   2119  C   GLU   127     -26.808   5.057  -0.927  1.00  0.00
ATOM   2120  O   GLU   127     -26.163   5.888  -0.292  1.00  0.00
ATOM   2121  OXT GLU   127     -27.961   4.808  -0.583  1.00  0.00
TER
ATOM   2122  C8  L8    128      11.839  -3.491  -8.461  1.00  0.00
ATOM   2123  C7  L8    128      12.047  -2.602  -7.389  1.00  0.00
ATOM   2124  H30 L8    128      11.196  -2.059  -7.007  1.00  0.00
ATOM   2125  H31 L8    128      10.849  -3.606  -8.880  1.00  0.00
ATOM   2126  C9  L8    128      12.914  -4.232  -8.986  1.00  0.00
ATOM   2127  H32 L8    128      12.753  -4.914  -9.810  1.00  0.00
ATOM   2128  C10 L8    128      14.201  -4.081  -8.435  1.00  0.00
ATOM   2129  H33 L8    128      15.030  -4.648  -8.835  1.00  0.00
ATOM   2130  C11 L8    128      14.409  -3.193  -7.362  1.00  0.00
ATOM   2131  H34 L8    128      15.405  -3.093  -6.952  1.00  0.00
ATOM   2132  C6  L8    128      13.338  -2.446  -6.828  1.00  0.00
ATOM   2133  N5  L8    128      13.605  -1.585  -5.752  1.00  0.00
ATOM   2134  H29 L8    128      14.548  -1.538  -5.376  1.00  0.00
ATOM   2135  C4  L8    128      12.569  -0.795  -5.090  1.00  0.00
ATOM   2136  H23 L8    128      11.942  -0.350  -5.865  1.00  0.00
ATOM   2137  C3  L8    128      13.189   0.362  -4.296  1.00  0.00
ATOM   2138  H27 L8    128      13.866   0.943  -4.924  1.00  0.00
ATOM   2139  H28 L8    128      13.804  -0.059  -3.498  1.00  0.00
ATOM   2140  C2  L8    128      12.121   1.305  -3.682  1.00  0.00
ATOM   2141  C1  L8    128      12.651   1.974  -2.398  1.00  0.00
ATOM   2142  H24 L8    128      13.600   2.477  -2.581  1.00  0.00
ATOM   2143  H25 L8    128      11.956   2.722  -2.017  1.00  0.00
ATOM   2144  H26 L8    128      12.811   1.240  -1.607  1.00  0.00
ATOM   2145  H22 L8    128      11.973   2.088  -4.430  1.00  0.00
ATOM   2146  N18 L8    128      10.808   0.648  -3.441  1.00  0.00
ATOM   2147  C19 L8    128       9.672   1.399  -3.545  1.00  0.00
ATOM   2148  C20 L8    128       8.299   0.718  -3.711  1.00  0.00
ATOM   2149 C183 L8    128       7.148   1.480  -3.028  1.00  0.00
ATOM   2150 H184 L8    128       6.193   0.992  -3.222  1.00  0.00
ATOM   2151 H185 L8    128       7.283   1.521  -1.947  1.00  0.00
ATOM   2152 H186 L8    128       7.078   2.504  -3.397  1.00  0.00
ATOM   2153  H41 L8    128       8.410  -0.205  -4.280  1.00  0.00
ATOM   2154  H39 L8    128       7.915   0.450  -2.728  1.00  0.00
ATOM   2155  O21 L8    128       9.699   2.637  -3.545  1.00  0.00
ATOM   2156  C17 L8    128      10.795  -0.781  -3.310  1.00  0.00
ATOM   2157  C16 L8    128      10.003  -1.439  -2.339  1.00  0.00
ATOM   2158  C15 L8    128      10.018  -2.842  -2.235  1.00  0.00
ATOM   2159  H37 L8    128       9.386  -3.317  -1.499  1.00  0.00
ATOM   2160  H38 L8    128       9.380  -0.876  -1.659  1.00  0.00
ATOM   2161  C12 L8    128      11.650  -1.549  -4.133  1.00  0.00
ATOM   2162  C13 L8    128      11.666  -2.957  -4.008  1.00  0.00
ATOM   2163  H35 L8    128      12.329  -3.544  -4.624  1.00  0.00
ATOM   2164  C14 L8    128      10.842  -3.623  -3.074  1.00  0.00
ATOM   2165 C105 L8    128      10.857  -5.097  -2.972  1.00  0.00
ATOM   2166 C106 L8    128      12.001  -5.837  -3.345  1.00  0.00
ATOM   2167 C107 L8    128      12.018  -7.242  -3.249  1.00  0.00
ATOM   2168 H114 L8    128      12.907  -7.783  -3.543  1.00  0.00
ATOM   2169 H113 L8    128      12.879  -5.328  -3.718  1.00  0.00
ATOM   2170 C104 L8    128       9.732  -5.808  -2.501  1.00  0.00
ATOM   2171 H112 L8    128       8.842  -5.273  -2.198  1.00  0.00
ATOM   2172 C103 L8    128       9.744  -7.213  -2.403  1.00  0.00
ATOM   2173 H111 L8    128       8.854  -7.701  -2.033  1.00  0.00
ATOM   2174 C102 L8    128      10.894  -7.947  -2.779  1.00  0.00
ATOM   2175 O115 L8    128      10.996  -9.320  -2.717  1.00  0.00
ATOM   2176 C101 L8    128       9.871 -10.053  -2.245  1.00  0.00
ATOM   2177 H108 L8    128       9.618  -9.782  -1.220  1.00  0.00
ATOM   2178 H109 L8    128       8.999  -9.901  -2.884  1.00  0.00
ATOM   2179 H110 L8    128      10.103 -11.117  -2.256  1.00  0.00
ATOM   2180  T12 L8    128       8.281   0.740  -3.729  1.00  0.00
ATOM   2181  T10 L8    128       7.369   1.035  -2.522  1.00  0.00
ATOM   2182  T13 L8    128       6.417   0.512  -2.615  1.00  0.00
ATOM   2183  T14 L8    128       7.825   0.717  -1.585  1.00  0.00
ATOM   2184  T15 L8    128       7.152   2.101  -2.436  1.00  0.00
ATOM   2185  T11 L8    128       7.623   1.234  -5.030  1.00  0.00
ATOM   2186  T16 L8    128       6.673   0.729  -5.206  1.00  0.00
ATOM   2187  T17 L8    128       8.261   1.039  -5.894  1.00  0.00
ATOM   2188  T18 L8    128       7.426   2.306  -5.002  1.00  0.00
ATOM   2189  T19 L8    128       8.367  -0.338  -3.837  1.00  0.00
TER
ATOM   2190 Cl-  Cl-   129      -6.571 -10.981  -4.097  1.00  0.00
TER
ATOM   2191  O   WAT   130      19.944  -0.771   7.473  1.00  0.00
ATOM   2192  H1  WAT   130      20.729  -0.992   7.976  1.00  0.00
ATOM   2193  H2  WAT   130      19.853   0.176   7.576  1.00  0.00
TER
ATOM   2194  O   WAT   131      17.127  -4.030  11.839  1.00  0.00
ATOM   2195  H1  WAT   131      17.911  -4.251  12.342  1.00  0.00
ATOM   2196  H2  WAT   131      17.035  -3.082  11.941  1.00  0.00
TER
ATOM   2197  O   WAT   132      15.994   2.361   8.610  1.00  0.00
ATOM   2198  H1  WAT   132      16.778   2.140   9.113  1.00  0.00
ATOM   2199  H2  WAT   132      15.902   3.308   8.713  1.00  0.00
TER
ATOM   2200  O   WAT   133      13.909  -3.419  12.139  1.00  0.00
ATOM   2201  H1  WAT   133      14.693  -3.640  12.642  1.00  0.00
ATOM   2202  H2  WAT   133      13.817  -2.472  12.241  1.00  0.00
TER
ATOM   2203  O   WAT   134      12.011   1.396  14.556  1.00  0.00
ATOM   2204  H1  WAT   134      12.795   1.175  15.058  1.00  0.00
ATOM   2205  H2  WAT   134      11.919   2.343  14.658  1.00  0.00
TER
ATOM   2206  O   WAT   135      10.217  -2.552  13.287  1.00  0.00
ATOM   2207  H1  WAT   135      11.001  -2.773  13.790  1.00  0.00
ATOM   2208  H2  WAT   135      10.126  -1.605  13.390  1.00  0.00
TER
ATOM   2209  O   WAT   136       9.225  -1.716   7.012  1.00  0.00
ATOM   2210  H1  WAT   136      10.010  -1.937   7.515  1.00  0.00
ATOM   2211  H2  WAT   136       9.134  -0.769   7.115  1.00  0.00
TER
ATOM   2212  O   WAT   137      11.503  -5.280  10.344  1.00  0.00
ATOM   2213  H1  WAT   137      12.288  -5.501  10.847  1.00  0.00
ATOM   2214  H2  WAT   137      11.412  -4.333  10.447  1.00  0.00
TER
ATOM   2215  O   WAT   138       6.965  -0.592   8.312  1.00  0.00
ATOM   2216  H1  WAT   138       7.750  -0.813   8.814  1.00  0.00
ATOM   2217  H2  WAT   138       6.874   0.355   8.414  1.00  0.00
TER
ATOM   2218  O   WAT   139       8.139  -3.043  11.011  1.00  0.00
ATOM   2219  H1  WAT   139       8.923  -3.264  11.513  1.00  0.00
ATOM   2220  H2  WAT   139       8.047  -2.096  11.113  1.00  0.00
TER
ATOM   2221  O   WAT   140       8.635  -1.490  15.268  1.00  0.00
ATOM   2222  H1  WAT   140       9.419  -1.711  15.771  1.00  0.00
ATOM   2223  H2  WAT   140       8.543  -0.543  15.371  1.00  0.00
TER
ATOM   2224  O   WAT   141       5.110   3.103   8.896  1.00  0.00
ATOM   2225  H1  WAT   141       5.894   2.882   9.399  1.00  0.00
ATOM   2226  H2  WAT   141       5.019   4.050   8.998  1.00  0.00
TER
ATOM   2227  O   WAT   142       2.903   3.322  12.635  1.00  0.00
ATOM   2228  H1  WAT   142       3.687   3.102  13.137  1.00  0.00
ATOM   2229  H2  WAT   142       2.811   4.270  12.737  1.00  0.00
TER
ATOM   2230  O   WAT   143       0.935   0.122  13.596  1.00  0.00
ATOM   2231  H1  WAT   143       1.719  -0.099  14.099  1.00  0.00
ATOM   2232  H2  WAT   143       0.843   1.069  13.699  1.00  0.00
TER
ATOM   2233  O   WAT   144       4.802  -3.740  14.772  1.00  0.00
ATOM   2234  H1  WAT   144       5.586  -3.961  15.275  1.00  0.00
ATOM   2235  H2  WAT   144       4.710  -2.793  14.875  1.00  0.00
TER
ATOM   2236  O   WAT   145       0.231  -1.752   7.705  1.00  0.00
ATOM   2237  H1  WAT   145       1.015  -1.972   8.208  1.00  0.00
ATOM   2238  H2  WAT   145       0.139  -0.804   7.808  1.00  0.00
TER
ATOM   2239  O   WAT   146      -0.515  -2.212  11.134  1.00  0.00
ATOM   2240  H1  WAT   146       0.269  -2.433  11.637  1.00  0.00
ATOM   2241  H2  WAT   146      -0.607  -1.265  11.237  1.00  0.00
TER
ATOM   2242  O   WAT   147       0.286   4.416  12.268  1.00  0.00
ATOM   2243  H1  WAT   147       1.070   4.196  12.770  1.00  0.00
ATOM   2244  H2  WAT   147       0.194   5.364  12.370  1.00  0.00
TER
ATOM   2245  O   WAT   148      -2.858   1.905  16.138  1.00  0.00
ATOM   2246  H1  WAT   148      -2.074   1.684  16.641  1.00  0.00
ATOM   2247  H2  WAT   148      -2.950   2.852  16.241  1.00  0.00
TER
ATOM   2248  O   WAT   149      -5.010   7.319  14.233  1.00  0.00
ATOM   2249  H1  WAT   149      -4.226   7.098  14.736  1.00  0.00
ATOM   2250  H2  WAT   149      -5.102   8.266  14.335  1.00  0.00
TER
ATOM   2251  O   WAT   150      -3.242  -1.285  13.529  1.00  0.00
ATOM   2252  H1  WAT   150      -2.458  -1.506  14.032  1.00  0.00
ATOM   2253  H2  WAT   150      -3.334  -0.338  13.632  1.00  0.00
TER
ATOM   2254  O   WAT   151     -10.306  -0.749  11.336  1.00  0.00
ATOM   2255  H1  WAT   151      -9.522  -0.970  11.838  1.00  0.00
ATOM   2256  H2  WAT   151     -10.398   0.198  11.438  1.00  0.00
TER
ATOM   2257  O   WAT   152      -4.570  -0.018  16.807  1.00  0.00
ATOM   2258  H1  WAT   152      -3.786  -0.239  17.310  1.00  0.00
ATOM   2259  H2  WAT   152      -4.662   0.929  16.910  1.00  0.00
TER
ATOM   2260  O   WAT   153     -10.721  -4.644  13.415  1.00  0.00
ATOM   2261  H1  WAT   153      -9.937  -4.865  13.917  1.00  0.00
ATOM   2262  H2  WAT   153     -10.813  -3.697  13.517  1.00  0.00
TER
ATOM   2263  O   WAT   154     -10.850  -1.025  15.490  1.00  0.00
ATOM   2264  H1  WAT   154     -10.065  -1.246  15.993  1.00  0.00
ATOM   2265  H2  WAT   154     -10.941  -0.078  15.593  1.00  0.00
TER
ATOM   2266  O   WAT   155     -10.305   1.643  12.960  1.00  0.00
ATOM   2267  H1  WAT   155      -9.521   1.422  13.462  1.00  0.00
ATOM   2268  H2  WAT   155     -10.397   2.590  13.062  1.00  0.00
TER
ATOM   2269  O   WAT   156      -5.301   6.162  18.696  1.00  0.00
ATOM   2270  H1  WAT   156      -4.517   5.941  19.199  1.00  0.00
ATOM   2271  H2  WAT   156      -5.393   7.109  18.798  1.00  0.00
TER
ATOM   2272  O   WAT   157     -14.030   4.333  20.167  1.00  0.00
ATOM   2273  H1  WAT   157     -13.246   4.113  20.670  1.00  0.00
ATOM   2274  H2  WAT   157     -14.122   5.281  20.269  1.00  0.00
TER
ATOM   2275  O   WAT   158     -10.357   2.538  23.133  1.00  0.00
ATOM   2276  H1  WAT   158      -9.573   2.317  23.635  1.00  0.00
ATOM   2277  H2  WAT   158     -10.449   3.485  23.235  1.00  0.00
TER
ATOM   2278  O   WAT   159     -11.014   6.577  23.039  1.00  0.00
ATOM   2279  H1  WAT   159     -10.230   6.356  23.542  1.00  0.00
ATOM   2280  H2  WAT   159     -11.106   7.524  23.141  1.00  0.00
TER
ATOM   2281  O   WAT   160      -6.476   1.450  22.010  1.00  0.00
ATOM   2282  H1  WAT   160      -5.692   1.229  22.512  1.00  0.00
ATOM   2283  H2  WAT   160      -6.568   2.397  22.112  1.00  0.00
TER
ATOM   2284  O   WAT   161      -7.154   7.505  20.420  1.00  0.00
ATOM   2285  H1  WAT   161      -6.370   7.285  20.922  1.00  0.00
ATOM   2286  H2  WAT   161      -7.246   8.453  20.522  1.00  0.00
TER
ATOM   2287  O   WAT   162     -11.202   3.735  11.379  1.00  0.00
ATOM   2288  H1  WAT   162     -10.418   3.514  11.882  1.00  0.00
ATOM   2289  H2  WAT   162     -11.294   4.682  11.482  1.00  0.00
TER
ATOM   2290  O   WAT   163     -11.466   6.942   8.789  1.00  0.00
ATOM   2291  H1  WAT   163     -10.682   6.722   9.292  1.00  0.00
ATOM   2292  H2  WAT   163     -11.558   7.890   8.891  1.00  0.00
TER
ATOM   2293  O   WAT   164      -8.980   6.718   7.463  1.00  0.00
ATOM   2294  H1  WAT   164      -8.196   6.497   7.966  1.00  0.00
ATOM   2295  H2  WAT   164      -9.072   7.665   7.566  1.00  0.00
TER
ATOM   2296  O   WAT   165     -10.079  10.345   9.870  1.00  0.00
ATOM   2297  H1  WAT   165      -9.295  10.124  10.373  1.00  0.00
ATOM   2298  H2  WAT   165     -10.171  11.292   9.972  1.00  0.00
TER
ATOM   2299  O   WAT   166      15.838  -6.401  11.597  1.00  0.00
ATOM   2300  H1  WAT   166      16.622  -6.622  12.100  1.00  0.00
ATOM   2301  H2  WAT   166      15.746  -5.454  11.700  1.00  0.00
TER
ATOM   2302  O   WAT   167     -13.106   7.469  11.006  1.00  0.00
ATOM   2303  H1  WAT   167     -12.322   7.248  11.509  1.00  0.00
ATOM   2304  H2  WAT   167     -13.198   8.416  11.109  1.00  0.00
TER
ATOM   2305  O   WAT   168       8.609  -4.388   7.081  1.00  0.00
ATOM   2306  H1  WAT   168       9.393  -4.609   7.584  1.00  0.00
ATOM   2307  H2  WAT   168       8.517  -3.441   7.184  1.00  0.00
TER
ATOM   2308  O   WAT   169      13.682  -6.983  10.032  1.00  0.00
ATOM   2309  H1  WAT   169      14.466  -7.203  10.534  1.00  0.00
ATOM   2310  H2  WAT   169      13.590  -6.035  10.134  1.00  0.00
TER
ATOM   2311  O   WAT   170     -17.856  -1.307  10.414  1.00  0.00
ATOM   2312  H1  WAT   170     -17.072  -1.527  10.916  1.00  0.00
ATOM   2313  H2  WAT   170     -17.948  -0.359  10.516  1.00  0.00
TER
ATOM   2314  O   WAT   171       6.247  -3.348   8.675  1.00  0.00
ATOM   2315  H1  WAT   171       7.031  -3.569   9.178  1.00  0.00
ATOM   2316  H2  WAT   171       6.155  -2.401   8.777  1.00  0.00
TER
ATOM   2317  O   WAT   172       6.720  -4.496  12.891  1.00  0.00
ATOM   2318  H1  WAT   172       7.504  -4.717  13.394  1.00  0.00
ATOM   2319  H2  WAT   172       6.628  -3.549  12.994  1.00  0.00
TER
ATOM   2320  O   WAT   173       6.670  -2.925  16.794  1.00  0.00
ATOM   2321  H1  WAT   173       7.454  -3.146  17.296  1.00  0.00
ATOM   2322  H2  WAT   173       6.578  -1.978  16.896  1.00  0.00
TER
ATOM   2323  O   WAT   174       0.529  -2.942  13.626  1.00  0.00
ATOM   2324  H1  WAT   174       1.313  -3.163  14.129  1.00  0.00
ATOM   2325  H2  WAT   174       0.437  -1.995  13.729  1.00  0.00
TER
ATOM   2326  O   WAT   175       2.691  -1.893  14.920  1.00  0.00
ATOM   2327  H1  WAT   175       3.475  -2.114  15.423  1.00  0.00
ATOM   2328  H2  WAT   175       2.599  -0.946  15.023  1.00  0.00
TER
ATOM   2329  O   WAT   176       5.291  -6.711  11.672  1.00  0.00
ATOM   2330  H1  WAT   176       6.075  -6.932  12.175  1.00  0.00
ATOM   2331  H2  WAT   176       5.199  -5.764  11.775  1.00  0.00
TER
ATOM   2332  O   WAT   177     -13.167   1.351   5.021  1.00  0.00
ATOM   2333  H1  WAT   177     -12.383   1.130   5.524  1.00  0.00
ATOM   2334  H2  WAT   177     -13.258   2.298   5.123  1.00  0.00
TER
ATOM   2335  O   WAT   178     -21.396   9.608   3.727  1.00  0.00
ATOM   2336  H1  WAT   178     -20.612   9.388   4.229  1.00  0.00
ATOM   2337  H2  WAT   178     -21.487  10.556   3.829  1.00  0.00
TER
ATOM   2338  O   WAT   179     -20.397  10.728   6.165  1.00  0.00
ATOM   2339  H1  WAT   179     -19.613  10.507   6.668  1.00  0.00
ATOM   2340  H2  WAT   179     -20.489  11.675   6.268  1.00  0.00
TER
ATOM   2341  O   WAT   180     -18.654   8.251   1.835  1.00  0.00
ATOM   2342  H1  WAT   180     -17.870   8.030   2.337  1.00  0.00
ATOM   2343  H2  WAT   180     -18.746   9.199   1.937  1.00  0.00
TER
ATOM   2344  O   WAT   181     -13.184  -3.267  13.972  1.00  0.00
ATOM   2345  H1  WAT   181     -12.399  -3.488  14.475  1.00  0.00
ATOM   2346  H2  WAT   181     -13.275  -2.320  14.075  1.00  0.00
TER
ATOM   2347  O   WAT   182     -20.954   0.350   7.801  1.00  0.00
ATOM   2348  H1  WAT   182     -20.170   0.129   8.304  1.00  0.00
ATOM   2349  H2  WAT   182     -21.046   1.297   7.904  1.00  0.00
TER
ATOM   2350  O   WAT   183     -22.528   2.733   6.213  1.00  0.00
ATOM   2351  H1  WAT   183     -21.744   2.513   6.716  1.00  0.00
ATOM   2352  H2  WAT   183     -22.620   3.681   6.315  1.00  0.00
TER
ATOM   2353  O   WAT   184     -13.886  -2.268   1.336  1.00  0.00
ATOM   2354  H1  WAT   184     -13.102  -2.488   1.839  1.00  0.00
ATOM   2355  H2  WAT   184     -13.978  -1.320   1.439  1.00  0.00
TER
ATOM   2356  O   WAT   185     -14.175  -0.896   3.826  1.00  0.00
ATOM   2357  H1  WAT   185     -13.391  -1.116   4.329  1.00  0.00
ATOM   2358  H2  WAT   185     -14.267   0.052   3.929  1.00  0.00
TER
ATOM   2359  O   WAT   186     -15.434  -4.622   1.404  1.00  0.00
ATOM   2360  H1  WAT   186     -14.650  -4.843   1.907  1.00  0.00
ATOM   2361  H2  WAT   186     -15.526  -3.675   1.507  1.00  0.00
TER
ATOM   2362  O   WAT   187     -14.306  -4.935   4.096  1.00  0.00
ATOM   2363  H1  WAT   187     -13.522  -5.156   4.599  1.00  0.00
ATOM   2364  H2  WAT   187     -14.398  -3.988   4.199  1.00  0.00
TER
ATOM   2365  O   WAT   188     -13.519   4.858  23.159  1.00  0.00
ATOM   2366  H1  WAT   188     -12.735   4.637  23.662  1.00  0.00
ATOM   2367  H2  WAT   188     -13.611   5.805  23.262  1.00  0.00
TER
ATOM   2368  O   WAT   189      -8.821   0.152  23.023  1.00  0.00
ATOM   2369  H1  WAT   189      -8.037  -0.069  23.526  1.00  0.00
ATOM   2370  H2  WAT   189      -8.913   1.099  23.125  1.00  0.00
TER
ATOM   2371  O   WAT   190      -4.227   0.313  23.071  1.00  0.00
ATOM   2372  H1  WAT   190      -3.443   0.093  23.574  1.00  0.00
ATOM   2373  H2  WAT   190      -4.319   1.261  23.174  1.00  0.00
TER
ATOM   2374  O   WAT   191      -6.531   7.490   6.552  1.00  0.00
ATOM   2375  H1  WAT   191      -5.747   7.269   7.054  1.00  0.00
ATOM   2376  H2  WAT   191      -6.623   8.438   6.654  1.00  0.00
TER
ATOM   2377  O   WAT   192     -20.474   4.921  -1.062  1.00  0.00
ATOM   2378  H1  WAT   192     -19.690   4.701  -0.560  1.00  0.00
ATOM   2379  H2  WAT   192     -20.566   5.869  -0.960  1.00  0.00
TER
ATOM   2380  O   WAT   193     -17.201   6.313   0.284  1.00  0.00
ATOM   2381  H1  WAT   193     -16.417   6.092   0.787  1.00  0.00
ATOM   2382  H2  WAT   193     -17.293   7.260   0.386  1.00  0.00
TER
ATOM   2383  O   WAT   194     -20.831  -1.470  10.044  1.00  0.00
ATOM   2384  H1  WAT   194     -20.047  -1.690  10.547  1.00  0.00
ATOM   2385  H2  WAT   194     -20.923  -0.522  10.146  1.00  0.00
TER
ATOM   2386  O   WAT   195     -13.379  -7.590   3.260  1.00  0.00
ATOM   2387  H1  WAT   195     -12.595  -7.811   3.763  1.00  0.00
ATOM   2388  H2  WAT   195     -13.471  -6.643   3.363  1.00  0.00
TER
ATOM   2389  O   WAT   196     -22.781   3.642   0.749  1.00  0.00
ATOM   2390  H1  WAT   196     -21.997   3.422   1.252  1.00  0.00
ATOM   2391  H2  WAT   196     -22.872   4.590   0.851  1.00  0.00
TER
ATOM   2392  O   WAT   197     -19.712  -1.541  -4.686  1.00  0.00
ATOM   2393  H1  WAT   197     -18.928  -1.762  -4.183  1.00  0.00
ATOM   2394  H2  WAT   197     -19.804  -0.594  -4.583  1.00  0.00
TER
ATOM   2395  O   WAT   198     -24.525   2.994  -6.677  1.00  0.00
ATOM   2396  H1  WAT   198     -23.741   2.774  -6.175  1.00  0.00
ATOM   2397  H2  WAT   198     -24.617   3.942  -6.575  1.00  0.00
TER
ATOM   2398  O   WAT   199     -21.885   0.145  -5.834  1.00  0.00
ATOM   2399  H1  WAT   199     -21.101  -0.075  -5.331  1.00  0.00
ATOM   2400  H2  WAT   199     -21.977   1.093  -5.731  1.00  0.00
TER
ATOM   2401  O   WAT   200     -22.761   5.525   3.095  1.00  0.00
ATOM   2402  H1  WAT   200     -21.977   5.304   3.598  1.00  0.00
ATOM   2403  H2  WAT   200     -22.853   6.472   3.197  1.00  0.00
TER
ATOM   2404  O   WAT   201     -20.673  -1.175  -7.876  1.00  0.00
ATOM   2405  H1  WAT   201     -19.889  -1.396  -7.373  1.00  0.00
ATOM   2406  H2  WAT   201     -20.765  -0.228  -7.774  1.00  0.00
TER
ATOM   2407  O   WAT   202     -17.990  -3.589  -5.706  1.00  0.00
ATOM   2408  H1  WAT   202     -17.206  -3.810  -5.203  1.00  0.00
ATOM   2409  H2  WAT   202     -18.082  -2.642  -5.603  1.00  0.00
TER
ATOM   2410  O   WAT   203     -23.966   1.732  -9.190  1.00  0.00
ATOM   2411  H1  WAT   203     -23.181   1.511  -8.687  1.00  0.00
ATOM   2412  H2  WAT   203     -24.057   2.679  -9.088  1.00  0.00
TER
ATOM   2413  O   WAT   204     -17.305   9.942  -2.863  1.00  0.00
ATOM   2414  H1  WAT   204     -16.521   9.721  -2.360  1.00  0.00
ATOM   2415  H2  WAT   204     -17.397  10.889  -2.760  1.00  0.00
TER
ATOM   2416  O   WAT   205     -16.671   8.403  -0.299  1.00  0.00
ATOM   2417  H1  WAT   205     -15.887   8.183   0.203  1.00  0.00
ATOM   2418  H2  WAT   205     -16.763   9.351  -0.197  1.00  0.00
TER
ATOM   2419  O   WAT   206     -16.277  -2.660 -12.487  1.00  0.00
ATOM   2420  H1  WAT   206     -15.493  -2.881 -11.985  1.00  0.00
ATOM   2421  H2  WAT   206     -16.369  -1.713 -12.385  1.00  0.00
TER
ATOM   2422  O   WAT   207      -6.316  -8.129  -3.611  1.00  0.00
ATOM   2423  H1  WAT   207      -5.531  -8.349  -3.108  1.00  0.00
ATOM   2424  H2  WAT   207      -6.407  -7.181  -3.509  1.00  0.00
TER
ATOM   2425  O   WAT   208      -9.721  -9.030  -1.647  1.00  0.00
ATOM   2426  H1  WAT   208      -8.937  -9.251  -1.145  1.00  0.00
ATOM   2427  H2  WAT   208      -9.813  -8.083  -1.545  1.00  0.00
TER
ATOM   2428  O   WAT   209     -15.062 -13.162  -4.250  1.00  0.00
ATOM   2429  H1  WAT   209     -14.278 -13.383  -3.747  1.00  0.00
ATOM   2430  H2  WAT   209     -15.154 -12.214  -4.147  1.00  0.00
TER
ATOM   2431  O   WAT   210     -12.505  -8.439  -2.426  1.00  0.00
ATOM   2432  H1  WAT   210     -11.721  -8.660  -1.923  1.00  0.00
ATOM   2433  H2  WAT   210     -12.597  -7.492  -2.323  1.00  0.00
TER
ATOM   2434  O   WAT   211      -5.907  -4.537 -15.723  1.00  0.00
ATOM   2435  H1  WAT   211      -5.123  -4.758 -15.220  1.00  0.00
ATOM   2436  H2  WAT   211      -5.999  -3.590 -15.621  1.00  0.00
TER
ATOM   2437  O   WAT   212     -14.914  -0.067 -13.248  1.00  0.00
ATOM   2438  H1  WAT   212     -14.130  -0.288 -12.745  1.00  0.00
ATOM   2439  H2  WAT   212     -15.006   0.880 -13.145  1.00  0.00
TER
ATOM   2440  O   WAT   213      -1.954 -14.682  -3.210  1.00  0.00
ATOM   2441  H1  WAT   213      -1.170 -14.903  -2.707  1.00  0.00
ATOM   2442  H2  WAT   213      -2.046 -13.735  -3.107  1.00  0.00
TER
ATOM   2443  O   WAT   214       4.717 -12.453 -11.598  1.00  0.00
ATOM   2444  H1  WAT   214       5.501 -12.674 -11.096  1.00  0.00
ATOM   2445  H2  WAT   214       4.625 -11.506 -11.496  1.00  0.00
TER
ATOM   2446  O   WAT   215      -8.921  -6.852  -3.045  1.00  0.00
ATOM   2447  H1  WAT   215      -8.137  -7.073  -2.542  1.00  0.00
ATOM   2448  H2  WAT   215      -9.012  -5.905  -2.943  1.00  0.00
TER
ATOM   2449  O   WAT   216     -16.920  -9.767  -3.910  1.00  0.00
ATOM   2450  H1  WAT   216     -16.136  -9.988  -3.408  1.00  0.00
ATOM   2451  H2  WAT   216     -17.012  -8.820  -3.808  1.00  0.00
TER
ATOM   2452  O   WAT   217      -1.062  -9.099   2.376  1.00  0.00
ATOM   2453  H1  WAT   217      -0.278  -9.320   2.879  1.00  0.00
ATOM   2454  H2  WAT   217      -1.153  -8.152   2.479  1.00  0.00
TER
ATOM   2455  O   WAT   218       3.137  -7.331   5.098  1.00  0.00
ATOM   2456  H1  WAT   218       3.921  -7.552   5.601  1.00  0.00
ATOM   2457  H2  WAT   218       3.045  -6.384   5.200  1.00  0.00
TER
ATOM   2458  O   WAT   219       2.138 -14.011  -4.285  1.00  0.00
ATOM   2459  H1  WAT   219       2.922 -14.231  -3.782  1.00  0.00
ATOM   2460  H2  WAT   219       2.046 -13.063  -4.183  1.00  0.00
TER
ATOM   2461  O   WAT   220       4.579 -12.127  -0.750  1.00  0.00
ATOM   2462  H1  WAT   220       5.363 -12.347  -0.247  1.00  0.00
ATOM   2463  H2  WAT   220       4.488 -11.179  -0.648  1.00  0.00
TER
ATOM   2464  O   WAT   221       9.593  -6.880   1.608  1.00  0.00
ATOM   2465  H1  WAT   221      10.377  -7.100   2.111  1.00  0.00
ATOM   2466  H2  WAT   221       9.501  -5.932   1.710  1.00  0.00
TER
ATOM   2467  O   WAT   222       5.730  -6.694   6.036  1.00  0.00
ATOM   2468  H1  WAT   222       6.514  -6.915   6.539  1.00  0.00
ATOM   2469  H2  WAT   222       5.638  -5.747   6.138  1.00  0.00
TER
ATOM   2470  O   WAT   223      12.478  -6.210   0.779  1.00  0.00
ATOM   2471  H1  WAT   223      13.262  -6.431   1.282  1.00  0.00
ATOM   2472  H2  WAT   223      12.386  -5.263   0.881  1.00  0.00
TER
ATOM   2473  O   WAT   224      -6.415  -9.684  -6.567  1.00  0.00
ATOM   2474  H1  WAT   224      -5.631  -9.905  -6.064  1.00  0.00
ATOM   2475  H2  WAT   224      -6.507  -8.736  -6.465  1.00  0.00
TER
ATOM   2476  O   WAT   225     -16.379  -8.526  -6.419  1.00  0.00
ATOM   2477  H1  WAT   225     -15.595  -8.747  -5.917  1.00  0.00
ATOM   2478  H2  WAT   225     -16.470  -7.579  -6.317  1.00  0.00
TER
ATOM   2479  O   WAT   226     -13.451 -10.297  -4.340  1.00  0.00
ATOM   2480  H1  WAT   226     -12.667 -10.518  -3.837  1.00  0.00
ATOM   2481  H2  WAT   226     -13.543  -9.350  -4.237  1.00  0.00
TER
ATOM   2482  O   WAT   227      16.557  -0.710  -3.591  1.00  0.00
ATOM   2483  H1  WAT   227      17.341  -0.931  -3.088  1.00  0.00
ATOM   2484  H2  WAT   227      16.465   0.237  -3.489  1.00  0.00
TER
ATOM   2485  O   WAT   228      20.899   0.580  -2.507  1.00  0.00
ATOM   2486  H1  WAT   228      21.683   0.359  -2.004  1.00  0.00
ATOM   2487  H2  WAT   228      20.808   1.527  -2.404  1.00  0.00
TER
ATOM   2488  O   WAT   229      23.943   3.022   2.676  1.00  0.00
ATOM   2489  H1  WAT   229      24.727   2.801   3.179  1.00  0.00
ATOM   2490  H2  WAT   229      23.851   3.969   2.779  1.00  0.00
TER
ATOM   2491  O   WAT   230      26.719  -3.447   6.014  1.00  0.00
ATOM   2492  H1  WAT   230      27.503  -3.668   6.517  1.00  0.00
ATOM   2493  H2  WAT   230      26.627  -2.500   6.116  1.00  0.00
TER
ATOM   2494  O   WAT   231      22.240   6.579   2.867  1.00  0.00
ATOM   2495  H1  WAT   231      23.024   6.358   3.370  1.00  0.00
ATOM   2496  H2  WAT   231      22.148   7.526   2.970  1.00  0.00
TER
ATOM   2497  O   WAT   232      16.567   7.086  10.646  1.00  0.00
ATOM   2498  H1  WAT   232      17.351   6.866  11.149  1.00  0.00
ATOM   2499  H2  WAT   232      16.475   8.034  10.748  1.00  0.00
TER
ATOM   2500  O   WAT   233      18.831  11.097   4.277  1.00  0.00
ATOM   2501  H1  WAT   233      19.616  10.877   4.780  1.00  0.00
ATOM   2502  H2  WAT   233      18.740  12.045   4.380  1.00  0.00
TER
ATOM   2503  O   WAT   234      30.063  -0.121   4.942  1.00  0.00
ATOM   2504  H1  WAT   234      30.847  -0.342   5.445  1.00  0.00
ATOM   2505  H2  WAT   234      29.971   0.827   5.045  1.00  0.00
TER
ATOM   2506  O   WAT   235      -4.098  -5.838 -13.667  1.00  0.00
ATOM   2507  H1  WAT   235      -3.314  -6.059 -13.165  1.00  0.00
ATOM   2508  H2  WAT   235      -4.190  -4.891 -13.565  1.00  0.00
TER
ATOM   2509  O   WAT   236      -9.945  -5.737 -13.645  1.00  0.00
ATOM   2510  H1  WAT   236      -9.161  -5.957 -13.142  1.00  0.00
ATOM   2511  H2  WAT   236     -10.037  -4.789 -13.543  1.00  0.00
TER
ATOM   2512  O   WAT   237      -0.069 -10.349  -7.042  1.00  0.00
ATOM   2513  H1  WAT   237       0.715 -10.570  -6.539  1.00  0.00
ATOM   2514  H2  WAT   237      -0.161  -9.402  -6.940  1.00  0.00
TER
ATOM   2515  O   WAT   238      -1.129 -11.973  -2.294  1.00  0.00
ATOM   2516  H1  WAT   238      -0.345 -12.194  -1.791  1.00  0.00
ATOM   2517  H2  WAT   238      -1.221 -11.026  -2.192  1.00  0.00
TER
ATOM   2518  O   WAT   239      -0.150   8.533   5.290  1.00  0.00
ATOM   2519  H1  WAT   239       0.634   8.312   5.793  1.00  0.00
ATOM   2520  H2  WAT   239      -0.242   9.480   5.393  1.00  0.00
TER
ATOM   2521  O   WAT   240      -3.742  -9.685 -13.291  1.00  0.00
ATOM   2522  H1  WAT   240      -2.958  -9.905 -12.788  1.00  0.00
ATOM   2523  H2  WAT   240      -3.834  -8.737 -13.188  1.00  0.00
TER
ATOM   2524  O   WAT   241       0.194 -11.602 -11.585  1.00  0.00
ATOM   2525  H1  WAT   241       0.978 -11.822 -11.082  1.00  0.00
ATOM   2526  H2  WAT   241       0.102 -10.654 -11.483  1.00  0.00
TER
ATOM   2527  O   WAT   242      -1.286 -14.434  -5.980  1.00  0.00
ATOM   2528  H1  WAT   242      -0.502 -14.655  -5.478  1.00  0.00
ATOM   2529  H2  WAT   242      -1.378 -13.487  -5.878  1.00  0.00
TER
ATOM   2530  O   WAT   243       3.164  -8.576  -8.801  1.00  0.00
ATOM   2531  H1  WAT   243       3.948  -8.797  -8.299  1.00  0.00
ATOM   2532  H2  WAT   243       3.072  -7.629  -8.699  1.00  0.00
TER
ATOM   2533  O   WAT   244      -0.334  -2.051 -17.313  1.00  0.00
ATOM   2534  H1  WAT   244       0.450  -2.272 -16.811  1.00  0.00
ATOM   2535  H2  WAT   244      -0.426  -1.104 -17.211  1.00  0.00
TER
ATOM   2536  O   WAT   245       4.182  -4.937   7.753  1.00  0.00
ATOM   2537  H1  WAT   245       4.966  -5.158   8.256  1.00  0.00
ATOM   2538  H2  WAT   245       4.090  -3.990   7.855  1.00  0.00
TER
ATOM   2539  O   WAT   246       2.851  -6.012  10.052  1.00  0.00
ATOM   2540  H1  WAT   246       3.635  -6.233  10.555  1.00  0.00
ATOM   2541  H2  WAT   246       2.759  -5.065  10.155  1.00  0.00
TER
ATOM   2542  O   WAT   247       6.137  -9.890 -11.771  1.00  0.00
ATOM   2543  H1  WAT   247       6.921 -10.111 -11.268  1.00  0.00
ATOM   2544  H2  WAT   247       6.045  -8.943 -11.669  1.00  0.00
TER
ATOM   2545  O   WAT   248       1.336  -5.957 -17.637  1.00  0.00
ATOM   2546  H1  WAT   248       2.120  -6.178 -17.134  1.00  0.00
ATOM   2547  H2  WAT   248       1.244  -5.009 -17.535  1.00  0.00
TER
ATOM   2548  O   WAT   249       7.348  -8.550 -14.180  1.00  0.00
ATOM   2549  H1  WAT   249       8.132  -8.771 -13.677  1.00  0.00
ATOM   2550  H2  WAT   249       7.256  -7.603 -14.077  1.00  0.00
TER
ATOM   2551  O   WAT   250     -10.709  -9.942   7.233  1.00  0.00
ATOM   2552  H1  WAT   250      -9.925 -10.163   7.736  1.00  0.00
ATOM   2553  H2  WAT   250     -10.801  -8.995   7.336  1.00  0.00
TER
ATOM   2554  O   WAT   251     -12.914  -9.648   1.261  1.00  0.00
ATOM   2555  H1  WAT   251     -12.130  -9.869   1.764  1.00  0.00
ATOM   2556  H2  WAT   251     -13.006  -8.700   1.364  1.00  0.00
TER
ATOM   2557  O   WAT   252     -19.985  -4.200   9.351  1.00  0.00
ATOM   2558  H1  WAT   252     -19.201  -4.420   9.854  1.00  0.00
ATOM   2559  H2  WAT   252     -20.076  -3.252   9.453  1.00  0.00
TER
ATOM   2560  O   WAT   253       7.788 -10.991  -9.764  1.00  0.00
ATOM   2561  H1  WAT   253       8.572 -11.211  -9.261  1.00  0.00
ATOM   2562  H2  WAT   253       7.696 -10.043  -9.661  1.00  0.00
TER
ATOM   2563  O   WAT   254       8.466  -7.198 -12.044  1.00  0.00
ATOM   2564  H1  WAT   254       9.250  -7.419 -11.541  1.00  0.00
ATOM   2565  H2  WAT   254       8.374  -6.251 -11.941  1.00  0.00
TER
ATOM   2566  O   WAT   255     -11.359  10.413  -6.897  1.00  0.00
ATOM   2567  H1  WAT   255     -10.575  10.193  -6.394  1.00  0.00
ATOM   2568  H2  WAT   255     -11.451  11.361  -6.794  1.00  0.00
TER
ATOM   2569  O   WAT   256       6.313  -0.893  -0.722  1.00  0.00
ATOM   2570  H1  WAT   256       7.097  -1.114  -0.220  1.00  0.00
ATOM   2571  H2  WAT   256       6.221   0.054  -0.620  1.00  0.00
TER
ATOM   2572  O   WAT   257      -2.371  11.378   4.675  1.00  0.00
ATOM   2573  H1  WAT   257      -1.587  11.157   5.178  1.00  0.00
ATOM   2574  H2  WAT   257      -2.463  12.325   4.778  1.00  0.00
TER
ATOM   2575  O   WAT   258       1.528  -8.735   1.112  1.00  0.00
ATOM   2576  H1  WAT   258       2.312  -8.956   1.615  1.00  0.00
ATOM   2577  H2  WAT   258       1.436  -7.788   1.214  1.00  0.00
TER
ATOM   2578  O   WAT   259       0.783  -6.938   3.281  1.00  0.00
ATOM   2579  H1  WAT   259       1.567  -7.159   3.783  1.00  0.00
ATOM   2580  H2  WAT   259       0.691  -5.991   3.383  1.00  0.00
TER
ATOM   2581  O   WAT   260       3.241 -11.403  -4.813  1.00  0.00
ATOM   2582  H1  WAT   260       4.025 -11.624  -4.311  1.00  0.00
ATOM   2583  H2  WAT   260       3.149 -10.456  -4.711  1.00  0.00
TER
ATOM   2584  O   WAT   261       4.650  -9.403  -2.002  1.00  0.00
ATOM   2585  H1  WAT   261       5.434  -9.624  -1.499  1.00  0.00
ATOM   2586  H2  WAT   261       4.558  -8.455  -1.900  1.00  0.00
TER
ATOM   2587  O   WAT   262       1.742 -10.992  -0.703  1.00  0.00
ATOM   2588  H1  WAT   262       2.526 -11.213  -0.200  1.00  0.00
ATOM   2589  H2  WAT   262       1.650 -10.045  -0.601  1.00  0.00
TER
ATOM   2590  O   WAT   263       2.358 -10.604  -7.221  1.00  0.00
ATOM   2591  H1  WAT   263       3.142 -10.825  -6.718  1.00  0.00
ATOM   2592  H2  WAT   263       2.266  -9.657  -7.118  1.00  0.00
TER
ATOM   2593  O   WAT   264      -8.423  10.906  -9.864  1.00  0.00
ATOM   2594  H1  WAT   264      -7.639  10.685  -9.361  1.00  0.00
ATOM   2595  H2  WAT   264      -8.515  11.853  -9.761  1.00  0.00
TER
ATOM   2596  O   WAT   265       4.798  -9.372   2.033  1.00  0.00
ATOM   2597  H1  WAT   265       5.582  -9.593   2.536  1.00  0.00
ATOM   2598  H2  WAT   265       4.707  -8.425   2.136  1.00  0.00
TER
ATOM   2599  O   WAT   266       8.701  -4.325   0.743  1.00  0.00
ATOM   2600  H1  WAT   266       9.486  -4.546   1.246  1.00  0.00
ATOM   2601  H2  WAT   266       8.610  -3.378   0.846  1.00  0.00
TER
ATOM   2602  O   WAT   267       7.635  -5.189   4.593  1.00  0.00
ATOM   2603  H1  WAT   267       8.419  -5.410   5.096  1.00  0.00
ATOM   2604  H2  WAT   267       7.543  -4.242   4.696  1.00  0.00
TER
ATOM   2605  O   WAT   268      16.276  11.724  -7.735  1.00  0.00
ATOM   2606  H1  WAT   268      17.060  11.503  -7.233  1.00  0.00
ATOM   2607  H2  WAT   268      16.184  12.671  -7.633  1.00  0.00
TER
ATOM   2608  O   WAT   269       6.040   1.577   2.407  1.00  0.00
ATOM   2609  H1  WAT   269       6.824   1.356   2.910  1.00  0.00
ATOM   2610  H2  WAT   269       5.948   2.524   2.509  1.00  0.00
TER
ATOM   2611  O   WAT   270      13.989  14.742  -1.282  1.00  0.00
ATOM   2612  H1  WAT   270      14.774  14.521  -0.780  1.00  0.00
ATOM   2613  H2  WAT   270      13.898  15.689  -1.180  1.00  0.00
TER
ATOM   2614  O   WAT   271      17.321   1.998  -4.259  1.00  0.00
ATOM   2615  H1  WAT   271      18.105   1.777  -3.757  1.00  0.00
ATOM   2616  H2  WAT   271      17.229   2.945  -4.157  1.00  0.00
TER
ATOM   2617  O   WAT   272      11.262  -3.646   0.548  1.00  0.00
ATOM   2618  H1  WAT   272      12.046  -3.866   1.051  1.00  0.00
ATOM   2619  H2  WAT   272      11.170  -2.698   0.650  1.00  0.00
TER
ATOM   2620  O   WAT   273      13.483  -7.515   7.412  1.00  0.00
ATOM   2621  H1  WAT   273      14.267  -7.736   7.914  1.00  0.00
ATOM   2622  H2  WAT   273      13.391  -6.568   7.514  1.00  0.00
TER
ATOM   2623  O   WAT   274       9.688  -7.412   4.351  1.00  0.00
ATOM   2624  H1  WAT   274      10.472  -7.633   4.854  1.00  0.00
ATOM   2625  H2  WAT   274       9.596  -6.465   4.454  1.00  0.00
TER
ATOM   2626  O   WAT   275       9.856  -6.542   8.213  1.00  0.00
ATOM   2627  H1  WAT   275      10.640  -6.763   8.716  1.00  0.00
ATOM   2628  H2  WAT   275       9.764  -5.595   8.315  1.00  0.00
TER
ATOM   2629  O   WAT   276      21.889  12.402 -14.274  1.00  0.00
ATOM   2630  H1  WAT   276      22.673  12.181 -13.771  1.00  0.00
ATOM   2631  H2  WAT   276      21.797  13.349 -14.172  1.00  0.00
TER
ATOM   2632  O   WAT   277      10.551  -1.932 -15.663  1.00  0.00
ATOM   2633  H1  WAT   277      11.335  -2.153 -15.161  1.00  0.00
ATOM   2634  H2  WAT   277      10.459  -0.985 -15.561  1.00  0.00
TER
ATOM   2635  O   WAT   278      20.258  -3.365   6.404  1.00  0.00
ATOM   2636  H1  WAT   278      21.042  -3.586   6.907  1.00  0.00
ATOM   2637  H2  WAT   278      20.166  -2.418   6.507  1.00  0.00
TER
ATOM   2638  O   WAT   279      18.884  -8.659   2.217  1.00  0.00
ATOM   2639  H1  WAT   279      19.668  -8.880   2.720  1.00  0.00
ATOM   2640  H2  WAT   279      18.793  -7.712   2.320  1.00  0.00
TER
ATOM   2641  O   WAT   280      10.426 -13.238   5.034  1.00  0.00
ATOM   2642  H1  WAT   280      11.210 -13.459   5.536  1.00  0.00
ATOM   2643  H2  WAT   280      10.334 -12.291   5.136  1.00  0.00
TER
ATOM   2644  O   WAT   281       5.738   0.579 -18.722  1.00  0.00
ATOM   2645  H1  WAT   281       6.522   0.358 -18.220  1.00  0.00
ATOM   2646  H2  WAT   281       5.646   1.526 -18.620  1.00  0.00
TER
ATOM   2647  O   WAT   282      21.571  -3.552  -0.971  1.00  0.00
ATOM   2648  H1  WAT   282      22.355  -3.773  -0.468  1.00  0.00
ATOM   2649  H2  WAT   282      21.479  -2.605  -0.868  1.00  0.00
TER
ATOM   2650  O   WAT   283      18.806  -1.457  -2.142  1.00  0.00
ATOM   2651  H1  WAT   283      19.590  -1.678  -1.639  1.00  0.00
ATOM   2652  H2  WAT   283      18.714  -0.510  -2.039  1.00  0.00
TER
ATOM   2653  O   WAT   284      22.020  -0.704  -0.247  1.00  0.00
ATOM   2654  H1  WAT   284      22.804  -0.925   0.255  1.00  0.00
ATOM   2655  H2  WAT   284      21.928   0.243  -0.145  1.00  0.00
TER
ATOM   2656  O   WAT   285       1.798   6.437 -17.847  1.00  0.00
ATOM   2657  H1  WAT   285       2.582   6.216 -17.345  1.00  0.00
ATOM   2658  H2  WAT   285       1.706   7.384 -17.745  1.00  0.00
TER
ATOM   2659  O   WAT   286       3.188   9.266 -14.915  1.00  0.00
ATOM   2660  H1  WAT   286       3.972   9.046 -14.412  1.00  0.00
ATOM   2661  H2  WAT   286       3.096  10.214 -14.812  1.00  0.00
TER
ATOM   2662  O   WAT   287      24.064   1.126   5.193  1.00  0.00
ATOM   2663  H1  WAT   287      24.848   0.905   5.696  1.00  0.00
ATOM   2664  H2  WAT   287      23.972   2.073   5.296  1.00  0.00
TER
ATOM   2665  O   WAT   288      25.918  -0.979   4.890  1.00  0.00
ATOM   2666  H1  WAT   288      26.702  -1.200   5.392  1.00  0.00
ATOM   2667  H2  WAT   288      25.826  -0.031   4.992  1.00  0.00
TER
ATOM   2668  O   WAT   289      -1.423  11.008 -14.100  1.00  0.00
ATOM   2669  H1  WAT   289      -0.639  10.787 -13.597  1.00  0.00
ATOM   2670  H2  WAT   289      -1.515  11.955 -13.997  1.00  0.00
TER
ATOM   2671  O   WAT   290      -3.203   8.407 -16.544  1.00  0.00
ATOM   2672  H1  WAT   290      -2.419   8.186 -16.042  1.00  0.00
ATOM   2673  H2  WAT   290      -3.295   9.354 -16.442  1.00  0.00
TER
ATOM   2674  O   WAT   291      -7.624   7.999 -16.281  1.00  0.00
ATOM   2675  H1  WAT   291      -6.840   7.778 -15.778  1.00  0.00
ATOM   2676  H2  WAT   291      -7.716   8.946 -16.179  1.00  0.00
TER
ATOM   2677  O   WAT   292      15.151   3.747   6.286  1.00  0.00
ATOM   2678  H1  WAT   292      15.935   3.527   6.788  1.00  0.00
ATOM   2679  H2  WAT   292      15.060   4.695   6.388  1.00  0.00
TER
ATOM   2680  O   WAT   293      -8.098  10.290 -14.468  1.00  0.00
ATOM   2681  H1  WAT   293      -7.314  10.069 -13.966  1.00  0.00
ATOM   2682  H2  WAT   293      -8.190  11.237 -14.366  1.00  0.00
TER
ATOM   2683  O   WAT   294      20.493   4.546   2.008  1.00  0.00
ATOM   2684  H1  WAT   294      21.277   4.325   2.511  1.00  0.00
ATOM   2685  H2  WAT   294      20.401   5.493   2.110  1.00  0.00
TER
ATOM   2686  O   WAT   295      17.313   4.860   9.144  1.00  0.00
ATOM   2687  H1  WAT   295      18.097   4.639   9.647  1.00  0.00
ATOM   2688  H2  WAT   295      17.221   5.807   9.247  1.00  0.00
TER
ATOM   2689  O   WAT   296      18.396   8.672  -1.640  1.00  0.00
ATOM   2690  H1  WAT   296      19.180   8.451  -1.138  1.00  0.00
ATOM   2691  H2  WAT   296      18.304   9.619  -1.538  1.00  0.00
TER
ATOM   2692  O   WAT   297      19.697  10.640   1.411  1.00  0.00
ATOM   2693  H1  WAT   297      20.481  10.420   1.914  1.00  0.00
ATOM   2694  H2  WAT   297      19.605  11.588   1.514  1.00  0.00
TER
ATOM   2695  O   WAT   298     -20.107  -0.215 -10.286  1.00  0.00
ATOM   2696  H1  WAT   298     -19.323  -0.436  -9.783  1.00  0.00
ATOM   2697  H2  WAT   298     -20.199   0.732 -10.184  1.00  0.00
TER
ATOM   2698  O   WAT   299     -18.925  -1.703 -14.707  1.00  0.00
ATOM   2699  H1  WAT   299     -18.141  -1.924 -14.204  1.00  0.00
ATOM   2700  H2  WAT   299     -19.017  -0.756 -14.604  1.00  0.00
TER
ATOM   2701  O   WAT   300       8.413   4.410  -2.086  1.00  0.00
ATOM   2702  H1  WAT   300       9.197   4.189  -1.583  1.00  0.00
ATOM   2703  H2  WAT   300       8.321   5.357  -1.983  1.00  0.00
TER
ATOM   2704  O   WAT   301       6.003   4.324   1.059  1.00  0.00
ATOM   2705  H1  WAT   301       6.787   4.103   1.562  1.00  0.00
ATOM   2706  H2  WAT   301       5.911   5.272   1.161  1.00  0.00
TER
ATOM   2707  O   WAT   302     -27.912   4.598  -8.688  1.00  0.00
ATOM   2708  H1  WAT   302     -27.128   4.377  -8.186  1.00  0.00
ATOM   2709  H2  WAT   302     -28.003   5.545  -8.586  1.00  0.00
TER
ATOM   2710  O   WAT   303      14.483   8.942  10.516  1.00  0.00
ATOM   2711  H1  WAT   303      15.267   8.722  11.019  1.00  0.00
ATOM   2712  H2  WAT   303      14.391   9.890  10.618  1.00  0.00
TER
ATOM   2713  O   WAT   304       6.059   1.509   6.620  1.00  0.00
ATOM   2714  H1  WAT   304       6.843   1.288   7.122  1.00  0.00
ATOM   2715  H2  WAT   304       5.967   2.456   6.722  1.00  0.00
TER
ATOM   2716  O   WAT   305     -22.136  -4.527  -5.253  1.00  0.00
ATOM   2717  H1  WAT   305     -21.352  -4.747  -4.751  1.00  0.00
ATOM   2718  H2  WAT   305     -22.228  -3.579  -5.151  1.00  0.00
TER
ATOM   2719  O   WAT   306     -29.918  -1.819  -5.250  1.00  0.00
ATOM   2720  H1  WAT   306     -29.134  -2.040  -4.747  1.00  0.00
ATOM   2721  H2  WAT   306     -30.009  -0.872  -5.148  1.00  0.00
TER
ATOM   2722  O   WAT   307     -30.204   3.155  -4.688  1.00  0.00
ATOM   2723  H1  WAT   307     -29.420   2.935  -4.186  1.00  0.00
ATOM   2724  H2  WAT   307     -30.296   4.103  -4.586  1.00  0.00
TER
ATOM   2725  O   WAT   308      21.343   7.289   5.881  1.00  0.00
ATOM   2726  H1  WAT   308      22.127   7.069   6.384  1.00  0.00
ATOM   2727  H2  WAT   308      21.251   8.237   5.984  1.00  0.00
TER
ATOM   2728  O   WAT   309      23.052  10.163   8.280  1.00  0.00
ATOM   2729  H1  WAT   309      23.836   9.942   8.782  1.00  0.00
ATOM   2730  H2  WAT   309      22.961  11.110   8.382  1.00  0.00
TER
ATOM   2731  O   WAT   310      20.671  10.968   9.928  1.00  0.00
ATOM   2732  H1  WAT   310      21.455  10.748  10.431  1.00  0.00
ATOM   2733  H2  WAT   310      20.579  11.916  10.030  1.00  0.00
TER
ATOM   2734  O   WAT   311      16.993  13.403   4.806  1.00  0.00
ATOM   2735  H1  WAT   311      17.777  13.182   5.309  1.00  0.00
ATOM   2736  H2  WAT   311      16.901  14.350   4.909  1.00  0.00
TER
ATOM   2737  O   WAT   312      10.304  13.509   1.201  1.00  0.00
ATOM   2738  H1  WAT   312      11.088  13.288   1.704  1.00  0.00
ATOM   2739  H2  WAT   312      10.212  14.456   1.304  1.00  0.00
TER
ATOM   2740  O   WAT   313       8.087  12.757   4.563  1.00  0.00
ATOM   2741  H1  WAT   313       8.871  12.536   5.066  1.00  0.00
ATOM   2742  H2  WAT   313       7.995  13.704   4.666  1.00  0.00
TER
ATOM   2743  O   WAT   314      10.883  14.120   5.204  1.00  0.00
ATOM   2744  H1  WAT   314      11.667  13.899   5.707  1.00  0.00
ATOM   2745  H2  WAT   314      10.791  15.067   5.307  1.00  0.00
TER
ATOM   2746  O   WAT   315       6.117  10.593   2.938  1.00  0.00
ATOM   2747  H1  WAT   315       6.901  10.372   3.441  1.00  0.00
ATOM   2748  H2  WAT   315       6.025  11.540   3.040  1.00  0.00
TER
ATOM   2749  O   WAT   316      15.293  11.819   9.963  1.00  0.00
ATOM   2750  H1  WAT   316      16.077  11.598  10.466  1.00  0.00
ATOM   2751  H2  WAT   316      15.201  12.766  10.065  1.00  0.00
TER
ATOM   2752  O   WAT   317       5.562  13.184   5.646  1.00  0.00
ATOM   2753  H1  WAT   317       6.346  12.963   6.149  1.00  0.00
ATOM   2754  H2  WAT   317       5.470  14.131   5.748  1.00  0.00
TER
ATOM   2755  O   WAT   318       1.417  11.812   3.568  1.00  0.00
ATOM   2756  H1  WAT   318       2.201  11.592   4.070  1.00  0.00
ATOM   2757  H2  WAT   318       1.325  12.760   3.670  1.00  0.00
TER
ATOM   2758  O   WAT   319       2.364   6.689   7.134  1.00  0.00
ATOM   2759  H1  WAT   319       3.148   6.468   7.637  1.00  0.00
ATOM   2760  H2  WAT   319       2.272   7.636   7.237  1.00  0.00
TER
ATOM   2761  O   WAT   320       4.045   1.571   4.370  1.00  0.00
ATOM   2762  H1  WAT   320       4.829   1.350   4.873  1.00  0.00
ATOM   2763  H2  WAT   320       3.953   2.518   4.473  1.00  0.00
TER
ATOM   2764  O   WAT   321       5.640   3.875  -1.911  1.00  0.00
ATOM   2765  H1  WAT   321       6.424   3.654  -1.408  1.00  0.00
ATOM   2766  H2  WAT   321       5.548   4.822  -1.809  1.00  0.00
TER
ATOM   2767  O   WAT   322       4.832   1.417  -1.220  1.00  0.00
ATOM   2768  H1  WAT   322       5.616   1.197  -0.717  1.00  0.00
ATOM   2769  H2  WAT   322       4.740   2.365  -1.117  1.00  0.00
TER
ATOM   2770  O   WAT   323       1.113  -4.476   4.471  1.00  0.00
ATOM   2771  H1  WAT   323       1.897  -4.696   4.973  1.00  0.00
ATOM   2772  H2  WAT   323       1.021  -3.528   4.573  1.00  0.00
TER
ATOM   2773  O   WAT   324      -2.650  -6.891   2.777  1.00  0.00
ATOM   2774  H1  WAT   324      -1.866  -7.111   3.280  1.00  0.00
ATOM   2775  H2  WAT   324      -2.742  -5.943   2.880  1.00  0.00
TER
ATOM   2776  O   WAT   325      -7.296 -11.477   0.222  1.00  0.00
ATOM   2777  H1  WAT   325      -6.512 -11.698   0.724  1.00  0.00
ATOM   2778  H2  WAT   325      -7.388 -10.530   0.324  1.00  0.00
TER
ATOM   2779  O   WAT   326      -3.277 -10.418   1.052  1.00  0.00
ATOM   2780  H1  WAT   326      -2.493 -10.638   1.555  1.00  0.00
ATOM   2781  H2  WAT   326      -3.369  -9.470   1.155  1.00  0.00
TER
ATOM   2782  O   WAT   327      -4.752  -8.586   3.752  1.00  0.00
ATOM   2783  H1  WAT   327      -3.968  -8.807   4.255  1.00  0.00
ATOM   2784  H2  WAT   327      -4.844  -7.639   3.855  1.00  0.00
TER
ATOM   2785  O   WAT   328       1.571  -4.254   6.998  1.00  0.00
ATOM   2786  H1  WAT   328       2.355  -4.475   7.501  1.00  0.00
ATOM   2787  H2  WAT   328       1.479  -3.307   7.101  1.00  0.00
TER
ATOM   2788  O   WAT   329       2.698  -7.894   7.858  1.00  0.00
ATOM   2789  H1  WAT   329       3.482  -8.115   8.361  1.00  0.00
ATOM   2790  H2  WAT   329       2.607  -6.947   7.960  1.00  0.00
TER
ATOM   2791  O   WAT   330      -2.793   7.398   6.067  1.00  0.00
ATOM   2792  H1  WAT   330      -2.009   7.177   6.570  1.00  0.00
ATOM   2793  H2  WAT   330      -2.884   8.345   6.169  1.00  0.00
TER
ATOM   2794  O   WAT   331      -0.532   6.257   7.599  1.00  0.00
ATOM   2795  H1  WAT   331       0.252   6.036   8.101  1.00  0.00
ATOM   2796  H2  WAT   331      -0.624   7.204   7.701  1.00  0.00
TER
ATOM   2797  O   WAT   332     -12.674  -8.335   5.897  1.00  0.00
ATOM   2798  H1  WAT   332     -11.890  -8.556   6.400  1.00  0.00
ATOM   2799  H2  WAT   332     -12.766  -7.387   6.000  1.00  0.00
TER
ATOM   2800  O   WAT   333     -14.068  -5.548   9.089  1.00  0.00
ATOM   2801  H1  WAT   333     -13.283  -5.769   9.591  1.00  0.00
ATOM   2802  H2  WAT   333     -14.159  -4.601   9.191  1.00  0.00
TER
ATOM   2803  O   WAT   334      -6.642  -7.619   7.198  1.00  0.00
ATOM   2804  H1  WAT   334      -5.858  -7.840   7.701  1.00  0.00
ATOM   2805  H2  WAT   334      -6.734  -6.672   7.301  1.00  0.00
TER
ATOM   2806  O   WAT   335     -10.134  -9.136   1.114  1.00  0.00
ATOM   2807  H1  WAT   335      -9.350  -9.357   1.617  1.00  0.00
ATOM   2808  H2  WAT   335     -10.226  -8.189   1.217  1.00  0.00
TER
ATOM   2809  O   WAT   336     -13.272  -3.961  11.479  1.00  0.00
ATOM   2810  H1  WAT   336     -12.488  -4.181  11.982  1.00  0.00
ATOM   2811  H2  WAT   336     -13.364  -3.013  11.581  1.00  0.00
TER
ATOM   2812  O   WAT   337      -8.943  -8.191   8.472  1.00  0.00
ATOM   2813  H1  WAT   337      -8.159  -8.411   8.975  1.00  0.00
ATOM   2814  H2  WAT   337      -9.035  -7.243   8.575  1.00  0.00
TER
ATOM   2815  O   WAT   338     -11.172  -6.398  11.389  1.00  0.00
ATOM   2816  H1  WAT   338     -10.388  -6.619  11.892  1.00  0.00
ATOM   2817  H2  WAT   338     -11.264  -5.451  11.492  1.00  0.00
TER
ATOM   2818  O   WAT   339     -18.903  -3.987   6.329  1.00  0.00
ATOM   2819  H1  WAT   339     -18.119  -4.207   6.832  1.00  0.00
ATOM   2820  H2  WAT   339     -18.995  -3.039   6.431  1.00  0.00
TER
ATOM   2821  O   WAT   340      -5.114   7.569   9.188  1.00  0.00
ATOM   2822  H1  WAT   340      -4.330   7.348   9.691  1.00  0.00
ATOM   2823  H2  WAT   340      -5.206   8.516   9.290  1.00  0.00
TER
ATOM   2824  O   WAT   341     -12.439  13.175   4.252  1.00  0.00
ATOM   2825  H1  WAT   341     -11.655  12.954   4.755  1.00  0.00
ATOM   2826  H2  WAT   341     -12.531  14.122   4.355  1.00  0.00
TER
ATOM   2827  O   WAT   342     -14.783  13.671   1.467  1.00  0.00
ATOM   2828  H1  WAT   342     -13.998  13.450   1.970  1.00  0.00
ATOM   2829  H2  WAT   342     -14.874  14.618   1.570  1.00  0.00
TER
ATOM   2830  O   WAT   343      -8.200  11.735  -2.050  1.00  0.00
ATOM   2831  H1  WAT   343      -7.416  11.514  -1.547  1.00  0.00
ATOM   2832  H2  WAT   343      -8.292  12.682  -1.947  1.00  0.00
TER
ATOM   2833  O   WAT   344     -17.476  10.739   0.437  1.00  0.00
ATOM   2834  H1  WAT   344     -16.692  10.518   0.940  1.00  0.00
ATOM   2835  H2  WAT   344     -17.568  11.686   0.539  1.00  0.00
TER
ATOM   2836  O   WAT   345     -13.148  11.360  -4.723  1.00  0.00
ATOM   2837  H1  WAT   345     -12.364  11.139  -4.220  1.00  0.00
ATOM   2838  H2  WAT   345     -13.240  12.307  -4.620  1.00  0.00
TER
ATOM   2839  O   WAT   346      -5.824   8.847   4.096  1.00  0.00
ATOM   2840  H1  WAT   346      -5.040   8.626   4.599  1.00  0.00
ATOM   2841  H2  WAT   346      -5.916   9.794   4.198  1.00  0.00
TER
ATOM   2842  O   WAT   347      -8.260  10.382   7.680  1.00  0.00
ATOM   2843  H1  WAT   347      -7.476  10.161   8.183  1.00  0.00
ATOM   2844  H2  WAT   347      -8.351  11.329   7.783  1.00  0.00
TER
ATOM   2845  O   WAT   348     -10.552  12.426   6.237  1.00  0.00
ATOM   2846  H1  WAT   348      -9.768  12.205   6.739  1.00  0.00
ATOM   2847  H2  WAT   348     -10.644  13.373   6.339  1.00  0.00
TER
ATOM   2848  O   WAT   349      -2.244   9.355   2.793  1.00  0.00
ATOM   2849  H1  WAT   349      -1.460   9.134   3.296  1.00  0.00
ATOM   2850  H2  WAT   349      -2.336  10.302   2.895  1.00  0.00
TER
ATOM   2851  O   WAT   350       0.841  12.554  -2.185  1.00  0.00
ATOM   2852  H1  WAT   350       1.625  12.333  -1.682  1.00  0.00
ATOM   2853  H2  WAT   350       0.749  13.501  -2.082  1.00  0.00
TER
ATOM   2854  O   WAT   351      -3.148   9.453  -9.168  1.00  0.00
ATOM   2855  H1  WAT   351      -2.364   9.232  -8.665  1.00  0.00
ATOM   2856  H2  WAT   351      -3.240  10.400  -9.065  1.00  0.00
TER
ATOM   2857  O   WAT   352      -0.109   9.902  -7.253  1.00  0.00
ATOM   2858  H1  WAT   352       0.675   9.681  -6.750  1.00  0.00
ATOM   2859  H2  WAT   352      -0.201  10.850  -7.150  1.00  0.00
TER
ATOM   2860  O   WAT   353      -6.320  10.792  -7.818  1.00  0.00
ATOM   2861  H1  WAT   353      -5.536  10.571  -7.315  1.00  0.00
ATOM   2862  H2  WAT   353      -6.412  11.739  -7.716  1.00  0.00
TER
ATOM   2863  O   WAT   354      -7.051  12.768  -5.820  1.00  0.00
ATOM   2864  H1  WAT   354      -6.267  12.547  -5.318  1.00  0.00
ATOM   2865  H2  WAT   354      -7.143  13.715  -5.718  1.00  0.00
TER
ATOM   2866  O   WAT   355       0.962  12.247   0.735  1.00  0.00
ATOM   2867  H1  WAT   355       1.746  12.026   1.238  1.00  0.00
ATOM   2868  H2  WAT   355       0.870  13.194   0.837  1.00  0.00
TER
ATOM   2869  O   WAT   356       3.693  11.469  -0.228  1.00  0.00
ATOM   2870  H1  WAT   356       4.477  11.248   0.275  1.00  0.00
ATOM   2871  H2  WAT   356       3.601  12.417  -0.125  1.00  0.00
TER
ATOM   2872  O   WAT   357       6.725  11.393  -0.104  1.00  0.00
ATOM   2873  H1  WAT   357       7.509  11.173   0.399  1.00  0.00
ATOM   2874  H2  WAT   357       6.633  12.341  -0.002  1.00  0.00
TER
ATOM   2875  O   WAT   358      11.140   9.928  -9.516  1.00  0.00
ATOM   2876  H1  WAT   358      11.924   9.707  -9.013  1.00  0.00
ATOM   2877  H2  WAT   358      11.048  10.875  -9.413  1.00  0.00
TER
ATOM   2878  O   WAT   359      13.492  11.746  -6.910  1.00  0.00
ATOM   2879  H1  WAT   359      14.276  11.525  -6.407  1.00  0.00
ATOM   2880  H2  WAT   359      13.400  12.693  -6.807  1.00  0.00
TER
ATOM   2881  O   WAT   360      12.915  14.183  -5.174  1.00  0.00
ATOM   2882  H1  WAT   360      13.699  13.962  -4.672  1.00  0.00
ATOM   2883  H2  WAT   360      12.823  15.130  -5.072  1.00  0.00
TER
ATOM   2884  O   WAT   361      14.250  12.106  -2.263  1.00  0.00
ATOM   2885  H1  WAT   361      15.034  11.886  -1.760  1.00  0.00
ATOM   2886  H2  WAT   361      14.159  13.054  -2.160  1.00  0.00
TER
ATOM   2887  O   WAT   362      16.104  10.058  -2.584  1.00  0.00
ATOM   2888  H1  WAT   362      16.888   9.837  -2.081  1.00  0.00
ATOM   2889  H2  WAT   362      16.012  11.005  -2.482  1.00  0.00
TER
ATOM   2890  O   WAT   363      17.213   7.719  -5.093  1.00  0.00
ATOM   2891  H1  WAT   363      17.997   7.498  -4.590  1.00  0.00
ATOM   2892  H2  WAT   363      17.121   8.666  -4.990  1.00  0.00
TER
ATOM   2893  O   WAT   364      18.373   4.367  -2.933  1.00  0.00
ATOM   2894  H1  WAT   364      19.157   4.146  -2.431  1.00  0.00
ATOM   2895  H2  WAT   364      18.281   5.314  -2.831  1.00  0.00
TER
ATOM   2896  O   WAT   365      15.628   3.199  -6.366  1.00  0.00
ATOM   2897  H1  WAT   365      16.412   2.978  -5.863  1.00  0.00
ATOM   2898  H2  WAT   365      15.536   4.146  -6.264  1.00  0.00
TER
ATOM   2899  O   WAT   366      17.434   5.513  -7.012  1.00  0.00
ATOM   2900  H1  WAT   366      18.218   5.292  -6.509  1.00  0.00
ATOM   2901  H2  WAT   366      17.342   6.460  -6.910  1.00  0.00
TER
ATOM   2902  O   WAT   367      21.449   4.021 -10.159  1.00  0.00
ATOM   2903  H1  WAT   367      22.233   3.801  -9.656  1.00  0.00
ATOM   2904  H2  WAT   367      21.357   4.969 -10.056  1.00  0.00
TER
ATOM   2905  O   WAT   368      22.814   6.339  -6.272  1.00  0.00
ATOM   2906  H1  WAT   368      23.598   6.118  -5.769  1.00  0.00
ATOM   2907  H2  WAT   368      22.722   7.286  -6.170  1.00  0.00
TER
ATOM   2908  O   WAT   369       9.708   9.524 -14.106  1.00  0.00
ATOM   2909  H1  WAT   369      10.492   9.304 -13.604  1.00  0.00
ATOM   2910  H2  WAT   369       9.616  10.472 -14.004  1.00  0.00
TER
ATOM   2911  O   WAT   370      11.411   5.341 -14.777  1.00  0.00
ATOM   2912  H1  WAT   370      12.195   5.120 -14.274  1.00  0.00
ATOM   2913  H2  WAT   370      11.319   6.288 -14.674  1.00  0.00
TER
ATOM   2914  O   WAT   371      17.615   5.827 -13.217  1.00  0.00
ATOM   2915  H1  WAT   371      18.399   5.607 -12.715  1.00  0.00
ATOM   2916  H2  WAT   371      17.523   6.775 -13.115  1.00  0.00
TER
ATOM   2917  O   WAT   372      17.340  10.314 -13.389  1.00  0.00
ATOM   2918  H1  WAT   372      18.124  10.093 -12.887  1.00  0.00
ATOM   2919  H2  WAT   372      17.248  11.261 -13.287  1.00  0.00
TER
ATOM   2920  O   WAT   373      13.896   4.455 -17.841  1.00  0.00
ATOM   2921  H1  WAT   373      14.680   4.234 -17.338  1.00  0.00
ATOM   2922  H2  WAT   373      13.804   5.402 -17.738  1.00  0.00
TER
ATOM   2923  O   WAT   374      17.300   3.135 -16.312  1.00  0.00
ATOM   2924  H1  WAT   374      18.085   2.914 -15.809  1.00  0.00
ATOM   2925  H2  WAT   374      17.209   4.082 -16.209  1.00  0.00
TER
ATOM   2926  O   WAT   375      13.883   1.640 -15.938  1.00  0.00
ATOM   2927  H1  WAT   375      14.667   1.419 -15.435  1.00  0.00
ATOM   2928  H2  WAT   375      13.791   2.587 -15.835  1.00  0.00
TER
ATOM   2929  O   WAT   376      13.498   9.636 -16.816  1.00  0.00
ATOM   2930  H1  WAT   376      14.282   9.415 -16.313  1.00  0.00
ATOM   2931  H2  WAT   376      13.406  10.583 -16.713  1.00  0.00
TER
ATOM   2932  O   WAT   377      18.084   2.811 -13.519  1.00  0.00
ATOM   2933  H1  WAT   377      18.868   2.590 -13.017  1.00  0.00
ATOM   2934  H2  WAT   377      17.992   3.758 -13.417  1.00  0.00
TER
ATOM   2935  O   WAT   378      16.339   1.049 -11.942  1.00  0.00
ATOM   2936  H1  WAT   378      17.123   0.828 -11.439  1.00  0.00
ATOM   2937  H2  WAT   378      16.247   1.996 -11.840  1.00  0.00
TER
ATOM   2938  O   WAT   379      14.155   0.424  -9.491  1.00  0.00
ATOM   2939  H1  WAT   379      14.939   0.203  -8.989  1.00  0.00
ATOM   2940  H2  WAT   379      14.063   1.371  -9.389  1.00  0.00
TER
ATOM   2941  O   WAT   380      14.651  -2.955 -16.685  1.00  0.00
ATOM   2942  H1  WAT   380      15.435  -3.176 -16.182  1.00  0.00
ATOM   2943  H2  WAT   380      14.559  -2.008 -16.582  1.00  0.00
TER
ATOM   2944  O   WAT   381      12.648  -4.212 -13.782  1.00  0.00
ATOM   2945  H1  WAT   381      13.432  -4.433 -13.279  1.00  0.00
ATOM   2946  H2  WAT   381      12.556  -3.264 -13.679  1.00  0.00
TER
ATOM   2947  O   WAT   382      16.130  -1.776 -10.787  1.00  0.00
ATOM   2948  H1  WAT   382      16.914  -1.997 -10.285  1.00  0.00
ATOM   2949  H2  WAT   382      16.039  -0.829 -10.685  1.00  0.00
TER
ATOM   2950  O   WAT   383       5.190   2.805 -17.047  1.00  0.00
ATOM   2951  H1  WAT   383       5.974   2.584 -16.545  1.00  0.00
ATOM   2952  H2  WAT   383       5.098   3.752 -16.945  1.00  0.00
TER
ATOM   2953  O   WAT   384      10.126  -5.245 -13.184  1.00  0.00
ATOM   2954  H1  WAT   384      10.910  -5.466 -12.681  1.00  0.00
ATOM   2955  H2  WAT   384      10.034  -4.298 -13.082  1.00  0.00
TER
ATOM   2956  O   WAT   385       1.160   7.105 -14.997  1.00  0.00
ATOM   2957  H1  WAT   385       1.944   6.884 -14.494  1.00  0.00
ATOM   2958  H2  WAT   385       1.068   8.052 -14.895  1.00  0.00
TER
ATOM   2959  O   WAT   386       5.996   5.465 -17.689  1.00  0.00
ATOM   2960  H1  WAT   386       6.780   5.244 -17.186  1.00  0.00
ATOM   2961  H2  WAT   386       5.904   6.412 -17.586  1.00  0.00
TER
ATOM   2962  O   WAT   387       6.148   9.960 -11.930  1.00  0.00
ATOM   2963  H1  WAT   387       6.932   9.739 -11.428  1.00  0.00
ATOM   2964  H2  WAT   387       6.056  10.907 -11.828  1.00  0.00
TER
ATOM   2965  O   WAT   388      -0.930   0.714 -17.003  1.00  0.00
ATOM   2966  H1  WAT   388      -0.146   0.493 -16.501  1.00  0.00
ATOM   2967  H2  WAT   388      -1.021   1.661 -16.901  1.00  0.00
TER
ATOM   2968  O   WAT   389       2.843  10.460 -12.192  1.00  0.00
ATOM   2969  H1  WAT   389       3.627  10.239 -11.690  1.00  0.00
ATOM   2970  H2  WAT   389       2.751  11.407 -12.090  1.00  0.00
TER
ATOM   2971  O   WAT   390      -0.448  12.062 -11.586  1.00  0.00
ATOM   2972  H1  WAT   390       0.336  11.841 -11.083  1.00  0.00
ATOM   2973  H2  WAT   390      -0.540  13.009 -11.484  1.00  0.00
TER
ATOM   2974  O   WAT   391      -1.307   8.149 -14.430  1.00  0.00
ATOM   2975  H1  WAT   391      -0.523   7.928 -13.928  1.00  0.00
ATOM   2976  H2  WAT   391      -1.399   9.096 -14.328  1.00  0.00
TER
ATOM   2977  O   WAT   392      -5.272   6.637 -16.532  1.00  0.00
ATOM   2978  H1  WAT   392      -4.488   6.417 -16.029  1.00  0.00
ATOM   2979  H2  WAT   392      -5.364   7.585 -16.430  1.00  0.00
TER
ATOM   2980  O   WAT   393      -2.899   4.746 -23.383  1.00  0.00
ATOM   2981  H1  WAT   393      -2.115   4.525 -22.880  1.00  0.00
ATOM   2982  H2  WAT   393      -2.991   5.693 -23.280  1.00  0.00
TER
ATOM   2983  O   WAT   394      -1.956   8.391 -19.276  1.00  0.00
ATOM   2984  H1  WAT   394      -1.172   8.170 -18.773  1.00  0.00
ATOM   2985  H2  WAT   394      -2.048   9.338 -19.173  1.00  0.00
TER
ATOM   2986  O   WAT   395      -9.363   9.022 -12.262  1.00  0.00
ATOM   2987  H1  WAT   395      -8.579   8.801 -11.760  1.00  0.00
ATOM   2988  H2  WAT   395      -9.455   9.969 -12.160  1.00  0.00
TER
ATOM   2989  O   WAT   396     -11.746   4.758 -17.005  1.00  0.00
ATOM   2990  H1  WAT   396     -10.962   4.537 -16.502  1.00  0.00
ATOM   2991  H2  WAT   396     -11.838   5.705 -16.903  1.00  0.00
TER
ATOM   2992  O   WAT   397      -5.362   6.154 -19.406  1.00  0.00
ATOM   2993  H1  WAT   397      -4.578   5.933 -18.903  1.00  0.00
ATOM   2994  H2  WAT   397      -5.454   7.101 -19.304  1.00  0.00
TER
ATOM   2995  O   WAT   398      -3.560   0.630 -18.061  1.00  0.00
ATOM   2996  H1  WAT   398      -2.776   0.409 -17.558  1.00  0.00
ATOM   2997  H2  WAT   398      -3.652   1.577 -17.959  1.00  0.00
TER
ATOM   2998  O   WAT   399      -8.874  -4.096 -15.706  1.00  0.00
ATOM   2999  H1  WAT   399      -8.090  -4.317 -15.203  1.00  0.00
ATOM   3000  H2  WAT   399      -8.966  -3.149 -15.603  1.00  0.00
TER
ATOM   3001  O   WAT   400     -12.547  -5.383 -14.976  1.00  0.00
ATOM   3002  H1  WAT   400     -11.763  -5.604 -14.473  1.00  0.00
ATOM   3003  H2  WAT   400     -12.639  -4.436 -14.874  1.00  0.00
TER
ATOM   3004  O   WAT   401     -13.198  -2.371 -13.801  1.00  0.00
ATOM   3005  H1  WAT   401     -12.414  -2.592 -13.299  1.00  0.00
ATOM   3006  H2  WAT   401     -13.290  -1.424 -13.699  1.00  0.00
TER
ATOM   3007  O   WAT   402     -12.975   9.336  -9.130  1.00  0.00
ATOM   3008  H1  WAT   402     -12.191   9.115  -8.627  1.00  0.00
ATOM   3009  H2  WAT   402     -13.067  10.283  -9.027  1.00  0.00
TER
ATOM   3010  O   WAT   403     -16.800   8.554 -10.310  1.00  0.00
ATOM   3011  H1  WAT   403     -16.016   8.333  -9.807  1.00  0.00
ATOM   3012  H2  WAT   403     -16.892   9.501 -10.207  1.00  0.00
TER
ATOM   3013  O   WAT   404     -14.339  11.353 -16.099  1.00  0.00
ATOM   3014  H1  WAT   404     -13.555  11.132 -15.597  1.00  0.00
ATOM   3015  H2  WAT   404     -14.431  12.300 -15.997  1.00  0.00
TER
ATOM   3016  O   WAT   405     -11.778  10.342 -11.717  1.00  0.00
ATOM   3017  H1  WAT   405     -10.994  10.121 -11.215  1.00  0.00
ATOM   3018  H2  WAT   405     -11.870  11.289 -11.615  1.00  0.00
TER
ATOM   3019  O   WAT   406     -14.126   5.632 -17.756  1.00  0.00
ATOM   3020  H1  WAT   406     -13.342   5.411 -17.253  1.00  0.00
ATOM   3021  H2  WAT   406     -14.218   6.579 -17.654  1.00  0.00
TER
ATOM   3022  O   WAT   407     -18.935   1.828 -11.659  1.00  0.00
ATOM   3023  H1  WAT   407     -18.150   1.607 -11.156  1.00  0.00
ATOM   3024  H2  WAT   407     -19.026   2.775 -11.557  1.00  0.00
TER
ATOM   3025  O   WAT   408     -18.748   1.104 -14.292  1.00  0.00
ATOM   3026  H1  WAT   408     -17.964   0.883 -13.789  1.00  0.00
ATOM   3027  H2  WAT   408     -18.840   2.051 -14.189  1.00  0.00
TER
ATOM   3028  O   WAT   409     -16.761   3.723 -19.510  1.00  0.00
ATOM   3029  H1  WAT   409     -15.977   3.502 -19.007  1.00  0.00
ATOM   3030  H2  WAT   409     -16.853   4.670 -19.407  1.00  0.00
TER
ATOM   3031  O   WAT   410     -22.915   4.327  -9.902  1.00  0.00
ATOM   3032  H1  WAT   410     -22.131   4.106  -9.399  1.00  0.00
ATOM   3033  H2  WAT   410     -23.007   5.274  -9.800  1.00  0.00
TER
ATOM   3034  O   WAT   411     -25.652   5.182 -10.384  1.00  0.00
ATOM   3035  H1  WAT   411     -24.868   4.961  -9.881  1.00  0.00
ATOM   3036  H2  WAT   411     -25.744   6.129 -10.281  1.00  0.00
TER
ATOM   3037  O   WAT   412     -22.508   9.723  -4.666  1.00  0.00
ATOM   3038  H1  WAT   412     -21.724   9.502  -4.163  1.00  0.00
ATOM   3039  H2  WAT   412     -22.600  10.670  -4.564  1.00  0.00
TER
ATOM   3040  O   WAT   413     -25.139   9.788  -3.692  1.00  0.00
ATOM   3041  H1  WAT   413     -24.355   9.568  -3.190  1.00  0.00
ATOM   3042  H2  WAT   413     -25.230  10.736  -3.590  1.00  0.00
TER
ATOM   3043  O   WAT   414     -24.546   9.429   0.675  1.00  0.00
ATOM   3044  H1  WAT   414     -23.762   9.208   1.178  1.00  0.00
ATOM   3045  H2  WAT   414     -24.638  10.376   0.777  1.00  0.00
TER
ATOM   3046  O   WAT   415     -21.735  11.544   1.597  1.00  0.00
ATOM   3047  H1  WAT   415     -20.951  11.324   2.100  1.00  0.00
ATOM   3048  H2  WAT   415     -21.827  12.492   1.699  1.00  0.00
TER
ATOM   3049  O   WAT   416     -24.009  -1.854  -5.444  1.00  0.00
ATOM   3050  H1  WAT   416     -23.225  -2.075  -4.941  1.00  0.00
ATOM   3051  H2  WAT   416     -24.101  -0.907  -5.342  1.00  0.00
TER
ATOM   3052  O   WAT   417     -28.973   0.308  -3.634  1.00  0.00
ATOM   3053  H1  WAT   417     -28.189   0.087  -3.131  1.00  0.00
ATOM   3054  H2  WAT   417     -29.065   1.255  -3.531  1.00  0.00
TER
ATOM   3055  O   WAT   418     -23.979   1.088   1.449  1.00  0.00
ATOM   3056  H1  WAT   418     -23.195   0.868   1.951  1.00  0.00
ATOM   3057  H2  WAT   418     -24.071   2.036   1.551  1.00  0.00
TER
ATOM   3058  O   WAT   419      15.471   0.480  -6.898  1.00  0.00
ATOM   3059  H1  WAT   419      16.255   0.259  -6.395  1.00  0.00
ATOM   3060  H2  WAT   419      15.379   1.427  -6.796  1.00  0.00
TER
ATOM   3061  O   WAT   420       9.887 -12.543  -1.322  1.00  0.00
ATOM   3062  H1  WAT   420      10.671 -12.764  -0.819  1.00  0.00
ATOM   3063  H2  WAT   420       9.795 -11.595  -1.219  1.00  0.00
TER
ATOM   3064  O   WAT   421      13.104 -12.208  -1.882  1.00  0.00
ATOM   3065  H1  WAT   421      13.888 -12.429  -1.380  1.00  0.00
ATOM   3066  H2  WAT   421      13.012 -11.261  -1.780  1.00  0.00
TER
ATOM   3067  O   WAT   422      14.291 -10.556   0.394  1.00  0.00
ATOM   3068  H1  WAT   422      15.075 -10.777   0.897  1.00  0.00
ATOM   3069  H2  WAT   422      14.199  -9.608   0.496  1.00  0.00
TER
ATOM   3070  O   WAT   423      14.499  -7.735  -0.450  1.00  0.00
ATOM   3071  H1  WAT   423      15.283  -7.956   0.053  1.00  0.00
ATOM   3072  H2  WAT   423      14.407  -6.788  -0.348  1.00  0.00
TER
ATOM   3073  O   WAT   424       7.249  -9.681  -3.199  1.00  0.00
ATOM   3074  H1  WAT   424       8.033  -9.902  -2.697  1.00  0.00
ATOM   3075  H2  WAT   424       7.157  -8.734  -3.097  1.00  0.00
TER
ATOM   3076  O   WAT   425       8.615  -9.229   0.687  1.00  0.00
ATOM   3077  H1  WAT   425       9.399  -9.450   1.190  1.00  0.00
ATOM   3078  H2  WAT   425       8.523  -8.282   0.790  1.00  0.00
TER
ATOM   3079  O   WAT   426      40.215  27.483  35.830  1.00  0.00
ATOM   3080  H1  WAT   426      40.134  26.569  35.559  1.00  0.00
ATOM   3081  H2  WAT   426      39.801  27.980  35.124  1.00  0.00
TER
ATOM   3082  O   WAT   427      38.347  29.261  37.711  1.00  0.00
ATOM   3083  H1  WAT   427      37.571  28.781  38.001  1.00  0.00
ATOM   3084  H2  WAT   427      38.998  28.582  37.537  1.00  0.00
TER
ATOM   3085  O   WAT   428      30.773  24.533  32.373  1.00  0.00
ATOM   3086  H1  WAT   428      29.884  24.875  32.271  1.00  0.00
ATOM   3087  H2  WAT   428      31.057  24.333  31.481  1.00  0.00
TER
ATOM   3088  O   WAT   429      28.736  27.134  38.257  1.00  0.00
ATOM   3089  H1  WAT   429      29.307  26.366  38.257  1.00  0.00
ATOM   3090  H2  WAT   429      28.736  27.433  37.348  1.00  0.00
TER
ATOM   3091  O   WAT   430      38.818  24.744  37.945  1.00  0.00
ATOM   3092  H1  WAT   430      39.195  23.871  37.832  1.00  0.00
ATOM   3093  H2  WAT   430      38.720  25.080  37.054  1.00  0.00
TER
ATOM   3094  O   WAT   431      32.949  23.116  33.407  1.00  0.00
ATOM   3095  H1  WAT   431      33.055  24.017  33.714  1.00  0.00
ATOM   3096  H2  WAT   431      32.038  23.068  33.116  1.00  0.00
TER
ATOM   3097  O   WAT   432      42.601  22.239  34.878  1.00  0.00
ATOM   3098  H1  WAT   432      43.422  21.749  34.920  1.00  0.00
ATOM   3099  H2  WAT   432      42.634  22.829  35.631  1.00  0.00
TER
ATOM   3100  O   WAT   433      34.789  26.085  37.739  1.00  0.00
ATOM   3101  H1  WAT   433      35.297  26.583  38.380  1.00  0.00
ATOM   3102  H2  WAT   433      35.321  25.309  37.563  1.00  0.00
TER
ATOM   3103  O   WAT   434      42.837  24.179  37.651  1.00  0.00
ATOM   3104  H1  WAT   434      42.132  24.467  38.231  1.00  0.00
ATOM   3105  H2  WAT   434      43.198  24.989  37.291  1.00  0.00
TER
ATOM   3106  O   WAT   435      36.437  19.924  36.337  1.00  0.00
ATOM   3107  H1  WAT   435      36.745  19.369  35.621  1.00  0.00
ATOM   3108  H2  WAT   435      35.507  20.059  36.154  1.00  0.00
TER
ATOM   3109  O   WAT   436      38.825  27.989  33.073  1.00  0.00
ATOM   3110  H1  WAT   436      37.898  27.923  33.302  1.00  0.00
ATOM   3111  H2  WAT   436      38.978  28.927  32.959  1.00  0.00
TER
ATOM   3112  O   WAT   437      38.812  24.261  30.070  1.00  0.00
ATOM   3113  H1  WAT   437      37.873  24.422  30.155  1.00  0.00
ATOM   3114  H2  WAT   437      39.131  24.979  29.523  1.00  0.00
TER
ATOM   3115  O   WAT   438      42.855  29.551  33.577  1.00  0.00
ATOM   3116  H1  WAT   438      42.236  29.213  32.929  1.00  0.00
ATOM   3117  H2  WAT   438      42.838  28.907  34.285  1.00  0.00
TER
ATOM   3118  O   WAT   439      34.431  28.516  35.855  1.00  0.00
ATOM   3119  H1  WAT   439      34.027  27.803  35.360  1.00  0.00
ATOM   3120  H2  WAT   439      34.517  28.171  36.744  1.00  0.00
TER
ATOM   3121  O   WAT   440      41.032  28.790  30.584  1.00  0.00
ATOM   3122  H1  WAT   440      41.471  27.952  30.438  1.00  0.00
ATOM   3123  H2  WAT   440      41.744  29.423  30.670  1.00  0.00
TER
ATOM   3124  O   WAT   441      44.613  20.044  28.898  1.00  0.00
ATOM   3125  H1  WAT   441      44.301  20.137  29.798  1.00  0.00
ATOM   3126  H2  WAT   441      45.375  20.622  28.848  1.00  0.00
TER
ATOM   3127  O   WAT   442      31.132  27.410  33.356  1.00  0.00
ATOM   3128  H1  WAT   442      31.011  28.136  32.744  1.00  0.00
ATOM   3129  H2  WAT   442      30.822  26.640  32.879  1.00  0.00
TER
ATOM   3130  O   WAT   443      33.598  20.754  36.738  1.00  0.00
ATOM   3131  H1  WAT   443      33.155  21.534  36.407  1.00  0.00
ATOM   3132  H2  WAT   443      34.156  21.077  37.445  1.00  0.00
TER
ATOM   3133  O   WAT   444      36.714  20.375  31.619  1.00  0.00
ATOM   3134  H1  WAT   444      36.089  20.371  32.344  1.00  0.00
ATOM   3135  H2  WAT   444      36.627  19.508  31.222  1.00  0.00
TER
ATOM   3136  O   WAT   445      35.636  21.298  38.597  1.00  0.00
ATOM   3137  H1  WAT   445      35.933  22.205  38.516  1.00  0.00
ATOM   3138  H2  WAT   445      36.184  20.810  37.983  1.00  0.00
TER
ATOM   3139  O   WAT   446      33.389  25.877  34.466  1.00  0.00
ATOM   3140  H1  WAT   446      33.163  25.661  35.371  1.00  0.00
ATOM   3141  H2  WAT   446      32.609  26.310  34.121  1.00  0.00
TER
ATOM   3142  O   WAT   447      40.619  25.883  33.065  1.00  0.00
ATOM   3143  H1  WAT   447      40.020  26.607  32.882  1.00  0.00
ATOM   3144  H2  WAT   447      41.167  25.821  32.283  1.00  0.00
TER
ATOM   3145  O   WAT   448      39.226  24.520  35.096  1.00  0.00
ATOM   3146  H1  WAT   448      39.619  24.837  34.283  1.00  0.00
ATOM   3147  H2  WAT   448      39.587  23.641  35.210  1.00  0.00
TER
ATOM   3148  O   WAT   449      28.262  21.110  37.319  1.00  0.00
ATOM   3149  H1  WAT   449      27.973  21.680  38.031  1.00  0.00
ATOM   3150  H2  WAT   449      29.007  20.630  37.682  1.00  0.00
TER
ATOM   3151  O   WAT   450      28.449  25.052  28.529  1.00  0.00
ATOM   3152  H1  WAT   450      28.367  25.995  28.670  1.00  0.00
ATOM   3153  H2  WAT   450      28.097  24.909  27.650  1.00  0.00
TER
ATOM   3154  O   WAT   451      36.249  23.786  37.596  1.00  0.00
ATOM   3155  H1  WAT   451      36.252  23.345  36.746  1.00  0.00
ATOM   3156  H2  WAT   451      37.144  24.107  37.703  1.00  0.00
TER
ATOM   3157  O   WAT   452      32.099  23.668  36.555  1.00  0.00
ATOM   3158  H1  WAT   452      31.759  24.146  37.312  1.00  0.00
ATOM   3159  H2  WAT   452      31.337  23.215  36.196  1.00  0.00
TER
ATOM   3160  O   WAT   453      36.311  24.787  30.587  1.00  0.00
ATOM   3161  H1  WAT   453      36.432  24.745  31.535  1.00  0.00
ATOM   3162  H2  WAT   453      35.926  25.649  30.431  1.00  0.00
TER
ATOM   3163  O   WAT   454      35.323  27.097  29.985  1.00  0.00
ATOM   3164  H1  WAT   454      34.755  26.649  29.359  1.00  0.00
ATOM   3165  H2  WAT   454      36.032  27.456  29.452  1.00  0.00
TER
ATOM   3166  O   WAT   455      29.414  22.590  35.472  1.00  0.00
ATOM   3167  H1  WAT   455      29.128  22.226  36.310  1.00  0.00
ATOM   3168  H2  WAT   455      29.352  21.858  34.858  1.00  0.00
TER
ATOM   3169  O   WAT   456      43.627  30.089  38.050  1.00  0.00
ATOM   3170  H1  WAT   456      44.346  30.585  37.660  1.00  0.00
ATOM   3171  H2  WAT   456      43.425  29.411  37.406  1.00  0.00
TER
ATOM   3172  O   WAT   457      39.088  21.483  32.193  1.00  0.00
ATOM   3173  H1  WAT   457      38.274  20.984  32.118  1.00  0.00
ATOM   3174  H2  WAT   457      38.894  22.323  31.777  1.00  0.00
TER
ATOM   3175  O   WAT   458      41.802  25.855  30.489  1.00  0.00
ATOM   3176  H1  WAT   458      42.690  26.167  30.315  1.00  0.00
ATOM   3177  H2  WAT   458      41.773  24.982  30.098  1.00  0.00
TER
ATOM   3178  O   WAT   459      44.074  27.166  29.957  1.00  0.00
ATOM   3179  H1  WAT   459      43.990  27.598  29.107  1.00  0.00
ATOM   3180  H2  WAT   459      44.793  27.626  30.390  1.00  0.00
TER
ATOM   3181  O   WAT   460      28.907  27.726  29.432  1.00  0.00
ATOM   3182  H1  WAT   460      29.776  28.009  29.715  1.00  0.00
ATOM   3183  H2  WAT   460      28.416  28.540  29.316  1.00  0.00
TER
ATOM   3184  O   WAT   461      36.070  29.113  33.552  1.00  0.00
ATOM   3185  H1  WAT   461      36.527  29.924  33.778  1.00  0.00
ATOM   3186  H2  WAT   461      35.719  28.796  34.384  1.00  0.00
TER
ATOM   3187  O   WAT   462      31.971  19.457  34.025  1.00  0.00
ATOM   3188  H1  WAT   462      31.843  19.449  34.973  1.00  0.00
ATOM   3189  H2  WAT   462      31.148  19.795  33.674  1.00  0.00
TER
ATOM   3190  O   WAT   463      30.891  29.543  31.560  1.00  0.00
ATOM   3191  H1  WAT   463      30.284  30.283  31.569  1.00  0.00
ATOM   3192  H2  WAT   463      31.366  29.633  30.734  1.00  0.00
TER
ATOM   3193  O   WAT   464      43.831  22.664  32.044  1.00  0.00
ATOM   3194  H1  WAT   464      43.202  22.769  31.330  1.00  0.00
ATOM   3195  H2  WAT   464      43.336  22.884  32.834  1.00  0.00
TER
ATOM   3196  O   WAT   465      35.799  24.943  33.460  1.00  0.00
ATOM   3197  H1  WAT   465      35.091  25.411  33.901  1.00  0.00
ATOM   3198  H2  WAT   465      36.084  24.285  34.095  1.00  0.00
TER
ATOM   3199  O   WAT   466      39.831  21.668  34.900  1.00  0.00
ATOM   3200  H1  WAT   466      39.708  21.686  33.951  1.00  0.00
ATOM   3201  H2  WAT   466      40.779  21.716  35.019  1.00  0.00
TER
ATOM   3202  O   WAT   467      34.003  23.251  30.835  1.00  0.00
ATOM   3203  H1  WAT   467      34.852  23.688  30.769  1.00  0.00
ATOM   3204  H2  WAT   467      33.636  23.563  31.662  1.00  0.00
TER
ATOM   3205  O   WAT   468      42.924  27.823  35.748  1.00  0.00
ATOM   3206  H1  WAT   468      41.983  27.838  35.923  1.00  0.00
ATOM   3207  H2  WAT   468      43.238  27.036  36.194  1.00  0.00
TER
ATOM   3208  O   WAT   469      32.902  29.504  29.309  1.00  0.00
ATOM   3209  H1  WAT   469      33.668  29.393  29.871  1.00  0.00
ATOM   3210  H2  WAT   469      32.979  28.808  28.656  1.00  0.00
TER
ATOM   3211  O   WAT   470      31.597  26.937  29.992  1.00  0.00
ATOM   3212  H1  WAT   470      31.677  25.990  30.104  1.00  0.00
ATOM   3213  H2  WAT   470      32.489  27.268  30.098  1.00  0.00
TER
ATOM   3214  O   WAT   471      34.934  29.501  31.283  1.00  0.00
ATOM   3215  H1  WAT   471      35.356  29.335  32.126  1.00  0.00
ATOM   3216  H2  WAT   471      35.059  28.691  30.788  1.00  0.00
TER
ATOM   3217  O   WAT   472      37.447  28.525  28.531  1.00  0.00
ATOM   3218  H1  WAT   472      37.967  27.810  28.165  1.00  0.00
ATOM   3219  H2  WAT   472      38.093  29.163  28.831  1.00  0.00
TER
ATOM   3220  O   WAT   473      33.830  25.574  28.229  1.00  0.00
ATOM   3221  H1  WAT   473      33.629  24.711  28.590  1.00  0.00
ATOM   3222  H2  WAT   473      33.659  25.488  27.291  1.00  0.00
TER
ATOM   3223  O   WAT   474      41.309  20.385  30.757  1.00  0.00
ATOM   3224  H1  WAT   474      41.589  19.542  31.113  1.00  0.00
ATOM   3225  H2  WAT   474      40.535  20.617  31.271  1.00  0.00
TER
ATOM   3226  O   WAT   475      32.628  22.674  28.216  1.00  0.00
ATOM   3227  H1  WAT   475      32.931  22.681  27.308  1.00  0.00
ATOM   3228  H2  WAT   475      33.367  22.324  28.713  1.00  0.00
TER
ATOM   3229  O   WAT   476      35.847  21.618  29.202  1.00  0.00
ATOM   3230  H1  WAT   476      35.499  20.940  28.622  1.00  0.00
ATOM   3231  H2  WAT   476      36.048  21.157  30.016  1.00  0.00
TER
ATOM   3232  O   WAT   477      29.187  28.147  35.599  1.00  0.00
ATOM   3233  H1  WAT   477      28.532  27.878  34.955  1.00  0.00
ATOM   3234  H2  WAT   477      30.025  28.037  35.149  1.00  0.00
TER
ATOM   3235  O   WAT   478      42.136  22.941  29.820  1.00  0.00
ATOM   3236  H1  WAT   478      42.555  22.754  28.980  1.00  0.00
ATOM   3237  H2  WAT   478      41.830  22.089  30.131  1.00  0.00
TER
ATOM   3238  O   WAT   479      45.635  27.853  33.518  1.00  0.00
ATOM   3239  H1  WAT   479      45.259  27.086  33.086  1.00  0.00
ATOM   3240  H2  WAT   479      44.905  28.235  34.005  1.00  0.00
TER
ATOM   3241  O   WAT   480      28.401  25.357  31.541  1.00  0.00
ATOM   3242  H1  WAT   480      27.497  25.620  31.366  1.00  0.00
ATOM   3243  H2  WAT   480      28.885  25.628  30.761  1.00  0.00
TER
ATOM   3244  O   WAT   481      44.910  26.079  36.819  1.00  0.00
ATOM   3245  H1  WAT   481      45.434  25.585  36.188  1.00  0.00
ATOM   3246  H2  WAT   481      45.496  26.214  37.563  1.00  0.00
TER
ATOM   3247  O   WAT   482      30.944  24.413  29.451  1.00  0.00
ATOM   3248  H1  WAT   482      31.653  23.991  28.965  1.00  0.00
ATOM   3249  H2  WAT   482      30.228  24.481  28.819  1.00  0.00
TER
ATOM   3250  O   WAT   483      30.591  20.467  28.491  1.00  0.00
ATOM   3251  H1  WAT   483      31.314  21.008  28.809  1.00  0.00
ATOM   3252  H2  WAT   483      30.863  20.193  27.615  1.00  0.00
TER
ATOM   3253  O   WAT   484      44.400  25.336  32.758  1.00  0.00
ATOM   3254  H1  WAT   484      44.896  25.103  33.543  1.00  0.00
ATOM   3255  H2  WAT   484      44.202  24.497  32.342  1.00  0.00
TER
ATOM   3256  O   WAT   485      43.224  20.904  37.608  1.00  0.00
ATOM   3257  H1  WAT   485      43.665  20.848  36.760  1.00  0.00
ATOM   3258  H2  WAT   485      42.955  21.820  37.679  1.00  0.00
TER
ATOM   3259  O   WAT   486      30.016  20.506  32.084  1.00  0.00
ATOM   3260  H1  WAT   486      30.774  20.619  31.511  1.00  0.00
ATOM   3261  H2  WAT   486      29.553  21.343  32.039  1.00  0.00
TER
ATOM   3262  O   WAT   487      36.557  22.620  35.075  1.00  0.00
ATOM   3263  H1  WAT   487      35.745  22.246  34.734  1.00  0.00
ATOM   3264  H2  WAT   487      37.061  21.865  35.377  1.00  0.00
TER
ATOM   3265  O   WAT   488      41.060  19.284  36.313  1.00  0.00
ATOM   3266  H1  WAT   488      41.663  19.857  36.788  1.00  0.00
ATOM   3267  H2  WAT   488      40.319  19.848  36.090  1.00  0.00
TER
ATOM   3268  O   WAT   489      44.203  19.687  31.587  1.00  0.00
ATOM   3269  H1  WAT   489      44.398  20.585  31.854  1.00  0.00
ATOM   3270  H2  WAT   489      43.416  19.455  32.080  1.00  0.00
TER
ATOM   3271  O   WAT   490      32.388  21.033  30.625  1.00  0.00
ATOM   3272  H1  WAT   490      32.918  20.246  30.495  1.00  0.00
ATOM   3273  H2  WAT   490      33.021  21.712  30.858  1.00  0.00
TER
ATOM   3274  O   WAT   491      34.582  20.770  33.679  1.00  0.00
ATOM   3275  H1  WAT   491      33.952  20.069  33.846  1.00  0.00
ATOM   3276  H2  WAT   491      34.043  21.531  33.462  1.00  0.00
TER
ATOM   3277  O   WAT   492      40.215  27.483  17.056  1.00  0.00
ATOM   3278  H1  WAT   492      40.134  26.569  16.785  1.00  0.00
ATOM   3279  H2  WAT   492      39.801  27.980  16.350  1.00  0.00
TER
ATOM   3280  O   WAT   493      38.347  29.261  18.937  1.00  0.00
ATOM   3281  H1  WAT   493      37.571  28.781  19.227  1.00  0.00
ATOM   3282  H2  WAT   493      38.998  28.582  18.762  1.00  0.00
TER
ATOM   3283  O   WAT   494      32.363  29.573  19.814  1.00  0.00
ATOM   3284  H1  WAT   494      31.532  29.318  20.214  1.00  0.00
ATOM   3285  H2  WAT   494      32.971  29.644  20.550  1.00  0.00
TER
ATOM   3286  O   WAT   495      30.773  24.533  13.599  1.00  0.00
ATOM   3287  H1  WAT   495      29.884  24.875  13.497  1.00  0.00
ATOM   3288  H2  WAT   495      31.057  24.333  12.707  1.00  0.00
TER
ATOM   3289  O   WAT   496      28.736  27.134  19.483  1.00  0.00
ATOM   3290  H1  WAT   496      29.307  26.366  19.483  1.00  0.00
ATOM   3291  H2  WAT   496      28.736  27.433  18.573  1.00  0.00
TER
ATOM   3292  O   WAT   497      29.978  22.542  21.269  1.00  0.00
ATOM   3293  H1  WAT   497      29.799  21.645  21.550  1.00  0.00
ATOM   3294  H2  WAT   497      29.576  23.089  21.944  1.00  0.00
TER
ATOM   3295  O   WAT   498      38.818  24.744  19.171  1.00  0.00
ATOM   3296  H1  WAT   498      39.195  23.871  19.058  1.00  0.00
ATOM   3297  H2  WAT   498      38.720  25.080  18.280  1.00  0.00
TER
ATOM   3298  O   WAT   499      32.949  23.116  14.632  1.00  0.00
ATOM   3299  H1  WAT   499      33.055  24.017  14.939  1.00  0.00
ATOM   3300  H2  WAT   499      32.038  23.068  14.342  1.00  0.00
TER
ATOM   3301  O   WAT   500      42.601  22.239  16.104  1.00  0.00
ATOM   3302  H1  WAT   500      43.422  21.749  16.146  1.00  0.00
ATOM   3303  H2  WAT   500      42.634  22.829  16.857  1.00  0.00
TER
ATOM   3304  O   WAT   501      30.597  25.038  19.878  1.00  0.00
ATOM   3305  H1  WAT   501      31.278  25.302  20.496  1.00  0.00
ATOM   3306  H2  WAT   501      30.282  24.198  20.211  1.00  0.00
TER
ATOM   3307  O   WAT   502      34.789  26.085  18.965  1.00  0.00
ATOM   3308  H1  WAT   502      35.297  26.583  19.605  1.00  0.00
ATOM   3309  H2  WAT   502      35.321  25.309  18.789  1.00  0.00
TER
ATOM   3310  O   WAT   503      33.073  20.725  23.231  1.00  0.00
ATOM   3311  H1  WAT   503      33.075  21.242  22.426  1.00  0.00
ATOM   3312  H2  WAT   503      32.243  20.248  23.208  1.00  0.00
TER
ATOM   3313  O   WAT   504      42.837  24.179  18.876  1.00  0.00
ATOM   3314  H1  WAT   504      42.132  24.467  19.457  1.00  0.00
ATOM   3315  H2  WAT   504      43.198  24.989  18.516  1.00  0.00
TER
ATOM   3316  O   WAT   505      32.755  22.436  21.238  1.00  0.00
ATOM   3317  H1  WAT   505      33.096  23.280  20.944  1.00  0.00
ATOM   3318  H2  WAT   505      31.816  22.584  21.355  1.00  0.00
TER
ATOM   3319  O   WAT   506      36.437  19.924  17.563  1.00  0.00
ATOM   3320  H1  WAT   506      36.745  19.369  16.846  1.00  0.00
ATOM   3321  H2  WAT   506      35.507  20.059  17.380  1.00  0.00
TER
ATOM   3322  O   WAT   507      38.825  27.989  14.299  1.00  0.00
ATOM   3323  H1  WAT   507      37.898  27.923  14.528  1.00  0.00
ATOM   3324  H2  WAT   507      38.978  28.927  14.184  1.00  0.00
TER
ATOM   3325  O   WAT   508      38.812  24.261  11.296  1.00  0.00
ATOM   3326  H1  WAT   508      37.873  24.422  11.381  1.00  0.00
ATOM   3327  H2  WAT   508      39.131  24.979  10.749  1.00  0.00
TER
ATOM   3328  O   WAT   509      42.855  29.551  14.802  1.00  0.00
ATOM   3329  H1  WAT   509      42.236  29.213  14.155  1.00  0.00
ATOM   3330  H2  WAT   509      42.838  28.907  15.510  1.00  0.00
TER
ATOM   3331  O   WAT   510      42.298  25.730  22.219  1.00  0.00
ATOM   3332  H1  WAT   510      41.885  26.555  22.473  1.00  0.00
ATOM   3333  H2  WAT   510      41.565  25.144  22.027  1.00  0.00
TER
ATOM   3334  O   WAT   511      34.431  28.516  17.081  1.00  0.00
ATOM   3335  H1  WAT   511      34.027  27.803  16.585  1.00  0.00
ATOM   3336  H2  WAT   511      34.517  28.171  17.970  1.00  0.00
TER
ATOM   3337  O   WAT   512      33.144  25.290  20.861  1.00  0.00
ATOM   3338  H1  WAT   512      33.695  25.399  20.086  1.00  0.00
ATOM   3339  H2  WAT   512      33.658  25.664  21.576  1.00  0.00
TER
ATOM   3340  O   WAT   513      41.032  28.790  11.810  1.00  0.00
ATOM   3341  H1  WAT   513      41.471  27.952  11.663  1.00  0.00
ATOM   3342  H2  WAT   513      41.744  29.423  11.896  1.00  0.00
TER
ATOM   3343  O   WAT   514      32.818  28.812  24.471  1.00  0.00
ATOM   3344  H1  WAT   514      32.679  29.684  24.840  1.00  0.00
ATOM   3345  H2  WAT   514      31.936  28.469  24.326  1.00  0.00
TER
ATOM   3346  O   WAT   515      44.613  20.044  10.124  1.00  0.00
ATOM   3347  H1  WAT   515      44.301  20.137  11.024  1.00  0.00
ATOM   3348  H2  WAT   515      45.375  20.622  10.073  1.00  0.00
TER
ATOM   3349  O   WAT   516      31.132  27.410  14.581  1.00  0.00
ATOM   3350  H1  WAT   516      31.011  28.136  13.970  1.00  0.00
ATOM   3351  H2  WAT   516      30.822  26.640  14.104  1.00  0.00
TER
ATOM   3352  O   WAT   517      45.823  24.781  26.101  1.00  0.00
ATOM   3353  H1  WAT   517      45.208  25.289  25.573  1.00  0.00
ATOM   3354  H2  WAT   517      45.503  23.881  26.044  1.00  0.00
TER
ATOM   3355  O   WAT   518      33.598  20.754  17.964  1.00  0.00
ATOM   3356  H1  WAT   518      33.155  21.534  17.632  1.00  0.00
ATOM   3357  H2  WAT   518      34.156  21.077  18.671  1.00  0.00
TER
ATOM   3358  O   WAT   519      37.885  23.620  23.567  1.00  0.00
ATOM   3359  H1  WAT   519      37.423  23.829  24.379  1.00  0.00
ATOM   3360  H2  WAT   519      37.483  22.806  23.264  1.00  0.00
TER
ATOM   3361  O   WAT   520      42.885  24.841  24.697  1.00  0.00
ATOM   3362  H1  WAT   520      42.035  24.542  25.018  1.00  0.00
ATOM   3363  H2  WAT   520      42.726  25.085  23.785  1.00  0.00
TER
ATOM   3364  O   WAT   521      39.980  26.341  26.797  1.00  0.00
ATOM   3365  H1  WAT   521      40.306  25.508  26.457  1.00  0.00
ATOM   3366  H2  WAT   521      40.768  26.864  26.945  1.00  0.00
TER
ATOM   3367  O   WAT   522      36.714  20.375  12.844  1.00  0.00
ATOM   3368  H1  WAT   522      36.089  20.371  13.570  1.00  0.00
ATOM   3369  H2  WAT   522      36.627  19.508  12.448  1.00  0.00
TER
ATOM   3370  O   WAT   523      35.636  21.298  19.823  1.00  0.00
ATOM   3371  H1  WAT   523      35.933  22.205  19.742  1.00  0.00
ATOM   3372  H2  WAT   523      36.184  20.810  19.209  1.00  0.00
TER
ATOM   3373  O   WAT   524      33.389  25.877  15.692  1.00  0.00
ATOM   3374  H1  WAT   524      33.163  25.661  16.597  1.00  0.00
ATOM   3375  H2  WAT   524      32.609  26.310  15.347  1.00  0.00
TER
ATOM   3376  O   WAT   525      40.619  25.883  14.291  1.00  0.00
ATOM   3377  H1  WAT   525      40.020  26.607  14.107  1.00  0.00
ATOM   3378  H2  WAT   525      41.167  25.821  13.509  1.00  0.00
TER
ATOM   3379  O   WAT   526      35.829  26.775  26.358  1.00  0.00
ATOM   3380  H1  WAT   526      35.734  25.835  26.208  1.00  0.00
ATOM   3381  H2  WAT   526      36.672  26.997  25.963  1.00  0.00
TER
ATOM   3382  O   WAT   527      39.226  24.520  16.321  1.00  0.00
ATOM   3383  H1  WAT   527      39.619  24.837  15.508  1.00  0.00
ATOM   3384  H2  WAT   527      39.587  23.641  16.436  1.00  0.00
TER
ATOM   3385  O   WAT   528      30.960  23.187  24.511  1.00  0.00
ATOM   3386  H1  WAT   528      30.567  24.034  24.719  1.00  0.00
ATOM   3387  H2  WAT   528      30.272  22.549  24.702  1.00  0.00
TER
ATOM   3388  O   WAT   529      37.535  23.270  27.581  1.00  0.00
ATOM   3389  H1  WAT   529      36.845  23.078  28.216  1.00  0.00
ATOM   3390  H2  WAT   529      38.278  23.554  28.113  1.00  0.00
TER
ATOM   3391  O   WAT   530      28.262  21.110  18.544  1.00  0.00
ATOM   3392  H1  WAT   530      27.973  21.680  19.257  1.00  0.00
ATOM   3393  H2  WAT   530      29.007  20.630  18.907  1.00  0.00
TER
ATOM   3394  O   WAT   531      28.449  25.052   9.755  1.00  0.00
ATOM   3395  H1  WAT   531      28.367  25.995   9.896  1.00  0.00
ATOM   3396  H2  WAT   531      28.097  24.909   8.876  1.00  0.00
TER
ATOM   3397  O   WAT   532      39.811  27.110  20.416  1.00  0.00
ATOM   3398  H1  WAT   532      39.079  27.619  20.765  1.00  0.00
ATOM   3399  H2  WAT   532      39.414  26.293  20.115  1.00  0.00
TER
ATOM   3400  O   WAT   533      36.249  23.786  18.822  1.00  0.00
ATOM   3401  H1  WAT   533      36.252  23.345  17.972  1.00  0.00
ATOM   3402  H2  WAT   533      37.144  24.107  18.929  1.00  0.00
TER
ATOM   3403  O   WAT   534      32.099  23.668  17.781  1.00  0.00
ATOM   3404  H1  WAT   534      31.759  24.146  18.538  1.00  0.00
ATOM   3405  H2  WAT   534      31.337  23.215  17.421  1.00  0.00
TER
ATOM   3406  O   WAT   535      36.311  24.787  11.812  1.00  0.00
ATOM   3407  H1  WAT   535      36.432  24.745  12.761  1.00  0.00
ATOM   3408  H2  WAT   535      35.926  25.649  11.657  1.00  0.00
TER
ATOM   3409  O   WAT   536      40.274  22.564  19.829  1.00  0.00
ATOM   3410  H1  WAT   536      40.291  23.014  20.673  1.00  0.00
ATOM   3411  H2  WAT   536      40.025  21.664  20.042  1.00  0.00
TER
ATOM   3412  O   WAT   537      35.323  27.097  11.211  1.00  0.00
ATOM   3413  H1  WAT   537      34.755  26.649  10.584  1.00  0.00
ATOM   3414  H2  WAT   537      36.032  27.456  10.677  1.00  0.00
TER
ATOM   3415  O   WAT   538      43.701  19.977  25.667  1.00  0.00
ATOM   3416  H1  WAT   538      44.025  19.246  26.193  1.00  0.00
ATOM   3417  H2  WAT   538      43.736  19.658  24.765  1.00  0.00
TER
ATOM   3418  O   WAT   539      36.550  27.846  20.568  1.00  0.00
ATOM   3419  H1  WAT   539      36.917  27.372  21.314  1.00  0.00
ATOM   3420  H2  WAT   539      36.360  28.720  20.909  1.00  0.00
TER
ATOM   3421  O   WAT   540      29.414  22.590  16.698  1.00  0.00
ATOM   3422  H1  WAT   540      29.128  22.226  17.535  1.00  0.00
ATOM   3423  H2  WAT   540      29.352  21.858  16.084  1.00  0.00
TER
ATOM   3424  O   WAT   541      34.340  26.887  22.887  1.00  0.00
ATOM   3425  H1  WAT   541      34.035  27.766  23.112  1.00  0.00
ATOM   3426  H2  WAT   541      35.294  26.947  22.922  1.00  0.00
TER
ATOM   3427  O   WAT   542      43.627  30.089  19.276  1.00  0.00
ATOM   3428  H1  WAT   542      44.346  30.585  18.886  1.00  0.00
ATOM   3429  H2  WAT   542      43.425  29.411  18.631  1.00  0.00
TER
ATOM   3430  O   WAT   543      39.088  21.483  13.419  1.00  0.00
ATOM   3431  H1  WAT   543      38.274  20.984  13.343  1.00  0.00
ATOM   3432  H2  WAT   543      38.894  22.323  13.003  1.00  0.00
TER
ATOM   3433  O   WAT   544      39.008  30.160  25.163  1.00  0.00
ATOM   3434  H1  WAT   544      38.942  29.240  24.909  1.00  0.00
ATOM   3435  H2  WAT   544      38.379  30.258  25.877  1.00  0.00
TER
ATOM   3436  O   WAT   545      41.802  25.855  11.715  1.00  0.00
ATOM   3437  H1  WAT   545      42.690  26.167  11.540  1.00  0.00
ATOM   3438  H2  WAT   545      41.773  24.982  11.323  1.00  0.00
TER
ATOM   3439  O   WAT   546      30.396  27.727  24.034  1.00  0.00
ATOM   3440  H1  WAT   546      30.037  28.392  24.621  1.00  0.00
ATOM   3441  H2  WAT   546      30.101  26.895  24.405  1.00  0.00
TER
ATOM   3442  O   WAT   547      33.597  28.185  26.918  1.00  0.00
ATOM   3443  H1  WAT   547      33.297  28.331  26.020  1.00  0.00
ATOM   3444  H2  WAT   547      34.368  27.626  26.825  1.00  0.00
TER
ATOM   3445  O   WAT   548      44.074  27.166  11.183  1.00  0.00
ATOM   3446  H1  WAT   548      43.990  27.598  10.333  1.00  0.00
ATOM   3447  H2  WAT   548      44.793  27.626  11.616  1.00  0.00
TER
ATOM   3448  O   WAT   549      45.151  29.623  24.260  1.00  0.00
ATOM   3449  H1  WAT   549      44.426  30.216  24.063  1.00  0.00
ATOM   3450  H2  WAT   549      45.679  29.615  23.461  1.00  0.00
TER
ATOM   3451  O   WAT   550      28.907  27.726  10.657  1.00  0.00
ATOM   3452  H1  WAT   550      29.776  28.009  10.941  1.00  0.00
ATOM   3453  H2  WAT   550      28.416  28.540  10.542  1.00  0.00
TER
ATOM   3454  O   WAT   551      36.070  29.113  14.778  1.00  0.00
ATOM   3455  H1  WAT   551      36.527  29.924  15.004  1.00  0.00
ATOM   3456  H2  WAT   551      35.719  28.796  15.610  1.00  0.00
TER
ATOM   3457  O   WAT   552      31.971  19.457  15.250  1.00  0.00
ATOM   3458  H1  WAT   552      31.843  19.449  16.199  1.00  0.00
ATOM   3459  H2  WAT   552      31.148  19.795  14.899  1.00  0.00
TER
ATOM   3460  O   WAT   553      28.971  21.216  24.711  1.00  0.00
ATOM   3461  H1  WAT   553      28.257  21.416  25.316  1.00  0.00
ATOM   3462  H2  WAT   553      29.390  20.440  25.082  1.00  0.00
TER
ATOM   3463  O   WAT   554      30.891  29.543  12.785  1.00  0.00
ATOM   3464  H1  WAT   554      30.284  30.283  12.795  1.00  0.00
ATOM   3465  H2  WAT   554      31.366  29.633  11.959  1.00  0.00
TER
ATOM   3466  O   WAT   555      40.465  23.708  22.461  1.00  0.00
ATOM   3467  H1  WAT   555      40.833  22.888  22.789  1.00  0.00
ATOM   3468  H2  WAT   555      39.605  23.769  22.877  1.00  0.00
TER
ATOM   3469  O   WAT   556      43.831  22.664  13.270  1.00  0.00
ATOM   3470  H1  WAT   556      43.202  22.769  12.556  1.00  0.00
ATOM   3471  H2  WAT   556      43.336  22.884  14.059  1.00  0.00
TER
ATOM   3472  O   WAT   557      35.799  24.943  14.686  1.00  0.00
ATOM   3473  H1  WAT   557      35.091  25.411  15.127  1.00  0.00
ATOM   3474  H2  WAT   557      36.084  24.285  15.320  1.00  0.00
TER
ATOM   3475  O   WAT   558      37.425  26.362  22.685  1.00  0.00
ATOM   3476  H1  WAT   558      37.923  26.837  23.350  1.00  0.00
ATOM   3477  H2  WAT   558      37.567  25.439  22.892  1.00  0.00
TER
ATOM   3478  O   WAT   559      39.831  21.668  16.125  1.00  0.00
ATOM   3479  H1  WAT   559      39.708  21.686  15.176  1.00  0.00
ATOM   3480  H2  WAT   559      40.779  21.716  16.245  1.00  0.00
TER
ATOM   3481  O   WAT   560      34.003  23.251  12.061  1.00  0.00
ATOM   3482  H1  WAT   560      34.852  23.688  11.995  1.00  0.00
ATOM   3483  H2  WAT   560      33.636  23.563  12.888  1.00  0.00
TER
ATOM   3484  O   WAT   561      44.632  22.579  23.528  1.00  0.00
ATOM   3485  H1  WAT   561      44.129  23.320  23.867  1.00  0.00
ATOM   3486  H2  WAT   561      45.447  22.968  23.211  1.00  0.00
TER
ATOM   3487  O   WAT   562      42.924  27.823  16.974  1.00  0.00
ATOM   3488  H1  WAT   562      41.983  27.838  17.149  1.00  0.00
ATOM   3489  H2  WAT   562      43.238  27.036  17.420  1.00  0.00
TER
ATOM   3490  O   WAT   563      32.902  29.504  10.534  1.00  0.00
ATOM   3491  H1  WAT   563      33.668  29.393  11.097  1.00  0.00
ATOM   3492  H2  WAT   563      32.979  28.808   9.882  1.00  0.00
TER
ATOM   3493  O   WAT   564      31.597  26.937  11.218  1.00  0.00
ATOM   3494  H1  WAT   564      31.677  25.990  11.329  1.00  0.00
ATOM   3495  H2  WAT   564      32.489  27.268  11.324  1.00  0.00
TER
ATOM   3496  O   WAT   565      29.124  28.758  26.453  1.00  0.00
ATOM   3497  H1  WAT   565      29.628  28.179  27.025  1.00  0.00
ATOM   3498  H2  WAT   565      28.384  29.043  26.991  1.00  0.00
TER
ATOM   3499  O   WAT   566      31.156  26.901  27.348  1.00  0.00
ATOM   3500  H1  WAT   566      31.197  26.603  28.257  1.00  0.00
ATOM   3501  H2  WAT   566      32.011  27.302  27.189  1.00  0.00
TER
ATOM   3502  O   WAT   567      34.934  29.501  12.509  1.00  0.00
ATOM   3503  H1  WAT   567      35.356  29.335  13.352  1.00  0.00
ATOM   3504  H2  WAT   567      35.059  28.691  12.014  1.00  0.00
TER
ATOM   3505  O   WAT   568      33.097  25.481  25.316  1.00  0.00
ATOM   3506  H1  WAT   568      32.566  24.990  24.688  1.00  0.00
ATOM   3507  H2  WAT   568      33.765  25.909  24.781  1.00  0.00
TER
ATOM   3508  O   WAT   569      37.447  28.525   9.756  1.00  0.00
ATOM   3509  H1  WAT   569      37.967  27.810   9.390  1.00  0.00
ATOM   3510  H2  WAT   569      38.093  29.163  10.056  1.00  0.00
TER
ATOM   3511  O   WAT   570      41.994  29.948  25.080  1.00  0.00
ATOM   3512  H1  WAT   570      42.409  30.102  25.929  1.00  0.00
ATOM   3513  H2  WAT   570      41.060  30.073  25.242  1.00  0.00
TER
ATOM   3514  O   WAT   571      42.467  27.287  27.084  1.00  0.00
ATOM   3515  H1  WAT   571      43.049  26.532  26.996  1.00  0.00
ATOM   3516  H2  WAT   571      42.643  27.818  26.307  1.00  0.00
TER
ATOM   3517  O   WAT   572      33.584  22.447  25.395  1.00  0.00
ATOM   3518  H1  WAT   572      33.490  21.829  24.670  1.00  0.00
ATOM   3519  H2  WAT   572      33.004  23.174  25.168  1.00  0.00
TER
ATOM   3520  O   WAT   573      36.350  21.004  22.428  1.00  0.00
ATOM   3521  H1  WAT   573      35.902  21.027  21.583  1.00  0.00
ATOM   3522  H2  WAT   573      35.717  20.606  23.025  1.00  0.00
TER
ATOM   3523  O   WAT   574      39.092  27.631  24.433  1.00  0.00
ATOM   3524  H1  WAT   574      39.212  27.035  25.173  1.00  0.00
ATOM   3525  H2  WAT   574      39.952  27.668  24.013  1.00  0.00
TER
ATOM   3526  O   WAT   575      41.431  28.185  23.009  1.00  0.00
ATOM   3527  H1  WAT   575      40.905  28.709  22.406  1.00  0.00
ATOM   3528  H2  WAT   575      41.774  28.818  23.640  1.00  0.00
TER
ATOM   3529  O   WAT   576      33.830  25.574   9.454  1.00  0.00
ATOM   3530  H1  WAT   576      33.629  24.711   9.816  1.00  0.00
ATOM   3531  H2  WAT   576      33.659  25.488   8.517  1.00  0.00
TER
ATOM   3532  O   WAT   577      35.859  24.173  25.691  1.00  0.00
ATOM   3533  H1  WAT   577      36.449  23.865  26.379  1.00  0.00
ATOM   3534  H2  WAT   577      35.041  23.701  25.847  1.00  0.00
TER
ATOM   3535  O   WAT   578      40.679  23.790  25.924  1.00  0.00
ATOM   3536  H1  WAT   578      39.990  23.128  25.859  1.00  0.00
ATOM   3537  H2  WAT   578      41.399  23.344  26.369  1.00  0.00
TER
ATOM   3538  O   WAT   579      41.309  20.385  11.983  1.00  0.00
ATOM   3539  H1  WAT   579      41.589  19.542  12.339  1.00  0.00
ATOM   3540  H2  WAT   579      40.535  20.617  12.497  1.00  0.00
TER
ATOM   3541  O   WAT   580      32.628  22.674   9.442  1.00  0.00
ATOM   3542  H1  WAT   580      32.931  22.681   8.534  1.00  0.00
ATOM   3543  H2  WAT   580      33.367  22.324   9.939  1.00  0.00
TER
ATOM   3544  O   WAT   581      35.847  21.618  10.428  1.00  0.00
ATOM   3545  H1  WAT   581      35.499  20.940   9.848  1.00  0.00
ATOM   3546  H2  WAT   581      36.048  21.157  11.242  1.00  0.00
TER
ATOM   3547  O   WAT   582      29.187  28.147  16.824  1.00  0.00
ATOM   3548  H1  WAT   582      28.532  27.878  16.180  1.00  0.00
ATOM   3549  H2  WAT   582      30.025  28.037  16.374  1.00  0.00
TER
ATOM   3550  O   WAT   583      42.136  22.941  11.046  1.00  0.00
ATOM   3551  H1  WAT   583      42.555  22.754  10.206  1.00  0.00
ATOM   3552  H2  WAT   583      41.830  22.089  11.356  1.00  0.00
TER
ATOM   3553  O   WAT   584      45.635  27.853  14.744  1.00  0.00
ATOM   3554  H1  WAT   584      45.259  27.086  14.312  1.00  0.00
ATOM   3555  H2  WAT   584      44.905  28.235  15.231  1.00  0.00
TER
ATOM   3556  O   WAT   585      30.225  28.532  21.365  1.00  0.00
ATOM   3557  H1  WAT   585      30.592  28.445  22.244  1.00  0.00
ATOM   3558  H2  WAT   585      29.656  27.769  21.265  1.00  0.00
TER
ATOM   3559  O   WAT   586      45.025  27.000  24.378  1.00  0.00
ATOM   3560  H1  WAT   586      44.794  26.772  23.477  1.00  0.00
ATOM   3561  H2  WAT   586      45.286  27.920  24.332  1.00  0.00
TER
ATOM   3562  O   WAT   587      29.776  25.443  25.270  1.00  0.00
ATOM   3563  H1  WAT   587      28.882  25.409  25.610  1.00  0.00
ATOM   3564  H2  WAT   587      30.316  25.641  26.036  1.00  0.00
TER
ATOM   3565  O   WAT   588      43.464  22.226  27.156  1.00  0.00
ATOM   3566  H1  WAT   588      44.341  22.234  27.539  1.00  0.00
ATOM   3567  H2  WAT   588      43.476  21.489  26.545  1.00  0.00
TER
ATOM   3568  O   WAT   589      28.401  25.357  12.767  1.00  0.00
ATOM   3569  H1  WAT   589      27.497  25.620  12.592  1.00  0.00
ATOM   3570  H2  WAT   589      28.885  25.628  11.987  1.00  0.00
TER
ATOM   3571  O   WAT   590      44.910  26.079  18.044  1.00  0.00
ATOM   3572  H1  WAT   590      45.434  25.585  17.413  1.00  0.00
ATOM   3573  H2  WAT   590      45.496  26.214  18.789  1.00  0.00
TER
ATOM   3574  O   WAT   591      45.089  26.163  21.566  1.00  0.00
ATOM   3575  H1  WAT   591      44.139  26.129  21.681  1.00  0.00
ATOM   3576  H2  WAT   591      45.270  27.073  21.331  1.00  0.00
TER
ATOM   3577  O   WAT   592      30.944  24.413  10.676  1.00  0.00
ATOM   3578  H1  WAT   592      31.653  23.991  10.191  1.00  0.00
ATOM   3579  H2  WAT   592      30.228  24.481  10.045  1.00  0.00
TER
ATOM   3580  O   WAT   593      30.591  20.467   9.716  1.00  0.00
ATOM   3581  H1  WAT   593      31.314  21.008  10.035  1.00  0.00
ATOM   3582  H2  WAT   593      30.863  20.193   8.841  1.00  0.00
TER
ATOM   3583  O   WAT   594      44.400  25.336  13.984  1.00  0.00
ATOM   3584  H1  WAT   594      44.896  25.103  14.768  1.00  0.00
ATOM   3585  H2  WAT   594      44.202  24.497  13.567  1.00  0.00
TER
ATOM   3586  O   WAT   595      30.280  19.718  19.619  1.00  0.00
ATOM   3587  H1  WAT   595      30.928  19.167  19.178  1.00  0.00
ATOM   3588  H2  WAT   595      30.700  19.972  20.440  1.00  0.00
TER
ATOM   3589  O   WAT   596      44.175  19.912  22.976  1.00  0.00
ATOM   3590  H1  WAT   596      44.813  20.525  23.342  1.00  0.00
ATOM   3591  H2  WAT   596      44.323  19.948  22.031  1.00  0.00
TER
ATOM   3592  O   WAT   597      30.033  19.873  22.361  1.00  0.00
ATOM   3593  H1  WAT   597      29.685  20.330  23.127  1.00  0.00
ATOM   3594  H2  WAT   597      29.702  18.979  22.443  1.00  0.00
TER
ATOM   3595  O   WAT   598      37.546  21.064  25.883  1.00  0.00
ATOM   3596  H1  WAT   598      37.485  21.657  26.633  1.00  0.00
ATOM   3597  H2  WAT   598      38.486  20.957  25.738  1.00  0.00
TER
ATOM   3598  O   WAT   599      40.183  20.721  25.522  1.00  0.00
ATOM   3599  H1  WAT   599      40.797  21.039  24.861  1.00  0.00
ATOM   3600  H2  WAT   599      40.728  20.236  26.142  1.00  0.00
TER
ATOM   3601  O   WAT   600      30.706  19.401  25.636  1.00  0.00
ATOM   3602  H1  WAT   600      31.254  19.220  24.873  1.00  0.00
ATOM   3603  H2  WAT   600      30.771  18.610  26.172  1.00  0.00
TER
ATOM   3604  O   WAT   601      40.924  19.285  21.849  1.00  0.00
ATOM   3605  H1  WAT   601      40.050  19.618  21.647  1.00  0.00
ATOM   3606  H2  WAT   601      40.815  18.812  22.675  1.00  0.00
TER
ATOM   3607  O   WAT   602      41.831  21.492  23.234  1.00  0.00
ATOM   3608  H1  WAT   602      41.503  20.677  22.854  1.00  0.00
ATOM   3609  H2  WAT   602      42.780  21.449  23.110  1.00  0.00
TER
ATOM   3610  O   WAT   603      38.672  20.202  20.789  1.00  0.00
ATOM   3611  H1  WAT   603      37.889  20.676  21.068  1.00  0.00
ATOM   3612  H2  WAT   603      38.378  19.297  20.680  1.00  0.00
TER
ATOM   3613  O   WAT   604      43.224  20.904  18.834  1.00  0.00
ATOM   3614  H1  WAT   604      43.665  20.848  17.986  1.00  0.00
ATOM   3615  H2  WAT   604      42.955  21.820  18.905  1.00  0.00
TER
ATOM   3616  O   WAT   605      30.016  20.506  13.310  1.00  0.00
ATOM   3617  H1  WAT   605      30.774  20.619  12.736  1.00  0.00
ATOM   3618  H2  WAT   605      29.553  21.343  13.264  1.00  0.00
TER
ATOM   3619  O   WAT   606      36.557  22.620  16.300  1.00  0.00
ATOM   3620  H1  WAT   606      35.745  22.246  15.960  1.00  0.00
ATOM   3621  H2  WAT   606      37.061  21.865  16.602  1.00  0.00
TER
ATOM   3622  O   WAT   607      41.060  19.284  17.539  1.00  0.00
ATOM   3623  H1  WAT   607      41.663  19.857  18.013  1.00  0.00
ATOM   3624  H2  WAT   607      40.319  19.848  17.316  1.00  0.00
TER
ATOM   3625  O   WAT   608      44.203  19.687  12.813  1.00  0.00
ATOM   3626  H1  WAT   608      44.398  20.585  13.079  1.00  0.00
ATOM   3627  H2  WAT   608      43.416  19.455  13.306  1.00  0.00
TER
ATOM   3628  O   WAT   609      32.388  21.033  11.850  1.00  0.00
ATOM   3629  H1  WAT   609      32.918  20.246  11.721  1.00  0.00
ATOM   3630  H2  WAT   609      33.021  21.712  12.084  1.00  0.00
TER
ATOM   3631  O   WAT   610      34.582  20.770  14.905  1.00  0.00
ATOM   3632  H1  WAT   610      33.952  20.069  15.072  1.00  0.00
ATOM   3633  H2  WAT   610      34.043  21.531  14.688  1.00  0.00
TER
ATOM   3634  O   WAT   611      34.708  20.049  27.340  1.00  0.00
ATOM   3635  H1  WAT   611      34.426  20.552  26.576  1.00  0.00
ATOM   3636  H2  WAT   611      35.090  19.251  26.974  1.00  0.00
TER
ATOM   3637  O   WAT   612      41.309  19.464  27.918  1.00  0.00
ATOM   3638  H1  WAT   612      41.196  19.783  28.813  1.00  0.00
ATOM   3639  H2  WAT   612      42.126  19.865  27.622  1.00  0.00
TER
ATOM   3640  O   WAT   613      40.215  27.483  -1.718  1.00  0.00
ATOM   3641  H1  WAT   613      40.134  26.569  -1.989  1.00  0.00
ATOM   3642  H2  WAT   613      39.801  27.980  -2.425  1.00  0.00
TER
ATOM   3643  O   WAT   614      38.347  29.261   0.162  1.00  0.00
ATOM   3644  H1  WAT   614      37.571  28.781   0.452  1.00  0.00
ATOM   3645  H2  WAT   614      38.998  28.582  -0.012  1.00  0.00
TER
ATOM   3646  O   WAT   615      32.363  29.573   1.040  1.00  0.00
ATOM   3647  H1  WAT   615      31.532  29.318   1.440  1.00  0.00
ATOM   3648  H2  WAT   615      32.971  29.644   1.776  1.00  0.00
TER
ATOM   3649  O   WAT   616      30.773  24.533  -5.176  1.00  0.00
ATOM   3650  H1  WAT   616      29.884  24.875  -5.278  1.00  0.00
ATOM   3651  H2  WAT   616      31.057  24.333  -6.068  1.00  0.00
TER
ATOM   3652  O   WAT   617      28.736  27.134   0.708  1.00  0.00
ATOM   3653  H1  WAT   617      29.307  26.366   0.709  1.00  0.00
ATOM   3654  H2  WAT   617      28.736  27.433  -0.201  1.00  0.00
TER
ATOM   3655  O   WAT   618      29.978  22.542   2.495  1.00  0.00
ATOM   3656  H1  WAT   618      29.799  21.645   2.775  1.00  0.00
ATOM   3657  H2  WAT   618      29.576  23.089   3.170  1.00  0.00
TER
ATOM   3658  O   WAT   619      38.818  24.744   0.396  1.00  0.00
ATOM   3659  H1  WAT   619      39.195  23.871   0.284  1.00  0.00
ATOM   3660  H2  WAT   619      38.720  25.080  -0.495  1.00  0.00
TER
ATOM   3661  O   WAT   620      32.949  23.116  -4.142  1.00  0.00
ATOM   3662  H1  WAT   620      33.055  24.017  -3.835  1.00  0.00
ATOM   3663  H2  WAT   620      32.038  23.068  -4.432  1.00  0.00
TER
ATOM   3664  O   WAT   621      42.601  22.239  -2.671  1.00  0.00
ATOM   3665  H1  WAT   621      43.422  21.749  -2.628  1.00  0.00
ATOM   3666  H2  WAT   621      42.634  22.829  -1.918  1.00  0.00
TER
ATOM   3667  O   WAT   622      30.597  25.038   1.103  1.00  0.00
ATOM   3668  H1  WAT   622      31.278  25.302   1.722  1.00  0.00
ATOM   3669  H2  WAT   622      30.282  24.198   1.437  1.00  0.00
TER
ATOM   3670  O   WAT   623      34.789  26.085   0.191  1.00  0.00
ATOM   3671  H1  WAT   623      35.297  26.583   0.831  1.00  0.00
ATOM   3672  H2  WAT   623      35.321  25.309   0.015  1.00  0.00
TER
ATOM   3673  O   WAT   624      33.073  20.725   4.457  1.00  0.00
ATOM   3674  H1  WAT   624      33.075  21.242   3.652  1.00  0.00
ATOM   3675  H2  WAT   624      32.243  20.248   4.434  1.00  0.00
TER
ATOM   3676  O   WAT   625      42.837  24.179   0.102  1.00  0.00
ATOM   3677  H1  WAT   625      42.132  24.467   0.682  1.00  0.00
ATOM   3678  H2  WAT   625      43.198  24.989  -0.258  1.00  0.00
TER
ATOM   3679  O   WAT   626      32.755  22.436   2.464  1.00  0.00
ATOM   3680  H1  WAT   626      33.096  23.280   2.169  1.00  0.00
ATOM   3681  H2  WAT   626      31.816  22.584   2.581  1.00  0.00
TER
ATOM   3682  O   WAT   627      36.437  19.924  -1.212  1.00  0.00
ATOM   3683  H1  WAT   627      36.745  19.369  -1.928  1.00  0.00
ATOM   3684  H2  WAT   627      35.507  20.059  -1.394  1.00  0.00
TER
ATOM   3685  O   WAT   628      38.825  27.989  -4.476  1.00  0.00
ATOM   3686  H1  WAT   628      37.898  27.923  -4.247  1.00  0.00
ATOM   3687  H2  WAT   628      38.978  28.927  -4.590  1.00  0.00
TER
ATOM   3688  O   WAT   629      38.812  24.261  -7.479  1.00  0.00
ATOM   3689  H1  WAT   629      37.873  24.422  -7.394  1.00  0.00
ATOM   3690  H2  WAT   629      39.131  24.979  -8.025  1.00  0.00
TER
ATOM   3691  O   WAT   630      42.855  29.551  -3.972  1.00  0.00
ATOM   3692  H1  WAT   630      42.236  29.213  -4.619  1.00  0.00
ATOM   3693  H2  WAT   630      42.838  28.907  -3.264  1.00  0.00
TER
ATOM   3694  O   WAT   631      42.298  25.730   3.445  1.00  0.00
ATOM   3695  H1  WAT   631      41.885  26.555   3.699  1.00  0.00
ATOM   3696  H2  WAT   631      41.565  25.144   3.252  1.00  0.00
TER
ATOM   3697  O   WAT   632      34.431  28.516  -1.694  1.00  0.00
ATOM   3698  H1  WAT   632      34.027  27.803  -2.189  1.00  0.00
ATOM   3699  H2  WAT   632      34.517  28.171  -0.805  1.00  0.00
TER
ATOM   3700  O   WAT   633      33.144  25.290   2.086  1.00  0.00
ATOM   3701  H1  WAT   633      33.695  25.399   1.312  1.00  0.00
ATOM   3702  H2  WAT   633      33.658  25.664   2.802  1.00  0.00
TER
ATOM   3703  O   WAT   634      41.032  28.790  -6.965  1.00  0.00
ATOM   3704  H1  WAT   634      41.471  27.952  -7.111  1.00  0.00
ATOM   3705  H2  WAT   634      41.744  29.423  -6.878  1.00  0.00
TER
ATOM   3706  O   WAT   635      32.818  28.812   5.697  1.00  0.00
ATOM   3707  H1  WAT   635      32.679  29.684   6.066  1.00  0.00
ATOM   3708  H2  WAT   635      31.936  28.469   5.552  1.00  0.00
TER
ATOM   3709  O   WAT   636      44.613  20.044  -8.651  1.00  0.00
ATOM   3710  H1  WAT   636      44.301  20.137  -7.751  1.00  0.00
ATOM   3711  H2  WAT   636      45.375  20.622  -8.701  1.00  0.00
TER
ATOM   3712  O   WAT   637      31.132  27.410  -4.193  1.00  0.00
ATOM   3713  H1  WAT   637      31.011  28.136  -4.805  1.00  0.00
ATOM   3714  H2  WAT   637      30.822  26.640  -4.670  1.00  0.00
TER
ATOM   3715  O   WAT   638      45.823  24.781   7.327  1.00  0.00
ATOM   3716  H1  WAT   638      45.208  25.289   6.798  1.00  0.00
ATOM   3717  H2  WAT   638      45.503  23.881   7.269  1.00  0.00
TER
ATOM   3718  O   WAT   639      33.598  20.754  -0.811  1.00  0.00
ATOM   3719  H1  WAT   639      33.155  21.534  -1.142  1.00  0.00
ATOM   3720  H2  WAT   639      34.156  21.077  -0.103  1.00  0.00
TER
ATOM   3721  O   WAT   640      37.885  23.620   4.793  1.00  0.00
ATOM   3722  H1  WAT   640      37.423  23.829   5.605  1.00  0.00
ATOM   3723  H2  WAT   640      37.483  22.806   4.490  1.00  0.00
TER
ATOM   3724  O   WAT   641      42.885  24.841   5.923  1.00  0.00
ATOM   3725  H1  WAT   641      42.035  24.542   6.244  1.00  0.00
ATOM   3726  H2  WAT   641      42.726  25.085   5.011  1.00  0.00
TER
ATOM   3727  O   WAT   642      39.980  26.341   8.023  1.00  0.00
ATOM   3728  H1  WAT   642      40.306  25.508   7.683  1.00  0.00
ATOM   3729  H2  WAT   642      40.768  26.864   8.170  1.00  0.00
TER
ATOM   3730  O   WAT   643      36.714  20.375  -5.930  1.00  0.00
ATOM   3731  H1  WAT   643      36.089  20.371  -5.205  1.00  0.00
ATOM   3732  H2  WAT   643      36.627  19.508  -6.326  1.00  0.00
TER
ATOM   3733  O   WAT   644      35.636  21.298   1.048  1.00  0.00
ATOM   3734  H1  WAT   644      35.933  22.205   0.968  1.00  0.00
ATOM   3735  H2  WAT   644      36.184  20.810   0.434  1.00  0.00
TER
ATOM   3736  O   WAT   645      33.389  25.877  -3.082  1.00  0.00
ATOM   3737  H1  WAT   645      33.163  25.661  -2.178  1.00  0.00
ATOM   3738  H2  WAT   645      32.609  26.310  -3.428  1.00  0.00
TER
ATOM   3739  O   WAT   646      40.619  25.883  -4.483  1.00  0.00
ATOM   3740  H1  WAT   646      40.020  26.607  -4.667  1.00  0.00
ATOM   3741  H2  WAT   646      41.167  25.821  -5.266  1.00  0.00
TER
ATOM   3742  O   WAT   647      35.829  26.775   7.584  1.00  0.00
ATOM   3743  H1  WAT   647      35.734  25.835   7.434  1.00  0.00
ATOM   3744  H2  WAT   647      36.672  26.997   7.188  1.00  0.00
TER
ATOM   3745  O   WAT   648      39.226  24.520  -2.453  1.00  0.00
ATOM   3746  H1  WAT   648      39.619  24.837  -3.266  1.00  0.00
ATOM   3747  H2  WAT   648      39.587  23.641  -2.339  1.00  0.00
TER
ATOM   3748  O   WAT   649      30.960  23.187   5.737  1.00  0.00
ATOM   3749  H1  WAT   649      30.567  24.034   5.944  1.00  0.00
ATOM   3750  H2  WAT   649      30.272  22.549   5.928  1.00  0.00
TER
ATOM   3751  O   WAT   650      37.535  23.270   8.807  1.00  0.00
ATOM   3752  H1  WAT   650      36.845  23.078   9.441  1.00  0.00
ATOM   3753  H2  WAT   650      38.278  23.554   9.339  1.00  0.00
TER
ATOM   3754  O   WAT   651      28.262  21.110  -0.230  1.00  0.00
ATOM   3755  H1  WAT   651      27.973  21.680   0.483  1.00  0.00
ATOM   3756  H2  WAT   651      29.007  20.630   0.133  1.00  0.00
TER
ATOM   3757  O   WAT   652      28.449  25.052  -9.020  1.00  0.00
ATOM   3758  H1  WAT   652      28.367  25.995  -8.878  1.00  0.00
ATOM   3759  H2  WAT   652      28.097  24.909  -9.898  1.00  0.00
TER
ATOM   3760  O   WAT   653      39.811  27.110   1.642  1.00  0.00
ATOM   3761  H1  WAT   653      39.079  27.619   1.991  1.00  0.00
ATOM   3762  H2  WAT   653      39.414  26.293   1.341  1.00  0.00
TER
ATOM   3763  O   WAT   654      36.249  23.786   0.047  1.00  0.00
ATOM   3764  H1  WAT   654      36.252  23.345  -0.802  1.00  0.00
ATOM   3765  H2  WAT   654      37.144  24.107   0.154  1.00  0.00
TER
ATOM   3766  O   WAT   655      32.099  23.668  -0.993  1.00  0.00
ATOM   3767  H1  WAT   655      31.759  24.146  -0.237  1.00  0.00
ATOM   3768  H2  WAT   655      31.337  23.215  -1.353  1.00  0.00
TER
ATOM   3769  O   WAT   656      36.311  24.787  -6.962  1.00  0.00
ATOM   3770  H1  WAT   656      36.432  24.745  -6.013  1.00  0.00
ATOM   3771  H2  WAT   656      35.926  25.649  -7.117  1.00  0.00
TER
ATOM   3772  O   WAT   657      40.274  22.564   1.054  1.00  0.00
ATOM   3773  H1  WAT   657      40.291  23.014   1.899  1.00  0.00
ATOM   3774  H2  WAT   657      40.025  21.664   1.268  1.00  0.00
TER
ATOM   3775  O   WAT   658      35.323  27.097  -7.564  1.00  0.00
ATOM   3776  H1  WAT   658      34.755  26.649  -8.190  1.00  0.00
ATOM   3777  H2  WAT   658      36.032  27.456  -8.097  1.00  0.00
TER
ATOM   3778  O   WAT   659      43.701  19.977   6.893  1.00  0.00
ATOM   3779  H1  WAT   659      44.025  19.246   7.419  1.00  0.00
ATOM   3780  H2  WAT   659      43.736  19.658   5.991  1.00  0.00
TER
ATOM   3781  O   WAT   660      36.550  27.846   1.794  1.00  0.00
ATOM   3782  H1  WAT   660      36.917  27.372   2.540  1.00  0.00
ATOM   3783  H2  WAT   660      36.360  28.720   2.135  1.00  0.00
TER
ATOM   3784  O   WAT   661      29.414  22.590  -2.077  1.00  0.00
ATOM   3785  H1  WAT   661      29.128  22.226  -1.239  1.00  0.00
ATOM   3786  H2  WAT   661      29.352  21.858  -2.690  1.00  0.00
TER
ATOM   3787  O   WAT   662      34.340  26.887   4.112  1.00  0.00
ATOM   3788  H1  WAT   662      34.035  27.766   4.337  1.00  0.00
ATOM   3789  H2  WAT   662      35.294  26.947   4.148  1.00  0.00
TER
ATOM   3790  O   WAT   663      43.627  30.089   0.502  1.00  0.00
ATOM   3791  H1  WAT   663      44.346  30.585   0.111  1.00  0.00
ATOM   3792  H2  WAT   663      43.425  29.411  -0.143  1.00  0.00
TER
ATOM   3793  O   WAT   664      39.088  21.483  -5.355  1.00  0.00
ATOM   3794  H1  WAT   664      38.274  20.984  -5.431  1.00  0.00
ATOM   3795  H2  WAT   664      38.894  22.323  -5.772  1.00  0.00
TER
ATOM   3796  O   WAT   665      39.008  30.160   6.388  1.00  0.00
ATOM   3797  H1  WAT   665      38.942  29.240   6.134  1.00  0.00
ATOM   3798  H2  WAT   665      38.379  30.258   7.103  1.00  0.00
TER
ATOM   3799  O   WAT   666      41.802  25.855  -7.059  1.00  0.00
ATOM   3800  H1  WAT   666      42.690  26.167  -7.234  1.00  0.00
ATOM   3801  H2  WAT   666      41.773  24.982  -7.451  1.00  0.00
TER
ATOM   3802  O   WAT   667      30.396  27.727   5.259  1.00  0.00
ATOM   3803  H1  WAT   667      30.037  28.392   5.847  1.00  0.00
ATOM   3804  H2  WAT   667      30.101  26.895   5.631  1.00  0.00
TER
ATOM   3805  O   WAT   668      33.597  28.185   8.143  1.00  0.00
ATOM   3806  H1  WAT   668      33.297  28.331   7.246  1.00  0.00
ATOM   3807  H2  WAT   668      34.368  27.626   8.051  1.00  0.00
TER
ATOM   3808  O   WAT   669      44.074  27.166  -7.591  1.00  0.00
ATOM   3809  H1  WAT   669      43.990  27.598  -8.442  1.00  0.00
ATOM   3810  H2  WAT   669      44.793  27.626  -7.159  1.00  0.00
TER
ATOM   3811  O   WAT   670      45.151  29.623   5.486  1.00  0.00
ATOM   3812  H1  WAT   670      44.426  30.216   5.289  1.00  0.00
ATOM   3813  H2  WAT   670      45.679  29.615   4.687  1.00  0.00
TER
ATOM   3814  O   WAT   671      28.907  27.726  -8.117  1.00  0.00
ATOM   3815  H1  WAT   671      29.776  28.009  -7.834  1.00  0.00
ATOM   3816  H2  WAT   671      28.416  28.540  -8.232  1.00  0.00
TER
ATOM   3817  O   WAT   672      36.070  29.113  -3.996  1.00  0.00
ATOM   3818  H1  WAT   672      36.527  29.924  -3.770  1.00  0.00
ATOM   3819  H2  WAT   672      35.719  28.796  -3.164  1.00  0.00
TER
ATOM   3820  O   WAT   673      31.971  19.457  -3.524  1.00  0.00
ATOM   3821  H1  WAT   673      31.843  19.449  -2.576  1.00  0.00
ATOM   3822  H2  WAT   673      31.148  19.795  -3.875  1.00  0.00
TER
ATOM   3823  O   WAT   674      28.971  21.216   5.937  1.00  0.00
ATOM   3824  H1  WAT   674      28.257  21.416   6.542  1.00  0.00
ATOM   3825  H2  WAT   674      29.390  20.440   6.308  1.00  0.00
TER
ATOM   3826  O   WAT   675      30.891  29.543  -5.989  1.00  0.00
ATOM   3827  H1  WAT   675      30.284  30.283  -5.979  1.00  0.00
ATOM   3828  H2  WAT   675      31.366  29.633  -6.815  1.00  0.00
TER
ATOM   3829  O   WAT   676      40.465  23.708   3.687  1.00  0.00
ATOM   3830  H1  WAT   676      40.833  22.888   4.015  1.00  0.00
ATOM   3831  H2  WAT   676      39.605  23.769   4.102  1.00  0.00
TER
ATOM   3832  O   WAT   677      43.831  22.664  -5.504  1.00  0.00
ATOM   3833  H1  WAT   677      43.202  22.769  -6.219  1.00  0.00
ATOM   3834  H2  WAT   677      43.336  22.884  -4.715  1.00  0.00
TER
ATOM   3835  O   WAT   678      35.799  24.943  -4.089  1.00  0.00
ATOM   3836  H1  WAT   678      35.091  25.411  -3.647  1.00  0.00
ATOM   3837  H2  WAT   678      36.084  24.285  -3.454  1.00  0.00
TER
ATOM   3838  O   WAT   679      37.425  26.362   3.911  1.00  0.00
ATOM   3839  H1  WAT   679      37.923  26.837   4.576  1.00  0.00
ATOM   3840  H2  WAT   679      37.567  25.439   4.118  1.00  0.00
TER
ATOM   3841  O   WAT   680      39.831  21.668  -2.649  1.00  0.00
ATOM   3842  H1  WAT   680      39.708  21.686  -3.598  1.00  0.00
ATOM   3843  H2  WAT   680      40.779  21.716  -2.529  1.00  0.00
TER
ATOM   3844  O   WAT   681      34.003  23.251  -6.714  1.00  0.00
ATOM   3845  H1  WAT   681      34.852  23.688  -6.780  1.00  0.00
ATOM   3846  H2  WAT   681      33.636  23.563  -5.886  1.00  0.00
TER
ATOM   3847  O   WAT   682      44.632  22.579   4.753  1.00  0.00
ATOM   3848  H1  WAT   682      44.129  23.320   5.093  1.00  0.00
ATOM   3849  H2  WAT   682      45.447  22.968   4.437  1.00  0.00
TER
ATOM   3850  O   WAT   683      42.924  27.823  -1.800  1.00  0.00
ATOM   3851  H1  WAT   683      41.983  27.838  -1.626  1.00  0.00
ATOM   3852  H2  WAT   683      43.238  27.036  -1.354  1.00  0.00
TER
ATOM   3853  O   WAT   684      32.902  29.504  -8.240  1.00  0.00
ATOM   3854  H1  WAT   684      33.668  29.393  -7.678  1.00  0.00
ATOM   3855  H2  WAT   684      32.979  28.808  -8.892  1.00  0.00
TER
ATOM   3856  O   WAT   685      31.597  26.937  -7.557  1.00  0.00
ATOM   3857  H1  WAT   685      31.677  25.990  -7.445  1.00  0.00
ATOM   3858  H2  WAT   685      32.489  27.268  -7.451  1.00  0.00
TER
ATOM   3859  O   WAT   686      29.124  28.758   7.679  1.00  0.00
ATOM   3860  H1  WAT   686      29.628  28.179   8.250  1.00  0.00
ATOM   3861  H2  WAT   686      28.384  29.043   8.216  1.00  0.00
TER
ATOM   3862  O   WAT   687      31.156  26.901   8.574  1.00  0.00
ATOM   3863  H1  WAT   687      31.197  26.603   9.482  1.00  0.00
ATOM   3864  H2  WAT   687      32.011  27.302   8.415  1.00  0.00
TER
ATOM   3865  O   WAT   688      34.934  29.501  -6.266  1.00  0.00
ATOM   3866  H1  WAT   688      35.356  29.335  -5.423  1.00  0.00
ATOM   3867  H2  WAT   688      35.059  28.691  -6.760  1.00  0.00
TER
ATOM   3868  O   WAT   689      33.097  25.481   6.541  1.00  0.00
ATOM   3869  H1  WAT   689      32.566  24.990   5.914  1.00  0.00
ATOM   3870  H2  WAT   689      33.765  25.909   6.007  1.00  0.00
TER
ATOM   3871  O   WAT   690      37.447  28.525  -9.018  1.00  0.00
ATOM   3872  H1  WAT   690      37.967  27.810  -9.384  1.00  0.00
ATOM   3873  H2  WAT   690      38.093  29.163  -8.718  1.00  0.00
TER
ATOM   3874  O   WAT   691      41.994  29.948   6.305  1.00  0.00
ATOM   3875  H1  WAT   691      42.409  30.102   7.154  1.00  0.00
ATOM   3876  H2  WAT   691      41.060  30.073   6.468  1.00  0.00
TER
ATOM   3877  O   WAT   692      42.467  27.287   8.309  1.00  0.00
ATOM   3878  H1  WAT   692      43.049  26.532   8.221  1.00  0.00
ATOM   3879  H2  WAT   692      42.643  27.818   7.532  1.00  0.00
TER
ATOM   3880  O   WAT   693      33.584  22.447   6.621  1.00  0.00
ATOM   3881  H1  WAT   693      33.490  21.829   5.896  1.00  0.00
ATOM   3882  H2  WAT   693      33.004  23.174   6.394  1.00  0.00
TER
ATOM   3883  O   WAT   694      36.350  21.004   3.654  1.00  0.00
ATOM   3884  H1  WAT   694      35.902  21.027   2.808  1.00  0.00
ATOM   3885  H2  WAT   694      35.717  20.606   4.251  1.00  0.00
TER
ATOM   3886  O   WAT   695      39.092  27.631   5.659  1.00  0.00
ATOM   3887  H1  WAT   695      39.212  27.035   6.398  1.00  0.00
ATOM   3888  H2  WAT   695      39.952  27.668   5.239  1.00  0.00
TER
ATOM   3889  O   WAT   696      41.431  28.185   4.235  1.00  0.00
ATOM   3890  H1  WAT   696      40.905  28.709   3.632  1.00  0.00
ATOM   3891  H2  WAT   696      41.774  28.818   4.866  1.00  0.00
TER
ATOM   3892  O   WAT   697      33.830  25.574  -9.320  1.00  0.00
ATOM   3893  H1  WAT   697      33.629  24.711  -8.959  1.00  0.00
ATOM   3894  H2  WAT   697      33.659  25.488 -10.258  1.00  0.00
TER
ATOM   3895  O   WAT   698      35.859  24.173   6.916  1.00  0.00
ATOM   3896  H1  WAT   698      36.449  23.865   7.604  1.00  0.00
ATOM   3897  H2  WAT   698      35.041  23.701   7.072  1.00  0.00
TER
ATOM   3898  O   WAT   699      40.679  23.790   7.150  1.00  0.00
ATOM   3899  H1  WAT   699      39.990  23.128   7.085  1.00  0.00
ATOM   3900  H2  WAT   699      41.399  23.344   7.595  1.00  0.00
TER
ATOM   3901  O   WAT   700      41.309  20.385  -6.791  1.00  0.00
ATOM   3902  H1  WAT   700      41.589  19.542  -6.435  1.00  0.00
ATOM   3903  H2  WAT   700      40.535  20.617  -6.277  1.00  0.00
TER
ATOM   3904  O   WAT   701      32.628  22.674  -9.332  1.00  0.00
ATOM   3905  H1  WAT   701      32.931  22.681 -10.240  1.00  0.00
ATOM   3906  H2  WAT   701      33.367  22.324  -8.835  1.00  0.00
TER
ATOM   3907  O   WAT   702      35.847  21.618  -8.347  1.00  0.00
ATOM   3908  H1  WAT   702      35.499  20.940  -8.926  1.00  0.00
ATOM   3909  H2  WAT   702      36.048  21.157  -7.532  1.00  0.00
TER
ATOM   3910  O   WAT   703      29.187  28.147  -1.950  1.00  0.00
ATOM   3911  H1  WAT   703      28.532  27.878  -2.594  1.00  0.00
ATOM   3912  H2  WAT   703      30.025  28.037  -2.400  1.00  0.00
TER
ATOM   3913  O   WAT   704      42.136  22.941  -7.728  1.00  0.00
ATOM   3914  H1  WAT   704      42.555  22.754  -8.569  1.00  0.00
ATOM   3915  H2  WAT   704      41.830  22.089  -7.418  1.00  0.00
TER
ATOM   3916  O   WAT   705      45.635  27.853  -4.031  1.00  0.00
ATOM   3917  H1  WAT   705      45.259  27.086  -4.463  1.00  0.00
ATOM   3918  H2  WAT   705      44.905  28.235  -3.543  1.00  0.00
TER
ATOM   3919  O   WAT   706      30.225  28.532   2.590  1.00  0.00
ATOM   3920  H1  WAT   706      30.592  28.445   3.470  1.00  0.00
ATOM   3921  H2  WAT   706      29.656  27.769   2.491  1.00  0.00
TER
ATOM   3922  O   WAT   707      45.025  27.000   5.603  1.00  0.00
ATOM   3923  H1  WAT   707      44.794  26.772   4.703  1.00  0.00
ATOM   3924  H2  WAT   707      45.286  27.920   5.558  1.00  0.00
TER
ATOM   3925  O   WAT   708      29.776  25.443   6.496  1.00  0.00
ATOM   3926  H1  WAT   708      28.882  25.409   6.835  1.00  0.00
ATOM   3927  H2  WAT   708      30.316  25.641   7.261  1.00  0.00
TER
ATOM   3928  O   WAT   709      43.464  22.226   8.381  1.00  0.00
ATOM   3929  H1  WAT   709      44.341  22.234   8.765  1.00  0.00
ATOM   3930  H2  WAT   709      43.476  21.489   7.770  1.00  0.00
TER
ATOM   3931  O   WAT   710      28.401  25.357  -6.008  1.00  0.00
ATOM   3932  H1  WAT   710      27.497  25.620  -6.182  1.00  0.00
ATOM   3933  H2  WAT   710      28.885  25.628  -6.788  1.00  0.00
TER
ATOM   3934  O   WAT   711      44.910  26.079  -0.730  1.00  0.00
ATOM   3935  H1  WAT   711      45.434  25.585  -1.361  1.00  0.00
ATOM   3936  H2  WAT   711      45.496  26.214   0.015  1.00  0.00
TER
ATOM   3937  O   WAT   712      45.089  26.163   2.792  1.00  0.00
ATOM   3938  H1  WAT   712      44.139  26.129   2.906  1.00  0.00
ATOM   3939  H2  WAT   712      45.270  27.073   2.557  1.00  0.00
TER
ATOM   3940  O   WAT   713      30.944  24.413  -8.098  1.00  0.00
ATOM   3941  H1  WAT   713      31.653  23.991  -8.583  1.00  0.00
ATOM   3942  H2  WAT   713      30.228  24.481  -8.730  1.00  0.00
TER
ATOM   3943  O   WAT   714      30.591  20.467  -9.058  1.00  0.00
ATOM   3944  H1  WAT   714      31.314  21.008  -8.740  1.00  0.00
ATOM   3945  H2  WAT   714      30.863  20.193  -9.934  1.00  0.00
TER
ATOM   3946  O   WAT   715      44.400  25.336  -4.791  1.00  0.00
ATOM   3947  H1  WAT   715      44.896  25.103  -4.006  1.00  0.00
ATOM   3948  H2  WAT   715      44.202  24.497  -5.207  1.00  0.00
TER
ATOM   3949  O   WAT   716      30.280  19.718   0.844  1.00  0.00
ATOM   3950  H1  WAT   716      30.928  19.167   0.404  1.00  0.00
ATOM   3951  H2  WAT   716      30.700  19.972   1.666  1.00  0.00
TER
ATOM   3952  O   WAT   717      44.175  19.912   4.201  1.00  0.00
ATOM   3953  H1  WAT   717      44.813  20.525   4.567  1.00  0.00
ATOM   3954  H2  WAT   717      44.323  19.948   3.256  1.00  0.00
TER
ATOM   3955  O   WAT   718      30.033  19.873   3.587  1.00  0.00
ATOM   3956  H1  WAT   718      29.685  20.330   4.353  1.00  0.00
ATOM   3957  H2  WAT   718      29.702  18.979   3.669  1.00  0.00
TER
ATOM   3958  O   WAT   719      37.546  21.064   7.109  1.00  0.00
ATOM   3959  H1  WAT   719      37.485  21.657   7.858  1.00  0.00
ATOM   3960  H2  WAT   719      38.486  20.957   6.964  1.00  0.00
TER
ATOM   3961  O   WAT   720      40.183  20.721   6.748  1.00  0.00
ATOM   3962  H1  WAT   720      40.797  21.039   6.086  1.00  0.00
ATOM   3963  H2  WAT   720      40.728  20.236   7.368  1.00  0.00
TER
ATOM   3964  O   WAT   721      30.706  19.401   6.862  1.00  0.00
ATOM   3965  H1  WAT   721      31.254  19.220   6.099  1.00  0.00
ATOM   3966  H2  WAT   721      30.771  18.610   7.398  1.00  0.00
TER
ATOM   3967  O   WAT   722      40.924  19.285   3.075  1.00  0.00
ATOM   3968  H1  WAT   722      40.050  19.618   2.872  1.00  0.00
ATOM   3969  H2  WAT   722      40.815  18.812   3.900  1.00  0.00
TER
ATOM   3970  O   WAT   723      41.831  21.492   4.459  1.00  0.00
ATOM   3971  H1  WAT   723      41.503  20.677   4.079  1.00  0.00
ATOM   3972  H2  WAT   723      42.780  21.449   4.336  1.00  0.00
TER
ATOM   3973  O   WAT   724      38.672  20.202   2.014  1.00  0.00
ATOM   3974  H1  WAT   724      37.889  20.676   2.294  1.00  0.00
ATOM   3975  H2  WAT   724      38.378  19.297   1.906  1.00  0.00
TER
ATOM   3976  O   WAT   725      43.224  20.904   0.059  1.00  0.00
ATOM   3977  H1  WAT   725      43.665  20.848  -0.789  1.00  0.00
ATOM   3978  H2  WAT   725      42.955  21.820   0.130  1.00  0.00
TER
ATOM   3979  O   WAT   726      30.016  20.506  -5.464  1.00  0.00
ATOM   3980  H1  WAT   726      30.774  20.619  -6.038  1.00  0.00
ATOM   3981  H2  WAT   726      29.553  21.343  -5.510  1.00  0.00
TER
ATOM   3982  O   WAT   727      36.557  22.620  -2.474  1.00  0.00
ATOM   3983  H1  WAT   727      35.745  22.246  -2.815  1.00  0.00
ATOM   3984  H2  WAT   727      37.061  21.865  -2.172  1.00  0.00
TER
ATOM   3985  O   WAT   728      41.060  19.284  -1.236  1.00  0.00
ATOM   3986  H1  WAT   728      41.663  19.857  -0.761  1.00  0.00
ATOM   3987  H2  WAT   728      40.319  19.848  -1.458  1.00  0.00
TER
ATOM   3988  O   WAT   729      44.203  19.687  -5.962  1.00  0.00
ATOM   3989  H1  WAT   729      44.398  20.585  -5.695  1.00  0.00
ATOM   3990  H2  WAT   729      43.416  19.455  -5.468  1.00  0.00
TER
ATOM   3991  O   WAT   730      32.388  21.033  -6.924  1.00  0.00
ATOM   3992  H1  WAT   730      32.918  20.246  -7.053  1.00  0.00
ATOM   3993  H2  WAT   730      33.021  21.712  -6.691  1.00  0.00
TER
ATOM   3994  O   WAT   731      34.582  20.770  -3.870  1.00  0.00
ATOM   3995  H1  WAT   731      33.952  20.069  -3.703  1.00  0.00
ATOM   3996  H2  WAT   731      34.043  21.531  -4.086  1.00  0.00
TER
ATOM   3997  O   WAT   732      34.708  20.049   8.566  1.00  0.00
ATOM   3998  H1  WAT   732      34.426  20.552   7.802  1.00  0.00
ATOM   3999  H2  WAT   732      35.090  19.251   8.200  1.00  0.00
TER
ATOM   4000  O   WAT   733      41.309  19.464   9.144  1.00  0.00
ATOM   4001  H1  WAT   733      41.196  19.783  10.039  1.00  0.00
ATOM   4002  H2  WAT   733      42.126  19.865   8.847  1.00  0.00
TER
ATOM   4003  O   WAT   734      40.215  27.483 -20.493  1.00  0.00
ATOM   4004  H1  WAT   734      40.134  26.569 -20.764  1.00  0.00
ATOM   4005  H2  WAT   734      39.801  27.980 -21.199  1.00  0.00
TER
ATOM   4006  O   WAT   735      38.347  29.261 -18.612  1.00  0.00
ATOM   4007  H1  WAT   735      37.571  28.781 -18.322  1.00  0.00
ATOM   4008  H2  WAT   735      38.998  28.582 -18.786  1.00  0.00
TER
ATOM   4009  O   WAT   736      32.363  29.573 -17.734  1.00  0.00
ATOM   4010  H1  WAT   736      31.532  29.318 -17.335  1.00  0.00
ATOM   4011  H2  WAT   736      32.971  29.644 -16.999  1.00  0.00
TER
ATOM   4012  O   WAT   737      30.773  24.533 -23.950  1.00  0.00
ATOM   4013  H1  WAT   737      29.884  24.875 -24.052  1.00  0.00
ATOM   4014  H2  WAT   737      31.057  24.333 -24.842  1.00  0.00
TER
ATOM   4015  O   WAT   738      28.736  27.134 -18.066  1.00  0.00
ATOM   4016  H1  WAT   738      29.307  26.366 -18.066  1.00  0.00
ATOM   4017  H2  WAT   738      28.736  27.433 -18.975  1.00  0.00
TER
ATOM   4018  O   WAT   739      29.978  22.542 -16.279  1.00  0.00
ATOM   4019  H1  WAT   739      29.799  21.645 -15.999  1.00  0.00
ATOM   4020  H2  WAT   739      29.576  23.089 -15.605  1.00  0.00
TER
ATOM   4021  O   WAT   740      38.818  24.744 -18.378  1.00  0.00
ATOM   4022  H1  WAT   740      39.195  23.871 -18.491  1.00  0.00
ATOM   4023  H2  WAT   740      38.720  25.080 -19.269  1.00  0.00
TER
ATOM   4024  O   WAT   741      32.949  23.116 -22.916  1.00  0.00
ATOM   4025  H1  WAT   741      33.055  24.017 -22.609  1.00  0.00
ATOM   4026  H2  WAT   741      32.038  23.068 -23.207  1.00  0.00
TER
ATOM   4027  O   WAT   742      42.601  22.239 -21.445  1.00  0.00
ATOM   4028  H1  WAT   742      43.422  21.749 -21.403  1.00  0.00
ATOM   4029  H2  WAT   742      42.634  22.829 -20.692  1.00  0.00
TER
ATOM   4030  O   WAT   743      30.597  25.038 -17.671  1.00  0.00
ATOM   4031  H1  WAT   743      31.278  25.302 -17.052  1.00  0.00
ATOM   4032  H2  WAT   743      30.282  24.198 -17.337  1.00  0.00
TER
ATOM   4033  O   WAT   744      34.789  26.085 -18.584  1.00  0.00
ATOM   4034  H1  WAT   744      35.297  26.583 -17.943  1.00  0.00
ATOM   4035  H2  WAT   744      35.321  25.309 -18.760  1.00  0.00
TER
ATOM   4036  O   WAT   745      33.073  20.725 -14.317  1.00  0.00
ATOM   4037  H1  WAT   745      33.075  21.242 -15.123  1.00  0.00
ATOM   4038  H2  WAT   745      32.243  20.248 -14.340  1.00  0.00
TER
ATOM   4039  O   WAT   746      42.837  24.179 -18.672  1.00  0.00
ATOM   4040  H1  WAT   746      42.132  24.467 -18.092  1.00  0.00
ATOM   4041  H2  WAT   746      43.198  24.989 -19.032  1.00  0.00
TER
ATOM   4042  O   WAT   747      32.755  22.436 -16.310  1.00  0.00
ATOM   4043  H1  WAT   747      33.096  23.280 -16.605  1.00  0.00
ATOM   4044  H2  WAT   747      31.816  22.584 -16.194  1.00  0.00
TER
ATOM   4045  O   WAT   748      36.437  19.924 -19.986  1.00  0.00
ATOM   4046  H1  WAT   748      36.745  19.369 -20.702  1.00  0.00
ATOM   4047  H2  WAT   748      35.507  20.059 -20.169  1.00  0.00
TER
ATOM   4048  O   WAT   749      38.825  27.989 -23.250  1.00  0.00
ATOM   4049  H1  WAT   749      37.898  27.923 -23.021  1.00  0.00
ATOM   4050  H2  WAT   749      38.978  28.927 -23.364  1.00  0.00
TER
ATOM   4051  O   WAT   750      38.812  24.261 -26.253  1.00  0.00
ATOM   4052  H1  WAT   750      37.873  24.422 -26.168  1.00  0.00
ATOM   4053  H2  WAT   750      39.131  24.979 -26.800  1.00  0.00
TER
ATOM   4054  O   WAT   751      42.855  29.551 -22.746  1.00  0.00
ATOM   4055  H1  WAT   751      42.236  29.213 -23.394  1.00  0.00
ATOM   4056  H2  WAT   751      42.838  28.907 -22.038  1.00  0.00
TER
ATOM   4057  O   WAT   752      42.298  25.730 -15.330  1.00  0.00
ATOM   4058  H1  WAT   752      41.885  26.555 -15.076  1.00  0.00
ATOM   4059  H2  WAT   752      41.565  25.144 -15.522  1.00  0.00
TER
ATOM   4060  O   WAT   753      34.431  28.516 -20.468  1.00  0.00
ATOM   4061  H1  WAT   753      34.027  27.803 -20.963  1.00  0.00
ATOM   4062  H2  WAT   753      34.517  28.171 -19.579  1.00  0.00
TER
ATOM   4063  O   WAT   754      33.144  25.290 -16.688  1.00  0.00
ATOM   4064  H1  WAT   754      33.695  25.399 -17.463  1.00  0.00
ATOM   4065  H2  WAT   754      33.658  25.664 -15.972  1.00  0.00
TER
ATOM   4066  O   WAT   755      41.032  28.790 -25.739  1.00  0.00
ATOM   4067  H1  WAT   755      41.471  27.952 -25.885  1.00  0.00
ATOM   4068  H2  WAT   755      41.744  29.423 -25.653  1.00  0.00
TER
ATOM   4069  O   WAT   756      32.818  28.812 -13.077  1.00  0.00
ATOM   4070  H1  WAT   756      32.679  29.684 -12.709  1.00  0.00
ATOM   4071  H2  WAT   756      31.936  28.469 -13.223  1.00  0.00
TER
ATOM   4072  O   WAT   757      44.613  20.044 -27.425  1.00  0.00
ATOM   4073  H1  WAT   757      44.301  20.137 -26.525  1.00  0.00
ATOM   4074  H2  WAT   757      45.375  20.622 -27.475  1.00  0.00
TER
ATOM   4075  O   WAT   758      31.132  27.410 -22.967  1.00  0.00
ATOM   4076  H1  WAT   758      31.011  28.136 -23.579  1.00  0.00
ATOM   4077  H2  WAT   758      30.822  26.640 -23.444  1.00  0.00
TER
ATOM   4078  O   WAT   759      45.823  24.781 -11.448  1.00  0.00
ATOM   4079  H1  WAT   759      45.208  25.289 -11.976  1.00  0.00
ATOM   4080  H2  WAT   759      45.503  23.881 -11.505  1.00  0.00
TER
ATOM   4081  O   WAT   760      33.598  20.754 -19.585  1.00  0.00
ATOM   4082  H1  WAT   760      33.155  21.534 -19.916  1.00  0.00
ATOM   4083  H2  WAT   760      34.156  21.077 -18.878  1.00  0.00
TER
ATOM   4084  O   WAT   761      37.885  23.620 -13.981  1.00  0.00
ATOM   4085  H1  WAT   761      37.423  23.829 -13.169  1.00  0.00
ATOM   4086  H2  WAT   761      37.483  22.806 -14.284  1.00  0.00
TER
ATOM   4087  O   WAT   762      42.885  24.841 -12.852  1.00  0.00
ATOM   4088  H1  WAT   762      42.035  24.542 -12.531  1.00  0.00
ATOM   4089  H2  WAT   762      42.726  25.085 -13.763  1.00  0.00
TER
ATOM   4090  O   WAT   763      39.980  26.341 -10.752  1.00  0.00
ATOM   4091  H1  WAT   763      40.306  25.508 -11.092  1.00  0.00
ATOM   4092  H2  WAT   763      40.768  26.864 -10.604  1.00  0.00
TER
ATOM   4093  O   WAT   764      36.714  20.375 -24.704  1.00  0.00
ATOM   4094  H1  WAT   764      36.089  20.371 -23.979  1.00  0.00
ATOM   4095  H2  WAT   764      36.627  19.508 -25.101  1.00  0.00
TER
ATOM   4096  O   WAT   765      35.636  21.298 -17.726  1.00  0.00
ATOM   4097  H1  WAT   765      35.933  22.205 -17.807  1.00  0.00
ATOM   4098  H2  WAT   765      36.184  20.810 -18.340  1.00  0.00
TER
ATOM   4099  O   WAT   766      33.389  25.877 -21.857  1.00  0.00
ATOM   4100  H1  WAT   766      33.163  25.661 -20.952  1.00  0.00
ATOM   4101  H2  WAT   766      32.609  26.310 -22.202  1.00  0.00
TER
ATOM   4102  O   WAT   767      40.619  25.883 -23.258  1.00  0.00
ATOM   4103  H1  WAT   767      40.020  26.607 -23.441  1.00  0.00
ATOM   4104  H2  WAT   767      41.167  25.821 -24.040  1.00  0.00
TER
ATOM   4105  O   WAT   768      35.829  26.775 -11.191  1.00  0.00
ATOM   4106  H1  WAT   768      35.734  25.835 -11.341  1.00  0.00
ATOM   4107  H2  WAT   768      36.672  26.997 -11.586  1.00  0.00
TER
ATOM   4108  O   WAT   769      39.226  24.520 -21.227  1.00  0.00
ATOM   4109  H1  WAT   769      39.619  24.837 -22.040  1.00  0.00
ATOM   4110  H2  WAT   769      39.587  23.641 -21.113  1.00  0.00
TER
ATOM   4111  O   WAT   770      30.960  23.187 -13.037  1.00  0.00
ATOM   4112  H1  WAT   770      30.567  24.034 -12.830  1.00  0.00
ATOM   4113  H2  WAT   770      30.272  22.549 -12.846  1.00  0.00
TER
ATOM   4114  O   WAT   771      37.535  23.270  -9.968  1.00  0.00
ATOM   4115  H1  WAT   771      36.845  23.078  -9.333  1.00  0.00
ATOM   4116  H2  WAT   771      38.278  23.554  -9.435  1.00  0.00
TER
ATOM   4117  O   WAT   772      28.262  21.110 -19.004  1.00  0.00
ATOM   4118  H1  WAT   772      27.973  21.680 -18.292  1.00  0.00
ATOM   4119  H2  WAT   772      29.007  20.630 -18.641  1.00  0.00
TER
ATOM   4120  O   WAT   773      28.449  25.052 -27.794  1.00  0.00
ATOM   4121  H1  WAT   773      28.367  25.995 -27.653  1.00  0.00
ATOM   4122  H2  WAT   773      28.097  24.909 -28.673  1.00  0.00
TER
ATOM   4123  O   WAT   774      39.811  27.110 -17.132  1.00  0.00
ATOM   4124  H1  WAT   774      39.079  27.619 -16.783  1.00  0.00
ATOM   4125  H2  WAT   774      39.414  26.293 -17.433  1.00  0.00
TER
ATOM   4126  O   WAT   775      36.249  23.786 -18.727  1.00  0.00
ATOM   4127  H1  WAT   775      36.252  23.345 -19.577  1.00  0.00
ATOM   4128  H2  WAT   775      37.144  24.107 -18.620  1.00  0.00
TER
ATOM   4129  O   WAT   776      32.099  23.668 -19.768  1.00  0.00
ATOM   4130  H1  WAT   776      31.759  24.146 -19.011  1.00  0.00
ATOM   4131  H2  WAT   776      31.337  23.215 -20.128  1.00  0.00
TER
ATOM   4132  O   WAT   777      36.311  24.787 -25.736  1.00  0.00
ATOM   4133  H1  WAT   777      36.432  24.745 -24.788  1.00  0.00
ATOM   4134  H2  WAT   777      35.926  25.649 -25.892  1.00  0.00
TER
ATOM   4135  O   WAT   778      40.274  22.564 -17.720  1.00  0.00
ATOM   4136  H1  WAT   778      40.291  23.014 -16.876  1.00  0.00
ATOM   4137  H2  WAT   778      40.025  21.664 -17.507  1.00  0.00
TER
ATOM   4138  O   WAT   779      35.323  27.097 -26.338  1.00  0.00
ATOM   4139  H1  WAT   779      34.755  26.649 -26.964  1.00  0.00
ATOM   4140  H2  WAT   779      36.032  27.456 -26.872  1.00  0.00
TER
ATOM   4141  O   WAT   780      43.701  19.977 -11.881  1.00  0.00
ATOM   4142  H1  WAT   780      44.025  19.246 -11.356  1.00  0.00
ATOM   4143  H2  WAT   780      43.736  19.658 -12.783  1.00  0.00
TER
ATOM   4144  O   WAT   781      36.550  27.846 -16.980  1.00  0.00
ATOM   4145  H1  WAT   781      36.917  27.372 -16.234  1.00  0.00
ATOM   4146  H2  WAT   781      36.360  28.720 -16.640  1.00  0.00
TER
ATOM   4147  O   WAT   782      29.414  22.590 -20.851  1.00  0.00
ATOM   4148  H1  WAT   782      29.128  22.226 -20.013  1.00  0.00
ATOM   4149  H2  WAT   782      29.352  21.858 -21.465  1.00  0.00
TER
ATOM   4150  O   WAT   783      34.340  26.887 -14.662  1.00  0.00
ATOM   4151  H1  WAT   783      34.035  27.766 -14.437  1.00  0.00
ATOM   4152  H2  WAT   783      35.294  26.947 -14.626  1.00  0.00
TER
ATOM   4153  O   WAT   784      43.627  30.089 -18.273  1.00  0.00
ATOM   4154  H1  WAT   784      44.346  30.585 -18.663  1.00  0.00
ATOM   4155  H2  WAT   784      43.425  29.411 -18.917  1.00  0.00
TER
ATOM   4156  O   WAT   785      39.088  21.483 -24.130  1.00  0.00
ATOM   4157  H1  WAT   785      38.274  20.984 -24.205  1.00  0.00
ATOM   4158  H2  WAT   785      38.894  22.323 -24.546  1.00  0.00
TER
ATOM   4159  O   WAT   786      39.008  30.160 -12.386  1.00  0.00
ATOM   4160  H1  WAT   786      38.942  29.240 -12.640  1.00  0.00
ATOM   4161  H2  WAT   786      38.379  30.258 -11.671  1.00  0.00
TER
ATOM   4162  O   WAT   787      41.802  25.855 -25.834  1.00  0.00
ATOM   4163  H1  WAT   787      42.690  26.167 -26.008  1.00  0.00
ATOM   4164  H2  WAT   787      41.773  24.982 -26.226  1.00  0.00
TER
ATOM   4165  O   WAT   788      30.396  27.727 -13.515  1.00  0.00
ATOM   4166  H1  WAT   788      30.037  28.392 -12.928  1.00  0.00
ATOM   4167  H2  WAT   788      30.101  26.895 -13.144  1.00  0.00
TER
ATOM   4168  O   WAT   789      33.597  28.185 -10.631  1.00  0.00
ATOM   4169  H1  WAT   789      33.297  28.331 -11.528  1.00  0.00
ATOM   4170  H2  WAT   789      34.368  27.626 -10.724  1.00  0.00
TER
ATOM   4171  O   WAT   790      44.074  27.166 -26.366  1.00  0.00
ATOM   4172  H1  WAT   790      43.990  27.598 -27.216  1.00  0.00
ATOM   4173  H2  WAT   790      44.793  27.626 -25.933  1.00  0.00
TER
ATOM   4174  O   WAT   791      45.151  29.623 -13.289  1.00  0.00
ATOM   4175  H1  WAT   791      44.426  30.216 -13.486  1.00  0.00
ATOM   4176  H2  WAT   791      45.679  29.615 -14.087  1.00  0.00
TER
ATOM   4177  O   WAT   792      28.907  27.726 -26.891  1.00  0.00
ATOM   4178  H1  WAT   792      29.776  28.009 -26.608  1.00  0.00
ATOM   4179  H2  WAT   792      28.416  28.540 -27.007  1.00  0.00
TER
ATOM   4180  O   WAT   793      36.070  29.113 -22.771  1.00  0.00
ATOM   4181  H1  WAT   793      36.527  29.924 -22.545  1.00  0.00
ATOM   4182  H2  WAT   793      35.719  28.796 -21.939  1.00  0.00
TER
ATOM   4183  O   WAT   794      31.971  19.457 -22.298  1.00  0.00
ATOM   4184  H1  WAT   794      31.843  19.449 -21.350  1.00  0.00
ATOM   4185  H2  WAT   794      31.148  19.795 -22.649  1.00  0.00
TER
ATOM   4186  O   WAT   795      28.971  21.216 -12.838  1.00  0.00
ATOM   4187  H1  WAT   795      28.257  21.416 -12.232  1.00  0.00
ATOM   4188  H2  WAT   795      29.390  20.440 -12.466  1.00  0.00
TER
ATOM   4189  O   WAT   796      30.891  29.543 -24.763  1.00  0.00
ATOM   4190  H1  WAT   796      30.284  30.283 -24.754  1.00  0.00
ATOM   4191  H2  WAT   796      31.366  29.633 -25.589  1.00  0.00
TER
ATOM   4192  O   WAT   797      40.465  23.708 -15.088  1.00  0.00
ATOM   4193  H1  WAT   797      40.833  22.888 -14.760  1.00  0.00
ATOM   4194  H2  WAT   797      39.605  23.769 -14.672  1.00  0.00
TER
ATOM   4195  O   WAT   798      43.831  22.664 -24.279  1.00  0.00
ATOM   4196  H1  WAT   798      43.202  22.769 -24.993  1.00  0.00
ATOM   4197  H2  WAT   798      43.336  22.884 -23.489  1.00  0.00
TER
ATOM   4198  O   WAT   799      35.799  24.943 -22.863  1.00  0.00
ATOM   4199  H1  WAT   799      35.091  25.411 -22.422  1.00  0.00
ATOM   4200  H2  WAT   799      36.084  24.285 -22.229  1.00  0.00
TER
ATOM   4201  O   WAT   800      37.425  26.362 -14.864  1.00  0.00
ATOM   4202  H1  WAT   800      37.923  26.837 -14.199  1.00  0.00
ATOM   4203  H2  WAT   800      37.567  25.439 -14.657  1.00  0.00
TER
ATOM   4204  O   WAT   801      39.831  21.668 -21.423  1.00  0.00
ATOM   4205  H1  WAT   801      39.708  21.686 -22.373  1.00  0.00
ATOM   4206  H2  WAT   801      40.779  21.716 -21.304  1.00  0.00
TER
ATOM   4207  O   WAT   802      34.003  23.251 -25.488  1.00  0.00
ATOM   4208  H1  WAT   802      34.852  23.688 -25.554  1.00  0.00
ATOM   4209  H2  WAT   802      33.636  23.563 -24.661  1.00  0.00
TER
ATOM   4210  O   WAT   803      44.632  22.579 -14.021  1.00  0.00
ATOM   4211  H1  WAT   803      44.129  23.320 -13.682  1.00  0.00
ATOM   4212  H2  WAT   803      45.447  22.968 -14.337  1.00  0.00
TER
ATOM   4213  O   WAT   804      42.924  27.823 -20.575  1.00  0.00
ATOM   4214  H1  WAT   804      41.983  27.838 -20.400  1.00  0.00
ATOM   4215  H2  WAT   804      43.238  27.036 -20.129  1.00  0.00
TER
ATOM   4216  O   WAT   805      32.902  29.504 -27.014  1.00  0.00
ATOM   4217  H1  WAT   805      33.668  29.393 -26.452  1.00  0.00
ATOM   4218  H2  WAT   805      32.979  28.808 -27.667  1.00  0.00
TER
ATOM   4219  O   WAT   806      31.597  26.937 -26.331  1.00  0.00
ATOM   4220  H1  WAT   806      31.677  25.990 -26.219  1.00  0.00
ATOM   4221  H2  WAT   806      32.489  27.268 -26.225  1.00  0.00
TER
ATOM   4222  O   WAT   807      29.124  28.758 -11.096  1.00  0.00
ATOM   4223  H1  WAT   807      29.628  28.179 -10.524  1.00  0.00
ATOM   4224  H2  WAT   807      28.384  29.043 -10.558  1.00  0.00
TER
ATOM   4225  O   WAT   808      31.156  26.901 -10.201  1.00  0.00
ATOM   4226  H1  WAT   808      31.197  26.603  -9.292  1.00  0.00
ATOM   4227  H2  WAT   808      32.011  27.302 -10.360  1.00  0.00
TER
ATOM   4228  O   WAT   809      34.934  29.501 -25.040  1.00  0.00
ATOM   4229  H1  WAT   809      35.356  29.335 -24.197  1.00  0.00
ATOM   4230  H2  WAT   809      35.059  28.691 -25.535  1.00  0.00
TER
ATOM   4231  O   WAT   810      33.097  25.481 -12.233  1.00  0.00
ATOM   4232  H1  WAT   810      32.566  24.990 -12.861  1.00  0.00
ATOM   4233  H2  WAT   810      33.765  25.909 -12.767  1.00  0.00
TER
ATOM   4234  O   WAT   811      37.447  28.525 -27.792  1.00  0.00
ATOM   4235  H1  WAT   811      37.967  27.810 -28.158  1.00  0.00
ATOM   4236  H2  WAT   811      38.093  29.163 -27.492  1.00  0.00
TER
ATOM   4237  O   WAT   812      41.994  29.948 -12.469  1.00  0.00
ATOM   4238  H1  WAT   812      42.409  30.102 -11.620  1.00  0.00
ATOM   4239  H2  WAT   812      41.060  30.073 -12.306  1.00  0.00
TER
ATOM   4240  O   WAT   813      42.467  27.287 -10.465  1.00  0.00
ATOM   4241  H1  WAT   813      43.049  26.532 -10.553  1.00  0.00
ATOM   4242  H2  WAT   813      42.643  27.818 -11.242  1.00  0.00
TER
ATOM   4243  O   WAT   814      33.584  22.447 -12.153  1.00  0.00
ATOM   4244  H1  WAT   814      33.490  21.829 -12.878  1.00  0.00
ATOM   4245  H2  WAT   814      33.004  23.174 -12.380  1.00  0.00
TER
ATOM   4246  O   WAT   815      36.350  21.004 -15.121  1.00  0.00
ATOM   4247  H1  WAT   815      35.902  21.027 -15.966  1.00  0.00
ATOM   4248  H2  WAT   815      35.717  20.606 -14.524  1.00  0.00
TER
ATOM   4249  O   WAT   816      39.092  27.631 -13.116  1.00  0.00
ATOM   4250  H1  WAT   816      39.212  27.035 -12.376  1.00  0.00
ATOM   4251  H2  WAT   816      39.952  27.668 -13.535  1.00  0.00
TER
ATOM   4252  O   WAT   817      41.431  28.185 -14.539  1.00  0.00
ATOM   4253  H1  WAT   817      40.905  28.709 -15.143  1.00  0.00
ATOM   4254  H2  WAT   817      41.774  28.818 -13.908  1.00  0.00
TER
ATOM   4255  O   WAT   818      33.830  25.574 -28.094  1.00  0.00
ATOM   4256  H1  WAT   818      33.629  24.711 -27.733  1.00  0.00
ATOM   4257  H2  WAT   818      33.659  25.488 -29.032  1.00  0.00
TER
ATOM   4258  O   WAT   819      35.859  24.173 -11.858  1.00  0.00
ATOM   4259  H1  WAT   819      36.449  23.865 -11.170  1.00  0.00
ATOM   4260  H2  WAT   819      35.041  23.701 -11.702  1.00  0.00
TER
ATOM   4261  O   WAT   820      40.679  23.790 -11.625  1.00  0.00
ATOM   4262  H1  WAT   820      39.990  23.128 -11.690  1.00  0.00
ATOM   4263  H2  WAT   820      41.399  23.344 -11.180  1.00  0.00
TER
ATOM   4264  O   WAT   821      41.309  20.385 -25.566  1.00  0.00
ATOM   4265  H1  WAT   821      41.589  19.542 -25.210  1.00  0.00
ATOM   4266  H2  WAT   821      40.535  20.617 -25.052  1.00  0.00
TER
ATOM   4267  O   WAT   822      32.628  22.674 -28.107  1.00  0.00
ATOM   4268  H1  WAT   822      32.931  22.681 -29.015  1.00  0.00
ATOM   4269  H2  WAT   822      33.367  22.324 -27.610  1.00  0.00
TER
ATOM   4270  O   WAT   823      35.847  21.618 -27.121  1.00  0.00
ATOM   4271  H1  WAT   823      35.499  20.940 -27.701  1.00  0.00
ATOM   4272  H2  WAT   823      36.048  21.157 -26.307  1.00  0.00
TER
ATOM   4273  O   WAT   824      29.187  28.147 -20.724  1.00  0.00
ATOM   4274  H1  WAT   824      28.532  27.878 -21.369  1.00  0.00
ATOM   4275  H2  WAT   824      30.025  28.037 -21.174  1.00  0.00
TER
ATOM   4276  O   WAT   825      42.136  22.941 -26.503  1.00  0.00
ATOM   4277  H1  WAT   825      42.555  22.754 -27.343  1.00  0.00
ATOM   4278  H2  WAT   825      41.830  22.089 -26.192  1.00  0.00
TER
ATOM   4279  O   WAT   826      45.635  27.853 -22.805  1.00  0.00
ATOM   4280  H1  WAT   826      45.259  27.086 -23.237  1.00  0.00
ATOM   4281  H2  WAT   826      44.905  28.235 -22.318  1.00  0.00
TER
ATOM   4282  O   WAT   827      30.225  28.532 -16.184  1.00  0.00
ATOM   4283  H1  WAT   827      30.592  28.445 -15.305  1.00  0.00
ATOM   4284  H2  WAT   827      29.656  27.769 -16.283  1.00  0.00
TER
ATOM   4285  O   WAT   828      45.025  27.000 -13.171  1.00  0.00
ATOM   4286  H1  WAT   828      44.794  26.772 -14.071  1.00  0.00
ATOM   4287  H2  WAT   828      45.286  27.920 -13.217  1.00  0.00
TER
ATOM   4288  O   WAT   829      29.776  25.443 -12.278  1.00  0.00
ATOM   4289  H1  WAT   829      28.882  25.409 -11.939  1.00  0.00
ATOM   4290  H2  WAT   829      30.316  25.641 -11.513  1.00  0.00
TER
ATOM   4291  O   WAT   830      43.464  22.226 -10.393  1.00  0.00
ATOM   4292  H1  WAT   830      44.341  22.234 -10.010  1.00  0.00
ATOM   4293  H2  WAT   830      43.476  21.489 -11.004  1.00  0.00
TER
ATOM   4294  O   WAT   831      28.401  25.357 -24.782  1.00  0.00
ATOM   4295  H1  WAT   831      27.497  25.620 -24.957  1.00  0.00
ATOM   4296  H2  WAT   831      28.885  25.628 -25.562  1.00  0.00
TER
ATOM   4297  O   WAT   832      44.910  26.079 -19.504  1.00  0.00
ATOM   4298  H1  WAT   832      45.434  25.585 -20.135  1.00  0.00
ATOM   4299  H2  WAT   832      45.496  26.214 -18.760  1.00  0.00
TER
ATOM   4300  O   WAT   833      45.089  26.163 -15.982  1.00  0.00
ATOM   4301  H1  WAT   833      44.139  26.129 -15.868  1.00  0.00
ATOM   4302  H2  WAT   833      45.270  27.073 -16.217  1.00  0.00
TER
ATOM   4303  O   WAT   834      30.944  24.413 -26.873  1.00  0.00
ATOM   4304  H1  WAT   834      31.653  23.991 -27.358  1.00  0.00
ATOM   4305  H2  WAT   834      30.228  24.481 -27.504  1.00  0.00
TER
ATOM   4306  O   WAT   835      30.591  20.467 -27.832  1.00  0.00
ATOM   4307  H1  WAT   835      31.314  21.008 -27.514  1.00  0.00
ATOM   4308  H2  WAT   835      30.863  20.193 -28.708  1.00  0.00
TER
ATOM   4309  O   WAT   836      44.400  25.336 -23.565  1.00  0.00
ATOM   4310  H1  WAT   836      44.896  25.103 -22.780  1.00  0.00
ATOM   4311  H2  WAT   836      44.202  24.497 -23.981  1.00  0.00
TER
ATOM   4312  O   WAT   837      30.280  19.718 -17.930  1.00  0.00
ATOM   4313  H1  WAT   837      30.928  19.167 -18.370  1.00  0.00
ATOM   4314  H2  WAT   837      30.700  19.972 -17.108  1.00  0.00
TER
ATOM   4315  O   WAT   838      44.175  19.912 -14.573  1.00  0.00
ATOM   4316  H1  WAT   838      44.813  20.525 -14.207  1.00  0.00
ATOM   4317  H2  WAT   838      44.323  19.948 -15.518  1.00  0.00
TER
ATOM   4318  O   WAT   839      30.033  19.873 -15.187  1.00  0.00
ATOM   4319  H1  WAT   839      29.685  20.330 -14.422  1.00  0.00
ATOM   4320  H2  WAT   839      29.702  18.979 -15.105  1.00  0.00
TER
ATOM   4321  O   WAT   840      37.546  21.064 -11.666  1.00  0.00
ATOM   4322  H1  WAT   840      37.485  21.657 -10.916  1.00  0.00
ATOM   4323  H2  WAT   840      38.486  20.957 -11.810  1.00  0.00
TER
ATOM   4324  O   WAT   841      40.183  20.721 -12.026  1.00  0.00
ATOM   4325  H1  WAT   841      40.797  21.039 -12.688  1.00  0.00
ATOM   4326  H2  WAT   841      40.728  20.236 -11.407  1.00  0.00
TER
ATOM   4327  O   WAT   842      30.706  19.401 -11.912  1.00  0.00
ATOM   4328  H1  WAT   842      31.254  19.220 -12.676  1.00  0.00
ATOM   4329  H2  WAT   842      30.771  18.610 -11.377  1.00  0.00
TER
ATOM   4330  O   WAT   843      40.924  19.285 -15.699  1.00  0.00
ATOM   4331  H1  WAT   843      40.050  19.618 -15.902  1.00  0.00
ATOM   4332  H2  WAT   843      40.815  18.812 -14.874  1.00  0.00
TER
ATOM   4333  O   WAT   844      41.831  21.492 -14.315  1.00  0.00
ATOM   4334  H1  WAT   844      41.503  20.677 -14.695  1.00  0.00
ATOM   4335  H2  WAT   844      42.780  21.449 -14.439  1.00  0.00
TER
ATOM   4336  O   WAT   845      38.672  20.202 -16.760  1.00  0.00
ATOM   4337  H1  WAT   845      37.889  20.676 -16.480  1.00  0.00
ATOM   4338  H2  WAT   845      38.378  19.297 -16.869  1.00  0.00
TER
ATOM   4339  O   WAT   846      43.224  20.904 -18.715  1.00  0.00
ATOM   4340  H1  WAT   846      43.665  20.848 -19.563  1.00  0.00
ATOM   4341  H2  WAT   846      42.955  21.820 -18.644  1.00  0.00
TER
ATOM   4342  O   WAT   847      30.016  20.506 -24.239  1.00  0.00
ATOM   4343  H1  WAT   847      30.774  20.619 -24.812  1.00  0.00
ATOM   4344  H2  WAT   847      29.553  21.343 -24.284  1.00  0.00
TER
ATOM   4345  O   WAT   848      36.557  22.620 -21.248  1.00  0.00
ATOM   4346  H1  WAT   848      35.745  22.246 -21.589  1.00  0.00
ATOM   4347  H2  WAT   848      37.061  21.865 -20.946  1.00  0.00
TER
ATOM   4348  O   WAT   849      41.060  19.284 -20.010  1.00  0.00
ATOM   4349  H1  WAT   849      41.663  19.857 -19.535  1.00  0.00
ATOM   4350  H2  WAT   849      40.319  19.848 -20.233  1.00  0.00
TER
ATOM   4351  O   WAT   850      44.203  19.687 -24.736  1.00  0.00
ATOM   4352  H1  WAT   850      44.398  20.585 -24.469  1.00  0.00
ATOM   4353  H2  WAT   850      43.416  19.455 -24.243  1.00  0.00
TER
ATOM   4354  O   WAT   851      32.388  21.033 -25.699  1.00  0.00
ATOM   4355  H1  WAT   851      32.918  20.246 -25.828  1.00  0.00
ATOM   4356  H2  WAT   851      33.021  21.712 -25.465  1.00  0.00
TER
ATOM   4357  O   WAT   852      34.582  20.770 -22.644  1.00  0.00
ATOM   4358  H1  WAT   852      33.952  20.069 -22.477  1.00  0.00
ATOM   4359  H2  WAT   852      34.043  21.531 -22.861  1.00  0.00
TER
ATOM   4360  O   WAT   853      34.708  20.049 -10.209  1.00  0.00
ATOM   4361  H1  WAT   853      34.426  20.552 -10.973  1.00  0.00
ATOM   4362  H2  WAT   853      35.090  19.251 -10.574  1.00  0.00
TER
ATOM   4363  O   WAT   854      41.309  19.464  -9.631  1.00  0.00
ATOM   4364  H1  WAT   854      41.196  19.783  -8.736  1.00  0.00
ATOM   4365  H2  WAT   854      42.126  19.865  -9.927  1.00  0.00
TER
ATOM   4366  O   WAT   855      38.347  29.261 -37.386  1.00  0.00
ATOM   4367  H1  WAT   855      37.571  28.781 -37.096  1.00  0.00
ATOM   4368  H2  WAT   855      38.998  28.582 -37.561  1.00  0.00
TER
ATOM   4369  O   WAT   856      32.363  29.573 -36.509  1.00  0.00
ATOM   4370  H1  WAT   856      31.532  29.318 -36.109  1.00  0.00
ATOM   4371  H2  WAT   856      32.971  29.644 -35.773  1.00  0.00
TER
ATOM   4372  O   WAT   857      28.736  27.134 -36.840  1.00  0.00
ATOM   4373  H1  WAT   857      29.307  26.366 -36.840  1.00  0.00
ATOM   4374  H2  WAT   857      28.736  27.433 -37.750  1.00  0.00
TER
ATOM   4375  O   WAT   858      29.978  22.542 -35.054  1.00  0.00
ATOM   4376  H1  WAT   858      29.799  21.645 -34.773  1.00  0.00
ATOM   4377  H2  WAT   858      29.576  23.089 -34.379  1.00  0.00
TER
ATOM   4378  O   WAT   859      38.818  24.744 -37.152  1.00  0.00
ATOM   4379  H1  WAT   859      39.195  23.871 -37.265  1.00  0.00
ATOM   4380  H2  WAT   859      38.720  25.080 -38.043  1.00  0.00
TER
ATOM   4381  O   WAT   860      30.597  25.038 -36.445  1.00  0.00
ATOM   4382  H1  WAT   860      31.278  25.302 -35.827  1.00  0.00
ATOM   4383  H2  WAT   860      30.282  24.198 -36.112  1.00  0.00
TER
ATOM   4384  O   WAT   861      34.789  26.085 -37.358  1.00  0.00
ATOM   4385  H1  WAT   861      35.297  26.583 -36.718  1.00  0.00
ATOM   4386  H2  WAT   861      35.321  25.309 -37.534  1.00  0.00
TER
ATOM   4387  O   WAT   862      33.073  20.725 -33.092  1.00  0.00
ATOM   4388  H1  WAT   862      33.075  21.242 -33.897  1.00  0.00
ATOM   4389  H2  WAT   862      32.243  20.248 -33.115  1.00  0.00
TER
ATOM   4390  O   WAT   863      42.837  24.179 -37.447  1.00  0.00
ATOM   4391  H1  WAT   863      42.132  24.467 -36.866  1.00  0.00
ATOM   4392  H2  WAT   863      43.198  24.989 -37.807  1.00  0.00
TER
ATOM   4393  O   WAT   864      32.755  22.436 -35.085  1.00  0.00
ATOM   4394  H1  WAT   864      33.096  23.280 -35.379  1.00  0.00
ATOM   4395  H2  WAT   864      31.816  22.584 -34.968  1.00  0.00
TER
ATOM   4396  O   WAT   865      42.298  25.730 -34.104  1.00  0.00
ATOM   4397  H1  WAT   865      41.885  26.555 -33.850  1.00  0.00
ATOM   4398  H2  WAT   865      41.565  25.144 -34.296  1.00  0.00
TER
ATOM   4399  O   WAT   866      33.144  25.290 -35.462  1.00  0.00
ATOM   4400  H1  WAT   866      33.695  25.399 -36.237  1.00  0.00
ATOM   4401  H2  WAT   866      33.658  25.664 -34.747  1.00  0.00
TER
ATOM   4402  O   WAT   867      32.818  28.812 -31.852  1.00  0.00
ATOM   4403  H1  WAT   867      32.679  29.684 -31.483  1.00  0.00
ATOM   4404  H2  WAT   867      31.936  28.469 -31.997  1.00  0.00
TER
ATOM   4405  O   WAT   868      45.823  24.781 -30.222  1.00  0.00
ATOM   4406  H1  WAT   868      45.208  25.289 -30.750  1.00  0.00
ATOM   4407  H2  WAT   868      45.503  23.881 -30.279  1.00  0.00
TER
ATOM   4408  O   WAT   869      33.598  20.754 -38.359  1.00  0.00
ATOM   4409  H1  WAT   869      33.155  21.534 -38.691  1.00  0.00
ATOM   4410  H2  WAT   869      34.156  21.077 -37.652  1.00  0.00
TER
ATOM   4411  O   WAT   870      37.885  23.620 -32.756  1.00  0.00
ATOM   4412  H1  WAT   870      37.423  23.829 -31.944  1.00  0.00
ATOM   4413  H2  WAT   870      37.483  22.806 -33.059  1.00  0.00
TER
ATOM   4414  O   WAT   871      42.885  24.841 -31.626  1.00  0.00
ATOM   4415  H1  WAT   871      42.035  24.542 -31.305  1.00  0.00
ATOM   4416  H2  WAT   871      42.726  25.085 -32.538  1.00  0.00
TER
ATOM   4417  O   WAT   872      39.980  26.341 -29.526  1.00  0.00
ATOM   4418  H1  WAT   872      40.306  25.508 -29.866  1.00  0.00
ATOM   4419  H2  WAT   872      40.768  26.864 -29.378  1.00  0.00
TER
ATOM   4420  O   WAT   873      35.636  21.298 -36.500  1.00  0.00
ATOM   4421  H1  WAT   873      35.933  22.205 -36.581  1.00  0.00
ATOM   4422  H2  WAT   873      36.184  20.810 -37.114  1.00  0.00
TER
ATOM   4423  O   WAT   874      35.829  26.775 -29.965  1.00  0.00
ATOM   4424  H1  WAT   874      35.734  25.835 -30.115  1.00  0.00
ATOM   4425  H2  WAT   874      36.672  26.997 -30.360  1.00  0.00
TER
ATOM   4426  O   WAT   875      30.960  23.187 -31.812  1.00  0.00
ATOM   4427  H1  WAT   875      30.567  24.034 -31.604  1.00  0.00
ATOM   4428  H2  WAT   875      30.272  22.549 -31.621  1.00  0.00
TER
ATOM   4429  O   WAT   876      37.535  23.270 -28.742  1.00  0.00
ATOM   4430  H1  WAT   876      36.845  23.078 -28.107  1.00  0.00
ATOM   4431  H2  WAT   876      38.278  23.554 -28.210  1.00  0.00
TER
ATOM   4432  O   WAT   877      28.262  21.110 -37.779  1.00  0.00
ATOM   4433  H1  WAT   877      27.973  21.680 -37.066  1.00  0.00
ATOM   4434  H2  WAT   877      29.007  20.630 -37.416  1.00  0.00
TER
ATOM   4435  O   WAT   878      39.811  27.110 -35.907  1.00  0.00
ATOM   4436  H1  WAT   878      39.079  27.619 -35.558  1.00  0.00
ATOM   4437  H2  WAT   878      39.414  26.293 -36.208  1.00  0.00
TER
ATOM   4438  O   WAT   879      36.249  23.786 -37.501  1.00  0.00
ATOM   4439  H1  WAT   879      36.252  23.345 -38.351  1.00  0.00
ATOM   4440  H2  WAT   879      37.144  24.107 -37.394  1.00  0.00
TER
ATOM   4441  O   WAT   880      32.099  23.668 -38.542  1.00  0.00
ATOM   4442  H1  WAT   880      31.759  24.146 -37.785  1.00  0.00
ATOM   4443  H2  WAT   880      31.337  23.215 -38.902  1.00  0.00
TER
ATOM   4444  O   WAT   881      40.274  22.564 -36.494  1.00  0.00
ATOM   4445  H1  WAT   881      40.291  23.014 -35.650  1.00  0.00
ATOM   4446  H2  WAT   881      40.025  21.664 -36.281  1.00  0.00
TER
ATOM   4447  O   WAT   882      43.701  19.977 -30.656  1.00  0.00
ATOM   4448  H1  WAT   882      44.025  19.246 -30.130  1.00  0.00
ATOM   4449  H2  WAT   882      43.736  19.658 -31.558  1.00  0.00
TER
ATOM   4450  O   WAT   883      36.550  27.846 -35.755  1.00  0.00
ATOM   4451  H1  WAT   883      36.917  27.372 -35.009  1.00  0.00
ATOM   4452  H2  WAT   883      36.360  28.720 -35.414  1.00  0.00
TER
ATOM   4453  O   WAT   884      34.340  26.887 -33.436  1.00  0.00
ATOM   4454  H1  WAT   884      34.035  27.766 -33.211  1.00  0.00
ATOM   4455  H2  WAT   884      35.294  26.947 -33.401  1.00  0.00
TER
ATOM   4456  O   WAT   885      43.627  30.089 -37.047  1.00  0.00
ATOM   4457  H1  WAT   885      44.346  30.585 -37.437  1.00  0.00
ATOM   4458  H2  WAT   885      43.425  29.411 -37.692  1.00  0.00
TER
ATOM   4459  O   WAT   886      39.008  30.160 -31.160  1.00  0.00
ATOM   4460  H1  WAT   886      38.942  29.240 -31.414  1.00  0.00
ATOM   4461  H2  WAT   886      38.379  30.258 -30.446  1.00  0.00
TER
ATOM   4462  O   WAT   887      30.396  27.727 -32.289  1.00  0.00
ATOM   4463  H1  WAT   887      30.037  28.392 -31.702  1.00  0.00
ATOM   4464  H2  WAT   887      30.101  26.895 -31.918  1.00  0.00
TER
ATOM   4465  O   WAT   888      33.597  28.185 -29.405  1.00  0.00
ATOM   4466  H1  WAT   888      33.297  28.331 -30.303  1.00  0.00
ATOM   4467  H2  WAT   888      34.368  27.626 -29.498  1.00  0.00
TER
ATOM   4468  O   WAT   889      45.151  29.623 -32.063  1.00  0.00
ATOM   4469  H1  WAT   889      44.426  30.216 -32.260  1.00  0.00
ATOM   4470  H2  WAT   889      45.679  29.615 -32.862  1.00  0.00
TER
ATOM   4471  O   WAT   890      28.971  21.216 -31.612  1.00  0.00
ATOM   4472  H1  WAT   890      28.257  21.416 -31.007  1.00  0.00
ATOM   4473  H2  WAT   890      29.390  20.440 -31.241  1.00  0.00
TER
ATOM   4474  O   WAT   891      40.465  23.708 -33.862  1.00  0.00
ATOM   4475  H1  WAT   891      40.833  22.888 -33.534  1.00  0.00
ATOM   4476  H2  WAT   891      39.605  23.769 -33.446  1.00  0.00
TER
ATOM   4477  O   WAT   892      37.425  26.362 -33.638  1.00  0.00
ATOM   4478  H1  WAT   892      37.923  26.837 -32.973  1.00  0.00
ATOM   4479  H2  WAT   892      37.567  25.439 -33.431  1.00  0.00
TER
ATOM   4480  O   WAT   893      44.632  22.579 -32.795  1.00  0.00
ATOM   4481  H1  WAT   893      44.129  23.320 -32.456  1.00  0.00
ATOM   4482  H2  WAT   893      45.447  22.968 -33.112  1.00  0.00
TER
ATOM   4483  O   WAT   894      29.124  28.758 -29.870  1.00  0.00
ATOM   4484  H1  WAT   894      29.628  28.179 -29.298  1.00  0.00
ATOM   4485  H2  WAT   894      28.384  29.043 -29.332  1.00  0.00
TER
ATOM   4486  O   WAT   895      31.156  26.901 -28.975  1.00  0.00
ATOM   4487  H1  WAT   895      31.197  26.603 -28.066  1.00  0.00
ATOM   4488  H2  WAT   895      32.011  27.302 -29.134  1.00  0.00
TER
ATOM   4489  O   WAT   896      33.097  25.481 -31.007  1.00  0.00
ATOM   4490  H1  WAT   896      32.566  24.990 -31.635  1.00  0.00
ATOM   4491  H2  WAT   896      33.765  25.909 -31.542  1.00  0.00
TER
ATOM   4492  O   WAT   897      41.994  29.948 -31.243  1.00  0.00
ATOM   4493  H1  WAT   897      42.409  30.102 -30.394  1.00  0.00
ATOM   4494  H2  WAT   897      41.060  30.073 -31.081  1.00  0.00
TER
ATOM   4495  O   WAT   898      42.467  27.287 -29.239  1.00  0.00
ATOM   4496  H1  WAT   898      43.049  26.532 -29.327  1.00  0.00
ATOM   4497  H2  WAT   898      42.643  27.818 -30.016  1.00  0.00
TER
ATOM   4498  O   WAT   899      33.584  22.447 -30.928  1.00  0.00
ATOM   4499  H1  WAT   899      33.490  21.829 -31.653  1.00  0.00
ATOM   4500  H2  WAT   899      33.004  23.174 -31.155  1.00  0.00
TER
ATOM   4501  O   WAT   900      36.350  21.004 -33.895  1.00  0.00
ATOM   4502  H1  WAT   900      35.902  21.027 -34.740  1.00  0.00
ATOM   4503  H2  WAT   900      35.717  20.606 -33.298  1.00  0.00
TER
ATOM   4504  O   WAT   901      39.092  27.631 -31.890  1.00  0.00
ATOM   4505  H1  WAT   901      39.212  27.035 -31.150  1.00  0.00
ATOM   4506  H2  WAT   901      39.952  27.668 -32.310  1.00  0.00
TER
ATOM   4507  O   WAT   902      41.431  28.185 -33.314  1.00  0.00
ATOM   4508  H1  WAT   902      40.905  28.709 -33.917  1.00  0.00
ATOM   4509  H2  WAT   902      41.774  28.818 -32.683  1.00  0.00
TER
ATOM   4510  O   WAT   903      35.859  24.173 -30.632  1.00  0.00
ATOM   4511  H1  WAT   903      36.449  23.865 -29.945  1.00  0.00
ATOM   4512  H2  WAT   903      35.041  23.701 -30.476  1.00  0.00
TER
ATOM   4513  O   WAT   904      40.679  23.790 -30.399  1.00  0.00
ATOM   4514  H1  WAT   904      39.990  23.128 -30.464  1.00  0.00
ATOM   4515  H2  WAT   904      41.399  23.344 -29.954  1.00  0.00
TER
ATOM   4516  O   WAT   905      30.225  28.532 -34.959  1.00  0.00
ATOM   4517  H1  WAT   905      30.592  28.445 -34.079  1.00  0.00
ATOM   4518  H2  WAT   905      29.656  27.769 -35.058  1.00  0.00
TER
ATOM   4519  O   WAT   906      45.025  27.000 -31.945  1.00  0.00
ATOM   4520  H1  WAT   906      44.794  26.772 -32.846  1.00  0.00
ATOM   4521  H2  WAT   906      45.286  27.920 -31.991  1.00  0.00
TER
ATOM   4522  O   WAT   907      29.776  25.443 -31.053  1.00  0.00
ATOM   4523  H1  WAT   907      28.882  25.409 -30.713  1.00  0.00
ATOM   4524  H2  WAT   907      30.316  25.641 -30.288  1.00  0.00
TER
ATOM   4525  O   WAT   908      43.464  22.226 -29.167  1.00  0.00
ATOM   4526  H1  WAT   908      44.341  22.234 -28.784  1.00  0.00
ATOM   4527  H2  WAT   908      43.476  21.489 -29.778  1.00  0.00
TER
ATOM   4528  O   WAT   909      44.910  26.079 -38.279  1.00  0.00
ATOM   4529  H1  WAT   909      45.434  25.585 -38.910  1.00  0.00
ATOM   4530  H2  WAT   909      45.496  26.214 -37.534  1.00  0.00
TER
ATOM   4531  O   WAT   910      45.089  26.163 -34.757  1.00  0.00
ATOM   4532  H1  WAT   910      44.139  26.129 -34.642  1.00  0.00
ATOM   4533  H2  WAT   910      45.270  27.073 -34.992  1.00  0.00
TER
ATOM   4534  O   WAT   911      30.280  19.718 -36.704  1.00  0.00
ATOM   4535  H1  WAT   911      30.928  19.167 -37.145  1.00  0.00
ATOM   4536  H2  WAT   911      30.700  19.972 -35.883  1.00  0.00
TER
ATOM   4537  O   WAT   912      44.175  19.912 -33.347  1.00  0.00
ATOM   4538  H1  WAT   912      44.813  20.525 -32.981  1.00  0.00
ATOM   4539  H2  WAT   912      44.323  19.948 -34.292  1.00  0.00
TER
ATOM   4540  O   WAT   913      30.033  19.873 -33.962  1.00  0.00
ATOM   4541  H1  WAT   913      29.685  20.330 -33.196  1.00  0.00
ATOM   4542  H2  WAT   913      29.702  18.979 -33.880  1.00  0.00
TER
ATOM   4543  O   WAT   914      37.546  21.064 -30.440  1.00  0.00
ATOM   4544  H1  WAT   914      37.485  21.657 -29.690  1.00  0.00
ATOM   4545  H2  WAT   914      38.486  20.957 -30.585  1.00  0.00
TER
ATOM   4546  O   WAT   915      40.183  20.721 -30.801  1.00  0.00
ATOM   4547  H1  WAT   915      40.797  21.039 -31.463  1.00  0.00
ATOM   4548  H2  WAT   915      40.728  20.236 -30.181  1.00  0.00
TER
ATOM   4549  O   WAT   916      30.706  19.401 -30.687  1.00  0.00
ATOM   4550  H1  WAT   916      31.254  19.220 -31.450  1.00  0.00
ATOM   4551  H2  WAT   916      30.771  18.610 -30.151  1.00  0.00
TER
ATOM   4552  O   WAT   917      40.924  19.285 -34.474  1.00  0.00
ATOM   4553  H1  WAT   917      40.050  19.618 -34.676  1.00  0.00
ATOM   4554  H2  WAT   917      40.815  18.812 -33.649  1.00  0.00
TER
ATOM   4555  O   WAT   918      41.831  21.492 -33.090  1.00  0.00
ATOM   4556  H1  WAT   918      41.503  20.677 -33.469  1.00  0.00
ATOM   4557  H2  WAT   918      42.780  21.449 -33.213  1.00  0.00
TER
ATOM   4558  O   WAT   919      38.672  20.202 -35.534  1.00  0.00
ATOM   4559  H1  WAT   919      37.889  20.676 -35.255  1.00  0.00
ATOM   4560  H2  WAT   919      38.378  19.297 -35.643  1.00  0.00
TER
ATOM   4561  O   WAT   920      43.224  20.904 -37.490  1.00  0.00
ATOM   4562  H1  WAT   920      43.665  20.848 -38.337  1.00  0.00
ATOM   4563  H2  WAT   920      42.955  21.820 -37.418  1.00  0.00
TER
ATOM   4564  O   WAT   921      41.060  19.284 -38.785  1.00  0.00
ATOM   4565  H1  WAT   921      41.663  19.857 -38.310  1.00  0.00
ATOM   4566  H2  WAT   921      40.319  19.848 -39.007  1.00  0.00
TER
ATOM   4567  O   WAT   922      34.708  20.049 -28.983  1.00  0.00
ATOM   4568  H1  WAT   922      34.426  20.552 -29.747  1.00  0.00
ATOM   4569  H2  WAT   922      35.090  19.251 -29.349  1.00  0.00
TER
ATOM   4570  O   WAT   923      41.309  19.464 -28.405  1.00  0.00
ATOM   4571  H1  WAT   923      41.196  19.783 -27.510  1.00  0.00
ATOM   4572  H2  WAT   923      42.126  19.865 -28.701  1.00  0.00
TER
ATOM   4573  O   WAT   924      40.215   8.709  35.830  1.00  0.00
ATOM   4574  H1  WAT   924      40.134   7.794  35.559  1.00  0.00
ATOM   4575  H2  WAT   924      39.801   9.206  35.124  1.00  0.00
TER
ATOM   4576  O   WAT   925      38.347  10.487  37.711  1.00  0.00
ATOM   4577  H1  WAT   925      37.571  10.007  38.001  1.00  0.00
ATOM   4578  H2  WAT   925      38.998   9.807  37.537  1.00  0.00
TER
ATOM   4579  O   WAT   926      42.367  14.893  36.491  1.00  0.00
ATOM   4580  H1  WAT   926      41.906  14.122  36.820  1.00  0.00
ATOM   4581  H2  WAT   926      43.180  14.919  36.996  1.00  0.00
TER
ATOM   4582  O   WAT   927      32.343  14.833  38.785  1.00  0.00
ATOM   4583  H1  WAT   927      32.646  13.943  38.606  1.00  0.00
ATOM   4584  H2  WAT   927      33.088  15.390  38.557  1.00  0.00
TER
ATOM   4585  O   WAT   928      30.773   5.759  32.373  1.00  0.00
ATOM   4586  H1  WAT   928      29.884   6.101  32.271  1.00  0.00
ATOM   4587  H2  WAT   928      31.057   5.559  31.481  1.00  0.00
TER
ATOM   4588  O   WAT   929      28.736   8.360  38.257  1.00  0.00
ATOM   4589  H1  WAT   929      29.307   7.592  38.257  1.00  0.00
ATOM   4590  H2  WAT   929      28.736   8.658  37.348  1.00  0.00
TER
ATOM   4591  O   WAT   930      38.594  17.179  36.111  1.00  0.00
ATOM   4592  H1  WAT   930      37.975  17.634  35.541  1.00  0.00
ATOM   4593  H2  WAT   930      39.449  17.334  35.710  1.00  0.00
TER
ATOM   4594  O   WAT   931      37.788  13.163  37.718  1.00  0.00
ATOM   4595  H1  WAT   931      37.718  12.222  37.557  1.00  0.00
ATOM   4596  H2  WAT   931      38.550  13.253  38.290  1.00  0.00
TER
ATOM   4597  O   WAT   932      38.818   5.970  37.945  1.00  0.00
ATOM   4598  H1  WAT   932      39.195   5.097  37.832  1.00  0.00
ATOM   4599  H2  WAT   932      38.720   6.305  37.054  1.00  0.00
TER
ATOM   4600  O   WAT   933      32.949   4.342  33.407  1.00  0.00
ATOM   4601  H1  WAT   933      33.055   5.242  33.714  1.00  0.00
ATOM   4602  H2  WAT   933      32.038   4.294  33.116  1.00  0.00
TER
ATOM   4603  O   WAT   934      42.601   3.465  34.878  1.00  0.00
ATOM   4604  H1  WAT   934      43.422   2.974  34.920  1.00  0.00
ATOM   4605  H2  WAT   934      42.634   4.054  35.631  1.00  0.00
TER
ATOM   4606  O   WAT   935      34.789   7.311  37.739  1.00  0.00
ATOM   4607  H1  WAT   935      35.297   7.809  38.380  1.00  0.00
ATOM   4608  H2  WAT   935      35.321   6.534  37.563  1.00  0.00
TER
ATOM   4609  O   WAT   936      39.460  12.063  33.505  1.00  0.00
ATOM   4610  H1  WAT   936      38.842  12.527  32.941  1.00  0.00
ATOM   4611  H2  WAT   936      39.972  12.755  33.922  1.00  0.00
TER
ATOM   4612  O   WAT   937      42.837   5.405  37.651  1.00  0.00
ATOM   4613  H1  WAT   937      42.132   5.693  38.231  1.00  0.00
ATOM   4614  H2  WAT   937      43.198   6.215  37.291  1.00  0.00
TER
ATOM   4615  O   WAT   938      28.828  12.748  30.879  1.00  0.00
ATOM   4616  H1  WAT   938      28.451  13.237  30.147  1.00  0.00
ATOM   4617  H2  WAT   938      29.086  13.421  31.509  1.00  0.00
TER
ATOM   4618  O   WAT   939      36.437   1.150  36.337  1.00  0.00
ATOM   4619  H1  WAT   939      36.745   0.595  35.621  1.00  0.00
ATOM   4620  H2  WAT   939      35.507   1.284  36.154  1.00  0.00
TER
ATOM   4621  O   WAT   940      41.989  16.867  38.628  1.00  0.00
ATOM   4622  H1  WAT   940      42.002  16.463  37.760  1.00  0.00
ATOM   4623  H2  WAT   940      41.436  17.641  38.524  1.00  0.00
TER
ATOM   4624  O   WAT   941      43.283  13.588  33.717  1.00  0.00
ATOM   4625  H1  WAT   941      43.173  12.646  33.842  1.00  0.00
ATOM   4626  H2  WAT   941      43.280  13.950  34.603  1.00  0.00
TER
ATOM   4627  O   WAT   942      38.825   9.215  33.073  1.00  0.00
ATOM   4628  H1  WAT   942      37.898   9.148  33.302  1.00  0.00
ATOM   4629  H2  WAT   942      38.978  10.153  32.959  1.00  0.00
TER
ATOM   4630  O   WAT   943      38.812   5.486  30.070  1.00  0.00
ATOM   4631  H1  WAT   943      37.873   5.648  30.155  1.00  0.00
ATOM   4632  H2  WAT   943      39.131   6.205  29.523  1.00  0.00
TER
ATOM   4633  O   WAT   944      42.855  10.777  33.577  1.00  0.00
ATOM   4634  H1  WAT   944      42.236  10.439  32.929  1.00  0.00
ATOM   4635  H2  WAT   944      42.838  10.133  34.285  1.00  0.00
TER
ATOM   4636  O   WAT   945      34.431   9.741  35.855  1.00  0.00
ATOM   4637  H1  WAT   945      34.027   9.029  35.360  1.00  0.00
ATOM   4638  H2  WAT   945      34.517   9.397  36.744  1.00  0.00
TER
ATOM   4639  O   WAT   946      34.899  13.428  38.019  1.00  0.00
ATOM   4640  H1  WAT   946      34.602  12.822  37.340  1.00  0.00
ATOM   4641  H2  WAT   946      35.849  13.466  37.908  1.00  0.00
TER
ATOM   4642  O   WAT   947      41.032  10.015  30.584  1.00  0.00
ATOM   4643  H1  WAT   947      41.471   9.178  30.438  1.00  0.00
ATOM   4644  H2  WAT   947      41.744  10.648  30.670  1.00  0.00
TER
ATOM   4645  O   WAT   948      39.141  14.955  34.552  1.00  0.00
ATOM   4646  H1  WAT   948      39.581  15.697  34.138  1.00  0.00
ATOM   4647  H2  WAT   948      39.080  15.198  35.476  1.00  0.00
TER
ATOM   4648  O   WAT   949      44.613   1.270  28.898  1.00  0.00
ATOM   4649  H1  WAT   949      44.301   1.362  29.798  1.00  0.00
ATOM   4650  H2  WAT   949      45.375   1.848  28.848  1.00  0.00
TER
ATOM   4651  O   WAT   950      31.132   8.636  33.356  1.00  0.00
ATOM   4652  H1  WAT   950      31.011   9.362  32.744  1.00  0.00
ATOM   4653  H2  WAT   950      30.822   7.866  32.879  1.00  0.00
TER
ATOM   4654  O   WAT   951      30.015  13.507  35.573  1.00  0.00
ATOM   4655  H1  WAT   951      29.608  13.649  34.719  1.00  0.00
ATOM   4656  H2  WAT   951      30.906  13.223  35.370  1.00  0.00
TER
ATOM   4657  O   WAT   952      41.808  17.942  31.908  1.00  0.00
ATOM   4658  H1  WAT   952      41.648  17.652  32.807  1.00  0.00
ATOM   4659  H2  WAT   952      41.643  17.166  31.373  1.00  0.00
TER
ATOM   4660  O   WAT   953      34.287  17.722  33.686  1.00  0.00
ATOM   4661  H1  WAT   953      34.111  16.805  33.472  1.00  0.00
ATOM   4662  H2  WAT   953      33.433  18.081  33.925  1.00  0.00
TER
ATOM   4663  O   WAT   954      41.511  15.451  30.468  1.00  0.00
ATOM   4664  H1  WAT   954      40.817  15.448  29.808  1.00  0.00
ATOM   4665  H2  WAT   954      42.253  15.027  30.038  1.00  0.00
TER
ATOM   4666  O   WAT   955      41.076  17.077  34.543  1.00  0.00
ATOM   4667  H1  WAT   955      41.531  16.296  34.857  1.00  0.00
ATOM   4668  H2  WAT   955      41.415  17.788  35.087  1.00  0.00
TER
ATOM   4669  O   WAT   956      33.598   1.979  36.738  1.00  0.00
ATOM   4670  H1  WAT   956      33.155   2.760  36.407  1.00  0.00
ATOM   4671  H2  WAT   956      34.156   2.302  37.445  1.00  0.00
TER
ATOM   4672  O   WAT   957      36.714   1.600  31.619  1.00  0.00
ATOM   4673  H1  WAT   957      36.089   1.596  32.344  1.00  0.00
ATOM   4674  H2  WAT   957      36.627   0.733  31.222  1.00  0.00
TER
ATOM   4675  O   WAT   958      35.636   2.524  38.597  1.00  0.00
ATOM   4676  H1  WAT   958      35.933   3.430  38.516  1.00  0.00
ATOM   4677  H2  WAT   958      36.184   2.036  37.983  1.00  0.00
TER
ATOM   4678  O   WAT   959      33.389   7.103  34.466  1.00  0.00
ATOM   4679  H1  WAT   959      33.163   6.886  35.371  1.00  0.00
ATOM   4680  H2  WAT   959      32.609   7.535  34.121  1.00  0.00
TER
ATOM   4681  O   WAT   960      40.619   7.109  33.065  1.00  0.00
ATOM   4682  H1  WAT   960      40.020   7.832  32.882  1.00  0.00
ATOM   4683  H2  WAT   960      41.167   7.047  32.283  1.00  0.00
TER
ATOM   4684  O   WAT   961      39.226   5.745  35.096  1.00  0.00
ATOM   4685  H1  WAT   961      39.619   6.062  34.283  1.00  0.00
ATOM   4686  H2  WAT   961      39.587   4.866  35.210  1.00  0.00
TER
ATOM   4687  O   WAT   962      28.262   2.335  37.319  1.00  0.00
ATOM   4688  H1  WAT   962      27.973   2.906  38.031  1.00  0.00
ATOM   4689  H2  WAT   962      29.007   1.856  37.682  1.00  0.00
TER
ATOM   4690  O   WAT   963      28.449   6.277  28.529  1.00  0.00
ATOM   4691  H1  WAT   963      28.367   7.220  28.670  1.00  0.00
ATOM   4692  H2  WAT   963      28.097   6.135  27.650  1.00  0.00
TER
ATOM   4693  O   WAT   964      36.249   5.011  37.596  1.00  0.00
ATOM   4694  H1  WAT   964      36.252   4.570  36.746  1.00  0.00
ATOM   4695  H2  WAT   964      37.144   5.333  37.703  1.00  0.00
TER
ATOM   4696  O   WAT   965      32.099   4.894  36.555  1.00  0.00
ATOM   4697  H1  WAT   965      31.759   5.371  37.312  1.00  0.00
ATOM   4698  H2  WAT   965      31.337   4.440  36.196  1.00  0.00
TER
ATOM   4699  O   WAT   966      36.311   6.012  30.587  1.00  0.00
ATOM   4700  H1  WAT   966      36.432   5.971  31.535  1.00  0.00
ATOM   4701  H2  WAT   966      35.926   6.875  30.431  1.00  0.00
TER
ATOM   4702  O   WAT   967      35.323   8.323  29.985  1.00  0.00
ATOM   4703  H1  WAT   967      34.755   7.874  29.359  1.00  0.00
ATOM   4704  H2  WAT   967      36.032   8.682  29.452  1.00  0.00
TER
ATOM   4705  O   WAT   968      29.414   3.816  35.472  1.00  0.00
ATOM   4706  H1  WAT   968      29.128   3.451  36.310  1.00  0.00
ATOM   4707  H2  WAT   968      29.352   3.084  34.858  1.00  0.00
TER
ATOM   4708  O   WAT   969      32.868  12.318  32.258  1.00  0.00
ATOM   4709  H1  WAT   969      32.094  11.778  32.098  1.00  0.00
ATOM   4710  H2  WAT   969      33.597  11.799  31.919  1.00  0.00
TER
ATOM   4711  O   WAT   970      43.627  11.315  38.050  1.00  0.00
ATOM   4712  H1  WAT   970      44.346  11.810  37.660  1.00  0.00
ATOM   4713  H2  WAT   970      43.425  10.637  37.406  1.00  0.00
TER
ATOM   4714  O   WAT   971      39.088   2.709  32.193  1.00  0.00
ATOM   4715  H1  WAT   971      38.274   2.210  32.118  1.00  0.00
ATOM   4716  H2  WAT   971      38.894   3.549  31.777  1.00  0.00
TER
ATOM   4717  O   WAT   972      41.802   7.081  30.489  1.00  0.00
ATOM   4718  H1  WAT   972      42.690   7.392  30.315  1.00  0.00
ATOM   4719  H2  WAT   972      41.773   6.208  30.098  1.00  0.00
TER
ATOM   4720  O   WAT   973      32.912  11.986  35.896  1.00  0.00
ATOM   4721  H1  WAT   973      33.429  11.183  35.841  1.00  0.00
ATOM   4722  H2  WAT   973      32.460  11.924  36.737  1.00  0.00
TER
ATOM   4723  O   WAT   974      37.798  13.253  31.168  1.00  0.00
ATOM   4724  H1  WAT   974      38.140  13.997  30.673  1.00  0.00
ATOM   4725  H2  WAT   974      36.970  13.566  31.531  1.00  0.00
TER
ATOM   4726  O   WAT   975      44.074   8.392  29.957  1.00  0.00
ATOM   4727  H1  WAT   975      43.990   8.823  29.107  1.00  0.00
ATOM   4728  H2  WAT   975      44.793   8.852  30.390  1.00  0.00
TER
ATOM   4729  O   WAT   976      45.103  15.246  32.686  1.00  0.00
ATOM   4730  H1  WAT   976      44.460  14.592  32.960  1.00  0.00
ATOM   4731  H2  WAT   976      44.716  15.652  31.910  1.00  0.00
TER
ATOM   4732  O   WAT   977      40.681  12.575  36.533  1.00  0.00
ATOM   4733  H1  WAT   977      41.034  11.977  35.873  1.00  0.00
ATOM   4734  H2  WAT   977      39.797  12.249  36.704  1.00  0.00
TER
ATOM   4735  O   WAT   978      36.768  13.334  33.940  1.00  0.00
ATOM   4736  H1  WAT   978      37.455  13.881  34.321  1.00  0.00
ATOM   4737  H2  WAT   978      35.981  13.878  33.975  1.00  0.00
TER
ATOM   4738  O   WAT   979      28.907   8.952  29.432  1.00  0.00
ATOM   4739  H1  WAT   979      29.776   9.234  29.715  1.00  0.00
ATOM   4740  H2  WAT   979      28.416   9.765  29.316  1.00  0.00
TER
ATOM   4741  O   WAT   980      36.070  10.339  33.552  1.00  0.00
ATOM   4742  H1  WAT   980      36.527  11.150  33.778  1.00  0.00
ATOM   4743  H2  WAT   980      35.719  10.021  34.384  1.00  0.00
TER
ATOM   4744  O   WAT   981      31.971   0.683  34.025  1.00  0.00
ATOM   4745  H1  WAT   981      31.843   0.675  34.973  1.00  0.00
ATOM   4746  H2  WAT   981      31.148   1.021  33.674  1.00  0.00
TER
ATOM   4747  O   WAT   982      43.492  14.138  29.223  1.00  0.00
ATOM   4748  H1  WAT   982      43.266  13.421  29.816  1.00  0.00
ATOM   4749  H2  WAT   982      43.102  13.889  28.385  1.00  0.00
TER
ATOM   4750  O   WAT   983      29.274  18.164  29.998  1.00  0.00
ATOM   4751  H1  WAT   983      29.634  18.763  29.343  1.00  0.00
ATOM   4752  H2  WAT   983      29.133  18.710  30.771  1.00  0.00
TER
ATOM   4753  O   WAT   984      43.074  12.055  30.885  1.00  0.00
ATOM   4754  H1  WAT   984      42.786  12.516  31.672  1.00  0.00
ATOM   4755  H2  WAT   984      43.869  11.595  31.153  1.00  0.00
TER
ATOM   4756  O   WAT   985      35.291  15.548  30.815  1.00  0.00
ATOM   4757  H1  WAT   985      35.282  16.280  30.200  1.00  0.00
ATOM   4758  H2  WAT   985      34.371  15.301  30.908  1.00  0.00
TER
ATOM   4759  O   WAT   986      30.891  10.769  31.560  1.00  0.00
ATOM   4760  H1  WAT   986      30.284  11.509  31.569  1.00  0.00
ATOM   4761  H2  WAT   986      31.366  10.859  30.734  1.00  0.00
TER
ATOM   4762  O   WAT   987      43.831   3.890  32.044  1.00  0.00
ATOM   4763  H1  WAT   987      43.202   3.994  31.330  1.00  0.00
ATOM   4764  H2  WAT   987      43.336   4.109  32.834  1.00  0.00
TER
ATOM   4765  O   WAT   988      38.277  15.610  29.478  1.00  0.00
ATOM   4766  H1  WAT   988      38.378  15.407  28.548  1.00  0.00
ATOM   4767  H2  WAT   988      37.377  15.356  29.682  1.00  0.00
TER
ATOM   4768  O   WAT   989      35.799   6.168  33.460  1.00  0.00
ATOM   4769  H1  WAT   989      35.091   6.637  33.901  1.00  0.00
ATOM   4770  H2  WAT   989      36.084   5.511  34.095  1.00  0.00
TER
ATOM   4771  O   WAT   990      39.831   2.893  34.900  1.00  0.00
ATOM   4772  H1  WAT   990      39.708   2.912  33.951  1.00  0.00
ATOM   4773  H2  WAT   990      40.779   2.941  35.019  1.00  0.00
TER
ATOM   4774  O   WAT   991      36.919  18.129  34.172  1.00  0.00
ATOM   4775  H1  WAT   991      37.173  18.091  33.250  1.00  0.00
ATOM   4776  H2  WAT   991      35.970  18.002  34.165  1.00  0.00
TER
ATOM   4777  O   WAT   992      34.003   4.477  30.835  1.00  0.00
ATOM   4778  H1  WAT   992      34.852   4.914  30.769  1.00  0.00
ATOM   4779  H2  WAT   992      33.636   4.789  31.662  1.00  0.00
TER
ATOM   4780  O   WAT   993      42.924   9.048  35.748  1.00  0.00
ATOM   4781  H1  WAT   993      41.983   9.063  35.923  1.00  0.00
ATOM   4782  H2  WAT   993      43.238   8.262  36.194  1.00  0.00
TER
ATOM   4783  O   WAT   994      32.902  10.730  29.309  1.00  0.00
ATOM   4784  H1  WAT   994      33.668  10.618  29.871  1.00  0.00
ATOM   4785  H2  WAT   994      32.979  10.034  28.656  1.00  0.00
TER
ATOM   4786  O   WAT   995      31.597   8.163  29.992  1.00  0.00
ATOM   4787  H1  WAT   995      31.677   7.215  30.104  1.00  0.00
ATOM   4788  H2  WAT   995      32.489   8.493  30.098  1.00  0.00
TER
ATOM   4789  O   WAT   996      44.926  16.219  37.424  1.00  0.00
ATOM   4790  H1  WAT   996      45.051  17.042  37.896  1.00  0.00
ATOM   4791  H2  WAT   996      45.793  16.008  37.076  1.00  0.00
TER
ATOM   4792  O   WAT   997      32.398  18.312  37.095  1.00  0.00
ATOM   4793  H1  WAT   997      33.134  17.764  37.366  1.00  0.00
ATOM   4794  H2  WAT   997      32.782  19.178  36.956  1.00  0.00
TER
ATOM   4795  O   WAT   998      29.283  14.380  32.970  1.00  0.00
ATOM   4796  H1  WAT   998      28.357  14.622  32.960  1.00  0.00
ATOM   4797  H2  WAT   998      29.748  15.207  32.848  1.00  0.00
TER
ATOM   4798  O   WAT   999      35.508  17.485  28.918  1.00  0.00
ATOM   4799  H1  WAT   999      36.301  17.774  28.466  1.00  0.00
ATOM   4800  H2  WAT   999      34.989  17.054  28.239  1.00  0.00
TER
ATOM   4801  O   WAT  1000      44.561  16.712  30.342  1.00  0.00
ATOM   4802  H1  WAT  1000      44.276  16.299  29.527  1.00  0.00
ATOM   4803  H2  WAT  1000      44.363  17.641  30.222  1.00  0.00
TER
ATOM   4804  O   WAT  1001      36.026  12.706  28.782  1.00  0.00
ATOM   4805  H1  WAT  1001      35.921  12.091  29.508  1.00  0.00
ATOM   4806  H2  WAT  1001      35.859  12.182  27.998  1.00  0.00
TER
ATOM   4807  O   WAT  1002      39.266  11.768  29.386  1.00  0.00
ATOM   4808  H1  WAT  1002      38.717  12.214  30.031  1.00  0.00
ATOM   4809  H2  WAT  1002      39.888  11.262  29.910  1.00  0.00
TER
ATOM   4810  O   WAT  1003      34.934  10.727  31.283  1.00  0.00
ATOM   4811  H1  WAT  1003      35.356  10.561  32.126  1.00  0.00
ATOM   4812  H2  WAT  1003      35.059   9.917  30.788  1.00  0.00
TER
ATOM   4813  O   WAT  1004      37.447   9.750  28.531  1.00  0.00
ATOM   4814  H1  WAT  1004      37.967   9.035  28.165  1.00  0.00
ATOM   4815  H2  WAT  1004      38.093  10.389  28.831  1.00  0.00
TER
ATOM   4816  O   WAT  1005      33.830   6.800  28.229  1.00  0.00
ATOM   4817  H1  WAT  1005      33.629   5.937  28.590  1.00  0.00
ATOM   4818  H2  WAT  1005      33.659   6.713  27.291  1.00  0.00
TER
ATOM   4819  O   WAT  1006      41.309   1.611  30.757  1.00  0.00
ATOM   4820  H1  WAT  1006      41.589   0.768  31.113  1.00  0.00
ATOM   4821  H2  WAT  1006      40.535   1.843  31.271  1.00  0.00
TER
ATOM   4822  O   WAT  1007      32.628   3.900  28.216  1.00  0.00
ATOM   4823  H1  WAT  1007      32.931   3.907  27.308  1.00  0.00
ATOM   4824  H2  WAT  1007      33.367   3.550  28.713  1.00  0.00
TER
ATOM   4825  O   WAT  1008      35.847   2.843  29.202  1.00  0.00
ATOM   4826  H1  WAT  1008      35.499   2.166  28.622  1.00  0.00
ATOM   4827  H2  WAT  1008      36.048   2.382  30.016  1.00  0.00
TER
ATOM   4828  O   WAT  1009      38.011  17.832  30.821  1.00  0.00
ATOM   4829  H1  WAT  1009      38.907  18.170  30.843  1.00  0.00
ATOM   4830  H2  WAT  1009      38.043  17.110  30.193  1.00  0.00
TER
ATOM   4831  O   WAT  1010      31.651  13.204  29.049  1.00  0.00
ATOM   4832  H1  WAT  1010      32.089  13.747  29.705  1.00  0.00
ATOM   4833  H2  WAT  1010      32.136  12.379  29.059  1.00  0.00
TER
ATOM   4834  O   WAT  1011      28.866  15.993  36.502  1.00  0.00
ATOM   4835  H1  WAT  1011      29.196  15.125  36.269  1.00  0.00
ATOM   4836  H2  WAT  1011      29.295  16.199  37.332  1.00  0.00
TER
ATOM   4837  O   WAT  1012      33.462  14.324  34.162  1.00  0.00
ATOM   4838  H1  WAT  1012      33.161  14.201  35.062  1.00  0.00
ATOM   4839  H2  WAT  1012      33.356  13.465  33.753  1.00  0.00
TER
ATOM   4840  O   WAT  1013      29.187   9.372  35.599  1.00  0.00
ATOM   4841  H1  WAT  1013      28.532   9.103  34.955  1.00  0.00
ATOM   4842  H2  WAT  1013      30.025   9.263  35.149  1.00  0.00
TER
ATOM   4843  O   WAT  1014      42.136   4.166  29.820  1.00  0.00
ATOM   4844  H1  WAT  1014      42.555   3.979  28.980  1.00  0.00
ATOM   4845  H2  WAT  1014      41.830   3.314  30.131  1.00  0.00
TER
ATOM   4846  O   WAT  1015      45.635   9.079  33.518  1.00  0.00
ATOM   4847  H1  WAT  1015      45.259   8.312  33.086  1.00  0.00
ATOM   4848  H2  WAT  1015      44.905   9.461  34.005  1.00  0.00
TER
ATOM   4849  O   WAT  1016      28.401   6.582  31.541  1.00  0.00
ATOM   4850  H1  WAT  1016      27.497   6.845  31.366  1.00  0.00
ATOM   4851  H2  WAT  1016      28.885   6.853  30.761  1.00  0.00
TER
ATOM   4852  O   WAT  1017      44.910   7.305  36.819  1.00  0.00
ATOM   4853  H1  WAT  1017      45.434   6.811  36.188  1.00  0.00
ATOM   4854  H2  WAT  1017      45.496   7.440  37.563  1.00  0.00
TER
ATOM   4855  O   WAT  1018      30.944   5.639  29.451  1.00  0.00
ATOM   4856  H1  WAT  1018      31.653   5.217  28.965  1.00  0.00
ATOM   4857  H2  WAT  1018      30.228   5.706  28.819  1.00  0.00
TER
ATOM   4858  O   WAT  1019      30.591   1.693  28.491  1.00  0.00
ATOM   4859  H1  WAT  1019      31.314   2.234  28.809  1.00  0.00
ATOM   4860  H2  WAT  1019      30.863   1.419  27.615  1.00  0.00
TER
ATOM   4861  O   WAT  1020      44.400   6.562  32.758  1.00  0.00
ATOM   4862  H1  WAT  1020      44.896   6.329  33.543  1.00  0.00
ATOM   4863  H2  WAT  1020      44.202   5.723  32.342  1.00  0.00
TER
ATOM   4864  O   WAT  1021      43.734  17.839  35.152  1.00  0.00
ATOM   4865  H1  WAT  1021      44.330  17.517  34.475  1.00  0.00
ATOM   4866  H2  WAT  1021      43.991  17.366  35.943  1.00  0.00
TER
ATOM   4867  O   WAT  1022      34.714  16.797  38.156  1.00  0.00
ATOM   4868  H1  WAT  1022      35.231  16.186  37.631  1.00  0.00
ATOM   4869  H2  WAT  1022      35.364  17.300  38.648  1.00  0.00
TER
ATOM   4870  O   WAT  1023      43.224   2.130  37.608  1.00  0.00
ATOM   4871  H1  WAT  1023      43.665   2.074  36.760  1.00  0.00
ATOM   4872  H2  WAT  1023      42.955   3.045  37.679  1.00  0.00
TER
ATOM   4873  O   WAT  1024      29.393  17.900  34.581  1.00  0.00
ATOM   4874  H1  WAT  1024      29.225  17.267  35.279  1.00  0.00
ATOM   4875  H2  WAT  1024      28.526  18.106  34.231  1.00  0.00
TER
ATOM   4876  O   WAT  1025      30.016   1.732  32.084  1.00  0.00
ATOM   4877  H1  WAT  1025      30.774   1.845  31.511  1.00  0.00
ATOM   4878  H2  WAT  1025      29.553   2.569  32.039  1.00  0.00
TER
ATOM   4879  O   WAT  1026      36.557   3.846  35.075  1.00  0.00
ATOM   4880  H1  WAT  1026      35.745   3.472  34.734  1.00  0.00
ATOM   4881  H2  WAT  1026      37.061   3.090  35.377  1.00  0.00
TER
ATOM   4882  O   WAT  1027      41.060   0.510  36.313  1.00  0.00
ATOM   4883  H1  WAT  1027      41.663   1.082  36.788  1.00  0.00
ATOM   4884  H2  WAT  1027      40.319   1.074  36.090  1.00  0.00
TER
ATOM   4885  O   WAT  1028      44.203   0.912  31.587  1.00  0.00
ATOM   4886  H1  WAT  1028      44.398   1.811  31.854  1.00  0.00
ATOM   4887  H2  WAT  1028      43.416   0.681  32.080  1.00  0.00
TER
ATOM   4888  O   WAT  1029      30.999  16.594  32.026  1.00  0.00
ATOM   4889  H1  WAT  1029      30.474  16.974  31.322  1.00  0.00
ATOM   4890  H2  WAT  1029      30.924  17.219  32.747  1.00  0.00
TER
ATOM   4891  O   WAT  1030      32.388   2.258  30.625  1.00  0.00
ATOM   4892  H1  WAT  1030      32.918   1.471  30.495  1.00  0.00
ATOM   4893  H2  WAT  1030      33.021   2.937  30.858  1.00  0.00
TER
ATOM   4894  O   WAT  1031      34.582   1.996  33.679  1.00  0.00
ATOM   4895  H1  WAT  1031      33.952   1.295  33.846  1.00  0.00
ATOM   4896  H2  WAT  1031      34.043   2.756  33.462  1.00  0.00
TER
ATOM   4897  O   WAT  1032      33.598  18.542  30.901  1.00  0.00
ATOM   4898  H1  WAT  1032      34.330  18.258  30.353  1.00  0.00
ATOM   4899  H2  WAT  1032      33.858  18.303  31.791  1.00  0.00
TER
ATOM   4900  O   WAT  1033      32.760  14.658  30.906  1.00  0.00
ATOM   4901  H1  WAT  1033      32.131  15.127  31.454  1.00  0.00
ATOM   4902  H2  WAT  1033      32.875  13.813  31.340  1.00  0.00
TER
ATOM   4903  O   WAT  1034      40.215   8.709  17.056  1.00  0.00
ATOM   4904  H1  WAT  1034      40.134   7.794  16.785  1.00  0.00
ATOM   4905  H2  WAT  1034      39.801   9.206  16.350  1.00  0.00
TER
ATOM   4906  O   WAT  1035      38.347  10.487  18.937  1.00  0.00
ATOM   4907  H1  WAT  1035      37.571  10.007  19.227  1.00  0.00
ATOM   4908  H2  WAT  1035      38.998   9.807  18.762  1.00  0.00
TER
ATOM   4909  O   WAT  1036      32.363  10.799  19.814  1.00  0.00
ATOM   4910  H1  WAT  1036      31.532  10.544  20.214  1.00  0.00
ATOM   4911  H2  WAT  1036      32.971  10.870  20.550  1.00  0.00
TER
ATOM   4912  O   WAT  1037      42.367  14.893  17.717  1.00  0.00
ATOM   4913  H1  WAT  1037      41.906  14.122  18.045  1.00  0.00
ATOM   4914  H2  WAT  1037      43.180  14.919  18.222  1.00  0.00
TER
ATOM   4915  O   WAT  1038      32.343  14.833  20.010  1.00  0.00
ATOM   4916  H1  WAT  1038      32.646  13.943  19.831  1.00  0.00
ATOM   4917  H2  WAT  1038      33.088  15.390  19.782  1.00  0.00
TER
ATOM   4918  O   WAT  1039      30.773   5.759  13.599  1.00  0.00
ATOM   4919  H1  WAT  1039      29.884   6.101  13.497  1.00  0.00
ATOM   4920  H2  WAT  1039      31.057   5.559  12.707  1.00  0.00
TER
ATOM   4921  O   WAT  1040      28.736   8.360  19.483  1.00  0.00
ATOM   4922  H1  WAT  1040      29.307   7.592  19.483  1.00  0.00
ATOM   4923  H2  WAT  1040      28.736   8.658  18.573  1.00  0.00
TER
ATOM   4924  O   WAT  1041      38.594  17.179  17.337  1.00  0.00
ATOM   4925  H1  WAT  1041      37.975  17.634  16.767  1.00  0.00
ATOM   4926  H2  WAT  1041      39.449  17.334  16.936  1.00  0.00
TER
ATOM   4927  O   WAT  1042      37.788  13.163  18.944  1.00  0.00
ATOM   4928  H1  WAT  1042      37.718  12.222  18.783  1.00  0.00
ATOM   4929  H2  WAT  1042      38.550  13.253  19.516  1.00  0.00
TER
ATOM   4930  O   WAT  1043      29.978   3.768  21.269  1.00  0.00
ATOM   4931  H1  WAT  1043      29.799   2.871  21.550  1.00  0.00
ATOM   4932  H2  WAT  1043      29.576   4.315  21.944  1.00  0.00
TER
ATOM   4933  O   WAT  1044      38.818   5.970  19.171  1.00  0.00
ATOM   4934  H1  WAT  1044      39.195   5.097  19.058  1.00  0.00
ATOM   4935  H2  WAT  1044      38.720   6.305  18.280  1.00  0.00
TER
ATOM   4936  O   WAT  1045      32.949   4.342  14.632  1.00  0.00
ATOM   4937  H1  WAT  1045      33.055   5.242  14.939  1.00  0.00
ATOM   4938  H2  WAT  1045      32.038   4.294  14.342  1.00  0.00
TER
ATOM   4939  O   WAT  1046      42.601   3.465  16.104  1.00  0.00
ATOM   4940  H1  WAT  1046      43.422   2.974  16.146  1.00  0.00
ATOM   4941  H2  WAT  1046      42.634   4.054  16.857  1.00  0.00
TER
ATOM   4942  O   WAT  1047      30.597   6.264  19.878  1.00  0.00
ATOM   4943  H1  WAT  1047      31.278   6.528  20.496  1.00  0.00
ATOM   4944  H2  WAT  1047      30.282   5.424  20.211  1.00  0.00
TER
ATOM   4945  O   WAT  1048      34.789   7.311  18.965  1.00  0.00
ATOM   4946  H1  WAT  1048      35.297   7.809  19.605  1.00  0.00
ATOM   4947  H2  WAT  1048      35.321   6.534  18.789  1.00  0.00
TER
ATOM   4948  O   WAT  1049      33.073   1.951  23.231  1.00  0.00
ATOM   4949  H1  WAT  1049      33.075   2.468  22.426  1.00  0.00
ATOM   4950  H2  WAT  1049      32.243   1.474  23.208  1.00  0.00
TER
ATOM   4951  O   WAT  1050      39.460  12.063  14.730  1.00  0.00
ATOM   4952  H1  WAT  1050      38.842  12.527  14.167  1.00  0.00
ATOM   4953  H2  WAT  1050      39.972  12.755  15.147  1.00  0.00
TER
ATOM   4954  O   WAT  1051      34.323  11.590  21.409  1.00  0.00
ATOM   4955  H1  WAT  1051      33.990  12.217  22.051  1.00  0.00
ATOM   4956  H2  WAT  1051      34.500  12.116  20.629  1.00  0.00
TER
ATOM   4957  O   WAT  1052      42.837   5.405  18.876  1.00  0.00
ATOM   4958  H1  WAT  1052      42.132   5.693  19.457  1.00  0.00
ATOM   4959  H2  WAT  1052      43.198   6.215  18.516  1.00  0.00
TER
ATOM   4960  O   WAT  1053      32.755   3.662  21.238  1.00  0.00
ATOM   4961  H1  WAT  1053      33.096   4.506  20.944  1.00  0.00
ATOM   4962  H2  WAT  1053      31.816   3.810  21.355  1.00  0.00
TER
ATOM   4963  O   WAT  1054      33.535  13.558  23.224  1.00  0.00
ATOM   4964  H1  WAT  1054      34.153  14.233  22.942  1.00  0.00
ATOM   4965  H2  WAT  1054      32.675  13.967  23.132  1.00  0.00
TER
ATOM   4966  O   WAT  1055      28.828  12.748  12.104  1.00  0.00
ATOM   4967  H1  WAT  1055      28.451  13.237  11.373  1.00  0.00
ATOM   4968  H2  WAT  1055      29.086  13.421  12.735  1.00  0.00
TER
ATOM   4969  O   WAT  1056      44.453  15.022  21.139  1.00  0.00
ATOM   4970  H1  WAT  1056      43.769  15.692  21.131  1.00  0.00
ATOM   4971  H2  WAT  1056      44.992  15.220  20.374  1.00  0.00
TER
ATOM   4972  O   WAT  1057      36.437   1.150  17.563  1.00  0.00
ATOM   4973  H1  WAT  1057      36.745   0.595  16.846  1.00  0.00
ATOM   4974  H2  WAT  1057      35.507   1.284  17.380  1.00  0.00
TER
ATOM   4975  O   WAT  1058      41.989  16.867  19.854  1.00  0.00
ATOM   4976  H1  WAT  1058      42.002  16.463  18.986  1.00  0.00
ATOM   4977  H2  WAT  1058      41.436  17.641  19.750  1.00  0.00
TER
ATOM   4978  O   WAT  1059      43.283  13.588  14.943  1.00  0.00
ATOM   4979  H1  WAT  1059      43.173  12.646  15.068  1.00  0.00
ATOM   4980  H2  WAT  1059      43.280  13.950  15.829  1.00  0.00
TER
ATOM   4981  O   WAT  1060      41.387  11.770  21.182  1.00  0.00
ATOM   4982  H1  WAT  1060      41.804  11.556  20.347  1.00  0.00
ATOM   4983  H2  WAT  1060      42.111  12.027  21.753  1.00  0.00
TER
ATOM   4984  O   WAT  1061      38.825   9.215  14.299  1.00  0.00
ATOM   4985  H1  WAT  1061      37.898   9.148  14.528  1.00  0.00
ATOM   4986  H2  WAT  1061      38.978  10.153  14.184  1.00  0.00
TER
ATOM   4987  O   WAT  1062      38.812   5.486  11.296  1.00  0.00
ATOM   4988  H1  WAT  1062      37.873   5.648  11.381  1.00  0.00
ATOM   4989  H2  WAT  1062      39.131   6.205  10.749  1.00  0.00
TER
ATOM   4990  O   WAT  1063      42.855  10.777  14.802  1.00  0.00
ATOM   4991  H1  WAT  1063      42.236  10.439  14.155  1.00  0.00
ATOM   4992  H2  WAT  1063      42.838  10.133  15.510  1.00  0.00
TER
ATOM   4993  O   WAT  1064      42.298   6.955  22.219  1.00  0.00
ATOM   4994  H1  WAT  1064      41.885   7.781  22.473  1.00  0.00
ATOM   4995  H2  WAT  1064      41.565   6.370  22.027  1.00  0.00
TER
ATOM   4996  O   WAT  1065      34.431   9.741  17.081  1.00  0.00
ATOM   4997  H1  WAT  1065      34.027   9.029  16.585  1.00  0.00
ATOM   4998  H2  WAT  1065      34.517   9.397  17.970  1.00  0.00
TER
ATOM   4999  O   WAT  1066      34.899  13.428  19.245  1.00  0.00
ATOM   5000  H1  WAT  1066      34.602  12.822  18.565  1.00  0.00
ATOM   5001  H2  WAT  1066      35.849  13.466  19.134  1.00  0.00
TER
ATOM   5002  O   WAT  1067      33.144   6.516  20.861  1.00  0.00
ATOM   5003  H1  WAT  1067      33.695   6.625  20.086  1.00  0.00
ATOM   5004  H2  WAT  1067      33.658   6.889  21.576  1.00  0.00
TER
ATOM   5005  O   WAT  1068      42.988  17.001  22.907  1.00  0.00
ATOM   5006  H1  WAT  1068      42.511  17.808  22.714  1.00  0.00
ATOM   5007  H2  WAT  1068      42.304  16.349  23.060  1.00  0.00
TER
ATOM   5008  O   WAT  1069      33.991  13.166  25.895  1.00  0.00
ATOM   5009  H1  WAT  1069      33.094  13.390  26.143  1.00  0.00
ATOM   5010  H2  WAT  1069      34.016  13.290  24.947  1.00  0.00
TER
ATOM   5011  O   WAT  1070      41.032  10.015  11.810  1.00  0.00
ATOM   5012  H1  WAT  1070      41.471   9.178  11.663  1.00  0.00
ATOM   5013  H2  WAT  1070      41.744  10.648  11.896  1.00  0.00
TER
ATOM   5014  O   WAT  1071      32.818  10.037  24.471  1.00  0.00
ATOM   5015  H1  WAT  1071      32.679  10.910  24.840  1.00  0.00
ATOM   5016  H2  WAT  1071      31.936   9.695  24.326  1.00  0.00
TER
ATOM   5017  O   WAT  1072      39.141  14.955  15.778  1.00  0.00
ATOM   5018  H1  WAT  1072      39.581  15.697  15.363  1.00  0.00
ATOM   5019  H2  WAT  1072      39.080  15.198  16.702  1.00  0.00
TER
ATOM   5020  O   WAT  1073      34.616  15.980  26.680  1.00  0.00
ATOM   5021  H1  WAT  1073      34.588  16.384  25.813  1.00  0.00
ATOM   5022  H2  WAT  1073      34.453  15.051  26.517  1.00  0.00
TER
ATOM   5023  O   WAT  1074      44.613   1.270  10.124  1.00  0.00
ATOM   5024  H1  WAT  1074      44.301   1.362  11.024  1.00  0.00
ATOM   5025  H2  WAT  1074      45.375   1.848  10.073  1.00  0.00
TER
ATOM   5026  O   WAT  1075      31.132   8.636  14.581  1.00  0.00
ATOM   5027  H1  WAT  1075      31.011   9.362  13.970  1.00  0.00
ATOM   5028  H2  WAT  1075      30.822   7.866  14.104  1.00  0.00
TER
ATOM   5029  O   WAT  1076      28.770  11.807  20.388  1.00  0.00
ATOM   5030  H1  WAT  1076      28.848  11.942  19.444  1.00  0.00
ATOM   5031  H2  WAT  1076      29.384  11.099  20.581  1.00  0.00
TER
ATOM   5032  O   WAT  1077      30.015  13.507  16.799  1.00  0.00
ATOM   5033  H1  WAT  1077      29.608  13.649  15.944  1.00  0.00
ATOM   5034  H2  WAT  1077      30.906  13.223  16.596  1.00  0.00
TER
ATOM   5035  O   WAT  1078      39.833  17.656  23.706  1.00  0.00
ATOM   5036  H1  WAT  1078      40.347  17.567  24.508  1.00  0.00
ATOM   5037  H2  WAT  1078      38.990  18.002  23.998  1.00  0.00
TER
ATOM   5038  O   WAT  1079      41.808  17.942  13.134  1.00  0.00
ATOM   5039  H1  WAT  1079      41.648  17.652  14.032  1.00  0.00
ATOM   5040  H2  WAT  1079      41.643  17.166  12.599  1.00  0.00
TER
ATOM   5041  O   WAT  1080      34.287  17.722  14.911  1.00  0.00
ATOM   5042  H1  WAT  1080      34.111  16.805  14.698  1.00  0.00
ATOM   5043  H2  WAT  1080      33.433  18.081  15.151  1.00  0.00
TER
ATOM   5044  O   WAT  1081      41.511  15.451  11.694  1.00  0.00
ATOM   5045  H1  WAT  1081      40.817  15.448  11.034  1.00  0.00
ATOM   5046  H2  WAT  1081      42.253  15.027  11.263  1.00  0.00
TER
ATOM   5047  O   WAT  1082      41.076  17.077  15.769  1.00  0.00
ATOM   5048  H1  WAT  1082      41.531  16.296  16.083  1.00  0.00
ATOM   5049  H2  WAT  1082      41.415  17.788  16.313  1.00  0.00
TER
ATOM   5050  O   WAT  1083      45.823   6.007  26.101  1.00  0.00
ATOM   5051  H1  WAT  1083      45.208   6.515  25.573  1.00  0.00
ATOM   5052  H2  WAT  1083      45.503   5.107  26.044  1.00  0.00
TER
ATOM   5053  O   WAT  1084      28.826  12.849  22.928  1.00  0.00
ATOM   5054  H1  WAT  1084      28.989  12.379  22.110  1.00  0.00
ATOM   5055  H2  WAT  1084      29.291  12.341  23.593  1.00  0.00
TER
ATOM   5056  O   WAT  1085      33.598   1.979  17.964  1.00  0.00
ATOM   5057  H1  WAT  1085      33.155   2.760  17.632  1.00  0.00
ATOM   5058  H2  WAT  1085      34.156   2.302  18.671  1.00  0.00
TER
ATOM   5059  O   WAT  1086      37.885   4.846  23.567  1.00  0.00
ATOM   5060  H1  WAT  1086      37.423   5.054  24.379  1.00  0.00
ATOM   5061  H2  WAT  1086      37.483   4.032  23.264  1.00  0.00
TER
ATOM   5062  O   WAT  1087      42.885   6.067  24.697  1.00  0.00
ATOM   5063  H1  WAT  1087      42.035   5.768  25.018  1.00  0.00
ATOM   5064  H2  WAT  1087      42.726   6.311  23.785  1.00  0.00
TER
ATOM   5065  O   WAT  1088      39.980   7.567  26.797  1.00  0.00
ATOM   5066  H1  WAT  1088      40.306   6.733  26.457  1.00  0.00
ATOM   5067  H2  WAT  1088      40.768   8.090  26.945  1.00  0.00
TER
ATOM   5068  O   WAT  1089      36.714   1.600  12.844  1.00  0.00
ATOM   5069  H1  WAT  1089      36.089   1.596  13.570  1.00  0.00
ATOM   5070  H2  WAT  1089      36.627   0.733  12.448  1.00  0.00
TER
ATOM   5071  O   WAT  1090      35.636   2.524  19.823  1.00  0.00
ATOM   5072  H1  WAT  1090      35.933   3.430  19.742  1.00  0.00
ATOM   5073  H2  WAT  1090      36.184   2.036  19.209  1.00  0.00
TER
ATOM   5074  O   WAT  1091      33.389   7.103  15.692  1.00  0.00
ATOM   5075  H1  WAT  1091      33.163   6.886  16.597  1.00  0.00
ATOM   5076  H2  WAT  1091      32.609   7.535  15.347  1.00  0.00
TER
ATOM   5077  O   WAT  1092      40.619   7.109  14.291  1.00  0.00
ATOM   5078  H1  WAT  1092      40.020   7.832  14.107  1.00  0.00
ATOM   5079  H2  WAT  1092      41.167   7.047  13.509  1.00  0.00
TER
ATOM   5080  O   WAT  1093      35.829   8.001  26.358  1.00  0.00
ATOM   5081  H1  WAT  1093      35.734   7.061  26.208  1.00  0.00
ATOM   5082  H2  WAT  1093      36.672   8.223  25.963  1.00  0.00
TER
ATOM   5083  O   WAT  1094      39.226   5.745  16.321  1.00  0.00
ATOM   5084  H1  WAT  1094      39.619   6.062  15.508  1.00  0.00
ATOM   5085  H2  WAT  1094      39.587   4.866  16.436  1.00  0.00
TER
ATOM   5086  O   WAT  1095      30.960   4.412  24.511  1.00  0.00
ATOM   5087  H1  WAT  1095      30.567   5.260  24.719  1.00  0.00
ATOM   5088  H2  WAT  1095      30.272   3.775  24.702  1.00  0.00
TER
ATOM   5089  O   WAT  1096      37.535   4.496  27.581  1.00  0.00
ATOM   5090  H1  WAT  1096      36.845   4.303  28.216  1.00  0.00
ATOM   5091  H2  WAT  1096      38.278   4.779  28.113  1.00  0.00
TER
ATOM   5092  O   WAT  1097      28.262   2.335  18.544  1.00  0.00
ATOM   5093  H1  WAT  1097      27.973   2.906  19.257  1.00  0.00
ATOM   5094  H2  WAT  1097      29.007   1.856  18.907  1.00  0.00
TER
ATOM   5095  O   WAT  1098      28.449   6.277   9.755  1.00  0.00
ATOM   5096  H1  WAT  1098      28.367   7.220   9.896  1.00  0.00
ATOM   5097  H2  WAT  1098      28.097   6.135   8.876  1.00  0.00
TER
ATOM   5098  O   WAT  1099      39.811   8.336  20.416  1.00  0.00
ATOM   5099  H1  WAT  1099      39.079   8.844  20.765  1.00  0.00
ATOM   5100  H2  WAT  1099      39.414   7.519  20.115  1.00  0.00
TER
ATOM   5101  O   WAT  1100      36.249   5.011  18.822  1.00  0.00
ATOM   5102  H1  WAT  1100      36.252   4.570  17.972  1.00  0.00
ATOM   5103  H2  WAT  1100      37.144   5.333  18.929  1.00  0.00
TER
ATOM   5104  O   WAT  1101      32.099   4.894  17.781  1.00  0.00
ATOM   5105  H1  WAT  1101      31.759   5.371  18.538  1.00  0.00
ATOM   5106  H2  WAT  1101      31.337   4.440  17.421  1.00  0.00
TER
ATOM   5107  O   WAT  1102      36.311   6.012  11.812  1.00  0.00
ATOM   5108  H1  WAT  1102      36.432   5.971  12.761  1.00  0.00
ATOM   5109  H2  WAT  1102      35.926   6.875  11.657  1.00  0.00
TER
ATOM   5110  O   WAT  1103      40.274   3.789  19.829  1.00  0.00
ATOM   5111  H1  WAT  1103      40.291   4.240  20.673  1.00  0.00
ATOM   5112  H2  WAT  1103      40.025   2.890  20.042  1.00  0.00
TER
ATOM   5113  O   WAT  1104      35.323   8.323  11.211  1.00  0.00
ATOM   5114  H1  WAT  1104      34.755   7.874  10.584  1.00  0.00
ATOM   5115  H2  WAT  1104      36.032   8.682  10.677  1.00  0.00
TER
ATOM   5116  O   WAT  1105      43.701   1.202  25.667  1.00  0.00
ATOM   5117  H1  WAT  1105      44.025   0.471  26.193  1.00  0.00
ATOM   5118  H2  WAT  1105      43.736   0.884  24.765  1.00  0.00
TER
ATOM   5119  O   WAT  1106      30.400  12.224  25.087  1.00  0.00
ATOM   5120  H1  WAT  1106      30.015  11.583  25.686  1.00  0.00
ATOM   5121  H2  WAT  1106      30.711  12.927  25.657  1.00  0.00
TER
ATOM   5122  O   WAT  1107      36.550   9.071  20.568  1.00  0.00
ATOM   5123  H1  WAT  1107      36.917   8.597  21.314  1.00  0.00
ATOM   5124  H2  WAT  1107      36.360   9.946  20.909  1.00  0.00
TER
ATOM   5125  O   WAT  1108      29.414   3.816  16.698  1.00  0.00
ATOM   5126  H1  WAT  1108      29.128   3.451  17.535  1.00  0.00
ATOM   5127  H2  WAT  1108      29.352   3.084  16.084  1.00  0.00
TER
ATOM   5128  O   WAT  1109      34.340   8.112  22.887  1.00  0.00
ATOM   5129  H1  WAT  1109      34.035   8.991  23.112  1.00  0.00
ATOM   5130  H2  WAT  1109      35.294   8.172  22.922  1.00  0.00
TER
ATOM   5131  O   WAT  1110      32.868  12.318  13.483  1.00  0.00
ATOM   5132  H1  WAT  1110      32.094  11.778  13.323  1.00  0.00
ATOM   5133  H2  WAT  1110      33.597  11.799  13.145  1.00  0.00
TER
ATOM   5134  O   WAT  1111      43.627  11.315  19.276  1.00  0.00
ATOM   5135  H1  WAT  1111      44.346  11.810  18.886  1.00  0.00
ATOM   5136  H2  WAT  1111      43.425  10.637  18.631  1.00  0.00
TER
ATOM   5137  O   WAT  1112      39.088   2.709  13.419  1.00  0.00
ATOM   5138  H1  WAT  1112      38.274   2.210  13.343  1.00  0.00
ATOM   5139  H2  WAT  1112      38.894   3.549  13.003  1.00  0.00
TER
ATOM   5140  O   WAT  1113      39.008  11.386  25.163  1.00  0.00
ATOM   5141  H1  WAT  1113      38.942  10.465  24.909  1.00  0.00
ATOM   5142  H2  WAT  1113      38.379  11.483  25.877  1.00  0.00
TER
ATOM   5143  O   WAT  1114      41.802   7.081  11.715  1.00  0.00
ATOM   5144  H1  WAT  1114      42.690   7.392  11.540  1.00  0.00
ATOM   5145  H2  WAT  1114      41.773   6.208  11.323  1.00  0.00
TER
ATOM   5146  O   WAT  1115      32.912  11.986  17.121  1.00  0.00
ATOM   5147  H1  WAT  1115      33.429  11.183  17.067  1.00  0.00
ATOM   5148  H2  WAT  1115      32.460  11.924  17.963  1.00  0.00
TER
ATOM   5149  O   WAT  1116      37.798  13.253  12.394  1.00  0.00
ATOM   5150  H1  WAT  1116      38.140  13.997  11.898  1.00  0.00
ATOM   5151  H2  WAT  1116      36.970  13.566  12.756  1.00  0.00
TER
ATOM   5152  O   WAT  1117      30.396   8.953  24.034  1.00  0.00
ATOM   5153  H1  WAT  1117      30.037   9.618  24.621  1.00  0.00
ATOM   5154  H2  WAT  1117      30.101   8.121  24.405  1.00  0.00
TER
ATOM   5155  O   WAT  1118      33.597   9.411  26.918  1.00  0.00
ATOM   5156  H1  WAT  1118      33.297   9.557  26.020  1.00  0.00
ATOM   5157  H2  WAT  1118      34.368   8.851  26.825  1.00  0.00
TER
ATOM   5158  O   WAT  1119      38.940  14.208  24.913  1.00  0.00
ATOM   5159  H1  WAT  1119      38.955  13.276  24.695  1.00  0.00
ATOM   5160  H2  WAT  1119      38.233  14.294  25.552  1.00  0.00
TER
ATOM   5161  O   WAT  1120      44.074   8.392  11.183  1.00  0.00
ATOM   5162  H1  WAT  1120      43.990   8.823  10.333  1.00  0.00
ATOM   5163  H2  WAT  1120      44.793   8.852  11.616  1.00  0.00
TER
ATOM   5164  O   WAT  1121      45.151  10.849  24.260  1.00  0.00
ATOM   5165  H1  WAT  1121      44.426  11.441  24.063  1.00  0.00
ATOM   5166  H2  WAT  1121      45.679  10.841  23.461  1.00  0.00
TER
ATOM   5167  O   WAT  1122      45.103  15.246  13.911  1.00  0.00
ATOM   5168  H1  WAT  1122      44.460  14.592  14.186  1.00  0.00
ATOM   5169  H2  WAT  1122      44.716  15.652  13.135  1.00  0.00
TER
ATOM   5170  O   WAT  1123      40.681  12.575  17.758  1.00  0.00
ATOM   5171  H1  WAT  1123      41.034  11.977  17.099  1.00  0.00
ATOM   5172  H2  WAT  1123      39.797  12.249  17.929  1.00  0.00
TER
ATOM   5173  O   WAT  1124      36.768  13.334  15.166  1.00  0.00
ATOM   5174  H1  WAT  1124      37.455  13.881  15.546  1.00  0.00
ATOM   5175  H2  WAT  1124      35.981  13.878  15.200  1.00  0.00
TER
ATOM   5176  O   WAT  1125      28.907   8.952  10.657  1.00  0.00
ATOM   5177  H1  WAT  1125      29.776   9.234  10.941  1.00  0.00
ATOM   5178  H2  WAT  1125      28.416   9.765  10.542  1.00  0.00
TER
ATOM   5179  O   WAT  1126      36.070  10.339  14.778  1.00  0.00
ATOM   5180  H1  WAT  1126      36.527  11.150  15.004  1.00  0.00
ATOM   5181  H2  WAT  1126      35.719  10.021  15.610  1.00  0.00
TER
ATOM   5182  O   WAT  1127      38.374  15.850  22.007  1.00  0.00
ATOM   5183  H1  WAT  1127      39.018  16.056  22.685  1.00  0.00
ATOM   5184  H2  WAT  1127      38.736  15.088  21.554  1.00  0.00
TER
ATOM   5185  O   WAT  1128      31.971   0.683  15.250  1.00  0.00
ATOM   5186  H1  WAT  1128      31.843   0.675  16.199  1.00  0.00
ATOM   5187  H2  WAT  1128      31.148   1.021  14.899  1.00  0.00
TER
ATOM   5188  O   WAT  1129      39.647  13.853  20.725  1.00  0.00
ATOM   5189  H1  WAT  1129      40.289  13.152  20.838  1.00  0.00
ATOM   5190  H2  WAT  1129      40.172  14.633  20.545  1.00  0.00
TER
ATOM   5191  O   WAT  1130      43.492  14.138  10.449  1.00  0.00
ATOM   5192  H1  WAT  1130      43.266  13.421  11.041  1.00  0.00
ATOM   5193  H2  WAT  1130      43.102  13.889   9.611  1.00  0.00
TER
ATOM   5194  O   WAT  1131      41.420  14.652  23.929  1.00  0.00
ATOM   5195  H1  WAT  1131      41.756  15.239  24.606  1.00  0.00
ATOM   5196  H2  WAT  1131      40.501  14.522  24.158  1.00  0.00
TER
ATOM   5197  O   WAT  1132      29.274  18.164  11.223  1.00  0.00
ATOM   5198  H1  WAT  1132      29.634  18.763  10.569  1.00  0.00
ATOM   5199  H2  WAT  1132      29.133  18.710  11.997  1.00  0.00
TER
ATOM   5200  O   WAT  1133      28.971   2.442  24.711  1.00  0.00
ATOM   5201  H1  WAT  1133      28.257   2.642  25.316  1.00  0.00
ATOM   5202  H2  WAT  1133      29.390   1.666  25.082  1.00  0.00
TER
ATOM   5203  O   WAT  1134      43.074  12.055  12.110  1.00  0.00
ATOM   5204  H1  WAT  1134      42.786  12.516  12.898  1.00  0.00
ATOM   5205  H2  WAT  1134      43.869  11.595  12.379  1.00  0.00
TER
ATOM   5206  O   WAT  1135      29.258  16.430  25.698  1.00  0.00
ATOM   5207  H1  WAT  1135      29.367  15.489  25.557  1.00  0.00
ATOM   5208  H2  WAT  1135      28.606  16.695  25.049  1.00  0.00
TER
ATOM   5209  O   WAT  1136      37.249  14.701  27.097  1.00  0.00
ATOM   5210  H1  WAT  1136      36.929  13.982  27.642  1.00  0.00
ATOM   5211  H2  WAT  1136      36.575  15.377  27.171  1.00  0.00
TER
ATOM   5212  O   WAT  1137      35.291  15.548  12.041  1.00  0.00
ATOM   5213  H1  WAT  1137      35.282  16.280  11.425  1.00  0.00
ATOM   5214  H2  WAT  1137      34.371  15.301  12.133  1.00  0.00
TER
ATOM   5215  O   WAT  1138      30.891  10.769  12.785  1.00  0.00
ATOM   5216  H1  WAT  1138      30.284  11.509  12.795  1.00  0.00
ATOM   5217  H2  WAT  1138      31.366  10.859  11.959  1.00  0.00
TER
ATOM   5218  O   WAT  1139      40.465   4.934  22.461  1.00  0.00
ATOM   5219  H1  WAT  1139      40.833   4.114  22.789  1.00  0.00
ATOM   5220  H2  WAT  1139      39.605   4.994  22.877  1.00  0.00
TER
ATOM   5221  O   WAT  1140      43.831   3.890  13.270  1.00  0.00
ATOM   5222  H1  WAT  1140      43.202   3.994  12.556  1.00  0.00
ATOM   5223  H2  WAT  1140      43.336   4.109  14.059  1.00  0.00
TER
ATOM   5224  O   WAT  1141      38.277  15.610  10.703  1.00  0.00
ATOM   5225  H1  WAT  1141      38.378  15.407   9.773  1.00  0.00
ATOM   5226  H2  WAT  1141      37.377  15.356  10.908  1.00  0.00
TER
ATOM   5227  O   WAT  1142      35.799   6.168  14.686  1.00  0.00
ATOM   5228  H1  WAT  1142      35.091   6.637  15.127  1.00  0.00
ATOM   5229  H2  WAT  1142      36.084   5.511  15.320  1.00  0.00
TER
ATOM   5230  O   WAT  1143      37.425   7.588  22.685  1.00  0.00
ATOM   5231  H1  WAT  1143      37.923   8.063  23.350  1.00  0.00
ATOM   5232  H2  WAT  1143      37.567   6.664  22.892  1.00  0.00
TER
ATOM   5233  O   WAT  1144      39.831   2.893  16.125  1.00  0.00
ATOM   5234  H1  WAT  1144      39.708   2.912  15.176  1.00  0.00
ATOM   5235  H2  WAT  1144      40.779   2.941  16.245  1.00  0.00
TER
ATOM   5236  O   WAT  1145      36.919  18.129  15.398  1.00  0.00
ATOM   5237  H1  WAT  1145      37.173  18.091  14.476  1.00  0.00
ATOM   5238  H2  WAT  1145      35.970  18.002  15.391  1.00  0.00
TER
ATOM   5239  O   WAT  1146      34.003   4.477  12.061  1.00  0.00
ATOM   5240  H1  WAT  1146      34.852   4.914  11.995  1.00  0.00
ATOM   5241  H2  WAT  1146      33.636   4.789  12.888  1.00  0.00
TER
ATOM   5242  O   WAT  1147      44.632   3.805  23.528  1.00  0.00
ATOM   5243  H1  WAT  1147      44.129   4.545  23.867  1.00  0.00
ATOM   5244  H2  WAT  1147      45.447   4.193  23.211  1.00  0.00
TER
ATOM   5245  O   WAT  1148      42.924   9.048  16.974  1.00  0.00
ATOM   5246  H1  WAT  1148      41.983   9.063  17.149  1.00  0.00
ATOM   5247  H2  WAT  1148      43.238   8.262  17.420  1.00  0.00
TER
ATOM   5248  O   WAT  1149      32.902  10.730  10.534  1.00  0.00
ATOM   5249  H1  WAT  1149      33.668  10.618  11.097  1.00  0.00
ATOM   5250  H2  WAT  1149      32.979  10.034   9.882  1.00  0.00
TER
ATOM   5251  O   WAT  1150      31.597   8.163  11.218  1.00  0.00
ATOM   5252  H1  WAT  1150      31.677   7.215  11.329  1.00  0.00
ATOM   5253  H2  WAT  1150      32.489   8.493  11.324  1.00  0.00
TER
ATOM   5254  O   WAT  1151      44.926  16.219  18.649  1.00  0.00
ATOM   5255  H1  WAT  1151      45.051  17.042  19.122  1.00  0.00
ATOM   5256  H2  WAT  1151      45.793  16.008  18.302  1.00  0.00
TER
ATOM   5257  O   WAT  1152      32.398  18.312  18.321  1.00  0.00
ATOM   5258  H1  WAT  1152      33.134  17.764  18.592  1.00  0.00
ATOM   5259  H2  WAT  1152      32.782  19.178  18.182  1.00  0.00
TER
ATOM   5260  O   WAT  1153      29.283  14.380  14.195  1.00  0.00
ATOM   5261  H1  WAT  1153      28.357  14.622  14.186  1.00  0.00
ATOM   5262  H2  WAT  1153      29.748  15.207  14.074  1.00  0.00
TER
ATOM   5263  O   WAT  1154      31.404  17.497  27.510  1.00  0.00
ATOM   5264  H1  WAT  1154      32.205  17.818  27.923  1.00  0.00
ATOM   5265  H2  WAT  1154      30.889  17.136  28.232  1.00  0.00
TER
ATOM   5266  O   WAT  1155      35.508  17.485  10.144  1.00  0.00
ATOM   5267  H1  WAT  1155      36.301  17.774   9.692  1.00  0.00
ATOM   5268  H2  WAT  1155      34.989  17.054   9.465  1.00  0.00
TER
ATOM   5269  O   WAT  1156      40.240  13.605  27.457  1.00  0.00
ATOM   5270  H1  WAT  1156      39.634  13.628  26.717  1.00  0.00
ATOM   5271  H2  WAT  1156      39.936  12.873  27.994  1.00  0.00
TER
ATOM   5272  O   WAT  1157      41.670  17.333  26.068  1.00  0.00
ATOM   5273  H1  WAT  1157      42.623  17.249  26.018  1.00  0.00
ATOM   5274  H2  WAT  1157      41.523  17.997  26.741  1.00  0.00
TER
ATOM   5275  O   WAT  1158      44.561  16.712  11.567  1.00  0.00
ATOM   5276  H1  WAT  1158      44.276  16.299  10.753  1.00  0.00
ATOM   5277  H2  WAT  1158      44.363  17.641  11.447  1.00  0.00
TER
ATOM   5278  O   WAT  1159      29.124   9.984  26.453  1.00  0.00
ATOM   5279  H1  WAT  1159      29.628   9.405  27.025  1.00  0.00
ATOM   5280  H2  WAT  1159      28.384  10.268  26.991  1.00  0.00
TER
ATOM   5281  O   WAT  1160      36.026  12.706  10.008  1.00  0.00
ATOM   5282  H1  WAT  1160      35.921  12.091  10.734  1.00  0.00
ATOM   5283  H2  WAT  1160      35.859  12.182   9.224  1.00  0.00
TER
ATOM   5284  O   WAT  1161      36.178  11.391  25.987  1.00  0.00
ATOM   5285  H1  WAT  1161      35.412  11.960  25.902  1.00  0.00
ATOM   5286  H2  WAT  1161      36.359  11.099  25.094  1.00  0.00
TER
ATOM   5287  O   WAT  1162      39.266  11.768  10.612  1.00  0.00
ATOM   5288  H1  WAT  1162      38.717  12.214  11.256  1.00  0.00
ATOM   5289  H2  WAT  1162      39.888  11.262  11.136  1.00  0.00
TER
ATOM   5290  O   WAT  1163      43.320  13.122  26.544  1.00  0.00
ATOM   5291  H1  WAT  1163      44.061  13.459  26.041  1.00  0.00
ATOM   5292  H2  WAT  1163      42.557  13.291  25.991  1.00  0.00
TER
ATOM   5293  O   WAT  1164      31.156   8.127  27.348  1.00  0.00
ATOM   5294  H1  WAT  1164      31.197   7.828  28.257  1.00  0.00
ATOM   5295  H2  WAT  1164      32.011   8.528  27.189  1.00  0.00
TER
ATOM   5296  O   WAT  1165      34.934  10.727  12.509  1.00  0.00
ATOM   5297  H1  WAT  1165      35.356  10.561  13.352  1.00  0.00
ATOM   5298  H2  WAT  1165      35.059   9.917  12.014  1.00  0.00
TER
ATOM   5299  O   WAT  1166      33.097   6.706  25.316  1.00  0.00
ATOM   5300  H1  WAT  1166      32.566   6.215  24.688  1.00  0.00
ATOM   5301  H2  WAT  1166      33.765   7.135  24.781  1.00  0.00
TER
ATOM   5302  O   WAT  1167      37.447   9.750   9.756  1.00  0.00
ATOM   5303  H1  WAT  1167      37.967   9.035   9.390  1.00  0.00
ATOM   5304  H2  WAT  1167      38.093  10.389  10.056  1.00  0.00
TER
ATOM   5305  O   WAT  1168      41.994  11.173  25.080  1.00  0.00
ATOM   5306  H1  WAT  1168      42.409  11.328  25.929  1.00  0.00
ATOM   5307  H2  WAT  1168      41.060  11.299  25.242  1.00  0.00
TER
ATOM   5308  O   WAT  1169      42.467   8.513  27.084  1.00  0.00
ATOM   5309  H1  WAT  1169      43.049   7.758  26.996  1.00  0.00
ATOM   5310  H2  WAT  1169      42.643   9.044  26.307  1.00  0.00
TER
ATOM   5311  O   WAT  1170      33.584   3.673  25.395  1.00  0.00
ATOM   5312  H1  WAT  1170      33.490   3.055  24.670  1.00  0.00
ATOM   5313  H2  WAT  1170      33.004   4.399  25.168  1.00  0.00
TER
ATOM   5314  O   WAT  1171      36.350   2.230  22.428  1.00  0.00
ATOM   5315  H1  WAT  1171      35.902   2.252  21.583  1.00  0.00
ATOM   5316  H2  WAT  1171      35.717   1.832  23.025  1.00  0.00
TER
ATOM   5317  O   WAT  1172      36.756  11.125  23.049  1.00  0.00
ATOM   5318  H1  WAT  1172      37.175  11.969  22.877  1.00  0.00
ATOM   5319  H2  WAT  1172      35.837  11.262  22.820  1.00  0.00
TER
ATOM   5320  O   WAT  1173      39.092   8.857  24.433  1.00  0.00
ATOM   5321  H1  WAT  1173      39.212   8.261  25.173  1.00  0.00
ATOM   5322  H2  WAT  1173      39.952   8.894  24.013  1.00  0.00
TER
ATOM   5323  O   WAT  1174      41.431   9.411  23.009  1.00  0.00
ATOM   5324  H1  WAT  1174      40.905   9.935  22.406  1.00  0.00
ATOM   5325  H2  WAT  1174      41.774  10.043  23.640  1.00  0.00
TER
ATOM   5326  O   WAT  1175      33.830   6.800   9.454  1.00  0.00
ATOM   5327  H1  WAT  1175      33.629   5.937   9.816  1.00  0.00
ATOM   5328  H2  WAT  1175      33.659   6.713   8.517  1.00  0.00
TER
ATOM   5329  O   WAT  1176      34.607  17.431  24.165  1.00  0.00
ATOM   5330  H1  WAT  1176      34.069  18.155  23.846  1.00  0.00
ATOM   5331  H2  WAT  1176      34.860  16.954  23.375  1.00  0.00
TER
ATOM   5332  O   WAT  1177      35.859   5.399  25.691  1.00  0.00
ATOM   5333  H1  WAT  1177      36.449   5.091  26.379  1.00  0.00
ATOM   5334  H2  WAT  1177      35.041   4.927  25.847  1.00  0.00
TER
ATOM   5335  O   WAT  1178      40.679   5.016  25.924  1.00  0.00
ATOM   5336  H1  WAT  1178      39.990   4.354  25.859  1.00  0.00
ATOM   5337  H2  WAT  1178      41.399   4.569  26.369  1.00  0.00
TER
ATOM   5338  O   WAT  1179      41.309   1.611  11.983  1.00  0.00
ATOM   5339  H1  WAT  1179      41.589   0.768  12.339  1.00  0.00
ATOM   5340  H2  WAT  1179      40.535   1.843  12.497  1.00  0.00
TER
ATOM   5341  O   WAT  1180      32.628   3.900   9.442  1.00  0.00
ATOM   5342  H1  WAT  1180      32.931   3.907   8.534  1.00  0.00
ATOM   5343  H2  WAT  1180      33.367   3.550   9.939  1.00  0.00
TER
ATOM   5344  O   WAT  1181      37.463  18.666  24.424  1.00  0.00
ATOM   5345  H1  WAT  1181      37.389  19.569  24.731  1.00  0.00
ATOM   5346  H2  WAT  1181      36.561  18.347  24.396  1.00  0.00
TER
ATOM   5347  O   WAT  1182      35.847   2.843  10.428  1.00  0.00
ATOM   5348  H1  WAT  1182      35.499   2.166   9.848  1.00  0.00
ATOM   5349  H2  WAT  1182      36.048   2.382  11.242  1.00  0.00
TER
ATOM   5350  O   WAT  1183      38.011  17.832  12.046  1.00  0.00
ATOM   5351  H1  WAT  1183      38.907  18.170  12.068  1.00  0.00
ATOM   5352  H2  WAT  1183      38.043  17.110  11.419  1.00  0.00
TER
ATOM   5353  O   WAT  1184      31.651  13.204  10.275  1.00  0.00
ATOM   5354  H1  WAT  1184      32.089  13.747  10.931  1.00  0.00
ATOM   5355  H2  WAT  1184      32.136  12.379  10.285  1.00  0.00
TER
ATOM   5356  O   WAT  1185      28.866  15.993  17.727  1.00  0.00
ATOM   5357  H1  WAT  1185      29.196  15.125  17.495  1.00  0.00
ATOM   5358  H2  WAT  1185      29.295  16.199  18.558  1.00  0.00
TER
ATOM   5359  O   WAT  1186      33.462  14.324  15.387  1.00  0.00
ATOM   5360  H1  WAT  1186      33.161  14.201  16.288  1.00  0.00
ATOM   5361  H2  WAT  1186      33.356  13.465  14.979  1.00  0.00
TER
ATOM   5362  O   WAT  1187      29.355  16.860  20.465  1.00  0.00
ATOM   5363  H1  WAT  1187      28.918  17.040  21.298  1.00  0.00
ATOM   5364  H2  WAT  1187      29.922  17.618  20.323  1.00  0.00
TER
ATOM   5365  O   WAT  1188      44.991  16.362  24.753  1.00  0.00
ATOM   5366  H1  WAT  1188      44.391  16.421  24.009  1.00  0.00
ATOM   5367  H2  WAT  1188      45.120  15.422  24.883  1.00  0.00
TER
ATOM   5368  O   WAT  1189      29.187   9.372  16.824  1.00  0.00
ATOM   5369  H1  WAT  1189      28.532   9.103  16.180  1.00  0.00
ATOM   5370  H2  WAT  1189      30.025   9.263  16.374  1.00  0.00
TER
ATOM   5371  O   WAT  1190      43.676  13.087  22.851  1.00  0.00
ATOM   5372  H1  WAT  1190      42.862  13.517  23.113  1.00  0.00
ATOM   5373  H2  WAT  1190      44.083  13.699  22.238  1.00  0.00
TER
ATOM   5374  O   WAT  1191      42.136   4.166  11.046  1.00  0.00
ATOM   5375  H1  WAT  1191      42.555   3.979  10.206  1.00  0.00
ATOM   5376  H2  WAT  1191      41.830   3.314  11.356  1.00  0.00
TER
ATOM   5377  O   WAT  1192      45.635   9.079  14.744  1.00  0.00
ATOM   5378  H1  WAT  1192      45.259   8.312  14.312  1.00  0.00
ATOM   5379  H2  WAT  1192      44.905   9.461  15.231  1.00  0.00
TER
ATOM   5380  O   WAT  1193      30.225   9.758  21.365  1.00  0.00
ATOM   5381  H1  WAT  1193      30.592   9.670  22.244  1.00  0.00
ATOM   5382  H2  WAT  1193      29.656   8.994  21.265  1.00  0.00
TER
ATOM   5383  O   WAT  1194      45.025   8.226  24.378  1.00  0.00
ATOM   5384  H1  WAT  1194      44.794   7.997  23.477  1.00  0.00
ATOM   5385  H2  WAT  1194      45.286   9.146  24.332  1.00  0.00
TER
ATOM   5386  O   WAT  1195      29.776   6.668  25.270  1.00  0.00
ATOM   5387  H1  WAT  1195      28.882   6.635  25.610  1.00  0.00
ATOM   5388  H2  WAT  1195      30.316   6.867  26.036  1.00  0.00
TER
ATOM   5389  O   WAT  1196      43.464   3.452  27.156  1.00  0.00
ATOM   5390  H1  WAT  1196      44.341   3.460  27.539  1.00  0.00
ATOM   5391  H2  WAT  1196      43.476   2.715  26.545  1.00  0.00
TER
ATOM   5392  O   WAT  1197      28.401   6.582  12.767  1.00  0.00
ATOM   5393  H1  WAT  1197      27.497   6.845  12.592  1.00  0.00
ATOM   5394  H2  WAT  1197      28.885   6.853  11.987  1.00  0.00
TER
ATOM   5395  O   WAT  1198      44.910   7.305  18.044  1.00  0.00
ATOM   5396  H1  WAT  1198      45.434   6.811  17.413  1.00  0.00
ATOM   5397  H2  WAT  1198      45.496   7.440  18.789  1.00  0.00
TER
ATOM   5398  O   WAT  1199      45.089   7.389  21.566  1.00  0.00
ATOM   5399  H1  WAT  1199      44.139   7.355  21.681  1.00  0.00
ATOM   5400  H2  WAT  1199      45.270   8.299  21.331  1.00  0.00
TER
ATOM   5401  O   WAT  1200      30.944   5.639  10.676  1.00  0.00
ATOM   5402  H1  WAT  1200      31.653   5.217  10.191  1.00  0.00
ATOM   5403  H2  WAT  1200      30.228   5.706  10.045  1.00  0.00
TER
ATOM   5404  O   WAT  1201      30.591   1.693   9.716  1.00  0.00
ATOM   5405  H1  WAT  1201      31.314   2.234  10.035  1.00  0.00
ATOM   5406  H2  WAT  1201      30.863   1.419   8.841  1.00  0.00
TER
ATOM   5407  O   WAT  1202      44.400   6.562  13.984  1.00  0.00
ATOM   5408  H1  WAT  1202      44.896   6.329  14.768  1.00  0.00
ATOM   5409  H2  WAT  1202      44.202   5.723  13.567  1.00  0.00
TER
ATOM   5410  O   WAT  1203      30.280   0.943  19.619  1.00  0.00
ATOM   5411  H1  WAT  1203      30.928   0.393  19.178  1.00  0.00
ATOM   5412  H2  WAT  1203      30.700   1.198  20.440  1.00  0.00
TER
ATOM   5413  O   WAT  1204      44.175   1.137  22.976  1.00  0.00
ATOM   5414  H1  WAT  1204      44.813   1.751  23.342  1.00  0.00
ATOM   5415  H2  WAT  1204      44.323   1.173  22.031  1.00  0.00
TER
ATOM   5416  O   WAT  1205      43.734  17.839  16.377  1.00  0.00
ATOM   5417  H1  WAT  1205      44.330  17.517  15.701  1.00  0.00
ATOM   5418  H2  WAT  1205      43.991  17.366  17.169  1.00  0.00
TER
ATOM   5419  O   WAT  1206      30.033   1.099  22.361  1.00  0.00
ATOM   5420  H1  WAT  1206      29.685   1.555  23.127  1.00  0.00
ATOM   5421  H2  WAT  1206      29.702   0.205  22.443  1.00  0.00
TER
ATOM   5422  O   WAT  1207      31.640  14.271  26.527  1.00  0.00
ATOM   5423  H1  WAT  1207      31.597  13.900  27.408  1.00  0.00
ATOM   5424  H2  WAT  1207      31.771  15.209  26.667  1.00  0.00
TER
ATOM   5425  O   WAT  1208      35.341  15.827  22.128  1.00  0.00
ATOM   5426  H1  WAT  1208      35.100  16.094  21.241  1.00  0.00
ATOM   5427  H2  WAT  1208      36.281  15.997  22.183  1.00  0.00
TER
ATOM   5428  O   WAT  1209      37.546   2.290  25.883  1.00  0.00
ATOM   5429  H1  WAT  1209      37.485   2.882  26.633  1.00  0.00
ATOM   5430  H2  WAT  1209      38.486   2.183  25.738  1.00  0.00
TER
ATOM   5431  O   WAT  1210      40.183   1.947  25.522  1.00  0.00
ATOM   5432  H1  WAT  1210      40.797   2.265  24.861  1.00  0.00
ATOM   5433  H2  WAT  1210      40.728   1.462  26.142  1.00  0.00
TER
ATOM   5434  O   WAT  1211      30.706   0.626  25.636  1.00  0.00
ATOM   5435  H1  WAT  1211      31.254   0.445  24.873  1.00  0.00
ATOM   5436  H2  WAT  1211      30.771  -0.164  26.172  1.00  0.00
TER
ATOM   5437  O   WAT  1212      31.479  17.217  23.646  1.00  0.00
ATOM   5438  H1  WAT  1212      30.885  17.085  24.385  1.00  0.00
ATOM   5439  H2  WAT  1212      31.471  16.381  23.181  1.00  0.00
TER
ATOM   5440  O   WAT  1213      40.924   0.510  21.849  1.00  0.00
ATOM   5441  H1  WAT  1213      40.050   0.844  21.647  1.00  0.00
ATOM   5442  H2  WAT  1213      40.815   0.038  22.675  1.00  0.00
TER
ATOM   5443  O   WAT  1214      41.831   2.717  23.234  1.00  0.00
ATOM   5444  H1  WAT  1214      41.503   1.902  22.854  1.00  0.00
ATOM   5445  H2  WAT  1214      42.780   2.674  23.110  1.00  0.00
TER
ATOM   5446  O   WAT  1215      44.285  18.489  20.207  1.00  0.00
ATOM   5447  H1  WAT  1215      43.825  19.240  19.833  1.00  0.00
ATOM   5448  H2  WAT  1215      43.656  17.769  20.149  1.00  0.00
TER
ATOM   5449  O   WAT  1216      31.110  14.583  22.597  1.00  0.00
ATOM   5450  H1  WAT  1216      30.383  13.963  22.530  1.00  0.00
ATOM   5451  H2  WAT  1216      31.171  14.977  21.727  1.00  0.00
TER
ATOM   5452  O   WAT  1217      34.714  16.797  19.382  1.00  0.00
ATOM   5453  H1  WAT  1217      35.231  16.186  18.857  1.00  0.00
ATOM   5454  H2  WAT  1217      35.364  17.300  19.873  1.00  0.00
TER
ATOM   5455  O   WAT  1218      37.454  17.688  20.209  1.00  0.00
ATOM   5456  H1  WAT  1218      37.742  17.434  19.332  1.00  0.00
ATOM   5457  H2  WAT  1218      37.966  17.136  20.800  1.00  0.00
TER
ATOM   5458  O   WAT  1219      38.672   1.427  20.789  1.00  0.00
ATOM   5459  H1  WAT  1219      37.889   1.902  21.068  1.00  0.00
ATOM   5460  H2  WAT  1219      38.378   0.523  20.680  1.00  0.00
TER
ATOM   5461  O   WAT  1220      43.224   2.130  18.834  1.00  0.00
ATOM   5462  H1  WAT  1220      43.665   2.074  17.986  1.00  0.00
ATOM   5463  H2  WAT  1220      42.955   3.045  18.905  1.00  0.00
TER
ATOM   5464  O   WAT  1221      29.393  17.900  15.807  1.00  0.00
ATOM   5465  H1  WAT  1221      29.225  17.267  16.505  1.00  0.00
ATOM   5466  H2  WAT  1221      28.526  18.106  15.456  1.00  0.00
TER
ATOM   5467  O   WAT  1222      30.016   1.732  13.310  1.00  0.00
ATOM   5468  H1  WAT  1222      30.774   1.845  12.736  1.00  0.00
ATOM   5469  H2  WAT  1222      29.553   2.569  13.264  1.00  0.00
TER
ATOM   5470  O   WAT  1223      36.557   3.846  16.300  1.00  0.00
ATOM   5471  H1  WAT  1223      35.745   3.472  15.960  1.00  0.00
ATOM   5472  H2  WAT  1223      37.061   3.090  16.602  1.00  0.00
TER
ATOM   5473  O   WAT  1224      41.060   0.510  17.539  1.00  0.00
ATOM   5474  H1  WAT  1224      41.663   1.082  18.013  1.00  0.00
ATOM   5475  H2  WAT  1224      40.319   1.074  17.316  1.00  0.00
TER
ATOM   5476  O   WAT  1225      44.203   0.912  12.813  1.00  0.00
ATOM   5477  H1  WAT  1225      44.398   1.811  13.079  1.00  0.00
ATOM   5478  H2  WAT  1225      43.416   0.681  13.306  1.00  0.00
TER
ATOM   5479  O   WAT  1226      30.999  16.594  13.252  1.00  0.00
ATOM   5480  H1  WAT  1226      30.474  16.974  12.548  1.00  0.00
ATOM   5481  H2  WAT  1226      30.924  17.219  13.973  1.00  0.00
TER
ATOM   5482  O   WAT  1227      32.388   2.258  11.850  1.00  0.00
ATOM   5483  H1  WAT  1227      32.918   1.471  11.721  1.00  0.00
ATOM   5484  H2  WAT  1227      33.021   2.937  12.084  1.00  0.00
TER
ATOM   5485  O   WAT  1228      34.582   1.996  14.905  1.00  0.00
ATOM   5486  H1  WAT  1228      33.952   1.295  15.072  1.00  0.00
ATOM   5487  H2  WAT  1228      34.043   2.756  14.688  1.00  0.00
TER
ATOM   5488  O   WAT  1229      37.521  18.610  27.576  1.00  0.00
ATOM   5489  H1  WAT  1229      38.448  18.374  27.619  1.00  0.00
ATOM   5490  H2  WAT  1229      37.506  19.437  27.094  1.00  0.00
TER
ATOM   5491  O   WAT  1230      34.708   1.274  27.340  1.00  0.00
ATOM   5492  H1  WAT  1230      34.426   1.778  26.576  1.00  0.00
ATOM   5493  H2  WAT  1230      35.090   0.476  26.974  1.00  0.00
TER
ATOM   5494  O   WAT  1231      33.598  18.542  12.127  1.00  0.00
ATOM   5495  H1  WAT  1231      34.330  18.258  11.579  1.00  0.00
ATOM   5496  H2  WAT  1231      33.858  18.303  13.017  1.00  0.00
TER
ATOM   5497  O   WAT  1232      32.760  14.658  12.131  1.00  0.00
ATOM   5498  H1  WAT  1232      32.131  15.127  12.680  1.00  0.00
ATOM   5499  H2  WAT  1232      32.875  13.813  12.566  1.00  0.00
TER
ATOM   5500  O   WAT  1233      41.309   0.690  27.918  1.00  0.00
ATOM   5501  H1  WAT  1233      41.196   1.009  28.813  1.00  0.00
ATOM   5502  H2  WAT  1233      42.126   1.091  27.622  1.00  0.00
TER
ATOM   5503  O   WAT  1234      44.089  17.837  27.400  1.00  0.00
ATOM   5504  H1  WAT  1234      44.882  17.342  27.192  1.00  0.00
ATOM   5505  H2  WAT  1234      44.382  18.516  28.007  1.00  0.00
TER
ATOM   5506  O   WAT  1235      40.215   8.709  -1.718  1.00  0.00
ATOM   5507  H1  WAT  1235      40.134   7.794  -1.989  1.00  0.00
ATOM   5508  H2  WAT  1235      39.801   9.206  -2.425  1.00  0.00
TER
ATOM   5509  O   WAT  1236      38.347  10.487   0.162  1.00  0.00
ATOM   5510  H1  WAT  1236      37.571  10.007   0.452  1.00  0.00
ATOM   5511  H2  WAT  1236      38.998   9.807  -0.012  1.00  0.00
TER
ATOM   5512  O   WAT  1237      32.363  10.799   1.040  1.00  0.00
ATOM   5513  H1  WAT  1237      31.532  10.544   1.440  1.00  0.00
ATOM   5514  H2  WAT  1237      32.971  10.870   1.776  1.00  0.00
TER
ATOM   5515  O   WAT  1238      42.367  14.893  -1.058  1.00  0.00
ATOM   5516  H1  WAT  1238      41.906  14.122  -0.729  1.00  0.00
ATOM   5517  H2  WAT  1238      43.180  14.919  -0.552  1.00  0.00
TER
ATOM   5518  O   WAT  1239      32.343  14.833   1.236  1.00  0.00
ATOM   5519  H1  WAT  1239      32.646  13.943   1.057  1.00  0.00
ATOM   5520  H2  WAT  1239      33.088  15.390   1.008  1.00  0.00
TER
ATOM   5521  O   WAT  1240      30.773   5.759  -5.176  1.00  0.00
ATOM   5522  H1  WAT  1240      29.884   6.101  -5.278  1.00  0.00
ATOM   5523  H2  WAT  1240      31.057   5.559  -6.068  1.00  0.00
TER
ATOM   5524  O   WAT  1241      28.736   8.360   0.708  1.00  0.00
ATOM   5525  H1  WAT  1241      29.307   7.592   0.709  1.00  0.00
ATOM   5526  H2  WAT  1241      28.736   8.658  -0.201  1.00  0.00
TER
ATOM   5527  O   WAT  1242      38.594  17.179  -1.437  1.00  0.00
ATOM   5528  H1  WAT  1242      37.975  17.634  -2.008  1.00  0.00
ATOM   5529  H2  WAT  1242      39.449  17.334  -1.838  1.00  0.00
TER
ATOM   5530  O   WAT  1243      37.788  13.163   0.169  1.00  0.00
ATOM   5531  H1  WAT  1243      37.718  12.222   0.008  1.00  0.00
ATOM   5532  H2  WAT  1243      38.550  13.253   0.742  1.00  0.00
TER
ATOM   5533  O   WAT  1244      29.978   3.768   2.495  1.00  0.00
ATOM   5534  H1  WAT  1244      29.799   2.871   2.775  1.00  0.00
ATOM   5535  H2  WAT  1244      29.576   4.315   3.170  1.00  0.00
TER
ATOM   5536  O   WAT  1245      38.818   5.970   0.396  1.00  0.00
ATOM   5537  H1  WAT  1245      39.195   5.097   0.284  1.00  0.00
ATOM   5538  H2  WAT  1245      38.720   6.305  -0.495  1.00  0.00
TER
ATOM   5539  O   WAT  1246      32.949   4.342  -4.142  1.00  0.00
ATOM   5540  H1  WAT  1246      33.055   5.242  -3.835  1.00  0.00
ATOM   5541  H2  WAT  1246      32.038   4.294  -4.432  1.00  0.00
TER
ATOM   5542  O   WAT  1247      42.601   3.465  -2.671  1.00  0.00
ATOM   5543  H1  WAT  1247      43.422   2.974  -2.628  1.00  0.00
ATOM   5544  H2  WAT  1247      42.634   4.054  -1.918  1.00  0.00
TER
ATOM   5545  O   WAT  1248      30.597   6.264   1.103  1.00  0.00
ATOM   5546  H1  WAT  1248      31.278   6.528   1.722  1.00  0.00
ATOM   5547  H2  WAT  1248      30.282   5.424   1.437  1.00  0.00
TER
ATOM   5548  O   WAT  1249      34.789   7.311   0.191  1.00  0.00
ATOM   5549  H1  WAT  1249      35.297   7.809   0.831  1.00  0.00
ATOM   5550  H2  WAT  1249      35.321   6.534   0.015  1.00  0.00
TER
ATOM   5551  O   WAT  1250      39.460  12.063  -4.044  1.00  0.00
ATOM   5552  H1  WAT  1250      38.842  12.527  -4.608  1.00  0.00
ATOM   5553  H2  WAT  1250      39.972  12.755  -3.627  1.00  0.00
TER
ATOM   5554  O   WAT  1251      34.323  11.590   2.634  1.00  0.00
ATOM   5555  H1  WAT  1251      33.990  12.217   3.276  1.00  0.00
ATOM   5556  H2  WAT  1251      34.500  12.116   1.854  1.00  0.00
TER
ATOM   5557  O   WAT  1252      42.837   5.405   0.102  1.00  0.00
ATOM   5558  H1  WAT  1252      42.132   5.693   0.682  1.00  0.00
ATOM   5559  H2  WAT  1252      43.198   6.215  -0.258  1.00  0.00
TER
ATOM   5560  O   WAT  1253      32.755   3.662   2.464  1.00  0.00
ATOM   5561  H1  WAT  1253      33.096   4.506   2.169  1.00  0.00
ATOM   5562  H2  WAT  1253      31.816   3.810   2.581  1.00  0.00
TER
ATOM   5563  O   WAT  1254      33.535  13.558   4.449  1.00  0.00
ATOM   5564  H1  WAT  1254      34.153  14.233   4.168  1.00  0.00
ATOM   5565  H2  WAT  1254      32.675  13.967   4.358  1.00  0.00
TER
ATOM   5566  O   WAT  1255      28.828  12.748  -6.670  1.00  0.00
ATOM   5567  H1  WAT  1255      28.451  13.237  -7.402  1.00  0.00
ATOM   5568  H2  WAT  1255      29.086  13.421  -6.039  1.00  0.00
TER
ATOM   5569  O   WAT  1256      44.453  15.022   2.365  1.00  0.00
ATOM   5570  H1  WAT  1256      43.769  15.692   2.356  1.00  0.00
ATOM   5571  H2  WAT  1256      44.992  15.220   1.599  1.00  0.00
TER
ATOM   5572  O   WAT  1257      36.437   1.150  -1.212  1.00  0.00
ATOM   5573  H1  WAT  1257      36.745   0.595  -1.928  1.00  0.00
ATOM   5574  H2  WAT  1257      35.507   1.284  -1.394  1.00  0.00
TER
ATOM   5575  O   WAT  1258      41.989  16.867   1.079  1.00  0.00
ATOM   5576  H1  WAT  1258      42.002  16.463   0.211  1.00  0.00
ATOM   5577  H2  WAT  1258      41.436  17.641   0.975  1.00  0.00
TER
ATOM   5578  O   WAT  1259      43.283  13.588  -3.832  1.00  0.00
ATOM   5579  H1  WAT  1259      43.173  12.646  -3.707  1.00  0.00
ATOM   5580  H2  WAT  1259      43.280  13.950  -2.946  1.00  0.00
TER
ATOM   5581  O   WAT  1260      41.387  11.770   2.407  1.00  0.00
ATOM   5582  H1  WAT  1260      41.804  11.556   1.573  1.00  0.00
ATOM   5583  H2  WAT  1260      42.111  12.027   2.978  1.00  0.00
TER
ATOM   5584  O   WAT  1261      38.825   9.215  -4.476  1.00  0.00
ATOM   5585  H1  WAT  1261      37.898   9.148  -4.247  1.00  0.00
ATOM   5586  H2  WAT  1261      38.978  10.153  -4.590  1.00  0.00
TER
ATOM   5587  O   WAT  1262      38.812   5.486  -7.479  1.00  0.00
ATOM   5588  H1  WAT  1262      37.873   5.648  -7.394  1.00  0.00
ATOM   5589  H2  WAT  1262      39.131   6.205  -8.025  1.00  0.00
TER
ATOM   5590  O   WAT  1263      42.855  10.777  -3.972  1.00  0.00
ATOM   5591  H1  WAT  1263      42.236  10.439  -4.619  1.00  0.00
ATOM   5592  H2  WAT  1263      42.838  10.133  -3.264  1.00  0.00
TER
ATOM   5593  O   WAT  1264      42.298   6.955   3.445  1.00  0.00
ATOM   5594  H1  WAT  1264      41.885   7.781   3.699  1.00  0.00
ATOM   5595  H2  WAT  1264      41.565   6.370   3.252  1.00  0.00
TER
ATOM   5596  O   WAT  1265      34.431   9.741  -1.694  1.00  0.00
ATOM   5597  H1  WAT  1265      34.027   9.029  -2.189  1.00  0.00
ATOM   5598  H2  WAT  1265      34.517   9.397  -0.805  1.00  0.00
TER
ATOM   5599  O   WAT  1266      34.899  13.428   0.470  1.00  0.00
ATOM   5600  H1  WAT  1266      34.602  12.822  -0.209  1.00  0.00
ATOM   5601  H2  WAT  1266      35.849  13.466   0.359  1.00  0.00
TER
ATOM   5602  O   WAT  1267      33.144   6.516   2.086  1.00  0.00
ATOM   5603  H1  WAT  1267      33.695   6.625   1.312  1.00  0.00
ATOM   5604  H2  WAT  1267      33.658   6.889   2.802  1.00  0.00
TER
ATOM   5605  O   WAT  1268      42.988  17.001   4.133  1.00  0.00
ATOM   5606  H1  WAT  1268      42.511  17.808   3.940  1.00  0.00
ATOM   5607  H2  WAT  1268      42.304  16.349   4.285  1.00  0.00
TER
ATOM   5608  O   WAT  1269      33.991  13.166   7.121  1.00  0.00
ATOM   5609  H1  WAT  1269      33.094  13.390   7.368  1.00  0.00
ATOM   5610  H2  WAT  1269      34.016  13.290   6.172  1.00  0.00
TER
ATOM   5611  O   WAT  1270      41.032  10.015  -6.965  1.00  0.00
ATOM   5612  H1  WAT  1270      41.471   9.178  -7.111  1.00  0.00
ATOM   5613  H2  WAT  1270      41.744  10.648  -6.878  1.00  0.00
TER
ATOM   5614  O   WAT  1271      32.818  10.037   5.697  1.00  0.00
ATOM   5615  H1  WAT  1271      32.679  10.910   6.066  1.00  0.00
ATOM   5616  H2  WAT  1271      31.936   9.695   5.552  1.00  0.00
TER
ATOM   5617  O   WAT  1272      39.141  14.955  -2.997  1.00  0.00
ATOM   5618  H1  WAT  1272      39.581  15.697  -3.411  1.00  0.00
ATOM   5619  H2  WAT  1272      39.080  15.198  -2.073  1.00  0.00
TER
ATOM   5620  O   WAT  1273      34.616  15.980   7.905  1.00  0.00
ATOM   5621  H1  WAT  1273      34.588  16.384   7.038  1.00  0.00
ATOM   5622  H2  WAT  1273      34.453  15.051   7.743  1.00  0.00
TER
ATOM   5623  O   WAT  1274      44.613   1.270  -8.651  1.00  0.00
ATOM   5624  H1  WAT  1274      44.301   1.362  -7.751  1.00  0.00
ATOM   5625  H2  WAT  1274      45.375   1.848  -8.701  1.00  0.00
TER
ATOM   5626  O   WAT  1275      31.132   8.636  -4.193  1.00  0.00
ATOM   5627  H1  WAT  1275      31.011   9.362  -4.805  1.00  0.00
ATOM   5628  H2  WAT  1275      30.822   7.866  -4.670  1.00  0.00
TER
ATOM   5629  O   WAT  1276      28.770  11.807   1.614  1.00  0.00
ATOM   5630  H1  WAT  1276      28.848  11.942   0.670  1.00  0.00
ATOM   5631  H2  WAT  1276      29.384  11.099   1.807  1.00  0.00
TER
ATOM   5632  O   WAT  1277      30.015  13.507  -1.975  1.00  0.00
ATOM   5633  H1  WAT  1277      29.608  13.649  -2.830  1.00  0.00
ATOM   5634  H2  WAT  1277      30.906  13.223  -2.178  1.00  0.00
TER
ATOM   5635  O   WAT  1278      39.833  17.656   4.931  1.00  0.00
ATOM   5636  H1  WAT  1278      40.347  17.567   5.734  1.00  0.00
ATOM   5637  H2  WAT  1278      38.990  18.002   5.224  1.00  0.00
TER
ATOM   5638  O   WAT  1279      41.808  17.942  -5.640  1.00  0.00
ATOM   5639  H1  WAT  1279      41.648  17.652  -4.742  1.00  0.00
ATOM   5640  H2  WAT  1279      41.643  17.166  -6.176  1.00  0.00
TER
ATOM   5641  O   WAT  1280      34.287  17.722  -3.863  1.00  0.00
ATOM   5642  H1  WAT  1280      34.111  16.805  -4.076  1.00  0.00
ATOM   5643  H2  WAT  1280      33.433  18.081  -3.623  1.00  0.00
TER
ATOM   5644  O   WAT  1281      41.511  15.451  -7.081  1.00  0.00
ATOM   5645  H1  WAT  1281      40.817  15.448  -7.740  1.00  0.00
ATOM   5646  H2  WAT  1281      42.253  15.027  -7.511  1.00  0.00
TER
ATOM   5647  O   WAT  1282      41.076  17.077  -3.006  1.00  0.00
ATOM   5648  H1  WAT  1282      41.531  16.296  -2.692  1.00  0.00
ATOM   5649  H2  WAT  1282      41.415  17.788  -2.462  1.00  0.00
TER
ATOM   5650  O   WAT  1283      45.823   6.007   7.327  1.00  0.00
ATOM   5651  H1  WAT  1283      45.208   6.515   6.798  1.00  0.00
ATOM   5652  H2  WAT  1283      45.503   5.107   7.269  1.00  0.00
TER
ATOM   5653  O   WAT  1284      28.826  12.849   4.153  1.00  0.00
ATOM   5654  H1  WAT  1284      28.989  12.379   3.335  1.00  0.00
ATOM   5655  H2  WAT  1284      29.291  12.341   4.818  1.00  0.00
TER
ATOM   5656  O   WAT  1285      33.598   1.979  -0.811  1.00  0.00
ATOM   5657  H1  WAT  1285      33.155   2.760  -1.142  1.00  0.00
ATOM   5658  H2  WAT  1285      34.156   2.302  -0.103  1.00  0.00
TER
ATOM   5659  O   WAT  1286      37.885   4.846   4.793  1.00  0.00
ATOM   5660  H1  WAT  1286      37.423   5.054   5.605  1.00  0.00
ATOM   5661  H2  WAT  1286      37.483   4.032   4.490  1.00  0.00
TER
ATOM   5662  O   WAT  1287      42.885   6.067   5.923  1.00  0.00
ATOM   5663  H1  WAT  1287      42.035   5.768   6.244  1.00  0.00
ATOM   5664  H2  WAT  1287      42.726   6.311   5.011  1.00  0.00
TER
ATOM   5665  O   WAT  1288      39.980   7.567   8.023  1.00  0.00
ATOM   5666  H1  WAT  1288      40.306   6.733   7.683  1.00  0.00
ATOM   5667  H2  WAT  1288      40.768   8.090   8.170  1.00  0.00
TER
ATOM   5668  O   WAT  1289      36.714   1.600  -5.930  1.00  0.00
ATOM   5669  H1  WAT  1289      36.089   1.596  -5.205  1.00  0.00
ATOM   5670  H2  WAT  1289      36.627   0.733  -6.326  1.00  0.00
TER
ATOM   5671  O   WAT  1290      35.636   2.524   1.048  1.00  0.00
ATOM   5672  H1  WAT  1290      35.933   3.430   0.968  1.00  0.00
ATOM   5673  H2  WAT  1290      36.184   2.036   0.434  1.00  0.00
TER
ATOM   5674  O   WAT  1291      33.389   7.103  -3.082  1.00  0.00
ATOM   5675  H1  WAT  1291      33.163   6.886  -2.178  1.00  0.00
ATOM   5676  H2  WAT  1291      32.609   7.535  -3.428  1.00  0.00
TER
ATOM   5677  O   WAT  1292      40.619   7.109  -4.483  1.00  0.00
ATOM   5678  H1  WAT  1292      40.020   7.832  -4.667  1.00  0.00
ATOM   5679  H2  WAT  1292      41.167   7.047  -5.266  1.00  0.00
TER
ATOM   5680  O   WAT  1293      35.829   8.001   7.584  1.00  0.00
ATOM   5681  H1  WAT  1293      35.734   7.061   7.434  1.00  0.00
ATOM   5682  H2  WAT  1293      36.672   8.223   7.188  1.00  0.00
TER
ATOM   5683  O   WAT  1294      39.226   5.745  -2.453  1.00  0.00
ATOM   5684  H1  WAT  1294      39.619   6.062  -3.266  1.00  0.00
ATOM   5685  H2  WAT  1294      39.587   4.866  -2.339  1.00  0.00
TER
ATOM   5686  O   WAT  1295      30.960   4.412   5.737  1.00  0.00
ATOM   5687  H1  WAT  1295      30.567   5.260   5.944  1.00  0.00
ATOM   5688  H2  WAT  1295      30.272   3.775   5.928  1.00  0.00
TER
ATOM   5689  O   WAT  1296      37.535   4.496   8.807  1.00  0.00
ATOM   5690  H1  WAT  1296      36.845   4.303   9.441  1.00  0.00
ATOM   5691  H2  WAT  1296      38.278   4.779   9.339  1.00  0.00
TER
ATOM   5692  O   WAT  1297      28.262   2.335  -0.230  1.00  0.00
ATOM   5693  H1  WAT  1297      27.973   2.906   0.483  1.00  0.00
ATOM   5694  H2  WAT  1297      29.007   1.856   0.133  1.00  0.00
TER
ATOM   5695  O   WAT  1298      28.449   6.277  -9.020  1.00  0.00
ATOM   5696  H1  WAT  1298      28.367   7.220  -8.878  1.00  0.00
ATOM   5697  H2  WAT  1298      28.097   6.135  -9.898  1.00  0.00
TER
ATOM   5698  O   WAT  1299      39.811   8.336   1.642  1.00  0.00
ATOM   5699  H1  WAT  1299      39.079   8.844   1.991  1.00  0.00
ATOM   5700  H2  WAT  1299      39.414   7.519   1.341  1.00  0.00
TER
ATOM   5701  O   WAT  1300      36.249   5.011   0.047  1.00  0.00
ATOM   5702  H1  WAT  1300      36.252   4.570  -0.802  1.00  0.00
ATOM   5703  H2  WAT  1300      37.144   5.333   0.154  1.00  0.00
TER
ATOM   5704  O   WAT  1301      32.099   4.894  -0.993  1.00  0.00
ATOM   5705  H1  WAT  1301      31.759   5.371  -0.237  1.00  0.00
ATOM   5706  H2  WAT  1301      31.337   4.440  -1.353  1.00  0.00
TER
ATOM   5707  O   WAT  1302      36.311   6.012  -6.962  1.00  0.00
ATOM   5708  H1  WAT  1302      36.432   5.971  -6.013  1.00  0.00
ATOM   5709  H2  WAT  1302      35.926   6.875  -7.117  1.00  0.00
TER
ATOM   5710  O   WAT  1303      40.274   3.789   1.054  1.00  0.00
ATOM   5711  H1  WAT  1303      40.291   4.240   1.899  1.00  0.00
ATOM   5712  H2  WAT  1303      40.025   2.890   1.268  1.00  0.00
TER
ATOM   5713  O   WAT  1304      35.323   8.323  -7.564  1.00  0.00
ATOM   5714  H1  WAT  1304      34.755   7.874  -8.190  1.00  0.00
ATOM   5715  H2  WAT  1304      36.032   8.682  -8.097  1.00  0.00
TER
ATOM   5716  O   WAT  1305      43.701   1.202   6.893  1.00  0.00
ATOM   5717  H1  WAT  1305      44.025   0.471   7.419  1.00  0.00
ATOM   5718  H2  WAT  1305      43.736   0.884   5.991  1.00  0.00
TER
ATOM   5719  O   WAT  1306      30.400  12.224   6.313  1.00  0.00
ATOM   5720  H1  WAT  1306      30.015  11.583   6.911  1.00  0.00
ATOM   5721  H2  WAT  1306      30.711  12.927   6.882  1.00  0.00
TER
ATOM   5722  O   WAT  1307      36.550   9.071   1.794  1.00  0.00
ATOM   5723  H1  WAT  1307      36.917   8.597   2.540  1.00  0.00
ATOM   5724  H2  WAT  1307      36.360   9.946   2.135  1.00  0.00
TER
ATOM   5725  O   WAT  1308      29.414   3.816  -2.077  1.00  0.00
ATOM   5726  H1  WAT  1308      29.128   3.451  -1.239  1.00  0.00
ATOM   5727  H2  WAT  1308      29.352   3.084  -2.690  1.00  0.00
TER
ATOM   5728  O   WAT  1309      34.340   8.112   4.112  1.00  0.00
ATOM   5729  H1  WAT  1309      34.035   8.991   4.337  1.00  0.00
ATOM   5730  H2  WAT  1309      35.294   8.172   4.148  1.00  0.00
TER
ATOM   5731  O   WAT  1310      32.868  12.318  -5.291  1.00  0.00
ATOM   5732  H1  WAT  1310      32.094  11.778  -5.451  1.00  0.00
ATOM   5733  H2  WAT  1310      33.597  11.799  -5.629  1.00  0.00
TER
ATOM   5734  O   WAT  1311      43.627  11.315   0.502  1.00  0.00
ATOM   5735  H1  WAT  1311      44.346  11.810   0.111  1.00  0.00
ATOM   5736  H2  WAT  1311      43.425  10.637  -0.143  1.00  0.00
TER
ATOM   5737  O   WAT  1312      39.088   2.709  -5.355  1.00  0.00
ATOM   5738  H1  WAT  1312      38.274   2.210  -5.431  1.00  0.00
ATOM   5739  H2  WAT  1312      38.894   3.549  -5.772  1.00  0.00
TER
ATOM   5740  O   WAT  1313      39.008  11.386   6.388  1.00  0.00
ATOM   5741  H1  WAT  1313      38.942  10.465   6.134  1.00  0.00
ATOM   5742  H2  WAT  1313      38.379  11.483   7.103  1.00  0.00
TER
ATOM   5743  O   WAT  1314      41.802   7.081  -7.059  1.00  0.00
ATOM   5744  H1  WAT  1314      42.690   7.392  -7.234  1.00  0.00
ATOM   5745  H2  WAT  1314      41.773   6.208  -7.451  1.00  0.00
TER
ATOM   5746  O   WAT  1315      32.912  11.986  -1.653  1.00  0.00
ATOM   5747  H1  WAT  1315      33.429  11.183  -1.707  1.00  0.00
ATOM   5748  H2  WAT  1315      32.460  11.924  -0.811  1.00  0.00
TER
ATOM   5749  O   WAT  1316      37.798  13.253  -6.380  1.00  0.00
ATOM   5750  H1  WAT  1316      38.140  13.997  -6.876  1.00  0.00
ATOM   5751  H2  WAT  1316      36.970  13.566  -6.018  1.00  0.00
TER
ATOM   5752  O   WAT  1317      30.396   8.953   5.259  1.00  0.00
ATOM   5753  H1  WAT  1317      30.037   9.618   5.847  1.00  0.00
ATOM   5754  H2  WAT  1317      30.101   8.121   5.631  1.00  0.00
TER
ATOM   5755  O   WAT  1318      33.597   9.411   8.143  1.00  0.00
ATOM   5756  H1  WAT  1318      33.297   9.557   7.246  1.00  0.00
ATOM   5757  H2  WAT  1318      34.368   8.851   8.051  1.00  0.00
TER
ATOM   5758  O   WAT  1319      38.940  14.208   6.139  1.00  0.00
ATOM   5759  H1  WAT  1319      38.955  13.276   5.921  1.00  0.00
ATOM   5760  H2  WAT  1319      38.233  14.294   6.778  1.00  0.00
TER
ATOM   5761  O   WAT  1320      44.074   8.392  -7.591  1.00  0.00
ATOM   5762  H1  WAT  1320      43.990   8.823  -8.442  1.00  0.00
ATOM   5763  H2  WAT  1320      44.793   8.852  -7.159  1.00  0.00
TER
ATOM   5764  O   WAT  1321      45.151  10.849   5.486  1.00  0.00
ATOM   5765  H1  WAT  1321      44.426  11.441   5.289  1.00  0.00
ATOM   5766  H2  WAT  1321      45.679  10.841   4.687  1.00  0.00
TER
ATOM   5767  O   WAT  1322      45.103  15.246  -4.863  1.00  0.00
ATOM   5768  H1  WAT  1322      44.460  14.592  -4.589  1.00  0.00
ATOM   5769  H2  WAT  1322      44.716  15.652  -5.639  1.00  0.00
TER
ATOM   5770  O   WAT  1323      40.681  12.575  -1.016  1.00  0.00
ATOM   5771  H1  WAT  1323      41.034  11.977  -1.676  1.00  0.00
ATOM   5772  H2  WAT  1323      39.797  12.249  -0.845  1.00  0.00
TER
ATOM   5773  O   WAT  1324      36.768  13.334  -3.609  1.00  0.00
ATOM   5774  H1  WAT  1324      37.455  13.881  -3.228  1.00  0.00
ATOM   5775  H2  WAT  1324      35.981  13.878  -3.574  1.00  0.00
TER
ATOM   5776  O   WAT  1325      28.907   8.952  -8.117  1.00  0.00
ATOM   5777  H1  WAT  1325      29.776   9.234  -7.834  1.00  0.00
ATOM   5778  H2  WAT  1325      28.416   9.765  -8.232  1.00  0.00
TER
ATOM   5779  O   WAT  1326      36.070  10.339  -3.996  1.00  0.00
ATOM   5780  H1  WAT  1326      36.527  11.150  -3.770  1.00  0.00
ATOM   5781  H2  WAT  1326      35.719  10.021  -3.164  1.00  0.00
TER
ATOM   5782  O   WAT  1327      38.374  15.850   3.233  1.00  0.00
ATOM   5783  H1  WAT  1327      39.018  16.056   3.910  1.00  0.00
ATOM   5784  H2  WAT  1327      38.736  15.088   2.780  1.00  0.00
TER
ATOM   5785  O   WAT  1328      31.971   0.683  -3.524  1.00  0.00
ATOM   5786  H1  WAT  1328      31.843   0.675  -2.576  1.00  0.00
ATOM   5787  H2  WAT  1328      31.148   1.021  -3.875  1.00  0.00
TER
ATOM   5788  O   WAT  1329      39.647  13.853   1.951  1.00  0.00
ATOM   5789  H1  WAT  1329      40.289  13.152   2.064  1.00  0.00
ATOM   5790  H2  WAT  1329      40.172  14.633   1.770  1.00  0.00
TER
ATOM   5791  O   WAT  1330      43.492  14.138  -8.325  1.00  0.00
ATOM   5792  H1  WAT  1330      43.266  13.421  -7.733  1.00  0.00
ATOM   5793  H2  WAT  1330      43.102  13.889  -9.163  1.00  0.00
TER
ATOM   5794  O   WAT  1331      41.420  14.652   5.154  1.00  0.00
ATOM   5795  H1  WAT  1331      41.756  15.239   5.832  1.00  0.00
ATOM   5796  H2  WAT  1331      40.501  14.522   5.384  1.00  0.00
TER
ATOM   5797  O   WAT  1332      29.274  18.164  -7.551  1.00  0.00
ATOM   5798  H1  WAT  1332      29.634  18.763  -8.205  1.00  0.00
ATOM   5799  H2  WAT  1332      29.133  18.710  -6.777  1.00  0.00
TER
ATOM   5800  O   WAT  1333      43.074  12.055  -6.664  1.00  0.00
ATOM   5801  H1  WAT  1333      42.786  12.516  -5.876  1.00  0.00
ATOM   5802  H2  WAT  1333      43.869  11.595  -6.396  1.00  0.00
TER
ATOM   5803  O   WAT  1334      29.258  16.430   6.923  1.00  0.00
ATOM   5804  H1  WAT  1334      29.367  15.489   6.783  1.00  0.00
ATOM   5805  H2  WAT  1334      28.606  16.695   6.275  1.00  0.00
TER
ATOM   5806  O   WAT  1335      37.249  14.701   8.323  1.00  0.00
ATOM   5807  H1  WAT  1335      36.929  13.982   8.868  1.00  0.00
ATOM   5808  H2  WAT  1335      36.575  15.377   8.397  1.00  0.00
TER
ATOM   5809  O   WAT  1336      35.291  15.548  -6.734  1.00  0.00
ATOM   5810  H1  WAT  1336      35.282  16.280  -7.349  1.00  0.00
ATOM   5811  H2  WAT  1336      34.371  15.301  -6.641  1.00  0.00
TER
ATOM   5812  O   WAT  1337      30.891  10.769  -5.989  1.00  0.00
ATOM   5813  H1  WAT  1337      30.284  11.509  -5.979  1.00  0.00
ATOM   5814  H2  WAT  1337      31.366  10.859  -6.815  1.00  0.00
TER
ATOM   5815  O   WAT  1338      40.465   4.934   3.687  1.00  0.00
ATOM   5816  H1  WAT  1338      40.833   4.114   4.015  1.00  0.00
ATOM   5817  H2  WAT  1338      39.605   4.994   4.102  1.00  0.00
TER
ATOM   5818  O   WAT  1339      43.831   3.890  -5.504  1.00  0.00
ATOM   5819  H1  WAT  1339      43.202   3.994  -6.219  1.00  0.00
ATOM   5820  H2  WAT  1339      43.336   4.109  -4.715  1.00  0.00
TER
ATOM   5821  O   WAT  1340      38.277  15.610  -8.071  1.00  0.00
ATOM   5822  H1  WAT  1340      38.378  15.407  -9.001  1.00  0.00
ATOM   5823  H2  WAT  1340      37.377  15.356  -7.866  1.00  0.00
TER
ATOM   5824  O   WAT  1341      35.799   6.168  -4.089  1.00  0.00
ATOM   5825  H1  WAT  1341      35.091   6.637  -3.647  1.00  0.00
ATOM   5826  H2  WAT  1341      36.084   5.511  -3.454  1.00  0.00
TER
ATOM   5827  O   WAT  1342      37.425   7.588   3.911  1.00  0.00
ATOM   5828  H1  WAT  1342      37.923   8.063   4.576  1.00  0.00
ATOM   5829  H2  WAT  1342      37.567   6.664   4.118  1.00  0.00
TER
ATOM   5830  O   WAT  1343      39.831   2.893  -2.649  1.00  0.00
ATOM   5831  H1  WAT  1343      39.708   2.912  -3.598  1.00  0.00
ATOM   5832  H2  WAT  1343      40.779   2.941  -2.529  1.00  0.00
TER
ATOM   5833  O   WAT  1344      36.919  18.129  -3.376  1.00  0.00
ATOM   5834  H1  WAT  1344      37.173  18.091  -4.298  1.00  0.00
ATOM   5835  H2  WAT  1344      35.970  18.002  -3.383  1.00  0.00
TER
ATOM   5836  O   WAT  1345      34.003   4.477  -6.714  1.00  0.00
ATOM   5837  H1  WAT  1345      34.852   4.914  -6.780  1.00  0.00
ATOM   5838  H2  WAT  1345      33.636   4.789  -5.886  1.00  0.00
TER
ATOM   5839  O   WAT  1346      44.632   3.805   4.753  1.00  0.00
ATOM   5840  H1  WAT  1346      44.129   4.545   5.093  1.00  0.00
ATOM   5841  H2  WAT  1346      45.447   4.193   4.437  1.00  0.00
TER
ATOM   5842  O   WAT  1347      42.924   9.048  -1.800  1.00  0.00
ATOM   5843  H1  WAT  1347      41.983   9.063  -1.626  1.00  0.00
ATOM   5844  H2  WAT  1347      43.238   8.262  -1.354  1.00  0.00
TER
ATOM   5845  O   WAT  1348      32.902  10.730  -8.240  1.00  0.00
ATOM   5846  H1  WAT  1348      33.668  10.618  -7.678  1.00  0.00
ATOM   5847  H2  WAT  1348      32.979  10.034  -8.892  1.00  0.00
TER
ATOM   5848  O   WAT  1349      31.597   8.163  -7.557  1.00  0.00
ATOM   5849  H1  WAT  1349      31.677   7.215  -7.445  1.00  0.00
ATOM   5850  H2  WAT  1349      32.489   8.493  -7.451  1.00  0.00
TER
ATOM   5851  O   WAT  1350      44.926  16.219  -0.125  1.00  0.00
ATOM   5852  H1  WAT  1350      45.051  17.042   0.347  1.00  0.00
ATOM   5853  H2  WAT  1350      45.793  16.008  -0.473  1.00  0.00
TER
ATOM   5854  O   WAT  1351      32.398  18.312  -0.453  1.00  0.00
ATOM   5855  H1  WAT  1351      33.134  17.764  -0.182  1.00  0.00
ATOM   5856  H2  WAT  1351      32.782  19.178  -0.593  1.00  0.00
TER
ATOM   5857  O   WAT  1352      29.283  14.380  -4.579  1.00  0.00
ATOM   5858  H1  WAT  1352      28.357  14.622  -4.589  1.00  0.00
ATOM   5859  H2  WAT  1352      29.748  15.207  -4.701  1.00  0.00
TER
ATOM   5860  O   WAT  1353      31.404  17.497   8.735  1.00  0.00
ATOM   5861  H1  WAT  1353      32.205  17.818   9.149  1.00  0.00
ATOM   5862  H2  WAT  1353      30.889  17.136   9.457  1.00  0.00
TER
ATOM   5863  O   WAT  1354      35.508  17.485  -8.631  1.00  0.00
ATOM   5864  H1  WAT  1354      36.301  17.774  -9.083  1.00  0.00
ATOM   5865  H2  WAT  1354      34.989  17.054  -9.310  1.00  0.00
TER
ATOM   5866  O   WAT  1355      40.240  13.605   8.683  1.00  0.00
ATOM   5867  H1  WAT  1355      39.634  13.628   7.942  1.00  0.00
ATOM   5868  H2  WAT  1355      39.936  12.873   9.220  1.00  0.00
TER
ATOM   5869  O   WAT  1356      41.670  17.333   7.294  1.00  0.00
ATOM   5870  H1  WAT  1356      42.623  17.249   7.244  1.00  0.00
ATOM   5871  H2  WAT  1356      41.523  17.997   7.967  1.00  0.00
TER
ATOM   5872  O   WAT  1357      44.561  16.712  -7.207  1.00  0.00
ATOM   5873  H1  WAT  1357      44.276  16.299  -8.022  1.00  0.00
ATOM   5874  H2  WAT  1357      44.363  17.641  -7.327  1.00  0.00
TER
ATOM   5875  O   WAT  1358      29.124   9.984   7.679  1.00  0.00
ATOM   5876  H1  WAT  1358      29.628   9.405   8.250  1.00  0.00
ATOM   5877  H2  WAT  1358      28.384  10.268   8.216  1.00  0.00
TER
ATOM   5878  O   WAT  1359      36.026  12.706  -8.767  1.00  0.00
ATOM   5879  H1  WAT  1359      35.921  12.091  -8.040  1.00  0.00
ATOM   5880  H2  WAT  1359      35.859  12.182  -9.550  1.00  0.00
TER
ATOM   5881  O   WAT  1360      36.178  11.391   7.212  1.00  0.00
ATOM   5882  H1  WAT  1360      35.412  11.960   7.128  1.00  0.00
ATOM   5883  H2  WAT  1360      36.359  11.099   6.319  1.00  0.00
TER
ATOM   5884  O   WAT  1361      39.266  11.768  -8.162  1.00  0.00
ATOM   5885  H1  WAT  1361      38.717  12.214  -7.518  1.00  0.00
ATOM   5886  H2  WAT  1361      39.888  11.262  -7.639  1.00  0.00
TER
ATOM   5887  O   WAT  1362      43.320  13.122   7.770  1.00  0.00
ATOM   5888  H1  WAT  1362      44.061  13.459   7.267  1.00  0.00
ATOM   5889  H2  WAT  1362      42.557  13.291   7.217  1.00  0.00
TER
ATOM   5890  O   WAT  1363      31.156   8.127   8.574  1.00  0.00
ATOM   5891  H1  WAT  1363      31.197   7.828   9.482  1.00  0.00
ATOM   5892  H2  WAT  1363      32.011   8.528   8.415  1.00  0.00
TER
ATOM   5893  O   WAT  1364      34.934  10.727  -6.266  1.00  0.00
ATOM   5894  H1  WAT  1364      35.356  10.561  -5.423  1.00  0.00
ATOM   5895  H2  WAT  1364      35.059   9.917  -6.760  1.00  0.00
TER
ATOM   5896  O   WAT  1365      33.097   6.706   6.541  1.00  0.00
[truncated: 2,337,963 more chars]
