# Supplementary material for: Accuracy and Precision of Alchemical Relative Free Energy Predictions with and without Replica‐Exchange
Source: Adv Theory Simul. 2019 Nov 27;3(1):1900195. doi: 10.1002/adts.201900195 (PMC8427472; doi:10.1002/adts.201900195)
Supplement: Supplementary file 1 — Supporting Information [file ADTS-3-1900195-s001.gz › MCL1/complex/l16-l34/build/complex.pdb]

ATOM      1  N   GLY     1      10.928  16.608   3.288  1.00  0.00
ATOM      2  H1  GLY     1      11.682  17.008   2.748  1.00  0.00
ATOM      3  H2  GLY     1      11.181  16.632   4.266  1.00  0.00
ATOM      4  H3  GLY     1      10.057  17.016   2.982  1.00  0.00
ATOM      5  CA  GLY     1      10.830  15.194   2.952  1.00  0.00
ATOM      6  HA2 GLY     1      10.972  14.622   3.869  1.00  0.00
ATOM      7  HA3 GLY     1       9.828  15.013   2.563  1.00  0.00
ATOM      8  C   GLY     1      11.829  14.747   1.943  1.00  0.00
ATOM      9  O   GLY     1      12.363  13.623   2.077  1.00  0.00
ATOM     10  N   ASP     2      12.000  15.540   0.898  1.00  0.00
ATOM     11  H   ASP     2      11.262  16.205   0.716  1.00  0.00
ATOM     12  CA  ASP     2      13.051  15.402  -0.077  1.00  0.00
ATOM     13  HA  ASP     2      12.762  15.912  -0.996  1.00  0.00
ATOM     14  CB  ASP     2      14.335  15.998   0.417  1.00  0.00
ATOM     15  HB2 ASP     2      14.203  16.292   1.458  1.00  0.00
ATOM     16  HB3 ASP     2      15.085  15.210   0.354  1.00  0.00
ATOM     17  CG  ASP     2      14.778  17.157  -0.366  1.00  0.00
ATOM     18  OD1 ASP     2      15.519  17.919   0.174  1.00  0.00
ATOM     19  OD2 ASP     2      14.428  17.314  -1.503  1.00  0.00
ATOM     20  C   ASP     2      13.209  13.985  -0.585  1.00  0.00
ATOM     21  O   ASP     2      12.288  13.411  -1.029  1.00  0.00
ATOM     22  N   GLU     3      14.415  13.456  -0.545  1.00  0.00
ATOM     23  H   GLU     3      15.173  14.003  -0.163  1.00  0.00
ATOM     24  CA  GLU     3      14.729  12.206  -1.169  1.00  0.00
ATOM     25  HA  GLU     3      14.383  12.204  -2.203  1.00  0.00
ATOM     26  CB  GLU     3      16.227  11.993  -1.160  1.00  0.00
ATOM     27  HB2 GLU     3      16.673  12.938  -1.472  1.00  0.00
ATOM     28  HB3 GLU     3      16.502  11.787  -0.125  1.00  0.00
ATOM     29  CG  GLU     3      16.733  10.881  -2.046  1.00  0.00
ATOM     30  HG2 GLU     3      17.819  10.963  -2.087  1.00  0.00
ATOM     31  HG3 GLU     3      16.458   9.947  -1.557  1.00  0.00
ATOM     32  CD  GLU     3      16.173  10.899  -3.451  1.00  0.00
ATOM     33  OE1 GLU     3      16.804  11.427  -4.372  1.00  0.00
ATOM     34  OE2 GLU     3      15.085  10.363  -3.636  1.00  0.00
ATOM     35  C   GLU     3      13.970  11.007  -0.624  1.00  0.00
ATOM     36  O   GLU     3      13.485  10.241  -1.378  1.00  0.00
ATOM     37  N   LEU     4      13.838  10.912   0.684  1.00  0.00
ATOM     38  H   LEU     4      14.324  11.539   1.309  1.00  0.00
ATOM     39  CA  LEU     4      13.019   9.855   1.265  1.00  0.00
ATOM     40  HA  LEU     4      13.356   8.890   0.884  1.00  0.00
ATOM     41  CB  LEU     4      13.114   9.838   2.780  1.00  0.00
ATOM     42  HB2 LEU     4      14.147   9.577   3.008  1.00  0.00
ATOM     43  HB3 LEU     4      12.910  10.851   3.129  1.00  0.00
ATOM     44  CG  LEU     4      12.169   8.854   3.485  1.00  0.00
ATOM     45  HG  LEU     4      11.145   9.094   3.201  1.00  0.00
ATOM     46  CD1 LEU     4      12.481   7.395   3.098  1.00  0.00
ATOM     47 HD11 LEU     4      13.505   7.154   3.383  1.00  0.00
ATOM     48 HD12 LEU     4      11.794   6.726   3.616  1.00  0.00
ATOM     49 HD13 LEU     4      12.366   7.271   2.021  1.00  0.00
ATOM     50  CD2 LEU     4      12.317   9.026   4.971  1.00  0.00
ATOM     51 HD21 LEU     4      12.059  10.048   5.247  1.00  0.00
ATOM     52 HD22 LEU     4      11.652   8.333   5.486  1.00  0.00
ATOM     53 HD23 LEU     4      13.348   8.822   5.260  1.00  0.00
ATOM     54  C   LEU     4      11.555  10.001   0.852  1.00  0.00
ATOM     55  O   LEU     4      10.879   9.008   0.538  1.00  0.00
ATOM     56  N   TYR     5      11.067  11.238   0.852  1.00  0.00
ATOM     57  H   TYR     5      11.621  12.024   1.161  1.00  0.00
ATOM     58  CA  TYR     5       9.683  11.480   0.449  1.00  0.00
ATOM     59  HA  TYR     5       9.022  10.806   0.994  1.00  0.00
ATOM     60  CB  TYR     5       9.266  12.919   0.746  1.00  0.00
ATOM     61  HB2 TYR     5       9.335  13.044   1.826  1.00  0.00
ATOM     62  HB3 TYR     5       9.937  13.625   0.256  1.00  0.00
ATOM     63  CG  TYR     5       7.855  13.178   0.301  1.00  0.00
ATOM     64  CD1 TYR     5       6.775  12.893   1.141  1.00  0.00
ATOM     65  HD1 TYR     5       6.964  12.506   2.142  1.00  0.00
ATOM     66  CE1 TYR     5       5.462  13.099   0.707  1.00  0.00
ATOM     67  HE1 TYR     5       4.620  12.887   1.365  1.00  0.00
ATOM     68  CZ  TYR     5       5.238  13.588  -0.572  1.00  0.00
ATOM     69  OH  TYR     5       3.940  13.805  -0.997  1.00  0.00
ATOM     70  HH  TYR     5       3.285  13.584  -0.330  1.00  0.00
ATOM     71  CE2 TYR     5       6.285  13.852  -1.423  1.00  0.00
ATOM     72  HE2 TYR     5       6.096  14.209  -2.435  1.00  0.00
ATOM     73  CD2 TYR     5       7.590  13.659  -0.986  1.00  0.00
ATOM     74  HD2 TYR     5       8.425  13.884  -1.649  1.00  0.00
ATOM     75  C   TYR     5       9.453  11.190  -1.040  1.00  0.00
ATOM     76  O   TYR     5       8.472  10.558  -1.414  1.00  0.00
ATOM     77  N   ARG     6      10.351  11.695  -1.879  1.00  0.00
ATOM     78  H   ARG     6      11.111  12.243  -1.503  1.00  0.00
ATOM     79  CA  ARG     6      10.278  11.516  -3.323  1.00  0.00
ATOM     80  HA  ARG     6       9.349  11.939  -3.705  1.00  0.00
ATOM     81  CB  ARG     6      11.456  12.225  -4.001  1.00  0.00
ATOM     82  HB2 ARG     6      11.606  13.166  -3.471  1.00  0.00
ATOM     83  HB3 ARG     6      12.330  11.588  -3.864  1.00  0.00
ATOM     84  CG  ARG     6      11.261  12.503  -5.477  1.00  0.00
ATOM     85  HG2 ARG     6      10.467  11.838  -5.816  1.00  0.00
ATOM     86  HG3 ARG     6      10.927  13.538  -5.557  1.00  0.00
ATOM     87  CD  ARG     6      12.514  12.299  -6.354  1.00  0.00
ATOM     88  HD2 ARG     6      12.162  11.872  -7.293  1.00  0.00
ATOM     89  HD3 ARG     6      12.924  13.292  -6.538  1.00  0.00
ATOM     90  NE  ARG     6      13.579  11.441  -5.817  1.00  0.00
ATOM     91  HE  ARG     6      14.249  11.855  -5.185  1.00  0.00
ATOM     92  CZ  ARG     6      13.745  10.157  -6.174  1.00  0.00
ATOM     93  NH1 ARG     6      12.877   9.550  -6.986  1.00  0.00
ATOM     94 HH11 ARG     6      12.081  10.060  -7.341  1.00  0.00
ATOM     95 HH12 ARG     6      13.021   8.584  -7.242  1.00  0.00
ATOM     96  NH2 ARG     6      14.737   9.435  -5.678  1.00  0.00
ATOM     97 HH21 ARG     6      15.381   9.852  -5.021  1.00  0.00
ATOM     98 HH22 ARG     6      14.845   8.471  -5.958  1.00  0.00
ATOM     99  C   ARG     6      10.305  10.020  -3.652  1.00  0.00
ATOM    100  O   ARG     6       9.431   9.517  -4.377  1.00  0.00
ATOM    101  N   GLN     7      11.273   9.308  -3.071  1.00  0.00
ATOM    102  H   GLN     7      11.976   9.762  -2.506  1.00  0.00
ATOM    103  CA  GLN     7      11.372   7.863  -3.270  1.00  0.00
ATOM    104  HA  GLN     7      11.481   7.613  -4.325  1.00  0.00
ATOM    105  CB  GLN     7      12.598   7.396  -2.537  1.00  0.00
ATOM    106  HB2 GLN     7      13.270   8.254  -2.507  1.00  0.00
ATOM    107  HB3 GLN     7      12.266   7.160  -1.525  1.00  0.00
ATOM    108  CG  GLN     7      13.302   6.247  -3.098  1.00  0.00
ATOM    109  HG2 GLN     7      12.672   5.362  -3.194  1.00  0.00
ATOM    110  HG3 GLN     7      13.656   6.549  -4.083  1.00  0.00
ATOM    111  CD  GLN     7      14.487   5.901  -2.249  1.00  0.00
ATOM    112  OE1 GLN     7      15.005   6.745  -1.515  1.00  0.00
ATOM    113  NE2 GLN     7      14.880   4.633  -2.274  1.00  0.00
ATOM    114 HE21 GLN     7      15.674   4.342  -1.722  1.00  0.00
ATOM    115 HE22 GLN     7      14.384   3.965  -2.846  1.00  0.00
ATOM    116  C   GLN     7      10.106   7.121  -2.770  1.00  0.00
ATOM    117  O   GLN     7       9.548   6.279  -3.479  1.00  0.00
ATOM    118  N   SER     8       9.612   7.459  -1.573  1.00  0.00
ATOM    119  H   SER     8      10.062   8.157  -0.998  1.00  0.00
ATOM    120  CA  SER     8       8.433   6.766  -1.033  1.00  0.00
ATOM    121  HA  SER     8       8.627   5.695  -0.988  1.00  0.00
ATOM    122  CB  SER     8       8.108   7.267   0.383  1.00  0.00
ATOM    123  HB2 SER     8       7.825   8.317   0.317  1.00  0.00
ATOM    124  HB3 SER     8       7.266   6.688   0.764  1.00  0.00
ATOM    125  OG  SER     8       9.226   7.127   1.272  1.00  0.00
ATOM    126  HG  SER     8       8.984   7.449   2.143  1.00  0.00
ATOM    127  C   SER     8       7.190   6.915  -1.923  1.00  0.00
ATOM    128  O   SER     8       6.415   5.962  -2.119  1.00  0.00
ATOM    129  N   LEU     9       6.962   8.138  -2.386  1.00  0.00
ATOM    130  H   LEU     9       7.584   8.900  -2.153  1.00  0.00
ATOM    131  CA  LEU     9       5.803   8.423  -3.234  1.00  0.00
ATOM    132  HA  LEU     9       4.891   8.118  -2.721  1.00  0.00
ATOM    133  CB  LEU     9       5.711   9.921  -3.549  1.00  0.00
ATOM    134  HB2 LEU     9       5.593  10.389  -2.571  1.00  0.00
ATOM    135  HB3 LEU     9       6.643  10.257  -4.002  1.00  0.00
ATOM    136  CG  LEU     9       4.546  10.311  -4.440  1.00  0.00
ATOM    137  HG  LEU     9       4.599   9.777  -5.388  1.00  0.00
ATOM    138  CD1 LEU     9       3.270   9.935  -3.720  1.00  0.00
ATOM    139 HD11 LEU     9       3.216  10.469  -2.771  1.00  0.00
ATOM    140 HD12 LEU     9       2.412  10.203  -4.336  1.00  0.00
ATOM    141 HD13 LEU     9       3.260   8.861  -3.533  1.00  0.00
ATOM    142  CD2 LEU     9       4.543  11.821  -4.842  1.00  0.00
ATOM    143 HD21 LEU     9       5.459  12.055  -5.384  1.00  0.00
ATOM    144 HD22 LEU     9       3.682  12.026  -5.478  1.00  0.00
ATOM    145 HD23 LEU     9       4.486  12.436  -3.944  1.00  0.00
ATOM    146  C   LEU     9       5.888   7.662  -4.549  1.00  0.00
ATOM    147  O   LEU     9       4.907   7.125  -5.028  1.00  0.00
ATOM    148  N   GLU    10       7.085   7.614  -5.122  1.00  0.00
ATOM    149  H   GLU    10       7.882   8.063  -4.694  1.00  0.00
ATOM    150  CA  GLU    10       7.269   6.964  -6.403  1.00  0.00
ATOM    151  HA  GLU    10       6.598   7.387  -7.150  1.00  0.00
ATOM    152  CB  GLU    10       8.699   7.183  -6.858  1.00  0.00
ATOM    153  HB2 GLU    10       8.785   8.238  -7.117  1.00  0.00
ATOM    154  HB3 GLU    10       9.335   6.966  -6.000  1.00  0.00
ATOM    155  CG  GLU    10       9.131   6.349  -8.019  1.00  0.00
ATOM    156  HG2 GLU    10       9.713   5.518  -7.620  1.00  0.00
ATOM    157  HG3 GLU    10       8.283   5.961  -8.582  1.00  0.00
ATOM    158  CD  GLU    10      10.001   7.180  -8.930  1.00  0.00
ATOM    159  OE1 GLU    10      11.243   7.141  -8.757  1.00  0.00
ATOM    160  OE2 GLU    10       9.433   7.915  -9.783  1.00  0.00
ATOM    161  C   GLU    10       6.939   5.468  -6.304  1.00  0.00
ATOM    162  O   GLU    10       6.132   4.922  -7.094  1.00  0.00
ATOM    163  N   ILE    11       7.483   4.846  -5.264  1.00  0.00
ATOM    164  H   ILE    11       8.090   5.368  -4.649  1.00  0.00
ATOM    165  CA  ILE    11       7.269   3.421  -4.984  1.00  0.00
ATOM    166  HA  ILE    11       7.498   2.784  -5.838  1.00  0.00
ATOM    167  CB  ILE    11       8.135   2.996  -3.778  1.00  0.00
ATOM    168  HB  ILE    11       8.012   3.738  -2.989  1.00  0.00
ATOM    169  CG2 ILE    11       7.740   1.641  -3.257  1.00  0.00
ATOM    170 HG21 ILE    11       7.863   0.898  -4.046  1.00  0.00
ATOM    171 HG22 ILE    11       8.372   1.378  -2.409  1.00  0.00
ATOM    172 HG23 ILE    11       6.698   1.663  -2.940  1.00  0.00
ATOM    173  CG1 ILE    11       9.616   3.033  -4.155  1.00  0.00
ATOM    174 HG12 ILE    11       9.836   2.159  -4.768  1.00  0.00
ATOM    175 HG13 ILE    11       9.800   3.938  -4.734  1.00  0.00
ATOM    176  CD1 ILE    11      10.510   3.028  -2.926  1.00  0.00
ATOM    177 HD11 ILE    11      10.327   2.123  -2.346  1.00  0.00
ATOM    178 HD12 ILE    11      11.555   3.055  -3.236  1.00  0.00
ATOM    179 HD13 ILE    11      10.291   3.902  -2.313  1.00  0.00
ATOM    180  C   ILE    11       5.802   3.125  -4.693  1.00  0.00
ATOM    181  O   ILE    11       5.186   2.217  -5.286  1.00  0.00
ATOM    182  N   ILE    12       5.208   3.919  -3.818  1.00  0.00
ATOM    183  H   ILE    12       5.684   4.687  -3.368  1.00  0.00
ATOM    184  CA  ILE    12       3.854   3.595  -3.384  1.00  0.00
ATOM    185  HA  ILE    12       3.770   2.520  -3.229  1.00  0.00
ATOM    186  CB  ILE    12       3.486   4.352  -2.044  1.00  0.00
ATOM    187  HB  ILE    12       3.704   5.409  -2.192  1.00  0.00
ATOM    188  CG2 ILE    12       2.028   4.187  -1.642  1.00  0.00
ATOM    189 HG21 ILE    12       1.809   3.129  -1.493  1.00  0.00
ATOM    190 HG22 ILE    12       1.843   4.729  -0.715  1.00  0.00
ATOM    191 HG23 ILE    12       1.387   4.583  -2.429  1.00  0.00
ATOM    192  CG1 ILE    12       4.339   3.854  -0.883  1.00  0.00
ATOM    193 HG12 ILE    12       4.058   2.818  -0.697  1.00  0.00
ATOM    194 HG13 ILE    12       5.380   3.896  -1.206  1.00  0.00
ATOM    195  CD1 ILE    12       4.176   4.647   0.370  1.00  0.00
ATOM    196 HD11 ILE    12       3.137   4.606   0.694  1.00  0.00
ATOM    197 HD12 ILE    12       4.816   4.232   1.149  1.00  0.00
ATOM    198 HD13 ILE    12       4.458   5.683   0.184  1.00  0.00
ATOM    199  C   ILE    12       2.819   3.854  -4.491  1.00  0.00
ATOM    200  O   ILE    12       1.825   3.144  -4.590  1.00  0.00
ATOM    201  N   SER    13       2.984   4.916  -5.271  1.00  0.00
ATOM    202  H   SER    13       3.705   5.606  -5.115  1.00  0.00
ATOM    203  CA  SER    13       2.008   5.164  -6.322  1.00  0.00
ATOM    204  HA  SER    13       1.010   4.972  -5.928  1.00  0.00
ATOM    205  CB  SER    13       2.062   6.600  -6.837  1.00  0.00
ATOM    206  HB2 SER    13       1.373   6.687  -7.677  1.00  0.00
ATOM    207  HB3 SER    13       1.741   7.263  -6.034  1.00  0.00
ATOM    208  OG  SER    13       3.352   6.960  -7.252  1.00  0.00
ATOM    209  HG  SER    13       3.345   7.867  -7.568  1.00  0.00
ATOM    210  C   SER    13       2.160   4.148  -7.466  1.00  0.00
ATOM    211  O   SER    13       1.174   3.670  -7.999  1.00  0.00
ATOM    212  N   ARG    14       3.394   3.811  -7.814  1.00  0.00
ATOM    213  H   ARG    14       4.203   4.244  -7.392  1.00  0.00
ATOM    214  CA  ARG    14       3.607   2.811  -8.835  1.00  0.00
ATOM    215  HA  ARG    14       3.103   3.122  -9.750  1.00  0.00
ATOM    216  CB  ARG    14       5.067   2.619  -9.132  1.00  0.00
ATOM    217  HB2 ARG    14       5.623   2.707  -8.198  1.00  0.00
ATOM    218  HB3 ARG    14       5.206   1.620  -9.544  1.00  0.00
ATOM    219  CG  ARG    14       5.563   3.621 -10.095  1.00  0.00
ATOM    220  HG2 ARG    14       5.160   3.419 -11.087  1.00  0.00
ATOM    221  HG3 ARG    14       5.266   4.622  -9.780  1.00  0.00
ATOM    222  CD  ARG    14       7.051   3.535 -10.136  1.00  0.00
ATOM    223  HD2 ARG    14       7.425   3.330  -9.133  1.00  0.00
ATOM    224  HD3 ARG    14       7.343   2.725 -10.805  1.00  0.00
ATOM    225  NE  ARG    14       7.647   4.770 -10.611  1.00  0.00
ATOM    226  HE  ARG    14       7.734   5.541  -9.964  1.00  0.00
ATOM    227  CZ  ARG    14       8.069   4.939 -11.854  1.00  0.00
ATOM    228  NH1 ARG    14       7.954   3.939 -12.717  1.00  0.00
ATOM    229 HH11 ARG    14       7.549   3.063 -12.420  1.00  0.00
ATOM    230 HH12 ARG    14       8.273   4.057 -13.668  1.00  0.00
ATOM    231  NH2 ARG    14       8.614   6.091 -12.228  1.00  0.00
ATOM    232 HH21 ARG    14       8.708   6.842 -11.559  1.00  0.00
ATOM    233 HH22 ARG    14       8.933   6.210 -13.179  1.00  0.00
ATOM    234  C   ARG    14       3.001   1.522  -8.321  1.00  0.00
ATOM    235  O   ARG    14       2.217   0.881  -9.037  1.00  0.00
ATOM    236  N   TYR    15       3.260   1.186  -7.053  1.00  0.00
ATOM    237  H   TYR    15       3.863   1.728  -6.451  1.00  0.00
ATOM    238  CA  TYR    15       2.720  -0.080  -6.542  1.00  0.00
ATOM    239  HA  TYR    15       3.008  -0.877  -7.228  1.00  0.00
ATOM    240  CB  TYR    15       3.231  -0.437  -5.126  1.00  0.00
ATOM    241  HB2 TYR    15       4.318  -0.485  -5.177  1.00  0.00
ATOM    242  HB3 TYR    15       2.933   0.362  -4.447  1.00  0.00
ATOM    243  CG  TYR    15       2.688  -1.766  -4.614  1.00  0.00
ATOM    244  CD1 TYR    15       3.014  -2.982  -5.258  1.00  0.00
ATOM    245  HD1 TYR    15       3.666  -2.962  -6.131  1.00  0.00
ATOM    246  CE1 TYR    15       2.514  -4.196  -4.790  1.00  0.00
ATOM    247  HE1 TYR    15       2.766  -5.126  -5.299  1.00  0.00
ATOM    248  CZ  TYR    15       1.677  -4.216  -3.684  1.00  0.00
ATOM    249  OH  TYR    15       1.184  -5.423  -3.209  1.00  0.00
ATOM    250  HH  TYR    15       1.485  -6.178  -3.720  1.00  0.00
ATOM    251  CE2 TYR    15       1.340  -3.021  -3.026  1.00  0.00
ATOM    252  HE2 TYR    15       0.689  -3.041  -2.152  1.00  0.00
ATOM    253  CD2 TYR    15       1.835  -1.819  -3.490  1.00  0.00
ATOM    254  HD2 TYR    15       1.570  -0.889  -2.987  1.00  0.00
ATOM    255  C   TYR    15       1.196  -0.070  -6.558  1.00  0.00
ATOM    256  O   TYR    15       0.582  -1.037  -7.003  1.00  0.00
ATOM    257  N   LEU    16       0.572   1.009  -6.103  1.00  0.00
ATOM    258  H   LEU    16       1.071   1.806  -5.731  1.00  0.00
ATOM    259  CA  LEU    16      -0.890   1.024  -6.058  1.00  0.00
ATOM    260  HA  LEU    16      -1.244   0.125  -5.554  1.00  0.00
ATOM    261  CB  LEU    16      -1.414   2.247  -5.304  1.00  0.00
ATOM    262  HB2 LEU    16      -0.616   2.972  -5.463  1.00  0.00
ATOM    263  HB3 LEU    16      -2.312   2.575  -5.828  1.00  0.00
ATOM    264  CG  LEU    16      -1.712   2.132  -3.794  1.00  0.00
ATOM    265  HG  LEU    16      -2.479   1.373  -3.636  1.00  0.00
ATOM    266  CD1 LEU    16      -0.450   1.741  -3.040  1.00  0.00
ATOM    267 HD11 LEU    16       0.317   2.499  -3.197  1.00  0.00
ATOM    268 HD12 LEU    16      -0.671   1.662  -1.976  1.00  0.00
ATOM    269 HD13 LEU    16      -0.090   0.780  -3.408  1.00  0.00
ATOM    270  CD2 LEU    16      -2.296   3.430  -3.203  1.00  0.00
ATOM    271 HD21 LEU    16      -3.229   3.673  -3.709  1.00  0.00
ATOM    272 HD22 LEU    16      -2.486   3.292  -2.138  1.00  0.00
ATOM    273 HD23 LEU    16      -1.585   4.244  -3.341  1.00  0.00
ATOM    274  C   LEU    16      -1.467   0.968  -7.508  1.00  0.00
ATOM    275  O   LEU    16      -2.511   0.382  -7.747  1.00  0.00
ATOM    276  N   ARG    17      -0.780   1.588  -8.461  1.00  0.00
ATOM    277  H   ARG    17       0.082   2.058  -8.222  1.00  0.00
ATOM    278  CA  ARG    17      -1.228   1.629  -9.849  1.00  0.00
ATOM    279  HA  ARG    17      -2.256   1.985  -9.910  1.00  0.00
ATOM    280  CB  ARG    17      -0.337   2.583 -10.626  1.00  0.00
ATOM    281  HB2 ARG    17       0.235   3.131  -9.878  1.00  0.00
ATOM    282  HB3 ARG    17       0.336   1.953 -11.208  1.00  0.00
ATOM    283  CG  ARG    17      -1.029   3.556 -11.540  1.00  0.00
ATOM    284  HG2 ARG    17      -1.576   3.020 -12.315  1.00  0.00
ATOM    285  HG3 ARG    17      -1.720   4.178 -10.971  1.00  0.00
ATOM    286  CD  ARG    17       0.042   4.446 -12.192  1.00  0.00
ATOM    287  HD2 ARG    17       0.765   3.797 -12.687  1.00  0.00
ATOM    288  HD3 ARG    17      -0.448   5.076 -12.935  1.00  0.00
ATOM    289  NE  ARG    17       0.755   5.308 -11.241  1.00  0.00
ATOM    290  HE  ARG    17       0.204   5.777 -10.537  1.00  0.00
ATOM    291  CZ  ARG    17       2.068   5.533 -11.274  1.00  0.00
ATOM    292  NH1 ARG    17       2.841   4.882 -12.154  1.00  0.00
ATOM    293 HH11 ARG    17       2.426   4.218 -12.792  1.00  0.00
ATOM    294 HH12 ARG    17       3.836   5.057 -12.174  1.00  0.00
ATOM    295  NH2 ARG    17       2.617   6.383 -10.403  1.00  0.00
ATOM    296 HH21 ARG    17       2.034   6.850  -9.722  1.00  0.00
ATOM    297 HH22 ARG    17       3.612   6.554 -10.427  1.00  0.00
ATOM    298  C   ARG    17      -1.176   0.244 -10.529  1.00  0.00
ATOM    299  O   ARG    17      -2.162  -0.183 -11.108  1.00  0.00
ATOM    300  N   GLU    18      -0.051  -0.467 -10.363  1.00  0.00
ATOM    301  H   GLU    18       0.665  -0.053  -9.785  1.00  0.00
ATOM    302  CA  GLU    18       0.178  -1.815 -10.896  1.00  0.00
ATOM    303  HA  GLU    18       0.143  -1.776 -11.984  1.00  0.00
ATOM    304  CB  GLU    18       1.540  -2.383 -10.468  1.00  0.00
ATOM    305  HB2 GLU    18       1.485  -2.400  -9.379  1.00  0.00
ATOM    306  HB3 GLU    18       1.527  -3.404 -10.848  1.00  0.00
ATOM    307  CG  GLU    18       2.834  -1.695 -10.900  1.00  0.00
ATOM    308  HG2 GLU    18       2.863  -1.732 -11.989  1.00  0.00
ATOM    309  HG3 GLU    18       2.848  -0.656 -10.572  1.00  0.00
ATOM    310  CD  GLU    18       4.074  -2.439 -10.322  1.00  0.00
ATOM    311  OE1 GLU    18       3.917  -3.179  -9.309  1.00  0.00
ATOM    312  OE2 GLU    18       5.208  -2.261 -10.834  1.00  0.00
ATOM    313  C   GLU    18      -0.841  -2.780 -10.331  1.00  0.00
ATOM    314  O   GLU    18      -1.272  -3.693 -11.007  1.00  0.00
ATOM    315  N   GLN    19      -1.166  -2.619  -9.058  1.00  0.00
ATOM    316  H   GLN    19      -0.771  -1.850  -8.536  1.00  0.00
ATOM    317  CA  GLN    19      -2.082  -3.520  -8.372  1.00  0.00
ATOM    318  HA  GLN    19      -1.780  -4.556  -8.524  1.00  0.00
ATOM    319  CB  GLN    19      -2.059  -3.220  -6.880  1.00  0.00
ATOM    320  HB2 GLN    19      -2.049  -2.133  -6.799  1.00  0.00
ATOM    321  HB3 GLN    19      -3.001  -3.605  -6.489  1.00  0.00
ATOM    322  CG  GLN    19      -0.886  -3.807  -6.065  1.00  0.00
ATOM    323  HG2 GLN    19       0.014  -3.338  -6.464  1.00  0.00
ATOM    324  HG3 GLN    19      -0.999  -3.540  -5.015  1.00  0.00
ATOM    325  CD  GLN    19      -0.736  -5.299  -6.168  1.00  0.00
ATOM    326  OE1 GLN    19      -1.406  -6.014  -5.433  1.00  0.00
ATOM    327  NE2 GLN    19       0.175  -5.784  -7.033  1.00  0.00
ATOM    328 HE21 GLN    19       0.299  -6.782  -7.124  1.00  0.00
ATOM    329 HE22 GLN    19       0.730  -5.148  -7.587  1.00  0.00
ATOM    330  C   GLN    19      -3.515  -3.326  -8.911  1.00  0.00
ATOM    331  O   GLN    19      -4.314  -4.262  -8.940  1.00  0.00
ATOM    332  N   ALA    20      -3.847  -2.098  -9.296  1.00  0.00
ATOM    333  H   ALA    20      -3.176  -1.345  -9.230  1.00  0.00
ATOM    334  CA  ALA    20      -5.205  -1.781  -9.747  1.00  0.00
ATOM    335  HA  ALA    20      -5.878  -2.431  -9.188  1.00  0.00
ATOM    336  CB  ALA    20      -5.533  -0.330  -9.405  1.00  0.00
ATOM    337  HB1 ALA    20      -4.873   0.334  -9.963  1.00  0.00
ATOM    338  HB2 ALA    20      -6.569  -0.119  -9.670  1.00  0.00
ATOM    339  HB3 ALA    20      -5.392  -0.167  -8.336  1.00  0.00
ATOM    340  C   ALA    20      -5.448  -2.028 -11.238  1.00  0.00
ATOM    341  O   ALA    20      -6.489  -2.542 -11.638  1.00  0.00
ATOM    342  N   THR    21      -4.452  -1.661 -12.009  1.00  0.00
ATOM    343  H   THR    21      -3.608  -1.373 -11.535  1.00  0.00
ATOM    344  CA  THR    21      -4.451  -1.685 -13.433  1.00  0.00
ATOM    345  HA  THR    21      -5.374  -2.116 -13.823  1.00  0.00
ATOM    346  CB  THR    21      -4.286  -0.254 -14.018  1.00  0.00
ATOM    347  HB  THR    21      -4.727  -0.232 -15.014  1.00  0.00
ATOM    348  CG2 THR    21      -4.957   0.760 -13.155  1.00  0.00
ATOM    349 HG21 THR    21      -4.517   0.739 -12.158  1.00  0.00
ATOM    350 HG22 THR    21      -4.825   1.752 -13.588  1.00  0.00
ATOM    351 HG23 THR    21      -6.021   0.533 -13.086  1.00  0.00
ATOM    352  OG1 THR    21      -2.912   0.138 -14.190  1.00  0.00
ATOM    353  HG1 THR    21      -2.876   1.026 -14.553  1.00  0.00
ATOM    354  C   THR    21      -3.264  -2.491 -13.823  1.00  0.00
ATOM    355  O   THR    21      -2.254  -2.405 -13.172  1.00  0.00
ATOM    356  N   GLY    22      -3.345  -3.206 -14.914  1.00  0.00
ATOM    357  H   GLY    22      -4.232  -3.473 -15.316  1.00  0.00
ATOM    358  CA  GLY    22      -2.142  -3.631 -15.573  1.00  0.00
ATOM    359  HA2 GLY    22      -2.421  -4.263 -16.417  1.00  0.00
ATOM    360  HA3 GLY    22      -1.622  -2.746 -15.939  1.00  0.00
ATOM    361  C   GLY    22      -1.219  -4.402 -14.670  1.00  0.00
ATOM    362  O   GLY    22      -1.661  -5.330 -14.033  1.00  0.00
ATOM    363  N   ALA    23       0.051  -4.006 -14.608  1.00  0.00
ATOM    364  H   ALA    23       0.686  -4.556 -14.048  1.00  0.00
ATOM    365  CA  ALA    23       0.560  -2.792 -15.242  1.00  0.00
ATOM    366  HA  ALA    23       0.409  -2.889 -16.317  1.00  0.00
ATOM    367  CB  ALA    23      -0.217  -1.594 -14.753  1.00  0.00
ATOM    368  HB1 ALA    23      -0.069  -1.478 -13.679  1.00  0.00
ATOM    369  HB2 ALA    23       0.135  -0.699 -15.266  1.00  0.00
ATOM    370  HB3 ALA    23      -1.277  -1.739 -14.960  1.00  0.00
ATOM    371  C   ALA    23       2.041  -2.590 -15.006  1.00  0.00
ATOM    372  O   ALA    23       2.679  -3.365 -14.357  1.00  0.00
ATOM    373  N   LYS    24       2.582  -1.524 -15.536  1.00  0.00
ATOM    374  H   LYS    24       1.999  -0.906 -16.082  1.00  0.00
ATOM    375  CA  LYS    24       3.999  -1.209 -15.418  1.00  0.00
ATOM    376  HA  LYS    24       4.274  -1.270 -14.365  1.00  0.00
ATOM    377  CB  LYS    24       4.907  -2.148 -16.217  1.00  0.00
ATOM    378  HB2 LYS    24       4.807  -3.141 -15.779  1.00  0.00
ATOM    379  HB3 LYS    24       4.531  -2.163 -17.241  1.00  0.00
ATOM    380  CG  LYS    24       6.400  -1.733 -16.221  1.00  0.00
ATOM    381  HG2 LYS    24       6.509  -0.878 -16.888  1.00  0.00
ATOM    382  HG3 LYS    24       6.669  -1.439 -15.207  1.00  0.00
ATOM    383  CD  LYS    24       7.322  -2.866 -16.687  1.00  0.00
ATOM    384  HD2 LYS    24       6.823  -3.806 -16.453  1.00  0.00
ATOM    385  HD3 LYS    24       7.429  -2.771 -17.768  1.00  0.00
ATOM    386  CE  LYS    24       8.719  -2.847 -16.029  1.00  0.00
ATOM    387  HE2 LYS    24       9.110  -1.830 -16.051  1.00  0.00
ATOM    388  HE3 LYS    24       8.629  -3.179 -14.994  1.00  0.00
ATOM    389  NZ  LYS    24       9.665  -3.770 -16.775  1.00  0.00
ATOM    390  HZ1 LYS    24       9.749  -3.463 -17.733  1.00  0.00
ATOM    391  HZ2 LYS    24      10.574  -3.749 -16.334  1.00  0.00
ATOM    392  HZ3 LYS    24       9.303  -4.713 -16.753  1.00  0.00
ATOM    393  C   LYS    24       4.102   0.221 -15.894  1.00  0.00
ATOM    394  O   LYS    24       3.364   0.634 -16.790  1.00  0.00
ATOM    395  N   ASP    25       4.857   1.038 -15.197  1.00  0.00
ATOM    396  H   ASP    25       5.141   0.840 -14.248  1.00  0.00
ATOM    397  CA  ASP    25       5.173   2.328 -15.750  1.00  0.00
ATOM    398  HA  ASP    25       4.290   2.731 -16.247  1.00  0.00
ATOM    399  CB  ASP    25       5.612   3.305 -14.679  1.00  0.00
ATOM    400  HB2 ASP    25       5.279   2.915 -13.717  1.00  0.00
ATOM    401  HB3 ASP    25       6.701   3.360 -14.691  1.00  0.00
ATOM    402  CG  ASP    25       5.040   4.678 -14.887  1.00  0.00
ATOM    403  OD1 ASP    25       5.198   5.227 -15.984  1.00  0.00
ATOM    404  OD2 ASP    25       4.434   5.221 -13.951  1.00  0.00
ATOM    405  C   ASP    25       6.178   2.239 -16.875  1.00  0.00
ATOM    406  O   ASP    25       6.006   2.832 -17.923  1.00  0.00
ATOM    407  N   THR    26       7.221   1.461 -16.658  1.00  0.00
ATOM    408  H   THR    26       7.352   1.014 -15.762  1.00  0.00
ATOM    409  CA  THR    26       8.291   1.361 -17.644  1.00  0.00
ATOM    410  HA  THR    26       9.187   0.939 -17.188  1.00  0.00
ATOM    411  CB  THR    26       7.913   0.502 -18.879  1.00  0.00
ATOM    412  HB  THR    26       8.352  -0.489 -18.759  1.00  0.00
ATOM    413  CG2 THR    26       6.418   0.374 -19.028  1.00  0.00
ATOM    414 HG21 THR    26       5.978   1.364 -19.149  1.00  0.00
ATOM    415 HG22 THR    26       6.190  -0.234 -19.903  1.00  0.00
ATOM    416 HG23 THR    26       6.003  -0.101 -18.139  1.00  0.00
ATOM    417  OG1 THR    26       8.471   1.059 -20.075  1.00  0.00
ATOM    418  HG1 THR    26       8.226   0.514 -20.826  1.00  0.00
ATOM    419  C   THR    26       8.772   2.760 -18.004  1.00  0.00
ATOM    420  O   THR    26       8.895   3.108 -19.180  1.00  0.00
ATOM    421  N   LYS    27       8.960   3.493 -16.916  1.00  0.00
ATOM    422  H   LYS    27       9.029   2.947 -16.069  1.00  0.00
ATOM    423  CA  LYS    27       9.110   4.919 -16.821  1.00  0.00
ATOM    424  HA  LYS    27       9.195   5.347 -17.820  1.00  0.00
ATOM    425  CB  LYS    27       7.910   5.540 -16.128  1.00  0.00
ATOM    426  HB2 LYS    27       7.038   5.261 -16.719  1.00  0.00
ATOM    427  HB3 LYS    27       7.849   5.071 -15.146  1.00  0.00
ATOM    428  CG  LYS    27       7.950   7.074 -15.963  1.00  0.00
ATOM    429  HG2 LYS    27       8.842   7.320 -15.387  1.00  0.00
ATOM    430  HG3 LYS    27       8.031   7.510 -16.959  1.00  0.00
ATOM    431  CD  LYS    27       6.707   7.643 -15.253  1.00  0.00
ATOM    432  HD2 LYS    27       5.830   7.372 -15.840  1.00  0.00
ATOM    433  HD3 LYS    27       6.641   7.182 -14.268  1.00  0.00
ATOM    434  CE  LYS    27       6.770   9.170 -15.102  1.00  0.00
ATOM    435  HE2 LYS    27       7.652   9.433 -14.518  1.00  0.00
ATOM    436  HE3 LYS    27       6.841   9.622 -16.091  1.00  0.00
ATOM    437  NZ  LYS    27       5.574   9.664 -14.426  1.00  0.00
ATOM    438  HZ1 LYS    27       5.507   9.246 -13.509  1.00  0.00
ATOM    439  HZ2 LYS    27       5.630  10.669 -14.334  1.00  0.00
ATOM    440  HZ3 LYS    27       4.756   9.421 -14.967  1.00  0.00
ATOM    441  C   LYS    27      10.344   5.049 -15.969  1.00  0.00
ATOM    442  O   LYS    27      10.807   4.077 -15.372  1.00  0.00
ATOM    443  N   PRO    28      10.892   6.246 -15.934  1.00  0.00
ATOM    444  CD  PRO    28      10.142   7.500 -16.004  1.00  0.00
ATOM    445  HD2 PRO    28       9.311   7.485 -15.300  1.00  0.00
ATOM    446  HD3 PRO    28       9.761   7.658 -17.013  1.00  0.00
ATOM    447  CG  PRO    28      11.387   8.677 -15.562  1.00  0.00
ATOM    448  HG2 PRO    28      11.425   8.865 -14.489  1.00  0.00
ATOM    449  HG3 PRO    28      11.277   9.622 -16.092  1.00  0.00
ATOM    450  CB  PRO    28      12.631   7.922 -16.042  1.00  0.00
ATOM    451  HB2 PRO    28      13.630   8.150 -15.671  1.00  0.00
ATOM    452  HB3 PRO    28      12.583   8.133 -17.110  1.00  0.00
ATOM    453  CA  PRO    28      12.305   6.452 -15.787  1.00  0.00
ATOM    454  HA  PRO    28      12.712   5.982 -16.682  1.00  0.00
ATOM    455  C   PRO    28      13.077   5.966 -14.561  1.00  0.00
ATOM    456  O   PRO    28      14.210   5.521 -14.745  1.00  0.00
ATOM    457  N   MET    29      12.617   6.253 -13.356  1.00  0.00
ATOM    458  H   MET    29      11.639   6.247 -13.104  1.00  0.00
ATOM    459  CA  MET    29      13.578   6.630 -12.353  1.00  0.00
ATOM    460  HA  MET    29      14.062   7.564 -12.638  1.00  0.00
ATOM    461  CB  MET    29      12.890   6.829 -11.000  1.00  0.00
ATOM    462  HB2 MET    29      13.608   7.321 -10.344  1.00  0.00
ATOM    463  HB3 MET    29      12.039   7.489 -11.166  1.00  0.00
ATOM    464  CG  MET    29      12.412   5.540 -10.352  1.00  0.00
ATOM    465  HG2 MET    29      13.224   5.147  -9.740  1.00  0.00
ATOM    466  HG3 MET    29      11.559   5.777  -9.715  1.00  0.00
ATOM    467  SD  MET    29      11.922   4.293 -11.559  1.00  0.00
ATOM    468  CE  MET    29      11.471   2.936 -10.481  1.00  0.00
ATOM    469  HE1 MET    29      10.660   3.248  -9.823  1.00  0.00
ATOM    470  HE2 MET    29      11.145   2.087 -11.081  1.00  0.00
ATOM    471  HE3 MET    29      12.334   2.647  -9.881  1.00  0.00
ATOM    472  C   MET    29      14.645   5.556 -12.243  1.00  0.00
ATOM    473  O   MET    29      14.348   4.407 -11.919  1.00  0.00
ATOM    474  N   GLY    30      15.906   5.951 -12.435  1.00  0.00
ATOM    475  H   GLY    30      16.642   5.323 -12.145  1.00  0.00
ATOM    476  CA  GLY    30      16.282   7.230 -13.037  1.00  0.00
ATOM    477  HA2 GLY    30      17.178   7.051 -13.631  1.00  0.00
ATOM    478  HA3 GLY    30      15.465   7.526 -13.694  1.00  0.00
ATOM    479  C   GLY    30      16.557   8.350 -12.056  1.00  0.00
ATOM    480  O   GLY    30      17.089   9.406 -12.399  1.00  0.00
ATOM    481  N   ARG    31      16.192   8.081 -10.815  1.00  0.00
ATOM    482  H   ARG    31      15.466   7.387 -10.715  1.00  0.00
ATOM    483  CA  ARG    31      16.702   8.726  -9.613  1.00  0.00
ATOM    484  HA  ARG    31      17.335   9.570  -9.886  1.00  0.00
ATOM    485  CB  ARG    31      15.555   9.237  -8.756  1.00  0.00
ATOM    486  HB2 ARG    31      14.990   9.926  -9.384  1.00  0.00
ATOM    487  HB3 ARG    31      14.938   8.368  -8.526  1.00  0.00
ATOM    488  CG  ARG    31      15.955   9.947  -7.441  1.00  0.00
ATOM    489  HG2 ARG    31      16.534   9.235  -6.854  1.00  0.00
ATOM    490  HG3 ARG    31      16.587  10.793  -7.712  1.00  0.00
ATOM    491  CD  ARG    31      14.761  10.446  -6.610  1.00  0.00
ATOM    492  HD2 ARG    31      14.172  11.180  -7.160  1.00  0.00
ATOM    493  HD3 ARG    31      14.118   9.621  -6.303  1.00  0.00
ATOM    494  NE  ARG    31      15.322  11.103  -5.380  1.00  0.00
ATOM    495  HE  ARG    31      16.325  11.149  -5.274  1.00  0.00
ATOM    496  CZ  ARG    31      14.554  11.653  -4.430  1.00  0.00
ATOM    497  NH1 ARG    31      15.156  12.209  -3.382  1.00  0.00
ATOM    498 HH11 ARG    31      16.164  12.207  -3.323  1.00  0.00
ATOM    499 HH12 ARG    31      14.602  12.631  -2.650  1.00  0.00
ATOM    500  NH2 ARG    31      13.228  11.678  -4.520  1.00  0.00
ATOM    501 HH21 ARG    31      12.771  11.274  -5.325  1.00  0.00
ATOM    502 HH22 ARG    31      12.682  12.102  -3.783  1.00  0.00
ATOM    503  C   ARG    31      17.574   7.758  -8.821  1.00  0.00
ATOM    504  O   ARG    31      18.535   7.187  -9.335  1.00  0.00
ATOM    505  N   SER    32      17.201   7.584  -7.559  1.00  0.00
ATOM    506  H   SER    32      16.488   8.200  -7.197  1.00  0.00
ATOM    507  CA  SER    32      17.744   6.565  -6.677  1.00  0.00
ATOM    508  HA  SER    32      18.808   6.445  -6.882  1.00  0.00
ATOM    509  CB  SER    32      17.568   6.936  -5.204  1.00  0.00
ATOM    510  HB2 SER    32      18.232   6.314  -4.604  1.00  0.00
ATOM    511  HB3 SER    32      17.835   7.985  -5.072  1.00  0.00
ATOM    512  OG  SER    32      16.227   6.734  -4.788  1.00  0.00
ATOM    513  HG  SER    32      16.140   6.973  -3.862  1.00  0.00
ATOM    514  C   SER    32      16.946   5.323  -7.016  1.00  0.00
ATOM    515  O   SER    32      16.139   4.830  -6.208  1.00  0.00
ATOM    516  N   GLY    33      17.186   4.830  -8.232  1.00  0.00
ATOM    517  H   GLY    33      18.086   4.987  -8.661  1.00  0.00
ATOM    518  CA  GLY    33      16.196   4.070  -8.969  1.00  0.00
ATOM    519  HA2 GLY    33      15.190   4.256  -8.594  1.00  0.00
ATOM    520  HA3 GLY    33      16.233   4.297 -10.035  1.00  0.00
ATOM    521  C   GLY    33      16.534   2.615  -8.766  1.00  0.00
ATOM    522  O   GLY    33      15.676   1.729  -8.867  1.00  0.00
ATOM    523  N   ALA    34      17.802   2.372  -8.457  1.00  0.00
ATOM    524  H   ALA    34      18.492   3.108  -8.504  1.00  0.00
ATOM    525  CA  ALA    34      18.237   1.047  -8.078  1.00  0.00
ATOM    526  HA  ALA    34      17.980   0.298  -8.828  1.00  0.00
ATOM    527  CB  ALA    34      19.726   1.008  -7.851  1.00  0.00
ATOM    528  HB1 ALA    34      19.998   1.745  -7.096  1.00  0.00
ATOM    529  HB2 ALA    34      20.015   0.014  -7.508  1.00  0.00
ATOM    530  HB3 ALA    34      20.243   1.235  -8.783  1.00  0.00
ATOM    531  C   ALA    34      17.471   0.688  -6.810  1.00  0.00
ATOM    532  O   ALA    34      16.825  -0.366  -6.748  1.00  0.00
ATOM    533  N   THR    35      17.549   1.554  -5.793  1.00  0.00
ATOM    534  H   THR    35      18.145   2.368  -5.845  1.00  0.00
ATOM    535  CA  THR    35      16.794   1.320  -4.550  1.00  0.00
ATOM    536  HA  THR    35      17.127   0.383  -4.103  1.00  0.00
ATOM    537  CB  THR    35      16.973   2.459  -3.508  1.00  0.00
ATOM    538  HB  THR    35      16.458   3.356  -3.852  1.00  0.00
ATOM    539  CG2 THR    35      16.379   2.011  -2.175  1.00  0.00
ATOM    540 HG21 THR    35      16.894   1.113  -1.830  1.00  0.00
ATOM    541 HG22 THR    35      16.501   2.804  -1.437  1.00  0.00
ATOM    542 HG23 THR    35      15.319   1.794  -2.303  1.00  0.00
ATOM    543  OG1 THR    35      18.364   2.776  -3.332  1.00  0.00
ATOM    544  HG1 THR    35      18.453   3.480  -2.686  1.00  0.00
ATOM    545  C   THR    35      15.295   1.160  -4.795  1.00  0.00
ATOM    546  O   THR    35      14.680   0.196  -4.315  1.00  0.00
ATOM    547  N   SER    36      14.723   2.086  -5.569  1.00  0.00
ATOM    548  H   SER    36      15.272   2.851  -5.932  1.00  0.00
ATOM    549  CA  SER    36      13.298   2.057  -5.866  1.00  0.00
ATOM    550  HA  SER    36      12.724   2.146  -4.944  1.00  0.00
ATOM    551  CB  SER    36      12.924   3.218  -6.789  1.00  0.00
ATOM    552  HB2 SER    36      13.801   3.486  -7.377  1.00  0.00
ATOM    553  HB3 SER    36      12.128   2.886  -7.455  1.00  0.00
ATOM    554  OG  SER    36      12.483   4.353  -6.053  1.00  0.00
ATOM    555  HG  SER    36      12.258   5.060  -6.661  1.00  0.00
ATOM    556  C   SER    36      12.860   0.724  -6.512  1.00  0.00
ATOM    557  O   SER    36      11.839   0.155  -6.119  1.00  0.00
ATOM    558  N   ARG    37      13.646   0.209  -7.461  1.00  0.00
ATOM    559  H   ARG    37      14.527   0.647  -7.690  1.00  0.00
ATOM    560  CA  ARG    37      13.279  -1.021  -8.166  1.00  0.00
ATOM    561  HA  ARG    37      12.292  -0.893  -8.612  1.00  0.00
ATOM    562  CB  ARG    37      14.276  -1.371  -9.276  1.00  0.00
ATOM    563  HB2 ARG    37      15.263  -1.290  -8.820  1.00  0.00
ATOM    564  HB3 ARG    37      14.079  -2.412  -9.531  1.00  0.00
ATOM    565  CG  ARG    37      14.230  -0.536 -10.517  1.00  0.00
ATOM    566  HG2 ARG    37      13.484  -0.912 -11.217  1.00  0.00
ATOM    567  HG3 ARG    37      14.015   0.507 -10.282  1.00  0.00
ATOM    568  CD  ARG    37      15.616  -0.639 -11.148  1.00  0.00
ATOM    569  HD2 ARG    37      16.338  -0.873 -10.365  1.00  0.00
ATOM    570  HD3 ARG    37      15.605  -1.443 -11.883  1.00  0.00
ATOM    571  NE  ARG    37      16.028   0.594 -11.809  1.00  0.00
ATOM    572  HE  ARG    37      15.310   1.225 -12.136  1.00  0.00
ATOM    573  CZ  ARG    37      17.303   0.914 -12.025  1.00  0.00
ATOM    574  NH1 ARG    37      18.275   0.095 -11.625  1.00  0.00
ATOM    575 HH11 ARG    37      18.042  -0.770 -11.157  1.00  0.00
ATOM    576 HH12 ARG    37      19.240   0.342 -11.791  1.00  0.00
ATOM    577  NH2 ARG    37      17.615   2.062 -12.617  1.00  0.00
ATOM    578 HH21 ARG    37      16.881   2.694 -12.904  1.00  0.00
ATOM    579 HH22 ARG    37      18.584   2.297 -12.777  1.00  0.00
ATOM    580  C   ARG    37      13.288  -2.173  -7.200  1.00  0.00
ATOM    581  O   ARG    37      12.352  -2.985  -7.162  1.00  0.00
ATOM    582  N   LYS    38      14.353  -2.232  -6.399  1.00  0.00
ATOM    583  H   LYS    38      15.081  -1.535  -6.463  1.00  0.00
ATOM    584  CA  LYS    38      14.529  -3.337  -5.445  1.00  0.00
ATOM    585  HA  LYS    38      14.472  -4.283  -5.985  1.00  0.00
ATOM    586  CB  LYS    38      15.881  -3.267  -4.717  1.00  0.00
ATOM    587  HB2 LYS    38      16.104  -2.213  -4.550  1.00  0.00
ATOM    588  HB3 LYS    38      15.758  -3.768  -3.757  1.00  0.00
ATOM    589  CG  LYS    38      17.032  -3.915  -5.484  1.00  0.00
ATOM    590  HG2 LYS    38      17.972  -3.623  -5.015  1.00  0.00
ATOM    591  HG3 LYS    38      16.921  -4.998  -5.432  1.00  0.00
ATOM    592  CD  LYS    38      17.035  -3.473  -6.949  1.00  0.00
ATOM    593  HD2 LYS    38      16.045  -3.692  -7.349  1.00  0.00
ATOM    594  HD3 LYS    38      17.198  -2.395  -6.956  1.00  0.00
ATOM    595  CE  LYS    38      18.102  -4.159  -7.818  1.00  0.00
ATOM    596  HE2 LYS    38      18.969  -3.506  -7.921  1.00  0.00
ATOM    597  HE3 LYS    38      18.408  -5.097  -7.355  1.00  0.00
ATOM    598  NZ  LYS    38      17.513  -4.439  -9.191  1.00  0.00
ATOM    599  HZ1 LYS    38      17.230  -3.569  -9.619  1.00  0.00
ATOM    600  HZ2 LYS    38      18.207  -4.889  -9.769  1.00  0.00
ATOM    601  HZ3 LYS    38      16.710  -5.044  -9.095  1.00  0.00
ATOM    602  C   LYS    38      13.401  -3.316  -4.457  1.00  0.00
ATOM    603  O   LYS    38      12.802  -4.363  -4.176  1.00  0.00
ATOM    604  N   ALA    39      13.093  -2.115  -3.955  1.00  0.00
ATOM    605  H   ALA    39      13.644  -1.307  -4.208  1.00  0.00
ATOM    606  CA  ALA    39      11.995  -1.936  -3.005  1.00  0.00
ATOM    607  HA  ALA    39      12.113  -2.607  -2.154  1.00  0.00
ATOM    608  CB  ALA    39      11.947  -0.498  -2.490  1.00  0.00
ATOM    609  HB1 ALA    39      11.820   0.185  -3.330  1.00  0.00
ATOM    610  HB2 ALA    39      11.109  -0.386  -1.801  1.00  0.00
ATOM    611  HB3 ALA    39      12.877  -0.266  -1.971  1.00  0.00
ATOM    612  C   ALA    39      10.694  -2.304  -3.691  1.00  0.00
ATOM    613  O   ALA    39       9.797  -2.893  -3.091  1.00  0.00
ATOM    614  N   LEU    40      10.564  -1.941  -4.957  1.00  0.00
ATOM    615  H   LEU    40      11.256  -1.387  -5.441  1.00  0.00
ATOM    616  CA  LEU    40       9.309  -2.254  -5.657  1.00  0.00
ATOM    617  HA  LEU    40       8.452  -1.983  -5.040  1.00  0.00
ATOM    618  CB  LEU    40       9.246  -1.458  -6.953  1.00  0.00
ATOM    619  HB2 LEU    40       9.876  -0.595  -6.737  1.00  0.00
ATOM    620  HB3 LEU    40       9.794  -2.158  -7.585  1.00  0.00
ATOM    621  CG  LEU    40       7.991  -1.000  -7.676  1.00  0.00
ATOM    622  HG  LEU    40       7.702  -1.812  -8.344  1.00  0.00
ATOM    623  CD1 LEU    40       6.824  -0.648  -6.777  1.00  0.00
ATOM    624 HD11 LEU    40       7.112   0.164  -6.109  1.00  0.00
ATOM    625 HD12 LEU    40       5.977  -0.334  -7.387  1.00  0.00
ATOM    626 HD13 LEU    40       6.543  -1.521  -6.187  1.00  0.00
ATOM    627  CD2 LEU    40       8.435   0.286  -8.358  1.00  0.00
ATOM    628 HD21 LEU    40       9.256   0.070  -9.042  1.00  0.00
ATOM    629 HD22 LEU    40       7.600   0.709  -8.916  1.00  0.00
ATOM    630 HD23 LEU    40       8.769   1.000  -7.606  1.00  0.00
ATOM    631  C   LEU    40       9.223  -3.794  -5.843  1.00  0.00
ATOM    632  O   LEU    40       8.134  -4.422  -5.668  1.00  0.00
ATOM    633  N   GLU    41      10.381  -4.419  -6.098  1.00  0.00
ATOM    634  H   GLU    41      11.242  -3.904  -6.211  1.00  0.00
ATOM    635  CA  GLU    41      10.426  -5.877  -6.204  1.00  0.00
ATOM    636  HA  GLU    41       9.730  -6.197  -6.979  1.00  0.00
ATOM    637  CB  GLU    41      11.828  -6.390  -6.562  1.00  0.00
ATOM    638  HB2 GLU    41      12.094  -5.951  -7.524  1.00  0.00
ATOM    639  HB3 GLU    41      12.510  -6.022  -5.795  1.00  0.00
ATOM    640  CG  GLU    41      11.937  -7.970  -6.654  1.00  0.00
ATOM    641  HG2 GLU    41      10.996  -8.297  -7.094  1.00  0.00
ATOM    642  HG3 GLU    41      12.755  -8.190  -7.340  1.00  0.00
ATOM    643  CD  GLU    41      12.172  -8.726  -5.303  1.00  0.00
ATOM    644  OE1 GLU    41      13.351  -9.005  -4.893  1.00  0.00
ATOM    645  OE2 GLU    41      11.142  -9.056  -4.664  1.00  0.00
ATOM    646  C   GLU    41      10.035  -6.478  -4.863  1.00  0.00
ATOM    647  O   GLU    41       9.083  -7.293  -4.789  1.00  0.00
ATOM    648  N   THR    42      10.706  -6.049  -3.782  1.00  0.00
ATOM    649  H   THR    42      11.542  -5.484  -3.828  1.00  0.00
ATOM    650  CA  THR    42      10.355  -6.674  -2.495  1.00  0.00
ATOM    651  HA  THR    42      10.194  -7.741  -2.645  1.00  0.00
ATOM    652  CB  THR    42      11.348  -6.483  -1.323  1.00  0.00
ATOM    653  HB  THR    42      11.865  -7.430  -1.170  1.00  0.00
ATOM    654  CG2 THR    42      12.344  -5.412  -1.574  1.00  0.00
ATOM    655 HG21 THR    42      11.827  -4.464  -1.727  1.00  0.00
ATOM    656 HG22 THR    42      13.011  -5.327  -0.717  1.00  0.00
ATOM    657 HG23 THR    42      12.925  -5.656  -2.464  1.00  0.00
ATOM    658  OG1 THR    42      10.625  -6.223  -0.112  1.00  0.00
ATOM    659  HG1 THR    42      11.245  -6.106   0.612  1.00  0.00
ATOM    660  C   THR    42       8.931  -6.396  -2.087  1.00  0.00
ATOM    661  O   THR    42       8.237  -7.286  -1.575  1.00  0.00
ATOM    662  N   LEU    43       8.455  -5.188  -2.348  1.00  0.00
ATOM    663  H   LEU    43       8.996  -4.467  -2.804  1.00  0.00
ATOM    664  CA  LEU    43       7.098  -4.873  -1.933  1.00  0.00
ATOM    665  HA  LEU    43       6.980  -5.069  -0.868  1.00  0.00
ATOM    666  CB  LEU    43       6.795  -3.394  -2.194  1.00  0.00
ATOM    667  HB2 LEU    43       7.522  -2.868  -1.575  1.00  0.00
ATOM    668  HB3 LEU    43       7.000  -3.191  -3.245  1.00  0.00
ATOM    669  CG  LEU    43       5.382  -2.911  -1.847  1.00  0.00
ATOM    670  HG  LEU    43       4.696  -3.361  -2.564  1.00  0.00
ATOM    671  CD1 LEU    43       4.945  -3.279  -0.417  1.00  0.00
ATOM    672 HD11 LEU    43       5.630  -2.828   0.301  1.00  0.00
ATOM    673 HD12 LEU    43       3.936  -2.907  -0.238  1.00  0.00
ATOM    674 HD13 LEU    43       4.958  -4.363  -0.300  1.00  0.00
ATOM    675  CD2 LEU    43       5.347  -1.393  -2.048  1.00  0.00
ATOM    676 HD21 LEU    43       5.583  -1.158  -3.086  1.00  0.00
ATOM    677 HD22 LEU    43       4.352  -1.017  -1.808  1.00  0.00
ATOM    678 HD23 LEU    43       6.080  -0.922  -1.393  1.00  0.00
ATOM    679  C   LEU    43       6.121  -5.754  -2.696  1.00  0.00
ATOM    680  O   LEU    43       5.130  -6.219  -2.136  1.00  0.00
ATOM    681  N   ARG    44       6.428  -5.995  -3.969  1.00  0.00
ATOM    682  H   ARG    44       7.280  -5.623  -4.364  1.00  0.00
ATOM    683  CA  ARG    44       5.575  -6.823  -4.817  1.00  0.00
ATOM    684  HA  ARG    44       4.568  -6.405  -4.843  1.00  0.00
ATOM    685  CB  ARG    44       6.114  -6.877  -6.235  1.00  0.00
ATOM    686  HB2 ARG    44       7.199  -6.796  -6.167  1.00  0.00
ATOM    687  HB3 ARG    44       5.848  -7.852  -6.641  1.00  0.00
ATOM    688  CG  ARG    44       5.580  -5.782  -7.151  1.00  0.00
ATOM    689  HG2 ARG    44       4.501  -5.888  -7.264  1.00  0.00
ATOM    690  HG3 ARG    44       5.806  -4.803  -6.729  1.00  0.00
ATOM    691  CD  ARG    44       6.246  -5.915  -8.508  1.00  0.00
ATOM    692  HD2 ARG    44       7.262  -6.274  -8.343  1.00  0.00
ATOM    693  HD3 ARG    44       5.688  -6.657  -9.078  1.00  0.00
ATOM    694  NE  ARG    44       6.307  -4.683  -9.281  1.00  0.00
ATOM    695  HE  ARG    44       5.439  -4.211  -9.490  1.00  0.00
ATOM    696  CZ  ARG    44       7.439  -4.142  -9.710  1.00  0.00
ATOM    697  NH1 ARG    44       8.604  -4.752  -9.485  1.00  0.00
ATOM    698 HH11 ARG    44       8.623  -5.630  -8.986  1.00  0.00
ATOM    699 HH12 ARG    44       9.462  -4.333  -9.816  1.00  0.00
ATOM    700  NH2 ARG    44       7.413  -2.992 -10.384  1.00  0.00
ATOM    701 HH21 ARG    44       6.530  -2.537 -10.566  1.00  0.00
ATOM    702 HH22 ARG    44       8.277  -2.582 -10.710  1.00  0.00
ATOM    703  C   ARG    44       5.599  -8.223  -4.229  1.00  0.00
ATOM    704  O   ARG    44       4.555  -8.885  -4.110  1.00  0.00
ATOM    705  N   ARG    45       6.804  -8.656  -3.831  1.00  0.00
ATOM    706  H   ARG    45       7.629  -8.100  -4.003  1.00  0.00
ATOM    707  CA  ARG    45       6.971  -9.975  -3.229  1.00  0.00
ATOM    708  HA  ARG    45       6.459 -10.718  -3.841  1.00  0.00
ATOM    709  CB  ARG    45       8.442 -10.359  -3.125  1.00  0.00
ATOM    710  HB2 ARG    45       8.872 -10.440  -4.124  1.00  0.00
ATOM    711  HB3 ARG    45       8.981  -9.601  -2.558  1.00  0.00
ATOM    712  CG  ARG    45       8.554 -11.692  -2.419  1.00  0.00
ATOM    713  HG2 ARG    45       8.162 -11.548  -1.412  1.00  0.00
ATOM    714  HG3 ARG    45       7.913 -12.389  -2.961  1.00  0.00
ATOM    715  CD  ARG    45       9.939 -12.249  -2.340  1.00  0.00
ATOM    716  HD2 ARG    45      10.064 -12.659  -1.338  1.00  0.00
ATOM    717  HD3 ARG    45      10.006 -13.053  -3.072  1.00  0.00
ATOM    718  NE  ARG    45      11.010 -11.299  -2.592  1.00  0.00
ATOM    719  HE  ARG    45      11.224 -11.075  -3.553  1.00  0.00
ATOM    720  CZ  ARG    45      11.735 -10.725  -1.628  1.00  0.00
ATOM    721  NH1 ARG    45      11.451 -10.971  -0.348  1.00  0.00
ATOM    722 HH11 ARG    45      10.690 -11.591  -0.112  1.00  0.00
ATOM    723 HH12 ARG    45      12.000 -10.536   0.380  1.00  0.00
ATOM    724  NH2 ARG    45      12.730  -9.889  -1.938  1.00  0.00
ATOM    725 HH21 ARG    45      12.936  -9.691  -2.907  1.00  0.00
ATOM    726 HH22 ARG    45      13.273  -9.460  -1.202  1.00  0.00
ATOM    727  C   ARG    45       6.317 -10.127  -1.862  1.00  0.00
ATOM    728  O   ARG    45       5.579 -11.081  -1.628  1.00  0.00
ATOM    729  N   VAL    46       6.634  -9.209  -0.945  1.00  0.00
ATOM    730  H   VAL    46       7.291  -8.481  -1.190  1.00  0.00
ATOM    731  CA  VAL    46       6.127  -9.256   0.435  1.00  0.00
ATOM    732  HA  VAL    46       6.152 -10.270   0.834  1.00  0.00
ATOM    733  CB  VAL    46       6.937  -8.351   1.356  1.00  0.00
ATOM    734  HB  VAL    46       6.908  -7.333   0.968  1.00  0.00
ATOM    735  CG1 VAL    46       6.369  -8.374   2.747  1.00  0.00
ATOM    736 HG11 VAL    46       6.398  -9.392   3.135  1.00  0.00
ATOM    737 HG12 VAL    46       6.960  -7.723   3.392  1.00  0.00
ATOM    738 HG13 VAL    46       5.337  -8.023   2.725  1.00  0.00
ATOM    739  CG2 VAL    46       8.406  -8.800   1.354  1.00  0.00
ATOM    740 HG21 VAL    46       8.804  -8.738   0.342  1.00  0.00
ATOM    741 HG22 VAL    46       8.985  -8.153   2.013  1.00  0.00
ATOM    742 HG23 VAL    46       8.472  -9.829   1.707  1.00  0.00
ATOM    743  C   VAL    46       4.647  -8.886   0.504  1.00  0.00
ATOM    744  O   VAL    46       3.871  -9.476   1.275  1.00  0.00
ATOM    745  N   GLY    47       4.245  -7.939  -0.342  1.00  0.00
ATOM    746  H   GLY    47       4.904  -7.535  -0.992  1.00  0.00
ATOM    747  CA  GLY    47       2.875  -7.460  -0.364  1.00  0.00
ATOM    748  HA2 GLY    47       2.623  -7.055   0.615  1.00  0.00
ATOM    749  HA3 GLY    47       2.784  -6.675  -1.116  1.00  0.00
ATOM    750  C   GLY    47       1.914  -8.573  -0.698  1.00  0.00
ATOM    751  O   GLY    47       0.737  -8.541  -0.321  1.00  0.00
ATOM    752  N   ASP    48       2.438  -9.570  -1.406  1.00  0.00
ATOM    753  H   ASP    48       3.422  -9.523  -1.629  1.00  0.00
ATOM    754  CA  ASP    48       1.670 -10.723  -1.888  1.00  0.00
ATOM    755  HA  ASP    48       0.999 -10.426  -2.694  1.00  0.00
ATOM    756  CB  ASP    48       2.638 -11.775  -2.422  1.00  0.00
ATOM    757  HB2 ASP    48       3.601 -11.273  -2.514  1.00  0.00
ATOM    758  HB3 ASP    48       2.721 -12.590  -1.703  1.00  0.00
ATOM    759  CG  ASP    48       2.229 -12.330  -3.765  1.00  0.00
ATOM    760  OD1 ASP    48       1.050 -12.131  -4.175  1.00  0.00
ATOM    761  OD2 ASP    48       3.093 -13.005  -4.383  1.00  0.00
ATOM    762  C   ASP    48       0.785 -11.427  -0.862  1.00  0.00
ATOM    763  O   ASP    48      -0.457 -11.421  -0.942  1.00  0.00
ATOM    764  N   GLY    49       1.440 -12.060   0.099  1.00  0.00
ATOM    765  H   GLY    49       2.449 -12.050   0.143  1.00  0.00
ATOM    766  CA  GLY    49       0.715 -12.789   1.121  1.00  0.00
ATOM    767  HA2 GLY    49       0.103 -13.557   0.650  1.00  0.00
ATOM    768  HA3 GLY    49       1.426 -13.258   1.802  1.00  0.00
ATOM    769  C   GLY    49      -0.182 -11.860   1.910  1.00  0.00
ATOM    770  O   GLY    49      -1.363 -12.150   2.130  1.00  0.00
ATOM    771  N   VAL    50       0.381 -10.701   2.260  1.00  0.00
ATOM    772  H   VAL    50       1.303 -10.479   1.913  1.00  0.00
ATOM    773  CA  VAL    50      -0.261  -9.758   3.165  1.00  0.00
ATOM    774  HA  VAL    50      -0.392 -10.194   4.155  1.00  0.00
ATOM    775  CB  VAL    50       0.562  -8.473   3.300  1.00  0.00
ATOM    776  HB  VAL    50       0.779  -8.083   2.306  1.00  0.00
ATOM    777  CG1 VAL    50      -0.205  -7.441   4.090  1.00  0.00
ATOM    778 HG11 VAL    50      -0.421  -7.830   5.085  1.00  0.00
ATOM    779 HG12 VAL    50       0.393  -6.533   4.178  1.00  0.00
ATOM    780 HG13 VAL    50      -1.139  -7.212   3.578  1.00  0.00
ATOM    781  CG2 VAL    50       1.887  -8.771   3.972  1.00  0.00
ATOM    782 HG21 VAL    50       2.445  -9.491   3.374  1.00  0.00
ATOM    783 HG22 VAL    50       2.463  -7.850   4.063  1.00  0.00
ATOM    784 HG23 VAL    50       1.706  -9.185   4.964  1.00  0.00
ATOM    785  C   VAL    50      -1.661  -9.399   2.714  1.00  0.00
ATOM    786  O   VAL    50      -2.593  -9.390   3.525  1.00  0.00
ATOM    787  N   GLN    51      -1.852  -9.173   1.424  1.00  0.00
ATOM    788  H   GLN    51      -1.110  -9.176   0.740  1.00  0.00
ATOM    789  CA  GLN    51      -3.198  -8.817   0.984  1.00  0.00
ATOM    790  HA  GLN    51      -3.572  -8.005   1.607  1.00  0.00
ATOM    791  CB  GLN    51      -3.225  -8.366  -0.474  1.00  0.00
ATOM    792  HB2 GLN    51      -2.217  -8.424  -0.884  1.00  0.00
ATOM    793  HB3 GLN    51      -3.886  -9.023  -1.039  1.00  0.00
ATOM    794  CG  GLN    51      -3.729  -6.938  -0.572  1.00  0.00
ATOM    795  HG2 GLN    51      -4.750  -6.875  -0.196  1.00  0.00
ATOM    796  HG3 GLN    51      -3.075  -6.328   0.051  1.00  0.00
ATOM    797  CD  GLN    51      -3.699  -6.396  -1.973  1.00  0.00
ATOM    798  OE1 GLN    51      -4.742  -6.001  -2.491  1.00  0.00
ATOM    799  NE2 GLN    51      -2.504  -6.331  -2.589  1.00  0.00
ATOM    800 HE21 GLN    51      -2.445  -5.972  -3.532  1.00  0.00
ATOM    801 HE22 GLN    51      -1.673  -6.640  -2.107  1.00  0.00
ATOM    802  C   GLN    51      -4.202  -9.924   1.168  1.00  0.00
ATOM    803  O   GLN    51      -5.379  -9.676   1.449  1.00  0.00
ATOM    804  N   ARG    52      -3.730 -11.142   0.964  1.00  0.00
ATOM    805  H   ARG    52      -2.753 -11.286   0.752  1.00  0.00
ATOM    806  CA  ARG    52      -4.596 -12.295   1.018  1.00  0.00
ATOM    807  HA  ARG    52      -5.522 -12.101   0.476  1.00  0.00
ATOM    808  CB  ARG    52      -3.894 -13.471   0.372  1.00  0.00
ATOM    809  HB2 ARG    52      -2.839 -13.397   0.634  1.00  0.00
ATOM    810  HB3 ARG    52      -4.315 -14.375   0.813  1.00  0.00
ATOM    811  CG  ARG    52      -4.038 -13.530  -1.135  1.00  0.00
ATOM    812  HG2 ARG    52      -5.084 -13.642  -1.419  1.00  0.00
ATOM    813  HG3 ARG    52      -3.630 -12.631  -1.597  1.00  0.00
ATOM    814  CD  ARG    52      -3.262 -14.727  -1.602  1.00  0.00
ATOM    815  HD2 ARG    52      -3.390 -14.896  -2.671  1.00  0.00
ATOM    816  HD3 ARG    52      -2.201 -14.632  -1.373  1.00  0.00
ATOM    817  NE  ARG    52      -3.797 -15.884  -0.877  1.00  0.00
ATOM    818  HE  ARG    52      -3.216 -16.263  -0.144  1.00  0.00
ATOM    819  CZ  ARG    52      -4.987 -16.441  -1.098  1.00  0.00
ATOM    820  NH1 ARG    52      -5.769 -15.994  -2.077  1.00  0.00
ATOM    821 HH11 ARG    52      -5.459 -15.227  -2.656  1.00  0.00
ATOM    822 HH12 ARG    52      -6.669 -16.424  -2.236  1.00  0.00
ATOM    823  NH2 ARG    52      -5.389 -17.471  -0.356  1.00  0.00
ATOM    824 HH21 ARG    52      -4.790 -17.828   0.374  1.00  0.00
ATOM    825 HH22 ARG    52      -6.292 -17.891  -0.527  1.00  0.00
ATOM    826  C   ARG    52      -4.946 -12.620   2.458  1.00  0.00
ATOM    827  O   ARG    52      -6.109 -12.842   2.802  1.00  0.00
ATOM    828  N   ASN    53      -3.920 -12.564   3.300  1.00  0.00
ATOM    829  H   ASN    53      -3.022 -12.275   2.942  1.00  0.00
ATOM    830  CA  ASN    53      -4.015 -12.938   4.698  1.00  0.00
ATOM    831  HA  ASN    53      -4.449 -13.932   4.801  1.00  0.00
ATOM    832  CB  ASN    53      -2.615 -12.951   5.303  1.00  0.00
ATOM    833  HB2 ASN    53      -2.123 -11.987   5.178  1.00  0.00
ATOM    834  HB3 ASN    53      -2.742 -13.160   6.365  1.00  0.00
ATOM    835  CG  ASN    53      -1.735 -14.023   4.702  1.00  0.00
ATOM    836  OD1 ASN    53      -1.980 -14.482   3.590  1.00  0.00
ATOM    837  ND2 ASN    53      -0.668 -14.384   5.408  1.00  0.00
ATOM    838 HD21 ASN    53      -0.047 -15.097   5.051  1.00  0.00
ATOM    839 HD22 ASN    53      -0.483 -13.945   6.298  1.00  0.00
ATOM    840  C   ASN    53      -4.918 -11.984   5.473  1.00  0.00
ATOM    841  O   ASN    53      -5.497 -12.352   6.499  1.00  0.00
ATOM    842  N   HIE    54      -5.074 -10.768   4.958  1.00  0.00
ATOM    843  H   HIE    54      -4.654 -10.509   4.077  1.00  0.00
ATOM    844  CA  HIE    54      -5.873  -9.776   5.660  1.00  0.00
ATOM    845  HA  HIE    54      -6.155 -10.175   6.634  1.00  0.00
ATOM    846  CB  HIE    54      -5.116  -8.460   5.870  1.00  0.00
ATOM    847  HB2 HIE    54      -4.775  -8.115   4.894  1.00  0.00
ATOM    848  HB3 HIE    54      -5.753  -7.700   6.321  1.00  0.00
ATOM    849  CG  HIE    54      -3.901  -8.568   6.734  1.00  0.00
ATOM    850  ND1 HIE    54      -2.825  -9.364   6.410  1.00  0.00
ATOM    851  CE1 HIE    54      -1.888  -9.236   7.332  1.00  0.00
ATOM    852  HE1 HIE    54      -0.951  -9.787   7.256  1.00  0.00
ATOM    853  NE2 HIE    54      -2.322  -8.382   8.248  1.00  0.00
ATOM    854  HE2 HIE    54      -1.821  -8.094   9.077  1.00  0.00
ATOM    855  CD2 HIE    54      -3.574  -7.943   7.893  1.00  0.00
ATOM    856  HD2 HIE    54      -4.097  -7.221   8.520  1.00  0.00
ATOM    857  C   HIE    54      -7.103  -9.473   4.854  1.00  0.00
ATOM    858  O   HIE    54      -7.723  -8.427   5.054  1.00  0.00
ATOM    859  N   GLU    55      -7.467 -10.397   3.960  1.00  0.00
ATOM    860  H   GLU    55      -6.936 -11.251   3.874  1.00  0.00
ATOM    861  CA  GLU    55      -8.609 -10.195   3.064  1.00  0.00
ATOM    862  HA  GLU    55      -8.438  -9.314   2.445  1.00  0.00
ATOM    863  CB  GLU    55      -8.805 -11.410   2.143  1.00  0.00
ATOM    864  HB2 GLU    55      -7.928 -11.457   1.497  1.00  0.00
ATOM    865  HB3 GLU    55      -8.828 -12.289   2.787  1.00  0.00
ATOM    866  CG  GLU    55     -10.084 -11.375   1.274  1.00  0.00
ATOM    867  HG2 GLU    55     -10.354 -12.404   1.037  1.00  0.00
ATOM    868  HG3 GLU    55     -10.875 -10.921   1.871  1.00  0.00
ATOM    869  CD  GLU    55      -9.906 -10.584  -0.021  1.00  0.00
ATOM    870  OE1 GLU    55      -8.760 -10.542  -0.535  1.00  0.00
ATOM    871  OE2 GLU    55     -10.916 -10.011  -0.520  1.00  0.00
ATOM    872  C   GLU    55      -9.871  -9.959   3.867  1.00  0.00
ATOM    873  O   GLU    55     -10.824  -9.342   3.396  1.00  0.00
ATOM    874  N   THR    56      -9.820 -10.361   5.127  1.00  0.00
ATOM    875  H   THR    56      -8.944 -10.690   5.508  1.00  0.00
ATOM    876  CA  THR    56     -10.978 -10.342   5.990  1.00  0.00
ATOM    877  HA  THR    56     -11.873 -10.505   5.391  1.00  0.00
ATOM    878  CB  THR    56     -10.870 -11.468   7.026  1.00  0.00
ATOM    879  HB  THR    56     -11.742 -11.438   7.678  1.00  0.00
ATOM    880  CG2 THR    56     -10.805 -12.811   6.335  1.00  0.00
ATOM    881 HG21 THR    56      -9.932 -12.843   5.683  1.00  0.00
ATOM    882 HG22 THR    56     -10.728 -13.601   7.082  1.00  0.00
ATOM    883 HG23 THR    56     -11.707 -12.959   5.742  1.00  0.00
ATOM    884  OG1 THR    56      -9.664 -11.292   7.781  1.00  0.00
ATOM    885  HG1 THR    56      -9.589 -11.994   8.432  1.00  0.00
ATOM    886  C   THR    56     -11.052  -9.006   6.716  1.00  0.00
ATOM    887  O   THR    56     -12.070  -8.305   6.664  1.00  0.00
ATOM    888  N   ALA    57      -9.951  -8.626   7.351  1.00  0.00
ATOM    889  H   ALA    57      -9.151  -9.238   7.425  1.00  0.00
ATOM    890  CA  ALA    57      -9.888  -7.324   8.004  1.00  0.00
ATOM    891  HA  ALA    57     -10.724  -7.212   8.694  1.00  0.00
ATOM    892  CB  ALA    57      -8.593  -7.194   8.785  1.00  0.00
ATOM    893  HB1 ALA    57      -7.747  -7.295   8.106  1.00  0.00
ATOM    894  HB2 ALA    57      -8.556  -6.218   9.268  1.00  0.00
ATOM    895  HB3 ALA    57      -8.545  -7.976   9.543  1.00  0.00
ATOM    896  C   ALA    57     -10.003  -6.210   6.966  1.00  0.00
ATOM    897  O   ALA    57     -10.681  -5.191   7.191  1.00  0.00
ATOM    898  N   PHE    58      -9.393  -6.450   5.800  1.00  0.00
ATOM    899  H   PHE    58      -8.889  -7.313   5.653  1.00  0.00
ATOM    900  CA  PHE    58      -9.377  -5.451   4.737  1.00  0.00
ATOM    901  HA  PHE    58      -9.025  -4.504   5.146  1.00  0.00
ATOM    902  CB  PHE    58      -8.458  -5.857   3.578  1.00  0.00
ATOM    903  HB2 PHE    58      -8.594  -6.919   3.376  1.00  0.00
ATOM    904  HB3 PHE    58      -8.679  -5.285   2.677  1.00  0.00
ATOM    905  CG  PHE    58      -6.982  -5.656   3.867  1.00  0.00
ATOM    906  CD1 PHE    58      -6.552  -5.314   5.153  1.00  0.00
ATOM    907  HD1 PHE    58      -7.293  -5.211   5.946  1.00  0.00
ATOM    908  CE1 PHE    58      -5.199  -5.106   5.431  1.00  0.00
ATOM    909  HE1 PHE    58      -4.876  -4.839   6.437  1.00  0.00
ATOM    910  CZ  PHE    58      -4.256  -5.242   4.406  1.00  0.00
ATOM    911  HZ  PHE    58      -3.197  -5.087   4.609  1.00  0.00
ATOM    912  CE2 PHE    58      -4.682  -5.580   3.109  1.00  0.00
ATOM    913  HE2 PHE    58      -3.949  -5.689   2.309  1.00  0.00
ATOM    914  CD2 PHE    58      -6.027  -5.777   2.847  1.00  0.00
ATOM    915  HD2 PHE    58      -6.355  -6.028   1.838  1.00  0.00
ATOM    916  C   PHE    58     -10.790  -5.220   4.245  1.00  0.00
ATOM    917  O   PHE    58     -11.246  -4.069   4.174  1.00  0.00
ATOM    918  N   GLN    59     -11.496  -6.319   3.961  1.00  0.00
ATOM    919  H   GLN    59     -11.066  -7.228   4.061  1.00  0.00
ATOM    920  CA  GLN    59     -12.876  -6.254   3.480  1.00  0.00
ATOM    921  HA  GLN    59     -12.917  -5.685   2.551  1.00  0.00
ATOM    922  CB  GLN    59     -13.413  -7.658   3.216  1.00  0.00
ATOM    923  HB2 GLN    59     -12.579  -8.259   2.854  1.00  0.00
ATOM    924  HB3 GLN    59     -13.760  -8.054   4.170  1.00  0.00
ATOM    925  CG  GLN    59     -14.553  -7.706   2.200  1.00  0.00
ATOM    926  HG2 GLN    59     -15.013  -8.693   2.239  1.00  0.00
ATOM    927  HG3 GLN    59     -15.294  -6.950   2.462  1.00  0.00
ATOM    928  CD  GLN    59     -14.078  -7.447   0.777  1.00  0.00
ATOM    929  OE1 GLN    59     -13.466  -8.321   0.145  1.00  0.00
ATOM    930  NE2 GLN    59     -14.352  -6.242   0.269  1.00  0.00
ATOM    931 HE21 GLN    59     -14.060  -6.015  -0.671  1.00  0.00
ATOM    932 HE22 GLN    59     -14.850  -5.563   0.827  1.00  0.00
ATOM    933  C   GLN    59     -13.744  -5.557   4.503  1.00  0.00
ATOM    934  O   GLN    59     -14.564  -4.705   4.160  1.00  0.00
ATOM    935  N   GLY    60     -13.506  -5.886   5.769  1.00  0.00
ATOM    936  H   GLY    60     -12.813  -6.587   5.990  1.00  0.00
ATOM    937  CA  GLY    60     -14.222  -5.259   6.864  1.00  0.00
ATOM    938  HA2 GLY    60     -15.293  -5.406   6.724  1.00  0.00
ATOM    939  HA3 GLY    60     -13.913  -5.716   7.804  1.00  0.00
ATOM    940  C   GLY    60     -13.931  -3.768   6.920  1.00  0.00
ATOM    941  O   GLY    60     -14.857  -2.943   7.026  1.00  0.00
ATOM    942  N   MET    61     -12.648  -3.415   6.793  1.00  0.00
ATOM    943  H   MET    61     -11.931  -4.119   6.686  1.00  0.00
ATOM    944  CA  MET    61     -12.242  -2.010   6.816  1.00  0.00
ATOM    945  HA  MET    61     -12.527  -1.554   7.764  1.00  0.00
ATOM    946  CB  MET    61     -10.719  -1.899   6.657  1.00  0.00
ATOM    947  HB2 MET    61     -10.289  -2.660   7.309  1.00  0.00
ATOM    948  HB3 MET    61     -10.503  -2.148   5.618  1.00  0.00
ATOM    949  CG  MET    61     -10.103  -0.523   6.996  1.00  0.00
ATOM    950  HG2 MET    61      -9.034  -0.683   7.135  1.00  0.00
ATOM    951  HG3 MET    61     -10.265   0.116   6.128  1.00  0.00
ATOM    952  SD  MET    61     -10.778   0.288   8.465  1.00  0.00
ATOM    953  CE  MET    61      -9.766  -0.516   9.716  1.00  0.00
ATOM    954  HE1 MET    61      -8.714  -0.302   9.525  1.00  0.00
ATOM    955  HE2 MET    61     -10.039  -0.140  10.702  1.00  0.00
ATOM    956  HE3 MET    61      -9.929  -1.593   9.680  1.00  0.00
ATOM    957  C   MET    61     -12.922  -1.234   5.679  1.00  0.00
ATOM    958  O   MET    61     -13.531  -0.176   5.884  1.00  0.00
ATOM    959  N   LEU    62     -12.833  -1.807   4.482  1.00  0.00
ATOM    960  H   LEU    62     -12.376  -2.704   4.400  1.00  0.00
ATOM    961  CA  LEU    62     -13.347  -1.179   3.269  1.00  0.00
ATOM    962  HA  LEU    62     -12.836  -0.234   3.086  1.00  0.00
ATOM    963  CB  LEU    62     -13.102  -2.108   2.074  1.00  0.00
ATOM    964  HB2 LEU    62     -12.042  -2.341   2.170  1.00  0.00
ATOM    965  HB3 LEU    62     -13.685  -3.024   2.178  1.00  0.00
ATOM    966  CG  LEU    62     -13.366  -1.489   0.698  1.00  0.00
ATOM    967  HG  LEU    62     -14.431  -1.560   0.474  1.00  0.00
ATOM    968  CD1 LEU    62     -12.944  -0.032   0.684  1.00  0.00
ATOM    969 HD11 LEU    62     -11.880   0.041   0.908  1.00  0.00
ATOM    970 HD12 LEU    62     -13.138   0.394  -0.300  1.00  0.00
ATOM    971 HD13 LEU    62     -13.511   0.518   1.436  1.00  0.00
ATOM    972  CD2 LEU    62     -12.720  -2.252  -0.411  1.00  0.00
ATOM    973 HD21 LEU    62     -13.107  -3.272  -0.425  1.00  0.00
ATOM    974 HD22 LEU    62     -12.940  -1.768  -1.363  1.00  0.00
ATOM    975 HD23 LEU    62     -11.641  -2.276  -0.257  1.00  0.00
ATOM    976  C   LEU    62     -14.849  -0.855   3.337  1.00  0.00
ATOM    977  O   LEU    62     -15.262   0.252   2.944  1.00  0.00
ATOM    978  N   ARG    63     -15.667  -1.809   3.810  1.00  0.00
ATOM    979  H   ARG    63     -15.308  -2.699   4.124  1.00  0.00
ATOM    980  CA  ARG    63     -17.119  -1.568   3.902  1.00  0.00
ATOM    981  HA  ARG    63     -17.498  -1.311   2.913  1.00  0.00
ATOM    982  CB  ARG    63     -17.877  -2.796   4.414  1.00  0.00
ATOM    983  HB2 ARG    63     -17.696  -2.842   5.488  1.00  0.00
ATOM    984  HB3 ARG    63     -18.934  -2.602   4.232  1.00  0.00
ATOM    985  CG  ARG    63     -17.492  -4.114   3.783  1.00  0.00
ATOM    986  HG2 ARG    63     -17.814  -4.111   2.741  1.00  0.00
ATOM    987  HG3 ARG    63     -16.408  -4.220   3.827  1.00  0.00
ATOM    988  CD  ARG    63     -18.145  -5.279   4.512  1.00  0.00
ATOM    989  HD2 ARG    63     -18.070  -5.114   5.587  1.00  0.00
ATOM    990  HD3 ARG    63     -19.196  -5.335   4.226  1.00  0.00
ATOM    991  NE  ARG    63     -17.503  -6.552   4.188  1.00  0.00
ATOM    992  HE  ARG    63     -17.443  -6.810   3.213  1.00  0.00
ATOM    993  CZ  ARG    63     -16.987  -7.379   5.098  1.00  0.00
ATOM    994  NH1 ARG    63     -17.054  -7.079   6.402  1.00  0.00
ATOM    995 HH11 ARG    63     -17.497  -6.221   6.698  1.00  0.00
ATOM    996 HH12 ARG    63     -16.660  -7.713   7.084  1.00  0.00
ATOM    997  NH2 ARG    63     -16.413  -8.515   4.715  1.00  0.00
ATOM    998 HH21 ARG    63     -16.368  -8.749   3.734  1.00  0.00
ATOM    999 HH22 ARG    63     -16.023  -9.139   5.407  1.00  0.00
ATOM   1000  C   ARG    63     -17.344  -0.427   4.886  1.00  0.00
ATOM   1001  O   ARG    63     -18.088   0.531   4.611  1.00  0.00
ATOM   1002  N   LYS    64     -16.599  -0.489   5.988  1.00  0.00
ATOM   1003  H   LYS    64     -15.929  -1.238   6.089  1.00  0.00
ATOM   1004  CA  LYS    64     -16.729   0.470   7.074  1.00  0.00
ATOM   1005  HA  LYS    64     -17.754   0.491   7.445  1.00  0.00
ATOM   1006  CB  LYS    64     -15.801   0.056   8.224  1.00  0.00
ATOM   1007  HB2 LYS    64     -15.688  -1.027   8.155  1.00  0.00
ATOM   1008  HB3 LYS    64     -14.840   0.533   8.032  1.00  0.00
ATOM   1009  CG  LYS    64     -16.280   0.426   9.611  1.00  0.00
ATOM   1010  HG2 LYS    64     -16.231   1.509   9.722  1.00  0.00
ATOM   1011  HG3 LYS    64     -17.313   0.097   9.725  1.00  0.00
ATOM   1012  CD  LYS    64     -15.419  -0.232  10.676  1.00  0.00
ATOM   1013  HD2 LYS    64     -15.567  -1.310  10.619  1.00  0.00
ATOM   1014  HD3 LYS    64     -14.375   0.002  10.466  1.00  0.00
ATOM   1015  CE  LYS    64     -15.776   0.256  12.074  1.00  0.00
ATOM   1016  HE2 LYS    64     -16.111   1.291  12.008  1.00  0.00
ATOM   1017  HE3 LYS    64     -16.585  -0.363  12.464  1.00  0.00
ATOM   1018  NZ  LYS    64     -14.598   0.171  12.991  1.00  0.00
ATOM   1019  HZ1 LYS    64     -13.849   0.745  12.630  1.00  0.00
ATOM   1020  HZ2 LYS    64     -14.862   0.500  13.909  1.00  0.00
ATOM   1021  HZ3 LYS    64     -14.288  -0.788  13.053  1.00  0.00
ATOM   1022  C   LYS    64     -16.379   1.892   6.614  1.00  0.00
ATOM   1023  O   LYS    64     -16.936   2.869   7.122  1.00  0.00
ATOM   1024  N   LEU    65     -15.467   2.009   5.647  1.00  0.00
ATOM   1025  H   LEU    65     -14.966   1.198   5.314  1.00  0.00
ATOM   1026  CA  LEU    65     -15.087   3.327   5.120  1.00  0.00
ATOM   1027  HA  LEU    65     -15.145   4.066   5.920  1.00  0.00
ATOM   1028  CB  LEU    65     -13.659   3.319   4.563  1.00  0.00
ATOM   1029  HB2 LEU    65     -13.669   2.465   3.886  1.00  0.00
ATOM   1030  HB3 LEU    65     -13.418   4.223   4.004  1.00  0.00
ATOM   1031  CG  LEU    65     -12.609   3.096   5.648  1.00  0.00
ATOM   1032  HG  LEU    65     -13.062   2.520   6.455  1.00  0.00
ATOM   1033  CD1 LEU    65     -11.401   2.346   5.105  1.00  0.00
ATOM   1034 HD11 LEU    65     -10.947   2.922   4.298  1.00  0.00
ATOM   1035 HD12 LEU    65     -10.672   2.204   5.904  1.00  0.00
ATOM   1036 HD13 LEU    65     -11.716   1.375   4.725  1.00  0.00
ATOM   1037  CD2 LEU    65     -12.232   4.405   6.314  1.00  0.00
ATOM   1038 HD21 LEU    65     -13.117   4.849   6.770  1.00  0.00
ATOM   1039 HD22 LEU    65     -11.483   4.219   7.083  1.00  0.00
ATOM   1040 HD23 LEU    65     -11.826   5.089   5.569  1.00  0.00
ATOM   1041  C   LEU    65     -16.031   3.902   4.067  1.00  0.00
ATOM   1042  O   LEU    65     -16.130   5.121   3.925  1.00  0.00
ATOM   1043  N   ASP    66     -16.675   3.014   3.306  1.00  0.00
ATOM   1044  H   ASP    66     -16.479   2.033   3.447  1.00  0.00
ATOM   1045  CA  ASP    66     -17.611   3.390   2.241  1.00  0.00
ATOM   1046  HA  ASP    66     -17.841   2.521   1.626  1.00  0.00
ATOM   1047  CB  ASP    66     -18.913   3.923   2.842  1.00  0.00
ATOM   1048  HB2 ASP    66     -18.906   3.699   3.909  1.00  0.00
ATOM   1049  HB3 ASP    66     -18.931   5.004   2.699  1.00  0.00
ATOM   1050  CG  ASP    66     -20.143   3.307   2.204  1.00  0.00
ATOM   1051  OD1 ASP    66     -20.148   2.078   1.984  1.00  0.00
ATOM   1052  OD2 ASP    66     -21.151   3.973   1.887  1.00  0.00
ATOM   1053  C   ASP    66     -17.004   4.430   1.304  1.00  0.00
ATOM   1054  O   ASP    66     -17.511   5.546   1.195  1.00  0.00
ATOM   1055  N   ILE    67     -15.928   4.049   0.617  1.00  0.00
ATOM   1056  H   ILE    67     -15.528   3.135   0.775  1.00  0.00
ATOM   1057  CA  ILE    67     -15.253   4.950  -0.320  1.00  0.00
ATOM   1058  HA  ILE    67     -15.398   5.976   0.019  1.00  0.00
ATOM   1059  CB  ILE    67     -13.746   4.659  -0.438  1.00  0.00
ATOM   1060  HB  ILE    67     -13.606   3.690  -0.916  1.00  0.00
ATOM   1061  CG2 ILE    67     -13.065   5.741  -1.271  1.00  0.00
ATOM   1062 HG21 ILE    67     -13.204   6.710  -0.793  1.00  0.00
ATOM   1063 HG22 ILE    67     -11.999   5.524  -1.348  1.00  0.00
ATOM   1064 HG23 ILE    67     -13.504   5.762  -2.269  1.00  0.00
ATOM   1065  CG1 ILE    67     -13.108   4.610   0.952  1.00  0.00
ATOM   1066 HG12 ILE    67     -12.711   5.604   1.159  1.00  0.00
ATOM   1067 HG13 ILE    67     -13.903   4.382   1.663  1.00  0.00
ATOM   1068  CD1 ILE    67     -11.995   3.580   1.088  1.00  0.00
ATOM   1069 HD11 ILE    67     -11.200   3.808   0.377  1.00  0.00
ATOM   1070 HD12 ILE    67     -11.595   3.608   2.101  1.00  0.00
ATOM   1071 HD13 ILE    67     -12.392   2.586   0.881  1.00  0.00
ATOM   1072  C   ILE    67     -15.878   4.904  -1.701  1.00  0.00
ATOM   1073  O   ILE    67     -15.964   3.846  -2.326  1.00  0.00
ATOM   1074  N   LYS    68     -16.351   6.062  -2.143  1.00  0.00
ATOM   1075  H   LYS    68     -16.246   6.886  -1.568  1.00  0.00
ATOM   1076  CA  LYS    68     -17.083   6.183  -3.393  1.00  0.00
ATOM   1077  HA  LYS    68     -17.004   5.253  -3.956  1.00  0.00
ATOM   1078  CB  LYS    68     -18.563   6.472  -3.132  1.00  0.00
ATOM   1079  HB2 LYS    68     -18.631   7.468  -2.694  1.00  0.00
ATOM   1080  HB3 LYS    68     -19.075   6.463  -4.094  1.00  0.00
ATOM   1081  CG  LYS    68     -19.219   5.458  -2.196  1.00  0.00
ATOM   1082  HG2 LYS    68     -19.175   4.478  -2.669  1.00  0.00
ATOM   1083  HG3 LYS    68     -18.654   5.437  -1.264  1.00  0.00
ATOM   1084  CD  LYS    68     -20.655   5.810  -1.903  1.00  0.00
ATOM   1085  HD2 LYS    68     -20.684   6.768  -1.384  1.00  0.00
ATOM   1086  HD3 LYS    68     -21.197   5.892  -2.846  1.00  0.00
ATOM   1087  CE  LYS    68     -21.303   4.746  -1.039  1.00  0.00
ATOM   1088  HE2 LYS    68     -21.264   3.796  -1.572  1.00  0.00
ATOM   1089  HE3 LYS    68     -20.739   4.664  -0.110  1.00  0.00
ATOM   1090  NZ  LYS    68     -22.726   5.084  -0.728  1.00  0.00
ATOM   1091  HZ1 LYS    68     -23.250   5.159  -1.589  1.00  0.00
ATOM   1092  HZ2 LYS    68     -23.127   4.357  -0.153  1.00  0.00
ATOM   1093  HZ3 LYS    68     -22.763   5.964  -0.234  1.00  0.00
ATOM   1094  C   LYS    68     -16.493   7.249  -4.294  1.00  0.00
ATOM   1095  O   LYS    68     -16.608   7.151  -5.517  1.00  0.00
ATOM   1096  N   ASN    69     -15.876   8.270  -3.699  1.00  0.00
ATOM   1097  H   ASN    69     -15.772   8.292  -2.694  1.00  0.00
ATOM   1098  CA  ASN    69     -15.389   9.413  -4.473  1.00  0.00
ATOM   1099  HA  ASN    69     -15.193   9.139  -5.510  1.00  0.00
ATOM   1100  CB  ASN    69     -16.483  10.464  -4.449  1.00  0.00
ATOM   1101  HB2 ASN    69     -16.031  11.355  -4.886  1.00  0.00
ATOM   1102  HB3 ASN    69     -17.361  10.182  -5.029  1.00  0.00
ATOM   1103  CG  ASN    69     -16.919  10.787  -3.038  1.00  0.00
ATOM   1104  OD1 ASN    69     -16.104  11.212  -2.217  1.00  0.00
ATOM   1105  ND2 ASN    69     -18.178  10.491  -2.716  1.00  0.00
ATOM   1106 HD21 ASN    69     -18.518  10.687  -1.785  1.00  0.00
ATOM   1107 HD22 ASN    69     -18.787  10.072  -3.405  1.00  0.00
ATOM   1108  C   ASN    69     -14.063  10.048  -4.014  1.00  0.00
ATOM   1109  O   ASN    69     -13.434   9.587  -3.060  1.00  0.00
ATOM   1110  N   GLU    70     -13.663  11.139  -4.664  1.00  0.00
ATOM   1111  H   GLU    70     -14.203  11.491  -5.441  1.00  0.00
ATOM   1112  CA  GLU    70     -12.394  11.805  -4.340  1.00  0.00
ATOM   1113  HA  GLU    70     -11.610  11.054  -4.239  1.00  0.00
ATOM   1114  CB  GLU    70     -11.980  12.802  -5.434  1.00  0.00
ATOM   1115  HB2 GLU    70     -11.464  13.626  -4.941  1.00  0.00
ATOM   1116  HB3 GLU    70     -11.287  12.285  -6.097  1.00  0.00
ATOM   1117  CG  GLU    70     -13.149  13.350  -6.248  1.00  0.00
ATOM   1118  HG2 GLU    70     -14.038  13.391  -5.618  1.00  0.00
ATOM   1119  HG3 GLU    70     -12.859  14.362  -6.532  1.00  0.00
ATOM   1120  CD  GLU    70     -13.455  12.532  -7.510  1.00  0.00
ATOM   1121  OE1 GLU    70     -12.527  11.912  -8.085  1.00  0.00
ATOM   1122  OE2 GLU    70     -14.644  12.475  -7.905  1.00  0.00
ATOM   1123  C   GLU    70     -12.474  12.495  -2.980  1.00  0.00
ATOM   1124  O   GLU    70     -11.471  12.587  -2.255  1.00  0.00
ATOM   1125  N   ASP    71     -13.665  12.986  -2.638  1.00  0.00
ATOM   1126  H   ASP    71     -14.437  12.976  -3.288  1.00  0.00
ATOM   1127  CA  ASP    71     -13.855  13.636  -1.347  1.00  0.00
ATOM   1128  HA  ASP    71     -13.051  14.354  -1.187  1.00  0.00
ATOM   1129  CB  ASP    71     -15.210  14.385  -1.272  1.00  0.00
ATOM   1130  HB2 ASP    71     -15.968  13.608  -1.361  1.00  0.00
ATOM   1131  HB3 ASP    71     -15.305  14.875  -0.303  1.00  0.00
ATOM   1132  CG  ASP    71     -15.406  15.434  -2.404  1.00  0.00
ATOM   1133  OD1 ASP    71     -14.410  15.956  -2.966  1.00  0.00
ATOM   1134  OD2 ASP    71     -16.575  15.781  -2.696  1.00  0.00
ATOM   1135  C   ASP    71     -13.722  12.589  -0.216  1.00  0.00
ATOM   1136  O   ASP    71     -13.168  12.889   0.845  1.00  0.00
ATOM   1137  N   ASP    72     -14.175  11.357  -0.461  1.00  0.00
ATOM   1138  H   ASP    72     -14.627  11.150  -1.340  1.00  0.00
ATOM   1139  CA  ASP    72     -14.048  10.279   0.528  1.00  0.00
ATOM   1140  HA  ASP    72     -14.506  10.598   1.464  1.00  0.00
ATOM   1141  CB  ASP    72     -14.735   8.988   0.061  1.00  0.00
ATOM   1142  HB2 ASP    72     -14.334   8.788  -0.933  1.00  0.00
ATOM   1143  HB3 ASP    72     -14.466   8.172   0.732  1.00  0.00
ATOM   1144  CG  ASP    72     -16.256   9.101  -0.019  1.00  0.00
ATOM   1145  OD1 ASP    72     -16.818  10.113   0.459  1.00  0.00
ATOM   1146  OD2 ASP    72     -16.893   8.143  -0.524  1.00  0.00
ATOM   1147  C   ASP    72     -12.570   9.958   0.803  1.00  0.00
ATOM   1148  O   ASP    72     -12.130   9.883   1.959  1.00  0.00
ATOM   1149  N   VAL    73     -11.798   9.823  -0.274  1.00  0.00
ATOM   1150  H   VAL    73     -12.216   9.875  -1.192  1.00  0.00
ATOM   1151  CA  VAL    73     -10.379   9.499  -0.177  1.00  0.00
ATOM   1152  HA  VAL    73     -10.159   8.641   0.459  1.00  0.00
ATOM   1153  CB  VAL    73      -9.765   9.247  -1.580  1.00  0.00
ATOM   1154  HB  VAL    73     -10.044  10.074  -2.232  1.00  0.00
ATOM   1155  CG1 VAL    73      -8.255   9.141  -1.517  1.00  0.00
ATOM   1156 HG11 VAL    73      -7.976   8.313  -0.865  1.00  0.00
ATOM   1157 HG12 VAL    73      -7.861   8.964  -2.517  1.00  0.00
ATOM   1158 HG13 VAL    73      -7.842  10.069  -1.122  1.00  0.00
ATOM   1159  CG2 VAL    73     -10.409   8.017  -2.249  1.00  0.00
ATOM   1160 HG21 VAL    73     -11.481   8.183  -2.360  1.00  0.00
ATOM   1161 HG22 VAL    73      -9.962   7.860  -3.230  1.00  0.00
ATOM   1162 HG23 VAL    73     -10.241   7.136  -1.629  1.00  0.00
ATOM   1163  C   VAL    73      -9.596  10.571   0.579  1.00  0.00
ATOM   1164  O   VAL    73      -8.677  10.251   1.337  1.00  0.00
ATOM   1165  N   LYS    74      -9.974  11.832   0.397  1.00  0.00
ATOM   1166  H   LYS    74     -10.708  12.039  -0.266  1.00  0.00
ATOM   1167  CA  LYS    74      -9.300  12.949   1.055  1.00  0.00
ATOM   1168  HA  LYS    74      -8.219  12.821   0.993  1.00  0.00
ATOM   1169  CB  LYS    74      -9.676  14.266   0.372  1.00  0.00
ATOM   1170  HB2 LYS    74     -10.741  14.231   0.140  1.00  0.00
ATOM   1171  HB3 LYS    74      -9.485  15.076   1.076  1.00  0.00
ATOM   1172  CG  LYS    74      -8.888  14.506  -0.903  1.00  0.00
ATOM   1173  HG2 LYS    74      -7.845  14.287  -0.677  1.00  0.00
ATOM   1174  HG3 LYS    74      -9.256  13.796  -1.643  1.00  0.00
ATOM   1175  CD  LYS    74      -9.001  15.923  -1.459  1.00  0.00
ATOM   1176  HD2 LYS    74     -10.042  16.244  -1.418  1.00  0.00
ATOM   1177  HD3 LYS    74      -8.390  16.596  -0.857  1.00  0.00
ATOM   1178  CE  LYS    74      -8.510  15.955  -2.920  1.00  0.00
ATOM   1179  HE2 LYS    74      -9.079  15.207  -3.473  1.00  0.00
ATOM   1180  HE3 LYS    74      -8.731  16.946  -3.318  1.00  0.00
ATOM   1181  NZ  LYS    74      -7.048  15.675  -3.063  1.00  0.00
ATOM   1182  HZ1 LYS    74      -6.843  14.757  -2.695  1.00  0.00
ATOM   1183  HZ2 LYS    74      -6.792  15.711  -4.040  1.00  0.00
ATOM   1184  HZ3 LYS    74      -6.521  16.368  -2.552  1.00  0.00
ATOM   1185  C   LYS    74      -9.563  13.049   2.567  1.00  0.00
ATOM   1186  O   LYS    74      -8.929  13.864   3.243  1.00  0.00
ATOM   1187  N   SER    75     -10.505  12.261   3.100  1.00  0.00
ATOM   1188  H   SER    75     -11.050  11.634   2.526  1.00  0.00
ATOM   1189  CA  SER    75     -10.795  12.320   4.534  1.00  0.00
ATOM   1190  HA  SER    75     -10.273  13.171   4.972  1.00  0.00
ATOM   1191  CB  SER    75     -12.296  12.479   4.797  1.00  0.00
ATOM   1192  HB2 SER    75     -12.450  12.625   5.866  1.00  0.00
ATOM   1193  HB3 SER    75     -12.656  13.354   4.256  1.00  0.00
ATOM   1194  OG  SER    75     -13.007  11.341   4.372  1.00  0.00
ATOM   1195  HG  SER    75     -13.943  11.464   4.548  1.00  0.00
ATOM   1196  C   SER    75     -10.311  11.081   5.291  1.00  0.00
ATOM   1197  O   SER    75     -10.676  10.890   6.456  1.00  0.00
ATOM   1198  N   LEU    76      -9.485  10.253   4.646  1.00  0.00
ATOM   1199  H   LEU    76      -9.182  10.482   3.710  1.00  0.00
ATOM   1200  CA  LEU    76      -9.031   8.987   5.235  1.00  0.00
ATOM   1201  HA  LEU    76      -9.821   8.558   5.851  1.00  0.00
ATOM   1202  CB  LEU    76      -8.678   7.993   4.132  1.00  0.00
ATOM   1203  HB2 LEU    76      -7.884   8.491   3.575  1.00  0.00
ATOM   1204  HB3 LEU    76      -8.265   7.133   4.660  1.00  0.00
ATOM   1205  CG  LEU    76      -9.762   7.523   3.164  1.00  0.00
ATOM   1206  HG  LEU    76     -10.269   8.387   2.733  1.00  0.00
ATOM   1207  CD1 LEU    76      -9.121   6.716   2.063  1.00  0.00
ATOM   1208 HD11 LEU    76      -8.614   5.853   2.493  1.00  0.00
ATOM   1209 HD12 LEU    76      -9.889   6.377   1.367  1.00  0.00
ATOM   1210 HD13 LEU    76      -8.398   7.335   1.532  1.00  0.00
ATOM   1211  CD2 LEU    76     -10.783   6.677   3.875  1.00  0.00
ATOM   1212 HD21 LEU    76     -11.250   7.261   4.669  1.00  0.00
ATOM   1213 HD22 LEU    76     -11.545   6.355   3.166  1.00  0.00
ATOM   1214 HD23 LEU    76     -10.295   5.803   4.306  1.00  0.00
ATOM   1215  C   LEU    76      -7.818   9.158   6.161  1.00  0.00
ATOM   1216  O   LEU    76      -7.528   8.292   6.981  1.00  0.00
ATOM   1217  N   SER    77      -7.153  10.303   6.062  1.00  0.00
ATOM   1218  H   SER    77      -7.518  11.036   5.470  1.00  0.00
ATOM   1219  CA  SER    77      -5.877  10.524   6.725  1.00  0.00
ATOM   1220  HA  SER    77      -5.110   9.881   6.293  1.00  0.00
ATOM   1221  CB  SER    77      -5.454  11.975   6.541  1.00  0.00
ATOM   1222  HB2 SER    77      -6.298  12.546   6.154  1.00  0.00
ATOM   1223  HB3 SER    77      -5.151  12.383   7.505  1.00  0.00
ATOM   1224  OG  SER    77      -4.370  12.060   5.631  1.00  0.00
ATOM   1225  HG  SER    77      -4.114  12.979   5.524  1.00  0.00
ATOM   1226  C   SER    77      -5.850  10.185   8.222  1.00  0.00
ATOM   1227  O   SER    77      -4.984   9.433   8.678  1.00  0.00
ATOM   1228  N   ARG    78      -6.794  10.740   8.988  1.00  0.00
ATOM   1229  H   ARG    78      -7.453  11.384   8.576  1.00  0.00
ATOM   1230  CA  ARG    78      -6.830  10.543  10.443  1.00  0.00
ATOM   1231  HA  ARG    78      -5.827  10.659  10.853  1.00  0.00
ATOM   1232  CB  ARG    78      -7.745  11.558  11.101  1.00  0.00
ATOM   1233  HB2 ARG    78      -8.671  11.571  10.527  1.00  0.00
ATOM   1234  HB3 ARG    78      -7.948  11.196  12.109  1.00  0.00
ATOM   1235  CG  ARG    78      -7.181  12.950  11.174  1.00  0.00
ATOM   1236  HG2 ARG    78      -6.180  12.902  11.603  1.00  0.00
ATOM   1237  HG3 ARG    78      -7.124  13.360  10.165  1.00  0.00
ATOM   1238  CD  ARG    78      -8.066  13.853  12.042  1.00  0.00
ATOM   1239  HD2 ARG    78      -9.062  13.913  11.605  1.00  0.00
ATOM   1240  HD3 ARG    78      -8.134  13.435  13.047  1.00  0.00
ATOM   1241  NE  ARG    78      -7.513  15.203  12.133  1.00  0.00
ATOM   1242  HE  ARG    78      -7.807  15.888  11.452  1.00  0.00
ATOM   1243  CZ  ARG    78      -6.630  15.565  13.054  1.00  0.00
ATOM   1244  NH1 ARG    78      -6.233  14.669  13.955  1.00  0.00
ATOM   1245 HH11 ARG    78      -6.606  13.731  13.927  1.00  0.00
ATOM   1246 HH12 ARG    78      -5.562  14.932  14.662  1.00  0.00
ATOM   1247  NH2 ARG    78      -6.160  16.811  13.092  1.00  0.00
ATOM   1248 HH21 ARG    78      -6.479  17.488  12.414  1.00  0.00
ATOM   1249 HH22 ARG    78      -5.488  17.073  13.799  1.00  0.00
ATOM   1250  C   ARG    78      -7.201   9.117  10.836  1.00  0.00
ATOM   1251  O   ARG    78      -6.768   8.621  11.875  1.00  0.00
ATOM   1252  N   VAL    79      -8.050   8.460  10.054  1.00  0.00
ATOM   1253  H   VAL    79      -8.539   8.900   9.288  1.00  0.00
ATOM   1254  CA  VAL    79      -8.317   7.043  10.330  1.00  0.00
ATOM   1255  HA  VAL    79      -8.505   6.869  11.389  1.00  0.00
ATOM   1256  CB  VAL    79      -9.492   6.451   9.516  1.00  0.00
ATOM   1257  HB  VAL    79      -9.126   6.138   8.538  1.00  0.00
ATOM   1258  CG1 VAL    79     -10.092   5.242  10.249  1.00  0.00
ATOM   1259 HG11 VAL    79     -10.458   5.555  11.227  1.00  0.00
ATOM   1260 HG12 VAL    79     -10.918   4.836   9.666  1.00  0.00
ATOM   1261 HG13 VAL    79      -9.326   4.477  10.377  1.00  0.00
ATOM   1262  CG2 VAL    79     -10.539   7.511   9.219  1.00  0.00
ATOM   1263 HG21 VAL    79     -10.087   8.318   8.643  1.00  0.00
ATOM   1264 HG22 VAL    79     -11.354   7.068   8.646  1.00  0.00
ATOM   1265 HG23 VAL    79     -10.930   7.909  10.156  1.00  0.00
ATOM   1266  C   VAL    79      -7.061   6.229  10.024  1.00  0.00
ATOM   1267  O   VAL    79      -6.753   5.275  10.745  1.00  0.00
ATOM   1268  N   MET    80      -6.354   6.592   8.953  1.00  0.00
ATOM   1269  H   MET    80      -6.725   7.293   8.328  1.00  0.00
ATOM   1270  CA  MET    80      -5.057   5.995   8.636  1.00  0.00
ATOM   1271  HA  MET    80      -5.178   4.929   8.445  1.00  0.00
ATOM   1272  CB  MET    80      -4.458   6.648   7.393  1.00  0.00
ATOM   1273  HB2 MET    80      -5.298   7.082   6.851  1.00  0.00
ATOM   1274  HB3 MET    80      -3.811   7.445   7.758  1.00  0.00
ATOM   1275  CG  MET    80      -3.672   5.745   6.466  1.00  0.00
ATOM   1276  HG2 MET    80      -2.789   5.374   6.985  1.00  0.00
ATOM   1277  HG3 MET    80      -4.296   4.904   6.165  1.00  0.00
ATOM   1278  SD  MET    80      -3.152   6.666   4.981  1.00  0.00
ATOM   1279  CE  MET    80      -4.743   7.040   4.249  1.00  0.00
ATOM   1280  HE1 MET    80      -5.334   7.633   4.947  1.00  0.00
ATOM   1281  HE2 MET    80      -4.596   7.604   3.328  1.00  0.00
ATOM   1282  HE3 MET    80      -5.269   6.111   4.026  1.00  0.00
ATOM   1283  C   MET    80      -4.095   6.170   9.803  1.00  0.00
ATOM   1284  O   MET    80      -3.512   5.191  10.279  1.00  0.00
ATOM   1285  N   ILE    81      -3.971   7.411  10.289  1.00  0.00
ATOM   1286  H   ILE    81      -4.476   8.165   9.845  1.00  0.00
ATOM   1287  CA  ILE    81      -3.072   7.737  11.397  1.00  0.00
ATOM   1288  HA  ILE    81      -2.058   7.427  11.145  1.00  0.00
ATOM   1289  CB  ILE    81      -3.094   9.248  11.656  1.00  0.00
ATOM   1290  HB  ILE    81      -4.135   9.563  11.728  1.00  0.00
ATOM   1291  CG2 ILE    81      -2.349   9.631  12.955  1.00  0.00
ATOM   1292 HG21 ILE    81      -1.308   9.316  12.883  1.00  0.00
ATOM   1293 HG22 ILE    81      -2.393  10.711  13.094  1.00  0.00
ATOM   1294 HG23 ILE    81      -2.820   9.137  13.804  1.00  0.00
ATOM   1295  CG1 ILE    81      -2.420   9.975  10.486  1.00  0.00
ATOM   1296 HG12 ILE    81      -1.456   9.494  10.316  1.00  0.00
ATOM   1297 HG13 ILE    81      -3.053   9.839   9.609  1.00  0.00
ATOM   1298  CD1 ILE    81      -2.210  11.449  10.731  1.00  0.00
ATOM   1299 HD11 ILE    81      -1.576  11.586  11.608  1.00  0.00
ATOM   1300 HD12 ILE    81      -1.728  11.898   9.862  1.00  0.00
ATOM   1301 HD13 ILE    81      -3.173  11.931  10.901  1.00  0.00
ATOM   1302  C   ILE    81      -3.445   6.957  12.655  1.00  0.00
ATOM   1303  O   ILE    81      -2.574   6.459  13.343  1.00  0.00
ATOM   1304  N   HIE    82      -4.739   6.829  12.927  1.00  0.00
ATOM   1305  H   HIE    82      -5.406   7.249  12.295  1.00  0.00
ATOM   1306  CA  HIE    82      -5.250   6.135  14.117  1.00  0.00
ATOM   1307  HA  HIE    82      -4.829   6.572  15.023  1.00  0.00
ATOM   1308  CB  HIE    82      -6.778   6.278  14.168  1.00  0.00
ATOM   1309  HB2 HIE    82      -7.080   7.325  14.188  1.00  0.00
ATOM   1310  HB3 HIE    82      -7.201   5.794  13.288  1.00  0.00
ATOM   1311  CG  HIE    82      -7.412   5.625  15.363  1.00  0.00
ATOM   1312  ND1 HIE    82      -7.307   6.147  16.638  1.00  0.00
ATOM   1313  CE1 HIE    82      -7.957   5.366  17.484  1.00  0.00
ATOM   1314  HE1 HIE    82      -8.005   5.612  18.545  1.00  0.00
ATOM   1315  NE2 HIE    82      -8.464   4.348  16.804  1.00  0.00
ATOM   1316  HE2 HIE    82      -9.010   3.591  17.190  1.00  0.00
ATOM   1317  CD2 HIE    82      -8.129   4.482  15.477  1.00  0.00
ATOM   1318  HD2 HIE    82      -8.448   3.730  14.756  1.00  0.00
ATOM   1319  C   HIE    82      -4.912   4.635  14.198  1.00  0.00
ATOM   1320  O   HIE    82      -4.645   4.109  15.269  1.00  0.00
ATOM   1321  N   VAL    83      -5.019   3.936  13.072  1.00  0.00
ATOM   1322  H   VAL    83      -5.326   4.404  12.231  1.00  0.00
ATOM   1323  CA  VAL    83      -4.762   2.496  13.010  1.00  0.00
ATOM   1324  HA  VAL    83      -5.100   1.996  13.918  1.00  0.00
ATOM   1325  CB  VAL    83      -5.488   1.855  11.788  1.00  0.00
ATOM   1326  HB  VAL    83      -5.169   2.376  10.885  1.00  0.00
ATOM   1327  CG1 VAL    83      -5.164   0.367  11.659  1.00  0.00
ATOM   1328 HG11 VAL    83      -5.484  -0.154  12.561  1.00  0.00
ATOM   1329 HG12 VAL    83      -5.688  -0.046  10.797  1.00  0.00
ATOM   1330 HG13 VAL    83      -4.090   0.238  11.527  1.00  0.00
ATOM   1331  CG2 VAL    83      -6.967   2.032  11.906  1.00  0.00
ATOM   1332 HG21 VAL    83      -7.204   3.095  11.941  1.00  0.00
ATOM   1333 HG22 VAL    83      -7.457   1.578  11.045  1.00  0.00
ATOM   1334 HG23 VAL    83      -7.319   1.551  12.819  1.00  0.00
ATOM   1335  C   VAL    83      -3.251   2.217  12.936  1.00  0.00
ATOM   1336  O   VAL    83      -2.757   1.211  13.448  1.00  0.00
ATOM   1337  N   PHE    84      -2.538   3.108  12.253  1.00  0.00
ATOM   1338  H   PHE    84      -3.011   3.903  11.849  1.00  0.00
ATOM   1339  CA  PHE    84      -1.126   2.921  11.955  1.00  0.00
ATOM   1340  HA  PHE    84      -0.881   1.861  11.889  1.00  0.00
ATOM   1341  CB  PHE    84      -0.824   3.576  10.611  1.00  0.00
ATOM   1342  HB2 PHE    84      -1.443   3.059   9.878  1.00  0.00
ATOM   1343  HB3 PHE    84      -1.054   4.641  10.593  1.00  0.00
ATOM   1344  CG  PHE    84       0.599   3.434  10.149  1.00  0.00
ATOM   1345  CD1 PHE    84       1.352   4.563   9.805  1.00  0.00
ATOM   1346  HD1 PHE    84       0.915   5.554   9.927  1.00  0.00
ATOM   1347  CE1 PHE    84       2.651   4.429   9.308  1.00  0.00
ATOM   1348  HE1 PHE    84       3.238   5.306   9.038  1.00  0.00
ATOM   1349  CZ  PHE    84       3.203   3.134   9.159  1.00  0.00
ATOM   1350  HZ  PHE    84       4.218   3.005   8.783  1.00  0.00
ATOM   1351  CE2 PHE    84       2.427   2.003   9.503  1.00  0.00
ATOM   1352  HE2 PHE    84       2.845   1.002   9.395  1.00  0.00
ATOM   1353  CD2 PHE    84       1.152   2.165   9.970  1.00  0.00
ATOM   1354  HD2 PHE    84       0.545   1.292  10.212  1.00  0.00
ATOM   1355  C   PHE    84      -0.113   3.389  13.025  1.00  0.00
ATOM   1356  O   PHE    84       0.897   2.726  13.210  1.00  0.00
ATOM   1357  N   SER    85      -0.355   4.493  13.735  1.00  0.00
ATOM   1358  H   SER    85      -1.245   4.969  13.699  1.00  0.00
ATOM   1359  CA  SER    85       0.715   5.073  14.574  1.00  0.00
ATOM   1360  HA  SER    85       1.633   5.118  13.988  1.00  0.00
ATOM   1361  CB  SER    85       0.381   6.479  15.067  1.00  0.00
ATOM   1362  HB2 SER    85      -0.219   6.382  15.972  1.00  0.00
ATOM   1363  HB3 SER    85       1.318   6.981  15.304  1.00  0.00
ATOM   1364  OG  SER    85      -0.324   7.230  14.117  1.00  0.00
ATOM   1365  HG  SER    85      -0.510   8.103  14.473  1.00  0.00
ATOM   1366  C   SER    85       1.078   4.279  15.810  1.00  0.00
ATOM   1367  O   SER    85       2.194   3.765  15.920  1.00  0.00
ATOM   1368  N   ASP    86       0.153   4.204  16.754  1.00  0.00
ATOM   1369  H   ASP    86      -0.809   4.467  16.592  1.00  0.00
ATOM   1370  CA  ASP    86       0.547   3.832  18.104  1.00  0.00
ATOM   1371  HA  ASP    86       1.485   4.327  18.354  1.00  0.00
ATOM   1372  CB  ASP    86      -0.519   4.244  19.138  1.00  0.00
ATOM   1373  HB2 ASP    86      -1.482   4.163  18.635  1.00  0.00
ATOM   1374  HB3 ASP    86      -0.492   3.557  19.984  1.00  0.00
ATOM   1375  CG  ASP    86      -0.325   5.682  19.641  1.00  0.00
ATOM   1376  OD1 ASP    86       0.819   6.206  19.540  1.00  0.00
ATOM   1377  OD2 ASP    86      -1.306   6.268  20.172  1.00  0.00
ATOM   1378  C   ASP    86       0.857   2.348  18.201  1.00  0.00
ATOM   1379  O   ASP    86      -0.012   1.493  17.980  1.00  0.00
ATOM   1380  N   GLY    87       2.114   2.044  18.499  1.00  0.00
ATOM   1381  H   GLY    87       2.814   2.767  18.587  1.00  0.00
ATOM   1382  CA  GLY    87       2.518   0.671  18.707  1.00  0.00
ATOM   1383  HA2 GLY    87       2.305   0.418  19.745  1.00  0.00
ATOM   1384  HA3 GLY    87       1.914   0.046  18.050  1.00  0.00
ATOM   1385  C   GLY    87       3.980   0.412  18.426  1.00  0.00
ATOM   1386  O   GLY    87       4.805   1.329  18.310  1.00  0.00
ATOM   1387  N   VAL    88       4.300  -0.867  18.296  1.00  0.00
ATOM   1388  H   VAL    88       3.810  -1.578  18.820  1.00  0.00
ATOM   1389  CA  VAL    88       5.464  -1.259  17.527  1.00  0.00
ATOM   1390  HA  VAL    88       6.347  -0.740  17.901  1.00  0.00
ATOM   1391  CB  VAL    88       5.733  -2.785  17.568  1.00  0.00
ATOM   1392  HB  VAL    88       4.840  -3.308  17.226  1.00  0.00
ATOM   1393  CG1 VAL    88       6.932  -3.164  16.660  1.00  0.00
ATOM   1394 HG11 VAL    88       7.826  -2.642  17.002  1.00  0.00
ATOM   1395 HG12 VAL    88       7.100  -4.240  16.708  1.00  0.00
ATOM   1396 HG13 VAL    88       6.715  -2.875  15.632  1.00  0.00
ATOM   1397  CG2 VAL    88       6.009  -3.206  18.999  1.00  0.00
ATOM   1398 HG21 VAL    88       5.144  -2.970  19.620  1.00  0.00
ATOM   1399 HG22 VAL    88       6.199  -4.278  19.033  1.00  0.00
ATOM   1400 HG23 VAL    88       6.881  -2.671  19.374  1.00  0.00
ATOM   1401  C   VAL    88       5.415  -0.735  16.092  1.00  0.00
ATOM   1402  O   VAL    88       4.393  -0.806  15.427  1.00  0.00
ATOM   1403  N   THR    89       6.512  -0.123  15.675  1.00  0.00
ATOM   1404  H   THR    89       7.260   0.048  16.332  1.00  0.00
ATOM   1405  CA  THR    89       6.709   0.254  14.307  1.00  0.00
ATOM   1406  HA  THR    89       5.757   0.265  13.776  1.00  0.00
ATOM   1407  CB  THR    89       7.338   1.625  14.200  1.00  0.00
ATOM   1408  HB  THR    89       8.255   1.655  14.787  1.00  0.00
ATOM   1409  CG2 THR    89       7.663   1.917  12.728  1.00  0.00
ATOM   1410 HG21 THR    89       6.746   1.887  12.140  1.00  0.00
ATOM   1411 HG22 THR    89       8.117   2.904  12.645  1.00  0.00
ATOM   1412 HG23 THR    89       8.358   1.165  12.354  1.00  0.00
ATOM   1413  OG1 THR    89       6.424   2.604  14.722  1.00  0.00
ATOM   1414  HG1 THR    89       6.819   3.477  14.657  1.00  0.00
ATOM   1415  C   THR    89       7.679  -0.740  13.729  1.00  0.00
ATOM   1416  O   THR    89       8.746  -0.945  14.275  1.00  0.00
ATOM   1417  N   ASN    90       7.291  -1.381  12.643  1.00  0.00
ATOM   1418  H   ASN    90       6.347  -1.282  12.299  1.00  0.00
ATOM   1419  CA  ASN    90       8.204  -2.264  11.916  1.00  0.00
ATOM   1420  HA  ASN    90       9.213  -1.853  11.961  1.00  0.00
ATOM   1421  CB  ASN    90       8.222  -3.668  12.510  1.00  0.00
ATOM   1422  HB2 ASN    90       8.879  -4.304  11.917  1.00  0.00
ATOM   1423  HB3 ASN    90       8.597  -3.613  13.532  1.00  0.00
ATOM   1424  CG  ASN    90       6.842  -4.285  12.534  1.00  0.00
ATOM   1425  OD1 ASN    90       6.243  -4.542  11.485  1.00  0.00
ATOM   1426  ND2 ASN    90       6.329  -4.535  13.727  1.00  0.00
ATOM   1427 HD21 ASN    90       5.410  -4.947  13.802  1.00  0.00
ATOM   1428 HD22 ASN    90       6.858  -4.312  14.557  1.00  0.00
ATOM   1429  C   ASN    90       7.771  -2.346  10.462  1.00  0.00
ATOM   1430  O   ASN    90       6.649  -1.963  10.109  1.00  0.00
ATOM   1431  N   TRP    91       8.629  -2.909   9.633  1.00  0.00
ATOM   1432  H   TRP    91       9.505  -3.265   9.988  1.00  0.00
ATOM   1433  CA  TRP    91       8.391  -2.969   8.200  1.00  0.00
ATOM   1434  HA  TRP    91       8.215  -1.965   7.815  1.00  0.00
ATOM   1435  CB  TRP    91       9.592  -3.564   7.478  1.00  0.00
ATOM   1436  HB2 TRP    91       9.913  -4.486   7.962  1.00  0.00
ATOM   1437  HB3 TRP    91       9.288  -3.778   6.453  1.00  0.00
ATOM   1438  CG  TRP    91      10.801  -2.683   7.390  1.00  0.00
ATOM   1439  CD1 TRP    91      12.025  -2.928   7.934  1.00  0.00
ATOM   1440  HD1 TRP    91      12.138  -3.854   8.498  1.00  0.00
ATOM   1441  NE1 TRP    91      12.896  -1.891   7.634  1.00  0.00
ATOM   1442  HE1 TRP    91      13.864  -1.840   7.917  1.00  0.00
ATOM   1443  CE2 TRP    91      12.240  -0.961   6.869  1.00  0.00
ATOM   1444  CZ2 TRP    91      12.700   0.240   6.304  1.00  0.00
ATOM   1445  HZ2 TRP    91      13.735   0.532   6.478  1.00  0.00
ATOM   1446  CH2 TRP    91      11.811   0.975   5.564  1.00  0.00
ATOM   1447  HH2 TRP    91      12.131   1.913   5.112  1.00  0.00
ATOM   1448  CZ3 TRP    91      10.496   0.546   5.375  1.00  0.00
ATOM   1449  HZ3 TRP    91       9.798   1.137   4.782  1.00  0.00
ATOM   1450  CE3 TRP    91      10.034  -0.647   5.934  1.00  0.00
ATOM   1451  HE3 TRP    91       8.990  -0.919   5.780  1.00  0.00
ATOM   1452  CD2 TRP    91      10.920  -1.424   6.683  1.00  0.00
ATOM   1453  C   TRP    91       7.134  -3.753   7.812  1.00  0.00
ATOM   1454  O   TRP    91       6.555  -3.509   6.752  1.00  0.00
ATOM   1455  N   GLY    92       6.729  -4.716   8.635  1.00  0.00
ATOM   1456  H   GLY    92       7.248  -4.932   9.474  1.00  0.00
ATOM   1457  CA  GLY    92       5.525  -5.488   8.349  1.00  0.00
ATOM   1458  HA2 GLY    92       5.586  -5.895   7.339  1.00  0.00
ATOM   1459  HA3 GLY    92       5.438  -6.305   9.065  1.00  0.00
ATOM   1460  C   GLY    92       4.286  -4.602   8.453  1.00  0.00
ATOM   1461  O   GLY    92       3.302  -4.722   7.695  1.00  0.00
ATOM   1462  N   ARG    93       4.324  -3.709   9.438  1.00  0.00
ATOM   1463  H   ARG    93       5.109  -3.670  10.072  1.00  0.00
ATOM   1464  CA  ARG    93       3.218  -2.796   9.655  1.00  0.00
ATOM   1465  HA  ARG    93       2.281  -3.353   9.669  1.00  0.00
ATOM   1466  CB  ARG    93       3.367  -2.071  10.970  1.00  0.00
ATOM   1467  HB2 ARG    93       4.203  -2.502  11.521  1.00  0.00
ATOM   1468  HB3 ARG    93       3.567  -1.017  10.774  1.00  0.00
ATOM   1469  CG  ARG    93       2.117  -2.197  11.782  1.00  0.00
ATOM   1470  HG2 ARG    93       1.293  -1.760  11.218  1.00  0.00
ATOM   1471  HG3 ARG    93       1.920  -3.256  11.950  1.00  0.00
ATOM   1472  CD  ARG    93       2.245  -1.500  13.098  1.00  0.00
ATOM   1473  HD2 ARG    93       2.574  -2.216  13.851  1.00  0.00
ATOM   1474  HD3 ARG    93       2.983  -0.702  13.009  1.00  0.00
ATOM   1475  NE  ARG    93       0.982  -0.921  13.527  1.00  0.00
ATOM   1476  HE  ARG    93       0.127  -1.402  13.285  1.00  0.00
ATOM   1477  CZ  ARG    93       0.899   0.197  14.237  1.00  0.00
ATOM   1478  NH1 ARG    93       2.014   0.862  14.585  1.00  0.00
ATOM   1479 HH11 ARG    93       2.917   0.509  14.304  1.00  0.00
ATOM   1480 HH12 ARG    93       1.943   1.712  15.126  1.00  0.00
ATOM   1481  NH2 ARG    93      -0.290   0.670  14.585  1.00  0.00
ATOM   1482 HH21 ARG    93      -1.127   0.177  14.308  1.00  0.00
ATOM   1483 HH22 ARG    93      -0.354   1.520  15.126  1.00  0.00
ATOM   1484  C   ARG    93       3.156  -1.804   8.507  1.00  0.00
ATOM   1485  O   ARG    93       2.079  -1.453   8.053  1.00  0.00
ATOM   1486  N   ILE    94       4.317  -1.369   8.036  1.00  0.00
ATOM   1487  H   ILE    94       5.180  -1.625   8.494  1.00  0.00
ATOM   1488  CA  ILE    94       4.382  -0.460   6.897  1.00  0.00
ATOM   1489  HA  ILE    94       3.715   0.396   7.006  1.00  0.00
ATOM   1490  CB  ILE    94       5.793   0.025   6.702  1.00  0.00
ATOM   1491  HB  ILE    94       6.455  -0.836   6.609  1.00  0.00
ATOM   1492  CG2 ILE    94       5.892   0.885   5.438  1.00  0.00
ATOM   1493 HG21 ILE    94       5.231   1.747   5.531  1.00  0.00
ATOM   1494 HG22 ILE    94       6.919   1.228   5.311  1.00  0.00
ATOM   1495 HG23 ILE    94       5.598   0.293   4.571  1.00  0.00
ATOM   1496  CG1 ILE    94       6.230   0.776   7.974  1.00  0.00
ATOM   1497 HG12 ILE    94       5.378   1.385   8.277  1.00  0.00
ATOM   1498 HG13 ILE    94       6.418   0.013   8.730  1.00  0.00
ATOM   1499  CD1 ILE    94       7.422   1.634   7.836  1.00  0.00
ATOM   1500 HD11 ILE    94       7.235   2.398   7.081  1.00  0.00
ATOM   1501 HD12 ILE    94       7.639   2.113   8.791  1.00  0.00
ATOM   1502 HD13 ILE    94       8.275   1.026   7.533  1.00  0.00
ATOM   1503  C   ILE    94       3.853  -1.135   5.612  1.00  0.00
ATOM   1504  O   ILE    94       3.111  -0.500   4.822  1.00  0.00
ATOM   1505  N   VAL    95       4.214  -2.412   5.410  1.00  0.00
ATOM   1506  H   VAL    95       4.869  -2.864   6.032  1.00  0.00
ATOM   1507  CA  VAL    95       3.758  -3.150   4.222  1.00  0.00
ATOM   1508  HA  VAL    95       3.910  -2.512   3.351  1.00  0.00
ATOM   1509  CB  VAL    95       4.525  -4.482   4.001  1.00  0.00
ATOM   1510  HB  VAL    95       4.560  -5.031   4.942  1.00  0.00
ATOM   1511  CG1 VAL    95       3.834  -5.323   2.955  1.00  0.00
ATOM   1512 HG11 VAL    95       3.799  -4.774   2.013  1.00  0.00
ATOM   1513 HG12 VAL    95       4.385  -6.252   2.813  1.00  0.00
ATOM   1514 HG13 VAL    95       2.819  -5.549   3.281  1.00  0.00
ATOM   1515  CG2 VAL    95       5.939  -4.214   3.521  1.00  0.00
ATOM   1516 HG21 VAL    95       6.470  -3.622   4.267  1.00  0.00
ATOM   1517 HG22 VAL    95       6.459  -5.161   3.372  1.00  0.00
ATOM   1518 HG23 VAL    95       5.906  -3.667   2.579  1.00  0.00
ATOM   1519  C   VAL    95       2.241  -3.369   4.331  1.00  0.00
ATOM   1520  O   VAL    95       1.535  -3.386   3.315  1.00  0.00
ATOM   1521  N   THR    96       1.719  -3.486   5.554  1.00  0.00
ATOM   1522  H   THR    96       2.299  -3.494   6.381  1.00  0.00
ATOM   1523  CA  THR    96       0.270  -3.660   5.718  1.00  0.00
ATOM   1524  HA  THR    96      -0.092  -4.414   5.019  1.00  0.00
ATOM   1525  CB  THR    96      -0.095  -4.095   7.136  1.00  0.00
ATOM   1526  HB  THR    96       0.140  -3.281   7.821  1.00  0.00
ATOM   1527  CG2 THR    96      -1.592  -4.443   7.246  1.00  0.00
ATOM   1528 HG21 THR    96      -1.827  -5.258   6.562  1.00  0.00
ATOM   1529 HG22 THR    96      -1.820  -4.749   8.267  1.00  0.00
ATOM   1530 HG23 THR    96      -2.188  -3.568   6.987  1.00  0.00
ATOM   1531  OG1 THR    96       0.691  -5.236   7.478  1.00  0.00
ATOM   1532  HG1 THR    96       0.471  -5.520   8.368  1.00  0.00
ATOM   1533  C   THR    96      -0.463  -2.361   5.372  1.00  0.00
ATOM   1534  O   THR    96      -1.544  -2.376   4.766  1.00  0.00
ATOM   1535  N   LEU    97       0.113  -1.233   5.779  1.00  0.00
ATOM   1536  H   LEU    97       0.953  -1.254   6.339  1.00  0.00
ATOM   1537  CA  LEU    97      -0.440   0.066   5.409  1.00  0.00
ATOM   1538  HA  LEU    97      -1.432   0.178   5.846  1.00  0.00
ATOM   1539  CB  LEU    97       0.451   1.207   5.915  1.00  0.00
ATOM   1540  HB2 LEU    97       0.251   1.166   6.986  1.00  0.00
ATOM   1541  HB3 LEU    97       1.503   0.990   5.734  1.00  0.00
ATOM   1542  CG  LEU    97       0.118   2.614   5.385  1.00  0.00
ATOM   1543  HG  LEU    97      -0.260   2.511   4.368  1.00  0.00
ATOM   1544  CD1 LEU    97      -0.918   3.325   6.239  1.00  0.00
ATOM   1545 HD11 LEU    97      -0.540   3.429   7.256  1.00  0.00
ATOM   1546 HD12 LEU    97      -1.117   4.312   5.823  1.00  0.00
ATOM   1547 HD13 LEU    97      -1.840   2.743   6.252  1.00  0.00
ATOM   1548  CD2 LEU    97       1.354   3.478   5.190  1.00  0.00
ATOM   1549 HD21 LEU    97       2.022   3.002   4.473  1.00  0.00
ATOM   1550 HD22 LEU    97       1.058   4.458   4.815  1.00  0.00
ATOM   1551 HD23 LEU    97       1.869   3.596   6.144  1.00  0.00
ATOM   1552  C   LEU    97      -0.517   0.167   3.881  1.00  0.00
ATOM   1553  O   LEU    97      -1.577   0.481   3.335  1.00  0.00
ATOM   1554  N   ILE    98       0.599  -0.132   3.193  1.00  0.00
ATOM   1555  H   ILE    98       1.432  -0.437   3.676  1.00  0.00
ATOM   1556  CA  ILE    98       0.661   0.036   1.734  1.00  0.00
ATOM   1557  HA  ILE    98       0.214   0.982   1.428  1.00  0.00
ATOM   1558  CB  ILE    98       2.083  -0.041   1.217  1.00  0.00
ATOM   1559  HB  ILE    98       2.515  -0.995   1.520  1.00  0.00
ATOM   1560  CG2 ILE    98       2.117   0.072  -0.320  1.00  0.00
ATOM   1561 HG21 ILE    98       1.685   1.025  -0.624  1.00  0.00
ATOM   1562 HG22 ILE    98       3.149   0.014  -0.666  1.00  0.00
ATOM   1563 HG23 ILE    98       1.541  -0.743  -0.758  1.00  0.00
ATOM   1564  CG1 ILE    98       2.936   1.043   1.871  1.00  0.00
ATOM   1565 HG12 ILE    98       2.540   2.001   1.536  1.00  0.00
ATOM   1566 HG13 ILE    98       2.795   0.948   2.948  1.00  0.00
ATOM   1567  CD1 ILE    98       4.415   0.965   1.546  1.00  0.00
ATOM   1568 HD11 ILE    98       4.556   1.060   0.469  1.00  0.00
ATOM   1569 HD12 ILE    98       4.941   1.773   2.054  1.00  0.00
ATOM   1570 HD13 ILE    98       4.811   0.007   1.881  1.00  0.00
ATOM   1571  C   ILE    98      -0.215  -1.026   1.052  1.00  0.00
ATOM   1572  O   ILE    98      -0.920  -0.723   0.098  1.00  0.00
ATOM   1573  N   SER    99      -0.200  -2.254   1.571  1.00  0.00
ATOM   1574  H   SER    99       0.408  -2.487   2.342  1.00  0.00
ATOM   1575  CA  SER    99      -1.056  -3.311   1.015  1.00  0.00
ATOM   1576  HA  SER    99      -0.813  -3.429  -0.041  1.00  0.00
ATOM   1577  CB  SER    99      -0.883  -4.663   1.710  1.00  0.00
ATOM   1578  HB2 SER    99      -0.964  -4.518   2.788  1.00  0.00
ATOM   1579  HB3 SER    99      -1.671  -5.336   1.375  1.00  0.00
ATOM   1580  OG  SER    99       0.367  -5.219   1.407  1.00  0.00
ATOM   1581  HG  SER    99       0.457  -6.065   1.852  1.00  0.00
ATOM   1582  C   SER    99      -2.500  -2.939   1.113  1.00  0.00
ATOM   1583  O   SER    99      -3.258  -3.197   0.179  1.00  0.00
ATOM   1584  N   PHE   100      -2.919  -2.360   2.229  1.00  0.00
ATOM   1585  H   PHE   100      -2.360  -2.217   3.058  1.00  0.00
ATOM   1586  CA  PHE   100      -4.324  -1.974   2.267  1.00  0.00
ATOM   1587  HA  PHE   100      -4.919  -2.823   1.930  1.00  0.00
ATOM   1588  CB  PHE   100      -4.809  -1.559   3.651  1.00  0.00
ATOM   1589  HB2 PHE   100      -4.616  -2.347   4.378  1.00  0.00
ATOM   1590  HB3 PHE   100      -4.308  -0.644   3.966  1.00  0.00
ATOM   1591  CG  PHE   100      -6.294  -1.278   3.700  1.00  0.00
ATOM   1592  CD1 PHE   100      -7.208  -2.284   3.427  1.00  0.00
ATOM   1593  HD1 PHE   100      -6.842  -3.282   3.187  1.00  0.00
ATOM   1594  CE1 PHE   100      -8.560  -2.036   3.455  1.00  0.00
ATOM   1595  HE1 PHE   100      -9.266  -2.832   3.221  1.00  0.00
ATOM   1596  CZ  PHE   100      -9.023  -0.776   3.782  1.00  0.00
ATOM   1597  HZ  PHE   100     -10.093  -0.571   3.813  1.00  0.00
ATOM   1598  CE2 PHE   100      -8.114   0.234   4.072  1.00  0.00
ATOM   1599  HE2 PHE   100      -8.471   1.229   4.340  1.00  0.00
ATOM   1600  CD2 PHE   100      -6.766  -0.020   4.022  1.00  0.00
ATOM   1601  HD2 PHE   100      -6.053   0.775   4.238  1.00  0.00
ATOM   1602  C   PHE   100      -4.569  -0.848   1.271  1.00  0.00
ATOM   1603  O   PHE   100      -5.644  -0.762   0.675  1.00  0.00
ATOM   1604  N   GLY   101      -3.561  -0.010   1.055  1.00  0.00
ATOM   1605  H   GLY   101      -2.688  -0.055   1.562  1.00  0.00
ATOM   1606  CA  GLY   101      -3.716   1.013   0.048  1.00  0.00
ATOM   1607  HA2 GLY   101      -4.542   1.671   0.321  1.00  0.00
ATOM   1608  HA3 GLY   101      -2.798   1.596  -0.026  1.00  0.00
ATOM   1609  C   GLY   101      -4.015   0.376  -1.317  1.00  0.00
ATOM   1610  O   GLY   101      -4.884   0.843  -2.076  1.00  0.00
ATOM   1611  N   ALA   102      -3.291  -0.696  -1.621  1.00  0.00
ATOM   1612  H   ALA   102      -2.602  -1.045  -0.970  1.00  0.00
ATOM   1613  CA  ALA   102      -3.436  -1.372  -2.898  1.00  0.00
ATOM   1614  HA  ALA   102      -3.328  -0.672  -3.726  1.00  0.00
ATOM   1615  CB  ALA   102      -2.387  -2.447  -3.036  1.00  0.00
ATOM   1616  HB1 ALA   102      -2.489  -3.161  -2.218  1.00  0.00
ATOM   1617  HB2 ALA   102      -2.519  -2.963  -3.987  1.00  0.00
ATOM   1618  HB3 ALA   102      -1.396  -1.995  -3.002  1.00  0.00
ATOM   1619  C   ALA   102      -4.842  -1.969  -2.989  1.00  0.00
ATOM   1620  O   ALA   102      -5.516  -1.870  -4.029  1.00  0.00
ATOM   1621  N   PHE   103      -5.284  -2.558  -1.885  1.00  0.00
ATOM   1622  H   PHE   103      -4.677  -2.601  -1.079  1.00  0.00
ATOM   1623  CA  PHE   103      -6.614  -3.146  -1.782  1.00  0.00
ATOM   1624  HA  PHE   103      -6.725  -3.976  -2.481  1.00  0.00
ATOM   1625  CB  PHE   103      -6.798  -3.672  -0.373  1.00  0.00
ATOM   1626  HB2 PHE   103      -5.936  -4.271  -0.078  1.00  0.00
ATOM   1627  HB3 PHE   103      -6.908  -2.832   0.313  1.00  0.00
ATOM   1628  CG  PHE   103      -8.021  -4.550  -0.183  1.00  0.00
ATOM   1629  CD1 PHE   103      -7.983  -5.919  -0.488  1.00  0.00
ATOM   1630  HD1 PHE   103      -7.069  -6.358  -0.887  1.00  0.00
ATOM   1631  CE1 PHE   103      -9.106  -6.716  -0.281  1.00  0.00
ATOM   1632  HE1 PHE   103      -9.071  -7.784  -0.497  1.00  0.00
ATOM   1633  CZ  PHE   103     -10.292  -6.135   0.208  1.00  0.00
ATOM   1634  HZ  PHE   103     -11.177  -6.755   0.352  1.00  0.00
ATOM   1635  CE2 PHE   103     -10.338  -4.769   0.510  1.00  0.00
ATOM   1636  HE2 PHE   103     -11.252  -4.317   0.893  1.00  0.00
ATOM   1637  CD2 PHE   103      -9.212  -3.993   0.317  1.00  0.00
ATOM   1638  HD2 PHE   103      -9.237  -2.929   0.554  1.00  0.00
ATOM   1639  C   PHE   103      -7.695  -2.104  -2.077  1.00  0.00
ATOM   1640  O   PHE   103      -8.627  -2.351  -2.840  1.00  0.00
ATOM   1641  N   VAL   104      -7.562  -0.925  -1.481  1.00  0.00
ATOM   1642  H   VAL   104      -6.822  -0.777  -0.809  1.00  0.00
ATOM   1643  CA  VAL   104      -8.486   0.162  -1.736  1.00  0.00
ATOM   1644  HA  VAL   104      -9.528  -0.138  -1.621  1.00  0.00
ATOM   1645  CB  VAL   104      -8.213   1.336  -0.803  1.00  0.00
ATOM   1646  HB  VAL   104      -7.138   1.512  -0.772  1.00  0.00
ATOM   1647  CG1 VAL   104      -8.922   2.601  -1.285  1.00  0.00
ATOM   1648 HG11 VAL   104      -9.998   2.425  -1.317  1.00  0.00
ATOM   1649 HG12 VAL   104      -8.709   3.421  -0.600  1.00  0.00
ATOM   1650 HG13 VAL   104      -8.568   2.860  -2.283  1.00  0.00
ATOM   1651  CG2 VAL   104      -8.621   0.977   0.592  1.00  0.00
ATOM   1652 HG21 VAL   104      -8.051   0.110   0.926  1.00  0.00
ATOM   1653 HG22 VAL   104      -8.424   1.819   1.256  1.00  0.00
ATOM   1654 HG23 VAL   104      -9.685   0.742   0.611  1.00  0.00
ATOM   1655  C   VAL   104      -8.402   0.635  -3.187  1.00  0.00
ATOM   1656  O   VAL   104      -9.423   0.938  -3.809  1.00  0.00
ATOM   1657  N   ALA   105      -7.186   0.684  -3.723  1.00  0.00
ATOM   1658  H   ALA   105      -6.377   0.441  -3.170  1.00  0.00
ATOM   1659  CA  ALA   105      -6.978   1.128  -5.087  1.00  0.00
ATOM   1660  HA  ALA   105      -7.369   2.139  -5.200  1.00  0.00
ATOM   1661  CB  ALA   105      -5.518   1.143  -5.407  1.00  0.00
ATOM   1662  HB1 ALA   105      -5.114   0.135  -5.307  1.00  0.00
ATOM   1663  HB2 ALA   105      -5.373   1.492  -6.429  1.00  0.00
ATOM   1664  HB3 ALA   105      -5.002   1.811  -4.718  1.00  0.00
ATOM   1665  C   ALA   105      -7.725   0.225  -6.084  1.00  0.00
ATOM   1666  O   ALA   105      -8.386   0.738  -6.985  1.00  0.00
ATOM   1667  N   LYS   106      -7.631  -1.100  -5.889  1.00  0.00
ATOM   1668  H   LYS   106      -7.066  -1.439  -5.124  1.00  0.00
ATOM   1669  CA  LYS   106      -8.338  -2.078  -6.716  1.00  0.00
ATOM   1670  HA  LYS   106      -7.994  -1.997  -7.747  1.00  0.00
ATOM   1671  CB  LYS   106      -8.086  -3.501  -6.228  1.00  0.00
ATOM   1672  HB2 LYS   106      -8.250  -3.470  -5.151  1.00  0.00
ATOM   1673  HB3 LYS   106      -8.862  -4.107  -6.695  1.00  0.00
ATOM   1674  CG  LYS   106      -6.742  -4.104  -6.512  1.00  0.00
ATOM   1675  HG2 LYS   106      -6.577  -4.175  -7.587  1.00  0.00
ATOM   1676  HG3 LYS   106      -5.953  -3.501  -6.062  1.00  0.00
ATOM   1677  CD  LYS   106      -6.725  -5.503  -5.900  1.00  0.00
ATOM   1678  HD2 LYS   106      -7.007  -5.424  -4.851  1.00  0.00
ATOM   1679  HD3 LYS   106      -7.454  -6.118  -6.427  1.00  0.00
ATOM   1680  CE  LYS   106      -5.350  -6.144  -6.009  1.00  0.00
ATOM   1681  HE2 LYS   106      -5.163  -6.350  -7.063  1.00  0.00
ATOM   1682  HE3 LYS   106      -4.618  -5.422  -5.645  1.00  0.00
ATOM   1683  NZ  LYS   106      -5.230  -7.416  -5.222  1.00  0.00
ATOM   1684  HZ1 LYS   106      -5.907  -8.086  -5.559  1.00  0.00
ATOM   1685  HZ2 LYS   106      -4.300  -7.794  -5.332  1.00  0.00
ATOM   1686  HZ3 LYS   106      -5.403  -7.226  -4.245  1.00  0.00
ATOM   1687  C   LYS   106      -9.832  -1.830  -6.627  1.00  0.00
ATOM   1688  O   LYS   106     -10.544  -1.864  -7.634  1.00  0.00
ATOM   1689  N   HIE   107     -10.314  -1.606  -5.412  1.00  0.00
ATOM   1690  H   HIE   107      -9.749  -1.723  -4.583  1.00  0.00
ATOM   1691  CA  HIE   107     -11.718  -1.271  -5.247  1.00  0.00
ATOM   1692  HA  HIE   107     -12.334  -2.047  -5.702  1.00  0.00
ATOM   1693  CB  HIE   107     -12.084  -1.161  -3.770  1.00  0.00
ATOM   1694  HB2 HIE   107     -11.982  -2.157  -3.339  1.00  0.00
ATOM   1695  HB3 HIE   107     -11.451  -0.463  -3.223  1.00  0.00
ATOM   1696  CG  HIE   107     -13.499  -0.733  -3.532  1.00  0.00
ATOM   1697  ND1 HIE   107     -14.531  -1.637  -3.363  1.00  0.00
ATOM   1698  CE1 HIE   107     -15.654  -0.972  -3.155  1.00  0.00
ATOM   1699  HE1 HIE   107     -16.596  -1.505  -3.023  1.00  0.00
ATOM   1700  NE2 HIE   107     -15.381   0.321  -3.149  1.00  0.00
ATOM   1701  HE2 HIE   107     -16.047   1.067  -3.006  1.00  0.00
ATOM   1702  CD2 HIE   107     -14.038   0.495  -3.370  1.00  0.00
ATOM   1703  HD2 HIE   107     -13.614   1.499  -3.386  1.00  0.00
ATOM   1704  C   HIE   107     -12.070   0.012  -5.996  1.00  0.00
ATOM   1705  O   HIE   107     -13.170   0.143  -6.520  1.00  0.00
ATOM   1706  N   LEU   108     -11.126   0.943  -6.059  1.00  0.00
ATOM   1707  H   LEU   108     -10.235   0.799  -5.607  1.00  0.00
ATOM   1708  CA  LEU   108     -11.364   2.213  -6.723  1.00  0.00
ATOM   1709  HA  LEU   108     -12.286   2.660  -6.351  1.00  0.00
ATOM   1710  CB  LEU   108     -10.210   3.174  -6.447  1.00  0.00
ATOM   1711  HB2 LEU   108      -9.326   2.538  -6.489  1.00  0.00
ATOM   1712  HB3 LEU   108     -10.165   3.911  -7.249  1.00  0.00
ATOM   1713  CG  LEU   108     -10.258   3.895  -5.090  1.00  0.00
ATOM   1714  HG  LEU   108     -10.331   3.151  -4.296  1.00  0.00
ATOM   1715  CD1 LEU   108      -9.012   4.729  -4.887  1.00  0.00
ATOM   1716 HD11 LEU   108      -8.939   5.473  -5.680  1.00  0.00
ATOM   1717 HD12 LEU   108      -9.065   5.232  -3.921  1.00  0.00
ATOM   1718 HD13 LEU   108      -8.134   4.084  -4.913  1.00  0.00
ATOM   1719  CD2 LEU   108     -11.504   4.751  -4.977  1.00  0.00
ATOM   1720 HD21 LEU   108     -12.388   4.120  -5.070  1.00  0.00
ATOM   1721 HD22 LEU   108     -11.515   5.250  -4.008  1.00  0.00
ATOM   1722 HD23 LEU   108     -11.505   5.498  -5.771  1.00  0.00
ATOM   1723  C   LEU   108     -11.553   2.004  -8.223  1.00  0.00
ATOM   1724  O   LEU   108     -12.404   2.646  -8.844  1.00  0.00
ATOM   1725  N   LYS   109     -10.784   1.079  -8.795  1.00  0.00
ATOM   1726  H   LYS   109     -10.110   0.554  -8.255  1.00  0.00
ATOM   1727  CA  LYS   109     -10.905   0.790 -10.213  1.00  0.00
ATOM   1728  HA  LYS   109     -10.878   1.720 -10.781  1.00  0.00
ATOM   1729  CB  LYS   109      -9.763  -0.101 -10.682  1.00  0.00
ATOM   1730  HB2 LYS   109      -8.827   0.438 -10.538  1.00  0.00
ATOM   1731  HB3 LYS   109      -9.760  -1.004 -10.071  1.00  0.00
ATOM   1732  CG  LYS   109      -9.906  -0.481 -12.146  1.00  0.00
ATOM   1733  HG2 LYS   109      -9.909  -1.569 -12.218  1.00  0.00
ATOM   1734  HG3 LYS   109     -10.857  -0.092 -12.508  1.00  0.00
ATOM   1735  CD  LYS   109      -8.785   0.074 -12.983  1.00  0.00
ATOM   1736  HD2 LYS   109      -8.485   1.044 -12.587  1.00  0.00
ATOM   1737  HD3 LYS   109      -7.937  -0.610 -12.950  1.00  0.00
ATOM   1738  CE  LYS   109      -9.249   0.235 -14.417  1.00  0.00
ATOM   1739  HE2 LYS   109      -9.432  -0.754 -14.837  1.00  0.00
ATOM   1740  HE3 LYS   109     -10.175   0.809 -14.421  1.00  0.00
ATOM   1741  NZ  LYS   109      -8.234   0.934 -15.229  1.00  0.00
ATOM   1742  HZ1 LYS   109      -7.375   0.402 -15.225  1.00  0.00
ATOM   1743  HZ2 LYS   109      -8.568   1.028 -16.177  1.00  0.00
ATOM   1744  HZ3 LYS   109      -8.064   1.851 -14.839  1.00  0.00
ATOM   1745  C   LYS   109     -12.204   0.066 -10.484  1.00  0.00
ATOM   1746  O   LYS   109     -12.776   0.190 -11.553  1.00  0.00
ATOM   1747  N   THR   110     -12.726  -0.581  -9.454  1.00  0.00
ATOM   1748  H   THR   110     -12.263  -0.549  -8.557  1.00  0.00
ATOM   1749  CA  THR   110     -13.896  -1.415  -9.590  1.00  0.00
ATOM   1750  HA  THR   110     -13.868  -2.005 -10.506  1.00  0.00
ATOM   1751  CB  THR   110     -13.997  -2.374  -8.389  1.00  0.00
ATOM   1752  HB  THR   110     -13.177  -2.138  -7.710  1.00  0.00
ATOM   1753  CG2 THR   110     -15.318  -2.270  -7.641  1.00  0.00
ATOM   1754 HG21 THR   110     -16.139  -2.507  -8.319  1.00  0.00
ATOM   1755 HG22 THR   110     -15.322  -2.973  -6.808  1.00  0.00
ATOM   1756 HG23 THR   110     -15.443  -1.256  -7.261  1.00  0.00
ATOM   1757  OG1 THR   110     -13.817  -3.717  -8.852  1.00  0.00
ATOM   1758  HG1 THR   110     -13.878  -4.323  -8.110  1.00  0.00
ATOM   1759  C   THR   110     -15.114  -0.507  -9.744  1.00  0.00
ATOM   1760  O   THR   110     -15.892  -0.673 -10.685  1.00  0.00
ATOM   1761  N   ILE   111     -15.284   0.432  -8.812  1.00  0.00
ATOM   1762  H   ILE   111     -14.726   0.368  -7.973  1.00  0.00
ATOM   1763  CA  ILE   111     -16.310   1.467  -8.883  1.00  0.00
ATOM   1764  HA  ILE   111     -17.218   1.038  -9.307  1.00  0.00
ATOM   1765  CB  ILE   111     -16.614   2.039  -7.512  1.00  0.00
ATOM   1766  HB  ILE   111     -17.364   2.825  -7.601  1.00  0.00
ATOM   1767  CG2 ILE   111     -17.143   0.939  -6.621  1.00  0.00
ATOM   1768 HG21 ILE   111     -16.394   0.152  -6.531  1.00  0.00
ATOM   1769 HG22 ILE   111     -17.363   1.345  -5.633  1.00  0.00
ATOM   1770 HG23 ILE   111     -18.053   0.525  -7.054  1.00  0.00
ATOM   1771  CG1 ILE   111     -15.343   2.641  -6.892  1.00  0.00
ATOM   1772 HG12 ILE   111     -14.792   1.819  -6.434  1.00  0.00
ATOM   1773 HG13 ILE   111     -14.757   3.059  -7.710  1.00  0.00
ATOM   1774  CD1 ILE   111     -15.603   3.718  -5.852  1.00  0.00
ATOM   1775 HD11 ILE   111     -16.189   3.300  -5.033  1.00  0.00
ATOM   1776 HD12 ILE   111     -14.653   4.088  -5.466  1.00  0.00
ATOM   1777 HD13 ILE   111     -16.153   4.540  -6.310  1.00  0.00
ATOM   1778  C   ILE   111     -15.986   2.576  -9.869  1.00  0.00
ATOM   1779  O   ILE   111     -16.535   3.676  -9.774  1.00  0.00
ATOM   1780  N   ASN   112     -15.097   2.271 -10.810  1.00  0.00
ATOM   1781  H   ASN   112     -14.648   1.367 -10.763  1.00  0.00
ATOM   1782  CA  ASN   112     -14.685   3.196 -11.866  1.00  0.00
ATOM   1783  HA  ASN   112     -13.834   2.785 -12.408  1.00  0.00
ATOM   1784  CB  ASN   112     -15.840   3.421 -12.861  1.00  0.00
ATOM   1785  HB2 ASN   112     -16.759   3.645 -12.318  1.00  0.00
ATOM   1786  HB3 ASN   112     -15.574   4.272 -13.488  1.00  0.00
ATOM   1787  CG  ASN   112     -16.085   2.216 -13.754  1.00  0.00
ATOM   1788  OD1 ASN   112     -15.143   1.550 -14.196  1.00  0.00
ATOM   1789  ND2 ASN   112     -17.353   1.914 -14.000  1.00  0.00
ATOM   1790 HD21 ASN   112     -17.575   1.123 -14.587  1.00  0.00
ATOM   1791 HD22 ASN   112     -18.090   2.476 -13.598  1.00  0.00
ATOM   1792  C   ASN   112     -14.208   4.525 -11.316  1.00  0.00
ATOM   1793  O   ASN   112     -14.641   5.588 -11.759  1.00  0.00
ATOM   1794  N   GLN   113     -13.266   4.469 -10.377  1.00  0.00
ATOM   1795  H   GLN   113     -12.935   3.585 -10.018  1.00  0.00
ATOM   1796  CA  GLN   113     -12.748   5.688  -9.789  1.00  0.00
ATOM   1797  HA  GLN   113     -13.030   6.552 -10.390  1.00  0.00
ATOM   1798  CB  GLN   113     -13.334   5.853  -8.397  1.00  0.00
ATOM   1799  HB2 GLN   113     -14.307   5.362  -8.376  1.00  0.00
ATOM   1800  HB3 GLN   113     -12.667   5.365  -7.686  1.00  0.00
ATOM   1801  CG  GLN   113     -13.494   7.303  -8.021  1.00  0.00
ATOM   1802  HG2 GLN   113     -13.409   7.354  -6.936  1.00  0.00
ATOM   1803  HG3 GLN   113     -12.680   7.866  -8.476  1.00  0.00
ATOM   1804  CD  GLN   113     -14.807   7.932  -8.433  1.00  0.00
ATOM   1805  OE1 GLN   113     -15.777   7.248  -8.745  1.00  0.00
ATOM   1806  NE2 GLN   113     -14.830   9.254  -8.456  1.00  0.00
ATOM   1807 HE21 GLN   113     -15.676   9.737  -8.722  1.00  0.00
ATOM   1808 HE22 GLN   113     -14.001   9.774  -8.207  1.00  0.00
ATOM   1809  C   GLN   113     -11.219   5.695  -9.757  1.00  0.00
ATOM   1810  O   GLN   113     -10.592   6.142  -8.794  1.00  0.00
ATOM   1811  N   GLU   114     -10.637   5.239 -10.860  1.00  0.00
ATOM   1812  H   GLU   114     -11.239   4.931 -11.610  1.00  0.00
ATOM   1813  CA  GLU   114      -9.191   5.123 -11.041  1.00  0.00
ATOM   1814  HA  GLU   114      -8.772   4.404 -10.338  1.00  0.00
ATOM   1815  CB  GLU   114      -8.912   4.636 -12.467  1.00  0.00
ATOM   1816  HB2 GLU   114      -9.515   3.737 -12.593  1.00  0.00
ATOM   1817  HB3 GLU   114      -9.287   5.420 -13.124  1.00  0.00
ATOM   1818  CG  GLU   114      -7.459   4.328 -12.819  1.00  0.00
ATOM   1819  HG2 GLU   114      -6.895   5.260 -12.794  1.00  0.00
ATOM   1820  HG3 GLU   114      -7.062   3.644 -12.069  1.00  0.00
ATOM   1821  CD  GLU   114      -7.332   3.693 -14.205  1.00  0.00
ATOM   1822  OE1 GLU   114      -6.224   3.230 -14.564  1.00  0.00
ATOM   1823  OE2 GLU   114      -8.354   3.658 -14.938  1.00  0.00
ATOM   1824  C   GLU   114      -8.509   6.457 -10.788  1.00  0.00
ATOM   1825  O   GLU   114      -7.325   6.520 -10.429  1.00  0.00
ATOM   1826  N   SER   115      -9.268   7.532 -10.966  1.00  0.00
ATOM   1827  H   SER   115     -10.209   7.446 -11.323  1.00  0.00
ATOM   1828  CA  SER   115      -8.726   8.862 -10.772  1.00  0.00
ATOM   1829  HA  SER   115      -7.762   8.959 -11.270  1.00  0.00
ATOM   1830  CB  SER   115      -9.691   9.887 -11.371  1.00  0.00
ATOM   1831  HB2 SER   115      -9.106  10.724 -11.754  1.00  0.00
ATOM   1832  HB3 SER   115     -10.226   9.413 -12.193  1.00  0.00
ATOM   1833  OG  SER   115     -10.620  10.360 -10.412  1.00  0.00
ATOM   1834  HG  SER   115     -11.207  10.999 -10.823  1.00  0.00
ATOM   1835  C   SER   115      -8.392   9.169  -9.289  1.00  0.00
ATOM   1836  O   SER   115      -7.561  10.033  -8.991  1.00  0.00
ATOM   1837  N   CYS   116      -8.973   8.426  -8.361  1.00  0.00
ATOM   1838  H   CYS   116      -9.692   7.751  -8.577  1.00  0.00
ATOM   1839  CA  CYS   116      -8.647   8.665  -6.953  1.00  0.00
ATOM   1840  HA  CYS   116      -8.359   9.708  -6.822  1.00  0.00
ATOM   1841  CB  CYS   116      -9.834   8.373  -6.053  1.00  0.00
ATOM   1842  HB2 CYS   116     -10.053   7.305  -6.028  1.00  0.00
ATOM   1843  HB3 CYS   116      -9.655   8.731  -5.039  1.00  0.00
ATOM   1844  SG  CYS   116     -11.332   9.172  -6.602  1.00  0.00
ATOM   1845  HG  CYS   116     -12.104   8.709  -5.623  1.00  0.00
ATOM   1846  C   CYS   116      -7.424   7.914  -6.435  1.00  0.00
ATOM   1847  O   CYS   116      -6.973   8.157  -5.312  1.00  0.00
ATOM   1848  N   ILE   117      -6.876   7.029  -7.260  1.00  0.00
ATOM   1849  H   ILE   117      -7.261   6.881  -8.182  1.00  0.00
ATOM   1850  CA  ILE   117      -5.761   6.209  -6.843  1.00  0.00
ATOM   1851  HA  ILE   117      -6.024   5.701  -5.915  1.00  0.00
ATOM   1852  CB  ILE   117      -5.397   5.177  -7.901  1.00  0.00
ATOM   1853  HB  ILE   117      -5.277   5.683  -8.859  1.00  0.00
ATOM   1854  CG2 ILE   117      -4.094   4.457  -7.537  1.00  0.00
ATOM   1855 HG21 ILE   117      -4.214   3.951  -6.580  1.00  0.00
ATOM   1856 HG22 ILE   117      -3.855   3.725  -8.308  1.00  0.00
ATOM   1857 HG23 ILE   117      -3.285   5.184  -7.464  1.00  0.00
ATOM   1858  CG1 ILE   117      -6.523   4.156  -8.016  1.00  0.00
ATOM   1859 HG12 ILE   117      -6.555   3.595  -7.082  1.00  0.00
ATOM   1860 HG13 ILE   117      -7.455   4.706  -8.142  1.00  0.00
ATOM   1861  CD1 ILE   117      -6.345   3.205  -9.163  1.00  0.00
ATOM   1862 HD11 ILE   117      -5.413   2.654  -9.038  1.00  0.00
ATOM   1863 HD12 ILE   117      -7.180   2.505  -9.188  1.00  0.00
ATOM   1864 HD13 ILE   117      -6.313   3.765 -10.098  1.00  0.00
ATOM   1865  C   ILE   117      -4.546   7.049  -6.514  1.00  0.00
ATOM   1866  O   ILE   117      -3.873   6.802  -5.498  1.00  0.00
ATOM   1867  N   GLU   118      -4.269   8.042  -7.358  1.00  0.00
ATOM   1868  H   GLU   118      -4.769   8.130  -8.231  1.00  0.00
ATOM   1869  CA  GLU   118      -3.106   8.908  -7.133  1.00  0.00
ATOM   1870  HA  GLU   118      -2.242   8.292  -6.882  1.00  0.00
ATOM   1871  CB  GLU   118      -2.771   9.738  -8.385  1.00  0.00
ATOM   1872  HB2 GLU   118      -3.349   9.331  -9.216  1.00  0.00
ATOM   1873  HB3 GLU   118      -3.085  10.765  -8.194  1.00  0.00
ATOM   1874  CG  GLU   118      -1.274   9.718  -8.743  1.00  0.00
ATOM   1875  HG2 GLU   118      -0.794  10.425  -8.068  1.00  0.00
ATOM   1876  HG3 GLU   118      -0.892   8.715  -8.550  1.00  0.00
ATOM   1877  CD  GLU   118      -0.969  10.109 -10.194  1.00  0.00
ATOM   1878  OE1 GLU   118      -1.899  10.481 -10.961  1.00  0.00
ATOM   1879  OE2 GLU   118       0.222  10.013 -10.569  1.00  0.00
ATOM   1880  C   GLU   118      -3.171   9.790  -5.860  1.00  0.00
ATOM   1881  O   GLU   118      -2.201   9.847  -5.107  1.00  0.00
ATOM   1882  N   PRO   119      -4.308  10.462  -5.607  1.00  0.00
ATOM   1883  CD  PRO   119      -5.340  10.906  -6.557  1.00  0.00
ATOM   1884  HD2 PRO   119      -5.827  10.034  -6.993  1.00  0.00
ATOM   1885  HD3 PRO   119      -4.871  11.492  -7.348  1.00  0.00
ATOM   1886  CG  PRO   119      -6.284  11.737  -5.702  1.00  0.00
ATOM   1887  HG2 PRO   119      -7.249  11.229  -5.699  1.00  0.00
ATOM   1888  HG3 PRO   119      -6.388  12.709  -6.184  1.00  0.00
ATOM   1889  CB  PRO   119      -5.754  11.879  -4.352  1.00  0.00
ATOM   1890  HB2 PRO   119      -6.444  11.354  -3.691  1.00  0.00
ATOM   1891  HB3 PRO   119      -5.658  12.915  -4.027  1.00  0.00
ATOM   1892  CA  PRO   119      -4.378  11.191  -4.326  1.00  0.00
ATOM   1893  HA  PRO   119      -3.538  11.884  -4.272  1.00  0.00
ATOM   1894  C   PRO   119      -4.320  10.229  -3.140  1.00  0.00
ATOM   1895  O   PRO   119      -3.829  10.592  -2.063  1.00  0.00
ATOM   1896  N   LEU   120      -4.824   9.008  -3.338  1.00  0.00
ATOM   1897  H   LEU   120      -5.302   8.769  -4.195  1.00  0.00
ATOM   1898  CA  LEU   120      -4.739   7.998  -2.289  1.00  0.00
ATOM   1899  HA  LEU   120      -5.189   8.380  -1.373  1.00  0.00
ATOM   1900  CB  LEU   120      -5.479   6.727  -2.703  1.00  0.00
ATOM   1901  HB2 LEU   120      -6.528   7.022  -2.718  1.00  0.00
ATOM   1902  HB3 LEU   120      -5.161   6.466  -3.713  1.00  0.00
ATOM   1903  CG  LEU   120      -5.303   5.520  -1.786  1.00  0.00
ATOM   1904  HG  LEU   120      -4.239   5.350  -1.622  1.00  0.00
ATOM   1905  CD1 LEU   120      -5.982   5.762  -0.465  1.00  0.00
ATOM   1906 HD11 LEU   120      -7.046   5.932  -0.629  1.00  0.00
ATOM   1907 HD12 LEU   120      -5.848   4.893   0.178  1.00  0.00
ATOM   1908 HD13 LEU   120      -5.545   6.638   0.013  1.00  0.00
ATOM   1909  CD2 LEU   120      -5.857   4.254  -2.445  1.00  0.00
ATOM   1910 HD21 LEU   120      -5.326   4.067  -3.379  1.00  0.00
ATOM   1911 HD22 LEU   120      -5.721   3.405  -1.775  1.00  0.00
ATOM   1912 HD23 LEU   120      -6.919   4.386  -2.653  1.00  0.00
ATOM   1913  C   LEU   120      -3.271   7.669  -1.964  1.00  0.00
ATOM   1914  O   LEU   120      -2.873   7.694  -0.793  1.00  0.00
ATOM   1915  N   ALA   121      -2.457   7.446  -2.996  1.00  0.00
ATOM   1916  H   ALA   121      -2.823   7.454  -3.938  1.00  0.00
ATOM   1917  CA  ALA   121      -1.049   7.128  -2.805  1.00  0.00
ATOM   1918  HA  ALA   121      -0.970   6.268  -2.140  1.00  0.00
ATOM   1919  CB  ALA   121      -0.384   6.781  -4.128  1.00  0.00
ATOM   1920  HB1 ALA   121      -0.447   7.636  -4.802  1.00  0.00
ATOM   1921  HB2 ALA   121       0.663   6.532  -3.955  1.00  0.00
ATOM   1922  HB3 ALA   121      -0.891   5.927  -4.577  1.00  0.00
ATOM   1923  C   ALA   121      -0.328   8.287  -2.139  1.00  0.00
ATOM   1924  O   ALA   121       0.561   8.095  -1.292  1.00  0.00
ATOM   1925  N   GLU   122      -0.704   9.492  -2.532  1.00  0.00
ATOM   1926  H   GLU   122      -1.411   9.607  -3.243  1.00  0.00
ATOM   1927  CA  GLU   122      -0.070  10.685  -1.992  1.00  0.00
ATOM   1928  HA  GLU   122       1.013  10.619  -2.095  1.00  0.00
ATOM   1929  CB  GLU   122      -0.558  11.908  -2.758  1.00  0.00
ATOM   1930  HB2 GLU   122      -0.582  11.631  -3.811  1.00  0.00
ATOM   1931  HB3 GLU   122      -1.572  12.112  -2.413  1.00  0.00
ATOM   1932  CG  GLU   122       0.286  13.138  -2.583  1.00  0.00
ATOM   1933  HG2 GLU   122       0.404  13.372  -1.525  1.00  0.00
ATOM   1934  HG3 GLU   122       1.261  12.908  -3.014  1.00  0.00
ATOM   1935  CD  GLU   122      -0.315  14.333  -3.302  1.00  0.00
ATOM   1936  OE1 GLU   122      -1.063  14.128  -4.304  1.00  0.00
ATOM   1937  OE2 GLU   122      -0.070  15.471  -2.826  1.00  0.00
ATOM   1938  C   GLU   122      -0.374  10.807  -0.502  1.00  0.00
ATOM   1939  O   GLU   122       0.479  11.202   0.304  1.00  0.00
ATOM   1940  N   SER   123      -1.598  10.465  -0.147  1.00  0.00
ATOM   1941  H   SER   123      -2.254  10.155  -0.849  1.00  0.00
ATOM   1942  CA  SER   123      -2.060  10.567   1.237  1.00  0.00
ATOM   1943  HA  SER   123      -1.838  11.555   1.639  1.00  0.00
ATOM   1944  CB  SER   123      -3.566  10.349   1.286  1.00  0.00
ATOM   1945  HB2 SER   123      -4.051  11.032   0.589  1.00  0.00
ATOM   1946  HB3 SER   123      -3.790   9.321   1.001  1.00  0.00
ATOM   1947  OG  SER   123      -4.049  10.591   2.599  1.00  0.00
ATOM   1948  HG  SER   123      -4.998  10.452   2.622  1.00  0.00
ATOM   1949  C   SER   123      -1.353   9.561   2.148  1.00  0.00
ATOM   1950  O   SER   123      -0.948   9.877   3.272  1.00  0.00
ATOM   1951  N   ILE   124      -1.210   8.347   1.632  1.00  0.00
ATOM   1952  H   ILE   124      -1.609   8.155   0.724  1.00  0.00
ATOM   1953  CA  ILE   124      -0.509   7.278   2.315  1.00  0.00
ATOM   1954  HA  ILE   124      -0.919   7.083   3.306  1.00  0.00
ATOM   1955  CB  ILE   124      -0.541   5.974   1.477  1.00  0.00
ATOM   1956  HB  ILE   124      -0.212   6.212   0.465  1.00  0.00
ATOM   1957  CG2 ILE   124       0.382   4.869   2.077  1.00  0.00
ATOM   1958 HG21 ILE   124       0.054   4.630   3.088  1.00  0.00
ATOM   1959 HG22 ILE   124       0.328   3.974   1.457  1.00  0.00
ATOM   1960 HG23 ILE   124       1.411   5.229   2.105  1.00  0.00
ATOM   1961  CG1 ILE   124      -1.968   5.471   1.331  1.00  0.00
ATOM   1962 HG12 ILE   124      -2.295   5.084   2.296  1.00  0.00
ATOM   1963 HG13 ILE   124      -2.599   6.313   1.045  1.00  0.00
ATOM   1964  CD1 ILE   124      -2.077   4.392   0.298  1.00  0.00
ATOM   1965 HD11 ILE   124      -1.447   3.550   0.583  1.00  0.00
ATOM   1966 HD12 ILE   124      -3.113   4.062   0.225  1.00  0.00
ATOM   1967 HD13 ILE   124      -1.751   4.779  -0.668  1.00  0.00
ATOM   1968  C   ILE   124       0.940   7.698   2.534  1.00  0.00
ATOM   1969  O   ILE   124       1.468   7.523   3.634  1.00  0.00
ATOM   1970  N   THR   125       1.583   8.239   1.506  1.00  0.00
ATOM   1971  H   THR   125       1.139   8.367   0.608  1.00  0.00
ATOM   1972  CA  THR   125       2.981   8.635   1.650  1.00  0.00
ATOM   1973  HA  THR   125       3.542   7.747   1.941  1.00  0.00
ATOM   1974  CB  THR   125       3.542   9.156   0.320  1.00  0.00
ATOM   1975  HB  THR   125       2.975  10.039   0.024  1.00  0.00
ATOM   1976  CG2 THR   125       5.015   9.519   0.448  1.00  0.00
ATOM   1977 HG21 THR   125       5.582   8.637   0.743  1.00  0.00
ATOM   1978 HG22 THR   125       5.384   9.885  -0.510  1.00  0.00
ATOM   1979 HG23 THR   125       5.133  10.296   1.203  1.00  0.00
ATOM   1980  OG1 THR   125       3.458   8.110  -0.654  1.00  0.00
ATOM   1981  HG1 THR   125       3.807   8.424  -1.492  1.00  0.00
ATOM   1982  C   THR   125       3.139   9.714   2.714  1.00  0.00
ATOM   1983  O   THR   125       3.980   9.615   3.603  1.00  0.00
ATOM   1984  N   ASP   126       2.249  10.686   2.666  1.00  0.00
ATOM   1985  H   ASP   126       1.546  10.661   1.942  1.00  0.00
ATOM   1986  CA  ASP   126       2.234  11.798   3.601  1.00  0.00
ATOM   1987  HA  ASP   126       3.155  12.375   3.519  1.00  0.00
ATOM   1988  CB  ASP   126       1.047  12.718   3.274  1.00  0.00
ATOM   1989  HB2 ASP   126       0.128  12.157   3.105  1.00  0.00
ATOM   1990  HB3 ASP   126       0.943  13.322   4.176  1.00  0.00
ATOM   1991  CG  ASP   126       1.313  13.632   2.077  1.00  0.00
ATOM   1992  OD1 ASP   126       2.176  13.319   1.206  1.00  0.00
ATOM   1993  OD2 ASP   126       0.574  14.628   1.947  1.00  0.00
ATOM   1994  C   ASP   126       2.102  11.253   5.018  1.00  0.00
ATOM   1995  O   ASP   126       2.790  11.715   5.936  1.00  0.00
ATOM   1996  N   VAL   127       1.190  10.299   5.208  1.00  0.00
ATOM   1997  H   VAL   127       0.540  10.024   4.486  1.00  0.00
ATOM   1998  CA  VAL   127       1.058   9.694   6.525  1.00  0.00
ATOM   1999  HA  VAL   127       1.034  10.441   7.317  1.00  0.00
ATOM   2000  CB  VAL   127      -0.191   8.794   6.658  1.00  0.00
ATOM   2001  HB  VAL   127      -0.290   8.203   5.748  1.00  0.00
ATOM   2002  CG1 VAL   127      -0.079   7.850   7.874  1.00  0.00
ATOM   2003 HG11 VAL   127       0.020   8.441   8.785  1.00  0.00
ATOM   2004 HG12 VAL   127      -0.974   7.231   7.938  1.00  0.00
ATOM   2005 HG13 VAL   127       0.797   7.211   7.760  1.00  0.00
ATOM   2006  CG2 VAL   127      -1.484   9.644   6.725  1.00  0.00
ATOM   2007 HG21 VAL   127      -1.577  10.237   5.815  1.00  0.00
ATOM   2008 HG22 VAL   127      -2.348   8.985   6.818  1.00  0.00
ATOM   2009 HG23 VAL   127      -1.439  10.308   7.588  1.00  0.00
ATOM   2010  C   VAL   127       2.333   8.890   6.903  1.00  0.00
ATOM   2011  O   VAL   127       2.796   8.983   8.055  1.00  0.00
ATOM   2012  N   LEU   128       2.876   8.088   5.966  1.00  0.00
ATOM   2013  H   LEU   128       2.456   8.014   5.051  1.00  0.00
ATOM   2014  CA  LEU   128       4.053   7.252   6.265  1.00  0.00
ATOM   2015  HA  LEU   128       3.823   6.587   7.097  1.00  0.00
ATOM   2016  CB  LEU   128       4.457   6.394   5.043  1.00  0.00
ATOM   2017  HB2 LEU   128       3.632   5.682   5.030  1.00  0.00
ATOM   2018  HB3 LEU   128       4.439   6.988   4.130  1.00  0.00
ATOM   2019  CG  LEU   128       5.780   5.636   5.130  1.00  0.00
ATOM   2020  HG  LEU   128       6.589   6.359   5.234  1.00  0.00
ATOM   2021  CD1 LEU   128       5.792   4.675   6.333  1.00  0.00
ATOM   2022 HD11 LEU   128       4.983   3.952   6.229  1.00  0.00
ATOM   2023 HD12 LEU   128       6.746   4.149   6.369  1.00  0.00
ATOM   2024 HD13 LEU   128       5.655   5.243   7.254  1.00  0.00
ATOM   2025  CD2 LEU   128       6.147   4.916   3.772  1.00  0.00
ATOM   2026 HD21 LEU   128       6.234   5.658   2.979  1.00  0.00
ATOM   2027 HD22 LEU   128       7.095   4.391   3.883  1.00  0.00
ATOM   2028 HD23 LEU   128       5.364   4.201   3.517  1.00  0.00
ATOM   2029  C   LEU   128       5.218   8.151   6.711  1.00  0.00
ATOM   2030  O   LEU   128       5.848   7.930   7.751  1.00  0.00
ATOM   2031  N   VAL   129       5.480   9.181   5.920  1.00  0.00
ATOM   2032  H   VAL   129       4.944   9.361   5.083  1.00  0.00
ATOM   2033  CA  VAL   129       6.632  10.014   6.190  1.00  0.00
ATOM   2034  HA  VAL   129       7.475   9.378   6.459  1.00  0.00
ATOM   2035  CB  VAL   129       7.013  10.834   4.969  1.00  0.00
ATOM   2036  HB  VAL   129       6.144  11.392   4.621  1.00  0.00
ATOM   2037  CG1 VAL   129       8.104  11.785   5.325  1.00  0.00
ATOM   2038 HG11 VAL   129       8.974  11.227   5.672  1.00  0.00
ATOM   2039 HG12 VAL   129       8.376  12.371   4.447  1.00  0.00
ATOM   2040 HG13 VAL   129       7.761  12.452   6.115  1.00  0.00
ATOM   2041  CG2 VAL   129       7.500   9.924   3.887  1.00  0.00
ATOM   2042 HG21 VAL   129       6.711   9.221   3.619  1.00  0.00
ATOM   2043 HG22 VAL   129       7.773  10.513   3.011  1.00  0.00
ATOM   2044 HG23 VAL   129       8.372   9.373   4.240  1.00  0.00
ATOM   2045  C   VAL   129       6.440  10.927   7.416  1.00  0.00
ATOM   2046  O   VAL   129       7.369  11.164   8.181  1.00  0.00
ATOM   2047  N   ARG   130       5.239  11.420   7.643  1.00  0.00
ATOM   2048  H   ARG   130       4.452  11.308   7.020  1.00  0.00
ATOM   2049  CA  ARG   130       5.085  12.289   8.796  1.00  0.00
ATOM   2050  HA  ARG   130       5.968  12.920   8.892  1.00  0.00
ATOM   2051  CB  ARG   130       3.851  13.190   8.660  1.00  0.00
ATOM   2052  HB2 ARG   130       3.881  13.639   7.667  1.00  0.00
ATOM   2053  HB3 ARG   130       2.970  12.555   8.745  1.00  0.00
ATOM   2054  CG  ARG   130       3.786  14.312   9.734  1.00  0.00
ATOM   2055  HG2 ARG   130       2.778  14.722   9.674  1.00  0.00
ATOM   2056  HG3 ARG   130       3.918  13.812  10.694  1.00  0.00
ATOM   2057  CD  ARG   130       4.832  15.474   9.602  1.00  0.00
ATOM   2058  HD2 ARG   130       4.684  16.150  10.445  1.00  0.00
ATOM   2059  HD3 ARG   130       5.827  15.033   9.661  1.00  0.00
ATOM   2060  NE  ARG   130       4.732  16.252   8.348  1.00  0.00
ATOM   2061  HE  ARG   130       5.473  16.128   7.673  1.00  0.00
ATOM   2062  CZ  ARG   130       3.763  17.153   8.081  1.00  0.00
ATOM   2063  NH1 ARG   130       2.748  17.356   8.936  1.00  0.00
ATOM   2064 HH11 ARG   130       2.703  16.828   9.796  1.00  0.00
ATOM   2065 HH12 ARG   130       2.035  18.036   8.715  1.00  0.00
ATOM   2066  NH2 ARG   130       3.755  17.818   6.919  1.00  0.00
ATOM   2067 HH21 ARG   130       4.479  17.645   6.237  1.00  0.00
ATOM   2068 HH22 ARG   130       3.025  18.490   6.731  1.00  0.00
ATOM   2069  C   ARG   130       5.068  11.513  10.122  1.00  0.00
ATOM   2070  O   ARG   130       5.645  11.959  11.121  1.00  0.00
ATOM   2071  N   THR   131       4.419  10.364  10.172  1.00  0.00
ATOM   2072  H   THR   131       3.895   9.979   9.399  1.00  0.00
ATOM   2073  CA  THR   131       4.349   9.695  11.450  1.00  0.00
ATOM   2074  HA  THR   131       4.376  10.430  12.254  1.00  0.00
ATOM   2075  CB  THR   131       3.071   8.898  11.568  1.00  0.00
ATOM   2076  HB  THR   131       2.984   8.484  12.572  1.00  0.00
ATOM   2077  CG2 THR   131       1.880   9.832  11.294  1.00  0.00
ATOM   2078 HG21 THR   131       1.966  10.246  10.290  1.00  0.00
ATOM   2079 HG22 THR   131       0.950   9.269  11.376  1.00  0.00
ATOM   2080 HG23 THR   131       1.878  10.643  12.022  1.00  0.00
ATOM   2081  OG1 THR   131       3.078   7.825  10.614  1.00  0.00
ATOM   2082  HG1 THR   131       2.264   7.322  10.693  1.00  0.00
ATOM   2083  C   THR   131       5.620   8.825  11.718  1.00  0.00
ATOM   2084  O   THR   131       5.944   8.545  12.892  1.00  0.00
ATOM   2085  N   LYS   132       6.345   8.428  10.651  1.00  0.00
ATOM   2086  H   LYS   132       6.102   8.723   9.716  1.00  0.00
ATOM   2087  CA  LYS   132       7.471   7.496  10.818  1.00  0.00
ATOM   2088  HA  LYS   132       7.633   7.305  11.879  1.00  0.00
ATOM   2089  CB  LYS   132       7.187   6.162  10.118  1.00  0.00
ATOM   2090  HB2 LYS   132       7.145   6.386   9.052  1.00  0.00
ATOM   2091  HB3 LYS   132       8.049   5.527  10.322  1.00  0.00
ATOM   2092  CG  LYS   132       5.918   5.441  10.534  1.00  0.00
ATOM   2093  HG2 LYS   132       5.054   6.001  10.175  1.00  0.00
ATOM   2094  HG3 LYS   132       5.912   4.444  10.094  1.00  0.00
ATOM   2095  CD  LYS   132       5.855   5.329  12.031  1.00  0.00
ATOM   2096  HD2 LYS   132       6.688   4.709  12.362  1.00  0.00
ATOM   2097  HD3 LYS   132       5.956   6.328  12.453  1.00  0.00
ATOM   2098  CE  LYS   132       4.564   4.720  12.491  1.00  0.00
ATOM   2099  HE2 LYS   132       3.782   5.478  12.532  1.00  0.00
ATOM   2100  HE3 LYS   132       4.261   3.921  11.814  1.00  0.00
ATOM   2101  NZ  LYS   132       4.781   4.163  13.843  1.00  0.00
ATOM   2102  HZ1 LYS   132       5.062   4.903  14.471  1.00  0.00
ATOM   2103  HZ2 LYS   132       3.924   3.746  14.177  1.00  0.00
ATOM   2104  HZ3 LYS   132       5.505   3.460  13.806  1.00  0.00
ATOM   2105  C   LYS   132       8.842   7.998  10.322  1.00  0.00
ATOM   2106  O   LYS   132       9.806   7.225  10.251  1.00  0.00
ATOM   2107  N   ARG   133       8.962   9.291  10.048  1.00  0.00
ATOM   2108  H   ARG   133       8.184   9.920  10.187  1.00  0.00
ATOM   2109  CA  ARG   133      10.207   9.834   9.458  1.00  0.00
ATOM   2110  HA  ARG   133      10.319   9.490   8.430  1.00  0.00
ATOM   2111  CB  ARG   133      10.150  11.367   9.458  1.00  0.00
ATOM   2112  HB2 ARG   133       9.533  11.666   8.611  1.00  0.00
ATOM   2113  HB3 ARG   133       9.665  11.671  10.385  1.00  0.00
ATOM   2114  CG  ARG   133      11.524  12.044   9.354  1.00  0.00
ATOM   2115  HG2 ARG   133      11.414  13.093   9.630  1.00  0.00
ATOM   2116  HG3 ARG   133      12.204  11.554  10.050  1.00  0.00
ATOM   2117  CD  ARG   133      12.084  11.947   7.947  1.00  0.00
ATOM   2118  HD2 ARG   133      13.080  12.385   7.876  1.00  0.00
ATOM   2119  HD3 ARG   133      12.115  10.917   7.592  1.00  0.00
ATOM   2120  NE  ARG   133      11.183  12.704   7.100  1.00  0.00
ATOM   2121  HE  ARG   133      10.344  13.043   7.549  1.00  0.00
ATOM   2122  CZ  ARG   133      11.356  12.954   5.799  1.00  0.00
ATOM   2123  NH1 ARG   133      12.433  12.537   5.122  1.00  0.00
ATOM   2124 HH11 ARG   133      13.153  12.013   5.598  1.00  0.00
ATOM   2125 HH12 ARG   133      12.521  12.750   4.139  1.00  0.00
ATOM   2126  NH2 ARG   133      10.439  13.666   5.177  1.00  0.00
ATOM   2127 HH21 ARG   133       9.636  14.005   5.687  1.00  0.00
ATOM   2128 HH22 ARG   133      10.543  13.871   4.194  1.00  0.00
ATOM   2129  C   ARG   133      11.527   9.374  10.148  1.00  0.00
ATOM   2130  O   ARG   133      12.418   8.839   9.501  1.00  0.00
ATOM   2131  N   ASP   134      11.617   9.585  11.452  1.00  0.00
ATOM   2132  H   ASP   134      10.845  10.027  11.930  1.00  0.00
ATOM   2133  CA  ASP   134      12.821   9.314  12.202  1.00  0.00
ATOM   2134  HA  ASP   134      13.688   9.704  11.669  1.00  0.00
ATOM   2135  CB  ASP   134      12.747   9.990  13.582  1.00  0.00
ATOM   2136  HB2 ASP   134      11.886   9.642  14.153  1.00  0.00
ATOM   2137  HB3 ASP   134      13.664   9.690  14.089  1.00  0.00
ATOM   2138  CG  ASP   134      12.700  11.553  13.468  1.00  0.00
ATOM   2139  OD1 ASP   134      13.172  12.120  12.446  1.00  0.00
ATOM   2140  OD2 ASP   134      12.126  12.220  14.352  1.00  0.00
ATOM   2141  C   ASP   134      13.067   7.801  12.283  1.00  0.00
ATOM   2142  O   ASP   134      14.204   7.366  12.192  1.00  0.00
ATOM   2143  N   TRP   135      12.014   6.990  12.430  1.00  0.00
ATOM   2144  H   TRP   135      11.085   7.338  12.620  1.00  0.00
ATOM   2145  CA  TRP   135      12.215   5.545  12.378  1.00  0.00
ATOM   2146  HA  TRP   135      12.978   5.258  13.101  1.00  0.00
ATOM   2147  CB  TRP   135      10.925   4.796  12.707  1.00  0.00
ATOM   2148  HB2 TRP   135      10.520   5.086  13.676  1.00  0.00
ATOM   2149  HB3 TRP   135      10.184   4.988  11.932  1.00  0.00
ATOM   2150  CG  TRP   135      11.126   3.293  12.753  1.00  0.00
ATOM   2151  CD1 TRP   135      11.477   2.536  13.859  1.00  0.00
ATOM   2152  HD1 TRP   135      11.638   3.080  14.790  1.00  0.00
ATOM   2153  NE1 TRP   135      11.550   1.192  13.523  1.00  0.00
ATOM   2154  HE1 TRP   135      11.772   0.439  14.159  1.00  0.00
ATOM   2155  CE2 TRP   135      11.250   1.049  12.186  1.00  0.00
ATOM   2156  CZ2 TRP   135      11.190  -0.115  11.394  1.00  0.00
ATOM   2157  HZ2 TRP   135      11.409  -1.074  11.863  1.00  0.00
ATOM   2158  CH2 TRP   135      10.854   0.035  10.066  1.00  0.00
ATOM   2159  HH2 TRP   135      10.804  -0.842   9.421  1.00  0.00
ATOM   2160  CZ3 TRP   135      10.573   1.305   9.518  1.00  0.00
ATOM   2161  HZ3 TRP   135      10.316   1.413   8.464  1.00  0.00
ATOM   2162  CE3 TRP   135      10.615   2.474  10.316  1.00  0.00
ATOM   2163  HE3 TRP   135      10.385   3.430   9.845  1.00  0.00
ATOM   2164  CD2 TRP   135      10.964   2.353  11.673  1.00  0.00
ATOM   2165  C   TRP   135      12.741   5.139  10.977  1.00  0.00
ATOM   2166  O   TRP   135      13.695   4.336  10.847  1.00  0.00
ATOM   2167  N   LEU   136      12.121   5.692   9.931  1.00  0.00
ATOM   2168  H   LEU   136      11.335   6.311  10.073  1.00  0.00
ATOM   2169  CA  LEU   136      12.523   5.381   8.552  1.00  0.00
ATOM   2170  HA  LEU   136      12.426   4.312   8.364  1.00  0.00
ATOM   2171  CB  LEU   136      11.623   6.135   7.569  1.00  0.00
ATOM   2172  HB2 LEU   136      11.284   6.870   8.299  1.00  0.00
ATOM   2173  HB3 LEU   136      12.305   6.612   6.864  1.00  0.00
ATOM   2174  CG  LEU   136      10.415   5.574   6.810  1.00  0.00
ATOM   2175  HG  LEU   136      10.629   5.709   5.750  1.00  0.00
ATOM   2176  CD1 LEU   136      10.088   4.110   7.079  1.00  0.00
ATOM   2177 HD11 LEU   136       9.873   3.975   8.139  1.00  0.00
ATOM   2178 HD12 LEU   136       9.218   3.818   6.492  1.00  0.00
ATOM   2179 HD13 LEU   136      10.939   3.490   6.799  1.00  0.00
ATOM   2180  CD2 LEU   136       9.154   6.452   6.993  1.00  0.00
ATOM   2181 HD21 LEU   136       9.353   7.456   6.619  1.00  0.00
ATOM   2182 HD22 LEU   136       8.323   6.016   6.439  1.00  0.00
ATOM   2183 HD23 LEU   136       8.897   6.503   8.051  1.00  0.00
ATOM   2184  C   LEU   136      14.015   5.736   8.278  1.00  0.00
ATOM   2185  O   LEU   136      14.761   4.984   7.648  1.00  0.00
ATOM   2186  N   VAL   137      14.442   6.895   8.756  1.00  0.00
ATOM   2187  H   VAL   137      13.815   7.486   9.284  1.00  0.00
ATOM   2188  CA  VAL   137      15.798   7.360   8.526  1.00  0.00
ATOM   2189  HA  VAL   137      16.073   7.344   7.472  1.00  0.00
ATOM   2190  CB  VAL   137      15.964   8.816   9.062  1.00  0.00
ATOM   2191  HB  VAL   137      15.430   8.908  10.008  1.00  0.00
ATOM   2192  CG1 VAL   137      17.465   9.148   9.281  1.00  0.00
ATOM   2193 HG11 VAL   137      17.999   9.056   8.336  1.00  0.00
ATOM   2194 HG12 VAL   137      17.561  10.167   9.655  1.00  0.00
ATOM   2195 HG13 VAL   137      17.888   8.453  10.007  1.00  0.00
ATOM   2196  CG2 VAL   137      15.305   9.828   8.087  1.00  0.00
ATOM   2197 HG21 VAL   137      14.243   9.603   7.993  1.00  0.00
ATOM   2198 HG22 VAL   137      15.429  10.840   8.474  1.00  0.00
ATOM   2199 HG23 VAL   137      15.780   9.753   7.109  1.00  0.00
ATOM   2200  C   VAL   137      16.767   6.415   9.243  1.00  0.00
ATOM   2201  O   VAL   137      17.836   6.071   8.719  1.00  0.00
ATOM   2202  N   LYS   138      16.385   6.018  10.458  1.00  0.00
ATOM   2203  H   LYS   138      15.538   6.403  10.851  1.00  0.00
ATOM   2204  CA  LYS   138      17.161   5.089  11.267  1.00  0.00
ATOM   2205  HA  LYS   138      18.165   5.488  11.409  1.00  0.00
ATOM   2206  CB  LYS   138      16.521   4.867  12.645  1.00  0.00
ATOM   2207  HB2 LYS   138      16.019   5.791  12.933  1.00  0.00
ATOM   2208  HB3 LYS   138      15.784   4.070  12.548  1.00  0.00
ATOM   2209  CG  LYS   138      17.547   4.487  13.717  1.00  0.00
ATOM   2210  HG2 LYS   138      18.027   3.564  13.393  1.00  0.00
ATOM   2211  HG3 LYS   138      18.287   5.287  13.755  1.00  0.00
ATOM   2212  CD  LYS   138      16.938   4.285  15.119  1.00  0.00
ATOM   2213  HD2 LYS   138      16.055   3.656  15.004  1.00  0.00
ATOM   2214  HD3 LYS   138      17.678   3.763  15.725  1.00  0.00
ATOM   2215  CE  LYS   138      16.543   5.601  15.811  1.00  0.00
ATOM   2216  HE2 LYS   138      17.456   6.116  16.111  1.00  0.00
ATOM   2217  HE3 LYS   138      16.000   6.215  15.092  1.00  0.00
ATOM   2218  NZ  LYS   138      15.672   5.362  17.033  1.00  0.00
ATOM   2219  HZ1 LYS   138      16.176   4.794  17.699  1.00  0.00
ATOM   2220  HZ2 LYS   138      15.436   6.248  17.457  1.00  0.00
ATOM   2221  HZ3 LYS   138      14.826   4.886  16.755  1.00  0.00
ATOM   2222  C   LYS   138      17.342   3.724  10.592  1.00  0.00
ATOM   2223  O   LYS   138      18.346   3.058  10.859  1.00  0.00
ATOM   2224  N   GLN   139      16.345   3.289   9.804  1.00  0.00
ATOM   2225  H   GLN   139      15.532   3.873   9.669  1.00  0.00
ATOM   2226  CA  GLN   139      16.382   1.974   9.133  1.00  0.00
ATOM   2227  HA  GLN   139      16.968   1.279   9.736  1.00  0.00
ATOM   2228  CB  GLN   139      14.971   1.394   8.948  1.00  0.00
ATOM   2229  HB2 GLN   139      14.428   2.077   8.294  1.00  0.00
ATOM   2230  HB3 GLN   139      15.083   0.430   8.452  1.00  0.00
ATOM   2231  CG  GLN   139      14.194   1.209  10.248  1.00  0.00
ATOM   2232  HG2 GLN   139      13.831   2.169  10.617  1.00  0.00
ATOM   2233  HG3 GLN   139      13.346   0.572   9.998  1.00  0.00
ATOM   2234  CD  GLN   139      15.009   0.529  11.366  1.00  0.00
ATOM   2235  OE1 GLN   139      14.947   0.925  12.531  1.00  0.00
ATOM   2236  NE2 GLN   139      15.708  -0.512  11.023  1.00  0.00
ATOM   2237 HE21 GLN   139      16.261  -0.996  11.717  1.00  0.00
ATOM   2238 HE22 GLN   139      15.696  -0.832  10.066  1.00  0.00
ATOM   2239  C   GLN   139      17.027   2.044   7.762  1.00  0.00
ATOM   2240  O   GLN   139      16.879   1.122   6.994  1.00  0.00
ATOM   2241  N   ARG   140      17.708   3.142   7.445  1.00  0.00
ATOM   2242  H   ARG   140      17.747   3.903   8.108  1.00  0.00
ATOM   2243  CA  ARG   140      18.328   3.335   6.124  1.00  0.00
ATOM   2244  HA  ARG   140      18.843   4.295   6.107  1.00  0.00
ATOM   2245  CB  ARG   140      19.337   2.235   5.809  1.00  0.00
ATOM   2246  HB2 ARG   140      18.797   1.289   5.811  1.00  0.00
ATOM   2247  HB3 ARG   140      19.726   2.429   4.809  1.00  0.00
ATOM   2248  CG  ARG   140      20.488   2.162   6.793  1.00  0.00
ATOM   2249  HG2 ARG   140      21.036   3.103   6.744  1.00  0.00
ATOM   2250  HG3 ARG   140      20.071   2.037   7.793  1.00  0.00
ATOM   2251  CD  ARG   140      21.448   0.989   6.485  1.00  0.00
ATOM   2252  HD2 ARG   140      22.255   0.967   7.216  1.00  0.00
ATOM   2253  HD3 ARG   140      20.904   0.045   6.516  1.00  0.00
ATOM   2254  NE  ARG   140      22.029   1.152   5.150  1.00  0.00
ATOM   2255  HE  ARG   140      22.615   1.959   4.995  1.00  0.00
ATOM   2256  CZ  ARG   140      21.817   0.314   4.133  1.00  0.00
ATOM   2257  NH1 ARG   140      21.048  -0.773   4.293  1.00  0.00
ATOM   2258 HH11 ARG   140      20.625  -0.961   5.190  1.00  0.00
ATOM   2259 HH12 ARG   140      20.896  -1.399   3.515  1.00  0.00
ATOM   2260  NH2 ARG   140      22.389   0.552   2.954  1.00  0.00
ATOM   2261 HH21 ARG   140      22.978   1.364   2.837  1.00  0.00
ATOM   2262 HH22 ARG   140      22.230  -0.080   2.182  1.00  0.00
ATOM   2263  C   ARG   140      17.290   3.443   4.982  1.00  0.00
ATOM   2264  O   ARG   140      17.587   3.143   3.778  1.00  0.00
ATOM   2265  N   GLY   141      16.105   3.936   5.355  1.00  0.00
ATOM   2266  H   GLY   141      15.923   4.133   6.329  1.00  0.00
ATOM   2267  CA  GLY   141      15.055   4.203   4.391  1.00  0.00
ATOM   2268  HA2 GLY   141      14.166   4.563   4.910  1.00  0.00
ATOM   2269  HA3 GLY   141      15.393   4.959   3.682  1.00  0.00
ATOM   2270  C   GLY   141      14.702   2.929   3.628  1.00  0.00
ATOM   2271  O   GLY   141      14.622   1.836   4.198  1.00  0.00
ATOM   2272  N   TRP   142      14.524   3.062   2.325  1.00  0.00
ATOM   2273  H   TRP   142      14.579   3.965   1.876  1.00  0.00
ATOM   2274  CA  TRP   142      14.098   1.925   1.533  1.00  0.00
ATOM   2275  HA  TRP   142      13.326   1.363   2.059  1.00  0.00
ATOM   2276  CB  TRP   142      13.527   2.419   0.213  1.00  0.00
ATOM   2277  HB2 TRP   142      14.215   3.120  -0.259  1.00  0.00
ATOM   2278  HB3 TRP   142      13.309   1.603  -0.476  1.00  0.00
ATOM   2279  CG  TRP   142      12.272   3.139   0.417  1.00  0.00
ATOM   2280  CD1 TRP   142      12.083   4.492   0.408  1.00  0.00
ATOM   2281  HD1 TRP   142      12.961   5.111   0.219  1.00  0.00
ATOM   2282  NE1 TRP   142      10.746   4.790   0.653  1.00  0.00
ATOM   2283  HE1 TRP   142      10.342   5.715   0.692  1.00  0.00
ATOM   2284  CE2 TRP   142      10.061   3.611   0.836  1.00  0.00
ATOM   2285  CZ2 TRP   142       8.711   3.382   1.115  1.00  0.00
ATOM   2286  HZ2 TRP   142       8.040   4.237   1.197  1.00  0.00
ATOM   2287  CH2 TRP   142       8.311   2.067   1.270  1.00  0.00
ATOM   2288  HH2 TRP   142       7.268   1.847   1.499  1.00  0.00
ATOM   2289  CZ3 TRP   142       9.217   1.004   1.138  1.00  0.00
ATOM   2290  HZ3 TRP   142       8.887  -0.029   1.254  1.00  0.00
ATOM   2291  CE3 TRP   142      10.558   1.232   0.858  1.00  0.00
ATOM   2292  HE3 TRP   142      11.223   0.371   0.799  1.00  0.00
ATOM   2293  CD2 TRP   142      11.001   2.552   0.693  1.00  0.00
ATOM   2294  C   TRP   142      15.182   0.848   1.329  1.00  0.00
ATOM   2295  O   TRP   142      14.845  -0.332   1.211  1.00  0.00
ATOM   2296  N   ASP   143      16.463   1.243   1.401  1.00  0.00
ATOM   2297  H   ASP   143      16.668   2.228   1.490  1.00  0.00
ATOM   2298  CA  ASP   143      17.592   0.298   1.324  1.00  0.00
ATOM   2299  HA  ASP   143      17.562  -0.228   0.370  1.00  0.00
ATOM   2300  CB  ASP   143      18.928   1.031   1.435  1.00  0.00
ATOM   2301  HB2 ASP   143      18.905   1.712   2.285  1.00  0.00
ATOM   2302  HB3 ASP   143      19.688   0.268   1.602  1.00  0.00
ATOM   2303  CG  ASP   143      19.257   1.799   0.189  1.00  0.00
ATOM   2304  OD1 ASP   143      18.335   2.414  -0.379  1.00  0.00
ATOM   2305  OD2 ASP   143      20.436   1.829  -0.213  1.00  0.00
ATOM   2306  C   ASP   143      17.506  -0.746   2.419  1.00  0.00
ATOM   2307  O   ASP   143      17.682  -1.939   2.176  1.00  0.00
ATOM   2308  N   GLY   144      17.231  -0.290   3.633  1.00  0.00
ATOM   2309  H   GLY   144      17.192   0.707   3.791  1.00  0.00
ATOM   2310  CA  GLY   144      16.982  -1.171   4.752  1.00  0.00
ATOM   2311  HA2 GLY   144      17.837  -1.840   4.845  1.00  0.00
ATOM   2312  HA3 GLY   144      16.902  -0.557   5.648  1.00  0.00
ATOM   2313  C   GLY   144      15.726  -1.996   4.609  1.00  0.00
ATOM   2314  O   GLY   144      15.603  -3.065   5.218  1.00  0.00
ATOM   2315  N   PHE   145      14.739  -1.471   3.886  1.00  0.00
ATOM   2316  H   PHE   145      14.808  -0.548   3.481  1.00  0.00
ATOM   2317  CA  PHE   145      13.492  -2.219   3.703  1.00  0.00
ATOM   2318  HA  PHE   145      13.074  -2.483   4.674  1.00  0.00
ATOM   2319  CB  PHE   145      12.472  -1.379   2.946  1.00  0.00
ATOM   2320  HB2 PHE   145      12.050  -0.583   3.560  1.00  0.00
ATOM   2321  HB3 PHE   145      12.980  -0.943   2.086  1.00  0.00
ATOM   2322  CG  PHE   145      11.310  -2.167   2.406  1.00  0.00
ATOM   2323  CD1 PHE   145      10.297  -2.607   3.237  1.00  0.00
ATOM   2324  HD1 PHE   145      10.354  -2.410   4.308  1.00  0.00
ATOM   2325  CE1 PHE   145       9.200  -3.304   2.710  1.00  0.00
ATOM   2326  HE1 PHE   145       8.411  -3.655   3.374  1.00  0.00
ATOM   2327  CZ  PHE   145       9.117  -3.548   1.341  1.00  0.00
ATOM   2328  HZ  PHE   145       8.263  -4.089   0.934  1.00  0.00
ATOM   2329  CE2 PHE   145      10.113  -3.105   0.504  1.00  0.00
ATOM   2330  HE2 PHE   145      10.056  -3.293  -0.568  1.00  0.00
ATOM   2331  CD2 PHE   145      11.205  -2.410   1.035  1.00  0.00
ATOM   2332  HD2 PHE   145      11.993  -2.047   0.376  1.00  0.00
ATOM   2333  C   PHE   145      13.754  -3.528   2.954  1.00  0.00
ATOM   2334  O   PHE   145      13.162  -4.565   3.257  1.00  0.00
ATOM   2335  N   VAL   146      14.631  -3.469   1.969  1.00  0.00
ATOM   2336  H   VAL   146      15.062  -2.604   1.675  1.00  0.00
ATOM   2337  CA  VAL   146      14.908  -4.661   1.211  1.00  0.00
ATOM   2338  HA  VAL   146      13.997  -5.184   0.920  1.00  0.00
ATOM   2339  CB  VAL   146      15.736  -4.355  -0.067  1.00  0.00
ATOM   2340  HB  VAL   146      15.630  -5.180  -0.772  1.00  0.00
ATOM   2341  CG1 VAL   146      15.237  -3.080  -0.706  1.00  0.00
ATOM   2342 HG11 VAL   146      15.343  -2.254  -0.003  1.00  0.00
ATOM   2343 HG12 VAL   146      15.820  -2.869  -1.603  1.00  0.00
ATOM   2344 HG13 VAL   146      14.187  -3.194  -0.976  1.00  0.00
ATOM   2345  CG2 VAL   146      17.233  -4.271   0.214  1.00  0.00
ATOM   2346 HG21 VAL   146      17.581  -5.220   0.621  1.00  0.00
ATOM   2347 HG22 VAL   146      17.765  -4.055  -0.712  1.00  0.00
ATOM   2348 HG23 VAL   146      17.423  -3.476   0.935  1.00  0.00
ATOM   2349  C   VAL   146      15.606  -5.721   2.085  1.00  0.00
ATOM   2350  O   VAL   146      15.219  -6.891   2.053  1.00  0.00
ATOM   2351  N   GLU   147      16.564  -5.305   2.919  1.00  0.00
ATOM   2352  H   GLU   147      16.813  -4.329   2.982  1.00  0.00
ATOM   2353  CA  GLU   147      17.323  -6.262   3.705  1.00  0.00
ATOM   2354  HA  GLU   147      17.730  -7.040   3.059  1.00  0.00
ATOM   2355  CB  GLU   147      18.471  -5.562   4.399  1.00  0.00
ATOM   2356  HB2 GLU   147      18.070  -4.702   4.935  1.00  0.00
ATOM   2357  HB3 GLU   147      18.913  -6.259   5.110  1.00  0.00
ATOM   2358  CG  GLU   147      19.543  -5.093   3.411  1.00  0.00
ATOM   2359  HG2 GLU   147      19.760  -5.912   2.725  1.00  0.00
ATOM   2360  HG3 GLU   147      19.118  -4.257   2.855  1.00  0.00
ATOM   2361  CD  GLU   147      20.821  -4.650   4.087  1.00  0.00
ATOM   2362  OE1 GLU   147      21.044  -5.049   5.252  1.00  0.00
ATOM   2363  OE2 GLU   147      21.612  -3.917   3.448  1.00  0.00
ATOM   2364  C   GLU   147      16.459  -6.987   4.718  1.00  0.00
ATOM   2365  O   GLU   147      16.593  -8.201   4.899  1.00  0.00
ATOM   2366  N   PHE   148      15.491  -6.295   5.297  1.00  0.00
ATOM   2367  H   PHE   148      15.305  -5.323   5.099  1.00  0.00
ATOM   2368  CA  PHE   148      14.681  -6.961   6.311  1.00  0.00
ATOM   2369  HA  PHE   148      15.333  -7.412   7.058  1.00  0.00
ATOM   2370  CB  PHE   148      13.757  -5.980   7.003  1.00  0.00
ATOM   2371  HB2 PHE   148      14.290  -5.157   7.478  1.00  0.00
ATOM   2372  HB3 PHE   148      13.083  -5.585   6.242  1.00  0.00
ATOM   2373  CG  PHE   148      12.897  -6.599   8.057  1.00  0.00
ATOM   2374  CD1 PHE   148      13.413  -6.895   9.314  1.00  0.00
ATOM   2375  HD1 PHE   148      14.464  -6.694   9.518  1.00  0.00
ATOM   2376  CE1 PHE   148      12.598  -7.446  10.311  1.00  0.00
ATOM   2377  HE1 PHE   148      13.026  -7.694  11.283  1.00  0.00
ATOM   2378  CZ  PHE   148      11.226  -7.680  10.063  1.00  0.00
ATOM   2379  HZ  PHE   148      10.588  -8.110  10.834  1.00  0.00
ATOM   2380  CE2 PHE   148      10.694  -7.358   8.822  1.00  0.00
ATOM   2381  HE2 PHE   148       9.636  -7.516   8.614  1.00  0.00
ATOM   2382  CD2 PHE   148      11.542  -6.816   7.819  1.00  0.00
ATOM   2383  HD2 PHE   148      11.134  -6.562   6.840  1.00  0.00
ATOM   2384  C   PHE   148      13.891  -8.073   5.624  1.00  0.00
ATOM   2385  O   PHE   148      13.594  -9.107   6.244  1.00  0.00
ATOM   2386  N   PHE   149      13.564  -7.869   4.347  1.00  0.00
ATOM   2387  H   PHE   149      13.757  -6.988   3.893  1.00  0.00
ATOM   2388  CA  PHE   149      12.804  -8.874   3.613  1.00  0.00
ATOM   2389  HA  PHE   149      12.452  -9.651   4.292  1.00  0.00
ATOM   2390  CB  PHE   149      11.604  -8.227   2.957  1.00  0.00
ATOM   2391  HB2 PHE   149      11.936  -7.313   2.462  1.00  0.00
ATOM   2392  HB3 PHE   149      11.130  -8.883   2.227  1.00  0.00
ATOM   2393  CG  PHE   149      10.538  -7.825   3.929  1.00  0.00
ATOM   2394  CD1 PHE   149       9.806  -8.791   4.602  1.00  0.00
ATOM   2395  HD1 PHE   149      10.029  -9.844   4.428  1.00  0.00
ATOM   2396  CE1 PHE   149       8.797  -8.431   5.492  1.00  0.00
ATOM   2397  HE1 PHE   149       8.232  -9.195   6.024  1.00  0.00
ATOM   2398  CZ  PHE   149       8.512  -7.079   5.700  1.00  0.00
ATOM   2399  HZ  PHE   149       7.732  -6.781   6.401  1.00  0.00
ATOM   2400  CE2 PHE   149       9.232  -6.108   5.004  1.00  0.00
ATOM   2401  HE2 PHE   149       9.004  -5.052   5.150  1.00  0.00
ATOM   2402  CD2 PHE   149      10.232  -6.484   4.131  1.00  0.00
ATOM   2403  HD2 PHE   149      10.796  -5.725   3.588  1.00  0.00
ATOM   2404  C   PHE   149      13.594  -9.706   2.577  1.00  0.00
ATOM   2405  O   PHE   149      13.005 -10.350   1.701  1.00  0.00
ATOM   2406  N   HIE   150      14.918  -9.721   2.698  1.00  0.00
ATOM   2407  H   HIE   150      15.391  -9.097   3.335  1.00  0.00
ATOM   2408  CA  HIE   150      15.727 -10.621   1.883  1.00  0.00
ATOM   2409  HA  HIE   150      15.261 -10.727   0.904  1.00  0.00
ATOM   2410  CB  HIE   150      17.148 -10.105   1.694  1.00  0.00
ATOM   2411  HB2 HIE   150      17.181  -9.084   1.313  1.00  0.00
ATOM   2412  HB3 HIE   150      17.652 -10.149   2.659  1.00  0.00
ATOM   2413  CG  HIE   150      17.955 -10.942   0.749  1.00  0.00
ATOM   2414  ND1 HIE   150      19.289 -10.714   0.489  1.00  0.00
ATOM   2415  CE1 HIE   150      19.729 -11.606  -0.389  1.00  0.00
ATOM   2416  HE1 HIE   150      20.770 -11.611  -0.710  1.00  0.00
ATOM   2417  NE2 HIE   150      18.713 -12.384  -0.727  1.00  0.00
ATOM   2418  HE2 HIE   150      18.748 -13.152  -1.382  1.00  0.00
ATOM   2419  CD2 HIE   150      17.593 -11.982  -0.044  1.00  0.00
ATOM   2420  HD2 HIE   150      16.644 -12.493  -0.205  1.00  0.00
ATOM   2421  C   HIE   150      15.779 -12.011   2.537  1.00  0.00
ATOM   2422  O   HIE   150      15.211 -12.219   3.606  1.00  0.00
ATOM   2423  OXT HIE   150      16.390 -12.931   1.998  1.00  0.00
TER
ATOM   2424  C19 L16   151      -5.742   2.232   3.333  1.00  0.00
ATOM   2425  H15 L16   151      -4.863   1.872   2.793  1.00  0.00
ATOM   2426  H16 L16   151      -6.560   1.528   3.159  1.00  0.00
ATOM   2427  H17 L16   151      -6.025   3.197   2.913  1.00  0.00
ATOM   2428  C18 L16   151      -5.464   2.361   4.820  1.00  0.00
ATOM   2429  C20 L16   151      -4.230   1.915   5.337  1.00  0.00
ATOM   2430  H18 L16   151      -3.491   1.498   4.671  1.00  0.00
ATOM   2431  C17 L16   151      -6.457   2.868   5.691  1.00  0.00
ATOM   2432 CL1  L16   151      -7.992   3.371   5.072  1.00  0.00
ATOM   2433  C15 L16   151      -6.191   2.939   7.079  1.00  0.00
ATOM   2434  C16 L16   151      -7.258   3.435   8.034  1.00  0.00
ATOM   2435  H12 L16   151      -7.567   4.449   7.781  1.00  0.00
ATOM   2436  H13 L16   151      -8.132   2.782   7.991  1.00  0.00
ATOM   2437  H14 L16   151      -6.904   3.435   9.067  1.00  0.00
ATOM   2438  C14 L16   151      -4.944   2.516   7.582  1.00  0.00
ATOM   2439  H11 L16   151      -4.783   2.577   8.647  1.00  0.00
ATOM   2440  C13 L16   151      -3.958   1.986   6.716  1.00  0.00
ATOM   2441  O3  L16   151      -2.740   1.498   7.130  1.00  0.00
ATOM   2442  C12 L16   151      -2.273   1.762   8.450  1.00  0.00
ATOM   2443  H9  L16   151      -1.180   1.776   8.414  1.00  0.00
ATOM   2444  H10 L16   151      -2.578   2.744   8.803  1.00  0.00
ATOM   2445  C11 L16   151      -2.742   0.666   9.411  1.00  0.00
ATOM   2446  H7  L16   151      -2.418   0.880  10.427  1.00  0.00
ATOM   2447  H8  L16   151      -3.833   0.686   9.437  1.00  0.00
ATOM   2448  C10 L16   151      -2.274  -0.743   9.015  1.00  0.00
ATOM   2449  H5  L16   151      -2.319  -0.868   7.932  1.00  0.00
ATOM   2450  H6  L16   151      -1.225  -0.877   9.287  1.00  0.00
ATOM   2451  C9  L16   151      -3.126  -1.792   9.663  1.00  0.00
ATOM   2452  C2  L16   151      -2.950  -2.390  10.888  1.00  0.00
ATOM   2453  C1  L16   151      -1.934  -2.260  11.956  1.00  0.00
ATOM   2454  O1  L16   151      -2.053  -2.980  12.975  1.00  0.00
ATOM   2455  O2  L16   151      -0.994  -1.449  11.836  1.00  0.00
ATOM   2456  N1  L16   151      -3.997  -3.270  11.106  1.00  0.00
ATOM   2457  H19 L16   151      -4.060  -3.785  11.964  1.00  0.00
ATOM   2458  C3  L16   151      -4.893  -3.251  10.048  1.00  0.00
ATOM   2459  C4  L16   151      -6.111  -3.920   9.811  1.00  0.00
ATOM   2460  H1  L16   151      -6.502  -4.606  10.539  1.00  0.00
ATOM   2461  C5  L16   151      -6.818  -3.671   8.613  1.00  0.00
ATOM   2462  H2  L16   151      -7.755  -4.166   8.422  1.00  0.00
ATOM   2463  C6  L16   151      -6.300  -2.771   7.665  1.00  0.00
ATOM   2464  H3  L16   151      -6.837  -2.583   6.747  1.00  0.00
ATOM   2465  C7  L16   151      -5.081  -2.107   7.909  1.00  0.00
ATOM   2466  H4  L16   151      -4.701  -1.412   7.167  1.00  0.00
ATOM   2467  C8  L16   151      -4.344  -2.331   9.114  1.00  0.00
ATOM   2468  C29 L16   151      -3.149  -2.216   9.722  1.00  0.00
ATOM   2469  C22 L16   151      -3.103  -2.732  11.004  1.00  0.00
ATOM   2470  C21 L16   151      -2.041  -2.548  12.046  1.00  0.00
ATOM   2471  O4  L16   151      -2.186  -3.021  13.200  1.00  0.00
ATOM   2472  O5  L16   151      -0.996  -1.905  11.791  1.00  0.00
ATOM   2473  N2  L16   151      -4.268  -3.501  11.244  1.00  0.00
ATOM   2474  C41 L16   151      -4.613  -4.248  12.455  1.00  0.00
ATOM   2475  H38 L16   151      -5.570  -4.768  12.364  1.00  0.00
ATOM   2476  H39 L16   151      -3.847  -5.007  12.659  1.00  0.00
ATOM   2477  H40 L16   151      -4.693  -3.565  13.310  1.00  0.00
ATOM   2478  C23 L16   151      -5.082  -3.437  10.106  1.00  0.00
ATOM   2479  C24 L16   151      -6.358  -3.986   9.815  1.00  0.00
ATOM   2480  H20 L16   151      -6.867  -4.581  10.552  1.00  0.00
ATOM   2481  C25 L16   151      -6.980  -3.753   8.576  1.00  0.00
ATOM   2482  H21 L16   151      -7.968  -4.161   8.359  1.00  0.00
ATOM   2483  C26 L16   151      -6.307  -2.969   7.611  1.00  0.00
ATOM   2484  H22 L16   151      -6.782  -2.781   6.655  1.00  0.00
ATOM   2485  C27 L16   151      -5.026  -2.422   7.883  1.00  0.00
ATOM   2486  H23 L16   151      -4.527  -1.820   7.128  1.00  0.00
ATOM   2487  C28 L16   151      -4.389  -2.637   9.140  1.00  0.00
TER
ATOM   2488 Cl-  Cl-   152      12.280  -4.361 -13.296  1.00  0.00
TER
ATOM   2489  O   WAT   153      32.257  29.627  29.317  1.00  0.00
ATOM   2490  H1  WAT   153      31.426  29.372  29.716  1.00  0.00
ATOM   2491  H2  WAT   153      32.865  29.698  30.052  1.00  0.00
TER
ATOM   2492  O   WAT   154      30.666  24.587  23.101  1.00  0.00
ATOM   2493  H1  WAT   154      29.778  24.929  22.999  1.00  0.00
ATOM   2494  H2  WAT   154      30.950  24.387  22.209  1.00  0.00
TER
ATOM   2495  O   WAT   155      28.630  27.188  28.985  1.00  0.00
ATOM   2496  H1  WAT   155      29.201  26.420  28.985  1.00  0.00
ATOM   2497  H2  WAT   155      28.630  27.487  28.075  1.00  0.00
TER
ATOM   2498  O   WAT   156      29.872  22.596  30.772  1.00  0.00
ATOM   2499  H1  WAT   156      29.692  21.699  31.052  1.00  0.00
ATOM   2500  H2  WAT   156      29.470  23.144  31.446  1.00  0.00
TER
ATOM   2501  O   WAT   157      32.842  23.171  24.135  1.00  0.00
ATOM   2502  H1  WAT   157      32.949  24.071  24.441  1.00  0.00
ATOM   2503  H2  WAT   157      31.932  23.122  23.844  1.00  0.00
TER
ATOM   2504  O   WAT   158      30.491  25.092  29.380  1.00  0.00
ATOM   2505  H1  WAT   158      31.172  25.356  29.999  1.00  0.00
ATOM   2506  H2  WAT   158      30.176  24.253  29.714  1.00  0.00
TER
ATOM   2507  O   WAT   159      34.683  26.139  28.467  1.00  0.00
ATOM   2508  H1  WAT   159      35.191  26.637  29.108  1.00  0.00
ATOM   2509  H2  WAT   159      35.215  25.363  28.291  1.00  0.00
TER
ATOM   2510  O   WAT   160      32.967  20.779  32.733  1.00  0.00
ATOM   2511  H1  WAT   160      32.969  21.296  31.928  1.00  0.00
ATOM   2512  H2  WAT   160      32.137  20.302  32.710  1.00  0.00
TER
ATOM   2513  O   WAT   161      34.217  30.419  30.911  1.00  0.00
ATOM   2514  H1  WAT   161      33.884  31.045  31.553  1.00  0.00
ATOM   2515  H2  WAT   161      34.394  30.945  30.131  1.00  0.00
TER
ATOM   2516  O   WAT   162      32.648  22.490  30.741  1.00  0.00
ATOM   2517  H1  WAT   162      32.990  23.334  30.446  1.00  0.00
ATOM   2518  H2  WAT   162      31.710  22.638  30.857  1.00  0.00
TER
ATOM   2519  O   WAT   163      33.429  32.387  32.726  1.00  0.00
ATOM   2520  H1  WAT   163      34.046  33.062  32.444  1.00  0.00
ATOM   2521  H2  WAT   163      32.568  32.795  32.634  1.00  0.00
TER
ATOM   2522  O   WAT   164      28.722  31.577  21.606  1.00  0.00
ATOM   2523  H1  WAT   164      28.345  32.065  20.875  1.00  0.00
ATOM   2524  H2  WAT   164      28.980  32.249  22.237  1.00  0.00
TER
ATOM   2525  O   WAT   165      36.331  19.978  27.065  1.00  0.00
ATOM   2526  H1  WAT   165      36.639  19.423  26.349  1.00  0.00
ATOM   2527  H2  WAT   165      35.401  20.113  26.882  1.00  0.00
TER
ATOM   2528  O   WAT   166      34.325  28.570  26.583  1.00  0.00
ATOM   2529  H1  WAT   166      33.921  27.857  26.088  1.00  0.00
ATOM   2530  H2  WAT   166      34.411  28.225  27.472  1.00  0.00
TER
ATOM   2531  O   WAT   167      34.793  32.256  28.747  1.00  0.00
ATOM   2532  H1  WAT   167      34.496  31.651  28.068  1.00  0.00
ATOM   2533  H2  WAT   167      35.743  32.294  28.636  1.00  0.00
TER
ATOM   2534  O   WAT   168      33.038  25.344  30.363  1.00  0.00
ATOM   2535  H1  WAT   168      33.589  25.453  29.588  1.00  0.00
ATOM   2536  H2  WAT   168      33.552  25.718  31.078  1.00  0.00
TER
ATOM   2537  O   WAT   169      33.885  31.995  35.398  1.00  0.00
ATOM   2538  H1  WAT   169      32.988  32.219  35.645  1.00  0.00
ATOM   2539  H2  WAT   169      33.910  32.118  34.449  1.00  0.00
TER
ATOM   2540  O   WAT   170      32.712  28.866  33.973  1.00  0.00
ATOM   2541  H1  WAT   170      32.573  29.738  34.342  1.00  0.00
ATOM   2542  H2  WAT   170      31.830  28.523  33.828  1.00  0.00
TER
ATOM   2543  O   WAT   171      31.025  27.464  24.084  1.00  0.00
ATOM   2544  H1  WAT   171      30.905  28.190  23.472  1.00  0.00
ATOM   2545  H2  WAT   171      30.715  26.694  23.606  1.00  0.00
TER
ATOM   2546  O   WAT   172      28.664  30.636  29.890  1.00  0.00
ATOM   2547  H1  WAT   172      28.742  30.771  28.946  1.00  0.00
ATOM   2548  H2  WAT   172      29.278  29.927  30.083  1.00  0.00
TER
ATOM   2549  O   WAT   173      29.909  32.336  26.301  1.00  0.00
ATOM   2550  H1  WAT   173      29.501  32.477  25.446  1.00  0.00
ATOM   2551  H2  WAT   173      30.800  32.052  26.098  1.00  0.00
TER
ATOM   2552  O   WAT   174      28.720  31.677  32.430  1.00  0.00
ATOM   2553  H1  WAT   174      28.883  31.208  31.612  1.00  0.00
ATOM   2554  H2  WAT   174      29.185  31.169  33.095  1.00  0.00
TER
ATOM   2555  O   WAT   175      33.492  20.808  27.466  1.00  0.00
ATOM   2556  H1  WAT   175      33.049  21.589  27.134  1.00  0.00
ATOM   2557  H2  WAT   175      34.050  21.131  28.173  1.00  0.00
TER
ATOM   2558  O   WAT   176      37.779  23.674  33.070  1.00  0.00
ATOM   2559  H1  WAT   176      37.317  23.883  33.882  1.00  0.00
ATOM   2560  H2  WAT   176      37.377  22.860  32.767  1.00  0.00
TER
ATOM   2561  O   WAT   177      36.608  20.429  22.347  1.00  0.00
ATOM   2562  H1  WAT   177      35.983  20.425  23.072  1.00  0.00
ATOM   2563  H2  WAT   177      36.521  19.562  21.950  1.00  0.00
TER
ATOM   2564  O   WAT   178      35.529  21.352  29.325  1.00  0.00
ATOM   2565  H1  WAT   178      35.827  22.259  29.244  1.00  0.00
ATOM   2566  H2  WAT   178      36.078  20.864  28.711  1.00  0.00
TER
ATOM   2567  O   WAT   179      33.283  25.931  25.194  1.00  0.00
ATOM   2568  H1  WAT   179      33.057  25.715  26.099  1.00  0.00
ATOM   2569  H2  WAT   179      32.502  26.364  24.849  1.00  0.00
TER
ATOM   2570  O   WAT   180      30.854  23.241  34.014  1.00  0.00
ATOM   2571  H1  WAT   180      30.460  24.088  34.221  1.00  0.00
ATOM   2572  H2  WAT   180      30.166  22.604  34.204  1.00  0.00
TER
ATOM   2573  O   WAT   181      28.156  21.164  28.047  1.00  0.00
ATOM   2574  H1  WAT   181      27.867  21.734  28.759  1.00  0.00
ATOM   2575  H2  WAT   181      28.900  20.684  28.410  1.00  0.00
TER
ATOM   2576  O   WAT   182      28.343  25.106  19.257  1.00  0.00
ATOM   2577  H1  WAT   182      28.260  26.049  19.398  1.00  0.00
ATOM   2578  H2  WAT   182      27.991  24.963  18.378  1.00  0.00
TER
ATOM   2579  O   WAT   183      36.143  23.840  28.324  1.00  0.00
ATOM   2580  H1  WAT   183      36.146  23.399  27.474  1.00  0.00
ATOM   2581  H2  WAT   183      37.038  24.161  28.431  1.00  0.00
TER
ATOM   2582  O   WAT   184      31.993  23.722  27.283  1.00  0.00
ATOM   2583  H1  WAT   184      31.653  24.200  28.040  1.00  0.00
ATOM   2584  H2  WAT   184      31.231  23.269  26.923  1.00  0.00
TER
ATOM   2585  O   WAT   185      36.205  24.841  21.315  1.00  0.00
ATOM   2586  H1  WAT   185      36.326  24.800  22.263  1.00  0.00
ATOM   2587  H2  WAT   185      35.820  25.703  21.159  1.00  0.00
TER
ATOM   2588  O   WAT   186      35.217  27.151  20.713  1.00  0.00
ATOM   2589  H1  WAT   186      34.649  26.703  20.086  1.00  0.00
ATOM   2590  H2  WAT   186      35.926  27.510  20.179  1.00  0.00
TER
ATOM   2591  O   WAT   187      30.294  31.052  34.590  1.00  0.00
ATOM   2592  H1  WAT   187      29.909  30.412  35.188  1.00  0.00
ATOM   2593  H2  WAT   187      30.605  31.756  35.159  1.00  0.00
TER
ATOM   2594  O   WAT   188      36.443  27.900  30.070  1.00  0.00
ATOM   2595  H1  WAT   188      36.810  27.426  30.817  1.00  0.00
ATOM   2596  H2  WAT   188      36.254  28.774  30.411  1.00  0.00
TER
ATOM   2597  O   WAT   189      29.308  22.644  26.200  1.00  0.00
ATOM   2598  H1  WAT   189      29.022  22.280  27.038  1.00  0.00
ATOM   2599  H2  WAT   189      29.245  21.912  25.586  1.00  0.00
TER
ATOM   2600  O   WAT   190      34.233  26.941  32.389  1.00  0.00
ATOM   2601  H1  WAT   190      33.929  27.820  32.614  1.00  0.00
ATOM   2602  H2  WAT   190      35.188  27.001  32.425  1.00  0.00
TER
ATOM   2603  O   WAT   191      32.762  31.147  22.985  1.00  0.00
ATOM   2604  H1  WAT   191      31.988  30.607  22.825  1.00  0.00
ATOM   2605  H2  WAT   191      33.491  30.627  22.647  1.00  0.00
TER
ATOM   2606  O   WAT   192      32.805  30.815  26.623  1.00  0.00
ATOM   2607  H1  WAT   192      33.323  30.012  26.569  1.00  0.00
ATOM   2608  H2  WAT   192      32.354  30.753  27.465  1.00  0.00
TER
ATOM   2609  O   WAT   193      37.692  32.081  21.896  1.00  0.00
ATOM   2610  H1  WAT   193      38.034  32.826  21.400  1.00  0.00
ATOM   2611  H2  WAT   193      36.864  32.395  22.259  1.00  0.00
TER
ATOM   2612  O   WAT   194      30.290  27.781  33.536  1.00  0.00
ATOM   2613  H1  WAT   194      29.931  28.446  34.123  1.00  0.00
ATOM   2614  H2  WAT   194      29.995  26.949  33.907  1.00  0.00
TER
ATOM   2615  O   WAT   195      36.661  32.163  24.668  1.00  0.00
ATOM   2616  H1  WAT   195      37.348  32.710  25.048  1.00  0.00
ATOM   2617  H2  WAT   195      35.875  32.707  24.703  1.00  0.00
TER
ATOM   2618  O   WAT   196      28.801  27.780  20.159  1.00  0.00
ATOM   2619  H1  WAT   196      29.670  28.063  20.443  1.00  0.00
ATOM   2620  H2  WAT   196      28.310  28.594  20.044  1.00  0.00
TER
ATOM   2621  O   WAT   197      35.964  29.167  24.280  1.00  0.00
ATOM   2622  H1  WAT   197      36.420  29.978  24.506  1.00  0.00
ATOM   2623  H2  WAT   197      35.613  28.850  25.112  1.00  0.00
TER
ATOM   2624  O   WAT   198      31.865  19.511  24.752  1.00  0.00
ATOM   2625  H1  WAT   198      31.737  19.503  25.701  1.00  0.00
ATOM   2626  H2  WAT   198      31.041  19.849  24.402  1.00  0.00
TER
ATOM   2627  O   WAT   199      28.865  21.270  34.213  1.00  0.00
ATOM   2628  H1  WAT   199      28.150  21.470  34.818  1.00  0.00
ATOM   2629  H2  WAT   199      29.284  20.494  34.585  1.00  0.00
TER
ATOM   2630  O   WAT   200      30.785  29.597  22.288  1.00  0.00
ATOM   2631  H1  WAT   200      30.178  30.337  22.297  1.00  0.00
ATOM   2632  H2  WAT   200      31.260  29.687  21.461  1.00  0.00
TER
ATOM   2633  O   WAT   201      35.693  24.997  24.188  1.00  0.00
ATOM   2634  H1  WAT   201      34.985  25.465  24.629  1.00  0.00
ATOM   2635  H2  WAT   201      35.978  24.339  24.822  1.00  0.00
TER
ATOM   2636  O   WAT   202      37.319  26.416  32.187  1.00  0.00
ATOM   2637  H1  WAT   202      37.817  26.891  32.852  1.00  0.00
ATOM   2638  H2  WAT   202      37.461  25.493  32.394  1.00  0.00
TER
ATOM   2639  O   WAT   203      33.897  23.305  21.563  1.00  0.00
ATOM   2640  H1  WAT   203      34.746  23.742  21.497  1.00  0.00
ATOM   2641  H2  WAT   203      33.530  23.617  22.390  1.00  0.00
TER
ATOM   2642  O   WAT   204      32.796  29.559  20.036  1.00  0.00
ATOM   2643  H1  WAT   204      33.562  29.447  20.599  1.00  0.00
ATOM   2644  H2  WAT   204      32.873  28.862  19.384  1.00  0.00
TER
ATOM   2645  O   WAT   205      31.490  26.991  20.720  1.00  0.00
ATOM   2646  H1  WAT   205      31.571  26.044  20.831  1.00  0.00
ATOM   2647  H2  WAT   205      32.382  27.322  20.826  1.00  0.00
TER
ATOM   2648  O   WAT   206      35.920  31.534  19.510  1.00  0.00
ATOM   2649  H1  WAT   206      35.815  30.919  20.236  1.00  0.00
ATOM   2650  H2  WAT   206      35.752  31.011  18.726  1.00  0.00
TER
ATOM   2651  O   WAT   207      36.071  30.220  35.489  1.00  0.00
ATOM   2652  H1  WAT   207      35.306  30.788  35.404  1.00  0.00
ATOM   2653  H2  WAT   207      36.253  29.927  34.596  1.00  0.00
TER
ATOM   2654  O   WAT   208      34.828  29.555  22.011  1.00  0.00
ATOM   2655  H1  WAT   208      35.249  29.389  22.854  1.00  0.00
ATOM   2656  H2  WAT   208      34.953  28.745  21.516  1.00  0.00
TER
ATOM   2657  O   WAT   209      32.990  25.535  34.818  1.00  0.00
ATOM   2658  H1  WAT   209      32.460  25.044  34.190  1.00  0.00
ATOM   2659  H2  WAT   209      33.659  25.963  34.284  1.00  0.00
TER
ATOM   2660  O   WAT   210      37.340  28.579  19.258  1.00  0.00
ATOM   2661  H1  WAT   210      37.861  27.864  18.893  1.00  0.00
ATOM   2662  H2  WAT   210      37.987  29.217  19.558  1.00  0.00
TER
ATOM   2663  O   WAT   211      33.478  22.501  34.898  1.00  0.00
ATOM   2664  H1  WAT   211      33.383  21.883  34.173  1.00  0.00
ATOM   2665  H2  WAT   211      32.897  23.228  34.671  1.00  0.00
TER
ATOM   2666  O   WAT   212      36.244  21.058  31.930  1.00  0.00
ATOM   2667  H1  WAT   212      35.795  21.081  31.085  1.00  0.00
ATOM   2668  H2  WAT   212      35.610  20.660  32.527  1.00  0.00
TER
ATOM   2669  O   WAT   213      36.650  29.954  32.552  1.00  0.00
ATOM   2670  H1  WAT   213      37.069  30.797  32.379  1.00  0.00
ATOM   2671  H2  WAT   213      35.731  30.091  32.322  1.00  0.00
TER
ATOM   2672  O   WAT   214      33.724  25.628  18.957  1.00  0.00
ATOM   2673  H1  WAT   214      33.522  24.765  19.318  1.00  0.00
ATOM   2674  H2  WAT   214      33.553  25.542  18.019  1.00  0.00
TER
ATOM   2675  O   WAT   215      32.522  22.728  18.944  1.00  0.00
ATOM   2676  H1  WAT   215      32.824  22.735  18.036  1.00  0.00
ATOM   2677  H2  WAT   215      33.261  22.378  19.441  1.00  0.00
TER
ATOM   2678  O   WAT   216      35.740  21.672  19.930  1.00  0.00
ATOM   2679  H1  WAT   216      35.393  20.994  19.350  1.00  0.00
ATOM   2680  H2  WAT   216      35.942  21.211  20.744  1.00  0.00
TER
ATOM   2681  O   WAT   217      31.545  32.033  19.777  1.00  0.00
ATOM   2682  H1  WAT   217      31.982  32.576  20.433  1.00  0.00
ATOM   2683  H2  WAT   217      32.030  31.207  19.787  1.00  0.00
TER
ATOM   2684  O   WAT   218      33.356  33.153  24.890  1.00  0.00
ATOM   2685  H1  WAT   218      33.055  33.029  25.790  1.00  0.00
ATOM   2686  H2  WAT   218      33.249  32.293  24.481  1.00  0.00
TER
ATOM   2687  O   WAT   219      29.081  28.201  26.326  1.00  0.00
ATOM   2688  H1  WAT   219      28.426  27.932  25.682  1.00  0.00
ATOM   2689  H2  WAT   219      29.919  28.091  25.877  1.00  0.00
TER
ATOM   2690  O   WAT   220      30.118  28.586  30.867  1.00  0.00
ATOM   2691  H1  WAT   220      30.486  28.499  31.746  1.00  0.00
ATOM   2692  H2  WAT   220      29.550  27.823  30.767  1.00  0.00
TER
ATOM   2693  O   WAT   221      29.670  25.497  34.773  1.00  0.00
ATOM   2694  H1  WAT   221      28.776  25.464  35.112  1.00  0.00
ATOM   2695  H2  WAT   221      30.210  25.696  35.538  1.00  0.00
TER
ATOM   2696  O   WAT   222      28.295  25.411  22.269  1.00  0.00
ATOM   2697  H1  WAT   222      27.391  25.674  22.094  1.00  0.00
ATOM   2698  H2  WAT   222      28.779  25.682  21.489  1.00  0.00
TER
ATOM   2699  O   WAT   223      30.837  24.467  20.178  1.00  0.00
ATOM   2700  H1  WAT   223      31.547  24.045  19.693  1.00  0.00
ATOM   2701  H2  WAT   223      30.121  24.535  19.547  1.00  0.00
TER
ATOM   2702  O   WAT   224      30.485  20.521  19.219  1.00  0.00
ATOM   2703  H1  WAT   224      31.208  21.062  19.537  1.00  0.00
ATOM   2704  H2  WAT   224      30.757  20.247  18.343  1.00  0.00
TER
ATOM   2705  O   WAT   225      30.174  19.772  29.121  1.00  0.00
ATOM   2706  H1  WAT   225      30.822  19.221  28.680  1.00  0.00
ATOM   2707  H2  WAT   225      30.594  20.026  29.942  1.00  0.00
TER
ATOM   2708  O   WAT   226      29.927  19.927  31.863  1.00  0.00
ATOM   2709  H1  WAT   226      29.579  20.384  32.629  1.00  0.00
ATOM   2710  H2  WAT   226      29.596  19.033  31.946  1.00  0.00
TER
ATOM   2711  O   WAT   227      30.599  19.455  35.138  1.00  0.00
ATOM   2712  H1  WAT   227      31.148  19.274  34.375  1.00  0.00
ATOM   2713  H2  WAT   227      30.665  18.664  35.674  1.00  0.00
TER
ATOM   2714  O   WAT   228      29.910  20.560  22.812  1.00  0.00
ATOM   2715  H1  WAT   228      30.667  20.673  22.239  1.00  0.00
ATOM   2716  H2  WAT   228      29.447  21.397  22.767  1.00  0.00
TER
ATOM   2717  O   WAT   229      36.451  22.674  25.802  1.00  0.00
ATOM   2718  H1  WAT   229      35.638  22.300  25.462  1.00  0.00
ATOM   2719  H2  WAT   229      36.955  21.919  26.105  1.00  0.00
TER
ATOM   2720  O   WAT   230      32.282  21.087  21.352  1.00  0.00
ATOM   2721  H1  WAT   230      32.811  20.300  21.223  1.00  0.00
ATOM   2722  H2  WAT   230      32.915  21.766  21.586  1.00  0.00
TER
ATOM   2723  O   WAT   231      34.476  20.824  24.407  1.00  0.00
ATOM   2724  H1  WAT   231      33.846  20.123  24.574  1.00  0.00
ATOM   2725  H2  WAT   231      33.936  21.585  24.190  1.00  0.00
TER
ATOM   2726  O   WAT   232      32.257  29.627  10.542  1.00  0.00
ATOM   2727  H1  WAT   232      31.426  29.372  10.942  1.00  0.00
ATOM   2728  H2  WAT   232      32.865  29.698  11.278  1.00  0.00
TER
ATOM   2729  O   WAT   233      30.666  24.587   4.326  1.00  0.00
ATOM   2730  H1  WAT   233      29.778  24.929   4.224  1.00  0.00
ATOM   2731  H2  WAT   233      30.950  24.387   3.435  1.00  0.00
TER
ATOM   2732  O   WAT   234      28.630  27.188  10.210  1.00  0.00
ATOM   2733  H1  WAT   234      29.201  26.420  10.211  1.00  0.00
ATOM   2734  H2  WAT   234      28.630  27.487   9.301  1.00  0.00
TER
ATOM   2735  O   WAT   235      29.872  22.596  11.997  1.00  0.00
ATOM   2736  H1  WAT   235      29.692  21.699  12.278  1.00  0.00
ATOM   2737  H2  WAT   235      29.470  23.144  12.672  1.00  0.00
TER
ATOM   2738  O   WAT   236      32.842  23.171   5.360  1.00  0.00
ATOM   2739  H1  WAT   236      32.949  24.071   5.667  1.00  0.00
ATOM   2740  H2  WAT   236      31.932  23.122   5.070  1.00  0.00
TER
ATOM   2741  O   WAT   237      30.491  25.092  10.606  1.00  0.00
ATOM   2742  H1  WAT   237      31.172  25.356  11.224  1.00  0.00
ATOM   2743  H2  WAT   237      30.176  24.253  10.939  1.00  0.00
TER
ATOM   2744  O   WAT   238      34.683  26.139   9.693  1.00  0.00
ATOM   2745  H1  WAT   238      35.191  26.637  10.333  1.00  0.00
ATOM   2746  H2  WAT   238      35.215  25.363   9.517  1.00  0.00
TER
ATOM   2747  O   WAT   239      32.967  20.779  13.959  1.00  0.00
ATOM   2748  H1  WAT   239      32.969  21.296  13.154  1.00  0.00
ATOM   2749  H2  WAT   239      32.137  20.302  13.936  1.00  0.00
TER
ATOM   2750  O   WAT   240      34.217  30.419  12.136  1.00  0.00
ATOM   2751  H1  WAT   240      33.884  31.045  12.779  1.00  0.00
ATOM   2752  H2  WAT   240      34.394  30.945  11.357  1.00  0.00
TER
ATOM   2753  O   WAT   241      32.648  22.490  11.966  1.00  0.00
ATOM   2754  H1  WAT   241      32.990  23.334  11.672  1.00  0.00
ATOM   2755  H2  WAT   241      31.710  22.638  12.083  1.00  0.00
TER
ATOM   2756  O   WAT   242      33.429  32.387  13.951  1.00  0.00
ATOM   2757  H1  WAT   242      34.046  33.062  13.670  1.00  0.00
ATOM   2758  H2  WAT   242      32.568  32.795  13.860  1.00  0.00
TER
ATOM   2759  O   WAT   243      28.722  31.577   2.832  1.00  0.00
ATOM   2760  H1  WAT   243      28.345  32.065   2.101  1.00  0.00
ATOM   2761  H2  WAT   243      28.980  32.249   3.463  1.00  0.00
TER
ATOM   2762  O   WAT   244      36.331  19.978   8.291  1.00  0.00
ATOM   2763  H1  WAT   244      36.639  19.423   7.574  1.00  0.00
ATOM   2764  H2  WAT   244      35.401  20.113   8.108  1.00  0.00
TER
ATOM   2765  O   WAT   245      34.325  28.570   7.809  1.00  0.00
ATOM   2766  H1  WAT   245      33.921  27.857   7.313  1.00  0.00
ATOM   2767  H2  WAT   245      34.411  28.225   8.697  1.00  0.00
TER
ATOM   2768  O   WAT   246      34.793  32.256   9.973  1.00  0.00
ATOM   2769  H1  WAT   246      34.496  31.651   9.293  1.00  0.00
ATOM   2770  H2  WAT   246      35.743  32.294   9.861  1.00  0.00
TER
ATOM   2771  O   WAT   247      33.038  25.344  11.589  1.00  0.00
ATOM   2772  H1  WAT   247      33.589  25.453  10.814  1.00  0.00
ATOM   2773  H2  WAT   247      33.552  25.718  12.304  1.00  0.00
TER
ATOM   2774  O   WAT   248      33.885  31.995  16.623  1.00  0.00
ATOM   2775  H1  WAT   248      32.988  32.219  16.871  1.00  0.00
ATOM   2776  H2  WAT   248      33.910  32.118  15.674  1.00  0.00
TER
ATOM   2777  O   WAT   249      32.712  28.866  15.199  1.00  0.00
ATOM   2778  H1  WAT   249      32.573  29.738  15.568  1.00  0.00
ATOM   2779  H2  WAT   249      31.830  28.523  15.054  1.00  0.00
TER
ATOM   2780  O   WAT   250      31.025  27.464   5.309  1.00  0.00
ATOM   2781  H1  WAT   250      30.905  28.190   4.697  1.00  0.00
ATOM   2782  H2  WAT   250      30.715  26.694   4.832  1.00  0.00
TER
ATOM   2783  O   WAT   251      28.664  30.636  11.116  1.00  0.00
ATOM   2784  H1  WAT   251      28.742  30.771  10.172  1.00  0.00
ATOM   2785  H2  WAT   251      29.278  29.927  11.309  1.00  0.00
TER
ATOM   2786  O   WAT   252      29.909  32.336   7.527  1.00  0.00
ATOM   2787  H1  WAT   252      29.501  32.477   6.672  1.00  0.00
ATOM   2788  H2  WAT   252      30.800  32.052   7.324  1.00  0.00
TER
ATOM   2789  O   WAT   253      28.720  31.677  13.656  1.00  0.00
ATOM   2790  H1  WAT   253      28.883  31.208  12.838  1.00  0.00
ATOM   2791  H2  WAT   253      29.185  31.169  14.320  1.00  0.00
TER
ATOM   2792  O   WAT   254      33.492  20.808   8.692  1.00  0.00
ATOM   2793  H1  WAT   254      33.049  21.589   8.360  1.00  0.00
ATOM   2794  H2  WAT   254      34.050  21.131   9.399  1.00  0.00
TER
ATOM   2795  O   WAT   255      37.779  23.674  14.295  1.00  0.00
ATOM   2796  H1  WAT   255      37.317  23.883  15.107  1.00  0.00
ATOM   2797  H2  WAT   255      37.377  22.860  13.992  1.00  0.00
TER
ATOM   2798  O   WAT   256      36.608  20.429   3.572  1.00  0.00
ATOM   2799  H1  WAT   256      35.983  20.425   4.298  1.00  0.00
ATOM   2800  H2  WAT   256      36.521  19.562   3.176  1.00  0.00
TER
ATOM   2801  O   WAT   257      35.529  21.352  10.551  1.00  0.00
ATOM   2802  H1  WAT   257      35.827  22.259  10.470  1.00  0.00
ATOM   2803  H2  WAT   257      36.078  20.864   9.937  1.00  0.00
TER
ATOM   2804  O   WAT   258      33.283  25.931   6.420  1.00  0.00
ATOM   2805  H1  WAT   258      33.057  25.715   7.324  1.00  0.00
ATOM   2806  H2  WAT   258      32.502  26.364   6.074  1.00  0.00
TER
ATOM   2807  O   WAT   259      35.723  26.830  17.086  1.00  0.00
ATOM   2808  H1  WAT   259      35.627  25.889  16.936  1.00  0.00
ATOM   2809  H2  WAT   259      36.566  27.051  16.691  1.00  0.00
TER
ATOM   2810  O   WAT   260      30.854  23.241  15.239  1.00  0.00
ATOM   2811  H1  WAT   260      30.460  24.088  15.446  1.00  0.00
ATOM   2812  H2  WAT   260      30.166  22.604  15.430  1.00  0.00
TER
ATOM   2813  O   WAT   261      37.429  23.324  18.309  1.00  0.00
ATOM   2814  H1  WAT   261      36.738  23.132  18.943  1.00  0.00
ATOM   2815  H2  WAT   261      38.172  23.608  18.841  1.00  0.00
TER
ATOM   2816  O   WAT   262      28.156  21.164   9.272  1.00  0.00
ATOM   2817  H1  WAT   262      27.867  21.734   9.985  1.00  0.00
ATOM   2818  H2  WAT   262      28.900  20.684   9.635  1.00  0.00
TER
ATOM   2819  O   WAT   263      28.343  25.106   0.482  1.00  0.00
ATOM   2820  H1  WAT   263      28.260  26.049   0.624  1.00  0.00
ATOM   2821  H2  WAT   263      27.991  24.963  -0.396  1.00  0.00
TER
ATOM   2822  O   WAT   264      36.143  23.840   9.549  1.00  0.00
ATOM   2823  H1  WAT   264      36.146  23.399   8.700  1.00  0.00
ATOM   2824  H2  WAT   264      37.038  24.161   9.657  1.00  0.00
TER
ATOM   2825  O   WAT   265      31.993  23.722   8.509  1.00  0.00
ATOM   2826  H1  WAT   265      31.653  24.200   9.266  1.00  0.00
ATOM   2827  H2  WAT   265      31.231  23.269   8.149  1.00  0.00
TER
ATOM   2828  O   WAT   266      36.205  24.841   2.540  1.00  0.00
ATOM   2829  H1  WAT   266      36.326  24.800   3.489  1.00  0.00
ATOM   2830  H2  WAT   266      35.820  25.703   2.385  1.00  0.00
TER
ATOM   2831  O   WAT   267      35.217  27.151   1.938  1.00  0.00
ATOM   2832  H1  WAT   267      34.649  26.703   1.312  1.00  0.00
ATOM   2833  H2  WAT   267      35.926  27.510   1.405  1.00  0.00
TER
ATOM   2834  O   WAT   268      30.294  31.052  15.815  1.00  0.00
ATOM   2835  H1  WAT   268      29.909  30.412  16.413  1.00  0.00
ATOM   2836  H2  WAT   268      30.605  31.756  16.385  1.00  0.00
TER
ATOM   2837  O   WAT   269      36.443  27.900  11.296  1.00  0.00
ATOM   2838  H1  WAT   269      36.810  27.426  12.042  1.00  0.00
ATOM   2839  H2  WAT   269      36.254  28.774  11.637  1.00  0.00
TER
ATOM   2840  O   WAT   270      29.308  22.644   7.425  1.00  0.00
ATOM   2841  H1  WAT   270      29.022  22.280   8.263  1.00  0.00
ATOM   2842  H2  WAT   270      29.245  21.912   6.812  1.00  0.00
TER
ATOM   2843  O   WAT   271      34.233  26.941  13.614  1.00  0.00
ATOM   2844  H1  WAT   271      33.929  27.820  13.839  1.00  0.00
ATOM   2845  H2  WAT   271      35.188  27.001  13.650  1.00  0.00
TER
ATOM   2846  O   WAT   272      32.762  31.147   4.211  1.00  0.00
ATOM   2847  H1  WAT   272      31.988  30.607   4.051  1.00  0.00
ATOM   2848  H2  WAT   272      33.491  30.627   3.873  1.00  0.00
TER
ATOM   2849  O   WAT   273      32.805  30.815   7.849  1.00  0.00
ATOM   2850  H1  WAT   273      33.323  30.012   7.795  1.00  0.00
ATOM   2851  H2  WAT   273      32.354  30.753   8.691  1.00  0.00
TER
ATOM   2852  O   WAT   274      37.692  32.081   3.122  1.00  0.00
ATOM   2853  H1  WAT   274      38.034  32.826   2.626  1.00  0.00
ATOM   2854  H2  WAT   274      36.864  32.395   3.484  1.00  0.00
TER
ATOM   2855  O   WAT   275      30.290  27.781  14.762  1.00  0.00
ATOM   2856  H1  WAT   275      29.931  28.446  15.349  1.00  0.00
ATOM   2857  H2  WAT   275      29.995  26.949  15.133  1.00  0.00
TER
ATOM   2858  O   WAT   276      33.491  28.239  17.646  1.00  0.00
ATOM   2859  H1  WAT   276      33.191  28.385  16.748  1.00  0.00
ATOM   2860  H2  WAT   276      34.262  27.680  17.553  1.00  0.00
TER
ATOM   2861  O   WAT   277      36.661  32.163   5.893  1.00  0.00
ATOM   2862  H1  WAT   277      37.348  32.710   6.274  1.00  0.00
ATOM   2863  H2  WAT   277      35.875  32.707   5.928  1.00  0.00
TER
ATOM   2864  O   WAT   278      28.801  27.780   1.385  1.00  0.00
ATOM   2865  H1  WAT   278      29.670  28.063   1.669  1.00  0.00
ATOM   2866  H2  WAT   278      28.310  28.594   1.270  1.00  0.00
TER
ATOM   2867  O   WAT   279      35.964  29.167   5.506  1.00  0.00
ATOM   2868  H1  WAT   279      36.420  29.978   5.732  1.00  0.00
ATOM   2869  H2  WAT   279      35.613  28.850   6.338  1.00  0.00
TER
ATOM   2870  O   WAT   280      31.865  19.511   5.978  1.00  0.00
ATOM   2871  H1  WAT   280      31.737  19.503   6.927  1.00  0.00
ATOM   2872  H2  WAT   280      31.041  19.849   5.627  1.00  0.00
TER
ATOM   2873  O   WAT   281      28.865  21.270  15.439  1.00  0.00
ATOM   2874  H1  WAT   281      28.150  21.470  16.044  1.00  0.00
ATOM   2875  H2  WAT   281      29.284  20.494  15.810  1.00  0.00
TER
ATOM   2876  O   WAT   282      30.785  29.597   3.513  1.00  0.00
ATOM   2877  H1  WAT   282      30.178  30.337   3.523  1.00  0.00
ATOM   2878  H2  WAT   282      31.260  29.687   2.687  1.00  0.00
TER
ATOM   2879  O   WAT   283      35.693  24.997   5.413  1.00  0.00
ATOM   2880  H1  WAT   283      34.985  25.465   5.855  1.00  0.00
ATOM   2881  H2  WAT   283      35.978  24.339   6.048  1.00  0.00
TER
ATOM   2882  O   WAT   284      37.319  26.416  13.413  1.00  0.00
ATOM   2883  H1  WAT   284      37.817  26.891  14.078  1.00  0.00
ATOM   2884  H2  WAT   284      37.461  25.493  13.620  1.00  0.00
TER
ATOM   2885  O   WAT   285      33.897  23.305   2.789  1.00  0.00
ATOM   2886  H1  WAT   285      34.746  23.742   2.723  1.00  0.00
ATOM   2887  H2  WAT   285      33.530  23.617   3.616  1.00  0.00
TER
ATOM   2888  O   WAT   286      32.796  29.559   1.262  1.00  0.00
ATOM   2889  H1  WAT   286      33.562  29.447   1.825  1.00  0.00
ATOM   2890  H2  WAT   286      32.873  28.862   0.610  1.00  0.00
TER
ATOM   2891  O   WAT   287      31.490  26.991   1.945  1.00  0.00
ATOM   2892  H1  WAT   287      31.571  26.044   2.057  1.00  0.00
ATOM   2893  H2  WAT   287      32.382  27.322   2.051  1.00  0.00
TER
ATOM   2894  O   WAT   288      29.018  28.813  17.181  1.00  0.00
ATOM   2895  H1  WAT   288      29.521  28.233  17.753  1.00  0.00
ATOM   2896  H2  WAT   288      28.278  29.097  17.719  1.00  0.00
TER
ATOM   2897  O   WAT   289      35.920  31.534   0.736  1.00  0.00
ATOM   2898  H1  WAT   289      35.815  30.919   1.462  1.00  0.00
ATOM   2899  H2  WAT   289      35.752  31.011  -0.048  1.00  0.00
TER
ATOM   2900  O   WAT   290      36.071  30.220  16.715  1.00  0.00
ATOM   2901  H1  WAT   290      35.306  30.788  16.630  1.00  0.00
ATOM   2902  H2  WAT   290      36.253  29.927  15.821  1.00  0.00
TER
ATOM   2903  O   WAT   291      31.050  26.956  18.076  1.00  0.00
ATOM   2904  H1  WAT   291      31.090  26.657  18.985  1.00  0.00
ATOM   2905  H2  WAT   291      31.904  27.356  17.917  1.00  0.00
TER
ATOM   2906  O   WAT   292      34.828  29.555   3.236  1.00  0.00
ATOM   2907  H1  WAT   292      35.249  29.389   4.080  1.00  0.00
ATOM   2908  H2  WAT   292      34.953  28.745   2.742  1.00  0.00
TER
ATOM   2909  O   WAT   293      32.990  25.535  16.043  1.00  0.00
ATOM   2910  H1  WAT   293      32.460  25.044  15.416  1.00  0.00
ATOM   2911  H2  WAT   293      33.659  25.963  15.509  1.00  0.00
TER
ATOM   2912  O   WAT   294      37.340  28.579   0.484  1.00  0.00
ATOM   2913  H1  WAT   294      37.861  27.864   0.118  1.00  0.00
ATOM   2914  H2  WAT   294      37.987  29.217   0.784  1.00  0.00
TER
ATOM   2915  O   WAT   295      33.478  22.501  16.123  1.00  0.00
ATOM   2916  H1  WAT   295      33.383  21.883  15.398  1.00  0.00
ATOM   2917  H2  WAT   295      32.897  23.228  15.896  1.00  0.00
TER
ATOM   2918  O   WAT   296      36.244  21.058  13.156  1.00  0.00
ATOM   2919  H1  WAT   296      35.795  21.081  12.310  1.00  0.00
ATOM   2920  H2  WAT   296      35.610  20.660  13.753  1.00  0.00
TER
ATOM   2921  O   WAT   297      36.650  29.954  13.777  1.00  0.00
ATOM   2922  H1  WAT   297      37.069  30.797  13.605  1.00  0.00
ATOM   2923  H2  WAT   297      35.731  30.091  13.548  1.00  0.00
TER
ATOM   2924  O   WAT   298      33.724  25.628   0.182  1.00  0.00
ATOM   2925  H1  WAT   298      33.522  24.765   0.544  1.00  0.00
ATOM   2926  H2  WAT   298      33.553  25.542  -0.756  1.00  0.00
TER
ATOM   2927  O   WAT   299      35.753  24.227  16.419  1.00  0.00
ATOM   2928  H1  WAT   299      36.343  23.919  17.106  1.00  0.00
ATOM   2929  H2  WAT   299      34.935  23.755  16.575  1.00  0.00
TER
ATOM   2930  O   WAT   300      32.522  22.728   0.170  1.00  0.00
ATOM   2931  H1  WAT   300      32.824  22.735  -0.738  1.00  0.00
ATOM   2932  H2  WAT   300      33.261  22.378   0.667  1.00  0.00
TER
ATOM   2933  O   WAT   301      35.740  21.672   1.156  1.00  0.00
ATOM   2934  H1  WAT   301      35.393  20.994   0.576  1.00  0.00
ATOM   2935  H2  WAT   301      35.942  21.211   1.970  1.00  0.00
TER
ATOM   2936  O   WAT   302      31.545  32.033   1.003  1.00  0.00
ATOM   2937  H1  WAT   302      31.982  32.576   1.659  1.00  0.00
ATOM   2938  H2  WAT   302      32.030  31.207   1.013  1.00  0.00
TER
ATOM   2939  O   WAT   303      33.356  33.153   6.115  1.00  0.00
ATOM   2940  H1  WAT   303      33.055  33.029   7.016  1.00  0.00
ATOM   2941  H2  WAT   303      33.249  32.293   5.707  1.00  0.00
TER
ATOM   2942  O   WAT   304      29.081  28.201   7.552  1.00  0.00
ATOM   2943  H1  WAT   304      28.426  27.932   6.908  1.00  0.00
ATOM   2944  H2  WAT   304      29.919  28.091   7.102  1.00  0.00
TER
ATOM   2945  O   WAT   305      30.118  28.586  12.092  1.00  0.00
ATOM   2946  H1  WAT   305      30.486  28.499  12.972  1.00  0.00
ATOM   2947  H2  WAT   305      29.550  27.823  11.993  1.00  0.00
TER
ATOM   2948  O   WAT   306      29.670  25.497  15.998  1.00  0.00
ATOM   2949  H1  WAT   306      28.776  25.464  16.338  1.00  0.00
ATOM   2950  H2  WAT   306      30.210  25.696  16.763  1.00  0.00
TER
ATOM   2951  O   WAT   307      28.295  25.411   3.495  1.00  0.00
ATOM   2952  H1  WAT   307      27.391  25.674   3.320  1.00  0.00
ATOM   2953  H2  WAT   307      28.779  25.682   2.715  1.00  0.00
TER
ATOM   2954  O   WAT   308      30.837  24.467   1.404  1.00  0.00
ATOM   2955  H1  WAT   308      31.547  24.045   0.919  1.00  0.00
ATOM   2956  H2  WAT   308      30.121  24.535   0.772  1.00  0.00
TER
ATOM   2957  O   WAT   309      30.485  20.521   0.444  1.00  0.00
ATOM   2958  H1  WAT   309      31.208  21.062   0.762  1.00  0.00
ATOM   2959  H2  WAT   309      30.757  20.247  -0.432  1.00  0.00
TER
ATOM   2960  O   WAT   310      30.174  19.772  10.347  1.00  0.00
ATOM   2961  H1  WAT   310      30.822  19.221   9.906  1.00  0.00
ATOM   2962  H2  WAT   310      30.594  20.026  11.168  1.00  0.00
TER
ATOM   2963  O   WAT   311      29.927  19.927  13.089  1.00  0.00
ATOM   2964  H1  WAT   311      29.579  20.384  13.855  1.00  0.00
ATOM   2965  H2  WAT   311      29.596  19.033  13.171  1.00  0.00
TER
ATOM   2966  O   WAT   312      30.599  19.455  16.364  1.00  0.00
ATOM   2967  H1  WAT   312      31.148  19.274  15.601  1.00  0.00
ATOM   2968  H2  WAT   312      30.665  18.664  16.900  1.00  0.00
TER
ATOM   2969  O   WAT   313      29.910  20.560   4.038  1.00  0.00
ATOM   2970  H1  WAT   313      30.667  20.673   3.464  1.00  0.00
ATOM   2971  H2  WAT   313      29.447  21.397   3.992  1.00  0.00
TER
ATOM   2972  O   WAT   314      36.451  22.674   7.028  1.00  0.00
ATOM   2973  H1  WAT   314      35.638  22.300   6.688  1.00  0.00
ATOM   2974  H2  WAT   314      36.955  21.919   7.330  1.00  0.00
TER
ATOM   2975  O   WAT   315      32.282  21.087   2.578  1.00  0.00
ATOM   2976  H1  WAT   315      32.811  20.300   2.449  1.00  0.00
ATOM   2977  H2  WAT   315      32.915  21.766   2.812  1.00  0.00
TER
ATOM   2978  O   WAT   316      34.476  20.824   5.633  1.00  0.00
ATOM   2979  H1  WAT   316      33.846  20.123   5.800  1.00  0.00
ATOM   2980  H2  WAT   316      33.936  21.585   5.416  1.00  0.00
TER
ATOM   2981  O   WAT   317      34.601  20.103  18.068  1.00  0.00
ATOM   2982  H1  WAT   317      34.320  20.606  17.304  1.00  0.00
ATOM   2983  H2  WAT   317      34.983  19.305  17.702  1.00  0.00
TER
ATOM   2984  O   WAT   318      32.257  29.627  -8.232  1.00  0.00
ATOM   2985  H1  WAT   318      31.426  29.372  -7.833  1.00  0.00
ATOM   2986  H2  WAT   318      32.865  29.698  -7.496  1.00  0.00
TER
ATOM   2987  O   WAT   319      30.666  24.587 -14.448  1.00  0.00
ATOM   2988  H1  WAT   319      29.778  24.929 -14.550  1.00  0.00
ATOM   2989  H2  WAT   319      30.950  24.387 -15.340  1.00  0.00
TER
ATOM   2990  O   WAT   320      28.630  27.188  -8.564  1.00  0.00
ATOM   2991  H1  WAT   320      29.201  26.420  -8.564  1.00  0.00
ATOM   2992  H2  WAT   320      28.630  27.487  -9.473  1.00  0.00
TER
ATOM   2993  O   WAT   321      29.872  22.596  -6.777  1.00  0.00
ATOM   2994  H1  WAT   321      29.692  21.699  -6.497  1.00  0.00
ATOM   2995  H2  WAT   321      29.470  23.144  -6.102  1.00  0.00
TER
ATOM   2996  O   WAT   322      32.842  23.171 -13.414  1.00  0.00
ATOM   2997  H1  WAT   322      32.949  24.071 -13.107  1.00  0.00
ATOM   2998  H2  WAT   322      31.932  23.122 -13.705  1.00  0.00
TER
ATOM   2999  O   WAT   323      30.491  25.092  -8.169  1.00  0.00
ATOM   3000  H1  WAT   323      31.172  25.356  -7.550  1.00  0.00
ATOM   3001  H2  WAT   323      30.176  24.253  -7.835  1.00  0.00
TER
ATOM   3002  O   WAT   324      34.683  26.139  -9.082  1.00  0.00
ATOM   3003  H1  WAT   324      35.191  26.637  -8.441  1.00  0.00
ATOM   3004  H2  WAT   324      35.215  25.363  -9.258  1.00  0.00
TER
ATOM   3005  O   WAT   325      32.967  20.779  -4.815  1.00  0.00
ATOM   3006  H1  WAT   325      32.969  21.296  -5.621  1.00  0.00
ATOM   3007  H2  WAT   325      32.137  20.302  -4.838  1.00  0.00
TER
ATOM   3008  O   WAT   326      34.217  30.419  -6.638  1.00  0.00
ATOM   3009  H1  WAT   326      33.884  31.045  -5.996  1.00  0.00
ATOM   3010  H2  WAT   326      34.394  30.945  -7.418  1.00  0.00
TER
ATOM   3011  O   WAT   327      32.648  22.490  -6.808  1.00  0.00
ATOM   3012  H1  WAT   327      32.990  23.334  -7.103  1.00  0.00
ATOM   3013  H2  WAT   327      31.710  22.638  -6.692  1.00  0.00
TER
ATOM   3014  O   WAT   328      33.429  32.387  -4.823  1.00  0.00
ATOM   3015  H1  WAT   328      34.046  33.062  -5.105  1.00  0.00
ATOM   3016  H2  WAT   328      32.568  32.795  -4.914  1.00  0.00
TER
ATOM   3017  O   WAT   329      28.722  31.577 -15.942  1.00  0.00
ATOM   3018  H1  WAT   329      28.345  32.065 -16.674  1.00  0.00
ATOM   3019  H2  WAT   329      28.980  32.249 -15.312  1.00  0.00
TER
ATOM   3020  O   WAT   330      36.331  19.978 -10.484  1.00  0.00
ATOM   3021  H1  WAT   330      36.639  19.423 -11.200  1.00  0.00
ATOM   3022  H2  WAT   330      35.401  20.113 -10.666  1.00  0.00
TER
ATOM   3023  O   WAT   331      34.325  28.570 -10.966  1.00  0.00
ATOM   3024  H1  WAT   331      33.921  27.857 -11.461  1.00  0.00
ATOM   3025  H2  WAT   331      34.411  28.225 -10.077  1.00  0.00
TER
ATOM   3026  O   WAT   332      34.793  32.256  -8.802  1.00  0.00
ATOM   3027  H1  WAT   332      34.496  31.651  -9.481  1.00  0.00
ATOM   3028  H2  WAT   332      35.743  32.294  -8.913  1.00  0.00
TER
ATOM   3029  O   WAT   333      33.038  25.344  -7.186  1.00  0.00
ATOM   3030  H1  WAT   333      33.589  25.453  -7.961  1.00  0.00
ATOM   3031  H2  WAT   333      33.552  25.718  -6.470  1.00  0.00
TER
ATOM   3032  O   WAT   334      33.885  31.995  -2.151  1.00  0.00
ATOM   3033  H1  WAT   334      32.988  32.219  -1.904  1.00  0.00
ATOM   3034  H2  WAT   334      33.910  32.118  -3.100  1.00  0.00
TER
ATOM   3035  O   WAT   335      32.712  28.866  -3.575  1.00  0.00
ATOM   3036  H1  WAT   335      32.573  29.738  -3.207  1.00  0.00
ATOM   3037  H2  WAT   335      31.830  28.523  -3.721  1.00  0.00
TER
ATOM   3038  O   WAT   336      31.025  27.464 -13.465  1.00  0.00
ATOM   3039  H1  WAT   336      30.905  28.190 -14.077  1.00  0.00
ATOM   3040  H2  WAT   336      30.715  26.694 -13.942  1.00  0.00
TER
ATOM   3041  O   WAT   337      28.664  30.636  -7.658  1.00  0.00
ATOM   3042  H1  WAT   337      28.742  30.771  -8.603  1.00  0.00
ATOM   3043  H2  WAT   337      29.278  29.927  -7.465  1.00  0.00
TER
ATOM   3044  O   WAT   338      29.909  32.336 -11.248  1.00  0.00
ATOM   3045  H1  WAT   338      29.501  32.477 -12.102  1.00  0.00
ATOM   3046  H2  WAT   338      30.800  32.052 -11.450  1.00  0.00
TER
ATOM   3047  O   WAT   339      28.720  31.677  -5.119  1.00  0.00
ATOM   3048  H1  WAT   339      28.883  31.208  -5.937  1.00  0.00
ATOM   3049  H2  WAT   339      29.185  31.169  -4.454  1.00  0.00
TER
ATOM   3050  O   WAT   340      33.492  20.808 -10.083  1.00  0.00
ATOM   3051  H1  WAT   340      33.049  21.589 -10.414  1.00  0.00
ATOM   3052  H2  WAT   340      34.050  21.131  -9.376  1.00  0.00
TER
ATOM   3053  O   WAT   341      37.779  23.674  -4.479  1.00  0.00
ATOM   3054  H1  WAT   341      37.317  23.883  -3.667  1.00  0.00
ATOM   3055  H2  WAT   341      37.377  22.860  -4.782  1.00  0.00
TER
ATOM   3056  O   WAT   342      36.608  20.429 -15.202  1.00  0.00
ATOM   3057  H1  WAT   342      35.983  20.425 -14.477  1.00  0.00
ATOM   3058  H2  WAT   342      36.521  19.562 -15.599  1.00  0.00
TER
ATOM   3059  O   WAT   343      35.529  21.352  -8.224  1.00  0.00
ATOM   3060  H1  WAT   343      35.827  22.259  -8.305  1.00  0.00
ATOM   3061  H2  WAT   343      36.078  20.864  -8.838  1.00  0.00
TER
ATOM   3062  O   WAT   344      33.283  25.931 -12.355  1.00  0.00
ATOM   3063  H1  WAT   344      33.057  25.715 -11.450  1.00  0.00
ATOM   3064  H2  WAT   344      32.502  26.364 -12.700  1.00  0.00
TER
ATOM   3065  O   WAT   345      35.723  26.830  -1.689  1.00  0.00
ATOM   3066  H1  WAT   345      35.627  25.889  -1.839  1.00  0.00
ATOM   3067  H2  WAT   345      36.566  27.051  -2.084  1.00  0.00
TER
ATOM   3068  O   WAT   346      30.854  23.241  -3.535  1.00  0.00
ATOM   3069  H1  WAT   346      30.460  24.088  -3.328  1.00  0.00
ATOM   3070  H2  WAT   346      30.166  22.604  -3.344  1.00  0.00
TER
ATOM   3071  O   WAT   347      37.429  23.324  -0.466  1.00  0.00
ATOM   3072  H1  WAT   347      36.738  23.132   0.169  1.00  0.00
ATOM   3073  H2  WAT   347      38.172  23.608   0.067  1.00  0.00
TER
ATOM   3074  O   WAT   348      28.156  21.164  -9.502  1.00  0.00
ATOM   3075  H1  WAT   348      27.867  21.734  -8.790  1.00  0.00
ATOM   3076  H2  WAT   348      28.900  20.684  -9.139  1.00  0.00
TER
ATOM   3077  O   WAT   349      28.343  25.106 -18.292  1.00  0.00
ATOM   3078  H1  WAT   349      28.260  26.049 -18.150  1.00  0.00
ATOM   3079  H2  WAT   349      27.991  24.963 -19.171  1.00  0.00
TER
ATOM   3080  O   WAT   350      36.143  23.840  -9.225  1.00  0.00
ATOM   3081  H1  WAT   350      36.146  23.399 -10.074  1.00  0.00
ATOM   3082  H2  WAT   350      37.038  24.161  -9.118  1.00  0.00
TER
ATOM   3083  O   WAT   351      31.993  23.722 -10.265  1.00  0.00
ATOM   3084  H1  WAT   351      31.653  24.200  -9.509  1.00  0.00
ATOM   3085  H2  WAT   351      31.231  23.269 -10.625  1.00  0.00
TER
ATOM   3086  O   WAT   352      36.205  24.841 -16.234  1.00  0.00
ATOM   3087  H1  WAT   352      36.326  24.800 -15.286  1.00  0.00
ATOM   3088  H2  WAT   352      35.820  25.703 -16.390  1.00  0.00
TER
ATOM   3089  O   WAT   353      35.217  27.151 -16.836  1.00  0.00
ATOM   3090  H1  WAT   353      34.649  26.703 -17.462  1.00  0.00
ATOM   3091  H2  WAT   353      35.926  27.510 -17.369  1.00  0.00
TER
ATOM   3092  O   WAT   354      30.294  31.052  -2.959  1.00  0.00
ATOM   3093  H1  WAT   354      29.909  30.412  -2.361  1.00  0.00
ATOM   3094  H2  WAT   354      30.605  31.756  -2.390  1.00  0.00
TER
ATOM   3095  O   WAT   355      36.443  27.900  -7.478  1.00  0.00
ATOM   3096  H1  WAT   355      36.810  27.426  -6.732  1.00  0.00
ATOM   3097  H2  WAT   355      36.254  28.774  -7.137  1.00  0.00
TER
ATOM   3098  O   WAT   356      29.308  22.644 -11.349  1.00  0.00
ATOM   3099  H1  WAT   356      29.022  22.280 -10.511  1.00  0.00
ATOM   3100  H2  WAT   356      29.245  21.912 -11.963  1.00  0.00
TER
ATOM   3101  O   WAT   357      34.233  26.941  -5.160  1.00  0.00
ATOM   3102  H1  WAT   357      33.929  27.820  -4.935  1.00  0.00
ATOM   3103  H2  WAT   357      35.188  27.001  -5.124  1.00  0.00
TER
ATOM   3104  O   WAT   358      32.762  31.147 -14.563  1.00  0.00
ATOM   3105  H1  WAT   358      31.988  30.607 -14.723  1.00  0.00
ATOM   3106  H2  WAT   358      33.491  30.627 -14.901  1.00  0.00
TER
ATOM   3107  O   WAT   359      32.805  30.815 -10.925  1.00  0.00
ATOM   3108  H1  WAT   359      33.323  30.012 -10.980  1.00  0.00
ATOM   3109  H2  WAT   359      32.354  30.753 -10.084  1.00  0.00
TER
ATOM   3110  O   WAT   360      37.692  32.081 -15.653  1.00  0.00
ATOM   3111  H1  WAT   360      38.034  32.826 -16.148  1.00  0.00
ATOM   3112  H2  WAT   360      36.864  32.395 -15.290  1.00  0.00
TER
ATOM   3113  O   WAT   361      30.290  27.781  -4.013  1.00  0.00
ATOM   3114  H1  WAT   361      29.931  28.446  -3.425  1.00  0.00
ATOM   3115  H2  WAT   361      29.995  26.949  -3.642  1.00  0.00
TER
ATOM   3116  O   WAT   362      33.491  28.239  -1.129  1.00  0.00
ATOM   3117  H1  WAT   362      33.191  28.385  -2.026  1.00  0.00
ATOM   3118  H2  WAT   362      34.262  27.680  -1.221  1.00  0.00
TER
ATOM   3119  O   WAT   363      36.661  32.163 -12.881  1.00  0.00
ATOM   3120  H1  WAT   363      37.348  32.710 -12.500  1.00  0.00
ATOM   3121  H2  WAT   363      35.875  32.707 -12.846  1.00  0.00
TER
ATOM   3122  O   WAT   364      28.801  27.780 -17.389  1.00  0.00
ATOM   3123  H1  WAT   364      29.670  28.063 -17.106  1.00  0.00
ATOM   3124  H2  WAT   364      28.310  28.594 -17.504  1.00  0.00
TER
ATOM   3125  O   WAT   365      35.964  29.167 -13.268  1.00  0.00
ATOM   3126  H1  WAT   365      36.420  29.978 -13.042  1.00  0.00
ATOM   3127  H2  WAT   365      35.613  28.850 -12.437  1.00  0.00
TER
ATOM   3128  O   WAT   366      31.865  19.511 -12.796  1.00  0.00
ATOM   3129  H1  WAT   366      31.737  19.503 -11.848  1.00  0.00
ATOM   3130  H2  WAT   366      31.041  19.849 -13.147  1.00  0.00
TER
ATOM   3131  O   WAT   367      28.865  21.270  -3.336  1.00  0.00
ATOM   3132  H1  WAT   367      28.150  21.470  -2.730  1.00  0.00
ATOM   3133  H2  WAT   367      29.284  20.494  -2.964  1.00  0.00
TER
ATOM   3134  O   WAT   368      30.785  29.597 -15.261  1.00  0.00
ATOM   3135  H1  WAT   368      30.178  30.337 -15.252  1.00  0.00
ATOM   3136  H2  WAT   368      31.260  29.687 -16.087  1.00  0.00
TER
ATOM   3137  O   WAT   369      35.693  24.997 -13.361  1.00  0.00
ATOM   3138  H1  WAT   369      34.985  25.465 -12.920  1.00  0.00
ATOM   3139  H2  WAT   369      35.978  24.339 -12.726  1.00  0.00
TER
ATOM   3140  O   WAT   370      37.319  26.416  -5.362  1.00  0.00
ATOM   3141  H1  WAT   370      37.817  26.891  -4.696  1.00  0.00
ATOM   3142  H2  WAT   370      37.461  25.493  -5.155  1.00  0.00
TER
ATOM   3143  O   WAT   371      33.897  23.305 -15.986  1.00  0.00
ATOM   3144  H1  WAT   371      34.746  23.742 -16.052  1.00  0.00
ATOM   3145  H2  WAT   371      33.530  23.617 -15.159  1.00  0.00
TER
ATOM   3146  O   WAT   372      32.796  29.559 -17.512  1.00  0.00
ATOM   3147  H1  WAT   372      33.562  29.447 -16.950  1.00  0.00
ATOM   3148  H2  WAT   372      32.873  28.862 -18.165  1.00  0.00
TER
ATOM   3149  O   WAT   373      31.490  26.991 -16.829  1.00  0.00
ATOM   3150  H1  WAT   373      31.571  26.044 -16.717  1.00  0.00
ATOM   3151  H2  WAT   373      32.382  27.322 -16.723  1.00  0.00
TER
ATOM   3152  O   WAT   374      29.018  28.813  -1.593  1.00  0.00
ATOM   3153  H1  WAT   374      29.521  28.233  -1.022  1.00  0.00
ATOM   3154  H2  WAT   374      28.278  29.097  -1.056  1.00  0.00
TER
ATOM   3155  O   WAT   375      35.920  31.534 -18.039  1.00  0.00
ATOM   3156  H1  WAT   375      35.815  30.919 -17.313  1.00  0.00
ATOM   3157  H2  WAT   375      35.752  31.011 -18.822  1.00  0.00
TER
ATOM   3158  O   WAT   376      36.071  30.220  -2.060  1.00  0.00
ATOM   3159  H1  WAT   376      35.306  30.788  -2.144  1.00  0.00
ATOM   3160  H2  WAT   376      36.253  29.927  -2.953  1.00  0.00
TER
ATOM   3161  O   WAT   377      31.050  26.956  -0.698  1.00  0.00
ATOM   3162  H1  WAT   377      31.090  26.657   0.210  1.00  0.00
ATOM   3163  H2  WAT   377      31.904  27.356  -0.858  1.00  0.00
TER
ATOM   3164  O   WAT   378      34.828  29.555 -15.538  1.00  0.00
ATOM   3165  H1  WAT   378      35.249  29.389 -14.695  1.00  0.00
ATOM   3166  H2  WAT   378      34.953  28.745 -16.032  1.00  0.00
TER
ATOM   3167  O   WAT   379      32.990  25.535  -2.731  1.00  0.00
ATOM   3168  H1  WAT   379      32.460  25.044  -3.359  1.00  0.00
ATOM   3169  H2  WAT   379      33.659  25.963  -3.265  1.00  0.00
TER
ATOM   3170  O   WAT   380      37.340  28.579 -18.290  1.00  0.00
ATOM   3171  H1  WAT   380      37.861  27.864 -18.656  1.00  0.00
ATOM   3172  H2  WAT   380      37.987  29.217 -17.990  1.00  0.00
TER
ATOM   3173  O   WAT   381      33.478  22.501  -2.651  1.00  0.00
ATOM   3174  H1  WAT   381      33.383  21.883  -3.376  1.00  0.00
ATOM   3175  H2  WAT   381      32.897  23.228  -2.878  1.00  0.00
TER
ATOM   3176  O   WAT   382      36.244  21.058  -5.618  1.00  0.00
ATOM   3177  H1  WAT   382      35.795  21.081  -6.464  1.00  0.00
ATOM   3178  H2  WAT   382      35.610  20.660  -5.021  1.00  0.00
TER
ATOM   3179  O   WAT   383      36.650  29.954  -4.997  1.00  0.00
ATOM   3180  H1  WAT   383      37.069  30.797  -5.170  1.00  0.00
ATOM   3181  H2  WAT   383      35.731  30.091  -5.226  1.00  0.00
TER
ATOM   3182  O   WAT   384      33.724  25.628 -18.592  1.00  0.00
ATOM   3183  H1  WAT   384      33.522  24.765 -18.231  1.00  0.00
ATOM   3184  H2  WAT   384      33.553  25.542 -19.530  1.00  0.00
TER
ATOM   3185  O   WAT   385      35.753  24.227  -2.356  1.00  0.00
ATOM   3186  H1  WAT   385      36.343  23.919  -1.668  1.00  0.00
ATOM   3187  H2  WAT   385      34.935  23.755  -2.200  1.00  0.00
TER
ATOM   3188  O   WAT   386      32.522  22.728 -18.604  1.00  0.00
ATOM   3189  H1  WAT   386      32.824  22.735 -19.512  1.00  0.00
ATOM   3190  H2  WAT   386      33.261  22.378 -18.108  1.00  0.00
TER
ATOM   3191  O   WAT   387      35.740  21.672 -17.619  1.00  0.00
ATOM   3192  H1  WAT   387      35.393  20.994 -18.199  1.00  0.00
ATOM   3193  H2  WAT   387      35.942  21.211 -16.804  1.00  0.00
TER
ATOM   3194  O   WAT   388      31.545  32.033 -17.771  1.00  0.00
ATOM   3195  H1  WAT   388      31.982  32.576 -17.116  1.00  0.00
ATOM   3196  H2  WAT   388      32.030  31.207 -17.762  1.00  0.00
TER
ATOM   3197  O   WAT   389      33.356  33.153 -12.659  1.00  0.00
ATOM   3198  H1  WAT   389      33.055  33.029 -11.759  1.00  0.00
ATOM   3199  H2  WAT   389      33.249  32.293 -13.068  1.00  0.00
TER
ATOM   3200  O   WAT   390      29.081  28.201 -11.222  1.00  0.00
ATOM   3201  H1  WAT   390      28.426  27.932 -11.866  1.00  0.00
ATOM   3202  H2  WAT   390      29.919  28.091 -11.672  1.00  0.00
TER
ATOM   3203  O   WAT   391      30.118  28.586  -6.682  1.00  0.00
ATOM   3204  H1  WAT   391      30.486  28.499  -5.802  1.00  0.00
ATOM   3205  H2  WAT   391      29.550  27.823  -6.781  1.00  0.00
TER
ATOM   3206  O   WAT   392      29.670  25.497  -2.776  1.00  0.00
ATOM   3207  H1  WAT   392      28.776  25.464  -2.437  1.00  0.00
ATOM   3208  H2  WAT   392      30.210  25.696  -2.011  1.00  0.00
TER
ATOM   3209  O   WAT   393      28.295  25.411 -15.280  1.00  0.00
ATOM   3210  H1  WAT   393      27.391  25.674 -15.455  1.00  0.00
ATOM   3211  H2  WAT   393      28.779  25.682 -16.060  1.00  0.00
TER
ATOM   3212  O   WAT   394      30.837  24.467 -17.370  1.00  0.00
ATOM   3213  H1  WAT   394      31.547  24.045 -17.856  1.00  0.00
ATOM   3214  H2  WAT   394      30.121  24.535 -18.002  1.00  0.00
TER
ATOM   3215  O   WAT   395      30.485  20.521 -18.330  1.00  0.00
ATOM   3216  H1  WAT   395      31.208  21.062 -18.012  1.00  0.00
ATOM   3217  H2  WAT   395      30.757  20.247 -19.206  1.00  0.00
TER
ATOM   3218  O   WAT   396      30.174  19.772  -8.428  1.00  0.00
ATOM   3219  H1  WAT   396      30.822  19.221  -8.868  1.00  0.00
ATOM   3220  H2  WAT   396      30.594  20.026  -7.606  1.00  0.00
TER
ATOM   3221  O   WAT   397      29.927  19.927  -5.685  1.00  0.00
ATOM   3222  H1  WAT   397      29.579  20.384  -4.919  1.00  0.00
ATOM   3223  H2  WAT   397      29.596  19.033  -5.603  1.00  0.00
TER
ATOM   3224  O   WAT   398      30.599  19.455  -2.410  1.00  0.00
ATOM   3225  H1  WAT   398      31.148  19.274  -3.174  1.00  0.00
ATOM   3226  H2  WAT   398      30.665  18.664  -1.875  1.00  0.00
TER
ATOM   3227  O   WAT   399      29.910  20.560 -14.737  1.00  0.00
ATOM   3228  H1  WAT   399      30.667  20.673 -15.310  1.00  0.00
ATOM   3229  H2  WAT   399      29.447  21.397 -14.782  1.00  0.00
TER
ATOM   3230  O   WAT   400      36.451  22.674 -11.746  1.00  0.00
ATOM   3231  H1  WAT   400      35.638  22.300 -12.087  1.00  0.00
ATOM   3232  H2  WAT   400      36.955  21.919 -11.444  1.00  0.00
TER
ATOM   3233  O   WAT   401      32.282  21.087 -16.196  1.00  0.00
ATOM   3234  H1  WAT   401      32.811  20.300 -16.326  1.00  0.00
ATOM   3235  H2  WAT   401      32.915  21.766 -15.963  1.00  0.00
TER
ATOM   3236  O   WAT   402      34.476  20.824 -13.142  1.00  0.00
ATOM   3237  H1  WAT   402      33.846  20.123 -12.975  1.00  0.00
ATOM   3238  H2  WAT   402      33.936  21.585 -13.358  1.00  0.00
TER
ATOM   3239  O   WAT   403      34.601  20.103  -0.707  1.00  0.00
ATOM   3240  H1  WAT   403      34.320  20.606  -1.470  1.00  0.00
ATOM   3241  H2  WAT   403      34.983  19.305  -1.072  1.00  0.00
TER
ATOM   3242  O   WAT   404      32.257  29.627 -27.007  1.00  0.00
ATOM   3243  H1  WAT   404      31.426  29.372 -26.607  1.00  0.00
ATOM   3244  H2  WAT   404      32.865  29.698 -26.271  1.00  0.00
TER
ATOM   3245  O   WAT   405      30.666  24.587 -33.222  1.00  0.00
ATOM   3246  H1  WAT   405      29.778  24.929 -33.324  1.00  0.00
ATOM   3247  H2  WAT   405      30.950  24.387 -34.114  1.00  0.00
TER
ATOM   3248  O   WAT   406      28.630  27.188 -27.338  1.00  0.00
ATOM   3249  H1  WAT   406      29.201  26.420 -27.338  1.00  0.00
ATOM   3250  H2  WAT   406      28.630  27.487 -28.248  1.00  0.00
TER
ATOM   3251  O   WAT   407      29.872  22.596 -25.551  1.00  0.00
ATOM   3252  H1  WAT   407      29.692  21.699 -25.271  1.00  0.00
ATOM   3253  H2  WAT   407      29.470  23.144 -24.877  1.00  0.00
TER
ATOM   3254  O   WAT   408      32.842  23.171 -32.188  1.00  0.00
ATOM   3255  H1  WAT   408      32.949  24.071 -31.882  1.00  0.00
ATOM   3256  H2  WAT   408      31.932  23.122 -32.479  1.00  0.00
TER
ATOM   3257  O   WAT   409      30.491  25.092 -26.943  1.00  0.00
ATOM   3258  H1  WAT   409      31.172  25.356 -26.324  1.00  0.00
ATOM   3259  H2  WAT   409      30.176  24.253 -26.609  1.00  0.00
TER
ATOM   3260  O   WAT   410      34.683  26.139 -27.856  1.00  0.00
ATOM   3261  H1  WAT   410      35.191  26.637 -27.215  1.00  0.00
ATOM   3262  H2  WAT   410      35.215  25.363 -28.032  1.00  0.00
TER
ATOM   3263  O   WAT   411      32.967  20.779 -23.590  1.00  0.00
ATOM   3264  H1  WAT   411      32.969  21.296 -24.395  1.00  0.00
ATOM   3265  H2  WAT   411      32.137  20.302 -23.613  1.00  0.00
TER
ATOM   3266  O   WAT   412      34.217  30.419 -25.412  1.00  0.00
ATOM   3267  H1  WAT   412      33.884  31.045 -24.770  1.00  0.00
ATOM   3268  H2  WAT   412      34.394  30.945 -26.192  1.00  0.00
TER
ATOM   3269  O   WAT   413      32.648  22.490 -25.583  1.00  0.00
ATOM   3270  H1  WAT   413      32.990  23.334 -25.877  1.00  0.00
ATOM   3271  H2  WAT   413      31.710  22.638 -25.466  1.00  0.00
TER
ATOM   3272  O   WAT   414      33.429  32.387 -23.597  1.00  0.00
ATOM   3273  H1  WAT   414      34.046  33.062 -23.879  1.00  0.00
ATOM   3274  H2  WAT   414      32.568  32.795 -23.689  1.00  0.00
TER
ATOM   3275  O   WAT   415      28.722  31.577 -34.717  1.00  0.00
ATOM   3276  H1  WAT   415      28.345  32.065 -35.448  1.00  0.00
ATOM   3277  H2  WAT   415      28.980  32.249 -34.086  1.00  0.00
TER
ATOM   3278  O   WAT   416      36.331  19.978 -29.258  1.00  0.00
ATOM   3279  H1  WAT   416      36.639  19.423 -29.975  1.00  0.00
ATOM   3280  H2  WAT   416      35.401  20.113 -29.441  1.00  0.00
TER
ATOM   3281  O   WAT   417      34.325  28.570 -29.740  1.00  0.00
ATOM   3282  H1  WAT   417      33.921  27.857 -30.235  1.00  0.00
ATOM   3283  H2  WAT   417      34.411  28.225 -28.851  1.00  0.00
TER
ATOM   3284  O   WAT   418      34.793  32.256 -27.576  1.00  0.00
ATOM   3285  H1  WAT   418      34.496  31.651 -28.255  1.00  0.00
ATOM   3286  H2  WAT   418      35.743  32.294 -27.687  1.00  0.00
TER
ATOM   3287  O   WAT   419      33.038  25.344 -25.960  1.00  0.00
ATOM   3288  H1  WAT   419      33.589  25.453 -26.735  1.00  0.00
ATOM   3289  H2  WAT   419      33.552  25.718 -25.245  1.00  0.00
TER
ATOM   3290  O   WAT   420      33.885  31.995 -20.925  1.00  0.00
ATOM   3291  H1  WAT   420      32.988  32.219 -20.678  1.00  0.00
ATOM   3292  H2  WAT   420      33.910  32.118 -21.874  1.00  0.00
TER
ATOM   3293  O   WAT   421      32.712  28.866 -22.350  1.00  0.00
ATOM   3294  H1  WAT   421      32.573  29.738 -21.981  1.00  0.00
ATOM   3295  H2  WAT   421      31.830  28.523 -22.495  1.00  0.00
TER
ATOM   3296  O   WAT   422      31.025  27.464 -32.239  1.00  0.00
ATOM   3297  H1  WAT   422      30.905  28.190 -32.851  1.00  0.00
ATOM   3298  H2  WAT   422      30.715  26.694 -32.717  1.00  0.00
TER
ATOM   3299  O   WAT   423      28.664  30.636 -26.433  1.00  0.00
ATOM   3300  H1  WAT   423      28.742  30.771 -27.377  1.00  0.00
ATOM   3301  H2  WAT   423      29.278  29.927 -26.240  1.00  0.00
TER
ATOM   3302  O   WAT   424      29.909  32.336 -30.022  1.00  0.00
ATOM   3303  H1  WAT   424      29.501  32.477 -30.877  1.00  0.00
ATOM   3304  H2  WAT   424      30.800  32.052 -30.225  1.00  0.00
TER
ATOM   3305  O   WAT   425      28.720  31.677 -23.893  1.00  0.00
ATOM   3306  H1  WAT   425      28.883  31.208 -24.711  1.00  0.00
ATOM   3307  H2  WAT   425      29.185  31.169 -23.228  1.00  0.00
TER
ATOM   3308  O   WAT   426      33.492  20.808 -28.857  1.00  0.00
ATOM   3309  H1  WAT   426      33.049  21.589 -29.189  1.00  0.00
ATOM   3310  H2  WAT   426      34.050  21.131 -28.150  1.00  0.00
TER
ATOM   3311  O   WAT   427      37.779  23.674 -23.254  1.00  0.00
ATOM   3312  H1  WAT   427      37.317  23.883 -22.442  1.00  0.00
ATOM   3313  H2  WAT   427      37.377  22.860 -23.556  1.00  0.00
TER
ATOM   3314  O   WAT   428      36.608  20.429 -33.976  1.00  0.00
ATOM   3315  H1  WAT   428      35.983  20.425 -33.251  1.00  0.00
ATOM   3316  H2  WAT   428      36.521  19.562 -34.373  1.00  0.00
TER
ATOM   3317  O   WAT   429      35.529  21.352 -26.998  1.00  0.00
ATOM   3318  H1  WAT   429      35.827  22.259 -27.079  1.00  0.00
ATOM   3319  H2  WAT   429      36.078  20.864 -27.612  1.00  0.00
TER
ATOM   3320  O   WAT   430      33.283  25.931 -31.129  1.00  0.00
ATOM   3321  H1  WAT   430      33.057  25.715 -30.224  1.00  0.00
ATOM   3322  H2  WAT   430      32.502  26.364 -31.474  1.00  0.00
TER
ATOM   3323  O   WAT   431      35.723  26.830 -20.463  1.00  0.00
ATOM   3324  H1  WAT   431      35.627  25.889 -20.613  1.00  0.00
ATOM   3325  H2  WAT   431      36.566  27.051 -20.858  1.00  0.00
TER
ATOM   3326  O   WAT   432      30.854  23.241 -22.310  1.00  0.00
ATOM   3327  H1  WAT   432      30.460  24.088 -22.102  1.00  0.00
ATOM   3328  H2  WAT   432      30.166  22.604 -22.119  1.00  0.00
TER
ATOM   3329  O   WAT   433      37.429  23.324 -19.240  1.00  0.00
ATOM   3330  H1  WAT   433      36.738  23.132 -18.605  1.00  0.00
ATOM   3331  H2  WAT   433      38.172  23.608 -18.707  1.00  0.00
TER
ATOM   3332  O   WAT   434      28.156  21.164 -28.277  1.00  0.00
ATOM   3333  H1  WAT   434      27.867  21.734 -27.564  1.00  0.00
ATOM   3334  H2  WAT   434      28.900  20.684 -27.913  1.00  0.00
TER
ATOM   3335  O   WAT   435      36.143  23.840 -27.999  1.00  0.00
ATOM   3336  H1  WAT   435      36.146  23.399 -28.849  1.00  0.00
ATOM   3337  H2  WAT   435      37.038  24.161 -27.892  1.00  0.00
TER
ATOM   3338  O   WAT   436      31.993  23.722 -29.040  1.00  0.00
ATOM   3339  H1  WAT   436      31.653  24.200 -28.283  1.00  0.00
ATOM   3340  H2  WAT   436      31.231  23.269 -29.400  1.00  0.00
TER
ATOM   3341  O   WAT   437      36.205  24.841 -35.009  1.00  0.00
ATOM   3342  H1  WAT   437      36.326  24.800 -34.060  1.00  0.00
ATOM   3343  H2  WAT   437      35.820  25.703 -35.164  1.00  0.00
TER
ATOM   3344  O   WAT   438      30.294  31.052 -21.734  1.00  0.00
ATOM   3345  H1  WAT   438      29.909  30.412 -21.135  1.00  0.00
ATOM   3346  H2  WAT   438      30.605  31.756 -21.164  1.00  0.00
TER
ATOM   3347  O   WAT   439      36.443  27.900 -26.253  1.00  0.00
ATOM   3348  H1  WAT   439      36.810  27.426 -25.507  1.00  0.00
ATOM   3349  H2  WAT   439      36.254  28.774 -25.912  1.00  0.00
TER
ATOM   3350  O   WAT   440      29.308  22.644 -30.123  1.00  0.00
ATOM   3351  H1  WAT   440      29.022  22.280 -29.285  1.00  0.00
ATOM   3352  H2  WAT   440      29.245  21.912 -30.737  1.00  0.00
TER
ATOM   3353  O   WAT   441      34.233  26.941 -23.934  1.00  0.00
ATOM   3354  H1  WAT   441      33.929  27.820 -23.709  1.00  0.00
ATOM   3355  H2  WAT   441      35.188  27.001 -23.899  1.00  0.00
TER
ATOM   3356  O   WAT   442      32.762  31.147 -33.338  1.00  0.00
ATOM   3357  H1  WAT   442      31.988  30.607 -33.498  1.00  0.00
ATOM   3358  H2  WAT   442      33.491  30.627 -33.676  1.00  0.00
TER
ATOM   3359  O   WAT   443      32.805  30.815 -29.700  1.00  0.00
ATOM   3360  H1  WAT   443      33.323  30.012 -29.754  1.00  0.00
ATOM   3361  H2  WAT   443      32.354  30.753 -28.858  1.00  0.00
TER
ATOM   3362  O   WAT   444      37.692  32.081 -34.427  1.00  0.00
ATOM   3363  H1  WAT   444      38.034  32.826 -34.923  1.00  0.00
ATOM   3364  H2  WAT   444      36.864  32.395 -34.064  1.00  0.00
TER
ATOM   3365  O   WAT   445      30.290  27.781 -22.787  1.00  0.00
ATOM   3366  H1  WAT   445      29.931  28.446 -22.200  1.00  0.00
ATOM   3367  H2  WAT   445      29.995  26.949 -22.416  1.00  0.00
TER
ATOM   3368  O   WAT   446      33.491  28.239 -19.903  1.00  0.00
ATOM   3369  H1  WAT   446      33.191  28.385 -20.800  1.00  0.00
ATOM   3370  H2  WAT   446      34.262  27.680 -19.996  1.00  0.00
TER
ATOM   3371  O   WAT   447      36.661  32.163 -31.655  1.00  0.00
ATOM   3372  H1  WAT   447      37.348  32.710 -31.275  1.00  0.00
ATOM   3373  H2  WAT   447      35.875  32.707 -31.620  1.00  0.00
TER
ATOM   3374  O   WAT   448      35.964  29.167 -32.043  1.00  0.00
ATOM   3375  H1  WAT   448      36.420  29.978 -31.817  1.00  0.00
ATOM   3376  H2  WAT   448      35.613  28.850 -31.211  1.00  0.00
TER
ATOM   3377  O   WAT   449      31.865  19.511 -31.571  1.00  0.00
ATOM   3378  H1  WAT   449      31.737  19.503 -30.622  1.00  0.00
ATOM   3379  H2  WAT   449      31.041  19.849 -31.921  1.00  0.00
TER
ATOM   3380  O   WAT   450      28.865  21.270 -22.110  1.00  0.00
ATOM   3381  H1  WAT   450      28.150  21.470 -21.505  1.00  0.00
ATOM   3382  H2  WAT   450      29.284  20.494 -21.738  1.00  0.00
TER
ATOM   3383  O   WAT   451      30.785  29.597 -34.035  1.00  0.00
ATOM   3384  H1  WAT   451      30.178  30.337 -34.026  1.00  0.00
ATOM   3385  H2  WAT   451      31.260  29.687 -34.862  1.00  0.00
TER
ATOM   3386  O   WAT   452      35.693  24.997 -32.135  1.00  0.00
ATOM   3387  H1  WAT   452      34.985  25.465 -31.694  1.00  0.00
ATOM   3388  H2  WAT   452      35.978  24.339 -31.501  1.00  0.00
TER
ATOM   3389  O   WAT   453      37.319  26.416 -24.136  1.00  0.00
ATOM   3390  H1  WAT   453      37.817  26.891 -23.471  1.00  0.00
ATOM   3391  H2  WAT   453      37.461  25.493 -23.929  1.00  0.00
TER
ATOM   3392  O   WAT   454      33.897  23.305 -34.760  1.00  0.00
ATOM   3393  H1  WAT   454      34.746  23.742 -34.826  1.00  0.00
ATOM   3394  H2  WAT   454      33.530  23.617 -33.933  1.00  0.00
TER
ATOM   3395  O   WAT   455      31.490  26.991 -35.603  1.00  0.00
ATOM   3396  H1  WAT   455      31.571  26.044 -35.492  1.00  0.00
ATOM   3397  H2  WAT   455      32.382  27.322 -35.497  1.00  0.00
TER
ATOM   3398  O   WAT   456      29.018  28.813 -20.368  1.00  0.00
ATOM   3399  H1  WAT   456      29.521  28.233 -19.796  1.00  0.00
ATOM   3400  H2  WAT   456      28.278  29.097 -19.830  1.00  0.00
TER
ATOM   3401  O   WAT   457      36.071  30.220 -20.834  1.00  0.00
ATOM   3402  H1  WAT   457      35.306  30.788 -20.919  1.00  0.00
ATOM   3403  H2  WAT   457      36.253  29.927 -21.727  1.00  0.00
TER
ATOM   3404  O   WAT   458      31.050  26.956 -19.473  1.00  0.00
ATOM   3405  H1  WAT   458      31.090  26.657 -18.564  1.00  0.00
ATOM   3406  H2  WAT   458      31.904  27.356 -19.632  1.00  0.00
TER
ATOM   3407  O   WAT   459      34.828  29.555 -34.312  1.00  0.00
ATOM   3408  H1  WAT   459      35.249  29.389 -33.469  1.00  0.00
ATOM   3409  H2  WAT   459      34.953  28.745 -34.807  1.00  0.00
TER
ATOM   3410  O   WAT   460      32.990  25.535 -21.505  1.00  0.00
ATOM   3411  H1  WAT   460      32.460  25.044 -22.133  1.00  0.00
ATOM   3412  H2  WAT   460      33.659  25.963 -22.039  1.00  0.00
TER
ATOM   3413  O   WAT   461      33.478  22.501 -21.426  1.00  0.00
ATOM   3414  H1  WAT   461      33.383  21.883 -22.150  1.00  0.00
ATOM   3415  H2  WAT   461      32.897  23.228 -21.653  1.00  0.00
TER
ATOM   3416  O   WAT   462      36.244  21.058 -24.393  1.00  0.00
ATOM   3417  H1  WAT   462      35.795  21.081 -25.238  1.00  0.00
ATOM   3418  H2  WAT   462      35.610  20.660 -23.796  1.00  0.00
TER
ATOM   3419  O   WAT   463      36.650  29.954 -23.772  1.00  0.00
ATOM   3420  H1  WAT   463      37.069  30.797 -23.944  1.00  0.00
ATOM   3421  H2  WAT   463      35.731  30.091 -24.001  1.00  0.00
TER
ATOM   3422  O   WAT   464      35.753  24.227 -21.130  1.00  0.00
ATOM   3423  H1  WAT   464      36.343  23.919 -20.442  1.00  0.00
ATOM   3424  H2  WAT   464      34.935  23.755 -20.974  1.00  0.00
TER
ATOM   3425  O   WAT   465      33.356  33.153 -31.434  1.00  0.00
ATOM   3426  H1  WAT   465      33.055  33.029 -30.533  1.00  0.00
ATOM   3427  H2  WAT   465      33.249  32.293 -31.842  1.00  0.00
TER
ATOM   3428  O   WAT   466      29.081  28.201 -29.997  1.00  0.00
ATOM   3429  H1  WAT   466      28.426  27.932 -30.641  1.00  0.00
ATOM   3430  H2  WAT   466      29.919  28.091 -30.446  1.00  0.00
TER
ATOM   3431  O   WAT   467      30.118  28.586 -25.456  1.00  0.00
ATOM   3432  H1  WAT   467      30.486  28.499 -24.577  1.00  0.00
ATOM   3433  H2  WAT   467      29.550  27.823 -25.556  1.00  0.00
TER
ATOM   3434  O   WAT   468      29.670  25.497 -21.550  1.00  0.00
ATOM   3435  H1  WAT   468      28.776  25.464 -21.211  1.00  0.00
ATOM   3436  H2  WAT   468      30.210  25.696 -20.785  1.00  0.00
TER
ATOM   3437  O   WAT   469      28.295  25.411 -34.054  1.00  0.00
ATOM   3438  H1  WAT   469      27.391  25.674 -34.229  1.00  0.00
ATOM   3439  H2  WAT   469      28.779  25.682 -34.834  1.00  0.00
TER
ATOM   3440  O   WAT   470      30.174  19.772 -27.202  1.00  0.00
ATOM   3441  H1  WAT   470      30.822  19.221 -27.643  1.00  0.00
ATOM   3442  H2  WAT   470      30.594  20.026 -26.381  1.00  0.00
TER
ATOM   3443  O   WAT   471      29.927  19.927 -24.460  1.00  0.00
ATOM   3444  H1  WAT   471      29.579  20.384 -23.694  1.00  0.00
ATOM   3445  H2  WAT   471      29.596  19.033 -24.377  1.00  0.00
TER
ATOM   3446  O   WAT   472      30.599  19.455 -21.185  1.00  0.00
ATOM   3447  H1  WAT   472      31.148  19.274 -21.948  1.00  0.00
ATOM   3448  H2  WAT   472      30.665  18.664 -20.649  1.00  0.00
TER
ATOM   3449  O   WAT   473      29.910  20.560 -33.511  1.00  0.00
ATOM   3450  H1  WAT   473      30.667  20.673 -34.084  1.00  0.00
ATOM   3451  H2  WAT   473      29.447  21.397 -33.557  1.00  0.00
TER
ATOM   3452  O   WAT   474      36.451  22.674 -30.521  1.00  0.00
ATOM   3453  H1  WAT   474      35.638  22.300 -30.861  1.00  0.00
ATOM   3454  H2  WAT   474      36.955  21.919 -30.219  1.00  0.00
TER
ATOM   3455  O   WAT   475      32.282  21.087 -34.971  1.00  0.00
ATOM   3456  H1  WAT   475      32.811  20.300 -35.100  1.00  0.00
ATOM   3457  H2  WAT   475      32.915  21.766 -34.737  1.00  0.00
TER
ATOM   3458  O   WAT   476      34.476  20.824 -31.916  1.00  0.00
ATOM   3459  H1  WAT   476      33.846  20.123 -31.749  1.00  0.00
ATOM   3460  H2  WAT   476      33.936  21.585 -32.133  1.00  0.00
TER
ATOM   3461  O   WAT   477      34.601  20.103 -19.481  1.00  0.00
ATOM   3462  H1  WAT   477      34.320  20.606 -20.245  1.00  0.00
ATOM   3463  H2  WAT   477      34.983  19.305 -19.847  1.00  0.00
TER
ATOM   3464  O   WAT   478      32.257  10.853  29.317  1.00  0.00
ATOM   3465  H1  WAT   478      31.426  10.598  29.716  1.00  0.00
ATOM   3466  H2  WAT   478      32.865  10.924  30.052  1.00  0.00
TER
ATOM   3467  O   WAT   479      32.237  14.887  29.512  1.00  0.00
ATOM   3468  H1  WAT   479      32.540  13.997  29.333  1.00  0.00
ATOM   3469  H2  WAT   479      32.982  15.444  29.285  1.00  0.00
TER
ATOM   3470  O   WAT   480      30.666   5.813  23.101  1.00  0.00
ATOM   3471  H1  WAT   480      29.778   6.155  22.999  1.00  0.00
ATOM   3472  H2  WAT   480      30.950   5.613  22.209  1.00  0.00
TER
ATOM   3473  O   WAT   481      28.630   8.414  28.985  1.00  0.00
ATOM   3474  H1  WAT   481      29.201   7.646  28.985  1.00  0.00
ATOM   3475  H2  WAT   481      28.630   8.712  28.075  1.00  0.00
TER
ATOM   3476  O   WAT   482      29.872   3.822  30.772  1.00  0.00
ATOM   3477  H1  WAT   482      29.692   2.925  31.052  1.00  0.00
ATOM   3478  H2  WAT   482      29.470   4.369  31.446  1.00  0.00
TER
ATOM   3479  O   WAT   483      32.842   4.396  24.135  1.00  0.00
ATOM   3480  H1  WAT   483      32.949   5.297  24.441  1.00  0.00
ATOM   3481  H2  WAT   483      31.932   4.348  23.844  1.00  0.00
TER
ATOM   3482  O   WAT   484      30.491   6.318  29.380  1.00  0.00
ATOM   3483  H1  WAT   484      31.172   6.582  29.999  1.00  0.00
ATOM   3484  H2  WAT   484      30.176   5.478  29.714  1.00  0.00
TER
ATOM   3485  O   WAT   485      34.683   7.365  28.467  1.00  0.00
ATOM   3486  H1  WAT   485      35.191   7.863  29.108  1.00  0.00
ATOM   3487  H2  WAT   485      35.215   6.588  28.291  1.00  0.00
TER
ATOM   3488  O   WAT   486      32.967   2.005  32.733  1.00  0.00
ATOM   3489  H1  WAT   486      32.969   2.522  31.928  1.00  0.00
ATOM   3490  H2  WAT   486      32.137   1.528  32.710  1.00  0.00
TER
ATOM   3491  O   WAT   487      34.217  11.644  30.911  1.00  0.00
ATOM   3492  H1  WAT   487      33.884  12.271  31.553  1.00  0.00
ATOM   3493  H2  WAT   487      34.394  12.170  30.131  1.00  0.00
TER
ATOM   3494  O   WAT   488      32.648   3.716  30.741  1.00  0.00
ATOM   3495  H1  WAT   488      32.990   4.560  30.446  1.00  0.00
ATOM   3496  H2  WAT   488      31.710   3.864  30.857  1.00  0.00
TER
ATOM   3497  O   WAT   489      33.429  13.612  32.726  1.00  0.00
ATOM   3498  H1  WAT   489      34.046  14.287  32.444  1.00  0.00
ATOM   3499  H2  WAT   489      32.568  14.021  32.634  1.00  0.00
TER
ATOM   3500  O   WAT   490      28.722  12.802  21.606  1.00  0.00
ATOM   3501  H1  WAT   490      28.345  13.291  20.875  1.00  0.00
ATOM   3502  H2  WAT   490      28.980  13.475  22.237  1.00  0.00
TER
ATOM   3503  O   WAT   491      36.331   1.204  27.065  1.00  0.00
ATOM   3504  H1  WAT   491      36.639   0.649  26.349  1.00  0.00
ATOM   3505  H2  WAT   491      35.401   1.338  26.882  1.00  0.00
TER
ATOM   3506  O   WAT   492      34.325   9.795  26.583  1.00  0.00
ATOM   3507  H1  WAT   492      33.921   9.083  26.088  1.00  0.00
ATOM   3508  H2  WAT   492      34.411   9.451  27.472  1.00  0.00
TER
ATOM   3509  O   WAT   493      34.793  13.482  28.747  1.00  0.00
ATOM   3510  H1  WAT   493      34.496  12.877  28.068  1.00  0.00
ATOM   3511  H2  WAT   493      35.743  13.520  28.636  1.00  0.00
TER
ATOM   3512  O   WAT   494      33.038   6.570  30.363  1.00  0.00
ATOM   3513  H1  WAT   494      33.589   6.679  29.588  1.00  0.00
ATOM   3514  H2  WAT   494      33.552   6.943  31.078  1.00  0.00
TER
ATOM   3515  O   WAT   495      33.885  13.220  35.398  1.00  0.00
ATOM   3516  H1  WAT   495      32.988  13.444  35.645  1.00  0.00
ATOM   3517  H2  WAT   495      33.910  13.344  34.449  1.00  0.00
TER
ATOM   3518  O   WAT   496      32.712  10.092  33.973  1.00  0.00
ATOM   3519  H1  WAT   496      32.573  10.964  34.342  1.00  0.00
ATOM   3520  H2  WAT   496      31.830   9.749  33.828  1.00  0.00
TER
ATOM   3521  O   WAT   497      31.025   8.690  24.084  1.00  0.00
ATOM   3522  H1  WAT   497      30.905   9.416  23.472  1.00  0.00
ATOM   3523  H2  WAT   497      30.715   7.920  23.606  1.00  0.00
TER
ATOM   3524  O   WAT   498      28.664  11.861  29.890  1.00  0.00
ATOM   3525  H1  WAT   498      28.742  11.996  28.946  1.00  0.00
ATOM   3526  H2  WAT   498      29.278  11.153  30.083  1.00  0.00
TER
ATOM   3527  O   WAT   499      29.909  13.561  26.301  1.00  0.00
ATOM   3528  H1  WAT   499      29.501  13.703  25.446  1.00  0.00
ATOM   3529  H2  WAT   499      30.800  13.277  26.098  1.00  0.00
TER
ATOM   3530  O   WAT   500      34.181  17.776  24.413  1.00  0.00
ATOM   3531  H1  WAT   500      34.005  16.859  24.200  1.00  0.00
ATOM   3532  H2  WAT   500      33.326  18.135  24.653  1.00  0.00
TER
ATOM   3533  O   WAT   501      28.720  12.903  32.430  1.00  0.00
ATOM   3534  H1  WAT   501      28.883  12.433  31.612  1.00  0.00
ATOM   3535  H2  WAT   501      29.185  12.395  33.095  1.00  0.00
TER
ATOM   3536  O   WAT   502      33.492   2.033  27.466  1.00  0.00
ATOM   3537  H1  WAT   502      33.049   2.814  27.134  1.00  0.00
ATOM   3538  H2  WAT   502      34.050   2.356  28.173  1.00  0.00
TER
ATOM   3539  O   WAT   503      37.779   4.900  33.070  1.00  0.00
ATOM   3540  H1  WAT   503      37.317   5.108  33.882  1.00  0.00
ATOM   3541  H2  WAT   503      37.377   4.086  32.767  1.00  0.00
TER
ATOM   3542  O   WAT   504      36.608   1.654  22.347  1.00  0.00
ATOM   3543  H1  WAT   504      35.983   1.650  23.072  1.00  0.00
ATOM   3544  H2  WAT   504      36.521   0.787  21.950  1.00  0.00
TER
ATOM   3545  O   WAT   505      35.529   2.578  29.325  1.00  0.00
ATOM   3546  H1  WAT   505      35.827   3.484  29.244  1.00  0.00
ATOM   3547  H2  WAT   505      36.078   2.090  28.711  1.00  0.00
TER
ATOM   3548  O   WAT   506      33.283   7.157  25.194  1.00  0.00
ATOM   3549  H1  WAT   506      33.057   6.940  26.099  1.00  0.00
ATOM   3550  H2  WAT   506      32.502   7.589  24.849  1.00  0.00
TER
ATOM   3551  O   WAT   507      30.854   4.467  34.014  1.00  0.00
ATOM   3552  H1  WAT   507      30.460   5.314  34.221  1.00  0.00
ATOM   3553  H2  WAT   507      30.166   3.829  34.204  1.00  0.00
TER
ATOM   3554  O   WAT   508      28.156   2.389  28.047  1.00  0.00
ATOM   3555  H1  WAT   508      27.867   2.960  28.759  1.00  0.00
ATOM   3556  H2  WAT   508      28.900   1.910  28.410  1.00  0.00
TER
ATOM   3557  O   WAT   509      28.343   6.331  19.257  1.00  0.00
ATOM   3558  H1  WAT   509      28.260   7.274  19.398  1.00  0.00
ATOM   3559  H2  WAT   509      27.991   6.189  18.378  1.00  0.00
TER
ATOM   3560  O   WAT   510      36.143   5.065  28.324  1.00  0.00
ATOM   3561  H1  WAT   510      36.146   4.624  27.474  1.00  0.00
ATOM   3562  H2  WAT   510      37.038   5.387  28.431  1.00  0.00
TER
ATOM   3563  O   WAT   511      31.993   4.948  27.283  1.00  0.00
ATOM   3564  H1  WAT   511      31.653   5.425  28.040  1.00  0.00
ATOM   3565  H2  WAT   511      31.231   4.494  26.923  1.00  0.00
TER
ATOM   3566  O   WAT   512      36.205   6.067  21.315  1.00  0.00
ATOM   3567  H1  WAT   512      36.326   6.025  22.263  1.00  0.00
ATOM   3568  H2  WAT   512      35.820   6.929  21.159  1.00  0.00
TER
ATOM   3569  O   WAT   513      35.217   8.377  20.713  1.00  0.00
ATOM   3570  H1  WAT   513      34.649   7.928  20.086  1.00  0.00
ATOM   3571  H2  WAT   513      35.926   8.736  20.179  1.00  0.00
TER
ATOM   3572  O   WAT   514      30.294  12.278  34.590  1.00  0.00
ATOM   3573  H1  WAT   514      29.909  11.637  35.188  1.00  0.00
ATOM   3574  H2  WAT   514      30.605  12.981  35.159  1.00  0.00
TER
ATOM   3575  O   WAT   515      36.443   9.125  30.070  1.00  0.00
ATOM   3576  H1  WAT   515      36.810   8.651  30.817  1.00  0.00
ATOM   3577  H2  WAT   515      36.254  10.000  30.411  1.00  0.00
TER
ATOM   3578  O   WAT   516      29.308   3.870  26.200  1.00  0.00
ATOM   3579  H1  WAT   516      29.022   3.505  27.038  1.00  0.00
ATOM   3580  H2  WAT   516      29.245   3.138  25.586  1.00  0.00
TER
ATOM   3581  O   WAT   517      34.233   8.166  32.389  1.00  0.00
ATOM   3582  H1  WAT   517      33.929   9.046  32.614  1.00  0.00
ATOM   3583  H2  WAT   517      35.188   8.226  32.425  1.00  0.00
TER
ATOM   3584  O   WAT   518      32.762  12.372  22.985  1.00  0.00
ATOM   3585  H1  WAT   518      31.988  11.832  22.825  1.00  0.00
ATOM   3586  H2  WAT   518      33.491  11.853  22.647  1.00  0.00
TER
ATOM   3587  O   WAT   519      32.805  12.040  26.623  1.00  0.00
ATOM   3588  H1  WAT   519      33.323  11.237  26.569  1.00  0.00
ATOM   3589  H2  WAT   519      32.354  11.978  27.465  1.00  0.00
TER
ATOM   3590  O   WAT   520      37.692  13.307  21.896  1.00  0.00
ATOM   3591  H1  WAT   520      38.034  14.051  21.400  1.00  0.00
ATOM   3592  H2  WAT   520      36.864  13.620  22.259  1.00  0.00
TER
ATOM   3593  O   WAT   521      30.290   9.007  33.536  1.00  0.00
ATOM   3594  H1  WAT   521      29.931   9.672  34.123  1.00  0.00
ATOM   3595  H2  WAT   521      29.995   8.175  33.907  1.00  0.00
TER
ATOM   3596  O   WAT   522      36.661  13.388  24.668  1.00  0.00
ATOM   3597  H1  WAT   522      37.348  13.935  25.048  1.00  0.00
ATOM   3598  H2  WAT   522      35.875  13.933  24.703  1.00  0.00
TER
ATOM   3599  O   WAT   523      28.801   9.006  20.159  1.00  0.00
ATOM   3600  H1  WAT   523      29.670   9.288  20.443  1.00  0.00
ATOM   3601  H2  WAT   523      28.310   9.819  20.044  1.00  0.00
TER
ATOM   3602  O   WAT   524      35.964  10.393  24.280  1.00  0.00
ATOM   3603  H1  WAT   524      36.420  11.204  24.506  1.00  0.00
ATOM   3604  H2  WAT   524      35.613  10.075  25.112  1.00  0.00
TER
ATOM   3605  O   WAT   525      31.865   0.737  24.752  1.00  0.00
ATOM   3606  H1  WAT   525      31.737   0.729  25.701  1.00  0.00
ATOM   3607  H2  WAT   525      31.041   1.075  24.402  1.00  0.00
TER
ATOM   3608  O   WAT   526      29.168  18.218  20.726  1.00  0.00
ATOM   3609  H1  WAT   526      29.527  18.817  20.071  1.00  0.00
ATOM   3610  H2  WAT   526      29.027  18.764  21.499  1.00  0.00
TER
ATOM   3611  O   WAT   527      28.865   2.496  34.213  1.00  0.00
ATOM   3612  H1  WAT   527      28.150   2.696  34.818  1.00  0.00
ATOM   3613  H2  WAT   527      29.284   1.720  34.585  1.00  0.00
TER
ATOM   3614  O   WAT   528      29.152  16.484  35.200  1.00  0.00
ATOM   3615  H1  WAT   528      29.261  15.543  35.059  1.00  0.00
ATOM   3616  H2  WAT   528      28.500  16.749  34.551  1.00  0.00
TER
ATOM   3617  O   WAT   529      35.185  15.602  21.543  1.00  0.00
ATOM   3618  H1  WAT   529      35.176  16.335  20.927  1.00  0.00
ATOM   3619  H2  WAT   529      34.264  15.355  21.636  1.00  0.00
TER
ATOM   3620  O   WAT   530      30.785  10.823  22.288  1.00  0.00
ATOM   3621  H1  WAT   530      30.178  11.563  22.297  1.00  0.00
ATOM   3622  H2  WAT   530      31.260  10.913  21.461  1.00  0.00
TER
ATOM   3623  O   WAT   531      35.693   6.222  24.188  1.00  0.00
ATOM   3624  H1  WAT   531      34.985   6.691  24.629  1.00  0.00
ATOM   3625  H2  WAT   531      35.978   5.565  24.822  1.00  0.00
TER
ATOM   3626  O   WAT   532      37.319   7.642  32.187  1.00  0.00
ATOM   3627  H1  WAT   532      37.817   8.117  32.852  1.00  0.00
ATOM   3628  H2  WAT   532      37.461   6.718  32.394  1.00  0.00
TER
ATOM   3629  O   WAT   533      36.812  18.183  24.900  1.00  0.00
ATOM   3630  H1  WAT   533      37.066  18.145  23.978  1.00  0.00
ATOM   3631  H2  WAT   533      35.864  18.056  24.893  1.00  0.00
TER
ATOM   3632  O   WAT   534      33.897   4.531  21.563  1.00  0.00
ATOM   3633  H1  WAT   534      34.746   4.968  21.497  1.00  0.00
ATOM   3634  H2  WAT   534      33.530   4.843  22.390  1.00  0.00
TER
ATOM   3635  O   WAT   535      32.796  10.784  20.036  1.00  0.00
ATOM   3636  H1  WAT   535      33.562  10.672  20.599  1.00  0.00
ATOM   3637  H2  WAT   535      32.873  10.088  19.384  1.00  0.00
TER
ATOM   3638  O   WAT   536      31.490   8.217  20.720  1.00  0.00
ATOM   3639  H1  WAT   536      31.571   7.269  20.831  1.00  0.00
ATOM   3640  H2  WAT   536      32.382   8.547  20.826  1.00  0.00
TER
ATOM   3641  O   WAT   537      32.292  18.366  27.823  1.00  0.00
ATOM   3642  H1  WAT   537      33.028  17.818  28.094  1.00  0.00
ATOM   3643  H2  WAT   537      32.676  19.232  27.684  1.00  0.00
TER
ATOM   3644  O   WAT   538      29.176  14.434  23.697  1.00  0.00
ATOM   3645  H1  WAT   538      28.250  14.676  23.688  1.00  0.00
ATOM   3646  H2  WAT   538      29.642  15.261  23.576  1.00  0.00
TER
ATOM   3647  O   WAT   539      35.402  17.539  19.646  1.00  0.00
ATOM   3648  H1  WAT   539      36.195  17.828  19.194  1.00  0.00
ATOM   3649  H2  WAT   539      34.883  17.109  18.967  1.00  0.00
TER
ATOM   3650  O   WAT   540      35.920  12.760  19.510  1.00  0.00
ATOM   3651  H1  WAT   540      35.815  12.145  20.236  1.00  0.00
ATOM   3652  H2  WAT   540      35.752  12.236  18.726  1.00  0.00
TER
ATOM   3653  O   WAT   541      36.071  11.445  35.489  1.00  0.00
ATOM   3654  H1  WAT   541      35.306  12.014  35.404  1.00  0.00
ATOM   3655  H2  WAT   541      36.253  11.153  34.596  1.00  0.00
TER
ATOM   3656  O   WAT   542      34.828  10.781  22.011  1.00  0.00
ATOM   3657  H1  WAT   542      35.249  10.615  22.854  1.00  0.00
ATOM   3658  H2  WAT   542      34.953   9.971  21.516  1.00  0.00
TER
ATOM   3659  O   WAT   543      32.990   6.760  34.818  1.00  0.00
ATOM   3660  H1  WAT   543      32.460   6.269  34.190  1.00  0.00
ATOM   3661  H2  WAT   543      33.659   7.189  34.284  1.00  0.00
TER
ATOM   3662  O   WAT   544      37.340   9.804  19.258  1.00  0.00
ATOM   3663  H1  WAT   544      37.861   9.089  18.893  1.00  0.00
ATOM   3664  H2  WAT   544      37.987  10.443  19.558  1.00  0.00
TER
ATOM   3665  O   WAT   545      33.478   3.727  34.898  1.00  0.00
ATOM   3666  H1  WAT   545      33.383   3.109  34.173  1.00  0.00
ATOM   3667  H2  WAT   545      32.897   4.453  34.671  1.00  0.00
TER
ATOM   3668  O   WAT   546      36.244   2.284  31.930  1.00  0.00
ATOM   3669  H1  WAT   546      35.795   2.306  31.085  1.00  0.00
ATOM   3670  H2  WAT   546      35.610   1.886  32.527  1.00  0.00
TER
ATOM   3671  O   WAT   547      36.650  11.179  32.552  1.00  0.00
ATOM   3672  H1  WAT   547      37.069  12.023  32.379  1.00  0.00
ATOM   3673  H2  WAT   547      35.731  11.317  32.322  1.00  0.00
TER
ATOM   3674  O   WAT   548      33.724   6.854  18.957  1.00  0.00
ATOM   3675  H1  WAT   548      33.522   5.991  19.318  1.00  0.00
ATOM   3676  H2  WAT   548      33.553   6.767  18.019  1.00  0.00
TER
ATOM   3677  O   WAT   549      34.500  17.485  33.667  1.00  0.00
ATOM   3678  H1  WAT   549      33.963  18.209  33.348  1.00  0.00
ATOM   3679  H2  WAT   549      34.754  17.008  32.877  1.00  0.00
TER
ATOM   3680  O   WAT   550      32.522   3.954  18.944  1.00  0.00
ATOM   3681  H1  WAT   550      32.824   3.961  18.036  1.00  0.00
ATOM   3682  H2  WAT   550      33.261   3.604  19.441  1.00  0.00
TER
ATOM   3683  O   WAT   551      37.357  18.720  33.926  1.00  0.00
ATOM   3684  H1  WAT   551      37.283  19.623  34.233  1.00  0.00
ATOM   3685  H2  WAT   551      36.455  18.401  33.898  1.00  0.00
TER
ATOM   3686  O   WAT   552      35.740   2.898  19.930  1.00  0.00
ATOM   3687  H1  WAT   552      35.393   2.220  19.350  1.00  0.00
ATOM   3688  H2  WAT   552      35.942   2.437  20.744  1.00  0.00
TER
ATOM   3689  O   WAT   553      31.545  13.258  19.777  1.00  0.00
ATOM   3690  H1  WAT   553      31.982  13.801  20.433  1.00  0.00
ATOM   3691  H2  WAT   553      32.030  12.433  19.787  1.00  0.00
TER
ATOM   3692  O   WAT   554      28.759  16.047  27.229  1.00  0.00
ATOM   3693  H1  WAT   554      29.090  15.179  26.997  1.00  0.00
ATOM   3694  H2  WAT   554      29.189  16.253  28.060  1.00  0.00
TER
ATOM   3695  O   WAT   555      33.356  14.378  24.890  1.00  0.00
ATOM   3696  H1  WAT   555      33.055  14.255  25.790  1.00  0.00
ATOM   3697  H2  WAT   555      33.249  13.519  24.481  1.00  0.00
TER
ATOM   3698  O   WAT   556      29.248  16.914  29.967  1.00  0.00
ATOM   3699  H1  WAT   556      28.812  17.094  30.800  1.00  0.00
ATOM   3700  H2  WAT   556      29.816  17.672  29.826  1.00  0.00
TER
ATOM   3701  O   WAT   557      29.081   9.426  26.326  1.00  0.00
ATOM   3702  H1  WAT   557      28.426   9.158  25.682  1.00  0.00
ATOM   3703  H2  WAT   557      29.919   9.317  25.877  1.00  0.00
TER
ATOM   3704  O   WAT   558      30.118   9.812  30.867  1.00  0.00
ATOM   3705  H1  WAT   558      30.486   9.724  31.746  1.00  0.00
ATOM   3706  H2  WAT   558      29.550   9.048  30.767  1.00  0.00
TER
ATOM   3707  O   WAT   559      29.670   6.723  34.773  1.00  0.00
ATOM   3708  H1  WAT   559      28.776   6.689  35.112  1.00  0.00
ATOM   3709  H2  WAT   559      30.210   6.921  35.538  1.00  0.00
TER
ATOM   3710  O   WAT   560      28.295   6.636  22.269  1.00  0.00
ATOM   3711  H1  WAT   560      27.391   6.899  22.094  1.00  0.00
ATOM   3712  H2  WAT   560      28.779   6.907  21.489  1.00  0.00
TER
ATOM   3713  O   WAT   561      30.837   5.693  20.178  1.00  0.00
ATOM   3714  H1  WAT   561      31.547   5.271  19.693  1.00  0.00
ATOM   3715  H2  WAT   561      30.121   5.760  19.547  1.00  0.00
TER
ATOM   3716  O   WAT   562      30.485   1.747  19.219  1.00  0.00
ATOM   3717  H1  WAT   562      31.208   2.288  19.537  1.00  0.00
ATOM   3718  H2  WAT   562      30.757   1.473  18.343  1.00  0.00
TER
ATOM   3719  O   WAT   563      30.174   0.997  29.121  1.00  0.00
ATOM   3720  H1  WAT   563      30.822   0.447  28.680  1.00  0.00
ATOM   3721  H2  WAT   563      30.594   1.252  29.942  1.00  0.00
TER
ATOM   3722  O   WAT   564      29.927   1.153  31.863  1.00  0.00
ATOM   3723  H1  WAT   564      29.579   1.609  32.629  1.00  0.00
ATOM   3724  H2  WAT   564      29.596   0.259  31.946  1.00  0.00
TER
ATOM   3725  O   WAT   565      35.234  15.881  31.630  1.00  0.00
ATOM   3726  H1  WAT   565      34.993  16.148  30.743  1.00  0.00
ATOM   3727  H2  WAT   565      36.175  16.051  31.685  1.00  0.00
TER
ATOM   3728  O   WAT   566      30.599   0.681  35.138  1.00  0.00
ATOM   3729  H1  WAT   566      31.148   0.499  34.375  1.00  0.00
ATOM   3730  H2  WAT   566      30.665  -0.110  35.674  1.00  0.00
TER
ATOM   3731  O   WAT   567      31.372  17.271  33.149  1.00  0.00
ATOM   3732  H1  WAT   567      30.779  17.140  33.888  1.00  0.00
ATOM   3733  H2  WAT   567      31.365  16.435  32.683  1.00  0.00
TER
ATOM   3734  O   WAT   568      31.004  14.637  32.099  1.00  0.00
ATOM   3735  H1  WAT   568      30.277  14.017  32.032  1.00  0.00
ATOM   3736  H2  WAT   568      31.065  15.031  31.229  1.00  0.00
TER
ATOM   3737  O   WAT   569      34.608  16.851  28.884  1.00  0.00
ATOM   3738  H1  WAT   569      35.125  16.240  28.359  1.00  0.00
ATOM   3739  H2  WAT   569      35.258  17.354  29.375  1.00  0.00
TER
ATOM   3740  O   WAT   570      37.348  17.742  29.711  1.00  0.00
ATOM   3741  H1  WAT   570      37.636  17.488  28.834  1.00  0.00
ATOM   3742  H2  WAT   570      37.860  17.190  30.302  1.00  0.00
TER
ATOM   3743  O   WAT   571      29.287  17.954  25.309  1.00  0.00
ATOM   3744  H1  WAT   571      29.119  17.321  26.007  1.00  0.00
ATOM   3745  H2  WAT   571      28.420  18.160  24.958  1.00  0.00
TER
ATOM   3746  O   WAT   572      29.910   1.786  22.812  1.00  0.00
ATOM   3747  H1  WAT   572      30.667   1.899  22.239  1.00  0.00
ATOM   3748  H2  WAT   572      29.447   2.623  22.767  1.00  0.00
TER
ATOM   3749  O   WAT   573      36.451   3.900  25.802  1.00  0.00
ATOM   3750  H1  WAT   573      35.638   3.526  25.462  1.00  0.00
ATOM   3751  H2  WAT   573      36.955   3.144  26.105  1.00  0.00
TER
ATOM   3752  O   WAT   574      30.893  16.648  22.754  1.00  0.00
ATOM   3753  H1  WAT   574      30.368  17.028  22.050  1.00  0.00
ATOM   3754  H2  WAT   574      30.817  17.273  23.475  1.00  0.00
TER
ATOM   3755  O   WAT   575      32.282   2.312  21.352  1.00  0.00
ATOM   3756  H1  WAT   575      32.811   1.525  21.223  1.00  0.00
ATOM   3757  H2  WAT   575      32.915   2.992  21.586  1.00  0.00
TER
ATOM   3758  O   WAT   576      34.476   2.050  24.407  1.00  0.00
ATOM   3759  H1  WAT   576      33.846   1.349  24.574  1.00  0.00
ATOM   3760  H2  WAT   576      33.936   2.810  24.190  1.00  0.00
TER
ATOM   3761  O   WAT   577      33.492  18.596  21.629  1.00  0.00
ATOM   3762  H1  WAT   577      34.224  18.312  21.081  1.00  0.00
ATOM   3763  H2  WAT   577      33.752  18.357  22.519  1.00  0.00
TER
ATOM   3764  O   WAT   578      32.654  14.712  21.634  1.00  0.00
ATOM   3765  H1  WAT   578      32.025  15.181  22.182  1.00  0.00
ATOM   3766  H2  WAT   578      32.769  13.867  22.068  1.00  0.00
TER
ATOM   3767  O   WAT   579      32.257  10.853  10.542  1.00  0.00
ATOM   3768  H1  WAT   579      31.426  10.598  10.942  1.00  0.00
ATOM   3769  H2  WAT   579      32.865  10.924  11.278  1.00  0.00
TER
ATOM   3770  O   WAT   580      32.237  14.887  10.738  1.00  0.00
ATOM   3771  H1  WAT   580      32.540  13.997  10.559  1.00  0.00
ATOM   3772  H2  WAT   580      32.982  15.444  10.510  1.00  0.00
TER
ATOM   3773  O   WAT   581      30.666   5.813   4.326  1.00  0.00
ATOM   3774  H1  WAT   581      29.778   6.155   4.224  1.00  0.00
ATOM   3775  H2  WAT   581      30.950   5.613   3.435  1.00  0.00
TER
ATOM   3776  O   WAT   582      28.630   8.414  10.210  1.00  0.00
ATOM   3777  H1  WAT   582      29.201   7.646  10.211  1.00  0.00
ATOM   3778  H2  WAT   582      28.630   8.712   9.301  1.00  0.00
TER
ATOM   3779  O   WAT   583      29.872   3.822  11.997  1.00  0.00
ATOM   3780  H1  WAT   583      29.692   2.925  12.278  1.00  0.00
ATOM   3781  H2  WAT   583      29.470   4.369  12.672  1.00  0.00
TER
ATOM   3782  O   WAT   584      32.842   4.396   5.360  1.00  0.00
ATOM   3783  H1  WAT   584      32.949   5.297   5.667  1.00  0.00
ATOM   3784  H2  WAT   584      31.932   4.348   5.070  1.00  0.00
TER
ATOM   3785  O   WAT   585      30.491   6.318  10.606  1.00  0.00
ATOM   3786  H1  WAT   585      31.172   6.582  11.224  1.00  0.00
ATOM   3787  H2  WAT   585      30.176   5.478  10.939  1.00  0.00
TER
ATOM   3788  O   WAT   586      34.683   7.365   9.693  1.00  0.00
ATOM   3789  H1  WAT   586      35.191   7.863  10.333  1.00  0.00
ATOM   3790  H2  WAT   586      35.215   6.588   9.517  1.00  0.00
TER
ATOM   3791  O   WAT   587      32.967   2.005  13.959  1.00  0.00
ATOM   3792  H1  WAT   587      32.969   2.522  13.154  1.00  0.00
ATOM   3793  H2  WAT   587      32.137   1.528  13.936  1.00  0.00
TER
ATOM   3794  O   WAT   588      34.217  11.644  12.136  1.00  0.00
ATOM   3795  H1  WAT   588      33.884  12.271  12.779  1.00  0.00
ATOM   3796  H2  WAT   588      34.394  12.170  11.357  1.00  0.00
TER
ATOM   3797  O   WAT   589      32.648   3.716  11.966  1.00  0.00
ATOM   3798  H1  WAT   589      32.990   4.560  11.672  1.00  0.00
ATOM   3799  H2  WAT   589      31.710   3.864  12.083  1.00  0.00
TER
ATOM   3800  O   WAT   590      33.429  13.612  13.951  1.00  0.00
ATOM   3801  H1  WAT   590      34.046  14.287  13.670  1.00  0.00
ATOM   3802  H2  WAT   590      32.568  14.021  13.860  1.00  0.00
TER
ATOM   3803  O   WAT   591      28.722  12.802   2.832  1.00  0.00
ATOM   3804  H1  WAT   591      28.345  13.291   2.101  1.00  0.00
ATOM   3805  H2  WAT   591      28.980  13.475   3.463  1.00  0.00
TER
ATOM   3806  O   WAT   592      36.331   1.204   8.291  1.00  0.00
ATOM   3807  H1  WAT   592      36.639   0.649   7.574  1.00  0.00
ATOM   3808  H2  WAT   592      35.401   1.338   8.108  1.00  0.00
TER
ATOM   3809  O   WAT   593      34.325   9.795   7.809  1.00  0.00
ATOM   3810  H1  WAT   593      33.921   9.083   7.313  1.00  0.00
ATOM   3811  H2  WAT   593      34.411   9.451   8.697  1.00  0.00
TER
ATOM   3812  O   WAT   594      34.793  13.482   9.973  1.00  0.00
ATOM   3813  H1  WAT   594      34.496  12.877   9.293  1.00  0.00
ATOM   3814  H2  WAT   594      35.743  13.520   9.861  1.00  0.00
TER
ATOM   3815  O   WAT   595      33.038   6.570  11.589  1.00  0.00
ATOM   3816  H1  WAT   595      33.589   6.679  10.814  1.00  0.00
ATOM   3817  H2  WAT   595      33.552   6.943  12.304  1.00  0.00
TER
ATOM   3818  O   WAT   596      33.885  13.220  16.623  1.00  0.00
ATOM   3819  H1  WAT   596      32.988  13.444  16.871  1.00  0.00
ATOM   3820  H2  WAT   596      33.910  13.344  15.674  1.00  0.00
TER
ATOM   3821  O   WAT   597      32.712  10.092  15.199  1.00  0.00
ATOM   3822  H1  WAT   597      32.573  10.964  15.568  1.00  0.00
ATOM   3823  H2  WAT   597      31.830   9.749  15.054  1.00  0.00
TER
ATOM   3824  O   WAT   598      34.510  16.034  17.408  1.00  0.00
ATOM   3825  H1  WAT   598      34.482  16.438  16.540  1.00  0.00
ATOM   3826  H2  WAT   598      34.347  15.105  17.245  1.00  0.00
TER
ATOM   3827  O   WAT   599      31.025   8.690   5.309  1.00  0.00
ATOM   3828  H1  WAT   599      30.905   9.416   4.697  1.00  0.00
ATOM   3829  H2  WAT   599      30.715   7.920   4.832  1.00  0.00
TER
ATOM   3830  O   WAT   600      28.664  11.861  11.116  1.00  0.00
ATOM   3831  H1  WAT   600      28.742  11.996  10.172  1.00  0.00
ATOM   3832  H2  WAT   600      29.278  11.153  11.309  1.00  0.00
TER
ATOM   3833  O   WAT   601      29.909  13.561   7.527  1.00  0.00
ATOM   3834  H1  WAT   601      29.501  13.703   6.672  1.00  0.00
ATOM   3835  H2  WAT   601      30.800  13.277   7.324  1.00  0.00
TER
ATOM   3836  O   WAT   602      34.181  17.776   5.639  1.00  0.00
ATOM   3837  H1  WAT   602      34.005  16.859   5.426  1.00  0.00
ATOM   3838  H2  WAT   602      33.326  18.135   5.879  1.00  0.00
TER
ATOM   3839  O   WAT   603      28.720  12.903  13.656  1.00  0.00
ATOM   3840  H1  WAT   603      28.883  12.433  12.838  1.00  0.00
ATOM   3841  H2  WAT   603      29.185  12.395  14.320  1.00  0.00
TER
ATOM   3842  O   WAT   604      33.492   2.033   8.692  1.00  0.00
ATOM   3843  H1  WAT   604      33.049   2.814   8.360  1.00  0.00
ATOM   3844  H2  WAT   604      34.050   2.356   9.399  1.00  0.00
TER
ATOM   3845  O   WAT   605      37.779   4.900  14.295  1.00  0.00
ATOM   3846  H1  WAT   605      37.317   5.108  15.107  1.00  0.00
ATOM   3847  H2  WAT   605      37.377   4.086  13.992  1.00  0.00
TER
ATOM   3848  O   WAT   606      36.608   1.654   3.572  1.00  0.00
ATOM   3849  H1  WAT   606      35.983   1.650   4.298  1.00  0.00
ATOM   3850  H2  WAT   606      36.521   0.787   3.176  1.00  0.00
TER
ATOM   3851  O   WAT   607      35.529   2.578  10.551  1.00  0.00
ATOM   3852  H1  WAT   607      35.827   3.484  10.470  1.00  0.00
ATOM   3853  H2  WAT   607      36.078   2.090   9.937  1.00  0.00
TER
ATOM   3854  O   WAT   608      33.283   7.157   6.420  1.00  0.00
ATOM   3855  H1  WAT   608      33.057   6.940   7.324  1.00  0.00
ATOM   3856  H2  WAT   608      32.502   7.589   6.074  1.00  0.00
TER
ATOM   3857  O   WAT   609      35.723   8.055  17.086  1.00  0.00
ATOM   3858  H1  WAT   609      35.627   7.115  16.936  1.00  0.00
ATOM   3859  H2  WAT   609      36.566   8.277  16.691  1.00  0.00
TER
ATOM   3860  O   WAT   610      30.854   4.467  15.239  1.00  0.00
ATOM   3861  H1  WAT   610      30.460   5.314  15.446  1.00  0.00
ATOM   3862  H2  WAT   610      30.166   3.829  15.430  1.00  0.00
TER
ATOM   3863  O   WAT   611      37.429   4.550  18.309  1.00  0.00
ATOM   3864  H1  WAT   611      36.738   4.357  18.943  1.00  0.00
ATOM   3865  H2  WAT   611      38.172   4.834  18.841  1.00  0.00
TER
ATOM   3866  O   WAT   612      28.156   2.389   9.272  1.00  0.00
ATOM   3867  H1  WAT   612      27.867   2.960   9.985  1.00  0.00
ATOM   3868  H2  WAT   612      28.900   1.910   9.635  1.00  0.00
TER
ATOM   3869  O   WAT   613      28.343   6.331   0.482  1.00  0.00
ATOM   3870  H1  WAT   613      28.260   7.274   0.624  1.00  0.00
ATOM   3871  H2  WAT   613      27.991   6.189  -0.396  1.00  0.00
TER
ATOM   3872  O   WAT   614      36.143   5.065   9.549  1.00  0.00
ATOM   3873  H1  WAT   614      36.146   4.624   8.700  1.00  0.00
ATOM   3874  H2  WAT   614      37.038   5.387   9.657  1.00  0.00
TER
ATOM   3875  O   WAT   615      31.993   4.948   8.509  1.00  0.00
ATOM   3876  H1  WAT   615      31.653   5.425   9.266  1.00  0.00
ATOM   3877  H2  WAT   615      31.231   4.494   8.149  1.00  0.00
TER
ATOM   3878  O   WAT   616      36.205   6.067   2.540  1.00  0.00
ATOM   3879  H1  WAT   616      36.326   6.025   3.489  1.00  0.00
ATOM   3880  H2  WAT   616      35.820   6.929   2.385  1.00  0.00
TER
ATOM   3881  O   WAT   617      35.217   8.377   1.938  1.00  0.00
ATOM   3882  H1  WAT   617      34.649   7.928   1.312  1.00  0.00
ATOM   3883  H2  WAT   617      35.926   8.736   1.405  1.00  0.00
TER
ATOM   3884  O   WAT   618      30.294  12.278  15.815  1.00  0.00
ATOM   3885  H1  WAT   618      29.909  11.637  16.413  1.00  0.00
ATOM   3886  H2  WAT   618      30.605  12.981  16.385  1.00  0.00
TER
ATOM   3887  O   WAT   619      36.443   9.125  11.296  1.00  0.00
ATOM   3888  H1  WAT   619      36.810   8.651  12.042  1.00  0.00
ATOM   3889  H2  WAT   619      36.254  10.000  11.637  1.00  0.00
TER
ATOM   3890  O   WAT   620      29.308   3.870   7.425  1.00  0.00
ATOM   3891  H1  WAT   620      29.022   3.505   8.263  1.00  0.00
ATOM   3892  H2  WAT   620      29.245   3.138   6.812  1.00  0.00
TER
ATOM   3893  O   WAT   621      34.233   8.166  13.614  1.00  0.00
ATOM   3894  H1  WAT   621      33.929   9.046  13.839  1.00  0.00
ATOM   3895  H2  WAT   621      35.188   8.226  13.650  1.00  0.00
TER
ATOM   3896  O   WAT   622      32.762  12.372   4.211  1.00  0.00
ATOM   3897  H1  WAT   622      31.988  11.832   4.051  1.00  0.00
ATOM   3898  H2  WAT   622      33.491  11.853   3.873  1.00  0.00
TER
ATOM   3899  O   WAT   623      32.805  12.040   7.849  1.00  0.00
ATOM   3900  H1  WAT   623      33.323  11.237   7.795  1.00  0.00
ATOM   3901  H2  WAT   623      32.354  11.978   8.691  1.00  0.00
TER
ATOM   3902  O   WAT   624      37.692  13.307   3.122  1.00  0.00
ATOM   3903  H1  WAT   624      38.034  14.051   2.626  1.00  0.00
ATOM   3904  H2  WAT   624      36.864  13.620   3.484  1.00  0.00
TER
ATOM   3905  O   WAT   625      30.290   9.007  14.762  1.00  0.00
ATOM   3906  H1  WAT   625      29.931   9.672  15.349  1.00  0.00
ATOM   3907  H2  WAT   625      29.995   8.175  15.133  1.00  0.00
TER
ATOM   3908  O   WAT   626      33.491   9.465  17.646  1.00  0.00
ATOM   3909  H1  WAT   626      33.191   9.611  16.748  1.00  0.00
ATOM   3910  H2  WAT   626      34.262   8.906  17.553  1.00  0.00
TER
ATOM   3911  O   WAT   627      36.661  13.388   5.893  1.00  0.00
ATOM   3912  H1  WAT   627      37.348  13.935   6.274  1.00  0.00
ATOM   3913  H2  WAT   627      35.875  13.933   5.928  1.00  0.00
TER
ATOM   3914  O   WAT   628      28.801   9.006   1.385  1.00  0.00
ATOM   3915  H1  WAT   628      29.670   9.288   1.669  1.00  0.00
ATOM   3916  H2  WAT   628      28.310   9.819   1.270  1.00  0.00
TER
ATOM   3917  O   WAT   629      35.964  10.393   5.506  1.00  0.00
ATOM   3918  H1  WAT   629      36.420  11.204   5.732  1.00  0.00
ATOM   3919  H2  WAT   629      35.613  10.075   6.338  1.00  0.00
TER
ATOM   3920  O   WAT   630      31.865   0.737   5.978  1.00  0.00
ATOM   3921  H1  WAT   630      31.737   0.729   6.927  1.00  0.00
ATOM   3922  H2  WAT   630      31.041   1.075   5.627  1.00  0.00
TER
ATOM   3923  O   WAT   631      29.168  18.218   1.951  1.00  0.00
ATOM   3924  H1  WAT   631      29.527  18.817   1.297  1.00  0.00
ATOM   3925  H2  WAT   631      29.027  18.764   2.725  1.00  0.00
TER
ATOM   3926  O   WAT   632      28.865   2.496  15.439  1.00  0.00
ATOM   3927  H1  WAT   632      28.150   2.696  16.044  1.00  0.00
ATOM   3928  H2  WAT   632      29.284   1.720  15.810  1.00  0.00
TER
ATOM   3929  O   WAT   633      29.152  16.484  16.425  1.00  0.00
ATOM   3930  H1  WAT   633      29.261  15.543  16.285  1.00  0.00
ATOM   3931  H2  WAT   633      28.500  16.749  15.777  1.00  0.00
TER
ATOM   3932  O   WAT   634      37.143  14.756  17.825  1.00  0.00
ATOM   3933  H1  WAT   634      36.823  14.036  18.370  1.00  0.00
ATOM   3934  H2  WAT   634      36.469  15.431  17.899  1.00  0.00
TER
ATOM   3935  O   WAT   635      35.185  15.602   2.769  1.00  0.00
ATOM   3936  H1  WAT   635      35.176  16.335   2.153  1.00  0.00
ATOM   3937  H2  WAT   635      34.264  15.355   2.861  1.00  0.00
TER
ATOM   3938  O   WAT   636      30.785  10.823   3.513  1.00  0.00
ATOM   3939  H1  WAT   636      30.178  11.563   3.523  1.00  0.00
ATOM   3940  H2  WAT   636      31.260  10.913   2.687  1.00  0.00
TER
ATOM   3941  O   WAT   637      35.693   6.222   5.413  1.00  0.00
ATOM   3942  H1  WAT   637      34.985   6.691   5.855  1.00  0.00
ATOM   3943  H2  WAT   637      35.978   5.565   6.048  1.00  0.00
TER
ATOM   3944  O   WAT   638      37.319   7.642  13.413  1.00  0.00
ATOM   3945  H1  WAT   638      37.817   8.117  14.078  1.00  0.00
ATOM   3946  H2  WAT   638      37.461   6.718  13.620  1.00  0.00
TER
ATOM   3947  O   WAT   639      36.812  18.183   6.126  1.00  0.00
ATOM   3948  H1  WAT   639      37.066  18.145   5.204  1.00  0.00
ATOM   3949  H2  WAT   639      35.864  18.056   6.119  1.00  0.00
TER
ATOM   3950  O   WAT   640      33.897   4.531   2.789  1.00  0.00
ATOM   3951  H1  WAT   640      34.746   4.968   2.723  1.00  0.00
ATOM   3952  H2  WAT   640      33.530   4.843   3.616  1.00  0.00
TER
ATOM   3953  O   WAT   641      32.796  10.784   1.262  1.00  0.00
ATOM   3954  H1  WAT   641      33.562  10.672   1.825  1.00  0.00
ATOM   3955  H2  WAT   641      32.873  10.088   0.610  1.00  0.00
TER
ATOM   3956  O   WAT   642      31.490   8.217   1.945  1.00  0.00
ATOM   3957  H1  WAT   642      31.571   7.269   2.057  1.00  0.00
ATOM   3958  H2  WAT   642      32.382   8.547   2.051  1.00  0.00
TER
ATOM   3959  O   WAT   643      32.292  18.366   9.049  1.00  0.00
ATOM   3960  H1  WAT   643      33.028  17.818   9.320  1.00  0.00
ATOM   3961  H2  WAT   643      32.676  19.232   8.909  1.00  0.00
TER
ATOM   3962  O   WAT   644      29.176  14.434   4.923  1.00  0.00
ATOM   3963  H1  WAT   644      28.250  14.676   4.914  1.00  0.00
ATOM   3964  H2  WAT   644      29.642  15.261   4.801  1.00  0.00
TER
ATOM   3965  O   WAT   645      31.298  17.551  18.237  1.00  0.00
ATOM   3966  H1  WAT   645      32.099  17.872  18.651  1.00  0.00
ATOM   3967  H2  WAT   645      30.783  17.190  18.959  1.00  0.00
TER
ATOM   3968  O   WAT   646      35.402  17.539   0.871  1.00  0.00
ATOM   3969  H1  WAT   646      36.195  17.828   0.420  1.00  0.00
ATOM   3970  H2  WAT   646      34.883  17.109   0.193  1.00  0.00
TER
ATOM   3971  O   WAT   647      29.018  10.038  17.181  1.00  0.00
ATOM   3972  H1  WAT   647      29.521   9.459  17.753  1.00  0.00
ATOM   3973  H2  WAT   647      28.278  10.322  17.719  1.00  0.00
TER
ATOM   3974  O   WAT   648      35.920  12.760   0.736  1.00  0.00
ATOM   3975  H1  WAT   648      35.815  12.145   1.462  1.00  0.00
ATOM   3976  H2  WAT   648      35.752  12.236  -0.048  1.00  0.00
TER
ATOM   3977  O   WAT   649      36.071  11.445  16.715  1.00  0.00
ATOM   3978  H1  WAT   649      35.306  12.014  16.630  1.00  0.00
ATOM   3979  H2  WAT   649      36.253  11.153  15.821  1.00  0.00
TER
ATOM   3980  O   WAT   650      31.050   8.181  18.076  1.00  0.00
ATOM   3981  H1  WAT   650      31.090   7.883  18.985  1.00  0.00
ATOM   3982  H2  WAT   650      31.904   8.582  17.917  1.00  0.00
TER
ATOM   3983  O   WAT   651      34.828  10.781   3.236  1.00  0.00
ATOM   3984  H1  WAT   651      35.249  10.615   4.080  1.00  0.00
ATOM   3985  H2  WAT   651      34.953   9.971   2.742  1.00  0.00
TER
ATOM   3986  O   WAT   652      32.990   6.760  16.043  1.00  0.00
ATOM   3987  H1  WAT   652      32.460   6.269  15.416  1.00  0.00
ATOM   3988  H2  WAT   652      33.659   7.189  15.509  1.00  0.00
TER
ATOM   3989  O   WAT   653      37.340   9.804   0.484  1.00  0.00
ATOM   3990  H1  WAT   653      37.861   9.089   0.118  1.00  0.00
ATOM   3991  H2  WAT   653      37.987  10.443   0.784  1.00  0.00
TER
ATOM   3992  O   WAT   654      33.478   3.727  16.123  1.00  0.00
ATOM   3993  H1  WAT   654      33.383   3.109  15.398  1.00  0.00
ATOM   3994  H2  WAT   654      32.897   4.453  15.896  1.00  0.00
TER
ATOM   3995  O   WAT   655      36.244   2.284  13.156  1.00  0.00
ATOM   3996  H1  WAT   655      35.795   2.306  12.310  1.00  0.00
ATOM   3997  H2  WAT   655      35.610   1.886  13.753  1.00  0.00
TER
ATOM   3998  O   WAT   656      36.650  11.179  13.777  1.00  0.00
ATOM   3999  H1  WAT   656      37.069  12.023  13.605  1.00  0.00
ATOM   4000  H2  WAT   656      35.731  11.317  13.548  1.00  0.00
TER
ATOM   4001  O   WAT   657      33.724   6.854   0.182  1.00  0.00
ATOM   4002  H1  WAT   657      33.522   5.991   0.544  1.00  0.00
ATOM   4003  H2  WAT   657      33.553   6.767  -0.756  1.00  0.00
TER
ATOM   4004  O   WAT   658      34.500  17.485  14.893  1.00  0.00
ATOM   4005  H1  WAT   658      33.963  18.209  14.574  1.00  0.00
ATOM   4006  H2  WAT   658      34.754  17.008  14.103  1.00  0.00
TER
ATOM   4007  O   WAT   659      35.753   5.453  16.419  1.00  0.00
ATOM   4008  H1  WAT   659      36.343   5.145  17.106  1.00  0.00
ATOM   4009  H2  WAT   659      34.935   4.981  16.575  1.00  0.00
TER
ATOM   4010  O   WAT   660      32.522   3.954   0.170  1.00  0.00
ATOM   4011  H1  WAT   660      32.824   3.961  -0.738  1.00  0.00
ATOM   4012  H2  WAT   660      33.261   3.604   0.667  1.00  0.00
TER
ATOM   4013  O   WAT   661      37.357  18.720  15.152  1.00  0.00
ATOM   4014  H1  WAT   661      37.283  19.623  15.459  1.00  0.00
ATOM   4015  H2  WAT   661      36.455  18.401  15.124  1.00  0.00
TER
ATOM   4016  O   WAT   662      35.740   2.898   1.156  1.00  0.00
ATOM   4017  H1  WAT   662      35.393   2.220   0.576  1.00  0.00
ATOM   4018  H2  WAT   662      35.942   2.437   1.970  1.00  0.00
TER
ATOM   4019  O   WAT   663      31.545  13.258   1.003  1.00  0.00
ATOM   4020  H1  WAT   663      31.982  13.801   1.659  1.00  0.00
ATOM   4021  H2  WAT   663      32.030  12.433   1.013  1.00  0.00
TER
ATOM   4022  O   WAT   664      28.759  16.047   8.455  1.00  0.00
ATOM   4023  H1  WAT   664      29.090  15.179   8.223  1.00  0.00
ATOM   4024  H2  WAT   664      29.189  16.253   9.285  1.00  0.00
TER
ATOM   4025  O   WAT   665      33.356  14.378   6.115  1.00  0.00
ATOM   4026  H1  WAT   665      33.055  14.255   7.016  1.00  0.00
ATOM   4027  H2  WAT   665      33.249  13.519   5.707  1.00  0.00
TER
ATOM   4028  O   WAT   666      29.248  16.914  11.193  1.00  0.00
ATOM   4029  H1  WAT   666      28.812  17.094  12.026  1.00  0.00
ATOM   4030  H2  WAT   666      29.816  17.672  11.051  1.00  0.00
TER
ATOM   4031  O   WAT   667      29.081   9.426   7.552  1.00  0.00
ATOM   4032  H1  WAT   667      28.426   9.158   6.908  1.00  0.00
ATOM   4033  H2  WAT   667      29.919   9.317   7.102  1.00  0.00
TER
ATOM   4034  O   WAT   668      30.118   9.812  12.092  1.00  0.00
ATOM   4035  H1  WAT   668      30.486   9.724  12.972  1.00  0.00
ATOM   4036  H2  WAT   668      29.550   9.048  11.993  1.00  0.00
TER
ATOM   4037  O   WAT   669      29.670   6.723  15.998  1.00  0.00
ATOM   4038  H1  WAT   669      28.776   6.689  16.338  1.00  0.00
ATOM   4039  H2  WAT   669      30.210   6.921  16.763  1.00  0.00
TER
ATOM   4040  O   WAT   670      28.295   6.636   3.495  1.00  0.00
ATOM   4041  H1  WAT   670      27.391   6.899   3.320  1.00  0.00
ATOM   4042  H2  WAT   670      28.779   6.907   2.715  1.00  0.00
TER
ATOM   4043  O   WAT   671      30.837   5.693   1.404  1.00  0.00
ATOM   4044  H1  WAT   671      31.547   5.271   0.919  1.00  0.00
ATOM   4045  H2  WAT   671      30.121   5.760   0.772  1.00  0.00
TER
ATOM   4046  O   WAT   672      30.485   1.747   0.444  1.00  0.00
ATOM   4047  H1  WAT   672      31.208   2.288   0.762  1.00  0.00
ATOM   4048  H2  WAT   672      30.757   1.473  -0.432  1.00  0.00
TER
ATOM   4049  O   WAT   673      30.174   0.997  10.347  1.00  0.00
ATOM   4050  H1  WAT   673      30.822   0.447   9.906  1.00  0.00
ATOM   4051  H2  WAT   673      30.594   1.252  11.168  1.00  0.00
TER
ATOM   4052  O   WAT   674      29.927   1.153  13.089  1.00  0.00
ATOM   4053  H1  WAT   674      29.579   1.609  13.855  1.00  0.00
ATOM   4054  H2  WAT   674      29.596   0.259  13.171  1.00  0.00
TER
ATOM   4055  O   WAT   675      31.534  14.325  17.254  1.00  0.00
ATOM   4056  H1  WAT   675      31.491  13.954  18.136  1.00  0.00
ATOM   4057  H2  WAT   675      31.665  15.263  17.395  1.00  0.00
TER
ATOM   4058  O   WAT   676      35.234  15.881  12.855  1.00  0.00
ATOM   4059  H1  WAT   676      34.993  16.148  11.968  1.00  0.00
ATOM   4060  H2  WAT   676      36.175  16.051  12.910  1.00  0.00
TER
ATOM   4061  O   WAT   677      30.599   0.681  16.364  1.00  0.00
ATOM   4062  H1  WAT   677      31.148   0.499  15.601  1.00  0.00
ATOM   4063  H2  WAT   677      30.665  -0.110  16.900  1.00  0.00
TER
ATOM   4064  O   WAT   678      31.372  17.271  14.374  1.00  0.00
ATOM   4065  H1  WAT   678      30.779  17.140  15.113  1.00  0.00
ATOM   4066  H2  WAT   678      31.365  16.435  13.908  1.00  0.00
TER
ATOM   4067  O   WAT   679      31.004  14.637  13.325  1.00  0.00
ATOM   4068  H1  WAT   679      30.277  14.017  13.258  1.00  0.00
ATOM   4069  H2  WAT   679      31.065  15.031  12.455  1.00  0.00
TER
ATOM   4070  O   WAT   680      34.608  16.851  10.110  1.00  0.00
ATOM   4071  H1  WAT   680      35.125  16.240   9.585  1.00  0.00
ATOM   4072  H2  WAT   680      35.258  17.354  10.601  1.00  0.00
TER
ATOM   4073  O   WAT   681      37.348  17.742  10.937  1.00  0.00
ATOM   4074  H1  WAT   681      37.636  17.488  10.060  1.00  0.00
ATOM   4075  H2  WAT   681      37.860  17.190  11.527  1.00  0.00
TER
ATOM   4076  O   WAT   682      29.287  17.954   6.535  1.00  0.00
ATOM   4077  H1  WAT   682      29.119  17.321   7.233  1.00  0.00
ATOM   4078  H2  WAT   682      28.420  18.160   6.184  1.00  0.00
TER
ATOM   4079  O   WAT   683      29.910   1.786   4.038  1.00  0.00
ATOM   4080  H1  WAT   683      30.667   1.899   3.464  1.00  0.00
ATOM   4081  H2  WAT   683      29.447   2.623   3.992  1.00  0.00
TER
ATOM   4082  O   WAT   684      36.451   3.900   7.028  1.00  0.00
ATOM   4083  H1  WAT   684      35.638   3.526   6.688  1.00  0.00
ATOM   4084  H2  WAT   684      36.955   3.144   7.330  1.00  0.00
TER
ATOM   4085  O   WAT   685      30.893  16.648   3.980  1.00  0.00
ATOM   4086  H1  WAT   685      30.368  17.028   3.276  1.00  0.00
ATOM   4087  H2  WAT   685      30.817  17.273   4.701  1.00  0.00
TER
ATOM   4088  O   WAT   686      32.282   2.312   2.578  1.00  0.00
ATOM   4089  H1  WAT   686      32.811   1.525   2.449  1.00  0.00
ATOM   4090  H2  WAT   686      32.915   2.992   2.812  1.00  0.00
TER
ATOM   4091  O   WAT   687      34.476   2.050   5.633  1.00  0.00
ATOM   4092  H1  WAT   687      33.846   1.349   5.800  1.00  0.00
ATOM   4093  H2  WAT   687      33.936   2.810   5.416  1.00  0.00
TER
ATOM   4094  O   WAT   688      34.601   1.328  18.068  1.00  0.00
ATOM   4095  H1  WAT   688      34.320   1.832  17.304  1.00  0.00
ATOM   4096  H2  WAT   688      34.983   0.531  17.702  1.00  0.00
TER
ATOM   4097  O   WAT   689      33.492  18.596   2.855  1.00  0.00
ATOM   4098  H1  WAT   689      34.224  18.312   2.307  1.00  0.00
ATOM   4099  H2  WAT   689      33.752  18.357   3.745  1.00  0.00
TER
ATOM   4100  O   WAT   690      32.654  14.712   2.859  1.00  0.00
ATOM   4101  H1  WAT   690      32.025  15.181   3.408  1.00  0.00
ATOM   4102  H2  WAT   690      32.769  13.867   3.294  1.00  0.00
TER
ATOM   4103  O   WAT   691      32.257  10.853  -8.232  1.00  0.00
ATOM   4104  H1  WAT   691      31.426  10.598  -7.833  1.00  0.00
ATOM   4105  H2  WAT   691      32.865  10.924  -7.496  1.00  0.00
TER
ATOM   4106  O   WAT   692      32.237  14.887  -8.036  1.00  0.00
ATOM   4107  H1  WAT   692      32.540  13.997  -8.215  1.00  0.00
ATOM   4108  H2  WAT   692      32.982  15.444  -8.264  1.00  0.00
TER
ATOM   4109  O   WAT   693      30.666   5.813 -14.448  1.00  0.00
ATOM   4110  H1  WAT   693      29.778   6.155 -14.550  1.00  0.00
ATOM   4111  H2  WAT   693      30.950   5.613 -15.340  1.00  0.00
TER
ATOM   4112  O   WAT   694      28.630   8.414  -8.564  1.00  0.00
ATOM   4113  H1  WAT   694      29.201   7.646  -8.564  1.00  0.00
ATOM   4114  H2  WAT   694      28.630   8.712  -9.473  1.00  0.00
TER
ATOM   4115  O   WAT   695      29.872   3.822  -6.777  1.00  0.00
ATOM   4116  H1  WAT   695      29.692   2.925  -6.497  1.00  0.00
ATOM   4117  H2  WAT   695      29.470   4.369  -6.102  1.00  0.00
TER
ATOM   4118  O   WAT   696      32.842   4.396 -13.414  1.00  0.00
ATOM   4119  H1  WAT   696      32.949   5.297 -13.107  1.00  0.00
ATOM   4120  H2  WAT   696      31.932   4.348 -13.705  1.00  0.00
TER
ATOM   4121  O   WAT   697      30.491   6.318  -8.169  1.00  0.00
ATOM   4122  H1  WAT   697      31.172   6.582  -7.550  1.00  0.00
ATOM   4123  H2  WAT   697      30.176   5.478  -7.835  1.00  0.00
TER
ATOM   4124  O   WAT   698      34.683   7.365  -9.082  1.00  0.00
ATOM   4125  H1  WAT   698      35.191   7.863  -8.441  1.00  0.00
ATOM   4126  H2  WAT   698      35.215   6.588  -9.258  1.00  0.00
TER
ATOM   4127  O   WAT   699      32.967   2.005  -4.815  1.00  0.00
ATOM   4128  H1  WAT   699      32.969   2.522  -5.621  1.00  0.00
ATOM   4129  H2  WAT   699      32.137   1.528  -4.838  1.00  0.00
TER
ATOM   4130  O   WAT   700      34.217  11.644  -6.638  1.00  0.00
ATOM   4131  H1  WAT   700      33.884  12.271  -5.996  1.00  0.00
ATOM   4132  H2  WAT   700      34.394  12.170  -7.418  1.00  0.00
TER
ATOM   4133  O   WAT   701      32.648   3.716  -6.808  1.00  0.00
ATOM   4134  H1  WAT   701      32.990   4.560  -7.103  1.00  0.00
ATOM   4135  H2  WAT   701      31.710   3.864  -6.692  1.00  0.00
TER
ATOM   4136  O   WAT   702      33.429  13.612  -4.823  1.00  0.00
ATOM   4137  H1  WAT   702      34.046  14.287  -5.105  1.00  0.00
ATOM   4138  H2  WAT   702      32.568  14.021  -4.914  1.00  0.00
TER
ATOM   4139  O   WAT   703      28.722  12.802 -15.942  1.00  0.00
ATOM   4140  H1  WAT   703      28.345  13.291 -16.674  1.00  0.00
ATOM   4141  H2  WAT   703      28.980  13.475 -15.312  1.00  0.00
TER
ATOM   4142  O   WAT   704      36.331   1.204 -10.484  1.00  0.00
ATOM   4143  H1  WAT   704      36.639   0.649 -11.200  1.00  0.00
ATOM   4144  H2  WAT   704      35.401   1.338 -10.666  1.00  0.00
TER
ATOM   4145  O   WAT   705      34.325   9.795 -10.966  1.00  0.00
ATOM   4146  H1  WAT   705      33.921   9.083 -11.461  1.00  0.00
ATOM   4147  H2  WAT   705      34.411   9.451 -10.077  1.00  0.00
TER
ATOM   4148  O   WAT   706      34.793  13.482  -8.802  1.00  0.00
ATOM   4149  H1  WAT   706      34.496  12.877  -9.481  1.00  0.00
ATOM   4150  H2  WAT   706      35.743  13.520  -8.913  1.00  0.00
TER
ATOM   4151  O   WAT   707      33.038   6.570  -7.186  1.00  0.00
ATOM   4152  H1  WAT   707      33.589   6.679  -7.961  1.00  0.00
ATOM   4153  H2  WAT   707      33.552   6.943  -6.470  1.00  0.00
TER
ATOM   4154  O   WAT   708      33.885  13.220  -2.151  1.00  0.00
ATOM   4155  H1  WAT   708      32.988  13.444  -1.904  1.00  0.00
ATOM   4156  H2  WAT   708      33.910  13.344  -3.100  1.00  0.00
TER
ATOM   4157  O   WAT   709      32.712  10.092  -3.575  1.00  0.00
ATOM   4158  H1  WAT   709      32.573  10.964  -3.207  1.00  0.00
ATOM   4159  H2  WAT   709      31.830   9.749  -3.721  1.00  0.00
TER
ATOM   4160  O   WAT   710      34.510  16.034  -1.367  1.00  0.00
ATOM   4161  H1  WAT   710      34.482  16.438  -2.234  1.00  0.00
ATOM   4162  H2  WAT   710      34.347  15.105  -1.530  1.00  0.00
TER
ATOM   4163  O   WAT   711      31.025   8.690 -13.465  1.00  0.00
ATOM   4164  H1  WAT   711      30.905   9.416 -14.077  1.00  0.00
ATOM   4165  H2  WAT   711      30.715   7.920 -13.942  1.00  0.00
TER
ATOM   4166  O   WAT   712      28.664  11.861  -7.658  1.00  0.00
ATOM   4167  H1  WAT   712      28.742  11.996  -8.603  1.00  0.00
ATOM   4168  H2  WAT   712      29.278  11.153  -7.465  1.00  0.00
TER
ATOM   4169  O   WAT   713      29.909  13.561 -11.248  1.00  0.00
ATOM   4170  H1  WAT   713      29.501  13.703 -12.102  1.00  0.00
ATOM   4171  H2  WAT   713      30.800  13.277 -11.450  1.00  0.00
TER
ATOM   4172  O   WAT   714      34.181  17.776 -13.135  1.00  0.00
ATOM   4173  H1  WAT   714      34.005  16.859 -13.349  1.00  0.00
ATOM   4174  H2  WAT   714      33.326  18.135 -12.896  1.00  0.00
TER
ATOM   4175  O   WAT   715      28.720  12.903  -5.119  1.00  0.00
ATOM   4176  H1  WAT   715      28.883  12.433  -5.937  1.00  0.00
ATOM   4177  H2  WAT   715      29.185  12.395  -4.454  1.00  0.00
TER
ATOM   4178  O   WAT   716      33.492   2.033 -10.083  1.00  0.00
ATOM   4179  H1  WAT   716      33.049   2.814 -10.414  1.00  0.00
ATOM   4180  H2  WAT   716      34.050   2.356  -9.376  1.00  0.00
TER
ATOM   4181  O   WAT   717      37.779   4.900  -4.479  1.00  0.00
ATOM   4182  H1  WAT   717      37.317   5.108  -3.667  1.00  0.00
ATOM   4183  H2  WAT   717      37.377   4.086  -4.782  1.00  0.00
TER
ATOM   4184  O   WAT   718      36.608   1.654 -15.202  1.00  0.00
ATOM   4185  H1  WAT   718      35.983   1.650 -14.477  1.00  0.00
ATOM   4186  H2  WAT   718      36.521   0.787 -15.599  1.00  0.00
TER
ATOM   4187  O   WAT   719      35.529   2.578  -8.224  1.00  0.00
ATOM   4188  H1  WAT   719      35.827   3.484  -8.305  1.00  0.00
ATOM   4189  H2  WAT   719      36.078   2.090  -8.838  1.00  0.00
TER
ATOM   4190  O   WAT   720      33.283   7.157 -12.355  1.00  0.00
ATOM   4191  H1  WAT   720      33.057   6.940 -11.450  1.00  0.00
ATOM   4192  H2  WAT   720      32.502   7.589 -12.700  1.00  0.00
TER
ATOM   4193  O   WAT   721      35.723   8.055  -1.689  1.00  0.00
ATOM   4194  H1  WAT   721      35.627   7.115  -1.839  1.00  0.00
ATOM   4195  H2  WAT   721      36.566   8.277  -2.084  1.00  0.00
TER
ATOM   4196  O   WAT   722      30.854   4.467  -3.535  1.00  0.00
ATOM   4197  H1  WAT   722      30.460   5.314  -3.328  1.00  0.00
ATOM   4198  H2  WAT   722      30.166   3.829  -3.344  1.00  0.00
TER
ATOM   4199  O   WAT   723      37.429   4.550  -0.466  1.00  0.00
ATOM   4200  H1  WAT   723      36.738   4.357   0.169  1.00  0.00
ATOM   4201  H2  WAT   723      38.172   4.834   0.067  1.00  0.00
TER
ATOM   4202  O   WAT   724      28.156   2.389  -9.502  1.00  0.00
ATOM   4203  H1  WAT   724      27.867   2.960  -8.790  1.00  0.00
ATOM   4204  H2  WAT   724      28.900   1.910  -9.139  1.00  0.00
TER
ATOM   4205  O   WAT   725      28.343   6.331 -18.292  1.00  0.00
ATOM   4206  H1  WAT   725      28.260   7.274 -18.150  1.00  0.00
ATOM   4207  H2  WAT   725      27.991   6.189 -19.171  1.00  0.00
TER
ATOM   4208  O   WAT   726      36.143   5.065  -9.225  1.00  0.00
ATOM   4209  H1  WAT   726      36.146   4.624 -10.074  1.00  0.00
ATOM   4210  H2  WAT   726      37.038   5.387  -9.118  1.00  0.00
TER
ATOM   4211  O   WAT   727      31.993   4.948 -10.265  1.00  0.00
ATOM   4212  H1  WAT   727      31.653   5.425  -9.509  1.00  0.00
ATOM   4213  H2  WAT   727      31.231   4.494 -10.625  1.00  0.00
TER
ATOM   4214  O   WAT   728      36.205   6.067 -16.234  1.00  0.00
ATOM   4215  H1  WAT   728      36.326   6.025 -15.286  1.00  0.00
ATOM   4216  H2  WAT   728      35.820   6.929 -16.390  1.00  0.00
TER
ATOM   4217  O   WAT   729      35.217   8.377 -16.836  1.00  0.00
ATOM   4218  H1  WAT   729      34.649   7.928 -17.462  1.00  0.00
ATOM   4219  H2  WAT   729      35.926   8.736 -17.369  1.00  0.00
TER
ATOM   4220  O   WAT   730      30.294  12.278  -2.959  1.00  0.00
ATOM   4221  H1  WAT   730      29.909  11.637  -2.361  1.00  0.00
ATOM   4222  H2  WAT   730      30.605  12.981  -2.390  1.00  0.00
TER
ATOM   4223  O   WAT   731      36.443   9.125  -7.478  1.00  0.00
ATOM   4224  H1  WAT   731      36.810   8.651  -6.732  1.00  0.00
ATOM   4225  H2  WAT   731      36.254  10.000  -7.137  1.00  0.00
TER
ATOM   4226  O   WAT   732      29.308   3.870 -11.349  1.00  0.00
ATOM   4227  H1  WAT   732      29.022   3.505 -10.511  1.00  0.00
ATOM   4228  H2  WAT   732      29.245   3.138 -11.963  1.00  0.00
TER
ATOM   4229  O   WAT   733      34.233   8.166  -5.160  1.00  0.00
ATOM   4230  H1  WAT   733      33.929   9.046  -4.935  1.00  0.00
ATOM   4231  H2  WAT   733      35.188   8.226  -5.124  1.00  0.00
TER
ATOM   4232  O   WAT   734      32.762  12.372 -14.563  1.00  0.00
ATOM   4233  H1  WAT   734      31.988  11.832 -14.723  1.00  0.00
ATOM   4234  H2  WAT   734      33.491  11.853 -14.901  1.00  0.00
TER
ATOM   4235  O   WAT   735      32.805  12.040 -10.925  1.00  0.00
ATOM   4236  H1  WAT   735      33.323  11.237 -10.980  1.00  0.00
ATOM   4237  H2  WAT   735      32.354  11.978 -10.084  1.00  0.00
TER
ATOM   4238  O   WAT   736      37.692  13.307 -15.653  1.00  0.00
ATOM   4239  H1  WAT   736      38.034  14.051 -16.148  1.00  0.00
ATOM   4240  H2  WAT   736      36.864  13.620 -15.290  1.00  0.00
TER
ATOM   4241  O   WAT   737      30.290   9.007  -4.013  1.00  0.00
ATOM   4242  H1  WAT   737      29.931   9.672  -3.425  1.00  0.00
ATOM   4243  H2  WAT   737      29.995   8.175  -3.642  1.00  0.00
TER
ATOM   4244  O   WAT   738      33.491   9.465  -1.129  1.00  0.00
ATOM   4245  H1  WAT   738      33.191   9.611  -2.026  1.00  0.00
ATOM   4246  H2  WAT   738      34.262   8.906  -1.221  1.00  0.00
TER
ATOM   4247  O   WAT   739      36.661  13.388 -12.881  1.00  0.00
ATOM   4248  H1  WAT   739      37.348  13.935 -12.500  1.00  0.00
ATOM   4249  H2  WAT   739      35.875  13.933 -12.846  1.00  0.00
TER
ATOM   4250  O   WAT   740      28.801   9.006 -17.389  1.00  0.00
ATOM   4251  H1  WAT   740      29.670   9.288 -17.106  1.00  0.00
ATOM   4252  H2  WAT   740      28.310   9.819 -17.504  1.00  0.00
TER
ATOM   4253  O   WAT   741      35.964  10.393 -13.268  1.00  0.00
ATOM   4254  H1  WAT   741      36.420  11.204 -13.042  1.00  0.00
ATOM   4255  H2  WAT   741      35.613  10.075 -12.437  1.00  0.00
TER
ATOM   4256  O   WAT   742      31.865   0.737 -12.796  1.00  0.00
ATOM   4257  H1  WAT   742      31.737   0.729 -11.848  1.00  0.00
ATOM   4258  H2  WAT   742      31.041   1.075 -13.147  1.00  0.00
TER
ATOM   4259  O   WAT   743      29.168  18.218 -16.823  1.00  0.00
ATOM   4260  H1  WAT   743      29.527  18.817 -17.477  1.00  0.00
ATOM   4261  H2  WAT   743      29.027  18.764 -16.050  1.00  0.00
TER
ATOM   4262  O   WAT   744      28.865   2.496  -3.336  1.00  0.00
ATOM   4263  H1  WAT   744      28.150   2.696  -2.730  1.00  0.00
ATOM   4264  H2  WAT   744      29.284   1.720  -2.964  1.00  0.00
TER
ATOM   4265  O   WAT   745      29.152  16.484  -2.349  1.00  0.00
ATOM   4266  H1  WAT   745      29.261  15.543  -2.489  1.00  0.00
ATOM   4267  H2  WAT   745      28.500  16.749  -2.998  1.00  0.00
TER
ATOM   4268  O   WAT   746      37.143  14.756  -0.949  1.00  0.00
ATOM   4269  H1  WAT   746      36.823  14.036  -0.405  1.00  0.00
ATOM   4270  H2  WAT   746      36.469  15.431  -0.875  1.00  0.00
TER
ATOM   4271  O   WAT   747      35.185  15.602 -16.006  1.00  0.00
ATOM   4272  H1  WAT   747      35.176  16.335 -16.621  1.00  0.00
ATOM   4273  H2  WAT   747      34.264  15.355 -15.913  1.00  0.00
TER
ATOM   4274  O   WAT   748      30.785  10.823 -15.261  1.00  0.00
ATOM   4275  H1  WAT   748      30.178  11.563 -15.252  1.00  0.00
ATOM   4276  H2  WAT   748      31.260  10.913 -16.087  1.00  0.00
TER
ATOM   4277  O   WAT   749      35.693   6.222 -13.361  1.00  0.00
ATOM   4278  H1  WAT   749      34.985   6.691 -12.920  1.00  0.00
ATOM   4279  H2  WAT   749      35.978   5.565 -12.726  1.00  0.00
TER
ATOM   4280  O   WAT   750      37.319   7.642  -5.362  1.00  0.00
ATOM   4281  H1  WAT   750      37.817   8.117  -4.696  1.00  0.00
ATOM   4282  H2  WAT   750      37.461   6.718  -5.155  1.00  0.00
TER
ATOM   4283  O   WAT   751      36.812  18.183 -12.648  1.00  0.00
ATOM   4284  H1  WAT   751      37.066  18.145 -13.571  1.00  0.00
ATOM   4285  H2  WAT   751      35.864  18.056 -12.656  1.00  0.00
TER
ATOM   4286  O   WAT   752      33.897   4.531 -15.986  1.00  0.00
ATOM   4287  H1  WAT   752      34.746   4.968 -16.052  1.00  0.00
ATOM   4288  H2  WAT   752      33.530   4.843 -15.159  1.00  0.00
TER
ATOM   4289  O   WAT   753      32.796  10.784 -17.512  1.00  0.00
ATOM   4290  H1  WAT   753      33.562  10.672 -16.950  1.00  0.00
ATOM   4291  H2  WAT   753      32.873  10.088 -18.165  1.00  0.00
TER
ATOM   4292  O   WAT   754      31.490   8.217 -16.829  1.00  0.00
ATOM   4293  H1  WAT   754      31.571   7.269 -16.717  1.00  0.00
ATOM   4294  H2  WAT   754      32.382   8.547 -16.723  1.00  0.00
TER
ATOM   4295  O   WAT   755      32.292  18.366  -9.725  1.00  0.00
ATOM   4296  H1  WAT   755      33.028  17.818  -9.455  1.00  0.00
ATOM   4297  H2  WAT   755      32.676  19.232  -9.865  1.00  0.00
TER
ATOM   4298  O   WAT   756      29.176  14.434 -13.851  1.00  0.00
ATOM   4299  H1  WAT   756      28.250  14.676 -13.861  1.00  0.00
ATOM   4300  H2  WAT   756      29.642  15.261 -13.973  1.00  0.00
TER
ATOM   4301  O   WAT   757      31.298  17.551  -0.537  1.00  0.00
ATOM   4302  H1  WAT   757      32.099  17.872  -0.123  1.00  0.00
ATOM   4303  H2  WAT   757      30.783  17.190   0.185  1.00  0.00
TER
ATOM   4304  O   WAT   758      35.402  17.539 -17.903  1.00  0.00
ATOM   4305  H1  WAT   758      36.195  17.828 -18.355  1.00  0.00
ATOM   4306  H2  WAT   758      34.883  17.109 -18.582  1.00  0.00
TER
ATOM   4307  O   WAT   759      29.018  10.038  -1.593  1.00  0.00
ATOM   4308  H1  WAT   759      29.521   9.459  -1.022  1.00  0.00
ATOM   4309  H2  WAT   759      28.278  10.322  -1.056  1.00  0.00
TER
ATOM   4310  O   WAT   760      35.920  12.760 -18.039  1.00  0.00
ATOM   4311  H1  WAT   760      35.815  12.145 -17.313  1.00  0.00
ATOM   4312  H2  WAT   760      35.752  12.236 -18.822  1.00  0.00
TER
ATOM   4313  O   WAT   761      36.071  11.445  -2.060  1.00  0.00
ATOM   4314  H1  WAT   761      35.306  12.014  -2.144  1.00  0.00
ATOM   4315  H2  WAT   761      36.253  11.153  -2.953  1.00  0.00
TER
ATOM   4316  O   WAT   762      31.050   8.181  -0.698  1.00  0.00
ATOM   4317  H1  WAT   762      31.090   7.883   0.210  1.00  0.00
ATOM   4318  H2  WAT   762      31.904   8.582  -0.858  1.00  0.00
TER
ATOM   4319  O   WAT   763      34.828  10.781 -15.538  1.00  0.00
ATOM   4320  H1  WAT   763      35.249  10.615 -14.695  1.00  0.00
ATOM   4321  H2  WAT   763      34.953   9.971 -16.032  1.00  0.00
TER
ATOM   4322  O   WAT   764      32.990   6.760  -2.731  1.00  0.00
ATOM   4323  H1  WAT   764      32.460   6.269  -3.359  1.00  0.00
ATOM   4324  H2  WAT   764      33.659   7.189  -3.265  1.00  0.00
TER
ATOM   4325  O   WAT   765      37.340   9.804 -18.290  1.00  0.00
ATOM   4326  H1  WAT   765      37.861   9.089 -18.656  1.00  0.00
ATOM   4327  H2  WAT   765      37.987  10.443 -17.990  1.00  0.00
TER
ATOM   4328  O   WAT   766      33.478   3.727  -2.651  1.00  0.00
ATOM   4329  H1  WAT   766      33.383   3.109  -3.376  1.00  0.00
ATOM   4330  H2  WAT   766      32.897   4.453  -2.878  1.00  0.00
TER
ATOM   4331  O   WAT   767      36.244   2.284  -5.618  1.00  0.00
ATOM   4332  H1  WAT   767      35.795   2.306  -6.464  1.00  0.00
ATOM   4333  H2  WAT   767      35.610   1.886  -5.021  1.00  0.00
TER
ATOM   4334  O   WAT   768      36.650  11.179  -4.997  1.00  0.00
ATOM   4335  H1  WAT   768      37.069  12.023  -5.170  1.00  0.00
ATOM   4336  H2  WAT   768      35.731  11.317  -5.226  1.00  0.00
TER
ATOM   4337  O   WAT   769      33.724   6.854 -18.592  1.00  0.00
ATOM   4338  H1  WAT   769      33.522   5.991 -18.231  1.00  0.00
ATOM   4339  H2  WAT   769      33.553   6.767 -19.530  1.00  0.00
TER
ATOM   4340  O   WAT   770      34.500  17.485  -3.881  1.00  0.00
ATOM   4341  H1  WAT   770      33.963  18.209  -4.201  1.00  0.00
ATOM   4342  H2  WAT   770      34.754  17.008  -4.672  1.00  0.00
TER
ATOM   4343  O   WAT   771      35.753   5.453  -2.356  1.00  0.00
ATOM   4344  H1  WAT   771      36.343   5.145  -1.668  1.00  0.00
ATOM   4345  H2  WAT   771      34.935   4.981  -2.200  1.00  0.00
TER
ATOM   4346  O   WAT   772      32.522   3.954 -18.604  1.00  0.00
ATOM   4347  H1  WAT   772      32.824   3.961 -19.512  1.00  0.00
ATOM   4348  H2  WAT   772      33.261   3.604 -18.108  1.00  0.00
TER
ATOM   4349  O   WAT   773      37.357  18.720  -3.623  1.00  0.00
ATOM   4350  H1  WAT   773      37.283  19.623  -3.315  1.00  0.00
ATOM   4351  H2  WAT   773      36.455  18.401  -3.651  1.00  0.00
TER
ATOM   4352  O   WAT   774      35.740   2.898 -17.619  1.00  0.00
ATOM   4353  H1  WAT   774      35.393   2.220 -18.199  1.00  0.00
ATOM   4354  H2  WAT   774      35.942   2.437 -16.804  1.00  0.00
TER
ATOM   4355  O   WAT   775      31.545  13.258 -17.771  1.00  0.00
ATOM   4356  H1  WAT   775      31.982  13.801 -17.116  1.00  0.00
ATOM   4357  H2  WAT   775      32.030  12.433 -17.762  1.00  0.00
TER
ATOM   4358  O   WAT   776      28.759  16.047 -10.319  1.00  0.00
ATOM   4359  H1  WAT   776      29.090  15.179 -10.552  1.00  0.00
ATOM   4360  H2  WAT   776      29.189  16.253  -9.489  1.00  0.00
TER
ATOM   4361  O   WAT   777      33.356  14.378 -12.659  1.00  0.00
ATOM   4362  H1  WAT   777      33.055  14.255 -11.759  1.00  0.00
ATOM   4363  H2  WAT   777      33.249  13.519 -13.068  1.00  0.00
TER
ATOM   4364  O   WAT   778      29.248  16.914  -7.581  1.00  0.00
ATOM   4365  H1  WAT   778      28.812  17.094  -6.749  1.00  0.00
ATOM   4366  H2  WAT   778      29.816  17.672  -7.723  1.00  0.00
TER
ATOM   4367  O   WAT   779      29.081   9.426 -11.222  1.00  0.00
ATOM   4368  H1  WAT   779      28.426   9.158 -11.866  1.00  0.00
ATOM   4369  H2  WAT   779      29.919   9.317 -11.672  1.00  0.00
TER
ATOM   4370  O   WAT   780      30.118   9.812  -6.682  1.00  0.00
ATOM   4371  H1  WAT   780      30.486   9.724  -5.802  1.00  0.00
ATOM   4372  H2  WAT   780      29.550   9.048  -6.781  1.00  0.00
TER
ATOM   4373  O   WAT   781      29.670   6.723  -2.776  1.00  0.00
ATOM   4374  H1  WAT   781      28.776   6.689  -2.437  1.00  0.00
ATOM   4375  H2  WAT   781      30.210   6.921  -2.011  1.00  0.00
TER
ATOM   4376  O   WAT   782      28.295   6.636 -15.280  1.00  0.00
ATOM   4377  H1  WAT   782      27.391   6.899 -15.455  1.00  0.00
ATOM   4378  H2  WAT   782      28.779   6.907 -16.060  1.00  0.00
TER
ATOM   4379  O   WAT   783      30.837   5.693 -17.370  1.00  0.00
ATOM   4380  H1  WAT   783      31.547   5.271 -17.856  1.00  0.00
ATOM   4381  H2  WAT   783      30.121   5.760 -18.002  1.00  0.00
TER
ATOM   4382  O   WAT   784      30.485   1.747 -18.330  1.00  0.00
ATOM   4383  H1  WAT   784      31.208   2.288 -18.012  1.00  0.00
ATOM   4384  H2  WAT   784      30.757   1.473 -19.206  1.00  0.00
TER
ATOM   4385  O   WAT   785      30.174   0.997  -8.428  1.00  0.00
ATOM   4386  H1  WAT   785      30.822   0.447  -8.868  1.00  0.00
ATOM   4387  H2  WAT   785      30.594   1.252  -7.606  1.00  0.00
TER
ATOM   4388  O   WAT   786      29.927   1.153  -5.685  1.00  0.00
ATOM   4389  H1  WAT   786      29.579   1.609  -4.919  1.00  0.00
ATOM   4390  H2  WAT   786      29.596   0.259  -5.603  1.00  0.00
TER
ATOM   4391  O   WAT   787      31.534  14.325  -1.520  1.00  0.00
ATOM   4392  H1  WAT   787      31.491  13.954  -0.639  1.00  0.00
ATOM   4393  H2  WAT   787      31.665  15.263  -1.380  1.00  0.00
TER
ATOM   4394  O   WAT   788      35.234  15.881  -5.919  1.00  0.00
ATOM   4395  H1  WAT   788      34.993  16.148  -6.806  1.00  0.00
ATOM   4396  H2  WAT   788      36.175  16.051  -5.864  1.00  0.00
TER
ATOM   4397  O   WAT   789      30.599   0.681  -2.410  1.00  0.00
ATOM   4398  H1  WAT   789      31.148   0.499  -3.174  1.00  0.00
ATOM   4399  H2  WAT   789      30.665  -0.110  -1.875  1.00  0.00
TER
ATOM   4400  O   WAT   790      31.372  17.271  -4.400  1.00  0.00
ATOM   4401  H1  WAT   790      30.779  17.140  -3.661  1.00  0.00
ATOM   4402  H2  WAT   790      31.365  16.435  -4.866  1.00  0.00
TER
ATOM   4403  O   WAT   791      31.004  14.637  -5.449  1.00  0.00
ATOM   4404  H1  WAT   791      30.277  14.017  -5.517  1.00  0.00
ATOM   4405  H2  WAT   791      31.065  15.031  -6.320  1.00  0.00
TER
ATOM   4406  O   WAT   792      34.608  16.851  -8.664  1.00  0.00
ATOM   4407  H1  WAT   792      35.125  16.240  -9.190  1.00  0.00
ATOM   4408  H2  WAT   792      35.258  17.354  -8.173  1.00  0.00
TER
ATOM   4409  O   WAT   793      37.348  17.742  -7.838  1.00  0.00
ATOM   4410  H1  WAT   793      37.636  17.488  -8.714  1.00  0.00
ATOM   4411  H2  WAT   793      37.860  17.190  -7.247  1.00  0.00
TER
ATOM   4412  O   WAT   794      29.287  17.954 -12.240  1.00  0.00
ATOM   4413  H1  WAT   794      29.119  17.321 -11.542  1.00  0.00
ATOM   4414  H2  WAT   794      28.420  18.160 -12.590  1.00  0.00
TER
ATOM   4415  O   WAT   795      29.910   1.786 -14.737  1.00  0.00
ATOM   4416  H1  WAT   795      30.667   1.899 -15.310  1.00  0.00
ATOM   4417  H2  WAT   795      29.447   2.623 -14.782  1.00  0.00
TER
ATOM   4418  O   WAT   796      36.451   3.900 -11.746  1.00  0.00
ATOM   4419  H1  WAT   796      35.638   3.526 -12.087  1.00  0.00
ATOM   4420  H2  WAT   796      36.955   3.144 -11.444  1.00  0.00
TER
ATOM   4421  O   WAT   797      30.893  16.648 -14.795  1.00  0.00
ATOM   4422  H1  WAT   797      30.368  17.028 -15.499  1.00  0.00
ATOM   4423  H2  WAT   797      30.817  17.273 -14.074  1.00  0.00
TER
ATOM   4424  O   WAT   798      32.282   2.312 -16.196  1.00  0.00
ATOM   4425  H1  WAT   798      32.811   1.525 -16.326  1.00  0.00
ATOM   4426  H2  WAT   798      32.915   2.992 -15.963  1.00  0.00
TER
ATOM   4427  O   WAT   799      34.476   2.050 -13.142  1.00  0.00
ATOM   4428  H1  WAT   799      33.846   1.349 -12.975  1.00  0.00
ATOM   4429  H2  WAT   799      33.936   2.810 -13.358  1.00  0.00
TER
ATOM   4430  O   WAT   800      34.601   1.328  -0.707  1.00  0.00
ATOM   4431  H1  WAT   800      34.320   1.832  -1.470  1.00  0.00
ATOM   4432  H2  WAT   800      34.983   0.531  -1.072  1.00  0.00
TER
ATOM   4433  O   WAT   801      33.492  18.596 -15.920  1.00  0.00
ATOM   4434  H1  WAT   801      34.224  18.312 -16.467  1.00  0.00
ATOM   4435  H2  WAT   801      33.752  18.357 -15.030  1.00  0.00
TER
ATOM   4436  O   WAT   802      32.654  14.712 -15.915  1.00  0.00
ATOM   4437  H1  WAT   802      32.025  15.181 -15.367  1.00  0.00
ATOM   4438  H2  WAT   802      32.769  13.867 -15.481  1.00  0.00
TER
ATOM   4439  O   WAT   803      32.257  10.853 -27.007  1.00  0.00
ATOM   4440  H1  WAT   803      31.426  10.598 -26.607  1.00  0.00
ATOM   4441  H2  WAT   803      32.865  10.924 -26.271  1.00  0.00
TER
ATOM   4442  O   WAT   804      32.237  14.887 -26.811  1.00  0.00
ATOM   4443  H1  WAT   804      32.540  13.997 -26.990  1.00  0.00
ATOM   4444  H2  WAT   804      32.982  15.444 -27.038  1.00  0.00
TER
ATOM   4445  O   WAT   805      30.666   5.813 -33.222  1.00  0.00
ATOM   4446  H1  WAT   805      29.778   6.155 -33.324  1.00  0.00
ATOM   4447  H2  WAT   805      30.950   5.613 -34.114  1.00  0.00
TER
ATOM   4448  O   WAT   806      28.630   8.414 -27.338  1.00  0.00
ATOM   4449  H1  WAT   806      29.201   7.646 -27.338  1.00  0.00
ATOM   4450  H2  WAT   806      28.630   8.712 -28.248  1.00  0.00
TER
ATOM   4451  O   WAT   807      29.872   3.822 -25.551  1.00  0.00
ATOM   4452  H1  WAT   807      29.692   2.925 -25.271  1.00  0.00
ATOM   4453  H2  WAT   807      29.470   4.369 -24.877  1.00  0.00
TER
ATOM   4454  O   WAT   808      32.842   4.396 -32.188  1.00  0.00
ATOM   4455  H1  WAT   808      32.949   5.297 -31.882  1.00  0.00
ATOM   4456  H2  WAT   808      31.932   4.348 -32.479  1.00  0.00
TER
ATOM   4457  O   WAT   809      30.491   6.318 -26.943  1.00  0.00
ATOM   4458  H1  WAT   809      31.172   6.582 -26.324  1.00  0.00
ATOM   4459  H2  WAT   809      30.176   5.478 -26.609  1.00  0.00
TER
ATOM   4460  O   WAT   810      34.683   7.365 -27.856  1.00  0.00
ATOM   4461  H1  WAT   810      35.191   7.863 -27.215  1.00  0.00
ATOM   4462  H2  WAT   810      35.215   6.588 -28.032  1.00  0.00
TER
ATOM   4463  O   WAT   811      32.967   2.005 -23.590  1.00  0.00
ATOM   4464  H1  WAT   811      32.969   2.522 -24.395  1.00  0.00
ATOM   4465  H2  WAT   811      32.137   1.528 -23.613  1.00  0.00
TER
ATOM   4466  O   WAT   812      34.217  11.644 -25.412  1.00  0.00
ATOM   4467  H1  WAT   812      33.884  12.271 -24.770  1.00  0.00
ATOM   4468  H2  WAT   812      34.394  12.170 -26.192  1.00  0.00
TER
ATOM   4469  O   WAT   813      32.648   3.716 -25.583  1.00  0.00
ATOM   4470  H1  WAT   813      32.990   4.560 -25.877  1.00  0.00
ATOM   4471  H2  WAT   813      31.710   3.864 -25.466  1.00  0.00
TER
ATOM   4472  O   WAT   814      33.429  13.612 -23.597  1.00  0.00
ATOM   4473  H1  WAT   814      34.046  14.287 -23.879  1.00  0.00
ATOM   4474  H2  WAT   814      32.568  14.021 -23.689  1.00  0.00
TER
ATOM   4475  O   WAT   815      28.722  12.802 -34.717  1.00  0.00
ATOM   4476  H1  WAT   815      28.345  13.291 -35.448  1.00  0.00
ATOM   4477  H2  WAT   815      28.980  13.475 -34.086  1.00  0.00
TER
ATOM   4478  O   WAT   816      36.331   1.204 -29.258  1.00  0.00
ATOM   4479  H1  WAT   816      36.639   0.649 -29.975  1.00  0.00
ATOM   4480  H2  WAT   816      35.401   1.338 -29.441  1.00  0.00
TER
ATOM   4481  O   WAT   817      34.325   9.795 -29.740  1.00  0.00
ATOM   4482  H1  WAT   817      33.921   9.083 -30.235  1.00  0.00
ATOM   4483  H2  WAT   817      34.411   9.451 -28.851  1.00  0.00
TER
ATOM   4484  O   WAT   818      34.793  13.482 -27.576  1.00  0.00
ATOM   4485  H1  WAT   818      34.496  12.877 -28.255  1.00  0.00
ATOM   4486  H2  WAT   818      35.743  13.520 -27.687  1.00  0.00
TER
ATOM   4487  O   WAT   819      33.038   6.570 -25.960  1.00  0.00
ATOM   4488  H1  WAT   819      33.589   6.679 -26.735  1.00  0.00
ATOM   4489  H2  WAT   819      33.552   6.943 -25.245  1.00  0.00
TER
ATOM   4490  O   WAT   820      33.885  13.220 -20.925  1.00  0.00
ATOM   4491  H1  WAT   820      32.988  13.444 -20.678  1.00  0.00
ATOM   4492  H2  WAT   820      33.910  13.344 -21.874  1.00  0.00
TER
ATOM   4493  O   WAT   821      32.712  10.092 -22.350  1.00  0.00
ATOM   4494  H1  WAT   821      32.573  10.964 -21.981  1.00  0.00
ATOM   4495  H2  WAT   821      31.830   9.749 -22.495  1.00  0.00
TER
ATOM   4496  O   WAT   822      34.510  16.034 -20.141  1.00  0.00
ATOM   4497  H1  WAT   822      34.482  16.438 -21.008  1.00  0.00
ATOM   4498  H2  WAT   822      34.347  15.105 -20.304  1.00  0.00
TER
ATOM   4499  O   WAT   823      31.025   8.690 -32.239  1.00  0.00
ATOM   4500  H1  WAT   823      30.905   9.416 -32.851  1.00  0.00
ATOM   4501  H2  WAT   823      30.715   7.920 -32.717  1.00  0.00
TER
ATOM   4502  O   WAT   824      28.664  11.861 -26.433  1.00  0.00
ATOM   4503  H1  WAT   824      28.742  11.996 -27.377  1.00  0.00
ATOM   4504  H2  WAT   824      29.278  11.153 -26.240  1.00  0.00
TER
ATOM   4505  O   WAT   825      29.909  13.561 -30.022  1.00  0.00
ATOM   4506  H1  WAT   825      29.501  13.703 -30.877  1.00  0.00
ATOM   4507  H2  WAT   825      30.800  13.277 -30.225  1.00  0.00
TER
ATOM   4508  O   WAT   826      34.181  17.776 -31.910  1.00  0.00
ATOM   4509  H1  WAT   826      34.005  16.859 -32.123  1.00  0.00
ATOM   4510  H2  WAT   826      33.326  18.135 -31.670  1.00  0.00
TER
ATOM   4511  O   WAT   827      28.720  12.903 -23.893  1.00  0.00
ATOM   4512  H1  WAT   827      28.883  12.433 -24.711  1.00  0.00
ATOM   4513  H2  WAT   827      29.185  12.395 -23.228  1.00  0.00
TER
ATOM   4514  O   WAT   828      33.492   2.033 -28.857  1.00  0.00
ATOM   4515  H1  WAT   828      33.049   2.814 -29.189  1.00  0.00
ATOM   4516  H2  WAT   828      34.050   2.356 -28.150  1.00  0.00
TER
ATOM   4517  O   WAT   829      37.779   4.900 -23.254  1.00  0.00
ATOM   4518  H1  WAT   829      37.317   5.108 -22.442  1.00  0.00
ATOM   4519  H2  WAT   829      37.377   4.086 -23.556  1.00  0.00
TER
ATOM   4520  O   WAT   830      36.608   1.654 -33.976  1.00  0.00
ATOM   4521  H1  WAT   830      35.983   1.650 -33.251  1.00  0.00
ATOM   4522  H2  WAT   830      36.521   0.787 -34.373  1.00  0.00
TER
ATOM   4523  O   WAT   831      35.529   2.578 -26.998  1.00  0.00
ATOM   4524  H1  WAT   831      35.827   3.484 -27.079  1.00  0.00
ATOM   4525  H2  WAT   831      36.078   2.090 -27.612  1.00  0.00
TER
ATOM   4526  O   WAT   832      33.283   7.157 -31.129  1.00  0.00
ATOM   4527  H1  WAT   832      33.057   6.940 -30.224  1.00  0.00
ATOM   4528  H2  WAT   832      32.502   7.589 -31.474  1.00  0.00
TER
ATOM   4529  O   WAT   833      35.723   8.055 -20.463  1.00  0.00
ATOM   4530  H1  WAT   833      35.627   7.115 -20.613  1.00  0.00
ATOM   4531  H2  WAT   833      36.566   8.277 -20.858  1.00  0.00
TER
ATOM   4532  O   WAT   834      30.854   4.467 -22.310  1.00  0.00
ATOM   4533  H1  WAT   834      30.460   5.314 -22.102  1.00  0.00
ATOM   4534  H2  WAT   834      30.166   3.829 -22.119  1.00  0.00
TER
ATOM   4535  O   WAT   835      37.429   4.550 -19.240  1.00  0.00
ATOM   4536  H1  WAT   835      36.738   4.357 -18.605  1.00  0.00
ATOM   4537  H2  WAT   835      38.172   4.834 -18.707  1.00  0.00
TER
ATOM   4538  O   WAT   836      28.156   2.389 -28.277  1.00  0.00
ATOM   4539  H1  WAT   836      27.867   2.960 -27.564  1.00  0.00
ATOM   4540  H2  WAT   836      28.900   1.910 -27.913  1.00  0.00
TER
ATOM   4541  O   WAT   837      36.143   5.065 -27.999  1.00  0.00
ATOM   4542  H1  WAT   837      36.146   4.624 -28.849  1.00  0.00
ATOM   4543  H2  WAT   837      37.038   5.387 -27.892  1.00  0.00
TER
ATOM   4544  O   WAT   838      31.993   4.948 -29.040  1.00  0.00
ATOM   4545  H1  WAT   838      31.653   5.425 -28.283  1.00  0.00
ATOM   4546  H2  WAT   838      31.231   4.494 -29.400  1.00  0.00
TER
ATOM   4547  O   WAT   839      36.205   6.067 -35.009  1.00  0.00
ATOM   4548  H1  WAT   839      36.326   6.025 -34.060  1.00  0.00
ATOM   4549  H2  WAT   839      35.820   6.929 -35.164  1.00  0.00
TER
ATOM   4550  O   WAT   840      30.294  12.278 -21.734  1.00  0.00
ATOM   4551  H1  WAT   840      29.909  11.637 -21.135  1.00  0.00
ATOM   4552  H2  WAT   840      30.605  12.981 -21.164  1.00  0.00
TER
ATOM   4553  O   WAT   841      36.443   9.125 -26.253  1.00  0.00
ATOM   4554  H1  WAT   841      36.810   8.651 -25.507  1.00  0.00
ATOM   4555  H2  WAT   841      36.254  10.000 -25.912  1.00  0.00
TER
ATOM   4556  O   WAT   842      29.308   3.870 -30.123  1.00  0.00
ATOM   4557  H1  WAT   842      29.022   3.505 -29.285  1.00  0.00
ATOM   4558  H2  WAT   842      29.245   3.138 -30.737  1.00  0.00
TER
ATOM   4559  O   WAT   843      34.233   8.166 -23.934  1.00  0.00
ATOM   4560  H1  WAT   843      33.929   9.046 -23.709  1.00  0.00
ATOM   4561  H2  WAT   843      35.188   8.226 -23.899  1.00  0.00
TER
ATOM   4562  O   WAT   844      32.762  12.372 -33.338  1.00  0.00
ATOM   4563  H1  WAT   844      31.988  11.832 -33.498  1.00  0.00
ATOM   4564  H2  WAT   844      33.491  11.853 -33.676  1.00  0.00
TER
ATOM   4565  O   WAT   845      32.805  12.040 -29.700  1.00  0.00
ATOM   4566  H1  WAT   845      33.323  11.237 -29.754  1.00  0.00
ATOM   4567  H2  WAT   845      32.354  11.978 -28.858  1.00  0.00
TER
ATOM   4568  O   WAT   846      37.692  13.307 -34.427  1.00  0.00
ATOM   4569  H1  WAT   846      38.034  14.051 -34.923  1.00  0.00
ATOM   4570  H2  WAT   846      36.864  13.620 -34.064  1.00  0.00
TER
ATOM   4571  O   WAT   847      30.290   9.007 -22.787  1.00  0.00
ATOM   4572  H1  WAT   847      29.931   9.672 -22.200  1.00  0.00
ATOM   4573  H2  WAT   847      29.995   8.175 -22.416  1.00  0.00
TER
ATOM   4574  O   WAT   848      33.491   9.465 -19.903  1.00  0.00
ATOM   4575  H1  WAT   848      33.191   9.611 -20.800  1.00  0.00
ATOM   4576  H2  WAT   848      34.262   8.906 -19.996  1.00  0.00
TER
ATOM   4577  O   WAT   849      36.661  13.388 -31.655  1.00  0.00
ATOM   4578  H1  WAT   849      37.348  13.935 -31.275  1.00  0.00
ATOM   4579  H2  WAT   849      35.875  13.933 -31.620  1.00  0.00
TER
ATOM   4580  O   WAT   850      35.964  10.393 -32.043  1.00  0.00
ATOM   4581  H1  WAT   850      36.420  11.204 -31.817  1.00  0.00
ATOM   4582  H2  WAT   850      35.613  10.075 -31.211  1.00  0.00
TER
ATOM   4583  O   WAT   851      31.865   0.737 -31.571  1.00  0.00
ATOM   4584  H1  WAT   851      31.737   0.729 -30.622  1.00  0.00
ATOM   4585  H2  WAT   851      31.041   1.075 -31.921  1.00  0.00
TER
ATOM   4586  O   WAT   852      28.865   2.496 -22.110  1.00  0.00
ATOM   4587  H1  WAT   852      28.150   2.696 -21.505  1.00  0.00
ATOM   4588  H2  WAT   852      29.284   1.720 -21.738  1.00  0.00
TER
ATOM   4589  O   WAT   853      29.152  16.484 -21.123  1.00  0.00
ATOM   4590  H1  WAT   853      29.261  15.543 -21.264  1.00  0.00
ATOM   4591  H2  WAT   853      28.500  16.749 -21.772  1.00  0.00
TER
ATOM   4592  O   WAT   854      37.143  14.756 -19.723  1.00  0.00
ATOM   4593  H1  WAT   854      36.823  14.036 -19.179  1.00  0.00
ATOM   4594  H2  WAT   854      36.469  15.431 -19.650  1.00  0.00
TER
ATOM   4595  O   WAT   855      35.185  15.602 -34.780  1.00  0.00
ATOM   4596  H1  WAT   855      35.176  16.335 -35.396  1.00  0.00
ATOM   4597  H2  WAT   855      34.264  15.355 -34.687  1.00  0.00
TER
ATOM   4598  O   WAT   856      30.785  10.823 -34.035  1.00  0.00
ATOM   4599  H1  WAT   856      30.178  11.563 -34.026  1.00  0.00
ATOM   4600  H2  WAT   856      31.260  10.913 -34.862  1.00  0.00
TER
ATOM   4601  O   WAT   857      35.693   6.222 -32.135  1.00  0.00
ATOM   4602  H1  WAT   857      34.985   6.691 -31.694  1.00  0.00
ATOM   4603  H2  WAT   857      35.978   5.565 -31.501  1.00  0.00
TER
ATOM   4604  O   WAT   858      37.319   7.642 -24.136  1.00  0.00
ATOM   4605  H1  WAT   858      37.817   8.117 -23.471  1.00  0.00
ATOM   4606  H2  WAT   858      37.461   6.718 -23.929  1.00  0.00
TER
ATOM   4607  O   WAT   859      36.812  18.183 -31.423  1.00  0.00
ATOM   4608  H1  WAT   859      37.066  18.145 -32.345  1.00  0.00
ATOM   4609  H2  WAT   859      35.864  18.056 -31.430  1.00  0.00
TER
ATOM   4610  O   WAT   860      33.897   4.531 -34.760  1.00  0.00
ATOM   4611  H1  WAT   860      34.746   4.968 -34.826  1.00  0.00
ATOM   4612  H2  WAT   860      33.530   4.843 -33.933  1.00  0.00
TER
ATOM   4613  O   WAT   861      31.490   8.217 -35.603  1.00  0.00
ATOM   4614  H1  WAT   861      31.571   7.269 -35.492  1.00  0.00
ATOM   4615  H2  WAT   861      32.382   8.547 -35.497  1.00  0.00
TER
ATOM   4616  O   WAT   862      32.292  18.366 -28.500  1.00  0.00
ATOM   4617  H1  WAT   862      33.028  17.818 -28.229  1.00  0.00
ATOM   4618  H2  WAT   862      32.676  19.232 -28.639  1.00  0.00
TER
ATOM   4619  O   WAT   863      29.176  14.434 -32.626  1.00  0.00
ATOM   4620  H1  WAT   863      28.250  14.676 -32.635  1.00  0.00
ATOM   4621  H2  WAT   863      29.642  15.261 -32.747  1.00  0.00
TER
ATOM   4622  O   WAT   864      31.298  17.551 -19.311  1.00  0.00
ATOM   4623  H1  WAT   864      32.099  17.872 -18.898  1.00  0.00
ATOM   4624  H2  WAT   864      30.783  17.190 -18.589  1.00  0.00
TER
ATOM   4625  O   WAT   865      29.018  10.038 -20.368  1.00  0.00
ATOM   4626  H1  WAT   865      29.521   9.459 -19.796  1.00  0.00
ATOM   4627  H2  WAT   865      28.278  10.322 -19.830  1.00  0.00
TER
ATOM   4628  O   WAT   866      36.071  11.445 -20.834  1.00  0.00
ATOM   4629  H1  WAT   866      35.306  12.014 -20.919  1.00  0.00
ATOM   4630  H2  WAT   866      36.253  11.153 -21.727  1.00  0.00
TER
ATOM   4631  O   WAT   867      31.050   8.181 -19.473  1.00  0.00
ATOM   4632  H1  WAT   867      31.090   7.883 -18.564  1.00  0.00
ATOM   4633  H2  WAT   867      31.904   8.582 -19.632  1.00  0.00
TER
ATOM   4634  O   WAT   868      34.828  10.781 -34.312  1.00  0.00
ATOM   4635  H1  WAT   868      35.249  10.615 -33.469  1.00  0.00
ATOM   4636  H2  WAT   868      34.953   9.971 -34.807  1.00  0.00
TER
ATOM   4637  O   WAT   869      32.990   6.760 -21.505  1.00  0.00
ATOM   4638  H1  WAT   869      32.460   6.269 -22.133  1.00  0.00
ATOM   4639  H2  WAT   869      33.659   7.189 -22.039  1.00  0.00
TER
ATOM   4640  O   WAT   870      33.478   3.727 -21.426  1.00  0.00
ATOM   4641  H1  WAT   870      33.383   3.109 -22.150  1.00  0.00
ATOM   4642  H2  WAT   870      32.897   4.453 -21.653  1.00  0.00
TER
ATOM   4643  O   WAT   871      36.244   2.284 -24.393  1.00  0.00
ATOM   4644  H1  WAT   871      35.795   2.306 -25.238  1.00  0.00
ATOM   4645  H2  WAT   871      35.610   1.886 -23.796  1.00  0.00
TER
ATOM   4646  O   WAT   872      36.650  11.179 -23.772  1.00  0.00
ATOM   4647  H1  WAT   872      37.069  12.023 -23.944  1.00  0.00
ATOM   4648  H2  WAT   872      35.731  11.317 -24.001  1.00  0.00
TER
ATOM   4649  O   WAT   873      34.500  17.485 -22.656  1.00  0.00
ATOM   4650  H1  WAT   873      33.963  18.209 -22.975  1.00  0.00
ATOM   4651  H2  WAT   873      34.754  17.008 -23.446  1.00  0.00
TER
ATOM   4652  O   WAT   874      35.753   5.453 -21.130  1.00  0.00
ATOM   4653  H1  WAT   874      36.343   5.145 -20.442  1.00  0.00
ATOM   4654  H2  WAT   874      34.935   4.981 -20.974  1.00  0.00
TER
ATOM   4655  O   WAT   875      37.357  18.720 -22.397  1.00  0.00
ATOM   4656  H1  WAT   875      37.283  19.623 -22.090  1.00  0.00
ATOM   4657  H2  WAT   875      36.455  18.401 -22.425  1.00  0.00
TER
ATOM   4658  O   WAT   876      28.759  16.047 -29.094  1.00  0.00
ATOM   4659  H1  WAT   876      29.090  15.179 -29.326  1.00  0.00
ATOM   4660  H2  WAT   876      29.189  16.253 -28.263  1.00  0.00
TER
ATOM   4661  O   WAT   877      33.356  14.378 -31.434  1.00  0.00
ATOM   4662  H1  WAT   877      33.055  14.255 -30.533  1.00  0.00
ATOM   4663  H2  WAT   877      33.249  13.519 -31.842  1.00  0.00
TER
ATOM   4664  O   WAT   878      29.248  16.914 -26.356  1.00  0.00
ATOM   4665  H1  WAT   878      28.812  17.094 -25.523  1.00  0.00
ATOM   4666  H2  WAT   878      29.816  17.672 -26.497  1.00  0.00
TER
ATOM   4667  O   WAT   879      29.081   9.426 -29.997  1.00  0.00
ATOM   4668  H1  WAT   879      28.426   9.158 -30.641  1.00  0.00
ATOM   4669  H2  WAT   879      29.919   9.317 -30.446  1.00  0.00
TER
ATOM   4670  O   WAT   880      30.118   9.812 -25.456  1.00  0.00
ATOM   4671  H1  WAT   880      30.486   9.724 -24.577  1.00  0.00
ATOM   4672  H2  WAT   880      29.550   9.048 -25.556  1.00  0.00
TER
ATOM   4673  O   WAT   881      29.670   6.723 -21.550  1.00  0.00
ATOM   4674  H1  WAT   881      28.776   6.689 -21.211  1.00  0.00
ATOM   4675  H2  WAT   881      30.210   6.921 -20.785  1.00  0.00
TER
ATOM   4676  O   WAT   882      28.295   6.636 -34.054  1.00  0.00
ATOM   4677  H1  WAT   882      27.391   6.899 -34.229  1.00  0.00
ATOM   4678  H2  WAT   882      28.779   6.907 -34.834  1.00  0.00
TER
ATOM   4679  O   WAT   883      30.174   0.997 -27.202  1.00  0.00
ATOM   4680  H1  WAT   883      30.822   0.447 -27.643  1.00  0.00
ATOM   4681  H2  WAT   883      30.594   1.252 -26.381  1.00  0.00
TER
ATOM   4682  O   WAT   884      29.927   1.153 -24.460  1.00  0.00
ATOM   4683  H1  WAT   884      29.579   1.609 -23.694  1.00  0.00
ATOM   4684  H2  WAT   884      29.596   0.259 -24.377  1.00  0.00
TER
ATOM   4685  O   WAT   885      31.534  14.325 -20.294  1.00  0.00
ATOM   4686  H1  WAT   885      31.491  13.954 -19.413  1.00  0.00
ATOM   4687  H2  WAT   885      31.665  15.263 -20.154  1.00  0.00
TER
ATOM   4688  O   WAT   886      35.234  15.881 -24.693  1.00  0.00
ATOM   4689  H1  WAT   886      34.993  16.148 -25.580  1.00  0.00
ATOM   4690  H2  WAT   886      36.175  16.051 -24.638  1.00  0.00
TER
ATOM   4691  O   WAT   887      30.599   0.681 -21.185  1.00  0.00
ATOM   4692  H1  WAT   887      31.148   0.499 -21.948  1.00  0.00
ATOM   4693  H2  WAT   887      30.665  -0.110 -20.649  1.00  0.00
TER
ATOM   4694  O   WAT   888      31.372  17.271 -23.175  1.00  0.00
ATOM   4695  H1  WAT   888      30.779  17.140 -22.436  1.00  0.00
ATOM   4696  H2  WAT   888      31.365  16.435 -23.640  1.00  0.00
TER
ATOM   4697  O   WAT   889      31.004  14.637 -24.224  1.00  0.00
ATOM   4698  H1  WAT   889      30.277  14.017 -24.291  1.00  0.00
ATOM   4699  H2  WAT   889      31.065  15.031 -25.094  1.00  0.00
TER
ATOM   4700  O   WAT   890      34.608  16.851 -27.439  1.00  0.00
ATOM   4701  H1  WAT   890      35.125  16.240 -27.964  1.00  0.00
ATOM   4702  H2  WAT   890      35.258  17.354 -26.948  1.00  0.00
TER
ATOM   4703  O   WAT   891      37.348  17.742 -26.612  1.00  0.00
ATOM   4704  H1  WAT   891      37.636  17.488 -27.489  1.00  0.00
ATOM   4705  H2  WAT   891      37.860  17.190 -26.021  1.00  0.00
TER
ATOM   4706  O   WAT   892      29.287  17.954 -31.014  1.00  0.00
ATOM   4707  H1  WAT   892      29.119  17.321 -30.316  1.00  0.00
ATOM   4708  H2  WAT   892      28.420  18.160 -31.365  1.00  0.00
TER
ATOM   4709  O   WAT   893      29.910   1.786 -33.511  1.00  0.00
ATOM   4710  H1  WAT   893      30.667   1.899 -34.084  1.00  0.00
ATOM   4711  H2  WAT   893      29.447   2.623 -33.557  1.00  0.00
TER
ATOM   4712  O   WAT   894      36.451   3.900 -30.521  1.00  0.00
ATOM   4713  H1  WAT   894      35.638   3.526 -30.861  1.00  0.00
ATOM   4714  H2  WAT   894      36.955   3.144 -30.219  1.00  0.00
TER
ATOM   4715  O   WAT   895      30.893  16.648 -33.569  1.00  0.00
ATOM   4716  H1  WAT   895      30.368  17.028 -34.273  1.00  0.00
ATOM   4717  H2  WAT   895      30.817  17.273 -32.848  1.00  0.00
TER
ATOM   4718  O   WAT   896      32.282   2.312 -34.971  1.00  0.00
ATOM   4719  H1  WAT   896      32.811   1.525 -35.100  1.00  0.00
ATOM   4720  H2  WAT   896      32.915   2.992 -34.737  1.00  0.00
TER
ATOM   4721  O   WAT   897      34.476   2.050 -31.916  1.00  0.00
ATOM   4722  H1  WAT   897      33.846   1.349 -31.749  1.00  0.00
ATOM   4723  H2  WAT   897      33.936   2.810 -32.133  1.00  0.00
TER
ATOM   4724  O   WAT   898      34.601   1.328 -19.481  1.00  0.00
ATOM   4725  H1  WAT   898      34.320   1.832 -20.245  1.00  0.00
ATOM   4726  H2  WAT   898      34.983   0.531 -19.847  1.00  0.00
TER
ATOM   4727  O   WAT   899      33.492  18.596 -34.694  1.00  0.00
ATOM   4728  H1  WAT   899      34.224  18.312 -35.242  1.00  0.00
ATOM   4729  H2  WAT   899      33.752  18.357 -33.804  1.00  0.00
TER
ATOM   4730  O   WAT   900      32.654  14.712 -34.689  1.00  0.00
ATOM   4731  H1  WAT   900      32.025  15.181 -34.141  1.00  0.00
ATOM   4732  H2  WAT   900      32.769  13.867 -34.255  1.00  0.00
TER
ATOM   4733  O   WAT   901      32.257  -7.921  29.317  1.00  0.00
ATOM   4734  H1  WAT   901      31.426  -8.177  29.716  1.00  0.00
ATOM   4735  H2  WAT   901      32.865  -7.850  30.052  1.00  0.00
TER
ATOM   4736  O   WAT   902      32.237  -3.887  29.512  1.00  0.00
ATOM   4737  H1  WAT   902      32.540  -4.778  29.333  1.00  0.00
ATOM   4738  H2  WAT   902      32.982  -3.330  29.285  1.00  0.00
TER
ATOM   4739  O   WAT   903      30.666 -12.961  23.101  1.00  0.00
ATOM   4740  H1  WAT   903      29.778 -12.620  22.999  1.00  0.00
ATOM   4741  H2  WAT   903      30.950 -13.161  22.209  1.00  0.00
TER
ATOM   4742  O   WAT   904      28.630 -10.361  28.985  1.00  0.00
ATOM   4743  H1  WAT   904      29.201 -11.129  28.985  1.00  0.00
ATOM   4744  H2  WAT   904      28.630 -10.062  28.075  1.00  0.00
TER
ATOM   4745  O   WAT   905      29.872 -14.952  30.772  1.00  0.00
ATOM   4746  H1  WAT   905      29.692 -15.850  31.052  1.00  0.00
ATOM   4747  H2  WAT   905      29.470 -14.405  31.446  1.00  0.00
TER
ATOM   4748  O   WAT   906      32.842 -14.378  24.135  1.00  0.00
ATOM   4749  H1  WAT   906      32.949 -13.478  24.441  1.00  0.00
ATOM   4750  H2  WAT   906      31.932 -14.426  23.844  1.00  0.00
TER
ATOM   4751  O   WAT   907      30.491 -12.456  29.380  1.00  0.00
ATOM   4752  H1  WAT   907      31.172 -12.192  29.999  1.00  0.00
ATOM   4753  H2  WAT   907      30.176 -13.296  29.714  1.00  0.00
TER
ATOM   4754  O   WAT   908      34.683 -11.410  28.467  1.00  0.00
ATOM   4755  H1  WAT   908      35.191 -10.911  29.108  1.00  0.00
ATOM   4756  H2  WAT   908      35.215 -12.186  28.291  1.00  0.00
TER
ATOM   4757  O   WAT   909      32.967 -16.770  32.733  1.00  0.00
ATOM   4758  H1  WAT   909      32.969 -16.252  31.928  1.00  0.00
ATOM   4759  H2  WAT   909      32.137 -17.247  32.710  1.00  0.00
TER
ATOM   4760  O   WAT   910      34.217  -7.130  30.911  1.00  0.00
ATOM   4761  H1  WAT   910      33.884  -6.503  31.553  1.00  0.00
ATOM   4762  H2  WAT   910      34.394  -6.604  30.131  1.00  0.00
TER
ATOM   4763  O   WAT   911      32.648 -15.059  30.741  1.00  0.00
ATOM   4764  H1  WAT   911      32.990 -14.214  30.446  1.00  0.00
ATOM   4765  H2  WAT   911      31.710 -14.910  30.857  1.00  0.00
TER
ATOM   4766  O   WAT   912      33.429  -5.162  32.726  1.00  0.00
ATOM   4767  H1  WAT   912      34.046  -4.487  32.444  1.00  0.00
ATOM   4768  H2  WAT   912      32.568  -4.753  32.634  1.00  0.00
TER
ATOM   4769  O   WAT   913      28.722  -5.972  21.606  1.00  0.00
ATOM   4770  H1  WAT   913      28.345  -5.483  20.875  1.00  0.00
ATOM   4771  H2  WAT   913      28.980  -5.300  22.237  1.00  0.00
TER
ATOM   4772  O   WAT   914      36.331 -17.570  27.065  1.00  0.00
ATOM   4773  H1  WAT   914      36.639 -18.126  26.349  1.00  0.00
ATOM   4774  H2  WAT   914      35.401 -17.436  26.882  1.00  0.00
TER
ATOM   4775  O   WAT   915      34.325  -8.979  26.583  1.00  0.00
ATOM   4776  H1  WAT   915      33.921  -9.691  26.088  1.00  0.00
ATOM   4777  H2  WAT   915      34.411  -9.324  27.472  1.00  0.00
TER
ATOM   4778  O   WAT   916      34.793  -5.292  28.747  1.00  0.00
ATOM   4779  H1  WAT   916      34.496  -5.898  28.068  1.00  0.00
ATOM   4780  H2  WAT   916      35.743  -5.255  28.636  1.00  0.00
TER
ATOM   4781  O   WAT   917      33.038 -12.205  30.363  1.00  0.00
ATOM   4782  H1  WAT   917      33.589 -12.095  29.588  1.00  0.00
ATOM   4783  H2  WAT   917      33.552 -11.831  31.078  1.00  0.00
TER
ATOM   4784  O   WAT   918      33.885  -5.554  35.398  1.00  0.00
ATOM   4785  H1  WAT   918      32.988  -5.330  35.645  1.00  0.00
ATOM   4786  H2  WAT   918      33.910  -5.431  34.449  1.00  0.00
TER
ATOM   4787  O   WAT   919      32.712  -8.683  33.973  1.00  0.00
ATOM   4788  H1  WAT   919      32.573  -7.811  34.342  1.00  0.00
ATOM   4789  H2  WAT   919      31.830  -9.026  33.828  1.00  0.00
TER
ATOM   4790  O   WAT   920      31.025 -10.085  24.084  1.00  0.00
ATOM   4791  H1  WAT   920      30.905  -9.358  23.472  1.00  0.00
ATOM   4792  H2  WAT   920      30.715 -10.854  23.606  1.00  0.00
TER
ATOM   4793  O   WAT   921      28.664  -6.913  29.890  1.00  0.00
ATOM   4794  H1  WAT   921      28.742  -6.778  28.946  1.00  0.00
ATOM   4795  H2  WAT   921      29.278  -7.621  30.083  1.00  0.00
TER
ATOM   4796  O   WAT   922      29.909  -5.213  26.301  1.00  0.00
ATOM   4797  H1  WAT   922      29.501  -5.072  25.446  1.00  0.00
ATOM   4798  H2  WAT   922      30.800  -5.497  26.098  1.00  0.00
TER
ATOM   4799  O   WAT   923      34.181  -0.998  24.413  1.00  0.00
ATOM   4800  H1  WAT   923      34.005  -1.915  24.200  1.00  0.00
ATOM   4801  H2  WAT   923      33.326  -0.640  24.653  1.00  0.00
TER
ATOM   4802  O   WAT   924      28.720  -5.872  32.430  1.00  0.00
ATOM   4803  H1  WAT   924      28.883  -6.341  31.612  1.00  0.00
ATOM   4804  H2  WAT   924      29.185  -6.379  33.095  1.00  0.00
TER
ATOM   4805  O   WAT   925      33.492 -16.741  27.466  1.00  0.00
ATOM   4806  H1  WAT   925      33.049 -15.960  27.134  1.00  0.00
ATOM   4807  H2  WAT   925      34.050 -16.418  28.173  1.00  0.00
TER
ATOM   4808  O   WAT   926      37.779 -13.874  33.070  1.00  0.00
ATOM   4809  H1  WAT   926      37.317 -13.666  33.882  1.00  0.00
ATOM   4810  H2  WAT   926      37.377 -14.688  32.767  1.00  0.00
TER
ATOM   4811  O   WAT   927      36.608 -17.120  22.347  1.00  0.00
ATOM   4812  H1  WAT   927      35.983 -17.124  23.072  1.00  0.00
ATOM   4813  H2  WAT   927      36.521 -17.987  21.950  1.00  0.00
TER
ATOM   4814  O   WAT   928      35.529 -16.196  29.325  1.00  0.00
ATOM   4815  H1  WAT   928      35.827 -15.290  29.244  1.00  0.00
ATOM   4816  H2  WAT   928      36.078 -16.684  28.711  1.00  0.00
TER
ATOM   4817  O   WAT   929      33.283 -11.618  25.194  1.00  0.00
ATOM   4818  H1  WAT   929      33.057 -11.834  26.099  1.00  0.00
ATOM   4819  H2  WAT   929      32.502 -11.185  24.849  1.00  0.00
TER
ATOM   4820  O   WAT   930      30.854 -14.308  34.014  1.00  0.00
ATOM   4821  H1  WAT   930      30.460 -13.460  34.221  1.00  0.00
ATOM   4822  H2  WAT   930      30.166 -14.945  34.204  1.00  0.00
TER
ATOM   4823  O   WAT   931      28.156 -16.385  28.047  1.00  0.00
ATOM   4824  H1  WAT   931      27.867 -15.815  28.759  1.00  0.00
ATOM   4825  H2  WAT   931      28.900 -16.865  28.410  1.00  0.00
TER
ATOM   4826  O   WAT   932      28.343 -12.443  19.257  1.00  0.00
ATOM   4827  H1  WAT   932      28.260 -11.500  19.398  1.00  0.00
ATOM   4828  H2  WAT   932      27.991 -12.585  18.378  1.00  0.00
TER
ATOM   4829  O   WAT   933      36.143 -13.709  28.324  1.00  0.00
ATOM   4830  H1  WAT   933      36.146 -14.150  27.474  1.00  0.00
ATOM   4831  H2  WAT   933      37.038 -13.387  28.431  1.00  0.00
TER
ATOM   4832  O   WAT   934      31.993 -13.826  27.283  1.00  0.00
ATOM   4833  H1  WAT   934      31.653 -13.349  28.040  1.00  0.00
ATOM   4834  H2  WAT   934      31.231 -14.280  26.923  1.00  0.00
TER
ATOM   4835  O   WAT   935      36.205 -12.708  21.315  1.00  0.00
ATOM   4836  H1  WAT   935      36.326 -12.749  22.263  1.00  0.00
ATOM   4837  H2  WAT   935      35.820 -11.845  21.159  1.00  0.00
TER
ATOM   4838  O   WAT   936      35.217 -10.398  20.713  1.00  0.00
ATOM   4839  H1  WAT   936      34.649 -10.846  20.086  1.00  0.00
ATOM   4840  H2  WAT   936      35.926 -10.038  20.179  1.00  0.00
TER
ATOM   4841  O   WAT   937      30.294  -6.497  34.590  1.00  0.00
ATOM   4842  H1  WAT   937      29.909  -7.137  35.188  1.00  0.00
ATOM   4843  H2  WAT   937      30.605  -5.793  35.159  1.00  0.00
TER
ATOM   4844  O   WAT   938      36.443  -9.649  30.070  1.00  0.00
ATOM   4845  H1  WAT   938      36.810 -10.123  30.817  1.00  0.00
ATOM   4846  H2  WAT   938      36.254  -8.775  30.411  1.00  0.00
TER
ATOM   4847  O   WAT   939      29.308 -14.904  26.200  1.00  0.00
ATOM   4848  H1  WAT   939      29.022 -15.269  27.038  1.00  0.00
ATOM   4849  H2  WAT   939      29.245 -15.636  25.586  1.00  0.00
TER
ATOM   4850  O   WAT   940      34.233 -10.608  32.389  1.00  0.00
ATOM   4851  H1  WAT   940      33.929  -9.729  32.614  1.00  0.00
ATOM   4852  H2  WAT   940      35.188 -10.548  32.425  1.00  0.00
TER
ATOM   4853  O   WAT   941      32.762  -6.402  22.985  1.00  0.00
ATOM   4854  H1  WAT   941      31.988  -6.942  22.825  1.00  0.00
ATOM   4855  H2  WAT   941      33.491  -6.921  22.647  1.00  0.00
TER
ATOM   4856  O   WAT   942      32.805  -6.734  26.623  1.00  0.00
ATOM   4857  H1  WAT   942      33.323  -7.537  26.569  1.00  0.00
ATOM   4858  H2  WAT   942      32.354  -6.796  27.465  1.00  0.00
TER
ATOM   4859  O   WAT   943      37.692  -5.467  21.896  1.00  0.00
ATOM   4860  H1  WAT   943      38.034  -4.723  21.400  1.00  0.00
ATOM   4861  H2  WAT   943      36.864  -5.154  22.259  1.00  0.00
TER
ATOM   4862  O   WAT   944      30.290  -9.768  33.536  1.00  0.00
ATOM   4863  H1  WAT   944      29.931  -9.102  34.123  1.00  0.00
ATOM   4864  H2  WAT   944      29.995 -10.599  33.907  1.00  0.00
TER
ATOM   4865  O   WAT   945      36.661  -5.386  24.668  1.00  0.00
ATOM   4866  H1  WAT   945      37.348  -4.839  25.048  1.00  0.00
ATOM   4867  H2  WAT   945      35.875  -4.842  24.703  1.00  0.00
TER
ATOM   4868  O   WAT   946      28.801  -9.769  20.159  1.00  0.00
ATOM   4869  H1  WAT   946      29.670  -9.486  20.443  1.00  0.00
ATOM   4870  H2  WAT   946      28.310  -8.955  20.044  1.00  0.00
TER
ATOM   4871  O   WAT   947      35.964  -8.381  24.280  1.00  0.00
ATOM   4872  H1  WAT   947      36.420  -7.571  24.506  1.00  0.00
ATOM   4873  H2  WAT   947      35.613  -8.699  25.112  1.00  0.00
TER
ATOM   4874  O   WAT   948      31.865 -18.038  24.752  1.00  0.00
ATOM   4875  H1  WAT   948      31.737 -18.046  25.701  1.00  0.00
ATOM   4876  H2  WAT   948      31.041 -17.699  24.402  1.00  0.00
TER
ATOM   4877  O   WAT   949      29.168  -0.556  20.726  1.00  0.00
ATOM   4878  H1  WAT   949      29.527   0.043  20.071  1.00  0.00
ATOM   4879  H2  WAT   949      29.027  -0.010  21.499  1.00  0.00
TER
ATOM   4880  O   WAT   950      28.865 -16.278  34.213  1.00  0.00
ATOM   4881  H1  WAT   950      28.150 -16.079  34.818  1.00  0.00
ATOM   4882  H2  WAT   950      29.284 -17.054  34.585  1.00  0.00
TER
ATOM   4883  O   WAT   951      29.152  -2.290  35.200  1.00  0.00
ATOM   4884  H1  WAT   951      29.261  -3.231  35.059  1.00  0.00
ATOM   4885  H2  WAT   951      28.500  -2.025  34.551  1.00  0.00
TER
ATOM   4886  O   WAT   952      35.185  -3.173  21.543  1.00  0.00
ATOM   4887  H1  WAT   952      35.176  -2.440  20.927  1.00  0.00
ATOM   4888  H2  WAT   952      34.264  -3.420  21.636  1.00  0.00
TER
ATOM   4889  O   WAT   953      30.785  -7.951  22.288  1.00  0.00
ATOM   4890  H1  WAT   953      30.178  -7.211  22.297  1.00  0.00
ATOM   4891  H2  WAT   953      31.260  -7.861  21.461  1.00  0.00
TER
ATOM   4892  O   WAT   954      35.693 -12.552  24.188  1.00  0.00
ATOM   4893  H1  WAT   954      34.985 -12.083  24.629  1.00  0.00
ATOM   4894  H2  WAT   954      35.978 -13.210  24.822  1.00  0.00
TER
ATOM   4895  O   WAT   955      37.319 -11.132  32.187  1.00  0.00
ATOM   4896  H1  WAT   955      37.817 -10.658  32.852  1.00  0.00
ATOM   4897  H2  WAT   955      37.461 -12.056  32.394  1.00  0.00
TER
ATOM   4898  O   WAT   956      36.812  -0.591  24.900  1.00  0.00
ATOM   4899  H1  WAT   956      37.066  -0.629  23.978  1.00  0.00
ATOM   4900  H2  WAT   956      35.864  -0.718  24.893  1.00  0.00
TER
ATOM   4901  O   WAT   957      33.897 -14.243  21.563  1.00  0.00
ATOM   4902  H1  WAT   957      34.746 -13.806  21.497  1.00  0.00
ATOM   4903  H2  WAT   957      33.530 -13.931  22.390  1.00  0.00
TER
ATOM   4904  O   WAT   958      32.796  -7.990  20.036  1.00  0.00
ATOM   4905  H1  WAT   958      33.562  -8.102  20.599  1.00  0.00
ATOM   4906  H2  WAT   958      32.873  -8.686  19.384  1.00  0.00
TER
ATOM   4907  O   WAT   959      31.490 -10.558  20.720  1.00  0.00
ATOM   4908  H1  WAT   959      31.571 -11.505  20.831  1.00  0.00
ATOM   4909  H2  WAT   959      32.382 -10.227  20.826  1.00  0.00
TER
ATOM   4910  O   WAT   960      32.292  -0.408  27.823  1.00  0.00
ATOM   4911  H1  WAT   960      33.028  -0.957  28.094  1.00  0.00
ATOM   4912  H2  WAT   960      32.676   0.458  27.684  1.00  0.00
TER
ATOM   4913  O   WAT   961      29.176  -4.341  23.697  1.00  0.00
ATOM   4914  H1  WAT   961      28.250  -4.099  23.688  1.00  0.00
ATOM   4915  H2  WAT   961      29.642  -3.513  23.576  1.00  0.00
TER
ATOM   4916  O   WAT   962      35.402  -1.235  19.646  1.00  0.00
ATOM   4917  H1  WAT   962      36.195  -0.946  19.194  1.00  0.00
ATOM   4918  H2  WAT   962      34.883  -1.666  18.967  1.00  0.00
TER
ATOM   4919  O   WAT   963      35.920  -6.015  19.510  1.00  0.00
ATOM   4920  H1  WAT   963      35.815  -6.629  20.236  1.00  0.00
ATOM   4921  H2  WAT   963      35.752  -6.538  18.726  1.00  0.00
TER
ATOM   4922  O   WAT   964      36.071  -7.329  35.489  1.00  0.00
ATOM   4923  H1  WAT   964      35.306  -6.761  35.404  1.00  0.00
ATOM   4924  H2  WAT   964      36.253  -7.621  34.596  1.00  0.00
TER
ATOM   4925  O   WAT   965      34.828  -7.994  22.011  1.00  0.00
ATOM   4926  H1  WAT   965      35.249  -8.160  22.854  1.00  0.00
ATOM   4927  H2  WAT   965      34.953  -8.804  21.516  1.00  0.00
TER
ATOM   4928  O   WAT   966      32.990 -12.014  34.818  1.00  0.00
ATOM   4929  H1  WAT   966      32.460 -12.505  34.190  1.00  0.00
ATOM   4930  H2  WAT   966      33.659 -11.586  34.284  1.00  0.00
TER
ATOM   4931  O   WAT   967      37.340  -8.970  19.258  1.00  0.00
ATOM   4932  H1  WAT   967      37.861  -9.685  18.893  1.00  0.00
ATOM   4933  H2  WAT   967      37.987  -8.331  19.558  1.00  0.00
TER
ATOM   4934  O   WAT   968      33.478 -15.048  34.898  1.00  0.00
ATOM   4935  H1  WAT   968      33.383 -15.666  34.173  1.00  0.00
ATOM   4936  H2  WAT   968      32.897 -14.321  34.671  1.00  0.00
TER
ATOM   4937  O   WAT   969      36.244 -16.490  31.930  1.00  0.00
ATOM   4938  H1  WAT   969      35.795 -16.468  31.085  1.00  0.00
ATOM   4939  H2  WAT   969      35.610 -16.889  32.527  1.00  0.00
TER
ATOM   4940  O   WAT   970      36.650  -7.595  32.552  1.00  0.00
ATOM   4941  H1  WAT   970      37.069  -6.752  32.379  1.00  0.00
ATOM   4942  H2  WAT   970      35.731  -7.458  32.322  1.00  0.00
TER
ATOM   4943  O   WAT   971      33.724 -11.920  18.957  1.00  0.00
ATOM   4944  H1  WAT   971      33.522 -12.784  19.318  1.00  0.00
ATOM   4945  H2  WAT   971      33.553 -12.007  18.019  1.00  0.00
TER
ATOM   4946  O   WAT   972      34.500  -1.290  33.667  1.00  0.00
ATOM   4947  H1  WAT   972      33.963  -0.565  33.348  1.00  0.00
ATOM   4948  H2  WAT   972      34.754  -1.767  32.877  1.00  0.00
TER
ATOM   4949  O   WAT   973      32.522 -14.820  18.944  1.00  0.00
ATOM   4950  H1  WAT   973      32.824 -14.813  18.036  1.00  0.00
ATOM   4951  H2  WAT   973      33.261 -15.170  19.441  1.00  0.00
TER
ATOM   4952  O   WAT   974      37.357  -0.055  33.926  1.00  0.00
ATOM   4953  H1  WAT   974      37.283   0.849  34.233  1.00  0.00
ATOM   4954  H2  WAT   974      36.455  -0.373  33.898  1.00  0.00
TER
ATOM   4955  O   WAT   975      35.740 -15.877  19.930  1.00  0.00
ATOM   4956  H1  WAT   975      35.393 -16.554  19.350  1.00  0.00
ATOM   4957  H2  WAT   975      35.942 -16.338  20.744  1.00  0.00
TER
ATOM   4958  O   WAT   976      31.545  -5.516  19.777  1.00  0.00
ATOM   4959  H1  WAT   976      31.982  -4.973  20.433  1.00  0.00
ATOM   4960  H2  WAT   976      32.030  -6.341  19.787  1.00  0.00
TER
ATOM   4961  O   WAT   977      28.759  -2.727  27.229  1.00  0.00
ATOM   4962  H1  WAT   977      29.090  -3.595  26.997  1.00  0.00
ATOM   4963  H2  WAT   977      29.189  -2.521  28.060  1.00  0.00
TER
ATOM   4964  O   WAT   978      33.356  -4.396  24.890  1.00  0.00
ATOM   4965  H1  WAT   978      33.055  -4.520  25.790  1.00  0.00
ATOM   4966  H2  WAT   978      33.249  -5.255  24.481  1.00  0.00
TER
ATOM   4967  O   WAT   979      29.248  -1.860  29.967  1.00  0.00
ATOM   4968  H1  WAT   979      28.812  -1.680  30.800  1.00  0.00
ATOM   4969  H2  WAT   979      29.816  -1.103  29.826  1.00  0.00
TER
ATOM   4970  O   WAT   980      29.081  -9.348  26.326  1.00  0.00
ATOM   4971  H1  WAT   980      28.426  -9.617  25.682  1.00  0.00
ATOM   4972  H2  WAT   980      29.919  -9.458  25.877  1.00  0.00
TER
ATOM   4973  O   WAT   981      30.118  -8.963  30.867  1.00  0.00
ATOM   4974  H1  WAT   981      30.486  -9.050  31.746  1.00  0.00
ATOM   4975  H2  WAT   981      29.550  -9.726  30.767  1.00  0.00
TER
ATOM   4976  O   WAT   982      29.670 -12.052  34.773  1.00  0.00
ATOM   4977  H1  WAT   982      28.776 -12.085  35.112  1.00  0.00
ATOM   4978  H2  WAT   982      30.210 -11.853  35.538  1.00  0.00
TER
ATOM   4979  O   WAT   983      28.295 -12.138  22.269  1.00  0.00
ATOM   4980  H1  WAT   983      27.391 -11.875  22.094  1.00  0.00
ATOM   4981  H2  WAT   983      28.779 -11.867  21.489  1.00  0.00
TER
ATOM   4982  O   WAT   984      30.837 -13.082  20.178  1.00  0.00
ATOM   4983  H1  WAT   984      31.547 -13.503  19.693  1.00  0.00
ATOM   4984  H2  WAT   984      30.121 -13.014  19.547  1.00  0.00
TER
ATOM   4985  O   WAT   985      30.485 -17.028  19.219  1.00  0.00
ATOM   4986  H1  WAT   985      31.208 -16.487  19.537  1.00  0.00
ATOM   4987  H2  WAT   985      30.757 -17.301  18.343  1.00  0.00
TER
ATOM   4988  O   WAT   986      30.174 -17.777  29.121  1.00  0.00
ATOM   4989  H1  WAT   986      30.822 -18.327  28.680  1.00  0.00
ATOM   4990  H2  WAT   986      30.594 -17.523  29.942  1.00  0.00
TER
ATOM   4991  O   WAT   987      29.927 -17.621  31.863  1.00  0.00
ATOM   4992  H1  WAT   987      29.579 -17.165  32.629  1.00  0.00
ATOM   4993  H2  WAT   987      29.596 -18.516  31.946  1.00  0.00
TER
ATOM   4994  O   WAT   988      35.234  -2.894  31.630  1.00  0.00
ATOM   4995  H1  WAT   988      34.993  -2.626  30.743  1.00  0.00
ATOM   4996  H2  WAT   988      36.175  -2.723  31.685  1.00  0.00
TER
ATOM   4997  O   WAT   989      30.599 -18.094  35.138  1.00  0.00
ATOM   4998  H1  WAT   989      31.148 -18.275  34.375  1.00  0.00
ATOM   4999  H2  WAT   989      30.665 -18.884  35.674  1.00  0.00
TER
ATOM   5000  O   WAT   990      31.372  -1.503  33.149  1.00  0.00
ATOM   5001  H1  WAT   990      30.779  -1.635  33.888  1.00  0.00
ATOM   5002  H2  WAT   990      31.365  -2.339  32.683  1.00  0.00
TER
ATOM   5003  O   WAT   991      31.004  -4.137  32.099  1.00  0.00
ATOM   5004  H1  WAT   991      30.277  -4.757  32.032  1.00  0.00
ATOM   5005  H2  WAT   991      31.065  -3.743  31.229  1.00  0.00
TER
ATOM   5006  O   WAT   992      34.608  -1.923  28.884  1.00  0.00
ATOM   5007  H1  WAT   992      35.125  -2.534  28.359  1.00  0.00
ATOM   5008  H2  WAT   992      35.258  -1.420  29.375  1.00  0.00
TER
ATOM   5009  O   WAT   993      37.348  -1.032  29.711  1.00  0.00
ATOM   5010  H1  WAT   993      37.636  -1.287  28.834  1.00  0.00
ATOM   5011  H2  WAT   993      37.860  -1.584  30.302  1.00  0.00
TER
ATOM   5012  O   WAT   994      29.287  -0.820  25.309  1.00  0.00
ATOM   5013  H1  WAT   994      29.119  -1.453  26.007  1.00  0.00
ATOM   5014  H2  WAT   994      28.420  -0.614  24.958  1.00  0.00
TER
ATOM   5015  O   WAT   995      29.910 -16.988  22.812  1.00  0.00
ATOM   5016  H1  WAT   995      30.667 -16.875  22.239  1.00  0.00
ATOM   5017  H2  WAT   995      29.447 -16.151  22.767  1.00  0.00
TER
ATOM   5018  O   WAT   996      36.451 -14.874  25.802  1.00  0.00
ATOM   5019  H1  WAT   996      35.638 -15.249  25.462  1.00  0.00
ATOM   5020  H2  WAT   996      36.955 -15.630  26.105  1.00  0.00
TER
ATOM   5021  O   WAT   997      30.893  -2.127  22.754  1.00  0.00
ATOM   5022  H1  WAT   997      30.368  -1.746  22.050  1.00  0.00
ATOM   5023  H2  WAT   997      30.817  -1.502  23.475  1.00  0.00
TER
ATOM   5024  O   WAT   998      32.282 -16.462  21.352  1.00  0.00
ATOM   5025  H1  WAT   998      32.811 -17.249  21.223  1.00  0.00
ATOM   5026  H2  WAT   998      32.915 -15.783  21.586  1.00  0.00
TER
ATOM   5027  O   WAT   999      34.476 -16.724  24.407  1.00  0.00
ATOM   5028  H1  WAT   999      33.846 -17.426  24.574  1.00  0.00
ATOM   5029  H2  WAT   999      33.936 -15.964  24.190  1.00  0.00
TER
ATOM   5030  O   WAT  1000      33.492  -0.178  21.629  1.00  0.00
ATOM   5031  H1  WAT  1000      34.224  -0.462  21.081  1.00  0.00
ATOM   5032  H2  WAT  1000      33.752  -0.417  22.519  1.00  0.00
TER
ATOM   5033  O   WAT  1001      32.654  -4.062  21.634  1.00  0.00
ATOM   5034  H1  WAT  1001      32.025  -3.593  22.182  1.00  0.00
ATOM   5035  H2  WAT  1001      32.769  -4.907  22.068  1.00  0.00
TER
ATOM   5036  O   WAT  1002      32.257  -7.921  10.542  1.00  0.00
ATOM   5037  H1  WAT  1002      31.426  -8.177  10.942  1.00  0.00
ATOM   5038  H2  WAT  1002      32.865  -7.850  11.278  1.00  0.00
TER
ATOM   5039  O   WAT  1003      32.237  -3.887  10.738  1.00  0.00
ATOM   5040  H1  WAT  1003      32.540  -4.778  10.559  1.00  0.00
ATOM   5041  H2  WAT  1003      32.982  -3.330  10.510  1.00  0.00
TER
ATOM   5042  O   WAT  1004      30.666 -12.961   4.326  1.00  0.00
ATOM   5043  H1  WAT  1004      29.778 -12.620   4.224  1.00  0.00
ATOM   5044  H2  WAT  1004      30.950 -13.161   3.435  1.00  0.00
TER
ATOM   5045  O   WAT  1005      28.630 -10.361  10.210  1.00  0.00
ATOM   5046  H1  WAT  1005      29.201 -11.129  10.211  1.00  0.00
ATOM   5047  H2  WAT  1005      28.630 -10.062   9.301  1.00  0.00
TER
ATOM   5048  O   WAT  1006      29.872 -14.952  11.997  1.00  0.00
ATOM   5049  H1  WAT  1006      29.692 -15.850  12.278  1.00  0.00
ATOM   5050  H2  WAT  1006      29.470 -14.405  12.672  1.00  0.00
TER
ATOM   5051  O   WAT  1007      32.842 -14.378   5.360  1.00  0.00
ATOM   5052  H1  WAT  1007      32.949 -13.478   5.667  1.00  0.00
ATOM   5053  H2  WAT  1007      31.932 -14.426   5.070  1.00  0.00
TER
ATOM   5054  O   WAT  1008      30.491 -12.456  10.606  1.00  0.00
ATOM   5055  H1  WAT  1008      31.172 -12.192  11.224  1.00  0.00
ATOM   5056  H2  WAT  1008      30.176 -13.296  10.939  1.00  0.00
TER
ATOM   5057  O   WAT  1009      34.683 -11.410   9.693  1.00  0.00
ATOM   5058  H1  WAT  1009      35.191 -10.911  10.333  1.00  0.00
ATOM   5059  H2  WAT  1009      35.215 -12.186   9.517  1.00  0.00
TER
ATOM   5060  O   WAT  1010      32.967 -16.770  13.959  1.00  0.00
ATOM   5061  H1  WAT  1010      32.969 -16.252  13.154  1.00  0.00
ATOM   5062  H2  WAT  1010      32.137 -17.247  13.936  1.00  0.00
TER
ATOM   5063  O   WAT  1011      34.217  -7.130  12.136  1.00  0.00
ATOM   5064  H1  WAT  1011      33.884  -6.503  12.779  1.00  0.00
ATOM   5065  H2  WAT  1011      34.394  -6.604  11.357  1.00  0.00
TER
ATOM   5066  O   WAT  1012      32.648 -15.059  11.966  1.00  0.00
ATOM   5067  H1  WAT  1012      32.990 -14.214  11.672  1.00  0.00
ATOM   5068  H2  WAT  1012      31.710 -14.910  12.083  1.00  0.00
TER
ATOM   5069  O   WAT  1013      33.429  -5.162  13.951  1.00  0.00
ATOM   5070  H1  WAT  1013      34.046  -4.487  13.670  1.00  0.00
ATOM   5071  H2  WAT  1013      32.568  -4.753  13.860  1.00  0.00
TER
ATOM   5072  O   WAT  1014      28.722  -5.972   2.832  1.00  0.00
ATOM   5073  H1  WAT  1014      28.345  -5.483   2.101  1.00  0.00
ATOM   5074  H2  WAT  1014      28.980  -5.300   3.463  1.00  0.00
TER
ATOM   5075  O   WAT  1015      36.331 -17.570   8.291  1.00  0.00
ATOM   5076  H1  WAT  1015      36.639 -18.126   7.574  1.00  0.00
ATOM   5077  H2  WAT  1015      35.401 -17.436   8.108  1.00  0.00
TER
ATOM   5078  O   WAT  1016      34.325  -8.979   7.809  1.00  0.00
ATOM   5079  H1  WAT  1016      33.921  -9.691   7.313  1.00  0.00
ATOM   5080  H2  WAT  1016      34.411  -9.324   8.697  1.00  0.00
TER
ATOM   5081  O   WAT  1017      34.793  -5.292   9.973  1.00  0.00
ATOM   5082  H1  WAT  1017      34.496  -5.898   9.293  1.00  0.00
ATOM   5083  H2  WAT  1017      35.743  -5.255   9.861  1.00  0.00
TER
ATOM   5084  O   WAT  1018      33.038 -12.205  11.589  1.00  0.00
ATOM   5085  H1  WAT  1018      33.589 -12.095  10.814  1.00  0.00
ATOM   5086  H2  WAT  1018      33.552 -11.831  12.304  1.00  0.00
TER
ATOM   5087  O   WAT  1019      33.885  -5.554  16.623  1.00  0.00
ATOM   5088  H1  WAT  1019      32.988  -5.330  16.871  1.00  0.00
ATOM   5089  H2  WAT  1019      33.910  -5.431  15.674  1.00  0.00
TER
ATOM   5090  O   WAT  1020      32.712  -8.683  15.199  1.00  0.00
ATOM   5091  H1  WAT  1020      32.573  -7.811  15.568  1.00  0.00
ATOM   5092  H2  WAT  1020      31.830  -9.026  15.054  1.00  0.00
TER
ATOM   5093  O   WAT  1021      34.510  -2.741  17.408  1.00  0.00
ATOM   5094  H1  WAT  1021      34.482  -2.336  16.540  1.00  0.00
ATOM   5095  H2  WAT  1021      34.347  -3.670  17.245  1.00  0.00
TER
ATOM   5096  O   WAT  1022      31.025 -10.085   5.309  1.00  0.00
ATOM   5097  H1  WAT  1022      30.905  -9.358   4.697  1.00  0.00
ATOM   5098  H2  WAT  1022      30.715 -10.854   4.832  1.00  0.00
TER
ATOM   5099  O   WAT  1023      28.664  -6.913  11.116  1.00  0.00
ATOM   5100  H1  WAT  1023      28.742  -6.778  10.172  1.00  0.00
ATOM   5101  H2  WAT  1023      29.278  -7.621  11.309  1.00  0.00
TER
ATOM   5102  O   WAT  1024      29.909  -5.213   7.527  1.00  0.00
ATOM   5103  H1  WAT  1024      29.501  -5.072   6.672  1.00  0.00
ATOM   5104  H2  WAT  1024      30.800  -5.497   7.324  1.00  0.00
TER
ATOM   5105  O   WAT  1025      34.181  -0.998   5.639  1.00  0.00
ATOM   5106  H1  WAT  1025      34.005  -1.915   5.426  1.00  0.00
ATOM   5107  H2  WAT  1025      33.326  -0.640   5.879  1.00  0.00
TER
ATOM   5108  O   WAT  1026      28.720  -5.872  13.656  1.00  0.00
ATOM   5109  H1  WAT  1026      28.883  -6.341  12.838  1.00  0.00
ATOM   5110  H2  WAT  1026      29.185  -6.379  14.320  1.00  0.00
TER
ATOM   5111  O   WAT  1027      33.492 -16.741   8.692  1.00  0.00
ATOM   5112  H1  WAT  1027      33.049 -15.960   8.360  1.00  0.00
ATOM   5113  H2  WAT  1027      34.050 -16.418   9.399  1.00  0.00
TER
ATOM   5114  O   WAT  1028      37.779 -13.874  14.295  1.00  0.00
ATOM   5115  H1  WAT  1028      37.317 -13.666  15.107  1.00  0.00
ATOM   5116  H2  WAT  1028      37.377 -14.688  13.992  1.00  0.00
TER
ATOM   5117  O   WAT  1029      36.608 -17.120   3.572  1.00  0.00
ATOM   5118  H1  WAT  1029      35.983 -17.124   4.298  1.00  0.00
ATOM   5119  H2  WAT  1029      36.521 -17.987   3.176  1.00  0.00
TER
ATOM   5120  O   WAT  1030      35.529 -16.196  10.551  1.00  0.00
ATOM   5121  H1  WAT  1030      35.827 -15.290  10.470  1.00  0.00
ATOM   5122  H2  WAT  1030      36.078 -16.684   9.937  1.00  0.00
TER
ATOM   5123  O   WAT  1031      33.283 -11.618   6.420  1.00  0.00
ATOM   5124  H1  WAT  1031      33.057 -11.834   7.324  1.00  0.00
ATOM   5125  H2  WAT  1031      32.502 -11.185   6.074  1.00  0.00
TER
ATOM   5126  O   WAT  1032      35.723 -10.719  17.086  1.00  0.00
ATOM   5127  H1  WAT  1032      35.627 -11.660  16.936  1.00  0.00
ATOM   5128  H2  WAT  1032      36.566 -10.498  16.691  1.00  0.00
TER
ATOM   5129  O   WAT  1033      30.854 -14.308  15.239  1.00  0.00
ATOM   5130  H1  WAT  1033      30.460 -13.460  15.446  1.00  0.00
ATOM   5131  H2  WAT  1033      30.166 -14.945  15.430  1.00  0.00
TER
ATOM   5132  O   WAT  1034      37.429 -14.224  18.309  1.00  0.00
ATOM   5133  H1  WAT  1034      36.738 -14.417  18.943  1.00  0.00
ATOM   5134  H2  WAT  1034      38.172 -13.941  18.841  1.00  0.00
TER
ATOM   5135  O   WAT  1035      28.156 -16.385   9.272  1.00  0.00
ATOM   5136  H1  WAT  1035      27.867 -15.815   9.985  1.00  0.00
ATOM   5137  H2  WAT  1035      28.900 -16.865   9.635  1.00  0.00
TER
ATOM   5138  O   WAT  1036      28.343 -12.443   0.482  1.00  0.00
ATOM   5139  H1  WAT  1036      28.260 -11.500   0.624  1.00  0.00
ATOM   5140  H2  WAT  1036      27.991 -12.585  -0.396  1.00  0.00
TER
ATOM   5141  O   WAT  1037      36.143 -13.709   9.549  1.00  0.00
ATOM   5142  H1  WAT  1037      36.146 -14.150   8.700  1.00  0.00
ATOM   5143  H2  WAT  1037      37.038 -13.387   9.657  1.00  0.00
TER
ATOM   5144  O   WAT  1038      31.993 -13.826   8.509  1.00  0.00
ATOM   5145  H1  WAT  1038      31.653 -13.349   9.266  1.00  0.00
ATOM   5146  H2  WAT  1038      31.231 -14.280   8.149  1.00  0.00
TER
ATOM   5147  O   WAT  1039      36.205 -12.708   2.540  1.00  0.00
ATOM   5148  H1  WAT  1039      36.326 -12.749   3.489  1.00  0.00
ATOM   5149  H2  WAT  1039      35.820 -11.845   2.385  1.00  0.00
TER
ATOM   5150  O   WAT  1040      35.217 -10.398   1.938  1.00  0.00
ATOM   5151  H1  WAT  1040      34.649 -10.846   1.312  1.00  0.00
ATOM   5152  H2  WAT  1040      35.926 -10.038   1.405  1.00  0.00
TER
ATOM   5153  O   WAT  1041      30.294  -6.497  15.815  1.00  0.00
ATOM   5154  H1  WAT  1041      29.909  -7.137  16.413  1.00  0.00
ATOM   5155  H2  WAT  1041      30.605  -5.793  16.385  1.00  0.00
TER
ATOM   5156  O   WAT  1042      36.443  -9.649  11.296  1.00  0.00
ATOM   5157  H1  WAT  1042      36.810 -10.123  12.042  1.00  0.00
ATOM   5158  H2  WAT  1042      36.254  -8.775  11.637  1.00  0.00
TER
ATOM   5159  O   WAT  1043      29.308 -14.904   7.425  1.00  0.00
ATOM   5160  H1  WAT  1043      29.022 -15.269   8.263  1.00  0.00
ATOM   5161  H2  WAT  1043      29.245 -15.636   6.812  1.00  0.00
TER
ATOM   5162  O   WAT  1044      34.233 -10.608  13.614  1.00  0.00
ATOM   5163  H1  WAT  1044      33.929  -9.729  13.839  1.00  0.00
ATOM   5164  H2  WAT  1044      35.188 -10.548  13.650  1.00  0.00
TER
ATOM   5165  O   WAT  1045      32.762  -6.402   4.211  1.00  0.00
ATOM   5166  H1  WAT  1045      31.988  -6.942   4.051  1.00  0.00
ATOM   5167  H2  WAT  1045      33.491  -6.921   3.873  1.00  0.00
TER
ATOM   5168  O   WAT  1046      32.805  -6.734   7.849  1.00  0.00
ATOM   5169  H1  WAT  1046      33.323  -7.537   7.795  1.00  0.00
ATOM   5170  H2  WAT  1046      32.354  -6.796   8.691  1.00  0.00
TER
ATOM   5171  O   WAT  1047      37.692  -5.467   3.122  1.00  0.00
ATOM   5172  H1  WAT  1047      38.034  -4.723   2.626  1.00  0.00
ATOM   5173  H2  WAT  1047      36.864  -5.154   3.484  1.00  0.00
TER
ATOM   5174  O   WAT  1048      30.290  -9.768  14.762  1.00  0.00
ATOM   5175  H1  WAT  1048      29.931  -9.102  15.349  1.00  0.00
ATOM   5176  H2  WAT  1048      29.995 -10.599  15.133  1.00  0.00
TER
ATOM   5177  O   WAT  1049      33.491  -9.309  17.646  1.00  0.00
ATOM   5178  H1  WAT  1049      33.191  -9.164  16.748  1.00  0.00
ATOM   5179  H2  WAT  1049      34.262  -9.869  17.553  1.00  0.00
TER
ATOM   5180  O   WAT  1050      36.661  -5.386   5.893  1.00  0.00
ATOM   5181  H1  WAT  1050      37.348  -4.839   6.274  1.00  0.00
ATOM   5182  H2  WAT  1050      35.875  -4.842   5.928  1.00  0.00
TER
ATOM   5183  O   WAT  1051      28.801  -9.769   1.385  1.00  0.00
ATOM   5184  H1  WAT  1051      29.670  -9.486   1.669  1.00  0.00
ATOM   5185  H2  WAT  1051      28.310  -8.955   1.270  1.00  0.00
TER
ATOM   5186  O   WAT  1052      35.964  -8.381   5.506  1.00  0.00
ATOM   5187  H1  WAT  1052      36.420  -7.571   5.732  1.00  0.00
ATOM   5188  H2  WAT  1052      35.613  -8.699   6.338  1.00  0.00
TER
ATOM   5189  O   WAT  1053      31.865 -18.038   5.978  1.00  0.00
ATOM   5190  H1  WAT  1053      31.737 -18.046   6.927  1.00  0.00
ATOM   5191  H2  WAT  1053      31.041 -17.699   5.627  1.00  0.00
TER
ATOM   5192  O   WAT  1054      29.168  -0.556   1.951  1.00  0.00
ATOM   5193  H1  WAT  1054      29.527   0.043   1.297  1.00  0.00
ATOM   5194  H2  WAT  1054      29.027  -0.010   2.725  1.00  0.00
TER
ATOM   5195  O   WAT  1055      28.865 -16.278  15.439  1.00  0.00
ATOM   5196  H1  WAT  1055      28.150 -16.079  16.044  1.00  0.00
ATOM   5197  H2  WAT  1055      29.284 -17.054  15.810  1.00  0.00
TER
ATOM   5198  O   WAT  1056      29.152  -2.290  16.425  1.00  0.00
ATOM   5199  H1  WAT  1056      29.261  -3.231  16.285  1.00  0.00
ATOM   5200  H2  WAT  1056      28.500  -2.025  15.777  1.00  0.00
TER
ATOM   5201  O   WAT  1057      37.143  -4.019  17.825  1.00  0.00
ATOM   5202  H1  WAT  1057      36.823  -4.738  18.370  1.00  0.00
ATOM   5203  H2  WAT  1057      36.469  -3.343  17.899  1.00  0.00
TER
ATOM   5204  O   WAT  1058      35.185  -3.173   2.769  1.00  0.00
ATOM   5205  H1  WAT  1058      35.176  -2.440   2.153  1.00  0.00
ATOM   5206  H2  WAT  1058      34.264  -3.420   2.861  1.00  0.00
TER
ATOM   5207  O   WAT  1059      30.785  -7.951   3.513  1.00  0.00
ATOM   5208  H1  WAT  1059      30.178  -7.211   3.523  1.00  0.00
ATOM   5209  H2  WAT  1059      31.260  -7.861   2.687  1.00  0.00
TER
ATOM   5210  O   WAT  1060      35.693 -12.552   5.413  1.00  0.00
ATOM   5211  H1  WAT  1060      34.985 -12.083   5.855  1.00  0.00
ATOM   5212  H2  WAT  1060      35.978 -13.210   6.048  1.00  0.00
TER
ATOM   5213  O   WAT  1061      37.319 -11.132  13.413  1.00  0.00
ATOM   5214  H1  WAT  1061      37.817 -10.658  14.078  1.00  0.00
ATOM   5215  H2  WAT  1061      37.461 -12.056  13.620  1.00  0.00
TER
ATOM   5216  O   WAT  1062      36.812  -0.591   6.126  1.00  0.00
ATOM   5217  H1  WAT  1062      37.066  -0.629   5.204  1.00  0.00
ATOM   5218  H2  WAT  1062      35.864  -0.718   6.119  1.00  0.00
TER
ATOM   5219  O   WAT  1063      33.897 -14.243   2.789  1.00  0.00
ATOM   5220  H1  WAT  1063      34.746 -13.806   2.723  1.00  0.00
ATOM   5221  H2  WAT  1063      33.530 -13.931   3.616  1.00  0.00
TER
ATOM   5222  O   WAT  1064      32.796  -7.990   1.262  1.00  0.00
ATOM   5223  H1  WAT  1064      33.562  -8.102   1.825  1.00  0.00
ATOM   5224  H2  WAT  1064      32.873  -8.686   0.610  1.00  0.00
TER
ATOM   5225  O   WAT  1065      31.490 -10.558   1.945  1.00  0.00
ATOM   5226  H1  WAT  1065      31.571 -11.505   2.057  1.00  0.00
ATOM   5227  H2  WAT  1065      32.382 -10.227   2.051  1.00  0.00
TER
ATOM   5228  O   WAT  1066      32.292  -0.408   9.049  1.00  0.00
ATOM   5229  H1  WAT  1066      33.028  -0.957   9.320  1.00  0.00
ATOM   5230  H2  WAT  1066      32.676   0.458   8.909  1.00  0.00
TER
ATOM   5231  O   WAT  1067      29.176  -4.341   4.923  1.00  0.00
ATOM   5232  H1  WAT  1067      28.250  -4.099   4.914  1.00  0.00
ATOM   5233  H2  WAT  1067      29.642  -3.513   4.801  1.00  0.00
TER
ATOM   5234  O   WAT  1068      31.298  -1.223  18.237  1.00  0.00
ATOM   5235  H1  WAT  1068      32.099  -0.902  18.651  1.00  0.00
ATOM   5236  H2  WAT  1068      30.783  -1.584  18.959  1.00  0.00
TER
ATOM   5237  O   WAT  1069      35.402  -1.235   0.871  1.00  0.00
ATOM   5238  H1  WAT  1069      36.195  -0.946   0.420  1.00  0.00
ATOM   5239  H2  WAT  1069      34.883  -1.666   0.193  1.00  0.00
TER
ATOM   5240  O   WAT  1070      29.018  -8.736  17.181  1.00  0.00
ATOM   5241  H1  WAT  1070      29.521  -9.315  17.753  1.00  0.00
ATOM   5242  H2  WAT  1070      28.278  -8.452  17.719  1.00  0.00
TER
ATOM   5243  O   WAT  1071      35.920  -6.015   0.736  1.00  0.00
ATOM   5244  H1  WAT  1071      35.815  -6.629   1.462  1.00  0.00
ATOM   5245  H2  WAT  1071      35.752  -6.538  -0.048  1.00  0.00
TER
ATOM   5246  O   WAT  1072      36.071  -7.329  16.715  1.00  0.00
ATOM   5247  H1  WAT  1072      35.306  -6.761  16.630  1.00  0.00
ATOM   5248  H2  WAT  1072      36.253  -7.621  15.821  1.00  0.00
TER
ATOM   5249  O   WAT  1073      31.050 -10.593  18.076  1.00  0.00
ATOM   5250  H1  WAT  1073      31.090 -10.892  18.985  1.00  0.00
ATOM   5251  H2  WAT  1073      31.904 -10.192  17.917  1.00  0.00
TER
ATOM   5252  O   WAT  1074      34.828  -7.994   3.236  1.00  0.00
ATOM   5253  H1  WAT  1074      35.249  -8.160   4.080  1.00  0.00
ATOM   5254  H2  WAT  1074      34.953  -8.804   2.742  1.00  0.00
TER
ATOM   5255  O   WAT  1075      32.990 -12.014  16.043  1.00  0.00
ATOM   5256  H1  WAT  1075      32.460 -12.505  15.416  1.00  0.00
ATOM   5257  H2  WAT  1075      33.659 -11.586  15.509  1.00  0.00
TER
ATOM   5258  O   WAT  1076      37.340  -8.970   0.484  1.00  0.00
ATOM   5259  H1  WAT  1076      37.861  -9.685   0.118  1.00  0.00
ATOM   5260  H2  WAT  1076      37.987  -8.331   0.784  1.00  0.00
TER
ATOM   5261  O   WAT  1077      33.478 -15.048  16.123  1.00  0.00
ATOM   5262  H1  WAT  1077      33.383 -15.666  15.398  1.00  0.00
ATOM   5263  H2  WAT  1077      32.897 -14.321  15.896  1.00  0.00
TER
ATOM   5264  O   WAT  1078      36.244 -16.490  13.156  1.00  0.00
ATOM   5265  H1  WAT  1078      35.795 -16.468  12.310  1.00  0.00
ATOM   5266  H2  WAT  1078      35.610 -16.889  13.753  1.00  0.00
TER
ATOM   5267  O   WAT  1079      36.650  -7.595  13.777  1.00  0.00
ATOM   5268  H1  WAT  1079      37.069  -6.752  13.605  1.00  0.00
ATOM   5269  H2  WAT  1079      35.731  -7.458  13.548  1.00  0.00
TER
ATOM   5270  O   WAT  1080      33.724 -11.920   0.182  1.00  0.00
ATOM   5271  H1  WAT  1080      33.522 -12.784   0.544  1.00  0.00
ATOM   5272  H2  WAT  1080      33.553 -12.007  -0.756  1.00  0.00
TER
ATOM   5273  O   WAT  1081      34.500  -1.290  14.893  1.00  0.00
ATOM   5274  H1  WAT  1081      33.963  -0.565  14.574  1.00  0.00
ATOM   5275  H2  WAT  1081      34.754  -1.767  14.103  1.00  0.00
TER
ATOM   5276  O   WAT  1082      35.753 -13.321  16.419  1.00  0.00
ATOM   5277  H1  WAT  1082      36.343 -13.630  17.106  1.00  0.00
ATOM   5278  H2  WAT  1082      34.935 -13.793  16.575  1.00  0.00
TER
ATOM   5279  O   WAT  1083      32.522 -14.820   0.170  1.00  0.00
ATOM   5280  H1  WAT  1083      32.824 -14.813  -0.738  1.00  0.00
ATOM   5281  H2  WAT  1083      33.261 -15.170   0.667  1.00  0.00
TER
ATOM   5282  O   WAT  1084      37.357  -0.055  15.152  1.00  0.00
ATOM   5283  H1  WAT  1084      37.283   0.849  15.459  1.00  0.00
ATOM   5284  H2  WAT  1084      36.455  -0.373  15.124  1.00  0.00
TER
ATOM   5285  O   WAT  1085      35.740 -15.877   1.156  1.00  0.00
ATOM   5286  H1  WAT  1085      35.393 -16.554   0.576  1.00  0.00
ATOM   5287  H2  WAT  1085      35.942 -16.338   1.970  1.00  0.00
TER
ATOM   5288  O   WAT  1086      31.545  -5.516   1.003  1.00  0.00
ATOM   5289  H1  WAT  1086      31.982  -4.973   1.659  1.00  0.00
ATOM   5290  H2  WAT  1086      32.030  -6.341   1.013  1.00  0.00
TER
ATOM   5291  O   WAT  1087      28.759  -2.727   8.455  1.00  0.00
ATOM   5292  H1  WAT  1087      29.090  -3.595   8.223  1.00  0.00
ATOM   5293  H2  WAT  1087      29.189  -2.521   9.285  1.00  0.00
TER
ATOM   5294  O   WAT  1088      33.356  -4.396   6.115  1.00  0.00
ATOM   5295  H1  WAT  1088      33.055  -4.520   7.016  1.00  0.00
ATOM   5296  H2  WAT  1088      33.249  -5.255   5.707  1.00  0.00
TER
ATOM   5297  O   WAT  1089      29.248  -1.860  11.193  1.00  0.00
ATOM   5298  H1  WAT  1089      28.812  -1.680  12.026  1.00  0.00
ATOM   5299  H2  WAT  1089      29.816  -1.103  11.051  1.00  0.00
TER
ATOM   5300  O   WAT  1090      29.081  -9.348   7.552  1.00  0.00
ATOM   5301  H1  WAT  1090      28.426  -9.617   6.908  1.00  0.00
ATOM   5302  H2  WAT  1090      29.919  -9.458   7.102  1.00  0.00
TER
ATOM   5303  O   WAT  1091      30.118  -8.963  12.092  1.00  0.00
ATOM   5304  H1  WAT  1091      30.486  -9.050  12.972  1.00  0.00
ATOM   5305  H2  WAT  1091      29.550  -9.726  11.993  1.00  0.00
TER
ATOM   5306  O   WAT  1092      29.670 -12.052  15.998  1.00  0.00
ATOM   5307  H1  WAT  1092      28.776 -12.085  16.338  1.00  0.00
ATOM   5308  H2  WAT  1092      30.210 -11.853  16.763  1.00  0.00
TER
ATOM   5309  O   WAT  1093      28.295 -12.138   3.495  1.00  0.00
ATOM   5310  H1  WAT  1093      27.391 -11.875   3.320  1.00  0.00
ATOM   5311  H2  WAT  1093      28.779 -11.867   2.715  1.00  0.00
TER
ATOM   5312  O   WAT  1094      30.837 -13.082   1.404  1.00  0.00
ATOM   5313  H1  WAT  1094      31.547 -13.503   0.919  1.00  0.00
ATOM   5314  H2  WAT  1094      30.121 -13.014   0.772  1.00  0.00
TER
ATOM   5315  O   WAT  1095      30.485 -17.028   0.444  1.00  0.00
ATOM   5316  H1  WAT  1095      31.208 -16.487   0.762  1.00  0.00
ATOM   5317  H2  WAT  1095      30.757 -17.301  -0.432  1.00  0.00
TER
ATOM   5318  O   WAT  1096      30.174 -17.777  10.347  1.00  0.00
ATOM   5319  H1  WAT  1096      30.822 -18.327   9.906  1.00  0.00
ATOM   5320  H2  WAT  1096      30.594 -17.523  11.168  1.00  0.00
TER
ATOM   5321  O   WAT  1097      29.927 -17.621  13.089  1.00  0.00
ATOM   5322  H1  WAT  1097      29.579 -17.165  13.855  1.00  0.00
ATOM   5323  H2  WAT  1097      29.596 -18.516  13.171  1.00  0.00
TER
ATOM   5324  O   WAT  1098      31.534  -4.449  17.254  1.00  0.00
ATOM   5325  H1  WAT  1098      31.491  -4.820  18.136  1.00  0.00
ATOM   5326  H2  WAT  1098      31.665  -3.512  17.395  1.00  0.00
TER
ATOM   5327  O   WAT  1099      35.234  -2.894  12.855  1.00  0.00
ATOM   5328  H1  WAT  1099      34.993  -2.626  11.968  1.00  0.00
ATOM   5329  H2  WAT  1099      36.175  -2.723  12.910  1.00  0.00
TER
ATOM   5330  O   WAT  1100      30.599 -18.094  16.364  1.00  0.00
ATOM   5331  H1  WAT  1100      31.148 -18.275  15.601  1.00  0.00
ATOM   5332  H2  WAT  1100      30.665 -18.884  16.900  1.00  0.00
TER
ATOM   5333  O   WAT  1101      31.372  -1.503  14.374  1.00  0.00
ATOM   5334  H1  WAT  1101      30.779  -1.635  15.113  1.00  0.00
ATOM   5335  H2  WAT  1101      31.365  -2.339  13.908  1.00  0.00
TER
ATOM   5336  O   WAT  1102      31.004  -4.137  13.325  1.00  0.00
ATOM   5337  H1  WAT  1102      30.277  -4.757  13.258  1.00  0.00
ATOM   5338  H2  WAT  1102      31.065  -3.743  12.455  1.00  0.00
TER
ATOM   5339  O   WAT  1103      34.608  -1.923  10.110  1.00  0.00
ATOM   5340  H1  WAT  1103      35.125  -2.534   9.585  1.00  0.00
ATOM   5341  H2  WAT  1103      35.258  -1.420  10.601  1.00  0.00
TER
ATOM   5342  O   WAT  1104      37.348  -1.032  10.937  1.00  0.00
ATOM   5343  H1  WAT  1104      37.636  -1.287  10.060  1.00  0.00
ATOM   5344  H2  WAT  1104      37.860  -1.584  11.527  1.00  0.00
TER
ATOM   5345  O   WAT  1105      29.287  -0.820   6.535  1.00  0.00
ATOM   5346  H1  WAT  1105      29.119  -1.453   7.233  1.00  0.00
ATOM   5347  H2  WAT  1105      28.420  -0.614   6.184  1.00  0.00
TER
ATOM   5348  O   WAT  1106      29.910 -16.988   4.038  1.00  0.00
ATOM   5349  H1  WAT  1106      30.667 -16.875   3.464  1.00  0.00
ATOM   5350  H2  WAT  1106      29.447 -16.151   3.992  1.00  0.00
TER
ATOM   5351  O   WAT  1107      36.451 -14.874   7.028  1.00  0.00
ATOM   5352  H1  WAT  1107      35.638 -15.249   6.688  1.00  0.00
ATOM   5353  H2  WAT  1107      36.955 -15.630   7.330  1.00  0.00
TER
ATOM   5354  O   WAT  1108      30.893  -2.127   3.980  1.00  0.00
ATOM   5355  H1  WAT  1108      30.368  -1.746   3.276  1.00  0.00
ATOM   5356  H2  WAT  1108      30.817  -1.502   4.701  1.00  0.00
TER
ATOM   5357  O   WAT  1109      32.282 -16.462   2.578  1.00  0.00
ATOM   5358  H1  WAT  1109      32.811 -17.249   2.449  1.00  0.00
ATOM   5359  H2  WAT  1109      32.915 -15.783   2.812  1.00  0.00
TER
ATOM   5360  O   WAT  1110      34.476 -16.724   5.633  1.00  0.00
ATOM   5361  H1  WAT  1110      33.846 -17.426   5.800  1.00  0.00
ATOM   5362  H2  WAT  1110      33.936 -15.964   5.416  1.00  0.00
TER
ATOM   5363  O   WAT  1111      34.601 -17.446  18.068  1.00  0.00
ATOM   5364  H1  WAT  1111      34.320 -16.943  17.304  1.00  0.00
ATOM   5365  H2  WAT  1111      34.983 -18.244  17.702  1.00  0.00
TER
ATOM   5366  O   WAT  1112      33.492  -0.178   2.855  1.00  0.00
ATOM   5367  H1  WAT  1112      34.224  -0.462   2.307  1.00  0.00
ATOM   5368  H2  WAT  1112      33.752  -0.417   3.745  1.00  0.00
TER
ATOM   5369  O   WAT  1113      32.654  -4.062   2.859  1.00  0.00
ATOM   5370  H1  WAT  1113      32.025  -3.593   3.408  1.00  0.00
ATOM   5371  H2  WAT  1113      32.769  -4.907   3.294  1.00  0.00
TER
ATOM   5372  O   WAT  1114      32.257  -7.921  -8.232  1.00  0.00
ATOM   5373  H1  WAT  1114      31.426  -8.177  -7.833  1.00  0.00
ATOM   5374  H2  WAT  1114      32.865  -7.850  -7.496  1.00  0.00
TER
ATOM   5375  O   WAT  1115      32.237  -3.887  -8.036  1.00  0.00
ATOM   5376  H1  WAT  1115      32.540  -4.778  -8.215  1.00  0.00
ATOM   5377  H2  WAT  1115      32.982  -3.330  -8.264  1.00  0.00
TER
ATOM   5378  O   WAT  1116      30.666 -12.961 -14.448  1.00  0.00
ATOM   5379  H1  WAT  1116      29.778 -12.620 -14.550  1.00  0.00
ATOM   5380  H2  WAT  1116      30.950 -13.161 -15.340  1.00  0.00
TER
ATOM   5381  O   WAT  1117      28.630 -10.361  -8.564  1.00  0.00
ATOM   5382  H1  WAT  1117      29.201 -11.129  -8.564  1.00  0.00
ATOM   5383  H2  WAT  1117      28.630 -10.062  -9.473  1.00  0.00
TER
ATOM   5384  O   WAT  1118      29.872 -14.952  -6.777  1.00  0.00
ATOM   5385  H1  WAT  1118      29.692 -15.850  -6.497  1.00  0.00
ATOM   5386  H2  WAT  1118      29.470 -14.405  -6.102  1.00  0.00
TER
ATOM   5387  O   WAT  1119      32.842 -14.378 -13.414  1.00  0.00
ATOM   5388  H1  WAT  1119      32.949 -13.478 -13.107  1.00  0.00
ATOM   5389  H2  WAT  1119      31.932 -14.426 -13.705  1.00  0.00
TER
ATOM   5390  O   WAT  1120      30.491 -12.456  -8.169  1.00  0.00
ATOM   5391  H1  WAT  1120      31.172 -12.192  -7.550  1.00  0.00
ATOM   5392  H2  WAT  1120      30.176 -13.296  -7.835  1.00  0.00
TER
ATOM   5393  O   WAT  1121      34.683 -11.410  -9.082  1.00  0.00
ATOM   5394  H1  WAT  1121      35.191 -10.911  -8.441  1.00  0.00
ATOM   5395  H2  WAT  1121      35.215 -12.186  -9.258  1.00  0.00
TER
ATOM   5396  O   WAT  1122      32.967 -16.770  -4.815  1.00  0.00
ATOM   5397  H1  WAT  1122      32.969 -16.252  -5.621  1.00  0.00
ATOM   5398  H2  WAT  1122      32.137 -17.247  -4.838  1.00  0.00
TER
ATOM   5399  O   WAT  1123      34.217  -7.130  -6.638  1.00  0.00
ATOM   5400  H1  WAT  1123      33.884  -6.503  -5.996  1.00  0.00
ATOM   5401  H2  WAT  1123      34.394  -6.604  -7.418  1.00  0.00
TER
ATOM   5402  O   WAT  1124      32.648 -15.059  -6.808  1.00  0.00
ATOM   5403  H1  WAT  1124      32.990 -14.214  -7.103  1.00  0.00
ATOM   5404  H2  WAT  1124      31.710 -14.910  -6.692  1.00  0.00
TER
ATOM   5405  O   WAT  1125      33.429  -5.162  -4.823  1.00  0.00
ATOM   5406  H1  WAT  1125      34.046  -4.487  -5.105  1.00  0.00
ATOM   5407  H2  WAT  1125      32.568  -4.753  -4.914  1.00  0.00
TER
ATOM   5408  O   WAT  1126      28.722  -5.972 -15.942  1.00  0.00
ATOM   5409  H1  WAT  1126      28.345  -5.483 -16.674  1.00  0.00
ATOM   5410  H2  WAT  1126      28.980  -5.300 -15.312  1.00  0.00
TER
ATOM   5411  O   WAT  1127      36.331 -17.570 -10.484  1.00  0.00
ATOM   5412  H1  WAT  1127      36.639 -18.126 -11.200  1.00  0.00
ATOM   5413  H2  WAT  1127      35.401 -17.436 -10.666  1.00  0.00
TER
ATOM   5414  O   WAT  1128      34.325  -8.979 -10.966  1.00  0.00
ATOM   5415  H1  WAT  1128      33.921  -9.691 -11.461  1.00  0.00
ATOM   5416  H2  WAT  1128      34.411  -9.324 -10.077  1.00  0.00
TER
ATOM   5417  O   WAT  1129      34.793  -5.292  -8.802  1.00  0.00
ATOM   5418  H1  WAT  1129      34.496  -5.898  -9.481  1.00  0.00
ATOM   5419  H2  WAT  1129      35.743  -5.255  -8.913  1.00  0.00
TER
ATOM   5420  O   WAT  1130      33.038 -12.205  -7.186  1.00  0.00
ATOM   5421  H1  WAT  1130      33.589 -12.095  -7.961  1.00  0.00
ATOM   5422  H2  WAT  1130      33.552 -11.831  -6.470  1.00  0.00
TER
ATOM   5423  O   WAT  1131      33.885  -5.554  -2.151  1.00  0.00
ATOM   5424  H1  WAT  1131      32.988  -5.330  -1.904  1.00  0.00
ATOM   5425  H2  WAT  1131      33.910  -5.431  -3.100  1.00  0.00
TER
ATOM   5426  O   WAT  1132      32.712  -8.683  -3.575  1.00  0.00
ATOM   5427  H1  WAT  1132      32.573  -7.811  -3.207  1.00  0.00
ATOM   5428  H2  WAT  1132      31.830  -9.026  -3.721  1.00  0.00
TER
ATOM   5429  O   WAT  1133      34.510  -2.741  -1.367  1.00  0.00
ATOM   5430  H1  WAT  1133      34.482  -2.336  -2.234  1.00  0.00
ATOM   5431  H2  WAT  1133      34.347  -3.670  -1.530  1.00  0.00
TER
ATOM   5432  O   WAT  1134      31.025 -10.085 -13.465  1.00  0.00
ATOM   5433  H1  WAT  1134      30.905  -9.358 -14.077  1.00  0.00
ATOM   5434  H2  WAT  1134      30.715 -10.854 -13.942  1.00  0.00
TER
ATOM   5435  O   WAT  1135      28.664  -6.913  -7.658  1.00  0.00
ATOM   5436  H1  WAT  1135      28.742  -6.778  -8.603  1.00  0.00
ATOM   5437  H2  WAT  1135      29.278  -7.621  -7.465  1.00  0.00
TER
ATOM   5438  O   WAT  1136      29.909  -5.213 -11.248  1.00  0.00
ATOM   5439  H1  WAT  1136      29.501  -5.072 -12.102  1.00  0.00
ATOM   5440  H2  WAT  1136      30.800  -5.497 -11.450  1.00  0.00
TER
ATOM   5441  O   WAT  1137      34.181  -0.998 -13.135  1.00  0.00
ATOM   5442  H1  WAT  1137      34.005  -1.915 -13.349  1.00  0.00
ATOM   5443  H2  WAT  1137      33.326  -0.640 -12.896  1.00  0.00
TER
ATOM   5444  O   WAT  1138      28.720  -5.872  -5.119  1.00  0.00
ATOM   5445  H1  WAT  1138      28.883  -6.341  -5.937  1.00  0.00
ATOM   5446  H2  WAT  1138      29.185  -6.379  -4.454  1.00  0.00
TER
ATOM   5447  O   WAT  1139      33.492 -16.741 -10.083  1.00  0.00
ATOM   5448  H1  WAT  1139      33.049 -15.960 -10.414  1.00  0.00
ATOM   5449  H2  WAT  1139      34.050 -16.418  -9.376  1.00  0.00
TER
ATOM   5450  O   WAT  1140      37.779 -13.874  -4.479  1.00  0.00
ATOM   5451  H1  WAT  1140      37.317 -13.666  -3.667  1.00  0.00
ATOM   5452  H2  WAT  1140      37.377 -14.688  -4.782  1.00  0.00
TER
ATOM   5453  O   WAT  1141      36.608 -17.120 -15.202  1.00  0.00
ATOM   5454  H1  WAT  1141      35.983 -17.124 -14.477  1.00  0.00
ATOM   5455  H2  WAT  1141      36.521 -17.987 -15.599  1.00  0.00
TER
ATOM   5456  O   WAT  1142      35.529 -16.196  -8.224  1.00  0.00
ATOM   5457  H1  WAT  1142      35.827 -15.290  -8.305  1.00  0.00
ATOM   5458  H2  WAT  1142      36.078 -16.684  -8.838  1.00  0.00
TER
ATOM   5459  O   WAT  1143      33.283 -11.618 -12.355  1.00  0.00
ATOM   5460  H1  WAT  1143      33.057 -11.834 -11.450  1.00  0.00
ATOM   5461  H2  WAT  1143      32.502 -11.185 -12.700  1.00  0.00
TER
ATOM   5462  O   WAT  1144      35.723 -10.719  -1.689  1.00  0.00
ATOM   5463  H1  WAT  1144      35.627 -11.660  -1.839  1.00  0.00
ATOM   5464  H2  WAT  1144      36.566 -10.498  -2.084  1.00  0.00
TER
ATOM   5465  O   WAT  1145      30.854 -14.308  -3.535  1.00  0.00
ATOM   5466  H1  WAT  1145      30.460 -13.460  -3.328  1.00  0.00
ATOM   5467  H2  WAT  1145      30.166 -14.945  -3.344  1.00  0.00
TER
ATOM   5468  O   WAT  1146      37.429 -14.224  -0.466  1.00  0.00
ATOM   5469  H1  WAT  1146      36.738 -14.417   0.169  1.00  0.00
ATOM   5470  H2  WAT  1146      38.172 -13.941   0.067  1.00  0.00
TER
ATOM   5471  O   WAT  1147      28.156 -16.385  -9.502  1.00  0.00
ATOM   5472  H1  WAT  1147      27.867 -15.815  -8.790  1.00  0.00
ATOM   5473  H2  WAT  1147      28.900 -16.865  -9.139  1.00  0.00
TER
ATOM   5474  O   WAT  1148      28.343 -12.443 -18.292  1.00  0.00
ATOM   5475  H1  WAT  1148      28.260 -11.500 -18.150  1.00  0.00
ATOM   5476  H2  WAT  1148      27.991 -12.585 -19.171  1.00  0.00
TER
ATOM   5477  O   WAT  1149      36.143 -13.709  -9.225  1.00  0.00
ATOM   5478  H1  WAT  1149      36.146 -14.150 -10.074  1.00  0.00
ATOM   5479  H2  WAT  1149      37.038 -13.387  -9.118  1.00  0.00
TER
ATOM   5480  O   WAT  1150      31.993 -13.826 -10.265  1.00  0.00
ATOM   5481  H1  WAT  1150      31.653 -13.349  -9.509  1.00  0.00
ATOM   5482  H2  WAT  1150      31.231 -14.280 -10.625  1.00  0.00
TER
ATOM   5483  O   WAT  1151      36.205 -12.708 -16.234  1.00  0.00
ATOM   5484  H1  WAT  1151      36.326 -12.749 -15.286  1.00  0.00
ATOM   5485  H2  WAT  1151      35.820 -11.845 -16.390  1.00  0.00
TER
ATOM   5486  O   WAT  1152      35.217 -10.398 -16.836  1.00  0.00
ATOM   5487  H1  WAT  1152      34.649 -10.846 -17.462  1.00  0.00
ATOM   5488  H2  WAT  1152      35.926 -10.038 -17.369  1.00  0.00
TER
ATOM   5489  O   WAT  1153      30.294  -6.497  -2.959  1.00  0.00
ATOM   5490  H1  WAT  1153      29.909  -7.137  -2.361  1.00  0.00
ATOM   5491  H2  WAT  1153      30.605  -5.793  -2.390  1.00  0.00
TER
ATOM   5492  O   WAT  1154      36.443  -9.649  -7.478  1.00  0.00
ATOM   5493  H1  WAT  1154      36.810 -10.123  -6.732  1.00  0.00
ATOM   5494  H2  WAT  1154      36.254  -8.775  -7.137  1.00  0.00
TER
ATOM   5495  O   WAT  1155      29.308 -14.904 -11.349  1.00  0.00
ATOM   5496  H1  WAT  1155      29.022 -15.269 -10.511  1.00  0.00
ATOM   5497  H2  WAT  1155      29.245 -15.636 -11.963  1.00  0.00
TER
ATOM   5498  O   WAT  1156      34.233 -10.608  -5.160  1.00  0.00
ATOM   5499  H1  WAT  1156      33.929  -9.729  -4.935  1.00  0.00
ATOM   5500  H2  WAT  1156      35.188 -10.548  -5.124  1.00  0.00
TER
ATOM   5501  O   WAT  1157      32.762  -6.402 -14.563  1.00  0.00
ATOM   5502  H1  WAT  1157      31.988  -6.942 -14.723  1.00  0.00
ATOM   5503  H2  WAT  1157      33.491  -6.921 -14.901  1.00  0.00
TER
ATOM   5504  O   WAT  1158      32.805  -6.734 -10.925  1.00  0.00
ATOM   5505  H1  WAT  1158      33.323  -7.537 -10.980  1.00  0.00
ATOM   5506  H2  WAT  1158      32.354  -6.796 -10.084  1.00  0.00
TER
ATOM   5507  O   WAT  1159      37.692  -5.467 -15.653  1.00  0.00
ATOM   5508  H1  WAT  1159      38.034  -4.723 -16.148  1.00  0.00
ATOM   5509  H2  WAT  1159      36.864  -5.154 -15.290  1.00  0.00
TER
ATOM   5510  O   WAT  1160      30.290  -9.768  -4.013  1.00  0.00
ATOM   5511  H1  WAT  1160      29.931  -9.102  -3.425  1.00  0.00
ATOM   5512  H2  WAT  1160      29.995 -10.599  -3.642  1.00  0.00
TER
ATOM   5513  O   WAT  1161      33.491  -9.309  -1.129  1.00  0.00
ATOM   5514  H1  WAT  1161      33.191  -9.164  -2.026  1.00  0.00
ATOM   5515  H2  WAT  1161      34.262  -9.869  -1.221  1.00  0.00
TER
ATOM   5516  O   WAT  1162      36.661  -5.386 -12.881  1.00  0.00
ATOM   5517  H1  WAT  1162      37.348  -4.839 -12.500  1.00  0.00
ATOM   5518  H2  WAT  1162      35.875  -4.842 -12.846  1.00  0.00
TER
ATOM   5519  O   WAT  1163      28.801  -9.769 -17.389  1.00  0.00
ATOM   5520  H1  WAT  1163      29.670  -9.486 -17.106  1.00  0.00
ATOM   5521  H2  WAT  1163      28.310  -8.955 -17.504  1.00  0.00
TER
ATOM   5522  O   WAT  1164      35.964  -8.381 -13.268  1.00  0.00
ATOM   5523  H1  WAT  1164      36.420  -7.571 -13.042  1.00  0.00
ATOM   5524  H2  WAT  1164      35.613  -8.699 -12.437  1.00  0.00
TER
ATOM   5525  O   WAT  1165      31.865 -18.038 -12.796  1.00  0.00
ATOM   5526  H1  WAT  1165      31.737 -18.046 -11.848  1.00  0.00
ATOM   5527  H2  WAT  1165      31.041 -17.699 -13.147  1.00  0.00
TER
ATOM   5528  O   WAT  1166      29.168  -0.556 -16.823  1.00  0.00
ATOM   5529  H1  WAT  1166      29.527   0.043 -17.477  1.00  0.00
ATOM   5530  H2  WAT  1166      29.027  -0.010 -16.050  1.00  0.00
TER
ATOM   5531  O   WAT  1167      28.865 -16.278  -3.336  1.00  0.00
ATOM   5532  H1  WAT  1167      28.150 -16.079  -2.730  1.00  0.00
ATOM   5533  H2  WAT  1167      29.284 -17.054  -2.964  1.00  0.00
TER
ATOM   5534  O   WAT  1168      29.152  -2.290  -2.349  1.00  0.00
ATOM   5535  H1  WAT  1168      29.261  -3.231  -2.489  1.00  0.00
ATOM   5536  H2  WAT  1168      28.500  -2.025  -2.998  1.00  0.00
TER
ATOM   5537  O   WAT  1169      37.143  -4.019  -0.949  1.00  0.00
ATOM   5538  H1  WAT  1169      36.823  -4.738  -0.405  1.00  0.00
ATOM   5539  H2  WAT  1169      36.469  -3.343  -0.875  1.00  0.00
TER
ATOM   5540  O   WAT  1170      35.185  -3.173 -16.006  1.00  0.00
ATOM   5541  H1  WAT  1170      35.176  -2.440 -16.621  1.00  0.00
ATOM   5542  H2  WAT  1170      34.264  -3.420 -15.913  1.00  0.00
TER
ATOM   5543  O   WAT  1171      30.785  -7.951 -15.261  1.00  0.00
ATOM   5544  H1  WAT  1171      30.178  -7.211 -15.252  1.00  0.00
ATOM   5545  H2  WAT  1171      31.260  -7.861 -16.087  1.00  0.00
TER
ATOM   5546  O   WAT  1172      35.693 -12.552 -13.361  1.00  0.00
ATOM   5547  H1  WAT  1172      34.985 -12.083 -12.920  1.00  0.00
ATOM   5548  H2  WAT  1172      35.978 -13.210 -12.726  1.00  0.00
TER
ATOM   5549  O   WAT  1173      37.319 -11.132  -5.362  1.00  0.00
ATOM   5550  H1  WAT  1173      37.817 -10.658  -4.696  1.00  0.00
ATOM   5551  H2  WAT  1173      37.461 -12.056  -5.155  1.00  0.00
TER
ATOM   5552  O   WAT  1174      36.812  -0.591 -12.648  1.00  0.00
ATOM   5553  H1  WAT  1174      37.066  -0.629 -13.571  1.00  0.00
ATOM   5554  H2  WAT  1174      35.864  -0.718 -12.656  1.00  0.00
TER
ATOM   5555  O   WAT  1175      33.897 -14.243 -15.986  1.00  0.00
ATOM   5556  H1  WAT  1175      34.746 -13.806 -16.052  1.00  0.00
ATOM   5557  H2  WAT  1175      33.530 -13.931 -15.159  1.00  0.00
TER
ATOM   5558  O   WAT  1176      32.796  -7.990 -17.512  1.00  0.00
ATOM   5559  H1  WAT  1176      33.562  -8.102 -16.950  1.00  0.00
ATOM   5560  H2  WAT  1176      32.873  -8.686 -18.165  1.00  0.00
TER
ATOM   5561  O   WAT  1177      31.490 -10.558 -16.829  1.00  0.00
ATOM   5562  H1  WAT  1177      31.571 -11.505 -16.717  1.00  0.00
ATOM   5563  H2  WAT  1177      32.382 -10.227 -16.723  1.00  0.00
TER
ATOM   5564  O   WAT  1178      32.292  -0.408  -9.725  1.00  0.00
ATOM   5565  H1  WAT  1178      33.028  -0.957  -9.455  1.00  0.00
ATOM   5566  H2  WAT  1178      32.676   0.458  -9.865  1.00  0.00
TER
ATOM   5567  O   WAT  1179      29.176  -4.341 -13.851  1.00  0.00
ATOM   5568  H1  WAT  1179      28.250  -4.099 -13.861  1.00  0.00
ATOM   5569  H2  WAT  1179      29.642  -3.513 -13.973  1.00  0.00
TER
ATOM   5570  O   WAT  1180      31.298  -1.223  -0.537  1.00  0.00
ATOM   5571  H1  WAT  1180      32.099  -0.902  -0.123  1.00  0.00
ATOM   5572  H2  WAT  1180      30.783  -1.584   0.185  1.00  0.00
TER
ATOM   5573  O   WAT  1181      35.402  -1.235 -17.903  1.00  0.00
ATOM   5574  H1  WAT  1181      36.195  -0.946 -18.355  1.00  0.00
ATOM   5575  H2  WAT  1181      34.883  -1.666 -18.582  1.00  0.00
TER
ATOM   5576  O   WAT  1182      29.018  -8.736  -1.593  1.00  0.00
ATOM   5577  H1  WAT  1182      29.521  -9.315  -1.022  1.00  0.00
ATOM   5578  H2  WAT  1182      28.278  -8.452  -1.056  1.00  0.00
TER
ATOM   5579  O   WAT  1183      35.920  -6.015 -18.039  1.00  0.00
ATOM   5580  H1  WAT  1183      35.815  -6.629 -17.313  1.00  0.00
ATOM   5581  H2  WAT  1183      35.752  -6.538 -18.822  1.00  0.00
TER
ATOM   5582  O   WAT  1184      36.071  -7.329  -2.060  1.00  0.00
ATOM   5583  H1  WAT  1184      35.306  -6.761  -2.144  1.00  0.00
ATOM   5584  H2  WAT  1184      36.253  -7.621  -2.953  1.00  0.00
TER
ATOM   5585  O   WAT  1185      31.050 -10.593  -0.698  1.00  0.00
ATOM   5586  H1  WAT  1185      31.090 -10.892   0.210  1.00  0.00
ATOM   5587  H2  WAT  1185      31.904 -10.192  -0.858  1.00  0.00
TER
ATOM   5588  O   WAT  1186      34.828  -7.994 -15.538  1.00  0.00
ATOM   5589  H1  WAT  1186      35.249  -8.160 -14.695  1.00  0.00
ATOM   5590  H2  WAT  1186      34.953  -8.804 -16.032  1.00  0.00
TER
ATOM   5591  O   WAT  1187      32.990 -12.014  -2.731  1.00  0.00
ATOM   5592  H1  WAT  1187      32.460 -12.505  -3.359  1.00  0.00
ATOM   5593  H2  WAT  1187      33.659 -11.586  -3.265  1.00  0.00
TER
ATOM   5594  O   WAT  1188      37.340  -8.970 -18.290  1.00  0.00
ATOM   5595  H1  WAT  1188      37.861  -9.685 -18.656  1.00  0.00
ATOM   5596  H2  WAT  1188      37.987  -8.331 -17.990  1.00  0.00
TER
ATOM   5597  O   WAT  1189      33.478 -15.048  -2.651  1.00  0.00
ATOM   5598  H1  WAT  1189      33.383 -15.666  -3.376  1.00  0.00
ATOM   5599  H2  WAT  1189      32.897 -14.321  -2.878  1.00  0.00
TER
ATOM   5600  O   WAT  1190      36.244 -16.490  -5.618  1.00  0.00
ATOM   5601  H1  WAT  1190      35.795 -16.468  -6.464  1.00  0.00
ATOM   5602  H2  WAT  1190      35.610 -16.889  -5.021  1.00  0.00
TER
ATOM   5603  O   WAT  1191      36.650  -7.595  -4.997  1.00  0.00
ATOM   5604  H1  WAT  1191      37.069  -6.752  -5.170  1.00  0.00
ATOM   5605  H2  WAT  1191      35.731  -7.458  -5.226  1.00  0.00
TER
ATOM   5606  O   WAT  1192      33.724 -11.920 -18.592  1.00  0.00
ATOM   5607  H1  WAT  1192      33.522 -12.784 -18.231  1.00  0.00
ATOM   5608  H2  WAT  1192      33.553 -12.007 -19.530  1.00  0.00
TER
ATOM   5609  O   WAT  1193      34.500  -1.290  -3.881  1.00  0.00
ATOM   5610  H1  WAT  1193      33.963  -0.565  -4.201  1.00  0.00
ATOM   5611  H2  WAT  1193      34.754  -1.767  -4.672  1.00  0.00
TER
ATOM   5612  O   WAT  1194      35.753 -13.321  -2.356  1.00  0.00
ATOM   5613  H1  WAT  1194      36.343 -13.630  -1.668  1.00  0.00
ATOM   5614  H2  WAT  1194      34.935 -13.793  -2.200  1.00  0.00
TER
ATOM   5615  O   WAT  1195      32.522 -14.820 -18.604  1.00  0.00
ATOM   5616  H1  WAT  1195      32.824 -14.813 -19.512  1.00  0.00
ATOM   5617  H2  WAT  1195      33.261 -15.170 -18.108  1.00  0.00
TER
ATOM   5618  O   WAT  1196      37.357  -0.055  -3.623  1.00  0.00
ATOM   5619  H1  WAT  1196      37.283   0.849  -3.315  1.00  0.00
ATOM   5620  H2  WAT  1196      36.455  -0.373  -3.651  1.00  0.00
TER
ATOM   5621  O   WAT  1197      35.740 -15.877 -17.619  1.00  0.00
ATOM   5622  H1  WAT  1197      35.393 -16.554 -18.199  1.00  0.00
ATOM   5623  H2  WAT  1197      35.942 -16.338 -16.804  1.00  0.00
TER
ATOM   5624  O   WAT  1198      31.545  -5.516 -17.771  1.00  0.00
ATOM   5625  H1  WAT  1198      31.982  -4.973 -17.116  1.00  0.00
ATOM   5626  H2  WAT  1198      32.030  -6.341 -17.762  1.00  0.00
TER
ATOM   5627  O   WAT  1199      28.759  -2.727 -10.319  1.00  0.00
ATOM   5628  H1  WAT  1199      29.090  -3.595 -10.552  1.00  0.00
ATOM   5629  H2  WAT  1199      29.189  -2.521  -9.489  1.00  0.00
TER
ATOM   5630  O   WAT  1200      33.356  -4.396 -12.659  1.00  0.00
ATOM   5631  H1  WAT  1200      33.055  -4.520 -11.759  1.00  0.00
ATOM   5632  H2  WAT  1200      33.249  -5.255 -13.068  1.00  0.00
TER
ATOM   5633  O   WAT  1201      29.248  -1.860  -7.581  1.00  0.00
ATOM   5634  H1  WAT  1201      28.812  -1.680  -6.749  1.00  0.00
ATOM   5635  H2  WAT  1201      29.816  -1.103  -7.723  1.00  0.00
TER
ATOM   5636  O   WAT  1202      29.081  -9.348 -11.222  1.00  0.00
ATOM   5637  H1  WAT  1202      28.426  -9.617 -11.866  1.00  0.00
ATOM   5638  H2  WAT  1202      29.919  -9.458 -11.672  1.00  0.00
TER
ATOM   5639  O   WAT  1203      30.118  -8.963  -6.682  1.00  0.00
ATOM   5640  H1  WAT  1203      30.486  -9.050  -5.802  1.00  0.00
ATOM   5641  H2  WAT  1203      29.550  -9.726  -6.781  1.00  0.00
TER
ATOM   5642  O   WAT  1204      29.670 -12.052  -2.776  1.00  0.00
ATOM   5643  H1  WAT  1204      28.776 -12.085  -2.437  1.00  0.00
ATOM   5644  H2  WAT  1204      30.210 -11.853  -2.011  1.00  0.00
TER
ATOM   5645  O   WAT  1205      28.295 -12.138 -15.280  1.00  0.00
ATOM   5646  H1  WAT  1205      27.391 -11.875 -15.455  1.00  0.00
ATOM   5647  H2  WAT  1205      28.779 -11.867 -16.060  1.00  0.00
TER
ATOM   5648  O   WAT  1206      30.837 -13.082 -17.370  1.00  0.00
ATOM   5649  H1  WAT  1206      31.547 -13.503 -17.856  1.00  0.00
ATOM   5650  H2  WAT  1206      30.121 -13.014 -18.002  1.00  0.00
TER
ATOM   5651  O   WAT  1207      30.485 -17.028 -18.330  1.00  0.00
ATOM   5652  H1  WAT  1207      31.208 -16.487 -18.012  1.00  0.00
ATOM   5653  H2  WAT  1207      30.757 -17.301 -19.206  1.00  0.00
TER
ATOM   5654  O   WAT  1208      30.174 -17.777  -8.428  1.00  0.00
ATOM   5655  H1  WAT  1208      30.822 -18.327  -8.868  1.00  0.00
ATOM   5656  H2  WAT  1208      30.594 -17.523  -7.606  1.00  0.00
TER
ATOM   5657  O   WAT  1209      29.927 -17.621  -5.685  1.00  0.00
ATOM   5658  H1  WAT  1209      29.579 -17.165  -4.919  1.00  0.00
ATOM   5659  H2  WAT  1209      29.596 -18.516  -5.603  1.00  0.00
TER
ATOM   5660  O   WAT  1210      31.534  -4.449  -1.520  1.00  0.00
ATOM   5661  H1  WAT  1210      31.491  -4.820  -0.639  1.00  0.00
ATOM   5662  H2  WAT  1210      31.665  -3.512  -1.380  1.00  0.00
TER
ATOM   5663  O   WAT  1211      35.234  -2.894  -5.919  1.00  0.00
ATOM   5664  H1  WAT  1211      34.993  -2.626  -6.806  1.00  0.00
ATOM   5665  H2  WAT  1211      36.175  -2.723  -5.864  1.00  0.00
TER
ATOM   5666  O   WAT  1212      30.599 -18.094  -2.410  1.00  0.00
ATOM   5667  H1  WAT  1212      31.148 -18.275  -3.174  1.00  0.00
ATOM   5668  H2  WAT  1212      30.665 -18.884  -1.875  1.00  0.00
TER
ATOM   5669  O   WAT  1213      31.372  -1.503  -4.400  1.00  0.00
ATOM   5670  H1  WAT  1213      30.779  -1.635  -3.661  1.00  0.00
ATOM   5671  H2  WAT  1213      31.365  -2.339  -4.866  1.00  0.00
TER
ATOM   5672  O   WAT  1214      31.004  -4.137  -5.449  1.00  0.00
ATOM   5673  H1  WAT  1214      30.277  -4.757  -5.517  1.00  0.00
ATOM   5674  H2  WAT  1214      31.065  -3.743  -6.320  1.00  0.00
TER
ATOM   5675  O   WAT  1215      34.608  -1.923  -8.664  1.00  0.00
ATOM   5676  H1  WAT  1215      35.125  -2.534  -9.190  1.00  0.00
ATOM   5677  H2  WAT  1215      35.258  -1.420  -8.173  1.00  0.00
TER
ATOM   5678  O   WAT  1216      37.348  -1.032  -7.838  1.00  0.00
ATOM   5679  H1  WAT  1216      37.636  -1.287  -8.714  1.00  0.00
ATOM   5680  H2  WAT  1216      37.860  -1.584  -7.247  1.00  0.00
TER
ATOM   5681  O   WAT  1217      29.287  -0.820 -12.240  1.00  0.00
ATOM   5682  H1  WAT  1217      29.119  -1.453 -11.542  1.00  0.00
ATOM   5683  H2  WAT  1217      28.420  -0.614 -12.590  1.00  0.00
TER
ATOM   5684  O   WAT  1218      29.910 -16.988 -14.737  1.00  0.00
ATOM   5685  H1  WAT  1218      30.667 -16.875 -15.310  1.00  0.00
ATOM   5686  H2  WAT  1218      29.447 -16.151 -14.782  1.00  0.00
TER
ATOM   5687  O   WAT  1219      36.451 -14.874 -11.746  1.00  0.00
ATOM   5688  H1  WAT  1219      35.638 -15.249 -12.087  1.00  0.00
ATOM   5689  H2  WAT  1219      36.955 -15.630 -11.444  1.00  0.00
TER
ATOM   5690  O   WAT  1220      30.893  -2.127 -14.795  1.00  0.00
ATOM   5691  H1  WAT  1220      30.368  -1.746 -15.499  1.00  0.00
ATOM   5692  H2  WAT  1220      30.817  -1.502 -14.074  1.00  0.00
TER
ATOM   5693  O   WAT  1221      32.282 -16.462 -16.196  1.00  0.00
ATOM   5694  H1  WAT  1221      32.811 -17.249 -16.326  1.00  0.00
ATOM   5695  H2  WAT  1221      32.915 -15.783 -15.963  1.00  0.00
TER
ATOM   5696  O   WAT  1222      34.476 -16.724 -13.142  1.00  0.00
ATOM   5697  H1  WAT  1222      33.846 -17.426 -12.975  1.00  0.00
ATOM   5698  H2  WAT  1222      33.936 -15.964 -13.358  1.00  0.00
TER
ATOM   5699  O   WAT  1223      34.601 -17.446  -0.707  1.00  0.00
ATOM   5700  H1  WAT  1223      34.320 -16.943  -1.470  1.00  0.00
ATOM   5701  H2  WAT  1223      34.983 -18.244  -1.072  1.00  0.00
TER
ATOM   5702  O   WAT  1224      33.492  -0.178 -15.920  1.00  0.00
ATOM   5703  H1  WAT  1224      34.224  -0.462 -16.467  1.00  0.00
ATOM   5704  H2  WAT  1224      33.752  -0.417 -15.030  1.00  0.00
TER
ATOM   5705  O   WAT  1225      32.654  -4.062 -15.915  1.00  0.00
ATOM   5706  H1  WAT  1225      32.025  -3.593 -15.367  1.00  0.00
ATOM   5707  H2  WAT  1225      32.769  -4.907 -15.481  1.00  0.00
TER
ATOM   5708  O   WAT  1226      32.257  -7.921 -27.007  1.00  0.00
ATOM   5709  H1  WAT  1226      31.426  -8.177 -26.607  1.00  0.00
ATOM   5710  H2  WAT  1226      32.865  -7.850 -26.271  1.00  0.00
TER
ATOM   5711  O   WAT  1227      32.237  -3.887 -26.811  1.00  0.00
ATOM   5712  H1  WAT  1227      32.540  -4.778 -26.990  1.00  0.00
ATOM   5713  H2  WAT  1227      32.982  -3.330 -27.038  1.00  0.00
TER
ATOM   5714  O   WAT  1228      30.666 -12.961 -33.222  1.00  0.00
ATOM   5715  H1  WAT  1228      29.778 -12.620 -33.324  1.00  0.00
ATOM   5716  H2  WAT  1228      30.950 -13.161 -34.114  1.00  0.00
TER
ATOM   5717  O   WAT  1229      28.630 -10.361 -27.338  1.00  0.00
ATOM   5718  H1  WAT  1229      29.201 -11.129 -27.338  1.00  0.00
ATOM   5719  H2  WAT  1229      28.630 -10.062 -28.248  1.00  0.00
TER
ATOM   5720  O   WAT  1230      29.872 -14.952 -25.551  1.00  0.00
ATOM   5721  H1  WAT  1230      29.692 -15.850 -25.271  1.00  0.00
ATOM   5722  H2  WAT  1230      29.470 -14.405 -24.877  1.00  0.00
TER
ATOM   5723  O   WAT  1231      32.842 -14.378 -32.188  1.00  0.00
ATOM   5724  H1  WAT  1231      32.949 -13.478 -31.882  1.00  0.00
ATOM   5725  H2  WAT  1231      31.932 -14.426 -32.479  1.00  0.00
TER
ATOM   5726  O   WAT  1232      30.491 -12.456 -26.943  1.00  0.00
ATOM   5727  H1  WAT  1232      31.172 -12.192 -26.324  1.00  0.00
ATOM   5728  H2  WAT  1232      30.176 -13.296 -26.609  1.00  0.00
TER
ATOM   5729  O   WAT  1233      34.683 -11.410 -27.856  1.00  0.00
ATOM   5730  H1  WAT  1233      35.191 -10.911 -27.215  1.00  0.00
ATOM   5731  H2  WAT  1233      35.215 -12.186 -28.032  1.00  0.00
TER
ATOM   5732  O   WAT  1234      32.967 -16.770 -23.590  1.00  0.00
ATOM   5733  H1  WAT  1234      32.969 -16.252 -24.395  1.00  0.00
ATOM   5734  H2  WAT  1234      32.137 -17.247 -23.613  1.00  0.00
TER
ATOM   5735  O   WAT  1235      34.217  -7.130 -25.412  1.00  0.00
ATOM   5736  H1  WAT  1235      33.884  -6.503 -24.770  1.00  0.00
ATOM   5737  H2  WAT  1235      34.394  -6.604 -26.192  1.00  0.00
TER
ATOM   5738  O   WAT  1236      32.648 -15.059 -25.583  1.00  0.00
ATOM   5739  H1  WAT  1236      32.990 -14.214 -25.877  1.00  0.00
ATOM   5740  H2  WAT  1236      31.710 -14.910 -25.466  1.00  0.00
TER
ATOM   5741  O   WAT  1237      33.429  -5.162 -23.597  1.00  0.00
ATOM   5742  H1  WAT  1237      34.046  -4.487 -23.879  1.00  0.00
ATOM   5743  H2  WAT  1237      32.568  -4.753 -23.689  1.00  0.00
TER
ATOM   5744  O   WAT  1238      28.722  -5.972 -34.717  1.00  0.00
ATOM   5745  H1  WAT  1238      28.345  -5.483 -35.448  1.00  0.00
ATOM   5746  H2  WAT  1238      28.980  -5.300 -34.086  1.00  0.00
TER
ATOM   5747  O   WAT  1239      36.331 -17.570 -29.258  1.00  0.00
ATOM   5748  H1  WAT  1239      36.639 -18.126 -29.975  1.00  0.00
ATOM   5749  H2  WAT  1239      35.401 -17.436 -29.441  1.00  0.00
TER
ATOM   5750  O   WAT  1240      34.325  -8.979 -29.740  1.00  0.00
ATOM   5751  H1  WAT  1240      33.921  -9.691 -30.235  1.00  0.00
ATOM   5752  H2  WAT  1240      34.411  -9.324 -28.851  1.00  0.00
TER
ATOM   5753  O   WAT  1241      34.793  -5.292 -27.576  1.00  0.00
ATOM   5754  H1  WAT  1241      34.496  -5.898 -28.255  1.00  0.00
ATOM   5755  H2  WAT  1241      35.743  -5.255 -27.687  1.00  0.00
TER
ATOM   5756  O   WAT  1242      33.038 -12.205 -25.960  1.00  0.00
ATOM   5757  H1  WAT  1242      33.589 -12.095 -26.735  1.00  0.00
ATOM   5758  H2  WAT  1242      33.552 -11.831 -25.245  1.00  0.00
TER
ATOM   5759  O   WAT  1243      33.885  -5.554 -20.925  1.00  0.00
ATOM   5760  H1  WAT  1243      32.988  -5.330 -20.678  1.00  0.00
ATOM   5761  H2  WAT  1243      33.910  -5.431 -21.874  1.00  0.00
TER
ATOM   5762  O   WAT  1244      32.712  -8.683 -22.350  1.00  0.00
ATOM   5763  H1  WAT  1244      32.573  -7.811 -21.981  1.00  0.00
ATOM   5764  H2  WAT  1244      31.830  -9.026 -22.495  1.00  0.00
TER
ATOM   5765  O   WAT  1245      34.510  -2.741 -20.141  1.00  0.00
ATOM   5766  H1  WAT  1245      34.482  -2.336 -21.008  1.00  0.00
ATOM   5767  H2  WAT  1245      34.347  -3.670 -20.304  1.00  0.00
TER
ATOM   5768  O   WAT  1246      31.025 -10.085 -32.239  1.00  0.00
ATOM   5769  H1  WAT  1246      30.905  -9.358 -32.851  1.00  0.00
ATOM   5770  H2  WAT  1246      30.715 -10.854 -32.717  1.00  0.00
TER
ATOM   5771  O   WAT  1247      28.664  -6.913 -26.433  1.00  0.00
ATOM   5772  H1  WAT  1247      28.742  -6.778 -27.377  1.00  0.00
ATOM   5773  H2  WAT  1247      29.278  -7.621 -26.240  1.00  0.00
TER
ATOM   5774  O   WAT  1248      29.909  -5.213 -30.022  1.00  0.00
ATOM   5775  H1  WAT  1248      29.501  -5.072 -30.877  1.00  0.00
ATOM   5776  H2  WAT  1248      30.800  -5.497 -30.225  1.00  0.00
TER
ATOM   5777  O   WAT  1249      34.181  -0.998 -31.910  1.00  0.00
ATOM   5778  H1  WAT  1249      34.005  -1.915 -32.123  1.00  0.00
ATOM   5779  H2  WAT  1249      33.326  -0.640 -31.670  1.00  0.00
TER
ATOM   5780  O   WAT  1250      28.720  -5.872 -23.893  1.00  0.00
ATOM   5781  H1  WAT  1250      28.883  -6.341 -24.711  1.00  0.00
ATOM   5782  H2  WAT  1250      29.185  -6.379 -23.228  1.00  0.00
TER
ATOM   5783  O   WAT  1251      33.492 -16.741 -28.857  1.00  0.00
ATOM   5784  H1  WAT  1251      33.049 -15.960 -29.189  1.00  0.00
ATOM   5785  H2  WAT  1251      34.050 -16.418 -28.150  1.00  0.00
TER
ATOM   5786  O   WAT  1252      37.779 -13.874 -23.254  1.00  0.00
ATOM   5787  H1  WAT  1252      37.317 -13.666 -22.442  1.00  0.00
ATOM   5788  H2  WAT  1252      37.377 -14.688 -23.556  1.00  0.00
TER
ATOM   5789  O   WAT  1253      36.608 -17.120 -33.976  1.00  0.00
ATOM   5790  H1  WAT  1253      35.983 -17.124 -33.251  1.00  0.00
ATOM   5791  H2  WAT  1253      36.521 -17.987 -34.373  1.00  0.00
TER
ATOM   5792  O   WAT  1254      35.529 -16.196 -26.998  1.00  0.00
ATOM   5793  H1  WAT  1254      35.827 -15.290 -27.079  1.00  0.00
ATOM   5794  H2  WAT  1254      36.078 -16.684 -27.612  1.00  0.00
TER
ATOM   5795  O   WAT  1255      33.283 -11.618 -31.129  1.00  0.00
ATOM   5796  H1  WAT  1255      33.057 -11.834 -30.224  1.00  0.00
ATOM   5797  H2  WAT  1255      32.502 -11.185 -31.474  1.00  0.00
TER
ATOM   5798  O   WAT  1256      35.723 -10.719 -20.463  1.00  0.00
ATOM   5799  H1  WAT  1256      35.627 -11.660 -20.613  1.00  0.00
ATOM   5800  H2  WAT  1256      36.566 -10.498 -20.858  1.00  0.00
TER
ATOM   5801  O   WAT  1257      30.854 -14.308 -22.310  1.00  0.00
ATOM   5802  H1  WAT  1257      30.460 -13.460 -22.102  1.00  0.00
ATOM   5803  H2  WAT  1257      30.166 -14.945 -22.119  1.00  0.00
TER
ATOM   5804  O   WAT  1258      37.429 -14.224 -19.240  1.00  0.00
ATOM   5805  H1  WAT  1258      36.738 -14.417 -18.605  1.00  0.00
ATOM   5806  H2  WAT  1258      38.172 -13.941 -18.707  1.00  0.00
TER
ATOM   5807  O   WAT  1259      28.156 -16.385 -28.277  1.00  0.00
ATOM   5808  H1  WAT  1259      27.867 -15.815 -27.564  1.00  0.00
ATOM   5809  H2  WAT  1259      28.900 -16.865 -27.913  1.00  0.00
TER
ATOM   5810  O   WAT  1260      36.143 -13.709 -27.999  1.00  0.00
ATOM   5811  H1  WAT  1260      36.146 -14.150 -28.849  1.00  0.00
ATOM   5812  H2  WAT  1260      37.038 -13.387 -27.892  1.00  0.00
TER
ATOM   5813  O   WAT  1261      31.993 -13.826 -29.040  1.00  0.00
ATOM   5814  H1  WAT  1261      31.653 -13.349 -28.283  1.00  0.00
ATOM   5815  H2  WAT  1261      31.231 -14.280 -29.400  1.00  0.00
TER
ATOM   5816  O   WAT  1262      36.205 -12.708 -35.009  1.00  0.00
ATOM   5817  H1  WAT  1262      36.326 -12.749 -34.060  1.00  0.00
ATOM   5818  H2  WAT  1262      35.820 -11.845 -35.164  1.00  0.00
TER
ATOM   5819  O   WAT  1263      30.294  -6.497 -21.734  1.00  0.00
ATOM   5820  H1  WAT  1263      29.909  -7.137 -21.135  1.00  0.00
ATOM   5821  H2  WAT  1263      30.605  -5.793 -21.164  1.00  0.00
TER
ATOM   5822  O   WAT  1264      36.443  -9.649 -26.253  1.00  0.00
ATOM   5823  H1  WAT  1264      36.810 -10.123 -25.507  1.00  0.00
ATOM   5824  H2  WAT  1264      36.254  -8.775 -25.912  1.00  0.00
TER
ATOM   5825  O   WAT  1265      29.308 -14.904 -30.123  1.00  0.00
ATOM   5826  H1  WAT  1265      29.022 -15.269 -29.285  1.00  0.00
ATOM   5827  H2  WAT  1265      29.245 -15.636 -30.737  1.00  0.00
TER
ATOM   5828  O   WAT  1266      34.233 -10.608 -23.934  1.00  0.00
ATOM   5829  H1  WAT  1266      33.929  -9.729 -23.709  1.00  0.00
ATOM   5830  H2  WAT  1266      35.188 -10.548 -23.899  1.00  0.00
TER
ATOM   5831  O   WAT  1267      32.762  -6.402 -33.338  1.00  0.00
ATOM   5832  H1  WAT  1267      31.988  -6.942 -33.498  1.00  0.00
ATOM   5833  H2  WAT  1267      33.491  -6.921 -33.676  1.00  0.00
TER
ATOM   5834  O   WAT  1268      32.805  -6.734 -29.700  1.00  0.00
ATOM   5835  H1  WAT  1268      33.323  -7.537 -29.754  1.00  0.00
ATOM   5836  H2  WAT  1268      32.354  -6.796 -28.858  1.00  0.00
TER
ATOM   5837  O   WAT  1269      37.692  -5.467 -34.427  1.00  0.00
ATOM   5838  H1  WAT  1269      38.034  -4.723 -34.923  1.00  0.00
ATOM   5839  H2  WAT  1269      36.864  -5.154 -34.064  1.00  0.00
TER
ATOM   5840  O   WAT  1270      30.290  -9.768 -22.787  1.00  0.00
ATOM   5841  H1  WAT  1270      29.931  -9.102 -22.200  1.00  0.00
ATOM   5842  H2  WAT  1270      29.995 -10.599 -22.416  1.00  0.00
TER
ATOM   5843  O   WAT  1271      33.491  -9.309 -19.903  1.00  0.00
ATOM   5844  H1  WAT  1271      33.191  -9.164 -20.800  1.00  0.00
ATOM   5845  H2  WAT  1271      34.262  -9.869 -19.996  1.00  0.00
TER
ATOM   5846  O   WAT  1272      36.661  -5.386 -31.655  1.00  0.00
ATOM   5847  H1  WAT  1272      37.348  -4.839 -31.275  1.00  0.00
ATOM   5848  H2  WAT  1272      35.875  -4.842 -31.620  1.00  0.00
TER
ATOM   5849  O   WAT  1273      35.964  -8.381 -32.043  1.00  0.00
ATOM   5850  H1  WAT  1273      36.420  -7.571 -31.817  1.00  0.00
ATOM   5851  H2  WAT  1273      35.613  -8.699 -31.211  1.00  0.00
TER
ATOM   5852  O   WAT  1274      31.865 -18.038 -31.571  1.00  0.00
ATOM   5853  H1  WAT  1274      31.737 -18.046 -30.622  1.00  0.00
ATOM   5854  H2  WAT  1274      31.041 -17.699 -31.921  1.00  0.00
TER
ATOM   5855  O   WAT  1275      28.865 -16.278 -22.110  1.00  0.00
ATOM   5856  H1  WAT  1275      28.150 -16.079 -21.505  1.00  0.00
ATOM   5857  H2  WAT  1275      29.284 -17.054 -21.738  1.00  0.00
TER
ATOM   5858  O   WAT  1276      29.152  -2.290 -21.123  1.00  0.00
ATOM   5859  H1  WAT  1276      29.261  -3.231 -21.264  1.00  0.00
ATOM   5860  H2  WAT  1276      28.500  -2.025 -21.772  1.00  0.00
TER
ATOM   5861  O   WAT  1277      37.143  -4.019 -19.723  1.00  0.00
ATOM   5862  H1  WAT  1277      36.823  -4.738 -19.179  1.00  0.00
ATOM   5863  H2  WAT  1277      36.469  -3.343 -19.650  1.00  0.00
TER
ATOM   5864  O   WAT  1278      35.185  -3.173 -34.780  1.00  0.00
ATOM   5865  H1  WAT  1278      35.176  -2.440 -35.396  1.00  0.00
ATOM   5866  H2  WAT  1278      34.264  -3.420 -34.687  1.00  0.00
TER
ATOM   5867  O   WAT  1279      30.785  -7.951 -34.035  1.00  0.00
ATOM   5868  H1  WAT  1279      30.178  -7.211 -34.026  1.00  0.00
ATOM   5869  H2  WAT  1279      31.260  -7.861 -34.862  1.00  0.00
TER
ATOM   5870  O   WAT  1280      35.693 -12.552 -32.135  1.00  0.00
ATOM   5871  H1  WAT  1280      34.985 -12.083 -31.694  1.00  0.00
ATOM   5872  H2  WAT  1280      35.978 -13.210 -31.501  1.00  0.00
TER
ATOM   5873  O   WAT  1281      37.319 -11.132 -24.136  1.00  0.00
ATOM   5874  H1  WAT  1281      37.817 -10.658 -23.471  1.00  0.00
ATOM   5875  H2  WAT  1281      37.461 -12.056 -23.929  1.00  0.00
TER
ATOM   5876  O   WAT  1282      36.812  -0.591 -31.423  1.00  0.00
ATOM   5877  H1  WAT  1282      37.066  -0.629 -32.345  1.00  0.00
ATOM   5878  H2  WAT  1282      35.864  -0.718 -31.430  1.00  0.00
TER
ATOM   5879  O   WAT  1283      33.897 -14.243 -34.760  1.00  0.00
ATOM   5880  H1  WAT  1283      34.746 -13.806 -34.826  1.00  0.00
ATOM   5881  H2  WAT  1283      33.530 -13.931 -33.933  1.00  0.00
TER
ATOM   5882  O   WAT  1284      31.490 -10.558 -35.603  1.00  0.00
ATOM   5883  H1  WAT  1284      31.571 -11.505 -35.492  1.00  0.00
ATOM   5884  H2  WAT  1284      32.382 -10.227 -35.497  1.00  0.00
TER
ATOM   5885  O   WAT  1285      32.292  -0.408 -28.500  1.00  0.00
ATOM   5886  H1  WAT  1285      33.028  -0.957 -28.229  1.00  0.00
ATOM   5887  H2  WAT  1285      32.676   0.458 -28.639  1.00  0.00
TER
ATOM   5888  O   WAT  1286      29.176  -4.341 -32.626  1.00  0.00
ATOM   5889  H1  WAT  1286      28.250  -4.099 -32.635  1.00  0.00
ATOM   5890  H2  WAT  1286      29.642  -3.513 -32.747  1.00  0.00
TER
ATOM   5891  O   WAT  1287      31.298  -1.223 -19.311  1.00  0.00
ATOM   5892  H1  WAT  1287      32.099  -0.902 -18.898  1.00  0.00
ATOM   5893  H2  WAT  1287      30.783  -1.584 -18.589  1.00  0.00
TER
ATOM   5894  O   WAT  1288      29.018  -8.736 -20.368  1.00  0.00
ATOM   5895  H1  WAT  1288      29.521  -9.315 -19.796  1.00  0.00
ATOM   5896  H2  WAT  1288      28.278  -8.452 -19.830  1.00  0.00
TER
ATOM   5897  O   WAT  1289      36.071  -7.329 -20.834  1.00  0.00
ATOM   5898  H1  WAT  1289      35.306  -6.761 -20.919  1.00  0.00
ATOM   5899  H2  WAT  1289      36.253  -7.621 -21.727  1.00  0.00
TER
ATOM   5900  O   WAT  1290      31.050 -10.593 -19.473  1.00  0.00
ATOM   5901  H1  WAT  1290      31.090 -10.892 -18.564  1.00  0.00
ATOM   5902  H2  WAT  1290      31.904 -10.192 -19.632  1.00  0.00
TER
[truncated: 1,898,920 more chars]
