# Supplementary material for: Accuracy and Precision of Alchemical Relative Free Energy Predictions with and without Replica‐Exchange
Source: Adv Theory Simul. 2019 Nov 27;3(1):1900195. doi: 10.1002/adts.201900195 (PMC8427472; doi:10.1002/adts.201900195)
Supplement: Supplementary file 1 — Supporting Information [file ADTS-3-1900195-s001.gz › MCL1/complex/l18-l39/build/complex.pdb]

ATOM      1  N   GLY     1      10.912  16.614   3.265  1.00  0.00
ATOM      2  H1  GLY     1      11.663  17.020   2.726  1.00  0.00
ATOM      3  H2  GLY     1      11.170  16.629   4.242  1.00  0.00
ATOM      4  H3  GLY     1      10.039  17.023   2.967  1.00  0.00
ATOM      5  CA  GLY     1      10.815  15.203   2.915  1.00  0.00
ATOM      6  HA2 GLY     1      10.963  14.622   3.825  1.00  0.00
ATOM      7  HA3 GLY     1       9.812  15.024   2.528  1.00  0.00
ATOM      8  C   GLY     1      11.811  14.769   1.897  1.00  0.00
ATOM      9  O   GLY     1      12.348  13.644   2.017  1.00  0.00
ATOM     10  N   ASP     2      11.976  15.572   0.860  1.00  0.00
ATOM     11  H   ASP     2      11.236  16.238   0.688  1.00  0.00
ATOM     12  CA  ASP     2      13.024  15.447  -0.121  1.00  0.00
ATOM     13  HA  ASP     2      12.729  15.966  -1.033  1.00  0.00
ATOM     14  CB  ASP     2      14.308  16.040   0.374  1.00  0.00
ATOM     15  HB2 ASP     2      14.180  16.323   1.419  1.00  0.00
ATOM     16  HB3 ASP     2      15.060  15.254   0.300  1.00  0.00
ATOM     17  CG  ASP     2      14.746  17.208  -0.398  1.00  0.00
ATOM     18  OD1 ASP     2      15.488  17.965   0.146  1.00  0.00
ATOM     19  OD2 ASP     2      14.391  17.375  -1.532  1.00  0.00
ATOM     20  C   ASP     2      13.182  14.036  -0.645  1.00  0.00
ATOM     21  O   ASP     2      12.260  13.464  -1.090  1.00  0.00
ATOM     22  N   GLU     3      14.389  13.508  -0.615  1.00  0.00
ATOM     23  H   GLU     3      15.147  14.053  -0.230  1.00  0.00
ATOM     24  CA  GLU     3      14.703  12.265  -1.253  1.00  0.00
ATOM     25  HA  GLU     3      14.353  12.273  -2.285  1.00  0.00
ATOM     26  CB  GLU     3      16.201  12.055  -1.252  1.00  0.00
ATOM     27  HB2 GLU     3      16.645  13.003  -1.556  1.00  0.00
ATOM     28  HB3 GLU     3      16.481  11.838  -0.221  1.00  0.00
ATOM     29  CG  GLU     3      16.706  10.953  -2.151  1.00  0.00
ATOM     30  HG2 GLU     3      17.792  11.037  -2.196  1.00  0.00
ATOM     31  HG3 GLU     3      16.434  10.013  -1.671  1.00  0.00
ATOM     32  CD  GLU     3      16.140  10.984  -3.554  1.00  0.00
ATOM     33  OE1 GLU     3      16.766  11.523  -4.472  1.00  0.00
ATOM     34  OE2 GLU     3      15.052  10.448  -3.740  1.00  0.00
ATOM     35  C   GLU     3      13.948  11.059  -0.717  1.00  0.00
ATOM     36  O   GLU     3      13.461  10.300  -1.476  1.00  0.00
ATOM     37  N   LEU     4      13.821  10.951   0.590  1.00  0.00
ATOM     38  H   LEU     4      14.309  11.572   1.220  1.00  0.00
ATOM     39  CA  LEU     4      13.006   9.886   1.164  1.00  0.00
ATOM     40  HA  LEU     4      13.344   8.926   0.772  1.00  0.00
ATOM     41  CB  LEU     4      13.108   9.854   2.678  1.00  0.00
ATOM     42  HB2 LEU     4      14.143   9.592   2.900  1.00  0.00
ATOM     43  HB3 LEU     4      12.903  10.862   3.038  1.00  0.00
ATOM     44  CG  LEU     4      12.168   8.860   3.377  1.00  0.00
ATOM     45  HG  LEU     4      11.142   9.101   3.099  1.00  0.00
ATOM     46  CD1 LEU     4      12.481   7.406   2.974  1.00  0.00
ATOM     47 HD11 LEU     4      13.507   7.164   3.252  1.00  0.00
ATOM     48 HD12 LEU     4      11.797   6.730   3.487  1.00  0.00
ATOM     49 HD13 LEU     4      12.361   7.294   1.896  1.00  0.00
ATOM     50  CD2 LEU     4      12.322   9.017   4.864  1.00  0.00
ATOM     51 HD21 LEU     4      12.063  10.037   5.151  1.00  0.00
ATOM     52 HD22 LEU     4      11.660   8.318   5.375  1.00  0.00
ATOM     53 HD23 LEU     4      13.354   8.812   5.147  1.00  0.00
ATOM     54  C   LEU     4      11.541  10.034   0.759  1.00  0.00
ATOM     55  O   LEU     4      10.866   9.042   0.437  1.00  0.00
ATOM     56  N   TYR     5      11.051  11.269   0.774  1.00  0.00
ATOM     57  H   TYR     5      11.604  12.053   1.088  1.00  0.00
ATOM     58  CA  TYR     5       9.664  11.513   0.378  1.00  0.00
ATOM     59  HA  TYR     5       9.007  10.832   0.920  1.00  0.00
ATOM     60  CB  TYR     5       9.246  12.948   0.692  1.00  0.00
ATOM     61  HB2 TYR     5       9.319  13.063   1.773  1.00  0.00
ATOM     62  HB3 TYR     5       9.914  13.660   0.206  1.00  0.00
ATOM     63  CG  TYR     5       7.833  13.209   0.255  1.00  0.00
ATOM     64  CD1 TYR     5       6.757  12.914   1.096  1.00  0.00
ATOM     65  HD1 TYR     5       6.951  12.517   2.093  1.00  0.00
ATOM     66  CE1 TYR     5       5.442  13.122   0.670  1.00  0.00
ATOM     67  HE1 TYR     5       4.603  12.901   1.329  1.00  0.00
ATOM     68  CZ  TYR     5       5.212  13.624  -0.602  1.00  0.00
ATOM     69  OH  TYR     5       3.911  13.842  -1.020  1.00  0.00
ATOM     70  HH  TYR     5       3.260  13.614  -0.353  1.00  0.00
ATOM     71  CE2 TYR     5       6.255  13.898  -1.455  1.00  0.00
ATOM     72  HE2 TYR     5       6.061  14.265  -2.462  1.00  0.00
ATOM     73  CD2 TYR     5       7.562  13.703  -1.025  1.00  0.00
ATOM     74  HD2 TYR     5       8.394  13.936  -1.689  1.00  0.00
ATOM     75  C   TYR     5       9.430  11.238  -1.112  1.00  0.00
ATOM     76  O   TYR     5       8.447  10.608  -1.489  1.00  0.00
ATOM     77  N   ARG     6      10.323  11.753  -1.950  1.00  0.00
ATOM     78  H   ARG     6      11.084  12.299  -1.571  1.00  0.00
ATOM     79  CA  ARG     6      10.244  11.589  -3.395  1.00  0.00
ATOM     80  HA  ARG     6       9.313  12.014  -3.769  1.00  0.00
ATOM     81  CB  ARG     6      11.418  12.308  -4.071  1.00  0.00
ATOM     82  HB2 ARG     6      11.569  13.243  -3.532  1.00  0.00
ATOM     83  HB3 ARG     6      12.294  11.671  -3.944  1.00  0.00
ATOM     84  CG  ARG     6      11.217  12.601  -5.543  1.00  0.00
ATOM     85  HG2 ARG     6      10.422  11.938  -5.886  1.00  0.00
ATOM     86  HG3 ARG     6      10.880  13.635  -5.611  1.00  0.00
ATOM     87  CD  ARG     6      12.466  12.407  -6.427  1.00  0.00
ATOM     88  HD2 ARG     6      12.111  11.989  -7.370  1.00  0.00
ATOM     89  HD3 ARG     6      12.873  13.402  -6.602  1.00  0.00
ATOM     90  NE  ARG     6      13.535  11.546  -5.903  1.00  0.00
ATOM     91  HE  ARG     6      14.207  11.955  -5.270  1.00  0.00
ATOM     92  CZ  ARG     6      13.702  10.266  -6.274  1.00  0.00
ATOM     93  NH1 ARG     6      12.832   9.666  -7.089  1.00  0.00
ATOM     94 HH11 ARG     6      12.033  10.178  -7.436  1.00  0.00
ATOM     95 HH12 ARG     6      12.976   8.703  -7.356  1.00  0.00
ATOM     96  NH2 ARG     6      14.697   9.541  -5.790  1.00  0.00
ATOM     97 HH21 ARG     6      15.343   9.952  -5.131  1.00  0.00
ATOM     98 HH22 ARG     6      14.806   8.580  -6.081  1.00  0.00
ATOM     99  C   ARG     6      10.272  10.096  -3.740  1.00  0.00
ATOM    100  O   ARG     6       9.396   9.600  -4.467  1.00  0.00
ATOM    101  N   GLN     7      11.244   9.380  -3.170  1.00  0.00
ATOM    102  H   GLN     7      11.949   9.830  -2.603  1.00  0.00
ATOM    103  CA  GLN     7      11.345   7.937  -3.384  1.00  0.00
ATOM    104  HA  GLN     7      11.450   7.699  -4.443  1.00  0.00
ATOM    105  CB  GLN     7      12.575   7.465  -2.661  1.00  0.00
ATOM    106  HB2 GLN     7      13.245   8.324  -2.626  1.00  0.00
ATOM    107  HB3 GLN     7      12.248   7.218  -1.651  1.00  0.00
ATOM    108  CG  GLN     7      13.279   6.323  -3.237  1.00  0.00
ATOM    109  HG2 GLN     7      12.650   5.438  -3.339  1.00  0.00
ATOM    110  HG3 GLN     7      13.628   6.636  -4.221  1.00  0.00
ATOM    111  CD  GLN     7      14.467   5.971  -2.397  1.00  0.00
ATOM    112  OE1 GLN     7      14.987   6.808  -1.657  1.00  0.00
ATOM    113  NE2 GLN     7      14.863   4.704  -2.437  1.00  0.00
ATOM    114 HE21 GLN     7      15.660   4.409  -1.890  1.00  0.00
ATOM    115 HE22 GLN     7      14.365   4.041  -3.013  1.00  0.00
ATOM    116  C   GLN     7      10.082   7.188  -2.887  1.00  0.00
ATOM    117  O   GLN     7       9.523   6.353  -3.602  1.00  0.00
ATOM    118  N   SER     8       9.593   7.513  -1.684  1.00  0.00
ATOM    119  H   SER     8      10.044   8.206  -1.105  1.00  0.00
ATOM    120  CA  SER     8       8.417   6.813  -1.147  1.00  0.00
ATOM    121  HA  SER     8       8.613   5.741  -1.113  1.00  0.00
ATOM    122  CB  SER     8       8.097   7.298   0.275  1.00  0.00
ATOM    123  HB2 SER     8       7.812   8.349   0.221  1.00  0.00
ATOM    124  HB3 SER     8       7.258   6.714   0.654  1.00  0.00
ATOM    125  OG  SER     8       9.219   7.151   1.158  1.00  0.00
ATOM    126  HG  SER     8       8.980   7.464   2.034  1.00  0.00
ATOM    127  C   SER     8       7.170   6.968  -2.030  1.00  0.00
ATOM    128  O   SER     8       6.396   6.016  -2.233  1.00  0.00
ATOM    129  N   LEU     9       6.938   8.196  -2.479  1.00  0.00
ATOM    130  H   LEU     9       7.560   8.956  -2.242  1.00  0.00
ATOM    131  CA  LEU     9       5.775   8.487  -3.320  1.00  0.00
ATOM    132  HA  LEU     9       4.866   8.175  -2.807  1.00  0.00
ATOM    133  CB  LEU     9       5.679   9.988  -3.619  1.00  0.00
ATOM    134  HB2 LEU     9       5.565  10.446  -2.636  1.00  0.00
ATOM    135  HB3 LEU     9       6.609  10.331  -4.073  1.00  0.00
ATOM    136  CG  LEU     9       4.510  10.385  -4.501  1.00  0.00
ATOM    137  HG  LEU     9       4.559   9.861  -5.455  1.00  0.00
ATOM    138  CD1 LEU     9       3.237   9.999  -3.780  1.00  0.00
ATOM    139 HD11 LEU     9       3.187  10.523  -2.825  1.00  0.00
ATOM    140 HD12 LEU     9       2.376  10.272  -4.390  1.00  0.00
ATOM    141 HD13 LEU     9       3.231   8.924  -3.604  1.00  0.00
ATOM    142  CD2 LEU     9       4.502  11.899  -4.888  1.00  0.00
ATOM    143 HD21 LEU     9       5.416  12.140  -5.431  1.00  0.00
ATOM    144 HD22 LEU     9       3.638  12.109  -5.518  1.00  0.00
ATOM    145 HD23 LEU     9       4.447  12.505  -3.983  1.00  0.00
ATOM    146  C   LEU     9       5.856   7.740  -4.643  1.00  0.00
ATOM    147  O   LEU     9       4.874   7.207  -5.124  1.00  0.00
ATOM    148  N   GLU    10       7.050   7.700  -5.222  1.00  0.00
ATOM    149  H   GLU    10       7.848   8.146  -4.792  1.00  0.00
ATOM    150  CA  GLU    10       7.231   7.063  -6.510  1.00  0.00
ATOM    151  HA  GLU    10       6.555   7.493  -7.250  1.00  0.00
ATOM    152  CB  GLU    10       8.659   7.289  -6.969  1.00  0.00
ATOM    153  HB2 GLU    10       8.742   8.348  -7.216  1.00  0.00
ATOM    154  HB3 GLU    10       9.298   7.066  -6.115  1.00  0.00
ATOM    155  CG  GLU    10       9.088   6.469  -8.140  1.00  0.00
ATOM    156  HG2 GLU    10       9.672   5.635  -7.752  1.00  0.00
ATOM    157  HG3 GLU    10       8.237   6.085  -8.703  1.00  0.00
ATOM    158  CD  GLU    10       9.952   7.311  -9.046  1.00  0.00
ATOM    159  OE1 GLU    10      11.195   7.272  -8.878  1.00  0.00
ATOM    160  OE2 GLU    10       9.379   8.054  -9.888  1.00  0.00
ATOM    161  C   GLU    10       6.904   5.566  -6.425  1.00  0.00
ATOM    162  O   GLU    10       6.095   5.026  -7.217  1.00  0.00
ATOM    163  N   ILE    11       7.453   4.934  -5.394  1.00  0.00
ATOM    164  H   ILE    11       8.062   5.451  -4.776  1.00  0.00
ATOM    165  CA  ILE    11       7.242   3.506  -5.128  1.00  0.00
ATOM    166  HA  ILE    11       7.469   2.878  -5.989  1.00  0.00
ATOM    167  CB  ILE    11       8.115   3.070  -3.929  1.00  0.00
ATOM    168  HB  ILE    11       7.993   3.804  -3.132  1.00  0.00
ATOM    169  CG2 ILE    11       7.724   1.709  -3.421  1.00  0.00
ATOM    170 HG21 ILE    11       7.845   0.975  -4.218  1.00  0.00
ATOM    171 HG22 ILE    11       8.360   1.439  -2.579  1.00  0.00
ATOM    172 HG23 ILE    11       6.683   1.726  -3.099  1.00  0.00
ATOM    173  CG1 ILE    11       9.593   3.114  -4.312  1.00  0.00
ATOM    174 HG12 ILE    11       9.813   2.247  -4.935  1.00  0.00
ATOM    175 HG13 ILE    11       9.774   4.025  -4.883  1.00  0.00
ATOM    176  CD1 ILE    11      10.493   3.098  -3.087  1.00  0.00
ATOM    177 HD11 ILE    11      10.313   2.187  -2.516  1.00  0.00
ATOM    178 HD12 ILE    11      11.536   3.130  -3.401  1.00  0.00
ATOM    179 HD13 ILE    11      10.275   3.965  -2.464  1.00  0.00
ATOM    180  C   ILE    11       5.778   3.204  -4.833  1.00  0.00
ATOM    181  O   ILE    11       5.161   2.301  -5.433  1.00  0.00
ATOM    182  N   ILE    12       5.185   3.988  -3.948  1.00  0.00
ATOM    183  H   ILE    12       5.662   4.753  -3.492  1.00  0.00
ATOM    184  CA  ILE    12       3.834   3.658  -3.512  1.00  0.00
ATOM    185  HA  ILE    12       3.753   2.581  -3.368  1.00  0.00
ATOM    186  CB  ILE    12       3.470   4.400  -2.162  1.00  0.00
ATOM    187  HB  ILE    12       3.686   5.459  -2.301  1.00  0.00
ATOM    188  CG2 ILE    12       2.014   4.228  -1.756  1.00  0.00
ATOM    189 HG21 ILE    12       1.798   3.168  -1.618  1.00  0.00
ATOM    190 HG22 ILE    12       1.832   4.761  -0.823  1.00  0.00
ATOM    191 HG23 ILE    12       1.369   4.631  -2.537  1.00  0.00
ATOM    192  CG1 ILE    12       4.329   3.892  -1.011  1.00  0.00
ATOM    193 HG12 ILE    12       4.051   2.853  -0.833  1.00  0.00
ATOM    194 HG13 ILE    12       5.368   3.938  -1.337  1.00  0.00
ATOM    195  CD1 ILE    12       4.170   4.671   0.252  1.00  0.00
ATOM    196 HD11 ILE    12       3.132   4.625   0.580  1.00  0.00
ATOM    197 HD12 ILE    12       4.813   4.249   1.024  1.00  0.00
ATOM    198 HD13 ILE    12       4.449   5.710   0.075  1.00  0.00
ATOM    199  C   ILE    12       2.794   3.926  -4.611  1.00  0.00
ATOM    200  O   ILE    12       1.801   3.215  -4.714  1.00  0.00
ATOM    201  N   SER    13       2.954   4.996  -5.381  1.00  0.00
ATOM    202  H   SER    13       3.675   5.686  -5.222  1.00  0.00
ATOM    203  CA  SER    13       1.973   5.253  -6.426  1.00  0.00
ATOM    204  HA  SER    13       0.977   5.056  -6.030  1.00  0.00
ATOM    205  CB  SER    13       2.022   6.694  -6.926  1.00  0.00
ATOM    206  HB2 SER    13       1.329   6.789  -7.762  1.00  0.00
ATOM    207  HB3 SER    13       1.703   7.348  -6.115  1.00  0.00
ATOM    208  OG  SER    13       3.310   7.061  -7.343  1.00  0.00
ATOM    209  HG  SER    13       3.300   7.971  -7.649  1.00  0.00
ATOM    210  C   SER    13       2.122   4.249  -7.580  1.00  0.00
ATOM    211  O   SER    13       1.135   3.775  -8.115  1.00  0.00
ATOM    212  N   ARG    14       3.355   3.918  -7.937  1.00  0.00
ATOM    213  H   ARG    14       4.165   4.348  -7.514  1.00  0.00
ATOM    214  CA  ARG    14       3.566   2.929  -8.969  1.00  0.00
ATOM    215  HA  ARG    14       3.058   3.248  -9.879  1.00  0.00
ATOM    216  CB  ARG    14       5.025   2.743  -9.274  1.00  0.00
ATOM    217  HB2 ARG    14       5.584   2.822  -8.342  1.00  0.00
ATOM    218  HB3 ARG    14       5.164   1.748  -9.697  1.00  0.00
ATOM    219  CG  ARG    14       5.516   3.756 -10.229  1.00  0.00
ATOM    220  HG2 ARG    14       5.109   3.563 -11.221  1.00  0.00
ATOM    221  HG3 ARG    14       5.218   4.753  -9.903  1.00  0.00
ATOM    222  CD  ARG    14       7.003   3.673 -10.277  1.00  0.00
ATOM    223  HD2 ARG    14       7.382   3.458  -9.277  1.00  0.00
ATOM    224  HD3 ARG    14       7.294   2.871 -10.955  1.00  0.00
ATOM    225  NE  ARG    14       7.595   4.914 -10.742  1.00  0.00
ATOM    226  HE  ARG    14       7.683   5.678 -10.087  1.00  0.00
ATOM    227  CZ  ARG    14       8.012   5.096 -11.985  1.00  0.00
ATOM    228  NH1 ARG    14       7.895   4.105 -12.857  1.00  0.00
ATOM    229 HH11 ARG    14       7.492   3.225 -12.567  1.00  0.00
ATOM    230 HH12 ARG    14       8.210   4.234 -13.808  1.00  0.00
ATOM    231  NH2 ARG    14       8.553   6.253 -12.349  1.00  0.00
ATOM    232 HH21 ARG    14       8.648   6.997 -11.673  1.00  0.00
ATOM    233 HH22 ARG    14       8.868   6.382 -13.300  1.00  0.00
ATOM    234  C   ARG    14       2.965   1.634  -8.466  1.00  0.00
ATOM    235  O   ARG    14       2.178   0.999  -9.185  1.00  0.00
ATOM    236  N   TYR    15       3.229   1.285  -7.203  1.00  0.00
ATOM    237  H   TYR    15       3.834   1.822  -6.598  1.00  0.00
ATOM    238  CA  TYR    15       2.694   0.013  -6.703  1.00  0.00
ATOM    239  HA  TYR    15       2.980  -0.776  -7.398  1.00  0.00
ATOM    240  CB  TYR    15       3.211  -0.358  -5.293  1.00  0.00
ATOM    241  HB2 TYR    15       4.298  -0.403  -5.348  1.00  0.00
ATOM    242  HB3 TYR    15       2.915   0.434  -4.605  1.00  0.00
ATOM    243  CG  TYR    15       2.672  -1.692  -4.792  1.00  0.00
ATOM    244  CD1 TYR    15       2.998  -2.902  -5.450  1.00  0.00
ATOM    245  HD1 TYR    15       3.647  -2.871  -6.325  1.00  0.00
ATOM    246  CE1 TYR    15       2.502  -4.121  -4.992  1.00  0.00
ATOM    247  HE1 TYR    15       2.754  -5.045  -5.512  1.00  0.00
ATOM    248  CZ  TYR    15       1.670  -4.154  -3.883  1.00  0.00
ATOM    249  OH  TYR    15       1.181  -5.367  -3.419  1.00  0.00
ATOM    250  HH  TYR    15       1.481  -6.116  -3.938  1.00  0.00
ATOM    251  CE2 TYR    15       1.333  -2.966  -3.212  1.00  0.00
ATOM    252  HE2 TYR    15       0.686  -2.996  -2.335  1.00  0.00
ATOM    253  CD2 TYR    15       1.825  -1.759  -3.665  1.00  0.00
ATOM    254  HD2 TYR    15       1.560  -0.835  -3.152  1.00  0.00
ATOM    255  C   TYR    15       1.169   0.020  -6.713  1.00  0.00
ATOM    256  O   TYR    15       0.556  -0.943  -7.164  1.00  0.00
ATOM    257  N   LEU    16       0.546   1.094  -6.243  1.00  0.00
ATOM    258  H   LEU    16       1.044   1.887  -5.866  1.00  0.00
ATOM    259  CA  LEU    16      -0.916   1.105  -6.193  1.00  0.00
ATOM    260  HA  LEU    16      -1.267   0.201  -5.696  1.00  0.00
ATOM    261  CB  LEU    16      -1.440   2.319  -5.424  1.00  0.00
ATOM    262  HB2 LEU    16      -0.644   3.048  -5.579  1.00  0.00
ATOM    263  HB3 LEU    16      -2.340   2.651  -5.941  1.00  0.00
ATOM    264  CG  LEU    16      -1.731   2.188  -3.914  1.00  0.00
ATOM    265  HG  LEU    16      -2.496   1.427  -3.761  1.00  0.00
ATOM    266  CD1 LEU    16      -0.466   1.792  -3.170  1.00  0.00
ATOM    267 HD11 LEU    16       0.299   2.553  -3.322  1.00  0.00
ATOM    268 HD12 LEU    16      -0.682   1.702  -2.105  1.00  0.00
ATOM    269 HD13 LEU    16      -0.105   0.835  -3.549  1.00  0.00
ATOM    270  CD2 LEU    16      -2.314   3.479  -3.307  1.00  0.00
ATOM    271 HD21 LEU    16      -3.251   3.726  -3.807  1.00  0.00
ATOM    272 HD22 LEU    16      -2.500   3.330  -2.243  1.00  0.00
ATOM    273 HD23 LEU    16      -1.606   4.296  -3.440  1.00  0.00
ATOM    274  C   LEU    16      -1.499   1.063  -7.640  1.00  0.00
ATOM    275  O   LEU    16      -2.543   0.478  -7.881  1.00  0.00
ATOM    276  N   ARG    17      -0.817   1.695  -8.591  1.00  0.00
ATOM    277  H   ARG    17       0.045   2.164  -8.350  1.00  0.00
ATOM    278  CA  ARG    17      -1.271   1.749  -9.976  1.00  0.00
ATOM    279  HA  ARG    17      -2.300   2.103 -10.029  1.00  0.00
ATOM    280  CB  ARG    17      -0.385   2.712 -10.746  1.00  0.00
ATOM    281  HB2 ARG    17       0.190   3.253  -9.995  1.00  0.00
ATOM    282  HB3 ARG    17       0.287   2.090 -11.338  1.00  0.00
ATOM    283  CG  ARG    17      -1.082   3.694 -11.648  1.00  0.00
ATOM    284  HG2 ARG    17      -1.632   3.164 -12.425  1.00  0.00
ATOM    285  HG3 ARG    17      -1.772   4.309 -11.070  1.00  0.00
ATOM    286  CD  ARG    17      -0.016   4.592 -12.295  1.00  0.00
ATOM    287  HD2 ARG    17       0.706   3.950 -12.799  1.00  0.00
ATOM    288  HD3 ARG    17      -0.510   5.228 -13.029  1.00  0.00
ATOM    289  NE  ARG    17       0.700   5.445 -11.338  1.00  0.00
ATOM    290  HE  ARG    17       0.150   5.906 -10.627  1.00  0.00
ATOM    291  CZ  ARG    17       2.012   5.674 -11.374  1.00  0.00
ATOM    292  NH1 ARG    17       2.783   5.032 -12.263  1.00  0.00
ATOM    293 HH11 ARG    17       2.366   4.375 -12.907  1.00  0.00
ATOM    294 HH12 ARG    17       3.777   5.209 -12.286  1.00  0.00
ATOM    295  NH2 ARG    17       2.563   6.515 -10.496  1.00  0.00
ATOM    296 HH21 ARG    17       1.983   6.974  -9.809  1.00  0.00
ATOM    297 HH22 ARG    17       3.558   6.689 -10.523  1.00  0.00
ATOM    298  C   ARG    17      -1.219   0.371 -10.670  1.00  0.00
ATOM    299  O   ARG    17      -2.207  -0.052 -11.250  1.00  0.00
ATOM    300  N   GLU    18      -0.093  -0.340 -10.516  1.00  0.00
ATOM    301  H   GLU    18       0.625   0.070  -9.936  1.00  0.00
ATOM    302  CA  GLU    18       0.137  -1.681 -11.064  1.00  0.00
ATOM    303  HA  GLU    18       0.097  -1.632 -12.152  1.00  0.00
ATOM    304  CB  GLU    18       1.502  -2.251 -10.647  1.00  0.00
ATOM    305  HB2 GLU    18       1.451  -2.280  -9.559  1.00  0.00
ATOM    306  HB3 GLU    18       1.489  -3.269 -11.038  1.00  0.00
ATOM    307  CG  GLU    18       2.792  -1.557 -11.078  1.00  0.00
ATOM    308  HG2 GLU    18       2.818  -1.582 -12.167  1.00  0.00
ATOM    309  HG3 GLU    18       2.806  -0.521 -10.739  1.00  0.00
ATOM    310  CD  GLU    18       4.036  -2.304 -10.513  1.00  0.00
ATOM    311  OE1 GLU    18       3.885  -3.055  -9.507  1.00  0.00
ATOM    312  OE2 GLU    18       5.168  -2.120 -11.027  1.00  0.00
ATOM    313  C   GLU    18      -0.878  -2.654 -10.505  1.00  0.00
ATOM    314  O   GLU    18      -1.310  -3.561 -11.188  1.00  0.00
ATOM    315  N   GLN    19      -1.198  -2.507  -9.229  1.00  0.00
ATOM    316  H   GLN    19      -0.802  -1.742  -8.701  1.00  0.00
ATOM    317  CA  GLN    19      -2.109  -3.416  -8.548  1.00  0.00
ATOM    318  HA  GLN    19      -1.806  -4.450  -8.712  1.00  0.00
ATOM    319  CB  GLN    19      -2.081  -3.132  -7.053  1.00  0.00
ATOM    320  HB2 GLN    19      -2.073  -2.046  -6.961  1.00  0.00
ATOM    321  HB3 GLN    19      -3.020  -3.522  -6.662  1.00  0.00
ATOM    322  CG  GLN    19      -0.904  -3.725  -6.250  1.00  0.00
ATOM    323  HG2 GLN    19      -0.007  -3.251  -6.648  1.00  0.00
ATOM    324  HG3 GLN    19      -1.013  -3.469  -5.196  1.00  0.00
ATOM    325  CD  GLN    19      -0.751  -5.215  -6.368  1.00  0.00
ATOM    326  OE1 GLN    19      -1.417  -5.940  -5.638  1.00  0.00
ATOM    327  NE2 GLN    19       0.157  -5.690  -7.242  1.00  0.00
ATOM    328 HE21 GLN    19       0.282  -6.687  -7.344  1.00  0.00
ATOM    329 HE22 GLN    19       0.708  -5.047  -7.792  1.00  0.00
ATOM    330  C   GLN    19      -3.545  -3.219  -9.079  1.00  0.00
ATOM    331  O   GLN    19      -4.343  -4.157  -9.115  1.00  0.00
ATOM    332  N   ALA    20      -3.881  -1.988  -9.450  1.00  0.00
ATOM    333  H   ALA    20      -3.211  -1.235  -9.379  1.00  0.00
ATOM    334  CA  ALA    20      -5.241  -1.669  -9.892  1.00  0.00
ATOM    335  HA  ALA    20      -5.911  -2.326  -9.338  1.00  0.00
ATOM    336  CB  ALA    20      -5.571  -0.223  -9.534  1.00  0.00
ATOM    337  HB1 ALA    20      -4.914   0.448 -10.089  1.00  0.00
ATOM    338  HB2 ALA    20      -6.608  -0.011  -9.793  1.00  0.00
ATOM    339  HB3 ALA    20      -5.426  -0.070  -8.465  1.00  0.00
ATOM    340  C   ALA    20      -5.490  -1.901 -11.385  1.00  0.00
ATOM    341  O   ALA    20      -6.532  -2.414 -11.786  1.00  0.00
ATOM    342  N   THR    21      -4.498  -1.524 -12.157  1.00  0.00
ATOM    343  H   THR    21      -3.653  -1.240 -11.683  1.00  0.00
ATOM    344  CA  THR    21      -4.503  -1.534 -13.581  1.00  0.00
ATOM    345  HA  THR    21      -5.426  -1.963 -13.971  1.00  0.00
ATOM    346  CB  THR    21      -4.343  -0.097 -14.151  1.00  0.00
ATOM    347  HB  THR    21      -4.787  -0.065 -15.146  1.00  0.00
ATOM    348  CG2 THR    21      -5.012   0.907 -13.275  1.00  0.00
ATOM    349 HG21 THR    21      -4.567   0.876 -12.280  1.00  0.00
ATOM    350 HG22 THR    21      -4.883   1.903 -13.699  1.00  0.00
ATOM    351 HG23 THR    21      -6.075   0.678 -13.204  1.00  0.00
ATOM    352  OG1 THR    21      -2.970   0.299 -14.325  1.00  0.00
ATOM    353  HG1 THR    21      -2.937   1.191 -14.679  1.00  0.00
ATOM    354  C   THR    21      -3.316  -2.334 -13.984  1.00  0.00
ATOM    355  O   THR    21      -2.303  -2.253 -13.336  1.00  0.00
ATOM    356  N   GLY    22      -3.400  -3.037 -15.082  1.00  0.00
ATOM    357  H   GLY    22      -4.288  -3.302 -15.483  1.00  0.00
ATOM    358  CA  GLY    22      -2.199  -3.454 -15.750  1.00  0.00
ATOM    359  HA2 GLY    22      -2.480  -4.077 -16.599  1.00  0.00
ATOM    360  HA3 GLY    22      -1.682  -2.564 -16.109  1.00  0.00
ATOM    361  C   GLY    22      -1.271  -4.232 -14.859  1.00  0.00
ATOM    362  O   GLY    22      -1.709  -5.168 -14.230  1.00  0.00
ATOM    363  N   ALA    23      -0.001  -3.835 -14.798  1.00  0.00
ATOM    364  H   ALA    23       0.637  -4.389 -14.246  1.00  0.00
ATOM    365  CA  ALA    23       0.502  -2.613 -15.421  1.00  0.00
ATOM    366  HA  ALA    23       0.348  -2.700 -16.496  1.00  0.00
ATOM    367  CB  ALA    23      -0.274  -1.422 -14.917  1.00  0.00
ATOM    368  HB1 ALA    23      -0.122  -1.317 -13.842  1.00  0.00
ATOM    369  HB2 ALA    23       0.074  -0.521 -15.422  1.00  0.00
ATOM    370  HB3 ALA    23      -1.335  -1.566 -15.121  1.00  0.00
ATOM    371  C   ALA    23       1.985  -2.411 -15.189  1.00  0.00
ATOM    372  O   ALA    23       2.626  -3.192 -14.551  1.00  0.00
ATOM    373  N   LYS    24       2.522  -1.338 -15.711  1.00  0.00
ATOM    374  H   LYS    24       1.934  -0.716 -16.248  1.00  0.00
ATOM    375  CA  LYS    24       3.938  -1.022 -15.595  1.00  0.00
ATOM    376  HA  LYS    24       4.218  -1.094 -14.544  1.00  0.00
ATOM    377  CB  LYS    24       4.844  -1.951 -16.408  1.00  0.00
ATOM    378  HB2 LYS    24       4.748  -2.949 -15.979  1.00  0.00
ATOM    379  HB3 LYS    24       4.465  -1.957 -17.430  1.00  0.00
ATOM    380  CG  LYS    24       6.336  -1.534 -16.414  1.00  0.00
ATOM    381  HG2 LYS    24       6.441  -0.671 -17.072  1.00  0.00
ATOM    382  HG3 LYS    24       6.610  -1.249 -15.398  1.00  0.00
ATOM    383  CD  LYS    24       7.259  -2.659 -16.895  1.00  0.00
ATOM    384  HD2 LYS    24       6.762  -3.603 -16.669  1.00  0.00
ATOM    385  HD3 LYS    24       7.361  -2.553 -17.975  1.00  0.00
ATOM    386  CE  LYS    24       8.658  -2.645 -16.242  1.00  0.00
ATOM    387  HE2 LYS    24       9.048  -1.627 -16.256  1.00  0.00
ATOM    388  HE3 LYS    24       8.573  -2.987 -15.210  1.00  0.00
ATOM    389  NZ  LYS    24       9.604  -3.559 -17.001  1.00  0.00
ATOM    390  HZ1 LYS    24       9.683  -3.242 -17.957  1.00  0.00
ATOM    391  HZ2 LYS    24      10.514  -3.540 -16.564  1.00  0.00
ATOM    392  HZ3 LYS    24       9.243  -4.502 -16.988  1.00  0.00
ATOM    393  C   LYS    24       4.037   0.413 -16.057  1.00  0.00
ATOM    394  O   LYS    24       3.294   0.834 -16.945  1.00  0.00
ATOM    395  N   ASP    25       4.793   1.224 -15.354  1.00  0.00
ATOM    396  H   ASP    25       5.081   1.017 -14.409  1.00  0.00
ATOM    397  CA  ASP    25       5.104   2.521 -15.895  1.00  0.00
ATOM    398  HA  ASP    25       4.219   2.927 -16.385  1.00  0.00
ATOM    399  CB  ASP    25       5.546   3.487 -14.816  1.00  0.00
ATOM    400  HB2 ASP    25       5.218   3.087 -13.857  1.00  0.00
ATOM    401  HB3 ASP    25       6.635   3.544 -14.832  1.00  0.00
ATOM    402  CG  ASP    25       4.971   4.861 -15.008  1.00  0.00
ATOM    403  OD1 ASP    25       5.123   5.422 -16.099  1.00  0.00
ATOM    404  OD2 ASP    25       4.367   5.393 -14.064  1.00  0.00
ATOM    405  C   ASP    25       6.105   2.445 -17.026  1.00  0.00
ATOM    406  O   ASP    25       5.928   3.048 -18.066  1.00  0.00
ATOM    407  N   THR    26       7.150   1.667 -16.821  1.00  0.00
ATOM    408  H   THR    26       7.286   1.211 -15.930  1.00  0.00
ATOM    409  CA  THR    26       8.217   1.578 -17.812  1.00  0.00
ATOM    410  HA  THR    26       9.115   1.153 -17.364  1.00  0.00
ATOM    411  CB  THR    26       7.835   0.731 -19.055  1.00  0.00
ATOM    412  HB  THR    26       8.276  -0.259 -18.946  1.00  0.00
ATOM    413  CG2 THR    26       6.339   0.602 -19.198  1.00  0.00
ATOM    414 HG21 THR    26       5.897   1.593 -19.308  1.00  0.00
ATOM    415 HG22 THR    26       6.109   0.003 -20.079  1.00  0.00
ATOM    416 HG23 THR    26       5.929   0.118 -18.312  1.00  0.00
ATOM    417  OG1 THR    26       8.387   1.302 -20.246  1.00  0.00
ATOM    418  HG1 THR    26       8.140   0.765 -21.003  1.00  0.00
ATOM    419  C   THR    26       8.694   2.982 -18.160  1.00  0.00
ATOM    420  O   THR    26       8.811   3.342 -19.332  1.00  0.00
ATOM    421  N   LYS    27       8.884   3.704 -17.064  1.00  0.00
ATOM    422  H   LYS    27       8.958   3.150 -16.224  1.00  0.00
ATOM    423  CA  LYS    27       9.033   5.130 -16.956  1.00  0.00
ATOM    424  HA  LYS    27       9.113   5.568 -17.950  1.00  0.00
ATOM    425  CB  LYS    27       7.834   5.741 -16.251  1.00  0.00
ATOM    426  HB2 LYS    27       6.960   5.466 -16.841  1.00  0.00
ATOM    427  HB3 LYS    27       7.778   5.262 -15.274  1.00  0.00
ATOM    428  CG  LYS    27       7.872   7.273 -16.071  1.00  0.00
ATOM    429  HG2 LYS    27       8.766   7.515 -15.496  1.00  0.00
ATOM    430  HG3 LYS    27       7.948   7.719 -17.063  1.00  0.00
ATOM    431  CD  LYS    27       6.631   7.832 -15.350  1.00  0.00
ATOM    432  HD2 LYS    27       5.752   7.566 -15.936  1.00  0.00
ATOM    433  HD3 LYS    27       6.570   7.362 -14.369  1.00  0.00
ATOM    434  CE  LYS    27       6.692   9.358 -15.183  1.00  0.00
ATOM    435  HE2 LYS    27       7.576   9.616 -14.601  1.00  0.00
ATOM    436  HE3 LYS    27       6.758   9.820 -16.168  1.00  0.00
ATOM    437  NZ  LYS    27       5.497   9.843 -14.497  1.00  0.00
ATOM    438  HZ1 LYS    27       5.436   9.415 -13.585  1.00  0.00
ATOM    439  HZ2 LYS    27       5.552  10.847 -14.396  1.00  0.00
ATOM    440  HZ3 LYS    27       4.678   9.604 -15.038  1.00  0.00
ATOM    441  C   LYS    27      10.270   5.253 -16.108  1.00  0.00
ATOM    442  O   LYS    27      10.737   4.276 -15.522  1.00  0.00
ATOM    443  N   PRO    28      10.815   6.451 -16.063  1.00  0.00
ATOM    444  CD  PRO    28      10.063   7.704 -16.117  1.00  0.00
ATOM    445  HD2 PRO    28       9.235   7.680 -15.409  1.00  0.00
ATOM    446  HD3 PRO    28       9.677   7.872 -17.122  1.00  0.00
ATOM    447  CG  PRO    28      11.308   8.878 -15.667  1.00  0.00
ATOM    448  HG2 PRO    28      11.350   9.055 -14.592  1.00  0.00
ATOM    449  HG3 PRO    28      11.194   9.829 -16.187  1.00  0.00
ATOM    450  CB  PRO    28      12.551   8.131 -16.160  1.00  0.00
ATOM    451  HB2 PRO    28      13.552   8.356 -15.791  1.00  0.00
ATOM    452  HB3 PRO    28      12.499   8.353 -17.226  1.00  0.00
ATOM    453  CA  PRO    28      12.229   6.658 -15.919  1.00  0.00
ATOM    454  HA  PRO    28      12.633   6.197 -16.820  1.00  0.00
ATOM    455  C   PRO    28      13.007   6.160 -14.701  1.00  0.00
ATOM    456  O   PRO    28      14.140   5.720 -14.894  1.00  0.00
ATOM    457  N   MET    29      12.551   6.434 -13.492  1.00  0.00
ATOM    458  H   MET    29      11.574   6.424 -13.236  1.00  0.00
ATOM    459  CA  MET    29      13.515   6.802 -12.488  1.00  0.00
ATOM    460  HA  MET    29      13.997   7.740 -12.766  1.00  0.00
ATOM    461  CB  MET    29      12.833   6.986 -11.131  1.00  0.00
ATOM    462  HB2 MET    29      13.553   7.472 -10.473  1.00  0.00
ATOM    463  HB3 MET    29      11.980   7.647 -11.287  1.00  0.00
ATOM    464  CG  MET    29      12.360   5.690 -10.494  1.00  0.00
ATOM    465  HG2 MET    29      13.175   5.292  -9.890  1.00  0.00
ATOM    466  HG3 MET    29      11.509   5.918  -9.851  1.00  0.00
ATOM    467  SD  MET    29      11.867   4.454 -11.712  1.00  0.00
ATOM    468  CE  MET    29      11.423   3.086 -10.646  1.00  0.00
ATOM    469  HE1 MET    29      10.614   3.390  -9.982  1.00  0.00
ATOM    470  HE2 MET    29      11.096   2.242 -11.254  1.00  0.00
ATOM    471  HE3 MET    29      12.289   2.791 -10.052  1.00  0.00
ATOM    472  C   MET    29      14.585   5.730 -12.394  1.00  0.00
ATOM    473  O   MET    29      14.292   4.577 -12.081  1.00  0.00
ATOM    474  N   GLY    30      15.844   6.129 -12.588  1.00  0.00
ATOM    475  H   GLY    30      16.582   5.499 -12.306  1.00  0.00
ATOM    476  CA  GLY    30      16.216   7.414 -13.178  1.00  0.00
ATOM    477  HA2 GLY    30      17.110   7.243 -13.777  1.00  0.00
ATOM    478  HA3 GLY    30      15.395   7.716 -13.829  1.00  0.00
ATOM    479  C   GLY    30      16.493   8.525 -12.186  1.00  0.00
ATOM    480  O   GLY    30      17.022   9.585 -12.520  1.00  0.00
ATOM    481  N   ARG    31      16.134   8.242 -10.947  1.00  0.00
ATOM    482  H   ARG    31      15.409   7.546 -10.851  1.00  0.00
ATOM    483  CA  ARG    31      16.647   8.876  -9.740  1.00  0.00
ATOM    484  HA  ARG    31      17.277   9.724 -10.007  1.00  0.00
ATOM    485  CB  ARG    31      15.502   9.375  -8.873  1.00  0.00
ATOM    486  HB2 ARG    31      14.934  10.070  -9.492  1.00  0.00
ATOM    487  HB3 ARG    31      14.888   8.503  -8.650  1.00  0.00
ATOM    488  CG  ARG    31      15.907  10.073  -7.553  1.00  0.00
ATOM    489  HG2 ARG    31      16.490   9.356  -6.975  1.00  0.00
ATOM    490  HG3 ARG    31      16.536  10.923  -7.818  1.00  0.00
ATOM    491  CD  ARG    31      14.715  10.561  -6.711  1.00  0.00
ATOM    492  HD2 ARG    31      14.122  11.299  -7.252  1.00  0.00
ATOM    493  HD3 ARG    31      14.075   9.732  -6.410  1.00  0.00
ATOM    494  NE  ARG    31      15.280  11.207  -5.477  1.00  0.00
ATOM    495  HE  ARG    31      16.284  11.253  -5.375  1.00  0.00
ATOM    496  CZ  ARG    31      14.515  11.745  -4.518  1.00  0.00
ATOM    497  NH1 ARG    31      15.120  12.292  -3.467  1.00  0.00
ATOM    498 HH11 ARG    31      16.129  12.291  -3.412  1.00  0.00
ATOM    499 HH12 ARG    31      14.569  12.705  -2.729  1.00  0.00
ATOM    500  NH2 ARG    31      13.188  11.769  -4.603  1.00  0.00
ATOM    501 HH21 ARG    31      12.730  11.372  -5.410  1.00  0.00
ATOM    502 HH22 ARG    31      12.646  12.184  -3.859  1.00  0.00
ATOM    503  C   ARG    31      17.524   7.901  -8.962  1.00  0.00
ATOM    504  O   ARG    31      18.484   7.337  -9.485  1.00  0.00
ATOM    505  N   SER    32      17.157   7.713  -7.700  1.00  0.00
ATOM    506  H   SER    32      16.444   8.324  -7.329  1.00  0.00
ATOM    507  CA  SER    32      17.705   6.687  -6.831  1.00  0.00
ATOM    508  HA  SER    32      18.768   6.571  -7.041  1.00  0.00
ATOM    509  CB  SER    32      17.535   7.042  -5.354  1.00  0.00
ATOM    510  HB2 SER    32      18.203   6.415  -4.763  1.00  0.00
ATOM    511  HB3 SER    32      17.801   8.090  -5.212  1.00  0.00
ATOM    512  OG  SER    32      16.196   6.834  -4.934  1.00  0.00
ATOM    513  HG  SER    32      16.112   7.063  -4.005  1.00  0.00
ATOM    514  C   SER    32      16.908   5.446  -7.179  1.00  0.00
ATOM    515  O   SER    32      16.105   4.944  -6.373  1.00  0.00
ATOM    516  N   GLY    33      17.144   4.966  -8.401  1.00  0.00
ATOM    517  H   GLY    33      18.042   5.129  -8.832  1.00  0.00
ATOM    518  CA  GLY    33      16.152   4.212  -9.142  1.00  0.00
ATOM    519  HA2 GLY    33      15.147   4.393  -8.761  1.00  0.00
ATOM    520  HA3 GLY    33      16.184   4.450 -10.206  1.00  0.00
ATOM    521  C   GLY    33      16.493   2.756  -8.955  1.00  0.00
ATOM    522  O   GLY    33      15.637   1.870  -9.062  1.00  0.00
ATOM    523  N   ALA    34      17.763   2.512  -8.655  1.00  0.00
ATOM    524  H   ALA    34      18.452   3.250  -8.696  1.00  0.00
ATOM    525  CA  ALA    34      18.202   1.184  -8.291  1.00  0.00
ATOM    526  HA  ALA    34      17.943   0.443  -9.047  1.00  0.00
ATOM    527  CB  ALA    34      19.692   1.145  -8.070  1.00  0.00
ATOM    528  HB1 ALA    34      19.966   1.876  -7.309  1.00  0.00
ATOM    529  HB2 ALA    34      19.985   0.149  -7.739  1.00  0.00
ATOM    530  HB3 ALA    34      20.204   1.383  -9.002  1.00  0.00
ATOM    531  C   ALA    34      17.442   0.810  -7.023  1.00  0.00
ATOM    532  O   ALA    34      16.798  -0.245  -6.969  1.00  0.00
ATOM    533  N   THR    35      17.523   1.666  -5.998  1.00  0.00
ATOM    534  H   THR    35      18.117   2.482  -6.044  1.00  0.00
ATOM    535  CA  THR    35      16.773   1.418  -4.754  1.00  0.00
ATOM    536  HA  THR    35      17.109   0.478  -4.318  1.00  0.00
ATOM    537  CB  THR    35      16.954   2.546  -3.701  1.00  0.00
ATOM    538  HB  THR    35      16.437   3.446  -4.033  1.00  0.00
ATOM    539  CG2 THR    35      16.367   2.084  -2.370  1.00  0.00
ATOM    540 HG21 THR    35      16.885   1.184  -2.037  1.00  0.00
ATOM    541 HG22 THR    35      16.490   2.870  -1.625  1.00  0.00
ATOM    542 HG23 THR    35      15.306   1.866  -2.496  1.00  0.00
ATOM    543  OG1 THR    35      18.346   2.864  -3.528  1.00  0.00
ATOM    544  HG1 THR    35      18.436   3.562  -2.874  1.00  0.00
ATOM    545  C   THR    35      15.274   1.258  -4.995  1.00  0.00
ATOM    546  O   THR    35      14.662   0.288  -4.523  1.00  0.00
ATOM    547  N   SER    36      14.696   2.190  -5.756  1.00  0.00
ATOM    548  H   SER    36      15.243   2.961  -6.114  1.00  0.00
ATOM    549  CA  SER    36      13.270   2.162  -6.049  1.00  0.00
ATOM    550  HA  SER    36      12.701   2.241  -5.123  1.00  0.00
ATOM    551  CB  SER    36      12.891   3.332  -6.957  1.00  0.00
ATOM    552  HB2 SER    36      13.765   3.608  -7.547  1.00  0.00
ATOM    553  HB3 SER    36      12.092   3.005  -7.623  1.00  0.00
ATOM    554  OG  SER    36      12.451   4.458  -6.208  1.00  0.00
ATOM    555  HG  SER    36      12.222   5.172  -6.808  1.00  0.00
ATOM    556  C   SER    36      12.833   0.836  -6.706  1.00  0.00
ATOM    557  O   SER    36      11.814   0.260  -6.314  1.00  0.00
ATOM    558  N   ARG    37      13.616   0.332  -7.664  1.00  0.00
ATOM    559  H   ARG    37      14.495   0.774  -7.892  1.00  0.00
ATOM    560  CA  ARG    37      13.247  -0.892  -8.379  1.00  0.00
ATOM    561  HA  ARG    37      12.259  -0.761  -8.820  1.00  0.00
ATOM    562  CB  ARG    37      14.241  -1.229  -9.497  1.00  0.00
ATOM    563  HB2 ARG    37      15.229  -1.151  -9.044  1.00  0.00
ATOM    564  HB3 ARG    37      14.044  -2.267  -9.762  1.00  0.00
ATOM    565  CG  ARG    37      14.188  -0.381 -10.730  1.00  0.00
ATOM    566  HG2 ARG    37      13.440  -0.751 -11.430  1.00  0.00
ATOM    567  HG3 ARG    37      13.972   0.659 -10.483  1.00  0.00
ATOM    568  CD  ARG    37      15.572  -0.475 -11.367  1.00  0.00
ATOM    569  HD2 ARG    37      16.297  -0.716 -10.590  1.00  0.00
ATOM    570  HD3 ARG    37      15.559  -1.271 -12.111  1.00  0.00
ATOM    571  NE  ARG    37      15.979   0.765 -12.017  1.00  0.00
ATOM    572  HE  ARG    37      15.258   1.399 -12.334  1.00  0.00
ATOM    573  CZ  ARG    37      17.252   1.090 -12.235  1.00  0.00
ATOM    574  NH1 ARG    37      18.227   0.268 -11.847  1.00  0.00
ATOM    575 HH11 ARG    37      17.998  -0.601 -11.388  1.00  0.00
ATOM    576 HH12 ARG    37      19.191   0.519 -12.014  1.00  0.00
ATOM    577  NH2 ARG    37      17.559   2.244 -12.816  1.00  0.00
ATOM    578 HH21 ARG    37      16.824   2.878 -13.094  1.00  0.00
ATOM    579 HH22 ARG    37      18.527   2.483 -12.978  1.00  0.00
ATOM    580  C   ARG    37      13.262  -2.054  -7.426  1.00  0.00
ATOM    581  O   ARG    37      12.329  -2.867  -7.392  1.00  0.00
ATOM    582  N   LYS    38      14.331  -2.119  -6.629  1.00  0.00
ATOM    583  H   LYS    38      15.057  -1.420  -6.689  1.00  0.00
ATOM    584  CA  LYS    38      14.513  -3.234  -5.688  1.00  0.00
ATOM    585  HA  LYS    38      14.456  -4.174  -6.237  1.00  0.00
ATOM    586  CB  LYS    38      15.868  -3.169  -4.965  1.00  0.00
ATOM    587  HB2 LYS    38      16.089  -2.116  -4.788  1.00  0.00
ATOM    588  HB3 LYS    38      15.749  -3.680  -4.009  1.00  0.00
ATOM    589  CG  LYS    38      17.017  -3.806  -5.743  1.00  0.00
ATOM    590  HG2 LYS    38      17.958  -3.518  -5.275  1.00  0.00
ATOM    591  HG3 LYS    38      16.908  -4.890  -5.702  1.00  0.00
ATOM    592  CD  LYS    38      17.013  -3.349  -7.203  1.00  0.00
ATOM    593  HD2 LYS    38      16.022  -3.566  -7.602  1.00  0.00
ATOM    594  HD3 LYS    38      17.174  -2.272  -7.200  1.00  0.00
ATOM    595  CE  LYS    38      18.078  -4.024  -8.084  1.00  0.00
ATOM    596  HE2 LYS    38      18.943  -3.369  -8.184  1.00  0.00
ATOM    597  HE3 LYS    38      18.387  -4.967  -7.632  1.00  0.00
ATOM    598  NZ  LYS    38      17.484  -4.291  -9.457  1.00  0.00
ATOM    599  HZ1 LYS    38      17.197  -3.418  -9.875  1.00  0.00
ATOM    600  HZ2 LYS    38      18.176  -4.735 -10.043  1.00  0.00
ATOM    601  HZ3 LYS    38      16.682  -4.899  -9.364  1.00  0.00
ATOM    602  C   LYS    38      13.389  -3.225  -4.695  1.00  0.00
ATOM    603  O   LYS    38      12.793  -4.276  -4.422  1.00  0.00
ATOM    604  N   ALA    39      13.081  -2.029  -4.180  1.00  0.00
ATOM    605  H   ALA    39      13.629  -1.218  -4.426  1.00  0.00
ATOM    606  CA  ALA    39      11.986  -1.863  -3.223  1.00  0.00
ATOM    607  HA  ALA    39      12.109  -2.542  -2.380  1.00  0.00
ATOM    608  CB  ALA    39      11.938  -0.430  -2.693  1.00  0.00
ATOM    609  HB1 ALA    39      11.806   0.262  -3.525  1.00  0.00
ATOM    610  HB2 ALA    39      11.103  -0.326  -2.000  1.00  0.00
ATOM    611  HB3 ALA    39      12.869  -0.201  -2.175  1.00  0.00
ATOM    612  C   ALA    39      10.683  -2.225  -3.908  1.00  0.00
ATOM    613  O   ALA    39       9.790  -2.823  -3.310  1.00  0.00
ATOM    614  N   LEU    40      10.548  -1.850  -5.169  1.00  0.00
ATOM    615  H   LEU    40      11.237  -1.289  -5.650  1.00  0.00
ATOM    616  CA  LEU    40       9.290  -2.158  -5.867  1.00  0.00
ATOM    617  HA  LEU    40       8.435  -1.895  -5.244  1.00  0.00
ATOM    618  CB  LEU    40       9.221  -1.348  -7.155  1.00  0.00
ATOM    619  HB2 LEU    40       9.850  -0.486  -6.933  1.00  0.00
ATOM    620  HB3 LEU    40       9.767  -2.041  -7.796  1.00  0.00
ATOM    621  CG  LEU    40       7.961  -0.886  -7.868  1.00  0.00
ATOM    622  HG  LEU    40       7.672  -1.691  -8.543  1.00  0.00
ATOM    623  CD1 LEU    40       6.798  -0.545  -6.960  1.00  0.00
ATOM    624 HD11 LEU    40       7.087   0.260  -6.285  1.00  0.00
ATOM    625 HD12 LEU    40       5.948  -0.226  -7.563  1.00  0.00
ATOM    626 HD13 LEU    40       6.521  -1.425  -6.379  1.00  0.00
ATOM    627  CD2 LEU    40       8.401   0.408  -8.539  1.00  0.00
ATOM    628 HD21 LEU    40       9.219   0.201  -9.228  1.00  0.00
ATOM    629 HD22 LEU    40       7.563   0.836  -9.089  1.00  0.00
ATOM    630 HD23 LEU    40       8.736   1.115  -7.780  1.00  0.00
ATOM    631  C   LEU    40       9.206  -3.696  -6.069  1.00  0.00
ATOM    632  O   LEU    40       8.118  -4.327  -5.896  1.00  0.00
ATOM    633  N   GLU    41      10.364  -4.317  -6.335  1.00  0.00
ATOM    634  H   GLU    41      11.224  -3.799  -6.447  1.00  0.00
ATOM    635  CA  GLU    41      10.411  -5.773  -6.456  1.00  0.00
ATOM    636  HA  GLU    41       9.712  -6.087  -7.231  1.00  0.00
ATOM    637  CB  GLU    41      11.813  -6.279  -6.825  1.00  0.00
ATOM    638  HB2 GLU    41      12.074  -5.831  -7.784  1.00  0.00
ATOM    639  HB3 GLU    41      12.497  -5.919  -6.057  1.00  0.00
ATOM    640  CG  GLU    41      11.925  -7.858  -6.933  1.00  0.00
ATOM    641  HG2 GLU    41      10.982  -8.183  -7.374  1.00  0.00
ATOM    642  HG3 GLU    41      12.740  -8.070  -7.625  1.00  0.00
ATOM    643  CD  GLU    41      12.166  -8.628  -5.592  1.00  0.00
ATOM    644  OE1 GLU    41      13.347  -8.909  -5.189  1.00  0.00
ATOM    645  OE2 GLU    41      11.140  -8.967  -4.952  1.00  0.00
ATOM    646  C   GLU    41      10.027  -6.389  -5.120  1.00  0.00
ATOM    647  O   GLU    41       9.076  -7.206  -5.051  1.00  0.00
ATOM    648  N   THR    42      10.702  -5.970  -4.037  1.00  0.00
ATOM    649  H   THR    42      11.537  -5.403  -4.080  1.00  0.00
ATOM    650  CA  THR    42      10.357  -6.608  -2.755  1.00  0.00
ATOM    651  HA  THR    42      10.197  -7.674  -2.916  1.00  0.00
ATOM    652  CB  THR    42      11.355  -6.428  -1.586  1.00  0.00
ATOM    653  HB  THR    42      11.874  -7.376  -1.444  1.00  0.00
ATOM    654  CG2 THR    42      12.347  -5.352  -1.830  1.00  0.00
ATOM    655 HG21 THR    42      11.828  -4.404  -1.971  1.00  0.00
ATOM    656 HG22 THR    42      13.018  -5.275  -0.974  1.00  0.00
ATOM    657 HG23 THR    42      12.925  -5.586  -2.724  1.00  0.00
ATOM    658  OG1 THR    42      10.636  -6.182  -0.369  1.00  0.00
ATOM    659  HG1 THR    42      11.259  -6.071   0.353  1.00  0.00
ATOM    660  C   THR    42       8.934  -6.337  -2.338  1.00  0.00
ATOM    661  O   THR    42       8.244  -7.233  -1.833  1.00  0.00
ATOM    662  N   LEU    43       8.455  -5.127  -2.585  1.00  0.00
ATOM    663  H   LEU    43       8.993  -4.400  -3.036  1.00  0.00
ATOM    664  CA  LEU    43       7.100  -4.819  -2.162  1.00  0.00
ATOM    665  HA  LEU    43       6.986  -5.027  -1.098  1.00  0.00
ATOM    666  CB  LEU    43       6.793  -3.338  -2.406  1.00  0.00
ATOM    667  HB2 LEU    43       7.521  -2.817  -1.784  1.00  0.00
ATOM    668  HB3 LEU    43       6.993  -3.124  -3.456  1.00  0.00
ATOM    669  CG  LEU    43       5.380  -2.861  -2.048  1.00  0.00
ATOM    670  HG  LEU    43       4.691  -3.305  -2.767  1.00  0.00
ATOM    671  CD1 LEU    43       4.949  -3.245  -0.620  1.00  0.00
ATOM    672 HD11 LEU    43       5.637  -2.800   0.099  1.00  0.00
ATOM    673 HD12 LEU    43       3.941  -2.876  -0.433  1.00  0.00
ATOM    674 HD13 LEU    43       4.965  -4.329  -0.515  1.00  0.00
ATOM    675  CD2 LEU    43       5.341  -1.341  -2.233  1.00  0.00
ATOM    676 HD21 LEU    43       5.573  -1.095  -3.269  1.00  0.00
ATOM    677 HD22 LEU    43       4.347  -0.970  -1.985  1.00  0.00
ATOM    678 HD23 LEU    43       6.076  -0.876  -1.577  1.00  0.00
ATOM    679  C   LEU    43       6.120  -5.694  -2.929  1.00  0.00
ATOM    680  O   LEU    43       5.133  -6.166  -2.370  1.00  0.00
ATOM    681  N   ARG    44       6.423  -5.921  -4.206  1.00  0.00
ATOM    682  H   ARG    44       7.273  -5.544  -4.600  1.00  0.00
ATOM    683  CA  ARG    44       5.567  -6.742  -5.059  1.00  0.00
ATOM    684  HA  ARG    44       4.560  -6.326  -5.077  1.00  0.00
ATOM    685  CB  ARG    44       6.101  -6.780  -6.480  1.00  0.00
ATOM    686  HB2 ARG    44       7.186  -6.698  -6.416  1.00  0.00
ATOM    687  HB3 ARG    44       5.835  -7.752  -6.895  1.00  0.00
ATOM    688  CG  ARG    44       5.561  -5.678  -7.382  1.00  0.00
ATOM    689  HG2 ARG    44       4.482  -5.784  -7.492  1.00  0.00
ATOM    690  HG3 ARG    44       5.788  -4.702  -6.951  1.00  0.00
ATOM    691  CD  ARG    44       6.222  -5.795  -8.744  1.00  0.00
ATOM    692  HD2 ARG    44       7.239  -6.153  -8.586  1.00  0.00
ATOM    693  HD3 ARG    44       5.663  -6.532  -9.319  1.00  0.00
ATOM    694  NE  ARG    44       6.278  -4.555  -9.504  1.00  0.00
ATOM    695  HE  ARG    44       5.407  -4.083  -9.704  1.00  0.00
ATOM    696  CZ  ARG    44       7.406  -4.007  -9.932  1.00  0.00
ATOM    697  NH1 ARG    44       8.574  -4.618  -9.718  1.00  0.00
ATOM    698 HH11 ARG    44       8.596  -5.500  -9.228  1.00  0.00
ATOM    699 HH12 ARG    44       9.429  -4.194 -10.048  1.00  0.00
ATOM    700  NH2 ARG    44       7.376  -2.851 -10.594  1.00  0.00
ATOM    701 HH21 ARG    44       6.492  -2.395 -10.767  1.00  0.00
ATOM    702 HH22 ARG    44       8.238  -2.436 -10.919  1.00  0.00
ATOM    703  C   ARG    44       5.597  -8.148  -4.485  1.00  0.00
ATOM    704  O   ARG    44       4.554  -8.813  -4.369  1.00  0.00
ATOM    705  N   ARG    45       6.804  -8.583  -4.097  1.00  0.00
ATOM    706  H   ARG    45       7.628  -8.024  -4.267  1.00  0.00
ATOM    707  CA  ARG    45       6.976  -9.908  -3.509  1.00  0.00
ATOM    708  HA  ARG    45       6.463 -10.645  -4.127  1.00  0.00
ATOM    709  CB  ARG    45       8.448 -10.291  -3.416  1.00  0.00
ATOM    710  HB2 ARG    45       8.874 -10.360  -4.416  1.00  0.00
ATOM    711  HB3 ARG    45       8.988  -9.537  -2.842  1.00  0.00
ATOM    712  CG  ARG    45       8.565 -11.631  -2.724  1.00  0.00
ATOM    713  HG2 ARG    45       8.177 -11.497  -1.714  1.00  0.00
ATOM    714  HG3 ARG    45       7.924 -12.322  -3.270  1.00  0.00
ATOM    715  CD  ARG    45       9.951 -12.185  -2.656  1.00  0.00
ATOM    716  HD2 ARG    45      10.082 -12.605  -1.658  1.00  0.00
ATOM    717  HD3 ARG    45      10.017 -12.982  -3.397  1.00  0.00
ATOM    718  NE  ARG    45      11.020 -11.231  -2.902  1.00  0.00
ATOM    719  HE  ARG    45      11.229 -10.997  -3.862  1.00  0.00
ATOM    720  CZ  ARG    45      11.748 -10.665  -1.936  1.00  0.00
ATOM    721  NH1 ARG    45      11.470 -10.925  -0.657  1.00  0.00
ATOM    722 HH11 ARG    45      10.710 -11.549  -0.425  1.00  0.00
ATOM    723 HH12 ARG    45      12.021 -10.497   0.073  1.00  0.00
ATOM    724  NH2 ARG    45      12.740  -9.825  -2.241  1.00  0.00
ATOM    725 HH21 ARG    45      12.941  -9.616  -3.209  1.00  0.00
ATOM    726 HH22 ARG    45      13.285  -9.402  -1.504  1.00  0.00
ATOM    727  C   ARG    45       6.328 -10.075  -2.141  1.00  0.00
ATOM    728  O   ARG    45       5.593 -11.032  -1.915  1.00  0.00
ATOM    729  N   VAL    46       6.647  -9.166  -1.216  1.00  0.00
ATOM    730  H   VAL    46       7.301  -8.434  -1.456  1.00  0.00
ATOM    731  CA  VAL    46       6.145  -9.228   0.166  1.00  0.00
ATOM    732  HA  VAL    46       6.174 -10.246   0.553  1.00  0.00
ATOM    733  CB  VAL    46       6.958  -8.331   1.092  1.00  0.00
ATOM    734  HB  VAL    46       6.926  -7.309   0.715  1.00  0.00
ATOM    735  CG1 VAL    46       6.396  -8.369   2.485  1.00  0.00
ATOM    736 HG11 VAL    46       6.428  -9.391   2.863  1.00  0.00
ATOM    737 HG12 VAL    46       6.988  -7.724   3.134  1.00  0.00
ATOM    738 HG13 VAL    46       5.363  -8.021   2.471  1.00  0.00
ATOM    739  CG2 VAL    46       8.427  -8.778   1.080  1.00  0.00
ATOM    740 HG21 VAL    46       8.822  -8.704   0.066  1.00  0.00
ATOM    741 HG22 VAL    46       9.008  -8.136   1.742  1.00  0.00
ATOM    742 HG23 VAL    46       8.497  -9.810   1.422  1.00  0.00
ATOM    743  C   VAL    46       4.665  -8.861   0.244  1.00  0.00
ATOM    744  O   VAL    46       3.894  -9.461   1.012  1.00  0.00
ATOM    745  N   GLY    47       4.258  -7.906  -0.591  1.00  0.00
ATOM    746  H   GLY    47       4.914  -7.495  -1.239  1.00  0.00
ATOM    747  CA  GLY    47       2.887  -7.429  -0.602  1.00  0.00
ATOM    748  HA2 GLY    47       2.638  -7.035   0.383  1.00  0.00
ATOM    749  HA3 GLY    47       2.791  -6.637  -1.345  1.00  0.00
ATOM    750  C   GLY    47       1.927  -8.541  -0.943  1.00  0.00
ATOM    751  O   GLY    47       0.751  -8.515  -0.561  1.00  0.00
ATOM    752  N   ASP    48       2.450  -9.530  -1.664  1.00  0.00
ATOM    753  H   ASP    48       3.433  -9.479  -1.891  1.00  0.00
ATOM    754  CA  ASP    48       1.682 -10.679  -2.155  1.00  0.00
ATOM    755  HA  ASP    48       1.007 -10.376  -2.955  1.00  0.00
ATOM    756  CB  ASP    48       2.650 -11.724  -2.703  1.00  0.00
ATOM    757  HB2 ASP    48       3.611 -11.219  -2.794  1.00  0.00
ATOM    758  HB3 ASP    48       2.737 -12.546  -1.993  1.00  0.00
ATOM    759  CG  ASP    48       2.236 -12.265  -4.051  1.00  0.00
ATOM    760  OD1 ASP    48       1.055 -12.065  -4.454  1.00  0.00
ATOM    761  OD2 ASP    48       3.099 -12.933  -4.678  1.00  0.00
ATOM    762  C   ASP    48       0.802 -11.396  -1.132  1.00  0.00
ATOM    763  O   ASP    48      -0.440 -11.391  -1.207  1.00  0.00
ATOM    764  N   GLY    49       1.462 -12.037  -0.180  1.00  0.00
ATOM    765  H   GLY    49       2.471 -12.026  -0.141  1.00  0.00
ATOM    766  CA  GLY    49       0.743 -12.777   0.837  1.00  0.00
ATOM    767  HA2 GLY    49       0.130 -13.542   0.360  1.00  0.00
ATOM    768  HA3 GLY    49       1.457 -13.252   1.510  1.00  0.00
ATOM    769  C   GLY    49      -0.153 -11.858   1.639  1.00  0.00
ATOM    770  O   GLY    49      -1.332 -12.153   1.861  1.00  0.00
ATOM    771  N   VAL    50       0.410 -10.702   1.999  1.00  0.00
ATOM    772  H   VAL    50       1.330 -10.475   1.650  1.00  0.00
ATOM    773  CA  VAL    50      -0.231  -9.770   2.916  1.00  0.00
ATOM    774  HA  VAL    50      -0.357 -10.216   3.902  1.00  0.00
ATOM    775  CB  VAL    50       0.591  -8.485   3.061  1.00  0.00
ATOM    776  HB  VAL    50       0.803  -8.084   2.070  1.00  0.00
ATOM    777  CG1 VAL    50      -0.174  -7.462   3.865  1.00  0.00
ATOM    778 HG11 VAL    50      -0.386  -7.862   4.856  1.00  0.00
ATOM    779 HG12 VAL    50       0.422  -6.554   3.960  1.00  0.00
ATOM    780 HG13 VAL    50      -1.111  -7.229   3.359  1.00  0.00
ATOM    781  CG2 VAL    50       1.919  -8.787   3.725  1.00  0.00
ATOM    782 HG21 VAL    50       2.476  -9.500   3.117  1.00  0.00
ATOM    783 HG22 VAL    50       2.494  -7.866   3.823  1.00  0.00
ATOM    784 HG23 VAL    50       1.744  -9.212   4.713  1.00  0.00
ATOM    785  C   VAL    50      -1.632  -9.409   2.474  1.00  0.00
ATOM    786  O   VAL    50      -2.561  -9.410   3.289  1.00  0.00
ATOM    787  N   GLN    51      -1.830  -9.170   1.188  1.00  0.00
ATOM    788  H   GLN    51      -1.090  -9.165   0.500  1.00  0.00
ATOM    789  CA  GLN    51      -3.178  -8.812   0.757  1.00  0.00
ATOM    790  HA  GLN    51      -3.551  -8.007   1.390  1.00  0.00
ATOM    791  CB  GLN    51      -3.212  -8.346  -0.696  1.00  0.00
ATOM    792  HB2 GLN    51      -2.205  -8.398  -1.111  1.00  0.00
ATOM    793  HB3 GLN    51      -3.874  -8.999  -1.265  1.00  0.00
ATOM    794  CG  GLN    51      -3.719  -6.918  -0.777  1.00  0.00
ATOM    795  HG2 GLN    51      -4.738  -6.861  -0.396  1.00  0.00
ATOM    796  HG3 GLN    51      -3.063  -6.314  -0.150  1.00  0.00
ATOM    797  CD  GLN    51      -3.695  -6.362  -2.173  1.00  0.00
ATOM    798  OE1 GLN    51      -4.741  -5.963  -2.682  1.00  0.00
ATOM    799  NE2 GLN    51      -2.503  -6.287  -2.793  1.00  0.00
ATOM    800 HE21 GLN    51      -2.448  -5.919  -3.732  1.00  0.00
ATOM    801 HE22 GLN    51      -1.669  -6.600  -2.317  1.00  0.00
ATOM    802  C   GLN    51      -4.179  -9.923   0.933  1.00  0.00
ATOM    803  O   GLN    51      -5.355  -9.680   1.222  1.00  0.00
ATOM    804  N   ARG    52      -3.706 -11.137   0.715  1.00  0.00
ATOM    805  H   ARG    52      -2.730 -11.278   0.497  1.00  0.00
ATOM    806  CA  ARG    52      -4.569 -12.292   0.760  1.00  0.00
ATOM    807  HA  ARG    52      -5.498 -12.095   0.225  1.00  0.00
ATOM    808  CB  ARG    52      -3.868 -13.461   0.100  1.00  0.00
ATOM    809  HB2 ARG    52      -2.812 -13.388   0.358  1.00  0.00
ATOM    810  HB3 ARG    52      -4.285 -14.370   0.533  1.00  0.00
ATOM    811  CG  ARG    52      -4.018 -13.504  -1.407  1.00  0.00
ATOM    812  HG2 ARG    52      -5.065 -13.615  -1.688  1.00  0.00
ATOM    813  HG3 ARG    52      -3.613 -12.600  -1.862  1.00  0.00
ATOM    814  CD  ARG    52      -3.242 -14.695  -1.889  1.00  0.00
ATOM    815  HD2 ARG    52      -3.373 -14.853  -2.960  1.00  0.00
ATOM    816  HD3 ARG    52      -2.180 -14.601  -1.664  1.00  0.00
ATOM    817  NE  ARG    52      -3.772 -15.860  -1.175  1.00  0.00
ATOM    818  HE  ARG    52      -3.187 -16.246  -0.447  1.00  0.00
ATOM    819  CZ  ARG    52      -4.961 -16.417  -1.397  1.00  0.00
ATOM    820  NH1 ARG    52      -5.748 -15.961  -2.367  1.00  0.00
ATOM    821 HH11 ARG    52      -5.443 -15.188  -2.940  1.00  0.00
ATOM    822 HH12 ARG    52      -6.648 -16.391  -2.527  1.00  0.00
ATOM    823  NH2 ARG    52      -5.359 -17.455  -0.663  1.00  0.00
ATOM    824 HH21 ARG    52      -4.756 -17.819   0.061  1.00  0.00
ATOM    825 HH22 ARG    52      -6.261 -17.875  -0.835  1.00  0.00
ATOM    826  C   ARG    52      -4.912 -12.633   2.198  1.00  0.00
ATOM    827  O   ARG    52      -6.074 -12.861   2.545  1.00  0.00
ATOM    828  N   ASN    53      -3.884 -12.584   3.037  1.00  0.00
ATOM    829  H   ASN    53      -2.987 -12.289   2.678  1.00  0.00
ATOM    830  CA  ASN    53      -3.972 -12.972   4.432  1.00  0.00
ATOM    831  HA  ASN    53      -4.403 -13.969   4.526  1.00  0.00
ATOM    832  CB  ASN    53      -2.570 -12.989   5.030  1.00  0.00
ATOM    833  HB2 ASN    53      -2.080 -12.023   4.914  1.00  0.00
ATOM    834  HB3 ASN    53      -2.691 -13.209   6.091  1.00  0.00
ATOM    835  CG  ASN    53      -1.690 -14.053   4.415  1.00  0.00
ATOM    836  OD1 ASN    53      -1.939 -14.501   3.299  1.00  0.00
ATOM    837  ND2 ASN    53      -0.619 -14.420   5.113  1.00  0.00
ATOM    838 HD21 ASN    53       0.001 -15.127   4.746  1.00  0.00
ATOM    839 HD22 ASN    53      -0.431 -13.989   6.007  1.00  0.00
ATOM    840  C   ASN    53      -4.874 -12.028   5.220  1.00  0.00
ATOM    841  O   ASN    53      -5.447 -12.407   6.245  1.00  0.00
ATOM    842  N   HIE    54      -5.034 -10.807   4.719  1.00  0.00
ATOM    843  H   HIE    54      -4.618 -10.538   3.838  1.00  0.00
ATOM    844  CA  HIE    54      -5.832  -9.824   5.433  1.00  0.00
ATOM    845  HA  HIE    54      -6.109 -10.234   6.405  1.00  0.00
ATOM    846  CB  HIE    54      -5.076  -8.509   5.654  1.00  0.00
ATOM    847  HB2 HIE    54      -4.740  -8.153   4.680  1.00  0.00
ATOM    848  HB3 HIE    54      -5.713  -7.754   6.116  1.00  0.00
ATOM    849  CG  HIE    54      -3.857  -8.623   6.512  1.00  0.00
ATOM    850  ND1 HIE    54      -2.781  -9.414   6.175  1.00  0.00
ATOM    851  CE1 HIE    54      -1.841  -9.294   7.095  1.00  0.00
ATOM    852  HE1 HIE    54      -0.903  -9.843   7.009  1.00  0.00
ATOM    853  NE2 HIE    54      -2.273  -8.450   8.022  1.00  0.00
ATOM    854  HE2 HIE    54      -1.769  -8.170   8.851  1.00  0.00
ATOM    855  CD2 HIE    54      -3.527  -8.009   7.676  1.00  0.00
ATOM    856  HD2 HIE    54      -4.048  -7.295   8.313  1.00  0.00
ATOM    857  C   HIE    54      -7.066  -9.515   4.636  1.00  0.00
ATOM    858  O   HIE    54      -7.687  -8.472   4.850  1.00  0.00
ATOM    859  N   GLU    55      -7.431 -10.430   3.734  1.00  0.00
ATOM    860  H   GLU    55      -6.899 -11.283   3.637  1.00  0.00
ATOM    861  CA  GLU    55      -8.578 -10.221   2.844  1.00  0.00
ATOM    862  HA  GLU    55      -8.411  -9.333   2.234  1.00  0.00
ATOM    863  CB  GLU    55      -8.775 -11.427   1.912  1.00  0.00
ATOM    864  HB2 GLU    55      -7.901 -11.465   1.262  1.00  0.00
ATOM    865  HB3 GLU    55      -8.794 -12.313   2.547  1.00  0.00
ATOM    866  CG  GLU    55     -10.058 -11.385   1.049  1.00  0.00
ATOM    867  HG2 GLU    55     -10.327 -12.412   0.802  1.00  0.00
ATOM    868  HG3 GLU    55     -10.847 -10.939   1.653  1.00  0.00
ATOM    869  CD  GLU    55      -9.886 -10.581  -0.239  1.00  0.00
ATOM    870  OE1 GLU    55      -8.743 -10.531  -0.757  1.00  0.00
ATOM    871  OE2 GLU    55     -10.899 -10.004  -0.728  1.00  0.00
ATOM    872  C   GLU    55      -9.837  -9.996   3.655  1.00  0.00
ATOM    873  O   GLU    55     -10.793  -9.376   3.195  1.00  0.00
ATOM    874  N   THR    56      -9.780 -10.410   4.911  1.00  0.00
ATOM    875  H   THR    56      -8.902 -10.741   5.285  1.00  0.00
ATOM    876  CA  THR    56     -10.934 -10.403   5.779  1.00  0.00
ATOM    877  HA  THR    56     -11.832 -10.561   5.182  1.00  0.00
ATOM    878  CB  THR    56     -10.820 -11.539   6.802  1.00  0.00
ATOM    879  HB  THR    56     -11.690 -11.517   7.459  1.00  0.00
ATOM    880  CG2 THR    56     -10.755 -12.874   6.098  1.00  0.00
ATOM    881 HG21 THR    56      -9.885 -12.898   5.442  1.00  0.00
ATOM    882 HG22 THR    56     -10.674 -13.672   6.836  1.00  0.00
ATOM    883 HG23 THR    56     -11.659 -13.018   5.507  1.00  0.00
ATOM    884  OG1 THR    56      -9.611 -11.369   7.554  1.00  0.00
ATOM    885  HG1 THR    56      -9.532 -12.077   8.197  1.00  0.00
ATOM    886  C   THR    56     -11.008  -9.074   6.519  1.00  0.00
ATOM    887  O   THR    56     -12.027  -8.374   6.478  1.00  0.00
ATOM    888  N   ALA    57      -9.905  -8.699   7.153  1.00  0.00
ATOM    889  H   ALA    57      -9.104  -9.310   7.218  1.00  0.00
ATOM    890  CA  ALA    57      -9.842  -7.404   7.819  1.00  0.00
ATOM    891  HA  ALA    57     -10.675  -7.300   8.514  1.00  0.00
ATOM    892  CB  ALA    57      -8.543  -7.279   8.596  1.00  0.00
ATOM    893  HB1 ALA    57      -7.700  -7.372   7.912  1.00  0.00
ATOM    894  HB2 ALA    57      -8.506  -6.308   9.089  1.00  0.00
ATOM    895  HB3 ALA    57      -8.491  -8.069   9.346  1.00  0.00
ATOM    896  C   ALA    57      -9.962  -6.279   6.793  1.00  0.00
ATOM    897  O   ALA    57     -10.641  -5.264   7.032  1.00  0.00
ATOM    898  N   PHE    58      -9.357  -6.506   5.622  1.00  0.00
ATOM    899  H   PHE    58      -8.852  -7.367   5.465  1.00  0.00
ATOM    900  CA  PHE    58      -9.347  -5.496   4.570  1.00  0.00
ATOM    901  HA  PHE    58      -8.995  -4.553   4.987  1.00  0.00
ATOM    902  CB  PHE    58      -8.432  -5.888   3.402  1.00  0.00
ATOM    903  HB2 PHE    58      -8.568  -6.949   3.190  1.00  0.00
ATOM    904  HB3 PHE    58      -8.658  -5.308   2.508  1.00  0.00
ATOM    905  CG  PHE    58      -6.955  -5.688   3.688  1.00  0.00
ATOM    906  CD1 PHE    58      -6.521  -5.358   4.976  1.00  0.00
ATOM    907  HD1 PHE    58      -7.259  -5.265   5.772  1.00  0.00
ATOM    908  CE1 PHE    58      -5.167  -5.150   5.250  1.00  0.00
ATOM    909  HE1 PHE    58      -4.841  -4.893   6.257  1.00  0.00
ATOM    910  CZ  PHE    58      -4.228  -5.274   4.220  1.00  0.00
ATOM    911  HZ  PHE    58      -3.168  -5.119   4.420  1.00  0.00
ATOM    912  CE2 PHE    58      -4.659  -5.600   2.922  1.00  0.00
ATOM    913  HE2 PHE    58      -3.929  -5.699   2.118  1.00  0.00
ATOM    914  CD2 PHE    58      -6.005  -5.796   2.663  1.00  0.00
ATOM    915  HD2 PHE    58      -6.336  -6.037   1.653  1.00  0.00
ATOM    916  C   PHE    58     -10.763  -5.263   4.086  1.00  0.00
ATOM    917  O   PHE    58     -11.221  -4.112   4.028  1.00  0.00
ATOM    918  N   GLN    59     -11.468  -6.360   3.794  1.00  0.00
ATOM    919  H   GLN    59     -11.036  -7.269   3.883  1.00  0.00
ATOM    920  CA  GLN    59     -12.849  -6.292   3.319  1.00  0.00
ATOM    921  HA  GLN    59     -12.896  -5.714   2.396  1.00  0.00
ATOM    922  CB  GLN    59     -13.385  -7.694   3.042  1.00  0.00
ATOM    923  HB2 GLN    59     -12.552  -8.290   2.671  1.00  0.00
ATOM    924  HB3 GLN    59     -13.728  -8.101   3.994  1.00  0.00
ATOM    925  CG  GLN    59     -14.530  -7.734   2.030  1.00  0.00
ATOM    926  HG2 GLN    59     -14.987  -8.723   2.062  1.00  0.00
ATOM    927  HG3 GLN    59     -15.271  -6.982   2.304  1.00  0.00
ATOM    928  CD  GLN    59     -14.060  -7.460   0.609  1.00  0.00
ATOM    929  OE1 GLN    59     -13.450  -8.326  -0.035  1.00  0.00
ATOM    930  NE2 GLN    59     -14.339  -6.250   0.114  1.00  0.00
ATOM    931 HE21 GLN    59     -14.051  -6.013  -0.825  1.00  0.00
ATOM    932 HE22 GLN    59     -14.836  -5.578   0.681  1.00  0.00
ATOM    933  C   GLN    59     -13.715  -5.607   4.352  1.00  0.00
ATOM    934  O   GLN    59     -14.538  -4.753   4.022  1.00  0.00
ATOM    935  N   GLY    60     -13.471  -5.949   5.614  1.00  0.00
ATOM    936  H   GLY    60     -12.776  -6.651   5.825  1.00  0.00
ATOM    937  CA  GLY    60     -14.184  -5.334   6.719  1.00  0.00
ATOM    938  HA2 GLY    60     -15.255  -5.482   6.581  1.00  0.00
ATOM    939  HA3 GLY    60     -13.870  -5.800   7.653  1.00  0.00
ATOM    940  C   GLY    60     -13.895  -3.844   6.788  1.00  0.00
ATOM    941  O   GLY    60     -14.822  -3.022   6.906  1.00  0.00
ATOM    942  N   MET    61     -12.613  -3.487   6.660  1.00  0.00
ATOM    943  H   MET    61     -11.896  -4.189   6.542  1.00  0.00
ATOM    944  CA  MET    61     -12.210  -2.081   6.695  1.00  0.00
ATOM    945  HA  MET    61     -12.492  -1.636   7.649  1.00  0.00
ATOM    946  CB  MET    61     -10.688  -1.967   6.531  1.00  0.00
ATOM    947  HB2 MET    61     -10.254  -2.733   7.174  1.00  0.00
ATOM    948  HB3 MET    61     -10.475  -2.204   5.489  1.00  0.00
ATOM    949  CG  MET    61     -10.073  -0.593   6.882  1.00  0.00
ATOM    950  HG2 MET    61      -9.003  -0.753   7.015  1.00  0.00
ATOM    951  HG3 MET    61     -10.240   0.054   6.022  1.00  0.00
ATOM    952  SD  MET    61     -10.743   0.202   8.362  1.00  0.00
ATOM    953  CE  MET    61      -9.724  -0.613   9.601  1.00  0.00
ATOM    954  HE1 MET    61      -8.674  -0.395   9.408  1.00  0.00
ATOM    955  HE2 MET    61      -9.994  -0.248  10.592  1.00  0.00
ATOM    956  HE3 MET    61      -9.886  -1.690   9.554  1.00  0.00
ATOM    957  C   MET    61     -12.895  -1.295   5.570  1.00  0.00
ATOM    958  O   MET    61     -13.506  -0.240   5.788  1.00  0.00
ATOM    959  N   LEU    62     -12.811  -1.856   4.366  1.00  0.00
ATOM    960  H   LEU    62     -12.352  -2.751   4.273  1.00  0.00
ATOM    961  CA  LEU    62     -13.331  -1.217   3.162  1.00  0.00
ATOM    962  HA  LEU    62     -12.822  -0.268   2.986  1.00  0.00
ATOM    963  CB  LEU    62     -13.090  -2.133   1.956  1.00  0.00
ATOM    964  HB2 LEU    62     -12.028  -2.364   2.046  1.00  0.00
ATOM    965  HB3 LEU    62     -13.670  -3.050   2.053  1.00  0.00
ATOM    966  CG  LEU    62     -13.360  -1.500   0.588  1.00  0.00
ATOM    967  HG  LEU    62     -14.425  -1.571   0.367  1.00  0.00
ATOM    968  CD1 LEU    62     -12.940  -0.042   0.588  1.00  0.00
ATOM    969 HD11 LEU    62     -11.875   0.030   0.808  1.00  0.00
ATOM    970 HD12 LEU    62     -13.139   0.394  -0.391  1.00  0.00
ATOM    971 HD13 LEU    62     -13.505   0.500   1.347  1.00  0.00
ATOM    972  CD2 LEU    62     -12.717  -2.251  -0.532  1.00  0.00
ATOM    973 HD21 LEU    62     -13.102  -3.270  -0.554  1.00  0.00
ATOM    974 HD22 LEU    62     -12.942  -1.757  -1.477  1.00  0.00
ATOM    975 HD23 LEU    62     -11.638  -2.273  -0.382  1.00  0.00
ATOM    976  C   LEU    62     -14.833  -0.896   3.239  1.00  0.00
ATOM    977  O   LEU    62     -15.249   0.214   2.860  1.00  0.00
ATOM    978  N   ARG    63     -15.647  -1.856   3.706  1.00  0.00
ATOM    979  H   ARG    63     -15.286  -2.748   4.010  1.00  0.00
ATOM    980  CA  ARG    63     -17.099  -1.618   3.806  1.00  0.00
ATOM    981  HA  ARG    63     -17.483  -1.352   2.821  1.00  0.00
ATOM    982  CB  ARG    63     -17.853  -2.854   4.309  1.00  0.00
ATOM    983  HB2 ARG    63     -17.668  -2.910   5.381  1.00  0.00
ATOM    984  HB3 ARG    63     -18.911  -2.659   4.133  1.00  0.00
ATOM    985  CG  ARG    63     -17.468  -4.164   3.662  1.00  0.00
ATOM    986  HG2 ARG    63     -17.795  -4.151   2.623  1.00  0.00
ATOM    987  HG3 ARG    63     -16.384  -4.268   3.701  1.00  0.00
ATOM    988  CD  ARG    63     -18.117  -5.337   4.383  1.00  0.00
ATOM    989  HD2 ARG    63     -18.038  -5.183   5.459  1.00  0.00
ATOM    990  HD3 ARG    63     -19.168  -5.392   4.100  1.00  0.00
ATOM    991  NE  ARG    63     -17.473  -6.606   4.043  1.00  0.00
ATOM    992  HE  ARG    63     -17.417  -6.854   3.065  1.00  0.00
ATOM    993  CZ  ARG    63     -16.953  -7.442   4.942  1.00  0.00
ATOM    994  NH1 ARG    63     -17.014  -7.155   6.250  1.00  0.00
ATOM    995 HH11 ARG    63     -17.458  -6.301   6.556  1.00  0.00
ATOM    996 HH12 ARG    63     -16.617  -7.795   6.923  1.00  0.00
ATOM    997  NH2 ARG    63     -16.378  -8.572   4.545  1.00  0.00
ATOM    998 HH21 ARG    63     -16.336  -8.796   3.561  1.00  0.00
ATOM    999 HH22 ARG    63     -15.984  -9.203   5.229  1.00  0.00
ATOM   1000  C   ARG    63     -17.322  -0.488   4.803  1.00  0.00
ATOM   1001  O   ARG    63     -18.069   0.471   4.541  1.00  0.00
ATOM   1002  N   LYS    64     -16.572  -0.560   5.902  1.00  0.00
ATOM   1003  H   LYS    64     -15.901  -1.309   5.992  1.00  0.00
ATOM   1004  CA  LYS    64     -16.700   0.387   6.998  1.00  0.00
ATOM   1005  HA  LYS    64     -17.723   0.402   7.373  1.00  0.00
ATOM   1006  CB  LYS    64     -15.766  -0.037   8.139  1.00  0.00
ATOM   1007  HB2 LYS    64     -15.652  -1.118   8.059  1.00  0.00
ATOM   1008  HB3 LYS    64     -14.807   0.444   7.949  1.00  0.00
ATOM   1009  CG  LYS    64     -16.241   0.318   9.532  1.00  0.00
ATOM   1010  HG2 LYS    64     -16.193   1.400   9.654  1.00  0.00
ATOM   1011  HG3 LYS    64     -17.273  -0.014   9.647  1.00  0.00
ATOM   1012  CD  LYS    64     -15.374  -0.349  10.587  1.00  0.00
ATOM   1013  HD2 LYS    64     -15.520  -1.427  10.519  1.00  0.00
ATOM   1014  HD3 LYS    64     -14.332  -0.111  10.375  1.00  0.00
ATOM   1015  CE  LYS    64     -15.727   0.123  11.992  1.00  0.00
ATOM   1016  HE2 LYS    64     -16.064   1.159  11.937  1.00  0.00
ATOM   1017  HE3 LYS    64     -16.532  -0.501  12.378  1.00  0.00
ATOM   1018  NZ  LYS    64     -14.545   0.032  12.903  1.00  0.00
ATOM   1019  HZ1 LYS    64     -13.798   0.610  12.545  1.00  0.00
ATOM   1020  HZ2 LYS    64     -14.805   0.350  13.825  1.00  0.00
ATOM   1021  HZ3 LYS    64     -14.232  -0.928  12.953  1.00  0.00
ATOM   1022  C   LYS    64     -16.354   1.815   6.551  1.00  0.00
ATOM   1023  O   LYS    64     -16.911   2.786   7.071  1.00  0.00
ATOM   1024  N   LEU    65     -15.447   1.943   5.582  1.00  0.00
ATOM   1025  H   LEU    65     -14.945   1.136   5.238  1.00  0.00
ATOM   1026  CA  LEU    65     -15.071   3.268   5.067  1.00  0.00
ATOM   1027  HA  LEU    65     -15.127   3.998   5.874  1.00  0.00
ATOM   1028  CB  LEU    65     -13.646   3.268   4.504  1.00  0.00
ATOM   1029  HB2 LEU    65     -13.656   2.421   3.818  1.00  0.00
ATOM   1030  HB3 LEU    65     -13.408   4.178   3.953  1.00  0.00
ATOM   1031  CG  LEU    65     -12.591   3.035   5.582  1.00  0.00
ATOM   1032  HG  LEU    65     -13.039   2.450   6.385  1.00  0.00
ATOM   1033  CD1 LEU    65     -11.383   2.293   5.027  1.00  0.00
ATOM   1034 HD11 LEU    65     -10.934   2.878   4.224  1.00  0.00
ATOM   1035 HD12 LEU    65     -10.651   2.145   5.820  1.00  0.00
ATOM   1036 HD13 LEU    65     -11.699   1.325   4.638  1.00  0.00
ATOM   1037  CD2 LEU    65     -12.214   4.338   6.260  1.00  0.00
ATOM   1038 HD21 LEU    65     -13.097   4.776   6.724  1.00  0.00
ATOM   1039 HD22 LEU    65     -11.460   4.145   7.024  1.00  0.00
ATOM   1040 HD23 LEU    65     -11.812   5.030   5.520  1.00  0.00
ATOM   1041  C   LEU    65     -16.021   3.851   4.024  1.00  0.00
ATOM   1042  O   LEU    65     -16.122   5.072   3.894  1.00  0.00
ATOM   1043  N   ASP    66     -16.666   2.970   3.256  1.00  0.00
ATOM   1044  H   ASP    66     -16.468   1.988   3.386  1.00  0.00
ATOM   1045  CA  ASP    66     -17.607   3.356   2.199  1.00  0.00
ATOM   1046  HA  ASP    66     -17.838   2.492   1.576  1.00  0.00
ATOM   1047  CB  ASP    66     -18.907   3.880   2.810  1.00  0.00
ATOM   1048  HB2 ASP    66     -18.896   3.645   3.875  1.00  0.00
ATOM   1049  HB3 ASP    66     -18.929   4.962   2.678  1.00  0.00
ATOM   1050  CG  ASP    66     -20.139   3.268   2.171  1.00  0.00
ATOM   1051  OD1 ASP    66     -20.143   2.042   1.939  1.00  0.00
ATOM   1052  OD2 ASP    66     -21.149   3.936   1.865  1.00  0.00
ATOM   1053  C   ASP    66     -17.006   4.406   1.270  1.00  0.00
ATOM   1054  O   ASP    66     -17.515   5.522   1.175  1.00  0.00
ATOM   1055  N   ILE    67     -15.932   4.034   0.575  1.00  0.00
ATOM   1056  H   ILE    67     -15.530   3.120   0.721  1.00  0.00
ATOM   1057  CA  ILE    67     -15.262   4.946  -0.355  1.00  0.00
ATOM   1058  HA  ILE    67     -15.408   5.968  -0.005  1.00  0.00
ATOM   1059  CB  ILE    67     -13.756   4.659  -0.483  1.00  0.00
ATOM   1060  HB  ILE    67     -13.616   3.695  -0.972  1.00  0.00
ATOM   1061  CG2 ILE    67     -13.080   5.751  -1.308  1.00  0.00
ATOM   1062 HG21 ILE    67     -13.219   6.715  -0.819  1.00  0.00
ATOM   1063 HG22 ILE    67     -12.014   5.536  -1.391  1.00  0.00
ATOM   1064 HG23 ILE    67     -13.523   5.781  -2.303  1.00  0.00
ATOM   1065  CG1 ILE    67     -13.112   4.597   0.904  1.00  0.00
ATOM   1066 HG12 ILE    67     -12.716   5.589   1.120  1.00  0.00
ATOM   1067 HG13 ILE    67     -13.903   4.360   1.616  1.00  0.00
ATOM   1068  CD1 ILE    67     -11.996   3.568   1.024  1.00  0.00
ATOM   1069 HD11 ILE    67     -11.205   3.805   0.313  1.00  0.00
ATOM   1070 HD12 ILE    67     -11.592   3.586   2.036  1.00  0.00
ATOM   1071 HD13 ILE    67     -12.392   2.575   0.809  1.00  0.00
ATOM   1072  C   ILE    67     -15.894   4.913  -1.734  1.00  0.00
ATOM   1073  O   ILE    67     -15.980   3.861  -2.370  1.00  0.00
ATOM   1074  N   LYS    68     -16.370   6.075  -2.162  1.00  0.00
ATOM   1075  H   LYS    68     -16.264   6.892  -1.579  1.00  0.00
ATOM   1076  CA  LYS    68     -17.108   6.207  -3.409  1.00  0.00
ATOM   1077  HA  LYS    68     -17.029   5.283  -3.981  1.00  0.00
ATOM   1078  CB  LYS    68     -18.587   6.491  -3.138  1.00  0.00
ATOM   1079  HB2 LYS    68     -18.655   7.482  -2.690  1.00  0.00
ATOM   1080  HB3 LYS    68     -19.103   6.490  -4.098  1.00  0.00
ATOM   1081  CG  LYS    68     -19.237   5.466  -2.210  1.00  0.00
ATOM   1082  HG2 LYS    68     -19.193   4.491  -2.694  1.00  0.00
ATOM   1083  HG3 LYS    68     -18.668   5.437  -1.281  1.00  0.00
ATOM   1084  CD  LYS    68     -20.673   5.813  -1.908  1.00  0.00
ATOM   1085  HD2 LYS    68     -20.701   6.765  -1.378  1.00  0.00
ATOM   1086  HD3 LYS    68     -21.218   5.903  -2.847  1.00  0.00
ATOM   1087  CE  LYS    68     -21.315   4.738  -1.052  1.00  0.00
ATOM   1088  HE2 LYS    68     -21.276   3.794  -1.595  1.00  0.00
ATOM   1089  HE3 LYS    68     -20.747   4.648  -0.126  1.00  0.00
ATOM   1090  NZ  LYS    68     -22.738   5.071  -0.732  1.00  0.00
ATOM   1091  HZ1 LYS    68     -23.265   5.154  -1.590  1.00  0.00
ATOM   1092  HZ2 LYS    68     -23.135   4.337  -0.163  1.00  0.00
ATOM   1093  HZ3 LYS    68     -22.774   5.945  -0.228  1.00  0.00
ATOM   1094  C   LYS    68     -16.523   7.283  -4.301  1.00  0.00
ATOM   1095  O   LYS    68     -16.643   7.198  -5.524  1.00  0.00
ATOM   1096  N   ASN    69     -15.906   8.299  -3.698  1.00  0.00
ATOM   1097  H   ASN    69     -15.797   8.312  -2.693  1.00  0.00
ATOM   1098  CA  ASN    69     -15.424   9.451  -4.462  1.00  0.00
ATOM   1099  HA  ASN    69     -15.231   9.188  -5.502  1.00  0.00
ATOM   1100  CB  ASN    69     -16.519  10.500  -4.423  1.00  0.00
ATOM   1101  HB2 ASN    69     -16.070  11.396  -4.852  1.00  0.00
ATOM   1102  HB3 ASN    69     -17.400  10.222  -5.002  1.00  0.00
ATOM   1103  CG  ASN    69     -16.950  10.807  -3.006  1.00  0.00
ATOM   1104  OD1 ASN    69     -16.133  11.226  -2.185  1.00  0.00
ATOM   1105  ND2 ASN    69     -18.208  10.505  -2.683  1.00  0.00
ATOM   1106 HD21 ASN    69     -18.544  10.691  -1.748  1.00  0.00
ATOM   1107 HD22 ASN    69     -18.818  10.092  -3.373  1.00  0.00
ATOM   1108  C   ASN    69     -14.097  10.083  -4.002  1.00  0.00
ATOM   1109  O   ASN    69     -13.463   9.614  -3.056  1.00  0.00
ATOM   1110  N   GLU    70     -13.701  11.182  -4.643  1.00  0.00
ATOM   1111  H   GLU    70     -14.246  11.541  -5.414  1.00  0.00
ATOM   1112  CA  GLU    70     -12.432  11.847  -4.317  1.00  0.00
ATOM   1113  HA  GLU    70     -11.647  11.097  -4.226  1.00  0.00
ATOM   1114  CB  GLU    70     -12.025  12.856  -5.402  1.00  0.00
ATOM   1115  HB2 GLU    70     -11.508  13.676  -4.902  1.00  0.00
ATOM   1116  HB3 GLU    70     -11.334  12.347  -6.073  1.00  0.00
ATOM   1117  CG  GLU    70     -13.198  13.411  -6.205  1.00  0.00
ATOM   1118  HG2 GLU    70     -14.084  13.443  -5.571  1.00  0.00
ATOM   1119  HG3 GLU    70     -12.911  14.426  -6.480  1.00  0.00
ATOM   1120  CD  GLU    70     -13.508  12.605  -7.475  1.00  0.00
ATOM   1121  OE1 GLU    70     -12.581  11.992  -8.059  1.00  0.00
ATOM   1122  OE2 GLU    70     -14.698  12.550  -7.865  1.00  0.00
ATOM   1123  C   GLU    70     -12.508  12.522  -2.949  1.00  0.00
ATOM   1124  O   GLU    70     -11.503  12.609  -2.227  1.00  0.00
ATOM   1125  N   ASP    71     -13.698  13.008  -2.598  1.00  0.00
ATOM   1126  H   ASP    71     -14.473  13.003  -3.245  1.00  0.00
ATOM   1127  CA  ASP    71     -13.885  13.645  -1.299  1.00  0.00
ATOM   1128  HA  ASP    71     -13.081  14.362  -1.135  1.00  0.00
ATOM   1129  CB  ASP    71     -15.240  14.391  -1.210  1.00  0.00
ATOM   1130  HB2 ASP    71     -15.997  13.613  -1.305  1.00  0.00
ATOM   1131  HB3 ASP    71     -15.332  14.870  -0.236  1.00  0.00
ATOM   1132  CG  ASP    71     -15.442  15.450  -2.331  1.00  0.00
ATOM   1133  OD1 ASP    71     -14.450  15.980  -2.891  1.00  0.00
ATOM   1134  OD2 ASP    71     -16.614  15.799  -2.615  1.00  0.00
ATOM   1135  C   ASP    71     -13.745  12.586  -0.179  1.00  0.00
ATOM   1136  O   ASP    71     -13.187  12.876   0.882  1.00  0.00
ATOM   1137  N   ASP    72     -14.196  11.356  -0.435  1.00  0.00
ATOM   1138  H   ASP    72     -14.652  11.158  -1.314  1.00  0.00
ATOM   1139  CA  ASP    72     -14.064  10.268   0.542  1.00  0.00
ATOM   1140  HA  ASP    72     -14.519  10.577   1.483  1.00  0.00
ATOM   1141  CB  ASP    72     -14.750   8.981   0.064  1.00  0.00
ATOM   1142  HB2 ASP    72     -14.353   8.792  -0.933  1.00  0.00
ATOM   1143  HB3 ASP    72     -14.477   8.158   0.726  1.00  0.00
ATOM   1144  CG  ASP    72     -16.272   9.092  -0.007  1.00  0.00
ATOM   1145  OD1 ASP    72     -16.834  10.097   0.483  1.00  0.00
ATOM   1146  OD2 ASP    72     -16.909   8.137  -0.520  1.00  0.00
ATOM   1147  C   ASP    72     -12.583   9.947   0.808  1.00  0.00
ATOM   1148  O   ASP    72     -12.139   9.861   1.961  1.00  0.00
ATOM   1149  N   VAL    73     -11.817   9.825  -0.274  1.00  0.00
ATOM   1150  H   VAL    73     -12.238   9.885  -1.190  1.00  0.00
ATOM   1151  CA  VAL    73     -10.396   9.502  -0.186  1.00  0.00
ATOM   1152  HA  VAL    73     -10.172   8.638   0.440  1.00  0.00
ATOM   1153  CB  VAL    73      -9.787   9.265  -1.594  1.00  0.00
ATOM   1154  HB  VAL    73     -10.070  10.099  -2.236  1.00  0.00
ATOM   1155  CG1 VAL    73      -8.277   9.161  -1.538  1.00  0.00
ATOM   1156 HG11 VAL    73      -7.993   8.327  -0.896  1.00  0.00
ATOM   1157 HG12 VAL    73      -7.887   8.996  -2.542  1.00  0.00
ATOM   1158 HG13 VAL    73      -7.864  10.086  -1.135  1.00  0.00
ATOM   1159  CG2 VAL    73     -10.432   8.041  -2.272  1.00  0.00
ATOM   1160 HG21 VAL    73     -11.505   8.206  -2.378  1.00  0.00
ATOM   1161 HG22 VAL    73      -9.989   7.896  -3.258  1.00  0.00
ATOM   1162 HG23 VAL    73     -10.260   7.154  -1.663  1.00  0.00
ATOM   1163  C   VAL    73      -9.612  10.568   0.578  1.00  0.00
ATOM   1164  O   VAL    73      -8.689  10.242   1.328  1.00  0.00
ATOM   1165  N   LYS    74      -9.993  11.830   0.410  1.00  0.00
ATOM   1166  H   LYS    74     -10.730  12.042  -0.247  1.00  0.00
ATOM   1167  CA  LYS    74      -9.318  12.941   1.077  1.00  0.00
ATOM   1168  HA  LYS    74      -8.237  12.816   1.009  1.00  0.00
ATOM   1169  CB  LYS    74      -9.700  14.264   0.410  1.00  0.00
ATOM   1170  HB2 LYS    74     -10.765  14.230   0.181  1.00  0.00
ATOM   1171  HB3 LYS    74      -9.507  15.067   1.121  1.00  0.00
ATOM   1172  CG  LYS    74      -8.917  14.519  -0.866  1.00  0.00
ATOM   1173  HG2 LYS    74      -7.872  14.299  -0.647  1.00  0.00
ATOM   1174  HG3 LYS    74      -9.287  13.816  -1.612  1.00  0.00
ATOM   1175  CD  LYS    74      -9.034  15.942  -1.407  1.00  0.00
ATOM   1176  HD2 LYS    74     -10.076  16.260  -1.359  1.00  0.00
ATOM   1177  HD3 LYS    74      -8.423  16.609  -0.800  1.00  0.00
ATOM   1178  CE  LYS    74      -8.550  15.990  -2.870  1.00  0.00
ATOM   1179  HE2 LYS    74      -9.120  15.246  -3.428  1.00  0.00
ATOM   1180  HE3 LYS    74      -8.774  16.984  -3.257  1.00  0.00
ATOM   1181  NZ  LYS    74      -7.088  15.714  -3.022  1.00  0.00
ATOM   1182  HZ1 LYS    74      -6.880  14.792  -2.664  1.00  0.00
ATOM   1183  HZ2 LYS    74      -6.836  15.760  -3.999  1.00  0.00
ATOM   1184  HZ3 LYS    74      -6.560  16.403  -2.505  1.00  0.00
ATOM   1185  C   LYS    74      -9.575  13.025   2.591  1.00  0.00
ATOM   1186  O   LYS    74      -8.940  13.835   3.273  1.00  0.00
ATOM   1187  N   SER    75     -10.513  12.230   3.120  1.00  0.00
ATOM   1188  H   SER    75     -11.060  11.608   2.542  1.00  0.00
ATOM   1189  CA  SER    75     -10.798  12.274   4.555  1.00  0.00
ATOM   1190  HA  SER    75     -10.275  13.121   5.001  1.00  0.00
ATOM   1191  CB  SER    75     -12.298  12.427   4.827  1.00  0.00
ATOM   1192  HB2 SER    75     -12.448  12.561   5.898  1.00  0.00
ATOM   1193  HB3 SER    75     -12.661  13.307   4.296  1.00  0.00
ATOM   1194  OG  SER    75     -13.009  11.292   4.393  1.00  0.00
ATOM   1195  HG  SER    75     -13.944  11.412   4.573  1.00  0.00
ATOM   1196  C   SER    75     -10.308  11.027   5.298  1.00  0.00
ATOM   1197  O   SER    75     -10.668  10.824   6.462  1.00  0.00
ATOM   1198  N   LEU    76      -9.483  10.208   4.641  1.00  0.00
ATOM   1199  H   LEU    76      -9.185  10.447   3.706  1.00  0.00
ATOM   1200  CA  LEU    76      -9.025   8.937   5.215  1.00  0.00
ATOM   1201  HA  LEU    76      -9.811   8.500   5.829  1.00  0.00
ATOM   1202  CB  LEU    76      -8.674   7.955   4.100  1.00  0.00
ATOM   1203  HB2 LEU    76      -7.884   8.460   3.545  1.00  0.00
ATOM   1204  HB3 LEU    76      -8.258   7.090   4.618  1.00  0.00
ATOM   1205  CG  LEU    76      -9.761   7.493   3.132  1.00  0.00
ATOM   1206  HG  LEU    76     -10.272   8.360   2.713  1.00  0.00
ATOM   1207  CD1 LEU    76      -9.124   6.699   2.020  1.00  0.00
ATOM   1208 HD11 LEU    76      -8.614   5.832   2.439  1.00  0.00
ATOM   1209 HD12 LEU    76      -9.894   6.365   1.324  1.00  0.00
ATOM   1210 HD13 LEU    76      -8.404   7.324   1.493  1.00  0.00
ATOM   1211  CD2 LEU    76     -10.778   6.638   3.838  1.00  0.00
ATOM   1212 HD21 LEU    76     -11.243   7.212   4.640  1.00  0.00
ATOM   1213 HD22 LEU    76     -11.543   6.321   3.129  1.00  0.00
ATOM   1214 HD23 LEU    76     -10.287   5.761   4.259  1.00  0.00
ATOM   1215  C   LEU    76      -7.809   9.101   6.138  1.00  0.00
ATOM   1216  O   LEU    76      -7.514   8.226   6.948  1.00  0.00
ATOM   1217  N   SER    77      -7.146  10.248   6.048  1.00  0.00
ATOM   1218  H   SER    77      -7.515  10.986   5.465  1.00  0.00
ATOM   1219  CA  SER    77      -5.867  10.464   6.708  1.00  0.00
ATOM   1220  HA  SER    77      -5.101   9.827   6.267  1.00  0.00
ATOM   1221  CB  SER    77      -5.448  11.918   6.537  1.00  0.00
ATOM   1222  HB2 SER    77      -6.295  12.491   6.160  1.00  0.00
ATOM   1223  HB3 SER    77      -5.142  12.316   7.504  1.00  0.00
ATOM   1224  OG  SER    77      -4.368  12.014   5.624  1.00  0.00
ATOM   1225  HG  SER    77      -4.114  12.935   5.526  1.00  0.00
ATOM   1226  C   SER    77      -5.834  10.110   8.201  1.00  0.00
ATOM   1227  O   SER    77      -4.964   9.355   8.646  1.00  0.00
ATOM   1228  N   ARG    78      -6.775  10.655   8.977  1.00  0.00
ATOM   1229  H   ARG    78      -7.437  11.302   8.574  1.00  0.00
ATOM   1230  CA  ARG    78      -6.805  10.443  10.429  1.00  0.00
ATOM   1231  HA  ARG    78      -5.801  10.557  10.837  1.00  0.00
ATOM   1232  CB  ARG    78      -7.719  11.450  11.102  1.00  0.00
ATOM   1233  HB2 ARG    78      -8.648  11.467  10.532  1.00  0.00
ATOM   1234  HB3 ARG    78      -7.917  11.077  12.107  1.00  0.00
ATOM   1235  CG  ARG    78      -7.157  12.842  11.187  1.00  0.00
ATOM   1236  HG2 ARG    78      -6.155  12.792  11.611  1.00  0.00
ATOM   1237  HG3 ARG    78      -7.106  13.262  10.182  1.00  0.00
ATOM   1238  CD  ARG    78      -8.040  13.734  12.068  1.00  0.00
ATOM   1239  HD2 ARG    78      -9.039  13.796  11.636  1.00  0.00
ATOM   1240  HD3 ARG    78      -8.104  13.306  13.068  1.00  0.00
ATOM   1241  NE  ARG    78      -7.490  15.084  12.171  1.00  0.00
ATOM   1242  HE  ARG    78      -7.788  15.776  11.498  1.00  0.00
ATOM   1243  CZ  ARG    78      -6.603  15.438  13.092  1.00  0.00
ATOM   1244  NH1 ARG    78      -6.202  14.534  13.982  1.00  0.00
ATOM   1245 HH11 ARG    78      -6.573  13.595  13.946  1.00  0.00
ATOM   1246 HH12 ARG    78      -5.527  14.790  14.688  1.00  0.00
ATOM   1247  NH2 ARG    78      -6.136  16.685  13.141  1.00  0.00
ATOM   1248 HH21 ARG    78      -6.458  17.368  12.471  1.00  0.00
ATOM   1249 HH22 ARG    78      -5.461  16.941  13.848  1.00  0.00
ATOM   1250  C   ARG    78      -7.172   9.013  10.809  1.00  0.00
ATOM   1251  O   ARG    78      -6.734   8.507  11.841  1.00  0.00
ATOM   1252  N   VAL    79      -8.023   8.362  10.024  1.00  0.00
ATOM   1253  H   VAL    79      -8.517   8.809   9.264  1.00  0.00
ATOM   1254  CA  VAL    79      -8.287   6.941  10.287  1.00  0.00
ATOM   1255  HA  VAL    79      -8.470   6.757  11.345  1.00  0.00
ATOM   1256  CB  VAL    79      -9.464   6.356   9.471  1.00  0.00
ATOM   1257  HB  VAL    79      -9.101   6.053   8.489  1.00  0.00
ATOM   1258  CG1 VAL    79     -10.059   5.139  10.195  1.00  0.00
ATOM   1259 HG11 VAL    79     -10.422   5.441  11.177  1.00  0.00
ATOM   1260 HG12 VAL    79     -10.886   4.737   9.611  1.00  0.00
ATOM   1261 HG13 VAL    79      -9.291   4.374  10.311  1.00  0.00
ATOM   1262  CG2 VAL    79     -10.514   7.417   9.190  1.00  0.00
ATOM   1263 HG21 VAL    79     -10.066   8.231   8.620  1.00  0.00
ATOM   1264 HG22 VAL    79     -11.330   6.979   8.616  1.00  0.00
ATOM   1265 HG23 VAL    79     -10.901   7.805  10.133  1.00  0.00
ATOM   1266  C   VAL    79      -7.030   6.133   9.968  1.00  0.00
ATOM   1267  O   VAL    79      -6.718   5.173  10.677  1.00  0.00
ATOM   1268  N   MET    80      -6.329   6.508   8.898  1.00  0.00
ATOM   1269  H   MET    80      -6.703   7.215   8.281  1.00  0.00
ATOM   1270  CA  MET    80      -5.031   5.918   8.568  1.00  0.00
ATOM   1271  HA  MET    80      -5.151   4.853   8.367  1.00  0.00
ATOM   1272  CB  MET    80      -4.439   6.584   7.330  1.00  0.00
ATOM   1273  HB2 MET    80      -5.282   7.022   6.796  1.00  0.00
ATOM   1274  HB3 MET    80      -3.792   7.379   7.700  1.00  0.00
ATOM   1275  CG  MET    80      -3.655   5.692   6.390  1.00  0.00
ATOM   1276  HG2 MET    80      -2.769   5.318   6.902  1.00  0.00
ATOM   1277  HG3 MET    80      -4.279   4.853   6.084  1.00  0.00
ATOM   1278  SD  MET    80      -3.143   6.629   4.913  1.00  0.00
ATOM   1279  CE  MET    80      -4.738   7.008   4.191  1.00  0.00
ATOM   1280  HE1 MET    80      -5.327   7.593   4.898  1.00  0.00
ATOM   1281  HE2 MET    80      -4.596   7.581   3.275  1.00  0.00
ATOM   1282  HE3 MET    80      -5.263   6.081   3.961  1.00  0.00
ATOM   1283  C   MET    80      -4.065   6.082   9.734  1.00  0.00
ATOM   1284  O   MET    80      -3.479   5.099  10.197  1.00  0.00
ATOM   1285  N   ILE    81      -3.941   7.318  10.232  1.00  0.00
ATOM   1286  H   ILE    81      -4.450   8.076   9.798  1.00  0.00
ATOM   1287  CA  ILE    81      -3.039   7.634  11.340  1.00  0.00
ATOM   1288  HA  ILE    81      -2.025   7.328  11.080  1.00  0.00
ATOM   1289  CB  ILE    81      -3.063   9.142  11.614  1.00  0.00
ATOM   1290  HB  ILE    81      -4.104   9.455  11.694  1.00  0.00
ATOM   1291  CG2 ILE    81      -2.312   9.514  12.914  1.00  0.00
ATOM   1292 HG21 ILE    81      -1.271   9.202  12.835  1.00  0.00
ATOM   1293 HG22 ILE    81      -2.357  10.592  13.064  1.00  0.00
ATOM   1294 HG23 ILE    81      -2.779   9.009  13.760  1.00  0.00
ATOM   1295  CG1 ILE    81      -2.394   9.882  10.449  1.00  0.00
ATOM   1296 HG12 ILE    81      -1.430   9.405  10.270  1.00  0.00
ATOM   1297 HG13 ILE    81      -3.030   9.754   9.573  1.00  0.00
ATOM   1298  CD1 ILE    81      -2.186  11.355  10.709  1.00  0.00
ATOM   1299 HD11 ILE    81      -1.549  11.483  11.584  1.00  0.00
ATOM   1300 HD12 ILE    81      -1.708  11.813   9.842  1.00  0.00
ATOM   1301 HD13 ILE    81      -3.149  11.832  10.887  1.00  0.00
ATOM   1302  C   ILE    81      -3.405   6.841  12.591  1.00  0.00
ATOM   1303  O   ILE    81      -2.530   6.337  13.270  1.00  0.00
ATOM   1304  N   HIE    82      -4.698   6.707  12.867  1.00  0.00
ATOM   1305  H   HIE    82      -5.368   7.133  12.242  1.00  0.00
ATOM   1306  CA  HIE    82      -5.202   6.000  14.052  1.00  0.00
ATOM   1307  HA  HIE    82      -4.778   6.428  14.960  1.00  0.00
ATOM   1308  CB  HIE    82      -6.730   6.140  14.111  1.00  0.00
ATOM   1309  HB2 HIE    82      -7.034   7.186  14.142  1.00  0.00
ATOM   1310  HB3 HIE    82      -7.156   5.665  13.227  1.00  0.00
ATOM   1311  CG  HIE    82      -7.359   5.474  15.301  1.00  0.00
ATOM   1312  ND1 HIE    82      -7.249   5.982  16.581  1.00  0.00
ATOM   1313  CE1 HIE    82      -7.894   5.191  17.422  1.00  0.00
ATOM   1314  HE1 HIE    82      -7.938   5.427  18.485  1.00  0.00
ATOM   1315  NE2 HIE    82      -8.402   4.180  16.734  1.00  0.00
ATOM   1316  HE2 HIE    82      -8.945   3.418  17.114  1.00  0.00
ATOM   1317  CD2 HIE    82      -8.073   4.328  15.407  1.00  0.00
ATOM   1318  HD2 HIE    82      -8.393   3.583  14.679  1.00  0.00
ATOM   1319  C   HIE    82      -4.862   4.500  14.116  1.00  0.00
ATOM   1320  O   HIE    82      -4.589   3.964  15.180  1.00  0.00
ATOM   1321  N   VAL    83      -4.972   3.812  12.983  1.00  0.00
ATOM   1322  H   VAL    83      -5.283   4.289  12.148  1.00  0.00
ATOM   1323  CA  VAL    83      -4.712   2.374  12.905  1.00  0.00
ATOM   1324  HA  VAL    83      -5.046   1.864  13.809  1.00  0.00
ATOM   1325  CB  VAL    83      -5.442   1.744  11.680  1.00  0.00
ATOM   1326  HB  VAL    83      -5.127   2.275  10.781  1.00  0.00
ATOM   1327  CG1 VAL    83      -5.117   0.258  11.534  1.00  0.00
ATOM   1328 HG11 VAL    83      -5.431  -0.273  12.432  1.00  0.00
ATOM   1329 HG12 VAL    83      -5.643  -0.147  10.670  1.00  0.00
ATOM   1330 HG13 VAL    83      -4.043   0.133  11.396  1.00  0.00
ATOM   1331  CG2 VAL    83      -6.921   1.917  11.806  1.00  0.00
ATOM   1332 HG21 VAL    83      -7.160   2.979  11.852  1.00  0.00
ATOM   1333 HG22 VAL    83      -7.414   1.472  10.942  1.00  0.00
ATOM   1334 HG23 VAL    83      -7.268   1.426  12.715  1.00  0.00
ATOM   1335  C   VAL    83      -3.202   2.099  12.822  1.00  0.00
ATOM   1336  O   VAL    83      -2.703   1.088  13.322  1.00  0.00
ATOM   1337  N   PHE    84      -2.493   2.997  12.145  1.00  0.00
ATOM   1338  H   PHE    84      -2.969   3.796  11.751  1.00  0.00
ATOM   1339  CA  PHE    84      -1.082   2.816  11.840  1.00  0.00
ATOM   1340  HA  PHE    84      -0.835   1.757  11.762  1.00  0.00
ATOM   1341  CB  PHE    84      -0.787   3.486  10.502  1.00  0.00
ATOM   1342  HB2 PHE    84      -1.408   2.975   9.766  1.00  0.00
ATOM   1343  HB3 PHE    84      -1.018   4.551  10.495  1.00  0.00
ATOM   1344  CG  PHE    84       0.635   3.351  10.032  1.00  0.00
ATOM   1345  CD1 PHE    84       1.384   4.485   9.696  1.00  0.00
ATOM   1346  HD1 PHE    84       0.946   5.474   9.830  1.00  0.00
ATOM   1347  CE1 PHE    84       2.682   4.358   9.193  1.00  0.00
ATOM   1348  HE1 PHE    84       3.266   5.240   8.929  1.00  0.00
ATOM   1349  CZ  PHE    84       3.236   3.066   9.028  1.00  0.00
ATOM   1350  HZ  PHE    84       4.249   2.943   8.647  1.00  0.00
ATOM   1351  CE2 PHE    84       2.463   1.930   9.364  1.00  0.00
ATOM   1352  HE2 PHE    84       2.882   0.931   9.244  1.00  0.00
ATOM   1353  CD2 PHE    84       1.190   2.085   9.838  1.00  0.00
ATOM   1354  HD2 PHE    84       0.585   1.209  10.073  1.00  0.00
ATOM   1355  C   PHE    84      -0.065   3.275  12.911  1.00  0.00
ATOM   1356  O   PHE    84       0.947   2.612  13.084  1.00  0.00
ATOM   1357  N   SER    85      -0.306   4.372  13.633  1.00  0.00
ATOM   1358  H   SER    85      -1.198   4.846  13.605  1.00  0.00
ATOM   1359  CA  SER    85       0.766   4.944  14.474  1.00  0.00
ATOM   1360  HA  SER    85       1.682   4.997  13.884  1.00  0.00
ATOM   1361  CB  SER    85       0.432   6.344  14.982  1.00  0.00
ATOM   1362  HB2 SER    85      -0.164   6.238  15.888  1.00  0.00
ATOM   1363  HB3 SER    85       1.369   6.846  15.221  1.00  0.00
ATOM   1364  OG  SER    85      -0.279   7.105  14.043  1.00  0.00
ATOM   1365  HG  SER    85      -0.464   7.973  14.408  1.00  0.00
ATOM   1366  C   SER    85       1.135   4.138  15.699  1.00  0.00
ATOM   1367  O   SER    85       2.253   3.625  15.800  1.00  0.00
ATOM   1368  N   ASP    86       0.215   4.052  16.647  1.00  0.00
ATOM   1369  H   ASP    86      -0.748   4.315  16.491  1.00  0.00
ATOM   1370  CA  ASP    86       0.615   3.667  17.991  1.00  0.00
ATOM   1371  HA  ASP    86       1.553   4.161  18.242  1.00  0.00
ATOM   1372  CB  ASP    86      -0.447   4.067  19.034  1.00  0.00
ATOM   1373  HB2 ASP    86      -1.413   3.989  18.533  1.00  0.00
ATOM   1374  HB3 ASP    86      -0.416   3.371  19.872  1.00  0.00
ATOM   1375  CG  ASP    86      -0.254   5.500  19.551  1.00  0.00
ATOM   1376  OD1 ASP    86       0.889   6.027  19.450  1.00  0.00
ATOM   1377  OD2 ASP    86      -1.233   6.078  20.091  1.00  0.00
ATOM   1378  C   ASP    86       0.928   2.183  18.071  1.00  0.00
ATOM   1379  O   ASP    86       0.059   1.329  17.845  1.00  0.00
ATOM   1380  N   GLY    87       2.187   1.878  18.361  1.00  0.00
ATOM   1381  H   GLY    87       2.885   2.602  18.453  1.00  0.00
ATOM   1382  CA  GLY    87       2.594   0.504  18.553  1.00  0.00
ATOM   1383  HA2 GLY    87       2.386   0.239  19.590  1.00  0.00
ATOM   1384  HA3 GLY    87       1.988  -0.116  17.892  1.00  0.00
ATOM   1385  C   GLY    87       4.055   0.250  18.264  1.00  0.00
ATOM   1386  O   GLY    87       4.878   1.170  18.154  1.00  0.00
ATOM   1387  N   VAL    88       4.377  -1.027  18.119  1.00  0.00
ATOM   1388  H   VAL    88       3.891  -1.744  18.638  1.00  0.00
ATOM   1389  CA  VAL    88       5.539  -1.409  17.341  1.00  0.00
ATOM   1390  HA  VAL    88       6.422  -0.892  17.717  1.00  0.00
ATOM   1391  CB  VAL    88       5.811  -2.935  17.366  1.00  0.00
ATOM   1392  HB  VAL    88       4.917  -3.455  17.022  1.00  0.00
ATOM   1393  CG1 VAL    88       7.007  -3.302  16.449  1.00  0.00
ATOM   1394 HG11 VAL    88       7.901  -2.782  16.793  1.00  0.00
ATOM   1395 HG12 VAL    88       7.176  -4.378  16.485  1.00  0.00
ATOM   1396 HG13 VAL    88       6.785  -3.003  15.425  1.00  0.00
ATOM   1397  CG2 VAL    88       6.093  -3.369  18.791  1.00  0.00
ATOM   1398 HG21 VAL    88       5.231  -3.142  19.418  1.00  0.00
ATOM   1399 HG22 VAL    88       6.285  -4.442  18.813  1.00  0.00
ATOM   1400 HG23 VAL    88       6.966  -2.837  19.168  1.00  0.00
ATOM   1401  C   VAL    88       5.483  -0.870  15.912  1.00  0.00
ATOM   1402  O   VAL    88       4.458  -0.936  15.251  1.00  0.00
ATOM   1403  N   THR    89       6.577  -0.252  15.497  1.00  0.00
ATOM   1404  H   THR    89       7.327  -0.086  16.152  1.00  0.00
ATOM   1405  CA  THR    89       6.768   0.140  14.132  1.00  0.00
ATOM   1406  HA  THR    89       5.814   0.154  13.605  1.00  0.00
ATOM   1407  CB  THR    89       7.394   1.513  14.036  1.00  0.00
ATOM   1408  HB  THR    89       8.313   1.538  14.620  1.00  0.00
ATOM   1409  CG2 THR    89       7.713   1.820  12.567  1.00  0.00
ATOM   1410 HG21 THR    89       6.793   1.795  11.982  1.00  0.00
ATOM   1411 HG22 THR    89       8.164   2.809  12.491  1.00  0.00
ATOM   1412 HG23 THR    89       8.408   1.074  12.182  1.00  0.00
ATOM   1413  OG1 THR    89       6.481   2.484  14.573  1.00  0.00
ATOM   1414  HG1 THR    89       6.873   3.359  14.514  1.00  0.00
ATOM   1415  C   THR    89       7.738  -0.847  13.539  1.00  0.00
ATOM   1416  O   THR    89       8.807  -1.056  14.079  1.00  0.00
ATOM   1417  N   ASN    90       7.346  -1.478  12.448  1.00  0.00
ATOM   1418  H   ASN    90       6.400  -1.376  12.110  1.00  0.00
ATOM   1419  CA  ASN    90       8.258  -2.351  11.709  1.00  0.00
ATOM   1420  HA  ASN    90       9.266  -1.939  11.754  1.00  0.00
ATOM   1421  CB  ASN    90       8.281  -3.761  12.289  1.00  0.00
ATOM   1422  HB2 ASN    90       8.936  -4.390  11.686  1.00  0.00
ATOM   1423  HB3 ASN    90       8.659  -3.716  13.310  1.00  0.00
ATOM   1424  CG  ASN    90       6.901  -4.381  12.311  1.00  0.00
ATOM   1425  OD1 ASN    90       6.299  -4.628  11.262  1.00  0.00
ATOM   1426  ND2 ASN    90       6.394  -4.644  13.504  1.00  0.00
ATOM   1427 HD21 ASN    90       5.476  -5.058  13.579  1.00  0.00
ATOM   1428 HD22 ASN    90       6.926  -4.429  14.335  1.00  0.00
ATOM   1429  C   ASN    90       7.818  -2.419  10.256  1.00  0.00
ATOM   1430  O   ASN    90       6.694  -2.034   9.912  1.00  0.00
ATOM   1431  N   TRP    91       8.675  -2.971   9.418  1.00  0.00
ATOM   1432  H   TRP    91       9.553  -3.329   9.766  1.00  0.00
ATOM   1433  CA  TRP    91       8.431  -3.018   7.985  1.00  0.00
ATOM   1434  HA  TRP    91       8.251  -2.010   7.611  1.00  0.00
ATOM   1435  CB  TRP    91       9.630  -3.602   7.252  1.00  0.00
ATOM   1436  HB2 TRP    91       9.954  -4.529   7.725  1.00  0.00
ATOM   1437  HB3 TRP    91       9.321  -3.807   6.227  1.00  0.00
ATOM   1438  CG  TRP    91      10.837  -2.718   7.168  1.00  0.00
ATOM   1439  CD1 TRP    91      12.063  -2.967   7.705  1.00  0.00
ATOM   1440  HD1 TRP    91      12.180  -3.899   8.259  1.00  0.00
ATOM   1441  NE1 TRP    91      12.931  -1.925   7.412  1.00  0.00
ATOM   1442  HE1 TRP    91      13.900  -1.875   7.691  1.00  0.00
ATOM   1443  CE2 TRP    91      12.270  -0.988   6.659  1.00  0.00
ATOM   1444  CZ2 TRP    91      12.726   0.219   6.105  1.00  0.00
ATOM   1445  HZ2 TRP    91      13.761   0.511   6.278  1.00  0.00
ATOM   1446  CH2 TRP    91      11.832   0.960   5.376  1.00  0.00
ATOM   1447  HH2 TRP    91      12.148   1.904   4.933  1.00  0.00
ATOM   1448  CZ3 TRP    91      10.518   0.530   5.188  1.00  0.00
ATOM   1449  HZ3 TRP    91       9.816   1.126   4.604  1.00  0.00
ATOM   1450  CE3 TRP    91      10.060  -0.669   5.737  1.00  0.00
ATOM   1451  HE3 TRP    91       9.016  -0.941   5.585  1.00  0.00
ATOM   1452  CD2 TRP    91      10.950  -1.452   6.474  1.00  0.00
ATOM   1453  C   TRP    91       7.173  -3.800   7.595  1.00  0.00
ATOM   1454  O   TRP    91       6.590  -3.545   6.539  1.00  0.00
ATOM   1455  N   GLY    92       6.773  -4.772   8.409  1.00  0.00
ATOM   1456  H   GLY    92       7.296  -4.996   9.244  1.00  0.00
ATOM   1457  CA  GLY    92       5.569  -5.543   8.120  1.00  0.00
ATOM   1458  HA2 GLY    92       5.627  -5.939   7.106  1.00  0.00
ATOM   1459  HA3 GLY    92       5.487  -6.368   8.828  1.00  0.00
ATOM   1460  C   GLY    92       4.329  -4.660   8.239  1.00  0.00
ATOM   1461  O   GLY    92       3.342  -4.774   7.483  1.00  0.00
ATOM   1462  N   ARG    93       4.370  -3.778   9.232  1.00  0.00
ATOM   1463  H   ARG    93       5.157  -3.743   9.864  1.00  0.00
ATOM   1464  CA  ARG    93       3.263  -2.868   9.463  1.00  0.00
ATOM   1465  HA  ARG    93       2.327  -3.427   9.475  1.00  0.00
ATOM   1466  CB  ARG    93       3.416  -2.157  10.785  1.00  0.00
ATOM   1467  HB2 ARG    93       4.255  -2.592  11.328  1.00  0.00
ATOM   1468  HB3 ARG    93       3.614  -1.101  10.599  1.00  0.00
ATOM   1469  CG  ARG    93       2.170  -2.294  11.601  1.00  0.00
ATOM   1470  HG2 ARG    93       1.342  -1.853  11.045  1.00  0.00
ATOM   1471  HG3 ARG    93       1.975  -3.355  11.759  1.00  0.00
ATOM   1472  CD  ARG    93       2.302  -1.610  12.923  1.00  0.00
ATOM   1473  HD2 ARG    93       2.636  -2.333  13.667  1.00  0.00
ATOM   1474  HD3 ARG    93       3.038  -0.810  12.839  1.00  0.00
ATOM   1475  NE  ARG    93       1.039  -1.037  13.363  1.00  0.00
ATOM   1476  HE  ARG    93       0.185  -1.518  13.120  1.00  0.00
ATOM   1477  CZ  ARG    93       0.958   0.073  14.086  1.00  0.00
ATOM   1478  NH1 ARG    93       2.072   0.736  14.435  1.00  0.00
ATOM   1479 HH11 ARG    93       2.975   0.388  14.147  1.00  0.00
ATOM   1480 HH12 ARG    93       2.002   1.580  14.985  1.00  0.00
ATOM   1481  NH2 ARG    93      -0.231   0.540  14.443  1.00  0.00
ATOM   1482 HH21 ARG    93      -1.068   0.048  14.164  1.00  0.00
ATOM   1483 HH22 ARG    93      -0.294   1.385  14.993  1.00  0.00
ATOM   1484  C   ARG    93       3.194  -1.865   8.326  1.00  0.00
ATOM   1485  O   ARG    93       2.115  -1.512   7.880  1.00  0.00
ATOM   1486  N   ILE    94       4.353  -1.423   7.855  1.00  0.00
ATOM   1487  H   ILE    94       5.219  -1.682   8.306  1.00  0.00
ATOM   1488  CA  ILE    94       4.411  -0.502   6.725  1.00  0.00
ATOM   1489  HA  ILE    94       3.744   0.351   6.846  1.00  0.00
ATOM   1490  CB  ILE    94       5.820  -0.012   6.529  1.00  0.00
ATOM   1491  HB  ILE    94       6.484  -0.871   6.424  1.00  0.00
ATOM   1492  CG2 ILE    94       5.913   0.861   5.273  1.00  0.00
ATOM   1493 HG21 ILE    94       5.251   1.720   5.378  1.00  0.00
ATOM   1494 HG22 ILE    94       6.939   1.207   5.146  1.00  0.00
ATOM   1495 HG23 ILE    94       5.617   0.277   4.402  1.00  0.00
ATOM   1496  CG1 ILE    94       6.262   0.726   7.807  1.00  0.00
ATOM   1497 HG12 ILE    94       5.410   1.330   8.120  1.00  0.00
ATOM   1498 HG13 ILE    94       6.454  -0.044   8.554  1.00  0.00
ATOM   1499  CD1 ILE    94       7.452   1.587   7.673  1.00  0.00
ATOM   1500 HD11 ILE    94       7.261   2.359   6.927  1.00  0.00
ATOM   1501 HD12 ILE    94       7.672   2.057   8.632  1.00  0.00
ATOM   1502 HD13 ILE    94       8.304   0.984   7.360  1.00  0.00
ATOM   1503  C   ILE    94       3.879  -1.164   5.435  1.00  0.00
ATOM   1504  O   ILE    94       3.133  -0.523   4.655  1.00  0.00
ATOM   1505  N   VAL    95       4.241  -2.440   5.218  1.00  0.00
ATOM   1506  H   VAL    95       4.900  -2.897   5.833  1.00  0.00
ATOM   1507  CA  VAL    95       3.781  -3.166   4.025  1.00  0.00
ATOM   1508  HA  VAL    95       3.928  -2.519   3.160  1.00  0.00
ATOM   1509  CB  VAL    95       4.550  -4.494   3.787  1.00  0.00
ATOM   1510  HB  VAL    95       4.590  -5.053   4.722  1.00  0.00
ATOM   1511  CG1 VAL    95       3.856  -5.325   2.735  1.00  0.00
ATOM   1512 HG11 VAL    95       3.816  -4.767   1.799  1.00  0.00
ATOM   1513 HG12 VAL    95       4.408  -6.252   2.581  1.00  0.00
ATOM   1514 HG13 VAL    95       2.843  -5.556   3.063  1.00  0.00
ATOM   1515  CG2 VAL    95       5.962  -4.219   3.304  1.00  0.00
ATOM   1516 HG21 VAL    95       6.495  -3.633   4.053  1.00  0.00
ATOM   1517 HG22 VAL    95       6.482  -5.163   3.143  1.00  0.00
ATOM   1518 HG23 VAL    95       5.924  -3.661   2.368  1.00  0.00
ATOM   1519  C   VAL    95       2.265  -3.388   4.138  1.00  0.00
ATOM   1520  O   VAL    95       1.555  -3.397   3.125  1.00  0.00
ATOM   1521  N   THR    96       1.749  -3.519   5.362  1.00  0.00
ATOM   1522  H   THR    96       2.332  -3.535   6.186  1.00  0.00
ATOM   1523  CA  THR    96       0.301  -3.698   5.530  1.00  0.00
ATOM   1524  HA  THR    96      -0.063  -4.445   4.824  1.00  0.00
ATOM   1525  CB  THR    96      -0.058  -4.148   6.944  1.00  0.00
ATOM   1526  HB  THR    96       0.178  -3.340   7.636  1.00  0.00
ATOM   1527  CG2 THR    96      -1.554  -4.499   7.057  1.00  0.00
ATOM   1528 HG21 THR    96      -1.790  -5.308   6.365  1.00  0.00
ATOM   1529 HG22 THR    96      -1.777  -4.816   8.076  1.00  0.00
ATOM   1530 HG23 THR    96      -2.153  -3.623   6.810  1.00  0.00
ATOM   1531  OG1 THR    96       0.731  -5.291   7.271  1.00  0.00
ATOM   1532  HG1 THR    96       0.516  -5.585   8.159  1.00  0.00
ATOM   1533  C   THR    96      -0.436  -2.397   5.200  1.00  0.00
ATOM   1534  O   THR    96      -1.519  -2.407   4.598  1.00  0.00
ATOM   1535  N   LEU    97       0.139  -1.272   5.616  1.00  0.00
ATOM   1536  H   LEU    97       0.982  -1.297   6.173  1.00  0.00
ATOM   1537  CA  LEU    97      -0.417   0.030   5.261  1.00  0.00
ATOM   1538  HA  LEU    97      -1.408   0.136   5.704  1.00  0.00
ATOM   1539  CB  LEU    97       0.473   1.167   5.776  1.00  0.00
ATOM   1540  HB2 LEU    97       0.278   1.115   6.847  1.00  0.00
ATOM   1541  HB3 LEU    97       1.526   0.954   5.588  1.00  0.00
ATOM   1542  CG  LEU    97       0.136   2.580   5.262  1.00  0.00
ATOM   1543  HG  LEU    97      -0.246   2.486   4.245  1.00  0.00
ATOM   1544  CD1 LEU    97      -0.897   3.279   6.128  1.00  0.00
ATOM   1545 HD11 LEU    97      -0.516   3.374   7.144  1.00  0.00
ATOM   1546 HD12 LEU    97      -1.100   4.271   5.723  1.00  0.00
ATOM   1547 HD13 LEU    97      -1.818   2.696   6.138  1.00  0.00
ATOM   1548  CD2 LEU    97       1.369   3.448   5.071  1.00  0.00
ATOM   1549 HD21 LEU    97       2.035   2.980   4.346  1.00  0.00
ATOM   1550 HD22 LEU    97       1.070   4.431   4.707  1.00  0.00
ATOM   1551 HD23 LEU    97       1.889   3.556   6.023  1.00  0.00
ATOM   1552  C   LEU    97      -0.501   0.146   3.736  1.00  0.00
ATOM   1553  O   LEU    97      -1.563   0.465   3.197  1.00  0.00
ATOM   1554  N   ILE    98       0.613  -0.143   3.040  1.00  0.00
ATOM   1555  H   ILE    98       1.449  -0.451   3.516  1.00  0.00
ATOM   1556  CA  ILE    98       0.669   0.040   1.582  1.00  0.00
ATOM   1557  HA  ILE    98       0.219   0.988   1.288  1.00  0.00
ATOM   1558  CB  ILE    98       2.088  -0.029   1.058  1.00  0.00
ATOM   1559  HB  ILE    98       2.523  -0.985   1.350  1.00  0.00
ATOM   1560  CG2 ILE    98       2.116   0.100  -0.477  1.00  0.00
ATOM   1561 HG21 ILE    98       1.681   1.056  -0.770  1.00  0.00
ATOM   1562 HG22 ILE    98       3.147   0.047  -0.828  1.00  0.00
ATOM   1563 HG23 ILE    98       1.540  -0.712  -0.921  1.00  0.00
ATOM   1564  CG1 ILE    98       2.942   1.049   1.720  1.00  0.00
ATOM   1565 HG12 ILE    98       2.543   2.011   1.397  1.00  0.00
ATOM   1566 HG13 ILE    98       2.806   0.944   2.797  1.00  0.00
ATOM   1567  CD1 ILE    98       4.420   0.978   1.389  1.00  0.00
ATOM   1568 HD11 ILE    98       4.556   1.084   0.312  1.00  0.00
ATOM   1569 HD12 ILE    98       4.947   1.782   1.902  1.00  0.00
ATOM   1570 HD13 ILE    98       4.819   0.017   1.712  1.00  0.00
ATOM   1571  C   ILE    98      -0.208  -1.016   0.893  1.00  0.00
ATOM   1572  O   ILE    98      -0.918  -0.705  -0.054  1.00  0.00
ATOM   1573  N   SER    99      -0.189  -2.250   1.399  1.00  0.00
ATOM   1574  H   SER    99       0.423  -2.490   2.166  1.00  0.00
ATOM   1575  CA  SER    99      -1.046  -3.303   0.836  1.00  0.00
ATOM   1576  HA  SER    99      -0.807  -3.409  -0.222  1.00  0.00
ATOM   1577  CB  SER    99      -0.867  -4.661   1.517  1.00  0.00
ATOM   1578  HB2 SER    99      -0.944  -4.527   2.596  1.00  0.00
ATOM   1579  HB3 SER    99      -1.656  -5.332   1.177  1.00  0.00
ATOM   1580  OG  SER    99       0.382  -5.212   1.202  1.00  0.00
ATOM   1581  HG  SER    99       0.476  -6.062   1.638  1.00  0.00
ATOM   1582  C   SER    99      -2.490  -2.934   0.944  1.00  0.00
ATOM   1583  O   SER    99      -3.251  -3.183   0.010  1.00  0.00
ATOM   1584  N   PHE   100      -2.905  -2.367   2.067  1.00  0.00
ATOM   1585  H   PHE   100      -2.343  -2.232   2.895  1.00  0.00
ATOM   1586  CA  PHE   100      -4.311  -1.985   2.115  1.00  0.00
ATOM   1587  HA  PHE   100      -4.905  -2.831   1.772  1.00  0.00
ATOM   1588  CB  PHE   100      -4.790  -1.584   3.505  1.00  0.00
ATOM   1589  HB2 PHE   100      -4.594  -2.380   4.224  1.00  0.00
ATOM   1590  HB3 PHE   100      -4.290  -0.672   3.828  1.00  0.00
ATOM   1591  CG  PHE   100      -6.276  -1.306   3.563  1.00  0.00
ATOM   1592  CD1 PHE   100      -7.190  -2.311   3.283  1.00  0.00
ATOM   1593  HD1 PHE   100      -6.822  -3.306   3.032  1.00  0.00
ATOM   1594  CE1 PHE   100      -8.542  -2.067   3.320  1.00  0.00
ATOM   1595  HE1 PHE   100      -9.248  -2.862   3.080  1.00  0.00
ATOM   1596  CZ  PHE   100      -9.006  -0.810   3.662  1.00  0.00
ATOM   1597  HZ  PHE   100     -10.076  -0.608   3.699  1.00  0.00
ATOM   1598  CE2 PHE   100      -8.097   0.198   3.958  1.00  0.00
ATOM   1599  HE2 PHE   100      -8.455   1.190   4.237  1.00  0.00
ATOM   1600  CD2 PHE   100      -6.749  -0.053   3.900  1.00  0.00
ATOM   1601  HD2 PHE   100      -6.036   0.741   4.121  1.00  0.00
ATOM   1602  C   PHE   100      -4.561  -0.849   1.131  1.00  0.00
ATOM   1603  O   PHE   100      -5.639  -0.759   0.541  1.00  0.00
ATOM   1604  N   GLY   101      -3.556  -0.007   0.920  1.00  0.00
ATOM   1605  H   GLY   101      -2.681  -0.055   1.423  1.00  0.00
ATOM   1606  CA  GLY   101      -3.718   1.027  -0.075  1.00  0.00
ATOM   1607  HA2 GLY   101      -4.543   1.680   0.207  1.00  0.00
ATOM   1608  HA3 GLY   101      -2.800   1.611  -0.147  1.00  0.00
ATOM   1609  C   GLY   101      -4.021   0.403  -1.445  1.00  0.00
ATOM   1610  O   GLY   101      -4.894   0.876  -2.196  1.00  0.00
ATOM   1611  N   ALA   102      -3.296  -0.665  -1.764  1.00  0.00
ATOM   1612  H   ALA   102      -2.604  -1.019  -1.120  1.00  0.00
ATOM   1613  CA  ALA   102      -3.445  -1.327  -3.047  1.00  0.00
ATOM   1614  HA  ALA   102      -3.342  -0.619  -3.868  1.00  0.00
ATOM   1615  CB  ALA   102      -2.395  -2.399  -3.200  1.00  0.00
ATOM   1616  HB1 ALA   102      -2.492  -3.122  -2.390  1.00  0.00
ATOM   1617  HB2 ALA   102      -2.529  -2.906  -4.156  1.00  0.00
ATOM   1618  HB3 ALA   102      -1.405  -1.946  -3.166  1.00  0.00
ATOM   1619  C   ALA   102      -4.851  -1.926  -3.139  1.00  0.00
ATOM   1620  O   ALA   102      -5.529  -1.818  -4.175  1.00  0.00
ATOM   1621  N   PHE   103      -5.287  -2.527  -2.039  1.00  0.00
ATOM   1622  H   PHE   103      -4.676  -2.578  -1.236  1.00  0.00
ATOM   1623  CA  PHE   103      -6.615  -3.119  -1.936  1.00  0.00
ATOM   1624  HA  PHE   103      -6.727  -3.941  -2.643  1.00  0.00
ATOM   1625  CB  PHE   103      -6.793  -3.660  -0.532  1.00  0.00
ATOM   1626  HB2 PHE   103      -5.928  -4.260  -0.247  1.00  0.00
ATOM   1627  HB3 PHE   103      -6.901  -2.827   0.163  1.00  0.00
ATOM   1628  CG  PHE   103      -8.013  -4.541  -0.346  1.00  0.00
ATOM   1629  CD1 PHE   103      -7.974  -5.907  -0.665  1.00  0.00
ATOM   1630  HD1 PHE   103      -7.061  -6.341  -1.073  1.00  0.00
ATOM   1631  CE1 PHE   103      -9.095  -6.709  -0.463  1.00  0.00
ATOM   1632  HE1 PHE   103      -9.059  -7.774  -0.689  1.00  0.00
ATOM   1633  CZ  PHE   103     -10.280  -6.135   0.038  1.00  0.00
ATOM   1634  HZ  PHE   103     -11.163  -6.758   0.179  1.00  0.00
ATOM   1635  CE2 PHE   103     -10.327  -4.772   0.353  1.00  0.00
ATOM   1636  HE2 PHE   103     -11.240  -4.326   0.746  1.00  0.00
ATOM   1637  CD2 PHE   103      -9.203  -3.992   0.164  1.00  0.00
ATOM   1638  HD2 PHE   103      -9.228  -2.931   0.412  1.00  0.00
ATOM   1639  C   PHE   103      -7.699  -2.076  -2.217  1.00  0.00
ATOM   1640  O   PHE   103      -8.634  -2.317  -2.978  1.00  0.00
ATOM   1641  N   VAL   104      -7.565  -0.902  -1.609  1.00  0.00
ATOM   1642  H   VAL   104      -6.824  -0.760  -0.939  1.00  0.00
ATOM   1643  CA  VAL   104      -8.493   0.185  -1.849  1.00  0.00
ATOM   1644  HA  VAL   104      -9.534  -0.118  -1.733  1.00  0.00
ATOM   1645  CB  VAL   104      -8.218   1.350  -0.905  1.00  0.00
ATOM   1646  HB  VAL   104      -7.143   1.528  -0.876  1.00  0.00
ATOM   1647  CG1 VAL   104      -8.932   2.618  -1.371  1.00  0.00
ATOM   1648 HG11 VAL   104     -10.007   2.441  -1.400  1.00  0.00
ATOM   1649 HG12 VAL   104      -8.717   3.432  -0.678  1.00  0.00
ATOM   1650 HG13 VAL   104      -8.582   2.888  -2.367  1.00  0.00
ATOM   1651  CG2 VAL   104      -8.620   0.976   0.488  1.00  0.00
ATOM   1652 HG21 VAL   104      -8.047   0.107   0.811  1.00  0.00
ATOM   1653 HG22 VAL   104      -8.421   1.811   1.160  1.00  0.00
ATOM   1654 HG23 VAL   104      -9.683   0.739   0.509  1.00  0.00
ATOM   1655  C   VAL   104      -8.416   0.673  -3.296  1.00  0.00
ATOM   1656  O   VAL   104      -9.440   0.981  -3.910  1.00  0.00
ATOM   1657  N   ALA   105      -7.202   0.730  -3.836  1.00  0.00
ATOM   1658  H   ALA   105      -6.390   0.483  -3.288  1.00  0.00
ATOM   1659  CA  ALA   105      -7.000   1.188  -5.196  1.00  0.00
ATOM   1660  HA  ALA   105      -7.394   2.199  -5.297  1.00  0.00
ATOM   1661  CB  ALA   105      -5.542   1.209  -5.521  1.00  0.00
ATOM   1662  HB1 ALA   105      -5.135   0.202  -5.434  1.00  0.00
ATOM   1663  HB2 ALA   105      -5.402   1.569  -6.540  1.00  0.00
ATOM   1664  HB3 ALA   105      -5.024   1.871  -4.828  1.00  0.00
ATOM   1665  C   ALA   105      -7.750   0.295  -6.199  1.00  0.00
ATOM   1666  O   ALA   105      -8.416   0.816  -7.092  1.00  0.00
ATOM   1667  N   LYS   106      -7.653  -1.032  -6.018  1.00  0.00
ATOM   1668  H   LYS   106      -7.084  -1.378  -5.259  1.00  0.00
ATOM   1669  CA  LYS   106      -8.362  -2.003  -6.852  1.00  0.00
ATOM   1670  HA  LYS   106      -8.022  -1.911  -7.883  1.00  0.00
ATOM   1671  CB  LYS   106      -8.105  -3.431  -6.380  1.00  0.00
ATOM   1672  HB2 LYS   106      -8.264  -3.411  -5.301  1.00  0.00
ATOM   1673  HB3 LYS   106      -8.882  -4.034  -6.850  1.00  0.00
ATOM   1674  CG  LYS   106      -6.761  -4.028  -6.675  1.00  0.00
ATOM   1675  HG2 LYS   106      -6.600  -4.088  -7.752  1.00  0.00
ATOM   1676  HG3 LYS   106      -5.971  -3.429  -6.223  1.00  0.00
ATOM   1677  CD  LYS   106      -6.738  -5.434  -6.078  1.00  0.00
ATOM   1678  HD2 LYS   106      -7.016  -5.366  -5.027  1.00  0.00
ATOM   1679  HD3 LYS   106      -7.469  -6.045  -6.608  1.00  0.00
ATOM   1680  CE  LYS   106      -5.363  -6.071  -6.199  1.00  0.00
ATOM   1681  HE2 LYS   106      -5.180  -6.266  -7.256  1.00  0.00
ATOM   1682  HE3 LYS   106      -4.631  -5.351  -5.831  1.00  0.00
ATOM   1683  NZ  LYS   106      -5.238  -7.351  -5.426  1.00  0.00
ATOM   1684  HZ1 LYS   106      -5.915  -8.018  -5.767  1.00  0.00
ATOM   1685  HZ2 LYS   106      -4.307  -7.726  -5.543  1.00  0.00
ATOM   1686  HZ3 LYS   106      -5.407  -7.171  -4.446  1.00  0.00
ATOM   1687  C   LYS   106      -9.855  -1.759  -6.755  1.00  0.00
ATOM   1688  O   LYS   106     -10.571  -1.784  -7.759  1.00  0.00
ATOM   1689  N   HIE   107     -10.333  -1.548  -5.535  1.00  0.00
ATOM   1690  H   HIE   107      -9.764  -1.672  -4.710  1.00  0.00
ATOM   1691  CA  HIE   107     -11.737  -1.217  -5.361  1.00  0.00
ATOM   1692  HA  HIE   107     -12.354  -1.990  -5.821  1.00  0.00
ATOM   1693  CB  HIE   107     -12.097  -1.124  -3.882  1.00  0.00
ATOM   1694  HB2 HIE   107     -11.992  -2.124  -3.461  1.00  0.00
ATOM   1695  HB3 HIE   107     -11.462  -0.429  -3.330  1.00  0.00
ATOM   1696  CG  HIE   107     -13.512  -0.701  -3.633  1.00  0.00
ATOM   1697  ND1 HIE   107     -14.541  -1.608  -3.470  1.00  0.00
ATOM   1698  CE1 HIE   107     -15.665  -0.948  -3.250  1.00  0.00
ATOM   1699  HE1 HIE   107     -16.605  -1.484  -3.120  1.00  0.00
ATOM   1700  NE2 HIE   107     -15.394   0.346  -3.232  1.00  0.00
ATOM   1701  HE2 HIE   107     -16.060   1.089  -3.079  1.00  0.00
ATOM   1702  CD2 HIE   107     -14.052   0.525  -3.456  1.00  0.00
ATOM   1703  HD2 HIE   107     -13.630   1.530  -3.463  1.00  0.00
ATOM   1704  C   HIE   107     -12.094   0.073  -6.095  1.00  0.00
ATOM   1705  O   HIE   107     -13.197   0.206  -6.614  1.00  0.00
ATOM   1706  N   LEU   108     -11.152   1.006  -6.153  1.00  0.00
ATOM   1707  H   LEU   108     -10.259   0.859  -5.705  1.00  0.00
ATOM   1708  CA  LEU   108     -11.395   2.282  -6.802  1.00  0.00
ATOM   1709  HA  LEU   108     -12.316   2.724  -6.423  1.00  0.00
ATOM   1710  CB  LEU   108     -10.242   3.242  -6.522  1.00  0.00
ATOM   1711  HB2 LEU   108      -9.357   2.608  -6.574  1.00  0.00
ATOM   1712  HB3 LEU   108     -10.201   3.988  -7.316  1.00  0.00
ATOM   1713  CG  LEU   108     -10.286   3.949  -5.157  1.00  0.00
ATOM   1714  HG  LEU   108     -10.354   3.197  -4.371  1.00  0.00
ATOM   1715  CD1 LEU   108      -9.040   4.783  -4.950  1.00  0.00
ATOM   1716 HD11 LEU   108      -8.972   5.536  -5.735  1.00  0.00
ATOM   1717 HD12 LEU   108      -9.090   5.276  -3.979  1.00  0.00
ATOM   1718 HD13 LEU   108      -8.161   4.140  -4.986  1.00  0.00
ATOM   1719  CD2 LEU   108     -11.532   4.801  -5.030  1.00  0.00
ATOM   1720 HD21 LEU   108     -12.416   4.171  -5.126  1.00  0.00
ATOM   1721 HD22 LEU   108     -11.541   5.291  -4.056  1.00  0.00
ATOM   1722 HD23 LEU   108     -11.538   5.557  -5.816  1.00  0.00
ATOM   1723  C   LEU   108     -11.589   2.088  -8.304  1.00  0.00
ATOM   1724  O   LEU   108     -12.445   2.735  -8.915  1.00  0.00
ATOM   1725  N   LYS   109     -10.821   1.170  -8.888  1.00  0.00
ATOM   1726  H   LYS   109     -10.145   0.641  -8.357  1.00  0.00
ATOM   1727  CA  LYS   109     -10.948   0.895 -10.309  1.00  0.00
ATOM   1728  HA  LYS   109     -10.925   1.831 -10.867  1.00  0.00
ATOM   1729  CB  LYS   109      -9.806   0.012 -10.792  1.00  0.00
ATOM   1730  HB2 LYS   109      -8.870   0.551 -10.646  1.00  0.00
ATOM   1731  HB3 LYS   109      -9.799  -0.897 -10.190  1.00  0.00
ATOM   1732  CG  LYS   109      -9.955  -0.354 -12.259  1.00  0.00
ATOM   1733  HG2 LYS   109      -9.956  -1.441 -12.342  1.00  0.00
ATOM   1734  HG3 LYS   109     -10.908   0.038 -12.613  1.00  0.00
ATOM   1735  CD  LYS   109      -8.838   0.212 -13.095  1.00  0.00
ATOM   1736  HD2 LYS   109      -8.538   1.179 -12.690  1.00  0.00
ATOM   1737  HD3 LYS   109      -7.988  -0.470 -13.072  1.00  0.00
ATOM   1738  CE  LYS   109      -9.308   0.387 -14.525  1.00  0.00
ATOM   1739  HE2 LYS   109      -9.491  -0.597 -14.955  1.00  0.00
ATOM   1740  HE3 LYS   109     -10.236   0.959 -14.520  1.00  0.00
ATOM   1741  NZ  LYS   109      -8.298   1.097 -15.334  1.00  0.00
ATOM   1742  HZ1 LYS   109      -7.438   0.567 -15.339  1.00  0.00
ATOM   1743  HZ2 LYS   109      -8.636   1.199 -16.280  1.00  0.00
ATOM   1744  HZ3 LYS   109      -8.128   2.009 -14.936  1.00  0.00
ATOM   1745  C   LYS   109     -12.246   0.173 -10.581  1.00  0.00
ATOM   1746  O   LYS   109     -12.823   0.307 -11.647  1.00  0.00
ATOM   1747  N   THR   110     -12.763  -0.487  -9.556  1.00  0.00
ATOM   1748  H   THR   110     -12.297  -0.463  -8.661  1.00  0.00
ATOM   1749  CA  THR   110     -13.933  -1.320  -9.696  1.00  0.00
ATOM   1750  HA  THR   110     -13.907  -1.901 -10.618  1.00  0.00
ATOM   1751  CB  THR   110     -14.026  -2.293  -8.504  1.00  0.00
ATOM   1752  HB  THR   110     -13.204  -2.062  -7.827  1.00  0.00
ATOM   1753  CG2 THR   110     -15.345  -2.199  -7.751  1.00  0.00
ATOM   1754 HG21 THR   110     -16.168  -2.430  -8.427  1.00  0.00
ATOM   1755 HG22 THR   110     -15.344  -2.910  -6.925  1.00  0.00
ATOM   1756 HG23 THR   110     -15.470  -1.189  -7.360  1.00  0.00
ATOM   1757  OG1 THR   110     -13.846  -3.630  -8.983  1.00  0.00
ATOM   1758  HG1 THR   110     -13.903  -4.244  -8.246  1.00  0.00
ATOM   1759  C   THR   110     -15.152  -0.413  -9.836  1.00  0.00
ATOM   1760  O   THR   110     -15.934  -0.572 -10.776  1.00  0.00
ATOM   1761  N   ILE   111     -15.321   0.516  -8.894  1.00  0.00
ATOM   1762  H   ILE   111     -14.759   0.444  -8.058  1.00  0.00
ATOM   1763  CA  ILE   111     -16.349   1.550  -8.949  1.00  0.00
ATOM   1764  HA  ILE   111     -17.258   1.123  -9.374  1.00  0.00
ATOM   1765  CB  ILE   111     -16.648   2.106  -7.572  1.00  0.00
ATOM   1766  HB  ILE   111     -17.399   2.892  -7.650  1.00  0.00
ATOM   1767  CG2 ILE   111     -17.171   0.996  -6.690  1.00  0.00
ATOM   1768 HG21 ILE   111     -16.420   0.210  -6.611  1.00  0.00
ATOM   1769 HG22 ILE   111     -17.388   1.392  -5.697  1.00  0.00
ATOM   1770 HG23 ILE   111     -18.083   0.585  -7.124  1.00  0.00
ATOM   1771  CG1 ILE   111     -15.375   2.704  -6.951  1.00  0.00
ATOM   1772 HG12 ILE   111     -14.821   1.879  -6.503  1.00  0.00
ATOM   1773 HG13 ILE   111     -14.793   3.132  -7.767  1.00  0.00
ATOM   1774  CD1 ILE   111     -15.633   3.770  -5.899  1.00  0.00
ATOM   1775 HD11 ILE   111     -16.215   3.343  -5.082  1.00  0.00
ATOM   1776 HD12 ILE   111     -14.682   4.138  -5.513  1.00  0.00
ATOM   1777 HD13 ILE   111     -16.187   4.596  -6.346  1.00  0.00
ATOM   1778  C   ILE   111     -16.031   2.669  -9.926  1.00  0.00
ATOM   1779  O   ILE   111     -16.581   3.767  -9.817  1.00  0.00
ATOM   1780  N   ASN   112     -15.145   2.375 -10.873  1.00  0.00
ATOM   1781  H   ASN   112     -14.694   1.472 -10.838  1.00  0.00
ATOM   1782  CA  ASN   112     -14.739   3.312 -11.921  1.00  0.00
ATOM   1783  HA  ASN   112     -13.889   2.908 -12.471  1.00  0.00
ATOM   1784  CB  ASN   112     -15.899   3.545 -12.909  1.00  0.00
ATOM   1785  HB2 ASN   112     -16.815   3.761 -12.360  1.00  0.00
ATOM   1786  HB3 ASN   112     -15.636   4.403 -13.529  1.00  0.00
ATOM   1787  CG  ASN   112     -16.144   2.349 -13.813  1.00  0.00
ATOM   1788  OD1 ASN   112     -15.204   1.689 -14.266  1.00  0.00
ATOM   1789  ND2 ASN   112     -17.413   2.047 -14.057  1.00  0.00
ATOM   1790 HD21 ASN   112     -17.637   1.262 -14.652  1.00  0.00
ATOM   1791 HD22 ASN   112     -18.149   2.604 -13.647  1.00  0.00
ATOM   1792  C   ASN   112     -14.262   4.636 -11.360  1.00  0.00
ATOM   1793  O   ASN   112     -14.699   5.703 -11.790  1.00  0.00
ATOM   1794  N   GLN   113     -13.316   4.572 -10.426  1.00  0.00
ATOM   1795  H   GLN   113     -12.982   3.686 -10.077  1.00  0.00
ATOM   1796  CA  GLN   113     -12.798   5.786  -9.826  1.00  0.00
ATOM   1797  HA  GLN   113     -13.084   6.656 -10.417  1.00  0.00
ATOM   1798  CB  GLN   113     -13.378   5.935  -8.431  1.00  0.00
ATOM   1799  HB2 GLN   113     -14.351   5.443  -8.411  1.00  0.00
ATOM   1800  HB3 GLN   113     -12.707   5.442  -7.728  1.00  0.00
ATOM   1801  CG  GLN   113     -13.540   7.381  -8.039  1.00  0.00
ATOM   1802  HG2 GLN   113     -13.450   7.421  -6.954  1.00  0.00
ATOM   1803  HG3 GLN   113     -12.728   7.951  -8.492  1.00  0.00
ATOM   1804  CD  GLN   113     -14.855   8.012  -8.439  1.00  0.00
ATOM   1805  OE1 GLN   113     -15.826   7.330  -8.754  1.00  0.00
ATOM   1806  NE2 GLN   113     -14.880   9.334  -8.448  1.00  0.00
ATOM   1807 HE21 GLN   113     -15.728   9.818  -8.706  1.00  0.00
ATOM   1808 HE22 GLN   113     -14.051   9.853  -8.198  1.00  0.00
ATOM   1809  C   GLN   113     -11.269   5.796  -9.801  1.00  0.00
ATOM   1810  O   GLN   113     -10.638   6.234  -8.836  1.00  0.00
ATOM   1811  N   GLU   114     -10.690   5.352 -10.911  1.00  0.00
ATOM   1812  H   GLU   114     -11.295   5.050 -11.662  1.00  0.00
ATOM   1813  CA  GLU   114      -9.245   5.241 -11.099  1.00  0.00
ATOM   1814  HA  GLU   114      -8.822   4.514 -10.406  1.00  0.00
ATOM   1815  CB  GLU   114      -8.971   4.768 -12.531  1.00  0.00
ATOM   1816  HB2 GLU   114      -9.572   3.869 -12.664  1.00  0.00
ATOM   1817  HB3 GLU   114      -9.350   5.558 -13.179  1.00  0.00
ATOM   1818  CG  GLU   114      -7.519   4.467 -12.893  1.00  0.00
ATOM   1819  HG2 GLU   114      -6.957   5.400 -12.860  1.00  0.00
ATOM   1820  HG3 GLU   114      -7.118   3.776 -12.151  1.00  0.00
ATOM   1821  CD  GLU   114      -7.397   3.846 -14.285  1.00  0.00
ATOM   1822  OE1 GLU   114      -6.289   3.389 -14.654  1.00  0.00
ATOM   1823  OE2 GLU   114      -8.421   3.818 -15.014  1.00  0.00
ATOM   1824  C   GLU   114      -8.565   6.573 -10.835  1.00  0.00
ATOM   1825  O   GLU   114      -7.379   6.635 -10.480  1.00  0.00
ATOM   1826  N   SER   115      -9.326   7.649 -10.999  1.00  0.00
ATOM   1827  H   SER   115     -10.268   7.564 -11.353  1.00  0.00
ATOM   1828  CA  SER   115      -8.786   8.977 -10.793  1.00  0.00
ATOM   1829  HA  SER   115      -7.823   9.081 -11.294  1.00  0.00
ATOM   1830  CB  SER   115      -9.754  10.007 -11.378  1.00  0.00
ATOM   1831  HB2 SER   115      -9.173  10.849 -11.754  1.00  0.00
ATOM   1832  HB3 SER   115     -10.293   9.540 -12.203  1.00  0.00
ATOM   1833  OG  SER   115     -10.681  10.468 -10.411  1.00  0.00
ATOM   1834  HG  SER   115     -11.270  11.110 -10.813  1.00  0.00
ATOM   1835  C   SER   115      -8.446   9.270  -9.309  1.00  0.00
ATOM   1836  O   SER   115      -7.616  10.132  -9.006  1.00  0.00
ATOM   1837  N   CYS   116      -9.022   8.516  -8.386  1.00  0.00
ATOM   1838  H   CYS   116      -9.741   7.842  -8.607  1.00  0.00
ATOM   1839  CA  CYS   116      -8.691   8.741  -6.978  1.00  0.00
ATOM   1840  HA  CYS   116      -8.403   9.783  -6.836  1.00  0.00
ATOM   1841  CB  CYS   116      -9.873   8.437  -6.075  1.00  0.00
ATOM   1842  HB2 CYS   116     -10.091   7.369  -6.060  1.00  0.00
ATOM   1843  HB3 CYS   116      -9.691   8.785  -5.059  1.00  0.00
ATOM   1844  SG  CYS   116     -11.375   9.240  -6.610  1.00  0.00
ATOM   1845  HG  CYS   116     -12.142   8.765  -5.633  1.00  0.00
ATOM   1846  C   CYS   116      -7.464   7.987  -6.472  1.00  0.00
ATOM   1847  O   CYS   116      -7.009   8.219  -5.348  1.00  0.00
ATOM   1848  N   ILE   117      -6.918   7.112  -7.308  1.00  0.00
ATOM   1849  H   ILE   117      -7.306   6.973  -8.230  1.00  0.00
ATOM   1850  CA  ILE   117      -5.800   6.289  -6.904  1.00  0.00
ATOM   1851  HA  ILE   117      -6.058   5.771  -5.981  1.00  0.00
ATOM   1852  CB  ILE   117      -5.439   5.269  -7.974  1.00  0.00
ATOM   1853  HB  ILE   117      -5.323   5.785  -8.927  1.00  0.00
ATOM   1854  CG2 ILE   117      -4.133   4.548  -7.623  1.00  0.00
ATOM   1855 HG21 ILE   117      -4.247   4.031  -6.670  1.00  0.00
ATOM   1856 HG22 ILE   117      -3.896   3.824  -8.403  1.00  0.00
ATOM   1857 HG23 ILE   117      -3.325   5.276  -7.546  1.00  0.00
ATOM   1858  CG1 ILE   117      -6.562   4.247  -8.095  1.00  0.00
ATOM   1859 HG12 ILE   117      -6.590   3.677  -7.167  1.00  0.00
ATOM   1860 HG13 ILE   117      -7.496   4.797  -8.211  1.00  0.00
ATOM   1861  CD1 ILE   117      -6.388   3.309  -9.252  1.00  0.00
ATOM   1862 HD11 ILE   117      -5.454   2.758  -9.137  1.00  0.00
ATOM   1863 HD12 ILE   117      -7.221   2.607  -9.281  1.00  0.00
ATOM   1864 HD13 ILE   117      -6.360   3.878 -10.181  1.00  0.00
ATOM   1865  C   ILE   117      -4.585   7.129  -6.571  1.00  0.00
ATOM   1866  O   ILE   117      -3.907   6.872  -5.561  1.00  0.00
ATOM   1867  N   GLU   118      -4.313   8.130  -7.406  1.00  0.00
ATOM   1868  H   GLU   118      -4.817   8.226  -8.276  1.00  0.00
ATOM   1869  CA  GLU   118      -3.151   8.996  -7.177  1.00  0.00
ATOM   1870  HA  GLU   118      -2.285   8.380  -6.936  1.00  0.00
ATOM   1871  CB  GLU   118      -2.823   9.840  -8.422  1.00  0.00
ATOM   1872  HB2 GLU   118      -3.403   9.440  -9.254  1.00  0.00
ATOM   1873  HB3 GLU   118      -3.137  10.864  -8.219  1.00  0.00
ATOM   1874  CG  GLU   118      -1.327   9.826  -8.786  1.00  0.00
ATOM   1875  HG2 GLU   118      -0.845  10.527  -8.106  1.00  0.00
ATOM   1876  HG3 GLU   118      -0.942   8.822  -8.605  1.00  0.00
ATOM   1877  CD  GLU   118      -1.028  10.233 -10.235  1.00  0.00
ATOM   1878  OE1 GLU   118      -1.962  10.611 -10.994  1.00  0.00
ATOM   1879  OE2 GLU   118       0.161  10.143 -10.615  1.00  0.00
ATOM   1880  C   GLU   118      -3.212   9.865  -5.895  1.00  0.00
ATOM   1881  O   GLU   118      -2.239   9.915  -5.145  1.00  0.00
ATOM   1882  N   PRO   119      -4.349  10.532  -5.630  1.00  0.00
ATOM   1883  CD  PRO   119      -5.386  10.984  -6.572  1.00  0.00
ATOM   1884  HD2 PRO   119      -5.873  10.115  -7.014  1.00  0.00
ATOM   1885  HD3 PRO   119      -4.921  11.579  -7.358  1.00  0.00
ATOM   1886  CG  PRO   119      -6.328  11.804  -5.704  1.00  0.00
ATOM   1887  HG2 PRO   119      -7.292  11.294  -5.702  1.00  0.00
ATOM   1888  HG3 PRO   119      -6.436  12.781  -6.176  1.00  0.00
ATOM   1889  CB  PRO   119      -5.792  11.934  -4.355  1.00  0.00
ATOM   1890  HB2 PRO   119      -6.478  11.400  -3.697  1.00  0.00
ATOM   1891  HB3 PRO   119      -5.697  12.966  -4.020  1.00  0.00
ATOM   1892  CA  PRO   119      -4.415  11.248  -4.342  1.00  0.00
ATOM   1893  HA  PRO   119      -3.577  11.942  -4.284  1.00  0.00
ATOM   1894  C   PRO   119      -4.350  10.273  -3.166  1.00  0.00
ATOM   1895  O   PRO   119      -3.855  10.626  -2.087  1.00  0.00
ATOM   1896  N   LEU   120      -4.853   9.054  -3.375  1.00  0.00
ATOM   1897  H   LEU   120      -5.334   8.823  -4.232  1.00  0.00
ATOM   1898  CA  LEU   120      -4.762   8.033  -2.337  1.00  0.00
ATOM   1899  HA  LEU   120      -5.209   8.405  -1.415  1.00  0.00
ATOM   1900  CB  LEU   120      -5.502   6.766  -2.761  1.00  0.00
ATOM   1901  HB2 LEU   120      -6.552   7.058  -2.768  1.00  0.00
ATOM   1902  HB3 LEU   120      -5.187   6.515  -3.774  1.00  0.00
ATOM   1903  CG  LEU   120      -5.320   5.549  -1.857  1.00  0.00
ATOM   1904  HG  LEU   120      -4.255   5.379  -1.698  1.00  0.00
ATOM   1905  CD1 LEU   120      -5.994   5.776  -0.531  1.00  0.00
ATOM   1906 HD11 LEU   120      -7.059   5.946  -0.688  1.00  0.00
ATOM   1907 HD12 LEU   120      -5.855   4.900   0.103  1.00  0.00
ATOM   1908 HD13 LEU   120      -5.556   6.649  -0.045  1.00  0.00
ATOM   1909  CD2 LEU   120      -5.874   4.289  -2.527  1.00  0.00
ATOM   1910 HD21 LEU   120      -5.346   4.113  -3.464  1.00  0.00
ATOM   1911 HD22 LEU   120      -5.734   3.434  -1.865  1.00  0.00
ATOM   1912 HD23 LEU   120      -6.937   4.421  -2.728  1.00  0.00
ATOM   1913  C   LEU   120      -3.292   7.704  -2.021  1.00  0.00
ATOM   1914  O   LEU   120      -2.889   7.717  -0.851  1.00  0.00
ATOM   1915  N   ALA   121      -2.482   7.493  -3.058  1.00  0.00
ATOM   1916  H   ALA   121      -2.852   7.510  -3.998  1.00  0.00
ATOM   1917  CA  ALA   121      -1.073   7.175  -2.876  1.00  0.00
ATOM   1918  HA  ALA   121      -0.990   6.309  -2.220  1.00  0.00
ATOM   1919  CB  ALA   121      -0.413   6.843  -4.205  1.00  0.00
ATOM   1920  HB1 ALA   121      -0.480   7.705  -4.870  1.00  0.00
ATOM   1921  HB2 ALA   121       0.635   6.594  -4.039  1.00  0.00
ATOM   1922  HB3 ALA   121      -0.920   5.993  -4.661  1.00  0.00
ATOM   1923  C   ALA   121      -0.351   8.329  -2.201  1.00  0.00
ATOM   1924  O   ALA   121       0.542   8.129  -1.360  1.00  0.00
ATOM   1925  N   GLU   122      -0.731   9.537  -2.580  1.00  0.00
ATOM   1926  H   GLU   122      -1.441   9.658  -3.287  1.00  0.00
ATOM   1927  CA  GLU   122      -0.097  10.726  -2.030  1.00  0.00
ATOM   1928  HA  GLU   122       0.986  10.662  -2.138  1.00  0.00
ATOM   1929  CB  GLU   122      -0.590  11.956  -2.782  1.00  0.00
ATOM   1930  HB2 GLU   122      -0.618  11.689  -3.838  1.00  0.00
ATOM   1931  HB3 GLU   122      -1.603  12.154  -2.431  1.00  0.00
ATOM   1932  CG  GLU   122       0.253  13.185  -2.598  1.00  0.00
ATOM   1933  HG2 GLU   122       0.374  13.409  -1.538  1.00  0.00
ATOM   1934  HG3 GLU   122       1.226  12.962  -3.035  1.00  0.00
ATOM   1935  CD  GLU   122      -0.354  14.387  -3.302  1.00  0.00
ATOM   1936  OE1 GLU   122      -1.105  14.190  -4.303  1.00  0.00
ATOM   1937  OE2 GLU   122      -0.109  15.520  -2.815  1.00  0.00
ATOM   1938  C   GLU   122      -0.395  10.832  -0.539  1.00  0.00
ATOM   1939  O   GLU   122       0.460  11.220   0.269  1.00  0.00
ATOM   1940  N   SER   123      -1.617  10.484  -0.182  1.00  0.00
ATOM   1941  H   SER   123      -2.276  10.180  -0.884  1.00  0.00
ATOM   1942  CA  SER   123      -2.073  10.570   1.205  1.00  0.00
ATOM   1943  HA  SER   123      -1.851  11.555   1.616  1.00  0.00
ATOM   1944  CB  SER   123      -3.579  10.349   1.258  1.00  0.00
ATOM   1945  HB2 SER   123      -4.068  11.039   0.570  1.00  0.00
ATOM   1946  HB3 SER   123      -3.802   9.324   0.963  1.00  0.00
ATOM   1947  OG  SER   123      -4.056  10.577   2.576  1.00  0.00
ATOM   1948  HG  SER   123      -5.005  10.436   2.601  1.00  0.00
ATOM   1949  C   SER   123      -1.361   9.556   2.102  1.00  0.00
ATOM   1950  O   SER   123      -0.952   9.862   3.228  1.00  0.00
ATOM   1951  N   ILE   124      -1.218   8.348   1.574  1.00  0.00
ATOM   1952  H   ILE   124      -1.620   8.165   0.665  1.00  0.00
ATOM   1953  CA  ILE   124      -0.512   7.274   2.242  1.00  0.00
ATOM   1954  HA  ILE   124      -0.918   7.068   3.233  1.00  0.00
ATOM   1955  CB  ILE   124      -0.545   5.978   1.391  1.00  0.00
ATOM   1956  HB  ILE   124      -0.221   6.227   0.381  1.00  0.00
ATOM   1957  CG2 ILE   124       0.383   4.868   1.976  1.00  0.00
ATOM   1958 HG21 ILE   124       0.059   4.619   2.987  1.00  0.00
ATOM   1959 HG22 ILE   124       0.328   3.980   1.348  1.00  0.00
ATOM   1960 HG23 ILE   124       1.410   5.231   2.004  1.00  0.00
ATOM   1961  CG1 ILE   124      -1.972   5.475   1.246  1.00  0.00
ATOM   1962 HG12 ILE   124      -2.294   5.077   2.208  1.00  0.00
ATOM   1963 HG13 ILE   124      -2.606   6.318   0.971  1.00  0.00
ATOM   1964  CD1 ILE   124      -2.083   4.406   0.202  1.00  0.00
ATOM   1965 HD11 ILE   124      -1.450   3.562   0.476  1.00  0.00
ATOM   1966 HD12 ILE   124      -3.119   4.074   0.130  1.00  0.00
ATOM   1967 HD13 ILE   124      -1.762   4.803  -0.761  1.00  0.00
ATOM   1968  C   ILE   124       0.938   7.694   2.461  1.00  0.00
ATOM   1969  O   ILE   124       1.470   7.509   3.556  1.00  0.00
ATOM   1970  N   THR   125       1.575   8.247   1.435  1.00  0.00
ATOM   1971  H   THR   125       1.127   8.383   0.540  1.00  0.00
ATOM   1972  CA  THR   125       2.972   8.644   1.578  1.00  0.00
ATOM   1973  HA  THR   125       3.536   7.754   1.857  1.00  0.00
ATOM   1974  CB  THR   125       3.528   9.180   0.250  1.00  0.00
ATOM   1975  HB  THR   125       2.958  10.064  -0.034  1.00  0.00
ATOM   1976  CG2 THR   125       5.000   9.544   0.376  1.00  0.00
ATOM   1977 HG21 THR   125       5.571   8.660   0.660  1.00  0.00
ATOM   1978 HG22 THR   125       5.365   9.920  -0.579  1.00  0.00
ATOM   1979 HG23 THR   125       5.120  10.313   1.139  1.00  0.00
ATOM   1980  OG1 THR   125       3.442   8.144  -0.734  1.00  0.00
ATOM   1981  HG1 THR   125       3.786   8.467  -1.569  1.00  0.00
ATOM   1982  C   THR   125       3.134   9.712   2.651  1.00  0.00
ATOM   1983  O   THR   125       3.978   9.605   3.536  1.00  0.00
ATOM   1984  N   ASP   126       2.241  10.683   2.618  1.00  0.00
ATOM   1985  H   ASP   126       1.535  10.664   1.896  1.00  0.00
ATOM   1986  CA  ASP   126       2.229  11.785   3.564  1.00  0.00
ATOM   1987  HA  ASP   126       3.148  12.365   3.484  1.00  0.00
ATOM   1988  CB  ASP   126       1.038  12.706   3.251  1.00  0.00
ATOM   1989  HB2 ASP   126       0.119  12.145   3.081  1.00  0.00
ATOM   1990  HB3 ASP   126       0.937  13.300   4.160  1.00  0.00
ATOM   1991  CG  ASP   126       1.298  13.633   2.062  1.00  0.00
ATOM   1992  OD1 ASP   126       2.158  13.331   1.185  1.00  0.00
ATOM   1993  OD2 ASP   126       0.556  14.629   1.946  1.00  0.00
ATOM   1994  C   ASP   126       2.103  11.225   4.976  1.00  0.00
ATOM   1995  O   ASP   126       2.794  11.679   5.895  1.00  0.00
ATOM   1996  N   VAL   127       1.194  10.268   5.159  1.00  0.00
ATOM   1997  H   VAL   127       0.541   9.999   4.438  1.00  0.00
ATOM   1998  CA  VAL   127       1.068   9.649   6.471  1.00  0.00
ATOM   1999  HA  VAL   127       1.046  10.388   7.271  1.00  0.00
ATOM   2000  CB  VAL   127      -0.179   8.745   6.600  1.00  0.00
ATOM   2001  HB  VAL   127      -0.280   8.163   5.684  1.00  0.00
ATOM   2002  CG1 VAL   127      -0.060   7.789   7.806  1.00  0.00
ATOM   2003 HG11 VAL   127       0.041   8.371   8.722  1.00  0.00
ATOM   2004 HG12 VAL   127      -0.954   7.168   7.867  1.00  0.00
ATOM   2005 HG13 VAL   127       0.816   7.153   7.681  1.00  0.00
ATOM   2006  CG2 VAL   127      -1.473   9.592   6.680  1.00  0.00
ATOM   2007 HG21 VAL   127      -1.571  10.194   5.777  1.00  0.00
ATOM   2008 HG22 VAL   127      -2.335   8.931   6.771  1.00  0.00
ATOM   2009 HG23 VAL   127      -1.426  10.247   7.550  1.00  0.00
ATOM   2010  C   VAL   127       2.346   8.843   6.836  1.00  0.00
ATOM   2011  O   VAL   127       2.813   8.925   7.987  1.00  0.00
ATOM   2012  N   LEU   128       2.886   8.052   5.888  1.00  0.00
ATOM   2013  H   LEU   128       2.462   7.987   4.974  1.00  0.00
ATOM   2014  CA  LEU   128       4.067   7.215   6.173  1.00  0.00
ATOM   2015  HA  LEU   128       3.841   6.541   6.999  1.00  0.00
ATOM   2016  CB  LEU   128       4.467   6.370   4.941  1.00  0.00
ATOM   2017  HB2 LEU   128       3.643   5.658   4.925  1.00  0.00
ATOM   2018  HB3 LEU   128       4.443   6.974   4.034  1.00  0.00
ATOM   2019  CG  LEU   128       5.791   5.614   5.015  1.00  0.00
ATOM   2020  HG  LEU   128       6.600   6.337   5.123  1.00  0.00
ATOM   2021  CD1 LEU   128       5.810   4.641   6.208  1.00  0.00
ATOM   2022 HD11 LEU   128       5.002   3.917   6.100  1.00  0.00
ATOM   2023 HD12 LEU   128       6.765   4.116   6.235  1.00  0.00
ATOM   2024 HD13 LEU   128       5.676   5.199   7.135  1.00  0.00
ATOM   2025  CD2 LEU   128       6.154   4.909   3.648  1.00  0.00
ATOM   2026 HD21 LEU   128       6.236   5.659   2.862  1.00  0.00
ATOM   2027 HD22 LEU   128       7.104   4.384   3.750  1.00  0.00
ATOM   2028 HD23 LEU   128       5.371   4.195   3.388  1.00  0.00
ATOM   2029  C   LEU   128       5.231   8.112   6.624  1.00  0.00
ATOM   2030  O   LEU   128       5.866   7.881   7.659  1.00  0.00
ATOM   2031  N   VAL   129       5.489   9.150   5.842  1.00  0.00
ATOM   2032  H   VAL   129       4.949   9.338   5.010  1.00  0.00
ATOM   2033  CA  VAL   129       6.640   9.983   6.116  1.00  0.00
ATOM   2034  HA  VAL   129       7.485   9.345   6.376  1.00  0.00
ATOM   2035  CB  VAL   129       7.015  10.815   4.902  1.00  0.00
ATOM   2036  HB  VAL   129       6.143  11.375   4.563  1.00  0.00
ATOM   2037  CG1 VAL   129       8.105  11.765   5.263  1.00  0.00
ATOM   2038 HG11 VAL   129       8.977  11.205   5.602  1.00  0.00
ATOM   2039 HG12 VAL   129       8.372  12.361   4.391  1.00  0.00
ATOM   2040 HG13 VAL   129       7.764  12.423   6.062  1.00  0.00
ATOM   2041  CG2 VAL   129       7.499   9.918   3.809  1.00  0.00
ATOM   2042 HG21 VAL   129       6.710   9.216   3.538  1.00  0.00
ATOM   2043 HG22 VAL   129       7.767  10.517   2.938  1.00  0.00
ATOM   2044 HG23 VAL   129       8.374   9.365   4.153  1.00  0.00
ATOM   2045  C   VAL   129       6.451  10.882   7.352  1.00  0.00
ATOM   2046  O   VAL   129       7.383  11.114   8.117  1.00  0.00
ATOM   2047  N   ARG   130       5.250  11.371   7.590  1.00  0.00
ATOM   2048  H   ARG   130       4.461  11.263   6.968  1.00  0.00
ATOM   2049  CA  ARG   130       5.099  12.227   8.752  1.00  0.00
ATOM   2050  HA  ARG   130       5.982  12.859   8.851  1.00  0.00
ATOM   2051  CB  ARG   130       3.864  13.128   8.631  1.00  0.00
ATOM   2052  HB2 ARG   130       3.888  13.587   7.643  1.00  0.00
ATOM   2053  HB3 ARG   130       2.984  12.490   8.713  1.00  0.00
ATOM   2054  CG  ARG   130       3.801  14.239   9.716  1.00  0.00
ATOM   2055  HG2 ARG   130       2.792  14.647   9.664  1.00  0.00
ATOM   2056  HG3 ARG   130       3.938  13.729  10.670  1.00  0.00
ATOM   2057  CD  ARG   130       4.844  15.404   9.592  1.00  0.00
ATOM   2058  HD2 ARG   130       4.699  16.071  10.442  1.00  0.00
ATOM   2059  HD3 ARG   130       5.840  14.964   9.642  1.00  0.00
ATOM   2060  NE  ARG   130       4.737  16.194   8.346  1.00  0.00
ATOM   2061  HE  ARG   130       5.476  16.078   7.667  1.00  0.00
ATOM   2062  CZ  ARG   130       3.766  17.096   8.093  1.00  0.00
ATOM   2063  NH1 ARG   130       2.755  17.289   8.954  1.00  0.00
ATOM   2064 HH11 ARG   130       2.714  16.752   9.808  1.00  0.00
ATOM   2065 HH12 ARG   130       2.039  17.969   8.743  1.00  0.00
ATOM   2066  NH2 ARG   130       3.752  17.774   6.938  1.00  0.00
ATOM   2067 HH21 ARG   130       4.474  17.609   6.251  1.00  0.00
ATOM   2068 HH22 ARG   130       3.020  18.446   6.759  1.00  0.00
ATOM   2069  C   ARG   130       5.089  11.438  10.070  1.00  0.00
ATOM   2070  O   ARG   130       5.670  11.875  11.071  1.00  0.00
ATOM   2071  N   THR   131       4.443  10.288  10.111  1.00  0.00
ATOM   2072  H   THR   131       3.916   9.909   9.337  1.00  0.00
ATOM   2073  CA  THR   131       4.379   9.605  11.382  1.00  0.00
ATOM   2074  HA  THR   131       4.408  10.332  12.194  1.00  0.00
ATOM   2075  CB  THR   131       3.103   8.805  11.497  1.00  0.00
ATOM   2076  HB  THR   131       3.021   8.380  12.497  1.00  0.00
ATOM   2077  CG2 THR   131       1.909   9.739  11.238  1.00  0.00
ATOM   2078 HG21 THR   131       1.990  10.164  10.237  1.00  0.00
ATOM   2079 HG22 THR   131       0.981   9.174  11.318  1.00  0.00
ATOM   2080 HG23 THR   131       1.909  10.542  11.974  1.00  0.00
ATOM   2081  OG1 THR   131       3.108   7.742  10.532  1.00  0.00
ATOM   2082  HG1 THR   131       2.295   7.236  10.609  1.00  0.00
ATOM   2083  C   THR   131       5.653   8.735  11.636  1.00  0.00
ATOM   2084  O   THR   131       5.982   8.443  12.805  1.00  0.00
ATOM   2085  N   LYS   132       6.374   8.350  10.562  1.00  0.00
ATOM   2086  H   LYS   132       6.127   8.654   9.631  1.00  0.00
ATOM   2087  CA  LYS   132       7.503   7.419  10.715  1.00  0.00
ATOM   2088  HA  LYS   132       7.669   7.217  11.773  1.00  0.00
ATOM   2089  CB  LYS   132       7.218   6.091  10.003  1.00  0.00
ATOM   2090  HB2 LYS   132       7.171   6.326   8.939  1.00  0.00
ATOM   2091  HB3 LYS   132       8.082   5.456  10.196  1.00  0.00
ATOM   2092  CG  LYS   132       5.952   5.364  10.416  1.00  0.00
ATOM   2093  HG2 LYS   132       5.085   5.926  10.066  1.00  0.00
ATOM   2094  HG3 LYS   132       5.946   4.371   9.966  1.00  0.00
ATOM   2095  CD  LYS   132       5.895   5.236  11.912  1.00  0.00
ATOM   2096  HD2 LYS   132       6.730   4.614  12.234  1.00  0.00
ATOM   2097  HD3 LYS   132       5.996   6.231  12.344  1.00  0.00
ATOM   2098  CE  LYS   132       4.608   4.620  12.371  1.00  0.00
ATOM   2099  HE2 LYS   132       3.825   5.376  12.423  1.00  0.00
ATOM   2100  HE3 LYS   132       4.303   3.828  11.687  1.00  0.00
ATOM   2101  NZ  LYS   132       4.831   4.050  13.716  1.00  0.00
ATOM   2102  HZ1 LYS   132       5.113   4.784  14.350  1.00  0.00
ATOM   2103  HZ2 LYS   132       3.976   3.628  14.049  1.00  0.00
ATOM   2104  HZ3 LYS   132       5.556   3.349  13.669  1.00  0.00
ATOM   2105  C   LYS   132       8.871   7.928  10.219  1.00  0.00
ATOM   2106  O   LYS   132       9.836   7.158  10.136  1.00  0.00
ATOM   2107  N   ARG   133       8.987   9.224   9.957  1.00  0.00
ATOM   2108  H   ARG   133       8.209   9.850  10.106  1.00  0.00
ATOM   2109  CA  ARG   133      10.229   9.776   9.368  1.00  0.00
ATOM   2110  HA  ARG   133      10.338   9.442   8.336  1.00  0.00
ATOM   2111  CB  ARG   133      10.169  11.308   9.384  1.00  0.00
ATOM   2112  HB2 ARG   133       9.548  11.615   8.542  1.00  0.00
ATOM   2113  HB3 ARG   133       9.687  11.602  10.316  1.00  0.00
ATOM   2114  CG  ARG   133      11.541  11.989   9.281  1.00  0.00
ATOM   2115  HG2 ARG   133      11.431  13.034   9.568  1.00  0.00
ATOM   2116  HG3 ARG   133      12.225  11.493   9.969  1.00  0.00
ATOM   2117  CD  ARG   133      12.096  11.908   7.871  1.00  0.00
ATOM   2118  HD2 ARG   133      13.091  12.348   7.800  1.00  0.00
ATOM   2119  HD3 ARG   133      12.127  10.881   7.505  1.00  0.00
ATOM   2120  NE  ARG   133      11.190  12.671   7.036  1.00  0.00
ATOM   2121  HE  ARG   133      10.353  13.004   7.491  1.00  0.00
ATOM   2122  CZ  ARG   133      11.357  12.935   5.736  1.00  0.00
ATOM   2123  NH1 ARG   133      12.432  12.527   5.051  1.00  0.00
ATOM   2124 HH11 ARG   133      13.155  11.999   5.519  1.00  0.00
ATOM   2125 HH12 ARG   133      12.516  12.750   4.070  1.00  0.00
ATOM   2126  NH2 ARG   133      10.436  13.652   5.126  1.00  0.00
ATOM   2127 HH21 ARG   133       9.634  13.984   5.643  1.00  0.00
ATOM   2128 HH22 ARG   133      10.536  13.867   4.144  1.00  0.00
ATOM   2129  C   ARG   133      11.552   9.311  10.047  1.00  0.00
ATOM   2130  O   ARG   133      12.441   8.784   9.392  1.00  0.00
ATOM   2131  N   ASP   134      11.647   9.508  11.353  1.00  0.00
ATOM   2132  H   ASP   134      10.876   9.944  11.839  1.00  0.00
ATOM   2133  CA  ASP   134      12.855   9.232  12.096  1.00  0.00
ATOM   2134  HA  ASP   134      13.719   9.629  11.563  1.00  0.00
ATOM   2135  CB  ASP   134      12.785   9.894  13.482  1.00  0.00
ATOM   2136  HB2 ASP   134      11.927   9.538  14.053  1.00  0.00
ATOM   2137  HB3 ASP   134      13.705   9.590  13.982  1.00  0.00
ATOM   2138  CG  ASP   134      12.735  11.458  13.385  1.00  0.00
ATOM   2139  OD1 ASP   134      13.202  12.036  12.367  1.00  0.00
ATOM   2140  OD2 ASP   134      12.164  12.115  14.279  1.00  0.00
ATOM   2141  C   ASP   134      13.104   7.718  12.160  1.00  0.00
ATOM   2142  O   ASP   134      14.241   7.287  12.060  1.00  0.00
ATOM   2143  N   TRP   135      12.053   6.904  12.303  1.00  0.00
ATOM   2144  H   TRP   135      11.124   7.248  12.500  1.00  0.00
ATOM   2145  CA  TRP   135      12.256   5.460  12.235  1.00  0.00
ATOM   2146  HA  TRP   135      13.023   5.167  12.952  1.00  0.00
ATOM   2147  CB  TRP   135      10.969   4.705  12.562  1.00  0.00
ATOM   2148  HB2 TRP   135      10.568   4.985  13.536  1.00  0.00
ATOM   2149  HB3 TRP   135      10.224   4.904  11.791  1.00  0.00
ATOM   2150  CG  TRP   135      11.173   3.202  12.591  1.00  0.00
ATOM   2151  CD1 TRP   135      11.530   2.435  13.688  1.00  0.00
ATOM   2152  HD1 TRP   135      11.693   2.969  14.624  1.00  0.00
ATOM   2153  NE1 TRP   135      11.604   1.095  13.338  1.00  0.00
ATOM   2154  HE1 TRP   135      11.829   0.335  13.965  1.00  0.00
ATOM   2155  CE2 TRP   135      11.298   0.965  12.001  1.00  0.00
ATOM   2156  CZ2 TRP   135      11.237  -0.191  11.197  1.00  0.00
ATOM   2157  HZ2 TRP   135      11.460  -1.155  11.655  1.00  0.00
ATOM   2158  CH2 TRP   135      10.896  -0.028   9.872  1.00  0.00
ATOM   2159  HH2 TRP   135      10.844  -0.899   9.218  1.00  0.00
ATOM   2160  CZ3 TRP   135      10.610   1.247   9.338  1.00  0.00
ATOM   2161  HZ3 TRP   135      10.348   1.366   8.287  1.00  0.00
ATOM   2162  CE3 TRP   135      10.654   2.408  10.148  1.00  0.00
ATOM   2163  HE3 TRP   135      10.420   3.368   9.688  1.00  0.00
ATOM   2164  CD2 TRP   135      11.008   2.273  11.502  1.00  0.00
ATOM   2165  C   TRP   135      12.777   5.070  10.827  1.00  0.00
ATOM   2166  O   TRP   135      13.732   4.270  10.685  1.00  0.00
ATOM   2167  N   LEU   136      12.152   5.632   9.790  1.00  0.00
ATOM   2168  H   LEU   136      11.366   6.248   9.941  1.00  0.00
ATOM   2169  CA  LEU   136      12.549   5.336   8.407  1.00  0.00
ATOM   2170  HA  LEU   136      12.453   4.269   8.208  1.00  0.00
ATOM   2171  CB  LEU   136      11.644   6.099   7.435  1.00  0.00
ATOM   2172  HB2 LEU   136      11.306   6.826   8.173  1.00  0.00
ATOM   2173  HB3 LEU   136      12.322   6.584   6.732  1.00  0.00
ATOM   2174  CG  LEU   136      10.433   5.543   6.675  1.00  0.00
ATOM   2175  HG  LEU   136      10.643   5.689   5.616  1.00  0.00
ATOM   2176  CD1 LEU   136      10.110   4.076   6.931  1.00  0.00
ATOM   2177 HD11 LEU   136       9.900   3.929   7.990  1.00  0.00
ATOM   2178 HD12 LEU   136       9.238   3.789   6.344  1.00  0.00
ATOM   2179 HD13 LEU   136      10.962   3.460   6.641  1.00  0.00
ATOM   2180  CD2 LEU   136       9.172   6.417   6.873  1.00  0.00
ATOM   2181 HD21 LEU   136       9.367   7.425   6.508  1.00  0.00
ATOM   2182 HD22 LEU   136       8.339   5.985   6.317  1.00  0.00
ATOM   2183 HD23 LEU   136       8.919   6.457   7.932  1.00  0.00
ATOM   2184  C   LEU   136      14.039   5.697   8.130  1.00  0.00
ATOM   2185  O   LEU   136      14.784   4.953   7.490  1.00  0.00
ATOM   2186  N   VAL   137      14.466   6.851   8.619  1.00  0.00
ATOM   2187  H   VAL   137      13.841   7.436   9.155  1.00  0.00
ATOM   2188  CA  VAL   137      15.820   7.322   8.388  1.00  0.00
ATOM   2189  HA  VAL   137      16.091   7.316   7.332  1.00  0.00
ATOM   2190  CB  VAL   137      15.986   8.772   8.938  1.00  0.00
ATOM   2191  HB  VAL   137      15.455   8.854   9.887  1.00  0.00
ATOM   2192  CG1 VAL   137      17.487   9.104   9.154  1.00  0.00
ATOM   2193 HG11 VAL   137      18.018   9.023   8.206  1.00  0.00
ATOM   2194 HG12 VAL   137      17.583  10.120   9.538  1.00  0.00
ATOM   2195 HG13 VAL   137      17.915   8.403   9.871  1.00  0.00
ATOM   2196  CG2 VAL   137      15.321   9.793   7.976  1.00  0.00
ATOM   2197 HG21 VAL   137      14.259   9.567   7.884  1.00  0.00
ATOM   2198 HG22 VAL   137      15.445  10.801   8.373  1.00  0.00
ATOM   2199 HG23 VAL   137      15.792   9.729   6.995  1.00  0.00
ATOM   2200  C   VAL   137      16.794   6.371   9.091  1.00  0.00
ATOM   2201  O   VAL   137      17.861   6.034   8.559  1.00  0.00
ATOM   2202  N   LYS   138      16.418   5.960  10.303  1.00  0.00
ATOM   2203  H   LYS   138      15.572   6.340  10.704  1.00  0.00
ATOM   2204  CA  LYS   138      17.198   5.024  11.099  1.00  0.00
ATOM   2205  HA  LYS   138      18.202   5.424  11.241  1.00  0.00
ATOM   2206  CB  LYS   138      16.564   4.788  12.477  1.00  0.00
ATOM   2207  HB2 LYS   138      16.062   5.707  12.777  1.00  0.00
ATOM   2208  HB3 LYS   138      15.829   3.990  12.375  1.00  0.00
ATOM   2209  CG  LYS   138      17.596   4.398  13.541  1.00  0.00
ATOM   2210  HG2 LYS   138      18.076   3.479  13.206  1.00  0.00
ATOM   2211  HG3 LYS   138      18.334   5.199  13.584  1.00  0.00
ATOM   2212  CD  LYS   138      16.992   4.180  14.943  1.00  0.00
ATOM   2213  HD2 LYS   138      16.110   3.551  14.826  1.00  0.00
ATOM   2214  HD3 LYS   138      17.736   3.654  15.542  1.00  0.00
ATOM   2215  CE  LYS   138      16.599   5.489  15.651  1.00  0.00
ATOM   2216  HE2 LYS   138      17.512   6.002  15.952  1.00  0.00
ATOM   2217  HE3 LYS   138      16.051   6.109  14.941  1.00  0.00
ATOM   2218  NZ  LYS   138      15.733   5.236  16.874  1.00  0.00
ATOM   2219  HZ1 LYS   138      16.240   4.661  17.532  1.00  0.00
ATOM   2220  HZ2 LYS   138      15.497   6.117  17.307  1.00  0.00
ATOM   2221  HZ3 LYS   138      14.887   4.761  16.594  1.00  0.00
ATOM   2222  C   LYS   138      17.379   3.667  10.409  1.00  0.00
ATOM   2223  O   LYS   138      18.385   3.000  10.665  1.00  0.00
ATOM   2224  N   GLN   139      16.380   3.238   9.621  1.00  0.00
ATOM   2225  H   GLN   139      15.566   3.822   9.495  1.00  0.00
ATOM   2226  CA  GLN   139      16.416   1.930   8.937  1.00  0.00
ATOM   2227  HA  GLN   139      17.006   1.231   9.529  1.00  0.00
ATOM   2228  CB  GLN   139      15.005   1.350   8.751  1.00  0.00
ATOM   2229  HB2 GLN   139      14.458   2.039   8.107  1.00  0.00
ATOM   2230  HB3 GLN   139      15.118   0.391   8.245  1.00  0.00
ATOM   2231  CG  GLN   139      14.235   1.150  10.053  1.00  0.00
ATOM   2232  HG2 GLN   139      13.871   2.105  10.432  1.00  0.00
ATOM   2233  HG3 GLN   139      13.386   0.514   9.800  1.00  0.00
ATOM   2234  CD  GLN   139      15.055   0.460  11.160  1.00  0.00
ATOM   2235  OE1 GLN   139      14.997   0.844  12.329  1.00  0.00
ATOM   2236  NE2 GLN   139      15.755  -0.576  10.804  1.00  0.00
ATOM   2237 HE21 GLN   139      16.311  -1.066  11.490  1.00  0.00
ATOM   2238 HE22 GLN   139      15.739  -0.886   9.843  1.00  0.00
ATOM   2239  C   GLN   139      17.056   2.015   7.563  1.00  0.00
ATOM   2240  O   GLN   139      16.906   1.102   6.786  1.00  0.00
ATOM   2241  N   ARG   140      17.733   3.118   7.255  1.00  0.00
ATOM   2242  H   ARG   140      17.774   3.872   7.926  1.00  0.00
ATOM   2243  CA  ARG   140      18.348   3.326   5.934  1.00  0.00
ATOM   2244  HA  ARG   140      18.861   4.287   5.925  1.00  0.00
ATOM   2245  CB  ARG   140      19.357   2.232   5.603  1.00  0.00
ATOM   2246  HB2 ARG   140      18.819   1.284   5.598  1.00  0.00
ATOM   2247  HB3 ARG   140      19.742   2.436   4.604  1.00  0.00
ATOM   2248  CG  ARG   140      20.512   2.151   6.582  1.00  0.00
ATOM   2249  HG2 ARG   140      21.059   3.093   6.540  1.00  0.00
ATOM   2250  HG3 ARG   140      20.100   2.014   7.582  1.00  0.00
ATOM   2251  CD  ARG   140      21.473   0.982   6.257  1.00  0.00
ATOM   2252  HD2 ARG   140      22.284   0.954   6.986  1.00  0.00
ATOM   2253  HD3 ARG   140      20.931   0.037   6.282  1.00  0.00
ATOM   2254  NE  ARG   140      22.048   1.160   4.922  1.00  0.00
ATOM   2255  HE  ARG   140      22.633   1.969   4.773  1.00  0.00
ATOM   2256  CZ  ARG   140      21.834   0.332   3.897  1.00  0.00
ATOM   2257  NH1 ARG   140      21.067  -0.758   4.049  1.00  0.00
ATOM   2258 HH11 ARG   140      20.648  -0.956   4.946  1.00  0.00
ATOM   2259 HH12 ARG   140      20.913  -1.376   3.265  1.00  0.00
ATOM   2260  NH2 ARG   140      22.400   0.584   2.718  1.00  0.00
ATOM   2261 HH21 ARG   140      22.987   1.398   2.607  1.00  0.00
ATOM   2262 HH22 ARG   140      22.240  -0.041   1.941  1.00  0.00
ATOM   2263  C   ARG   140      17.304   3.443   4.797  1.00  0.00
ATOM   2264  O   ARG   140      17.597   3.157   3.588  1.00  0.00
ATOM   2265  N   GLY   141      16.120   3.931   5.180  1.00  0.00
ATOM   2266  H   GLY   141      15.942   4.117   6.157  1.00  0.00
ATOM   2267  CA  GLY   141      15.066   4.206   4.223  1.00  0.00
ATOM   2268  HA2 GLY   141      14.178   4.559   4.749  1.00  0.00
ATOM   2269  HA3 GLY   141      15.399   4.970   3.521  1.00  0.00
ATOM   2270  C   GLY   141      14.712   2.939   3.448  1.00  0.00
ATOM   2271  O   GLY   141      14.636   1.840   4.008  1.00  0.00
ATOM   2272  N   TRP   142      14.529   3.085   2.148  1.00  0.00
ATOM   2273  H   TRP   142      14.580   3.993   1.708  1.00  0.00
ATOM   2274  CA  TRP   142      14.101   1.955   1.346  1.00  0.00
ATOM   2275  HA  TRP   142      13.332   1.387   1.869  1.00  0.00
ATOM   2276  CB  TRP   142      13.523   2.462   0.034  1.00  0.00
ATOM   2277  HB2 TRP   142      14.209   3.169  -0.434  1.00  0.00
ATOM   2278  HB3 TRP   142      13.305   1.653  -0.663  1.00  0.00
ATOM   2279  CG  TRP   142      12.269   3.178   0.250  1.00  0.00
ATOM   2280  CD1 TRP   142      12.077   4.530   0.255  1.00  0.00
ATOM   2281  HD1 TRP   142      12.953   5.153   0.069  1.00  0.00
ATOM   2282  NE1 TRP   142      10.740   4.824   0.509  1.00  0.00
ATOM   2283  HE1 TRP   142      10.335   5.747   0.559  1.00  0.00
ATOM   2284  CE2 TRP   142      10.059   3.642   0.683  1.00  0.00
ATOM   2285  CZ2 TRP   142       8.710   3.407   0.965  1.00  0.00
ATOM   2286  HZ2 TRP   142       8.037   4.260   1.059  1.00  0.00
ATOM   2287  CH2 TRP   142       8.312   2.090   1.108  1.00  0.00
ATOM   2288  HH2 TRP   142       7.271   1.865   1.339  1.00  0.00
ATOM   2289  CZ3 TRP   142       9.220   1.029   0.962  1.00  0.00
ATOM   2290  HZ3 TRP   142       8.893  -0.005   1.068  1.00  0.00
ATOM   2291  CE3 TRP   142      10.560   1.263   0.678  1.00  0.00
ATOM   2292  HE3 TRP   142      11.226   0.404   0.607  1.00  0.00
ATOM   2293  CD2 TRP   142      10.999   2.585   0.525  1.00  0.00
ATOM   2294  C   TRP   142      15.186   0.882   1.126  1.00  0.00
ATOM   2295  O   TRP   142      14.851  -0.296   0.997  1.00  0.00
ATOM   2296  N   ASP   143      16.466   1.279   1.198  1.00  0.00
ATOM   2297  H   ASP   143      16.670   2.263   1.295  1.00  0.00
ATOM   2298  CA  ASP   143      17.597   0.337   1.105  1.00  0.00
ATOM   2299  HA  ASP   143      17.564  -0.179   0.146  1.00  0.00
ATOM   2300  CB  ASP   143      18.932   1.072   1.218  1.00  0.00
ATOM   2301  HB2 ASP   143      18.911   1.744   2.076  1.00  0.00
ATOM   2302  HB3 ASP   143      19.694   0.308   1.375  1.00  0.00
ATOM   2303  CG  ASP   143      19.255   1.853  -0.020  1.00  0.00
ATOM   2304  OD1 ASP   143      18.329   2.472  -0.578  1.00  0.00
ATOM   2305  OD2 ASP   143      20.433   1.890  -0.427  1.00  0.00
ATOM   2306  C   ASP   143      17.517  -0.718   2.191  1.00  0.00
ATOM   2307  O   ASP   143      17.695  -1.908   1.934  1.00  0.00
ATOM   2308  N   GLY   144      17.246  -0.275   3.410  1.00  0.00
ATOM   2309  H   GLY   144      17.206   0.720   3.578  1.00  0.00
ATOM   2310  CA  GLY   144      17.003  -1.168   4.520  1.00  0.00
ATOM   2311  HA2 GLY   144      17.860  -1.837   4.603  1.00  0.00
ATOM   2312  HA3 GLY   144      16.927  -0.563   5.424  1.00  0.00
ATOM   2313  C   GLY   144      15.749  -1.994   4.375  1.00  0.00
ATOM   2314  O   GLY   144      15.631  -3.069   4.973  1.00  0.00
ATOM   2315  N   PHE   145      14.758  -1.463   3.661  1.00  0.00
ATOM   2316  H   PHE   145      14.824  -0.536   3.265  1.00  0.00
ATOM   2317  CA  PHE   145      13.512  -2.212   3.475  1.00  0.00
ATOM   2318  HA  PHE   145      13.098  -2.486   4.446  1.00  0.00
ATOM   2319  CB  PHE   145      12.487  -1.366   2.732  1.00  0.00
ATOM   2320  HB2 PHE   145      12.066  -0.577   3.355  1.00  0.00
ATOM   2321  HB3 PHE   145      12.991  -0.920   1.874  1.00  0.00
ATOM   2322  CG  PHE   145      11.324  -2.150   2.188  1.00  0.00
ATOM   2323  CD1 PHE   145      10.315  -2.601   3.019  1.00  0.00
ATOM   2324  HD1 PHE   145      10.376  -2.414   4.091  1.00  0.00
ATOM   2325  CE1 PHE   145       9.217  -3.294   2.488  1.00  0.00
ATOM   2326  HE1 PHE   145       8.431  -3.654   3.153  1.00  0.00
ATOM   2327  CZ  PHE   145       9.129  -3.524   1.118  1.00  0.00
ATOM   2328  HZ  PHE   145       8.275  -4.063   0.709  1.00  0.00
ATOM   2329  CE2 PHE   145      10.121  -3.071   0.281  1.00  0.00
ATOM   2330  HE2 PHE   145      10.060  -3.248  -0.793  1.00  0.00
ATOM   2331  CD2 PHE   145      11.214  -2.379   0.815  1.00  0.00
ATOM   2332  HD2 PHE   145      11.999  -2.009   0.157  1.00  0.00
ATOM   2333  C   PHE   145      13.773  -3.513   2.712  1.00  0.00
ATOM   2334  O   PHE   145      13.184  -4.554   3.006  1.00  0.00
ATOM   2335  N   VAL   146      14.645  -3.441   1.724  1.00  0.00
ATOM   2336  H   VAL   146      15.074  -2.573   1.437  1.00  0.00
ATOM   2337  CA  VAL   146      14.922  -4.625   0.953  1.00  0.00
ATOM   2338  HA  VAL   146      14.010  -5.146   0.660  1.00  0.00
ATOM   2339  CB  VAL   146      15.744  -4.305  -0.325  1.00  0.00
ATOM   2340  HB  VAL   146      15.636  -5.123  -1.038  1.00  0.00
ATOM   2341  CG1 VAL   146      15.240  -3.024  -0.950  1.00  0.00
ATOM   2342 HG11 VAL   146      15.347  -2.205  -0.238  1.00  0.00
ATOM   2343 HG12 VAL   146      15.819  -2.803  -1.846  1.00  0.00
ATOM   2344 HG13 VAL   146      14.189  -3.137  -1.216  1.00  0.00
ATOM   2345  CG2 VAL   146      17.241  -4.220  -0.050  1.00  0.00
ATOM   2346 HG21 VAL   146      17.593  -5.173   0.346  1.00  0.00
ATOM   2347 HG22 VAL   146      17.770  -3.995  -0.976  1.00  0.00
ATOM   2348 HG23 VAL   146      17.433  -3.432   0.679  1.00  0.00
ATOM   2349  C   VAL   146      15.625  -5.693   1.813  1.00  0.00
ATOM   2350  O   VAL   146      15.240  -6.863   1.770  1.00  0.00
ATOM   2351  N   GLU   147      16.586  -5.284   2.647  1.00  0.00
ATOM   2352  H   GLU   147      16.833  -4.308   2.720  1.00  0.00
ATOM   2353  CA  GLU   147      17.350  -6.247   3.420  1.00  0.00
ATOM   2354  HA  GLU   147      17.755  -7.018   2.764  1.00  0.00
ATOM   2355  CB  GLU   147      18.499  -5.553   4.116  1.00  0.00
ATOM   2356  HB2 GLU   147      18.099  -4.699   4.663  1.00  0.00
ATOM   2357  HB3 GLU   147      18.946  -6.256   4.819  1.00  0.00
ATOM   2358  CG  GLU   147      19.567  -5.071   3.129  1.00  0.00
ATOM   2359  HG2 GLU   147      19.782  -5.882   2.433  1.00  0.00
ATOM   2360  HG3 GLU   147      19.138  -4.231   2.583  1.00  0.00
ATOM   2361  CD  GLU   147      20.847  -4.633   3.804  1.00  0.00
ATOM   2362  OE1 GLU   147      21.075  -5.044   4.965  1.00  0.00
ATOM   2363  OE2 GLU   147      21.633  -3.892   3.170  1.00  0.00
ATOM   2364  C   GLU   147      16.492  -6.984   4.429  1.00  0.00
ATOM   2365  O   GLU   147      16.628  -8.200   4.597  1.00  0.00
ATOM   2366  N   PHE   148      15.524  -6.301   5.020  1.00  0.00
ATOM   2367  H   PHE   148      15.336  -5.326   4.832  1.00  0.00
ATOM   2368  CA  PHE   148      14.719  -6.978   6.029  1.00  0.00
ATOM   2369  HA  PHE   148      15.375  -7.436   6.769  1.00  0.00
ATOM   2370  CB  PHE   148      13.797  -6.006   6.735  1.00  0.00
ATOM   2371  HB2 PHE   148      14.330  -5.187   7.217  1.00  0.00
ATOM   2372  HB3 PHE   148      13.119  -5.605   5.982  1.00  0.00
ATOM   2373  CG  PHE   148      12.942  -6.638   7.787  1.00  0.00
ATOM   2374  CD1 PHE   148      13.464  -6.946   9.038  1.00  0.00
ATOM   2375  HD1 PHE   148      14.516  -6.745   9.240  1.00  0.00
ATOM   2376  CE1 PHE   148      12.654  -7.508  10.033  1.00  0.00
ATOM   2377  HE1 PHE   148      13.086  -7.766  11.000  1.00  0.00
ATOM   2378  CZ  PHE   148      11.282  -7.742   9.788  1.00  0.00
ATOM   2379  HZ  PHE   148      10.647  -8.181  10.558  1.00  0.00
ATOM   2380  CE2 PHE   148      10.744  -7.408   8.552  1.00  0.00
ATOM   2381  HE2 PHE   148       9.685  -7.566   8.347  1.00  0.00
ATOM   2382  CD2 PHE   148      11.586  -6.855   7.551  1.00  0.00
ATOM   2383  HD2 PHE   148      11.175  -6.591   6.577  1.00  0.00
ATOM   2384  C   PHE   148      13.929  -8.084   5.335  1.00  0.00
ATOM   2385  O   PHE   148      13.636  -9.126   5.945  1.00  0.00
ATOM   2386  N   PHE   149      13.597  -7.868   4.061  1.00  0.00
ATOM   2387  H   PHE   149      13.785  -6.982   3.615  1.00  0.00
ATOM   2388  CA  PHE   149      12.835  -8.867   3.319  1.00  0.00
ATOM   2389  HA  PHE   149      12.488  -9.651   3.992  1.00  0.00
ATOM   2390  CB  PHE   149      11.632  -8.215   2.675  1.00  0.00
ATOM   2391  HB2 PHE   149      11.959  -7.296   2.189  1.00  0.00
ATOM   2392  HB3 PHE   149      11.155  -8.864   1.940  1.00  0.00
ATOM   2393  CG  PHE   149      10.568  -7.825   3.655  1.00  0.00
ATOM   2394  CD1 PHE   149       9.841  -8.799   4.322  1.00  0.00
ATOM   2395  HD1 PHE   149      10.066  -9.850   4.136  1.00  0.00
ATOM   2396  CE1 PHE   149       8.835  -8.450   5.219  1.00  0.00
ATOM   2397  HE1 PHE   149       8.273  -9.221   5.746  1.00  0.00
ATOM   2398  CZ  PHE   149       8.549  -7.101   5.442  1.00  0.00
ATOM   2399  HZ  PHE   149       7.771  -6.812   6.150  1.00  0.00
ATOM   2400  CE2 PHE   149       9.264  -6.122   4.754  1.00  0.00
ATOM   2401  HE2 PHE   149       9.035  -5.068   4.912  1.00  0.00
ATOM   2402  CD2 PHE   149      10.261  -6.487   3.873  1.00  0.00
ATOM   2403  HD2 PHE   149      10.821  -5.721   3.336  1.00  0.00
ATOM   2404  C   PHE   149      13.622  -9.686   2.272  1.00  0.00
ATOM   2405  O   PHE   149      13.030 -10.323   1.392  1.00  0.00
ATOM   2406  N   HIE   150      14.947  -9.701   2.387  1.00  0.00
ATOM   2407  H   HIE   150      15.421  -9.082   3.029  1.00  0.00
ATOM   2408  CA  HIE   150      15.754 -10.591   1.560  1.00  0.00
ATOM   2409  HA  HIE   150      15.284 -10.687   0.581  1.00  0.00
ATOM   2410  CB  HIE   150      17.173 -10.070   1.370  1.00  0.00
ATOM   2411  HB2 HIE   150      17.203  -9.045   1.000  1.00  0.00
ATOM   2412  HB3 HIE   150      17.682 -10.123   2.333  1.00  0.00
ATOM   2413  CG  HIE   150      17.978 -10.896   0.413  1.00  0.00
ATOM   2414  ND1 HIE   150      19.311 -10.662   0.150  1.00  0.00
ATOM   2415  CE1 HIE   150      19.748 -11.545  -0.738  1.00  0.00
ATOM   2416  HE1 HIE   150      20.788 -11.544  -1.064  1.00  0.00
ATOM   2417  NE2 HIE   150      18.733 -12.320  -1.081  1.00  0.00
ATOM   2418  HE2 HIE   150      18.766 -13.082  -1.744  1.00  0.00
ATOM   2419  CD2 HIE   150      17.614 -11.928  -0.389  1.00  0.00
ATOM   2420  HD2 HIE   150      16.666 -12.439  -0.551  1.00  0.00
ATOM   2421  C   HIE   150      15.811 -11.987   2.199  1.00  0.00
ATOM   2422  O   HIE   150      15.248 -12.207   3.269  1.00  0.00
ATOM   2423  OXT HIE   150      16.422 -12.900   1.648  1.00  0.00
TER
ATOM   2424  C3  L18   151      -4.742  -2.759   9.416  1.00  0.00
ATOM   2425  N1  L18   151      -3.928  -2.959  10.522  1.00  0.00
ATOM   2426  C2  L18   151      -2.760  -2.217  10.411  1.00  0.00
ATOM   2427  C1  L18   151      -1.823  -2.258  11.553  1.00  0.00
ATOM   2428  O1  L18   151      -2.082  -3.039  12.506  1.00  0.00
ATOM   2429  O2  L18   151      -0.822  -1.520  11.559  1.00  0.00
ATOM   2430  H17 L18   151      -4.118  -3.531  11.350  1.00  0.00
ATOM   2431  C4  L18   151      -6.029  -3.232   9.090  1.00  0.00
ATOM   2432  H1  L18   151      -6.565  -3.871   9.766  1.00  0.00
ATOM   2433  C5  L18   151      -6.611  -2.820   7.870  1.00  0.00
ATOM   2434 CL1  L18   151      -8.209  -3.330   7.498  1.00  0.00
ATOM   2435  C6  L18   151      -5.902  -1.989   6.992  1.00  0.00
ATOM   2436  H2  L18   151      -6.354  -1.688   6.055  1.00  0.00
ATOM   2437  C7  L18   151      -4.625  -1.518   7.328  1.00  0.00
ATOM   2438  H3  L18   151      -4.107  -0.850   6.661  1.00  0.00
ATOM   2439  C8  L18   151      -4.010  -1.887   8.562  1.00  0.00
ATOM   2440  C9  L18   151      -2.771  -1.540   9.199  1.00  0.00
ATOM   2441  C10 L18   151      -1.732  -0.591   8.652  1.00  0.00
ATOM   2442  H4  L18   151      -1.826  -0.550   7.566  1.00  0.00
ATOM   2443  H5  L18   151      -0.725  -0.970   8.853  1.00  0.00
ATOM   2444  C11 L18   151      -1.867   0.839   9.213  1.00  0.00
ATOM   2445  H6  L18   151      -1.155   1.495   8.711  1.00  0.00
ATOM   2446  H7  L18   151      -1.578   0.817  10.265  1.00  0.00
ATOM   2447  C12 L18   151      -3.282   1.433   9.099  1.00  0.00
ATOM   2448  H8  L18   151      -3.308   2.411   9.581  1.00  0.00
ATOM   2449  H9  L18   151      -3.980   0.791   9.633  1.00  0.00
ATOM   2450  O3  L18   151      -3.644   1.562   7.728  1.00  0.00
ATOM   2451  C13 L18   151      -4.917   2.006   7.417  1.00  0.00
ATOM   2452  C16 L18   151      -5.871   2.325   8.409  1.00  0.00
ATOM   2453  H10 L18   151      -5.641   2.223   9.454  1.00  0.00
ATOM   2454  C15 L18   151      -7.149   2.787   8.062  1.00  0.00
ATOM   2455  H15 L18   151      -7.859   3.033   8.833  1.00  0.00
ATOM   2456  C14 L18   151      -7.509   2.937   6.716  1.00  0.00
ATOM   2457  H16 L18   151      -8.493   3.300   6.461  1.00  0.00
ATOM   2458  C17 L18   151      -6.581   2.612   5.705  1.00  0.00
ATOM   2459  C18 L18   151      -5.290   2.143   6.059  1.00  0.00
ATOM   2460  C19 L18   151      -4.373   1.815   5.029  1.00  0.00
ATOM   2461  H11 L18   151      -3.383   1.456   5.275  1.00  0.00
ATOM   2462  C20 L18   151      -4.737   1.970   3.678  1.00  0.00
ATOM   2463  H12 L18   151      -4.025   1.726   2.900  1.00  0.00
ATOM   2464  C21 L18   151      -6.023   2.431   3.336  1.00  0.00
ATOM   2465  H13 L18   151      -6.296   2.545   2.296  1.00  0.00
ATOM   2466  C22 L18   151      -6.946   2.753   4.351  1.00  0.00
ATOM   2467  H14 L18   151      -7.928   3.110   4.083  1.00  0.00
ATOM   2468  C25 L18   151      -4.665  -3.136   9.236  1.00  0.00
ATOM   2469  N2  L18   151      -3.830  -3.282  10.325  1.00  0.00
ATOM   2470  C24 L18   151      -2.722  -2.460  10.214  1.00  0.00
ATOM   2471  C23 L18   151      -1.736  -2.545  11.318  1.00  0.00
ATOM   2472  O4  L18   151      -1.958  -3.340  12.265  1.00  0.00
ATOM   2473  O5  L18   151      -0.697  -1.842  11.291  1.00  0.00
ATOM   2474  H35 L18   151      -3.942  -3.879  11.132  1.00  0.00
ATOM   2475  C26 L18   151      -5.887  -3.745   8.893  1.00  0.00
ATOM   2476  H18 L18   151      -6.347  -4.465   9.546  1.00  0.00
ATOM   2477  C27 L18   151      -6.516  -3.384   7.682  1.00  0.00
ATOM   2478  H19 L18   151      -7.468  -3.828   7.402  1.00  0.00
ATOM   2479  C28 L18   151      -5.909  -2.437   6.829  1.00  0.00
ATOM   2480  H20 L18   151      -6.391  -2.153   5.894  1.00  0.00
ATOM   2481  C29 L18   151      -4.686  -1.839   7.190  1.00  0.00
ATOM   2482  H21 L18   151      -4.234  -1.119   6.527  1.00  0.00
ATOM   2483  C30 L18   151      -4.031  -2.175   8.402  1.00  0.00
ATOM   2484  C31 L18   151      -2.821  -1.740   9.044  1.00  0.00
TER
ATOM   2485 Cl-  Cl-   152      13.265  -3.345 -14.473  1.00  0.00
TER
ATOM   2486  O   WAT   153      32.257  29.627  29.188  1.00  0.00
ATOM   2487  H1  WAT   153      31.426  29.372  29.588  1.00  0.00
ATOM   2488  H2  WAT   153      32.865  29.698  29.924  1.00  0.00
TER
ATOM   2489  O   WAT   154      30.666  24.587  22.972  1.00  0.00
ATOM   2490  H1  WAT   154      29.778  24.929  22.870  1.00  0.00
ATOM   2491  H2  WAT   154      30.950  24.387  22.080  1.00  0.00
TER
ATOM   2492  O   WAT   155      28.630  27.188  28.856  1.00  0.00
ATOM   2493  H1  WAT   155      29.201  26.420  28.857  1.00  0.00
ATOM   2494  H2  WAT   155      28.630  27.487  27.947  1.00  0.00
TER
ATOM   2495  O   WAT   156      29.872  22.596  30.643  1.00  0.00
ATOM   2496  H1  WAT   156      29.692  21.699  30.923  1.00  0.00
ATOM   2497  H2  WAT   156      29.470  23.144  31.318  1.00  0.00
TER
ATOM   2498  O   WAT   157      32.842  23.171  24.006  1.00  0.00
ATOM   2499  H1  WAT   157      32.949  24.071  24.313  1.00  0.00
ATOM   2500  H2  WAT   157      31.932  23.122  23.716  1.00  0.00
TER
ATOM   2501  O   WAT   158      30.491  25.092  29.251  1.00  0.00
ATOM   2502  H1  WAT   158      31.172  25.356  29.870  1.00  0.00
ATOM   2503  H2  WAT   158      30.176  24.253  29.585  1.00  0.00
TER
ATOM   2504  O   WAT   159      34.683  26.139  28.339  1.00  0.00
ATOM   2505  H1  WAT   159      35.191  26.637  28.979  1.00  0.00
ATOM   2506  H2  WAT   159      35.215  25.363  28.163  1.00  0.00
TER
ATOM   2507  O   WAT   160      32.967  20.779  32.605  1.00  0.00
ATOM   2508  H1  WAT   160      32.969  21.296  31.800  1.00  0.00
ATOM   2509  H2  WAT   160      32.137  20.302  32.582  1.00  0.00
TER
ATOM   2510  O   WAT   161      34.217  30.419  30.782  1.00  0.00
ATOM   2511  H1  WAT   161      33.884  31.045  31.425  1.00  0.00
ATOM   2512  H2  WAT   161      34.394  30.945  30.003  1.00  0.00
TER
ATOM   2513  O   WAT   162      32.648  22.490  30.612  1.00  0.00
ATOM   2514  H1  WAT   162      32.990  23.334  30.317  1.00  0.00
ATOM   2515  H2  WAT   162      31.710  22.638  30.729  1.00  0.00
TER
ATOM   2516  O   WAT   163      33.429  32.387  32.597  1.00  0.00
ATOM   2517  H1  WAT   163      34.046  33.062  32.316  1.00  0.00
ATOM   2518  H2  WAT   163      32.568  32.795  32.506  1.00  0.00
TER
ATOM   2519  O   WAT   164      28.722  31.577  21.478  1.00  0.00
ATOM   2520  H1  WAT   164      28.345  32.065  20.746  1.00  0.00
ATOM   2521  H2  WAT   164      28.980  32.249  22.109  1.00  0.00
TER
ATOM   2522  O   WAT   165      36.331  19.978  26.937  1.00  0.00
ATOM   2523  H1  WAT   165      36.639  19.423  26.220  1.00  0.00
ATOM   2524  H2  WAT   165      35.401  20.113  26.754  1.00  0.00
TER
ATOM   2525  O   WAT   166      34.325  28.570  26.455  1.00  0.00
ATOM   2526  H1  WAT   166      33.921  27.857  25.959  1.00  0.00
ATOM   2527  H2  WAT   166      34.411  28.225  27.343  1.00  0.00
TER
ATOM   2528  O   WAT   167      34.793  32.256  28.618  1.00  0.00
ATOM   2529  H1  WAT   167      34.496  31.651  27.939  1.00  0.00
ATOM   2530  H2  WAT   167      35.743  32.294  28.507  1.00  0.00
TER
ATOM   2531  O   WAT   168      33.038  25.344  30.234  1.00  0.00
ATOM   2532  H1  WAT   168      33.589  25.453  29.460  1.00  0.00
ATOM   2533  H2  WAT   168      33.552  25.718  30.950  1.00  0.00
TER
ATOM   2534  O   WAT   169      33.885  31.995  35.269  1.00  0.00
ATOM   2535  H1  WAT   169      32.988  32.219  35.517  1.00  0.00
ATOM   2536  H2  WAT   169      33.910  32.118  34.320  1.00  0.00
TER
ATOM   2537  O   WAT   170      32.712  28.866  33.845  1.00  0.00
ATOM   2538  H1  WAT   170      32.573  29.738  34.214  1.00  0.00
ATOM   2539  H2  WAT   170      31.830  28.523  33.700  1.00  0.00
TER
ATOM   2540  O   WAT   171      31.025  27.464  23.955  1.00  0.00
ATOM   2541  H1  WAT   171      30.905  28.190  23.343  1.00  0.00
ATOM   2542  H2  WAT   171      30.715  26.694  23.478  1.00  0.00
TER
ATOM   2543  O   WAT   172      28.664  30.636  29.762  1.00  0.00
ATOM   2544  H1  WAT   172      28.742  30.771  28.818  1.00  0.00
ATOM   2545  H2  WAT   172      29.278  29.927  29.955  1.00  0.00
TER
ATOM   2546  O   WAT   173      29.909  32.336  26.173  1.00  0.00
ATOM   2547  H1  WAT   173      29.501  32.477  25.318  1.00  0.00
ATOM   2548  H2  WAT   173      30.800  32.052  25.970  1.00  0.00
TER
ATOM   2549  O   WAT   174      28.720  31.677  32.302  1.00  0.00
ATOM   2550  H1  WAT   174      28.883  31.208  31.483  1.00  0.00
ATOM   2551  H2  WAT   174      29.185  31.169  32.966  1.00  0.00
TER
ATOM   2552  O   WAT   175      33.492  20.808  27.338  1.00  0.00
ATOM   2553  H1  WAT   175      33.049  21.589  27.006  1.00  0.00
ATOM   2554  H2  WAT   175      34.050  21.131  28.045  1.00  0.00
TER
ATOM   2555  O   WAT   176      37.779  23.674  32.941  1.00  0.00
ATOM   2556  H1  WAT   176      37.317  23.883  33.753  1.00  0.00
ATOM   2557  H2  WAT   176      37.377  22.860  32.638  1.00  0.00
TER
ATOM   2558  O   WAT   177      36.608  20.429  22.218  1.00  0.00
ATOM   2559  H1  WAT   177      35.983  20.425  22.943  1.00  0.00
ATOM   2560  H2  WAT   177      36.521  19.562  21.822  1.00  0.00
TER
ATOM   2561  O   WAT   178      35.529  21.352  29.197  1.00  0.00
ATOM   2562  H1  WAT   178      35.827  22.259  29.116  1.00  0.00
ATOM   2563  H2  WAT   178      36.078  20.864  28.582  1.00  0.00
TER
ATOM   2564  O   WAT   179      33.283  25.931  25.066  1.00  0.00
ATOM   2565  H1  WAT   179      33.057  25.715  25.970  1.00  0.00
ATOM   2566  H2  WAT   179      32.502  26.364  24.720  1.00  0.00
TER
ATOM   2567  O   WAT   180      35.723  26.830  35.732  1.00  0.00
ATOM   2568  H1  WAT   180      35.627  25.889  35.582  1.00  0.00
ATOM   2569  H2  WAT   180      36.566  27.051  35.337  1.00  0.00
TER
ATOM   2570  O   WAT   181      30.854  23.241  33.885  1.00  0.00
ATOM   2571  H1  WAT   181      30.460  24.088  34.092  1.00  0.00
ATOM   2572  H2  WAT   181      30.166  22.604  34.076  1.00  0.00
TER
ATOM   2573  O   WAT   182      28.156  21.164  27.918  1.00  0.00
ATOM   2574  H1  WAT   182      27.867  21.734  28.631  1.00  0.00
ATOM   2575  H2  WAT   182      28.900  20.684  28.281  1.00  0.00
TER
ATOM   2576  O   WAT   183      28.343  25.106  19.128  1.00  0.00
ATOM   2577  H1  WAT   183      28.260  26.049  19.270  1.00  0.00
ATOM   2578  H2  WAT   183      27.991  24.963  18.250  1.00  0.00
TER
ATOM   2579  O   WAT   184      36.143  23.840  28.195  1.00  0.00
ATOM   2580  H1  WAT   184      36.146  23.399  27.346  1.00  0.00
ATOM   2581  H2  WAT   184      37.038  24.161  28.303  1.00  0.00
TER
ATOM   2582  O   WAT   185      31.993  23.722  27.155  1.00  0.00
ATOM   2583  H1  WAT   185      31.653  24.200  27.912  1.00  0.00
ATOM   2584  H2  WAT   185      31.231  23.269  26.795  1.00  0.00
TER
ATOM   2585  O   WAT   186      36.205  24.841  21.186  1.00  0.00
ATOM   2586  H1  WAT   186      36.326  24.800  22.135  1.00  0.00
ATOM   2587  H2  WAT   186      35.820  25.703  21.031  1.00  0.00
TER
ATOM   2588  O   WAT   187      35.217  27.151  20.584  1.00  0.00
ATOM   2589  H1  WAT   187      34.649  26.703  19.958  1.00  0.00
ATOM   2590  H2  WAT   187      35.926  27.510  20.051  1.00  0.00
TER
ATOM   2591  O   WAT   188      30.294  31.052  34.461  1.00  0.00
ATOM   2592  H1  WAT   188      29.909  30.412  35.059  1.00  0.00
ATOM   2593  H2  WAT   188      30.605  31.756  35.031  1.00  0.00
TER
ATOM   2594  O   WAT   189      36.443  27.900  29.942  1.00  0.00
ATOM   2595  H1  WAT   189      36.810  27.426  30.688  1.00  0.00
ATOM   2596  H2  WAT   189      36.254  28.774  30.283  1.00  0.00
TER
ATOM   2597  O   WAT   190      29.308  22.644  26.071  1.00  0.00
ATOM   2598  H1  WAT   190      29.022  22.280  26.909  1.00  0.00
ATOM   2599  H2  WAT   190      29.245  21.912  25.458  1.00  0.00
TER
ATOM   2600  O   WAT   191      34.233  26.941  32.260  1.00  0.00
ATOM   2601  H1  WAT   191      33.929  27.820  32.485  1.00  0.00
ATOM   2602  H2  WAT   191      35.188  27.001  32.296  1.00  0.00
TER
ATOM   2603  O   WAT   192      32.762  31.147  22.857  1.00  0.00
ATOM   2604  H1  WAT   192      31.988  30.607  22.697  1.00  0.00
ATOM   2605  H2  WAT   192      33.491  30.627  22.519  1.00  0.00
TER
ATOM   2606  O   WAT   193      32.805  30.815  26.495  1.00  0.00
ATOM   2607  H1  WAT   193      33.323  30.012  26.441  1.00  0.00
ATOM   2608  H2  WAT   193      32.354  30.753  27.337  1.00  0.00
TER
ATOM   2609  O   WAT   194      37.692  32.081  21.768  1.00  0.00
ATOM   2610  H1  WAT   194      38.034  32.826  21.272  1.00  0.00
ATOM   2611  H2  WAT   194      36.864  32.395  22.130  1.00  0.00
TER
ATOM   2612  O   WAT   195      30.290  27.781  33.408  1.00  0.00
ATOM   2613  H1  WAT   195      29.931  28.446  33.995  1.00  0.00
ATOM   2614  H2  WAT   195      29.995  26.949  33.779  1.00  0.00
TER
ATOM   2615  O   WAT   196      36.661  32.163  24.539  1.00  0.00
ATOM   2616  H1  WAT   196      37.348  32.710  24.920  1.00  0.00
ATOM   2617  H2  WAT   196      35.875  32.707  24.574  1.00  0.00
TER
ATOM   2618  O   WAT   197      28.801  27.780  20.031  1.00  0.00
ATOM   2619  H1  WAT   197      29.670  28.063  20.315  1.00  0.00
ATOM   2620  H2  WAT   197      28.310  28.594  19.916  1.00  0.00
TER
ATOM   2621  O   WAT   198      35.964  29.167  24.152  1.00  0.00
ATOM   2622  H1  WAT   198      36.420  29.978  24.378  1.00  0.00
ATOM   2623  H2  WAT   198      35.613  28.850  24.984  1.00  0.00
TER
ATOM   2624  O   WAT   199      31.865  19.511  24.624  1.00  0.00
ATOM   2625  H1  WAT   199      31.737  19.503  25.573  1.00  0.00
ATOM   2626  H2  WAT   199      31.041  19.849  24.273  1.00  0.00
TER
ATOM   2627  O   WAT   200      28.865  21.270  34.085  1.00  0.00
ATOM   2628  H1  WAT   200      28.150  21.470  34.690  1.00  0.00
ATOM   2629  H2  WAT   200      29.284  20.494  34.456  1.00  0.00
TER
ATOM   2630  O   WAT   201      30.785  29.597  22.159  1.00  0.00
ATOM   2631  H1  WAT   201      30.178  30.337  22.169  1.00  0.00
ATOM   2632  H2  WAT   201      31.260  29.687  21.333  1.00  0.00
TER
ATOM   2633  O   WAT   202      35.693  24.997  24.059  1.00  0.00
ATOM   2634  H1  WAT   202      34.985  25.465  24.501  1.00  0.00
ATOM   2635  H2  WAT   202      35.978  24.339  24.694  1.00  0.00
TER
ATOM   2636  O   WAT   203      37.319  26.416  32.059  1.00  0.00
ATOM   2637  H1  WAT   203      37.817  26.891  32.724  1.00  0.00
ATOM   2638  H2  WAT   203      37.461  25.493  32.266  1.00  0.00
TER
ATOM   2639  O   WAT   204      33.897  23.305  21.434  1.00  0.00
ATOM   2640  H1  WAT   204      34.746  23.742  21.369  1.00  0.00
ATOM   2641  H2  WAT   204      33.530  23.617  22.262  1.00  0.00
TER
ATOM   2642  O   WAT   205      32.796  29.559  19.908  1.00  0.00
ATOM   2643  H1  WAT   205      33.562  29.447  20.471  1.00  0.00
ATOM   2644  H2  WAT   205      32.873  28.862  19.256  1.00  0.00
TER
ATOM   2645  O   WAT   206      31.490  26.991  20.591  1.00  0.00
ATOM   2646  H1  WAT   206      31.571  26.044  20.703  1.00  0.00
ATOM   2647  H2  WAT   206      32.382  27.322  20.697  1.00  0.00
TER
ATOM   2648  O   WAT   207      35.920  31.534  19.382  1.00  0.00
ATOM   2649  H1  WAT   207      35.815  30.919  20.108  1.00  0.00
ATOM   2650  H2  WAT   207      35.752  31.011  18.598  1.00  0.00
TER
ATOM   2651  O   WAT   208      36.071  30.220  35.360  1.00  0.00
ATOM   2652  H1  WAT   208      35.306  30.788  35.276  1.00  0.00
ATOM   2653  H2  WAT   208      36.253  29.927  34.467  1.00  0.00
TER
ATOM   2654  O   WAT   209      34.828  29.555  21.882  1.00  0.00
ATOM   2655  H1  WAT   209      35.249  29.389  22.725  1.00  0.00
ATOM   2656  H2  WAT   209      34.953  28.745  21.388  1.00  0.00
TER
ATOM   2657  O   WAT   210      32.990  25.535  34.689  1.00  0.00
ATOM   2658  H1  WAT   210      32.460  25.044  34.062  1.00  0.00
ATOM   2659  H2  WAT   210      33.659  25.963  34.155  1.00  0.00
TER
ATOM   2660  O   WAT   211      37.340  28.579  19.130  1.00  0.00
ATOM   2661  H1  WAT   211      37.861  27.864  18.764  1.00  0.00
ATOM   2662  H2  WAT   211      37.987  29.217  19.430  1.00  0.00
TER
ATOM   2663  O   WAT   212      33.478  22.501  34.769  1.00  0.00
ATOM   2664  H1  WAT   212      33.383  21.883  34.044  1.00  0.00
ATOM   2665  H2  WAT   212      32.897  23.228  34.542  1.00  0.00
TER
ATOM   2666  O   WAT   213      36.244  21.058  31.802  1.00  0.00
ATOM   2667  H1  WAT   213      35.795  21.081  30.956  1.00  0.00
ATOM   2668  H2  WAT   213      35.610  20.660  32.399  1.00  0.00
TER
ATOM   2669  O   WAT   214      36.650  29.954  32.423  1.00  0.00
ATOM   2670  H1  WAT   214      37.069  30.797  32.251  1.00  0.00
ATOM   2671  H2  WAT   214      35.731  30.091  32.194  1.00  0.00
TER
ATOM   2672  O   WAT   215      33.724  25.628  18.828  1.00  0.00
ATOM   2673  H1  WAT   215      33.522  24.765  19.189  1.00  0.00
ATOM   2674  H2  WAT   215      33.553  25.542  17.890  1.00  0.00
TER
ATOM   2675  O   WAT   216      35.753  24.227  35.064  1.00  0.00
ATOM   2676  H1  WAT   216      36.343  23.919  35.752  1.00  0.00
ATOM   2677  H2  WAT   216      34.935  23.755  35.220  1.00  0.00
TER
ATOM   2678  O   WAT   217      32.522  22.728  18.816  1.00  0.00
ATOM   2679  H1  WAT   217      32.824  22.735  17.908  1.00  0.00
ATOM   2680  H2  WAT   217      33.261  22.378  19.313  1.00  0.00
TER
ATOM   2681  O   WAT   218      35.740  21.672  19.802  1.00  0.00
ATOM   2682  H1  WAT   218      35.393  20.994  19.222  1.00  0.00
ATOM   2683  H2  WAT   218      35.942  21.211  20.616  1.00  0.00
TER
ATOM   2684  O   WAT   219      31.545  32.033  19.649  1.00  0.00
ATOM   2685  H1  WAT   219      31.982  32.576  20.305  1.00  0.00
ATOM   2686  H2  WAT   219      32.030  31.207  19.659  1.00  0.00
TER
ATOM   2687  O   WAT   220      33.356  33.153  24.761  1.00  0.00
ATOM   2688  H1  WAT   220      33.055  33.029  25.661  1.00  0.00
ATOM   2689  H2  WAT   220      33.249  32.293  24.353  1.00  0.00
TER
ATOM   2690  O   WAT   221      29.081  28.201  26.198  1.00  0.00
ATOM   2691  H1  WAT   221      28.426  27.932  25.554  1.00  0.00
ATOM   2692  H2  WAT   221      29.919  28.091  25.748  1.00  0.00
TER
ATOM   2693  O   WAT   222      30.118  28.586  30.738  1.00  0.00
ATOM   2694  H1  WAT   222      30.486  28.499  31.618  1.00  0.00
ATOM   2695  H2  WAT   222      29.550  27.823  30.639  1.00  0.00
TER
ATOM   2696  O   WAT   223      29.670  25.497  34.644  1.00  0.00
ATOM   2697  H1  WAT   223      28.776  25.464  34.984  1.00  0.00
ATOM   2698  H2  WAT   223      30.210  25.696  35.409  1.00  0.00
TER
ATOM   2699  O   WAT   224      28.295  25.411  22.140  1.00  0.00
ATOM   2700  H1  WAT   224      27.391  25.674  21.966  1.00  0.00
ATOM   2701  H2  WAT   224      28.779  25.682  21.360  1.00  0.00
TER
ATOM   2702  O   WAT   225      30.837  24.467  20.050  1.00  0.00
ATOM   2703  H1  WAT   225      31.547  24.045  19.565  1.00  0.00
ATOM   2704  H2  WAT   225      30.121  24.535  19.418  1.00  0.00
TER
ATOM   2705  O   WAT   226      30.485  20.521  19.090  1.00  0.00
ATOM   2706  H1  WAT   226      31.208  21.062  19.408  1.00  0.00
ATOM   2707  H2  WAT   226      30.757  20.247  18.214  1.00  0.00
TER
ATOM   2708  O   WAT   227      30.174  19.772  28.992  1.00  0.00
ATOM   2709  H1  WAT   227      30.822  19.221  28.552  1.00  0.00
ATOM   2710  H2  WAT   227      30.594  20.026  29.814  1.00  0.00
TER
ATOM   2711  O   WAT   228      29.927  19.927  31.735  1.00  0.00
ATOM   2712  H1  WAT   228      29.579  20.384  32.501  1.00  0.00
ATOM   2713  H2  WAT   228      29.596  19.033  31.817  1.00  0.00
TER
ATOM   2714  O   WAT   229      30.599  19.455  35.010  1.00  0.00
ATOM   2715  H1  WAT   229      31.148  19.274  34.247  1.00  0.00
ATOM   2716  H2  WAT   229      30.665  18.664  35.546  1.00  0.00
TER
ATOM   2717  O   WAT   230      29.910  20.560  22.684  1.00  0.00
ATOM   2718  H1  WAT   230      30.667  20.673  22.110  1.00  0.00
ATOM   2719  H2  WAT   230      29.447  21.397  22.638  1.00  0.00
TER
ATOM   2720  O   WAT   231      36.451  22.674  25.674  1.00  0.00
ATOM   2721  H1  WAT   231      35.638  22.300  25.334  1.00  0.00
ATOM   2722  H2  WAT   231      36.955  21.919  25.976  1.00  0.00
TER
ATOM   2723  O   WAT   232      32.282  21.087  21.224  1.00  0.00
ATOM   2724  H1  WAT   232      32.811  20.300  21.095  1.00  0.00
ATOM   2725  H2  WAT   232      32.915  21.766  21.458  1.00  0.00
TER
ATOM   2726  O   WAT   233      34.476  20.824  24.278  1.00  0.00
ATOM   2727  H1  WAT   233      33.846  20.123  24.446  1.00  0.00
ATOM   2728  H2  WAT   233      33.936  21.585  24.062  1.00  0.00
TER
ATOM   2729  O   WAT   234      32.257  29.627  10.414  1.00  0.00
ATOM   2730  H1  WAT   234      31.426  29.372  10.813  1.00  0.00
ATOM   2731  H2  WAT   234      32.865  29.698  11.150  1.00  0.00
TER
ATOM   2732  O   WAT   235      30.666  24.587   4.198  1.00  0.00
ATOM   2733  H1  WAT   235      29.778  24.929   4.096  1.00  0.00
ATOM   2734  H2  WAT   235      30.950  24.387   3.306  1.00  0.00
TER
ATOM   2735  O   WAT   236      28.630  27.188  10.082  1.00  0.00
ATOM   2736  H1  WAT   236      29.201  26.420  10.082  1.00  0.00
ATOM   2737  H2  WAT   236      28.630  27.487   9.173  1.00  0.00
TER
ATOM   2738  O   WAT   237      29.872  22.596  11.869  1.00  0.00
ATOM   2739  H1  WAT   237      29.692  21.699  12.149  1.00  0.00
ATOM   2740  H2  WAT   237      29.470  23.144  12.544  1.00  0.00
TER
ATOM   2741  O   WAT   238      32.842  23.171   5.232  1.00  0.00
ATOM   2742  H1  WAT   238      32.949  24.071   5.539  1.00  0.00
ATOM   2743  H2  WAT   238      31.932  23.122   4.941  1.00  0.00
TER
ATOM   2744  O   WAT   239      30.491  25.092  10.477  1.00  0.00
ATOM   2745  H1  WAT   239      31.172  25.356  11.096  1.00  0.00
ATOM   2746  H2  WAT   239      30.176  24.253  10.811  1.00  0.00
TER
ATOM   2747  O   WAT   240      34.683  26.139   9.564  1.00  0.00
ATOM   2748  H1  WAT   240      35.191  26.637  10.205  1.00  0.00
ATOM   2749  H2  WAT   240      35.215  25.363   9.388  1.00  0.00
TER
ATOM   2750  O   WAT   241      32.967  20.779  13.831  1.00  0.00
ATOM   2751  H1  WAT   241      32.969  21.296  13.025  1.00  0.00
ATOM   2752  H2  WAT   241      32.137  20.302  13.808  1.00  0.00
TER
ATOM   2753  O   WAT   242      34.217  30.419  12.008  1.00  0.00
ATOM   2754  H1  WAT   242      33.884  31.045  12.650  1.00  0.00
ATOM   2755  H2  WAT   242      34.394  30.945  11.228  1.00  0.00
TER
ATOM   2756  O   WAT   243      32.648  22.490  11.838  1.00  0.00
ATOM   2757  H1  WAT   243      32.990  23.334  11.543  1.00  0.00
ATOM   2758  H2  WAT   243      31.710  22.638  11.954  1.00  0.00
TER
ATOM   2759  O   WAT   244      33.429  32.387  13.823  1.00  0.00
ATOM   2760  H1  WAT   244      34.046  33.062  13.541  1.00  0.00
ATOM   2761  H2  WAT   244      32.568  32.795  13.732  1.00  0.00
TER
ATOM   2762  O   WAT   245      28.722  31.577   2.704  1.00  0.00
ATOM   2763  H1  WAT   245      28.345  32.065   1.972  1.00  0.00
ATOM   2764  H2  WAT   245      28.980  32.249   3.334  1.00  0.00
TER
ATOM   2765  O   WAT   246      36.331  19.978   8.162  1.00  0.00
ATOM   2766  H1  WAT   246      36.639  19.423   7.446  1.00  0.00
ATOM   2767  H2  WAT   246      35.401  20.113   7.980  1.00  0.00
TER
ATOM   2768  O   WAT   247      34.325  28.570   7.680  1.00  0.00
ATOM   2769  H1  WAT   247      33.921  27.857   7.185  1.00  0.00
ATOM   2770  H2  WAT   247      34.411  28.225   8.569  1.00  0.00
TER
ATOM   2771  O   WAT   248      34.793  32.256   9.844  1.00  0.00
ATOM   2772  H1  WAT   248      34.496  31.651   9.165  1.00  0.00
ATOM   2773  H2  WAT   248      35.743  32.294   9.733  1.00  0.00
TER
ATOM   2774  O   WAT   249      33.038  25.344  11.460  1.00  0.00
ATOM   2775  H1  WAT   249      33.589  25.453  10.685  1.00  0.00
ATOM   2776  H2  WAT   249      33.552  25.718  12.176  1.00  0.00
TER
ATOM   2777  O   WAT   250      33.885  31.995  16.495  1.00  0.00
ATOM   2778  H1  WAT   250      32.988  32.219  16.742  1.00  0.00
ATOM   2779  H2  WAT   250      33.910  32.118  15.546  1.00  0.00
TER
ATOM   2780  O   WAT   251      32.712  28.866  15.071  1.00  0.00
ATOM   2781  H1  WAT   251      32.573  29.738  15.439  1.00  0.00
ATOM   2782  H2  WAT   251      31.830  28.523  14.925  1.00  0.00
TER
ATOM   2783  O   WAT   252      31.025  27.464   5.181  1.00  0.00
ATOM   2784  H1  WAT   252      30.905  28.190   4.569  1.00  0.00
ATOM   2785  H2  WAT   252      30.715  26.694   4.704  1.00  0.00
TER
ATOM   2786  O   WAT   253      28.664  30.636  10.988  1.00  0.00
ATOM   2787  H1  WAT   253      28.742  30.771  10.043  1.00  0.00
ATOM   2788  H2  WAT   253      29.278  29.927  11.181  1.00  0.00
TER
ATOM   2789  O   WAT   254      29.909  32.336   7.398  1.00  0.00
ATOM   2790  H1  WAT   254      29.501  32.477   6.544  1.00  0.00
ATOM   2791  H2  WAT   254      30.800  32.052   7.195  1.00  0.00
TER
ATOM   2792  O   WAT   255      28.720  31.677  13.527  1.00  0.00
ATOM   2793  H1  WAT   255      28.883  31.208  12.709  1.00  0.00
ATOM   2794  H2  WAT   255      29.185  31.169  14.192  1.00  0.00
TER
ATOM   2795  O   WAT   256      33.492  20.808   8.563  1.00  0.00
ATOM   2796  H1  WAT   256      33.049  21.589   8.232  1.00  0.00
ATOM   2797  H2  WAT   256      34.050  21.131   9.270  1.00  0.00
TER
ATOM   2798  O   WAT   257      37.779  23.674  14.167  1.00  0.00
ATOM   2799  H1  WAT   257      37.317  23.883  14.979  1.00  0.00
ATOM   2800  H2  WAT   257      37.377  22.860  13.864  1.00  0.00
TER
ATOM   2801  O   WAT   258      36.608  20.429   3.444  1.00  0.00
ATOM   2802  H1  WAT   258      35.983  20.425   4.169  1.00  0.00
ATOM   2803  H2  WAT   258      36.521  19.562   3.047  1.00  0.00
TER
ATOM   2804  O   WAT   259      35.529  21.352  10.422  1.00  0.00
ATOM   2805  H1  WAT   259      35.827  22.259  10.341  1.00  0.00
ATOM   2806  H2  WAT   259      36.078  20.864   9.808  1.00  0.00
TER
ATOM   2807  O   WAT   260      33.283  25.931   6.291  1.00  0.00
ATOM   2808  H1  WAT   260      33.057  25.715   7.196  1.00  0.00
ATOM   2809  H2  WAT   260      32.502  26.364   5.946  1.00  0.00
TER
ATOM   2810  O   WAT   261      35.723  26.830  16.957  1.00  0.00
ATOM   2811  H1  WAT   261      35.627  25.889  16.807  1.00  0.00
ATOM   2812  H2  WAT   261      36.566  27.051  16.562  1.00  0.00
TER
ATOM   2813  O   WAT   262      30.854  23.241  15.111  1.00  0.00
ATOM   2814  H1  WAT   262      30.460  24.088  15.318  1.00  0.00
ATOM   2815  H2  WAT   262      30.166  22.604  15.302  1.00  0.00
TER
ATOM   2816  O   WAT   263      37.429  23.324  18.180  1.00  0.00
ATOM   2817  H1  WAT   263      36.738  23.132  18.815  1.00  0.00
ATOM   2818  H2  WAT   263      38.172  23.608  18.713  1.00  0.00
TER
ATOM   2819  O   WAT   264      28.156  21.164   9.144  1.00  0.00
ATOM   2820  H1  WAT   264      27.867  21.734   9.856  1.00  0.00
ATOM   2821  H2  WAT   264      28.900  20.684   9.507  1.00  0.00
TER
ATOM   2822  O   WAT   265      28.343  25.106   0.354  1.00  0.00
ATOM   2823  H1  WAT   265      28.260  26.049   0.496  1.00  0.00
ATOM   2824  H2  WAT   265      27.991  24.963  -0.525  1.00  0.00
TER
ATOM   2825  O   WAT   266      36.143  23.840   9.421  1.00  0.00
ATOM   2826  H1  WAT   266      36.146  23.399   8.572  1.00  0.00
ATOM   2827  H2  WAT   266      37.038  24.161   9.528  1.00  0.00
TER
ATOM   2828  O   WAT   267      31.993  23.722   8.380  1.00  0.00
ATOM   2829  H1  WAT   267      31.653  24.200   9.137  1.00  0.00
ATOM   2830  H2  WAT   267      31.231  23.269   8.021  1.00  0.00
TER
ATOM   2831  O   WAT   268      36.205  24.841   2.412  1.00  0.00
ATOM   2832  H1  WAT   268      36.326  24.800   3.360  1.00  0.00
ATOM   2833  H2  WAT   268      35.820  25.703   2.256  1.00  0.00
TER
ATOM   2834  O   WAT   269      35.217  27.151   1.810  1.00  0.00
ATOM   2835  H1  WAT   269      34.649  26.703   1.184  1.00  0.00
ATOM   2836  H2  WAT   269      35.926  27.510   1.277  1.00  0.00
TER
ATOM   2837  O   WAT   270      30.294  31.052  15.687  1.00  0.00
ATOM   2838  H1  WAT   270      29.909  30.412  16.285  1.00  0.00
ATOM   2839  H2  WAT   270      30.605  31.756  16.256  1.00  0.00
TER
ATOM   2840  O   WAT   271      36.443  27.900  11.168  1.00  0.00
ATOM   2841  H1  WAT   271      36.810  27.426  11.914  1.00  0.00
ATOM   2842  H2  WAT   271      36.254  28.774  11.508  1.00  0.00
TER
ATOM   2843  O   WAT   272      29.308  22.644   7.297  1.00  0.00
ATOM   2844  H1  WAT   272      29.022  22.280   8.135  1.00  0.00
ATOM   2845  H2  WAT   272      29.245  21.912   6.683  1.00  0.00
TER
ATOM   2846  O   WAT   273      34.233  26.941  13.486  1.00  0.00
ATOM   2847  H1  WAT   273      33.929  27.820  13.711  1.00  0.00
ATOM   2848  H2  WAT   273      35.188  27.001  13.522  1.00  0.00
TER
ATOM   2849  O   WAT   274      32.762  31.147   4.083  1.00  0.00
ATOM   2850  H1  WAT   274      31.988  30.607   3.923  1.00  0.00
ATOM   2851  H2  WAT   274      33.491  30.627   3.744  1.00  0.00
TER
ATOM   2852  O   WAT   275      32.805  30.815   7.721  1.00  0.00
ATOM   2853  H1  WAT   275      33.323  30.012   7.666  1.00  0.00
ATOM   2854  H2  WAT   275      32.354  30.753   8.562  1.00  0.00
TER
ATOM   2855  O   WAT   276      37.692  32.081   2.993  1.00  0.00
ATOM   2856  H1  WAT   276      38.034  32.826   2.498  1.00  0.00
ATOM   2857  H2  WAT   276      36.864  32.395   3.356  1.00  0.00
TER
ATOM   2858  O   WAT   277      30.290  27.781  14.633  1.00  0.00
ATOM   2859  H1  WAT   277      29.931  28.446  15.220  1.00  0.00
ATOM   2860  H2  WAT   277      29.995  26.949  15.004  1.00  0.00
TER
ATOM   2861  O   WAT   278      33.491  28.239  17.517  1.00  0.00
ATOM   2862  H1  WAT   278      33.191  28.385  16.620  1.00  0.00
ATOM   2863  H2  WAT   278      34.262  27.680  17.424  1.00  0.00
TER
ATOM   2864  O   WAT   279      36.661  32.163   5.765  1.00  0.00
ATOM   2865  H1  WAT   279      37.348  32.710   6.146  1.00  0.00
ATOM   2866  H2  WAT   279      35.875  32.707   5.800  1.00  0.00
TER
ATOM   2867  O   WAT   280      28.801  27.780   1.257  1.00  0.00
ATOM   2868  H1  WAT   280      29.670  28.063   1.540  1.00  0.00
ATOM   2869  H2  WAT   280      28.310  28.594   1.142  1.00  0.00
TER
ATOM   2870  O   WAT   281      35.964  29.167   5.377  1.00  0.00
ATOM   2871  H1  WAT   281      36.420  29.978   5.603  1.00  0.00
ATOM   2872  H2  WAT   281      35.613  28.850   6.209  1.00  0.00
TER
ATOM   2873  O   WAT   282      31.865  19.511   5.850  1.00  0.00
ATOM   2874  H1  WAT   282      31.737  19.503   6.798  1.00  0.00
ATOM   2875  H2  WAT   282      31.041  19.849   5.499  1.00  0.00
TER
ATOM   2876  O   WAT   283      28.865  21.270  15.310  1.00  0.00
ATOM   2877  H1  WAT   283      28.150  21.470  15.916  1.00  0.00
ATOM   2878  H2  WAT   283      29.284  20.494  15.682  1.00  0.00
TER
ATOM   2879  O   WAT   284      30.785  29.597   3.385  1.00  0.00
ATOM   2880  H1  WAT   284      30.178  30.337   3.394  1.00  0.00
ATOM   2881  H2  WAT   284      31.260  29.687   2.559  1.00  0.00
TER
ATOM   2882  O   WAT   285      35.693  24.997   5.285  1.00  0.00
ATOM   2883  H1  WAT   285      34.985  25.465   5.726  1.00  0.00
ATOM   2884  H2  WAT   285      35.978  24.339   5.920  1.00  0.00
TER
ATOM   2885  O   WAT   286      37.319  26.416  13.284  1.00  0.00
ATOM   2886  H1  WAT   286      37.817  26.891  13.950  1.00  0.00
ATOM   2887  H2  WAT   286      37.461  25.493  13.491  1.00  0.00
TER
ATOM   2888  O   WAT   287      33.897  23.305   2.660  1.00  0.00
ATOM   2889  H1  WAT   287      34.746  23.742   2.594  1.00  0.00
ATOM   2890  H2  WAT   287      33.530  23.617   3.487  1.00  0.00
TER
ATOM   2891  O   WAT   288      32.796  29.559   1.134  1.00  0.00
ATOM   2892  H1  WAT   288      33.562  29.447   1.696  1.00  0.00
ATOM   2893  H2  WAT   288      32.873  28.862   0.481  1.00  0.00
TER
ATOM   2894  O   WAT   289      31.490  26.991   1.817  1.00  0.00
ATOM   2895  H1  WAT   289      31.571  26.044   1.929  1.00  0.00
ATOM   2896  H2  WAT   289      32.382  27.322   1.923  1.00  0.00
TER
ATOM   2897  O   WAT   290      29.018  28.813  17.053  1.00  0.00
ATOM   2898  H1  WAT   290      29.521  28.233  17.624  1.00  0.00
ATOM   2899  H2  WAT   290      28.278  29.097  17.590  1.00  0.00
TER
ATOM   2900  O   WAT   291      35.920  31.534   0.607  1.00  0.00
ATOM   2901  H1  WAT   291      35.815  30.919   1.333  1.00  0.00
ATOM   2902  H2  WAT   291      35.752  31.011  -0.176  1.00  0.00
TER
ATOM   2903  O   WAT   292      36.071  30.220  16.586  1.00  0.00
ATOM   2904  H1  WAT   292      35.306  30.788  16.502  1.00  0.00
ATOM   2905  H2  WAT   292      36.253  29.927  15.693  1.00  0.00
TER
ATOM   2906  O   WAT   293      31.050  26.956  17.948  1.00  0.00
ATOM   2907  H1  WAT   293      31.090  26.657  18.856  1.00  0.00
ATOM   2908  H2  WAT   293      31.904  27.356  17.788  1.00  0.00
TER
ATOM   2909  O   WAT   294      34.828  29.555   3.108  1.00  0.00
ATOM   2910  H1  WAT   294      35.249  29.389   3.951  1.00  0.00
ATOM   2911  H2  WAT   294      34.953  28.745   2.613  1.00  0.00
TER
ATOM   2912  O   WAT   295      32.990  25.535  15.915  1.00  0.00
ATOM   2913  H1  WAT   295      32.460  25.044  15.287  1.00  0.00
ATOM   2914  H2  WAT   295      33.659  25.963  15.381  1.00  0.00
TER
ATOM   2915  O   WAT   296      37.340  28.579   0.356  1.00  0.00
ATOM   2916  H1  WAT   296      37.861  27.864  -0.010  1.00  0.00
ATOM   2917  H2  WAT   296      37.987  29.217   0.656  1.00  0.00
TER
ATOM   2918  O   WAT   297      33.478  22.501  15.995  1.00  0.00
ATOM   2919  H1  WAT   297      33.383  21.883  15.270  1.00  0.00
ATOM   2920  H2  WAT   297      32.897  23.228  15.768  1.00  0.00
TER
ATOM   2921  O   WAT   298      36.244  21.058  13.028  1.00  0.00
ATOM   2922  H1  WAT   298      35.795  21.081  12.182  1.00  0.00
ATOM   2923  H2  WAT   298      35.610  20.660  13.625  1.00  0.00
TER
ATOM   2924  O   WAT   299      36.650  29.954  13.649  1.00  0.00
ATOM   2925  H1  WAT   299      37.069  30.797  13.476  1.00  0.00
ATOM   2926  H2  WAT   299      35.731  30.091  13.419  1.00  0.00
TER
ATOM   2927  O   WAT   300      33.724  25.628   0.054  1.00  0.00
ATOM   2928  H1  WAT   300      33.522  24.765   0.415  1.00  0.00
ATOM   2929  H2  WAT   300      33.553  25.542  -0.884  1.00  0.00
TER
ATOM   2930  O   WAT   301      35.753  24.227  16.290  1.00  0.00
ATOM   2931  H1  WAT   301      36.343  23.919  16.978  1.00  0.00
ATOM   2932  H2  WAT   301      34.935  23.755  16.446  1.00  0.00
TER
ATOM   2933  O   WAT   302      32.522  22.728   0.042  1.00  0.00
ATOM   2934  H1  WAT   302      32.824  22.735  -0.867  1.00  0.00
ATOM   2935  H2  WAT   302      33.261  22.378   0.538  1.00  0.00
TER
ATOM   2936  O   WAT   303      35.740  21.672   1.027  1.00  0.00
ATOM   2937  H1  WAT   303      35.393  20.994   0.447  1.00  0.00
ATOM   2938  H2  WAT   303      35.942  21.211   1.842  1.00  0.00
TER
ATOM   2939  O   WAT   304      31.545  32.033   0.875  1.00  0.00
ATOM   2940  H1  WAT   304      31.982  32.576   1.530  1.00  0.00
ATOM   2941  H2  WAT   304      32.030  31.207   0.884  1.00  0.00
TER
ATOM   2942  O   WAT   305      33.356  33.153   5.987  1.00  0.00
ATOM   2943  H1  WAT   305      33.055  33.029   6.887  1.00  0.00
ATOM   2944  H2  WAT   305      33.249  32.293   5.578  1.00  0.00
TER
ATOM   2945  O   WAT   306      29.081  28.201   7.424  1.00  0.00
ATOM   2946  H1  WAT   306      28.426  27.932   6.780  1.00  0.00
ATOM   2947  H2  WAT   306      29.919  28.091   6.974  1.00  0.00
TER
ATOM   2948  O   WAT   307      30.118  28.586  11.964  1.00  0.00
ATOM   2949  H1  WAT   307      30.486  28.499  12.844  1.00  0.00
ATOM   2950  H2  WAT   307      29.550  27.823  11.865  1.00  0.00
TER
ATOM   2951  O   WAT   308      29.670  25.497  15.870  1.00  0.00
ATOM   2952  H1  WAT   308      28.776  25.464  16.209  1.00  0.00
ATOM   2953  H2  WAT   308      30.210  25.696  16.635  1.00  0.00
TER
ATOM   2954  O   WAT   309      28.295  25.411   3.366  1.00  0.00
ATOM   2955  H1  WAT   309      27.391  25.674   3.191  1.00  0.00
ATOM   2956  H2  WAT   309      28.779  25.682   2.586  1.00  0.00
TER
ATOM   2957  O   WAT   310      30.837  24.467   1.276  1.00  0.00
ATOM   2958  H1  WAT   310      31.547  24.045   0.790  1.00  0.00
ATOM   2959  H2  WAT   310      30.121  24.535   0.644  1.00  0.00
TER
ATOM   2960  O   WAT   311      30.485  20.521   0.316  1.00  0.00
ATOM   2961  H1  WAT   311      31.208  21.062   0.634  1.00  0.00
ATOM   2962  H2  WAT   311      30.757  20.247  -0.560  1.00  0.00
TER
ATOM   2963  O   WAT   312      30.174  19.772  10.218  1.00  0.00
ATOM   2964  H1  WAT   312      30.822  19.221   9.778  1.00  0.00
ATOM   2965  H2  WAT   312      30.594  20.026  11.040  1.00  0.00
TER
ATOM   2966  O   WAT   313      29.927  19.927  12.961  1.00  0.00
ATOM   2967  H1  WAT   313      29.579  20.384  13.726  1.00  0.00
ATOM   2968  H2  WAT   313      29.596  19.033  13.043  1.00  0.00
TER
ATOM   2969  O   WAT   314      30.599  19.455  16.236  1.00  0.00
ATOM   2970  H1  WAT   314      31.148  19.274  15.472  1.00  0.00
ATOM   2971  H2  WAT   314      30.665  18.664  16.771  1.00  0.00
TER
ATOM   2972  O   WAT   315      29.910  20.560   3.909  1.00  0.00
ATOM   2973  H1  WAT   315      30.667  20.673   3.336  1.00  0.00
ATOM   2974  H2  WAT   315      29.447  21.397   3.864  1.00  0.00
TER
ATOM   2975  O   WAT   316      36.451  22.674   6.900  1.00  0.00
ATOM   2976  H1  WAT   316      35.638  22.300   6.559  1.00  0.00
ATOM   2977  H2  WAT   316      36.955  21.919   7.202  1.00  0.00
TER
ATOM   2978  O   WAT   317      32.282  21.087   2.450  1.00  0.00
ATOM   2979  H1  WAT   317      32.811  20.300   2.320  1.00  0.00
ATOM   2980  H2  WAT   317      32.915  21.766   2.683  1.00  0.00
TER
ATOM   2981  O   WAT   318      34.476  20.824   5.504  1.00  0.00
ATOM   2982  H1  WAT   318      33.846  20.123   5.671  1.00  0.00
ATOM   2983  H2  WAT   318      33.936  21.585   5.287  1.00  0.00
TER
ATOM   2984  O   WAT   319      34.601  20.103  17.939  1.00  0.00
ATOM   2985  H1  WAT   319      34.320  20.606  17.175  1.00  0.00
ATOM   2986  H2  WAT   319      34.983  19.305  17.574  1.00  0.00
TER
ATOM   2987  O   WAT   320      32.257  29.627  -8.361  1.00  0.00
ATOM   2988  H1  WAT   320      31.426  29.372  -7.961  1.00  0.00
ATOM   2989  H2  WAT   320      32.865  29.698  -7.625  1.00  0.00
TER
ATOM   2990  O   WAT   321      30.666  24.587 -14.576  1.00  0.00
ATOM   2991  H1  WAT   321      29.778  24.929 -14.678  1.00  0.00
ATOM   2992  H2  WAT   321      30.950  24.387 -15.468  1.00  0.00
TER
ATOM   2993  O   WAT   322      28.630  27.188  -8.692  1.00  0.00
ATOM   2994  H1  WAT   322      29.201  26.420  -8.692  1.00  0.00
ATOM   2995  H2  WAT   322      28.630  27.487  -9.602  1.00  0.00
TER
ATOM   2996  O   WAT   323      29.872  22.596  -6.905  1.00  0.00
ATOM   2997  H1  WAT   323      29.692  21.699  -6.625  1.00  0.00
ATOM   2998  H2  WAT   323      29.470  23.144  -6.231  1.00  0.00
TER
ATOM   2999  O   WAT   324      32.842  23.171 -13.543  1.00  0.00
ATOM   3000  H1  WAT   324      32.949  24.071 -13.236  1.00  0.00
ATOM   3001  H2  WAT   324      31.932  23.122 -13.833  1.00  0.00
TER
ATOM   3002  O   WAT   325      30.491  25.092  -8.297  1.00  0.00
ATOM   3003  H1  WAT   325      31.172  25.356  -7.679  1.00  0.00
ATOM   3004  H2  WAT   325      30.176  24.253  -7.963  1.00  0.00
TER
ATOM   3005  O   WAT   326      34.683  26.139  -9.210  1.00  0.00
ATOM   3006  H1  WAT   326      35.191  26.637  -8.569  1.00  0.00
ATOM   3007  H2  WAT   326      35.215  25.363  -9.386  1.00  0.00
TER
ATOM   3008  O   WAT   327      32.967  20.779  -4.944  1.00  0.00
ATOM   3009  H1  WAT   327      32.969  21.296  -5.749  1.00  0.00
ATOM   3010  H2  WAT   327      32.137  20.302  -4.967  1.00  0.00
TER
ATOM   3011  O   WAT   328      34.217  30.419  -6.766  1.00  0.00
ATOM   3012  H1  WAT   328      33.884  31.045  -6.124  1.00  0.00
ATOM   3013  H2  WAT   328      34.394  30.945  -7.546  1.00  0.00
TER
ATOM   3014  O   WAT   329      32.648  22.490  -6.937  1.00  0.00
ATOM   3015  H1  WAT   329      32.990  23.334  -7.231  1.00  0.00
ATOM   3016  H2  WAT   329      31.710  22.638  -6.820  1.00  0.00
TER
ATOM   3017  O   WAT   330      33.429  32.387  -4.951  1.00  0.00
ATOM   3018  H1  WAT   330      34.046  33.062  -5.233  1.00  0.00
ATOM   3019  H2  WAT   330      32.568  32.795  -5.043  1.00  0.00
TER
ATOM   3020  O   WAT   331      28.722  31.577 -16.071  1.00  0.00
ATOM   3021  H1  WAT   331      28.345  32.065 -16.802  1.00  0.00
ATOM   3022  H2  WAT   331      28.980  32.249 -15.440  1.00  0.00
TER
ATOM   3023  O   WAT   332      36.331  19.978 -10.612  1.00  0.00
ATOM   3024  H1  WAT   332      36.639  19.423 -11.329  1.00  0.00
ATOM   3025  H2  WAT   332      35.401  20.113 -10.795  1.00  0.00
TER
ATOM   3026  O   WAT   333      34.325  28.570 -11.094  1.00  0.00
ATOM   3027  H1  WAT   333      33.921  27.857 -11.590  1.00  0.00
ATOM   3028  H2  WAT   333      34.411  28.225 -10.205  1.00  0.00
TER
ATOM   3029  O   WAT   334      34.793  32.256  -8.930  1.00  0.00
ATOM   3030  H1  WAT   334      34.496  31.651  -9.609  1.00  0.00
ATOM   3031  H2  WAT   334      35.743  32.294  -9.041  1.00  0.00
TER
ATOM   3032  O   WAT   335      33.038  25.344  -7.314  1.00  0.00
ATOM   3033  H1  WAT   335      33.589  25.453  -8.089  1.00  0.00
ATOM   3034  H2  WAT   335      33.552  25.718  -6.599  1.00  0.00
TER
ATOM   3035  O   WAT   336      33.885  31.995  -2.279  1.00  0.00
ATOM   3036  H1  WAT   336      32.988  32.219  -2.032  1.00  0.00
ATOM   3037  H2  WAT   336      33.910  32.118  -3.228  1.00  0.00
TER
ATOM   3038  O   WAT   337      32.712  28.866  -3.704  1.00  0.00
ATOM   3039  H1  WAT   337      32.573  29.738  -3.335  1.00  0.00
ATOM   3040  H2  WAT   337      31.830  28.523  -3.849  1.00  0.00
TER
ATOM   3041  O   WAT   338      31.025  27.464 -13.593  1.00  0.00
ATOM   3042  H1  WAT   338      30.905  28.190 -14.205  1.00  0.00
ATOM   3043  H2  WAT   338      30.715  26.694 -14.071  1.00  0.00
TER
ATOM   3044  O   WAT   339      28.664  30.636  -7.787  1.00  0.00
ATOM   3045  H1  WAT   339      28.742  30.771  -8.731  1.00  0.00
ATOM   3046  H2  WAT   339      29.278  29.927  -7.594  1.00  0.00
TER
ATOM   3047  O   WAT   340      29.909  32.336 -11.376  1.00  0.00
ATOM   3048  H1  WAT   340      29.501  32.477 -12.231  1.00  0.00
ATOM   3049  H2  WAT   340      30.800  32.052 -11.579  1.00  0.00
TER
ATOM   3050  O   WAT   341      28.720  31.677  -5.247  1.00  0.00
ATOM   3051  H1  WAT   341      28.883  31.208  -6.065  1.00  0.00
ATOM   3052  H2  WAT   341      29.185  31.169  -4.582  1.00  0.00
TER
ATOM   3053  O   WAT   342      33.492  20.808 -10.211  1.00  0.00
ATOM   3054  H1  WAT   342      33.049  21.589 -10.543  1.00  0.00
ATOM   3055  H2  WAT   342      34.050  21.131  -9.504  1.00  0.00
TER
ATOM   3056  O   WAT   343      37.779  23.674  -4.608  1.00  0.00
ATOM   3057  H1  WAT   343      37.317  23.883  -3.796  1.00  0.00
ATOM   3058  H2  WAT   343      37.377  22.860  -4.911  1.00  0.00
TER
ATOM   3059  O   WAT   344      36.608  20.429 -15.331  1.00  0.00
ATOM   3060  H1  WAT   344      35.983  20.425 -14.605  1.00  0.00
ATOM   3061  H2  WAT   344      36.521  19.562 -15.727  1.00  0.00
TER
ATOM   3062  O   WAT   345      35.529  21.352  -8.352  1.00  0.00
ATOM   3063  H1  WAT   345      35.827  22.259  -8.433  1.00  0.00
ATOM   3064  H2  WAT   345      36.078  20.864  -8.966  1.00  0.00
TER
ATOM   3065  O   WAT   346      33.283  25.931 -12.483  1.00  0.00
ATOM   3066  H1  WAT   346      33.057  25.715 -11.578  1.00  0.00
ATOM   3067  H2  WAT   346      32.502  26.364 -12.828  1.00  0.00
TER
ATOM   3068  O   WAT   347      35.723  26.830  -1.817  1.00  0.00
ATOM   3069  H1  WAT   347      35.627  25.889  -1.967  1.00  0.00
ATOM   3070  H2  WAT   347      36.566  27.051  -2.212  1.00  0.00
TER
ATOM   3071  O   WAT   348      30.854  23.241  -3.664  1.00  0.00
ATOM   3072  H1  WAT   348      30.460  24.088  -3.456  1.00  0.00
ATOM   3073  H2  WAT   348      30.166  22.604  -3.473  1.00  0.00
TER
ATOM   3074  O   WAT   349      37.429  23.324  -0.594  1.00  0.00
ATOM   3075  H1  WAT   349      36.738  23.132   0.041  1.00  0.00
ATOM   3076  H2  WAT   349      38.172  23.608  -0.061  1.00  0.00
TER
ATOM   3077  O   WAT   350      28.156  21.164  -9.631  1.00  0.00
ATOM   3078  H1  WAT   350      27.867  21.734  -8.918  1.00  0.00
ATOM   3079  H2  WAT   350      28.900  20.684  -9.267  1.00  0.00
TER
ATOM   3080  O   WAT   351      28.343  25.106 -18.420  1.00  0.00
ATOM   3081  H1  WAT   351      28.260  26.049 -18.279  1.00  0.00
ATOM   3082  H2  WAT   351      27.991  24.963 -19.299  1.00  0.00
TER
ATOM   3083  O   WAT   352      36.143  23.840  -9.353  1.00  0.00
ATOM   3084  H1  WAT   352      36.146  23.399 -10.203  1.00  0.00
ATOM   3085  H2  WAT   352      37.038  24.161  -9.246  1.00  0.00
TER
ATOM   3086  O   WAT   353      31.993  23.722 -10.394  1.00  0.00
ATOM   3087  H1  WAT   353      31.653  24.200  -9.637  1.00  0.00
ATOM   3088  H2  WAT   353      31.231  23.269 -10.754  1.00  0.00
TER
ATOM   3089  O   WAT   354      36.205  24.841 -16.363  1.00  0.00
ATOM   3090  H1  WAT   354      36.326  24.800 -15.414  1.00  0.00
ATOM   3091  H2  WAT   354      35.820  25.703 -16.518  1.00  0.00
TER
ATOM   3092  O   WAT   355      35.217  27.151 -16.964  1.00  0.00
ATOM   3093  H1  WAT   355      34.649  26.703 -17.591  1.00  0.00
ATOM   3094  H2  WAT   355      35.926  27.510 -17.498  1.00  0.00
TER
ATOM   3095  O   WAT   356      30.294  31.052  -3.088  1.00  0.00
ATOM   3096  H1  WAT   356      29.909  30.412  -2.489  1.00  0.00
ATOM   3097  H2  WAT   356      30.605  31.756  -2.518  1.00  0.00
TER
ATOM   3098  O   WAT   357      36.443  27.900  -7.607  1.00  0.00
ATOM   3099  H1  WAT   357      36.810  27.426  -6.861  1.00  0.00
ATOM   3100  H2  WAT   357      36.254  28.774  -7.266  1.00  0.00
TER
ATOM   3101  O   WAT   358      29.308  22.644 -11.477  1.00  0.00
ATOM   3102  H1  WAT   358      29.022  22.280 -10.640  1.00  0.00
ATOM   3103  H2  WAT   358      29.245  21.912 -12.091  1.00  0.00
TER
ATOM   3104  O   WAT   359      34.233  26.941  -5.288  1.00  0.00
ATOM   3105  H1  WAT   359      33.929  27.820  -5.063  1.00  0.00
ATOM   3106  H2  WAT   359      35.188  27.001  -5.253  1.00  0.00
TER
ATOM   3107  O   WAT   360      32.762  31.147 -14.692  1.00  0.00
ATOM   3108  H1  WAT   360      31.988  30.607 -14.852  1.00  0.00
ATOM   3109  H2  WAT   360      33.491  30.627 -15.030  1.00  0.00
TER
ATOM   3110  O   WAT   361      32.805  30.815 -11.054  1.00  0.00
ATOM   3111  H1  WAT   361      33.323  30.012 -11.108  1.00  0.00
ATOM   3112  H2  WAT   361      32.354  30.753 -10.212  1.00  0.00
TER
ATOM   3113  O   WAT   362      37.692  32.081 -15.781  1.00  0.00
ATOM   3114  H1  WAT   362      38.034  32.826 -16.277  1.00  0.00
ATOM   3115  H2  WAT   362      36.864  32.395 -15.419  1.00  0.00
TER
ATOM   3116  O   WAT   363      30.290  27.781  -4.141  1.00  0.00
ATOM   3117  H1  WAT   363      29.931  28.446  -3.554  1.00  0.00
ATOM   3118  H2  WAT   363      29.995  26.949  -3.770  1.00  0.00
TER
ATOM   3119  O   WAT   364      33.491  28.239  -1.257  1.00  0.00
ATOM   3120  H1  WAT   364      33.191  28.385  -2.154  1.00  0.00
ATOM   3121  H2  WAT   364      34.262  27.680  -1.350  1.00  0.00
TER
ATOM   3122  O   WAT   365      36.661  32.163 -13.009  1.00  0.00
ATOM   3123  H1  WAT   365      37.348  32.710 -12.629  1.00  0.00
ATOM   3124  H2  WAT   365      35.875  32.707 -12.974  1.00  0.00
TER
ATOM   3125  O   WAT   366      28.801  27.780 -17.518  1.00  0.00
ATOM   3126  H1  WAT   366      29.670  28.063 -17.234  1.00  0.00
ATOM   3127  H2  WAT   366      28.310  28.594 -17.633  1.00  0.00
TER
ATOM   3128  O   WAT   367      35.964  29.167 -13.397  1.00  0.00
ATOM   3129  H1  WAT   367      36.420  29.978 -13.171  1.00  0.00
ATOM   3130  H2  WAT   367      35.613  28.850 -12.565  1.00  0.00
TER
ATOM   3131  O   WAT   368      31.865  19.511 -12.925  1.00  0.00
ATOM   3132  H1  WAT   368      31.737  19.503 -11.976  1.00  0.00
ATOM   3133  H2  WAT   368      31.041  19.849 -13.276  1.00  0.00
TER
ATOM   3134  O   WAT   369      28.865  21.270  -3.464  1.00  0.00
ATOM   3135  H1  WAT   369      28.150  21.470  -2.859  1.00  0.00
ATOM   3136  H2  WAT   369      29.284  20.494  -3.092  1.00  0.00
TER
ATOM   3137  O   WAT   370      30.785  29.597 -15.390  1.00  0.00
ATOM   3138  H1  WAT   370      30.178  30.337 -15.380  1.00  0.00
ATOM   3139  H2  WAT   370      31.260  29.687 -16.216  1.00  0.00
TER
ATOM   3140  O   WAT   371      35.693  24.997 -13.489  1.00  0.00
ATOM   3141  H1  WAT   371      34.985  25.465 -13.048  1.00  0.00
ATOM   3142  H2  WAT   371      35.978  24.339 -12.855  1.00  0.00
TER
ATOM   3143  O   WAT   372      37.319  26.416  -5.490  1.00  0.00
ATOM   3144  H1  WAT   372      37.817  26.891  -4.825  1.00  0.00
ATOM   3145  H2  WAT   372      37.461  25.493  -5.283  1.00  0.00
TER
ATOM   3146  O   WAT   373      33.897  23.305 -16.114  1.00  0.00
ATOM   3147  H1  WAT   373      34.746  23.742 -16.180  1.00  0.00
ATOM   3148  H2  WAT   373      33.530  23.617 -15.287  1.00  0.00
TER
ATOM   3149  O   WAT   374      32.796  29.559 -17.641  1.00  0.00
ATOM   3150  H1  WAT   374      33.562  29.447 -17.078  1.00  0.00
ATOM   3151  H2  WAT   374      32.873  28.862 -18.293  1.00  0.00
TER
ATOM   3152  O   WAT   375      31.490  26.991 -16.957  1.00  0.00
ATOM   3153  H1  WAT   375      31.571  26.044 -16.846  1.00  0.00
ATOM   3154  H2  WAT   375      32.382  27.322 -16.851  1.00  0.00
TER
ATOM   3155  O   WAT   376      29.018  28.813  -1.722  1.00  0.00
ATOM   3156  H1  WAT   376      29.521  28.233  -1.150  1.00  0.00
ATOM   3157  H2  WAT   376      28.278  29.097  -1.184  1.00  0.00
TER
ATOM   3158  O   WAT   377      35.920  31.534 -18.167  1.00  0.00
ATOM   3159  H1  WAT   377      35.815  30.919 -17.441  1.00  0.00
ATOM   3160  H2  WAT   377      35.752  31.011 -18.951  1.00  0.00
TER
ATOM   3161  O   WAT   378      36.071  30.220  -2.188  1.00  0.00
ATOM   3162  H1  WAT   378      35.306  30.788  -2.273  1.00  0.00
ATOM   3163  H2  WAT   378      36.253  29.927  -3.081  1.00  0.00
TER
ATOM   3164  O   WAT   379      31.050  26.956  -0.827  1.00  0.00
ATOM   3165  H1  WAT   379      31.090  26.657   0.082  1.00  0.00
ATOM   3166  H2  WAT   379      31.904  27.356  -0.986  1.00  0.00
TER
ATOM   3167  O   WAT   380      34.828  29.555 -15.666  1.00  0.00
ATOM   3168  H1  WAT   380      35.249  29.389 -14.823  1.00  0.00
ATOM   3169  H2  WAT   380      34.953  28.745 -16.161  1.00  0.00
TER
ATOM   3170  O   WAT   381      32.990  25.535  -2.859  1.00  0.00
ATOM   3171  H1  WAT   381      32.460  25.044  -3.487  1.00  0.00
ATOM   3172  H2  WAT   381      33.659  25.963  -3.394  1.00  0.00
TER
ATOM   3173  O   WAT   382      37.340  28.579 -18.419  1.00  0.00
ATOM   3174  H1  WAT   382      37.861  27.864 -18.785  1.00  0.00
ATOM   3175  H2  WAT   382      37.987  29.217 -18.119  1.00  0.00
TER
ATOM   3176  O   WAT   383      33.478  22.501  -2.780  1.00  0.00
ATOM   3177  H1  WAT   383      33.383  21.883  -3.504  1.00  0.00
ATOM   3178  H2  WAT   383      32.897  23.228  -3.007  1.00  0.00
TER
ATOM   3179  O   WAT   384      36.244  21.058  -5.747  1.00  0.00
ATOM   3180  H1  WAT   384      35.795  21.081  -6.592  1.00  0.00
ATOM   3181  H2  WAT   384      35.610  20.660  -5.150  1.00  0.00
TER
ATOM   3182  O   WAT   385      36.650  29.954  -5.126  1.00  0.00
ATOM   3183  H1  WAT   385      37.069  30.797  -5.298  1.00  0.00
ATOM   3184  H2  WAT   385      35.731  30.091  -5.355  1.00  0.00
TER
ATOM   3185  O   WAT   386      33.724  25.628 -18.721  1.00  0.00
ATOM   3186  H1  WAT   386      33.522  24.765 -18.359  1.00  0.00
ATOM   3187  H2  WAT   386      33.553  25.542 -19.658  1.00  0.00
TER
ATOM   3188  O   WAT   387      35.753  24.227  -2.484  1.00  0.00
ATOM   3189  H1  WAT   387      36.343  23.919  -1.796  1.00  0.00
ATOM   3190  H2  WAT   387      34.935  23.755  -2.328  1.00  0.00
TER
ATOM   3191  O   WAT   388      32.522  22.728 -18.733  1.00  0.00
ATOM   3192  H1  WAT   388      32.824  22.735 -19.641  1.00  0.00
ATOM   3193  H2  WAT   388      33.261  22.378 -18.236  1.00  0.00
TER
ATOM   3194  O   WAT   389      35.740  21.672 -17.747  1.00  0.00
ATOM   3195  H1  WAT   389      35.393  20.994 -18.327  1.00  0.00
ATOM   3196  H2  WAT   389      35.942  21.211 -16.933  1.00  0.00
TER
ATOM   3197  O   WAT   390      31.545  32.033 -17.900  1.00  0.00
ATOM   3198  H1  WAT   390      31.982  32.576 -17.244  1.00  0.00
ATOM   3199  H2  WAT   390      32.030  31.207 -17.890  1.00  0.00
TER
ATOM   3200  O   WAT   391      33.356  33.153 -12.788  1.00  0.00
ATOM   3201  H1  WAT   391      33.055  33.029 -11.887  1.00  0.00
ATOM   3202  H2  WAT   391      33.249  32.293 -13.196  1.00  0.00
TER
ATOM   3203  O   WAT   392      29.081  28.201 -11.351  1.00  0.00
ATOM   3204  H1  WAT   392      28.426  27.932 -11.995  1.00  0.00
ATOM   3205  H2  WAT   392      29.919  28.091 -11.801  1.00  0.00
TER
ATOM   3206  O   WAT   393      30.118  28.586  -6.810  1.00  0.00
ATOM   3207  H1  WAT   393      30.486  28.499  -5.931  1.00  0.00
ATOM   3208  H2  WAT   393      29.550  27.823  -6.910  1.00  0.00
TER
ATOM   3209  O   WAT   394      29.670  25.497  -2.905  1.00  0.00
ATOM   3210  H1  WAT   394      28.776  25.464  -2.565  1.00  0.00
ATOM   3211  H2  WAT   394      30.210  25.696  -2.139  1.00  0.00
TER
ATOM   3212  O   WAT   395      28.295  25.411 -15.408  1.00  0.00
ATOM   3213  H1  WAT   395      27.391  25.674 -15.583  1.00  0.00
ATOM   3214  H2  WAT   395      28.779  25.682 -16.188  1.00  0.00
TER
ATOM   3215  O   WAT   396      30.837  24.467 -17.499  1.00  0.00
ATOM   3216  H1  WAT   396      31.547  24.045 -17.984  1.00  0.00
ATOM   3217  H2  WAT   396      30.121  24.535 -18.130  1.00  0.00
TER
ATOM   3218  O   WAT   397      30.485  20.521 -18.459  1.00  0.00
ATOM   3219  H1  WAT   397      31.208  21.062 -18.140  1.00  0.00
ATOM   3220  H2  WAT   397      30.757  20.247 -19.334  1.00  0.00
TER
ATOM   3221  O   WAT   398      30.174  19.772  -8.556  1.00  0.00
ATOM   3222  H1  WAT   398      30.822  19.221  -8.997  1.00  0.00
ATOM   3223  H2  WAT   398      30.594  20.026  -7.735  1.00  0.00
TER
ATOM   3224  O   WAT   399      29.927  19.927  -5.814  1.00  0.00
ATOM   3225  H1  WAT   399      29.579  20.384  -5.048  1.00  0.00
ATOM   3226  H2  WAT   399      29.596  19.033  -5.731  1.00  0.00
TER
ATOM   3227  O   WAT   400      30.599  19.455  -2.539  1.00  0.00
ATOM   3228  H1  WAT   400      31.148  19.274  -3.302  1.00  0.00
ATOM   3229  H2  WAT   400      30.665  18.664  -2.003  1.00  0.00
TER
ATOM   3230  O   WAT   401      29.910  20.560 -14.865  1.00  0.00
ATOM   3231  H1  WAT   401      30.667  20.673 -15.439  1.00  0.00
ATOM   3232  H2  WAT   401      29.447  21.397 -14.911  1.00  0.00
TER
ATOM   3233  O   WAT   402      36.451  22.674 -11.875  1.00  0.00
ATOM   3234  H1  WAT   402      35.638  22.300 -12.215  1.00  0.00
ATOM   3235  H2  WAT   402      36.955  21.919 -11.573  1.00  0.00
TER
ATOM   3236  O   WAT   403      32.282  21.087 -16.325  1.00  0.00
ATOM   3237  H1  WAT   403      32.811  20.300 -16.454  1.00  0.00
ATOM   3238  H2  WAT   403      32.915  21.766 -16.091  1.00  0.00
TER
ATOM   3239  O   WAT   404      34.476  20.824 -13.270  1.00  0.00
ATOM   3240  H1  WAT   404      33.846  20.123 -13.103  1.00  0.00
ATOM   3241  H2  WAT   404      33.936  21.585 -13.487  1.00  0.00
TER
ATOM   3242  O   WAT   405      34.601  20.103  -0.835  1.00  0.00
ATOM   3243  H1  WAT   405      34.320  20.606  -1.599  1.00  0.00
ATOM   3244  H2  WAT   405      34.983  19.305  -1.201  1.00  0.00
TER
ATOM   3245  O   WAT   406      32.257  29.627 -27.135  1.00  0.00
ATOM   3246  H1  WAT   406      31.426  29.372 -26.735  1.00  0.00
ATOM   3247  H2  WAT   406      32.865  29.698 -26.399  1.00  0.00
TER
ATOM   3248  O   WAT   407      30.666  24.587 -33.351  1.00  0.00
ATOM   3249  H1  WAT   407      29.778  24.929 -33.453  1.00  0.00
ATOM   3250  H2  WAT   407      30.950  24.387 -34.243  1.00  0.00
TER
ATOM   3251  O   WAT   408      28.630  27.188 -27.467  1.00  0.00
ATOM   3252  H1  WAT   408      29.201  26.420 -27.466  1.00  0.00
ATOM   3253  H2  WAT   408      28.630  27.487 -28.376  1.00  0.00
TER
ATOM   3254  O   WAT   409      29.872  22.596 -25.680  1.00  0.00
ATOM   3255  H1  WAT   409      29.692  21.699 -25.400  1.00  0.00
ATOM   3256  H2  WAT   409      29.470  23.144 -25.005  1.00  0.00
TER
ATOM   3257  O   WAT   410      32.842  23.171 -32.317  1.00  0.00
ATOM   3258  H1  WAT   410      32.949  24.071 -32.010  1.00  0.00
ATOM   3259  H2  WAT   410      31.932  23.122 -32.607  1.00  0.00
TER
ATOM   3260  O   WAT   411      30.491  25.092 -27.072  1.00  0.00
ATOM   3261  H1  WAT   411      31.172  25.356 -26.453  1.00  0.00
ATOM   3262  H2  WAT   411      30.176  24.253 -26.738  1.00  0.00
TER
ATOM   3263  O   WAT   412      34.683  26.139 -27.984  1.00  0.00
ATOM   3264  H1  WAT   412      35.191  26.637 -27.344  1.00  0.00
ATOM   3265  H2  WAT   412      35.215  25.363 -28.160  1.00  0.00
TER
ATOM   3266  O   WAT   413      32.967  20.779 -23.718  1.00  0.00
ATOM   3267  H1  WAT   413      32.969  21.296 -24.523  1.00  0.00
ATOM   3268  H2  WAT   413      32.137  20.302 -23.741  1.00  0.00
TER
ATOM   3269  O   WAT   414      34.217  30.419 -25.541  1.00  0.00
ATOM   3270  H1  WAT   414      33.884  31.045 -24.899  1.00  0.00
ATOM   3271  H2  WAT   414      34.394  30.945 -26.320  1.00  0.00
TER
ATOM   3272  O   WAT   415      32.648  22.490 -25.711  1.00  0.00
ATOM   3273  H1  WAT   415      32.990  23.334 -26.006  1.00  0.00
ATOM   3274  H2  WAT   415      31.710  22.638 -25.594  1.00  0.00
TER
ATOM   3275  O   WAT   416      33.429  32.387 -23.726  1.00  0.00
ATOM   3276  H1  WAT   416      34.046  33.062 -24.007  1.00  0.00
ATOM   3277  H2  WAT   416      32.568  32.795 -23.817  1.00  0.00
TER
ATOM   3278  O   WAT   417      28.722  31.577 -34.845  1.00  0.00
ATOM   3279  H1  WAT   417      28.345  32.065 -35.577  1.00  0.00
ATOM   3280  H2  WAT   417      28.980  32.249 -34.214  1.00  0.00
TER
ATOM   3281  O   WAT   418      36.331  19.978 -29.386  1.00  0.00
ATOM   3282  H1  WAT   418      36.639  19.423 -30.103  1.00  0.00
ATOM   3283  H2  WAT   418      35.401  20.113 -29.569  1.00  0.00
TER
ATOM   3284  O   WAT   419      34.325  28.570 -29.869  1.00  0.00
ATOM   3285  H1  WAT   419      33.921  27.857 -30.364  1.00  0.00
ATOM   3286  H2  WAT   419      34.411  28.225 -28.980  1.00  0.00
TER
ATOM   3287  O   WAT   420      34.793  32.256 -27.705  1.00  0.00
ATOM   3288  H1  WAT   420      34.496  31.651 -28.384  1.00  0.00
ATOM   3289  H2  WAT   420      35.743  32.294 -27.816  1.00  0.00
TER
ATOM   3290  O   WAT   421      33.038  25.344 -26.089  1.00  0.00
ATOM   3291  H1  WAT   421      33.589  25.453 -26.863  1.00  0.00
ATOM   3292  H2  WAT   421      33.552  25.718 -25.373  1.00  0.00
TER
ATOM   3293  O   WAT   422      33.885  31.995 -21.054  1.00  0.00
ATOM   3294  H1  WAT   422      32.988  32.219 -20.806  1.00  0.00
ATOM   3295  H2  WAT   422      33.910  32.118 -22.003  1.00  0.00
TER
ATOM   3296  O   WAT   423      32.712  28.866 -22.478  1.00  0.00
ATOM   3297  H1  WAT   423      32.573  29.738 -22.109  1.00  0.00
ATOM   3298  H2  WAT   423      31.830  28.523 -22.623  1.00  0.00
TER
ATOM   3299  O   WAT   424      31.025  27.464 -32.368  1.00  0.00
ATOM   3300  H1  WAT   424      30.905  28.190 -32.980  1.00  0.00
ATOM   3301  H2  WAT   424      30.715  26.694 -32.845  1.00  0.00
TER
ATOM   3302  O   WAT   425      28.664  30.636 -26.561  1.00  0.00
ATOM   3303  H1  WAT   425      28.742  30.771 -27.505  1.00  0.00
ATOM   3304  H2  WAT   425      29.278  29.927 -26.368  1.00  0.00
TER
ATOM   3305  O   WAT   426      29.909  32.336 -30.150  1.00  0.00
ATOM   3306  H1  WAT   426      29.501  32.477 -31.005  1.00  0.00
ATOM   3307  H2  WAT   426      30.800  32.052 -30.353  1.00  0.00
TER
ATOM   3308  O   WAT   427      28.720  31.677 -24.022  1.00  0.00
ATOM   3309  H1  WAT   427      28.883  31.208 -24.840  1.00  0.00
ATOM   3310  H2  WAT   427      29.185  31.169 -23.357  1.00  0.00
TER
ATOM   3311  O   WAT   428      33.492  20.808 -28.985  1.00  0.00
ATOM   3312  H1  WAT   428      33.049  21.589 -29.317  1.00  0.00
ATOM   3313  H2  WAT   428      34.050  21.131 -28.278  1.00  0.00
TER
ATOM   3314  O   WAT   429      37.779  23.674 -23.382  1.00  0.00
ATOM   3315  H1  WAT   429      37.317  23.883 -22.570  1.00  0.00
ATOM   3316  H2  WAT   429      37.377  22.860 -23.685  1.00  0.00
TER
ATOM   3317  O   WAT   430      36.608  20.429 -34.105  1.00  0.00
ATOM   3318  H1  WAT   430      35.983  20.425 -33.380  1.00  0.00
ATOM   3319  H2  WAT   430      36.521  19.562 -34.501  1.00  0.00
TER
ATOM   3320  O   WAT   431      35.529  21.352 -27.127  1.00  0.00
ATOM   3321  H1  WAT   431      35.827  22.259 -27.207  1.00  0.00
ATOM   3322  H2  WAT   431      36.078  20.864 -27.741  1.00  0.00
TER
ATOM   3323  O   WAT   432      33.283  25.931 -31.257  1.00  0.00
ATOM   3324  H1  WAT   432      33.057  25.715 -30.353  1.00  0.00
ATOM   3325  H2  WAT   432      32.502  26.364 -31.603  1.00  0.00
TER
ATOM   3326  O   WAT   433      35.723  26.830 -20.591  1.00  0.00
ATOM   3327  H1  WAT   433      35.627  25.889 -20.741  1.00  0.00
ATOM   3328  H2  WAT   433      36.566  27.051 -20.987  1.00  0.00
TER
ATOM   3329  O   WAT   434      30.854  23.241 -22.438  1.00  0.00
ATOM   3330  H1  WAT   434      30.460  24.088 -22.231  1.00  0.00
ATOM   3331  H2  WAT   434      30.166  22.604 -22.247  1.00  0.00
TER
ATOM   3332  O   WAT   435      37.429  23.324 -19.368  1.00  0.00
ATOM   3333  H1  WAT   435      36.738  23.132 -18.734  1.00  0.00
ATOM   3334  H2  WAT   435      38.172  23.608 -18.836  1.00  0.00
TER
ATOM   3335  O   WAT   436      28.156  21.164 -28.405  1.00  0.00
ATOM   3336  H1  WAT   436      27.867  21.734 -27.692  1.00  0.00
ATOM   3337  H2  WAT   436      28.900  20.684 -28.042  1.00  0.00
TER
ATOM   3338  O   WAT   437      36.143  23.840 -28.128  1.00  0.00
ATOM   3339  H1  WAT   437      36.146  23.399 -28.977  1.00  0.00
ATOM   3340  H2  WAT   437      37.038  24.161 -28.020  1.00  0.00
TER
ATOM   3341  O   WAT   438      31.993  23.722 -29.168  1.00  0.00
ATOM   3342  H1  WAT   438      31.653  24.200 -28.412  1.00  0.00
ATOM   3343  H2  WAT   438      31.231  23.269 -29.528  1.00  0.00
TER
ATOM   3344  O   WAT   439      36.205  24.841 -35.137  1.00  0.00
ATOM   3345  H1  WAT   439      36.326  24.800 -34.188  1.00  0.00
ATOM   3346  H2  WAT   439      35.820  25.703 -35.292  1.00  0.00
TER
ATOM   3347  O   WAT   440      30.294  31.052 -21.862  1.00  0.00
ATOM   3348  H1  WAT   440      29.909  30.412 -21.264  1.00  0.00
ATOM   3349  H2  WAT   440      30.605  31.756 -21.292  1.00  0.00
TER
ATOM   3350  O   WAT   441      36.443  27.900 -26.381  1.00  0.00
ATOM   3351  H1  WAT   441      36.810  27.426 -25.635  1.00  0.00
ATOM   3352  H2  WAT   441      36.254  28.774 -26.040  1.00  0.00
TER
ATOM   3353  O   WAT   442      29.308  22.644 -30.252  1.00  0.00
ATOM   3354  H1  WAT   442      29.022  22.280 -29.414  1.00  0.00
ATOM   3355  H2  WAT   442      29.245  21.912 -30.865  1.00  0.00
TER
ATOM   3356  O   WAT   443      34.233  26.941 -24.063  1.00  0.00
ATOM   3357  H1  WAT   443      33.929  27.820 -23.838  1.00  0.00
ATOM   3358  H2  WAT   443      35.188  27.001 -24.027  1.00  0.00
TER
ATOM   3359  O   WAT   444      32.762  31.147 -33.466  1.00  0.00
ATOM   3360  H1  WAT   444      31.988  30.607 -33.626  1.00  0.00
ATOM   3361  H2  WAT   444      33.491  30.627 -33.804  1.00  0.00
TER
ATOM   3362  O   WAT   445      32.805  30.815 -29.828  1.00  0.00
ATOM   3363  H1  WAT   445      33.323  30.012 -29.882  1.00  0.00
ATOM   3364  H2  WAT   445      32.354  30.753 -28.986  1.00  0.00
TER
ATOM   3365  O   WAT   446      37.692  32.081 -34.555  1.00  0.00
ATOM   3366  H1  WAT   446      38.034  32.826 -35.051  1.00  0.00
ATOM   3367  H2  WAT   446      36.864  32.395 -34.193  1.00  0.00
TER
ATOM   3368  O   WAT   447      30.290  27.781 -22.916  1.00  0.00
ATOM   3369  H1  WAT   447      29.931  28.446 -22.328  1.00  0.00
ATOM   3370  H2  WAT   447      29.995  26.949 -22.544  1.00  0.00
TER
ATOM   3371  O   WAT   448      33.491  28.239 -20.032  1.00  0.00
ATOM   3372  H1  WAT   448      33.191  28.385 -20.929  1.00  0.00
ATOM   3373  H2  WAT   448      34.262  27.680 -20.124  1.00  0.00
TER
ATOM   3374  O   WAT   449      36.661  32.163 -31.784  1.00  0.00
ATOM   3375  H1  WAT   449      37.348  32.710 -31.403  1.00  0.00
ATOM   3376  H2  WAT   449      35.875  32.707 -31.749  1.00  0.00
TER
ATOM   3377  O   WAT   450      35.964  29.167 -32.171  1.00  0.00
ATOM   3378  H1  WAT   450      36.420  29.978 -31.945  1.00  0.00
ATOM   3379  H2  WAT   450      35.613  28.850 -31.339  1.00  0.00
TER
ATOM   3380  O   WAT   451      31.865  19.511 -31.699  1.00  0.00
ATOM   3381  H1  WAT   451      31.737  19.503 -30.751  1.00  0.00
ATOM   3382  H2  WAT   451      31.041  19.849 -32.050  1.00  0.00
TER
ATOM   3383  O   WAT   452      28.865  21.270 -22.238  1.00  0.00
ATOM   3384  H1  WAT   452      28.150  21.470 -21.633  1.00  0.00
ATOM   3385  H2  WAT   452      29.284  20.494 -21.867  1.00  0.00
TER
ATOM   3386  O   WAT   453      30.785  29.597 -34.164  1.00  0.00
ATOM   3387  H1  WAT   453      30.178  30.337 -34.154  1.00  0.00
ATOM   3388  H2  WAT   453      31.260  29.687 -34.990  1.00  0.00
TER
ATOM   3389  O   WAT   454      35.693  24.997 -32.264  1.00  0.00
ATOM   3390  H1  WAT   454      34.985  25.465 -31.822  1.00  0.00
ATOM   3391  H2  WAT   454      35.978  24.339 -31.629  1.00  0.00
TER
ATOM   3392  O   WAT   455      37.319  26.416 -24.264  1.00  0.00
ATOM   3393  H1  WAT   455      37.817  26.891 -23.599  1.00  0.00
ATOM   3394  H2  WAT   455      37.461  25.493 -24.057  1.00  0.00
TER
ATOM   3395  O   WAT   456      33.897  23.305 -34.889  1.00  0.00
ATOM   3396  H1  WAT   456      34.746  23.742 -34.955  1.00  0.00
ATOM   3397  H2  WAT   456      33.530  23.617 -34.061  1.00  0.00
TER
ATOM   3398  O   WAT   457      31.490  26.991 -35.732  1.00  0.00
ATOM   3399  H1  WAT   457      31.571  26.044 -35.620  1.00  0.00
ATOM   3400  H2  WAT   457      32.382  27.322 -35.626  1.00  0.00
TER
ATOM   3401  O   WAT   458      29.018  28.813 -20.496  1.00  0.00
ATOM   3402  H1  WAT   458      29.521  28.233 -19.924  1.00  0.00
ATOM   3403  H2  WAT   458      28.278  29.097 -19.958  1.00  0.00
TER
ATOM   3404  O   WAT   459      36.071  30.220 -20.963  1.00  0.00
ATOM   3405  H1  WAT   459      35.306  30.788 -21.047  1.00  0.00
ATOM   3406  H2  WAT   459      36.253  29.927 -21.856  1.00  0.00
TER
ATOM   3407  O   WAT   460      31.050  26.956 -19.601  1.00  0.00
ATOM   3408  H1  WAT   460      31.090  26.657 -18.693  1.00  0.00
ATOM   3409  H2  WAT   460      31.904  27.356 -19.760  1.00  0.00
TER
ATOM   3410  O   WAT   461      34.828  29.555 -34.441  1.00  0.00
ATOM   3411  H1  WAT   461      35.249  29.389 -33.598  1.00  0.00
ATOM   3412  H2  WAT   461      34.953  28.745 -34.935  1.00  0.00
TER
ATOM   3413  O   WAT   462      32.990  25.535 -21.634  1.00  0.00
ATOM   3414  H1  WAT   462      32.460  25.044 -22.261  1.00  0.00
ATOM   3415  H2  WAT   462      33.659  25.963 -22.168  1.00  0.00
TER
ATOM   3416  O   WAT   463      33.478  22.501 -21.554  1.00  0.00
ATOM   3417  H1  WAT   463      33.383  21.883 -22.279  1.00  0.00
ATOM   3418  H2  WAT   463      32.897  23.228 -21.781  1.00  0.00
TER
ATOM   3419  O   WAT   464      36.244  21.058 -24.521  1.00  0.00
ATOM   3420  H1  WAT   464      35.795  21.081 -25.367  1.00  0.00
ATOM   3421  H2  WAT   464      35.610  20.660 -23.924  1.00  0.00
TER
ATOM   3422  O   WAT   465      36.650  29.954 -23.900  1.00  0.00
ATOM   3423  H1  WAT   465      37.069  30.797 -24.072  1.00  0.00
ATOM   3424  H2  WAT   465      35.731  30.091 -24.129  1.00  0.00
TER
ATOM   3425  O   WAT   466      35.753  24.227 -21.259  1.00  0.00
ATOM   3426  H1  WAT   466      36.343  23.919 -20.571  1.00  0.00
ATOM   3427  H2  WAT   466      34.935  23.755 -21.103  1.00  0.00
TER
ATOM   3428  O   WAT   467      33.356  33.153 -31.562  1.00  0.00
ATOM   3429  H1  WAT   467      33.055  33.029 -30.662  1.00  0.00
ATOM   3430  H2  WAT   467      33.249  32.293 -31.970  1.00  0.00
TER
ATOM   3431  O   WAT   468      29.081  28.201 -30.125  1.00  0.00
ATOM   3432  H1  WAT   468      28.426  27.932 -30.769  1.00  0.00
ATOM   3433  H2  WAT   468      29.919  28.091 -30.575  1.00  0.00
TER
ATOM   3434  O   WAT   469      30.118  28.586 -25.585  1.00  0.00
ATOM   3435  H1  WAT   469      30.486  28.499 -24.705  1.00  0.00
ATOM   3436  H2  WAT   469      29.550  27.823 -25.684  1.00  0.00
TER
ATOM   3437  O   WAT   470      29.670  25.497 -21.679  1.00  0.00
ATOM   3438  H1  WAT   470      28.776  25.464 -21.340  1.00  0.00
ATOM   3439  H2  WAT   470      30.210  25.696 -20.914  1.00  0.00
TER
ATOM   3440  O   WAT   471      28.295  25.411 -34.183  1.00  0.00
ATOM   3441  H1  WAT   471      27.391  25.674 -34.357  1.00  0.00
ATOM   3442  H2  WAT   471      28.779  25.682 -34.963  1.00  0.00
TER
ATOM   3443  O   WAT   472      30.174  19.772 -27.331  1.00  0.00
ATOM   3444  H1  WAT   472      30.822  19.221 -27.771  1.00  0.00
ATOM   3445  H2  WAT   472      30.594  20.026 -26.509  1.00  0.00
TER
ATOM   3446  O   WAT   473      29.927  19.927 -24.588  1.00  0.00
ATOM   3447  H1  WAT   473      29.579  20.384 -23.822  1.00  0.00
ATOM   3448  H2  WAT   473      29.596  19.033 -24.506  1.00  0.00
TER
ATOM   3449  O   WAT   474      30.599  19.455 -21.313  1.00  0.00
ATOM   3450  H1  WAT   474      31.148  19.274 -22.076  1.00  0.00
ATOM   3451  H2  WAT   474      30.665  18.664 -20.777  1.00  0.00
TER
ATOM   3452  O   WAT   475      29.910  20.560 -33.639  1.00  0.00
ATOM   3453  H1  WAT   475      30.667  20.673 -34.213  1.00  0.00
ATOM   3454  H2  WAT   475      29.447  21.397 -33.685  1.00  0.00
TER
ATOM   3455  O   WAT   476      36.451  22.674 -30.649  1.00  0.00
ATOM   3456  H1  WAT   476      35.638  22.300 -30.989  1.00  0.00
ATOM   3457  H2  WAT   476      36.955  21.919 -30.347  1.00  0.00
TER
ATOM   3458  O   WAT   477      32.282  21.087 -35.099  1.00  0.00
ATOM   3459  H1  WAT   477      32.811  20.300 -35.228  1.00  0.00
ATOM   3460  H2  WAT   477      32.915  21.766 -34.866  1.00  0.00
TER
ATOM   3461  O   WAT   478      34.476  20.824 -32.045  1.00  0.00
ATOM   3462  H1  WAT   478      33.846  20.123 -31.878  1.00  0.00
ATOM   3463  H2  WAT   478      33.936  21.585 -32.261  1.00  0.00
TER
ATOM   3464  O   WAT   479      34.601  20.103 -19.609  1.00  0.00
ATOM   3465  H1  WAT   479      34.320  20.606 -20.373  1.00  0.00
ATOM   3466  H2  WAT   479      34.983  19.305 -19.975  1.00  0.00
TER
ATOM   3467  O   WAT   480      32.257  10.853  29.188  1.00  0.00
ATOM   3468  H1  WAT   480      31.426  10.598  29.588  1.00  0.00
ATOM   3469  H2  WAT   480      32.865  10.924  29.924  1.00  0.00
TER
ATOM   3470  O   WAT   481      32.237  14.887  29.384  1.00  0.00
ATOM   3471  H1  WAT   481      32.540  13.997  29.205  1.00  0.00
ATOM   3472  H2  WAT   481      32.982  15.444  29.156  1.00  0.00
TER
ATOM   3473  O   WAT   482      30.666   5.813  22.972  1.00  0.00
ATOM   3474  H1  WAT   482      29.778   6.155  22.870  1.00  0.00
ATOM   3475  H2  WAT   482      30.950   5.613  22.080  1.00  0.00
TER
ATOM   3476  O   WAT   483      28.630   8.414  28.856  1.00  0.00
ATOM   3477  H1  WAT   483      29.201   7.646  28.857  1.00  0.00
ATOM   3478  H2  WAT   483      28.630   8.712  27.947  1.00  0.00
TER
ATOM   3479  O   WAT   484      29.872   3.822  30.643  1.00  0.00
ATOM   3480  H1  WAT   484      29.692   2.925  30.923  1.00  0.00
ATOM   3481  H2  WAT   484      29.470   4.369  31.318  1.00  0.00
TER
ATOM   3482  O   WAT   485      32.842   4.396  24.006  1.00  0.00
ATOM   3483  H1  WAT   485      32.949   5.297  24.313  1.00  0.00
ATOM   3484  H2  WAT   485      31.932   4.348  23.716  1.00  0.00
TER
ATOM   3485  O   WAT   486      30.491   6.318  29.251  1.00  0.00
ATOM   3486  H1  WAT   486      31.172   6.582  29.870  1.00  0.00
ATOM   3487  H2  WAT   486      30.176   5.478  29.585  1.00  0.00
TER
ATOM   3488  O   WAT   487      34.683   7.365  28.339  1.00  0.00
ATOM   3489  H1  WAT   487      35.191   7.863  28.979  1.00  0.00
ATOM   3490  H2  WAT   487      35.215   6.588  28.163  1.00  0.00
TER
ATOM   3491  O   WAT   488      32.967   2.005  32.605  1.00  0.00
ATOM   3492  H1  WAT   488      32.969   2.522  31.800  1.00  0.00
ATOM   3493  H2  WAT   488      32.137   1.528  32.582  1.00  0.00
TER
ATOM   3494  O   WAT   489      34.217  11.644  30.782  1.00  0.00
ATOM   3495  H1  WAT   489      33.884  12.271  31.425  1.00  0.00
ATOM   3496  H2  WAT   489      34.394  12.170  30.003  1.00  0.00
TER
ATOM   3497  O   WAT   490      32.648   3.716  30.612  1.00  0.00
ATOM   3498  H1  WAT   490      32.990   4.560  30.317  1.00  0.00
ATOM   3499  H2  WAT   490      31.710   3.864  30.729  1.00  0.00
TER
ATOM   3500  O   WAT   491      33.429  13.612  32.597  1.00  0.00
ATOM   3501  H1  WAT   491      34.046  14.287  32.316  1.00  0.00
ATOM   3502  H2  WAT   491      32.568  14.021  32.506  1.00  0.00
TER
ATOM   3503  O   WAT   492      28.722  12.802  21.478  1.00  0.00
ATOM   3504  H1  WAT   492      28.345  13.291  20.746  1.00  0.00
ATOM   3505  H2  WAT   492      28.980  13.475  22.109  1.00  0.00
TER
ATOM   3506  O   WAT   493      36.331   1.204  26.937  1.00  0.00
ATOM   3507  H1  WAT   493      36.639   0.649  26.220  1.00  0.00
ATOM   3508  H2  WAT   493      35.401   1.338  26.754  1.00  0.00
TER
ATOM   3509  O   WAT   494      34.325   9.795  26.455  1.00  0.00
ATOM   3510  H1  WAT   494      33.921   9.083  25.959  1.00  0.00
ATOM   3511  H2  WAT   494      34.411   9.451  27.343  1.00  0.00
TER
ATOM   3512  O   WAT   495      34.793  13.482  28.618  1.00  0.00
ATOM   3513  H1  WAT   495      34.496  12.877  27.939  1.00  0.00
ATOM   3514  H2  WAT   495      35.743  13.520  28.507  1.00  0.00
TER
ATOM   3515  O   WAT   496      33.038   6.570  30.234  1.00  0.00
ATOM   3516  H1  WAT   496      33.589   6.679  29.460  1.00  0.00
ATOM   3517  H2  WAT   496      33.552   6.943  30.950  1.00  0.00
TER
ATOM   3518  O   WAT   497      33.885  13.220  35.269  1.00  0.00
ATOM   3519  H1  WAT   497      32.988  13.444  35.517  1.00  0.00
ATOM   3520  H2  WAT   497      33.910  13.344  34.320  1.00  0.00
TER
ATOM   3521  O   WAT   498      32.712  10.092  33.845  1.00  0.00
ATOM   3522  H1  WAT   498      32.573  10.964  34.214  1.00  0.00
ATOM   3523  H2  WAT   498      31.830   9.749  33.700  1.00  0.00
TER
ATOM   3524  O   WAT   499      31.025   8.690  23.955  1.00  0.00
ATOM   3525  H1  WAT   499      30.905   9.416  23.343  1.00  0.00
ATOM   3526  H2  WAT   499      30.715   7.920  23.478  1.00  0.00
TER
ATOM   3527  O   WAT   500      28.664  11.861  29.762  1.00  0.00
ATOM   3528  H1  WAT   500      28.742  11.996  28.818  1.00  0.00
ATOM   3529  H2  WAT   500      29.278  11.153  29.955  1.00  0.00
TER
ATOM   3530  O   WAT   501      29.909  13.561  26.173  1.00  0.00
ATOM   3531  H1  WAT   501      29.501  13.703  25.318  1.00  0.00
ATOM   3532  H2  WAT   501      30.800  13.277  25.970  1.00  0.00
TER
ATOM   3533  O   WAT   502      34.181  17.776  24.285  1.00  0.00
ATOM   3534  H1  WAT   502      34.005  16.859  24.072  1.00  0.00
ATOM   3535  H2  WAT   502      33.326  18.135  24.525  1.00  0.00
TER
ATOM   3536  O   WAT   503      28.720  12.903  32.302  1.00  0.00
ATOM   3537  H1  WAT   503      28.883  12.433  31.483  1.00  0.00
ATOM   3538  H2  WAT   503      29.185  12.395  32.966  1.00  0.00
TER
ATOM   3539  O   WAT   504      33.492   2.033  27.338  1.00  0.00
ATOM   3540  H1  WAT   504      33.049   2.814  27.006  1.00  0.00
ATOM   3541  H2  WAT   504      34.050   2.356  28.045  1.00  0.00
TER
ATOM   3542  O   WAT   505      37.779   4.900  32.941  1.00  0.00
ATOM   3543  H1  WAT   505      37.317   5.108  33.753  1.00  0.00
ATOM   3544  H2  WAT   505      37.377   4.086  32.638  1.00  0.00
TER
ATOM   3545  O   WAT   506      36.608   1.654  22.218  1.00  0.00
ATOM   3546  H1  WAT   506      35.983   1.650  22.943  1.00  0.00
ATOM   3547  H2  WAT   506      36.521   0.787  21.822  1.00  0.00
TER
ATOM   3548  O   WAT   507      35.529   2.578  29.197  1.00  0.00
ATOM   3549  H1  WAT   507      35.827   3.484  29.116  1.00  0.00
ATOM   3550  H2  WAT   507      36.078   2.090  28.582  1.00  0.00
TER
ATOM   3551  O   WAT   508      33.283   7.157  25.066  1.00  0.00
ATOM   3552  H1  WAT   508      33.057   6.940  25.970  1.00  0.00
ATOM   3553  H2  WAT   508      32.502   7.589  24.720  1.00  0.00
TER
ATOM   3554  O   WAT   509      35.723   8.055  35.732  1.00  0.00
ATOM   3555  H1  WAT   509      35.627   7.115  35.582  1.00  0.00
ATOM   3556  H2  WAT   509      36.566   8.277  35.337  1.00  0.00
TER
ATOM   3557  O   WAT   510      30.854   4.467  33.885  1.00  0.00
ATOM   3558  H1  WAT   510      30.460   5.314  34.092  1.00  0.00
ATOM   3559  H2  WAT   510      30.166   3.829  34.076  1.00  0.00
TER
ATOM   3560  O   WAT   511      28.156   2.389  27.918  1.00  0.00
ATOM   3561  H1  WAT   511      27.867   2.960  28.631  1.00  0.00
ATOM   3562  H2  WAT   511      28.900   1.910  28.281  1.00  0.00
TER
ATOM   3563  O   WAT   512      28.343   6.331  19.128  1.00  0.00
ATOM   3564  H1  WAT   512      28.260   7.274  19.270  1.00  0.00
ATOM   3565  H2  WAT   512      27.991   6.189  18.250  1.00  0.00
TER
ATOM   3566  O   WAT   513      36.143   5.065  28.195  1.00  0.00
ATOM   3567  H1  WAT   513      36.146   4.624  27.346  1.00  0.00
ATOM   3568  H2  WAT   513      37.038   5.387  28.303  1.00  0.00
TER
ATOM   3569  O   WAT   514      31.993   4.948  27.155  1.00  0.00
ATOM   3570  H1  WAT   514      31.653   5.425  27.912  1.00  0.00
ATOM   3571  H2  WAT   514      31.231   4.494  26.795  1.00  0.00
TER
ATOM   3572  O   WAT   515      36.205   6.067  21.186  1.00  0.00
ATOM   3573  H1  WAT   515      36.326   6.025  22.135  1.00  0.00
ATOM   3574  H2  WAT   515      35.820   6.929  21.031  1.00  0.00
TER
ATOM   3575  O   WAT   516      35.217   8.377  20.584  1.00  0.00
ATOM   3576  H1  WAT   516      34.649   7.928  19.958  1.00  0.00
ATOM   3577  H2  WAT   516      35.926   8.736  20.051  1.00  0.00
TER
ATOM   3578  O   WAT   517      30.294  12.278  34.461  1.00  0.00
ATOM   3579  H1  WAT   517      29.909  11.637  35.059  1.00  0.00
ATOM   3580  H2  WAT   517      30.605  12.981  35.031  1.00  0.00
TER
ATOM   3581  O   WAT   518      36.443   9.125  29.942  1.00  0.00
ATOM   3582  H1  WAT   518      36.810   8.651  30.688  1.00  0.00
ATOM   3583  H2  WAT   518      36.254  10.000  30.283  1.00  0.00
TER
ATOM   3584  O   WAT   519      29.308   3.870  26.071  1.00  0.00
ATOM   3585  H1  WAT   519      29.022   3.505  26.909  1.00  0.00
ATOM   3586  H2  WAT   519      29.245   3.138  25.458  1.00  0.00
TER
ATOM   3587  O   WAT   520      34.233   8.166  32.260  1.00  0.00
ATOM   3588  H1  WAT   520      33.929   9.046  32.485  1.00  0.00
ATOM   3589  H2  WAT   520      35.188   8.226  32.296  1.00  0.00
TER
ATOM   3590  O   WAT   521      32.762  12.372  22.857  1.00  0.00
ATOM   3591  H1  WAT   521      31.988  11.832  22.697  1.00  0.00
ATOM   3592  H2  WAT   521      33.491  11.853  22.519  1.00  0.00
TER
ATOM   3593  O   WAT   522      32.805  12.040  26.495  1.00  0.00
ATOM   3594  H1  WAT   522      33.323  11.237  26.441  1.00  0.00
ATOM   3595  H2  WAT   522      32.354  11.978  27.337  1.00  0.00
TER
ATOM   3596  O   WAT   523      37.692  13.307  21.768  1.00  0.00
ATOM   3597  H1  WAT   523      38.034  14.051  21.272  1.00  0.00
ATOM   3598  H2  WAT   523      36.864  13.620  22.130  1.00  0.00
TER
ATOM   3599  O   WAT   524      30.290   9.007  33.408  1.00  0.00
ATOM   3600  H1  WAT   524      29.931   9.672  33.995  1.00  0.00
ATOM   3601  H2  WAT   524      29.995   8.175  33.779  1.00  0.00
TER
ATOM   3602  O   WAT   525      36.661  13.388  24.539  1.00  0.00
ATOM   3603  H1  WAT   525      37.348  13.935  24.920  1.00  0.00
ATOM   3604  H2  WAT   525      35.875  13.933  24.574  1.00  0.00
TER
ATOM   3605  O   WAT   526      28.801   9.006  20.031  1.00  0.00
ATOM   3606  H1  WAT   526      29.670   9.288  20.315  1.00  0.00
ATOM   3607  H2  WAT   526      28.310   9.819  19.916  1.00  0.00
TER
ATOM   3608  O   WAT   527      35.964  10.393  24.152  1.00  0.00
ATOM   3609  H1  WAT   527      36.420  11.204  24.378  1.00  0.00
ATOM   3610  H2  WAT   527      35.613  10.075  24.984  1.00  0.00
TER
ATOM   3611  O   WAT   528      31.865   0.737  24.624  1.00  0.00
ATOM   3612  H1  WAT   528      31.737   0.729  25.573  1.00  0.00
ATOM   3613  H2  WAT   528      31.041   1.075  24.273  1.00  0.00
TER
ATOM   3614  O   WAT   529      29.168  18.218  20.597  1.00  0.00
ATOM   3615  H1  WAT   529      29.527  18.817  19.943  1.00  0.00
ATOM   3616  H2  WAT   529      29.027  18.764  21.371  1.00  0.00
TER
ATOM   3617  O   WAT   530      28.865   2.496  34.085  1.00  0.00
ATOM   3618  H1  WAT   530      28.150   2.696  34.690  1.00  0.00
ATOM   3619  H2  WAT   530      29.284   1.720  34.456  1.00  0.00
TER
ATOM   3620  O   WAT   531      29.152  16.484  35.071  1.00  0.00
ATOM   3621  H1  WAT   531      29.261  15.543  34.931  1.00  0.00
ATOM   3622  H2  WAT   531      28.500  16.749  34.423  1.00  0.00
TER
ATOM   3623  O   WAT   532      35.185  15.602  21.415  1.00  0.00
ATOM   3624  H1  WAT   532      35.176  16.335  20.799  1.00  0.00
ATOM   3625  H2  WAT   532      34.264  15.355  21.507  1.00  0.00
TER
ATOM   3626  O   WAT   533      30.785  10.823  22.159  1.00  0.00
ATOM   3627  H1  WAT   533      30.178  11.563  22.169  1.00  0.00
ATOM   3628  H2  WAT   533      31.260  10.913  21.333  1.00  0.00
TER
ATOM   3629  O   WAT   534      35.693   6.222  24.059  1.00  0.00
ATOM   3630  H1  WAT   534      34.985   6.691  24.501  1.00  0.00
ATOM   3631  H2  WAT   534      35.978   5.565  24.694  1.00  0.00
TER
ATOM   3632  O   WAT   535      37.319   7.642  32.059  1.00  0.00
ATOM   3633  H1  WAT   535      37.817   8.117  32.724  1.00  0.00
ATOM   3634  H2  WAT   535      37.461   6.718  32.266  1.00  0.00
TER
ATOM   3635  O   WAT   536      36.812  18.183  24.772  1.00  0.00
ATOM   3636  H1  WAT   536      37.066  18.145  23.850  1.00  0.00
ATOM   3637  H2  WAT   536      35.864  18.056  24.765  1.00  0.00
TER
ATOM   3638  O   WAT   537      33.897   4.531  21.434  1.00  0.00
ATOM   3639  H1  WAT   537      34.746   4.968  21.369  1.00  0.00
ATOM   3640  H2  WAT   537      33.530   4.843  22.262  1.00  0.00
TER
ATOM   3641  O   WAT   538      32.796  10.784  19.908  1.00  0.00
ATOM   3642  H1  WAT   538      33.562  10.672  20.471  1.00  0.00
ATOM   3643  H2  WAT   538      32.873  10.088  19.256  1.00  0.00
TER
ATOM   3644  O   WAT   539      31.490   8.217  20.591  1.00  0.00
ATOM   3645  H1  WAT   539      31.571   7.269  20.703  1.00  0.00
ATOM   3646  H2  WAT   539      32.382   8.547  20.697  1.00  0.00
TER
ATOM   3647  O   WAT   540      32.292  18.366  27.695  1.00  0.00
ATOM   3648  H1  WAT   540      33.028  17.818  27.966  1.00  0.00
ATOM   3649  H2  WAT   540      32.676  19.232  27.555  1.00  0.00
TER
ATOM   3650  O   WAT   541      29.176  14.434  23.569  1.00  0.00
ATOM   3651  H1  WAT   541      28.250  14.676  23.559  1.00  0.00
ATOM   3652  H2  WAT   541      29.642  15.261  23.447  1.00  0.00
TER
ATOM   3653  O   WAT   542      35.402  17.539  19.517  1.00  0.00
ATOM   3654  H1  WAT   542      36.195  17.828  19.066  1.00  0.00
ATOM   3655  H2  WAT   542      34.883  17.109  18.839  1.00  0.00
TER
ATOM   3656  O   WAT   543      35.920  12.760  19.382  1.00  0.00
ATOM   3657  H1  WAT   543      35.815  12.145  20.108  1.00  0.00
ATOM   3658  H2  WAT   543      35.752  12.236  18.598  1.00  0.00
TER
ATOM   3659  O   WAT   544      36.071  11.445  35.360  1.00  0.00
ATOM   3660  H1  WAT   544      35.306  12.014  35.276  1.00  0.00
ATOM   3661  H2  WAT   544      36.253  11.153  34.467  1.00  0.00
TER
ATOM   3662  O   WAT   545      34.828  10.781  21.882  1.00  0.00
ATOM   3663  H1  WAT   545      35.249  10.615  22.725  1.00  0.00
ATOM   3664  H2  WAT   545      34.953   9.971  21.388  1.00  0.00
TER
ATOM   3665  O   WAT   546      32.990   6.760  34.689  1.00  0.00
ATOM   3666  H1  WAT   546      32.460   6.269  34.062  1.00  0.00
ATOM   3667  H2  WAT   546      33.659   7.189  34.155  1.00  0.00
TER
ATOM   3668  O   WAT   547      37.340   9.804  19.130  1.00  0.00
ATOM   3669  H1  WAT   547      37.861   9.089  18.764  1.00  0.00
ATOM   3670  H2  WAT   547      37.987  10.443  19.430  1.00  0.00
TER
ATOM   3671  O   WAT   548      33.478   3.727  34.769  1.00  0.00
ATOM   3672  H1  WAT   548      33.383   3.109  34.044  1.00  0.00
ATOM   3673  H2  WAT   548      32.897   4.453  34.542  1.00  0.00
TER
ATOM   3674  O   WAT   549      36.244   2.284  31.802  1.00  0.00
ATOM   3675  H1  WAT   549      35.795   2.306  30.956  1.00  0.00
ATOM   3676  H2  WAT   549      35.610   1.886  32.399  1.00  0.00
TER
ATOM   3677  O   WAT   550      36.650  11.179  32.423  1.00  0.00
ATOM   3678  H1  WAT   550      37.069  12.023  32.251  1.00  0.00
ATOM   3679  H2  WAT   550      35.731  11.317  32.194  1.00  0.00
TER
ATOM   3680  O   WAT   551      33.724   6.854  18.828  1.00  0.00
ATOM   3681  H1  WAT   551      33.522   5.991  19.189  1.00  0.00
ATOM   3682  H2  WAT   551      33.553   6.767  17.890  1.00  0.00
TER
ATOM   3683  O   WAT   552      34.500  17.485  33.539  1.00  0.00
ATOM   3684  H1  WAT   552      33.963  18.209  33.220  1.00  0.00
ATOM   3685  H2  WAT   552      34.754  17.008  32.749  1.00  0.00
TER
ATOM   3686  O   WAT   553      35.753   5.453  35.064  1.00  0.00
ATOM   3687  H1  WAT   553      36.343   5.145  35.752  1.00  0.00
ATOM   3688  H2  WAT   553      34.935   4.981  35.220  1.00  0.00
TER
ATOM   3689  O   WAT   554      32.522   3.954  18.816  1.00  0.00
ATOM   3690  H1  WAT   554      32.824   3.961  17.908  1.00  0.00
ATOM   3691  H2  WAT   554      33.261   3.604  19.313  1.00  0.00
TER
ATOM   3692  O   WAT   555      37.357  18.720  33.798  1.00  0.00
ATOM   3693  H1  WAT   555      37.283  19.623  34.105  1.00  0.00
ATOM   3694  H2  WAT   555      36.455  18.401  33.770  1.00  0.00
TER
ATOM   3695  O   WAT   556      35.740   2.898  19.802  1.00  0.00
ATOM   3696  H1  WAT   556      35.393   2.220  19.222  1.00  0.00
ATOM   3697  H2  WAT   556      35.942   2.437  20.616  1.00  0.00
TER
ATOM   3698  O   WAT   557      31.545  13.258  19.649  1.00  0.00
ATOM   3699  H1  WAT   557      31.982  13.801  20.305  1.00  0.00
ATOM   3700  H2  WAT   557      32.030  12.433  19.659  1.00  0.00
TER
ATOM   3701  O   WAT   558      28.759  16.047  27.101  1.00  0.00
ATOM   3702  H1  WAT   558      29.090  15.179  26.869  1.00  0.00
ATOM   3703  H2  WAT   558      29.189  16.253  27.931  1.00  0.00
TER
ATOM   3704  O   WAT   559      33.356  14.378  24.761  1.00  0.00
ATOM   3705  H1  WAT   559      33.055  14.255  25.661  1.00  0.00
ATOM   3706  H2  WAT   559      33.249  13.519  24.353  1.00  0.00
TER
ATOM   3707  O   WAT   560      29.248  16.914  29.839  1.00  0.00
ATOM   3708  H1  WAT   560      28.812  17.094  30.671  1.00  0.00
ATOM   3709  H2  WAT   560      29.816  17.672  29.697  1.00  0.00
TER
ATOM   3710  O   WAT   561      29.081   9.426  26.198  1.00  0.00
ATOM   3711  H1  WAT   561      28.426   9.158  25.554  1.00  0.00
ATOM   3712  H2  WAT   561      29.919   9.317  25.748  1.00  0.00
TER
ATOM   3713  O   WAT   562      30.118   9.812  30.738  1.00  0.00
ATOM   3714  H1  WAT   562      30.486   9.724  31.618  1.00  0.00
ATOM   3715  H2  WAT   562      29.550   9.048  30.639  1.00  0.00
TER
ATOM   3716  O   WAT   563      29.670   6.723  34.644  1.00  0.00
ATOM   3717  H1  WAT   563      28.776   6.689  34.984  1.00  0.00
ATOM   3718  H2  WAT   563      30.210   6.921  35.409  1.00  0.00
TER
ATOM   3719  O   WAT   564      28.295   6.636  22.140  1.00  0.00
ATOM   3720  H1  WAT   564      27.391   6.899  21.966  1.00  0.00
ATOM   3721  H2  WAT   564      28.779   6.907  21.360  1.00  0.00
TER
ATOM   3722  O   WAT   565      30.837   5.693  20.050  1.00  0.00
ATOM   3723  H1  WAT   565      31.547   5.271  19.565  1.00  0.00
ATOM   3724  H2  WAT   565      30.121   5.760  19.418  1.00  0.00
TER
ATOM   3725  O   WAT   566      30.485   1.747  19.090  1.00  0.00
ATOM   3726  H1  WAT   566      31.208   2.288  19.408  1.00  0.00
ATOM   3727  H2  WAT   566      30.757   1.473  18.214  1.00  0.00
TER
ATOM   3728  O   WAT   567      30.174   0.997  28.992  1.00  0.00
ATOM   3729  H1  WAT   567      30.822   0.447  28.552  1.00  0.00
ATOM   3730  H2  WAT   567      30.594   1.252  29.814  1.00  0.00
TER
ATOM   3731  O   WAT   568      29.927   1.153  31.735  1.00  0.00
ATOM   3732  H1  WAT   568      29.579   1.609  32.501  1.00  0.00
ATOM   3733  H2  WAT   568      29.596   0.259  31.817  1.00  0.00
TER
ATOM   3734  O   WAT   569      35.234  15.881  31.501  1.00  0.00
ATOM   3735  H1  WAT   569      34.993  16.148  30.614  1.00  0.00
ATOM   3736  H2  WAT   569      36.175  16.051  31.556  1.00  0.00
TER
ATOM   3737  O   WAT   570      30.599   0.681  35.010  1.00  0.00
ATOM   3738  H1  WAT   570      31.148   0.499  34.247  1.00  0.00
ATOM   3739  H2  WAT   570      30.665  -0.110  35.546  1.00  0.00
TER
ATOM   3740  O   WAT   571      31.372  17.271  33.020  1.00  0.00
ATOM   3741  H1  WAT   571      30.779  17.140  33.759  1.00  0.00
ATOM   3742  H2  WAT   571      31.365  16.435  32.554  1.00  0.00
TER
ATOM   3743  O   WAT   572      31.004  14.637  31.971  1.00  0.00
ATOM   3744  H1  WAT   572      30.277  14.017  31.903  1.00  0.00
ATOM   3745  H2  WAT   572      31.065  15.031  31.101  1.00  0.00
TER
ATOM   3746  O   WAT   573      34.608  16.851  28.756  1.00  0.00
ATOM   3747  H1  WAT   573      35.125  16.240  28.231  1.00  0.00
ATOM   3748  H2  WAT   573      35.258  17.354  29.247  1.00  0.00
TER
ATOM   3749  O   WAT   574      37.348  17.742  29.583  1.00  0.00
ATOM   3750  H1  WAT   574      37.636  17.488  28.706  1.00  0.00
ATOM   3751  H2  WAT   574      37.860  17.190  30.173  1.00  0.00
TER
ATOM   3752  O   WAT   575      29.287  17.954  25.181  1.00  0.00
ATOM   3753  H1  WAT   575      29.119  17.321  25.879  1.00  0.00
ATOM   3754  H2  WAT   575      28.420  18.160  24.830  1.00  0.00
TER
ATOM   3755  O   WAT   576      29.910   1.786  22.684  1.00  0.00
ATOM   3756  H1  WAT   576      30.667   1.899  22.110  1.00  0.00
ATOM   3757  H2  WAT   576      29.447   2.623  22.638  1.00  0.00
TER
ATOM   3758  O   WAT   577      36.451   3.900  25.674  1.00  0.00
ATOM   3759  H1  WAT   577      35.638   3.526  25.334  1.00  0.00
ATOM   3760  H2  WAT   577      36.955   3.144  25.976  1.00  0.00
TER
ATOM   3761  O   WAT   578      30.893  16.648  22.626  1.00  0.00
ATOM   3762  H1  WAT   578      30.368  17.028  21.922  1.00  0.00
ATOM   3763  H2  WAT   578      30.817  17.273  23.347  1.00  0.00
TER
ATOM   3764  O   WAT   579      32.282   2.312  21.224  1.00  0.00
ATOM   3765  H1  WAT   579      32.811   1.525  21.095  1.00  0.00
ATOM   3766  H2  WAT   579      32.915   2.992  21.458  1.00  0.00
TER
ATOM   3767  O   WAT   580      34.476   2.050  24.278  1.00  0.00
ATOM   3768  H1  WAT   580      33.846   1.349  24.446  1.00  0.00
ATOM   3769  H2  WAT   580      33.936   2.810  24.062  1.00  0.00
TER
ATOM   3770  O   WAT   581      33.492  18.596  21.501  1.00  0.00
ATOM   3771  H1  WAT   581      34.224  18.312  20.953  1.00  0.00
ATOM   3772  H2  WAT   581      33.752  18.357  22.390  1.00  0.00
TER
ATOM   3773  O   WAT   582      32.654  14.712  21.505  1.00  0.00
ATOM   3774  H1  WAT   582      32.025  15.181  22.054  1.00  0.00
ATOM   3775  H2  WAT   582      32.769  13.867  21.940  1.00  0.00
TER
ATOM   3776  O   WAT   583      32.257  10.853  10.414  1.00  0.00
ATOM   3777  H1  WAT   583      31.426  10.598  10.813  1.00  0.00
ATOM   3778  H2  WAT   583      32.865  10.924  11.150  1.00  0.00
TER
ATOM   3779  O   WAT   584      32.237  14.887  10.610  1.00  0.00
ATOM   3780  H1  WAT   584      32.540  13.997  10.431  1.00  0.00
ATOM   3781  H2  WAT   584      32.982  15.444  10.382  1.00  0.00
TER
ATOM   3782  O   WAT   585      30.666   5.813   4.198  1.00  0.00
ATOM   3783  H1  WAT   585      29.778   6.155   4.096  1.00  0.00
ATOM   3784  H2  WAT   585      30.950   5.613   3.306  1.00  0.00
TER
ATOM   3785  O   WAT   586      28.630   8.414  10.082  1.00  0.00
ATOM   3786  H1  WAT   586      29.201   7.646  10.082  1.00  0.00
ATOM   3787  H2  WAT   586      28.630   8.712   9.173  1.00  0.00
TER
ATOM   3788  O   WAT   587      29.872   3.822  11.869  1.00  0.00
ATOM   3789  H1  WAT   587      29.692   2.925  12.149  1.00  0.00
ATOM   3790  H2  WAT   587      29.470   4.369  12.544  1.00  0.00
TER
ATOM   3791  O   WAT   588      32.842   4.396   5.232  1.00  0.00
ATOM   3792  H1  WAT   588      32.949   5.297   5.539  1.00  0.00
ATOM   3793  H2  WAT   588      31.932   4.348   4.941  1.00  0.00
TER
ATOM   3794  O   WAT   589      30.491   6.318  10.477  1.00  0.00
ATOM   3795  H1  WAT   589      31.172   6.582  11.096  1.00  0.00
ATOM   3796  H2  WAT   589      30.176   5.478  10.811  1.00  0.00
TER
ATOM   3797  O   WAT   590      34.683   7.365   9.564  1.00  0.00
ATOM   3798  H1  WAT   590      35.191   7.863  10.205  1.00  0.00
ATOM   3799  H2  WAT   590      35.215   6.588   9.388  1.00  0.00
TER
ATOM   3800  O   WAT   591      32.967   2.005  13.831  1.00  0.00
ATOM   3801  H1  WAT   591      32.969   2.522  13.025  1.00  0.00
ATOM   3802  H2  WAT   591      32.137   1.528  13.808  1.00  0.00
TER
ATOM   3803  O   WAT   592      34.217  11.644  12.008  1.00  0.00
ATOM   3804  H1  WAT   592      33.884  12.271  12.650  1.00  0.00
ATOM   3805  H2  WAT   592      34.394  12.170  11.228  1.00  0.00
TER
ATOM   3806  O   WAT   593      32.648   3.716  11.838  1.00  0.00
ATOM   3807  H1  WAT   593      32.990   4.560  11.543  1.00  0.00
ATOM   3808  H2  WAT   593      31.710   3.864  11.954  1.00  0.00
TER
ATOM   3809  O   WAT   594      33.429  13.612  13.823  1.00  0.00
ATOM   3810  H1  WAT   594      34.046  14.287  13.541  1.00  0.00
ATOM   3811  H2  WAT   594      32.568  14.021  13.732  1.00  0.00
TER
ATOM   3812  O   WAT   595      28.722  12.802   2.704  1.00  0.00
ATOM   3813  H1  WAT   595      28.345  13.291   1.972  1.00  0.00
ATOM   3814  H2  WAT   595      28.980  13.475   3.334  1.00  0.00
TER
ATOM   3815  O   WAT   596      36.331   1.204   8.162  1.00  0.00
ATOM   3816  H1  WAT   596      36.639   0.649   7.446  1.00  0.00
ATOM   3817  H2  WAT   596      35.401   1.338   7.980  1.00  0.00
TER
ATOM   3818  O   WAT   597      34.325   9.795   7.680  1.00  0.00
ATOM   3819  H1  WAT   597      33.921   9.083   7.185  1.00  0.00
ATOM   3820  H2  WAT   597      34.411   9.451   8.569  1.00  0.00
TER
ATOM   3821  O   WAT   598      34.793  13.482   9.844  1.00  0.00
ATOM   3822  H1  WAT   598      34.496  12.877   9.165  1.00  0.00
ATOM   3823  H2  WAT   598      35.743  13.520   9.733  1.00  0.00
TER
ATOM   3824  O   WAT   599      33.038   6.570  11.460  1.00  0.00
ATOM   3825  H1  WAT   599      33.589   6.679  10.685  1.00  0.00
ATOM   3826  H2  WAT   599      33.552   6.943  12.176  1.00  0.00
TER
ATOM   3827  O   WAT   600      33.885  13.220  16.495  1.00  0.00
ATOM   3828  H1  WAT   600      32.988  13.444  16.742  1.00  0.00
ATOM   3829  H2  WAT   600      33.910  13.344  15.546  1.00  0.00
TER
ATOM   3830  O   WAT   601      32.712  10.092  15.071  1.00  0.00
ATOM   3831  H1  WAT   601      32.573  10.964  15.439  1.00  0.00
ATOM   3832  H2  WAT   601      31.830   9.749  14.925  1.00  0.00
TER
ATOM   3833  O   WAT   602      34.510  16.034  17.279  1.00  0.00
ATOM   3834  H1  WAT   602      34.482  16.438  16.412  1.00  0.00
ATOM   3835  H2  WAT   602      34.347  15.105  17.116  1.00  0.00
TER
ATOM   3836  O   WAT   603      31.025   8.690   5.181  1.00  0.00
ATOM   3837  H1  WAT   603      30.905   9.416   4.569  1.00  0.00
ATOM   3838  H2  WAT   603      30.715   7.920   4.704  1.00  0.00
TER
ATOM   3839  O   WAT   604      28.664  11.861  10.988  1.00  0.00
ATOM   3840  H1  WAT   604      28.742  11.996  10.043  1.00  0.00
ATOM   3841  H2  WAT   604      29.278  11.153  11.181  1.00  0.00
TER
ATOM   3842  O   WAT   605      29.909  13.561   7.398  1.00  0.00
ATOM   3843  H1  WAT   605      29.501  13.703   6.544  1.00  0.00
ATOM   3844  H2  WAT   605      30.800  13.277   7.195  1.00  0.00
TER
ATOM   3845  O   WAT   606      34.181  17.776   5.511  1.00  0.00
ATOM   3846  H1  WAT   606      34.005  16.859   5.297  1.00  0.00
ATOM   3847  H2  WAT   606      33.326  18.135   5.750  1.00  0.00
TER
ATOM   3848  O   WAT   607      28.720  12.903  13.527  1.00  0.00
ATOM   3849  H1  WAT   607      28.883  12.433  12.709  1.00  0.00
ATOM   3850  H2  WAT   607      29.185  12.395  14.192  1.00  0.00
TER
ATOM   3851  O   WAT   608      33.492   2.033   8.563  1.00  0.00
ATOM   3852  H1  WAT   608      33.049   2.814   8.232  1.00  0.00
ATOM   3853  H2  WAT   608      34.050   2.356   9.270  1.00  0.00
TER
ATOM   3854  O   WAT   609      37.779   4.900  14.167  1.00  0.00
ATOM   3855  H1  WAT   609      37.317   5.108  14.979  1.00  0.00
ATOM   3856  H2  WAT   609      37.377   4.086  13.864  1.00  0.00
TER
ATOM   3857  O   WAT   610      36.608   1.654   3.444  1.00  0.00
ATOM   3858  H1  WAT   610      35.983   1.650   4.169  1.00  0.00
ATOM   3859  H2  WAT   610      36.521   0.787   3.047  1.00  0.00
TER
ATOM   3860  O   WAT   611      35.529   2.578  10.422  1.00  0.00
ATOM   3861  H1  WAT   611      35.827   3.484  10.341  1.00  0.00
ATOM   3862  H2  WAT   611      36.078   2.090   9.808  1.00  0.00
TER
ATOM   3863  O   WAT   612      33.283   7.157   6.291  1.00  0.00
ATOM   3864  H1  WAT   612      33.057   6.940   7.196  1.00  0.00
ATOM   3865  H2  WAT   612      32.502   7.589   5.946  1.00  0.00
TER
ATOM   3866  O   WAT   613      35.723   8.055  16.957  1.00  0.00
ATOM   3867  H1  WAT   613      35.627   7.115  16.807  1.00  0.00
ATOM   3868  H2  WAT   613      36.566   8.277  16.562  1.00  0.00
TER
ATOM   3869  O   WAT   614      30.854   4.467  15.111  1.00  0.00
ATOM   3870  H1  WAT   614      30.460   5.314  15.318  1.00  0.00
ATOM   3871  H2  WAT   614      30.166   3.829  15.302  1.00  0.00
TER
ATOM   3872  O   WAT   615      37.429   4.550  18.180  1.00  0.00
ATOM   3873  H1  WAT   615      36.738   4.357  18.815  1.00  0.00
ATOM   3874  H2  WAT   615      38.172   4.834  18.713  1.00  0.00
TER
ATOM   3875  O   WAT   616      28.156   2.389   9.144  1.00  0.00
ATOM   3876  H1  WAT   616      27.867   2.960   9.856  1.00  0.00
ATOM   3877  H2  WAT   616      28.900   1.910   9.507  1.00  0.00
TER
ATOM   3878  O   WAT   617      28.343   6.331   0.354  1.00  0.00
ATOM   3879  H1  WAT   617      28.260   7.274   0.496  1.00  0.00
ATOM   3880  H2  WAT   617      27.991   6.189  -0.525  1.00  0.00
TER
ATOM   3881  O   WAT   618      36.143   5.065   9.421  1.00  0.00
ATOM   3882  H1  WAT   618      36.146   4.624   8.572  1.00  0.00
ATOM   3883  H2  WAT   618      37.038   5.387   9.528  1.00  0.00
TER
ATOM   3884  O   WAT   619      31.993   4.948   8.380  1.00  0.00
ATOM   3885  H1  WAT   619      31.653   5.425   9.137  1.00  0.00
ATOM   3886  H2  WAT   619      31.231   4.494   8.021  1.00  0.00
TER
ATOM   3887  O   WAT   620      36.205   6.067   2.412  1.00  0.00
ATOM   3888  H1  WAT   620      36.326   6.025   3.360  1.00  0.00
ATOM   3889  H2  WAT   620      35.820   6.929   2.256  1.00  0.00
TER
ATOM   3890  O   WAT   621      35.217   8.377   1.810  1.00  0.00
ATOM   3891  H1  WAT   621      34.649   7.928   1.184  1.00  0.00
ATOM   3892  H2  WAT   621      35.926   8.736   1.277  1.00  0.00
TER
ATOM   3893  O   WAT   622      30.294  12.278  15.687  1.00  0.00
ATOM   3894  H1  WAT   622      29.909  11.637  16.285  1.00  0.00
ATOM   3895  H2  WAT   622      30.605  12.981  16.256  1.00  0.00
TER
ATOM   3896  O   WAT   623      36.443   9.125  11.168  1.00  0.00
ATOM   3897  H1  WAT   623      36.810   8.651  11.914  1.00  0.00
ATOM   3898  H2  WAT   623      36.254  10.000  11.508  1.00  0.00
TER
ATOM   3899  O   WAT   624      29.308   3.870   7.297  1.00  0.00
ATOM   3900  H1  WAT   624      29.022   3.505   8.135  1.00  0.00
ATOM   3901  H2  WAT   624      29.245   3.138   6.683  1.00  0.00
TER
ATOM   3902  O   WAT   625      34.233   8.166  13.486  1.00  0.00
ATOM   3903  H1  WAT   625      33.929   9.046  13.711  1.00  0.00
ATOM   3904  H2  WAT   625      35.188   8.226  13.522  1.00  0.00
TER
ATOM   3905  O   WAT   626      32.762  12.372   4.083  1.00  0.00
ATOM   3906  H1  WAT   626      31.988  11.832   3.923  1.00  0.00
ATOM   3907  H2  WAT   626      33.491  11.853   3.744  1.00  0.00
TER
ATOM   3908  O   WAT   627      32.805  12.040   7.721  1.00  0.00
ATOM   3909  H1  WAT   627      33.323  11.237   7.666  1.00  0.00
ATOM   3910  H2  WAT   627      32.354  11.978   8.562  1.00  0.00
TER
ATOM   3911  O   WAT   628      37.692  13.307   2.993  1.00  0.00
ATOM   3912  H1  WAT   628      38.034  14.051   2.498  1.00  0.00
ATOM   3913  H2  WAT   628      36.864  13.620   3.356  1.00  0.00
TER
ATOM   3914  O   WAT   629      30.290   9.007  14.633  1.00  0.00
ATOM   3915  H1  WAT   629      29.931   9.672  15.220  1.00  0.00
ATOM   3916  H2  WAT   629      29.995   8.175  15.004  1.00  0.00
TER
ATOM   3917  O   WAT   630      33.491   9.465  17.517  1.00  0.00
ATOM   3918  H1  WAT   630      33.191   9.611  16.620  1.00  0.00
ATOM   3919  H2  WAT   630      34.262   8.906  17.424  1.00  0.00
TER
ATOM   3920  O   WAT   631      36.661  13.388   5.765  1.00  0.00
ATOM   3921  H1  WAT   631      37.348  13.935   6.146  1.00  0.00
ATOM   3922  H2  WAT   631      35.875  13.933   5.800  1.00  0.00
TER
ATOM   3923  O   WAT   632      28.801   9.006   1.257  1.00  0.00
ATOM   3924  H1  WAT   632      29.670   9.288   1.540  1.00  0.00
ATOM   3925  H2  WAT   632      28.310   9.819   1.142  1.00  0.00
TER
ATOM   3926  O   WAT   633      35.964  10.393   5.377  1.00  0.00
ATOM   3927  H1  WAT   633      36.420  11.204   5.603  1.00  0.00
ATOM   3928  H2  WAT   633      35.613  10.075   6.209  1.00  0.00
TER
ATOM   3929  O   WAT   634      31.865   0.737   5.850  1.00  0.00
ATOM   3930  H1  WAT   634      31.737   0.729   6.798  1.00  0.00
ATOM   3931  H2  WAT   634      31.041   1.075   5.499  1.00  0.00
TER
ATOM   3932  O   WAT   635      29.168  18.218   1.823  1.00  0.00
ATOM   3933  H1  WAT   635      29.527  18.817   1.169  1.00  0.00
ATOM   3934  H2  WAT   635      29.027  18.764   2.596  1.00  0.00
TER
ATOM   3935  O   WAT   636      28.865   2.496  15.310  1.00  0.00
ATOM   3936  H1  WAT   636      28.150   2.696  15.916  1.00  0.00
ATOM   3937  H2  WAT   636      29.284   1.720  15.682  1.00  0.00
TER
ATOM   3938  O   WAT   637      29.152  16.484  16.297  1.00  0.00
ATOM   3939  H1  WAT   637      29.261  15.543  16.157  1.00  0.00
ATOM   3940  H2  WAT   637      28.500  16.749  15.648  1.00  0.00
TER
ATOM   3941  O   WAT   638      37.143  14.756  17.697  1.00  0.00
ATOM   3942  H1  WAT   638      36.823  14.036  18.241  1.00  0.00
ATOM   3943  H2  WAT   638      36.469  15.431  17.770  1.00  0.00
TER
ATOM   3944  O   WAT   639      35.185  15.602   2.640  1.00  0.00
ATOM   3945  H1  WAT   639      35.176  16.335   2.025  1.00  0.00
ATOM   3946  H2  WAT   639      34.264  15.355   2.733  1.00  0.00
TER
ATOM   3947  O   WAT   640      30.785  10.823   3.385  1.00  0.00
ATOM   3948  H1  WAT   640      30.178  11.563   3.394  1.00  0.00
ATOM   3949  H2  WAT   640      31.260  10.913   2.559  1.00  0.00
TER
ATOM   3950  O   WAT   641      35.693   6.222   5.285  1.00  0.00
ATOM   3951  H1  WAT   641      34.985   6.691   5.726  1.00  0.00
ATOM   3952  H2  WAT   641      35.978   5.565   5.920  1.00  0.00
TER
ATOM   3953  O   WAT   642      37.319   7.642  13.284  1.00  0.00
ATOM   3954  H1  WAT   642      37.817   8.117  13.950  1.00  0.00
ATOM   3955  H2  WAT   642      37.461   6.718  13.491  1.00  0.00
TER
ATOM   3956  O   WAT   643      36.812  18.183   5.997  1.00  0.00
ATOM   3957  H1  WAT   643      37.066  18.145   5.075  1.00  0.00
ATOM   3958  H2  WAT   643      35.864  18.056   5.990  1.00  0.00
TER
ATOM   3959  O   WAT   644      33.897   4.531   2.660  1.00  0.00
ATOM   3960  H1  WAT   644      34.746   4.968   2.594  1.00  0.00
ATOM   3961  H2  WAT   644      33.530   4.843   3.487  1.00  0.00
TER
ATOM   3962  O   WAT   645      32.796  10.784   1.134  1.00  0.00
ATOM   3963  H1  WAT   645      33.562  10.672   1.696  1.00  0.00
ATOM   3964  H2  WAT   645      32.873  10.088   0.481  1.00  0.00
TER
ATOM   3965  O   WAT   646      31.490   8.217   1.817  1.00  0.00
ATOM   3966  H1  WAT   646      31.571   7.269   1.929  1.00  0.00
ATOM   3967  H2  WAT   646      32.382   8.547   1.923  1.00  0.00
TER
ATOM   3968  O   WAT   647      32.292  18.366   8.920  1.00  0.00
ATOM   3969  H1  WAT   647      33.028  17.818   9.191  1.00  0.00
ATOM   3970  H2  WAT   647      32.676  19.232   8.781  1.00  0.00
TER
ATOM   3971  O   WAT   648      29.176  14.434   4.795  1.00  0.00
ATOM   3972  H1  WAT   648      28.250  14.676   4.785  1.00  0.00
ATOM   3973  H2  WAT   648      29.642  15.261   4.673  1.00  0.00
TER
ATOM   3974  O   WAT   649      31.298  17.551  18.109  1.00  0.00
ATOM   3975  H1  WAT   649      32.099  17.872  18.523  1.00  0.00
ATOM   3976  H2  WAT   649      30.783  17.190  18.831  1.00  0.00
TER
ATOM   3977  O   WAT   650      35.402  17.539   0.743  1.00  0.00
ATOM   3978  H1  WAT   650      36.195  17.828   0.291  1.00  0.00
ATOM   3979  H2  WAT   650      34.883  17.109   0.064  1.00  0.00
TER
ATOM   3980  O   WAT   651      29.018  10.038  17.053  1.00  0.00
ATOM   3981  H1  WAT   651      29.521   9.459  17.624  1.00  0.00
ATOM   3982  H2  WAT   651      28.278  10.322  17.590  1.00  0.00
TER
ATOM   3983  O   WAT   652      35.920  12.760   0.607  1.00  0.00
ATOM   3984  H1  WAT   652      35.815  12.145   1.333  1.00  0.00
ATOM   3985  H2  WAT   652      35.752  12.236  -0.176  1.00  0.00
TER
ATOM   3986  O   WAT   653      36.071  11.445  16.586  1.00  0.00
ATOM   3987  H1  WAT   653      35.306  12.014  16.502  1.00  0.00
ATOM   3988  H2  WAT   653      36.253  11.153  15.693  1.00  0.00
TER
ATOM   3989  O   WAT   654      31.050   8.181  17.948  1.00  0.00
ATOM   3990  H1  WAT   654      31.090   7.883  18.856  1.00  0.00
ATOM   3991  H2  WAT   654      31.904   8.582  17.788  1.00  0.00
TER
ATOM   3992  O   WAT   655      34.828  10.781   3.108  1.00  0.00
ATOM   3993  H1  WAT   655      35.249  10.615   3.951  1.00  0.00
ATOM   3994  H2  WAT   655      34.953   9.971   2.613  1.00  0.00
TER
ATOM   3995  O   WAT   656      32.990   6.760  15.915  1.00  0.00
ATOM   3996  H1  WAT   656      32.460   6.269  15.287  1.00  0.00
ATOM   3997  H2  WAT   656      33.659   7.189  15.381  1.00  0.00
TER
ATOM   3998  O   WAT   657      37.340   9.804   0.356  1.00  0.00
ATOM   3999  H1  WAT   657      37.861   9.089  -0.010  1.00  0.00
ATOM   4000  H2  WAT   657      37.987  10.443   0.656  1.00  0.00
TER
ATOM   4001  O   WAT   658      33.478   3.727  15.995  1.00  0.00
ATOM   4002  H1  WAT   658      33.383   3.109  15.270  1.00  0.00
ATOM   4003  H2  WAT   658      32.897   4.453  15.768  1.00  0.00
TER
ATOM   4004  O   WAT   659      36.244   2.284  13.028  1.00  0.00
ATOM   4005  H1  WAT   659      35.795   2.306  12.182  1.00  0.00
ATOM   4006  H2  WAT   659      35.610   1.886  13.625  1.00  0.00
TER
ATOM   4007  O   WAT   660      36.650  11.179  13.649  1.00  0.00
ATOM   4008  H1  WAT   660      37.069  12.023  13.476  1.00  0.00
ATOM   4009  H2  WAT   660      35.731  11.317  13.419  1.00  0.00
TER
ATOM   4010  O   WAT   661      33.724   6.854   0.054  1.00  0.00
ATOM   4011  H1  WAT   661      33.522   5.991   0.415  1.00  0.00
ATOM   4012  H2  WAT   661      33.553   6.767  -0.884  1.00  0.00
TER
ATOM   4013  O   WAT   662      34.500  17.485  14.765  1.00  0.00
ATOM   4014  H1  WAT   662      33.963  18.209  14.445  1.00  0.00
ATOM   4015  H2  WAT   662      34.754  17.008  13.974  1.00  0.00
TER
ATOM   4016  O   WAT   663      35.753   5.453  16.290  1.00  0.00
ATOM   4017  H1  WAT   663      36.343   5.145  16.978  1.00  0.00
ATOM   4018  H2  WAT   663      34.935   4.981  16.446  1.00  0.00
TER
ATOM   4019  O   WAT   664      32.522   3.954   0.042  1.00  0.00
ATOM   4020  H1  WAT   664      32.824   3.961  -0.867  1.00  0.00
ATOM   4021  H2  WAT   664      33.261   3.604   0.538  1.00  0.00
TER
ATOM   4022  O   WAT   665      37.357  18.720  15.023  1.00  0.00
ATOM   4023  H1  WAT   665      37.283  19.623  15.330  1.00  0.00
ATOM   4024  H2  WAT   665      36.455  18.401  14.995  1.00  0.00
TER
ATOM   4025  O   WAT   666      35.740   2.898   1.027  1.00  0.00
ATOM   4026  H1  WAT   666      35.393   2.220   0.447  1.00  0.00
ATOM   4027  H2  WAT   666      35.942   2.437   1.842  1.00  0.00
TER
ATOM   4028  O   WAT   667      31.545  13.258   0.875  1.00  0.00
ATOM   4029  H1  WAT   667      31.982  13.801   1.530  1.00  0.00
ATOM   4030  H2  WAT   667      32.030  12.433   0.884  1.00  0.00
TER
ATOM   4031  O   WAT   668      28.759  16.047   8.327  1.00  0.00
ATOM   4032  H1  WAT   668      29.090  15.179   8.094  1.00  0.00
ATOM   4033  H2  WAT   668      29.189  16.253   9.157  1.00  0.00
TER
ATOM   4034  O   WAT   669      33.356  14.378   5.987  1.00  0.00
ATOM   4035  H1  WAT   669      33.055  14.255   6.887  1.00  0.00
ATOM   4036  H2  WAT   669      33.249  13.519   5.578  1.00  0.00
TER
ATOM   4037  O   WAT   670      29.248  16.914  11.065  1.00  0.00
ATOM   4038  H1  WAT   670      28.812  17.094  11.897  1.00  0.00
ATOM   4039  H2  WAT   670      29.816  17.672  10.923  1.00  0.00
TER
ATOM   4040  O   WAT   671      29.081   9.426   7.424  1.00  0.00
ATOM   4041  H1  WAT   671      28.426   9.158   6.780  1.00  0.00
ATOM   4042  H2  WAT   671      29.919   9.317   6.974  1.00  0.00
TER
ATOM   4043  O   WAT   672      30.118   9.812  11.964  1.00  0.00
ATOM   4044  H1  WAT   672      30.486   9.724  12.844  1.00  0.00
ATOM   4045  H2  WAT   672      29.550   9.048  11.865  1.00  0.00
TER
ATOM   4046  O   WAT   673      29.670   6.723  15.870  1.00  0.00
ATOM   4047  H1  WAT   673      28.776   6.689  16.209  1.00  0.00
ATOM   4048  H2  WAT   673      30.210   6.921  16.635  1.00  0.00
TER
ATOM   4049  O   WAT   674      28.295   6.636   3.366  1.00  0.00
ATOM   4050  H1  WAT   674      27.391   6.899   3.191  1.00  0.00
ATOM   4051  H2  WAT   674      28.779   6.907   2.586  1.00  0.00
TER
ATOM   4052  O   WAT   675      30.837   5.693   1.276  1.00  0.00
ATOM   4053  H1  WAT   675      31.547   5.271   0.790  1.00  0.00
ATOM   4054  H2  WAT   675      30.121   5.760   0.644  1.00  0.00
TER
ATOM   4055  O   WAT   676      30.485   1.747   0.316  1.00  0.00
ATOM   4056  H1  WAT   676      31.208   2.288   0.634  1.00  0.00
ATOM   4057  H2  WAT   676      30.757   1.473  -0.560  1.00  0.00
TER
ATOM   4058  O   WAT   677      30.174   0.997  10.218  1.00  0.00
ATOM   4059  H1  WAT   677      30.822   0.447   9.778  1.00  0.00
ATOM   4060  H2  WAT   677      30.594   1.252  11.040  1.00  0.00
TER
ATOM   4061  O   WAT   678      29.927   1.153  12.961  1.00  0.00
ATOM   4062  H1  WAT   678      29.579   1.609  13.726  1.00  0.00
ATOM   4063  H2  WAT   678      29.596   0.259  13.043  1.00  0.00
TER
ATOM   4064  O   WAT   679      31.534  14.325  17.126  1.00  0.00
ATOM   4065  H1  WAT   679      31.491  13.954  18.007  1.00  0.00
ATOM   4066  H2  WAT   679      31.665  15.263  17.266  1.00  0.00
TER
ATOM   4067  O   WAT   680      35.234  15.881  12.727  1.00  0.00
ATOM   4068  H1  WAT   680      34.993  16.148  11.840  1.00  0.00
ATOM   4069  H2  WAT   680      36.175  16.051  12.782  1.00  0.00
TER
ATOM   4070  O   WAT   681      30.599   0.681  16.236  1.00  0.00
ATOM   4071  H1  WAT   681      31.148   0.499  15.472  1.00  0.00
ATOM   4072  H2  WAT   681      30.665  -0.110  16.771  1.00  0.00
TER
ATOM   4073  O   WAT   682      31.372  17.271  14.246  1.00  0.00
ATOM   4074  H1  WAT   682      30.779  17.140  14.985  1.00  0.00
ATOM   4075  H2  WAT   682      31.365  16.435  13.780  1.00  0.00
TER
ATOM   4076  O   WAT   683      31.004  14.637  13.197  1.00  0.00
ATOM   4077  H1  WAT   683      30.277  14.017  13.129  1.00  0.00
ATOM   4078  H2  WAT   683      31.065  15.031  12.326  1.00  0.00
TER
ATOM   4079  O   WAT   684      34.608  16.851   9.981  1.00  0.00
ATOM   4080  H1  WAT   684      35.125  16.240   9.456  1.00  0.00
ATOM   4081  H2  WAT   684      35.258  17.354  10.473  1.00  0.00
TER
ATOM   4082  O   WAT   685      37.348  17.742  10.808  1.00  0.00
ATOM   4083  H1  WAT   685      37.636  17.488   9.932  1.00  0.00
ATOM   4084  H2  WAT   685      37.860  17.190  11.399  1.00  0.00
TER
ATOM   4085  O   WAT   686      29.287  17.954   6.406  1.00  0.00
ATOM   4086  H1  WAT   686      29.119  17.321   7.104  1.00  0.00
ATOM   4087  H2  WAT   686      28.420  18.160   6.056  1.00  0.00
TER
ATOM   4088  O   WAT   687      29.910   1.786   3.909  1.00  0.00
ATOM   4089  H1  WAT   687      30.667   1.899   3.336  1.00  0.00
ATOM   4090  H2  WAT   687      29.447   2.623   3.864  1.00  0.00
TER
ATOM   4091  O   WAT   688      36.451   3.900   6.900  1.00  0.00
ATOM   4092  H1  WAT   688      35.638   3.526   6.559  1.00  0.00
ATOM   4093  H2  WAT   688      36.955   3.144   7.202  1.00  0.00
TER
ATOM   4094  O   WAT   689      30.893  16.648   3.851  1.00  0.00
ATOM   4095  H1  WAT   689      30.368  17.028   3.147  1.00  0.00
ATOM   4096  H2  WAT   689      30.817  17.273   4.572  1.00  0.00
TER
ATOM   4097  O   WAT   690      32.282   2.312   2.450  1.00  0.00
ATOM   4098  H1  WAT   690      32.811   1.525   2.320  1.00  0.00
ATOM   4099  H2  WAT   690      32.915   2.992   2.683  1.00  0.00
TER
ATOM   4100  O   WAT   691      34.476   2.050   5.504  1.00  0.00
ATOM   4101  H1  WAT   691      33.846   1.349   5.671  1.00  0.00
ATOM   4102  H2  WAT   691      33.936   2.810   5.287  1.00  0.00
TER
ATOM   4103  O   WAT   692      34.601   1.328  17.939  1.00  0.00
ATOM   4104  H1  WAT   692      34.320   1.832  17.175  1.00  0.00
ATOM   4105  H2  WAT   692      34.983   0.531  17.574  1.00  0.00
TER
ATOM   4106  O   WAT   693      33.492  18.596   2.726  1.00  0.00
ATOM   4107  H1  WAT   693      34.224  18.312   2.179  1.00  0.00
ATOM   4108  H2  WAT   693      33.752  18.357   3.616  1.00  0.00
TER
ATOM   4109  O   WAT   694      32.654  14.712   2.731  1.00  0.00
ATOM   4110  H1  WAT   694      32.025  15.181   3.279  1.00  0.00
ATOM   4111  H2  WAT   694      32.769  13.867   3.165  1.00  0.00
TER
ATOM   4112  O   WAT   695      32.257  10.853  -8.361  1.00  0.00
ATOM   4113  H1  WAT   695      31.426  10.598  -7.961  1.00  0.00
ATOM   4114  H2  WAT   695      32.865  10.924  -7.625  1.00  0.00
TER
ATOM   4115  O   WAT   696      32.237  14.887  -8.165  1.00  0.00
ATOM   4116  H1  WAT   696      32.540  13.997  -8.344  1.00  0.00
ATOM   4117  H2  WAT   696      32.982  15.444  -8.393  1.00  0.00
TER
ATOM   4118  O   WAT   697      30.666   5.813 -14.576  1.00  0.00
ATOM   4119  H1  WAT   697      29.778   6.155 -14.678  1.00  0.00
ATOM   4120  H2  WAT   697      30.950   5.613 -15.468  1.00  0.00
TER
ATOM   4121  O   WAT   698      28.630   8.414  -8.692  1.00  0.00
ATOM   4122  H1  WAT   698      29.201   7.646  -8.692  1.00  0.00
ATOM   4123  H2  WAT   698      28.630   8.712  -9.602  1.00  0.00
TER
ATOM   4124  O   WAT   699      29.872   3.822  -6.905  1.00  0.00
ATOM   4125  H1  WAT   699      29.692   2.925  -6.625  1.00  0.00
ATOM   4126  H2  WAT   699      29.470   4.369  -6.231  1.00  0.00
TER
ATOM   4127  O   WAT   700      32.842   4.396 -13.543  1.00  0.00
ATOM   4128  H1  WAT   700      32.949   5.297 -13.236  1.00  0.00
ATOM   4129  H2  WAT   700      31.932   4.348 -13.833  1.00  0.00
TER
ATOM   4130  O   WAT   701      30.491   6.318  -8.297  1.00  0.00
ATOM   4131  H1  WAT   701      31.172   6.582  -7.679  1.00  0.00
ATOM   4132  H2  WAT   701      30.176   5.478  -7.963  1.00  0.00
TER
ATOM   4133  O   WAT   702      34.683   7.365  -9.210  1.00  0.00
ATOM   4134  H1  WAT   702      35.191   7.863  -8.569  1.00  0.00
ATOM   4135  H2  WAT   702      35.215   6.588  -9.386  1.00  0.00
TER
ATOM   4136  O   WAT   703      32.967   2.005  -4.944  1.00  0.00
ATOM   4137  H1  WAT   703      32.969   2.522  -5.749  1.00  0.00
ATOM   4138  H2  WAT   703      32.137   1.528  -4.967  1.00  0.00
TER
ATOM   4139  O   WAT   704      34.217  11.644  -6.766  1.00  0.00
ATOM   4140  H1  WAT   704      33.884  12.271  -6.124  1.00  0.00
ATOM   4141  H2  WAT   704      34.394  12.170  -7.546  1.00  0.00
TER
ATOM   4142  O   WAT   705      32.648   3.716  -6.937  1.00  0.00
ATOM   4143  H1  WAT   705      32.990   4.560  -7.231  1.00  0.00
ATOM   4144  H2  WAT   705      31.710   3.864  -6.820  1.00  0.00
TER
ATOM   4145  O   WAT   706      33.429  13.612  -4.951  1.00  0.00
ATOM   4146  H1  WAT   706      34.046  14.287  -5.233  1.00  0.00
ATOM   4147  H2  WAT   706      32.568  14.021  -5.043  1.00  0.00
TER
ATOM   4148  O   WAT   707      28.722  12.802 -16.071  1.00  0.00
ATOM   4149  H1  WAT   707      28.345  13.291 -16.802  1.00  0.00
ATOM   4150  H2  WAT   707      28.980  13.475 -15.440  1.00  0.00
TER
ATOM   4151  O   WAT   708      36.331   1.204 -10.612  1.00  0.00
ATOM   4152  H1  WAT   708      36.639   0.649 -11.329  1.00  0.00
ATOM   4153  H2  WAT   708      35.401   1.338 -10.795  1.00  0.00
TER
ATOM   4154  O   WAT   709      34.325   9.795 -11.094  1.00  0.00
ATOM   4155  H1  WAT   709      33.921   9.083 -11.590  1.00  0.00
ATOM   4156  H2  WAT   709      34.411   9.451 -10.205  1.00  0.00
TER
ATOM   4157  O   WAT   710      34.793  13.482  -8.930  1.00  0.00
ATOM   4158  H1  WAT   710      34.496  12.877  -9.609  1.00  0.00
ATOM   4159  H2  WAT   710      35.743  13.520  -9.041  1.00  0.00
TER
ATOM   4160  O   WAT   711      33.038   6.570  -7.314  1.00  0.00
ATOM   4161  H1  WAT   711      33.589   6.679  -8.089  1.00  0.00
ATOM   4162  H2  WAT   711      33.552   6.943  -6.599  1.00  0.00
TER
ATOM   4163  O   WAT   712      33.885  13.220  -2.279  1.00  0.00
ATOM   4164  H1  WAT   712      32.988  13.444  -2.032  1.00  0.00
ATOM   4165  H2  WAT   712      33.910  13.344  -3.228  1.00  0.00
TER
ATOM   4166  O   WAT   713      32.712  10.092  -3.704  1.00  0.00
ATOM   4167  H1  WAT   713      32.573  10.964  -3.335  1.00  0.00
ATOM   4168  H2  WAT   713      31.830   9.749  -3.849  1.00  0.00
TER
ATOM   4169  O   WAT   714      34.510  16.034  -1.495  1.00  0.00
ATOM   4170  H1  WAT   714      34.482  16.438  -2.362  1.00  0.00
ATOM   4171  H2  WAT   714      34.347  15.105  -1.658  1.00  0.00
TER
ATOM   4172  O   WAT   715      31.025   8.690 -13.593  1.00  0.00
ATOM   4173  H1  WAT   715      30.905   9.416 -14.205  1.00  0.00
ATOM   4174  H2  WAT   715      30.715   7.920 -14.071  1.00  0.00
TER
ATOM   4175  O   WAT   716      28.664  11.861  -7.787  1.00  0.00
ATOM   4176  H1  WAT   716      28.742  11.996  -8.731  1.00  0.00
ATOM   4177  H2  WAT   716      29.278  11.153  -7.594  1.00  0.00
TER
ATOM   4178  O   WAT   717      29.909  13.561 -11.376  1.00  0.00
ATOM   4179  H1  WAT   717      29.501  13.703 -12.231  1.00  0.00
ATOM   4180  H2  WAT   717      30.800  13.277 -11.579  1.00  0.00
TER
ATOM   4181  O   WAT   718      34.181  17.776 -13.264  1.00  0.00
ATOM   4182  H1  WAT   718      34.005  16.859 -13.477  1.00  0.00
ATOM   4183  H2  WAT   718      33.326  18.135 -13.024  1.00  0.00
TER
ATOM   4184  O   WAT   719      28.720  12.903  -5.247  1.00  0.00
ATOM   4185  H1  WAT   719      28.883  12.433  -6.065  1.00  0.00
ATOM   4186  H2  WAT   719      29.185  12.395  -4.582  1.00  0.00
TER
ATOM   4187  O   WAT   720      33.492   2.033 -10.211  1.00  0.00
ATOM   4188  H1  WAT   720      33.049   2.814 -10.543  1.00  0.00
ATOM   4189  H2  WAT   720      34.050   2.356  -9.504  1.00  0.00
TER
ATOM   4190  O   WAT   721      37.779   4.900  -4.608  1.00  0.00
ATOM   4191  H1  WAT   721      37.317   5.108  -3.796  1.00  0.00
ATOM   4192  H2  WAT   721      37.377   4.086  -4.911  1.00  0.00
TER
ATOM   4193  O   WAT   722      36.608   1.654 -15.331  1.00  0.00
ATOM   4194  H1  WAT   722      35.983   1.650 -14.605  1.00  0.00
ATOM   4195  H2  WAT   722      36.521   0.787 -15.727  1.00  0.00
TER
ATOM   4196  O   WAT   723      35.529   2.578  -8.352  1.00  0.00
ATOM   4197  H1  WAT   723      35.827   3.484  -8.433  1.00  0.00
ATOM   4198  H2  WAT   723      36.078   2.090  -8.966  1.00  0.00
TER
ATOM   4199  O   WAT   724      33.283   7.157 -12.483  1.00  0.00
ATOM   4200  H1  WAT   724      33.057   6.940 -11.578  1.00  0.00
ATOM   4201  H2  WAT   724      32.502   7.589 -12.828  1.00  0.00
TER
ATOM   4202  O   WAT   725      35.723   8.055  -1.817  1.00  0.00
ATOM   4203  H1  WAT   725      35.627   7.115  -1.967  1.00  0.00
ATOM   4204  H2  WAT   725      36.566   8.277  -2.212  1.00  0.00
TER
ATOM   4205  O   WAT   726      30.854   4.467  -3.664  1.00  0.00
ATOM   4206  H1  WAT   726      30.460   5.314  -3.456  1.00  0.00
ATOM   4207  H2  WAT   726      30.166   3.829  -3.473  1.00  0.00
TER
ATOM   4208  O   WAT   727      37.429   4.550  -0.594  1.00  0.00
ATOM   4209  H1  WAT   727      36.738   4.357   0.041  1.00  0.00
ATOM   4210  H2  WAT   727      38.172   4.834  -0.061  1.00  0.00
TER
ATOM   4211  O   WAT   728      28.156   2.389  -9.631  1.00  0.00
ATOM   4212  H1  WAT   728      27.867   2.960  -8.918  1.00  0.00
ATOM   4213  H2  WAT   728      28.900   1.910  -9.267  1.00  0.00
TER
ATOM   4214  O   WAT   729      28.343   6.331 -18.420  1.00  0.00
ATOM   4215  H1  WAT   729      28.260   7.274 -18.279  1.00  0.00
ATOM   4216  H2  WAT   729      27.991   6.189 -19.299  1.00  0.00
TER
ATOM   4217  O   WAT   730      36.143   5.065  -9.353  1.00  0.00
ATOM   4218  H1  WAT   730      36.146   4.624 -10.203  1.00  0.00
ATOM   4219  H2  WAT   730      37.038   5.387  -9.246  1.00  0.00
TER
ATOM   4220  O   WAT   731      31.993   4.948 -10.394  1.00  0.00
ATOM   4221  H1  WAT   731      31.653   5.425  -9.637  1.00  0.00
ATOM   4222  H2  WAT   731      31.231   4.494 -10.754  1.00  0.00
TER
ATOM   4223  O   WAT   732      36.205   6.067 -16.363  1.00  0.00
ATOM   4224  H1  WAT   732      36.326   6.025 -15.414  1.00  0.00
ATOM   4225  H2  WAT   732      35.820   6.929 -16.518  1.00  0.00
TER
ATOM   4226  O   WAT   733      35.217   8.377 -16.964  1.00  0.00
ATOM   4227  H1  WAT   733      34.649   7.928 -17.591  1.00  0.00
ATOM   4228  H2  WAT   733      35.926   8.736 -17.498  1.00  0.00
TER
ATOM   4229  O   WAT   734      30.294  12.278  -3.088  1.00  0.00
ATOM   4230  H1  WAT   734      29.909  11.637  -2.489  1.00  0.00
ATOM   4231  H2  WAT   734      30.605  12.981  -2.518  1.00  0.00
TER
ATOM   4232  O   WAT   735      36.443   9.125  -7.607  1.00  0.00
ATOM   4233  H1  WAT   735      36.810   8.651  -6.861  1.00  0.00
ATOM   4234  H2  WAT   735      36.254  10.000  -7.266  1.00  0.00
TER
ATOM   4235  O   WAT   736      29.308   3.870 -11.477  1.00  0.00
ATOM   4236  H1  WAT   736      29.022   3.505 -10.640  1.00  0.00
ATOM   4237  H2  WAT   736      29.245   3.138 -12.091  1.00  0.00
TER
ATOM   4238  O   WAT   737      34.233   8.166  -5.288  1.00  0.00
ATOM   4239  H1  WAT   737      33.929   9.046  -5.063  1.00  0.00
ATOM   4240  H2  WAT   737      35.188   8.226  -5.253  1.00  0.00
TER
ATOM   4241  O   WAT   738      32.762  12.372 -14.692  1.00  0.00
ATOM   4242  H1  WAT   738      31.988  11.832 -14.852  1.00  0.00
ATOM   4243  H2  WAT   738      33.491  11.853 -15.030  1.00  0.00
TER
ATOM   4244  O   WAT   739      32.805  12.040 -11.054  1.00  0.00
ATOM   4245  H1  WAT   739      33.323  11.237 -11.108  1.00  0.00
ATOM   4246  H2  WAT   739      32.354  11.978 -10.212  1.00  0.00
TER
ATOM   4247  O   WAT   740      37.692  13.307 -15.781  1.00  0.00
ATOM   4248  H1  WAT   740      38.034  14.051 -16.277  1.00  0.00
ATOM   4249  H2  WAT   740      36.864  13.620 -15.419  1.00  0.00
TER
ATOM   4250  O   WAT   741      30.290   9.007  -4.141  1.00  0.00
ATOM   4251  H1  WAT   741      29.931   9.672  -3.554  1.00  0.00
ATOM   4252  H2  WAT   741      29.995   8.175  -3.770  1.00  0.00
TER
ATOM   4253  O   WAT   742      33.491   9.465  -1.257  1.00  0.00
ATOM   4254  H1  WAT   742      33.191   9.611  -2.154  1.00  0.00
ATOM   4255  H2  WAT   742      34.262   8.906  -1.350  1.00  0.00
TER
ATOM   4256  O   WAT   743      36.661  13.388 -13.009  1.00  0.00
ATOM   4257  H1  WAT   743      37.348  13.935 -12.629  1.00  0.00
ATOM   4258  H2  WAT   743      35.875  13.933 -12.974  1.00  0.00
TER
ATOM   4259  O   WAT   744      28.801   9.006 -17.518  1.00  0.00
ATOM   4260  H1  WAT   744      29.670   9.288 -17.234  1.00  0.00
ATOM   4261  H2  WAT   744      28.310   9.819 -17.633  1.00  0.00
TER
ATOM   4262  O   WAT   745      35.964  10.393 -13.397  1.00  0.00
ATOM   4263  H1  WAT   745      36.420  11.204 -13.171  1.00  0.00
ATOM   4264  H2  WAT   745      35.613  10.075 -12.565  1.00  0.00
TER
ATOM   4265  O   WAT   746      31.865   0.737 -12.925  1.00  0.00
ATOM   4266  H1  WAT   746      31.737   0.729 -11.976  1.00  0.00
ATOM   4267  H2  WAT   746      31.041   1.075 -13.276  1.00  0.00
TER
ATOM   4268  O   WAT   747      29.168  18.218 -16.952  1.00  0.00
ATOM   4269  H1  WAT   747      29.527  18.817 -17.606  1.00  0.00
ATOM   4270  H2  WAT   747      29.027  18.764 -16.178  1.00  0.00
TER
ATOM   4271  O   WAT   748      28.865   2.496  -3.464  1.00  0.00
ATOM   4272  H1  WAT   748      28.150   2.696  -2.859  1.00  0.00
ATOM   4273  H2  WAT   748      29.284   1.720  -3.092  1.00  0.00
TER
ATOM   4274  O   WAT   749      29.152  16.484  -2.477  1.00  0.00
ATOM   4275  H1  WAT   749      29.261  15.543  -2.618  1.00  0.00
ATOM   4276  H2  WAT   749      28.500  16.749  -3.126  1.00  0.00
TER
ATOM   4277  O   WAT   750      37.143  14.756  -1.078  1.00  0.00
ATOM   4278  H1  WAT   750      36.823  14.036  -0.533  1.00  0.00
ATOM   4279  H2  WAT   750      36.469  15.431  -1.004  1.00  0.00
TER
ATOM   4280  O   WAT   751      35.185  15.602 -16.134  1.00  0.00
ATOM   4281  H1  WAT   751      35.176  16.335 -16.750  1.00  0.00
ATOM   4282  H2  WAT   751      34.264  15.355 -16.041  1.00  0.00
TER
ATOM   4283  O   WAT   752      30.785  10.823 -15.390  1.00  0.00
ATOM   4284  H1  WAT   752      30.178  11.563 -15.380  1.00  0.00
ATOM   4285  H2  WAT   752      31.260  10.913 -16.216  1.00  0.00
TER
ATOM   4286  O   WAT   753      35.693   6.222 -13.489  1.00  0.00
ATOM   4287  H1  WAT   753      34.985   6.691 -13.048  1.00  0.00
ATOM   4288  H2  WAT   753      35.978   5.565 -12.855  1.00  0.00
TER
ATOM   4289  O   WAT   754      37.319   7.642  -5.490  1.00  0.00
ATOM   4290  H1  WAT   754      37.817   8.117  -4.825  1.00  0.00
ATOM   4291  H2  WAT   754      37.461   6.718  -5.283  1.00  0.00
TER
ATOM   4292  O   WAT   755      36.812  18.183 -12.777  1.00  0.00
ATOM   4293  H1  WAT   755      37.066  18.145 -13.699  1.00  0.00
ATOM   4294  H2  WAT   755      35.864  18.056 -12.784  1.00  0.00
TER
ATOM   4295  O   WAT   756      33.897   4.531 -16.114  1.00  0.00
ATOM   4296  H1  WAT   756      34.746   4.968 -16.180  1.00  0.00
ATOM   4297  H2  WAT   756      33.530   4.843 -15.287  1.00  0.00
TER
ATOM   4298  O   WAT   757      32.796  10.784 -17.641  1.00  0.00
ATOM   4299  H1  WAT   757      33.562  10.672 -17.078  1.00  0.00
ATOM   4300  H2  WAT   757      32.873  10.088 -18.293  1.00  0.00
TER
ATOM   4301  O   WAT   758      31.490   8.217 -16.957  1.00  0.00
ATOM   4302  H1  WAT   758      31.571   7.269 -16.846  1.00  0.00
ATOM   4303  H2  WAT   758      32.382   8.547 -16.851  1.00  0.00
TER
ATOM   4304  O   WAT   759      32.292  18.366  -9.854  1.00  0.00
ATOM   4305  H1  WAT   759      33.028  17.818  -9.583  1.00  0.00
ATOM   4306  H2  WAT   759      32.676  19.232  -9.993  1.00  0.00
TER
ATOM   4307  O   WAT   760      29.176  14.434 -13.980  1.00  0.00
ATOM   4308  H1  WAT   760      28.250  14.676 -13.989  1.00  0.00
ATOM   4309  H2  WAT   760      29.642  15.261 -14.101  1.00  0.00
TER
ATOM   4310  O   WAT   761      31.298  17.551  -0.665  1.00  0.00
ATOM   4311  H1  WAT   761      32.099  17.872  -0.252  1.00  0.00
ATOM   4312  H2  WAT   761      30.783  17.190   0.057  1.00  0.00
TER
ATOM   4313  O   WAT   762      35.402  17.539 -18.031  1.00  0.00
ATOM   4314  H1  WAT   762      36.195  17.828 -18.483  1.00  0.00
ATOM   4315  H2  WAT   762      34.883  17.109 -18.710  1.00  0.00
TER
ATOM   4316  O   WAT   763      29.018  10.038  -1.722  1.00  0.00
ATOM   4317  H1  WAT   763      29.521   9.459  -1.150  1.00  0.00
ATOM   4318  H2  WAT   763      28.278  10.322  -1.184  1.00  0.00
TER
ATOM   4319  O   WAT   764      35.920  12.760 -18.167  1.00  0.00
ATOM   4320  H1  WAT   764      35.815  12.145 -17.441  1.00  0.00
ATOM   4321  H2  WAT   764      35.752  12.236 -18.951  1.00  0.00
TER
ATOM   4322  O   WAT   765      36.071  11.445  -2.188  1.00  0.00
ATOM   4323  H1  WAT   765      35.306  12.014  -2.273  1.00  0.00
ATOM   4324  H2  WAT   765      36.253  11.153  -3.081  1.00  0.00
TER
ATOM   4325  O   WAT   766      31.050   8.181  -0.827  1.00  0.00
ATOM   4326  H1  WAT   766      31.090   7.883   0.082  1.00  0.00
ATOM   4327  H2  WAT   766      31.904   8.582  -0.986  1.00  0.00
TER
ATOM   4328  O   WAT   767      34.828  10.781 -15.666  1.00  0.00
ATOM   4329  H1  WAT   767      35.249  10.615 -14.823  1.00  0.00
ATOM   4330  H2  WAT   767      34.953   9.971 -16.161  1.00  0.00
TER
ATOM   4331  O   WAT   768      32.990   6.760  -2.859  1.00  0.00
ATOM   4332  H1  WAT   768      32.460   6.269  -3.487  1.00  0.00
ATOM   4333  H2  WAT   768      33.659   7.189  -3.394  1.00  0.00
TER
ATOM   4334  O   WAT   769      37.340   9.804 -18.419  1.00  0.00
ATOM   4335  H1  WAT   769      37.861   9.089 -18.785  1.00  0.00
ATOM   4336  H2  WAT   769      37.987  10.443 -18.119  1.00  0.00
TER
ATOM   4337  O   WAT   770      33.478   3.727  -2.780  1.00  0.00
ATOM   4338  H1  WAT   770      33.383   3.109  -3.504  1.00  0.00
ATOM   4339  H2  WAT   770      32.897   4.453  -3.007  1.00  0.00
TER
ATOM   4340  O   WAT   771      36.244   2.284  -5.747  1.00  0.00
ATOM   4341  H1  WAT   771      35.795   2.306  -6.592  1.00  0.00
ATOM   4342  H2  WAT   771      35.610   1.886  -5.150  1.00  0.00
TER
ATOM   4343  O   WAT   772      36.650  11.179  -5.126  1.00  0.00
ATOM   4344  H1  WAT   772      37.069  12.023  -5.298  1.00  0.00
ATOM   4345  H2  WAT   772      35.731  11.317  -5.355  1.00  0.00
TER
ATOM   4346  O   WAT   773      33.724   6.854 -18.721  1.00  0.00
ATOM   4347  H1  WAT   773      33.522   5.991 -18.359  1.00  0.00
ATOM   4348  H2  WAT   773      33.553   6.767 -19.658  1.00  0.00
TER
ATOM   4349  O   WAT   774      34.500  17.485  -4.010  1.00  0.00
ATOM   4350  H1  WAT   774      33.963  18.209  -4.329  1.00  0.00
ATOM   4351  H2  WAT   774      34.754  17.008  -4.800  1.00  0.00
TER
ATOM   4352  O   WAT   775      35.753   5.453  -2.484  1.00  0.00
ATOM   4353  H1  WAT   775      36.343   5.145  -1.796  1.00  0.00
ATOM   4354  H2  WAT   775      34.935   4.981  -2.328  1.00  0.00
TER
ATOM   4355  O   WAT   776      32.522   3.954 -18.733  1.00  0.00
ATOM   4356  H1  WAT   776      32.824   3.961 -19.641  1.00  0.00
ATOM   4357  H2  WAT   776      33.261   3.604 -18.236  1.00  0.00
TER
ATOM   4358  O   WAT   777      37.357  18.720  -3.751  1.00  0.00
ATOM   4359  H1  WAT   777      37.283  19.623  -3.444  1.00  0.00
ATOM   4360  H2  WAT   777      36.455  18.401  -3.779  1.00  0.00
TER
ATOM   4361  O   WAT   778      35.740   2.898 -17.747  1.00  0.00
ATOM   4362  H1  WAT   778      35.393   2.220 -18.327  1.00  0.00
ATOM   4363  H2  WAT   778      35.942   2.437 -16.933  1.00  0.00
TER
ATOM   4364  O   WAT   779      31.545  13.258 -17.900  1.00  0.00
ATOM   4365  H1  WAT   779      31.982  13.801 -17.244  1.00  0.00
ATOM   4366  H2  WAT   779      32.030  12.433 -17.890  1.00  0.00
TER
ATOM   4367  O   WAT   780      28.759  16.047 -10.448  1.00  0.00
ATOM   4368  H1  WAT   780      29.090  15.179 -10.680  1.00  0.00
ATOM   4369  H2  WAT   780      29.189  16.253  -9.617  1.00  0.00
TER
ATOM   4370  O   WAT   781      33.356  14.378 -12.788  1.00  0.00
ATOM   4371  H1  WAT   781      33.055  14.255 -11.887  1.00  0.00
ATOM   4372  H2  WAT   781      33.249  13.519 -13.196  1.00  0.00
TER
ATOM   4373  O   WAT   782      29.248  16.914  -7.710  1.00  0.00
ATOM   4374  H1  WAT   782      28.812  17.094  -6.877  1.00  0.00
ATOM   4375  H2  WAT   782      29.816  17.672  -7.851  1.00  0.00
TER
ATOM   4376  O   WAT   783      29.081   9.426 -11.351  1.00  0.00
ATOM   4377  H1  WAT   783      28.426   9.158 -11.995  1.00  0.00
ATOM   4378  H2  WAT   783      29.919   9.317 -11.801  1.00  0.00
TER
ATOM   4379  O   WAT   784      30.118   9.812  -6.810  1.00  0.00
ATOM   4380  H1  WAT   784      30.486   9.724  -5.931  1.00  0.00
ATOM   4381  H2  WAT   784      29.550   9.048  -6.910  1.00  0.00
TER
ATOM   4382  O   WAT   785      29.670   6.723  -2.905  1.00  0.00
ATOM   4383  H1  WAT   785      28.776   6.689  -2.565  1.00  0.00
ATOM   4384  H2  WAT   785      30.210   6.921  -2.139  1.00  0.00
TER
ATOM   4385  O   WAT   786      28.295   6.636 -15.408  1.00  0.00
ATOM   4386  H1  WAT   786      27.391   6.899 -15.583  1.00  0.00
ATOM   4387  H2  WAT   786      28.779   6.907 -16.188  1.00  0.00
TER
ATOM   4388  O   WAT   787      30.837   5.693 -17.499  1.00  0.00
ATOM   4389  H1  WAT   787      31.547   5.271 -17.984  1.00  0.00
ATOM   4390  H2  WAT   787      30.121   5.760 -18.130  1.00  0.00
TER
ATOM   4391  O   WAT   788      30.485   1.747 -18.459  1.00  0.00
ATOM   4392  H1  WAT   788      31.208   2.288 -18.140  1.00  0.00
ATOM   4393  H2  WAT   788      30.757   1.473 -19.334  1.00  0.00
TER
ATOM   4394  O   WAT   789      30.174   0.997  -8.556  1.00  0.00
ATOM   4395  H1  WAT   789      30.822   0.447  -8.997  1.00  0.00
ATOM   4396  H2  WAT   789      30.594   1.252  -7.735  1.00  0.00
TER
ATOM   4397  O   WAT   790      29.927   1.153  -5.814  1.00  0.00
ATOM   4398  H1  WAT   790      29.579   1.609  -5.048  1.00  0.00
ATOM   4399  H2  WAT   790      29.596   0.259  -5.731  1.00  0.00
TER
ATOM   4400  O   WAT   791      31.534  14.325  -1.648  1.00  0.00
ATOM   4401  H1  WAT   791      31.491  13.954  -0.767  1.00  0.00
ATOM   4402  H2  WAT   791      31.665  15.263  -1.508  1.00  0.00
TER
ATOM   4403  O   WAT   792      35.234  15.881  -6.047  1.00  0.00
ATOM   4404  H1  WAT   792      34.993  16.148  -6.934  1.00  0.00
ATOM   4405  H2  WAT   792      36.175  16.051  -5.992  1.00  0.00
TER
ATOM   4406  O   WAT   793      30.599   0.681  -2.539  1.00  0.00
ATOM   4407  H1  WAT   793      31.148   0.499  -3.302  1.00  0.00
ATOM   4408  H2  WAT   793      30.665  -0.110  -2.003  1.00  0.00
TER
ATOM   4409  O   WAT   794      31.372  17.271  -4.529  1.00  0.00
ATOM   4410  H1  WAT   794      30.779  17.140  -3.790  1.00  0.00
ATOM   4411  H2  WAT   794      31.365  16.435  -4.994  1.00  0.00
TER
ATOM   4412  O   WAT   795      31.004  14.637  -5.578  1.00  0.00
ATOM   4413  H1  WAT   795      30.277  14.017  -5.645  1.00  0.00
ATOM   4414  H2  WAT   795      31.065  15.031  -6.448  1.00  0.00
TER
ATOM   4415  O   WAT   796      34.608  16.851  -8.793  1.00  0.00
ATOM   4416  H1  WAT   796      35.125  16.240  -9.318  1.00  0.00
ATOM   4417  H2  WAT   796      35.258  17.354  -8.302  1.00  0.00
TER
ATOM   4418  O   WAT   797      37.348  17.742  -7.966  1.00  0.00
ATOM   4419  H1  WAT   797      37.636  17.488  -8.843  1.00  0.00
ATOM   4420  H2  WAT   797      37.860  17.190  -7.375  1.00  0.00
TER
ATOM   4421  O   WAT   798      29.287  17.954 -12.368  1.00  0.00
ATOM   4422  H1  WAT   798      29.119  17.321 -11.670  1.00  0.00
ATOM   4423  H2  WAT   798      28.420  18.160 -12.719  1.00  0.00
TER
ATOM   4424  O   WAT   799      29.910   1.786 -14.865  1.00  0.00
ATOM   4425  H1  WAT   799      30.667   1.899 -15.439  1.00  0.00
ATOM   4426  H2  WAT   799      29.447   2.623 -14.911  1.00  0.00
TER
ATOM   4427  O   WAT   800      36.451   3.900 -11.875  1.00  0.00
ATOM   4428  H1  WAT   800      35.638   3.526 -12.215  1.00  0.00
ATOM   4429  H2  WAT   800      36.955   3.144 -11.573  1.00  0.00
TER
ATOM   4430  O   WAT   801      30.893  16.648 -14.923  1.00  0.00
ATOM   4431  H1  WAT   801      30.368  17.028 -15.627  1.00  0.00
ATOM   4432  H2  WAT   801      30.817  17.273 -14.202  1.00  0.00
TER
ATOM   4433  O   WAT   802      32.282   2.312 -16.325  1.00  0.00
ATOM   4434  H1  WAT   802      32.811   1.525 -16.454  1.00  0.00
ATOM   4435  H2  WAT   802      32.915   2.992 -16.091  1.00  0.00
TER
ATOM   4436  O   WAT   803      34.476   2.050 -13.270  1.00  0.00
ATOM   4437  H1  WAT   803      33.846   1.349 -13.103  1.00  0.00
ATOM   4438  H2  WAT   803      33.936   2.810 -13.487  1.00  0.00
TER
ATOM   4439  O   WAT   804      34.601   1.328  -0.835  1.00  0.00
ATOM   4440  H1  WAT   804      34.320   1.832  -1.599  1.00  0.00
ATOM   4441  H2  WAT   804      34.983   0.531  -1.201  1.00  0.00
TER
ATOM   4442  O   WAT   805      33.492  18.596 -16.048  1.00  0.00
ATOM   4443  H1  WAT   805      34.224  18.312 -16.596  1.00  0.00
ATOM   4444  H2  WAT   805      33.752  18.357 -15.158  1.00  0.00
TER
ATOM   4445  O   WAT   806      32.654  14.712 -16.044  1.00  0.00
ATOM   4446  H1  WAT   806      32.025  15.181 -15.495  1.00  0.00
ATOM   4447  H2  WAT   806      32.769  13.867 -15.609  1.00  0.00
TER
ATOM   4448  O   WAT   807      32.257  10.853 -27.135  1.00  0.00
ATOM   4449  H1  WAT   807      31.426  10.598 -26.735  1.00  0.00
ATOM   4450  H2  WAT   807      32.865  10.924 -26.399  1.00  0.00
TER
ATOM   4451  O   WAT   808      32.237  14.887 -26.939  1.00  0.00
ATOM   4452  H1  WAT   808      32.540  13.997 -27.118  1.00  0.00
ATOM   4453  H2  WAT   808      32.982  15.444 -27.167  1.00  0.00
TER
ATOM   4454  O   WAT   809      30.666   5.813 -33.351  1.00  0.00
ATOM   4455  H1  WAT   809      29.778   6.155 -33.453  1.00  0.00
ATOM   4456  H2  WAT   809      30.950   5.613 -34.243  1.00  0.00
TER
ATOM   4457  O   WAT   810      28.630   8.414 -27.467  1.00  0.00
ATOM   4458  H1  WAT   810      29.201   7.646 -27.466  1.00  0.00
ATOM   4459  H2  WAT   810      28.630   8.712 -28.376  1.00  0.00
TER
ATOM   4460  O   WAT   811      29.872   3.822 -25.680  1.00  0.00
ATOM   4461  H1  WAT   811      29.692   2.925 -25.400  1.00  0.00
ATOM   4462  H2  WAT   811      29.470   4.369 -25.005  1.00  0.00
TER
ATOM   4463  O   WAT   812      32.842   4.396 -32.317  1.00  0.00
ATOM   4464  H1  WAT   812      32.949   5.297 -32.010  1.00  0.00
ATOM   4465  H2  WAT   812      31.932   4.348 -32.607  1.00  0.00
TER
ATOM   4466  O   WAT   813      30.491   6.318 -27.072  1.00  0.00
ATOM   4467  H1  WAT   813      31.172   6.582 -26.453  1.00  0.00
ATOM   4468  H2  WAT   813      30.176   5.478 -26.738  1.00  0.00
TER
ATOM   4469  O   WAT   814      34.683   7.365 -27.984  1.00  0.00
ATOM   4470  H1  WAT   814      35.191   7.863 -27.344  1.00  0.00
ATOM   4471  H2  WAT   814      35.215   6.588 -28.160  1.00  0.00
TER
ATOM   4472  O   WAT   815      32.967   2.005 -23.718  1.00  0.00
ATOM   4473  H1  WAT   815      32.969   2.522 -24.523  1.00  0.00
ATOM   4474  H2  WAT   815      32.137   1.528 -23.741  1.00  0.00
TER
ATOM   4475  O   WAT   816      34.217  11.644 -25.541  1.00  0.00
ATOM   4476  H1  WAT   816      33.884  12.271 -24.899  1.00  0.00
ATOM   4477  H2  WAT   816      34.394  12.170 -26.320  1.00  0.00
TER
ATOM   4478  O   WAT   817      32.648   3.716 -25.711  1.00  0.00
ATOM   4479  H1  WAT   817      32.990   4.560 -26.006  1.00  0.00
ATOM   4480  H2  WAT   817      31.710   3.864 -25.594  1.00  0.00
TER
ATOM   4481  O   WAT   818      33.429  13.612 -23.726  1.00  0.00
ATOM   4482  H1  WAT   818      34.046  14.287 -24.007  1.00  0.00
ATOM   4483  H2  WAT   818      32.568  14.021 -23.817  1.00  0.00
TER
ATOM   4484  O   WAT   819      28.722  12.802 -34.845  1.00  0.00
ATOM   4485  H1  WAT   819      28.345  13.291 -35.577  1.00  0.00
ATOM   4486  H2  WAT   819      28.980  13.475 -34.214  1.00  0.00
TER
ATOM   4487  O   WAT   820      36.331   1.204 -29.386  1.00  0.00
ATOM   4488  H1  WAT   820      36.639   0.649 -30.103  1.00  0.00
ATOM   4489  H2  WAT   820      35.401   1.338 -29.569  1.00  0.00
TER
ATOM   4490  O   WAT   821      34.325   9.795 -29.869  1.00  0.00
ATOM   4491  H1  WAT   821      33.921   9.083 -30.364  1.00  0.00
ATOM   4492  H2  WAT   821      34.411   9.451 -28.980  1.00  0.00
TER
ATOM   4493  O   WAT   822      34.793  13.482 -27.705  1.00  0.00
ATOM   4494  H1  WAT   822      34.496  12.877 -28.384  1.00  0.00
ATOM   4495  H2  WAT   822      35.743  13.520 -27.816  1.00  0.00
TER
ATOM   4496  O   WAT   823      33.038   6.570 -26.089  1.00  0.00
ATOM   4497  H1  WAT   823      33.589   6.679 -26.863  1.00  0.00
ATOM   4498  H2  WAT   823      33.552   6.943 -25.373  1.00  0.00
TER
ATOM   4499  O   WAT   824      33.885  13.220 -21.054  1.00  0.00
ATOM   4500  H1  WAT   824      32.988  13.444 -20.806  1.00  0.00
ATOM   4501  H2  WAT   824      33.910  13.344 -22.003  1.00  0.00
TER
ATOM   4502  O   WAT   825      32.712  10.092 -22.478  1.00  0.00
ATOM   4503  H1  WAT   825      32.573  10.964 -22.109  1.00  0.00
ATOM   4504  H2  WAT   825      31.830   9.749 -22.623  1.00  0.00
TER
ATOM   4505  O   WAT   826      34.510  16.034 -20.270  1.00  0.00
ATOM   4506  H1  WAT   826      34.482  16.438 -21.137  1.00  0.00
ATOM   4507  H2  WAT   826      34.347  15.105 -20.432  1.00  0.00
TER
ATOM   4508  O   WAT   827      31.025   8.690 -32.368  1.00  0.00
ATOM   4509  H1  WAT   827      30.905   9.416 -32.980  1.00  0.00
ATOM   4510  H2  WAT   827      30.715   7.920 -32.845  1.00  0.00
TER
ATOM   4511  O   WAT   828      28.664  11.861 -26.561  1.00  0.00
ATOM   4512  H1  WAT   828      28.742  11.996 -27.505  1.00  0.00
ATOM   4513  H2  WAT   828      29.278  11.153 -26.368  1.00  0.00
TER
ATOM   4514  O   WAT   829      29.909  13.561 -30.150  1.00  0.00
ATOM   4515  H1  WAT   829      29.501  13.703 -31.005  1.00  0.00
ATOM   4516  H2  WAT   829      30.800  13.277 -30.353  1.00  0.00
TER
ATOM   4517  O   WAT   830      34.181  17.776 -32.038  1.00  0.00
ATOM   4518  H1  WAT   830      34.005  16.859 -32.251  1.00  0.00
ATOM   4519  H2  WAT   830      33.326  18.135 -31.798  1.00  0.00
TER
ATOM   4520  O   WAT   831      28.720  12.903 -24.022  1.00  0.00
ATOM   4521  H1  WAT   831      28.883  12.433 -24.840  1.00  0.00
ATOM   4522  H2  WAT   831      29.185  12.395 -23.357  1.00  0.00
TER
ATOM   4523  O   WAT   832      33.492   2.033 -28.985  1.00  0.00
ATOM   4524  H1  WAT   832      33.049   2.814 -29.317  1.00  0.00
ATOM   4525  H2  WAT   832      34.050   2.356 -28.278  1.00  0.00
TER
ATOM   4526  O   WAT   833      37.779   4.900 -23.382  1.00  0.00
ATOM   4527  H1  WAT   833      37.317   5.108 -22.570  1.00  0.00
ATOM   4528  H2  WAT   833      37.377   4.086 -23.685  1.00  0.00
TER
ATOM   4529  O   WAT   834      36.608   1.654 -34.105  1.00  0.00
ATOM   4530  H1  WAT   834      35.983   1.650 -33.380  1.00  0.00
ATOM   4531  H2  WAT   834      36.521   0.787 -34.501  1.00  0.00
TER
ATOM   4532  O   WAT   835      35.529   2.578 -27.127  1.00  0.00
ATOM   4533  H1  WAT   835      35.827   3.484 -27.207  1.00  0.00
ATOM   4534  H2  WAT   835      36.078   2.090 -27.741  1.00  0.00
TER
ATOM   4535  O   WAT   836      33.283   7.157 -31.257  1.00  0.00
ATOM   4536  H1  WAT   836      33.057   6.940 -30.353  1.00  0.00
ATOM   4537  H2  WAT   836      32.502   7.589 -31.603  1.00  0.00
TER
ATOM   4538  O   WAT   837      35.723   8.055 -20.591  1.00  0.00
ATOM   4539  H1  WAT   837      35.627   7.115 -20.741  1.00  0.00
ATOM   4540  H2  WAT   837      36.566   8.277 -20.987  1.00  0.00
TER
ATOM   4541  O   WAT   838      30.854   4.467 -22.438  1.00  0.00
ATOM   4542  H1  WAT   838      30.460   5.314 -22.231  1.00  0.00
ATOM   4543  H2  WAT   838      30.166   3.829 -22.247  1.00  0.00
TER
ATOM   4544  O   WAT   839      37.429   4.550 -19.368  1.00  0.00
ATOM   4545  H1  WAT   839      36.738   4.357 -18.734  1.00  0.00
ATOM   4546  H2  WAT   839      38.172   4.834 -18.836  1.00  0.00
TER
ATOM   4547  O   WAT   840      28.156   2.389 -28.405  1.00  0.00
ATOM   4548  H1  WAT   840      27.867   2.960 -27.692  1.00  0.00
ATOM   4549  H2  WAT   840      28.900   1.910 -28.042  1.00  0.00
TER
ATOM   4550  O   WAT   841      36.143   5.065 -28.128  1.00  0.00
ATOM   4551  H1  WAT   841      36.146   4.624 -28.977  1.00  0.00
ATOM   4552  H2  WAT   841      37.038   5.387 -28.020  1.00  0.00
TER
ATOM   4553  O   WAT   842      31.993   4.948 -29.168  1.00  0.00
ATOM   4554  H1  WAT   842      31.653   5.425 -28.412  1.00  0.00
ATOM   4555  H2  WAT   842      31.231   4.494 -29.528  1.00  0.00
TER
ATOM   4556  O   WAT   843      36.205   6.067 -35.137  1.00  0.00
ATOM   4557  H1  WAT   843      36.326   6.025 -34.188  1.00  0.00
ATOM   4558  H2  WAT   843      35.820   6.929 -35.292  1.00  0.00
TER
ATOM   4559  O   WAT   844      30.294  12.278 -21.862  1.00  0.00
ATOM   4560  H1  WAT   844      29.909  11.637 -21.264  1.00  0.00
ATOM   4561  H2  WAT   844      30.605  12.981 -21.292  1.00  0.00
TER
ATOM   4562  O   WAT   845      36.443   9.125 -26.381  1.00  0.00
ATOM   4563  H1  WAT   845      36.810   8.651 -25.635  1.00  0.00
ATOM   4564  H2  WAT   845      36.254  10.000 -26.040  1.00  0.00
TER
ATOM   4565  O   WAT   846      29.308   3.870 -30.252  1.00  0.00
ATOM   4566  H1  WAT   846      29.022   3.505 -29.414  1.00  0.00
ATOM   4567  H2  WAT   846      29.245   3.138 -30.865  1.00  0.00
TER
ATOM   4568  O   WAT   847      34.233   8.166 -24.063  1.00  0.00
ATOM   4569  H1  WAT   847      33.929   9.046 -23.838  1.00  0.00
ATOM   4570  H2  WAT   847      35.188   8.226 -24.027  1.00  0.00
TER
ATOM   4571  O   WAT   848      32.762  12.372 -33.466  1.00  0.00
ATOM   4572  H1  WAT   848      31.988  11.832 -33.626  1.00  0.00
ATOM   4573  H2  WAT   848      33.491  11.853 -33.804  1.00  0.00
TER
ATOM   4574  O   WAT   849      32.805  12.040 -29.828  1.00  0.00
ATOM   4575  H1  WAT   849      33.323  11.237 -29.882  1.00  0.00
ATOM   4576  H2  WAT   849      32.354  11.978 -28.986  1.00  0.00
TER
ATOM   4577  O   WAT   850      37.692  13.307 -34.555  1.00  0.00
ATOM   4578  H1  WAT   850      38.034  14.051 -35.051  1.00  0.00
ATOM   4579  H2  WAT   850      36.864  13.620 -34.193  1.00  0.00
TER
ATOM   4580  O   WAT   851      30.290   9.007 -22.916  1.00  0.00
ATOM   4581  H1  WAT   851      29.931   9.672 -22.328  1.00  0.00
ATOM   4582  H2  WAT   851      29.995   8.175 -22.544  1.00  0.00
TER
ATOM   4583  O   WAT   852      33.491   9.465 -20.032  1.00  0.00
ATOM   4584  H1  WAT   852      33.191   9.611 -20.929  1.00  0.00
ATOM   4585  H2  WAT   852      34.262   8.906 -20.124  1.00  0.00
TER
ATOM   4586  O   WAT   853      36.661  13.388 -31.784  1.00  0.00
ATOM   4587  H1  WAT   853      37.348  13.935 -31.403  1.00  0.00
ATOM   4588  H2  WAT   853      35.875  13.933 -31.749  1.00  0.00
TER
ATOM   4589  O   WAT   854      35.964  10.393 -32.171  1.00  0.00
ATOM   4590  H1  WAT   854      36.420  11.204 -31.945  1.00  0.00
ATOM   4591  H2  WAT   854      35.613  10.075 -31.339  1.00  0.00
TER
ATOM   4592  O   WAT   855      31.865   0.737 -31.699  1.00  0.00
ATOM   4593  H1  WAT   855      31.737   0.729 -30.751  1.00  0.00
ATOM   4594  H2  WAT   855      31.041   1.075 -32.050  1.00  0.00
TER
ATOM   4595  O   WAT   856      28.865   2.496 -22.238  1.00  0.00
ATOM   4596  H1  WAT   856      28.150   2.696 -21.633  1.00  0.00
ATOM   4597  H2  WAT   856      29.284   1.720 -21.867  1.00  0.00
TER
ATOM   4598  O   WAT   857      29.152  16.484 -21.252  1.00  0.00
ATOM   4599  H1  WAT   857      29.261  15.543 -21.392  1.00  0.00
ATOM   4600  H2  WAT   857      28.500  16.749 -21.900  1.00  0.00
TER
ATOM   4601  O   WAT   858      37.143  14.756 -19.852  1.00  0.00
ATOM   4602  H1  WAT   858      36.823  14.036 -19.307  1.00  0.00
ATOM   4603  H2  WAT   858      36.469  15.431 -19.778  1.00  0.00
TER
ATOM   4604  O   WAT   859      35.185  15.602 -34.909  1.00  0.00
ATOM   4605  H1  WAT   859      35.176  16.335 -35.524  1.00  0.00
ATOM   4606  H2  WAT   859      34.264  15.355 -34.816  1.00  0.00
TER
ATOM   4607  O   WAT   860      30.785  10.823 -34.164  1.00  0.00
ATOM   4608  H1  WAT   860      30.178  11.563 -34.154  1.00  0.00
ATOM   4609  H2  WAT   860      31.260  10.913 -34.990  1.00  0.00
TER
ATOM   4610  O   WAT   861      35.693   6.222 -32.264  1.00  0.00
ATOM   4611  H1  WAT   861      34.985   6.691 -31.822  1.00  0.00
ATOM   4612  H2  WAT   861      35.978   5.565 -31.629  1.00  0.00
TER
ATOM   4613  O   WAT   862      37.319   7.642 -24.264  1.00  0.00
ATOM   4614  H1  WAT   862      37.817   8.117 -23.599  1.00  0.00
ATOM   4615  H2  WAT   862      37.461   6.718 -24.057  1.00  0.00
TER
ATOM   4616  O   WAT   863      36.812  18.183 -31.551  1.00  0.00
ATOM   4617  H1  WAT   863      37.066  18.145 -32.473  1.00  0.00
ATOM   4618  H2  WAT   863      35.864  18.056 -31.558  1.00  0.00
TER
ATOM   4619  O   WAT   864      33.897   4.531 -34.889  1.00  0.00
ATOM   4620  H1  WAT   864      34.746   4.968 -34.955  1.00  0.00
ATOM   4621  H2  WAT   864      33.530   4.843 -34.061  1.00  0.00
TER
ATOM   4622  O   WAT   865      31.490   8.217 -35.732  1.00  0.00
ATOM   4623  H1  WAT   865      31.571   7.269 -35.620  1.00  0.00
ATOM   4624  H2  WAT   865      32.382   8.547 -35.626  1.00  0.00
TER
ATOM   4625  O   WAT   866      32.292  18.366 -28.628  1.00  0.00
ATOM   4626  H1  WAT   866      33.028  17.818 -28.357  1.00  0.00
ATOM   4627  H2  WAT   866      32.676  19.232 -28.768  1.00  0.00
TER
ATOM   4628  O   WAT   867      29.176  14.434 -32.754  1.00  0.00
ATOM   4629  H1  WAT   867      28.250  14.676 -32.764  1.00  0.00
ATOM   4630  H2  WAT   867      29.642  15.261 -32.876  1.00  0.00
TER
ATOM   4631  O   WAT   868      31.298  17.551 -19.440  1.00  0.00
ATOM   4632  H1  WAT   868      32.099  17.872 -19.026  1.00  0.00
ATOM   4633  H2  WAT   868      30.783  17.190 -18.718  1.00  0.00
TER
ATOM   4634  O   WAT   869      29.018  10.038 -20.496  1.00  0.00
ATOM   4635  H1  WAT   869      29.521   9.459 -19.924  1.00  0.00
ATOM   4636  H2  WAT   869      28.278  10.322 -19.958  1.00  0.00
TER
ATOM   4637  O   WAT   870      36.071  11.445 -20.963  1.00  0.00
ATOM   4638  H1  WAT   870      35.306  12.014 -21.047  1.00  0.00
ATOM   4639  H2  WAT   870      36.253  11.153 -21.856  1.00  0.00
TER
ATOM   4640  O   WAT   871      31.050   8.181 -19.601  1.00  0.00
ATOM   4641  H1  WAT   871      31.090   7.883 -18.693  1.00  0.00
ATOM   4642  H2  WAT   871      31.904   8.582 -19.760  1.00  0.00
TER
ATOM   4643  O   WAT   872      34.828  10.781 -34.441  1.00  0.00
ATOM   4644  H1  WAT   872      35.249  10.615 -33.598  1.00  0.00
ATOM   4645  H2  WAT   872      34.953   9.971 -34.935  1.00  0.00
TER
ATOM   4646  O   WAT   873      32.990   6.760 -21.634  1.00  0.00
ATOM   4647  H1  WAT   873      32.460   6.269 -22.261  1.00  0.00
ATOM   4648  H2  WAT   873      33.659   7.189 -22.168  1.00  0.00
TER
ATOM   4649  O   WAT   874      33.478   3.727 -21.554  1.00  0.00
ATOM   4650  H1  WAT   874      33.383   3.109 -22.279  1.00  0.00
ATOM   4651  H2  WAT   874      32.897   4.453 -21.781  1.00  0.00
TER
ATOM   4652  O   WAT   875      36.244   2.284 -24.521  1.00  0.00
ATOM   4653  H1  WAT   875      35.795   2.306 -25.367  1.00  0.00
ATOM   4654  H2  WAT   875      35.610   1.886 -23.924  1.00  0.00
TER
ATOM   4655  O   WAT   876      36.650  11.179 -23.900  1.00  0.00
ATOM   4656  H1  WAT   876      37.069  12.023 -24.072  1.00  0.00
ATOM   4657  H2  WAT   876      35.731  11.317 -24.129  1.00  0.00
TER
ATOM   4658  O   WAT   877      34.500  17.485 -22.784  1.00  0.00
ATOM   4659  H1  WAT   877      33.963  18.209 -23.103  1.00  0.00
ATOM   4660  H2  WAT   877      34.754  17.008 -23.574  1.00  0.00
TER
ATOM   4661  O   WAT   878      35.753   5.453 -21.259  1.00  0.00
ATOM   4662  H1  WAT   878      36.343   5.145 -20.571  1.00  0.00
ATOM   4663  H2  WAT   878      34.935   4.981 -21.103  1.00  0.00
TER
ATOM   4664  O   WAT   879      37.357  18.720 -22.525  1.00  0.00
ATOM   4665  H1  WAT   879      37.283  19.623 -22.218  1.00  0.00
ATOM   4666  H2  WAT   879      36.455  18.401 -22.553  1.00  0.00
TER
ATOM   4667  O   WAT   880      28.759  16.047 -29.222  1.00  0.00
ATOM   4668  H1  WAT   880      29.090  15.179 -29.454  1.00  0.00
ATOM   4669  H2  WAT   880      29.189  16.253 -28.392  1.00  0.00
TER
ATOM   4670  O   WAT   881      33.356  14.378 -31.562  1.00  0.00
ATOM   4671  H1  WAT   881      33.055  14.255 -30.662  1.00  0.00
ATOM   4672  H2  WAT   881      33.249  13.519 -31.970  1.00  0.00
TER
ATOM   4673  O   WAT   882      29.248  16.914 -26.484  1.00  0.00
ATOM   4674  H1  WAT   882      28.812  17.094 -25.652  1.00  0.00
ATOM   4675  H2  WAT   882      29.816  17.672 -26.626  1.00  0.00
TER
ATOM   4676  O   WAT   883      29.081   9.426 -30.125  1.00  0.00
ATOM   4677  H1  WAT   883      28.426   9.158 -30.769  1.00  0.00
ATOM   4678  H2  WAT   883      29.919   9.317 -30.575  1.00  0.00
TER
ATOM   4679  O   WAT   884      30.118   9.812 -25.585  1.00  0.00
ATOM   4680  H1  WAT   884      30.486   9.724 -24.705  1.00  0.00
ATOM   4681  H2  WAT   884      29.550   9.048 -25.684  1.00  0.00
TER
ATOM   4682  O   WAT   885      29.670   6.723 -21.679  1.00  0.00
ATOM   4683  H1  WAT   885      28.776   6.689 -21.340  1.00  0.00
ATOM   4684  H2  WAT   885      30.210   6.921 -20.914  1.00  0.00
TER
ATOM   4685  O   WAT   886      28.295   6.636 -34.183  1.00  0.00
ATOM   4686  H1  WAT   886      27.391   6.899 -34.357  1.00  0.00
ATOM   4687  H2  WAT   886      28.779   6.907 -34.963  1.00  0.00
TER
ATOM   4688  O   WAT   887      30.174   0.997 -27.331  1.00  0.00
ATOM   4689  H1  WAT   887      30.822   0.447 -27.771  1.00  0.00
ATOM   4690  H2  WAT   887      30.594   1.252 -26.509  1.00  0.00
TER
ATOM   4691  O   WAT   888      29.927   1.153 -24.588  1.00  0.00
ATOM   4692  H1  WAT   888      29.579   1.609 -23.822  1.00  0.00
ATOM   4693  H2  WAT   888      29.596   0.259 -24.506  1.00  0.00
TER
ATOM   4694  O   WAT   889      31.534  14.325 -20.423  1.00  0.00
ATOM   4695  H1  WAT   889      31.491  13.954 -19.541  1.00  0.00
ATOM   4696  H2  WAT   889      31.665  15.263 -20.283  1.00  0.00
TER
ATOM   4697  O   WAT   890      35.234  15.881 -24.822  1.00  0.00
ATOM   4698  H1  WAT   890      34.993  16.148 -25.709  1.00  0.00
ATOM   4699  H2  WAT   890      36.175  16.051 -24.767  1.00  0.00
TER
ATOM   4700  O   WAT   891      30.599   0.681 -21.313  1.00  0.00
ATOM   4701  H1  WAT   891      31.148   0.499 -22.076  1.00  0.00
ATOM   4702  H2  WAT   891      30.665  -0.110 -20.777  1.00  0.00
TER
ATOM   4703  O   WAT   892      31.372  17.271 -23.303  1.00  0.00
ATOM   4704  H1  WAT   892      30.779  17.140 -22.564  1.00  0.00
ATOM   4705  H2  WAT   892      31.365  16.435 -23.769  1.00  0.00
TER
ATOM   4706  O   WAT   893      31.004  14.637 -24.352  1.00  0.00
ATOM   4707  H1  WAT   893      30.277  14.017 -24.420  1.00  0.00
ATOM   4708  H2  WAT   893      31.065  15.031 -25.222  1.00  0.00
TER
ATOM   4709  O   WAT   894      34.608  16.851 -27.567  1.00  0.00
ATOM   4710  H1  WAT   894      35.125  16.240 -28.092  1.00  0.00
ATOM   4711  H2  WAT   894      35.258  17.354 -27.076  1.00  0.00
TER
ATOM   4712  O   WAT   895      37.348  17.742 -26.740  1.00  0.00
ATOM   4713  H1  WAT   895      37.636  17.488 -27.617  1.00  0.00
ATOM   4714  H2  WAT   895      37.860  17.190 -26.150  1.00  0.00
TER
ATOM   4715  O   WAT   896      29.287  17.954 -31.142  1.00  0.00
ATOM   4716  H1  WAT   896      29.119  17.321 -30.444  1.00  0.00
ATOM   4717  H2  WAT   896      28.420  18.160 -31.493  1.00  0.00
TER
ATOM   4718  O   WAT   897      29.910   1.786 -33.639  1.00  0.00
ATOM   4719  H1  WAT   897      30.667   1.899 -34.213  1.00  0.00
ATOM   4720  H2  WAT   897      29.447   2.623 -33.685  1.00  0.00
TER
ATOM   4721  O   WAT   898      36.451   3.900 -30.649  1.00  0.00
ATOM   4722  H1  WAT   898      35.638   3.526 -30.989  1.00  0.00
ATOM   4723  H2  WAT   898      36.955   3.144 -30.347  1.00  0.00
TER
ATOM   4724  O   WAT   899      30.893  16.648 -33.697  1.00  0.00
ATOM   4725  H1  WAT   899      30.368  17.028 -34.401  1.00  0.00
ATOM   4726  H2  WAT   899      30.817  17.273 -32.976  1.00  0.00
TER
ATOM   4727  O   WAT   900      32.282   2.312 -35.099  1.00  0.00
ATOM   4728  H1  WAT   900      32.811   1.525 -35.228  1.00  0.00
ATOM   4729  H2  WAT   900      32.915   2.992 -34.866  1.00  0.00
TER
ATOM   4730  O   WAT   901      34.476   2.050 -32.045  1.00  0.00
ATOM   4731  H1  WAT   901      33.846   1.349 -31.878  1.00  0.00
ATOM   4732  H2  WAT   901      33.936   2.810 -32.261  1.00  0.00
TER
ATOM   4733  O   WAT   902      34.601   1.328 -19.609  1.00  0.00
ATOM   4734  H1  WAT   902      34.320   1.832 -20.373  1.00  0.00
ATOM   4735  H2  WAT   902      34.983   0.531 -19.975  1.00  0.00
TER
ATOM   4736  O   WAT   903      33.492  18.596 -34.823  1.00  0.00
ATOM   4737  H1  WAT   903      34.224  18.312 -35.370  1.00  0.00
ATOM   4738  H2  WAT   903      33.752  18.357 -33.933  1.00  0.00
TER
ATOM   4739  O   WAT   904      32.654  14.712 -34.818  1.00  0.00
ATOM   4740  H1  WAT   904      32.025  15.181 -34.269  1.00  0.00
ATOM   4741  H2  WAT   904      32.769  13.867 -34.383  1.00  0.00
TER
ATOM   4742  O   WAT   905      32.257  -7.921  29.188  1.00  0.00
ATOM   4743  H1  WAT   905      31.426  -8.177  29.588  1.00  0.00
ATOM   4744  H2  WAT   905      32.865  -7.850  29.924  1.00  0.00
TER
ATOM   4745  O   WAT   906      32.237  -3.887  29.384  1.00  0.00
ATOM   4746  H1  WAT   906      32.540  -4.778  29.205  1.00  0.00
ATOM   4747  H2  WAT   906      32.982  -3.330  29.156  1.00  0.00
TER
ATOM   4748  O   WAT   907      30.666 -12.961  22.972  1.00  0.00
ATOM   4749  H1  WAT   907      29.778 -12.620  22.870  1.00  0.00
ATOM   4750  H2  WAT   907      30.950 -13.161  22.080  1.00  0.00
TER
ATOM   4751  O   WAT   908      28.630 -10.361  28.856  1.00  0.00
ATOM   4752  H1  WAT   908      29.201 -11.129  28.857  1.00  0.00
ATOM   4753  H2  WAT   908      28.630 -10.062  27.947  1.00  0.00
TER
ATOM   4754  O   WAT   909      29.872 -14.952  30.643  1.00  0.00
ATOM   4755  H1  WAT   909      29.692 -15.850  30.923  1.00  0.00
ATOM   4756  H2  WAT   909      29.470 -14.405  31.318  1.00  0.00
TER
ATOM   4757  O   WAT   910      32.842 -14.378  24.006  1.00  0.00
ATOM   4758  H1  WAT   910      32.949 -13.478  24.313  1.00  0.00
ATOM   4759  H2  WAT   910      31.932 -14.426  23.716  1.00  0.00
TER
ATOM   4760  O   WAT   911      30.491 -12.456  29.251  1.00  0.00
ATOM   4761  H1  WAT   911      31.172 -12.192  29.870  1.00  0.00
ATOM   4762  H2  WAT   911      30.176 -13.296  29.585  1.00  0.00
TER
ATOM   4763  O   WAT   912      34.683 -11.410  28.339  1.00  0.00
ATOM   4764  H1  WAT   912      35.191 -10.911  28.979  1.00  0.00
ATOM   4765  H2  WAT   912      35.215 -12.186  28.163  1.00  0.00
TER
ATOM   4766  O   WAT   913      32.967 -16.770  32.605  1.00  0.00
ATOM   4767  H1  WAT   913      32.969 -16.252  31.800  1.00  0.00
ATOM   4768  H2  WAT   913      32.137 -17.247  32.582  1.00  0.00
TER
ATOM   4769  O   WAT   914      34.217  -7.130  30.782  1.00  0.00
ATOM   4770  H1  WAT   914      33.884  -6.503  31.425  1.00  0.00
ATOM   4771  H2  WAT   914      34.394  -6.604  30.003  1.00  0.00
TER
ATOM   4772  O   WAT   915      32.648 -15.059  30.612  1.00  0.00
ATOM   4773  H1  WAT   915      32.990 -14.214  30.317  1.00  0.00
ATOM   4774  H2  WAT   915      31.710 -14.910  30.729  1.00  0.00
TER
ATOM   4775  O   WAT   916      33.429  -5.162  32.597  1.00  0.00
ATOM   4776  H1  WAT   916      34.046  -4.487  32.316  1.00  0.00
ATOM   4777  H2  WAT   916      32.568  -4.753  32.506  1.00  0.00
TER
ATOM   4778  O   WAT   917      28.722  -5.972  21.478  1.00  0.00
ATOM   4779  H1  WAT   917      28.345  -5.483  20.746  1.00  0.00
ATOM   4780  H2  WAT   917      28.980  -5.300  22.109  1.00  0.00
TER
ATOM   4781  O   WAT   918      36.331 -17.570  26.937  1.00  0.00
ATOM   4782  H1  WAT   918      36.639 -18.126  26.220  1.00  0.00
ATOM   4783  H2  WAT   918      35.401 -17.436  26.754  1.00  0.00
TER
ATOM   4784  O   WAT   919      34.325  -8.979  26.455  1.00  0.00
ATOM   4785  H1  WAT   919      33.921  -9.691  25.959  1.00  0.00
ATOM   4786  H2  WAT   919      34.411  -9.324  27.343  1.00  0.00
TER
ATOM   4787  O   WAT   920      34.793  -5.292  28.618  1.00  0.00
ATOM   4788  H1  WAT   920      34.496  -5.898  27.939  1.00  0.00
ATOM   4789  H2  WAT   920      35.743  -5.255  28.507  1.00  0.00
TER
ATOM   4790  O   WAT   921      33.038 -12.205  30.234  1.00  0.00
ATOM   4791  H1  WAT   921      33.589 -12.095  29.460  1.00  0.00
ATOM   4792  H2  WAT   921      33.552 -11.831  30.950  1.00  0.00
TER
ATOM   4793  O   WAT   922      33.885  -5.554  35.269  1.00  0.00
ATOM   4794  H1  WAT   922      32.988  -5.330  35.517  1.00  0.00
ATOM   4795  H2  WAT   922      33.910  -5.431  34.320  1.00  0.00
TER
ATOM   4796  O   WAT   923      32.712  -8.683  33.845  1.00  0.00
ATOM   4797  H1  WAT   923      32.573  -7.811  34.214  1.00  0.00
ATOM   4798  H2  WAT   923      31.830  -9.026  33.700  1.00  0.00
TER
ATOM   4799  O   WAT   924      31.025 -10.085  23.955  1.00  0.00
ATOM   4800  H1  WAT   924      30.905  -9.358  23.343  1.00  0.00
ATOM   4801  H2  WAT   924      30.715 -10.854  23.478  1.00  0.00
TER
ATOM   4802  O   WAT   925      28.664  -6.913  29.762  1.00  0.00
ATOM   4803  H1  WAT   925      28.742  -6.778  28.818  1.00  0.00
ATOM   4804  H2  WAT   925      29.278  -7.621  29.955  1.00  0.00
TER
ATOM   4805  O   WAT   926      29.909  -5.213  26.173  1.00  0.00
ATOM   4806  H1  WAT   926      29.501  -5.072  25.318  1.00  0.00
ATOM   4807  H2  WAT   926      30.800  -5.497  25.970  1.00  0.00
TER
ATOM   4808  O   WAT   927      34.181  -0.998  24.285  1.00  0.00
ATOM   4809  H1  WAT   927      34.005  -1.915  24.072  1.00  0.00
ATOM   4810  H2  WAT   927      33.326  -0.640  24.525  1.00  0.00
TER
ATOM   4811  O   WAT   928      28.720  -5.872  32.302  1.00  0.00
ATOM   4812  H1  WAT   928      28.883  -6.341  31.483  1.00  0.00
ATOM   4813  H2  WAT   928      29.185  -6.379  32.966  1.00  0.00
TER
ATOM   4814  O   WAT   929      33.492 -16.741  27.338  1.00  0.00
ATOM   4815  H1  WAT   929      33.049 -15.960  27.006  1.00  0.00
ATOM   4816  H2  WAT   929      34.050 -16.418  28.045  1.00  0.00
TER
ATOM   4817  O   WAT   930      37.779 -13.874  32.941  1.00  0.00
ATOM   4818  H1  WAT   930      37.317 -13.666  33.753  1.00  0.00
ATOM   4819  H2  WAT   930      37.377 -14.688  32.638  1.00  0.00
TER
ATOM   4820  O   WAT   931      36.608 -17.120  22.218  1.00  0.00
ATOM   4821  H1  WAT   931      35.983 -17.124  22.943  1.00  0.00
ATOM   4822  H2  WAT   931      36.521 -17.987  21.822  1.00  0.00
TER
ATOM   4823  O   WAT   932      35.529 -16.196  29.197  1.00  0.00
ATOM   4824  H1  WAT   932      35.827 -15.290  29.116  1.00  0.00
ATOM   4825  H2  WAT   932      36.078 -16.684  28.582  1.00  0.00
TER
ATOM   4826  O   WAT   933      33.283 -11.618  25.066  1.00  0.00
ATOM   4827  H1  WAT   933      33.057 -11.834  25.970  1.00  0.00
ATOM   4828  H2  WAT   933      32.502 -11.185  24.720  1.00  0.00
TER
ATOM   4829  O   WAT   934      35.723 -10.719  35.732  1.00  0.00
ATOM   4830  H1  WAT   934      35.627 -11.660  35.582  1.00  0.00
ATOM   4831  H2  WAT   934      36.566 -10.498  35.337  1.00  0.00
TER
ATOM   4832  O   WAT   935      30.854 -14.308  33.885  1.00  0.00
ATOM   4833  H1  WAT   935      30.460 -13.460  34.092  1.00  0.00
ATOM   4834  H2  WAT   935      30.166 -14.945  34.076  1.00  0.00
TER
ATOM   4835  O   WAT   936      28.156 -16.385  27.918  1.00  0.00
ATOM   4836  H1  WAT   936      27.867 -15.815  28.631  1.00  0.00
ATOM   4837  H2  WAT   936      28.900 -16.865  28.281  1.00  0.00
TER
ATOM   4838  O   WAT   937      28.343 -12.443  19.128  1.00  0.00
ATOM   4839  H1  WAT   937      28.260 -11.500  19.270  1.00  0.00
ATOM   4840  H2  WAT   937      27.991 -12.585  18.250  1.00  0.00
TER
ATOM   4841  O   WAT   938      36.143 -13.709  28.195  1.00  0.00
ATOM   4842  H1  WAT   938      36.146 -14.150  27.346  1.00  0.00
ATOM   4843  H2  WAT   938      37.038 -13.387  28.303  1.00  0.00
TER
ATOM   4844  O   WAT   939      31.993 -13.826  27.155  1.00  0.00
ATOM   4845  H1  WAT   939      31.653 -13.349  27.912  1.00  0.00
ATOM   4846  H2  WAT   939      31.231 -14.280  26.795  1.00  0.00
TER
ATOM   4847  O   WAT   940      36.205 -12.708  21.186  1.00  0.00
ATOM   4848  H1  WAT   940      36.326 -12.749  22.135  1.00  0.00
ATOM   4849  H2  WAT   940      35.820 -11.845  21.031  1.00  0.00
TER
ATOM   4850  O   WAT   941      35.217 -10.398  20.584  1.00  0.00
ATOM   4851  H1  WAT   941      34.649 -10.846  19.958  1.00  0.00
ATOM   4852  H2  WAT   941      35.926 -10.038  20.051  1.00  0.00
TER
ATOM   4853  O   WAT   942      30.294  -6.497  34.461  1.00  0.00
ATOM   4854  H1  WAT   942      29.909  -7.137  35.059  1.00  0.00
ATOM   4855  H2  WAT   942      30.605  -5.793  35.031  1.00  0.00
TER
ATOM   4856  O   WAT   943      36.443  -9.649  29.942  1.00  0.00
ATOM   4857  H1  WAT   943      36.810 -10.123  30.688  1.00  0.00
ATOM   4858  H2  WAT   943      36.254  -8.775  30.283  1.00  0.00
TER
ATOM   4859  O   WAT   944      29.308 -14.904  26.071  1.00  0.00
ATOM   4860  H1  WAT   944      29.022 -15.269  26.909  1.00  0.00
ATOM   4861  H2  WAT   944      29.245 -15.636  25.458  1.00  0.00
TER
ATOM   4862  O   WAT   945      34.233 -10.608  32.260  1.00  0.00
ATOM   4863  H1  WAT   945      33.929  -9.729  32.485  1.00  0.00
ATOM   4864  H2  WAT   945      35.188 -10.548  32.296  1.00  0.00
TER
ATOM   4865  O   WAT   946      32.762  -6.402  22.857  1.00  0.00
ATOM   4866  H1  WAT   946      31.988  -6.942  22.697  1.00  0.00
ATOM   4867  H2  WAT   946      33.491  -6.921  22.519  1.00  0.00
TER
ATOM   4868  O   WAT   947      32.805  -6.734  26.495  1.00  0.00
ATOM   4869  H1  WAT   947      33.323  -7.537  26.441  1.00  0.00
ATOM   4870  H2  WAT   947      32.354  -6.796  27.337  1.00  0.00
TER
ATOM   4871  O   WAT   948      37.692  -5.467  21.768  1.00  0.00
ATOM   4872  H1  WAT   948      38.034  -4.723  21.272  1.00  0.00
ATOM   4873  H2  WAT   948      36.864  -5.154  22.130  1.00  0.00
TER
ATOM   4874  O   WAT   949      30.290  -9.768  33.408  1.00  0.00
ATOM   4875  H1  WAT   949      29.931  -9.102  33.995  1.00  0.00
ATOM   4876  H2  WAT   949      29.995 -10.599  33.779  1.00  0.00
TER
ATOM   4877  O   WAT   950      36.661  -5.386  24.539  1.00  0.00
ATOM   4878  H1  WAT   950      37.348  -4.839  24.920  1.00  0.00
ATOM   4879  H2  WAT   950      35.875  -4.842  24.574  1.00  0.00
TER
ATOM   4880  O   WAT   951      28.801  -9.769  20.031  1.00  0.00
ATOM   4881  H1  WAT   951      29.670  -9.486  20.315  1.00  0.00
ATOM   4882  H2  WAT   951      28.310  -8.955  19.916  1.00  0.00
TER
ATOM   4883  O   WAT   952      35.964  -8.381  24.152  1.00  0.00
ATOM   4884  H1  WAT   952      36.420  -7.571  24.378  1.00  0.00
ATOM   4885  H2  WAT   952      35.613  -8.699  24.984  1.00  0.00
TER
ATOM   4886  O   WAT   953      31.865 -18.038  24.624  1.00  0.00
ATOM   4887  H1  WAT   953      31.737 -18.046  25.573  1.00  0.00
ATOM   4888  H2  WAT   953      31.041 -17.699  24.273  1.00  0.00
TER
ATOM   4889  O   WAT   954      29.168  -0.556  20.597  1.00  0.00
ATOM   4890  H1  WAT   954      29.527   0.043  19.943  1.00  0.00
ATOM   4891  H2  WAT   954      29.027  -0.010  21.371  1.00  0.00
TER
ATOM   4892  O   WAT   955      28.865 -16.278  34.085  1.00  0.00
ATOM   4893  H1  WAT   955      28.150 -16.079  34.690  1.00  0.00
ATOM   4894  H2  WAT   955      29.284 -17.054  34.456  1.00  0.00
TER
ATOM   4895  O   WAT   956      29.152  -2.290  35.071  1.00  0.00
ATOM   4896  H1  WAT   956      29.261  -3.231  34.931  1.00  0.00
ATOM   4897  H2  WAT   956      28.500  -2.025  34.423  1.00  0.00
TER
ATOM   4898  O   WAT   957      35.185  -3.173  21.415  1.00  0.00
ATOM   4899  H1  WAT   957      35.176  -2.440  20.799  1.00  0.00
ATOM   4900  H2  WAT   957      34.264  -3.420  21.507  1.00  0.00
TER
ATOM   4901  O   WAT   958      30.785  -7.951  22.159  1.00  0.00
ATOM   4902  H1  WAT   958      30.178  -7.211  22.169  1.00  0.00
ATOM   4903  H2  WAT   958      31.260  -7.861  21.333  1.00  0.00
TER
ATOM   4904  O   WAT   959      35.693 -12.552  24.059  1.00  0.00
ATOM   4905  H1  WAT   959      34.985 -12.083  24.501  1.00  0.00
ATOM   4906  H2  WAT   959      35.978 -13.210  24.694  1.00  0.00
TER
ATOM   4907  O   WAT   960      37.319 -11.132  32.059  1.00  0.00
ATOM   4908  H1  WAT   960      37.817 -10.658  32.724  1.00  0.00
ATOM   4909  H2  WAT   960      37.461 -12.056  32.266  1.00  0.00
TER
ATOM   4910  O   WAT   961      36.812  -0.591  24.772  1.00  0.00
ATOM   4911  H1  WAT   961      37.066  -0.629  23.850  1.00  0.00
ATOM   4912  H2  WAT   961      35.864  -0.718  24.765  1.00  0.00
TER
ATOM   4913  O   WAT   962      33.897 -14.243  21.434  1.00  0.00
ATOM   4914  H1  WAT   962      34.746 -13.806  21.369  1.00  0.00
ATOM   4915  H2  WAT   962      33.530 -13.931  22.262  1.00  0.00
TER
ATOM   4916  O   WAT   963      32.796  -7.990  19.908  1.00  0.00
ATOM   4917  H1  WAT   963      33.562  -8.102  20.471  1.00  0.00
ATOM   4918  H2  WAT   963      32.873  -8.686  19.256  1.00  0.00
TER
ATOM   4919  O   WAT   964      31.490 -10.558  20.591  1.00  0.00
ATOM   4920  H1  WAT   964      31.571 -11.505  20.703  1.00  0.00
ATOM   4921  H2  WAT   964      32.382 -10.227  20.697  1.00  0.00
TER
ATOM   4922  O   WAT   965      32.292  -0.408  27.695  1.00  0.00
ATOM   4923  H1  WAT   965      33.028  -0.957  27.966  1.00  0.00
ATOM   4924  H2  WAT   965      32.676   0.458  27.555  1.00  0.00
TER
ATOM   4925  O   WAT   966      29.176  -4.341  23.569  1.00  0.00
ATOM   4926  H1  WAT   966      28.250  -4.099  23.559  1.00  0.00
ATOM   4927  H2  WAT   966      29.642  -3.513  23.447  1.00  0.00
TER
ATOM   4928  O   WAT   967      35.402  -1.235  19.517  1.00  0.00
ATOM   4929  H1  WAT   967      36.195  -0.946  19.066  1.00  0.00
ATOM   4930  H2  WAT   967      34.883  -1.666  18.839  1.00  0.00
TER
ATOM   4931  O   WAT   968      35.920  -6.015  19.382  1.00  0.00
ATOM   4932  H1  WAT   968      35.815  -6.629  20.108  1.00  0.00
ATOM   4933  H2  WAT   968      35.752  -6.538  18.598  1.00  0.00
TER
ATOM   4934  O   WAT   969      36.071  -7.329  35.360  1.00  0.00
ATOM   4935  H1  WAT   969      35.306  -6.761  35.276  1.00  0.00
ATOM   4936  H2  WAT   969      36.253  -7.621  34.467  1.00  0.00
TER
ATOM   4937  O   WAT   970      34.828  -7.994  21.882  1.00  0.00
ATOM   4938  H1  WAT   970      35.249  -8.160  22.725  1.00  0.00
ATOM   4939  H2  WAT   970      34.953  -8.804  21.388  1.00  0.00
TER
ATOM   4940  O   WAT   971      32.990 -12.014  34.689  1.00  0.00
ATOM   4941  H1  WAT   971      32.460 -12.505  34.062  1.00  0.00
ATOM   4942  H2  WAT   971      33.659 -11.586  34.155  1.00  0.00
TER
ATOM   4943  O   WAT   972      37.340  -8.970  19.130  1.00  0.00
ATOM   4944  H1  WAT   972      37.861  -9.685  18.764  1.00  0.00
ATOM   4945  H2  WAT   972      37.987  -8.331  19.430  1.00  0.00
TER
ATOM   4946  O   WAT   973      33.478 -15.048  34.769  1.00  0.00
ATOM   4947  H1  WAT   973      33.383 -15.666  34.044  1.00  0.00
ATOM   4948  H2  WAT   973      32.897 -14.321  34.542  1.00  0.00
TER
ATOM   4949  O   WAT   974      36.244 -16.490  31.802  1.00  0.00
ATOM   4950  H1  WAT   974      35.795 -16.468  30.956  1.00  0.00
ATOM   4951  H2  WAT   974      35.610 -16.889  32.399  1.00  0.00
TER
ATOM   4952  O   WAT   975      36.650  -7.595  32.423  1.00  0.00
ATOM   4953  H1  WAT   975      37.069  -6.752  32.251  1.00  0.00
ATOM   4954  H2  WAT   975      35.731  -7.458  32.194  1.00  0.00
TER
ATOM   4955  O   WAT   976      33.724 -11.920  18.828  1.00  0.00
ATOM   4956  H1  WAT   976      33.522 -12.784  19.189  1.00  0.00
ATOM   4957  H2  WAT   976      33.553 -12.007  17.890  1.00  0.00
TER
ATOM   4958  O   WAT   977      34.500  -1.290  33.539  1.00  0.00
ATOM   4959  H1  WAT   977      33.963  -0.565  33.220  1.00  0.00
ATOM   4960  H2  WAT   977      34.754  -1.767  32.749  1.00  0.00
TER
ATOM   4961  O   WAT   978      35.753 -13.321  35.064  1.00  0.00
ATOM   4962  H1  WAT   978      36.343 -13.630  35.752  1.00  0.00
ATOM   4963  H2  WAT   978      34.935 -13.793  35.220  1.00  0.00
TER
ATOM   4964  O   WAT   979      32.522 -14.820  18.816  1.00  0.00
ATOM   4965  H1  WAT   979      32.824 -14.813  17.908  1.00  0.00
ATOM   4966  H2  WAT   979      33.261 -15.170  19.313  1.00  0.00
TER
ATOM   4967  O   WAT   980      37.357  -0.055  33.798  1.00  0.00
ATOM   4968  H1  WAT   980      37.283   0.849  34.105  1.00  0.00
ATOM   4969  H2  WAT   980      36.455  -0.373  33.770  1.00  0.00
TER
ATOM   4970  O   WAT   981      35.740 -15.877  19.802  1.00  0.00
ATOM   4971  H1  WAT   981      35.393 -16.554  19.222  1.00  0.00
ATOM   4972  H2  WAT   981      35.942 -16.338  20.616  1.00  0.00
TER
ATOM   4973  O   WAT   982      31.545  -5.516  19.649  1.00  0.00
ATOM   4974  H1  WAT   982      31.982  -4.973  20.305  1.00  0.00
ATOM   4975  H2  WAT   982      32.030  -6.341  19.659  1.00  0.00
TER
ATOM   4976  O   WAT   983      28.759  -2.727  27.101  1.00  0.00
ATOM   4977  H1  WAT   983      29.090  -3.595  26.869  1.00  0.00
ATOM   4978  H2  WAT   983      29.189  -2.521  27.931  1.00  0.00
TER
ATOM   4979  O   WAT   984      33.356  -4.396  24.761  1.00  0.00
ATOM   4980  H1  WAT   984      33.055  -4.520  25.661  1.00  0.00
ATOM   4981  H2  WAT   984      33.249  -5.255  24.353  1.00  0.00
TER
ATOM   4982  O   WAT   985      29.248  -1.860  29.839  1.00  0.00
ATOM   4983  H1  WAT   985      28.812  -1.680  30.671  1.00  0.00
ATOM   4984  H2  WAT   985      29.816  -1.103  29.697  1.00  0.00
TER
ATOM   4985  O   WAT   986      29.081  -9.348  26.198  1.00  0.00
ATOM   4986  H1  WAT   986      28.426  -9.617  25.554  1.00  0.00
ATOM   4987  H2  WAT   986      29.919  -9.458  25.748  1.00  0.00
TER
ATOM   4988  O   WAT   987      30.118  -8.963  30.738  1.00  0.00
ATOM   4989  H1  WAT   987      30.486  -9.050  31.618  1.00  0.00
ATOM   4990  H2  WAT   987      29.550  -9.726  30.639  1.00  0.00
TER
ATOM   4991  O   WAT   988      29.670 -12.052  34.644  1.00  0.00
ATOM   4992  H1  WAT   988      28.776 -12.085  34.984  1.00  0.00
ATOM   4993  H2  WAT   988      30.210 -11.853  35.409  1.00  0.00
TER
ATOM   4994  O   WAT   989      28.295 -12.138  22.140  1.00  0.00
ATOM   4995  H1  WAT   989      27.391 -11.875  21.966  1.00  0.00
ATOM   4996  H2  WAT   989      28.779 -11.867  21.360  1.00  0.00
TER
ATOM   4997  O   WAT   990      30.837 -13.082  20.050  1.00  0.00
ATOM   4998  H1  WAT   990      31.547 -13.503  19.565  1.00  0.00
ATOM   4999  H2  WAT   990      30.121 -13.014  19.418  1.00  0.00
TER
ATOM   5000  O   WAT   991      30.485 -17.028  19.090  1.00  0.00
ATOM   5001  H1  WAT   991      31.208 -16.487  19.408  1.00  0.00
ATOM   5002  H2  WAT   991      30.757 -17.301  18.214  1.00  0.00
TER
ATOM   5003  O   WAT   992      30.174 -17.777  28.992  1.00  0.00
ATOM   5004  H1  WAT   992      30.822 -18.327  28.552  1.00  0.00
ATOM   5005  H2  WAT   992      30.594 -17.523  29.814  1.00  0.00
TER
ATOM   5006  O   WAT   993      29.927 -17.621  31.735  1.00  0.00
ATOM   5007  H1  WAT   993      29.579 -17.165  32.501  1.00  0.00
ATOM   5008  H2  WAT   993      29.596 -18.516  31.817  1.00  0.00
TER
ATOM   5009  O   WAT   994      35.234  -2.894  31.501  1.00  0.00
ATOM   5010  H1  WAT   994      34.993  -2.626  30.614  1.00  0.00
ATOM   5011  H2  WAT   994      36.175  -2.723  31.556  1.00  0.00
TER
ATOM   5012  O   WAT   995      30.599 -18.094  35.010  1.00  0.00
ATOM   5013  H1  WAT   995      31.148 -18.275  34.247  1.00  0.00
ATOM   5014  H2  WAT   995      30.665 -18.884  35.546  1.00  0.00
TER
ATOM   5015  O   WAT   996      31.372  -1.503  33.020  1.00  0.00
ATOM   5016  H1  WAT   996      30.779  -1.635  33.759  1.00  0.00
ATOM   5017  H2  WAT   996      31.365  -2.339  32.554  1.00  0.00
TER
ATOM   5018  O   WAT   997      31.004  -4.137  31.971  1.00  0.00
ATOM   5019  H1  WAT   997      30.277  -4.757  31.903  1.00  0.00
ATOM   5020  H2  WAT   997      31.065  -3.743  31.101  1.00  0.00
TER
ATOM   5021  O   WAT   998      34.608  -1.923  28.756  1.00  0.00
ATOM   5022  H1  WAT   998      35.125  -2.534  28.231  1.00  0.00
ATOM   5023  H2  WAT   998      35.258  -1.420  29.247  1.00  0.00
TER
ATOM   5024  O   WAT   999      37.348  -1.032  29.583  1.00  0.00
ATOM   5025  H1  WAT   999      37.636  -1.287  28.706  1.00  0.00
ATOM   5026  H2  WAT   999      37.860  -1.584  30.173  1.00  0.00
TER
ATOM   5027  O   WAT  1000      29.287  -0.820  25.181  1.00  0.00
ATOM   5028  H1  WAT  1000      29.119  -1.453  25.879  1.00  0.00
ATOM   5029  H2  WAT  1000      28.420  -0.614  24.830  1.00  0.00
TER
ATOM   5030  O   WAT  1001      29.910 -16.988  22.684  1.00  0.00
ATOM   5031  H1  WAT  1001      30.667 -16.875  22.110  1.00  0.00
ATOM   5032  H2  WAT  1001      29.447 -16.151  22.638  1.00  0.00
TER
ATOM   5033  O   WAT  1002      36.451 -14.874  25.674  1.00  0.00
ATOM   5034  H1  WAT  1002      35.638 -15.249  25.334  1.00  0.00
ATOM   5035  H2  WAT  1002      36.955 -15.630  25.976  1.00  0.00
TER
ATOM   5036  O   WAT  1003      30.893  -2.127  22.626  1.00  0.00
ATOM   5037  H1  WAT  1003      30.368  -1.746  21.922  1.00  0.00
ATOM   5038  H2  WAT  1003      30.817  -1.502  23.347  1.00  0.00
TER
ATOM   5039  O   WAT  1004      32.282 -16.462  21.224  1.00  0.00
ATOM   5040  H1  WAT  1004      32.811 -17.249  21.095  1.00  0.00
ATOM   5041  H2  WAT  1004      32.915 -15.783  21.458  1.00  0.00
TER
ATOM   5042  O   WAT  1005      34.476 -16.724  24.278  1.00  0.00
ATOM   5043  H1  WAT  1005      33.846 -17.426  24.446  1.00  0.00
ATOM   5044  H2  WAT  1005      33.936 -15.964  24.062  1.00  0.00
TER
ATOM   5045  O   WAT  1006      33.492  -0.178  21.501  1.00  0.00
ATOM   5046  H1  WAT  1006      34.224  -0.462  20.953  1.00  0.00
ATOM   5047  H2  WAT  1006      33.752  -0.417  22.390  1.00  0.00
TER
ATOM   5048  O   WAT  1007      32.654  -4.062  21.505  1.00  0.00
ATOM   5049  H1  WAT  1007      32.025  -3.593  22.054  1.00  0.00
ATOM   5050  H2  WAT  1007      32.769  -4.907  21.940  1.00  0.00
TER
ATOM   5051  O   WAT  1008      32.257  -7.921  10.414  1.00  0.00
ATOM   5052  H1  WAT  1008      31.426  -8.177  10.813  1.00  0.00
ATOM   5053  H2  WAT  1008      32.865  -7.850  11.150  1.00  0.00
TER
ATOM   5054  O   WAT  1009      32.237  -3.887  10.610  1.00  0.00
ATOM   5055  H1  WAT  1009      32.540  -4.778  10.431  1.00  0.00
ATOM   5056  H2  WAT  1009      32.982  -3.330  10.382  1.00  0.00
TER
ATOM   5057  O   WAT  1010      30.666 -12.961   4.198  1.00  0.00
ATOM   5058  H1  WAT  1010      29.778 -12.620   4.096  1.00  0.00
ATOM   5059  H2  WAT  1010      30.950 -13.161   3.306  1.00  0.00
TER
ATOM   5060  O   WAT  1011      28.630 -10.361  10.082  1.00  0.00
ATOM   5061  H1  WAT  1011      29.201 -11.129  10.082  1.00  0.00
ATOM   5062  H2  WAT  1011      28.630 -10.062   9.173  1.00  0.00
TER
ATOM   5063  O   WAT  1012      29.872 -14.952  11.869  1.00  0.00
ATOM   5064  H1  WAT  1012      29.692 -15.850  12.149  1.00  0.00
ATOM   5065  H2  WAT  1012      29.470 -14.405  12.544  1.00  0.00
TER
ATOM   5066  O   WAT  1013      32.842 -14.378   5.232  1.00  0.00
ATOM   5067  H1  WAT  1013      32.949 -13.478   5.539  1.00  0.00
ATOM   5068  H2  WAT  1013      31.932 -14.426   4.941  1.00  0.00
TER
ATOM   5069  O   WAT  1014      30.491 -12.456  10.477  1.00  0.00
ATOM   5070  H1  WAT  1014      31.172 -12.192  11.096  1.00  0.00
ATOM   5071  H2  WAT  1014      30.176 -13.296  10.811  1.00  0.00
TER
ATOM   5072  O   WAT  1015      34.683 -11.410   9.564  1.00  0.00
ATOM   5073  H1  WAT  1015      35.191 -10.911  10.205  1.00  0.00
ATOM   5074  H2  WAT  1015      35.215 -12.186   9.388  1.00  0.00
TER
ATOM   5075  O   WAT  1016      32.967 -16.770  13.831  1.00  0.00
ATOM   5076  H1  WAT  1016      32.969 -16.252  13.025  1.00  0.00
ATOM   5077  H2  WAT  1016      32.137 -17.247  13.808  1.00  0.00
TER
ATOM   5078  O   WAT  1017      34.217  -7.130  12.008  1.00  0.00
ATOM   5079  H1  WAT  1017      33.884  -6.503  12.650  1.00  0.00
ATOM   5080  H2  WAT  1017      34.394  -6.604  11.228  1.00  0.00
TER
ATOM   5081  O   WAT  1018      32.648 -15.059  11.838  1.00  0.00
ATOM   5082  H1  WAT  1018      32.990 -14.214  11.543  1.00  0.00
ATOM   5083  H2  WAT  1018      31.710 -14.910  11.954  1.00  0.00
TER
ATOM   5084  O   WAT  1019      33.429  -5.162  13.823  1.00  0.00
ATOM   5085  H1  WAT  1019      34.046  -4.487  13.541  1.00  0.00
ATOM   5086  H2  WAT  1019      32.568  -4.753  13.732  1.00  0.00
TER
ATOM   5087  O   WAT  1020      28.722  -5.972   2.704  1.00  0.00
ATOM   5088  H1  WAT  1020      28.345  -5.483   1.972  1.00  0.00
ATOM   5089  H2  WAT  1020      28.980  -5.300   3.334  1.00  0.00
TER
ATOM   5090  O   WAT  1021      36.331 -17.570   8.162  1.00  0.00
ATOM   5091  H1  WAT  1021      36.639 -18.126   7.446  1.00  0.00
ATOM   5092  H2  WAT  1021      35.401 -17.436   7.980  1.00  0.00
TER
ATOM   5093  O   WAT  1022      34.325  -8.979   7.680  1.00  0.00
ATOM   5094  H1  WAT  1022      33.921  -9.691   7.185  1.00  0.00
ATOM   5095  H2  WAT  1022      34.411  -9.324   8.569  1.00  0.00
TER
ATOM   5096  O   WAT  1023      34.793  -5.292   9.844  1.00  0.00
ATOM   5097  H1  WAT  1023      34.496  -5.898   9.165  1.00  0.00
ATOM   5098  H2  WAT  1023      35.743  -5.255   9.733  1.00  0.00
TER
ATOM   5099  O   WAT  1024      33.038 -12.205  11.460  1.00  0.00
ATOM   5100  H1  WAT  1024      33.589 -12.095  10.685  1.00  0.00
ATOM   5101  H2  WAT  1024      33.552 -11.831  12.176  1.00  0.00
TER
ATOM   5102  O   WAT  1025      33.885  -5.554  16.495  1.00  0.00
ATOM   5103  H1  WAT  1025      32.988  -5.330  16.742  1.00  0.00
ATOM   5104  H2  WAT  1025      33.910  -5.431  15.546  1.00  0.00
TER
ATOM   5105  O   WAT  1026      32.712  -8.683  15.071  1.00  0.00
ATOM   5106  H1  WAT  1026      32.573  -7.811  15.439  1.00  0.00
ATOM   5107  H2  WAT  1026      31.830  -9.026  14.925  1.00  0.00
TER
ATOM   5108  O   WAT  1027      34.510  -2.741  17.279  1.00  0.00
ATOM   5109  H1  WAT  1027      34.482  -2.336  16.412  1.00  0.00
ATOM   5110  H2  WAT  1027      34.347  -3.670  17.116  1.00  0.00
TER
ATOM   5111  O   WAT  1028      31.025 -10.085   5.181  1.00  0.00
ATOM   5112  H1  WAT  1028      30.905  -9.358   4.569  1.00  0.00
ATOM   5113  H2  WAT  1028      30.715 -10.854   4.704  1.00  0.00
TER
ATOM   5114  O   WAT  1029      28.664  -6.913  10.988  1.00  0.00
ATOM   5115  H1  WAT  1029      28.742  -6.778  10.043  1.00  0.00
ATOM   5116  H2  WAT  1029      29.278  -7.621  11.181  1.00  0.00
TER
ATOM   5117  O   WAT  1030      29.909  -5.213   7.398  1.00  0.00
ATOM   5118  H1  WAT  1030      29.501  -5.072   6.544  1.00  0.00
ATOM   5119  H2  WAT  1030      30.800  -5.497   7.195  1.00  0.00
TER
ATOM   5120  O   WAT  1031      34.181  -0.998   5.511  1.00  0.00
ATOM   5121  H1  WAT  1031      34.005  -1.915   5.297  1.00  0.00
ATOM   5122  H2  WAT  1031      33.326  -0.640   5.750  1.00  0.00
TER
ATOM   5123  O   WAT  1032      28.720  -5.872  13.527  1.00  0.00
ATOM   5124  H1  WAT  1032      28.883  -6.341  12.709  1.00  0.00
ATOM   5125  H2  WAT  1032      29.185  -6.379  14.192  1.00  0.00
TER
ATOM   5126  O   WAT  1033      33.492 -16.741   8.563  1.00  0.00
ATOM   5127  H1  WAT  1033      33.049 -15.960   8.232  1.00  0.00
ATOM   5128  H2  WAT  1033      34.050 -16.418   9.270  1.00  0.00
TER
ATOM   5129  O   WAT  1034      37.779 -13.874  14.167  1.00  0.00
ATOM   5130  H1  WAT  1034      37.317 -13.666  14.979  1.00  0.00
ATOM   5131  H2  WAT  1034      37.377 -14.688  13.864  1.00  0.00
TER
ATOM   5132  O   WAT  1035      36.608 -17.120   3.444  1.00  0.00
ATOM   5133  H1  WAT  1035      35.983 -17.124   4.169  1.00  0.00
ATOM   5134  H2  WAT  1035      36.521 -17.987   3.047  1.00  0.00
TER
ATOM   5135  O   WAT  1036      35.529 -16.196  10.422  1.00  0.00
ATOM   5136  H1  WAT  1036      35.827 -15.290  10.341  1.00  0.00
ATOM   5137  H2  WAT  1036      36.078 -16.684   9.808  1.00  0.00
TER
ATOM   5138  O   WAT  1037      33.283 -11.618   6.291  1.00  0.00
ATOM   5139  H1  WAT  1037      33.057 -11.834   7.196  1.00  0.00
ATOM   5140  H2  WAT  1037      32.502 -11.185   5.946  1.00  0.00
TER
ATOM   5141  O   WAT  1038      35.723 -10.719  16.957  1.00  0.00
ATOM   5142  H1  WAT  1038      35.627 -11.660  16.807  1.00  0.00
ATOM   5143  H2  WAT  1038      36.566 -10.498  16.562  1.00  0.00
TER
ATOM   5144  O   WAT  1039      30.854 -14.308  15.111  1.00  0.00
ATOM   5145  H1  WAT  1039      30.460 -13.460  15.318  1.00  0.00
ATOM   5146  H2  WAT  1039      30.166 -14.945  15.302  1.00  0.00
TER
ATOM   5147  O   WAT  1040      37.429 -14.224  18.180  1.00  0.00
ATOM   5148  H1  WAT  1040      36.738 -14.417  18.815  1.00  0.00
ATOM   5149  H2  WAT  1040      38.172 -13.941  18.713  1.00  0.00
TER
ATOM   5150  O   WAT  1041      28.156 -16.385   9.144  1.00  0.00
ATOM   5151  H1  WAT  1041      27.867 -15.815   9.856  1.00  0.00
ATOM   5152  H2  WAT  1041      28.900 -16.865   9.507  1.00  0.00
TER
ATOM   5153  O   WAT  1042      28.343 -12.443   0.354  1.00  0.00
ATOM   5154  H1  WAT  1042      28.260 -11.500   0.496  1.00  0.00
ATOM   5155  H2  WAT  1042      27.991 -12.585  -0.525  1.00  0.00
TER
ATOM   5156  O   WAT  1043      36.143 -13.709   9.421  1.00  0.00
ATOM   5157  H1  WAT  1043      36.146 -14.150   8.572  1.00  0.00
ATOM   5158  H2  WAT  1043      37.038 -13.387   9.528  1.00  0.00
TER
ATOM   5159  O   WAT  1044      31.993 -13.826   8.380  1.00  0.00
ATOM   5160  H1  WAT  1044      31.653 -13.349   9.137  1.00  0.00
ATOM   5161  H2  WAT  1044      31.231 -14.280   8.021  1.00  0.00
TER
ATOM   5162  O   WAT  1045      36.205 -12.708   2.412  1.00  0.00
ATOM   5163  H1  WAT  1045      36.326 -12.749   3.360  1.00  0.00
ATOM   5164  H2  WAT  1045      35.820 -11.845   2.256  1.00  0.00
TER
ATOM   5165  O   WAT  1046      35.217 -10.398   1.810  1.00  0.00
ATOM   5166  H1  WAT  1046      34.649 -10.846   1.184  1.00  0.00
ATOM   5167  H2  WAT  1046      35.926 -10.038   1.277  1.00  0.00
TER
ATOM   5168  O   WAT  1047      30.294  -6.497  15.687  1.00  0.00
ATOM   5169  H1  WAT  1047      29.909  -7.137  16.285  1.00  0.00
ATOM   5170  H2  WAT  1047      30.605  -5.793  16.256  1.00  0.00
TER
ATOM   5171  O   WAT  1048      36.443  -9.649  11.168  1.00  0.00
ATOM   5172  H1  WAT  1048      36.810 -10.123  11.914  1.00  0.00
ATOM   5173  H2  WAT  1048      36.254  -8.775  11.508  1.00  0.00
TER
ATOM   5174  O   WAT  1049      29.308 -14.904   7.297  1.00  0.00
ATOM   5175  H1  WAT  1049      29.022 -15.269   8.135  1.00  0.00
ATOM   5176  H2  WAT  1049      29.245 -15.636   6.683  1.00  0.00
TER
ATOM   5177  O   WAT  1050      34.233 -10.608  13.486  1.00  0.00
ATOM   5178  H1  WAT  1050      33.929  -9.729  13.711  1.00  0.00
ATOM   5179  H2  WAT  1050      35.188 -10.548  13.522  1.00  0.00
TER
ATOM   5180  O   WAT  1051      32.762  -6.402   4.083  1.00  0.00
ATOM   5181  H1  WAT  1051      31.988  -6.942   3.923  1.00  0.00
ATOM   5182  H2  WAT  1051      33.491  -6.921   3.744  1.00  0.00
TER
ATOM   5183  O   WAT  1052      32.805  -6.734   7.721  1.00  0.00
ATOM   5184  H1  WAT  1052      33.323  -7.537   7.666  1.00  0.00
ATOM   5185  H2  WAT  1052      32.354  -6.796   8.562  1.00  0.00
TER
ATOM   5186  O   WAT  1053      37.692  -5.467   2.993  1.00  0.00
ATOM   5187  H1  WAT  1053      38.034  -4.723   2.498  1.00  0.00
ATOM   5188  H2  WAT  1053      36.864  -5.154   3.356  1.00  0.00
TER
ATOM   5189  O   WAT  1054      30.290  -9.768  14.633  1.00  0.00
ATOM   5190  H1  WAT  1054      29.931  -9.102  15.220  1.00  0.00
ATOM   5191  H2  WAT  1054      29.995 -10.599  15.004  1.00  0.00
TER
ATOM   5192  O   WAT  1055      33.491  -9.309  17.517  1.00  0.00
ATOM   5193  H1  WAT  1055      33.191  -9.164  16.620  1.00  0.00
ATOM   5194  H2  WAT  1055      34.262  -9.869  17.424  1.00  0.00
TER
ATOM   5195  O   WAT  1056      36.661  -5.386   5.765  1.00  0.00
ATOM   5196  H1  WAT  1056      37.348  -4.839   6.146  1.00  0.00
ATOM   5197  H2  WAT  1056      35.875  -4.842   5.800  1.00  0.00
TER
ATOM   5198  O   WAT  1057      28.801  -9.769   1.257  1.00  0.00
ATOM   5199  H1  WAT  1057      29.670  -9.486   1.540  1.00  0.00
ATOM   5200  H2  WAT  1057      28.310  -8.955   1.142  1.00  0.00
TER
ATOM   5201  O   WAT  1058      35.964  -8.381   5.377  1.00  0.00
ATOM   5202  H1  WAT  1058      36.420  -7.571   5.603  1.00  0.00
ATOM   5203  H2  WAT  1058      35.613  -8.699   6.209  1.00  0.00
TER
ATOM   5204  O   WAT  1059      31.865 -18.038   5.850  1.00  0.00
ATOM   5205  H1  WAT  1059      31.737 -18.046   6.798  1.00  0.00
ATOM   5206  H2  WAT  1059      31.041 -17.699   5.499  1.00  0.00
TER
ATOM   5207  O   WAT  1060      29.168  -0.556   1.823  1.00  0.00
ATOM   5208  H1  WAT  1060      29.527   0.043   1.169  1.00  0.00
ATOM   5209  H2  WAT  1060      29.027  -0.010   2.596  1.00  0.00
TER
ATOM   5210  O   WAT  1061      28.865 -16.278  15.310  1.00  0.00
ATOM   5211  H1  WAT  1061      28.150 -16.079  15.916  1.00  0.00
ATOM   5212  H2  WAT  1061      29.284 -17.054  15.682  1.00  0.00
TER
ATOM   5213  O   WAT  1062      29.152  -2.290  16.297  1.00  0.00
ATOM   5214  H1  WAT  1062      29.261  -3.231  16.157  1.00  0.00
ATOM   5215  H2  WAT  1062      28.500  -2.025  15.648  1.00  0.00
TER
ATOM   5216  O   WAT  1063      37.143  -4.019  17.697  1.00  0.00
ATOM   5217  H1  WAT  1063      36.823  -4.738  18.241  1.00  0.00
ATOM   5218  H2  WAT  1063      36.469  -3.343  17.770  1.00  0.00
TER
ATOM   5219  O   WAT  1064      35.185  -3.173   2.640  1.00  0.00
ATOM   5220  H1  WAT  1064      35.176  -2.440   2.025  1.00  0.00
ATOM   5221  H2  WAT  1064      34.264  -3.420   2.733  1.00  0.00
TER
ATOM   5222  O   WAT  1065      30.785  -7.951   3.385  1.00  0.00
ATOM   5223  H1  WAT  1065      30.178  -7.211   3.394  1.00  0.00
ATOM   5224  H2  WAT  1065      31.260  -7.861   2.559  1.00  0.00
TER
ATOM   5225  O   WAT  1066      35.693 -12.552   5.285  1.00  0.00
ATOM   5226  H1  WAT  1066      34.985 -12.083   5.726  1.00  0.00
ATOM   5227  H2  WAT  1066      35.978 -13.210   5.920  1.00  0.00
TER
ATOM   5228  O   WAT  1067      37.319 -11.132  13.284  1.00  0.00
ATOM   5229  H1  WAT  1067      37.817 -10.658  13.950  1.00  0.00
ATOM   5230  H2  WAT  1067      37.461 -12.056  13.491  1.00  0.00
TER
ATOM   5231  O   WAT  1068      36.812  -0.591   5.997  1.00  0.00
ATOM   5232  H1  WAT  1068      37.066  -0.629   5.075  1.00  0.00
ATOM   5233  H2  WAT  1068      35.864  -0.718   5.990  1.00  0.00
TER
ATOM   5234  O   WAT  1069      33.897 -14.243   2.660  1.00  0.00
ATOM   5235  H1  WAT  1069      34.746 -13.806   2.594  1.00  0.00
ATOM   5236  H2  WAT  1069      33.530 -13.931   3.487  1.00  0.00
TER
ATOM   5237  O   WAT  1070      32.796  -7.990   1.134  1.00  0.00
ATOM   5238  H1  WAT  1070      33.562  -8.102   1.696  1.00  0.00
ATOM   5239  H2  WAT  1070      32.873  -8.686   0.481  1.00  0.00
TER
ATOM   5240  O   WAT  1071      31.490 -10.558   1.817  1.00  0.00
ATOM   5241  H1  WAT  1071      31.571 -11.505   1.929  1.00  0.00
ATOM   5242  H2  WAT  1071      32.382 -10.227   1.923  1.00  0.00
TER
ATOM   5243  O   WAT  1072      32.292  -0.408   8.920  1.00  0.00
ATOM   5244  H1  WAT  1072      33.028  -0.957   9.191  1.00  0.00
ATOM   5245  H2  WAT  1072      32.676   0.458   8.781  1.00  0.00
TER
ATOM   5246  O   WAT  1073      29.176  -4.341   4.795  1.00  0.00
ATOM   5247  H1  WAT  1073      28.250  -4.099   4.785  1.00  0.00
ATOM   5248  H2  WAT  1073      29.642  -3.513   4.673  1.00  0.00
TER
ATOM   5249  O   WAT  1074      31.298  -1.223  18.109  1.00  0.00
ATOM   5250  H1  WAT  1074      32.099  -0.902  18.523  1.00  0.00
ATOM   5251  H2  WAT  1074      30.783  -1.584  18.831  1.00  0.00
TER
ATOM   5252  O   WAT  1075      35.402  -1.235   0.743  1.00  0.00
ATOM   5253  H1  WAT  1075      36.195  -0.946   0.291  1.00  0.00
ATOM   5254  H2  WAT  1075      34.883  -1.666   0.064  1.00  0.00
TER
ATOM   5255  O   WAT  1076      29.018  -8.736  17.053  1.00  0.00
ATOM   5256  H1  WAT  1076      29.521  -9.315  17.624  1.00  0.00
ATOM   5257  H2  WAT  1076      28.278  -8.452  17.590  1.00  0.00
TER
ATOM   5258  O   WAT  1077      35.920  -6.015   0.607  1.00  0.00
ATOM   5259  H1  WAT  1077      35.815  -6.629   1.333  1.00  0.00
ATOM   5260  H2  WAT  1077      35.752  -6.538  -0.176  1.00  0.00
TER
ATOM   5261  O   WAT  1078      36.071  -7.329  16.586  1.00  0.00
ATOM   5262  H1  WAT  1078      35.306  -6.761  16.502  1.00  0.00
ATOM   5263  H2  WAT  1078      36.253  -7.621  15.693  1.00  0.00
TER
ATOM   5264  O   WAT  1079      31.050 -10.593  17.948  1.00  0.00
ATOM   5265  H1  WAT  1079      31.090 -10.892  18.856  1.00  0.00
ATOM   5266  H2  WAT  1079      31.904 -10.192  17.788  1.00  0.00
TER
ATOM   5267  O   WAT  1080      34.828  -7.994   3.108  1.00  0.00
ATOM   5268  H1  WAT  1080      35.249  -8.160   3.951  1.00  0.00
ATOM   5269  H2  WAT  1080      34.953  -8.804   2.613  1.00  0.00
TER
ATOM   5270  O   WAT  1081      32.990 -12.014  15.915  1.00  0.00
ATOM   5271  H1  WAT  1081      32.460 -12.505  15.287  1.00  0.00
ATOM   5272  H2  WAT  1081      33.659 -11.586  15.381  1.00  0.00
TER
ATOM   5273  O   WAT  1082      37.340  -8.970   0.356  1.00  0.00
ATOM   5274  H1  WAT  1082      37.861  -9.685  -0.010  1.00  0.00
ATOM   5275  H2  WAT  1082      37.987  -8.331   0.656  1.00  0.00
TER
ATOM   5276  O   WAT  1083      33.478 -15.048  15.995  1.00  0.00
ATOM   5277  H1  WAT  1083      33.383 -15.666  15.270  1.00  0.00
ATOM   5278  H2  WAT  1083      32.897 -14.321  15.768  1.00  0.00
TER
ATOM   5279  O   WAT  1084      36.244 -16.490  13.028  1.00  0.00
ATOM   5280  H1  WAT  1084      35.795 -16.468  12.182  1.00  0.00
ATOM   5281  H2  WAT  1084      35.610 -16.889  13.625  1.00  0.00
TER
ATOM   5282  O   WAT  1085      36.650  -7.595  13.649  1.00  0.00
ATOM   5283  H1  WAT  1085      37.069  -6.752  13.476  1.00  0.00
ATOM   5284  H2  WAT  1085      35.731  -7.458  13.419  1.00  0.00
TER
ATOM   5285  O   WAT  1086      33.724 -11.920   0.054  1.00  0.00
ATOM   5286  H1  WAT  1086      33.522 -12.784   0.415  1.00  0.00
ATOM   5287  H2  WAT  1086      33.553 -12.007  -0.884  1.00  0.00
TER
ATOM   5288  O   WAT  1087      34.500  -1.290  14.765  1.00  0.00
ATOM   5289  H1  WAT  1087      33.963  -0.565  14.445  1.00  0.00
ATOM   5290  H2  WAT  1087      34.754  -1.767  13.974  1.00  0.00
TER
ATOM   5291  O   WAT  1088      35.753 -13.321  16.290  1.00  0.00
ATOM   5292  H1  WAT  1088      36.343 -13.630  16.978  1.00  0.00
ATOM   5293  H2  WAT  1088      34.935 -13.793  16.446  1.00  0.00
TER
ATOM   5294  O   WAT  1089      32.522 -14.820   0.042  1.00  0.00
ATOM   5295  H1  WAT  1089      32.824 -14.813  -0.867  1.00  0.00
ATOM   5296  H2  WAT  1089      33.261 -15.170   0.538  1.00  0.00
TER
ATOM   5297  O   WAT  1090      37.357  -0.055  15.023  1.00  0.00
ATOM   5298  H1  WAT  1090      37.283   0.849  15.330  1.00  0.00
ATOM   5299  H2  WAT  1090      36.455  -0.373  14.995  1.00  0.00
TER
ATOM   5300  O   WAT  1091      35.740 -15.877   1.027  1.00  0.00
ATOM   5301  H1  WAT  1091      35.393 -16.554   0.447  1.00  0.00
ATOM   5302  H2  WAT  1091      35.942 -16.338   1.842  1.00  0.00
TER
ATOM   5303  O   WAT  1092      31.545  -5.516   0.875  1.00  0.00
ATOM   5304  H1  WAT  1092      31.982  -4.973   1.530  1.00  0.00
ATOM   5305  H2  WAT  1092      32.030  -6.341   0.884  1.00  0.00
TER
ATOM   5306  O   WAT  1093      28.759  -2.727   8.327  1.00  0.00
ATOM   5307  H1  WAT  1093      29.090  -3.595   8.094  1.00  0.00
ATOM   5308  H2  WAT  1093      29.189  -2.521   9.157  1.00  0.00
TER
ATOM   5309  O   WAT  1094      33.356  -4.396   5.987  1.00  0.00
ATOM   5310  H1  WAT  1094      33.055  -4.520   6.887  1.00  0.00
ATOM   5311  H2  WAT  1094      33.249  -5.255   5.578  1.00  0.00
TER
ATOM   5312  O   WAT  1095      29.248  -1.860  11.065  1.00  0.00
ATOM   5313  H1  WAT  1095      28.812  -1.680  11.897  1.00  0.00
ATOM   5314  H2  WAT  1095      29.816  -1.103  10.923  1.00  0.00
TER
ATOM   5315  O   WAT  1096      29.081  -9.348   7.424  1.00  0.00
ATOM   5316  H1  WAT  1096      28.426  -9.617   6.780  1.00  0.00
ATOM   5317  H2  WAT  1096      29.919  -9.458   6.974  1.00  0.00
TER
ATOM   5318  O   WAT  1097      30.118  -8.963  11.964  1.00  0.00
ATOM   5319  H1  WAT  1097      30.486  -9.050  12.844  1.00  0.00
ATOM   5320  H2  WAT  1097      29.550  -9.726  11.865  1.00  0.00
TER
ATOM   5321  O   WAT  1098      29.670 -12.052  15.870  1.00  0.00
ATOM   5322  H1  WAT  1098      28.776 -12.085  16.209  1.00  0.00
ATOM   5323  H2  WAT  1098      30.210 -11.853  16.635  1.00  0.00
TER
ATOM   5324  O   WAT  1099      28.295 -12.138   3.366  1.00  0.00
ATOM   5325  H1  WAT  1099      27.391 -11.875   3.191  1.00  0.00
ATOM   5326  H2  WAT  1099      28.779 -11.867   2.586  1.00  0.00
TER
ATOM   5327  O   WAT  1100      30.837 -13.082   1.276  1.00  0.00
ATOM   5328  H1  WAT  1100      31.547 -13.503   0.790  1.00  0.00
ATOM   5329  H2  WAT  1100      30.121 -13.014   0.644  1.00  0.00
TER
ATOM   5330  O   WAT  1101      30.485 -17.028   0.316  1.00  0.00
ATOM   5331  H1  WAT  1101      31.208 -16.487   0.634  1.00  0.00
ATOM   5332  H2  WAT  1101      30.757 -17.301  -0.560  1.00  0.00
TER
ATOM   5333  O   WAT  1102      30.174 -17.777  10.218  1.00  0.00
ATOM   5334  H1  WAT  1102      30.822 -18.327   9.778  1.00  0.00
ATOM   5335  H2  WAT  1102      30.594 -17.523  11.040  1.00  0.00
TER
ATOM   5336  O   WAT  1103      29.927 -17.621  12.961  1.00  0.00
ATOM   5337  H1  WAT  1103      29.579 -17.165  13.726  1.00  0.00
ATOM   5338  H2  WAT  1103      29.596 -18.516  13.043  1.00  0.00
TER
ATOM   5339  O   WAT  1104      31.534  -4.449  17.126  1.00  0.00
ATOM   5340  H1  WAT  1104      31.491  -4.820  18.007  1.00  0.00
ATOM   5341  H2  WAT  1104      31.665  -3.512  17.266  1.00  0.00
TER
ATOM   5342  O   WAT  1105      35.234  -2.894  12.727  1.00  0.00
ATOM   5343  H1  WAT  1105      34.993  -2.626  11.840  1.00  0.00
ATOM   5344  H2  WAT  1105      36.175  -2.723  12.782  1.00  0.00
TER
ATOM   5345  O   WAT  1106      30.599 -18.094  16.236  1.00  0.00
ATOM   5346  H1  WAT  1106      31.148 -18.275  15.472  1.00  0.00
ATOM   5347  H2  WAT  1106      30.665 -18.884  16.771  1.00  0.00
TER
ATOM   5348  O   WAT  1107      31.372  -1.503  14.246  1.00  0.00
ATOM   5349  H1  WAT  1107      30.779  -1.635  14.985  1.00  0.00
ATOM   5350  H2  WAT  1107      31.365  -2.339  13.780  1.00  0.00
TER
ATOM   5351  O   WAT  1108      31.004  -4.137  13.197  1.00  0.00
ATOM   5352  H1  WAT  1108      30.277  -4.757  13.129  1.00  0.00
ATOM   5353  H2  WAT  1108      31.065  -3.743  12.326  1.00  0.00
TER
ATOM   5354  O   WAT  1109      34.608  -1.923   9.981  1.00  0.00
ATOM   5355  H1  WAT  1109      35.125  -2.534   9.456  1.00  0.00
ATOM   5356  H2  WAT  1109      35.258  -1.420  10.473  1.00  0.00
TER
ATOM   5357  O   WAT  1110      37.348  -1.032  10.808  1.00  0.00
ATOM   5358  H1  WAT  1110      37.636  -1.287   9.932  1.00  0.00
ATOM   5359  H2  WAT  1110      37.860  -1.584  11.399  1.00  0.00
TER
ATOM   5360  O   WAT  1111      29.287  -0.820   6.406  1.00  0.00
ATOM   5361  H1  WAT  1111      29.119  -1.453   7.104  1.00  0.00
ATOM   5362  H2  WAT  1111      28.420  -0.614   6.056  1.00  0.00
TER
ATOM   5363  O   WAT  1112      29.910 -16.988   3.909  1.00  0.00
ATOM   5364  H1  WAT  1112      30.667 -16.875   3.336  1.00  0.00
ATOM   5365  H2  WAT  1112      29.447 -16.151   3.864  1.00  0.00
TER
ATOM   5366  O   WAT  1113      36.451 -14.874   6.900  1.00  0.00
ATOM   5367  H1  WAT  1113      35.638 -15.249   6.559  1.00  0.00
ATOM   5368  H2  WAT  1113      36.955 -15.630   7.202  1.00  0.00
TER
ATOM   5369  O   WAT  1114      30.893  -2.127   3.851  1.00  0.00
ATOM   5370  H1  WAT  1114      30.368  -1.746   3.147  1.00  0.00
ATOM   5371  H2  WAT  1114      30.817  -1.502   4.572  1.00  0.00
TER
ATOM   5372  O   WAT  1115      32.282 -16.462   2.450  1.00  0.00
ATOM   5373  H1  WAT  1115      32.811 -17.249   2.320  1.00  0.00
ATOM   5374  H2  WAT  1115      32.915 -15.783   2.683  1.00  0.00
TER
ATOM   5375  O   WAT  1116      34.476 -16.724   5.504  1.00  0.00
ATOM   5376  H1  WAT  1116      33.846 -17.426   5.671  1.00  0.00
ATOM   5377  H2  WAT  1116      33.936 -15.964   5.287  1.00  0.00
TER
ATOM   5378  O   WAT  1117      34.601 -17.446  17.939  1.00  0.00
ATOM   5379  H1  WAT  1117      34.320 -16.943  17.175  1.00  0.00
ATOM   5380  H2  WAT  1117      34.983 -18.244  17.574  1.00  0.00
TER
ATOM   5381  O   WAT  1118      33.492  -0.178   2.726  1.00  0.00
ATOM   5382  H1  WAT  1118      34.224  -0.462   2.179  1.00  0.00
ATOM   5383  H2  WAT  1118      33.752  -0.417   3.616  1.00  0.00
TER
ATOM   5384  O   WAT  1119      32.654  -4.062   2.731  1.00  0.00
ATOM   5385  H1  WAT  1119      32.025  -3.593   3.279  1.00  0.00
ATOM   5386  H2  WAT  1119      32.769  -4.907   3.165  1.00  0.00
TER
ATOM   5387  O   WAT  1120      32.257  -7.921  -8.361  1.00  0.00
ATOM   5388  H1  WAT  1120      31.426  -8.177  -7.961  1.00  0.00
ATOM   5389  H2  WAT  1120      32.865  -7.850  -7.625  1.00  0.00
TER
ATOM   5390  O   WAT  1121      32.237  -3.887  -8.165  1.00  0.00
ATOM   5391  H1  WAT  1121      32.540  -4.778  -8.344  1.00  0.00
ATOM   5392  H2  WAT  1121      32.982  -3.330  -8.393  1.00  0.00
TER
ATOM   5393  O   WAT  1122      30.666 -12.961 -14.576  1.00  0.00
ATOM   5394  H1  WAT  1122      29.778 -12.620 -14.678  1.00  0.00
ATOM   5395  H2  WAT  1122      30.950 -13.161 -15.468  1.00  0.00
TER
ATOM   5396  O   WAT  1123      28.630 -10.361  -8.692  1.00  0.00
ATOM   5397  H1  WAT  1123      29.201 -11.129  -8.692  1.00  0.00
ATOM   5398  H2  WAT  1123      28.630 -10.062  -9.602  1.00  0.00
TER
ATOM   5399  O   WAT  1124      29.872 -14.952  -6.905  1.00  0.00
ATOM   5400  H1  WAT  1124      29.692 -15.850  -6.625  1.00  0.00
ATOM   5401  H2  WAT  1124      29.470 -14.405  -6.231  1.00  0.00
TER
ATOM   5402  O   WAT  1125      32.842 -14.378 -13.543  1.00  0.00
ATOM   5403  H1  WAT  1125      32.949 -13.478 -13.236  1.00  0.00
ATOM   5404  H2  WAT  1125      31.932 -14.426 -13.833  1.00  0.00
TER
ATOM   5405  O   WAT  1126      30.491 -12.456  -8.297  1.00  0.00
ATOM   5406  H1  WAT  1126      31.172 -12.192  -7.679  1.00  0.00
ATOM   5407  H2  WAT  1126      30.176 -13.296  -7.963  1.00  0.00
TER
ATOM   5408  O   WAT  1127      34.683 -11.410  -9.210  1.00  0.00
ATOM   5409  H1  WAT  1127      35.191 -10.911  -8.569  1.00  0.00
ATOM   5410  H2  WAT  1127      35.215 -12.186  -9.386  1.00  0.00
TER
ATOM   5411  O   WAT  1128      32.967 -16.770  -4.944  1.00  0.00
ATOM   5412  H1  WAT  1128      32.969 -16.252  -5.749  1.00  0.00
ATOM   5413  H2  WAT  1128      32.137 -17.247  -4.967  1.00  0.00
TER
ATOM   5414  O   WAT  1129      34.217  -7.130  -6.766  1.00  0.00
ATOM   5415  H1  WAT  1129      33.884  -6.503  -6.124  1.00  0.00
ATOM   5416  H2  WAT  1129      34.394  -6.604  -7.546  1.00  0.00
TER
ATOM   5417  O   WAT  1130      32.648 -15.059  -6.937  1.00  0.00
ATOM   5418  H1  WAT  1130      32.990 -14.214  -7.231  1.00  0.00
ATOM   5419  H2  WAT  1130      31.710 -14.910  -6.820  1.00  0.00
TER
ATOM   5420  O   WAT  1131      33.429  -5.162  -4.951  1.00  0.00
ATOM   5421  H1  WAT  1131      34.046  -4.487  -5.233  1.00  0.00
ATOM   5422  H2  WAT  1131      32.568  -4.753  -5.043  1.00  0.00
TER
ATOM   5423  O   WAT  1132      28.722  -5.972 -16.071  1.00  0.00
ATOM   5424  H1  WAT  1132      28.345  -5.483 -16.802  1.00  0.00
ATOM   5425  H2  WAT  1132      28.980  -5.300 -15.440  1.00  0.00
TER
ATOM   5426  O   WAT  1133      36.331 -17.570 -10.612  1.00  0.00
ATOM   5427  H1  WAT  1133      36.639 -18.126 -11.329  1.00  0.00
ATOM   5428  H2  WAT  1133      35.401 -17.436 -10.795  1.00  0.00
TER
ATOM   5429  O   WAT  1134      34.325  -8.979 -11.094  1.00  0.00
ATOM   5430  H1  WAT  1134      33.921  -9.691 -11.590  1.00  0.00
ATOM   5431  H2  WAT  1134      34.411  -9.324 -10.205  1.00  0.00
TER
ATOM   5432  O   WAT  1135      34.793  -5.292  -8.930  1.00  0.00
ATOM   5433  H1  WAT  1135      34.496  -5.898  -9.609  1.00  0.00
ATOM   5434  H2  WAT  1135      35.743  -5.255  -9.041  1.00  0.00
TER
ATOM   5435  O   WAT  1136      33.038 -12.205  -7.314  1.00  0.00
ATOM   5436  H1  WAT  1136      33.589 -12.095  -8.089  1.00  0.00
ATOM   5437  H2  WAT  1136      33.552 -11.831  -6.599  1.00  0.00
TER
ATOM   5438  O   WAT  1137      33.885  -5.554  -2.279  1.00  0.00
ATOM   5439  H1  WAT  1137      32.988  -5.330  -2.032  1.00  0.00
ATOM   5440  H2  WAT  1137      33.910  -5.431  -3.228  1.00  0.00
TER
ATOM   5441  O   WAT  1138      32.712  -8.683  -3.704  1.00  0.00
ATOM   5442  H1  WAT  1138      32.573  -7.811  -3.335  1.00  0.00
ATOM   5443  H2  WAT  1138      31.830  -9.026  -3.849  1.00  0.00
TER
ATOM   5444  O   WAT  1139      34.510  -2.741  -1.495  1.00  0.00
ATOM   5445  H1  WAT  1139      34.482  -2.336  -2.362  1.00  0.00
ATOM   5446  H2  WAT  1139      34.347  -3.670  -1.658  1.00  0.00
TER
ATOM   5447  O   WAT  1140      31.025 -10.085 -13.593  1.00  0.00
ATOM   5448  H1  WAT  1140      30.905  -9.358 -14.205  1.00  0.00
ATOM   5449  H2  WAT  1140      30.715 -10.854 -14.071  1.00  0.00
TER
ATOM   5450  O   WAT  1141      28.664  -6.913  -7.787  1.00  0.00
ATOM   5451  H1  WAT  1141      28.742  -6.778  -8.731  1.00  0.00
ATOM   5452  H2  WAT  1141      29.278  -7.621  -7.594  1.00  0.00
TER
ATOM   5453  O   WAT  1142      29.909  -5.213 -11.376  1.00  0.00
ATOM   5454  H1  WAT  1142      29.501  -5.072 -12.231  1.00  0.00
ATOM   5455  H2  WAT  1142      30.800  -5.497 -11.579  1.00  0.00
TER
ATOM   5456  O   WAT  1143      34.181  -0.998 -13.264  1.00  0.00
ATOM   5457  H1  WAT  1143      34.005  -1.915 -13.477  1.00  0.00
ATOM   5458  H2  WAT  1143      33.326  -0.640 -13.024  1.00  0.00
TER
ATOM   5459  O   WAT  1144      28.720  -5.872  -5.247  1.00  0.00
ATOM   5460  H1  WAT  1144      28.883  -6.341  -6.065  1.00  0.00
ATOM   5461  H2  WAT  1144      29.185  -6.379  -4.582  1.00  0.00
TER
ATOM   5462  O   WAT  1145      33.492 -16.741 -10.211  1.00  0.00
ATOM   5463  H1  WAT  1145      33.049 -15.960 -10.543  1.00  0.00
ATOM   5464  H2  WAT  1145      34.050 -16.418  -9.504  1.00  0.00
TER
ATOM   5465  O   WAT  1146      37.779 -13.874  -4.608  1.00  0.00
ATOM   5466  H1  WAT  1146      37.317 -13.666  -3.796  1.00  0.00
ATOM   5467  H2  WAT  1146      37.377 -14.688  -4.911  1.00  0.00
TER
ATOM   5468  O   WAT  1147      36.608 -17.120 -15.331  1.00  0.00
ATOM   5469  H1  WAT  1147      35.983 -17.124 -14.605  1.00  0.00
ATOM   5470  H2  WAT  1147      36.521 -17.987 -15.727  1.00  0.00
TER
ATOM   5471  O   WAT  1148      35.529 -16.196  -8.352  1.00  0.00
ATOM   5472  H1  WAT  1148      35.827 -15.290  -8.433  1.00  0.00
ATOM   5473  H2  WAT  1148      36.078 -16.684  -8.966  1.00  0.00
TER
ATOM   5474  O   WAT  1149      33.283 -11.618 -12.483  1.00  0.00
ATOM   5475  H1  WAT  1149      33.057 -11.834 -11.578  1.00  0.00
ATOM   5476  H2  WAT  1149      32.502 -11.185 -12.828  1.00  0.00
TER
ATOM   5477  O   WAT  1150      35.723 -10.719  -1.817  1.00  0.00
ATOM   5478  H1  WAT  1150      35.627 -11.660  -1.967  1.00  0.00
ATOM   5479  H2  WAT  1150      36.566 -10.498  -2.212  1.00  0.00
TER
ATOM   5480  O   WAT  1151      30.854 -14.308  -3.664  1.00  0.00
ATOM   5481  H1  WAT  1151      30.460 -13.460  -3.456  1.00  0.00
ATOM   5482  H2  WAT  1151      30.166 -14.945  -3.473  1.00  0.00
TER
ATOM   5483  O   WAT  1152      37.429 -14.224  -0.594  1.00  0.00
ATOM   5484  H1  WAT  1152      36.738 -14.417   0.041  1.00  0.00
ATOM   5485  H2  WAT  1152      38.172 -13.941  -0.061  1.00  0.00
TER
ATOM   5486  O   WAT  1153      28.156 -16.385  -9.631  1.00  0.00
ATOM   5487  H1  WAT  1153      27.867 -15.815  -8.918  1.00  0.00
ATOM   5488  H2  WAT  1153      28.900 -16.865  -9.267  1.00  0.00
TER
ATOM   5489  O   WAT  1154      28.343 -12.443 -18.420  1.00  0.00
ATOM   5490  H1  WAT  1154      28.260 -11.500 -18.279  1.00  0.00
ATOM   5491  H2  WAT  1154      27.991 -12.585 -19.299  1.00  0.00
TER
ATOM   5492  O   WAT  1155      36.143 -13.709  -9.353  1.00  0.00
ATOM   5493  H1  WAT  1155      36.146 -14.150 -10.203  1.00  0.00
ATOM   5494  H2  WAT  1155      37.038 -13.387  -9.246  1.00  0.00
TER
ATOM   5495  O   WAT  1156      31.993 -13.826 -10.394  1.00  0.00
ATOM   5496  H1  WAT  1156      31.653 -13.349  -9.637  1.00  0.00
ATOM   5497  H2  WAT  1156      31.231 -14.280 -10.754  1.00  0.00
TER
ATOM   5498  O   WAT  1157      36.205 -12.708 -16.363  1.00  0.00
ATOM   5499  H1  WAT  1157      36.326 -12.749 -15.414  1.00  0.00
ATOM   5500  H2  WAT  1157      35.820 -11.845 -16.518  1.00  0.00
TER
ATOM   5501  O   WAT  1158      35.217 -10.398 -16.964  1.00  0.00
ATOM   5502  H1  WAT  1158      34.649 -10.846 -17.591  1.00  0.00
ATOM   5503  H2  WAT  1158      35.926 -10.038 -17.498  1.00  0.00
TER
ATOM   5504  O   WAT  1159      30.294  -6.497  -3.088  1.00  0.00
ATOM   5505  H1  WAT  1159      29.909  -7.137  -2.489  1.00  0.00
ATOM   5506  H2  WAT  1159      30.605  -5.793  -2.518  1.00  0.00
TER
ATOM   5507  O   WAT  1160      36.443  -9.649  -7.607  1.00  0.00
ATOM   5508  H1  WAT  1160      36.810 -10.123  -6.861  1.00  0.00
ATOM   5509  H2  WAT  1160      36.254  -8.775  -7.266  1.00  0.00
TER
ATOM   5510  O   WAT  1161      29.308 -14.904 -11.477  1.00  0.00
ATOM   5511  H1  WAT  1161      29.022 -15.269 -10.640  1.00  0.00
ATOM   5512  H2  WAT  1161      29.245 -15.636 -12.091  1.00  0.00
TER
ATOM   5513  O   WAT  1162      34.233 -10.608  -5.288  1.00  0.00
ATOM   5514  H1  WAT  1162      33.929  -9.729  -5.063  1.00  0.00
ATOM   5515  H2  WAT  1162      35.188 -10.548  -5.253  1.00  0.00
TER
ATOM   5516  O   WAT  1163      32.762  -6.402 -14.692  1.00  0.00
ATOM   5517  H1  WAT  1163      31.988  -6.942 -14.852  1.00  0.00
ATOM   5518  H2  WAT  1163      33.491  -6.921 -15.030  1.00  0.00
TER
ATOM   5519  O   WAT  1164      32.805  -6.734 -11.054  1.00  0.00
ATOM   5520  H1  WAT  1164      33.323  -7.537 -11.108  1.00  0.00
ATOM   5521  H2  WAT  1164      32.354  -6.796 -10.212  1.00  0.00
TER
ATOM   5522  O   WAT  1165      37.692  -5.467 -15.781  1.00  0.00
ATOM   5523  H1  WAT  1165      38.034  -4.723 -16.277  1.00  0.00
ATOM   5524  H2  WAT  1165      36.864  -5.154 -15.419  1.00  0.00
TER
ATOM   5525  O   WAT  1166      30.290  -9.768  -4.141  1.00  0.00
ATOM   5526  H1  WAT  1166      29.931  -9.102  -3.554  1.00  0.00
ATOM   5527  H2  WAT  1166      29.995 -10.599  -3.770  1.00  0.00
TER
ATOM   5528  O   WAT  1167      33.491  -9.309  -1.257  1.00  0.00
ATOM   5529  H1  WAT  1167      33.191  -9.164  -2.154  1.00  0.00
ATOM   5530  H2  WAT  1167      34.262  -9.869  -1.350  1.00  0.00
TER
ATOM   5531  O   WAT  1168      36.661  -5.386 -13.009  1.00  0.00
ATOM   5532  H1  WAT  1168      37.348  -4.839 -12.629  1.00  0.00
ATOM   5533  H2  WAT  1168      35.875  -4.842 -12.974  1.00  0.00
TER
ATOM   5534  O   WAT  1169      28.801  -9.769 -17.518  1.00  0.00
ATOM   5535  H1  WAT  1169      29.670  -9.486 -17.234  1.00  0.00
ATOM   5536  H2  WAT  1169      28.310  -8.955 -17.633  1.00  0.00
TER
ATOM   5537  O   WAT  1170      35.964  -8.381 -13.397  1.00  0.00
ATOM   5538  H1  WAT  1170      36.420  -7.571 -13.171  1.00  0.00
ATOM   5539  H2  WAT  1170      35.613  -8.699 -12.565  1.00  0.00
TER
ATOM   5540  O   WAT  1171      31.865 -18.038 -12.925  1.00  0.00
ATOM   5541  H1  WAT  1171      31.737 -18.046 -11.976  1.00  0.00
ATOM   5542  H2  WAT  1171      31.041 -17.699 -13.276  1.00  0.00
TER
ATOM   5543  O   WAT  1172      29.168  -0.556 -16.952  1.00  0.00
ATOM   5544  H1  WAT  1172      29.527   0.043 -17.606  1.00  0.00
ATOM   5545  H2  WAT  1172      29.027  -0.010 -16.178  1.00  0.00
TER
ATOM   5546  O   WAT  1173      28.865 -16.278  -3.464  1.00  0.00
ATOM   5547  H1  WAT  1173      28.150 -16.079  -2.859  1.00  0.00
ATOM   5548  H2  WAT  1173      29.284 -17.054  -3.092  1.00  0.00
TER
ATOM   5549  O   WAT  1174      29.152  -2.290  -2.477  1.00  0.00
ATOM   5550  H1  WAT  1174      29.261  -3.231  -2.618  1.00  0.00
ATOM   5551  H2  WAT  1174      28.500  -2.025  -3.126  1.00  0.00
TER
ATOM   5552  O   WAT  1175      37.143  -4.019  -1.078  1.00  0.00
ATOM   5553  H1  WAT  1175      36.823  -4.738  -0.533  1.00  0.00
ATOM   5554  H2  WAT  1175      36.469  -3.343  -1.004  1.00  0.00
TER
ATOM   5555  O   WAT  1176      35.185  -3.173 -16.134  1.00  0.00
ATOM   5556  H1  WAT  1176      35.176  -2.440 -16.750  1.00  0.00
ATOM   5557  H2  WAT  1176      34.264  -3.420 -16.041  1.00  0.00
TER
ATOM   5558  O   WAT  1177      30.785  -7.951 -15.390  1.00  0.00
ATOM   5559  H1  WAT  1177      30.178  -7.211 -15.380  1.00  0.00
ATOM   5560  H2  WAT  1177      31.260  -7.861 -16.216  1.00  0.00
TER
ATOM   5561  O   WAT  1178      35.693 -12.552 -13.489  1.00  0.00
ATOM   5562  H1  WAT  1178      34.985 -12.083 -13.048  1.00  0.00
ATOM   5563  H2  WAT  1178      35.978 -13.210 -12.855  1.00  0.00
TER
ATOM   5564  O   WAT  1179      37.319 -11.132  -5.490  1.00  0.00
ATOM   5565  H1  WAT  1179      37.817 -10.658  -4.825  1.00  0.00
ATOM   5566  H2  WAT  1179      37.461 -12.056  -5.283  1.00  0.00
TER
ATOM   5567  O   WAT  1180      36.812  -0.591 -12.777  1.00  0.00
ATOM   5568  H1  WAT  1180      37.066  -0.629 -13.699  1.00  0.00
ATOM   5569  H2  WAT  1180      35.864  -0.718 -12.784  1.00  0.00
TER
ATOM   5570  O   WAT  1181      33.897 -14.243 -16.114  1.00  0.00
ATOM   5571  H1  WAT  1181      34.746 -13.806 -16.180  1.00  0.00
ATOM   5572  H2  WAT  1181      33.530 -13.931 -15.287  1.00  0.00
TER
ATOM   5573  O   WAT  1182      32.796  -7.990 -17.641  1.00  0.00
ATOM   5574  H1  WAT  1182      33.562  -8.102 -17.078  1.00  0.00
ATOM   5575  H2  WAT  1182      32.873  -8.686 -18.293  1.00  0.00
TER
ATOM   5576  O   WAT  1183      31.490 -10.558 -16.957  1.00  0.00
ATOM   5577  H1  WAT  1183      31.571 -11.505 -16.846  1.00  0.00
ATOM   5578  H2  WAT  1183      32.382 -10.227 -16.851  1.00  0.00
TER
ATOM   5579  O   WAT  1184      32.292  -0.408  -9.854  1.00  0.00
ATOM   5580  H1  WAT  1184      33.028  -0.957  -9.583  1.00  0.00
ATOM   5581  H2  WAT  1184      32.676   0.458  -9.993  1.00  0.00
TER
ATOM   5582  O   WAT  1185      29.176  -4.341 -13.980  1.00  0.00
ATOM   5583  H1  WAT  1185      28.250  -4.099 -13.989  1.00  0.00
ATOM   5584  H2  WAT  1185      29.642  -3.513 -14.101  1.00  0.00
TER
ATOM   5585  O   WAT  1186      31.298  -1.223  -0.665  1.00  0.00
ATOM   5586  H1  WAT  1186      32.099  -0.902  -0.252  1.00  0.00
ATOM   5587  H2  WAT  1186      30.783  -1.584   0.057  1.00  0.00
TER
ATOM   5588  O   WAT  1187      35.402  -1.235 -18.031  1.00  0.00
ATOM   5589  H1  WAT  1187      36.195  -0.946 -18.483  1.00  0.00
ATOM   5590  H2  WAT  1187      34.883  -1.666 -18.710  1.00  0.00
TER
ATOM   5591  O   WAT  1188      29.018  -8.736  -1.722  1.00  0.00
ATOM   5592  H1  WAT  1188      29.521  -9.315  -1.150  1.00  0.00
ATOM   5593  H2  WAT  1188      28.278  -8.452  -1.184  1.00  0.00
TER
ATOM   5594  O   WAT  1189      35.920  -6.015 -18.167  1.00  0.00
ATOM   5595  H1  WAT  1189      35.815  -6.629 -17.441  1.00  0.00
ATOM   5596  H2  WAT  1189      35.752  -6.538 -18.951  1.00  0.00
TER
ATOM   5597  O   WAT  1190      36.071  -7.329  -2.188  1.00  0.00
ATOM   5598  H1  WAT  1190      35.306  -6.761  -2.273  1.00  0.00
ATOM   5599  H2  WAT  1190      36.253  -7.621  -3.081  1.00  0.00
TER
ATOM   5600  O   WAT  1191      31.050 -10.593  -0.827  1.00  0.00
ATOM   5601  H1  WAT  1191      31.090 -10.892   0.082  1.00  0.00
ATOM   5602  H2  WAT  1191      31.904 -10.192  -0.986  1.00  0.00
TER
ATOM   5603  O   WAT  1192      34.828  -7.994 -15.666  1.00  0.00
ATOM   5604  H1  WAT  1192      35.249  -8.160 -14.823  1.00  0.00
ATOM   5605  H2  WAT  1192      34.953  -8.804 -16.161  1.00  0.00
TER
ATOM   5606  O   WAT  1193      32.990 -12.014  -2.859  1.00  0.00
ATOM   5607  H1  WAT  1193      32.460 -12.505  -3.487  1.00  0.00
ATOM   5608  H2  WAT  1193      33.659 -11.586  -3.394  1.00  0.00
TER
ATOM   5609  O   WAT  1194      37.340  -8.970 -18.419  1.00  0.00
ATOM   5610  H1  WAT  1194      37.861  -9.685 -18.785  1.00  0.00
ATOM   5611  H2  WAT  1194      37.987  -8.331 -18.119  1.00  0.00
TER
ATOM   5612  O   WAT  1195      33.478 -15.048  -2.780  1.00  0.00
ATOM   5613  H1  WAT  1195      33.383 -15.666  -3.504  1.00  0.00
ATOM   5614  H2  WAT  1195      32.897 -14.321  -3.007  1.00  0.00
TER
ATOM   5615  O   WAT  1196      36.244 -16.490  -5.747  1.00  0.00
ATOM   5616  H1  WAT  1196      35.795 -16.468  -6.592  1.00  0.00
ATOM   5617  H2  WAT  1196      35.610 -16.889  -5.150  1.00  0.00
TER
ATOM   5618  O   WAT  1197      36.650  -7.595  -5.126  1.00  0.00
ATOM   5619  H1  WAT  1197      37.069  -6.752  -5.298  1.00  0.00
ATOM   5620  H2  WAT  1197      35.731  -7.458  -5.355  1.00  0.00
TER
ATOM   5621  O   WAT  1198      33.724 -11.920 -18.721  1.00  0.00
ATOM   5622  H1  WAT  1198      33.522 -12.784 -18.359  1.00  0.00
ATOM   5623  H2  WAT  1198      33.553 -12.007 -19.658  1.00  0.00
TER
ATOM   5624  O   WAT  1199      34.500  -1.290  -4.010  1.00  0.00
ATOM   5625  H1  WAT  1199      33.963  -0.565  -4.329  1.00  0.00
ATOM   5626  H2  WAT  1199      34.754  -1.767  -4.800  1.00  0.00
TER
ATOM   5627  O   WAT  1200      35.753 -13.321  -2.484  1.00  0.00
ATOM   5628  H1  WAT  1200      36.343 -13.630  -1.796  1.00  0.00
ATOM   5629  H2  WAT  1200      34.935 -13.793  -2.328  1.00  0.00
TER
ATOM   5630  O   WAT  1201      32.522 -14.820 -18.733  1.00  0.00
ATOM   5631  H1  WAT  1201      32.824 -14.813 -19.641  1.00  0.00
ATOM   5632  H2  WAT  1201      33.261 -15.170 -18.236  1.00  0.00
TER
ATOM   5633  O   WAT  1202      37.357  -0.055  -3.751  1.00  0.00
ATOM   5634  H1  WAT  1202      37.283   0.849  -3.444  1.00  0.00
ATOM   5635  H2  WAT  1202      36.455  -0.373  -3.779  1.00  0.00
TER
ATOM   5636  O   WAT  1203      35.740 -15.877 -17.747  1.00  0.00
ATOM   5637  H1  WAT  1203      35.393 -16.554 -18.327  1.00  0.00
ATOM   5638  H2  WAT  1203      35.942 -16.338 -16.933  1.00  0.00
TER
ATOM   5639  O   WAT  1204      31.545  -5.516 -17.900  1.00  0.00
ATOM   5640  H1  WAT  1204      31.982  -4.973 -17.244  1.00  0.00
ATOM   5641  H2  WAT  1204      32.030  -6.341 -17.890  1.00  0.00
TER
ATOM   5642  O   WAT  1205      28.759  -2.727 -10.448  1.00  0.00
ATOM   5643  H1  WAT  1205      29.090  -3.595 -10.680  1.00  0.00
ATOM   5644  H2  WAT  1205      29.189  -2.521  -9.617  1.00  0.00
TER
ATOM   5645  O   WAT  1206      33.356  -4.396 -12.788  1.00  0.00
ATOM   5646  H1  WAT  1206      33.055  -4.520 -11.887  1.00  0.00
ATOM   5647  H2  WAT  1206      33.249  -5.255 -13.196  1.00  0.00
TER
ATOM   5648  O   WAT  1207      29.248  -1.860  -7.710  1.00  0.00
ATOM   5649  H1  WAT  1207      28.812  -1.680  -6.877  1.00  0.00
ATOM   5650  H2  WAT  1207      29.816  -1.103  -7.851  1.00  0.00
TER
ATOM   5651  O   WAT  1208      29.081  -9.348 -11.351  1.00  0.00
ATOM   5652  H1  WAT  1208      28.426  -9.617 -11.995  1.00  0.00
ATOM   5653  H2  WAT  1208      29.919  -9.458 -11.801  1.00  0.00
TER
ATOM   5654  O   WAT  1209      30.118  -8.963  -6.810  1.00  0.00
ATOM   5655  H1  WAT  1209      30.486  -9.050  -5.931  1.00  0.00
ATOM   5656  H2  WAT  1209      29.550  -9.726  -6.910  1.00  0.00
TER
ATOM   5657  O   WAT  1210      29.670 -12.052  -2.905  1.00  0.00
ATOM   5658  H1  WAT  1210      28.776 -12.085  -2.565  1.00  0.00
ATOM   5659  H2  WAT  1210      30.210 -11.853  -2.139  1.00  0.00
TER
ATOM   5660  O   WAT  1211      28.295 -12.138 -15.408  1.00  0.00
ATOM   5661  H1  WAT  1211      27.391 -11.875 -15.583  1.00  0.00
ATOM   5662  H2  WAT  1211      28.779 -11.867 -16.188  1.00  0.00
TER
ATOM   5663  O   WAT  1212      30.837 -13.082 -17.499  1.00  0.00
ATOM   5664  H1  WAT  1212      31.547 -13.503 -17.984  1.00  0.00
ATOM   5665  H2  WAT  1212      30.121 -13.014 -18.130  1.00  0.00
TER
ATOM   5666  O   WAT  1213      30.485 -17.028 -18.459  1.00  0.00
ATOM   5667  H1  WAT  1213      31.208 -16.487 -18.140  1.00  0.00
ATOM   5668  H2  WAT  1213      30.757 -17.301 -19.334  1.00  0.00
TER
ATOM   5669  O   WAT  1214      30.174 -17.777  -8.556  1.00  0.00
ATOM   5670  H1  WAT  1214      30.822 -18.327  -8.997  1.00  0.00
ATOM   5671  H2  WAT  1214      30.594 -17.523  -7.735  1.00  0.00
TER
ATOM   5672  O   WAT  1215      29.927 -17.621  -5.814  1.00  0.00
ATOM   5673  H1  WAT  1215      29.579 -17.165  -5.048  1.00  0.00
ATOM   5674  H2  WAT  1215      29.596 -18.516  -5.731  1.00  0.00
TER
ATOM   5675  O   WAT  1216      31.534  -4.449  -1.648  1.00  0.00
ATOM   5676  H1  WAT  1216      31.491  -4.820  -0.767  1.00  0.00
ATOM   5677  H2  WAT  1216      31.665  -3.512  -1.508  1.00  0.00
TER
ATOM   5678  O   WAT  1217      35.234  -2.894  -6.047  1.00  0.00
ATOM   5679  H1  WAT  1217      34.993  -2.626  -6.934  1.00  0.00
ATOM   5680  H2  WAT  1217      36.175  -2.723  -5.992  1.00  0.00
TER
ATOM   5681  O   WAT  1218      30.599 -18.094  -2.539  1.00  0.00
ATOM   5682  H1  WAT  1218      31.148 -18.275  -3.302  1.00  0.00
ATOM   5683  H2  WAT  1218      30.665 -18.884  -2.003  1.00  0.00
TER
ATOM   5684  O   WAT  1219      31.372  -1.503  -4.529  1.00  0.00
ATOM   5685  H1  WAT  1219      30.779  -1.635  -3.790  1.00  0.00
ATOM   5686  H2  WAT  1219      31.365  -2.339  -4.994  1.00  0.00
TER
ATOM   5687  O   WAT  1220      31.004  -4.137  -5.578  1.00  0.00
ATOM   5688  H1  WAT  1220      30.277  -4.757  -5.645  1.00  0.00
ATOM   5689  H2  WAT  1220      31.065  -3.743  -6.448  1.00  0.00
TER
ATOM   5690  O   WAT  1221      34.608  -1.923  -8.793  1.00  0.00
ATOM   5691  H1  WAT  1221      35.125  -2.534  -9.318  1.00  0.00
ATOM   5692  H2  WAT  1221      35.258  -1.420  -8.302  1.00  0.00
TER
ATOM   5693  O   WAT  1222      37.348  -1.032  -7.966  1.00  0.00
ATOM   5694  H1  WAT  1222      37.636  -1.287  -8.843  1.00  0.00
ATOM   5695  H2  WAT  1222      37.860  -1.584  -7.375  1.00  0.00
TER
ATOM   5696  O   WAT  1223      29.287  -0.820 -12.368  1.00  0.00
ATOM   5697  H1  WAT  1223      29.119  -1.453 -11.670  1.00  0.00
ATOM   5698  H2  WAT  1223      28.420  -0.614 -12.719  1.00  0.00
TER
ATOM   5699  O   WAT  1224      29.910 -16.988 -14.865  1.00  0.00
ATOM   5700  H1  WAT  1224      30.667 -16.875 -15.439  1.00  0.00
ATOM   5701  H2  WAT  1224      29.447 -16.151 -14.911  1.00  0.00
TER
ATOM   5702  O   WAT  1225      36.451 -14.874 -11.875  1.00  0.00
ATOM   5703  H1  WAT  1225      35.638 -15.249 -12.215  1.00  0.00
ATOM   5704  H2  WAT  1225      36.955 -15.630 -11.573  1.00  0.00
TER
ATOM   5705  O   WAT  1226      30.893  -2.127 -14.923  1.00  0.00
ATOM   5706  H1  WAT  1226      30.368  -1.746 -15.627  1.00  0.00
ATOM   5707  H2  WAT  1226      30.817  -1.502 -14.202  1.00  0.00
TER
ATOM   5708  O   WAT  1227      32.282 -16.462 -16.325  1.00  0.00
ATOM   5709  H1  WAT  1227      32.811 -17.249 -16.454  1.00  0.00
ATOM   5710  H2  WAT  1227      32.915 -15.783 -16.091  1.00  0.00
TER
ATOM   5711  O   WAT  1228      34.476 -16.724 -13.270  1.00  0.00
ATOM   5712  H1  WAT  1228      33.846 -17.426 -13.103  1.00  0.00
ATOM   5713  H2  WAT  1228      33.936 -15.964 -13.487  1.00  0.00
TER
ATOM   5714  O   WAT  1229      34.601 -17.446  -0.835  1.00  0.00
ATOM   5715  H1  WAT  1229      34.320 -16.943  -1.599  1.00  0.00
ATOM   5716  H2  WAT  1229      34.983 -18.244  -1.201  1.00  0.00
TER
ATOM   5717  O   WAT  1230      33.492  -0.178 -16.048  1.00  0.00
ATOM   5718  H1  WAT  1230      34.224  -0.462 -16.596  1.00  0.00
ATOM   5719  H2  WAT  1230      33.752  -0.417 -15.158  1.00  0.00
TER
ATOM   5720  O   WAT  1231      32.654  -4.062 -16.044  1.00  0.00
ATOM   5721  H1  WAT  1231      32.025  -3.593 -15.495  1.00  0.00
ATOM   5722  H2  WAT  1231      32.769  -4.907 -15.609  1.00  0.00
TER
ATOM   5723  O   WAT  1232      32.257  -7.921 -27.135  1.00  0.00
ATOM   5724  H1  WAT  1232      31.426  -8.177 -26.735  1.00  0.00
ATOM   5725  H2  WAT  1232      32.865  -7.850 -26.399  1.00  0.00
TER
ATOM   5726  O   WAT  1233      32.237  -3.887 -26.939  1.00  0.00
ATOM   5727  H1  WAT  1233      32.540  -4.778 -27.118  1.00  0.00
ATOM   5728  H2  WAT  1233      32.982  -3.330 -27.167  1.00  0.00
TER
ATOM   5729  O   WAT  1234      30.666 -12.961 -33.351  1.00  0.00
ATOM   5730  H1  WAT  1234      29.778 -12.620 -33.453  1.00  0.00
ATOM   5731  H2  WAT  1234      30.950 -13.161 -34.243  1.00  0.00
TER
ATOM   5732  O   WAT  1235      28.630 -10.361 -27.467  1.00  0.00
ATOM   5733  H1  WAT  1235      29.201 -11.129 -27.466  1.00  0.00
ATOM   5734  H2  WAT  1235      28.630 -10.062 -28.376  1.00  0.00
TER
ATOM   5735  O   WAT  1236      29.872 -14.952 -25.680  1.00  0.00
ATOM   5736  H1  WAT  1236      29.692 -15.850 -25.400  1.00  0.00
ATOM   5737  H2  WAT  1236      29.470 -14.405 -25.005  1.00  0.00
TER
ATOM   5738  O   WAT  1237      32.842 -14.378 -32.317  1.00  0.00
ATOM   5739  H1  WAT  1237      32.949 -13.478 -32.010  1.00  0.00
ATOM   5740  H2  WAT  1237      31.932 -14.426 -32.607  1.00  0.00
TER
ATOM   5741  O   WAT  1238      30.491 -12.456 -27.072  1.00  0.00
ATOM   5742  H1  WAT  1238      31.172 -12.192 -26.453  1.00  0.00
ATOM   5743  H2  WAT  1238      30.176 -13.296 -26.738  1.00  0.00
TER
ATOM   5744  O   WAT  1239      34.683 -11.410 -27.984  1.00  0.00
ATOM   5745  H1  WAT  1239      35.191 -10.911 -27.344  1.00  0.00
ATOM   5746  H2  WAT  1239      35.215 -12.186 -28.160  1.00  0.00
TER
ATOM   5747  O   WAT  1240      32.967 -16.770 -23.718  1.00  0.00
ATOM   5748  H1  WAT  1240      32.969 -16.252 -24.523  1.00  0.00
ATOM   5749  H2  WAT  1240      32.137 -17.247 -23.741  1.00  0.00
TER
ATOM   5750  O   WAT  1241      34.217  -7.130 -25.541  1.00  0.00
ATOM   5751  H1  WAT  1241      33.884  -6.503 -24.899  1.00  0.00
ATOM   5752  H2  WAT  1241      34.394  -6.604 -26.320  1.00  0.00
TER
ATOM   5753  O   WAT  1242      32.648 -15.059 -25.711  1.00  0.00
ATOM   5754  H1  WAT  1242      32.990 -14.214 -26.006  1.00  0.00
ATOM   5755  H2  WAT  1242      31.710 -14.910 -25.594  1.00  0.00
TER
ATOM   5756  O   WAT  1243      33.429  -5.162 -23.726  1.00  0.00
ATOM   5757  H1  WAT  1243      34.046  -4.487 -24.007  1.00  0.00
ATOM   5758  H2  WAT  1243      32.568  -4.753 -23.817  1.00  0.00
TER
ATOM   5759  O   WAT  1244      28.722  -5.972 -34.845  1.00  0.00
ATOM   5760  H1  WAT  1244      28.345  -5.483 -35.577  1.00  0.00
ATOM   5761  H2  WAT  1244      28.980  -5.300 -34.214  1.00  0.00
TER
ATOM   5762  O   WAT  1245      36.331 -17.570 -29.386  1.00  0.00
ATOM   5763  H1  WAT  1245      36.639 -18.126 -30.103  1.00  0.00
ATOM   5764  H2  WAT  1245      35.401 -17.436 -29.569  1.00  0.00
TER
ATOM   5765  O   WAT  1246      34.325  -8.979 -29.869  1.00  0.00
ATOM   5766  H1  WAT  1246      33.921  -9.691 -30.364  1.00  0.00
ATOM   5767  H2  WAT  1246      34.411  -9.324 -28.980  1.00  0.00
TER
ATOM   5768  O   WAT  1247      34.793  -5.292 -27.705  1.00  0.00
ATOM   5769  H1  WAT  1247      34.496  -5.898 -28.384  1.00  0.00
ATOM   5770  H2  WAT  1247      35.743  -5.255 -27.816  1.00  0.00
TER
ATOM   5771  O   WAT  1248      33.038 -12.205 -26.089  1.00  0.00
ATOM   5772  H1  WAT  1248      33.589 -12.095 -26.863  1.00  0.00
ATOM   5773  H2  WAT  1248      33.552 -11.831 -25.373  1.00  0.00
TER
ATOM   5774  O   WAT  1249      33.885  -5.554 -21.054  1.00  0.00
ATOM   5775  H1  WAT  1249      32.988  -5.330 -20.806  1.00  0.00
ATOM   5776  H2  WAT  1249      33.910  -5.431 -22.003  1.00  0.00
TER
ATOM   5777  O   WAT  1250      32.712  -8.683 -22.478  1.00  0.00
ATOM   5778  H1  WAT  1250      32.573  -7.811 -22.109  1.00  0.00
ATOM   5779  H2  WAT  1250      31.830  -9.026 -22.623  1.00  0.00
TER
ATOM   5780  O   WAT  1251      34.510  -2.741 -20.270  1.00  0.00
ATOM   5781  H1  WAT  1251      34.482  -2.336 -21.137  1.00  0.00
ATOM   5782  H2  WAT  1251      34.347  -3.670 -20.432  1.00  0.00
TER
ATOM   5783  O   WAT  1252      31.025 -10.085 -32.368  1.00  0.00
ATOM   5784  H1  WAT  1252      30.905  -9.358 -32.980  1.00  0.00
ATOM   5785  H2  WAT  1252      30.715 -10.854 -32.845  1.00  0.00
TER
ATOM   5786  O   WAT  1253      28.664  -6.913 -26.561  1.00  0.00
ATOM   5787  H1  WAT  1253      28.742  -6.778 -27.505  1.00  0.00
ATOM   5788  H2  WAT  1253      29.278  -7.621 -26.368  1.00  0.00
TER
ATOM   5789  O   WAT  1254      29.909  -5.213 -30.150  1.00  0.00
ATOM   5790  H1  WAT  1254      29.501  -5.072 -31.005  1.00  0.00
ATOM   5791  H2  WAT  1254      30.800  -5.497 -30.353  1.00  0.00
TER
ATOM   5792  O   WAT  1255      34.181  -0.998 -32.038  1.00  0.00
ATOM   5793  H1  WAT  1255      34.005  -1.915 -32.251  1.00  0.00
ATOM   5794  H2  WAT  1255      33.326  -0.640 -31.798  1.00  0.00
TER
ATOM   5795  O   WAT  1256      28.720  -5.872 -24.022  1.00  0.00
ATOM   5796  H1  WAT  1256      28.883  -6.341 -24.840  1.00  0.00
ATOM   5797  H2  WAT  1256      29.185  -6.379 -23.357  1.00  0.00
TER
ATOM   5798  O   WAT  1257      33.492 -16.741 -28.985  1.00  0.00
ATOM   5799  H1  WAT  1257      33.049 -15.960 -29.317  1.00  0.00
ATOM   5800  H2  WAT  1257      34.050 -16.418 -28.278  1.00  0.00
TER
ATOM   5801  O   WAT  1258      37.779 -13.874 -23.382  1.00  0.00
ATOM   5802  H1  WAT  1258      37.317 -13.666 -22.570  1.00  0.00
ATOM   5803  H2  WAT  1258      37.377 -14.688 -23.685  1.00  0.00
TER
ATOM   5804  O   WAT  1259      36.608 -17.120 -34.105  1.00  0.00
ATOM   5805  H1  WAT  1259      35.983 -17.124 -33.380  1.00  0.00
ATOM   5806  H2  WAT  1259      36.521 -17.987 -34.501  1.00  0.00
TER
ATOM   5807  O   WAT  1260      35.529 -16.196 -27.127  1.00  0.00
ATOM   5808  H1  WAT  1260      35.827 -15.290 -27.207  1.00  0.00
ATOM   5809  H2  WAT  1260      36.078 -16.684 -27.741  1.00  0.00
TER
ATOM   5810  O   WAT  1261      33.283 -11.618 -31.257  1.00  0.00
ATOM   5811  H1  WAT  1261      33.057 -11.834 -30.353  1.00  0.00
ATOM   5812  H2  WAT  1261      32.502 -11.185 -31.603  1.00  0.00
TER
ATOM   5813  O   WAT  1262      35.723 -10.719 -20.591  1.00  0.00
ATOM   5814  H1  WAT  1262      35.627 -11.660 -20.741  1.00  0.00
ATOM   5815  H2  WAT  1262      36.566 -10.498 -20.987  1.00  0.00
TER
ATOM   5816  O   WAT  1263      30.854 -14.308 -22.438  1.00  0.00
ATOM   5817  H1  WAT  1263      30.460 -13.460 -22.231  1.00  0.00
ATOM   5818  H2  WAT  1263      30.166 -14.945 -22.247  1.00  0.00
TER
ATOM   5819  O   WAT  1264      37.429 -14.224 -19.368  1.00  0.00
ATOM   5820  H1  WAT  1264      36.738 -14.417 -18.734  1.00  0.00
ATOM   5821  H2  WAT  1264      38.172 -13.941 -18.836  1.00  0.00
TER
ATOM   5822  O   WAT  1265      28.156 -16.385 -28.405  1.00  0.00
ATOM   5823  H1  WAT  1265      27.867 -15.815 -27.692  1.00  0.00
ATOM   5824  H2  WAT  1265      28.900 -16.865 -28.042  1.00  0.00
TER
ATOM   5825  O   WAT  1266      36.143 -13.709 -28.128  1.00  0.00
ATOM   5826  H1  WAT  1266      36.146 -14.150 -28.977  1.00  0.00
ATOM   5827  H2  WAT  1266      37.038 -13.387 -28.020  1.00  0.00
TER
ATOM   5828  O   WAT  1267      31.993 -13.826 -29.168  1.00  0.00
ATOM   5829  H1  WAT  1267      31.653 -13.349 -28.412  1.00  0.00
ATOM   5830  H2  WAT  1267      31.231 -14.280 -29.528  1.00  0.00
TER
ATOM   5831  O   WAT  1268      36.205 -12.708 -35.137  1.00  0.00
ATOM   5832  H1  WAT  1268      36.326 -12.749 -34.188  1.00  0.00
ATOM   5833  H2  WAT  1268      35.820 -11.845 -35.292  1.00  0.00
TER
ATOM   5834  O   WAT  1269      30.294  -6.497 -21.862  1.00  0.00
ATOM   5835  H1  WAT  1269      29.909  -7.137 -21.264  1.00  0.00
ATOM   5836  H2  WAT  1269      30.605  -5.793 -21.292  1.00  0.00
TER
ATOM   5837  O   WAT  1270      36.443  -9.649 -26.381  1.00  0.00
ATOM   5838  H1  WAT  1270      36.810 -10.123 -25.635  1.00  0.00
ATOM   5839  H2  WAT  1270      36.254  -8.775 -26.040  1.00  0.00
TER
ATOM   5840  O   WAT  1271      29.308 -14.904 -30.252  1.00  0.00
ATOM   5841  H1  WAT  1271      29.022 -15.269 -29.414  1.00  0.00
ATOM   5842  H2  WAT  1271      29.245 -15.636 -30.865  1.00  0.00
TER
ATOM   5843  O   WAT  1272      34.233 -10.608 -24.063  1.00  0.00
ATOM   5844  H1  WAT  1272      33.929  -9.729 -23.838  1.00  0.00
ATOM   5845  H2  WAT  1272      35.188 -10.548 -24.027  1.00  0.00
TER
ATOM   5846  O   WAT  1273      32.762  -6.402 -33.466  1.00  0.00
ATOM   5847  H1  WAT  1273      31.988  -6.942 -33.626  1.00  0.00
ATOM   5848  H2  WAT  1273      33.491  -6.921 -33.804  1.00  0.00
TER
ATOM   5849  O   WAT  1274      32.805  -6.734 -29.828  1.00  0.00
ATOM   5850  H1  WAT  1274      33.323  -7.537 -29.882  1.00  0.00
ATOM   5851  H2  WAT  1274      32.354  -6.796 -28.986  1.00  0.00
TER
ATOM   5852  O   WAT  1275      37.692  -5.467 -34.555  1.00  0.00
ATOM   5853  H1  WAT  1275      38.034  -4.723 -35.051  1.00  0.00
ATOM   5854  H2  WAT  1275      36.864  -5.154 -34.193  1.00  0.00
TER
ATOM   5855  O   WAT  1276      30.290  -9.768 -22.916  1.00  0.00
ATOM   5856  H1  WAT  1276      29.931  -9.102 -22.328  1.00  0.00
ATOM   5857  H2  WAT  1276      29.995 -10.599 -22.544  1.00  0.00
TER
ATOM   5858  O   WAT  1277      33.491  -9.309 -20.032  1.00  0.00
ATOM   5859  H1  WAT  1277      33.191  -9.164 -20.929  1.00  0.00
ATOM   5860  H2  WAT  1277      34.262  -9.869 -20.124  1.00  0.00
TER
ATOM   5861  O   WAT  1278      36.661  -5.386 -31.784  1.00  0.00
ATOM   5862  H1  WAT  1278      37.348  -4.839 -31.403  1.00  0.00
ATOM   5863  H2  WAT  1278      35.875  -4.842 -31.749  1.00  0.00
TER
ATOM   5864  O   WAT  1279      35.964  -8.381 -32.171  1.00  0.00
ATOM   5865  H1  WAT  1279      36.420  -7.571 -31.945  1.00  0.00
ATOM   5866  H2  WAT  1279      35.613  -8.699 -31.339  1.00  0.00
TER
ATOM   5867  O   WAT  1280      31.865 -18.038 -31.699  1.00  0.00
ATOM   5868  H1  WAT  1280      31.737 -18.046 -30.751  1.00  0.00
ATOM   5869  H2  WAT  1280      31.041 -17.699 -32.050  1.00  0.00
TER
ATOM   5870  O   WAT  1281      28.865 -16.278 -22.238  1.00  0.00
ATOM   5871  H1  WAT  1281      28.150 -16.079 -21.633  1.00  0.00
ATOM   5872  H2  WAT  1281      29.284 -17.054 -21.867  1.00  0.00
TER
ATOM   5873  O   WAT  1282      29.152  -2.290 -21.252  1.00  0.00
ATOM   5874  H1  WAT  1282      29.261  -3.231 -21.392  1.00  0.00
ATOM   5875  H2  WAT  1282      28.500  -2.025 -21.900  1.00  0.00
TER
ATOM   5876  O   WAT  1283      37.143  -4.019 -19.852  1.00  0.00
ATOM   5877  H1  WAT  1283      36.823  -4.738 -19.307  1.00  0.00
ATOM   5878  H2  WAT  1283      36.469  -3.343 -19.778  1.00  0.00
TER
ATOM   5879  O   WAT  1284      35.185  -3.173 -34.909  1.00  0.00
ATOM   5880  H1  WAT  1284      35.176  -2.440 -35.524  1.00  0.00
ATOM   5881  H2  WAT  1284      34.264  -3.420 -34.816  1.00  0.00
TER
ATOM   5882  O   WAT  1285      30.785  -7.951 -34.164  1.00  0.00
ATOM   5883  H1  WAT  1285      30.178  -7.211 -34.154  1.00  0.00
ATOM   5884  H2  WAT  1285      31.260  -7.861 -34.990  1.00  0.00
TER
ATOM   5885  O   WAT  1286      35.693 -12.552 -32.264  1.00  0.00
ATOM   5886  H1  WAT  1286      34.985 -12.083 -31.822  1.00  0.00
ATOM   5887  H2  WAT  1286      35.978 -13.210 -31.629  1.00  0.00
TER
ATOM   5888  O   WAT  1287      37.319 -11.132 -24.264  1.00  0.00
ATOM   5889  H1  WAT  1287      37.817 -10.658 -23.599  1.00  0.00
ATOM   5890  H2  WAT  1287      37.461 -12.056 -24.057  1.00  0.00
TER
ATOM   5891  O   WAT  1288      36.812  -0.591 -31.551  1.00  0.00
ATOM   5892  H1  WAT  1288      37.066  -0.629 -32.473  1.00  0.00
ATOM   5893  H2  WAT  1288      35.864  -0.718 -31.558  1.00  0.00
TER
ATOM   5894  O   WAT  1289      33.897 -14.243 -34.889  1.00  0.00
ATOM   5895  H1  WAT  1289      34.746 -13.806 -34.955  1.00  0.00
ATOM   5896  H2  WAT  1289      33.530 -13.931 -34.061  1.00  0.00
TER
ATOM   5897  O   WAT  1290      31.490 -10.558 -35.732  1.00  0.00
ATOM   5898  H1  WAT  1290      31.571 -11.505 -35.620  1.00  0.00
ATOM   5899  H2  WAT  1290      32.382 -10.227 -35.626  1.00  0.00
TER
ATOM   5900  O   WAT  1291      32.292  -0.408 -28.628  1.00  0.00
ATOM   5901  H1  WAT  1291      33.028  -0.957 -28.357  1.00  0.00
ATOM   5902  H2  WAT  1291      32.676   0.458 -28.768  1.00  0.00
[truncated: 1,909,584 more chars]
