# Supplementary material for: Accuracy and Precision of Alchemical Relative Free Energy Predictions with and without Replica‐Exchange
Source: Adv Theory Simul. 2019 Nov 27;3(1):1900195. doi: 10.1002/adts.201900195 (PMC8427472; doi:10.1002/adts.201900195)
Supplement: Supplementary file 1 — Supporting Information [file ADTS-3-1900195-s001.gz › MCL1/complex/l3-l16/build/complex.pdb]

ATOM      1  N   GLY     1      10.870  16.069   3.465  1.00  0.00
ATOM      2  H1  GLY     1      11.616  16.489   2.929  1.00  0.00
ATOM      3  H2  GLY     1      11.132  16.067   4.440  1.00  0.00
ATOM      4  H3  GLY     1       9.993  16.481   3.179  1.00  0.00
ATOM      5  CA  GLY     1      10.777  14.665   3.089  1.00  0.00
ATOM      6  HA2 GLY     1      10.931  14.068   3.988  1.00  0.00
ATOM      7  HA3 GLY     1       9.772  14.489   2.705  1.00  0.00
ATOM      8  C   GLY     1      11.769  14.253   2.058  1.00  0.00
ATOM      9  O   GLY     1      12.310  13.129   2.156  1.00  0.00
ATOM     10  N   ASP     2      11.924  15.076   1.036  1.00  0.00
ATOM     11  H   ASP     2      11.181  15.742   0.879  1.00  0.00
ATOM     12  CA  ASP     2      12.968  14.973   0.047  1.00  0.00
ATOM     13  HA  ASP     2      12.666  15.507  -0.854  1.00  0.00
ATOM     14  CB  ASP     2      14.252  15.562   0.545  1.00  0.00
ATOM     15  HB2 ASP     2      14.129  15.825   1.596  1.00  0.00
ATOM     16  HB3 ASP     2      15.006  14.780   0.454  1.00  0.00
ATOM     17  CG  ASP     2      14.681  16.745  -0.208  1.00  0.00
ATOM     18  OD1 ASP     2      15.423  17.496   0.346  1.00  0.00
ATOM     19  OD2 ASP     2      14.319  16.932  -1.336  1.00  0.00
ATOM     20  C   ASP     2      13.128  13.572  -0.503  1.00  0.00
ATOM     21  O   ASP     2      12.206  13.005  -0.954  1.00  0.00
ATOM     22  N   GLU     3      14.338  13.048  -0.489  1.00  0.00
ATOM     23  H   GLU     3      15.096  13.589  -0.098  1.00  0.00
ATOM     24  CA  GLU     3      14.653  11.819  -1.151  1.00  0.00
ATOM     25  HA  GLU     3      14.297  11.844  -2.181  1.00  0.00
ATOM     26  CB  GLU     3      16.152  11.615  -1.162  1.00  0.00
ATOM     27  HB2 GLU     3      16.590  12.570  -1.452  1.00  0.00
ATOM     28  HB3 GLU     3      16.438  11.380  -0.137  1.00  0.00
ATOM     29  CG  GLU     3      16.656  10.531  -2.085  1.00  0.00
ATOM     30  HG2 GLU     3      17.741  10.620  -2.134  1.00  0.00
ATOM     31  HG3 GLU     3      16.391   9.582  -1.620  1.00  0.00
ATOM     32  CD  GLU     3      16.082  10.586  -3.484  1.00  0.00
ATOM     33  OE1 GLU     3      16.701  11.143  -4.395  1.00  0.00
ATOM     34  OE2 GLU     3      14.996  10.048  -3.673  1.00  0.00
ATOM     35  C   GLU     3      13.906  10.600  -0.634  1.00  0.00
ATOM     36  O   GLU     3      13.418   9.853  -1.404  1.00  0.00
ATOM     37  N   LEU     4      13.787  10.468   0.672  1.00  0.00
ATOM     38  H   LEU     4      14.275  11.079   1.310  1.00  0.00
ATOM     39  CA  LEU     4      12.979   9.389   1.230  1.00  0.00
ATOM     40  HA  LEU     4      13.318   8.438   0.819  1.00  0.00
ATOM     41  CB  LEU     4      13.089   9.330   2.743  1.00  0.00
ATOM     42  HB2 LEU     4      14.126   9.069   2.955  1.00  0.00
ATOM     43  HB3 LEU     4      12.882  10.331   3.123  1.00  0.00
ATOM     44  CG  LEU     4      12.157   8.320   3.429  1.00  0.00
ATOM     45  HG  LEU     4      11.128   8.562   3.161  1.00  0.00
ATOM     46  CD1 LEU     4      12.473   6.875   2.997  1.00  0.00
ATOM     47 HD11 LEU     4      13.502   6.632   3.266  1.00  0.00
ATOM     48 HD12 LEU     4      11.795   6.187   3.502  1.00  0.00
ATOM     49 HD13 LEU     4      12.348   6.781   1.919  1.00  0.00
ATOM     50  CD2 LEU     4      12.318   8.451   4.918  1.00  0.00
ATOM     51 HD21 LEU     4      12.057   9.464   5.225  1.00  0.00
ATOM     52 HD22 LEU     4      11.662   7.739   5.419  1.00  0.00
ATOM     53 HD23 LEU     4      13.353   8.245   5.191  1.00  0.00
ATOM     54  C   LEU     4      11.511   9.538   0.836  1.00  0.00
ATOM     55  O   LEU     4      10.838   8.550   0.500  1.00  0.00
ATOM     56  N   TYR     5      11.016  10.771   0.876  1.00  0.00
ATOM     57  H   TYR     5      11.568  11.552   1.201  1.00  0.00
ATOM     58  CA  TYR     5       9.627  11.016   0.492  1.00  0.00
ATOM     59  HA  TYR     5       8.975  10.324   1.025  1.00  0.00
ATOM     60  CB  TYR     5       9.204  12.444   0.834  1.00  0.00
ATOM     61  HB2 TYR     5       9.283  12.539   1.917  1.00  0.00
ATOM     62  HB3 TYR     5       9.866  13.168   0.358  1.00  0.00
ATOM     63  CG  TYR     5       7.788  12.708   0.410  1.00  0.00
ATOM     64  CD1 TYR     5       6.718  12.392   1.251  1.00  0.00
ATOM     65  HD1 TYR     5       6.918  11.978   2.240  1.00  0.00
ATOM     66  CE1 TYR     5       5.400  12.603   0.836  1.00  0.00
ATOM     67  HE1 TYR     5       4.564  12.367   1.496  1.00  0.00
ATOM     68  CZ  TYR     5       5.160  13.127  -0.426  1.00  0.00
ATOM     69  OH  TYR     5       3.857  13.348  -0.832  1.00  0.00
ATOM     70  HH  TYR     5       3.210  13.104  -0.166  1.00  0.00
ATOM     71  CE2 TYR     5       6.197  13.420  -1.279  1.00  0.00
ATOM     72  HE2 TYR     5       5.997  13.806  -2.279  1.00  0.00
ATOM     73  CD2 TYR     5       7.508  13.224  -0.860  1.00  0.00
ATOM     74  HD2 TYR     5       8.335  13.472  -1.524  1.00  0.00
ATOM     75  C   TYR     5       9.385  10.768  -1.002  1.00  0.00
ATOM     76  O   TYR     5       8.403  10.141  -1.384  1.00  0.00
ATOM     77  N   ARG     6      10.271  11.302  -1.835  1.00  0.00
ATOM     78  H   ARG     6      11.032  11.843  -1.450  1.00  0.00
ATOM     79  CA  ARG     6      10.185  11.163  -3.282  1.00  0.00
ATOM     80  HA  ARG     6       9.251  11.592  -3.644  1.00  0.00
ATOM     81  CB  ARG     6      11.353  11.899  -3.951  1.00  0.00
ATOM     82  HB2 ARG     6      11.503  12.825  -3.396  1.00  0.00
ATOM     83  HB3 ARG     6      12.232  11.264  -3.840  1.00  0.00
ATOM     84  CG  ARG     6      11.142  12.218  -5.416  1.00  0.00
ATOM     85  HG2 ARG     6      10.349  11.558  -5.767  1.00  0.00
ATOM     86  HG3 ARG     6      10.802  13.252  -5.464  1.00  0.00
ATOM     87  CD  ARG     6      12.387  12.046  -6.311  1.00  0.00
ATOM     88  HD2 ARG     6      12.029  11.644  -7.259  1.00  0.00
ATOM     89  HD3 ARG     6      12.790  13.046  -6.470  1.00  0.00
ATOM     90  NE  ARG     6      13.463  11.179  -5.808  1.00  0.00
ATOM     91  HE  ARG     6      14.137  11.580  -5.171  1.00  0.00
ATOM     92  CZ  ARG     6      13.633   9.907  -6.204  1.00  0.00
ATOM     93  NH1 ARG     6      12.761   9.319  -7.025  1.00  0.00
ATOM     94 HH11 ARG     6      11.958   9.834  -7.357  1.00  0.00
ATOM     95 HH12 ARG     6      12.907   8.361  -7.309  1.00  0.00
ATOM     96  NH2 ARG     6      14.633   9.177  -5.737  1.00  0.00
ATOM     97 HH21 ARG     6      15.281   9.579  -5.075  1.00  0.00
ATOM     98 HH22 ARG     6      14.744   8.222  -6.046  1.00  0.00
ATOM     99  C   ARG     6      10.217   9.678  -3.654  1.00  0.00
ATOM    100  O   ARG     6       9.340   9.191  -4.385  1.00  0.00
ATOM    101  N   GLN     7      11.195   8.955  -3.102  1.00  0.00
ATOM    102  H   GLN     7      11.901   9.398  -2.532  1.00  0.00
ATOM    103  CA  GLN     7      11.300   7.517  -3.344  1.00  0.00
ATOM    104  HA  GLN     7      11.401   7.298  -4.407  1.00  0.00
ATOM    105  CB  GLN     7      12.537   7.037  -2.636  1.00  0.00
ATOM    106  HB2 GLN     7      13.203   7.897  -2.588  1.00  0.00
ATOM    107  HB3 GLN     7      12.216   6.770  -1.629  1.00  0.00
ATOM    108  CG  GLN     7      13.241   5.908  -3.236  1.00  0.00
ATOM    109  HG2 GLN     7      12.616   5.023  -3.351  1.00  0.00
ATOM    110  HG3 GLN     7      13.584   6.240  -4.216  1.00  0.00
ATOM    111  CD  GLN     7      14.436   5.545  -2.409  1.00  0.00
ATOM    112  OE1 GLN     7      14.956   6.371  -1.656  1.00  0.00
ATOM    113  NE2 GLN     7      14.837   4.281  -2.474  1.00  0.00
ATOM    114 HE21 GLN     7      15.637   3.980  -1.937  1.00  0.00
ATOM    115 HE22 GLN     7      14.339   3.626  -3.060  1.00  0.00
ATOM    116  C   GLN     7      10.043   6.754  -2.853  1.00  0.00
ATOM    117  O   GLN     7       9.484   5.929  -3.581  1.00  0.00
ATOM    118  N   SER     8       9.559   7.054  -1.642  1.00  0.00
ATOM    119  H   SER     8      10.011   7.739  -1.053  1.00  0.00
ATOM    120  CA  SER     8       8.390   6.340  -1.111  1.00  0.00
ATOM    121  HA  SER     8       8.590   5.268  -1.099  1.00  0.00
ATOM    122  CB  SER     8       8.075   6.798   0.321  1.00  0.00
ATOM    123  HB2 SER     8       7.786   7.848   0.288  1.00  0.00
ATOM    124  HB3 SER     8       7.241   6.204   0.693  1.00  0.00
ATOM    125  OG  SER     8       9.203   6.639   1.195  1.00  0.00
ATOM    126  HG  SER     8       8.967   6.935   2.078  1.00  0.00
ATOM    127  C   SER     8       7.137   6.506  -1.985  1.00  0.00
ATOM    128  O   SER     8       6.366   5.555  -2.201  1.00  0.00
ATOM    129  N   LEU     9       6.898   7.741  -2.411  1.00  0.00
ATOM    130  H   LEU     9       7.518   8.499  -2.162  1.00  0.00
ATOM    131  CA  LEU     9       5.729   8.043  -3.240  1.00  0.00
ATOM    132  HA  LEU     9       4.824   7.718  -2.727  1.00  0.00
ATOM    133  CB  LEU     9       5.626   9.548  -3.511  1.00  0.00
ATOM    134  HB2 LEU     9       5.515   9.988  -2.519  1.00  0.00
ATOM    135  HB3 LEU     9       6.552   9.903  -3.963  1.00  0.00
ATOM    136  CG  LEU     9       4.450   9.957  -4.379  1.00  0.00
ATOM    137  HG  LEU     9       4.497   9.450  -5.343  1.00  0.00
ATOM    138  CD1 LEU     9       3.183   9.553  -3.658  1.00  0.00
ATOM    139 HD11 LEU     9       3.135  10.059  -2.694  1.00  0.00
ATOM    140 HD12 LEU     9       2.317   9.833  -4.258  1.00  0.00
ATOM    141 HD13 LEU     9       3.181   8.474  -3.502  1.00  0.00
ATOM    142  CD2 LEU     9       4.434  11.477  -4.738  1.00  0.00
ATOM    143 HD21 LEU     9       5.344  11.732  -5.282  1.00  0.00
ATOM    144 HD22 LEU     9       3.566  11.695  -5.360  1.00  0.00
ATOM    145 HD23 LEU     9       4.382  12.067  -3.823  1.00  0.00
ATOM    146  C   LEU     9       5.806   7.320  -4.576  1.00  0.00
ATOM    147  O   LEU     9       4.823   6.792  -5.062  1.00  0.00
ATOM    148  N   GLU    10       6.997   7.295  -5.162  1.00  0.00
ATOM    149  H   GLU    10       7.796   7.737  -4.729  1.00  0.00
ATOM    150  CA  GLU    10       7.173   6.683  -6.463  1.00  0.00
ATOM    151  HA  GLU    10       6.492   7.124  -7.191  1.00  0.00
ATOM    152  CB  GLU    10       8.598   6.923  -6.925  1.00  0.00
ATOM    153  HB2 GLU    10       8.675   7.986  -7.154  1.00  0.00
ATOM    154  HB3 GLU    10       9.243   6.687  -6.079  1.00  0.00
ATOM    155  CG  GLU    10       9.023   6.126  -8.113  1.00  0.00
ATOM    156  HG2 GLU    10       9.614   5.287  -7.744  1.00  0.00
ATOM    157  HG3 GLU    10       8.172   5.749  -8.679  1.00  0.00
ATOM    158  CD  GLU    10       9.880   6.988  -9.008  1.00  0.00
ATOM    159  OE1 GLU    10      11.124   6.951  -8.848  1.00  0.00
ATOM    160  OE2 GLU    10       9.299   7.743  -9.834  1.00  0.00
ATOM    161  C   GLU    10       6.853   5.183  -6.404  1.00  0.00
ATOM    162  O   GLU    10       6.041   4.655  -7.201  1.00  0.00
ATOM    163  N   ILE    11       7.410   4.535  -5.387  1.00  0.00
ATOM    164  H   ILE    11       8.020   5.043  -4.763  1.00  0.00
ATOM    165  CA  ILE    11       7.206   3.102  -5.146  1.00  0.00
ATOM    166  HA  ILE    11       7.431   2.490  -6.020  1.00  0.00
ATOM    167  CB  ILE    11       8.087   2.648  -3.960  1.00  0.00
ATOM    168  HB  ILE    11       7.967   3.366  -3.149  1.00  0.00
ATOM    169  CG2 ILE    11       7.704   1.276  -3.475  1.00  0.00
ATOM    170 HG21 ILE    11       7.824   0.557  -4.285  1.00  0.00
ATOM    171 HG22 ILE    11       8.346   0.993  -2.640  1.00  0.00
ATOM    172 HG23 ILE    11       6.665   1.282  -3.147  1.00  0.00
ATOM    173  CG1 ILE    11       9.563   2.704  -4.350  1.00  0.00
ATOM    174 HG12 ILE    11       9.783   1.849  -4.989  1.00  0.00
ATOM    175 HG13 ILE    11       9.737   3.626  -4.904  1.00  0.00
ATOM    176  CD1 ILE    11      10.469   2.669  -3.130  1.00  0.00
ATOM    177 HD11 ILE    11      10.297   1.747  -2.574  1.00  0.00
ATOM    178 HD12 ILE    11      11.511   2.711  -3.448  1.00  0.00
ATOM    179 HD13 ILE    11      10.251   3.524  -2.490  1.00  0.00
ATOM    180  C   ILE    11       5.744   2.788  -4.849  1.00  0.00
ATOM    181  O   ILE    11       5.128   1.894  -5.462  1.00  0.00
ATOM    182  N   ILE    12       5.154   3.554  -3.946  1.00  0.00
ATOM    183  H   ILE    12       5.630   4.312  -3.479  1.00  0.00
ATOM    184  CA  ILE    12       3.806   3.210  -3.509  1.00  0.00
ATOM    185  HA  ILE    12       3.730   2.130  -3.384  1.00  0.00
ATOM    186  CB  ILE    12       3.447   3.926  -2.144  1.00  0.00
ATOM    187  HB  ILE    12       3.657   4.988  -2.264  1.00  0.00
ATOM    188  CG2 ILE    12       1.994   3.740  -1.734  1.00  0.00
ATOM    189 HG21 ILE    12       1.782   2.678  -1.613  1.00  0.00
ATOM    190 HG22 ILE    12       1.814   4.256  -0.790  1.00  0.00
ATOM    191 HG23 ILE    12       1.343   4.155  -2.503  1.00  0.00
ATOM    192  CG1 ILE    12       4.314   3.400  -1.007  1.00  0.00
ATOM    193 HG12 ILE    12       4.041   2.357  -0.847  1.00  0.00
ATOM    194 HG13 ILE    12       5.351   3.457  -1.338  1.00  0.00
ATOM    195  CD1 ILE    12       4.159   4.156   0.271  1.00  0.00
ATOM    196 HD11 ILE    12       3.122   4.099   0.603  1.00  0.00
ATOM    197 HD12 ILE    12       4.808   3.723   1.031  1.00  0.00
ATOM    198 HD13 ILE    12       4.432   5.199   0.112  1.00  0.00
ATOM    199  C   ILE    12       2.759   3.494  -4.598  1.00  0.00
ATOM    200  O   ILE    12       1.769   2.781  -4.708  1.00  0.00
ATOM    201  N   SER    13       2.911   4.579  -5.349  1.00  0.00
ATOM    202  H   SER    13       3.630   5.268  -5.181  1.00  0.00
ATOM    203  CA  SER    13       1.923   4.850  -6.383  1.00  0.00
ATOM    204  HA  SER    13       0.930   4.642  -5.986  1.00  0.00
ATOM    205  CB  SER    13       1.964   6.301  -6.858  1.00  0.00
ATOM    206  HB2 SER    13       1.266   6.408  -7.688  1.00  0.00
ATOM    207  HB3 SER    13       1.647   6.938  -6.033  1.00  0.00
ATOM    208  OG  SER    13       3.248   6.680  -7.275  1.00  0.00
ATOM    209  HG  SER    13       3.233   7.595  -7.565  1.00  0.00
ATOM    210  C   SER    13       2.070   3.868  -7.557  1.00  0.00
ATOM    211  O   SER    13       1.082   3.400  -8.094  1.00  0.00
ATOM    212  N   ARG    14       3.302   3.548  -7.926  1.00  0.00
ATOM    213  H   ARG    14       4.113   3.974  -7.499  1.00  0.00
ATOM    214  CA  ARG    14       3.511   2.579  -8.977  1.00  0.00
ATOM    215  HA  ARG    14       2.997   2.913  -9.878  1.00  0.00
ATOM    216  CB  ARG    14       4.970   2.405  -9.293  1.00  0.00
ATOM    217  HB2 ARG    14       5.534   2.469  -8.363  1.00  0.00
ATOM    218  HB3 ARG    14       5.111   1.418  -9.735  1.00  0.00
ATOM    219  CG  ARG    14       5.451   3.437 -10.232  1.00  0.00
ATOM    220  HG2 ARG    14       5.040   3.260 -11.226  1.00  0.00
ATOM    221  HG3 ARG    14       5.152   4.427  -9.886  1.00  0.00
ATOM    222  CD  ARG    14       6.939   3.361 -10.289  1.00  0.00
ATOM    223  HD2 ARG    14       7.323   3.129  -9.296  1.00  0.00
ATOM    224  HD3 ARG    14       7.230   2.572 -10.984  1.00  0.00
ATOM    225  NE  ARG    14       7.524   4.612 -10.735  1.00  0.00
ATOM    226  HE  ARG    14       7.612   5.365 -10.067  1.00  0.00
ATOM    227  CZ  ARG    14       7.932   4.819 -11.976  1.00  0.00
ATOM    228  NH1 ARG    14       7.815   3.843 -12.866  1.00  0.00
ATOM    229 HH11 ARG    14       7.417   2.957 -12.590  1.00  0.00
ATOM    230 HH12 ARG    14       8.124   3.991 -13.817  1.00  0.00
ATOM    231  NH2 ARG    14       8.468   5.984 -12.322  1.00  0.00
ATOM    232 HH21 ARG    14       8.563   6.717 -11.633  1.00  0.00
ATOM    233 HH22 ARG    14       8.777   6.132 -13.272  1.00  0.00
ATOM    234  C   ARG    14       2.918   1.273  -8.495  1.00  0.00
ATOM    235  O   ARG    14       2.131   0.648  -9.221  1.00  0.00
ATOM    236  N   TYR    15       3.191   0.903  -7.240  1.00  0.00
ATOM    237  H   TYR    15       3.797   1.430  -6.628  1.00  0.00
ATOM    238  CA  TYR    15       2.663  -0.381  -6.760  1.00  0.00
ATOM    239  HA  TYR    15       2.949  -1.156  -7.471  1.00  0.00
ATOM    240  CB  TYR    15       3.189  -0.775  -5.359  1.00  0.00
ATOM    241  HB2 TYR    15       4.277  -0.815  -5.421  1.00  0.00
ATOM    242  HB3 TYR    15       2.894   0.003  -4.655  1.00  0.00
ATOM    243  CG  TYR    15       2.659  -2.121  -4.880  1.00  0.00
ATOM    244  CD1 TYR    15       2.986  -3.316  -5.561  1.00  0.00
ATOM    245  HD1 TYR    15       3.630  -3.267  -6.440  1.00  0.00
ATOM    246  CE1 TYR    15       2.498  -4.546  -5.124  1.00  0.00
ATOM    247  HE1 TYR    15       2.750  -5.459  -5.662  1.00  0.00
ATOM    248  CZ  TYR    15       1.671  -4.602  -4.011  1.00  0.00
ATOM    249  OH  TYR    15       1.189  -5.826  -3.566  1.00  0.00
ATOM    250  HH  TYR    15       1.490  -6.564  -4.101  1.00  0.00
ATOM    251  CE2 TYR    15       1.333  -3.428  -3.316  1.00  0.00
ATOM    252  HE2 TYR    15       0.691  -3.477  -2.437  1.00  0.00
ATOM    253  CD2 TYR    15       1.818  -2.211  -3.750  1.00  0.00
ATOM    254  HD2 TYR    15       1.552  -1.298  -3.218  1.00  0.00
ATOM    255  C   TYR    15       1.139  -0.380  -6.761  1.00  0.00
ATOM    256  O   TYR    15       0.526  -1.337  -7.227  1.00  0.00
ATOM    257  N   LEU    16       0.514   0.683  -6.269  1.00  0.00
ATOM    258  H   LEU    16       1.011   1.471  -5.880  1.00  0.00
ATOM    259  CA  LEU    16      -0.948   0.687  -6.211  1.00  0.00
ATOM    260  HA  LEU    16      -1.293  -0.227  -5.729  1.00  0.00
ATOM    261  CB  LEU    16      -1.472   1.885  -5.417  1.00  0.00
ATOM    262  HB2 LEU    16      -0.680   2.619  -5.563  1.00  0.00
ATOM    263  HB3 LEU    16      -2.377   2.223  -5.923  1.00  0.00
ATOM    264  CG  LEU    16      -1.755   1.725  -3.908  1.00  0.00
ATOM    265  HG  LEU    16      -2.516   0.958  -3.765  1.00  0.00
ATOM    266  CD1 LEU    16      -0.484   1.321  -3.178  1.00  0.00
ATOM    267 HD11 LEU    16       0.277   2.088  -3.320  1.00  0.00
ATOM    268 HD12 LEU    16      -0.694   1.211  -2.114  1.00  0.00
ATOM    269 HD13 LEU    16      -0.122   0.373  -3.576  1.00  0.00
ATOM    270  CD2 LEU    16      -2.340   3.003  -3.274  1.00  0.00
ATOM    271 HD21 LEU    16      -3.280   3.254  -3.765  1.00  0.00
ATOM    272 HD22 LEU    16      -2.519   2.833  -2.213  1.00  0.00
ATOM    273 HD23 LEU    16      -1.635   3.825  -3.397  1.00  0.00
ATOM    274  C   LEU    16      -1.538   0.669  -7.656  1.00  0.00
ATOM    275  O   LEU    16      -2.582   0.084  -7.901  1.00  0.00
ATOM    276  N   ARG    17      -0.864   1.321  -8.598  1.00  0.00
ATOM    277  H   ARG    17      -0.003   1.789  -8.353  1.00  0.00
ATOM    278  CA  ARG    17      -1.326   1.398  -9.979  1.00  0.00
ATOM    279  HA  ARG    17      -2.356   1.749 -10.020  1.00  0.00
ATOM    280  CB  ARG    17      -0.448   2.379 -10.737  1.00  0.00
ATOM    281  HB2 ARG    17       0.129   2.909  -9.979  1.00  0.00
ATOM    282  HB3 ARG    17       0.223   1.770 -11.343  1.00  0.00
ATOM    283  CG  ARG    17      -1.154   3.374 -11.616  1.00  0.00
ATOM    284  HG2 ARG    17      -1.706   2.856 -12.401  1.00  0.00
ATOM    285  HG3 ARG    17      -1.843   3.975 -11.024  1.00  0.00
ATOM    286  CD  ARG    17      -0.095   4.288 -12.253  1.00  0.00
ATOM    287  HD2 ARG    17       0.627   3.658 -12.773  1.00  0.00
ATOM    288  HD3 ARG    17      -0.595   4.936 -12.973  1.00  0.00
ATOM    289  NE  ARG    17       0.623   5.127 -11.284  1.00  0.00
ATOM    290  HE  ARG    17       0.075   5.572 -10.562  1.00  0.00
ATOM    291  CZ  ARG    17       1.934   5.361 -11.324  1.00  0.00
ATOM    292  NH1 ARG    17       2.702   4.739 -12.228  1.00  0.00
ATOM    293 HH11 ARG    17       2.285   4.092 -12.881  1.00  0.00
ATOM    294 HH12 ARG    17       3.696   4.921 -12.253  1.00  0.00
ATOM    295  NH2 ARG    17       2.486   6.188 -10.433  1.00  0.00
ATOM    296 HH21 ARG    17       1.908   6.632  -9.735  1.00  0.00
ATOM    297 HH22 ARG    17       3.480   6.366 -10.462  1.00  0.00
ATOM    298  C   ARG    17      -1.273   0.033 -10.699  1.00  0.00
ATOM    299  O   ARG    17      -2.262  -0.383 -11.281  1.00  0.00
ATOM    300  N   GLU    18      -0.142  -0.675 -10.564  1.00  0.00
ATOM    301  H   GLU    18       0.577  -0.273  -9.981  1.00  0.00
ATOM    302  CA  GLU    18       0.089  -2.006 -11.137  1.00  0.00
ATOM    303  HA  GLU    18       0.043  -1.937 -12.224  1.00  0.00
ATOM    304  CB  GLU    18       1.459  -2.578 -10.738  1.00  0.00
ATOM    305  HB2 GLU    18       1.414  -2.627  -9.650  1.00  0.00
ATOM    306  HB3 GLU    18       1.448  -3.588 -11.148  1.00  0.00
ATOM    307  CG  GLU    18       2.744  -1.870 -11.163  1.00  0.00
ATOM    308  HG2 GLU    18       2.764  -1.876 -12.253  1.00  0.00
ATOM    309  HG3 GLU    18       2.756  -0.841 -10.805  1.00  0.00
ATOM    310  CD  GLU    18       3.994  -2.623 -10.618  1.00  0.00
ATOM    311  OE1 GLU    18       3.851  -3.392  -9.625  1.00  0.00
ATOM    312  OE2 GLU    18       5.122  -2.424 -11.135  1.00  0.00
ATOM    313  C   GLU    18      -0.919  -2.993 -10.591  1.00  0.00
ATOM    314  O   GLU    18      -1.351  -3.889 -11.288  1.00  0.00
ATOM    315  N   GLN    19      -1.232  -2.870  -9.310  1.00  0.00
ATOM    316  H   GLN    19      -0.836  -2.114  -8.771  1.00  0.00
ATOM    317  CA  GLN    19      -2.136  -3.795  -8.641  1.00  0.00
ATOM    318  HA  GLN    19      -1.830  -4.825  -8.826  1.00  0.00
ATOM    319  CB  GLN    19      -2.101  -3.538  -7.142  1.00  0.00
ATOM    320  HB2 GLN    19      -2.096  -2.454  -7.030  1.00  0.00
ATOM    321  HB3 GLN    19      -3.037  -3.940  -6.753  1.00  0.00
ATOM    322  CG  GLN    19      -0.917  -4.141  -6.356  1.00  0.00
ATOM    323  HG2 GLN    19      -0.024  -3.656  -6.750  1.00  0.00
ATOM    324  HG3 GLN    19      -1.021  -3.905  -5.297  1.00  0.00
ATOM    325  CD  GLN    19      -0.759  -5.629  -6.502  1.00  0.00
ATOM    326  OE1 GLN    19      -1.418  -6.368  -5.782  1.00  0.00
ATOM    327  NE2 GLN    19       0.146  -6.084  -7.389  1.00  0.00
ATOM    328 HE21 GLN    19       0.275  -7.078  -7.510  1.00  0.00
ATOM    329 HE22 GLN    19       0.692  -5.429  -7.930  1.00  0.00
ATOM    330  C   GLN    19      -3.575  -3.595  -9.161  1.00  0.00
ATOM    331  O   GLN    19      -4.370  -4.535  -9.210  1.00  0.00
ATOM    332  N   ALA    20      -3.918  -2.358  -9.508  1.00  0.00
ATOM    333  H   ALA    20      -3.251  -1.604  -9.427  1.00  0.00
ATOM    334  CA  ALA    20      -5.282  -2.037  -9.937  1.00  0.00
ATOM    335  HA  ALA    20      -5.947  -2.707  -9.391  1.00  0.00
ATOM    336  CB  ALA    20      -5.615  -0.598  -9.551  1.00  0.00
ATOM    337  HB1 ALA    20      -4.965   0.085 -10.096  1.00  0.00
ATOM    338  HB2 ALA    20      -6.655  -0.386  -9.801  1.00  0.00
ATOM    339  HB3 ALA    20      -5.465  -0.465  -8.480  1.00  0.00
ATOM    340  C   ALA    20      -5.538  -2.243 -11.432  1.00  0.00
ATOM    341  O   ALA    20      -6.580  -2.752 -11.837  1.00  0.00
ATOM    342  N   THR    21      -4.552  -1.848 -12.202  1.00  0.00
ATOM    343  H   THR    21      -3.705  -1.569 -11.728  1.00  0.00
ATOM    344  CA  THR    21      -4.565  -1.832 -13.626  1.00  0.00
ATOM    345  HA  THR    21      -5.488  -2.257 -14.019  1.00  0.00
ATOM    346  CB  THR    21      -4.413  -0.384 -14.171  1.00  0.00
ATOM    347  HB  THR    21      -4.863  -0.336 -15.163  1.00  0.00
ATOM    348  CG2 THR    21      -5.081   0.602 -13.273  1.00  0.00
ATOM    349 HG21 THR    21      -4.631   0.554 -12.281  1.00  0.00
ATOM    350 HG22 THR    21      -4.959   1.606 -13.679  1.00  0.00
ATOM    351 HG23 THR    21      -6.143   0.366 -13.201  1.00  0.00
ATOM    352  OG1 THR    21      -3.043   0.021 -14.345  1.00  0.00
ATOM    353  HG1 THR    21      -3.015   0.919 -14.683  1.00  0.00
ATOM    354  C   THR    21      -3.376  -2.619 -14.050  1.00  0.00
ATOM    355  O   THR    21      -2.360  -2.546 -13.406  1.00  0.00
ATOM    356  N   GLY    22      -3.464  -3.303 -15.160  1.00  0.00
ATOM    357  H   GLY    22      -4.353  -3.564 -15.562  1.00  0.00
ATOM    358  CA  GLY    22      -2.264  -3.703 -15.843  1.00  0.00
ATOM    359  HA2 GLY    22      -2.548  -4.311 -16.701  1.00  0.00
ATOM    360  HA3 GLY    22      -1.753  -2.804 -16.188  1.00  0.00
ATOM    361  C   GLY    22      -1.329  -4.493 -14.971  1.00  0.00
ATOM    362  O   GLY    22      -1.759  -5.442 -14.356  1.00  0.00
ATOM    363  N   ALA    23      -0.060  -4.092 -14.909  1.00  0.00
ATOM    364  H   ALA    23       0.583  -4.654 -14.371  1.00  0.00
ATOM    365  CA  ALA    23       0.435  -2.857 -15.512  1.00  0.00
ATOM    366  HA  ALA    23       0.275  -2.925 -16.588  1.00  0.00
ATOM    367  CB  ALA    23      -0.343  -1.678 -14.982  1.00  0.00
ATOM    368  HB1 ALA    23      -0.186  -1.592 -13.907  1.00  0.00
ATOM    369  HB2 ALA    23      -0.002  -0.767 -15.473  1.00  0.00
ATOM    370  HB3 ALA    23      -1.405  -1.823 -15.183  1.00  0.00
ATOM    371  C   ALA    23       1.918  -2.653 -15.285  1.00  0.00
ATOM    372  O   ALA    23       2.566  -3.443 -14.664  1.00  0.00
ATOM    373  N   LYS    24       2.448  -1.568 -15.790  1.00  0.00
ATOM    374  H   LYS    24       1.855  -0.939 -16.312  1.00  0.00
ATOM    375  CA  LYS    24       3.863  -1.249 -15.676  1.00  0.00
ATOM    376  HA  LYS    24       4.149  -1.339 -14.628  1.00  0.00
ATOM    377  CB  LYS    24       4.769  -2.159 -16.510  1.00  0.00
ATOM    378  HB2 LYS    24       4.679  -3.165 -16.099  1.00  0.00
ATOM    379  HB3 LYS    24       4.384  -2.148 -17.530  1.00  0.00
ATOM    380  CG  LYS    24       6.259  -1.736 -16.516  1.00  0.00
ATOM    381  HG2 LYS    24       6.358  -0.861 -17.160  1.00  0.00
ATOM    382  HG3 LYS    24       6.537  -1.469 -15.497  1.00  0.00
ATOM    383  CD  LYS    24       7.184  -2.849 -17.023  1.00  0.00
ATOM    384  HD2 LYS    24       6.692  -3.798 -16.811  1.00  0.00
ATOM    385  HD3 LYS    24       7.280  -2.723 -18.101  1.00  0.00
ATOM    386  CE  LYS    24       8.586  -2.841 -16.377  1.00  0.00
ATOM    387  HE2 LYS    24       8.972  -1.822 -16.375  1.00  0.00
ATOM    388  HE3 LYS    24       8.508  -3.202 -15.352  1.00  0.00
ATOM    389  NZ  LYS    24       9.531  -3.737 -17.158  1.00  0.00
ATOM    390  HZ1 LYS    24       9.604  -3.402 -18.108  1.00  0.00
ATOM    391  HZ2 LYS    24      10.444  -3.722 -16.725  1.00  0.00
ATOM    392  HZ3 LYS    24       9.175  -4.682 -17.160  1.00  0.00
ATOM    393  C   LYS    24       3.954   0.194 -16.112  1.00  0.00
ATOM    394  O   LYS    24       3.205   0.629 -16.989  1.00  0.00
ATOM    395  N   ASP    25       4.710   0.996 -15.399  1.00  0.00
ATOM    396  H   ASP    25       5.005   0.773 -14.459  1.00  0.00
ATOM    397  CA  ASP    25       5.014   2.303 -15.917  1.00  0.00
ATOM    398  HA  ASP    25       4.124   2.714 -16.395  1.00  0.00
ATOM    399  CB  ASP    25       5.458   3.252 -14.824  1.00  0.00
ATOM    400  HB2 ASP    25       5.137   2.833 -13.870  1.00  0.00
ATOM    401  HB3 ASP    25       6.546   3.313 -14.845  1.00  0.00
ATOM    402  CG  ASP    25       4.876   4.626 -14.987  1.00  0.00
ATOM    403  OD1 ASP    25       5.020   5.208 -16.069  1.00  0.00
ATOM    404  OD2 ASP    25       4.276   5.139 -14.031  1.00  0.00
ATOM    405  C   ASP    25       6.009   2.252 -17.055  1.00  0.00
ATOM    406  O   ASP    25       5.824   2.873 -18.083  1.00  0.00
ATOM    407  N   THR    26       7.058   1.475 -16.870  1.00  0.00
ATOM    408  H   THR    26       7.200   1.003 -15.988  1.00  0.00
ATOM    409  CA  THR    26       8.120   1.408 -17.868  1.00  0.00
ATOM    410  HA  THR    26       9.022   0.979 -17.432  1.00  0.00
ATOM    411  CB  THR    26       7.735   0.583 -19.124  1.00  0.00
ATOM    412  HB  THR    26       8.180  -0.408 -19.035  1.00  0.00
ATOM    413  CG2 THR    26       6.239   0.450 -19.262  1.00  0.00
ATOM    414 HG21 THR    26       5.792   1.441 -19.351  1.00  0.00
ATOM    415 HG22 THR    26       6.006  -0.134 -20.152  1.00  0.00
ATOM    416 HG23 THR    26       5.835  -0.052 -18.382  1.00  0.00
ATOM    417  OG1 THR    26       8.278   1.177 -20.308  1.00  0.00
ATOM    418  HG1 THR    26       8.029   0.653 -21.072  1.00  0.00
ATOM    419  C   THR    26       8.589   2.820 -18.192  1.00  0.00
ATOM    420  O   THR    26       8.699   3.202 -19.359  1.00  0.00
ATOM    421  N   LYS    27       8.783   3.523 -17.085  1.00  0.00
ATOM    422  H   LYS    27       8.863   2.954 -16.255  1.00  0.00
ATOM    423  CA  LYS    27       8.926   4.947 -16.951  1.00  0.00
ATOM    424  HA  LYS    27       8.999   5.404 -17.938  1.00  0.00
ATOM    425  CB  LYS    27       7.730   5.541 -16.230  1.00  0.00
ATOM    426  HB2 LYS    27       6.853   5.273 -16.820  1.00  0.00
ATOM    427  HB3 LYS    27       7.680   5.044 -15.261  1.00  0.00
ATOM    428  CG  LYS    27       7.762   7.070 -16.022  1.00  0.00
ATOM    429  HG2 LYS    27       8.658   7.304 -15.447  1.00  0.00
ATOM    430  HG3 LYS    27       7.831   7.534 -17.006  1.00  0.00
ATOM    431  CD  LYS    27       6.523   7.610 -15.284  1.00  0.00
ATOM    432  HD2 LYS    27       5.641   7.351 -15.870  1.00  0.00
ATOM    433  HD3 LYS    27       6.469   7.122 -14.312  1.00  0.00
ATOM    434  CE  LYS    27       6.578   9.133 -15.090  1.00  0.00
ATOM    435  HE2 LYS    27       7.464   9.384 -14.507  1.00  0.00
ATOM    436  HE3 LYS    27       6.637   9.613 -16.066  1.00  0.00
ATOM    437  NZ  LYS    27       5.386   9.601 -14.389  1.00  0.00
ATOM    438  HZ1 LYS    27       5.331   9.156 -13.484  1.00  0.00
ATOM    439  HZ2 LYS    27       5.437  10.603 -14.269  1.00  0.00
ATOM    440  HZ3 LYS    27       4.564   9.368 -14.929  1.00  0.00
ATOM    441  C   LYS    27      10.168   5.059 -16.108  1.00  0.00
ATOM    442  O   LYS    27      10.642   4.074 -15.543  1.00  0.00
ATOM    443  N   PRO    28      10.708   6.259 -16.044  1.00  0.00
ATOM    444  CD  PRO    28       9.951   7.509 -16.071  1.00  0.00
ATOM    445  HD2 PRO    28       9.127   7.470 -15.360  1.00  0.00
ATOM    446  HD3 PRO    28       9.559   7.694 -17.071  1.00  0.00
ATOM    447  CG  PRO    28      11.193   8.680 -15.607  1.00  0.00
ATOM    448  HG2 PRO    28      11.240   8.838 -14.529  1.00  0.00
ATOM    449  HG3 PRO    28      11.073   9.640 -16.109  1.00  0.00
ATOM    450  CB  PRO    28      12.437   7.947 -16.120  1.00  0.00
ATOM    451  HB2 PRO    28      13.439   8.170 -15.752  1.00  0.00
ATOM    452  HB3 PRO    28      12.378   8.189 -17.181  1.00  0.00
ATOM    453  CA  PRO    28      12.122   6.469 -15.904  1.00  0.00
ATOM    454  HA  PRO    28      12.523   6.026 -16.816  1.00  0.00
ATOM    455  C   PRO    28      12.908   5.952 -14.700  1.00  0.00
ATOM    456  O   PRO    28      14.042   5.520 -14.907  1.00  0.00
ATOM    457  N   MET    29      12.458   6.203 -13.483  1.00  0.00
ATOM    458  H   MET    29      11.483   6.184 -13.222  1.00  0.00
ATOM    459  CA  MET    29      13.426   6.556 -12.478  1.00  0.00
ATOM    460  HA  MET    29      13.903   7.501 -12.741  1.00  0.00
ATOM    461  CB  MET    29      12.751   6.713 -11.114  1.00  0.00
ATOM    462  HB2 MET    29      13.472   7.190 -10.451  1.00  0.00
ATOM    463  HB3 MET    29      11.894   7.372 -11.253  1.00  0.00
ATOM    464  CG  MET    29      12.286   5.403 -10.498  1.00  0.00
ATOM    465  HG2 MET    29      13.106   4.997  -9.906  1.00  0.00
ATOM    466  HG3 MET    29      11.438   5.616  -9.847  1.00  0.00
ATOM    467  SD  MET    29      11.791   4.188 -11.736  1.00  0.00
ATOM    468  CE  MET    29      11.359   2.799 -10.693  1.00  0.00
ATOM    469  HE1 MET    29      10.552   3.087 -10.019  1.00  0.00
ATOM    470  HE2 MET    29      11.032   1.965 -11.314  1.00  0.00
ATOM    471  HE3 MET    29      12.229   2.497 -10.109  1.00  0.00
ATOM    472  C   MET    29      14.501   5.487 -12.410  1.00  0.00
ATOM    473  O   MET    29      14.214   4.327 -12.115  1.00  0.00
ATOM    474  N   GLY    30      15.757   5.894 -12.602  1.00  0.00
ATOM    475  H   GLY    30      16.499   5.263 -12.336  1.00  0.00
ATOM    476  CA  GLY    30      16.121   7.192 -13.171  1.00  0.00
ATOM    477  HA2 GLY    30      17.012   7.035 -13.778  1.00  0.00
ATOM    478  HA3 GLY    30      15.295   7.502 -13.812  1.00  0.00
ATOM    479  C   GLY    30      16.398   8.286 -12.160  1.00  0.00
ATOM    480  O   GLY    30      16.922   9.353 -12.478  1.00  0.00
ATOM    481  N   ARG    31      16.047   7.979 -10.925  1.00  0.00
ATOM    482  H   ARG    31      15.326   7.278 -10.838  1.00  0.00
ATOM    483  CA  ARG    31      16.565   8.592  -9.709  1.00  0.00
ATOM    484  HA  ARG    31      17.190   9.448  -9.964  1.00  0.00
ATOM    485  CB  ARG    31      15.423   9.071  -8.828  1.00  0.00
ATOM    486  HB2 ARG    31      14.849   9.775  -9.431  1.00  0.00
ATOM    487  HB3 ARG    31      14.813   8.193  -8.617  1.00  0.00
ATOM    488  CG  ARG    31      15.832   9.747  -7.497  1.00  0.00
ATOM    489  HG2 ARG    31      16.421   9.021  -6.935  1.00  0.00
ATOM    490  HG3 ARG    31      16.456  10.604  -7.749  1.00  0.00
ATOM    491  CD  ARG    31      14.643  10.214  -6.640  1.00  0.00
ATOM    492  HD2 ARG    31      14.044  10.960  -7.164  1.00  0.00
ATOM    493  HD3 ARG    31      14.007   9.377  -6.351  1.00  0.00
ATOM    494  NE  ARG    31      15.212  10.840  -5.397  1.00  0.00
ATOM    495  HE  ARG    31      16.216  10.889  -5.300  1.00  0.00
ATOM    496  CZ  ARG    31      14.449  11.357  -4.425  1.00  0.00
ATOM    497  NH1 ARG    31      15.058  11.887  -3.367  1.00  0.00
ATOM    498 HH11 ARG    31      16.067  11.889  -3.318  1.00  0.00
ATOM    499 HH12 ARG    31      14.509  12.285  -2.619  1.00  0.00
ATOM    500  NH2 ARG    31      13.122  11.378  -4.502  1.00  0.00
ATOM    501 HH21 ARG    31      12.661  10.993  -5.314  1.00  0.00
ATOM    502 HH22 ARG    31      12.582  11.777  -3.748  1.00  0.00
ATOM    503  C   ARG    31      17.450   7.607  -8.953  1.00  0.00
ATOM    504  O   ARG    31      18.409   7.057  -9.493  1.00  0.00
ATOM    505  N   SER    32      17.090   7.395  -7.694  1.00  0.00
ATOM    506  H   SER    32      16.377   7.996  -7.308  1.00  0.00
ATOM    507  CA  SER    32      17.647   6.355  -6.846  1.00  0.00
ATOM    508  HA  SER    32      18.710   6.247  -7.064  1.00  0.00
ATOM    509  CB  SER    32      17.483   6.683  -5.362  1.00  0.00
ATOM    510  HB2 SER    32      18.157   6.048  -4.786  1.00  0.00
ATOM    511  HB3 SER    32      17.746   7.729  -5.203  1.00  0.00
ATOM    512  OG  SER    32      16.147   6.461  -4.939  1.00  0.00
ATOM    513  HG  SER    32      16.068   6.673  -4.006  1.00  0.00
ATOM    514  C   SER    32      16.853   5.118  -7.213  1.00  0.00
ATOM    515  O   SER    32      16.056   4.598  -6.412  1.00  0.00
ATOM    516  N   GLY    33      17.084   4.661  -8.444  1.00  0.00
ATOM    517  H   GLY    33      17.980   4.836  -8.878  1.00  0.00
ATOM    518  CA  GLY    33      16.091   3.917  -9.194  1.00  0.00
ATOM    519  HA2 GLY    33      15.088   4.086  -8.804  1.00  0.00
ATOM    520  HA3 GLY    33      16.117   4.174 -10.253  1.00  0.00
ATOM    521  C   GLY    33      16.439   2.459  -9.035  1.00  0.00
ATOM    522  O   GLY    33      15.586   1.571  -9.154  1.00  0.00
ATOM    523  N   ALA    34      17.712   2.215  -8.746  1.00  0.00
ATOM    524  H   ALA    34      18.397   2.956  -8.778  1.00  0.00
ATOM    525  CA  ALA    34      18.158   0.882  -8.409  1.00  0.00
ATOM    526  HA  ALA    34      17.898   0.153  -9.177  1.00  0.00
ATOM    527  CB  ALA    34      19.649   0.845  -8.197  1.00  0.00
ATOM    528  HB1 ALA    34      19.924   1.563  -7.424  1.00  0.00
ATOM    529  HB2 ALA    34      19.948  -0.156  -7.885  1.00  0.00
ATOM    530  HB3 ALA    34      20.156   1.102  -9.127  1.00  0.00
ATOM    531  C   ALA    34      17.406   0.482  -7.144  1.00  0.00
ATOM    532  O   ALA    34      16.767  -0.577  -7.106  1.00  0.00
ATOM    533  N   THR    35      17.489   1.319  -6.104  1.00  0.00
ATOM    534  H   THR    35      18.080   2.138  -6.139  1.00  0.00
ATOM    535  CA  THR    35      16.747   1.046  -4.861  1.00  0.00
ATOM    536  HA  THR    35      17.090   0.099  -4.444  1.00  0.00
ATOM    537  CB  THR    35      16.930   2.155  -3.789  1.00  0.00
ATOM    538  HB  THR    35      16.407   3.059  -4.102  1.00  0.00
ATOM    539  CG2 THR    35      16.351   1.666  -2.463  1.00  0.00
ATOM    540 HG21 THR    35      16.874   0.763  -2.149  1.00  0.00
ATOM    541 HG22 THR    35      16.475   2.439  -1.704  1.00  0.00
ATOM    542 HG23 THR    35      15.291   1.447  -2.588  1.00  0.00
ATOM    543  OG1 THR    35      18.321   2.476  -3.617  1.00  0.00
ATOM    544  HG1 THR    35      18.411   3.162  -2.951  1.00  0.00
ATOM    545  C   THR    35      15.247   0.884  -5.096  1.00  0.00
ATOM    546  O   THR    35      14.642  -0.097  -4.639  1.00  0.00
ATOM    547  N   SER    36      14.662   1.828  -5.838  1.00  0.00
ATOM    548  H   SER    36      15.204   2.607  -6.184  1.00  0.00
ATOM    549  CA  SER    36      13.235   1.799  -6.123  1.00  0.00
ATOM    550  HA  SER    36      12.670   1.858  -5.193  1.00  0.00
ATOM    551  CB  SER    36      12.845   2.984  -7.008  1.00  0.00
ATOM    552  HB2 SER    36      13.715   3.273  -7.597  1.00  0.00
ATOM    553  HB3 SER    36      12.045   2.666  -7.676  1.00  0.00
ATOM    554  OG  SER    36      12.405   4.094  -6.236  1.00  0.00
ATOM    555  HG  SER    36      12.170   4.818  -6.822  1.00  0.00
ATOM    556  C   SER    36      12.799   0.483  -6.802  1.00  0.00
ATOM    557  O   SER    36      11.784  -0.104  -6.416  1.00  0.00
ATOM    558  N   ARG    37      13.578  -0.001  -7.773  1.00  0.00
ATOM    559  H   ARG    37      14.454   0.449  -7.997  1.00  0.00
ATOM    560  CA  ARG    37      13.211  -1.213  -8.509  1.00  0.00
ATOM    561  HA  ARG    37      12.220  -1.078  -8.942  1.00  0.00
ATOM    562  CB  ARG    37      14.200  -1.525  -9.637  1.00  0.00
ATOM    563  HB2 ARG    37      15.190  -1.451  -9.189  1.00  0.00
ATOM    564  HB3 ARG    37      14.006  -2.559  -9.920  1.00  0.00
ATOM    565  CG  ARG    37      14.137  -0.655 -10.854  1.00  0.00
ATOM    566  HG2 ARG    37      13.387  -1.015 -11.557  1.00  0.00
ATOM    567  HG3 ARG    37      13.918   0.379 -10.588  1.00  0.00
ATOM    568  CD  ARG    37      15.518  -0.731 -11.500  1.00  0.00
ATOM    569  HD2 ARG    37      16.248  -0.984 -10.732  1.00  0.00
ATOM    570  HD3 ARG    37      15.504  -1.514 -12.258  1.00  0.00
ATOM    571  NE  ARG    37      15.916   0.522 -12.130  1.00  0.00
ATOM    572  HE  ARG    37      15.192   1.158 -12.432  1.00  0.00
ATOM    573  CZ  ARG    37      17.187   0.856 -12.349  1.00  0.00
ATOM    574  NH1 ARG    37      18.168   0.031 -11.981  1.00  0.00
ATOM    575 HH11 ARG    37      17.944  -0.848 -11.537  1.00  0.00
ATOM    576 HH12 ARG    37      19.130   0.289 -12.149  1.00  0.00
ATOM    577  NH2 ARG    37      17.487   2.022 -12.911  1.00  0.00
ATOM    578 HH21 ARG    37      16.747   2.657 -13.173  1.00  0.00
ATOM    579 HH22 ARG    37      18.453   2.267 -13.073  1.00  0.00
ATOM    580  C   ARG    37      13.236  -2.391  -7.576  1.00  0.00
ATOM    581  O   ARG    37      12.305  -3.209  -7.553  1.00  0.00
ATOM    582  N   LYS    38      14.309  -2.467  -6.787  1.00  0.00
ATOM    583  H   LYS    38      15.032  -1.764  -6.838  1.00  0.00
ATOM    584  CA  LYS    38      14.500  -3.598  -5.867  1.00  0.00
ATOM    585  HA  LYS    38      14.444  -4.528  -6.433  1.00  0.00
ATOM    586  CB  LYS    38      15.859  -3.540  -5.150  1.00  0.00
ATOM    587  HB2 LYS    38      16.077  -2.490  -4.955  1.00  0.00
ATOM    588  HB3 LYS    38      15.748  -4.069  -4.204  1.00  0.00
ATOM    589  CG  LYS    38      17.006  -4.159  -5.946  1.00  0.00
ATOM    590  HG2 LYS    38      17.949  -3.875  -5.478  1.00  0.00
ATOM    591  HG3 LYS    38      16.902  -5.243  -5.924  1.00  0.00
ATOM    592  CD  LYS    38      16.993  -3.676  -7.398  1.00  0.00
ATOM    593  HD2 LYS    38      16.000  -3.889  -7.794  1.00  0.00
ATOM    594  HD3 LYS    38      17.150  -2.597  -7.375  1.00  0.00
ATOM    595  CE  LYS    38      18.055  -4.330  -8.296  1.00  0.00
ATOM    596  HE2 LYS    38      18.918  -3.669  -8.389  1.00  0.00
ATOM    597  HE3 LYS    38      18.371  -5.279  -7.863  1.00  0.00
ATOM    598  NZ  LYS    38      17.455  -4.574  -9.670  1.00  0.00
ATOM    599  HZ1 LYS    38      17.163  -3.694 -10.071  1.00  0.00
ATOM    600  HZ2 LYS    38      18.146  -5.004 -10.268  1.00  0.00
ATOM    601  HZ3 LYS    38      16.656  -5.186  -9.585  1.00  0.00
ATOM    602  C   LYS    38      13.382  -3.611  -4.868  1.00  0.00
ATOM    603  O   LYS    38      12.791  -4.670  -4.611  1.00  0.00
ATOM    604  N   ALA    39      13.072  -2.427  -4.330  1.00  0.00
ATOM    605  H   ALA    39      13.616  -1.608  -4.564  1.00  0.00
ATOM    606  CA  ALA    39      11.982  -2.282  -3.365  1.00  0.00
ATOM    607  HA  ALA    39      12.112  -2.976  -2.534  1.00  0.00
ATOM    608  CB  ALA    39      11.930  -0.859  -2.808  1.00  0.00
ATOM    609  HB1 ALA    39      11.791  -0.153  -3.627  1.00  0.00
ATOM    610  HB2 ALA    39      11.099  -0.771  -2.108  1.00  0.00
ATOM    611  HB3 ALA    39      12.864  -0.636  -2.291  1.00  0.00
ATOM    612  C   ALA    39      10.676  -2.637  -4.048  1.00  0.00
ATOM    613  O   ALA    39       9.788  -3.249  -3.457  1.00  0.00
ATOM    614  N   LEU    40      10.532  -2.239  -5.302  1.00  0.00
ATOM    615  H   LEU    40      11.217  -1.668  -5.777  1.00  0.00
ATOM    616  CA  LEU    40       9.273  -2.540  -5.998  1.00  0.00
ATOM    617  HA  LEU    40       8.420  -2.292  -5.366  1.00  0.00
ATOM    618  CB  LEU    40       9.193  -1.707  -7.271  1.00  0.00
ATOM    619  HB2 LEU    40       9.820  -0.847  -7.037  1.00  0.00
ATOM    620  HB3 LEU    40       9.739  -2.386  -7.927  1.00  0.00
ATOM    621  CG  LEU    40       7.928  -1.237  -7.969  1.00  0.00
ATOM    622  HG  LEU    40       7.638  -2.031  -8.657  1.00  0.00
ATOM    623  CD1 LEU    40       6.768  -0.918  -7.049  1.00  0.00
ATOM    624 HD11 LEU    40       7.057  -0.124  -6.361  1.00  0.00
ATOM    625 HD12 LEU    40       5.913  -0.591  -7.642  1.00  0.00
ATOM    626 HD13 LEU    40       6.498  -1.808  -6.482  1.00  0.00
ATOM    627  CD2 LEU    40       8.359   0.071  -8.618  1.00  0.00
ATOM    628 HD21 LEU    40       9.174  -0.121  -9.316  1.00  0.00
ATOM    629 HD22 LEU    40       7.516   0.505  -9.156  1.00  0.00
ATOM    630 HD23 LEU    40       8.695   0.765  -7.849  1.00  0.00
ATOM    631  C   LEU    40       9.193  -4.074  -6.228  1.00  0.00
ATOM    632  O   LEU    40       8.109  -4.713  -6.061  1.00  0.00
ATOM    633  N   GLU    41      10.353  -4.685  -6.511  1.00  0.00
ATOM    634  H   GLU    41      11.210  -4.162  -6.618  1.00  0.00
ATOM    635  CA  GLU    41      10.405  -6.139  -6.659  1.00  0.00
ATOM    636  HA  GLU    41       9.703  -6.441  -7.437  1.00  0.00
ATOM    637  CB  GLU    41      11.807  -6.633  -7.045  1.00  0.00
ATOM    638  HB2 GLU    41      12.061  -6.166  -7.997  1.00  0.00
ATOM    639  HB3 GLU    41      12.494  -6.284  -6.275  1.00  0.00
ATOM    640  CG  GLU    41      11.924  -8.209  -7.183  1.00  0.00
ATOM    641  HG2 GLU    41      10.980  -8.530  -7.624  1.00  0.00
ATOM    642  HG3 GLU    41      12.736  -8.405  -7.883  1.00  0.00
ATOM    643  CD  GLU    41      12.176  -9.002  -5.857  1.00  0.00
ATOM    644  OE1 GLU    41      13.360  -9.286  -5.466  1.00  0.00
ATOM    645  OE2 GLU    41      11.154  -9.357  -5.217  1.00  0.00
ATOM    646  C   GLU    41      10.031  -6.781  -5.333  1.00  0.00
ATOM    647  O   GLU    41       9.083  -7.603  -5.273  1.00  0.00
ATOM    648  N   THR    42      10.709  -6.378  -4.246  1.00  0.00
ATOM    649  H   THR    42      11.542  -5.807  -4.283  1.00  0.00
ATOM    650  CA  THR    42      10.374  -7.042  -2.974  1.00  0.00
ATOM    651  HA  THR    42      10.217  -8.105  -3.153  1.00  0.00
ATOM    652  CB  THR    42      11.377  -6.878  -1.807  1.00  0.00
ATOM    653  HB  THR    42      11.901  -7.827  -1.685  1.00  0.00
ATOM    654  CG2 THR    42      12.364  -5.794  -2.037  1.00  0.00
ATOM    655 HG21 THR    42      11.841  -4.846  -2.158  1.00  0.00
ATOM    656 HG22 THR    42      13.039  -5.730  -1.184  1.00  0.00
ATOM    657 HG23 THR    42      12.938  -6.010  -2.938  1.00  0.00
ATOM    658  OG1 THR    42      10.664  -6.658  -0.582  1.00  0.00
ATOM    659  HG1 THR    42      11.290  -6.557   0.139  1.00  0.00
ATOM    660  C   THR    42       8.952  -6.784  -2.545  1.00  0.00
ATOM    661  O   THR    42       8.269  -7.692  -2.052  1.00  0.00
ATOM    662  N   LEU    43       8.467  -5.572  -2.767  1.00  0.00
ATOM    663  H   LEU    43       9.000  -4.835  -3.207  1.00  0.00
ATOM    664  CA  LEU    43       7.113  -5.276  -2.331  1.00  0.00
ATOM    665  HA  LEU    43       7.006  -5.504  -1.270  1.00  0.00
ATOM    666  CB  LEU    43       6.799  -3.793  -2.547  1.00  0.00
ATOM    667  HB2 LEU    43       7.528  -3.281  -1.919  1.00  0.00
ATOM    668  HB3 LEU    43       6.992  -3.559  -3.593  1.00  0.00
ATOM    669  CG  LEU    43       5.386  -3.328  -2.172  1.00  0.00
ATOM    670  HG  LEU    43       4.695  -3.762  -2.895  1.00  0.00
ATOM    671  CD1 LEU    43       4.964  -3.739  -0.749  1.00  0.00
ATOM    672 HD11 LEU    43       5.654  -3.305  -0.026  1.00  0.00
ATOM    673 HD12 LEU    43       3.955  -3.378  -0.550  1.00  0.00
ATOM    674 HD13 LEU    43       4.985  -4.826  -0.664  1.00  0.00
ATOM    675  CD2 LEU    43       5.340  -1.805  -2.330  1.00  0.00
ATOM    676 HD21 LEU    43       5.565  -1.539  -3.362  1.00  0.00
ATOM    677 HD22 LEU    43       4.346  -1.442  -2.070  1.00  0.00
ATOM    678 HD23 LEU    43       6.077  -1.349  -1.669  1.00  0.00
ATOM    679  C   LEU    43       6.133  -6.142  -3.109  1.00  0.00
ATOM    680  O   LEU    43       5.150  -6.628  -2.553  1.00  0.00
ATOM    681  N   ARG    44       6.429  -6.344  -4.391  1.00  0.00
ATOM    682  H   ARG    44       7.275  -5.956  -4.783  1.00  0.00
ATOM    683  CA  ARG    44       5.572  -7.153  -5.255  1.00  0.00
ATOM    684  HA  ARG    44       4.563  -6.741  -5.260  1.00  0.00
ATOM    685  CB  ARG    44       6.099  -7.163  -6.678  1.00  0.00
ATOM    686  HB2 ARG    44       7.184  -7.078  -6.619  1.00  0.00
ATOM    687  HB3 ARG    44       5.834  -8.128  -7.110  1.00  0.00
ATOM    688  CG  ARG    44       5.550  -6.046  -7.558  1.00  0.00
ATOM    689  HG2 ARG    44       4.470  -6.155  -7.664  1.00  0.00
ATOM    690  HG3 ARG    44       5.774  -5.078  -7.110  1.00  0.00
ATOM    691  CD  ARG    44       6.204  -6.136  -8.925  1.00  0.00
ATOM    692  HD2 ARG    44       7.223  -6.494  -8.779  1.00  0.00
ATOM    693  HD3 ARG    44       5.644  -6.866  -9.510  1.00  0.00
ATOM    694  NE  ARG    44       6.250  -4.882  -9.663  1.00  0.00
ATOM    695  HE  ARG    44       5.377  -4.410  -9.849  1.00  0.00
ATOM    696  CZ  ARG    44       7.374  -4.323 -10.087  1.00  0.00
ATOM    697  NH1 ARG    44       8.545  -4.932  -9.890  1.00  0.00
ATOM    698 HH11 ARG    44       8.574  -5.823  -9.416  1.00  0.00
ATOM    699 HH12 ARG    44       9.397  -4.499 -10.216  1.00  0.00
ATOM    700  NH2 ARG    44       7.336  -3.155 -10.727  1.00  0.00
ATOM    701 HH21 ARG    44       6.449  -2.699 -10.888  1.00  0.00
ATOM    702 HH22 ARG    44       8.194  -2.730 -11.049  1.00  0.00
ATOM    703  C   ARG    44       5.611  -8.569  -4.707  1.00  0.00
ATOM    704  O   ARG    44       4.571  -9.240  -4.597  1.00  0.00
ATOM    705  N   ARG    45       6.821  -9.006  -4.333  1.00  0.00
ATOM    706  H   ARG    45       7.642  -8.440  -4.497  1.00  0.00
ATOM    707  CA  ARG    45       7.002 -10.341  -3.770  1.00  0.00
ATOM    708  HA  ARG    45       6.489 -11.069  -4.398  1.00  0.00
ATOM    709  CB  ARG    45       8.476 -10.719  -3.691  1.00  0.00
ATOM    710  HB2 ARG    45       8.897 -10.769  -4.695  1.00  0.00
ATOM    711  HB3 ARG    45       9.016  -9.974  -3.107  1.00  0.00
ATOM    712  CG  ARG    45       8.602 -12.071  -3.025  1.00  0.00
ATOM    713  HG2 ARG    45       8.219 -11.957  -2.011  1.00  0.00
ATOM    714  HG3 ARG    45       7.960 -12.755  -3.580  1.00  0.00
ATOM    715  CD  ARG    45       9.991 -12.621  -2.974  1.00  0.00
ATOM    716  HD2 ARG    45      10.128 -13.059  -1.985  1.00  0.00
ATOM    717  HD3 ARG    45      10.055 -13.404  -3.730  1.00  0.00
ATOM    718  NE  ARG    45      11.054 -11.658  -3.209  1.00  0.00
ATOM    719  HE  ARG    45      11.258 -11.406  -4.166  1.00  0.00
ATOM    720  CZ  ARG    45      11.785 -11.107  -2.236  1.00  0.00
ATOM    721  NH1 ARG    45      11.515 -11.391  -0.961  1.00  0.00
ATOM    722 HH11 ARG    45      10.759 -12.022  -0.736  1.00  0.00
ATOM    723 HH12 ARG    45      12.068 -10.974  -0.226  1.00  0.00
ATOM    724  NH2 ARG    45      12.773 -10.257  -2.532  1.00  0.00
ATOM    725 HH21 ARG    45      12.967 -10.030  -3.496  1.00  0.00
ATOM    726 HH22 ARG    45      13.320  -9.846  -1.789  1.00  0.00
ATOM    727  C   ARG    45       6.362 -10.535  -2.402  1.00  0.00
ATOM    728  O   ARG    45       5.632 -11.500  -2.189  1.00  0.00
ATOM    729  N   VAL    46       6.683  -9.642  -1.462  1.00  0.00
ATOM    730  H   VAL    46       7.332  -8.904  -1.692  1.00  0.00
ATOM    731  CA  VAL    46       6.189  -9.731  -0.079  1.00  0.00
ATOM    732  HA  VAL    46       6.223 -10.756   0.290  1.00  0.00
ATOM    733  CB  VAL    46       7.003  -8.848   0.859  1.00  0.00
ATOM    734  HB  VAL    46       6.964  -7.819   0.501  1.00  0.00
ATOM    735  CG1 VAL    46       6.448  -8.914   2.254  1.00  0.00
ATOM    736 HG11 VAL    46       6.487  -9.942   2.613  1.00  0.00
ATOM    737 HG12 VAL    46       7.041  -8.278   2.912  1.00  0.00
ATOM    738 HG13 VAL    46       5.414  -8.569   2.252  1.00  0.00
ATOM    739  CG2 VAL    46       8.473  -9.288   0.831  1.00  0.00
ATOM    740 HG21 VAL    46       8.862  -9.195  -0.183  1.00  0.00
ATOM    741 HG22 VAL    46       9.055  -8.656   1.502  1.00  0.00
ATOM    742 HG23 VAL    46       8.549 -10.327   1.154  1.00  0.00
ATOM    743  C   VAL    46       4.708  -9.372   0.014  1.00  0.00
ATOM    744  O   VAL    46       3.943  -9.989   0.775  1.00  0.00
ATOM    745  N   GLY    47       4.292  -8.404  -0.801  1.00  0.00
ATOM    746  H   GLY    47       4.942  -7.978  -1.446  1.00  0.00
ATOM    747  CA  GLY    47       2.919  -7.932  -0.797  1.00  0.00
ATOM    748  HA2 GLY    47       2.674  -7.557   0.197  1.00  0.00
ATOM    749  HA3 GLY    47       2.816  -7.127  -1.525  1.00  0.00
ATOM    750  C   GLY    47       1.961  -9.041  -1.153  1.00  0.00
ATOM    751  O   GLY    47       0.788  -9.027  -0.764  1.00  0.00
ATOM    752  N   ASP    48       2.484 -10.014  -1.894  1.00  0.00
ATOM    753  H   ASP    48       3.466  -9.955  -2.125  1.00  0.00
ATOM    754  CA  ASP    48       1.718 -11.158  -2.402  1.00  0.00
ATOM    755  HA  ASP    48       1.038 -10.843  -3.193  1.00  0.00
ATOM    756  CB  ASP    48       2.687 -12.189  -2.974  1.00  0.00
ATOM    757  HB2 ASP    48       3.646 -11.678  -3.061  1.00  0.00
ATOM    758  HB3 ASP    48       2.782 -13.023  -2.279  1.00  0.00
ATOM    759  CG  ASP    48       2.269 -12.707  -4.329  1.00  0.00
ATOM    760  OD1 ASP    48       1.084 -12.504  -4.722  1.00  0.00
ATOM    761  OD2 ASP    48       3.131 -13.360  -4.973  1.00  0.00
ATOM    762  C   ASP    48       0.847 -11.896  -1.387  1.00  0.00
ATOM    763  O   ASP    48      -0.396 -11.896  -1.455  1.00  0.00
ATOM    764  N   GLY    49       1.514 -12.552  -0.451  1.00  0.00
ATOM    765  H   GLY    49       2.524 -12.538  -0.417  1.00  0.00
ATOM    766  CA  GLY    49       0.804 -13.314   0.557  1.00  0.00
ATOM    767  HA2 GLY    49       0.191 -14.073   0.069  1.00  0.00
ATOM    768  HA3 GLY    49       1.524 -13.798   1.216  1.00  0.00
ATOM    769  C   GLY    49      -0.091 -12.413   1.380  1.00  0.00
ATOM    770  O   GLY    49      -1.268 -12.717   1.602  1.00  0.00
ATOM    771  N   VAL    50       0.469 -11.262   1.758  1.00  0.00
ATOM    772  H   VAL    50       1.386 -11.024   1.408  1.00  0.00
ATOM    773  CA  VAL    50      -0.170 -10.349   2.695  1.00  0.00
ATOM    774  HA  VAL    50      -0.289 -10.814   3.674  1.00  0.00
ATOM    775  CB  VAL    50       0.647  -9.064   2.859  1.00  0.00
ATOM    776  HB  VAL    50       0.852  -8.644   1.874  1.00  0.00
ATOM    777  CG1 VAL    50      -0.118  -8.058   3.685  1.00  0.00
ATOM    778 HG11 VAL    50      -0.323  -8.477   4.670  1.00  0.00
ATOM    779 HG12 VAL    50       0.475  -7.150   3.793  1.00  0.00
ATOM    780 HG13 VAL    50      -1.059  -7.820   3.189  1.00  0.00
ATOM    781  CG2 VAL    50       1.980  -9.372   3.510  1.00  0.00
ATOM    782 HG21 VAL    50       2.536 -10.071   2.886  1.00  0.00
ATOM    783 HG22 VAL    50       2.552  -8.451   3.621  1.00  0.00
ATOM    784 HG23 VAL    50       1.811  -9.815   4.491  1.00  0.00
ATOM    785  C   VAL    50      -1.576  -9.986   2.267  1.00  0.00
ATOM    786  O   VAL    50      -2.500 -10.005   3.087  1.00  0.00
ATOM    787  N   GLN    51      -1.781  -9.724   0.987  1.00  0.00
ATOM    788  H   GLN    51      -1.045  -9.703   0.295  1.00  0.00
ATOM    789  CA  GLN    51      -3.133  -9.364   0.569  1.00  0.00
ATOM    790  HA  GLN    51      -3.506  -8.572   1.219  1.00  0.00
ATOM    791  CB  GLN    51      -3.177  -8.871  -0.875  1.00  0.00
ATOM    792  HB2 GLN    51      -2.172  -8.912  -1.296  1.00  0.00
ATOM    793  HB3 GLN    51      -3.839  -9.516  -1.452  1.00  0.00
ATOM    794  CG  GLN    51      -3.689  -7.444  -0.927  1.00  0.00
ATOM    795  HG2 GLN    51      -4.707  -7.398  -0.540  1.00  0.00
ATOM    796  HG3 GLN    51      -3.033  -6.849  -0.293  1.00  0.00
ATOM    797  CD  GLN    51      -3.676  -6.863  -2.313  1.00  0.00
ATOM    798  OE1 GLN    51      -4.726  -6.459  -2.809  1.00  0.00
ATOM    799  NE2 GLN    51      -2.488  -6.772  -2.938  1.00  0.00
ATOM    800 HE21 GLN    51      -2.439  -6.387  -3.870  1.00  0.00
ATOM    801 HE22 GLN    51      -1.650  -7.090  -2.472  1.00  0.00
ATOM    802  C   GLN    51      -4.129 -10.482   0.731  1.00  0.00
ATOM    803  O   GLN    51      -5.304 -10.249   1.030  1.00  0.00
ATOM    804  N   ARG    52      -3.652 -11.690   0.488  1.00  0.00
ATOM    805  H   ARG    52      -2.676 -11.822   0.263  1.00  0.00
ATOM    806  CA  ARG    52      -4.510 -12.849   0.517  1.00  0.00
ATOM    807  HA  ARG    52      -5.443 -12.646  -0.010  1.00  0.00
ATOM    808  CB  ARG    52      -3.808 -14.003  -0.168  1.00  0.00
ATOM    809  HB2 ARG    52      -2.751 -13.930   0.086  1.00  0.00
ATOM    810  HB3 ARG    52      -4.220 -14.921   0.250  1.00  0.00
ATOM    811  CG  ARG    52      -3.966 -14.019  -1.675  1.00  0.00
ATOM    812  HG2 ARG    52      -5.014 -14.129  -1.953  1.00  0.00
ATOM    813  HG3 ARG    52      -3.568 -13.105  -2.115  1.00  0.00
ATOM    814  CD  ARG    52      -3.188 -15.198  -2.183  1.00  0.00
ATOM    815  HD2 ARG    52      -3.325 -15.337  -3.255  1.00  0.00
ATOM    816  HD3 ARG    52      -2.125 -15.103  -1.962  1.00  0.00
ATOM    817  NE  ARG    52      -3.709 -16.378  -1.487  1.00  0.00
ATOM    818  HE  ARG    52      -3.119 -16.775  -0.770  1.00  0.00
ATOM    819  CZ  ARG    52      -4.898 -16.936  -1.713  1.00  0.00
ATOM    820  NH1 ARG    52      -5.692 -16.466  -2.670  1.00  0.00
ATOM    821 HH11 ARG    52      -5.392 -15.680  -3.230  1.00  0.00
ATOM    822 HH12 ARG    52      -6.591 -16.896  -2.833  1.00  0.00
ATOM    823  NH2 ARG    52      -5.287 -17.989  -0.996  1.00  0.00
ATOM    824 HH21 ARG    52      -4.679 -18.363  -0.282  1.00  0.00
ATOM    825 HH22 ARG    52      -6.189 -18.409  -1.171  1.00  0.00
ATOM    826  C   ARG    52      -4.845 -13.218   1.950  1.00  0.00
ATOM    827  O   ARG    52      -6.004 -13.456   2.299  1.00  0.00
ATOM    828  N   ASN    53      -3.812 -13.179   2.785  1.00  0.00
ATOM    829  H   ASN    53      -2.918 -12.875   2.426  1.00  0.00
ATOM    830  CA  ASN    53      -3.891 -13.593   4.172  1.00  0.00
ATOM    831  HA  ASN    53      -4.318 -14.593   4.250  1.00  0.00
ATOM    832  CB  ASN    53      -2.485 -13.616   4.763  1.00  0.00
ATOM    833  HB2 ASN    53      -2.000 -12.645   4.661  1.00  0.00
ATOM    834  HB3 ASN    53      -2.600 -13.855   5.820  1.00  0.00
ATOM    835  CG  ASN    53      -1.605 -14.664   4.123  1.00  0.00
ATOM    836  OD1 ASN    53      -1.858 -15.093   3.001  1.00  0.00
ATOM    837  ND2 ASN    53      -0.529 -15.039   4.809  1.00  0.00
ATOM    838 HD21 ASN    53       0.092 -15.737   4.426  1.00  0.00
ATOM    839 HD22 ASN    53      -0.338 -14.624   5.709  1.00  0.00
ATOM    840  C   ASN    53      -4.792 -12.668   4.982  1.00  0.00
ATOM    841  O   ASN    53      -5.359 -13.067   6.003  1.00  0.00
ATOM    842  N   HIE    54      -4.959 -11.438   4.504  1.00  0.00
ATOM    843  H   HIE    54      -4.549 -11.151   3.627  1.00  0.00
ATOM    844  CA  HIE    54      -5.758 -10.471   5.241  1.00  0.00
ATOM    845  HA  HIE    54      -6.028 -10.900   6.206  1.00  0.00
ATOM    846  CB  HIE    54      -5.006  -9.157   5.481  1.00  0.00
ATOM    847  HB2 HIE    54      -4.676  -8.783   4.512  1.00  0.00
ATOM    848  HB3 HIE    54      -5.643  -8.414   5.960  1.00  0.00
ATOM    849  CG  HIE    54      -3.782  -9.282   6.330  1.00  0.00
ATOM    850  ND1 HIE    54      -2.705 -10.063   5.974  1.00  0.00
ATOM    851  CE1 HIE    54      -1.760  -9.955   6.891  1.00  0.00
ATOM    852  HE1 HIE    54      -0.820 -10.499   6.790  1.00  0.00
ATOM    853  NE2 HIE    54      -2.190  -9.130   7.835  1.00  0.00
ATOM    854  HE2 HIE    54      -1.683  -8.863   8.666  1.00  0.00
ATOM    855  CD2 HIE    54      -3.448  -8.688   7.503  1.00  0.00
ATOM    856  HD2 HIE    54      -3.969  -7.988   8.156  1.00  0.00
ATOM    857  C   HIE    54      -6.997 -10.153   4.456  1.00  0.00
ATOM    858  O   HIE    54      -7.621  -9.117   4.692  1.00  0.00
ATOM    859  N   GLU    55      -7.364 -11.053   3.539  1.00  0.00
ATOM    860  H   GLU    55      -6.829 -11.901   3.424  1.00  0.00
ATOM    861  CA  GLU    55      -8.516 -10.832   2.660  1.00  0.00
ATOM    862  HA  GLU    55      -8.356  -9.933   2.065  1.00  0.00
ATOM    863  CB  GLU    55      -8.713 -12.022   1.707  1.00  0.00
ATOM    864  HB2 GLU    55      -7.843 -12.045   1.052  1.00  0.00
ATOM    865  HB3 GLU    55      -8.725 -12.919   2.326  1.00  0.00
ATOM    866  CG  GLU    55     -10.001 -11.970   0.851  1.00  0.00
ATOM    867  HG2 GLU    55     -10.267 -12.993   0.587  1.00  0.00
ATOM    868  HG3 GLU    55     -10.789 -11.537   1.468  1.00  0.00
ATOM    869  CD  GLU    55      -9.840 -11.142  -0.423  1.00  0.00
ATOM    870  OE1 GLU    55      -8.699 -11.078  -0.946  1.00  0.00
ATOM    871  OE2 GLU    55     -10.858 -10.560  -0.895  1.00  0.00
ATOM    872  C   GLU    55      -9.771 -10.627   3.481  1.00  0.00
ATOM    873  O   GLU    55     -10.733 -10.003   3.037  1.00  0.00
ATOM    874  N   THR    56      -9.706 -11.064   4.729  1.00  0.00
ATOM    875  H   THR    56      -8.825 -11.398   5.092  1.00  0.00
ATOM    876  CA  THR    56     -10.856 -11.077   5.603  1.00  0.00
ATOM    877  HA  THR    56     -11.756 -11.228   5.008  1.00  0.00
ATOM    878  CB  THR    56     -10.731 -12.232   6.605  1.00  0.00
ATOM    879  HB  THR    56     -11.597 -12.225   7.266  1.00  0.00
ATOM    880  CG2 THR    56     -10.665 -13.553   5.876  1.00  0.00
ATOM    881 HG21 THR    56      -9.799 -13.561   5.215  1.00  0.00
ATOM    882 HG22 THR    56     -10.577 -14.364   6.599  1.00  0.00
ATOM    883 HG23 THR    56     -11.572 -13.690   5.287  1.00  0.00
ATOM    884  OG1 THR    56      -9.519 -12.070   7.353  1.00  0.00
ATOM    885  HG1 THR    56      -9.434 -12.789   7.983  1.00  0.00
ATOM    886  C   THR    56     -10.931  -9.762   6.368  1.00  0.00
ATOM    887  O   THR    56     -11.953  -9.066   6.344  1.00  0.00
ATOM    888  N   ALA    57      -9.826  -9.394   7.003  1.00  0.00
ATOM    889  H   ALA    57      -9.022 -10.003   7.052  1.00  0.00
ATOM    890  CA  ALA    57      -9.764  -8.111   7.691  1.00  0.00
ATOM    891  HA  ALA    57     -10.594  -8.024   8.392  1.00  0.00
ATOM    892  CB  ALA    57      -8.462  -7.996   8.464  1.00  0.00
ATOM    893  HB1 ALA    57      -7.622  -8.072   7.774  1.00  0.00
ATOM    894  HB2 ALA    57      -8.426  -7.033   8.974  1.00  0.00
ATOM    895  HB3 ALA    57      -8.403  -8.798   9.199  1.00  0.00
ATOM    896  C   ALA    57      -9.895  -6.969   6.687  1.00  0.00
ATOM    897  O   ALA    57     -10.576  -5.961   6.948  1.00  0.00
ATOM    898  N   PHE    58      -9.295  -7.172   5.509  1.00  0.00
ATOM    899  H   PHE    58      -8.787  -8.027   5.333  1.00  0.00
ATOM    900  CA  PHE    58      -9.295  -6.143   4.475  1.00  0.00
ATOM    901  HA  PHE    58      -8.944  -5.206   4.907  1.00  0.00
ATOM    902  CB  PHE    58      -8.384  -6.510   3.296  1.00  0.00
ATOM    903  HB2 PHE    58      -8.517  -7.567   3.065  1.00  0.00
ATOM    904  HB3 PHE    58      -8.618  -5.914   2.413  1.00  0.00
ATOM    905  CG  PHE    58      -6.907  -6.309   3.577  1.00  0.00
ATOM    906  CD1 PHE    58      -6.467  -6.001   4.868  1.00  0.00
ATOM    907  HD1 PHE    58      -7.201  -5.925   5.670  1.00  0.00
ATOM    908  CE1 PHE    58      -5.113  -5.792   5.139  1.00  0.00
ATOM    909  HE1 PHE    58      -4.782  -5.552   6.149  1.00  0.00
ATOM    910  CZ  PHE    58      -4.179  -5.894   4.102  1.00  0.00
ATOM    911  HZ  PHE    58      -3.118  -5.738   4.299  1.00  0.00
ATOM    912  CE2 PHE    58      -4.615  -6.198   2.800  1.00  0.00
ATOM    913  HE2 PHE    58      -3.889  -6.279   1.990  1.00  0.00
ATOM    914  CD2 PHE    58      -5.961  -6.394   2.545  1.00  0.00
ATOM    915  HD2 PHE    58      -6.297  -6.618   1.533  1.00  0.00
ATOM    916  C   PHE    58     -10.714  -5.906   4.003  1.00  0.00
ATOM    917  O   PHE    58     -11.177  -4.756   3.969  1.00  0.00
ATOM    918  N   GLN    59     -11.416  -7.001   3.694  1.00  0.00
ATOM    919  H   GLN    59     -10.980  -7.910   3.764  1.00  0.00
ATOM    920  CA  GLN    59     -12.800  -6.930   3.228  1.00  0.00
ATOM    921  HA  GLN    59     -12.854  -6.335   2.316  1.00  0.00
ATOM    922  CB  GLN    59     -13.332  -8.329   2.929  1.00  0.00
ATOM    923  HB2 GLN    59     -12.498  -8.915   2.543  1.00  0.00
ATOM    924  HB3 GLN    59     -13.668  -8.755   3.875  1.00  0.00
ATOM    925  CG  GLN    59     -14.482  -8.355   1.923  1.00  0.00
ATOM    926  HG2 GLN    59     -14.935  -9.346   1.938  1.00  0.00
ATOM    927  HG3 GLN    59     -15.225  -7.612   2.213  1.00  0.00
ATOM    928  CD  GLN    59     -14.021  -8.053   0.504  1.00  0.00
ATOM    929  OE1 GLN    59     -13.411  -8.905  -0.159  1.00  0.00
ATOM    930  NE2 GLN    59     -14.307  -6.835   0.033  1.00  0.00
ATOM    931 HE21 GLN    59     -14.025  -6.581  -0.903  1.00  0.00
ATOM    932 HE22 GLN    59     -14.804  -6.176   0.614  1.00  0.00
ATOM    933  C   GLN    59     -13.663  -6.268   4.279  1.00  0.00
ATOM    934  O   GLN    59     -14.491  -5.411   3.968  1.00  0.00
ATOM    935  N   GLY    60     -13.411  -6.631   5.533  1.00  0.00
ATOM    936  H   GLY    60     -12.712  -7.334   5.727  1.00  0.00
ATOM    937  CA  GLY    60     -14.120  -6.040   6.652  1.00  0.00
ATOM    938  HA2 GLY    60     -15.192  -6.189   6.518  1.00  0.00
ATOM    939  HA3 GLY    60     -13.800  -6.522   7.576  1.00  0.00
ATOM    940  C   GLY    60     -13.837  -4.550   6.747  1.00  0.00
ATOM    941  O   GLY    60     -14.766  -3.733   6.885  1.00  0.00
ATOM    942  N   MET    61     -12.557  -4.186   6.618  1.00  0.00
ATOM    943  H   MET    61     -11.838  -4.882   6.485  1.00  0.00
ATOM    944  CA  MET    61     -12.159  -2.779   6.677  1.00  0.00
ATOM    945  HA  MET    61     -12.438  -2.352   7.641  1.00  0.00
ATOM    946  CB  MET    61     -10.638  -2.655   6.508  1.00  0.00
ATOM    947  HB2 MET    61     -10.198  -3.432   7.133  1.00  0.00
ATOM    948  HB3 MET    61     -10.431  -2.873   5.460  1.00  0.00
ATOM    949  CG  MET    61     -10.027  -1.286   6.880  1.00  0.00
ATOM    950  HG2 MET    61      -8.956  -1.443   7.004  1.00  0.00
ATOM    951  HG3 MET    61     -10.201  -0.623   6.032  1.00  0.00
ATOM    952  SD  MET    61     -10.693  -0.521   8.378  1.00  0.00
ATOM    953  CE  MET    61      -9.664  -1.354   9.596  1.00  0.00
ATOM    954  HE1 MET    61      -8.615  -1.128   9.402  1.00  0.00
ATOM    955  HE2 MET    61      -9.930  -1.008  10.595  1.00  0.00
ATOM    956  HE3 MET    61      -9.822  -2.430   9.531  1.00  0.00
ATOM    957  C   MET    61     -12.854  -1.975   5.570  1.00  0.00
ATOM    958  O   MET    61     -13.468  -0.927   5.810  1.00  0.00
ATOM    959  N   LEU    62     -12.774  -2.513   4.356  1.00  0.00
ATOM    960  H   LEU    62     -12.312  -3.405   4.244  1.00  0.00
ATOM    961  CA  LEU    62     -13.302  -1.855   3.167  1.00  0.00
ATOM    962  HA  LEU    62     -12.799  -0.901   3.005  1.00  0.00
ATOM    963  CB  LEU    62     -13.064  -2.748   1.943  1.00  0.00
ATOM    964  HB2 LEU    62     -12.002  -2.977   2.023  1.00  0.00
ATOM    965  HB3 LEU    62     -13.641  -3.669   2.026  1.00  0.00
ATOM    966  CG  LEU    62     -13.345  -2.091   0.588  1.00  0.00
ATOM    967  HG  LEU    62     -14.411  -2.162   0.372  1.00  0.00
ATOM    968  CD1 LEU    62     -12.931  -0.631   0.612  1.00  0.00
ATOM    969 HD11 LEU    62     -11.865  -0.559   0.828  1.00  0.00
ATOM    970 HD12 LEU    62     -13.137  -0.179  -0.358  1.00  0.00
ATOM    971 HD13 LEU    62     -13.494  -0.107   1.384  1.00  0.00
ATOM    972  CD2 LEU    62     -12.705  -2.819  -0.549  1.00  0.00
ATOM    973 HD21 LEU    62     -13.086  -3.839  -0.587  1.00  0.00
ATOM    974 HD22 LEU    62     -12.937  -2.309  -1.484  1.00  0.00
ATOM    975 HD23 LEU    62     -11.625  -2.840  -0.405  1.00  0.00
ATOM    976  C   LEU    62     -14.806  -1.542   3.257  1.00  0.00
ATOM    977  O   LEU    62     -15.229  -0.426   2.900  1.00  0.00
ATOM    978  N   ARG    63     -15.614  -2.513   3.711  1.00  0.00
ATOM    979  H   ARG    63     -15.247  -3.409   3.997  1.00  0.00
ATOM    980  CA  ARG    63     -17.066  -2.283   3.823  1.00  0.00
ATOM    981  HA  ARG    63     -17.457  -2.001   2.846  1.00  0.00
ATOM    982  CB  ARG    63     -17.812  -3.531   4.307  1.00  0.00
ATOM    983  HB2 ARG    63     -17.621  -3.605   5.378  1.00  0.00
ATOM    984  HB3 ARG    63     -18.872  -3.337   4.141  1.00  0.00
ATOM    985  CG  ARG    63     -17.426  -4.827   3.635  1.00  0.00
ATOM    986  HG2 ARG    63     -17.758  -4.796   2.597  1.00  0.00
ATOM    987  HG3 ARG    63     -16.341  -4.928   3.666  1.00  0.00
ATOM    988  CD  ARG    63     -18.066  -6.016   4.337  1.00  0.00
ATOM    989  HD2 ARG    63     -17.981  -5.881   5.416  1.00  0.00
ATOM    990  HD3 ARG    63     -19.118  -6.070   4.060  1.00  0.00
ATOM    991  NE  ARG    63     -17.419  -7.276   3.971  1.00  0.00
ATOM    992  HE  ARG    63     -17.367  -7.506   2.989  1.00  0.00
ATOM    993  CZ  ARG    63     -16.890  -8.126   4.852  1.00  0.00
ATOM    994  NH1 ARG    63     -16.946  -7.863   6.165  1.00  0.00
ATOM    995 HH11 ARG    63     -17.391  -7.017   6.489  1.00  0.00
ATOM    996 HH12 ARG    63     -16.542  -8.514   6.824  1.00  0.00
ATOM    997  NH2 ARG    63     -16.313  -9.247   4.432  1.00  0.00
ATOM    998 HH21 ARG    63     -16.276  -9.452   3.443  1.00  0.00
ATOM    999 HH22 ARG    63     -15.913  -9.888   5.102  1.00  0.00
ATOM   1000  C   ARG    63     -17.288  -1.172   4.842  1.00  0.00
ATOM   1001  O   ARG    63     -18.040  -0.212   4.601  1.00  0.00
ATOM   1002  N   LYS    64     -16.532  -1.261   5.935  1.00  0.00
ATOM   1003  H   LYS    64     -15.857  -2.009   6.008  1.00  0.00
ATOM   1004  CA  LYS    64     -16.657  -0.334   7.049  1.00  0.00
ATOM   1005  HA  LYS    64     -17.679  -0.331   7.429  1.00  0.00
ATOM   1006  CB  LYS    64     -15.716  -0.776   8.177  1.00  0.00
ATOM   1007  HB2 LYS    64     -15.598  -1.855   8.077  1.00  0.00
ATOM   1008  HB3 LYS    64     -14.760  -0.288   7.991  1.00  0.00
ATOM   1009  CG  LYS    64     -16.185  -0.448   9.579  1.00  0.00
ATOM   1010  HG2 LYS    64     -16.140   0.632   9.720  1.00  0.00
ATOM   1011  HG3 LYS    64     -17.214  -0.787   9.693  1.00  0.00
ATOM   1012  CD  LYS    64     -15.309  -1.131  10.617  1.00  0.00
ATOM   1013  HD2 LYS    64     -15.452  -2.208  10.530  1.00  0.00
ATOM   1014  HD3 LYS    64     -14.269  -0.884  10.403  1.00  0.00
ATOM   1015  CE  LYS    64     -15.656  -0.685  12.032  1.00  0.00
ATOM   1016  HE2 LYS    64     -15.998   0.349  11.998  1.00  0.00
ATOM   1017  HE3 LYS    64     -16.457  -1.319  12.411  1.00  0.00
ATOM   1018  NZ  LYS    64     -14.469  -0.789  12.935  1.00  0.00
ATOM   1019  HZ1 LYS    64     -13.727  -0.201  12.583  1.00  0.00
ATOM   1020  HZ2 LYS    64     -14.725  -0.488  13.864  1.00  0.00
ATOM   1021  HZ3 LYS    64     -14.152  -1.747  12.966  1.00  0.00
ATOM   1022  C   LYS    64     -16.320   1.102   6.626  1.00  0.00
ATOM   1023  O   LYS    64     -16.878   2.061   7.167  1.00  0.00
ATOM   1024  N   LEU    65     -15.418   1.252   5.654  1.00  0.00
ATOM   1025  H   LEU    65     -14.915   0.454   5.294  1.00  0.00
ATOM   1026  CA  LEU    65     -15.051   2.587   5.162  1.00  0.00
ATOM   1027  HA  LEU    65     -15.105   3.302   5.983  1.00  0.00
ATOM   1028  CB  LEU    65     -13.628   2.603   4.591  1.00  0.00
ATOM   1029  HB2 LEU    65     -13.639   1.769   3.890  1.00  0.00
ATOM   1030  HB3 LEU    65     -13.397   3.524   4.056  1.00  0.00
ATOM   1031  CG  LEU    65     -12.567   2.356   5.659  1.00  0.00
ATOM   1032  HG  LEU    65     -13.008   1.754   6.454  1.00  0.00
ATOM   1033  CD1 LEU    65     -11.359   1.629   5.084  1.00  0.00
ATOM   1034 HD11 LEU    65     -10.917   2.230   4.290  1.00  0.00
ATOM   1035 HD12 LEU    65     -10.622   1.468   5.871  1.00  0.00
ATOM   1036 HD13 LEU    65     -11.673   0.666   4.679  1.00  0.00
ATOM   1037  CD2 LEU    65     -12.191   3.647   6.359  1.00  0.00
ATOM   1038 HD21 LEU    65     -13.074   4.073   6.835  1.00  0.00
ATOM   1039 HD22 LEU    65     -11.433   3.444   7.115  1.00  0.00
ATOM   1040 HD23 LEU    65     -11.796   4.354   5.630  1.00  0.00
ATOM   1041  C   LEU    65     -16.008   3.186   4.135  1.00  0.00
ATOM   1042  O   LEU    65     -16.115   4.408   4.028  1.00  0.00
ATOM   1043  N   ASP    66     -16.654   2.316   3.354  1.00  0.00
ATOM   1044  H   ASP    66     -16.451   1.333   3.465  1.00  0.00
ATOM   1045  CA  ASP    66     -17.602   2.717   2.310  1.00  0.00
ATOM   1046  HA  ASP    66     -17.834   1.864   1.672  1.00  0.00
ATOM   1047  CB  ASP    66     -18.901   3.225   2.937  1.00  0.00
ATOM   1048  HB2 ASP    66     -18.883   2.970   3.997  1.00  0.00
ATOM   1049  HB3 ASP    66     -18.928   4.309   2.825  1.00  0.00
ATOM   1050  CG  ASP    66     -20.134   2.620   2.293  1.00  0.00
ATOM   1051  OD1 ASP    66     -20.134   1.398   2.039  1.00  0.00
ATOM   1052  OD2 ASP    66     -21.148   3.289   2.006  1.00  0.00
ATOM   1053  C   ASP    66     -17.010   3.786   1.397  1.00  0.00
ATOM   1054  O   ASP    66     -17.525   4.902   1.325  1.00  0.00
ATOM   1055  N   ILE    67     -15.939   3.432   0.689  1.00  0.00
ATOM   1056  H   ILE    67     -15.532   2.516   0.817  1.00  0.00
ATOM   1057  CA  ILE    67     -15.277   4.363  -0.228  1.00  0.00
ATOM   1058  HA  ILE    67     -15.426   5.378   0.142  1.00  0.00
ATOM   1059  CB  ILE    67     -13.771   4.084  -0.368  1.00  0.00
ATOM   1060  HB  ILE    67     -13.630   3.130  -0.876  1.00  0.00
ATOM   1061  CG2 ILE    67     -13.104   5.194  -1.177  1.00  0.00
ATOM   1062 HG21 ILE    67     -13.244   6.148  -0.670  1.00  0.00
ATOM   1063 HG22 ILE    67     -12.038   4.985  -1.270  1.00  0.00
ATOM   1064 HG23 ILE    67     -13.552   5.240  -2.169  1.00  0.00
ATOM   1065  CG1 ILE    67     -13.119   4.000   1.014  1.00  0.00
ATOM   1066 HG12 ILE    67     -12.726   4.990   1.245  1.00  0.00
ATOM   1067 HG13 ILE    67     -13.905   3.747   1.725  1.00  0.00
ATOM   1068  CD1 ILE    67     -11.999   2.973   1.109  1.00  0.00
ATOM   1069 HD11 ILE    67     -11.212   3.226   0.398  1.00  0.00
ATOM   1070 HD12 ILE    67     -11.589   2.975   2.119  1.00  0.00
ATOM   1071 HD13 ILE    67     -12.392   1.983   0.878  1.00  0.00
ATOM   1072  C   ILE    67     -15.916   4.352  -1.604  1.00  0.00
ATOM   1073  O   ILE    67     -16.002   3.312  -2.258  1.00  0.00
ATOM   1074  N   LYS    68     -16.399   5.520  -2.008  1.00  0.00
ATOM   1075  H   LYS    68     -16.293   6.327  -1.411  1.00  0.00
ATOM   1076  CA  LYS    68     -17.144   5.672  -3.248  1.00  0.00
ATOM   1077  HA  LYS    68     -17.065   4.759  -3.837  1.00  0.00
ATOM   1078  CB  LYS    68     -18.623   5.945  -2.964  1.00  0.00
ATOM   1079  HB2 LYS    68     -18.693   6.927  -2.497  1.00  0.00
ATOM   1080  HB3 LYS    68     -19.144   5.960  -3.921  1.00  0.00
ATOM   1081  CG  LYS    68     -19.265   4.901  -2.051  1.00  0.00
ATOM   1082  HG2 LYS    68     -19.220   3.934  -2.553  1.00  0.00
ATOM   1083  HG3 LYS    68     -18.690   4.857  -1.126  1.00  0.00
ATOM   1084  CD  LYS    68     -20.700   5.236  -1.736  1.00  0.00
ATOM   1085  HD2 LYS    68     -20.729   6.178  -1.189  1.00  0.00
ATOM   1086  HD3 LYS    68     -21.251   5.341  -2.670  1.00  0.00
ATOM   1087  CE  LYS    68     -21.334   4.143  -0.896  1.00  0.00
ATOM   1088  HE2 LYS    68     -21.294   3.209  -1.456  1.00  0.00
ATOM   1089  HE3 LYS    68     -20.760   4.039   0.025  1.00  0.00
ATOM   1090  NZ  LYS    68     -22.755   4.464  -0.562  1.00  0.00
ATOM   1091  HZ1 LYS    68     -23.287   4.561  -1.415  1.00  0.00
ATOM   1092  HZ2 LYS    68     -23.147   3.719  -0.004  1.00  0.00
ATOM   1093  HZ3 LYS    68     -22.792   5.329  -0.043  1.00  0.00
ATOM   1094  C   LYS    68     -16.569   6.766  -4.124  1.00  0.00
ATOM   1095  O   LYS    68     -16.695   6.703  -5.347  1.00  0.00
ATOM   1096  N   ASN    69     -15.952   7.774  -3.505  1.00  0.00
ATOM   1097  H   ASN    69     -15.838   7.768  -2.501  1.00  0.00
ATOM   1098  CA  ASN    69     -15.479   8.942  -4.251  1.00  0.00
ATOM   1099  HA  ASN    69     -15.291   8.698  -5.297  1.00  0.00
ATOM   1100  CB  ASN    69     -16.579   9.985  -4.186  1.00  0.00
ATOM   1101  HB2 ASN    69     -16.136  10.890  -4.602  1.00  0.00
ATOM   1102  HB3 ASN    69     -17.461   9.714  -4.766  1.00  0.00
ATOM   1103  CG  ASN    69     -17.003  10.264  -2.763  1.00  0.00
ATOM   1104  OD1 ASN    69     -16.183  10.671  -1.938  1.00  0.00
ATOM   1105  ND2 ASN    69     -18.257   9.952  -2.438  1.00  0.00
ATOM   1106 HD21 ASN    69     -18.589  10.119  -1.499  1.00  0.00
ATOM   1107 HD22 ASN    69     -18.870   9.549  -3.132  1.00  0.00
ATOM   1108  C   ASN    69     -14.152   9.570  -3.786  1.00  0.00
ATOM   1109  O   ASN    69     -13.512   9.087  -2.852  1.00  0.00
ATOM   1110  N   GLU    70     -13.764  10.682  -4.409  1.00  0.00
ATOM   1111  H   GLU    70     -14.315  11.053  -5.170  1.00  0.00
ATOM   1112  CA  GLU    70     -12.497  11.346  -4.078  1.00  0.00
ATOM   1113  HA  GLU    70     -11.708  10.597  -4.006  1.00  0.00
ATOM   1114  CB  GLU    70     -12.099  12.377  -5.147  1.00  0.00
ATOM   1115  HB2 GLU    70     -11.582  13.189  -4.635  1.00  0.00
ATOM   1116  HB3 GLU    70     -11.409  11.882  -5.831  1.00  0.00
ATOM   1117  CG  GLU    70     -13.279  12.941  -5.934  1.00  0.00
ATOM   1118  HG2 GLU    70     -14.161  12.959  -5.294  1.00  0.00
ATOM   1119  HG3 GLU    70     -12.997  13.962  -6.191  1.00  0.00
ATOM   1120  CD  GLU    70     -13.592  12.157  -7.216  1.00  0.00
ATOM   1121  OE1 GLU    70     -12.666  11.559  -7.816  1.00  0.00
ATOM   1122  OE2 GLU    70     -14.784  12.104  -7.600  1.00  0.00
ATOM   1123  C   GLU    70     -12.567  11.996  -2.698  1.00  0.00
ATOM   1124  O   GLU    70     -11.559  12.074  -1.980  1.00  0.00
ATOM   1125  N   ASP    71     -13.757  12.471  -2.331  1.00  0.00
ATOM   1126  H   ASP    71     -14.536  12.474  -2.974  1.00  0.00
ATOM   1127  CA  ASP    71     -13.940  13.083  -1.020  1.00  0.00
ATOM   1128  HA  ASP    71     -13.138  13.801  -0.847  1.00  0.00
ATOM   1129  CB  ASP    71     -15.297  13.822  -0.911  1.00  0.00
ATOM   1130  HB2 ASP    71     -16.052  13.042  -1.016  1.00  0.00
ATOM   1131  HB3 ASP    71     -15.386  14.283   0.073  1.00  0.00
ATOM   1132  CG  ASP    71     -15.510  14.901  -2.011  1.00  0.00
ATOM   1133  OD1 ASP    71     -14.523  15.445  -2.567  1.00  0.00
ATOM   1134  OD2 ASP    71     -16.684  15.249  -2.282  1.00  0.00
ATOM   1135  C   ASP    71     -13.789  12.005   0.079  1.00  0.00
ATOM   1136  O   ASP    71     -13.227  12.278   1.143  1.00  0.00
ATOM   1137  N   ASP    72     -14.237  10.778  -0.197  1.00  0.00
ATOM   1138  H   ASP    72     -14.697  10.593  -1.077  1.00  0.00
ATOM   1139  CA  ASP    72     -14.095   9.673   0.760  1.00  0.00
ATOM   1140  HA  ASP    72     -14.546   9.962   1.709  1.00  0.00
ATOM   1141  CB  ASP    72     -14.779   8.391   0.263  1.00  0.00
ATOM   1142  HB2 ASP    72     -14.386   8.222  -0.740  1.00  0.00
ATOM   1143  HB3 ASP    72     -14.500   7.558   0.908  1.00  0.00
ATOM   1144  CG  ASP    72     -16.302   8.498   0.201  1.00  0.00
ATOM   1145  OD1 ASP    72     -16.865   9.492   0.713  1.00  0.00
ATOM   1146  OD2 ASP    72     -16.938   7.550  -0.326  1.00  0.00
ATOM   1147  C   ASP    72     -12.612   9.353   1.012  1.00  0.00
ATOM   1148  O   ASP    72     -12.161   9.248   2.161  1.00  0.00
ATOM   1149  N   VAL    73     -11.851   9.253  -0.076  1.00  0.00
ATOM   1150  H   VAL    73     -12.277   9.328  -0.988  1.00  0.00
ATOM   1151  CA  VAL    73     -10.429   8.935  -0.001  1.00  0.00
ATOM   1152  HA  VAL    73     -10.198   8.060   0.608  1.00  0.00
ATOM   1153  CB  VAL    73      -9.826   8.726  -1.416  1.00  0.00
ATOM   1154  HB  VAL    73     -10.116   9.570  -2.042  1.00  0.00
ATOM   1155  CG1 VAL    73      -8.316   8.628  -1.371  1.00  0.00
ATOM   1156 HG11 VAL    73      -8.025   7.783  -0.746  1.00  0.00
ATOM   1157 HG12 VAL    73      -7.930   8.482  -2.380  1.00  0.00
ATOM   1158 HG13 VAL    73      -7.904   9.547  -0.954  1.00  0.00
ATOM   1159  CG2 VAL    73     -10.470   7.512  -2.114  1.00  0.00
ATOM   1160 HG21 VAL    73     -11.544   7.675  -2.210  1.00  0.00
ATOM   1161 HG22 VAL    73     -10.032   7.386  -3.104  1.00  0.00
ATOM   1162 HG23 VAL    73     -10.291   6.615  -1.521  1.00  0.00
ATOM   1163  C   VAL    73      -9.644   9.990   0.778  1.00  0.00
ATOM   1164  O   VAL    73      -8.716   9.654   1.517  1.00  0.00
ATOM   1165  N   LYS    74     -10.032  11.253   0.635  1.00  0.00
ATOM   1166  H   LYS    74     -10.773  11.474  -0.014  1.00  0.00
ATOM   1167  CA  LYS    74      -9.357  12.355   1.318  1.00  0.00
ATOM   1168  HA  LYS    74      -8.277  12.236   1.242  1.00  0.00
ATOM   1169  CB  LYS    74      -9.748  13.688   0.677  1.00  0.00
ATOM   1170  HB2 LYS    74     -10.814  13.654   0.454  1.00  0.00
ATOM   1171  HB3 LYS    74      -9.554  14.479   1.402  1.00  0.00
ATOM   1172  CG  LYS    74      -8.973  13.970  -0.598  1.00  0.00
ATOM   1173  HG2 LYS    74      -7.926  13.750  -0.389  1.00  0.00
ATOM   1174  HG3 LYS    74      -9.345  13.278  -1.354  1.00  0.00
ATOM   1175  CD  LYS    74      -9.099  15.401  -1.113  1.00  0.00
ATOM   1176  HD2 LYS    74     -10.142  15.714  -1.053  1.00  0.00
ATOM   1177  HD3 LYS    74      -8.487  16.060  -0.497  1.00  0.00
ATOM   1178  CE  LYS    74      -8.623  15.478  -2.577  1.00  0.00
ATOM   1179  HE2 LYS    74      -9.193  14.742  -3.145  1.00  0.00
ATOM   1180  HE3 LYS    74      -8.853  16.478  -2.944  1.00  0.00
ATOM   1181  NZ  LYS    74      -7.160  15.211  -2.741  1.00  0.00
ATOM   1182  HZ1 LYS    74      -6.947  14.284  -2.401  1.00  0.00
ATOM   1183  HZ2 LYS    74      -6.914  15.276  -3.719  1.00  0.00
ATOM   1184  HZ3 LYS    74      -6.632  15.892  -2.215  1.00  0.00
ATOM   1185  C   LYS    74      -9.607  12.410   2.835  1.00  0.00
ATOM   1186  O   LYS    74      -8.971  13.210   3.528  1.00  0.00
ATOM   1187  N   SER    75     -10.539  11.602   3.354  1.00  0.00
ATOM   1188  H   SER    75     -11.086  10.988   2.768  1.00  0.00
ATOM   1189  CA  SER    75     -10.815  11.618   4.792  1.00  0.00
ATOM   1190  HA  SER    75     -10.294  12.459   5.249  1.00  0.00
ATOM   1191  CB  SER    75     -12.315  11.760   5.074  1.00  0.00
ATOM   1192  HB2 SER    75     -12.460  11.875   6.148  1.00  0.00
ATOM   1193  HB3 SER    75     -12.685  12.649   4.561  1.00  0.00
ATOM   1194  OG  SER    75     -13.024  10.631   4.623  1.00  0.00
ATOM   1195  HG  SER    75     -13.958  10.744   4.811  1.00  0.00
ATOM   1196  C   SER    75     -10.317  10.361   5.508  1.00  0.00
ATOM   1197  O   SER    75     -10.670  10.135   6.671  1.00  0.00
ATOM   1198  N   LEU    76      -9.493   9.557   4.832  1.00  0.00
ATOM   1199  H   LEU    76      -9.200   9.814   3.900  1.00  0.00
ATOM   1200  CA  LEU    76      -9.026   8.277   5.381  1.00  0.00
ATOM   1201  HA  LEU    76      -9.808   7.826   5.991  1.00  0.00
ATOM   1202  CB  LEU    76      -8.678   7.317   4.247  1.00  0.00
ATOM   1203  HB2 LEU    76      -7.893   7.836   3.697  1.00  0.00
ATOM   1204  HB3 LEU    76      -8.255   6.445   4.746  1.00  0.00
ATOM   1205  CG  LEU    76      -9.768   6.869   3.276  1.00  0.00
ATOM   1206  HG  LEU    76     -10.285   7.741   2.875  1.00  0.00
ATOM   1207  CD1 LEU    76      -9.134   6.097   2.147  1.00  0.00
ATOM   1208 HD11 LEU    76      -8.618   5.225   2.547  1.00  0.00
ATOM   1209 HD12 LEU    76      -9.906   5.773   1.449  1.00  0.00
ATOM   1210 HD13 LEU    76      -8.419   6.735   1.627  1.00  0.00
ATOM   1211  CD2 LEU    76     -10.778   5.997   3.972  1.00  0.00
ATOM   1212 HD21 LEU    76     -11.240   6.555   4.786  1.00  0.00
ATOM   1213 HD22 LEU    76     -11.545   5.690   3.261  1.00  0.00
ATOM   1214 HD23 LEU    76     -10.281   5.114   4.374  1.00  0.00
ATOM   1215  C   LEU    76      -7.805   8.429   6.300  1.00  0.00
ATOM   1216  O   LEU    76      -7.503   7.541   7.092  1.00  0.00
ATOM   1217  N   SER    77      -7.148   9.581   6.228  1.00  0.00
ATOM   1218  H   SER    77      -7.523  10.327   5.660  1.00  0.00
ATOM   1219  CA  SER    77      -5.866   9.790   6.884  1.00  0.00
ATOM   1220  HA  SER    77      -5.100   9.164   6.428  1.00  0.00
ATOM   1221  CB  SER    77      -5.454  11.248   6.738  1.00  0.00
ATOM   1222  HB2 SER    77      -6.305  11.825   6.375  1.00  0.00
ATOM   1223  HB3 SER    77      -5.144  11.630   7.711  1.00  0.00
ATOM   1224  OG  SER    77      -4.380  11.366   5.821  1.00  0.00
ATOM   1225  HG  SER    77      -4.129  12.289   5.738  1.00  0.00
ATOM   1226  C   SER    77      -5.823   9.409   8.371  1.00  0.00
ATOM   1227  O   SER    77      -4.949   8.649   8.797  1.00  0.00
ATOM   1228  N   ARG    78      -6.763   9.936   9.162  1.00  0.00
ATOM   1229  H   ARG    78      -7.430  10.588   8.774  1.00  0.00
ATOM   1230  CA  ARG    78      -6.784   9.697  10.610  1.00  0.00
ATOM   1231  HA  ARG    78      -5.778   9.808  11.014  1.00  0.00
ATOM   1232  CB  ARG    78      -7.698  10.688  11.306  1.00  0.00
ATOM   1233  HB2 ARG    78      -8.630  10.712  10.741  1.00  0.00
ATOM   1234  HB3 ARG    78      -7.890  10.296  12.305  1.00  0.00
ATOM   1235  CG  ARG    78      -7.142  12.081  11.413  1.00  0.00
ATOM   1236  HG2 ARG    78      -6.137  12.027  11.831  1.00  0.00
ATOM   1237  HG3 ARG    78      -7.097  12.519  10.416  1.00  0.00
ATOM   1238  CD  ARG    78      -8.024  12.953  12.315  1.00  0.00
ATOM   1239  HD2 ARG    78      -9.025  13.019  11.889  1.00  0.00
ATOM   1240  HD3 ARG    78      -8.080  12.507  13.308  1.00  0.00
ATOM   1241  NE  ARG    78      -7.477  14.303  12.439  1.00  0.00
ATOM   1242  HE  ARG    78      -7.782  15.006  11.780  1.00  0.00
ATOM   1243  CZ  ARG    78      -6.588  14.644  13.362  1.00  0.00
ATOM   1244  NH1 ARG    78      -6.178  13.725  14.233  1.00  0.00
ATOM   1245 HH11 ARG    78      -6.545  12.786  14.182  1.00  0.00
ATOM   1246 HH12 ARG    78      -5.501  13.972  14.941  1.00  0.00
ATOM   1247  NH2 ARG    78      -6.125  15.892  13.431  1.00  0.00
ATOM   1248 HH21 ARG    78      -6.454  16.586  12.775  1.00  0.00
ATOM   1249 HH22 ARG    78      -5.448  16.137  14.139  1.00  0.00
ATOM   1250  C   ARG    78      -7.144   8.259  10.966  1.00  0.00
ATOM   1251  O   ARG    78      -6.698   7.736  11.986  1.00  0.00
ATOM   1252  N   VAL    79      -7.996   7.620  10.174  1.00  0.00
ATOM   1253  H   VAL    79      -8.495   8.077   9.425  1.00  0.00
ATOM   1254  CA  VAL    79      -8.252   6.193  10.411  1.00  0.00
ATOM   1255  HA  VAL    79      -8.430   5.988  11.467  1.00  0.00
ATOM   1256  CB  VAL    79      -9.432   5.618   9.592  1.00  0.00
ATOM   1257  HB  VAL    79      -9.074   5.334   8.602  1.00  0.00
ATOM   1258  CG1 VAL    79     -10.018   4.385  10.296  1.00  0.00
ATOM   1259 HG11 VAL    79     -10.377   4.668  11.286  1.00  0.00
ATOM   1260 HG12 VAL    79     -10.847   3.990   9.709  1.00  0.00
ATOM   1261 HG13 VAL    79      -9.247   3.621  10.395  1.00  0.00
ATOM   1262  CG2 VAL    79     -10.488   6.680   9.336  1.00  0.00
ATOM   1263 HG21 VAL    79     -10.046   7.506   8.778  1.00  0.00
ATOM   1264 HG22 VAL    79     -11.305   6.248   8.758  1.00  0.00
ATOM   1265 HG23 VAL    79     -10.871   7.048  10.287  1.00  0.00
ATOM   1266  C   VAL    79      -6.994   5.396  10.071  1.00  0.00
ATOM   1267  O   VAL    79      -6.674   4.424  10.762  1.00  0.00
ATOM   1268  N   MET    80      -6.301   5.793   9.004  1.00  0.00
ATOM   1269  H   MET    80      -6.681   6.510   8.403  1.00  0.00
ATOM   1270  CA  MET    80      -5.003   5.214   8.657  1.00  0.00
ATOM   1271  HA  MET    80      -5.119   4.152   8.438  1.00  0.00
ATOM   1272  CB  MET    80      -4.420   5.905   7.428  1.00  0.00
ATOM   1273  HB2 MET    80      -5.267   6.349   6.906  1.00  0.00
ATOM   1274  HB3 MET    80      -3.774   6.696   7.810  1.00  0.00
ATOM   1275  CG  MET    80      -3.637   5.034   6.468  1.00  0.00
ATOM   1276  HG2 MET    80      -2.747   4.653   6.969  1.00  0.00
ATOM   1277  HG3 MET    80      -4.260   4.197   6.150  1.00  0.00
ATOM   1278  SD  MET    80      -3.137   5.999   5.006  1.00  0.00
ATOM   1279  CE  MET    80      -4.737   6.385   4.300  1.00  0.00
ATOM   1280  HE1 MET    80      -5.325   6.954   5.019  1.00  0.00
ATOM   1281  HE2 MET    80      -4.602   6.975   3.393  1.00  0.00
ATOM   1282  HE3 MET    80      -5.259   5.460   4.055  1.00  0.00
ATOM   1283  C   MET    80      -4.030   5.360   9.820  1.00  0.00
ATOM   1284  O   MET    80      -3.438   4.372  10.262  1.00  0.00
ATOM   1285  N   ILE    81      -3.909   6.589  10.340  1.00  0.00
ATOM   1286  H   ILE    81      -4.423   7.351   9.923  1.00  0.00
ATOM   1287  CA  ILE    81      -3.002   6.888  11.449  1.00  0.00
ATOM   1288  HA  ILE    81      -1.989   6.591  11.178  1.00  0.00
ATOM   1289  CB  ILE    81      -3.030   8.390  11.751  1.00  0.00
ATOM   1290  HB  ILE    81      -4.072   8.697  11.842  1.00  0.00
ATOM   1291  CG2 ILE    81      -2.274   8.741  13.053  1.00  0.00
ATOM   1292 HG21 ILE    81      -1.232   8.435  12.963  1.00  0.00
ATOM   1293 HG22 ILE    81      -2.323   9.817  13.224  1.00  0.00
ATOM   1294 HG23 ILE    81      -2.734   8.220  13.892  1.00  0.00
ATOM   1295  CG1 ILE    81      -2.371   9.154  10.596  1.00  0.00
ATOM   1296 HG12 ILE    81      -1.406   8.684  10.403  1.00  0.00
ATOM   1297 HG13 ILE    81      -3.011   9.040   9.721  1.00  0.00
ATOM   1298  CD1 ILE    81      -2.167  10.622  10.881  1.00  0.00
ATOM   1299 HD11 ILE    81      -1.526  10.738  11.755  1.00  0.00
ATOM   1300 HD12 ILE    81      -1.696  11.098  10.021  1.00  0.00
ATOM   1301 HD13 ILE    81      -3.131  11.093  11.073  1.00  0.00
ATOM   1302  C   ILE    81      -3.358   6.071  12.688  1.00  0.00
ATOM   1303  O   ILE    81      -2.478   5.558  13.353  1.00  0.00
ATOM   1304  N   HIE    82      -4.649   5.927  12.967  1.00  0.00
ATOM   1305  H   HIE    82      -5.324   6.361  12.354  1.00  0.00
ATOM   1306  CA  HIE    82      -5.144   5.196  14.142  1.00  0.00
ATOM   1307  HA  HIE    82      -4.717   5.609  15.056  1.00  0.00
ATOM   1308  CB  HIE    82      -6.672   5.328  14.212  1.00  0.00
ATOM   1309  HB2 HIE    82      -6.980   6.372  14.264  1.00  0.00
ATOM   1310  HB3 HIE    82      -7.101   4.868  13.322  1.00  0.00
ATOM   1311  CG  HIE    82      -7.292   4.638  15.393  1.00  0.00
ATOM   1312  ND1 HIE    82      -7.177   5.124  16.681  1.00  0.00
ATOM   1313  CE1 HIE    82      -7.814   4.315  17.511  1.00  0.00
ATOM   1314  HE1 HIE    82      -7.853   4.531  18.579  1.00  0.00
ATOM   1315  NE2 HIE    82      -8.322   3.314  16.808  1.00  0.00
ATOM   1316  HE2 HIE    82      -8.860   2.543  17.177  1.00  0.00
ATOM   1317  CD2 HIE    82      -8.000   3.488  15.482  1.00  0.00
ATOM   1318  HD2 HIE    82      -8.322   2.755  14.742  1.00  0.00
ATOM   1319  C   HIE    82      -4.797   3.696  14.177  1.00  0.00
ATOM   1320  O   HIE    82      -4.517   3.142  15.230  1.00  0.00
ATOM   1321  N   VAL    83      -4.911   3.029  13.032  1.00  0.00
ATOM   1322  H   VAL    83      -5.228   3.519  12.208  1.00  0.00
ATOM   1323  CA  VAL    83      -4.646   1.593  12.927  1.00  0.00
ATOM   1324  HA  VAL    83      -4.973   1.066  13.823  1.00  0.00
ATOM   1325  CB  VAL    83      -5.380   0.983  11.694  1.00  0.00
ATOM   1326  HB  VAL    83      -5.072   1.531  10.804  1.00  0.00
ATOM   1327  CG1 VAL    83      -5.049  -0.499  11.520  1.00  0.00
ATOM   1328 HG11 VAL    83      -5.357  -1.048  12.410  1.00  0.00
ATOM   1329 HG12 VAL    83      -5.579  -0.890  10.651  1.00  0.00
ATOM   1330 HG13 VAL    83      -3.976  -0.617  11.374  1.00  0.00
ATOM   1331  CG2 VAL    83      -6.859   1.147  11.831  1.00  0.00
ATOM   1332 HG21 VAL    83      -7.102   2.208  11.899  1.00  0.00
ATOM   1333 HG22 VAL    83      -7.355   0.716  10.962  1.00  0.00
ATOM   1334 HG23 VAL    83      -7.199   0.639  12.733  1.00  0.00
ATOM   1335  C   VAL    83      -3.135   1.326  12.831  1.00  0.00
ATOM   1336  O   VAL    83      -2.630   0.308  13.310  1.00  0.00
ATOM   1337  N   PHE    84      -2.433   2.239  12.167  1.00  0.00
ATOM   1338  H   PHE    84      -2.915   3.043  11.790  1.00  0.00
ATOM   1339  CA  PHE    84      -1.023   2.069  11.851  1.00  0.00
ATOM   1340  HA  PHE    84      -0.773   1.013  11.752  1.00  0.00
ATOM   1341  CB  PHE    84      -0.738   2.764  10.523  1.00  0.00
ATOM   1342  HB2 PHE    84      -1.361   2.264   9.782  1.00  0.00
ATOM   1343  HB3 PHE    84      -0.973   3.828  10.537  1.00  0.00
ATOM   1344  CG  PHE    84       0.681   2.644  10.044  1.00  0.00
ATOM   1345  CD1 PHE    84       1.425   3.787   9.725  1.00  0.00
ATOM   1346  HD1 PHE    84       0.983   4.772   9.879  1.00  0.00
ATOM   1347  CE1 PHE    84       2.720   3.675   9.213  1.00  0.00
ATOM   1348  HE1 PHE    84       3.299   4.563   8.962  1.00  0.00
ATOM   1349  CZ  PHE    84       3.278   2.388   9.021  1.00  0.00
ATOM   1350  HZ  PHE    84       4.290   2.276   8.632  1.00  0.00
ATOM   1351  CE2 PHE    84       2.511   1.243   9.340  1.00  0.00
ATOM   1352  HE2 PHE    84       2.934   0.248   9.200  1.00  0.00
ATOM   1353  CD2 PHE    84       1.241   1.384   9.824  1.00  0.00
ATOM   1354  HD2 PHE    84       0.641   0.501  10.046  1.00  0.00
ATOM   1355  C   PHE    84      -0.003   2.513  12.924  1.00  0.00
ATOM   1356  O   PHE    84       1.013   1.851  13.080  1.00  0.00
ATOM   1357  N   SER    85      -0.244   3.595  13.668  1.00  0.00
ATOM   1358  H   SER    85      -1.137   4.066  13.653  1.00  0.00
ATOM   1359  CA  SER    85       0.831   4.157  14.513  1.00  0.00
ATOM   1360  HA  SER    85       1.743   4.224  13.920  1.00  0.00
ATOM   1361  CB  SER    85       0.493   5.546  15.048  1.00  0.00
ATOM   1362  HB2 SER    85      -0.097   5.420  15.956  1.00  0.00
ATOM   1363  HB3 SER    85       1.430   6.047  15.291  1.00  0.00
ATOM   1364  OG  SER    85      -0.225   6.320  14.127  1.00  0.00
ATOM   1365  HG  SER    85      -0.412   7.181  14.509  1.00  0.00
ATOM   1366  C   SER    85       1.210   3.330  15.722  1.00  0.00
ATOM   1367  O   SER    85       2.330   2.820  15.807  1.00  0.00
ATOM   1368  N   ASP    86       0.294   3.223  16.672  1.00  0.00
ATOM   1369  H   ASP    86      -0.670   3.485  16.526  1.00  0.00
ATOM   1370  CA  ASP    86       0.703   2.815  18.007  1.00  0.00
ATOM   1371  HA  ASP    86       1.641   3.308  18.263  1.00  0.00
ATOM   1372  CB  ASP    86      -0.355   3.192  19.063  1.00  0.00
ATOM   1373  HB2 ASP    86      -1.322   3.119  18.566  1.00  0.00
ATOM   1374  HB3 ASP    86      -0.316   2.481  19.888  1.00  0.00
ATOM   1375  CG  ASP    86      -0.164   4.616  19.605  1.00  0.00
ATOM   1376  OD1 ASP    86       0.976   5.149  19.507  1.00  0.00
ATOM   1377  OD2 ASP    86      -1.143   5.180  20.161  1.00  0.00
ATOM   1378  C   ASP    86       1.023   1.331  18.059  1.00  0.00
ATOM   1379  O   ASP    86       0.156   0.478  17.822  1.00  0.00
ATOM   1380  N   GLY    87       2.285   1.026  18.336  1.00  0.00
ATOM   1381  H   GLY    87       2.981   1.751  18.438  1.00  0.00
ATOM   1382  CA  GLY    87       2.698  -0.349  18.501  1.00  0.00
ATOM   1383  HA2 GLY    87       2.497  -0.634  19.534  1.00  0.00
ATOM   1384  HA3 GLY    87       2.091  -0.960  17.832  1.00  0.00
ATOM   1385  C   GLY    87       4.159  -0.592  18.199  1.00  0.00
ATOM   1386  O   GLY    87       4.977   0.333  18.102  1.00  0.00
ATOM   1387  N   VAL    88       4.485  -1.865  18.030  1.00  0.00
ATOM   1388  H   VAL    88       4.004  -2.594  18.538  1.00  0.00
ATOM   1389  CA  VAL    88       5.644  -2.228  17.239  1.00  0.00
ATOM   1390  HA  VAL    88       6.527  -1.715  17.619  1.00  0.00
ATOM   1391  CB  VAL    88       5.922  -3.753  17.234  1.00  0.00
ATOM   1392  HB  VAL    88       5.029  -4.271  16.885  1.00  0.00
ATOM   1393  CG1 VAL    88       7.115  -4.098  16.305  1.00  0.00
ATOM   1394 HG11 VAL    88       8.009  -3.582  16.653  1.00  0.00
ATOM   1395 HG12 VAL    88       7.288  -5.174  16.320  1.00  0.00
ATOM   1396 HG13 VAL    88       6.886  -3.782  15.287  1.00  0.00
ATOM   1397  CG2 VAL    88       6.214  -4.212  18.650  1.00  0.00
ATOM   1398 HG21 VAL    88       5.354  -4.000  19.286  1.00  0.00
ATOM   1399 HG22 VAL    88       6.410  -5.285  18.652  1.00  0.00
ATOM   1400 HG23 VAL    88       7.087  -3.683  19.032  1.00  0.00
ATOM   1401  C   VAL    88       5.578  -1.663  15.820  1.00  0.00
ATOM   1402  O   VAL    88       4.550  -1.722  15.163  1.00  0.00
ATOM   1403  N   THR    89       6.667  -1.034  15.411  1.00  0.00
ATOM   1404  H   THR    89       7.421  -0.877  16.065  1.00  0.00
ATOM   1405  CA  THR    89       6.850  -0.616  14.052  1.00  0.00
ATOM   1406  HA  THR    89       5.893  -0.596  13.531  1.00  0.00
ATOM   1407  CB  THR    89       7.469   0.761  13.978  1.00  0.00
ATOM   1408  HB  THR    89       8.392   0.779  14.557  1.00  0.00
ATOM   1409  CG2 THR    89       7.779   1.096  12.513  1.00  0.00
ATOM   1410 HG21 THR    89       6.856   1.078  11.932  1.00  0.00
ATOM   1411 HG22 THR    89       8.226   2.088  12.453  1.00  0.00
ATOM   1412 HG23 THR    89       8.475   0.360  12.110  1.00  0.00
ATOM   1413  OG1 THR    89       6.555   1.719  14.537  1.00  0.00
ATOM   1414  HG1 THR    89       6.944   2.595  14.492  1.00  0.00
ATOM   1415  C   THR    89       7.820  -1.588  13.436  1.00  0.00
ATOM   1416  O   THR    89       8.893  -1.802  13.967  1.00  0.00
ATOM   1417  N   ASN    90       7.425  -2.200  12.336  1.00  0.00
ATOM   1418  H   ASN    90       6.477  -2.097  12.005  1.00  0.00
ATOM   1419  CA  ASN    90       8.336  -3.056  11.576  1.00  0.00
ATOM   1420  HA  ASN    90       9.342  -2.641  11.624  1.00  0.00
ATOM   1421  CB  ASN    90       8.368  -4.476  12.130  1.00  0.00
ATOM   1422  HB2 ASN    90       9.022  -5.092  11.512  1.00  0.00
ATOM   1423  HB3 ASN    90       8.752  -4.449  13.150  1.00  0.00
ATOM   1424  CG  ASN    90       6.991  -5.103  12.149  1.00  0.00
ATOM   1425  OD1 ASN    90       6.384  -5.333  11.099  1.00  0.00
ATOM   1426  ND2 ASN    90       6.491  -5.389  13.339  1.00  0.00
ATOM   1427 HD21 ASN    90       5.575  -5.809  13.411  1.00  0.00
ATOM   1428 HD22 ASN    90       7.027  -5.187  14.171  1.00  0.00
ATOM   1429  C   ASN    90       7.889  -3.100  10.124  1.00  0.00
ATOM   1430  O   ASN    90       6.762  -2.714   9.794  1.00  0.00
ATOM   1431  N   TRP    91       8.743  -3.634   9.272  1.00  0.00
ATOM   1432  H   TRP    91       9.624  -3.994   9.608  1.00  0.00
ATOM   1433  CA  TRP    91       8.491  -3.655   7.840  1.00  0.00
ATOM   1434  HA  TRP    91       8.305  -2.641   7.485  1.00  0.00
ATOM   1435  CB  TRP    91       9.689  -4.221   7.090  1.00  0.00
ATOM   1436  HB2 TRP    91      10.020  -5.155   7.544  1.00  0.00
ATOM   1437  HB3 TRP    91       9.376  -4.408   6.063  1.00  0.00
ATOM   1438  CG  TRP    91      10.892  -3.331   7.016  1.00  0.00
ATOM   1439  CD1 TRP    91      12.122  -3.584   7.542  1.00  0.00
ATOM   1440  HD1 TRP    91      12.246  -4.525   8.077  1.00  0.00
ATOM   1441  NE1 TRP    91      12.985  -2.534   7.262  1.00  0.00
ATOM   1442  HE1 TRP    91      13.955  -2.485   7.538  1.00  0.00
ATOM   1443  CE2 TRP    91      12.315  -1.586   6.530  1.00  0.00
ATOM   1444  CZ2 TRP    91      12.763  -0.367   5.996  1.00  0.00
ATOM   1445  HZ2 TRP    91      13.799  -0.074   6.169  1.00  0.00
ATOM   1446  CH2 TRP    91      11.863   0.383   5.286  1.00  0.00
ATOM   1447  HH2 TRP    91      12.173   1.336   4.858  1.00  0.00
ATOM   1448  CZ3 TRP    91      10.549  -0.048   5.096  1.00  0.00
ATOM   1449  HZ3 TRP    91       9.842   0.555   4.527  1.00  0.00
ATOM   1450  CE3 TRP    91      10.099  -1.259   5.626  1.00  0.00
ATOM   1451  HE3 TRP    91       9.055  -1.533   5.474  1.00  0.00
ATOM   1452  CD2 TRP    91      10.997  -2.052   6.344  1.00  0.00
ATOM   1453  C   TRP    91       7.235  -4.435   7.442  1.00  0.00
ATOM   1454  O   TRP    91       6.645  -4.164   6.395  1.00  0.00
ATOM   1455  N   GLY    92       6.843  -5.423   8.241  1.00  0.00
ATOM   1456  H   GLY    92       7.371  -5.660   9.068  1.00  0.00
ATOM   1457  CA  GLY    92       5.641  -6.194   7.944  1.00  0.00
ATOM   1458  HA2 GLY    92       5.694  -6.571   6.923  1.00  0.00
ATOM   1459  HA3 GLY    92       5.566  -7.031   8.637  1.00  0.00
ATOM   1460  C   GLY    92       4.398  -5.318   8.085  1.00  0.00
ATOM   1461  O   GLY    92       3.407  -5.422   7.333  1.00  0.00
ATOM   1462  N   ARG    93       4.440  -4.454   9.095  1.00  0.00
ATOM   1463  H   ARG    93       5.231  -4.427   9.723  1.00  0.00
ATOM   1464  CA  ARG    93       3.331  -3.553   9.348  1.00  0.00
ATOM   1465  HA  ARG    93       2.398  -4.116   9.354  1.00  0.00
ATOM   1466  CB  ARG    93       3.489  -2.865  10.682  1.00  0.00
ATOM   1467  HB2 ARG    93       4.332  -3.307  11.212  1.00  0.00
ATOM   1468  HB3 ARG    93       3.681  -1.805  10.514  1.00  0.00
ATOM   1469  CG  ARG    93       2.247  -3.022  11.501  1.00  0.00
ATOM   1470  HG2 ARG    93       1.415  -2.574  10.958  1.00  0.00
ATOM   1471  HG3 ARG    93       2.058  -4.087  11.641  1.00  0.00
ATOM   1472  CD  ARG    93       2.384  -2.362  12.835  1.00  0.00
ATOM   1473  HD2 ARG    93       2.724  -3.097  13.564  1.00  0.00
ATOM   1474  HD3 ARG    93       3.116  -1.558  12.762  1.00  0.00
ATOM   1475  NE  ARG    93       1.122  -1.803  13.292  1.00  0.00
ATOM   1476  HE  ARG    93       0.268  -2.282  13.045  1.00  0.00
ATOM   1477  CZ  ARG    93       1.040  -0.706  14.035  1.00  0.00
ATOM   1478  NH1 ARG    93       2.153  -0.045  14.391  1.00  0.00
ATOM   1479 HH11 ARG    93       3.056  -0.384  14.092  1.00  0.00
ATOM   1480 HH12 ARG    93       2.083   0.789  14.957  1.00  0.00
ATOM   1481  NH2 ARG    93      -0.149  -0.251  14.408  1.00  0.00
ATOM   1482 HH21 ARG    93      -0.986  -0.740  14.124  1.00  0.00
ATOM   1483 HH22 ARG    93      -0.212   0.584  14.973  1.00  0.00
ATOM   1484  C   ARG    93       3.253  -2.530   8.229  1.00  0.00
ATOM   1485  O   ARG    93       2.170  -2.173   7.796  1.00  0.00
ATOM   1486  N   ILE    94       4.407  -2.074   7.760  1.00  0.00
ATOM   1487  H   ILE    94       5.276  -2.338   8.202  1.00  0.00
ATOM   1488  CA  ILE    94       4.455  -1.133   6.647  1.00  0.00
ATOM   1489  HA  ILE    94       3.785  -0.285   6.787  1.00  0.00
ATOM   1490  CB  ILE    94       5.861  -0.634   6.453  1.00  0.00
ATOM   1491  HB  ILE    94       6.528  -1.488   6.329  1.00  0.00
ATOM   1492  CG2 ILE    94       5.944   0.262   5.213  1.00  0.00
ATOM   1493 HG21 ILE    94       5.279   1.116   5.336  1.00  0.00
ATOM   1494 HG22 ILE    94       6.968   0.615   5.086  1.00  0.00
ATOM   1495 HG23 ILE    94       5.645  -0.307   4.332  1.00  0.00
ATOM   1496  CG1 ILE    94       6.307   0.083   7.742  1.00  0.00
ATOM   1497 HG12 ILE    94       5.455   0.677   8.070  1.00  0.00
ATOM   1498 HG13 ILE    94       6.506  -0.700   8.473  1.00  0.00
ATOM   1499  CD1 ILE    94       7.493   0.951   7.616  1.00  0.00
ATOM   1500 HD11 ILE    94       7.294   1.735   6.886  1.00  0.00
ATOM   1501 HD12 ILE    94       7.716   1.404   8.583  1.00  0.00
ATOM   1502 HD13 ILE    94       8.346   0.357   7.289  1.00  0.00
ATOM   1503  C   ILE    94       3.919  -1.774   5.348  1.00  0.00
ATOM   1504  O   ILE    94       3.166  -1.121   4.584  1.00  0.00
ATOM   1505  N   VAL    95       4.285  -3.043   5.106  1.00  0.00
ATOM   1506  H   VAL    95       4.948  -3.509   5.709  1.00  0.00
ATOM   1507  CA  VAL    95       3.822  -3.750   3.902  1.00  0.00
ATOM   1508  HA  VAL    95       3.961  -3.086   3.048  1.00  0.00
ATOM   1509  CB  VAL    95       4.594  -5.071   3.636  1.00  0.00
ATOM   1510  HB  VAL    95       4.641  -5.646   4.561  1.00  0.00
ATOM   1511  CG1 VAL    95       3.898  -5.885   2.573  1.00  0.00
ATOM   1512 HG11 VAL    95       3.850  -5.310   1.648  1.00  0.00
ATOM   1513 HG12 VAL    95       4.453  -6.807   2.399  1.00  0.00
ATOM   1514 HG13 VAL    95       2.887  -6.126   2.902  1.00  0.00
ATOM   1515  CG2 VAL    95       6.002  -4.780   3.151  1.00  0.00
ATOM   1516 HG21 VAL    95       6.537  -4.207   3.908  1.00  0.00
ATOM   1517 HG22 VAL    95       6.525  -5.719   2.970  1.00  0.00
ATOM   1518 HG23 VAL    95       5.957  -4.206   2.225  1.00  0.00
ATOM   1519  C   VAL    95       2.306  -3.981   4.019  1.00  0.00
ATOM   1520  O   VAL    95       1.591  -3.973   3.010  1.00  0.00
ATOM   1521  N   THR    96       1.797  -4.135   5.244  1.00  0.00
ATOM   1522  H   THR    96       2.385  -4.164   6.064  1.00  0.00
ATOM   1523  CA  THR    96       0.351  -4.323   5.416  1.00  0.00
ATOM   1524  HA  THR    96      -0.013  -5.058   4.699  1.00  0.00
ATOM   1525  CB  THR    96       0.002  -4.801   6.824  1.00  0.00
ATOM   1526  HB  THR    96       0.239  -4.004   7.529  1.00  0.00
ATOM   1527  CG2 THR    96      -1.492  -5.160   6.938  1.00  0.00
ATOM   1528 HG21 THR    96      -1.729  -5.957   6.233  1.00  0.00
ATOM   1529 HG22 THR    96      -1.709  -5.496   7.952  1.00  0.00
ATOM   1530 HG23 THR    96      -2.096  -4.282   6.710  1.00  0.00
ATOM   1531  OG1 THR    96       0.797  -5.945   7.126  1.00  0.00
ATOM   1532  HG1 THR    96       0.588  -6.257   8.010  1.00  0.00
ATOM   1533  C   THR    96      -0.393  -3.019   5.114  1.00  0.00
ATOM   1534  O   THR    96      -1.479  -3.023   4.518  1.00  0.00
ATOM   1535  N   LEU    97       0.181  -1.900   5.547  1.00  0.00
ATOM   1536  H   LEU    97       1.026  -1.931   6.099  1.00  0.00
ATOM   1537  CA  LEU    97      -0.383  -0.594   5.219  1.00  0.00
ATOM   1538  HA  LEU    97      -1.372  -0.500   5.669  1.00  0.00
ATOM   1539  CB  LEU    97       0.506   0.537   5.750  1.00  0.00
ATOM   1540  HB2 LEU    97       0.317   0.465   6.821  1.00  0.00
ATOM   1541  HB3 LEU    97       1.558   0.332   5.553  1.00  0.00
ATOM   1542  CG  LEU    97       0.160   1.957   5.263  1.00  0.00
ATOM   1543  HG  LEU    97      -0.227   1.880   4.247  1.00  0.00
ATOM   1544  CD1 LEU    97      -0.871   2.637   6.147  1.00  0.00
ATOM   1545 HD11 LEU    97      -0.485   2.715   7.163  1.00  0.00
ATOM   1546 HD12 LEU    97      -1.081   3.635   5.761  1.00  0.00
ATOM   1547 HD13 LEU    97      -1.790   2.050   6.152  1.00  0.00
ATOM   1548  CD2 LEU    97       1.389   2.834   5.082  1.00  0.00
ATOM   1549 HD21 LEU    97       2.053   2.382   4.345  1.00  0.00
ATOM   1550 HD22 LEU    97       1.084   3.822   4.738  1.00  0.00
ATOM   1551 HD23 LEU    97       1.913   2.927   6.033  1.00  0.00
ATOM   1552  C   LEU    97      -0.475  -0.450   3.696  1.00  0.00
ATOM   1553  O   LEU    97      -1.542  -0.126   3.169  1.00  0.00
ATOM   1554  N   ILE    98       0.636  -0.723   2.989  1.00  0.00
ATOM   1555  H   ILE    98       1.475  -1.036   3.455  1.00  0.00
ATOM   1556  CA  ILE    98       0.683  -0.513   1.535  1.00  0.00
ATOM   1557  HA  ILE    98       0.228   0.439   1.261  1.00  0.00
ATOM   1558  CB  ILE    98       2.100  -0.567   1.003  1.00  0.00
ATOM   1559  HB  ILE    98       2.540  -1.526   1.275  1.00  0.00
ATOM   1560  CG2 ILE    98       2.119  -0.410  -0.530  1.00  0.00
ATOM   1561 HG21 ILE    98       1.679   0.549  -0.803  1.00  0.00
ATOM   1562 HG22 ILE    98       3.148  -0.452  -0.888  1.00  0.00
ATOM   1563 HG23 ILE    98       1.543  -1.216  -0.986  1.00  0.00
ATOM   1564  CG1 ILE    98       2.953   0.503   1.680  1.00  0.00
ATOM   1565 HG12 ILE    98       2.549   1.469   1.376  1.00  0.00
ATOM   1566 HG13 ILE    98       2.823   0.377   2.754  1.00  0.00
ATOM   1567  CD1 ILE    98       4.429   0.444   1.339  1.00  0.00
ATOM   1568 HD11 ILE    98       4.559   0.570   0.264  1.00  0.00
ATOM   1569 HD12 ILE    98       4.956   1.240   1.864  1.00  0.00
ATOM   1570 HD13 ILE    98       4.834  -0.521   1.642  1.00  0.00
ATOM   1571  C   ILE    98      -0.194  -1.560   0.832  1.00  0.00
ATOM   1572  O   ILE    98      -0.910  -1.234  -0.106  1.00  0.00
ATOM   1573  N   SER    99      -0.167  -2.802   1.315  1.00  0.00
ATOM   1574  H   SER    99       0.450  -3.054   2.074  1.00  0.00
ATOM   1575  CA  SER    99      -1.022  -3.848   0.737  1.00  0.00
ATOM   1576  HA  SER    99      -0.788  -3.935  -0.324  1.00  0.00
ATOM   1577  CB  SER    99      -0.835  -5.218   1.392  1.00  0.00
ATOM   1578  HB2 SER    99      -0.906  -5.104   2.474  1.00  0.00
ATOM   1579  HB3 SER    99      -1.622  -5.886   1.045  1.00  0.00
ATOM   1580  OG  SER    99       0.415  -5.758   1.061  1.00  0.00
ATOM   1581  HG  SER    99       0.515  -6.616   1.481  1.00  0.00
ATOM   1582  C   SER    99      -2.467  -3.487   0.860  1.00  0.00
ATOM   1583  O   SER    99      -3.233  -3.723  -0.074  1.00  0.00
ATOM   1584  N   PHE   100      -2.879  -2.943   1.995  1.00  0.00
ATOM   1585  H   PHE   100      -2.313  -2.820   2.823  1.00  0.00
ATOM   1586  CA  PHE   100      -4.285  -2.567   2.057  1.00  0.00
ATOM   1587  HA  PHE   100      -4.878  -3.410   1.702  1.00  0.00
ATOM   1588  CB  PHE   100      -4.759  -2.194   3.457  1.00  0.00
ATOM   1589  HB2 PHE   100      -4.555  -3.001   4.160  1.00  0.00
ATOM   1590  HB3 PHE   100      -4.260  -1.285   3.794  1.00  0.00
ATOM   1591  CG  PHE   100      -6.246  -1.923   3.528  1.00  0.00
ATOM   1592  CD1 PHE   100      -7.157  -2.926   3.235  1.00  0.00
ATOM   1593  HD1 PHE   100      -6.787  -3.915   2.964  1.00  0.00
ATOM   1594  CE1 PHE   100      -8.509  -2.688   3.283  1.00  0.00
ATOM   1595  HE1 PHE   100      -9.214  -3.481   3.033  1.00  0.00
ATOM   1596  CZ  PHE   100      -8.977  -1.440   3.650  1.00  0.00
ATOM   1597  HZ  PHE   100     -10.048  -1.243   3.697  1.00  0.00
ATOM   1598  CE2 PHE   100      -8.070  -0.433   3.961  1.00  0.00
ATOM   1599  HE2 PHE   100      -8.430   0.551   4.259  1.00  0.00
ATOM   1600  CD2 PHE   100      -6.722  -0.678   3.890  1.00  0.00
ATOM   1601  HD2 PHE   100      -6.011   0.115   4.122  1.00  0.00
ATOM   1602  C   PHE   100      -4.546  -1.414   1.096  1.00  0.00
ATOM   1603  O   PHE   100      -5.628  -1.318   0.513  1.00  0.00
ATOM   1604  N   GLY   101      -3.545  -0.565   0.894  1.00  0.00
ATOM   1605  H   GLY   101      -2.668  -0.618   1.392  1.00  0.00
ATOM   1606  CA  GLY   101      -3.716   0.486  -0.081  1.00  0.00
ATOM   1607  HA2 GLY   101      -4.543   1.131   0.218  1.00  0.00
ATOM   1608  HA3 GLY   101      -2.802   1.076  -0.147  1.00  0.00
ATOM   1609  C   GLY   101      -4.024  -0.114  -1.460  1.00  0.00
ATOM   1610  O   GLY   101      -4.903   0.369  -2.198  1.00  0.00
ATOM   1611  N   ALA   102      -3.297  -1.173  -1.802  1.00  0.00
ATOM   1612  H   ALA   102      -2.600  -1.536  -1.168  1.00  0.00
ATOM   1613  CA  ALA   102      -3.451  -1.812  -3.096  1.00  0.00
ATOM   1614  HA  ALA   102      -3.355  -1.088  -3.905  1.00  0.00
ATOM   1615  CB  ALA   102      -2.397  -2.877  -3.274  1.00  0.00
ATOM   1616  HB1 ALA   102      -2.486  -3.615  -2.477  1.00  0.00
ATOM   1617  HB2 ALA   102      -2.534  -3.367  -4.238  1.00  0.00
ATOM   1618  HB3 ALA   102      -1.408  -2.420  -3.237  1.00  0.00
ATOM   1619  C   ALA   102      -4.854  -2.415  -3.191  1.00  0.00
ATOM   1620  O   ALA   102      -5.538  -2.291  -4.222  1.00  0.00
ATOM   1621  N   PHE   103      -5.282  -3.038  -2.101  1.00  0.00
ATOM   1622  H   PHE   103      -4.667  -3.101  -1.302  1.00  0.00
ATOM   1623  CA  PHE   103      -6.607  -3.637  -2.002  1.00  0.00
ATOM   1624  HA  PHE   103      -6.720  -4.447  -2.722  1.00  0.00
ATOM   1625  CB  PHE   103      -6.775  -4.204  -0.606  1.00  0.00
ATOM   1626  HB2 PHE   103      -5.907  -4.805  -0.336  1.00  0.00
ATOM   1627  HB3 PHE   103      -6.883  -3.384   0.104  1.00  0.00
ATOM   1628  CG  PHE   103      -7.991  -5.094  -0.430  1.00  0.00
ATOM   1629  CD1 PHE   103      -7.948  -6.453  -0.774  1.00  0.00
ATOM   1630  HD1 PHE   103      -7.035  -6.875  -1.194  1.00  0.00
ATOM   1631  CE1 PHE   103      -9.065  -7.263  -0.580  1.00  0.00
ATOM   1632  HE1 PHE   103      -9.026  -8.324  -0.826  1.00  0.00
ATOM   1633  CZ  PHE   103     -10.249  -6.703  -0.063  1.00  0.00
ATOM   1634  HZ  PHE   103     -11.129  -7.332   0.072  1.00  0.00
ATOM   1635  CE2 PHE   103     -10.300  -5.346   0.278  1.00  0.00
ATOM   1636  HE2 PHE   103     -11.213  -4.911   0.683  1.00  0.00
ATOM   1637  CD2 PHE   103      -9.180  -4.558   0.097  1.00  0.00
ATOM   1638  HD2 PHE   103      -9.209  -3.502   0.364  1.00  0.00
ATOM   1639  C   PHE   103      -7.697  -2.593  -2.257  1.00  0.00
ATOM   1640  O   PHE   103      -8.635  -2.824  -3.017  1.00  0.00
ATOM   1641  N   VAL   104      -7.565  -1.430  -1.629  1.00  0.00
ATOM   1642  H   VAL   104      -6.820  -1.297  -0.960  1.00  0.00
ATOM   1643  CA  VAL   104      -8.498  -0.342  -1.844  1.00  0.00
ATOM   1644  HA  VAL   104      -9.537  -0.652  -1.728  1.00  0.00
ATOM   1645  CB  VAL   104      -8.222   0.806  -0.880  1.00  0.00
ATOM   1646  HB  VAL   104      -7.148   0.988  -0.854  1.00  0.00
ATOM   1647  CG1 VAL   104      -8.944   2.080  -1.319  1.00  0.00
ATOM   1648 HG11 VAL   104     -10.018   1.899  -1.346  1.00  0.00
ATOM   1649 HG12 VAL   104      -8.728   2.882  -0.613  1.00  0.00
ATOM   1650 HG13 VAL   104      -8.600   2.369  -2.312  1.00  0.00
ATOM   1651  CG2 VAL   104      -8.615   0.405   0.508  1.00  0.00
ATOM   1652 HG21 VAL   104      -8.037  -0.468   0.812  1.00  0.00
ATOM   1653 HG22 VAL   104      -8.416   1.229   1.194  1.00  0.00
ATOM   1654 HG23 VAL   104      -9.677   0.163   0.530  1.00  0.00
ATOM   1655  C   VAL   104      -8.430   0.172  -3.282  1.00  0.00
ATOM   1656  O   VAL   104      -9.459   0.487  -3.885  1.00  0.00
ATOM   1657  N   ALA   105      -7.220   0.244  -3.827  1.00  0.00
ATOM   1658  H   ALA   105      -6.404  -0.010  -3.288  1.00  0.00
ATOM   1659  CA  ALA   105      -7.027   0.727  -5.180  1.00  0.00
ATOM   1660  HA  ALA   105      -7.425   1.739  -5.261  1.00  0.00
ATOM   1661  CB  ALA   105      -5.571   0.760  -5.513  1.00  0.00
ATOM   1662  HB1 ALA   105      -5.159  -0.247  -5.446  1.00  0.00
ATOM   1663  HB2 ALA   105      -5.437   1.140  -6.526  1.00  0.00
ATOM   1664  HB3 ALA   105      -5.052   1.412  -4.810  1.00  0.00
ATOM   1665  C   ALA   105      -7.779  -0.151  -6.195  1.00  0.00
ATOM   1666  O   ALA   105      -8.451   0.384  -7.075  1.00  0.00
ATOM   1667  N   LYS   106      -7.676  -1.480  -6.039  1.00  0.00
ATOM   1668  H   LYS   106      -7.101  -1.838  -5.289  1.00  0.00
ATOM   1669  CA  LYS   106      -8.385  -2.439  -6.886  1.00  0.00
ATOM   1670  HA  LYS   106      -8.051  -2.326  -7.918  1.00  0.00
ATOM   1671  CB  LYS   106      -8.120  -3.874  -6.442  1.00  0.00
ATOM   1672  HB2 LYS   106      -8.273  -3.874  -5.362  1.00  0.00
ATOM   1673  HB3 LYS   106      -8.897  -4.471  -6.919  1.00  0.00
ATOM   1674  CG  LYS   106      -6.775  -4.460  -6.755  1.00  0.00
ATOM   1675  HG2 LYS   106      -6.620  -4.500  -7.833  1.00  0.00
ATOM   1676  HG3 LYS   106      -5.985  -3.866  -6.296  1.00  0.00
ATOM   1677  CD  LYS   106      -6.744  -5.876  -6.184  1.00  0.00
ATOM   1678  HD2 LYS   106      -7.016  -5.829  -5.130  1.00  0.00
ATOM   1679  HD3 LYS   106      -7.475  -6.480  -6.721  1.00  0.00
ATOM   1680  CE  LYS   106      -5.366  -6.506  -6.324  1.00  0.00
ATOM   1681  HE2 LYS   106      -5.188  -6.680  -7.385  1.00  0.00
ATOM   1682  HE3 LYS   106      -4.636  -5.790  -5.946  1.00  0.00
ATOM   1683  NZ  LYS   106      -5.232  -7.799  -5.575  1.00  0.00
ATOM   1684  HZ1 LYS   106      -5.909  -8.463  -5.924  1.00  0.00
ATOM   1685  HZ2 LYS   106      -4.301  -8.168  -5.704  1.00  0.00
ATOM   1686  HZ3 LYS   106      -5.396  -7.637  -4.591  1.00  0.00
ATOM   1687  C   LYS   106      -9.879  -2.202  -6.777  1.00  0.00
ATOM   1688  O   LYS   106     -10.600  -2.212  -7.778  1.00  0.00
ATOM   1689  N   HIE   107     -10.350  -2.016  -5.551  1.00  0.00
ATOM   1690  H   HIE   107      -9.777  -2.153  -4.731  1.00  0.00
ATOM   1691  CA  HIE   107     -11.755  -1.694  -5.364  1.00  0.00
ATOM   1692  HA  HIE   107     -12.371  -2.460  -5.834  1.00  0.00
ATOM   1693  CB  HIE   107     -12.107  -1.629  -3.881  1.00  0.00
ATOM   1694  HB2 HIE   107     -11.996  -2.636  -3.479  1.00  0.00
ATOM   1695  HB3 HIE   107     -11.473  -0.942  -3.320  1.00  0.00
ATOM   1696  CG  HIE   107     -13.522  -1.216  -3.617  1.00  0.00
ATOM   1697  ND1 HIE   107     -14.547  -2.130  -3.465  1.00  0.00
ATOM   1698  CE1 HIE   107     -15.672  -1.479  -3.227  1.00  0.00
ATOM   1699  HE1 HIE   107     -16.610  -2.021  -3.102  1.00  0.00
ATOM   1700  NE2 HIE   107     -15.407  -0.185  -3.187  1.00  0.00
ATOM   1701  HE2 HIE   107     -16.075   0.553  -3.017  1.00  0.00
ATOM   1702  CD2 HIE   107     -14.066   0.004  -3.415  1.00  0.00
ATOM   1703  HD2 HIE   107     -13.648   1.011  -3.406  1.00  0.00
ATOM   1704  C   HIE   107     -12.121  -0.392  -6.072  1.00  0.00
ATOM   1705  O   HIE   107     -13.227  -0.254  -6.582  1.00  0.00
ATOM   1706  N   LEU   108     -11.184   0.546  -6.118  1.00  0.00
ATOM   1707  H   LEU   108     -10.287   0.394  -5.678  1.00  0.00
ATOM   1708  CA  LEU   108     -11.435   1.832  -6.743  1.00  0.00
ATOM   1709  HA  LEU   108     -12.356   2.263  -6.350  1.00  0.00
ATOM   1710  CB  LEU   108     -10.284   2.792  -6.451  1.00  0.00
ATOM   1711  HB2 LEU   108      -9.396   2.162  -6.519  1.00  0.00
ATOM   1712  HB3 LEU   108     -10.250   3.552  -7.231  1.00  0.00
ATOM   1713  CG  LEU   108     -10.323   3.474  -5.073  1.00  0.00
ATOM   1714  HG  LEU   108     -10.384   2.707  -4.300  1.00  0.00
ATOM   1715  CD1 LEU   108      -9.080   4.309  -4.858  1.00  0.00
ATOM   1716 HD11 LEU   108      -9.019   5.076  -5.630  1.00  0.00
ATOM   1717 HD12 LEU   108      -9.126   4.784  -3.878  1.00  0.00
ATOM   1718 HD13 LEU   108      -8.199   3.670  -4.910  1.00  0.00
ATOM   1719  CD2 LEU   108     -11.573   4.319  -4.924  1.00  0.00
ATOM   1720 HD21 LEU   108     -12.454   3.686  -5.027  1.00  0.00
ATOM   1721 HD22 LEU   108     -11.577   4.790  -3.941  1.00  0.00
ATOM   1722 HD23 LEU   108     -11.586   5.088  -5.696  1.00  0.00
ATOM   1723  C   LEU   108     -11.637   1.665  -8.246  1.00  0.00
ATOM   1724  O   LEU   108     -12.498   2.319  -8.841  1.00  0.00
ATOM   1725  N   LYS   109     -10.868   0.761  -8.851  1.00  0.00
ATOM   1726  H   LYS   109     -10.186   0.225  -8.333  1.00  0.00
ATOM   1727  CA  LYS   109     -11.001   0.512 -10.276  1.00  0.00
ATOM   1728  HA  LYS   109     -10.984   1.458 -10.817  1.00  0.00
ATOM   1729  CB  LYS   109      -9.858  -0.359 -10.782  1.00  0.00
ATOM   1730  HB2 LYS   109      -8.924   0.182 -10.630  1.00  0.00
ATOM   1731  HB3 LYS   109      -9.844  -1.278 -10.197  1.00  0.00
ATOM   1732  CG  LYS   109     -10.014  -0.698 -12.254  1.00  0.00
ATOM   1733  HG2 LYS   109     -10.011  -1.783 -12.357  1.00  0.00
ATOM   1734  HG3 LYS   109     -10.970  -0.304 -12.596  1.00  0.00
ATOM   1735  CD  LYS   109      -8.904  -0.112 -13.085  1.00  0.00
ATOM   1736  HD2 LYS   109      -8.605   0.848 -12.665  1.00  0.00
ATOM   1737  HD3 LYS   109      -8.051  -0.791 -13.080  1.00  0.00
ATOM   1738  CE  LYS   109      -9.382   0.087 -14.509  1.00  0.00
ATOM   1739  HE2 LYS   109      -9.564  -0.891 -14.956  1.00  0.00
ATOM   1740  HE3 LYS   109     -10.312   0.655 -14.489  1.00  0.00
ATOM   1741  NZ  LYS   109      -8.379   0.815 -15.311  1.00  0.00
ATOM   1742  HZ1 LYS   109      -7.517   0.288 -15.330  1.00  0.00
ATOM   1743  HZ2 LYS   109      -8.722   0.934 -16.253  1.00  0.00
ATOM   1744  HZ3 LYS   109      -8.211   1.721 -14.897  1.00  0.00
ATOM   1745  C   LYS   109     -12.298  -0.211 -10.555  1.00  0.00
ATOM   1746  O   LYS   109     -12.881  -0.060 -11.615  1.00  0.00
ATOM   1747  N   THR   110     -12.807  -0.891  -9.539  1.00  0.00
ATOM   1748  H   THR   110     -12.336  -0.882  -8.646  1.00  0.00
ATOM   1749  CA  THR   110     -13.974  -1.727  -9.688  1.00  0.00
ATOM   1750  HA  THR   110     -13.951  -2.291 -10.621  1.00  0.00
ATOM   1751  CB  THR   110     -14.057  -2.721  -8.514  1.00  0.00
ATOM   1752  HB  THR   110     -13.232  -2.500  -7.837  1.00  0.00
ATOM   1753  CG2 THR   110     -15.372  -2.646  -7.752  1.00  0.00
ATOM   1754 HG21 THR   110     -16.198  -2.868  -8.428  1.00  0.00
ATOM   1755 HG22 THR   110     -15.364  -3.372  -6.939  1.00  0.00
ATOM   1756 HG23 THR   110     -15.498  -1.644  -7.342  1.00  0.00
ATOM   1757  OG1 THR   110     -13.874  -4.049  -9.017  1.00  0.00
ATOM   1758  HG1 THR   110     -13.925  -4.676  -8.292  1.00  0.00
ATOM   1759  C   THR   110     -15.198  -0.823  -9.805  1.00  0.00
ATOM   1760  O   THR   110     -15.984  -0.967 -10.743  1.00  0.00
ATOM   1761  N   ILE   111     -15.365   0.088  -8.845  1.00  0.00
ATOM   1762  H   ILE   111     -14.798   0.003  -8.014  1.00  0.00
ATOM   1763  CA  ILE   111     -16.397   1.119  -8.876  1.00  0.00
ATOM   1764  HA  ILE   111     -17.307   0.697  -9.304  1.00  0.00
ATOM   1765  CB  ILE   111     -16.691   1.649  -7.487  1.00  0.00
ATOM   1766  HB  ILE   111     -17.446   2.434  -7.547  1.00  0.00
ATOM   1767  CG2 ILE   111     -17.205   0.521  -6.623  1.00  0.00
ATOM   1768 HG21 ILE   111     -16.451  -0.263  -6.562  1.00  0.00
ATOM   1769 HG22 ILE   111     -17.418   0.898  -5.622  1.00  0.00
ATOM   1770 HG23 ILE   111     -18.117   0.115  -7.059  1.00  0.00
ATOM   1771  CG1 ILE   111     -15.418   2.241  -6.862  1.00  0.00
ATOM   1772 HG12 ILE   111     -14.858   1.410  -6.433  1.00  0.00
ATOM   1773 HG13 ILE   111     -14.841   2.686  -7.673  1.00  0.00
ATOM   1774  CD1 ILE   111     -15.673   3.287  -5.790  1.00  0.00
ATOM   1775 HD11 ILE   111     -16.249   2.842  -4.978  1.00  0.00
ATOM   1776 HD12 ILE   111     -14.722   3.651  -5.402  1.00  0.00
ATOM   1777 HD13 ILE   111     -16.233   4.118  -6.218  1.00  0.00
ATOM   1778  C   ILE   111     -16.089   2.258  -9.834  1.00  0.00
ATOM   1779  O   ILE   111     -16.643   3.350  -9.702  1.00  0.00
ATOM   1780  N   ASN   112     -15.207   1.984 -10.791  1.00  0.00
ATOM   1781  H   ASN   112     -14.752   1.083 -10.775  1.00  0.00
ATOM   1782  CA  ASN   112     -14.811   2.942 -11.824  1.00  0.00
ATOM   1783  HA  ASN   112     -13.962   2.552 -12.386  1.00  0.00
ATOM   1784  CB  ASN   112     -15.976   3.188 -12.801  1.00  0.00
ATOM   1785  HB2 ASN   112     -16.891   3.390 -12.244  1.00  0.00
ATOM   1786  HB3 ASN   112     -15.721   4.058 -13.407  1.00  0.00
ATOM   1787  CG  ASN   112     -16.222   2.008 -13.726  1.00  0.00
ATOM   1788  OD1 ASN   112     -15.282   1.360 -14.195  1.00  0.00
ATOM   1789  ND2 ASN   112     -17.491   1.705 -13.968  1.00  0.00
ATOM   1790 HD21 ASN   112     -17.715   0.930 -14.576  1.00  0.00
ATOM   1791 HD22 ASN   112     -18.227   2.251 -13.544  1.00  0.00
ATOM   1792  C   ASN   112     -14.335   4.257 -11.241  1.00  0.00
ATOM   1793  O   ASN   112     -14.779   5.330 -11.650  1.00  0.00
ATOM   1794  N   GLN   113     -13.384   4.181 -10.313  1.00  0.00
ATOM   1795  H   GLN   113     -13.045   3.289  -9.982  1.00  0.00
ATOM   1796  CA  GLN   113     -12.868   5.385  -9.695  1.00  0.00
ATOM   1797  HA  GLN   113     -13.160   6.264 -10.269  1.00  0.00
ATOM   1798  CB  GLN   113     -13.441   5.507  -8.294  1.00  0.00
ATOM   1799  HB2 GLN   113     -14.412   5.010  -8.278  1.00  0.00
ATOM   1800  HB3 GLN   113     -12.765   5.003  -7.603  1.00  0.00
ATOM   1801  CG  GLN   113     -13.606   6.944  -7.875  1.00  0.00
ATOM   1802  HG2 GLN   113     -13.511   6.965  -6.790  1.00  0.00
ATOM   1803  HG3 GLN   113     -12.800   7.526  -8.322  1.00  0.00
ATOM   1804  CD  GLN   113     -14.927   7.577  -8.257  1.00  0.00
ATOM   1805  OE1 GLN   113     -15.896   6.897  -8.579  1.00  0.00
ATOM   1806  NE2 GLN   113     -14.957   8.899  -8.242  1.00  0.00
ATOM   1807 HE21 GLN   113     -15.808   9.384  -8.486  1.00  0.00
ATOM   1808 HE22 GLN   113     -14.128   9.417  -7.986  1.00  0.00
ATOM   1809  C   GLN   113     -11.339   5.400  -9.678  1.00  0.00
ATOM   1810  O   GLN   113     -10.705   5.823  -8.708  1.00  0.00
ATOM   1811  N   GLU   114     -10.764   4.979 -10.799  1.00  0.00
ATOM   1812  H   GLU   114     -11.372   4.689 -11.551  1.00  0.00
ATOM   1813  CA  GLU   114      -9.320   4.877 -10.997  1.00  0.00
ATOM   1814  HA  GLU   114      -8.890   4.140 -10.319  1.00  0.00
ATOM   1815  CB  GLU   114      -9.051   4.432 -12.438  1.00  0.00
ATOM   1816  HB2 GLU   114      -9.650   3.533 -12.584  1.00  0.00
ATOM   1817  HB3 GLU   114      -9.437   5.232 -13.070  1.00  0.00
ATOM   1818  CG  GLU   114      -7.600   4.143 -12.813  1.00  0.00
ATOM   1819  HG2 GLU   114      -7.042   5.078 -12.767  1.00  0.00
ATOM   1820  HG3 GLU   114      -7.193   3.441 -12.086  1.00  0.00
ATOM   1821  CD  GLU   114      -7.483   3.549 -14.217  1.00  0.00
ATOM   1822  OE1 GLU   114      -6.376   3.103 -14.600  1.00  0.00
ATOM   1823  OE2 GLU   114      -8.512   3.529 -14.941  1.00  0.00
ATOM   1824  C   GLU   114      -8.643   6.208 -10.712  1.00  0.00
ATOM   1825  O   GLU   114      -7.456   6.267 -10.362  1.00  0.00
ATOM   1826  N   SER   115      -9.409   7.283 -10.852  1.00  0.00
ATOM   1827  H   SER   115     -10.353   7.201 -11.202  1.00  0.00
ATOM   1828  CA  SER   115      -8.874   8.610 -10.625  1.00  0.00
ATOM   1829  HA  SER   115      -7.914   8.726 -11.129  1.00  0.00
ATOM   1830  CB  SER   115      -9.850   9.646 -11.186  1.00  0.00
ATOM   1831  HB2 SER   115      -9.274  10.497 -11.550  1.00  0.00
ATOM   1832  HB3 SER   115     -10.390   9.192 -12.016  1.00  0.00
ATOM   1833  OG  SER   115     -10.773  10.085 -10.205  1.00  0.00
ATOM   1834  HG  SER   115     -11.367  10.732 -10.592  1.00  0.00
ATOM   1835  C   SER   115      -8.527   8.877  -9.137  1.00  0.00
ATOM   1836  O   SER   115      -7.699   9.737  -8.823  1.00  0.00
ATOM   1837  N   CYS   116      -9.095   8.103  -8.225  1.00  0.00
ATOM   1838  H   CYS   116      -9.812   7.431  -8.454  1.00  0.00
ATOM   1839  CA  CYS   116      -8.757   8.304  -6.815  1.00  0.00
ATOM   1840  HA  CYS   116      -8.473   9.345  -6.656  1.00  0.00
ATOM   1841  CB  CYS   116      -9.934   7.980  -5.912  1.00  0.00
ATOM   1842  HB2 CYS   116     -10.147   6.911  -5.915  1.00  0.00
ATOM   1843  HB3 CYS   116      -9.747   8.310  -4.890  1.00  0.00
ATOM   1844  SG  CYS   116     -11.441   8.785  -6.424  1.00  0.00
ATOM   1845  HG  CYS   116     -12.201   8.290  -5.451  1.00  0.00
ATOM   1846  C   CYS   116      -7.525   7.547  -6.329  1.00  0.00
ATOM   1847  O   CYS   116      -7.065   7.760  -5.204  1.00  0.00
ATOM   1848  N   ILE   117      -6.980   6.689  -7.185  1.00  0.00
ATOM   1849  H   ILE   117      -7.372   6.565  -8.107  1.00  0.00
ATOM   1850  CA  ILE   117      -5.856   5.864  -6.802  1.00  0.00
ATOM   1851  HA  ILE   117      -6.107   5.328  -5.886  1.00  0.00
ATOM   1852  CB  ILE   117      -5.497   4.864  -7.892  1.00  0.00
ATOM   1853  HB  ILE   117      -5.389   5.398  -8.836  1.00  0.00
ATOM   1854  CG2 ILE   117      -4.186   4.142  -7.561  1.00  0.00
ATOM   1855 HG21 ILE   117      -4.293   3.608  -6.617  1.00  0.00
ATOM   1856 HG22 ILE   117      -3.950   3.434  -8.355  1.00  0.00
ATOM   1857 HG23 ILE   117      -3.380   4.872  -7.475  1.00  0.00
ATOM   1858  CG1 ILE   117      -6.617   3.840  -8.025  1.00  0.00
ATOM   1859 HG12 ILE   117      -6.637   3.253  -7.107  1.00  0.00
ATOM   1860 HG13 ILE   117      -7.554   4.388  -8.127  1.00  0.00
ATOM   1861  CD1 ILE   117      -6.445   2.924  -9.200  1.00  0.00
ATOM   1862 HD11 ILE   117      -5.508   2.375  -9.100  1.00  0.00
ATOM   1863 HD12 ILE   117      -7.276   2.219  -9.237  1.00  0.00
ATOM   1864 HD13 ILE   117      -6.425   3.510 -10.119  1.00  0.00
ATOM   1865  C   ILE   117      -4.643   6.702  -6.460  1.00  0.00
ATOM   1866  O   ILE   117      -3.958   6.430  -5.458  1.00  0.00
ATOM   1867  N   GLU   118      -4.379   7.720  -7.278  1.00  0.00
ATOM   1868  H   GLU   118      -4.888   7.829  -8.143  1.00  0.00
ATOM   1869  CA  GLU   118      -3.220   8.585  -7.039  1.00  0.00
ATOM   1870  HA  GLU   118      -2.350   7.968  -6.814  1.00  0.00
ATOM   1871  CB  GLU   118      -2.901   9.453  -8.271  1.00  0.00
ATOM   1872  HB2 GLU   118      -3.484   9.067  -9.107  1.00  0.00
ATOM   1873  HB3 GLU   118      -3.219  10.472  -8.047  1.00  0.00
ATOM   1874  CG  GLU   118      -1.407   9.452  -8.643  1.00  0.00
ATOM   1875  HG2 GLU   118      -0.925  10.143  -7.952  1.00  0.00
ATOM   1876  HG3 GLU   118      -1.018   8.446  -8.482  1.00  0.00
ATOM   1877  CD  GLU   118      -1.118   9.886 -10.085  1.00  0.00
ATOM   1878  OE1 GLU   118      -2.058  10.274 -10.832  1.00  0.00
ATOM   1879  OE2 GLU   118       0.069   9.808 -10.474  1.00  0.00
ATOM   1880  C   GLU   118      -3.277   9.431  -5.741  1.00  0.00
ATOM   1881  O   GLU   118      -2.300   9.471  -4.996  1.00  0.00
ATOM   1882  N   PRO   119      -4.416  10.088  -5.458  1.00  0.00
ATOM   1883  CD  PRO   119      -5.459  10.553  -6.386  1.00  0.00
ATOM   1884  HD2 PRO   119      -5.945   9.691  -6.841  1.00  0.00
ATOM   1885  HD3 PRO   119      -5.001  11.164  -7.164  1.00  0.00
ATOM   1886  CG  PRO   119      -6.400  11.353  -5.498  1.00  0.00
ATOM   1887  HG2 PRO   119      -7.361  10.840  -5.501  1.00  0.00
ATOM   1888  HG3 PRO   119      -6.514  12.338  -5.952  1.00  0.00
ATOM   1889  CB  PRO   119      -5.857  11.461  -4.150  1.00  0.00
ATOM   1890  HB2 PRO   119      -6.538  10.913  -3.498  1.00  0.00
ATOM   1891  HB3 PRO   119      -5.764  12.487  -3.796  1.00  0.00
ATOM   1892  CA  PRO   119      -4.477  10.780  -4.156  1.00  0.00
ATOM   1893  HA  PRO   119      -3.641  11.476  -4.091  1.00  0.00
ATOM   1894  C   PRO   119      -4.402   9.785  -2.999  1.00  0.00
ATOM   1895  O   PRO   119      -3.903  10.120  -1.917  1.00  0.00
ATOM   1896  N   LEU   120      -4.901   8.568  -3.227  1.00  0.00
ATOM   1897  H   LEU   120      -5.386   8.350  -4.086  1.00  0.00
ATOM   1898  CA  LEU   120      -4.800   7.528  -2.208  1.00  0.00
ATOM   1899  HA  LEU   120      -5.244   7.882  -1.277  1.00  0.00
ATOM   1900  CB  LEU   120      -5.538   6.266  -2.652  1.00  0.00
ATOM   1901  HB2 LEU   120      -6.589   6.554  -2.648  1.00  0.00
ATOM   1902  HB3 LEU   120      -5.228   6.035  -3.671  1.00  0.00
ATOM   1903  CG  LEU   120      -5.346   5.033  -1.771  1.00  0.00
ATOM   1904  HG  LEU   120      -4.279   4.865  -1.621  1.00  0.00
ATOM   1905  CD1 LEU   120      -6.014   5.234  -0.437  1.00  0.00
ATOM   1906 HD11 LEU   120      -7.080   5.402  -0.586  1.00  0.00
ATOM   1907 HD12 LEU   120      -5.868   4.347   0.179  1.00  0.00
ATOM   1908 HD13 LEU   120      -5.577   6.099   0.062  1.00  0.00
ATOM   1909  CD2 LEU   120      -5.899   3.784  -2.461  1.00  0.00
ATOM   1910 HD21 LEU   120      -5.375   3.627  -3.404  1.00  0.00
ATOM   1911 HD22 LEU   120      -5.752   2.917  -1.816  1.00  0.00
ATOM   1912 HD23 LEU   120      -6.963   3.916  -2.654  1.00  0.00
ATOM   1913  C   LEU   120      -3.328   7.199  -1.907  1.00  0.00
ATOM   1914  O   LEU   120      -2.919   7.193  -0.739  1.00  0.00
ATOM   1915  N   ALA   121      -2.523   7.010  -2.952  1.00  0.00
ATOM   1916  H   ALA   121      -2.897   7.043  -3.890  1.00  0.00
ATOM   1917  CA  ALA   121      -1.111   6.695  -2.783  1.00  0.00
ATOM   1918  HA  ALA   121      -1.021   5.817  -2.144  1.00  0.00
ATOM   1919  CB  ALA   121      -0.457   6.390  -4.122  1.00  0.00
ATOM   1920  HB1 ALA   121      -0.531   7.263  -4.770  1.00  0.00
ATOM   1921  HB2 ALA   121       0.593   6.143  -3.966  1.00  0.00
ATOM   1922  HB3 ALA   121      -0.963   5.546  -4.590  1.00  0.00
ATOM   1923  C   ALA   121      -0.390   7.839  -2.091  1.00  0.00
ATOM   1924  O   ALA   121       0.508   7.628  -1.258  1.00  0.00
ATOM   1925  N   GLU   122      -0.776   9.053  -2.446  1.00  0.00
ATOM   1926  H   GLU   122      -1.492   9.183  -3.147  1.00  0.00
ATOM   1927  CA  GLU   122      -0.145  10.234  -1.878  1.00  0.00
ATOM   1928  HA  GLU   122       0.938  10.177  -1.993  1.00  0.00
ATOM   1929  CB  GLU   122      -0.646  11.475  -2.604  1.00  0.00
ATOM   1930  HB2 GLU   122      -0.679  11.227  -3.665  1.00  0.00
ATOM   1931  HB3 GLU   122      -1.658  11.663  -2.244  1.00  0.00
ATOM   1932  CG  GLU   122       0.192  12.705  -2.403  1.00  0.00
ATOM   1933  HG2 GLU   122       0.318  12.909  -1.340  1.00  0.00
ATOM   1934  HG3 GLU   122       1.164  12.493  -2.849  1.00  0.00
ATOM   1935  CD  GLU   122      -0.423  13.916  -3.082  1.00  0.00
ATOM   1936  OE1 GLU   122      -1.179  13.735  -4.082  1.00  0.00
ATOM   1937  OE2 GLU   122      -0.180  15.041  -2.576  1.00  0.00
ATOM   1938  C   GLU   122      -0.435  10.311  -0.383  1.00  0.00
ATOM   1939  O   GLU   122       0.423  10.689   0.426  1.00  0.00
ATOM   1940  N   SER   123      -1.654   9.952  -0.026  1.00  0.00
ATOM   1941  H   SER   123      -2.315   9.658  -0.731  1.00  0.00
ATOM   1942  CA  SER   123      -2.103  10.011   1.365  1.00  0.00
ATOM   1943  HA  SER   123      -1.882  10.990   1.792  1.00  0.00
ATOM   1944  CB  SER   123      -3.607   9.783   1.421  1.00  0.00
ATOM   1945  HB2 SER   123      -4.102  10.484   0.749  1.00  0.00
ATOM   1946  HB3 SER   123      -3.828   8.763   1.109  1.00  0.00
ATOM   1947  OG  SER   123      -4.078   9.985   2.745  1.00  0.00
ATOM   1948  HG  SER   123      -5.027   9.839   2.773  1.00  0.00
ATOM   1949  C   SER   123      -1.381   8.984   2.239  1.00  0.00
ATOM   1950  O   SER   123      -0.967   9.271   3.368  1.00  0.00
ATOM   1951  N   ILE   124      -1.236   7.786   1.688  1.00  0.00
ATOM   1952  H   ILE   124      -1.643   7.618   0.779  1.00  0.00
ATOM   1953  CA  ILE   124      -0.523   6.703   2.333  1.00  0.00
ATOM   1954  HA  ILE   124      -0.922   6.477   3.322  1.00  0.00
ATOM   1955  CB  ILE   124      -0.555   5.423   1.459  1.00  0.00
ATOM   1956  HB  ILE   124      -0.237   5.691   0.451  1.00  0.00
ATOM   1957  CG2 ILE   124       0.380   4.307   2.018  1.00  0.00
ATOM   1958 HG21 ILE   124       0.062   4.037   3.026  1.00  0.00
ATOM   1959 HG22 ILE   124       0.325   3.429   1.374  1.00  0.00
ATOM   1960 HG23 ILE   124       1.406   4.672   2.047  1.00  0.00
ATOM   1961  CG1 ILE   124      -1.981   4.916   1.312  1.00  0.00
ATOM   1962 HG12 ILE   124      -2.296   4.500   2.269  1.00  0.00
ATOM   1963 HG13 ILE   124      -2.620   5.762   1.056  1.00  0.00
ATOM   1964  CD1 ILE   124      -2.094   3.866   0.249  1.00  0.00
ATOM   1965 HD11 ILE   124      -1.456   3.020   0.505  1.00  0.00
ATOM   1966 HD12 ILE   124      -3.129   3.532   0.177  1.00  0.00
ATOM   1967 HD13 ILE   124      -1.779   4.282  -0.708  1.00  0.00
ATOM   1968  C   ILE   124       0.926   7.125   2.551  1.00  0.00
ATOM   1969  O   ILE   124       1.465   6.922   3.640  1.00  0.00
ATOM   1970  N   THR   125       1.556   7.699   1.533  1.00  0.00
ATOM   1971  H   THR   125       1.103   7.850   0.643  1.00  0.00
ATOM   1972  CA  THR   125       2.952   8.099   1.675  1.00  0.00
ATOM   1973  HA  THR   125       3.521   7.206   1.935  1.00  0.00
ATOM   1974  CB  THR   125       3.498   8.661   0.354  1.00  0.00
ATOM   1975  HB  THR   125       2.923   9.549   0.090  1.00  0.00
ATOM   1976  CG2 THR   125       4.970   9.029   0.479  1.00  0.00
ATOM   1977 HG21 THR   125       5.545   8.142   0.744  1.00  0.00
ATOM   1978 HG22 THR   125       5.328   9.424  -0.471  1.00  0.00
ATOM   1979 HG23 THR   125       5.091   9.785   1.255  1.00  0.00
ATOM   1980  OG1 THR   125       3.411   7.643  -0.648  1.00  0.00
ATOM   1981  HG1 THR   125       3.750   7.982  -1.479  1.00  0.00
ATOM   1982  C   THR   125       3.115   9.148   2.767  1.00  0.00
ATOM   1983  O   THR   125       3.964   9.029   3.645  1.00  0.00
ATOM   1984  N   ASP   126       2.219  10.116   2.756  1.00  0.00
ATOM   1985  H   ASP   126       1.509  10.107   2.037  1.00  0.00
ATOM   1986  CA  ASP   126       2.207  11.201   3.722  1.00  0.00
ATOM   1987  HA  ASP   126       3.124  11.786   3.648  1.00  0.00
ATOM   1988  CB  ASP   126       1.011  12.123   3.433  1.00  0.00
ATOM   1989  HB2 ASP   126       0.094  11.561   3.257  1.00  0.00
ATOM   1990  HB3 ASP   126       0.913  12.700   4.352  1.00  0.00
ATOM   1991  CG  ASP   126       1.260  13.072   2.259  1.00  0.00
ATOM   1992  OD1 ASP   126       2.117  12.789   1.372  1.00  0.00
ATOM   1993  OD2 ASP   126       0.514  14.066   2.165  1.00  0.00
ATOM   1994  C   ASP   126       2.092  10.615   5.124  1.00  0.00
ATOM   1995  O   ASP   126       2.786  11.054   6.048  1.00  0.00
ATOM   1996  N   VAL   127       1.187   9.650   5.295  1.00  0.00
ATOM   1997  H   VAL   127       0.531   9.392   4.572  1.00  0.00
ATOM   1998  CA  VAL   127       1.070   9.007   6.595  1.00  0.00
ATOM   1999  HA  VAL   127       1.050   9.732   7.409  1.00  0.00
ATOM   2000  CB  VAL   127      -0.172   8.096   6.715  1.00  0.00
ATOM   2001  HB  VAL   127      -0.276   7.531   5.789  1.00  0.00
ATOM   2002  CG1 VAL   127      -0.043   7.119   7.903  1.00  0.00
ATOM   2003 HG11 VAL   127       0.061   7.684   8.829  1.00  0.00
ATOM   2004 HG12 VAL   127      -0.934   6.493   7.957  1.00  0.00
ATOM   2005 HG13 VAL   127       0.835   6.489   7.762  1.00  0.00
ATOM   2006  CG2 VAL   127      -1.469   8.936   6.818  1.00  0.00
ATOM   2007 HG21 VAL   127      -1.574   9.554   5.926  1.00  0.00
ATOM   2008 HG22 VAL   127      -2.328   8.270   6.901  1.00  0.00
ATOM   2009 HG23 VAL   127      -1.420   9.576   7.699  1.00  0.00
ATOM   2010  C   VAL   127       2.353   8.200   6.939  1.00  0.00
ATOM   2011  O   VAL   127       2.827   8.263   8.089  1.00  0.00
ATOM   2012  N   LEU   128       2.892   7.429   5.974  1.00  0.00
ATOM   2013  H   LEU   128       2.463   7.379   5.061  1.00  0.00
ATOM   2014  CA  LEU   128       4.077   6.591   6.238  1.00  0.00
ATOM   2015  HA  LEU   128       3.859   5.901   7.053  1.00  0.00
ATOM   2016  CB  LEU   128       4.474   5.771   4.989  1.00  0.00
ATOM   2017  HB2 LEU   128       3.653   5.055   4.963  1.00  0.00
ATOM   2018  HB3 LEU   128       4.443   6.391   4.093  1.00  0.00
ATOM   2019  CG  LEU   128       5.802   5.019   5.041  1.00  0.00
ATOM   2020  HG  LEU   128       6.608   5.743   5.159  1.00  0.00
ATOM   2021  CD1 LEU   128       5.831   4.024   6.216  1.00  0.00
ATOM   2022 HD11 LEU   128       5.025   3.299   6.099  1.00  0.00
ATOM   2023 HD12 LEU   128       6.788   3.503   6.229  1.00  0.00
ATOM   2024 HD13 LEU   128       5.700   4.564   7.154  1.00  0.00
ATOM   2025  CD2 LEU   128       6.160   4.340   3.660  1.00  0.00
ATOM   2026 HD21 LEU   128       6.235   5.105   2.887  1.00  0.00
ATOM   2027 HD22 LEU   128       7.112   3.817   3.748  1.00  0.00
ATOM   2028 HD23 LEU   128       5.379   3.628   3.392  1.00  0.00
ATOM   2029  C   LEU   128       5.241   7.485   6.699  1.00  0.00
ATOM   2030  O   LEU   128       5.882   7.238   7.726  1.00  0.00
ATOM   2031  N   VAL   129       5.490   8.538   5.935  1.00  0.00
ATOM   2032  H   VAL   129       4.944   8.739   5.109  1.00  0.00
ATOM   2033  CA  VAL   129       6.639   9.370   6.218  1.00  0.00
ATOM   2034  HA  VAL   129       7.489   8.732   6.461  1.00  0.00
ATOM   2035  CB  VAL   129       7.004  10.226   5.017  1.00  0.00
ATOM   2036  HB  VAL   129       6.128  10.789   4.693  1.00  0.00
ATOM   2037  CG1 VAL   129       8.092  11.173   5.389  1.00  0.00
ATOM   2038 HG11 VAL   129       8.969  10.611   5.713  1.00  0.00
ATOM   2039 HG12 VAL   129       8.353  11.786   4.526  1.00  0.00
ATOM   2040 HG13 VAL   129       7.753  11.816   6.202  1.00  0.00
ATOM   2041  CG2 VAL   129       7.486   9.351   3.905  1.00  0.00
ATOM   2042 HG21 VAL   129       6.698   8.651   3.625  1.00  0.00
ATOM   2043 HG22 VAL   129       7.747   9.966   3.044  1.00  0.00
ATOM   2044 HG23 VAL   129       8.365   8.795   4.234  1.00  0.00
ATOM   2045  C   VAL   129       6.454  10.246   7.471  1.00  0.00
ATOM   2046  O   VAL   129       7.389  10.468   8.234  1.00  0.00
ATOM   2047  N   ARG   130       5.252  10.726   7.723  1.00  0.00
ATOM   2048  H   ARG   130       4.460  10.626   7.104  1.00  0.00
ATOM   2049  CA  ARG   130       5.104  11.560   8.902  1.00  0.00
ATOM   2050  HA  ARG   130       5.985  12.193   9.008  1.00  0.00
ATOM   2051  CB  ARG   130       3.864  12.458   8.804  1.00  0.00
ATOM   2052  HB2 ARG   130       3.882  12.935   7.824  1.00  0.00
ATOM   2053  HB3 ARG   130       2.987  11.815   8.879  1.00  0.00
ATOM   2054  CG  ARG   130       3.803  13.548   9.909  1.00  0.00
ATOM   2055  HG2 ARG   130       2.792  13.954   9.870  1.00  0.00
ATOM   2056  HG3 ARG   130       3.947  13.022  10.853  1.00  0.00
ATOM   2057  CD  ARG   130       4.841  14.720   9.801  1.00  0.00
ATOM   2058  HD2 ARG   130       4.697  15.371  10.664  1.00  0.00
ATOM   2059  HD3 ARG   130       5.839  14.284   9.838  1.00  0.00
ATOM   2060  NE  ARG   130       4.724  15.532   8.570  1.00  0.00
ATOM   2061  HE  ARG   130       5.460  15.432   7.885  1.00  0.00
ATOM   2062  CZ  ARG   130       3.748  16.435   8.339  1.00  0.00
ATOM   2063  NH1 ARG   130       2.740  16.607   9.208  1.00  0.00
ATOM   2064 HH11 ARG   130       2.706  16.055  10.053  1.00  0.00
ATOM   2065 HH12 ARG   130       2.021  17.289   9.014  1.00  0.00
ATOM   2066  NH2 ARG   130       3.725  17.133   7.196  1.00  0.00
ATOM   2067 HH21 ARG   130       4.443  16.983   6.502  1.00  0.00
ATOM   2068 HH22 ARG   130       2.990  17.806   7.034  1.00  0.00
ATOM   2069  C   ARG   130       5.104  10.747  10.205  1.00  0.00
ATOM   2070  O   ARG   130       5.688  11.168  11.211  1.00  0.00
ATOM   2071  N   THR   131       4.463   9.594  10.228  1.00  0.00
ATOM   2072  H   THR   131       3.933   9.227   9.450  1.00  0.00
ATOM   2073  CA  THR   131       4.408   8.887  11.488  1.00  0.00
ATOM   2074  HA  THR   131       4.439   9.600  12.312  1.00  0.00
ATOM   2075  CB  THR   131       3.136   8.080  11.595  1.00  0.00
ATOM   2076  HB  THR   131       3.061   7.637  12.588  1.00  0.00
ATOM   2077  CG2 THR   131       1.937   9.014  11.359  1.00  0.00
ATOM   2078 HG21 THR   131       2.011   9.457  10.366  1.00  0.00
ATOM   2079 HG22 THR   131       1.011   8.444  11.433  1.00  0.00
ATOM   2080 HG23 THR   131       1.938   9.804  12.110  1.00  0.00
ATOM   2081  OG1 THR   131       3.140   7.035  10.611  1.00  0.00
ATOM   2082  HG1 THR   131       2.330   6.525  10.683  1.00  0.00
ATOM   2083  C   THR   131       5.687   8.018  11.719  1.00  0.00
ATOM   2084  O   THR   131       6.024   7.706  12.881  1.00  0.00
ATOM   2085  N   LYS   132       6.404   7.656  10.634  1.00  0.00
ATOM   2086  H   LYS   132       6.150   7.976   9.710  1.00  0.00
ATOM   2087  CA  LYS   132       7.537   6.726  10.764  1.00  0.00
ATOM   2088  HA  LYS   132       7.710   6.506  11.818  1.00  0.00
ATOM   2089  CB  LYS   132       7.253   5.411  10.029  1.00  0.00
ATOM   2090  HB2 LYS   132       7.200   5.665   8.970  1.00  0.00
ATOM   2091  HB3 LYS   132       8.121   4.775  10.207  1.00  0.00
ATOM   2092  CG  LYS   132       5.993   4.671  10.436  1.00  0.00
ATOM   2093  HG2 LYS   132       5.122   5.236  10.101  1.00  0.00
ATOM   2094  HG3 LYS   132       5.988   3.687   9.968  1.00  0.00
ATOM   2095  CD  LYS   132       5.944   4.516  11.929  1.00  0.00
ATOM   2096  HD2 LYS   132       6.784   3.891  12.236  1.00  0.00
ATOM   2097  HD3 LYS   132       6.044   5.503  12.379  1.00  0.00
ATOM   2098  CE  LYS   132       4.662   3.886  12.384  1.00  0.00
ATOM   2099  HE2 LYS   132       3.876   4.638  12.454  1.00  0.00
ATOM   2100  HE3 LYS   132       4.357   3.105  11.688  1.00  0.00
ATOM   2101  NZ  LYS   132       4.895   3.293  13.718  1.00  0.00
ATOM   2102  HZ1 LYS   132       5.177   4.016  14.364  1.00  0.00
ATOM   2103  HZ2 LYS   132       4.043   2.861  14.047  1.00  0.00
ATOM   2104  HZ3 LYS   132       5.623   2.596  13.654  1.00  0.00
ATOM   2105  C   LYS   132       8.900   7.250  10.270  1.00  0.00
ATOM   2106  O   LYS   132       9.868   6.486  10.168  1.00  0.00
ATOM   2107  N   ARG   133       9.010   8.551  10.031  1.00  0.00
ATOM   2108  H   ARG   133       8.230   9.171  10.196  1.00  0.00
ATOM   2109  CA  ARG   133      10.246   9.119   9.446  1.00  0.00
ATOM   2110  HA  ARG   133      10.351   8.804   8.407  1.00  0.00
ATOM   2111  CB  ARG   133      10.181  10.650   9.490  1.00  0.00
ATOM   2112  HB2 ARG   133       9.554  10.969   8.657  1.00  0.00
ATOM   2113  HB3 ARG   133       9.703  10.925  10.430  1.00  0.00
ATOM   2114  CG  ARG   133      11.549  11.338   9.392  1.00  0.00
ATOM   2115  HG2 ARG   133      11.437  12.378   9.699  1.00  0.00
ATOM   2116  HG3 ARG   133      12.239  10.833  10.068  1.00  0.00
ATOM   2117  CD  ARG   133      12.097  11.285   7.978  1.00  0.00
ATOM   2118  HD2 ARG   133      13.090  11.730   7.910  1.00  0.00
ATOM   2119  HD3 ARG   133      12.130  10.265   7.593  1.00  0.00
ATOM   2120  NE  ARG   133      11.184  12.060   7.161  1.00  0.00
ATOM   2121  HE  ARG   133      10.347  12.381   7.627  1.00  0.00
ATOM   2122  CZ  ARG   133      11.343  12.347   5.866  1.00  0.00
ATOM   2123  NH1 ARG   133      12.415  11.957   5.168  1.00  0.00
ATOM   2124 HH11 ARG   133      13.143  11.423   5.622  1.00  0.00
ATOM   2125 HH12 ARG   133      12.493  12.198   4.190  1.00  0.00
ATOM   2126  NH2 ARG   133      10.415  13.072   5.274  1.00  0.00
ATOM   2127 HH21 ARG   133       9.615  13.391   5.801  1.00  0.00
ATOM   2128 HH22 ARG   133      10.509  13.305   4.296  1.00  0.00
ATOM   2129  C   ARG   133      11.575   8.647  10.109  1.00  0.00
ATOM   2130  O   ARG   133      12.463   8.136   9.440  1.00  0.00
ATOM   2131  N   ASP   134      11.677   8.821  11.418  1.00  0.00
ATOM   2132  H   ASP   134      10.907   9.245  11.916  1.00  0.00
ATOM   2133  CA  ASP   134      12.890   8.536  12.149  1.00  0.00
ATOM   2134  HA  ASP   134      13.749   8.946  11.619  1.00  0.00
ATOM   2135  CB  ASP   134      12.824   9.172  13.548  1.00  0.00
ATOM   2136  HB2 ASP   134      11.971   8.803  14.117  1.00  0.00
ATOM   2137  HB3 ASP   134      13.748   8.863  14.037  1.00  0.00
ATOM   2138  CG  ASP   134      12.768  10.738  13.479  1.00  0.00
ATOM   2139  OD1 ASP   134      13.226  11.336  12.469  1.00  0.00
ATOM   2140  OD2 ASP   134      12.198  11.376  14.388  1.00  0.00
ATOM   2141  C   ASP   134      13.145   7.022  12.185  1.00  0.00
ATOM   2142  O   ASP   134      14.283   6.597  12.070  1.00  0.00
ATOM   2143  N   TRP   135      12.098   6.202  12.319  1.00  0.00
ATOM   2144  H   TRP   135      11.168   6.538  12.527  1.00  0.00
ATOM   2145  CA  TRP   135      12.306   4.760  12.223  1.00  0.00
ATOM   2146  HA  TRP   135      13.078   4.457  12.930  1.00  0.00
ATOM   2147  CB  TRP   135      11.024   3.994  12.543  1.00  0.00
ATOM   2148  HB2 TRP   135      10.627   4.254  13.524  1.00  0.00
ATOM   2149  HB3 TRP   135      10.274   4.204  11.780  1.00  0.00
ATOM   2150  CG  TRP   135      11.234   2.492  12.544  1.00  0.00
ATOM   2151  CD1 TRP   135      11.600   1.706  13.625  1.00  0.00
ATOM   2152  HD1 TRP   135      11.766   2.224  14.570  1.00  0.00
ATOM   2153  NE1 TRP   135      11.677   0.372  13.250  1.00  0.00
ATOM   2154  HE1 TRP   135      11.909  -0.397  13.861  1.00  0.00
ATOM   2155  CE2 TRP   135      11.365   0.265  11.912  1.00  0.00
ATOM   2156  CZ2 TRP   135      11.304  -0.876  11.088  1.00  0.00
ATOM   2157  HZ2 TRP   135      11.533  -1.847  11.527  1.00  0.00
ATOM   2158  CH2 TRP   135      10.955  -0.690   9.768  1.00  0.00
ATOM   2159  HH2 TRP   135      10.903  -1.549   9.099  1.00  0.00
ATOM   2160  CZ3 TRP   135      10.661   0.593   9.259  1.00  0.00
ATOM   2161  HZ3 TRP   135      10.393   0.730   8.211  1.00  0.00
ATOM   2162  CE3 TRP   135      10.704   1.739  10.089  1.00  0.00
ATOM   2163  HE3 TRP   135      10.465   2.707   9.648  1.00  0.00
ATOM   2164  CD2 TRP   135      11.067   1.582  11.439  1.00  0.00
ATOM   2165  C   TRP   135      12.821   4.397  10.806  1.00  0.00
ATOM   2166  O   TRP   135      13.779   3.604  10.644  1.00  0.00
ATOM   2167  N   LEU   136      12.188   4.976   9.782  1.00  0.00
ATOM   2168  H   LEU   136      11.400   5.586   9.949  1.00  0.00
ATOM   2169  CA  LEU   136      12.579   4.707   8.391  1.00  0.00
ATOM   2170  HA  LEU   136      12.486   3.643   8.174  1.00  0.00
ATOM   2171  CB  LEU   136      11.665   5.483   7.438  1.00  0.00
ATOM   2172  HB2 LEU   136      11.329   6.195   8.192  1.00  0.00
ATOM   2173  HB3 LEU   136      12.337   5.984   6.741  1.00  0.00
ATOM   2174  CG  LEU   136      10.453   4.936   6.675  1.00  0.00
ATOM   2175  HG  LEU   136      10.657   5.103   5.618  1.00  0.00
ATOM   2176  CD1 LEU   136      10.137   3.464   6.906  1.00  0.00
ATOM   2177 HD11 LEU   136       9.933   3.297   7.963  1.00  0.00
ATOM   2178 HD12 LEU   136       9.263   3.183   6.319  1.00  0.00
ATOM   2179 HD13 LEU   136      10.989   2.857   6.600  1.00  0.00
ATOM   2180  CD2 LEU   136       9.189   5.801   6.895  1.00  0.00
ATOM   2181 HD21 LEU   136       9.378   6.817   6.548  1.00  0.00
ATOM   2182 HD22 LEU   136       8.355   5.376   6.336  1.00  0.00
ATOM   2183 HD23 LEU   136       8.942   5.821   7.957  1.00  0.00
ATOM   2184  C   LEU   136      14.066   5.078   8.114  1.00  0.00
ATOM   2185  O   LEU   136      14.810   4.349   7.456  1.00  0.00
ATOM   2186  N   VAL   137      14.491   6.226   8.621  1.00  0.00
ATOM   2187  H   VAL   137      13.866   6.798   9.171  1.00  0.00
ATOM   2188  CA  VAL   137      15.842   6.705   8.391  1.00  0.00
ATOM   2189  HA  VAL   137      16.107   6.720   7.334  1.00  0.00
ATOM   2190  CB  VAL   137      16.005   8.146   8.967  1.00  0.00
ATOM   2191  HB  VAL   137      15.479   8.208   9.920  1.00  0.00
ATOM   2192  CG1 VAL   137      17.506   8.480   9.181  1.00  0.00
ATOM   2193 HG11 VAL   137      18.032   8.419   8.229  1.00  0.00
ATOM   2194 HG12 VAL   137      17.600   9.489   9.583  1.00  0.00
ATOM   2195 HG13 VAL   137      17.940   7.768   9.883  1.00  0.00
ATOM   2196  CG2 VAL   137      15.331   9.182   8.027  1.00  0.00
ATOM   2197 HG21 VAL   137      14.269   8.954   7.936  1.00  0.00
ATOM   2198 HG22 VAL   137      15.453  10.182   8.442  1.00  0.00
ATOM   2199 HG23 VAL   137      15.797   9.137   7.043  1.00  0.00
ATOM   2200  C   VAL   137      16.823   5.746   9.072  1.00  0.00
ATOM   2201  O   VAL   137      17.889   5.423   8.528  1.00  0.00
ATOM   2202  N   LYS   138      16.455   5.312  10.278  1.00  0.00
ATOM   2203  H   LYS   138      15.610   5.681  10.690  1.00  0.00
ATOM   2204  CA  LYS   138      17.244   4.365  11.053  1.00  0.00
ATOM   2205  HA  LYS   138      18.247   4.766  11.197  1.00  0.00
ATOM   2206  CB  LYS   138      16.618   4.101  12.430  1.00  0.00
ATOM   2207  HB2 LYS   138      16.114   5.013  12.749  1.00  0.00
ATOM   2208  HB3 LYS   138      15.886   3.302  12.317  1.00  0.00
ATOM   2209  CG  LYS   138      17.657   3.696  13.481  1.00  0.00
ATOM   2210  HG2 LYS   138      18.139   2.785  13.126  1.00  0.00
ATOM   2211  HG3 LYS   138      18.392   4.499  13.535  1.00  0.00
ATOM   2212  CD  LYS   138      17.062   3.450  14.882  1.00  0.00
ATOM   2213  HD2 LYS   138      16.182   2.820  14.758  1.00  0.00
ATOM   2214  HD3 LYS   138      17.811   2.916  15.467  1.00  0.00
ATOM   2215  CE  LYS   138      16.667   4.744  15.615  1.00  0.00
ATOM   2216  HE2 LYS   138      17.580   5.256  15.921  1.00  0.00
ATOM   2217  HE3 LYS   138      16.113   5.375  14.920  1.00  0.00
ATOM   2218  NZ  LYS   138      15.809   4.465  16.838  1.00  0.00
ATOM   2219  HZ1 LYS   138      16.322   3.881  17.483  1.00  0.00
ATOM   2220  HZ2 LYS   138      15.572   5.337  17.289  1.00  0.00
ATOM   2221  HZ3 LYS   138      14.963   3.992  16.555  1.00  0.00
ATOM   2222  C   LYS   138      17.426   3.021  10.338  1.00  0.00
ATOM   2223  O   LYS   138      18.436   2.354  10.576  1.00  0.00
ATOM   2224  N   GLN   139      16.425   2.602   9.547  1.00  0.00
ATOM   2225  H   GLN   139      15.607   3.185   9.436  1.00  0.00
ATOM   2226  CA  GLN   139      16.463   1.308   8.839  1.00  0.00
ATOM   2227  HA  GLN   139      17.058   0.600   9.416  1.00  0.00
ATOM   2228  CB  GLN   139      15.053   0.725   8.650  1.00  0.00
ATOM   2229  HB2 GLN   139      14.499   1.423   8.021  1.00  0.00
ATOM   2230  HB3 GLN   139      15.166  -0.224   8.126  1.00  0.00
ATOM   2231  CG  GLN   139      14.290   0.499   9.952  1.00  0.00
ATOM   2232  HG2 GLN   139      13.925   1.445  10.351  1.00  0.00
ATOM   2233  HG3 GLN   139      13.443  -0.136   9.692  1.00  0.00
ATOM   2234  CD  GLN   139      15.119  -0.209  11.042  1.00  0.00
ATOM   2235  OE1 GLN   139      15.066   0.154  12.219  1.00  0.00
ATOM   2236  NE2 GLN   139      15.821  -1.235  10.663  1.00  0.00
ATOM   2237 HE21 GLN   139      16.383  -1.735  11.338  1.00  0.00
ATOM   2238 HE22 GLN   139      15.801  -1.528   9.697  1.00  0.00
ATOM   2239  C   GLN   139      17.094   1.420   7.464  1.00  0.00
ATOM   2240  O   GLN   139      16.944   0.520   6.671  1.00  0.00
ATOM   2241  N   ARG   140      17.766   2.531   7.172  1.00  0.00
ATOM   2242  H   ARG   140      17.806   3.273   7.856  1.00  0.00
ATOM   2243  CA  ARG   140      18.372   2.765   5.852  1.00  0.00
ATOM   2244  HA  ARG   140      18.881   3.729   5.857  1.00  0.00
ATOM   2245  CB  ARG   140      19.384   1.681   5.496  1.00  0.00
ATOM   2246  HB2 ARG   140      18.849   0.732   5.476  1.00  0.00
ATOM   2247  HB3 ARG   140      19.762   1.905   4.498  1.00  0.00
ATOM   2248  CG  ARG   140      20.544   1.587   6.467  1.00  0.00
ATOM   2249  HG2 ARG   140      21.087   2.532   6.439  1.00  0.00
ATOM   2250  HG3 ARG   140      20.138   1.431   7.466  1.00  0.00
ATOM   2251  CD  ARG   140      21.508   0.429   6.116  1.00  0.00
ATOM   2252  HD2 ARG   140      22.323   0.391   6.839  1.00  0.00
ATOM   2253  HD3 ARG   140      20.970  -0.519   6.125  1.00  0.00
ATOM   2254  NE  ARG   140      22.075   0.633   4.780  1.00  0.00
ATOM   2255  HE  ARG   140      22.656   1.448   4.643  1.00  0.00
ATOM   2256  CZ  ARG   140      21.859  -0.177   3.742  1.00  0.00
ATOM   2257  NH1 ARG   140      21.098  -1.273   3.878  1.00  0.00
ATOM   2258 HH11 ARG   140      20.684  -1.488   4.774  1.00  0.00
ATOM   2259 HH12 ARG   140      20.942  -1.877   3.084  1.00  0.00
ATOM   2260  NH2 ARG   140      22.418   0.098   2.565  1.00  0.00
ATOM   2261 HH21 ARG   140      23.001   0.917   2.466  1.00  0.00
ATOM   2262 HH22 ARG   140      22.256  -0.513   1.777  1.00  0.00
ATOM   2263  C   ARG   140      17.322   2.899   4.722  1.00  0.00
ATOM   2264  O   ARG   140      17.609   2.636   3.508  1.00  0.00
ATOM   2265  N   GLY   141      16.138   3.375   5.121  1.00  0.00
ATOM   2266  H   GLY   141      15.964   3.543   6.101  1.00  0.00
ATOM   2267  CA  GLY   141      15.077   3.663   4.175  1.00  0.00
ATOM   2268  HA2 GLY   141      14.191   4.003   4.712  1.00  0.00
ATOM   2269  HA3 GLY   141      15.404   4.441   3.485  1.00  0.00
ATOM   2270  C   GLY   141      14.725   2.409   3.379  1.00  0.00
ATOM   2271  O   GLY   141      14.656   1.300   3.918  1.00  0.00
ATOM   2272  N   TRP   142      14.534   2.578   2.082  1.00  0.00
ATOM   2273  H   TRP   142      14.579   3.493   1.658  1.00  0.00
ATOM   2274  CA  TRP   142      14.106   1.461   1.262  1.00  0.00
ATOM   2275  HA  TRP   142      13.342   0.880   1.779  1.00  0.00
ATOM   2276  CB  TRP   142      13.519   1.989  -0.038  1.00  0.00
ATOM   2277  HB2 TRP   142      14.199   2.707  -0.496  1.00  0.00
ATOM   2278  HB3 TRP   142      13.300   1.192  -0.748  1.00  0.00
ATOM   2279  CG  TRP   142      12.263   2.696   0.199  1.00  0.00
ATOM   2280  CD1 TRP   142      12.066   4.047   0.229  1.00  0.00
ATOM   2281  HD1 TRP   142      12.938   4.677   0.050  1.00  0.00
ATOM   2282  NE1 TRP   142      10.730   4.331   0.495  1.00  0.00
ATOM   2283  HE1 TRP   142      10.321   5.252   0.565  1.00  0.00
ATOM   2284  CE2 TRP   142      10.053   3.143   0.651  1.00  0.00
ATOM   2285  CZ2 TRP   142       8.707   2.898   0.936  1.00  0.00
ATOM   2286  HZ2 TRP   142       8.032   3.746   1.049  1.00  0.00
ATOM   2287  CH2 TRP   142       8.316   1.576   1.057  1.00  0.00
ATOM   2288  HH2 TRP   142       7.277   1.344   1.290  1.00  0.00
ATOM   2289  CZ3 TRP   142       9.227   0.523   0.887  1.00  0.00
ATOM   2290  HZ3 TRP   142       8.904  -0.515   0.977  1.00  0.00
ATOM   2291  CE3 TRP   142      10.564   0.767   0.601  1.00  0.00
ATOM   2292  HE3 TRP   142      11.233  -0.089   0.511  1.00  0.00
ATOM   2293  CD2 TRP   142      10.998   2.093   0.469  1.00  0.00
ATOM   2294  C   TRP   142      15.194   0.397   1.017  1.00  0.00
ATOM   2295  O   TRP   142      14.863  -0.781   0.869  1.00  0.00
ATOM   2296  N   ASP   143      16.473   0.797   1.089  1.00  0.00
ATOM   2297  H   ASP   143      16.673   1.780   1.203  1.00  0.00
ATOM   2298  CA  ASP   143      17.607  -0.138   0.973  1.00  0.00
ATOM   2299  HA  ASP   143      17.571  -0.637   0.005  1.00  0.00
ATOM   2300  CB  ASP   143      18.940   0.600   1.093  1.00  0.00
ATOM   2301  HB2 ASP   143      18.921   1.256   1.963  1.00  0.00
ATOM   2302  HB3 ASP   143      19.706  -0.164   1.231  1.00  0.00
ATOM   2303  CG  ASP   143      19.253   1.405  -0.133  1.00  0.00
ATOM   2304  OD1 ASP   143      18.322   2.030  -0.675  1.00  0.00
ATOM   2305  OD2 ASP   143      20.428   1.453  -0.545  1.00  0.00
ATOM   2306  C   ASP   143      17.537  -1.213   2.040  1.00  0.00
ATOM   2307  O   ASP   143      17.718  -2.398   1.761  1.00  0.00
ATOM   2308  N   GLY   144      17.271  -0.794   3.269  1.00  0.00
ATOM   2309  H   GLY   144      17.228   0.198   3.455  1.00  0.00
ATOM   2310  CA  GLY   144      17.038  -1.708   4.364  1.00  0.00
ATOM   2311  HA2 GLY   144      17.898  -2.374   4.430  1.00  0.00
ATOM   2312  HA3 GLY   144      16.964  -1.120   5.278  1.00  0.00
ATOM   2313  C   GLY   144      15.786  -2.536   4.210  1.00  0.00
ATOM   2314  O   GLY   144      15.675  -3.623   4.789  1.00  0.00
ATOM   2315  N   PHE   145      14.789  -1.996   3.511  1.00  0.00
ATOM   2316  H   PHE   145      14.849  -1.062   3.132  1.00  0.00
ATOM   2317  CA  PHE   145      13.545  -2.746   3.319  1.00  0.00
ATOM   2318  HA  PHE   145      13.138  -3.040   4.286  1.00  0.00
ATOM   2319  CB  PHE   145      12.512  -1.891   2.596  1.00  0.00
ATOM   2320  HB2 PHE   145      12.092  -1.115   3.236  1.00  0.00
ATOM   2321  HB3 PHE   145      13.010  -1.428   1.744  1.00  0.00
ATOM   2322  CG  PHE   145      11.350  -2.670   2.044  1.00  0.00
ATOM   2323  CD1 PHE   145      10.347  -3.140   2.872  1.00  0.00
ATOM   2324  HD1 PHE   145      10.413  -2.973   3.947  1.00  0.00
ATOM   2325  CE1 PHE   145       9.249  -3.828   2.335  1.00  0.00
ATOM   2326  HE1 PHE   145       8.468  -4.203   2.997  1.00  0.00
ATOM   2327  CZ  PHE   145       9.155  -4.034   0.961  1.00  0.00
ATOM   2328  HZ  PHE   145       8.300  -4.568   0.547  1.00  0.00
ATOM   2329  CE2 PHE   145      10.140  -3.561   0.127  1.00  0.00
ATOM   2330  HE2 PHE   145      10.074  -3.719  -0.949  1.00  0.00
ATOM   2331  CD2 PHE   145      11.233  -2.875   0.668  1.00  0.00
ATOM   2332  HD2 PHE   145      12.013  -2.489   0.012  1.00  0.00
ATOM   2333  C   PHE   145      13.807  -4.032   2.530  1.00  0.00
ATOM   2334  O   PHE   145      13.223  -5.081   2.809  1.00  0.00
ATOM   2335  N   VAL   146      14.674  -3.939   1.539  1.00  0.00
ATOM   2336  H   VAL   146      15.097  -3.064   1.266  1.00  0.00
ATOM   2337  CA  VAL   146      14.951  -5.108   0.745  1.00  0.00
ATOM   2338  HA  VAL   146      14.040  -5.627   0.447  1.00  0.00
ATOM   2339  CB  VAL   146      15.764  -4.761  -0.532  1.00  0.00
ATOM   2340  HB  VAL   146      15.657  -5.566  -1.258  1.00  0.00
ATOM   2341  CG1 VAL   146      15.252  -3.471  -1.130  1.00  0.00
ATOM   2342 HG11 VAL   146      15.360  -2.665  -0.404  1.00  0.00
ATOM   2343 HG12 VAL   146      15.826  -3.232  -2.025  1.00  0.00
ATOM   2344 HG13 VAL   146      14.200  -3.584  -1.392  1.00  0.00
ATOM   2345  CG2 VAL   146      17.263  -4.675  -0.262  1.00  0.00
ATOM   2346 HG21 VAL   146      17.621  -5.634   0.114  1.00  0.00
ATOM   2347 HG22 VAL   146      17.786  -4.431  -1.187  1.00  0.00
ATOM   2348 HG23 VAL   146      17.456  -3.900   0.479  1.00  0.00
ATOM   2349  C   VAL   146      15.662  -6.188   1.581  1.00  0.00
ATOM   2350  O   VAL   146      15.282  -7.359   1.520  1.00  0.00
ATOM   2351  N   GLU   147      16.627  -5.791   2.418  1.00  0.00
ATOM   2352  H   GLU   147      16.870  -4.815   2.507  1.00  0.00
ATOM   2353  CA  GLU   147      17.399  -6.765   3.169  1.00  0.00
ATOM   2354  HA  GLU   147      17.803  -7.522   2.497  1.00  0.00
ATOM   2355  CB  GLU   147      18.549  -6.078   3.872  1.00  0.00
ATOM   2356  HB2 GLU   147      18.148  -5.236   4.436  1.00  0.00
ATOM   2357  HB3 GLU   147      19.002  -6.793   4.559  1.00  0.00
ATOM   2358  CG  GLU   147      19.609  -5.574   2.887  1.00  0.00
ATOM   2359  HG2 GLU   147      19.824  -6.372   2.176  1.00  0.00
ATOM   2360  HG3 GLU   147      19.174  -4.726   2.360  1.00  0.00
ATOM   2361  CD  GLU   147      20.891  -5.143   3.564  1.00  0.00
ATOM   2362  OE1 GLU   147      21.127  -5.574   4.715  1.00  0.00
ATOM   2363  OE2 GLU   147      21.671  -4.388   2.939  1.00  0.00
ATOM   2364  C   GLU   147      16.549  -7.523   4.169  1.00  0.00
ATOM   2365  O   GLU   147      16.690  -8.742   4.314  1.00  0.00
ATOM   2366  N   PHE   148      15.582  -6.854   4.777  1.00  0.00
ATOM   2367  H   PHE   148      15.389  -5.877   4.608  1.00  0.00
ATOM   2368  CA  PHE   148      14.785  -7.553   5.779  1.00  0.00
ATOM   2369  HA  PHE   148      15.447  -8.022   6.507  1.00  0.00
ATOM   2370  CB  PHE   148      13.863  -6.598   6.507  1.00  0.00
ATOM   2371  HB2 PHE   148      14.395  -5.786   7.001  1.00  0.00
ATOM   2372  HB3 PHE   148      13.179  -6.186   5.765  1.00  0.00
ATOM   2373  CG  PHE   148      13.016  -7.252   7.552  1.00  0.00
ATOM   2374  CD1 PHE   148      13.546  -7.581   8.794  1.00  0.00
ATOM   2375  HD1 PHE   148      14.598  -7.379   8.994  1.00  0.00
ATOM   2376  CE1 PHE   148      12.743  -8.165   9.783  1.00  0.00
ATOM   2377  HE1 PHE   148      13.182  -8.438  10.743  1.00  0.00
ATOM   2378  CZ  PHE   148      11.371  -8.400   9.541  1.00  0.00
ATOM   2379  HZ  PHE   148      10.742  -8.855  10.306  1.00  0.00
ATOM   2380  CE2 PHE   148      10.825  -8.045   8.315  1.00  0.00
ATOM   2381  HE2 PHE   148       9.766  -8.204   8.112  1.00  0.00
ATOM   2382  CD2 PHE   148      11.660  -7.470   7.320  1.00  0.00
ATOM   2383  HD2 PHE   148      11.242  -7.191   6.352  1.00  0.00
ATOM   2384  C   PHE   148      13.995  -8.650   5.068  1.00  0.00
ATOM   2385  O   PHE   148      13.710  -9.703   5.661  1.00  0.00
ATOM   2386  N   PHE   149      13.655  -8.412   3.800  1.00  0.00
ATOM   2387  H   PHE   149      13.838  -7.517   3.370  1.00  0.00
ATOM   2388  CA  PHE   149      12.893  -9.400   3.045  1.00  0.00
ATOM   2389  HA  PHE   149      12.553 -10.198   3.705  1.00  0.00
ATOM   2390  CB  PHE   149      11.684  -8.741   2.419  1.00  0.00
ATOM   2391  HB2 PHE   149      12.006  -7.813   1.948  1.00  0.00
ATOM   2392  HB3 PHE   149      11.207  -9.379   1.675  1.00  0.00
ATOM   2393  CG  PHE   149      10.624  -8.374   3.412  1.00  0.00
ATOM   2394  CD1 PHE   149       9.905  -9.363   4.064  1.00  0.00
ATOM   2395  HD1 PHE   149      10.133 -10.409   3.859  1.00  0.00
ATOM   2396  CE1 PHE   149       8.903  -9.034   4.973  1.00  0.00
ATOM   2397  HE1 PHE   149       8.347  -9.817   5.489  1.00  0.00
ATOM   2398  CZ  PHE   149       8.612  -7.690   5.223  1.00  0.00
ATOM   2399  HZ  PHE   149       7.837  -7.417   5.939  1.00  0.00
ATOM   2400  CE2 PHE   149       9.319  -6.696   4.548  1.00  0.00
ATOM   2401  HE2 PHE   149       9.087  -5.646   4.726  1.00  0.00
ATOM   2402  CD2 PHE   149      10.313  -7.041   3.655  1.00  0.00
ATOM   2403  HD2 PHE   149      10.867  -6.263   3.129  1.00  0.00
ATOM   2404  C   PHE   149      13.678 -10.197   1.979  1.00  0.00
ATOM   2405  O   PHE   149      13.084 -10.820   1.090  1.00  0.00
ATOM   2406  N   HIE   150      15.003 -10.208   2.086  1.00  0.00
ATOM   2407  H   HIE   150      15.479  -9.599   2.737  1.00  0.00
ATOM   2408  CA  HIE   150      15.810 -11.080   1.239  1.00  0.00
ATOM   2409  HA  HIE   150      15.335 -11.161   0.261  1.00  0.00
ATOM   2410  CB  HIE   150      17.226 -10.550   1.051  1.00  0.00
ATOM   2411  HB2 HIE   150      17.250  -9.519   0.699  1.00  0.00
ATOM   2412  HB3 HIE   150      17.740 -10.619   2.010  1.00  0.00
ATOM   2413  CG  HIE   150      18.029 -11.355   0.075  1.00  0.00
ATOM   2414  ND1 HIE   150      19.359 -11.111  -0.191  1.00  0.00
ATOM   2415  CE1 HIE   150      19.795 -11.976  -1.098  1.00  0.00
ATOM   2416  HE1 HIE   150      20.834 -11.965  -1.428  1.00  0.00
ATOM   2417  NE2 HIE   150      18.781 -12.749  -1.449  1.00  0.00
ATOM   2418  HE2 HIE   150      18.814 -13.498  -2.125  1.00  0.00
ATOM   2419  CD2 HIE   150      17.665 -12.374  -0.744  1.00  0.00
ATOM   2420  HD2 HIE   150      16.717 -12.886  -0.910  1.00  0.00
ATOM   2421  C   HIE   150      15.876 -12.487   1.852  1.00  0.00
ATOM   2422  O   HIE   150      15.319 -12.729   2.921  1.00  0.00
ATOM   2423  OXT HIE   150      16.487 -13.388   1.281  1.00  0.00
TER
ATOM   2424  C17 L3    151      -4.999   1.809   4.185  1.00  0.00
ATOM   2425  C18 L3    151      -4.123   1.064   4.996  1.00  0.00
ATOM   2426  H12 L3    151      -3.453   0.351   4.548  1.00  0.00
ATOM   2427  H14 L3    151      -4.980   1.668   3.115  1.00  0.00
ATOM   2428  C16 L3    151      -5.877   2.738   4.773  1.00  0.00
ATOM   2429 CL1  L3    151      -6.913   3.692   3.778  1.00  0.00
ATOM   2430  C15 L3    151      -5.897   2.899   6.170  1.00  0.00
ATOM   2431  H15 L3    151      -6.573   3.603   6.627  1.00  0.00
ATOM   2432  C14 L3    151      -5.018   2.154   6.983  1.00  0.00
ATOM   2433  H11 L3    151      -5.065   2.299   8.046  1.00  0.00
ATOM   2434  C13 L3    151      -4.098   1.248   6.396  1.00  0.00
ATOM   2435  O3  L3    151      -3.162   0.525   7.105  1.00  0.00
ATOM   2436  C12 L3    151      -3.123   0.653   8.522  1.00  0.00
ATOM   2437  H9  L3    151      -3.129   1.697   8.823  1.00  0.00
ATOM   2438  H10 L3    151      -3.998   0.185   8.964  1.00  0.00
ATOM   2439  C11 L3    151      -1.829   0.011   9.049  1.00  0.00
ATOM   2440  H7  L3    151      -0.977   0.586   8.681  1.00  0.00
ATOM   2441  H8  L3    151      -1.801   0.103  10.137  1.00  0.00
ATOM   2442  C10 L3    151      -1.644  -1.461   8.644  1.00  0.00
ATOM   2443  H5  L3    151      -1.617  -1.545   7.559  1.00  0.00
ATOM   2444  H6  L3    151      -0.659  -1.795   8.978  1.00  0.00
ATOM   2445  C9  L3    151      -2.705  -2.369   9.208  1.00  0.00
ATOM   2446  C2  L3    151      -2.730  -2.951  10.457  1.00  0.00
ATOM   2447  C1  L3    151      -1.832  -2.919  11.635  1.00  0.00
ATOM   2448  O1  L3    151      -2.110  -3.637  12.620  1.00  0.00
ATOM   2449  O2  L3    151      -0.824  -2.170  11.604  1.00  0.00
ATOM   2450  N1  L3    151      -3.869  -3.735  10.548  1.00  0.00
ATOM   2451  H13 L3    151      -4.058  -4.259  11.396  1.00  0.00
ATOM   2452  C3  L3    151      -4.632  -3.659   9.399  1.00  0.00
ATOM   2453  C4  L3    151      -5.859  -4.234   9.026  1.00  0.00
ATOM   2454  H1  L3    151      -6.376  -4.883   9.719  1.00  0.00
ATOM   2455  C5  L3    151      -6.389  -3.955   7.748  1.00  0.00
ATOM   2456  H2  L3    151      -7.329  -4.395   7.458  1.00  0.00
ATOM   2457  C6  L3    151      -5.687  -3.107   6.863  1.00  0.00
ATOM   2458  H3  L3    151      -6.100  -2.889   5.881  1.00  0.00
ATOM   2459  C7  L3    151      -4.458  -2.540   7.247  1.00  0.00
ATOM   2460  H4  L3    151      -3.928  -1.883   6.568  1.00  0.00
ATOM   2461  C8  L3    151      -3.898  -2.801   8.527  1.00  0.00
ATOM   2462  C37 L3    151      -5.486   1.666   2.894  1.00  0.00
ATOM   2463  H30 L3    151      -4.592   1.329   2.365  1.00  0.00
ATOM   2464  H31 L3    151      -6.288   0.948   2.698  1.00  0.00
ATOM   2465  H32 L3    151      -5.782   2.629   2.479  1.00  0.00
ATOM   2466  C36 L3    151      -5.237   1.784   4.386  1.00  0.00
ATOM   2467  C38 L3    151      -4.002   1.355   4.919  1.00  0.00
ATOM   2468  H33 L3    151      -3.244   0.961   4.262  1.00  0.00
ATOM   2469  C35 L3    151      -6.254   2.261   5.245  1.00  0.00
ATOM   2470 CL2  L3    151      -7.788   2.741   4.607  1.00  0.00
ATOM   2471  C33 L3    151      -6.013   2.321   6.638  1.00  0.00
ATOM   2472  C34 L3    151      -7.104   2.785   7.581  1.00  0.00
ATOM   2473  H27 L3    151      -7.429   3.796   7.333  1.00  0.00
ATOM   2474  H28 L3    151      -7.965   2.116   7.516  1.00  0.00
ATOM   2475  H29 L3    151      -6.769   2.781   8.619  1.00  0.00
ATOM   2476  C32 L3    151      -4.766   1.916   7.158  1.00  0.00
ATOM   2477  H26 L3    151      -4.624   1.969   8.226  1.00  0.00
ATOM   2478  C31 L3    151      -3.755   1.416   6.303  1.00  0.00
TER
ATOM   2479 Cl-  Cl-   152      13.243  -3.879 -14.542  1.00  0.00
TER
ATOM   2480 Cl-  Cl-   153       9.243  17.121   7.458  1.00  0.00
TER
ATOM   2481 Cl-  Cl-   154      19.243  -3.879 -13.542  1.00  0.00
TER
ATOM   2482  O   WAT   155      32.257  29.343  29.188  1.00  0.00
ATOM   2483  H1  WAT   155      31.426  29.088  29.588  1.00  0.00
ATOM   2484  H2  WAT   155      32.865  29.414  29.924  1.00  0.00
TER
ATOM   2485  O   WAT   156      30.666  24.303  22.972  1.00  0.00
ATOM   2486  H1  WAT   156      29.778  24.645  22.870  1.00  0.00
ATOM   2487  H2  WAT   156      30.950  24.103  22.080  1.00  0.00
TER
ATOM   2488  O   WAT   157      28.630  26.904  28.856  1.00  0.00
ATOM   2489  H1  WAT   157      29.201  26.136  28.857  1.00  0.00
ATOM   2490  H2  WAT   157      28.630  27.202  27.947  1.00  0.00
TER
ATOM   2491  O   WAT   158      29.872  22.312  30.643  1.00  0.00
ATOM   2492  H1  WAT   158      29.692  21.415  30.923  1.00  0.00
ATOM   2493  H2  WAT   158      29.470  22.859  31.318  1.00  0.00
TER
ATOM   2494  O   WAT   159      32.842  22.886  24.006  1.00  0.00
ATOM   2495  H1  WAT   159      32.949  23.787  24.313  1.00  0.00
ATOM   2496  H2  WAT   159      31.932  22.838  23.716  1.00  0.00
TER
ATOM   2497  O   WAT   160      30.491  24.808  29.251  1.00  0.00
ATOM   2498  H1  WAT   160      31.172  25.072  29.870  1.00  0.00
ATOM   2499  H2  WAT   160      30.176  23.968  29.585  1.00  0.00
TER
ATOM   2500  O   WAT   161      34.683  25.855  28.339  1.00  0.00
ATOM   2501  H1  WAT   161      35.191  26.353  28.979  1.00  0.00
ATOM   2502  H2  WAT   161      35.215  25.078  28.163  1.00  0.00
TER
ATOM   2503  O   WAT   162      32.967  20.495  32.605  1.00  0.00
ATOM   2504  H1  WAT   162      32.969  21.012  31.800  1.00  0.00
ATOM   2505  H2  WAT   162      32.137  20.018  32.582  1.00  0.00
TER
ATOM   2506  O   WAT   163      34.217  30.134  30.782  1.00  0.00
ATOM   2507  H1  WAT   163      33.884  30.761  31.425  1.00  0.00
ATOM   2508  H2  WAT   163      34.394  30.660  30.003  1.00  0.00
TER
ATOM   2509  O   WAT   164      32.648  22.206  30.612  1.00  0.00
ATOM   2510  H1  WAT   164      32.990  23.050  30.317  1.00  0.00
ATOM   2511  H2  WAT   164      31.710  22.354  30.729  1.00  0.00
TER
ATOM   2512  O   WAT   165      33.429  32.102  32.597  1.00  0.00
ATOM   2513  H1  WAT   165      34.046  32.777  32.316  1.00  0.00
ATOM   2514  H2  WAT   165      32.568  32.511  32.506  1.00  0.00
TER
ATOM   2515  O   WAT   166      28.722  31.292  21.478  1.00  0.00
ATOM   2516  H1  WAT   166      28.345  31.781  20.746  1.00  0.00
ATOM   2517  H2  WAT   166      28.980  31.965  22.109  1.00  0.00
TER
ATOM   2518  O   WAT   167      36.331  19.694  26.937  1.00  0.00
ATOM   2519  H1  WAT   167      36.639  19.139  26.220  1.00  0.00
ATOM   2520  H2  WAT   167      35.401  19.828  26.754  1.00  0.00
TER
ATOM   2521  O   WAT   168      34.325  28.285  26.455  1.00  0.00
ATOM   2522  H1  WAT   168      33.921  27.573  25.959  1.00  0.00
ATOM   2523  H2  WAT   168      34.411  27.941  27.343  1.00  0.00
TER
ATOM   2524  O   WAT   169      34.793  31.972  28.618  1.00  0.00
ATOM   2525  H1  WAT   169      34.496  31.367  27.939  1.00  0.00
ATOM   2526  H2  WAT   169      35.743  32.010  28.507  1.00  0.00
TER
ATOM   2527  O   WAT   170      33.038  25.060  30.234  1.00  0.00
ATOM   2528  H1  WAT   170      33.589  25.169  29.460  1.00  0.00
ATOM   2529  H2  WAT   170      33.552  25.433  30.950  1.00  0.00
TER
ATOM   2530  O   WAT   171      33.885  31.710  35.269  1.00  0.00
ATOM   2531  H1  WAT   171      32.988  31.934  35.517  1.00  0.00
ATOM   2532  H2  WAT   171      33.910  31.834  34.320  1.00  0.00
TER
ATOM   2533  O   WAT   172      32.712  28.582  33.845  1.00  0.00
ATOM   2534  H1  WAT   172      32.573  29.454  34.214  1.00  0.00
ATOM   2535  H2  WAT   172      31.830  28.239  33.700  1.00  0.00
TER
ATOM   2536  O   WAT   173      31.025  27.180  23.955  1.00  0.00
ATOM   2537  H1  WAT   173      30.905  27.906  23.343  1.00  0.00
ATOM   2538  H2  WAT   173      30.715  26.410  23.478  1.00  0.00
TER
ATOM   2539  O   WAT   174      28.664  30.351  29.762  1.00  0.00
ATOM   2540  H1  WAT   174      28.742  30.486  28.818  1.00  0.00
ATOM   2541  H2  WAT   174      29.278  29.643  29.955  1.00  0.00
TER
ATOM   2542  O   WAT   175      29.909  32.051  26.173  1.00  0.00
ATOM   2543  H1  WAT   175      29.501  32.193  25.318  1.00  0.00
ATOM   2544  H2  WAT   175      30.800  31.767  25.970  1.00  0.00
TER
ATOM   2545  O   WAT   176      28.720  31.393  32.302  1.00  0.00
ATOM   2546  H1  WAT   176      28.883  30.923  31.483  1.00  0.00
ATOM   2547  H2  WAT   176      29.185  30.885  32.966  1.00  0.00
TER
ATOM   2548  O   WAT   177      33.492  20.523  27.338  1.00  0.00
ATOM   2549  H1  WAT   177      33.049  21.304  27.006  1.00  0.00
ATOM   2550  H2  WAT   177      34.050  20.846  28.045  1.00  0.00
TER
ATOM   2551  O   WAT   178      37.779  23.390  32.941  1.00  0.00
ATOM   2552  H1  WAT   178      37.317  23.598  33.753  1.00  0.00
ATOM   2553  H2  WAT   178      37.377  22.576  32.638  1.00  0.00
TER
ATOM   2554  O   WAT   179      36.608  20.144  22.218  1.00  0.00
ATOM   2555  H1  WAT   179      35.983  20.140  22.943  1.00  0.00
ATOM   2556  H2  WAT   179      36.521  19.277  21.822  1.00  0.00
TER
ATOM   2557  O   WAT   180      35.529  21.068  29.197  1.00  0.00
ATOM   2558  H1  WAT   180      35.827  21.974  29.116  1.00  0.00
ATOM   2559  H2  WAT   180      36.078  20.580  28.582  1.00  0.00
TER
ATOM   2560  O   WAT   181      33.283  25.647  25.066  1.00  0.00
ATOM   2561  H1  WAT   181      33.057  25.430  25.970  1.00  0.00
ATOM   2562  H2  WAT   181      32.502  26.079  24.720  1.00  0.00
TER
ATOM   2563  O   WAT   182      35.723  26.545  35.732  1.00  0.00
ATOM   2564  H1  WAT   182      35.627  25.605  35.582  1.00  0.00
ATOM   2565  H2  WAT   182      36.566  26.767  35.337  1.00  0.00
TER
ATOM   2566  O   WAT   183      30.854  22.957  33.885  1.00  0.00
ATOM   2567  H1  WAT   183      30.460  23.804  34.092  1.00  0.00
ATOM   2568  H2  WAT   183      30.166  22.319  34.076  1.00  0.00
TER
ATOM   2569  O   WAT   184      28.156  20.879  27.918  1.00  0.00
ATOM   2570  H1  WAT   184      27.867  21.450  28.631  1.00  0.00
ATOM   2571  H2  WAT   184      28.900  20.400  28.281  1.00  0.00
TER
ATOM   2572  O   WAT   185      28.343  24.821  19.128  1.00  0.00
ATOM   2573  H1  WAT   185      28.260  25.764  19.270  1.00  0.00
ATOM   2574  H2  WAT   185      27.991  24.679  18.250  1.00  0.00
TER
ATOM   2575  O   WAT   186      36.143  23.555  28.195  1.00  0.00
ATOM   2576  H1  WAT   186      36.146  23.114  27.346  1.00  0.00
ATOM   2577  H2  WAT   186      37.038  23.877  28.303  1.00  0.00
TER
ATOM   2578  O   WAT   187      31.993  23.438  27.155  1.00  0.00
ATOM   2579  H1  WAT   187      31.653  23.915  27.912  1.00  0.00
ATOM   2580  H2  WAT   187      31.231  22.984  26.795  1.00  0.00
TER
ATOM   2581  O   WAT   188      36.205  24.557  21.186  1.00  0.00
ATOM   2582  H1  WAT   188      36.326  24.515  22.135  1.00  0.00
ATOM   2583  H2  WAT   188      35.820  25.419  21.031  1.00  0.00
TER
ATOM   2584  O   WAT   189      35.217  26.867  20.584  1.00  0.00
ATOM   2585  H1  WAT   189      34.649  26.418  19.958  1.00  0.00
ATOM   2586  H2  WAT   189      35.926  27.226  20.051  1.00  0.00
TER
ATOM   2587  O   WAT   190      30.294  30.768  34.461  1.00  0.00
ATOM   2588  H1  WAT   190      29.909  30.127  35.059  1.00  0.00
ATOM   2589  H2  WAT   190      30.605  31.471  35.031  1.00  0.00
TER
ATOM   2590  O   WAT   191      36.443  27.615  29.942  1.00  0.00
ATOM   2591  H1  WAT   191      36.810  27.141  30.688  1.00  0.00
ATOM   2592  H2  WAT   191      36.254  28.490  30.283  1.00  0.00
TER
ATOM   2593  O   WAT   192      29.308  22.360  26.071  1.00  0.00
ATOM   2594  H1  WAT   192      29.022  21.995  26.909  1.00  0.00
ATOM   2595  H2  WAT   192      29.245  21.628  25.458  1.00  0.00
TER
ATOM   2596  O   WAT   193      34.233  26.656  32.260  1.00  0.00
ATOM   2597  H1  WAT   193      33.929  27.536  32.485  1.00  0.00
ATOM   2598  H2  WAT   193      35.188  26.716  32.296  1.00  0.00
TER
ATOM   2599  O   WAT   194      32.762  30.862  22.857  1.00  0.00
ATOM   2600  H1  WAT   194      31.988  30.322  22.697  1.00  0.00
ATOM   2601  H2  WAT   194      33.491  30.343  22.519  1.00  0.00
TER
ATOM   2602  O   WAT   195      32.805  30.530  26.495  1.00  0.00
ATOM   2603  H1  WAT   195      33.323  29.727  26.441  1.00  0.00
ATOM   2604  H2  WAT   195      32.354  30.468  27.337  1.00  0.00
TER
ATOM   2605  O   WAT   196      37.692  31.797  21.768  1.00  0.00
ATOM   2606  H1  WAT   196      38.034  32.541  21.272  1.00  0.00
ATOM   2607  H2  WAT   196      36.864  32.110  22.130  1.00  0.00
TER
ATOM   2608  O   WAT   197      30.290  27.497  33.408  1.00  0.00
ATOM   2609  H1  WAT   197      29.931  28.162  33.995  1.00  0.00
ATOM   2610  H2  WAT   197      29.995  26.665  33.779  1.00  0.00
TER
ATOM   2611  O   WAT   198      36.661  31.878  24.539  1.00  0.00
ATOM   2612  H1  WAT   198      37.348  32.425  24.920  1.00  0.00
ATOM   2613  H2  WAT   198      35.875  32.423  24.574  1.00  0.00
TER
ATOM   2614  O   WAT   199      28.801  27.496  20.031  1.00  0.00
ATOM   2615  H1  WAT   199      29.670  27.778  20.315  1.00  0.00
ATOM   2616  H2  WAT   199      28.310  28.309  19.916  1.00  0.00
TER
ATOM   2617  O   WAT   200      35.964  28.883  24.152  1.00  0.00
ATOM   2618  H1  WAT   200      36.420  29.694  24.378  1.00  0.00
ATOM   2619  H2  WAT   200      35.613  28.565  24.984  1.00  0.00
TER
ATOM   2620  O   WAT   201      31.865  19.227  24.624  1.00  0.00
ATOM   2621  H1  WAT   201      31.737  19.219  25.573  1.00  0.00
ATOM   2622  H2  WAT   201      31.041  19.565  24.273  1.00  0.00
TER
ATOM   2623  O   WAT   202      28.865  20.986  34.085  1.00  0.00
ATOM   2624  H1  WAT   202      28.150  21.186  34.690  1.00  0.00
ATOM   2625  H2  WAT   202      29.284  20.210  34.456  1.00  0.00
TER
ATOM   2626  O   WAT   203      30.785  29.313  22.159  1.00  0.00
ATOM   2627  H1  WAT   203      30.178  30.053  22.169  1.00  0.00
ATOM   2628  H2  WAT   203      31.260  29.403  21.333  1.00  0.00
TER
ATOM   2629  O   WAT   204      35.693  24.712  24.059  1.00  0.00
ATOM   2630  H1  WAT   204      34.985  25.181  24.501  1.00  0.00
ATOM   2631  H2  WAT   204      35.978  24.055  24.694  1.00  0.00
TER
ATOM   2632  O   WAT   205      37.319  26.132  32.059  1.00  0.00
ATOM   2633  H1  WAT   205      37.817  26.607  32.724  1.00  0.00
ATOM   2634  H2  WAT   205      37.461  25.208  32.266  1.00  0.00
TER
ATOM   2635  O   WAT   206      33.897  23.021  21.434  1.00  0.00
ATOM   2636  H1  WAT   206      34.746  23.458  21.369  1.00  0.00
ATOM   2637  H2  WAT   206      33.530  23.333  22.262  1.00  0.00
TER
ATOM   2638  O   WAT   207      32.796  29.274  19.908  1.00  0.00
ATOM   2639  H1  WAT   207      33.562  29.162  20.471  1.00  0.00
ATOM   2640  H2  WAT   207      32.873  28.578  19.256  1.00  0.00
TER
ATOM   2641  O   WAT   208      31.490  26.707  20.591  1.00  0.00
ATOM   2642  H1  WAT   208      31.571  25.759  20.703  1.00  0.00
ATOM   2643  H2  WAT   208      32.382  27.037  20.697  1.00  0.00
TER
ATOM   2644  O   WAT   209      35.920  31.250  19.382  1.00  0.00
ATOM   2645  H1  WAT   209      35.815  30.635  20.108  1.00  0.00
ATOM   2646  H2  WAT   209      35.752  30.726  18.598  1.00  0.00
TER
ATOM   2647  O   WAT   210      36.071  29.935  35.360  1.00  0.00
ATOM   2648  H1  WAT   210      35.306  30.504  35.276  1.00  0.00
ATOM   2649  H2  WAT   210      36.253  29.643  34.467  1.00  0.00
TER
ATOM   2650  O   WAT   211      34.828  29.271  21.882  1.00  0.00
ATOM   2651  H1  WAT   211      35.249  29.105  22.725  1.00  0.00
ATOM   2652  H2  WAT   211      34.953  28.461  21.388  1.00  0.00
TER
ATOM   2653  O   WAT   212      32.990  25.250  34.689  1.00  0.00
ATOM   2654  H1  WAT   212      32.460  24.759  34.062  1.00  0.00
ATOM   2655  H2  WAT   212      33.659  25.679  34.155  1.00  0.00
TER
ATOM   2656  O   WAT   213      37.340  28.294  19.130  1.00  0.00
ATOM   2657  H1  WAT   213      37.861  27.579  18.764  1.00  0.00
ATOM   2658  H2  WAT   213      37.987  28.933  19.430  1.00  0.00
TER
ATOM   2659  O   WAT   214      33.478  22.217  34.769  1.00  0.00
ATOM   2660  H1  WAT   214      33.383  21.599  34.044  1.00  0.00
ATOM   2661  H2  WAT   214      32.897  22.943  34.542  1.00  0.00
TER
ATOM   2662  O   WAT   215      36.244  20.774  31.802  1.00  0.00
ATOM   2663  H1  WAT   215      35.795  20.796  30.956  1.00  0.00
ATOM   2664  H2  WAT   215      35.610  20.376  32.399  1.00  0.00
TER
ATOM   2665  O   WAT   216      36.650  29.669  32.423  1.00  0.00
ATOM   2666  H1  WAT   216      37.069  30.513  32.251  1.00  0.00
ATOM   2667  H2  WAT   216      35.731  29.807  32.194  1.00  0.00
TER
ATOM   2668  O   WAT   217      33.724  25.344  18.828  1.00  0.00
ATOM   2669  H1  WAT   217      33.522  24.481  19.189  1.00  0.00
ATOM   2670  H2  WAT   217      33.553  25.257  17.890  1.00  0.00
TER
ATOM   2671  O   WAT   218      35.753  23.943  35.064  1.00  0.00
ATOM   2672  H1  WAT   218      36.343  23.635  35.752  1.00  0.00
ATOM   2673  H2  WAT   218      34.935  23.471  35.220  1.00  0.00
TER
ATOM   2674  O   WAT   219      32.522  22.444  18.816  1.00  0.00
ATOM   2675  H1  WAT   219      32.824  22.451  17.908  1.00  0.00
ATOM   2676  H2  WAT   219      33.261  22.094  19.313  1.00  0.00
TER
ATOM   2677  O   WAT   220      35.740  21.388  19.802  1.00  0.00
ATOM   2678  H1  WAT   220      35.393  20.710  19.222  1.00  0.00
ATOM   2679  H2  WAT   220      35.942  20.927  20.616  1.00  0.00
TER
ATOM   2680  O   WAT   221      31.545  31.748  19.649  1.00  0.00
ATOM   2681  H1  WAT   221      31.982  32.291  20.305  1.00  0.00
ATOM   2682  H2  WAT   221      32.030  30.923  19.659  1.00  0.00
TER
ATOM   2683  O   WAT   222      33.356  32.868  24.761  1.00  0.00
ATOM   2684  H1  WAT   222      33.055  32.745  25.661  1.00  0.00
ATOM   2685  H2  WAT   222      33.249  32.009  24.353  1.00  0.00
TER
ATOM   2686  O   WAT   223      29.081  27.916  26.198  1.00  0.00
ATOM   2687  H1  WAT   223      28.426  27.647  25.554  1.00  0.00
ATOM   2688  H2  WAT   223      29.919  27.807  25.748  1.00  0.00
TER
ATOM   2689  O   WAT   224      30.118  28.302  30.738  1.00  0.00
ATOM   2690  H1  WAT   224      30.486  28.214  31.618  1.00  0.00
ATOM   2691  H2  WAT   224      29.550  27.538  30.639  1.00  0.00
TER
ATOM   2692  O   WAT   225      29.670  25.212  34.644  1.00  0.00
ATOM   2693  H1  WAT   225      28.776  25.179  34.984  1.00  0.00
ATOM   2694  H2  WAT   225      30.210  25.411  35.409  1.00  0.00
TER
ATOM   2695  O   WAT   226      28.295  25.126  22.140  1.00  0.00
ATOM   2696  H1  WAT   226      27.391  25.389  21.966  1.00  0.00
ATOM   2697  H2  WAT   226      28.779  25.397  21.360  1.00  0.00
TER
ATOM   2698  O   WAT   227      30.837  24.183  20.050  1.00  0.00
ATOM   2699  H1  WAT   227      31.547  23.761  19.565  1.00  0.00
ATOM   2700  H2  WAT   227      30.121  24.250  19.418  1.00  0.00
TER
ATOM   2701  O   WAT   228      30.485  20.237  19.090  1.00  0.00
ATOM   2702  H1  WAT   228      31.208  20.778  19.408  1.00  0.00
ATOM   2703  H2  WAT   228      30.757  19.963  18.214  1.00  0.00
TER
ATOM   2704  O   WAT   229      30.174  19.487  28.992  1.00  0.00
ATOM   2705  H1  WAT   229      30.822  18.937  28.552  1.00  0.00
ATOM   2706  H2  WAT   229      30.594  19.742  29.814  1.00  0.00
TER
ATOM   2707  O   WAT   230      29.927  19.643  31.735  1.00  0.00
ATOM   2708  H1  WAT   230      29.579  20.099  32.501  1.00  0.00
ATOM   2709  H2  WAT   230      29.596  18.749  31.817  1.00  0.00
TER
ATOM   2710  O   WAT   231      30.599  19.171  35.010  1.00  0.00
ATOM   2711  H1  WAT   231      31.148  18.989  34.247  1.00  0.00
ATOM   2712  H2  WAT   231      30.665  18.380  35.546  1.00  0.00
TER
ATOM   2713  O   WAT   232      31.004  33.127  31.971  1.00  0.00
ATOM   2714  H1  WAT   232      30.277  32.507  31.903  1.00  0.00
ATOM   2715  H2  WAT   232      31.065  33.521  31.101  1.00  0.00
TER
ATOM   2716  O   WAT   233      29.910  20.276  22.684  1.00  0.00
ATOM   2717  H1  WAT   233      30.667  20.389  22.110  1.00  0.00
ATOM   2718  H2  WAT   233      29.447  21.113  22.638  1.00  0.00
TER
ATOM   2719  O   WAT   234      36.451  22.390  25.674  1.00  0.00
ATOM   2720  H1  WAT   234      35.638  22.016  25.334  1.00  0.00
ATOM   2721  H2  WAT   234      36.955  21.634  25.976  1.00  0.00
TER
ATOM   2722  O   WAT   235      32.282  20.802  21.224  1.00  0.00
ATOM   2723  H1  WAT   235      32.811  20.015  21.095  1.00  0.00
ATOM   2724  H2  WAT   235      32.915  21.482  21.458  1.00  0.00
TER
ATOM   2725  O   WAT   236      34.476  20.540  24.278  1.00  0.00
ATOM   2726  H1  WAT   236      33.846  19.839  24.446  1.00  0.00
ATOM   2727  H2  WAT   236      33.936  21.300  24.062  1.00  0.00
TER
ATOM   2728  O   WAT   237      32.257  29.343  10.414  1.00  0.00
ATOM   2729  H1  WAT   237      31.426  29.088  10.813  1.00  0.00
ATOM   2730  H2  WAT   237      32.865  29.414  11.150  1.00  0.00
TER
ATOM   2731  O   WAT   238      30.666  24.303   4.198  1.00  0.00
ATOM   2732  H1  WAT   238      29.778  24.645   4.096  1.00  0.00
ATOM   2733  H2  WAT   238      30.950  24.103   3.306  1.00  0.00
TER
ATOM   2734  O   WAT   239      28.630  26.904  10.082  1.00  0.00
ATOM   2735  H1  WAT   239      29.201  26.136  10.082  1.00  0.00
ATOM   2736  H2  WAT   239      28.630  27.202   9.173  1.00  0.00
TER
ATOM   2737  O   WAT   240      29.872  22.312  11.869  1.00  0.00
ATOM   2738  H1  WAT   240      29.692  21.415  12.149  1.00  0.00
ATOM   2739  H2  WAT   240      29.470  22.859  12.544  1.00  0.00
TER
ATOM   2740  O   WAT   241      32.842  22.886   5.232  1.00  0.00
ATOM   2741  H1  WAT   241      32.949  23.787   5.539  1.00  0.00
ATOM   2742  H2  WAT   241      31.932  22.838   4.941  1.00  0.00
TER
ATOM   2743  O   WAT   242      30.491  24.808  10.477  1.00  0.00
ATOM   2744  H1  WAT   242      31.172  25.072  11.096  1.00  0.00
ATOM   2745  H2  WAT   242      30.176  23.968  10.811  1.00  0.00
TER
ATOM   2746  O   WAT   243      34.683  25.855   9.564  1.00  0.00
ATOM   2747  H1  WAT   243      35.191  26.353  10.205  1.00  0.00
ATOM   2748  H2  WAT   243      35.215  25.078   9.388  1.00  0.00
TER
ATOM   2749  O   WAT   244      32.967  20.495  13.831  1.00  0.00
ATOM   2750  H1  WAT   244      32.969  21.012  13.025  1.00  0.00
ATOM   2751  H2  WAT   244      32.137  20.018  13.808  1.00  0.00
TER
ATOM   2752  O   WAT   245      34.217  30.134  12.008  1.00  0.00
ATOM   2753  H1  WAT   245      33.884  30.761  12.650  1.00  0.00
ATOM   2754  H2  WAT   245      34.394  30.660  11.228  1.00  0.00
TER
ATOM   2755  O   WAT   246      32.648  22.206  11.838  1.00  0.00
ATOM   2756  H1  WAT   246      32.990  23.050  11.543  1.00  0.00
ATOM   2757  H2  WAT   246      31.710  22.354  11.954  1.00  0.00
TER
ATOM   2758  O   WAT   247      33.429  32.102  13.823  1.00  0.00
ATOM   2759  H1  WAT   247      34.046  32.777  13.541  1.00  0.00
ATOM   2760  H2  WAT   247      32.568  32.511  13.732  1.00  0.00
TER
ATOM   2761  O   WAT   248      28.722  31.292   2.704  1.00  0.00
ATOM   2762  H1  WAT   248      28.345  31.781   1.972  1.00  0.00
ATOM   2763  H2  WAT   248      28.980  31.965   3.334  1.00  0.00
TER
ATOM   2764  O   WAT   249      36.331  19.694   8.162  1.00  0.00
ATOM   2765  H1  WAT   249      36.639  19.139   7.446  1.00  0.00
ATOM   2766  H2  WAT   249      35.401  19.828   7.980  1.00  0.00
TER
ATOM   2767  O   WAT   250      34.325  28.285   7.680  1.00  0.00
ATOM   2768  H1  WAT   250      33.921  27.573   7.185  1.00  0.00
ATOM   2769  H2  WAT   250      34.411  27.941   8.569  1.00  0.00
TER
ATOM   2770  O   WAT   251      34.793  31.972   9.844  1.00  0.00
ATOM   2771  H1  WAT   251      34.496  31.367   9.165  1.00  0.00
ATOM   2772  H2  WAT   251      35.743  32.010   9.733  1.00  0.00
TER
ATOM   2773  O   WAT   252      33.038  25.060  11.460  1.00  0.00
ATOM   2774  H1  WAT   252      33.589  25.169  10.685  1.00  0.00
ATOM   2775  H2  WAT   252      33.552  25.433  12.176  1.00  0.00
TER
ATOM   2776  O   WAT   253      33.885  31.710  16.495  1.00  0.00
ATOM   2777  H1  WAT   253      32.988  31.934  16.742  1.00  0.00
ATOM   2778  H2  WAT   253      33.910  31.834  15.546  1.00  0.00
TER
ATOM   2779  O   WAT   254      32.712  28.582  15.071  1.00  0.00
ATOM   2780  H1  WAT   254      32.573  29.454  15.439  1.00  0.00
ATOM   2781  H2  WAT   254      31.830  28.239  14.925  1.00  0.00
TER
ATOM   2782  O   WAT   255      31.025  27.180   5.181  1.00  0.00
ATOM   2783  H1  WAT   255      30.905  27.906   4.569  1.00  0.00
ATOM   2784  H2  WAT   255      30.715  26.410   4.704  1.00  0.00
TER
ATOM   2785  O   WAT   256      28.664  30.351  10.988  1.00  0.00
ATOM   2786  H1  WAT   256      28.742  30.486  10.043  1.00  0.00
ATOM   2787  H2  WAT   256      29.278  29.643  11.181  1.00  0.00
TER
ATOM   2788  O   WAT   257      29.909  32.051   7.398  1.00  0.00
ATOM   2789  H1  WAT   257      29.501  32.193   6.544  1.00  0.00
ATOM   2790  H2  WAT   257      30.800  31.767   7.195  1.00  0.00
TER
ATOM   2791  O   WAT   258      28.720  31.393  13.527  1.00  0.00
ATOM   2792  H1  WAT   258      28.883  30.923  12.709  1.00  0.00
ATOM   2793  H2  WAT   258      29.185  30.885  14.192  1.00  0.00
TER
ATOM   2794  O   WAT   259      33.492  20.523   8.563  1.00  0.00
ATOM   2795  H1  WAT   259      33.049  21.304   8.232  1.00  0.00
ATOM   2796  H2  WAT   259      34.050  20.846   9.270  1.00  0.00
TER
ATOM   2797  O   WAT   260      37.779  23.390  14.167  1.00  0.00
ATOM   2798  H1  WAT   260      37.317  23.598  14.979  1.00  0.00
ATOM   2799  H2  WAT   260      37.377  22.576  13.864  1.00  0.00
TER
ATOM   2800  O   WAT   261      36.608  20.144   3.444  1.00  0.00
ATOM   2801  H1  WAT   261      35.983  20.140   4.169  1.00  0.00
ATOM   2802  H2  WAT   261      36.521  19.277   3.047  1.00  0.00
TER
ATOM   2803  O   WAT   262      35.529  21.068  10.422  1.00  0.00
ATOM   2804  H1  WAT   262      35.827  21.974  10.341  1.00  0.00
ATOM   2805  H2  WAT   262      36.078  20.580   9.808  1.00  0.00
TER
ATOM   2806  O   WAT   263      33.283  25.647   6.291  1.00  0.00
ATOM   2807  H1  WAT   263      33.057  25.430   7.196  1.00  0.00
ATOM   2808  H2  WAT   263      32.502  26.079   5.946  1.00  0.00
TER
ATOM   2809  O   WAT   264      35.723  26.545  16.957  1.00  0.00
ATOM   2810  H1  WAT   264      35.627  25.605  16.807  1.00  0.00
ATOM   2811  H2  WAT   264      36.566  26.767  16.562  1.00  0.00
TER
ATOM   2812  O   WAT   265      30.854  22.957  15.111  1.00  0.00
ATOM   2813  H1  WAT   265      30.460  23.804  15.318  1.00  0.00
ATOM   2814  H2  WAT   265      30.166  22.319  15.302  1.00  0.00
TER
ATOM   2815  O   WAT   266      37.429  23.040  18.180  1.00  0.00
ATOM   2816  H1  WAT   266      36.738  22.847  18.815  1.00  0.00
ATOM   2817  H2  WAT   266      38.172  23.323  18.713  1.00  0.00
TER
ATOM   2818  O   WAT   267      28.156  20.879   9.144  1.00  0.00
ATOM   2819  H1  WAT   267      27.867  21.450   9.856  1.00  0.00
ATOM   2820  H2  WAT   267      28.900  20.400   9.507  1.00  0.00
TER
ATOM   2821  O   WAT   268      28.343  24.821   0.354  1.00  0.00
ATOM   2822  H1  WAT   268      28.260  25.764   0.496  1.00  0.00
ATOM   2823  H2  WAT   268      27.991  24.679  -0.525  1.00  0.00
TER
ATOM   2824  O   WAT   269      36.143  23.555   9.421  1.00  0.00
ATOM   2825  H1  WAT   269      36.146  23.114   8.572  1.00  0.00
ATOM   2826  H2  WAT   269      37.038  23.877   9.528  1.00  0.00
TER
ATOM   2827  O   WAT   270      31.993  23.438   8.380  1.00  0.00
ATOM   2828  H1  WAT   270      31.653  23.915   9.137  1.00  0.00
ATOM   2829  H2  WAT   270      31.231  22.984   8.021  1.00  0.00
TER
ATOM   2830  O   WAT   271      36.205  24.557   2.412  1.00  0.00
ATOM   2831  H1  WAT   271      36.326  24.515   3.360  1.00  0.00
ATOM   2832  H2  WAT   271      35.820  25.419   2.256  1.00  0.00
TER
ATOM   2833  O   WAT   272      35.217  26.867   1.810  1.00  0.00
ATOM   2834  H1  WAT   272      34.649  26.418   1.184  1.00  0.00
ATOM   2835  H2  WAT   272      35.926  27.226   1.277  1.00  0.00
TER
ATOM   2836  O   WAT   273      30.294  30.768  15.687  1.00  0.00
ATOM   2837  H1  WAT   273      29.909  30.127  16.285  1.00  0.00
ATOM   2838  H2  WAT   273      30.605  31.471  16.256  1.00  0.00
TER
ATOM   2839  O   WAT   274      36.443  27.615  11.168  1.00  0.00
ATOM   2840  H1  WAT   274      36.810  27.141  11.914  1.00  0.00
ATOM   2841  H2  WAT   274      36.254  28.490  11.508  1.00  0.00
TER
ATOM   2842  O   WAT   275      29.308  22.360   7.297  1.00  0.00
ATOM   2843  H1  WAT   275      29.022  21.995   8.135  1.00  0.00
ATOM   2844  H2  WAT   275      29.245  21.628   6.683  1.00  0.00
TER
ATOM   2845  O   WAT   276      34.233  26.656  13.486  1.00  0.00
ATOM   2846  H1  WAT   276      33.929  27.536  13.711  1.00  0.00
ATOM   2847  H2  WAT   276      35.188  26.716  13.522  1.00  0.00
TER
ATOM   2848  O   WAT   277      32.762  30.862   4.083  1.00  0.00
ATOM   2849  H1  WAT   277      31.988  30.322   3.923  1.00  0.00
ATOM   2850  H2  WAT   277      33.491  30.343   3.744  1.00  0.00
TER
ATOM   2851  O   WAT   278      32.805  30.530   7.721  1.00  0.00
ATOM   2852  H1  WAT   278      33.323  29.727   7.666  1.00  0.00
ATOM   2853  H2  WAT   278      32.354  30.468   8.562  1.00  0.00
TER
ATOM   2854  O   WAT   279      37.692  31.797   2.993  1.00  0.00
ATOM   2855  H1  WAT   279      38.034  32.541   2.498  1.00  0.00
ATOM   2856  H2  WAT   279      36.864  32.110   3.356  1.00  0.00
TER
ATOM   2857  O   WAT   280      30.290  27.497  14.633  1.00  0.00
ATOM   2858  H1  WAT   280      29.931  28.162  15.220  1.00  0.00
ATOM   2859  H2  WAT   280      29.995  26.665  15.004  1.00  0.00
TER
ATOM   2860  O   WAT   281      33.491  27.955  17.517  1.00  0.00
ATOM   2861  H1  WAT   281      33.191  28.101  16.620  1.00  0.00
ATOM   2862  H2  WAT   281      34.262  27.396  17.424  1.00  0.00
TER
ATOM   2863  O   WAT   282      36.661  31.878   5.765  1.00  0.00
ATOM   2864  H1  WAT   282      37.348  32.425   6.146  1.00  0.00
ATOM   2865  H2  WAT   282      35.875  32.423   5.800  1.00  0.00
TER
ATOM   2866  O   WAT   283      28.801  27.496   1.257  1.00  0.00
ATOM   2867  H1  WAT   283      29.670  27.778   1.540  1.00  0.00
ATOM   2868  H2  WAT   283      28.310  28.309   1.142  1.00  0.00
TER
ATOM   2869  O   WAT   284      35.964  28.883   5.377  1.00  0.00
ATOM   2870  H1  WAT   284      36.420  29.694   5.603  1.00  0.00
ATOM   2871  H2  WAT   284      35.613  28.565   6.209  1.00  0.00
TER
ATOM   2872  O   WAT   285      31.865  19.227   5.850  1.00  0.00
ATOM   2873  H1  WAT   285      31.737  19.219   6.798  1.00  0.00
ATOM   2874  H2  WAT   285      31.041  19.565   5.499  1.00  0.00
TER
ATOM   2875  O   WAT   286      28.865  20.986  15.310  1.00  0.00
ATOM   2876  H1  WAT   286      28.150  21.186  15.916  1.00  0.00
ATOM   2877  H2  WAT   286      29.284  20.210  15.682  1.00  0.00
TER
ATOM   2878  O   WAT   287      30.785  29.313   3.385  1.00  0.00
ATOM   2879  H1  WAT   287      30.178  30.053   3.394  1.00  0.00
ATOM   2880  H2  WAT   287      31.260  29.403   2.559  1.00  0.00
TER
ATOM   2881  O   WAT   288      35.693  24.712   5.285  1.00  0.00
ATOM   2882  H1  WAT   288      34.985  25.181   5.726  1.00  0.00
ATOM   2883  H2  WAT   288      35.978  24.055   5.920  1.00  0.00
TER
ATOM   2884  O   WAT   289      37.319  26.132  13.284  1.00  0.00
ATOM   2885  H1  WAT   289      37.817  26.607  13.950  1.00  0.00
ATOM   2886  H2  WAT   289      37.461  25.208  13.491  1.00  0.00
TER
ATOM   2887  O   WAT   290      33.897  23.021   2.660  1.00  0.00
ATOM   2888  H1  WAT   290      34.746  23.458   2.594  1.00  0.00
ATOM   2889  H2  WAT   290      33.530  23.333   3.487  1.00  0.00
TER
ATOM   2890  O   WAT   291      32.796  29.274   1.134  1.00  0.00
ATOM   2891  H1  WAT   291      33.562  29.162   1.696  1.00  0.00
ATOM   2892  H2  WAT   291      32.873  28.578   0.481  1.00  0.00
TER
ATOM   2893  O   WAT   292      31.490  26.707   1.817  1.00  0.00
ATOM   2894  H1  WAT   292      31.571  25.759   1.929  1.00  0.00
ATOM   2895  H2  WAT   292      32.382  27.037   1.923  1.00  0.00
TER
ATOM   2896  O   WAT   293      29.018  28.528  17.053  1.00  0.00
ATOM   2897  H1  WAT   293      29.521  27.949  17.624  1.00  0.00
ATOM   2898  H2  WAT   293      28.278  28.812  17.590  1.00  0.00
TER
ATOM   2899  O   WAT   294      35.920  31.250   0.607  1.00  0.00
ATOM   2900  H1  WAT   294      35.815  30.635   1.333  1.00  0.00
ATOM   2901  H2  WAT   294      35.752  30.726  -0.176  1.00  0.00
TER
ATOM   2902  O   WAT   295      36.071  29.935  16.586  1.00  0.00
ATOM   2903  H1  WAT   295      35.306  30.504  16.502  1.00  0.00
ATOM   2904  H2  WAT   295      36.253  29.643  15.693  1.00  0.00
TER
ATOM   2905  O   WAT   296      31.050  26.671  17.948  1.00  0.00
ATOM   2906  H1  WAT   296      31.090  26.373  18.856  1.00  0.00
ATOM   2907  H2  WAT   296      31.904  27.072  17.788  1.00  0.00
TER
ATOM   2908  O   WAT   297      34.828  29.271   3.108  1.00  0.00
ATOM   2909  H1  WAT   297      35.249  29.105   3.951  1.00  0.00
ATOM   2910  H2  WAT   297      34.953  28.461   2.613  1.00  0.00
TER
ATOM   2911  O   WAT   298      32.990  25.250  15.915  1.00  0.00
ATOM   2912  H1  WAT   298      32.460  24.759  15.287  1.00  0.00
ATOM   2913  H2  WAT   298      33.659  25.679  15.381  1.00  0.00
TER
ATOM   2914  O   WAT   299      37.340  28.294   0.356  1.00  0.00
ATOM   2915  H1  WAT   299      37.861  27.579  -0.010  1.00  0.00
ATOM   2916  H2  WAT   299      37.987  28.933   0.656  1.00  0.00
TER
ATOM   2917  O   WAT   300      33.478  22.217  15.995  1.00  0.00
ATOM   2918  H1  WAT   300      33.383  21.599  15.270  1.00  0.00
ATOM   2919  H2  WAT   300      32.897  22.943  15.768  1.00  0.00
TER
ATOM   2920  O   WAT   301      36.244  20.774  13.028  1.00  0.00
ATOM   2921  H1  WAT   301      35.795  20.796  12.182  1.00  0.00
ATOM   2922  H2  WAT   301      35.610  20.376  13.625  1.00  0.00
TER
ATOM   2923  O   WAT   302      36.650  29.669  13.649  1.00  0.00
ATOM   2924  H1  WAT   302      37.069  30.513  13.476  1.00  0.00
ATOM   2925  H2  WAT   302      35.731  29.807  13.419  1.00  0.00
TER
ATOM   2926  O   WAT   303      33.724  25.344   0.054  1.00  0.00
ATOM   2927  H1  WAT   303      33.522  24.481   0.415  1.00  0.00
ATOM   2928  H2  WAT   303      33.553  25.257  -0.884  1.00  0.00
TER
ATOM   2929  O   WAT   304      35.753  23.943  16.290  1.00  0.00
ATOM   2930  H1  WAT   304      36.343  23.635  16.978  1.00  0.00
ATOM   2931  H2  WAT   304      34.935  23.471  16.446  1.00  0.00
TER
ATOM   2932  O   WAT   305      32.522  22.444   0.042  1.00  0.00
ATOM   2933  H1  WAT   305      32.824  22.451  -0.867  1.00  0.00
ATOM   2934  H2  WAT   305      33.261  22.094   0.538  1.00  0.00
TER
ATOM   2935  O   WAT   306      35.740  21.388   1.027  1.00  0.00
ATOM   2936  H1  WAT   306      35.393  20.710   0.447  1.00  0.00
ATOM   2937  H2  WAT   306      35.942  20.927   1.842  1.00  0.00
TER
ATOM   2938  O   WAT   307      31.545  31.748   0.875  1.00  0.00
ATOM   2939  H1  WAT   307      31.982  32.291   1.530  1.00  0.00
ATOM   2940  H2  WAT   307      32.030  30.923   0.884  1.00  0.00
TER
ATOM   2941  O   WAT   308      33.356  32.868   5.987  1.00  0.00
ATOM   2942  H1  WAT   308      33.055  32.745   6.887  1.00  0.00
ATOM   2943  H2  WAT   308      33.249  32.009   5.578  1.00  0.00
TER
ATOM   2944  O   WAT   309      29.081  27.916   7.424  1.00  0.00
ATOM   2945  H1  WAT   309      28.426  27.647   6.780  1.00  0.00
ATOM   2946  H2  WAT   309      29.919  27.807   6.974  1.00  0.00
TER
ATOM   2947  O   WAT   310      30.118  28.302  11.964  1.00  0.00
ATOM   2948  H1  WAT   310      30.486  28.214  12.844  1.00  0.00
ATOM   2949  H2  WAT   310      29.550  27.538  11.865  1.00  0.00
TER
ATOM   2950  O   WAT   311      29.670  25.212  15.870  1.00  0.00
ATOM   2951  H1  WAT   311      28.776  25.179  16.209  1.00  0.00
ATOM   2952  H2  WAT   311      30.210  25.411  16.635  1.00  0.00
TER
ATOM   2953  O   WAT   312      28.295  25.126   3.366  1.00  0.00
ATOM   2954  H1  WAT   312      27.391  25.389   3.191  1.00  0.00
ATOM   2955  H2  WAT   312      28.779  25.397   2.586  1.00  0.00
TER
ATOM   2956  O   WAT   313      30.837  24.183   1.276  1.00  0.00
ATOM   2957  H1  WAT   313      31.547  23.761   0.790  1.00  0.00
ATOM   2958  H2  WAT   313      30.121  24.250   0.644  1.00  0.00
TER
ATOM   2959  O   WAT   314      30.485  20.237   0.316  1.00  0.00
ATOM   2960  H1  WAT   314      31.208  20.778   0.634  1.00  0.00
ATOM   2961  H2  WAT   314      30.757  19.963  -0.560  1.00  0.00
TER
ATOM   2962  O   WAT   315      30.174  19.487  10.218  1.00  0.00
ATOM   2963  H1  WAT   315      30.822  18.937   9.778  1.00  0.00
ATOM   2964  H2  WAT   315      30.594  19.742  11.040  1.00  0.00
TER
ATOM   2965  O   WAT   316      29.927  19.643  12.961  1.00  0.00
ATOM   2966  H1  WAT   316      29.579  20.099  13.726  1.00  0.00
ATOM   2967  H2  WAT   316      29.596  18.749  13.043  1.00  0.00
TER
ATOM   2968  O   WAT   317      30.599  19.171  16.236  1.00  0.00
ATOM   2969  H1  WAT   317      31.148  18.989  15.472  1.00  0.00
ATOM   2970  H2  WAT   317      30.665  18.380  16.771  1.00  0.00
TER
ATOM   2971  O   WAT   318      31.004  33.127  13.197  1.00  0.00
ATOM   2972  H1  WAT   318      30.277  32.507  13.129  1.00  0.00
ATOM   2973  H2  WAT   318      31.065  33.521  12.326  1.00  0.00
TER
ATOM   2974  O   WAT   319      29.910  20.276   3.909  1.00  0.00
ATOM   2975  H1  WAT   319      30.667  20.389   3.336  1.00  0.00
ATOM   2976  H2  WAT   319      29.447  21.113   3.864  1.00  0.00
TER
ATOM   2977  O   WAT   320      36.451  22.390   6.900  1.00  0.00
ATOM   2978  H1  WAT   320      35.638  22.016   6.559  1.00  0.00
ATOM   2979  H2  WAT   320      36.955  21.634   7.202  1.00  0.00
TER
ATOM   2980  O   WAT   321      32.282  20.802   2.450  1.00  0.00
ATOM   2981  H1  WAT   321      32.811  20.015   2.320  1.00  0.00
ATOM   2982  H2  WAT   321      32.915  21.482   2.683  1.00  0.00
TER
ATOM   2983  O   WAT   322      34.476  20.540   5.504  1.00  0.00
ATOM   2984  H1  WAT   322      33.846  19.839   5.671  1.00  0.00
ATOM   2985  H2  WAT   322      33.936  21.300   5.287  1.00  0.00
TER
ATOM   2986  O   WAT   323      34.601  19.818  17.939  1.00  0.00
ATOM   2987  H1  WAT   323      34.320  20.322  17.175  1.00  0.00
ATOM   2988  H2  WAT   323      34.983  19.021  17.574  1.00  0.00
TER
ATOM   2989  O   WAT   324      32.257  29.343  -8.361  1.00  0.00
ATOM   2990  H1  WAT   324      31.426  29.088  -7.961  1.00  0.00
ATOM   2991  H2  WAT   324      32.865  29.414  -7.625  1.00  0.00
TER
ATOM   2992  O   WAT   325      30.666  24.303 -14.576  1.00  0.00
ATOM   2993  H1  WAT   325      29.778  24.645 -14.678  1.00  0.00
ATOM   2994  H2  WAT   325      30.950  24.103 -15.468  1.00  0.00
TER
ATOM   2995  O   WAT   326      28.630  26.904  -8.692  1.00  0.00
ATOM   2996  H1  WAT   326      29.201  26.136  -8.692  1.00  0.00
ATOM   2997  H2  WAT   326      28.630  27.202  -9.602  1.00  0.00
TER
ATOM   2998  O   WAT   327      29.872  22.312  -6.905  1.00  0.00
ATOM   2999  H1  WAT   327      29.692  21.415  -6.625  1.00  0.00
ATOM   3000  H2  WAT   327      29.470  22.859  -6.231  1.00  0.00
TER
ATOM   3001  O   WAT   328      32.842  22.886 -13.543  1.00  0.00
ATOM   3002  H1  WAT   328      32.949  23.787 -13.236  1.00  0.00
ATOM   3003  H2  WAT   328      31.932  22.838 -13.833  1.00  0.00
TER
ATOM   3004  O   WAT   329      30.491  24.808  -8.297  1.00  0.00
ATOM   3005  H1  WAT   329      31.172  25.072  -7.679  1.00  0.00
ATOM   3006  H2  WAT   329      30.176  23.968  -7.963  1.00  0.00
TER
ATOM   3007  O   WAT   330      34.683  25.855  -9.210  1.00  0.00
ATOM   3008  H1  WAT   330      35.191  26.353  -8.569  1.00  0.00
ATOM   3009  H2  WAT   330      35.215  25.078  -9.386  1.00  0.00
TER
ATOM   3010  O   WAT   331      32.967  20.495  -4.944  1.00  0.00
ATOM   3011  H1  WAT   331      32.969  21.012  -5.749  1.00  0.00
ATOM   3012  H2  WAT   331      32.137  20.018  -4.967  1.00  0.00
TER
ATOM   3013  O   WAT   332      34.217  30.134  -6.766  1.00  0.00
ATOM   3014  H1  WAT   332      33.884  30.761  -6.124  1.00  0.00
ATOM   3015  H2  WAT   332      34.394  30.660  -7.546  1.00  0.00
TER
ATOM   3016  O   WAT   333      32.648  22.206  -6.937  1.00  0.00
ATOM   3017  H1  WAT   333      32.990  23.050  -7.231  1.00  0.00
ATOM   3018  H2  WAT   333      31.710  22.354  -6.820  1.00  0.00
TER
ATOM   3019  O   WAT   334      33.429  32.102  -4.951  1.00  0.00
ATOM   3020  H1  WAT   334      34.046  32.777  -5.233  1.00  0.00
ATOM   3021  H2  WAT   334      32.568  32.511  -5.043  1.00  0.00
TER
ATOM   3022  O   WAT   335      28.722  31.292 -16.071  1.00  0.00
ATOM   3023  H1  WAT   335      28.345  31.781 -16.802  1.00  0.00
ATOM   3024  H2  WAT   335      28.980  31.965 -15.440  1.00  0.00
TER
ATOM   3025  O   WAT   336      36.331  19.694 -10.612  1.00  0.00
ATOM   3026  H1  WAT   336      36.639  19.139 -11.329  1.00  0.00
ATOM   3027  H2  WAT   336      35.401  19.828 -10.795  1.00  0.00
TER
ATOM   3028  O   WAT   337      34.325  28.285 -11.094  1.00  0.00
ATOM   3029  H1  WAT   337      33.921  27.573 -11.590  1.00  0.00
ATOM   3030  H2  WAT   337      34.411  27.941 -10.205  1.00  0.00
TER
ATOM   3031  O   WAT   338      34.793  31.972  -8.930  1.00  0.00
ATOM   3032  H1  WAT   338      34.496  31.367  -9.609  1.00  0.00
ATOM   3033  H2  WAT   338      35.743  32.010  -9.041  1.00  0.00
TER
ATOM   3034  O   WAT   339      33.038  25.060  -7.314  1.00  0.00
ATOM   3035  H1  WAT   339      33.589  25.169  -8.089  1.00  0.00
ATOM   3036  H2  WAT   339      33.552  25.433  -6.599  1.00  0.00
TER
ATOM   3037  O   WAT   340      33.885  31.710  -2.279  1.00  0.00
ATOM   3038  H1  WAT   340      32.988  31.934  -2.032  1.00  0.00
ATOM   3039  H2  WAT   340      33.910  31.834  -3.228  1.00  0.00
TER
ATOM   3040  O   WAT   341      32.712  28.582  -3.704  1.00  0.00
ATOM   3041  H1  WAT   341      32.573  29.454  -3.335  1.00  0.00
ATOM   3042  H2  WAT   341      31.830  28.239  -3.849  1.00  0.00
TER
ATOM   3043  O   WAT   342      31.025  27.180 -13.593  1.00  0.00
ATOM   3044  H1  WAT   342      30.905  27.906 -14.205  1.00  0.00
ATOM   3045  H2  WAT   342      30.715  26.410 -14.071  1.00  0.00
TER
ATOM   3046  O   WAT   343      28.664  30.351  -7.787  1.00  0.00
ATOM   3047  H1  WAT   343      28.742  30.486  -8.731  1.00  0.00
ATOM   3048  H2  WAT   343      29.278  29.643  -7.594  1.00  0.00
TER
ATOM   3049  O   WAT   344      29.909  32.051 -11.376  1.00  0.00
ATOM   3050  H1  WAT   344      29.501  32.193 -12.231  1.00  0.00
ATOM   3051  H2  WAT   344      30.800  31.767 -11.579  1.00  0.00
TER
ATOM   3052  O   WAT   345      28.720  31.393  -5.247  1.00  0.00
ATOM   3053  H1  WAT   345      28.883  30.923  -6.065  1.00  0.00
ATOM   3054  H2  WAT   345      29.185  30.885  -4.582  1.00  0.00
TER
ATOM   3055  O   WAT   346      33.492  20.523 -10.211  1.00  0.00
ATOM   3056  H1  WAT   346      33.049  21.304 -10.543  1.00  0.00
ATOM   3057  H2  WAT   346      34.050  20.846  -9.504  1.00  0.00
TER
ATOM   3058  O   WAT   347      37.779  23.390  -4.608  1.00  0.00
ATOM   3059  H1  WAT   347      37.317  23.598  -3.796  1.00  0.00
ATOM   3060  H2  WAT   347      37.377  22.576  -4.911  1.00  0.00
TER
ATOM   3061  O   WAT   348      36.608  20.144 -15.331  1.00  0.00
ATOM   3062  H1  WAT   348      35.983  20.140 -14.605  1.00  0.00
ATOM   3063  H2  WAT   348      36.521  19.277 -15.727  1.00  0.00
TER
ATOM   3064  O   WAT   349      35.529  21.068  -8.352  1.00  0.00
ATOM   3065  H1  WAT   349      35.827  21.974  -8.433  1.00  0.00
ATOM   3066  H2  WAT   349      36.078  20.580  -8.966  1.00  0.00
TER
ATOM   3067  O   WAT   350      33.283  25.647 -12.483  1.00  0.00
ATOM   3068  H1  WAT   350      33.057  25.430 -11.578  1.00  0.00
ATOM   3069  H2  WAT   350      32.502  26.079 -12.828  1.00  0.00
TER
ATOM   3070  O   WAT   351      35.723  26.545  -1.817  1.00  0.00
ATOM   3071  H1  WAT   351      35.627  25.605  -1.967  1.00  0.00
ATOM   3072  H2  WAT   351      36.566  26.767  -2.212  1.00  0.00
TER
ATOM   3073  O   WAT   352      30.854  22.957  -3.664  1.00  0.00
ATOM   3074  H1  WAT   352      30.460  23.804  -3.456  1.00  0.00
ATOM   3075  H2  WAT   352      30.166  22.319  -3.473  1.00  0.00
TER
ATOM   3076  O   WAT   353      37.429  23.040  -0.594  1.00  0.00
ATOM   3077  H1  WAT   353      36.738  22.847   0.041  1.00  0.00
ATOM   3078  H2  WAT   353      38.172  23.323  -0.061  1.00  0.00
TER
ATOM   3079  O   WAT   354      28.156  20.879  -9.631  1.00  0.00
ATOM   3080  H1  WAT   354      27.867  21.450  -8.918  1.00  0.00
ATOM   3081  H2  WAT   354      28.900  20.400  -9.267  1.00  0.00
TER
ATOM   3082  O   WAT   355      28.343  24.821 -18.420  1.00  0.00
ATOM   3083  H1  WAT   355      28.260  25.764 -18.279  1.00  0.00
ATOM   3084  H2  WAT   355      27.991  24.679 -19.299  1.00  0.00
TER
ATOM   3085  O   WAT   356      36.143  23.555  -9.353  1.00  0.00
ATOM   3086  H1  WAT   356      36.146  23.114 -10.203  1.00  0.00
ATOM   3087  H2  WAT   356      37.038  23.877  -9.246  1.00  0.00
TER
ATOM   3088  O   WAT   357      31.993  23.438 -10.394  1.00  0.00
ATOM   3089  H1  WAT   357      31.653  23.915  -9.637  1.00  0.00
ATOM   3090  H2  WAT   357      31.231  22.984 -10.754  1.00  0.00
TER
ATOM   3091  O   WAT   358      36.205  24.557 -16.363  1.00  0.00
ATOM   3092  H1  WAT   358      36.326  24.515 -15.414  1.00  0.00
ATOM   3093  H2  WAT   358      35.820  25.419 -16.518  1.00  0.00
TER
ATOM   3094  O   WAT   359      35.217  26.867 -16.964  1.00  0.00
ATOM   3095  H1  WAT   359      34.649  26.418 -17.591  1.00  0.00
ATOM   3096  H2  WAT   359      35.926  27.226 -17.498  1.00  0.00
TER
ATOM   3097  O   WAT   360      30.294  30.768  -3.088  1.00  0.00
ATOM   3098  H1  WAT   360      29.909  30.127  -2.489  1.00  0.00
ATOM   3099  H2  WAT   360      30.605  31.471  -2.518  1.00  0.00
TER
ATOM   3100  O   WAT   361      36.443  27.615  -7.607  1.00  0.00
ATOM   3101  H1  WAT   361      36.810  27.141  -6.861  1.00  0.00
ATOM   3102  H2  WAT   361      36.254  28.490  -7.266  1.00  0.00
TER
ATOM   3103  O   WAT   362      29.308  22.360 -11.477  1.00  0.00
ATOM   3104  H1  WAT   362      29.022  21.995 -10.640  1.00  0.00
ATOM   3105  H2  WAT   362      29.245  21.628 -12.091  1.00  0.00
TER
ATOM   3106  O   WAT   363      34.233  26.656  -5.288  1.00  0.00
ATOM   3107  H1  WAT   363      33.929  27.536  -5.063  1.00  0.00
ATOM   3108  H2  WAT   363      35.188  26.716  -5.253  1.00  0.00
TER
ATOM   3109  O   WAT   364      32.762  30.862 -14.692  1.00  0.00
ATOM   3110  H1  WAT   364      31.988  30.322 -14.852  1.00  0.00
ATOM   3111  H2  WAT   364      33.491  30.343 -15.030  1.00  0.00
TER
ATOM   3112  O   WAT   365      32.805  30.530 -11.054  1.00  0.00
ATOM   3113  H1  WAT   365      33.323  29.727 -11.108  1.00  0.00
ATOM   3114  H2  WAT   365      32.354  30.468 -10.212  1.00  0.00
TER
ATOM   3115  O   WAT   366      37.692  31.797 -15.781  1.00  0.00
ATOM   3116  H1  WAT   366      38.034  32.541 -16.277  1.00  0.00
ATOM   3117  H2  WAT   366      36.864  32.110 -15.419  1.00  0.00
TER
ATOM   3118  O   WAT   367      30.290  27.497  -4.141  1.00  0.00
ATOM   3119  H1  WAT   367      29.931  28.162  -3.554  1.00  0.00
ATOM   3120  H2  WAT   367      29.995  26.665  -3.770  1.00  0.00
TER
ATOM   3121  O   WAT   368      33.491  27.955  -1.257  1.00  0.00
ATOM   3122  H1  WAT   368      33.191  28.101  -2.154  1.00  0.00
ATOM   3123  H2  WAT   368      34.262  27.396  -1.350  1.00  0.00
TER
ATOM   3124  O   WAT   369      36.661  31.878 -13.009  1.00  0.00
ATOM   3125  H1  WAT   369      37.348  32.425 -12.629  1.00  0.00
ATOM   3126  H2  WAT   369      35.875  32.423 -12.974  1.00  0.00
TER
ATOM   3127  O   WAT   370      28.801  27.496 -17.518  1.00  0.00
ATOM   3128  H1  WAT   370      29.670  27.778 -17.234  1.00  0.00
ATOM   3129  H2  WAT   370      28.310  28.309 -17.633  1.00  0.00
TER
ATOM   3130  O   WAT   371      35.964  28.883 -13.397  1.00  0.00
ATOM   3131  H1  WAT   371      36.420  29.694 -13.171  1.00  0.00
ATOM   3132  H2  WAT   371      35.613  28.565 -12.565  1.00  0.00
TER
ATOM   3133  O   WAT   372      31.865  19.227 -12.925  1.00  0.00
ATOM   3134  H1  WAT   372      31.737  19.219 -11.976  1.00  0.00
ATOM   3135  H2  WAT   372      31.041  19.565 -13.276  1.00  0.00
TER
ATOM   3136  O   WAT   373      28.865  20.986  -3.464  1.00  0.00
ATOM   3137  H1  WAT   373      28.150  21.186  -2.859  1.00  0.00
ATOM   3138  H2  WAT   373      29.284  20.210  -3.092  1.00  0.00
TER
ATOM   3139  O   WAT   374      30.785  29.313 -15.390  1.00  0.00
ATOM   3140  H1  WAT   374      30.178  30.053 -15.380  1.00  0.00
ATOM   3141  H2  WAT   374      31.260  29.403 -16.216  1.00  0.00
TER
ATOM   3142  O   WAT   375      35.693  24.712 -13.489  1.00  0.00
ATOM   3143  H1  WAT   375      34.985  25.181 -13.048  1.00  0.00
ATOM   3144  H2  WAT   375      35.978  24.055 -12.855  1.00  0.00
TER
ATOM   3145  O   WAT   376      37.319  26.132  -5.490  1.00  0.00
ATOM   3146  H1  WAT   376      37.817  26.607  -4.825  1.00  0.00
ATOM   3147  H2  WAT   376      37.461  25.208  -5.283  1.00  0.00
TER
ATOM   3148  O   WAT   377      33.897  23.021 -16.114  1.00  0.00
ATOM   3149  H1  WAT   377      34.746  23.458 -16.180  1.00  0.00
ATOM   3150  H2  WAT   377      33.530  23.333 -15.287  1.00  0.00
TER
ATOM   3151  O   WAT   378      32.796  29.274 -17.641  1.00  0.00
ATOM   3152  H1  WAT   378      33.562  29.162 -17.078  1.00  0.00
ATOM   3153  H2  WAT   378      32.873  28.578 -18.293  1.00  0.00
TER
ATOM   3154  O   WAT   379      31.490  26.707 -16.957  1.00  0.00
ATOM   3155  H1  WAT   379      31.571  25.759 -16.846  1.00  0.00
ATOM   3156  H2  WAT   379      32.382  27.037 -16.851  1.00  0.00
TER
ATOM   3157  O   WAT   380      29.018  28.528  -1.722  1.00  0.00
ATOM   3158  H1  WAT   380      29.521  27.949  -1.150  1.00  0.00
ATOM   3159  H2  WAT   380      28.278  28.812  -1.184  1.00  0.00
TER
ATOM   3160  O   WAT   381      35.920  31.250 -18.167  1.00  0.00
ATOM   3161  H1  WAT   381      35.815  30.635 -17.441  1.00  0.00
ATOM   3162  H2  WAT   381      35.752  30.726 -18.951  1.00  0.00
TER
ATOM   3163  O   WAT   382      36.071  29.935  -2.188  1.00  0.00
ATOM   3164  H1  WAT   382      35.306  30.504  -2.273  1.00  0.00
ATOM   3165  H2  WAT   382      36.253  29.643  -3.081  1.00  0.00
TER
ATOM   3166  O   WAT   383      31.050  26.671  -0.827  1.00  0.00
ATOM   3167  H1  WAT   383      31.090  26.373   0.082  1.00  0.00
ATOM   3168  H2  WAT   383      31.904  27.072  -0.986  1.00  0.00
TER
ATOM   3169  O   WAT   384      34.828  29.271 -15.666  1.00  0.00
ATOM   3170  H1  WAT   384      35.249  29.105 -14.823  1.00  0.00
ATOM   3171  H2  WAT   384      34.953  28.461 -16.161  1.00  0.00
TER
ATOM   3172  O   WAT   385      32.990  25.250  -2.859  1.00  0.00
ATOM   3173  H1  WAT   385      32.460  24.759  -3.487  1.00  0.00
ATOM   3174  H2  WAT   385      33.659  25.679  -3.394  1.00  0.00
TER
ATOM   3175  O   WAT   386      37.340  28.294 -18.419  1.00  0.00
ATOM   3176  H1  WAT   386      37.861  27.579 -18.785  1.00  0.00
ATOM   3177  H2  WAT   386      37.987  28.933 -18.119  1.00  0.00
TER
ATOM   3178  O   WAT   387      33.478  22.217  -2.780  1.00  0.00
ATOM   3179  H1  WAT   387      33.383  21.599  -3.504  1.00  0.00
ATOM   3180  H2  WAT   387      32.897  22.943  -3.007  1.00  0.00
TER
ATOM   3181  O   WAT   388      36.244  20.774  -5.747  1.00  0.00
ATOM   3182  H1  WAT   388      35.795  20.796  -6.592  1.00  0.00
ATOM   3183  H2  WAT   388      35.610  20.376  -5.150  1.00  0.00
TER
ATOM   3184  O   WAT   389      36.650  29.669  -5.126  1.00  0.00
ATOM   3185  H1  WAT   389      37.069  30.513  -5.298  1.00  0.00
ATOM   3186  H2  WAT   389      35.731  29.807  -5.355  1.00  0.00
TER
ATOM   3187  O   WAT   390      33.724  25.344 -18.721  1.00  0.00
ATOM   3188  H1  WAT   390      33.522  24.481 -18.359  1.00  0.00
ATOM   3189  H2  WAT   390      33.553  25.257 -19.658  1.00  0.00
TER
ATOM   3190  O   WAT   391      35.753  23.943  -2.484  1.00  0.00
ATOM   3191  H1  WAT   391      36.343  23.635  -1.796  1.00  0.00
ATOM   3192  H2  WAT   391      34.935  23.471  -2.328  1.00  0.00
TER
ATOM   3193  O   WAT   392      32.522  22.444 -18.733  1.00  0.00
ATOM   3194  H1  WAT   392      32.824  22.451 -19.641  1.00  0.00
ATOM   3195  H2  WAT   392      33.261  22.094 -18.236  1.00  0.00
TER
ATOM   3196  O   WAT   393      35.740  21.388 -17.747  1.00  0.00
ATOM   3197  H1  WAT   393      35.393  20.710 -18.327  1.00  0.00
ATOM   3198  H2  WAT   393      35.942  20.927 -16.933  1.00  0.00
TER
ATOM   3199  O   WAT   394      31.545  31.748 -17.900  1.00  0.00
ATOM   3200  H1  WAT   394      31.982  32.291 -17.244  1.00  0.00
ATOM   3201  H2  WAT   394      32.030  30.923 -17.890  1.00  0.00
TER
ATOM   3202  O   WAT   395      33.356  32.868 -12.788  1.00  0.00
ATOM   3203  H1  WAT   395      33.055  32.745 -11.887  1.00  0.00
ATOM   3204  H2  WAT   395      33.249  32.009 -13.196  1.00  0.00
TER
ATOM   3205  O   WAT   396      29.081  27.916 -11.351  1.00  0.00
ATOM   3206  H1  WAT   396      28.426  27.647 -11.995  1.00  0.00
ATOM   3207  H2  WAT   396      29.919  27.807 -11.801  1.00  0.00
TER
ATOM   3208  O   WAT   397      30.118  28.302  -6.810  1.00  0.00
ATOM   3209  H1  WAT   397      30.486  28.214  -5.931  1.00  0.00
ATOM   3210  H2  WAT   397      29.550  27.538  -6.910  1.00  0.00
TER
ATOM   3211  O   WAT   398      29.670  25.212  -2.905  1.00  0.00
ATOM   3212  H1  WAT   398      28.776  25.179  -2.565  1.00  0.00
ATOM   3213  H2  WAT   398      30.210  25.411  -2.139  1.00  0.00
TER
ATOM   3214  O   WAT   399      28.295  25.126 -15.408  1.00  0.00
ATOM   3215  H1  WAT   399      27.391  25.389 -15.583  1.00  0.00
ATOM   3216  H2  WAT   399      28.779  25.397 -16.188  1.00  0.00
TER
ATOM   3217  O   WAT   400      30.837  24.183 -17.499  1.00  0.00
ATOM   3218  H1  WAT   400      31.547  23.761 -17.984  1.00  0.00
ATOM   3219  H2  WAT   400      30.121  24.250 -18.130  1.00  0.00
TER
ATOM   3220  O   WAT   401      30.485  20.237 -18.459  1.00  0.00
ATOM   3221  H1  WAT   401      31.208  20.778 -18.140  1.00  0.00
ATOM   3222  H2  WAT   401      30.757  19.963 -19.334  1.00  0.00
TER
ATOM   3223  O   WAT   402      30.174  19.487  -8.556  1.00  0.00
ATOM   3224  H1  WAT   402      30.822  18.937  -8.997  1.00  0.00
ATOM   3225  H2  WAT   402      30.594  19.742  -7.735  1.00  0.00
TER
ATOM   3226  O   WAT   403      29.927  19.643  -5.814  1.00  0.00
ATOM   3227  H1  WAT   403      29.579  20.099  -5.048  1.00  0.00
ATOM   3228  H2  WAT   403      29.596  18.749  -5.731  1.00  0.00
TER
ATOM   3229  O   WAT   404      30.599  19.171  -2.539  1.00  0.00
ATOM   3230  H1  WAT   404      31.148  18.989  -3.302  1.00  0.00
ATOM   3231  H2  WAT   404      30.665  18.380  -2.003  1.00  0.00
TER
ATOM   3232  O   WAT   405      31.004  33.127  -5.578  1.00  0.00
ATOM   3233  H1  WAT   405      30.277  32.507  -5.645  1.00  0.00
ATOM   3234  H2  WAT   405      31.065  33.521  -6.448  1.00  0.00
TER
ATOM   3235  O   WAT   406      29.910  20.276 -14.865  1.00  0.00
ATOM   3236  H1  WAT   406      30.667  20.389 -15.439  1.00  0.00
ATOM   3237  H2  WAT   406      29.447  21.113 -14.911  1.00  0.00
TER
ATOM   3238  O   WAT   407      36.451  22.390 -11.875  1.00  0.00
ATOM   3239  H1  WAT   407      35.638  22.016 -12.215  1.00  0.00
ATOM   3240  H2  WAT   407      36.955  21.634 -11.573  1.00  0.00
TER
ATOM   3241  O   WAT   408      32.282  20.802 -16.325  1.00  0.00
ATOM   3242  H1  WAT   408      32.811  20.015 -16.454  1.00  0.00
ATOM   3243  H2  WAT   408      32.915  21.482 -16.091  1.00  0.00
TER
ATOM   3244  O   WAT   409      34.476  20.540 -13.270  1.00  0.00
ATOM   3245  H1  WAT   409      33.846  19.839 -13.103  1.00  0.00
ATOM   3246  H2  WAT   409      33.936  21.300 -13.487  1.00  0.00
TER
ATOM   3247  O   WAT   410      34.601  19.818  -0.835  1.00  0.00
ATOM   3248  H1  WAT   410      34.320  20.322  -1.599  1.00  0.00
ATOM   3249  H2  WAT   410      34.983  19.021  -1.201  1.00  0.00
TER
ATOM   3250  O   WAT   411      32.257  29.343 -27.135  1.00  0.00
ATOM   3251  H1  WAT   411      31.426  29.088 -26.735  1.00  0.00
ATOM   3252  H2  WAT   411      32.865  29.414 -26.399  1.00  0.00
TER
ATOM   3253  O   WAT   412      30.666  24.303 -33.351  1.00  0.00
ATOM   3254  H1  WAT   412      29.778  24.645 -33.453  1.00  0.00
ATOM   3255  H2  WAT   412      30.950  24.103 -34.243  1.00  0.00
TER
ATOM   3256  O   WAT   413      28.630  26.904 -27.467  1.00  0.00
ATOM   3257  H1  WAT   413      29.201  26.136 -27.466  1.00  0.00
ATOM   3258  H2  WAT   413      28.630  27.202 -28.376  1.00  0.00
TER
ATOM   3259  O   WAT   414      29.872  22.312 -25.680  1.00  0.00
ATOM   3260  H1  WAT   414      29.692  21.415 -25.400  1.00  0.00
ATOM   3261  H2  WAT   414      29.470  22.859 -25.005  1.00  0.00
TER
ATOM   3262  O   WAT   415      32.842  22.886 -32.317  1.00  0.00
ATOM   3263  H1  WAT   415      32.949  23.787 -32.010  1.00  0.00
ATOM   3264  H2  WAT   415      31.932  22.838 -32.607  1.00  0.00
TER
ATOM   3265  O   WAT   416      30.491  24.808 -27.072  1.00  0.00
ATOM   3266  H1  WAT   416      31.172  25.072 -26.453  1.00  0.00
ATOM   3267  H2  WAT   416      30.176  23.968 -26.738  1.00  0.00
TER
ATOM   3268  O   WAT   417      34.683  25.855 -27.984  1.00  0.00
ATOM   3269  H1  WAT   417      35.191  26.353 -27.344  1.00  0.00
ATOM   3270  H2  WAT   417      35.215  25.078 -28.160  1.00  0.00
TER
ATOM   3271  O   WAT   418      32.967  20.495 -23.718  1.00  0.00
ATOM   3272  H1  WAT   418      32.969  21.012 -24.523  1.00  0.00
ATOM   3273  H2  WAT   418      32.137  20.018 -23.741  1.00  0.00
TER
ATOM   3274  O   WAT   419      34.217  30.134 -25.541  1.00  0.00
ATOM   3275  H1  WAT   419      33.884  30.761 -24.899  1.00  0.00
ATOM   3276  H2  WAT   419      34.394  30.660 -26.320  1.00  0.00
TER
ATOM   3277  O   WAT   420      32.648  22.206 -25.711  1.00  0.00
ATOM   3278  H1  WAT   420      32.990  23.050 -26.006  1.00  0.00
ATOM   3279  H2  WAT   420      31.710  22.354 -25.594  1.00  0.00
TER
ATOM   3280  O   WAT   421      33.429  32.102 -23.726  1.00  0.00
ATOM   3281  H1  WAT   421      34.046  32.777 -24.007  1.00  0.00
ATOM   3282  H2  WAT   421      32.568  32.511 -23.817  1.00  0.00
TER
ATOM   3283  O   WAT   422      28.722  31.292 -34.845  1.00  0.00
ATOM   3284  H1  WAT   422      28.345  31.781 -35.577  1.00  0.00
ATOM   3285  H2  WAT   422      28.980  31.965 -34.214  1.00  0.00
TER
ATOM   3286  O   WAT   423      36.331  19.694 -29.386  1.00  0.00
ATOM   3287  H1  WAT   423      36.639  19.139 -30.103  1.00  0.00
ATOM   3288  H2  WAT   423      35.401  19.828 -29.569  1.00  0.00
TER
ATOM   3289  O   WAT   424      34.325  28.285 -29.869  1.00  0.00
ATOM   3290  H1  WAT   424      33.921  27.573 -30.364  1.00  0.00
ATOM   3291  H2  WAT   424      34.411  27.941 -28.980  1.00  0.00
TER
ATOM   3292  O   WAT   425      34.793  31.972 -27.705  1.00  0.00
ATOM   3293  H1  WAT   425      34.496  31.367 -28.384  1.00  0.00
ATOM   3294  H2  WAT   425      35.743  32.010 -27.816  1.00  0.00
TER
ATOM   3295  O   WAT   426      33.038  25.060 -26.089  1.00  0.00
ATOM   3296  H1  WAT   426      33.589  25.169 -26.863  1.00  0.00
ATOM   3297  H2  WAT   426      33.552  25.433 -25.373  1.00  0.00
TER
ATOM   3298  O   WAT   427      33.885  31.710 -21.054  1.00  0.00
ATOM   3299  H1  WAT   427      32.988  31.934 -20.806  1.00  0.00
ATOM   3300  H2  WAT   427      33.910  31.834 -22.003  1.00  0.00
TER
ATOM   3301  O   WAT   428      32.712  28.582 -22.478  1.00  0.00
ATOM   3302  H1  WAT   428      32.573  29.454 -22.109  1.00  0.00
ATOM   3303  H2  WAT   428      31.830  28.239 -22.623  1.00  0.00
TER
ATOM   3304  O   WAT   429      31.025  27.180 -32.368  1.00  0.00
ATOM   3305  H1  WAT   429      30.905  27.906 -32.980  1.00  0.00
ATOM   3306  H2  WAT   429      30.715  26.410 -32.845  1.00  0.00
TER
ATOM   3307  O   WAT   430      28.664  30.351 -26.561  1.00  0.00
ATOM   3308  H1  WAT   430      28.742  30.486 -27.505  1.00  0.00
ATOM   3309  H2  WAT   430      29.278  29.643 -26.368  1.00  0.00
TER
ATOM   3310  O   WAT   431      29.909  32.051 -30.150  1.00  0.00
ATOM   3311  H1  WAT   431      29.501  32.193 -31.005  1.00  0.00
ATOM   3312  H2  WAT   431      30.800  31.767 -30.353  1.00  0.00
TER
ATOM   3313  O   WAT   432      28.720  31.393 -24.022  1.00  0.00
ATOM   3314  H1  WAT   432      28.883  30.923 -24.840  1.00  0.00
ATOM   3315  H2  WAT   432      29.185  30.885 -23.357  1.00  0.00
TER
ATOM   3316  O   WAT   433      33.492  20.523 -28.985  1.00  0.00
ATOM   3317  H1  WAT   433      33.049  21.304 -29.317  1.00  0.00
ATOM   3318  H2  WAT   433      34.050  20.846 -28.278  1.00  0.00
TER
ATOM   3319  O   WAT   434      37.779  23.390 -23.382  1.00  0.00
ATOM   3320  H1  WAT   434      37.317  23.598 -22.570  1.00  0.00
ATOM   3321  H2  WAT   434      37.377  22.576 -23.685  1.00  0.00
TER
ATOM   3322  O   WAT   435      36.608  20.144 -34.105  1.00  0.00
ATOM   3323  H1  WAT   435      35.983  20.140 -33.380  1.00  0.00
ATOM   3324  H2  WAT   435      36.521  19.277 -34.501  1.00  0.00
TER
ATOM   3325  O   WAT   436      35.529  21.068 -27.127  1.00  0.00
ATOM   3326  H1  WAT   436      35.827  21.974 -27.207  1.00  0.00
ATOM   3327  H2  WAT   436      36.078  20.580 -27.741  1.00  0.00
TER
ATOM   3328  O   WAT   437      33.283  25.647 -31.257  1.00  0.00
ATOM   3329  H1  WAT   437      33.057  25.430 -30.353  1.00  0.00
ATOM   3330  H2  WAT   437      32.502  26.079 -31.603  1.00  0.00
TER
ATOM   3331  O   WAT   438      35.723  26.545 -20.591  1.00  0.00
ATOM   3332  H1  WAT   438      35.627  25.605 -20.741  1.00  0.00
ATOM   3333  H2  WAT   438      36.566  26.767 -20.987  1.00  0.00
TER
ATOM   3334  O   WAT   439      30.854  22.957 -22.438  1.00  0.00
ATOM   3335  H1  WAT   439      30.460  23.804 -22.231  1.00  0.00
ATOM   3336  H2  WAT   439      30.166  22.319 -22.247  1.00  0.00
TER
ATOM   3337  O   WAT   440      37.429  23.040 -19.368  1.00  0.00
ATOM   3338  H1  WAT   440      36.738  22.847 -18.734  1.00  0.00
ATOM   3339  H2  WAT   440      38.172  23.323 -18.836  1.00  0.00
TER
ATOM   3340  O   WAT   441      28.156  20.879 -28.405  1.00  0.00
ATOM   3341  H1  WAT   441      27.867  21.450 -27.692  1.00  0.00
ATOM   3342  H2  WAT   441      28.900  20.400 -28.042  1.00  0.00
TER
ATOM   3343  O   WAT   442      36.143  23.555 -28.128  1.00  0.00
ATOM   3344  H1  WAT   442      36.146  23.114 -28.977  1.00  0.00
ATOM   3345  H2  WAT   442      37.038  23.877 -28.020  1.00  0.00
TER
ATOM   3346  O   WAT   443      31.993  23.438 -29.168  1.00  0.00
ATOM   3347  H1  WAT   443      31.653  23.915 -28.412  1.00  0.00
ATOM   3348  H2  WAT   443      31.231  22.984 -29.528  1.00  0.00
TER
ATOM   3349  O   WAT   444      36.205  24.557 -35.137  1.00  0.00
ATOM   3350  H1  WAT   444      36.326  24.515 -34.188  1.00  0.00
ATOM   3351  H2  WAT   444      35.820  25.419 -35.292  1.00  0.00
TER
ATOM   3352  O   WAT   445      30.294  30.768 -21.862  1.00  0.00
ATOM   3353  H1  WAT   445      29.909  30.127 -21.264  1.00  0.00
ATOM   3354  H2  WAT   445      30.605  31.471 -21.292  1.00  0.00
TER
ATOM   3355  O   WAT   446      36.443  27.615 -26.381  1.00  0.00
ATOM   3356  H1  WAT   446      36.810  27.141 -25.635  1.00  0.00
ATOM   3357  H2  WAT   446      36.254  28.490 -26.040  1.00  0.00
TER
ATOM   3358  O   WAT   447      29.308  22.360 -30.252  1.00  0.00
ATOM   3359  H1  WAT   447      29.022  21.995 -29.414  1.00  0.00
ATOM   3360  H2  WAT   447      29.245  21.628 -30.865  1.00  0.00
TER
ATOM   3361  O   WAT   448      34.233  26.656 -24.063  1.00  0.00
ATOM   3362  H1  WAT   448      33.929  27.536 -23.838  1.00  0.00
ATOM   3363  H2  WAT   448      35.188  26.716 -24.027  1.00  0.00
TER
ATOM   3364  O   WAT   449      32.762  30.862 -33.466  1.00  0.00
ATOM   3365  H1  WAT   449      31.988  30.322 -33.626  1.00  0.00
ATOM   3366  H2  WAT   449      33.491  30.343 -33.804  1.00  0.00
TER
ATOM   3367  O   WAT   450      32.805  30.530 -29.828  1.00  0.00
ATOM   3368  H1  WAT   450      33.323  29.727 -29.882  1.00  0.00
ATOM   3369  H2  WAT   450      32.354  30.468 -28.986  1.00  0.00
TER
ATOM   3370  O   WAT   451      37.692  31.797 -34.555  1.00  0.00
ATOM   3371  H1  WAT   451      38.034  32.541 -35.051  1.00  0.00
ATOM   3372  H2  WAT   451      36.864  32.110 -34.193  1.00  0.00
TER
ATOM   3373  O   WAT   452      30.290  27.497 -22.916  1.00  0.00
ATOM   3374  H1  WAT   452      29.931  28.162 -22.328  1.00  0.00
ATOM   3375  H2  WAT   452      29.995  26.665 -22.544  1.00  0.00
TER
ATOM   3376  O   WAT   453      33.491  27.955 -20.032  1.00  0.00
ATOM   3377  H1  WAT   453      33.191  28.101 -20.929  1.00  0.00
ATOM   3378  H2  WAT   453      34.262  27.396 -20.124  1.00  0.00
TER
ATOM   3379  O   WAT   454      36.661  31.878 -31.784  1.00  0.00
ATOM   3380  H1  WAT   454      37.348  32.425 -31.403  1.00  0.00
ATOM   3381  H2  WAT   454      35.875  32.423 -31.749  1.00  0.00
TER
ATOM   3382  O   WAT   455      35.964  28.883 -32.171  1.00  0.00
ATOM   3383  H1  WAT   455      36.420  29.694 -31.945  1.00  0.00
ATOM   3384  H2  WAT   455      35.613  28.565 -31.339  1.00  0.00
TER
ATOM   3385  O   WAT   456      31.865  19.227 -31.699  1.00  0.00
ATOM   3386  H1  WAT   456      31.737  19.219 -30.751  1.00  0.00
ATOM   3387  H2  WAT   456      31.041  19.565 -32.050  1.00  0.00
TER
ATOM   3388  O   WAT   457      28.865  20.986 -22.238  1.00  0.00
ATOM   3389  H1  WAT   457      28.150  21.186 -21.633  1.00  0.00
ATOM   3390  H2  WAT   457      29.284  20.210 -21.867  1.00  0.00
TER
ATOM   3391  O   WAT   458      30.785  29.313 -34.164  1.00  0.00
ATOM   3392  H1  WAT   458      30.178  30.053 -34.154  1.00  0.00
ATOM   3393  H2  WAT   458      31.260  29.403 -34.990  1.00  0.00
TER
ATOM   3394  O   WAT   459      35.693  24.712 -32.264  1.00  0.00
ATOM   3395  H1  WAT   459      34.985  25.181 -31.822  1.00  0.00
ATOM   3396  H2  WAT   459      35.978  24.055 -31.629  1.00  0.00
TER
ATOM   3397  O   WAT   460      37.319  26.132 -24.264  1.00  0.00
ATOM   3398  H1  WAT   460      37.817  26.607 -23.599  1.00  0.00
ATOM   3399  H2  WAT   460      37.461  25.208 -24.057  1.00  0.00
TER
ATOM   3400  O   WAT   461      33.897  23.021 -34.889  1.00  0.00
ATOM   3401  H1  WAT   461      34.746  23.458 -34.955  1.00  0.00
ATOM   3402  H2  WAT   461      33.530  23.333 -34.061  1.00  0.00
TER
ATOM   3403  O   WAT   462      31.490  26.707 -35.732  1.00  0.00
ATOM   3404  H1  WAT   462      31.571  25.759 -35.620  1.00  0.00
ATOM   3405  H2  WAT   462      32.382  27.037 -35.626  1.00  0.00
TER
ATOM   3406  O   WAT   463      29.018  28.528 -20.496  1.00  0.00
ATOM   3407  H1  WAT   463      29.521  27.949 -19.924  1.00  0.00
ATOM   3408  H2  WAT   463      28.278  28.812 -19.958  1.00  0.00
TER
ATOM   3409  O   WAT   464      36.071  29.935 -20.963  1.00  0.00
ATOM   3410  H1  WAT   464      35.306  30.504 -21.047  1.00  0.00
ATOM   3411  H2  WAT   464      36.253  29.643 -21.856  1.00  0.00
TER
ATOM   3412  O   WAT   465      31.050  26.671 -19.601  1.00  0.00
ATOM   3413  H1  WAT   465      31.090  26.373 -18.693  1.00  0.00
ATOM   3414  H2  WAT   465      31.904  27.072 -19.760  1.00  0.00
TER
ATOM   3415  O   WAT   466      34.828  29.271 -34.441  1.00  0.00
ATOM   3416  H1  WAT   466      35.249  29.105 -33.598  1.00  0.00
ATOM   3417  H2  WAT   466      34.953  28.461 -34.935  1.00  0.00
TER
ATOM   3418  O   WAT   467      32.990  25.250 -21.634  1.00  0.00
ATOM   3419  H1  WAT   467      32.460  24.759 -22.261  1.00  0.00
ATOM   3420  H2  WAT   467      33.659  25.679 -22.168  1.00  0.00
TER
ATOM   3421  O   WAT   468      33.478  22.217 -21.554  1.00  0.00
ATOM   3422  H1  WAT   468      33.383  21.599 -22.279  1.00  0.00
ATOM   3423  H2  WAT   468      32.897  22.943 -21.781  1.00  0.00
TER
ATOM   3424  O   WAT   469      36.244  20.774 -24.521  1.00  0.00
ATOM   3425  H1  WAT   469      35.795  20.796 -25.367  1.00  0.00
ATOM   3426  H2  WAT   469      35.610  20.376 -23.924  1.00  0.00
TER
ATOM   3427  O   WAT   470      36.650  29.669 -23.900  1.00  0.00
ATOM   3428  H1  WAT   470      37.069  30.513 -24.072  1.00  0.00
ATOM   3429  H2  WAT   470      35.731  29.807 -24.129  1.00  0.00
TER
ATOM   3430  O   WAT   471      35.753  23.943 -21.259  1.00  0.00
ATOM   3431  H1  WAT   471      36.343  23.635 -20.571  1.00  0.00
ATOM   3432  H2  WAT   471      34.935  23.471 -21.103  1.00  0.00
TER
ATOM   3433  O   WAT   472      33.356  32.868 -31.562  1.00  0.00
ATOM   3434  H1  WAT   472      33.055  32.745 -30.662  1.00  0.00
ATOM   3435  H2  WAT   472      33.249  32.009 -31.970  1.00  0.00
TER
ATOM   3436  O   WAT   473      29.081  27.916 -30.125  1.00  0.00
ATOM   3437  H1  WAT   473      28.426  27.647 -30.769  1.00  0.00
ATOM   3438  H2  WAT   473      29.919  27.807 -30.575  1.00  0.00
TER
ATOM   3439  O   WAT   474      30.118  28.302 -25.585  1.00  0.00
ATOM   3440  H1  WAT   474      30.486  28.214 -24.705  1.00  0.00
ATOM   3441  H2  WAT   474      29.550  27.538 -25.684  1.00  0.00
TER
ATOM   3442  O   WAT   475      29.670  25.212 -21.679  1.00  0.00
ATOM   3443  H1  WAT   475      28.776  25.179 -21.340  1.00  0.00
ATOM   3444  H2  WAT   475      30.210  25.411 -20.914  1.00  0.00
TER
ATOM   3445  O   WAT   476      28.295  25.126 -34.183  1.00  0.00
ATOM   3446  H1  WAT   476      27.391  25.389 -34.357  1.00  0.00
ATOM   3447  H2  WAT   476      28.779  25.397 -34.963  1.00  0.00
TER
ATOM   3448  O   WAT   477      30.174  19.487 -27.331  1.00  0.00
ATOM   3449  H1  WAT   477      30.822  18.937 -27.771  1.00  0.00
ATOM   3450  H2  WAT   477      30.594  19.742 -26.509  1.00  0.00
TER
ATOM   3451  O   WAT   478      29.927  19.643 -24.588  1.00  0.00
ATOM   3452  H1  WAT   478      29.579  20.099 -23.822  1.00  0.00
ATOM   3453  H2  WAT   478      29.596  18.749 -24.506  1.00  0.00
TER
ATOM   3454  O   WAT   479      30.599  19.171 -21.313  1.00  0.00
ATOM   3455  H1  WAT   479      31.148  18.989 -22.076  1.00  0.00
ATOM   3456  H2  WAT   479      30.665  18.380 -20.777  1.00  0.00
TER
ATOM   3457  O   WAT   480      31.004  33.127 -24.352  1.00  0.00
ATOM   3458  H1  WAT   480      30.277  32.507 -24.420  1.00  0.00
ATOM   3459  H2  WAT   480      31.065  33.521 -25.222  1.00  0.00
TER
ATOM   3460  O   WAT   481      29.910  20.276 -33.639  1.00  0.00
ATOM   3461  H1  WAT   481      30.667  20.389 -34.213  1.00  0.00
ATOM   3462  H2  WAT   481      29.447  21.113 -33.685  1.00  0.00
TER
ATOM   3463  O   WAT   482      36.451  22.390 -30.649  1.00  0.00
ATOM   3464  H1  WAT   482      35.638  22.016 -30.989  1.00  0.00
ATOM   3465  H2  WAT   482      36.955  21.634 -30.347  1.00  0.00
TER
ATOM   3466  O   WAT   483      32.282  20.802 -35.099  1.00  0.00
ATOM   3467  H1  WAT   483      32.811  20.015 -35.228  1.00  0.00
ATOM   3468  H2  WAT   483      32.915  21.482 -34.866  1.00  0.00
TER
ATOM   3469  O   WAT   484      34.476  20.540 -32.045  1.00  0.00
ATOM   3470  H1  WAT   484      33.846  19.839 -31.878  1.00  0.00
ATOM   3471  H2  WAT   484      33.936  21.300 -32.261  1.00  0.00
TER
ATOM   3472  O   WAT   485      34.601  19.818 -19.609  1.00  0.00
ATOM   3473  H1  WAT   485      34.320  20.322 -20.373  1.00  0.00
ATOM   3474  H2  WAT   485      34.983  19.021 -19.975  1.00  0.00
TER
ATOM   3475  O   WAT   486      32.257  10.568  29.188  1.00  0.00
ATOM   3476  H1  WAT   486      31.426  10.313  29.588  1.00  0.00
ATOM   3477  H2  WAT   486      32.865  10.640  29.924  1.00  0.00
TER
ATOM   3478  O   WAT   487      32.237  14.602  29.384  1.00  0.00
ATOM   3479  H1  WAT   487      32.540  13.712  29.205  1.00  0.00
ATOM   3480  H2  WAT   487      32.982  15.160  29.156  1.00  0.00
TER
ATOM   3481  O   WAT   488      30.666   5.529  22.972  1.00  0.00
ATOM   3482  H1  WAT   488      29.778   5.870  22.870  1.00  0.00
ATOM   3483  H2  WAT   488      30.950   5.329  22.080  1.00  0.00
TER
ATOM   3484  O   WAT   489      28.630   8.129  28.856  1.00  0.00
ATOM   3485  H1  WAT   489      29.201   7.361  28.857  1.00  0.00
ATOM   3486  H2  WAT   489      28.630   8.428  27.947  1.00  0.00
TER
ATOM   3487  O   WAT   490      29.872   3.538  30.643  1.00  0.00
ATOM   3488  H1  WAT   490      29.692   2.640  30.923  1.00  0.00
ATOM   3489  H2  WAT   490      29.470   4.085  31.318  1.00  0.00
TER
ATOM   3490  O   WAT   491      32.842   4.112  24.006  1.00  0.00
ATOM   3491  H1  WAT   491      32.949   5.012  24.313  1.00  0.00
ATOM   3492  H2  WAT   491      31.932   4.064  23.716  1.00  0.00
TER
ATOM   3493  O   WAT   492      30.491   6.034  29.251  1.00  0.00
ATOM   3494  H1  WAT   492      31.172   6.298  29.870  1.00  0.00
ATOM   3495  H2  WAT   492      30.176   5.194  29.585  1.00  0.00
TER
ATOM   3496  O   WAT   493      34.683   7.080  28.339  1.00  0.00
ATOM   3497  H1  WAT   493      35.191   7.579  28.979  1.00  0.00
ATOM   3498  H2  WAT   493      35.215   6.304  28.163  1.00  0.00
TER
ATOM   3499  O   WAT   494      32.967   1.720  32.605  1.00  0.00
ATOM   3500  H1  WAT   494      32.969   2.238  31.800  1.00  0.00
ATOM   3501  H2  WAT   494      32.137   1.243  32.582  1.00  0.00
TER
ATOM   3502  O   WAT   495      34.217  11.360  30.782  1.00  0.00
ATOM   3503  H1  WAT   495      33.884  11.987  31.425  1.00  0.00
ATOM   3504  H2  WAT   495      34.394  11.886  30.003  1.00  0.00
TER
ATOM   3505  O   WAT   496      32.648   3.431  30.612  1.00  0.00
ATOM   3506  H1  WAT   496      32.990   4.276  30.317  1.00  0.00
ATOM   3507  H2  WAT   496      31.710   3.580  30.729  1.00  0.00
TER
ATOM   3508  O   WAT   497      33.429  13.328  32.597  1.00  0.00
ATOM   3509  H1  WAT   497      34.046  14.003  32.316  1.00  0.00
ATOM   3510  H2  WAT   497      32.568  13.737  32.506  1.00  0.00
TER
ATOM   3511  O   WAT   498      28.722  12.518  21.478  1.00  0.00
ATOM   3512  H1  WAT   498      28.345  13.007  20.746  1.00  0.00
ATOM   3513  H2  WAT   498      28.980  13.190  22.109  1.00  0.00
TER
ATOM   3514  O   WAT   499      36.331   0.920  26.937  1.00  0.00
ATOM   3515  H1  WAT   499      36.639   0.364  26.220  1.00  0.00
ATOM   3516  H2  WAT   499      35.401   1.054  26.754  1.00  0.00
TER
ATOM   3517  O   WAT   500      34.325   9.511  26.455  1.00  0.00
ATOM   3518  H1  WAT   500      33.921   8.799  25.959  1.00  0.00
ATOM   3519  H2  WAT   500      34.411   9.166  27.343  1.00  0.00
TER
ATOM   3520  O   WAT   501      34.793  13.198  28.618  1.00  0.00
ATOM   3521  H1  WAT   501      34.496  12.592  27.939  1.00  0.00
ATOM   3522  H2  WAT   501      35.743  13.235  28.507  1.00  0.00
TER
ATOM   3523  O   WAT   502      33.038   6.285  30.234  1.00  0.00
ATOM   3524  H1  WAT   502      33.589   6.395  29.460  1.00  0.00
ATOM   3525  H2  WAT   502      33.552   6.659  30.950  1.00  0.00
TER
ATOM   3526  O   WAT   503      33.885  12.936  35.269  1.00  0.00
ATOM   3527  H1  WAT   503      32.988  13.160  35.517  1.00  0.00
ATOM   3528  H2  WAT   503      33.910  13.059  34.320  1.00  0.00
TER
ATOM   3529  O   WAT   504      32.712   9.807  33.845  1.00  0.00
ATOM   3530  H1  WAT   504      32.573  10.679  34.214  1.00  0.00
ATOM   3531  H2  WAT   504      31.830   9.464  33.700  1.00  0.00
TER
ATOM   3532  O   WAT   505      31.025   8.405  23.955  1.00  0.00
ATOM   3533  H1  WAT   505      30.905   9.132  23.343  1.00  0.00
ATOM   3534  H2  WAT   505      30.715   7.636  23.478  1.00  0.00
TER
ATOM   3535  O   WAT   506      28.664  11.577  29.762  1.00  0.00
ATOM   3536  H1  WAT   506      28.742  11.712  28.818  1.00  0.00
ATOM   3537  H2  WAT   506      29.278  10.868  29.955  1.00  0.00
TER
ATOM   3538  O   WAT   507      29.909  13.277  26.173  1.00  0.00
ATOM   3539  H1  WAT   507      29.501  13.418  25.318  1.00  0.00
ATOM   3540  H2  WAT   507      30.800  12.993  25.970  1.00  0.00
TER
ATOM   3541  O   WAT   508      34.181  17.492  24.285  1.00  0.00
ATOM   3542  H1  WAT   508      34.005  16.575  24.072  1.00  0.00
ATOM   3543  H2  WAT   508      33.326  17.850  24.525  1.00  0.00
TER
ATOM   3544  O   WAT   509      28.720  12.618  32.302  1.00  0.00
ATOM   3545  H1  WAT   509      28.883  12.149  31.483  1.00  0.00
ATOM   3546  H2  WAT   509      29.185  12.111  32.966  1.00  0.00
TER
ATOM   3547  O   WAT   510      33.492   1.749  27.338  1.00  0.00
ATOM   3548  H1  WAT   510      33.049   2.530  27.006  1.00  0.00
ATOM   3549  H2  WAT   510      34.050   2.072  28.045  1.00  0.00
TER
ATOM   3550  O   WAT   511      37.779   4.616  32.941  1.00  0.00
ATOM   3551  H1  WAT   511      37.317   4.824  33.753  1.00  0.00
ATOM   3552  H2  WAT   511      37.377   3.802  32.638  1.00  0.00
TER
ATOM   3553  O   WAT   512      36.608   1.370  22.218  1.00  0.00
ATOM   3554  H1  WAT   512      35.983   1.366  22.943  1.00  0.00
ATOM   3555  H2  WAT   512      36.521   0.503  21.822  1.00  0.00
TER
ATOM   3556  O   WAT   513      35.529   2.294  29.197  1.00  0.00
ATOM   3557  H1  WAT   513      35.827   3.200  29.116  1.00  0.00
ATOM   3558  H2  WAT   513      36.078   1.806  28.582  1.00  0.00
TER
ATOM   3559  O   WAT   514      33.283   6.872  25.066  1.00  0.00
ATOM   3560  H1  WAT   514      33.057   6.656  25.970  1.00  0.00
ATOM   3561  H2  WAT   514      32.502   7.305  24.720  1.00  0.00
TER
ATOM   3562  O   WAT   515      35.723   7.771  35.732  1.00  0.00
ATOM   3563  H1  WAT   515      35.627   6.830  35.582  1.00  0.00
ATOM   3564  H2  WAT   515      36.566   7.992  35.337  1.00  0.00
TER
ATOM   3565  O   WAT   516      30.854   4.182  33.885  1.00  0.00
ATOM   3566  H1  WAT   516      30.460   5.030  34.092  1.00  0.00
ATOM   3567  H2  WAT   516      30.166   3.545  34.076  1.00  0.00
TER
ATOM   3568  O   WAT   517      28.156   2.105  27.918  1.00  0.00
ATOM   3569  H1  WAT   517      27.867   2.675  28.631  1.00  0.00
ATOM   3570  H2  WAT   517      28.900   1.625  28.281  1.00  0.00
TER
ATOM   3571  O   WAT   518      28.343   6.047  19.128  1.00  0.00
ATOM   3572  H1  WAT   518      28.260   6.990  19.270  1.00  0.00
ATOM   3573  H2  WAT   518      27.991   5.905  18.250  1.00  0.00
TER
ATOM   3574  O   WAT   519      36.143   4.781  28.195  1.00  0.00
ATOM   3575  H1  WAT   519      36.146   4.340  27.346  1.00  0.00
ATOM   3576  H2  WAT   519      37.038   5.103  28.303  1.00  0.00
TER
ATOM   3577  O   WAT   520      31.993   4.664  27.155  1.00  0.00
ATOM   3578  H1  WAT   520      31.653   5.141  27.912  1.00  0.00
ATOM   3579  H2  WAT   520      31.231   4.210  26.795  1.00  0.00
TER
ATOM   3580  O   WAT   521      36.205   5.782  21.186  1.00  0.00
ATOM   3581  H1  WAT   521      36.326   5.741  22.135  1.00  0.00
ATOM   3582  H2  WAT   521      35.820   6.645  21.031  1.00  0.00
TER
ATOM   3583  O   WAT   522      35.217   8.092  20.584  1.00  0.00
ATOM   3584  H1  WAT   522      34.649   7.644  19.958  1.00  0.00
ATOM   3585  H2  WAT   522      35.926   8.452  20.051  1.00  0.00
TER
ATOM   3586  O   WAT   523      30.294  11.993  34.461  1.00  0.00
ATOM   3587  H1  WAT   523      29.909  11.353  35.059  1.00  0.00
ATOM   3588  H2  WAT   523      30.605  12.697  35.031  1.00  0.00
TER
ATOM   3589  O   WAT   524      36.443   8.841  29.942  1.00  0.00
ATOM   3590  H1  WAT   524      36.810   8.367  30.688  1.00  0.00
ATOM   3591  H2  WAT   524      36.254   9.715  30.283  1.00  0.00
TER
ATOM   3592  O   WAT   525      29.308   3.585  26.071  1.00  0.00
ATOM   3593  H1  WAT   525      29.022   3.221  26.909  1.00  0.00
ATOM   3594  H2  WAT   525      29.245   2.854  25.458  1.00  0.00
TER
ATOM   3595  O   WAT   526      34.233   7.882  32.260  1.00  0.00
ATOM   3596  H1  WAT   526      33.929   8.761  32.485  1.00  0.00
ATOM   3597  H2  WAT   526      35.188   7.942  32.296  1.00  0.00
TER
ATOM   3598  O   WAT   527      32.762  12.088  22.857  1.00  0.00
ATOM   3599  H1  WAT   527      31.988  11.548  22.697  1.00  0.00
ATOM   3600  H2  WAT   527      33.491  11.569  22.519  1.00  0.00
TER
ATOM   3601  O   WAT   528      32.805  11.756  26.495  1.00  0.00
ATOM   3602  H1  WAT   528      33.323  10.953  26.441  1.00  0.00
ATOM   3603  H2  WAT   528      32.354  11.694  27.337  1.00  0.00
TER
ATOM   3604  O   WAT   529      37.692  13.023  21.768  1.00  0.00
ATOM   3605  H1  WAT   529      38.034  13.767  21.272  1.00  0.00
ATOM   3606  H2  WAT   529      36.864  13.336  22.130  1.00  0.00
TER
ATOM   3607  O   WAT   530      30.290   8.722  33.408  1.00  0.00
ATOM   3608  H1  WAT   530      29.931   9.388  33.995  1.00  0.00
ATOM   3609  H2  WAT   530      29.995   7.891  33.779  1.00  0.00
TER
ATOM   3610  O   WAT   531      36.661  13.104  24.539  1.00  0.00
ATOM   3611  H1  WAT   531      37.348  13.651  24.920  1.00  0.00
ATOM   3612  H2  WAT   531      35.875  13.648  24.574  1.00  0.00
TER
ATOM   3613  O   WAT   532      28.801   8.721  20.031  1.00  0.00
ATOM   3614  H1  WAT   532      29.670   9.004  20.315  1.00  0.00
ATOM   3615  H2  WAT   532      28.310   9.535  19.916  1.00  0.00
TER
ATOM   3616  O   WAT   533      35.964  10.109  24.152  1.00  0.00
ATOM   3617  H1  WAT   533      36.420  10.919  24.378  1.00  0.00
ATOM   3618  H2  WAT   533      35.613   9.791  24.984  1.00  0.00
TER
ATOM   3619  O   WAT   534      31.865   0.452  24.624  1.00  0.00
ATOM   3620  H1  WAT   534      31.737   0.444  25.573  1.00  0.00
ATOM   3621  H2  WAT   534      31.041   0.791  24.273  1.00  0.00
TER
ATOM   3622  O   WAT   535      29.168  17.934  20.597  1.00  0.00
ATOM   3623  H1  WAT   535      29.527  18.533  19.943  1.00  0.00
ATOM   3624  H2  WAT   535      29.027  18.480  21.371  1.00  0.00
TER
ATOM   3625  O   WAT   536      28.865   2.212  34.085  1.00  0.00
ATOM   3626  H1  WAT   536      28.150   2.411  34.690  1.00  0.00
ATOM   3627  H2  WAT   536      29.284   1.436  34.456  1.00  0.00
TER
ATOM   3628  O   WAT   537      29.152  16.200  35.071  1.00  0.00
ATOM   3629  H1  WAT   537      29.261  15.259  34.931  1.00  0.00
ATOM   3630  H2  WAT   537      28.500  16.465  34.423  1.00  0.00
TER
ATOM   3631  O   WAT   538      35.185  15.317  21.415  1.00  0.00
ATOM   3632  H1  WAT   538      35.176  16.050  20.799  1.00  0.00
ATOM   3633  H2  WAT   538      34.264  15.070  21.507  1.00  0.00
TER
ATOM   3634  O   WAT   539      30.785  10.539  22.159  1.00  0.00
ATOM   3635  H1  WAT   539      30.178  11.279  22.169  1.00  0.00
ATOM   3636  H2  WAT   539      31.260  10.629  21.333  1.00  0.00
TER
ATOM   3637  O   WAT   540      35.693   5.938  24.059  1.00  0.00
ATOM   3638  H1  WAT   540      34.985   6.407  24.501  1.00  0.00
ATOM   3639  H2  WAT   540      35.978   5.280  24.694  1.00  0.00
TER
ATOM   3640  O   WAT   541      37.319   7.358  32.059  1.00  0.00
ATOM   3641  H1  WAT   541      37.817   7.832  32.724  1.00  0.00
ATOM   3642  H2  WAT   541      37.461   6.434  32.266  1.00  0.00
TER
ATOM   3643  O   WAT   542      36.812  17.899  24.772  1.00  0.00
ATOM   3644  H1  WAT   542      37.066  17.861  23.850  1.00  0.00
ATOM   3645  H2  WAT   542      35.864  17.772  24.765  1.00  0.00
TER
ATOM   3646  O   WAT   543      33.897   4.247  21.434  1.00  0.00
ATOM   3647  H1  WAT   543      34.746   4.684  21.369  1.00  0.00
ATOM   3648  H2  WAT   543      33.530   4.559  22.262  1.00  0.00
TER
ATOM   3649  O   WAT   544      32.796  10.500  19.908  1.00  0.00
ATOM   3650  H1  WAT   544      33.562  10.388  20.471  1.00  0.00
ATOM   3651  H2  WAT   544      32.873   9.804  19.256  1.00  0.00
TER
ATOM   3652  O   WAT   545      31.490   7.932  20.591  1.00  0.00
ATOM   3653  H1  WAT   545      31.571   6.985  20.703  1.00  0.00
ATOM   3654  H2  WAT   545      32.382   8.263  20.697  1.00  0.00
TER
ATOM   3655  O   WAT   546      32.292  18.082  27.695  1.00  0.00
ATOM   3656  H1  WAT   546      33.028  17.533  27.966  1.00  0.00
ATOM   3657  H2  WAT   546      32.676  18.947  27.555  1.00  0.00
TER
ATOM   3658  O   WAT   547      29.176  14.149  23.569  1.00  0.00
ATOM   3659  H1  WAT   547      28.250  14.391  23.559  1.00  0.00
ATOM   3660  H2  WAT   547      29.642  14.977  23.447  1.00  0.00
TER
ATOM   3661  O   WAT   548      35.402  17.255  19.517  1.00  0.00
ATOM   3662  H1  WAT   548      36.195  17.544  19.066  1.00  0.00
ATOM   3663  H2  WAT   548      34.883  16.824  18.839  1.00  0.00
TER
ATOM   3664  O   WAT   549      35.920  12.475  19.382  1.00  0.00
ATOM   3665  H1  WAT   549      35.815  11.861  20.108  1.00  0.00
ATOM   3666  H2  WAT   549      35.752  11.952  18.598  1.00  0.00
TER
ATOM   3667  O   WAT   550      36.071  11.161  35.360  1.00  0.00
ATOM   3668  H1  WAT   550      35.306  11.729  35.276  1.00  0.00
ATOM   3669  H2  WAT   550      36.253  10.869  34.467  1.00  0.00
TER
ATOM   3670  O   WAT   551      34.828  10.496  21.882  1.00  0.00
ATOM   3671  H1  WAT   551      35.249  10.330  22.725  1.00  0.00
ATOM   3672  H2  WAT   551      34.953   9.686  21.388  1.00  0.00
TER
ATOM   3673  O   WAT   552      32.990   6.476  34.689  1.00  0.00
ATOM   3674  H1  WAT   552      32.460   5.985  34.062  1.00  0.00
ATOM   3675  H2  WAT   552      33.659   6.904  34.155  1.00  0.00
TER
ATOM   3676  O   WAT   553      37.340   9.520  19.130  1.00  0.00
ATOM   3677  H1  WAT   553      37.861   8.805  18.764  1.00  0.00
ATOM   3678  H2  WAT   553      37.987  10.159  19.430  1.00  0.00
TER
ATOM   3679  O   WAT   554      33.478   3.442  34.769  1.00  0.00
ATOM   3680  H1  WAT   554      33.383   2.824  34.044  1.00  0.00
ATOM   3681  H2  WAT   554      32.897   4.169  34.542  1.00  0.00
TER
ATOM   3682  O   WAT   555      36.244   2.000  31.802  1.00  0.00
ATOM   3683  H1  WAT   555      35.795   2.022  30.956  1.00  0.00
ATOM   3684  H2  WAT   555      35.610   1.601  32.399  1.00  0.00
TER
ATOM   3685  O   WAT   556      36.650  10.895  32.423  1.00  0.00
ATOM   3686  H1  WAT   556      37.069  11.738  32.251  1.00  0.00
ATOM   3687  H2  WAT   556      35.731  11.032  32.194  1.00  0.00
TER
ATOM   3688  O   WAT   557      33.724   6.570  18.828  1.00  0.00
ATOM   3689  H1  WAT   557      33.522   5.706  19.189  1.00  0.00
ATOM   3690  H2  WAT   557      33.553   6.483  17.890  1.00  0.00
TER
ATOM   3691  O   WAT   558      34.500  17.200  33.539  1.00  0.00
ATOM   3692  H1  WAT   558      33.963  17.925  33.220  1.00  0.00
ATOM   3693  H2  WAT   558      34.754  16.723  32.749  1.00  0.00
TER
ATOM   3694  O   WAT   559      35.753   5.169  35.064  1.00  0.00
ATOM   3695  H1  WAT   559      36.343   4.860  35.752  1.00  0.00
ATOM   3696  H2  WAT   559      34.935   4.697  35.220  1.00  0.00
TER
ATOM   3697  O   WAT   560      32.522   3.670  18.816  1.00  0.00
ATOM   3698  H1  WAT   560      32.824   3.676  17.908  1.00  0.00
ATOM   3699  H2  WAT   560      33.261   3.320  19.313  1.00  0.00
TER
ATOM   3700  O   WAT   561      37.357  18.435  33.798  1.00  0.00
ATOM   3701  H1  WAT   561      37.283  19.339  34.105  1.00  0.00
ATOM   3702  H2  WAT   561      36.455  18.117  33.770  1.00  0.00
TER
ATOM   3703  O   WAT   562      35.740   2.613  19.802  1.00  0.00
ATOM   3704  H1  WAT   562      35.393   1.936  19.222  1.00  0.00
ATOM   3705  H2  WAT   562      35.942   2.152  20.616  1.00  0.00
TER
ATOM   3706  O   WAT   563      31.545  12.974  19.649  1.00  0.00
ATOM   3707  H1  WAT   563      31.982  13.517  20.305  1.00  0.00
ATOM   3708  H2  WAT   563      32.030  12.149  19.659  1.00  0.00
TER
ATOM   3709  O   WAT   564      28.759  15.763  27.101  1.00  0.00
ATOM   3710  H1  WAT   564      29.090  14.895  26.869  1.00  0.00
ATOM   3711  H2  WAT   564      29.189  15.969  27.931  1.00  0.00
TER
ATOM   3712  O   WAT   565      33.356  14.094  24.761  1.00  0.00
ATOM   3713  H1  WAT   565      33.055  13.970  25.661  1.00  0.00
ATOM   3714  H2  WAT   565      33.249  13.235  24.353  1.00  0.00
TER
ATOM   3715  O   WAT   566      29.248  16.630  29.839  1.00  0.00
ATOM   3716  H1  WAT   566      28.812  16.810  30.671  1.00  0.00
ATOM   3717  H2  WAT   566      29.816  17.387  29.697  1.00  0.00
TER
ATOM   3718  O   WAT   567      29.081   9.142  26.198  1.00  0.00
ATOM   3719  H1  WAT   567      28.426   8.873  25.554  1.00  0.00
ATOM   3720  H2  WAT   567      29.919   9.032  25.748  1.00  0.00
TER
ATOM   3721  O   WAT   568      30.118   9.527  30.738  1.00  0.00
ATOM   3722  H1  WAT   568      30.486   9.440  31.618  1.00  0.00
ATOM   3723  H2  WAT   568      29.550   8.764  30.639  1.00  0.00
TER
ATOM   3724  O   WAT   569      29.670   6.438  34.644  1.00  0.00
ATOM   3725  H1  WAT   569      28.776   6.405  34.984  1.00  0.00
ATOM   3726  H2  WAT   569      30.210   6.637  35.409  1.00  0.00
TER
ATOM   3727  O   WAT   570      28.295   6.352  22.140  1.00  0.00
ATOM   3728  H1  WAT   570      27.391   6.615  21.966  1.00  0.00
ATOM   3729  H2  WAT   570      28.779   6.623  21.360  1.00  0.00
TER
ATOM   3730  O   WAT   571      30.837   5.408  20.050  1.00  0.00
ATOM   3731  H1  WAT   571      31.547   4.987  19.565  1.00  0.00
ATOM   3732  H2  WAT   571      30.121   5.476  19.418  1.00  0.00
TER
ATOM   3733  O   WAT   572      30.485   1.462  19.090  1.00  0.00
ATOM   3734  H1  WAT   572      31.208   2.003  19.408  1.00  0.00
ATOM   3735  H2  WAT   572      30.757   1.189  18.214  1.00  0.00
TER
ATOM   3736  O   WAT   573      30.174   0.713  28.992  1.00  0.00
ATOM   3737  H1  WAT   573      30.822   0.163  28.552  1.00  0.00
ATOM   3738  H2  WAT   573      30.594   0.967  29.814  1.00  0.00
TER
ATOM   3739  O   WAT   574      29.927   0.869  31.735  1.00  0.00
ATOM   3740  H1  WAT   574      29.579   1.325  32.501  1.00  0.00
ATOM   3741  H2  WAT   574      29.596  -0.026  31.817  1.00  0.00
TER
ATOM   3742  O   WAT   575      35.234  15.596  31.501  1.00  0.00
ATOM   3743  H1  WAT   575      34.993  15.864  30.614  1.00  0.00
ATOM   3744  H2  WAT   575      36.175  15.767  31.556  1.00  0.00
TER
ATOM   3745  O   WAT   576      30.599   0.396  35.010  1.00  0.00
ATOM   3746  H1  WAT   576      31.148   0.215  34.247  1.00  0.00
ATOM   3747  H2  WAT   576      30.665  -0.394  35.546  1.00  0.00
TER
ATOM   3748  O   WAT   577      31.372  16.987  33.020  1.00  0.00
ATOM   3749  H1  WAT   577      30.779  16.855  33.759  1.00  0.00
ATOM   3750  H2  WAT   577      31.365  16.151  32.554  1.00  0.00
TER
ATOM   3751  O   WAT   578      31.004  14.353  31.971  1.00  0.00
ATOM   3752  H1  WAT   578      30.277  13.733  31.903  1.00  0.00
ATOM   3753  H2  WAT   578      31.065  14.747  31.101  1.00  0.00
TER
ATOM   3754  O   WAT   579      34.608  16.567  28.756  1.00  0.00
ATOM   3755  H1  WAT   579      35.125  15.956  28.231  1.00  0.00
ATOM   3756  H2  WAT   579      35.258  17.070  29.247  1.00  0.00
TER
ATOM   3757  O   WAT   580      37.348  17.458  29.583  1.00  0.00
ATOM   3758  H1  WAT   580      37.636  17.203  28.706  1.00  0.00
ATOM   3759  H2  WAT   580      37.860  16.906  30.173  1.00  0.00
TER
ATOM   3760  O   WAT   581      29.287  17.670  25.181  1.00  0.00
ATOM   3761  H1  WAT   581      29.119  17.037  25.879  1.00  0.00
ATOM   3762  H2  WAT   581      28.420  17.876  24.830  1.00  0.00
TER
ATOM   3763  O   WAT   582      29.910   1.502  22.684  1.00  0.00
ATOM   3764  H1  WAT   582      30.667   1.615  22.110  1.00  0.00
ATOM   3765  H2  WAT   582      29.447   2.339  22.638  1.00  0.00
TER
ATOM   3766  O   WAT   583      36.451   3.616  25.674  1.00  0.00
ATOM   3767  H1  WAT   583      35.638   3.241  25.334  1.00  0.00
ATOM   3768  H2  WAT   583      36.955   2.860  25.976  1.00  0.00
TER
ATOM   3769  O   WAT   584      30.893  16.363  22.626  1.00  0.00
ATOM   3770  H1  WAT   584      30.368  16.744  21.922  1.00  0.00
ATOM   3771  H2  WAT   584      30.817  16.988  23.347  1.00  0.00
TER
ATOM   3772  O   WAT   585      32.282   2.028  21.224  1.00  0.00
ATOM   3773  H1  WAT   585      32.811   1.241  21.095  1.00  0.00
ATOM   3774  H2  WAT   585      32.915   2.707  21.458  1.00  0.00
TER
ATOM   3775  O   WAT   586      34.476   1.766  24.278  1.00  0.00
ATOM   3776  H1  WAT   586      33.846   1.064  24.446  1.00  0.00
ATOM   3777  H2  WAT   586      33.936   2.526  24.062  1.00  0.00
TER
ATOM   3778  O   WAT   587      33.492  18.312  21.501  1.00  0.00
ATOM   3779  H1  WAT   587      34.224  18.027  20.953  1.00  0.00
ATOM   3780  H2  WAT   587      33.752  18.073  22.390  1.00  0.00
TER
ATOM   3781  O   WAT   588      32.654  14.428  21.505  1.00  0.00
ATOM   3782  H1  WAT   588      32.025  14.897  22.054  1.00  0.00
ATOM   3783  H2  WAT   588      32.769  13.583  21.940  1.00  0.00
TER
ATOM   3784  O   WAT   589      32.257  10.568  10.414  1.00  0.00
ATOM   3785  H1  WAT   589      31.426  10.313  10.813  1.00  0.00
ATOM   3786  H2  WAT   589      32.865  10.640  11.150  1.00  0.00
TER
ATOM   3787  O   WAT   590      32.237  14.602  10.610  1.00  0.00
ATOM   3788  H1  WAT   590      32.540  13.712  10.431  1.00  0.00
ATOM   3789  H2  WAT   590      32.982  15.160  10.382  1.00  0.00
TER
ATOM   3790  O   WAT   591      30.666   5.529   4.198  1.00  0.00
ATOM   3791  H1  WAT   591      29.778   5.870   4.096  1.00  0.00
ATOM   3792  H2  WAT   591      30.950   5.329   3.306  1.00  0.00
TER
ATOM   3793  O   WAT   592      28.630   8.129  10.082  1.00  0.00
ATOM   3794  H1  WAT   592      29.201   7.361  10.082  1.00  0.00
ATOM   3795  H2  WAT   592      28.630   8.428   9.173  1.00  0.00
TER
ATOM   3796  O   WAT   593      29.872   3.538  11.869  1.00  0.00
ATOM   3797  H1  WAT   593      29.692   2.640  12.149  1.00  0.00
ATOM   3798  H2  WAT   593      29.470   4.085  12.544  1.00  0.00
TER
ATOM   3799  O   WAT   594      32.842   4.112   5.232  1.00  0.00
ATOM   3800  H1  WAT   594      32.949   5.012   5.539  1.00  0.00
ATOM   3801  H2  WAT   594      31.932   4.064   4.941  1.00  0.00
TER
ATOM   3802  O   WAT   595      30.491   6.034  10.477  1.00  0.00
ATOM   3803  H1  WAT   595      31.172   6.298  11.096  1.00  0.00
ATOM   3804  H2  WAT   595      30.176   5.194  10.811  1.00  0.00
TER
ATOM   3805  O   WAT   596      34.683   7.080   9.564  1.00  0.00
ATOM   3806  H1  WAT   596      35.191   7.579  10.205  1.00  0.00
ATOM   3807  H2  WAT   596      35.215   6.304   9.388  1.00  0.00
TER
ATOM   3808  O   WAT   597      32.967   1.720  13.831  1.00  0.00
ATOM   3809  H1  WAT   597      32.969   2.238  13.025  1.00  0.00
ATOM   3810  H2  WAT   597      32.137   1.243  13.808  1.00  0.00
TER
ATOM   3811  O   WAT   598      34.217  11.360  12.008  1.00  0.00
ATOM   3812  H1  WAT   598      33.884  11.987  12.650  1.00  0.00
ATOM   3813  H2  WAT   598      34.394  11.886  11.228  1.00  0.00
TER
ATOM   3814  O   WAT   599      32.648   3.431  11.838  1.00  0.00
ATOM   3815  H1  WAT   599      32.990   4.276  11.543  1.00  0.00
ATOM   3816  H2  WAT   599      31.710   3.580  11.954  1.00  0.00
TER
ATOM   3817  O   WAT   600      33.429  13.328  13.823  1.00  0.00
ATOM   3818  H1  WAT   600      34.046  14.003  13.541  1.00  0.00
ATOM   3819  H2  WAT   600      32.568  13.737  13.732  1.00  0.00
TER
ATOM   3820  O   WAT   601      28.722  12.518   2.704  1.00  0.00
ATOM   3821  H1  WAT   601      28.345  13.007   1.972  1.00  0.00
ATOM   3822  H2  WAT   601      28.980  13.190   3.334  1.00  0.00
TER
ATOM   3823  O   WAT   602      36.331   0.920   8.162  1.00  0.00
ATOM   3824  H1  WAT   602      36.639   0.364   7.446  1.00  0.00
ATOM   3825  H2  WAT   602      35.401   1.054   7.980  1.00  0.00
TER
ATOM   3826  O   WAT   603      34.325   9.511   7.680  1.00  0.00
ATOM   3827  H1  WAT   603      33.921   8.799   7.185  1.00  0.00
ATOM   3828  H2  WAT   603      34.411   9.166   8.569  1.00  0.00
TER
ATOM   3829  O   WAT   604      34.793  13.198   9.844  1.00  0.00
ATOM   3830  H1  WAT   604      34.496  12.592   9.165  1.00  0.00
ATOM   3831  H2  WAT   604      35.743  13.235   9.733  1.00  0.00
TER
ATOM   3832  O   WAT   605      33.038   6.285  11.460  1.00  0.00
ATOM   3833  H1  WAT   605      33.589   6.395  10.685  1.00  0.00
ATOM   3834  H2  WAT   605      33.552   6.659  12.176  1.00  0.00
TER
ATOM   3835  O   WAT   606      33.885  12.936  16.495  1.00  0.00
ATOM   3836  H1  WAT   606      32.988  13.160  16.742  1.00  0.00
ATOM   3837  H2  WAT   606      33.910  13.059  15.546  1.00  0.00
TER
ATOM   3838  O   WAT   607      32.712   9.807  15.071  1.00  0.00
ATOM   3839  H1  WAT   607      32.573  10.679  15.439  1.00  0.00
ATOM   3840  H2  WAT   607      31.830   9.464  14.925  1.00  0.00
TER
ATOM   3841  O   WAT   608      34.510  15.749  17.279  1.00  0.00
ATOM   3842  H1  WAT   608      34.482  16.154  16.412  1.00  0.00
ATOM   3843  H2  WAT   608      34.347  14.820  17.116  1.00  0.00
TER
ATOM   3844  O   WAT   609      31.025   8.405   5.181  1.00  0.00
ATOM   3845  H1  WAT   609      30.905   9.132   4.569  1.00  0.00
ATOM   3846  H2  WAT   609      30.715   7.636   4.704  1.00  0.00
TER
ATOM   3847  O   WAT   610      28.664  11.577  10.988  1.00  0.00
ATOM   3848  H1  WAT   610      28.742  11.712  10.043  1.00  0.00
ATOM   3849  H2  WAT   610      29.278  10.868  11.181  1.00  0.00
TER
ATOM   3850  O   WAT   611      29.909  13.277   7.398  1.00  0.00
ATOM   3851  H1  WAT   611      29.501  13.418   6.544  1.00  0.00
ATOM   3852  H2  WAT   611      30.800  12.993   7.195  1.00  0.00
TER
ATOM   3853  O   WAT   612      34.181  17.492   5.511  1.00  0.00
ATOM   3854  H1  WAT   612      34.005  16.575   5.297  1.00  0.00
ATOM   3855  H2  WAT   612      33.326  17.850   5.750  1.00  0.00
TER
ATOM   3856  O   WAT   613      28.720  12.618  13.527  1.00  0.00
ATOM   3857  H1  WAT   613      28.883  12.149  12.709  1.00  0.00
ATOM   3858  H2  WAT   613      29.185  12.111  14.192  1.00  0.00
TER
ATOM   3859  O   WAT   614      33.492   1.749   8.563  1.00  0.00
ATOM   3860  H1  WAT   614      33.049   2.530   8.232  1.00  0.00
ATOM   3861  H2  WAT   614      34.050   2.072   9.270  1.00  0.00
TER
ATOM   3862  O   WAT   615      37.779   4.616  14.167  1.00  0.00
ATOM   3863  H1  WAT   615      37.317   4.824  14.979  1.00  0.00
ATOM   3864  H2  WAT   615      37.377   3.802  13.864  1.00  0.00
TER
ATOM   3865  O   WAT   616      36.608   1.370   3.444  1.00  0.00
ATOM   3866  H1  WAT   616      35.983   1.366   4.169  1.00  0.00
ATOM   3867  H2  WAT   616      36.521   0.503   3.047  1.00  0.00
TER
ATOM   3868  O   WAT   617      35.529   2.294  10.422  1.00  0.00
ATOM   3869  H1  WAT   617      35.827   3.200  10.341  1.00  0.00
ATOM   3870  H2  WAT   617      36.078   1.806   9.808  1.00  0.00
TER
ATOM   3871  O   WAT   618      33.283   6.872   6.291  1.00  0.00
ATOM   3872  H1  WAT   618      33.057   6.656   7.196  1.00  0.00
ATOM   3873  H2  WAT   618      32.502   7.305   5.946  1.00  0.00
TER
ATOM   3874  O   WAT   619      35.723   7.771  16.957  1.00  0.00
ATOM   3875  H1  WAT   619      35.627   6.830  16.807  1.00  0.00
ATOM   3876  H2  WAT   619      36.566   7.992  16.562  1.00  0.00
TER
ATOM   3877  O   WAT   620      30.854   4.182  15.111  1.00  0.00
ATOM   3878  H1  WAT   620      30.460   5.030  15.318  1.00  0.00
ATOM   3879  H2  WAT   620      30.166   3.545  15.302  1.00  0.00
TER
ATOM   3880  O   WAT   621      37.429   4.266  18.180  1.00  0.00
ATOM   3881  H1  WAT   621      36.738   4.073  18.815  1.00  0.00
ATOM   3882  H2  WAT   621      38.172   4.549  18.713  1.00  0.00
TER
ATOM   3883  O   WAT   622      28.156   2.105   9.144  1.00  0.00
ATOM   3884  H1  WAT   622      27.867   2.675   9.856  1.00  0.00
ATOM   3885  H2  WAT   622      28.900   1.625   9.507  1.00  0.00
TER
ATOM   3886  O   WAT   623      28.343   6.047   0.354  1.00  0.00
ATOM   3887  H1  WAT   623      28.260   6.990   0.496  1.00  0.00
ATOM   3888  H2  WAT   623      27.991   5.905  -0.525  1.00  0.00
TER
ATOM   3889  O   WAT   624      36.143   4.781   9.421  1.00  0.00
ATOM   3890  H1  WAT   624      36.146   4.340   8.572  1.00  0.00
ATOM   3891  H2  WAT   624      37.038   5.103   9.528  1.00  0.00
TER
ATOM   3892  O   WAT   625      31.993   4.664   8.380  1.00  0.00
ATOM   3893  H1  WAT   625      31.653   5.141   9.137  1.00  0.00
ATOM   3894  H2  WAT   625      31.231   4.210   8.021  1.00  0.00
TER
ATOM   3895  O   WAT   626      36.205   5.782   2.412  1.00  0.00
ATOM   3896  H1  WAT   626      36.326   5.741   3.360  1.00  0.00
ATOM   3897  H2  WAT   626      35.820   6.645   2.256  1.00  0.00
TER
ATOM   3898  O   WAT   627      35.217   8.092   1.810  1.00  0.00
ATOM   3899  H1  WAT   627      34.649   7.644   1.184  1.00  0.00
ATOM   3900  H2  WAT   627      35.926   8.452   1.277  1.00  0.00
TER
ATOM   3901  O   WAT   628      30.294  11.993  15.687  1.00  0.00
ATOM   3902  H1  WAT   628      29.909  11.353  16.285  1.00  0.00
ATOM   3903  H2  WAT   628      30.605  12.697  16.256  1.00  0.00
TER
ATOM   3904  O   WAT   629      36.443   8.841  11.168  1.00  0.00
ATOM   3905  H1  WAT   629      36.810   8.367  11.914  1.00  0.00
ATOM   3906  H2  WAT   629      36.254   9.715  11.508  1.00  0.00
TER
ATOM   3907  O   WAT   630      29.308   3.585   7.297  1.00  0.00
ATOM   3908  H1  WAT   630      29.022   3.221   8.135  1.00  0.00
ATOM   3909  H2  WAT   630      29.245   2.854   6.683  1.00  0.00
TER
ATOM   3910  O   WAT   631      34.233   7.882  13.486  1.00  0.00
ATOM   3911  H1  WAT   631      33.929   8.761  13.711  1.00  0.00
ATOM   3912  H2  WAT   631      35.188   7.942  13.522  1.00  0.00
TER
ATOM   3913  O   WAT   632      32.762  12.088   4.083  1.00  0.00
ATOM   3914  H1  WAT   632      31.988  11.548   3.923  1.00  0.00
ATOM   3915  H2  WAT   632      33.491  11.569   3.744  1.00  0.00
TER
ATOM   3916  O   WAT   633      32.805  11.756   7.721  1.00  0.00
ATOM   3917  H1  WAT   633      33.323  10.953   7.666  1.00  0.00
ATOM   3918  H2  WAT   633      32.354  11.694   8.562  1.00  0.00
TER
ATOM   3919  O   WAT   634      37.692  13.023   2.993  1.00  0.00
ATOM   3920  H1  WAT   634      38.034  13.767   2.498  1.00  0.00
ATOM   3921  H2  WAT   634      36.864  13.336   3.356  1.00  0.00
TER
ATOM   3922  O   WAT   635      30.290   8.722  14.633  1.00  0.00
ATOM   3923  H1  WAT   635      29.931   9.388  15.220  1.00  0.00
ATOM   3924  H2  WAT   635      29.995   7.891  15.004  1.00  0.00
TER
ATOM   3925  O   WAT   636      33.491   9.181  17.517  1.00  0.00
ATOM   3926  H1  WAT   636      33.191   9.326  16.620  1.00  0.00
ATOM   3927  H2  WAT   636      34.262   8.621  17.424  1.00  0.00
TER
ATOM   3928  O   WAT   637      36.661  13.104   5.765  1.00  0.00
ATOM   3929  H1  WAT   637      37.348  13.651   6.146  1.00  0.00
ATOM   3930  H2  WAT   637      35.875  13.648   5.800  1.00  0.00
TER
ATOM   3931  O   WAT   638      28.801   8.721   1.257  1.00  0.00
ATOM   3932  H1  WAT   638      29.670   9.004   1.540  1.00  0.00
ATOM   3933  H2  WAT   638      28.310   9.535   1.142  1.00  0.00
TER
ATOM   3934  O   WAT   639      35.964  10.109   5.377  1.00  0.00
ATOM   3935  H1  WAT   639      36.420  10.919   5.603  1.00  0.00
ATOM   3936  H2  WAT   639      35.613   9.791   6.209  1.00  0.00
TER
ATOM   3937  O   WAT   640      31.865   0.452   5.850  1.00  0.00
ATOM   3938  H1  WAT   640      31.737   0.444   6.798  1.00  0.00
ATOM   3939  H2  WAT   640      31.041   0.791   5.499  1.00  0.00
TER
ATOM   3940  O   WAT   641      29.168  17.934   1.823  1.00  0.00
ATOM   3941  H1  WAT   641      29.527  18.533   1.169  1.00  0.00
ATOM   3942  H2  WAT   641      29.027  18.480   2.596  1.00  0.00
TER
ATOM   3943  O   WAT   642      28.865   2.212  15.310  1.00  0.00
ATOM   3944  H1  WAT   642      28.150   2.411  15.916  1.00  0.00
ATOM   3945  H2  WAT   642      29.284   1.436  15.682  1.00  0.00
TER
ATOM   3946  O   WAT   643      29.152  16.200  16.297  1.00  0.00
ATOM   3947  H1  WAT   643      29.261  15.259  16.157  1.00  0.00
ATOM   3948  H2  WAT   643      28.500  16.465  15.648  1.00  0.00
TER
ATOM   3949  O   WAT   644      37.143  14.471  17.697  1.00  0.00
ATOM   3950  H1  WAT   644      36.823  13.752  18.241  1.00  0.00
ATOM   3951  H2  WAT   644      36.469  15.147  17.770  1.00  0.00
TER
ATOM   3952  O   WAT   645      35.185  15.317   2.640  1.00  0.00
ATOM   3953  H1  WAT   645      35.176  16.050   2.025  1.00  0.00
ATOM   3954  H2  WAT   645      34.264  15.070   2.733  1.00  0.00
TER
ATOM   3955  O   WAT   646      30.785  10.539   3.385  1.00  0.00
ATOM   3956  H1  WAT   646      30.178  11.279   3.394  1.00  0.00
ATOM   3957  H2  WAT   646      31.260  10.629   2.559  1.00  0.00
TER
ATOM   3958  O   WAT   647      35.693   5.938   5.285  1.00  0.00
ATOM   3959  H1  WAT   647      34.985   6.407   5.726  1.00  0.00
ATOM   3960  H2  WAT   647      35.978   5.280   5.920  1.00  0.00
TER
ATOM   3961  O   WAT   648      37.319   7.358  13.284  1.00  0.00
ATOM   3962  H1  WAT   648      37.817   7.832  13.950  1.00  0.00
ATOM   3963  H2  WAT   648      37.461   6.434  13.491  1.00  0.00
TER
ATOM   3964  O   WAT   649      36.812  17.899   5.997  1.00  0.00
ATOM   3965  H1  WAT   649      37.066  17.861   5.075  1.00  0.00
ATOM   3966  H2  WAT   649      35.864  17.772   5.990  1.00  0.00
TER
ATOM   3967  O   WAT   650      33.897   4.247   2.660  1.00  0.00
ATOM   3968  H1  WAT   650      34.746   4.684   2.594  1.00  0.00
ATOM   3969  H2  WAT   650      33.530   4.559   3.487  1.00  0.00
TER
ATOM   3970  O   WAT   651      32.796  10.500   1.134  1.00  0.00
ATOM   3971  H1  WAT   651      33.562  10.388   1.696  1.00  0.00
ATOM   3972  H2  WAT   651      32.873   9.804   0.481  1.00  0.00
TER
ATOM   3973  O   WAT   652      31.490   7.932   1.817  1.00  0.00
ATOM   3974  H1  WAT   652      31.571   6.985   1.929  1.00  0.00
ATOM   3975  H2  WAT   652      32.382   8.263   1.923  1.00  0.00
TER
ATOM   3976  O   WAT   653      32.292  18.082   8.920  1.00  0.00
ATOM   3977  H1  WAT   653      33.028  17.533   9.191  1.00  0.00
ATOM   3978  H2  WAT   653      32.676  18.947   8.781  1.00  0.00
TER
ATOM   3979  O   WAT   654      29.176  14.149   4.795  1.00  0.00
ATOM   3980  H1  WAT   654      28.250  14.391   4.785  1.00  0.00
ATOM   3981  H2  WAT   654      29.642  14.977   4.673  1.00  0.00
TER
ATOM   3982  O   WAT   655      31.298  17.267  18.109  1.00  0.00
ATOM   3983  H1  WAT   655      32.099  17.588  18.523  1.00  0.00
ATOM   3984  H2  WAT   655      30.783  16.906  18.831  1.00  0.00
TER
ATOM   3985  O   WAT   656      35.402  17.255   0.743  1.00  0.00
ATOM   3986  H1  WAT   656      36.195  17.544   0.291  1.00  0.00
ATOM   3987  H2  WAT   656      34.883  16.824   0.064  1.00  0.00
TER
ATOM   3988  O   WAT   657      29.018   9.754  17.053  1.00  0.00
ATOM   3989  H1  WAT   657      29.521   9.175  17.624  1.00  0.00
ATOM   3990  H2  WAT   657      28.278  10.038  17.590  1.00  0.00
TER
ATOM   3991  O   WAT   658      35.920  12.475   0.607  1.00  0.00
ATOM   3992  H1  WAT   658      35.815  11.861   1.333  1.00  0.00
ATOM   3993  H2  WAT   658      35.752  11.952  -0.176  1.00  0.00
TER
ATOM   3994  O   WAT   659      36.071  11.161  16.586  1.00  0.00
ATOM   3995  H1  WAT   659      35.306  11.729  16.502  1.00  0.00
ATOM   3996  H2  WAT   659      36.253  10.869  15.693  1.00  0.00
TER
ATOM   3997  O   WAT   660      31.050   7.897  17.948  1.00  0.00
ATOM   3998  H1  WAT   660      31.090   7.598  18.856  1.00  0.00
ATOM   3999  H2  WAT   660      31.904   8.298  17.788  1.00  0.00
TER
ATOM   4000  O   WAT   661      34.828  10.496   3.108  1.00  0.00
ATOM   4001  H1  WAT   661      35.249  10.330   3.951  1.00  0.00
ATOM   4002  H2  WAT   661      34.953   9.686   2.613  1.00  0.00
TER
ATOM   4003  O   WAT   662      32.990   6.476  15.915  1.00  0.00
ATOM   4004  H1  WAT   662      32.460   5.985  15.287  1.00  0.00
ATOM   4005  H2  WAT   662      33.659   6.904  15.381  1.00  0.00
TER
ATOM   4006  O   WAT   663      37.340   9.520   0.356  1.00  0.00
ATOM   4007  H1  WAT   663      37.861   8.805  -0.010  1.00  0.00
ATOM   4008  H2  WAT   663      37.987  10.159   0.656  1.00  0.00
TER
ATOM   4009  O   WAT   664      33.478   3.442  15.995  1.00  0.00
ATOM   4010  H1  WAT   664      33.383   2.824  15.270  1.00  0.00
ATOM   4011  H2  WAT   664      32.897   4.169  15.768  1.00  0.00
TER
ATOM   4012  O   WAT   665      36.244   2.000  13.028  1.00  0.00
ATOM   4013  H1  WAT   665      35.795   2.022  12.182  1.00  0.00
ATOM   4014  H2  WAT   665      35.610   1.601  13.625  1.00  0.00
TER
ATOM   4015  O   WAT   666      36.650  10.895  13.649  1.00  0.00
ATOM   4016  H1  WAT   666      37.069  11.738  13.476  1.00  0.00
ATOM   4017  H2  WAT   666      35.731  11.032  13.419  1.00  0.00
TER
ATOM   4018  O   WAT   667      33.724   6.570   0.054  1.00  0.00
ATOM   4019  H1  WAT   667      33.522   5.706   0.415  1.00  0.00
ATOM   4020  H2  WAT   667      33.553   6.483  -0.884  1.00  0.00
TER
ATOM   4021  O   WAT   668      34.500  17.200  14.765  1.00  0.00
ATOM   4022  H1  WAT   668      33.963  17.925  14.445  1.00  0.00
ATOM   4023  H2  WAT   668      34.754  16.723  13.974  1.00  0.00
TER
ATOM   4024  O   WAT   669      35.753   5.169  16.290  1.00  0.00
ATOM   4025  H1  WAT   669      36.343   4.860  16.978  1.00  0.00
ATOM   4026  H2  WAT   669      34.935   4.697  16.446  1.00  0.00
TER
ATOM   4027  O   WAT   670      32.522   3.670   0.042  1.00  0.00
ATOM   4028  H1  WAT   670      32.824   3.676  -0.867  1.00  0.00
ATOM   4029  H2  WAT   670      33.261   3.320   0.538  1.00  0.00
TER
ATOM   4030  O   WAT   671      37.357  18.435  15.023  1.00  0.00
ATOM   4031  H1  WAT   671      37.283  19.339  15.330  1.00  0.00
ATOM   4032  H2  WAT   671      36.455  18.117  14.995  1.00  0.00
TER
ATOM   4033  O   WAT   672      35.740   2.613   1.027  1.00  0.00
ATOM   4034  H1  WAT   672      35.393   1.936   0.447  1.00  0.00
ATOM   4035  H2  WAT   672      35.942   2.152   1.842  1.00  0.00
TER
ATOM   4036  O   WAT   673      31.545  12.974   0.875  1.00  0.00
ATOM   4037  H1  WAT   673      31.982  13.517   1.530  1.00  0.00
ATOM   4038  H2  WAT   673      32.030  12.149   0.884  1.00  0.00
TER
ATOM   4039  O   WAT   674      28.759  15.763   8.327  1.00  0.00
ATOM   4040  H1  WAT   674      29.090  14.895   8.094  1.00  0.00
ATOM   4041  H2  WAT   674      29.189  15.969   9.157  1.00  0.00
TER
ATOM   4042  O   WAT   675      33.356  14.094   5.987  1.00  0.00
ATOM   4043  H1  WAT   675      33.055  13.970   6.887  1.00  0.00
ATOM   4044  H2  WAT   675      33.249  13.235   5.578  1.00  0.00
TER
ATOM   4045  O   WAT   676      29.248  16.630  11.065  1.00  0.00
ATOM   4046  H1  WAT   676      28.812  16.810  11.897  1.00  0.00
ATOM   4047  H2  WAT   676      29.816  17.387  10.923  1.00  0.00
TER
ATOM   4048  O   WAT   677      29.081   9.142   7.424  1.00  0.00
ATOM   4049  H1  WAT   677      28.426   8.873   6.780  1.00  0.00
ATOM   4050  H2  WAT   677      29.919   9.032   6.974  1.00  0.00
TER
ATOM   4051  O   WAT   678      30.118   9.527  11.964  1.00  0.00
ATOM   4052  H1  WAT   678      30.486   9.440  12.844  1.00  0.00
ATOM   4053  H2  WAT   678      29.550   8.764  11.865  1.00  0.00
TER
ATOM   4054  O   WAT   679      29.670   6.438  15.870  1.00  0.00
ATOM   4055  H1  WAT   679      28.776   6.405  16.209  1.00  0.00
ATOM   4056  H2  WAT   679      30.210   6.637  16.635  1.00  0.00
TER
ATOM   4057  O   WAT   680      28.295   6.352   3.366  1.00  0.00
ATOM   4058  H1  WAT   680      27.391   6.615   3.191  1.00  0.00
ATOM   4059  H2  WAT   680      28.779   6.623   2.586  1.00  0.00
TER
ATOM   4060  O   WAT   681      30.837   5.408   1.276  1.00  0.00
ATOM   4061  H1  WAT   681      31.547   4.987   0.790  1.00  0.00
ATOM   4062  H2  WAT   681      30.121   5.476   0.644  1.00  0.00
TER
ATOM   4063  O   WAT   682      30.485   1.462   0.316  1.00  0.00
ATOM   4064  H1  WAT   682      31.208   2.003   0.634  1.00  0.00
ATOM   4065  H2  WAT   682      30.757   1.189  -0.560  1.00  0.00
TER
ATOM   4066  O   WAT   683      30.174   0.713  10.218  1.00  0.00
ATOM   4067  H1  WAT   683      30.822   0.163   9.778  1.00  0.00
ATOM   4068  H2  WAT   683      30.594   0.967  11.040  1.00  0.00
TER
ATOM   4069  O   WAT   684      29.927   0.869  12.961  1.00  0.00
ATOM   4070  H1  WAT   684      29.579   1.325  13.726  1.00  0.00
ATOM   4071  H2  WAT   684      29.596  -0.026  13.043  1.00  0.00
TER
ATOM   4072  O   WAT   685      31.534  14.041  17.126  1.00  0.00
ATOM   4073  H1  WAT   685      31.491  13.670  18.007  1.00  0.00
ATOM   4074  H2  WAT   685      31.665  14.978  17.266  1.00  0.00
TER
ATOM   4075  O   WAT   686      35.234  15.596  12.727  1.00  0.00
ATOM   4076  H1  WAT   686      34.993  15.864  11.840  1.00  0.00
ATOM   4077  H2  WAT   686      36.175  15.767  12.782  1.00  0.00
TER
ATOM   4078  O   WAT   687      30.599   0.396  16.236  1.00  0.00
ATOM   4079  H1  WAT   687      31.148   0.215  15.472  1.00  0.00
ATOM   4080  H2  WAT   687      30.665  -0.394  16.771  1.00  0.00
TER
ATOM   4081  O   WAT   688      31.372  16.987  14.246  1.00  0.00
ATOM   4082  H1  WAT   688      30.779  16.855  14.985  1.00  0.00
ATOM   4083  H2  WAT   688      31.365  16.151  13.780  1.00  0.00
TER
ATOM   4084  O   WAT   689      31.004  14.353  13.197  1.00  0.00
ATOM   4085  H1  WAT   689      30.277  13.733  13.129  1.00  0.00
ATOM   4086  H2  WAT   689      31.065  14.747  12.326  1.00  0.00
TER
ATOM   4087  O   WAT   690      34.608  16.567   9.981  1.00  0.00
ATOM   4088  H1  WAT   690      35.125  15.956   9.456  1.00  0.00
ATOM   4089  H2  WAT   690      35.258  17.070  10.473  1.00  0.00
TER
ATOM   4090  O   WAT   691      37.348  17.458  10.808  1.00  0.00
ATOM   4091  H1  WAT   691      37.636  17.203   9.932  1.00  0.00
ATOM   4092  H2  WAT   691      37.860  16.906  11.399  1.00  0.00
TER
ATOM   4093  O   WAT   692      29.287  17.670   6.406  1.00  0.00
ATOM   4094  H1  WAT   692      29.119  17.037   7.104  1.00  0.00
ATOM   4095  H2  WAT   692      28.420  17.876   6.056  1.00  0.00
TER
ATOM   4096  O   WAT   693      29.910   1.502   3.909  1.00  0.00
ATOM   4097  H1  WAT   693      30.667   1.615   3.336  1.00  0.00
ATOM   4098  H2  WAT   693      29.447   2.339   3.864  1.00  0.00
TER
ATOM   4099  O   WAT   694      36.451   3.616   6.900  1.00  0.00
ATOM   4100  H1  WAT   694      35.638   3.241   6.559  1.00  0.00
ATOM   4101  H2  WAT   694      36.955   2.860   7.202  1.00  0.00
TER
ATOM   4102  O   WAT   695      30.893  16.363   3.851  1.00  0.00
ATOM   4103  H1  WAT   695      30.368  16.744   3.147  1.00  0.00
ATOM   4104  H2  WAT   695      30.817  16.988   4.572  1.00  0.00
TER
ATOM   4105  O   WAT   696      32.282   2.028   2.450  1.00  0.00
ATOM   4106  H1  WAT   696      32.811   1.241   2.320  1.00  0.00
ATOM   4107  H2  WAT   696      32.915   2.707   2.683  1.00  0.00
TER
ATOM   4108  O   WAT   697      34.476   1.766   5.504  1.00  0.00
ATOM   4109  H1  WAT   697      33.846   1.064   5.671  1.00  0.00
ATOM   4110  H2  WAT   697      33.936   2.526   5.287  1.00  0.00
TER
ATOM   4111  O   WAT   698      34.601   1.044  17.939  1.00  0.00
ATOM   4112  H1  WAT   698      34.320   1.547  17.175  1.00  0.00
ATOM   4113  H2  WAT   698      34.983   0.246  17.574  1.00  0.00
TER
ATOM   4114  O   WAT   699      33.492  18.312   2.726  1.00  0.00
ATOM   4115  H1  WAT   699      34.224  18.027   2.179  1.00  0.00
ATOM   4116  H2  WAT   699      33.752  18.073   3.616  1.00  0.00
TER
ATOM   4117  O   WAT   700      32.654  14.428   2.731  1.00  0.00
ATOM   4118  H1  WAT   700      32.025  14.897   3.279  1.00  0.00
ATOM   4119  H2  WAT   700      32.769  13.583   3.165  1.00  0.00
TER
ATOM   4120  O   WAT   701      32.257  10.568  -8.361  1.00  0.00
ATOM   4121  H1  WAT   701      31.426  10.313  -7.961  1.00  0.00
ATOM   4122  H2  WAT   701      32.865  10.640  -7.625  1.00  0.00
TER
ATOM   4123  O   WAT   702      32.237  14.602  -8.165  1.00  0.00
ATOM   4124  H1  WAT   702      32.540  13.712  -8.344  1.00  0.00
ATOM   4125  H2  WAT   702      32.982  15.160  -8.393  1.00  0.00
TER
ATOM   4126  O   WAT   703      30.666   5.529 -14.576  1.00  0.00
ATOM   4127  H1  WAT   703      29.778   5.870 -14.678  1.00  0.00
ATOM   4128  H2  WAT   703      30.950   5.329 -15.468  1.00  0.00
TER
ATOM   4129  O   WAT   704      28.630   8.129  -8.692  1.00  0.00
ATOM   4130  H1  WAT   704      29.201   7.361  -8.692  1.00  0.00
ATOM   4131  H2  WAT   704      28.630   8.428  -9.602  1.00  0.00
TER
ATOM   4132  O   WAT   705      29.872   3.538  -6.905  1.00  0.00
ATOM   4133  H1  WAT   705      29.692   2.640  -6.625  1.00  0.00
ATOM   4134  H2  WAT   705      29.470   4.085  -6.231  1.00  0.00
TER
ATOM   4135  O   WAT   706      32.842   4.112 -13.543  1.00  0.00
ATOM   4136  H1  WAT   706      32.949   5.012 -13.236  1.00  0.00
ATOM   4137  H2  WAT   706      31.932   4.064 -13.833  1.00  0.00
TER
ATOM   4138  O   WAT   707      30.491   6.034  -8.297  1.00  0.00
ATOM   4139  H1  WAT   707      31.172   6.298  -7.679  1.00  0.00
ATOM   4140  H2  WAT   707      30.176   5.194  -7.963  1.00  0.00
TER
ATOM   4141  O   WAT   708      34.683   7.080  -9.210  1.00  0.00
ATOM   4142  H1  WAT   708      35.191   7.579  -8.569  1.00  0.00
ATOM   4143  H2  WAT   708      35.215   6.304  -9.386  1.00  0.00
TER
ATOM   4144  O   WAT   709      32.967   1.720  -4.944  1.00  0.00
ATOM   4145  H1  WAT   709      32.969   2.238  -5.749  1.00  0.00
ATOM   4146  H2  WAT   709      32.137   1.243  -4.967  1.00  0.00
TER
ATOM   4147  O   WAT   710      34.217  11.360  -6.766  1.00  0.00
ATOM   4148  H1  WAT   710      33.884  11.987  -6.124  1.00  0.00
ATOM   4149  H2  WAT   710      34.394  11.886  -7.546  1.00  0.00
TER
ATOM   4150  O   WAT   711      32.648   3.431  -6.937  1.00  0.00
ATOM   4151  H1  WAT   711      32.990   4.276  -7.231  1.00  0.00
ATOM   4152  H2  WAT   711      31.710   3.580  -6.820  1.00  0.00
TER
ATOM   4153  O   WAT   712      33.429  13.328  -4.951  1.00  0.00
ATOM   4154  H1  WAT   712      34.046  14.003  -5.233  1.00  0.00
ATOM   4155  H2  WAT   712      32.568  13.737  -5.043  1.00  0.00
TER
ATOM   4156  O   WAT   713      28.722  12.518 -16.071  1.00  0.00
ATOM   4157  H1  WAT   713      28.345  13.007 -16.802  1.00  0.00
ATOM   4158  H2  WAT   713      28.980  13.190 -15.440  1.00  0.00
TER
ATOM   4159  O   WAT   714      36.331   0.920 -10.612  1.00  0.00
ATOM   4160  H1  WAT   714      36.639   0.364 -11.329  1.00  0.00
ATOM   4161  H2  WAT   714      35.401   1.054 -10.795  1.00  0.00
TER
ATOM   4162  O   WAT   715      34.325   9.511 -11.094  1.00  0.00
ATOM   4163  H1  WAT   715      33.921   8.799 -11.590  1.00  0.00
ATOM   4164  H2  WAT   715      34.411   9.166 -10.205  1.00  0.00
TER
ATOM   4165  O   WAT   716      34.793  13.198  -8.930  1.00  0.00
ATOM   4166  H1  WAT   716      34.496  12.592  -9.609  1.00  0.00
ATOM   4167  H2  WAT   716      35.743  13.235  -9.041  1.00  0.00
TER
ATOM   4168  O   WAT   717      33.038   6.285  -7.314  1.00  0.00
ATOM   4169  H1  WAT   717      33.589   6.395  -8.089  1.00  0.00
ATOM   4170  H2  WAT   717      33.552   6.659  -6.599  1.00  0.00
TER
ATOM   4171  O   WAT   718      33.885  12.936  -2.279  1.00  0.00
ATOM   4172  H1  WAT   718      32.988  13.160  -2.032  1.00  0.00
ATOM   4173  H2  WAT   718      33.910  13.059  -3.228  1.00  0.00
TER
ATOM   4174  O   WAT   719      32.712   9.807  -3.704  1.00  0.00
ATOM   4175  H1  WAT   719      32.573  10.679  -3.335  1.00  0.00
ATOM   4176  H2  WAT   719      31.830   9.464  -3.849  1.00  0.00
TER
ATOM   4177  O   WAT   720      34.510  15.749  -1.495  1.00  0.00
ATOM   4178  H1  WAT   720      34.482  16.154  -2.362  1.00  0.00
ATOM   4179  H2  WAT   720      34.347  14.820  -1.658  1.00  0.00
TER
ATOM   4180  O   WAT   721      31.025   8.405 -13.593  1.00  0.00
ATOM   4181  H1  WAT   721      30.905   9.132 -14.205  1.00  0.00
ATOM   4182  H2  WAT   721      30.715   7.636 -14.071  1.00  0.00
TER
ATOM   4183  O   WAT   722      28.664  11.577  -7.787  1.00  0.00
ATOM   4184  H1  WAT   722      28.742  11.712  -8.731  1.00  0.00
ATOM   4185  H2  WAT   722      29.278  10.868  -7.594  1.00  0.00
TER
ATOM   4186  O   WAT   723      29.909  13.277 -11.376  1.00  0.00
ATOM   4187  H1  WAT   723      29.501  13.418 -12.231  1.00  0.00
ATOM   4188  H2  WAT   723      30.800  12.993 -11.579  1.00  0.00
TER
ATOM   4189  O   WAT   724      34.181  17.492 -13.264  1.00  0.00
ATOM   4190  H1  WAT   724      34.005  16.575 -13.477  1.00  0.00
ATOM   4191  H2  WAT   724      33.326  17.850 -13.024  1.00  0.00
TER
ATOM   4192  O   WAT   725      28.720  12.618  -5.247  1.00  0.00
ATOM   4193  H1  WAT   725      28.883  12.149  -6.065  1.00  0.00
ATOM   4194  H2  WAT   725      29.185  12.111  -4.582  1.00  0.00
TER
ATOM   4195  O   WAT   726      33.492   1.749 -10.211  1.00  0.00
ATOM   4196  H1  WAT   726      33.049   2.530 -10.543  1.00  0.00
ATOM   4197  H2  WAT   726      34.050   2.072  -9.504  1.00  0.00
TER
ATOM   4198  O   WAT   727      37.779   4.616  -4.608  1.00  0.00
ATOM   4199  H1  WAT   727      37.317   4.824  -3.796  1.00  0.00
ATOM   4200  H2  WAT   727      37.377   3.802  -4.911  1.00  0.00
TER
ATOM   4201  O   WAT   728      36.608   1.370 -15.331  1.00  0.00
ATOM   4202  H1  WAT   728      35.983   1.366 -14.605  1.00  0.00
ATOM   4203  H2  WAT   728      36.521   0.503 -15.727  1.00  0.00
TER
ATOM   4204  O   WAT   729      35.529   2.294  -8.352  1.00  0.00
ATOM   4205  H1  WAT   729      35.827   3.200  -8.433  1.00  0.00
ATOM   4206  H2  WAT   729      36.078   1.806  -8.966  1.00  0.00
TER
ATOM   4207  O   WAT   730      33.283   6.872 -12.483  1.00  0.00
ATOM   4208  H1  WAT   730      33.057   6.656 -11.578  1.00  0.00
ATOM   4209  H2  WAT   730      32.502   7.305 -12.828  1.00  0.00
TER
ATOM   4210  O   WAT   731      35.723   7.771  -1.817  1.00  0.00
ATOM   4211  H1  WAT   731      35.627   6.830  -1.967  1.00  0.00
ATOM   4212  H2  WAT   731      36.566   7.992  -2.212  1.00  0.00
TER
ATOM   4213  O   WAT   732      30.854   4.182  -3.664  1.00  0.00
ATOM   4214  H1  WAT   732      30.460   5.030  -3.456  1.00  0.00
ATOM   4215  H2  WAT   732      30.166   3.545  -3.473  1.00  0.00
TER
ATOM   4216  O   WAT   733      37.429   4.266  -0.594  1.00  0.00
ATOM   4217  H1  WAT   733      36.738   4.073   0.041  1.00  0.00
ATOM   4218  H2  WAT   733      38.172   4.549  -0.061  1.00  0.00
TER
ATOM   4219  O   WAT   734      28.156   2.105  -9.631  1.00  0.00
ATOM   4220  H1  WAT   734      27.867   2.675  -8.918  1.00  0.00
ATOM   4221  H2  WAT   734      28.900   1.625  -9.267  1.00  0.00
TER
ATOM   4222  O   WAT   735      28.343   6.047 -18.420  1.00  0.00
ATOM   4223  H1  WAT   735      28.260   6.990 -18.279  1.00  0.00
ATOM   4224  H2  WAT   735      27.991   5.905 -19.299  1.00  0.00
TER
ATOM   4225  O   WAT   736      36.143   4.781  -9.353  1.00  0.00
ATOM   4226  H1  WAT   736      36.146   4.340 -10.203  1.00  0.00
ATOM   4227  H2  WAT   736      37.038   5.103  -9.246  1.00  0.00
TER
ATOM   4228  O   WAT   737      31.993   4.664 -10.394  1.00  0.00
ATOM   4229  H1  WAT   737      31.653   5.141  -9.637  1.00  0.00
ATOM   4230  H2  WAT   737      31.231   4.210 -10.754  1.00  0.00
TER
ATOM   4231  O   WAT   738      36.205   5.782 -16.363  1.00  0.00
ATOM   4232  H1  WAT   738      36.326   5.741 -15.414  1.00  0.00
ATOM   4233  H2  WAT   738      35.820   6.645 -16.518  1.00  0.00
TER
ATOM   4234  O   WAT   739      35.217   8.092 -16.964  1.00  0.00
ATOM   4235  H1  WAT   739      34.649   7.644 -17.591  1.00  0.00
ATOM   4236  H2  WAT   739      35.926   8.452 -17.498  1.00  0.00
TER
ATOM   4237  O   WAT   740      30.294  11.993  -3.088  1.00  0.00
ATOM   4238  H1  WAT   740      29.909  11.353  -2.489  1.00  0.00
ATOM   4239  H2  WAT   740      30.605  12.697  -2.518  1.00  0.00
TER
ATOM   4240  O   WAT   741      36.443   8.841  -7.607  1.00  0.00
ATOM   4241  H1  WAT   741      36.810   8.367  -6.861  1.00  0.00
ATOM   4242  H2  WAT   741      36.254   9.715  -7.266  1.00  0.00
TER
ATOM   4243  O   WAT   742      29.308   3.585 -11.477  1.00  0.00
ATOM   4244  H1  WAT   742      29.022   3.221 -10.640  1.00  0.00
ATOM   4245  H2  WAT   742      29.245   2.854 -12.091  1.00  0.00
TER
ATOM   4246  O   WAT   743      34.233   7.882  -5.288  1.00  0.00
ATOM   4247  H1  WAT   743      33.929   8.761  -5.063  1.00  0.00
ATOM   4248  H2  WAT   743      35.188   7.942  -5.253  1.00  0.00
TER
ATOM   4249  O   WAT   744      32.762  12.088 -14.692  1.00  0.00
ATOM   4250  H1  WAT   744      31.988  11.548 -14.852  1.00  0.00
ATOM   4251  H2  WAT   744      33.491  11.569 -15.030  1.00  0.00
TER
ATOM   4252  O   WAT   745      32.805  11.756 -11.054  1.00  0.00
ATOM   4253  H1  WAT   745      33.323  10.953 -11.108  1.00  0.00
ATOM   4254  H2  WAT   745      32.354  11.694 -10.212  1.00  0.00
TER
ATOM   4255  O   WAT   746      37.692  13.023 -15.781  1.00  0.00
ATOM   4256  H1  WAT   746      38.034  13.767 -16.277  1.00  0.00
ATOM   4257  H2  WAT   746      36.864  13.336 -15.419  1.00  0.00
TER
ATOM   4258  O   WAT   747      30.290   8.722  -4.141  1.00  0.00
ATOM   4259  H1  WAT   747      29.931   9.388  -3.554  1.00  0.00
ATOM   4260  H2  WAT   747      29.995   7.891  -3.770  1.00  0.00
TER
ATOM   4261  O   WAT   748      33.491   9.181  -1.257  1.00  0.00
ATOM   4262  H1  WAT   748      33.191   9.326  -2.154  1.00  0.00
ATOM   4263  H2  WAT   748      34.262   8.621  -1.350  1.00  0.00
TER
ATOM   4264  O   WAT   749      36.661  13.104 -13.009  1.00  0.00
ATOM   4265  H1  WAT   749      37.348  13.651 -12.629  1.00  0.00
ATOM   4266  H2  WAT   749      35.875  13.648 -12.974  1.00  0.00
TER
ATOM   4267  O   WAT   750      28.801   8.721 -17.518  1.00  0.00
ATOM   4268  H1  WAT   750      29.670   9.004 -17.234  1.00  0.00
ATOM   4269  H2  WAT   750      28.310   9.535 -17.633  1.00  0.00
TER
ATOM   4270  O   WAT   751      35.964  10.109 -13.397  1.00  0.00
ATOM   4271  H1  WAT   751      36.420  10.919 -13.171  1.00  0.00
ATOM   4272  H2  WAT   751      35.613   9.791 -12.565  1.00  0.00
TER
ATOM   4273  O   WAT   752      31.865   0.452 -12.925  1.00  0.00
ATOM   4274  H1  WAT   752      31.737   0.444 -11.976  1.00  0.00
ATOM   4275  H2  WAT   752      31.041   0.791 -13.276  1.00  0.00
TER
ATOM   4276  O   WAT   753      29.168  17.934 -16.952  1.00  0.00
ATOM   4277  H1  WAT   753      29.527  18.533 -17.606  1.00  0.00
ATOM   4278  H2  WAT   753      29.027  18.480 -16.178  1.00  0.00
TER
ATOM   4279  O   WAT   754      28.865   2.212  -3.464  1.00  0.00
ATOM   4280  H1  WAT   754      28.150   2.411  -2.859  1.00  0.00
ATOM   4281  H2  WAT   754      29.284   1.436  -3.092  1.00  0.00
TER
ATOM   4282  O   WAT   755      29.152  16.200  -2.477  1.00  0.00
ATOM   4283  H1  WAT   755      29.261  15.259  -2.618  1.00  0.00
ATOM   4284  H2  WAT   755      28.500  16.465  -3.126  1.00  0.00
TER
ATOM   4285  O   WAT   756      37.143  14.471  -1.078  1.00  0.00
ATOM   4286  H1  WAT   756      36.823  13.752  -0.533  1.00  0.00
ATOM   4287  H2  WAT   756      36.469  15.147  -1.004  1.00  0.00
TER
ATOM   4288  O   WAT   757      35.185  15.317 -16.134  1.00  0.00
ATOM   4289  H1  WAT   757      35.176  16.050 -16.750  1.00  0.00
ATOM   4290  H2  WAT   757      34.264  15.070 -16.041  1.00  0.00
TER
ATOM   4291  O   WAT   758      30.785  10.539 -15.390  1.00  0.00
ATOM   4292  H1  WAT   758      30.178  11.279 -15.380  1.00  0.00
ATOM   4293  H2  WAT   758      31.260  10.629 -16.216  1.00  0.00
TER
ATOM   4294  O   WAT   759      35.693   5.938 -13.489  1.00  0.00
ATOM   4295  H1  WAT   759      34.985   6.407 -13.048  1.00  0.00
ATOM   4296  H2  WAT   759      35.978   5.280 -12.855  1.00  0.00
TER
ATOM   4297  O   WAT   760      37.319   7.358  -5.490  1.00  0.00
ATOM   4298  H1  WAT   760      37.817   7.832  -4.825  1.00  0.00
ATOM   4299  H2  WAT   760      37.461   6.434  -5.283  1.00  0.00
TER
ATOM   4300  O   WAT   761      36.812  17.899 -12.777  1.00  0.00
ATOM   4301  H1  WAT   761      37.066  17.861 -13.699  1.00  0.00
ATOM   4302  H2  WAT   761      35.864  17.772 -12.784  1.00  0.00
TER
ATOM   4303  O   WAT   762      33.897   4.247 -16.114  1.00  0.00
ATOM   4304  H1  WAT   762      34.746   4.684 -16.180  1.00  0.00
ATOM   4305  H2  WAT   762      33.530   4.559 -15.287  1.00  0.00
TER
ATOM   4306  O   WAT   763      32.796  10.500 -17.641  1.00  0.00
ATOM   4307  H1  WAT   763      33.562  10.388 -17.078  1.00  0.00
ATOM   4308  H2  WAT   763      32.873   9.804 -18.293  1.00  0.00
TER
ATOM   4309  O   WAT   764      31.490   7.932 -16.957  1.00  0.00
ATOM   4310  H1  WAT   764      31.571   6.985 -16.846  1.00  0.00
ATOM   4311  H2  WAT   764      32.382   8.263 -16.851  1.00  0.00
TER
ATOM   4312  O   WAT   765      32.292  18.082  -9.854  1.00  0.00
ATOM   4313  H1  WAT   765      33.028  17.533  -9.583  1.00  0.00
ATOM   4314  H2  WAT   765      32.676  18.947  -9.993  1.00  0.00
TER
ATOM   4315  O   WAT   766      29.176  14.149 -13.980  1.00  0.00
ATOM   4316  H1  WAT   766      28.250  14.391 -13.989  1.00  0.00
ATOM   4317  H2  WAT   766      29.642  14.977 -14.101  1.00  0.00
TER
ATOM   4318  O   WAT   767      31.298  17.267  -0.665  1.00  0.00
ATOM   4319  H1  WAT   767      32.099  17.588  -0.252  1.00  0.00
ATOM   4320  H2  WAT   767      30.783  16.906   0.057  1.00  0.00
TER
ATOM   4321  O   WAT   768      35.402  17.255 -18.031  1.00  0.00
ATOM   4322  H1  WAT   768      36.195  17.544 -18.483  1.00  0.00
ATOM   4323  H2  WAT   768      34.883  16.824 -18.710  1.00  0.00
TER
ATOM   4324  O   WAT   769      29.018   9.754  -1.722  1.00  0.00
ATOM   4325  H1  WAT   769      29.521   9.175  -1.150  1.00  0.00
ATOM   4326  H2  WAT   769      28.278  10.038  -1.184  1.00  0.00
TER
ATOM   4327  O   WAT   770      35.920  12.475 -18.167  1.00  0.00
ATOM   4328  H1  WAT   770      35.815  11.861 -17.441  1.00  0.00
ATOM   4329  H2  WAT   770      35.752  11.952 -18.951  1.00  0.00
TER
ATOM   4330  O   WAT   771      36.071  11.161  -2.188  1.00  0.00
ATOM   4331  H1  WAT   771      35.306  11.729  -2.273  1.00  0.00
ATOM   4332  H2  WAT   771      36.253  10.869  -3.081  1.00  0.00
TER
ATOM   4333  O   WAT   772      31.050   7.897  -0.827  1.00  0.00
ATOM   4334  H1  WAT   772      31.090   7.598   0.082  1.00  0.00
ATOM   4335  H2  WAT   772      31.904   8.298  -0.986  1.00  0.00
TER
ATOM   4336  O   WAT   773      34.828  10.496 -15.666  1.00  0.00
ATOM   4337  H1  WAT   773      35.249  10.330 -14.823  1.00  0.00
ATOM   4338  H2  WAT   773      34.953   9.686 -16.161  1.00  0.00
TER
ATOM   4339  O   WAT   774      32.990   6.476  -2.859  1.00  0.00
ATOM   4340  H1  WAT   774      32.460   5.985  -3.487  1.00  0.00
ATOM   4341  H2  WAT   774      33.659   6.904  -3.394  1.00  0.00
TER
ATOM   4342  O   WAT   775      37.340   9.520 -18.419  1.00  0.00
ATOM   4343  H1  WAT   775      37.861   8.805 -18.785  1.00  0.00
ATOM   4344  H2  WAT   775      37.987  10.159 -18.119  1.00  0.00
TER
ATOM   4345  O   WAT   776      33.478   3.442  -2.780  1.00  0.00
ATOM   4346  H1  WAT   776      33.383   2.824  -3.504  1.00  0.00
ATOM   4347  H2  WAT   776      32.897   4.169  -3.007  1.00  0.00
TER
ATOM   4348  O   WAT   777      36.244   2.000  -5.747  1.00  0.00
ATOM   4349  H1  WAT   777      35.795   2.022  -6.592  1.00  0.00
ATOM   4350  H2  WAT   777      35.610   1.601  -5.150  1.00  0.00
TER
ATOM   4351  O   WAT   778      36.650  10.895  -5.126  1.00  0.00
ATOM   4352  H1  WAT   778      37.069  11.738  -5.298  1.00  0.00
ATOM   4353  H2  WAT   778      35.731  11.032  -5.355  1.00  0.00
TER
ATOM   4354  O   WAT   779      33.724   6.570 -18.721  1.00  0.00
ATOM   4355  H1  WAT   779      33.522   5.706 -18.359  1.00  0.00
ATOM   4356  H2  WAT   779      33.553   6.483 -19.658  1.00  0.00
TER
ATOM   4357  O   WAT   780      34.500  17.200  -4.010  1.00  0.00
ATOM   4358  H1  WAT   780      33.963  17.925  -4.329  1.00  0.00
ATOM   4359  H2  WAT   780      34.754  16.723  -4.800  1.00  0.00
TER
ATOM   4360  O   WAT   781      35.753   5.169  -2.484  1.00  0.00
ATOM   4361  H1  WAT   781      36.343   4.860  -1.796  1.00  0.00
ATOM   4362  H2  WAT   781      34.935   4.697  -2.328  1.00  0.00
TER
ATOM   4363  O   WAT   782      32.522   3.670 -18.733  1.00  0.00
ATOM   4364  H1  WAT   782      32.824   3.676 -19.641  1.00  0.00
ATOM   4365  H2  WAT   782      33.261   3.320 -18.236  1.00  0.00
TER
ATOM   4366  O   WAT   783      37.357  18.435  -3.751  1.00  0.00
ATOM   4367  H1  WAT   783      37.283  19.339  -3.444  1.00  0.00
ATOM   4368  H2  WAT   783      36.455  18.117  -3.779  1.00  0.00
TER
ATOM   4369  O   WAT   784      35.740   2.613 -17.747  1.00  0.00
ATOM   4370  H1  WAT   784      35.393   1.936 -18.327  1.00  0.00
ATOM   4371  H2  WAT   784      35.942   2.152 -16.933  1.00  0.00
TER
ATOM   4372  O   WAT   785      31.545  12.974 -17.900  1.00  0.00
ATOM   4373  H1  WAT   785      31.982  13.517 -17.244  1.00  0.00
ATOM   4374  H2  WAT   785      32.030  12.149 -17.890  1.00  0.00
TER
ATOM   4375  O   WAT   786      28.759  15.763 -10.448  1.00  0.00
ATOM   4376  H1  WAT   786      29.090  14.895 -10.680  1.00  0.00
ATOM   4377  H2  WAT   786      29.189  15.969  -9.617  1.00  0.00
TER
ATOM   4378  O   WAT   787      33.356  14.094 -12.788  1.00  0.00
ATOM   4379  H1  WAT   787      33.055  13.970 -11.887  1.00  0.00
ATOM   4380  H2  WAT   787      33.249  13.235 -13.196  1.00  0.00
TER
ATOM   4381  O   WAT   788      29.248  16.630  -7.710  1.00  0.00
ATOM   4382  H1  WAT   788      28.812  16.810  -6.877  1.00  0.00
ATOM   4383  H2  WAT   788      29.816  17.387  -7.851  1.00  0.00
TER
ATOM   4384  O   WAT   789      29.081   9.142 -11.351  1.00  0.00
ATOM   4385  H1  WAT   789      28.426   8.873 -11.995  1.00  0.00
ATOM   4386  H2  WAT   789      29.919   9.032 -11.801  1.00  0.00
TER
ATOM   4387  O   WAT   790      30.118   9.527  -6.810  1.00  0.00
ATOM   4388  H1  WAT   790      30.486   9.440  -5.931  1.00  0.00
ATOM   4389  H2  WAT   790      29.550   8.764  -6.910  1.00  0.00
TER
ATOM   4390  O   WAT   791      29.670   6.438  -2.905  1.00  0.00
ATOM   4391  H1  WAT   791      28.776   6.405  -2.565  1.00  0.00
ATOM   4392  H2  WAT   791      30.210   6.637  -2.139  1.00  0.00
TER
ATOM   4393  O   WAT   792      28.295   6.352 -15.408  1.00  0.00
ATOM   4394  H1  WAT   792      27.391   6.615 -15.583  1.00  0.00
ATOM   4395  H2  WAT   792      28.779   6.623 -16.188  1.00  0.00
TER
ATOM   4396  O   WAT   793      30.837   5.408 -17.499  1.00  0.00
ATOM   4397  H1  WAT   793      31.547   4.987 -17.984  1.00  0.00
ATOM   4398  H2  WAT   793      30.121   5.476 -18.130  1.00  0.00
TER
ATOM   4399  O   WAT   794      30.485   1.462 -18.459  1.00  0.00
ATOM   4400  H1  WAT   794      31.208   2.003 -18.140  1.00  0.00
ATOM   4401  H2  WAT   794      30.757   1.189 -19.334  1.00  0.00
TER
ATOM   4402  O   WAT   795      30.174   0.713  -8.556  1.00  0.00
ATOM   4403  H1  WAT   795      30.822   0.163  -8.997  1.00  0.00
ATOM   4404  H2  WAT   795      30.594   0.967  -7.735  1.00  0.00
TER
ATOM   4405  O   WAT   796      29.927   0.869  -5.814  1.00  0.00
ATOM   4406  H1  WAT   796      29.579   1.325  -5.048  1.00  0.00
ATOM   4407  H2  WAT   796      29.596  -0.026  -5.731  1.00  0.00
TER
ATOM   4408  O   WAT   797      31.534  14.041  -1.648  1.00  0.00
ATOM   4409  H1  WAT   797      31.491  13.670  -0.767  1.00  0.00
ATOM   4410  H2  WAT   797      31.665  14.978  -1.508  1.00  0.00
TER
ATOM   4411  O   WAT   798      35.234  15.596  -6.047  1.00  0.00
ATOM   4412  H1  WAT   798      34.993  15.864  -6.934  1.00  0.00
ATOM   4413  H2  WAT   798      36.175  15.767  -5.992  1.00  0.00
TER
ATOM   4414  O   WAT   799      30.599   0.396  -2.539  1.00  0.00
ATOM   4415  H1  WAT   799      31.148   0.215  -3.302  1.00  0.00
ATOM   4416  H2  WAT   799      30.665  -0.394  -2.003  1.00  0.00
TER
ATOM   4417  O   WAT   800      31.372  16.987  -4.529  1.00  0.00
ATOM   4418  H1  WAT   800      30.779  16.855  -3.790  1.00  0.00
ATOM   4419  H2  WAT   800      31.365  16.151  -4.994  1.00  0.00
TER
ATOM   4420  O   WAT   801      31.004  14.353  -5.578  1.00  0.00
ATOM   4421  H1  WAT   801      30.277  13.733  -5.645  1.00  0.00
ATOM   4422  H2  WAT   801      31.065  14.747  -6.448  1.00  0.00
TER
ATOM   4423  O   WAT   802      34.608  16.567  -8.793  1.00  0.00
ATOM   4424  H1  WAT   802      35.125  15.956  -9.318  1.00  0.00
ATOM   4425  H2  WAT   802      35.258  17.070  -8.302  1.00  0.00
TER
ATOM   4426  O   WAT   803      37.348  17.458  -7.966  1.00  0.00
ATOM   4427  H1  WAT   803      37.636  17.203  -8.843  1.00  0.00
ATOM   4428  H2  WAT   803      37.860  16.906  -7.375  1.00  0.00
TER
ATOM   4429  O   WAT   804      29.287  17.670 -12.368  1.00  0.00
ATOM   4430  H1  WAT   804      29.119  17.037 -11.670  1.00  0.00
ATOM   4431  H2  WAT   804      28.420  17.876 -12.719  1.00  0.00
TER
ATOM   4432  O   WAT   805      29.910   1.502 -14.865  1.00  0.00
ATOM   4433  H1  WAT   805      30.667   1.615 -15.439  1.00  0.00
ATOM   4434  H2  WAT   805      29.447   2.339 -14.911  1.00  0.00
TER
ATOM   4435  O   WAT   806      36.451   3.616 -11.875  1.00  0.00
ATOM   4436  H1  WAT   806      35.638   3.241 -12.215  1.00  0.00
ATOM   4437  H2  WAT   806      36.955   2.860 -11.573  1.00  0.00
TER
ATOM   4438  O   WAT   807      30.893  16.363 -14.923  1.00  0.00
ATOM   4439  H1  WAT   807      30.368  16.744 -15.627  1.00  0.00
ATOM   4440  H2  WAT   807      30.817  16.988 -14.202  1.00  0.00
TER
ATOM   4441  O   WAT   808      32.282   2.028 -16.325  1.00  0.00
ATOM   4442  H1  WAT   808      32.811   1.241 -16.454  1.00  0.00
ATOM   4443  H2  WAT   808      32.915   2.707 -16.091  1.00  0.00
TER
ATOM   4444  O   WAT   809      34.476   1.766 -13.270  1.00  0.00
ATOM   4445  H1  WAT   809      33.846   1.064 -13.103  1.00  0.00
ATOM   4446  H2  WAT   809      33.936   2.526 -13.487  1.00  0.00
TER
ATOM   4447  O   WAT   810      34.601   1.044  -0.835  1.00  0.00
ATOM   4448  H1  WAT   810      34.320   1.547  -1.599  1.00  0.00
ATOM   4449  H2  WAT   810      34.983   0.246  -1.201  1.00  0.00
TER
ATOM   4450  O   WAT   811      33.492  18.312 -16.048  1.00  0.00
ATOM   4451  H1  WAT   811      34.224  18.027 -16.596  1.00  0.00
ATOM   4452  H2  WAT   811      33.752  18.073 -15.158  1.00  0.00
TER
ATOM   4453  O   WAT   812      32.654  14.428 -16.044  1.00  0.00
ATOM   4454  H1  WAT   812      32.025  14.897 -15.495  1.00  0.00
ATOM   4455  H2  WAT   812      32.769  13.583 -15.609  1.00  0.00
TER
ATOM   4456  O   WAT   813      32.257  10.568 -27.135  1.00  0.00
ATOM   4457  H1  WAT   813      31.426  10.313 -26.735  1.00  0.00
ATOM   4458  H2  WAT   813      32.865  10.640 -26.399  1.00  0.00
TER
ATOM   4459  O   WAT   814      32.237  14.602 -26.939  1.00  0.00
ATOM   4460  H1  WAT   814      32.540  13.712 -27.118  1.00  0.00
ATOM   4461  H2  WAT   814      32.982  15.160 -27.167  1.00  0.00
TER
ATOM   4462  O   WAT   815      30.666   5.529 -33.351  1.00  0.00
ATOM   4463  H1  WAT   815      29.778   5.870 -33.453  1.00  0.00
ATOM   4464  H2  WAT   815      30.950   5.329 -34.243  1.00  0.00
TER
ATOM   4465  O   WAT   816      28.630   8.129 -27.467  1.00  0.00
ATOM   4466  H1  WAT   816      29.201   7.361 -27.466  1.00  0.00
ATOM   4467  H2  WAT   816      28.630   8.428 -28.376  1.00  0.00
TER
ATOM   4468  O   WAT   817      29.872   3.538 -25.680  1.00  0.00
ATOM   4469  H1  WAT   817      29.692   2.640 -25.400  1.00  0.00
ATOM   4470  H2  WAT   817      29.470   4.085 -25.005  1.00  0.00
TER
ATOM   4471  O   WAT   818      32.842   4.112 -32.317  1.00  0.00
ATOM   4472  H1  WAT   818      32.949   5.012 -32.010  1.00  0.00
ATOM   4473  H2  WAT   818      31.932   4.064 -32.607  1.00  0.00
TER
ATOM   4474  O   WAT   819      30.491   6.034 -27.072  1.00  0.00
ATOM   4475  H1  WAT   819      31.172   6.298 -26.453  1.00  0.00
ATOM   4476  H2  WAT   819      30.176   5.194 -26.738  1.00  0.00
TER
ATOM   4477  O   WAT   820      34.683   7.080 -27.984  1.00  0.00
ATOM   4478  H1  WAT   820      35.191   7.579 -27.344  1.00  0.00
ATOM   4479  H2  WAT   820      35.215   6.304 -28.160  1.00  0.00
TER
ATOM   4480  O   WAT   821      32.967   1.720 -23.718  1.00  0.00
ATOM   4481  H1  WAT   821      32.969   2.238 -24.523  1.00  0.00
ATOM   4482  H2  WAT   821      32.137   1.243 -23.741  1.00  0.00
TER
ATOM   4483  O   WAT   822      34.217  11.360 -25.541  1.00  0.00
ATOM   4484  H1  WAT   822      33.884  11.987 -24.899  1.00  0.00
ATOM   4485  H2  WAT   822      34.394  11.886 -26.320  1.00  0.00
TER
ATOM   4486  O   WAT   823      32.648   3.431 -25.711  1.00  0.00
ATOM   4487  H1  WAT   823      32.990   4.276 -26.006  1.00  0.00
ATOM   4488  H2  WAT   823      31.710   3.580 -25.594  1.00  0.00
TER
ATOM   4489  O   WAT   824      33.429  13.328 -23.726  1.00  0.00
ATOM   4490  H1  WAT   824      34.046  14.003 -24.007  1.00  0.00
ATOM   4491  H2  WAT   824      32.568  13.737 -23.817  1.00  0.00
TER
ATOM   4492  O   WAT   825      28.722  12.518 -34.845  1.00  0.00
ATOM   4493  H1  WAT   825      28.345  13.007 -35.577  1.00  0.00
ATOM   4494  H2  WAT   825      28.980  13.190 -34.214  1.00  0.00
TER
ATOM   4495  O   WAT   826      36.331   0.920 -29.386  1.00  0.00
ATOM   4496  H1  WAT   826      36.639   0.364 -30.103  1.00  0.00
ATOM   4497  H2  WAT   826      35.401   1.054 -29.569  1.00  0.00
TER
ATOM   4498  O   WAT   827      34.325   9.511 -29.869  1.00  0.00
ATOM   4499  H1  WAT   827      33.921   8.799 -30.364  1.00  0.00
ATOM   4500  H2  WAT   827      34.411   9.166 -28.980  1.00  0.00
TER
ATOM   4501  O   WAT   828      34.793  13.198 -27.705  1.00  0.00
ATOM   4502  H1  WAT   828      34.496  12.592 -28.384  1.00  0.00
ATOM   4503  H2  WAT   828      35.743  13.235 -27.816  1.00  0.00
TER
ATOM   4504  O   WAT   829      33.038   6.285 -26.089  1.00  0.00
ATOM   4505  H1  WAT   829      33.589   6.395 -26.863  1.00  0.00
ATOM   4506  H2  WAT   829      33.552   6.659 -25.373  1.00  0.00
TER
ATOM   4507  O   WAT   830      33.885  12.936 -21.054  1.00  0.00
ATOM   4508  H1  WAT   830      32.988  13.160 -20.806  1.00  0.00
ATOM   4509  H2  WAT   830      33.910  13.059 -22.003  1.00  0.00
TER
ATOM   4510  O   WAT   831      32.712   9.807 -22.478  1.00  0.00
ATOM   4511  H1  WAT   831      32.573  10.679 -22.109  1.00  0.00
ATOM   4512  H2  WAT   831      31.830   9.464 -22.623  1.00  0.00
TER
ATOM   4513  O   WAT   832      34.510  15.749 -20.270  1.00  0.00
ATOM   4514  H1  WAT   832      34.482  16.154 -21.137  1.00  0.00
ATOM   4515  H2  WAT   832      34.347  14.820 -20.432  1.00  0.00
TER
ATOM   4516  O   WAT   833      31.025   8.405 -32.368  1.00  0.00
ATOM   4517  H1  WAT   833      30.905   9.132 -32.980  1.00  0.00
ATOM   4518  H2  WAT   833      30.715   7.636 -32.845  1.00  0.00
TER
ATOM   4519  O   WAT   834      28.664  11.577 -26.561  1.00  0.00
ATOM   4520  H1  WAT   834      28.742  11.712 -27.505  1.00  0.00
ATOM   4521  H2  WAT   834      29.278  10.868 -26.368  1.00  0.00
TER
ATOM   4522  O   WAT   835      29.909  13.277 -30.150  1.00  0.00
ATOM   4523  H1  WAT   835      29.501  13.418 -31.005  1.00  0.00
ATOM   4524  H2  WAT   835      30.800  12.993 -30.353  1.00  0.00
TER
ATOM   4525  O   WAT   836      34.181  17.492 -32.038  1.00  0.00
ATOM   4526  H1  WAT   836      34.005  16.575 -32.251  1.00  0.00
ATOM   4527  H2  WAT   836      33.326  17.850 -31.798  1.00  0.00
TER
ATOM   4528  O   WAT   837      28.720  12.618 -24.022  1.00  0.00
ATOM   4529  H1  WAT   837      28.883  12.149 -24.840  1.00  0.00
ATOM   4530  H2  WAT   837      29.185  12.111 -23.357  1.00  0.00
TER
ATOM   4531  O   WAT   838      33.492   1.749 -28.985  1.00  0.00
ATOM   4532  H1  WAT   838      33.049   2.530 -29.317  1.00  0.00
ATOM   4533  H2  WAT   838      34.050   2.072 -28.278  1.00  0.00
TER
ATOM   4534  O   WAT   839      37.779   4.616 -23.382  1.00  0.00
ATOM   4535  H1  WAT   839      37.317   4.824 -22.570  1.00  0.00
ATOM   4536  H2  WAT   839      37.377   3.802 -23.685  1.00  0.00
TER
ATOM   4537  O   WAT   840      36.608   1.370 -34.105  1.00  0.00
ATOM   4538  H1  WAT   840      35.983   1.366 -33.380  1.00  0.00
ATOM   4539  H2  WAT   840      36.521   0.503 -34.501  1.00  0.00
TER
ATOM   4540  O   WAT   841      35.529   2.294 -27.127  1.00  0.00
ATOM   4541  H1  WAT   841      35.827   3.200 -27.207  1.00  0.00
ATOM   4542  H2  WAT   841      36.078   1.806 -27.741  1.00  0.00
TER
ATOM   4543  O   WAT   842      33.283   6.872 -31.257  1.00  0.00
ATOM   4544  H1  WAT   842      33.057   6.656 -30.353  1.00  0.00
ATOM   4545  H2  WAT   842      32.502   7.305 -31.603  1.00  0.00
TER
ATOM   4546  O   WAT   843      35.723   7.771 -20.591  1.00  0.00
ATOM   4547  H1  WAT   843      35.627   6.830 -20.741  1.00  0.00
ATOM   4548  H2  WAT   843      36.566   7.992 -20.987  1.00  0.00
TER
ATOM   4549  O   WAT   844      30.854   4.182 -22.438  1.00  0.00
ATOM   4550  H1  WAT   844      30.460   5.030 -22.231  1.00  0.00
ATOM   4551  H2  WAT   844      30.166   3.545 -22.247  1.00  0.00
TER
ATOM   4552  O   WAT   845      37.429   4.266 -19.368  1.00  0.00
ATOM   4553  H1  WAT   845      36.738   4.073 -18.734  1.00  0.00
ATOM   4554  H2  WAT   845      38.172   4.549 -18.836  1.00  0.00
TER
ATOM   4555  O   WAT   846      28.156   2.105 -28.405  1.00  0.00
ATOM   4556  H1  WAT   846      27.867   2.675 -27.692  1.00  0.00
ATOM   4557  H2  WAT   846      28.900   1.625 -28.042  1.00  0.00
TER
ATOM   4558  O   WAT   847      36.143   4.781 -28.128  1.00  0.00
ATOM   4559  H1  WAT   847      36.146   4.340 -28.977  1.00  0.00
ATOM   4560  H2  WAT   847      37.038   5.103 -28.020  1.00  0.00
TER
ATOM   4561  O   WAT   848      31.993   4.664 -29.168  1.00  0.00
ATOM   4562  H1  WAT   848      31.653   5.141 -28.412  1.00  0.00
ATOM   4563  H2  WAT   848      31.231   4.210 -29.528  1.00  0.00
TER
ATOM   4564  O   WAT   849      36.205   5.782 -35.137  1.00  0.00
ATOM   4565  H1  WAT   849      36.326   5.741 -34.188  1.00  0.00
ATOM   4566  H2  WAT   849      35.820   6.645 -35.292  1.00  0.00
TER
ATOM   4567  O   WAT   850      30.294  11.993 -21.862  1.00  0.00
ATOM   4568  H1  WAT   850      29.909  11.353 -21.264  1.00  0.00
ATOM   4569  H2  WAT   850      30.605  12.697 -21.292  1.00  0.00
TER
ATOM   4570  O   WAT   851      36.443   8.841 -26.381  1.00  0.00
ATOM   4571  H1  WAT   851      36.810   8.367 -25.635  1.00  0.00
ATOM   4572  H2  WAT   851      36.254   9.715 -26.040  1.00  0.00
TER
ATOM   4573  O   WAT   852      29.308   3.585 -30.252  1.00  0.00
ATOM   4574  H1  WAT   852      29.022   3.221 -29.414  1.00  0.00
ATOM   4575  H2  WAT   852      29.245   2.854 -30.865  1.00  0.00
TER
ATOM   4576  O   WAT   853      34.233   7.882 -24.063  1.00  0.00
ATOM   4577  H1  WAT   853      33.929   8.761 -23.838  1.00  0.00
ATOM   4578  H2  WAT   853      35.188   7.942 -24.027  1.00  0.00
TER
ATOM   4579  O   WAT   854      32.762  12.088 -33.466  1.00  0.00
ATOM   4580  H1  WAT   854      31.988  11.548 -33.626  1.00  0.00
ATOM   4581  H2  WAT   854      33.491  11.569 -33.804  1.00  0.00
TER
ATOM   4582  O   WAT   855      32.805  11.756 -29.828  1.00  0.00
ATOM   4583  H1  WAT   855      33.323  10.953 -29.882  1.00  0.00
ATOM   4584  H2  WAT   855      32.354  11.694 -28.986  1.00  0.00
TER
ATOM   4585  O   WAT   856      37.692  13.023 -34.555  1.00  0.00
ATOM   4586  H1  WAT   856      38.034  13.767 -35.051  1.00  0.00
ATOM   4587  H2  WAT   856      36.864  13.336 -34.193  1.00  0.00
TER
ATOM   4588  O   WAT   857      30.290   8.722 -22.916  1.00  0.00
ATOM   4589  H1  WAT   857      29.931   9.388 -22.328  1.00  0.00
ATOM   4590  H2  WAT   857      29.995   7.891 -22.544  1.00  0.00
TER
ATOM   4591  O   WAT   858      33.491   9.181 -20.032  1.00  0.00
ATOM   4592  H1  WAT   858      33.191   9.326 -20.929  1.00  0.00
ATOM   4593  H2  WAT   858      34.262   8.621 -20.124  1.00  0.00
TER
ATOM   4594  O   WAT   859      36.661  13.104 -31.784  1.00  0.00
ATOM   4595  H1  WAT   859      37.348  13.651 -31.403  1.00  0.00
ATOM   4596  H2  WAT   859      35.875  13.648 -31.749  1.00  0.00
TER
ATOM   4597  O   WAT   860      35.964  10.109 -32.171  1.00  0.00
ATOM   4598  H1  WAT   860      36.420  10.919 -31.945  1.00  0.00
ATOM   4599  H2  WAT   860      35.613   9.791 -31.339  1.00  0.00
TER
ATOM   4600  O   WAT   861      31.865   0.452 -31.699  1.00  0.00
ATOM   4601  H1  WAT   861      31.737   0.444 -30.751  1.00  0.00
ATOM   4602  H2  WAT   861      31.041   0.791 -32.050  1.00  0.00
TER
ATOM   4603  O   WAT   862      28.865   2.212 -22.238  1.00  0.00
ATOM   4604  H1  WAT   862      28.150   2.411 -21.633  1.00  0.00
ATOM   4605  H2  WAT   862      29.284   1.436 -21.867  1.00  0.00
TER
ATOM   4606  O   WAT   863      29.152  16.200 -21.252  1.00  0.00
ATOM   4607  H1  WAT   863      29.261  15.259 -21.392  1.00  0.00
ATOM   4608  H2  WAT   863      28.500  16.465 -21.900  1.00  0.00
TER
ATOM   4609  O   WAT   864      37.143  14.471 -19.852  1.00  0.00
ATOM   4610  H1  WAT   864      36.823  13.752 -19.307  1.00  0.00
ATOM   4611  H2  WAT   864      36.469  15.147 -19.778  1.00  0.00
TER
ATOM   4612  O   WAT   865      35.185  15.317 -34.909  1.00  0.00
ATOM   4613  H1  WAT   865      35.176  16.050 -35.524  1.00  0.00
ATOM   4614  H2  WAT   865      34.264  15.070 -34.816  1.00  0.00
TER
ATOM   4615  O   WAT   866      30.785  10.539 -34.164  1.00  0.00
ATOM   4616  H1  WAT   866      30.178  11.279 -34.154  1.00  0.00
ATOM   4617  H2  WAT   866      31.260  10.629 -34.990  1.00  0.00
TER
ATOM   4618  O   WAT   867      35.693   5.938 -32.264  1.00  0.00
ATOM   4619  H1  WAT   867      34.985   6.407 -31.822  1.00  0.00
ATOM   4620  H2  WAT   867      35.978   5.280 -31.629  1.00  0.00
TER
ATOM   4621  O   WAT   868      37.319   7.358 -24.264  1.00  0.00
ATOM   4622  H1  WAT   868      37.817   7.832 -23.599  1.00  0.00
ATOM   4623  H2  WAT   868      37.461   6.434 -24.057  1.00  0.00
TER
ATOM   4624  O   WAT   869      36.812  17.899 -31.551  1.00  0.00
ATOM   4625  H1  WAT   869      37.066  17.861 -32.473  1.00  0.00
ATOM   4626  H2  WAT   869      35.864  17.772 -31.558  1.00  0.00
TER
ATOM   4627  O   WAT   870      33.897   4.247 -34.889  1.00  0.00
ATOM   4628  H1  WAT   870      34.746   4.684 -34.955  1.00  0.00
ATOM   4629  H2  WAT   870      33.530   4.559 -34.061  1.00  0.00
TER
ATOM   4630  O   WAT   871      31.490   7.932 -35.732  1.00  0.00
ATOM   4631  H1  WAT   871      31.571   6.985 -35.620  1.00  0.00
ATOM   4632  H2  WAT   871      32.382   8.263 -35.626  1.00  0.00
TER
ATOM   4633  O   WAT   872      32.292  18.082 -28.628  1.00  0.00
ATOM   4634  H1  WAT   872      33.028  17.533 -28.357  1.00  0.00
ATOM   4635  H2  WAT   872      32.676  18.947 -28.768  1.00  0.00
TER
ATOM   4636  O   WAT   873      29.176  14.149 -32.754  1.00  0.00
ATOM   4637  H1  WAT   873      28.250  14.391 -32.764  1.00  0.00
ATOM   4638  H2  WAT   873      29.642  14.977 -32.876  1.00  0.00
TER
ATOM   4639  O   WAT   874      31.298  17.267 -19.440  1.00  0.00
ATOM   4640  H1  WAT   874      32.099  17.588 -19.026  1.00  0.00
ATOM   4641  H2  WAT   874      30.783  16.906 -18.718  1.00  0.00
TER
ATOM   4642  O   WAT   875      29.018   9.754 -20.496  1.00  0.00
ATOM   4643  H1  WAT   875      29.521   9.175 -19.924  1.00  0.00
ATOM   4644  H2  WAT   875      28.278  10.038 -19.958  1.00  0.00
TER
ATOM   4645  O   WAT   876      36.071  11.161 -20.963  1.00  0.00
ATOM   4646  H1  WAT   876      35.306  11.729 -21.047  1.00  0.00
ATOM   4647  H2  WAT   876      36.253  10.869 -21.856  1.00  0.00
TER
ATOM   4648  O   WAT   877      31.050   7.897 -19.601  1.00  0.00
ATOM   4649  H1  WAT   877      31.090   7.598 -18.693  1.00  0.00
ATOM   4650  H2  WAT   877      31.904   8.298 -19.760  1.00  0.00
TER
ATOM   4651  O   WAT   878      34.828  10.496 -34.441  1.00  0.00
ATOM   4652  H1  WAT   878      35.249  10.330 -33.598  1.00  0.00
ATOM   4653  H2  WAT   878      34.953   9.686 -34.935  1.00  0.00
TER
ATOM   4654  O   WAT   879      32.990   6.476 -21.634  1.00  0.00
ATOM   4655  H1  WAT   879      32.460   5.985 -22.261  1.00  0.00
ATOM   4656  H2  WAT   879      33.659   6.904 -22.168  1.00  0.00
TER
ATOM   4657  O   WAT   880      33.478   3.442 -21.554  1.00  0.00
ATOM   4658  H1  WAT   880      33.383   2.824 -22.279  1.00  0.00
ATOM   4659  H2  WAT   880      32.897   4.169 -21.781  1.00  0.00
TER
ATOM   4660  O   WAT   881      36.244   2.000 -24.521  1.00  0.00
ATOM   4661  H1  WAT   881      35.795   2.022 -25.367  1.00  0.00
ATOM   4662  H2  WAT   881      35.610   1.601 -23.924  1.00  0.00
TER
ATOM   4663  O   WAT   882      36.650  10.895 -23.900  1.00  0.00
ATOM   4664  H1  WAT   882      37.069  11.738 -24.072  1.00  0.00
ATOM   4665  H2  WAT   882      35.731  11.032 -24.129  1.00  0.00
TER
ATOM   4666  O   WAT   883      34.500  17.200 -22.784  1.00  0.00
ATOM   4667  H1  WAT   883      33.963  17.925 -23.103  1.00  0.00
ATOM   4668  H2  WAT   883      34.754  16.723 -23.574  1.00  0.00
TER
ATOM   4669  O   WAT   884      35.753   5.169 -21.259  1.00  0.00
ATOM   4670  H1  WAT   884      36.343   4.860 -20.571  1.00  0.00
ATOM   4671  H2  WAT   884      34.935   4.697 -21.103  1.00  0.00
TER
ATOM   4672  O   WAT   885      37.357  18.435 -22.525  1.00  0.00
ATOM   4673  H1  WAT   885      37.283  19.339 -22.218  1.00  0.00
ATOM   4674  H2  WAT   885      36.455  18.117 -22.553  1.00  0.00
TER
ATOM   4675  O   WAT   886      28.759  15.763 -29.222  1.00  0.00
ATOM   4676  H1  WAT   886      29.090  14.895 -29.454  1.00  0.00
ATOM   4677  H2  WAT   886      29.189  15.969 -28.392  1.00  0.00
TER
ATOM   4678  O   WAT   887      33.356  14.094 -31.562  1.00  0.00
ATOM   4679  H1  WAT   887      33.055  13.970 -30.662  1.00  0.00
ATOM   4680  H2  WAT   887      33.249  13.235 -31.970  1.00  0.00
TER
ATOM   4681  O   WAT   888      29.248  16.630 -26.484  1.00  0.00
ATOM   4682  H1  WAT   888      28.812  16.810 -25.652  1.00  0.00
ATOM   4683  H2  WAT   888      29.816  17.387 -26.626  1.00  0.00
TER
ATOM   4684  O   WAT   889      29.081   9.142 -30.125  1.00  0.00
ATOM   4685  H1  WAT   889      28.426   8.873 -30.769  1.00  0.00
ATOM   4686  H2  WAT   889      29.919   9.032 -30.575  1.00  0.00
TER
ATOM   4687  O   WAT   890      30.118   9.527 -25.585  1.00  0.00
ATOM   4688  H1  WAT   890      30.486   9.440 -24.705  1.00  0.00
ATOM   4689  H2  WAT   890      29.550   8.764 -25.684  1.00  0.00
TER
ATOM   4690  O   WAT   891      29.670   6.438 -21.679  1.00  0.00
ATOM   4691  H1  WAT   891      28.776   6.405 -21.340  1.00  0.00
ATOM   4692  H2  WAT   891      30.210   6.637 -20.914  1.00  0.00
TER
ATOM   4693  O   WAT   892      28.295   6.352 -34.183  1.00  0.00
ATOM   4694  H1  WAT   892      27.391   6.615 -34.357  1.00  0.00
ATOM   4695  H2  WAT   892      28.779   6.623 -34.963  1.00  0.00
TER
ATOM   4696  O   WAT   893      30.174   0.713 -27.331  1.00  0.00
ATOM   4697  H1  WAT   893      30.822   0.163 -27.771  1.00  0.00
ATOM   4698  H2  WAT   893      30.594   0.967 -26.509  1.00  0.00
TER
ATOM   4699  O   WAT   894      29.927   0.869 -24.588  1.00  0.00
ATOM   4700  H1  WAT   894      29.579   1.325 -23.822  1.00  0.00
ATOM   4701  H2  WAT   894      29.596  -0.026 -24.506  1.00  0.00
TER
ATOM   4702  O   WAT   895      31.534  14.041 -20.423  1.00  0.00
ATOM   4703  H1  WAT   895      31.491  13.670 -19.541  1.00  0.00
ATOM   4704  H2  WAT   895      31.665  14.978 -20.283  1.00  0.00
TER
ATOM   4705  O   WAT   896      35.234  15.596 -24.822  1.00  0.00
ATOM   4706  H1  WAT   896      34.993  15.864 -25.709  1.00  0.00
ATOM   4707  H2  WAT   896      36.175  15.767 -24.767  1.00  0.00
TER
ATOM   4708  O   WAT   897      30.599   0.396 -21.313  1.00  0.00
ATOM   4709  H1  WAT   897      31.148   0.215 -22.076  1.00  0.00
ATOM   4710  H2  WAT   897      30.665  -0.394 -20.777  1.00  0.00
TER
ATOM   4711  O   WAT   898      31.372  16.987 -23.303  1.00  0.00
ATOM   4712  H1  WAT   898      30.779  16.855 -22.564  1.00  0.00
ATOM   4713  H2  WAT   898      31.365  16.151 -23.769  1.00  0.00
TER
ATOM   4714  O   WAT   899      31.004  14.353 -24.352  1.00  0.00
ATOM   4715  H1  WAT   899      30.277  13.733 -24.420  1.00  0.00
ATOM   4716  H2  WAT   899      31.065  14.747 -25.222  1.00  0.00
TER
ATOM   4717  O   WAT   900      34.608  16.567 -27.567  1.00  0.00
ATOM   4718  H1  WAT   900      35.125  15.956 -28.092  1.00  0.00
ATOM   4719  H2  WAT   900      35.258  17.070 -27.076  1.00  0.00
TER
ATOM   4720  O   WAT   901      37.348  17.458 -26.740  1.00  0.00
ATOM   4721  H1  WAT   901      37.636  17.203 -27.617  1.00  0.00
ATOM   4722  H2  WAT   901      37.860  16.906 -26.150  1.00  0.00
TER
ATOM   4723  O   WAT   902      29.287  17.670 -31.142  1.00  0.00
ATOM   4724  H1  WAT   902      29.119  17.037 -30.444  1.00  0.00
ATOM   4725  H2  WAT   902      28.420  17.876 -31.493  1.00  0.00
TER
ATOM   4726  O   WAT   903      29.910   1.502 -33.639  1.00  0.00
ATOM   4727  H1  WAT   903      30.667   1.615 -34.213  1.00  0.00
ATOM   4728  H2  WAT   903      29.447   2.339 -33.685  1.00  0.00
TER
ATOM   4729  O   WAT   904      36.451   3.616 -30.649  1.00  0.00
ATOM   4730  H1  WAT   904      35.638   3.241 -30.989  1.00  0.00
ATOM   4731  H2  WAT   904      36.955   2.860 -30.347  1.00  0.00
TER
ATOM   4732  O   WAT   905      30.893  16.363 -33.697  1.00  0.00
ATOM   4733  H1  WAT   905      30.368  16.744 -34.401  1.00  0.00
ATOM   4734  H2  WAT   905      30.817  16.988 -32.976  1.00  0.00
TER
ATOM   4735  O   WAT   906      32.282   2.028 -35.099  1.00  0.00
ATOM   4736  H1  WAT   906      32.811   1.241 -35.228  1.00  0.00
ATOM   4737  H2  WAT   906      32.915   2.707 -34.866  1.00  0.00
TER
ATOM   4738  O   WAT   907      34.476   1.766 -32.045  1.00  0.00
ATOM   4739  H1  WAT   907      33.846   1.064 -31.878  1.00  0.00
ATOM   4740  H2  WAT   907      33.936   2.526 -32.261  1.00  0.00
TER
ATOM   4741  O   WAT   908      34.601   1.044 -19.609  1.00  0.00
ATOM   4742  H1  WAT   908      34.320   1.547 -20.373  1.00  0.00
ATOM   4743  H2  WAT   908      34.983   0.246 -19.975  1.00  0.00
TER
ATOM   4744  O   WAT   909      33.492  18.312 -34.823  1.00  0.00
ATOM   4745  H1  WAT   909      34.224  18.027 -35.370  1.00  0.00
ATOM   4746  H2  WAT   909      33.752  18.073 -33.933  1.00  0.00
TER
ATOM   4747  O   WAT   910      32.654  14.428 -34.818  1.00  0.00
ATOM   4748  H1  WAT   910      32.025  14.897 -34.269  1.00  0.00
ATOM   4749  H2  WAT   910      32.769  13.583 -34.383  1.00  0.00
TER
ATOM   4750  O   WAT   911      32.257  -8.206  29.188  1.00  0.00
ATOM   4751  H1  WAT   911      31.426  -8.461  29.588  1.00  0.00
ATOM   4752  H2  WAT   911      32.865  -8.135  29.924  1.00  0.00
TER
ATOM   4753  O   WAT   912      32.237  -4.172  29.384  1.00  0.00
ATOM   4754  H1  WAT   912      32.540  -5.062  29.205  1.00  0.00
ATOM   4755  H2  WAT   912      32.982  -3.615  29.156  1.00  0.00
TER
ATOM   4756  O   WAT   913      30.666 -13.246  22.972  1.00  0.00
ATOM   4757  H1  WAT   913      29.778 -12.904  22.870  1.00  0.00
ATOM   4758  H2  WAT   913      30.950 -13.446  22.080  1.00  0.00
TER
ATOM   4759  O   WAT   914      28.630 -10.645  28.856  1.00  0.00
ATOM   4760  H1  WAT   914      29.201 -11.413  28.857  1.00  0.00
ATOM   4761  H2  WAT   914      28.630 -10.346  27.947  1.00  0.00
TER
ATOM   4762  O   WAT   915      29.872 -15.237  30.643  1.00  0.00
ATOM   4763  H1  WAT   915      29.692 -16.134  30.923  1.00  0.00
ATOM   4764  H2  WAT   915      29.470 -14.689  31.318  1.00  0.00
TER
ATOM   4765  O   WAT   916      32.842 -14.663  24.006  1.00  0.00
ATOM   4766  H1  WAT   916      32.949 -13.762  24.313  1.00  0.00
ATOM   4767  H2  WAT   916      31.932 -14.711  23.716  1.00  0.00
TER
ATOM   4768  O   WAT   917      30.491 -12.741  29.251  1.00  0.00
ATOM   4769  H1  WAT   917      31.172 -12.477  29.870  1.00  0.00
ATOM   4770  H2  WAT   917      30.176 -13.581  29.585  1.00  0.00
TER
ATOM   4771  O   WAT   918      34.683 -11.694  28.339  1.00  0.00
ATOM   4772  H1  WAT   918      35.191 -11.196  28.979  1.00  0.00
ATOM   4773  H2  WAT   918      35.215 -12.470  28.163  1.00  0.00
TER
ATOM   4774  O   WAT   919      32.967 -17.054  32.605  1.00  0.00
ATOM   4775  H1  WAT   919      32.969 -16.537  31.800  1.00  0.00
ATOM   4776  H2  WAT   919      32.137 -17.531  32.582  1.00  0.00
TER
ATOM   4777  O   WAT   920      34.217  -7.415  30.782  1.00  0.00
ATOM   4778  H1  WAT   920      33.884  -6.788  31.425  1.00  0.00
ATOM   4779  H2  WAT   920      34.394  -6.888  30.003  1.00  0.00
TER
ATOM   4780  O   WAT   921      32.648 -15.343  30.612  1.00  0.00
ATOM   4781  H1  WAT   921      32.990 -14.499  30.317  1.00  0.00
ATOM   4782  H2  WAT   921      31.710 -15.195  30.729  1.00  0.00
TER
ATOM   4783  O   WAT   922      33.429  -5.446  32.597  1.00  0.00
ATOM   4784  H1  WAT   922      34.046  -4.771  32.316  1.00  0.00
ATOM   4785  H2  WAT   922      32.568  -5.038  32.506  1.00  0.00
TER
ATOM   4786  O   WAT   923      28.722  -6.256  21.478  1.00  0.00
ATOM   4787  H1  WAT   923      28.345  -5.768  20.746  1.00  0.00
ATOM   4788  H2  WAT   923      28.980  -5.584  22.109  1.00  0.00
TER
ATOM   4789  O   WAT   924      36.331 -17.855  26.937  1.00  0.00
ATOM   4790  H1  WAT   924      36.639 -18.410  26.220  1.00  0.00
ATOM   4791  H2  WAT   924      35.401 -17.720  26.754  1.00  0.00
TER
ATOM   4792  O   WAT   925      34.325  -9.263  26.455  1.00  0.00
ATOM   4793  H1  WAT   925      33.921  -9.976  25.959  1.00  0.00
ATOM   4794  H2  WAT   925      34.411  -9.608  27.343  1.00  0.00
TER
ATOM   4795  O   WAT   926      34.793  -5.577  28.618  1.00  0.00
ATOM   4796  H1  WAT   926      34.496  -6.182  27.939  1.00  0.00
ATOM   4797  H2  WAT   926      35.743  -5.539  28.507  1.00  0.00
TER
ATOM   4798  O   WAT   927      33.038 -12.489  30.234  1.00  0.00
ATOM   4799  H1  WAT   927      33.589 -12.380  29.460  1.00  0.00
ATOM   4800  H2  WAT   927      33.552 -12.115  30.950  1.00  0.00
TER
ATOM   4801  O   WAT   928      33.885  -5.839  35.269  1.00  0.00
ATOM   4802  H1  WAT   928      32.988  -5.615  35.517  1.00  0.00
ATOM   4803  H2  WAT   928      33.910  -5.715  34.320  1.00  0.00
TER
ATOM   4804  O   WAT   929      32.712  -8.967  33.845  1.00  0.00
ATOM   4805  H1  WAT   929      32.573  -8.095  34.214  1.00  0.00
ATOM   4806  H2  WAT   929      31.830  -9.310  33.700  1.00  0.00
TER
ATOM   4807  O   WAT   930      31.025 -10.369  23.955  1.00  0.00
ATOM   4808  H1  WAT   930      30.905  -9.643  23.343  1.00  0.00
ATOM   4809  H2  WAT   930      30.715 -11.139  23.478  1.00  0.00
TER
ATOM   4810  O   WAT   931      28.664  -7.197  29.762  1.00  0.00
ATOM   4811  H1  WAT   931      28.742  -7.063  28.818  1.00  0.00
ATOM   4812  H2  WAT   931      29.278  -7.906  29.955  1.00  0.00
TER
ATOM   4813  O   WAT   932      29.909  -5.497  26.173  1.00  0.00
ATOM   4814  H1  WAT   932      29.501  -5.356  25.318  1.00  0.00
ATOM   4815  H2  WAT   932      30.800  -5.781  25.970  1.00  0.00
TER
ATOM   4816  O   WAT   933      34.181  -1.283  24.285  1.00  0.00
ATOM   4817  H1  WAT   933      34.005  -2.199  24.072  1.00  0.00
ATOM   4818  H2  WAT   933      33.326  -0.924  24.525  1.00  0.00
TER
ATOM   4819  O   WAT   934      28.720  -6.156  32.302  1.00  0.00
ATOM   4820  H1  WAT   934      28.883  -6.625  31.483  1.00  0.00
ATOM   4821  H2  WAT   934      29.185  -6.664  32.966  1.00  0.00
TER
ATOM   4822  O   WAT   935      33.492 -17.025  27.338  1.00  0.00
ATOM   4823  H1  WAT   935      33.049 -16.244  27.006  1.00  0.00
ATOM   4824  H2  WAT   935      34.050 -16.702  28.045  1.00  0.00
TER
ATOM   4825  O   WAT   936      37.779 -14.159  32.941  1.00  0.00
ATOM   4826  H1  WAT   936      37.317 -13.950  33.753  1.00  0.00
ATOM   4827  H2  WAT   936      37.377 -14.973  32.638  1.00  0.00
TER
ATOM   4828  O   WAT   937      36.608 -17.404  22.218  1.00  0.00
ATOM   4829  H1  WAT   937      35.983 -17.408  22.943  1.00  0.00
ATOM   4830  H2  WAT   937      36.521 -18.271  21.822  1.00  0.00
TER
ATOM   4831  O   WAT   938      35.529 -16.481  29.197  1.00  0.00
ATOM   4832  H1  WAT   938      35.827 -15.574  29.116  1.00  0.00
ATOM   4833  H2  WAT   938      36.078 -16.969  28.582  1.00  0.00
TER
ATOM   4834  O   WAT   939      33.283 -11.902  25.066  1.00  0.00
ATOM   4835  H1  WAT   939      33.057 -12.118  25.970  1.00  0.00
ATOM   4836  H2  WAT   939      32.502 -11.469  24.720  1.00  0.00
TER
ATOM   4837  O   WAT   940      35.723 -11.004  35.732  1.00  0.00
ATOM   4838  H1  WAT   940      35.627 -11.944  35.582  1.00  0.00
ATOM   4839  H2  WAT   940      36.566 -10.782  35.337  1.00  0.00
TER
ATOM   4840  O   WAT   941      30.854 -14.592  33.885  1.00  0.00
ATOM   4841  H1  WAT   941      30.460 -13.745  34.092  1.00  0.00
ATOM   4842  H2  WAT   941      30.166 -15.230  34.076  1.00  0.00
TER
ATOM   4843  O   WAT   942      28.156 -16.669  27.918  1.00  0.00
ATOM   4844  H1  WAT   942      27.867 -16.099  28.631  1.00  0.00
ATOM   4845  H2  WAT   942      28.900 -17.149  28.281  1.00  0.00
TER
ATOM   4846  O   WAT   943      28.343 -12.727  19.128  1.00  0.00
ATOM   4847  H1  WAT   943      28.260 -11.784  19.270  1.00  0.00
ATOM   4848  H2  WAT   943      27.991 -12.870  18.250  1.00  0.00
TER
ATOM   4849  O   WAT   944      36.143 -13.993  28.195  1.00  0.00
ATOM   4850  H1  WAT   944      36.146 -14.434  27.346  1.00  0.00
ATOM   4851  H2  WAT   944      37.038 -13.672  28.303  1.00  0.00
TER
ATOM   4852  O   WAT   945      31.993 -14.111  27.155  1.00  0.00
ATOM   4853  H1  WAT   945      31.653 -13.633  27.912  1.00  0.00
ATOM   4854  H2  WAT   945      31.231 -14.564  26.795  1.00  0.00
TER
ATOM   4855  O   WAT   946      36.205 -12.992  21.186  1.00  0.00
ATOM   4856  H1  WAT   946      36.326 -13.034  22.135  1.00  0.00
ATOM   4857  H2  WAT   946      35.820 -12.130  21.031  1.00  0.00
TER
ATOM   4858  O   WAT   947      35.217 -10.682  20.584  1.00  0.00
ATOM   4859  H1  WAT   947      34.649 -11.130  19.958  1.00  0.00
ATOM   4860  H2  WAT   947      35.926 -10.323  20.051  1.00  0.00
TER
ATOM   4861  O   WAT   948      30.294  -6.781  34.461  1.00  0.00
ATOM   4862  H1  WAT   948      29.909  -7.422  35.059  1.00  0.00
ATOM   4863  H2  WAT   948      30.605  -6.077  35.031  1.00  0.00
TER
ATOM   4864  O   WAT   949      36.443  -9.933  29.942  1.00  0.00
ATOM   4865  H1  WAT   949      36.810 -10.407  30.688  1.00  0.00
ATOM   4866  H2  WAT   949      36.254  -9.059  30.283  1.00  0.00
TER
ATOM   4867  O   WAT   950      29.308 -15.189  26.071  1.00  0.00
ATOM   4868  H1  WAT   950      29.022 -15.553  26.909  1.00  0.00
ATOM   4869  H2  WAT   950      29.245 -15.921  25.458  1.00  0.00
TER
ATOM   4870  O   WAT   951      34.233 -10.892  32.260  1.00  0.00
ATOM   4871  H1  WAT   951      33.929 -10.013  32.485  1.00  0.00
ATOM   4872  H2  WAT   951      35.188 -10.832  32.296  1.00  0.00
TER
ATOM   4873  O   WAT   952      32.762  -6.686  22.857  1.00  0.00
ATOM   4874  H1  WAT   952      31.988  -7.226  22.697  1.00  0.00
ATOM   4875  H2  WAT   952      33.491  -7.206  22.519  1.00  0.00
TER
ATOM   4876  O   WAT   953      32.805  -7.018  26.495  1.00  0.00
ATOM   4877  H1  WAT   953      33.323  -7.821  26.441  1.00  0.00
ATOM   4878  H2  WAT   953      32.354  -7.080  27.337  1.00  0.00
TER
ATOM   4879  O   WAT   954      37.692  -5.752  21.768  1.00  0.00
ATOM   4880  H1  WAT   954      38.034  -5.007  21.272  1.00  0.00
ATOM   4881  H2  WAT   954      36.864  -5.438  22.130  1.00  0.00
TER
ATOM   4882  O   WAT   955      30.290 -10.052  33.408  1.00  0.00
ATOM   4883  H1  WAT   955      29.931  -9.387  33.995  1.00  0.00
ATOM   4884  H2  WAT   955      29.995 -10.884  33.779  1.00  0.00
TER
ATOM   4885  O   WAT   956      36.661  -5.670  24.539  1.00  0.00
ATOM   4886  H1  WAT   956      37.348  -5.123  24.920  1.00  0.00
ATOM   4887  H2  WAT   956      35.875  -5.126  24.574  1.00  0.00
TER
ATOM   4888  O   WAT   957      28.801 -10.053  20.031  1.00  0.00
ATOM   4889  H1  WAT   957      29.670  -9.770  20.315  1.00  0.00
ATOM   4890  H2  WAT   957      28.310  -9.239  19.916  1.00  0.00
TER
ATOM   4891  O   WAT   958      35.964  -8.666  24.152  1.00  0.00
ATOM   4892  H1  WAT   958      36.420  -7.855  24.378  1.00  0.00
ATOM   4893  H2  WAT   958      35.613  -8.983  24.984  1.00  0.00
TER
ATOM   4894  O   WAT   959      31.865 -18.322  24.624  1.00  0.00
ATOM   4895  H1  WAT   959      31.737 -18.330  25.573  1.00  0.00
ATOM   4896  H2  WAT   959      31.041 -17.984  24.273  1.00  0.00
TER
ATOM   4897  O   WAT   960      29.168  -0.840  20.597  1.00  0.00
ATOM   4898  H1  WAT   960      29.527  -0.241  19.943  1.00  0.00
ATOM   4899  H2  WAT   960      29.027  -0.294  21.371  1.00  0.00
TER
ATOM   4900  O   WAT   961      28.865 -16.563  34.085  1.00  0.00
ATOM   4901  H1  WAT   961      28.150 -16.363  34.690  1.00  0.00
ATOM   4902  H2  WAT   961      29.284 -17.339  34.456  1.00  0.00
TER
ATOM   4903  O   WAT   962      29.152  -2.575  35.071  1.00  0.00
ATOM   4904  H1  WAT   962      29.261  -3.515  34.931  1.00  0.00
ATOM   4905  H2  WAT   962      28.500  -2.309  34.423  1.00  0.00
TER
ATOM   4906  O   WAT   963      35.185  -3.457  21.415  1.00  0.00
ATOM   4907  H1  WAT   963      35.176  -2.724  20.799  1.00  0.00
ATOM   4908  H2  WAT   963      34.264  -3.704  21.507  1.00  0.00
TER
ATOM   4909  O   WAT   964      30.785  -8.236  22.159  1.00  0.00
ATOM   4910  H1  WAT   964      30.178  -7.496  22.169  1.00  0.00
ATOM   4911  H2  WAT   964      31.260  -8.146  21.333  1.00  0.00
TER
ATOM   4912  O   WAT   965      35.693 -12.836  24.059  1.00  0.00
ATOM   4913  H1  WAT   965      34.985 -12.368  24.501  1.00  0.00
ATOM   4914  H2  WAT   965      35.978 -13.494  24.694  1.00  0.00
TER
ATOM   4915  O   WAT   966      37.319 -11.417  32.059  1.00  0.00
ATOM   4916  H1  WAT   966      37.817 -10.942  32.724  1.00  0.00
ATOM   4917  H2  WAT   966      37.461 -12.340  32.266  1.00  0.00
TER
ATOM   4918  O   WAT   967      36.812  -0.876  24.772  1.00  0.00
ATOM   4919  H1  WAT   967      37.066  -0.914  23.850  1.00  0.00
ATOM   4920  H2  WAT   967      35.864  -1.002  24.765  1.00  0.00
TER
ATOM   4921  O   WAT   968      33.897 -14.528  21.434  1.00  0.00
ATOM   4922  H1  WAT   968      34.746 -14.091  21.369  1.00  0.00
ATOM   4923  H2  WAT   968      33.530 -14.216  22.262  1.00  0.00
TER
ATOM   4924  O   WAT   969      32.796  -8.274  19.908  1.00  0.00
ATOM   4925  H1  WAT   969      33.562  -8.386  20.471  1.00  0.00
ATOM   4926  H2  WAT   969      32.873  -8.971  19.256  1.00  0.00
TER
ATOM   4927  O   WAT   970      31.490 -10.842  20.591  1.00  0.00
ATOM   4928  H1  WAT   970      31.571 -11.789  20.703  1.00  0.00
ATOM   4929  H2  WAT   970      32.382 -10.511  20.697  1.00  0.00
TER
ATOM   4930  O   WAT   971      32.292  -0.692  27.695  1.00  0.00
ATOM   4931  H1  WAT   971      33.028  -1.241  27.966  1.00  0.00
ATOM   4932  H2  WAT   971      32.676   0.173  27.555  1.00  0.00
TER
ATOM   4933  O   WAT   972      29.176  -4.625  23.569  1.00  0.00
ATOM   4934  H1  WAT   972      28.250  -4.383  23.559  1.00  0.00
ATOM   4935  H2  WAT   972      29.642  -3.798  23.447  1.00  0.00
TER
ATOM   4936  O   WAT   973      35.402  -1.519  19.517  1.00  0.00
ATOM   4937  H1  WAT   973      36.195  -1.231  19.066  1.00  0.00
ATOM   4938  H2  WAT   973      34.883  -1.950  18.839  1.00  0.00
TER
ATOM   4939  O   WAT   974      35.920  -6.299  19.382  1.00  0.00
ATOM   4940  H1  WAT   974      35.815  -6.914  20.108  1.00  0.00
ATOM   4941  H2  WAT   974      35.752  -6.822  18.598  1.00  0.00
TER
ATOM   4942  O   WAT   975      36.071  -7.613  35.360  1.00  0.00
ATOM   4943  H1  WAT   975      35.306  -7.045  35.276  1.00  0.00
ATOM   4944  H2  WAT   975      36.253  -7.906  34.467  1.00  0.00
TER
ATOM   4945  O   WAT   976      34.828  -8.278  21.882  1.00  0.00
ATOM   4946  H1  WAT   976      35.249  -8.444  22.725  1.00  0.00
ATOM   4947  H2  WAT   976      34.953  -9.088  21.388  1.00  0.00
TER
ATOM   4948  O   WAT   977      32.990 -12.298  34.689  1.00  0.00
ATOM   4949  H1  WAT   977      32.460 -12.789  34.062  1.00  0.00
ATOM   4950  H2  WAT   977      33.659 -11.870  34.155  1.00  0.00
TER
ATOM   4951  O   WAT   978      37.340  -9.254  19.130  1.00  0.00
ATOM   4952  H1  WAT   978      37.861  -9.969  18.764  1.00  0.00
ATOM   4953  H2  WAT   978      37.987  -8.616  19.430  1.00  0.00
TER
ATOM   4954  O   WAT   979      33.478 -15.332  34.769  1.00  0.00
ATOM   4955  H1  WAT   979      33.383 -15.950  34.044  1.00  0.00
ATOM   4956  H2  WAT   979      32.897 -14.605  34.542  1.00  0.00
TER
ATOM   4957  O   WAT   980      36.244 -16.775  31.802  1.00  0.00
ATOM   4958  H1  WAT   980      35.795 -16.752  30.956  1.00  0.00
ATOM   4959  H2  WAT   980      35.610 -17.173  32.399  1.00  0.00
TER
ATOM   4960  O   WAT   981      36.650  -7.879  32.423  1.00  0.00
ATOM   4961  H1  WAT   981      37.069  -7.036  32.251  1.00  0.00
ATOM   4962  H2  WAT   981      35.731  -7.742  32.194  1.00  0.00
TER
ATOM   4963  O   WAT   982      33.724 -12.205  18.828  1.00  0.00
ATOM   4964  H1  WAT   982      33.522 -13.068  19.189  1.00  0.00
ATOM   4965  H2  WAT   982      33.553 -12.291  17.890  1.00  0.00
TER
ATOM   4966  O   WAT   983      34.500  -1.574  33.539  1.00  0.00
ATOM   4967  H1  WAT   983      33.963  -0.849  33.220  1.00  0.00
ATOM   4968  H2  WAT   983      34.754  -2.051  32.749  1.00  0.00
TER
ATOM   4969  O   WAT   984      35.753 -13.606  35.064  1.00  0.00
ATOM   4970  H1  WAT   984      36.343 -13.914  35.752  1.00  0.00
ATOM   4971  H2  WAT   984      34.935 -14.078  35.220  1.00  0.00
TER
ATOM   4972  O   WAT   985      32.522 -15.105  18.816  1.00  0.00
ATOM   4973  H1  WAT   985      32.824 -15.098  17.908  1.00  0.00
ATOM   4974  H2  WAT   985      33.261 -15.455  19.313  1.00  0.00
TER
ATOM   4975  O   WAT   986      37.357  -0.339  33.798  1.00  0.00
ATOM   4976  H1  WAT   986      37.283   0.565  34.105  1.00  0.00
ATOM   4977  H2  WAT   986      36.455  -0.658  33.770  1.00  0.00
TER
ATOM   4978  O   WAT   987      35.740 -16.161  19.802  1.00  0.00
ATOM   4979  H1  WAT   987      35.393 -16.839  19.222  1.00  0.00
ATOM   4980  H2  WAT   987      35.942 -16.622  20.616  1.00  0.00
TER
ATOM   4981  O   WAT   988      31.545  -5.800  19.649  1.00  0.00
ATOM   4982  H1  WAT   988      31.982  -5.257  20.305  1.00  0.00
ATOM   4983  H2  WAT   988      32.030  -6.626  19.659  1.00  0.00
TER
ATOM   4984  O   WAT   989      28.759  -3.011  27.101  1.00  0.00
ATOM   4985  H1  WAT   989      29.090  -3.879  26.869  1.00  0.00
ATOM   4986  H2  WAT   989      29.189  -2.806  27.931  1.00  0.00
TER
ATOM   4987  O   WAT   990      33.356  -4.681  24.761  1.00  0.00
ATOM   4988  H1  WAT   990      33.055  -4.804  25.661  1.00  0.00
ATOM   4989  H2  WAT   990      33.249  -5.540  24.353  1.00  0.00
TER
ATOM   4990  O   WAT   991      29.248  -2.144  29.839  1.00  0.00
ATOM   4991  H1  WAT   991      28.812  -1.964  30.671  1.00  0.00
ATOM   4992  H2  WAT   991      29.816  -1.387  29.697  1.00  0.00
TER
ATOM   4993  O   WAT   992      29.081  -9.632  26.198  1.00  0.00
ATOM   4994  H1  WAT   992      28.426  -9.901  25.554  1.00  0.00
ATOM   4995  H2  WAT   992      29.919  -9.742  25.748  1.00  0.00
TER
ATOM   4996  O   WAT   993      30.118  -9.247  30.738  1.00  0.00
ATOM   4997  H1  WAT   993      30.486  -9.334  31.618  1.00  0.00
ATOM   4998  H2  WAT   993      29.550 -10.010  30.639  1.00  0.00
TER
ATOM   4999  O   WAT   994      29.670 -12.336  34.644  1.00  0.00
ATOM   5000  H1  WAT   994      28.776 -12.370  34.984  1.00  0.00
ATOM   5001  H2  WAT   994      30.210 -12.138  35.409  1.00  0.00
TER
ATOM   5002  O   WAT   995      28.295 -12.422  22.140  1.00  0.00
ATOM   5003  H1  WAT   995      27.391 -12.159  21.966  1.00  0.00
ATOM   5004  H2  WAT   995      28.779 -12.151  21.360  1.00  0.00
TER
ATOM   5005  O   WAT   996      30.837 -13.366  20.050  1.00  0.00
ATOM   5006  H1  WAT   996      31.547 -13.788  19.565  1.00  0.00
ATOM   5007  H2  WAT   996      30.121 -13.298  19.418  1.00  0.00
TER
ATOM   5008  O   WAT   997      30.485 -17.312  19.090  1.00  0.00
ATOM   5009  H1  WAT   997      31.208 -16.771  19.408  1.00  0.00
ATOM   5010  H2  WAT   997      30.757 -17.586  18.214  1.00  0.00
TER
ATOM   5011  O   WAT   998      30.174 -18.061  28.992  1.00  0.00
ATOM   5012  H1  WAT   998      30.822 -18.612  28.552  1.00  0.00
ATOM   5013  H2  WAT   998      30.594 -17.807  29.814  1.00  0.00
TER
ATOM   5014  O   WAT   999      29.927 -17.906  31.735  1.00  0.00
ATOM   5015  H1  WAT   999      29.579 -17.449  32.501  1.00  0.00
ATOM   5016  H2  WAT   999      29.596 -18.800  31.817  1.00  0.00
TER
ATOM   5017  O   WAT  1000      35.234  -3.178  31.501  1.00  0.00
ATOM   5018  H1  WAT  1000      34.993  -2.910  30.614  1.00  0.00
ATOM   5019  H2  WAT  1000      36.175  -3.007  31.556  1.00  0.00
TER
ATOM   5020  O   WAT  1001      30.599 -18.378  35.010  1.00  0.00
ATOM   5021  H1  WAT  1001      31.148 -18.559  34.247  1.00  0.00
ATOM   5022  H2  WAT  1001      30.665 -19.169  35.546  1.00  0.00
TER
ATOM   5023  O   WAT  1002      31.372  -1.788  33.020  1.00  0.00
ATOM   5024  H1  WAT  1002      30.779  -1.919  33.759  1.00  0.00
ATOM   5025  H2  WAT  1002      31.365  -2.624  32.554  1.00  0.00
TER
ATOM   5026  O   WAT  1003      31.004  -4.422  31.971  1.00  0.00
ATOM   5027  H1  WAT  1003      30.277  -5.041  31.903  1.00  0.00
ATOM   5028  H2  WAT  1003      31.065  -4.028  31.101  1.00  0.00
TER
ATOM   5029  O   WAT  1004      34.608  -2.207  28.756  1.00  0.00
ATOM   5030  H1  WAT  1004      35.125  -2.819  28.231  1.00  0.00
ATOM   5031  H2  WAT  1004      35.258  -1.704  29.247  1.00  0.00
TER
ATOM   5032  O   WAT  1005      37.348  -1.316  29.583  1.00  0.00
ATOM   5033  H1  WAT  1005      37.636  -1.571  28.706  1.00  0.00
ATOM   5034  H2  WAT  1005      37.860  -1.869  30.173  1.00  0.00
TER
ATOM   5035  O   WAT  1006      29.287  -1.104  25.181  1.00  0.00
ATOM   5036  H1  WAT  1006      29.119  -1.737  25.879  1.00  0.00
ATOM   5037  H2  WAT  1006      28.420  -0.898  24.830  1.00  0.00
TER
ATOM   5038  O   WAT  1007      29.910 -17.273  22.684  1.00  0.00
ATOM   5039  H1  WAT  1007      30.667 -17.160  22.110  1.00  0.00
ATOM   5040  H2  WAT  1007      29.447 -16.436  22.638  1.00  0.00
TER
ATOM   5041  O   WAT  1008      36.451 -15.159  25.674  1.00  0.00
ATOM   5042  H1  WAT  1008      35.638 -15.533  25.334  1.00  0.00
ATOM   5043  H2  WAT  1008      36.955 -15.914  25.976  1.00  0.00
TER
ATOM   5044  O   WAT  1009      30.893  -2.411  22.626  1.00  0.00
ATOM   5045  H1  WAT  1009      30.368  -2.030  21.922  1.00  0.00
ATOM   5046  H2  WAT  1009      30.817  -1.786  23.347  1.00  0.00
TER
ATOM   5047  O   WAT  1010      32.282 -16.746  21.224  1.00  0.00
ATOM   5048  H1  WAT  1010      32.811 -17.533  21.095  1.00  0.00
ATOM   5049  H2  WAT  1010      32.915 -16.067  21.458  1.00  0.00
TER
ATOM   5050  O   WAT  1011      34.476 -17.009  24.278  1.00  0.00
ATOM   5051  H1  WAT  1011      33.846 -17.710  24.446  1.00  0.00
ATOM   5052  H2  WAT  1011      33.936 -16.248  24.062  1.00  0.00
TER
ATOM   5053  O   WAT  1012      33.492  -0.463  21.501  1.00  0.00
ATOM   5054  H1  WAT  1012      34.224  -0.747  20.953  1.00  0.00
ATOM   5055  H2  WAT  1012      33.752  -0.701  22.390  1.00  0.00
TER
ATOM   5056  O   WAT  1013      32.654  -4.346  21.505  1.00  0.00
ATOM   5057  H1  WAT  1013      32.025  -3.878  22.054  1.00  0.00
ATOM   5058  H2  WAT  1013      32.769  -5.191  21.940  1.00  0.00
TER
ATOM   5059  O   WAT  1014      32.257  -8.206  10.414  1.00  0.00
ATOM   5060  H1  WAT  1014      31.426  -8.461  10.813  1.00  0.00
ATOM   5061  H2  WAT  1014      32.865  -8.135  11.150  1.00  0.00
TER
ATOM   5062  O   WAT  1015      32.237  -4.172  10.610  1.00  0.00
ATOM   5063  H1  WAT  1015      32.540  -5.062  10.431  1.00  0.00
ATOM   5064  H2  WAT  1015      32.982  -3.615  10.382  1.00  0.00
TER
ATOM   5065  O   WAT  1016      30.666 -13.246   4.198  1.00  0.00
ATOM   5066  H1  WAT  1016      29.778 -12.904   4.096  1.00  0.00
ATOM   5067  H2  WAT  1016      30.950 -13.446   3.306  1.00  0.00
TER
ATOM   5068  O   WAT  1017      28.630 -10.645  10.082  1.00  0.00
ATOM   5069  H1  WAT  1017      29.201 -11.413  10.082  1.00  0.00
ATOM   5070  H2  WAT  1017      28.630 -10.346   9.173  1.00  0.00
TER
ATOM   5071  O   WAT  1018      29.872 -15.237  11.869  1.00  0.00
ATOM   5072  H1  WAT  1018      29.692 -16.134  12.149  1.00  0.00
ATOM   5073  H2  WAT  1018      29.470 -14.689  12.544  1.00  0.00
TER
ATOM   5074  O   WAT  1019      32.842 -14.663   5.232  1.00  0.00
ATOM   5075  H1  WAT  1019      32.949 -13.762   5.539  1.00  0.00
ATOM   5076  H2  WAT  1019      31.932 -14.711   4.941  1.00  0.00
TER
ATOM   5077  O   WAT  1020      30.491 -12.741  10.477  1.00  0.00
ATOM   5078  H1  WAT  1020      31.172 -12.477  11.096  1.00  0.00
ATOM   5079  H2  WAT  1020      30.176 -13.581  10.811  1.00  0.00
TER
ATOM   5080  O   WAT  1021      34.683 -11.694   9.564  1.00  0.00
ATOM   5081  H1  WAT  1021      35.191 -11.196  10.205  1.00  0.00
ATOM   5082  H2  WAT  1021      35.215 -12.470   9.388  1.00  0.00
TER
ATOM   5083  O   WAT  1022      32.967 -17.054  13.831  1.00  0.00
ATOM   5084  H1  WAT  1022      32.969 -16.537  13.025  1.00  0.00
ATOM   5085  H2  WAT  1022      32.137 -17.531  13.808  1.00  0.00
TER
ATOM   5086  O   WAT  1023      34.217  -7.415  12.008  1.00  0.00
ATOM   5087  H1  WAT  1023      33.884  -6.788  12.650  1.00  0.00
ATOM   5088  H2  WAT  1023      34.394  -6.888  11.228  1.00  0.00
TER
ATOM   5089  O   WAT  1024      32.648 -15.343  11.838  1.00  0.00
ATOM   5090  H1  WAT  1024      32.990 -14.499  11.543  1.00  0.00
ATOM   5091  H2  WAT  1024      31.710 -15.195  11.954  1.00  0.00
TER
ATOM   5092  O   WAT  1025      33.429  -5.446  13.823  1.00  0.00
ATOM   5093  H1  WAT  1025      34.046  -4.771  13.541  1.00  0.00
ATOM   5094  H2  WAT  1025      32.568  -5.038  13.732  1.00  0.00
TER
ATOM   5095  O   WAT  1026      28.722  -6.256   2.704  1.00  0.00
ATOM   5096  H1  WAT  1026      28.345  -5.768   1.972  1.00  0.00
ATOM   5097  H2  WAT  1026      28.980  -5.584   3.334  1.00  0.00
TER
ATOM   5098  O   WAT  1027      36.331 -17.855   8.162  1.00  0.00
ATOM   5099  H1  WAT  1027      36.639 -18.410   7.446  1.00  0.00
ATOM   5100  H2  WAT  1027      35.401 -17.720   7.980  1.00  0.00
TER
ATOM   5101  O   WAT  1028      34.325  -9.263   7.680  1.00  0.00
ATOM   5102  H1  WAT  1028      33.921  -9.976   7.185  1.00  0.00
ATOM   5103  H2  WAT  1028      34.411  -9.608   8.569  1.00  0.00
TER
ATOM   5104  O   WAT  1029      34.793  -5.577   9.844  1.00  0.00
ATOM   5105  H1  WAT  1029      34.496  -6.182   9.165  1.00  0.00
ATOM   5106  H2  WAT  1029      35.743  -5.539   9.733  1.00  0.00
TER
ATOM   5107  O   WAT  1030      33.038 -12.489  11.460  1.00  0.00
ATOM   5108  H1  WAT  1030      33.589 -12.380  10.685  1.00  0.00
ATOM   5109  H2  WAT  1030      33.552 -12.115  12.176  1.00  0.00
TER
ATOM   5110  O   WAT  1031      33.885  -5.839  16.495  1.00  0.00
ATOM   5111  H1  WAT  1031      32.988  -5.615  16.742  1.00  0.00
ATOM   5112  H2  WAT  1031      33.910  -5.715  15.546  1.00  0.00
TER
ATOM   5113  O   WAT  1032      32.712  -8.967  15.071  1.00  0.00
ATOM   5114  H1  WAT  1032      32.573  -8.095  15.439  1.00  0.00
ATOM   5115  H2  WAT  1032      31.830  -9.310  14.925  1.00  0.00
TER
ATOM   5116  O   WAT  1033      34.510  -3.025  17.279  1.00  0.00
ATOM   5117  H1  WAT  1033      34.482  -2.621  16.412  1.00  0.00
ATOM   5118  H2  WAT  1033      34.347  -3.954  17.116  1.00  0.00
TER
ATOM   5119  O   WAT  1034      31.025 -10.369   5.181  1.00  0.00
ATOM   5120  H1  WAT  1034      30.905  -9.643   4.569  1.00  0.00
ATOM   5121  H2  WAT  1034      30.715 -11.139   4.704  1.00  0.00
TER
ATOM   5122  O   WAT  1035      28.664  -7.197  10.988  1.00  0.00
ATOM   5123  H1  WAT  1035      28.742  -7.063  10.043  1.00  0.00
ATOM   5124  H2  WAT  1035      29.278  -7.906  11.181  1.00  0.00
TER
ATOM   5125  O   WAT  1036      29.909  -5.497   7.398  1.00  0.00
ATOM   5126  H1  WAT  1036      29.501  -5.356   6.544  1.00  0.00
ATOM   5127  H2  WAT  1036      30.800  -5.781   7.195  1.00  0.00
TER
ATOM   5128  O   WAT  1037      34.181  -1.283   5.511  1.00  0.00
ATOM   5129  H1  WAT  1037      34.005  -2.199   5.297  1.00  0.00
ATOM   5130  H2  WAT  1037      33.326  -0.924   5.750  1.00  0.00
TER
ATOM   5131  O   WAT  1038      28.720  -6.156  13.527  1.00  0.00
ATOM   5132  H1  WAT  1038      28.883  -6.625  12.709  1.00  0.00
ATOM   5133  H2  WAT  1038      29.185  -6.664  14.192  1.00  0.00
TER
ATOM   5134  O   WAT  1039      33.492 -17.025   8.563  1.00  0.00
ATOM   5135  H1  WAT  1039      33.049 -16.244   8.232  1.00  0.00
ATOM   5136  H2  WAT  1039      34.050 -16.702   9.270  1.00  0.00
TER
ATOM   5137  O   WAT  1040      37.779 -14.159  14.167  1.00  0.00
ATOM   5138  H1  WAT  1040      37.317 -13.950  14.979  1.00  0.00
ATOM   5139  H2  WAT  1040      37.377 -14.973  13.864  1.00  0.00
TER
ATOM   5140  O   WAT  1041      36.608 -17.404   3.444  1.00  0.00
ATOM   5141  H1  WAT  1041      35.983 -17.408   4.169  1.00  0.00
ATOM   5142  H2  WAT  1041      36.521 -18.271   3.047  1.00  0.00
TER
ATOM   5143  O   WAT  1042      35.529 -16.481  10.422  1.00  0.00
ATOM   5144  H1  WAT  1042      35.827 -15.574  10.341  1.00  0.00
ATOM   5145  H2  WAT  1042      36.078 -16.969   9.808  1.00  0.00
TER
ATOM   5146  O   WAT  1043      33.283 -11.902   6.291  1.00  0.00
ATOM   5147  H1  WAT  1043      33.057 -12.118   7.196  1.00  0.00
ATOM   5148  H2  WAT  1043      32.502 -11.469   5.946  1.00  0.00
TER
ATOM   5149  O   WAT  1044      35.723 -11.004  16.957  1.00  0.00
ATOM   5150  H1  WAT  1044      35.627 -11.944  16.807  1.00  0.00
ATOM   5151  H2  WAT  1044      36.566 -10.782  16.562  1.00  0.00
TER
ATOM   5152  O   WAT  1045      30.854 -14.592  15.111  1.00  0.00
ATOM   5153  H1  WAT  1045      30.460 -13.745  15.318  1.00  0.00
ATOM   5154  H2  WAT  1045      30.166 -15.230  15.302  1.00  0.00
TER
ATOM   5155  O   WAT  1046      37.429 -14.509  18.180  1.00  0.00
ATOM   5156  H1  WAT  1046      36.738 -14.701  18.815  1.00  0.00
ATOM   5157  H2  WAT  1046      38.172 -14.225  18.713  1.00  0.00
TER
ATOM   5158  O   WAT  1047      28.156 -16.669   9.144  1.00  0.00
ATOM   5159  H1  WAT  1047      27.867 -16.099   9.856  1.00  0.00
ATOM   5160  H2  WAT  1047      28.900 -17.149   9.507  1.00  0.00
TER
ATOM   5161  O   WAT  1048      28.343 -12.727   0.354  1.00  0.00
ATOM   5162  H1  WAT  1048      28.260 -11.784   0.496  1.00  0.00
ATOM   5163  H2  WAT  1048      27.991 -12.870  -0.525  1.00  0.00
TER
ATOM   5164  O   WAT  1049      36.143 -13.993   9.421  1.00  0.00
ATOM   5165  H1  WAT  1049      36.146 -14.434   8.572  1.00  0.00
ATOM   5166  H2  WAT  1049      37.038 -13.672   9.528  1.00  0.00
TER
ATOM   5167  O   WAT  1050      31.993 -14.111   8.380  1.00  0.00
ATOM   5168  H1  WAT  1050      31.653 -13.633   9.137  1.00  0.00
ATOM   5169  H2  WAT  1050      31.231 -14.564   8.021  1.00  0.00
TER
ATOM   5170  O   WAT  1051      36.205 -12.992   2.412  1.00  0.00
ATOM   5171  H1  WAT  1051      36.326 -13.034   3.360  1.00  0.00
ATOM   5172  H2  WAT  1051      35.820 -12.130   2.256  1.00  0.00
TER
ATOM   5173  O   WAT  1052      35.217 -10.682   1.810  1.00  0.00
ATOM   5174  H1  WAT  1052      34.649 -11.130   1.184  1.00  0.00
ATOM   5175  H2  WAT  1052      35.926 -10.323   1.277  1.00  0.00
TER
ATOM   5176  O   WAT  1053      30.294  -6.781  15.687  1.00  0.00
ATOM   5177  H1  WAT  1053      29.909  -7.422  16.285  1.00  0.00
ATOM   5178  H2  WAT  1053      30.605  -6.077  16.256  1.00  0.00
TER
ATOM   5179  O   WAT  1054      36.443  -9.933  11.168  1.00  0.00
ATOM   5180  H1  WAT  1054      36.810 -10.407  11.914  1.00  0.00
ATOM   5181  H2  WAT  1054      36.254  -9.059  11.508  1.00  0.00
TER
ATOM   5182  O   WAT  1055      29.308 -15.189   7.297  1.00  0.00
ATOM   5183  H1  WAT  1055      29.022 -15.553   8.135  1.00  0.00
ATOM   5184  H2  WAT  1055      29.245 -15.921   6.683  1.00  0.00
TER
ATOM   5185  O   WAT  1056      34.233 -10.892  13.486  1.00  0.00
ATOM   5186  H1  WAT  1056      33.929 -10.013  13.711  1.00  0.00
ATOM   5187  H2  WAT  1056      35.188 -10.832  13.522  1.00  0.00
TER
ATOM   5188  O   WAT  1057      32.762  -6.686   4.083  1.00  0.00
ATOM   5189  H1  WAT  1057      31.988  -7.226   3.923  1.00  0.00
ATOM   5190  H2  WAT  1057      33.491  -7.206   3.744  1.00  0.00
TER
ATOM   5191  O   WAT  1058      32.805  -7.018   7.721  1.00  0.00
ATOM   5192  H1  WAT  1058      33.323  -7.821   7.666  1.00  0.00
ATOM   5193  H2  WAT  1058      32.354  -7.080   8.562  1.00  0.00
TER
ATOM   5194  O   WAT  1059      37.692  -5.752   2.993  1.00  0.00
ATOM   5195  H1  WAT  1059      38.034  -5.007   2.498  1.00  0.00
ATOM   5196  H2  WAT  1059      36.864  -5.438   3.356  1.00  0.00
TER
ATOM   5197  O   WAT  1060      30.290 -10.052  14.633  1.00  0.00
ATOM   5198  H1  WAT  1060      29.931  -9.387  15.220  1.00  0.00
ATOM   5199  H2  WAT  1060      29.995 -10.884  15.004  1.00  0.00
TER
ATOM   5200  O   WAT  1061      33.491  -9.594  17.517  1.00  0.00
ATOM   5201  H1  WAT  1061      33.191  -9.448  16.620  1.00  0.00
ATOM   5202  H2  WAT  1061      34.262 -10.153  17.424  1.00  0.00
TER
ATOM   5203  O   WAT  1062      36.661  -5.670   5.765  1.00  0.00
ATOM   5204  H1  WAT  1062      37.348  -5.123   6.146  1.00  0.00
ATOM   5205  H2  WAT  1062      35.875  -5.126   5.800  1.00  0.00
TER
ATOM   5206  O   WAT  1063      28.801 -10.053   1.257  1.00  0.00
ATOM   5207  H1  WAT  1063      29.670  -9.770   1.540  1.00  0.00
ATOM   5208  H2  WAT  1063      28.310  -9.239   1.142  1.00  0.00
TER
ATOM   5209  O   WAT  1064      35.964  -8.666   5.377  1.00  0.00
ATOM   5210  H1  WAT  1064      36.420  -7.855   5.603  1.00  0.00
ATOM   5211  H2  WAT  1064      35.613  -8.983   6.209  1.00  0.00
TER
ATOM   5212  O   WAT  1065      31.865 -18.322   5.850  1.00  0.00
ATOM   5213  H1  WAT  1065      31.737 -18.330   6.798  1.00  0.00
ATOM   5214  H2  WAT  1065      31.041 -17.984   5.499  1.00  0.00
TER
ATOM   5215  O   WAT  1066      29.168  -0.840   1.823  1.00  0.00
ATOM   5216  H1  WAT  1066      29.527  -0.241   1.169  1.00  0.00
ATOM   5217  H2  WAT  1066      29.027  -0.294   2.596  1.00  0.00
TER
ATOM   5218  O   WAT  1067      28.865 -16.563  15.310  1.00  0.00
ATOM   5219  H1  WAT  1067      28.150 -16.363  15.916  1.00  0.00
ATOM   5220  H2  WAT  1067      29.284 -17.339  15.682  1.00  0.00
TER
ATOM   5221  O   WAT  1068      29.152  -2.575  16.297  1.00  0.00
ATOM   5222  H1  WAT  1068      29.261  -3.515  16.157  1.00  0.00
ATOM   5223  H2  WAT  1068      28.500  -2.309  15.648  1.00  0.00
TER
ATOM   5224  O   WAT  1069      37.143  -4.303  17.697  1.00  0.00
ATOM   5225  H1  WAT  1069      36.823  -5.022  18.241  1.00  0.00
ATOM   5226  H2  WAT  1069      36.469  -3.628  17.770  1.00  0.00
TER
ATOM   5227  O   WAT  1070      35.185  -3.457   2.640  1.00  0.00
ATOM   5228  H1  WAT  1070      35.176  -2.724   2.025  1.00  0.00
ATOM   5229  H2  WAT  1070      34.264  -3.704   2.733  1.00  0.00
TER
ATOM   5230  O   WAT  1071      30.785  -8.236   3.385  1.00  0.00
ATOM   5231  H1  WAT  1071      30.178  -7.496   3.394  1.00  0.00
ATOM   5232  H2  WAT  1071      31.260  -8.146   2.559  1.00  0.00
TER
ATOM   5233  O   WAT  1072      35.693 -12.836   5.285  1.00  0.00
ATOM   5234  H1  WAT  1072      34.985 -12.368   5.726  1.00  0.00
ATOM   5235  H2  WAT  1072      35.978 -13.494   5.920  1.00  0.00
TER
ATOM   5236  O   WAT  1073      37.319 -11.417  13.284  1.00  0.00
ATOM   5237  H1  WAT  1073      37.817 -10.942  13.950  1.00  0.00
ATOM   5238  H2  WAT  1073      37.461 -12.340  13.491  1.00  0.00
TER
ATOM   5239  O   WAT  1074      36.812  -0.876   5.997  1.00  0.00
ATOM   5240  H1  WAT  1074      37.066  -0.914   5.075  1.00  0.00
ATOM   5241  H2  WAT  1074      35.864  -1.002   5.990  1.00  0.00
TER
ATOM   5242  O   WAT  1075      33.897 -14.528   2.660  1.00  0.00
ATOM   5243  H1  WAT  1075      34.746 -14.091   2.594  1.00  0.00
ATOM   5244  H2  WAT  1075      33.530 -14.216   3.487  1.00  0.00
TER
ATOM   5245  O   WAT  1076      32.796  -8.274   1.134  1.00  0.00
ATOM   5246  H1  WAT  1076      33.562  -8.386   1.696  1.00  0.00
ATOM   5247  H2  WAT  1076      32.873  -8.971   0.481  1.00  0.00
TER
ATOM   5248  O   WAT  1077      31.490 -10.842   1.817  1.00  0.00
ATOM   5249  H1  WAT  1077      31.571 -11.789   1.929  1.00  0.00
ATOM   5250  H2  WAT  1077      32.382 -10.511   1.923  1.00  0.00
TER
ATOM   5251  O   WAT  1078      32.292  -0.692   8.920  1.00  0.00
ATOM   5252  H1  WAT  1078      33.028  -1.241   9.191  1.00  0.00
ATOM   5253  H2  WAT  1078      32.676   0.173   8.781  1.00  0.00
TER
ATOM   5254  O   WAT  1079      29.176  -4.625   4.795  1.00  0.00
ATOM   5255  H1  WAT  1079      28.250  -4.383   4.785  1.00  0.00
ATOM   5256  H2  WAT  1079      29.642  -3.798   4.673  1.00  0.00
TER
ATOM   5257  O   WAT  1080      31.298  -1.508  18.109  1.00  0.00
ATOM   5258  H1  WAT  1080      32.099  -1.187  18.523  1.00  0.00
ATOM   5259  H2  WAT  1080      30.783  -1.868  18.831  1.00  0.00
TER
ATOM   5260  O   WAT  1081      35.402  -1.519   0.743  1.00  0.00
ATOM   5261  H1  WAT  1081      36.195  -1.231   0.291  1.00  0.00
ATOM   5262  H2  WAT  1081      34.883  -1.950   0.064  1.00  0.00
TER
ATOM   5263  O   WAT  1082      29.018  -9.020  17.053  1.00  0.00
ATOM   5264  H1  WAT  1082      29.521  -9.600  17.624  1.00  0.00
ATOM   5265  H2  WAT  1082      28.278  -8.736  17.590  1.00  0.00
TER
ATOM   5266  O   WAT  1083      35.920  -6.299   0.607  1.00  0.00
ATOM   5267  H1  WAT  1083      35.815  -6.914   1.333  1.00  0.00
ATOM   5268  H2  WAT  1083      35.752  -6.822  -0.176  1.00  0.00
TER
ATOM   5269  O   WAT  1084      36.071  -7.613  16.586  1.00  0.00
ATOM   5270  H1  WAT  1084      35.306  -7.045  16.502  1.00  0.00
ATOM   5271  H2  WAT  1084      36.253  -7.906  15.693  1.00  0.00
TER
ATOM   5272  O   WAT  1085      31.050 -10.878  17.948  1.00  0.00
ATOM   5273  H1  WAT  1085      31.090 -11.176  18.856  1.00  0.00
ATOM   5274  H2  WAT  1085      31.904 -10.477  17.788  1.00  0.00
TER
ATOM   5275  O   WAT  1086      34.828  -8.278   3.108  1.00  0.00
ATOM   5276  H1  WAT  1086      35.249  -8.444   3.951  1.00  0.00
ATOM   5277  H2  WAT  1086      34.953  -9.088   2.613  1.00  0.00
TER
ATOM   5278  O   WAT  1087      32.990 -12.298  15.915  1.00  0.00
ATOM   5279  H1  WAT  1087      32.460 -12.789  15.287  1.00  0.00
ATOM   5280  H2  WAT  1087      33.659 -11.870  15.381  1.00  0.00
TER
ATOM   5281  O   WAT  1088      37.340  -9.254   0.356  1.00  0.00
ATOM   5282  H1  WAT  1088      37.861  -9.969  -0.010  1.00  0.00
ATOM   5283  H2  WAT  1088      37.987  -8.616   0.656  1.00  0.00
TER
ATOM   5284  O   WAT  1089      33.478 -15.332  15.995  1.00  0.00
ATOM   5285  H1  WAT  1089      33.383 -15.950  15.270  1.00  0.00
ATOM   5286  H2  WAT  1089      32.897 -14.605  15.768  1.00  0.00
TER
ATOM   5287  O   WAT  1090      36.244 -16.775  13.028  1.00  0.00
ATOM   5288  H1  WAT  1090      35.795 -16.752  12.182  1.00  0.00
ATOM   5289  H2  WAT  1090      35.610 -17.173  13.625  1.00  0.00
TER
ATOM   5290  O   WAT  1091      36.650  -7.879  13.649  1.00  0.00
ATOM   5291  H1  WAT  1091      37.069  -7.036  13.476  1.00  0.00
ATOM   5292  H2  WAT  1091      35.731  -7.742  13.419  1.00  0.00
TER
ATOM   5293  O   WAT  1092      33.724 -12.205   0.054  1.00  0.00
ATOM   5294  H1  WAT  1092      33.522 -13.068   0.415  1.00  0.00
ATOM   5295  H2  WAT  1092      33.553 -12.291  -0.884  1.00  0.00
TER
ATOM   5296  O   WAT  1093      34.500  -1.574  14.765  1.00  0.00
ATOM   5297  H1  WAT  1093      33.963  -0.849  14.445  1.00  0.00
ATOM   5298  H2  WAT  1093      34.754  -2.051  13.974  1.00  0.00
TER
ATOM   5299  O   WAT  1094      35.753 -13.606  16.290  1.00  0.00
ATOM   5300  H1  WAT  1094      36.343 -13.914  16.978  1.00  0.00
ATOM   5301  H2  WAT  1094      34.935 -14.078  16.446  1.00  0.00
TER
ATOM   5302  O   WAT  1095      32.522 -15.105   0.042  1.00  0.00
ATOM   5303  H1  WAT  1095      32.824 -15.098  -0.867  1.00  0.00
ATOM   5304  H2  WAT  1095      33.261 -15.455   0.538  1.00  0.00
TER
ATOM   5305  O   WAT  1096      37.357  -0.339  15.023  1.00  0.00
ATOM   5306  H1  WAT  1096      37.283   0.565  15.330  1.00  0.00
ATOM   5307  H2  WAT  1096      36.455  -0.658  14.995  1.00  0.00
TER
ATOM   5308  O   WAT  1097      35.740 -16.161   1.027  1.00  0.00
ATOM   5309  H1  WAT  1097      35.393 -16.839   0.447  1.00  0.00
ATOM   5310  H2  WAT  1097      35.942 -16.622   1.842  1.00  0.00
TER
ATOM   5311  O   WAT  1098      31.545  -5.800   0.875  1.00  0.00
ATOM   5312  H1  WAT  1098      31.982  -5.257   1.530  1.00  0.00
ATOM   5313  H2  WAT  1098      32.030  -6.626   0.884  1.00  0.00
TER
ATOM   5314  O   WAT  1099      28.759  -3.011   8.327  1.00  0.00
ATOM   5315  H1  WAT  1099      29.090  -3.879   8.094  1.00  0.00
ATOM   5316  H2  WAT  1099      29.189  -2.806   9.157  1.00  0.00
TER
ATOM   5317  O   WAT  1100      33.356  -4.681   5.987  1.00  0.00
ATOM   5318  H1  WAT  1100      33.055  -4.804   6.887  1.00  0.00
ATOM   5319  H2  WAT  1100      33.249  -5.540   5.578  1.00  0.00
TER
ATOM   5320  O   WAT  1101      29.248  -2.144  11.065  1.00  0.00
ATOM   5321  H1  WAT  1101      28.812  -1.964  11.897  1.00  0.00
ATOM   5322  H2  WAT  1101      29.816  -1.387  10.923  1.00  0.00
TER
ATOM   5323  O   WAT  1102      29.081  -9.632   7.424  1.00  0.00
ATOM   5324  H1  WAT  1102      28.426  -9.901   6.780  1.00  0.00
ATOM   5325  H2  WAT  1102      29.919  -9.742   6.974  1.00  0.00
TER
ATOM   5326  O   WAT  1103      30.118  -9.247  11.964  1.00  0.00
ATOM   5327  H1  WAT  1103      30.486  -9.334  12.844  1.00  0.00
ATOM   5328  H2  WAT  1103      29.550 -10.010  11.865  1.00  0.00
TER
ATOM   5329  O   WAT  1104      29.670 -12.336  15.870  1.00  0.00
ATOM   5330  H1  WAT  1104      28.776 -12.370  16.209  1.00  0.00
ATOM   5331  H2  WAT  1104      30.210 -12.138  16.635  1.00  0.00
TER
ATOM   5332  O   WAT  1105      28.295 -12.422   3.366  1.00  0.00
ATOM   5333  H1  WAT  1105      27.391 -12.159   3.191  1.00  0.00
ATOM   5334  H2  WAT  1105      28.779 -12.151   2.586  1.00  0.00
TER
ATOM   5335  O   WAT  1106      30.837 -13.366   1.276  1.00  0.00
ATOM   5336  H1  WAT  1106      31.547 -13.788   0.790  1.00  0.00
ATOM   5337  H2  WAT  1106      30.121 -13.298   0.644  1.00  0.00
TER
ATOM   5338  O   WAT  1107      30.485 -17.312   0.316  1.00  0.00
ATOM   5339  H1  WAT  1107      31.208 -16.771   0.634  1.00  0.00
ATOM   5340  H2  WAT  1107      30.757 -17.586  -0.560  1.00  0.00
TER
ATOM   5341  O   WAT  1108      30.174 -18.061  10.218  1.00  0.00
ATOM   5342  H1  WAT  1108      30.822 -18.612   9.778  1.00  0.00
ATOM   5343  H2  WAT  1108      30.594 -17.807  11.040  1.00  0.00
TER
ATOM   5344  O   WAT  1109      29.927 -17.906  12.961  1.00  0.00
ATOM   5345  H1  WAT  1109      29.579 -17.449  13.726  1.00  0.00
ATOM   5346  H2  WAT  1109      29.596 -18.800  13.043  1.00  0.00
TER
ATOM   5347  O   WAT  1110      31.534  -4.734  17.126  1.00  0.00
ATOM   5348  H1  WAT  1110      31.491  -5.105  18.007  1.00  0.00
ATOM   5349  H2  WAT  1110      31.665  -3.796  17.266  1.00  0.00
TER
ATOM   5350  O   WAT  1111      35.234  -3.178  12.727  1.00  0.00
ATOM   5351  H1  WAT  1111      34.993  -2.910  11.840  1.00  0.00
ATOM   5352  H2  WAT  1111      36.175  -3.007  12.782  1.00  0.00
TER
ATOM   5353  O   WAT  1112      30.599 -18.378  16.236  1.00  0.00
ATOM   5354  H1  WAT  1112      31.148 -18.559  15.472  1.00  0.00
ATOM   5355  H2  WAT  1112      30.665 -19.169  16.771  1.00  0.00
TER
ATOM   5356  O   WAT  1113      31.372  -1.788  14.246  1.00  0.00
ATOM   5357  H1  WAT  1113      30.779  -1.919  14.985  1.00  0.00
ATOM   5358  H2  WAT  1113      31.365  -2.624  13.780  1.00  0.00
TER
ATOM   5359  O   WAT  1114      31.004  -4.422  13.197  1.00  0.00
ATOM   5360  H1  WAT  1114      30.277  -5.041  13.129  1.00  0.00
ATOM   5361  H2  WAT  1114      31.065  -4.028  12.326  1.00  0.00
TER
ATOM   5362  O   WAT  1115      34.608  -2.207   9.981  1.00  0.00
ATOM   5363  H1  WAT  1115      35.125  -2.819   9.456  1.00  0.00
ATOM   5364  H2  WAT  1115      35.258  -1.704  10.473  1.00  0.00
TER
ATOM   5365  O   WAT  1116      37.348  -1.316  10.808  1.00  0.00
ATOM   5366  H1  WAT  1116      37.636  -1.571   9.932  1.00  0.00
ATOM   5367  H2  WAT  1116      37.860  -1.869  11.399  1.00  0.00
TER
ATOM   5368  O   WAT  1117      29.287  -1.104   6.406  1.00  0.00
ATOM   5369  H1  WAT  1117      29.119  -1.737   7.104  1.00  0.00
ATOM   5370  H2  WAT  1117      28.420  -0.898   6.056  1.00  0.00
TER
ATOM   5371  O   WAT  1118      29.910 -17.273   3.909  1.00  0.00
ATOM   5372  H1  WAT  1118      30.667 -17.160   3.336  1.00  0.00
ATOM   5373  H2  WAT  1118      29.447 -16.436   3.864  1.00  0.00
TER
ATOM   5374  O   WAT  1119      36.451 -15.159   6.900  1.00  0.00
ATOM   5375  H1  WAT  1119      35.638 -15.533   6.559  1.00  0.00
ATOM   5376  H2  WAT  1119      36.955 -15.914   7.202  1.00  0.00
TER
ATOM   5377  O   WAT  1120      30.893  -2.411   3.851  1.00  0.00
ATOM   5378  H1  WAT  1120      30.368  -2.030   3.147  1.00  0.00
ATOM   5379  H2  WAT  1120      30.817  -1.786   4.572  1.00  0.00
TER
ATOM   5380  O   WAT  1121      32.282 -16.746   2.450  1.00  0.00
ATOM   5381  H1  WAT  1121      32.811 -17.533   2.320  1.00  0.00
ATOM   5382  H2  WAT  1121      32.915 -16.067   2.683  1.00  0.00
TER
ATOM   5383  O   WAT  1122      34.476 -17.009   5.504  1.00  0.00
ATOM   5384  H1  WAT  1122      33.846 -17.710   5.671  1.00  0.00
ATOM   5385  H2  WAT  1122      33.936 -16.248   5.287  1.00  0.00
TER
ATOM   5386  O   WAT  1123      34.601 -17.730  17.939  1.00  0.00
ATOM   5387  H1  WAT  1123      34.320 -17.227  17.175  1.00  0.00
ATOM   5388  H2  WAT  1123      34.983 -18.528  17.574  1.00  0.00
TER
ATOM   5389  O   WAT  1124      33.492  -0.463   2.726  1.00  0.00
ATOM   5390  H1  WAT  1124      34.224  -0.747   2.179  1.00  0.00
ATOM   5391  H2  WAT  1124      33.752  -0.701   3.616  1.00  0.00
TER
ATOM   5392  O   WAT  1125      32.654  -4.346   2.731  1.00  0.00
ATOM   5393  H1  WAT  1125      32.025  -3.878   3.279  1.00  0.00
ATOM   5394  H2  WAT  1125      32.769  -5.191   3.165  1.00  0.00
TER
ATOM   5395  O   WAT  1126      32.257  -8.206  -8.361  1.00  0.00
ATOM   5396  H1  WAT  1126      31.426  -8.461  -7.961  1.00  0.00
ATOM   5397  H2  WAT  1126      32.865  -8.135  -7.625  1.00  0.00
TER
ATOM   5398  O   WAT  1127      32.237  -4.172  -8.165  1.00  0.00
ATOM   5399  H1  WAT  1127      32.540  -5.062  -8.344  1.00  0.00
ATOM   5400  H2  WAT  1127      32.982  -3.615  -8.393  1.00  0.00
TER
ATOM   5401  O   WAT  1128      30.666 -13.246 -14.576  1.00  0.00
ATOM   5402  H1  WAT  1128      29.778 -12.904 -14.678  1.00  0.00
ATOM   5403  H2  WAT  1128      30.950 -13.446 -15.468  1.00  0.00
TER
ATOM   5404  O   WAT  1129      28.630 -10.645  -8.692  1.00  0.00
ATOM   5405  H1  WAT  1129      29.201 -11.413  -8.692  1.00  0.00
ATOM   5406  H2  WAT  1129      28.630 -10.346  -9.602  1.00  0.00
TER
ATOM   5407  O   WAT  1130      29.872 -15.237  -6.905  1.00  0.00
ATOM   5408  H1  WAT  1130      29.692 -16.134  -6.625  1.00  0.00
ATOM   5409  H2  WAT  1130      29.470 -14.689  -6.231  1.00  0.00
TER
ATOM   5410  O   WAT  1131      32.842 -14.663 -13.543  1.00  0.00
ATOM   5411  H1  WAT  1131      32.949 -13.762 -13.236  1.00  0.00
ATOM   5412  H2  WAT  1131      31.932 -14.711 -13.833  1.00  0.00
TER
ATOM   5413  O   WAT  1132      30.491 -12.741  -8.297  1.00  0.00
ATOM   5414  H1  WAT  1132      31.172 -12.477  -7.679  1.00  0.00
ATOM   5415  H2  WAT  1132      30.176 -13.581  -7.963  1.00  0.00
TER
ATOM   5416  O   WAT  1133      34.683 -11.694  -9.210  1.00  0.00
ATOM   5417  H1  WAT  1133      35.191 -11.196  -8.569  1.00  0.00
ATOM   5418  H2  WAT  1133      35.215 -12.470  -9.386  1.00  0.00
TER
ATOM   5419  O   WAT  1134      32.967 -17.054  -4.944  1.00  0.00
ATOM   5420  H1  WAT  1134      32.969 -16.537  -5.749  1.00  0.00
ATOM   5421  H2  WAT  1134      32.137 -17.531  -4.967  1.00  0.00
TER
ATOM   5422  O   WAT  1135      34.217  -7.415  -6.766  1.00  0.00
ATOM   5423  H1  WAT  1135      33.884  -6.788  -6.124  1.00  0.00
ATOM   5424  H2  WAT  1135      34.394  -6.888  -7.546  1.00  0.00
TER
ATOM   5425  O   WAT  1136      32.648 -15.343  -6.937  1.00  0.00
ATOM   5426  H1  WAT  1136      32.990 -14.499  -7.231  1.00  0.00
ATOM   5427  H2  WAT  1136      31.710 -15.195  -6.820  1.00  0.00
TER
ATOM   5428  O   WAT  1137      33.429  -5.446  -4.951  1.00  0.00
ATOM   5429  H1  WAT  1137      34.046  -4.771  -5.233  1.00  0.00
ATOM   5430  H2  WAT  1137      32.568  -5.038  -5.043  1.00  0.00
TER
ATOM   5431  O   WAT  1138      28.722  -6.256 -16.071  1.00  0.00
ATOM   5432  H1  WAT  1138      28.345  -5.768 -16.802  1.00  0.00
ATOM   5433  H2  WAT  1138      28.980  -5.584 -15.440  1.00  0.00
TER
ATOM   5434  O   WAT  1139      36.331 -17.855 -10.612  1.00  0.00
ATOM   5435  H1  WAT  1139      36.639 -18.410 -11.329  1.00  0.00
ATOM   5436  H2  WAT  1139      35.401 -17.720 -10.795  1.00  0.00
TER
ATOM   5437  O   WAT  1140      34.325  -9.263 -11.094  1.00  0.00
ATOM   5438  H1  WAT  1140      33.921  -9.976 -11.590  1.00  0.00
ATOM   5439  H2  WAT  1140      34.411  -9.608 -10.205  1.00  0.00
TER
ATOM   5440  O   WAT  1141      34.793  -5.577  -8.930  1.00  0.00
ATOM   5441  H1  WAT  1141      34.496  -6.182  -9.609  1.00  0.00
ATOM   5442  H2  WAT  1141      35.743  -5.539  -9.041  1.00  0.00
TER
ATOM   5443  O   WAT  1142      33.038 -12.489  -7.314  1.00  0.00
ATOM   5444  H1  WAT  1142      33.589 -12.380  -8.089  1.00  0.00
ATOM   5445  H2  WAT  1142      33.552 -12.115  -6.599  1.00  0.00
TER
ATOM   5446  O   WAT  1143      33.885  -5.839  -2.279  1.00  0.00
ATOM   5447  H1  WAT  1143      32.988  -5.615  -2.032  1.00  0.00
ATOM   5448  H2  WAT  1143      33.910  -5.715  -3.228  1.00  0.00
TER
ATOM   5449  O   WAT  1144      32.712  -8.967  -3.704  1.00  0.00
ATOM   5450  H1  WAT  1144      32.573  -8.095  -3.335  1.00  0.00
ATOM   5451  H2  WAT  1144      31.830  -9.310  -3.849  1.00  0.00
TER
ATOM   5452  O   WAT  1145      34.510  -3.025  -1.495  1.00  0.00
ATOM   5453  H1  WAT  1145      34.482  -2.621  -2.362  1.00  0.00
ATOM   5454  H2  WAT  1145      34.347  -3.954  -1.658  1.00  0.00
TER
ATOM   5455  O   WAT  1146      31.025 -10.369 -13.593  1.00  0.00
ATOM   5456  H1  WAT  1146      30.905  -9.643 -14.205  1.00  0.00
ATOM   5457  H2  WAT  1146      30.715 -11.139 -14.071  1.00  0.00
TER
ATOM   5458  O   WAT  1147      28.664  -7.197  -7.787  1.00  0.00
ATOM   5459  H1  WAT  1147      28.742  -7.063  -8.731  1.00  0.00
ATOM   5460  H2  WAT  1147      29.278  -7.906  -7.594  1.00  0.00
TER
ATOM   5461  O   WAT  1148      29.909  -5.497 -11.376  1.00  0.00
ATOM   5462  H1  WAT  1148      29.501  -5.356 -12.231  1.00  0.00
ATOM   5463  H2  WAT  1148      30.800  -5.781 -11.579  1.00  0.00
TER
ATOM   5464  O   WAT  1149      34.181  -1.283 -13.264  1.00  0.00
ATOM   5465  H1  WAT  1149      34.005  -2.199 -13.477  1.00  0.00
ATOM   5466  H2  WAT  1149      33.326  -0.924 -13.024  1.00  0.00
TER
ATOM   5467  O   WAT  1150      28.720  -6.156  -5.247  1.00  0.00
ATOM   5468  H1  WAT  1150      28.883  -6.625  -6.065  1.00  0.00
ATOM   5469  H2  WAT  1150      29.185  -6.664  -4.582  1.00  0.00
TER
ATOM   5470  O   WAT  1151      33.492 -17.025 -10.211  1.00  0.00
ATOM   5471  H1  WAT  1151      33.049 -16.244 -10.543  1.00  0.00
ATOM   5472  H2  WAT  1151      34.050 -16.702  -9.504  1.00  0.00
TER
ATOM   5473  O   WAT  1152      37.779 -14.159  -4.608  1.00  0.00
ATOM   5474  H1  WAT  1152      37.317 -13.950  -3.796  1.00  0.00
ATOM   5475  H2  WAT  1152      37.377 -14.973  -4.911  1.00  0.00
TER
ATOM   5476  O   WAT  1153      36.608 -17.404 -15.331  1.00  0.00
ATOM   5477  H1  WAT  1153      35.983 -17.408 -14.605  1.00  0.00
ATOM   5478  H2  WAT  1153      36.521 -18.271 -15.727  1.00  0.00
TER
ATOM   5479  O   WAT  1154      35.529 -16.481  -8.352  1.00  0.00
ATOM   5480  H1  WAT  1154      35.827 -15.574  -8.433  1.00  0.00
ATOM   5481  H2  WAT  1154      36.078 -16.969  -8.966  1.00  0.00
TER
ATOM   5482  O   WAT  1155      33.283 -11.902 -12.483  1.00  0.00
ATOM   5483  H1  WAT  1155      33.057 -12.118 -11.578  1.00  0.00
ATOM   5484  H2  WAT  1155      32.502 -11.469 -12.828  1.00  0.00
TER
ATOM   5485  O   WAT  1156      35.723 -11.004  -1.817  1.00  0.00
ATOM   5486  H1  WAT  1156      35.627 -11.944  -1.967  1.00  0.00
ATOM   5487  H2  WAT  1156      36.566 -10.782  -2.212  1.00  0.00
TER
ATOM   5488  O   WAT  1157      30.854 -14.592  -3.664  1.00  0.00
ATOM   5489  H1  WAT  1157      30.460 -13.745  -3.456  1.00  0.00
ATOM   5490  H2  WAT  1157      30.166 -15.230  -3.473  1.00  0.00
TER
ATOM   5491  O   WAT  1158      37.429 -14.509  -0.594  1.00  0.00
ATOM   5492  H1  WAT  1158      36.738 -14.701   0.041  1.00  0.00
ATOM   5493  H2  WAT  1158      38.172 -14.225  -0.061  1.00  0.00
TER
ATOM   5494  O   WAT  1159      28.156 -16.669  -9.631  1.00  0.00
ATOM   5495  H1  WAT  1159      27.867 -16.099  -8.918  1.00  0.00
ATOM   5496  H2  WAT  1159      28.900 -17.149  -9.267  1.00  0.00
TER
ATOM   5497  O   WAT  1160      28.343 -12.727 -18.420  1.00  0.00
ATOM   5498  H1  WAT  1160      28.260 -11.784 -18.279  1.00  0.00
ATOM   5499  H2  WAT  1160      27.991 -12.870 -19.299  1.00  0.00
TER
ATOM   5500  O   WAT  1161      36.143 -13.993  -9.353  1.00  0.00
ATOM   5501  H1  WAT  1161      36.146 -14.434 -10.203  1.00  0.00
ATOM   5502  H2  WAT  1161      37.038 -13.672  -9.246  1.00  0.00
TER
ATOM   5503  O   WAT  1162      31.993 -14.111 -10.394  1.00  0.00
ATOM   5504  H1  WAT  1162      31.653 -13.633  -9.637  1.00  0.00
ATOM   5505  H2  WAT  1162      31.231 -14.564 -10.754  1.00  0.00
TER
ATOM   5506  O   WAT  1163      36.205 -12.992 -16.363  1.00  0.00
ATOM   5507  H1  WAT  1163      36.326 -13.034 -15.414  1.00  0.00
ATOM   5508  H2  WAT  1163      35.820 -12.130 -16.518  1.00  0.00
TER
ATOM   5509  O   WAT  1164      35.217 -10.682 -16.964  1.00  0.00
ATOM   5510  H1  WAT  1164      34.649 -11.130 -17.591  1.00  0.00
ATOM   5511  H2  WAT  1164      35.926 -10.323 -17.498  1.00  0.00
TER
ATOM   5512  O   WAT  1165      30.294  -6.781  -3.088  1.00  0.00
ATOM   5513  H1  WAT  1165      29.909  -7.422  -2.489  1.00  0.00
ATOM   5514  H2  WAT  1165      30.605  -6.077  -2.518  1.00  0.00
TER
ATOM   5515  O   WAT  1166      36.443  -9.933  -7.607  1.00  0.00
ATOM   5516  H1  WAT  1166      36.810 -10.407  -6.861  1.00  0.00
ATOM   5517  H2  WAT  1166      36.254  -9.059  -7.266  1.00  0.00
TER
ATOM   5518  O   WAT  1167      29.308 -15.189 -11.477  1.00  0.00
ATOM   5519  H1  WAT  1167      29.022 -15.553 -10.640  1.00  0.00
ATOM   5520  H2  WAT  1167      29.245 -15.921 -12.091  1.00  0.00
TER
ATOM   5521  O   WAT  1168      34.233 -10.892  -5.288  1.00  0.00
ATOM   5522  H1  WAT  1168      33.929 -10.013  -5.063  1.00  0.00
ATOM   5523  H2  WAT  1168      35.188 -10.832  -5.253  1.00  0.00
TER
ATOM   5524  O   WAT  1169      32.762  -6.686 -14.692  1.00  0.00
ATOM   5525  H1  WAT  1169      31.988  -7.226 -14.852  1.00  0.00
ATOM   5526  H2  WAT  1169      33.491  -7.206 -15.030  1.00  0.00
TER
ATOM   5527  O   WAT  1170      32.805  -7.018 -11.054  1.00  0.00
ATOM   5528  H1  WAT  1170      33.323  -7.821 -11.108  1.00  0.00
ATOM   5529  H2  WAT  1170      32.354  -7.080 -10.212  1.00  0.00
TER
ATOM   5530  O   WAT  1171      37.692  -5.752 -15.781  1.00  0.00
ATOM   5531  H1  WAT  1171      38.034  -5.007 -16.277  1.00  0.00
ATOM   5532  H2  WAT  1171      36.864  -5.438 -15.419  1.00  0.00
TER
ATOM   5533  O   WAT  1172      30.290 -10.052  -4.141  1.00  0.00
ATOM   5534  H1  WAT  1172      29.931  -9.387  -3.554  1.00  0.00
ATOM   5535  H2  WAT  1172      29.995 -10.884  -3.770  1.00  0.00
TER
ATOM   5536  O   WAT  1173      33.491  -9.594  -1.257  1.00  0.00
ATOM   5537  H1  WAT  1173      33.191  -9.448  -2.154  1.00  0.00
ATOM   5538  H2  WAT  1173      34.262 -10.153  -1.350  1.00  0.00
TER
ATOM   5539  O   WAT  1174      36.661  -5.670 -13.009  1.00  0.00
ATOM   5540  H1  WAT  1174      37.348  -5.123 -12.629  1.00  0.00
ATOM   5541  H2  WAT  1174      35.875  -5.126 -12.974  1.00  0.00
TER
ATOM   5542  O   WAT  1175      28.801 -10.053 -17.518  1.00  0.00
ATOM   5543  H1  WAT  1175      29.670  -9.770 -17.234  1.00  0.00
ATOM   5544  H2  WAT  1175      28.310  -9.239 -17.633  1.00  0.00
TER
ATOM   5545  O   WAT  1176      35.964  -8.666 -13.397  1.00  0.00
ATOM   5546  H1  WAT  1176      36.420  -7.855 -13.171  1.00  0.00
ATOM   5547  H2  WAT  1176      35.613  -8.983 -12.565  1.00  0.00
TER
ATOM   5548  O   WAT  1177      31.865 -18.322 -12.925  1.00  0.00
ATOM   5549  H1  WAT  1177      31.737 -18.330 -11.976  1.00  0.00
ATOM   5550  H2  WAT  1177      31.041 -17.984 -13.276  1.00  0.00
TER
ATOM   5551  O   WAT  1178      29.168  -0.840 -16.952  1.00  0.00
ATOM   5552  H1  WAT  1178      29.527  -0.241 -17.606  1.00  0.00
ATOM   5553  H2  WAT  1178      29.027  -0.294 -16.178  1.00  0.00
TER
ATOM   5554  O   WAT  1179      28.865 -16.563  -3.464  1.00  0.00
ATOM   5555  H1  WAT  1179      28.150 -16.363  -2.859  1.00  0.00
ATOM   5556  H2  WAT  1179      29.284 -17.339  -3.092  1.00  0.00
TER
ATOM   5557  O   WAT  1180      29.152  -2.575  -2.477  1.00  0.00
ATOM   5558  H1  WAT  1180      29.261  -3.515  -2.618  1.00  0.00
ATOM   5559  H2  WAT  1180      28.500  -2.309  -3.126  1.00  0.00
TER
ATOM   5560  O   WAT  1181      37.143  -4.303  -1.078  1.00  0.00
ATOM   5561  H1  WAT  1181      36.823  -5.022  -0.533  1.00  0.00
ATOM   5562  H2  WAT  1181      36.469  -3.628  -1.004  1.00  0.00
TER
ATOM   5563  O   WAT  1182      35.185  -3.457 -16.134  1.00  0.00
ATOM   5564  H1  WAT  1182      35.176  -2.724 -16.750  1.00  0.00
ATOM   5565  H2  WAT  1182      34.264  -3.704 -16.041  1.00  0.00
TER
ATOM   5566  O   WAT  1183      30.785  -8.236 -15.390  1.00  0.00
ATOM   5567  H1  WAT  1183      30.178  -7.496 -15.380  1.00  0.00
ATOM   5568  H2  WAT  1183      31.260  -8.146 -16.216  1.00  0.00
TER
ATOM   5569  O   WAT  1184      35.693 -12.836 -13.489  1.00  0.00
ATOM   5570  H1  WAT  1184      34.985 -12.368 -13.048  1.00  0.00
ATOM   5571  H2  WAT  1184      35.978 -13.494 -12.855  1.00  0.00
TER
ATOM   5572  O   WAT  1185      37.319 -11.417  -5.490  1.00  0.00
ATOM   5573  H1  WAT  1185      37.817 -10.942  -4.825  1.00  0.00
ATOM   5574  H2  WAT  1185      37.461 -12.340  -5.283  1.00  0.00
TER
ATOM   5575  O   WAT  1186      36.812  -0.876 -12.777  1.00  0.00
ATOM   5576  H1  WAT  1186      37.066  -0.914 -13.699  1.00  0.00
ATOM   5577  H2  WAT  1186      35.864  -1.002 -12.784  1.00  0.00
TER
ATOM   5578  O   WAT  1187      33.897 -14.528 -16.114  1.00  0.00
ATOM   5579  H1  WAT  1187      34.746 -14.091 -16.180  1.00  0.00
ATOM   5580  H2  WAT  1187      33.530 -14.216 -15.287  1.00  0.00
TER
ATOM   5581  O   WAT  1188      32.796  -8.274 -17.641  1.00  0.00
ATOM   5582  H1  WAT  1188      33.562  -8.386 -17.078  1.00  0.00
ATOM   5583  H2  WAT  1188      32.873  -8.971 -18.293  1.00  0.00
TER
ATOM   5584  O   WAT  1189      31.490 -10.842 -16.957  1.00  0.00
ATOM   5585  H1  WAT  1189      31.571 -11.789 -16.846  1.00  0.00
ATOM   5586  H2  WAT  1189      32.382 -10.511 -16.851  1.00  0.00
TER
ATOM   5587  O   WAT  1190      32.292  -0.692  -9.854  1.00  0.00
ATOM   5588  H1  WAT  1190      33.028  -1.241  -9.583  1.00  0.00
ATOM   5589  H2  WAT  1190      32.676   0.173  -9.993  1.00  0.00
TER
ATOM   5590  O   WAT  1191      29.176  -4.625 -13.980  1.00  0.00
ATOM   5591  H1  WAT  1191      28.250  -4.383 -13.989  1.00  0.00
ATOM   5592  H2  WAT  1191      29.642  -3.798 -14.101  1.00  0.00
TER
ATOM   5593  O   WAT  1192      31.298  -1.508  -0.665  1.00  0.00
ATOM   5594  H1  WAT  1192      32.099  -1.187  -0.252  1.00  0.00
ATOM   5595  H2  WAT  1192      30.783  -1.868   0.057  1.00  0.00
TER
ATOM   5596  O   WAT  1193      35.402  -1.519 -18.031  1.00  0.00
ATOM   5597  H1  WAT  1193      36.195  -1.231 -18.483  1.00  0.00
ATOM   5598  H2  WAT  1193      34.883  -1.950 -18.710  1.00  0.00
TER
ATOM   5599  O   WAT  1194      29.018  -9.020  -1.722  1.00  0.00
ATOM   5600  H1  WAT  1194      29.521  -9.600  -1.150  1.00  0.00
ATOM   5601  H2  WAT  1194      28.278  -8.736  -1.184  1.00  0.00
TER
ATOM   5602  O   WAT  1195      35.920  -6.299 -18.167  1.00  0.00
ATOM   5603  H1  WAT  1195      35.815  -6.914 -17.441  1.00  0.00
ATOM   5604  H2  WAT  1195      35.752  -6.822 -18.951  1.00  0.00
TER
ATOM   5605  O   WAT  1196      36.071  -7.613  -2.188  1.00  0.00
ATOM   5606  H1  WAT  1196      35.306  -7.045  -2.273  1.00  0.00
ATOM   5607  H2  WAT  1196      36.253  -7.906  -3.081  1.00  0.00
TER
ATOM   5608  O   WAT  1197      31.050 -10.878  -0.827  1.00  0.00
ATOM   5609  H1  WAT  1197      31.090 -11.176   0.082  1.00  0.00
ATOM   5610  H2  WAT  1197      31.904 -10.477  -0.986  1.00  0.00
TER
ATOM   5611  O   WAT  1198      34.828  -8.278 -15.666  1.00  0.00
ATOM   5612  H1  WAT  1198      35.249  -8.444 -14.823  1.00  0.00
ATOM   5613  H2  WAT  1198      34.953  -9.088 -16.161  1.00  0.00
TER
ATOM   5614  O   WAT  1199      32.990 -12.298  -2.859  1.00  0.00
ATOM   5615  H1  WAT  1199      32.460 -12.789  -3.487  1.00  0.00
ATOM   5616  H2  WAT  1199      33.659 -11.870  -3.394  1.00  0.00
TER
ATOM   5617  O   WAT  1200      37.340  -9.254 -18.419  1.00  0.00
ATOM   5618  H1  WAT  1200      37.861  -9.969 -18.785  1.00  0.00
ATOM   5619  H2  WAT  1200      37.987  -8.616 -18.119  1.00  0.00
TER
ATOM   5620  O   WAT  1201      33.478 -15.332  -2.780  1.00  0.00
ATOM   5621  H1  WAT  1201      33.383 -15.950  -3.504  1.00  0.00
ATOM   5622  H2  WAT  1201      32.897 -14.605  -3.007  1.00  0.00
TER
ATOM   5623  O   WAT  1202      36.244 -16.775  -5.747  1.00  0.00
ATOM   5624  H1  WAT  1202      35.795 -16.752  -6.592  1.00  0.00
ATOM   5625  H2  WAT  1202      35.610 -17.173  -5.150  1.00  0.00
TER
ATOM   5626  O   WAT  1203      36.650  -7.879  -5.126  1.00  0.00
ATOM   5627  H1  WAT  1203      37.069  -7.036  -5.298  1.00  0.00
ATOM   5628  H2  WAT  1203      35.731  -7.742  -5.355  1.00  0.00
TER
ATOM   5629  O   WAT  1204      33.724 -12.205 -18.721  1.00  0.00
ATOM   5630  H1  WAT  1204      33.522 -13.068 -18.359  1.00  0.00
ATOM   5631  H2  WAT  1204      33.553 -12.291 -19.658  1.00  0.00
TER
ATOM   5632  O   WAT  1205      34.500  -1.574  -4.010  1.00  0.00
ATOM   5633  H1  WAT  1205      33.963  -0.849  -4.329  1.00  0.00
ATOM   5634  H2  WAT  1205      34.754  -2.051  -4.800  1.00  0.00
TER
ATOM   5635  O   WAT  1206      35.753 -13.606  -2.484  1.00  0.00
ATOM   5636  H1  WAT  1206      36.343 -13.914  -1.796  1.00  0.00
ATOM   5637  H2  WAT  1206      34.935 -14.078  -2.328  1.00  0.00
TER
ATOM   5638  O   WAT  1207      32.522 -15.105 -18.733  1.00  0.00
ATOM   5639  H1  WAT  1207      32.824 -15.098 -19.641  1.00  0.00
ATOM   5640  H2  WAT  1207      33.261 -15.455 -18.236  1.00  0.00
TER
ATOM   5641  O   WAT  1208      37.357  -0.339  -3.751  1.00  0.00
ATOM   5642  H1  WAT  1208      37.283   0.565  -3.444  1.00  0.00
ATOM   5643  H2  WAT  1208      36.455  -0.658  -3.779  1.00  0.00
TER
ATOM   5644  O   WAT  1209      35.740 -16.161 -17.747  1.00  0.00
ATOM   5645  H1  WAT  1209      35.393 -16.839 -18.327  1.00  0.00
ATOM   5646  H2  WAT  1209      35.942 -16.622 -16.933  1.00  0.00
TER
ATOM   5647  O   WAT  1210      31.545  -5.800 -17.900  1.00  0.00
ATOM   5648  H1  WAT  1210      31.982  -5.257 -17.244  1.00  0.00
ATOM   5649  H2  WAT  1210      32.030  -6.626 -17.890  1.00  0.00
TER
ATOM   5650  O   WAT  1211      28.759  -3.011 -10.448  1.00  0.00
ATOM   5651  H1  WAT  1211      29.090  -3.879 -10.680  1.00  0.00
ATOM   5652  H2  WAT  1211      29.189  -2.806  -9.617  1.00  0.00
TER
ATOM   5653  O   WAT  1212      33.356  -4.681 -12.788  1.00  0.00
ATOM   5654  H1  WAT  1212      33.055  -4.804 -11.887  1.00  0.00
ATOM   5655  H2  WAT  1212      33.249  -5.540 -13.196  1.00  0.00
TER
ATOM   5656  O   WAT  1213      29.248  -2.144  -7.710  1.00  0.00
ATOM   5657  H1  WAT  1213      28.812  -1.964  -6.877  1.00  0.00
ATOM   5658  H2  WAT  1213      29.816  -1.387  -7.851  1.00  0.00
TER
ATOM   5659  O   WAT  1214      29.081  -9.632 -11.351  1.00  0.00
ATOM   5660  H1  WAT  1214      28.426  -9.901 -11.995  1.00  0.00
ATOM   5661  H2  WAT  1214      29.919  -9.742 -11.801  1.00  0.00
TER
ATOM   5662  O   WAT  1215      30.118  -9.247  -6.810  1.00  0.00
ATOM   5663  H1  WAT  1215      30.486  -9.334  -5.931  1.00  0.00
ATOM   5664  H2  WAT  1215      29.550 -10.010  -6.910  1.00  0.00
TER
ATOM   5665  O   WAT  1216      29.670 -12.336  -2.905  1.00  0.00
ATOM   5666  H1  WAT  1216      28.776 -12.370  -2.565  1.00  0.00
ATOM   5667  H2  WAT  1216      30.210 -12.138  -2.139  1.00  0.00
TER
ATOM   5668  O   WAT  1217      28.295 -12.422 -15.408  1.00  0.00
ATOM   5669  H1  WAT  1217      27.391 -12.159 -15.583  1.00  0.00
ATOM   5670  H2  WAT  1217      28.779 -12.151 -16.188  1.00  0.00
TER
ATOM   5671  O   WAT  1218      30.837 -13.366 -17.499  1.00  0.00
ATOM   5672  H1  WAT  1218      31.547 -13.788 -17.984  1.00  0.00
ATOM   5673  H2  WAT  1218      30.121 -13.298 -18.130  1.00  0.00
TER
ATOM   5674  O   WAT  1219      30.485 -17.312 -18.459  1.00  0.00
ATOM   5675  H1  WAT  1219      31.208 -16.771 -18.140  1.00  0.00
ATOM   5676  H2  WAT  1219      30.757 -17.586 -19.334  1.00  0.00
TER
ATOM   5677  O   WAT  1220      30.174 -18.061  -8.556  1.00  0.00
ATOM   5678  H1  WAT  1220      30.822 -18.612  -8.997  1.00  0.00
ATOM   5679  H2  WAT  1220      30.594 -17.807  -7.735  1.00  0.00
TER
ATOM   5680  O   WAT  1221      29.927 -17.906  -5.814  1.00  0.00
ATOM   5681  H1  WAT  1221      29.579 -17.449  -5.048  1.00  0.00
ATOM   5682  H2  WAT  1221      29.596 -18.800  -5.731  1.00  0.00
TER
ATOM   5683  O   WAT  1222      31.534  -4.734  -1.648  1.00  0.00
ATOM   5684  H1  WAT  1222      31.491  -5.105  -0.767  1.00  0.00
ATOM   5685  H2  WAT  1222      31.665  -3.796  -1.508  1.00  0.00
TER
ATOM   5686  O   WAT  1223      35.234  -3.178  -6.047  1.00  0.00
ATOM   5687  H1  WAT  1223      34.993  -2.910  -6.934  1.00  0.00
ATOM   5688  H2  WAT  1223      36.175  -3.007  -5.992  1.00  0.00
TER
ATOM   5689  O   WAT  1224      30.599 -18.378  -2.539  1.00  0.00
ATOM   5690  H1  WAT  1224      31.148 -18.559  -3.302  1.00  0.00
ATOM   5691  H2  WAT  1224      30.665 -19.169  -2.003  1.00  0.00
TER
ATOM   5692  O   WAT  1225      31.372  -1.788  -4.529  1.00  0.00
ATOM   5693  H1  WAT  1225      30.779  -1.919  -3.790  1.00  0.00
ATOM   5694  H2  WAT  1225      31.365  -2.624  -4.994  1.00  0.00
TER
ATOM   5695  O   WAT  1226      31.004  -4.422  -5.578  1.00  0.00
ATOM   5696  H1  WAT  1226      30.277  -5.041  -5.645  1.00  0.00
ATOM   5697  H2  WAT  1226      31.065  -4.028  -6.448  1.00  0.00
TER
ATOM   5698  O   WAT  1227      34.608  -2.207  -8.793  1.00  0.00
ATOM   5699  H1  WAT  1227      35.125  -2.819  -9.318  1.00  0.00
ATOM   5700  H2  WAT  1227      35.258  -1.704  -8.302  1.00  0.00
TER
ATOM   5701  O   WAT  1228      37.348  -1.316  -7.966  1.00  0.00
ATOM   5702  H1  WAT  1228      37.636  -1.571  -8.843  1.00  0.00
ATOM   5703  H2  WAT  1228      37.860  -1.869  -7.375  1.00  0.00
TER
ATOM   5704  O   WAT  1229      29.287  -1.104 -12.368  1.00  0.00
ATOM   5705  H1  WAT  1229      29.119  -1.737 -11.670  1.00  0.00
ATOM   5706  H2  WAT  1229      28.420  -0.898 -12.719  1.00  0.00
TER
ATOM   5707  O   WAT  1230      29.910 -17.273 -14.865  1.00  0.00
ATOM   5708  H1  WAT  1230      30.667 -17.160 -15.439  1.00  0.00
ATOM   5709  H2  WAT  1230      29.447 -16.436 -14.911  1.00  0.00
TER
ATOM   5710  O   WAT  1231      36.451 -15.159 -11.875  1.00  0.00
ATOM   5711  H1  WAT  1231      35.638 -15.533 -12.215  1.00  0.00
ATOM   5712  H2  WAT  1231      36.955 -15.914 -11.573  1.00  0.00
TER
ATOM   5713  O   WAT  1232      30.893  -2.411 -14.923  1.00  0.00
ATOM   5714  H1  WAT  1232      30.368  -2.030 -15.627  1.00  0.00
ATOM   5715  H2  WAT  1232      30.817  -1.786 -14.202  1.00  0.00
TER
ATOM   5716  O   WAT  1233      32.282 -16.746 -16.325  1.00  0.00
ATOM   5717  H1  WAT  1233      32.811 -17.533 -16.454  1.00  0.00
ATOM   5718  H2  WAT  1233      32.915 -16.067 -16.091  1.00  0.00
TER
ATOM   5719  O   WAT  1234      34.476 -17.009 -13.270  1.00  0.00
ATOM   5720  H1  WAT  1234      33.846 -17.710 -13.103  1.00  0.00
ATOM   5721  H2  WAT  1234      33.936 -16.248 -13.487  1.00  0.00
TER
ATOM   5722  O   WAT  1235      34.601 -17.730  -0.835  1.00  0.00
ATOM   5723  H1  WAT  1235      34.320 -17.227  -1.599  1.00  0.00
ATOM   5724  H2  WAT  1235      34.983 -18.528  -1.201  1.00  0.00
TER
ATOM   5725  O   WAT  1236      33.492  -0.463 -16.048  1.00  0.00
ATOM   5726  H1  WAT  1236      34.224  -0.747 -16.596  1.00  0.00
ATOM   5727  H2  WAT  1236      33.752  -0.701 -15.158  1.00  0.00
TER
ATOM   5728  O   WAT  1237      32.654  -4.346 -16.044  1.00  0.00
ATOM   5729  H1  WAT  1237      32.025  -3.878 -15.495  1.00  0.00
ATOM   5730  H2  WAT  1237      32.769  -5.191 -15.609  1.00  0.00
TER
ATOM   5731  O   WAT  1238      32.257  -8.206 -27.135  1.00  0.00
ATOM   5732  H1  WAT  1238      31.426  -8.461 -26.735  1.00  0.00
ATOM   5733  H2  WAT  1238      32.865  -8.135 -26.399  1.00  0.00
TER
ATOM   5734  O   WAT  1239      32.237  -4.172 -26.939  1.00  0.00
ATOM   5735  H1  WAT  1239      32.540  -5.062 -27.118  1.00  0.00
ATOM   5736  H2  WAT  1239      32.982  -3.615 -27.167  1.00  0.00
TER
ATOM   5737  O   WAT  1240      30.666 -13.246 -33.351  1.00  0.00
ATOM   5738  H1  WAT  1240      29.778 -12.904 -33.453  1.00  0.00
ATOM   5739  H2  WAT  1240      30.950 -13.446 -34.243  1.00  0.00
TER
ATOM   5740  O   WAT  1241      28.630 -10.645 -27.467  1.00  0.00
ATOM   5741  H1  WAT  1241      29.201 -11.413 -27.466  1.00  0.00
ATOM   5742  H2  WAT  1241      28.630 -10.346 -28.376  1.00  0.00
TER
ATOM   5743  O   WAT  1242      29.872 -15.237 -25.680  1.00  0.00
ATOM   5744  H1  WAT  1242      29.692 -16.134 -25.400  1.00  0.00
ATOM   5745  H2  WAT  1242      29.470 -14.689 -25.005  1.00  0.00
TER
ATOM   5746  O   WAT  1243      32.842 -14.663 -32.317  1.00  0.00
ATOM   5747  H1  WAT  1243      32.949 -13.762 -32.010  1.00  0.00
ATOM   5748  H2  WAT  1243      31.932 -14.711 -32.607  1.00  0.00
TER
ATOM   5749  O   WAT  1244      30.491 -12.741 -27.072  1.00  0.00
ATOM   5750  H1  WAT  1244      31.172 -12.477 -26.453  1.00  0.00
ATOM   5751  H2  WAT  1244      30.176 -13.581 -26.738  1.00  0.00
TER
ATOM   5752  O   WAT  1245      34.683 -11.694 -27.984  1.00  0.00
ATOM   5753  H1  WAT  1245      35.191 -11.196 -27.344  1.00  0.00
ATOM   5754  H2  WAT  1245      35.215 -12.470 -28.160  1.00  0.00
TER
ATOM   5755  O   WAT  1246      32.967 -17.054 -23.718  1.00  0.00
ATOM   5756  H1  WAT  1246      32.969 -16.537 -24.523  1.00  0.00
ATOM   5757  H2  WAT  1246      32.137 -17.531 -23.741  1.00  0.00
TER
ATOM   5758  O   WAT  1247      34.217  -7.415 -25.541  1.00  0.00
ATOM   5759  H1  WAT  1247      33.884  -6.788 -24.899  1.00  0.00
ATOM   5760  H2  WAT  1247      34.394  -6.888 -26.320  1.00  0.00
TER
ATOM   5761  O   WAT  1248      32.648 -15.343 -25.711  1.00  0.00
ATOM   5762  H1  WAT  1248      32.990 -14.499 -26.006  1.00  0.00
ATOM   5763  H2  WAT  1248      31.710 -15.195 -25.594  1.00  0.00
TER
ATOM   5764  O   WAT  1249      33.429  -5.446 -23.726  1.00  0.00
ATOM   5765  H1  WAT  1249      34.046  -4.771 -24.007  1.00  0.00
ATOM   5766  H2  WAT  1249      32.568  -5.038 -23.817  1.00  0.00
TER
ATOM   5767  O   WAT  1250      28.722  -6.256 -34.845  1.00  0.00
ATOM   5768  H1  WAT  1250      28.345  -5.768 -35.577  1.00  0.00
ATOM   5769  H2  WAT  1250      28.980  -5.584 -34.214  1.00  0.00
TER
ATOM   5770  O   WAT  1251      36.331 -17.855 -29.386  1.00  0.00
ATOM   5771  H1  WAT  1251      36.639 -18.410 -30.103  1.00  0.00
ATOM   5772  H2  WAT  1251      35.401 -17.720 -29.569  1.00  0.00
TER
ATOM   5773  O   WAT  1252      34.325  -9.263 -29.869  1.00  0.00
ATOM   5774  H1  WAT  1252      33.921  -9.976 -30.364  1.00  0.00
ATOM   5775  H2  WAT  1252      34.411  -9.608 -28.980  1.00  0.00
TER
ATOM   5776  O   WAT  1253      34.793  -5.577 -27.705  1.00  0.00
ATOM   5777  H1  WAT  1253      34.496  -6.182 -28.384  1.00  0.00
ATOM   5778  H2  WAT  1253      35.743  -5.539 -27.816  1.00  0.00
TER
ATOM   5779  O   WAT  1254      33.038 -12.489 -26.089  1.00  0.00
ATOM   5780  H1  WAT  1254      33.589 -12.380 -26.863  1.00  0.00
ATOM   5781  H2  WAT  1254      33.552 -12.115 -25.373  1.00  0.00
TER
ATOM   5782  O   WAT  1255      33.885  -5.839 -21.054  1.00  0.00
ATOM   5783  H1  WAT  1255      32.988  -5.615 -20.806  1.00  0.00
ATOM   5784  H2  WAT  1255      33.910  -5.715 -22.003  1.00  0.00
TER
ATOM   5785  O   WAT  1256      32.712  -8.967 -22.478  1.00  0.00
ATOM   5786  H1  WAT  1256      32.573  -8.095 -22.109  1.00  0.00
ATOM   5787  H2  WAT  1256      31.830  -9.310 -22.623  1.00  0.00
TER
ATOM   5788  O   WAT  1257      34.510  -3.025 -20.270  1.00  0.00
ATOM   5789  H1  WAT  1257      34.482  -2.621 -21.137  1.00  0.00
ATOM   5790  H2  WAT  1257      34.347  -3.954 -20.432  1.00  0.00
TER
ATOM   5791  O   WAT  1258      31.025 -10.369 -32.368  1.00  0.00
ATOM   5792  H1  WAT  1258      30.905  -9.643 -32.980  1.00  0.00
ATOM   5793  H2  WAT  1258      30.715 -11.139 -32.845  1.00  0.00
TER
ATOM   5794  O   WAT  1259      28.664  -7.197 -26.561  1.00  0.00
ATOM   5795  H1  WAT  1259      28.742  -7.063 -27.505  1.00  0.00
ATOM   5796  H2  WAT  1259      29.278  -7.906 -26.368  1.00  0.00
TER
ATOM   5797  O   WAT  1260      29.909  -5.497 -30.150  1.00  0.00
ATOM   5798  H1  WAT  1260      29.501  -5.356 -31.005  1.00  0.00
ATOM   5799  H2  WAT  1260      30.800  -5.781 -30.353  1.00  0.00
TER
ATOM   5800  O   WAT  1261      34.181  -1.283 -32.038  1.00  0.00
ATOM   5801  H1  WAT  1261      34.005  -2.199 -32.251  1.00  0.00
ATOM   5802  H2  WAT  1261      33.326  -0.924 -31.798  1.00  0.00
TER
ATOM   5803  O   WAT  1262      28.720  -6.156 -24.022  1.00  0.00
ATOM   5804  H1  WAT  1262      28.883  -6.625 -24.840  1.00  0.00
ATOM   5805  H2  WAT  1262      29.185  -6.664 -23.357  1.00  0.00
TER
ATOM   5806  O   WAT  1263      33.492 -17.025 -28.985  1.00  0.00
ATOM   5807  H1  WAT  1263      33.049 -16.244 -29.317  1.00  0.00
ATOM   5808  H2  WAT  1263      34.050 -16.702 -28.278  1.00  0.00
TER
ATOM   5809  O   WAT  1264      37.779 -14.159 -23.382  1.00  0.00
ATOM   5810  H1  WAT  1264      37.317 -13.950 -22.570  1.00  0.00
ATOM   5811  H2  WAT  1264      37.377 -14.973 -23.685  1.00  0.00
TER
ATOM   5812  O   WAT  1265      36.608 -17.404 -34.105  1.00  0.00
ATOM   5813  H1  WAT  1265      35.983 -17.408 -33.380  1.00  0.00
ATOM   5814  H2  WAT  1265      36.521 -18.271 -34.501  1.00  0.00
TER
ATOM   5815  O   WAT  1266      35.529 -16.481 -27.127  1.00  0.00
ATOM   5816  H1  WAT  1266      35.827 -15.574 -27.207  1.00  0.00
ATOM   5817  H2  WAT  1266      36.078 -16.969 -27.741  1.00  0.00
TER
ATOM   5818  O   WAT  1267      33.283 -11.902 -31.257  1.00  0.00
ATOM   5819  H1  WAT  1267      33.057 -12.118 -30.353  1.00  0.00
ATOM   5820  H2  WAT  1267      32.502 -11.469 -31.603  1.00  0.00
TER
ATOM   5821  O   WAT  1268      35.723 -11.004 -20.591  1.00  0.00
ATOM   5822  H1  WAT  1268      35.627 -11.944 -20.741  1.00  0.00
ATOM   5823  H2  WAT  1268      36.566 -10.782 -20.987  1.00  0.00
TER
ATOM   5824  O   WAT  1269      30.854 -14.592 -22.438  1.00  0.00
ATOM   5825  H1  WAT  1269      30.460 -13.745 -22.231  1.00  0.00
ATOM   5826  H2  WAT  1269      30.166 -15.230 -22.247  1.00  0.00
TER
ATOM   5827  O   WAT  1270      37.429 -14.509 -19.368  1.00  0.00
ATOM   5828  H1  WAT  1270      36.738 -14.701 -18.734  1.00  0.00
ATOM   5829  H2  WAT  1270      38.172 -14.225 -18.836  1.00  0.00
TER
ATOM   5830  O   WAT  1271      28.156 -16.669 -28.405  1.00  0.00
ATOM   5831  H1  WAT  1271      27.867 -16.099 -27.692  1.00  0.00
ATOM   5832  H2  WAT  1271      28.900 -17.149 -28.042  1.00  0.00
TER
ATOM   5833  O   WAT  1272      36.143 -13.993 -28.128  1.00  0.00
ATOM   5834  H1  WAT  1272      36.146 -14.434 -28.977  1.00  0.00
ATOM   5835  H2  WAT  1272      37.038 -13.672 -28.020  1.00  0.00
TER
ATOM   5836  O   WAT  1273      31.993 -14.111 -29.168  1.00  0.00
ATOM   5837  H1  WAT  1273      31.653 -13.633 -28.412  1.00  0.00
ATOM   5838  H2  WAT  1273      31.231 -14.564 -29.528  1.00  0.00
TER
ATOM   5839  O   WAT  1274      36.205 -12.992 -35.137  1.00  0.00
ATOM   5840  H1  WAT  1274      36.326 -13.034 -34.188  1.00  0.00
ATOM   5841  H2  WAT  1274      35.820 -12.130 -35.292  1.00  0.00
TER
ATOM   5842  O   WAT  1275      30.294  -6.781 -21.862  1.00  0.00
ATOM   5843  H1  WAT  1275      29.909  -7.422 -21.264  1.00  0.00
ATOM   5844  H2  WAT  1275      30.605  -6.077 -21.292  1.00  0.00
TER
ATOM   5845  O   WAT  1276      36.443  -9.933 -26.381  1.00  0.00
ATOM   5846  H1  WAT  1276      36.810 -10.407 -25.635  1.00  0.00
ATOM   5847  H2  WAT  1276      36.254  -9.059 -26.040  1.00  0.00
TER
ATOM   5848  O   WAT  1277      29.308 -15.189 -30.252  1.00  0.00
ATOM   5849  H1  WAT  1277      29.022 -15.553 -29.414  1.00  0.00
ATOM   5850  H2  WAT  1277      29.245 -15.921 -30.865  1.00  0.00
TER
ATOM   5851  O   WAT  1278      34.233 -10.892 -24.063  1.00  0.00
ATOM   5852  H1  WAT  1278      33.929 -10.013 -23.838  1.00  0.00
ATOM   5853  H2  WAT  1278      35.188 -10.832 -24.027  1.00  0.00
TER
ATOM   5854  O   WAT  1279      32.762  -6.686 -33.466  1.00  0.00
ATOM   5855  H1  WAT  1279      31.988  -7.226 -33.626  1.00  0.00
ATOM   5856  H2  WAT  1279      33.491  -7.206 -33.804  1.00  0.00
TER
ATOM   5857  O   WAT  1280      32.805  -7.018 -29.828  1.00  0.00
ATOM   5858  H1  WAT  1280      33.323  -7.821 -29.882  1.00  0.00
ATOM   5859  H2  WAT  1280      32.354  -7.080 -28.986  1.00  0.00
TER
ATOM   5860  O   WAT  1281      37.692  -5.752 -34.555  1.00  0.00
ATOM   5861  H1  WAT  1281      38.034  -5.007 -35.051  1.00  0.00
ATOM   5862  H2  WAT  1281      36.864  -5.438 -34.193  1.00  0.00
TER
ATOM   5863  O   WAT  1282      30.290 -10.052 -22.916  1.00  0.00
ATOM   5864  H1  WAT  1282      29.931  -9.387 -22.328  1.00  0.00
ATOM   5865  H2  WAT  1282      29.995 -10.884 -22.544  1.00  0.00
TER
ATOM   5866  O   WAT  1283      33.491  -9.594 -20.032  1.00  0.00
ATOM   5867  H1  WAT  1283      33.191  -9.448 -20.929  1.00  0.00
ATOM   5868  H2  WAT  1283      34.262 -10.153 -20.124  1.00  0.00
TER
ATOM   5869  O   WAT  1284      36.661  -5.670 -31.784  1.00  0.00
ATOM   5870  H1  WAT  1284      37.348  -5.123 -31.403  1.00  0.00
ATOM   5871  H2  WAT  1284      35.875  -5.126 -31.749  1.00  0.00
TER
ATOM   5872  O   WAT  1285      35.964  -8.666 -32.171  1.00  0.00
ATOM   5873  H1  WAT  1285      36.420  -7.855 -31.945  1.00  0.00
ATOM   5874  H2  WAT  1285      35.613  -8.983 -31.339  1.00  0.00
TER
ATOM   5875  O   WAT  1286      31.865 -18.322 -31.699  1.00  0.00
ATOM   5876  H1  WAT  1286      31.737 -18.330 -30.751  1.00  0.00
ATOM   5877  H2  WAT  1286      31.041 -17.984 -32.050  1.00  0.00
TER
ATOM   5878  O   WAT  1287      28.865 -16.563 -22.238  1.00  0.00
ATOM   5879  H1  WAT  1287      28.150 -16.363 -21.633  1.00  0.00
ATOM   5880  H2  WAT  1287      29.284 -17.339 -21.867  1.00  0.00
TER
ATOM   5881  O   WAT  1288      29.152  -2.575 -21.252  1.00  0.00
ATOM   5882  H1  WAT  1288      29.261  -3.515 -21.392  1.00  0.00
ATOM   5883  H2  WAT  1288      28.500  -2.309 -21.900  1.00  0.00
TER
ATOM   5884  O   WAT  1289      37.143  -4.303 -19.852  1.00  0.00
ATOM   5885  H1  WAT  1289      36.823  -5.022 -19.307  1.00  0.00
ATOM   5886  H2  WAT  1289      36.469  -3.628 -19.778  1.00  0.00
TER
ATOM   5887  O   WAT  1290      35.185  -3.457 -34.909  1.00  0.00
ATOM   5888  H1  WAT  1290      35.176  -2.724 -35.524  1.00  0.00
ATOM   5889  H2  WAT  1290      34.264  -3.704 -34.816  1.00  0.00
TER
ATOM   5890  O   WAT  1291      30.785  -8.236 -34.164  1.00  0.00
ATOM   5891  H1  WAT  1291      30.178  -7.496 -34.154  1.00  0.00
ATOM   5892  H2  WAT  1291      31.260  -8.146 -34.990  1.00  0.00
TER
ATOM   5893  O   WAT  1292      35.693 -12.836 -32.264  1.00  0.00
ATOM   5894  H1  WAT  1292      34.985 -12.368 -31.822  1.00  0.00
ATOM   5895  H2  WAT  1292      35.978 -13.494 -31.629  1.00  0.00
TER
ATOM   5896  O   WAT  1293      37.319 -11.417 -24.264  1.00  0.00
ATOM   5897  H1  WAT  1293      37.817 -10.942 -23.599  1.00  0.00
ATOM   5898  H2  WAT  1293      37.461 -12.340 -24.057  1.00  0.00
TER
ATOM   5899  O   WAT  1294      36.812  -0.876 -31.551  1.00  0.00
ATOM   5900  H1  WAT  1294      37.066  -0.914 -32.473  1.00  0.00
ATOM   5901  H2  WAT  1294      35.864  -1.002 -31.558  1.00  0.00
TER
[truncated: 1,920,445 more chars]
