# Supplementary material for: Accuracy and Precision of Alchemical Relative Free Energy Predictions with and without Replica‐Exchange
Source: Adv Theory Simul. 2019 Nov 27;3(1):1900195. doi: 10.1002/adts.201900195 (PMC8427472; doi:10.1002/adts.201900195)
Supplement: Supplementary file 1 — Supporting Information [file ADTS-3-1900195-s001.gz › TYK2/complex/l15-l10/build/complex.pdb]

ATOM      1  N   THR     1      -9.972 -17.707   3.579  1.00  0.00
ATOM      2  H1  THR     1      -9.595 -17.548   4.502  1.00  0.00
ATOM      3  H2  THR     1     -10.706 -18.398   3.642  1.00  0.00
ATOM      4  H3  THR     1     -10.156 -16.813   3.145  1.00  0.00
ATOM      5  CA  THR     1      -8.927 -18.327   2.761  1.00  0.00
ATOM      6  HA  THR     1      -9.216 -19.318   2.413  1.00  0.00
ATOM      7  CB  THR     1      -8.587 -17.458   1.539  1.00  0.00
ATOM      8  HB  THR     1      -7.965 -16.630   1.877  1.00  0.00
ATOM      9  CG2 THR     1      -7.849 -18.239   0.457  1.00  0.00
ATOM     10 HG21 THR     1      -8.471 -19.068   0.118  1.00  0.00
ATOM     11 HG22 THR     1      -7.633 -17.581  -0.384  1.00  0.00
ATOM     12 HG23 THR     1      -6.916 -18.629   0.863  1.00  0.00
ATOM     13  OG1 THR     1      -9.779 -16.879   0.999  1.00  0.00
ATOM     14  HG1 THR     1      -9.556 -16.339   0.237  1.00  0.00
ATOM     15  C   THR     1      -7.695 -18.661   3.613  1.00  0.00
ATOM     16  O   THR     1      -7.212 -17.811   4.368  1.00  0.00
ATOM     17  N   VAL     2      -7.197 -19.905   3.493  1.00  0.00
ATOM     18  H   VAL     2      -7.740 -20.582   2.975  1.00  0.00
ATOM     19  CA  VAL     2      -6.050 -20.381   4.267  1.00  0.00
ATOM     20  HA  VAL     2      -5.430 -19.582   4.673  1.00  0.00
ATOM     21  CB  VAL     2      -6.482 -21.321   5.436  1.00  0.00
ATOM     22  HB  VAL     2      -7.234 -20.801   6.030  1.00  0.00
ATOM     23  CG1 VAL     2      -7.060 -22.642   4.929  1.00  0.00
ATOM     24 HG11 VAL     2      -6.309 -23.164   4.335  1.00  0.00
ATOM     25 HG12 VAL     2      -7.347 -23.264   5.778  1.00  0.00
ATOM     26 HG13 VAL     2      -7.937 -22.443   4.312  1.00  0.00
ATOM     27  CG2 VAL     2      -5.349 -21.557   6.435  1.00  0.00
ATOM     28 HG21 VAL     2      -5.038 -20.604   6.864  1.00  0.00
ATOM     29 HG22 VAL     2      -5.697 -22.216   7.231  1.00  0.00
ATOM     30 HG23 VAL     2      -4.504 -22.018   5.925  1.00  0.00
ATOM     31  C   VAL     2      -4.913 -20.934   3.395  1.00  0.00
ATOM     32  O   VAL     2      -5.155 -21.705   2.467  1.00  0.00
ATOM     33  N   PHE     3      -3.677 -20.504   3.695  1.00  0.00
ATOM     34  H   PHE     3      -3.613 -19.836   4.451  1.00  0.00
ATOM     35  CA  PHE     3      -2.440 -20.926   3.034  1.00  0.00
ATOM     36  HA  PHE     3      -2.679 -21.508   2.144  1.00  0.00
ATOM     37  CB  PHE     3      -1.599 -19.701   2.612  1.00  0.00
ATOM     38  HB2 PHE     3      -1.593 -19.022   3.465  1.00  0.00
ATOM     39  HB3 PHE     3      -0.576 -19.992   2.373  1.00  0.00
ATOM     40  CG  PHE     3      -2.110 -18.907   1.432  1.00  0.00
ATOM     41  CD1 PHE     3      -1.490 -18.996   0.194  1.00  0.00
ATOM     42  HD1 PHE     3      -0.635 -19.662   0.075  1.00  0.00
ATOM     43  CE1 PHE     3      -1.947 -18.244  -0.893  1.00  0.00
ATOM     44  HE1 PHE     3      -1.463 -18.343  -1.865  1.00  0.00
ATOM     45  CZ  PHE     3      -3.007 -17.379  -0.737  1.00  0.00
ATOM     46  HZ  PHE     3      -3.349 -16.778  -1.579  1.00  0.00
ATOM     47  CE2 PHE     3      -3.635 -17.275   0.484  1.00  0.00
ATOM     48  HE2 PHE     3      -4.489 -16.609   0.601  1.00  0.00
ATOM     49  CD2 PHE     3      -3.176 -18.024   1.573  1.00  0.00
ATOM     50  HD2 PHE     3      -3.654 -17.918   2.547  1.00  0.00
ATOM     51  C   PHE     3      -1.642 -21.763   4.027  1.00  0.00
ATOM     52  O   PHE     3      -1.534 -21.375   5.192  1.00  0.00
ATOM     53  N   HIE     4      -1.062 -22.885   3.572  1.00  0.00
ATOM     54  H   HIE     4      -1.215 -23.153   2.610  1.00  0.00
ATOM     55  CA  HIE     4      -0.253 -23.771   4.423  1.00  0.00
ATOM     56  HA  HIE     4      -0.578 -23.676   5.459  1.00  0.00
ATOM     57  CB  HIE     4      -0.405 -25.237   3.993  1.00  0.00
ATOM     58  HB2 HIE     4       0.046 -25.353   3.007  1.00  0.00
ATOM     59  HB3 HIE     4       0.065 -25.930   4.691  1.00  0.00
ATOM     60  CG  HIE     4      -1.828 -25.661   3.864  1.00  0.00
ATOM     61  ND1 HIE     4      -2.592 -25.964   4.974  1.00  0.00
ATOM     62  CE1 HIE     4      -3.792 -26.265   4.508  1.00  0.00
ATOM     63  HE1 HIE     4      -4.557 -26.544   5.233  1.00  0.00
ATOM     64  NE2 HIE     4      -3.842 -26.165   3.177  1.00  0.00
ATOM     65  HE2 HIE     4      -4.631 -26.339   2.571  1.00  0.00
ATOM     66  CD2 HIE     4      -2.596 -25.772   2.755  1.00  0.00
ATOM     67  HD2 HIE     4      -2.404 -25.615   1.693  1.00  0.00
ATOM     68  C   HIE     4       1.198 -23.353   4.367  1.00  0.00
ATOM     69  O   HIE     4       1.718 -23.141   3.274  1.00  0.00
ATOM     70  N   LYS     5       1.861 -23.239   5.536  1.00  0.00
ATOM     71  H   LYS     5       1.337 -23.315   6.397  1.00  0.00
ATOM     72  CA  LYS     5       3.261 -22.811   5.610  1.00  0.00
ATOM     73  HA  LYS     5       3.398 -21.940   4.969  1.00  0.00
ATOM     74  CB  LYS     5       3.684 -22.438   7.041  1.00  0.00
ATOM     75  HB2 LYS     5       2.803 -22.070   7.567  1.00  0.00
ATOM     76  HB3 LYS     5       4.046 -23.342   7.531  1.00  0.00
ATOM     77  CG  LYS     5       4.777 -21.370   7.069  1.00  0.00
ATOM     78  HG2 LYS     5       5.698 -21.836   6.718  1.00  0.00
ATOM     79  HG3 LYS     5       4.482 -20.582   6.376  1.00  0.00
ATOM     80  CD  LYS     5       5.007 -20.769   8.451  1.00  0.00
ATOM     81  HD2 LYS     5       4.100 -20.254   8.769  1.00  0.00
ATOM     82  HD3 LYS     5       5.232 -21.573   9.153  1.00  0.00
ATOM     83  CE  LYS     5       6.157 -19.791   8.421  1.00  0.00
ATOM     84  HE2 LYS     5       7.080 -20.353   8.280  1.00  0.00
ATOM     85  HE3 LYS     5       6.010 -19.117   7.577  1.00  0.00
ATOM     86  NZ  LYS     5       6.245 -19.002   9.675  1.00  0.00
ATOM     87  HZ1 LYS     5       6.382 -19.626  10.457  1.00  0.00
ATOM     88  HZ2 LYS     5       7.024 -18.361   9.615  1.00  0.00
ATOM     89  HZ3 LYS     5       5.390 -18.481   9.805  1.00  0.00
ATOM     90  C   LYS     5       4.248 -23.769   4.944  1.00  0.00
ATOM     91  O   LYS     5       5.281 -23.320   4.447  1.00  0.00
ATOM     92  N   ARG     6       3.904 -25.068   4.881  1.00  0.00
ATOM     93  H   ARG     6       3.077 -25.347   5.389  1.00  0.00
ATOM     94  CA  ARG     6       4.720 -26.112   4.251  1.00  0.00
ATOM     95  HA  ARG     6       5.747 -26.034   4.606  1.00  0.00
ATOM     96  CB  ARG     6       4.184 -27.522   4.594  1.00  0.00
ATOM     97  HB2 ARG     6       4.887 -28.236   4.164  1.00  0.00
ATOM     98  HB3 ARG     6       4.201 -27.607   5.680  1.00  0.00
ATOM     99  CG  ARG     6       2.777 -27.821   4.081  1.00  0.00
ATOM    100  HG2 ARG     6       2.167 -26.927   4.210  1.00  0.00
ATOM    101  HG3 ARG     6       2.842 -28.066   3.021  1.00  0.00
ATOM    102  CD  ARG     6       2.144 -28.977   4.828  1.00  0.00
ATOM    103  HD2 ARG     6       2.510 -29.918   4.418  1.00  0.00
ATOM    104  HD3 ARG     6       2.408 -28.914   5.884  1.00  0.00
ATOM    105  NE  ARG     6       0.686 -28.948   4.707  1.00  0.00
ATOM    106  HE  ARG     6       0.200 -28.222   5.213  1.00  0.00
ATOM    107  CZ  ARG     6      -0.025 -29.785   3.959  1.00  0.00
ATOM    108  NH1 ARG     6       0.577 -30.756   3.282  1.00  0.00
ATOM    109 HH11 ARG     6       1.580 -30.859   3.336  1.00  0.00
ATOM    110 HH12 ARG     6       0.029 -31.388   2.716  1.00  0.00
ATOM    111  NH2 ARG     6      -1.346 -29.681   3.908  1.00  0.00
ATOM    112 HH21 ARG     6      -1.813 -28.961   4.441  1.00  0.00
ATOM    113 HH22 ARG     6      -1.879 -30.321   3.337  1.00  0.00
ATOM    114  C   ARG     6       4.899 -25.927   2.732  1.00  0.00
ATOM    115  O   ARG     6       5.794 -26.544   2.148  1.00  0.00
ATOM    116  N   TYR     7       4.060 -25.072   2.100  1.00  0.00
ATOM    117  H   TYR     7       3.304 -24.667   2.633  1.00  0.00
ATOM    118  CA  TYR     7       4.126 -24.792   0.664  1.00  0.00
ATOM    119  HA  TYR     7       4.824 -25.480   0.188  1.00  0.00
ATOM    120  CB  TYR     7       2.747 -24.961   0.011  1.00  0.00
ATOM    121  HB2 TYR     7       2.136 -24.186   0.474  1.00  0.00
ATOM    122  HB3 TYR     7       2.828 -24.770  -1.059  1.00  0.00
ATOM    123  CG  TYR     7       2.101 -26.313   0.234  1.00  0.00
ATOM    124  CD1 TYR     7       2.826 -27.491   0.078  1.00  0.00
ATOM    125  HD1 TYR     7       3.878 -27.426  -0.199  1.00  0.00
ATOM    126  CE1 TYR     7       2.232 -28.737   0.268  1.00  0.00
ATOM    127  HE1 TYR     7       2.823 -29.649   0.177  1.00  0.00
ATOM    128  CZ  TYR     7       0.885 -28.813   0.583  1.00  0.00
ATOM    129  OH  TYR     7       0.287 -30.038   0.754  1.00  0.00
ATOM    130  HH  TYR     7       0.893 -30.772   0.633  1.00  0.00
ATOM    131  CE2 TYR     7       0.139 -27.654   0.715  1.00  0.00
ATOM    132  HE2 TYR     7      -0.921 -27.711   0.961  1.00  0.00
ATOM    133  CD2 TYR     7       0.746 -26.415   0.534  1.00  0.00
ATOM    134  HD2 TYR     7       0.159 -25.501   0.626  1.00  0.00
ATOM    135  C   TYR     7       4.716 -23.408   0.356  1.00  0.00
ATOM    136  O   TYR     7       4.877 -23.049  -0.811  1.00  0.00
ATOM    137  N   LEU     8       5.066 -22.652   1.406  1.00  0.00
ATOM    138  H   LEU     8       4.872 -23.012   2.330  1.00  0.00
ATOM    139  CA  LEU     8       5.630 -21.312   1.291  1.00  0.00
ATOM    140  HA  LEU     8       5.311 -20.851   0.356  1.00  0.00
ATOM    141  CB  LEU     8       5.148 -20.438   2.457  1.00  0.00
ATOM    142  HB2 LEU     8       5.212 -21.069   3.344  1.00  0.00
ATOM    143  HB3 LEU     8       5.876 -19.631   2.533  1.00  0.00
ATOM    144  CG  LEU     8       3.742 -19.849   2.351  1.00  0.00
ATOM    145  HG  LEU     8       3.048 -20.634   2.052  1.00  0.00
ATOM    146  CD1 LEU     8       3.312 -19.275   3.687  1.00  0.00
ATOM    147 HD11 LEU     8       4.006 -18.490   3.986  1.00  0.00
ATOM    148 HD12 LEU     8       2.309 -18.858   3.597  1.00  0.00
ATOM    149 HD13 LEU     8       3.311 -20.064   4.438  1.00  0.00
ATOM    150  CD2 LEU     8       3.691 -18.729   1.319  1.00  0.00
ATOM    151 HD21 LEU     8       3.978 -19.121   0.343  1.00  0.00
ATOM    152 HD22 LEU     8       2.679 -18.329   1.266  1.00  0.00
ATOM    153 HD23 LEU     8       4.380 -17.936   1.609  1.00  0.00
ATOM    154  C   LEU     8       7.153 -21.325   1.218  1.00  0.00
ATOM    155  O   LEU     8       7.824 -21.623   2.206  1.00  0.00
ATOM    156  N   LYS     9       7.695 -21.003   0.038  1.00  0.00
ATOM    157  H   LYS     9       7.071 -20.813  -0.733  1.00  0.00
ATOM    158  CA  LYS     9       9.137 -20.946  -0.206  1.00  0.00
ATOM    159  HA  LYS     9       9.666 -21.456   0.599  1.00  0.00
ATOM    160  CB  LYS     9       9.493 -21.633  -1.541  1.00  0.00
ATOM    161  HB2 LYS     9       8.754 -21.305  -2.272  1.00  0.00
ATOM    162  HB3 LYS     9      10.478 -21.267  -1.832  1.00  0.00
ATOM    163  CG  LYS     9       9.513 -23.163  -1.486  1.00  0.00
ATOM    164  HG2 LYS     9      10.277 -23.509  -2.181  1.00  0.00
ATOM    165  HG3 LYS     9       9.786 -23.454  -0.472  1.00  0.00
ATOM    166  CD  LYS     9       8.168 -23.794  -1.852  1.00  0.00
ATOM    167  HD2 LYS     9       7.388 -23.306  -1.267  1.00  0.00
ATOM    168  HD3 LYS     9       7.986 -23.625  -2.913  1.00  0.00
ATOM    169  CE  LYS     9       8.155 -25.278  -1.570  1.00  0.00
ATOM    170  HE2 LYS     9       8.872 -25.759  -2.235  1.00  0.00
ATOM    171  HE3 LYS     9       8.461 -25.432  -0.535  1.00  0.00
ATOM    172  NZ  LYS     9       6.807 -25.871  -1.781  1.00  0.00
ATOM    173  HZ1 LYS     9       6.524 -25.729  -2.740  1.00  0.00
ATOM    174  HZ2 LYS     9       6.840 -26.861  -1.583  1.00  0.00
ATOM    175  HZ3 LYS     9       6.143 -25.425  -1.164  1.00  0.00
ATOM    176  C   LYS     9       9.578 -19.480  -0.222  1.00  0.00
ATOM    177  O   LYS     9       9.191 -18.745  -1.125  1.00  0.00
ATOM    178  N   LYS    10      10.372 -19.057   0.775  1.00  0.00
ATOM    179  H   LYS    10      10.584 -19.700   1.525  1.00  0.00
ATOM    180  CA  LYS    10      10.864 -17.684   0.879  1.00  0.00
ATOM    181  HA  LYS    10      10.039 -16.986   0.744  1.00  0.00
ATOM    182  CB  LYS    10      11.496 -17.438   2.259  1.00  0.00
ATOM    183  HB2 LYS    10      10.881 -17.958   2.993  1.00  0.00
ATOM    184  HB3 LYS    10      12.492 -17.879   2.242  1.00  0.00
ATOM    185  CG  LYS    10      11.599 -15.959   2.637  1.00  0.00
ATOM    186  HG2 LYS    10      12.248 -15.458   1.918  1.00  0.00
ATOM    187  HG3 LYS    10      10.604 -15.517   2.598  1.00  0.00
ATOM    188  CD  LYS    10      12.170 -15.796   4.031  1.00  0.00
ATOM    189  HD2 LYS    10      11.543 -16.355   4.724  1.00  0.00
ATOM    190  HD3 LYS    10      13.178 -16.211   4.038  1.00  0.00
ATOM    191  CE  LYS    10      12.220 -14.353   4.451  1.00  0.00
ATOM    192  HE2 LYS    10      12.895 -13.824   3.778  1.00  0.00
ATOM    193  HE3 LYS    10      11.217 -13.936   4.360  1.00  0.00
ATOM    194  NZ  LYS    10      12.695 -14.198   5.851  1.00  0.00
ATOM    195  HZ1 LYS    10      13.625 -14.583   5.936  1.00  0.00
ATOM    196  HZ2 LYS    10      12.713 -13.218   6.093  1.00  0.00
ATOM    197  HZ3 LYS    10      12.069 -14.687   6.475  1.00  0.00
ATOM    198  C   LYS    10      11.845 -17.352  -0.252  1.00  0.00
ATOM    199  O   LYS    10      12.787 -18.101  -0.489  1.00  0.00
ATOM    200  N   ILE    11      11.600 -16.243  -0.959  1.00  0.00
ATOM    201  H   ILE    11      10.748 -15.737  -0.763  1.00  0.00
ATOM    202  CA  ILE    11      12.449 -15.775  -2.057  1.00  0.00
ATOM    203  HA  ILE    11      13.134 -16.547  -2.408  1.00  0.00
ATOM    204  CB  ILE    11      11.595 -15.253  -3.255  1.00  0.00
ATOM    205  HB  ILE    11      10.901 -14.500  -2.882  1.00  0.00
ATOM    206  CG2 ILE    11      12.482 -14.636  -4.356  1.00  0.00
ATOM    207 HG21 ILE    11      13.175 -15.389  -4.729  1.00  0.00
ATOM    208 HG22 ILE    11      11.854 -14.283  -5.174  1.00  0.00
ATOM    209 HG23 ILE    11      13.044 -13.798  -3.943  1.00  0.00
ATOM    210  CG1 ILE    11      10.692 -16.374  -3.821  1.00  0.00
ATOM    211 HG12 ILE    11      11.348 -17.034  -4.390  1.00  0.00
ATOM    212 HG13 ILE    11      10.297 -16.910  -2.959  1.00  0.00
ATOM    213  CD1 ILE    11       9.521 -15.909  -4.722  1.00  0.00
ATOM    214 HD11 ILE    11       9.916 -15.373  -5.585  1.00  0.00
ATOM    215 HD12 ILE    11       8.956 -16.778  -5.062  1.00  0.00
ATOM    216 HD13 ILE    11       8.864 -15.250  -4.155  1.00  0.00
ATOM    217  C   ILE    11      13.399 -14.713  -1.497  1.00  0.00
ATOM    218  O   ILE    11      14.615 -14.867  -1.591  1.00  0.00
ATOM    219  N   ARG    12      12.838 -13.645  -0.902  1.00  0.00
ATOM    220  H   ARG    12      11.829 -13.602  -0.890  1.00  0.00
ATOM    221  CA  ARG    12      13.586 -12.529  -0.328  1.00  0.00
ATOM    222  HA  ARG    12      14.399 -12.913   0.289  1.00  0.00
ATOM    223  CB  ARG    12      14.191 -11.633  -1.442  1.00  0.00
ATOM    224  HB2 ARG    12      14.771 -10.861  -0.937  1.00  0.00
ATOM    225  HB3 ARG    12      14.860 -12.270  -2.021  1.00  0.00
ATOM    226  CG  ARG    12      13.173 -10.975  -2.381  1.00  0.00
ATOM    227  HG2 ARG    12      12.607 -11.757  -2.888  1.00  0.00
ATOM    228  HG3 ARG    12      12.494 -10.362  -1.788  1.00  0.00
ATOM    229  CD  ARG    12      13.871 -10.106  -3.412  1.00  0.00
ATOM    230  HD2 ARG    12      14.252  -9.215  -2.914  1.00  0.00
ATOM    231  HD3 ARG    12      14.703 -10.669  -3.835  1.00  0.00
ATOM    232  NE  ARG    12      12.983  -9.693  -4.500  1.00  0.00
ATOM    233  HE  ARG    12      12.521  -8.801  -4.395  1.00  0.00
ATOM    234  CZ  ARG    12      12.766 -10.394  -5.610  1.00  0.00
ATOM    235  NH1 ARG    12      13.358 -11.569  -5.789  1.00  0.00
ATOM    236 HH11 ARG    12      13.977 -11.932  -5.078  1.00  0.00
ATOM    237 HH12 ARG    12      13.187 -12.093  -6.634  1.00  0.00
ATOM    238  NH2 ARG    12      11.938  -9.936  -6.539  1.00  0.00
ATOM    239 HH21 ARG    12      11.470  -9.051  -6.403  1.00  0.00
ATOM    240 HH22 ARG    12      11.778 -10.474  -7.379  1.00  0.00
ATOM    241  C   ARG    12      12.705 -11.688   0.595  1.00  0.00
ATOM    242  O   ARG    12      11.478 -11.831   0.589  1.00  0.00
ATOM    243  N   ASP    13      13.336 -10.786   1.351  1.00  0.00
ATOM    244  H   ASP    13      14.345 -10.758   1.311  1.00  0.00
ATOM    245  CA  ASP    13      12.653  -9.833   2.214  1.00  0.00
ATOM    246  HA  ASP    13      11.780 -10.301   2.669  1.00  0.00
ATOM    247  CB  ASP    13      13.597  -9.361   3.334  1.00  0.00
ATOM    248  HB2 ASP    13      14.486  -8.965   2.842  1.00  0.00
ATOM    249  HB3 ASP    13      13.098  -8.560   3.880  1.00  0.00
ATOM    250  CG  ASP    13      14.000 -10.454   4.299  1.00  0.00
ATOM    251  OD1 ASP    13      13.103 -11.175   4.786  1.00  0.00
ATOM    252  OD2 ASP    13      15.213 -10.577   4.583  1.00  0.00
ATOM    253  C   ASP    13      12.256  -8.649   1.348  1.00  0.00
ATOM    254  O   ASP    13      12.996  -8.295   0.426  1.00  0.00
ATOM    255  N   LEU    14      11.095  -8.034   1.631  1.00  0.00
ATOM    256  H   LEU    14      10.460  -8.438   2.304  1.00  0.00
ATOM    257  CA  LEU    14      10.643  -6.875   0.859  1.00  0.00
ATOM    258  HA  LEU    14      11.326  -6.722   0.023  1.00  0.00
ATOM    259  CB  LEU    14       9.226  -7.053   0.308  1.00  0.00
ATOM    260  HB2 LEU    14       8.653  -7.255   1.213  1.00  0.00
ATOM    261  HB3 LEU    14       8.879  -6.123  -0.142  1.00  0.00
ATOM    262  CG  LEU    14       9.032  -8.203  -0.685  1.00  0.00
ATOM    263  HG  LEU    14       9.427  -9.118  -0.246  1.00  0.00
ATOM    264  CD1 LEU    14       7.551  -8.393  -1.012  1.00  0.00
ATOM    265 HD11 LEU    14       7.156  -7.477  -1.452  1.00  0.00
ATOM    266 HD12 LEU    14       7.437  -9.214  -1.719  1.00  0.00
ATOM    267 HD13 LEU    14       7.004  -8.622  -0.098  1.00  0.00
ATOM    268  CD2 LEU    14       9.874  -8.007  -1.960  1.00  0.00
ATOM    269 HD21 LEU    14      10.930  -7.960  -1.694  1.00  0.00
ATOM    270 HD22 LEU    14       9.707  -8.845  -2.638  1.00  0.00
ATOM    271 HD23 LEU    14       9.581  -7.079  -2.451  1.00  0.00
ATOM    272  C   LEU    14      10.791  -5.560   1.603  1.00  0.00
ATOM    273  O   LEU    14      10.972  -4.524   0.963  1.00  0.00
ATOM    274  N   GLY    15      10.728  -5.614   2.932  1.00  0.00
ATOM    275  H   GLY    15      10.571  -6.515   3.361  1.00  0.00
ATOM    276  CA  GLY    15      10.871  -4.450   3.799  1.00  0.00
ATOM    277  HA2 GLY    15      11.936  -4.276   3.950  1.00  0.00
ATOM    278  HA3 GLY    15      10.433  -3.595   3.284  1.00  0.00
ATOM    279  C   GLY    15      10.201  -4.609   5.148  1.00  0.00
ATOM    280  O   GLY    15       9.825  -5.718   5.538  1.00  0.00
ATOM    281  N   GLU    16      10.070  -3.495   5.881  1.00  0.00
ATOM    282  H   GLU    16      10.429  -2.629   5.506  1.00  0.00
ATOM    283  CA  GLU    16       9.466  -3.477   7.212  1.00  0.00
ATOM    284  HA  GLU    16       9.168  -4.487   7.493  1.00  0.00
ATOM    285  CB  GLU    16      10.466  -2.947   8.263  1.00  0.00
ATOM    286  HB2 GLU    16      10.759  -1.948   7.939  1.00  0.00
ATOM    287  HB3 GLU    16       9.921  -2.877   9.205  1.00  0.00
ATOM    288  CG  GLU    16      11.709  -3.802   8.459  1.00  0.00
ATOM    289  HG2 GLU    16      11.960  -4.116   7.445  1.00  0.00
ATOM    290  HG3 GLU    16      12.507  -3.171   8.851  1.00  0.00
ATOM    291  CD  GLU    16      11.552  -5.025   9.342  1.00  0.00
ATOM    292  OE1 GLU    16      10.888  -4.920  10.400  1.00  0.00
ATOM    293  OE2 GLU    16      12.150  -6.074   9.007  1.00  0.00
ATOM    294  C   GLU    16       8.208  -2.612   7.220  1.00  0.00
ATOM    295  O   GLU    16       8.267  -1.429   6.883  1.00  0.00
ATOM    296  N   GLY    17       7.089  -3.214   7.610  1.00  0.00
ATOM    297  H   GLY    17       7.120  -4.201   7.819  1.00  0.00
ATOM    298  CA  GLY    17       5.817  -2.518   7.750  1.00  0.00
ATOM    299  HA2 GLY    17       5.739  -1.729   7.002  1.00  0.00
ATOM    300  HA3 GLY    17       4.992  -3.220   7.625  1.00  0.00
ATOM    301  C   GLY    17       5.730  -1.897   9.132  1.00  0.00
ATOM    302  O   GLY    17       6.761  -1.678   9.775  1.00  0.00
ATOM    303  N   HIE    18       4.505  -1.614   9.614  1.00  0.00
ATOM    304  H   HIE    18       3.689  -1.685   9.024  1.00  0.00
ATOM    305  CA  HIE    18       4.349  -1.030  10.944  1.00  0.00
ATOM    306  HA  HIE    18       5.185  -0.356  11.132  1.00  0.00
ATOM    307  CB  HIE    18       3.039  -0.241  11.089  1.00  0.00
ATOM    308  HB2 HIE    18       3.055   0.550  10.339  1.00  0.00
ATOM    309  HB3 HIE    18       2.138  -0.841  10.963  1.00  0.00
ATOM    310  CG  HIE    18       2.922   0.434  12.420  1.00  0.00
ATOM    311  ND1 HIE    18       2.129  -0.091  13.428  1.00  0.00
ATOM    312  CE1 HIE    18       2.292   0.712  14.467  1.00  0.00
ATOM    313  HE1 HIE    18       1.738   0.475  15.376  1.00  0.00
ATOM    314  NE2 HIE    18       3.140   1.703  14.193  1.00  0.00
ATOM    315  HE2 HIE    18       3.435   2.453  14.802  1.00  0.00
ATOM    316  CD2 HIE    18       3.563   1.528  12.895  1.00  0.00
ATOM    317  HD2 HIE    18       4.284   2.219  12.458  1.00  0.00
ATOM    318  C   HIE    18       4.529  -2.042  12.081  1.00  0.00
ATOM    319  O   HIE    18       5.272  -1.748  13.023  1.00  0.00
ATOM    320  N   PHE    19       3.852  -3.214  12.006  1.00  0.00
ATOM    321  H   PHE    19       3.199  -3.336  11.245  1.00  0.00
ATOM    322  CA  PHE    19       3.910  -4.252  13.052  1.00  0.00
ATOM    323  HA  PHE    19       4.253  -3.799  13.982  1.00  0.00
ATOM    324  CB  PHE    19       2.535  -4.902  13.298  1.00  0.00
ATOM    325  HB2 PHE    19       2.148  -5.244  12.338  1.00  0.00
ATOM    326  HB3 PHE    19       2.618  -5.750  13.978  1.00  0.00
ATOM    327  CG  PHE    19       1.492  -3.983  13.881  1.00  0.00
ATOM    328  CD1 PHE    19       1.629  -3.475  15.169  1.00  0.00
ATOM    329  HD1 PHE    19       2.505  -3.747  15.758  1.00  0.00
ATOM    330  CE1 PHE    19       0.661  -2.626  15.708  1.00  0.00
ATOM    331  HE1 PHE    19       0.786  -2.222  16.713  1.00  0.00
ATOM    332  CZ  PHE    19      -0.453  -2.298  14.969  1.00  0.00
ATOM    333  HZ  PHE    19      -1.205  -1.628  15.386  1.00  0.00
ATOM    334  CE2 PHE    19      -0.618  -2.817  13.704  1.00  0.00
ATOM    335  HE2 PHE    19      -1.510  -2.569  13.128  1.00  0.00
ATOM    336  CD2 PHE    19       0.351  -3.656  13.161  1.00  0.00
ATOM    337  HD2 PHE    19       0.219  -4.065  12.159  1.00  0.00
ATOM    338  C   PHE    19       4.968  -5.326  12.843  1.00  0.00
ATOM    339  O   PHE    19       5.284  -6.068  13.779  1.00  0.00
ATOM    340  N   GLY    20       5.498  -5.411  11.633  1.00  0.00
ATOM    341  H   GLY    20       5.200  -4.779  10.904  1.00  0.00
ATOM    342  CA  GLY    20       6.513  -6.401  11.314  1.00  0.00
ATOM    343  HA2 GLY    20       7.359  -6.221  11.977  1.00  0.00
ATOM    344  HA3 GLY    20       6.086  -7.381  11.527  1.00  0.00
ATOM    345  C   GLY    20       6.995  -6.375   9.885  1.00  0.00
ATOM    346  O   GLY    20       6.660  -5.473   9.116  1.00  0.00
ATOM    347  N   LYS    21       7.764  -7.403   9.530  1.00  0.00
ATOM    348  H   LYS    21       7.994  -8.057  10.264  1.00  0.00
ATOM    349  CA  LYS    21       8.399  -7.572   8.227  1.00  0.00
ATOM    350  HA  LYS    21       8.600  -6.597   7.783  1.00  0.00
ATOM    351  CB  LYS    21       9.729  -8.326   8.378  1.00  0.00
ATOM    352  HB2 LYS    21      10.137  -8.449   7.374  1.00  0.00
ATOM    353  HB3 LYS    21      10.391  -7.685   8.961  1.00  0.00
ATOM    354  CG  LYS    21       9.617  -9.701   9.057  1.00  0.00
ATOM    355  HG2 LYS    21       9.312  -9.536  10.091  1.00  0.00
ATOM    356  HG3 LYS    21       8.844 -10.266   8.537  1.00  0.00
ATOM    357  CD  LYS    21      10.930 -10.489   9.032  1.00  0.00
ATOM    358  HD2 LYS    21      11.747  -9.768   9.020  1.00  0.00
ATOM    359  HD3 LYS    21      10.979 -11.077   9.949  1.00  0.00
ATOM    360  CE  LYS    21      11.051 -11.408   7.838  1.00  0.00
ATOM    361  HE2 LYS    21      11.895 -12.076   8.007  1.00  0.00
ATOM    362  HE3 LYS    21      10.134 -11.993   7.764  1.00  0.00
ATOM    363  NZ  LYS    21      11.260 -10.655   6.574  1.00  0.00
ATOM    364  HZ1 LYS    21      12.110 -10.113   6.642  1.00  0.00
ATOM    365  HZ2 LYS    21      11.336 -11.305   5.804  1.00  0.00
ATOM    366  HZ3 LYS    21      10.478 -10.036   6.417  1.00  0.00
ATOM    367  C   LYS    21       7.520  -8.207   7.149  1.00  0.00
ATOM    368  O   LYS    21       6.666  -9.047   7.436  1.00  0.00
ATOM    369  N   VAL    22       7.761  -7.796   5.903  1.00  0.00
ATOM    370  H   VAL    22       8.450  -7.066   5.794  1.00  0.00
ATOM    371  CA  VAL    22       7.077  -8.286   4.710  1.00  0.00
ATOM    372  HA  VAL    22       6.313  -9.030   4.937  1.00  0.00
ATOM    373  CB  VAL    22       6.424  -7.138   3.897  1.00  0.00
ATOM    374  HB  VAL    22       7.199  -6.421   3.629  1.00  0.00
ATOM    375  CG1 VAL    22       5.755  -7.663   2.628  1.00  0.00
ATOM    376 HG11 VAL    22       4.979  -8.380   2.895  1.00  0.00
ATOM    377 HG12 VAL    22       5.308  -6.832   2.082  1.00  0.00
ATOM    378 HG13 VAL    22       6.499  -8.151   1.999  1.00  0.00
ATOM    379  CG2 VAL    22       5.439  -6.335   4.750  1.00  0.00
ATOM    380 HG21 VAL    22       5.964  -5.900   5.600  1.00  0.00
ATOM    381 HG22 VAL    22       5.001  -5.540   4.147  1.00  0.00
ATOM    382 HG23 VAL    22       4.649  -6.994   5.110  1.00  0.00
ATOM    383  C   VAL    22       8.117  -9.031   3.884  1.00  0.00
ATOM    384  O   VAL    22       9.185  -8.482   3.603  1.00  0.00
ATOM    385  N   SER    23       7.803 -10.276   3.502  1.00  0.00
ATOM    386  H   SER    23       6.931 -10.679   3.815  1.00  0.00
ATOM    387  CA  SER    23       8.686 -11.093   2.682  1.00  0.00
ATOM    388  HA  SER    23       9.538 -10.495   2.358  1.00  0.00
ATOM    389  CB  SER    23       9.205 -12.299   3.463  1.00  0.00
ATOM    390  HB2 SER    23       8.359 -12.955   3.670  1.00  0.00
ATOM    391  HB3 SER    23       9.924 -12.823   2.834  1.00  0.00
ATOM    392  OG  SER    23       9.825 -11.931   4.682  1.00  0.00
ATOM    393  HG  SER    23      10.133 -12.719   5.135  1.00  0.00
ATOM    394  C   SER    23       7.970 -11.568   1.442  1.00  0.00
ATOM    395  O   SER    23       6.741 -11.661   1.426  1.00  0.00
ATOM    396  N   LEU    24       8.750 -11.883   0.404  1.00  0.00
ATOM    397  H   LEU    24       9.742 -11.714   0.489  1.00  0.00
ATOM    398  CA  LEU    24       8.250 -12.414  -0.842  1.00  0.00
ATOM    399  HA  LEU    24       7.183 -12.210  -0.928  1.00  0.00
ATOM    400  CB  LEU    24       8.970 -11.766  -2.032  1.00  0.00
ATOM    401  HB2 LEU    24       8.608 -10.739  -1.991  1.00  0.00
ATOM    402  HB3 LEU    24      10.044 -11.781  -1.844  1.00  0.00
ATOM    403  CG  LEU    24       8.688 -12.350  -3.416  1.00  0.00
ATOM    404  HG  LEU    24       8.920 -13.415  -3.394  1.00  0.00
ATOM    405  CD1 LEU    24       7.232 -12.156  -3.823  1.00  0.00
ATOM    406 HD11 LEU    24       7.000 -11.091  -3.846  1.00  0.00
ATOM    407 HD12 LEU    24       7.070 -12.584  -4.812  1.00  0.00
ATOM    408 HD13 LEU    24       6.584 -12.654  -3.102  1.00  0.00
ATOM    409  CD2 LEU    24       9.624 -11.759  -4.441  1.00  0.00
ATOM    410 HD21 LEU    24      10.654 -11.985  -4.166  1.00  0.00
ATOM    411 HD22 LEU    24       9.408 -12.187  -5.420  1.00  0.00
ATOM    412 HD23 LEU    24       9.486 -10.679  -4.479  1.00  0.00
ATOM    413  C   LEU    24       8.461 -13.929  -0.829  1.00  0.00
ATOM    414  O   LEU    24       9.579 -14.404  -0.606  1.00  0.00
ATOM    415  N   TYR    25       7.377 -14.671  -1.076  1.00  0.00
ATOM    416  H   TYR    25       6.519 -14.187  -1.299  1.00  0.00
ATOM    417  CA  TYR    25       7.377 -16.130  -1.108  1.00  0.00
ATOM    418  HA  TYR    25       8.393 -16.507  -0.985  1.00  0.00
ATOM    419  CB  TYR    25       6.504 -16.681   0.037  1.00  0.00
ATOM    420  HB2 TYR    25       5.640 -16.024  -0.058  1.00  0.00
ATOM    421  HB3 TYR    25       6.203 -17.709  -0.165  1.00  0.00
ATOM    422  CG  TYR    25       7.058 -16.585   1.441  1.00  0.00
ATOM    423  CD1 TYR    25       7.559 -17.710   2.090  1.00  0.00
ATOM    424  HD1 TYR    25       7.588 -18.655   1.548  1.00  0.00
ATOM    425  CE1 TYR    25       8.018 -17.645   3.406  1.00  0.00
ATOM    426  HE1 TYR    25       8.451 -18.526   3.880  1.00  0.00
ATOM    427  CZ  TYR    25       7.932 -16.456   4.106  1.00  0.00
ATOM    428  OH  TYR    25       8.379 -16.395   5.407  1.00  0.00
ATOM    429  HH  TYR    25       8.728 -17.232   5.724  1.00  0.00
ATOM    430  CE2 TYR    25       7.388 -15.336   3.497  1.00  0.00
ATOM    431  HE2 TYR    25       7.306 -14.398   4.047  1.00  0.00
ATOM    432  CD2 TYR    25       6.943 -15.411   2.177  1.00  0.00
ATOM    433  HD2 TYR    25       6.496 -14.538   1.702  1.00  0.00
ATOM    434  C   TYR    25       6.748 -16.620  -2.398  1.00  0.00
ATOM    435  O   TYR    25       5.921 -15.919  -2.985  1.00  0.00
ATOM    436  N   CYS    26       7.093 -17.851  -2.808  1.00  0.00
ATOM    437  H   CYS    26       7.855 -18.325  -2.345  1.00  0.00
ATOM    438  CA  CYS    26       6.419 -18.533  -3.904  1.00  0.00
ATOM    439  HA  CYS    26       5.828 -17.807  -4.461  1.00  0.00
ATOM    440  CB  CYS    26       7.402 -19.201  -4.863  1.00  0.00
ATOM    441  HB2 CYS    26       7.977 -18.449  -5.405  1.00  0.00
ATOM    442  HB3 CYS    26       8.083 -19.854  -4.317  1.00  0.00
ATOM    443  SG  CYS    26       6.613 -20.242  -6.131  1.00  0.00
ATOM    444  HG  CYS    26       7.742 -20.617  -6.726  1.00  0.00
ATOM    445  C   CYS    26       5.538 -19.564  -3.192  1.00  0.00
ATOM    446  O   CYS    26       6.054 -20.359  -2.393  1.00  0.00
ATOM    447  N   TYR    27       4.213 -19.492  -3.394  1.00  0.00
ATOM    448  H   TYR    27       3.814 -18.743  -3.943  1.00  0.00
ATOM    449  CA  TYR    27       3.303 -20.466  -2.785  1.00  0.00
ATOM    450  HA  TYR    27       3.753 -20.844  -1.867  1.00  0.00
ATOM    451  CB  TYR    27       1.937 -19.852  -2.445  1.00  0.00
ATOM    452  HB2 TYR    27       2.132 -18.937  -1.885  1.00  0.00
ATOM    453  HB3 TYR    27       1.401 -19.608  -3.363  1.00  0.00
ATOM    454  CG  TYR    27       1.099 -20.786  -1.606  1.00  0.00
ATOM    455  CD1 TYR    27       1.449 -21.076  -0.291  1.00  0.00
ATOM    456  HD1 TYR    27       2.336 -20.605   0.131  1.00  0.00
ATOM    457  CE1 TYR    27       0.691 -21.949   0.481  1.00  0.00
ATOM    458  HE1 TYR    27       0.984 -22.171   1.507  1.00  0.00
ATOM    459  CZ  TYR    27      -0.426 -22.553  -0.065  1.00  0.00
ATOM    460  OH  TYR    27      -1.176 -23.405   0.700  1.00  0.00
ATOM    461  HH  TYR    27      -0.835 -23.507   1.592  1.00  0.00
ATOM    462  CE2 TYR    27      -0.795 -22.278  -1.369  1.00  0.00
ATOM    463  HE2 TYR    27      -1.686 -22.738  -1.796  1.00  0.00
ATOM    464  CD2 TYR    27      -0.023 -21.412  -2.136  1.00  0.00
ATOM    465  HD2 TYR    27      -0.295 -21.214  -3.173  1.00  0.00
ATOM    466  C   TYR    27       3.188 -21.589  -3.793  1.00  0.00
ATOM    467  O   TYR    27       2.549 -21.420  -4.827  1.00  0.00
ATOM    468  N   ASP    28       3.863 -22.709  -3.521  1.00  0.00
ATOM    469  H   ASP    28       4.344 -22.783  -2.636  1.00  0.00
ATOM    470  CA  ASP    28       4.019 -23.791  -4.483  1.00  0.00
ATOM    471  HA  ASP    28       3.395 -23.650  -5.365  1.00  0.00
ATOM    472  CB  ASP    28       5.494 -23.750  -4.913  1.00  0.00
ATOM    473  HB2 ASP    28       5.821 -22.714  -4.999  1.00  0.00
ATOM    474  HB3 ASP    28       5.974 -24.211  -4.050  1.00  0.00
ATOM    475  CG  ASP    28       5.874 -24.500  -6.158  1.00  0.00
ATOM    476  OD1 ASP    28       5.073 -24.500  -7.121  1.00  0.00
ATOM    477  OD2 ASP    28       7.015 -24.995  -6.212  1.00  0.00
ATOM    478  C   ASP    28       3.592 -25.200  -3.985  1.00  0.00
ATOM    479  O   ASP    28       4.462 -26.037  -3.726  1.00  0.00
ATOM    480  N   PRO    29       2.271 -25.505  -3.883  1.00  0.00
ATOM    481  CD  PRO    29       1.098 -24.641  -4.113  1.00  0.00
ATOM    482  HD2 PRO    29       0.822 -24.668  -5.167  1.00  0.00
ATOM    483  HD3 PRO    29       1.335 -23.616  -3.826  1.00  0.00
ATOM    484  CG  PRO    29       0.057 -25.254  -3.229  1.00  0.00
ATOM    485  HG2 PRO    29      -0.935 -25.032  -3.624  1.00  0.00
ATOM    486  HG3 PRO    29       0.146 -24.848  -2.222  1.00  0.00
ATOM    487  CB  PRO    29       0.330 -26.713  -3.239  1.00  0.00
ATOM    488  HB2 PRO    29      -0.161 -27.248  -4.051  1.00  0.00
ATOM    489  HB3 PRO    29       0.011 -27.131  -2.284  1.00  0.00
ATOM    490  CA  PRO    29       1.855 -26.835  -3.381  1.00  0.00
ATOM    491  HA  PRO    29       2.291 -26.931  -2.386  1.00  0.00
ATOM    492  C   PRO    29       2.261 -28.039  -4.232  1.00  0.00
ATOM    493  O   PRO    29       2.497 -29.108  -3.674  1.00  0.00
ATOM    494  N   THR    30       2.364 -27.864  -5.567  1.00  0.00
ATOM    495  H   THR    30       2.107 -26.964  -5.946  1.00  0.00
ATOM    496  CA  THR    30       2.761 -28.928  -6.502  1.00  0.00
ATOM    497  HA  THR    30       2.339 -29.888  -6.205  1.00  0.00
ATOM    498  CB  THR    30       2.301 -28.611  -7.940  1.00  0.00
ATOM    499  HB  THR    30       2.546 -29.472  -8.561  1.00  0.00
ATOM    500  CG2 THR    30       0.818 -28.318  -8.045  1.00  0.00
ATOM    501 HG21 THR    30       0.572 -27.456  -7.425  1.00  0.00
ATOM    502 HG22 THR    30       0.562 -28.104  -9.083  1.00  0.00
ATOM    503 HG23 THR    30       0.251 -29.184  -7.703  1.00  0.00
ATOM    504  OG1 THR    30       3.035 -27.495  -8.432  1.00  0.00
ATOM    505  HG1 THR    30       2.751 -27.295  -9.327  1.00  0.00
ATOM    506  C   THR    30       4.279 -29.160  -6.471  1.00  0.00
ATOM    507  O   THR    30       4.742 -30.177  -6.980  1.00  0.00
ATOM    508  N   ASN    31       5.054 -28.197  -5.918  1.00  0.00
ATOM    509  H   ASN    31       4.573 -27.341  -5.683  1.00  0.00
ATOM    510  CA  ASN    31       6.522 -28.226  -5.812  1.00  0.00
ATOM    511  HA  ASN    31       6.867 -27.312  -5.328  1.00  0.00
ATOM    512  CB  ASN    31       7.004 -29.442  -4.976  1.00  0.00
ATOM    513  HB2 ASN    31       6.312 -29.555  -4.141  1.00  0.00
ATOM    514  HB3 ASN    31       6.925 -30.309  -5.632  1.00  0.00
ATOM    515  CG  ASN    31       8.414 -29.375  -4.430  1.00  0.00
ATOM    516  OD1 ASN    31       9.047 -28.314  -4.347  1.00  0.00
ATOM    517  ND2 ASN    31       8.935 -30.528  -4.027  1.00  0.00
ATOM    518 HD21 ASN    31       9.873 -30.551  -3.652  1.00  0.00
ATOM    519 HD22 ASN    31       8.391 -31.376  -4.096  1.00  0.00
ATOM    520  C   ASN    31       7.246 -28.095  -7.184  1.00  0.00
ATOM    521  O   ASN    31       8.453 -28.340  -7.270  1.00  0.00
ATOM    522  N   ASP    32       6.519 -27.658  -8.243  1.00  0.00
ATOM    523  H   ASP    32       5.519 -27.573  -8.132  1.00  0.00
ATOM    524  CA  ASP    32       7.088 -27.490  -9.587  1.00  0.00
ATOM    525  HA  ASP    32       8.027 -28.040  -9.653  1.00  0.00
ATOM    526  CB  ASP    32       6.126 -28.021 -10.676  1.00  0.00
ATOM    527  HB2 ASP    32       6.714 -27.984 -11.593  1.00  0.00
ATOM    528  HB3 ASP    32       5.911 -29.060 -10.425  1.00  0.00
ATOM    529  CG  ASP    32       4.819 -27.267 -10.881  1.00  0.00
ATOM    530  OD1 ASP    32       4.632 -26.206 -10.245  1.00  0.00
ATOM    531  OD2 ASP    32       3.970 -27.758 -11.654  1.00  0.00
ATOM    532  C   ASP    32       7.607 -26.071  -9.912  1.00  0.00
ATOM    533  O   ASP    32       8.112 -25.842 -11.014  1.00  0.00
ATOM    534  N   GLY    33       7.463 -25.144  -8.962  1.00  0.00
ATOM    535  H   GLY    33       7.024 -25.423  -8.096  1.00  0.00
ATOM    536  CA  GLY    33       7.900 -23.756  -9.100  1.00  0.00
ATOM    537  HA2 GLY    33       7.981 -23.355  -8.090  1.00  0.00
ATOM    538  HA3 GLY    33       8.889 -23.788  -9.558  1.00  0.00
ATOM    539  C   GLY    33       7.003 -22.849  -9.923  1.00  0.00
ATOM    540  O   GLY    33       7.397 -21.716 -10.218  1.00  0.00
ATOM    541  N   THR    34       5.787 -23.317 -10.291  1.00  0.00
ATOM    542  H   THR    34       5.554 -24.275 -10.071  1.00  0.00
ATOM    543  CA  THR    34       4.830 -22.530 -11.090  1.00  0.00
ATOM    544  HA  THR    34       5.282 -21.659 -11.562  1.00  0.00
ATOM    545  CB  THR    34       4.169 -23.392 -12.179  1.00  0.00
ATOM    546  HB  THR    34       3.540 -22.737 -12.782  1.00  0.00
ATOM    547  CG2 THR    34       5.180 -24.100 -13.082  1.00  0.00
ATOM    548 HG21 THR    34       5.809 -24.756 -12.480  1.00  0.00
ATOM    549 HG22 THR    34       4.649 -24.691 -13.829  1.00  0.00
ATOM    550 HG23 THR    34       5.803 -23.358 -13.582  1.00  0.00
ATOM    551  OG1 THR    34       3.277 -24.326 -11.564  1.00  0.00
ATOM    552  HG1 THR    34       2.863 -24.866 -12.241  1.00  0.00
ATOM    553  C   THR    34       3.769 -21.842 -10.217  1.00  0.00
ATOM    554  O   THR    34       2.771 -21.334 -10.731  1.00  0.00
ATOM    555  N   GLY    35       3.990 -21.860  -8.909  1.00  0.00
ATOM    556  H   GLY    35       4.832 -22.306  -8.574  1.00  0.00
ATOM    557  CA  GLY    35       3.087 -21.272  -7.932  1.00  0.00
ATOM    558  HA2 GLY    35       2.075 -21.613  -8.152  1.00  0.00
ATOM    559  HA3 GLY    35       3.379 -21.619  -6.941  1.00  0.00
ATOM    560  C   GLY    35       3.112 -19.762  -7.951  1.00  0.00
ATOM    561  O   GLY    35       4.058 -19.162  -8.469  1.00  0.00
ATOM    562  N   GLU    36       2.068 -19.142  -7.394  1.00  0.00
ATOM    563  H   GLU    36       1.300 -19.698  -7.045  1.00  0.00
ATOM    564  CA  GLU    36       1.957 -17.689  -7.327  1.00  0.00
ATOM    565  HA  GLU    36       2.194 -17.263  -8.302  1.00  0.00
ATOM    566  CB  GLU    36       0.531 -17.251  -6.931  1.00  0.00
ATOM    567  HB2 GLU    36       0.342 -17.660  -5.938  1.00  0.00
ATOM    568  HB3 GLU    36       0.541 -16.162  -6.878  1.00  0.00
ATOM    569  CG  GLU    36      -0.568 -17.703  -7.884  1.00  0.00
ATOM    570  HG2 GLU    36      -0.622 -18.790  -7.822  1.00  0.00
ATOM    571  HG3 GLU    36      -1.490 -17.271  -7.492  1.00  0.00
ATOM    572  CD  GLU    36      -0.391 -17.288  -9.331  1.00  0.00
ATOM    573  OE1 GLU    36      -0.529 -16.078  -9.629  1.00  0.00
ATOM    574  OE2 GLU    36      -0.094 -18.172 -10.165  1.00  0.00
ATOM    575  C   GLU    36       2.964 -17.085  -6.363  1.00  0.00
ATOM    576  O   GLU    36       3.330 -17.701  -5.356  1.00  0.00
ATOM    577  N   MET    37       3.422 -15.882  -6.696  1.00  0.00
ATOM    578  H   MET    37       3.147 -15.496  -7.589  1.00  0.00
ATOM    579  CA  MET    37       4.308 -15.098  -5.850  1.00  0.00
ATOM    580  HA  MET    37       4.951 -15.768  -5.278  1.00  0.00
ATOM    581  CB  MET    37       5.192 -14.166  -6.683  1.00  0.00
ATOM    582  HB2 MET    37       4.543 -13.618  -7.366  1.00  0.00
ATOM    583  HB3 MET    37       5.671 -13.465  -5.999  1.00  0.00
ATOM    584  CG  MET    37       6.252 -14.901  -7.476  1.00  0.00
ATOM    585  HG2 MET    37       6.971 -15.330  -6.777  1.00  0.00
ATOM    586  HG3 MET    37       5.771 -15.701  -8.038  1.00  0.00
ATOM    587  SD  MET    37       7.123 -13.802  -8.627  1.00  0.00
ATOM    588  CE  MET    37       8.341 -13.124  -7.532  1.00  0.00
ATOM    589  HE1 MET    37       8.958 -13.928  -7.131  1.00  0.00
ATOM    590  HE2 MET    37       8.970 -12.421  -8.078  1.00  0.00
ATOM    591  HE3 MET    37       7.844 -12.605  -6.712  1.00  0.00
ATOM    592  C   MET    37       3.385 -14.307  -4.928  1.00  0.00
ATOM    593  O   MET    37       2.401 -13.724  -5.393  1.00  0.00
ATOM    594  N   VAL    38       3.653 -14.357  -3.619  1.00  0.00
ATOM    595  H   VAL    38       4.390 -14.972  -3.304  1.00  0.00
ATOM    596  CA  VAL    38       2.836 -13.673  -2.608  1.00  0.00
ATOM    597  HA  VAL    38       2.256 -12.853  -3.031  1.00  0.00
ATOM    598  CB  VAL    38       1.865 -14.627  -1.839  1.00  0.00
ATOM    599  HB  VAL    38       1.423 -14.074  -1.010  1.00  0.00
ATOM    600  CG1 VAL    38       0.755 -15.152  -2.750  1.00  0.00
ATOM    601 HG11 VAL    38       1.196 -15.705  -3.580  1.00  0.00
ATOM    602 HG12 VAL    38       0.099 -15.811  -2.182  1.00  0.00
ATOM    603 HG13 VAL    38       0.178 -14.313  -3.140  1.00  0.00
ATOM    604  CG2 VAL    38       2.607 -15.779  -1.159  1.00  0.00
ATOM    605 HG21 VAL    38       3.324 -15.378  -0.444  1.00  0.00
ATOM    606 HG22 VAL    38       1.891 -16.415  -0.638  1.00  0.00
ATOM    607 HG23 VAL    38       3.134 -16.367  -1.911  1.00  0.00
ATOM    608  C   VAL    38       3.687 -12.866  -1.639  1.00  0.00
ATOM    609  O   VAL    38       4.797 -13.272  -1.306  1.00  0.00
ATOM    610  N   ALA    39       3.152 -11.739  -1.171  1.00  0.00
ATOM    611  H   ALA    39       2.255 -11.436  -1.523  1.00  0.00
ATOM    612  CA  ALA    39       3.818 -10.911  -0.174  1.00  0.00
ATOM    613  HA  ALA    39       4.891 -11.091  -0.108  1.00  0.00
ATOM    614  CB  ALA    39       3.588  -9.431  -0.465  1.00  0.00
ATOM    615  HB1 ALA    39       2.518  -9.234  -0.525  1.00  0.00
ATOM    616  HB2 ALA    39       4.022  -8.832   0.335  1.00  0.00
ATOM    617  HB3 ALA    39       4.060  -9.169  -1.412  1.00  0.00
ATOM    618  C   ALA    39       3.213 -11.313   1.171  1.00  0.00
ATOM    619  O   ALA    39       1.989 -11.310   1.339  1.00  0.00
ATOM    620  N   VAL    40       4.062 -11.735   2.096  1.00  0.00
ATOM    621  H   VAL    40       5.038 -11.842   1.861  1.00  0.00
ATOM    622  CA  VAL    40       3.608 -12.214   3.397  1.00  0.00
ATOM    623  HA  VAL    40       2.533 -12.087   3.529  1.00  0.00
ATOM    624  CB  VAL    40       3.964 -13.712   3.633  1.00  0.00
ATOM    625  HB  VAL    40       5.047 -13.820   3.578  1.00  0.00
ATOM    626  CG1 VAL    40       3.470 -14.205   5.000  1.00  0.00
ATOM    627 HG11 VAL    40       2.387 -14.098   5.056  1.00  0.00
ATOM    628 HG12 VAL    40       3.738 -15.254   5.126  1.00  0.00
ATOM    629 HG13 VAL    40       3.935 -13.614   5.789  1.00  0.00
ATOM    630  CG2 VAL    40       3.410 -14.593   2.511  1.00  0.00
ATOM    631 HG21 VAL    40       3.837 -14.279   1.558  1.00  0.00
ATOM    632 HG22 VAL    40       3.674 -15.633   2.701  1.00  0.00
ATOM    633 HG23 VAL    40       2.325 -14.495   2.472  1.00  0.00
ATOM    634  C   VAL    40       4.095 -11.294   4.503  1.00  0.00
ATOM    635  O   VAL    40       5.298 -11.133   4.685  1.00  0.00
ATOM    636  N   LYS    41       3.147 -10.680   5.224  1.00  0.00
ATOM    637  H   LYS    41       2.184 -10.811   4.949  1.00  0.00
ATOM    638  CA  LYS    41       3.429  -9.798   6.341  1.00  0.00
ATOM    639  HA  LYS    41       4.457  -9.440   6.282  1.00  0.00
ATOM    640  CB  LYS    41       2.487  -8.590   6.311  1.00  0.00
ATOM    641  HB2 LYS    41       2.460  -8.229   5.282  1.00  0.00
ATOM    642  HB3 LYS    41       1.497  -8.947   6.596  1.00  0.00
ATOM    643  CG  LYS    41       2.902  -7.453   7.236  1.00  0.00
ATOM    644  HG2 LYS    41       2.777  -7.779   8.269  1.00  0.00
ATOM    645  HG3 LYS    41       3.951  -7.219   7.054  1.00  0.00
ATOM    646  CD  LYS    41       2.060  -6.217   6.992  1.00  0.00
ATOM    647  HD2 LYS    41       2.036  -6.019   5.920  1.00  0.00
ATOM    648  HD3 LYS    41       1.048  -6.410   7.348  1.00  0.00
ATOM    649  CE  LYS    41       2.626  -5.016   7.713  1.00  0.00
ATOM    650  HE2 LYS    41       2.534  -5.185   8.786  1.00  0.00
ATOM    651  HE3 LYS    41       3.680  -4.924   7.451  1.00  0.00
ATOM    652  NZ  LYS    41       1.913  -3.766   7.345  1.00  0.00
ATOM    653  HZ1 LYS    41       0.936  -3.851   7.589  1.00  0.00
ATOM    654  HZ2 LYS    41       2.318  -2.987   7.845  1.00  0.00
ATOM    655  HZ3 LYS    41       1.999  -3.609   6.351  1.00  0.00
ATOM    656  C   LYS    41       3.282 -10.597   7.638  1.00  0.00
ATOM    657  O   LYS    41       2.276 -11.283   7.844  1.00  0.00
ATOM    658  N   ALA    42       4.284 -10.498   8.510  1.00  0.00
ATOM    659  H   ALA    42       5.085  -9.929   8.277  1.00  0.00
ATOM    660  CA  ALA    42       4.300 -11.231   9.768  1.00  0.00
ATOM    661  HA  ALA    42       3.319 -11.683   9.912  1.00  0.00
ATOM    662  CB  ALA    42       5.338 -12.337   9.709  1.00  0.00
ATOM    663  HB1 ALA    42       6.328 -11.901   9.573  1.00  0.00
ATOM    664  HB2 ALA    42       5.317 -12.906  10.638  1.00  0.00
ATOM    665  HB3 ALA    42       5.117 -13.000   8.872  1.00  0.00
ATOM    666  C   ALA    42       4.569 -10.326  10.959  1.00  0.00
ATOM    667  O   ALA    42       5.276  -9.324  10.845  1.00  0.00
ATOM    668  N   LEU    43       3.983 -10.687  12.101  1.00  0.00
ATOM    669  H   LEU    43       3.407 -11.517  12.081  1.00  0.00
ATOM    670  CA  LEU    43       4.140  -9.985  13.367  1.00  0.00
ATOM    671  HA  LEU    43       4.236  -8.911  13.208  1.00  0.00
ATOM    672  CB  LEU    43       2.876 -10.247  14.221  1.00  0.00
ATOM    673  HB2 LEU    43       2.159  -9.966  13.449  1.00  0.00
ATOM    674  HB3 LEU    43       2.789 -11.315  14.425  1.00  0.00
ATOM    675  CG  LEU    43       2.581  -9.451  15.511  1.00  0.00
ATOM    676  HG  LEU    43       1.527  -9.173  15.513  1.00  0.00
ATOM    677  CD1 LEU    43       2.886 -10.256  16.732  1.00  0.00
ATOM    678 HD11 LEU    43       3.940 -10.534  16.730  1.00  0.00
ATOM    679 HD12 LEU    43       2.667  -9.666  17.621  1.00  0.00
ATOM    680 HD13 LEU    43       2.273 -11.158  16.735  1.00  0.00
ATOM    681  CD2 LEU    43       3.209  -8.060  15.534  1.00  0.00
ATOM    682 HD21 LEU    43       2.826  -7.474  14.699  1.00  0.00
ATOM    683 HD22 LEU    43       2.958  -7.563  16.471  1.00  0.00
ATOM    684 HD23 LEU    43       4.292  -8.148  15.450  1.00  0.00
ATOM    685  C   LEU    43       5.373 -10.585  14.029  1.00  0.00
ATOM    686  O   LEU    43       5.473 -11.816  14.118  1.00  0.00
ATOM    687  N   LYS    44       6.330  -9.736  14.453  1.00  0.00
ATOM    688  H   LYS    44       6.273  -8.756  14.217  1.00  0.00
ATOM    689  CA  LYS    44       7.536 -10.217  15.147  1.00  0.00
ATOM    690  HA  LYS    44       8.050 -10.931  14.503  1.00  0.00
ATOM    691  CB  LYS    44       8.516  -9.073  15.497  1.00  0.00
ATOM    692  HB2 LYS    44       9.342  -9.536  16.037  1.00  0.00
ATOM    693  HB3 LYS    44       8.877  -8.682  14.546  1.00  0.00
ATOM    694  CG  LYS    44       7.941  -7.931  16.331  1.00  0.00
ATOM    695  HG2 LYS    44       7.390  -7.261  15.670  1.00  0.00
ATOM    696  HG3 LYS    44       7.260  -8.350  17.072  1.00  0.00
ATOM    697  CD  LYS    44       9.042  -7.156  17.035  1.00  0.00
ATOM    698  HD2 LYS    44       9.772  -7.871  17.416  1.00  0.00
ATOM    699  HD3 LYS    44       9.520  -6.503  16.306  1.00  0.00
ATOM    700  CE  LYS    44       8.507  -6.327  18.178  1.00  0.00
ATOM    701  HE2 LYS    44       8.029  -5.440  17.763  1.00  0.00
ATOM    702  HE3 LYS    44       7.766  -6.921  18.714  1.00  0.00
ATOM    703  NZ  LYS    44       9.585  -5.917  19.115  1.00  0.00
ATOM    704  HZ1 LYS    44      10.271  -5.366  18.618  1.00  0.00
ATOM    705  HZ2 LYS    44       9.189  -5.366  19.863  1.00  0.00
ATOM    706  HZ3 LYS    44      10.028  -6.739  19.500  1.00  0.00
ATOM    707  C   LYS    44       7.134 -11.041  16.386  1.00  0.00
ATOM    708  O   LYS    44       6.211 -10.652  17.098  1.00  0.00
ATOM    709  N   ALA    45       7.755 -12.218  16.573  1.00  0.00
ATOM    710  H   ALA    45       8.428 -12.494  15.872  1.00  0.00
ATOM    711  CA  ALA    45       7.459 -13.158  17.664  1.00  0.00
ATOM    712  HA  ALA    45       6.418 -13.453  17.535  1.00  0.00
ATOM    713  CB  ALA    45       8.335 -14.394  17.536  1.00  0.00
ATOM    714  HB1 ALA    45       9.380 -14.115  17.672  1.00  0.00
ATOM    715  HB2 ALA    45       8.051 -15.121  18.297  1.00  0.00
ATOM    716  HB3 ALA    45       8.202 -14.833  16.547  1.00  0.00
ATOM    717  C   ALA    45       7.600 -12.561  19.063  1.00  0.00
ATOM    718  O   ALA    45       6.854 -12.947  19.969  1.00  0.00
ATOM    719  N   ASP    46       8.552 -11.621  19.227  1.00  0.00
ATOM    720  H   ASP    46       9.157 -11.457  18.434  1.00  0.00
ATOM    721  CA  ASP    46       8.864 -10.947  20.489  1.00  0.00
ATOM    722  HA  ASP    46       8.727 -11.639  21.320  1.00  0.00
ATOM    723  CB  ASP    46      10.327 -10.455  20.492  1.00  0.00
ATOM    724  HB2 ASP    46      10.425  -9.899  21.425  1.00  0.00
ATOM    725  HB3 ASP    46      10.996 -11.316  20.510  1.00  0.00
ATOM    726  CG  ASP    46      10.693  -9.554  19.325  1.00  0.00
ATOM    727  OD1 ASP    46      10.793 -10.068  18.185  1.00  0.00
ATOM    728  OD2 ASP    46      10.936  -8.349  19.559  1.00  0.00
ATOM    729  C   ASP    46       7.886  -9.829  20.881  1.00  0.00
ATOM    730  O   ASP    46       7.942  -9.364  22.021  1.00  0.00
ATOM    731  N   ALA    47       6.983  -9.420  19.956  1.00  0.00
ATOM    732  H   ALA    47       7.053  -9.836  19.039  1.00  0.00
ATOM    733  CA  ALA    47       5.988  -8.356  20.166  1.00  0.00
ATOM    734  HA  ALA    47       6.568  -7.457  20.375  1.00  0.00
ATOM    735  CB  ALA    47       5.178  -8.129  18.901  1.00  0.00
ATOM    736  HB1 ALA    47       4.586  -9.018  18.684  1.00  0.00
ATOM    737  HB2 ALA    47       4.515  -7.276  19.042  1.00  0.00
ATOM    738  HB3 ALA    47       5.853  -7.930  18.068  1.00  0.00
ATOM    739  C   ALA    47       5.052  -8.589  21.353  1.00  0.00
ATOM    740  O   ALA    47       4.657  -9.725  21.621  1.00  0.00
ATOM    741  N   GLY    48       4.712  -7.495  22.038  1.00  0.00
ATOM    742  H   GLY    48       5.086  -6.615  21.713  1.00  0.00
ATOM    743  CA  GLY    48       3.846  -7.486  23.212  1.00  0.00
ATOM    744  HA2 GLY    48       4.144  -8.329  23.836  1.00  0.00
ATOM    745  HA3 GLY    48       4.037  -6.555  23.745  1.00  0.00
ATOM    746  C   GLY    48       2.360  -7.590  22.917  1.00  0.00
ATOM    747  O   GLY    48       1.966  -7.714  21.753  1.00  0.00
ATOM    748  N   PRO    49       1.493  -7.536  23.962  1.00  0.00
ATOM    749  CD  PRO    49       1.788  -7.399  25.405  1.00  0.00
ATOM    750  HD2 PRO    49       2.435  -6.536  25.559  1.00  0.00
ATOM    751  HD3 PRO    49       2.294  -8.299  25.755  1.00  0.00
ATOM    752  CG  PRO    49       0.434  -7.224  26.029  1.00  0.00
ATOM    753  HG2 PRO    49       0.236  -6.160  26.156  1.00  0.00
ATOM    754  HG3 PRO    49       0.425  -7.714  27.003  1.00  0.00
ATOM    755  CB  PRO    49      -0.546  -7.849  25.115  1.00  0.00
ATOM    756  HB2 PRO    49      -1.525  -7.375  25.177  1.00  0.00
ATOM    757  HB3 PRO    49      -0.644  -8.914  25.328  1.00  0.00
ATOM    758  CA  PRO    49       0.042  -7.649  23.716  1.00  0.00
ATOM    759  HA  PRO    49      -0.110  -8.549  23.121  1.00  0.00
ATOM    760  C   PRO    49      -0.573  -6.450  22.992  1.00  0.00
ATOM    761  O   PRO    49      -1.614  -6.606  22.352  1.00  0.00
ATOM    762  N   GLN    50       0.076  -5.266  23.086  1.00  0.00
ATOM    763  H   GLN    50       0.850  -5.218  23.733  1.00  0.00
ATOM    764  CA  GLN    50      -0.365  -4.030  22.438  1.00  0.00
ATOM    765  HA  GLN    50      -1.441  -3.921  22.578  1.00  0.00
ATOM    766  CB  GLN    50       0.340  -2.780  23.026  1.00  0.00
ATOM    767  HB2 GLN    50      -0.118  -1.926  22.527  1.00  0.00
ATOM    768  HB3 GLN    50       0.074  -2.767  24.084  1.00  0.00
ATOM    769  CG  GLN    50       1.881  -2.699  22.880  1.00  0.00
ATOM    770  HG2 GLN    50       2.102  -2.962  21.845  1.00  0.00
ATOM    771  HG3 GLN    50       2.179  -1.666  23.063  1.00  0.00
ATOM    772  CD  GLN    50       2.686  -3.605  23.793  1.00  0.00
ATOM    773  OE1 GLN    50       2.229  -4.051  24.849  1.00  0.00
ATOM    774  NE2 GLN    50       3.923  -3.879  23.410  1.00  0.00
ATOM    775 HE21 GLN    50       4.504  -4.477  23.980  1.00  0.00
ATOM    776 HE22 GLN    50       4.280  -3.490  22.549  1.00  0.00
ATOM    777  C   GLN    50      -0.238  -4.133  20.913  1.00  0.00
ATOM    778  O   GLN    50      -1.200  -3.832  20.198  1.00  0.00
ATOM    779  N   HIE    51       0.927  -4.621  20.426  1.00  0.00
ATOM    780  H   HIE    51       1.669  -4.809  21.084  1.00  0.00
ATOM    781  CA  HIE    51       1.191  -4.835  19.005  1.00  0.00
ATOM    782  HA  HIE    51       0.890  -3.950  18.444  1.00  0.00
ATOM    783  CB  HIE    51       2.685  -5.097  18.747  1.00  0.00
ATOM    784  HB2 HIE    51       3.045  -5.952  19.319  1.00  0.00
ATOM    785  HB3 HIE    51       2.819  -5.290  17.683  1.00  0.00
ATOM    786  CG  HIE    51       3.580  -3.944  19.090  1.00  0.00
ATOM    787  ND1 HIE    51       3.382  -2.681  18.546  1.00  0.00
ATOM    788  CE1 HIE    51       4.345  -1.922  19.041  1.00  0.00
ATOM    789  HE1 HIE    51       4.362  -0.874  18.742  1.00  0.00
ATOM    790  NE2 HIE    51       5.150  -2.615  19.849  1.00  0.00
ATOM    791  HE2 HIE    51       5.960  -2.281  20.351  1.00  0.00
ATOM    792  CD2 HIE    51       4.675  -3.909  19.884  1.00  0.00
ATOM    793  HD2 HIE    51       5.187  -4.661  20.485  1.00  0.00
ATOM    794  C   HIE    51       0.349  -5.999  18.478  1.00  0.00
ATOM    795  O   HIE    51      -0.073  -5.958  17.323  1.00  0.00
ATOM    796  N   ARG    52       0.086  -7.017  19.331  1.00  0.00
ATOM    797  H   ARG    52       0.570  -7.017  20.217  1.00  0.00
ATOM    798  CA  ARG    52      -0.715  -8.194  18.976  1.00  0.00
ATOM    799  HA  ARG    52      -0.388  -8.570  18.007  1.00  0.00
ATOM    800  CB  ARG    52      -0.571  -9.321  20.014  1.00  0.00
ATOM    801  HB2 ARG    52      -0.501  -8.865  21.002  1.00  0.00
ATOM    802  HB3 ARG    52      -1.464  -9.945  19.965  1.00  0.00
ATOM    803  CG  ARG    52       0.665 -10.180  19.762  1.00  0.00
ATOM    804  HG2 ARG    52       0.541 -10.648  18.785  1.00  0.00
ATOM    805  HG3 ARG    52       1.526  -9.512  19.738  1.00  0.00
ATOM    806  CD  ARG    52       0.886 -11.251  20.810  1.00  0.00
ATOM    807  HD2 ARG    52       0.775 -10.819  21.804  1.00  0.00
ATOM    808  HD3 ARG    52       0.156 -12.050  20.677  1.00  0.00
ATOM    809  NE  ARG    52       2.231 -11.820  20.693  1.00  0.00
ATOM    810  HE  ARG    52       2.981 -11.303  21.129  1.00  0.00
ATOM    811  CZ  ARG    52       2.528 -12.939  20.037  1.00  0.00
ATOM    812  NH1 ARG    52       1.571 -13.655  19.461  1.00  0.00
ATOM    813 HH11 ARG    52       0.610 -13.349  19.520  1.00  0.00
ATOM    814 HH12 ARG    52       1.807 -14.503  18.965  1.00  0.00
ATOM    815  NH2 ARG    52       3.783 -13.367  19.980  1.00  0.00
ATOM    816 HH21 ARG    52       4.514 -12.840  20.436  1.00  0.00
ATOM    817 HH22 ARG    52       4.001 -14.217  19.480  1.00  0.00
ATOM    818  C   ARG    52      -2.177  -7.865  18.678  1.00  0.00
ATOM    819  O   ARG    52      -2.704  -8.354  17.679  1.00  0.00
ATOM    820  N   SER    53      -2.813  -7.005  19.506  1.00  0.00
ATOM    821  H   SER    53      -2.334  -6.690  20.337  1.00  0.00
ATOM    822  CA  SER    53      -4.206  -6.576  19.298  1.00  0.00
ATOM    823  HA  SER    53      -4.820  -7.445  19.061  1.00  0.00
ATOM    824  CB  SER    53      -4.774  -5.904  20.546  1.00  0.00
ATOM    825  HB2 SER    53      -5.803  -5.609  20.339  1.00  0.00
ATOM    826  HB3 SER    53      -4.761  -6.626  21.362  1.00  0.00
ATOM    827  OG  SER    53      -4.021  -4.760  20.914  1.00  0.00
ATOM    828  HG  SER    53      -4.405  -4.363  21.699  1.00  0.00
ATOM    829  C   SER    53      -4.319  -5.656  18.082  1.00  0.00
ATOM    830  O   SER    53      -5.318  -5.708  17.369  1.00  0.00
ATOM    831  N   GLY    54      -3.280  -4.856  17.845  1.00  0.00
ATOM    832  H   GLY    54      -2.510  -4.862  18.500  1.00  0.00
ATOM    833  CA  GLY    54      -3.197  -3.971  16.689  1.00  0.00
ATOM    834  HA2 GLY    54      -4.128  -3.410  16.610  1.00  0.00
ATOM    835  HA3 GLY    54      -2.368  -3.279  16.837  1.00  0.00
ATOM    836  C   GLY    54      -2.973  -4.741  15.398  1.00  0.00
ATOM    837  O   GLY    54      -3.523  -4.376  14.360  1.00  0.00
ATOM    838  N   TRP    55      -2.160  -5.819  15.452  1.00  0.00
ATOM    839  H   TRP    55      -1.673  -5.995  16.320  1.00  0.00
ATOM    840  CA  TRP    55      -1.882  -6.694  14.310  1.00  0.00
ATOM    841  HA  TRP    55      -1.553  -6.093  13.462  1.00  0.00
ATOM    842  CB  TRP    55      -0.774  -7.713  14.652  1.00  0.00
ATOM    843  HB2 TRP    55       0.171  -7.184  14.776  1.00  0.00
ATOM    844  HB3 TRP    55      -1.027  -8.226  15.579  1.00  0.00
ATOM    845  CG  TRP    55      -0.536  -8.782  13.620  1.00  0.00
ATOM    846  CD1 TRP    55      -0.598 -10.134  13.812  1.00  0.00
ATOM    847  HD1 TRP    55      -0.872 -10.478  14.809  1.00  0.00
ATOM    848  NE1 TRP    55      -0.286 -10.792  12.645  1.00  0.00
ATOM    849  HE1 TRP    55      -0.290 -11.794  12.520  1.00  0.00
ATOM    850  CE2 TRP    55      -0.021  -9.866  11.666  1.00  0.00
ATOM    851  CZ2 TRP    55       0.310 -10.042  10.317  1.00  0.00
ATOM    852  HZ2 TRP    55       0.409 -11.057   9.933  1.00  0.00
ATOM    853  CH2 TRP    55       0.493  -8.908   9.556  1.00  0.00
ATOM    854  HH2 TRP    55       0.754  -9.008   8.502  1.00  0.00
ATOM    855  CZ3 TRP    55       0.353  -7.628  10.101  1.00  0.00
ATOM    856  HZ3 TRP    55       0.496  -6.739   9.488  1.00  0.00
ATOM    857  CE3 TRP    55       0.027  -7.452  11.438  1.00  0.00
ATOM    858  HE3 TRP    55      -0.007  -6.435  11.827  1.00  0.00
ATOM    859  CD2 TRP    55      -0.193  -8.587  12.239  1.00  0.00
ATOM    860  C   TRP    55      -3.159  -7.394  13.853  1.00  0.00
ATOM    861  O   TRP    55      -3.428  -7.445  12.651  1.00  0.00
ATOM    862  N   LYS    56      -3.965  -7.881  14.813  1.00  0.00
ATOM    863  H   LYS    56      -3.643  -7.836  15.769  1.00  0.00
ATOM    864  CA  LYS    56      -5.247  -8.534  14.543  1.00  0.00
ATOM    865  HA  LYS    56      -5.105  -9.322  13.804  1.00  0.00
ATOM    866  CB  LYS    56      -5.833  -9.158  15.820  1.00  0.00
ATOM    867  HB2 LYS    56      -5.768  -8.404  16.605  1.00  0.00
ATOM    868  HB3 LYS    56      -6.881  -9.381  15.617  1.00  0.00
ATOM    869  CG  LYS    56      -5.120 -10.431  16.277  1.00  0.00
ATOM    870  HG2 LYS    56      -5.039 -11.110  15.428  1.00  0.00
ATOM    871  HG3 LYS    56      -4.123 -10.167  16.627  1.00  0.00
ATOM    872  CD  LYS    56      -5.890 -11.116  17.404  1.00  0.00
ATOM    873  HD2 LYS    56      -6.084 -10.366  18.171  1.00  0.00
ATOM    874  HD3 LYS    56      -6.836 -11.465  16.990  1.00  0.00
ATOM    875  CE  LYS    56      -5.150 -12.280  18.015  1.00  0.00
ATOM    876  HE2 LYS    56      -5.873 -12.912  18.532  1.00  0.00
ATOM    877  HE3 LYS    56      -4.681 -12.847  17.211  1.00  0.00
ATOM    878  NZ  LYS    56      -4.108 -11.831  18.978  1.00  0.00
ATOM    879  HZ1 LYS    56      -4.542 -11.306  19.723  1.00  0.00
ATOM    880  HZ2 LYS    56      -3.637 -12.637  19.364  1.00  0.00
ATOM    881  HZ3 LYS    56      -3.438 -11.246  18.499  1.00  0.00
ATOM    882  C   LYS    56      -6.233  -7.542  13.924  1.00  0.00
ATOM    883  O   LYS    56      -7.038  -7.934  13.081  1.00  0.00
ATOM    884  N   GLN    57      -6.151  -6.253  14.332  1.00  0.00
ATOM    885  H   GLN    57      -5.499  -6.038  15.074  1.00  0.00
ATOM    886  CA  GLN    57      -6.989  -5.170  13.808  1.00  0.00
ATOM    887  HA  GLN    57      -8.036  -5.473  13.839  1.00  0.00
ATOM    888  CB  GLN    57      -6.825  -3.894  14.636  1.00  0.00
ATOM    889  HB2 GLN    57      -6.144  -4.122  15.456  1.00  0.00
ATOM    890  HB3 GLN    57      -6.374  -3.141  13.989  1.00  0.00
ATOM    891  CG  GLN    57      -8.133  -3.362  15.197  1.00  0.00
ATOM    892  HG2 GLN    57      -8.940  -3.597  14.504  1.00  0.00
ATOM    893  HG3 GLN    57      -8.333  -3.831  16.160  1.00  0.00
ATOM    894  CD  GLN    57      -8.084  -1.867  15.390  1.00  0.00
ATOM    895  OE1 GLN    57      -8.475  -1.092  14.508  1.00  0.00
ATOM    896  NE2 GLN    57      -7.599  -1.432  16.544  1.00  0.00
ATOM    897 HE21 GLN    57      -7.544  -0.440  16.724  1.00  0.00
ATOM    898 HE22 GLN    57      -7.286  -2.095  17.239  1.00  0.00
ATOM    899  C   GLN    57      -6.659  -4.899  12.339  1.00  0.00
ATOM    900  O   GLN    57      -7.583  -4.748  11.542  1.00  0.00
ATOM    901  N   GLU    58      -5.348  -4.871  11.980  1.00  0.00
ATOM    902  H   GLU    58      -4.671  -4.958  12.724  1.00  0.00
ATOM    903  CA  GLU    58      -4.857  -4.659  10.611  1.00  0.00
ATOM    904  HA  GLU    58      -5.245  -3.717  10.225  1.00  0.00
ATOM    905  CB  GLU    58      -3.315  -4.606  10.582  1.00  0.00
ATOM    906  HB2 GLU    58      -3.005  -3.791  11.237  1.00  0.00
ATOM    907  HB3 GLU    58      -2.949  -5.552  10.982  1.00  0.00
ATOM    908  CG  GLU    58      -2.737  -4.387   9.188  1.00  0.00
ATOM    909  HG2 GLU    58      -3.118  -5.223   8.603  1.00  0.00
ATOM    910  HG3 GLU    58      -3.160  -3.456   8.809  1.00  0.00
ATOM    911  CD  GLU    58      -1.225  -4.338   9.074  1.00  0.00
ATOM    912  OE1 GLU    58      -0.536  -4.238  10.114  1.00  0.00
ATOM    913  OE2 GLU    58      -0.727  -4.365   7.926  1.00  0.00
ATOM    914  C   GLU    58      -5.379  -5.756   9.669  1.00  0.00
ATOM    915  O   GLU    58      -5.874  -5.436   8.583  1.00  0.00
ATOM    916  N   ILE    59      -5.260  -7.039  10.087  1.00  0.00
ATOM    917  H   ILE    59      -4.748  -7.204  10.942  1.00  0.00
ATOM    918  CA  ILE    59      -5.735  -8.199   9.327  1.00  0.00
ATOM    919  HA  ILE    59      -5.370  -8.201   8.300  1.00  0.00
ATOM    920  CB  ILE    59      -5.345  -9.541  10.020  1.00  0.00
ATOM    921  HB  ILE    59      -5.544  -9.447  11.088  1.00  0.00
ATOM    922  CG2 ILE    59      -6.149 -10.733   9.450  1.00  0.00
ATOM    923 HG21 ILE    59      -5.950 -10.828   8.382  1.00  0.00
ATOM    924 HG22 ILE    59      -5.849 -11.650   9.957  1.00  0.00
ATOM    925 HG23 ILE    59      -7.214 -10.563   9.607  1.00  0.00
ATOM    926  CG1 ILE    59      -3.825  -9.794   9.933  1.00  0.00
ATOM    927 HG12 ILE    59      -3.604 -10.025   8.891  1.00  0.00
ATOM    928 HG13 ILE    59      -3.335  -8.860  10.210  1.00  0.00
ATOM    929  CD1 ILE    59      -3.304 -10.935  10.835  1.00  0.00
ATOM    930 HD11 ILE    59      -3.793 -11.869  10.559  1.00  0.00
ATOM    931 HD12 ILE    59      -2.226 -11.037  10.706  1.00  0.00
ATOM    932 HD13 ILE    59      -3.524 -10.704  11.877  1.00  0.00
ATOM    933  C   ILE    59      -7.251  -8.070   9.107  1.00  0.00
ATOM    934  O   ILE    59      -7.709  -8.232   7.977  1.00  0.00
ATOM    935  N   ASP    60      -8.008  -7.754  10.184  1.00  0.00
ATOM    936  H   ASP    60      -7.541  -7.695  11.078  1.00  0.00
ATOM    937  CA  ASP    60      -9.466  -7.570  10.145  1.00  0.00
ATOM    938  HA  ASP    60      -9.941  -8.485   9.790  1.00  0.00
ATOM    939  CB  ASP    60     -10.018  -7.241  11.550  1.00  0.00
ATOM    940  HB2 ASP    60      -9.380  -6.466  11.975  1.00  0.00
ATOM    941  HB3 ASP    60     -11.018  -6.840  11.388  1.00  0.00
ATOM    942  CG  ASP    60     -10.095  -8.425  12.518  1.00  0.00
ATOM    943  OD1 ASP    60      -9.597  -9.530  12.162  1.00  0.00
ATOM    944  OD2 ASP    60     -10.634  -8.245  13.637  1.00  0.00
ATOM    945  C   ASP    60      -9.860  -6.487   9.143  1.00  0.00
ATOM    946  O   ASP    60     -10.789  -6.687   8.360  1.00  0.00
ATOM    947  N   ILE    61      -9.112  -5.364   9.135  1.00  0.00
ATOM    948  H   ILE    61      -8.464  -5.231   9.898  1.00  0.00
ATOM    949  CA  ILE    61      -9.344  -4.248   8.222  1.00  0.00
ATOM    950  HA  ILE    61     -10.410  -4.050   8.106  1.00  0.00
ATOM    951  CB  ILE    61      -8.623  -2.947   8.681  1.00  0.00
ATOM    952  HB  ILE    61      -7.601  -3.202   8.963  1.00  0.00
ATOM    953  CG2 ILE    61      -8.596  -1.877   7.556  1.00  0.00
ATOM    954 HG21 ILE    61      -9.617  -1.620   7.274  1.00  0.00
ATOM    955 HG22 ILE    61      -8.084  -0.984   7.916  1.00  0.00
ATOM    956 HG23 ILE    61      -8.069  -2.273   6.689  1.00  0.00
ATOM    957  CG1 ILE    61      -9.297  -2.390   9.969  1.00  0.00
ATOM    958 HG12 ILE    61     -10.290  -2.059   9.666  1.00  0.00
ATOM    959 HG13 ILE    61      -9.389  -3.239  10.647  1.00  0.00
ATOM    960  CD1 ILE    61      -8.568  -1.237  10.688  1.00  0.00
ATOM    961 HD11 ILE    61      -8.476  -0.387  10.011  1.00  0.00
ATOM    962 HD12 ILE    61      -9.137  -0.939  11.568  1.00  0.00
ATOM    963 HD13 ILE    61      -7.575  -1.567  10.992  1.00  0.00
ATOM    964  C   ILE    61      -9.093  -4.617   6.760  1.00  0.00
ATOM    965  O   ILE    61      -9.964  -4.374   5.927  1.00  0.00
ATOM    966  N   LEU    62      -7.928  -5.208   6.449  1.00  0.00
ATOM    967  H   LEU    62      -7.218  -5.294   7.162  1.00  0.00
ATOM    968  CA  LEU    62      -7.577  -5.567   5.071  1.00  0.00
ATOM    969  HA  LEU    62      -7.798  -4.725   4.413  1.00  0.00
ATOM    970  CB  LEU    62      -6.075  -5.918   4.936  1.00  0.00
ATOM    971  HB2 LEU    62      -5.577  -5.130   5.501  1.00  0.00
ATOM    972  HB3 LEU    62      -5.922  -6.875   5.436  1.00  0.00
ATOM    973  CG  LEU    62      -5.484  -5.982   3.509  1.00  0.00
ATOM    974  HG  LEU    62      -6.018  -6.755   2.955  1.00  0.00
ATOM    975  CD1 LEU    62      -5.610  -4.658   2.778  1.00  0.00
ATOM    976 HD11 LEU    62      -5.076  -3.885   3.331  1.00  0.00
ATOM    977 HD12 LEU    62      -5.181  -4.751   1.780  1.00  0.00
ATOM    978 HD13 LEU    62      -6.662  -4.385   2.697  1.00  0.00
ATOM    979  CD2 LEU    62      -4.025  -6.397   3.542  1.00  0.00
ATOM    980 HD21 LEU    62      -3.937  -7.382   4.001  1.00  0.00
ATOM    981 HD22 LEU    62      -3.634  -6.434   2.525  1.00  0.00
ATOM    982 HD23 LEU    62      -3.454  -5.673   4.124  1.00  0.00
ATOM    983  C   LEU    62      -8.494  -6.643   4.473  1.00  0.00
ATOM    984  O   LEU    62      -8.784  -6.604   3.273  1.00  0.00
ATOM    985  N   ARG    63      -8.992  -7.560   5.325  1.00  0.00
ATOM    986  H   ARG    63      -8.666  -7.519   6.280  1.00  0.00
ATOM    987  CA  ARG    63      -9.925  -8.631   4.954  1.00  0.00
ATOM    988  HA  ARG    63      -9.522  -9.216   4.127  1.00  0.00
ATOM    989  CB  ARG    63     -10.135  -9.562   6.156  1.00  0.00
ATOM    990  HB2 ARG    63      -9.144  -9.761   6.564  1.00  0.00
ATOM    991  HB3 ARG    63     -10.720  -8.996   6.881  1.00  0.00
ATOM    992  CG  ARG    63     -10.837 -10.885   5.856  1.00  0.00
ATOM    993  HG2 ARG    63     -11.910 -10.742   5.980  1.00  0.00
ATOM    994  HG3 ARG    63     -10.625 -11.161   4.823  1.00  0.00
ATOM    995  CD  ARG    63     -10.364 -11.993   6.784  1.00  0.00
ATOM    996  HD2 ARG    63     -10.954 -12.888   6.587  1.00  0.00
ATOM    997  HD3 ARG    63      -9.314 -12.198   6.575  1.00  0.00
ATOM    998  NE  ARG    63     -10.501 -11.642   8.201  1.00  0.00
ATOM    999  HE  ARG    63     -11.123 -10.878   8.425  1.00  0.00
ATOM   1000  CZ  ARG    63      -9.872 -12.259   9.195  1.00  0.00
ATOM   1001  NH1 ARG    63      -9.044 -13.269   8.943  1.00  0.00
ATOM   1002 HH11 ARG    63      -8.893 -13.568   7.991  1.00  0.00
ATOM   1003 HH12 ARG    63      -8.571 -13.731   9.706  1.00  0.00
ATOM   1004  NH2 ARG    63     -10.058 -11.870  10.448  1.00  0.00
ATOM   1005 HH21 ARG    63     -10.682 -11.102  10.648  1.00  0.00
ATOM   1006 HH22 ARG    63      -9.576 -12.345  11.198  1.00  0.00
ATOM   1007  C   ARG    63     -11.274  -8.054   4.471  1.00  0.00
ATOM   1008  O   ARG    63     -11.904  -8.644   3.593  1.00  0.00
ATOM   1009  N   THR    64     -11.691  -6.894   5.024  1.00  0.00
ATOM   1010  H   THR    64     -11.131  -6.509   5.772  1.00  0.00
ATOM   1011  CA  THR    64     -12.957  -6.227   4.687  1.00  0.00
ATOM   1012  HA  THR    64     -13.707  -6.919   4.305  1.00  0.00
ATOM   1013  CB  THR    64     -13.539  -5.497   5.906  1.00  0.00
ATOM   1014  HB  THR    64     -14.479  -5.039   5.599  1.00  0.00
ATOM   1015  CG2 THR    64     -13.786  -6.413   7.090  1.00  0.00
ATOM   1016 HG21 THR    64     -12.846  -6.871   7.398  1.00  0.00
ATOM   1017 HG22 THR    64     -14.197  -5.836   7.918  1.00  0.00
ATOM   1018 HG23 THR    64     -14.493  -7.193   6.805  1.00  0.00
ATOM   1019  OG1 THR    64     -12.673  -4.424   6.274  1.00  0.00
ATOM   1020  HG1 THR    64     -13.037  -3.967   7.037  1.00  0.00
ATOM   1021  C   THR    64     -12.855  -5.276   3.492  1.00  0.00
ATOM   1022  O   THR    64     -13.887  -4.863   2.962  1.00  0.00
ATOM   1023  N   LEU    65     -11.632  -4.889   3.093  1.00  0.00
ATOM   1024  H   LEU    65     -10.817  -5.187   3.611  1.00  0.00
ATOM   1025  CA  LEU    65     -11.446  -3.956   1.984  1.00  0.00
ATOM   1026  HA  LEU    65     -12.356  -3.369   1.859  1.00  0.00
ATOM   1027  CB  LEU    65     -10.269  -2.993   2.222  1.00  0.00
ATOM   1028  HB2 LEU    65      -9.435  -3.690   2.298  1.00  0.00
ATOM   1029  HB3 LEU    65     -10.136  -2.362   1.344  1.00  0.00
ATOM   1030  CG  LEU    65     -10.317  -2.120   3.472  1.00  0.00
ATOM   1031  HG  LEU    65     -10.579  -2.739   4.330  1.00  0.00
ATOM   1032  CD1 LEU    65      -8.993  -1.487   3.704  1.00  0.00
ATOM   1033 HD11 LEU    65      -8.731  -0.868   2.847  1.00  0.00
ATOM   1034 HD12 LEU    65      -9.039  -0.866   4.599  1.00  0.00
ATOM   1035 HD13 LEU    65      -8.238  -2.261   3.838  1.00  0.00
ATOM   1036  CD2 LEU    65     -11.443  -1.088   3.408  1.00  0.00
ATOM   1037 HD21 LEU    65     -12.401  -1.599   3.314  1.00  0.00
ATOM   1038 HD22 LEU    65     -11.440  -0.489   4.319  1.00  0.00
ATOM   1039 HD23 LEU    65     -11.293  -0.438   2.546  1.00  0.00
ATOM   1040  C   LEU    65     -11.279  -4.660   0.662  1.00  0.00
ATOM   1041  O   LEU    65     -10.545  -5.640   0.572  1.00  0.00
ATOM   1042  N   TYR    66     -11.962  -4.147  -0.367  1.00  0.00
ATOM   1043  H   TYR    66     -12.580  -3.372  -0.173  1.00  0.00
ATOM   1044  CA  TYR    66     -11.922  -4.675  -1.721  1.00  0.00
ATOM   1045  HA  TYR    66     -10.954  -5.141  -1.904  1.00  0.00
ATOM   1046  CB  TYR    66     -13.031  -5.739  -1.934  1.00  0.00
ATOM   1047  HB2 TYR    66     -12.969  -6.408  -1.076  1.00  0.00
ATOM   1048  HB3 TYR    66     -14.006  -5.252  -1.944  1.00  0.00
ATOM   1049  CG  TYR    66     -12.852  -6.535  -3.207  1.00  0.00
ATOM   1050  CD1 TYR    66     -12.232  -7.782  -3.193  1.00  0.00
ATOM   1051  HD1 TYR    66     -11.894  -8.189  -2.240  1.00  0.00
ATOM   1052  CE1 TYR    66     -12.040  -8.508  -4.370  1.00  0.00
ATOM   1053  HE1 TYR    66     -11.567  -9.489  -4.338  1.00  0.00
ATOM   1054  CZ  TYR    66     -12.466  -7.983  -5.580  1.00  0.00
ATOM   1055  OH  TYR    66     -12.289  -8.681  -6.751  1.00  0.00
ATOM   1056  HH  TYR    66     -11.857  -9.528  -6.620  1.00  0.00
ATOM   1057  CE2 TYR    66     -13.066  -6.734  -5.619  1.00  0.00
ATOM   1058  HE2 TYR    66     -13.387  -6.309  -6.570  1.00  0.00
ATOM   1059  CD2 TYR    66     -13.258  -6.021  -4.437  1.00  0.00
ATOM   1060  HD2 TYR    66     -13.735  -5.041  -4.462  1.00  0.00
ATOM   1061  C   TYR    66     -12.053  -3.509  -2.701  1.00  0.00
ATOM   1062  O   TYR    66     -13.145  -2.967  -2.879  1.00  0.00
ATOM   1063  N   HIE    67     -10.928  -3.106  -3.307  1.00  0.00
ATOM   1064  H   HIE    67     -10.071  -3.589  -3.076  1.00  0.00
ATOM   1065  CA  HIE    67     -10.863  -1.997  -4.261  1.00  0.00
ATOM   1066  HA  HIE    67     -11.780  -1.966  -4.849  1.00  0.00
ATOM   1067  CB  HIE    67     -10.704  -0.651  -3.525  1.00  0.00
ATOM   1068  HB2 HIE    67     -11.365  -0.668  -2.659  1.00  0.00
ATOM   1069  HB3 HIE    67      -9.682  -0.459  -3.197  1.00  0.00
ATOM   1070  CG  HIE    67     -11.115   0.527  -4.356  1.00  0.00
ATOM   1071  ND1 HIE    67     -10.199   1.224  -5.117  1.00  0.00
ATOM   1072  CE1 HIE    67     -10.891   2.169  -5.735  1.00  0.00
ATOM   1073  HE1 HIE    67     -10.342   2.853  -6.381  1.00  0.00
ATOM   1074  NE2 HIE    67     -12.187   2.101  -5.435  1.00  0.00
ATOM   1075  HE2 HIE    67     -12.933   2.694  -5.768  1.00  0.00
ATOM   1076  CD2 HIE    67     -12.345   1.051  -4.563  1.00  0.00
ATOM   1077  HD2 HIE    67     -13.337   0.798  -4.189  1.00  0.00
ATOM   1078  C   HIE    67      -9.697  -2.198  -5.208  1.00  0.00
ATOM   1079  O   HIE    67      -8.683  -2.775  -4.809  1.00  0.00
ATOM   1080  N   GLU    68      -9.820  -1.694  -6.452  1.00  0.00
ATOM   1081  H   GLU    68     -10.719  -1.332  -6.736  1.00  0.00
ATOM   1082  CA  GLU    68      -8.763  -1.807  -7.466  1.00  0.00
ATOM   1083  HA  GLU    68      -8.396  -2.833  -7.481  1.00  0.00
ATOM   1084  CB  GLU    68      -9.268  -1.444  -8.875  1.00  0.00
ATOM   1085  HB2 GLU    68      -8.474  -1.725  -9.567  1.00  0.00
ATOM   1086  HB3 GLU    68     -10.145  -2.065  -9.056  1.00  0.00
ATOM   1087  CG  GLU    68      -9.629   0.014  -9.086  1.00  0.00
ATOM   1088  HG2 GLU    68     -10.523   0.220  -8.497  1.00  0.00
ATOM   1089  HG3 GLU    68      -8.793   0.591  -8.689  1.00  0.00
ATOM   1090  CD  GLU    68      -9.874   0.409 -10.533  1.00  0.00
ATOM   1091  OE1 GLU    68     -10.858   1.141 -10.784  1.00  0.00
ATOM   1092  OE2 GLU    68      -9.078   0.006 -11.414  1.00  0.00
ATOM   1093  C   GLU    68      -7.487  -1.049  -7.103  1.00  0.00
ATOM   1094  O   GLU    68      -6.412  -1.389  -7.603  1.00  0.00
ATOM   1095  N   HIE    69      -7.599  -0.041  -6.215  1.00  0.00
ATOM   1096  H   HIE    69      -8.523   0.283  -5.966  1.00  0.00
ATOM   1097  CA  HIE    69      -6.446   0.738  -5.765  1.00  0.00
ATOM   1098  HA  HIE    69      -5.543   0.353  -6.240  1.00  0.00
ATOM   1099  CB  HIE    69      -6.595   2.219  -6.126  1.00  0.00
ATOM   1100  HB2 HIE    69      -7.437   2.643  -5.578  1.00  0.00
ATOM   1101  HB3 HIE    69      -5.693   2.790  -5.902  1.00  0.00
ATOM   1102  CG  HIE    69      -6.882   2.425  -7.578  1.00  0.00
ATOM   1103  ND1 HIE    69      -5.985   2.041  -8.551  1.00  0.00
ATOM   1104  CE1 HIE    69      -6.563   2.325  -9.707  1.00  0.00
ATOM   1105  HE1 HIE    69      -6.012   2.091 -10.618  1.00  0.00
ATOM   1106  NE2 HIE    69      -7.760   2.868  -9.529  1.00  0.00
ATOM   1107  HE2 HIE    69      -8.411   3.176 -10.237  1.00  0.00
ATOM   1108  CD2 HIE    69      -7.977   2.943  -8.173  1.00  0.00
ATOM   1109  HD2 HIE    69      -8.907   3.366  -7.792  1.00  0.00
ATOM   1110  C   HIE    69      -6.087   0.492  -4.311  1.00  0.00
ATOM   1111  O   HIE    69      -5.476   1.339  -3.662  1.00  0.00
ATOM   1112  N   ILE    70      -6.440  -0.706  -3.810  1.00  0.00
ATOM   1113  H   ILE    70      -7.040  -1.289  -4.375  1.00  0.00
ATOM   1114  CA  ILE    70      -6.094  -1.167  -2.461  1.00  0.00
ATOM   1115  HA  ILE    70      -5.277  -0.567  -2.060  1.00  0.00
ATOM   1116  CB  ILE    70      -7.290  -1.143  -1.467  1.00  0.00
ATOM   1117  HB  ILE    70      -8.172  -1.541  -1.971  1.00  0.00
ATOM   1118  CG2 ILE    70      -6.983  -2.000  -0.204  1.00  0.00
ATOM   1119 HG21 ILE    70      -6.102  -1.602   0.300  1.00  0.00
ATOM   1120 HG22 ILE    70      -7.836  -1.966   0.474  1.00  0.00
ATOM   1121 HG23 ILE    70      -6.796  -3.032  -0.501  1.00  0.00
ATOM   1122  CG1 ILE    70      -7.638   0.319  -1.077  1.00  0.00
ATOM   1123 HG12 ILE    70      -6.728   0.734  -0.642  1.00  0.00
ATOM   1124 HG13 ILE    70      -7.859   0.832  -2.013  1.00  0.00
ATOM   1125  CD1 ILE    70      -8.789   0.510  -0.112  1.00  0.00
ATOM   1126 HD11 ILE    70      -8.568  -0.002   0.824  1.00  0.00
ATOM   1127 HD12 ILE    70      -8.931   1.573   0.080  1.00  0.00
ATOM   1128 HD13 ILE    70      -9.699   0.096  -0.546  1.00  0.00
ATOM   1129  C   ILE    70      -5.483  -2.550  -2.622  1.00  0.00
ATOM   1130  O   ILE    70      -6.095  -3.399  -3.271  1.00  0.00
ATOM   1131  N   ILE    71      -4.258  -2.768  -2.082  1.00  0.00
ATOM   1132  H   ILE    71      -3.745  -1.968  -1.738  1.00  0.00
ATOM   1133  CA  ILE    71      -3.565  -4.069  -2.143  1.00  0.00
ATOM   1134  HA  ILE    71      -3.362  -4.396  -3.163  1.00  0.00
ATOM   1135  CB  ILE    71      -2.241  -4.114  -1.307  1.00  0.00
ATOM   1136  HB  ILE    71      -1.566  -3.355  -1.702  1.00  0.00
ATOM   1137  CG2 ILE    71      -2.484  -3.855   0.190  1.00  0.00
ATOM   1138 HG21 ILE    71      -3.158  -4.615   0.586  1.00  0.00
ATOM   1139 HG22 ILE    71      -1.536  -3.897   0.726  1.00  0.00
ATOM   1140 HG23 ILE    71      -2.931  -2.870   0.321  1.00  0.00
ATOM   1141  CG1 ILE    71      -1.456  -5.435  -1.569  1.00  0.00
ATOM   1142 HG12 ILE    71      -2.078  -6.232  -1.163  1.00  0.00
ATOM   1143 HG13 ILE    71      -1.402  -5.534  -2.653  1.00  0.00
ATOM   1144  CD1 ILE    71      -0.047  -5.535  -0.977  1.00  0.00
ATOM   1145 HD11 ILE    71      -0.101  -5.436   0.108  1.00  0.00
ATOM   1146 HD12 ILE    71       0.387  -6.501  -1.232  1.00  0.00
ATOM   1147 HD13 ILE    71       0.576  -4.738  -1.383  1.00  0.00
ATOM   1148  C   ILE    71      -4.535  -5.217  -1.813  1.00  0.00
ATOM   1149  O   ILE    71      -5.292  -5.128  -0.845  1.00  0.00
ATOM   1150  N   LYS    72      -4.550  -6.248  -2.659  1.00  0.00
ATOM   1151  H   LYS    72      -3.976  -6.207  -3.489  1.00  0.00
ATOM   1152  CA  LYS    72      -5.451  -7.378  -2.498  1.00  0.00
ATOM   1153  HA  LYS    72      -6.429  -7.025  -2.172  1.00  0.00
ATOM   1154  CB  LYS    72      -5.619  -8.129  -3.824  1.00  0.00
ATOM   1155  HB2 LYS    72      -5.086  -7.567  -4.590  1.00  0.00
ATOM   1156  HB3 LYS    72      -5.158  -9.110  -3.707  1.00  0.00
ATOM   1157  CG  LYS    72      -7.071  -8.299  -4.240  1.00  0.00
ATOM   1158  HG2 LYS    72      -7.663  -8.501  -3.347  1.00  0.00
ATOM   1159  HG3 LYS    72      -7.409  -7.369  -4.696  1.00  0.00
ATOM   1160  CD  LYS    72      -7.241  -9.442  -5.231  1.00  0.00
ATOM   1161  HD2 LYS    72      -7.945  -9.121  -5.999  1.00  0.00
ATOM   1162  HD3 LYS    72      -6.272  -9.641  -5.687  1.00  0.00
ATOM   1163  CE  LYS    72      -7.756 -10.703  -4.570  1.00  0.00
ATOM   1164  HE2 LYS    72      -7.064 -10.979  -3.775  1.00  0.00
ATOM   1165  HE3 LYS    72      -8.735 -10.488  -4.140  1.00  0.00
ATOM   1166  NZ  LYS    72      -7.875 -11.826  -5.537  1.00  0.00
ATOM   1167  HZ1 LYS    72      -6.969 -12.025  -5.935  1.00  0.00
ATOM   1168  HZ2 LYS    72      -8.221 -12.646  -5.059  1.00  0.00
ATOM   1169  HZ3 LYS    72      -8.518 -11.570  -6.273  1.00  0.00
ATOM   1170  C   LYS    72      -5.063  -8.345  -1.381  1.00  0.00
ATOM   1171  O   LYS    72      -3.961  -8.892  -1.383  1.00  0.00
ATOM   1172  N   TYR    73      -5.992  -8.562  -0.441  1.00  0.00
ATOM   1173  H   TYR    73      -6.832  -8.002  -0.493  1.00  0.00
ATOM   1174  CA  TYR    73      -5.888  -9.554   0.624  1.00  0.00
ATOM   1175  HA  TYR    73      -4.923  -9.464   1.123  1.00  0.00
ATOM   1176  CB  TYR    73      -7.007  -9.336   1.669  1.00  0.00
ATOM   1177  HB2 TYR    73      -6.819  -8.393   2.182  1.00  0.00
ATOM   1178  HB3 TYR    73      -7.933  -9.261   1.099  1.00  0.00
ATOM   1179  CG  TYR    73      -7.131 -10.452   2.690  1.00  0.00
ATOM   1180  CD1 TYR    73      -6.265 -10.528   3.775  1.00  0.00
ATOM   1181  HD1 TYR    73      -5.486  -9.773   3.877  1.00  0.00
ATOM   1182  CE1 TYR    73      -6.378 -11.544   4.722  1.00  0.00
ATOM   1183  HE1 TYR    73      -5.696 -11.575   5.572  1.00  0.00
ATOM   1184  CZ  TYR    73      -7.390 -12.478   4.614  1.00  0.00
ATOM   1185  OH  TYR    73      -7.473 -13.473   5.556  1.00  0.00
ATOM   1186  HH  TYR    73      -6.786 -13.415   6.225  1.00  0.00
ATOM   1187  CE2 TYR    73      -8.261 -12.430   3.537  1.00  0.00
ATOM   1188  HE2 TYR    73      -9.041 -13.184   3.427  1.00  0.00
ATOM   1189  CD2 TYR    73      -8.137 -11.412   2.591  1.00  0.00
ATOM   1190  HD2 TYR    73      -8.834 -11.357   1.755  1.00  0.00
ATOM   1191  C   TYR    73      -6.066 -10.926  -0.055  1.00  0.00
ATOM   1192  O   TYR    73      -7.003 -11.100  -0.839  1.00  0.00
ATOM   1193  N   LYS    74      -5.162 -11.874   0.212  1.00  0.00
ATOM   1194  H   LYS    74      -4.376 -11.646   0.803  1.00  0.00
ATOM   1195  CA  LYS    74      -5.220 -13.215  -0.386  1.00  0.00
ATOM   1196  HA  LYS    74      -5.964 -13.224  -1.183  1.00  0.00
ATOM   1197  CB  LYS    74      -3.857 -13.622  -0.980  1.00  0.00
ATOM   1198  HB2 LYS    74      -3.102 -13.403  -0.226  1.00  0.00
ATOM   1199  HB3 LYS    74      -3.894 -14.698  -1.155  1.00  0.00
ATOM   1200  CG  LYS    74      -3.500 -12.909  -2.279  1.00  0.00
ATOM   1201  HG2 LYS    74      -4.115 -12.013  -2.359  1.00  0.00
ATOM   1202  HG3 LYS    74      -2.448 -12.625  -2.236  1.00  0.00
ATOM   1203  CD  LYS    74      -3.736 -13.793  -3.486  1.00  0.00
ATOM   1204  HD2 LYS    74      -4.018 -14.785  -3.134  1.00  0.00
ATOM   1205  HD3 LYS    74      -4.554 -13.367  -4.067  1.00  0.00
ATOM   1206  CE  LYS    74      -2.507 -13.898  -4.352  1.00  0.00
ATOM   1207  HE2 LYS    74      -2.528 -13.089  -5.082  1.00  0.00
ATOM   1208  HE3 LYS    74      -1.627 -13.792  -3.718  1.00  0.00
ATOM   1209  NZ  LYS    74      -2.453 -15.203  -5.060  1.00  0.00
ATOM   1210  HZ1 LYS    74      -3.268 -15.302  -5.648  1.00  0.00
ATOM   1211  HZ2 LYS    74      -1.620 -15.242  -5.631  1.00  0.00
ATOM   1212  HZ3 LYS    74      -2.433 -15.953  -4.384  1.00  0.00
ATOM   1213  C   LYS    74      -5.692 -14.253   0.619  1.00  0.00
ATOM   1214  O   LYS    74      -6.357 -15.221   0.251  1.00  0.00
ATOM   1215  N   GLY    75      -5.332 -14.049   1.875  1.00  0.00
ATOM   1216  H   GLY    75      -4.787 -13.230   2.101  1.00  0.00
ATOM   1217  CA  GLY    75      -5.688 -14.959   2.953  1.00  0.00
ATOM   1218  HA2 GLY    75      -6.688 -14.708   3.306  1.00  0.00
ATOM   1219  HA3 GLY    75      -5.685 -15.978   2.565  1.00  0.00
ATOM   1220  C   GLY    75      -4.721 -14.871   4.110  1.00  0.00
ATOM   1221  O   GLY    75      -3.915 -13.935   4.201  1.00  0.00
ATOM   1222  N   CYS    76      -4.808 -15.847   5.006  1.00  0.00
ATOM   1223  H   CYS    76      -5.562 -16.515   4.934  1.00  0.00
ATOM   1224  CA  CYS    76      -3.936 -15.917   6.162  1.00  0.00
ATOM   1225  HA  CYS    76      -3.127 -15.194   6.051  1.00  0.00
ATOM   1226  CB  CYS    76      -4.697 -15.603   7.447  1.00  0.00
ATOM   1227  HB2 CYS    76      -5.695 -16.040   7.417  1.00  0.00
ATOM   1228  HB3 CYS    76      -4.159 -15.986   8.314  1.00  0.00
ATOM   1229  SG  CYS    76      -4.933 -13.831   7.745  1.00  0.00
ATOM   1230  HG  CYS    76      -5.596 -13.970   8.889  1.00  0.00
ATOM   1231  C   CYS    76      -3.211 -17.240   6.241  1.00  0.00
ATOM   1232  O   CYS    76      -3.655 -18.236   5.673  1.00  0.00
ATOM   1233  N   CYS    77      -2.069 -17.236   6.915  1.00  0.00
ATOM   1234  H   CYS    77      -1.716 -16.357   7.265  1.00  0.00
ATOM   1235  CA  CYS    77      -1.261 -18.422   7.098  1.00  0.00
ATOM   1236  HA  CYS    77      -1.788 -19.288   6.700  1.00  0.00
ATOM   1237  CB  CYS    77       0.074 -18.290   6.376  1.00  0.00
ATOM   1238  HB2 CYS    77      -0.081 -18.127   5.309  1.00  0.00
ATOM   1239  HB3 CYS    77       0.655 -17.465   6.788  1.00  0.00
ATOM   1240  SG  CYS    77       1.118 -19.756   6.512  1.00  0.00
ATOM   1241  HG  CYS    77       2.128 -19.274   5.794  1.00  0.00
ATOM   1242  C   CYS    77      -1.069 -18.700   8.577  1.00  0.00
ATOM   1243  O   CYS    77      -0.759 -17.788   9.347  1.00  0.00
ATOM   1244  N   GLU    78      -1.254 -19.965   8.966  1.00  0.00
ATOM   1245  H   GLU    78      -1.565 -20.634   8.276  1.00  0.00
ATOM   1246  CA  GLU    78      -1.084 -20.418  10.338  1.00  0.00
ATOM   1247  HA  GLU    78      -1.566 -19.717  11.019  1.00  0.00
ATOM   1248  CB  GLU    78      -1.718 -21.811  10.533  1.00  0.00
ATOM   1249  HB2 GLU    78      -2.757 -21.734  10.211  1.00  0.00
ATOM   1250  HB3 GLU    78      -1.184 -22.497   9.877  1.00  0.00
ATOM   1251  CG  GLU    78      -1.668 -22.333  11.964  1.00  0.00
ATOM   1252  HG2 GLU    78      -1.055 -21.624  12.519  1.00  0.00
ATOM   1253  HG3 GLU    78      -2.693 -22.294  12.333  1.00  0.00
ATOM   1254  CD  GLU    78      -1.116 -23.737  12.154  1.00  0.00
ATOM   1255  OE1 GLU    78      -0.872 -24.117  13.322  1.00  0.00
ATOM   1256  OE2 GLU    78      -0.924 -24.456  11.146  1.00  0.00
ATOM   1257  C   GLU    78       0.409 -20.432  10.663  1.00  0.00
ATOM   1258  O   GLU    78       1.145 -21.309  10.195  1.00  0.00
ATOM   1259  N   ASP    79       0.857 -19.421  11.425  1.00  0.00
ATOM   1260  H   ASP    79       0.222 -18.678  11.680  1.00  0.00
ATOM   1261  CA  ASP    79       2.243 -19.326  11.863  1.00  0.00
ATOM   1262  HA  ASP    79       2.885 -19.835  11.143  1.00  0.00
ATOM   1263  CB  ASP    79       2.697 -17.856  11.974  1.00  0.00
ATOM   1264  HB2 ASP    79       2.279 -17.364  11.096  1.00  0.00
ATOM   1265  HB3 ASP    79       2.241 -17.443  12.874  1.00  0.00
ATOM   1266  CG  ASP    79       4.203 -17.626  12.016  1.00  0.00
ATOM   1267  OD1 ASP    79       4.963 -18.622  12.116  1.00  0.00
ATOM   1268  OD2 ASP    79       4.623 -16.450  11.979  1.00  0.00
ATOM   1269  C   ASP    79       2.340 -20.053  13.207  1.00  0.00
ATOM   1270  O   ASP    79       1.886 -19.524  14.231  1.00  0.00
ATOM   1271  N   ALA    80       2.862 -21.300  13.182  1.00  0.00
ATOM   1272  H   ALA    80       3.101 -21.676  12.276  1.00  0.00
ATOM   1273  CA  ALA    80       3.046 -22.155  14.363  1.00  0.00
ATOM   1274  HA  ALA    80       2.096 -22.267  14.885  1.00  0.00
ATOM   1275  CB  ALA    80       3.534 -23.527  13.947  1.00  0.00
ATOM   1276  HB1 ALA    80       4.490 -23.432  13.431  1.00  0.00
ATOM   1277  HB2 ALA    80       3.660 -24.152  14.832  1.00  0.00
ATOM   1278  HB3 ALA    80       2.805 -23.985  13.279  1.00  0.00
ATOM   1279  C   ALA    80       4.023 -21.495  15.344  1.00  0.00
ATOM   1280  O   ALA    80       3.793 -21.525  16.555  1.00  0.00
ATOM   1281  N   GLY    81       5.060 -20.850  14.794  1.00  0.00
ATOM   1282  H   GLY    81       5.194 -20.948  13.798  1.00  0.00
ATOM   1283  CA  GLY    81       5.998 -20.022  15.539  1.00  0.00
ATOM   1284  HA2 GLY    81       6.222 -20.450  16.516  1.00  0.00
ATOM   1285  HA3 GLY    81       6.926 -19.872  14.987  1.00  0.00
ATOM   1286  C   GLY    81       5.315 -18.680  15.732  1.00  0.00
ATOM   1287  O   GLY    81       4.401 -18.360  14.969  1.00  0.00
ATOM   1288  N   ALA    82       5.681 -17.905  16.771  1.00  0.00
ATOM   1289  H   ALA    82       6.354 -18.280  17.425  1.00  0.00
ATOM   1290  CA  ALA    82       5.055 -16.598  17.079  1.00  0.00
ATOM   1291  HA  ALA    82       5.629 -16.229  17.929  1.00  0.00
ATOM   1292  CB  ALA    82       5.220 -15.616  15.916  1.00  0.00
ATOM   1293  HB1 ALA    82       4.644 -15.967  15.059  1.00  0.00
ATOM   1294  HB2 ALA    82       4.860 -14.632  16.217  1.00  0.00
ATOM   1295  HB3 ALA    82       6.273 -15.549  15.642  1.00  0.00
ATOM   1296  C   ALA    82       3.574 -16.670  17.514  1.00  0.00
ATOM   1297  O   ALA    82       3.052 -15.669  18.010  1.00  0.00
ATOM   1298  N   ALA    83       2.912 -17.851  17.344  1.00  0.00
ATOM   1299  H   ALA    83       3.445 -18.568  16.874  1.00  0.00
ATOM   1300  CA  ALA    83       1.503 -18.132  17.674  1.00  0.00
ATOM   1301  HA  ALA    83       1.215 -19.003  17.085  1.00  0.00
ATOM   1302  CB  ALA    83       1.349 -18.471  19.152  1.00  0.00
ATOM   1303  HB1 ALA    83       1.624 -17.605  19.755  1.00  0.00
ATOM   1304  HB2 ALA    83       0.313 -18.741  19.358  1.00  0.00
ATOM   1305  HB3 ALA    83       1.999 -19.309  19.403  1.00  0.00
ATOM   1306  C   ALA    83       0.568 -16.985  17.262  1.00  0.00
ATOM   1307  O   ALA    83      -0.085 -16.349  18.095  1.00  0.00
ATOM   1308  N   SER    84       0.562 -16.696  15.958  1.00  0.00
ATOM   1309  H   SER    84       1.167 -17.235  15.356  1.00  0.00
ATOM   1310  CA  SER    84      -0.227 -15.619  15.363  1.00  0.00
ATOM   1311  HA  SER    84      -1.178 -15.524  15.886  1.00  0.00
ATOM   1312  CB  SER    84       0.524 -14.287  15.466  1.00  0.00
ATOM   1313  HB2 SER    84      -0.070 -13.526  14.961  1.00  0.00
ATOM   1314  HB3 SER    84       0.616 -14.034  16.523  1.00  0.00
ATOM   1315  OG  SER    84       1.815 -14.347  14.880  1.00  0.00
ATOM   1316  HG  SER    84       2.246 -13.493  14.968  1.00  0.00
ATOM   1317  C   SER    84      -0.547 -15.935  13.905  1.00  0.00
ATOM   1318  O   SER    84      -0.235 -17.030  13.416  1.00  0.00
ATOM   1319  N   LEU    85      -1.192 -14.987  13.218  1.00  0.00
ATOM   1320  H   LEU    85      -1.498 -14.143  13.681  1.00  0.00
ATOM   1321  CA  LEU    85      -1.501 -15.150  11.809  1.00  0.00
ATOM   1322  HA  LEU    85      -1.393 -16.201  11.542  1.00  0.00
ATOM   1323  CB  LEU    85      -2.936 -14.701  11.472  1.00  0.00
ATOM   1324  HB2 LEU    85      -3.029 -13.741  11.979  1.00  0.00
ATOM   1325  HB3 LEU    85      -2.957 -14.545  10.393  1.00  0.00
ATOM   1326  CG  LEU    85      -4.105 -15.610  11.880  1.00  0.00
ATOM   1327  HG  LEU    85      -4.026 -15.838  12.943  1.00  0.00
ATOM   1328  CD1 LEU    85      -5.422 -14.921  11.609  1.00  0.00
ATOM   1329 HD11 LEU    85      -5.502 -14.694  10.546  1.00  0.00
ATOM   1330 HD12 LEU    85      -6.242 -15.576  11.903  1.00  0.00
ATOM   1331 HD13 LEU    85      -5.474 -13.996  12.183  1.00  0.00
ATOM   1332  CD2 LEU    85      -4.078 -16.947  11.138  1.00  0.00
ATOM   1333 HD21 LEU    85      -3.147 -17.468  11.361  1.00  0.00
ATOM   1334 HD22 LEU    85      -4.922 -17.557  11.457  1.00  0.00
ATOM   1335 HD23 LEU    85      -4.145 -16.768  10.064  1.00  0.00
ATOM   1336  C   LEU    85      -0.515 -14.347  10.993  1.00  0.00
ATOM   1337  O   LEU    85      -0.060 -13.282  11.422  1.00  0.00
ATOM   1338  N   GLN    86      -0.165 -14.877   9.829  1.00  0.00
ATOM   1339  H   GLN    86      -0.510 -15.797   9.597  1.00  0.00
ATOM   1340  CA  GLN    86       0.676 -14.196   8.867  1.00  0.00
ATOM   1341  HA  GLN    86       1.189 -13.367   9.355  1.00  0.00
ATOM   1342  CB  GLN    86       1.722 -15.142   8.284  1.00  0.00
ATOM   1343  HB2 GLN    86       1.236 -16.104   8.122  1.00  0.00
ATOM   1344  HB3 GLN    86       2.036 -14.729   7.326  1.00  0.00
ATOM   1345  CG  GLN    86       2.936 -15.331   9.176  1.00  0.00
ATOM   1346  HG2 GLN    86       3.372 -14.384   9.491  1.00  0.00
ATOM   1347  HG3 GLN    86       2.617 -15.894  10.053  1.00  0.00
ATOM   1348  CD  GLN    86       3.984 -16.125   8.452  1.00  0.00
ATOM   1349  OE1 GLN    86       3.877 -17.345   8.301  1.00  0.00
ATOM   1350  NE2 GLN    86       4.993 -15.439   7.937  1.00  0.00
ATOM   1351 HE21 GLN    86       5.727 -15.924   7.439  1.00  0.00
ATOM   1352 HE22 GLN    86       5.024 -14.436   8.043  1.00  0.00
ATOM   1353  C   GLN    86      -0.284 -13.729   7.790  1.00  0.00
ATOM   1354  O   GLN    86      -1.136 -14.508   7.345  1.00  0.00
ATOM   1355  N   LEU    87      -0.185 -12.452   7.411  1.00  0.00
ATOM   1356  H   LEU    87       0.482 -11.865   7.894  1.00  0.00
ATOM   1357  CA  LEU    87      -1.036 -11.841   6.396  1.00  0.00
ATOM   1358  HA  LEU    87      -2.039 -12.266   6.418  1.00  0.00
ATOM   1359  CB  LEU    87      -1.132 -10.337   6.701  1.00  0.00
ATOM   1360  HB2 LEU    87      -1.469 -10.308   7.738  1.00  0.00
ATOM   1361  HB3 LEU    87      -0.108  -9.969   6.642  1.00  0.00
ATOM   1362  CG  LEU    87      -2.039  -9.455   5.848  1.00  0.00
ATOM   1363  HG  LEU    87      -1.674  -9.474   4.820  1.00  0.00
ATOM   1364  CD1 LEU    87      -3.469  -9.941   5.883  1.00  0.00
ATOM   1365 HD11 LEU    87      -3.834  -9.922   6.910  1.00  0.00
ATOM   1366 HD12 LEU    87      -4.089  -9.292   5.265  1.00  0.00
ATOM   1367 HD13 LEU    87      -3.516 -10.961   5.500  1.00  0.00
ATOM   1368  CD2 LEU    87      -1.991  -8.025   6.343  1.00  0.00
ATOM   1369 HD21 LEU    87      -0.969  -7.652   6.280  1.00  0.00
ATOM   1370 HD22 LEU    87      -2.642  -7.405   5.726  1.00  0.00
ATOM   1371 HD23 LEU    87      -2.329  -7.987   7.378  1.00  0.00
ATOM   1372  C   LEU    87      -0.505 -12.111   4.970  1.00  0.00
ATOM   1373  O   LEU    87       0.601 -11.694   4.631  1.00  0.00
ATOM   1374  N   VAL    88      -1.289 -12.826   4.149  1.00  0.00
ATOM   1375  H   VAL    88      -2.135 -13.226   4.530  1.00  0.00
ATOM   1376  CA  VAL    88      -0.923 -13.159   2.771  1.00  0.00
ATOM   1377  HA  VAL    88       0.131 -12.949   2.585  1.00  0.00
ATOM   1378  CB  VAL    88      -1.213 -14.638   2.377  1.00  0.00
ATOM   1379  HB  VAL    88      -2.286 -14.812   2.451  1.00  0.00
ATOM   1380  CG1 VAL    88      -0.745 -14.935   0.955  1.00  0.00
ATOM   1381 HG11 VAL    88       0.329 -14.761   0.881  1.00  0.00
ATOM   1382 HG12 VAL    88      -0.961 -15.975   0.711  1.00  0.00
ATOM   1383 HG13 VAL    88      -1.267 -14.282   0.256  1.00  0.00
ATOM   1384  CG2 VAL    88      -0.576 -15.614   3.365  1.00  0.00
ATOM   1385 HG21 VAL    88      -0.979 -15.437   4.362  1.00  0.00
ATOM   1386 HG22 VAL    88      -0.799 -16.636   3.060  1.00  0.00
ATOM   1387 HG23 VAL    88       0.504 -15.466   3.378  1.00  0.00
ATOM   1388  C   VAL    88      -1.613 -12.162   1.848  1.00  0.00
ATOM   1389  O   VAL    88      -2.844 -12.049   1.858  1.00  0.00
ATOM   1390  N   MET    89      -0.809 -11.410   1.090  1.00  0.00
ATOM   1391  H   MET    89       0.186 -11.578   1.134  1.00  0.00
ATOM   1392  CA  MET    89      -1.298 -10.372   0.182  1.00  0.00
ATOM   1393  HA  MET    89      -2.388 -10.384   0.164  1.00  0.00
ATOM   1394  CB  MET    89      -0.827  -8.974   0.642  1.00  0.00
ATOM   1395  HB2 MET    89       0.262  -8.978   0.589  1.00  0.00
ATOM   1396  HB3 MET    89      -1.223  -8.258  -0.078  1.00  0.00
ATOM   1397  CG  MET    89      -1.260  -8.582   2.029  1.00  0.00
ATOM   1398  HG2 MET    89      -2.328  -8.367   2.027  1.00  0.00
ATOM   1399  HG3 MET    89      -1.057  -9.403   2.717  1.00  0.00
ATOM   1400  SD  MET    89      -0.358  -7.113   2.575  1.00  0.00
ATOM   1401  CE  MET    89       1.289  -7.780   2.782  1.00  0.00
ATOM   1402  HE1 MET    89       1.643  -8.178   1.831  1.00  0.00
ATOM   1403  HE2 MET    89       1.962  -6.990   3.117  1.00  0.00
ATOM   1404  HE3 MET    89       1.268  -8.577   3.525  1.00  0.00
ATOM   1405  C   MET    89      -0.747 -10.614  -1.196  1.00  0.00
ATOM   1406  O   MET    89       0.221 -11.366  -1.361  1.00  0.00
ATOM   1407  N   GLU    90      -1.311  -9.937  -2.188  1.00  0.00
ATOM   1408  H   GLU    90      -2.122  -9.353  -2.044  1.00  0.00
ATOM   1409  CA  GLU    90      -0.789 -10.072  -3.539  1.00  0.00
ATOM   1410  HA  GLU    90      -0.669 -11.129  -3.778  1.00  0.00
ATOM   1411  CB  GLU    90      -1.743  -9.441  -4.568  1.00  0.00
ATOM   1412  HB2 GLU    90      -1.363  -9.689  -5.559  1.00  0.00
ATOM   1413  HB3 GLU    90      -2.722  -9.898  -4.429  1.00  0.00
ATOM   1414  CG  GLU    90      -1.866  -7.932  -4.438  1.00  0.00
ATOM   1415  HG2 GLU    90      -2.405  -7.774  -3.503  1.00  0.00
ATOM   1416  HG3 GLU    90      -0.858  -7.529  -4.347  1.00  0.00
ATOM   1417  CD  GLU    90      -2.592  -7.226  -5.563  1.00  0.00
ATOM   1418  OE1 GLU    90      -2.459  -7.653  -6.733  1.00  0.00
ATOM   1419  OE2 GLU    90      -3.274  -6.219  -5.271  1.00  0.00
ATOM   1420  C   GLU    90       0.596  -9.424  -3.631  1.00  0.00
ATOM   1421  O   GLU    90       0.898  -8.460  -2.916  1.00  0.00
ATOM   1422  N   TYR    91       1.437  -9.973  -4.484  1.00  0.00
ATOM   1423  H   TYR    91       1.183 -10.813  -4.984  1.00  0.00
ATOM   1424  CA  TYR    91       2.725  -9.377  -4.757  1.00  0.00
ATOM   1425  HA  TYR    91       3.177  -9.006  -3.837  1.00  0.00
ATOM   1426  CB  TYR    91       3.644 -10.434  -5.360  1.00  0.00
ATOM   1427  HB2 TYR    91       3.848 -11.215  -4.628  1.00  0.00
ATOM   1428  HB3 TYR    91       3.025 -10.839  -6.161  1.00  0.00
ATOM   1429  CG  TYR    91       4.948  -9.931  -5.937  1.00  0.00
ATOM   1430  CD1 TYR    91       5.869  -9.250  -5.143  1.00  0.00
ATOM   1431  HD1 TYR    91       5.598  -9.012  -4.114  1.00  0.00
ATOM   1432  CE1 TYR    91       7.114  -8.875  -5.641  1.00  0.00
ATOM   1433  HE1 TYR    91       7.832  -8.365  -4.998  1.00  0.00
ATOM   1434  CZ  TYR    91       7.455  -9.187  -6.950  1.00  0.00
ATOM   1435  OH  TYR    91       8.671  -8.815  -7.464  1.00  0.00
ATOM   1436  HH  TYR    91       9.215  -8.339  -6.832  1.00  0.00
ATOM   1437  CE2 TYR    91       6.549  -9.847  -7.761  1.00  0.00
ATOM   1438  HE2 TYR    91       6.798 -10.065  -8.799  1.00  0.00
ATOM   1439  CD2 TYR    91       5.313 -10.232  -7.246  1.00  0.00
ATOM   1440  HD2 TYR    91       4.609 -10.781  -7.871  1.00  0.00
ATOM   1441  C   TYR    91       2.425  -8.268  -5.779  1.00  0.00
ATOM   1442  O   TYR    91       1.778  -8.531  -6.799  1.00  0.00
ATOM   1443  N   VAL    92       2.829  -7.037  -5.478  1.00  0.00
ATOM   1444  H   VAL    92       3.214  -6.847  -4.564  1.00  0.00
ATOM   1445  CA  VAL    92       2.619  -5.909  -6.393  1.00  0.00
ATOM   1446  HA  VAL    92       1.911  -6.194  -7.172  1.00  0.00
ATOM   1447  CB  VAL    92       2.082  -4.641  -5.674  1.00  0.00
ATOM   1448  HB  VAL    92       2.834  -4.290  -4.967  1.00  0.00
ATOM   1449  CG1 VAL    92       1.784  -3.544  -6.682  1.00  0.00
ATOM   1450 HG11 VAL    92       1.032  -3.895  -7.389  1.00  0.00
ATOM   1451 HG12 VAL    92       1.409  -2.664  -6.161  1.00  0.00
ATOM   1452 HG13 VAL    92       2.696  -3.287  -7.220  1.00  0.00
ATOM   1453  CG2 VAL    92       0.814  -4.963  -4.883  1.00  0.00
ATOM   1454 HG21 VAL    92       1.036  -5.725  -4.135  1.00  0.00
ATOM   1455 HG22 VAL    92       0.456  -4.061  -4.387  1.00  0.00
ATOM   1456 HG23 VAL    92       0.046  -5.334  -5.562  1.00  0.00
ATOM   1457  C   VAL    92       3.979  -5.764  -7.080  1.00  0.00
ATOM   1458  O   VAL    92       4.958  -5.419  -6.415  1.00  0.00
ATOM   1459  N   PRO    93       4.081  -6.197  -8.362  1.00  0.00
ATOM   1460  CD  PRO    93       3.015  -6.715  -9.247  1.00  0.00
ATOM   1461  HD2 PRO    93       2.470  -5.878  -9.684  1.00  0.00
ATOM   1462  HD3 PRO    93       2.329  -7.330  -8.665  1.00  0.00
ATOM   1463  CG  PRO    93       3.770  -7.510 -10.271  1.00  0.00
ATOM   1464  HG2 PRO    93       3.219  -7.514 -11.212  1.00  0.00
ATOM   1465  HG3 PRO    93       3.898  -8.534  -9.921  1.00  0.00
ATOM   1466  CB  PRO    93       5.073  -6.836 -10.413  1.00  0.00
ATOM   1467  HB2 PRO    93       5.202  -6.028 -11.133  1.00  0.00
ATOM   1468  HB3 PRO    93       5.730  -7.665 -10.677  1.00  0.00
ATOM   1469  CA  PRO    93       5.402  -6.336  -9.007  1.00  0.00
ATOM   1470  HA  PRO    93       5.826  -7.209  -8.510  1.00  0.00
ATOM   1471  C   PRO    93       6.419  -5.213  -9.007  1.00  0.00
ATOM   1472  O   PRO    93       7.591  -5.497  -8.776  1.00  0.00
ATOM   1473  N   LEU    94       6.005  -3.965  -9.275  1.00  0.00
ATOM   1474  H   LEU    94       5.084  -3.800  -9.654  1.00  0.00
ATOM   1475  CA  LEU    94       6.983  -2.875  -9.324  1.00  0.00
ATOM   1476  HA  LEU    94       7.968  -3.293  -9.532  1.00  0.00
ATOM   1477  CB  LEU    94       6.647  -1.836 -10.416  1.00  0.00
ATOM   1478  HB2 LEU    94       5.682  -1.450 -10.086  1.00  0.00
ATOM   1479  HB3 LEU    94       7.376  -1.025 -10.430  1.00  0.00
ATOM   1480  CG  LEU    94       6.507  -2.429 -11.841  1.00  0.00
ATOM   1481  HG  LEU    94       5.760  -3.222 -11.809  1.00  0.00
ATOM   1482  CD1 LEU    94       6.083  -1.370 -12.860  1.00  0.00
ATOM   1483 HD11 LEU    94       6.830  -0.577 -12.893  1.00  0.00
ATOM   1484 HD12 LEU    94       5.996  -1.827 -13.846  1.00  0.00
ATOM   1485 HD13 LEU    94       5.120  -0.950 -12.569  1.00  0.00
ATOM   1486  CD2 LEU    94       7.779  -3.151 -12.285  1.00  0.00
ATOM   1487 HD21 LEU    94       7.994  -3.967 -11.595  1.00  0.00
ATOM   1488 HD22 LEU    94       7.638  -3.552 -13.288  1.00  0.00
ATOM   1489 HD23 LEU    94       8.613  -2.449 -12.288  1.00  0.00
ATOM   1490  C   LEU    94       7.378  -2.274  -7.981  1.00  0.00
ATOM   1491  O   LEU    94       8.339  -1.500  -7.908  1.00  0.00
ATOM   1492  N   GLY    95       6.671  -2.665  -6.923  1.00  0.00
ATOM   1493  H   GLY    95       5.897  -3.300  -7.050  1.00  0.00
ATOM   1494  CA  GLY    95       6.975  -2.204  -5.570  1.00  0.00
ATOM   1495  HA2 GLY    95       6.475  -2.877  -4.874  1.00  0.00
ATOM   1496  HA3 GLY    95       8.054  -2.276  -5.433  1.00  0.00
ATOM   1497  C   GLY    95       6.537  -0.789  -5.284  1.00  0.00
ATOM   1498  O   GLY    95       5.730  -0.227  -6.027  1.00  0.00
ATOM   1499  N   SER    96       7.083  -0.203  -4.207  1.00  0.00
ATOM   1500  H   SER    96       7.730  -0.733  -3.642  1.00  0.00
ATOM   1501  CA  SER    96       6.706   1.135  -3.758  1.00  0.00
ATOM   1502  HA  SER    96       5.621   1.232  -3.768  1.00  0.00
ATOM   1503  CB  SER    96       7.207   1.393  -2.337  1.00  0.00
ATOM   1504  HB2 SER    96       6.523   2.089  -1.851  1.00  0.00
ATOM   1505  HB3 SER    96       7.209   0.448  -1.794  1.00  0.00
ATOM   1506  OG  SER    96       8.515   1.940  -2.339  1.00  0.00
ATOM   1507  HG  SER    96       8.801   2.090  -1.435  1.00  0.00
ATOM   1508  C   SER    96       7.165   2.254  -4.675  1.00  0.00
ATOM   1509  O   SER    96       8.221   2.145  -5.293  1.00  0.00
ATOM   1510  N   LEU    97       6.417   3.370  -4.687  1.00  0.00
ATOM   1511  H   LEU    97       5.533   3.386  -4.199  1.00  0.00
ATOM   1512  CA  LEU    97       6.800   4.550  -5.471  1.00  0.00
ATOM   1513  HA  LEU    97       7.050   4.243  -6.487  1.00  0.00
ATOM   1514  CB  LEU    97       5.655   5.577  -5.535  1.00  0.00
ATOM   1515  HB2 LEU    97       5.366   5.767  -4.502  1.00  0.00
ATOM   1516  HB3 LEU    97       6.078   6.484  -5.967  1.00  0.00
ATOM   1517  CG  LEU    97       4.402   5.151  -6.353  1.00  0.00
ATOM   1518  HG  LEU    97       3.999   4.234  -5.924  1.00  0.00
ATOM   1519  CD1 LEU    97       3.359   6.216  -6.320  1.00  0.00
ATOM   1520 HD11 LEU    97       3.762   7.133  -6.749  1.00  0.00
ATOM   1521 HD12 LEU    97       2.493   5.895  -6.899  1.00  0.00
ATOM   1522 HD13 LEU    97       3.058   6.399  -5.289  1.00  0.00
ATOM   1523  CD2 LEU    97       4.738   4.875  -7.828  1.00  0.00
ATOM   1524 HD21 LEU    97       5.472   4.071  -7.889  1.00  0.00
ATOM   1525 HD22 LEU    97       3.833   4.581  -8.358  1.00  0.00
ATOM   1526 HD23 LEU    97       5.149   5.776  -8.283  1.00  0.00
ATOM   1527  C   LEU    97       8.072   5.173  -4.911  1.00  0.00
ATOM   1528  O   LEU    97       8.869   5.720  -5.677  1.00  0.00
ATOM   1529  N   ARG    98       8.311   5.022  -3.584  1.00  0.00
ATOM   1530  H   ARG    98       7.600   4.605  -3.001  1.00  0.00
ATOM   1531  CA  ARG    98       9.523   5.529  -2.942  1.00  0.00
ATOM   1532  HA  ARG    98       9.626   6.592  -3.162  1.00  0.00
ATOM   1533  CB  ARG    98       9.481   5.346  -1.420  1.00  0.00
ATOM   1534  HB2 ARG    98       8.458   5.523  -1.087  1.00  0.00
ATOM   1535  HB3 ARG    98       9.762   4.317  -1.197  1.00  0.00
ATOM   1536  CG  ARG    98      10.423   6.299  -0.693  1.00  0.00
ATOM   1537  HG2 ARG    98      11.442   5.953  -0.867  1.00  0.00
ATOM   1538  HG3 ARG    98      10.296   7.288  -1.131  1.00  0.00
ATOM   1539  CD  ARG    98      10.162   6.370   0.796  1.00  0.00
ATOM   1540  HD2 ARG    98       9.281   6.985   0.975  1.00  0.00
ATOM   1541  HD3 ARG    98       9.985   5.363   1.176  1.00  0.00
ATOM   1542  NE  ARG    98      11.294   6.950   1.519  1.00  0.00
ATOM   1543  HE  ARG    98      11.285   7.949   1.667  1.00  0.00
ATOM   1544  CZ  ARG    98      12.327   6.249   1.980  1.00  0.00
ATOM   1545  NH1 ARG    98      13.316   6.858   2.620  1.00  0.00
ATOM   1546 HH11 ARG    98      13.284   7.859   2.757  1.00  0.00
ATOM   1547 HH12 ARG    98      14.096   6.319   2.968  1.00  0.00
ATOM   1548  NH2 ARG    98      12.382   4.933   1.798  1.00  0.00
ATOM   1549 HH21 ARG    98      11.636   4.463   1.306  1.00  0.00
ATOM   1550 HH22 ARG    98      13.170   4.410   2.152  1.00  0.00
ATOM   1551  C   ARG    98      10.773   4.888  -3.528  1.00  0.00
ATOM   1552  O   ARG    98      11.769   5.575  -3.715  1.00  0.00
ATOM   1553  N   ASP    99      10.709   3.578  -3.832  1.00  0.00
ATOM   1554  H   ASP    99       9.853   3.096  -3.597  1.00  0.00
ATOM   1555  CA  ASP    99      11.808   2.799  -4.420  1.00  0.00
ATOM   1556  HA  ASP    99      12.769   3.169  -4.061  1.00  0.00
ATOM   1557  CB  ASP    99      11.665   1.325  -4.010  1.00  0.00
ATOM   1558  HB2 ASP    99      10.681   0.990  -4.337  1.00  0.00
ATOM   1559  HB3 ASP    99      12.434   0.759  -4.536  1.00  0.00
ATOM   1560  CG  ASP    99      11.806   1.096  -2.506  1.00  0.00
ATOM   1561  OD1 ASP    99      12.546   1.872  -1.850  1.00  0.00
ATOM   1562  OD2 ASP    99      11.180   0.143  -1.987  1.00  0.00
ATOM   1563  C   ASP    99      11.871   2.918  -5.946  1.00  0.00
ATOM   1564  O   ASP    99      12.960   2.966  -6.530  1.00  0.00
ATOM   1565  N   TYR   100      10.700   2.968  -6.591  1.00  0.00
ATOM   1566  H   TYR   100       9.855   2.887  -6.043  1.00  0.00
ATOM   1567  CA  TYR   100      10.581   3.013  -8.043  1.00  0.00
ATOM   1568  HA  TYR   100      11.307   2.343  -8.503  1.00  0.00
ATOM   1569  CB  TYR   100       9.170   2.565  -8.455  1.00  0.00
ATOM   1570  HB2 TYR   100       8.926   1.633  -7.946  1.00  0.00
ATOM   1571  HB3 TYR   100       8.515   3.358  -8.092  1.00  0.00
ATOM   1572  CG  TYR   100       8.975   2.393  -9.944  1.00  0.00
ATOM   1573  CD1 TYR   100       9.193   1.165 -10.554  1.00  0.00
ATOM   1574  HD1 TYR   100       9.527   0.327  -9.942  1.00  0.00
ATOM   1575  CE1 TYR   100       8.994   0.992 -11.923  1.00  0.00
ATOM   1576  HE1 TYR   100       9.174   0.022 -12.387  1.00  0.00
ATOM   1577  CZ  TYR   100       8.533   2.050 -12.687  1.00  0.00
ATOM   1578  OH  TYR   100       8.329   1.882 -14.030  1.00  0.00
ATOM   1579  HH  TYR   100       8.537   0.995 -14.333  1.00  0.00
ATOM   1580  CE2 TYR   100       8.310   3.284 -12.103  1.00  0.00
ATOM   1581  HE2 TYR   100       7.980   4.128 -12.708  1.00  0.00
ATOM   1582  CD2 TYR   100       8.510   3.444 -10.733  1.00  0.00
ATOM   1583  HD2 TYR   100       8.303   4.404 -10.261  1.00  0.00
ATOM   1584  C   TYR   100      10.938   4.360  -8.684  1.00  0.00
ATOM   1585  O   TYR   100      11.716   4.382  -9.631  1.00  0.00
ATOM   1586  N   LEU   101      10.306   5.459  -8.237  1.00  0.00
ATOM   1587  H   LEU   101       9.534   5.321  -7.600  1.00  0.00
ATOM   1588  CA  LEU   101      10.505   6.798  -8.811  1.00  0.00
ATOM   1589  HA  LEU   101      10.331   6.743  -9.886  1.00  0.00
ATOM   1590  CB  LEU   101       9.559   7.861  -8.212  1.00  0.00
ATOM   1591  HB2 LEU   101       9.813   7.831  -7.152  1.00  0.00
ATOM   1592  HB3 LEU   101       9.794   8.847  -8.613  1.00  0.00
ATOM   1593  CG  LEU   101       8.052   7.581  -8.387  1.00  0.00
ATOM   1594  HG  LEU   101       7.827   6.602  -7.964  1.00  0.00
ATOM   1595  CD1 LEU   101       7.214   8.640  -7.687  1.00  0.00
ATOM   1596 HD11 LEU   101       7.438   9.620  -8.110  1.00  0.00
ATOM   1597 HD12 LEU   101       6.156   8.418  -7.827  1.00  0.00
ATOM   1598 HD13 LEU   101       7.446   8.643  -6.622  1.00  0.00
ATOM   1599  CD2 LEU   101       7.657   7.446  -9.892  1.00  0.00
ATOM   1600 HD21 LEU   101       8.212   6.622 -10.341  1.00  0.00
ATOM   1601 HD22 LEU   101       6.588   7.250  -9.972  1.00  0.00
ATOM   1602 HD23 LEU   101       7.896   8.372 -10.416  1.00  0.00
ATOM   1603  C   LEU   101      11.955   7.302  -8.901  1.00  0.00
ATOM   1604  O   LEU   101      12.295   7.843  -9.959  1.00  0.00
ATOM   1605  N   PRO   102      12.834   7.130  -7.869  1.00  0.00
ATOM   1606  CD  PRO   102      12.613   6.553  -6.525  1.00  0.00
ATOM   1607  HD2 PRO   102      12.612   5.466  -6.594  1.00  0.00
ATOM   1608  HD3 PRO   102      11.652   6.893  -6.139  1.00  0.00
ATOM   1609  CG  PRO   102      13.773   7.081  -5.724  1.00  0.00
ATOM   1610  HG2 PRO   102      14.013   6.379  -4.925  1.00  0.00
ATOM   1611  HG3 PRO   102      13.509   8.046  -5.292  1.00  0.00
ATOM   1612  CB  PRO   102      14.882   7.217  -6.665  1.00  0.00
ATOM   1613  HB2 PRO   102      15.403   6.265  -6.777  1.00  0.00
ATOM   1614  HB3 PRO   102      15.592   7.983  -6.354  1.00  0.00
ATOM   1615  CA  PRO   102      14.228   7.617  -8.002  1.00  0.00
ATOM   1616  HA  PRO   102      14.177   8.696  -8.149  1.00  0.00
ATOM   1617  C   PRO   102      15.008   6.983  -9.150  1.00  0.00
ATOM   1618  O   PRO   102      15.975   7.586  -9.609  1.00  0.00
ATOM   1619  N   ARG   103      14.609   5.785  -9.600  1.00  0.00
ATOM   1620  H   ARG   103      13.842   5.334  -9.121  1.00  0.00
ATOM   1621  CA  ARG   103      15.293   5.047 -10.669  1.00  0.00
ATOM   1622  HA  ARG   103      16.239   5.533 -10.908  1.00  0.00
ATOM   1623  CB  ARG   103      15.581   3.605 -10.223  1.00  0.00
ATOM   1624  HB2 ARG   103      14.633   3.180  -9.892  1.00  0.00
ATOM   1625  HB3 ARG   103      15.933   3.065 -11.103  1.00  0.00
ATOM   1626  CG  ARG   103      16.611   3.483  -9.106  1.00  0.00
ATOM   1627  HG2 ARG   103      17.478   2.943  -9.485  1.00  0.00
ATOM   1628  HG3 ARG   103      16.912   4.483  -8.795  1.00  0.00
ATOM   1629  CD  ARG   103      16.035   2.741  -7.922  1.00  0.00
ATOM   1630  HD2 ARG   103      15.306   3.379  -7.423  1.00  0.00
ATOM   1631  HD3 ARG   103      15.543   1.835  -8.276  1.00  0.00
ATOM   1632  NE  ARG   103      17.070   2.364  -6.954  1.00  0.00
ATOM   1633  HE  ARG   103      17.972   2.101  -7.323  1.00  0.00
ATOM   1634  CZ  ARG   103      16.891   2.339  -5.636  1.00  0.00
ATOM   1635  NH1 ARG   103      15.721   2.681  -5.109  1.00  0.00
ATOM   1636 HH11 ARG   103      14.961   2.963  -5.712  1.00  0.00
ATOM   1637 HH12 ARG   103      15.596   2.658  -4.107  1.00  0.00
ATOM   1638  NH2 ARG   103      17.885   1.980  -4.834  1.00  0.00
ATOM   1639 HH21 ARG   103      18.781   1.726  -5.226  1.00  0.00
ATOM   1640 HH22 ARG   103      17.742   1.963  -3.834  1.00  0.00
ATOM   1641  C   ARG   103      14.569   5.049 -12.024  1.00  0.00
ATOM   1642  O   ARG   103      15.161   4.656 -13.028  1.00  0.00
ATOM   1643  N   HIE   104      13.299   5.459 -12.063  1.00  0.00
ATOM   1644  H   HIE   104      12.821   5.720 -11.212  1.00  0.00
ATOM   1645  CA  HIE   104      12.547   5.494 -13.320  1.00  0.00
ATOM   1646  HA  HIE   104      13.238   5.377 -14.155  1.00  0.00
ATOM   1647  CB  HIE   104      11.497   4.365 -13.387  1.00  0.00
ATOM   1648  HB2 HIE   104      10.677   4.575 -12.701  1.00  0.00
ATOM   1649  HB3 HIE   104      11.108   4.279 -14.402  1.00  0.00
ATOM   1650  CG  HIE   104      12.030   3.018 -13.018  1.00  0.00
ATOM   1651  ND1 HIE   104      12.156   2.635 -11.695  1.00  0.00
ATOM   1652  CE1 HIE   104      12.640   1.402 -11.721  1.00  0.00
ATOM   1653  HE1 HIE   104      12.804   0.905 -10.764  1.00  0.00
ATOM   1654  NE2 HIE   104      12.845   0.983 -12.972  1.00  0.00
ATOM   1655  HE2 HIE   104      13.214   0.094 -13.276  1.00  0.00
ATOM   1656  CD2 HIE   104      12.454   2.006 -13.811  1.00  0.00
ATOM   1657  HD2 HIE   104      12.528   1.882 -14.891  1.00  0.00
ATOM   1658  C   HIE   104      11.882   6.847 -13.453  1.00  0.00
ATOM   1659  O   HIE   104      10.959   7.145 -12.693  1.00  0.00
ATOM   1660  N   SER   105      12.375   7.684 -14.388  1.00  0.00
ATOM   1661  H   SER   105      13.178   7.391 -14.927  1.00  0.00
ATOM   1662  CA  SER   105      11.820   9.012 -14.638  1.00  0.00
ATOM   1663  HA  SER   105      11.703   9.541 -13.692  1.00  0.00
ATOM   1664  CB  SER   105      12.734   9.832 -15.546  1.00  0.00
ATOM   1665  HB2 SER   105      12.286  10.814 -15.699  1.00  0.00
ATOM   1666  HB3 SER   105      13.701   9.947 -15.057  1.00  0.00
ATOM   1667  OG  SER   105      12.911   9.194 -16.799  1.00  0.00
ATOM   1668  HG  SER   105      13.488   9.726 -17.351  1.00  0.00
ATOM   1669  C   SER   105      10.457   8.824 -15.276  1.00  0.00
ATOM   1670  O   SER   105      10.352   8.260 -16.374  1.00  0.00
ATOM   1671  N   ILE   106       9.420   9.179 -14.520  1.00  0.00
ATOM   1672  H   ILE   106       9.634   9.492 -13.583  1.00  0.00
ATOM   1673  CA  ILE   106       8.015   9.071 -14.910  1.00  0.00
ATOM   1674  HA  ILE   106       7.818   8.568 -15.857  1.00  0.00
ATOM   1675  CB  ILE   106       7.226   8.353 -13.762  1.00  0.00
ATOM   1676  HB  ILE   106       7.561   8.787 -12.820  1.00  0.00
ATOM   1677  CG2 ILE   106       5.710   8.488 -13.875  1.00  0.00
ATOM   1678 HG21 ILE   106       5.375   8.054 -14.817  1.00  0.00
ATOM   1679 HG22 ILE   106       5.235   7.965 -13.045  1.00  0.00
ATOM   1680 HG23 ILE   106       5.435   9.542 -13.844  1.00  0.00
ATOM   1681  CG1 ILE   106       7.666   6.858 -13.607  1.00  0.00
ATOM   1682 HG12 ILE   106       8.740   6.895 -13.421  1.00  0.00
ATOM   1683 HG13 ILE   106       7.155   6.502 -12.713  1.00  0.00
ATOM   1684  CD1 ILE   106       7.376   5.882 -14.797  1.00  0.00
ATOM   1685 HD11 ILE   106       7.887   6.237 -15.692  1.00  0.00
ATOM   1686 HD12 ILE   106       7.736   4.884 -14.545  1.00  0.00
ATOM   1687 HD13 ILE   106       6.303   5.844 -14.983  1.00  0.00
ATOM   1688  C   ILE   106       7.514  10.488 -15.227  1.00  0.00
ATOM   1689  O   ILE   106       7.867  11.438 -14.528  1.00  0.00
ATOM   1690  N   GLY   107       6.759  10.607 -16.309  1.00  0.00
ATOM   1691  H   GLY   107       6.565   9.769 -16.839  1.00  0.00
ATOM   1692  CA  GLY   107       6.196  11.863 -16.777  1.00  0.00
ATOM   1693  HA2 GLY   107       6.997  12.600 -16.829  1.00  0.00
ATOM   1694  HA3 GLY   107       5.784  11.704 -17.774  1.00  0.00
ATOM   1695  C   GLY   107       5.104  12.385 -15.870  1.00  0.00
ATOM   1696  O   GLY   107       4.456  11.625 -15.149  1.00  0.00
ATOM   1697  N   LEU   108       4.900  13.693 -15.921  1.00  0.00
ATOM   1698  H   LEU   108       5.534  14.214 -16.510  1.00  0.00
ATOM   1699  CA  LEU   108       3.925  14.432 -15.136  1.00  0.00
ATOM   1700  HA  LEU   108       4.157  14.365 -14.073  1.00  0.00
ATOM   1701  CB  LEU   108       3.969  15.909 -15.556  1.00  0.00
ATOM   1702  HB2 LEU   108       4.973  16.204 -15.253  1.00  0.00
ATOM   1703  HB3 LEU   108       3.890  15.952 -16.643  1.00  0.00
ATOM   1704  CG  LEU   108       2.958  16.855 -14.940  1.00  0.00
ATOM   1705  HG  LEU   108       1.960  16.535 -15.237  1.00  0.00
ATOM   1706  CD1 LEU   108       3.057  16.865 -13.415  1.00  0.00
ATOM   1707 HD11 LEU   108       4.055  17.185 -13.117  1.00  0.00
ATOM   1708 HD12 LEU   108       2.317  17.554 -13.007  1.00  0.00
ATOM   1709 HD13 LEU   108       2.868  15.862 -13.032  1.00  0.00
ATOM   1710  CD2 LEU   108       3.131  18.239 -15.503  1.00  0.00
ATOM   1711 HD21 LEU   108       2.984  18.214 -16.583  1.00  0.00
ATOM   1712 HD22 LEU   108       2.400  18.909 -15.053  1.00  0.00
ATOM   1713 HD23 LEU   108       4.137  18.598 -15.283  1.00  0.00
ATOM   1714  C   LEU   108       2.503  13.861 -15.224  1.00  0.00
ATOM   1715  O   LEU   108       1.872  13.702 -14.189  1.00  0.00
ATOM   1716  N   ALA   109       2.014  13.522 -16.434  1.00  0.00
ATOM   1717  H   ALA   109       2.574  13.686 -17.259  1.00  0.00
ATOM   1718  CA  ALA   109       0.652  12.985 -16.610  1.00  0.00
ATOM   1719  HA  ALA   109      -0.046  13.716 -16.204  1.00  0.00
ATOM   1720  CB  ALA   109       0.347  12.789 -18.088  1.00  0.00
ATOM   1721  HB1 ALA   109       1.032  12.052 -18.507  1.00  0.00
ATOM   1722  HB2 ALA   109      -0.679  12.438 -18.205  1.00  0.00
ATOM   1723  HB3 ALA   109       0.468  13.736 -18.613  1.00  0.00
ATOM   1724  C   ALA   109       0.441  11.678 -15.851  1.00  0.00
ATOM   1725  O   ALA   109      -0.605  11.483 -15.231  1.00  0.00
ATOM   1726  N   GLN   110       1.449  10.797 -15.881  1.00  0.00
ATOM   1727  H   GLN   110       2.260  11.026 -16.438  1.00  0.00
ATOM   1728  CA  GLN   110       1.420   9.508 -15.196  1.00  0.00
ATOM   1729  HA  GLN   110       0.514   8.959 -15.452  1.00  0.00
ATOM   1730  CB  GLN   110       2.627   8.687 -15.636  1.00  0.00
ATOM   1731  HB2 GLN   110       2.997   9.140 -16.556  1.00  0.00
ATOM   1732  HB3 GLN   110       3.379   8.790 -14.853  1.00  0.00
ATOM   1733  CG  GLN   110       2.348   7.230 -15.873  1.00  0.00
ATOM   1734  HG2 GLN   110       2.171   6.722 -14.925  1.00  0.00
ATOM   1735  HG3 GLN   110       1.471   7.125 -16.511  1.00  0.00
ATOM   1736  CD  GLN   110       3.530   6.575 -16.561  1.00  0.00
ATOM   1737  OE1 GLN   110       4.026   7.037 -17.598  1.00  0.00
ATOM   1738  NE2 GLN   110       4.015   5.483 -15.996  1.00  0.00
ATOM   1739 HE21 GLN   110       4.802   5.009 -16.415  1.00  0.00
ATOM   1740 HE22 GLN   110       3.597   5.129 -15.148  1.00  0.00
ATOM   1741  C   GLN   110       1.413   9.698 -13.677  1.00  0.00
ATOM   1742  O   GLN   110       0.714   8.967 -12.976  1.00  0.00
ATOM   1743  N   LEU   111       2.161  10.693 -13.167  1.00  0.00
ATOM   1744  H   LEU   111       2.758  11.229 -13.781  1.00  0.00
ATOM   1745  CA  LEU   111       2.189  10.997 -11.725  1.00  0.00
ATOM   1746  HA  LEU   111       2.417  10.087 -11.170  1.00  0.00
ATOM   1747  CB  LEU   111       3.261  12.064 -11.389  1.00  0.00
ATOM   1748  HB2 LEU   111       3.030  12.857 -12.100  1.00  0.00
ATOM   1749  HB3 LEU   111       3.108  12.431 -10.374  1.00  0.00
ATOM   1750  CG  LEU   111       4.729  11.630 -11.563  1.00  0.00
ATOM   1751  HG  LEU   111       4.848  11.182 -12.549  1.00  0.00
ATOM   1752  CD1 LEU   111       5.671  12.825 -11.430  1.00  0.00
ATOM   1753 HD11 LEU   111       5.553  13.274 -10.444  1.00  0.00
ATOM   1754 HD12 LEU   111       6.701  12.493 -11.557  1.00  0.00
ATOM   1755 HD13 LEU   111       5.431  13.563 -12.195  1.00  0.00
ATOM   1756  CD2 LEU   111       5.110  10.496 -10.575  1.00  0.00
ATOM   1757 HD21 LEU   111       4.472   9.630 -10.751  1.00  0.00
ATOM   1758 HD22 LEU   111       6.152  10.216 -10.726  1.00  0.00
ATOM   1759 HD23 LEU   111       4.973  10.845  -9.551  1.00  0.00
ATOM   1760  C   LEU   111       0.815  11.473 -11.246  1.00  0.00
ATOM   1761  O   LEU   111       0.394  11.139 -10.135  1.00  0.00
ATOM   1762  N   LEU   112       0.117  12.248 -12.095  1.00  0.00
ATOM   1763  H   LEU   112       0.572  12.525 -12.953  1.00  0.00
ATOM   1764  CA  LEU   112      -1.217  12.785 -11.811  1.00  0.00
ATOM   1765  HA  LEU   112      -1.244  13.176 -10.795  1.00  0.00
ATOM   1766  CB  LEU   112      -1.572  13.928 -12.792  1.00  0.00
ATOM   1767  HB2 LEU   112      -1.403  13.467 -13.765  1.00  0.00
ATOM   1768  HB3 LEU   112      -2.620  14.213 -12.702  1.00  0.00
ATOM   1769  CG  LEU   112      -0.691  15.175 -12.659  1.00  0.00
ATOM   1770  HG  LEU   112       0.349  14.858 -12.579  1.00  0.00
ATOM   1771  CD1 LEU   112      -0.847  16.076 -13.835  1.00  0.00
ATOM   1772 HD11 LEU   112      -1.887  16.393 -13.915  1.00  0.00
ATOM   1773 HD12 LEU   112      -0.209  16.951 -13.710  1.00  0.00
ATOM   1774 HD13 LEU   112      -0.559  15.544 -14.742  1.00  0.00
ATOM   1775  CD2 LEU   112      -0.950  15.932 -11.322  1.00  0.00
ATOM   1776 HD21 LEU   112      -0.734  15.271 -10.482  1.00  0.00
ATOM   1777 HD22 LEU   112      -0.305  16.809 -11.270  1.00  0.00
ATOM   1778 HD23 LEU   112      -1.993  16.246 -11.277  1.00  0.00
ATOM   1779  C   LEU   112      -2.243  11.671 -11.845  1.00  0.00
ATOM   1780  O   LEU   112      -3.186  11.704 -11.058  1.00  0.00
ATOM   1781  N   LEU   113      -2.052  10.670 -12.739  1.00  0.00
ATOM   1782  H   LEU   113      -1.315  10.757 -13.424  1.00  0.00
ATOM   1783  CA  LEU   113      -2.915   9.484 -12.793  1.00  0.00
ATOM   1784  HA  LEU   113      -3.955   9.805 -12.858  1.00  0.00
ATOM   1785  CB  LEU   113      -2.599   8.586 -14.012  1.00  0.00
ATOM   1786  HB2 LEU   113      -2.703   9.238 -14.879  1.00  0.00
ATOM   1787  HB3 LEU   113      -1.556   8.290 -13.903  1.00  0.00
ATOM   1788  CG  LEU   113      -3.481   7.315 -14.210  1.00  0.00
ATOM   1789  HG  LEU   113      -3.427   6.721 -13.297  1.00  0.00
ATOM   1790  CD1 LEU   113      -4.944   7.662 -14.506  1.00  0.00
ATOM   1791 HD11 LEU   113      -4.999   8.256 -15.419  1.00  0.00
ATOM   1792 HD12 LEU   113      -5.516   6.744 -14.636  1.00  0.00
ATOM   1793 HD13 LEU   113      -5.358   8.234 -13.676  1.00  0.00
ATOM   1794  CD2 LEU   113      -2.967   6.477 -15.354  1.00  0.00
ATOM   1795 HD21 LEU   113      -1.943   6.164 -15.145  1.00  0.00
ATOM   1796 HD22 LEU   113      -3.598   5.596 -15.473  1.00  0.00
ATOM   1797 HD23 LEU   113      -2.986   7.063 -16.273  1.00  0.00
ATOM   1798  C   LEU   113      -2.763   8.689 -11.479  1.00  0.00
ATOM   1799  O   LEU   113      -3.767   8.258 -10.917  1.00  0.00
ATOM   1800  N   PHE   114      -1.519   8.524 -10.984  1.00  0.00
ATOM   1801  H   PHE   114      -0.737   8.854 -11.531  1.00  0.00
ATOM   1802  CA  PHE   114      -1.242   7.839  -9.710  1.00  0.00
ATOM   1803  HA  PHE   114      -1.655   6.831  -9.749  1.00  0.00
ATOM   1804  CB  PHE   114       0.278   7.740  -9.426  1.00  0.00
ATOM   1805  HB2 PHE   114       0.688   8.750  -9.445  1.00  0.00
ATOM   1806  HB3 PHE   114       0.437   7.303  -8.440  1.00  0.00
ATOM   1807  CG  PHE   114       1.098   6.919 -10.405  1.00  0.00
ATOM   1808  CD1 PHE   114       0.488   6.012 -11.269  1.00  0.00
ATOM   1809  HD1 PHE   114      -0.595   5.893 -11.236  1.00  0.00
ATOM   1810  CE1 PHE   114       1.247   5.258 -12.170  1.00  0.00
ATOM   1811  HE1 PHE   114       0.760   4.552 -12.843  1.00  0.00
ATOM   1812  CZ  PHE   114       2.618   5.411 -12.205  1.00  0.00
ATOM   1813  HZ  PHE   114       3.209   4.835 -12.917  1.00  0.00
ATOM   1814  CE2 PHE   114       3.239   6.288 -11.344  1.00  0.00
ATOM   1815  HE2 PHE   114       4.323   6.396 -11.366  1.00  0.00
ATOM   1816  CD2 PHE   114       2.482   7.038 -10.444  1.00  0.00
ATOM   1817  HD2 PHE   114       2.975   7.729  -9.760  1.00  0.00
ATOM   1818  C   PHE   114      -1.949   8.580  -8.568  1.00  0.00
ATOM   1819  O   PHE   114      -2.628   7.943  -7.766  1.00  0.00
ATOM   1820  N   ALA   115      -1.843   9.926  -8.552  1.00  0.00
ATOM   1821  H   ALA   115      -1.238  10.357  -9.236  1.00  0.00
ATOM   1822  CA  ALA   115      -2.515  10.792  -7.570  1.00  0.00
ATOM   1823  HA  ALA   115      -2.182  10.539  -6.563  1.00  0.00
ATOM   1824  CB  ALA   115      -2.181  12.253  -7.839  1.00  0.00
ATOM   1825  HB1 ALA   115      -2.517  12.524  -8.840  1.00  0.00
ATOM   1826  HB2 ALA   115      -2.684  12.882  -7.105  1.00  0.00
ATOM   1827  HB3 ALA   115      -1.104  12.399  -7.766  1.00  0.00
ATOM   1828  C   ALA   115      -4.043  10.563  -7.620  1.00  0.00
ATOM   1829  O   ALA   115      -4.656  10.340  -6.574  1.00  0.00
ATOM   1830  N   GLN   116      -4.636  10.551  -8.826  1.00  0.00
ATOM   1831  H   GLN   116      -4.082  10.762  -9.644  1.00  0.00
ATOM   1832  CA  GLN   116      -6.080  10.288  -9.005  1.00  0.00
ATOM   1833  HA  GLN   116      -6.662  11.048  -8.485  1.00  0.00
ATOM   1834  CB  GLN   116      -6.448  10.322 -10.493  1.00  0.00
ATOM   1835  HB2 GLN   116      -6.139  11.290 -10.886  1.00  0.00
ATOM   1836  HB3 GLN   116      -5.884   9.532 -10.990  1.00  0.00
ATOM   1837  CG  GLN   116      -7.925  10.122 -10.746  1.00  0.00
ATOM   1838  HG2 GLN   116      -8.291   9.398 -10.018  1.00  0.00
ATOM   1839  HG3 GLN   116      -8.484  11.053 -10.644  1.00  0.00
ATOM   1840  CD  GLN   116      -8.152   9.576 -12.118  1.00  0.00
ATOM   1841  OE1 GLN   116      -7.654  10.111 -13.109  1.00  0.00
ATOM   1842  NE2 GLN   116      -8.948   8.536 -12.205  1.00  0.00
ATOM   1843 HE21 GLN   116      -9.139   8.123 -13.107  1.00  0.00
ATOM   1844 HE22 GLN   116      -9.366   8.153 -11.369  1.00  0.00
ATOM   1845  C   GLN   116      -6.502   8.926  -8.404  1.00  0.00
ATOM   1846  O   GLN   116      -7.498   8.841  -7.686  1.00  0.00
ATOM   1847  N   GLN   117      -5.738   7.878  -8.707  1.00  0.00
ATOM   1848  H   GLN   117      -4.975   8.035  -9.351  1.00  0.00
ATOM   1849  CA  GLN   117      -5.976   6.510  -8.233  1.00  0.00
ATOM   1850  HA  GLN   117      -7.002   6.213  -8.447  1.00  0.00
ATOM   1851  CB  GLN   117      -5.027   5.539  -8.943  1.00  0.00
ATOM   1852  HB2 GLN   117      -4.007   5.888  -8.781  1.00  0.00
ATOM   1853  HB3 GLN   117      -5.151   4.556  -8.488  1.00  0.00
ATOM   1854  CG  GLN   117      -5.302   5.443 -10.452  1.00  0.00
ATOM   1855  HG2 GLN   117      -6.310   5.064 -10.619  1.00  0.00
ATOM   1856  HG3 GLN   117      -5.217   6.445 -10.873  1.00  0.00
ATOM   1857  CD  GLN   117      -4.321   4.537 -11.159  1.00  0.00
ATOM   1858  OE1 GLN   117      -3.316   4.098 -10.594  1.00  0.00
ATOM   1859  NE2 GLN   117      -4.604   4.214 -12.417  1.00  0.00
ATOM   1860 HE21 GLN   117      -3.979   3.610 -12.932  1.00  0.00
ATOM   1861 HE22 GLN   117      -5.442   4.572 -12.851  1.00  0.00
ATOM   1862  C   GLN   117      -5.831   6.408  -6.713  1.00  0.00
ATOM   1863  O   GLN   117      -6.605   5.699  -6.069  1.00  0.00
ATOM   1864  N   ILE   118      -4.863   7.127  -6.132  1.00  0.00
ATOM   1865  H   ILE   118      -4.194   7.617  -6.708  1.00  0.00
ATOM   1866  CA  ILE   118      -4.691   7.172  -4.666  1.00  0.00
ATOM   1867  HA  ILE   118      -4.611   6.170  -4.245  1.00  0.00
ATOM   1868  CB  ILE   118      -3.448   8.005  -4.258  1.00  0.00
ATOM   1869  HB  ILE   118      -3.430   8.921  -4.847  1.00  0.00
ATOM   1870  CG2 ILE   118      -3.494   8.361  -2.753  1.00  0.00
ATOM   1871 HG21 ILE   118      -3.512   7.445  -2.163  1.00  0.00
ATOM   1872 HG22 ILE   118      -2.613   8.945  -2.490  1.00  0.00
ATOM   1873 HG23 ILE   118      -4.391   8.944  -2.544  1.00  0.00
ATOM   1874  CG1 ILE   118      -2.129   7.256  -4.613  1.00  0.00
ATOM   1875 HG12 ILE   118      -1.961   6.523  -3.824  1.00  0.00
ATOM   1876 HG13 ILE   118      -2.304   6.740  -5.557  1.00  0.00
ATOM   1877  CD1 ILE   118      -0.867   8.179  -4.747  1.00  0.00
ATOM   1878 HD11 ILE   118      -0.692   8.695  -3.803  1.00  0.00
ATOM   1879 HD12 ILE   118       0.003   7.572  -4.995  1.00  0.00
ATOM   1880 HD13 ILE   118      -1.034   8.913  -5.535  1.00  0.00
ATOM   1881  C   ILE   118      -5.987   7.737  -4.053  1.00  0.00
ATOM   1882  O   ILE   118      -6.504   7.182  -3.083  1.00  0.00
ATOM   1883  N   CYS   119      -6.513   8.832  -4.645  1.00  0.00
ATOM   1884  H   CYS   119      -5.969   9.281  -5.368  1.00  0.00
ATOM   1885  CA  CYS   119      -7.752   9.479  -4.204  1.00  0.00
ATOM   1886  HA  CYS   119      -7.704   9.660  -3.131  1.00  0.00
ATOM   1887  CB  CYS   119      -7.965  10.813  -4.916  1.00  0.00
ATOM   1888  HB2 CYS   119      -7.864  10.699  -5.995  1.00  0.00
ATOM   1889  HB3 CYS   119      -8.949  11.223  -4.685  1.00  0.00
ATOM   1890  SG  CYS   119      -6.767  12.079  -4.430  1.00  0.00
ATOM   1891  HG  CYS   119      -7.252  13.037  -5.215  1.00  0.00
ATOM   1892  C   CYS   119      -8.958   8.556  -4.337  1.00  0.00
ATOM   1893  O   CYS   119      -9.815   8.548  -3.453  1.00  0.00
ATOM   1894  N   GLU   120      -9.017   7.764  -5.421  1.00  0.00
ATOM   1895  H   GLU   120      -8.350   7.888  -6.170  1.00  0.00
ATOM   1896  CA  GLU   120     -10.098   6.796  -5.607  1.00  0.00
ATOM   1897  HA  GLU   120     -11.057   7.300  -5.488  1.00  0.00
ATOM   1898  CB  GLU   120     -10.048   6.158  -7.000  1.00  0.00
ATOM   1899  HB2 GLU   120      -9.039   5.783  -7.168  1.00  0.00
ATOM   1900  HB3 GLU   120     -10.753   5.327  -7.020  1.00  0.00
ATOM   1901  CG  GLU   120     -10.406   7.149  -8.090  1.00  0.00
ATOM   1902  HG2 GLU   120     -11.362   7.619  -7.858  1.00  0.00
ATOM   1903  HG3 GLU   120      -9.618   7.902  -8.075  1.00  0.00
ATOM   1904  CD  GLU   120     -10.475   6.518  -9.466  1.00  0.00
ATOM   1905  OE1 GLU   120      -9.485   6.631 -10.223  1.00  0.00
ATOM   1906  OE2 GLU   120     -11.502   5.870  -9.771  1.00  0.00
ATOM   1907  C   GLU   120     -10.092   5.736  -4.499  1.00  0.00
ATOM   1908  O   GLU   120     -11.129   5.487  -3.899  1.00  0.00
ATOM   1909  N   GLY   121      -8.925   5.168  -4.206  1.00  0.00
ATOM   1910  H   GLY   121      -8.107   5.428  -4.737  1.00  0.00
ATOM   1911  CA  GLY   121      -8.776   4.180  -3.144  1.00  0.00
ATOM   1912  HA2 GLY   121      -9.488   3.374  -3.317  1.00  0.00
ATOM   1913  HA3 GLY   121      -7.762   3.782  -3.181  1.00  0.00
ATOM   1914  C   GLY   121      -9.023   4.769  -1.771  1.00  0.00
ATOM   1915  O   GLY   121      -9.626   4.122  -0.917  1.00  0.00
ATOM   1916  N   MET   122      -8.580   6.022  -1.550  1.00  0.00
ATOM   1917  H   MET   122      -8.003   6.472  -2.246  1.00  0.00
ATOM   1918  CA  MET   122      -8.792   6.709  -0.274  1.00  0.00
ATOM   1919  HA  MET   122      -8.610   6.016   0.548  1.00  0.00
ATOM   1920  CB  MET   122      -7.846   7.901  -0.127  1.00  0.00
ATOM   1921  HB2 MET   122      -7.893   8.473  -1.053  1.00  0.00
ATOM   1922  HB3 MET   122      -8.214   8.512   0.697  1.00  0.00
ATOM   1923  CG  MET   122      -6.390   7.494   0.149  1.00  0.00
ATOM   1924  HG2 MET   122      -6.057   6.899  -0.702  1.00  0.00
ATOM   1925  HG3 MET   122      -5.804   8.412   0.201  1.00  0.00
ATOM   1926  SD  MET   122      -6.144   6.543   1.675  1.00  0.00
ATOM   1927  CE  MET   122      -6.779   7.741   2.879  1.00  0.00
ATOM   1928  HE1 MET   122      -7.822   7.964   2.655  1.00  0.00
ATOM   1929  HE2 MET   122      -6.705   7.322   3.883  1.00  0.00
ATOM   1930  HE3 MET   122      -6.192   8.658   2.825  1.00  0.00
ATOM   1931  C   MET   122     -10.276   7.104  -0.083  1.00  0.00
ATOM   1932  O   MET   122     -10.795   6.980   1.032  1.00  0.00
ATOM   1933  N   ALA   123     -10.973   7.512  -1.169  1.00  0.00
ATOM   1934  H   ALA   123     -10.505   7.617  -2.058  1.00  0.00
ATOM   1935  CA  ALA   123     -12.409   7.856  -1.088  1.00  0.00
ATOM   1936  HA  ALA   123     -12.563   8.601  -0.307  1.00  0.00
ATOM   1937  CB  ALA   123     -12.912   8.423  -2.407  1.00  0.00
ATOM   1938  HB1 ALA   123     -12.773   7.685  -3.197  1.00  0.00
ATOM   1939  HB2 ALA   123     -13.971   8.666  -2.319  1.00  0.00
ATOM   1940  HB3 ALA   123     -12.351   9.326  -2.652  1.00  0.00
ATOM   1941  C   ALA   123     -13.217   6.618  -0.706  1.00  0.00
ATOM   1942  O   ALA   123     -14.133   6.712   0.111  1.00  0.00
ATOM   1943  N   TYR   124     -12.859   5.456  -1.275  1.00  0.00
ATOM   1944  H   TYR   124     -12.150   5.461  -1.995  1.00  0.00
ATOM   1945  CA  TYR   124     -13.499   4.185  -0.942  1.00  0.00
ATOM   1946  HA  TYR   124     -14.578   4.279  -1.066  1.00  0.00
ATOM   1947  CB  TYR   124     -12.996   3.050  -1.854  1.00  0.00
ATOM   1948  HB2 TYR   124     -13.517   3.172  -2.804  1.00  0.00
ATOM   1949  HB3 TYR   124     -11.924   3.174  -2.010  1.00  0.00
ATOM   1950  CG  TYR   124     -13.269   1.666  -1.303  1.00  0.00
ATOM   1951  CD1 TYR   124     -14.513   1.057  -1.468  1.00  0.00
ATOM   1952  HD1 TYR   124     -15.284   1.580  -2.033  1.00  0.00
ATOM   1953  CE1 TYR   124     -14.779  -0.202  -0.923  1.00  0.00
ATOM   1954  HE1 TYR   124     -15.753  -0.670  -1.065  1.00  0.00
ATOM   1955  CZ  TYR   124     -13.786  -0.868  -0.220  1.00  0.00
ATOM   1956  OH  TYR   124     -14.010  -2.097   0.342  1.00  0.00
ATOM   1957  HH  TYR   124     -14.901  -2.421   0.193  1.00  0.00
ATOM   1958  CE2 TYR   124     -12.546  -0.281  -0.051  1.00  0.00
ATOM   1959  HE2 TYR   124     -11.764  -0.803   0.501  1.00  0.00
ATOM   1960  CD2 TYR   124     -12.297   0.979  -0.586  1.00  0.00
ATOM   1961  HD2 TYR   124     -11.323   1.447  -0.448  1.00  0.00
ATOM   1962  C   TYR   124     -13.240   3.862   0.548  1.00  0.00
ATOM   1963  O   TYR   124     -14.189   3.514   1.266  1.00  0.00
ATOM   1964  N   LEU   125     -11.963   3.982   0.998  1.00  0.00
ATOM   1965  H   LEU   125     -11.232   4.189   0.332  1.00  0.00
ATOM   1966  CA  LEU   125     -11.581   3.718   2.390  1.00  0.00
ATOM   1967  HA  LEU   125     -11.825   2.687   2.644  1.00  0.00
ATOM   1968  CB  LEU   125     -10.064   3.934   2.607  1.00  0.00
ATOM   1969  HB2 LEU   125      -9.594   3.271   1.880  1.00  0.00
ATOM   1970  HB3 LEU   125      -9.825   4.969   2.362  1.00  0.00
ATOM   1971  CG  LEU   125      -9.541   3.608   4.004  1.00  0.00
ATOM   1972  HG  LEU   125     -10.188   4.084   4.742  1.00  0.00
ATOM   1973  CD1 LEU   125      -9.527   2.108   4.235  1.00  0.00
ATOM   1974 HD11 LEU   125      -8.881   1.632   3.498  1.00  0.00
ATOM   1975 HD12 LEU   125      -9.151   1.898   5.237  1.00  0.00
ATOM   1976 HD13 LEU   125     -10.539   1.715   4.138  1.00  0.00
ATOM   1977  CD2 LEU   125      -8.171   4.179   4.208  1.00  0.00
ATOM   1978 HD21 LEU   125      -8.206   5.262   4.090  1.00  0.00
ATOM   1979 HD22 LEU   125      -7.820   3.934   5.210  1.00  0.00
ATOM   1980 HD23 LEU   125      -7.487   3.757   3.471  1.00  0.00
ATOM   1981  C   LEU   125     -12.400   4.549   3.387  1.00  0.00
ATOM   1982  O   LEU   125     -12.908   4.004   4.362  1.00  0.00
ATOM   1983  N   HIE   126     -12.543   5.852   3.123  1.00  0.00
ATOM   1984  H   HIE   126     -12.032   6.227   2.337  1.00  0.00
ATOM   1985  CA  HIE   126     -13.319   6.778   3.955  1.00  0.00
ATOM   1986  HA  HIE   126     -13.019   6.679   4.998  1.00  0.00
ATOM   1987  CB  HIE   126     -13.077   8.226   3.510  1.00  0.00
ATOM   1988  HB2 HIE   126     -13.083   8.275   2.421  1.00  0.00
ATOM   1989  HB3 HIE   126     -13.841   8.894   3.907  1.00  0.00
ATOM   1990  CG  HIE   126     -11.751   8.773   3.958  1.00  0.00
ATOM   1991  ND1 HIE   126     -11.456  10.108   3.837  1.00  0.00
ATOM   1992  CE1 HIE   126     -10.245  10.257   4.350  1.00  0.00
ATOM   1993  HE1 HIE   126      -9.822  11.261   4.357  1.00  0.00
ATOM   1994  NE2 HIE   126      -9.748   9.095   4.782  1.00  0.00
ATOM   1995  HE2 HIE   126      -8.851   8.923   5.213  1.00  0.00
ATOM   1996  CD2 HIE   126     -10.695   8.139   4.533  1.00  0.00
ATOM   1997  HD2 HIE   126     -10.504   7.100   4.800  1.00  0.00
ATOM   1998  C   HIE   126     -14.818   6.442   3.949  1.00  0.00
ATOM   1999  O   HIE   126     -15.471   6.576   4.988  1.00  0.00
ATOM   2000  N   ALA   127     -15.346   5.970   2.797  1.00  0.00
ATOM   2001  H   ALA   127     -14.749   5.925   1.984  1.00  0.00
ATOM   2002  CA  ALA   127     -16.755   5.573   2.651  1.00  0.00
ATOM   2003  HA  ALA   127     -17.396   6.369   3.029  1.00  0.00
ATOM   2004  CB  ALA   127     -17.092   5.331   1.187  1.00  0.00
ATOM   2005  HB1 ALA   127     -16.464   4.530   0.797  1.00  0.00
ATOM   2006  HB2 ALA   127     -18.140   5.048   1.097  1.00  0.00
ATOM   2007  HB3 ALA   127     -16.912   6.243   0.618  1.00  0.00
ATOM   2008  C   ALA   127     -17.046   4.320   3.483  1.00  0.00
ATOM   2009  O   ALA   127     -18.173   4.129   3.915  1.00  0.00
ATOM   2010  N   GLN   128     -16.008   3.500   3.747  1.00  0.00
ATOM   2011  H   GLN   128     -15.128   3.757   3.323  1.00  0.00
ATOM   2012  CA  GLN   128     -16.056   2.281   4.566  1.00  0.00
ATOM   2013  HA  GLN   128     -17.026   1.798   4.451  1.00  0.00
ATOM   2014  CB  GLN   128     -14.960   1.293   4.130  1.00  0.00
ATOM   2015  HB2 GLN   128     -14.015   1.835   4.171  1.00  0.00
ATOM   2016  HB3 GLN   128     -14.951   0.491   4.868  1.00  0.00
ATOM   2017  CG  GLN   128     -15.146   0.700   2.735  1.00  0.00
ATOM   2018  HG2 GLN   128     -15.043   1.523   2.028  1.00  0.00
ATOM   2019  HG3 GLN   128     -14.374  -0.044   2.541  1.00  0.00
ATOM   2020  CD  GLN   128     -16.494   0.059   2.535  1.00  0.00
ATOM   2021  OE1 GLN   128     -17.327   0.556   1.780  1.00  0.00
ATOM   2022  NE2 GLN   128     -16.752  -1.031   3.237  1.00  0.00
ATOM   2023 HE21 GLN   128     -17.644  -1.495   3.134  1.00  0.00
ATOM   2024 HE22 GLN   128     -16.056  -1.396   3.872  1.00  0.00
ATOM   2025  C   GLN   128     -15.863   2.629   6.044  1.00  0.00
ATOM   2026  O   GLN   128     -15.823   1.731   6.890  1.00  0.00
ATOM   2027  N   HIE   129     -15.727   3.932   6.341  1.00  0.00
ATOM   2028  H   HIE   129     -15.561   4.519   5.537  1.00  0.00
ATOM   2029  CA  HIE   129     -15.537   4.508   7.672  1.00  0.00
ATOM   2030  HA  HIE   129     -15.346   5.576   7.565  1.00  0.00
ATOM   2031  CB  HIE   129     -16.765   4.316   8.586  1.00  0.00
ATOM   2032  HB2 HIE   129     -16.976   3.256   8.726  1.00  0.00
ATOM   2033  HB3 HIE   129     -16.583   4.781   9.555  1.00  0.00
ATOM   2034  CG  HIE   129     -18.015   4.934   8.042  1.00  0.00
ATOM   2035  ND1 HIE   129     -18.264   6.286   8.169  1.00  0.00
ATOM   2036  CE1 HIE   129     -19.441   6.487   7.600  1.00  0.00
ATOM   2037  HE1 HIE   129     -19.836   7.503   7.606  1.00  0.00
ATOM   2038  NE2 HIE   129     -19.942   5.359   7.104  1.00  0.00
ATOM   2039  HE2 HIE   129     -20.813   5.235   6.607  1.00  0.00
ATOM   2040  CD2 HIE   129     -19.052   4.359   7.390  1.00  0.00
ATOM   2041  HD2 HIE   129     -19.268   3.334   7.088  1.00  0.00
ATOM   2042  C   HIE   129     -14.202   4.173   8.337  1.00  0.00
ATOM   2043  O   HIE   129     -14.139   3.950   9.547  1.00  0.00
ATOM   2044  N   TYR   130     -13.121   4.190   7.545  1.00  0.00
ATOM   2045  H   TYR   130     -13.242   4.350   6.555  1.00  0.00
ATOM   2046  CA  TYR   130     -11.774   3.975   8.049  1.00  0.00
ATOM   2047  HA  TYR   130     -11.810   3.881   9.134  1.00  0.00
ATOM   2048  CB  TYR   130     -11.140   2.701   7.466  1.00  0.00
ATOM   2049  HB2 TYR   130     -11.300   2.854   6.398  1.00  0.00
ATOM   2050  HB3 TYR   130     -10.070   2.675   7.672  1.00  0.00
ATOM   2051  CG  TYR   130     -11.766   1.388   7.885  1.00  0.00
ATOM   2052  CD1 TYR   130     -11.594   0.892   9.173  1.00  0.00
ATOM   2053  HD1 TYR   130     -11.006   1.473   9.884  1.00  0.00
ATOM   2054  CE1 TYR   130     -12.155  -0.322   9.562  1.00  0.00
ATOM   2055  HE1 TYR   130     -12.060  -0.667  10.592  1.00  0.00
ATOM   2056  CZ  TYR   130     -12.826  -1.099   8.631  1.00  0.00
ATOM   2057  OH  TYR   130     -13.350  -2.312   9.001  1.00  0.00
ATOM   2058  HH  TYR   130     -13.195  -2.522   9.924  1.00  0.00
ATOM   2059  CE2 TYR   130     -12.976  -0.644   7.333  1.00  0.00
ATOM   2060  HE2 TYR   130     -13.524  -1.239   6.603  1.00  0.00
ATOM   2061  CD2 TYR   130     -12.423   0.581   6.960  1.00  0.00
ATOM   2062  HD2 TYR   130     -12.500   0.922   5.928  1.00  0.00
ATOM   2063  C   TYR   130     -10.874   5.156   7.696  1.00  0.00
ATOM   2064  O   TYR   130     -11.061   5.802   6.669  1.00  0.00
ATOM   2065  N   ILE   131      -9.892   5.425   8.548  1.00  0.00
ATOM   2066  H   ILE   131      -9.909   4.970   9.450  1.00  0.00
ATOM   2067  CA  ILE   131      -8.851   6.415   8.293  1.00  0.00
ATOM   2068  HA  ILE   131      -8.969   6.882   7.315  1.00  0.00
ATOM   2069  CB  ILE   131      -8.707   7.512   9.373  1.00  0.00
ATOM   2070  HB  ILE   131      -7.704   7.936   9.326  1.00  0.00
ATOM   2071  CG2 ILE   131      -9.747   8.624   9.129  1.00  0.00
ATOM   2072 HG21 ILE   131     -10.751   8.201   9.177  1.00  0.00
ATOM   2073 HG22 ILE   131      -9.642   9.395   9.893  1.00  0.00
ATOM   2074 HG23 ILE   131      -9.585   9.064   8.145  1.00  0.00
ATOM   2075  CG1 ILE   131      -8.758   6.915  10.815  1.00  0.00
ATOM   2076 HG12 ILE   131      -9.792   6.605  10.969  1.00  0.00
ATOM   2077 HG13 ILE   131      -8.116   6.034  10.792  1.00  0.00
ATOM   2078  CD1 ILE   131      -8.329   7.823  11.949  1.00  0.00
ATOM   2079 HD11 ILE   131      -8.972   8.703  11.973  1.00  0.00
ATOM   2080 HD12 ILE   131      -8.412   7.287  12.895  1.00  0.00
ATOM   2081 HD13 ILE   131      -7.295   8.132  11.797  1.00  0.00
ATOM   2082  C   ILE   131      -7.575   5.608   8.095  1.00  0.00
ATOM   2083  O   ILE   131      -7.412   4.582   8.747  1.00  0.00
ATOM   2084  N   HIE   132      -6.687   6.041   7.199  1.00  0.00
ATOM   2085  H   HIE   132      -6.903   6.861   6.650  1.00  0.00
ATOM   2086  CA  HIE   132      -5.446   5.309   6.901  1.00  0.00
ATOM   2087  HA  HIE   132      -5.610   4.240   7.031  1.00  0.00
ATOM   2088  CB  HIE   132      -4.997   5.566   5.452  1.00  0.00
ATOM   2089  HB2 HIE   132      -5.824   5.391   4.764  1.00  0.00
ATOM   2090  HB3 HIE   132      -4.645   6.592   5.342  1.00  0.00
ATOM   2091  CG  HIE   132      -3.879   4.681   5.009  1.00  0.00
ATOM   2092  ND1 HIE   132      -2.561   4.968   5.334  1.00  0.00
ATOM   2093  CE1 HIE   132      -1.845   3.985   4.809  1.00  0.00
ATOM   2094  HE1 HIE   132      -0.767   4.009   4.964  1.00  0.00
ATOM   2095  NE2 HIE   132      -2.623   3.106   4.154  1.00  0.00
ATOM   2096  HE2 HIE   132      -2.336   2.275   3.656  1.00  0.00
ATOM   2097  CD2 HIE   132      -3.918   3.540   4.280  1.00  0.00
ATOM   2098  HD2 HIE   132      -4.730   2.972   3.826  1.00  0.00
ATOM   2099  C   HIE   132      -4.336   5.643   7.897  1.00  0.00
ATOM   2100  O   HIE   132      -3.676   4.733   8.416  1.00  0.00
ATOM   2101  N   ARG   133      -4.096   6.947   8.128  1.00  0.00
ATOM   2102  H   ARG   133      -4.561   7.615   7.530  1.00  0.00
ATOM   2103  CA  ARG   133      -3.102   7.447   9.087  1.00  0.00
ATOM   2104  HA  ARG   133      -3.148   8.535   9.121  1.00  0.00
ATOM   2105  CB  ARG   133      -3.361   6.898  10.506  1.00  0.00
ATOM   2106  HB2 ARG   133      -3.407   5.812  10.428  1.00  0.00
ATOM   2107  HB3 ARG   133      -2.508   7.182  11.123  1.00  0.00
ATOM   2108  CG  ARG   133      -4.639   7.414  11.142  1.00  0.00
ATOM   2109  HG2 ARG   133      -4.543   8.491  11.276  1.00  0.00
ATOM   2110  HG3 ARG   133      -5.466   7.205  10.464  1.00  0.00
ATOM   2111  CD  ARG   133      -4.908   6.757  12.488  1.00  0.00
ATOM   2112  HD2 ARG   133      -5.905   7.046  12.821  1.00  0.00
ATOM   2113  HD3 ARG   133      -4.868   5.676  12.361  1.00  0.00
ATOM   2114  NE  ARG   133      -3.944   7.144  13.512  1.00  0.00
ATOM   2115  HE  ARG   133      -3.687   8.119  13.561  1.00  0.00
ATOM   2116  CZ  ARG   133      -3.393   6.299  14.376  1.00  0.00
ATOM   2117  NH1 ARG   133      -3.700   5.008  14.341  1.00  0.00
ATOM   2118 HH11 ARG   133      -4.355   4.667  13.653  1.00  0.00
ATOM   2119 HH12 ARG   133      -3.276   4.373  15.002  1.00  0.00
ATOM   2120  NH2 ARG   133      -2.529   6.736  15.279  1.00  0.00
ATOM   2121 HH21 ARG   133      -2.288   7.716  15.309  1.00  0.00
ATOM   2122 HH22 ARG   133      -2.115   6.087  15.933  1.00  0.00
ATOM   2123  C   ARG   133      -1.644   7.237   8.706  1.00  0.00
ATOM   2124  O   ARG   133      -0.763   7.536   9.504  1.00  0.00
ATOM   2125  N   ASN   134      -1.365   6.724   7.522  1.00  0.00
ATOM   2126  H   ASN   134      -2.084   6.416   6.883  1.00  0.00
ATOM   2127  CA  ASN   134       0.032   6.515   7.147  1.00  0.00
ATOM   2128  HA  ASN   134       0.650   7.298   7.586  1.00  0.00
ATOM   2129  CB  ASN   134       0.538   5.144   7.652  1.00  0.00
ATOM   2130  HB2 ASN   134       0.131   5.018   8.655  1.00  0.00
ATOM   2131  HB3 ASN   134       0.151   4.359   7.003  1.00  0.00
ATOM   2132  CG  ASN   134       2.043   5.014   7.722  1.00  0.00
ATOM   2133  OD1 ASN   134       2.800   5.955   7.462  1.00  0.00
ATOM   2134  ND2 ASN   134       2.509   3.824   8.043  1.00  0.00
ATOM   2135 HD21 ASN   134       3.506   3.675   8.105  1.00  0.00
ATOM   2136 HD22 ASN   134       1.867   3.065   8.224  1.00  0.00
ATOM   2137  C   ASN   134       0.173   6.650   5.649  1.00  0.00
ATOM   2138  O   ASN   134       0.897   5.882   5.021  1.00  0.00
ATOM   2139  N   LEU   135      -0.543   7.611   5.066  1.00  0.00
ATOM   2140  H   LEU   135      -1.196   8.168   5.600  1.00  0.00
ATOM   2141  CA  LEU   135      -0.496   7.796   3.622  1.00  0.00
ATOM   2142  HA  LEU   135      -0.442   6.822   3.137  1.00  0.00
ATOM   2143  CB  LEU   135      -1.743   8.535   3.103  1.00  0.00
ATOM   2144  HB2 LEU   135      -2.572   7.947   3.497  1.00  0.00
ATOM   2145  HB3 LEU   135      -1.767   9.534   3.539  1.00  0.00
ATOM   2146  CG  LEU   135      -1.870   8.641   1.567  1.00  0.00
ATOM   2147  HG  LEU   135      -1.014   9.202   1.192  1.00  0.00
ATOM   2148  CD1 LEU   135      -1.912   7.231   0.882  1.00  0.00
ATOM   2149 HD11 LEU   135      -2.768   6.670   1.256  1.00  0.00
ATOM   2150 HD12 LEU   135      -2.002   7.354  -0.197  1.00  0.00
ATOM   2151 HD13 LEU   135      -0.995   6.689   1.110  1.00  0.00
ATOM   2152  CD2 LEU   135      -3.108   9.451   1.189  1.00  0.00
ATOM   2153 HD21 LEU   135      -3.028  10.455   1.608  1.00  0.00
ATOM   2154 HD22 LEU   135      -3.182   9.516   0.104  1.00  0.00
ATOM   2155 HD23 LEU   135      -3.998   8.963   1.585  1.00  0.00
ATOM   2156  C   LEU   135       0.805   8.490   3.219  1.00  0.00
ATOM   2157  O   LEU   135       1.009   9.651   3.547  1.00  0.00
ATOM   2158  N   ALA   136       1.704   7.740   2.571  1.00  0.00
ATOM   2159  H   ALA   136       1.466   6.772   2.407  1.00  0.00
ATOM   2160  CA  ALA   136       3.010   8.223   2.107  1.00  0.00
ATOM   2161  HA  ALA   136       2.975   9.285   1.861  1.00  0.00
ATOM   2162  CB  ALA   136       4.060   8.009   3.187  1.00  0.00
ATOM   2163  HB1 ALA   136       4.113   6.949   3.437  1.00  0.00
ATOM   2164  HB2 ALA   136       5.031   8.344   2.822  1.00  0.00
ATOM   2165  HB3 ALA   136       3.790   8.579   4.076  1.00  0.00
ATOM   2166  C   ALA   136       3.396   7.475   0.846  1.00  0.00
ATOM   2167  O   ALA   136       2.872   6.382   0.609  1.00  0.00
ATOM   2168  N   ALA   137       4.339   8.023   0.051  1.00  0.00
ATOM   2169  H   ALA   137       4.691   8.942   0.278  1.00  0.00
ATOM   2170  CA  ALA   137       4.826   7.370  -1.188  1.00  0.00
ATOM   2171  HA  ALA   137       3.969   7.255  -1.853  1.00  0.00
ATOM   2172  CB  ALA   137       5.853   8.245  -1.870  1.00  0.00
ATOM   2173  HB1 ALA   137       6.720   8.362  -1.221  1.00  0.00
ATOM   2174  HB2 ALA   137       6.161   7.780  -2.807  1.00  0.00
ATOM   2175  HB3 ALA   137       5.419   9.223  -2.076  1.00  0.00
ATOM   2176  C   ALA   137       5.401   5.972  -0.933  1.00  0.00
ATOM   2177  O   ALA   137       5.314   5.094  -1.789  1.00  0.00
ATOM   2178  N   ARG   138       5.920   5.754   0.278  1.00  0.00
ATOM   2179  H   ARG   138       5.918   6.541   0.911  1.00  0.00
ATOM   2180  CA  ARG   138       6.473   4.482   0.751  1.00  0.00
ATOM   2181  HA  ARG   138       7.292   4.147   0.114  1.00  0.00
ATOM   2182  CB  ARG   138       7.018   4.713   2.173  1.00  0.00
ATOM   2183  HB2 ARG   138       7.769   5.499   2.092  1.00  0.00
ATOM   2184  HB3 ARG   138       6.180   5.071   2.770  1.00  0.00
ATOM   2185  CG  ARG   138       7.636   3.485   2.847  1.00  0.00
ATOM   2186  HG2 ARG   138       6.913   2.669   2.838  1.00  0.00
ATOM   2187  HG3 ARG   138       8.528   3.184   2.296  1.00  0.00
ATOM   2188  CD  ARG   138       8.014   3.811   4.280  1.00  0.00
ATOM   2189  HD2 ARG   138       7.401   4.639   4.637  1.00  0.00
ATOM   2190  HD3 ARG   138       7.844   2.937   4.908  1.00  0.00
ATOM   2191  NE  ARG   138       9.422   4.193   4.379  1.00  0.00
ATOM   2192  HE  ARG   138      10.081   3.664   3.826  1.00  0.00
ATOM   2193  CZ  ARG   138       9.881   5.180   5.139  1.00  0.00
ATOM   2194  NH1 ARG   138      11.175   5.459   5.160  1.00  0.00
ATOM   2195 HH11 ARG   138      11.815   4.918   4.597  1.00  0.00
ATOM   2196 HH12 ARG   138      11.516   6.212   5.741  1.00  0.00
ATOM   2197  NH2 ARG   138       9.047   5.898   5.880  1.00  0.00
ATOM   2198 HH21 ARG   138       8.058   5.693   5.867  1.00  0.00
ATOM   2199 HH22 ARG   138       9.405   6.648   6.455  1.00  0.00
ATOM   2200  C   ARG   138       5.390   3.384   0.792  1.00  0.00
ATOM   2201  O   ARG   138       5.693   2.197   0.614  1.00  0.00
ATOM   2202  N   ASN   139       4.134   3.792   1.060  1.00  0.00
ATOM   2203  H   ASN   139       4.012   4.776   1.253  1.00  0.00
ATOM   2204  CA  ASN   139       2.983   2.905   1.228  1.00  0.00
ATOM   2205  HA  ASN   139       3.313   1.876   1.373  1.00  0.00
ATOM   2206  CB  ASN   139       2.185   3.343   2.463  1.00  0.00
ATOM   2207  HB2 ASN   139       1.779   4.349   2.362  1.00  0.00
ATOM   2208  HB3 ASN   139       1.367   2.632   2.579  1.00  0.00
ATOM   2209  CG  ASN   139       3.047   3.293   3.701  1.00  0.00
ATOM   2210  OD1 ASN   139       3.784   2.328   3.921  1.00  0.00
ATOM   2211  ND2 ASN   139       3.036   4.347   4.500  1.00  0.00
ATOM   2212 HD21 ASN   139       3.601   4.349   5.337  1.00  0.00
ATOM   2213 HD22 ASN   139       2.463   5.146   4.269  1.00  0.00
ATOM   2214  C   ASN   139       2.114   2.771  -0.006  1.00  0.00
ATOM   2215  O   ASN   139       1.054   2.154   0.064  1.00  0.00
ATOM   2216  N   VAL   140       2.583   3.316  -1.145  1.00  0.00
ATOM   2217  H   VAL   140       3.429   3.866  -1.096  1.00  0.00
ATOM   2218  CA  VAL   140       1.877   3.244  -2.420  1.00  0.00
ATOM   2219  HA  VAL   140       0.930   2.718  -2.297  1.00  0.00
ATOM   2220  CB  VAL   140       1.594   4.632  -3.058  1.00  0.00
ATOM   2221  HB  VAL   140       2.542   5.116  -3.293  1.00  0.00
ATOM   2222  CG1 VAL   140       0.775   4.471  -4.336  1.00  0.00
ATOM   2223 HG11 VAL   140      -0.173   3.988  -4.102  1.00  0.00
ATOM   2224 HG12 VAL   140       0.585   5.452  -4.772  1.00  0.00
ATOM   2225 HG13 VAL   140       1.329   3.859  -5.048  1.00  0.00
ATOM   2226  CG2 VAL   140       0.864   5.559  -2.078  1.00  0.00
ATOM   2227 HG21 VAL   140       1.479   5.706  -1.189  1.00  0.00
ATOM   2228 HG22 VAL   140       0.682   6.522  -2.555  1.00  0.00
ATOM   2229 HG23 VAL   140      -0.086   5.110  -1.791  1.00  0.00
ATOM   2230  C   VAL   140       2.678   2.343  -3.333  1.00  0.00
ATOM   2231  O   VAL   140       3.833   2.631  -3.655  1.00  0.00
ATOM   2232  N   LEU   141       2.051   1.245  -3.749  1.00  0.00
ATOM   2233  H   LEU   141       1.109   1.093  -3.418  1.00  0.00
ATOM   2234  CA  LEU   141       2.659   0.225  -4.583  1.00  0.00
ATOM   2235  HA  LEU   141       3.742   0.350  -4.603  1.00  0.00
ATOM   2236  CB  LEU   141       2.337  -1.160  -4.013  1.00  0.00
ATOM   2237  HB2 LEU   141       1.255  -1.210  -4.134  1.00  0.00
ATOM   2238  HB3 LEU   141       2.806  -1.929  -4.627  1.00  0.00
ATOM   2239  CG  LEU   141       2.698  -1.390  -2.547  1.00  0.00
ATOM   2240  HG  LEU   141       2.320  -0.556  -1.954  1.00  0.00
ATOM   2241  CD1 LEU   141       2.093  -2.669  -2.052  1.00  0.00
ATOM   2242 HD11 LEU   141       2.471  -3.503  -2.643  1.00  0.00
ATOM   2243 HD12 LEU   141       2.360  -2.816  -1.005  1.00  0.00
ATOM   2244 HD13 LEU   141       1.008  -2.619  -2.146  1.00  0.00
ATOM   2245  CD2 LEU   141       4.214  -1.354  -2.324  1.00  0.00
ATOM   2246 HD21 LEU   141       4.603  -0.381  -2.624  1.00  0.00
ATOM   2247 HD22 LEU   141       4.431  -1.521  -1.269  1.00  0.00
ATOM   2248 HD23 LEU   141       4.688  -2.134  -2.919  1.00  0.00
ATOM   2249  C   LEU   141       2.217   0.335  -6.021  1.00  0.00
ATOM   2250  O   LEU   141       1.052   0.637  -6.284  1.00  0.00
ATOM   2251  N   LEU   142       3.157   0.101  -6.941  1.00  0.00
ATOM   2252  H   LEU   142       4.080  -0.115  -6.592  1.00  0.00
ATOM   2253  CA  LEU   142       2.966   0.185  -8.380  1.00  0.00
ATOM   2254  HA  LEU   142       2.045   0.724  -8.605  1.00  0.00
ATOM   2255  CB  LEU   142       4.151   0.942  -9.022  1.00  0.00
ATOM   2256  HB2 LEU   142       4.268   1.849  -8.430  1.00  0.00
ATOM   2257  HB3 LEU   142       5.040   0.321  -8.915  1.00  0.00
ATOM   2258  CG  LEU   142       3.964   1.314 -10.494  1.00  0.00
ATOM   2259  HG  LEU   142       3.679   0.421 -11.051  1.00  0.00
ATOM   2260  CD1 LEU   142       2.893   2.362 -10.643  1.00  0.00
ATOM   2261 HD11 LEU   142       3.178   3.255 -10.087  1.00  0.00
ATOM   2262 HD12 LEU   142       2.775   2.613 -11.697  1.00  0.00
ATOM   2263 HD13 LEU   142       1.951   1.977 -10.254  1.00  0.00
ATOM   2264  CD2 LEU   142       5.236   1.822 -11.091  1.00  0.00
ATOM   2265 HD21 LEU   142       6.003   1.050 -11.023  1.00  0.00
ATOM   2266 HD22 LEU   142       5.071   2.078 -12.137  1.00  0.00
ATOM   2267 HD23 LEU   142       5.565   2.708 -10.548  1.00  0.00
ATOM   2268  C   LEU   142       2.820  -1.185  -9.004  1.00  0.00
ATOM   2269  O   LEU   142       3.756  -1.977  -8.960  1.00  0.00
ATOM   2270  N   ASP   143       1.651  -1.474  -9.582  1.00  0.00
ATOM   2271  H   ASP   143       0.888  -0.817  -9.504  1.00  0.00
ATOM   2272  CA  ASP   143       1.395  -2.762 -10.241  1.00  0.00
ATOM   2273  HA  ASP   143       1.941  -3.550  -9.722  1.00  0.00
ATOM   2274  CB  ASP   143      -0.099  -3.107 -10.223  1.00  0.00
ATOM   2275  HB2 ASP   143      -0.493  -2.943  -9.220  1.00  0.00
ATOM   2276  HB3 ASP   143      -0.582  -2.421 -10.919  1.00  0.00
ATOM   2277  CG  ASP   143      -0.378  -4.534 -10.647  1.00  0.00
ATOM   2278  OD1 ASP   143      -0.639  -4.752 -11.849  1.00  0.00
ATOM   2279  OD2 ASP   143      -0.302  -5.437  -9.781  1.00  0.00
ATOM   2280  C   ASP   143       1.961  -2.754 -11.656  1.00  0.00
ATOM   2281  O   ASP   143       2.552  -3.739 -12.089  1.00  0.00
ATOM   2282  N   ASN   144       1.795  -1.635 -12.367  1.00  0.00
ATOM   2283  H   ASN   144       1.213  -0.920 -11.956  1.00  0.00
ATOM   2284  CA  ASN   144       2.324  -1.411 -13.719  1.00  0.00
ATOM   2285  HA  ASN   144       3.342  -1.797 -13.771  1.00  0.00
ATOM   2286  CB  ASN   144       1.471  -2.116 -14.803  1.00  0.00
ATOM   2287  HB2 ASN   144       1.931  -1.940 -15.775  1.00  0.00
ATOM   2288  HB3 ASN   144       1.496  -3.182 -14.576  1.00  0.00
ATOM   2289  CG  ASN   144       0.031  -1.670 -14.863  1.00  0.00
ATOM   2290  OD1 ASN   144      -0.293  -0.587 -15.349  1.00  0.00
ATOM   2291  ND2 ASN   144      -0.869  -2.513 -14.390  1.00  0.00
ATOM   2292 HD21 ASN   144      -1.847  -2.264 -14.406  1.00  0.00
ATOM   2293 HD22 ASN   144      -0.574  -3.403 -14.013  1.00  0.00
ATOM   2294  C   ASN   144       2.411   0.097 -13.951  1.00  0.00
ATOM   2295  O   ASN   144       1.880   0.847 -13.136  1.00  0.00
ATOM   2296  N   ASP   145       3.023   0.541 -15.071  1.00  0.00
ATOM   2297  H   ASP   145       3.495  -0.150 -15.637  1.00  0.00
ATOM   2298  CA  ASP   145       3.162   1.962 -15.443  1.00  0.00
ATOM   2299  HA  ASP   145       3.795   2.471 -14.716  1.00  0.00
ATOM   2300  CB  ASP   145       3.807   2.102 -16.846  1.00  0.00
ATOM   2301  HB2 ASP   145       3.815   3.164 -17.090  1.00  0.00
ATOM   2302  HB3 ASP   145       4.831   1.751 -16.716  1.00  0.00
ATOM   2303  CG  ASP   145       3.144   1.326 -17.978  1.00  0.00
ATOM   2304  OD1 ASP   145       1.910   1.129 -17.928  1.00  0.00
ATOM   2305  OD2 ASP   145       3.859   0.941 -18.931  1.00  0.00
ATOM   2306  C   ASP   145       1.857   2.813 -15.356  1.00  0.00
ATOM   2307  O   ASP   145       1.937   4.040 -15.330  1.00  0.00
ATOM   2308  N   ARG   146       0.672   2.160 -15.316  1.00  0.00
ATOM   2309  H   ARG   146       0.687   1.154 -15.398  1.00  0.00
ATOM   2310  CA  ARG   146      -0.626   2.834 -15.282  1.00  0.00
ATOM   2311  HA  ARG   146      -0.491   3.900 -15.101  1.00  0.00
ATOM   2312  CB  ARG   146      -1.347   2.650 -16.640  1.00  0.00
ATOM   2313  HB2 ARG   146      -1.455   1.574 -16.783  1.00  0.00
ATOM   2314  HB3 ARG   146      -2.332   3.102 -16.525  1.00  0.00
ATOM   2315  CG  ARG   146      -0.642   3.261 -17.865  1.00  0.00
ATOM   2316  HG2 ARG   146       0.372   2.861 -17.888  1.00  0.00
ATOM   2317  HG3 ARG   146      -1.184   2.928 -18.750  1.00  0.00
ATOM   2318  CD  ARG   146      -0.586   4.783 -17.847  1.00  0.00
ATOM   2319  HD2 ARG   146      -1.598   5.176 -17.754  1.00  0.00
ATOM   2320  HD3 ARG   146       0.010   5.109 -16.995  1.00  0.00
ATOM   2321  NE  ARG   146       0.014   5.317 -19.070  1.00  0.00
ATOM   2322  HE  ARG   146       0.979   5.080 -19.250  1.00  0.00
ATOM   2323  CZ  ARG   146      -0.626   6.084 -19.949  1.00  0.00
ATOM   2324  NH1 ARG   146      -1.893   6.426 -19.745  1.00  0.00
ATOM   2325 HH11 ARG   146      -2.374   6.101 -18.918  1.00  0.00
ATOM   2326 HH12 ARG   146      -2.371   7.008 -20.417  1.00  0.00
ATOM   2327  NH2 ARG   146      -0.003   6.517 -21.036  1.00  0.00
ATOM   2328 HH21 ARG   146       0.961   6.263 -21.197  1.00  0.00
ATOM   2329 HH22 ARG   146      -0.496   7.099 -21.699  1.00  0.00
ATOM   2330  C   ARG   146      -1.551   2.420 -14.108  1.00  0.00
ATOM   2331  O   ARG   146      -2.727   2.795 -14.116  1.00  0.00
ATOM   2332  N   LEU   147      -1.031   1.679 -13.095  1.00  0.00
ATOM   2333  H   LEU   147      -0.084   1.338 -13.179  1.00  0.00
ATOM   2334  CA  LEU   147      -1.838   1.220 -11.959  1.00  0.00
ATOM   2335  HA  LEU   147      -2.636   1.938 -11.770  1.00  0.00
ATOM   2336  CB  LEU   147      -2.474  -0.166 -12.239  1.00  0.00
ATOM   2337  HB2 LEU   147      -3.161   0.017 -13.066  1.00  0.00
ATOM   2338  HB3 LEU   147      -1.649  -0.789 -12.583  1.00  0.00
ATOM   2339  CG  LEU   147      -3.226  -0.889 -11.096  1.00  0.00
ATOM   2340  HG  LEU   147      -2.560  -0.951 -10.235  1.00  0.00
ATOM   2341  CD1 LEU   147      -4.480  -0.167 -10.707  1.00  0.00
ATOM   2342 HD11 LEU   147      -5.146  -0.105 -11.567  1.00  0.00
ATOM   2343 HD12 LEU   147      -4.977  -0.708  -9.901  1.00  0.00
ATOM   2344 HD13 LEU   147      -4.230   0.839 -10.368  1.00  0.00
ATOM   2345  CD2 LEU   147      -3.608  -2.296 -11.508  1.00  0.00
ATOM   2346 HD21 LEU   147      -2.708  -2.861 -11.750  1.00  0.00
ATOM   2347 HD22 LEU   147      -4.135  -2.785 -10.689  1.00  0.00
ATOM   2348 HD23 LEU   147      -4.256  -2.255 -12.383  1.00  0.00
ATOM   2349  C   LEU   147      -1.091   1.241 -10.631  1.00  0.00
ATOM   2350  O   LEU   147      -0.027   0.631 -10.487  1.00  0.00
ATOM   2351  N   VAL   148      -1.696   1.918  -9.651  1.00  0.00
ATOM   2352  H   VAL   148      -2.536   2.416  -9.909  1.00  0.00
ATOM   2353  CA  VAL   148      -1.176   2.093  -8.302  1.00  0.00
ATOM   2354  HA  VAL   148      -0.294   1.529  -8.001  1.00  0.00
ATOM   2355  CB  VAL   148      -0.881   3.613  -8.122  1.00  0.00
ATOM   2356  HB  VAL   148      -1.128   4.105  -9.063  1.00  0.00
ATOM   2357  CG1 VAL   148      -1.666   4.263  -6.988  1.00  0.00
ATOM   2358 HG11 VAL   148      -1.419   3.772  -6.047  1.00  0.00
ATOM   2359 HG12 VAL   148      -1.406   5.320  -6.926  1.00  0.00
ATOM   2360 HG13 VAL   148      -2.734   4.163  -7.181  1.00  0.00
ATOM   2361  CG2 VAL   148       0.610   3.883  -8.033  1.00  0.00
ATOM   2362 HG21 VAL   148       1.096   3.544  -8.947  1.00  0.00
ATOM   2363 HG22 VAL   148       0.779   4.953  -7.907  1.00  0.00
ATOM   2364 HG23 VAL   148       1.026   3.348  -7.180  1.00  0.00
ATOM   2365  C   VAL   148      -2.152   1.477  -7.271  1.00  0.00
ATOM   2366  O   VAL   148      -3.362   1.427  -7.522  1.00  0.00
ATOM   2367  N   LYS   149      -1.624   0.992  -6.141  1.00  0.00
ATOM   2368  H   LYS   149      -0.620   1.049  -6.046  1.00  0.00
ATOM   2369  CA  LYS   149      -2.392   0.374  -5.056  1.00  0.00
ATOM   2370  HA  LYS   149      -3.435   0.682  -5.121  1.00  0.00
ATOM   2371  CB  LYS   149      -2.325  -1.167  -5.152  1.00  0.00
ATOM   2372  HB2 LYS   149      -1.281  -1.429  -5.327  1.00  0.00
ATOM   2373  HB3 LYS   149      -2.640  -1.558  -4.185  1.00  0.00
ATOM   2374  CG  LYS   149      -3.195  -1.776  -6.257  1.00  0.00
ATOM   2375  HG2 LYS   149      -4.232  -1.800  -5.923  1.00  0.00
ATOM   2376  HG3 LYS   149      -3.117  -1.160  -7.153  1.00  0.00
ATOM   2377  CD  LYS   149      -2.736  -3.178  -6.570  1.00  0.00
ATOM   2378  HD2 LYS   149      -1.687  -3.116  -6.859  1.00  0.00
ATOM   2379  HD3 LYS   149      -2.826  -3.758  -5.652  1.00  0.00
ATOM   2380  CE  LYS   149      -3.523  -3.854  -7.673  1.00  0.00
ATOM   2381  HE2 LYS   149      -3.916  -3.084  -8.338  1.00  0.00
ATOM   2382  HE3 LYS   149      -2.848  -4.503  -8.230  1.00  0.00
ATOM   2383  NZ  LYS   149      -4.648  -4.659  -7.129  1.00  0.00
ATOM   2384  HZ1 LYS   149      -5.275  -4.058  -6.613  1.00  0.00
ATOM   2385  HZ2 LYS   149      -5.150  -5.095  -7.890  1.00  0.00
ATOM   2386  HZ3 LYS   149      -4.285  -5.373  -6.514  1.00  0.00
ATOM   2387  C   LYS   149      -1.846   0.818  -3.692  1.00  0.00
ATOM   2388  O   LYS   149      -0.635   0.777  -3.476  1.00  0.00
ATOM   2389  N   ILE   150      -2.742   1.235  -2.775  1.00  0.00
ATOM   2390  H   ILE   150      -3.708   1.282  -3.066  1.00  0.00
ATOM   2391  CA  ILE   150      -2.405   1.648  -1.405  1.00  0.00
ATOM   2392  HA  ILE   150      -1.479   2.218  -1.328  1.00  0.00
ATOM   2393  CB  ILE   150      -3.570   2.463  -0.770  1.00  0.00
ATOM   2394  HB  ILE   150      -4.486   1.878  -0.860  1.00  0.00
ATOM   2395  CG2 ILE   150      -3.306   2.777   0.712  1.00  0.00
ATOM   2396 HG21 ILE   150      -2.391   3.362   0.803  1.00  0.00
ATOM   2397 HG22 ILE   150      -4.142   3.346   1.118  1.00  0.00
ATOM   2398 HG23 ILE   150      -3.198   1.845   1.268  1.00  0.00
ATOM   2399  CG1 ILE   150      -3.902   3.737  -1.575  1.00  0.00
ATOM   2400 HG12 ILE   150      -3.228   4.522  -1.232  1.00  0.00
ATOM   2401 HG13 ILE   150      -3.700   3.520  -2.624  1.00  0.00
ATOM   2402  CD1 ILE   150      -5.334   4.199  -1.422  1.00  0.00
ATOM   2403 HD11 ILE   150      -5.535   4.417  -0.373  1.00  0.00
ATOM   2404 HD12 ILE   150      -5.491   5.099  -2.016  1.00  0.00
ATOM   2405 HD13 ILE   150      -6.008   3.415  -1.766  1.00  0.00
ATOM   2406  C   ILE   150      -2.113   0.380  -0.559  1.00  0.00
ATOM   2407  O   ILE   150      -2.915  -0.562  -0.567  1.00  0.00
ATOM   2408  N   GLY   151      -1.015   0.419   0.200  1.00  0.00
ATOM   2409  H   GLY   151      -0.445   1.250   0.121  1.00  0.00
ATOM   2410  CA  GLY   151      -0.584  -0.633   1.121  1.00  0.00
ATOM   2411  HA2 GLY   151      -1.305  -1.448   1.068  1.00  0.00
ATOM   2412  HA3 GLY   151       0.393  -0.991   0.795  1.00  0.00
ATOM   2413  C   GLY   151      -0.481  -0.157   2.561  1.00  0.00
ATOM   2414  O   GLY   151      -0.879   0.972   2.886  1.00  0.00
ATOM   2415  N   ASP   152       0.083  -1.014   3.433  1.00  0.00
ATOM   2416  H   ASP   152       0.226  -1.946   3.070  1.00  0.00
ATOM   2417  CA  ASP   152       0.289  -0.787   4.874  1.00  0.00
ATOM   2418  HA  ASP   152       0.261  -1.752   5.380  1.00  0.00
ATOM   2419  CB  ASP   152       1.629  -0.097   5.203  1.00  0.00
ATOM   2420  HB2 ASP   152       2.360  -0.530   4.520  1.00  0.00
ATOM   2421  HB3 ASP   152       1.516   0.966   4.989  1.00  0.00
ATOM   2422  CG  ASP   152       2.110  -0.277   6.644  1.00  0.00
ATOM   2423  OD1 ASP   152       3.260   0.113   6.940  1.00  0.00
ATOM   2424  OD2 ASP   152       1.346  -0.830   7.469  1.00  0.00
ATOM   2425  C   ASP   152      -0.870  -0.140   5.620  1.00  0.00
ATOM   2426  O   ASP   152      -0.912   1.087   5.822  1.00  0.00
ATOM   2427  N   PHE   153      -1.745  -0.989   6.122  1.00  0.00
ATOM   2428  H   PHE   153      -1.652  -1.962   5.867  1.00  0.00
ATOM   2429  CA  PHE   153      -2.899  -0.591   6.904  1.00  0.00
ATOM   2430  HA  PHE   153      -3.081   0.479   6.795  1.00  0.00
ATOM   2431  CB  PHE   153      -4.145  -1.358   6.405  1.00  0.00
ATOM   2432  HB2 PHE   153      -3.942  -2.418   6.252  1.00  0.00
ATOM   2433  HB3 PHE   153      -4.959  -1.244   7.121  1.00  0.00
ATOM   2434  CG  PHE   153      -4.649  -0.819   5.087  1.00  0.00
ATOM   2435  CD1 PHE   153      -5.623   0.178   5.049  1.00  0.00
ATOM   2436  HD1 PHE   153      -6.032   0.557   5.985  1.00  0.00
ATOM   2437  CE1 PHE   153      -6.077   0.691   3.826  1.00  0.00
ATOM   2438  HE1 PHE   153      -6.853   1.456   3.812  1.00  0.00
ATOM   2439  CZ  PHE   153      -5.541   0.231   2.642  1.00  0.00
ATOM   2440  HZ  PHE   153      -5.877   0.646   1.692  1.00  0.00
ATOM   2441  CE2 PHE   153      -4.578  -0.757   2.661  1.00  0.00
ATOM   2442  HE2 PHE   153      -4.165  -1.131   1.724  1.00  0.00
ATOM   2443  CD2 PHE   153      -4.131  -1.281   3.882  1.00  0.00
ATOM   2444  HD2 PHE   153      -3.369  -2.060   3.895  1.00  0.00
ATOM   2445  C   PHE   153      -2.633  -0.759   8.410  1.00  0.00
ATOM   2446  O   PHE   153      -3.569  -0.829   9.198  1.00  0.00
ATOM   2447  N   GLY   154      -1.355  -0.748   8.787  1.00  0.00
ATOM   2448  H   GLY   154      -0.672  -0.603   8.056  1.00  0.00
ATOM   2449  CA  GLY   154      -0.875  -0.927  10.159  1.00  0.00
ATOM   2450  HA2 GLY   154      -1.236  -1.899  10.496  1.00  0.00
ATOM   2451  HA3 GLY   154       0.214  -0.940  10.115  1.00  0.00
ATOM   2452  C   GLY   154      -1.316   0.130  11.146  1.00  0.00
ATOM   2453  O   GLY   154      -1.349  -0.115  12.353  1.00  0.00
ATOM   2454  N   LEU   155      -1.680   1.308  10.630  1.00  0.00
ATOM   2455  H   LEU   155      -1.604   1.415   9.628  1.00  0.00
ATOM   2456  CA  LEU   155      -2.123   2.451  11.413  1.00  0.00
ATOM   2457  HA  LEU   155      -2.011   2.255  12.479  1.00  0.00
ATOM   2458  CB  LEU   155      -1.252   3.672  11.041  1.00  0.00
ATOM   2459  HB2 LEU   155      -0.684   3.291  10.192  1.00  0.00
ATOM   2460  HB3 LEU   155      -1.922   4.462  10.703  1.00  0.00
ATOM   2461  CG  LEU   155      -0.279   4.239  12.097  1.00  0.00
ATOM   2462  HG  LEU   155      -0.817   4.995  12.669  1.00  0.00
ATOM   2463  CD1 LEU   155       0.257   3.182  13.038  1.00  0.00
ATOM   2464 HD11 LEU   155       0.795   2.425  12.466  1.00  0.00
ATOM   2465 HD12 LEU   155       0.934   3.643  13.756  1.00  0.00
ATOM   2466 HD13 LEU   155      -0.572   2.714  13.569  1.00  0.00
ATOM   2467  CD2 LEU   155       0.872   4.968  11.437  1.00  0.00
ATOM   2468 HD21 LEU   155       0.486   5.793  10.839  1.00  0.00
ATOM   2469 HD22 LEU   155       1.543   5.358  12.203  1.00  0.00
ATOM   2470 HD23 LEU   155       1.418   4.278  10.794  1.00  0.00
ATOM   2471  C   LEU   155      -3.602   2.740  11.178  1.00  0.00
ATOM   2472  O   LEU   155      -4.175   3.560  11.900  1.00  0.00
ATOM   2473  N   ALA   156      -4.227   2.051  10.188  1.00  0.00
ATOM   2474  H   ALA   156      -3.674   1.428   9.617  1.00  0.00
ATOM   2475  CA  ALA   156      -5.643   2.238   9.846  1.00  0.00
ATOM   2476  HA  ALA   156      -5.762   3.289   9.581  1.00  0.00
ATOM   2477  CB  ALA   156      -6.034   1.388   8.647  1.00  0.00
ATOM   2478  HB1 ALA   156      -5.928   0.333   8.900  1.00  0.00
ATOM   2479  HB2 ALA   156      -7.069   1.595   8.376  1.00  0.00
ATOM   2480  HB3 ALA   156      -5.384   1.626   7.805  1.00  0.00
ATOM   2481  C   ALA   156      -6.566   1.960  11.024  1.00  0.00
ATOM   2482  O   ALA   156      -6.353   1.012  11.773  1.00  0.00
ATOM   2483  N   LYS   157      -7.563   2.819  11.202  1.00  0.00
ATOM   2484  H   LYS   157      -7.653   3.595  10.561  1.00  0.00
ATOM   2485  CA  LYS   157      -8.513   2.717  12.299  1.00  0.00
ATOM   2486  HA  LYS   157      -8.495   1.709  12.715  1.00  0.00
ATOM   2487  CB  LYS   157      -8.144   3.719  13.417  1.00  0.00
ATOM   2488  HB2 LYS   157      -7.615   4.537  12.927  1.00  0.00
ATOM   2489  HB3 LYS   157      -9.088   4.086  13.818  1.00  0.00
ATOM   2490  CG  LYS   157      -7.276   3.162  14.569  1.00  0.00
ATOM   2491  HG2 LYS   157      -6.366   2.784  14.103  1.00  0.00
ATOM   2492  HG3 LYS   157      -7.032   4.016  15.200  1.00  0.00
ATOM   2493  CD  LYS   157      -7.917   2.038  15.442  1.00  0.00
ATOM   2494  HD2 LYS   157      -7.817   1.121  14.860  1.00  0.00
ATOM   2495  HD3 LYS   157      -7.297   1.970  16.336  1.00  0.00
ATOM   2496  CE  LYS   157      -9.374   2.225  15.847  1.00  0.00
ATOM   2497  HE2 LYS   157      -9.450   3.160  16.403  1.00  0.00
ATOM   2498  HE3 LYS   157      -9.969   2.295  14.937  1.00  0.00
ATOM   2499  NZ  LYS   157      -9.881   1.107  16.687  1.00  0.00
ATOM   2500  HZ1 LYS   157      -9.329   1.042  17.530  1.00  0.00
ATOM   2501  HZ2 LYS   157     -10.846   1.278  16.928  1.00  0.00
ATOM   2502  HZ3 LYS   157      -9.811   0.241  16.172  1.00  0.00
ATOM   2503  C   LYS   157      -9.926   2.977  11.838  1.00  0.00
ATOM   2504  O   LYS   157     -10.146   3.801  10.947  1.00  0.00
ATOM   2505  N   ALA   158     -10.887   2.286  12.462  1.00  0.00
ATOM   2506  H   ALA   158     -10.608   1.593  13.142  1.00  0.00
ATOM   2507  CA  ALA   158     -12.312   2.469  12.205  1.00  0.00
ATOM   2508  HA  ALA   158     -12.520   2.567  11.139  1.00  0.00
ATOM   2509  CB  ALA   158     -13.105   1.284  12.750  1.00  0.00
ATOM   2510  HB1 ALA   158     -12.915   1.178  13.818  1.00  0.00
ATOM   2511  HB2 ALA   158     -14.170   1.452  12.586  1.00  0.00
ATOM   2512  HB3 ALA   158     -12.799   0.373  12.235  1.00  0.00
ATOM   2513  C   ALA   158     -12.764   3.754  12.881  1.00  0.00
ATOM   2514  O   ALA   158     -12.403   4.009  14.033  1.00  0.00
ATOM   2515  N   VAL   159     -13.516   4.580  12.155  1.00  0.00
ATOM   2516  H   VAL   159     -13.661   4.381  11.176  1.00  0.00
ATOM   2517  CA  VAL   159     -14.071   5.811  12.700  1.00  0.00
ATOM   2518  HA  VAL   159     -13.665   6.014  13.691  1.00  0.00
ATOM   2519  CB  VAL   159     -13.841   7.061  11.804  1.00  0.00
ATOM   2520  HB  VAL   159     -14.283   6.874  10.825  1.00  0.00
ATOM   2521  CG1 VAL   159     -14.479   8.308  12.420  1.00  0.00
ATOM   2522 HG11 VAL   159     -14.037   8.496  13.398  1.00  0.00
ATOM   2523 HG12 VAL   159     -14.302   9.165  11.771  1.00  0.00
ATOM   2524 HG13 VAL   159     -15.552   8.151  12.529  1.00  0.00
ATOM   2525  CG2 VAL   159     -12.356   7.293  11.546  1.00  0.00
ATOM   2526 HG21 VAL   159     -11.934   6.423  11.042  1.00  0.00
ATOM   2527 HG22 VAL   159     -12.229   8.174  10.916  1.00  0.00
ATOM   2528 HG23 VAL   159     -11.842   7.448  12.494  1.00  0.00
ATOM   2529  C   VAL   159     -15.562   5.534  12.938  1.00  0.00
ATOM   2530  O   VAL   159     -16.279   5.227  11.977  1.00  0.00
ATOM   2531  N   PRO   160     -16.051   5.603  14.195  1.00  0.00
ATOM   2532  CD  PRO   160     -15.347   5.947  15.448  1.00  0.00
ATOM   2533  HD2 PRO   160     -15.192   7.025  15.491  1.00  0.00
ATOM   2534  HD3 PRO   160     -14.382   5.441  15.472  1.00  0.00
ATOM   2535  CG  PRO   160     -16.273   5.458  16.510  1.00  0.00
ATOM   2536  HG2 PRO   160     -16.164   6.078  17.401  1.00  0.00
ATOM   2537  HG3 PRO   160     -16.031   4.424  16.756  1.00  0.00
ATOM   2538  CB  PRO   160     -17.655   5.563  15.937  1.00  0.00
ATOM   2539  HB2 PRO   160     -18.039   6.562  16.144  1.00  0.00
ATOM   2540  HB3 PRO   160     -18.344   4.819  16.335  1.00  0.00
ATOM   2541  CA  PRO   160     -17.492   5.370  14.426  1.00  0.00
ATOM   2542  HA  PRO   160     -17.731   4.350  14.125  1.00  0.00
ATOM   2543  C   PRO   160     -18.354   6.352  13.625  1.00  0.00
ATOM   2544  O   PRO   160     -17.939   7.493  13.415  1.00  0.00
ATOM   2545  N   GLU   161     -19.526   5.891  13.140  1.00  0.00
ATOM   2546  H   GLU   161     -19.680   4.897  13.225  1.00  0.00
ATOM   2547  CA  GLU   161     -20.465   6.675  12.321  1.00  0.00
ATOM   2548  HA  GLU   161     -19.949   7.021  11.425  1.00  0.00
ATOM   2549  CB  GLU   161     -21.697   5.848  11.894  1.00  0.00
ATOM   2550  HB2 GLU   161     -22.372   6.539  11.389  1.00  0.00
ATOM   2551  HB3 GLU   161     -21.338   5.105  11.181  1.00  0.00
ATOM   2552  CG  GLU   161     -22.440   5.148  13.026  1.00  0.00
ATOM   2553  HG2 GLU   161     -22.418   5.832  13.875  1.00  0.00
ATOM   2554  HG3 GLU   161     -23.462   5.061  12.657  1.00  0.00
ATOM   2555  CD  GLU   161     -21.942   3.779  13.465  1.00  0.00
ATOM   2556  OE1 GLU   161     -20.791   3.410  13.136  1.00  0.00
ATOM   2557  OE2 GLU   161     -22.707   3.082  14.171  1.00  0.00
ATOM   2558  C   GLU   161     -20.848   8.053  12.890  1.00  0.00
ATOM   2559  O   GLU   161     -20.905   9.029  12.136  1.00  0.00
ATOM   2560  N   GLY   162     -21.048   8.124  14.207  1.00  0.00
ATOM   2561  H   GLY   162     -20.959   7.278  14.751  1.00  0.00
ATOM   2562  CA  GLY   162     -21.389   9.362  14.903  1.00  0.00
ATOM   2563  HA2 GLY   162     -22.155   9.864  14.312  1.00  0.00
ATOM   2564  HA3 GLY   162     -21.803   9.084  15.872  1.00  0.00
ATOM   2565  C   GLY   162     -20.225  10.316  15.117  1.00  0.00
ATOM   2566  O   GLY   162     -20.438  11.490  15.436  1.00  0.00
ATOM   2567  N   HIE   163     -18.986   9.820  14.946  1.00  0.00
ATOM   2568  H   HIE   163     -18.911   8.845  14.693  1.00  0.00
ATOM   2569  CA  HIE   163     -17.751  10.583  15.140  1.00  0.00
ATOM   2570  HA  HIE   163     -17.961  11.502  15.686  1.00  0.00
ATOM   2571  CB  HIE   163     -16.743   9.750  15.949  1.00  0.00
ATOM   2572  HB2 HIE   163     -16.511   8.853  15.373  1.00  0.00
ATOM   2573  HB3 HIE   163     -15.825  10.308  16.136  1.00  0.00
ATOM   2574  CG  HIE   163     -17.243   9.286  17.283  1.00  0.00
ATOM   2575  ND1 HIE   163     -18.333   8.438  17.393  1.00  0.00
ATOM   2576  CE1 HIE   163     -18.483   8.210  18.688  1.00  0.00
ATOM   2577  HE1 HIE   163     -19.302   7.559  18.992  1.00  0.00
ATOM   2578  NE2 HIE   163     -17.561   8.851  19.407  1.00  0.00
ATOM   2579  HE2 HIE   163     -17.447   8.851  20.411  1.00  0.00
ATOM   2580  CD2 HIE   163     -16.759   9.536  18.522  1.00  0.00
ATOM   2581  HD2 HIE   163     -15.923  10.130  18.891  1.00  0.00
ATOM   2582  C   HIE   163     -17.115  11.002  13.812  1.00  0.00
ATOM   2583  O   HIE   163     -17.254  10.302  12.805  1.00  0.00
ATOM   2584  N   GLU   164     -16.399  12.140  13.818  1.00  0.00
ATOM   2585  H   GLU   164     -16.439  12.739  14.630  1.00  0.00
ATOM   2586  CA  GLU   164     -15.688  12.626  12.631  1.00  0.00
ATOM   2587  HA  GLU   164     -15.892  11.957  11.795  1.00  0.00
ATOM   2588  CB  GLU   164     -16.129  14.055  12.239  1.00  0.00
ATOM   2589  HB2 GLU   164     -15.721  14.241  11.245  1.00  0.00
ATOM   2590  HB3 GLU   164     -17.217  14.038  12.187  1.00  0.00
ATOM   2591  CG  GLU   164     -15.684  15.159  13.184  1.00  0.00
ATOM   2592  HG2 GLU   164     -14.717  14.873  13.598  1.00  0.00
ATOM   2593  HG3 GLU   164     -15.567  16.052  12.571  1.00  0.00
ATOM   2594  CD  GLU   164     -16.651  15.446  14.313  1.00  0.00
ATOM   2595  OE1 GLU   164     -16.684  14.658  15.284  1.00  0.00
ATOM   2596  OE2 GLU   164     -17.361  16.475  14.236  1.00  0.00
ATOM   2597  C   GLU   164     -14.157  12.496  12.797  1.00  0.00
ATOM   2598  O   GLU   164     -13.406  12.771  11.857  1.00  0.00
ATOM   2599  N   TYR   165     -13.710  12.068  13.998  1.00  0.00
ATOM   2600  H   TYR   165     -14.397  11.923  14.724  1.00  0.00
ATOM   2601  CA  TYR   165     -12.301  11.890  14.332  1.00  0.00
ATOM   2602  HA  TYR   165     -11.745  11.620  13.434  1.00  0.00
ATOM   2603  CB  TYR   165     -11.700  13.191  14.914  1.00  0.00
ATOM   2604  HB2 TYR   165     -10.617  13.064  14.900  1.00  0.00
ATOM   2605  HB3 TYR   165     -11.978  14.005  14.245  1.00  0.00
ATOM   2606  CG  TYR   165     -12.152  13.517  16.322  1.00  0.00
ATOM   2607  CD1 TYR   165     -13.278  14.304  16.551  1.00  0.00
ATOM   2608  HD1 TYR   165     -13.830  14.689  15.694  1.00  0.00
ATOM   2609  CE1 TYR   165     -13.703  14.601  17.846  1.00  0.00
ATOM   2610  HE1 TYR   165     -14.588  15.216  18.006  1.00  0.00
ATOM   2611  CZ  TYR   165     -12.992  14.113  18.931  1.00  0.00
ATOM   2612  OH  TYR   165     -13.395  14.403  20.213  1.00  0.00
ATOM   2613  HH  TYR   165     -14.181  14.952  20.243  1.00  0.00
ATOM   2614  CE2 TYR   165     -11.871  13.325  18.727  1.00  0.00
ATOM   2615  HE2 TYR   165     -11.320  12.921  19.577  1.00  0.00
ATOM   2616  CD2 TYR   165     -11.447  13.048  17.428  1.00  0.00
ATOM   2617  HD2 TYR   165     -10.548  12.455  17.263  1.00  0.00
ATOM   2618  C   TYR   165     -12.053  10.727  15.288  1.00  0.00
ATOM   2619  O   TYR   165     -12.956  10.310  16.022  1.00  0.00
ATOM   2620  N   TYR   166     -10.796  10.261  15.314  1.00  0.00
ATOM   2621  H   TYR   166     -10.166  10.654  14.629  1.00  0.00
ATOM   2622  CA  TYR   166     -10.290   9.224  16.201  1.00  0.00
ATOM   2623  HA  TYR   166     -11.062   8.941  16.916  1.00  0.00
ATOM   2624  CB  TYR   166      -9.883   7.975  15.393  1.00  0.00
ATOM   2625  HB2 TYR   166     -10.798   7.486  15.059  1.00  0.00
ATOM   2626  HB3 TYR   166      -9.330   8.341  14.529  1.00  0.00
ATOM   2627  CG  TYR   166      -9.030   6.980  16.154  1.00  0.00
ATOM   2628  CD1 TYR   166      -9.611   5.996  16.949  1.00  0.00
ATOM   2629  HD1 TYR   166     -10.699   5.944  17.006  1.00  0.00
ATOM   2630  CE1 TYR   166      -8.831   5.088  17.664  1.00  0.00
ATOM   2631  HE1 TYR   166      -9.303   4.342  18.302  1.00  0.00
ATOM   2632  CZ  TYR   166      -7.449   5.137  17.561  1.00  0.00
ATOM   2633  OH  TYR   166      -6.671   4.229  18.244  1.00  0.00
ATOM   2634  HH  TYR   166      -7.188   3.607  18.761  1.00  0.00
ATOM   2635  CE2 TYR   166      -6.849   6.103  16.768  1.00  0.00
ATOM   2636  HE2 TYR   166      -5.762   6.156  16.694  1.00  0.00
ATOM   2637  CD2 TYR   166      -7.640   7.010  16.064  1.00  0.00
ATOM   2638  HD2 TYR   166      -7.173   7.762  15.428  1.00  0.00
ATOM   2639  C   TYR   166      -9.100   9.819  16.973  1.00  0.00
ATOM   2640  O   TYR   166      -8.194  10.388  16.356  1.00  0.00
ATOM   2641  N   ARG   167      -9.103   9.681  18.312  1.00  0.00
ATOM   2642  H   ARG   167      -9.924   9.294  18.754  1.00  0.00
ATOM   2643  CA  ARG   167      -8.030  10.196  19.170  1.00  0.00
ATOM   2644  HA  ARG   167      -7.625  11.106  18.725  1.00  0.00
ATOM   2645  CB  ARG   167      -8.528  10.521  20.583  1.00  0.00
ATOM   2646  HB2 ARG   167      -9.617  10.487  20.576  1.00  0.00
ATOM   2647  HB3 ARG   167      -8.146   9.759  21.262  1.00  0.00
ATOM   2648  CG  ARG   167      -8.067  11.893  21.051  1.00  0.00
ATOM   2649  HG2 ARG   167      -6.984  11.939  20.938  1.00  0.00
ATOM   2650  HG3 ARG   167      -8.531  12.640  20.406  1.00  0.00
ATOM   2651  CD  ARG   167      -8.435  12.173  22.489  1.00  0.00
ATOM   2652  HD2 ARG   167      -9.243  11.507  22.791  1.00  0.00
ATOM   2653  HD3 ARG   167      -7.566  12.000  23.124  1.00  0.00
ATOM   2654  NE  ARG   167      -8.877  13.557  22.666  1.00  0.00
ATOM   2655  HE  ARG   167      -8.165  14.273  22.642  1.00  0.00
ATOM   2656  CZ  ARG   167     -10.143  13.926  22.838  1.00  0.00
ATOM   2657  NH1 ARG   167     -11.109  13.014  22.879  1.00  0.00
ATOM   2658 HH11 ARG   167     -10.880  12.036  22.778  1.00  0.00
ATOM   2659 HH12 ARG   167     -12.068  13.304  23.011  1.00  0.00
ATOM   2660  NH2 ARG   167     -10.453  15.207  22.986  1.00  0.00
ATOM   2661 HH21 ARG   167      -9.723  15.905  22.967  1.00  0.00
ATOM   2662 HH22 ARG   167     -11.417  15.478  23.117  1.00  0.00
ATOM   2663  C   ARG   167      -6.820   9.266  19.195  1.00  0.00
ATOM   2664  O   ARG   167      -6.945   8.091  19.541  1.00  0.00
ATOM   2665  N   VAL   168      -5.653   9.804  18.811  1.00  0.00
ATOM   2666  H   VAL   168      -5.696  10.745  18.446  1.00  0.00
ATOM   2667  CA  VAL   168      -4.386   9.071  18.698  1.00  0.00
ATOM   2668  HA  VAL   168      -4.515   7.992  18.780  1.00  0.00
ATOM   2669  CB  VAL   168      -3.630   9.384  17.364  1.00  0.00
ATOM   2670  HB  VAL   168      -2.857   8.629  17.222  1.00  0.00
ATOM   2671  CG1 VAL   168      -4.576   9.375  16.163  1.00  0.00
ATOM   2672 HG11 VAL   168      -5.350  10.130  16.304  1.00  0.00
ATOM   2673 HG12 VAL   168      -4.014   9.597  15.256  1.00  0.00
ATOM   2674 HG13 VAL   168      -5.040   8.393  16.072  1.00  0.00
ATOM   2675  CG2 VAL   168      -2.858  10.703  17.438  1.00  0.00
ATOM   2676 HG21 VAL   168      -2.122  10.649  18.240  1.00  0.00
ATOM   2677 HG22 VAL   168      -2.349  10.880  16.490  1.00  0.00
ATOM   2678 HG23 VAL   168      -3.551  11.520  17.635  1.00  0.00
ATOM   2679  C   VAL   168      -3.483   9.201  19.937  1.00  0.00
ATOM   2680  O   VAL   168      -3.624  10.147  20.707  1.00  0.00
ATOM   2681  N   ARG   169      -2.540   8.264  20.098  1.00  0.00
ATOM   2682  H   ARG   169      -2.503   7.516  19.420  1.00  0.00
ATOM   2683  CA  ARG   169      -1.584   8.243  21.209  1.00  0.00
ATOM   2684  HA  ARG   169      -2.012   8.749  22.075  1.00  0.00
ATOM   2685  CB  ARG   169      -1.250   6.789  21.604  1.00  0.00
ATOM   2686  HB2 ARG   169      -0.774   6.335  20.735  1.00  0.00
ATOM   2687  HB3 ARG   169      -0.531   6.849  22.422  1.00  0.00
ATOM   2688  CG  ARG   169      -2.440   5.935  22.036  1.00  0.00
ATOM   2689  HG2 ARG   169      -2.905   6.396  22.907  1.00  0.00
ATOM   2690  HG3 ARG   169      -3.159   5.897  21.218  1.00  0.00
ATOM   2691  CD  ARG   169      -1.997   4.525  22.385  1.00  0.00
ATOM   2692  HD2 ARG   169      -1.205   4.223  21.699  1.00  0.00
ATOM   2693  HD3 ARG   169      -1.616   4.518  23.406  1.00  0.00
ATOM   2694  NE  ARG   169      -3.095   3.560  22.287  1.00  0.00
ATOM   2695  HE  ARG   169      -3.702   3.474  23.089  1.00  0.00
ATOM   2696  CZ  ARG   169      -3.339   2.802  21.221  1.00  0.00
ATOM   2697  NH1 ARG   169      -2.562   2.885  20.147  1.00  0.00
ATOM   2698 HH11 ARG   169      -1.783   3.527  20.139  1.00  0.00
ATOM   2699 HH12 ARG   169      -2.755   2.305  19.342  1.00  0.00
ATOM   2700  NH2 ARG   169      -4.358   1.955  21.223  1.00  0.00
ATOM   2701 HH21 ARG   169      -4.952   1.886  22.037  1.00  0.00
ATOM   2702 HH22 ARG   169      -4.537   1.383  20.410  1.00  0.00
ATOM   2703  C   ARG   169      -0.283   8.981  20.847  1.00  0.00
ATOM   2704  O   ARG   169      -0.002   9.205  19.666  1.00  0.00
ATOM   2705  N   GLU   170       0.513   9.346  21.876  1.00  0.00
ATOM   2706  H   GLU   170       0.171   9.182  22.812  1.00  0.00
ATOM   2707  CA  GLU   170       1.831   9.971  21.716  1.00  0.00
ATOM   2708  HA  GLU   170       1.794  10.706  20.912  1.00  0.00
ATOM   2709  CB  GLU   170       2.262  10.684  23.016  1.00  0.00
ATOM   2710  HB2 GLU   170       2.115   9.980  23.835  1.00  0.00
ATOM   2711  HB3 GLU   170       3.322  10.916  22.922  1.00  0.00
ATOM   2712  CG  GLU   170       1.487  11.961  23.302  1.00  0.00
ATOM   2713  HG2 GLU   170       2.027  12.779  22.825  1.00  0.00
ATOM   2714  HG3 GLU   170       0.538  11.806  22.789  1.00  0.00
ATOM   2715  CD  GLU   170       1.226  12.307  24.757  1.00  0.00
ATOM   2716  OE1 GLU   170       2.129  12.107  25.602  1.00  0.00
ATOM   2717  OE2 GLU   170       0.123  12.825  25.043  1.00  0.00
ATOM   2718  C   GLU   170       2.782   8.812  21.368  1.00  0.00
ATOM   2719  O   GLU   170       3.129   8.009  22.246  1.00  0.00
ATOM   2720  N   ASP   171       3.124   8.674  20.071  1.00  0.00
ATOM   2721  H   ASP   171       2.737   9.322  19.399  1.00  0.00
ATOM   2722  CA  ASP   171       3.942   7.567  19.575  1.00  0.00
ATOM   2723  HA  ASP   171       4.336   6.987  20.409  1.00  0.00
ATOM   2724  CB  ASP   171       3.084   6.644  18.696  1.00  0.00
ATOM   2725  HB2 ASP   171       2.106   6.602  19.175  1.00  0.00
ATOM   2726  HB3 ASP   171       2.987   7.099  17.710  1.00  0.00
ATOM   2727  CG  ASP   171       3.635   5.246  18.552  1.00  0.00
ATOM   2728  OD1 ASP   171       4.208   4.945  17.485  1.00  0.00
ATOM   2729  OD2 ASP   171       3.466   4.439  19.495  1.00  0.00
ATOM   2730  C   ASP   171       5.210   7.991  18.829  1.00  0.00
ATOM   2731  O   ASP   171       5.181   8.931  18.024  1.00  0.00
ATOM   2732  N   GLY   172       6.292   7.248  19.081  1.00  0.00
ATOM   2733  H   GLY   172       6.187   6.490  19.739  1.00  0.00
ATOM   2734  CA  GLY   172       7.602   7.460  18.474  1.00  0.00
ATOM   2735  HA2 GLY   172       7.851   8.514  18.593  1.00  0.00
ATOM   2736  HA3 GLY   172       8.320   6.853  19.025  1.00  0.00
ATOM   2737  C   GLY   172       7.677   7.098  17.006  1.00  0.00
ATOM   2738  O   GLY   172       8.498   7.660  16.275  1.00  0.00
ATOM   2739  N   ASP   173       6.813   6.161  16.560  1.00  0.00
ATOM   2740  H   ASP   173       6.245   5.698  17.255  1.00  0.00
ATOM   2741  CA  ASP   173       6.744   5.687  15.178  1.00  0.00
ATOM   2742  HA  ASP   173       7.692   5.872  14.674  1.00  0.00
ATOM   2743  CB  ASP   173       6.457   4.177  15.145  1.00  0.00
ATOM   2744  HB2 ASP   173       5.635   4.011  15.841  1.00  0.00
ATOM   2745  HB3 ASP   173       6.141   3.904  14.139  1.00  0.00
ATOM   2746  CG  ASP   173       7.644   3.324  15.552  1.00  0.00
ATOM   2747  OD1 ASP   173       8.617   3.246  14.767  1.00  0.00
ATOM   2748  OD2 ASP   173       7.588   2.708  16.643  1.00  0.00
ATOM   2749  C   ASP   173       5.751   6.468  14.283  1.00  0.00
ATOM   2750  O   ASP   173       5.642   6.158  13.089  1.00  0.00
ATOM   2751  N   SER   174       5.052   7.486  14.841  1.00  0.00
ATOM   2752  H   SER   174       5.167   7.675  15.827  1.00  0.00
ATOM   2753  CA  SER   174       4.079   8.295  14.082  1.00  0.00
ATOM   2754  HA  SER   174       3.331   7.639  13.636  1.00  0.00
ATOM   2755  CB  SER   174       3.371   9.299  14.989  1.00  0.00
ATOM   2756  HB2 SER   174       4.119   9.930  15.468  1.00  0.00
ATOM   2757  HB3 SER   174       2.709   9.917  14.382  1.00  0.00
ATOM   2758  OG  SER   174       2.613   8.629  15.981  1.00  0.00
ATOM   2759  HG  SER   174       2.176   9.276  16.541  1.00  0.00
ATOM   2760  C   SER   174       4.753   9.023  12.924  1.00  0.00
ATOM   2761  O   SER   174       5.824   9.593  13.117  1.00  0.00
ATOM   2762  N   PRO   175       4.175   8.996  11.708  1.00  0.00
ATOM   2763  CD  PRO   175       2.922   8.329  11.287  1.00  0.00
ATOM   2764  HD2 PRO   175       2.074   8.847  11.735  1.00  0.00
ATOM   2765  HD3 PRO   175       2.937   7.294  11.628  1.00  0.00
ATOM   2766  CG  PRO   175       2.938   8.438   9.810  1.00  0.00
ATOM   2767  HG2 PRO   175       2.118   9.094   9.520  1.00  0.00
ATOM   2768  HG3 PRO   175       2.765   7.440   9.405  1.00  0.00
ATOM   2769  CB  PRO   175       4.245   8.972   9.358  1.00  0.00
ATOM   2770  HB2 PRO   175       4.064   9.693   8.560  1.00  0.00
ATOM   2771  HB3 PRO   175       4.941   8.210   9.006  1.00  0.00
ATOM   2772  CA  PRO   175       4.826   9.685  10.582  1.00  0.00
ATOM   2773  HA  PRO   175       5.903   9.528  10.646  1.00  0.00
ATOM   2774  C   PRO   175       4.527  11.184  10.622  1.00  0.00
ATOM   2775  O   PRO   175       3.844  11.704   9.747  1.00  0.00
ATOM   2776  N   VAL   176       5.048  11.875  11.666  1.00  0.00
ATOM   2777  H   VAL   176       5.467  11.322  12.400  1.00  0.00
ATOM   2778  CA  VAL   176       4.807  13.307  11.922  1.00  0.00
ATOM   2779  HA  VAL   176       3.743  13.538  11.980  1.00  0.00
ATOM   2780  CB  VAL   176       5.503  13.838  13.212  1.00  0.00
ATOM   2781  HB  VAL   176       5.267  14.896  13.325  1.00  0.00
ATOM   2782  CG1 VAL   176       5.027  13.076  14.446  1.00  0.00
ATOM   2783 HG11 VAL   176       5.262  12.018  14.334  1.00  0.00
ATOM   2784 HG12 VAL   176       5.528  13.467  15.331  1.00  0.00
ATOM   2785 HG13 VAL   176       3.949  13.198  14.556  1.00  0.00
ATOM   2786  CG2 VAL   176       7.030  13.803  13.098  1.00  0.00
ATOM   2787 HG21 VAL   176       7.347  14.425  12.261  1.00  0.00
ATOM   2788 HG22 VAL   176       7.472  14.182  14.019  1.00  0.00
ATOM   2789 HG23 VAL   176       7.359  12.777  12.933  1.00  0.00
ATOM   2790  C   VAL   176       4.990  14.256  10.717  1.00  0.00
ATOM   2791  O   VAL   176       4.287  15.253  10.622  1.00  0.00
ATOM   2792  N   PHE   177       5.942  13.962   9.822  1.00  0.00
ATOM   2793  H   PHE   177       6.576  13.201  10.017  1.00  0.00
ATOM   2794  CA  PHE   177       6.227  14.830   8.672  1.00  0.00
ATOM   2795  HA  PHE   177       6.091  15.873   8.958  1.00  0.00
ATOM   2796  CB  PHE   177       7.676  14.638   8.185  1.00  0.00
ATOM   2797  HB2 PHE   177       7.850  13.589   7.949  1.00  0.00
ATOM   2798  HB3 PHE   177       7.880  15.247   7.304  1.00  0.00
ATOM   2799  CG  PHE   177       8.703  15.024   9.226  1.00  0.00
ATOM   2800  CD1 PHE   177       8.776  16.328   9.710  1.00  0.00
ATOM   2801  HD1 PHE   177       8.086  17.078   9.321  1.00  0.00
ATOM   2802  CE1 PHE   177       9.720  16.682  10.682  1.00  0.00
ATOM   2803  HE1 PHE   177       9.734  17.694  11.086  1.00  0.00
ATOM   2804  CZ  PHE   177      10.632  15.748  11.127  1.00  0.00
ATOM   2805  HZ  PHE   177      11.397  16.035  11.849  1.00  0.00
ATOM   2806  CE2 PHE   177      10.577  14.453  10.661  1.00  0.00
ATOM   2807  HE2 PHE   177      11.285  13.711  11.030  1.00  0.00
ATOM   2808  CD2 PHE   177       9.611  14.088   9.712  1.00  0.00
ATOM   2809  HD2 PHE   177       9.566  13.062   9.346  1.00  0.00
ATOM   2810  C   PHE   177       5.187  14.730   7.556  1.00  0.00
ATOM   2811  O   PHE   177       5.244  15.487   6.588  1.00  0.00
ATOM   2812  N   TRP   178       4.204  13.836   7.736  1.00  0.00
ATOM   2813  H   TRP   178       4.261  13.265   8.566  1.00  0.00
ATOM   2814  CA  TRP   178       3.083  13.620   6.819  1.00  0.00
ATOM   2815  HA  TRP   178       3.207  14.224   5.919  1.00  0.00
ATOM   2816  CB  TRP   178       3.033  12.119   6.407  1.00  0.00
ATOM   2817  HB2 TRP   178       3.301  11.462   7.235  1.00  0.00
ATOM   2818  HB3 TRP   178       2.020  11.889   6.076  1.00  0.00
ATOM   2819  CG  TRP   178       3.949  11.772   5.267  1.00  0.00
ATOM   2820  CD1 TRP   178       3.600  11.610   3.955  1.00  0.00
ATOM   2821  HD1 TRP   178       2.539  11.689   3.716  1.00  0.00
ATOM   2822  NE1 TRP   178       4.718  11.372   3.192  1.00  0.00
ATOM   2823  HE1 TRP   178       4.734  11.281   2.186  1.00  0.00
ATOM   2824  CE2 TRP   178       5.817  11.307   4.017  1.00  0.00
ATOM   2825  CZ2 TRP   178       7.161  11.051   3.721  1.00  0.00
ATOM   2826  HZ2 TRP   178       7.437  10.845   2.686  1.00  0.00
ATOM   2827  CH2 TRP   178       8.059  11.078   4.768  1.00  0.00
ATOM   2828  HH2 TRP   178       9.116  10.900   4.571  1.00  0.00
ATOM   2829  CZ3 TRP   178       7.646  11.329   6.085  1.00  0.00
ATOM   2830  HZ3 TRP   178       8.361  11.330   6.908  1.00  0.00
ATOM   2831  CE3 TRP   178       6.315  11.584   6.380  1.00  0.00
ATOM   2832  HE3 TRP   178       6.039  11.725   7.425  1.00  0.00
ATOM   2833  CD2 TRP   178       5.374  11.587   5.329  1.00  0.00
ATOM   2834  C   TRP   178       1.765  14.031   7.519  1.00  0.00
ATOM   2835  O   TRP   178       0.679  13.874   6.956  1.00  0.00
ATOM   2836  N   TYR   179       1.869  14.521   8.756  1.00  0.00
ATOM   2837  H   TYR   179       2.788  14.553   9.175  1.00  0.00
ATOM   2838  CA  TYR   179       0.718  14.844   9.591  1.00  0.00
ATOM   2839  HA  TYR   179      -0.183  14.395   9.173  1.00  0.00
ATOM   2840  CB  TYR   179       0.927  14.294  11.020  1.00  0.00
ATOM   2841  HB2 TYR   179       1.982  14.465  11.232  1.00  0.00
ATOM   2842  HB3 TYR   179       0.319  14.890  11.700  1.00  0.00
ATOM   2843  CG  TYR   179       0.605  12.822  11.212  1.00  0.00
ATOM   2844  CD1 TYR   179       0.188  12.029  10.144  1.00  0.00
ATOM   2845  HD1 TYR   179       0.118  12.478   9.153  1.00  0.00
ATOM   2846  CE1 TYR   179      -0.136  10.685  10.325  1.00  0.00
ATOM   2847  HE1 TYR   179      -0.485  10.087   9.483  1.00  0.00
ATOM   2848  CZ  TYR   179      -0.067  10.125  11.590  1.00  0.00
ATOM   2849  OH  TYR   179      -0.367   8.802  11.773  1.00  0.00
ATOM   2850  HH  TYR   179      -0.612   8.357  10.959  1.00  0.00
ATOM   2851  CE2 TYR   179       0.360  10.888  12.662  1.00  0.00
ATOM   2852  HE2 TYR   179       0.449  10.442  13.652  1.00  0.00
ATOM   2853  CD2 TYR   179       0.676  12.233  12.471  1.00  0.00
ATOM   2854  HD2 TYR   179       0.986  12.845  13.318  1.00  0.00
ATOM   2855  C   TYR   179       0.250  16.297   9.634  1.00  0.00
ATOM   2856  O   TYR   179       1.052  17.233   9.737  1.00  0.00
ATOM   2857  N   ALA   180      -1.083  16.462   9.625  1.00  0.00
ATOM   2858  H   ALA   180      -1.639  15.626   9.514  1.00  0.00
ATOM   2859  CA  ALA   180      -1.775  17.744   9.747  1.00  0.00
ATOM   2860  HA  ALA   180      -1.383  18.479   9.044  1.00  0.00
ATOM   2861  CB  ALA   180      -3.256  17.551   9.471  1.00  0.00
ATOM   2862  HB1 ALA   180      -3.665  16.825  10.173  1.00  0.00
ATOM   2863  HB2 ALA   180      -3.775  18.502   9.589  1.00  0.00
ATOM   2864  HB3 ALA   180      -3.392  17.188   8.452  1.00  0.00
ATOM   2865  C   ALA   180      -1.567  18.307  11.173  1.00  0.00
ATOM   2866  O   ALA   180      -1.270  17.523  12.089  1.00  0.00
ATOM   2867  N   PRO   181      -1.684  19.640  11.377  1.00  0.00
ATOM   2868  CD  PRO   181      -1.992  20.710  10.404  1.00  0.00
ATOM   2869  HD2 PRO   181      -3.070  20.770  10.257  1.00  0.00
ATOM   2870  HD3 PRO   181      -1.508  20.488   9.453  1.00  0.00
ATOM   2871  CG  PRO   181      -1.435  21.930  11.055  1.00  0.00
ATOM   2872  HG2 PRO   181      -1.957  22.819  10.703  1.00  0.00
ATOM   2873  HG3 PRO   181      -0.371  22.023  10.835  1.00  0.00
ATOM   2874  CB  PRO   181      -1.660  21.706  12.514  1.00  0.00
ATOM   2875  HB2 PRO   181      -2.667  21.994  12.814  1.00  0.00
ATOM   2876  HB3 PRO   181      -0.932  22.261  13.107  1.00  0.00
ATOM   2877  CA  PRO   181      -1.465  20.202  12.722  1.00  0.00
ATOM   2878  HA  PRO   181      -0.435  19.972  12.994  1.00  0.00
ATOM   2879  C   PRO   181      -2.405  19.673  13.798  1.00  0.00
ATOM   2880  O   PRO   181      -1.971  19.549  14.943  1.00  0.00
ATOM   2881  N   GLU   182      -3.677  19.346  13.450  1.00  0.00
ATOM   2882  H   GLU   182      -4.030  19.573  12.532  1.00  0.00
ATOM   2883  CA  GLU   182      -4.629  18.838  14.461  1.00  0.00
ATOM   2884  HA  GLU   182      -4.580  19.480  15.340  1.00  0.00
ATOM   2885  CB  GLU   182      -6.084  18.812  13.949  1.00  0.00
ATOM   2886  HB2 GLU   182      -6.714  18.597  14.812  1.00  0.00
ATOM   2887  HB3 GLU   182      -6.302  19.814  13.580  1.00  0.00
ATOM   2888  CG  GLU   182      -6.365  17.788  12.844  1.00  0.00
ATOM   2889  HG2 GLU   182      -5.773  16.913  13.113  1.00  0.00
ATOM   2890  HG3 GLU   182      -7.425  17.548  12.930  1.00  0.00
ATOM   2891  CD  GLU   182      -6.052  18.191  11.414  1.00  0.00
ATOM   2892  OE1 GLU   182      -5.526  19.307  11.192  1.00  0.00
ATOM   2893  OE2 GLU   182      -6.345  17.379  10.504  1.00  0.00
ATOM   2894  C   GLU   182      -4.177  17.485  15.063  1.00  0.00
ATOM   2895  O   GLU   182      -4.489  17.192  16.219  1.00  0.00
ATOM   2896  N   CYS   183      -3.392  16.708  14.293  1.00  0.00
ATOM   2897  H   CYS   183      -3.211  17.044  13.358  1.00  0.00
ATOM   2898  CA  CYS   183      -2.824  15.413  14.688  1.00  0.00
ATOM   2899  HA  CYS   183      -3.574  14.826  15.219  1.00  0.00
ATOM   2900  CB  CYS   183      -2.374  14.632  13.459  1.00  0.00
ATOM   2901  HB2 CYS   183      -1.552  15.144  12.959  1.00  0.00
ATOM   2902  HB3 CYS   183      -2.061  13.626  13.737  1.00  0.00
ATOM   2903  SG  CYS   183      -3.663  14.429  12.220  1.00  0.00
ATOM   2904  HG  CYS   183      -2.920  13.739  11.359  1.00  0.00
ATOM   2905  C   CYS   183      -1.661  15.615  15.631  1.00  0.00
ATOM   2906  O   CYS   183      -1.517  14.874  16.598  1.00  0.00
ATOM   2907  N   LEU   184      -0.792  16.562  15.290  1.00  0.00
ATOM   2908  H   LEU   184      -0.971  17.072  14.437  1.00  0.00
ATOM   2909  CA  LEU   184       0.417  16.876  16.041  1.00  0.00
ATOM   2910  HA  LEU   184       0.965  15.962  16.268  1.00  0.00
ATOM   2911  CB  LEU   184       1.327  17.803  15.208  1.00  0.00
ATOM   2912  HB2 LEU   184       0.754  18.727  15.124  1.00  0.00
ATOM   2913  HB3 LEU   184       2.209  17.978  15.824  1.00  0.00
ATOM   2914  CG  LEU   184       1.763  17.343  13.811  1.00  0.00
ATOM   2915  HG  LEU   184       0.878  17.084  13.229  1.00  0.00
ATOM   2916  CD1 LEU   184       2.522  18.443  13.108  1.00  0.00
ATOM   2917 HD11 LEU   184       3.408  18.702  13.688  1.00  0.00
ATOM   2918 HD12 LEU   184       2.825  18.102  12.118  1.00  0.00
ATOM   2919 HD13 LEU   184       1.884  19.321  13.009  1.00  0.00
ATOM   2920  CD2 LEU   184       2.639  16.111  13.880  1.00  0.00
ATOM   2921 HD21 LEU   184       2.088  15.299  14.354  1.00  0.00
ATOM   2922 HD22 LEU   184       2.930  15.813  12.873  1.00  0.00
ATOM   2923 HD23 LEU   184       3.533  16.333  14.464  1.00  0.00
ATOM   2924  C   LEU   184       0.117  17.538  17.384  1.00  0.00
ATOM   2925  O   LEU   184       0.774  17.218  18.374  1.00  0.00
ATOM   2926  N   LYS   185      -0.859  18.467  17.406  1.00  0.00
ATOM   2927  H   LYS   185      -1.316  18.647  16.523  1.00  0.00
ATOM   2928  CA  LYS   185      -1.219  19.299  18.556  1.00  0.00
ATOM   2929  HA  LYS   185      -0.390  19.345  19.262  1.00  0.00
ATOM   2930  CB  LYS   185      -1.542  20.731  18.078  1.00  0.00
ATOM   2931  HB2 LYS   185      -0.872  20.944  17.245  1.00  0.00
ATOM   2932  HB3 LYS   185      -2.572  20.721  17.721  1.00  0.00
ATOM   2933  CG  LYS   185      -1.384  21.812  19.147  1.00  0.00
ATOM   2934  HG2 LYS   185      -2.152  21.645  19.901  1.00  0.00
ATOM   2935  HG3 LYS   185      -0.399  21.689  19.598  1.00  0.00
ATOM   2936  CD  LYS   185      -1.517  23.238  18.588  1.00  0.00
ATOM   2937  HD2 LYS   185      -0.944  23.892  19.246  1.00  0.00
ATOM   2938  HD3 LYS   185      -1.066  23.235  17.596  1.00  0.00
ATOM   2939  CE  LYS   185      -2.943  23.743  18.493  1.00  0.00
ATOM   2940  HE2 LYS   185      -3.554  23.180  19.199  1.00  0.00
ATOM   2941  HE3 LYS   185      -2.953  24.798  18.766  1.00  0.00
ATOM   2942  NZ  LYS   185      -3.493  23.581  17.123  1.00  0.00
ATOM   2943  HZ1 LYS   185      -3.485  22.603  16.870  1.00  0.00
ATOM   2944  HZ2 LYS   185      -4.442  23.927  17.098  1.00  0.00
ATOM   2945  HZ3 LYS   185      -2.928  24.103  16.469  1.00  0.00
ATOM   2946  C   LYS   185      -2.345  18.762  19.433  1.00  0.00
ATOM   2947  O   LYS   185      -2.223  18.809  20.659  1.00  0.00
ATOM   2948  N   GLU   186      -3.451  18.305  18.825  1.00  0.00
ATOM   2949  H   GLU   186      -3.522  18.367  17.819  1.00  0.00
ATOM   2950  CA  GLU   186      -4.617  17.832  19.576  1.00  0.00
ATOM   2951  HA  GLU   186      -4.504  18.077  20.632  1.00  0.00
ATOM   2952  CB  GLU   186      -5.895  18.508  19.050  1.00  0.00
ATOM   2953  HB2 GLU   186      -5.794  18.583  17.967  1.00  0.00
ATOM   2954  HB3 GLU   186      -6.728  17.848  19.291  1.00  0.00
ATOM   2955  CG  GLU   186      -6.159  19.888  19.630  1.00  0.00
ATOM   2956  HG2 GLU   186      -5.190  20.387  19.588  1.00  0.00
ATOM   2957  HG3 GLU   186      -6.857  20.395  18.965  1.00  0.00
ATOM   2958  CD  GLU   186      -6.690  19.935  21.053  1.00  0.00
ATOM   2959  OE1 GLU   186      -7.453  19.021  21.448  1.00  0.00
ATOM   2960  OE2 GLU   186      -6.372  20.916  21.765  1.00  0.00
ATOM   2961  C   GLU   186      -4.783  16.311  19.615  1.00  0.00
ATOM   2962  O   GLU   186      -5.730  15.824  20.229  1.00  0.00
ATOM   2963  N   TYR   187      -3.873  15.566  18.955  1.00  0.00
ATOM   2964  H   TYR   187      -3.207  16.079  18.394  1.00  0.00
ATOM   2965  CA  TYR   187      -3.902  14.103  18.837  1.00  0.00
ATOM   2966  HA  TYR   187      -3.237  13.798  18.029  1.00  0.00
ATOM   2967  CB  TYR   187      -3.446  13.407  20.143  1.00  0.00
ATOM   2968  HB2 TYR   187      -4.204  13.640  20.892  1.00  0.00
ATOM   2969  HB3 TYR   187      -3.419  12.330  19.978  1.00  0.00
ATOM   2970  CG  TYR   187      -2.093  13.877  20.632  1.00  0.00
ATOM   2971  CD1 TYR   187      -1.984  14.731  21.725  1.00  0.00
ATOM   2972  HD1 TYR   187      -2.894  15.047  22.237  1.00  0.00
ATOM   2973  CE1 TYR   187      -0.741  15.184  22.169  1.00  0.00
ATOM   2974  HE1 TYR   187      -0.676  15.859  23.023  1.00  0.00
ATOM   2975  CZ  TYR   187       0.410  14.800  21.501  1.00  0.00
ATOM   2976  OH  TYR   187       1.636  15.241  21.942  1.00  0.00
ATOM   2977  HH  TYR   187       1.575  15.806  22.716  1.00  0.00
ATOM   2978  CE2 TYR   187       0.327  13.947  20.412  1.00  0.00
ATOM   2979  HE2 TYR   187       1.230  13.629  19.892  1.00  0.00
ATOM   2980  CD2 TYR   187      -0.922  13.496  19.981  1.00  0.00
ATOM   2981  HD2 TYR   187      -0.995  12.832  19.120  1.00  0.00
ATOM   2982  C   TYR   187      -5.251  13.563  18.288  1.00  0.00
ATOM   2983  O   TYR   187      -5.726  12.507  18.711  1.00  0.00
ATOM   2984  N   LYS   188      -5.860  14.311  17.349  1.00  0.00
ATOM   2985  H   LYS   188      -5.415  15.177  17.079  1.00  0.00
ATOM   2986  CA  LYS   188      -7.137  13.961  16.719  1.00  0.00
ATOM   2987  HA  LYS   188      -7.522  13.044  17.165  1.00  0.00
ATOM   2988  CB  LYS   188      -8.181  15.081  16.916  1.00  0.00
ATOM   2989  HB2 LYS   188      -7.710  16.004  16.578  1.00  0.00
ATOM   2990  HB3 LYS   188      -9.018  14.840  16.260  1.00  0.00
ATOM   2991  CG  LYS   188      -8.691  15.263  18.346  1.00  0.00
ATOM   2992  HG2 LYS   188      -9.125  14.325  18.690  1.00  0.00
ATOM   2993  HG3 LYS   188      -7.853  15.533  18.990  1.00  0.00
ATOM   2994  CD  LYS   188      -9.748  16.364  18.399  1.00  0.00
ATOM   2995  HD2 LYS   188      -9.257  17.297  18.126  1.00  0.00
ATOM   2996  HD3 LYS   188     -10.506  16.120  17.654  1.00  0.00
ATOM   2997  CE  LYS   188     -10.406  16.519  19.755  1.00  0.00
ATOM   2998  HE2 LYS   188     -11.351  17.044  19.611  1.00  0.00
ATOM   2999  HE3 LYS   188     -10.603  15.521  20.148  1.00  0.00
ATOM   3000  NZ  LYS   188      -9.560  17.274  20.719  1.00  0.00
ATOM   3001  HZ1 LYS   188      -9.379  18.199  20.355  1.00  0.00
ATOM   3002  HZ2 LYS   188     -10.043  17.349  21.603  1.00  0.00
ATOM   3003  HZ3 LYS   188      -8.686  16.787  20.853  1.00  0.00
ATOM   3004  C   LYS   188      -6.913  13.717  15.226  1.00  0.00
ATOM   3005  O   LYS   188      -6.325  14.567  14.543  1.00  0.00
ATOM   3006  N   PHE   189      -7.377  12.553  14.726  1.00  0.00
ATOM   3007  H   PHE   189      -7.758  11.863  15.358  1.00  0.00
ATOM   3008  CA  PHE   189      -7.237  12.200  13.317  1.00  0.00
ATOM   3009  HA  PHE   189      -6.713  13.003  12.799  1.00  0.00
ATOM   3010  CB  PHE   189      -6.444  10.892  13.126  1.00  0.00
ATOM   3011  HB2 PHE   189      -5.650  10.836  13.871  1.00  0.00
ATOM   3012  HB3 PHE   189      -7.085  10.015  13.212  1.00  0.00
ATOM   3013  CG  PHE   189      -5.774  10.806  11.774  1.00  0.00
ATOM   3014  CD1 PHE   189      -4.412  11.040  11.641  1.00  0.00
ATOM   3015  HD1 PHE   189      -3.822  11.271  12.528  1.00  0.00
ATOM   3016  CE1 PHE   189      -3.796  10.983  10.387  1.00  0.00
ATOM   3017  HE1 PHE   189      -2.726  11.169  10.297  1.00  0.00
ATOM   3018  CZ  PHE   189      -4.540  10.691   9.266  1.00  0.00
ATOM   3019  HZ  PHE   189      -4.056  10.641   8.291  1.00  0.00
ATOM   3020  CE2 PHE   189      -5.896  10.462   9.376  1.00  0.00
ATOM   3021  HE2 PHE   189      -6.487  10.238   8.488  1.00  0.00
ATOM   3022  CD2 PHE   189      -6.512  10.518  10.627  1.00  0.00
ATOM   3023  HD2 PHE   189      -7.582  10.335  10.716  1.00  0.00
ATOM   3024  C   PHE   189      -8.590  12.143  12.634  1.00  0.00
ATOM   3025  O   PHE   189      -9.374  11.220  12.868  1.00  0.00
ATOM   3026  N   TYR   190      -8.858  13.155  11.795  1.00  0.00
ATOM   3027  H   TYR   190      -8.120  13.832  11.668  1.00  0.00
ATOM   3028  CA  TYR   190     -10.091  13.318  11.022  1.00  0.00
ATOM   3029  HA  TYR   190     -10.933  12.869  11.549  1.00  0.00
ATOM   3030  CB  TYR   190     -10.376  14.826  10.830  1.00  0.00
ATOM   3031  HB2 TYR   190      -9.479  15.229  10.358  1.00  0.00
ATOM   3032  HB3 TYR   190     -11.220  14.925  10.148  1.00  0.00
ATOM   3033  CG  TYR   190     -10.663  15.593  12.102  1.00  0.00
ATOM   3034  CD1 TYR   190     -11.971  15.859  12.499  1.00  0.00
ATOM   3035  HD1 TYR   190     -12.792  15.493  11.882  1.00  0.00
ATOM   3036  CE1 TYR   190     -12.241  16.579  13.663  1.00  0.00
ATOM   3037  HE1 TYR   190     -13.270  16.787  13.955  1.00  0.00
ATOM   3038  CZ  TYR   190     -11.191  17.038  14.446  1.00  0.00
ATOM   3039  OH  TYR   190     -11.433  17.741  15.601  1.00  0.00
ATOM   3040  HH  TYR   190     -12.368  17.861  15.778  1.00  0.00
ATOM   3041  CE2 TYR   190      -9.885  16.782  14.071  1.00  0.00
ATOM   3042  HE2 TYR   190      -9.058  17.124  14.694  1.00  0.00
ATOM   3043  CD2 TYR   190      -9.627  16.085  12.891  1.00  0.00
ATOM   3044  HD2 TYR   190      -8.599  15.915  12.571  1.00  0.00
ATOM   3045  C   TYR   190      -9.893  12.709   9.635  1.00  0.00
ATOM   3046  O   TYR   190      -8.747  12.490   9.227  1.00  0.00
ATOM   3047  N   TYR   191     -10.991  12.537   8.863  1.00  0.00
ATOM   3048  H   TYR   191     -11.905  12.690   9.265  1.00  0.00
ATOM   3049  CA  TYR   191     -10.910  12.116   7.463  1.00  0.00
ATOM   3050  HA  TYR   191     -10.441  11.133   7.409  1.00  0.00
ATOM   3051  CB  TYR   191     -12.297  12.032   6.819  1.00  0.00
ATOM   3052  HB2 TYR   191     -12.818  12.964   7.039  1.00  0.00
ATOM   3053  HB3 TYR   191     -12.157  11.940   5.742  1.00  0.00
ATOM   3054  CG  TYR   191     -13.119  10.865   7.323  1.00  0.00
ATOM   3055  CD1 TYR   191     -12.701   9.552   7.119  1.00  0.00
ATOM   3056  HD1 TYR   191     -11.782   9.375   6.559  1.00  0.00
ATOM   3057  CE1 TYR   191     -13.433   8.476   7.614  1.00  0.00
ATOM   3058  HE1 TYR   191     -13.075   7.456   7.472  1.00  0.00
ATOM   3059  CZ  TYR   191     -14.620   8.705   8.286  1.00  0.00
ATOM   3060  OH  TYR   191     -15.349   7.647   8.758  1.00  0.00
ATOM   3061  HH  TYR   191     -14.945   6.798   8.567  1.00  0.00
ATOM   3062  CE2 TYR   191     -15.068  10.001   8.481  1.00  0.00
ATOM   3063  HE2 TYR   191     -16.004  10.185   9.007  1.00  0.00
ATOM   3064  CD2 TYR   191     -14.315  11.072   8.003  1.00  0.00
ATOM   3065  HD2 TYR   191     -14.661  12.094   8.159  1.00  0.00
ATOM   3066  C   TYR   191     -10.043  13.146   6.728  1.00  0.00
ATOM   3067  O   TYR   191      -9.156  12.760   5.975  1.00  0.00
ATOM   3068  N   ALA   192     -10.226  14.447   7.056  1.00  0.00
ATOM   3069  H   ALA   192     -10.999  14.646   7.674  1.00  0.00
ATOM   3070  CA  ALA   192      -9.459  15.576   6.514  1.00  0.00
ATOM   3071  HA  ALA   192      -9.578  15.536   5.431  1.00  0.00
ATOM   3072  CB  ALA   192     -10.028  16.904   7.020  1.00  0.00
ATOM   3073  HB1 ALA   192      -9.908  16.962   8.102  1.00  0.00
ATOM   3074  HB2 ALA   192      -9.495  17.730   6.551  1.00  0.00
ATOM   3075  HB3 ALA   192     -11.087  16.965   6.769  1.00  0.00
ATOM   3076  C   ALA   192      -7.961  15.486   6.813  1.00  0.00
ATOM   3077  O   ALA   192      -7.164  16.100   6.096  1.00  0.00
ATOM   3078  N   SER   193      -7.564  14.720   7.851  1.00  0.00
ATOM   3079  H   SER   193      -8.255  14.305   8.460  1.00  0.00
ATOM   3080  CA  SER   193      -6.137  14.531   8.180  1.00  0.00
ATOM   3081  HA  SER   193      -5.626  15.493   8.126  1.00  0.00
ATOM   3082  CB  SER   193      -5.952  13.959   9.582  1.00  0.00
ATOM   3083  HB2 SER   193      -6.374  12.954   9.597  1.00  0.00
ATOM   3084  HB3 SER   193      -4.883  13.907   9.790  1.00  0.00
ATOM   3085  OG  SER   193      -6.586  14.753  10.568  1.00  0.00
ATOM   3086  HG  SER   193      -6.447  14.360  11.433  1.00  0.00
ATOM   3087  C   SER   193      -5.444  13.644   7.156  1.00  0.00
ATOM   3088  O   SER   193      -4.249  13.828   6.887  1.00  0.00
ATOM   3089  N   ASP   194      -6.193  12.690   6.564  1.00  0.00
ATOM   3090  H   ASP   194      -7.142  12.544   6.877  1.00  0.00
ATOM   3091  CA  ASP   194      -5.669  11.823   5.520  1.00  0.00
ATOM   3092  HA  ASP   194      -4.694  11.439   5.821  1.00  0.00
ATOM   3093  CB  ASP   194      -6.611  10.630   5.265  1.00  0.00
ATOM   3094  HB2 ASP   194      -7.594  11.015   5.534  1.00  0.00
ATOM   3095  HB3 ASP   194      -6.590  10.400   4.200  1.00  0.00
ATOM   3096  CG  ASP   194      -6.326   9.358   6.066  1.00  0.00
ATOM   3097  OD1 ASP   194      -5.162   9.168   6.496  1.00  0.00
ATOM   3098  OD2 ASP   194      -7.249   8.532   6.211  1.00  0.00
ATOM   3099  C   ASP   194      -5.467  12.637   4.232  1.00  0.00
ATOM   3100  O   ASP   194      -4.574  12.316   3.453  1.00  0.00
ATOM   3101  N   VAL   195      -6.285  13.696   4.022  1.00  0.00
ATOM   3102  H   VAL   195      -7.078  13.821   4.635  1.00  0.00
ATOM   3103  CA  VAL   195      -6.172  14.572   2.831  1.00  0.00
ATOM   3104  HA  VAL   195      -5.976  13.964   1.947  1.00  0.00
ATOM   3105  CB  VAL   195      -7.414  15.463   2.554  1.00  0.00
ATOM   3106  HB  VAL   195      -7.662  16.010   3.464  1.00  0.00
ATOM   3107  CG1 VAL   195      -7.137  16.455   1.422  1.00  0.00
ATOM   3108 HG11 VAL   195      -6.890  15.909   0.511  1.00  0.00
ATOM   3109 HG12 VAL   195      -8.023  17.066   1.249  1.00  0.00
ATOM   3110 HG13 VAL   195      -6.301  17.098   1.697  1.00  0.00
ATOM   3111  CG2 VAL   195      -8.647  14.604   2.210  1.00  0.00
ATOM   3112 HG21 VAL   195      -8.873  13.941   3.044  1.00  0.00
ATOM   3113 HG22 VAL   195      -9.502  15.254   2.021  1.00  0.00
ATOM   3114 HG23 VAL   195      -8.439  14.010   1.320  1.00  0.00
ATOM   3115  C   VAL   195      -4.866  15.366   2.919  1.00  0.00
ATOM   3116  O   VAL   195      -4.159  15.500   1.921  1.00  0.00
ATOM   3117  N   TRP   196      -4.530  15.850   4.124  1.00  0.00
ATOM   3118  H   TRP   196      -5.177  15.765   4.895  1.00  0.00
ATOM   3119  CA  TRP   196      -3.253  16.530   4.361  1.00  0.00
ATOM   3120  HA  TRP   196      -3.207  17.437   3.759  1.00  0.00
ATOM   3121  CB  TRP   196      -3.097  16.915   5.846  1.00  0.00
ATOM   3122  HB2 TRP   196      -3.859  17.633   6.150  1.00  0.00
ATOM   3123  HB3 TRP   196      -3.176  16.019   6.463  1.00  0.00
ATOM   3124  CG  TRP   196      -1.762  17.540   6.162  1.00  0.00
ATOM   3125  CD1 TRP   196      -0.546  16.913   6.209  1.00  0.00
ATOM   3126  HD1 TRP   196      -0.536  15.839   6.022  1.00  0.00
ATOM   3127  NE1 TRP   196       0.444  17.825   6.497  1.00  0.00
ATOM   3128  HE1 TRP   196       1.427  17.614   6.595  1.00  0.00
ATOM   3129  CE2 TRP   196      -0.123  19.063   6.650  1.00  0.00
ATOM   3130  CZ2 TRP   196       0.463  20.295   6.963  1.00  0.00
ATOM   3131  HZ2 TRP   196       1.544  20.339   7.098  1.00  0.00
ATOM   3132  CH2 TRP   196      -0.374  21.382   7.080  1.00  0.00
ATOM   3133  HH2 TRP   196       0.049  22.356   7.326  1.00  0.00
ATOM   3134  CZ3 TRP   196      -1.756  21.270   6.891  1.00  0.00
ATOM   3135  HZ3 TRP   196      -2.407  22.137   7.002  1.00  0.00
ATOM   3136  CE3 TRP   196      -2.340  20.055   6.557  1.00  0.00
ATOM   3137  HE3 TRP   196      -3.416  20.028   6.383  1.00  0.00
ATOM   3138  CD2 TRP   196      -1.517  18.917   6.451  1.00  0.00
ATOM   3139  C   TRP   196      -2.103  15.604   3.940  1.00  0.00
ATOM   3140  O   TRP   196      -1.250  16.024   3.159  1.00  0.00
ATOM   3141  N   SER   197      -2.089  14.337   4.440  1.00  0.00
ATOM   3142  H   SER   197      -2.795  14.085   5.118  1.00  0.00
ATOM   3143  CA  SER   197      -1.062  13.339   4.098  1.00  0.00
ATOM   3144  HA  SER   197      -0.081  13.721   4.379  1.00  0.00
ATOM   3145  CB  SER   197      -1.297  12.022   4.825  1.00  0.00
ATOM   3146  HB2 SER   197      -2.195  11.558   4.417  1.00  0.00
ATOM   3147  HB3 SER   197      -0.440  11.373   4.649  1.00  0.00
ATOM   3148  OG  SER   197      -1.460  12.221   6.217  1.00  0.00
ATOM   3149  HG  SER   197      -1.606  11.375   6.646  1.00  0.00
ATOM   3150  C   SER   197      -0.998  13.094   2.588  1.00  0.00
ATOM   3151  O   SER   197       0.097  12.966   2.040  1.00  0.00
ATOM   3152  N   PHE   198      -2.154  13.090   1.907  1.00  0.00
ATOM   3153  H   PHE   198      -3.028  13.126   2.410  1.00  0.00
ATOM   3154  CA  PHE   198      -2.197  12.960   0.446  1.00  0.00
ATOM   3155  HA  PHE   198      -1.697  12.037   0.152  1.00  0.00
ATOM   3156  CB  PHE   198      -3.649  12.921  -0.075  1.00  0.00
ATOM   3157  HB2 PHE   198      -4.048  11.924   0.108  1.00  0.00
ATOM   3158  HB3 PHE   198      -4.302  13.664   0.383  1.00  0.00
ATOM   3159  CG  PHE   198      -3.719  13.147  -1.567  1.00  0.00
ATOM   3160  CD1 PHE   198      -3.294  12.162  -2.457  1.00  0.00
ATOM   3161  HD1 PHE   198      -2.950  11.203  -2.069  1.00  0.00
ATOM   3162  CE1 PHE   198      -3.306  12.396  -3.841  1.00  0.00
ATOM   3163  HE1 PHE   198      -2.992  11.613  -4.532  1.00  0.00
ATOM   3164  CZ  PHE   198      -3.717  13.622  -4.328  1.00  0.00
ATOM   3165  HZ  PHE   198      -3.709  13.806  -5.402  1.00  0.00
ATOM   3166  CE2 PHE   198      -4.136  14.609  -3.463  1.00  0.00
ATOM   3167  HE2 PHE   198      -4.464  15.574  -3.852  1.00  0.00
ATOM   3168  CD2 PHE   198      -4.141  14.373  -2.084  1.00  0.00
ATOM   3169  HD2 PHE   198      -4.477  15.152  -1.399  1.00  0.00
ATOM   3170  C   PHE   198      -1.413  14.104  -0.231  1.00  0.00
ATOM   3171  O   PHE   198      -0.666  13.858  -1.178  1.00  0.00
ATOM   3172  N   GLY   199      -1.612  15.332   0.240  1.00  0.00
ATOM   3173  H   GLY   199      -2.289  15.461   0.979  1.00  0.00
ATOM   3174  CA  GLY   199      -0.902  16.503  -0.259  1.00  0.00
ATOM   3175  HA2 GLY   199      -1.168  16.679  -1.301  1.00  0.00
ATOM   3176  HA3 GLY   199      -1.169  17.377   0.336  1.00  0.00
ATOM   3177  C   GLY   199       0.599  16.280  -0.162  1.00  0.00
ATOM   3178  O   GLY   199       1.341  16.605  -1.086  1.00  0.00
ATOM   3179  N   VAL   200       1.053  15.700   0.952  1.00  0.00
ATOM   3180  H   VAL   200       0.408  15.573   1.719  1.00  0.00
ATOM   3181  CA  VAL   200       2.469  15.380   1.172  1.00  0.00
ATOM   3182  HA  VAL   200       3.089  16.216   0.848  1.00  0.00
ATOM   3183  CB  VAL   200       2.827  15.036   2.656  1.00  0.00
ATOM   3184  HB  VAL   200       2.320  14.114   2.938  1.00  0.00
ATOM   3185  CG1 VAL   200       4.330  14.857   2.815  1.00  0.00
ATOM   3186 HG11 VAL   200       4.838  15.779   2.533  1.00  0.00
ATOM   3187 HG12 VAL   200       4.560  14.619   3.853  1.00  0.00
ATOM   3188 HG13 VAL   200       4.670  14.045   2.172  1.00  0.00
ATOM   3189  CG2 VAL   200       2.337  16.111   3.625  1.00  0.00
ATOM   3190 HG21 VAL   200       1.253  16.203   3.549  1.00  0.00
ATOM   3191 HG22 VAL   200       2.607  15.833   4.644  1.00  0.00
ATOM   3192 HG23 VAL   200       2.800  17.066   3.375  1.00  0.00
ATOM   3193  C   VAL   200       2.912  14.281   0.196  1.00  0.00
ATOM   3194  O   VAL   200       3.972  14.395  -0.408  1.00  0.00
ATOM   3195  N   THR   201       2.082  13.246   0.008  1.00  0.00
ATOM   3196  H   THR   201       1.241  13.209   0.566  1.00  0.00
ATOM   3197  CA  THR   201       2.358  12.133  -0.912  1.00  0.00
ATOM   3198  HA  THR   201       3.321  11.669  -0.696  1.00  0.00
ATOM   3199  CB  THR   201       1.264  11.073  -0.779  1.00  0.00
ATOM   3200  HB  THR   201       0.309  11.561  -0.972  1.00  0.00
ATOM   3201  CG2 THR   201       1.440   9.890  -1.747  1.00  0.00
ATOM   3202 HG21 THR   201       2.395   9.401  -1.554  1.00  0.00
ATOM   3203 HG22 THR   201       0.630   9.176  -1.599  1.00  0.00
ATOM   3204 HG23 THR   201       1.420  10.254  -2.774  1.00  0.00
ATOM   3205  OG1 THR   201       1.277  10.596   0.554  1.00  0.00
ATOM   3206  HG1 THR   201       0.597   9.928   0.661  1.00  0.00
ATOM   3207  C   THR   201       2.462  12.691  -2.344  1.00  0.00
ATOM   3208  O   THR   201       3.362  12.300  -3.072  1.00  0.00
ATOM   3209  N   LEU   202       1.571  13.635  -2.719  1.00  0.00
ATOM   3210  H   LEU   202       0.837  13.893  -2.075  1.00  0.00
ATOM   3211  CA  LEU   202       1.582  14.256  -4.043  1.00  0.00
ATOM   3212  HA  LEU   202       1.531  13.487  -4.813  1.00  0.00
ATOM   3213  CB  LEU   202       0.366  15.202  -4.206  1.00  0.00
ATOM   3214  HB2 LEU   202      -0.495  14.548  -4.065  1.00  0.00
ATOM   3215  HB3 LEU   202       0.398  15.938  -3.402  1.00  0.00
ATOM   3216  CG  LEU   202       0.244  15.920  -5.548  1.00  0.00
ATOM   3217  HG  LEU   202       1.092  16.594  -5.661  1.00  0.00
ATOM   3218  CD1 LEU   202       0.227  14.909  -6.725  1.00  0.00
ATOM   3219 HD11 LEU   202      -0.622  14.235  -6.613  1.00  0.00
ATOM   3220 HD12 LEU   202       0.139  15.449  -7.667  1.00  0.00
ATOM   3221 HD13 LEU   202       1.152  14.332  -6.722  1.00  0.00
ATOM   3222  CD2 LEU   202      -1.002  16.781  -5.580  1.00  0.00
ATOM   3223 HD21 LEU   202      -0.950  17.525  -4.785  1.00  0.00
ATOM   3224 HD22 LEU   202      -1.071  17.285  -6.544  1.00  0.00
ATOM   3225 HD23 LEU   202      -1.881  16.154  -5.434  1.00  0.00
ATOM   3226  C   LEU   202       2.914  15.006  -4.231  1.00  0.00
ATOM   3227  O   LEU   202       3.541  14.877  -5.275  1.00  0.00
ATOM   3228  N   TYR   203       3.357  15.744  -3.194  1.00  0.00
ATOM   3229  H   TYR   203       2.748  15.832  -2.393  1.00  0.00
ATOM   3230  CA  TYR   203       4.634  16.450  -3.172  1.00  0.00
ATOM   3231  HA  TYR   203       4.653  17.204  -3.959  1.00  0.00
ATOM   3232  CB  TYR   203       4.842  17.155  -1.805  1.00  0.00
ATOM   3233  HB2 TYR   203       4.170  18.013  -1.806  1.00  0.00
ATOM   3234  HB3 TYR   203       4.556  16.471  -1.006  1.00  0.00
ATOM   3235  CG  TYR   203       6.263  17.627  -1.581  1.00  0.00
ATOM   3236  CD1 TYR   203       6.698  18.857  -2.075  1.00  0.00
ATOM   3237  HD1 TYR   203       5.982  19.501  -2.586  1.00  0.00
ATOM   3238  CE1 TYR   203       8.020  19.268  -1.926  1.00  0.00
ATOM   3239  HE1 TYR   203       8.350  20.222  -2.336  1.00  0.00
ATOM   3240  CZ  TYR   203       8.923  18.449  -1.262  1.00  0.00
ATOM   3241  OH  TYR   203      10.224  18.850  -1.099  1.00  0.00
ATOM   3242  HH  TYR   203      10.402  19.712  -1.482  1.00  0.00
ATOM   3243  CE2 TYR   203       8.511  17.231  -0.752  1.00  0.00
ATOM   3244  HE2 TYR   203       9.217  16.587  -0.228  1.00  0.00
ATOM   3245  CD2 TYR   203       7.188  16.829  -0.910  1.00  0.00
ATOM   3246  HD2 TYR   203       6.857  15.872  -0.505  1.00  0.00
ATOM   3247  C   TYR   203       5.755  15.442  -3.445  1.00  0.00
ATOM   3248  O   TYR   203       6.597  15.684  -4.307  1.00  0.00
ATOM   3249  N   GLU   204       5.749  14.300  -2.726  1.00  0.00
ATOM   3250  H   GLU   204       5.039  14.180  -2.018  1.00  0.00
ATOM   3251  CA  GLU   204       6.748  13.240  -2.895  1.00  0.00
ATOM   3252  HA  GLU   204       7.737  13.631  -2.657  1.00  0.00
ATOM   3253  CB  GLU   204       6.456  12.058  -1.973  1.00  0.00
ATOM   3254  HB2 GLU   204       5.413  11.787  -2.136  1.00  0.00
ATOM   3255  HB3 GLU   204       7.099  11.241  -2.303  1.00  0.00
ATOM   3256  CG  GLU   204       6.688  12.318  -0.495  1.00  0.00
ATOM   3257  HG2 GLU   204       7.585  12.857  -0.192  1.00  0.00
ATOM   3258  HG3 GLU   204       5.808  12.917  -0.258  1.00  0.00
ATOM   3259  CD  GLU   204       6.616  11.004   0.245  1.00  0.00
ATOM   3260  OE1 GLU   204       5.490  10.599   0.614  1.00  0.00
ATOM   3261  OE2 GLU   204       7.645  10.289   0.265  1.00  0.00
ATOM   3262  C   GLU   204       6.796  12.749  -4.335  1.00  0.00
ATOM   3263  O   GLU   204       7.881  12.656  -4.900  1.00  0.00
ATOM   3264  N   LEU   205       5.626  12.466  -4.940  1.00  0.00
ATOM   3265  H   LEU   205       4.766  12.527  -4.414  1.00  0.00
ATOM   3266  CA  LEU   205       5.561  11.990  -6.330  1.00  0.00
ATOM   3267  HA  LEU   205       6.170  11.091  -6.424  1.00  0.00
ATOM   3268  CB  LEU   205       4.112  11.655  -6.769  1.00  0.00
ATOM   3269  HB2 LEU   205       3.639  12.628  -6.628  1.00  0.00
ATOM   3270  HB3 LEU   205       4.120  11.406  -7.830  1.00  0.00
ATOM   3271  CG  LEU   205       3.316  10.577  -5.992  1.00  0.00
ATOM   3272  HG  LEU   205       2.766  11.062  -5.185  1.00  0.00
ATOM   3273  CD1 LEU   205       2.354   9.862  -6.891  1.00  0.00
ATOM   3274 HD11 LEU   205       2.903   9.375  -7.697  1.00  0.00
ATOM   3275 HD12 LEU   205       1.810   9.111  -6.318  1.00  0.00
ATOM   3276 HD13 LEU   205       1.649  10.578  -7.312  1.00  0.00
ATOM   3277  CD2 LEU   205       4.212   9.582  -5.246  1.00  0.00
ATOM   3278 HD21 LEU   205       4.829  10.118  -4.525  1.00  0.00
ATOM   3279 HD22 LEU   205       3.591   8.854  -4.723  1.00  0.00
ATOM   3280 HD23 LEU   205       4.854   9.065  -5.960  1.00  0.00
ATOM   3281  C   LEU   205       6.173  13.010  -7.271  1.00  0.00
ATOM   3282  O   LEU   205       7.019  12.644  -8.071  1.00  0.00
ATOM   3283  N   LEU   206       5.809  14.290  -7.125  1.00  0.00
ATOM   3284  H   LEU   206       5.062  14.505  -6.480  1.00  0.00
ATOM   3285  CA  LEU   206       6.338  15.372  -7.960  1.00  0.00
ATOM   3286  HA  LEU   206       6.277  15.075  -9.007  1.00  0.00
ATOM   3287  CB  LEU   206       5.553  16.681  -7.773  1.00  0.00
ATOM   3288  HB2 LEU   206       5.231  16.495  -6.748  1.00  0.00
ATOM   3289  HB3 LEU   206       6.231  17.533  -7.792  1.00  0.00
ATOM   3290  CG  LEU   206       4.314  16.986  -8.657  1.00  0.00
ATOM   3291  HG  LEU   206       4.144  18.062  -8.614  1.00  0.00
ATOM   3292  CD1 LEU   206       4.468  16.555 -10.106  1.00  0.00
ATOM   3293 HD11 LEU   206       4.637  15.479 -10.149  1.00  0.00
ATOM   3294 HD12 LEU   206       3.561  16.802 -10.658  1.00  0.00
ATOM   3295 HD13 LEU   206       5.317  17.074 -10.551  1.00  0.00
ATOM   3296  CD2 LEU   206       3.086  16.500  -8.062  1.00  0.00
ATOM   3297 HD21 LEU   206       2.937  16.977  -7.094  1.00  0.00
ATOM   3298 HD22 LEU   206       2.246  16.737  -8.716  1.00  0.00
ATOM   3299 HD23 LEU   206       3.148  15.420  -7.929  1.00  0.00
ATOM   3300  C   LEU   206       7.843  15.622  -7.806  1.00  0.00
ATOM   3301  O   LEU   206       8.433  16.257  -8.679  1.00  0.00
ATOM   3302  N   THR   207       8.470  15.117  -6.727  1.00  0.00
ATOM   3303  H   THR   207       7.922  14.645  -6.023  1.00  0.00
ATOM   3304  CA  THR   207       9.922  15.240  -6.514  1.00  0.00
ATOM   3305  HA  THR   207      10.377  16.026  -7.117  1.00  0.00
ATOM   3306  CB  THR   207      10.255  15.506  -5.020  1.00  0.00
ATOM   3307  HB  THR   207      11.340  15.502  -4.918  1.00  0.00
ATOM   3308  CG2 THR   207       9.710  16.814  -4.516  1.00  0.00
ATOM   3309 HG21 THR   207       8.625  16.819  -4.617  1.00  0.00
ATOM   3310 HG22 THR   207       9.977  16.939  -3.466  1.00  0.00
ATOM   3311 HG23 THR   207      10.132  17.633  -5.098  1.00  0.00
ATOM   3312  OG1 THR   207       9.797  14.418  -4.202  1.00  0.00
ATOM   3313  HG1 THR   207      10.009  14.596  -3.283  1.00  0.00
ATOM   3314  C   THR   207      10.620  13.953  -6.963  1.00  0.00
ATOM   3315  O   THR   207      11.842  13.857  -6.845  1.00  0.00
ATOM   3316  N   HIE   208       9.836  12.951  -7.446  1.00  0.00
ATOM   3317  H   HIE   208       8.847  13.154  -7.444  1.00  0.00
ATOM   3318  CA  HIE   208      10.271  11.606  -7.851  1.00  0.00
ATOM   3319  HA  HIE   208       9.393  11.012  -8.104  1.00  0.00
ATOM   3320  CB  HIE   208      11.211  11.641  -9.074  1.00  0.00
ATOM   3321  HB2 HIE   208      12.098  12.253  -8.908  1.00  0.00
ATOM   3322  HB3 HIE   208      11.513  10.621  -9.310  1.00  0.00
ATOM   3323  CG  HIE   208      10.544  12.179 -10.291  1.00  0.00
ATOM   3324  ND1 HIE   208      10.406  13.542 -10.493  1.00  0.00
ATOM   3325  CE1 HIE   208       9.745  13.672 -11.633  1.00  0.00
ATOM   3326  HE1 HIE   208       9.529  14.682 -11.980  1.00  0.00
ATOM   3327  NE2 HIE   208       9.456  12.480 -12.166  1.00  0.00
ATOM   3328  HE2 HIE   208       8.966  12.291 -13.029  1.00  0.00
ATOM   3329  CD2 HIE   208       9.955  11.520 -11.314  1.00  0.00
ATOM   3330  HD2 HIE   208       9.825  10.464 -11.547  1.00  0.00
ATOM   3331  C   HIE   208      10.899  10.891  -6.654  1.00  0.00
ATOM   3332  O   HIE   208      11.863  10.134  -6.802  1.00  0.00
ATOM   3333  N   CYS   209      10.335  11.153  -5.453  1.00  0.00
ATOM   3334  H   CYS   209       9.606  11.853  -5.454  1.00  0.00
ATOM   3335  CA  CYS   209      10.799  10.635  -4.163  1.00  0.00
ATOM   3336  HA  CYS   209      10.377  11.238  -3.359  1.00  0.00
ATOM   3337  CB  CYS   209      10.373   9.185  -3.960  1.00  0.00
ATOM   3338  HB2 CYS   209      10.711   8.561  -4.788  1.00  0.00
ATOM   3339  HB3 CYS   209      10.768   8.791  -3.024  1.00  0.00
ATOM   3340  SG  CYS   209       8.585   8.977  -3.875  1.00  0.00
ATOM   3341  HG  CYS   209       8.606   7.658  -3.704  1.00  0.00
ATOM   3342  C   CYS   209      12.303  10.846  -3.937  1.00  0.00
ATOM   3343  O   CYS   209      12.997   9.986  -3.385  1.00  0.00
ATOM   3344  N   ASP   210      12.790  12.017  -4.350  1.00  0.00
ATOM   3345  H   ASP   210      12.178  12.668  -4.820  1.00  0.00
ATOM   3346  CA  ASP   210      14.193  12.395  -4.165  1.00  0.00
ATOM   3347  HA  ASP   210      14.848  11.618  -4.559  1.00  0.00
ATOM   3348  CB  ASP   210      14.478  13.708  -4.917  1.00  0.00
ATOM   3349  HB2 ASP   210      14.135  13.558  -5.941  1.00  0.00
ATOM   3350  HB3 ASP   210      13.872  14.478  -4.440  1.00  0.00
ATOM   3351  CG  ASP   210      15.927  14.143  -4.930  1.00  0.00
ATOM   3352  OD1 ASP   210      16.686  13.698  -4.060  1.00  0.00
ATOM   3353  OD2 ASP   210      16.294  14.931  -5.815  1.00  0.00
ATOM   3354  C   ASP   210      14.422  12.556  -2.657  1.00  0.00
ATOM   3355  O   ASP   210      13.747  13.372  -2.021  1.00  0.00
ATOM   3356  N   SER   211      15.352  11.761  -2.078  1.00  0.00
ATOM   3357  H   SER   211      15.795  11.033  -2.620  1.00  0.00
ATOM   3358  CA  SER   211      15.603  11.802  -0.637  1.00  0.00
ATOM   3359  HA  SER   211      14.656  11.713  -0.105  1.00  0.00
ATOM   3360  CB  SER   211      16.519  10.666  -0.195  1.00  0.00
ATOM   3361  HB2 SER   211      16.667  10.736   0.883  1.00  0.00
ATOM   3362  HB3 SER   211      16.040   9.716  -0.434  1.00  0.00
ATOM   3363  OG  SER   211      17.775  10.739  -0.849  1.00  0.00
ATOM   3364  HG  SER   211      18.333  10.015  -0.554  1.00  0.00
ATOM   3365  C   SER   211      16.074  13.149  -0.125  1.00  0.00
ATOM   3366  O   SER   211      15.705  13.539   0.989  1.00  0.00
ATOM   3367  N   SER   212      16.829  13.894  -0.958  1.00  0.00
ATOM   3368  H   SER   212      17.125  13.487  -1.834  1.00  0.00
ATOM   3369  CA  SER   212      17.305  15.240  -0.622  1.00  0.00
ATOM   3370  HA  SER   212      17.720  15.244   0.386  1.00  0.00
ATOM   3371  CB  SER   212      18.393  15.683  -1.600  1.00  0.00
ATOM   3372  HB2 SER   212      18.896  16.554  -1.180  1.00  0.00
ATOM   3373  HB3 SER   212      19.108  14.868  -1.709  1.00  0.00
ATOM   3374  OG  SER   212      17.856  16.016  -2.874  1.00  0.00
ATOM   3375  HG  SER   212      18.567  16.288  -3.459  1.00  0.00
ATOM   3376  C   SER   212      16.123  16.258  -0.599  1.00  0.00
ATOM   3377  O   SER   212      16.271  17.359  -0.057  1.00  0.00
ATOM   3378  N   GLN   213      14.957  15.876  -1.181  1.00  0.00
ATOM   3379  H   GLN   213      14.919  15.009  -1.697  1.00  0.00
ATOM   3380  CA  GLN   213      13.775  16.742  -1.188  1.00  0.00
ATOM   3381  HA  GLN   213      14.014  17.688  -0.701  1.00  0.00
ATOM   3382  CB  GLN   213      13.306  17.035  -2.634  1.00  0.00
ATOM   3383  HB2 GLN   213      12.990  16.083  -3.060  1.00  0.00
ATOM   3384  HB3 GLN   213      12.448  17.702  -2.557  1.00  0.00
ATOM   3385  CG  GLN   213      14.373  17.675  -3.544  1.00  0.00
ATOM   3386  HG2 GLN   213      15.180  16.950  -3.655  1.00  0.00
ATOM   3387  HG3 GLN   213      13.927  17.875  -4.518  1.00  0.00
ATOM   3388  CD  GLN   213      14.955  18.966  -3.003  1.00  0.00
ATOM   3389  OE1 GLN   213      14.238  19.937  -2.727  1.00  0.00
ATOM   3390  NE2 GLN   213      16.277  19.011  -2.856  1.00  0.00
ATOM   3391 HE21 GLN   213      16.714  19.849  -2.500  1.00  0.00
ATOM   3392 HE22 GLN   213      16.837  18.207  -3.103  1.00  0.00
ATOM   3393  C   GLN   213      12.644  16.154  -0.323  1.00  0.00
ATOM   3394  O   GLN   213      11.563  16.728  -0.244  1.00  0.00
ATOM   3395  N   SER   214      12.904  15.028   0.363  1.00  0.00
ATOM   3396  H   SER   214      13.796  14.569   0.241  1.00  0.00
ATOM   3397  CA  SER   214      11.894  14.375   1.208  1.00  0.00
ATOM   3398  HA  SER   214      11.024  14.112   0.606  1.00  0.00
ATOM   3399  CB  SER   214      12.459  13.101   1.829  1.00  0.00
ATOM   3400  HB2 SER   214      11.635  12.496   2.206  1.00  0.00
ATOM   3401  HB3 SER   214      12.999  12.544   1.064  1.00  0.00
ATOM   3402  OG  SER   214      13.341  13.416   2.896  1.00  0.00
ATOM   3403  HG  SER   214      13.687  12.605   3.275  1.00  0.00
ATOM   3404  C   SER   214      11.287  15.273   2.308  1.00  0.00
ATOM   3405  O   SER   214      11.970  16.166   2.816  1.00  0.00
ATOM   3406  N   PRO   215      10.026  15.022   2.729  1.00  0.00
ATOM   3407  CD  PRO   215       9.027  14.064   2.199  1.00  0.00
ATOM   3408  HD2 PRO   215       9.214  13.072   2.610  1.00  0.00
ATOM   3409  HD3 PRO   215       9.094  14.025   1.112  1.00  0.00
ATOM   3410  CG  PRO   215       7.726  14.648   2.672  1.00  0.00
ATOM   3411  HG2 PRO   215       6.962  13.874   2.741  1.00  0.00
ATOM   3412  HG3 PRO   215       7.390  15.431   1.993  1.00  0.00
ATOM   3413  CB  PRO   215       8.052  15.212   4.014  1.00  0.00
ATOM   3414  HB2 PRO   215       8.079  14.460   4.802  1.00  0.00
ATOM   3415  HB3 PRO   215       7.341  15.993   4.282  1.00  0.00
ATOM   3416  CA  PRO   215       9.452  15.821   3.825  1.00  0.00
ATOM   3417  HA  PRO   215       9.325  16.836   3.449  1.00  0.00
ATOM   3418  C   PRO   215      10.311  15.852   5.100  1.00  0.00
ATOM   3419  O   PRO   215      10.503  16.960   5.580  1.00  0.00
ATOM   3420  N   PRO   216      10.931  14.748   5.624  1.00  0.00
ATOM   3421  CD  PRO   216      10.840  13.323   5.237  1.00  0.00
ATOM   3422  HD2 PRO   216      11.541  13.119   4.428  1.00  0.00
ATOM   3423  HD3 PRO   216       9.826  13.099   4.904  1.00  0.00
ATOM   3424  CG  PRO   216      11.197  12.604   6.504  1.00  0.00
ATOM   3425  HG2 PRO   216      11.588  11.610   6.283  1.00  0.00
ATOM   3426  HG3 PRO   216      10.326  12.515   7.152  1.00  0.00
ATOM   3427  CB  PRO   216      12.232  13.466   7.122  1.00  0.00
ATOM   3428  HB2 PRO   216      13.198  13.271   6.657  1.00  0.00
ATOM   3429  HB3 PRO   216      12.312  13.322   8.200  1.00  0.00
ATOM   3430  CA  PRO   216      11.789  14.899   6.819  1.00  0.00
ATOM   3431  HA  PRO   216      11.176  15.317   7.618  1.00  0.00
ATOM   3432  C   PRO   216      12.994  15.805   6.577  1.00  0.00
ATOM   3433  O   PRO   216      13.315  16.622   7.440  1.00  0.00
ATOM   3434  N   THR   217      13.651  15.677   5.408  1.00  0.00
ATOM   3435  H   THR   217      13.398  14.921   4.788  1.00  0.00
ATOM   3436  CA  THR   217      14.814  16.504   5.059  1.00  0.00
ATOM   3437  HA  THR   217      15.555  16.447   5.856  1.00  0.00
ATOM   3438  CB  THR   217      15.467  16.038   3.747  1.00  0.00
ATOM   3439  HB  THR   217      14.688  15.986   2.986  1.00  0.00
ATOM   3440  CG2 THR   217      16.593  16.985   3.269  1.00  0.00
ATOM   3441 HG21 THR   217      17.372  17.036   4.029  1.00  0.00
ATOM   3442 HG22 THR   217      17.017  16.606   2.340  1.00  0.00
ATOM   3443 HG23 THR   217      16.183  17.981   3.101  1.00  0.00
ATOM   3444  OG1 THR   217      16.018  14.742   3.960  1.00  0.00
ATOM   3445  HG1 THR   217      16.431  14.433   3.151  1.00  0.00
ATOM   3446  C   THR   217      14.462  17.984   5.033  1.00  0.00
ATOM   3447  O   THR   217      15.159  18.788   5.659  1.00  0.00
ATOM   3448  N   LYS   218      13.388  18.339   4.308  1.00  0.00
ATOM   3449  H   LYS   218      12.918  17.642   3.749  1.00  0.00
ATOM   3450  CA  LYS   218      12.976  19.730   4.170  1.00  0.00
ATOM   3451  HA  LYS   218      13.845  20.342   3.931  1.00  0.00
ATOM   3452  CB  LYS   218      11.936  19.898   3.053  1.00  0.00
ATOM   3453  HB2 LYS   218      11.059  19.319   3.343  1.00  0.00
ATOM   3454  HB3 LYS   218      11.677  20.956   3.014  1.00  0.00
ATOM   3455  CG  LYS   218      12.419  19.437   1.666  1.00  0.00
ATOM   3456  HG2 LYS   218      12.491  18.350   1.704  1.00  0.00
ATOM   3457  HG3 LYS   218      11.645  19.725   0.953  1.00  0.00
ATOM   3458  CD  LYS   218      13.767  20.025   1.222  1.00  0.00
ATOM   3459  HD2 LYS   218      14.322  20.278   2.125  1.00  0.00
ATOM   3460  HD3 LYS   218      14.297  19.243   0.678  1.00  0.00
ATOM   3461  CE  LYS   218      13.642  21.243   0.352  1.00  0.00
ATOM   3462  HE2 LYS   218      13.007  21.002  -0.500  1.00  0.00
ATOM   3463  HE3 LYS   218      13.182  22.042   0.933  1.00  0.00
ATOM   3464  NZ  LYS   218      14.974  21.688  -0.133  1.00  0.00
ATOM   3465  HZ1 LYS   218      15.400  20.948  -0.672  1.00  0.00
ATOM   3466  HZ2 LYS   218      14.864  22.507  -0.714  1.00  0.00
ATOM   3467  HZ3 LYS   218      15.562  21.912   0.656  1.00  0.00
ATOM   3468  C   LYS   218      12.518  20.362   5.477  1.00  0.00
ATOM   3469  O   LYS   218      12.956  21.461   5.788  1.00  0.00
ATOM   3470  N   PHE   219      11.678  19.660   6.257  1.00  0.00
ATOM   3471  H   PHE   219      11.283  18.795   5.916  1.00  0.00
ATOM   3472  CA  PHE   219      11.217  20.171   7.551  1.00  0.00
ATOM   3473  HA  PHE   219      10.865  21.196   7.434  1.00  0.00
ATOM   3474  CB  PHE   219      10.074  19.323   8.096  1.00  0.00
ATOM   3475  HB2 PHE   219      10.323  18.276   7.924  1.00  0.00
ATOM   3476  HB3 PHE   219       9.905  19.486   9.161  1.00  0.00
ATOM   3477  CG  PHE   219       8.752  19.572   7.407  1.00  0.00
ATOM   3478  CD1 PHE   219       8.248  20.866   7.273  1.00  0.00
ATOM   3479  HD1 PHE   219       8.823  21.706   7.662  1.00  0.00
ATOM   3480  CE1 PHE   219       7.017  21.091   6.647  1.00  0.00
ATOM   3481  HE1 PHE   219       6.644  22.108   6.529  1.00  0.00
ATOM   3482  CZ  PHE   219       6.275  20.025   6.177  1.00  0.00
ATOM   3483  HZ  PHE   219       5.318  20.202   5.687  1.00  0.00
ATOM   3484  CE2 PHE   219       6.745  18.734   6.329  1.00  0.00
ATOM   3485  HE2 PHE   219       6.153  17.892   5.971  1.00  0.00
ATOM   3486  CD2 PHE   219       7.982  18.510   6.944  1.00  0.00
ATOM   3487  HD2 PHE   219       8.354  17.492   7.066  1.00  0.00
ATOM   3488  C   PHE   219      12.343  20.299   8.574  1.00  0.00
ATOM   3489  O   PHE   219      12.393  21.293   9.299  1.00  0.00
ATOM   3490  N   LEU   220      13.266  19.325   8.618  1.00  0.00
ATOM   3491  H   LEU   220      13.110  18.452   8.134  1.00  0.00
ATOM   3492  CA  LEU   220      14.398  19.414   9.543  1.00  0.00
ATOM   3493  HA  LEU   220      14.042  19.830  10.486  1.00  0.00
ATOM   3494  CB  LEU   220      15.048  18.064   9.821  1.00  0.00
ATOM   3495  HB2 LEU   220      15.124  17.618   8.829  1.00  0.00
ATOM   3496  HB3 LEU   220      16.047  18.201  10.235  1.00  0.00
ATOM   3497  CG  LEU   220      14.235  17.135  10.739  1.00  0.00
ATOM   3498  HG  LEU   220      13.186  17.184  10.448  1.00  0.00
ATOM   3499  CD1 LEU   220      14.725  15.699  10.630  1.00  0.00
ATOM   3500 HD11 LEU   220      15.775  15.649  10.921  1.00  0.00
ATOM   3501 HD12 LEU   220      14.135  15.062  11.289  1.00  0.00
ATOM   3502 HD13 LEU   220      14.618  15.355   9.601  1.00  0.00
ATOM   3503  CD2 LEU   220      14.255  17.629  12.210  1.00  0.00
ATOM   3504 HD21 LEU   220      13.825  18.629  12.264  1.00  0.00
ATOM   3505 HD22 LEU   220      13.671  16.948  12.830  1.00  0.00
ATOM   3506 HD23 LEU   220      15.284  17.655  12.571  1.00  0.00
ATOM   3507  C   LEU   220      15.407  20.503   9.158  1.00  0.00
ATOM   3508  O   LEU   220      16.077  21.034  10.036  1.00  0.00
ATOM   3509  N   GLU   221      15.455  20.893   7.872  1.00  0.00
ATOM   3510  H   GLU   221      14.890  20.412   7.188  1.00  0.00
ATOM   3511  CA  GLU   221      16.283  22.024   7.423  1.00  0.00
ATOM   3512  HA  GLU   221      17.316  21.869   7.736  1.00  0.00
ATOM   3513  CB  GLU   221      16.247  22.151   5.891  1.00  0.00
ATOM   3514  HB2 GLU   221      15.254  21.831   5.576  1.00  0.00
ATOM   3515  HB3 GLU   221      16.376  23.209   5.664  1.00  0.00
ATOM   3516  CG  GLU   221      17.296  21.344   5.149  1.00  0.00
ATOM   3517  HG2 GLU   221      18.255  21.814   5.367  1.00  0.00
ATOM   3518  HG3 GLU   221      17.283  20.336   5.565  1.00  0.00
ATOM   3519  CD  GLU   221      17.099  21.272   3.642  1.00  0.00
ATOM   3520  OE1 GLU   221      16.115  21.857   3.129  1.00  0.00
ATOM   3521  OE2 GLU   221      17.928  20.616   2.974  1.00  0.00
ATOM   3522  C   GLU   221      15.689  23.305   8.037  1.00  0.00
ATOM   3523  O   GLU   221      16.427  24.219   8.390  1.00  0.00
ATOM   3524  N   LEU   222      14.347  23.360   8.171  1.00  0.00
ATOM   3525  H   LEU   222      13.798  22.591   7.813  1.00  0.00
ATOM   3526  CA  LEU   222      13.641  24.507   8.750  1.00  0.00
ATOM   3527  HA  LEU   222      14.131  25.431   8.441  1.00  0.00
ATOM   3528  CB  LEU   222      12.168  24.547   8.279  1.00  0.00
ATOM   3529  HB2 LEU   222      11.767  23.592   8.620  1.00  0.00
ATOM   3530  HB3 LEU   222      11.689  25.358   8.827  1.00  0.00
ATOM   3531  CG  LEU   222      11.891  24.711   6.777  1.00  0.00
ATOM   3532  HG  LEU   222      12.459  23.961   6.227  1.00  0.00
ATOM   3533  CD1 LEU   222      10.416  24.537   6.489  1.00  0.00
ATOM   3534 HD11 LEU   222       9.847  25.288   7.038  1.00  0.00
ATOM   3535 HD12 LEU   222      10.237  24.657   5.420  1.00  0.00
ATOM   3536 HD13 LEU   222      10.099  23.542   6.800  1.00  0.00
ATOM   3537  CD2 LEU   222      12.355  26.081   6.259  1.00  0.00
ATOM   3538 HD21 LEU   222      13.427  26.189   6.423  1.00  0.00
ATOM   3539 HD22 LEU   222      12.142  26.159   5.193  1.00  0.00
ATOM   3540 HD23 LEU   222      11.825  26.870   6.793  1.00  0.00
ATOM   3541  C   LEU   222      13.691  24.511  10.288  1.00  0.00
ATOM   3542  O   LEU   222      13.784  25.581  10.890  1.00  0.00
ATOM   3543  N   ILE   223      13.588  23.324  10.919  1.00  0.00
ATOM   3544  H   ILE   223      13.420  22.505  10.352  1.00  0.00
ATOM   3545  CA  ILE   223      13.566  23.177  12.372  1.00  0.00
ATOM   3546  HA  ILE   223      13.165  24.056  12.876  1.00  0.00
ATOM   3547  CB  ILE   223      12.738  21.914  12.786  1.00  0.00
ATOM   3548  HB  ILE   223      13.117  21.058  12.228  1.00  0.00
ATOM   3549  CG2 ILE   223      12.844  21.624  14.318  1.00  0.00
ATOM   3550 HG21 ILE   223      12.464  22.479  14.877  1.00  0.00
ATOM   3551 HG22 ILE   223      12.255  20.740  14.563  1.00  0.00
ATOM   3552 HG23 ILE   223      13.886  21.451  14.585  1.00  0.00
ATOM   3553  CG1 ILE   223      11.251  22.045  12.348  1.00  0.00
ATOM   3554 HG12 ILE   223      10.755  22.670  13.091  1.00  0.00
ATOM   3555 HG13 ILE   223      11.247  22.554  11.384  1.00  0.00
ATOM   3556  CD1 ILE   223      10.510  20.722  12.225  1.00  0.00
ATOM   3557 HD11 ILE   223      10.513  20.213  13.188  1.00  0.00
ATOM   3558 HD12 ILE   223       9.482  20.909  11.916  1.00  0.00
ATOM   3559 HD13 ILE   223      11.005  20.097  11.482  1.00  0.00
ATOM   3560  C   ILE   223      14.966  23.177  13.007  1.00  0.00
ATOM   3561  O   ILE   223      15.158  23.765  14.066  1.00  0.00
ATOM   3562  N   GLY   224      15.905  22.499  12.374  1.00  0.00
ATOM   3563  H   GLY   224      15.700  22.112  11.464  1.00  0.00
ATOM   3564  CA  GLY   224      17.232  22.281  12.936  1.00  0.00
ATOM   3565  HA2 GLY   224      17.992  22.296  12.154  1.00  0.00
ATOM   3566  HA3 GLY   224      17.467  23.037  13.685  1.00  0.00
ATOM   3567  C   GLY   224      17.231  20.912  13.598  1.00  0.00
ATOM   3568  O   GLY   224      16.159  20.335  13.842  1.00  0.00
ATOM   3569  N   ILE   225      18.419  20.371  13.872  1.00  0.00
ATOM   3570  H   ILE   225      19.242  20.839  13.522  1.00  0.00
ATOM   3571  CA  ILE   225      18.572  19.022  14.440  1.00  0.00
ATOM   3572  HA  ILE   225      17.615  18.536  14.630  1.00  0.00
ATOM   3573  CB  ILE   225      19.448  18.106  13.528  1.00  0.00
ATOM   3574  HB  ILE   225      19.606  17.152  14.032  1.00  0.00
ATOM   3575  CG2 ILE   225      18.752  17.861  12.175  1.00  0.00
ATOM   3576 HG21 ILE   225      18.594  18.814  11.670  1.00  0.00
ATOM   3577 HG22 ILE   225      19.378  17.221  11.554  1.00  0.00
ATOM   3578 HG23 ILE   225      17.790  17.376  12.343  1.00  0.00
ATOM   3579  CG1 ILE   225      20.875  18.670  13.346  1.00  0.00
ATOM   3580 HG12 ILE   225      20.819  19.373  12.515  1.00  0.00
ATOM   3581 HG13 ILE   225      21.104  19.211  14.264  1.00  0.00
ATOM   3582  CD1 ILE   225      21.952  17.665  13.078  1.00  0.00
ATOM   3583 HD11 ILE   225      21.724  17.123  12.160  1.00  0.00
ATOM   3584 HD12 ILE   225      22.908  18.176  12.968  1.00  0.00
ATOM   3585 HD13 ILE   225      22.010  16.962  13.909  1.00  0.00
ATOM   3586  C   ILE   225      18.982  18.982  15.921  1.00  0.00
ATOM   3587  O   ILE   225      19.240  17.895  16.457  1.00  0.00
ATOM   3588  N   ALA   226      19.012  20.146  16.584  1.00  0.00
ATOM   3589  H   ALA   226      18.780  20.992  16.083  1.00  0.00
ATOM   3590  CA  ALA   226      19.405  20.258  17.994  1.00  0.00
ATOM   3591  HA  ALA   226      19.534  19.271  18.438  1.00  0.00
ATOM   3592  CB  ALA   226      20.723  21.011  18.093  1.00  0.00
ATOM   3593  HB1 ALA   226      20.608  22.005  17.661  1.00  0.00
ATOM   3594  HB2 ALA   226      21.012  21.102  19.140  1.00  0.00
ATOM   3595  HB3 ALA   226      21.495  20.466  17.550  1.00  0.00
ATOM   3596  C   ALA   226      18.305  20.980  18.794  1.00  0.00
ATOM   3597  O   ALA   226      18.544  22.047  19.352  1.00  0.00
ATOM   3598  N   GLN   227      17.088  20.398  18.827  1.00  0.00
ATOM   3599  H   GLN   227      16.948  19.533  18.324  1.00  0.00
ATOM   3600  CA  GLN   227      15.933  21.017  19.478  1.00  0.00
ATOM   3601  HA  GLN   227      16.224  21.953  19.955  1.00  0.00
ATOM   3602  CB  GLN   227      14.842  21.319  18.415  1.00  0.00
ATOM   3603  HB2 GLN   227      14.566  20.362  17.972  1.00  0.00
ATOM   3604  HB3 GLN   227      13.988  21.729  18.954  1.00  0.00
ATOM   3605  CG  GLN   227      15.261  22.291  17.309  1.00  0.00
ATOM   3606  HG2 GLN   227      16.095  21.862  16.753  1.00  0.00
ATOM   3607  HG3 GLN   227      14.409  22.421  16.642  1.00  0.00
ATOM   3608  CD  GLN   227      15.678  23.652  17.834  1.00  0.00
ATOM   3609  OE1 GLN   227      14.998  24.278  18.661  1.00  0.00
ATOM   3610  NE2 GLN   227      16.823  24.132  17.372  1.00  0.00
ATOM   3611 HE21 GLN   227      17.152  25.034  17.686  1.00  0.00
ATOM   3612 HE22 GLN   227      17.362  23.593  16.709  1.00  0.00
ATOM   3613  C   GLN   227      15.333  20.202  20.645  1.00  0.00
ATOM   3614  O   GLN   227      14.132  20.317  20.900  1.00  0.00
ATOM   3615  N   GLY   228      16.158  19.406  21.346  1.00  0.00
ATOM   3616  H   GLY   228      17.140  19.404  21.107  1.00  0.00
ATOM   3617  CA  GLY   228      15.708  18.539  22.437  1.00  0.00
ATOM   3618  HA2 GLY   228      16.513  17.853  22.700  1.00  0.00
ATOM   3619  HA3 GLY   228      15.461  19.156  23.301  1.00  0.00
ATOM   3620  C   GLY   228      14.478  17.731  22.037  1.00  0.00
ATOM   3621  O   GLY   228      14.365  17.283  20.896  1.00  0.00
ATOM   3622  N   GLN   229      13.496  17.667  22.940  1.00  0.00
ATOM   3623  H   GLN   229      13.655  18.119  23.829  1.00  0.00
ATOM   3624  CA  GLN   229      12.220  16.992  22.726  1.00  0.00
ATOM   3625  HA  GLN   229      12.370  16.057  22.186  1.00  0.00
ATOM   3626  CB  GLN   229      11.575  16.674  24.096  1.00  0.00
ATOM   3627  HB2 GLN   229      11.369  17.635  24.567  1.00  0.00
ATOM   3628  HB3 GLN   229      10.635  16.167  23.880  1.00  0.00
ATOM   3629  CG  GLN   229      12.411  15.814  25.039  1.00  0.00
ATOM   3630  HG2 GLN   229      12.610  14.847  24.578  1.00  0.00
ATOM   3631  HG3 GLN   229      13.355  16.320  25.240  1.00  0.00
ATOM   3632  CD  GLN   229      11.699  15.586  26.348  1.00  0.00
ATOM   3633  OE1 GLN   229      11.792  16.386  27.288  1.00  0.00
ATOM   3634  NE2 GLN   229      10.960  14.488  26.437  1.00  0.00
ATOM   3635 HE21 GLN   229      10.461  14.286  27.292  1.00  0.00
ATOM   3636 HE22 GLN   229      10.899  13.859  25.649  1.00  0.00
ATOM   3637  C   GLN   229      11.242  17.871  21.912  1.00  0.00
ATOM   3638  O   GLN   229      10.072  17.509  21.820  1.00  0.00
ATOM   3639  N   MET   230      11.709  18.994  21.310  1.00  0.00
ATOM   3640  H   MET   230      12.675  19.240  21.474  1.00  0.00
ATOM   3641  CA  MET   230      10.845  19.972  20.612  1.00  0.00
ATOM   3642  HA  MET   230       9.801  19.754  20.834  1.00  0.00
ATOM   3643  CB  MET   230      11.153  21.416  21.060  1.00  0.00
ATOM   3644  HB2 MET   230      12.212  21.594  20.870  1.00  0.00
ATOM   3645  HB3 MET   230      10.556  22.081  20.435  1.00  0.00
ATOM   3646  CG  MET   230      10.852  21.686  22.510  1.00  0.00
ATOM   3647  HG2 MET   230       9.775  21.666  22.672  1.00  0.00
ATOM   3648  HG3 MET   230      11.326  20.927  23.131  1.00  0.00
ATOM   3649  SD  MET   230      11.491  23.309  22.965  1.00  0.00
ATOM   3650  CE  MET   230      11.402  23.186  24.728  1.00  0.00
ATOM   3651  HE1 MET   230      12.020  22.354  25.067  1.00  0.00
ATOM   3652  HE2 MET   230      11.762  24.112  25.177  1.00  0.00
ATOM   3653  HE3 MET   230      10.368  23.015  25.029  1.00  0.00
ATOM   3654  C   MET   230      10.727  19.915  19.092  1.00  0.00
ATOM   3655  O   MET   230      10.227  20.875  18.507  1.00  0.00
ATOM   3656  N   THR   231      11.151  18.827  18.438  1.00  0.00
ATOM   3657  H   THR   231      11.669  18.093  18.898  1.00  0.00
ATOM   3658  CA  THR   231      10.977  18.749  16.971  1.00  0.00
ATOM   3659  HA  THR   231      11.481  19.594  16.501  1.00  0.00
ATOM   3660  CB  THR   231      11.584  17.446  16.420  1.00  0.00
ATOM   3661  HB  THR   231      11.083  16.613  16.914  1.00  0.00
ATOM   3662  CG2 THR   231      11.426  17.306  14.886  1.00  0.00
ATOM   3663 HG21 THR   231      11.927  18.138  14.391  1.00  0.00
ATOM   3664 HG22 THR   231      11.873  16.367  14.558  1.00  0.00
ATOM   3665 HG23 THR   231      10.368  17.313  14.626  1.00  0.00
ATOM   3666  OG1 THR   231      12.964  17.467  16.737  1.00  0.00
ATOM   3667  HG1 THR   231      13.381  16.667  16.408  1.00  0.00
ATOM   3668  C   THR   231       9.506  18.929  16.576  1.00  0.00
ATOM   3669  O   THR   231       9.205  19.766  15.731  1.00  0.00
ATOM   3670  N   VAL   232       8.593  18.163  17.201  1.00  0.00
ATOM   3671  H   VAL   232       8.934  17.421  17.795  1.00  0.00
ATOM   3672  CA  VAL   232       7.153  18.196  16.880  1.00  0.00
ATOM   3673  HA  VAL   232       6.998  18.214  15.801  1.00  0.00
ATOM   3674  CB  VAL   232       6.363  16.990  17.477  1.00  0.00
ATOM   3675  HB  VAL   232       6.621  16.904  18.533  1.00  0.00
ATOM   3676  CG1 VAL   232       4.845  17.169  17.336  1.00  0.00
ATOM   3677 HG11 VAL   232       4.586  17.255  16.281  1.00  0.00
ATOM   3678 HG12 VAL   232       4.336  16.306  17.765  1.00  0.00
ATOM   3679 HG13 VAL   232       4.535  18.072  17.861  1.00  0.00
ATOM   3680  CG2 VAL   232       6.796  15.689  16.817  1.00  0.00
ATOM   3681 HG21 VAL   232       7.862  15.533  16.986  1.00  0.00
ATOM   3682 HG22 VAL   232       6.235  14.859  17.246  1.00  0.00
ATOM   3683 HG23 VAL   232       6.603  15.743  15.745  1.00  0.00
ATOM   3684  C   VAL   232       6.523  19.568  17.166  1.00  0.00
ATOM   3685  O   VAL   232       5.797  20.085  16.308  1.00  0.00
ATOM   3686  N   LEU   233       6.839  20.171  18.344  1.00  0.00
ATOM   3687  H   LEU   233       7.392  19.662  19.019  1.00  0.00
ATOM   3688  CA  LEU   233       6.363  21.509  18.703  1.00  0.00
ATOM   3689  HA  LEU   233       5.273  21.527  18.697  1.00  0.00
ATOM   3690  CB  LEU   233       6.855  21.896  20.118  1.00  0.00
ATOM   3691  HB2 LEU   233       6.365  21.156  20.751  1.00  0.00
ATOM   3692  HB3 LEU   233       7.935  21.757  20.167  1.00  0.00
ATOM   3693  CG  LEU   233       6.496  23.313  20.612  1.00  0.00
ATOM   3694  HG  LEU   233       6.867  24.036  19.885  1.00  0.00
ATOM   3695  CD1 LEU   233       4.980  23.486  20.777  1.00  0.00
ATOM   3696 HD11 LEU   233       4.609  22.764  21.504  1.00  0.00
ATOM   3697 HD12 LEU   233       4.765  24.496  21.126  1.00  0.00
ATOM   3698 HD13 LEU   233       4.488  23.321  19.818  1.00  0.00
ATOM   3699  CD2 LEU   233       7.210  23.645  21.893  1.00  0.00
ATOM   3700 HD21 LEU   233       8.287  23.597  21.732  1.00  0.00
ATOM   3701 HD22 LEU   233       6.935  24.650  22.213  1.00  0.00
ATOM   3702 HD23 LEU   233       6.926  22.928  22.664  1.00  0.00
ATOM   3703  C   LEU   233       6.827  22.557  17.664  1.00  0.00
ATOM   3704  O   LEU   233       6.032  23.407  17.262  1.00  0.00
ATOM   3705  N   ARG   234       8.093  22.482  17.217  1.00  0.00
ATOM   3706  H   ARG   234       8.709  21.789  17.617  1.00  0.00
ATOM   3707  CA  ARG   234       8.641  23.405  16.215  1.00  0.00
ATOM   3708  HA  ARG   234       8.413  24.435  16.490  1.00  0.00
ATOM   3709  CB  ARG   234      10.160  23.245  16.139  1.00  0.00
ATOM   3710  HB2 ARG   234      10.480  22.726  17.043  1.00  0.00
ATOM   3711  HB3 ARG   234      10.381  22.627  15.269  1.00  0.00
ATOM   3712  CG  ARG   234      10.902  24.564  16.024  1.00  0.00
ATOM   3713  HG2 ARG   234      11.170  24.702  14.976  1.00  0.00
ATOM   3714  HG3 ARG   234      10.219  25.356  16.331  1.00  0.00
ATOM   3715  CD  ARG   234      12.151  24.620  16.873  1.00  0.00
ATOM   3716  HD2 ARG   234      12.728  23.707  16.724  1.00  0.00
ATOM   3717  HD3 ARG   234      12.750  25.480  16.576  1.00  0.00
ATOM   3718  NE  ARG   234      11.828  24.743  18.295  1.00  0.00
ATOM   3719  HE  ARG   234      11.710  23.883  18.811  1.00  0.00
ATOM   3720  CZ  ARG   234      11.680  25.895  18.941  1.00  0.00
ATOM   3721  NH1 ARG   234      11.832  27.049  18.300  1.00  0.00
ATOM   3722 HH11 ARG   234      12.060  27.051  17.317  1.00  0.00
ATOM   3723 HH12 ARG   234      11.717  27.919  18.800  1.00  0.00
ATOM   3724  NH2 ARG   234      11.382  25.904  20.232  1.00  0.00
ATOM   3725 HH21 ARG   234      11.267  25.031  20.727  1.00  0.00
ATOM   3726 HH22 ARG   234      11.271  26.784  20.716  1.00  0.00
ATOM   3727  C   ARG   234       7.987  23.164  14.834  1.00  0.00
ATOM   3728  O   ARG   234       7.743  24.110  14.087  1.00  0.00
ATOM   3729  N   LEU   235       7.687  21.899  14.515  1.00  0.00
ATOM   3730  H   LEU   235       7.986  21.150  15.124  1.00  0.00
ATOM   3731  CA  LEU   235       6.978  21.551  13.284  1.00  0.00
ATOM   3732  HA  LEU   235       7.495  21.979  12.426  1.00  0.00
ATOM   3733  CB  LEU   235       6.918  20.024  13.111  1.00  0.00
ATOM   3734  HB2 LEU   235       7.972  19.778  12.982  1.00  0.00
ATOM   3735  HB3 LEU   235       6.553  19.582  14.038  1.00  0.00
ATOM   3736  CG  LEU   235       6.113  19.468  11.927  1.00  0.00
ATOM   3737  HG  LEU   235       5.062  19.708  12.089  1.00  0.00
ATOM   3738  CD1 LEU   235       6.574  20.063  10.581  1.00  0.00
ATOM   3739 HD11 LEU   235       7.625  19.824  10.418  1.00  0.00
ATOM   3740 HD12 LEU   235       5.976  19.641   9.773  1.00  0.00
ATOM   3741 HD13 LEU   235       6.447  21.145  10.599  1.00  0.00
ATOM   3742  CD2 LEU   235       6.181  17.960  11.918  1.00  0.00
ATOM   3743 HD21 LEU   235       5.764  17.572  12.848  1.00  0.00
ATOM   3744 HD22 LEU   235       5.607  17.575  11.075  1.00  0.00
ATOM   3745 HD23 LEU   235       7.219  17.643  11.825  1.00  0.00
ATOM   3746  C   LEU   235       5.563  22.164  13.344  1.00  0.00
ATOM   3747  O   LEU   235       5.155  22.842  12.404  1.00  0.00
ATOM   3748  N   THR   236       4.853  21.966  14.466  1.00  0.00
ATOM   3749  H   THR   236       5.233  21.332  15.155  1.00  0.00
ATOM   3750  CA  THR   236       3.509  22.523  14.696  1.00  0.00
ATOM   3751  HA  THR   236       2.808  22.179  13.935  1.00  0.00
ATOM   3752  CB  THR   236       2.986  22.084  16.083  1.00  0.00
ATOM   3753  HB  THR   236       3.658  22.494  16.837  1.00  0.00
ATOM   3754  CG2 THR   236       1.559  22.560  16.358  1.00  0.00
ATOM   3755 HG21 THR   236       0.887  22.149  15.605  1.00  0.00
ATOM   3756 HG22 THR   236       1.247  22.221  17.346  1.00  0.00
ATOM   3757 HG23 THR   236       1.525  23.649  16.320  1.00  0.00
ATOM   3758  OG1 THR   236       3.026  20.653  16.155  1.00  0.00
ATOM   3759  HG1 THR   236       2.703  20.366  17.012  1.00  0.00
ATOM   3760  C   THR   236       3.508  24.045  14.512  1.00  0.00
ATOM   3761  O   THR   236       2.650  24.567  13.799  1.00  0.00
ATOM   3762  N   GLU   237       4.499  24.743  15.107  1.00  0.00
ATOM   3763  H   GLU   237       5.132  24.237  15.709  1.00  0.00
ATOM   3764  CA  GLU   237       4.627  26.201  15.034  1.00  0.00
ATOM   3765  HA  GLU   237       3.674  26.665  15.290  1.00  0.00
ATOM   3766  CB  GLU   237       5.694  26.705  16.011  1.00  0.00
ATOM   3767  HB2 GLU   237       6.609  26.140  15.833  1.00  0.00
ATOM   3768  HB3 GLU   237       5.873  27.760  15.801  1.00  0.00
ATOM   3769  CG  GLU   237       5.274  26.542  17.457  1.00  0.00
ATOM   3770  HG2 GLU   237       4.362  27.130  17.560  1.00  0.00
ATOM   3771  HG3 GLU   237       5.044  25.486  17.599  1.00  0.00
ATOM   3772  CD  GLU   237       6.278  26.984  18.501  1.00  0.00
ATOM   3773  OE1 GLU   237       5.871  27.100  19.678  1.00  0.00
ATOM   3774  OE2 GLU   237       7.457  27.229  18.149  1.00  0.00
ATOM   3775  C   GLU   237       4.876  26.732  13.618  1.00  0.00
ATOM   3776  O   GLU   237       4.244  27.714  13.228  1.00  0.00
ATOM   3777  N   LEU   238       5.769  26.087  12.838  1.00  0.00
ATOM   3778  H   LEU   238       6.381  25.382  13.224  1.00  0.00
ATOM   3779  CA  LEU   238       6.010  26.541  11.463  1.00  0.00
ATOM   3780  HA  LEU   238       6.081  27.629  11.467  1.00  0.00
ATOM   3781  CB  LEU   238       7.315  25.960  10.843  1.00  0.00
ATOM   3782  HB2 LEU   238       7.550  26.613  10.003  1.00  0.00
ATOM   3783  HB3 LEU   238       8.034  26.129  11.645  1.00  0.00
ATOM   3784  CG  LEU   238       7.390  24.489  10.388  1.00  0.00
ATOM   3785  HG  LEU   238       6.778  23.891  11.062  1.00  0.00
ATOM   3786  CD1 LEU   238       6.885  24.309   8.938  1.00  0.00
ATOM   3787 HD11 LEU   238       7.497  24.907   8.262  1.00  0.00
ATOM   3788 HD12 LEU   238       6.955  23.258   8.656  1.00  0.00
ATOM   3789 HD13 LEU   238       5.847  24.635   8.871  1.00  0.00
ATOM   3790  CD2 LEU   238       8.818  24.029  10.391  1.00  0.00
ATOM   3791 HD21 LEU   238       9.226  24.115  11.397  1.00  0.00
ATOM   3792 HD22 LEU   238       8.865  22.989  10.068  1.00  0.00
ATOM   3793 HD23 LEU   238       9.401  24.647   9.708  1.00  0.00
ATOM   3794  C   LEU   238       4.773  26.334  10.570  1.00  0.00
ATOM   3795  O   LEU   238       4.469  27.195   9.745  1.00  0.00
ATOM   3796  N   LEU   239       4.046  25.213  10.763  1.00  0.00
ATOM   3797  H   LEU   239       4.386  24.513  11.407  1.00  0.00
ATOM   3798  CA  LEU   239       2.832  24.924  10.003  1.00  0.00
ATOM   3799  HA  LEU   239       3.039  25.046   8.940  1.00  0.00
ATOM   3800  CB  LEU   239       2.330  23.483  10.245  1.00  0.00
ATOM   3801  HB2 LEU   239       2.271  23.435  11.332  1.00  0.00
ATOM   3802  HB3 LEU   239       1.330  23.384   9.822  1.00  0.00
ATOM   3803  CG  LEU   239       3.226  22.332   9.724  1.00  0.00
ATOM   3804  HG  LEU   239       4.242  22.486  10.086  1.00  0.00
ATOM   3805  CD1 LEU   239       2.715  20.994  10.209  1.00  0.00
ATOM   3806 HD11 LEU   239       1.699  20.839   9.847  1.00  0.00
ATOM   3807 HD12 LEU   239       3.360  20.200   9.832  1.00  0.00
ATOM   3808 HD13 LEU   239       2.719  20.976  11.299  1.00  0.00
ATOM   3809  CD2 LEU   239       3.354  22.337   8.194  1.00  0.00
ATOM   3810 HD21 LEU   239       3.794  23.280   7.869  1.00  0.00
ATOM   3811 HD22 LEU   239       3.992  21.511   7.879  1.00  0.00
ATOM   3812 HD23 LEU   239       2.367  22.225   7.746  1.00  0.00
ATOM   3813  C   LEU   239       1.735  25.959  10.320  1.00  0.00
ATOM   3814  O   LEU   239       1.085  26.465   9.398  1.00  0.00
ATOM   3815  N   GLU   240       1.579  26.325  11.613  1.00  0.00
ATOM   3816  H   GLU   240       2.102  25.827  12.319  1.00  0.00
ATOM   3817  CA  GLU   240       0.611  27.342  12.050  1.00  0.00
ATOM   3818  HA  GLU   240      -0.370  27.104  11.639  1.00  0.00
ATOM   3819  CB  GLU   240       0.500  27.400  13.584  1.00  0.00
ATOM   3820  HB2 GLU   240       1.510  27.525  13.976  1.00  0.00
ATOM   3821  HB3 GLU   240      -0.096  28.278  13.832  1.00  0.00
ATOM   3822  CG  GLU   240      -0.137  26.161  14.208  1.00  0.00
ATOM   3823  HG2 GLU   240       0.224  25.340  13.588  1.00  0.00
ATOM   3824  HG3 GLU   240       0.298  26.082  15.204  1.00  0.00
ATOM   3825  CD  GLU   240      -1.652  26.090  14.309  1.00  0.00
ATOM   3826  OE1 GLU   240      -2.343  27.022  13.837  1.00  0.00
ATOM   3827  OE2 GLU   240      -2.147  25.094  14.886  1.00  0.00
ATOM   3828  C   GLU   240       0.956  28.725  11.461  1.00  0.00
ATOM   3829  O   GLU   240       0.048  29.474  11.122  1.00  0.00
ATOM   3830  N   ARG   241       2.261  29.028  11.275  1.00  0.00
ATOM   3831  H   ARG   241       2.940  28.357  11.604  1.00  0.00
ATOM   3832  CA  ARG   241       2.751  30.267  10.644  1.00  0.00
ATOM   3833  HA  ARG   241       2.239  31.127  11.075  1.00  0.00
ATOM   3834  CB  ARG   241       4.258  30.430  10.870  1.00  0.00
ATOM   3835  HB2 ARG   241       4.704  29.445  10.730  1.00  0.00
ATOM   3836  HB3 ARG   241       4.620  31.105  10.095  1.00  0.00
ATOM   3837  CG  ARG   241       4.643  30.967  12.226  1.00  0.00
ATOM   3838  HG2 ARG   241       3.947  31.763  12.493  1.00  0.00
ATOM   3839  HG3 ARG   241       4.566  30.159  12.953  1.00  0.00
ATOM   3840  CD  ARG   241       6.063  31.515  12.225  1.00  0.00
ATOM   3841  HD2 ARG   241       6.111  32.333  11.506  1.00  0.00
ATOM   3842  HD3 ARG   241       6.280  31.896  13.223  1.00  0.00
ATOM   3843  NE  ARG   241       7.081  30.517  11.871  1.00  0.00
ATOM   3844  HE  ARG   241       7.362  30.482  10.902  1.00  0.00
ATOM   3845  CZ  ARG   241       7.653  29.677  12.728  1.00  0.00
ATOM   3846  NH1 ARG   241       7.284  29.662  14.003  1.00  0.00
ATOM   3847 HH11 ARG   241       6.564  30.293  14.325  1.00  0.00
ATOM   3848 HH12 ARG   241       7.725  29.020  14.646  1.00  0.00
ATOM   3849  NH2 ARG   241       8.592  28.839  12.317  1.00  0.00
ATOM   3850 HH21 ARG   241       8.875  28.839  11.347  1.00  0.00
ATOM   3851 HH22 ARG   241       9.022  28.204  12.974  1.00  0.00
ATOM   3852  C   ARG   241       2.497  30.291   9.130  1.00  0.00
ATOM   3853  O   ARG   241       2.807  31.295   8.476  1.00  0.00
ATOM   3854  N   GLY   242       1.987  29.183   8.586  1.00  0.00
ATOM   3855  H   GLY   242       1.816  28.394   9.193  1.00  0.00
ATOM   3856  CA  GLY   242       1.665  29.049   7.167  1.00  0.00
ATOM   3857  HA2 GLY   242       0.835  28.347   7.090  1.00  0.00
ATOM   3858  HA3 GLY   242       1.345  30.030   6.816  1.00  0.00
ATOM   3859  C   GLY   242       2.805  28.561   6.296  1.00  0.00
ATOM   3860  O   GLY   242       2.676  28.562   5.069  1.00  0.00
ATOM   3861  N   GLU   243       3.938  28.154   6.915  1.00  0.00
ATOM   3862  H   GLU   243       4.023  28.254   7.917  1.00  0.00
ATOM   3863  CA  GLU   243       5.078  27.617   6.173  1.00  0.00
ATOM   3864  HA  GLU   243       5.262  28.244   5.301  1.00  0.00
ATOM   3865  CB  GLU   243       6.342  27.580   7.022  1.00  0.00
ATOM   3866  HB2 GLU   243       6.106  27.077   7.961  1.00  0.00
ATOM   3867  HB3 GLU   243       7.096  27.007   6.483  1.00  0.00
ATOM   3868  CG  GLU   243       6.876  28.972   7.314  1.00  0.00
ATOM   3869  HG2 GLU   243       7.024  29.483   6.363  1.00  0.00
ATOM   3870  HG3 GLU   243       6.109  29.490   7.890  1.00  0.00
ATOM   3871  CD  GLU   243       8.175  28.969   8.092  1.00  0.00
ATOM   3872  OE1 GLU   243       9.177  28.428   7.574  1.00  0.00
ATOM   3873  OE2 GLU   243       8.196  29.521   9.215  1.00  0.00
ATOM   3874  C   GLU   243       4.745  26.222   5.667  1.00  0.00
ATOM   3875  O   GLU   243       4.070  25.441   6.348  1.00  0.00
ATOM   3876  N   ARG   244       5.189  25.931   4.454  1.00  0.00
ATOM   3877  H   ARG   244       5.764  26.609   3.975  1.00  0.00
ATOM   3878  CA  ARG   244       4.879  24.688   3.774  1.00  0.00
ATOM   3879  HA  ARG   244       4.610  23.915   4.494  1.00  0.00
ATOM   3880  CB  ARG   244       3.677  24.919   2.823  1.00  0.00
ATOM   3881  HB2 ARG   244       3.979  25.724   2.152  1.00  0.00
ATOM   3882  HB3 ARG   244       3.565  23.996   2.254  1.00  0.00
ATOM   3883  CG  ARG   244       2.335  25.280   3.485  1.00  0.00
ATOM   3884  HG2 ARG   244       2.488  26.161   4.108  1.00  0.00
ATOM   3885  HG3 ARG   244       1.617  25.511   2.698  1.00  0.00
ATOM   3886  CD  ARG   244       1.801  24.143   4.339  1.00  0.00
ATOM   3887  HD2 ARG   244       1.740  23.245   3.724  1.00  0.00
ATOM   3888  HD3 ARG   244       2.494  23.972   5.163  1.00  0.00
ATOM   3889  NE  ARG   244       0.476  24.423   4.892  1.00  0.00
ATOM   3890  HE  ARG   244      -0.319  24.117   4.349  1.00  0.00
ATOM   3891  CZ  ARG   244       0.256  25.019   6.059  1.00  0.00
ATOM   3892  NH1 ARG   244       1.273  25.451   6.797  1.00  0.00
ATOM   3893 HH11 ARG   244       2.220  25.325   6.469  1.00  0.00
ATOM   3894 HH12 ARG   244       1.094  25.903   7.682  1.00  0.00
ATOM   3895  NH2 ARG   244      -0.979  25.215   6.482  1.00  0.00
ATOM   3896 HH21 ARG   244      -1.758  24.910   5.916  1.00  0.00
ATOM   3897 HH22 ARG   244      -1.140  25.669   7.370  1.00  0.00
ATOM   3898  C   ARG   244       6.064  24.191   2.970  1.00  0.00
ATOM   3899  O   ARG   244       6.983  24.964   2.683  1.00  0.00
ATOM   3900  N   LEU   245       6.011  22.909   2.558  1.00  0.00
ATOM   3901  H   LEU   245       5.246  22.338   2.889  1.00  0.00
ATOM   3902  CA  LEU   245       7.003  22.296   1.681  1.00  0.00
ATOM   3903  HA  LEU   245       7.987  22.345   2.146  1.00  0.00
ATOM   3904  CB  LEU   245       6.657  20.826   1.422  1.00  0.00
ATOM   3905  HB2 LEU   245       5.587  20.832   1.214  1.00  0.00
ATOM   3906  HB3 LEU   245       7.197  20.487   0.538  1.00  0.00
ATOM   3907  CG  LEU   245       6.943  19.881   2.586  1.00  0.00
ATOM   3908  HG  LEU   245       6.661  20.377   3.514  1.00  0.00
ATOM   3909  CD1 LEU   245       6.167  18.594   2.447  1.00  0.00
ATOM   3910 HD11 LEU   245       6.449  18.097   1.519  1.00  0.00
ATOM   3911 HD12 LEU   245       6.392  17.941   3.291  1.00  0.00
ATOM   3912 HD13 LEU   245       5.100  18.812   2.431  1.00  0.00
ATOM   3913  CD2 LEU   245       8.405  19.591   2.690  1.00  0.00
ATOM   3914 HD21 LEU   245       8.950  20.521   2.853  1.00  0.00
ATOM   3915 HD22 LEU   245       8.583  18.915   3.527  1.00  0.00
ATOM   3916 HD23 LEU   245       8.751  19.124   1.768  1.00  0.00
ATOM   3917  C   LEU   245       7.014  23.092   0.366  1.00  0.00
ATOM   3918  O   LEU   245       5.969  23.625  -0.017  1.00  0.00
ATOM   3919  N   PRO   246       8.184  23.283  -0.273  1.00  0.00
ATOM   3920  CD  PRO   246       9.528  22.747   0.063  1.00  0.00
ATOM   3921  HD2 PRO   246       9.467  21.663   0.155  1.00  0.00
ATOM   3922  HD3 PRO   246       9.855  23.174   1.011  1.00  0.00
ATOM   3923  CG  PRO   246      10.397  23.185  -1.097  1.00  0.00
ATOM   3924  HG2 PRO   246      10.446  22.395  -1.847  1.00  0.00
ATOM   3925  HG3 PRO   246      11.403  23.414  -0.745  1.00  0.00
ATOM   3926  CB  PRO   246       9.720  24.425  -1.644  1.00  0.00
ATOM   3927  HB2 PRO   246       9.954  24.588  -2.696  1.00  0.00
ATOM   3928  HB3 PRO   246       9.985  25.314  -1.072  1.00  0.00
ATOM   3929  CA  PRO   246       8.222  24.124  -1.483  1.00  0.00
ATOM   3930  HA  PRO   246       7.668  25.035  -1.255  1.00  0.00
ATOM   3931  C   PRO   246       7.629  23.467  -2.728  1.00  0.00
ATOM   3932  O   PRO   246       7.357  22.269  -2.735  1.00  0.00
ATOM   3933  N   ARG   247       7.411  24.264  -3.775  1.00  0.00
ATOM   3934  H   ARG   247       7.578  25.253  -3.665  1.00  0.00
ATOM   3935  CA  ARG   247       6.924  23.785  -5.062  1.00  0.00
ATOM   3936  HA  ARG   247       6.032  23.178  -4.905  1.00  0.00
ATOM   3937  CB  ARG   247       6.565  24.958  -6.007  1.00  0.00
ATOM   3938  HB2 ARG   247       5.892  25.627  -5.470  1.00  0.00
ATOM   3939  HB3 ARG   247       7.486  25.487  -6.249  1.00  0.00
ATOM   3940  CG  ARG   247       5.887  24.484  -7.308  1.00  0.00
ATOM   3941  HG2 ARG   247       6.565  23.774  -7.783  1.00  0.00
ATOM   3942  HG3 ARG   247       4.967  23.974  -7.024  1.00  0.00
ATOM   3943  CD  ARG   247       5.563  25.610  -8.289  1.00  0.00
ATOM   3944  HD2 ARG   247       5.072  25.182  -9.163  1.00  0.00
ATOM   3945  HD3 ARG   247       4.888  26.314  -7.802  1.00  0.00
ATOM   3946  NE  ARG   247       6.757  26.333  -8.729  1.00  0.00
ATOM   3947  HE  ARG   247       6.989  27.174  -8.220  1.00  0.00
ATOM   3948  CZ  ARG   247       7.548  25.960  -9.734  1.00  0.00
ATOM   3949  NH1 ARG   247       8.614  26.686 -10.051  1.00  0.00
ATOM   3950 HH11 ARG   247       8.825  27.523  -9.527  1.00  0.00
ATOM   3951 HH12 ARG   247       9.209  26.397 -10.814  1.00  0.00
ATOM   3952  NH2 ARG   247       7.282  24.857 -10.425  1.00  0.00
ATOM   3953 HH21 ARG   247       6.476  24.298 -10.187  1.00  0.00
ATOM   3954 HH22 ARG   247       7.888  24.583 -11.185  1.00  0.00
ATOM   3955  C   ARG   247       8.036  22.920  -5.677  1.00  0.00
ATOM   3956  O   ARG   247       9.144  23.423  -5.885  1.00  0.00
ATOM   3957  N   PRO   248       7.791  21.617  -5.943  1.00  0.00
ATOM   3958  CD  PRO   248       6.554  20.831  -5.761  1.00  0.00
ATOM   3959  HD2 PRO   248       5.896  20.967  -6.619  1.00  0.00
ATOM   3960  HD3 PRO   248       6.040  21.151  -4.855  1.00  0.00
ATOM   3961  CG  PRO   248       7.077  19.433  -5.655  1.00  0.00
ATOM   3962  HG2 PRO   248       6.303  18.705  -5.896  1.00  0.00
ATOM   3963  HG3 PRO   248       7.464  19.234  -4.655  1.00  0.00
ATOM   3964  CB  PRO   248       8.183  19.415  -6.671  1.00  0.00
ATOM   3965  HB2 PRO   248       7.687  19.309  -7.636  1.00  0.00
ATOM   3966  HB3 PRO   248       8.939  18.637  -6.564  1.00  0.00
ATOM   3967  CA  PRO   248       8.840  20.800  -6.571  1.00  0.00
ATOM   3968  HA  PRO   248       9.744  20.833  -5.964  1.00  0.00
ATOM   3969  C   PRO   248       9.138  21.355  -7.957  1.00  0.00
ATOM   3970  O   PRO   248       8.228  21.880  -8.603  1.00  0.00
ATOM   3971  N   ASP   249      10.401  21.264  -8.407  1.00  0.00
ATOM   3972  H   ASP   249      11.109  20.892  -7.791  1.00  0.00
ATOM   3973  CA  ASP   249      10.810  21.736  -9.732  1.00  0.00
ATOM   3974  HA  ASP   249      10.651  22.812  -9.799  1.00  0.00
ATOM   3975  CB  ASP   249      12.301  21.442  -9.990  1.00  0.00
ATOM   3976  HB2 ASP   249      12.865  21.798  -9.128  1.00  0.00
ATOM   3977  HB3 ASP   249      12.404  20.360 -10.069  1.00  0.00
ATOM   3978  CG  ASP   249      12.841  22.094 -11.254  1.00  0.00
ATOM   3979  OD1 ASP   249      12.950  23.346 -11.282  1.00  0.00
ATOM   3980  OD2 ASP   249      13.166  21.354 -12.213  1.00  0.00
ATOM   3981  C   ASP   249       9.937  21.089 -10.803  1.00  0.00
ATOM   3982  O   ASP   249       9.551  19.928 -10.662  1.00  0.00
ATOM   3983  N   LYS   250       9.551  21.866 -11.818  1.00  0.00
ATOM   3984  H   LYS   250       9.716  22.856 -11.707  1.00  0.00
ATOM   3985  CA  LYS   250       8.686  21.423 -12.919  1.00  0.00
ATOM   3986  HA  LYS   250       8.407  22.293 -13.514  1.00  0.00
ATOM   3987  CB  LYS   250       9.376  20.391 -13.845  1.00  0.00
ATOM   3988  HB2 LYS   250       9.662  19.544 -13.220  1.00  0.00
ATOM   3989  HB3 LYS   250       8.631  20.069 -14.573  1.00  0.00
ATOM   3990  CG  LYS   250      10.613  20.924 -14.581  1.00  0.00
ATOM   3991  HG2 LYS   250      11.210  21.487 -13.862  1.00  0.00
ATOM   3992  HG3 LYS   250      11.185  20.066 -14.934  1.00  0.00
ATOM   3993  CD  LYS   250      10.261  21.826 -15.768  1.00  0.00
ATOM   3994  HD2 LYS   250       9.216  22.119 -15.668  1.00  0.00
ATOM   3995  HD3 LYS   250      10.893  22.712 -15.715  1.00  0.00
ATOM   3996  CE  LYS   250      10.465  21.141 -17.098  1.00  0.00
ATOM   3997  HE2 LYS   250      10.077  20.126 -17.022  1.00  0.00
ATOM   3998  HE3 LYS   250       9.903  21.690 -17.854  1.00  0.00
ATOM   3999  NZ  LYS   250      11.902  21.094 -17.486  1.00  0.00
ATOM   4000  HZ1 LYS   250      12.423  20.586 -16.786  1.00  0.00
ATOM   4001  HZ2 LYS   250      11.995  20.630 -18.378  1.00  0.00
ATOM   4002  HZ3 LYS   250      12.262  22.035 -17.556  1.00  0.00
ATOM   4003  C   LYS   250       7.239  21.031 -12.533  1.00  0.00
ATOM   4004  O   LYS   250       6.485  20.577 -13.399  1.00  0.00
ATOM   4005  N   CYS   251       6.835  21.242 -11.256  1.00  0.00
ATOM   4006  H   CYS   251       7.502  21.548 -10.562  1.00  0.00
ATOM   4007  CA  CYS   251       5.446  21.011 -10.833  1.00  0.00
ATOM   4008  HA  CYS   251       5.082  20.092 -11.293  1.00  0.00
ATOM   4009  CB  CYS   251       5.324  20.879  -9.314  1.00  0.00
ATOM   4010  HB2 CYS   251       5.720  19.917  -8.986  1.00  0.00
ATOM   4011  HB3 CYS   251       5.871  21.683  -8.821  1.00  0.00
ATOM   4012  SG  CYS   251       3.619  20.966  -8.679  1.00  0.00
ATOM   4013  HG  CYS   251       3.939  20.818  -7.397  1.00  0.00
ATOM   4014  C   CYS   251       4.651  22.220 -11.354  1.00  0.00
ATOM   4015  O   CYS   251       5.088  23.355 -11.124  1.00  0.00
ATOM   4016  N   PRO   252       3.524  22.024 -12.079  1.00  0.00
ATOM   4017  CD  PRO   252       2.874  20.760 -12.479  1.00  0.00
ATOM   4018  HD2 PRO   252       2.265  20.382 -11.658  1.00  0.00
ATOM   4019  HD3 PRO   252       3.631  20.021 -12.740  1.00  0.00
ATOM   4020  CG  PRO   252       2.050  21.180 -13.662  1.00  0.00
ATOM   4021  HG2 PRO   252       1.206  20.502 -13.789  1.00  0.00
ATOM   4022  HG3 PRO   252       2.662  21.171 -14.564  1.00  0.00
ATOM   4023  CB  PRO   252       1.594  22.565 -13.341  1.00  0.00
ATOM   4024  HB2 PRO   252       0.708  22.485 -12.711  1.00  0.00
ATOM   4025  HB3 PRO   252       1.366  23.180 -14.211  1.00  0.00
ATOM   4026  CA  PRO   252       2.745  23.191 -12.544  1.00  0.00
ATOM   4027  HA  PRO   252       3.390  23.822 -13.155  1.00  0.00
ATOM   4028  C   PRO   252       2.213  24.001 -11.361  1.00  0.00
ATOM   4029  O   PRO   252       1.934  23.431 -10.299  1.00  0.00
ATOM   4030  N   ALA   253       2.107  25.328 -11.530  1.00  0.00
ATOM   4031  H   ALA   253       2.404  25.732 -12.407  1.00  0.00
ATOM   4032  CA  ALA   253       1.644  26.231 -10.468  1.00  0.00
ATOM   4033  HA  ALA   253       2.366  26.176  -9.653  1.00  0.00
ATOM   4034  CB  ALA   253       1.595  27.662 -10.979  1.00  0.00
ATOM   4035  HB1 ALA   253       0.870  27.735 -11.789  1.00  0.00
ATOM   4036  HB2 ALA   253       1.300  28.328 -10.168  1.00  0.00
ATOM   4037  HB3 ALA   253       2.580  27.952 -11.346  1.00  0.00
ATOM   4038  C   ALA   253       0.278  25.827  -9.904  1.00  0.00
ATOM   4039  O   ALA   253       0.121  25.783  -8.684  1.00  0.00
ATOM   4040  N   GLU   254      -0.690  25.492 -10.782  1.00  0.00
ATOM   4041  H   GLU   254      -0.541  25.645 -11.769  1.00  0.00
ATOM   4042  CA  GLU   254      -2.033  25.123 -10.331  1.00  0.00
ATOM   4043  HA  GLU   254      -2.354  25.835  -9.571  1.00  0.00
ATOM   4044  CB  GLU   254      -3.060  25.122 -11.463  1.00  0.00
ATOM   4045  HB2 GLU   254      -2.609  25.587 -12.340  1.00  0.00
ATOM   4046  HB3 GLU   254      -3.322  24.089 -11.693  1.00  0.00
ATOM   4047  CG  GLU   254      -4.315  25.889 -11.071  1.00  0.00
ATOM   4048  HG2 GLU   254      -4.791  25.243 -10.333  1.00  0.00
ATOM   4049  HG3 GLU   254      -3.964  26.799 -10.585  1.00  0.00
ATOM   4050  CD  GLU   254      -5.322  26.249 -12.153  1.00  0.00
ATOM   4051  OE1 GLU   254      -5.073  25.953 -13.345  1.00  0.00
ATOM   4052  OE2 GLU   254      -6.359  26.858 -11.801  1.00  0.00
ATOM   4053  C   GLU   254      -2.075  23.850  -9.497  1.00  0.00
ATOM   4054  O   GLU   254      -2.845  23.789  -8.545  1.00  0.00
ATOM   4055  N   VAL   255      -1.207  22.867  -9.823  1.00  0.00
ATOM   4056  H   VAL   255      -0.689  22.985 -10.682  1.00  0.00
ATOM   4057  CA  VAL   255      -1.044  21.619  -9.081  1.00  0.00
ATOM   4058  HA  VAL   255      -2.001  21.159  -8.837  1.00  0.00
ATOM   4059  CB  VAL   255      -0.189  20.595  -9.864  1.00  0.00
ATOM   4060  HB  VAL   255       0.730  21.086 -10.185  1.00  0.00
ATOM   4061  CG1 VAL   255       0.159  19.375  -9.001  1.00  0.00
ATOM   4062 HG11 VAL   255      -0.759  18.883  -8.680  1.00  0.00
ATOM   4063 HG12 VAL   255       0.760  18.677  -9.584  1.00  0.00
ATOM   4064 HG13 VAL   255       0.723  19.697  -8.126  1.00  0.00
ATOM   4065  CG2 VAL   255      -0.903  20.161 -11.152  1.00  0.00
ATOM   4066 HG21 VAL   255      -1.075  21.032 -11.784  1.00  0.00
ATOM   4067 HG22 VAL   255      -0.284  19.441 -11.687  1.00  0.00
ATOM   4068 HG23 VAL   255      -1.859  19.701 -10.901  1.00  0.00
ATOM   4069  C   VAL   255      -0.459  21.943  -7.693  1.00  0.00
ATOM   4070  O   VAL   255      -0.865  21.333  -6.700  1.00  0.00
ATOM   4071  N   TYR   256       0.488  22.896  -7.619  1.00  0.00
ATOM   4072  H   TYR   256       0.885  23.297  -8.456  1.00  0.00
ATOM   4073  CA  TYR   256       1.035  23.307  -6.325  1.00  0.00
ATOM   4074  HA  TYR   256       1.340  22.418  -5.774  1.00  0.00
ATOM   4075  CB  TYR   256       2.249  24.235  -6.469  1.00  0.00
ATOM   4076  HB2 TYR   256       2.976  23.779  -7.141  1.00  0.00
ATOM   4077  HB3 TYR   256       1.877  25.159  -6.911  1.00  0.00
ATOM   4078  CG  TYR   256       2.912  24.542  -5.141  1.00  0.00
ATOM   4079  CD1 TYR   256       3.325  23.518  -4.292  1.00  0.00
ATOM   4080  HD1 TYR   256       3.166  22.486  -4.602  1.00  0.00
ATOM   4081  CE1 TYR   256       3.931  23.792  -3.068  1.00  0.00
ATOM   4082  HE1 TYR   256       4.222  22.977  -2.405  1.00  0.00
ATOM   4083  CZ  TYR   256       4.176  25.103  -2.700  1.00  0.00
ATOM   4084  OH  TYR   256       4.781  25.372  -1.499  1.00  0.00
ATOM   4085  HH  TYR   256       4.989  24.580  -0.999  1.00  0.00
ATOM   4086  CE2 TYR   256       3.797  26.140  -3.539  1.00  0.00
ATOM   4087  HE2 TYR   256       3.992  27.174  -3.255  1.00  0.00
ATOM   4088  CD2 TYR   256       3.163  25.855  -4.750  1.00  0.00
ATOM   4089  HD2 TYR   256       2.856  26.668  -5.408  1.00  0.00
ATOM   4090  C   TYR   256      -0.066  23.970  -5.464  1.00  0.00
ATOM   4091  O   TYR   256      -0.131  23.703  -4.265  1.00  0.00
ATOM   4092  N   HIE   257      -0.944  24.799  -6.077  1.00  0.00
ATOM   4093  H   HIE   257      -0.751  25.122  -7.015  1.00  0.00
ATOM   4094  CA  HIE   257      -2.071  25.402  -5.350  1.00  0.00
ATOM   4095  HA  HIE   257      -1.707  25.786  -4.396  1.00  0.00
ATOM   4096  CB  HIE   257      -2.730  26.559  -6.126  1.00  0.00
ATOM   4097  HB2 HIE   257      -3.236  26.229  -7.034  1.00  0.00
ATOM   4098  HB3 HIE   257      -3.448  27.044  -5.465  1.00  0.00
ATOM   4099  CG  HIE   257      -1.750  27.615  -6.542  1.00  0.00
ATOM   4100  ND1 HIE   257      -1.789  28.173  -7.801  1.00  0.00
ATOM   4101  CE1 HIE   257      -0.771  29.015  -7.852  1.00  0.00
ATOM   4102  HE1 HIE   257      -0.620  29.567  -8.779  1.00  0.00
ATOM   4103  NE2 HIE   257      -0.091  29.029  -6.704  1.00  0.00
ATOM   4104  HE2 HIE   257       0.722  29.582  -6.472  1.00  0.00
ATOM   4105  CD2 HIE   257      -0.701  28.137  -5.864  1.00  0.00
ATOM   4106  HD2 HIE   257      -0.307  27.976  -4.860  1.00  0.00
ATOM   4107  C   HIE   257      -3.080  24.335  -4.869  1.00  0.00
ATOM   4108  O   HIE   257      -3.592  24.456  -3.762  1.00  0.00
ATOM   4109  N   LEU   258      -3.308  23.266  -5.653  1.00  0.00
ATOM   4110  H   LEU   258      -2.893  23.230  -6.573  1.00  0.00
ATOM   4111  CA  LEU   258      -4.153  22.138  -5.224  1.00  0.00
ATOM   4112  HA  LEU   258      -5.152  22.499  -4.976  1.00  0.00
ATOM   4113  CB  LEU   258      -4.272  21.100  -6.346  1.00  0.00
ATOM   4114  HB2 LEU   258      -4.659  21.612  -7.226  1.00  0.00
ATOM   4115  HB3 LEU   258      -3.238  20.803  -6.524  1.00  0.00
ATOM   4116  CG  LEU   258      -5.126  19.842  -6.064  1.00  0.00
ATOM   4117  HG  LEU   258      -5.966  20.119  -5.426  1.00  0.00
ATOM   4118  CD1 LEU   258      -5.645  19.262  -7.349  1.00  0.00
ATOM   4119 HD11 LEU   258      -4.806  18.984  -7.987  1.00  0.00
ATOM   4120 HD12 LEU   258      -6.244  18.377  -7.133  1.00  0.00
ATOM   4121 HD13 LEU   258      -6.261  20.001  -7.860  1.00  0.00
ATOM   4122  CD2 LEU   258      -4.291  18.727  -5.409  1.00  0.00
ATOM   4123 HD21 LEU   258      -3.884  19.085  -4.463  1.00  0.00
ATOM   4124 HD22 LEU   258      -4.924  17.858  -5.225  1.00  0.00
ATOM   4125 HD23 LEU   258      -3.474  18.446  -6.073  1.00  0.00
ATOM   4126  C   LEU   258      -3.513  21.487  -3.972  1.00  0.00
ATOM   4127  O   LEU   258      -4.211  21.197  -3.009  1.00  0.00
ATOM   4128  N   MET   259      -2.188  21.250  -4.017  1.00  0.00
ATOM   4129  H   MET   259      -1.732  21.483  -4.887  1.00  0.00
ATOM   4130  CA  MET   259      -1.376  20.697  -2.935  1.00  0.00
ATOM   4131  HA  MET   259      -1.680  19.675  -2.711  1.00  0.00
ATOM   4132  CB  MET   259       0.089  20.687  -3.375  1.00  0.00
ATOM   4133  HB2 MET   259       0.122  21.120  -4.375  1.00  0.00
ATOM   4134  HB3 MET   259       0.631  21.331  -2.682  1.00  0.00
ATOM   4135  CG  MET   259       0.724  19.335  -3.397  1.00  0.00
ATOM   4136  HG2 MET   259       0.989  19.053  -2.378  1.00  0.00
ATOM   4137  HG3 MET   259       0.008  18.616  -3.797  1.00  0.00
ATOM   4138  SD  MET   259       2.227  19.325  -4.433  1.00  0.00
ATOM   4139  CE  MET   259       3.306  20.089  -3.401  1.00  0.00
ATOM   4140  HE1 MET   259       3.401  19.511  -2.481  1.00  0.00
ATOM   4141  HE2 MET   259       4.280  20.164  -3.884  1.00  0.00
ATOM   4142  HE3 MET   259       2.939  21.088  -3.166  1.00  0.00
ATOM   4143  C   MET   259      -1.519  21.551  -1.666  1.00  0.00
ATOM   4144  O   MET   259      -1.796  21.020  -0.588  1.00  0.00
ATOM   4145  N   LYS   260      -1.376  22.889  -1.809  1.00  0.00
ATOM   4146  H   LYS   260      -1.080  23.249  -2.705  1.00  0.00
ATOM   4147  CA  LYS   260      -1.507  23.825  -0.696  1.00  0.00
ATOM   4148  HA  LYS   260      -0.889  23.493   0.137  1.00  0.00
ATOM   4149  CB  LYS   260      -1.058  25.229  -1.110  1.00  0.00
ATOM   4150  HB2 LYS   260      -1.470  25.432  -2.099  1.00  0.00
ATOM   4151  HB3 LYS   260      -1.473  25.936  -0.392  1.00  0.00
ATOM   4152  CG  LYS   260       0.462  25.377  -1.151  1.00  0.00
ATOM   4153  HG2 LYS   260       0.875  24.857  -0.286  1.00  0.00
ATOM   4154  HG3 LYS   260       0.822  24.903  -2.064  1.00  0.00
ATOM   4155  CD  LYS   260       0.907  26.841  -1.126  1.00  0.00
ATOM   4156  HD2 LYS   260       1.761  26.947  -1.796  1.00  0.00
ATOM   4157  HD3 LYS   260       0.081  27.452  -1.492  1.00  0.00
ATOM   4158  CE  LYS   260       1.296  27.299   0.263  1.00  0.00
ATOM   4159  HE2 LYS   260       0.420  27.216   0.906  1.00  0.00
ATOM   4160  HE3 LYS   260       2.081  26.639   0.631  1.00  0.00
ATOM   4161  NZ  LYS   260       1.785  28.703   0.271  1.00  0.00
ATOM   4162  HZ1 LYS   260       1.058  29.314  -0.071  1.00  0.00
ATOM   4163  HZ2 LYS   260       2.033  28.967   1.213  1.00  0.00
ATOM   4164  HZ3 LYS   260       2.597  28.780  -0.326  1.00  0.00
ATOM   4165  C   LYS   260      -2.920  23.833  -0.103  1.00  0.00
ATOM   4166  O   LYS   260      -3.085  24.081   1.090  1.00  0.00
ATOM   4167  N   ASN   261      -3.930  23.526  -0.925  1.00  0.00
ATOM   4168  H   ASN   261      -3.734  23.417  -1.910  1.00  0.00
ATOM   4169  CA  ASN   261      -5.327  23.445  -0.482  1.00  0.00
ATOM   4170  HA  ASN   261      -5.544  24.260   0.208  1.00  0.00
ATOM   4171  CB  ASN   261      -6.275  23.553  -1.684  1.00  0.00
ATOM   4172  HB2 ASN   261      -6.039  24.468  -2.227  1.00  0.00
ATOM   4173  HB3 ASN   261      -6.087  22.692  -2.326  1.00  0.00
ATOM   4174  CG  ASN   261      -7.734  23.573  -1.320  1.00  0.00
ATOM   4175  OD1 ASN   261      -8.526  22.862  -1.902  1.00  0.00
ATOM   4176  ND2 ASN   261      -8.123  24.373  -0.346  1.00  0.00
ATOM   4177 HD21 ASN   261      -9.098  24.405  -0.082  1.00  0.00
ATOM   4178 HD22 ASN   261      -7.445  24.950   0.131  1.00  0.00
ATOM   4179  C   ASN   261      -5.548  22.148   0.345  1.00  0.00
ATOM   4180  O   ASN   261      -6.367  22.142   1.268  1.00  0.00
ATOM   4181  N   CYS   262      -4.772  21.082   0.058  1.00  0.00
ATOM   4182  H   CYS   262      -4.192  21.118  -0.768  1.00  0.00
ATOM   4183  CA  CYS   262      -4.759  19.850   0.866  1.00  0.00
ATOM   4184  HA  CYS   262      -5.783  19.532   1.063  1.00  0.00
ATOM   4185  CB  CYS   262      -4.031  18.725   0.136  1.00  0.00
ATOM   4186  HB2 CYS   262      -3.053  19.065  -0.205  1.00  0.00
ATOM   4187  HB3 CYS   262      -3.907  17.864   0.793  1.00  0.00
ATOM   4188  SG  CYS   262      -4.894  18.111  -1.339  1.00  0.00
ATOM   4189  HG  CYS   262      -3.984  17.196  -1.662  1.00  0.00
ATOM   4190  C   CYS   262      -4.076  20.165   2.215  1.00  0.00
ATOM   4191  O   CYS   262      -4.302  19.479   3.213  1.00  0.00
ATOM   4192  N   TRP   263      -3.229  21.208   2.226  1.00  0.00
ATOM   4193  H   TRP   263      -3.034  21.670   1.349  1.00  0.00
ATOM   4194  CA  TRP   263      -2.502  21.636   3.406  1.00  0.00
ATOM   4195  HA  TRP   263      -2.557  20.857   4.167  1.00  0.00
ATOM   4196  CB  TRP   263      -1.032  21.904   3.088  1.00  0.00
ATOM   4197  HB2 TRP   263      -0.979  22.706   2.351  1.00  0.00
ATOM   4198  HB3 TRP   263      -0.534  22.220   4.004  1.00  0.00
ATOM   4199  CG  TRP   263      -0.233  20.761   2.537  1.00  0.00
ATOM   4200  CD1 TRP   263      -0.377  19.432   2.812  1.00  0.00
ATOM   4201  HD1 TRP   263      -1.158  19.155   3.519  1.00  0.00
ATOM   4202  NE1 TRP   263       0.549  18.698   2.095  1.00  0.00
ATOM   4203  HE1 TRP   263       0.630  17.691   2.098  1.00  0.00
ATOM   4204  CE2 TRP   263       1.333  19.558   1.372  1.00  0.00
ATOM   4205  CZ2 TRP   263       2.417  19.303   0.533  1.00  0.00
ATOM   4206  HZ2 TRP   263       2.743  18.271   0.399  1.00  0.00
ATOM   4207  CH2 TRP   263       3.012  20.384  -0.078  1.00  0.00
ATOM   4208  HH2 TRP   263       3.856  20.218  -0.748  1.00  0.00
ATOM   4209  CZ3 TRP   263       2.562  21.693   0.137  1.00  0.00
ATOM   4210  HZ3 TRP   263       3.047  22.539  -0.350  1.00  0.00
ATOM   4211  CE3 TRP   263       1.486  21.952   0.975  1.00  0.00
ATOM   4212  HE3 TRP   263       1.209  22.991   1.156  1.00  0.00
ATOM   4213  CD2 TRP   263       0.846  20.867   1.603  1.00  0.00
ATOM   4214  C   TRP   263      -3.106  22.843   4.105  1.00  0.00
ATOM   4215  O   TRP   263      -2.378  23.602   4.751  1.00  0.00
ATOM   4216  N   GLU   264      -4.430  23.014   4.038  1.00  0.00
ATOM   4217  H   GLU   264      -5.034  22.406   3.503  1.00  0.00
ATOM   4218  CA  GLU   264      -5.038  24.131   4.768  1.00  0.00
ATOM   4219  HA  GLU   264      -4.519  25.055   4.514  1.00  0.00
ATOM   4220  CB  GLU   264      -6.524  24.289   4.409  1.00  0.00
ATOM   4221  HB2 GLU   264      -6.991  23.314   4.549  1.00  0.00
ATOM   4222  HB3 GLU   264      -6.949  25.000   5.117  1.00  0.00
ATOM   4223  CG  GLU   264      -6.780  24.772   2.991  1.00  0.00
ATOM   4224  HG2 GLU   264      -6.139  24.148   2.369  1.00  0.00
ATOM   4225  HG3 GLU   264      -7.825  24.554   2.769  1.00  0.00
ATOM   4226  CD  GLU   264      -6.497  26.235   2.702  1.00  0.00
ATOM   4227  OE1 GLU   264      -6.310  27.017   3.661  1.00  0.00
ATOM   4228  OE2 GLU   264      -6.490  26.603   1.506  1.00  0.00
ATOM   4229  C   GLU   264      -4.894  23.828   6.259  1.00  0.00
ATOM   4230  O   GLU   264      -5.032  22.672   6.656  1.00  0.00
ATOM   4231  N   THR   265      -4.545  24.835   7.067  1.00  0.00
ATOM   4232  H   THR   265      -4.251  25.713   6.663  1.00  0.00
ATOM   4233  CA  THR   265      -4.415  24.659   8.521  1.00  0.00
ATOM   4234  HA  THR   265      -3.782  23.799   8.741  1.00  0.00
ATOM   4235  CB  THR   265      -3.785  25.909   9.156  1.00  0.00
ATOM   4236  HB  THR   265      -4.410  26.764   8.902  1.00  0.00
ATOM   4237  CG2 THR   265      -3.663  25.800  10.689  1.00  0.00
ATOM   4238 HG21 THR   265      -3.037  24.945  10.945  1.00  0.00
ATOM   4239 HG22 THR   265      -3.212  26.710  11.084  1.00  0.00
ATOM   4240 HG23 THR   265      -4.653  25.668  11.125  1.00  0.00
ATOM   4241  OG1 THR   265      -2.477  26.074   8.593  1.00  0.00
ATOM   4242  HG1 THR   265      -2.060  26.851   8.975  1.00  0.00
ATOM   4243  C   THR   265      -5.779  24.242   9.110  1.00  0.00
ATOM   4244  O   THR   265      -5.835  23.297   9.878  1.00  0.00
ATOM   4245  N   GLU   266      -6.860  24.902   8.687  1.00  0.00
ATOM   4246  H   GLU   266      -6.688  25.666   8.050  1.00  0.00
ATOM   4247  CA  GLU   266      -8.243  24.613   9.068  1.00  0.00
ATOM   4248  HA  GLU   266      -8.303  24.406  10.136  1.00  0.00
ATOM   4249  CB  GLU   266      -9.139  25.834   8.750  1.00  0.00
ATOM   4250  HB2 GLU   266      -8.557  26.726   8.980  1.00  0.00
ATOM   4251  HB3 GLU   266      -9.352  25.805   7.681  1.00  0.00
ATOM   4252  CG  GLU   266     -10.445  25.868   9.525  1.00  0.00
ATOM   4253  HG2 GLU   266     -11.200  26.237   8.831  1.00  0.00
ATOM   4254  HG3 GLU   266     -10.682  24.842   9.807  1.00  0.00
ATOM   4255  CD  GLU   266     -10.427  26.742  10.766  1.00  0.00
ATOM   4256  OE1 GLU   266      -9.558  26.521  11.641  1.00  0.00
ATOM   4257  OE2 GLU   266     -11.293  27.643  10.871  1.00  0.00
ATOM   4258  C   GLU   266      -8.682  23.384   8.248  1.00  0.00
ATOM   4259  O   GLU   266      -8.773  23.462   7.019  1.00  0.00
ATOM   4260  N   ALA   267      -8.888  22.242   8.930  1.00  0.00
ATOM   4261  H   ALA   267      -8.682  22.263   9.919  1.00  0.00
ATOM   4262  CA  ALA   267      -9.267  20.962   8.328  1.00  0.00
ATOM   4263  HA  ALA   267      -8.418  20.683   7.704  1.00  0.00
ATOM   4264  CB  ALA   267      -9.453  19.897   9.404  1.00  0.00
ATOM   4265  HB1 ALA   267     -10.306  20.157  10.031  1.00  0.00
ATOM   4266  HB2 ALA   267      -9.632  18.930   8.932  1.00  0.00
ATOM   4267  HB3 ALA   267      -8.555  19.840  10.018  1.00  0.00
ATOM   4268  C   ALA   267     -10.497  21.034   7.414  1.00  0.00
ATOM   4269  O   ALA   267     -10.501  20.392   6.363  1.00  0.00
ATOM   4270  N   SER   268     -11.505  21.850   7.778  1.00  0.00
ATOM   4271  H   SER   268     -11.434  22.308   8.676  1.00  0.00
ATOM   4272  CA  SER   268     -12.739  22.025   7.003  1.00  0.00
ATOM   4273  HA  SER   268     -13.131  21.051   6.708  1.00  0.00
ATOM   4274  CB  SER   268     -13.798  22.745   7.836  1.00  0.00
ATOM   4275  HB2 SER   268     -14.750  22.692   7.307  1.00  0.00
ATOM   4276  HB3 SER   268     -13.888  22.237   8.796  1.00  0.00
ATOM   4277  OG  SER   268     -13.452  24.104   8.051  1.00  0.00
ATOM   4278  HG  SER   268     -14.135  24.529   8.576  1.00  0.00
ATOM   4279  C   SER   268     -12.520  22.737   5.660  1.00  0.00
ATOM   4280  O   SER   268     -13.364  22.627   4.777  1.00  0.00
ATOM   4281  N   PHE   269     -11.388  23.449   5.493  1.00  0.00
ATOM   4282  H   PHE   269     -10.740  23.541   6.262  1.00  0.00
ATOM   4283  CA  PHE   269     -11.088  24.159   4.239  1.00  0.00
ATOM   4284  HA  PHE   269     -12.016  24.512   3.791  1.00  0.00
ATOM   4285  CB  PHE   269     -10.167  25.375   4.491  1.00  0.00
ATOM   4286  HB2 PHE   269      -9.292  25.015   5.031  1.00  0.00
ATOM   4287  HB3 PHE   269      -9.860  25.766   3.521  1.00  0.00
ATOM   4288  CG  PHE   269     -10.712  26.551   5.281  1.00  0.00
ATOM   4289  CD1 PHE   269     -12.027  26.555   5.751  1.00  0.00
ATOM   4290  HD1 PHE   269     -12.679  25.712   5.523  1.00  0.00
ATOM   4291  CE1 PHE   269     -12.511  27.629   6.510  1.00  0.00
ATOM   4292  HE1 PHE   269     -13.533  27.613   6.888  1.00  0.00
ATOM   4293  CZ  PHE   269     -11.694  28.707   6.779  1.00  0.00
ATOM   4294  HZ  PHE   269     -12.076  29.546   7.360  1.00  0.00
ATOM   4295  CE2 PHE   269     -10.394  28.724   6.314  1.00  0.00
ATOM   4296  HE2 PHE   269      -9.745  29.570   6.542  1.00  0.00
ATOM   4297  CD2 PHE   269      -9.910  27.656   5.550  1.00  0.00
ATOM   4298  HD2 PHE   269      -8.894  27.684   5.158  1.00  0.00
ATOM   4299  C   PHE   269     -10.438  23.208   3.201  1.00  0.00
ATOM   4300  O   PHE   269     -10.293  23.580   2.034  1.00  0.00
ATOM   4301  N   ARG   270     -10.025  22.002   3.638  1.00  0.00
ATOM   4302  H   ARG   270     -10.073  21.792   4.624  1.00  0.00
ATOM   4303  CA  ARG   270      -9.394  21.019   2.745  1.00  0.00
ATOM   4304  HA  ARG   270      -8.779  21.534   2.007  1.00  0.00
ATOM   4305  CB  ARG   270      -8.491  20.047   3.551  1.00  0.00
ATOM   4306  HB2 ARG   270      -9.116  19.312   4.059  1.00  0.00
ATOM   4307  HB3 ARG   270      -7.813  19.535   2.867  1.00  0.00
ATOM   4308  CG  ARG   270      -7.674  20.830   4.590  1.00  0.00
ATOM   4309  HG2 ARG   270      -7.483  21.796   4.123  1.00  0.00
ATOM   4310  HG3 ARG   270      -8.352  20.963   5.434  1.00  0.00
ATOM   4311  CD  ARG   270      -6.373  20.242   5.078  1.00  0.00
ATOM   4312  HD2 ARG   270      -5.817  19.857   4.223  1.00  0.00
ATOM   4313  HD3 ARG   270      -5.792  21.025   5.566  1.00  0.00
ATOM   4314  NE  ARG   270      -6.582  19.162   6.021  1.00  0.00
ATOM   4315  HE  ARG   270      -7.022  18.334   5.646  1.00  0.00
ATOM   4316  CZ  ARG   270      -6.254  19.179   7.310  1.00  0.00
ATOM   4317  NH1 ARG   270      -5.681  20.250   7.847  1.00  0.00
ATOM   4318 HH11 ARG   270      -5.492  21.060   7.274  1.00  0.00
ATOM   4319 HH12 ARG   270      -5.436  20.250   8.827  1.00  0.00
ATOM   4320  NH2 ARG   270      -6.489  18.124   8.068  1.00  0.00
ATOM   4321 HH21 ARG   270      -6.920  17.304   7.666  1.00  0.00
ATOM   4322 HH22 ARG   270      -6.237  18.143   9.046  1.00  0.00
ATOM   4323  C   ARG   270     -10.442  20.271   1.898  1.00  0.00
ATOM   4324  O   ARG   270     -11.560  20.033   2.376  1.00  0.00
ATOM   4325  N   PRO   271     -10.126  19.882   0.642  1.00  0.00
ATOM   4326  CD  PRO   271      -8.876  20.072  -0.122  1.00  0.00
ATOM   4327  HD2 PRO   271      -8.025  19.820   0.512  1.00  0.00
ATOM   4328  HD3 PRO   271      -8.800  21.115  -0.432  1.00  0.00
ATOM   4329  CG  PRO   271      -9.025  19.129  -1.297  1.00  0.00
ATOM   4330  HG2 PRO   271      -8.617  18.148  -1.053  1.00  0.00
ATOM   4331  HG3 PRO   271      -8.512  19.528  -2.173  1.00  0.00
ATOM   4332  CB  PRO   271     -10.507  19.064  -1.528  1.00  0.00
ATOM   4333  HB2 PRO   271     -10.712  18.102  -1.997  1.00  0.00
ATOM   4334  HB3 PRO   271     -10.936  19.863  -2.133  1.00  0.00
ATOM   4335  CA  PRO   271     -11.106  19.096  -0.124  1.00  0.00
ATOM   4336  HA  PRO   271     -12.080  19.581  -0.065  1.00  0.00
ATOM   4337  C   PRO   271     -11.206  17.683   0.446  1.00  0.00
ATOM   4338  O   PRO   271     -10.299  17.237   1.159  1.00  0.00
ATOM   4339  N   THR   272     -12.318  16.986   0.162  1.00  0.00
ATOM   4340  H   THR   272     -13.078  17.397  -0.361  1.00  0.00
ATOM   4341  CA  THR   272     -12.440  15.591   0.582  1.00  0.00
ATOM   4342  HA  THR   272     -11.902  15.395   1.510  1.00  0.00
ATOM   4343  CB  THR   272     -13.912  15.191   0.772  1.00  0.00
ATOM   4344  HB  THR   272     -13.927  14.148   1.089  1.00  0.00
ATOM   4345  CG2 THR   272     -14.657  16.053   1.810  1.00  0.00
ATOM   4346 HG21 THR   272     -14.642  17.096   1.494  1.00  0.00
ATOM   4347 HG22 THR   272     -15.689  15.713   1.891  1.00  0.00
ATOM   4348 HG23 THR   272     -14.167  15.960   2.779  1.00  0.00
ATOM   4349  OG1 THR   272     -14.566  15.254  -0.487  1.00  0.00
ATOM   4350  HG1 THR   272     -15.488  15.006  -0.382  1.00  0.00
ATOM   4351  C   THR   272     -11.822  14.780  -0.576  1.00  0.00
ATOM   4352  O   THR   272     -11.587  15.340  -1.650  1.00  0.00
ATOM   4353  N   PHE   273     -11.604  13.474  -0.388  1.00  0.00
ATOM   4354  H   PHE   273     -11.694  13.054   0.527  1.00  0.00
ATOM   4355  CA  PHE   273     -11.104  12.646  -1.484  1.00  0.00
ATOM   4356  HA  PHE   273     -10.239  13.132  -1.936  1.00  0.00
ATOM   4357  CB  PHE   273     -10.686  11.262  -0.996  1.00  0.00
ATOM   4358  HB2 PHE   273     -11.420  10.890  -0.281  1.00  0.00
ATOM   4359  HB3 PHE   273     -10.578  10.546  -1.811  1.00  0.00
ATOM   4360  CG  PHE   273      -9.360  11.298  -0.276  1.00  0.00
ATOM   4361  CD1 PHE   273      -8.185  11.579  -0.962  1.00  0.00
ATOM   4362  HD1 PHE   273      -8.234  11.822  -2.024  1.00  0.00
ATOM   4363  CE1 PHE   273      -6.953  11.554  -0.309  1.00  0.00
ATOM   4364  HE1 PHE   273      -6.037  11.747  -0.867  1.00  0.00
ATOM   4365  CZ  PHE   273      -6.893  11.284   1.040  1.00  0.00
ATOM   4366  HZ  PHE   273      -5.933  11.297   1.557  1.00  0.00
ATOM   4367  CE2 PHE   273      -8.047  10.998   1.736  1.00  0.00
ATOM   4368  HE2 PHE   273      -7.997  10.760   2.798  1.00  0.00
ATOM   4369  CD2 PHE   273      -9.283  11.014   1.079  1.00  0.00
ATOM   4370  HD2 PHE   273     -10.197  10.801   1.633  1.00  0.00
ATOM   4371  C   PHE   273     -12.113  12.564  -2.619  1.00  0.00
ATOM   4372  O   PHE   273     -11.721  12.562  -3.793  1.00  0.00
ATOM   4373  N   GLU   274     -13.410  12.581  -2.278  1.00  0.00
ATOM   4374  H   GLU   274     -13.675  12.499  -1.306  1.00  0.00
ATOM   4375  CA  GLU   274     -14.467  12.593  -3.283  1.00  0.00
ATOM   4376  HA  GLU   274     -14.310  11.775  -3.985  1.00  0.00
ATOM   4377  CB  GLU   274     -15.847  12.426  -2.635  1.00  0.00
ATOM   4378  HB2 GLU   274     -15.782  12.756  -1.599  1.00  0.00
ATOM   4379  HB3 GLU   274     -16.556  13.056  -3.173  1.00  0.00
ATOM   4380  CG  GLU   274     -16.320  10.980  -2.678  1.00  0.00
ATOM   4381  HG2 GLU   274     -16.530  10.745  -3.721  1.00  0.00
ATOM   4382  HG3 GLU   274     -15.453  10.410  -2.345  1.00  0.00
ATOM   4383  CD  GLU   274     -17.522  10.615  -1.826  1.00  0.00
ATOM   4384  OE1 GLU   274     -18.423  11.469  -1.646  1.00  0.00
ATOM   4385  OE2 GLU   274     -17.580   9.451  -1.365  1.00  0.00
ATOM   4386  C   GLU   274     -14.382  13.862  -4.156  1.00  0.00
ATOM   4387  O   GLU   274     -14.518  13.761  -5.372  1.00  0.00
ATOM   4388  N   ASN   275     -14.073  15.033  -3.554  1.00  0.00
ATOM   4389  H   ASN   275     -13.923  15.060  -2.556  1.00  0.00
ATOM   4390  CA  ASN   275     -13.930  16.285  -4.316  1.00  0.00
ATOM   4391  HA  ASN   275     -14.823  16.444  -4.921  1.00  0.00
ATOM   4392  CB  ASN   275     -13.747  17.500  -3.376  1.00  0.00
ATOM   4393  HB2 ASN   275     -12.799  17.375  -2.853  1.00  0.00
ATOM   4394  HB3 ASN   275     -13.679  18.354  -4.050  1.00  0.00
ATOM   4395  CG  ASN   275     -14.827  17.773  -2.358  1.00  0.00
ATOM   4396  OD1 ASN   275     -14.531  18.250  -1.271  1.00  0.00
ATOM   4397  ND2 ASN   275     -16.097  17.531  -2.681  1.00  0.00
ATOM   4398 HD21 ASN   275     -16.829  17.710  -2.008  1.00  0.00
ATOM   4399 HD22 ASN   275     -16.322  17.171  -3.597  1.00  0.00
ATOM   4400  C   ASN   275     -12.702  16.231  -5.229  1.00  0.00
ATOM   4401  O   ASN   275     -12.711  16.836  -6.299  1.00  0.00
ATOM   4402  N   LEU   276     -11.632  15.562  -4.778  1.00  0.00
ATOM   4403  H   LEU   276     -11.672  15.168  -3.849  1.00  0.00
ATOM   4404  CA  LEU   276     -10.367  15.492  -5.508  1.00  0.00
ATOM   4405  HA  LEU   276     -10.117  16.478  -5.899  1.00  0.00
ATOM   4406  CB  LEU   276      -9.228  15.024  -4.593  1.00  0.00
ATOM   4407  HB2 LEU   276      -9.634  14.156  -4.073  1.00  0.00
ATOM   4408  HB3 LEU   276      -8.400  14.710  -5.229  1.00  0.00
ATOM   4409  CG  LEU   276      -8.720  16.057  -3.556  1.00  0.00
ATOM   4410  HG  LEU   276      -9.576  16.575  -3.124  1.00  0.00
ATOM   4411  CD1 LEU   276      -7.944  15.371  -2.461  1.00  0.00
ATOM   4412 HD11 LEU   276      -7.087  14.853  -2.892  1.00  0.00
ATOM   4413 HD12 LEU   276      -7.596  16.113  -1.742  1.00  0.00
ATOM   4414 HD13 LEU   276      -8.587  14.651  -1.955  1.00  0.00
ATOM   4415  CD2 LEU   276      -7.839  17.128  -4.217  1.00  0.00
ATOM   4416 HD21 LEU   276      -8.416  17.655  -4.977  1.00  0.00
ATOM   4417 HD22 LEU   276      -7.499  17.837  -3.462  1.00  0.00
ATOM   4418 HD23 LEU   276      -6.976  16.652  -4.682  1.00  0.00
ATOM   4419  C   LEU   276     -10.394  14.661  -6.785  1.00  0.00
ATOM   4420  O   LEU   276      -9.604  14.934  -7.695  1.00  0.00
ATOM   4421  N   ILE   277     -11.236  13.616  -6.830  1.00  0.00
ATOM   4422  H   ILE   277     -11.669  13.317  -5.968  1.00  0.00
ATOM   4423  CA  ILE   277     -11.307  12.722  -7.991  1.00  0.00
ATOM   4424  HA  ILE   277     -10.311  12.469  -8.355  1.00  0.00
ATOM   4425  CB  ILE   277     -12.122  11.411  -7.752  1.00  0.00
ATOM   4426  HB  ILE   277     -13.118  11.690  -7.408  1.00  0.00
ATOM   4427  CG2 ILE   277     -12.241  10.552  -9.033  1.00  0.00
ATOM   4428 HG21 ILE   277     -11.245  10.272  -9.377  1.00  0.00
ATOM   4429 HG22 ILE   277     -12.816   9.652  -8.816  1.00  0.00
ATOM   4430 HG23 ILE   277     -12.745  11.126  -9.811  1.00  0.00
ATOM   4431  CG1 ILE   277     -11.551  10.582  -6.581  1.00  0.00
ATOM   4432 HG12 ILE   277     -10.744   9.963  -6.973  1.00  0.00
ATOM   4433 HG13 ILE   277     -11.150  11.277  -5.844  1.00  0.00
ATOM   4434  CD1 ILE   277     -12.609   9.684  -5.915  1.00  0.00
ATOM   4435 HD11 ILE   277     -13.011   8.988  -6.652  1.00  0.00
ATOM   4436 HD12 ILE   277     -12.151   9.125  -5.100  1.00  0.00
ATOM   4437 HD13 ILE   277     -13.416  10.302  -5.523  1.00  0.00
ATOM   4438  C   ILE   277     -11.631  13.450  -9.309  1.00  0.00
ATOM   4439  O   ILE   277     -10.811  13.343 -10.228  1.00  0.00
ATOM   4440  N   PRO   278     -12.764  14.204  -9.454  1.00  0.00
ATOM   4441  CD  PRO   278     -13.857  14.469  -8.495  1.00  0.00
ATOM   4442  HD2 PRO   278     -13.429  14.742  -7.530  1.00  0.00
ATOM   4443  HD3 PRO   278     -14.460  13.568  -8.382  1.00  0.00
ATOM   4444  CG  PRO   278     -14.623  15.596  -9.128  1.00  0.00
ATOM   4445  HG2 PRO   278     -14.231  16.548  -8.768  1.00  0.00
ATOM   4446  HG3 PRO   278     -15.676  15.514  -8.861  1.00  0.00
ATOM   4447  CB  PRO   278     -14.436  15.453 -10.579  1.00  0.00
ATOM   4448  HB2 PRO   278     -14.497  16.417 -11.084  1.00  0.00
ATOM   4449  HB3 PRO   278     -15.178  14.775 -11.002  1.00  0.00
ATOM   4450  CA  PRO   278     -13.029  14.862 -10.749  1.00  0.00
ATOM   4451  HA  PRO   278     -13.058  14.084 -11.511  1.00  0.00
ATOM   4452  C   PRO   278     -11.980  15.905 -11.127  1.00  0.00
ATOM   4453  O   PRO   278     -11.661  16.070 -12.304  1.00  0.00
ATOM   4454  N   ILE   279     -11.406  16.556 -10.126  1.00  0.00
ATOM   4455  H   ILE   279     -11.768  16.403  -9.195  1.00  0.00
ATOM   4456  CA  ILE   279     -10.364  17.555 -10.306  1.00  0.00
ATOM   4457  HA  ILE   279     -10.607  18.267 -11.094  1.00  0.00
ATOM   4458  CB  ILE   279     -10.085  18.317  -8.990  1.00  0.00
ATOM   4459  HB  ILE   279      -9.977  17.599  -8.177  1.00  0.00
ATOM   4460  CG2 ILE   279      -8.799  19.140  -9.118  1.00  0.00
ATOM   4461 HG21 ILE   279      -8.906  19.858  -9.931  1.00  0.00
ATOM   4462 HG22 ILE   279      -8.613  19.672  -8.186  1.00  0.00
ATOM   4463 HG23 ILE   279      -7.961  18.475  -9.330  1.00  0.00
ATOM   4464  CG1 ILE   279     -11.302  19.206  -8.579  1.00  0.00
ATOM   4465 HG12 ILE   279     -11.373  20.000  -9.322  1.00  0.00
ATOM   4466 HG13 ILE   279     -12.186  18.571  -8.640  1.00  0.00
ATOM   4467  CD1 ILE   279     -11.211  19.833  -7.157  1.00  0.00
ATOM   4468 HD11 ILE   279     -10.328  20.469  -7.095  1.00  0.00
ATOM   4469 HD12 ILE   279     -12.102  20.432  -6.966  1.00  0.00
ATOM   4470 HD13 ILE   279     -11.141  19.040  -6.413  1.00  0.00
ATOM   4471  C   ILE   279      -9.101  16.906 -10.879  1.00  0.00
ATOM   4472  O   ILE   279      -8.591  17.366 -11.901  1.00  0.00
ATOM   4473  N   LEU   280      -8.621  15.827 -10.244  1.00  0.00
ATOM   4474  H   LEU   280      -9.004  15.557  -9.350  1.00  0.00
ATOM   4475  CA  LEU   280      -7.414  15.147 -10.715  1.00  0.00
ATOM   4476  HA  LEU   280      -6.653  15.892 -10.948  1.00  0.00
ATOM   4477  CB  LEU   280      -6.856  14.191  -9.670  1.00  0.00
ATOM   4478  HB2 LEU   280      -7.705  13.583  -9.357  1.00  0.00
ATOM   4479  HB3 LEU   280      -6.107  13.554 -10.140  1.00  0.00
ATOM   4480  CG  LEU   280      -6.243  14.883  -8.442  1.00  0.00
ATOM   4481  HG  LEU   280      -6.927  15.657  -8.094  1.00  0.00
ATOM   4482  CD1 LEU   280      -6.007  13.894  -7.343  1.00  0.00
ATOM   4483 HD11 LEU   280      -5.322  13.121  -7.690  1.00  0.00
ATOM   4484 HD12 LEU   280      -5.572  14.404  -6.483  1.00  0.00
ATOM   4485 HD13 LEU   280      -6.954  13.438  -7.054  1.00  0.00
ATOM   4486  CD2 LEU   280      -4.936  15.583  -8.794  1.00  0.00
ATOM   4487 HD21 LEU   280      -5.122  16.337  -9.559  1.00  0.00
ATOM   4488 HD22 LEU   280      -4.529  16.062  -7.904  1.00  0.00
ATOM   4489 HD23 LEU   280      -4.222  14.852  -9.172  1.00  0.00
ATOM   4490  C   LEU   280      -7.570  14.505 -12.079  1.00  0.00
ATOM   4491  O   LEU   280      -6.613  14.512 -12.847  1.00  0.00
ATOM   4492  N   LYS   281      -8.788  14.025 -12.411  1.00  0.00
ATOM   4493  H   LYS   281      -9.514  14.038 -11.709  1.00  0.00
ATOM   4494  CA  LYS   281      -9.105  13.465 -13.726  1.00  0.00
ATOM   4495  HA  LYS   281      -8.432  12.633 -13.936  1.00  0.00
ATOM   4496  CB  LYS   281     -10.555  12.951 -13.783  1.00  0.00
ATOM   4497  HB2 LYS   281     -11.158  13.663 -13.219  1.00  0.00
ATOM   4498  HB3 LYS   281     -10.851  12.976 -14.832  1.00  0.00
ATOM   4499  CG  LYS   281     -10.771  11.556 -13.231  1.00  0.00
ATOM   4500  HG2 LYS   281     -10.146  10.853 -13.781  1.00  0.00
ATOM   4501  HG3 LYS   281     -10.492  11.542 -12.177  1.00  0.00
ATOM   4502  CD  LYS   281     -12.238  11.154 -13.375  1.00  0.00
ATOM   4503  HD2 LYS   281     -12.842  11.914 -12.879  1.00  0.00
ATOM   4504  HD3 LYS   281     -12.477  11.138 -14.439  1.00  0.00
ATOM   4505  CE  LYS   281     -12.536   9.803 -12.773  1.00  0.00
ATOM   4506  HE2 LYS   281     -12.170   9.033 -13.453  1.00  0.00
ATOM   4507  HE3 LYS   281     -12.012   9.726 -11.821  1.00  0.00
ATOM   4508  NZ  LYS   281     -13.995   9.616 -12.553  1.00  0.00
ATOM   4509  HZ1 LYS   281     -14.481   9.688 -13.436  1.00  0.00
ATOM   4510  HZ2 LYS   281     -14.160   8.705 -12.150  1.00  0.00
ATOM   4511  HZ3 LYS   281     -14.334  10.329 -11.923  1.00  0.00
ATOM   4512  C   LYS   281      -8.899  14.542 -14.794  1.00  0.00
ATOM   4513  O   LYS   281      -8.272  14.282 -15.825  1.00  0.00
ATOM   4514  N   THR   282      -9.407  15.753 -14.533  1.00  0.00
ATOM   4515  H   THR   282      -9.979  15.850 -13.707  1.00  0.00
ATOM   4516  CA  THR   282      -9.307  16.894 -15.445  1.00  0.00
ATOM   4517  HA  THR   282      -9.580  16.600 -16.458  1.00  0.00
ATOM   4518  CB  THR   282     -10.260  18.009 -14.982  1.00  0.00
ATOM   4519  HB  THR   282      -9.981  18.286 -13.966  1.00  0.00
ATOM   4520  CG2 THR   282     -10.205  19.230 -15.870  1.00  0.00
ATOM   4521 HG21 THR   282     -10.484  18.954 -16.886  1.00  0.00
ATOM   4522 HG22 THR   282     -10.897  19.983 -15.495  1.00  0.00
ATOM   4523 HG23 THR   282      -9.193  19.635 -15.868  1.00  0.00
ATOM   4524  OG1 THR   282     -11.590  17.488 -14.995  1.00  0.00
ATOM   4525  HG1 THR   282     -12.203  18.169 -14.709  1.00  0.00
ATOM   4526  C   THR   282      -7.852  17.345 -15.617  1.00  0.00
ATOM   4527  O   THR   282      -7.426  17.619 -16.738  1.00  0.00
ATOM   4528  N   VAL   283      -7.101  17.410 -14.507  1.00  0.00
ATOM   4529  H   VAL   283      -7.564  17.260 -13.622  1.00  0.00
ATOM   4530  CA  VAL   283      -5.691  17.811 -14.494  1.00  0.00
ATOM   4531  HA  VAL   283      -5.521  18.719 -15.073  1.00  0.00
ATOM   4532  CB  VAL   283      -5.193  18.048 -13.040  1.00  0.00
ATOM   4533  HB  VAL   283      -5.427  17.163 -12.448  1.00  0.00
ATOM   4534  CG1 VAL   283      -3.693  18.307 -12.995  1.00  0.00
ATOM   4535 HG11 VAL   283      -3.458  19.192 -13.586  1.00  0.00
ATOM   4536 HG12 VAL   283      -3.382  18.468 -11.962  1.00  0.00
ATOM   4537 HG13 VAL   283      -3.162  17.447 -13.403  1.00  0.00
ATOM   4538  CG2 VAL   283      -5.948  19.214 -12.399  1.00  0.00
ATOM   4539 HG21 VAL   283      -7.014  18.989 -12.375  1.00  0.00
ATOM   4540 HG22 VAL   283      -5.587  19.366 -11.381  1.00  0.00
ATOM   4541 HG23 VAL   283      -5.781  20.120 -12.981  1.00  0.00
ATOM   4542  C   VAL   283      -4.844  16.776 -15.276  1.00  0.00
ATOM   4543  O   VAL   283      -3.979  17.160 -16.062  1.00  0.00
ATOM   4544  N   HIE   284      -5.134  15.476 -15.090  1.00  0.00
ATOM   4545  H   HIE   284      -5.826  15.226 -14.398  1.00  0.00
ATOM   4546  CA  HIE   284      -4.448  14.402 -15.801  1.00  0.00
ATOM   4547  HA  HIE   284      -3.372  14.493 -15.655  1.00  0.00
ATOM   4548  CB  HIE   284      -4.901  13.030 -15.276  1.00  0.00
ATOM   4549  HB2 HIE   284      -4.503  12.798 -14.288  1.00  0.00
ATOM   4550  HB3 HIE   284      -5.991  13.035 -15.236  1.00  0.00
ATOM   4551  CG  HIE   284      -4.512  11.902 -16.170  1.00  0.00
ATOM   4552  ND1 HIE   284      -3.203  11.479 -16.258  1.00  0.00
ATOM   4553  CE1 HIE   284      -3.204  10.502 -17.150  1.00  0.00
ATOM   4554  HE1 HIE   284      -2.252  10.018 -17.366  1.00  0.00
ATOM   4555  NE2 HIE   284      -4.426  10.286 -17.637  1.00  0.00
ATOM   4556  HE2 HIE   284      -4.706   9.598 -18.321  1.00  0.00
ATOM   4557  CD2 HIE   284      -5.268  11.184 -17.034  1.00  0.00
ATOM   4558  HD2 HIE   284      -6.325  11.203 -17.300  1.00  0.00
ATOM   4559  C   HIE   284      -4.707  14.527 -17.325  1.00  0.00
ATOM   4560  O   HIE   284      -3.778  14.349 -18.116  1.00  0.00
ATOM   4561  N   GLU   285      -5.957  14.851 -17.711  1.00  0.00
ATOM   4562  H   GLU   285      -6.649  14.954 -16.983  1.00  0.00
ATOM   4563  CA  GLU   285      -6.382  15.031 -19.108  1.00  0.00
ATOM   4564  HA  GLU   285      -6.149  14.132 -19.679  1.00  0.00
ATOM   4565  CB  GLU   285      -7.897  15.290 -19.195  1.00  0.00
ATOM   4566  HB2 GLU   285      -8.249  15.427 -18.172  1.00  0.00
ATOM   4567  HB3 GLU   285      -8.024  16.219 -19.750  1.00  0.00
ATOM   4568  CG  GLU   285      -8.700  14.188 -19.863  1.00  0.00
ATOM   4569  HG2 GLU   285      -8.496  13.302 -19.262  1.00  0.00
ATOM   4570  HG3 GLU   285      -9.748  14.468 -19.753  1.00  0.00
ATOM   4571  CD  GLU   285      -8.407  13.888 -21.322  1.00  0.00
ATOM   4572  OE1 GLU   285      -7.872  14.772 -22.031  1.00  0.00
ATOM   4573  OE2 GLU   285      -8.737  12.764 -21.762  1.00  0.00
ATOM   4574  C   GLU   285      -5.640  16.190 -19.767  1.00  0.00
ATOM   4575  O   GLU   285      -5.239  16.072 -20.915  1.00  0.00
ATOM   4576  N   LYS   286      -5.469  17.306 -19.043  1.00  0.00
ATOM   4577  H   LYS   286      -5.879  17.326 -18.120  1.00  0.00
ATOM   4578  CA  LYS   286      -4.762  18.501 -19.514  1.00  0.00
ATOM   4579  HA  LYS   286      -5.226  18.877 -20.425  1.00  0.00
ATOM   4580  CB  LYS   286      -4.826  19.603 -18.436  1.00  0.00
ATOM   4581  HB2 LYS   286      -5.878  19.854 -18.302  1.00  0.00
ATOM   4582  HB3 LYS   286      -4.437  19.168 -17.515  1.00  0.00
ATOM   4583  CG  LYS   286      -4.043  20.863 -18.771  1.00  0.00
ATOM   4584  HG2 LYS   286      -2.991  20.594 -18.861  1.00  0.00
ATOM   4585  HG3 LYS   286      -4.404  21.241 -19.728  1.00  0.00
ATOM   4586  CD  LYS   286      -4.201  21.936 -17.712  1.00  0.00
ATOM   4587  HD2 LYS   286      -5.204  22.353 -17.804  1.00  0.00
ATOM   4588  HD3 LYS   286      -4.093  21.463 -16.736  1.00  0.00
ATOM   4589  CE  LYS   286      -3.180  23.043 -17.851  1.00  0.00
ATOM   4590  HE2 LYS   286      -3.332  23.744 -17.030  1.00  0.00
ATOM   4591  HE3 LYS   286      -2.189  22.598 -17.768  1.00  0.00
ATOM   4592  NZ  LYS   286      -3.293  23.765 -19.148  1.00  0.00
ATOM   4593  HZ1 LYS   286      -4.212  24.178 -19.224  1.00  0.00
ATOM   4594  HZ2 LYS   286      -2.593  24.492 -19.191  1.00  0.00
ATOM   4595  HZ3 LYS   286      -3.152  23.115 -19.908  1.00  0.00
ATOM   4596  C   LYS   286      -3.294  18.152 -19.841  1.00  0.00
ATOM   4597  O   LYS   286      -2.792  18.529 -20.904  1.00  0.00
ATOM   4598  N   TYR   287      -2.616  17.434 -18.921  1.00  0.00
ATOM   4599  H   TYR   287      -3.038  17.310 -18.011  1.00  0.00
ATOM   4600  CA  TYR   287      -1.211  17.079 -19.086  1.00  0.00
ATOM   4601  HA  TYR   287      -0.743  17.779 -19.778  1.00  0.00
ATOM   4602  CB  TYR   287      -0.451  17.131 -17.743  1.00  0.00
ATOM   4603  HB2 TYR   287      -0.841  16.422 -17.012  1.00  0.00
ATOM   4604  HB3 TYR   287       0.571  16.857 -18.004  1.00  0.00
ATOM   4605  CG  TYR   287      -0.465  18.523 -17.151  1.00  0.00
ATOM   4606  CD1 TYR   287       0.357  19.528 -17.661  1.00  0.00
ATOM   4607  HD1 TYR   287       1.055  19.279 -18.459  1.00  0.00
ATOM   4608  CE1 TYR   287       0.297  20.832 -17.168  1.00  0.00
ATOM   4609  HE1 TYR   287       0.959  21.602 -17.565  1.00  0.00
ATOM   4610  CZ  TYR   287      -0.599  21.143 -16.161  1.00  0.00
ATOM   4611  OH  TYR   287      -0.663  22.414 -15.661  1.00  0.00
ATOM   4612  HH  TYR   287      -0.043  23.014 -16.080  1.00  0.00
ATOM   4613  CE2 TYR   287      -1.446  20.170 -15.661  1.00  0.00
ATOM   4614  HE2 TYR   287      -2.168  20.418 -14.884  1.00  0.00
ATOM   4615  CD2 TYR   287      -1.374  18.869 -16.155  1.00  0.00
ATOM   4616  HD2 TYR   287      -2.037  18.099 -15.762  1.00  0.00
ATOM   4617  C   TYR   287      -0.892  15.840 -19.913  1.00  0.00
ATOM   4618  O   TYR   287       0.272  15.664 -20.284  1.00  0.00
ATOM   4619  N   ARG   288      -1.894  14.995 -20.233  1.00  0.00
ATOM   4620  H   ARG   288      -2.802  15.101 -19.804  1.00  0.00
ATOM   4621  CA  ARG   288      -1.637  13.785 -21.035  1.00  0.00
ATOM   4622  HA  ARG   288      -0.660  13.387 -20.761  1.00  0.00
ATOM   4623  CB  ARG   288      -2.695  12.686 -20.818  1.00  0.00
ATOM   4624  HB2 ARG   288      -2.307  11.777 -21.278  1.00  0.00
ATOM   4625  HB3 ARG   288      -2.781  12.539 -19.741  1.00  0.00
ATOM   4626  CG  ARG   288      -4.066  13.001 -21.397  1.00  0.00
ATOM   4627  HG2 ARG   288      -4.582  13.666 -20.704  1.00  0.00
ATOM   4628  HG3 ARG   288      -3.923  13.511 -22.350  1.00  0.00
ATOM   4629  CD  ARG   288      -4.895  11.753 -21.611  1.00  0.00
ATOM   4630  HD2 ARG   288      -4.307  11.022 -22.166  1.00  0.00
ATOM   4631  HD3 ARG   288      -5.174  11.336 -20.644  1.00  0.00
ATOM   4632  NE  ARG   288      -6.115  12.045 -22.366  1.00  0.00
ATOM   4633  HE  ARG   288      -6.938  12.274 -21.827  1.00  0.00
ATOM   4634  CZ  ARG   288      -6.210  12.030 -23.693  1.00  0.00
ATOM   4635  NH1 ARG   288      -5.152  11.730 -24.440  1.00  0.00
ATOM   4636 HH11 ARG   288      -4.271  11.512 -23.997  1.00  0.00
ATOM   4637 HH12 ARG   288      -5.235  11.722 -25.447  1.00  0.00
ATOM   4638  NH2 ARG   288      -7.363  12.313 -24.285  1.00  0.00
ATOM   4639 HH21 ARG   288      -8.172  12.541 -23.725  1.00  0.00
ATOM   4640 HH22 ARG   288      -7.426  12.300 -25.293  1.00  0.00
ATOM   4641  C   ARG   288      -1.386  14.055 -22.521  1.00  0.00
ATOM   4642  O   ARG   288      -1.552  15.180 -22.988  1.00  0.00
ATOM   4643  OXT ARG   288      -1.014  13.150 -23.266  1.00  0.00
TER
ATOM   4644 CL2  L15   289       7.637  -4.248   2.775  1.00  0.00
ATOM   4645  C3  L15   289       6.711  -2.797   2.951  1.00  0.00
ATOM   4646  C2  L15   289       7.199  -1.773   3.756  1.00  0.00
ATOM   4647  H3  L15   289       8.134  -1.902   4.279  1.00  0.00
ATOM   4648  C1  L15   289       6.485  -0.585   3.888  1.00  0.00
ATOM   4649  H2  L15   289       6.866   0.208   4.515  1.00  0.00
ATOM   4650  C6  L15   289       5.283  -0.421   3.212  1.00  0.00
ATOM   4651  H4  L15   289       4.728   0.501   3.313  1.00  0.00
ATOM   4652  C5  L15   289       4.781  -1.431   2.403  1.00  0.00
ATOM   4653 CL1  L15   289       3.279  -1.200   1.555  1.00  0.00
ATOM   4654  C4  L15   289       5.488  -2.642   2.273  1.00  0.00
ATOM   4655  C7  L15   289       4.915  -3.712   1.423  1.00  0.00
ATOM   4656  O1  L15   289       3.991  -4.377   1.860  1.00  0.00
ATOM   4657  N1  L15   289       5.415  -3.877   0.182  1.00  0.00
ATOM   4658  H5  L15   289       6.194  -3.312  -0.127  1.00  0.00
ATOM   4659  C8  L15   289       5.008  -4.761  -0.821  1.00  0.00
ATOM   4660  C12 L15   289       5.809  -4.808  -1.958  1.00  0.00
ATOM   4661  H8  L15   289       6.704  -4.204  -2.012  1.00  0.00
ATOM   4662  C9  L15   289       3.806  -5.496  -0.838  1.00  0.00
ATOM   4663  H6  L15   289       3.142  -5.463   0.014  1.00  0.00
ATOM   4664  C10 L15   289       3.494  -6.256  -1.961  1.00  0.00
ATOM   4665  H7  L15   289       2.573  -6.819  -1.993  1.00  0.00
ATOM   4666  N2  L15   289       4.316  -6.304  -3.006  1.00  0.00
ATOM   4667  C11 L15   289       5.467  -5.634  -3.031  1.00  0.00
ATOM   4668  N3  L15   289       6.257  -5.676  -4.186  1.00  0.00
ATOM   4669  H9  L15   289       5.834  -5.872  -5.082  1.00  0.00
ATOM   4670  C13 L15   289       7.600  -5.476  -4.265  1.00  0.00
ATOM   4671  O2  L15   289       8.294  -5.240  -3.291  1.00  0.00
ATOM   4672  C14 L15   289       8.206  -5.537  -5.645  1.00  0.00
ATOM   4673  H1  L15   289       7.802  -6.330  -6.267  1.00  0.00
ATOM   4674  H10 L15   289       8.066  -4.580  -6.145  1.00  0.00
ATOM   4675  C15 L15   289       9.693  -5.706  -5.528  1.00  0.00
ATOM   4676  H11 L15   289      10.133  -5.749  -6.524  1.00  0.00
ATOM   4677  H12 L15   289      10.112  -4.859  -4.983  1.00  0.00
ATOM   4678  H13 L15   289       9.913  -6.628  -4.991  1.00  0.00
ATOM   4679  C29 L15   289       8.206  -5.537  -5.645  1.00  0.00
ATOM   4680  C31 L15   289       9.693  -5.706  -5.528  1.00  0.00
ATOM   4681  H22 L15   289      10.133  -5.749  -6.524  1.00  0.00
ATOM   4682  H23 L15   289      10.112  -4.859  -4.983  1.00  0.00
ATOM   4683  H24 L15   289       9.913  -6.628  -4.991  1.00  0.00
ATOM   4684  C32 L15   289       8.014  -4.219  -6.333  1.00  0.00
ATOM   4685  H28 L15   289       8.452  -4.260  -7.330  1.00  0.00
ATOM   4686  H29 L15   289       6.949  -4.002  -6.413  1.00  0.00
ATOM   4687  H30 L15   289       8.501  -3.433  -5.755  1.00  0.00
ATOM   4688  C30 L15   289       7.648  -6.633  -6.504  1.00  0.00
ATOM   4689  H25 L15   289       8.134  -6.613  -7.481  1.00  0.00
ATOM   4690  H26 L15   289       7.831  -7.597  -6.029  1.00  0.00
ATOM   4691  H27 L15   289       6.576  -6.487  -6.630  1.00  0.00
TER
ATOM   4692 Na+  Na+   290     -11.330  -0.362 -14.467  1.00  0.00
TER
ATOM   4693  O   WAT   291       3.446  17.563   6.600  1.00  0.00
ATOM   4694  H1  WAT   291       4.168  17.445   7.217  1.00  0.00
ATOM   4695  H2  WAT   291       3.029  18.380   6.871  1.00  0.00
TER
ATOM   4696  O   WAT   292      10.910  13.380  -1.902  1.00  0.00
ATOM   4697  H1  WAT   292      11.632  13.262  -1.285  1.00  0.00
ATOM   4698  H2  WAT   292      10.493  14.197  -1.630  1.00  0.00
TER
ATOM   4699  O   WAT   293     -12.290  12.271   2.351  1.00  0.00
ATOM   4700  H1  WAT   293     -11.568  12.153   2.969  1.00  0.00
ATOM   4701  H2  WAT   293     -12.707  13.088   2.623  1.00  0.00
TER
ATOM   4702  O   WAT   294      -2.075   2.444   7.939  1.00  0.00
ATOM   4703  H1  WAT   294      -1.353   2.326   8.557  1.00  0.00
ATOM   4704  H2  WAT   294      -2.492   3.261   8.211  1.00  0.00
TER
ATOM   4705  O   WAT   295      -2.439  13.928   8.952  1.00  0.00
ATOM   4706  H1  WAT   295      -1.717  13.810   9.569  1.00  0.00
ATOM   4707  H2  WAT   295      -2.856  14.745   9.223  1.00  0.00
TER
ATOM   4708  O   WAT   296      -2.401   9.577   6.544  1.00  0.00
ATOM   4709  H1  WAT   296      -1.679   9.459   7.161  1.00  0.00
ATOM   4710  H2  WAT   296      -2.818  10.395   6.815  1.00  0.00
TER
ATOM   4711  O   WAT   297       3.660  17.646   9.343  1.00  0.00
ATOM   4712  H1  WAT   297       4.382  17.529   9.960  1.00  0.00
ATOM   4713  H2  WAT   297       3.243  18.464   9.615  1.00  0.00
TER
ATOM   4714  O   WAT   298     -14.168  11.590   0.399  1.00  0.00
ATOM   4715  H1  WAT   298     -13.446  11.472   1.016  1.00  0.00
ATOM   4716  H2  WAT   298     -14.585  12.408   0.670  1.00  0.00
TER
ATOM   4717  O   WAT   299       7.472   8.791   8.411  1.00  0.00
ATOM   4718  H1  WAT   299       8.193   8.673   9.028  1.00  0.00
ATOM   4719  H2  WAT   299       7.055   9.609   8.683  1.00  0.00
TER
ATOM   4720  O   WAT   300       7.347   8.018   1.683  1.00  0.00
ATOM   4721  H1  WAT   300       8.069   7.900   2.300  1.00  0.00
ATOM   4722  H2  WAT   300       6.930   8.836   1.955  1.00  0.00
TER
ATOM   4723  O   WAT   301       7.659   7.647   4.291  1.00  0.00
ATOM   4724  H1  WAT   301       8.381   7.529   4.908  1.00  0.00
ATOM   4725  H2  WAT   301       7.242   8.465   4.563  1.00  0.00
TER
ATOM   4726  O   WAT   302       3.770  21.486   3.223  1.00  0.00
ATOM   4727  H1  WAT   302       4.492  21.368   3.840  1.00  0.00
ATOM   4728  H2  WAT   302       3.353  22.303   3.494  1.00  0.00
TER
ATOM   4729  O   WAT   303     -13.506   5.678  -4.891  1.00  0.00
ATOM   4730  H1  WAT   303     -12.784   5.560  -4.274  1.00  0.00
ATOM   4731  H2  WAT   303     -13.923   6.495  -4.620  1.00  0.00
TER
ATOM   4732  O   WAT   304     -11.016  16.689   3.736  1.00  0.00
ATOM   4733  H1  WAT   304     -10.294  16.571   4.353  1.00  0.00
ATOM   4734  H2  WAT   304     -11.433  17.506   4.007  1.00  0.00
TER
ATOM   4735  O   WAT   305      14.507  11.112  -7.475  1.00  0.00
ATOM   4736  H1  WAT   305      15.229  10.994  -6.858  1.00  0.00
ATOM   4737  H2  WAT   305      14.090  11.930  -7.204  1.00  0.00
TER
ATOM   4738  O   WAT   306       7.568  11.480   9.550  1.00  0.00
ATOM   4739  H1  WAT   306       8.289  11.363  10.168  1.00  0.00
ATOM   4740  H2  WAT   306       7.151  12.298   9.822  1.00  0.00
TER
ATOM   4741  O   WAT   307     -12.715  15.369   8.371  1.00  0.00
ATOM   4742  H1  WAT   307     -11.993  15.251   8.988  1.00  0.00
ATOM   4743  H2  WAT   307     -13.132  16.186   8.642  1.00  0.00
TER
ATOM   4744  O   WAT   308       4.994   1.865   6.137  1.00  0.00
ATOM   4745  H1  WAT   308       5.716   1.747   6.754  1.00  0.00
ATOM   4746  H2  WAT   308       4.577   2.682   6.408  1.00  0.00
TER
ATOM   4747  O   WAT   309     -15.414   9.071   0.462  1.00  0.00
ATOM   4748  H1  WAT   309     -14.692   8.953   1.080  1.00  0.00
ATOM   4749  H2  WAT   309     -15.831   9.889   0.734  1.00  0.00
TER
ATOM   4750  O   WAT   310      -4.213  26.849  -2.632  1.00  0.00
ATOM   4751  H1  WAT   310      -3.491  26.731  -2.014  1.00  0.00
ATOM   4752  H2  WAT   310      -4.630  27.666  -2.360  1.00  0.00
TER
ATOM   4753  O   WAT   311       2.932  19.524   4.713  1.00  0.00
ATOM   4754  H1  WAT   311       3.654  19.406   5.330  1.00  0.00
ATOM   4755  H2  WAT   311       2.515  20.342   4.985  1.00  0.00
TER
ATOM   4756  O   WAT   312      15.986  17.848  18.764  1.00  0.00
ATOM   4757  H1  WAT   312      16.708  17.730  19.382  1.00  0.00
ATOM   4758  H2  WAT   312      15.569  18.666  19.036  1.00  0.00
TER
ATOM   4759  O   WAT   313      -1.290  25.454   2.537  1.00  0.00
ATOM   4760  H1  WAT   313      -0.568  25.336   3.154  1.00  0.00
ATOM   4761  H2  WAT   313      -1.707  26.272   2.809  1.00  0.00
TER
ATOM   4762  O   WAT   314      18.867  14.676   4.510  1.00  0.00
ATOM   4763  H1  WAT   314      19.589  14.558   5.127  1.00  0.00
ATOM   4764  H2  WAT   314      18.450  15.493   4.782  1.00  0.00
TER
ATOM   4765  O   WAT   315       8.958  -1.678  -2.646  1.00  0.00
ATOM   4766  H1  WAT   315       9.680  -1.796  -2.029  1.00  0.00
ATOM   4767  H2  WAT   315       8.542  -0.860  -2.375  1.00  0.00
TER
ATOM   4768  O   WAT   316      12.539  16.274  19.440  1.00  0.00
ATOM   4769  H1  WAT   316      13.261  16.156  20.057  1.00  0.00
ATOM   4770  H2  WAT   316      12.122  17.092  19.711  1.00  0.00
TER
ATOM   4771  O   WAT   317      14.769   6.657 -16.222  1.00  0.00
ATOM   4772  H1  WAT   317      15.491   6.539 -15.605  1.00  0.00
ATOM   4773  H2  WAT   317      14.352   7.475 -15.950  1.00  0.00
TER
ATOM   4774  O   WAT   318       7.753   0.555   0.937  1.00  0.00
ATOM   4775  H1  WAT   318       8.475   0.437   1.554  1.00  0.00
ATOM   4776  H2  WAT   318       7.336   1.373   1.209  1.00  0.00
TER
ATOM   4777  O   WAT   319      -8.433  -4.643  -2.856  1.00  0.00
ATOM   4778  H1  WAT   319      -7.711  -4.761  -2.239  1.00  0.00
ATOM   4779  H2  WAT   319      -8.850  -3.825  -2.584  1.00  0.00
TER
ATOM   4780  O   WAT   320       7.847  18.537  20.579  1.00  0.00
ATOM   4781  H1  WAT   320       8.569  18.419  21.196  1.00  0.00
ATOM   4782  H2  WAT   320       7.430  19.355  20.850  1.00  0.00
TER
ATOM   4783  O   WAT   321       7.189   6.690  10.372  1.00  0.00
ATOM   4784  H1  WAT   321       7.911   6.572  10.990  1.00  0.00
ATOM   4785  H2  WAT   321       6.772   7.507  10.644  1.00  0.00
TER
ATOM   4786  O   WAT   322      10.520   8.372   5.188  1.00  0.00
ATOM   4787  H1  WAT   322      11.242   8.254   5.806  1.00  0.00
ATOM   4788  H2  WAT   322      10.103   9.190   5.460  1.00  0.00
TER
ATOM   4789  O   WAT   323       9.449  15.861  19.158  1.00  0.00
ATOM   4790  H1  WAT   323      10.171  15.743  19.776  1.00  0.00
ATOM   4791  H2  WAT   323       9.032  16.679  19.430  1.00  0.00
TER
ATOM   4792  O   WAT   324       9.354  10.757  11.749  1.00  0.00
ATOM   4793  H1  WAT   324      10.076  10.639  12.367  1.00  0.00
ATOM   4794  H2  WAT   324       8.937  11.575  12.021  1.00  0.00
TER
ATOM   4795  O   WAT   325       5.948   8.253   6.220  1.00  0.00
ATOM   4796  H1  WAT   325       6.670   8.135   6.837  1.00  0.00
ATOM   4797  H2  WAT   325       5.531   9.071   6.492  1.00  0.00
TER
ATOM   4798  O   WAT   326     -17.186  15.105  -0.283  1.00  0.00
ATOM   4799  H1  WAT   326     -16.465  14.987   0.334  1.00  0.00
ATOM   4800  H2  WAT   326     -17.603  15.923  -0.012  1.00  0.00
TER
ATOM   4801  O   WAT   327       5.934  12.112  17.643  1.00  0.00
ATOM   4802  H1  WAT   327       6.656  11.994  18.260  1.00  0.00
ATOM   4803  H2  WAT   327       5.517  12.930  17.914  1.00  0.00
TER
ATOM   4804  O   WAT   328       7.451 -12.071   6.778  1.00  0.00
ATOM   4805  H1  WAT   328       8.173 -12.189   7.395  1.00  0.00
ATOM   4806  H2  WAT   328       7.034 -11.253   7.049  1.00  0.00
TER
ATOM   4807  O   WAT   329      11.574  20.193  -3.265  1.00  0.00
ATOM   4808  H1  WAT   329      12.296  20.075  -2.648  1.00  0.00
ATOM   4809  H2  WAT   329      11.157  21.011  -2.993  1.00  0.00
TER
ATOM   4810  O   WAT   330       7.491  -2.281  -0.198  1.00  0.00
ATOM   4811  H1  WAT   330       8.213  -2.399   0.419  1.00  0.00
ATOM   4812  H2  WAT   330       7.075  -1.463   0.073  1.00  0.00
TER
ATOM   4813  O   WAT   331       0.018 -21.029  -5.724  1.00  0.00
ATOM   4814  H1  WAT   331       0.740 -21.147  -5.107  1.00  0.00
ATOM   4815  H2  WAT   331      -0.399 -20.212  -5.453  1.00  0.00
TER
ATOM   4816  O   WAT   332      17.415  18.172   7.141  1.00  0.00
ATOM   4817  H1  WAT   332      18.137  18.054   7.758  1.00  0.00
ATOM   4818  H2  WAT   332      16.998  18.990   7.412  1.00  0.00
TER
ATOM   4819  O   WAT   333     -16.004  14.908 -13.497  1.00  0.00
ATOM   4820  H1  WAT   333     -15.282  14.790 -12.879  1.00  0.00
ATOM   4821  H2  WAT   333     -16.421  15.726 -13.225  1.00  0.00
TER
ATOM   4822  O   WAT   334       2.517 -13.084  12.336  1.00  0.00
ATOM   4823  H1  WAT   334       3.239 -13.202  12.953  1.00  0.00
ATOM   4824  H2  WAT   334       2.100 -12.266  12.607  1.00  0.00
TER
ATOM   4825  O   WAT   335      16.730   9.602  -3.749  1.00  0.00
ATOM   4826  H1  WAT   335      17.452   9.484  -3.132  1.00  0.00
ATOM   4827  H2  WAT   335      16.313  10.420  -3.478  1.00  0.00
TER
ATOM   4828  O   WAT   336      13.616  23.275   3.886  1.00  0.00
ATOM   4829  H1  WAT   336      14.338  23.157   4.504  1.00  0.00
ATOM   4830  H2  WAT   336      13.199  24.093   4.158  1.00  0.00
TER
ATOM   4831  O   WAT   337      -8.047   9.983 -15.692  1.00  0.00
ATOM   4832  H1  WAT   337      -7.325   9.865 -15.074  1.00  0.00
ATOM   4833  H2  WAT   337      -8.464  10.801 -15.420  1.00  0.00
TER
ATOM   4834  O   WAT   338       9.983  11.122  -0.708  1.00  0.00
ATOM   4835  H1  WAT   338      10.705  11.004  -0.091  1.00  0.00
ATOM   4836  H2  WAT   338       9.566  11.939  -0.437  1.00  0.00
TER
ATOM   4837  O   WAT   339       1.806 -14.484  -8.640  1.00  0.00
ATOM   4838  H1  WAT   339       2.527 -14.602  -8.023  1.00  0.00
ATOM   4839  H2  WAT   339       1.389 -13.666  -8.368  1.00  0.00
TER
ATOM   4840  O   WAT   340     -12.293  19.001   4.735  1.00  0.00
ATOM   4841  H1  WAT   340     -11.571  18.883   5.352  1.00  0.00
ATOM   4842  H2  WAT   340     -12.710  19.819   5.006  1.00  0.00
TER
ATOM   4843  O   WAT   341     -12.438  -1.094  -7.538  1.00  0.00
ATOM   4844  H1  WAT   341     -11.716  -1.212  -6.921  1.00  0.00
ATOM   4845  H2  WAT   341     -12.855  -0.276  -7.267  1.00  0.00
TER
ATOM   4846  O   WAT   342       2.354 -25.209  -7.233  1.00  0.00
ATOM   4847  H1  WAT   342       3.076 -25.327  -6.616  1.00  0.00
ATOM   4848  H2  WAT   342       1.937 -24.391  -6.962  1.00  0.00
TER
ATOM   4849  O   WAT   343      14.651   4.198   3.811  1.00  0.00
ATOM   4850  H1  WAT   343      15.372   4.080   4.428  1.00  0.00
ATOM   4851  H2  WAT   343      14.234   5.015   4.082  1.00  0.00
TER
ATOM   4852  O   WAT   344       7.752  27.427  -3.748  1.00  0.00
ATOM   4853  H1  WAT   344       8.474  27.309  -3.131  1.00  0.00
ATOM   4854  H2  WAT   344       7.335  28.244  -3.477  1.00  0.00
TER
ATOM   4855  O   WAT   345     -13.153  14.608 -16.600  1.00  0.00
ATOM   4856  H1  WAT   345     -12.431  14.490 -15.982  1.00  0.00
ATOM   4857  H2  WAT   345     -13.570  15.426 -16.328  1.00  0.00
TER
ATOM   4858  O   WAT   346       5.961 -19.449 -10.096  1.00  0.00
ATOM   4859  H1  WAT   346       6.683 -19.567  -9.478  1.00  0.00
ATOM   4860  H2  WAT   346       5.545 -18.631  -9.824  1.00  0.00
TER
ATOM   4861  O   WAT   347     -12.154  14.370   3.968  1.00  0.00
ATOM   4862  H1  WAT   347     -11.432  14.252   4.585  1.00  0.00
ATOM   4863  H2  WAT   347     -12.571  15.188   4.240  1.00  0.00
TER
ATOM   4864  O   WAT   348      10.056   8.970   7.883  1.00  0.00
ATOM   4865  H1  WAT   348      10.778   8.852   8.501  1.00  0.00
ATOM   4866  H2  WAT   348       9.639   9.788   8.155  1.00  0.00
TER
ATOM   4867  O   WAT   349      19.555  18.877   4.202  1.00  0.00
ATOM   4868  H1  WAT   349      20.277  18.759   4.819  1.00  0.00
ATOM   4869  H2  WAT   349      19.139  19.695   4.473  1.00  0.00
TER
ATOM   4870  O   WAT   350       9.211  26.409  14.103  1.00  0.00
ATOM   4871  H1  WAT   350       9.933  26.291  14.721  1.00  0.00
ATOM   4872  H2  WAT   350       8.794  27.227  14.375  1.00  0.00
TER
ATOM   4873  O   WAT   351      15.003  18.800  16.213  1.00  0.00
ATOM   4874  H1  WAT   351      15.725  18.682  16.831  1.00  0.00
ATOM   4875  H2  WAT   351      14.586  19.617  16.485  1.00  0.00
TER
ATOM   4876  O   WAT   352      10.585  17.828  -9.415  1.00  0.00
ATOM   4877  H1  WAT   352      11.307  17.710  -8.797  1.00  0.00
ATOM   4878  H2  WAT   352      10.168  18.646  -9.143  1.00  0.00
TER
ATOM   4879  O   WAT   353     -13.522  15.388 -14.165  1.00  0.00
ATOM   4880  H1  WAT   353     -12.800  15.270 -13.547  1.00  0.00
ATOM   4881  H2  WAT   353     -13.939  16.206 -13.893  1.00  0.00
TER
ATOM   4882  O   WAT   354      -6.316  27.360   6.612  1.00  0.00
ATOM   4883  H1  WAT   354      -5.594  27.242   7.229  1.00  0.00
ATOM   4884  H2  WAT   354      -6.733  28.177   6.884  1.00  0.00
TER
ATOM   4885  O   WAT   355      -0.539  25.777 -13.682  1.00  0.00
ATOM   4886  H1  WAT   355       0.183  25.659 -13.065  1.00  0.00
ATOM   4887  H2  WAT   355      -0.956  26.595 -13.411  1.00  0.00
TER
ATOM   4888  O   WAT   356      10.054  24.883 -12.217  1.00  0.00
ATOM   4889  H1  WAT   356      10.776  24.765 -11.600  1.00  0.00
ATOM   4890  H2  WAT   356       9.637  25.701 -11.946  1.00  0.00
TER
ATOM   4891  O   WAT   357       7.472  18.161 -10.725  1.00  0.00
ATOM   4892  H1  WAT   357       8.194  18.043 -10.108  1.00  0.00
ATOM   4893  H2  WAT   357       7.055  18.978 -10.453  1.00  0.00
TER
ATOM   4894  O   WAT   358     -17.031  18.118  -6.291  1.00  0.00
ATOM   4895  H1  WAT   358     -16.309  18.001  -5.673  1.00  0.00
ATOM   4896  H2  WAT   358     -17.448  18.936  -6.019  1.00  0.00
TER
ATOM   4897  O   WAT   359       6.642  15.360 -17.629  1.00  0.00
ATOM   4898  H1  WAT   359       7.364  15.242 -17.012  1.00  0.00
ATOM   4899  H2  WAT   359       6.225  16.178 -17.358  1.00  0.00
TER
ATOM   4900  O   WAT   360     -14.557  18.753  -6.809  1.00  0.00
ATOM   4901  H1  WAT   360     -13.835  18.635  -6.191  1.00  0.00
ATOM   4902  H2  WAT   360     -14.973  19.570  -6.537  1.00  0.00
TER
ATOM   4903  O   WAT   361       6.152  28.177   3.019  1.00  0.00
ATOM   4904  H1  WAT   361       6.874  28.059   3.636  1.00  0.00
ATOM   4905  H2  WAT   361       5.735  28.995   3.291  1.00  0.00
TER
ATOM   4906  O   WAT   362      -4.181  -1.965  13.992  1.00  0.00
ATOM   4907  H1  WAT   362      -3.459  -2.083  14.610  1.00  0.00
ATOM   4908  H2  WAT   362      -4.598  -1.147  14.264  1.00  0.00
TER
ATOM   4909  O   WAT   363      -1.498  -3.857   5.526  1.00  0.00
ATOM   4910  H1  WAT   363      -0.776  -3.975   6.144  1.00  0.00
ATOM   4911  H2  WAT   363      -1.915  -3.039   5.798  1.00  0.00
TER
ATOM   4912  O   WAT   364      -5.673  22.212  12.019  1.00  0.00
ATOM   4913  H1  WAT   364      -4.951  22.094  12.637  1.00  0.00
ATOM   4914  H2  WAT   364      -6.090  23.029  12.291  1.00  0.00
TER
ATOM   4915  O   WAT   365      -5.043  28.831  -7.754  1.00  0.00
ATOM   4916  H1  WAT   365      -4.321  28.713  -7.136  1.00  0.00
ATOM   4917  H2  WAT   365      -5.460  29.648  -7.482  1.00  0.00
TER
ATOM   4918  O   WAT   366     -10.769   2.935 -12.868  1.00  0.00
ATOM   4919  H1  WAT   366     -10.047   2.817 -12.251  1.00  0.00
ATOM   4920  H2  WAT   366     -11.185   3.753 -12.596  1.00  0.00
TER
ATOM   4921  O   WAT   367       7.155  26.982   0.815  1.00  0.00
ATOM   4922  H1  WAT   367       7.877  26.864   1.433  1.00  0.00
ATOM   4923  H2  WAT   367       6.738  27.800   1.087  1.00  0.00
TER
ATOM   4924  O   WAT   368      16.698  10.330  -6.204  1.00  0.00
ATOM   4925  H1  WAT   368      17.420  10.212  -5.587  1.00  0.00
ATOM   4926  H2  WAT   368      16.281  11.148  -5.932  1.00  0.00
TER
ATOM   4927  O   WAT   369       9.247  28.050  16.119  1.00  0.00
ATOM   4928  H1  WAT   369       9.968  27.932  16.736  1.00  0.00
ATOM   4929  H2  WAT   369       8.830  28.868  16.390  1.00  0.00
TER
ATOM   4930  O   WAT   370     -11.699  22.651  10.611  1.00  0.00
ATOM   4931  H1  WAT   370     -10.977  22.533  11.229  1.00  0.00
ATOM   4932  H2  WAT   370     -12.116  23.468  10.883  1.00  0.00
TER
ATOM   4933  O   WAT   371      13.812   9.657 -11.916  1.00  0.00
ATOM   4934  H1  WAT   371      14.534   9.539 -11.298  1.00  0.00
ATOM   4935  H2  WAT   371      13.395  10.475 -11.644  1.00  0.00
TER
ATOM   4936  O   WAT   372      13.346  19.374  25.242  1.00  0.00
ATOM   4937  H1  WAT   372      14.068  19.256  25.860  1.00  0.00
ATOM   4938  H2  WAT   372      12.929  20.191  25.514  1.00  0.00
TER
ATOM   4939  O   WAT   373     -16.832  12.854   1.281  1.00  0.00
ATOM   4940  H1  WAT   373     -16.110  12.736   1.899  1.00  0.00
ATOM   4941  H2  WAT   373     -17.249  13.671   1.553  1.00  0.00
TER
ATOM   4942  O   WAT   374     -18.741  14.430  -2.469  1.00  0.00
ATOM   4943  H1  WAT   374     -18.019  14.312  -1.851  1.00  0.00
ATOM   4944  H2  WAT   374     -19.158  15.247  -2.197  1.00  0.00
TER
ATOM   4945  O   WAT   375      -3.256   0.800  18.446  1.00  0.00
ATOM   4946  H1  WAT   375      -2.534   0.682  19.063  1.00  0.00
ATOM   4947  H2  WAT   375      -3.673   1.618  18.718  1.00  0.00
TER
ATOM   4948  O   WAT   376     -15.585   0.886   9.483  1.00  0.00
ATOM   4949  H1  WAT   376     -14.863   0.768  10.101  1.00  0.00
ATOM   4950  H2  WAT   376     -16.002   1.704   9.755  1.00  0.00
TER
ATOM   4951  O   WAT   377      11.120  -3.761  18.521  1.00  0.00
ATOM   4952  H1  WAT   377      11.842  -3.879  19.139  1.00  0.00
ATOM   4953  H2  WAT   377      10.703  -2.944  18.793  1.00  0.00
TER
ATOM   4954  O   WAT   378     -17.414   8.016  10.374  1.00  0.00
ATOM   4955  H1  WAT   378     -16.692   7.898  10.992  1.00  0.00
ATOM   4956  H2  WAT   378     -17.831   8.834  10.646  1.00  0.00
TER
ATOM   4957  O   WAT   379     -16.798   7.077  -2.272  1.00  0.00
ATOM   4958  H1  WAT   379     -16.077   6.959  -1.654  1.00  0.00
ATOM   4959  H2  WAT   379     -17.215   7.894  -2.000  1.00  0.00
TER
ATOM   4960  O   WAT   380       3.609 -32.377   3.549  1.00  0.00
ATOM   4961  H1  WAT   380       4.331 -32.494   4.167  1.00  0.00
ATOM   4962  H2  WAT   380       3.193 -31.559   3.821  1.00  0.00
TER
ATOM   4963  O   WAT   381      -4.525  27.002  -0.110  1.00  0.00
ATOM   4964  H1  WAT   381      -3.803  26.884   0.507  1.00  0.00
ATOM   4965  H2  WAT   381      -4.942  27.819   0.162  1.00  0.00
TER
ATOM   4966  O   WAT   382       9.644  25.737   2.883  1.00  0.00
ATOM   4967  H1  WAT   382      10.366  25.619   3.500  1.00  0.00
ATOM   4968  H2  WAT   382       9.227  26.555   3.154  1.00  0.00
TER
ATOM   4969  O   WAT   383       3.502  10.873 -18.450  1.00  0.00
ATOM   4970  H1  WAT   383       4.224  10.755 -17.833  1.00  0.00
ATOM   4971  H2  WAT   383       3.085  11.690 -18.179  1.00  0.00
TER
ATOM   4972  O   WAT   384      -4.652  -1.052  11.577  1.00  0.00
ATOM   4973  H1  WAT   384      -3.930  -1.170  12.195  1.00  0.00
ATOM   4974  H2  WAT   384      -5.069  -0.235  11.849  1.00  0.00
TER
ATOM   4975  O   WAT   385      -7.157   4.876 -13.709  1.00  0.00
ATOM   4976  H1  WAT   385      -6.435   4.758 -13.092  1.00  0.00
ATOM   4977  H2  WAT   385      -7.574   5.694 -13.438  1.00  0.00
TER
ATOM   4978  O   WAT   386      -8.868   4.339 -11.577  1.00  0.00
ATOM   4979  H1  WAT   386      -8.146   4.221 -10.959  1.00  0.00
ATOM   4980  H2  WAT   386      -9.285   5.156 -11.305  1.00  0.00
TER
ATOM   4981  O   WAT   387     -17.550  15.612  -4.507  1.00  0.00
ATOM   4982  H1  WAT   387     -16.828  15.494  -3.890  1.00  0.00
ATOM   4983  H2  WAT   387     -17.967  16.429  -4.235  1.00  0.00
TER
ATOM   4984  O   WAT   388     -11.901  12.345 -17.761  1.00  0.00
ATOM   4985  H1  WAT   388     -11.179  12.227 -17.143  1.00  0.00
ATOM   4986  H2  WAT   388     -12.318  13.163 -17.489  1.00  0.00
TER
ATOM   4987  O   WAT   389       9.059  11.168  14.558  1.00  0.00
ATOM   4988  H1  WAT   389       9.781  11.050  15.175  1.00  0.00
ATOM   4989  H2  WAT   389       8.642  11.986  14.829  1.00  0.00
TER
ATOM   4990  O   WAT   390      -6.973  12.285 -27.599  1.00  0.00
ATOM   4991  H1  WAT   390      -6.251  12.167 -26.981  1.00  0.00
ATOM   4992  H2  WAT   390      -7.390  13.103 -27.327  1.00  0.00
TER
ATOM   4993  O   WAT   391       3.397  13.452 -19.311  1.00  0.00
ATOM   4994  H1  WAT   391       4.119  13.334 -18.693  1.00  0.00
ATOM   4995  H2  WAT   391       2.980  14.270 -19.039  1.00  0.00
TER
ATOM   4996  O   WAT   392      -6.880  27.075  -9.238  1.00  0.00
ATOM   4997  H1  WAT   392      -6.158  26.957  -8.621  1.00  0.00
ATOM   4998  H2  WAT   392      -7.297  27.893  -8.967  1.00  0.00
TER
ATOM   4999  O   WAT   393      19.027  19.588   8.854  1.00  0.00
ATOM   5000  H1  WAT   393      19.749  19.470   9.472  1.00  0.00
ATOM   5001  H2  WAT   393      18.610  20.405   9.126  1.00  0.00
TER
ATOM   5002  O   WAT   394      11.753  10.119   3.542  1.00  0.00
ATOM   5003  H1  WAT   394      12.475  10.001   4.159  1.00  0.00
ATOM   5004  H2  WAT   394      11.336  10.936   3.813  1.00  0.00
TER
ATOM   5005  O   WAT   395       7.311  14.512  20.096  1.00  0.00
ATOM   5006  H1  WAT   395       8.033  14.394  20.713  1.00  0.00
ATOM   5007  H2  WAT   395       6.894  15.330  20.368  1.00  0.00
TER
ATOM   5008  O   WAT   396      18.067  19.199   0.669  1.00  0.00
ATOM   5009  H1  WAT   396      18.789  19.081   1.286  1.00  0.00
ATOM   5010  H2  WAT   396      17.650  20.016   0.940  1.00  0.00
TER
ATOM   5011  O   WAT   397       9.299  27.832   4.692  1.00  0.00
ATOM   5012  H1  WAT   397      10.021  27.714   5.310  1.00  0.00
ATOM   5013  H2  WAT   397       8.882  28.650   4.964  1.00  0.00
TER
ATOM   5014  O   WAT   398      11.726  24.263   2.221  1.00  0.00
ATOM   5015  H1  WAT   398      12.448  24.145   2.838  1.00  0.00
ATOM   5016  H2  WAT   398      11.309  25.080   2.493  1.00  0.00
TER
ATOM   5017  O   WAT   399     -16.783   9.314   2.958  1.00  0.00
ATOM   5018  H1  WAT   399     -16.061   9.197   3.575  1.00  0.00
ATOM   5019  H2  WAT   399     -17.200  10.132   3.230  1.00  0.00
TER
ATOM   5020  O   WAT   400      -2.700  28.479   1.249  1.00  0.00
ATOM   5021  H1  WAT   400      -1.978  28.361   1.866  1.00  0.00
ATOM   5022  H2  WAT   400      -3.117  29.297   1.520  1.00  0.00
TER
ATOM   5023  O   WAT   401      -3.900   4.958 -18.515  1.00  0.00
ATOM   5024  H1  WAT   401      -3.178   4.841 -17.898  1.00  0.00
ATOM   5025  H2  WAT   401      -4.317   5.776 -18.244  1.00  0.00
TER
ATOM   5026  O   WAT   402       2.375  20.494  19.009  1.00  0.00
ATOM   5027  H1  WAT   402       3.097  20.376  19.627  1.00  0.00
ATOM   5028  H2  WAT   402       1.958  21.311  19.281  1.00  0.00
TER
ATOM   5029  O   WAT   403     -16.017  11.918  -6.587  1.00  0.00
ATOM   5030  H1  WAT   403     -15.295  11.800  -5.969  1.00  0.00
ATOM   5031  H2  WAT   403     -16.434  12.736  -6.315  1.00  0.00
TER
ATOM   5032  O   WAT   404      11.326  28.412   9.159  1.00  0.00
ATOM   5033  H1  WAT   404      12.048  28.295   9.776  1.00  0.00
ATOM   5034  H2  WAT   404      10.909  29.230   9.430  1.00  0.00
TER
ATOM   5035  O   WAT   405      -6.674  -3.789  -9.389  1.00  0.00
ATOM   5036  H1  WAT   405      -5.952  -3.907  -8.772  1.00  0.00
ATOM   5037  H2  WAT   405      -7.091  -2.971  -9.118  1.00  0.00
TER
ATOM   5038  O   WAT   406      14.822  26.301  15.672  1.00  0.00
ATOM   5039  H1  WAT   406      15.544  26.183  16.289  1.00  0.00
ATOM   5040  H2  WAT   406      14.405  27.119  15.944  1.00  0.00
TER
ATOM   5041  O   WAT   407      -4.206  23.470 -14.232  1.00  0.00
ATOM   5042  H1  WAT   407      -3.484  23.352 -13.615  1.00  0.00
ATOM   5043  H2  WAT   407      -4.623  24.287 -13.961  1.00  0.00
TER
ATOM   5044  O   WAT   408       0.268  10.408 -21.419  1.00  0.00
ATOM   5045  H1  WAT   408       0.990  10.290 -20.802  1.00  0.00
ATOM   5046  H2  WAT   408      -0.149  11.225 -21.148  1.00  0.00
TER
ATOM   5047  O   WAT   409      -4.320  16.440 -23.903  1.00  0.00
ATOM   5048  H1  WAT   409      -3.598  16.322 -23.285  1.00  0.00
ATOM   5049  H2  WAT   409      -4.737  17.257 -23.631  1.00  0.00
TER
ATOM   5050  O   WAT   410      30.558  42.976  32.276  1.00  0.00
ATOM   5051  H1  WAT   410      29.670  43.317  32.174  1.00  0.00
ATOM   5052  H2  WAT   410      30.842  42.776  31.384  1.00  0.00
TER
ATOM   5053  O   WAT   411      28.521  45.576  38.160  1.00  0.00
ATOM   5054  H1  WAT   411      29.093  44.808  38.160  1.00  0.00
ATOM   5055  H2  WAT   411      28.522  45.875  37.250  1.00  0.00
TER
ATOM   5056  O   WAT   412      29.764  40.985  39.946  1.00  0.00
ATOM   5057  H1  WAT   412      29.584  40.087  40.227  1.00  0.00
ATOM   5058  H2  WAT   412      29.362  41.532  40.621  1.00  0.00
TER
ATOM   5059  O   WAT   413      32.734  41.559  33.309  1.00  0.00
ATOM   5060  H1  WAT   413      32.841  42.459  33.616  1.00  0.00
ATOM   5061  H2  WAT   413      31.824  41.511  33.019  1.00  0.00
TER
ATOM   5062  O   WAT   414      30.383  43.481  38.555  1.00  0.00
ATOM   5063  H1  WAT   414      31.064  43.744  39.173  1.00  0.00
ATOM   5064  H2  WAT   414      30.067  42.641  38.888  1.00  0.00
TER
ATOM   5065  O   WAT   415      34.575  44.527  37.642  1.00  0.00
ATOM   5066  H1  WAT   415      35.083  45.025  38.282  1.00  0.00
ATOM   5067  H2  WAT   415      35.106  43.751  37.466  1.00  0.00
TER
ATOM   5068  O   WAT   416      32.859  39.167  41.908  1.00  0.00
ATOM   5069  H1  WAT   416      32.861  39.684  41.103  1.00  0.00
ATOM   5070  H2  WAT   416      32.029  38.690  41.885  1.00  0.00
TER
ATOM   5071  O   WAT   417      32.540  40.878  39.915  1.00  0.00
ATOM   5072  H1  WAT   417      32.882  41.722  39.621  1.00  0.00
ATOM   5073  H2  WAT   417      31.602  41.027  40.032  1.00  0.00
TER
ATOM   5074  O   WAT   418      36.223  38.366  36.240  1.00  0.00
ATOM   5075  H1  WAT   418      36.531  37.811  35.523  1.00  0.00
ATOM   5076  H2  WAT   418      35.293  38.501  36.057  1.00  0.00
TER
ATOM   5077  O   WAT   419      34.217  46.958  35.758  1.00  0.00
ATOM   5078  H1  WAT   419      33.812  46.246  35.262  1.00  0.00
ATOM   5079  H2  WAT   419      34.303  46.613  36.647  1.00  0.00
TER
ATOM   5080  O   WAT   420      32.930  43.732  39.538  1.00  0.00
ATOM   5081  H1  WAT   420      33.481  43.842  38.763  1.00  0.00
ATOM   5082  H2  WAT   420      33.444  44.106  40.253  1.00  0.00
TER
ATOM   5083  O   WAT   421      30.917  45.852  33.258  1.00  0.00
ATOM   5084  H1  WAT   421      30.797  46.579  32.647  1.00  0.00
ATOM   5085  H2  WAT   421      30.607  45.083  32.781  1.00  0.00
TER
ATOM   5086  O   WAT   422      33.384  39.196  36.641  1.00  0.00
ATOM   5087  H1  WAT   422      32.940  39.977  36.309  1.00  0.00
ATOM   5088  H2  WAT   422      33.942  39.519  37.348  1.00  0.00
TER
ATOM   5089  O   WAT   423      36.499  38.817  31.521  1.00  0.00
ATOM   5090  H1  WAT   423      35.875  38.813  32.247  1.00  0.00
ATOM   5091  H2  WAT   423      36.412  37.950  31.125  1.00  0.00
TER
ATOM   5092  O   WAT   424      35.421  39.741  38.500  1.00  0.00
ATOM   5093  H1  WAT   424      35.718  40.647  38.419  1.00  0.00
ATOM   5094  H2  WAT   424      35.970  39.252  37.886  1.00  0.00
TER
ATOM   5095  O   WAT   425      33.175  44.319  34.369  1.00  0.00
ATOM   5096  H1  WAT   425      32.949  44.103  35.274  1.00  0.00
ATOM   5097  H2  WAT   425      32.394  44.752  34.024  1.00  0.00
TER
ATOM   5098  O   WAT   426      28.048  39.552  37.221  1.00  0.00
ATOM   5099  H1  WAT   426      27.759  40.122  37.934  1.00  0.00
ATOM   5100  H2  WAT   426      28.792  39.072  37.584  1.00  0.00
TER
ATOM   5101  O   WAT   427      28.235  43.494  28.432  1.00  0.00
ATOM   5102  H1  WAT   427      28.152  44.437  28.573  1.00  0.00
ATOM   5103  H2  WAT   427      27.883  43.351  27.553  1.00  0.00
TER
ATOM   5104  O   WAT   428      36.035  42.228  37.499  1.00  0.00
ATOM   5105  H1  WAT   428      36.038  41.787  36.649  1.00  0.00
ATOM   5106  H2  WAT   428      36.930  42.550  37.606  1.00  0.00
TER
ATOM   5107  O   WAT   429      31.885  42.111  36.458  1.00  0.00
ATOM   5108  H1  WAT   429      31.545  42.588  37.215  1.00  0.00
ATOM   5109  H2  WAT   429      31.122  41.657  36.098  1.00  0.00
TER
ATOM   5110  O   WAT   430      36.097  43.229  30.489  1.00  0.00
ATOM   5111  H1  WAT   430      36.218  43.188  31.438  1.00  0.00
ATOM   5112  H2  WAT   430      35.711  44.091  30.334  1.00  0.00
TER
ATOM   5113  O   WAT   431      35.109  45.539  29.888  1.00  0.00
ATOM   5114  H1  WAT   431      34.540  45.091  29.261  1.00  0.00
ATOM   5115  H2  WAT   431      35.818  45.898  29.354  1.00  0.00
TER
ATOM   5116  O   WAT   432      36.335  46.288  39.245  1.00  0.00
ATOM   5117  H1  WAT   432      36.702  45.814  39.991  1.00  0.00
ATOM   5118  H2  WAT   432      36.146  47.162  39.586  1.00  0.00
TER
ATOM   5119  O   WAT   433      29.199  41.032  35.375  1.00  0.00
ATOM   5120  H1  WAT   433      28.914  40.668  36.212  1.00  0.00
ATOM   5121  H2  WAT   433      29.137  40.300  34.761  1.00  0.00
TER
ATOM   5122  O   WAT   434      34.125  45.329  41.564  1.00  0.00
ATOM   5123  H1  WAT   434      33.821  46.208  41.789  1.00  0.00
ATOM   5124  H2  WAT   434      35.080  45.389  41.599  1.00  0.00
TER
ATOM   5125  O   WAT   435      28.692  46.168  29.334  1.00  0.00
ATOM   5126  H1  WAT   435      29.562  46.451  29.618  1.00  0.00
ATOM   5127  H2  WAT   435      28.201  46.982  29.219  1.00  0.00
TER
ATOM   5128  O   WAT   436      31.757  37.899  33.927  1.00  0.00
ATOM   5129  H1  WAT   436      31.629  37.891  34.876  1.00  0.00
ATOM   5130  H2  WAT   436      30.933  38.238  33.576  1.00  0.00
TER
ATOM   5131  O   WAT   437      35.585  43.385  33.363  1.00  0.00
ATOM   5132  H1  WAT   437      34.877  43.854  33.804  1.00  0.00
ATOM   5133  H2  WAT   437      35.869  42.727  33.997  1.00  0.00
TER
ATOM   5134  O   WAT   438      37.211  44.805  41.362  1.00  0.00
ATOM   5135  H1  WAT   438      37.709  45.279  42.027  1.00  0.00
ATOM   5136  H2  WAT   438      37.353  43.881  41.569  1.00  0.00
TER
ATOM   5137  O   WAT   439      33.788  41.694  30.738  1.00  0.00
ATOM   5138  H1  WAT   439      34.638  42.131  30.672  1.00  0.00
ATOM   5139  H2  WAT   439      33.422  42.006  31.565  1.00  0.00
TER
ATOM   5140  O   WAT   440      31.382  45.379  29.895  1.00  0.00
ATOM   5141  H1  WAT   440      31.463  44.432  30.006  1.00  0.00
ATOM   5142  H2  WAT   440      32.274  45.710  30.001  1.00  0.00
TER
ATOM   5143  O   WAT   441      37.232  46.967  28.433  1.00  0.00
ATOM   5144  H1  WAT   441      37.753  46.252  28.067  1.00  0.00
ATOM   5145  H2  WAT   441      37.879  47.606  28.733  1.00  0.00
TER
ATOM   5146  O   WAT   442      36.136  39.447  41.105  1.00  0.00
ATOM   5147  H1  WAT   442      35.687  39.469  40.260  1.00  0.00
ATOM   5148  H2  WAT   442      35.502  39.048  41.702  1.00  0.00
TER
ATOM   5149  O   WAT   443      33.615  44.017  28.131  1.00  0.00
ATOM   5150  H1  WAT   443      33.414  43.153  28.493  1.00  0.00
ATOM   5151  H2  WAT   443      33.445  43.930  27.194  1.00  0.00
TER
ATOM   5152  O   WAT   444      32.414  41.117  28.119  1.00  0.00
ATOM   5153  H1  WAT   444      32.716  41.123  27.211  1.00  0.00
ATOM   5154  H2  WAT   444      33.153  40.766  28.616  1.00  0.00
TER
ATOM   5155  O   WAT   445      35.632  40.060  29.105  1.00  0.00
ATOM   5156  H1  WAT   445      35.284  39.383  28.525  1.00  0.00
ATOM   5157  H2  WAT   445      35.833  39.599  29.919  1.00  0.00
TER
ATOM   5158  O   WAT   446      28.973  46.589  35.501  1.00  0.00
ATOM   5159  H1  WAT   446      28.318  46.320  34.857  1.00  0.00
ATOM   5160  H2  WAT   446      29.811  46.479  35.051  1.00  0.00
TER
ATOM   5161  O   WAT   447      30.010  46.974  40.042  1.00  0.00
ATOM   5162  H1  WAT   447      30.378  46.887  40.921  1.00  0.00
ATOM   5163  H2  WAT   447      29.441  46.211  39.942  1.00  0.00
TER
ATOM   5164  O   WAT   448      28.187  43.799  31.444  1.00  0.00
ATOM   5165  H1  WAT   448      27.283  44.062  31.269  1.00  0.00
ATOM   5166  H2  WAT   448      28.671  44.070  30.664  1.00  0.00
TER
ATOM   5167  O   WAT   449      30.729  42.855  29.353  1.00  0.00
ATOM   5168  H1  WAT   449      31.438  42.434  28.868  1.00  0.00
ATOM   5169  H2  WAT   449      30.013  42.923  28.722  1.00  0.00
TER
ATOM   5170  O   WAT   450      30.377  38.909  28.393  1.00  0.00
ATOM   5171  H1  WAT   450      31.100  39.450  28.712  1.00  0.00
ATOM   5172  H2  WAT   450      30.649  38.636  27.518  1.00  0.00
TER
ATOM   5173  O   WAT   451      30.066  38.160  38.296  1.00  0.00
ATOM   5174  H1  WAT   451      30.714  37.610  37.855  1.00  0.00
ATOM   5175  H2  WAT   451      30.486  38.414  39.117  1.00  0.00
TER
ATOM   5176  O   WAT   452      29.819  38.315  41.038  1.00  0.00
ATOM   5177  H1  WAT   452      29.471  38.772  41.804  1.00  0.00
ATOM   5178  H2  WAT   452      29.488  37.421  41.120  1.00  0.00
TER
ATOM   5179  O   WAT   453      29.801  38.949  31.987  1.00  0.00
ATOM   5180  H1  WAT   453      30.559  39.061  31.413  1.00  0.00
ATOM   5181  H2  WAT   453      29.339  39.786  31.941  1.00  0.00
TER
ATOM   5182  O   WAT   454      36.343  41.063  34.977  1.00  0.00
ATOM   5183  H1  WAT   454      35.530  40.688  34.637  1.00  0.00
ATOM   5184  H2  WAT   454      36.847  40.307  35.279  1.00  0.00
TER
ATOM   5185  O   WAT   455      32.174  39.475  30.527  1.00  0.00
ATOM   5186  H1  WAT   455      32.703  38.688  30.398  1.00  0.00
ATOM   5187  H2  WAT   455      32.807  40.154  30.761  1.00  0.00
TER
ATOM   5188  O   WAT   456      34.368  39.213  33.582  1.00  0.00
ATOM   5189  H1  WAT   456      33.738  38.511  33.749  1.00  0.00
ATOM   5190  H2  WAT   456      33.828  39.973  33.365  1.00  0.00
TER
ATOM   5191  O   WAT   457      30.558  42.976  13.501  1.00  0.00
ATOM   5192  H1  WAT   457      29.670  43.317  13.399  1.00  0.00
ATOM   5193  H2  WAT   457      30.842  42.776  12.609  1.00  0.00
TER
ATOM   5194  O   WAT   458      28.521  45.576  19.385  1.00  0.00
ATOM   5195  H1  WAT   458      29.093  44.808  19.386  1.00  0.00
ATOM   5196  H2  WAT   458      28.522  45.875  18.476  1.00  0.00
TER
ATOM   5197  O   WAT   459      29.764  40.985  21.172  1.00  0.00
ATOM   5198  H1  WAT   459      29.584  40.087  21.452  1.00  0.00
ATOM   5199  H2  WAT   459      29.362  41.532  21.847  1.00  0.00
TER
ATOM   5200  O   WAT   460      32.734  41.559  14.535  1.00  0.00
ATOM   5201  H1  WAT   460      32.841  42.459  14.842  1.00  0.00
ATOM   5202  H2  WAT   460      31.824  41.511  14.245  1.00  0.00
TER
ATOM   5203  O   WAT   461      30.383  43.481  19.780  1.00  0.00
ATOM   5204  H1  WAT   461      31.064  43.744  20.399  1.00  0.00
ATOM   5205  H2  WAT   461      30.067  42.641  20.114  1.00  0.00
TER
ATOM   5206  O   WAT   462      34.575  44.527  18.868  1.00  0.00
ATOM   5207  H1  WAT   462      35.083  45.025  19.508  1.00  0.00
ATOM   5208  H2  WAT   462      35.106  43.751  18.692  1.00  0.00
TER
ATOM   5209  O   WAT   463      32.859  39.167  23.134  1.00  0.00
ATOM   5210  H1  WAT   463      32.861  39.684  22.329  1.00  0.00
ATOM   5211  H2  WAT   463      32.029  38.690  23.111  1.00  0.00
TER
ATOM   5212  O   WAT   464      32.540  40.878  21.141  1.00  0.00
ATOM   5213  H1  WAT   464      32.882  41.722  20.846  1.00  0.00
ATOM   5214  H2  WAT   464      31.602  41.027  21.258  1.00  0.00
TER
ATOM   5215  O   WAT   465      36.223  38.366  17.465  1.00  0.00
ATOM   5216  H1  WAT   465      36.531  37.811  16.749  1.00  0.00
ATOM   5217  H2  WAT   465      35.293  38.501  17.283  1.00  0.00
TER
ATOM   5218  O   WAT   466      34.217  46.958  16.983  1.00  0.00
ATOM   5219  H1  WAT   466      33.812  46.246  16.488  1.00  0.00
ATOM   5220  H2  WAT   466      34.303  46.613  17.872  1.00  0.00
TER
ATOM   5221  O   WAT   467      32.930  43.732  20.763  1.00  0.00
ATOM   5222  H1  WAT   467      33.481  43.842  19.989  1.00  0.00
ATOM   5223  H2  WAT   467      33.444  44.106  21.479  1.00  0.00
TER
ATOM   5224  O   WAT   468      30.917  45.852  14.484  1.00  0.00
ATOM   5225  H1  WAT   468      30.797  46.579  13.872  1.00  0.00
ATOM   5226  H2  WAT   468      30.607  45.083  14.007  1.00  0.00
TER
ATOM   5227  O   WAT   469      33.384  39.196  17.866  1.00  0.00
ATOM   5228  H1  WAT   469      32.940  39.977  17.535  1.00  0.00
ATOM   5229  H2  WAT   469      33.942  39.519  18.574  1.00  0.00
TER
ATOM   5230  O   WAT   470      37.671  42.063  23.470  1.00  0.00
ATOM   5231  H1  WAT   470      37.209  42.271  24.282  1.00  0.00
ATOM   5232  H2  WAT   470      37.268  41.249  23.167  1.00  0.00
TER
ATOM   5233  O   WAT   471      36.499  38.817  12.747  1.00  0.00
ATOM   5234  H1  WAT   471      35.875  38.813  13.472  1.00  0.00
ATOM   5235  H2  WAT   471      36.412  37.950  12.351  1.00  0.00
TER
ATOM   5236  O   WAT   472      35.421  39.741  19.725  1.00  0.00
ATOM   5237  H1  WAT   472      35.718  40.647  19.645  1.00  0.00
ATOM   5238  H2  WAT   472      35.970  39.252  19.111  1.00  0.00
TER
ATOM   5239  O   WAT   473      33.175  44.319  15.595  1.00  0.00
ATOM   5240  H1  WAT   473      32.949  44.103  16.499  1.00  0.00
ATOM   5241  H2  WAT   473      32.394  44.752  15.249  1.00  0.00
TER
ATOM   5242  O   WAT   474      35.615  45.218  26.261  1.00  0.00
ATOM   5243  H1  WAT   474      35.519  44.277  26.111  1.00  0.00
ATOM   5244  H2  WAT   474      36.458  45.439  25.865  1.00  0.00
TER
ATOM   5245  O   WAT   475      30.746  41.629  24.414  1.00  0.00
ATOM   5246  H1  WAT   475      30.352  42.477  24.621  1.00  0.00
ATOM   5247  H2  WAT   475      30.058  40.992  24.605  1.00  0.00
TER
ATOM   5248  O   WAT   476      37.320  41.713  27.484  1.00  0.00
ATOM   5249  H1  WAT   476      36.630  41.520  28.118  1.00  0.00
ATOM   5250  H2  WAT   476      38.064  41.996  28.016  1.00  0.00
TER
ATOM   5251  O   WAT   477      28.048  39.552  18.447  1.00  0.00
ATOM   5252  H1  WAT   477      27.759  40.122  19.160  1.00  0.00
ATOM   5253  H2  WAT   477      28.792  39.072  18.810  1.00  0.00
TER
ATOM   5254  O   WAT   478      28.235  43.494   9.657  1.00  0.00
ATOM   5255  H1  WAT   478      28.152  44.437   9.799  1.00  0.00
ATOM   5256  H2  WAT   478      27.883  43.351   8.779  1.00  0.00
TER
ATOM   5257  O   WAT   479      36.035  42.228  18.724  1.00  0.00
ATOM   5258  H1  WAT   479      36.038  41.787  17.875  1.00  0.00
ATOM   5259  H2  WAT   479      36.930  42.550  18.831  1.00  0.00
TER
ATOM   5260  O   WAT   480      31.885  42.111  17.684  1.00  0.00
ATOM   5261  H1  WAT   480      31.545  42.588  18.440  1.00  0.00
ATOM   5262  H2  WAT   480      31.122  41.657  17.324  1.00  0.00
TER
ATOM   5263  O   WAT   481      36.097  43.229  11.715  1.00  0.00
ATOM   5264  H1  WAT   481      36.218  43.188  12.664  1.00  0.00
ATOM   5265  H2  WAT   481      35.711  44.091  11.560  1.00  0.00
TER
ATOM   5266  O   WAT   482      35.109  45.539  11.113  1.00  0.00
ATOM   5267  H1  WAT   482      34.540  45.091  10.487  1.00  0.00
ATOM   5268  H2  WAT   482      35.818  45.898  10.580  1.00  0.00
TER
ATOM   5269  O   WAT   483      36.335  46.288  20.471  1.00  0.00
ATOM   5270  H1  WAT   483      36.702  45.814  21.217  1.00  0.00
ATOM   5271  H2  WAT   483      36.146  47.162  20.812  1.00  0.00
TER
ATOM   5272  O   WAT   484      29.199  41.032  16.600  1.00  0.00
ATOM   5273  H1  WAT   484      28.914  40.668  17.438  1.00  0.00
ATOM   5274  H2  WAT   484      29.137  40.300  15.987  1.00  0.00
TER
ATOM   5275  O   WAT   485      34.125  45.329  22.789  1.00  0.00
ATOM   5276  H1  WAT   485      33.821  46.208  23.014  1.00  0.00
ATOM   5277  H2  WAT   485      35.080  45.389  22.825  1.00  0.00
TER
ATOM   5278  O   WAT   486      30.182  46.169  23.936  1.00  0.00
ATOM   5279  H1  WAT   486      29.823  46.835  24.524  1.00  0.00
ATOM   5280  H2  WAT   486      29.887  45.338  24.308  1.00  0.00
TER
ATOM   5281  O   WAT   487      33.383  46.628  26.820  1.00  0.00
ATOM   5282  H1  WAT   487      33.083  46.773  25.923  1.00  0.00
ATOM   5283  H2  WAT   487      34.154  46.068  26.728  1.00  0.00
TER
ATOM   5284  O   WAT   488      28.692  46.168  10.560  1.00  0.00
ATOM   5285  H1  WAT   488      29.562  46.451  10.843  1.00  0.00
ATOM   5286  H2  WAT   488      28.201  46.982  10.445  1.00  0.00
TER
ATOM   5287  O   WAT   489      31.757  37.899  15.153  1.00  0.00
ATOM   5288  H1  WAT   489      31.629  37.891  16.101  1.00  0.00
ATOM   5289  H2  WAT   489      30.933  38.238  14.802  1.00  0.00
TER
ATOM   5290  O   WAT   490      28.756  39.659  24.614  1.00  0.00
ATOM   5291  H1  WAT   490      28.042  39.858  25.219  1.00  0.00
ATOM   5292  H2  WAT   490      29.176  38.882  24.985  1.00  0.00
TER
ATOM   5293  O   WAT   491      35.585  43.385  14.588  1.00  0.00
ATOM   5294  H1  WAT   491      34.877  43.854  15.030  1.00  0.00
ATOM   5295  H2  WAT   491      35.869  42.727  15.223  1.00  0.00
TER
ATOM   5296  O   WAT   492      37.211  44.805  22.588  1.00  0.00
ATOM   5297  H1  WAT   492      37.709  45.279  23.253  1.00  0.00
ATOM   5298  H2  WAT   492      37.353  43.881  22.795  1.00  0.00
TER
ATOM   5299  O   WAT   493      33.788  41.694  11.963  1.00  0.00
ATOM   5300  H1  WAT   493      34.638  42.131  11.897  1.00  0.00
ATOM   5301  H2  WAT   493      33.422  42.006  12.791  1.00  0.00
TER
ATOM   5302  O   WAT   494      31.382  45.379  11.120  1.00  0.00
ATOM   5303  H1  WAT   494      31.463  44.432  11.232  1.00  0.00
ATOM   5304  H2  WAT   494      32.274  45.710  11.226  1.00  0.00
TER
ATOM   5305  O   WAT   495      28.909  47.201  26.356  1.00  0.00
ATOM   5306  H1  WAT   495      29.413  46.622  26.927  1.00  0.00
ATOM   5307  H2  WAT   495      28.170  47.485  26.893  1.00  0.00
TER
ATOM   5308  O   WAT   496      30.942  45.344  27.251  1.00  0.00
ATOM   5309  H1  WAT   496      30.982  45.045  28.159  1.00  0.00
ATOM   5310  H2  WAT   496      31.796  45.744  27.092  1.00  0.00
TER
ATOM   5311  O   WAT   497      32.882  43.923  25.218  1.00  0.00
ATOM   5312  H1  WAT   497      32.352  43.432  24.591  1.00  0.00
ATOM   5313  H2  WAT   497      33.551  44.351  24.684  1.00  0.00
TER
ATOM   5314  O   WAT   498      37.232  46.967   9.659  1.00  0.00
ATOM   5315  H1  WAT   498      37.753  46.252   9.293  1.00  0.00
ATOM   5316  H2  WAT   498      37.879  47.606   9.959  1.00  0.00
TER
ATOM   5317  O   WAT   499      33.369  40.889  25.298  1.00  0.00
ATOM   5318  H1  WAT   499      33.275  40.271  24.573  1.00  0.00
ATOM   5319  H2  WAT   499      32.789  41.616  25.071  1.00  0.00
TER
ATOM   5320  O   WAT   500      36.136  39.447  22.331  1.00  0.00
ATOM   5321  H1  WAT   500      35.687  39.469  21.485  1.00  0.00
ATOM   5322  H2  WAT   500      35.502  39.048  22.928  1.00  0.00
TER
ATOM   5323  O   WAT   501      33.615  44.017   9.357  1.00  0.00
ATOM   5324  H1  WAT   501      33.414  43.153   9.718  1.00  0.00
ATOM   5325  H2  WAT   501      33.445  43.930   8.419  1.00  0.00
TER
ATOM   5326  O   WAT   502      35.645  42.616  25.593  1.00  0.00
ATOM   5327  H1  WAT   502      36.235  42.307  26.281  1.00  0.00
ATOM   5328  H2  WAT   502      34.827  42.144  25.749  1.00  0.00
TER
ATOM   5329  O   WAT   503      32.414  41.117   9.345  1.00  0.00
ATOM   5330  H1  WAT   503      32.716  41.123   8.437  1.00  0.00
ATOM   5331  H2  WAT   503      33.153  40.766   9.842  1.00  0.00
TER
ATOM   5332  O   WAT   504      35.632  40.060  10.330  1.00  0.00
ATOM   5333  H1  WAT   504      35.284  39.383   9.751  1.00  0.00
ATOM   5334  H2  WAT   504      35.833  39.599  11.145  1.00  0.00
TER
ATOM   5335  O   WAT   505      28.973  46.589  16.727  1.00  0.00
ATOM   5336  H1  WAT   505      28.318  46.320  16.083  1.00  0.00
ATOM   5337  H2  WAT   505      29.811  46.479  16.277  1.00  0.00
TER
ATOM   5338  O   WAT   506      30.010  46.974  21.267  1.00  0.00
ATOM   5339  H1  WAT   506      30.378  46.887  22.147  1.00  0.00
ATOM   5340  H2  WAT   506      29.441  46.211  21.168  1.00  0.00
TER
ATOM   5341  O   WAT   507      29.562  43.885  25.173  1.00  0.00
ATOM   5342  H1  WAT   507      28.668  43.852  25.512  1.00  0.00
ATOM   5343  H2  WAT   507      30.102  44.084  25.938  1.00  0.00
TER
ATOM   5344  O   WAT   508      28.187  43.799  12.669  1.00  0.00
ATOM   5345  H1  WAT   508      27.283  44.062  12.495  1.00  0.00
ATOM   5346  H2  WAT   508      28.671  44.070  11.889  1.00  0.00
TER
ATOM   5347  O   WAT   509      30.729  42.855  10.579  1.00  0.00
ATOM   5348  H1  WAT   509      31.438  42.434  10.094  1.00  0.00
ATOM   5349  H2  WAT   509      30.013  42.923   9.947  1.00  0.00
TER
ATOM   5350  O   WAT   510      30.377  38.909   9.619  1.00  0.00
ATOM   5351  H1  WAT   510      31.100  39.450   9.937  1.00  0.00
ATOM   5352  H2  WAT   510      30.649  38.636   8.743  1.00  0.00
TER
ATOM   5353  O   WAT   511      30.066  38.160  19.521  1.00  0.00
ATOM   5354  H1  WAT   511      30.714  37.610  19.081  1.00  0.00
ATOM   5355  H2  WAT   511      30.486  38.414  20.343  1.00  0.00
TER
ATOM   5356  O   WAT   512      29.819  38.315  22.264  1.00  0.00
ATOM   5357  H1  WAT   512      29.471  38.772  23.030  1.00  0.00
ATOM   5358  H2  WAT   512      29.488  37.421  22.346  1.00  0.00
TER
ATOM   5359  O   WAT   513      37.332  39.507  25.786  1.00  0.00
ATOM   5360  H1  WAT   513      37.270  40.099  26.535  1.00  0.00
ATOM   5361  H2  WAT   513      38.272  39.399  25.641  1.00  0.00
TER
ATOM   5362  O   WAT   514      30.491  37.843  25.539  1.00  0.00
ATOM   5363  H1  WAT   514      31.039  37.662  24.776  1.00  0.00
ATOM   5364  H2  WAT   514      30.557  37.052  26.075  1.00  0.00
TER
ATOM   5365  O   WAT   515      29.801  38.949  13.213  1.00  0.00
ATOM   5366  H1  WAT   515      30.559  39.061  12.639  1.00  0.00
ATOM   5367  H2  WAT   515      29.339  39.786  13.167  1.00  0.00
TER
ATOM   5368  O   WAT   516      36.343  41.063  16.203  1.00  0.00
ATOM   5369  H1  WAT   516      35.530  40.688  15.862  1.00  0.00
ATOM   5370  H2  WAT   516      36.847  40.307  16.505  1.00  0.00
TER
ATOM   5371  O   WAT   517      32.174  39.475  11.753  1.00  0.00
ATOM   5372  H1  WAT   517      32.703  38.688  11.624  1.00  0.00
ATOM   5373  H2  WAT   517      32.807  40.154  11.986  1.00  0.00
TER
ATOM   5374  O   WAT   518      34.368  39.213  14.807  1.00  0.00
ATOM   5375  H1  WAT   518      33.738  38.511  14.974  1.00  0.00
ATOM   5376  H2  WAT   518      33.828  39.973  14.591  1.00  0.00
TER
ATOM   5377  O   WAT   519      34.493  38.491  27.243  1.00  0.00
ATOM   5378  H1  WAT   519      34.212  38.994  26.479  1.00  0.00
ATOM   5379  H2  WAT   519      34.875  37.693  26.877  1.00  0.00
TER
ATOM   5380  O   WAT   520      30.558  42.976  -5.273  1.00  0.00
ATOM   5381  H1  WAT   520      29.670  43.317  -5.375  1.00  0.00
ATOM   5382  H2  WAT   520      30.842  42.776  -6.165  1.00  0.00
TER
ATOM   5383  O   WAT   521      28.521  45.576   0.611  1.00  0.00
ATOM   5384  H1  WAT   521      29.093  44.808   0.611  1.00  0.00
ATOM   5385  H2  WAT   521      28.522  45.875  -0.298  1.00  0.00
TER
ATOM   5386  O   WAT   522      29.764  40.985   2.398  1.00  0.00
ATOM   5387  H1  WAT   522      29.584  40.087   2.678  1.00  0.00
ATOM   5388  H2  WAT   522      29.362  41.532   3.072  1.00  0.00
TER
ATOM   5389  O   WAT   523      32.734  41.559  -4.239  1.00  0.00
ATOM   5390  H1  WAT   523      32.841  42.459  -3.932  1.00  0.00
ATOM   5391  H2  WAT   523      31.824  41.511  -4.530  1.00  0.00
TER
ATOM   5392  O   WAT   524      30.383  43.481   1.006  1.00  0.00
ATOM   5393  H1  WAT   524      31.064  43.744   1.625  1.00  0.00
ATOM   5394  H2  WAT   524      30.067  42.641   1.340  1.00  0.00
TER
ATOM   5395  O   WAT   525      34.575  44.527   0.093  1.00  0.00
ATOM   5396  H1  WAT   525      35.083  45.025   0.734  1.00  0.00
ATOM   5397  H2  WAT   525      35.106  43.751  -0.083  1.00  0.00
TER
ATOM   5398  O   WAT   526      32.859  39.167   4.360  1.00  0.00
ATOM   5399  H1  WAT   526      32.861  39.684   3.554  1.00  0.00
ATOM   5400  H2  WAT   526      32.029  38.690   4.337  1.00  0.00
TER
ATOM   5401  O   WAT   527      32.540  40.878   2.367  1.00  0.00
ATOM   5402  H1  WAT   527      32.882  41.722   2.072  1.00  0.00
ATOM   5403  H2  WAT   527      31.602  41.027   2.483  1.00  0.00
TER
ATOM   5404  O   WAT   528      36.223  38.366  -1.309  1.00  0.00
ATOM   5405  H1  WAT   528      36.531  37.811  -2.025  1.00  0.00
ATOM   5406  H2  WAT   528      35.293  38.501  -1.492  1.00  0.00
TER
ATOM   5407  O   WAT   529      34.217  46.958  -1.791  1.00  0.00
ATOM   5408  H1  WAT   529      33.812  46.246  -2.286  1.00  0.00
ATOM   5409  H2  WAT   529      34.303  46.613  -0.902  1.00  0.00
TER
ATOM   5410  O   WAT   530      32.930  43.732   1.989  1.00  0.00
ATOM   5411  H1  WAT   530      33.481  43.842   1.214  1.00  0.00
ATOM   5412  H2  WAT   530      33.444  44.106   2.705  1.00  0.00
TER
ATOM   5413  O   WAT   531      30.917  45.852  -4.290  1.00  0.00
ATOM   5414  H1  WAT   531      30.797  46.579  -4.902  1.00  0.00
ATOM   5415  H2  WAT   531      30.607  45.083  -4.767  1.00  0.00
TER
ATOM   5416  O   WAT   532      33.384  39.196  -0.908  1.00  0.00
ATOM   5417  H1  WAT   532      32.940  39.977  -1.239  1.00  0.00
ATOM   5418  H2  WAT   532      33.942  39.519  -0.201  1.00  0.00
TER
ATOM   5419  O   WAT   533      37.671  42.063   4.696  1.00  0.00
ATOM   5420  H1  WAT   533      37.209  42.271   5.508  1.00  0.00
ATOM   5421  H2  WAT   533      37.268  41.249   4.393  1.00  0.00
TER
ATOM   5422  O   WAT   534      36.499  38.817  -6.027  1.00  0.00
ATOM   5423  H1  WAT   534      35.875  38.813  -5.302  1.00  0.00
ATOM   5424  H2  WAT   534      36.412  37.950  -6.424  1.00  0.00
TER
ATOM   5425  O   WAT   535      35.421  39.741   0.951  1.00  0.00
ATOM   5426  H1  WAT   535      35.718  40.647   0.870  1.00  0.00
ATOM   5427  H2  WAT   535      35.970  39.252   0.337  1.00  0.00
TER
ATOM   5428  O   WAT   536      33.175  44.319  -3.180  1.00  0.00
ATOM   5429  H1  WAT   536      32.949  44.103  -2.275  1.00  0.00
ATOM   5430  H2  WAT   536      32.394  44.752  -3.525  1.00  0.00
TER
ATOM   5431  O   WAT   537      35.615  45.218   7.486  1.00  0.00
ATOM   5432  H1  WAT   537      35.519  44.277   7.336  1.00  0.00
ATOM   5433  H2  WAT   537      36.458  45.439   7.091  1.00  0.00
TER
ATOM   5434  O   WAT   538      30.746  41.629   5.640  1.00  0.00
ATOM   5435  H1  WAT   538      30.352  42.477   5.847  1.00  0.00
ATOM   5436  H2  WAT   538      30.058  40.992   5.831  1.00  0.00
TER
ATOM   5437  O   WAT   539      37.320  41.713   8.709  1.00  0.00
ATOM   5438  H1  WAT   539      36.630  41.520   9.344  1.00  0.00
ATOM   5439  H2  WAT   539      38.064  41.996   9.242  1.00  0.00
TER
ATOM   5440  O   WAT   540      28.048  39.552  -0.327  1.00  0.00
ATOM   5441  H1  WAT   540      27.759  40.122   0.385  1.00  0.00
ATOM   5442  H2  WAT   540      28.792  39.072   0.036  1.00  0.00
TER
ATOM   5443  O   WAT   541      28.235  43.494  -9.117  1.00  0.00
ATOM   5444  H1  WAT   541      28.152  44.437  -8.976  1.00  0.00
ATOM   5445  H2  WAT   541      27.883  43.351  -9.996  1.00  0.00
TER
ATOM   5446  O   WAT   542      36.035  42.228  -0.050  1.00  0.00
ATOM   5447  H1  WAT   542      36.038  41.787  -0.900  1.00  0.00
ATOM   5448  H2  WAT   542      36.930  42.550   0.057  1.00  0.00
TER
ATOM   5449  O   WAT   543      31.885  42.111  -1.091  1.00  0.00
ATOM   5450  H1  WAT   543      31.545  42.588  -0.334  1.00  0.00
ATOM   5451  H2  WAT   543      31.122  41.657  -1.451  1.00  0.00
TER
ATOM   5452  O   WAT   544      36.097  43.229  -7.059  1.00  0.00
ATOM   5453  H1  WAT   544      36.218  43.188  -6.111  1.00  0.00
ATOM   5454  H2  WAT   544      35.711  44.091  -7.215  1.00  0.00
TER
ATOM   5455  O   WAT   545      35.109  45.539  -7.661  1.00  0.00
ATOM   5456  H1  WAT   545      34.540  45.091  -8.287  1.00  0.00
ATOM   5457  H2  WAT   545      35.818  45.898  -8.195  1.00  0.00
TER
ATOM   5458  O   WAT   546      36.335  46.288   1.697  1.00  0.00
ATOM   5459  H1  WAT   546      36.702  45.814   2.443  1.00  0.00
ATOM   5460  H2  WAT   546      36.146  47.162   2.037  1.00  0.00
TER
ATOM   5461  O   WAT   547      29.199  41.032  -2.174  1.00  0.00
ATOM   5462  H1  WAT   547      28.914  40.668  -1.336  1.00  0.00
ATOM   5463  H2  WAT   547      29.137  40.300  -2.788  1.00  0.00
TER
ATOM   5464  O   WAT   548      34.125  45.329   4.015  1.00  0.00
ATOM   5465  H1  WAT   548      33.821  46.208   4.240  1.00  0.00
ATOM   5466  H2  WAT   548      35.080  45.389   4.051  1.00  0.00
TER
ATOM   5467  O   WAT   549      30.182  46.169   5.162  1.00  0.00
ATOM   5468  H1  WAT   549      29.823  46.835   5.749  1.00  0.00
ATOM   5469  H2  WAT   549      29.887  45.338   5.533  1.00  0.00
TER
ATOM   5470  O   WAT   550      33.383  46.628   8.046  1.00  0.00
ATOM   5471  H1  WAT   550      33.083  46.773   7.149  1.00  0.00
ATOM   5472  H2  WAT   550      34.154  46.068   7.953  1.00  0.00
TER
ATOM   5473  O   WAT   551      28.692  46.168  -8.214  1.00  0.00
ATOM   5474  H1  WAT   551      29.562  46.451  -7.931  1.00  0.00
ATOM   5475  H2  WAT   551      28.201  46.982  -8.330  1.00  0.00
TER
ATOM   5476  O   WAT   552      31.757  37.899  -3.621  1.00  0.00
ATOM   5477  H1  WAT   552      31.629  37.891  -2.673  1.00  0.00
ATOM   5478  H2  WAT   552      30.933  38.238  -3.972  1.00  0.00
TER
ATOM   5479  O   WAT   553      28.756  39.659   5.839  1.00  0.00
ATOM   5480  H1  WAT   553      28.042  39.858   6.445  1.00  0.00
ATOM   5481  H2  WAT   553      29.176  38.882   6.211  1.00  0.00
TER
ATOM   5482  O   WAT   554      35.585  43.385  -4.186  1.00  0.00
ATOM   5483  H1  WAT   554      34.877  43.854  -3.745  1.00  0.00
ATOM   5484  H2  WAT   554      35.869  42.727  -3.552  1.00  0.00
TER
ATOM   5485  O   WAT   555      37.211  44.805   3.813  1.00  0.00
ATOM   5486  H1  WAT   555      37.709  45.279   4.478  1.00  0.00
ATOM   5487  H2  WAT   555      37.353  43.881   4.020  1.00  0.00
TER
ATOM   5488  O   WAT   556      33.788  41.694  -6.811  1.00  0.00
ATOM   5489  H1  WAT   556      34.638  42.131  -6.877  1.00  0.00
ATOM   5490  H2  WAT   556      33.422  42.006  -5.984  1.00  0.00
TER
ATOM   5491  O   WAT   557      31.382  45.379  -7.654  1.00  0.00
ATOM   5492  H1  WAT   557      31.463  44.432  -7.542  1.00  0.00
ATOM   5493  H2  WAT   557      32.274  45.710  -7.548  1.00  0.00
TER
ATOM   5494  O   WAT   558      28.909  47.201   7.581  1.00  0.00
ATOM   5495  H1  WAT   558      29.413  46.622   8.153  1.00  0.00
ATOM   5496  H2  WAT   558      28.170  47.485   8.119  1.00  0.00
TER
ATOM   5497  O   WAT   559      30.942  45.344   8.476  1.00  0.00
ATOM   5498  H1  WAT   559      30.982  45.045   9.385  1.00  0.00
ATOM   5499  H2  WAT   559      31.796  45.744   8.317  1.00  0.00
TER
ATOM   5500  O   WAT   560      32.882  43.923   6.444  1.00  0.00
ATOM   5501  H1  WAT   560      32.352  43.432   5.816  1.00  0.00
ATOM   5502  H2  WAT   560      33.551  44.351   5.910  1.00  0.00
TER
ATOM   5503  O   WAT   561      37.232  46.967  -9.115  1.00  0.00
ATOM   5504  H1  WAT   561      37.753  46.252  -9.481  1.00  0.00
ATOM   5505  H2  WAT   561      37.879  47.606  -8.815  1.00  0.00
TER
ATOM   5506  O   WAT   562      33.369  40.889   6.524  1.00  0.00
ATOM   5507  H1  WAT   562      33.275  40.271   5.799  1.00  0.00
ATOM   5508  H2  WAT   562      32.789  41.616   6.297  1.00  0.00
TER
ATOM   5509  O   WAT   563      36.136  39.447   3.556  1.00  0.00
ATOM   5510  H1  WAT   563      35.687  39.469   2.711  1.00  0.00
ATOM   5511  H2  WAT   563      35.502  39.048   4.153  1.00  0.00
TER
ATOM   5512  O   WAT   564      33.615  44.017  -9.417  1.00  0.00
ATOM   5513  H1  WAT   564      33.414  43.153  -9.056  1.00  0.00
ATOM   5514  H2  WAT   564      33.445  43.930 -10.355  1.00  0.00
TER
ATOM   5515  O   WAT   565      35.645  42.616   6.819  1.00  0.00
ATOM   5516  H1  WAT   565      36.235  42.307   7.507  1.00  0.00
ATOM   5517  H2  WAT   565      34.827  42.144   6.975  1.00  0.00
TER
ATOM   5518  O   WAT   566      32.414  41.117  -9.430  1.00  0.00
ATOM   5519  H1  WAT   566      32.716  41.123 -10.338  1.00  0.00
ATOM   5520  H2  WAT   566      33.153  40.766  -8.933  1.00  0.00
TER
ATOM   5521  O   WAT   567      35.632  40.060  -8.444  1.00  0.00
ATOM   5522  H1  WAT   567      35.284  39.383  -9.024  1.00  0.00
ATOM   5523  H2  WAT   567      35.833  39.599  -7.630  1.00  0.00
TER
ATOM   5524  O   WAT   568      28.973  46.589  -2.047  1.00  0.00
ATOM   5525  H1  WAT   568      28.318  46.320  -2.692  1.00  0.00
ATOM   5526  H2  WAT   568      29.811  46.479  -2.497  1.00  0.00
TER
ATOM   5527  O   WAT   569      30.010  46.974   2.493  1.00  0.00
ATOM   5528  H1  WAT   569      30.378  46.887   3.372  1.00  0.00
ATOM   5529  H2  WAT   569      29.441  46.211   2.394  1.00  0.00
TER
ATOM   5530  O   WAT   570      29.562  43.885   6.399  1.00  0.00
ATOM   5531  H1  WAT   570      28.668  43.852   6.738  1.00  0.00
ATOM   5532  H2  WAT   570      30.102  44.084   7.164  1.00  0.00
TER
ATOM   5533  O   WAT   571      28.187  43.799  -6.105  1.00  0.00
ATOM   5534  H1  WAT   571      27.283  44.062  -6.280  1.00  0.00
ATOM   5535  H2  WAT   571      28.671  44.070  -6.885  1.00  0.00
TER
ATOM   5536  O   WAT   572      30.729  42.855  -8.196  1.00  0.00
ATOM   5537  H1  WAT   572      31.438  42.434  -8.681  1.00  0.00
ATOM   5538  H2  WAT   572      30.013  42.923  -8.827  1.00  0.00
TER
ATOM   5539  O   WAT   573      30.377  38.909  -9.155  1.00  0.00
ATOM   5540  H1  WAT   573      31.100  39.450  -8.837  1.00  0.00
ATOM   5541  H2  WAT   573      30.649  38.636 -10.031  1.00  0.00
TER
ATOM   5542  O   WAT   574      30.066  38.160   0.747  1.00  0.00
ATOM   5543  H1  WAT   574      30.714  37.610   0.307  1.00  0.00
ATOM   5544  H2  WAT   574      30.486  38.414   1.569  1.00  0.00
TER
ATOM   5545  O   WAT   575      29.819  38.315   3.490  1.00  0.00
ATOM   5546  H1  WAT   575      29.471  38.772   4.255  1.00  0.00
ATOM   5547  H2  WAT   575      29.488  37.421   3.572  1.00  0.00
TER
ATOM   5548  O   WAT   576      37.332  39.507   7.011  1.00  0.00
ATOM   5549  H1  WAT   576      37.270  40.099   7.761  1.00  0.00
ATOM   5550  H2  WAT   576      38.272  39.399   6.867  1.00  0.00
TER
ATOM   5551  O   WAT   577      30.491  37.843   6.765  1.00  0.00
ATOM   5552  H1  WAT   577      31.039  37.662   6.001  1.00  0.00
ATOM   5553  H2  WAT   577      30.557  37.052   7.300  1.00  0.00
TER
ATOM   5554  O   WAT   578      29.801  38.949  -5.562  1.00  0.00
ATOM   5555  H1  WAT   578      30.559  39.061  -6.135  1.00  0.00
ATOM   5556  H2  WAT   578      29.339  39.786  -5.607  1.00  0.00
TER
ATOM   5557  O   WAT   579      36.343  41.063  -2.571  1.00  0.00
ATOM   5558  H1  WAT   579      35.530  40.688  -2.912  1.00  0.00
ATOM   5559  H2  WAT   579      36.847  40.307  -2.269  1.00  0.00
TER
ATOM   5560  O   WAT   580      32.174  39.475  -7.021  1.00  0.00
ATOM   5561  H1  WAT   580      32.703  38.688  -7.151  1.00  0.00
ATOM   5562  H2  WAT   580      32.807  40.154  -6.788  1.00  0.00
TER
ATOM   5563  O   WAT   581      34.368  39.213  -3.967  1.00  0.00
ATOM   5564  H1  WAT   581      33.738  38.511  -3.800  1.00  0.00
ATOM   5565  H2  WAT   581      33.828  39.973  -4.184  1.00  0.00
TER
ATOM   5566  O   WAT   582      34.493  38.491   8.468  1.00  0.00
ATOM   5567  H1  WAT   582      34.212  38.994   7.704  1.00  0.00
ATOM   5568  H2  WAT   582      34.875  37.693   8.103  1.00  0.00
TER
ATOM   5569  O   WAT   583      30.558  42.976 -24.047  1.00  0.00
ATOM   5570  H1  WAT   583      29.670  43.317 -24.149  1.00  0.00
ATOM   5571  H2  WAT   583      30.842  42.776 -24.939  1.00  0.00
TER
ATOM   5572  O   WAT   584      28.521  45.576 -18.163  1.00  0.00
ATOM   5573  H1  WAT   584      29.093  44.808 -18.163  1.00  0.00
ATOM   5574  H2  WAT   584      28.522  45.875 -19.073  1.00  0.00
TER
ATOM   5575  O   WAT   585      29.764  40.985 -16.377  1.00  0.00
ATOM   5576  H1  WAT   585      29.584  40.087 -16.096  1.00  0.00
ATOM   5577  H2  WAT   585      29.362  41.532 -15.702  1.00  0.00
TER
ATOM   5578  O   WAT   586      32.734  41.559 -23.014  1.00  0.00
ATOM   5579  H1  WAT   586      32.841  42.459 -22.707  1.00  0.00
ATOM   5580  H2  WAT   586      31.824  41.511 -23.304  1.00  0.00
TER
ATOM   5581  O   WAT   587      30.383  43.481 -17.768  1.00  0.00
ATOM   5582  H1  WAT   587      31.064  43.744 -17.150  1.00  0.00
ATOM   5583  H2  WAT   587      30.067  42.641 -17.435  1.00  0.00
TER
ATOM   5584  O   WAT   588      34.575  44.527 -18.681  1.00  0.00
ATOM   5585  H1  WAT   588      35.083  45.025 -18.041  1.00  0.00
ATOM   5586  H2  WAT   588      35.106  43.751 -18.857  1.00  0.00
TER
ATOM   5587  O   WAT   589      32.859  39.167 -14.415  1.00  0.00
ATOM   5588  H1  WAT   589      32.861  39.684 -15.220  1.00  0.00
ATOM   5589  H2  WAT   589      32.029  38.690 -14.438  1.00  0.00
TER
ATOM   5590  O   WAT   590      32.540  40.878 -16.408  1.00  0.00
ATOM   5591  H1  WAT   590      32.882  41.722 -16.702  1.00  0.00
ATOM   5592  H2  WAT   590      31.602  41.027 -16.291  1.00  0.00
TER
ATOM   5593  O   WAT   591      36.223  38.366 -20.083  1.00  0.00
ATOM   5594  H1  WAT   591      36.531  37.811 -20.800  1.00  0.00
ATOM   5595  H2  WAT   591      35.293  38.501 -20.266  1.00  0.00
TER
ATOM   5596  O   WAT   592      34.217  46.958 -20.565  1.00  0.00
ATOM   5597  H1  WAT   592      33.812  46.246 -21.061  1.00  0.00
ATOM   5598  H2  WAT   592      34.303  46.613 -19.676  1.00  0.00
TER
ATOM   5599  O   WAT   593      32.930  43.732 -16.785  1.00  0.00
ATOM   5600  H1  WAT   593      33.481  43.842 -17.560  1.00  0.00
ATOM   5601  H2  WAT   593      33.444  44.106 -16.070  1.00  0.00
TER
ATOM   5602  O   WAT   594      30.917  45.852 -23.065  1.00  0.00
ATOM   5603  H1  WAT   594      30.797  46.579 -23.676  1.00  0.00
ATOM   5604  H2  WAT   594      30.607  45.083 -23.542  1.00  0.00
TER
ATOM   5605  O   WAT   595      33.384  39.196 -19.682  1.00  0.00
ATOM   5606  H1  WAT   595      32.940  39.977 -20.014  1.00  0.00
ATOM   5607  H2  WAT   595      33.942  39.519 -18.975  1.00  0.00
TER
ATOM   5608  O   WAT   596      37.671  42.063 -14.079  1.00  0.00
ATOM   5609  H1  WAT   596      37.209  42.271 -13.267  1.00  0.00
ATOM   5610  H2  WAT   596      37.268  41.249 -14.382  1.00  0.00
TER
ATOM   5611  O   WAT   597      36.499  38.817 -24.802  1.00  0.00
ATOM   5612  H1  WAT   597      35.875  38.813 -24.076  1.00  0.00
ATOM   5613  H2  WAT   597      36.412  37.950 -25.198  1.00  0.00
TER
ATOM   5614  O   WAT   598      35.421  39.741 -17.823  1.00  0.00
ATOM   5615  H1  WAT   598      35.718  40.647 -17.904  1.00  0.00
ATOM   5616  H2  WAT   598      35.970  39.252 -18.437  1.00  0.00
TER
ATOM   5617  O   WAT   599      33.175  44.319 -21.954  1.00  0.00
ATOM   5618  H1  WAT   599      32.949  44.103 -21.049  1.00  0.00
ATOM   5619  H2  WAT   599      32.394  44.752 -22.300  1.00  0.00
TER
ATOM   5620  O   WAT   600      35.615  45.218 -11.288  1.00  0.00
ATOM   5621  H1  WAT   600      35.519  44.277 -11.438  1.00  0.00
ATOM   5622  H2  WAT   600      36.458  45.439 -11.683  1.00  0.00
TER
ATOM   5623  O   WAT   601      30.746  41.629 -13.135  1.00  0.00
ATOM   5624  H1  WAT   601      30.352  42.477 -12.927  1.00  0.00
ATOM   5625  H2  WAT   601      30.058  40.992 -12.944  1.00  0.00
TER
ATOM   5626  O   WAT   602      37.320  41.713 -10.065  1.00  0.00
ATOM   5627  H1  WAT   602      36.630  41.520  -9.430  1.00  0.00
ATOM   5628  H2  WAT   602      38.064  41.996  -9.533  1.00  0.00
TER
ATOM   5629  O   WAT   603      28.048  39.552 -19.102  1.00  0.00
ATOM   5630  H1  WAT   603      27.759  40.122 -18.389  1.00  0.00
ATOM   5631  H2  WAT   603      28.792  39.072 -18.739  1.00  0.00
TER
ATOM   5632  O   WAT   604      28.235  43.494 -27.891  1.00  0.00
ATOM   5633  H1  WAT   604      28.152  44.437 -27.750  1.00  0.00
ATOM   5634  H2  WAT   604      27.883  43.351 -28.770  1.00  0.00
TER
ATOM   5635  O   WAT   605      36.035  42.228 -18.824  1.00  0.00
ATOM   5636  H1  WAT   605      36.038  41.787 -19.674  1.00  0.00
ATOM   5637  H2  WAT   605      36.930  42.550 -18.717  1.00  0.00
TER
ATOM   5638  O   WAT   606      31.885  42.111 -19.865  1.00  0.00
ATOM   5639  H1  WAT   606      31.545  42.588 -19.108  1.00  0.00
ATOM   5640  H2  WAT   606      31.122  41.657 -20.225  1.00  0.00
TER
ATOM   5641  O   WAT   607      36.097  43.229 -25.834  1.00  0.00
ATOM   5642  H1  WAT   607      36.218  43.188 -24.885  1.00  0.00
ATOM   5643  H2  WAT   607      35.711  44.091 -25.989  1.00  0.00
TER
ATOM   5644  O   WAT   608      35.109  45.539 -26.435  1.00  0.00
ATOM   5645  H1  WAT   608      34.540  45.091 -27.062  1.00  0.00
ATOM   5646  H2  WAT   608      35.818  45.898 -26.969  1.00  0.00
TER
ATOM   5647  O   WAT   609      36.335  46.288 -17.078  1.00  0.00
ATOM   5648  H1  WAT   609      36.702  45.814 -16.332  1.00  0.00
ATOM   5649  H2  WAT   609      36.146  47.162 -16.737  1.00  0.00
TER
ATOM   5650  O   WAT   610      29.199  41.032 -20.948  1.00  0.00
ATOM   5651  H1  WAT   610      28.914  40.668 -20.111  1.00  0.00
ATOM   5652  H2  WAT   610      29.137  40.300 -21.562  1.00  0.00
TER
ATOM   5653  O   WAT   611      34.125  45.329 -14.759  1.00  0.00
ATOM   5654  H1  WAT   611      33.821  46.208 -14.534  1.00  0.00
ATOM   5655  H2  WAT   611      35.080  45.389 -14.724  1.00  0.00
TER
ATOM   5656  O   WAT   612      30.182  46.169 -13.612  1.00  0.00
ATOM   5657  H1  WAT   612      29.823  46.835 -13.025  1.00  0.00
ATOM   5658  H2  WAT   612      29.887  45.338 -13.241  1.00  0.00
TER
ATOM   5659  O   WAT   613      33.383  46.628 -10.728  1.00  0.00
ATOM   5660  H1  WAT   613      33.083  46.773 -11.626  1.00  0.00
ATOM   5661  H2  WAT   613      34.154  46.068 -10.821  1.00  0.00
TER
ATOM   5662  O   WAT   614      28.692  46.168 -26.989  1.00  0.00
ATOM   5663  H1  WAT   614      29.562  46.451 -26.705  1.00  0.00
ATOM   5664  H2  WAT   614      28.201  46.982 -27.104  1.00  0.00
TER
ATOM   5665  O   WAT   615      31.757  37.899 -22.396  1.00  0.00
ATOM   5666  H1  WAT   615      31.629  37.891 -21.447  1.00  0.00
ATOM   5667  H2  WAT   615      30.933  38.238 -22.747  1.00  0.00
TER
ATOM   5668  O   WAT   616      28.756  39.659 -12.935  1.00  0.00
ATOM   5669  H1  WAT   616      28.042  39.858 -12.330  1.00  0.00
ATOM   5670  H2  WAT   616      29.176  38.882 -12.564  1.00  0.00
TER
ATOM   5671  O   WAT   617      35.585  43.385 -22.960  1.00  0.00
ATOM   5672  H1  WAT   617      34.877  43.854 -22.519  1.00  0.00
ATOM   5673  H2  WAT   617      35.869  42.727 -22.326  1.00  0.00
TER
ATOM   5674  O   WAT   618      37.211  44.805 -14.961  1.00  0.00
ATOM   5675  H1  WAT   618      37.709  45.279 -14.296  1.00  0.00
ATOM   5676  H2  WAT   618      37.353  43.881 -14.754  1.00  0.00
TER
ATOM   5677  O   WAT   619      33.788  41.694 -25.585  1.00  0.00
ATOM   5678  H1  WAT   619      34.638  42.131 -25.651  1.00  0.00
ATOM   5679  H2  WAT   619      33.422  42.006 -24.758  1.00  0.00
TER
ATOM   5680  O   WAT   620      31.382  45.379 -26.428  1.00  0.00
ATOM   5681  H1  WAT   620      31.463  44.432 -26.317  1.00  0.00
ATOM   5682  H2  WAT   620      32.274  45.710 -26.322  1.00  0.00
TER
ATOM   5683  O   WAT   621      28.909  47.201 -11.193  1.00  0.00
ATOM   5684  H1  WAT   621      29.413  46.622 -10.621  1.00  0.00
ATOM   5685  H2  WAT   621      28.170  47.485 -10.655  1.00  0.00
TER
ATOM   5686  O   WAT   622      30.942  45.344 -10.298  1.00  0.00
ATOM   5687  H1  WAT   622      30.982  45.045  -9.389  1.00  0.00
ATOM   5688  H2  WAT   622      31.796  45.744 -10.457  1.00  0.00
TER
ATOM   5689  O   WAT   623      32.882  43.923 -12.330  1.00  0.00
ATOM   5690  H1  WAT   623      32.352  43.432 -12.958  1.00  0.00
ATOM   5691  H2  WAT   623      33.551  44.351 -12.865  1.00  0.00
TER
ATOM   5692  O   WAT   624      37.232  46.967 -27.890  1.00  0.00
ATOM   5693  H1  WAT   624      37.753  46.252 -28.256  1.00  0.00
ATOM   5694  H2  WAT   624      37.879  47.606 -27.590  1.00  0.00
TER
ATOM   5695  O   WAT   625      33.369  40.889 -12.251  1.00  0.00
ATOM   5696  H1  WAT   625      33.275  40.271 -12.976  1.00  0.00
ATOM   5697  H2  WAT   625      32.789  41.616 -12.478  1.00  0.00
TER
ATOM   5698  O   WAT   626      36.136  39.447 -15.218  1.00  0.00
ATOM   5699  H1  WAT   626      35.687  39.469 -16.063  1.00  0.00
ATOM   5700  H2  WAT   626      35.502  39.048 -14.621  1.00  0.00
TER
ATOM   5701  O   WAT   627      33.615  44.017 -28.192  1.00  0.00
ATOM   5702  H1  WAT   627      33.414  43.153 -27.830  1.00  0.00
ATOM   5703  H2  WAT   627      33.445  43.930 -29.130  1.00  0.00
TER
ATOM   5704  O   WAT   628      35.645  42.616 -11.955  1.00  0.00
ATOM   5705  H1  WAT   628      36.235  42.307 -11.268  1.00  0.00
ATOM   5706  H2  WAT   628      34.827  42.144 -11.799  1.00  0.00
TER
ATOM   5707  O   WAT   629      32.414  41.117 -28.204  1.00  0.00
ATOM   5708  H1  WAT   629      32.716  41.123 -29.112  1.00  0.00
ATOM   5709  H2  WAT   629      33.153  40.766 -27.707  1.00  0.00
TER
ATOM   5710  O   WAT   630      35.632  40.060 -27.218  1.00  0.00
ATOM   5711  H1  WAT   630      35.284  39.383 -27.798  1.00  0.00
ATOM   5712  H2  WAT   630      35.833  39.599 -26.404  1.00  0.00
TER
ATOM   5713  O   WAT   631      28.973  46.589 -20.822  1.00  0.00
ATOM   5714  H1  WAT   631      28.318  46.320 -21.466  1.00  0.00
ATOM   5715  H2  WAT   631      29.811  46.479 -21.272  1.00  0.00
TER
ATOM   5716  O   WAT   632      30.010  46.974 -16.282  1.00  0.00
ATOM   5717  H1  WAT   632      30.378  46.887 -15.402  1.00  0.00
ATOM   5718  H2  WAT   632      29.441  46.211 -16.381  1.00  0.00
TER
ATOM   5719  O   WAT   633      29.562  43.885 -12.376  1.00  0.00
ATOM   5720  H1  WAT   633      28.668  43.852 -12.036  1.00  0.00
ATOM   5721  H2  WAT   633      30.102  44.084 -11.611  1.00  0.00
TER
ATOM   5722  O   WAT   634      28.187  43.799 -24.879  1.00  0.00
ATOM   5723  H1  WAT   634      27.283  44.062 -25.054  1.00  0.00
ATOM   5724  H2  WAT   634      28.671  44.070 -25.659  1.00  0.00
TER
ATOM   5725  O   WAT   635      30.729  42.855 -26.970  1.00  0.00
ATOM   5726  H1  WAT   635      31.438  42.434 -27.455  1.00  0.00
ATOM   5727  H2  WAT   635      30.013  42.923 -27.602  1.00  0.00
TER
ATOM   5728  O   WAT   636      30.377  38.909 -27.930  1.00  0.00
ATOM   5729  H1  WAT   636      31.100  39.450 -27.611  1.00  0.00
ATOM   5730  H2  WAT   636      30.649  38.636 -28.805  1.00  0.00
TER
ATOM   5731  O   WAT   637      30.066  38.160 -18.027  1.00  0.00
ATOM   5732  H1  WAT   637      30.714  37.610 -18.468  1.00  0.00
ATOM   5733  H2  WAT   637      30.486  38.414 -17.206  1.00  0.00
TER
ATOM   5734  O   WAT   638      29.819  38.315 -15.285  1.00  0.00
ATOM   5735  H1  WAT   638      29.471  38.772 -14.519  1.00  0.00
ATOM   5736  H2  WAT   638      29.488  37.421 -15.203  1.00  0.00
TER
ATOM   5737  O   WAT   639      37.332  39.507 -11.763  1.00  0.00
ATOM   5738  H1  WAT   639      37.270  40.099 -11.013  1.00  0.00
ATOM   5739  H2  WAT   639      38.272  39.399 -11.908  1.00  0.00
TER
ATOM   5740  O   WAT   640      30.491  37.843 -12.010  1.00  0.00
ATOM   5741  H1  WAT   640      31.039  37.662 -12.773  1.00  0.00
ATOM   5742  H2  WAT   640      30.557  37.052 -11.474  1.00  0.00
TER
ATOM   5743  O   WAT   641      29.801  38.949 -24.336  1.00  0.00
ATOM   5744  H1  WAT   641      30.559  39.061 -24.910  1.00  0.00
ATOM   5745  H2  WAT   641      29.339  39.786 -24.382  1.00  0.00
TER
ATOM   5746  O   WAT   642      36.343  41.063 -21.346  1.00  0.00
ATOM   5747  H1  WAT   642      35.530  40.688 -21.686  1.00  0.00
ATOM   5748  H2  WAT   642      36.847  40.307 -21.044  1.00  0.00
TER
ATOM   5749  O   WAT   643      32.174  39.475 -25.796  1.00  0.00
ATOM   5750  H1  WAT   643      32.703  38.688 -25.925  1.00  0.00
ATOM   5751  H2  WAT   643      32.807  40.154 -25.562  1.00  0.00
TER
ATOM   5752  O   WAT   644      34.368  39.213 -22.741  1.00  0.00
ATOM   5753  H1  WAT   644      33.738  38.511 -22.574  1.00  0.00
ATOM   5754  H2  WAT   644      33.828  39.973 -22.958  1.00  0.00
TER
ATOM   5755  O   WAT   645      34.493  38.491 -10.306  1.00  0.00
ATOM   5756  H1  WAT   645      34.212  38.994 -11.070  1.00  0.00
ATOM   5757  H2  WAT   645      34.875  37.693 -10.672  1.00  0.00
TER
ATOM   5758  O   WAT   646      28.521  45.576 -36.938  1.00  0.00
ATOM   5759  H1  WAT   646      29.093  44.808 -36.937  1.00  0.00
ATOM   5760  H2  WAT   646      28.522  45.875 -37.847  1.00  0.00
TER
ATOM   5761  O   WAT   647      29.764  40.985 -35.151  1.00  0.00
ATOM   5762  H1  WAT   647      29.584  40.087 -34.871  1.00  0.00
ATOM   5763  H2  WAT   647      29.362  41.532 -34.476  1.00  0.00
TER
ATOM   5764  O   WAT   648      32.734  41.559 -41.788  1.00  0.00
ATOM   5765  H1  WAT   648      32.841  42.459 -41.481  1.00  0.00
ATOM   5766  H2  WAT   648      31.824  41.511 -42.078  1.00  0.00
TER
ATOM   5767  O   WAT   649      30.383  43.481 -36.543  1.00  0.00
ATOM   5768  H1  WAT   649      31.064  43.744 -35.924  1.00  0.00
ATOM   5769  H2  WAT   649      30.067  42.641 -36.209  1.00  0.00
TER
ATOM   5770  O   WAT   650      34.575  44.527 -37.455  1.00  0.00
ATOM   5771  H1  WAT   650      35.083  45.025 -36.815  1.00  0.00
ATOM   5772  H2  WAT   650      35.106  43.751 -37.632  1.00  0.00
TER
ATOM   5773  O   WAT   651      32.859  39.167 -33.189  1.00  0.00
ATOM   5774  H1  WAT   651      32.861  39.684 -33.995  1.00  0.00
ATOM   5775  H2  WAT   651      32.029  38.690 -33.212  1.00  0.00
TER
ATOM   5776  O   WAT   652      32.540  40.878 -35.182  1.00  0.00
ATOM   5777  H1  WAT   652      32.882  41.722 -35.477  1.00  0.00
ATOM   5778  H2  WAT   652      31.602  41.027 -35.066  1.00  0.00
TER
ATOM   5779  O   WAT   653      36.223  38.366 -38.858  1.00  0.00
ATOM   5780  H1  WAT   653      36.531  37.811 -39.574  1.00  0.00
ATOM   5781  H2  WAT   653      35.293  38.501 -39.040  1.00  0.00
TER
ATOM   5782  O   WAT   654      34.217  46.958 -39.340  1.00  0.00
ATOM   5783  H1  WAT   654      33.812  46.246 -39.835  1.00  0.00
ATOM   5784  H2  WAT   654      34.303  46.613 -38.451  1.00  0.00
TER
ATOM   5785  O   WAT   655      32.930  43.732 -35.560  1.00  0.00
ATOM   5786  H1  WAT   655      33.481  43.842 -36.334  1.00  0.00
ATOM   5787  H2  WAT   655      33.444  44.106 -34.844  1.00  0.00
TER
ATOM   5788  O   WAT   656      30.917  45.852 -41.839  1.00  0.00
ATOM   5789  H1  WAT   656      30.797  46.579 -42.451  1.00  0.00
ATOM   5790  H2  WAT   656      30.607  45.083 -42.316  1.00  0.00
TER
ATOM   5791  O   WAT   657      33.384  39.196 -38.457  1.00  0.00
ATOM   5792  H1  WAT   657      32.940  39.977 -38.788  1.00  0.00
ATOM   5793  H2  WAT   657      33.942  39.519 -37.749  1.00  0.00
TER
ATOM   5794  O   WAT   658      37.671  42.063 -32.853  1.00  0.00
ATOM   5795  H1  WAT   658      37.209  42.271 -32.041  1.00  0.00
ATOM   5796  H2  WAT   658      37.268  41.249 -33.156  1.00  0.00
TER
ATOM   5797  O   WAT   659      35.421  39.741 -36.598  1.00  0.00
ATOM   5798  H1  WAT   659      35.718  40.647 -36.678  1.00  0.00
ATOM   5799  H2  WAT   659      35.970  39.252 -37.212  1.00  0.00
TER
ATOM   5800  O   WAT   660      33.175  44.319 -40.728  1.00  0.00
ATOM   5801  H1  WAT   660      32.949  44.103 -39.824  1.00  0.00
ATOM   5802  H2  WAT   660      32.394  44.752 -41.074  1.00  0.00
TER
ATOM   5803  O   WAT   661      35.615  45.218 -30.062  1.00  0.00
ATOM   5804  H1  WAT   661      35.519  44.277 -30.212  1.00  0.00
ATOM   5805  H2  WAT   661      36.458  45.439 -30.458  1.00  0.00
TER
ATOM   5806  O   WAT   662      30.746  41.629 -31.909  1.00  0.00
ATOM   5807  H1  WAT   662      30.352  42.477 -31.702  1.00  0.00
ATOM   5808  H2  WAT   662      30.058  40.992 -31.718  1.00  0.00
TER
ATOM   5809  O   WAT   663      37.320  41.713 -28.839  1.00  0.00
ATOM   5810  H1  WAT   663      36.630  41.520 -28.205  1.00  0.00
ATOM   5811  H2  WAT   663      38.064  41.996 -28.307  1.00  0.00
TER
ATOM   5812  O   WAT   664      28.048  39.552 -37.876  1.00  0.00
ATOM   5813  H1  WAT   664      27.759  40.122 -37.164  1.00  0.00
ATOM   5814  H2  WAT   664      28.792  39.072 -37.513  1.00  0.00
TER
ATOM   5815  O   WAT   665      36.035  42.228 -37.599  1.00  0.00
ATOM   5816  H1  WAT   665      36.038  41.787 -38.448  1.00  0.00
ATOM   5817  H2  WAT   665      36.930  42.550 -37.492  1.00  0.00
TER
ATOM   5818  O   WAT   666      31.885  42.111 -38.639  1.00  0.00
ATOM   5819  H1  WAT   666      31.545  42.588 -37.883  1.00  0.00
ATOM   5820  H2  WAT   666      31.122  41.657 -38.999  1.00  0.00
TER
ATOM   5821  O   WAT   667      36.335  46.288 -35.852  1.00  0.00
ATOM   5822  H1  WAT   667      36.702  45.814 -35.106  1.00  0.00
ATOM   5823  H2  WAT   667      36.146  47.162 -35.511  1.00  0.00
TER
ATOM   5824  O   WAT   668      29.199  41.032 -39.723  1.00  0.00
ATOM   5825  H1  WAT   668      28.914  40.668 -38.885  1.00  0.00
ATOM   5826  H2  WAT   668      29.137  40.300 -40.337  1.00  0.00
TER
ATOM   5827  O   WAT   669      34.125  45.329 -33.534  1.00  0.00
ATOM   5828  H1  WAT   669      33.821  46.208 -33.309  1.00  0.00
ATOM   5829  H2  WAT   669      35.080  45.389 -33.498  1.00  0.00
TER
ATOM   5830  O   WAT   670      30.182  46.169 -32.387  1.00  0.00
ATOM   5831  H1  WAT   670      29.823  46.835 -31.799  1.00  0.00
ATOM   5832  H2  WAT   670      29.887  45.338 -32.015  1.00  0.00
TER
ATOM   5833  O   WAT   671      33.383  46.628 -29.503  1.00  0.00
ATOM   5834  H1  WAT   671      33.083  46.773 -30.400  1.00  0.00
ATOM   5835  H2  WAT   671      34.154  46.068 -29.595  1.00  0.00
TER
ATOM   5836  O   WAT   672      31.757  37.899 -41.170  1.00  0.00
ATOM   5837  H1  WAT   672      31.629  37.891 -40.222  1.00  0.00
ATOM   5838  H2  WAT   672      30.933  38.238 -41.521  1.00  0.00
TER
ATOM   5839  O   WAT   673      28.756  39.659 -31.709  1.00  0.00
ATOM   5840  H1  WAT   673      28.042  39.858 -31.104  1.00  0.00
ATOM   5841  H2  WAT   673      29.176  38.882 -31.338  1.00  0.00
TER
ATOM   5842  O   WAT   674      35.585  43.385 -41.735  1.00  0.00
ATOM   5843  H1  WAT   674      34.877  43.854 -41.293  1.00  0.00
ATOM   5844  H2  WAT   674      35.869  42.727 -41.100  1.00  0.00
TER
ATOM   5845  O   WAT   675      37.211  44.805 -33.735  1.00  0.00
ATOM   5846  H1  WAT   675      37.709  45.279 -33.070  1.00  0.00
ATOM   5847  H2  WAT   675      37.353  43.881 -33.528  1.00  0.00
TER
ATOM   5848  O   WAT   676      28.909  47.201 -29.967  1.00  0.00
ATOM   5849  H1  WAT   676      29.413  46.622 -29.396  1.00  0.00
ATOM   5850  H2  WAT   676      28.170  47.485 -29.430  1.00  0.00
TER
ATOM   5851  O   WAT   677      30.942  45.344 -29.072  1.00  0.00
ATOM   5852  H1  WAT   677      30.982  45.045 -28.164  1.00  0.00
ATOM   5853  H2  WAT   677      31.796  45.744 -29.231  1.00  0.00
TER
ATOM   5854  O   WAT   678      32.882  43.923 -31.105  1.00  0.00
ATOM   5855  H1  WAT   678      32.352  43.432 -31.732  1.00  0.00
ATOM   5856  H2  WAT   678      33.551  44.351 -31.639  1.00  0.00
TER
ATOM   5857  O   WAT   679      33.369  40.889 -31.025  1.00  0.00
ATOM   5858  H1  WAT   679      33.275  40.271 -31.750  1.00  0.00
ATOM   5859  H2  WAT   679      32.789  41.616 -31.252  1.00  0.00
TER
ATOM   5860  O   WAT   680      36.136  39.447 -33.992  1.00  0.00
ATOM   5861  H1  WAT   680      35.687  39.469 -34.838  1.00  0.00
ATOM   5862  H2  WAT   680      35.502  39.048 -33.395  1.00  0.00
TER
ATOM   5863  O   WAT   681      35.645  42.616 -30.730  1.00  0.00
ATOM   5864  H1  WAT   681      36.235  42.307 -30.042  1.00  0.00
ATOM   5865  H2  WAT   681      34.827  42.144 -30.574  1.00  0.00
TER
ATOM   5866  O   WAT   682      28.973  46.589 -39.596  1.00  0.00
ATOM   5867  H1  WAT   682      28.318  46.320 -40.240  1.00  0.00
ATOM   5868  H2  WAT   682      29.811  46.479 -40.046  1.00  0.00
TER
ATOM   5869  O   WAT   683      30.010  46.974 -35.056  1.00  0.00
ATOM   5870  H1  WAT   683      30.378  46.887 -34.176  1.00  0.00
ATOM   5871  H2  WAT   683      29.441  46.211 -35.155  1.00  0.00
TER
ATOM   5872  O   WAT   684      29.562  43.885 -31.150  1.00  0.00
ATOM   5873  H1  WAT   684      28.668  43.852 -30.811  1.00  0.00
ATOM   5874  H2  WAT   684      30.102  44.084 -30.385  1.00  0.00
TER
ATOM   5875  O   WAT   685      30.066  38.160 -36.802  1.00  0.00
ATOM   5876  H1  WAT   685      30.714  37.610 -37.242  1.00  0.00
ATOM   5877  H2  WAT   685      30.486  38.414 -35.980  1.00  0.00
TER
ATOM   5878  O   WAT   686      29.819  38.315 -34.059  1.00  0.00
ATOM   5879  H1  WAT   686      29.471  38.772 -33.293  1.00  0.00
ATOM   5880  H2  WAT   686      29.488  37.421 -33.977  1.00  0.00
TER
ATOM   5881  O   WAT   687      37.332  39.507 -30.537  1.00  0.00
ATOM   5882  H1  WAT   687      37.270  40.099 -29.788  1.00  0.00
ATOM   5883  H2  WAT   687      38.272  39.399 -30.682  1.00  0.00
TER
ATOM   5884  O   WAT   688      30.491  37.843 -30.784  1.00  0.00
ATOM   5885  H1  WAT   688      31.039  37.662 -31.547  1.00  0.00
ATOM   5886  H2  WAT   688      30.557  37.052 -30.248  1.00  0.00
TER
ATOM   5887  O   WAT   689      36.343  41.063 -40.120  1.00  0.00
ATOM   5888  H1  WAT   689      35.530  40.688 -40.461  1.00  0.00
ATOM   5889  H2  WAT   689      36.847  40.307 -39.818  1.00  0.00
TER
ATOM   5890  O   WAT   690      34.368  39.213 -41.516  1.00  0.00
ATOM   5891  H1  WAT   690      33.738  38.511 -41.349  1.00  0.00
ATOM   5892  H2  WAT   690      33.828  39.973 -41.732  1.00  0.00
TER
ATOM   5893  O   WAT   691      34.493  38.491 -29.080  1.00  0.00
ATOM   5894  H1  WAT   691      34.212  38.994 -29.844  1.00  0.00
ATOM   5895  H2  WAT   691      34.875  37.693 -29.446  1.00  0.00
TER
ATOM   5896  O   WAT   692      32.149  29.241  38.491  1.00  0.00
ATOM   5897  H1  WAT   692      31.317  28.986  38.891  1.00  0.00
ATOM   5898  H2  WAT   692      32.757  29.312  39.227  1.00  0.00
TER
ATOM   5899  O   WAT   693      32.129  33.275  38.687  1.00  0.00
ATOM   5900  H1  WAT   693      32.432  32.385  38.508  1.00  0.00
ATOM   5901  H2  WAT   693      32.873  33.832  38.459  1.00  0.00
TER
ATOM   5902  O   WAT   694      30.558  24.201  32.276  1.00  0.00
ATOM   5903  H1  WAT   694      29.670  24.543  32.174  1.00  0.00
ATOM   5904  H2  WAT   694      30.842  24.001  31.384  1.00  0.00
TER
ATOM   5905  O   WAT   695      28.521  26.802  38.160  1.00  0.00
ATOM   5906  H1  WAT   695      29.093  26.034  38.160  1.00  0.00
ATOM   5907  H2  WAT   695      28.522  27.101  37.250  1.00  0.00
TER
ATOM   5908  O   WAT   696      37.573  31.605  37.621  1.00  0.00
ATOM   5909  H1  WAT   696      37.504  30.664  37.460  1.00  0.00
ATOM   5910  H2  WAT   696      38.335  31.695  38.193  1.00  0.00
TER
ATOM   5911  O   WAT   697      29.764  22.210  39.946  1.00  0.00
ATOM   5912  H1  WAT   697      29.584  21.313  40.227  1.00  0.00
ATOM   5913  H2  WAT   697      29.362  22.757  40.621  1.00  0.00
TER
ATOM   5914  O   WAT   698      32.734  22.784  33.309  1.00  0.00
ATOM   5915  H1  WAT   698      32.841  23.685  33.616  1.00  0.00
ATOM   5916  H2  WAT   698      31.824  22.736  33.019  1.00  0.00
TER
ATOM   5917  O   WAT   699      30.383  24.706  38.555  1.00  0.00
ATOM   5918  H1  WAT   699      31.064  24.970  39.173  1.00  0.00
ATOM   5919  H2  WAT   699      30.067  23.866  38.888  1.00  0.00
TER
ATOM   5920  O   WAT   700      34.575  25.753  37.642  1.00  0.00
ATOM   5921  H1  WAT   700      35.083  26.251  38.282  1.00  0.00
ATOM   5922  H2  WAT   700      35.106  24.977  37.466  1.00  0.00
TER
ATOM   5923  O   WAT   701      32.859  20.393  41.908  1.00  0.00
ATOM   5924  H1  WAT   701      32.861  20.910  41.103  1.00  0.00
ATOM   5925  H2  WAT   701      32.029  19.916  41.885  1.00  0.00
TER
ATOM   5926  O   WAT   702      34.109  30.032  40.086  1.00  0.00
ATOM   5927  H1  WAT   702      33.776  30.659  40.728  1.00  0.00
ATOM   5928  H2  WAT   702      34.286  30.559  39.306  1.00  0.00
TER
ATOM   5929  O   WAT   703      32.540  22.104  39.915  1.00  0.00
ATOM   5930  H1  WAT   703      32.882  22.948  39.621  1.00  0.00
ATOM   5931  H2  WAT   703      31.602  22.252  40.032  1.00  0.00
TER
ATOM   5932  O   WAT   704      33.321  32.000  41.901  1.00  0.00
ATOM   5933  H1  WAT   704      33.938  32.676  41.619  1.00  0.00
ATOM   5934  H2  WAT   704      32.460  32.409  41.809  1.00  0.00
TER
ATOM   5935  O   WAT   705      28.614  31.190  30.781  1.00  0.00
ATOM   5936  H1  WAT   705      28.237  31.679  30.050  1.00  0.00
ATOM   5937  H2  WAT   705      28.871  31.863  31.412  1.00  0.00
TER
ATOM   5938  O   WAT   706      36.223  19.592  36.240  1.00  0.00
ATOM   5939  H1  WAT   706      36.531  19.037  35.523  1.00  0.00
ATOM   5940  H2  WAT   706      35.293  19.727  36.057  1.00  0.00
TER
ATOM   5941  O   WAT   707      34.217  28.183  35.758  1.00  0.00
ATOM   5942  H1  WAT   707      33.812  27.471  35.262  1.00  0.00
ATOM   5943  H2  WAT   707      34.303  27.839  36.647  1.00  0.00
TER
ATOM   5944  O   WAT   708      34.685  31.870  37.922  1.00  0.00
ATOM   5945  H1  WAT   708      34.388  31.265  37.242  1.00  0.00
[truncated: 3,573,431 more chars]
