# Supplementary material for: Accuracy and Precision of Alchemical Relative Free Energy Predictions with and without Replica‐Exchange
Source: Adv Theory Simul. 2019 Nov 27;3(1):1900195. doi: 10.1002/adts.201900195 (PMC8427472; doi:10.1002/adts.201900195)
Supplement: Supplementary file 1 — Supporting Information [file ADTS-3-1900195-s001.gz › TYK2/complex/l15-l16/build/complex.pdb]

ATOM      1  N   THR     1      -9.963 -17.705   3.548  1.00  0.00
ATOM      2  H1  THR     1      -9.587 -17.547   4.472  1.00  0.00
ATOM      3  H2  THR     1     -10.697 -18.396   3.610  1.00  0.00
ATOM      4  H3  THR     1     -10.147 -16.811   3.115  1.00  0.00
ATOM      5  CA  THR     1      -8.917 -18.324   2.730  1.00  0.00
ATOM      6  HA  THR     1      -9.206 -19.316   2.382  1.00  0.00
ATOM      7  CB  THR     1      -8.577 -17.455   1.509  1.00  0.00
ATOM      8  HB  THR     1      -7.955 -16.626   1.848  1.00  0.00
ATOM      9  CG2 THR     1      -7.838 -18.235   0.428  1.00  0.00
ATOM     10 HG21 THR     1      -8.460 -19.063   0.088  1.00  0.00
ATOM     11 HG22 THR     1      -7.621 -17.576  -0.413  1.00  0.00
ATOM     12 HG23 THR     1      -6.905 -18.625   0.834  1.00  0.00
ATOM     13  OG1 THR     1      -9.769 -16.875   0.969  1.00  0.00
ATOM     14  HG1 THR     1      -9.545 -16.335   0.207  1.00  0.00
ATOM     15  C   THR     1      -7.686 -18.659   3.583  1.00  0.00
ATOM     16  O   THR     1      -7.204 -17.809   4.339  1.00  0.00
ATOM     17  N   VAL     2      -7.188 -19.903   3.463  1.00  0.00
ATOM     18  H   VAL     2      -7.730 -20.579   2.944  1.00  0.00
ATOM     19  CA  VAL     2      -6.042 -20.380   4.237  1.00  0.00
ATOM     20  HA  VAL     2      -5.422 -19.580   4.645  1.00  0.00
ATOM     21  CB  VAL     2      -6.475 -21.320   5.406  1.00  0.00
ATOM     22  HB  VAL     2      -7.227 -20.800   6.000  1.00  0.00
ATOM     23  CG1 VAL     2      -7.053 -22.641   4.898  1.00  0.00
ATOM     24 HG11 VAL     2      -6.301 -23.162   4.304  1.00  0.00
ATOM     25 HG12 VAL     2      -7.340 -23.263   5.746  1.00  0.00
ATOM     26 HG13 VAL     2      -7.928 -22.442   4.280  1.00  0.00
ATOM     27  CG2 VAL     2      -5.343 -21.556   6.406  1.00  0.00
ATOM     28 HG21 VAL     2      -5.032 -20.604   6.835  1.00  0.00
ATOM     29 HG22 VAL     2      -5.691 -22.216   7.201  1.00  0.00
ATOM     30 HG23 VAL     2      -4.497 -22.017   5.896  1.00  0.00
ATOM     31  C   VAL     2      -4.904 -20.932   3.367  1.00  0.00
ATOM     32  O   VAL     2      -5.145 -21.702   2.437  1.00  0.00
ATOM     33  N   PHE     3      -3.669 -20.501   3.668  1.00  0.00
ATOM     34  H   PHE     3      -3.605 -19.834   4.424  1.00  0.00
ATOM     35  CA  PHE     3      -2.431 -20.924   3.008  1.00  0.00
ATOM     36  HA  PHE     3      -2.669 -21.505   2.117  1.00  0.00
ATOM     37  CB  PHE     3      -1.590 -19.698   2.587  1.00  0.00
ATOM     38  HB2 PHE     3      -1.584 -19.020   3.441  1.00  0.00
ATOM     39  HB3 PHE     3      -0.567 -19.989   2.349  1.00  0.00
ATOM     40  CG  PHE     3      -2.100 -18.903   1.406  1.00  0.00
ATOM     41  CD1 PHE     3      -1.478 -18.991   0.170  1.00  0.00
ATOM     42  HD1 PHE     3      -0.624 -19.658   0.051  1.00  0.00
ATOM     43  CE1 PHE     3      -1.935 -18.239  -0.917  1.00  0.00
ATOM     44  HE1 PHE     3      -1.450 -18.337  -1.889  1.00  0.00
ATOM     45  CZ  PHE     3      -2.995 -17.374  -0.761  1.00  0.00
ATOM     46  HZ  PHE     3      -3.336 -16.772  -1.603  1.00  0.00
ATOM     47  CE2 PHE     3      -3.623 -17.271   0.458  1.00  0.00
ATOM     48  HE2 PHE     3      -4.478 -16.605   0.576  1.00  0.00
ATOM     49  CD2 PHE     3      -3.166 -18.020   1.548  1.00  0.00
ATOM     50  HD2 PHE     3      -3.645 -17.915   2.521  1.00  0.00
ATOM     51  C   PHE     3      -1.633 -21.761   4.000  1.00  0.00
ATOM     52  O   PHE     3      -1.527 -21.373   5.166  1.00  0.00
ATOM     53  N   HIE     4      -1.053 -22.882   3.545  1.00  0.00
ATOM     54  H   HIE     4      -1.206 -23.150   2.583  1.00  0.00
ATOM     55  CA  HIE     4      -0.245 -23.769   4.396  1.00  0.00
ATOM     56  HA  HIE     4      -0.571 -23.675   5.432  1.00  0.00
ATOM     57  CB  HIE     4      -0.396 -25.235   3.965  1.00  0.00
ATOM     58  HB2 HIE     4       0.055 -25.350   2.980  1.00  0.00
ATOM     59  HB3 HIE     4       0.073 -25.928   4.663  1.00  0.00
ATOM     60  CG  HIE     4      -1.819 -25.659   3.835  1.00  0.00
ATOM     61  ND1 HIE     4      -2.584 -25.962   4.944  1.00  0.00
ATOM     62  CE1 HIE     4      -3.784 -26.263   4.477  1.00  0.00
ATOM     63  HE1 HIE     4      -4.549 -26.543   5.201  1.00  0.00
ATOM     64  NE2 HIE     4      -3.832 -26.163   3.146  1.00  0.00
ATOM     65  HE2 HIE     4      -4.621 -26.336   2.539  1.00  0.00
ATOM     66  CD2 HIE     4      -2.586 -25.769   2.725  1.00  0.00
ATOM     67  HD2 HIE     4      -2.394 -25.612   1.664  1.00  0.00
ATOM     68  C   HIE     4       1.206 -23.351   4.342  1.00  0.00
ATOM     69  O   HIE     4       1.727 -23.138   3.249  1.00  0.00
ATOM     70  N   LYS     5       1.868 -23.238   5.512  1.00  0.00
ATOM     71  H   LYS     5       1.344 -23.315   6.372  1.00  0.00
ATOM     72  CA  LYS     5       3.268 -22.809   5.587  1.00  0.00
ATOM     73  HA  LYS     5       3.405 -21.938   4.946  1.00  0.00
ATOM     74  CB  LYS     5       3.690 -22.438   7.019  1.00  0.00
ATOM     75  HB2 LYS     5       2.808 -22.070   7.544  1.00  0.00
ATOM     76  HB3 LYS     5       4.052 -23.342   7.508  1.00  0.00
ATOM     77  CG  LYS     5       4.783 -21.369   7.048  1.00  0.00
ATOM     78  HG2 LYS     5       5.704 -21.835   6.698  1.00  0.00
ATOM     79  HG3 LYS     5       4.488 -20.582   6.355  1.00  0.00
ATOM     80  CD  LYS     5       5.012 -20.770   8.431  1.00  0.00
ATOM     81  HD2 LYS     5       4.105 -20.255   8.748  1.00  0.00
ATOM     82  HD3 LYS     5       5.236 -21.574   9.132  1.00  0.00
ATOM     83  CE  LYS     5       6.162 -19.792   8.402  1.00  0.00
ATOM     84  HE2 LYS     5       7.085 -20.354   8.261  1.00  0.00
ATOM     85  HE3 LYS     5       6.016 -19.117   7.558  1.00  0.00
ATOM     86  NZ  LYS     5       6.249 -19.003   9.656  1.00  0.00
ATOM     87  HZ1 LYS     5       6.385 -19.628  10.438  1.00  0.00
ATOM     88  HZ2 LYS     5       7.028 -18.363   9.598  1.00  0.00
ATOM     89  HZ3 LYS     5       5.393 -18.482   9.787  1.00  0.00
ATOM     90  C   LYS     5       4.256 -23.767   4.921  1.00  0.00
ATOM     91  O   LYS     5       5.289 -23.318   4.425  1.00  0.00
ATOM     92  N   ARG     6       3.911 -25.066   4.856  1.00  0.00
ATOM     93  H   ARG     6       3.085 -25.346   5.364  1.00  0.00
ATOM     94  CA  ARG     6       4.728 -26.110   4.227  1.00  0.00
ATOM     95  HA  ARG     6       5.755 -26.032   4.583  1.00  0.00
ATOM     96  CB  ARG     6       4.192 -27.520   4.568  1.00  0.00
ATOM     97  HB2 ARG     6       4.895 -28.234   4.138  1.00  0.00
ATOM     98  HB3 ARG     6       4.208 -27.605   5.655  1.00  0.00
ATOM     99  CG  ARG     6       2.786 -27.819   4.054  1.00  0.00
ATOM    100  HG2 ARG     6       2.175 -26.925   4.183  1.00  0.00
ATOM    101  HG3 ARG     6       2.851 -28.063   2.994  1.00  0.00
ATOM    102  CD  ARG     6       2.152 -28.975   4.800  1.00  0.00
ATOM    103  HD2 ARG     6       2.519 -29.916   4.389  1.00  0.00
ATOM    104  HD3 ARG     6       2.416 -28.914   5.856  1.00  0.00
ATOM    105  NE  ARG     6       0.694 -28.947   4.678  1.00  0.00
ATOM    106  HE  ARG     6       0.208 -28.220   5.184  1.00  0.00
ATOM    107  CZ  ARG     6      -0.016 -29.783   3.929  1.00  0.00
ATOM    108  NH1 ARG     6       0.587 -30.754   3.252  1.00  0.00
ATOM    109 HH11 ARG     6       1.590 -30.856   3.307  1.00  0.00
ATOM    110 HH12 ARG     6       0.039 -31.385   2.684  1.00  0.00
ATOM    111  NH2 ARG     6      -1.337 -29.678   3.877  1.00  0.00
ATOM    112 HH21 ARG     6      -1.805 -28.959   4.410  1.00  0.00
ATOM    113 HH22 ARG     6      -1.869 -30.318   3.305  1.00  0.00
ATOM    114  C   ARG     6       4.909 -25.924   2.708  1.00  0.00
ATOM    115  O   ARG     6       5.804 -26.540   2.125  1.00  0.00
ATOM    116  N   TYR     7       4.070 -25.068   2.076  1.00  0.00
ATOM    117  H   TYR     7       3.314 -24.663   2.608  1.00  0.00
ATOM    118  CA  TYR     7       4.137 -24.787   0.640  1.00  0.00
ATOM    119  HA  TYR     7       4.836 -25.475   0.165  1.00  0.00
ATOM    120  CB  TYR     7       2.759 -24.957  -0.014  1.00  0.00
ATOM    121  HB2 TYR     7       2.148 -24.182   0.449  1.00  0.00
ATOM    122  HB3 TYR     7       2.841 -24.764  -1.084  1.00  0.00
ATOM    123  CG  TYR     7       2.113 -26.308   0.208  1.00  0.00
ATOM    124  CD1 TYR     7       2.838 -27.486   0.051  1.00  0.00
ATOM    125  HD1 TYR     7       3.891 -27.421  -0.225  1.00  0.00
ATOM    126  CE1 TYR     7       2.244 -28.733   0.240  1.00  0.00
ATOM    127  HE1 TYR     7       2.835 -29.644   0.149  1.00  0.00
ATOM    128  CZ  TYR     7       0.897 -28.809   0.554  1.00  0.00
ATOM    129  OH  TYR     7       0.298 -30.033   0.724  1.00  0.00
ATOM    130  HH  TYR     7       0.905 -30.768   0.602  1.00  0.00
ATOM    131  CE2 TYR     7       0.151 -27.650   0.686  1.00  0.00
ATOM    132  HE2 TYR     7      -0.910 -27.707   0.932  1.00  0.00
ATOM    133  CD2 TYR     7       0.758 -26.410   0.506  1.00  0.00
ATOM    134  HD2 TYR     7       0.170 -25.497   0.598  1.00  0.00
ATOM    135  C   TYR     7       4.728 -23.403   0.334  1.00  0.00
ATOM    136  O   TYR     7       4.889 -23.043  -0.833  1.00  0.00
ATOM    137  N   LEU     8       5.076 -22.648   1.385  1.00  0.00
ATOM    138  H   LEU     8       4.882 -23.009   2.308  1.00  0.00
ATOM    139  CA  LEU     8       5.640 -21.308   1.271  1.00  0.00
ATOM    140  HA  LEU     8       5.323 -20.847   0.336  1.00  0.00
ATOM    141  CB  LEU     8       5.158 -20.435   2.437  1.00  0.00
ATOM    142  HB2 LEU     8       5.221 -21.066   3.323  1.00  0.00
ATOM    143  HB3 LEU     8       5.886 -19.627   2.513  1.00  0.00
ATOM    144  CG  LEU     8       3.752 -19.845   2.330  1.00  0.00
ATOM    145  HG  LEU     8       3.058 -20.630   2.030  1.00  0.00
ATOM    146  CD1 LEU     8       3.320 -19.273   3.666  1.00  0.00
ATOM    147 HD11 LEU     8       4.014 -18.487   3.966  1.00  0.00
ATOM    148 HD12 LEU     8       2.317 -18.856   3.576  1.00  0.00
ATOM    149 HD13 LEU     8       3.319 -20.062   4.417  1.00  0.00
ATOM    150  CD2 LEU     8       3.702 -18.725   1.299  1.00  0.00
ATOM    151 HD21 LEU     8       3.990 -19.116   0.323  1.00  0.00
ATOM    152 HD22 LEU     8       2.689 -18.325   1.245  1.00  0.00
ATOM    153 HD23 LEU     8       4.391 -17.932   1.589  1.00  0.00
ATOM    154  C   LEU     8       7.164 -21.321   1.199  1.00  0.00
ATOM    155  O   LEU     8       7.834 -21.619   2.187  1.00  0.00
ATOM    156  N   LYS     9       7.706 -20.998   0.020  1.00  0.00
ATOM    157  H   LYS     9       7.083 -20.808  -0.752  1.00  0.00
ATOM    158  CA  LYS     9       9.149 -20.941  -0.223  1.00  0.00
ATOM    159  HA  LYS     9       9.677 -21.451   0.582  1.00  0.00
ATOM    160  CB  LYS     9       9.506 -21.627  -1.559  1.00  0.00
ATOM    161  HB2 LYS     9       8.767 -21.299  -2.290  1.00  0.00
ATOM    162  HB3 LYS     9      10.491 -21.261  -1.848  1.00  0.00
ATOM    163  CG  LYS     9       9.526 -23.157  -1.504  1.00  0.00
ATOM    164  HG2 LYS     9      10.291 -23.502  -2.199  1.00  0.00
ATOM    165  HG3 LYS     9       9.798 -23.448  -0.490  1.00  0.00
ATOM    166  CD  LYS     9       8.182 -23.788  -1.872  1.00  0.00
ATOM    167  HD2 LYS     9       7.401 -23.301  -1.288  1.00  0.00
ATOM    168  HD3 LYS     9       8.000 -23.618  -2.933  1.00  0.00
ATOM    169  CE  LYS     9       8.168 -25.272  -1.590  1.00  0.00
ATOM    170  HE2 LYS     9       8.886 -25.753  -2.256  1.00  0.00
ATOM    171  HE3 LYS     9       8.474 -25.427  -0.556  1.00  0.00
ATOM    172  NZ  LYS     9       6.821 -25.865  -1.803  1.00  0.00
ATOM    173  HZ1 LYS     9       6.538 -25.722  -2.762  1.00  0.00
ATOM    174  HZ2 LYS     9       6.853 -26.855  -1.606  1.00  0.00
ATOM    175  HZ3 LYS     9       6.156 -25.420  -1.186  1.00  0.00
ATOM    176  C   LYS     9       9.590 -19.475  -0.238  1.00  0.00
ATOM    177  O   LYS     9       9.203 -18.739  -1.141  1.00  0.00
ATOM    178  N   LYS    10      10.383 -19.052   0.760  1.00  0.00
ATOM    179  H   LYS    10      10.595 -19.695   1.510  1.00  0.00
ATOM    180  CA  LYS    10      10.875 -17.679   0.865  1.00  0.00
ATOM    181  HA  LYS    10      10.050 -16.981   0.730  1.00  0.00
ATOM    182  CB  LYS    10      11.505 -17.434   2.246  1.00  0.00
ATOM    183  HB2 LYS    10      10.890 -17.955   2.980  1.00  0.00
ATOM    184  HB3 LYS    10      12.502 -17.875   2.230  1.00  0.00
ATOM    185  CG  LYS    10      11.609 -15.956   2.625  1.00  0.00
ATOM    186  HG2 LYS    10      12.258 -15.454   1.907  1.00  0.00
ATOM    187  HG3 LYS    10      10.613 -15.513   2.586  1.00  0.00
ATOM    188  CD  LYS    10      12.178 -15.793   4.019  1.00  0.00
ATOM    189  HD2 LYS    10      11.550 -16.353   4.712  1.00  0.00
ATOM    190  HD3 LYS    10      13.186 -16.208   4.027  1.00  0.00
ATOM    191  CE  LYS    10      12.228 -14.351   4.441  1.00  0.00
ATOM    192  HE2 LYS    10      12.903 -13.822   3.769  1.00  0.00
ATOM    193  HE3 LYS    10      11.224 -13.934   4.349  1.00  0.00
ATOM    194  NZ  LYS    10      12.701 -14.196   5.841  1.00  0.00
ATOM    195  HZ1 LYS    10      13.631 -14.582   5.926  1.00  0.00
ATOM    196  HZ2 LYS    10      12.720 -13.216   6.084  1.00  0.00
ATOM    197  HZ3 LYS    10      12.076 -14.686   6.464  1.00  0.00
ATOM    198  C   LYS    10      11.857 -17.347  -0.265  1.00  0.00
ATOM    199  O   LYS    10      12.799 -18.096  -0.502  1.00  0.00
ATOM    200  N   ILE    11      11.612 -16.237  -0.971  1.00  0.00
ATOM    201  H   ILE    11      10.760 -15.731  -0.775  1.00  0.00
ATOM    202  CA  ILE    11      12.462 -15.769  -2.068  1.00  0.00
ATOM    203  HA  ILE    11      13.147 -16.540  -2.419  1.00  0.00
ATOM    204  CB  ILE    11      11.609 -15.246  -3.267  1.00  0.00
ATOM    205  HB  ILE    11      10.915 -14.493  -2.894  1.00  0.00
ATOM    206  CG2 ILE    11      12.497 -14.628  -4.366  1.00  0.00
ATOM    207 HG21 ILE    11      13.191 -15.381  -4.740  1.00  0.00
ATOM    208 HG22 ILE    11      11.870 -14.275  -5.184  1.00  0.00
ATOM    209 HG23 ILE    11      13.059 -13.790  -3.952  1.00  0.00
ATOM    210  CG1 ILE    11      10.707 -16.367  -3.834  1.00  0.00
ATOM    211 HG12 ILE    11      11.363 -17.026  -4.403  1.00  0.00
ATOM    212 HG13 ILE    11      10.310 -16.903  -2.973  1.00  0.00
ATOM    213  CD1 ILE    11       9.536 -15.901  -4.736  1.00  0.00
ATOM    214 HD11 ILE    11       9.932 -15.365  -5.598  1.00  0.00
ATOM    215 HD12 ILE    11       8.972 -16.770  -5.077  1.00  0.00
ATOM    216 HD13 ILE    11       8.879 -15.242  -4.168  1.00  0.00
ATOM    217  C   ILE    11      13.412 -14.707  -1.507  1.00  0.00
ATOM    218  O   ILE    11      14.628 -14.861  -1.599  1.00  0.00
ATOM    219  N   ARG    12      12.850 -13.639  -0.912  1.00  0.00
ATOM    220  H   ARG    12      11.841 -13.596  -0.900  1.00  0.00
ATOM    221  CA  ARG    12      13.598 -12.523  -0.337  1.00  0.00
ATOM    222  HA  ARG    12      14.410 -12.908   0.281  1.00  0.00
ATOM    223  CB  ARG    12      14.203 -11.627  -1.449  1.00  0.00
ATOM    224  HB2 ARG    12      14.783 -10.856  -0.943  1.00  0.00
ATOM    225  HB3 ARG    12      14.873 -12.263  -2.028  1.00  0.00
ATOM    226  CG  ARG    12      13.186 -10.969  -2.388  1.00  0.00
ATOM    227  HG2 ARG    12      12.620 -11.750  -2.896  1.00  0.00
ATOM    228  HG3 ARG    12      12.507 -10.356  -1.796  1.00  0.00
ATOM    229  CD  ARG    12      13.885 -10.099  -3.418  1.00  0.00
ATOM    230  HD2 ARG    12      14.265  -9.207  -2.920  1.00  0.00
ATOM    231  HD3 ARG    12      14.717 -10.661  -3.841  1.00  0.00
ATOM    232  NE  ARG    12      12.998  -9.685  -4.507  1.00  0.00
ATOM    233  HE  ARG    12      12.535  -8.793  -4.402  1.00  0.00
ATOM    234  CZ  ARG    12      12.782 -10.385  -5.617  1.00  0.00
ATOM    235  NH1 ARG    12      13.375 -11.560  -5.796  1.00  0.00
ATOM    236 HH11 ARG    12      13.993 -11.924  -5.085  1.00  0.00
ATOM    237 HH12 ARG    12      13.204 -12.084  -6.643  1.00  0.00
ATOM    238  NH2 ARG    12      11.954  -9.926  -6.547  1.00  0.00
ATOM    239 HH21 ARG    12      11.487  -9.042  -6.411  1.00  0.00
ATOM    240 HH22 ARG    12      11.795 -10.464  -7.387  1.00  0.00
ATOM    241  C   ARG    12      12.716 -11.684   0.586  1.00  0.00
ATOM    242  O   ARG    12      11.489 -11.827   0.579  1.00  0.00
ATOM    243  N   ASP    13      13.346 -10.782   1.344  1.00  0.00
ATOM    244  H   ASP    13      14.355 -10.753   1.305  1.00  0.00
ATOM    245  CA  ASP    13      12.662  -9.829   2.207  1.00  0.00
ATOM    246  HA  ASP    13      11.789 -10.298   2.661  1.00  0.00
ATOM    247  CB  ASP    13      13.606  -9.358   3.328  1.00  0.00
ATOM    248  HB2 ASP    13      14.495  -8.962   2.837  1.00  0.00
ATOM    249  HB3 ASP    13      13.106  -8.557   3.874  1.00  0.00
ATOM    250  CG  ASP    13      14.008 -10.451   4.293  1.00  0.00
ATOM    251  OD1 ASP    13      13.111 -11.173   4.779  1.00  0.00
ATOM    252  OD2 ASP    13      15.220 -10.575   4.577  1.00  0.00
ATOM    253  C   ASP    13      12.266  -8.645   1.342  1.00  0.00
ATOM    254  O   ASP    13      13.007  -8.290   0.420  1.00  0.00
ATOM    255  N   LEU    14      11.105  -8.030   1.623  1.00  0.00
ATOM    256  H   LEU    14      10.469  -8.434   2.296  1.00  0.00
ATOM    257  CA  LEU    14      10.654  -6.870   0.852  1.00  0.00
ATOM    258  HA  LEU    14      11.337  -6.717   0.017  1.00  0.00
ATOM    259  CB  LEU    14       9.237  -7.049   0.299  1.00  0.00
ATOM    260  HB2 LEU    14       8.663  -7.251   1.204  1.00  0.00
ATOM    261  HB3 LEU    14       8.890  -6.118  -0.150  1.00  0.00
ATOM    262  CG  LEU    14       9.044  -8.197  -0.695  1.00  0.00
ATOM    263  HG  LEU    14       9.439  -9.113  -0.255  1.00  0.00
ATOM    264  CD1 LEU    14       7.563  -8.387  -1.023  1.00  0.00
ATOM    265 HD11 LEU    14       7.168  -7.472  -1.463  1.00  0.00
ATOM    266 HD12 LEU    14       7.450  -9.208  -1.730  1.00  0.00
ATOM    267 HD13 LEU    14       7.015  -8.617  -0.109  1.00  0.00
ATOM    268  CD2 LEU    14       9.887  -8.001  -1.968  1.00  0.00
ATOM    269 HD21 LEU    14      10.943  -7.954  -1.702  1.00  0.00
ATOM    270 HD22 LEU    14       9.721  -8.838  -2.647  1.00  0.00
ATOM    271 HD23 LEU    14       9.595  -7.073  -2.459  1.00  0.00
ATOM    272  C   LEU    14      10.801  -5.556   1.597  1.00  0.00
ATOM    273  O   LEU    14      10.982  -4.520   0.958  1.00  0.00
ATOM    274  N   GLY    15      10.736  -5.611   2.926  1.00  0.00
ATOM    275  H   GLY    15      10.580  -6.512   3.354  1.00  0.00
ATOM    276  CA  GLY    15      10.879  -4.447   3.794  1.00  0.00
ATOM    277  HA2 GLY    15      11.944  -4.273   3.946  1.00  0.00
ATOM    278  HA3 GLY    15      10.441  -3.592   3.279  1.00  0.00
ATOM    279  C   GLY    15      10.208  -4.607   5.142  1.00  0.00
ATOM    280  O   GLY    15       9.831  -5.717   5.531  1.00  0.00
ATOM    281  N   GLU    16      10.076  -3.494   5.876  1.00  0.00
ATOM    282  H   GLU    16      10.436  -2.628   5.502  1.00  0.00
ATOM    283  CA  GLU    16       9.471  -3.476   7.206  1.00  0.00
ATOM    284  HA  GLU    16       9.173  -4.487   7.486  1.00  0.00
ATOM    285  CB  GLU    16      10.470  -2.947   8.259  1.00  0.00
ATOM    286  HB2 GLU    16      10.764  -1.948   7.935  1.00  0.00
ATOM    287  HB3 GLU    16       9.925  -2.878   9.200  1.00  0.00
ATOM    288  CG  GLU    16      11.713  -3.802   8.455  1.00  0.00
ATOM    289  HG2 GLU    16      11.964  -4.115   7.441  1.00  0.00
ATOM    290  HG3 GLU    16      12.511  -3.172   8.848  1.00  0.00
ATOM    291  CD  GLU    16      11.555  -5.026   9.337  1.00  0.00
ATOM    292  OE1 GLU    16      10.891  -4.921  10.395  1.00  0.00
ATOM    293  OE2 GLU    16      12.153  -6.075   9.002  1.00  0.00
ATOM    294  C   GLU    16       8.213  -2.611   7.214  1.00  0.00
ATOM    295  O   GLU    16       8.272  -1.428   6.877  1.00  0.00
ATOM    296  N   GLY    17       7.094  -3.214   7.602  1.00  0.00
ATOM    297  H   GLY    17       7.125  -4.202   7.811  1.00  0.00
ATOM    298  CA  GLY    17       5.821  -2.518   7.742  1.00  0.00
ATOM    299  HA2 GLY    17       5.744  -1.729   6.994  1.00  0.00
ATOM    300  HA3 GLY    17       4.997  -3.220   7.615  1.00  0.00
ATOM    301  C   GLY    17       5.733  -1.898   9.124  1.00  0.00
ATOM    302  O   GLY    17       6.764  -1.679   9.768  1.00  0.00
ATOM    303  N   HIE    18       4.508  -1.616   9.606  1.00  0.00
ATOM    304  H   HIE    18       3.693  -1.686   9.014  1.00  0.00
ATOM    305  CA  HIE    18       4.351  -1.033  10.936  1.00  0.00
ATOM    306  HA  HIE    18       5.187  -0.358  11.125  1.00  0.00
ATOM    307  CB  HIE    18       3.041  -0.243  11.080  1.00  0.00
ATOM    308  HB2 HIE    18       3.058   0.548  10.331  1.00  0.00
ATOM    309  HB3 HIE    18       2.140  -0.844  10.953  1.00  0.00
ATOM    310  CG  HIE    18       2.922   0.430  12.411  1.00  0.00
ATOM    311  ND1 HIE    18       2.129  -0.095  13.418  1.00  0.00
ATOM    312  CE1 HIE    18       2.291   0.707  14.458  1.00  0.00
ATOM    313  HE1 HIE    18       1.737   0.470  15.366  1.00  0.00
ATOM    314  NE2 HIE    18       3.140   1.699  14.185  1.00  0.00
ATOM    315  HE2 HIE    18       3.434   2.449  14.795  1.00  0.00
ATOM    316  CD2 HIE    18       3.563   1.525  12.887  1.00  0.00
ATOM    317  HD2 HIE    18       4.285   2.216  12.452  1.00  0.00
ATOM    318  C   HIE    18       4.531  -2.045  12.072  1.00  0.00
ATOM    319  O   HIE    18       5.272  -1.752  13.015  1.00  0.00
ATOM    320  N   PHE    19       3.854  -3.217  11.995  1.00  0.00
ATOM    321  H   PHE    19       3.200  -3.338  11.235  1.00  0.00
ATOM    322  CA  PHE    19       3.910  -4.255  13.041  1.00  0.00
ATOM    323  HA  PHE    19       4.252  -3.804  13.972  1.00  0.00
ATOM    324  CB  PHE    19       2.535  -4.906  13.285  1.00  0.00
ATOM    325  HB2 PHE    19       2.149  -5.247  12.325  1.00  0.00
ATOM    326  HB3 PHE    19       2.618  -5.755  13.965  1.00  0.00
ATOM    327  CG  PHE    19       1.492  -3.987  13.868  1.00  0.00
ATOM    328  CD1 PHE    19       1.628  -3.480  15.157  1.00  0.00
ATOM    329  HD1 PHE    19       2.503  -3.752  15.747  1.00  0.00
ATOM    330  CE1 PHE    19       0.659  -2.631  15.696  1.00  0.00
ATOM    331  HE1 PHE    19       0.784  -2.228  16.701  1.00  0.00
ATOM    332  CZ  PHE    19      -0.454  -2.303  14.956  1.00  0.00
ATOM    333  HZ  PHE    19      -1.206  -1.634  15.373  1.00  0.00
ATOM    334  CE2 PHE    19      -0.618  -2.821  13.691  1.00  0.00
ATOM    335  HE2 PHE    19      -1.509  -2.572  13.114  1.00  0.00
ATOM    336  CD2 PHE    19       0.351  -3.660  13.147  1.00  0.00
ATOM    337  HD2 PHE    19       0.220  -4.068  12.145  1.00  0.00
ATOM    338  C   PHE    19       4.969  -5.329  12.832  1.00  0.00
ATOM    339  O   PHE    19       5.284  -6.072  13.768  1.00  0.00
ATOM    340  N   GLY    20       5.500  -5.414  11.623  1.00  0.00
ATOM    341  H   GLY    20       5.202  -4.781  10.894  1.00  0.00
ATOM    342  CA  GLY    20       6.515  -6.403  11.304  1.00  0.00
ATOM    343  HA2 GLY    20       7.360  -6.224  11.968  1.00  0.00
ATOM    344  HA3 GLY    20       6.088  -7.383  11.516  1.00  0.00
ATOM    345  C   GLY    20       6.999  -6.377   9.875  1.00  0.00
ATOM    346  O   GLY    20       6.664  -5.474   9.106  1.00  0.00
ATOM    347  N   LYS    21       7.767  -7.404   9.520  1.00  0.00
ATOM    348  H   LYS    21       7.997  -8.059  10.254  1.00  0.00
ATOM    349  CA  LYS    21       8.404  -7.572   8.218  1.00  0.00
ATOM    350  HA  LYS    21       8.605  -6.597   7.775  1.00  0.00
ATOM    351  CB  LYS    21       9.734  -8.326   8.369  1.00  0.00
ATOM    352  HB2 LYS    21      10.142  -8.449   7.366  1.00  0.00
ATOM    353  HB3 LYS    21      10.395  -7.686   8.954  1.00  0.00
ATOM    354  CG  LYS    21       9.621  -9.702   9.048  1.00  0.00
ATOM    355  HG2 LYS    21       9.315  -9.538  10.081  1.00  0.00
ATOM    356  HG3 LYS    21       8.848 -10.267   8.526  1.00  0.00
ATOM    357  CD  LYS    21      10.934 -10.490   9.023  1.00  0.00
ATOM    358  HD2 LYS    21      11.751  -9.768   9.012  1.00  0.00
ATOM    359  HD3 LYS    21      10.982 -11.078   9.940  1.00  0.00
ATOM    360  CE  LYS    21      11.056 -11.408   7.828  1.00  0.00
ATOM    361  HE2 LYS    21      11.900 -12.076   7.998  1.00  0.00
ATOM    362  HE3 LYS    21      10.139 -11.993   7.754  1.00  0.00
ATOM    363  NZ  LYS    21      11.266 -10.654   6.565  1.00  0.00
ATOM    364  HZ1 LYS    21      12.116 -10.113   6.634  1.00  0.00
ATOM    365  HZ2 LYS    21      11.342 -11.303   5.795  1.00  0.00
ATOM    366  HZ3 LYS    21      10.484 -10.035   6.408  1.00  0.00
ATOM    367  C   LYS    21       7.526  -8.207   7.139  1.00  0.00
ATOM    368  O   LYS    21       6.671  -9.047   7.425  1.00  0.00
ATOM    369  N   VAL    22       7.767  -7.795   5.893  1.00  0.00
ATOM    370  H   VAL    22       8.457  -7.065   5.785  1.00  0.00
ATOM    371  CA  VAL    22       7.084  -8.284   4.700  1.00  0.00
ATOM    372  HA  VAL    22       6.320  -9.028   4.925  1.00  0.00
ATOM    373  CB  VAL    22       6.432  -7.136   3.887  1.00  0.00
ATOM    374  HB  VAL    22       7.208  -6.418   3.619  1.00  0.00
ATOM    375  CG1 VAL    22       5.764  -7.660   2.616  1.00  0.00
ATOM    376 HG11 VAL    22       4.988  -8.377   2.883  1.00  0.00
ATOM    377 HG12 VAL    22       5.317  -6.829   2.071  1.00  0.00
ATOM    378 HG13 VAL    22       6.509  -8.148   1.988  1.00  0.00
ATOM    379  CG2 VAL    22       5.446  -6.334   4.739  1.00  0.00
ATOM    380 HG21 VAL    22       5.971  -5.899   5.589  1.00  0.00
ATOM    381 HG22 VAL    22       5.009  -5.538   4.137  1.00  0.00
ATOM    382 HG23 VAL    22       4.656  -6.993   5.098  1.00  0.00
ATOM    383  C   VAL    22       8.125  -9.029   3.873  1.00  0.00
ATOM    384  O   VAL    22       9.194  -8.479   3.594  1.00  0.00
ATOM    385  N   SER    23       7.811 -10.274   3.490  1.00  0.00
ATOM    386  H   SER    23       6.939 -10.677   3.802  1.00  0.00
ATOM    387  CA  SER    23       8.695 -11.090   2.671  1.00  0.00
ATOM    388  HA  SER    23       9.547 -10.492   2.348  1.00  0.00
ATOM    389  CB  SER    23       9.213 -12.296   3.452  1.00  0.00
ATOM    390  HB2 SER    23       8.367 -12.952   3.657  1.00  0.00
ATOM    391  HB3 SER    23       9.933 -12.819   2.822  1.00  0.00
ATOM    392  OG  SER    23       9.832 -11.929   4.671  1.00  0.00
ATOM    393  HG  SER    23      10.140 -12.717   5.124  1.00  0.00
ATOM    394  C   SER    23       7.981 -11.564   1.430  1.00  0.00
ATOM    395  O   SER    23       6.751 -11.657   1.412  1.00  0.00
ATOM    396  N   LEU    24       8.761 -11.878   0.392  1.00  0.00
ATOM    397  H   LEU    24       9.753 -11.710   0.478  1.00  0.00
ATOM    398  CA  LEU    24       8.262 -12.408  -0.855  1.00  0.00
ATOM    399  HA  LEU    24       7.195 -12.205  -0.941  1.00  0.00
ATOM    400  CB  LEU    24       8.983 -11.760  -2.043  1.00  0.00
ATOM    401  HB2 LEU    24       8.621 -10.733  -2.002  1.00  0.00
ATOM    402  HB3 LEU    24      10.057 -11.774  -1.854  1.00  0.00
ATOM    403  CG  LEU    24       8.702 -12.343  -3.428  1.00  0.00
ATOM    404  HG  LEU    24       8.934 -13.408  -3.407  1.00  0.00
ATOM    405  CD1 LEU    24       7.247 -12.149  -3.836  1.00  0.00
ATOM    406 HD11 LEU    24       7.014 -11.084  -3.858  1.00  0.00
ATOM    407 HD12 LEU    24       7.085 -12.576  -4.825  1.00  0.00
ATOM    408 HD13 LEU    24       6.597 -12.647  -3.116  1.00  0.00
ATOM    409  CD2 LEU    24       9.639 -11.751  -4.452  1.00  0.00
ATOM    410 HD21 LEU    24      10.669 -11.977  -4.176  1.00  0.00
ATOM    411 HD22 LEU    24       9.424 -12.178  -5.432  1.00  0.00
ATOM    412 HD23 LEU    24       9.501 -10.671  -4.489  1.00  0.00
ATOM    413  C   LEU    24       8.473 -13.923  -0.842  1.00  0.00
ATOM    414  O   LEU    24       9.590 -14.398  -0.619  1.00  0.00
ATOM    415  N   TYR    25       7.389 -14.666  -1.090  1.00  0.00
ATOM    416  H   TYR    25       6.532 -14.182  -1.314  1.00  0.00
ATOM    417  CA  TYR    25       7.390 -16.125  -1.124  1.00  0.00
ATOM    418  HA  TYR    25       8.405 -16.502  -1.000  1.00  0.00
ATOM    419  CB  TYR    25       6.516 -16.676   0.020  1.00  0.00
ATOM    420  HB2 TYR    25       5.651 -16.019  -0.075  1.00  0.00
ATOM    421  HB3 TYR    25       6.214 -17.704  -0.182  1.00  0.00
ATOM    422  CG  TYR    25       7.068 -16.581   1.425  1.00  0.00
ATOM    423  CD1 TYR    25       7.568 -17.706   2.073  1.00  0.00
ATOM    424  HD1 TYR    25       7.598 -18.651   1.531  1.00  0.00
ATOM    425  CE1 TYR    25       8.027 -17.642   3.390  1.00  0.00
ATOM    426  HE1 TYR    25       8.459 -18.524   3.864  1.00  0.00
ATOM    427  CZ  TYR    25       7.940 -16.454   4.091  1.00  0.00
ATOM    428  OH  TYR    25       8.386 -16.394   5.393  1.00  0.00
ATOM    429  HH  TYR    25       8.735 -17.230   5.709  1.00  0.00
ATOM    430  CE2 TYR    25       7.396 -15.333   3.481  1.00  0.00
ATOM    431  HE2 TYR    25       7.314 -14.396   4.032  1.00  0.00
ATOM    432  CD2 TYR    25       6.953 -15.407   2.161  1.00  0.00
ATOM    433  HD2 TYR    25       6.506 -14.534   1.687  1.00  0.00
ATOM    434  C   TYR    25       6.761 -16.614  -2.414  1.00  0.00
ATOM    435  O   TYR    25       5.935 -15.912  -3.001  1.00  0.00
ATOM    436  N   CYS    26       7.107 -17.844  -2.825  1.00  0.00
ATOM    437  H   CYS    26       7.868 -18.319  -2.361  1.00  0.00
ATOM    438  CA  CYS    26       6.434 -18.526  -3.922  1.00  0.00
ATOM    439  HA  CYS    26       5.843 -17.799  -4.479  1.00  0.00
ATOM    440  CB  CYS    26       7.418 -19.193  -4.881  1.00  0.00
ATOM    441  HB2 CYS    26       7.993 -18.440  -5.421  1.00  0.00
ATOM    442  HB3 CYS    26       8.099 -19.846  -4.335  1.00  0.00
ATOM    443  SG  CYS    26       6.629 -20.233  -6.150  1.00  0.00
ATOM    444  HG  CYS    26       7.759 -20.608  -6.744  1.00  0.00
ATOM    445  C   CYS    26       5.552 -19.557  -3.211  1.00  0.00
ATOM    446  O   CYS    26       6.068 -20.352  -2.413  1.00  0.00
ATOM    447  N   TYR    27       4.227 -19.485  -3.414  1.00  0.00
ATOM    448  H   TYR    27       3.829 -18.736  -3.963  1.00  0.00
ATOM    449  CA  TYR    27       3.317 -20.460  -2.807  1.00  0.00
ATOM    450  HA  TYR    27       3.766 -20.838  -1.889  1.00  0.00
ATOM    451  CB  TYR    27       1.951 -19.845  -2.468  1.00  0.00
ATOM    452  HB2 TYR    27       2.146 -18.931  -1.907  1.00  0.00
ATOM    453  HB3 TYR    27       1.416 -19.601  -3.385  1.00  0.00
ATOM    454  CG  TYR    27       1.112 -20.780  -1.630  1.00  0.00
ATOM    455  CD1 TYR    27       1.461 -21.071  -0.315  1.00  0.00
ATOM    456  HD1 TYR    27       2.347 -20.600   0.109  1.00  0.00
ATOM    457  CE1 TYR    27       0.702 -21.945   0.456  1.00  0.00
ATOM    458  HE1 TYR    27       0.995 -22.168   1.482  1.00  0.00
ATOM    459  CZ  TYR    27      -0.414 -22.548  -0.091  1.00  0.00
ATOM    460  OH  TYR    27      -1.165 -23.401   0.673  1.00  0.00
ATOM    461  HH  TYR    27      -0.824 -23.504   1.565  1.00  0.00
ATOM    462  CE2 TYR    27      -0.782 -22.273  -1.395  1.00  0.00
ATOM    463  HE2 TYR    27      -1.673 -22.732  -1.823  1.00  0.00
ATOM    464  CD2 TYR    27      -0.010 -21.406  -2.161  1.00  0.00
ATOM    465  HD2 TYR    27      -0.281 -21.207  -3.198  1.00  0.00
ATOM    466  C   TYR    27       3.203 -21.581  -3.815  1.00  0.00
ATOM    467  O   TYR    27       2.565 -21.413  -4.849  1.00  0.00
ATOM    468  N   ASP    28       3.878 -22.702  -3.544  1.00  0.00
ATOM    469  H   ASP    28       4.358 -22.777  -2.658  1.00  0.00
ATOM    470  CA  ASP    28       4.034 -23.783  -4.506  1.00  0.00
ATOM    471  HA  ASP    28       3.411 -23.642  -5.389  1.00  0.00
ATOM    472  CB  ASP    28       5.510 -23.742  -4.935  1.00  0.00
ATOM    473  HB2 ASP    28       5.836 -22.706  -5.020  1.00  0.00
ATOM    474  HB3 ASP    28       5.990 -24.204  -4.072  1.00  0.00
ATOM    475  CG  ASP    28       5.890 -24.491  -6.180  1.00  0.00
ATOM    476  OD1 ASP    28       5.091 -24.491  -7.144  1.00  0.00
ATOM    477  OD2 ASP    28       7.032 -24.986  -6.234  1.00  0.00
ATOM    478  C   ASP    28       3.607 -25.193  -4.009  1.00  0.00
ATOM    479  O   ASP    28       4.477 -26.030  -3.750  1.00  0.00
ATOM    480  N   PRO    29       2.286 -25.498  -3.909  1.00  0.00
ATOM    481  CD  PRO    29       1.114 -24.633  -4.139  1.00  0.00
ATOM    482  HD2 PRO    29       0.838 -24.660  -5.193  1.00  0.00
ATOM    483  HD3 PRO    29       1.350 -23.609  -3.852  1.00  0.00
ATOM    484  CG  PRO    29       0.072 -25.247  -3.257  1.00  0.00
ATOM    485  HG2 PRO    29      -0.920 -25.025  -3.652  1.00  0.00
ATOM    486  HG3 PRO    29       0.160 -24.842  -2.249  1.00  0.00
ATOM    487  CB  PRO    29       0.345 -26.707  -3.267  1.00  0.00
ATOM    488  HB2 PRO    29      -0.146 -27.241  -4.080  1.00  0.00
ATOM    489  HB3 PRO    29       0.025 -27.125  -2.312  1.00  0.00
ATOM    490  CA  PRO    29       1.869 -26.828  -3.407  1.00  0.00
ATOM    491  HA  PRO    29       2.305 -26.924  -2.413  1.00  0.00
ATOM    492  C   PRO    29       2.276 -28.031  -4.260  1.00  0.00
ATOM    493  O   PRO    29       2.512 -29.101  -3.702  1.00  0.00
ATOM    494  N   THR    30       2.381 -27.856  -5.594  1.00  0.00
ATOM    495  H   THR    30       2.124 -26.955  -5.973  1.00  0.00
ATOM    496  CA  THR    30       2.778 -28.919  -6.529  1.00  0.00
ATOM    497  HA  THR    30       2.356 -29.879  -6.233  1.00  0.00
ATOM    498  CB  THR    30       2.319 -28.601  -7.968  1.00  0.00
ATOM    499  HB  THR    30       2.565 -29.462  -8.589  1.00  0.00
ATOM    500  CG2 THR    30       0.836 -28.308  -8.074  1.00  0.00
ATOM    501 HG21 THR    30       0.590 -27.447  -7.454  1.00  0.00
ATOM    502 HG22 THR    30       0.581 -28.093  -9.112  1.00  0.00
ATOM    503 HG23 THR    30       0.270 -29.175  -7.733  1.00  0.00
ATOM    504  OG1 THR    30       3.054 -27.485  -8.459  1.00  0.00
ATOM    505  HG1 THR    30       2.771 -27.284  -9.354  1.00  0.00
ATOM    506  C   THR    30       4.297 -29.151  -6.497  1.00  0.00
ATOM    507  O   THR    30       4.759 -30.167  -7.007  1.00  0.00
ATOM    508  N   ASN    31       5.071 -28.189  -5.943  1.00  0.00
ATOM    509  H   ASN    31       4.590 -27.332  -5.708  1.00  0.00
ATOM    510  CA  ASN    31       6.538 -28.217  -5.836  1.00  0.00
ATOM    511  HA  ASN    31       6.884 -27.304  -5.351  1.00  0.00
ATOM    512  CB  ASN    31       7.020 -29.434  -5.001  1.00  0.00
ATOM    513  HB2 ASN    31       6.327 -29.548  -4.167  1.00  0.00
ATOM    514  HB3 ASN    31       6.941 -30.301  -5.657  1.00  0.00
ATOM    515  CG  ASN    31       8.430 -29.368  -4.453  1.00  0.00
ATOM    516  OD1 ASN    31       9.063 -28.306  -4.369  1.00  0.00
ATOM    517  ND2 ASN    31       8.951 -30.520  -4.050  1.00  0.00
ATOM    518 HD21 ASN    31       9.888 -30.543  -3.675  1.00  0.00
ATOM    519 HD22 ASN    31       8.407 -31.368  -4.121  1.00  0.00
ATOM    520  C   ASN    31       7.264 -28.085  -7.208  1.00  0.00
ATOM    521  O   ASN    31       8.471 -28.330  -7.293  1.00  0.00
ATOM    522  N   ASP    32       6.538 -27.648  -8.266  1.00  0.00
ATOM    523  H   ASP    32       5.537 -27.563  -8.156  1.00  0.00
ATOM    524  CA  ASP    32       7.108 -27.479  -9.610  1.00  0.00
ATOM    525  HA  ASP    32       8.047 -28.029  -9.676  1.00  0.00
ATOM    526  CB  ASP    32       6.147 -28.010 -10.700  1.00  0.00
ATOM    527  HB2 ASP    32       6.736 -27.972 -11.617  1.00  0.00
ATOM    528  HB3 ASP    32       5.932 -29.048 -10.450  1.00  0.00
ATOM    529  CG  ASP    32       4.840 -27.256 -10.906  1.00  0.00
ATOM    530  OD1 ASP    32       4.652 -26.194 -10.270  1.00  0.00
ATOM    531  OD2 ASP    32       3.991 -27.746 -11.680  1.00  0.00
ATOM    532  C   ASP    32       7.627 -26.059  -9.934  1.00  0.00
ATOM    533  O   ASP    32       8.133 -25.830 -11.035  1.00  0.00
ATOM    534  N   GLY    33       7.482 -25.133  -8.983  1.00  0.00
ATOM    535  H   GLY    33       7.042 -25.413  -8.118  1.00  0.00
ATOM    536  CA  GLY    33       7.920 -23.745  -9.120  1.00  0.00
ATOM    537  HA2 GLY    33       7.999 -23.344  -8.110  1.00  0.00
ATOM    538  HA3 GLY    33       8.909 -23.776  -9.577  1.00  0.00
ATOM    539  C   GLY    33       7.023 -22.837  -9.943  1.00  0.00
ATOM    540  O   GLY    33       7.417 -21.705 -10.237  1.00  0.00
ATOM    541  N   THR    34       5.807 -23.305 -10.312  1.00  0.00
ATOM    542  H   THR    34       5.574 -24.263 -10.094  1.00  0.00
ATOM    543  CA  THR    34       4.851 -22.518 -11.111  1.00  0.00
ATOM    544  HA  THR    34       5.304 -21.646 -11.583  1.00  0.00
ATOM    545  CB  THR    34       4.191 -23.380 -12.202  1.00  0.00
ATOM    546  HB  THR    34       3.562 -22.724 -12.805  1.00  0.00
ATOM    547  CG2 THR    34       5.202 -24.087 -13.105  1.00  0.00
ATOM    548 HG21 THR    34       5.831 -24.743 -12.503  1.00  0.00
ATOM    549 HG22 THR    34       4.673 -24.677 -13.852  1.00  0.00
ATOM    550 HG23 THR    34       5.826 -23.345 -13.604  1.00  0.00
ATOM    551  OG1 THR    34       3.299 -24.313 -11.589  1.00  0.00
ATOM    552  HG1 THR    34       2.885 -24.853 -12.266  1.00  0.00
ATOM    553  C   THR    34       3.789 -21.831 -10.239  1.00  0.00
ATOM    554  O   THR    34       2.791 -21.322 -10.754  1.00  0.00
ATOM    555  N   GLY    35       4.009 -21.849  -8.930  1.00  0.00
ATOM    556  H   GLY    35       4.851 -22.295  -8.596  1.00  0.00
ATOM    557  CA  GLY    35       3.105 -21.262  -7.955  1.00  0.00
ATOM    558  HA2 GLY    35       2.093 -21.603  -8.176  1.00  0.00
ATOM    559  HA3 GLY    35       3.396 -21.610  -6.964  1.00  0.00
ATOM    560  C   GLY    35       3.130 -19.752  -7.973  1.00  0.00
ATOM    561  O   GLY    35       4.076 -19.152  -8.489  1.00  0.00
ATOM    562  N   GLU    36       2.086 -19.133  -7.415  1.00  0.00
ATOM    563  H   GLU    36       1.318 -19.688  -7.068  1.00  0.00
ATOM    564  CA  GLU    36       1.975 -17.679  -7.348  1.00  0.00
ATOM    565  HA  GLU    36       2.212 -17.253  -8.323  1.00  0.00
ATOM    566  CB  GLU    36       0.548 -17.242  -6.953  1.00  0.00
ATOM    567  HB2 GLU    36       0.358 -17.652  -5.961  1.00  0.00
ATOM    568  HB3 GLU    36       0.558 -16.153  -6.899  1.00  0.00
ATOM    569  CG  GLU    36      -0.550 -17.693  -7.907  1.00  0.00
ATOM    570  HG2 GLU    36      -0.604 -18.780  -7.845  1.00  0.00
ATOM    571  HG3 GLU    36      -1.472 -17.262  -7.516  1.00  0.00
ATOM    572  CD  GLU    36      -0.372 -17.277  -9.353  1.00  0.00
ATOM    573  OE1 GLU    36      -0.510 -16.067  -9.650  1.00  0.00
ATOM    574  OE2 GLU    36      -0.074 -18.161 -10.188  1.00  0.00
ATOM    575  C   GLU    36       2.981 -17.076  -6.382  1.00  0.00
ATOM    576  O   GLU    36       3.346 -17.692  -5.376  1.00  0.00
ATOM    577  N   MET    37       3.439 -15.873  -6.715  1.00  0.00
ATOM    578  H   MET    37       3.165 -15.487  -7.607  1.00  0.00
ATOM    579  CA  MET    37       4.325 -15.089  -5.867  1.00  0.00
ATOM    580  HA  MET    37       4.966 -15.760  -5.296  1.00  0.00
ATOM    581  CB  MET    37       5.209 -14.156  -6.699  1.00  0.00
ATOM    582  HB2 MET    37       4.560 -13.609  -7.383  1.00  0.00
ATOM    583  HB3 MET    37       5.687 -13.457  -6.014  1.00  0.00
ATOM    584  CG  MET    37       6.270 -14.891  -7.491  1.00  0.00
ATOM    585  HG2 MET    37       6.988 -15.321  -6.793  1.00  0.00
ATOM    586  HG3 MET    37       5.789 -15.691  -8.055  1.00  0.00
ATOM    587  SD  MET    37       7.141 -13.792  -8.641  1.00  0.00
ATOM    588  CE  MET    37       8.358 -13.114  -7.544  1.00  0.00
ATOM    589  HE1 MET    37       8.976 -13.918  -7.144  1.00  0.00
ATOM    590  HE2 MET    37       8.988 -12.410  -8.090  1.00  0.00
ATOM    591  HE3 MET    37       7.861 -12.596  -6.725  1.00  0.00
ATOM    592  C   MET    37       3.401 -14.299  -4.945  1.00  0.00
ATOM    593  O   MET    37       2.417 -13.716  -5.411  1.00  0.00
ATOM    594  N   VAL    38       3.667 -14.350  -3.637  1.00  0.00
ATOM    595  H   VAL    38       4.404 -14.965  -3.321  1.00  0.00
ATOM    596  CA  VAL    38       2.849 -13.667  -2.625  1.00  0.00
ATOM    597  HA  VAL    38       2.270 -12.846  -3.048  1.00  0.00
ATOM    598  CB  VAL    38       1.878 -14.621  -1.858  1.00  0.00
ATOM    599  HB  VAL    38       1.435 -14.069  -1.029  1.00  0.00
ATOM    600  CG1 VAL    38       0.769 -15.145  -2.771  1.00  0.00
ATOM    601 HG11 VAL    38       1.211 -15.698  -3.600  1.00  0.00
ATOM    602 HG12 VAL    38       0.113 -15.805  -2.204  1.00  0.00
ATOM    603 HG13 VAL    38       0.192 -14.307  -3.160  1.00  0.00
ATOM    604  CG2 VAL    38       2.619 -15.774  -1.178  1.00  0.00
ATOM    605 HG21 VAL    38       3.336 -15.373  -0.462  1.00  0.00
ATOM    606 HG22 VAL    38       1.903 -16.410  -0.658  1.00  0.00
ATOM    607 HG23 VAL    38       3.147 -16.361  -1.930  1.00  0.00
ATOM    608  C   VAL    38       3.699 -12.860  -1.656  1.00  0.00
ATOM    609  O   VAL    38       4.810 -13.267  -1.321  1.00  0.00
ATOM    610  N   ALA    39       3.164 -11.733  -1.187  1.00  0.00
ATOM    611  H   ALA    39       2.268 -11.430  -1.540  1.00  0.00
ATOM    612  CA  ALA    39       3.829 -10.906  -0.189  1.00  0.00
ATOM    613  HA  ALA    39       4.902 -11.086  -0.122  1.00  0.00
ATOM    614  CB  ALA    39       3.600  -9.426  -0.479  1.00  0.00
ATOM    615  HB1 ALA    39       2.529  -9.229  -0.540  1.00  0.00
ATOM    616  HB2 ALA    39       4.033  -8.827   0.322  1.00  0.00
ATOM    617  HB3 ALA    39       4.072  -9.163  -1.425  1.00  0.00
ATOM    618  C   ALA    39       3.224 -11.309   1.155  1.00  0.00
ATOM    619  O   ALA    39       1.999 -11.306   1.322  1.00  0.00
ATOM    620  N   VAL    40       4.071 -11.732   2.081  1.00  0.00
ATOM    621  H   VAL    40       5.048 -11.839   1.846  1.00  0.00
ATOM    622  CA  VAL    40       3.617 -12.212   3.381  1.00  0.00
ATOM    623  HA  VAL    40       2.542 -12.084   3.512  1.00  0.00
ATOM    624  CB  VAL    40       3.973 -13.709   3.616  1.00  0.00
ATOM    625  HB  VAL    40       5.056 -13.817   3.562  1.00  0.00
ATOM    626  CG1 VAL    40       3.478 -14.204   4.982  1.00  0.00
ATOM    627 HG11 VAL    40       2.394 -14.096   5.037  1.00  0.00
ATOM    628 HG12 VAL    40       3.745 -15.253   5.108  1.00  0.00
ATOM    629 HG13 VAL    40       3.941 -13.613   5.773  1.00  0.00
ATOM    630  CG2 VAL    40       3.420 -14.590   2.493  1.00  0.00
ATOM    631 HG21 VAL    40       3.847 -14.276   1.541  1.00  0.00
ATOM    632 HG22 VAL    40       3.683 -15.630   2.683  1.00  0.00
ATOM    633 HG23 VAL    40       2.335 -14.492   2.454  1.00  0.00
ATOM    634  C   VAL    40       4.103 -11.292   4.487  1.00  0.00
ATOM    635  O   VAL    40       5.305 -11.131   4.671  1.00  0.00
ATOM    636  N   LYS    41       3.154 -10.678   5.208  1.00  0.00
ATOM    637  H   LYS    41       2.191 -10.810   4.933  1.00  0.00
ATOM    638  CA  LYS    41       3.435  -9.797   6.326  1.00  0.00
ATOM    639  HA  LYS    41       4.463  -9.439   6.269  1.00  0.00
ATOM    640  CB  LYS    41       2.493  -8.589   6.296  1.00  0.00
ATOM    641  HB2 LYS    41       2.467  -8.228   5.268  1.00  0.00
ATOM    642  HB3 LYS    41       1.503  -8.947   6.580  1.00  0.00
ATOM    643  CG  LYS    41       2.907  -7.453   7.223  1.00  0.00
ATOM    644  HG2 LYS    41       2.781  -7.780   8.255  1.00  0.00
ATOM    645  HG3 LYS    41       3.956  -7.219   7.041  1.00  0.00
ATOM    646  CD  LYS    41       2.065  -6.217   6.978  1.00  0.00
ATOM    647  HD2 LYS    41       2.042  -6.018   5.907  1.00  0.00
ATOM    648  HD3 LYS    41       1.053  -6.410   7.333  1.00  0.00
ATOM    649  CE  LYS    41       2.631  -5.017   7.701  1.00  0.00
ATOM    650  HE2 LYS    41       2.538  -5.186   8.774  1.00  0.00
ATOM    651  HE3 LYS    41       3.685  -4.924   7.439  1.00  0.00
ATOM    652  NZ  LYS    41       1.918  -3.766   7.333  1.00  0.00
ATOM    653  HZ1 LYS    41       0.941  -3.851   7.576  1.00  0.00
ATOM    654  HZ2 LYS    41       2.322  -2.987   7.834  1.00  0.00
ATOM    655  HZ3 LYS    41       2.005  -3.608   6.339  1.00  0.00
ATOM    656  C   LYS    41       3.287 -10.597   7.623  1.00  0.00
ATOM    657  O   LYS    41       2.281 -11.284   7.827  1.00  0.00
ATOM    658  N   ALA    42       4.288 -10.499   8.496  1.00  0.00
ATOM    659  H   ALA    42       5.089  -9.930   8.263  1.00  0.00
ATOM    660  CA  ALA    42       4.304 -11.233   9.753  1.00  0.00
ATOM    661  HA  ALA    42       3.322 -11.684   9.896  1.00  0.00
ATOM    662  CB  ALA    42       5.342 -12.339   9.694  1.00  0.00
ATOM    663  HB1 ALA    42       6.331 -11.902   9.559  1.00  0.00
ATOM    664  HB2 ALA    42       5.320 -12.908  10.623  1.00  0.00
ATOM    665  HB3 ALA    42       5.121 -13.001   8.857  1.00  0.00
ATOM    666  C   ALA    42       4.571 -10.328  10.944  1.00  0.00
ATOM    667  O   ALA    42       5.279  -9.326  10.832  1.00  0.00
ATOM    668  N   LEU    43       3.985 -10.690  12.086  1.00  0.00
ATOM    669  H   LEU    43       3.409 -11.520  12.065  1.00  0.00
ATOM    670  CA  LEU    43       4.140  -9.989  13.353  1.00  0.00
ATOM    671  HA  LEU    43       4.237  -8.915  13.195  1.00  0.00
ATOM    672  CB  LEU    43       2.875 -10.252  14.206  1.00  0.00
ATOM    673  HB2 LEU    43       2.160  -9.970  13.434  1.00  0.00
ATOM    674  HB3 LEU    43       2.788 -11.319  14.409  1.00  0.00
ATOM    675  CG  LEU    43       2.580  -9.456  15.496  1.00  0.00
ATOM    676  HG  LEU    43       1.526  -9.178  15.497  1.00  0.00
ATOM    677  CD1 LEU    43       2.884 -10.262  16.716  1.00  0.00
ATOM    678 HD11 LEU    43       3.938 -10.540  16.716  1.00  0.00
ATOM    679 HD12 LEU    43       2.664  -9.672  17.606  1.00  0.00
ATOM    680 HD13 LEU    43       2.271 -11.164  16.718  1.00  0.00
ATOM    681  CD2 LEU    43       3.208  -8.065  15.521  1.00  0.00
ATOM    682 HD21 LEU    43       2.825  -7.479  14.685  1.00  0.00
ATOM    683 HD22 LEU    43       2.956  -7.569  16.458  1.00  0.00
ATOM    684 HD23 LEU    43       4.291  -8.153  15.437  1.00  0.00
ATOM    685  C   LEU    43       5.373 -10.589  14.016  1.00  0.00
ATOM    686  O   LEU    43       5.473 -11.820  14.104  1.00  0.00
ATOM    687  N   LYS    44       6.330  -9.740  14.441  1.00  0.00
ATOM    688  H   LYS    44       6.273  -8.760  14.205  1.00  0.00
ATOM    689  CA  LYS    44       7.535 -10.222  15.135  1.00  0.00
ATOM    690  HA  LYS    44       8.049 -10.936  14.492  1.00  0.00
ATOM    691  CB  LYS    44       8.514  -9.078  15.487  1.00  0.00
ATOM    692  HB2 LYS    44       9.340  -9.541  16.027  1.00  0.00
ATOM    693  HB3 LYS    44       8.877  -8.686  14.537  1.00  0.00
ATOM    694  CG  LYS    44       7.938  -7.937  16.321  1.00  0.00
ATOM    695  HG2 LYS    44       7.389  -7.266  15.660  1.00  0.00
ATOM    696  HG3 LYS    44       7.257  -8.356  17.061  1.00  0.00
ATOM    697  CD  LYS    44       9.039  -7.162  17.027  1.00  0.00
ATOM    698  HD2 LYS    44       9.769  -7.877  17.408  1.00  0.00
ATOM    699  HD3 LYS    44       9.518  -6.508  16.298  1.00  0.00
ATOM    700  CE  LYS    44       8.503  -6.334  18.169  1.00  0.00
ATOM    701  HE2 LYS    44       8.026  -5.446  17.754  1.00  0.00
ATOM    702  HE3 LYS    44       7.762  -6.928  18.705  1.00  0.00
ATOM    703  NZ  LYS    44       9.581  -5.924  19.108  1.00  0.00
ATOM    704  HZ1 LYS    44      10.267  -5.373  18.612  1.00  0.00
ATOM    705  HZ2 LYS    44       9.184  -5.373  19.856  1.00  0.00
ATOM    706  HZ3 LYS    44      10.023  -6.746  19.493  1.00  0.00
ATOM    707  C   LYS    44       7.132 -11.047  16.374  1.00  0.00
ATOM    708  O   LYS    44       6.208 -10.658  17.085  1.00  0.00
ATOM    709  N   ALA    45       7.752 -12.223  16.560  1.00  0.00
ATOM    710  H   ALA    45       8.426 -12.499  15.860  1.00  0.00
ATOM    711  CA  ALA    45       7.456 -13.164  17.650  1.00  0.00
ATOM    712  HA  ALA    45       6.415 -13.460  17.520  1.00  0.00
ATOM    713  CB  ALA    45       8.332 -14.400  17.522  1.00  0.00
ATOM    714  HB1 ALA    45       9.377 -14.121  17.660  1.00  0.00
ATOM    715  HB2 ALA    45       8.048 -15.127  18.283  1.00  0.00
ATOM    716  HB3 ALA    45       8.200 -14.838  16.533  1.00  0.00
ATOM    717  C   ALA    45       7.596 -12.568  19.050  1.00  0.00
ATOM    718  O   ALA    45       6.850 -12.955  19.956  1.00  0.00
ATOM    719  N   ASP    46       8.548 -11.628  19.215  1.00  0.00
ATOM    720  H   ASP    46       9.153 -11.464  18.423  1.00  0.00
ATOM    721  CA  ASP    46       8.859 -10.956  20.478  1.00  0.00
ATOM    722  HA  ASP    46       8.721 -11.648  21.308  1.00  0.00
ATOM    723  CB  ASP    46      10.321 -10.463  20.483  1.00  0.00
ATOM    724  HB2 ASP    46      10.419  -9.908  21.416  1.00  0.00
ATOM    725  HB3 ASP    46      10.990 -11.324  20.501  1.00  0.00
ATOM    726  CG  ASP    46      10.689  -9.561  19.316  1.00  0.00
ATOM    727  OD1 ASP    46      10.790 -10.074  18.176  1.00  0.00
ATOM    728  OD2 ASP    46      10.931  -8.356  19.552  1.00  0.00
ATOM    729  C   ASP    46       7.881  -9.837  20.870  1.00  0.00
ATOM    730  O   ASP    46       7.935  -9.373  22.010  1.00  0.00
ATOM    731  N   ALA    47       6.978  -9.428  19.945  1.00  0.00
ATOM    732  H   ALA    47       7.049  -9.843  19.027  1.00  0.00
ATOM    733  CA  ALA    47       5.983  -8.364  20.155  1.00  0.00
ATOM    734  HA  ALA    47       6.562  -7.465  20.364  1.00  0.00
ATOM    735  CB  ALA    47       5.174  -8.136  18.889  1.00  0.00
ATOM    736  HB1 ALA    47       4.582  -9.025  18.670  1.00  0.00
ATOM    737  HB2 ALA    47       4.510  -7.283  19.029  1.00  0.00
ATOM    738  HB3 ALA    47       5.849  -7.937  18.056  1.00  0.00
ATOM    739  C   ALA    47       5.045  -8.597  21.341  1.00  0.00
ATOM    740  O   ALA    47       4.650  -9.735  21.608  1.00  0.00
ATOM    741  N   GLY    48       4.705  -7.504  22.026  1.00  0.00
ATOM    742  H   GLY    48       5.080  -6.624  21.702  1.00  0.00
ATOM    743  CA  GLY    48       3.838  -7.496  23.199  1.00  0.00
ATOM    744  HA2 GLY    48       4.136  -8.339  23.823  1.00  0.00
ATOM    745  HA3 GLY    48       4.029  -6.565  23.733  1.00  0.00
ATOM    746  C   GLY    48       2.353  -7.600  22.903  1.00  0.00
ATOM    747  O   GLY    48       1.960  -7.723  21.738  1.00  0.00
ATOM    748  N   PRO    49       1.485  -7.546  23.947  1.00  0.00
ATOM    749  CD  PRO    49       1.778  -7.411  25.390  1.00  0.00
ATOM    750  HD2 PRO    49       2.425  -6.547  25.546  1.00  0.00
ATOM    751  HD3 PRO    49       2.284  -8.311  25.740  1.00  0.00
ATOM    752  CG  PRO    49       0.424  -7.236  26.013  1.00  0.00
ATOM    753  HG2 PRO    49       0.226  -6.172  26.141  1.00  0.00
ATOM    754  HG3 PRO    49       0.414  -7.727  26.987  1.00  0.00
ATOM    755  CB  PRO    49      -0.555  -7.861  25.098  1.00  0.00
ATOM    756  HB2 PRO    49      -1.534  -7.386  25.160  1.00  0.00
ATOM    757  HB3 PRO    49      -0.654  -8.926  25.310  1.00  0.00
ATOM    758  CA  PRO    49       0.034  -7.659  23.700  1.00  0.00
ATOM    759  HA  PRO    49      -0.118  -8.559  23.104  1.00  0.00
ATOM    760  C   PRO    49      -0.580  -6.460  22.976  1.00  0.00
ATOM    761  O   PRO    49      -1.621  -6.616  22.335  1.00  0.00
ATOM    762  N   GLN    50       0.068  -5.276  23.072  1.00  0.00
ATOM    763  H   GLN    50       0.842  -5.228  23.719  1.00  0.00
ATOM    764  CA  GLN    50      -0.373  -4.040  22.424  1.00  0.00
ATOM    765  HA  GLN    50      -1.448  -3.931  22.563  1.00  0.00
ATOM    766  CB  GLN    50       0.332  -2.790  23.014  1.00  0.00
ATOM    767  HB2 GLN    50      -0.125  -1.936  22.514  1.00  0.00
ATOM    768  HB3 GLN    50       0.066  -2.778  24.071  1.00  0.00
ATOM    769  CG  GLN    50       1.873  -2.709  22.868  1.00  0.00
ATOM    770  HG2 GLN    50       2.095  -2.972  21.834  1.00  0.00
ATOM    771  HG3 GLN    50       2.171  -1.677  23.052  1.00  0.00
ATOM    772  CD  GLN    50       2.678  -3.615  23.782  1.00  0.00
ATOM    773  OE1 GLN    50       2.220  -4.062  24.837  1.00  0.00
ATOM    774  NE2 GLN    50       3.915  -3.890  23.399  1.00  0.00
ATOM    775 HE21 GLN    50       4.496  -4.488  23.969  1.00  0.00
ATOM    776 HE22 GLN    50       4.272  -3.500  22.539  1.00  0.00
ATOM    777  C   GLN    50      -0.244  -4.142  20.899  1.00  0.00
ATOM    778  O   GLN    50      -1.205  -3.840  20.183  1.00  0.00
ATOM    779  N   HIE    51       0.921  -4.629  20.412  1.00  0.00
ATOM    780  H   HIE    51       1.663  -4.818  21.071  1.00  0.00
ATOM    781  CA  HIE    51       1.186  -4.842  18.992  1.00  0.00
ATOM    782  HA  HIE    51       0.886  -3.957  18.431  1.00  0.00
ATOM    783  CB  HIE    51       2.681  -5.104  18.735  1.00  0.00
ATOM    784  HB2 HIE    51       3.040  -5.960  19.307  1.00  0.00
ATOM    785  HB3 HIE    51       2.816  -5.297  17.670  1.00  0.00
ATOM    786  CG  HIE    51       3.576  -3.952  19.079  1.00  0.00
ATOM    787  ND1 HIE    51       3.378  -2.688  18.536  1.00  0.00
ATOM    788  CE1 HIE    51       4.340  -1.929  19.032  1.00  0.00
ATOM    789  HE1 HIE    51       4.357  -0.881  18.734  1.00  0.00
ATOM    790  NE2 HIE    51       5.145  -2.623  19.840  1.00  0.00
ATOM    791  HE2 HIE    51       5.955  -2.290  20.343  1.00  0.00
ATOM    792  CD2 HIE    51       4.670  -3.917  19.874  1.00  0.00
ATOM    793  HD2 HIE    51       5.181  -4.669  20.475  1.00  0.00
ATOM    794  C   HIE    51       0.345  -6.006  18.463  1.00  0.00
ATOM    795  O   HIE    51      -0.076  -5.964  17.308  1.00  0.00
ATOM    796  N   ARG    52       0.082  -7.025  19.315  1.00  0.00
ATOM    797  H   ARG    52       0.565  -7.025  20.202  1.00  0.00
ATOM    798  CA  ARG    52      -0.720  -8.202  18.959  1.00  0.00
ATOM    799  HA  ARG    52      -0.391  -8.577  17.990  1.00  0.00
ATOM    800  CB  ARG    52      -0.576  -9.329  19.997  1.00  0.00
ATOM    801  HB2 ARG    52      -0.507  -8.874  20.985  1.00  0.00
ATOM    802  HB3 ARG    52      -1.469  -9.953  19.946  1.00  0.00
ATOM    803  CG  ARG    52       0.660 -10.188  19.744  1.00  0.00
ATOM    804  HG2 ARG    52       0.537 -10.655  18.767  1.00  0.00
ATOM    805  HG3 ARG    52       1.521  -9.520  19.722  1.00  0.00
ATOM    806  CD  ARG    52       0.881 -11.260  20.792  1.00  0.00
ATOM    807  HD2 ARG    52       0.768 -10.828  21.787  1.00  0.00
ATOM    808  HD3 ARG    52       0.151 -12.058  20.659  1.00  0.00
ATOM    809  NE  ARG    52       2.225 -11.829  20.676  1.00  0.00
ATOM    810  HE  ARG    52       2.975 -11.312  21.113  1.00  0.00
ATOM    811  CZ  ARG    52       2.523 -12.947  20.020  1.00  0.00
ATOM    812  NH1 ARG    52       1.566 -13.663  19.442  1.00  0.00
ATOM    813 HH11 ARG    52       0.605 -13.357  19.501  1.00  0.00
ATOM    814 HH12 ARG    52       1.803 -14.511  18.946  1.00  0.00
ATOM    815  NH2 ARG    52       3.778 -13.375  19.963  1.00  0.00
ATOM    816 HH21 ARG    52       4.509 -12.848  20.420  1.00  0.00
ATOM    817 HH22 ARG    52       3.997 -14.225  19.463  1.00  0.00
ATOM    818  C   ARG    52      -2.181  -7.872  18.660  1.00  0.00
ATOM    819  O   ARG    52      -2.707  -8.360  17.661  1.00  0.00
ATOM    820  N   SER    53      -2.818  -7.013  19.488  1.00  0.00
ATOM    821  H   SER    53      -2.339  -6.698  20.320  1.00  0.00
ATOM    822  CA  SER    53      -4.210  -6.584  19.280  1.00  0.00
ATOM    823  HA  SER    53      -4.824  -7.453  19.041  1.00  0.00
ATOM    824  CB  SER    53      -4.780  -5.912  20.527  1.00  0.00
ATOM    825  HB2 SER    53      -5.809  -5.618  20.319  1.00  0.00
ATOM    826  HB3 SER    53      -4.767  -6.635  21.343  1.00  0.00
ATOM    827  OG  SER    53      -4.027  -4.769  20.897  1.00  0.00
ATOM    828  HG  SER    53      -4.411  -4.373  21.682  1.00  0.00
ATOM    829  C   SER    53      -4.323  -5.663  18.064  1.00  0.00
ATOM    830  O   SER    53      -5.321  -5.715  17.350  1.00  0.00
ATOM    831  N   GLY    54      -3.283  -4.863  17.828  1.00  0.00
ATOM    832  H   GLY    54      -2.515  -4.869  18.483  1.00  0.00
ATOM    833  CA  GLY    54      -3.199  -3.977  16.673  1.00  0.00
ATOM    834  HA2 GLY    54      -4.130  -3.416  16.594  1.00  0.00
ATOM    835  HA3 GLY    54      -2.370  -3.286  16.822  1.00  0.00
ATOM    836  C   GLY    54      -2.974  -4.747  15.381  1.00  0.00
ATOM    837  O   GLY    54      -3.524  -4.381  14.343  1.00  0.00
ATOM    838  N   TRP    55      -2.161  -5.825  15.436  1.00  0.00
ATOM    839  H   TRP    55      -1.675  -6.001  16.303  1.00  0.00
ATOM    840  CA  TRP    55      -1.882  -6.698  14.293  1.00  0.00
ATOM    841  HA  TRP    55      -1.553  -6.097  13.446  1.00  0.00
ATOM    842  CB  TRP    55      -0.775  -7.718  14.635  1.00  0.00
ATOM    843  HB2 TRP    55       0.170  -7.189  14.760  1.00  0.00
ATOM    844  HB3 TRP    55      -1.029  -8.231  15.562  1.00  0.00
ATOM    845  CG  TRP    55      -0.535  -8.787  13.603  1.00  0.00
ATOM    846  CD1 TRP    55      -0.598 -10.138  13.794  1.00  0.00
ATOM    847  HD1 TRP    55      -0.873 -10.483  14.791  1.00  0.00
ATOM    848  NE1 TRP    55      -0.285 -10.795  12.627  1.00  0.00
ATOM    849  HE1 TRP    55      -0.289 -11.797  12.501  1.00  0.00
ATOM    850  CE2 TRP    55      -0.020  -9.869  11.648  1.00  0.00
ATOM    851  CZ2 TRP    55       0.313 -10.044  10.300  1.00  0.00
ATOM    852  HZ2 TRP    55       0.412 -11.058   9.915  1.00  0.00
ATOM    853  CH2 TRP    55       0.497  -8.910   9.539  1.00  0.00
ATOM    854  HH2 TRP    55       0.758  -9.009   8.486  1.00  0.00
ATOM    855  CZ3 TRP    55       0.356  -7.630  10.085  1.00  0.00
ATOM    856  HZ3 TRP    55       0.500  -6.740   9.472  1.00  0.00
ATOM    857  CE3 TRP    55       0.029  -7.455  11.422  1.00  0.00
ATOM    858  HE3 TRP    55      -0.006  -6.438  11.812  1.00  0.00
ATOM    859  CD2 TRP    55      -0.191  -8.590  12.222  1.00  0.00
ATOM    860  C   TRP    55      -3.159  -7.398  13.834  1.00  0.00
ATOM    861  O   TRP    55      -3.427  -7.449  12.632  1.00  0.00
ATOM    862  N   LYS    56      -3.966  -7.886  14.794  1.00  0.00
ATOM    863  H   LYS    56      -3.645  -7.842  15.750  1.00  0.00
ATOM    864  CA  LYS    56      -5.248  -8.539  14.522  1.00  0.00
ATOM    865  HA  LYS    56      -5.105  -9.327  13.782  1.00  0.00
ATOM    866  CB  LYS    56      -5.835  -9.164  15.798  1.00  0.00
ATOM    867  HB2 LYS    56      -5.771  -8.411  16.583  1.00  0.00
ATOM    868  HB3 LYS    56      -6.882  -9.387  15.594  1.00  0.00
ATOM    869  CG  LYS    56      -5.122 -10.437  16.255  1.00  0.00
ATOM    870  HG2 LYS    56      -5.040 -11.115  15.405  1.00  0.00
ATOM    871  HG3 LYS    56      -4.125 -10.173  16.606  1.00  0.00
ATOM    872  CD  LYS    56      -5.893 -11.123  17.381  1.00  0.00
ATOM    873  HD2 LYS    56      -6.088 -10.374  18.148  1.00  0.00
ATOM    874  HD3 LYS    56      -6.839 -11.471  16.966  1.00  0.00
ATOM    875  CE  LYS    56      -5.153 -12.287  17.992  1.00  0.00
ATOM    876  HE2 LYS    56      -5.877 -12.919  18.507  1.00  0.00
ATOM    877  HE3 LYS    56      -4.684 -12.854  17.188  1.00  0.00
ATOM    878  NZ  LYS    56      -4.112 -11.839  18.955  1.00  0.00
ATOM    879  HZ1 LYS    56      -4.547 -11.314  19.701  1.00  0.00
ATOM    880  HZ2 LYS    56      -3.641 -12.645  19.341  1.00  0.00
ATOM    881  HZ3 LYS    56      -3.442 -11.254  18.478  1.00  0.00
ATOM    882  C   LYS    56      -6.234  -7.546  13.903  1.00  0.00
ATOM    883  O   LYS    56      -7.037  -7.938  13.059  1.00  0.00
ATOM    884  N   GLN    57      -6.151  -6.258  14.312  1.00  0.00
ATOM    885  H   GLN    57      -5.501  -6.043  15.054  1.00  0.00
ATOM    886  CA  GLN    57      -6.989  -5.175  13.787  1.00  0.00
ATOM    887  HA  GLN    57      -8.036  -5.478  13.818  1.00  0.00
ATOM    888  CB  GLN    57      -6.826  -3.899  14.617  1.00  0.00
ATOM    889  HB2 GLN    57      -6.145  -4.128  15.437  1.00  0.00
ATOM    890  HB3 GLN    57      -6.374  -3.146  13.971  1.00  0.00
ATOM    891  CG  GLN    57      -8.134  -3.367  15.177  1.00  0.00
ATOM    892  HG2 GLN    57      -8.941  -3.602  14.483  1.00  0.00
ATOM    893  HG3 GLN    57      -8.335  -3.837  16.140  1.00  0.00
ATOM    894  CD  GLN    57      -8.085  -1.873  15.371  1.00  0.00
ATOM    895  OE1 GLN    57      -8.475  -1.097  14.489  1.00  0.00
ATOM    896  NE2 GLN    57      -7.601  -1.438  16.526  1.00  0.00
ATOM    897 HE21 GLN    57      -7.547  -0.446  16.706  1.00  0.00
ATOM    898 HE22 GLN    57      -7.289  -2.102  17.221  1.00  0.00
ATOM    899  C   GLN    57      -6.658  -4.902  12.319  1.00  0.00
ATOM    900  O   GLN    57      -7.581  -4.751  11.522  1.00  0.00
ATOM    901  N   GLU    58      -5.347  -4.874  11.962  1.00  0.00
ATOM    902  H   GLU    58      -4.670  -4.962  12.706  1.00  0.00
ATOM    903  CA  GLU    58      -4.855  -4.661  10.593  1.00  0.00
ATOM    904  HA  GLU    58      -5.243  -3.719  10.207  1.00  0.00
ATOM    905  CB  GLU    58      -3.313  -4.609  10.565  1.00  0.00
ATOM    906  HB2 GLU    58      -3.003  -3.794  11.221  1.00  0.00
ATOM    907  HB3 GLU    58      -2.947  -5.555  10.965  1.00  0.00
ATOM    908  CG  GLU    58      -2.733  -4.388   9.172  1.00  0.00
ATOM    909  HG2 GLU    58      -3.114  -5.224   8.586  1.00  0.00
ATOM    910  HG3 GLU    58      -3.156  -3.457   8.793  1.00  0.00
ATOM    911  CD  GLU    58      -1.221  -4.339   9.059  1.00  0.00
ATOM    912  OE1 GLU    58      -0.534  -4.240  10.099  1.00  0.00
ATOM    913  OE2 GLU    58      -0.722  -4.365   7.911  1.00  0.00
ATOM    914  C   GLU    58      -5.376  -5.758   9.650  1.00  0.00
ATOM    915  O   GLU    58      -5.870  -5.437   8.564  1.00  0.00
ATOM    916  N   ILE    59      -5.257  -7.041  10.067  1.00  0.00
ATOM    917  H   ILE    59      -4.746  -7.206  10.922  1.00  0.00
ATOM    918  CA  ILE    59      -5.731  -8.200   9.306  1.00  0.00
ATOM    919  HA  ILE    59      -5.365  -8.202   8.279  1.00  0.00
ATOM    920  CB  ILE    59      -5.342  -9.543   9.998  1.00  0.00
ATOM    921  HB  ILE    59      -5.542  -9.450  11.066  1.00  0.00
ATOM    922  CG2 ILE    59      -6.145 -10.735   9.426  1.00  0.00
ATOM    923 HG21 ILE    59      -5.946 -10.829   8.359  1.00  0.00
ATOM    924 HG22 ILE    59      -5.846 -11.652   9.934  1.00  0.00
ATOM    925 HG23 ILE    59      -7.210 -10.565   9.583  1.00  0.00
ATOM    926  CG1 ILE    59      -3.822  -9.796   9.913  1.00  0.00
ATOM    927 HG12 ILE    59      -3.600 -10.026   8.871  1.00  0.00
ATOM    928 HG13 ILE    59      -3.332  -8.862  10.190  1.00  0.00
ATOM    929  CD1 ILE    59      -3.301 -10.937  10.814  1.00  0.00
ATOM    930 HD11 ILE    59      -3.790 -11.871  10.537  1.00  0.00
ATOM    931 HD12 ILE    59      -2.224 -11.039  10.686  1.00  0.00
ATOM    932 HD13 ILE    59      -3.523 -10.707  11.856  1.00  0.00
ATOM    933  C   ILE    59      -7.247  -8.072   9.085  1.00  0.00
ATOM    934  O   ILE    59      -7.705  -8.233   7.954  1.00  0.00
ATOM    935  N   ASP    60      -8.005  -7.757  10.161  1.00  0.00
ATOM    936  H   ASP    60      -7.539  -7.697  11.056  1.00  0.00
ATOM    937  CA  ASP    60      -9.463  -7.573  10.121  1.00  0.00
ATOM    938  HA  ASP    60      -9.938  -8.487   9.765  1.00  0.00
ATOM    939  CB  ASP    60     -10.016  -7.245  11.526  1.00  0.00
ATOM    940  HB2 ASP    60      -9.378  -6.470  11.952  1.00  0.00
ATOM    941  HB3 ASP    60     -11.016  -6.843  11.364  1.00  0.00
ATOM    942  CG  ASP    60     -10.094  -8.429  12.493  1.00  0.00
ATOM    943  OD1 ASP    60      -9.595  -9.533  12.137  1.00  0.00
ATOM    944  OD2 ASP    60     -10.634  -8.250  13.612  1.00  0.00
ATOM    945  C   ASP    60      -9.857  -6.488   9.119  1.00  0.00
ATOM    946  O   ASP    60     -10.785  -6.688   8.336  1.00  0.00
ATOM    947  N   ILE    61      -9.108  -5.365   9.113  1.00  0.00
ATOM    948  H   ILE    61      -8.461  -5.233   9.877  1.00  0.00
ATOM    949  CA  ILE    61      -9.340  -4.249   8.200  1.00  0.00
ATOM    950  HA  ILE    61     -10.406  -4.051   8.084  1.00  0.00
ATOM    951  CB  ILE    61      -8.619  -2.948   8.661  1.00  0.00
ATOM    952  HB  ILE    61      -7.598  -3.203   8.944  1.00  0.00
ATOM    953  CG2 ILE    61      -8.592  -1.877   7.537  1.00  0.00
ATOM    954 HG21 ILE    61      -9.612  -1.621   7.254  1.00  0.00
ATOM    955 HG22 ILE    61      -8.080  -0.985   7.897  1.00  0.00
ATOM    956 HG23 ILE    61      -8.063  -2.273   6.670  1.00  0.00
ATOM    957  CG1 ILE    61      -9.294  -2.392   9.949  1.00  0.00
ATOM    958 HG12 ILE    61     -10.287  -2.061   9.645  1.00  0.00
ATOM    959 HG13 ILE    61      -9.387  -3.242  10.626  1.00  0.00
ATOM    960  CD1 ILE    61      -8.566  -1.239  10.669  1.00  0.00
ATOM    961 HD11 ILE    61      -8.473  -0.389   9.992  1.00  0.00
ATOM    962 HD12 ILE    61      -9.136  -0.942  11.549  1.00  0.00
ATOM    963 HD13 ILE    61      -7.573  -1.570  10.974  1.00  0.00
ATOM    964  C   ILE    61      -9.087  -4.617   6.739  1.00  0.00
ATOM    965  O   ILE    61      -9.958  -4.374   5.905  1.00  0.00
ATOM    966  N   LEU    62      -7.922  -5.207   6.428  1.00  0.00
ATOM    967  H   LEU    62      -7.213  -5.294   7.141  1.00  0.00
ATOM    968  CA  LEU    62      -7.570  -5.566   5.050  1.00  0.00
ATOM    969  HA  LEU    62      -7.790  -4.724   4.393  1.00  0.00
ATOM    970  CB  LEU    62      -6.068  -5.917   4.916  1.00  0.00
ATOM    971  HB2 LEU    62      -5.570  -5.129   5.482  1.00  0.00
ATOM    972  HB3 LEU    62      -5.916  -6.874   5.416  1.00  0.00
ATOM    973  CG  LEU    62      -5.476  -5.980   3.489  1.00  0.00
ATOM    974  HG  LEU    62      -6.009  -6.752   2.934  1.00  0.00
ATOM    975  CD1 LEU    62      -5.601  -4.655   2.759  1.00  0.00
ATOM    976 HD11 LEU    62      -5.068  -3.883   3.314  1.00  0.00
ATOM    977 HD12 LEU    62      -5.171  -4.748   1.762  1.00  0.00
ATOM    978 HD13 LEU    62      -6.653  -4.383   2.678  1.00  0.00
ATOM    979  CD2 LEU    62      -4.017  -6.395   3.523  1.00  0.00
ATOM    980 HD21 LEU    62      -3.929  -7.380   3.981  1.00  0.00
ATOM    981 HD22 LEU    62      -3.625  -6.431   2.507  1.00  0.00
ATOM    982 HD23 LEU    62      -3.446  -5.671   4.106  1.00  0.00
ATOM    983  C   LEU    62      -8.486  -6.642   4.451  1.00  0.00
ATOM    984  O   LEU    62      -8.775  -6.601   3.250  1.00  0.00
ATOM    985  N   ARG    63      -8.985  -7.559   5.301  1.00  0.00
ATOM    986  H   ARG    63      -8.660  -7.518   6.257  1.00  0.00
ATOM    987  CA  ARG    63      -9.918  -8.630   4.929  1.00  0.00
ATOM    988  HA  ARG    63      -9.515  -9.214   4.102  1.00  0.00
ATOM    989  CB  ARG    63     -10.129  -9.561   6.130  1.00  0.00
ATOM    990  HB2 ARG    63      -9.138  -9.760   6.539  1.00  0.00
ATOM    991  HB3 ARG    63     -10.714  -8.997   6.856  1.00  0.00
ATOM    992  CG  ARG    63     -10.831 -10.885   5.829  1.00  0.00
ATOM    993  HG2 ARG    63     -11.904 -10.741   5.952  1.00  0.00
ATOM    994  HG3 ARG    63     -10.618 -11.160   4.796  1.00  0.00
ATOM    995  CD  ARG    63     -10.358 -11.993   6.756  1.00  0.00
ATOM    996  HD2 ARG    63     -10.948 -12.888   6.559  1.00  0.00
ATOM    997  HD3 ARG    63      -9.308 -12.198   6.548  1.00  0.00
ATOM    998  NE  ARG    63     -10.497 -11.643   8.173  1.00  0.00
ATOM    999  HE  ARG    63     -11.119 -10.880   8.397  1.00  0.00
ATOM   1000  CZ  ARG    63      -9.868 -12.261   9.168  1.00  0.00
ATOM   1001  NH1 ARG    63      -9.040 -13.270   8.916  1.00  0.00
ATOM   1002 HH11 ARG    63      -8.888 -13.569   7.963  1.00  0.00
ATOM   1003 HH12 ARG    63      -8.567 -13.733   9.679  1.00  0.00
ATOM   1004  NH2 ARG    63     -10.055 -11.873  10.421  1.00  0.00
ATOM   1005 HH21 ARG    63     -10.679 -11.104  10.621  1.00  0.00
ATOM   1006 HH22 ARG    63      -9.574 -12.348  11.171  1.00  0.00
ATOM   1007  C   ARG    63     -11.266  -8.053   4.446  1.00  0.00
ATOM   1008  O   ARG    63     -11.895  -8.642   3.567  1.00  0.00
ATOM   1009  N   THR    64     -11.684  -6.893   4.999  1.00  0.00
ATOM   1010  H   THR    64     -11.125  -6.509   5.747  1.00  0.00
ATOM   1011  CA  THR    64     -12.950  -6.226   4.661  1.00  0.00
ATOM   1012  HA  THR    64     -13.700  -6.918   4.278  1.00  0.00
ATOM   1013  CB  THR    64     -13.533  -5.497   5.880  1.00  0.00
ATOM   1014  HB  THR    64     -14.473  -5.039   5.573  1.00  0.00
ATOM   1015  CG2 THR    64     -13.780  -6.414   7.063  1.00  0.00
ATOM   1016 HG21 THR    64     -12.841  -6.872   7.372  1.00  0.00
ATOM   1017 HG22 THR    64     -14.192  -5.837   7.891  1.00  0.00
ATOM   1018 HG23 THR    64     -14.487  -7.193   6.777  1.00  0.00
ATOM   1019  OG1 THR    64     -12.668  -4.423   6.250  1.00  0.00
ATOM   1020  HG1 THR    64     -13.031  -3.967   7.012  1.00  0.00
ATOM   1021  C   THR    64     -12.847  -5.274   3.467  1.00  0.00
ATOM   1022  O   THR    64     -13.878  -4.861   2.936  1.00  0.00
ATOM   1023  N   LEU    65     -11.623  -4.887   3.070  1.00  0.00
ATOM   1024  H   LEU    65     -10.809  -5.185   3.587  1.00  0.00
ATOM   1025  CA  LEU    65     -11.436  -3.953   1.961  1.00  0.00
ATOM   1026  HA  LEU    65     -12.346  -3.366   1.836  1.00  0.00
ATOM   1027  CB  LEU    65     -10.260  -2.990   2.201  1.00  0.00
ATOM   1028  HB2 LEU    65      -9.426  -3.687   2.276  1.00  0.00
ATOM   1029  HB3 LEU    65     -10.126  -2.358   1.323  1.00  0.00
ATOM   1030  CG  LEU    65     -10.308  -2.118   3.451  1.00  0.00
ATOM   1031  HG  LEU    65     -10.571  -2.738   4.308  1.00  0.00
ATOM   1032  CD1 LEU    65      -8.985  -1.485   3.685  1.00  0.00
ATOM   1033 HD11 LEU    65      -8.722  -0.865   2.828  1.00  0.00
ATOM   1034 HD12 LEU    65      -9.032  -0.865   4.580  1.00  0.00
ATOM   1035 HD13 LEU    65      -8.230  -2.259   3.819  1.00  0.00
ATOM   1036  CD2 LEU    65     -11.435  -1.086   3.387  1.00  0.00
ATOM   1037 HD21 LEU    65     -12.393  -1.597   3.292  1.00  0.00
ATOM   1038 HD22 LEU    65     -11.432  -0.487   4.298  1.00  0.00
ATOM   1039 HD23 LEU    65     -11.284  -0.436   2.525  1.00  0.00
ATOM   1040  C   LEU    65     -11.268  -4.656   0.639  1.00  0.00
ATOM   1041  O   LEU    65     -10.534  -5.637   0.549  1.00  0.00
ATOM   1042  N   TYR    66     -11.950  -4.142  -0.390  1.00  0.00
ATOM   1043  H   TYR    66     -12.569  -3.368  -0.196  1.00  0.00
ATOM   1044  CA  TYR    66     -11.910  -4.670  -1.745  1.00  0.00
ATOM   1045  HA  TYR    66     -10.941  -5.135  -1.927  1.00  0.00
ATOM   1046  CB  TYR    66     -13.018  -5.733  -1.960  1.00  0.00
ATOM   1047  HB2 TYR    66     -12.957  -6.403  -1.102  1.00  0.00
ATOM   1048  HB3 TYR    66     -13.993  -5.246  -1.970  1.00  0.00
ATOM   1049  CG  TYR    66     -12.838  -6.528  -3.233  1.00  0.00
ATOM   1050  CD1 TYR    66     -12.218  -7.775  -3.219  1.00  0.00
ATOM   1051  HD1 TYR    66     -11.881  -8.183  -2.266  1.00  0.00
ATOM   1052  CE1 TYR    66     -12.025  -8.501  -4.396  1.00  0.00
ATOM   1053  HE1 TYR    66     -11.552  -9.482  -4.365  1.00  0.00
ATOM   1054  CZ  TYR    66     -12.451  -7.975  -5.607  1.00  0.00
ATOM   1055  OH  TYR    66     -12.272  -8.673  -6.777  1.00  0.00
ATOM   1056  HH  TYR    66     -11.840  -9.520  -6.647  1.00  0.00
ATOM   1057  CE2 TYR    66     -13.050  -6.726  -5.645  1.00  0.00
ATOM   1058  HE2 TYR    66     -13.371  -6.300  -6.596  1.00  0.00
ATOM   1059  CD2 TYR    66     -13.243  -6.014  -4.463  1.00  0.00
ATOM   1060  HD2 TYR    66     -13.720  -5.034  -4.488  1.00  0.00
ATOM   1061  C   TYR    66     -12.040  -3.503  -2.724  1.00  0.00
ATOM   1062  O   TYR    66     -13.131  -2.961  -2.903  1.00  0.00
ATOM   1063  N   HIE    67     -10.914  -3.099  -3.329  1.00  0.00
ATOM   1064  H   HIE    67     -10.058  -3.583  -3.097  1.00  0.00
ATOM   1065  CA  HIE    67     -10.849  -1.990  -4.282  1.00  0.00
ATOM   1066  HA  HIE    67     -11.765  -1.958  -4.872  1.00  0.00
ATOM   1067  CB  HIE    67     -10.690  -0.644  -3.545  1.00  0.00
ATOM   1068  HB2 HIE    67     -11.352  -0.662  -2.680  1.00  0.00
ATOM   1069  HB3 HIE    67      -9.668  -0.453  -3.216  1.00  0.00
ATOM   1070  CG  HIE    67     -11.100   0.534  -4.376  1.00  0.00
ATOM   1071  ND1 HIE    67     -10.184   1.231  -5.136  1.00  0.00
ATOM   1072  CE1 HIE    67     -10.876   2.177  -5.753  1.00  0.00
ATOM   1073  HE1 HIE    67     -10.326   2.862  -6.399  1.00  0.00
ATOM   1074  NE2 HIE    67     -12.171   2.108  -5.454  1.00  0.00
ATOM   1075  HE2 HIE    67     -12.917   2.702  -5.788  1.00  0.00
ATOM   1076  CD2 HIE    67     -12.330   1.058  -4.584  1.00  0.00
ATOM   1077  HD2 HIE    67     -13.322   0.805  -4.210  1.00  0.00
ATOM   1078  C   HIE    67      -9.682  -2.190  -5.229  1.00  0.00
ATOM   1079  O   HIE    67      -8.669  -2.767  -4.829  1.00  0.00
ATOM   1080  N   GLU    68      -9.804  -1.686  -6.473  1.00  0.00
ATOM   1081  H   GLU    68     -10.702  -1.323  -6.757  1.00  0.00
ATOM   1082  CA  GLU    68      -8.746  -1.798  -7.485  1.00  0.00
ATOM   1083  HA  GLU    68      -8.379  -2.824  -7.501  1.00  0.00
ATOM   1084  CB  GLU    68      -9.250  -1.434  -8.894  1.00  0.00
ATOM   1085  HB2 GLU    68      -8.456  -1.715  -9.586  1.00  0.00
ATOM   1086  HB3 GLU    68     -10.127  -2.055  -9.077  1.00  0.00
ATOM   1087  CG  GLU    68      -9.610   0.025  -9.105  1.00  0.00
ATOM   1088  HG2 GLU    68     -10.505   0.229  -8.517  1.00  0.00
ATOM   1089  HG3 GLU    68      -8.775   0.601  -8.707  1.00  0.00
ATOM   1090  CD  GLU    68      -9.855   0.420 -10.552  1.00  0.00
ATOM   1091  OE1 GLU    68     -10.838   1.152 -10.803  1.00  0.00
ATOM   1092  OE2 GLU    68      -9.058   0.017 -11.432  1.00  0.00
ATOM   1093  C   GLU    68      -7.471  -1.040  -7.121  1.00  0.00
ATOM   1094  O   GLU    68      -6.395  -1.379  -7.620  1.00  0.00
ATOM   1095  N   HIE    69      -7.583  -0.033  -6.233  1.00  0.00
ATOM   1096  H   HIE    69      -8.507   0.291  -5.984  1.00  0.00
ATOM   1097  CA  HIE    69      -6.430   0.746  -5.781  1.00  0.00
ATOM   1098  HA  HIE    69      -5.527   0.362  -6.256  1.00  0.00
ATOM   1099  CB  HIE    69      -6.579   2.228  -6.141  1.00  0.00
ATOM   1100  HB2 HIE    69      -7.421   2.651  -5.593  1.00  0.00
ATOM   1101  HB3 HIE    69      -5.677   2.798  -5.916  1.00  0.00
ATOM   1102  CG  HIE    69      -6.865   2.434  -7.593  1.00  0.00
ATOM   1103  ND1 HIE    69      -5.967   2.051  -8.566  1.00  0.00
ATOM   1104  CE1 HIE    69      -6.544   2.336  -9.722  1.00  0.00
ATOM   1105  HE1 HIE    69      -5.993   2.102 -10.632  1.00  0.00
ATOM   1106  NE2 HIE    69      -7.742   2.878  -9.544  1.00  0.00
ATOM   1107  HE2 HIE    69      -8.391   3.187 -10.253  1.00  0.00
ATOM   1108  CD2 HIE    69      -7.959   2.952  -8.188  1.00  0.00
ATOM   1109  HD2 HIE    69      -8.889   3.375  -7.808  1.00  0.00
ATOM   1110  C   HIE    69      -6.073   0.500  -4.327  1.00  0.00
ATOM   1111  O   HIE    69      -5.462   1.346  -3.677  1.00  0.00
ATOM   1112  N   ILE    70      -6.426  -0.699  -3.827  1.00  0.00
ATOM   1113  H   ILE    70      -7.026  -1.282  -4.393  1.00  0.00
ATOM   1114  CA  ILE    70      -6.081  -1.161  -2.478  1.00  0.00
ATOM   1115  HA  ILE    70      -5.264  -0.561  -2.076  1.00  0.00
ATOM   1116  CB  ILE    70      -7.278  -1.137  -1.485  1.00  0.00
ATOM   1117  HB  ILE    70      -8.159  -1.535  -1.990  1.00  0.00
ATOM   1118  CG2 ILE    70      -6.972  -1.995  -0.222  1.00  0.00
ATOM   1119 HG21 ILE    70      -6.092  -1.598   0.283  1.00  0.00
ATOM   1120 HG22 ILE    70      -7.825  -1.962   0.455  1.00  0.00
ATOM   1121 HG23 ILE    70      -6.785  -3.027  -0.520  1.00  0.00
ATOM   1122  CG1 ILE    70      -7.626   0.325  -1.094  1.00  0.00
ATOM   1123 HG12 ILE    70      -6.717   0.739  -0.659  1.00  0.00
ATOM   1124 HG13 ILE    70      -7.847   0.838  -2.030  1.00  0.00
ATOM   1125  CD1 ILE    70      -8.778   0.514  -0.130  1.00  0.00
ATOM   1126 HD11 ILE    70      -8.558   0.002   0.806  1.00  0.00
ATOM   1127 HD12 ILE    70      -8.920   1.578   0.063  1.00  0.00
ATOM   1128 HD13 ILE    70      -9.688   0.100  -0.565  1.00  0.00
ATOM   1129  C   ILE    70      -5.469  -2.544  -2.640  1.00  0.00
ATOM   1130  O   ILE    70      -6.082  -3.392  -3.289  1.00  0.00
ATOM   1131  N   ILE    71      -4.245  -2.762  -2.099  1.00  0.00
ATOM   1132  H   ILE    71      -3.733  -1.962  -1.754  1.00  0.00
ATOM   1133  CA  ILE    71      -3.552  -4.063  -2.160  1.00  0.00
ATOM   1134  HA  ILE    71      -3.349  -4.390  -3.179  1.00  0.00
ATOM   1135  CB  ILE    71      -2.229  -4.109  -1.322  1.00  0.00
ATOM   1136  HB  ILE    71      -1.554  -3.349  -1.716  1.00  0.00
ATOM   1137  CG2 ILE    71      -2.473  -3.851   0.174  1.00  0.00
ATOM   1138 HG21 ILE    71      -3.148  -4.611   0.569  1.00  0.00
ATOM   1139 HG22 ILE    71      -1.525  -3.893   0.711  1.00  0.00
ATOM   1140 HG23 ILE    71      -2.920  -2.865   0.306  1.00  0.00
ATOM   1141  CG1 ILE    71      -1.444  -5.429  -1.585  1.00  0.00
ATOM   1142 HG12 ILE    71      -2.066  -6.227  -1.180  1.00  0.00
ATOM   1143 HG13 ILE    71      -1.389  -5.527  -2.669  1.00  0.00
ATOM   1144  CD1 ILE    71      -0.036  -5.529  -0.991  1.00  0.00
ATOM   1145 HD11 ILE    71      -0.090  -5.432   0.093  1.00  0.00
ATOM   1146 HD12 ILE    71       0.399  -6.496  -1.247  1.00  0.00
ATOM   1147 HD13 ILE    71       0.588  -4.732  -1.397  1.00  0.00
ATOM   1148  C   ILE    71      -4.523  -5.212  -1.831  1.00  0.00
ATOM   1149  O   ILE    71      -5.280  -5.123  -0.863  1.00  0.00
ATOM   1150  N   LYS    72      -4.537  -6.242  -2.678  1.00  0.00
ATOM   1151  H   LYS    72      -3.962  -6.200  -3.507  1.00  0.00
ATOM   1152  CA  LYS    72      -5.438  -7.372  -2.519  1.00  0.00
ATOM   1153  HA  LYS    72      -6.417  -7.019  -2.193  1.00  0.00
ATOM   1154  CB  LYS    72      -5.605  -8.122  -3.845  1.00  0.00
ATOM   1155  HB2 LYS    72      -5.071  -7.559  -4.610  1.00  0.00
ATOM   1156  HB3 LYS    72      -5.144  -9.103  -3.728  1.00  0.00
ATOM   1157  CG  LYS    72      -7.056  -8.292  -4.262  1.00  0.00
ATOM   1158  HG2 LYS    72      -7.649  -8.494  -3.370  1.00  0.00
ATOM   1159  HG3 LYS    72      -7.394  -7.361  -4.718  1.00  0.00
ATOM   1160  CD  LYS    72      -7.226  -9.434  -5.254  1.00  0.00
ATOM   1161  HD2 LYS    72      -7.929  -9.113  -6.023  1.00  0.00
ATOM   1162  HD3 LYS    72      -6.256  -9.633  -5.709  1.00  0.00
ATOM   1163  CE  LYS    72      -7.741 -10.695  -4.595  1.00  0.00
ATOM   1164  HE2 LYS    72      -7.049 -10.973  -3.799  1.00  0.00
ATOM   1165  HE3 LYS    72      -8.720 -10.481  -4.165  1.00  0.00
ATOM   1166  NZ  LYS    72      -7.860 -11.818  -5.562  1.00  0.00
ATOM   1167  HZ1 LYS    72      -6.953 -12.017  -5.959  1.00  0.00
ATOM   1168  HZ2 LYS    72      -8.205 -12.638  -5.085  1.00  0.00
ATOM   1169  HZ3 LYS    72      -8.501 -11.562  -6.299  1.00  0.00
ATOM   1170  C   LYS    72      -5.050  -8.340  -1.402  1.00  0.00
ATOM   1171  O   LYS    72      -3.948  -8.886  -1.404  1.00  0.00
ATOM   1172  N   TYR    73      -5.981  -8.557  -0.462  1.00  0.00
ATOM   1173  H   TYR    73      -6.820  -7.997  -0.515  1.00  0.00
ATOM   1174  CA  TYR    73      -5.877  -9.550   0.602  1.00  0.00
ATOM   1175  HA  TYR    73      -4.913  -9.461   1.102  1.00  0.00
ATOM   1176  CB  TYR    73      -6.997  -9.333   1.646  1.00  0.00
ATOM   1177  HB2 TYR    73      -6.810  -8.390   2.160  1.00  0.00
ATOM   1178  HB3 TYR    73      -7.923  -9.258   1.075  1.00  0.00
ATOM   1179  CG  TYR    73      -7.122 -10.449   2.667  1.00  0.00
ATOM   1180  CD1 TYR    73      -6.257 -10.526   3.752  1.00  0.00
ATOM   1181  HD1 TYR    73      -5.478  -9.771   3.855  1.00  0.00
ATOM   1182  CE1 TYR    73      -6.370 -11.542   4.699  1.00  0.00
ATOM   1183  HE1 TYR    73      -5.689 -11.574   5.549  1.00  0.00
ATOM   1184  CZ  TYR    73      -7.382 -12.477   4.589  1.00  0.00
ATOM   1185  OH  TYR    73      -7.466 -13.473   5.530  1.00  0.00
ATOM   1186  HH  TYR    73      -6.780 -13.414   6.200  1.00  0.00
ATOM   1187  CE2 TYR    73      -8.253 -12.428   3.511  1.00  0.00
ATOM   1188  HE2 TYR    73      -9.033 -13.181   3.400  1.00  0.00
ATOM   1189  CD2 TYR    73      -8.128 -11.409   2.566  1.00  0.00
ATOM   1190  HD2 TYR    73      -8.824 -11.354   1.729  1.00  0.00
ATOM   1191  C   TYR    73      -6.055 -10.922  -0.079  1.00  0.00
ATOM   1192  O   TYR    73      -6.991 -11.095  -0.863  1.00  0.00
ATOM   1193  N   LYS    74      -5.151 -11.869   0.189  1.00  0.00
ATOM   1194  H   LYS    74      -4.365 -11.642   0.781  1.00  0.00
ATOM   1195  CA  LYS    74      -5.208 -13.210  -0.410  1.00  0.00
ATOM   1196  HA  LYS    74      -5.952 -13.219  -1.207  1.00  0.00
ATOM   1197  CB  LYS    74      -3.845 -13.617  -1.003  1.00  0.00
ATOM   1198  HB2 LYS    74      -3.090 -13.398  -0.248  1.00  0.00
ATOM   1199  HB3 LYS    74      -3.881 -14.692  -1.178  1.00  0.00
ATOM   1200  CG  LYS    74      -3.487 -12.903  -2.301  1.00  0.00
ATOM   1201  HG2 LYS    74      -4.102 -12.007  -2.381  1.00  0.00
ATOM   1202  HG3 LYS    74      -2.435 -12.619  -2.258  1.00  0.00
ATOM   1203  CD  LYS    74      -3.722 -13.786  -3.509  1.00  0.00
ATOM   1204  HD2 LYS    74      -4.004 -14.778  -3.158  1.00  0.00
ATOM   1205  HD3 LYS    74      -4.539 -13.360  -4.090  1.00  0.00
ATOM   1206  CE  LYS    74      -2.492 -13.891  -4.374  1.00  0.00
ATOM   1207  HE2 LYS    74      -2.513 -13.081  -5.104  1.00  0.00
ATOM   1208  HE3 LYS    74      -1.613 -13.785  -3.739  1.00  0.00
ATOM   1209  NZ  LYS    74      -2.437 -15.195  -5.083  1.00  0.00
ATOM   1210  HZ1 LYS    74      -3.252 -15.293  -5.672  1.00  0.00
ATOM   1211  HZ2 LYS    74      -1.604 -15.234  -5.653  1.00  0.00
ATOM   1212  HZ3 LYS    74      -2.418 -15.946  -4.407  1.00  0.00
ATOM   1213  C   LYS    74      -5.682 -14.249   0.594  1.00  0.00
ATOM   1214  O   LYS    74      -6.346 -15.217   0.225  1.00  0.00
ATOM   1215  N   GLY    75      -5.322 -14.046   1.851  1.00  0.00
ATOM   1216  H   GLY    75      -4.777 -13.227   2.077  1.00  0.00
ATOM   1217  CA  GLY    75      -5.679 -14.956   2.928  1.00  0.00
ATOM   1218  HA2 GLY    75      -6.679 -14.705   3.280  1.00  0.00
ATOM   1219  HA3 GLY    75      -5.676 -15.975   2.539  1.00  0.00
ATOM   1220  C   GLY    75      -4.713 -14.869   4.086  1.00  0.00
ATOM   1221  O   GLY    75      -3.907 -13.933   4.178  1.00  0.00
ATOM   1222  N   CYS    76      -4.800 -15.846   4.980  1.00  0.00
ATOM   1223  H   CYS    76      -5.555 -16.514   4.908  1.00  0.00
ATOM   1224  CA  CYS    76      -3.929 -15.916   6.137  1.00  0.00
ATOM   1225  HA  CYS    76      -3.121 -15.194   6.027  1.00  0.00
ATOM   1226  CB  CYS    76      -4.691 -15.603   7.422  1.00  0.00
ATOM   1227  HB2 CYS    76      -5.690 -16.040   7.391  1.00  0.00
ATOM   1228  HB3 CYS    76      -4.154 -15.987   8.289  1.00  0.00
ATOM   1229  SG  CYS    76      -4.928 -13.832   7.721  1.00  0.00
ATOM   1230  HG  CYS    76      -5.592 -13.971   8.864  1.00  0.00
ATOM   1231  C   CYS    76      -3.204 -17.240   6.216  1.00  0.00
ATOM   1232  O   CYS    76      -3.648 -18.235   5.647  1.00  0.00
ATOM   1233  N   CYS    77      -2.063 -17.236   6.891  1.00  0.00
ATOM   1234  H   CYS    77      -1.711 -16.357   7.242  1.00  0.00
ATOM   1235  CA  CYS    77      -1.255 -18.422   7.074  1.00  0.00
ATOM   1236  HA  CYS    77      -1.782 -19.288   6.675  1.00  0.00
ATOM   1237  CB  CYS    77       0.080 -18.289   6.353  1.00  0.00
ATOM   1238  HB2 CYS    77      -0.073 -18.126   5.286  1.00  0.00
ATOM   1239  HB3 CYS    77       0.661 -17.465   6.766  1.00  0.00
ATOM   1240  SG  CYS    77       1.124 -19.756   6.489  1.00  0.00
ATOM   1241  HG  CYS    77       2.135 -19.273   5.772  1.00  0.00
ATOM   1242  C   CYS    77      -1.064 -18.701   8.553  1.00  0.00
ATOM   1243  O   CYS    77      -0.755 -17.790   9.324  1.00  0.00
ATOM   1244  N   GLU    78      -1.249 -19.966   8.941  1.00  0.00
ATOM   1245  H   GLU    78      -1.561 -20.634   8.250  1.00  0.00
ATOM   1246  CA  GLU    78      -1.081 -20.420  10.313  1.00  0.00
ATOM   1247  HA  GLU    78      -1.563 -19.720  10.994  1.00  0.00
ATOM   1248  CB  GLU    78      -1.715 -21.813  10.507  1.00  0.00
ATOM   1249  HB2 GLU    78      -2.753 -21.736  10.183  1.00  0.00
ATOM   1250  HB3 GLU    78      -1.180 -22.499   9.850  1.00  0.00
ATOM   1251  CG  GLU    78      -1.666 -22.337  11.937  1.00  0.00
ATOM   1252  HG2 GLU    78      -1.053 -21.627  12.493  1.00  0.00
ATOM   1253  HG3 GLU    78      -2.691 -22.297  12.305  1.00  0.00
ATOM   1254  CD  GLU    78      -1.114 -23.740  12.126  1.00  0.00
ATOM   1255  OE1 GLU    78      -0.871 -24.121  13.295  1.00  0.00
ATOM   1256  OE2 GLU    78      -0.922 -24.458  11.118  1.00  0.00
ATOM   1257  C   GLU    78       0.412 -20.434  10.639  1.00  0.00
ATOM   1258  O   GLU    78       1.148 -21.311  10.171  1.00  0.00
ATOM   1259  N   ASP    79       0.859 -19.424  11.402  1.00  0.00
ATOM   1260  H   ASP    79       0.224 -18.680  11.657  1.00  0.00
ATOM   1261  CA  ASP    79       2.245 -19.329  11.841  1.00  0.00
ATOM   1262  HA  ASP    79       2.888 -19.838  11.122  1.00  0.00
ATOM   1263  CB  ASP    79       2.699 -17.859  11.954  1.00  0.00
ATOM   1264  HB2 ASP    79       2.281 -17.366  11.076  1.00  0.00
ATOM   1265  HB3 ASP    79       2.242 -17.446  12.853  1.00  0.00
ATOM   1266  CG  ASP    79       4.205 -17.629  11.997  1.00  0.00
ATOM   1267  OD1 ASP    79       4.965 -18.625  12.097  1.00  0.00
ATOM   1268  OD2 ASP    79       4.625 -16.453  11.961  1.00  0.00
ATOM   1269  C   ASP    79       2.341 -20.057  13.185  1.00  0.00
ATOM   1270  O   ASP    79       1.886 -19.528  14.209  1.00  0.00
ATOM   1271  N   ALA    80       2.863 -21.303  13.159  1.00  0.00
ATOM   1272  H   ALA    80       3.103 -21.680  12.253  1.00  0.00
ATOM   1273  CA  ALA    80       3.046 -22.160  14.340  1.00  0.00
ATOM   1274  HA  ALA    80       2.095 -22.272  14.861  1.00  0.00
ATOM   1275  CB  ALA    80       3.535 -23.531  13.924  1.00  0.00
ATOM   1276  HB1 ALA    80       4.491 -23.436  13.409  1.00  0.00
ATOM   1277  HB2 ALA    80       3.660 -24.156  14.808  1.00  0.00
ATOM   1278  HB3 ALA    80       2.806 -23.989  13.255  1.00  0.00
ATOM   1279  C   ALA    80       4.023 -21.500  15.322  1.00  0.00
ATOM   1280  O   ALA    80       3.791 -21.530  16.533  1.00  0.00
ATOM   1281  N   GLY    81       5.059 -20.855  14.774  1.00  0.00
ATOM   1282  H   GLY    81       5.194 -20.952  13.778  1.00  0.00
ATOM   1283  CA  GLY    81       5.997 -20.027  15.520  1.00  0.00
ATOM   1284  HA2 GLY    81       6.221 -20.455  16.497  1.00  0.00
ATOM   1285  HA3 GLY    81       6.925 -19.876  14.969  1.00  0.00
ATOM   1286  C   GLY    81       5.314 -18.685  15.713  1.00  0.00
ATOM   1287  O   GLY    81       4.400 -18.365  14.950  1.00  0.00
ATOM   1288  N   ALA    82       5.679 -17.911  16.753  1.00  0.00
ATOM   1289  H   ALA    82       6.351 -18.286  17.407  1.00  0.00
ATOM   1290  CA  ALA    82       5.053 -16.604  17.061  1.00  0.00
ATOM   1291  HA  ALA    82       5.625 -16.236  17.912  1.00  0.00
ATOM   1292  CB  ALA    82       5.218 -15.621  15.899  1.00  0.00
ATOM   1293  HB1 ALA    82       4.643 -15.971  15.042  1.00  0.00
ATOM   1294  HB2 ALA    82       4.858 -14.638  16.200  1.00  0.00
ATOM   1295  HB3 ALA    82       6.271 -15.554  15.626  1.00  0.00
ATOM   1296  C   ALA    82       3.572 -16.676  17.495  1.00  0.00
ATOM   1297  O   ALA    82       3.049 -15.675  17.992  1.00  0.00
ATOM   1298  N   ALA    83       2.909 -17.857  17.324  1.00  0.00
ATOM   1299  H   ALA    83       3.443 -18.574  16.853  1.00  0.00
ATOM   1300  CA  ALA    83       1.500 -18.138  17.653  1.00  0.00
ATOM   1301  HA  ALA    83       1.213 -19.009  17.063  1.00  0.00
ATOM   1302  CB  ALA    83       1.345 -18.478  19.130  1.00  0.00
ATOM   1303  HB1 ALA    83       1.620 -17.613  19.733  1.00  0.00
ATOM   1304  HB2 ALA    83       0.309 -18.749  19.335  1.00  0.00
ATOM   1305  HB3 ALA    83       1.995 -19.316  19.381  1.00  0.00
ATOM   1306  C   ALA    83       0.565 -16.991  17.241  1.00  0.00
ATOM   1307  O   ALA    83      -0.088 -16.356  18.073  1.00  0.00
ATOM   1308  N   SER    84       0.561 -16.701  15.937  1.00  0.00
ATOM   1309  H   SER    84       1.166 -17.241  15.334  1.00  0.00
ATOM   1310  CA  SER    84      -0.228 -15.624  15.341  1.00  0.00
ATOM   1311  HA  SER    84      -1.180 -15.530  15.864  1.00  0.00
ATOM   1312  CB  SER    84       0.522 -14.293  15.446  1.00  0.00
ATOM   1313  HB2 SER    84      -0.071 -13.531  14.941  1.00  0.00
ATOM   1314  HB3 SER    84       0.614 -14.040  16.503  1.00  0.00
ATOM   1315  OG  SER    84       1.814 -14.351  14.861  1.00  0.00
ATOM   1316  HG  SER    84       2.245 -13.498  14.950  1.00  0.00
ATOM   1317  C   SER    84      -0.547 -15.939  13.883  1.00  0.00
ATOM   1318  O   SER    84      -0.234 -17.034  13.393  1.00  0.00
ATOM   1319  N   LEU    85      -1.191 -14.991  13.196  1.00  0.00
ATOM   1320  H   LEU    85      -1.497 -14.147  13.659  1.00  0.00
ATOM   1321  CA  LEU    85      -1.499 -15.153  11.787  1.00  0.00
ATOM   1322  HA  LEU    85      -1.391 -16.204  11.519  1.00  0.00
ATOM   1323  CB  LEU    85      -2.934 -14.704  11.449  1.00  0.00
ATOM   1324  HB2 LEU    85      -3.028 -13.744  11.957  1.00  0.00
ATOM   1325  HB3 LEU    85      -2.954 -14.547  10.370  1.00  0.00
ATOM   1326  CG  LEU    85      -4.103 -15.613  11.855  1.00  0.00
ATOM   1327  HG  LEU    85      -4.025 -15.842  12.918  1.00  0.00
ATOM   1328  CD1 LEU    85      -5.420 -14.924  11.584  1.00  0.00
ATOM   1329 HD11 LEU    85      -5.499 -14.696  10.521  1.00  0.00
ATOM   1330 HD12 LEU    85      -6.241 -15.579  11.877  1.00  0.00
ATOM   1331 HD13 LEU    85      -5.472 -13.999  12.159  1.00  0.00
ATOM   1332  CD2 LEU    85      -4.075 -16.949  11.112  1.00  0.00
ATOM   1333 HD21 LEU    85      -3.145 -17.471  11.336  1.00  0.00
ATOM   1334 HD22 LEU    85      -4.920 -17.560  11.431  1.00  0.00
ATOM   1335 HD23 LEU    85      -4.142 -16.770  10.039  1.00  0.00
ATOM   1336  C   LEU    85      -0.512 -14.350  10.972  1.00  0.00
ATOM   1337  O   LEU    85      -0.058 -13.284  11.402  1.00  0.00
ATOM   1338  N   GLN    86      -0.162 -14.878   9.808  1.00  0.00
ATOM   1339  H   GLN    86      -0.506 -15.799   9.575  1.00  0.00
ATOM   1340  CA  GLN    86       0.680 -14.197   8.847  1.00  0.00
ATOM   1341  HA  GLN    86       1.193 -13.369   9.336  1.00  0.00
ATOM   1342  CB  GLN    86       1.726 -15.142   8.264  1.00  0.00
ATOM   1343  HB2 GLN    86       1.241 -16.105   8.102  1.00  0.00
ATOM   1344  HB3 GLN    86       2.041 -14.729   7.307  1.00  0.00
ATOM   1345  CG  GLN    86       2.940 -15.332   9.157  1.00  0.00
ATOM   1346  HG2 GLN    86       3.376 -14.385   9.473  1.00  0.00
ATOM   1347  HG3 GLN    86       2.620 -15.895  10.034  1.00  0.00
ATOM   1348  CD  GLN    86       3.989 -16.126   8.434  1.00  0.00
ATOM   1349  OE1 GLN    86       3.881 -17.346   8.282  1.00  0.00
ATOM   1350  NE2 GLN    86       4.998 -15.440   7.920  1.00  0.00
ATOM   1351 HE21 GLN    86       5.732 -15.923   7.423  1.00  0.00
ATOM   1352 HE22 GLN    86       5.029 -14.436   8.027  1.00  0.00
ATOM   1353  C   GLN    86      -0.279 -13.729   7.770  1.00  0.00
ATOM   1354  O   GLN    86      -1.131 -14.508   7.324  1.00  0.00
ATOM   1355  N   LEU    87      -0.179 -12.452   7.392  1.00  0.00
ATOM   1356  H   LEU    87       0.487 -11.866   7.875  1.00  0.00
ATOM   1357  CA  LEU    87      -1.029 -11.840   6.376  1.00  0.00
ATOM   1358  HA  LEU    87      -2.033 -12.265   6.397  1.00  0.00
ATOM   1359  CB  LEU    87      -1.126 -10.337   6.682  1.00  0.00
ATOM   1360  HB2 LEU    87      -1.464 -10.308   7.719  1.00  0.00
ATOM   1361  HB3 LEU    87      -0.102  -9.969   6.624  1.00  0.00
ATOM   1362  CG  LEU    87      -2.032  -9.454   5.829  1.00  0.00
ATOM   1363  HG  LEU    87      -1.667  -9.472   4.802  1.00  0.00
ATOM   1364  CD1 LEU    87      -3.463  -9.941   5.863  1.00  0.00
ATOM   1365 HD11 LEU    87      -3.829  -9.922   6.889  1.00  0.00
ATOM   1366 HD12 LEU    87      -4.082  -9.291   5.245  1.00  0.00
ATOM   1367 HD13 LEU    87      -3.510 -10.960   5.479  1.00  0.00
ATOM   1368  CD2 LEU    87      -1.985  -8.025   6.325  1.00  0.00
ATOM   1369 HD21 LEU    87      -0.963  -7.652   6.263  1.00  0.00
ATOM   1370 HD22 LEU    87      -2.635  -7.404   5.708  1.00  0.00
ATOM   1371 HD23 LEU    87      -2.323  -7.987   7.360  1.00  0.00
ATOM   1372  C   LEU    87      -0.497 -12.109   4.951  1.00  0.00
ATOM   1373  O   LEU    87       0.609 -11.692   4.613  1.00  0.00
ATOM   1374  N   VAL    88      -1.281 -12.824   4.129  1.00  0.00
ATOM   1375  H   VAL    88      -2.127 -13.224   4.509  1.00  0.00
ATOM   1376  CA  VAL    88      -0.914 -13.156   2.750  1.00  0.00
ATOM   1377  HA  VAL    88       0.140 -12.946   2.565  1.00  0.00
ATOM   1378  CB  VAL    88      -1.203 -14.635   2.356  1.00  0.00
ATOM   1379  HB  VAL    88      -2.277 -14.809   2.428  1.00  0.00
ATOM   1380  CG1 VAL    88      -0.734 -14.931   0.933  1.00  0.00
ATOM   1381 HG11 VAL    88       0.339 -14.757   0.861  1.00  0.00
ATOM   1382 HG12 VAL    88      -0.950 -15.971   0.688  1.00  0.00
ATOM   1383 HG13 VAL    88      -1.256 -14.278   0.234  1.00  0.00
ATOM   1384  CG2 VAL    88      -0.568 -15.611   3.343  1.00  0.00
ATOM   1385 HG21 VAL    88      -0.971 -15.435   4.340  1.00  0.00
ATOM   1386 HG22 VAL    88      -0.790 -16.634   3.037  1.00  0.00
ATOM   1387 HG23 VAL    88       0.512 -15.463   3.357  1.00  0.00
ATOM   1388  C   VAL    88      -1.603 -12.158   1.828  1.00  0.00
ATOM   1389  O   VAL    88      -2.834 -12.046   1.837  1.00  0.00
ATOM   1390  N   MET    89      -0.798 -11.406   1.071  1.00  0.00
ATOM   1391  H   MET    89       0.197 -11.574   1.115  1.00  0.00
ATOM   1392  CA  MET    89      -1.287 -10.368   0.163  1.00  0.00
ATOM   1393  HA  MET    89      -2.377 -10.380   0.144  1.00  0.00
ATOM   1394  CB  MET    89      -0.816  -8.970   0.624  1.00  0.00
ATOM   1395  HB2 MET    89       0.273  -8.974   0.572  1.00  0.00
ATOM   1396  HB3 MET    89      -1.212  -8.253  -0.095  1.00  0.00
ATOM   1397  CG  MET    89      -1.250  -8.579   2.012  1.00  0.00
ATOM   1398  HG2 MET    89      -2.319  -8.363   2.009  1.00  0.00
ATOM   1399  HG3 MET    89      -1.048  -9.400   2.699  1.00  0.00
ATOM   1400  SD  MET    89      -0.349  -7.110   2.559  1.00  0.00
ATOM   1401  CE  MET    89       1.298  -7.777   2.767  1.00  0.00
ATOM   1402  HE1 MET    89       1.652  -8.175   1.816  1.00  0.00
ATOM   1403  HE2 MET    89       1.970  -6.987   3.103  1.00  0.00
ATOM   1404  HE3 MET    89       1.276  -8.575   3.509  1.00  0.00
ATOM   1405  C   MET    89      -0.735 -10.609  -1.214  1.00  0.00
ATOM   1406  O   MET    89       0.234 -11.360  -1.380  1.00  0.00
ATOM   1407  N   GLU    90      -1.298  -9.931  -2.207  1.00  0.00
ATOM   1408  H   GLU    90      -2.109  -9.347  -2.063  1.00  0.00
ATOM   1409  CA  GLU    90      -0.775 -10.065  -3.557  1.00  0.00
ATOM   1410  HA  GLU    90      -0.654 -11.122  -3.797  1.00  0.00
ATOM   1411  CB  GLU    90      -1.728  -9.433  -4.587  1.00  0.00
ATOM   1412  HB2 GLU    90      -1.347  -9.681  -5.578  1.00  0.00
ATOM   1413  HB3 GLU    90      -2.707  -9.891  -4.449  1.00  0.00
ATOM   1414  CG  GLU    90      -1.852  -7.924  -4.456  1.00  0.00
ATOM   1415  HG2 GLU    90      -2.391  -7.767  -3.521  1.00  0.00
ATOM   1416  HG3 GLU    90      -0.843  -7.521  -4.364  1.00  0.00
ATOM   1417  CD  GLU    90      -2.576  -7.218  -5.581  1.00  0.00
ATOM   1418  OE1 GLU    90      -2.443  -7.644  -6.751  1.00  0.00
ATOM   1419  OE2 GLU    90      -3.259  -6.211  -5.289  1.00  0.00
ATOM   1420  C   GLU    90       0.610  -9.417  -3.648  1.00  0.00
ATOM   1421  O   GLU    90       0.911  -8.453  -2.932  1.00  0.00
ATOM   1422  N   TYR    91       1.452  -9.966  -4.501  1.00  0.00
ATOM   1423  H   TYR    91       1.199 -10.806  -5.001  1.00  0.00
ATOM   1424  CA  TYR    91       2.740  -9.369  -4.772  1.00  0.00
ATOM   1425  HA  TYR    91       3.192  -8.999  -3.851  1.00  0.00
ATOM   1426  CB  TYR    91       3.660 -10.425  -5.375  1.00  0.00
ATOM   1427  HB2 TYR    91       3.863 -11.207  -4.644  1.00  0.00
ATOM   1428  HB3 TYR    91       3.042 -10.830  -6.177  1.00  0.00
ATOM   1429  CG  TYR    91       4.964  -9.923  -5.950  1.00  0.00
ATOM   1430  CD1 TYR    91       5.884  -9.242  -5.156  1.00  0.00
ATOM   1431  HD1 TYR    91       5.613  -9.004  -4.127  1.00  0.00
ATOM   1432  CE1 TYR    91       7.130  -8.866  -5.652  1.00  0.00
ATOM   1433  HE1 TYR    91       7.847  -8.357  -5.009  1.00  0.00
ATOM   1434  CZ  TYR    91       7.472  -9.178  -6.961  1.00  0.00
ATOM   1435  OH  TYR    91       8.688  -8.805  -7.474  1.00  0.00
ATOM   1436  HH  TYR    91       9.232  -8.330  -6.841  1.00  0.00
ATOM   1437  CE2 TYR    91       6.566  -9.837  -7.773  1.00  0.00
ATOM   1438  HE2 TYR    91       6.817 -10.054  -8.811  1.00  0.00
ATOM   1439  CD2 TYR    91       5.331 -10.222  -7.259  1.00  0.00
ATOM   1440  HD2 TYR    91       4.627 -10.771  -7.886  1.00  0.00
ATOM   1441  C   TYR    91       2.441  -8.259  -5.793  1.00  0.00
ATOM   1442  O   TYR    91       1.794  -8.521  -6.814  1.00  0.00
ATOM   1443  N   VAL    92       2.845  -7.029  -5.492  1.00  0.00
ATOM   1444  H   VAL    92       3.228  -6.839  -4.577  1.00  0.00
ATOM   1445  CA  VAL    92       2.635  -5.900  -6.406  1.00  0.00
ATOM   1446  HA  VAL    92       1.928  -6.184  -7.186  1.00  0.00
ATOM   1447  CB  VAL    92       2.098  -4.633  -5.687  1.00  0.00
ATOM   1448  HB  VAL    92       2.849  -4.282  -4.979  1.00  0.00
ATOM   1449  CG1 VAL    92       1.801  -3.535  -6.694  1.00  0.00
ATOM   1450 HG11 VAL    92       1.049  -3.885  -7.402  1.00  0.00
ATOM   1451 HG12 VAL    92       1.425  -2.655  -6.173  1.00  0.00
ATOM   1452 HG13 VAL    92       2.713  -3.277  -7.231  1.00  0.00
ATOM   1453  CG2 VAL    92       0.829  -4.955  -4.897  1.00  0.00
ATOM   1454 HG21 VAL    92       1.051  -5.717  -4.149  1.00  0.00
ATOM   1455 HG22 VAL    92       0.470  -4.054  -4.401  1.00  0.00
ATOM   1456 HG23 VAL    92       0.062  -5.326  -5.576  1.00  0.00
ATOM   1457  C   VAL    92       3.996  -5.754  -7.092  1.00  0.00
ATOM   1458  O   VAL    92       4.975  -5.410  -6.426  1.00  0.00
ATOM   1459  N   PRO    93       4.099  -6.187  -8.374  1.00  0.00
ATOM   1460  CD  PRO    93       3.034  -6.704  -9.260  1.00  0.00
ATOM   1461  HD2 PRO    93       2.489  -5.867  -9.697  1.00  0.00
ATOM   1462  HD3 PRO    93       2.348  -7.320  -8.679  1.00  0.00
ATOM   1463  CG  PRO    93       3.789  -7.498 -10.284  1.00  0.00
ATOM   1464  HG2 PRO    93       3.240  -7.502 -11.225  1.00  0.00
ATOM   1465  HG3 PRO    93       3.917  -8.523  -9.934  1.00  0.00
ATOM   1466  CB  PRO    93       5.092  -6.824 -10.425  1.00  0.00
ATOM   1467  HB2 PRO    93       5.222  -6.016 -11.144  1.00  0.00
ATOM   1468  HB3 PRO    93       5.750  -7.653 -10.688  1.00  0.00
ATOM   1469  CA  PRO    93       5.421  -6.326  -9.018  1.00  0.00
ATOM   1470  HA  PRO    93       5.844  -7.199  -8.521  1.00  0.00
ATOM   1471  C   PRO    93       6.438  -5.202  -9.016  1.00  0.00
ATOM   1472  O   PRO    93       7.610  -5.486  -8.784  1.00  0.00
ATOM   1473  N   LEU    94       6.024  -3.954  -9.284  1.00  0.00
ATOM   1474  H   LEU    94       5.103  -3.789  -9.664  1.00  0.00
ATOM   1475  CA  LEU    94       7.001  -2.864  -9.332  1.00  0.00
ATOM   1476  HA  LEU    94       7.986  -3.282  -9.539  1.00  0.00
ATOM   1477  CB  LEU    94       6.667  -1.824 -10.422  1.00  0.00
ATOM   1478  HB2 LEU    94       5.701  -1.439 -10.094  1.00  0.00
ATOM   1479  HB3 LEU    94       7.395  -1.013 -10.436  1.00  0.00
ATOM   1480  CG  LEU    94       6.527  -2.417 -11.848  1.00  0.00
ATOM   1481  HG  LEU    94       5.780  -3.210 -11.817  1.00  0.00
ATOM   1482  CD1 LEU    94       6.104  -1.357 -12.867  1.00  0.00
ATOM   1483 HD11 LEU    94       6.851  -0.563 -12.899  1.00  0.00
ATOM   1484 HD12 LEU    94       6.018  -1.813 -13.853  1.00  0.00
ATOM   1485 HD13 LEU    94       5.141  -0.937 -12.577  1.00  0.00
ATOM   1486  CD2 LEU    94       7.800  -3.138 -12.292  1.00  0.00
ATOM   1487 HD21 LEU    94       8.015  -3.954 -11.602  1.00  0.00
ATOM   1488 HD22 LEU    94       7.660  -3.538 -13.296  1.00  0.00
ATOM   1489 HD23 LEU    94       8.634  -2.436 -12.294  1.00  0.00
ATOM   1490  C   LEU    94       7.396  -2.264  -7.987  1.00  0.00
ATOM   1491  O   LEU    94       8.357  -1.490  -7.914  1.00  0.00
ATOM   1492  N   GLY    95       6.688  -2.655  -6.930  1.00  0.00
ATOM   1493  H   GLY    95       5.913  -3.291  -7.058  1.00  0.00
ATOM   1494  CA  GLY    95       6.990  -2.195  -5.577  1.00  0.00
ATOM   1495  HA2 GLY    95       6.490  -2.869  -4.882  1.00  0.00
ATOM   1496  HA3 GLY    95       8.069  -2.267  -5.439  1.00  0.00
ATOM   1497  C   GLY    95       6.552  -0.780  -5.290  1.00  0.00
ATOM   1498  O   GLY    95       5.746  -0.218  -6.034  1.00  0.00
ATOM   1499  N   SER    96       7.097  -0.195  -4.213  1.00  0.00
ATOM   1500  H   SER    96       7.744  -0.726  -3.647  1.00  0.00
ATOM   1501  CA  SER    96       6.720   1.142  -3.763  1.00  0.00
ATOM   1502  HA  SER    96       5.635   1.239  -3.774  1.00  0.00
ATOM   1503  CB  SER    96       7.219   1.399  -2.341  1.00  0.00
ATOM   1504  HB2 SER    96       6.535   2.095  -1.855  1.00  0.00
ATOM   1505  HB3 SER    96       7.222   0.454  -1.799  1.00  0.00
ATOM   1506  OG  SER    96       8.528   1.946  -2.342  1.00  0.00
ATOM   1507  HG  SER    96       8.813   2.096  -1.438  1.00  0.00
ATOM   1508  C   SER    96       7.180   2.262  -4.678  1.00  0.00
ATOM   1509  O   SER    96       8.236   2.153  -5.296  1.00  0.00
ATOM   1510  N   LEU    97       6.431   3.378  -4.691  1.00  0.00
ATOM   1511  H   LEU    97       5.547   3.393  -4.203  1.00  0.00
ATOM   1512  CA  LEU    97       6.815   4.558  -5.474  1.00  0.00
ATOM   1513  HA  LEU    97       7.066   4.252  -6.490  1.00  0.00
ATOM   1514  CB  LEU    97       5.670   5.585  -5.538  1.00  0.00
ATOM   1515  HB2 LEU    97       5.380   5.775  -4.505  1.00  0.00
ATOM   1516  HB3 LEU    97       6.094   6.493  -5.969  1.00  0.00
ATOM   1517  CG  LEU    97       4.418   5.160  -6.357  1.00  0.00
ATOM   1518  HG  LEU    97       4.014   4.243  -5.929  1.00  0.00
ATOM   1519  CD1 LEU    97       3.375   6.225  -6.325  1.00  0.00
ATOM   1520 HD11 LEU    97       3.778   7.143  -6.753  1.00  0.00
ATOM   1521 HD12 LEU    97       2.509   5.904  -6.904  1.00  0.00
ATOM   1522 HD13 LEU    97       3.073   6.408  -5.293  1.00  0.00
ATOM   1523  CD2 LEU    97       4.756   4.885  -7.832  1.00  0.00
ATOM   1524 HD21 LEU    97       5.489   4.081  -7.893  1.00  0.00
ATOM   1525 HD22 LEU    97       3.850   4.591  -8.364  1.00  0.00
ATOM   1526 HD23 LEU    97       5.167   5.786  -8.286  1.00  0.00
ATOM   1527  C   LEU    97       8.087   5.181  -4.912  1.00  0.00
ATOM   1528  O   LEU    97       8.884   5.729  -5.677  1.00  0.00
ATOM   1529  N   ARG    98       8.325   5.030  -3.585  1.00  0.00
ATOM   1530  H   ARG    98       7.613   4.612  -3.003  1.00  0.00
ATOM   1531  CA  ARG    98       9.536   5.536  -2.942  1.00  0.00
ATOM   1532  HA  ARG    98       9.639   6.599  -3.161  1.00  0.00
ATOM   1533  CB  ARG    98       9.493   5.352  -1.420  1.00  0.00
ATOM   1534  HB2 ARG    98       8.470   5.528  -1.088  1.00  0.00
ATOM   1535  HB3 ARG    98       9.774   4.322  -1.197  1.00  0.00
ATOM   1536  CG  ARG    98      10.434   6.304  -0.691  1.00  0.00
ATOM   1537  HG2 ARG    98      11.453   5.959  -0.865  1.00  0.00
ATOM   1538  HG3 ARG    98      10.307   7.294  -1.129  1.00  0.00
ATOM   1539  CD  ARG    98      10.172   6.374   0.797  1.00  0.00
ATOM   1540  HD2 ARG    98       9.291   6.990   0.976  1.00  0.00
ATOM   1541  HD3 ARG    98       9.995   5.368   1.176  1.00  0.00
ATOM   1542  NE  ARG    98      11.303   6.954   1.521  1.00  0.00
ATOM   1543  HE  ARG    98      11.294   7.953   1.670  1.00  0.00
ATOM   1544  CZ  ARG    98      12.336   6.253   1.983  1.00  0.00
ATOM   1545  NH1 ARG    98      13.325   6.862   2.624  1.00  0.00
ATOM   1546 HH11 ARG    98      13.293   7.862   2.762  1.00  0.00
ATOM   1547 HH12 ARG    98      14.105   6.323   2.972  1.00  0.00
ATOM   1548  NH2 ARG    98      12.391   4.937   1.800  1.00  0.00
ATOM   1549 HH21 ARG    98      11.645   4.467   1.307  1.00  0.00
ATOM   1550 HH22 ARG    98      13.179   4.414   2.154  1.00  0.00
ATOM   1551  C   ARG    98      10.786   4.896  -3.527  1.00  0.00
ATOM   1552  O   ARG    98      11.783   5.583  -3.713  1.00  0.00
ATOM   1553  N   ASP    99      10.723   3.586  -3.832  1.00  0.00
ATOM   1554  H   ASP    99       9.867   3.104  -3.598  1.00  0.00
ATOM   1555  CA  ASP    99      11.823   2.807  -4.419  1.00  0.00
ATOM   1556  HA  ASP    99      12.783   3.177  -4.059  1.00  0.00
ATOM   1557  CB  ASP    99      11.679   1.332  -4.010  1.00  0.00
ATOM   1558  HB2 ASP    99      10.695   0.998  -4.339  1.00  0.00
ATOM   1559  HB3 ASP    99      12.449   0.767  -4.537  1.00  0.00
ATOM   1560  CG  ASP    99      11.818   1.103  -2.507  1.00  0.00
ATOM   1561  OD1 ASP    99      12.558   1.878  -1.849  1.00  0.00
ATOM   1562  OD2 ASP    99      11.192   0.149  -1.989  1.00  0.00
ATOM   1563  C   ASP    99      11.887   2.927  -5.946  1.00  0.00
ATOM   1564  O   ASP    99      12.977   2.975  -6.529  1.00  0.00
ATOM   1565  N   TYR   100      10.716   2.978  -6.591  1.00  0.00
ATOM   1566  H   TYR   100       9.871   2.896  -6.045  1.00  0.00
ATOM   1567  CA  TYR   100      10.599   3.023  -8.044  1.00  0.00
ATOM   1568  HA  TYR   100      11.325   2.354  -8.504  1.00  0.00
ATOM   1569  CB  TYR   100       9.187   2.576  -8.457  1.00  0.00
ATOM   1570  HB2 TYR   100       8.944   1.643  -7.949  1.00  0.00
ATOM   1571  HB3 TYR   100       8.532   3.368  -8.094  1.00  0.00
ATOM   1572  CG  TYR   100       8.994   2.404  -9.946  1.00  0.00
ATOM   1573  CD1 TYR   100       9.213   1.177 -10.557  1.00  0.00
ATOM   1574  HD1 TYR   100       9.546   0.339  -9.945  1.00  0.00
ATOM   1575  CE1 TYR   100       9.014   1.005 -11.926  1.00  0.00
ATOM   1576  HE1 TYR   100       9.195   0.035 -12.390  1.00  0.00
ATOM   1577  CZ  TYR   100       8.554   2.063 -12.690  1.00  0.00
ATOM   1578  OH  TYR   100       8.351   1.896 -14.033  1.00  0.00
ATOM   1579  HH  TYR   100       8.560   1.009 -14.337  1.00  0.00
ATOM   1580  CE2 TYR   100       8.331   3.297 -12.106  1.00  0.00
ATOM   1581  HE2 TYR   100       8.002   4.141 -12.710  1.00  0.00
ATOM   1582  CD2 TYR   100       8.530   3.456 -10.735  1.00  0.00
ATOM   1583  HD2 TYR   100       8.322   4.416 -10.262  1.00  0.00
ATOM   1584  C   TYR   100      10.956   4.371  -8.683  1.00  0.00
ATOM   1585  O   TYR   100      11.735   4.393  -9.630  1.00  0.00
ATOM   1586  N   LEU   101      10.323   5.469  -8.236  1.00  0.00
ATOM   1587  H   LEU   101       9.551   5.331  -7.600  1.00  0.00
ATOM   1588  CA  LEU   101      10.523   6.809  -8.809  1.00  0.00
ATOM   1589  HA  LEU   101      10.350   6.754  -9.884  1.00  0.00
ATOM   1590  CB  LEU   101       9.576   7.871  -8.210  1.00  0.00
ATOM   1591  HB2 LEU   101       9.829   7.840  -7.150  1.00  0.00
ATOM   1592  HB3 LEU   101       9.812   8.857  -8.611  1.00  0.00
ATOM   1593  CG  LEU   101       8.070   7.592  -8.387  1.00  0.00
ATOM   1594  HG  LEU   101       7.844   6.612  -7.965  1.00  0.00
ATOM   1595  CD1 LEU   101       7.231   8.650  -7.687  1.00  0.00
ATOM   1596 HD11 LEU   101       7.455   9.630  -8.109  1.00  0.00
ATOM   1597 HD12 LEU   101       6.173   8.428  -7.828  1.00  0.00
ATOM   1598 HD13 LEU   101       7.462   8.652  -6.622  1.00  0.00
ATOM   1599  CD2 LEU   101       7.676   7.458  -9.892  1.00  0.00
ATOM   1600 HD21 LEU   101       8.231   6.634 -10.342  1.00  0.00
ATOM   1601 HD22 LEU   101       6.607   7.261  -9.973  1.00  0.00
ATOM   1602 HD23 LEU   101       7.915   8.384 -10.415  1.00  0.00
ATOM   1603  C   LEU   101      11.973   7.313  -8.898  1.00  0.00
ATOM   1604  O   LEU   101      12.314   7.855  -9.955  1.00  0.00
ATOM   1605  N   PRO   102      12.851   7.140  -7.865  1.00  0.00
ATOM   1606  CD  PRO   102      12.629   6.563  -6.522  1.00  0.00
ATOM   1607  HD2 PRO   102      12.628   5.475  -6.592  1.00  0.00
ATOM   1608  HD3 PRO   102      11.668   6.902  -6.136  1.00  0.00
ATOM   1609  CG  PRO   102      13.788   7.090  -5.719  1.00  0.00
ATOM   1610  HG2 PRO   102      14.027   6.388  -4.920  1.00  0.00
ATOM   1611  HG3 PRO   102      13.524   8.055  -5.287  1.00  0.00
ATOM   1612  CB  PRO   102      14.899   7.226  -6.659  1.00  0.00
ATOM   1613  HB2 PRO   102      15.419   6.275  -6.772  1.00  0.00
ATOM   1614  HB3 PRO   102      15.608   7.993  -6.347  1.00  0.00
ATOM   1615  CA  PRO   102      14.245   7.627  -7.996  1.00  0.00
ATOM   1616  HA  PRO   102      14.194   8.706  -8.143  1.00  0.00
ATOM   1617  C   PRO   102      15.026   6.995  -9.145  1.00  0.00
ATOM   1618  O   PRO   102      15.993   7.597  -9.602  1.00  0.00
ATOM   1619  N   ARG   103      14.627   5.797  -9.595  1.00  0.00
ATOM   1620  H   ARG   103      13.861   5.345  -9.117  1.00  0.00
ATOM   1621  CA  ARG   103      15.312   5.060 -10.664  1.00  0.00
ATOM   1622  HA  ARG   103      16.258   5.546 -10.902  1.00  0.00
ATOM   1623  CB  ARG   103      15.600   3.617 -10.220  1.00  0.00
ATOM   1624  HB2 ARG   103      14.652   3.192  -9.889  1.00  0.00
ATOM   1625  HB3 ARG   103      15.953   3.078 -11.099  1.00  0.00
ATOM   1626  CG  ARG   103      16.629   3.494  -9.101  1.00  0.00
ATOM   1627  HG2 ARG   103      17.497   2.955  -9.480  1.00  0.00
ATOM   1628  HG3 ARG   103      16.930   4.494  -8.790  1.00  0.00
ATOM   1629  CD  ARG   103      16.052   2.751  -7.918  1.00  0.00
ATOM   1630  HD2 ARG   103      15.323   3.389  -7.420  1.00  0.00
ATOM   1631  HD3 ARG   103      15.560   1.846  -8.274  1.00  0.00
ATOM   1632  NE  ARG   103      17.086   2.374  -6.949  1.00  0.00
ATOM   1633  HE  ARG   103      17.989   2.111  -7.318  1.00  0.00
ATOM   1634  CZ  ARG   103      16.906   2.347  -5.632  1.00  0.00
ATOM   1635  NH1 ARG   103      15.736   2.690  -5.105  1.00  0.00
ATOM   1636 HH11 ARG   103      14.977   2.972  -5.709  1.00  0.00
ATOM   1637 HH12 ARG   103      15.611   2.666  -4.103  1.00  0.00
ATOM   1638  NH2 ARG   103      17.900   1.988  -4.829  1.00  0.00
ATOM   1639 HH21 ARG   103      18.796   1.735  -5.221  1.00  0.00
ATOM   1640 HH22 ARG   103      17.756   1.971  -3.829  1.00  0.00
ATOM   1641  C   ARG   103      14.590   5.062 -12.020  1.00  0.00
ATOM   1642  O   ARG   103      15.182   4.669 -13.024  1.00  0.00
ATOM   1643  N   HIE   104      13.319   5.472 -12.060  1.00  0.00
ATOM   1644  H   HIE   104      12.841   5.732 -11.209  1.00  0.00
ATOM   1645  CA  HIE   104      12.569   5.508 -13.318  1.00  0.00
ATOM   1646  HA  HIE   104      13.260   5.392 -14.152  1.00  0.00
ATOM   1647  CB  HIE   104      11.519   4.379 -13.386  1.00  0.00
ATOM   1648  HB2 HIE   104      10.698   4.588 -12.701  1.00  0.00
ATOM   1649  HB3 HIE   104      11.131   4.293 -14.401  1.00  0.00
ATOM   1650  CG  HIE   104      12.051   3.031 -13.017  1.00  0.00
ATOM   1651  ND1 HIE   104      12.176   2.648 -11.695  1.00  0.00
ATOM   1652  CE1 HIE   104      12.660   1.415 -11.721  1.00  0.00
ATOM   1653  HE1 HIE   104      12.823   0.917 -10.765  1.00  0.00
ATOM   1654  NE2 HIE   104      12.866   0.997 -12.972  1.00  0.00
ATOM   1655  HE2 HIE   104      13.235   0.107 -13.276  1.00  0.00
ATOM   1656  CD2 HIE   104      12.476   2.020 -13.810  1.00  0.00
ATOM   1657  HD2 HIE   104      12.551   1.897 -14.891  1.00  0.00
ATOM   1658  C   HIE   104      11.903   6.861 -13.450  1.00  0.00
ATOM   1659  O   HIE   104      10.980   7.158 -12.690  1.00  0.00
ATOM   1660  N   SER   105      12.398   7.698 -14.384  1.00  0.00
ATOM   1661  H   SER   105      13.201   7.406 -14.922  1.00  0.00
ATOM   1662  CA  SER   105      11.842   9.027 -14.634  1.00  0.00
ATOM   1663  HA  SER   105      11.725   9.555 -13.688  1.00  0.00
ATOM   1664  CB  SER   105      12.757   9.847 -15.540  1.00  0.00
ATOM   1665  HB2 SER   105      12.309  10.829 -15.693  1.00  0.00
ATOM   1666  HB3 SER   105      13.724   9.962 -15.051  1.00  0.00
ATOM   1667  OG  SER   105      12.935   9.209 -16.794  1.00  0.00
ATOM   1668  HG  SER   105      13.513   9.743 -17.345  1.00  0.00
ATOM   1669  C   SER   105      10.480   8.839 -15.273  1.00  0.00
ATOM   1670  O   SER   105      10.376   8.276 -16.372  1.00  0.00
ATOM   1671  N   ILE   106       9.442   9.194 -14.517  1.00  0.00
ATOM   1672  H   ILE   106       9.655   9.506 -13.580  1.00  0.00
ATOM   1673  CA  ILE   106       8.038   9.086 -14.909  1.00  0.00
ATOM   1674  HA  ILE   106       7.842   8.583 -15.856  1.00  0.00
ATOM   1675  CB  ILE   106       7.248   8.367 -13.762  1.00  0.00
ATOM   1676  HB  ILE   106       7.582   8.800 -12.819  1.00  0.00
ATOM   1677  CG2 ILE   106       5.732   8.502 -13.876  1.00  0.00
ATOM   1678 HG21 ILE   106       5.398   8.068 -14.819  1.00  0.00
ATOM   1679 HG22 ILE   106       5.257   7.978 -13.047  1.00  0.00
ATOM   1680 HG23 ILE   106       5.457   9.556 -13.845  1.00  0.00
ATOM   1681  CG1 ILE   106       7.688   6.872 -13.608  1.00  0.00
ATOM   1682 HG12 ILE   106       8.761   6.908 -13.421  1.00  0.00
ATOM   1683 HG13 ILE   106       7.176   6.515 -12.714  1.00  0.00
ATOM   1684  CD1 ILE   106       7.399   5.896 -14.798  1.00  0.00
ATOM   1685 HD11 ILE   106       7.911   6.252 -15.692  1.00  0.00
ATOM   1686 HD12 ILE   106       7.758   4.898 -14.547  1.00  0.00
ATOM   1687 HD13 ILE   106       6.326   5.859 -14.985  1.00  0.00
ATOM   1688  C   ILE   106       7.537  10.503 -15.225  1.00  0.00
ATOM   1689  O   ILE   106       7.889  11.453 -14.525  1.00  0.00
ATOM   1690  N   GLY   107       6.783  10.622 -16.308  1.00  0.00
ATOM   1691  H   GLY   107       6.590   9.784 -16.838  1.00  0.00
ATOM   1692  CA  GLY   107       6.220  11.878 -16.776  1.00  0.00
ATOM   1693  HA2 GLY   107       7.021  12.616 -16.826  1.00  0.00
ATOM   1694  HA3 GLY   107       5.809  11.720 -17.773  1.00  0.00
ATOM   1695  C   GLY   107       5.127  12.400 -15.869  1.00  0.00
ATOM   1696  O   GLY   107       4.479  11.639 -15.149  1.00  0.00
ATOM   1697  N   LEU   108       4.923  13.708 -15.919  1.00  0.00
ATOM   1698  H   LEU   108       5.558  14.229 -16.508  1.00  0.00
ATOM   1699  CA  LEU   108       3.948  14.447 -15.135  1.00  0.00
ATOM   1700  HA  LEU   108       4.179  14.379 -14.072  1.00  0.00
ATOM   1701  CB  LEU   108       3.992  15.924 -15.554  1.00  0.00
ATOM   1702  HB2 LEU   108       4.996  16.219 -15.250  1.00  0.00
ATOM   1703  HB3 LEU   108       3.914  15.967 -16.640  1.00  0.00
ATOM   1704  CG  LEU   108       2.981  16.869 -14.938  1.00  0.00
ATOM   1705  HG  LEU   108       1.982  16.549 -15.236  1.00  0.00
ATOM   1706  CD1 LEU   108       3.078  16.878 -13.413  1.00  0.00
ATOM   1707 HD11 LEU   108       4.076  17.198 -13.114  1.00  0.00
ATOM   1708 HD12 LEU   108       2.338  17.567 -13.005  1.00  0.00
ATOM   1709 HD13 LEU   108       2.889  15.875 -13.030  1.00  0.00
ATOM   1710  CD2 LEU   108       3.154  18.254 -15.500  1.00  0.00
ATOM   1711 HD21 LEU   108       3.008  18.229 -16.580  1.00  0.00
ATOM   1712 HD22 LEU   108       2.422  18.924 -15.050  1.00  0.00
ATOM   1713 HD23 LEU   108       4.159  18.613 -15.279  1.00  0.00
ATOM   1714  C   LEU   108       2.526  13.876 -15.224  1.00  0.00
ATOM   1715  O   LEU   108       1.894  13.716 -14.189  1.00  0.00
ATOM   1716  N   ALA   109       2.038  13.537 -16.435  1.00  0.00
ATOM   1717  H   ALA   109       2.599  13.702 -17.259  1.00  0.00
ATOM   1718  CA  ALA   109       0.676  13.000 -16.612  1.00  0.00
ATOM   1719  HA  ALA   109      -0.022  13.732 -16.206  1.00  0.00
ATOM   1720  CB  ALA   109       0.372  12.805 -18.091  1.00  0.00
ATOM   1721  HB1 ALA   109       1.058  12.068 -18.510  1.00  0.00
ATOM   1722  HB2 ALA   109      -0.653  12.455 -18.208  1.00  0.00
ATOM   1723  HB3 ALA   109       0.494  13.753 -18.615  1.00  0.00
ATOM   1724  C   ALA   109       0.464  11.693 -15.854  1.00  0.00
ATOM   1725  O   ALA   109      -0.582  11.498 -15.235  1.00  0.00
ATOM   1726  N   GLN   110       1.472  10.812 -15.884  1.00  0.00
ATOM   1727  H   GLN   110       2.284  11.041 -16.440  1.00  0.00
ATOM   1728  CA  GLN   110       1.443   9.523 -15.200  1.00  0.00
ATOM   1729  HA  GLN   110       0.537   8.974 -15.457  1.00  0.00
ATOM   1730  CB  GLN   110       2.651   8.702 -15.639  1.00  0.00
ATOM   1731  HB2 GLN   110       3.021   9.156 -16.558  1.00  0.00
ATOM   1732  HB3 GLN   110       3.402   8.804 -14.856  1.00  0.00
ATOM   1733  CG  GLN   110       2.372   7.245 -15.878  1.00  0.00
ATOM   1734  HG2 GLN   110       2.194   6.736 -14.931  1.00  0.00
ATOM   1735  HG3 GLN   110       1.495   7.140 -16.517  1.00  0.00
ATOM   1736  CD  GLN   110       3.554   6.590 -16.565  1.00  0.00
ATOM   1737  OE1 GLN   110       4.051   7.054 -17.602  1.00  0.00
ATOM   1738  NE2 GLN   110       4.039   5.499 -16.001  1.00  0.00
ATOM   1739 HE21 GLN   110       4.827   5.024 -16.419  1.00  0.00
ATOM   1740 HE22 GLN   110       3.620   5.143 -15.153  1.00  0.00
ATOM   1741  C   GLN   110       1.435   9.712 -13.681  1.00  0.00
ATOM   1742  O   GLN   110       0.735   8.980 -12.981  1.00  0.00
ATOM   1743  N   LEU   111       2.183  10.706 -13.169  1.00  0.00
ATOM   1744  H   LEU   111       2.779  11.243 -13.782  1.00  0.00
ATOM   1745  CA  LEU   111       2.209  11.009 -11.728  1.00  0.00
ATOM   1746  HA  LEU   111       2.436  10.099 -11.173  1.00  0.00
ATOM   1747  CB  LEU   111       3.281  12.076 -11.390  1.00  0.00
ATOM   1748  HB2 LEU   111       3.050  12.869 -12.101  1.00  0.00
ATOM   1749  HB3 LEU   111       3.127  12.442 -10.375  1.00  0.00
ATOM   1750  CG  LEU   111       4.749  11.642 -11.563  1.00  0.00
ATOM   1751  HG  LEU   111       4.869  11.194 -12.549  1.00  0.00
ATOM   1752  CD1 LEU   111       5.690  12.837 -11.429  1.00  0.00
ATOM   1753 HD11 LEU   111       5.571  13.285 -10.442  1.00  0.00
ATOM   1754 HD12 LEU   111       6.721  12.505 -11.554  1.00  0.00
ATOM   1755 HD13 LEU   111       5.451  13.576 -12.194  1.00  0.00
ATOM   1756  CD2 LEU   111       5.129  10.508 -10.575  1.00  0.00
ATOM   1757 HD21 LEU   111       4.492   9.642 -10.752  1.00  0.00
ATOM   1758 HD22 LEU   111       6.172  10.228 -10.726  1.00  0.00
ATOM   1759 HD23 LEU   111       4.991  10.856  -9.551  1.00  0.00
ATOM   1760  C   LEU   111       0.835  11.485 -11.249  1.00  0.00
ATOM   1761  O   LEU   111       0.413  11.150 -10.139  1.00  0.00
ATOM   1762  N   LEU   112       0.138  12.260 -12.098  1.00  0.00
ATOM   1763  H   LEU   112       0.593  12.538 -12.956  1.00  0.00
ATOM   1764  CA  LEU   112      -1.197  12.797 -11.815  1.00  0.00
ATOM   1765  HA  LEU   112      -1.225  13.188 -10.798  1.00  0.00
ATOM   1766  CB  LEU   112      -1.551  13.941 -12.795  1.00  0.00
ATOM   1767  HB2 LEU   112      -1.382  13.480 -13.768  1.00  0.00
ATOM   1768  HB3 LEU   112      -2.599  14.226 -12.706  1.00  0.00
ATOM   1769  CG  LEU   112      -0.671  15.187 -12.661  1.00  0.00
ATOM   1770  HG  LEU   112       0.369  14.871 -12.581  1.00  0.00
ATOM   1771  CD1 LEU   112      -0.826  16.089 -13.836  1.00  0.00
ATOM   1772 HD11 LEU   112      -1.865  16.407 -13.917  1.00  0.00
ATOM   1773 HD12 LEU   112      -0.188  16.964 -13.710  1.00  0.00
ATOM   1774 HD13 LEU   112      -0.537  15.558 -14.743  1.00  0.00
ATOM   1775  CD2 LEU   112      -0.931  15.944 -11.324  1.00  0.00
ATOM   1776 HD21 LEU   112      -0.715  15.283 -10.484  1.00  0.00
ATOM   1777 HD22 LEU   112      -0.285  16.821 -11.270  1.00  0.00
ATOM   1778 HD23 LEU   112      -1.973  16.257 -11.280  1.00  0.00
ATOM   1779  C   LEU   112      -2.223  11.684 -11.851  1.00  0.00
ATOM   1780  O   LEU   112      -3.166  11.716 -11.064  1.00  0.00
ATOM   1781  N   LEU   113      -2.031  10.682 -12.745  1.00  0.00
ATOM   1782  H   LEU   113      -1.294  10.771 -13.430  1.00  0.00
ATOM   1783  CA  LEU   113      -2.894   9.496 -12.801  1.00  0.00
ATOM   1784  HA  LEU   113      -3.934   9.818 -12.866  1.00  0.00
ATOM   1785  CB  LEU   113      -2.577   8.599 -14.020  1.00  0.00
ATOM   1786  HB2 LEU   113      -2.680   9.252 -14.887  1.00  0.00
ATOM   1787  HB3 LEU   113      -1.534   8.304 -13.910  1.00  0.00
ATOM   1788  CG  LEU   113      -3.459   7.329 -14.219  1.00  0.00
ATOM   1789  HG  LEU   113      -3.405   6.734 -13.307  1.00  0.00
ATOM   1790  CD1 LEU   113      -4.921   7.676 -14.517  1.00  0.00
ATOM   1791 HD11 LEU   113      -4.976   8.270 -15.429  1.00  0.00
ATOM   1792 HD12 LEU   113      -5.494   6.758 -14.647  1.00  0.00
ATOM   1793 HD13 LEU   113      -5.336   8.247 -13.686  1.00  0.00
ATOM   1794  CD2 LEU   113      -2.943   6.491 -15.364  1.00  0.00
ATOM   1795 HD21 LEU   113      -1.920   6.178 -15.154  1.00  0.00
ATOM   1796 HD22 LEU   113      -3.575   5.610 -15.483  1.00  0.00
ATOM   1797 HD23 LEU   113      -2.962   7.078 -16.282  1.00  0.00
ATOM   1798  C   LEU   113      -2.743   8.701 -11.487  1.00  0.00
ATOM   1799  O   LEU   113      -3.748   8.269 -10.926  1.00  0.00
ATOM   1800  N   PHE   114      -1.500   8.536 -10.991  1.00  0.00
ATOM   1801  H   PHE   114      -0.717   8.866 -11.537  1.00  0.00
ATOM   1802  CA  PHE   114      -1.223   7.850  -9.717  1.00  0.00
ATOM   1803  HA  PHE   114      -1.636   6.842  -9.758  1.00  0.00
ATOM   1804  CB  PHE   114       0.296   7.751  -9.432  1.00  0.00
ATOM   1805  HB2 PHE   114       0.706   8.761  -9.450  1.00  0.00
ATOM   1806  HB3 PHE   114       0.455   7.313  -8.447  1.00  0.00
ATOM   1807  CG  PHE   114       1.118   6.930 -10.410  1.00  0.00
ATOM   1808  CD1 PHE   114       0.508   6.024 -11.276  1.00  0.00
ATOM   1809  HD1 PHE   114      -0.575   5.905 -11.244  1.00  0.00
ATOM   1810  CE1 PHE   114       1.268   5.271 -12.177  1.00  0.00
ATOM   1811  HE1 PHE   114       0.782   4.565 -12.851  1.00  0.00
ATOM   1812  CZ  PHE   114       2.638   5.424 -12.211  1.00  0.00
ATOM   1813  HZ  PHE   114       3.230   4.849 -12.923  1.00  0.00
ATOM   1814  CE2 PHE   114       3.259   6.300 -11.348  1.00  0.00
ATOM   1815  HE2 PHE   114       4.343   6.408 -11.370  1.00  0.00
ATOM   1816  CD2 PHE   114       2.501   7.050 -10.448  1.00  0.00
ATOM   1817  HD2 PHE   114       2.993   7.740  -9.763  1.00  0.00
ATOM   1818  C   PHE   114      -1.931   8.590  -8.575  1.00  0.00
ATOM   1819  O   PHE   114      -2.611   7.952  -7.774  1.00  0.00
ATOM   1820  N   ALA   115      -1.825   9.936  -8.558  1.00  0.00
ATOM   1821  H   ALA   115      -1.220  10.368  -9.242  1.00  0.00
ATOM   1822  CA  ALA   115      -2.498  10.802  -7.576  1.00  0.00
ATOM   1823  HA  ALA   115      -2.166  10.548  -6.570  1.00  0.00
ATOM   1824  CB  ALA   115      -2.164  12.262  -7.844  1.00  0.00
ATOM   1825  HB1 ALA   115      -2.499  12.534  -8.846  1.00  0.00
ATOM   1826  HB2 ALA   115      -2.668  12.891  -7.110  1.00  0.00
ATOM   1827  HB3 ALA   115      -1.087  12.409  -7.770  1.00  0.00
ATOM   1828  C   ALA   115      -4.026  10.572  -7.627  1.00  0.00
ATOM   1829  O   ALA   115      -4.641  10.349  -6.582  1.00  0.00
ATOM   1830  N   GLN   116      -4.618  10.561  -8.834  1.00  0.00
ATOM   1831  H   GLN   116      -4.064  10.773  -9.652  1.00  0.00
ATOM   1832  CA  GLN   116      -6.062  10.298  -9.015  1.00  0.00
ATOM   1833  HA  GLN   116      -6.645  11.058  -8.495  1.00  0.00
ATOM   1834  CB  GLN   116      -6.428  10.333 -10.502  1.00  0.00
ATOM   1835  HB2 GLN   116      -6.120  11.302 -10.895  1.00  0.00
ATOM   1836  HB3 GLN   116      -5.865   9.543 -10.999  1.00  0.00
ATOM   1837  CG  GLN   116      -7.906  10.133 -10.757  1.00  0.00
ATOM   1838  HG2 GLN   116      -8.273   9.409 -10.030  1.00  0.00
ATOM   1839  HG3 GLN   116      -8.464  11.064 -10.655  1.00  0.00
ATOM   1840  CD  GLN   116      -8.131   9.588 -12.130  1.00  0.00
ATOM   1841  OE1 GLN   116      -7.632  10.124 -13.120  1.00  0.00
ATOM   1842  NE2 GLN   116      -8.927   8.548 -12.218  1.00  0.00
ATOM   1843 HE21 GLN   116      -9.117   8.136 -13.120  1.00  0.00
ATOM   1844 HE22 GLN   116      -9.346   8.164 -11.382  1.00  0.00
ATOM   1845  C   GLN   116      -6.485   8.936  -8.415  1.00  0.00
ATOM   1846  O   GLN   116      -7.481   8.851  -7.698  1.00  0.00
ATOM   1847  N   GLN   117      -5.720   7.888  -8.718  1.00  0.00
ATOM   1848  H   GLN   117      -4.957   8.046  -9.361  1.00  0.00
ATOM   1849  CA  GLN   117      -5.958   6.520  -8.245  1.00  0.00
ATOM   1850  HA  GLN   117      -6.985   6.223  -8.459  1.00  0.00
ATOM   1851  CB  GLN   117      -5.009   5.550  -8.955  1.00  0.00
ATOM   1852  HB2 GLN   117      -3.989   5.898  -8.792  1.00  0.00
ATOM   1853  HB3 GLN   117      -5.133   4.566  -8.500  1.00  0.00
ATOM   1854  CG  GLN   117      -5.283   5.454 -10.464  1.00  0.00
ATOM   1855  HG2 GLN   117      -6.291   5.075 -10.632  1.00  0.00
ATOM   1856  HG3 GLN   117      -5.198   6.457 -10.884  1.00  0.00
ATOM   1857  CD  GLN   117      -4.302   4.549 -11.171  1.00  0.00
ATOM   1858  OE1 GLN   117      -3.297   4.110 -10.605  1.00  0.00
ATOM   1859  NE2 GLN   117      -4.583   4.226 -12.429  1.00  0.00
ATOM   1860 HE21 GLN   117      -3.957   3.623 -12.944  1.00  0.00
ATOM   1861 HE22 GLN   117      -5.420   4.585 -12.864  1.00  0.00
ATOM   1862  C   GLN   117      -5.815   6.417  -6.725  1.00  0.00
ATOM   1863  O   GLN   117      -6.589   5.708  -6.082  1.00  0.00
ATOM   1864  N   ILE   118      -4.848   7.135  -6.143  1.00  0.00
ATOM   1865  H   ILE   118      -4.178   7.625  -6.718  1.00  0.00
ATOM   1866  CA  ILE   118      -4.677   7.179  -4.676  1.00  0.00
ATOM   1867  HA  ILE   118      -4.597   6.177  -4.256  1.00  0.00
ATOM   1868  CB  ILE   118      -3.434   8.012  -4.267  1.00  0.00
ATOM   1869  HB  ILE   118      -3.416   8.929  -4.855  1.00  0.00
ATOM   1870  CG2 ILE   118      -3.482   8.367  -2.761  1.00  0.00
ATOM   1871 HG21 ILE   118      -3.499   7.451  -2.172  1.00  0.00
ATOM   1872 HG22 ILE   118      -2.600   8.951  -2.497  1.00  0.00
ATOM   1873 HG23 ILE   118      -4.379   8.950  -2.553  1.00  0.00
ATOM   1874  CG1 ILE   118      -2.115   7.264  -4.621  1.00  0.00
ATOM   1875 HG12 ILE   118      -1.947   6.530  -3.833  1.00  0.00
ATOM   1876 HG13 ILE   118      -2.289   6.748  -5.565  1.00  0.00
ATOM   1877  CD1 ILE   118      -0.852   8.187  -4.753  1.00  0.00
ATOM   1878 HD11 ILE   118      -0.678   8.702  -3.809  1.00  0.00
ATOM   1879 HD12 ILE   118       0.018   7.580  -5.001  1.00  0.00
ATOM   1880 HD13 ILE   118      -1.019   8.921  -5.542  1.00  0.00
ATOM   1881  C   ILE   118      -5.973   7.744  -4.065  1.00  0.00
ATOM   1882  O   ILE   118      -6.491   7.189  -3.095  1.00  0.00
ATOM   1883  N   CYS   119      -6.499   8.840  -4.656  1.00  0.00
ATOM   1884  H   CYS   119      -5.954   9.289  -5.378  1.00  0.00
ATOM   1885  CA  CYS   119      -7.738   9.486  -4.216  1.00  0.00
ATOM   1886  HA  CYS   119      -7.691   9.666  -3.142  1.00  0.00
ATOM   1887  CB  CYS   119      -7.951  10.821  -4.926  1.00  0.00
ATOM   1888  HB2 CYS   119      -7.848  10.707  -6.005  1.00  0.00
ATOM   1889  HB3 CYS   119      -8.934  11.231  -4.696  1.00  0.00
ATOM   1890  SG  CYS   119      -6.753  12.086  -4.439  1.00  0.00
ATOM   1891  HG  CYS   119      -7.237  13.045  -5.223  1.00  0.00
ATOM   1892  C   CYS   119      -8.944   8.563  -4.350  1.00  0.00
ATOM   1893  O   CYS   119      -9.802   8.554  -3.467  1.00  0.00
ATOM   1894  N   GLU   120      -9.002   7.772  -5.434  1.00  0.00
ATOM   1895  H   GLU   120      -8.335   7.896  -6.183  1.00  0.00
ATOM   1896  CA  GLU   120     -10.082   6.804  -5.622  1.00  0.00
ATOM   1897  HA  GLU   120     -11.042   7.307  -5.504  1.00  0.00
ATOM   1898  CB  GLU   120     -10.032   6.167  -7.016  1.00  0.00
ATOM   1899  HB2 GLU   120      -9.022   5.792  -7.183  1.00  0.00
ATOM   1900  HB3 GLU   120     -10.736   5.335  -7.036  1.00  0.00
ATOM   1901  CG  GLU   120     -10.389   7.158  -8.105  1.00  0.00
ATOM   1902  HG2 GLU   120     -11.345   7.628  -7.873  1.00  0.00
ATOM   1903  HG3 GLU   120      -9.601   7.911  -8.089  1.00  0.00
ATOM   1904  CD  GLU   120     -10.457   6.528  -9.482  1.00  0.00
ATOM   1905  OE1 GLU   120      -9.466   6.642 -10.237  1.00  0.00
ATOM   1906  OE2 GLU   120     -11.483   5.880  -9.788  1.00  0.00
ATOM   1907  C   GLU   120     -10.078   5.743  -4.515  1.00  0.00
ATOM   1908  O   GLU   120     -11.115   5.494  -3.916  1.00  0.00
ATOM   1909  N   GLY   121      -8.911   5.175  -4.221  1.00  0.00
ATOM   1910  H   GLY   121      -8.092   5.436  -4.751  1.00  0.00
ATOM   1911  CA  GLY   121      -8.762   4.186  -3.159  1.00  0.00
ATOM   1912  HA2 GLY   121      -9.475   3.380  -3.334  1.00  0.00
ATOM   1913  HA3 GLY   121      -7.748   3.788  -3.196  1.00  0.00
ATOM   1914  C   GLY   121      -9.011   4.775  -1.786  1.00  0.00
ATOM   1915  O   GLY   121      -9.614   4.127  -0.934  1.00  0.00
ATOM   1916  N   MET   122      -8.568   6.027  -1.565  1.00  0.00
ATOM   1917  H   MET   122      -7.991   6.478  -2.260  1.00  0.00
ATOM   1918  CA  MET   122      -8.782   6.713  -0.288  1.00  0.00
ATOM   1919  HA  MET   122      -8.600   6.020   0.533  1.00  0.00
ATOM   1920  CB  MET   122      -7.835   7.905  -0.139  1.00  0.00
ATOM   1921  HB2 MET   122      -7.882   8.478  -1.065  1.00  0.00
ATOM   1922  HB3 MET   122      -8.204   8.516   0.684  1.00  0.00
ATOM   1923  CG  MET   122      -6.379   7.498   0.137  1.00  0.00
ATOM   1924  HG2 MET   122      -6.045   6.904  -0.713  1.00  0.00
ATOM   1925  HG3 MET   122      -5.794   8.416   0.190  1.00  0.00
ATOM   1926  SD  MET   122      -6.135   6.546   1.663  1.00  0.00
ATOM   1927  CE  MET   122      -6.771   7.744   2.868  1.00  0.00
ATOM   1928  HE1 MET   122      -7.814   7.967   2.642  1.00  0.00
ATOM   1929  HE2 MET   122      -6.698   7.324   3.871  1.00  0.00
ATOM   1930  HE3 MET   122      -6.183   8.660   2.814  1.00  0.00
ATOM   1931  C   MET   122     -10.265   7.109  -0.098  1.00  0.00
ATOM   1932  O   MET   122     -10.785   6.983   1.017  1.00  0.00
ATOM   1933  N   ALA   123     -10.961   7.517  -1.184  1.00  0.00
ATOM   1934  H   ALA   123     -10.493   7.623  -2.073  1.00  0.00
ATOM   1935  CA  ALA   123     -12.398   7.861  -1.104  1.00  0.00
ATOM   1936  HA  ALA   123     -12.552   8.606  -0.323  1.00  0.00
ATOM   1937  CB  ALA   123     -12.899   8.429  -2.424  1.00  0.00
ATOM   1938  HB1 ALA   123     -12.760   7.691  -3.214  1.00  0.00
ATOM   1939  HB2 ALA   123     -13.958   8.672  -2.336  1.00  0.00
ATOM   1940  HB3 ALA   123     -12.339   9.331  -2.668  1.00  0.00
ATOM   1941  C   ALA   123     -13.205   6.622  -0.723  1.00  0.00
ATOM   1942  O   ALA   123     -14.123   6.716   0.093  1.00  0.00
ATOM   1943  N   TYR   124     -12.847   5.461  -1.293  1.00  0.00
ATOM   1944  H   TYR   124     -12.138   5.467  -2.013  1.00  0.00
ATOM   1945  CA  TYR   124     -13.488   4.189  -0.961  1.00  0.00
ATOM   1946  HA  TYR   124     -14.567   4.284  -1.087  1.00  0.00
ATOM   1947  CB  TYR   124     -12.984   3.055  -1.874  1.00  0.00
ATOM   1948  HB2 TYR   124     -13.504   3.178  -2.824  1.00  0.00
ATOM   1949  HB3 TYR   124     -11.912   3.179  -2.029  1.00  0.00
ATOM   1950  CG  TYR   124     -13.257   1.671  -1.324  1.00  0.00
ATOM   1951  CD1 TYR   124     -14.501   1.062  -1.490  1.00  0.00
ATOM   1952  HD1 TYR   124     -15.272   1.585  -2.055  1.00  0.00
ATOM   1953  CE1 TYR   124     -14.767  -0.197  -0.946  1.00  0.00
ATOM   1954  HE1 TYR   124     -15.741  -0.665  -1.090  1.00  0.00
ATOM   1955  CZ  TYR   124     -13.775  -0.863  -0.243  1.00  0.00
ATOM   1956  OH  TYR   124     -13.999  -2.093   0.318  1.00  0.00
ATOM   1957  HH  TYR   124     -14.890  -2.417   0.168  1.00  0.00
ATOM   1958  CE2 TYR   124     -12.535  -0.277  -0.072  1.00  0.00
ATOM   1959  HE2 TYR   124     -11.754  -0.799   0.479  1.00  0.00
ATOM   1960  CD2 TYR   124     -12.286   0.984  -0.607  1.00  0.00
ATOM   1961  HD2 TYR   124     -11.311   1.452  -0.467  1.00  0.00
ATOM   1962  C   TYR   124     -13.230   3.866   0.528  1.00  0.00
ATOM   1963  O   TYR   124     -14.179   3.517   1.245  1.00  0.00
ATOM   1964  N   LEU   125     -11.953   3.985   0.979  1.00  0.00
ATOM   1965  H   LEU   125     -11.222   4.193   0.314  1.00  0.00
ATOM   1966  CA  LEU   125     -11.572   3.721   2.372  1.00  0.00
ATOM   1967  HA  LEU   125     -11.817   2.689   2.625  1.00  0.00
ATOM   1968  CB  LEU   125     -10.055   3.936   2.590  1.00  0.00
ATOM   1969  HB2 LEU   125      -9.585   3.274   1.863  1.00  0.00
ATOM   1970  HB3 LEU   125      -9.817   4.971   2.346  1.00  0.00
ATOM   1971  CG  LEU   125      -9.534   3.610   3.987  1.00  0.00
ATOM   1972  HG  LEU   125     -10.181   4.085   4.725  1.00  0.00
ATOM   1973  CD1 LEU   125      -9.520   2.110   4.218  1.00  0.00
ATOM   1974 HD11 LEU   125      -8.873   1.634   3.481  1.00  0.00
ATOM   1975 HD12 LEU   125      -9.145   1.899   5.219  1.00  0.00
ATOM   1976 HD13 LEU   125     -10.532   1.717   4.119  1.00  0.00
ATOM   1977  CD2 LEU   125      -8.163   4.181   4.192  1.00  0.00
ATOM   1978 HD21 LEU   125      -8.199   5.264   4.076  1.00  0.00
ATOM   1979 HD22 LEU   125      -7.813   3.935   5.195  1.00  0.00
ATOM   1980 HD23 LEU   125      -7.480   3.759   3.456  1.00  0.00
ATOM   1981  C   LEU   125     -12.392   4.551   3.368  1.00  0.00
ATOM   1982  O   LEU   125     -12.900   4.006   4.343  1.00  0.00
ATOM   1983  N   HIE   126     -12.535   5.854   3.106  1.00  0.00
ATOM   1984  H   HIE   126     -12.023   6.230   2.320  1.00  0.00
ATOM   1985  CA  HIE   126     -13.311   6.780   3.937  1.00  0.00
ATOM   1986  HA  HIE   126     -13.012   6.680   4.980  1.00  0.00
ATOM   1987  CB  HIE   126     -13.069   8.228   3.493  1.00  0.00
ATOM   1988  HB2 HIE   126     -13.074   8.277   2.404  1.00  0.00
ATOM   1989  HB3 HIE   126     -13.833   8.896   3.890  1.00  0.00
ATOM   1990  CG  HIE   126     -11.744   8.774   3.943  1.00  0.00
ATOM   1991  ND1 HIE   126     -11.449  10.110   3.823  1.00  0.00
ATOM   1992  CE1 HIE   126     -10.238  10.258   4.337  1.00  0.00
ATOM   1993  HE1 HIE   126      -9.815  11.263   4.345  1.00  0.00
ATOM   1994  NE2 HIE   126      -9.742   9.096   4.769  1.00  0.00
ATOM   1995  HE2 HIE   126      -8.845   8.924   5.200  1.00  0.00
ATOM   1996  CD2 HIE   126     -10.689   8.141   4.518  1.00  0.00
ATOM   1997  HD2 HIE   126     -10.497   7.101   4.784  1.00  0.00
ATOM   1998  C   HIE   126     -14.811   6.444   3.930  1.00  0.00
ATOM   1999  O   HIE   126     -15.465   6.577   4.968  1.00  0.00
ATOM   2000  N   ALA   127     -15.338   5.973   2.777  1.00  0.00
ATOM   2001  H   ALA   127     -14.740   5.928   1.965  1.00  0.00
ATOM   2002  CA  ALA   127     -16.747   5.575   2.630  1.00  0.00
ATOM   2003  HA  ALA   127     -17.388   6.371   3.008  1.00  0.00
ATOM   2004  CB  ALA   127     -17.082   5.335   1.166  1.00  0.00
ATOM   2005  HB1 ALA   127     -16.454   4.533   0.775  1.00  0.00
ATOM   2006  HB2 ALA   127     -18.130   5.051   1.074  1.00  0.00
ATOM   2007  HB3 ALA   127     -16.901   6.247   0.597  1.00  0.00
ATOM   2008  C   ALA   127     -17.038   4.321   3.461  1.00  0.00
ATOM   2009  O   ALA   127     -18.165   4.131   3.891  1.00  0.00
ATOM   2010  N   GLN   128     -16.000   3.501   3.725  1.00  0.00
ATOM   2011  H   GLN   128     -15.120   3.759   3.302  1.00  0.00
ATOM   2012  CA  GLN   128     -16.049   2.282   4.543  1.00  0.00
ATOM   2013  HA  GLN   128     -17.019   1.799   4.427  1.00  0.00
ATOM   2014  CB  GLN   128     -14.953   1.295   4.108  1.00  0.00
ATOM   2015  HB2 GLN   128     -14.008   1.837   4.150  1.00  0.00
ATOM   2016  HB3 GLN   128     -14.944   0.492   4.845  1.00  0.00
ATOM   2017  CG  GLN   128     -15.138   0.702   2.712  1.00  0.00
ATOM   2018  HG2 GLN   128     -15.034   1.525   2.005  1.00  0.00
ATOM   2019  HG3 GLN   128     -14.366  -0.042   2.518  1.00  0.00
ATOM   2020  CD  GLN   128     -16.485   0.062   2.511  1.00  0.00
ATOM   2021  OE1 GLN   128     -17.317   0.559   1.755  1.00  0.00
ATOM   2022  NE2 GLN   128     -16.744  -1.029   3.211  1.00  0.00
ATOM   2023 HE21 GLN   128     -17.635  -1.493   3.108  1.00  0.00
ATOM   2024 HE22 GLN   128     -16.049  -1.395   3.847  1.00  0.00
ATOM   2025  C   GLN   128     -15.857   2.629   6.021  1.00  0.00
ATOM   2026  O   GLN   128     -15.817   1.731   6.867  1.00  0.00
ATOM   2027  N   HIE   129     -15.721   3.932   6.320  1.00  0.00
ATOM   2028  H   HIE   129     -15.555   4.520   5.516  1.00  0.00
ATOM   2029  CA  HIE   129     -15.533   4.507   7.651  1.00  0.00
ATOM   2030  HA  HIE   129     -15.342   5.575   7.545  1.00  0.00
ATOM   2031  CB  HIE   129     -16.761   4.315   8.564  1.00  0.00
ATOM   2032  HB2 HIE   129     -16.972   3.254   8.704  1.00  0.00
ATOM   2033  HB3 HIE   129     -16.580   4.779   9.533  1.00  0.00
ATOM   2034  CG  HIE   129     -18.011   4.932   8.019  1.00  0.00
ATOM   2035  ND1 HIE   129     -18.260   6.284   8.147  1.00  0.00
ATOM   2036  CE1 HIE   129     -19.436   6.486   7.577  1.00  0.00
ATOM   2037  HE1 HIE   129     -19.831   7.502   7.584  1.00  0.00
ATOM   2038  NE2 HIE   129     -19.937   5.358   7.080  1.00  0.00
ATOM   2039  HE2 HIE   129     -20.807   5.235   6.582  1.00  0.00
ATOM   2040  CD2 HIE   129     -19.047   4.358   7.366  1.00  0.00
ATOM   2041  HD2 HIE   129     -19.263   3.333   7.063  1.00  0.00
ATOM   2042  C   HIE   129     -14.198   4.172   8.317  1.00  0.00
ATOM   2043  O   HIE   129     -14.136   3.948   9.527  1.00  0.00
ATOM   2044  N   TYR   130     -13.117   4.189   7.526  1.00  0.00
ATOM   2045  H   TYR   130     -13.237   4.350   6.536  1.00  0.00
ATOM   2046  CA  TYR   130     -11.770   3.974   8.031  1.00  0.00
ATOM   2047  HA  TYR   130     -11.807   3.879   9.116  1.00  0.00
ATOM   2048  CB  TYR   130     -11.136   2.700   7.447  1.00  0.00
ATOM   2049  HB2 TYR   130     -11.294   2.855   6.380  1.00  0.00
ATOM   2050  HB3 TYR   130     -10.066   2.674   7.655  1.00  0.00
ATOM   2051  CG  TYR   130     -11.762   1.387   7.865  1.00  0.00
ATOM   2052  CD1 TYR   130     -11.591   0.890   9.153  1.00  0.00
ATOM   2053  HD1 TYR   130     -11.003   1.471   9.864  1.00  0.00
ATOM   2054  CE1 TYR   130     -12.152  -0.324   9.541  1.00  0.00
ATOM   2055  HE1 TYR   130     -12.058  -0.669  10.570  1.00  0.00
ATOM   2056  CZ  TYR   130     -12.822  -1.100   8.609  1.00  0.00
ATOM   2057  OH  TYR   130     -13.346  -2.313   8.977  1.00  0.00
ATOM   2058  HH  TYR   130     -13.192  -2.524   9.901  1.00  0.00
ATOM   2059  CE2 TYR   130     -12.971  -0.644   7.311  1.00  0.00
ATOM   2060  HE2 TYR   130     -13.519  -1.239   6.580  1.00  0.00
ATOM   2061  CD2 TYR   130     -12.418   0.580   6.939  1.00  0.00
ATOM   2062  HD2 TYR   130     -12.494   0.922   5.907  1.00  0.00
ATOM   2063  C   TYR   130     -10.870   5.156   7.679  1.00  0.00
ATOM   2064  O   TYR   130     -11.055   5.802   6.652  1.00  0.00
ATOM   2065  N   ILE   131      -9.889   5.424   8.533  1.00  0.00
ATOM   2066  H   ILE   131      -9.906   4.968   9.434  1.00  0.00
ATOM   2067  CA  ILE   131      -8.848   6.414   8.278  1.00  0.00
ATOM   2068  HA  ILE   131      -8.964   6.882   7.301  1.00  0.00
ATOM   2069  CB  ILE   131      -8.704   7.510   9.360  1.00  0.00
ATOM   2070  HB  ILE   131      -7.701   7.934   9.313  1.00  0.00
ATOM   2071  CG2 ILE   131      -9.744   8.623   9.116  1.00  0.00
ATOM   2072 HG21 ILE   131     -10.747   8.199   9.162  1.00  0.00
ATOM   2073 HG22 ILE   131      -9.639   9.393   9.880  1.00  0.00
ATOM   2074 HG23 ILE   131      -9.582   9.063   8.132  1.00  0.00
ATOM   2075  CG1 ILE   131      -8.756   6.912  10.801  1.00  0.00
ATOM   2076 HG12 ILE   131      -9.790   6.603  10.954  1.00  0.00
ATOM   2077 HG13 ILE   131      -8.114   6.032  10.778  1.00  0.00
ATOM   2078  CD1 ILE   131      -8.328   7.819  11.936  1.00  0.00
ATOM   2079 HD11 ILE   131      -8.971   8.700  11.960  1.00  0.00
ATOM   2080 HD12 ILE   131      -8.412   7.283  12.882  1.00  0.00
ATOM   2081 HD13 ILE   131      -7.294   8.129  11.785  1.00  0.00
ATOM   2082  C   ILE   131      -7.570   5.608   8.081  1.00  0.00
ATOM   2083  O   ILE   131      -7.408   4.581   8.733  1.00  0.00
ATOM   2084  N   HIE   132      -6.682   6.041   7.186  1.00  0.00
ATOM   2085  H   HIE   132      -6.898   6.861   6.638  1.00  0.00
ATOM   2086  CA  HIE   132      -5.441   5.309   6.889  1.00  0.00
ATOM   2087  HA  HIE   132      -5.605   4.240   7.017  1.00  0.00
ATOM   2088  CB  HIE   132      -4.991   5.567   5.440  1.00  0.00
ATOM   2089  HB2 HIE   132      -5.818   5.392   4.751  1.00  0.00
ATOM   2090  HB3 HIE   132      -4.639   6.593   5.331  1.00  0.00
ATOM   2091  CG  HIE   132      -3.872   4.682   4.998  1.00  0.00
ATOM   2092  ND1 HIE   132      -2.554   4.969   5.324  1.00  0.00
ATOM   2093  CE1 HIE   132      -1.838   3.987   4.798  1.00  0.00
ATOM   2094  HE1 HIE   132      -0.760   4.010   4.955  1.00  0.00
ATOM   2095  NE2 HIE   132      -2.615   3.108   4.143  1.00  0.00
ATOM   2096  HE2 HIE   132      -2.328   2.278   3.644  1.00  0.00
ATOM   2097  CD2 HIE   132      -3.911   3.542   4.268  1.00  0.00
ATOM   2098  HD2 HIE   132      -4.722   2.974   3.813  1.00  0.00
ATOM   2099  C   HIE   132      -4.331   5.643   7.886  1.00  0.00
ATOM   2100  O   HIE   132      -3.672   4.732   8.405  1.00  0.00
ATOM   2101  N   ARG   133      -4.092   6.947   8.118  1.00  0.00
ATOM   2102  H   ARG   133      -4.557   7.614   7.520  1.00  0.00
ATOM   2103  CA  ARG   133      -3.098   7.445   9.078  1.00  0.00
ATOM   2104  HA  ARG   133      -3.145   8.534   9.113  1.00  0.00
ATOM   2105  CB  ARG   133      -3.359   6.896  10.496  1.00  0.00
ATOM   2106  HB2 ARG   133      -3.405   5.809  10.418  1.00  0.00
ATOM   2107  HB3 ARG   133      -2.507   7.179  11.114  1.00  0.00
ATOM   2108  CG  ARG   133      -4.637   7.411  11.132  1.00  0.00
ATOM   2109  HG2 ARG   133      -4.542   8.488  11.267  1.00  0.00
ATOM   2110  HG3 ARG   133      -5.464   7.202  10.453  1.00  0.00
ATOM   2111  CD  ARG   133      -4.908   6.754  12.478  1.00  0.00
ATOM   2112  HD2 ARG   133      -5.905   7.043  12.810  1.00  0.00
ATOM   2113  HD3 ARG   133      -4.867   5.672  12.349  1.00  0.00
ATOM   2114  NE  ARG   133      -3.944   7.140  13.502  1.00  0.00
ATOM   2115  HE  ARG   133      -3.687   8.115  13.552  1.00  0.00
ATOM   2116  CZ  ARG   133      -3.394   6.294  14.366  1.00  0.00
ATOM   2117  NH1 ARG   133      -3.701   5.004  14.330  1.00  0.00
ATOM   2118 HH11 ARG   133      -4.356   4.662  13.641  1.00  0.00
ATOM   2119 HH12 ARG   133      -3.277   4.368  14.991  1.00  0.00
ATOM   2120  NH2 ARG   133      -2.531   6.731  15.270  1.00  0.00
ATOM   2121 HH21 ARG   133      -2.290   7.711  15.301  1.00  0.00
ATOM   2122 HH22 ARG   133      -2.117   6.082  15.924  1.00  0.00
ATOM   2123  C   ARG   133      -1.641   7.236   8.698  1.00  0.00
ATOM   2124  O   ARG   133      -0.760   7.534   9.497  1.00  0.00
ATOM   2125  N   ASN   134      -1.360   6.724   7.514  1.00  0.00
ATOM   2126  H   ASN   134      -2.079   6.416   6.874  1.00  0.00
ATOM   2127  CA  ASN   134       0.036   6.515   7.140  1.00  0.00
ATOM   2128  HA  ASN   134       0.654   7.298   7.580  1.00  0.00
ATOM   2129  CB  ASN   134       0.543   5.143   7.645  1.00  0.00
ATOM   2130  HB2 ASN   134       0.134   5.017   8.648  1.00  0.00
ATOM   2131  HB3 ASN   134       0.156   4.359   6.994  1.00  0.00
ATOM   2132  CG  ASN   134       2.047   5.014   7.716  1.00  0.00
ATOM   2133  OD1 ASN   134       2.804   5.955   7.457  1.00  0.00
ATOM   2134  ND2 ASN   134       2.513   3.823   8.036  1.00  0.00
ATOM   2135 HD21 ASN   134       3.510   3.675   8.099  1.00  0.00
ATOM   2136 HD22 ASN   134       1.871   3.065   8.216  1.00  0.00
ATOM   2137  C   ASN   134       0.179   6.651   5.642  1.00  0.00
ATOM   2138  O   ASN   134       0.904   5.884   5.015  1.00  0.00
ATOM   2139  N   LEU   135      -0.536   7.613   5.060  1.00  0.00
ATOM   2140  H   LEU   135      -1.190   8.169   5.593  1.00  0.00
ATOM   2141  CA  LEU   135      -0.488   7.799   3.616  1.00  0.00
ATOM   2142  HA  LEU   135      -0.434   6.824   3.130  1.00  0.00
ATOM   2143  CB  LEU   135      -1.734   8.538   3.096  1.00  0.00
ATOM   2144  HB2 LEU   135      -2.564   7.949   3.488  1.00  0.00
ATOM   2145  HB3 LEU   135      -1.759   9.536   3.533  1.00  0.00
ATOM   2146  CG  LEU   135      -1.861   8.645   1.560  1.00  0.00
ATOM   2147  HG  LEU   135      -1.004   9.206   1.186  1.00  0.00
ATOM   2148  CD1 LEU   135      -1.902   7.235   0.874  1.00  0.00
ATOM   2149 HD11 LEU   135      -2.759   6.674   1.247  1.00  0.00
ATOM   2150 HD12 LEU   135      -1.991   7.359  -0.206  1.00  0.00
ATOM   2151 HD13 LEU   135      -0.985   6.693   1.102  1.00  0.00
ATOM   2152  CD2 LEU   135      -3.098   9.455   1.181  1.00  0.00
ATOM   2153 HD21 LEU   135      -3.019  10.458   1.601  1.00  0.00
ATOM   2154 HD22 LEU   135      -3.172   9.521   0.096  1.00  0.00
ATOM   2155 HD23 LEU   135      -3.988   8.966   1.577  1.00  0.00
ATOM   2156  C   LEU   135       0.812   8.492   3.214  1.00  0.00
ATOM   2157  O   LEU   135       1.016   9.654   3.543  1.00  0.00
ATOM   2158  N   ALA   136       1.712   7.743   2.566  1.00  0.00
ATOM   2159  H   ALA   136       1.474   6.775   2.401  1.00  0.00
ATOM   2160  CA  ALA   136       3.019   8.227   2.103  1.00  0.00
ATOM   2161  HA  ALA   136       2.984   9.288   1.858  1.00  0.00
ATOM   2162  CB  ALA   136       4.068   8.011   3.184  1.00  0.00
ATOM   2163  HB1 ALA   136       4.121   6.952   3.434  1.00  0.00
ATOM   2164  HB2 ALA   136       5.039   8.347   2.820  1.00  0.00
ATOM   2165  HB3 ALA   136       3.797   8.581   4.073  1.00  0.00
ATOM   2166  C   ALA   136       3.406   7.479   0.843  1.00  0.00
ATOM   2167  O   ALA   136       2.882   6.387   0.604  1.00  0.00
ATOM   2168  N   ALA   137       4.350   8.028   0.049  1.00  0.00
ATOM   2169  H   ALA   137       4.701   8.946   0.277  1.00  0.00
ATOM   2170  CA  ALA   137       4.837   7.376  -1.191  1.00  0.00
ATOM   2171  HA  ALA   137       3.982   7.261  -1.856  1.00  0.00
ATOM   2172  CB  ALA   137       5.865   8.251  -1.871  1.00  0.00
ATOM   2173  HB1 ALA   137       6.732   8.367  -1.221  1.00  0.00
ATOM   2174  HB2 ALA   137       6.174   7.787  -2.808  1.00  0.00
ATOM   2175  HB3 ALA   137       5.431   9.229  -2.077  1.00  0.00
ATOM   2176  C   ALA   137       5.413   5.977  -0.936  1.00  0.00
ATOM   2177  O   ALA   137       5.326   5.100  -1.792  1.00  0.00
ATOM   2178  N   ARG   138       5.931   5.759   0.275  1.00  0.00
ATOM   2179  H   ARG   138       5.928   6.545   0.909  1.00  0.00
ATOM   2180  CA  ARG   138       6.484   4.487   0.747  1.00  0.00
ATOM   2181  HA  ARG   138       7.303   4.151   0.111  1.00  0.00
ATOM   2182  CB  ARG   138       7.027   4.716   2.170  1.00  0.00
ATOM   2183  HB2 ARG   138       7.778   5.503   2.091  1.00  0.00
ATOM   2184  HB3 ARG   138       6.189   5.075   2.767  1.00  0.00
ATOM   2185  CG  ARG   138       7.645   3.488   2.844  1.00  0.00
ATOM   2186  HG2 ARG   138       6.921   2.672   2.835  1.00  0.00
ATOM   2187  HG3 ARG   138       8.537   3.188   2.294  1.00  0.00
ATOM   2188  CD  ARG   138       8.021   3.813   4.278  1.00  0.00
ATOM   2189  HD2 ARG   138       7.408   4.641   4.635  1.00  0.00
ATOM   2190  HD3 ARG   138       7.851   2.938   4.905  1.00  0.00
ATOM   2191  NE  ARG   138       9.429   4.195   4.379  1.00  0.00
ATOM   2192  HE  ARG   138      10.089   3.667   3.826  1.00  0.00
ATOM   2193  CZ  ARG   138       9.887   5.182   5.139  1.00  0.00
ATOM   2194  NH1 ARG   138      11.182   5.461   5.162  1.00  0.00
ATOM   2195 HH11 ARG   138      11.822   4.920   4.598  1.00  0.00
ATOM   2196 HH12 ARG   138      11.522   6.213   5.743  1.00  0.00
ATOM   2197  NH2 ARG   138       9.052   5.900   5.880  1.00  0.00
ATOM   2198 HH21 ARG   138       8.064   5.694   5.866  1.00  0.00
ATOM   2199 HH22 ARG   138       9.410   6.649   6.456  1.00  0.00
ATOM   2200  C   ARG   138       5.400   3.388   0.788  1.00  0.00
ATOM   2201  O   ARG   138       5.704   2.201   0.609  1.00  0.00
ATOM   2202  N   ASN   139       4.144   3.796   1.055  1.00  0.00
ATOM   2203  H   ASN   139       4.022   4.780   1.249  1.00  0.00
ATOM   2204  CA  ASN   139       2.993   2.909   1.221  1.00  0.00
ATOM   2205  HA  ASN   139       3.323   1.880   1.366  1.00  0.00
ATOM   2206  CB  ASN   139       2.194   3.346   2.456  1.00  0.00
ATOM   2207  HB2 ASN   139       1.788   4.353   2.355  1.00  0.00
ATOM   2208  HB3 ASN   139       1.376   2.635   2.571  1.00  0.00
ATOM   2209  CG  ASN   139       3.055   3.295   3.695  1.00  0.00
ATOM   2210  OD1 ASN   139       3.791   2.330   3.915  1.00  0.00
ATOM   2211  ND2 ASN   139       3.043   4.349   4.494  1.00  0.00
ATOM   2212 HD21 ASN   139       3.607   4.350   5.332  1.00  0.00
ATOM   2213 HD22 ASN   139       2.470   5.148   4.263  1.00  0.00
ATOM   2214  C   ASN   139       2.125   2.776  -0.014  1.00  0.00
ATOM   2215  O   ASN   139       1.065   2.159   0.055  1.00  0.00
ATOM   2216  N   VAL   140       2.594   3.322  -1.152  1.00  0.00
ATOM   2217  H   VAL   140       3.440   3.871  -1.102  1.00  0.00
ATOM   2218  CA  VAL   140       1.890   3.250  -2.428  1.00  0.00
ATOM   2219  HA  VAL   140       0.943   2.724  -2.305  1.00  0.00
ATOM   2220  CB  VAL   140       1.607   4.639  -3.065  1.00  0.00
ATOM   2221  HB  VAL   140       2.556   5.123  -3.299  1.00  0.00
ATOM   2222  CG1 VAL   140       0.790   4.479  -4.344  1.00  0.00
ATOM   2223 HG11 VAL   140      -0.159   3.996  -4.111  1.00  0.00
ATOM   2224 HG12 VAL   140       0.600   5.460  -4.779  1.00  0.00
ATOM   2225 HG13 VAL   140       1.344   3.867  -5.056  1.00  0.00
ATOM   2226  CG2 VAL   140       0.877   5.565  -2.084  1.00  0.00
ATOM   2227 HG21 VAL   140       1.491   5.711  -1.196  1.00  0.00
ATOM   2228 HG22 VAL   140       0.694   6.528  -2.561  1.00  0.00
ATOM   2229 HG23 VAL   140      -0.074   5.116  -1.799  1.00  0.00
ATOM   2230  C   VAL   140       2.691   2.350  -3.340  1.00  0.00
ATOM   2231  O   VAL   140       3.847   2.638  -3.662  1.00  0.00
ATOM   2232  N   LEU   141       2.065   1.252  -3.758  1.00  0.00
ATOM   2233  H   LEU   141       1.122   1.100  -3.428  1.00  0.00
ATOM   2234  CA  LEU   141       2.674   0.232  -4.591  1.00  0.00
ATOM   2235  HA  LEU   141       3.756   0.358  -4.611  1.00  0.00
ATOM   2236  CB  LEU   141       2.352  -1.153  -4.023  1.00  0.00
ATOM   2237  HB2 LEU   141       1.270  -1.202  -4.144  1.00  0.00
ATOM   2238  HB3 LEU   141       2.821  -1.922  -4.637  1.00  0.00
ATOM   2239  CG  LEU   141       2.711  -1.383  -2.557  1.00  0.00
ATOM   2240  HG  LEU   141       2.333  -0.550  -1.964  1.00  0.00
ATOM   2241  CD1 LEU   141       2.106  -2.663  -2.063  1.00  0.00
ATOM   2242 HD11 LEU   141       2.484  -3.496  -2.655  1.00  0.00
ATOM   2243 HD12 LEU   141       2.372  -2.811  -1.016  1.00  0.00
ATOM   2244 HD13 LEU   141       1.021  -2.613  -2.158  1.00  0.00
ATOM   2245  CD2 LEU   141       4.227  -1.347  -2.332  1.00  0.00
ATOM   2246 HD21 LEU   141       4.616  -0.374  -2.632  1.00  0.00
ATOM   2247 HD22 LEU   141       4.443  -1.515  -1.277  1.00  0.00
ATOM   2248 HD23 LEU   141       4.701  -2.127  -2.928  1.00  0.00
ATOM   2249  C   LEU   141       2.232   0.344  -6.030  1.00  0.00
ATOM   2250  O   LEU   141       1.068   0.646  -6.294  1.00  0.00
ATOM   2251  N   LEU   142       3.174   0.110  -6.949  1.00  0.00
ATOM   2252  H   LEU   142       4.097  -0.106  -6.600  1.00  0.00
ATOM   2253  CA  LEU   142       2.984   0.195  -8.388  1.00  0.00
ATOM   2254  HA  LEU   142       2.063   0.734  -8.614  1.00  0.00
ATOM   2255  CB  LEU   142       4.169   0.952  -9.029  1.00  0.00
ATOM   2256  HB2 LEU   142       4.286   1.860  -8.437  1.00  0.00
ATOM   2257  HB3 LEU   142       5.058   0.331  -8.922  1.00  0.00
ATOM   2258  CG  LEU   142       3.983   1.326 -10.501  1.00  0.00
ATOM   2259  HG  LEU   142       3.699   0.433 -11.059  1.00  0.00
ATOM   2260  CD1 LEU   142       2.913   2.373 -10.651  1.00  0.00
ATOM   2261 HD11 LEU   142       3.197   3.266 -10.093  1.00  0.00
ATOM   2262 HD12 LEU   142       2.796   2.626 -11.705  1.00  0.00
ATOM   2263 HD13 LEU   142       1.970   1.988 -10.263  1.00  0.00
ATOM   2264  CD2 LEU   142       5.256   1.834 -11.097  1.00  0.00
ATOM   2265 HD21 LEU   142       6.023   1.062 -11.029  1.00  0.00
ATOM   2266 HD22 LEU   142       5.091   2.090 -12.143  1.00  0.00
ATOM   2267 HD23 LEU   142       5.584   2.720 -10.553  1.00  0.00
ATOM   2268  C   LEU   142       2.838  -1.175  -9.014  1.00  0.00
ATOM   2269  O   LEU   142       3.774  -1.966  -8.969  1.00  0.00
ATOM   2270  N   ASP   143       1.670  -1.464  -9.593  1.00  0.00
ATOM   2271  H   ASP   143       0.907  -0.806  -9.515  1.00  0.00
ATOM   2272  CA  ASP   143       1.415  -2.750 -10.253  1.00  0.00
ATOM   2273  HA  ASP   143       1.960  -3.539  -9.734  1.00  0.00
ATOM   2274  CB  ASP   143      -0.080  -3.096 -10.236  1.00  0.00
ATOM   2275  HB2 ASP   143      -0.474  -2.932  -9.233  1.00  0.00
ATOM   2276  HB3 ASP   143      -0.562  -2.409 -10.932  1.00  0.00
ATOM   2277  CG  ASP   143      -0.358  -4.523 -10.661  1.00  0.00
ATOM   2278  OD1 ASP   143      -0.618  -4.740 -11.864  1.00  0.00
ATOM   2279  OD2 ASP   143      -0.283  -5.427  -9.796  1.00  0.00
ATOM   2280  C   ASP   143       1.982  -2.742 -11.668  1.00  0.00
ATOM   2281  O   ASP   143       2.573  -3.726 -12.100  1.00  0.00
ATOM   2282  N   ASN   144       1.816  -1.622 -12.378  1.00  0.00
ATOM   2283  H   ASN   144       1.234  -0.907 -11.966  1.00  0.00
ATOM   2284  CA  ASN   144       2.346  -1.397 -13.730  1.00  0.00
ATOM   2285  HA  ASN   144       3.364  -1.784 -13.781  1.00  0.00
ATOM   2286  CB  ASN   144       1.494  -2.102 -14.814  1.00  0.00
ATOM   2287  HB2 ASN   144       1.955  -1.926 -15.786  1.00  0.00
ATOM   2288  HB3 ASN   144       1.519  -3.168 -14.588  1.00  0.00
ATOM   2289  CG  ASN   144       0.054  -1.656 -14.875  1.00  0.00
ATOM   2290  OD1 ASN   144      -0.269  -0.572 -15.361  1.00  0.00
ATOM   2291  ND2 ASN   144      -0.846  -2.499 -14.403  1.00  0.00
ATOM   2292 HD21 ASN   144      -1.825  -2.250 -14.420  1.00  0.00
ATOM   2293 HD22 ASN   144      -0.551  -3.389 -14.027  1.00  0.00
ATOM   2294  C   ASN   144       2.434   0.110 -13.960  1.00  0.00
ATOM   2295  O   ASN   144       1.901   0.861 -13.145  1.00  0.00
ATOM   2296  N   ASP   145       3.046   0.556 -15.080  1.00  0.00
ATOM   2297  H   ASP   145       3.518  -0.135 -15.645  1.00  0.00
ATOM   2298  CA  ASP   145       3.185   1.977 -15.450  1.00  0.00
ATOM   2299  HA  ASP   145       3.818   2.486 -14.723  1.00  0.00
ATOM   2300  CB  ASP   145       3.831   2.117 -16.853  1.00  0.00
ATOM   2301  HB2 ASP   145       3.840   3.180 -17.096  1.00  0.00
ATOM   2302  HB3 ASP   145       4.855   1.767 -16.722  1.00  0.00
ATOM   2303  CG  ASP   145       3.170   1.342 -17.986  1.00  0.00
ATOM   2304  OD1 ASP   145       1.936   1.146 -17.937  1.00  0.00
ATOM   2305  OD2 ASP   145       3.886   0.958 -18.938  1.00  0.00
ATOM   2306  C   ASP   145       1.880   2.827 -15.364  1.00  0.00
ATOM   2307  O   ASP   145       1.961   4.055 -15.337  1.00  0.00
ATOM   2308  N   ARG   146       0.696   2.175 -15.325  1.00  0.00
ATOM   2309  H   ARG   146       0.711   1.168 -15.408  1.00  0.00
ATOM   2310  CA  ARG   146      -0.602   2.848 -15.292  1.00  0.00
ATOM   2311  HA  ARG   146      -0.468   3.914 -15.110  1.00  0.00
ATOM   2312  CB  ARG   146      -1.322   2.665 -16.650  1.00  0.00
ATOM   2313  HB2 ARG   146      -1.431   1.590 -16.794  1.00  0.00
ATOM   2314  HB3 ARG   146      -2.308   3.117 -16.536  1.00  0.00
ATOM   2315  CG  ARG   146      -0.616   3.277 -17.875  1.00  0.00
ATOM   2316  HG2 ARG   146       0.397   2.877 -17.897  1.00  0.00
ATOM   2317  HG3 ARG   146      -1.158   2.945 -18.760  1.00  0.00
ATOM   2318  CD  ARG   146      -0.561   4.799 -17.856  1.00  0.00
ATOM   2319  HD2 ARG   146      -1.573   5.192 -17.763  1.00  0.00
ATOM   2320  HD3 ARG   146       0.035   5.124 -17.003  1.00  0.00
ATOM   2321  NE  ARG   146       0.040   5.334 -19.078  1.00  0.00
ATOM   2322  HE  ARG   146       1.005   5.097 -19.257  1.00  0.00
ATOM   2323  CZ  ARG   146      -0.599   6.102 -19.957  1.00  0.00
ATOM   2324  NH1 ARG   146      -1.866   6.443 -19.753  1.00  0.00
ATOM   2325 HH11 ARG   146      -2.347   6.118 -18.927  1.00  0.00
ATOM   2326 HH12 ARG   146      -2.343   7.026 -20.426  1.00  0.00
ATOM   2327  NH2 ARG   146       0.025   6.535 -21.043  1.00  0.00
ATOM   2328 HH21 ARG   146       0.989   6.281 -21.204  1.00  0.00
ATOM   2329 HH22 ARG   146      -0.467   7.118 -21.706  1.00  0.00
ATOM   2330  C   ARG   146      -1.529   2.434 -14.119  1.00  0.00
ATOM   2331  O   ARG   146      -2.705   2.809 -14.127  1.00  0.00
ATOM   2332  N   LEU   147      -1.010   1.692 -13.106  1.00  0.00
ATOM   2333  H   LEU   147      -0.062   1.351 -13.189  1.00  0.00
ATOM   2334  CA  LEU   147      -1.817   1.232 -11.971  1.00  0.00
ATOM   2335  HA  LEU   147      -2.615   1.950 -11.782  1.00  0.00
ATOM   2336  CB  LEU   147      -2.454  -0.153 -12.252  1.00  0.00
ATOM   2337  HB2 LEU   147      -3.139   0.030 -13.080  1.00  0.00
ATOM   2338  HB3 LEU   147      -1.628  -0.777 -12.596  1.00  0.00
ATOM   2339  CG  LEU   147      -3.206  -0.877 -11.110  1.00  0.00
ATOM   2340  HG  LEU   147      -2.541  -0.940 -10.248  1.00  0.00
ATOM   2341  CD1 LEU   147      -4.460  -0.155 -10.722  1.00  0.00
ATOM   2342 HD11 LEU   147      -5.126  -0.093 -11.583  1.00  0.00
ATOM   2343 HD12 LEU   147      -4.958  -0.697  -9.917  1.00  0.00
ATOM   2344 HD13 LEU   147      -4.211   0.850 -10.382  1.00  0.00
ATOM   2345  CD2 LEU   147      -3.587  -2.284 -11.524  1.00  0.00
ATOM   2346 HD21 LEU   147      -2.687  -2.849 -11.765  1.00  0.00
ATOM   2347 HD22 LEU   147      -4.115  -2.774 -10.705  1.00  0.00
ATOM   2348 HD23 LEU   147      -4.235  -2.243 -12.399  1.00  0.00
ATOM   2349  C   LEU   147      -1.071   1.253 -10.643  1.00  0.00
ATOM   2350  O   LEU   147      -0.007   0.642 -10.498  1.00  0.00
ATOM   2351  N   VAL   148      -1.677   1.929  -9.662  1.00  0.00
ATOM   2352  H   VAL   148      -2.517   2.427  -9.920  1.00  0.00
ATOM   2353  CA  VAL   148      -1.159   2.103  -8.313  1.00  0.00
ATOM   2354  HA  VAL   148      -0.276   1.538  -8.012  1.00  0.00
ATOM   2355  CB  VAL   148      -0.863   3.623  -8.131  1.00  0.00
ATOM   2356  HB  VAL   148      -1.109   4.115  -9.072  1.00  0.00
ATOM   2357  CG1 VAL   148      -1.649   4.272  -6.998  1.00  0.00
ATOM   2358 HG11 VAL   148      -1.403   3.781  -6.057  1.00  0.00
ATOM   2359 HG12 VAL   148      -1.390   5.329  -6.935  1.00  0.00
ATOM   2360 HG13 VAL   148      -2.717   4.172  -7.192  1.00  0.00
ATOM   2361  CG2 VAL   148       0.627   3.893  -8.041  1.00  0.00
ATOM   2362 HG21 VAL   148       1.114   3.554  -8.955  1.00  0.00
ATOM   2363 HG22 VAL   148       0.796   4.963  -7.915  1.00  0.00
ATOM   2364 HG23 VAL   148       1.043   3.357  -7.188  1.00  0.00
ATOM   2365  C   VAL   148      -2.135   1.486  -7.283  1.00  0.00
ATOM   2366  O   VAL   148      -3.345   1.436  -7.535  1.00  0.00
ATOM   2367  N   LYS   149      -1.608   1.001  -6.153  1.00  0.00
ATOM   2368  H   LYS   149      -0.604   1.057  -6.057  1.00  0.00
ATOM   2369  CA  LYS   149      -2.377   0.382  -5.069  1.00  0.00
ATOM   2370  HA  LYS   149      -3.420   0.690  -5.135  1.00  0.00
ATOM   2371  CB  LYS   149      -2.310  -1.159  -5.166  1.00  0.00
ATOM   2372  HB2 LYS   149      -1.266  -1.420  -5.340  1.00  0.00
ATOM   2373  HB3 LYS   149      -2.626  -1.551  -4.199  1.00  0.00
ATOM   2374  CG  LYS   149      -3.179  -1.768  -6.272  1.00  0.00
ATOM   2375  HG2 LYS   149      -4.216  -1.792  -5.938  1.00  0.00
ATOM   2376  HG3 LYS   149      -3.100  -1.151  -7.168  1.00  0.00
ATOM   2377  CD  LYS   149      -2.720  -3.169  -6.586  1.00  0.00
ATOM   2378  HD2 LYS   149      -1.670  -3.107  -6.873  1.00  0.00
ATOM   2379  HD3 LYS   149      -2.811  -3.750  -5.668  1.00  0.00
ATOM   2380  CE  LYS   149      -3.506  -3.845  -7.690  1.00  0.00
ATOM   2381  HE2 LYS   149      -3.898  -3.074  -8.354  1.00  0.00
ATOM   2382  HE3 LYS   149      -2.830  -4.494  -8.247  1.00  0.00
ATOM   2383  NZ  LYS   149      -4.631  -4.650  -7.147  1.00  0.00
ATOM   2384  HZ1 LYS   149      -5.258  -4.049  -6.631  1.00  0.00
ATOM   2385  HZ2 LYS   149      -5.133  -5.085  -7.909  1.00  0.00
ATOM   2386  HZ3 LYS   149      -4.268  -5.364  -6.532  1.00  0.00
ATOM   2387  C   LYS   149      -1.832   0.825  -3.704  1.00  0.00
ATOM   2388  O   LYS   149      -0.622   0.784  -3.487  1.00  0.00
ATOM   2389  N   ILE   150      -2.728   1.241  -2.788  1.00  0.00
ATOM   2390  H   ILE   150      -3.694   1.288  -3.079  1.00  0.00
ATOM   2391  CA  ILE   150      -2.393   1.653  -1.417  1.00  0.00
ATOM   2392  HA  ILE   150      -1.467   2.223  -1.339  1.00  0.00
ATOM   2393  CB  ILE   150      -3.559   2.468  -0.783  1.00  0.00
ATOM   2394  HB  ILE   150      -4.474   1.883  -0.874  1.00  0.00
ATOM   2395  CG2 ILE   150      -3.296   2.781   0.700  1.00  0.00
ATOM   2396 HG21 ILE   150      -2.380   3.366   0.792  1.00  0.00
ATOM   2397 HG22 ILE   150      -4.132   3.350   1.106  1.00  0.00
ATOM   2398 HG23 ILE   150      -3.188   1.849   1.255  1.00  0.00
ATOM   2399  CG1 ILE   150      -3.890   3.743  -1.587  1.00  0.00
ATOM   2400 HG12 ILE   150      -3.216   4.528  -1.243  1.00  0.00
ATOM   2401 HG13 ILE   150      -3.688   3.526  -2.636  1.00  0.00
ATOM   2402  CD1 ILE   150      -5.322   4.204  -1.435  1.00  0.00
ATOM   2403 HD11 ILE   150      -5.524   4.422  -0.386  1.00  0.00
ATOM   2404 HD12 ILE   150      -5.479   5.105  -2.029  1.00  0.00
ATOM   2405 HD13 ILE   150      -5.996   3.420  -1.780  1.00  0.00
ATOM   2406  C   ILE   150      -2.102   0.385  -0.572  1.00  0.00
ATOM   2407  O   ILE   150      -2.904  -0.557  -0.581  1.00  0.00
ATOM   2408  N   GLY   151      -1.004   0.424   0.188  1.00  0.00
ATOM   2409  H   GLY   151      -0.434   1.254   0.110  1.00  0.00
ATOM   2410  CA  GLY   151      -0.574  -0.629   1.109  1.00  0.00
ATOM   2411  HA2 GLY   151      -1.295  -1.444   1.054  1.00  0.00
ATOM   2412  HA3 GLY   151       0.403  -0.987   0.784  1.00  0.00
ATOM   2413  C   GLY   151      -0.472  -0.154   2.550  1.00  0.00
ATOM   2414  O   GLY   151      -0.871   0.975   2.875  1.00  0.00
ATOM   2415  N   ASP   152       0.091  -1.012   3.421  1.00  0.00
ATOM   2416  H   ASP   152       0.235  -1.943   3.058  1.00  0.00
ATOM   2417  CA  ASP   152       0.296  -0.785   4.863  1.00  0.00
ATOM   2418  HA  ASP   152       0.267  -1.751   5.368  1.00  0.00
ATOM   2419  CB  ASP   152       1.636  -0.096   5.194  1.00  0.00
ATOM   2420  HB2 ASP   152       2.367  -0.528   4.510  1.00  0.00
ATOM   2421  HB3 ASP   152       1.523   0.967   4.979  1.00  0.00
ATOM   2422  CG  ASP   152       2.116  -0.277   6.634  1.00  0.00
ATOM   2423  OD1 ASP   152       3.265   0.113   6.931  1.00  0.00
ATOM   2424  OD2 ASP   152       1.351  -0.831   7.459  1.00  0.00
ATOM   2425  C   ASP   152      -0.864  -0.139   5.608  1.00  0.00
ATOM   2426  O   ASP   152      -0.906   1.088   5.810  1.00  0.00
ATOM   2427  N   PHE   153      -1.739  -0.988   6.108  1.00  0.00
ATOM   2428  H   PHE   153      -1.646  -1.961   5.854  1.00  0.00
ATOM   2429  CA  PHE   153      -2.894  -0.590   6.891  1.00  0.00
ATOM   2430  HA  PHE   153      -3.076   0.479   6.782  1.00  0.00
ATOM   2431  CB  PHE   153      -4.139  -1.357   6.390  1.00  0.00
ATOM   2432  HB2 PHE   153      -3.936  -2.417   6.236  1.00  0.00
ATOM   2433  HB3 PHE   153      -4.954  -1.244   7.105  1.00  0.00
ATOM   2434  CG  PHE   153      -4.642  -0.818   5.071  1.00  0.00
ATOM   2435  CD1 PHE   153      -5.616   0.179   5.033  1.00  0.00
ATOM   2436  HD1 PHE   153      -6.026   0.558   5.969  1.00  0.00
ATOM   2437  CE1 PHE   153      -6.069   0.693   3.811  1.00  0.00
ATOM   2438  HE1 PHE   153      -6.846   1.458   3.796  1.00  0.00
ATOM   2439  CZ  PHE   153      -5.532   0.234   2.627  1.00  0.00
ATOM   2440  HZ  PHE   153      -5.868   0.650   1.677  1.00  0.00
ATOM   2441  CE2 PHE   153      -4.569  -0.755   2.646  1.00  0.00
ATOM   2442  HE2 PHE   153      -4.155  -1.128   1.709  1.00  0.00
ATOM   2443  CD2 PHE   153      -4.124  -1.279   3.867  1.00  0.00
ATOM   2444  HD2 PHE   153      -3.361  -2.058   3.880  1.00  0.00
ATOM   2445  C   PHE   153      -2.629  -0.760   8.396  1.00  0.00
ATOM   2446  O   PHE   153      -3.565  -0.831   9.184  1.00  0.00
ATOM   2447  N   GLY   154      -1.351  -0.749   8.774  1.00  0.00
ATOM   2448  H   GLY   154      -0.668  -0.604   8.044  1.00  0.00
ATOM   2449  CA  GLY   154      -0.873  -0.929  10.147  1.00  0.00
ATOM   2450  HA2 GLY   154      -1.234  -1.901  10.483  1.00  0.00
ATOM   2451  HA3 GLY   154       0.216  -0.942  10.104  1.00  0.00
ATOM   2452  C   GLY   154      -1.314   0.128  11.134  1.00  0.00
ATOM   2453  O   GLY   154      -1.348  -0.119  12.341  1.00  0.00
ATOM   2454  N   LEU   155      -1.678   1.306  10.618  1.00  0.00
ATOM   2455  H   LEU   155      -1.601   1.413   9.617  1.00  0.00
ATOM   2456  CA  LEU   155      -2.122   2.448  11.401  1.00  0.00
ATOM   2457  HA  LEU   155      -2.011   2.251  12.468  1.00  0.00
ATOM   2458  CB  LEU   155      -1.250   3.669  11.031  1.00  0.00
ATOM   2459  HB2 LEU   155      -0.681   3.289  10.182  1.00  0.00
ATOM   2460  HB3 LEU   155      -1.920   4.460  10.693  1.00  0.00
ATOM   2461  CG  LEU   155      -0.278   4.236  12.088  1.00  0.00
ATOM   2462  HG  LEU   155      -0.816   4.992  12.661  1.00  0.00
ATOM   2463  CD1 LEU   155       0.257   3.178  13.029  1.00  0.00
ATOM   2464 HD11 LEU   155       0.795   2.422  12.457  1.00  0.00
ATOM   2465 HD12 LEU   155       0.933   3.639  13.748  1.00  0.00
ATOM   2466 HD13 LEU   155      -0.572   2.709  13.559  1.00  0.00
ATOM   2467  CD2 LEU   155       0.873   4.965  11.430  1.00  0.00
ATOM   2468 HD21 LEU   155       0.487   5.790  10.832  1.00  0.00
ATOM   2469 HD22 LEU   155       1.543   5.354  12.197  1.00  0.00
ATOM   2470 HD23 LEU   155       1.420   4.276  10.787  1.00  0.00
ATOM   2471  C   LEU   155      -3.600   2.737  11.166  1.00  0.00
ATOM   2472  O   LEU   155      -4.174   3.557  11.888  1.00  0.00
ATOM   2473  N   ALA   156      -4.225   2.049  10.175  1.00  0.00
ATOM   2474  H   ALA   156      -3.671   1.426   9.604  1.00  0.00
ATOM   2475  CA  ALA   156      -5.640   2.236   9.831  1.00  0.00
ATOM   2476  HA  ALA   156      -5.759   3.287   9.567  1.00  0.00
ATOM   2477  CB  ALA   156      -6.030   1.387   8.632  1.00  0.00
ATOM   2478  HB1 ALA   156      -5.925   0.332   8.884  1.00  0.00
ATOM   2479  HB2 ALA   156      -7.065   1.594   8.361  1.00  0.00
ATOM   2480  HB3 ALA   156      -5.380   1.626   7.790  1.00  0.00
ATOM   2481  C   ALA   156      -6.565   1.957  11.009  1.00  0.00
ATOM   2482  O   ALA   156      -6.352   1.009  11.758  1.00  0.00
ATOM   2483  N   LYS   157      -7.562   2.816  11.186  1.00  0.00
ATOM   2484  H   LYS   157      -7.651   3.592  10.546  1.00  0.00
ATOM   2485  CA  LYS   157      -8.512   2.713  12.282  1.00  0.00
ATOM   2486  HA  LYS   157      -8.495   1.706  12.698  1.00  0.00
ATOM   2487  CB  LYS   157      -8.144   3.715  13.401  1.00  0.00
ATOM   2488  HB2 LYS   157      -7.615   4.534  12.913  1.00  0.00
ATOM   2489  HB3 LYS   157      -9.089   4.082  13.802  1.00  0.00
ATOM   2490  CG  LYS   157      -7.277   3.157  14.554  1.00  0.00
ATOM   2491  HG2 LYS   157      -6.367   2.779  14.088  1.00  0.00
ATOM   2492  HG3 LYS   157      -7.033   4.011  15.186  1.00  0.00
ATOM   2493  CD  LYS   157      -7.919   2.032  15.425  1.00  0.00
ATOM   2494  HD2 LYS   157      -7.819   1.116  14.843  1.00  0.00
ATOM   2495  HD3 LYS   157      -7.300   1.963  16.320  1.00  0.00
ATOM   2496  CE  LYS   157      -9.376   2.220  15.830  1.00  0.00
ATOM   2497  HE2 LYS   157      -9.452   3.154  16.386  1.00  0.00
ATOM   2498  HE3 LYS   157      -9.971   2.290  14.919  1.00  0.00
ATOM   2499  NZ  LYS   157      -9.883   1.100  16.668  1.00  0.00
ATOM   2500  HZ1 LYS   157      -9.333   1.035  17.512  1.00  0.00
ATOM   2501  HZ2 LYS   157     -10.849   1.271  16.909  1.00  0.00
ATOM   2502  HZ3 LYS   157      -9.813   0.235  16.152  1.00  0.00
ATOM   2503  C   LYS   157      -9.925   2.974  11.820  1.00  0.00
ATOM   2504  O   LYS   157     -10.144   3.798  10.930  1.00  0.00
ATOM   2505  N   ALA   158     -10.886   2.282  12.443  1.00  0.00
ATOM   2506  H   ALA   158     -10.608   1.589  13.123  1.00  0.00
ATOM   2507  CA  ALA   158     -12.311   2.465  12.185  1.00  0.00
ATOM   2508  HA  ALA   158     -12.518   2.564  11.120  1.00  0.00
ATOM   2509  CB  ALA   158     -13.105   1.280  12.729  1.00  0.00
ATOM   2510  HB1 ALA   158     -12.915   1.174  13.797  1.00  0.00
ATOM   2511  HB2 ALA   158     -14.169   1.448  12.565  1.00  0.00
ATOM   2512  HB3 ALA   158     -12.798   0.369  12.214  1.00  0.00
ATOM   2513  C   ALA   158     -12.764   3.750  12.862  1.00  0.00
ATOM   2514  O   ALA   158     -12.404   4.004  14.015  1.00  0.00
ATOM   2515  N   VAL   159     -13.515   4.576  12.136  1.00  0.00
ATOM   2516  H   VAL   159     -13.660   4.378  11.156  1.00  0.00
ATOM   2517  CA  VAL   159     -14.071   5.807  12.681  1.00  0.00
ATOM   2518  HA  VAL   159     -13.666   6.010  13.673  1.00  0.00
ATOM   2519  CB  VAL   159     -13.840   7.058  11.786  1.00  0.00
ATOM   2520  HB  VAL   159     -14.281   6.871  10.807  1.00  0.00
ATOM   2521  CG1 VAL   159     -14.478   8.304  12.402  1.00  0.00
ATOM   2522 HG11 VAL   159     -14.038   8.492  13.381  1.00  0.00
ATOM   2523 HG12 VAL   159     -14.301   9.162  11.754  1.00  0.00
ATOM   2524 HG13 VAL   159     -15.551   8.147  12.511  1.00  0.00
ATOM   2525  CG2 VAL   159     -12.355   7.290  11.529  1.00  0.00
ATOM   2526 HG21 VAL   159     -11.933   6.420  11.025  1.00  0.00
ATOM   2527 HG22 VAL   159     -12.228   8.171  10.900  1.00  0.00
ATOM   2528 HG23 VAL   159     -11.841   7.444  12.478  1.00  0.00
ATOM   2529  C   VAL   159     -15.562   5.529  12.918  1.00  0.00
ATOM   2530  O   VAL   159     -16.278   5.223  11.956  1.00  0.00
ATOM   2531  N   PRO   160     -16.052   5.598  14.174  1.00  0.00
ATOM   2532  CD  PRO   160     -15.349   5.942  15.428  1.00  0.00
ATOM   2533  HD2 PRO   160     -15.194   7.020  15.472  1.00  0.00
ATOM   2534  HD3 PRO   160     -14.384   5.435  15.453  1.00  0.00
ATOM   2535  CG  PRO   160     -16.276   5.452  16.489  1.00  0.00
ATOM   2536  HG2 PRO   160     -16.167   6.071  17.380  1.00  0.00
ATOM   2537  HG3 PRO   160     -16.034   4.418  16.734  1.00  0.00
ATOM   2538  CB  PRO   160     -17.657   5.557  15.915  1.00  0.00
ATOM   2539  HB2 PRO   160     -18.042   6.555  16.123  1.00  0.00
ATOM   2540  HB3 PRO   160     -18.347   4.812  16.312  1.00  0.00
ATOM   2541  CA  PRO   160     -17.493   5.365  14.404  1.00  0.00
ATOM   2542  HA  PRO   160     -17.731   4.345  14.102  1.00  0.00
ATOM   2543  C   PRO   160     -18.354   6.347  13.603  1.00  0.00
ATOM   2544  O   PRO   160     -17.939   7.488  13.394  1.00  0.00
ATOM   2545  N   GLU   161     -19.526   5.887  13.116  1.00  0.00
ATOM   2546  H   GLU   161     -19.680   4.892  13.201  1.00  0.00
ATOM   2547  CA  GLU   161     -20.464   6.671  12.297  1.00  0.00
ATOM   2548  HA  GLU   161     -19.948   7.017  11.402  1.00  0.00
ATOM   2549  CB  GLU   161     -21.696   5.844  11.869  1.00  0.00
ATOM   2550  HB2 GLU   161     -22.371   6.535  11.363  1.00  0.00
ATOM   2551  HB3 GLU   161     -21.336   5.102  11.156  1.00  0.00
ATOM   2552  CG  GLU   161     -22.440   5.143  13.000  1.00  0.00
ATOM   2553  HG2 GLU   161     -22.419   5.826  13.849  1.00  0.00
ATOM   2554  HG3 GLU   161     -23.462   5.057  12.630  1.00  0.00
ATOM   2555  CD  GLU   161     -21.943   3.775  13.438  1.00  0.00
ATOM   2556  OE1 GLU   161     -20.791   3.405  13.110  1.00  0.00
ATOM   2557  OE2 GLU   161     -22.708   3.077  14.144  1.00  0.00
ATOM   2558  C   GLU   161     -20.848   8.049  12.867  1.00  0.00
ATOM   2559  O   GLU   161     -20.904   9.025  12.114  1.00  0.00
ATOM   2560  N   GLY   162     -21.049   8.119  14.184  1.00  0.00
ATOM   2561  H   GLY   162     -20.960   7.272  14.728  1.00  0.00
ATOM   2562  CA  GLY   162     -21.391   9.356  14.880  1.00  0.00
ATOM   2563  HA2 GLY   162     -22.156   9.859  14.289  1.00  0.00
ATOM   2564  HA3 GLY   162     -21.806   9.078  15.849  1.00  0.00
ATOM   2565  C   GLY   162     -20.226  10.310  15.096  1.00  0.00
ATOM   2566  O   GLY   162     -20.441  11.484  15.416  1.00  0.00
ATOM   2567  N   HIE   163     -18.987   9.814  14.925  1.00  0.00
ATOM   2568  H   HIE   163     -18.912   8.839  14.672  1.00  0.00
ATOM   2569  CA  HIE   163     -17.753  10.577  15.121  1.00  0.00
ATOM   2570  HA  HIE   163     -17.964  11.496  15.667  1.00  0.00
ATOM   2571  CB  HIE   163     -16.745   9.744  15.930  1.00  0.00
ATOM   2572  HB2 HIE   163     -16.513   8.848  15.354  1.00  0.00
ATOM   2573  HB3 HIE   163     -15.828  10.301  16.118  1.00  0.00
ATOM   2574  CG  HIE   163     -17.246   9.279  17.264  1.00  0.00
ATOM   2575  ND1 HIE   163     -18.337   8.431  17.373  1.00  0.00
ATOM   2576  CE1 HIE   163     -18.488   8.202  18.667  1.00  0.00
ATOM   2577  HE1 HIE   163     -19.307   7.550  18.970  1.00  0.00
ATOM   2578  NE2 HIE   163     -17.566   8.842  19.387  1.00  0.00
ATOM   2579  HE2 HIE   163     -17.454   8.842  20.391  1.00  0.00
ATOM   2580  CD2 HIE   163     -16.763   9.528  18.503  1.00  0.00
ATOM   2581  HD2 HIE   163     -15.928  10.122  18.873  1.00  0.00
ATOM   2582  C   HIE   163     -17.116  10.997  13.794  1.00  0.00
ATOM   2583  O   HIE   163     -17.254  10.297  12.787  1.00  0.00
ATOM   2584  N   GLU   164     -16.400  12.135  13.801  1.00  0.00
ATOM   2585  H   GLU   164     -16.441  12.733  14.614  1.00  0.00
ATOM   2586  CA  GLU   164     -15.688  12.622  12.615  1.00  0.00
ATOM   2587  HA  GLU   164     -15.891  11.954  11.778  1.00  0.00
ATOM   2588  CB  GLU   164     -16.128  14.051  12.224  1.00  0.00
ATOM   2589  HB2 GLU   164     -15.719  14.238  11.231  1.00  0.00
ATOM   2590  HB3 GLU   164     -17.217  14.034  12.170  1.00  0.00
ATOM   2591  CG  GLU   164     -15.685  15.155  13.170  1.00  0.00
ATOM   2592  HG2 GLU   164     -14.718  14.869  13.584  1.00  0.00
ATOM   2593  HG3 GLU   164     -15.567  16.048  12.557  1.00  0.00
ATOM   2594  CD  GLU   164     -16.652  15.441  14.298  1.00  0.00
ATOM   2595  OE1 GLU   164     -16.687  14.652  15.269  1.00  0.00
ATOM   2596  OE2 GLU   164     -17.363  16.470  14.221  1.00  0.00
ATOM   2597  C   GLU   164     -14.157  12.492  12.782  1.00  0.00
ATOM   2598  O   GLU   164     -13.406  12.767  11.843  1.00  0.00
ATOM   2599  N   TYR   165     -13.711  12.064  13.983  1.00  0.00
ATOM   2600  H   TYR   165     -14.398  11.918  14.709  1.00  0.00
ATOM   2601  CA  TYR   165     -12.303  11.885  14.318  1.00  0.00
ATOM   2602  HA  TYR   165     -11.746  11.616  13.420  1.00  0.00
ATOM   2603  CB  TYR   165     -11.701  13.185  14.901  1.00  0.00
ATOM   2604  HB2 TYR   165     -10.619  13.059  14.889  1.00  0.00
ATOM   2605  HB3 TYR   165     -11.979  14.000  14.233  1.00  0.00
ATOM   2606  CG  TYR   165     -12.155  13.511  16.310  1.00  0.00
ATOM   2607  CD1 TYR   165     -13.281  14.297  16.538  1.00  0.00
ATOM   2608  HD1 TYR   165     -13.833  14.683  15.681  1.00  0.00
ATOM   2609  CE1 TYR   165     -13.707  14.594  17.833  1.00  0.00
ATOM   2610  HE1 TYR   165     -14.592  15.209  17.993  1.00  0.00
ATOM   2611  CZ  TYR   165     -12.997  14.105  18.919  1.00  0.00
ATOM   2612  OH  TYR   165     -13.401  14.394  20.200  1.00  0.00
ATOM   2613  HH  TYR   165     -14.188  14.943  20.230  1.00  0.00
ATOM   2614  CE2 TYR   165     -11.875  13.317  18.714  1.00  0.00
ATOM   2615  HE2 TYR   165     -11.326  12.913  19.564  1.00  0.00
ATOM   2616  CD2 TYR   165     -11.451  13.041  17.416  1.00  0.00
ATOM   2617  HD2 TYR   165     -10.552  12.448  17.251  1.00  0.00
ATOM   2618  C   TYR   165     -12.055  10.722  15.274  1.00  0.00
ATOM   2619  O   TYR   165     -12.959  10.304  16.006  1.00  0.00
ATOM   2620  N   TYR   166     -10.798  10.255  15.301  1.00  0.00
ATOM   2621  H   TYR   166     -10.167  10.649  14.616  1.00  0.00
ATOM   2622  CA  TYR   166     -10.293   9.218  16.187  1.00  0.00
ATOM   2623  HA  TYR   166     -11.066   8.934  16.901  1.00  0.00
ATOM   2624  CB  TYR   166      -9.885   7.969  15.379  1.00  0.00
ATOM   2625  HB2 TYR   166     -10.800   7.481  15.043  1.00  0.00
ATOM   2626  HB3 TYR   166      -9.331   8.336  14.515  1.00  0.00
ATOM   2627  CG  TYR   166      -9.032   6.974  16.140  1.00  0.00
ATOM   2628  CD1 TYR   166      -9.615   5.990  16.934  1.00  0.00
ATOM   2629  HD1 TYR   166     -10.702   5.937  16.990  1.00  0.00
ATOM   2630  CE1 TYR   166      -8.834   5.081  17.649  1.00  0.00
ATOM   2631  HE1 TYR   166      -9.308   4.334  18.286  1.00  0.00
ATOM   2632  CZ  TYR   166      -7.453   5.130  17.547  1.00  0.00
ATOM   2633  OH  TYR   166      -6.676   4.222  18.230  1.00  0.00
ATOM   2634  HH  TYR   166      -7.193   3.599  18.746  1.00  0.00
ATOM   2635  CE2 TYR   166      -6.852   6.097  16.756  1.00  0.00
ATOM   2636  HE2 TYR   166      -5.765   6.149  16.682  1.00  0.00
ATOM   2637  CD2 TYR   166      -7.643   7.004  16.051  1.00  0.00
ATOM   2638  HD2 TYR   166      -7.175   7.756  15.416  1.00  0.00
ATOM   2639  C   TYR   166      -9.104   9.812  16.961  1.00  0.00
ATOM   2640  O   TYR   166      -8.197  10.382  16.344  1.00  0.00
ATOM   2641  N   ARG   167      -9.107   9.674  18.300  1.00  0.00
ATOM   2642  H   ARG   167      -9.929   9.286  18.741  1.00  0.00
ATOM   2643  CA  ARG   167      -8.035  10.188  19.158  1.00  0.00
ATOM   2644  HA  ARG   167      -7.630  11.098  18.715  1.00  0.00
ATOM   2645  CB  ARG   167      -8.534  10.512  20.572  1.00  0.00
ATOM   2646  HB2 ARG   167      -9.624  10.478  20.564  1.00  0.00
ATOM   2647  HB3 ARG   167      -8.152   9.750  21.251  1.00  0.00
ATOM   2648  CG  ARG   167      -8.074  11.884  21.041  1.00  0.00
ATOM   2649  HG2 ARG   167      -6.991  11.930  20.929  1.00  0.00
ATOM   2650  HG3 ARG   167      -8.538  12.631  20.396  1.00  0.00
ATOM   2651  CD  ARG   167      -8.443  12.163  22.479  1.00  0.00
ATOM   2652  HD2 ARG   167      -9.252  11.497  22.780  1.00  0.00
ATOM   2653  HD3 ARG   167      -7.575  11.989  23.115  1.00  0.00
ATOM   2654  NE  ARG   167      -8.885  13.547  22.656  1.00  0.00
ATOM   2655  HE  ARG   167      -8.173  14.263  22.633  1.00  0.00
ATOM   2656  CZ  ARG   167     -10.151  13.916  22.828  1.00  0.00
ATOM   2657  NH1 ARG   167     -11.117  13.004  22.867  1.00  0.00
ATOM   2658 HH11 ARG   167     -10.888  12.025  22.766  1.00  0.00
ATOM   2659 HH12 ARG   167     -12.076  13.293  22.998  1.00  0.00
ATOM   2660  NH2 ARG   167     -10.461  15.196  22.976  1.00  0.00
ATOM   2661 HH21 ARG   167      -9.732  15.895  22.959  1.00  0.00
ATOM   2662 HH22 ARG   167     -11.425  15.468  23.106  1.00  0.00
ATOM   2663  C   ARG   167      -6.825   9.258  19.184  1.00  0.00
ATOM   2664  O   ARG   167      -6.950   8.082  19.530  1.00  0.00
ATOM   2665  N   VAL   168      -5.658   9.796  18.801  1.00  0.00
ATOM   2666  H   VAL   168      -5.701  10.737  18.437  1.00  0.00
ATOM   2667  CA  VAL   168      -4.391   9.063  18.689  1.00  0.00
ATOM   2668  HA  VAL   168      -4.520   7.984  18.770  1.00  0.00
ATOM   2669  CB  VAL   168      -3.634   9.377  17.356  1.00  0.00
ATOM   2670  HB  VAL   168      -2.860   8.623  17.214  1.00  0.00
ATOM   2671  CG1 VAL   168      -4.579   9.370  16.154  1.00  0.00
ATOM   2672 HG11 VAL   168      -5.353  10.124  16.295  1.00  0.00
ATOM   2673 HG12 VAL   168      -4.016   9.592  15.247  1.00  0.00
ATOM   2674 HG13 VAL   168      -5.043   8.387  16.062  1.00  0.00
ATOM   2675  CG2 VAL   168      -2.861  10.696  17.431  1.00  0.00
ATOM   2676 HG21 VAL   168      -2.127  10.642  18.234  1.00  0.00
ATOM   2677 HG22 VAL   168      -2.352  10.874  16.484  1.00  0.00
ATOM   2678 HG23 VAL   168      -3.555  11.513  17.629  1.00  0.00
ATOM   2679  C   VAL   168      -3.489   9.193  19.929  1.00  0.00
ATOM   2680  O   VAL   168      -3.630  10.139  20.699  1.00  0.00
ATOM   2681  N   ARG   169      -2.545   8.256  20.090  1.00  0.00
ATOM   2682  H   ARG   169      -2.508   7.508  19.412  1.00  0.00
ATOM   2683  CA  ARG   169      -1.591   8.234  21.202  1.00  0.00
ATOM   2684  HA  ARG   169      -2.020   8.739  22.067  1.00  0.00
ATOM   2685  CB  ARG   169      -1.257   6.780  21.596  1.00  0.00
ATOM   2686  HB2 ARG   169      -0.780   6.327  20.727  1.00  0.00
ATOM   2687  HB3 ARG   169      -0.539   6.839  22.414  1.00  0.00
ATOM   2688  CG  ARG   169      -2.447   5.925  22.026  1.00  0.00
ATOM   2689  HG2 ARG   169      -2.913   6.385  22.897  1.00  0.00
ATOM   2690  HG3 ARG   169      -3.166   5.888  21.208  1.00  0.00
ATOM   2691  CD  ARG   169      -2.005   4.515  22.375  1.00  0.00
ATOM   2692  HD2 ARG   169      -1.212   4.214  21.690  1.00  0.00
ATOM   2693  HD3 ARG   169      -1.624   4.507  23.396  1.00  0.00
ATOM   2694  NE  ARG   169      -3.102   3.550  22.276  1.00  0.00
ATOM   2695  HE  ARG   169      -3.711   3.463  23.077  1.00  0.00
ATOM   2696  CZ  ARG   169      -3.345   2.793  21.209  1.00  0.00
ATOM   2697  NH1 ARG   169      -2.568   2.877  20.135  1.00  0.00
ATOM   2698 HH11 ARG   169      -1.788   3.519  20.128  1.00  0.00
ATOM   2699 HH12 ARG   169      -2.760   2.298  19.330  1.00  0.00
ATOM   2700  NH2 ARG   169      -4.365   1.946  21.209  1.00  0.00
ATOM   2701 HH21 ARG   169      -4.960   1.876  22.023  1.00  0.00
ATOM   2702 HH22 ARG   169      -4.543   1.375  20.396  1.00  0.00
ATOM   2703  C   ARG   169      -0.290   8.972  20.842  1.00  0.00
ATOM   2704  O   ARG   169      -0.008   9.197  19.661  1.00  0.00
ATOM   2705  N   GLU   170       0.506   9.337  21.871  1.00  0.00
ATOM   2706  H   GLU   170       0.163   9.172  22.807  1.00  0.00
ATOM   2707  CA  GLU   170       1.824   9.961  21.713  1.00  0.00
ATOM   2708  HA  GLU   170       1.787  10.697  20.909  1.00  0.00
ATOM   2709  CB  GLU   170       2.253  10.674  23.013  1.00  0.00
ATOM   2710  HB2 GLU   170       2.106   9.969  23.832  1.00  0.00
ATOM   2711  HB3 GLU   170       3.314  10.906  22.920  1.00  0.00
ATOM   2712  CG  GLU   170       1.479  11.951  23.299  1.00  0.00
ATOM   2713  HG2 GLU   170       2.019  12.769  22.824  1.00  0.00
ATOM   2714  HG3 GLU   170       0.530  11.796  22.786  1.00  0.00
ATOM   2715  CD  GLU   170       1.216  12.296  24.755  1.00  0.00
ATOM   2716  OE1 GLU   170       2.119  12.095  25.600  1.00  0.00
ATOM   2717  OE2 GLU   170       0.113  12.814  25.040  1.00  0.00
ATOM   2718  C   GLU   170       2.776   8.803  21.365  1.00  0.00
ATOM   2719  O   GLU   170       3.121   7.999  22.242  1.00  0.00
ATOM   2720  N   ASP   171       3.118   8.666  20.068  1.00  0.00
ATOM   2721  H   ASP   171       2.731   9.314  19.396  1.00  0.00
ATOM   2722  CA  ASP   171       3.937   7.559  19.572  1.00  0.00
ATOM   2723  HA  ASP   171       4.330   6.978  20.406  1.00  0.00
ATOM   2724  CB  ASP   171       3.080   6.637  18.692  1.00  0.00
ATOM   2725  HB2 ASP   171       2.101   6.594  19.170  1.00  0.00
ATOM   2726  HB3 ASP   171       2.983   7.092  17.706  1.00  0.00
ATOM   2727  CG  ASP   171       3.631   5.238  18.547  1.00  0.00
ATOM   2728  OD1 ASP   171       4.205   4.938  17.481  1.00  0.00
ATOM   2729  OD2 ASP   171       3.461   4.431  19.490  1.00  0.00
ATOM   2730  C   ASP   171       5.205   7.983  18.827  1.00  0.00
ATOM   2731  O   ASP   171       5.177   8.924  18.023  1.00  0.00
ATOM   2732  N   GLY   172       6.287   7.241  19.079  1.00  0.00
ATOM   2733  H   GLY   172       6.181   6.482  19.737  1.00  0.00
ATOM   2734  CA  GLY   172       7.597   7.453  18.474  1.00  0.00
ATOM   2735  HA2 GLY   172       7.846   8.507  18.593  1.00  0.00
ATOM   2736  HA3 GLY   172       8.315   6.846  19.025  1.00  0.00
ATOM   2737  C   GLY   172       7.673   7.092  17.005  1.00  0.00
ATOM   2738  O   GLY   172       8.495   7.654  16.276  1.00  0.00
ATOM   2739  N   ASP   173       6.810   6.156  16.559  1.00  0.00
ATOM   2740  H   ASP   173       6.241   5.692  17.252  1.00  0.00
ATOM   2741  CA  ASP   173       6.742   5.682  15.176  1.00  0.00
ATOM   2742  HA  ASP   173       7.691   5.868  14.673  1.00  0.00
ATOM   2743  CB  ASP   173       6.455   4.172  15.142  1.00  0.00
ATOM   2744  HB2 ASP   173       5.632   4.005  15.837  1.00  0.00
ATOM   2745  HB3 ASP   173       6.140   3.899  14.135  1.00  0.00
ATOM   2746  CG  ASP   173       7.642   3.319  15.550  1.00  0.00
ATOM   2747  OD1 ASP   173       8.616   3.241  14.765  1.00  0.00
ATOM   2748  OD2 ASP   173       7.585   2.702  16.639  1.00  0.00
ATOM   2749  C   ASP   173       5.750   6.463  14.281  1.00  0.00
ATOM   2750  O   ASP   173       5.642   6.154  13.086  1.00  0.00
ATOM   2751  N   SER   174       5.051   7.481  14.839  1.00  0.00
ATOM   2752  H   SER   174       5.164   7.670  15.825  1.00  0.00
ATOM   2753  CA  SER   174       4.079   8.290  14.080  1.00  0.00
ATOM   2754  HA  SER   174       3.331   7.635  13.633  1.00  0.00
ATOM   2755  CB  SER   174       3.369   9.294  14.987  1.00  0.00
ATOM   2756  HB2 SER   174       4.117   9.925  15.467  1.00  0.00
ATOM   2757  HB3 SER   174       2.708   9.912  14.380  1.00  0.00
ATOM   2758  OG  SER   174       2.611   8.624  15.978  1.00  0.00
ATOM   2759  HG  SER   174       2.173   9.270  16.537  1.00  0.00
ATOM   2760  C   SER   174       4.753   9.020  12.922  1.00  0.00
ATOM   2761  O   SER   174       5.824   9.590  13.116  1.00  0.00
ATOM   2762  N   PRO   175       4.176   8.994  11.706  1.00  0.00
ATOM   2763  CD  PRO   175       2.923   8.327  11.284  1.00  0.00
ATOM   2764  HD2 PRO   175       2.075   8.844  11.732  1.00  0.00
ATOM   2765  HD3 PRO   175       2.938   7.291  11.624  1.00  0.00
ATOM   2766  CG  PRO   175       2.941   8.436   9.806  1.00  0.00
ATOM   2767  HG2 PRO   175       2.121   9.093   9.516  1.00  0.00
ATOM   2768  HG3 PRO   175       2.768   7.439   9.401  1.00  0.00
ATOM   2769  CB  PRO   175       4.248   8.971   9.356  1.00  0.00
ATOM   2770  HB2 PRO   175       4.068   9.692   8.559  1.00  0.00
ATOM   2771  HB3 PRO   175       4.944   8.209   9.005  1.00  0.00
ATOM   2772  CA  PRO   175       4.828   9.683  10.581  1.00  0.00
ATOM   2773  HA  PRO   175       5.904   9.526  10.646  1.00  0.00
ATOM   2774  C   PRO   175       4.529  11.182  10.622  1.00  0.00
ATOM   2775  O   PRO   175       3.846  11.702   9.747  1.00  0.00
ATOM   2776  N   VAL   176       5.049  11.873  11.667  1.00  0.00
ATOM   2777  H   VAL   176       5.467  11.318  12.400  1.00  0.00
ATOM   2778  CA  VAL   176       4.808  13.304  11.923  1.00  0.00
ATOM   2779  HA  VAL   176       3.744  13.535  11.981  1.00  0.00
ATOM   2780  CB  VAL   176       5.502  13.835  13.214  1.00  0.00
ATOM   2781  HB  VAL   176       5.267  14.893  13.328  1.00  0.00
ATOM   2782  CG1 VAL   176       5.025  13.072  14.447  1.00  0.00
ATOM   2783 HG11 VAL   176       5.261  12.013  14.334  1.00  0.00
ATOM   2784 HG12 VAL   176       5.526  13.462  15.333  1.00  0.00
ATOM   2785 HG13 VAL   176       3.948  13.194  14.556  1.00  0.00
ATOM   2786  CG2 VAL   176       7.030  13.800  13.101  1.00  0.00
ATOM   2787 HG21 VAL   176       7.347  14.422  12.265  1.00  0.00
ATOM   2788 HG22 VAL   176       7.471  14.178  14.023  1.00  0.00
ATOM   2789 HG23 VAL   176       7.359  12.774  12.936  1.00  0.00
ATOM   2790  C   VAL   176       4.992  14.254  10.719  1.00  0.00
ATOM   2791  O   VAL   176       4.289  15.251  10.625  1.00  0.00
ATOM   2792  N   PHE   177       5.944  13.961   9.825  1.00  0.00
ATOM   2793  H   PHE   177       6.579  13.199  10.019  1.00  0.00
ATOM   2794  CA  PHE   177       6.230  14.829   8.675  1.00  0.00
ATOM   2795  HA  PHE   177       6.094  15.872   8.962  1.00  0.00
ATOM   2796  CB  PHE   177       7.679  14.638   8.189  1.00  0.00
ATOM   2797  HB2 PHE   177       7.854  13.588   7.953  1.00  0.00
ATOM   2798  HB3 PHE   177       7.885  15.248   7.309  1.00  0.00
ATOM   2799  CG  PHE   177       8.706  15.023   9.232  1.00  0.00
ATOM   2800  CD1 PHE   177       8.778  16.327   9.716  1.00  0.00
ATOM   2801  HD1 PHE   177       8.089  17.077   9.328  1.00  0.00
ATOM   2802  CE1 PHE   177       9.721  16.680  10.689  1.00  0.00
ATOM   2803  HE1 PHE   177       9.735  17.692  11.095  1.00  0.00
ATOM   2804  CZ  PHE   177      10.634  15.746  11.135  1.00  0.00
ATOM   2805  HZ  PHE   177      11.398  16.033  11.857  1.00  0.00
ATOM   2806  CE2 PHE   177      10.579  14.451  10.668  1.00  0.00
ATOM   2807  HE2 PHE   177      11.287  13.709  11.037  1.00  0.00
ATOM   2808  CD2 PHE   177       9.614  14.087   9.717  1.00  0.00
ATOM   2809  HD2 PHE   177       9.569  13.061   9.351  1.00  0.00
ATOM   2810  C   PHE   177       5.191  14.730   7.558  1.00  0.00
ATOM   2811  O   PHE   177       5.248  15.487   6.591  1.00  0.00
ATOM   2812  N   TRP   178       4.209  13.836   7.737  1.00  0.00
ATOM   2813  H   TRP   178       4.264  13.264   8.567  1.00  0.00
ATOM   2814  CA  TRP   178       3.087  13.621   6.819  1.00  0.00
ATOM   2815  HA  TRP   178       3.212  14.225   5.920  1.00  0.00
ATOM   2816  CB  TRP   178       3.038  12.120   6.407  1.00  0.00
ATOM   2817  HB2 TRP   178       3.306  11.463   7.234  1.00  0.00
ATOM   2818  HB3 TRP   178       2.026  11.890   6.074  1.00  0.00
ATOM   2819  CG  TRP   178       3.955  11.773   5.266  1.00  0.00
ATOM   2820  CD1 TRP   178       3.607  11.612   3.955  1.00  0.00
ATOM   2821  HD1 TRP   178       2.547  11.692   3.715  1.00  0.00
ATOM   2822  NE1 TRP   178       4.726  11.375   3.191  1.00  0.00
ATOM   2823  HE1 TRP   178       4.743  11.285   2.186  1.00  0.00
ATOM   2824  CE2 TRP   178       5.824  11.309   4.018  1.00  0.00
ATOM   2825  CZ2 TRP   178       7.168  11.054   3.722  1.00  0.00
ATOM   2826  HZ2 TRP   178       7.445  10.848   2.688  1.00  0.00
ATOM   2827  CH2 TRP   178       8.066  11.080   4.771  1.00  0.00
ATOM   2828  HH2 TRP   178       9.123  10.902   4.574  1.00  0.00
ATOM   2829  CZ3 TRP   178       7.652  11.330   6.088  1.00  0.00
ATOM   2830  HZ3 TRP   178       8.366  11.331   6.911  1.00  0.00
ATOM   2831  CE3 TRP   178       6.321  11.585   6.381  1.00  0.00
ATOM   2832  HE3 TRP   178       6.043  11.725   7.426  1.00  0.00
ATOM   2833  CD2 TRP   178       5.380  11.589   5.330  1.00  0.00
ATOM   2834  C   TRP   178       1.769  14.031   7.518  1.00  0.00
ATOM   2835  O   TRP   178       0.684  13.874   6.954  1.00  0.00
ATOM   2836  N   TYR   179       1.873  14.520   8.756  1.00  0.00
ATOM   2837  H   TYR   179       2.791  14.552   9.175  1.00  0.00
ATOM   2838  CA  TYR   179       0.720  14.843   9.590  1.00  0.00
ATOM   2839  HA  TYR   179      -0.180  14.394   9.171  1.00  0.00
ATOM   2840  CB  TYR   179       0.928  14.291  11.019  1.00  0.00
ATOM   2841  HB2 TYR   179       1.983  14.462  11.231  1.00  0.00
ATOM   2842  HB3 TYR   179       0.319  14.887  11.699  1.00  0.00
ATOM   2843  CG  TYR   179       0.606  12.820  11.209  1.00  0.00
ATOM   2844  CD1 TYR   179       0.191  12.027  10.140  1.00  0.00
ATOM   2845  HD1 TYR   179       0.121  12.477   9.150  1.00  0.00
ATOM   2846  CE1 TYR   179      -0.134  10.683  10.320  1.00  0.00
ATOM   2847  HE1 TYR   179      -0.482  10.085   9.478  1.00  0.00
ATOM   2848  CZ  TYR   179      -0.066  10.123  11.585  1.00  0.00
ATOM   2849  OH  TYR   179      -0.366   8.799  11.767  1.00  0.00
ATOM   2850  HH  TYR   179      -0.610   8.354  10.952  1.00  0.00
ATOM   2851  CE2 TYR   179       0.360  10.884  12.658  1.00  0.00
ATOM   2852  HE2 TYR   179       0.449  10.437  13.648  1.00  0.00
ATOM   2853  CD2 TYR   179       0.676  12.229  12.469  1.00  0.00
ATOM   2854  HD2 TYR   179       0.986  12.841  13.316  1.00  0.00
ATOM   2855  C   TYR   179       0.252  16.296   9.634  1.00  0.00
ATOM   2856  O   TYR   179       1.055  17.232   9.738  1.00  0.00
ATOM   2857  N   ALA   180      -1.080  16.460   9.624  1.00  0.00
ATOM   2858  H   ALA   180      -1.637  15.624   9.511  1.00  0.00
ATOM   2859  CA  ALA   180      -1.773  17.743   9.745  1.00  0.00
ATOM   2860  HA  ALA   180      -1.380  18.478   9.043  1.00  0.00
ATOM   2861  CB  ALA   180      -3.254  17.550   9.468  1.00  0.00
ATOM   2862  HB1 ALA   180      -3.663  16.823  10.170  1.00  0.00
ATOM   2863  HB2 ALA   180      -3.773  18.501   9.587  1.00  0.00
ATOM   2864  HB3 ALA   180      -3.389  17.187   8.449  1.00  0.00
ATOM   2865  C   ALA   180      -1.566  18.304  11.173  1.00  0.00
ATOM   2866  O   ALA   180      -1.269  17.520  12.088  1.00  0.00
ATOM   2867  N   PRO   181      -1.683  19.637  11.377  1.00  0.00
ATOM   2868  CD  PRO   181      -1.990  20.708  10.404  1.00  0.00
ATOM   2869  HD2 PRO   181      -3.069  20.768  10.257  1.00  0.00
ATOM   2870  HD3 PRO   181      -1.506  20.487   9.453  1.00  0.00
ATOM   2871  CG  PRO   181      -1.434  21.927  11.056  1.00  0.00
ATOM   2872  HG2 PRO   181      -1.956  22.817  10.705  1.00  0.00
ATOM   2873  HG3 PRO   181      -0.370  22.021  10.838  1.00  0.00
ATOM   2874  CB  PRO   181      -1.660  21.703  12.516  1.00  0.00
ATOM   2875  HB2 PRO   181      -2.668  21.991  12.815  1.00  0.00
ATOM   2876  HB3 PRO   181      -0.933  22.257  13.110  1.00  0.00
ATOM   2877  CA  PRO   181      -1.465  20.198  12.722  1.00  0.00
ATOM   2878  HA  PRO   181      -0.436  19.968  12.995  1.00  0.00
ATOM   2879  C   PRO   181      -2.406  19.668  13.798  1.00  0.00
ATOM   2880  O   PRO   181      -1.973  19.544  14.943  1.00  0.00
ATOM   2881  N   GLU   182      -3.678  19.342  13.448  1.00  0.00
ATOM   2882  H   GLU   182      -4.031  19.569  12.530  1.00  0.00
ATOM   2883  CA  GLU   182      -4.630  18.833  14.458  1.00  0.00
ATOM   2884  HA  GLU   182      -4.582  19.475  15.338  1.00  0.00
ATOM   2885  CB  GLU   182      -6.085  18.807  13.945  1.00  0.00
ATOM   2886  HB2 GLU   182      -6.716  18.592  14.807  1.00  0.00
ATOM   2887  HB3 GLU   182      -6.303  19.809  13.576  1.00  0.00
ATOM   2888  CG  GLU   182      -6.365  17.784  12.839  1.00  0.00
ATOM   2889  HG2 GLU   182      -5.773  16.909  13.108  1.00  0.00
ATOM   2890  HG3 GLU   182      -7.425  17.544  12.924  1.00  0.00
ATOM   2891  CD  GLU   182      -6.051  18.188  11.410  1.00  0.00
ATOM   2892  OE1 GLU   182      -5.525  19.304  11.188  1.00  0.00
ATOM   2893  OE2 GLU   182      -6.343  17.377  10.499  1.00  0.00
ATOM   2894  C   GLU   182      -4.179  17.480  15.060  1.00  0.00
ATOM   2895  O   GLU   182      -4.492  17.186  16.215  1.00  0.00
ATOM   2896  N   CYS   183      -3.393  16.703  14.290  1.00  0.00
ATOM   2897  H   CYS   183      -3.212  17.040  13.355  1.00  0.00
ATOM   2898  CA  CYS   183      -2.825  15.408  14.685  1.00  0.00
ATOM   2899  HA  CYS   183      -3.576  14.821  15.214  1.00  0.00
ATOM   2900  CB  CYS   183      -2.375  14.628  13.455  1.00  0.00
ATOM   2901  HB2 CYS   183      -1.552  15.140  12.956  1.00  0.00
ATOM   2902  HB3 CYS   183      -2.061  13.622  13.732  1.00  0.00
ATOM   2903  SG  CYS   183      -3.663  14.425  12.215  1.00  0.00
ATOM   2904  HG  CYS   183      -2.919  13.736  11.354  1.00  0.00
ATOM   2905  C   CYS   183      -1.664  15.610  15.629  1.00  0.00
ATOM   2906  O   CYS   183      -1.520  14.868  16.595  1.00  0.00
ATOM   2907  N   LEU   184      -0.794  16.557  15.289  1.00  0.00
ATOM   2908  H   LEU   184      -0.973  17.068  14.436  1.00  0.00
ATOM   2909  CA  LEU   184       0.414  16.871  16.041  1.00  0.00
ATOM   2910  HA  LEU   184       0.962  15.956  16.268  1.00  0.00
ATOM   2911  CB  LEU   184       1.325  17.798  15.209  1.00  0.00
ATOM   2912  HB2 LEU   184       0.752  18.722  15.125  1.00  0.00
ATOM   2913  HB3 LEU   184       2.206  17.972  15.826  1.00  0.00
ATOM   2914  CG  LEU   184       1.762  17.339  13.812  1.00  0.00
ATOM   2915  HG  LEU   184       0.877  17.081  13.230  1.00  0.00
ATOM   2916  CD1 LEU   184       2.522  18.440  13.111  1.00  0.00
ATOM   2917 HD11 LEU   184       3.407  18.698  13.692  1.00  0.00
ATOM   2918 HD12 LEU   184       2.825  18.099  12.121  1.00  0.00
ATOM   2919 HD13 LEU   184       1.883  19.317  13.012  1.00  0.00
ATOM   2920  CD2 LEU   184       2.638  16.107  13.882  1.00  0.00
ATOM   2921 HD21 LEU   184       2.087  15.294  14.355  1.00  0.00
ATOM   2922 HD22 LEU   184       2.929  15.810  12.874  1.00  0.00
ATOM   2923 HD23 LEU   184       3.531  16.328  14.467  1.00  0.00
ATOM   2924  C   LEU   184       0.113  17.531  17.384  1.00  0.00
ATOM   2925  O   LEU   184       0.769  17.210  18.374  1.00  0.00
ATOM   2926  N   LYS   185      -0.863  18.460  17.406  1.00  0.00
ATOM   2927  H   LYS   185      -1.320  18.641  16.523  1.00  0.00
ATOM   2928  CA  LYS   185      -1.224  19.291  18.556  1.00  0.00
ATOM   2929  HA  LYS   185      -0.395  19.337  19.263  1.00  0.00
ATOM   2930  CB  LYS   185      -1.546  20.724  18.079  1.00  0.00
ATOM   2931  HB2 LYS   185      -0.876  20.938  17.246  1.00  0.00
ATOM   2932  HB3 LYS   185      -2.576  20.714  17.721  1.00  0.00
ATOM   2933  CG  LYS   185      -1.390  21.805  19.148  1.00  0.00
ATOM   2934  HG2 LYS   185      -2.158  21.636  19.902  1.00  0.00
ATOM   2935  HG3 LYS   185      -0.405  21.681  19.600  1.00  0.00
ATOM   2936  CD  LYS   185      -1.522  23.231  18.591  1.00  0.00
ATOM   2937  HD2 LYS   185      -0.950  23.885  19.249  1.00  0.00
ATOM   2938  HD3 LYS   185      -1.070  23.229  17.599  1.00  0.00
ATOM   2939  CE  LYS   185      -2.948  23.735  18.495  1.00  0.00
ATOM   2940  HE2 LYS   185      -3.560  23.172  19.199  1.00  0.00
ATOM   2941  HE3 LYS   185      -2.958  24.790  18.768  1.00  0.00
ATOM   2942  NZ  LYS   185      -3.497  23.574  17.124  1.00  0.00
ATOM   2943  HZ1 LYS   185      -3.488  22.597  16.870  1.00  0.00
ATOM   2944  HZ2 LYS   185      -4.446  23.920  17.099  1.00  0.00
ATOM   2945  HZ3 LYS   185      -2.931  24.097  16.471  1.00  0.00
ATOM   2946  C   LYS   185      -2.350  18.754  19.432  1.00  0.00
ATOM   2947  O   LYS   185      -2.229  18.800  20.658  1.00  0.00
ATOM   2948  N   GLU   186      -3.456  18.297  18.823  1.00  0.00
ATOM   2949  H   GLU   186      -3.526  18.360  17.817  1.00  0.00
ATOM   2950  CA  GLU   186      -4.623  17.824  19.573  1.00  0.00
ATOM   2951  HA  GLU   186      -4.510  18.068  20.629  1.00  0.00
ATOM   2952  CB  GLU   186      -5.901  18.500  19.045  1.00  0.00
ATOM   2953  HB2 GLU   186      -5.799  18.576  17.963  1.00  0.00
ATOM   2954  HB3 GLU   186      -6.734  17.840  19.286  1.00  0.00
ATOM   2955  CG  GLU   186      -6.165  19.880  19.627  1.00  0.00
ATOM   2956  HG2 GLU   186      -5.196  20.379  19.586  1.00  0.00
ATOM   2957  HG3 GLU   186      -6.863  20.388  18.961  1.00  0.00
ATOM   2958  CD  GLU   186      -6.698  19.926  21.049  1.00  0.00
ATOM   2959  OE1 GLU   186      -7.461  19.011  21.443  1.00  0.00
ATOM   2960  OE2 GLU   186      -6.380  20.907  21.762  1.00  0.00
ATOM   2961  C   GLU   186      -4.789  16.303  19.610  1.00  0.00
ATOM   2962  O   GLU   186      -5.737  15.816  20.223  1.00  0.00
ATOM   2963  N   TYR   187      -3.878  15.559  18.950  1.00  0.00
ATOM   2964  H   TYR   187      -3.212  16.071  18.390  1.00  0.00
ATOM   2965  CA  TYR   187      -3.907  14.096  18.832  1.00  0.00
ATOM   2966  HA  TYR   187      -3.241  13.791  18.024  1.00  0.00
ATOM   2967  CB  TYR   187      -3.452  13.399  20.138  1.00  0.00
ATOM   2968  HB2 TYR   187      -4.210  13.631  20.886  1.00  0.00
ATOM   2969  HB3 TYR   187      -3.424  12.322  19.971  1.00  0.00
ATOM   2970  CG  TYR   187      -2.100  13.868  20.628  1.00  0.00
ATOM   2971  CD1 TYR   187      -1.992  14.722  21.722  1.00  0.00
ATOM   2972  HD1 TYR   187      -2.901  15.037  22.233  1.00  0.00
ATOM   2973  CE1 TYR   187      -0.749  15.175  22.167  1.00  0.00
ATOM   2974  HE1 TYR   187      -0.685  15.848  23.022  1.00  0.00
ATOM   2975  CZ  TYR   187       0.403  14.790  21.500  1.00  0.00
ATOM   2976  OH  TYR   187       1.628  15.231  21.942  1.00  0.00
ATOM   2977  HH  TYR   187       1.566  15.796  22.716  1.00  0.00
ATOM   2978  CE2 TYR   187       0.320  13.939  20.410  1.00  0.00
ATOM   2979  HE2 TYR   187       1.224  13.621  19.890  1.00  0.00
ATOM   2980  CD2 TYR   187      -0.928  13.488  19.978  1.00  0.00
ATOM   2981  HD2 TYR   187      -1.000  12.824  19.116  1.00  0.00
ATOM   2982  C   TYR   187      -5.256  13.556  18.282  1.00  0.00
ATOM   2983  O   TYR   187      -5.730  12.500  18.703  1.00  0.00
ATOM   2984  N   LYS   188      -5.864  14.305  17.342  1.00  0.00
ATOM   2985  H   LYS   188      -5.418  15.170  17.073  1.00  0.00
ATOM   2986  CA  LYS   188      -7.140  13.954  16.711  1.00  0.00
ATOM   2987  HA  LYS   188      -7.526  13.037  17.156  1.00  0.00
ATOM   2988  CB  LYS   188      -8.185  15.074  16.907  1.00  0.00
ATOM   2989  HB2 LYS   188      -7.713  15.998  16.571  1.00  0.00
ATOM   2990  HB3 LYS   188      -9.021  14.834  16.251  1.00  0.00
ATOM   2991  CG  LYS   188      -8.695  15.256  18.338  1.00  0.00
ATOM   2992  HG2 LYS   188      -9.130  14.317  18.681  1.00  0.00
ATOM   2993  HG3 LYS   188      -7.859  15.525  18.982  1.00  0.00
ATOM   2994  CD  LYS   188      -9.753  16.356  18.391  1.00  0.00
ATOM   2995  HD2 LYS   188      -9.261  17.290  18.118  1.00  0.00
ATOM   2996  HD3 LYS   188     -10.510  16.113  17.645  1.00  0.00
ATOM   2997  CE  LYS   188     -10.412  16.510  19.746  1.00  0.00
ATOM   2998  HE2 LYS   188     -11.356  17.036  19.601  1.00  0.00
ATOM   2999  HE3 LYS   188     -10.609  15.512  20.138  1.00  0.00
ATOM   3000  NZ  LYS   188      -9.567  17.265  20.711  1.00  0.00
ATOM   3001  HZ1 LYS   188      -9.385  18.190  20.348  1.00  0.00
ATOM   3002  HZ2 LYS   188     -10.050  17.339  21.595  1.00  0.00
ATOM   3003  HZ3 LYS   188      -8.692  16.778  20.846  1.00  0.00
ATOM   3004  C   LYS   188      -6.915  13.711  15.218  1.00  0.00
ATOM   3005  O   LYS   188      -6.326  14.562  14.536  1.00  0.00
ATOM   3006  N   PHE   189      -7.378  12.548  14.717  1.00  0.00
ATOM   3007  H   PHE   189      -7.760  11.858  15.348  1.00  0.00
ATOM   3008  CA  PHE   189      -7.237  12.196  13.308  1.00  0.00
ATOM   3009  HA  PHE   189      -6.713  13.000  12.791  1.00  0.00
ATOM   3010  CB  PHE   189      -6.444  10.888  13.116  1.00  0.00
ATOM   3011  HB2 PHE   189      -5.651  10.832  13.862  1.00  0.00
ATOM   3012  HB3 PHE   189      -7.086  10.011  13.202  1.00  0.00
ATOM   3013  CG  PHE   189      -5.773  10.803  11.765  1.00  0.00
ATOM   3014  CD1 PHE   189      -4.411  11.037  11.633  1.00  0.00
ATOM   3015  HD1 PHE   189      -3.822  11.267  12.521  1.00  0.00
ATOM   3016  CE1 PHE   189      -3.794  10.980  10.379  1.00  0.00
ATOM   3017  HE1 PHE   189      -2.723  11.167  10.291  1.00  0.00
ATOM   3018  CZ  PHE   189      -4.537  10.690   9.258  1.00  0.00
ATOM   3019  HZ  PHE   189      -4.052  10.640   8.283  1.00  0.00
ATOM   3020  CE2 PHE   189      -5.893  10.460   9.367  1.00  0.00
ATOM   3021  HE2 PHE   189      -6.483  10.237   8.478  1.00  0.00
ATOM   3022  CD2 PHE   189      -6.510  10.515  10.617  1.00  0.00
ATOM   3023  HD2 PHE   189      -7.581  10.333  10.706  1.00  0.00
ATOM   3024  C   PHE   189      -8.589  12.139  12.623  1.00  0.00
ATOM   3025  O   PHE   189      -9.374  11.216  12.856  1.00  0.00
ATOM   3026  N   TYR   190      -8.857  13.152  11.785  1.00  0.00
ATOM   3027  H   TYR   190      -8.119  13.829  11.659  1.00  0.00
ATOM   3028  CA  TYR   190     -10.090  13.315  11.011  1.00  0.00
ATOM   3029  HA  TYR   190     -10.932  12.866  11.537  1.00  0.00
ATOM   3030  CB  TYR   190     -10.374  14.824  10.820  1.00  0.00
ATOM   3031  HB2 TYR   190      -9.478  15.227  10.349  1.00  0.00
ATOM   3032  HB3 TYR   190     -11.218  14.923  10.137  1.00  0.00
ATOM   3033  CG  TYR   190     -10.663  15.589  12.092  1.00  0.00
ATOM   3034  CD1 TYR   190     -11.971  15.855  12.488  1.00  0.00
ATOM   3035  HD1 TYR   190     -12.791  15.489  11.870  1.00  0.00
ATOM   3036  CE1 TYR   190     -12.241  16.574  13.653  1.00  0.00
ATOM   3037  HE1 TYR   190     -13.271  16.782  13.943  1.00  0.00
ATOM   3038  CZ  TYR   190     -11.193  17.033  14.437  1.00  0.00
ATOM   3039  OH  TYR   190     -11.435  17.735  15.592  1.00  0.00
ATOM   3040  HH  TYR   190     -12.371  17.855  15.768  1.00  0.00
ATOM   3041  CE2 TYR   190      -9.886  16.778  14.063  1.00  0.00
ATOM   3042  HE2 TYR   190      -9.060  17.119  14.686  1.00  0.00
ATOM   3043  CD2 TYR   190      -9.627  16.081  12.883  1.00  0.00
ATOM   3044  HD2 TYR   190      -8.599  15.912  12.563  1.00  0.00
ATOM   3045  C   TYR   190      -9.890  12.707   9.624  1.00  0.00
ATOM   3046  O   TYR   190      -8.745  12.489   9.217  1.00  0.00
ATOM   3047  N   TYR   191     -10.988  12.535   8.851  1.00  0.00
ATOM   3048  H   TYR   191     -11.902  12.688   9.252  1.00  0.00
ATOM   3049  CA  TYR   191     -10.906  12.115   7.451  1.00  0.00
ATOM   3050  HA  TYR   191     -10.437  11.133   7.397  1.00  0.00
ATOM   3051  CB  TYR   191     -12.293  12.032   6.806  1.00  0.00
ATOM   3052  HB2 TYR   191     -12.814  12.964   7.025  1.00  0.00
ATOM   3053  HB3 TYR   191     -12.151  11.940   5.729  1.00  0.00
ATOM   3054  CG  TYR   191     -13.114  10.864   7.308  1.00  0.00
ATOM   3055  CD1 TYR   191     -12.696   9.551   7.103  1.00  0.00
ATOM   3056  HD1 TYR   191     -11.777   9.375   6.544  1.00  0.00
ATOM   3057  CE1 TYR   191     -13.428   8.475   7.597  1.00  0.00
ATOM   3058  HE1 TYR   191     -13.070   7.456   7.455  1.00  0.00
ATOM   3059  CZ  TYR   191     -14.617   8.704   8.269  1.00  0.00
ATOM   3060  OH  TYR   191     -15.346   7.646   8.739  1.00  0.00
ATOM   3061  HH  TYR   191     -14.941   6.797   8.548  1.00  0.00
ATOM   3062  CE2 TYR   191     -15.064  10.000   8.464  1.00  0.00
ATOM   3063  HE2 TYR   191     -16.001  10.184   8.989  1.00  0.00
ATOM   3064  CD2 TYR   191     -14.311  11.071   7.987  1.00  0.00
ATOM   3065  HD2 TYR   191     -14.657  12.093   8.144  1.00  0.00
ATOM   3066  C   TYR   191     -10.038  13.146   6.717  1.00  0.00
ATOM   3067  O   TYR   191      -9.150  12.760   5.964  1.00  0.00
ATOM   3068  N   ALA   192     -10.222  14.446   7.046  1.00  0.00
ATOM   3069  H   ALA   192     -10.995  14.645   7.664  1.00  0.00
ATOM   3070  CA  ALA   192      -9.454  15.576   6.505  1.00  0.00
ATOM   3071  HA  ALA   192      -9.572  15.537   5.422  1.00  0.00
ATOM   3072  CB  ALA   192     -10.023  16.903   7.012  1.00  0.00
ATOM   3073  HB1 ALA   192      -9.904  16.961   8.094  1.00  0.00
ATOM   3074  HB2 ALA   192      -9.490  17.730   6.543  1.00  0.00
ATOM   3075  HB3 ALA   192     -11.082  16.965   6.760  1.00  0.00
ATOM   3076  C   ALA   192      -7.956  15.486   6.805  1.00  0.00
ATOM   3077  O   ALA   192      -7.158  16.101   6.089  1.00  0.00
ATOM   3078  N   SER   193      -7.560  14.720   7.843  1.00  0.00
ATOM   3079  H   SER   193      -8.251  14.303   8.451  1.00  0.00
ATOM   3080  CA  SER   193      -6.133  14.531   8.173  1.00  0.00
ATOM   3081  HA  SER   193      -5.622  15.492   8.120  1.00  0.00
ATOM   3082  CB  SER   193      -5.949  13.957   9.574  1.00  0.00
ATOM   3083  HB2 SER   193      -6.372  12.952   9.589  1.00  0.00
ATOM   3084  HB3 SER   193      -4.881  13.905   9.783  1.00  0.00
ATOM   3085  OG  SER   193      -6.585  14.751  10.561  1.00  0.00
ATOM   3086  HG  SER   193      -6.446  14.357  11.426  1.00  0.00
ATOM   3087  C   SER   193      -5.440  13.644   7.149  1.00  0.00
ATOM   3088  O   SER   193      -4.244  13.828   6.881  1.00  0.00
ATOM   3089  N   ASP   194      -6.188  12.690   6.556  1.00  0.00
ATOM   3090  H   ASP   194      -7.138  12.544   6.868  1.00  0.00
ATOM   3091  CA  ASP   194      -5.663  11.824   5.512  1.00  0.00
ATOM   3092  HA  ASP   194      -4.688  11.439   5.814  1.00  0.00
ATOM   3093  CB  ASP   194      -6.605  10.631   5.256  1.00  0.00
ATOM   3094  HB2 ASP   194      -7.588  11.016   5.524  1.00  0.00
ATOM   3095  HB3 ASP   194      -6.583  10.402   4.190  1.00  0.00
ATOM   3096  CG  ASP   194      -6.320   9.358   6.055  1.00  0.00
ATOM   3097  OD1 ASP   194      -5.156   9.168   6.487  1.00  0.00
ATOM   3098  OD2 ASP   194      -7.244   8.533   6.200  1.00  0.00
ATOM   3099  C   ASP   194      -5.460  12.639   4.225  1.00  0.00
ATOM   3100  O   ASP   194      -4.567  12.319   3.446  1.00  0.00
ATOM   3101  N   VAL   195      -6.278  13.698   4.014  1.00  0.00
ATOM   3102  H   VAL   195      -7.071  13.823   4.626  1.00  0.00
ATOM   3103  CA  VAL   195      -6.164  14.575   2.824  1.00  0.00
ATOM   3104  HA  VAL   195      -5.967  13.967   1.940  1.00  0.00
ATOM   3105  CB  VAL   195      -7.406  15.466   2.547  1.00  0.00
ATOM   3106  HB  VAL   195      -7.654  16.013   3.457  1.00  0.00
ATOM   3107  CG1 VAL   195      -7.128  16.459   1.415  1.00  0.00
ATOM   3108 HG11 VAL   195      -6.880  15.913   0.505  1.00  0.00
ATOM   3109 HG12 VAL   195      -8.014  17.070   1.242  1.00  0.00
ATOM   3110 HG13 VAL   195      -6.292  17.101   1.692  1.00  0.00
ATOM   3111  CG2 VAL   195      -8.638  14.607   2.201  1.00  0.00
ATOM   3112 HG21 VAL   195      -8.865  13.943   3.035  1.00  0.00
ATOM   3113 HG22 VAL   195      -9.493  15.257   2.012  1.00  0.00
ATOM   3114 HG23 VAL   195      -8.430  14.014   1.311  1.00  0.00
ATOM   3115  C   VAL   195      -4.858  15.368   2.914  1.00  0.00
ATOM   3116  O   VAL   195      -4.151  15.503   1.917  1.00  0.00
ATOM   3117  N   TRP   196      -4.523  15.852   4.119  1.00  0.00
ATOM   3118  H   TRP   196      -5.171  15.766   4.889  1.00  0.00
ATOM   3119  CA  TRP   196      -3.246  16.532   4.358  1.00  0.00
ATOM   3120  HA  TRP   196      -3.200  17.440   3.757  1.00  0.00
ATOM   3121  CB  TRP   196      -3.092  16.915   5.843  1.00  0.00
ATOM   3122  HB2 TRP   196      -3.853  17.634   6.147  1.00  0.00
ATOM   3123  HB3 TRP   196      -3.171  16.020   6.459  1.00  0.00
ATOM   3124  CG  TRP   196      -1.757  17.541   6.161  1.00  0.00
ATOM   3125  CD1 TRP   196      -0.541  16.914   6.208  1.00  0.00
ATOM   3126  HD1 TRP   196      -0.530  15.840   6.021  1.00  0.00
ATOM   3127  NE1 TRP   196       0.449  17.825   6.498  1.00  0.00
ATOM   3128  HE1 TRP   196       1.432  17.615   6.596  1.00  0.00
ATOM   3129  CE2 TRP   196      -0.119  19.063   6.651  1.00  0.00
ATOM   3130  CZ2 TRP   196       0.467  20.295   6.965  1.00  0.00
ATOM   3131  HZ2 TRP   196       1.548  20.340   7.101  1.00  0.00
ATOM   3132  CH2 TRP   196      -0.369  21.382   7.082  1.00  0.00
ATOM   3133  HH2 TRP   196       0.053  22.356   7.330  1.00  0.00
ATOM   3134  CZ3 TRP   196      -1.752  21.270   6.892  1.00  0.00
ATOM   3135  HZ3 TRP   196      -2.403  22.137   7.003  1.00  0.00
ATOM   3136  CE3 TRP   196      -2.336  20.056   6.557  1.00  0.00
ATOM   3137  HE3 TRP   196      -3.411  20.029   6.382  1.00  0.00
ATOM   3138  CD2 TRP   196      -1.512  18.917   6.451  1.00  0.00
ATOM   3139  C   TRP   196      -2.096  15.606   3.937  1.00  0.00
ATOM   3140  O   TRP   196      -1.242  16.027   3.157  1.00  0.00
ATOM   3141  N   SER   197      -2.083  14.339   4.436  1.00  0.00
ATOM   3142  H   SER   197      -2.788  14.087   5.113  1.00  0.00
ATOM   3143  CA  SER   197      -1.055  13.341   4.094  1.00  0.00
ATOM   3144  HA  SER   197      -0.074  13.723   4.376  1.00  0.00
ATOM   3145  CB  SER   197      -1.291  12.024   4.821  1.00  0.00
ATOM   3146  HB2 SER   197      -2.188  11.559   4.412  1.00  0.00
ATOM   3147  HB3 SER   197      -0.433  11.374   4.645  1.00  0.00
ATOM   3148  OG  SER   197      -1.455  12.222   6.212  1.00  0.00
ATOM   3149  HG  SER   197      -1.601  11.375   6.641  1.00  0.00
ATOM   3150  C   SER   197      -0.989  13.097   2.585  1.00  0.00
ATOM   3151  O   SER   197       0.106  12.970   2.037  1.00  0.00
ATOM   3152  N   PHE   198      -2.145  13.093   1.902  1.00  0.00
ATOM   3153  H   PHE   198      -3.020  13.129   2.405  1.00  0.00
ATOM   3154  CA  PHE   198      -2.187  12.964   0.441  1.00  0.00
ATOM   3155  HA  PHE   198      -1.687  12.041   0.147  1.00  0.00
ATOM   3156  CB  PHE   198      -3.638  12.926  -0.081  1.00  0.00
ATOM   3157  HB2 PHE   198      -4.038  11.928   0.102  1.00  0.00
ATOM   3158  HB3 PHE   198      -4.292  13.668   0.377  1.00  0.00
ATOM   3159  CG  PHE   198      -3.707  13.152  -1.573  1.00  0.00
ATOM   3160  CD1 PHE   198      -3.282  12.168  -2.463  1.00  0.00
ATOM   3161  HD1 PHE   198      -2.938  11.209  -2.075  1.00  0.00
ATOM   3162  CE1 PHE   198      -3.293  12.403  -3.847  1.00  0.00
ATOM   3163  HE1 PHE   198      -2.978  11.620  -4.538  1.00  0.00
ATOM   3164  CZ  PHE   198      -3.703  13.630  -4.333  1.00  0.00
ATOM   3165  HZ  PHE   198      -3.694  13.814  -5.407  1.00  0.00
ATOM   3166  CE2 PHE   198      -4.123  14.616  -3.469  1.00  0.00
ATOM   3167  HE2 PHE   198      -4.450  15.581  -3.857  1.00  0.00
ATOM   3168  CD2 PHE   198      -4.129  14.379  -2.090  1.00  0.00
ATOM   3169  HD2 PHE   198      -4.466  15.157  -1.404  1.00  0.00
ATOM   3170  C   PHE   198      -1.402  14.109  -0.234  1.00  0.00
ATOM   3171  O   PHE   198      -0.654  13.863  -1.181  1.00  0.00
ATOM   3172  N   GLY   199      -1.602  15.336   0.237  1.00  0.00
ATOM   3173  H   GLY   199      -2.279  15.465   0.976  1.00  0.00
ATOM   3174  CA  GLY   199      -0.891  16.508  -0.260  1.00  0.00
ATOM   3175  HA2 GLY   199      -1.156  16.685  -1.302  1.00  0.00
ATOM   3176  HA3 GLY   199      -1.159  17.381   0.335  1.00  0.00
ATOM   3177  C   GLY   199       0.610  16.284  -0.162  1.00  0.00
ATOM   3178  O   GLY   199       1.352  16.611  -1.085  1.00  0.00
ATOM   3179  N   VAL   200       1.063  15.704   0.952  1.00  0.00
ATOM   3180  H   VAL   200       0.417  15.577   1.718  1.00  0.00
ATOM   3181  CA  VAL   200       2.478  15.384   1.173  1.00  0.00
ATOM   3182  HA  VAL   200       3.099  16.220   0.850  1.00  0.00
ATOM   3183  CB  VAL   200       2.835  15.040   2.657  1.00  0.00
ATOM   3184  HB  VAL   200       2.328  14.117   2.938  1.00  0.00
ATOM   3185  CG1 VAL   200       4.338  14.860   2.817  1.00  0.00
ATOM   3186 HG11 VAL   200       4.847  15.783   2.536  1.00  0.00
ATOM   3187 HG12 VAL   200       4.567  14.621   3.855  1.00  0.00
ATOM   3188 HG13 VAL   200       4.678  14.048   2.174  1.00  0.00
ATOM   3189  CG2 VAL   200       2.344  16.113   3.627  1.00  0.00
ATOM   3190 HG21 VAL   200       1.261  16.205   3.550  1.00  0.00
ATOM   3191 HG22 VAL   200       2.613  15.834   4.645  1.00  0.00
ATOM   3192 HG23 VAL   200       2.807  17.068   3.377  1.00  0.00
ATOM   3193  C   VAL   200       2.922  14.286   0.196  1.00  0.00
ATOM   3194  O   VAL   200       3.983  14.400  -0.407  1.00  0.00
ATOM   3195  N   THR   201       2.093  13.250   0.007  1.00  0.00
ATOM   3196  H   THR   201       1.251  13.213   0.564  1.00  0.00
ATOM   3197  CA  THR   201       2.370  12.138  -0.913  1.00  0.00
ATOM   3198  HA  THR   201       3.332  11.674  -0.697  1.00  0.00
ATOM   3199  CB  THR   201       1.276  11.078  -0.782  1.00  0.00
ATOM   3200  HB  THR   201       0.321  11.566  -0.976  1.00  0.00
ATOM   3201  CG2 THR   201       1.452   9.896  -1.750  1.00  0.00
ATOM   3202 HG21 THR   201       2.407   9.407  -1.557  1.00  0.00
ATOM   3203 HG22 THR   201       0.642   9.181  -1.604  1.00  0.00
ATOM   3204 HG23 THR   201       1.433  10.261  -2.777  1.00  0.00
ATOM   3205  OG1 THR   201       1.287  10.601   0.550  1.00  0.00
ATOM   3206  HG1 THR   201       0.607   9.932   0.657  1.00  0.00
ATOM   3207  C   THR   201       2.474  12.697  -2.345  1.00  0.00
ATOM   3208  O   THR   201       3.375  12.307  -3.072  1.00  0.00
ATOM   3209  N   LEU   202       1.583  13.641  -2.720  1.00  0.00
ATOM   3210  H   LEU   202       0.849  13.899  -2.076  1.00  0.00
ATOM   3211  CA  LEU   202       1.595  14.264  -4.044  1.00  0.00
ATOM   3212  HA  LEU   202       1.545  13.495  -4.815  1.00  0.00
ATOM   3213  CB  LEU   202       0.379  15.209  -4.207  1.00  0.00
ATOM   3214  HB2 LEU   202      -0.481  14.555  -4.067  1.00  0.00
ATOM   3215  HB3 LEU   202       0.411  15.945  -3.403  1.00  0.00
ATOM   3216  CG  LEU   202       0.259  15.928  -5.549  1.00  0.00
ATOM   3217  HG  LEU   202       1.107  16.603  -5.660  1.00  0.00
ATOM   3218  CD1 LEU   202       0.243  14.918  -6.726  1.00  0.00
ATOM   3219 HD11 LEU   202      -0.606  14.243  -6.616  1.00  0.00
ATOM   3220 HD12 LEU   202       0.156  15.459  -7.669  1.00  0.00
ATOM   3221 HD13 LEU   202       1.168  14.341  -6.723  1.00  0.00
ATOM   3222  CD2 LEU   202      -0.987  16.789  -5.581  1.00  0.00
ATOM   3223 HD21 LEU   202      -0.936  17.533  -4.786  1.00  0.00
ATOM   3224 HD22 LEU   202      -1.056  17.294  -6.545  1.00  0.00
ATOM   3225 HD23 LEU   202      -1.867  16.163  -5.436  1.00  0.00
ATOM   3226  C   LEU   202       2.928  15.014  -4.230  1.00  0.00
ATOM   3227  O   LEU   202       3.555  14.885  -5.274  1.00  0.00
ATOM   3228  N   TYR   203       3.370  15.751  -3.192  1.00  0.00
ATOM   3229  H   TYR   203       2.760  15.838  -2.392  1.00  0.00
ATOM   3230  CA  TYR   203       4.647  16.457  -3.169  1.00  0.00
ATOM   3231  HA  TYR   203       4.666  17.211  -3.956  1.00  0.00
ATOM   3232  CB  TYR   203       4.853  17.161  -1.801  1.00  0.00
ATOM   3233  HB2 TYR   203       4.181  18.019  -1.802  1.00  0.00
ATOM   3234  HB3 TYR   203       4.567  16.477  -1.003  1.00  0.00
ATOM   3235  CG  TYR   203       6.274  17.633  -1.576  1.00  0.00
ATOM   3236  CD1 TYR   203       6.710  18.864  -2.069  1.00  0.00
ATOM   3237  HD1 TYR   203       5.994  19.508  -2.580  1.00  0.00
ATOM   3238  CE1 TYR   203       8.032  19.274  -1.918  1.00  0.00
ATOM   3239  HE1 TYR   203       8.362  20.229  -2.327  1.00  0.00
ATOM   3240  CZ  TYR   203       8.935  18.455  -1.254  1.00  0.00
ATOM   3241  OH  TYR   203      10.235  18.856  -1.090  1.00  0.00
ATOM   3242  HH  TYR   203      10.413  19.718  -1.472  1.00  0.00
ATOM   3243  CE2 TYR   203       8.522  17.236  -0.745  1.00  0.00
ATOM   3244  HE2 TYR   203       9.228  16.592  -0.221  1.00  0.00
ATOM   3245  CD2 TYR   203       7.199  16.834  -0.904  1.00  0.00
ATOM   3246  HD2 TYR   203       6.868  15.877  -0.500  1.00  0.00
ATOM   3247  C   TYR   203       5.768  15.449  -3.441  1.00  0.00
ATOM   3248  O   TYR   203       6.611  15.692  -4.303  1.00  0.00
ATOM   3249  N   GLU   204       5.762  14.306  -2.723  1.00  0.00
ATOM   3250  H   GLU   204       5.051  14.186  -2.016  1.00  0.00
ATOM   3251  CA  GLU   204       6.761  13.246  -2.892  1.00  0.00
ATOM   3252  HA  GLU   204       7.750  13.637  -2.653  1.00  0.00
ATOM   3253  CB  GLU   204       6.469  12.064  -1.972  1.00  0.00
ATOM   3254  HB2 GLU   204       5.425  11.793  -2.135  1.00  0.00
ATOM   3255  HB3 GLU   204       7.111  11.247  -2.301  1.00  0.00
ATOM   3256  CG  GLU   204       6.699  12.323  -0.493  1.00  0.00
ATOM   3257  HG2 GLU   204       7.596  12.862  -0.188  1.00  0.00
ATOM   3258  HG3 GLU   204       5.819  12.922  -0.256  1.00  0.00
ATOM   3259  CD  GLU   204       6.626  11.009   0.246  1.00  0.00
ATOM   3260  OE1 GLU   204       5.500  10.603   0.615  1.00  0.00
ATOM   3261  OE2 GLU   204       7.656  10.294   0.266  1.00  0.00
ATOM   3262  C   GLU   204       6.810  12.757  -4.332  1.00  0.00
ATOM   3263  O   GLU   204       7.896  12.664  -4.897  1.00  0.00
ATOM   3264  N   LEU   205       5.641  12.474  -4.939  1.00  0.00
ATOM   3265  H   LEU   205       4.780  12.534  -4.413  1.00  0.00
ATOM   3266  CA  LEU   205       5.576  11.999  -6.329  1.00  0.00
ATOM   3267  HA  LEU   205       6.186  11.100  -6.423  1.00  0.00
ATOM   3268  CB  LEU   205       4.128  11.665  -6.770  1.00  0.00
ATOM   3269  HB2 LEU   205       3.655  12.637  -6.629  1.00  0.00
ATOM   3270  HB3 LEU   205       4.137  11.416  -7.831  1.00  0.00
ATOM   3271  CG  LEU   205       3.331  10.585  -5.993  1.00  0.00
ATOM   3272  HG  LEU   205       2.781  11.071  -5.187  1.00  0.00
ATOM   3273  CD1 LEU   205       2.370   9.871  -6.894  1.00  0.00
ATOM   3274 HD11 LEU   205       2.920   9.385  -7.700  1.00  0.00
ATOM   3275 HD12 LEU   205       1.826   9.120  -6.322  1.00  0.00
ATOM   3276 HD13 LEU   205       1.666  10.587  -7.315  1.00  0.00
ATOM   3277  CD2 LEU   205       4.226   9.590  -5.248  1.00  0.00
ATOM   3278 HD21 LEU   205       4.843  10.126  -4.526  1.00  0.00
ATOM   3279 HD22 LEU   205       3.605   8.862  -4.726  1.00  0.00
ATOM   3280 HD23 LEU   205       4.869   9.074  -5.961  1.00  0.00
ATOM   3281  C   LEU   205       6.189  13.019  -7.269  1.00  0.00
ATOM   3282  O   LEU   205       7.036  12.654  -8.068  1.00  0.00
ATOM   3283  N   LEU   206       5.825  14.299  -7.122  1.00  0.00
ATOM   3284  H   LEU   206       5.077  14.514  -6.478  1.00  0.00
ATOM   3285  CA  LEU   206       6.355  15.382  -7.956  1.00  0.00
ATOM   3286  HA  LEU   206       6.294  15.086  -9.003  1.00  0.00
ATOM   3287  CB  LEU   206       5.569  16.690  -7.769  1.00  0.00
ATOM   3288  HB2 LEU   206       5.247  16.504  -6.745  1.00  0.00
ATOM   3289  HB3 LEU   206       6.248  17.543  -7.787  1.00  0.00
ATOM   3290  CG  LEU   206       4.331  16.997  -8.653  1.00  0.00
ATOM   3291  HG  LEU   206       4.161  18.072  -8.610  1.00  0.00
ATOM   3292  CD1 LEU   206       4.487  16.566 -10.103  1.00  0.00
ATOM   3293 HD11 LEU   206       4.656  15.490 -10.146  1.00  0.00
ATOM   3294 HD12 LEU   206       3.580  16.814 -10.655  1.00  0.00
ATOM   3295 HD13 LEU   206       5.336  17.085 -10.547  1.00  0.00
ATOM   3296  CD2 LEU   206       3.103  16.510  -8.061  1.00  0.00
ATOM   3297 HD21 LEU   206       2.953  16.987  -7.092  1.00  0.00
ATOM   3298 HD22 LEU   206       2.264  16.748  -8.715  1.00  0.00
ATOM   3299 HD23 LEU   206       3.165  15.430  -7.928  1.00  0.00
ATOM   3300  C   LEU   206       7.860  15.632  -7.801  1.00  0.00
ATOM   3301  O   LEU   206       8.450  16.268  -8.673  1.00  0.00
ATOM   3302  N   THR   207       8.486  15.126  -6.721  1.00  0.00
ATOM   3303  H   THR   207       7.937  14.653  -6.018  1.00  0.00
ATOM   3304  CA  THR   207       9.938  15.250  -6.507  1.00  0.00
ATOM   3305  HA  THR   207      10.393  16.035  -7.110  1.00  0.00
ATOM   3306  CB  THR   207      10.269  15.515  -5.013  1.00  0.00
ATOM   3307  HB  THR   207      11.355  15.510  -4.910  1.00  0.00
ATOM   3308  CG2 THR   207       9.724  16.822  -4.508  1.00  0.00
ATOM   3309 HG21 THR   207       8.639  16.827  -4.610  1.00  0.00
ATOM   3310 HG22 THR   207       9.990  16.946  -3.458  1.00  0.00
ATOM   3311 HG23 THR   207      10.147  17.641  -5.089  1.00  0.00
ATOM   3312  OG1 THR   207       9.811  14.425  -4.196  1.00  0.00
ATOM   3313  HG1 THR   207      10.022  14.603  -3.277  1.00  0.00
ATOM   3314  C   THR   207      10.636  13.963  -6.956  1.00  0.00
ATOM   3315  O   THR   207      11.858  13.866  -6.838  1.00  0.00
ATOM   3316  N   HIE   208       9.853  12.961  -7.441  1.00  0.00
ATOM   3317  H   HIE   208       8.863  13.164  -7.439  1.00  0.00
ATOM   3318  CA  HIE   208      10.288  11.617  -7.847  1.00  0.00
ATOM   3319  HA  HIE   208       9.410  11.022  -8.100  1.00  0.00
ATOM   3320  CB  HIE   208      11.229  11.652  -9.069  1.00  0.00
ATOM   3321  HB2 HIE   208      12.116  12.264  -8.902  1.00  0.00
ATOM   3322  HB3 HIE   208      11.532  10.632  -9.305  1.00  0.00
ATOM   3323  CG  HIE   208      10.563  12.191 -10.286  1.00  0.00
ATOM   3324  ND1 HIE   208      10.425  13.554 -10.487  1.00  0.00
ATOM   3325  CE1 HIE   208       9.765  13.684 -11.628  1.00  0.00
ATOM   3326  HE1 HIE   208       9.549  14.695 -11.974  1.00  0.00
ATOM   3327  NE2 HIE   208       9.477  12.493 -12.161  1.00  0.00
ATOM   3328  HE2 HIE   208       8.988  12.304 -13.025  1.00  0.00
ATOM   3329  CD2 HIE   208       9.975  11.533 -11.309  1.00  0.00
ATOM   3330  HD2 HIE   208       9.845  10.476 -11.543  1.00  0.00
ATOM   3331  C   HIE   208      10.915  10.900  -6.650  1.00  0.00
ATOM   3332  O   HIE   208      11.879  10.144  -6.797  1.00  0.00
ATOM   3333  N   CYS   209      10.350  11.162  -5.449  1.00  0.00
ATOM   3334  H   CYS   209       9.621  11.861  -5.450  1.00  0.00
ATOM   3335  CA  CYS   209      10.813  10.643  -4.158  1.00  0.00
ATOM   3336  HA  CYS   209      10.390  11.245  -3.354  1.00  0.00
ATOM   3337  CB  CYS   209      10.387   9.193  -3.957  1.00  0.00
ATOM   3338  HB2 CYS   209      10.725   8.569  -4.785  1.00  0.00
ATOM   3339  HB3 CYS   209      10.781   8.798  -3.021  1.00  0.00
ATOM   3340  SG  CYS   209       8.598   8.985  -3.873  1.00  0.00
ATOM   3341  HG  CYS   209       8.620   7.666  -3.703  1.00  0.00
ATOM   3342  C   CYS   209      12.317  10.854  -3.931  1.00  0.00
ATOM   3343  O   CYS   209      13.010   9.994  -3.380  1.00  0.00
ATOM   3344  N   ASP   210      12.804  12.025  -4.343  1.00  0.00
ATOM   3345  H   ASP   210      12.192  12.676  -4.813  1.00  0.00
ATOM   3346  CA  ASP   210      14.207  12.402  -4.156  1.00  0.00
ATOM   3347  HA  ASP   210      14.862  11.626  -4.551  1.00  0.00
ATOM   3348  CB  ASP   210      14.493  13.716  -4.908  1.00  0.00
ATOM   3349  HB2 ASP   210      14.150  13.567  -5.932  1.00  0.00
ATOM   3350  HB3 ASP   210      13.886  14.486  -4.431  1.00  0.00
ATOM   3351  CG  ASP   210      15.941  14.151  -4.919  1.00  0.00
ATOM   3352  OD1 ASP   210      16.699  13.706  -4.048  1.00  0.00
ATOM   3353  OD2 ASP   210      16.309  14.940  -5.803  1.00  0.00
ATOM   3354  C   ASP   210      14.434  12.563  -2.648  1.00  0.00
ATOM   3355  O   ASP   210      13.759  13.378  -2.013  1.00  0.00
ATOM   3356  N   SER   211      15.364  11.767  -2.069  1.00  0.00
ATOM   3357  H   SER   211      15.807  11.040  -2.612  1.00  0.00
ATOM   3358  CA  SER   211      15.613  11.807  -0.628  1.00  0.00
ATOM   3359  HA  SER   211      14.666  11.718  -0.097  1.00  0.00
ATOM   3360  CB  SER   211      16.530  10.671  -0.186  1.00  0.00
ATOM   3361  HB2 SER   211      16.677  10.741   0.892  1.00  0.00
ATOM   3362  HB3 SER   211      16.051   9.722  -0.426  1.00  0.00
ATOM   3363  OG  SER   211      17.787  10.744  -0.839  1.00  0.00
ATOM   3364  HG  SER   211      18.344  10.020  -0.544  1.00  0.00
ATOM   3365  C   SER   211      16.085  13.155  -0.115  1.00  0.00
ATOM   3366  O   SER   211      15.714  13.544   0.999  1.00  0.00
ATOM   3367  N   SER   212      16.840  13.900  -0.947  1.00  0.00
ATOM   3368  H   SER   212      17.137  13.493  -1.822  1.00  0.00
ATOM   3369  CA  SER   212      17.315  15.246  -0.609  1.00  0.00
ATOM   3370  HA  SER   212      17.730  15.249   0.399  1.00  0.00
ATOM   3371  CB  SER   212      18.404  15.690  -1.586  1.00  0.00
ATOM   3372  HB2 SER   212      18.907  16.560  -1.165  1.00  0.00
ATOM   3373  HB3 SER   212      19.120  14.875  -1.695  1.00  0.00
ATOM   3374  OG  SER   212      17.869  16.023  -2.860  1.00  0.00
ATOM   3375  HG  SER   212      18.580  16.296  -3.445  1.00  0.00
ATOM   3376  C   SER   212      16.134  16.263  -0.586  1.00  0.00
ATOM   3377  O   SER   212      16.281  17.365  -0.044  1.00  0.00
ATOM   3378  N   GLN   213      14.968  15.882  -1.169  1.00  0.00
ATOM   3379  H   GLN   213      14.930  15.015  -1.686  1.00  0.00
ATOM   3380  CA  GLN   213      13.786  16.748  -1.177  1.00  0.00
ATOM   3381  HA  GLN   213      14.025  17.693  -0.690  1.00  0.00
ATOM   3382  CB  GLN   213      13.319  17.042  -2.623  1.00  0.00
ATOM   3383  HB2 GLN   213      13.002  16.090  -3.050  1.00  0.00
ATOM   3384  HB3 GLN   213      12.460  17.709  -2.546  1.00  0.00
ATOM   3385  CG  GLN   213      14.387  17.682  -3.532  1.00  0.00
ATOM   3386  HG2 GLN   213      15.193  16.958  -3.643  1.00  0.00
ATOM   3387  HG3 GLN   213      13.941  17.883  -4.506  1.00  0.00
ATOM   3388  CD  GLN   213      14.967  18.973  -2.990  1.00  0.00
ATOM   3389  OE1 GLN   213      14.251  19.944  -2.714  1.00  0.00
ATOM   3390  NE2 GLN   213      16.289  19.018  -2.842  1.00  0.00
ATOM   3391 HE21 GLN   213      16.726  19.856  -2.485  1.00  0.00
ATOM   3392 HE22 GLN   213      16.849  18.215  -3.089  1.00  0.00
ATOM   3393  C   GLN   213      12.654  16.160  -0.314  1.00  0.00
ATOM   3394  O   GLN   213      11.573  16.734  -0.235  1.00  0.00
ATOM   3395  N   SER   214      12.914  15.033   0.372  1.00  0.00
ATOM   3396  H   SER   214      13.806  14.574   0.251  1.00  0.00
ATOM   3397  CA  SER   214      11.903  14.379   1.215  1.00  0.00
ATOM   3398  HA  SER   214      11.033  14.117   0.613  1.00  0.00
ATOM   3399  CB  SER   214      12.468  13.105   1.836  1.00  0.00
ATOM   3400  HB2 SER   214      11.644  12.499   2.212  1.00  0.00
ATOM   3401  HB3 SER   214      13.008  12.548   1.071  1.00  0.00
ATOM   3402  OG  SER   214      13.349  13.419   2.904  1.00  0.00
ATOM   3403  HG  SER   214      13.695  12.608   3.283  1.00  0.00
ATOM   3404  C   SER   214      11.295  15.277   2.315  1.00  0.00
ATOM   3405  O   SER   214      11.978  16.169   2.825  1.00  0.00
ATOM   3406  N   PRO   215      10.034  15.025   2.736  1.00  0.00
ATOM   3407  CD  PRO   215       9.036  14.068   2.205  1.00  0.00
ATOM   3408  HD2 PRO   215       9.222  13.075   2.615  1.00  0.00
ATOM   3409  HD3 PRO   215       9.104  14.030   1.117  1.00  0.00
ATOM   3410  CG  PRO   215       7.734  14.652   2.677  1.00  0.00
ATOM   3411  HG2 PRO   215       6.970  13.878   2.744  1.00  0.00
ATOM   3412  HG3 PRO   215       7.399  15.435   1.997  1.00  0.00
ATOM   3413  CB  PRO   215       8.059  15.215   4.019  1.00  0.00
ATOM   3414  HB2 PRO   215       8.085  14.461   4.807  1.00  0.00
ATOM   3415  HB3 PRO   215       7.347  15.995   4.287  1.00  0.00
ATOM   3416  CA  PRO   215       9.460  15.823   3.832  1.00  0.00
ATOM   3417  HA  PRO   215       9.333  16.839   3.456  1.00  0.00
ATOM   3418  C   PRO   215      10.317  15.853   5.107  1.00  0.00
ATOM   3419  O   PRO   215      10.508  16.961   5.589  1.00  0.00
ATOM   3420  N   PRO   216      10.937  14.750   5.631  1.00  0.00
ATOM   3421  CD  PRO   216      10.846  13.325   5.243  1.00  0.00
ATOM   3422  HD2 PRO   216      11.548  13.121   4.434  1.00  0.00
ATOM   3423  HD3 PRO   216       9.833  13.101   4.910  1.00  0.00
ATOM   3424  CG  PRO   216      11.202  12.604   6.510  1.00  0.00
ATOM   3425  HG2 PRO   216      11.593  11.611   6.288  1.00  0.00
ATOM   3426  HG3 PRO   216      10.330  12.516   7.158  1.00  0.00
ATOM   3427  CB  PRO   216      12.236  13.467   7.130  1.00  0.00
ATOM   3428  HB2 PRO   216      13.203  13.272   6.665  1.00  0.00
ATOM   3429  HB3 PRO   216      12.316  13.322   8.207  1.00  0.00
ATOM   3430  CA  PRO   216      11.794  14.900   6.827  1.00  0.00
ATOM   3431  HA  PRO   216      11.180  15.317   7.626  1.00  0.00
ATOM   3432  C   PRO   216      12.999  15.806   6.586  1.00  0.00
ATOM   3433  O   PRO   216      13.319  16.623   7.451  1.00  0.00
ATOM   3434  N   THR   217      13.657  15.679   5.418  1.00  0.00
ATOM   3435  H   THR   217      13.404  14.923   4.797  1.00  0.00
ATOM   3436  CA  THR   217      14.820  16.506   5.070  1.00  0.00
ATOM   3437  HA  THR   217      15.560  16.449   5.868  1.00  0.00
ATOM   3438  CB  THR   217      15.474  16.041   3.759  1.00  0.00
ATOM   3439  HB  THR   217      14.696  15.990   2.997  1.00  0.00
ATOM   3440  CG2 THR   217      16.600  16.988   3.282  1.00  0.00
ATOM   3441 HG21 THR   217      17.379  17.039   4.043  1.00  0.00
ATOM   3442 HG22 THR   217      17.025  16.609   2.353  1.00  0.00
ATOM   3443 HG23 THR   217      16.191  17.984   3.115  1.00  0.00
ATOM   3444  OG1 THR   217      16.025  14.745   3.972  1.00  0.00
ATOM   3445  HG1 THR   217      16.439  14.436   3.163  1.00  0.00
ATOM   3446  C   THR   217      14.468  17.986   5.045  1.00  0.00
ATOM   3447  O   THR   217      15.164  18.790   5.673  1.00  0.00
ATOM   3448  N   LYS   218      13.395  18.341   4.320  1.00  0.00
ATOM   3449  H   LYS   218      12.925  17.645   3.760  1.00  0.00
ATOM   3450  CA  LYS   218      12.983  19.732   4.182  1.00  0.00
ATOM   3451  HA  LYS   218      13.852  20.345   3.944  1.00  0.00
ATOM   3452  CB  LYS   218      11.944  19.901   3.064  1.00  0.00
ATOM   3453  HB2 LYS   218      11.066  19.322   3.353  1.00  0.00
ATOM   3454  HB3 LYS   218      11.684  20.959   3.026  1.00  0.00
ATOM   3455  CG  LYS   218      12.428  19.441   1.677  1.00  0.00
ATOM   3456  HG2 LYS   218      12.500  18.355   1.715  1.00  0.00
ATOM   3457  HG3 LYS   218      11.655  19.729   0.964  1.00  0.00
ATOM   3458  CD  LYS   218      13.776  20.029   1.235  1.00  0.00
ATOM   3459  HD2 LYS   218      14.331  20.282   2.138  1.00  0.00
ATOM   3460  HD3 LYS   218      14.306  19.248   0.691  1.00  0.00
ATOM   3461  CE  LYS   218      13.652  21.248   0.366  1.00  0.00
ATOM   3462  HE2 LYS   218      13.017  21.007  -0.487  1.00  0.00
ATOM   3463  HE3 LYS   218      13.191  22.047   0.947  1.00  0.00
ATOM   3464  NZ  LYS   218      14.984  21.694  -0.118  1.00  0.00
ATOM   3465  HZ1 LYS   218      15.411  20.954  -0.657  1.00  0.00
ATOM   3466  HZ2 LYS   218      14.874  22.513  -0.699  1.00  0.00
ATOM   3467  HZ3 LYS   218      15.572  21.917   0.672  1.00  0.00
ATOM   3468  C   LYS   218      12.523  20.363   5.489  1.00  0.00
ATOM   3469  O   LYS   218      12.962  21.462   5.801  1.00  0.00
ATOM   3470  N   PHE   219      11.683  19.661   6.268  1.00  0.00
ATOM   3471  H   PHE   219      11.289  18.796   5.926  1.00  0.00
ATOM   3472  CA  PHE   219      11.221  20.171   7.562  1.00  0.00
ATOM   3473  HA  PHE   219      10.869  21.196   7.446  1.00  0.00
ATOM   3474  CB  PHE   219      10.077  19.323   8.106  1.00  0.00
ATOM   3475  HB2 PHE   219      10.327  18.276   7.933  1.00  0.00
ATOM   3476  HB3 PHE   219       9.908  19.485   9.170  1.00  0.00
ATOM   3477  CG  PHE   219       8.756  19.572   7.415  1.00  0.00
ATOM   3478  CD1 PHE   219       8.252  20.866   7.282  1.00  0.00
ATOM   3479  HD1 PHE   219       8.827  21.706   7.672  1.00  0.00
ATOM   3480  CE1 PHE   219       7.022  21.092   6.655  1.00  0.00
ATOM   3481  HE1 PHE   219       6.648  22.109   6.538  1.00  0.00
ATOM   3482  CZ  PHE   219       6.280  20.025   6.184  1.00  0.00
ATOM   3483  HZ  PHE   219       5.323  20.203   5.693  1.00  0.00
ATOM   3484  CE2 PHE   219       6.750  18.735   6.335  1.00  0.00
ATOM   3485  HE2 PHE   219       6.159  17.893   5.976  1.00  0.00
ATOM   3486  CD2 PHE   219       7.987  18.510   6.952  1.00  0.00
ATOM   3487  HD2 PHE   219       8.358  17.493   7.073  1.00  0.00
ATOM   3488  C   PHE   219      12.346  20.298   8.586  1.00  0.00
ATOM   3489  O   PHE   219      12.395  21.292   9.311  1.00  0.00
ATOM   3490  N   LEU   220      13.269  19.325   8.630  1.00  0.00
ATOM   3491  H   LEU   220      13.114  18.452   8.146  1.00  0.00
ATOM   3492  CA  LEU   220      14.400  19.413   9.556  1.00  0.00
ATOM   3493  HA  LEU   220      14.044  19.828  10.499  1.00  0.00
ATOM   3494  CB  LEU   220      15.050  18.063   9.833  1.00  0.00
ATOM   3495  HB2 LEU   220      15.127  17.617   8.842  1.00  0.00
ATOM   3496  HB3 LEU   220      16.049  18.199  10.248  1.00  0.00
ATOM   3497  CG  LEU   220      14.237  17.134  10.751  1.00  0.00
ATOM   3498  HG  LEU   220      13.188  17.183  10.459  1.00  0.00
ATOM   3499  CD1 LEU   220      14.727  15.697  10.641  1.00  0.00
ATOM   3500 HD11 LEU   220      15.776  15.648  10.933  1.00  0.00
ATOM   3501 HD12 LEU   220      14.136  15.060  11.299  1.00  0.00
ATOM   3502 HD13 LEU   220      14.621  15.354   9.612  1.00  0.00
ATOM   3503  CD2 LEU   220      14.256  17.626  12.222  1.00  0.00
ATOM   3504 HD21 LEU   220      13.826  18.626  12.276  1.00  0.00
ATOM   3505 HD22 LEU   220      13.671  16.945  12.841  1.00  0.00
ATOM   3506 HD23 LEU   220      15.284  17.653  12.583  1.00  0.00
ATOM   3507  C   LEU   220      15.409  20.502   9.173  1.00  0.00
ATOM   3508  O   LEU   220      16.079  21.033  10.051  1.00  0.00
ATOM   3509  N   GLU   221      15.459  20.893   7.887  1.00  0.00
ATOM   3510  H   GLU   221      14.894  20.413   7.202  1.00  0.00
ATOM   3511  CA  GLU   221      16.287  22.024   7.439  1.00  0.00
ATOM   3512  HA  GLU   221      17.319  21.870   7.753  1.00  0.00
ATOM   3513  CB  GLU   221      16.252  22.152   5.907  1.00  0.00
ATOM   3514  HB2 GLU   221      15.259  21.832   5.592  1.00  0.00
ATOM   3515  HB3 GLU   221      16.381  23.211   5.681  1.00  0.00
ATOM   3516  CG  GLU   221      17.302  21.346   5.165  1.00  0.00
ATOM   3517  HG2 GLU   221      18.260  21.816   5.385  1.00  0.00
ATOM   3518  HG3 GLU   221      17.289  20.338   5.581  1.00  0.00
ATOM   3519  CD  GLU   221      17.106  21.275   3.658  1.00  0.00
ATOM   3520  OE1 GLU   221      16.123  21.860   3.145  1.00  0.00
ATOM   3521  OE2 GLU   221      17.935  20.619   2.990  1.00  0.00
ATOM   3522  C   GLU   221      15.692  23.305   8.054  1.00  0.00
ATOM   3523  O   GLU   221      16.430  24.219   8.407  1.00  0.00
ATOM   3524  N   LEU   222      14.350  23.360   8.187  1.00  0.00
ATOM   3525  H   LEU   222      13.802  22.592   7.828  1.00  0.00
ATOM   3526  CA  LEU   222      13.644  24.507   8.766  1.00  0.00
ATOM   3527  HA  LEU   222      14.134  25.431   8.458  1.00  0.00
ATOM   3528  CB  LEU   222      12.171  24.547   8.294  1.00  0.00
ATOM   3529  HB2 LEU   222      11.770  23.592   8.633  1.00  0.00
ATOM   3530  HB3 LEU   222      11.691  25.357   8.842  1.00  0.00
ATOM   3531  CG  LEU   222      11.896  24.712   6.791  1.00  0.00
ATOM   3532  HG  LEU   222      12.464  23.962   6.241  1.00  0.00
ATOM   3533  CD1 LEU   222      10.421  24.538   6.502  1.00  0.00
ATOM   3534 HD11 LEU   222       9.851  25.288   7.051  1.00  0.00
ATOM   3535 HD12 LEU   222      10.243  24.658   5.433  1.00  0.00
ATOM   3536 HD13 LEU   222      10.104  23.543   6.812  1.00  0.00
ATOM   3537  CD2 LEU   222      12.360  26.083   6.275  1.00  0.00
ATOM   3538 HD21 LEU   222      13.432  26.190   6.440  1.00  0.00
ATOM   3539 HD22 LEU   222      12.147  26.160   5.209  1.00  0.00
ATOM   3540 HD23 LEU   222      11.830  26.871   6.809  1.00  0.00
ATOM   3541  C   LEU   222      13.693  24.510  10.304  1.00  0.00
ATOM   3542  O   LEU   222      13.785  25.579  10.906  1.00  0.00
ATOM   3543  N   ILE   223      13.589  23.322  10.933  1.00  0.00
ATOM   3544  H   ILE   223      13.422  22.504  10.366  1.00  0.00
ATOM   3545  CA  ILE   223      13.566  23.174  12.386  1.00  0.00
ATOM   3546  HA  ILE   223      13.164  24.053  12.891  1.00  0.00
ATOM   3547  CB  ILE   223      12.737  21.910  12.799  1.00  0.00
ATOM   3548  HB  ILE   223      13.117  21.055  12.241  1.00  0.00
ATOM   3549  CG2 ILE   223      12.842  21.620  14.332  1.00  0.00
ATOM   3550 HG21 ILE   223      12.462  22.475  14.891  1.00  0.00
ATOM   3551 HG22 ILE   223      12.253  20.736  14.575  1.00  0.00
ATOM   3552 HG23 ILE   223      13.884  21.446  14.599  1.00  0.00
ATOM   3553  CG1 ILE   223      11.251  22.042  12.360  1.00  0.00
ATOM   3554 HG12 ILE   223      10.755  22.667  13.103  1.00  0.00
ATOM   3555 HG13 ILE   223      11.248  22.552  11.397  1.00  0.00
ATOM   3556  CD1 ILE   223      10.510  20.720  12.236  1.00  0.00
ATOM   3557 HD11 ILE   223      10.512  20.209  13.199  1.00  0.00
ATOM   3558 HD12 ILE   223       9.482  20.906  11.926  1.00  0.00
ATOM   3559 HD13 ILE   223      11.006  20.094  11.493  1.00  0.00
ATOM   3560  C   ILE   223      14.965  23.174  13.022  1.00  0.00
ATOM   3561  O   ILE   223      15.157  23.761  14.082  1.00  0.00
ATOM   3562  N   GLY   224      15.905  22.496  12.391  1.00  0.00
ATOM   3563  H   GLY   224      15.701  22.110  11.480  1.00  0.00
ATOM   3564  CA  GLY   224      17.232  22.278  12.953  1.00  0.00
ATOM   3565  HA2 GLY   224      17.992  22.294  12.172  1.00  0.00
ATOM   3566  HA3 GLY   224      17.466  23.034  13.702  1.00  0.00
ATOM   3567  C   GLY   224      17.230  20.909  13.615  1.00  0.00
ATOM   3568  O   GLY   224      16.158  20.331  13.857  1.00  0.00
ATOM   3569  N   ILE   225      18.417  20.367  13.889  1.00  0.00
ATOM   3570  H   ILE   225      19.241  20.836  13.540  1.00  0.00
ATOM   3571  CA  ILE   225      18.570  19.018  14.456  1.00  0.00
ATOM   3572  HA  ILE   225      17.613  18.532  14.645  1.00  0.00
ATOM   3573  CB  ILE   225      19.447  18.102  13.544  1.00  0.00
ATOM   3574  HB  ILE   225      19.604  17.149  14.048  1.00  0.00
ATOM   3575  CG2 ILE   225      18.752  17.859  12.191  1.00  0.00
ATOM   3576 HG21 ILE   225      18.595  18.812  11.686  1.00  0.00
ATOM   3577 HG22 ILE   225      19.379  17.219  11.570  1.00  0.00
ATOM   3578 HG23 ILE   225      17.791  17.373  12.357  1.00  0.00
ATOM   3579  CG1 ILE   225      20.874  18.667  13.364  1.00  0.00
ATOM   3580 HG12 ILE   225      20.818  19.370  12.533  1.00  0.00
ATOM   3581 HG13 ILE   225      21.103  19.208  14.282  1.00  0.00
ATOM   3582  CD1 ILE   225      21.952  17.662  13.096  1.00  0.00
ATOM   3583 HD11 ILE   225      21.724  17.121  12.177  1.00  0.00
ATOM   3584 HD12 ILE   225      22.908  18.174  12.988  1.00  0.00
ATOM   3585 HD13 ILE   225      22.009  16.958  13.926  1.00  0.00
ATOM   3586  C   ILE   225      18.980  18.977  15.938  1.00  0.00
ATOM   3587  O   ILE   225      19.237  17.890  16.473  1.00  0.00
ATOM   3588  N   ALA   226      19.009  20.141  16.602  1.00  0.00
ATOM   3589  H   ALA   226      18.777  20.987  16.101  1.00  0.00
ATOM   3590  CA  ALA   226      19.401  20.252  18.012  1.00  0.00
ATOM   3591  HA  ALA   226      19.529  19.265  18.456  1.00  0.00
ATOM   3592  CB  ALA   226      20.719  21.005  18.112  1.00  0.00
ATOM   3593  HB1 ALA   226      20.604  21.999  17.680  1.00  0.00
ATOM   3594  HB2 ALA   226      21.007  21.095  19.160  1.00  0.00
ATOM   3595  HB3 ALA   226      21.491  20.460  17.569  1.00  0.00
ATOM   3596  C   ALA   226      18.300  20.973  18.811  1.00  0.00
ATOM   3597  O   ALA   226      18.538  22.040  19.370  1.00  0.00
ATOM   3598  N   GLN   227      17.083  20.391  18.842  1.00  0.00
ATOM   3599  H   GLN   227      16.943  19.527  18.339  1.00  0.00
ATOM   3600  CA  GLN   227      15.927  21.009  19.493  1.00  0.00
ATOM   3601  HA  GLN   227      16.218  21.945  19.971  1.00  0.00
ATOM   3602  CB  GLN   227      14.837  21.313  18.429  1.00  0.00
ATOM   3603  HB2 GLN   227      14.562  20.356  17.985  1.00  0.00
ATOM   3604  HB3 GLN   227      13.983  21.722  18.968  1.00  0.00
ATOM   3605  CG  GLN   227      15.257  22.285  17.324  1.00  0.00
ATOM   3606  HG2 GLN   227      16.091  21.856  16.769  1.00  0.00
ATOM   3607  HG3 GLN   227      14.405  22.415  16.657  1.00  0.00
ATOM   3608  CD  GLN   227      15.673  23.646  17.850  1.00  0.00
ATOM   3609  OE1 GLN   227      14.993  24.271  18.677  1.00  0.00
ATOM   3610  NE2 GLN   227      16.819  24.126  17.390  1.00  0.00
ATOM   3611 HE21 GLN   227      17.148  25.028  17.704  1.00  0.00
ATOM   3612 HE22 GLN   227      17.358  23.588  16.727  1.00  0.00
ATOM   3613  C   GLN   227      15.327  20.194  20.660  1.00  0.00
ATOM   3614  O   GLN   227      14.125  20.309  20.913  1.00  0.00
ATOM   3615  N   GLY   228      16.151  19.397  21.360  1.00  0.00
ATOM   3616  H   GLY   228      17.133  19.396  21.123  1.00  0.00
ATOM   3617  CA  GLY   228      15.700  18.530  22.451  1.00  0.00
ATOM   3618  HA2 GLY   228      16.504  17.843  22.714  1.00  0.00
ATOM   3619  HA3 GLY   228      15.452  19.147  23.315  1.00  0.00
ATOM   3620  C   GLY   228      14.470  17.722  22.049  1.00  0.00
ATOM   3621  O   GLY   228      14.359  17.275  20.907  1.00  0.00
ATOM   3622  N   GLN   229      13.487  17.658  22.951  1.00  0.00
ATOM   3623  H   GLN   229      13.646  18.108  23.841  1.00  0.00
ATOM   3624  CA  GLN   229      12.211  16.982  22.735  1.00  0.00
ATOM   3625  HA  GLN   229      12.362  16.048  22.195  1.00  0.00
ATOM   3626  CB  GLN   229      11.566  16.663  24.105  1.00  0.00
ATOM   3627  HB2 GLN   229      11.360  17.624  24.576  1.00  0.00
ATOM   3628  HB3 GLN   229      10.625  16.156  23.888  1.00  0.00
ATOM   3629  CG  GLN   229      12.401  15.803  25.049  1.00  0.00
ATOM   3630  HG2 GLN   229      12.600  14.836  24.587  1.00  0.00
ATOM   3631  HG3 GLN   229      13.345  16.309  25.250  1.00  0.00
ATOM   3632  CD  GLN   229      11.688  15.574  26.357  1.00  0.00
ATOM   3633  OE1 GLN   229      11.780  16.374  27.297  1.00  0.00
ATOM   3634  NE2 GLN   229      10.949  14.476  26.444  1.00  0.00
ATOM   3635 HE21 GLN   229      10.449  14.274  27.298  1.00  0.00
ATOM   3636 HE22 GLN   229      10.889  13.847  25.656  1.00  0.00
ATOM   3637  C   GLN   229      11.235  17.862  21.922  1.00  0.00
ATOM   3638  O   GLN   229      10.064  17.500  21.828  1.00  0.00
ATOM   3639  N   MET   230      11.702  18.986  21.321  1.00  0.00
ATOM   3640  H   MET   230      12.667  19.231  21.485  1.00  0.00
ATOM   3641  CA  MET   230      10.838  19.964  20.623  1.00  0.00
ATOM   3642  HA  MET   230       9.794  19.745  20.843  1.00  0.00
ATOM   3643  CB  MET   230      11.146  21.408  21.071  1.00  0.00
ATOM   3644  HB2 MET   230      12.205  21.585  20.882  1.00  0.00
ATOM   3645  HB3 MET   230      10.550  22.073  20.447  1.00  0.00
ATOM   3646  CG  MET   230      10.844  21.676  22.521  1.00  0.00
ATOM   3647  HG2 MET   230       9.766  21.657  22.682  1.00  0.00
ATOM   3648  HG3 MET   230      11.318  20.917  23.143  1.00  0.00
ATOM   3649  SD  MET   230      11.483  23.300  22.978  1.00  0.00
ATOM   3650  CE  MET   230      11.392  23.175  24.741  1.00  0.00
ATOM   3651  HE1 MET   230      12.010  22.343  25.080  1.00  0.00
ATOM   3652  HE2 MET   230      11.751  24.101  25.191  1.00  0.00
ATOM   3653  HE3 MET   230      10.358  23.004  25.041  1.00  0.00
ATOM   3654  C   MET   230      10.721  19.908  19.102  1.00  0.00
ATOM   3655  O   MET   230      10.221  20.868  18.517  1.00  0.00
ATOM   3656  N   THR   231      11.146  18.820  18.448  1.00  0.00
ATOM   3657  H   THR   231      11.664  18.086  18.908  1.00  0.00
ATOM   3658  CA  THR   231      10.974  18.743  16.981  1.00  0.00
ATOM   3659  HA  THR   231      11.478  19.588  16.512  1.00  0.00
ATOM   3660  CB  THR   231      11.581  17.440  16.429  1.00  0.00
ATOM   3661  HB  THR   231      11.080  16.607  16.922  1.00  0.00
ATOM   3662  CG2 THR   231      11.424  17.301  14.895  1.00  0.00
ATOM   3663 HG21 THR   231      11.925  18.134  14.401  1.00  0.00
ATOM   3664 HG22 THR   231      11.872  16.363  14.567  1.00  0.00
ATOM   3665 HG23 THR   231      10.366  17.309  14.635  1.00  0.00
ATOM   3666  OG1 THR   231      12.961  17.462  16.748  1.00  0.00
ATOM   3667  HG1 THR   231      13.377  16.662  16.419  1.00  0.00
ATOM   3668  C   THR   231       9.502  18.923  16.585  1.00  0.00
ATOM   3669  O   THR   231       9.203  19.761  15.740  1.00  0.00
ATOM   3670  N   VAL   232       8.589  18.157  17.208  1.00  0.00
ATOM   3671  H   VAL   232       8.930  17.415  17.803  1.00  0.00
ATOM   3672  CA  VAL   232       7.150  18.190  16.886  1.00  0.00
ATOM   3673  HA  VAL   232       6.995  18.208  15.807  1.00  0.00
ATOM   3674  CB  VAL   232       6.359  16.984  17.482  1.00  0.00
ATOM   3675  HB  VAL   232       6.617  16.897  18.538  1.00  0.00
ATOM   3676  CG1 VAL   232       4.841  17.163  17.340  1.00  0.00
ATOM   3677 HG11 VAL   232       4.583  17.249  16.284  1.00  0.00
ATOM   3678 HG12 VAL   232       4.332  16.300  17.768  1.00  0.00
ATOM   3679 HG13 VAL   232       4.530  18.065  17.865  1.00  0.00
ATOM   3680  CG2 VAL   232       6.793  15.683  16.821  1.00  0.00
ATOM   3681 HG21 VAL   232       7.858  15.527  16.991  1.00  0.00
ATOM   3682 HG22 VAL   232       6.231  14.853  17.249  1.00  0.00
ATOM   3683 HG23 VAL   232       6.600  15.738  15.750  1.00  0.00
ATOM   3684  C   VAL   232       6.519  19.562  17.172  1.00  0.00
ATOM   3685  O   VAL   232       5.794  20.079  16.315  1.00  0.00
ATOM   3686  N   LEU   233       6.834  20.165  18.351  1.00  0.00
ATOM   3687  H   LEU   233       7.386  19.655  19.026  1.00  0.00
ATOM   3688  CA  LEU   233       6.358  21.501  18.711  1.00  0.00
ATOM   3689  HA  LEU   233       5.268  21.520  18.704  1.00  0.00
ATOM   3690  CB  LEU   233       6.849  21.888  20.126  1.00  0.00
ATOM   3691  HB2 LEU   233       6.358  21.147  20.759  1.00  0.00
ATOM   3692  HB3 LEU   233       7.929  21.749  20.176  1.00  0.00
ATOM   3693  CG  LEU   233       6.489  23.305  20.621  1.00  0.00
ATOM   3694  HG  LEU   233       6.860  24.028  19.895  1.00  0.00
ATOM   3695  CD1 LEU   233       4.973  23.477  20.785  1.00  0.00
ATOM   3696 HD11 LEU   233       4.601  22.755  21.511  1.00  0.00
ATOM   3697 HD12 LEU   233       4.757  24.487  21.134  1.00  0.00
ATOM   3698 HD13 LEU   233       4.482  23.313  19.826  1.00  0.00
ATOM   3699  CD2 LEU   233       7.202  23.636  21.903  1.00  0.00
ATOM   3700 HD21 LEU   233       8.279  23.588  21.743  1.00  0.00
ATOM   3701 HD22 LEU   233       6.926  24.640  22.224  1.00  0.00
ATOM   3702 HD23 LEU   233       6.918  22.918  22.673  1.00  0.00
ATOM   3703  C   LEU   233       6.822  22.550  17.673  1.00  0.00
ATOM   3704  O   LEU   233       6.028  23.401  17.271  1.00  0.00
ATOM   3705  N   ARG   234       8.089  22.476  17.226  1.00  0.00
ATOM   3706  H   ARG   234       8.705  21.782  17.627  1.00  0.00
ATOM   3707  CA  ARG   234       8.638  23.400  16.226  1.00  0.00
ATOM   3708  HA  ARG   234       8.410  24.429  16.501  1.00  0.00
ATOM   3709  CB  ARG   234      10.157  23.240  16.151  1.00  0.00
ATOM   3710  HB2 ARG   234      10.476  22.720  17.055  1.00  0.00
ATOM   3711  HB3 ARG   234      10.378  22.623  15.280  1.00  0.00
ATOM   3712  CG  ARG   234      10.899  24.559  16.037  1.00  0.00
ATOM   3713  HG2 ARG   234      11.167  24.698  14.990  1.00  0.00
ATOM   3714  HG3 ARG   234      10.215  25.350  16.345  1.00  0.00
ATOM   3715  CD  ARG   234      12.148  24.614  16.888  1.00  0.00
ATOM   3716  HD2 ARG   234      12.725  23.701  16.739  1.00  0.00
ATOM   3717  HD3 ARG   234      12.747  25.475  16.591  1.00  0.00
ATOM   3718  NE  ARG   234      11.823  24.736  18.309  1.00  0.00
ATOM   3719  HE  ARG   234      11.705  23.876  18.825  1.00  0.00
ATOM   3720  CZ  ARG   234      11.675  25.888  18.956  1.00  0.00
ATOM   3721  NH1 ARG   234      11.827  27.042  18.316  1.00  0.00
ATOM   3722 HH11 ARG   234      12.056  27.045  17.333  1.00  0.00
ATOM   3723 HH12 ARG   234      11.712  27.912  18.816  1.00  0.00
ATOM   3724  NH2 ARG   234      11.375  25.896  20.247  1.00  0.00
ATOM   3725 HH21 ARG   234      11.260  25.023  20.741  1.00  0.00
ATOM   3726 HH22 ARG   234      11.264  26.776  20.731  1.00  0.00
ATOM   3727  C   ARG   234       7.985  23.159  14.844  1.00  0.00
ATOM   3728  O   ARG   234       7.742  24.106  14.098  1.00  0.00
ATOM   3729  N   LEU   235       7.685  21.895  14.525  1.00  0.00
ATOM   3730  H   LEU   235       7.984  21.146  15.133  1.00  0.00
ATOM   3731  CA  LEU   235       6.977  21.548  13.293  1.00  0.00
ATOM   3732  HA  LEU   235       7.495  21.976  12.435  1.00  0.00
ATOM   3733  CB  LEU   235       6.918  20.021  13.119  1.00  0.00
ATOM   3734  HB2 LEU   235       7.972  19.774  12.990  1.00  0.00
ATOM   3735  HB3 LEU   235       6.552  19.578  14.045  1.00  0.00
ATOM   3736  CG  LEU   235       6.113  19.466  11.933  1.00  0.00
ATOM   3737  HG  LEU   235       5.062  19.705  12.094  1.00  0.00
ATOM   3738  CD1 LEU   235       6.575  20.061  10.588  1.00  0.00
ATOM   3739 HD11 LEU   235       7.626  19.822  10.426  1.00  0.00
ATOM   3740 HD12 LEU   235       5.978  19.639   9.779  1.00  0.00
ATOM   3741 HD13 LEU   235       6.448  21.143  10.606  1.00  0.00
ATOM   3742  CD2 LEU   235       6.181  17.957  11.923  1.00  0.00
ATOM   3743 HD21 LEU   235       5.764  17.569  12.852  1.00  0.00
ATOM   3744 HD22 LEU   235       5.608  17.573  11.080  1.00  0.00
ATOM   3745 HD23 LEU   235       7.220  17.640  11.831  1.00  0.00
ATOM   3746  C   LEU   235       5.562  22.161  13.351  1.00  0.00
ATOM   3747  O   LEU   235       5.155  22.839  12.412  1.00  0.00
ATOM   3748  N   THR   236       4.851  21.962  14.473  1.00  0.00
ATOM   3749  H   THR   236       5.231  21.328  15.162  1.00  0.00
ATOM   3750  CA  THR   236       3.507  22.518  14.702  1.00  0.00
ATOM   3751  HA  THR   236       2.807  22.175  13.940  1.00  0.00
ATOM   3752  CB  THR   236       2.983  22.078  16.088  1.00  0.00
ATOM   3753  HB  THR   236       3.654  22.488  16.843  1.00  0.00
ATOM   3754  CG2 THR   236       1.556  22.554  16.363  1.00  0.00
ATOM   3755 HG21 THR   236       0.884  22.144  15.608  1.00  0.00
ATOM   3756 HG22 THR   236       1.243  22.215  17.350  1.00  0.00
ATOM   3757 HG23 THR   236       1.522  23.643  16.325  1.00  0.00
ATOM   3758  OG1 THR   236       3.023  20.647  16.159  1.00  0.00
ATOM   3759  HG1 THR   236       2.700  20.360  17.016  1.00  0.00
ATOM   3760  C   THR   236       3.506  24.040  14.519  1.00  0.00
ATOM   3761  O   THR   236       2.649  24.563  13.806  1.00  0.00
ATOM   3762  N   GLU   237       4.497  24.739  15.115  1.00  0.00
ATOM   3763  H   GLU   237       5.129  24.231  15.718  1.00  0.00
ATOM   3764  CA  GLU   237       4.624  26.196  15.044  1.00  0.00
ATOM   3765  HA  GLU   237       3.671  26.660  15.299  1.00  0.00
ATOM   3766  CB  GLU   237       5.691  26.700  16.022  1.00  0.00
ATOM   3767  HB2 GLU   237       6.606  26.134  15.844  1.00  0.00
ATOM   3768  HB3 GLU   237       5.870  27.754  15.813  1.00  0.00
ATOM   3769  CG  GLU   237       5.270  26.536  17.467  1.00  0.00
ATOM   3770  HG2 GLU   237       4.357  27.123  17.570  1.00  0.00
ATOM   3771  HG3 GLU   237       5.039  25.480  17.608  1.00  0.00
ATOM   3772  CD  GLU   237       6.273  26.977  18.512  1.00  0.00
ATOM   3773  OE1 GLU   237       5.865  27.092  19.689  1.00  0.00
ATOM   3774  OE2 GLU   237       7.452  27.222  18.162  1.00  0.00
ATOM   3775  C   GLU   237       4.875  26.728  13.628  1.00  0.00
ATOM   3776  O   GLU   237       4.243  27.711  13.238  1.00  0.00
ATOM   3777  N   LEU   238       5.769  26.083  12.848  1.00  0.00
ATOM   3778  H   LEU   238       6.380  25.378  13.234  1.00  0.00
ATOM   3779  CA  LEU   238       6.011  26.538  11.474  1.00  0.00
ATOM   3780  HA  LEU   238       6.081  27.626  11.479  1.00  0.00
ATOM   3781  CB  LEU   238       7.316  25.958  10.855  1.00  0.00
ATOM   3782  HB2 LEU   238       7.551  26.612  10.015  1.00  0.00
ATOM   3783  HB3 LEU   238       8.034  26.127  11.657  1.00  0.00
ATOM   3784  CG  LEU   238       7.392  24.488  10.398  1.00  0.00
ATOM   3785  HG  LEU   238       6.779  23.888  11.072  1.00  0.00
ATOM   3786  CD1 LEU   238       6.888  24.308   8.948  1.00  0.00
ATOM   3787 HD11 LEU   238       7.500  24.907   8.273  1.00  0.00
ATOM   3788 HD12 LEU   238       6.958  23.258   8.666  1.00  0.00
ATOM   3789 HD13 LEU   238       5.850  24.634   8.880  1.00  0.00
ATOM   3790  CD2 LEU   238       8.819  24.027  10.402  1.00  0.00
ATOM   3791 HD21 LEU   238       9.227  24.113  11.409  1.00  0.00
ATOM   3792 HD22 LEU   238       8.867  22.987  10.079  1.00  0.00
ATOM   3793 HD23 LEU   238       9.403  24.646   9.720  1.00  0.00
ATOM   3794  C   LEU   238       4.774  26.332  10.579  1.00  0.00
ATOM   3795  O   LEU   238       4.471  27.194   9.755  1.00  0.00
ATOM   3796  N   LEU   239       4.047  25.211  10.772  1.00  0.00
ATOM   3797  H   LEU   239       4.387  24.511  11.415  1.00  0.00
ATOM   3798  CA  LEU   239       2.833  24.922  10.010  1.00  0.00
ATOM   3799  HA  LEU   239       3.042  25.045   8.947  1.00  0.00
ATOM   3800  CB  LEU   239       2.331  23.481  10.250  1.00  0.00
ATOM   3801  HB2 LEU   239       2.272  23.432  11.338  1.00  0.00
ATOM   3802  HB3 LEU   239       1.332  23.383   9.827  1.00  0.00
ATOM   3803  CG  LEU   239       3.228  22.330   9.730  1.00  0.00
ATOM   3804  HG  LEU   239       4.244  22.484  10.093  1.00  0.00
ATOM   3805  CD1 LEU   239       2.717  20.992  10.214  1.00  0.00
ATOM   3806 HD11 LEU   239       1.701  20.837   9.851  1.00  0.00
ATOM   3807 HD12 LEU   239       3.362  20.198   9.836  1.00  0.00
ATOM   3808 HD13 LEU   239       2.720  20.974  11.304  1.00  0.00
ATOM   3809  CD2 LEU   239       3.357  22.337   8.200  1.00  0.00
ATOM   3810 HD21 LEU   239       3.798  23.280   7.876  1.00  0.00
ATOM   3811 HD22 LEU   239       3.995  21.511   7.885  1.00  0.00
ATOM   3812 HD23 LEU   239       2.370  22.225   7.751  1.00  0.00
ATOM   3813  C   LEU   239       1.736  25.957  10.327  1.00  0.00
ATOM   3814  O   LEU   239       1.088  26.463   9.404  1.00  0.00
ATOM   3815  N   GLU   240       1.580  26.322  11.620  1.00  0.00
ATOM   3816  H   GLU   240       2.102  25.824  12.327  1.00  0.00
ATOM   3817  CA  GLU   240       0.611  27.339  12.057  1.00  0.00
ATOM   3818  HA  GLU   240      -0.370  27.101  11.645  1.00  0.00
ATOM   3819  CB  GLU   240       0.499  27.396  13.591  1.00  0.00
ATOM   3820  HB2 GLU   240       1.508  27.521  13.983  1.00  0.00
ATOM   3821  HB3 GLU   240      -0.097  28.274  13.839  1.00  0.00
ATOM   3822  CG  GLU   240      -0.139  26.156  14.213  1.00  0.00
ATOM   3823  HG2 GLU   240       0.223  25.335  13.594  1.00  0.00
ATOM   3824  HG3 GLU   240       0.295  26.077  15.210  1.00  0.00
ATOM   3825  CD  GLU   240      -1.654  26.085  14.313  1.00  0.00
ATOM   3826  OE1 GLU   240      -2.345  27.018  13.841  1.00  0.00
ATOM   3827  OE2 GLU   240      -2.150  25.089  14.889  1.00  0.00
ATOM   3828  C   GLU   240       0.957  28.723  11.469  1.00  0.00
ATOM   3829  O   GLU   240       0.049  29.472  11.129  1.00  0.00
ATOM   3830  N   ARG   241       2.262  29.026  11.285  1.00  0.00
ATOM   3831  H   ARG   241       2.941  28.354  11.613  1.00  0.00
ATOM   3832  CA  ARG   241       2.752  30.265  10.655  1.00  0.00
ATOM   3833  HA  ARG   241       2.240  31.125  11.086  1.00  0.00
ATOM   3834  CB  ARG   241       4.259  30.427  10.882  1.00  0.00
ATOM   3835  HB2 ARG   241       4.705  29.443  10.742  1.00  0.00
ATOM   3836  HB3 ARG   241       4.621  31.104  10.108  1.00  0.00
ATOM   3837  CG  ARG   241       4.643  30.964  12.239  1.00  0.00
ATOM   3838  HG2 ARG   241       3.947  31.759  12.506  1.00  0.00
ATOM   3839  HG3 ARG   241       4.565  30.155  12.965  1.00  0.00
ATOM   3840  CD  ARG   241       6.063  31.512  12.239  1.00  0.00
ATOM   3841  HD2 ARG   241       6.111  32.330  11.521  1.00  0.00
ATOM   3842  HD3 ARG   241       6.279  31.892  13.238  1.00  0.00
ATOM   3843  NE  ARG   241       7.081  30.514  11.885  1.00  0.00
ATOM   3844  HE  ARG   241       7.363  30.480  10.916  1.00  0.00
ATOM   3845  CZ  ARG   241       7.653  29.674  12.742  1.00  0.00
ATOM   3846  NH1 ARG   241       7.283  29.658  14.017  1.00  0.00
ATOM   3847 HH11 ARG   241       6.562  30.288  14.338  1.00  0.00
ATOM   3848 HH12 ARG   241       7.723  29.015  14.660  1.00  0.00
ATOM   3849  NH2 ARG   241       8.592  28.836  12.331  1.00  0.00
ATOM   3850 HH21 ARG   241       8.875  28.836  11.362  1.00  0.00
ATOM   3851 HH22 ARG   241       9.021  28.201  12.989  1.00  0.00
ATOM   3852  C   ARG   241       2.499  30.290   9.141  1.00  0.00
ATOM   3853  O   ARG   241       2.810  31.295   8.487  1.00  0.00
ATOM   3854  N   GLY   242       1.990  29.182   8.595  1.00  0.00
ATOM   3855  H   GLY   242       1.818  28.393   9.201  1.00  0.00
ATOM   3856  CA  GLY   242       1.669  29.049   7.176  1.00  0.00
ATOM   3857  HA2 GLY   242       0.839  28.347   7.098  1.00  0.00
ATOM   3858  HA3 GLY   242       1.349  30.030   6.825  1.00  0.00
ATOM   3859  C   GLY   242       2.810  28.562   6.306  1.00  0.00
ATOM   3860  O   GLY   242       2.681  28.564   5.078  1.00  0.00
ATOM   3861  N   GLU   243       3.942  28.154   6.925  1.00  0.00
ATOM   3862  H   GLU   243       4.026  28.254   7.927  1.00  0.00
ATOM   3863  CA  GLU   243       5.082  27.618   6.184  1.00  0.00
ATOM   3864  HA  GLU   243       5.268  28.246   5.312  1.00  0.00
ATOM   3865  CB  GLU   243       6.346  27.580   7.034  1.00  0.00
ATOM   3866  HB2 GLU   243       6.110  27.077   7.972  1.00  0.00
ATOM   3867  HB3 GLU   243       7.101  27.008   6.495  1.00  0.00
ATOM   3868  CG  GLU   243       6.880  28.972   7.328  1.00  0.00
ATOM   3869  HG2 GLU   243       7.029  29.484   6.377  1.00  0.00
ATOM   3870  HG3 GLU   243       6.113  29.490   7.903  1.00  0.00
ATOM   3871  CD  GLU   243       8.178  28.969   8.106  1.00  0.00
ATOM   3872  OE1 GLU   243       9.180  28.428   7.588  1.00  0.00
ATOM   3873  OE2 GLU   243       8.198  29.520   9.229  1.00  0.00
ATOM   3874  C   GLU   243       4.751  26.223   5.677  1.00  0.00
ATOM   3875  O   GLU   243       4.075  25.442   6.356  1.00  0.00
ATOM   3876  N   ARG   244       5.195  25.933   4.464  1.00  0.00
ATOM   3877  H   ARG   244       5.771  26.611   3.985  1.00  0.00
ATOM   3878  CA  ARG   244       4.886  24.691   3.783  1.00  0.00
ATOM   3879  HA  ARG   244       4.617  23.917   4.502  1.00  0.00
ATOM   3880  CB  ARG   244       3.685  24.922   2.830  1.00  0.00
ATOM   3881  HB2 ARG   244       3.987  25.727   2.160  1.00  0.00
ATOM   3882  HB3 ARG   244       3.573  23.999   2.261  1.00  0.00
ATOM   3883  CG  ARG   244       2.343  25.282   3.492  1.00  0.00
ATOM   3884  HG2 ARG   244       2.495  26.163   4.116  1.00  0.00
ATOM   3885  HG3 ARG   244       1.625  25.514   2.705  1.00  0.00
ATOM   3886  CD  ARG   244       1.807  24.145   4.345  1.00  0.00
ATOM   3887  HD2 ARG   244       1.747  23.247   3.729  1.00  0.00
ATOM   3888  HD3 ARG   244       2.500  23.973   5.169  1.00  0.00
ATOM   3889  NE  ARG   244       0.482  24.424   4.897  1.00  0.00
ATOM   3890  HE  ARG   244      -0.312  24.119   4.353  1.00  0.00
ATOM   3891  CZ  ARG   244       0.261  25.020   6.064  1.00  0.00
ATOM   3892  NH1 ARG   244       1.278  25.451   6.803  1.00  0.00
ATOM   3893 HH11 ARG   244       2.225  25.326   6.476  1.00  0.00
ATOM   3894 HH12 ARG   244       1.098  25.903   7.689  1.00  0.00
ATOM   3895  NH2 ARG   244      -0.975  25.215   6.486  1.00  0.00
ATOM   3896 HH21 ARG   244      -1.753  24.911   5.919  1.00  0.00
ATOM   3897 HH22 ARG   244      -1.136  25.669   7.374  1.00  0.00
ATOM   3898  C   ARG   244       6.071  24.194   2.980  1.00  0.00
ATOM   3899  O   ARG   244       6.991  24.967   2.694  1.00  0.00
ATOM   3900  N   LEU   245       6.019  22.912   2.566  1.00  0.00
ATOM   3901  H   LEU   245       5.254  22.341   2.897  1.00  0.00
ATOM   3902  CA  LEU   245       7.012  22.299   1.690  1.00  0.00
ATOM   3903  HA  LEU   245       7.996  22.348   2.156  1.00  0.00
ATOM   3904  CB  LEU   245       6.666  20.830   1.430  1.00  0.00
ATOM   3905  HB2 LEU   245       5.596  20.836   1.220  1.00  0.00
ATOM   3906  HB3 LEU   245       7.206  20.492   0.546  1.00  0.00
ATOM   3907  CG  LEU   245       6.951  19.884   2.593  1.00  0.00
ATOM   3908  HG  LEU   245       6.668  20.379   3.522  1.00  0.00
ATOM   3909  CD1 LEU   245       6.175  18.597   2.453  1.00  0.00
ATOM   3910 HD11 LEU   245       6.458  18.101   1.524  1.00  0.00
ATOM   3911 HD12 LEU   245       6.399  17.944   3.296  1.00  0.00
ATOM   3912 HD13 LEU   245       5.108  18.816   2.437  1.00  0.00
ATOM   3913  CD2 LEU   245       8.413  19.594   2.699  1.00  0.00
ATOM   3914 HD21 LEU   245       8.958  20.524   2.862  1.00  0.00
ATOM   3915 HD22 LEU   245       8.591  18.918   3.535  1.00  0.00
ATOM   3916 HD23 LEU   245       8.759  19.128   1.776  1.00  0.00
ATOM   3917  C   LEU   245       7.023  23.097   0.376  1.00  0.00
ATOM   3918  O   LEU   245       5.979  23.630  -0.008  1.00  0.00
ATOM   3919  N   PRO   246       8.195  23.288  -0.263  1.00  0.00
ATOM   3920  CD  PRO   246       9.538  22.752   0.074  1.00  0.00
ATOM   3921  HD2 PRO   246       9.477  21.668   0.165  1.00  0.00
ATOM   3922  HD3 PRO   246       9.864  23.178   1.023  1.00  0.00
ATOM   3923  CG  PRO   246      10.408  23.191  -1.085  1.00  0.00
ATOM   3924  HG2 PRO   246      10.457  22.401  -1.835  1.00  0.00
ATOM   3925  HG3 PRO   246      11.413  23.420  -0.732  1.00  0.00
ATOM   3926  CB  PRO   246       9.731  24.431  -1.632  1.00  0.00
ATOM   3927  HB2 PRO   246       9.966  24.594  -2.684  1.00  0.00
ATOM   3928  HB3 PRO   246       9.995  25.320  -1.059  1.00  0.00
ATOM   3929  CA  PRO   246       8.233  24.130  -1.472  1.00  0.00
ATOM   3930  HA  PRO   246       7.679  25.041  -1.244  1.00  0.00
ATOM   3931  C   PRO   246       7.641  23.473  -2.718  1.00  0.00
ATOM   3932  O   PRO   246       7.369  22.276  -2.726  1.00  0.00
ATOM   3933  N   ARG   247       7.424  24.271  -3.765  1.00  0.00
ATOM   3934  H   ARG   247       7.591  25.261  -3.654  1.00  0.00
ATOM   3935  CA  ARG   247       6.938  23.793  -5.052  1.00  0.00
ATOM   3936  HA  ARG   247       6.046  23.186  -4.896  1.00  0.00
ATOM   3937  CB  ARG   247       6.580  24.966  -5.997  1.00  0.00
ATOM   3938  HB2 ARG   247       5.907  25.635  -5.460  1.00  0.00
ATOM   3939  HB3 ARG   247       7.501  25.496  -6.238  1.00  0.00
ATOM   3940  CG  ARG   247       5.903  24.494  -7.299  1.00  0.00
ATOM   3941  HG2 ARG   247       6.581  23.784  -7.773  1.00  0.00
ATOM   3942  HG3 ARG   247       4.983  23.983  -7.016  1.00  0.00
ATOM   3943  CD  ARG   247       5.579  25.620  -8.279  1.00  0.00
ATOM   3944  HD2 ARG   247       5.089  25.193  -9.154  1.00  0.00
ATOM   3945  HD3 ARG   247       4.904  26.324  -7.792  1.00  0.00
ATOM   3946  NE  ARG   247       6.774  26.343  -8.717  1.00  0.00
ATOM   3947  HE  ARG   247       7.005  27.184  -8.208  1.00  0.00
ATOM   3948  CZ  ARG   247       7.566  25.971  -9.722  1.00  0.00
ATOM   3949  NH1 ARG   247       8.632  26.697 -10.038  1.00  0.00
ATOM   3950 HH11 ARG   247       8.842  27.534  -9.514  1.00  0.00
ATOM   3951 HH12 ARG   247       9.228  26.409 -10.801  1.00  0.00
ATOM   3952  NH2 ARG   247       7.301  24.869 -10.414  1.00  0.00
ATOM   3953 HH21 ARG   247       6.494  24.309 -10.177  1.00  0.00
ATOM   3954 HH22 ARG   247       7.907  24.595 -11.174  1.00  0.00
ATOM   3955  C   ARG   247       8.050  22.928  -5.667  1.00  0.00
ATOM   3956  O   ARG   247       9.159  23.432  -5.873  1.00  0.00
ATOM   3957  N   PRO   248       7.805  21.626  -5.934  1.00  0.00
ATOM   3958  CD  PRO   248       6.569  20.839  -5.753  1.00  0.00
ATOM   3959  HD2 PRO   248       5.912  20.977  -6.612  1.00  0.00
ATOM   3960  HD3 PRO   248       6.054  21.159  -4.847  1.00  0.00
ATOM   3961  CG  PRO   248       7.092  19.442  -5.648  1.00  0.00
ATOM   3962  HG2 PRO   248       6.318  18.714  -5.890  1.00  0.00
ATOM   3963  HG3 PRO   248       7.478  19.242  -4.648  1.00  0.00
ATOM   3964  CB  PRO   248       8.199  19.424  -6.663  1.00  0.00
ATOM   3965  HB2 PRO   248       7.704  19.319  -7.629  1.00  0.00
ATOM   3966  HB3 PRO   248       8.955  18.646  -6.556  1.00  0.00
ATOM   3967  CA  PRO   248       8.855  20.809  -6.561  1.00  0.00
ATOM   3968  HA  PRO   248       9.759  20.842  -5.954  1.00  0.00
ATOM   3969  C   PRO   248       9.155  21.365  -7.947  1.00  0.00
ATOM   3970  O   PRO   248       8.245  21.890  -8.593  1.00  0.00
ATOM   3971  N   ASP   249      10.418  21.274  -8.396  1.00  0.00
ATOM   3972  H   ASP   249      11.126  20.902  -7.779  1.00  0.00
ATOM   3973  CA  ASP   249      10.828  21.748  -9.720  1.00  0.00
ATOM   3974  HA  ASP   249      10.669  22.824  -9.787  1.00  0.00
ATOM   3975  CB  ASP   249      12.320  21.454  -9.978  1.00  0.00
ATOM   3976  HB2 ASP   249      12.883  21.809  -9.115  1.00  0.00
ATOM   3977  HB3 ASP   249      12.422  20.371 -10.056  1.00  0.00
ATOM   3978  CG  ASP   249      12.861  22.107 -11.240  1.00  0.00
ATOM   3979  OD1 ASP   249      12.969  23.359 -11.268  1.00  0.00
ATOM   3980  OD2 ASP   249      13.186  21.367 -12.200  1.00  0.00
ATOM   3981  C   ASP   249       9.956  21.101 -10.793  1.00  0.00
ATOM   3982  O   ASP   249       9.570  19.940 -10.653  1.00  0.00
ATOM   3983  N   LYS   250       9.571  21.879 -11.807  1.00  0.00
ATOM   3984  H   LYS   250       9.735  22.869 -11.695  1.00  0.00
ATOM   3985  CA  LYS   250       8.707  21.437 -12.909  1.00  0.00
ATOM   3986  HA  LYS   250       8.428  22.306 -13.504  1.00  0.00
ATOM   3987  CB  LYS   250       9.397  20.404 -13.835  1.00  0.00
ATOM   3988  HB2 LYS   250       9.683  19.558 -13.211  1.00  0.00
ATOM   3989  HB3 LYS   250       8.653  20.083 -14.564  1.00  0.00
ATOM   3990  CG  LYS   250      10.636  20.939 -14.570  1.00  0.00
ATOM   3991  HG2 LYS   250      11.231  21.501 -13.851  1.00  0.00
ATOM   3992  HG3 LYS   250      11.208  20.081 -14.923  1.00  0.00
ATOM   3993  CD  LYS   250      10.284  21.841 -15.757  1.00  0.00
ATOM   3994  HD2 LYS   250       9.239  22.134 -15.657  1.00  0.00
ATOM   3995  HD3 LYS   250      10.916  22.727 -15.703  1.00  0.00
ATOM   3996  CE  LYS   250      10.489  21.157 -17.087  1.00  0.00
ATOM   3997  HE2 LYS   250      10.101  20.142 -17.012  1.00  0.00
ATOM   3998  HE3 LYS   250       9.928  21.706 -17.843  1.00  0.00
ATOM   3999  NZ  LYS   250      11.926  21.111 -17.473  1.00  0.00
ATOM   4000  HZ1 LYS   250      12.447  20.602 -16.773  1.00  0.00
ATOM   4001  HZ2 LYS   250      12.020  20.647 -18.366  1.00  0.00
ATOM   4002  HZ3 LYS   250      12.287  22.052 -17.543  1.00  0.00
ATOM   4003  C   LYS   250       7.260  21.044 -12.524  1.00  0.00
ATOM   4004  O   LYS   250       6.506  20.591 -13.392  1.00  0.00
ATOM   4005  N   CYS   251       6.855  21.254 -11.248  1.00  0.00
ATOM   4006  H   CYS   251       7.521  21.559 -10.553  1.00  0.00
ATOM   4007  CA  CYS   251       5.465  21.022 -10.827  1.00  0.00
ATOM   4008  HA  CYS   251       5.101  20.104 -11.287  1.00  0.00
ATOM   4009  CB  CYS   251       5.342  20.890  -9.307  1.00  0.00
ATOM   4010  HB2 CYS   251       5.737  19.928  -8.980  1.00  0.00
ATOM   4011  HB3 CYS   251       5.889  21.693  -8.814  1.00  0.00
ATOM   4012  SG  CYS   251       3.636  20.976  -8.674  1.00  0.00
ATOM   4013  HG  CYS   251       3.956  20.827  -7.392  1.00  0.00
ATOM   4014  C   CYS   251       4.671  22.232 -11.347  1.00  0.00
ATOM   4015  O   CYS   251       5.107  23.367 -11.116  1.00  0.00
ATOM   4016  N   PRO   252       3.544  22.037 -12.073  1.00  0.00
ATOM   4017  CD  PRO   252       2.894  20.773 -12.474  1.00  0.00
ATOM   4018  HD2 PRO   252       2.284  20.394 -11.654  1.00  0.00
ATOM   4019  HD3 PRO   252       3.651  20.034 -12.735  1.00  0.00
ATOM   4020  CG  PRO   252       2.072  21.194 -13.658  1.00  0.00
ATOM   4021  HG2 PRO   252       1.228  20.516 -13.786  1.00  0.00
ATOM   4022  HG3 PRO   252       2.684  21.185 -14.560  1.00  0.00
ATOM   4023  CB  PRO   252       1.615  22.578 -13.336  1.00  0.00
ATOM   4024  HB2 PRO   252       0.728  22.498 -12.707  1.00  0.00
ATOM   4025  HB3 PRO   252       1.387  23.194 -14.206  1.00  0.00
ATOM   4026  CA  PRO   252       2.765  23.204 -12.538  1.00  0.00
ATOM   4027  HA  PRO   252       3.411  23.836 -13.148  1.00  0.00
ATOM   4028  C   PRO   252       2.232  24.013 -11.355  1.00  0.00
ATOM   4029  O   PRO   252       1.952  23.443 -10.293  1.00  0.00
ATOM   4030  N   ALA   253       2.127  25.340 -11.524  1.00  0.00
ATOM   4031  H   ALA   253       2.425  25.745 -12.400  1.00  0.00
ATOM   4032  CA  ALA   253       1.663  26.242 -10.461  1.00  0.00
ATOM   4033  HA  ALA   253       2.384  26.187  -9.645  1.00  0.00
ATOM   4034  CB  ALA   253       1.614  27.674 -10.971  1.00  0.00
ATOM   4035  HB1 ALA   253       0.890  27.747 -11.782  1.00  0.00
ATOM   4036  HB2 ALA   253       1.318  28.339 -10.160  1.00  0.00
ATOM   4037  HB3 ALA   253       2.599  27.964 -11.337  1.00  0.00
ATOM   4038  C   ALA   253       0.296  25.838  -9.898  1.00  0.00
ATOM   4039  O   ALA   253       0.138  25.793  -8.678  1.00  0.00
ATOM   4040  N   GLU   254      -0.671  25.504 -10.777  1.00  0.00
ATOM   4041  H   GLU   254      -0.522  25.657 -11.764  1.00  0.00
ATOM   4042  CA  GLU   254      -2.015  25.134 -10.328  1.00  0.00
ATOM   4043  HA  GLU   254      -2.336  25.846  -9.567  1.00  0.00
ATOM   4044  CB  GLU   254      -3.040  25.134 -11.460  1.00  0.00
ATOM   4045  HB2 GLU   254      -2.589  25.599 -12.337  1.00  0.00
ATOM   4046  HB3 GLU   254      -3.302  24.101 -11.692  1.00  0.00
ATOM   4047  CG  GLU   254      -4.297  25.900 -11.069  1.00  0.00
ATOM   4048  HG2 GLU   254      -4.773  25.254 -10.332  1.00  0.00
ATOM   4049  HG3 GLU   254      -3.945  26.810 -10.582  1.00  0.00
ATOM   4050  CD  GLU   254      -5.302  26.261 -12.152  1.00  0.00
ATOM   4051  OE1 GLU   254      -5.053  25.966 -13.344  1.00  0.00
ATOM   4052  OE2 GLU   254      -6.339  26.870 -11.800  1.00  0.00
ATOM   4053  C   GLU   254      -2.058  23.861  -9.495  1.00  0.00
ATOM   4054  O   GLU   254      -2.828  23.799  -8.543  1.00  0.00
ATOM   4055  N   VAL   255      -1.189  22.878  -9.820  1.00  0.00
ATOM   4056  H   VAL   255      -0.670  22.996 -10.679  1.00  0.00
ATOM   4057  CA  VAL   255      -1.026  21.629  -9.079  1.00  0.00
ATOM   4058  HA  VAL   255      -1.984  21.169  -8.837  1.00  0.00
ATOM   4059  CB  VAL   255      -0.170  20.606  -9.863  1.00  0.00
ATOM   4060  HB  VAL   255       0.748  21.097 -10.182  1.00  0.00
ATOM   4061  CG1 VAL   255       0.176  19.385  -9.000  1.00  0.00
ATOM   4062 HG11 VAL   255      -0.742  18.893  -8.680  1.00  0.00
ATOM   4063 HG12 VAL   255       0.778  18.688  -9.582  1.00  0.00
ATOM   4064 HG13 VAL   255       0.740  19.707  -8.124  1.00  0.00
ATOM   4065  CG2 VAL   255      -0.884  20.172 -11.151  1.00  0.00
ATOM   4066 HG21 VAL   255      -1.055  21.044 -11.783  1.00  0.00
ATOM   4067 HG22 VAL   255      -0.264  19.453 -11.686  1.00  0.00
ATOM   4068 HG23 VAL   255      -1.840  19.712 -10.901  1.00  0.00
ATOM   4069  C   VAL   255      -0.442  21.953  -7.690  1.00  0.00
ATOM   4070  O   VAL   255      -0.849  21.342  -6.699  1.00  0.00
ATOM   4071  N   TYR   256       0.504  22.905  -7.615  1.00  0.00
ATOM   4072  H   TYR   256       0.902  23.307  -8.452  1.00  0.00
ATOM   4073  CA  TYR   256       1.050  23.316  -6.320  1.00  0.00
ATOM   4074  HA  TYR   256       1.355  22.426  -5.769  1.00  0.00
ATOM   4075  CB  TYR   256       2.264  24.244  -6.463  1.00  0.00
ATOM   4076  HB2 TYR   256       2.991  23.788  -7.134  1.00  0.00
ATOM   4077  HB3 TYR   256       1.892  25.169  -6.904  1.00  0.00
ATOM   4078  CG  TYR   256       2.926  24.550  -5.134  1.00  0.00
ATOM   4079  CD1 TYR   256       3.339  23.526  -4.285  1.00  0.00
ATOM   4080  HD1 TYR   256       3.180  22.493  -4.597  1.00  0.00
ATOM   4081  CE1 TYR   256       3.944  23.799  -3.061  1.00  0.00
ATOM   4082  HE1 TYR   256       4.234  22.984  -2.398  1.00  0.00
ATOM   4083  CZ  TYR   256       4.188  25.110  -2.692  1.00  0.00
ATOM   4084  OH  TYR   256       4.792  25.378  -1.490  1.00  0.00
ATOM   4085  HH  TYR   256       5.000  24.585  -0.990  1.00  0.00
ATOM   4086  CE2 TYR   256       3.810  26.147  -3.530  1.00  0.00
ATOM   4087  HE2 TYR   256       4.004  27.181  -3.246  1.00  0.00
ATOM   4088  CD2 TYR   256       3.177  25.863  -4.742  1.00  0.00
ATOM   4089  HD2 TYR   256       2.870  26.676  -5.400  1.00  0.00
ATOM   4090  C   TYR   256      -0.052  23.978  -5.460  1.00  0.00
ATOM   4091  O   TYR   256      -0.118  23.710  -4.262  1.00  0.00
ATOM   4092  N   HIE   257      -0.929  24.808  -6.073  1.00  0.00
ATOM   4093  H   HIE   257      -0.736  25.132  -7.010  1.00  0.00
ATOM   4094  CA  HIE   257      -2.057  25.410  -5.346  1.00  0.00
ATOM   4095  HA  HIE   257      -1.694  25.793  -4.392  1.00  0.00
ATOM   4096  CB  HIE   257      -2.715  26.568  -6.123  1.00  0.00
ATOM   4097  HB2 HIE   257      -3.220  26.239  -7.031  1.00  0.00
ATOM   4098  HB3 HIE   257      -3.434  27.052  -5.462  1.00  0.00
ATOM   4099  CG  HIE   257      -1.735  27.623  -6.537  1.00  0.00
ATOM   4100  ND1 HIE   257      -1.773  28.182  -7.796  1.00  0.00
ATOM   4101  CE1 HIE   257      -0.754  29.025  -7.845  1.00  0.00
ATOM   4102  HE1 HIE   257      -0.603  29.577  -8.772  1.00  0.00
ATOM   4103  NE2 HIE   257      -0.075  29.038  -6.697  1.00  0.00
ATOM   4104  HE2 HIE   257       0.737  29.591  -6.463  1.00  0.00
ATOM   4105  CD2 HIE   257      -0.687  28.145  -5.857  1.00  0.00
ATOM   4106  HD2 HIE   257      -0.293  27.984  -4.854  1.00  0.00
ATOM   4107  C   HIE   257      -3.066  24.342  -4.867  1.00  0.00
ATOM   4108  O   HIE   257      -3.579  24.463  -3.760  1.00  0.00
ATOM   4109  N   LEU   258      -3.293  23.274  -5.652  1.00  0.00
ATOM   4110  H   LEU   258      -2.878  23.239  -6.572  1.00  0.00
ATOM   4111  CA  LEU   258      -4.139  22.146  -5.224  1.00  0.00
ATOM   4112  HA  LEU   258      -5.138  22.506  -4.977  1.00  0.00
ATOM   4113  CB  LEU   258      -4.256  21.108  -6.347  1.00  0.00
ATOM   4114  HB2 LEU   258      -4.643  21.621  -7.228  1.00  0.00
ATOM   4115  HB3 LEU   258      -3.222  20.812  -6.525  1.00  0.00
ATOM   4116  CG  LEU   258      -5.111  19.851  -6.067  1.00  0.00
ATOM   4117  HG  LEU   258      -5.951  20.127  -5.429  1.00  0.00
ATOM   4118  CD1 LEU   258      -5.629  19.271  -7.352  1.00  0.00
ATOM   4119 HD11 LEU   258      -4.789  18.994  -7.990  1.00  0.00
ATOM   4120 HD12 LEU   258      -6.228  18.386  -7.137  1.00  0.00
ATOM   4121 HD13 LEU   258      -6.244  20.011  -7.864  1.00  0.00
ATOM   4122  CD2 LEU   258      -4.277  18.734  -5.411  1.00  0.00
ATOM   4123 HD21 LEU   258      -3.870  19.092  -4.466  1.00  0.00
ATOM   4124 HD22 LEU   258      -4.910  17.866  -5.229  1.00  0.00
ATOM   4125 HD23 LEU   258      -3.459  18.454  -6.075  1.00  0.00
ATOM   4126  C   LEU   258      -3.499  21.494  -3.972  1.00  0.00
ATOM   4127  O   LEU   258      -4.199  21.203  -3.010  1.00  0.00
ATOM   4128  N   MET   259      -2.175  21.257  -4.016  1.00  0.00
ATOM   4129  H   MET   259      -1.718  21.491  -4.886  1.00  0.00
ATOM   4130  CA  MET   259      -1.364  20.704  -2.934  1.00  0.00
ATOM   4131  HA  MET   259      -1.667  19.681  -2.711  1.00  0.00
ATOM   4132  CB  MET   259       0.102  20.694  -3.373  1.00  0.00
ATOM   4133  HB2 MET   259       0.136  21.127  -4.372  1.00  0.00
ATOM   4134  HB3 MET   259       0.643  21.338  -2.679  1.00  0.00
ATOM   4135  CG  MET   259       0.737  19.341  -3.395  1.00  0.00
ATOM   4136  HG2 MET   259       1.001  19.060  -2.376  1.00  0.00
ATOM   4137  HG3 MET   259       0.021  18.623  -3.796  1.00  0.00
ATOM   4138  SD  MET   259       2.241  19.332  -4.430  1.00  0.00
ATOM   4139  CE  MET   259       3.319  20.096  -3.396  1.00  0.00
ATOM   4140  HE1 MET   259       3.413  19.518  -2.477  1.00  0.00
ATOM   4141  HE2 MET   259       4.294  20.171  -3.878  1.00  0.00
ATOM   4142  HE3 MET   259       2.952  21.095  -3.161  1.00  0.00
ATOM   4143  C   MET   259      -1.508  21.557  -1.664  1.00  0.00
ATOM   4144  O   MET   259      -1.785  21.025  -0.587  1.00  0.00
ATOM   4145  N   LYS   260      -1.364  22.894  -1.807  1.00  0.00
ATOM   4146  H   LYS   260      -1.068  23.255  -2.703  1.00  0.00
ATOM   4147  CA  LYS   260      -1.497  23.830  -0.693  1.00  0.00
ATOM   4148  HA  LYS   260      -0.879  23.497   0.140  1.00  0.00
ATOM   4149  CB  LYS   260      -1.047  25.234  -1.106  1.00  0.00
ATOM   4150  HB2 LYS   260      -1.458  25.438  -2.095  1.00  0.00
ATOM   4151  HB3 LYS   260      -1.463  25.941  -0.388  1.00  0.00
ATOM   4152  CG  LYS   260       0.473  25.382  -1.146  1.00  0.00
ATOM   4153  HG2 LYS   260       0.885  24.862  -0.281  1.00  0.00
ATOM   4154  HG3 LYS   260       0.834  24.909  -2.059  1.00  0.00
ATOM   4155  CD  LYS   260       0.918  26.847  -1.119  1.00  0.00
ATOM   4156  HD2 LYS   260       1.772  26.953  -1.788  1.00  0.00
ATOM   4157  HD3 LYS   260       0.092  27.458  -1.485  1.00  0.00
ATOM   4158  CE  LYS   260       1.306  27.303   0.270  1.00  0.00
ATOM   4159  HE2 LYS   260       0.430  27.220   0.913  1.00  0.00
ATOM   4160  HE3 LYS   260       2.091  26.643   0.639  1.00  0.00
ATOM   4161  NZ  LYS   260       1.795  28.707   0.279  1.00  0.00
ATOM   4162  HZ1 LYS   260       1.067  29.319  -0.062  1.00  0.00
ATOM   4163  HZ2 LYS   260       2.042  28.971   1.222  1.00  0.00
ATOM   4164  HZ3 LYS   260       2.607  28.785  -0.316  1.00  0.00
ATOM   4165  C   LYS   260      -2.910  23.838  -0.101  1.00  0.00
ATOM   4166  O   LYS   260      -3.076  24.085   1.092  1.00  0.00
ATOM   4167  N   ASN   261      -3.920  23.531  -0.924  1.00  0.00
ATOM   4168  H   ASN   261      -3.722  23.423  -1.909  1.00  0.00
ATOM   4169  CA  ASN   261      -5.316  23.450  -0.482  1.00  0.00
ATOM   4170  HA  ASN   261      -5.535  24.265   0.208  1.00  0.00
ATOM   4171  CB  ASN   261      -6.263  23.558  -1.685  1.00  0.00
ATOM   4172  HB2 ASN   261      -6.027  24.474  -2.228  1.00  0.00
ATOM   4173  HB3 ASN   261      -6.076  22.698  -2.327  1.00  0.00
ATOM   4174  CG  ASN   261      -7.723  23.578  -1.323  1.00  0.00
ATOM   4175  OD1 ASN   261      -8.514  22.867  -1.906  1.00  0.00
ATOM   4176  ND2 ASN   261      -8.113  24.378  -0.348  1.00  0.00
ATOM   4177 HD21 ASN   261      -9.088  24.409  -0.085  1.00  0.00
ATOM   4178 HD22 ASN   261      -7.435  24.954   0.130  1.00  0.00
ATOM   4179  C   ASN   261      -5.539  22.152   0.344  1.00  0.00
ATOM   4180  O   ASN   261      -6.358  22.146   1.265  1.00  0.00
ATOM   4181  N   CYS   262      -4.762  21.086   0.056  1.00  0.00
ATOM   4182  H   CYS   262      -4.182  21.123  -0.769  1.00  0.00
ATOM   4183  CA  CYS   262      -4.750  19.854   0.864  1.00  0.00
ATOM   4184  HA  CYS   262      -5.774  19.535   1.060  1.00  0.00
ATOM   4185  CB  CYS   262      -4.021  18.729   0.134  1.00  0.00
ATOM   4186  HB2 CYS   262      -3.043  19.070  -0.207  1.00  0.00
ATOM   4187  HB3 CYS   262      -3.897  17.868   0.790  1.00  0.00
ATOM   4188  SG  CYS   262      -4.883  18.117  -1.343  1.00  0.00
ATOM   4189  HG  CYS   262      -3.973  17.202  -1.665  1.00  0.00
ATOM   4190  C   CYS   262      -4.067  20.168   2.214  1.00  0.00
ATOM   4191  O   CYS   262      -4.295  19.481   3.211  1.00  0.00
ATOM   4192  N   TRP   263      -3.221  21.211   2.226  1.00  0.00
ATOM   4193  H   TRP   263      -3.025  21.674   1.350  1.00  0.00
ATOM   4194  CA  TRP   263      -2.494  21.638   3.407  1.00  0.00
ATOM   4195  HA  TRP   263      -2.550  20.859   4.167  1.00  0.00
ATOM   4196  CB  TRP   263      -1.025  21.907   3.090  1.00  0.00
ATOM   4197  HB2 TRP   263      -0.971  22.709   2.354  1.00  0.00
ATOM   4198  HB3 TRP   263      -0.527  22.222   4.007  1.00  0.00
ATOM   4199  CG  TRP   263      -0.225  20.764   2.539  1.00  0.00
ATOM   4200  CD1 TRP   263      -0.369  19.435   2.813  1.00  0.00
ATOM   4201  HD1 TRP   263      -1.151  19.157   3.519  1.00  0.00
ATOM   4202  NE1 TRP   263       0.557  18.701   2.096  1.00  0.00
ATOM   4203  HE1 TRP   263       0.639  17.694   2.098  1.00  0.00
ATOM   4204  CE2 TRP   263       1.342  19.562   1.374  1.00  0.00
ATOM   4205  CZ2 TRP   263       2.427  19.307   0.536  1.00  0.00
ATOM   4206  HZ2 TRP   263       2.753  18.276   0.402  1.00  0.00
ATOM   4207  CH2 TRP   263       3.022  20.389  -0.074  1.00  0.00
ATOM   4208  HH2 TRP   263       3.867  20.224  -0.743  1.00  0.00
ATOM   4209  CZ3 TRP   263       2.572  21.698   0.142  1.00  0.00
ATOM   4210  HZ3 TRP   263       3.058  22.544  -0.344  1.00  0.00
ATOM   4211  CE3 TRP   263       1.495  21.956   0.979  1.00  0.00
ATOM   4212  HE3 TRP   263       1.218  22.995   1.160  1.00  0.00
ATOM   4213  CD2 TRP   263       0.854  20.871   1.606  1.00  0.00
ATOM   4214  C   TRP   263      -3.100  22.845   4.106  1.00  0.00
ATOM   4215  O   TRP   263      -2.372  23.604   4.753  1.00  0.00
ATOM   4216  N   GLU   264      -4.424  23.016   4.038  1.00  0.00
ATOM   4217  H   GLU   264      -5.027  22.409   3.502  1.00  0.00
ATOM   4218  CA  GLU   264      -5.032  24.133   4.768  1.00  0.00
ATOM   4219  HA  GLU   264      -4.512  25.057   4.515  1.00  0.00
ATOM   4220  CB  GLU   264      -6.518  24.290   4.408  1.00  0.00
ATOM   4221  HB2 GLU   264      -6.984  23.315   4.548  1.00  0.00
ATOM   4222  HB3 GLU   264      -6.943  25.001   5.116  1.00  0.00
ATOM   4223  CG  GLU   264      -6.773  24.774   2.990  1.00  0.00
ATOM   4224  HG2 GLU   264      -6.131  24.151   2.368  1.00  0.00
ATOM   4225  HG3 GLU   264      -7.817  24.556   2.767  1.00  0.00
ATOM   4226  CD  GLU   264      -6.489  26.238   2.702  1.00  0.00
ATOM   4227  OE1 GLU   264      -6.303  27.019   3.662  1.00  0.00
ATOM   4228  OE2 GLU   264      -6.481  26.606   1.507  1.00  0.00
ATOM   4229  C   GLU   264      -4.889  23.829   6.260  1.00  0.00
ATOM   4230  O   GLU   264      -5.028  22.672   6.655  1.00  0.00
ATOM   4231  N   THR   265      -4.541  24.835   7.068  1.00  0.00
ATOM   4232  H   THR   265      -4.247  25.713   6.665  1.00  0.00
ATOM   4233  CA  THR   265      -4.412  24.658   8.522  1.00  0.00
ATOM   4234  HA  THR   265      -3.779  23.798   8.742  1.00  0.00
ATOM   4235  CB  THR   265      -3.782  25.907   9.159  1.00  0.00
ATOM   4236  HB  THR   265      -4.407  26.763   8.904  1.00  0.00
ATOM   4237  CG2 THR   265      -3.662  25.798  10.692  1.00  0.00
ATOM   4238 HG21 THR   265      -3.036  24.942  10.947  1.00  0.00
ATOM   4239 HG22 THR   265      -3.211  26.708  11.087  1.00  0.00
ATOM   4240 HG23 THR   265      -4.653  25.665  11.126  1.00  0.00
ATOM   4241  OG1 THR   265      -2.474  26.073   8.597  1.00  0.00
ATOM   4242  HG1 THR   265      -2.058  26.850   8.979  1.00  0.00
ATOM   4243  C   THR   265      -5.776  24.240   9.110  1.00  0.00
ATOM   4244  O   THR   265      -5.833  23.295   9.877  1.00  0.00
ATOM   4245  N   GLU   266      -6.857  24.901   8.686  1.00  0.00
ATOM   4246  H   GLU   266      -6.685  25.665   8.050  1.00  0.00
ATOM   4247  CA  GLU   266      -8.241  24.612   9.066  1.00  0.00
ATOM   4248  HA  GLU   266      -8.302  24.404  10.134  1.00  0.00
ATOM   4249  CB  GLU   266      -9.136  25.833   8.748  1.00  0.00
ATOM   4250  HB2 GLU   266      -8.554  26.725   8.979  1.00  0.00
ATOM   4251  HB3 GLU   266      -9.348  25.804   7.679  1.00  0.00
ATOM   4252  CG  GLU   266     -10.443  25.866   9.522  1.00  0.00
ATOM   4253  HG2 GLU   266     -11.198  26.236   8.828  1.00  0.00
ATOM   4254  HG3 GLU   266     -10.680  24.840   9.803  1.00  0.00
ATOM   4255  CD  GLU   266     -10.426  26.740  10.763  1.00  0.00
ATOM   4256  OE1 GLU   266      -9.557  26.518  11.639  1.00  0.00
ATOM   4257  OE2 GLU   266     -11.292  27.640  10.868  1.00  0.00
ATOM   4258  C   GLU   266      -8.679  23.383   8.245  1.00  0.00
ATOM   4259  O   GLU   266      -8.768  23.462   7.016  1.00  0.00
ATOM   4260  N   ALA   267      -8.885  22.240   8.926  1.00  0.00
ATOM   4261  H   ALA   267      -8.680  22.261   9.915  1.00  0.00
ATOM   4262  CA  ALA   267      -9.264  20.961   8.322  1.00  0.00
ATOM   4263  HA  ALA   267      -8.414  20.683   7.700  1.00  0.00
ATOM   4264  CB  ALA   267      -9.451  19.895   9.398  1.00  0.00
ATOM   4265  HB1 ALA   267     -10.304  20.155  10.024  1.00  0.00
ATOM   4266  HB2 ALA   267      -9.629  18.929   8.925  1.00  0.00
ATOM   4267  HB3 ALA   267      -8.553  19.837  10.013  1.00  0.00
ATOM   4268  C   ALA   267     -10.492  21.034   7.408  1.00  0.00
ATOM   4269  O   ALA   267     -10.496  20.392   6.357  1.00  0.00
ATOM   4270  N   SER   268     -11.501  21.850   7.772  1.00  0.00
ATOM   4271  H   SER   268     -11.431  22.307   8.670  1.00  0.00
ATOM   4272  CA  SER   268     -12.735  22.025   6.995  1.00  0.00
ATOM   4273  HA  SER   268     -13.126  21.051   6.700  1.00  0.00
ATOM   4274  CB  SER   268     -13.795  22.744   7.828  1.00  0.00
ATOM   4275  HB2 SER   268     -14.746  22.692   7.299  1.00  0.00
ATOM   4276  HB3 SER   268     -13.885  22.236   8.788  1.00  0.00
ATOM   4277  OG  SER   268     -13.449  24.103   8.044  1.00  0.00
ATOM   4278  HG  SER   268     -14.132  24.527   8.569  1.00  0.00
ATOM   4279  C   SER   268     -12.514  22.737   5.654  1.00  0.00
ATOM   4280  O   SER   268     -13.358  22.628   4.769  1.00  0.00
ATOM   4281  N   PHE   269     -11.383  23.450   5.488  1.00  0.00
ATOM   4282  H   PHE   269     -10.735  23.541   6.258  1.00  0.00
ATOM   4283  CA  PHE   269     -11.081  24.161   4.234  1.00  0.00
ATOM   4284  HA  PHE   269     -12.009  24.514   3.785  1.00  0.00
ATOM   4285  CB  PHE   269     -10.161  25.377   4.488  1.00  0.00
ATOM   4286  HB2 PHE   269      -9.286  25.017   5.029  1.00  0.00
ATOM   4287  HB3 PHE   269      -9.853  25.768   3.519  1.00  0.00
ATOM   4288  CG  PHE   269     -10.706  26.552   5.278  1.00  0.00
ATOM   4289  CD1 PHE   269     -12.022  26.556   5.747  1.00  0.00
ATOM   4290  HD1 PHE   269     -12.673  25.713   5.518  1.00  0.00
ATOM   4291  CE1 PHE   269     -12.507  27.629   6.507  1.00  0.00
ATOM   4292  HE1 PHE   269     -13.529  27.613   6.884  1.00  0.00
ATOM   4293  CZ  PHE   269     -11.689  28.707   6.777  1.00  0.00
ATOM   4294  HZ  PHE   269     -12.072  29.546   7.358  1.00  0.00
ATOM   4295  CE2 PHE   269     -10.390  28.724   6.313  1.00  0.00
ATOM   4296  HE2 PHE   269      -9.741  29.570   6.542  1.00  0.00
ATOM   4297  CD2 PHE   269      -9.905  27.657   5.549  1.00  0.00
ATOM   4298  HD2 PHE   269      -8.888  27.685   5.157  1.00  0.00
ATOM   4299  C   PHE   269     -10.431  23.210   3.197  1.00  0.00
ATOM   4300  O   PHE   269     -10.285  23.583   2.029  1.00  0.00
ATOM   4301  N   ARG   270     -10.018  22.004   3.632  1.00  0.00
ATOM   4302  H   ARG   270     -10.067  21.793   4.619  1.00  0.00
ATOM   4303  CA  ARG   270      -9.386  21.021   2.740  1.00  0.00
ATOM   4304  HA  ARG   270      -8.771  21.537   2.003  1.00  0.00
ATOM   4305  CB  ARG   270      -8.484  20.049   3.545  1.00  0.00
ATOM   4306  HB2 ARG   270      -9.109  19.314   4.052  1.00  0.00
ATOM   4307  HB3 ARG   270      -7.806  19.537   2.862  1.00  0.00
ATOM   4308  CG  ARG   270      -7.668  20.832   4.586  1.00  0.00
ATOM   4309  HG2 ARG   270      -7.476  21.798   4.120  1.00  0.00
ATOM   4310  HG3 ARG   270      -8.346  20.964   5.429  1.00  0.00
ATOM   4311  CD  ARG   270      -6.367  20.243   5.075  1.00  0.00
ATOM   4312  HD2 ARG   270      -5.811  19.858   4.220  1.00  0.00
ATOM   4313  HD3 ARG   270      -5.787  21.026   5.563  1.00  0.00
ATOM   4314  NE  ARG   270      -6.577  19.163   6.017  1.00  0.00
ATOM   4315  HE  ARG   270      -7.017  18.335   5.641  1.00  0.00
ATOM   4316  CZ  ARG   270      -6.249  19.178   7.306  1.00  0.00
ATOM   4317  NH1 ARG   270      -5.677  20.250   7.845  1.00  0.00
ATOM   4318 HH11 ARG   270      -5.488  21.060   7.271  1.00  0.00
ATOM   4319 HH12 ARG   270      -5.433  20.249   8.825  1.00  0.00
ATOM   4320  NH2 ARG   270      -6.486  18.123   8.063  1.00  0.00
ATOM   4321 HH21 ARG   270      -6.916  17.303   7.661  1.00  0.00
ATOM   4322 HH22 ARG   270      -6.235  18.141   9.041  1.00  0.00
ATOM   4323  C   ARG   270     -10.433  20.274   1.891  1.00  0.00
ATOM   4324  O   ARG   270     -11.552  20.036   2.368  1.00  0.00
ATOM   4325  N   PRO   271     -10.117  19.886   0.636  1.00  0.00
ATOM   4326  CD  PRO   271      -8.865  20.077  -0.127  1.00  0.00
ATOM   4327  HD2 PRO   271      -8.016  19.824   0.507  1.00  0.00
ATOM   4328  HD3 PRO   271      -8.789  21.119  -0.437  1.00  0.00
ATOM   4329  CG  PRO   271      -9.014  19.134  -1.303  1.00  0.00
ATOM   4330  HG2 PRO   271      -8.606  18.153  -1.059  1.00  0.00
ATOM   4331  HG3 PRO   271      -8.500  19.533  -2.178  1.00  0.00
ATOM   4332  CB  PRO   271     -10.495  19.070  -1.535  1.00  0.00
ATOM   4333  HB2 PRO   271     -10.701  18.108  -2.005  1.00  0.00
ATOM   4334  HB3 PRO   271     -10.924  19.868  -2.141  1.00  0.00
ATOM   4335  CA  PRO   271     -11.095  19.100  -0.132  1.00  0.00
ATOM   4336  HA  PRO   271     -12.070  19.585  -0.073  1.00  0.00
ATOM   4337  C   PRO   271     -11.196  17.686   0.437  1.00  0.00
ATOM   4338  O   PRO   271     -10.290  17.240   1.151  1.00  0.00
ATOM   4339  N   THR   272     -12.308  16.990   0.152  1.00  0.00
ATOM   4340  H   THR   272     -13.068  17.401  -0.372  1.00  0.00
ATOM   4341  CA  THR   272     -12.430  15.595   0.571  1.00  0.00
ATOM   4342  HA  THR   272     -11.893  15.398   1.499  1.00  0.00
ATOM   4343  CB  THR   272     -13.902  15.194   0.760  1.00  0.00
ATOM   4344  HB  THR   272     -13.918  14.151   1.075  1.00  0.00
ATOM   4345  CG2 THR   272     -14.648  16.056   1.797  1.00  0.00
ATOM   4346 HG21 THR   272     -14.633  17.099   1.482  1.00  0.00
ATOM   4347 HG22 THR   272     -15.680  15.716   1.877  1.00  0.00
ATOM   4348 HG23 THR   272     -14.159  15.962   2.766  1.00  0.00
ATOM   4349  OG1 THR   272     -14.555  15.259  -0.501  1.00  0.00
ATOM   4350  HG1 THR   272     -15.477  15.011  -0.396  1.00  0.00
ATOM   4351  C   THR   272     -11.811  14.784  -0.587  1.00  0.00
ATOM   4352  O   THR   272     -11.576  15.345  -1.661  1.00  0.00
ATOM   4353  N   PHE   273     -11.593  13.478  -0.400  1.00  0.00
ATOM   4354  H   PHE   273     -11.684  13.058   0.514  1.00  0.00
ATOM   4355  CA  PHE   273     -11.092  12.651  -1.496  1.00  0.00
ATOM   4356  HA  PHE   273     -10.227  13.137  -1.947  1.00  0.00
ATOM   4357  CB  PHE   273     -10.674  11.267  -1.009  1.00  0.00
ATOM   4358  HB2 PHE   273     -11.409  10.895  -0.295  1.00  0.00
ATOM   4359  HB3 PHE   273     -10.566  10.552  -1.824  1.00  0.00
ATOM   4360  CG  PHE   273      -9.350  11.303  -0.287  1.00  0.00
ATOM   4361  CD1 PHE   273      -8.174  11.584  -0.972  1.00  0.00
ATOM   4362  HD1 PHE   273      -8.222  11.828  -2.034  1.00  0.00
ATOM   4363  CE1 PHE   273      -6.942  11.558  -0.318  1.00  0.00
ATOM   4364  HE1 PHE   273      -6.026  11.752  -0.875  1.00  0.00
ATOM   4365  CZ  PHE   273      -6.883  11.288   1.030  1.00  0.00
ATOM   4366  HZ  PHE   273      -5.924  11.300   1.548  1.00  0.00
ATOM   4367  CE2 PHE   273      -8.038  11.002   1.725  1.00  0.00
ATOM   4368  HE2 PHE   273      -7.988  10.763   2.787  1.00  0.00
ATOM   4369  CD2 PHE   273      -9.274  11.018   1.067  1.00  0.00
ATOM   4370  HD2 PHE   273     -10.188  10.805   1.621  1.00  0.00
ATOM   4371  C   PHE   273     -12.100  12.570  -2.632  1.00  0.00
ATOM   4372  O   PHE   273     -11.708  12.568  -3.806  1.00  0.00
ATOM   4373  N   GLU   274     -13.398  12.587  -2.292  1.00  0.00
ATOM   4374  H   GLU   274     -13.663  12.504  -1.321  1.00  0.00
ATOM   4375  CA  GLU   274     -14.453  12.600  -3.298  1.00  0.00
ATOM   4376  HA  GLU   274     -14.296  11.781  -4.000  1.00  0.00
ATOM   4377  CB  GLU   274     -15.834  12.432  -2.652  1.00  0.00
ATOM   4378  HB2 GLU   274     -15.770  12.761  -1.615  1.00  0.00
ATOM   4379  HB3 GLU   274     -16.543  13.062  -3.189  1.00  0.00
ATOM   4380  CG  GLU   274     -16.307  10.986  -2.695  1.00  0.00
ATOM   4381  HG2 GLU   274     -16.516  10.751  -3.739  1.00  0.00
ATOM   4382  HG3 GLU   274     -15.440  10.415  -2.362  1.00  0.00
ATOM   4383  CD  GLU   274     -17.510  10.620  -1.844  1.00  0.00
ATOM   4384  OE1 GLU   274     -18.411  11.474  -1.665  1.00  0.00
ATOM   4385  OE2 GLU   274     -17.568   9.456  -1.384  1.00  0.00
ATOM   4386  C   GLU   274     -14.368  13.869  -4.170  1.00  0.00
ATOM   4387  O   GLU   274     -14.503  13.769  -5.386  1.00  0.00
ATOM   4388  N   ASN   275     -14.060  15.039  -3.567  1.00  0.00
ATOM   4389  H   ASN   275     -13.910  15.066  -2.568  1.00  0.00
ATOM   4390  CA  ASN   275     -13.916  16.292  -4.328  1.00  0.00
ATOM   4391  HA  ASN   275     -14.809  16.452  -4.933  1.00  0.00
ATOM   4392  CB  ASN   275     -13.734  17.507  -3.388  1.00  0.00
ATOM   4393  HB2 ASN   275     -12.786  17.382  -2.864  1.00  0.00
ATOM   4394  HB3 ASN   275     -13.666  18.361  -4.061  1.00  0.00
ATOM   4395  CG  ASN   275     -14.815  17.779  -2.370  1.00  0.00
ATOM   4396  OD1 ASN   275     -14.520  18.255  -1.282  1.00  0.00
ATOM   4397  ND2 ASN   275     -16.085  17.537  -2.694  1.00  0.00
ATOM   4398 HD21 ASN   275     -16.817  17.715  -2.022  1.00  0.00
ATOM   4399 HD22 ASN   275     -16.309  17.177  -3.611  1.00  0.00
ATOM   4400  C   ASN   275     -12.687  16.239  -5.241  1.00  0.00
ATOM   4401  O   ASN   275     -12.695  16.844  -6.310  1.00  0.00
ATOM   4402  N   LEU   276     -11.618  15.569  -4.789  1.00  0.00
ATOM   4403  H   LEU   276     -11.658  15.175  -3.860  1.00  0.00
ATOM   4404  CA  LEU   276     -10.352  15.499  -5.518  1.00  0.00
ATOM   4405  HA  LEU   276     -10.102  16.486  -5.908  1.00  0.00
ATOM   4406  CB  LEU   276      -9.214  15.031  -4.602  1.00  0.00
ATOM   4407  HB2 LEU   276      -9.621  14.163  -4.083  1.00  0.00
ATOM   4408  HB3 LEU   276      -8.385  14.718  -5.238  1.00  0.00
ATOM   4409  CG  LEU   276      -8.707  16.064  -3.564  1.00  0.00
ATOM   4410  HG  LEU   276      -9.563  16.582  -3.132  1.00  0.00
ATOM   4411  CD1 LEU   276      -7.932  15.377  -2.469  1.00  0.00
ATOM   4412 HD11 LEU   276      -7.075  14.859  -2.899  1.00  0.00
ATOM   4413 HD12 LEU   276      -7.584  16.119  -1.749  1.00  0.00
ATOM   4414 HD13 LEU   276      -8.575  14.656  -1.964  1.00  0.00
ATOM   4415  CD2 LEU   276      -7.825  17.135  -4.224  1.00  0.00
ATOM   4416 HD21 LEU   276      -8.402  17.663  -4.983  1.00  0.00
ATOM   4417 HD22 LEU   276      -7.486  17.843  -3.468  1.00  0.00
ATOM   4418 HD23 LEU   276      -6.962  16.659  -4.689  1.00  0.00
ATOM   4419  C   LEU   276     -10.378  14.670  -6.795  1.00  0.00
ATOM   4420  O   LEU   276      -9.587  14.943  -7.704  1.00  0.00
ATOM   4421  N   ILE   277     -11.220  13.625  -6.842  1.00  0.00
ATOM   4422  H   ILE   277     -11.654  13.326  -5.981  1.00  0.00
ATOM   4423  CA  ILE   277     -11.290  12.731  -8.004  1.00  0.00
ATOM   4424  HA  ILE   277     -10.294  12.478  -8.366  1.00  0.00
ATOM   4425  CB  ILE   277     -12.105  11.420  -7.765  1.00  0.00
ATOM   4426  HB  ILE   277     -13.102  11.699  -7.423  1.00  0.00
ATOM   4427  CG2 ILE   277     -12.223  10.562  -9.048  1.00  0.00
ATOM   4428 HG21 ILE   277     -11.227  10.283  -9.391  1.00  0.00
ATOM   4429 HG22 ILE   277     -12.798   9.662  -8.831  1.00  0.00
ATOM   4430 HG23 ILE   277     -12.726  11.137  -9.825  1.00  0.00
ATOM   4431  CG1 ILE   277     -11.536  10.590  -6.595  1.00  0.00
ATOM   4432 HG12 ILE   277     -10.728   9.971  -6.986  1.00  0.00
ATOM   4433 HG13 ILE   277     -11.135  11.285  -5.857  1.00  0.00
ATOM   4434  CD1 ILE   277     -12.594   9.692  -5.931  1.00  0.00
ATOM   4435 HD11 ILE   277     -12.995   8.996  -6.668  1.00  0.00
ATOM   4436 HD12 ILE   277     -12.136   9.132  -5.115  1.00  0.00
ATOM   4437 HD13 ILE   277     -13.401  10.310  -5.538  1.00  0.00
ATOM   4438  C   ILE   277     -11.613  13.460  -9.321  1.00  0.00
ATOM   4439  O   ILE   277     -10.792  13.354 -10.239  1.00  0.00
ATOM   4440  N   PRO   278     -12.746  14.215  -9.466  1.00  0.00
ATOM   4441  CD  PRO   278     -13.839  14.478  -8.508  1.00  0.00
ATOM   4442  HD2 PRO   278     -13.413  14.751  -7.543  1.00  0.00
ATOM   4443  HD3 PRO   278     -14.443  13.578  -8.396  1.00  0.00
ATOM   4444  CG  PRO   278     -14.605  15.606  -9.141  1.00  0.00
ATOM   4445  HG2 PRO   278     -14.213  16.557  -8.780  1.00  0.00
ATOM   4446  HG3 PRO   278     -15.659  15.523  -8.875  1.00  0.00
ATOM   4447  CB  PRO   278     -14.417  15.464 -10.592  1.00  0.00
ATOM   4448  HB2 PRO   278     -14.477  16.428 -11.097  1.00  0.00
ATOM   4449  HB3 PRO   278     -15.158  14.786 -11.016  1.00  0.00
ATOM   4450  CA  PRO   278     -13.010  14.873 -10.761  1.00  0.00
ATOM   4451  HA  PRO   278     -13.038  14.096 -11.524  1.00  0.00
ATOM   4452  C   PRO   278     -11.960  15.917 -11.137  1.00  0.00
ATOM   4453  O   PRO   278     -11.641  16.082 -12.314  1.00  0.00
ATOM   4454  N   ILE   279     -11.388  16.567 -10.135  1.00  0.00
ATOM   4455  H   ILE   279     -11.750  16.414  -9.205  1.00  0.00
ATOM   4456  CA  ILE   279     -10.345  17.566 -10.314  1.00  0.00
ATOM   4457  HA  ILE   279     -10.587  18.279 -11.102  1.00  0.00
ATOM   4458  CB  ILE   279     -10.067  18.327  -8.998  1.00  0.00
ATOM   4459  HB  ILE   279      -9.960  17.609  -8.185  1.00  0.00
ATOM   4460  CG2 ILE   279      -8.781  19.150  -9.124  1.00  0.00
ATOM   4461 HG21 ILE   279      -8.887  19.869  -9.937  1.00  0.00
ATOM   4462 HG22 ILE   279      -8.596  19.682  -8.191  1.00  0.00
ATOM   4463 HG23 ILE   279      -7.943  18.485  -9.335  1.00  0.00
ATOM   4464  CG1 ILE   279     -11.284  19.216  -8.587  1.00  0.00
ATOM   4465 HG12 ILE   279     -11.355  20.010  -9.330  1.00  0.00
ATOM   4466 HG13 ILE   279     -12.168  18.581  -8.650  1.00  0.00
ATOM   4467  CD1 ILE   279     -11.195  19.842  -7.165  1.00  0.00
ATOM   4468 HD11 ILE   279     -10.312  20.477  -7.102  1.00  0.00
ATOM   4469 HD12 ILE   279     -12.086  20.440  -6.974  1.00  0.00
ATOM   4470 HD13 ILE   279     -11.125  19.048  -6.421  1.00  0.00
ATOM   4471  C   ILE   279      -9.082  16.917 -10.887  1.00  0.00
ATOM   4472  O   ILE   279      -8.571  17.378 -11.909  1.00  0.00
ATOM   4473  N   LEU   280      -8.602  15.838 -10.252  1.00  0.00
ATOM   4474  H   LEU   280      -8.986  15.567  -9.358  1.00  0.00
ATOM   4475  CA  LEU   280      -7.395  15.158 -10.723  1.00  0.00
ATOM   4476  HA  LEU   280      -6.634  15.903 -10.954  1.00  0.00
ATOM   4477  CB  LEU   280      -6.838  14.202  -9.677  1.00  0.00
ATOM   4478  HB2 LEU   280      -7.687  13.593  -9.366  1.00  0.00
ATOM   4479  HB3 LEU   280      -6.088  13.565 -10.147  1.00  0.00
ATOM   4480  CG  LEU   280      -6.226  14.893  -8.449  1.00  0.00
ATOM   4481  HG  LEU   280      -6.910  15.666  -8.101  1.00  0.00
ATOM   4482  CD1 LEU   280      -5.990  13.904  -7.350  1.00  0.00
ATOM   4483 HD11 LEU   280      -5.305  13.130  -7.697  1.00  0.00
ATOM   4484 HD12 LEU   280      -5.557  14.412  -6.489  1.00  0.00
ATOM   4485 HD13 LEU   280      -6.937  13.447  -7.062  1.00  0.00
ATOM   4486  CD2 LEU   280      -4.919  15.594  -8.800  1.00  0.00
ATOM   4487 HD21 LEU   280      -5.104  16.348  -9.564  1.00  0.00
ATOM   4488 HD22 LEU   280      -4.512  16.072  -7.909  1.00  0.00
ATOM   4489 HD23 LEU   280      -4.204  14.863  -9.177  1.00  0.00
ATOM   4490  C   LEU   280      -7.550  14.517 -12.087  1.00  0.00
ATOM   4491  O   LEU   280      -6.592  14.525 -12.855  1.00  0.00
ATOM   4492  N   LYS   281      -8.768  14.037 -12.420  1.00  0.00
ATOM   4493  H   LYS   281      -9.494  14.050 -11.719  1.00  0.00
ATOM   4494  CA  LYS   281      -9.083  13.478 -13.736  1.00  0.00
ATOM   4495  HA  LYS   281      -8.411  12.646 -13.946  1.00  0.00
ATOM   4496  CB  LYS   281     -10.533  12.964 -13.795  1.00  0.00
ATOM   4497  HB2 LYS   281     -11.136  13.675 -13.231  1.00  0.00
ATOM   4498  HB3 LYS   281     -10.828  12.990 -14.844  1.00  0.00
ATOM   4499  CG  LYS   281     -10.750  11.569 -13.244  1.00  0.00
ATOM   4500  HG2 LYS   281     -10.124  10.866 -13.794  1.00  0.00
ATOM   4501  HG3 LYS   281     -10.472  11.554 -12.190  1.00  0.00
ATOM   4502  CD  LYS   281     -12.217  11.167 -13.389  1.00  0.00
ATOM   4503  HD2 LYS   281     -12.821  11.926 -12.893  1.00  0.00
ATOM   4504  HD3 LYS   281     -12.454  11.152 -14.453  1.00  0.00
ATOM   4505  CE  LYS   281     -12.515   9.816 -12.788  1.00  0.00
ATOM   4506  HE2 LYS   281     -12.148   9.046 -13.468  1.00  0.00
ATOM   4507  HE3 LYS   281     -11.992   9.737 -11.835  1.00  0.00
ATOM   4508  NZ  LYS   281     -13.974   9.629 -12.569  1.00  0.00
ATOM   4509  HZ1 LYS   281     -14.459   9.701 -13.452  1.00  0.00
ATOM   4510  HZ2 LYS   281     -14.140   8.717 -12.167  1.00  0.00
ATOM   4511  HZ3 LYS   281     -14.314  10.341 -11.939  1.00  0.00
ATOM   4512  C   LYS   281      -8.876  14.555 -14.803  1.00  0.00
ATOM   4513  O   LYS   281      -8.248  14.296 -15.834  1.00  0.00
ATOM   4514  N   THR   282      -9.385  15.767 -14.542  1.00  0.00
ATOM   4515  H   THR   282      -9.958  15.863 -13.716  1.00  0.00
ATOM   4516  CA  THR   282      -9.284  16.908 -15.453  1.00  0.00
ATOM   4517  HA  THR   282      -9.556  16.615 -16.466  1.00  0.00
ATOM   4518  CB  THR   282     -10.237  18.023 -14.990  1.00  0.00
ATOM   4519  HB  THR   282      -9.960  18.299 -13.973  1.00  0.00
ATOM   4520  CG2 THR   282     -10.181  19.244 -15.877  1.00  0.00
ATOM   4521 HG21 THR   282     -10.460  18.969 -16.894  1.00  0.00
ATOM   4522 HG22 THR   282     -10.875  19.998 -15.502  1.00  0.00
ATOM   4523 HG23 THR   282      -9.169  19.649 -15.874  1.00  0.00
ATOM   4524  OG1 THR   282     -11.568  17.502 -15.004  1.00  0.00
ATOM   4525  HG1 THR   282     -12.181  18.183 -14.718  1.00  0.00
ATOM   4526  C   THR   282      -7.829  17.359 -15.624  1.00  0.00
ATOM   4527  O   THR   282      -7.402  17.634 -16.744  1.00  0.00
ATOM   4528  N   VAL   283      -7.079  17.424 -14.513  1.00  0.00
ATOM   4529  H   VAL   283      -7.542  17.273 -13.628  1.00  0.00
ATOM   4530  CA  VAL   283      -5.669  17.825 -14.499  1.00  0.00
ATOM   4531  HA  VAL   283      -5.498  18.734 -15.076  1.00  0.00
ATOM   4532  CB  VAL   283      -5.172  18.061 -13.044  1.00  0.00
ATOM   4533  HB  VAL   283      -5.407  17.176 -12.453  1.00  0.00
ATOM   4534  CG1 VAL   283      -3.672  18.320 -12.997  1.00  0.00
ATOM   4535 HG11 VAL   283      -3.437  19.205 -13.588  1.00  0.00
ATOM   4536 HG12 VAL   283      -3.362  18.480 -11.964  1.00  0.00
ATOM   4537 HG13 VAL   283      -3.141  17.460 -13.406  1.00  0.00
ATOM   4538  CG2 VAL   283      -5.928  19.227 -12.402  1.00  0.00
ATOM   4539 HG21 VAL   283      -6.994  19.001 -12.380  1.00  0.00
ATOM   4540 HG22 VAL   283      -5.567  19.377 -11.385  1.00  0.00
ATOM   4541 HG23 VAL   283      -5.760  20.133 -12.984  1.00  0.00
ATOM   4542  C   VAL   283      -4.821  16.790 -15.280  1.00  0.00
ATOM   4543  O   VAL   283      -3.956  17.175 -16.065  1.00  0.00
ATOM   4544  N   HIE   284      -5.112  15.490 -15.095  1.00  0.00
ATOM   4545  H   HIE   284      -5.804  15.240 -14.404  1.00  0.00
ATOM   4546  CA  HIE   284      -4.425  14.417 -15.807  1.00  0.00
ATOM   4547  HA  HIE   284      -3.349  14.508 -15.660  1.00  0.00
ATOM   4548  CB  HIE   284      -4.879  13.045 -15.283  1.00  0.00
ATOM   4549  HB2 HIE   284      -4.481  12.811 -14.295  1.00  0.00
ATOM   4550  HB3 HIE   284      -5.968  13.049 -15.244  1.00  0.00
ATOM   4551  CG  HIE   284      -4.489  11.917 -16.177  1.00  0.00
ATOM   4552  ND1 HIE   284      -3.180  11.494 -16.265  1.00  0.00
ATOM   4553  CE1 HIE   284      -3.179  10.518 -17.157  1.00  0.00
ATOM   4554  HE1 HIE   284      -2.227  10.033 -17.373  1.00  0.00
ATOM   4555  NE2 HIE   284      -4.401  10.302 -17.645  1.00  0.00
ATOM   4556  HE2 HIE   284      -4.681   9.614 -18.330  1.00  0.00
ATOM   4557  CD2 HIE   284      -5.243  11.200 -17.043  1.00  0.00
ATOM   4558  HD2 HIE   284      -6.300  11.219 -17.309  1.00  0.00
ATOM   4559  C   HIE   284      -4.682  14.542 -17.331  1.00  0.00
ATOM   4560  O   HIE   284      -3.753  14.365 -18.121  1.00  0.00
ATOM   4561  N   GLU   285      -5.932  14.867 -17.718  1.00  0.00
ATOM   4562  H   GLU   285      -6.625  14.969 -16.990  1.00  0.00
ATOM   4563  CA  GLU   285      -6.356  15.048 -19.115  1.00  0.00
ATOM   4564  HA  GLU   285      -6.123  14.149 -19.686  1.00  0.00
ATOM   4565  CB  GLU   285      -7.871  15.306 -19.203  1.00  0.00
ATOM   4566  HB2 GLU   285      -8.224  15.443 -18.180  1.00  0.00
ATOM   4567  HB3 GLU   285      -7.997  16.236 -19.757  1.00  0.00
ATOM   4568  CG  GLU   285      -8.673  14.205 -19.872  1.00  0.00
ATOM   4569  HG2 GLU   285      -8.470  13.318 -19.272  1.00  0.00
ATOM   4570  HG3 GLU   285      -9.721  14.485 -19.763  1.00  0.00
ATOM   4571  CD  GLU   285      -8.379  13.906 -21.331  1.00  0.00
ATOM   4572  OE1 GLU   285      -7.843  14.791 -22.040  1.00  0.00
ATOM   4573  OE2 GLU   285      -8.709  12.782 -21.773  1.00  0.00
ATOM   4574  C   GLU   285      -5.614  16.207 -19.772  1.00  0.00
ATOM   4575  O   GLU   285      -5.212  16.090 -20.920  1.00  0.00
ATOM   4576  N   LYS   286      -5.443  17.323 -19.047  1.00  0.00
ATOM   4577  H   LYS   286      -5.854  17.342 -18.125  1.00  0.00
ATOM   4578  CA  LYS   286      -4.736  18.518 -19.517  1.00  0.00
ATOM   4579  HA  LYS   286      -5.199  18.895 -20.429  1.00  0.00
ATOM   4580  CB  LYS   286      -4.801  19.619 -18.438  1.00  0.00
ATOM   4581  HB2 LYS   286      -5.853  19.870 -18.306  1.00  0.00
ATOM   4582  HB3 LYS   286      -4.413  19.184 -17.517  1.00  0.00
ATOM   4583  CG  LYS   286      -4.018  20.880 -18.772  1.00  0.00
ATOM   4584  HG2 LYS   286      -2.965  20.611 -18.862  1.00  0.00
ATOM   4585  HG3 LYS   286      -4.378  21.259 -19.729  1.00  0.00
ATOM   4586  CD  LYS   286      -4.176  21.952 -17.713  1.00  0.00
ATOM   4587  HD2 LYS   286      -5.179  22.369 -17.805  1.00  0.00
ATOM   4588  HD3 LYS   286      -4.069  21.478 -16.737  1.00  0.00
ATOM   4589  CE  LYS   286      -3.156  23.059 -17.849  1.00  0.00
ATOM   4590  HE2 LYS   286      -3.309  23.760 -17.029  1.00  0.00
ATOM   4591  HE3 LYS   286      -2.164  22.614 -17.767  1.00  0.00
ATOM   4592  NZ  LYS   286      -3.268  23.782 -19.146  1.00  0.00
ATOM   4593  HZ1 LYS   286      -4.186  24.195 -19.223  1.00  0.00
ATOM   4594  HZ2 LYS   286      -2.567  24.508 -19.188  1.00  0.00
ATOM   4595  HZ3 LYS   286      -3.126  23.133 -19.907  1.00  0.00
ATOM   4596  C   LYS   286      -3.267  18.169 -19.843  1.00  0.00
ATOM   4597  O   LYS   286      -2.765  18.547 -20.906  1.00  0.00
ATOM   4598  N   TYR   287      -2.591  17.450 -18.923  1.00  0.00
ATOM   4599  H   TYR   287      -3.013  17.326 -18.014  1.00  0.00
ATOM   4600  CA  TYR   287      -1.185  17.096 -19.087  1.00  0.00
ATOM   4601  HA  TYR   287      -0.717  17.796 -19.778  1.00  0.00
ATOM   4602  CB  TYR   287      -0.427  17.147 -17.743  1.00  0.00
ATOM   4603  HB2 TYR   287      -0.817  16.438 -17.013  1.00  0.00
ATOM   4604  HB3 TYR   287       0.596  16.873 -18.004  1.00  0.00
ATOM   4605  CG  TYR   287      -0.440  18.539 -17.151  1.00  0.00
ATOM   4606  CD1 TYR   287       0.381  19.544 -17.659  1.00  0.00
ATOM   4607  HD1 TYR   287       1.081  19.295 -18.457  1.00  0.00
ATOM   4608  CE1 TYR   287       0.321  20.848 -17.166  1.00  0.00
ATOM   4609  HE1 TYR   287       0.983  21.618 -17.562  1.00  0.00
ATOM   4610  CZ  TYR   287      -0.575  21.158 -16.159  1.00  0.00
ATOM   4611  OH  TYR   287      -0.641  22.429 -15.658  1.00  0.00
ATOM   4612  HH  TYR   287      -0.019  23.029 -16.077  1.00  0.00
ATOM   4613  CE2 TYR   287      -1.423  20.184 -15.661  1.00  0.00
ATOM   4614  HE2 TYR   287      -2.146  20.432 -14.884  1.00  0.00
ATOM   4615  CD2 TYR   287      -1.350  18.884 -16.155  1.00  0.00
ATOM   4616  HD2 TYR   287      -2.014  18.114 -15.763  1.00  0.00
ATOM   4617  C   TYR   287      -0.866  15.857 -19.914  1.00  0.00
ATOM   4618  O   TYR   287       0.299  15.682 -20.285  1.00  0.00
ATOM   4619  N   ARG   288      -1.867  15.013 -20.236  1.00  0.00
ATOM   4620  H   ARG   288      -2.775  15.119 -19.808  1.00  0.00
ATOM   4621  CA  ARG   288      -1.610  13.803 -21.039  1.00  0.00
ATOM   4622  HA  ARG   288      -0.633  13.405 -20.764  1.00  0.00
ATOM   4623  CB  ARG   288      -2.668  12.704 -20.823  1.00  0.00
ATOM   4624  HB2 ARG   288      -2.279  11.796 -21.284  1.00  0.00
ATOM   4625  HB3 ARG   288      -2.754  12.556 -19.746  1.00  0.00
ATOM   4626  CG  ARG   288      -4.038  13.020 -21.403  1.00  0.00
ATOM   4627  HG2 ARG   288      -4.555  13.684 -20.710  1.00  0.00
ATOM   4628  HG3 ARG   288      -3.894  13.530 -22.355  1.00  0.00
ATOM   4629  CD  ARG   288      -4.867  11.772 -21.619  1.00  0.00
ATOM   4630  HD2 ARG   288      -4.279  11.041 -22.173  1.00  0.00
ATOM   4631  HD3 ARG   288      -5.147  11.354 -20.652  1.00  0.00
ATOM   4632  NE  ARG   288      -6.086  12.064 -22.374  1.00  0.00
ATOM   4633  HE  ARG   288      -6.909  12.292 -21.836  1.00  0.00
ATOM   4634  CZ  ARG   288      -6.180  12.050 -23.702  1.00  0.00
ATOM   4635  NH1 ARG   288      -5.122  11.750 -24.448  1.00  0.00
ATOM   4636 HH11 ARG   288      -4.241  11.532 -24.005  1.00  0.00
ATOM   4637 HH12 ARG   288      -5.203  11.743 -25.454  1.00  0.00
ATOM   4638  NH2 ARG   288      -7.332  12.333 -24.295  1.00  0.00
ATOM   4639 HH21 ARG   288      -8.142  12.560 -23.735  1.00  0.00
ATOM   4640 HH22 ARG   288      -7.395  12.321 -25.303  1.00  0.00
ATOM   4641  C   ARG   288      -1.357  14.074 -22.524  1.00  0.00
ATOM   4642  O   ARG   288      -1.523  15.199 -22.990  1.00  0.00
ATOM   4643  OXT ARG   288      -0.985  13.170 -23.269  1.00  0.00
TER
ATOM   4644 CL2  L15   289       7.646  -4.245   2.768  1.00  0.00
ATOM   4645  C3  L15   289       6.719  -2.794   2.944  1.00  0.00
ATOM   4646  C2  L15   289       7.206  -1.771   3.749  1.00  0.00
ATOM   4647  H3  L15   289       8.141  -1.900   4.274  1.00  0.00
ATOM   4648  C1  L15   289       6.493  -0.583   3.882  1.00  0.00
ATOM   4649  H2  L15   289       6.874   0.210   4.509  1.00  0.00
ATOM   4650  C6  L15   289       5.291  -0.418   3.205  1.00  0.00
ATOM   4651  H4  L15   289       4.737   0.503   3.306  1.00  0.00
ATOM   4652  C5  L15   289       4.790  -1.428   2.395  1.00  0.00
ATOM   4653 CL1  L15   289       3.289  -1.196   1.546  1.00  0.00
ATOM   4654  C4  L15   289       5.497  -2.639   2.264  1.00  0.00
ATOM   4655  C7  L15   289       4.925  -3.708   1.413  1.00  0.00
ATOM   4656  O1  L15   289       4.001  -4.373   1.849  1.00  0.00
ATOM   4657  N1  L15   289       5.426  -3.873   0.173  1.00  0.00
ATOM   4658  H5  L15   289       6.205  -3.307  -0.136  1.00  0.00
ATOM   4659  C8  L15   289       5.020  -4.756  -0.831  1.00  0.00
ATOM   4660  C12 L15   289       5.822  -4.802  -1.967  1.00  0.00
ATOM   4661  H8  L15   289       6.717  -4.198  -2.021  1.00  0.00
ATOM   4662  C9  L15   289       3.818  -5.491  -0.850  1.00  0.00
ATOM   4663  H6  L15   289       3.153  -5.458   0.002  1.00  0.00
ATOM   4664  C10 L15   289       3.507  -6.249  -1.974  1.00  0.00
ATOM   4665  H7  L15   289       2.586  -6.813  -2.007  1.00  0.00
ATOM   4666  N2  L15   289       4.330  -6.297  -3.017  1.00  0.00
ATOM   4667  C11 L15   289       5.481  -5.627  -3.042  1.00  0.00
ATOM   4668  N3  L15   289       6.272  -5.668  -4.196  1.00  0.00
ATOM   4669  H9  L15   289       5.849  -5.864  -5.092  1.00  0.00
ATOM   4670  C13 L15   289       7.614  -5.469  -4.274  1.00  0.00
ATOM   4671  O2  L15   289       8.308  -5.233  -3.299  1.00  0.00
ATOM   4672  C14 L15   289       8.222  -5.528  -5.653  1.00  0.00
ATOM   4673  H1  L15   289       7.819  -6.321  -6.276  1.00  0.00
ATOM   4674  H10 L15   289       8.082  -4.571  -6.152  1.00  0.00
ATOM   4675  C15 L15   289       9.709  -5.697  -5.534  1.00  0.00
ATOM   4676  H11 L15   289      10.150  -5.740  -6.531  1.00  0.00
ATOM   4677  H12 L15   289      10.127  -4.851  -4.989  1.00  0.00
ATOM   4678  H13 L15   289       9.928  -6.620  -4.999  1.00  0.00
ATOM   4679  C28 L15   289       7.614  -5.469  -4.274  1.00  0.00
ATOM   4680  O4  L15   289       8.308  -5.233  -3.299  1.00  0.00
ATOM   4681  N7  L15   289       8.263  -5.534  -5.585  1.00  0.00
ATOM   4682  H24 L15   289       7.709  -5.467  -6.426  1.00  0.00
ATOM   4683  C29 L15   289       9.706  -5.695  -5.674  1.00  0.00
ATOM   4684  H22 L15   289      10.023  -6.002  -6.672  1.00  0.00
ATOM   4685  H23 L15   289      10.172  -4.742  -5.423  1.00  0.00
ATOM   4686  C30 L15   289      10.125  -6.735  -4.677  1.00  0.00
ATOM   4687  H25 L15   289       9.808  -6.430  -3.679  1.00  0.00
ATOM   4688  H26 L15   289       9.661  -7.688  -4.929  1.00  0.00
ATOM   4689  H27 L15   289      11.208  -6.843  -4.697  1.00  0.00
TER
ATOM   4690 Na+  Na+   290     -11.330  -0.360 -14.476  1.00  0.00
TER
ATOM   4691  O   WAT   291       3.451  17.563   6.603  1.00  0.00
ATOM   4692  H1  WAT   291       4.172  17.445   7.221  1.00  0.00
ATOM   4693  H2  WAT   291       3.033  18.381   6.874  1.00  0.00
TER
ATOM   4694  O   WAT   292      10.922  13.386  -1.896  1.00  0.00
ATOM   4695  H1  WAT   292      11.643  13.268  -1.278  1.00  0.00
ATOM   4696  H2  WAT   292      10.505  14.203  -1.624  1.00  0.00
TER
ATOM   4697  O   WAT   293     -12.282  12.273   2.338  1.00  0.00
ATOM   4698  H1  WAT   293     -11.560  12.155   2.956  1.00  0.00
ATOM   4699  H2  WAT   293     -12.699  13.091   2.610  1.00  0.00
TER
ATOM   4700  O   WAT   294      -2.070   2.443   7.928  1.00  0.00
ATOM   4701  H1  WAT   294      -1.349   2.325   8.546  1.00  0.00
ATOM   4702  H2  WAT   294      -2.488   3.261   8.200  1.00  0.00
TER
ATOM   4703  O   WAT   295      -2.435  13.927   8.947  1.00  0.00
ATOM   4704  H1  WAT   295      -1.714  13.808   9.565  1.00  0.00
ATOM   4705  H2  WAT   295      -2.853  14.744   9.219  1.00  0.00
TER
ATOM   4706  O   WAT   296      -2.396   9.577   6.537  1.00  0.00
ATOM   4707  H1  WAT   296      -1.675   9.459   7.155  1.00  0.00
ATOM   4708  H2  WAT   296      -2.813  10.395   6.808  1.00  0.00
TER
ATOM   4709  O   WAT   297       3.663  17.645   9.346  1.00  0.00
ATOM   4710  H1  WAT   297       4.384  17.527   9.964  1.00  0.00
ATOM   4711  H2  WAT   297       3.246  18.463   9.618  1.00  0.00
TER
ATOM   4712  O   WAT   298     -14.158  11.594   0.383  1.00  0.00
ATOM   4713  H1  WAT   298     -13.437  11.476   1.001  1.00  0.00
ATOM   4714  H2  WAT   298     -14.575  12.412   0.655  1.00  0.00
TER
ATOM   4715  O   WAT   299       7.475   8.791   8.411  1.00  0.00
ATOM   4716  H1  WAT   299       8.197   8.673   9.029  1.00  0.00
ATOM   4717  H2  WAT   299       7.058   9.608   8.683  1.00  0.00
TER
ATOM   4718  O   WAT   300       7.357   8.022   1.683  1.00  0.00
ATOM   4719  H1  WAT   300       8.078   7.904   2.301  1.00  0.00
ATOM   4720  H2  WAT   300       6.939   8.839   1.955  1.00  0.00
TER
ATOM   4721  O   WAT   301       7.666   7.649   4.291  1.00  0.00
ATOM   4722  H1  WAT   301       8.388   7.531   4.909  1.00  0.00
ATOM   4723  H2  WAT   301       7.249   8.467   4.563  1.00  0.00
TER
ATOM   4724  O   WAT   302       3.777  21.488   3.229  1.00  0.00
ATOM   4725  H1  WAT   302       4.499  21.370   3.846  1.00  0.00
ATOM   4726  H2  WAT   302       3.360  22.306   3.500  1.00  0.00
TER
ATOM   4727  O   WAT   303     -13.491   5.685  -4.910  1.00  0.00
ATOM   4728  H1  WAT   303     -12.770   5.567  -4.292  1.00  0.00
ATOM   4729  H2  WAT   303     -13.908   6.502  -4.638  1.00  0.00
TER
ATOM   4730  O   WAT   304     -11.008  16.690   3.726  1.00  0.00
ATOM   4731  H1  WAT   304     -10.287  16.572   4.344  1.00  0.00
ATOM   4732  H2  WAT   304     -11.426  17.508   3.998  1.00  0.00
TER
ATOM   4733  O   WAT   305      14.523  11.122  -7.468  1.00  0.00
ATOM   4734  H1  WAT   305      15.245  11.004  -6.850  1.00  0.00
ATOM   4735  H2  WAT   305      14.106  11.940  -7.196  1.00  0.00
TER
ATOM   4736  O   WAT   306       7.570  11.479   9.553  1.00  0.00
ATOM   4737  H1  WAT   306       8.292  11.361  10.171  1.00  0.00
ATOM   4738  H2  WAT   306       7.153  12.297   9.824  1.00  0.00
TER
ATOM   4739  O   WAT   307     -12.711  15.367   8.359  1.00  0.00
ATOM   4740  H1  WAT   307     -11.990  15.249   8.977  1.00  0.00
ATOM   4741  H2  WAT   307     -13.128  16.185   8.631  1.00  0.00
TER
ATOM   4742  O   WAT   308       5.000   1.865   6.131  1.00  0.00
ATOM   4743  H1  WAT   308       5.721   1.747   6.749  1.00  0.00
ATOM   4744  H2  WAT   308       4.583   2.683   6.403  1.00  0.00
TER
ATOM   4745  O   WAT   309     -15.404   9.075   0.444  1.00  0.00
ATOM   4746  H1  WAT   309     -14.682   8.957   1.062  1.00  0.00
ATOM   4747  H2  WAT   309     -15.821   9.893   0.716  1.00  0.00
TER
ATOM   4748  O   WAT   310      -4.201  26.855  -2.629  1.00  0.00
ATOM   4749  H1  WAT   310      -3.479  26.736  -2.011  1.00  0.00
ATOM   4750  H2  WAT   310      -4.618  27.672  -2.357  1.00  0.00
TER
ATOM   4751  O   WAT   311       2.938  19.526   4.717  1.00  0.00
ATOM   4752  H1  WAT   311       3.660  19.408   5.335  1.00  0.00
ATOM   4753  H2  WAT   311       2.521  20.344   4.989  1.00  0.00
TER
ATOM   4754  O   WAT   312      15.981  17.841  18.778  1.00  0.00
ATOM   4755  H1  WAT   312      16.702  17.723  19.396  1.00  0.00
ATOM   4756  H2  WAT   312      15.564  18.658  19.050  1.00  0.00
TER
ATOM   4757  O   WAT   313      -1.282  25.457   2.541  1.00  0.00
ATOM   4758  H1  WAT   313      -0.561  25.339   3.159  1.00  0.00
ATOM   4759  H2  WAT   313      -1.699  26.274   2.813  1.00  0.00
TER
ATOM   4760  O   WAT   314      18.873  14.678   4.524  1.00  0.00
ATOM   4761  H1  WAT   314      19.595  14.560   5.142  1.00  0.00
ATOM   4762  H2  WAT   314      18.456  15.496   4.795  1.00  0.00
TER
ATOM   4763  O   WAT   315       8.972  -1.671  -2.651  1.00  0.00
ATOM   4764  H1  WAT   315       9.693  -1.789  -2.033  1.00  0.00
ATOM   4765  H2  WAT   315       8.554  -0.853  -2.379  1.00  0.00
TER
ATOM   4766  O   WAT   316      12.534  16.267  19.449  1.00  0.00
ATOM   4767  H1  WAT   316      13.255  16.148  20.067  1.00  0.00
ATOM   4768  H2  WAT   316      12.117  17.084  19.721  1.00  0.00
TER
ATOM   4769  O   WAT   317      14.793   6.673 -16.217  1.00  0.00
ATOM   4770  H1  WAT   317      15.515   6.554 -15.599  1.00  0.00
ATOM   4771  H2  WAT   317      14.376   7.490 -15.945  1.00  0.00
TER
ATOM   4772  O   WAT   318       7.763   0.560   0.932  1.00  0.00
ATOM   4773  H1  WAT   318       8.485   0.441   1.550  1.00  0.00
ATOM   4774  H2  WAT   318       7.346   1.377   1.204  1.00  0.00
TER
ATOM   4775  O   WAT   319      -8.419  -4.637  -2.877  1.00  0.00
ATOM   4776  H1  WAT   319      -7.698  -4.755  -2.259  1.00  0.00
ATOM   4777  H2  WAT   319      -8.837  -3.819  -2.605  1.00  0.00
TER
ATOM   4778  O   WAT   320       7.840  18.529  20.586  1.00  0.00
ATOM   4779  H1  WAT   320       8.562  18.411  21.204  1.00  0.00
ATOM   4780  H2  WAT   320       7.423  19.347  20.858  1.00  0.00
TER
ATOM   4781  O   WAT   321       7.191   6.688  10.371  1.00  0.00
ATOM   4782  H1  WAT   321       7.913   6.570  10.989  1.00  0.00
ATOM   4783  H2  WAT   321       6.774   7.506  10.643  1.00  0.00
TER
ATOM   4784  O   WAT   322      10.526   8.374   5.191  1.00  0.00
ATOM   4785  H1  WAT   322      11.248   8.255   5.809  1.00  0.00
ATOM   4786  H2  WAT   322      10.109   9.191   5.463  1.00  0.00
TER
ATOM   4787  O   WAT   323       9.444  15.854  19.165  1.00  0.00
ATOM   4788  H1  WAT   323      10.165  15.735  19.783  1.00  0.00
ATOM   4789  H2  WAT   323       9.027  16.671  19.437  1.00  0.00
TER
ATOM   4790  O   WAT   324       9.355  10.755  11.753  1.00  0.00
ATOM   4791  H1  WAT   324      10.076  10.636  12.371  1.00  0.00
ATOM   4792  H2  WAT   324       8.938  11.572  12.025  1.00  0.00
TER
ATOM   4793  O   WAT   325       5.953   8.254   6.219  1.00  0.00
ATOM   4794  H1  WAT   325       6.675   8.136   6.837  1.00  0.00
ATOM   4795  H2  WAT   325       5.536   9.071   6.491  1.00  0.00
TER
ATOM   4796  O   WAT   326     -17.176  15.109  -0.299  1.00  0.00
ATOM   4797  H1  WAT   326     -16.454  14.991   0.319  1.00  0.00
ATOM   4798  H2  WAT   326     -17.593  15.927  -0.027  1.00  0.00
TER
ATOM   4799  O   WAT   327       5.930  12.105  17.644  1.00  0.00
ATOM   4800  H1  WAT   327       6.651  11.987  18.262  1.00  0.00
ATOM   4801  H2  WAT   327       5.513  12.923  17.916  1.00  0.00
TER
ATOM   4802  O   WAT   328       7.457 -12.070   6.765  1.00  0.00
ATOM   4803  H1  WAT   328       8.178 -12.188   7.383  1.00  0.00
ATOM   4804  H2  WAT   328       7.040 -11.253   7.037  1.00  0.00
TER
ATOM   4805  O   WAT   329      11.586  20.200  -3.254  1.00  0.00
ATOM   4806  H1  WAT   329      12.308  20.082  -2.636  1.00  0.00
ATOM   4807  H2  WAT   329      11.169  21.018  -2.982  1.00  0.00
TER
ATOM   4808  O   WAT   330       7.503  -2.276  -0.205  1.00  0.00
ATOM   4809  H1  WAT   330       8.224  -2.394   0.413  1.00  0.00
ATOM   4810  H2  WAT   330       7.085  -1.458   0.067  1.00  0.00
TER
ATOM   4811  O   WAT   331       0.035 -21.021  -5.749  1.00  0.00
ATOM   4812  H1  WAT   331       0.756 -21.139  -5.131  1.00  0.00
ATOM   4813  H2  WAT   331      -0.382 -20.203  -5.477  1.00  0.00
TER
ATOM   4814  O   WAT   332      17.419  18.173   7.155  1.00  0.00
ATOM   4815  H1  WAT   332      18.141  18.055   7.773  1.00  0.00
ATOM   4816  H2  WAT   332      17.002  18.990   7.427  1.00  0.00
TER
ATOM   4817  O   WAT   333     -15.983  14.921 -13.511  1.00  0.00
ATOM   4818  H1  WAT   333     -15.261  14.802 -12.893  1.00  0.00
ATOM   4819  H2  WAT   333     -16.400  15.738 -13.239  1.00  0.00
TER
ATOM   4820  O   WAT   334       2.519 -13.087  12.318  1.00  0.00
ATOM   4821  H1  WAT   334       3.240 -13.206  12.936  1.00  0.00
ATOM   4822  H2  WAT   334       2.102 -12.270  12.590  1.00  0.00
TER
ATOM   4823  O   WAT   335      16.743   9.610  -3.741  1.00  0.00
ATOM   4824  H1  WAT   335      17.465   9.491  -3.123  1.00  0.00
ATOM   4825  H2  WAT   335      16.326  10.427  -3.469  1.00  0.00
TER
ATOM   4826  O   WAT   336      13.623  23.278   3.901  1.00  0.00
ATOM   4827  H1  WAT   336      14.344  23.159   4.519  1.00  0.00
ATOM   4828  H2  WAT   336      13.205  24.095   4.173  1.00  0.00
TER
ATOM   4829  O   WAT   337      -8.023   9.998 -15.703  1.00  0.00
ATOM   4830  H1  WAT   337      -7.302   9.880 -15.085  1.00  0.00
ATOM   4831  H2  WAT   337      -8.441  10.815 -15.431  1.00  0.00
TER
ATOM   4832  O   WAT   338       9.994  11.127  -0.704  1.00  0.00
ATOM   4833  H1  WAT   338      10.715  11.009  -0.086  1.00  0.00
ATOM   4834  H2  WAT   338       9.577  11.945  -0.432  1.00  0.00
TER
ATOM   4835  O   WAT   339       1.824 -14.474  -8.659  1.00  0.00
ATOM   4836  H1  WAT   339       2.545 -14.592  -8.041  1.00  0.00
ATOM   4837  H2  WAT   339       1.407 -13.656  -8.387  1.00  0.00
TER
ATOM   4838  O   WAT   340     -12.287  19.002   4.726  1.00  0.00
ATOM   4839  H1  WAT   340     -11.565  18.884   5.343  1.00  0.00
ATOM   4840  H2  WAT   340     -12.704  19.820   4.997  1.00  0.00
TER
ATOM   4841  O   WAT   341     -12.421  -1.085  -7.560  1.00  0.00
ATOM   4842  H1  WAT   341     -11.699  -1.203  -6.942  1.00  0.00
ATOM   4843  H2  WAT   341     -12.838  -0.267  -7.289  1.00  0.00
TER
ATOM   4844  O   WAT   342       2.372 -25.200  -7.259  1.00  0.00
ATOM   4845  H1  WAT   342       3.093 -25.318  -6.641  1.00  0.00
ATOM   4846  H2  WAT   342       1.954 -24.382  -6.987  1.00  0.00
TER
ATOM   4847  O   WAT   343      14.658   4.200   3.814  1.00  0.00
ATOM   4848  H1  WAT   343      15.380   4.082   4.432  1.00  0.00
ATOM   4849  H2  WAT   343      14.241   5.018   4.086  1.00  0.00
TER
ATOM   4850  O   WAT   344       7.765  27.434  -3.735  1.00  0.00
ATOM   4851  H1  WAT   344       8.486  27.316  -3.118  1.00  0.00
ATOM   4852  H2  WAT   344       7.348  28.251  -3.464  1.00  0.00
TER
ATOM   4853  O   WAT   345     -13.129  14.623 -16.612  1.00  0.00
ATOM   4854  H1  WAT   345     -12.407  14.505 -15.994  1.00  0.00
ATOM   4855  H2  WAT   345     -13.546  15.441 -16.340  1.00  0.00
TER
ATOM   4856  O   WAT   346       5.981 -19.438 -10.114  1.00  0.00
ATOM   4857  H1  WAT   346       6.703 -19.556  -9.497  1.00  0.00
ATOM   4858  H2  WAT   346       5.564 -18.620  -9.843  1.00  0.00
TER
ATOM   4859  O   WAT   347     -12.147  14.372   3.956  1.00  0.00
ATOM   4860  H1  WAT   347     -11.425  14.254   4.574  1.00  0.00
ATOM   4861  H2  WAT   347     -12.564  15.189   4.228  1.00  0.00
TER
ATOM   4862  O   WAT   348      10.061   8.970   7.886  1.00  0.00
ATOM   4863  H1  WAT   348      10.782   8.852   8.504  1.00  0.00
ATOM   4864  H2  WAT   348       9.643   9.788   8.158  1.00  0.00
TER
ATOM   4865  O   WAT   349      19.562  18.880   4.219  1.00  0.00
ATOM   4866  H1  WAT   349      20.284  18.761   4.837  1.00  0.00
ATOM   4867  H2  WAT   349      19.145  19.697   4.490  1.00  0.00
TER
ATOM   4868  O   WAT   350       9.209  26.405  14.117  1.00  0.00
ATOM   4869  H1  WAT   350       9.931  26.287  14.734  1.00  0.00
ATOM   4870  H2  WAT   350       8.792  27.223  14.388  1.00  0.00
TER
ATOM   4871  O   WAT   351      15.000  18.794  16.227  1.00  0.00
ATOM   4872  H1  WAT   351      15.722  18.676  16.844  1.00  0.00
ATOM   4873  H2  WAT   351      14.583  19.612  16.498  1.00  0.00
TER
ATOM   4874  O   WAT   352      10.603  17.839  -9.406  1.00  0.00
ATOM   4875  H1  WAT   352      11.324  17.721  -8.788  1.00  0.00
ATOM   4876  H2  WAT   352      10.186  18.656  -9.134  1.00  0.00
TER
ATOM   4877  O   WAT   353     -13.500  15.402 -14.177  1.00  0.00
ATOM   4878  H1  WAT   353     -12.778  15.283 -13.559  1.00  0.00
ATOM   4879  H2  WAT   353     -13.917  16.219 -13.905  1.00  0.00
TER
ATOM   4880  O   WAT   354      -6.312  27.360   6.613  1.00  0.00
ATOM   4881  H1  WAT   354      -5.590  27.242   7.231  1.00  0.00
ATOM   4882  H2  WAT   354      -6.729  28.177   6.885  1.00  0.00
TER
ATOM   4883  O   WAT   355      -0.518  25.791 -13.677  1.00  0.00
ATOM   4884  H1  WAT   355       0.204  25.672 -13.059  1.00  0.00
ATOM   4885  H2  WAT   355      -0.935  26.608 -13.406  1.00  0.00
TER
ATOM   4886  O   WAT   356      10.074  24.896 -12.204  1.00  0.00
ATOM   4887  H1  WAT   356      10.796  24.778 -11.587  1.00  0.00
ATOM   4888  H2  WAT   356       9.657  25.713 -11.933  1.00  0.00
TER
ATOM   4889  O   WAT   357       7.491  18.173 -10.718  1.00  0.00
ATOM   4890  H1  WAT   357       8.212  18.054 -10.100  1.00  0.00
ATOM   4891  H2  WAT   357       7.073  18.990 -10.447  1.00  0.00
TER
ATOM   4892  O   WAT   358     -17.016  18.127  -6.304  1.00  0.00
ATOM   4893  H1  WAT   358     -16.294  18.008  -5.686  1.00  0.00
ATOM   4894  H2  WAT   358     -17.433  18.944  -6.032  1.00  0.00
TER
ATOM   4895  O   WAT   359       6.667  15.376 -17.625  1.00  0.00
ATOM   4896  H1  WAT   359       7.388  15.258 -17.007  1.00  0.00
ATOM   4897  H2  WAT   359       6.250  16.194 -17.353  1.00  0.00
TER
ATOM   4898  O   WAT   360     -14.541  18.761  -6.820  1.00  0.00
ATOM   4899  H1  WAT   360     -13.819  18.643  -6.202  1.00  0.00
ATOM   4900  H2  WAT   360     -14.958  19.579  -6.548  1.00  0.00
TER
ATOM   4901  O   WAT   361       6.160  28.180   3.031  1.00  0.00
ATOM   4902  H1  WAT   361       6.881  28.062   3.649  1.00  0.00
ATOM   4903  H2  WAT   361       5.742  28.998   3.303  1.00  0.00
TER
ATOM   4904  O   WAT   362      -4.181  -1.970  13.976  1.00  0.00
ATOM   4905  H1  WAT   362      -3.460  -2.088  14.594  1.00  0.00
ATOM   4906  H2  WAT   362      -4.599  -1.152  14.248  1.00  0.00
TER
ATOM   4907  O   WAT   363      -1.491  -3.856   5.511  1.00  0.00
ATOM   4908  H1  WAT   363      -0.770  -3.974   6.129  1.00  0.00
ATOM   4909  H2  WAT   363      -1.908  -3.038   5.783  1.00  0.00
TER
ATOM   4910  O   WAT   364      -5.673  22.208  12.018  1.00  0.00
ATOM   4911  H1  WAT   364      -4.951  22.090  12.636  1.00  0.00
ATOM   4912  H2  WAT   364      -6.090  23.026  12.290  1.00  0.00
TER
ATOM   4913  O   WAT   365      -5.027  28.840  -7.750  1.00  0.00
ATOM   4914  H1  WAT   365      -4.305  28.722  -7.133  1.00  0.00
ATOM   4915  H2  WAT   365      -5.444  29.658  -7.479  1.00  0.00
TER
ATOM   4916  O   WAT   366     -10.747   2.948 -12.886  1.00  0.00
ATOM   4917  H1  WAT   366     -10.026   2.830 -12.268  1.00  0.00
ATOM   4918  H2  WAT   366     -11.164   3.765 -12.614  1.00  0.00
TER
ATOM   4919  O   WAT   367       7.164  26.986   0.827  1.00  0.00
ATOM   4920  H1  WAT   367       7.885  26.868   1.445  1.00  0.00
ATOM   4921  H2  WAT   367       6.747  27.804   1.099  1.00  0.00
TER
ATOM   4922  O   WAT   368      16.714  10.340  -6.195  1.00  0.00
ATOM   4923  H1  WAT   368      17.435  10.221  -5.577  1.00  0.00
ATOM   4924  H2  WAT   368      16.297  11.157  -5.923  1.00  0.00
TER
ATOM   4925  O   WAT   369       9.243  28.045  16.133  1.00  0.00
ATOM   4926  H1  WAT   369       9.965  27.926  16.751  1.00  0.00
ATOM   4927  H2  WAT   369       8.826  28.862  16.405  1.00  0.00
TER
ATOM   4928  O   WAT   370     -11.698  22.648  10.605  1.00  0.00
ATOM   4929  H1  WAT   370     -10.976  22.530  11.223  1.00  0.00
ATOM   4930  H2  WAT   370     -12.115  23.466  10.877  1.00  0.00
TER
ATOM   4931  O   WAT   371      13.832   9.670 -11.909  1.00  0.00
ATOM   4932  H1  WAT   371      14.553   9.552 -11.291  1.00  0.00
ATOM   4933  H2  WAT   371      13.415  10.487 -11.638  1.00  0.00
TER
ATOM   4934  O   WAT   372      13.335  19.363  25.254  1.00  0.00
ATOM   4935  H1  WAT   372      14.057  19.244  25.872  1.00  0.00
ATOM   4936  H2  WAT   372      12.918  20.180  25.526  1.00  0.00
TER
ATOM   4937  O   WAT   373     -16.822  12.857   1.265  1.00  0.00
ATOM   4938  H1  WAT   373     -16.101  12.739   1.883  1.00  0.00
ATOM   4939  H2  WAT   373     -17.240  13.674   1.537  1.00  0.00
TER
ATOM   4940  O   WAT   374     -18.729  14.435  -2.486  1.00  0.00
ATOM   4941  H1  WAT   374     -18.007  14.317  -1.868  1.00  0.00
ATOM   4942  H2  WAT   374     -19.146  15.253  -2.214  1.00  0.00
TER
ATOM   4943  O   WAT   375      -3.260   0.793  18.433  1.00  0.00
ATOM   4944  H1  WAT   375      -2.538   0.675  19.051  1.00  0.00
ATOM   4945  H2  WAT   375      -3.677   1.611  18.704  1.00  0.00
TER
ATOM   4946  O   WAT   376     -15.582   0.884   9.460  1.00  0.00
ATOM   4947  H1  WAT   376     -14.860   0.766  10.078  1.00  0.00
ATOM   4948  H2  WAT   376     -15.999   1.702   9.732  1.00  0.00
TER
ATOM   4949  O   WAT   377      11.116  -3.768  18.517  1.00  0.00
ATOM   4950  H1  WAT   377      11.837  -3.887  19.134  1.00  0.00
ATOM   4951  H2  WAT   377      10.698  -2.951  18.788  1.00  0.00
TER
ATOM   4952  O   WAT   378     -17.412   8.013  10.354  1.00  0.00
ATOM   4953  H1  WAT   378     -16.690   7.895  10.972  1.00  0.00
ATOM   4954  H2  WAT   378     -17.829   8.831  10.626  1.00  0.00
TER
ATOM   4955  O   WAT   379     -16.786   7.082  -2.292  1.00  0.00
ATOM   4956  H1  WAT   379     -16.065   6.964  -1.674  1.00  0.00
ATOM   4957  H2  WAT   379     -17.203   7.900  -2.020  1.00  0.00
TER
ATOM   4958  O   WAT   380       3.619 -32.374   3.520  1.00  0.00
ATOM   4959  H1  WAT   380       4.340 -32.492   4.138  1.00  0.00
ATOM   4960  H2  WAT   380       3.202 -31.556   3.792  1.00  0.00
TER
ATOM   4961  O   WAT   381      -4.515  27.006  -0.108  1.00  0.00
ATOM   4962  H1  WAT   381      -3.794  26.888   0.510  1.00  0.00
ATOM   4963  H2  WAT   381      -4.932  27.824   0.164  1.00  0.00
TER
ATOM   4964  O   WAT   382       9.651  25.741   2.896  1.00  0.00
ATOM   4965  H1  WAT   382      10.373  25.622   3.514  1.00  0.00
ATOM   4966  H2  WAT   382       9.234  26.558   3.168  1.00  0.00
TER
ATOM   4967  O   WAT   383       3.528  10.889 -18.452  1.00  0.00
ATOM   4968  H1  WAT   383       4.249  10.771 -17.834  1.00  0.00
ATOM   4969  H2  WAT   383       3.110  11.707 -18.180  1.00  0.00
TER
ATOM   4970  O   WAT   384      -4.650  -1.055  11.562  1.00  0.00
ATOM   4971  H1  WAT   384      -3.929  -1.174  12.180  1.00  0.00
ATOM   4972  H2  WAT   384      -5.067  -0.238  11.834  1.00  0.00
TER
ATOM   4973  O   WAT   385      -7.135   4.890 -13.723  1.00  0.00
ATOM   4974  H1  WAT   385      -6.413   4.771 -13.105  1.00  0.00
ATOM   4975  H2  WAT   385      -7.552   5.707 -13.452  1.00  0.00
TER
ATOM   4976  O   WAT   386      -8.848   4.351 -11.592  1.00  0.00
ATOM   4977  H1  WAT   386      -8.127   4.232 -10.974  1.00  0.00
ATOM   4978  H2  WAT   386      -9.265   5.168 -11.321  1.00  0.00
TER
ATOM   4979  O   WAT   387     -17.536  15.619  -4.522  1.00  0.00
ATOM   4980  H1  WAT   387     -16.815  15.500  -3.905  1.00  0.00
ATOM   4981  H2  WAT   387     -17.953  16.436  -4.251  1.00  0.00
TER
ATOM   4982  O   WAT   388     -11.876  12.361 -17.774  1.00  0.00
ATOM   4983  H1  WAT   388     -11.154  12.242 -17.156  1.00  0.00
ATOM   4984  H2  WAT   388     -12.293  13.178 -17.502  1.00  0.00
TER
ATOM   4985  O   WAT   389       9.057  11.164  14.561  1.00  0.00
ATOM   4986  H1  WAT   389       9.779  11.046  15.179  1.00  0.00
ATOM   4987  H2  WAT   389       8.640  11.981  14.833  1.00  0.00
TER
ATOM   4988  O   WAT   390      -6.940  12.307 -27.608  1.00  0.00
ATOM   4989  H1  WAT   390      -6.219  12.189 -26.990  1.00  0.00
ATOM   4990  H2  WAT   390      -7.357  13.125 -27.336  1.00  0.00
TER
ATOM   4991  O   WAT   391       3.423  13.469 -19.310  1.00  0.00
ATOM   4992  H1  WAT   391       4.144  13.351 -18.692  1.00  0.00
ATOM   4993  H2  WAT   391       3.006  14.287 -19.039  1.00  0.00
TER
ATOM   4994  O   WAT   392      -6.863  27.086  -9.238  1.00  0.00
ATOM   4995  H1  WAT   392      -6.141  26.967  -8.620  1.00  0.00
ATOM   4996  H2  WAT   392      -7.280  27.903  -8.966  1.00  0.00
TER
ATOM   4997  O   WAT   393      19.030  19.587   8.871  1.00  0.00
ATOM   4998  H1  WAT   393      19.751  19.469   9.489  1.00  0.00
ATOM   4999  H2  WAT   393      18.613  20.405   9.143  1.00  0.00
TER
ATOM   5000  O   WAT   394      11.761  10.122   3.547  1.00  0.00
ATOM   5001  H1  WAT   394      12.482  10.003   4.165  1.00  0.00
ATOM   5002  H2  WAT   394      11.344  10.939   3.818  1.00  0.00
TER
ATOM   5003  O   WAT   395       7.305  14.504  20.100  1.00  0.00
ATOM   5004  H1  WAT   395       8.026  14.386  20.718  1.00  0.00
ATOM   5005  H2  WAT   395       6.887  15.322  20.372  1.00  0.00
TER
ATOM   5006  O   WAT   396      18.077  19.204   0.685  1.00  0.00
ATOM   5007  H1  WAT   396      18.798  19.085   1.303  1.00  0.00
ATOM   5008  H2  WAT   396      17.659  20.021   0.957  1.00  0.00
TER
ATOM   5009  O   WAT   397       9.305  27.834   4.707  1.00  0.00
ATOM   5010  H1  WAT   397      10.026  27.716   5.325  1.00  0.00
ATOM   5011  H2  WAT   397       8.888  28.651   4.979  1.00  0.00
TER
ATOM   5012  O   WAT   398      11.734  24.266   2.235  1.00  0.00
ATOM   5013  H1  WAT   398      12.455  24.148   2.853  1.00  0.00
ATOM   5014  H2  WAT   398      11.317  25.084   2.507  1.00  0.00
TER
ATOM   5015  O   WAT   399     -16.775   9.317   2.939  1.00  0.00
ATOM   5016  H1  WAT   399     -16.054   9.198   3.557  1.00  0.00
ATOM   5017  H2  WAT   399     -17.192  10.134   3.211  1.00  0.00
TER
ATOM   5018  O   WAT   400      -2.691  28.483   1.254  1.00  0.00
ATOM   5019  H1  WAT   400      -1.970  28.364   1.872  1.00  0.00
ATOM   5020  H2  WAT   400      -3.108  29.300   1.526  1.00  0.00
TER
ATOM   5021  O   WAT   401      -3.874   4.975 -18.526  1.00  0.00
ATOM   5022  H1  WAT   401      -3.153   4.857 -17.909  1.00  0.00
ATOM   5023  H2  WAT   401      -4.292   5.792 -18.255  1.00  0.00
TER
ATOM   5024  O   WAT   402       2.370  20.486  19.013  1.00  0.00
ATOM   5025  H1  WAT   402       3.091  20.368  19.631  1.00  0.00
ATOM   5026  H2  WAT   402       1.953  21.304  19.285  1.00  0.00
TER
ATOM   5027  O   WAT   403     -16.001  11.926  -6.603  1.00  0.00
ATOM   5028  H1  WAT   403     -15.280  11.808  -5.985  1.00  0.00
ATOM   5029  H2  WAT   403     -16.418  12.744  -6.331  1.00  0.00
TER
ATOM   5030  O   WAT   404      11.328  28.412   9.175  1.00  0.00
ATOM   5031  H1  WAT   404      12.049  28.293   9.793  1.00  0.00
ATOM   5032  H2  WAT   404      10.911  29.229   9.447  1.00  0.00
TER
ATOM   5033  O   WAT   405      -6.655  -3.778  -9.408  1.00  0.00
ATOM   5034  H1  WAT   405      -5.934  -3.897  -8.791  1.00  0.00
ATOM   5035  H2  WAT   405      -7.073  -2.961  -9.137  1.00  0.00
TER
ATOM   5036  O   WAT   406      14.819  26.296  15.690  1.00  0.00
ATOM   5037  H1  WAT   406      15.540  26.178  16.308  1.00  0.00
ATOM   5038  H2  WAT   406      14.402  27.114  15.962  1.00  0.00
TER
ATOM   5039  O   WAT   407      -4.184  23.483 -14.232  1.00  0.00
ATOM   5040  H1  WAT   407      -3.463  23.365 -13.614  1.00  0.00
ATOM   5041  H2  WAT   407      -4.601  24.301 -13.960  1.00  0.00
TER
ATOM   5042  O   WAT   408       0.296  10.426 -21.424  1.00  0.00
ATOM   5043  H1  WAT   408       1.017  10.308 -20.806  1.00  0.00
ATOM   5044  H2  WAT   408      -0.121  11.244 -21.152  1.00  0.00
TER
ATOM   5045  O   WAT   409      -4.290  16.460 -23.907  1.00  0.00
ATOM   5046  H1  WAT   409      -3.569  16.341 -23.289  1.00  0.00
ATOM   5047  H2  WAT   409      -4.708  17.277 -23.635  1.00  0.00
TER
ATOM   5048  O   WAT   410      30.558  42.976  32.276  1.00  0.00
ATOM   5049  H1  WAT   410      29.670  43.317  32.174  1.00  0.00
ATOM   5050  H2  WAT   410      30.842  42.776  31.384  1.00  0.00
TER
ATOM   5051  O   WAT   411      28.521  45.576  38.160  1.00  0.00
ATOM   5052  H1  WAT   411      29.093  44.808  38.160  1.00  0.00
ATOM   5053  H2  WAT   411      28.522  45.875  37.250  1.00  0.00
TER
ATOM   5054  O   WAT   412      29.764  40.985  39.946  1.00  0.00
ATOM   5055  H1  WAT   412      29.584  40.087  40.227  1.00  0.00
ATOM   5056  H2  WAT   412      29.362  41.532  40.621  1.00  0.00
TER
ATOM   5057  O   WAT   413      32.734  41.559  33.309  1.00  0.00
ATOM   5058  H1  WAT   413      32.841  42.459  33.616  1.00  0.00
ATOM   5059  H2  WAT   413      31.824  41.511  33.019  1.00  0.00
TER
ATOM   5060  O   WAT   414      30.383  43.481  38.555  1.00  0.00
ATOM   5061  H1  WAT   414      31.064  43.744  39.173  1.00  0.00
ATOM   5062  H2  WAT   414      30.067  42.641  38.888  1.00  0.00
TER
ATOM   5063  O   WAT   415      34.575  44.527  37.642  1.00  0.00
ATOM   5064  H1  WAT   415      35.083  45.025  38.282  1.00  0.00
ATOM   5065  H2  WAT   415      35.106  43.751  37.466  1.00  0.00
TER
ATOM   5066  O   WAT   416      32.859  39.167  41.908  1.00  0.00
ATOM   5067  H1  WAT   416      32.861  39.684  41.103  1.00  0.00
ATOM   5068  H2  WAT   416      32.029  38.690  41.885  1.00  0.00
TER
ATOM   5069  O   WAT   417      32.540  40.878  39.915  1.00  0.00
ATOM   5070  H1  WAT   417      32.882  41.722  39.621  1.00  0.00
ATOM   5071  H2  WAT   417      31.602  41.027  40.032  1.00  0.00
TER
ATOM   5072  O   WAT   418      36.223  38.366  36.240  1.00  0.00
ATOM   5073  H1  WAT   418      36.531  37.811  35.523  1.00  0.00
ATOM   5074  H2  WAT   418      35.293  38.501  36.057  1.00  0.00
TER
ATOM   5075  O   WAT   419      34.217  46.958  35.758  1.00  0.00
ATOM   5076  H1  WAT   419      33.812  46.246  35.262  1.00  0.00
ATOM   5077  H2  WAT   419      34.303  46.613  36.647  1.00  0.00
TER
ATOM   5078  O   WAT   420      32.930  43.732  39.538  1.00  0.00
ATOM   5079  H1  WAT   420      33.481  43.842  38.763  1.00  0.00
ATOM   5080  H2  WAT   420      33.444  44.106  40.253  1.00  0.00
TER
ATOM   5081  O   WAT   421      30.917  45.852  33.258  1.00  0.00
ATOM   5082  H1  WAT   421      30.797  46.579  32.647  1.00  0.00
ATOM   5083  H2  WAT   421      30.607  45.083  32.781  1.00  0.00
TER
ATOM   5084  O   WAT   422      33.384  39.196  36.641  1.00  0.00
ATOM   5085  H1  WAT   422      32.940  39.977  36.309  1.00  0.00
ATOM   5086  H2  WAT   422      33.942  39.519  37.348  1.00  0.00
TER
ATOM   5087  O   WAT   423      36.499  38.817  31.521  1.00  0.00
ATOM   5088  H1  WAT   423      35.875  38.813  32.247  1.00  0.00
ATOM   5089  H2  WAT   423      36.412  37.950  31.125  1.00  0.00
TER
ATOM   5090  O   WAT   424      35.421  39.741  38.500  1.00  0.00
ATOM   5091  H1  WAT   424      35.718  40.647  38.419  1.00  0.00
ATOM   5092  H2  WAT   424      35.970  39.252  37.886  1.00  0.00
TER
ATOM   5093  O   WAT   425      33.175  44.319  34.369  1.00  0.00
ATOM   5094  H1  WAT   425      32.949  44.103  35.274  1.00  0.00
ATOM   5095  H2  WAT   425      32.394  44.752  34.024  1.00  0.00
TER
ATOM   5096  O   WAT   426      28.048  39.552  37.221  1.00  0.00
ATOM   5097  H1  WAT   426      27.759  40.122  37.934  1.00  0.00
ATOM   5098  H2  WAT   426      28.792  39.072  37.584  1.00  0.00
TER
ATOM   5099  O   WAT   427      28.235  43.494  28.432  1.00  0.00
ATOM   5100  H1  WAT   427      28.152  44.437  28.573  1.00  0.00
ATOM   5101  H2  WAT   427      27.883  43.351  27.553  1.00  0.00
TER
ATOM   5102  O   WAT   428      36.035  42.228  37.499  1.00  0.00
ATOM   5103  H1  WAT   428      36.038  41.787  36.649  1.00  0.00
ATOM   5104  H2  WAT   428      36.930  42.550  37.606  1.00  0.00
TER
ATOM   5105  O   WAT   429      31.885  42.111  36.458  1.00  0.00
ATOM   5106  H1  WAT   429      31.545  42.588  37.215  1.00  0.00
ATOM   5107  H2  WAT   429      31.122  41.657  36.098  1.00  0.00
TER
ATOM   5108  O   WAT   430      36.097  43.229  30.489  1.00  0.00
ATOM   5109  H1  WAT   430      36.218  43.188  31.438  1.00  0.00
ATOM   5110  H2  WAT   430      35.711  44.091  30.334  1.00  0.00
TER
ATOM   5111  O   WAT   431      35.109  45.539  29.888  1.00  0.00
ATOM   5112  H1  WAT   431      34.540  45.091  29.261  1.00  0.00
ATOM   5113  H2  WAT   431      35.818  45.898  29.354  1.00  0.00
TER
ATOM   5114  O   WAT   432      36.335  46.288  39.245  1.00  0.00
ATOM   5115  H1  WAT   432      36.702  45.814  39.991  1.00  0.00
ATOM   5116  H2  WAT   432      36.146  47.162  39.586  1.00  0.00
TER
ATOM   5117  O   WAT   433      29.199  41.032  35.375  1.00  0.00
ATOM   5118  H1  WAT   433      28.914  40.668  36.212  1.00  0.00
ATOM   5119  H2  WAT   433      29.137  40.300  34.761  1.00  0.00
TER
ATOM   5120  O   WAT   434      34.125  45.329  41.564  1.00  0.00
ATOM   5121  H1  WAT   434      33.821  46.208  41.789  1.00  0.00
ATOM   5122  H2  WAT   434      35.080  45.389  41.599  1.00  0.00
TER
ATOM   5123  O   WAT   435      28.692  46.168  29.334  1.00  0.00
ATOM   5124  H1  WAT   435      29.562  46.451  29.618  1.00  0.00
ATOM   5125  H2  WAT   435      28.201  46.982  29.219  1.00  0.00
TER
ATOM   5126  O   WAT   436      31.757  37.899  33.927  1.00  0.00
ATOM   5127  H1  WAT   436      31.629  37.891  34.876  1.00  0.00
ATOM   5128  H2  WAT   436      30.933  38.238  33.576  1.00  0.00
TER
ATOM   5129  O   WAT   437      35.585  43.385  33.363  1.00  0.00
ATOM   5130  H1  WAT   437      34.877  43.854  33.804  1.00  0.00
ATOM   5131  H2  WAT   437      35.869  42.727  33.997  1.00  0.00
TER
ATOM   5132  O   WAT   438      37.211  44.805  41.362  1.00  0.00
ATOM   5133  H1  WAT   438      37.709  45.279  42.027  1.00  0.00
ATOM   5134  H2  WAT   438      37.353  43.881  41.569  1.00  0.00
TER
ATOM   5135  O   WAT   439      33.788  41.694  30.738  1.00  0.00
ATOM   5136  H1  WAT   439      34.638  42.131  30.672  1.00  0.00
ATOM   5137  H2  WAT   439      33.422  42.006  31.565  1.00  0.00
TER
ATOM   5138  O   WAT   440      31.382  45.379  29.895  1.00  0.00
ATOM   5139  H1  WAT   440      31.463  44.432  30.006  1.00  0.00
ATOM   5140  H2  WAT   440      32.274  45.710  30.001  1.00  0.00
TER
ATOM   5141  O   WAT   441      37.232  46.967  28.433  1.00  0.00
ATOM   5142  H1  WAT   441      37.753  46.252  28.067  1.00  0.00
ATOM   5143  H2  WAT   441      37.879  47.606  28.733  1.00  0.00
TER
ATOM   5144  O   WAT   442      36.136  39.447  41.105  1.00  0.00
ATOM   5145  H1  WAT   442      35.687  39.469  40.260  1.00  0.00
ATOM   5146  H2  WAT   442      35.502  39.048  41.702  1.00  0.00
TER
ATOM   5147  O   WAT   443      33.615  44.017  28.131  1.00  0.00
ATOM   5148  H1  WAT   443      33.414  43.153  28.493  1.00  0.00
ATOM   5149  H2  WAT   443      33.445  43.930  27.194  1.00  0.00
TER
ATOM   5150  O   WAT   444      32.414  41.117  28.119  1.00  0.00
ATOM   5151  H1  WAT   444      32.716  41.123  27.211  1.00  0.00
ATOM   5152  H2  WAT   444      33.153  40.766  28.616  1.00  0.00
TER
ATOM   5153  O   WAT   445      35.632  40.060  29.105  1.00  0.00
ATOM   5154  H1  WAT   445      35.284  39.383  28.525  1.00  0.00
ATOM   5155  H2  WAT   445      35.833  39.599  29.919  1.00  0.00
TER
ATOM   5156  O   WAT   446      28.973  46.589  35.501  1.00  0.00
ATOM   5157  H1  WAT   446      28.318  46.320  34.857  1.00  0.00
ATOM   5158  H2  WAT   446      29.811  46.479  35.051  1.00  0.00
TER
ATOM   5159  O   WAT   447      30.010  46.974  40.042  1.00  0.00
ATOM   5160  H1  WAT   447      30.378  46.887  40.921  1.00  0.00
ATOM   5161  H2  WAT   447      29.441  46.211  39.942  1.00  0.00
TER
ATOM   5162  O   WAT   448      28.187  43.799  31.444  1.00  0.00
ATOM   5163  H1  WAT   448      27.283  44.062  31.269  1.00  0.00
ATOM   5164  H2  WAT   448      28.671  44.070  30.664  1.00  0.00
TER
ATOM   5165  O   WAT   449      30.729  42.855  29.353  1.00  0.00
ATOM   5166  H1  WAT   449      31.438  42.434  28.868  1.00  0.00
ATOM   5167  H2  WAT   449      30.013  42.923  28.722  1.00  0.00
TER
ATOM   5168  O   WAT   450      30.377  38.909  28.393  1.00  0.00
ATOM   5169  H1  WAT   450      31.100  39.450  28.712  1.00  0.00
ATOM   5170  H2  WAT   450      30.649  38.636  27.518  1.00  0.00
TER
ATOM   5171  O   WAT   451      30.066  38.160  38.296  1.00  0.00
ATOM   5172  H1  WAT   451      30.714  37.610  37.855  1.00  0.00
ATOM   5173  H2  WAT   451      30.486  38.414  39.117  1.00  0.00
TER
ATOM   5174  O   WAT   452      29.819  38.315  41.038  1.00  0.00
ATOM   5175  H1  WAT   452      29.471  38.772  41.804  1.00  0.00
ATOM   5176  H2  WAT   452      29.488  37.421  41.120  1.00  0.00
TER
ATOM   5177  O   WAT   453      29.801  38.949  31.987  1.00  0.00
ATOM   5178  H1  WAT   453      30.559  39.061  31.413  1.00  0.00
ATOM   5179  H2  WAT   453      29.339  39.786  31.941  1.00  0.00
TER
ATOM   5180  O   WAT   454      36.343  41.063  34.977  1.00  0.00
ATOM   5181  H1  WAT   454      35.530  40.688  34.637  1.00  0.00
ATOM   5182  H2  WAT   454      36.847  40.307  35.279  1.00  0.00
TER
ATOM   5183  O   WAT   455      32.174  39.475  30.527  1.00  0.00
ATOM   5184  H1  WAT   455      32.703  38.688  30.398  1.00  0.00
ATOM   5185  H2  WAT   455      32.807  40.154  30.761  1.00  0.00
TER
ATOM   5186  O   WAT   456      34.368  39.213  33.582  1.00  0.00
ATOM   5187  H1  WAT   456      33.738  38.511  33.749  1.00  0.00
ATOM   5188  H2  WAT   456      33.828  39.973  33.365  1.00  0.00
TER
ATOM   5189  O   WAT   457      30.558  42.976  13.501  1.00  0.00
ATOM   5190  H1  WAT   457      29.670  43.317  13.399  1.00  0.00
ATOM   5191  H2  WAT   457      30.842  42.776  12.609  1.00  0.00
TER
ATOM   5192  O   WAT   458      28.521  45.576  19.385  1.00  0.00
ATOM   5193  H1  WAT   458      29.093  44.808  19.386  1.00  0.00
ATOM   5194  H2  WAT   458      28.522  45.875  18.476  1.00  0.00
TER
ATOM   5195  O   WAT   459      29.764  40.985  21.172  1.00  0.00
ATOM   5196  H1  WAT   459      29.584  40.087  21.452  1.00  0.00
ATOM   5197  H2  WAT   459      29.362  41.532  21.847  1.00  0.00
TER
ATOM   5198  O   WAT   460      32.734  41.559  14.535  1.00  0.00
ATOM   5199  H1  WAT   460      32.841  42.459  14.842  1.00  0.00
ATOM   5200  H2  WAT   460      31.824  41.511  14.245  1.00  0.00
TER
ATOM   5201  O   WAT   461      30.383  43.481  19.780  1.00  0.00
ATOM   5202  H1  WAT   461      31.064  43.744  20.399  1.00  0.00
ATOM   5203  H2  WAT   461      30.067  42.641  20.114  1.00  0.00
TER
ATOM   5204  O   WAT   462      34.575  44.527  18.868  1.00  0.00
ATOM   5205  H1  WAT   462      35.083  45.025  19.508  1.00  0.00
ATOM   5206  H2  WAT   462      35.106  43.751  18.692  1.00  0.00
TER
ATOM   5207  O   WAT   463      32.859  39.167  23.134  1.00  0.00
ATOM   5208  H1  WAT   463      32.861  39.684  22.329  1.00  0.00
ATOM   5209  H2  WAT   463      32.029  38.690  23.111  1.00  0.00
TER
ATOM   5210  O   WAT   464      32.540  40.878  21.141  1.00  0.00
ATOM   5211  H1  WAT   464      32.882  41.722  20.846  1.00  0.00
ATOM   5212  H2  WAT   464      31.602  41.027  21.258  1.00  0.00
TER
ATOM   5213  O   WAT   465      36.223  38.366  17.465  1.00  0.00
ATOM   5214  H1  WAT   465      36.531  37.811  16.749  1.00  0.00
ATOM   5215  H2  WAT   465      35.293  38.501  17.283  1.00  0.00
TER
ATOM   5216  O   WAT   466      34.217  46.958  16.983  1.00  0.00
ATOM   5217  H1  WAT   466      33.812  46.246  16.488  1.00  0.00
ATOM   5218  H2  WAT   466      34.303  46.613  17.872  1.00  0.00
TER
ATOM   5219  O   WAT   467      32.930  43.732  20.763  1.00  0.00
ATOM   5220  H1  WAT   467      33.481  43.842  19.989  1.00  0.00
ATOM   5221  H2  WAT   467      33.444  44.106  21.479  1.00  0.00
TER
ATOM   5222  O   WAT   468      30.917  45.852  14.484  1.00  0.00
ATOM   5223  H1  WAT   468      30.797  46.579  13.872  1.00  0.00
ATOM   5224  H2  WAT   468      30.607  45.083  14.007  1.00  0.00
TER
ATOM   5225  O   WAT   469      33.384  39.196  17.866  1.00  0.00
ATOM   5226  H1  WAT   469      32.940  39.977  17.535  1.00  0.00
ATOM   5227  H2  WAT   469      33.942  39.519  18.574  1.00  0.00
TER
ATOM   5228  O   WAT   470      37.671  42.063  23.470  1.00  0.00
ATOM   5229  H1  WAT   470      37.209  42.271  24.282  1.00  0.00
ATOM   5230  H2  WAT   470      37.268  41.249  23.167  1.00  0.00
TER
ATOM   5231  O   WAT   471      36.499  38.817  12.747  1.00  0.00
ATOM   5232  H1  WAT   471      35.875  38.813  13.472  1.00  0.00
ATOM   5233  H2  WAT   471      36.412  37.950  12.351  1.00  0.00
TER
ATOM   5234  O   WAT   472      35.421  39.741  19.725  1.00  0.00
ATOM   5235  H1  WAT   472      35.718  40.647  19.645  1.00  0.00
ATOM   5236  H2  WAT   472      35.970  39.252  19.111  1.00  0.00
TER
ATOM   5237  O   WAT   473      33.175  44.319  15.595  1.00  0.00
ATOM   5238  H1  WAT   473      32.949  44.103  16.499  1.00  0.00
ATOM   5239  H2  WAT   473      32.394  44.752  15.249  1.00  0.00
TER
ATOM   5240  O   WAT   474      35.615  45.218  26.261  1.00  0.00
ATOM   5241  H1  WAT   474      35.519  44.277  26.111  1.00  0.00
ATOM   5242  H2  WAT   474      36.458  45.439  25.865  1.00  0.00
TER
ATOM   5243  O   WAT   475      30.746  41.629  24.414  1.00  0.00
ATOM   5244  H1  WAT   475      30.352  42.477  24.621  1.00  0.00
ATOM   5245  H2  WAT   475      30.058  40.992  24.605  1.00  0.00
TER
ATOM   5246  O   WAT   476      37.320  41.713  27.484  1.00  0.00
ATOM   5247  H1  WAT   476      36.630  41.520  28.118  1.00  0.00
ATOM   5248  H2  WAT   476      38.064  41.996  28.016  1.00  0.00
TER
ATOM   5249  O   WAT   477      28.048  39.552  18.447  1.00  0.00
ATOM   5250  H1  WAT   477      27.759  40.122  19.160  1.00  0.00
ATOM   5251  H2  WAT   477      28.792  39.072  18.810  1.00  0.00
TER
ATOM   5252  O   WAT   478      28.235  43.494   9.657  1.00  0.00
ATOM   5253  H1  WAT   478      28.152  44.437   9.799  1.00  0.00
ATOM   5254  H2  WAT   478      27.883  43.351   8.779  1.00  0.00
TER
ATOM   5255  O   WAT   479      36.035  42.228  18.724  1.00  0.00
ATOM   5256  H1  WAT   479      36.038  41.787  17.875  1.00  0.00
ATOM   5257  H2  WAT   479      36.930  42.550  18.831  1.00  0.00
TER
ATOM   5258  O   WAT   480      31.885  42.111  17.684  1.00  0.00
ATOM   5259  H1  WAT   480      31.545  42.588  18.440  1.00  0.00
ATOM   5260  H2  WAT   480      31.122  41.657  17.324  1.00  0.00
TER
ATOM   5261  O   WAT   481      36.097  43.229  11.715  1.00  0.00
ATOM   5262  H1  WAT   481      36.218  43.188  12.664  1.00  0.00
ATOM   5263  H2  WAT   481      35.711  44.091  11.560  1.00  0.00
TER
ATOM   5264  O   WAT   482      35.109  45.539  11.113  1.00  0.00
ATOM   5265  H1  WAT   482      34.540  45.091  10.487  1.00  0.00
ATOM   5266  H2  WAT   482      35.818  45.898  10.580  1.00  0.00
TER
ATOM   5267  O   WAT   483      36.335  46.288  20.471  1.00  0.00
ATOM   5268  H1  WAT   483      36.702  45.814  21.217  1.00  0.00
ATOM   5269  H2  WAT   483      36.146  47.162  20.812  1.00  0.00
TER
ATOM   5270  O   WAT   484      29.199  41.032  16.600  1.00  0.00
ATOM   5271  H1  WAT   484      28.914  40.668  17.438  1.00  0.00
ATOM   5272  H2  WAT   484      29.137  40.300  15.987  1.00  0.00
TER
ATOM   5273  O   WAT   485      34.125  45.329  22.789  1.00  0.00
ATOM   5274  H1  WAT   485      33.821  46.208  23.014  1.00  0.00
ATOM   5275  H2  WAT   485      35.080  45.389  22.825  1.00  0.00
TER
ATOM   5276  O   WAT   486      30.182  46.169  23.936  1.00  0.00
ATOM   5277  H1  WAT   486      29.823  46.835  24.524  1.00  0.00
ATOM   5278  H2  WAT   486      29.887  45.338  24.308  1.00  0.00
TER
ATOM   5279  O   WAT   487      33.383  46.628  26.820  1.00  0.00
ATOM   5280  H1  WAT   487      33.083  46.773  25.923  1.00  0.00
ATOM   5281  H2  WAT   487      34.154  46.068  26.728  1.00  0.00
TER
ATOM   5282  O   WAT   488      28.692  46.168  10.560  1.00  0.00
ATOM   5283  H1  WAT   488      29.562  46.451  10.843  1.00  0.00
ATOM   5284  H2  WAT   488      28.201  46.982  10.445  1.00  0.00
TER
ATOM   5285  O   WAT   489      31.757  37.899  15.153  1.00  0.00
ATOM   5286  H1  WAT   489      31.629  37.891  16.101  1.00  0.00
ATOM   5287  H2  WAT   489      30.933  38.238  14.802  1.00  0.00
TER
ATOM   5288  O   WAT   490      28.756  39.659  24.614  1.00  0.00
ATOM   5289  H1  WAT   490      28.042  39.858  25.219  1.00  0.00
ATOM   5290  H2  WAT   490      29.176  38.882  24.985  1.00  0.00
TER
ATOM   5291  O   WAT   491      35.585  43.385  14.588  1.00  0.00
ATOM   5292  H1  WAT   491      34.877  43.854  15.030  1.00  0.00
ATOM   5293  H2  WAT   491      35.869  42.727  15.223  1.00  0.00
TER
ATOM   5294  O   WAT   492      37.211  44.805  22.588  1.00  0.00
ATOM   5295  H1  WAT   492      37.709  45.279  23.253  1.00  0.00
ATOM   5296  H2  WAT   492      37.353  43.881  22.795  1.00  0.00
TER
ATOM   5297  O   WAT   493      33.788  41.694  11.963  1.00  0.00
ATOM   5298  H1  WAT   493      34.638  42.131  11.897  1.00  0.00
ATOM   5299  H2  WAT   493      33.422  42.006  12.791  1.00  0.00
TER
ATOM   5300  O   WAT   494      31.382  45.379  11.120  1.00  0.00
ATOM   5301  H1  WAT   494      31.463  44.432  11.232  1.00  0.00
ATOM   5302  H2  WAT   494      32.274  45.710  11.226  1.00  0.00
TER
ATOM   5303  O   WAT   495      28.909  47.201  26.356  1.00  0.00
ATOM   5304  H1  WAT   495      29.413  46.622  26.927  1.00  0.00
ATOM   5305  H2  WAT   495      28.170  47.485  26.893  1.00  0.00
TER
ATOM   5306  O   WAT   496      30.942  45.344  27.251  1.00  0.00
ATOM   5307  H1  WAT   496      30.982  45.045  28.159  1.00  0.00
ATOM   5308  H2  WAT   496      31.796  45.744  27.092  1.00  0.00
TER
ATOM   5309  O   WAT   497      32.882  43.923  25.218  1.00  0.00
ATOM   5310  H1  WAT   497      32.352  43.432  24.591  1.00  0.00
ATOM   5311  H2  WAT   497      33.551  44.351  24.684  1.00  0.00
TER
ATOM   5312  O   WAT   498      37.232  46.967   9.659  1.00  0.00
ATOM   5313  H1  WAT   498      37.753  46.252   9.293  1.00  0.00
ATOM   5314  H2  WAT   498      37.879  47.606   9.959  1.00  0.00
TER
ATOM   5315  O   WAT   499      33.369  40.889  25.298  1.00  0.00
ATOM   5316  H1  WAT   499      33.275  40.271  24.573  1.00  0.00
ATOM   5317  H2  WAT   499      32.789  41.616  25.071  1.00  0.00
TER
ATOM   5318  O   WAT   500      36.136  39.447  22.331  1.00  0.00
ATOM   5319  H1  WAT   500      35.687  39.469  21.485  1.00  0.00
ATOM   5320  H2  WAT   500      35.502  39.048  22.928  1.00  0.00
TER
ATOM   5321  O   WAT   501      33.615  44.017   9.357  1.00  0.00
ATOM   5322  H1  WAT   501      33.414  43.153   9.718  1.00  0.00
ATOM   5323  H2  WAT   501      33.445  43.930   8.419  1.00  0.00
TER
ATOM   5324  O   WAT   502      35.645  42.616  25.593  1.00  0.00
ATOM   5325  H1  WAT   502      36.235  42.307  26.281  1.00  0.00
ATOM   5326  H2  WAT   502      34.827  42.144  25.749  1.00  0.00
TER
ATOM   5327  O   WAT   503      32.414  41.117   9.345  1.00  0.00
ATOM   5328  H1  WAT   503      32.716  41.123   8.437  1.00  0.00
ATOM   5329  H2  WAT   503      33.153  40.766   9.842  1.00  0.00
TER
ATOM   5330  O   WAT   504      35.632  40.060  10.330  1.00  0.00
ATOM   5331  H1  WAT   504      35.284  39.383   9.751  1.00  0.00
ATOM   5332  H2  WAT   504      35.833  39.599  11.145  1.00  0.00
TER
ATOM   5333  O   WAT   505      28.973  46.589  16.727  1.00  0.00
ATOM   5334  H1  WAT   505      28.318  46.320  16.083  1.00  0.00
ATOM   5335  H2  WAT   505      29.811  46.479  16.277  1.00  0.00
TER
ATOM   5336  O   WAT   506      30.010  46.974  21.267  1.00  0.00
ATOM   5337  H1  WAT   506      30.378  46.887  22.147  1.00  0.00
ATOM   5338  H2  WAT   506      29.441  46.211  21.168  1.00  0.00
TER
ATOM   5339  O   WAT   507      29.562  43.885  25.173  1.00  0.00
ATOM   5340  H1  WAT   507      28.668  43.852  25.512  1.00  0.00
ATOM   5341  H2  WAT   507      30.102  44.084  25.938  1.00  0.00
TER
ATOM   5342  O   WAT   508      28.187  43.799  12.669  1.00  0.00
ATOM   5343  H1  WAT   508      27.283  44.062  12.495  1.00  0.00
ATOM   5344  H2  WAT   508      28.671  44.070  11.889  1.00  0.00
TER
ATOM   5345  O   WAT   509      30.729  42.855  10.579  1.00  0.00
ATOM   5346  H1  WAT   509      31.438  42.434  10.094  1.00  0.00
ATOM   5347  H2  WAT   509      30.013  42.923   9.947  1.00  0.00
TER
ATOM   5348  O   WAT   510      30.377  38.909   9.619  1.00  0.00
ATOM   5349  H1  WAT   510      31.100  39.450   9.937  1.00  0.00
ATOM   5350  H2  WAT   510      30.649  38.636   8.743  1.00  0.00
TER
ATOM   5351  O   WAT   511      30.066  38.160  19.521  1.00  0.00
ATOM   5352  H1  WAT   511      30.714  37.610  19.081  1.00  0.00
ATOM   5353  H2  WAT   511      30.486  38.414  20.343  1.00  0.00
TER
ATOM   5354  O   WAT   512      29.819  38.315  22.264  1.00  0.00
ATOM   5355  H1  WAT   512      29.471  38.772  23.030  1.00  0.00
ATOM   5356  H2  WAT   512      29.488  37.421  22.346  1.00  0.00
TER
ATOM   5357  O   WAT   513      37.332  39.507  25.786  1.00  0.00
ATOM   5358  H1  WAT   513      37.270  40.099  26.535  1.00  0.00
ATOM   5359  H2  WAT   513      38.272  39.399  25.641  1.00  0.00
TER
ATOM   5360  O   WAT   514      30.491  37.843  25.539  1.00  0.00
ATOM   5361  H1  WAT   514      31.039  37.662  24.776  1.00  0.00
ATOM   5362  H2  WAT   514      30.557  37.052  26.075  1.00  0.00
TER
ATOM   5363  O   WAT   515      29.801  38.949  13.213  1.00  0.00
ATOM   5364  H1  WAT   515      30.559  39.061  12.639  1.00  0.00
ATOM   5365  H2  WAT   515      29.339  39.786  13.167  1.00  0.00
TER
ATOM   5366  O   WAT   516      36.343  41.063  16.203  1.00  0.00
ATOM   5367  H1  WAT   516      35.530  40.688  15.862  1.00  0.00
ATOM   5368  H2  WAT   516      36.847  40.307  16.505  1.00  0.00
TER
ATOM   5369  O   WAT   517      32.174  39.475  11.753  1.00  0.00
ATOM   5370  H1  WAT   517      32.703  38.688  11.624  1.00  0.00
ATOM   5371  H2  WAT   517      32.807  40.154  11.986  1.00  0.00
TER
ATOM   5372  O   WAT   518      34.368  39.213  14.807  1.00  0.00
ATOM   5373  H1  WAT   518      33.738  38.511  14.974  1.00  0.00
ATOM   5374  H2  WAT   518      33.828  39.973  14.591  1.00  0.00
TER
ATOM   5375  O   WAT   519      34.493  38.491  27.243  1.00  0.00
ATOM   5376  H1  WAT   519      34.212  38.994  26.479  1.00  0.00
ATOM   5377  H2  WAT   519      34.875  37.693  26.877  1.00  0.00
TER
ATOM   5378  O   WAT   520      30.558  42.976  -5.273  1.00  0.00
ATOM   5379  H1  WAT   520      29.670  43.317  -5.375  1.00  0.00
ATOM   5380  H2  WAT   520      30.842  42.776  -6.165  1.00  0.00
TER
ATOM   5381  O   WAT   521      28.521  45.576   0.611  1.00  0.00
ATOM   5382  H1  WAT   521      29.093  44.808   0.611  1.00  0.00
ATOM   5383  H2  WAT   521      28.522  45.875  -0.298  1.00  0.00
TER
ATOM   5384  O   WAT   522      29.764  40.985   2.398  1.00  0.00
ATOM   5385  H1  WAT   522      29.584  40.087   2.678  1.00  0.00
ATOM   5386  H2  WAT   522      29.362  41.532   3.072  1.00  0.00
TER
ATOM   5387  O   WAT   523      32.734  41.559  -4.239  1.00  0.00
ATOM   5388  H1  WAT   523      32.841  42.459  -3.932  1.00  0.00
ATOM   5389  H2  WAT   523      31.824  41.511  -4.530  1.00  0.00
TER
ATOM   5390  O   WAT   524      30.383  43.481   1.006  1.00  0.00
ATOM   5391  H1  WAT   524      31.064  43.744   1.625  1.00  0.00
ATOM   5392  H2  WAT   524      30.067  42.641   1.340  1.00  0.00
TER
ATOM   5393  O   WAT   525      34.575  44.527   0.093  1.00  0.00
ATOM   5394  H1  WAT   525      35.083  45.025   0.734  1.00  0.00
ATOM   5395  H2  WAT   525      35.106  43.751  -0.083  1.00  0.00
TER
ATOM   5396  O   WAT   526      32.859  39.167   4.360  1.00  0.00
ATOM   5397  H1  WAT   526      32.861  39.684   3.554  1.00  0.00
ATOM   5398  H2  WAT   526      32.029  38.690   4.337  1.00  0.00
TER
ATOM   5399  O   WAT   527      32.540  40.878   2.367  1.00  0.00
ATOM   5400  H1  WAT   527      32.882  41.722   2.072  1.00  0.00
ATOM   5401  H2  WAT   527      31.602  41.027   2.483  1.00  0.00
TER
ATOM   5402  O   WAT   528      36.223  38.366  -1.309  1.00  0.00
ATOM   5403  H1  WAT   528      36.531  37.811  -2.025  1.00  0.00
ATOM   5404  H2  WAT   528      35.293  38.501  -1.492  1.00  0.00
TER
ATOM   5405  O   WAT   529      34.217  46.958  -1.791  1.00  0.00
ATOM   5406  H1  WAT   529      33.812  46.246  -2.286  1.00  0.00
ATOM   5407  H2  WAT   529      34.303  46.613  -0.902  1.00  0.00
TER
ATOM   5408  O   WAT   530      32.930  43.732   1.989  1.00  0.00
ATOM   5409  H1  WAT   530      33.481  43.842   1.214  1.00  0.00
ATOM   5410  H2  WAT   530      33.444  44.106   2.705  1.00  0.00
TER
ATOM   5411  O   WAT   531      30.917  45.852  -4.290  1.00  0.00
ATOM   5412  H1  WAT   531      30.797  46.579  -4.902  1.00  0.00
ATOM   5413  H2  WAT   531      30.607  45.083  -4.767  1.00  0.00
TER
ATOM   5414  O   WAT   532      33.384  39.196  -0.908  1.00  0.00
ATOM   5415  H1  WAT   532      32.940  39.977  -1.239  1.00  0.00
ATOM   5416  H2  WAT   532      33.942  39.519  -0.201  1.00  0.00
TER
ATOM   5417  O   WAT   533      37.671  42.063   4.696  1.00  0.00
ATOM   5418  H1  WAT   533      37.209  42.271   5.508  1.00  0.00
ATOM   5419  H2  WAT   533      37.268  41.249   4.393  1.00  0.00
TER
ATOM   5420  O   WAT   534      36.499  38.817  -6.027  1.00  0.00
ATOM   5421  H1  WAT   534      35.875  38.813  -5.302  1.00  0.00
ATOM   5422  H2  WAT   534      36.412  37.950  -6.424  1.00  0.00
TER
ATOM   5423  O   WAT   535      35.421  39.741   0.951  1.00  0.00
ATOM   5424  H1  WAT   535      35.718  40.647   0.870  1.00  0.00
ATOM   5425  H2  WAT   535      35.970  39.252   0.337  1.00  0.00
TER
ATOM   5426  O   WAT   536      33.175  44.319  -3.180  1.00  0.00
ATOM   5427  H1  WAT   536      32.949  44.103  -2.275  1.00  0.00
ATOM   5428  H2  WAT   536      32.394  44.752  -3.525  1.00  0.00
TER
ATOM   5429  O   WAT   537      35.615  45.218   7.486  1.00  0.00
ATOM   5430  H1  WAT   537      35.519  44.277   7.336  1.00  0.00
ATOM   5431  H2  WAT   537      36.458  45.439   7.091  1.00  0.00
TER
ATOM   5432  O   WAT   538      30.746  41.629   5.640  1.00  0.00
ATOM   5433  H1  WAT   538      30.352  42.477   5.847  1.00  0.00
ATOM   5434  H2  WAT   538      30.058  40.992   5.831  1.00  0.00
TER
ATOM   5435  O   WAT   539      37.320  41.713   8.709  1.00  0.00
ATOM   5436  H1  WAT   539      36.630  41.520   9.344  1.00  0.00
ATOM   5437  H2  WAT   539      38.064  41.996   9.242  1.00  0.00
TER
ATOM   5438  O   WAT   540      28.048  39.552  -0.327  1.00  0.00
ATOM   5439  H1  WAT   540      27.759  40.122   0.385  1.00  0.00
ATOM   5440  H2  WAT   540      28.792  39.072   0.036  1.00  0.00
TER
ATOM   5441  O   WAT   541      28.235  43.494  -9.117  1.00  0.00
ATOM   5442  H1  WAT   541      28.152  44.437  -8.976  1.00  0.00
ATOM   5443  H2  WAT   541      27.883  43.351  -9.996  1.00  0.00
TER
ATOM   5444  O   WAT   542      36.035  42.228  -0.050  1.00  0.00
ATOM   5445  H1  WAT   542      36.038  41.787  -0.900  1.00  0.00
ATOM   5446  H2  WAT   542      36.930  42.550   0.057  1.00  0.00
TER
ATOM   5447  O   WAT   543      31.885  42.111  -1.091  1.00  0.00
ATOM   5448  H1  WAT   543      31.545  42.588  -0.334  1.00  0.00
ATOM   5449  H2  WAT   543      31.122  41.657  -1.451  1.00  0.00
TER
ATOM   5450  O   WAT   544      36.097  43.229  -7.059  1.00  0.00
ATOM   5451  H1  WAT   544      36.218  43.188  -6.111  1.00  0.00
ATOM   5452  H2  WAT   544      35.711  44.091  -7.215  1.00  0.00
TER
ATOM   5453  O   WAT   545      35.109  45.539  -7.661  1.00  0.00
ATOM   5454  H1  WAT   545      34.540  45.091  -8.287  1.00  0.00
ATOM   5455  H2  WAT   545      35.818  45.898  -8.195  1.00  0.00
TER
ATOM   5456  O   WAT   546      36.335  46.288   1.697  1.00  0.00
ATOM   5457  H1  WAT   546      36.702  45.814   2.443  1.00  0.00
ATOM   5458  H2  WAT   546      36.146  47.162   2.037  1.00  0.00
TER
ATOM   5459  O   WAT   547      29.199  41.032  -2.174  1.00  0.00
ATOM   5460  H1  WAT   547      28.914  40.668  -1.336  1.00  0.00
ATOM   5461  H2  WAT   547      29.137  40.300  -2.788  1.00  0.00
TER
ATOM   5462  O   WAT   548      34.125  45.329   4.015  1.00  0.00
ATOM   5463  H1  WAT   548      33.821  46.208   4.240  1.00  0.00
ATOM   5464  H2  WAT   548      35.080  45.389   4.051  1.00  0.00
TER
ATOM   5465  O   WAT   549      30.182  46.169   5.162  1.00  0.00
ATOM   5466  H1  WAT   549      29.823  46.835   5.749  1.00  0.00
ATOM   5467  H2  WAT   549      29.887  45.338   5.533  1.00  0.00
TER
ATOM   5468  O   WAT   550      33.383  46.628   8.046  1.00  0.00
ATOM   5469  H1  WAT   550      33.083  46.773   7.149  1.00  0.00
ATOM   5470  H2  WAT   550      34.154  46.068   7.953  1.00  0.00
TER
ATOM   5471  O   WAT   551      28.692  46.168  -8.214  1.00  0.00
ATOM   5472  H1  WAT   551      29.562  46.451  -7.931  1.00  0.00
ATOM   5473  H2  WAT   551      28.201  46.982  -8.330  1.00  0.00
TER
ATOM   5474  O   WAT   552      31.757  37.899  -3.621  1.00  0.00
ATOM   5475  H1  WAT   552      31.629  37.891  -2.673  1.00  0.00
ATOM   5476  H2  WAT   552      30.933  38.238  -3.972  1.00  0.00
TER
ATOM   5477  O   WAT   553      28.756  39.659   5.839  1.00  0.00
ATOM   5478  H1  WAT   553      28.042  39.858   6.445  1.00  0.00
ATOM   5479  H2  WAT   553      29.176  38.882   6.211  1.00  0.00
TER
ATOM   5480  O   WAT   554      35.585  43.385  -4.186  1.00  0.00
ATOM   5481  H1  WAT   554      34.877  43.854  -3.745  1.00  0.00
ATOM   5482  H2  WAT   554      35.869  42.727  -3.552  1.00  0.00
TER
ATOM   5483  O   WAT   555      37.211  44.805   3.813  1.00  0.00
ATOM   5484  H1  WAT   555      37.709  45.279   4.478  1.00  0.00
ATOM   5485  H2  WAT   555      37.353  43.881   4.020  1.00  0.00
TER
ATOM   5486  O   WAT   556      33.788  41.694  -6.811  1.00  0.00
ATOM   5487  H1  WAT   556      34.638  42.131  -6.877  1.00  0.00
ATOM   5488  H2  WAT   556      33.422  42.006  -5.984  1.00  0.00
TER
ATOM   5489  O   WAT   557      31.382  45.379  -7.654  1.00  0.00
ATOM   5490  H1  WAT   557      31.463  44.432  -7.542  1.00  0.00
ATOM   5491  H2  WAT   557      32.274  45.710  -7.548  1.00  0.00
TER
ATOM   5492  O   WAT   558      28.909  47.201   7.581  1.00  0.00
ATOM   5493  H1  WAT   558      29.413  46.622   8.153  1.00  0.00
ATOM   5494  H2  WAT   558      28.170  47.485   8.119  1.00  0.00
TER
ATOM   5495  O   WAT   559      30.942  45.344   8.476  1.00  0.00
ATOM   5496  H1  WAT   559      30.982  45.045   9.385  1.00  0.00
ATOM   5497  H2  WAT   559      31.796  45.744   8.317  1.00  0.00
TER
ATOM   5498  O   WAT   560      32.882  43.923   6.444  1.00  0.00
ATOM   5499  H1  WAT   560      32.352  43.432   5.816  1.00  0.00
ATOM   5500  H2  WAT   560      33.551  44.351   5.910  1.00  0.00
TER
ATOM   5501  O   WAT   561      37.232  46.967  -9.115  1.00  0.00
ATOM   5502  H1  WAT   561      37.753  46.252  -9.481  1.00  0.00
ATOM   5503  H2  WAT   561      37.879  47.606  -8.815  1.00  0.00
TER
ATOM   5504  O   WAT   562      33.369  40.889   6.524  1.00  0.00
ATOM   5505  H1  WAT   562      33.275  40.271   5.799  1.00  0.00
ATOM   5506  H2  WAT   562      32.789  41.616   6.297  1.00  0.00
TER
ATOM   5507  O   WAT   563      36.136  39.447   3.556  1.00  0.00
ATOM   5508  H1  WAT   563      35.687  39.469   2.711  1.00  0.00
ATOM   5509  H2  WAT   563      35.502  39.048   4.153  1.00  0.00
TER
ATOM   5510  O   WAT   564      33.615  44.017  -9.417  1.00  0.00
ATOM   5511  H1  WAT   564      33.414  43.153  -9.056  1.00  0.00
ATOM   5512  H2  WAT   564      33.445  43.930 -10.355  1.00  0.00
TER
ATOM   5513  O   WAT   565      35.645  42.616   6.819  1.00  0.00
ATOM   5514  H1  WAT   565      36.235  42.307   7.507  1.00  0.00
ATOM   5515  H2  WAT   565      34.827  42.144   6.975  1.00  0.00
TER
ATOM   5516  O   WAT   566      32.414  41.117  -9.430  1.00  0.00
ATOM   5517  H1  WAT   566      32.716  41.123 -10.338  1.00  0.00
ATOM   5518  H2  WAT   566      33.153  40.766  -8.933  1.00  0.00
TER
ATOM   5519  O   WAT   567      35.632  40.060  -8.444  1.00  0.00
ATOM   5520  H1  WAT   567      35.284  39.383  -9.024  1.00  0.00
ATOM   5521  H2  WAT   567      35.833  39.599  -7.630  1.00  0.00
TER
ATOM   5522  O   WAT   568      28.973  46.589  -2.047  1.00  0.00
ATOM   5523  H1  WAT   568      28.318  46.320  -2.692  1.00  0.00
ATOM   5524  H2  WAT   568      29.811  46.479  -2.497  1.00  0.00
TER
ATOM   5525  O   WAT   569      30.010  46.974   2.493  1.00  0.00
ATOM   5526  H1  WAT   569      30.378  46.887   3.372  1.00  0.00
ATOM   5527  H2  WAT   569      29.441  46.211   2.394  1.00  0.00
TER
ATOM   5528  O   WAT   570      29.562  43.885   6.399  1.00  0.00
ATOM   5529  H1  WAT   570      28.668  43.852   6.738  1.00  0.00
ATOM   5530  H2  WAT   570      30.102  44.084   7.164  1.00  0.00
TER
ATOM   5531  O   WAT   571      28.187  43.799  -6.105  1.00  0.00
ATOM   5532  H1  WAT   571      27.283  44.062  -6.280  1.00  0.00
ATOM   5533  H2  WAT   571      28.671  44.070  -6.885  1.00  0.00
TER
ATOM   5534  O   WAT   572      30.729  42.855  -8.196  1.00  0.00
ATOM   5535  H1  WAT   572      31.438  42.434  -8.681  1.00  0.00
ATOM   5536  H2  WAT   572      30.013  42.923  -8.827  1.00  0.00
TER
ATOM   5537  O   WAT   573      30.377  38.909  -9.155  1.00  0.00
ATOM   5538  H1  WAT   573      31.100  39.450  -8.837  1.00  0.00
ATOM   5539  H2  WAT   573      30.649  38.636 -10.031  1.00  0.00
TER
ATOM   5540  O   WAT   574      30.066  38.160   0.747  1.00  0.00
ATOM   5541  H1  WAT   574      30.714  37.610   0.307  1.00  0.00
ATOM   5542  H2  WAT   574      30.486  38.414   1.569  1.00  0.00
TER
ATOM   5543  O   WAT   575      29.819  38.315   3.490  1.00  0.00
ATOM   5544  H1  WAT   575      29.471  38.772   4.255  1.00  0.00
ATOM   5545  H2  WAT   575      29.488  37.421   3.572  1.00  0.00
TER
ATOM   5546  O   WAT   576      37.332  39.507   7.011  1.00  0.00
ATOM   5547  H1  WAT   576      37.270  40.099   7.761  1.00  0.00
ATOM   5548  H2  WAT   576      38.272  39.399   6.867  1.00  0.00
TER
ATOM   5549  O   WAT   577      30.491  37.843   6.765  1.00  0.00
ATOM   5550  H1  WAT   577      31.039  37.662   6.001  1.00  0.00
ATOM   5551  H2  WAT   577      30.557  37.052   7.300  1.00  0.00
TER
ATOM   5552  O   WAT   578      29.801  38.949  -5.562  1.00  0.00
ATOM   5553  H1  WAT   578      30.559  39.061  -6.135  1.00  0.00
ATOM   5554  H2  WAT   578      29.339  39.786  -5.607  1.00  0.00
TER
ATOM   5555  O   WAT   579      36.343  41.063  -2.571  1.00  0.00
ATOM   5556  H1  WAT   579      35.530  40.688  -2.912  1.00  0.00
ATOM   5557  H2  WAT   579      36.847  40.307  -2.269  1.00  0.00
TER
ATOM   5558  O   WAT   580      32.174  39.475  -7.021  1.00  0.00
ATOM   5559  H1  WAT   580      32.703  38.688  -7.151  1.00  0.00
ATOM   5560  H2  WAT   580      32.807  40.154  -6.788  1.00  0.00
TER
ATOM   5561  O   WAT   581      34.368  39.213  -3.967  1.00  0.00
ATOM   5562  H1  WAT   581      33.738  38.511  -3.800  1.00  0.00
ATOM   5563  H2  WAT   581      33.828  39.973  -4.184  1.00  0.00
TER
ATOM   5564  O   WAT   582      34.493  38.491   8.468  1.00  0.00
ATOM   5565  H1  WAT   582      34.212  38.994   7.704  1.00  0.00
ATOM   5566  H2  WAT   582      34.875  37.693   8.103  1.00  0.00
TER
ATOM   5567  O   WAT   583      30.558  42.976 -24.047  1.00  0.00
ATOM   5568  H1  WAT   583      29.670  43.317 -24.149  1.00  0.00
ATOM   5569  H2  WAT   583      30.842  42.776 -24.939  1.00  0.00
TER
ATOM   5570  O   WAT   584      28.521  45.576 -18.163  1.00  0.00
ATOM   5571  H1  WAT   584      29.093  44.808 -18.163  1.00  0.00
ATOM   5572  H2  WAT   584      28.522  45.875 -19.073  1.00  0.00
TER
ATOM   5573  O   WAT   585      29.764  40.985 -16.377  1.00  0.00
ATOM   5574  H1  WAT   585      29.584  40.087 -16.096  1.00  0.00
ATOM   5575  H2  WAT   585      29.362  41.532 -15.702  1.00  0.00
TER
ATOM   5576  O   WAT   586      32.734  41.559 -23.014  1.00  0.00
ATOM   5577  H1  WAT   586      32.841  42.459 -22.707  1.00  0.00
ATOM   5578  H2  WAT   586      31.824  41.511 -23.304  1.00  0.00
TER
ATOM   5579  O   WAT   587      30.383  43.481 -17.768  1.00  0.00
ATOM   5580  H1  WAT   587      31.064  43.744 -17.150  1.00  0.00
ATOM   5581  H2  WAT   587      30.067  42.641 -17.435  1.00  0.00
TER
ATOM   5582  O   WAT   588      34.575  44.527 -18.681  1.00  0.00
ATOM   5583  H1  WAT   588      35.083  45.025 -18.041  1.00  0.00
ATOM   5584  H2  WAT   588      35.106  43.751 -18.857  1.00  0.00
TER
ATOM   5585  O   WAT   589      32.859  39.167 -14.415  1.00  0.00
ATOM   5586  H1  WAT   589      32.861  39.684 -15.220  1.00  0.00
ATOM   5587  H2  WAT   589      32.029  38.690 -14.438  1.00  0.00
TER
ATOM   5588  O   WAT   590      32.540  40.878 -16.408  1.00  0.00
ATOM   5589  H1  WAT   590      32.882  41.722 -16.702  1.00  0.00
ATOM   5590  H2  WAT   590      31.602  41.027 -16.291  1.00  0.00
TER
ATOM   5591  O   WAT   591      36.223  38.366 -20.083  1.00  0.00
ATOM   5592  H1  WAT   591      36.531  37.811 -20.800  1.00  0.00
ATOM   5593  H2  WAT   591      35.293  38.501 -20.266  1.00  0.00
TER
ATOM   5594  O   WAT   592      34.217  46.958 -20.565  1.00  0.00
ATOM   5595  H1  WAT   592      33.812  46.246 -21.061  1.00  0.00
ATOM   5596  H2  WAT   592      34.303  46.613 -19.676  1.00  0.00
TER
ATOM   5597  O   WAT   593      32.930  43.732 -16.785  1.00  0.00
ATOM   5598  H1  WAT   593      33.481  43.842 -17.560  1.00  0.00
ATOM   5599  H2  WAT   593      33.444  44.106 -16.070  1.00  0.00
TER
ATOM   5600  O   WAT   594      30.917  45.852 -23.065  1.00  0.00
ATOM   5601  H1  WAT   594      30.797  46.579 -23.676  1.00  0.00
ATOM   5602  H2  WAT   594      30.607  45.083 -23.542  1.00  0.00
TER
ATOM   5603  O   WAT   595      33.384  39.196 -19.682  1.00  0.00
ATOM   5604  H1  WAT   595      32.940  39.977 -20.014  1.00  0.00
ATOM   5605  H2  WAT   595      33.942  39.519 -18.975  1.00  0.00
TER
ATOM   5606  O   WAT   596      37.671  42.063 -14.079  1.00  0.00
ATOM   5607  H1  WAT   596      37.209  42.271 -13.267  1.00  0.00
ATOM   5608  H2  WAT   596      37.268  41.249 -14.382  1.00  0.00
TER
ATOM   5609  O   WAT   597      36.499  38.817 -24.802  1.00  0.00
ATOM   5610  H1  WAT   597      35.875  38.813 -24.076  1.00  0.00
ATOM   5611  H2  WAT   597      36.412  37.950 -25.198  1.00  0.00
TER
ATOM   5612  O   WAT   598      35.421  39.741 -17.823  1.00  0.00
ATOM   5613  H1  WAT   598      35.718  40.647 -17.904  1.00  0.00
ATOM   5614  H2  WAT   598      35.970  39.252 -18.437  1.00  0.00
TER
ATOM   5615  O   WAT   599      33.175  44.319 -21.954  1.00  0.00
ATOM   5616  H1  WAT   599      32.949  44.103 -21.049  1.00  0.00
ATOM   5617  H2  WAT   599      32.394  44.752 -22.300  1.00  0.00
TER
ATOM   5618  O   WAT   600      35.615  45.218 -11.288  1.00  0.00
ATOM   5619  H1  WAT   600      35.519  44.277 -11.438  1.00  0.00
ATOM   5620  H2  WAT   600      36.458  45.439 -11.683  1.00  0.00
TER
ATOM   5621  O   WAT   601      30.746  41.629 -13.135  1.00  0.00
ATOM   5622  H1  WAT   601      30.352  42.477 -12.927  1.00  0.00
ATOM   5623  H2  WAT   601      30.058  40.992 -12.944  1.00  0.00
TER
ATOM   5624  O   WAT   602      37.320  41.713 -10.065  1.00  0.00
ATOM   5625  H1  WAT   602      36.630  41.520  -9.430  1.00  0.00
ATOM   5626  H2  WAT   602      38.064  41.996  -9.533  1.00  0.00
TER
ATOM   5627  O   WAT   603      28.048  39.552 -19.102  1.00  0.00
ATOM   5628  H1  WAT   603      27.759  40.122 -18.389  1.00  0.00
ATOM   5629  H2  WAT   603      28.792  39.072 -18.739  1.00  0.00
TER
ATOM   5630  O   WAT   604      28.235  43.494 -27.891  1.00  0.00
ATOM   5631  H1  WAT   604      28.152  44.437 -27.750  1.00  0.00
ATOM   5632  H2  WAT   604      27.883  43.351 -28.770  1.00  0.00
TER
ATOM   5633  O   WAT   605      36.035  42.228 -18.824  1.00  0.00
ATOM   5634  H1  WAT   605      36.038  41.787 -19.674  1.00  0.00
ATOM   5635  H2  WAT   605      36.930  42.550 -18.717  1.00  0.00
TER
ATOM   5636  O   WAT   606      31.885  42.111 -19.865  1.00  0.00
ATOM   5637  H1  WAT   606      31.545  42.588 -19.108  1.00  0.00
ATOM   5638  H2  WAT   606      31.122  41.657 -20.225  1.00  0.00
TER
ATOM   5639  O   WAT   607      36.097  43.229 -25.834  1.00  0.00
ATOM   5640  H1  WAT   607      36.218  43.188 -24.885  1.00  0.00
ATOM   5641  H2  WAT   607      35.711  44.091 -25.989  1.00  0.00
TER
ATOM   5642  O   WAT   608      35.109  45.539 -26.435  1.00  0.00
ATOM   5643  H1  WAT   608      34.540  45.091 -27.062  1.00  0.00
ATOM   5644  H2  WAT   608      35.818  45.898 -26.969  1.00  0.00
TER
ATOM   5645  O   WAT   609      36.335  46.288 -17.078  1.00  0.00
ATOM   5646  H1  WAT   609      36.702  45.814 -16.332  1.00  0.00
ATOM   5647  H2  WAT   609      36.146  47.162 -16.737  1.00  0.00
TER
ATOM   5648  O   WAT   610      29.199  41.032 -20.948  1.00  0.00
ATOM   5649  H1  WAT   610      28.914  40.668 -20.111  1.00  0.00
ATOM   5650  H2  WAT   610      29.137  40.300 -21.562  1.00  0.00
TER
ATOM   5651  O   WAT   611      34.125  45.329 -14.759  1.00  0.00
ATOM   5652  H1  WAT   611      33.821  46.208 -14.534  1.00  0.00
ATOM   5653  H2  WAT   611      35.080  45.389 -14.724  1.00  0.00
TER
ATOM   5654  O   WAT   612      30.182  46.169 -13.612  1.00  0.00
ATOM   5655  H1  WAT   612      29.823  46.835 -13.025  1.00  0.00
ATOM   5656  H2  WAT   612      29.887  45.338 -13.241  1.00  0.00
TER
ATOM   5657  O   WAT   613      33.383  46.628 -10.728  1.00  0.00
ATOM   5658  H1  WAT   613      33.083  46.773 -11.626  1.00  0.00
ATOM   5659  H2  WAT   613      34.154  46.068 -10.821  1.00  0.00
TER
ATOM   5660  O   WAT   614      28.692  46.168 -26.989  1.00  0.00
ATOM   5661  H1  WAT   614      29.562  46.451 -26.705  1.00  0.00
ATOM   5662  H2  WAT   614      28.201  46.982 -27.104  1.00  0.00
TER
ATOM   5663  O   WAT   615      31.757  37.899 -22.396  1.00  0.00
ATOM   5664  H1  WAT   615      31.629  37.891 -21.447  1.00  0.00
ATOM   5665  H2  WAT   615      30.933  38.238 -22.747  1.00  0.00
TER
ATOM   5666  O   WAT   616      28.756  39.659 -12.935  1.00  0.00
ATOM   5667  H1  WAT   616      28.042  39.858 -12.330  1.00  0.00
ATOM   5668  H2  WAT   616      29.176  38.882 -12.564  1.00  0.00
TER
ATOM   5669  O   WAT   617      35.585  43.385 -22.960  1.00  0.00
ATOM   5670  H1  WAT   617      34.877  43.854 -22.519  1.00  0.00
ATOM   5671  H2  WAT   617      35.869  42.727 -22.326  1.00  0.00
TER
ATOM   5672  O   WAT   618      37.211  44.805 -14.961  1.00  0.00
ATOM   5673  H1  WAT   618      37.709  45.279 -14.296  1.00  0.00
ATOM   5674  H2  WAT   618      37.353  43.881 -14.754  1.00  0.00
TER
ATOM   5675  O   WAT   619      33.788  41.694 -25.585  1.00  0.00
ATOM   5676  H1  WAT   619      34.638  42.131 -25.651  1.00  0.00
ATOM   5677  H2  WAT   619      33.422  42.006 -24.758  1.00  0.00
TER
ATOM   5678  O   WAT   620      31.382  45.379 -26.428  1.00  0.00
ATOM   5679  H1  WAT   620      31.463  44.432 -26.317  1.00  0.00
ATOM   5680  H2  WAT   620      32.274  45.710 -26.322  1.00  0.00
TER
ATOM   5681  O   WAT   621      28.909  47.201 -11.193  1.00  0.00
ATOM   5682  H1  WAT   621      29.413  46.622 -10.621  1.00  0.00
ATOM   5683  H2  WAT   621      28.170  47.485 -10.655  1.00  0.00
TER
ATOM   5684  O   WAT   622      30.942  45.344 -10.298  1.00  0.00
ATOM   5685  H1  WAT   622      30.982  45.045  -9.389  1.00  0.00
ATOM   5686  H2  WAT   622      31.796  45.744 -10.457  1.00  0.00
TER
ATOM   5687  O   WAT   623      32.882  43.923 -12.330  1.00  0.00
ATOM   5688  H1  WAT   623      32.352  43.432 -12.958  1.00  0.00
ATOM   5689  H2  WAT   623      33.551  44.351 -12.865  1.00  0.00
TER
ATOM   5690  O   WAT   624      37.232  46.967 -27.890  1.00  0.00
ATOM   5691  H1  WAT   624      37.753  46.252 -28.256  1.00  0.00
ATOM   5692  H2  WAT   624      37.879  47.606 -27.590  1.00  0.00
TER
ATOM   5693  O   WAT   625      33.369  40.889 -12.251  1.00  0.00
ATOM   5694  H1  WAT   625      33.275  40.271 -12.976  1.00  0.00
ATOM   5695  H2  WAT   625      32.789  41.616 -12.478  1.00  0.00
TER
ATOM   5696  O   WAT   626      36.136  39.447 -15.218  1.00  0.00
ATOM   5697  H1  WAT   626      35.687  39.469 -16.063  1.00  0.00
ATOM   5698  H2  WAT   626      35.502  39.048 -14.621  1.00  0.00
TER
ATOM   5699  O   WAT   627      33.615  44.017 -28.192  1.00  0.00
ATOM   5700  H1  WAT   627      33.414  43.153 -27.830  1.00  0.00
ATOM   5701  H2  WAT   627      33.445  43.930 -29.130  1.00  0.00
TER
ATOM   5702  O   WAT   628      35.645  42.616 -11.955  1.00  0.00
ATOM   5703  H1  WAT   628      36.235  42.307 -11.268  1.00  0.00
ATOM   5704  H2  WAT   628      34.827  42.144 -11.799  1.00  0.00
TER
ATOM   5705  O   WAT   629      32.414  41.117 -28.204  1.00  0.00
ATOM   5706  H1  WAT   629      32.716  41.123 -29.112  1.00  0.00
ATOM   5707  H2  WAT   629      33.153  40.766 -27.707  1.00  0.00
TER
ATOM   5708  O   WAT   630      35.632  40.060 -27.218  1.00  0.00
ATOM   5709  H1  WAT   630      35.284  39.383 -27.798  1.00  0.00
ATOM   5710  H2  WAT   630      35.833  39.599 -26.404  1.00  0.00
TER
ATOM   5711  O   WAT   631      28.973  46.589 -20.822  1.00  0.00
ATOM   5712  H1  WAT   631      28.318  46.320 -21.466  1.00  0.00
ATOM   5713  H2  WAT   631      29.811  46.479 -21.272  1.00  0.00
TER
ATOM   5714  O   WAT   632      30.010  46.974 -16.282  1.00  0.00
ATOM   5715  H1  WAT   632      30.378  46.887 -15.402  1.00  0.00
ATOM   5716  H2  WAT   632      29.441  46.211 -16.381  1.00  0.00
TER
ATOM   5717  O   WAT   633      29.562  43.885 -12.376  1.00  0.00
ATOM   5718  H1  WAT   633      28.668  43.852 -12.036  1.00  0.00
ATOM   5719  H2  WAT   633      30.102  44.084 -11.611  1.00  0.00
TER
ATOM   5720  O   WAT   634      28.187  43.799 -24.879  1.00  0.00
ATOM   5721  H1  WAT   634      27.283  44.062 -25.054  1.00  0.00
ATOM   5722  H2  WAT   634      28.671  44.070 -25.659  1.00  0.00
TER
ATOM   5723  O   WAT   635      30.729  42.855 -26.970  1.00  0.00
ATOM   5724  H1  WAT   635      31.438  42.434 -27.455  1.00  0.00
ATOM   5725  H2  WAT   635      30.013  42.923 -27.602  1.00  0.00
TER
ATOM   5726  O   WAT   636      30.377  38.909 -27.930  1.00  0.00
ATOM   5727  H1  WAT   636      31.100  39.450 -27.611  1.00  0.00
ATOM   5728  H2  WAT   636      30.649  38.636 -28.805  1.00  0.00
TER
ATOM   5729  O   WAT   637      30.066  38.160 -18.027  1.00  0.00
ATOM   5730  H1  WAT   637      30.714  37.610 -18.468  1.00  0.00
ATOM   5731  H2  WAT   637      30.486  38.414 -17.206  1.00  0.00
TER
ATOM   5732  O   WAT   638      29.819  38.315 -15.285  1.00  0.00
ATOM   5733  H1  WAT   638      29.471  38.772 -14.519  1.00  0.00
ATOM   5734  H2  WAT   638      29.488  37.421 -15.203  1.00  0.00
TER
ATOM   5735  O   WAT   639      37.332  39.507 -11.763  1.00  0.00
ATOM   5736  H1  WAT   639      37.270  40.099 -11.013  1.00  0.00
ATOM   5737  H2  WAT   639      38.272  39.399 -11.908  1.00  0.00
TER
ATOM   5738  O   WAT   640      30.491  37.843 -12.010  1.00  0.00
ATOM   5739  H1  WAT   640      31.039  37.662 -12.773  1.00  0.00
ATOM   5740  H2  WAT   640      30.557  37.052 -11.474  1.00  0.00
TER
ATOM   5741  O   WAT   641      29.801  38.949 -24.336  1.00  0.00
ATOM   5742  H1  WAT   641      30.559  39.061 -24.910  1.00  0.00
ATOM   5743  H2  WAT   641      29.339  39.786 -24.382  1.00  0.00
TER
ATOM   5744  O   WAT   642      36.343  41.063 -21.346  1.00  0.00
ATOM   5745  H1  WAT   642      35.530  40.688 -21.686  1.00  0.00
ATOM   5746  H2  WAT   642      36.847  40.307 -21.044  1.00  0.00
TER
ATOM   5747  O   WAT   643      32.174  39.475 -25.796  1.00  0.00
ATOM   5748  H1  WAT   643      32.703  38.688 -25.925  1.00  0.00
ATOM   5749  H2  WAT   643      32.807  40.154 -25.562  1.00  0.00
TER
ATOM   5750  O   WAT   644      34.368  39.213 -22.741  1.00  0.00
ATOM   5751  H1  WAT   644      33.738  38.511 -22.574  1.00  0.00
ATOM   5752  H2  WAT   644      33.828  39.973 -22.958  1.00  0.00
TER
ATOM   5753  O   WAT   645      34.493  38.491 -10.306  1.00  0.00
ATOM   5754  H1  WAT   645      34.212  38.994 -11.070  1.00  0.00
ATOM   5755  H2  WAT   645      34.875  37.693 -10.672  1.00  0.00
TER
ATOM   5756  O   WAT   646      28.521  45.576 -36.938  1.00  0.00
ATOM   5757  H1  WAT   646      29.093  44.808 -36.937  1.00  0.00
ATOM   5758  H2  WAT   646      28.522  45.875 -37.847  1.00  0.00
TER
ATOM   5759  O   WAT   647      29.764  40.985 -35.151  1.00  0.00
ATOM   5760  H1  WAT   647      29.584  40.087 -34.871  1.00  0.00
ATOM   5761  H2  WAT   647      29.362  41.532 -34.476  1.00  0.00
TER
ATOM   5762  O   WAT   648      32.734  41.559 -41.788  1.00  0.00
ATOM   5763  H1  WAT   648      32.841  42.459 -41.481  1.00  0.00
ATOM   5764  H2  WAT   648      31.824  41.511 -42.078  1.00  0.00
TER
ATOM   5765  O   WAT   649      30.383  43.481 -36.543  1.00  0.00
ATOM   5766  H1  WAT   649      31.064  43.744 -35.924  1.00  0.00
ATOM   5767  H2  WAT   649      30.067  42.641 -36.209  1.00  0.00
TER
ATOM   5768  O   WAT   650      34.575  44.527 -37.455  1.00  0.00
ATOM   5769  H1  WAT   650      35.083  45.025 -36.815  1.00  0.00
ATOM   5770  H2  WAT   650      35.106  43.751 -37.632  1.00  0.00
TER
ATOM   5771  O   WAT   651      32.859  39.167 -33.189  1.00  0.00
ATOM   5772  H1  WAT   651      32.861  39.684 -33.995  1.00  0.00
ATOM   5773  H2  WAT   651      32.029  38.690 -33.212  1.00  0.00
TER
ATOM   5774  O   WAT   652      32.540  40.878 -35.182  1.00  0.00
ATOM   5775  H1  WAT   652      32.882  41.722 -35.477  1.00  0.00
ATOM   5776  H2  WAT   652      31.602  41.027 -35.066  1.00  0.00
TER
ATOM   5777  O   WAT   653      36.223  38.366 -38.858  1.00  0.00
ATOM   5778  H1  WAT   653      36.531  37.811 -39.574  1.00  0.00
ATOM   5779  H2  WAT   653      35.293  38.501 -39.040  1.00  0.00
TER
ATOM   5780  O   WAT   654      34.217  46.958 -39.340  1.00  0.00
ATOM   5781  H1  WAT   654      33.812  46.246 -39.835  1.00  0.00
ATOM   5782  H2  WAT   654      34.303  46.613 -38.451  1.00  0.00
TER
ATOM   5783  O   WAT   655      32.930  43.732 -35.560  1.00  0.00
ATOM   5784  H1  WAT   655      33.481  43.842 -36.334  1.00  0.00
ATOM   5785  H2  WAT   655      33.444  44.106 -34.844  1.00  0.00
TER
ATOM   5786  O   WAT   656      30.917  45.852 -41.839  1.00  0.00
ATOM   5787  H1  WAT   656      30.797  46.579 -42.451  1.00  0.00
ATOM   5788  H2  WAT   656      30.607  45.083 -42.316  1.00  0.00
TER
ATOM   5789  O   WAT   657      33.384  39.196 -38.457  1.00  0.00
ATOM   5790  H1  WAT   657      32.940  39.977 -38.788  1.00  0.00
ATOM   5791  H2  WAT   657      33.942  39.519 -37.749  1.00  0.00
TER
ATOM   5792  O   WAT   658      37.671  42.063 -32.853  1.00  0.00
ATOM   5793  H1  WAT   658      37.209  42.271 -32.041  1.00  0.00
ATOM   5794  H2  WAT   658      37.268  41.249 -33.156  1.00  0.00
TER
ATOM   5795  O   WAT   659      35.421  39.741 -36.598  1.00  0.00
ATOM   5796  H1  WAT   659      35.718  40.647 -36.678  1.00  0.00
ATOM   5797  H2  WAT   659      35.970  39.252 -37.212  1.00  0.00
TER
ATOM   5798  O   WAT   660      33.175  44.319 -40.728  1.00  0.00
ATOM   5799  H1  WAT   660      32.949  44.103 -39.824  1.00  0.00
ATOM   5800  H2  WAT   660      32.394  44.752 -41.074  1.00  0.00
TER
ATOM   5801  O   WAT   661      35.615  45.218 -30.062  1.00  0.00
ATOM   5802  H1  WAT   661      35.519  44.277 -30.212  1.00  0.00
ATOM   5803  H2  WAT   661      36.458  45.439 -30.458  1.00  0.00
TER
ATOM   5804  O   WAT   662      30.746  41.629 -31.909  1.00  0.00
ATOM   5805  H1  WAT   662      30.352  42.477 -31.702  1.00  0.00
ATOM   5806  H2  WAT   662      30.058  40.992 -31.718  1.00  0.00
TER
ATOM   5807  O   WAT   663      37.320  41.713 -28.839  1.00  0.00
ATOM   5808  H1  WAT   663      36.630  41.520 -28.205  1.00  0.00
ATOM   5809  H2  WAT   663      38.064  41.996 -28.307  1.00  0.00
TER
ATOM   5810  O   WAT   664      28.048  39.552 -37.876  1.00  0.00
ATOM   5811  H1  WAT   664      27.759  40.122 -37.164  1.00  0.00
ATOM   5812  H2  WAT   664      28.792  39.072 -37.513  1.00  0.00
TER
ATOM   5813  O   WAT   665      36.035  42.228 -37.599  1.00  0.00
ATOM   5814  H1  WAT   665      36.038  41.787 -38.448  1.00  0.00
ATOM   5815  H2  WAT   665      36.930  42.550 -37.492  1.00  0.00
TER
ATOM   5816  O   WAT   666      31.885  42.111 -38.639  1.00  0.00
ATOM   5817  H1  WAT   666      31.545  42.588 -37.883  1.00  0.00
ATOM   5818  H2  WAT   666      31.122  41.657 -38.999  1.00  0.00
TER
ATOM   5819  O   WAT   667      36.335  46.288 -35.852  1.00  0.00
ATOM   5820  H1  WAT   667      36.702  45.814 -35.106  1.00  0.00
ATOM   5821  H2  WAT   667      36.146  47.162 -35.511  1.00  0.00
TER
ATOM   5822  O   WAT   668      29.199  41.032 -39.723  1.00  0.00
ATOM   5823  H1  WAT   668      28.914  40.668 -38.885  1.00  0.00
ATOM   5824  H2  WAT   668      29.137  40.300 -40.337  1.00  0.00
TER
ATOM   5825  O   WAT   669      34.125  45.329 -33.534  1.00  0.00
ATOM   5826  H1  WAT   669      33.821  46.208 -33.309  1.00  0.00
ATOM   5827  H2  WAT   669      35.080  45.389 -33.498  1.00  0.00
TER
ATOM   5828  O   WAT   670      30.182  46.169 -32.387  1.00  0.00
ATOM   5829  H1  WAT   670      29.823  46.835 -31.799  1.00  0.00
ATOM   5830  H2  WAT   670      29.887  45.338 -32.015  1.00  0.00
TER
ATOM   5831  O   WAT   671      33.383  46.628 -29.503  1.00  0.00
ATOM   5832  H1  WAT   671      33.083  46.773 -30.400  1.00  0.00
ATOM   5833  H2  WAT   671      34.154  46.068 -29.595  1.00  0.00
TER
ATOM   5834  O   WAT   672      31.757  37.899 -41.170  1.00  0.00
ATOM   5835  H1  WAT   672      31.629  37.891 -40.222  1.00  0.00
ATOM   5836  H2  WAT   672      30.933  38.238 -41.521  1.00  0.00
TER
ATOM   5837  O   WAT   673      28.756  39.659 -31.709  1.00  0.00
ATOM   5838  H1  WAT   673      28.042  39.858 -31.104  1.00  0.00
ATOM   5839  H2  WAT   673      29.176  38.882 -31.338  1.00  0.00
TER
ATOM   5840  O   WAT   674      35.585  43.385 -41.735  1.00  0.00
ATOM   5841  H1  WAT   674      34.877  43.854 -41.293  1.00  0.00
ATOM   5842  H2  WAT   674      35.869  42.727 -41.100  1.00  0.00
TER
ATOM   5843  O   WAT   675      37.211  44.805 -33.735  1.00  0.00
ATOM   5844  H1  WAT   675      37.709  45.279 -33.070  1.00  0.00
ATOM   5845  H2  WAT   675      37.353  43.881 -33.528  1.00  0.00
TER
ATOM   5846  O   WAT   676      28.909  47.201 -29.967  1.00  0.00
ATOM   5847  H1  WAT   676      29.413  46.622 -29.396  1.00  0.00
ATOM   5848  H2  WAT   676      28.170  47.485 -29.430  1.00  0.00
TER
ATOM   5849  O   WAT   677      30.942  45.344 -29.072  1.00  0.00
ATOM   5850  H1  WAT   677      30.982  45.045 -28.164  1.00  0.00
ATOM   5851  H2  WAT   677      31.796  45.744 -29.231  1.00  0.00
TER
ATOM   5852  O   WAT   678      32.882  43.923 -31.105  1.00  0.00
ATOM   5853  H1  WAT   678      32.352  43.432 -31.732  1.00  0.00
ATOM   5854  H2  WAT   678      33.551  44.351 -31.639  1.00  0.00
TER
ATOM   5855  O   WAT   679      33.369  40.889 -31.025  1.00  0.00
ATOM   5856  H1  WAT   679      33.275  40.271 -31.750  1.00  0.00
ATOM   5857  H2  WAT   679      32.789  41.616 -31.252  1.00  0.00
TER
ATOM   5858  O   WAT   680      36.136  39.447 -33.992  1.00  0.00
ATOM   5859  H1  WAT   680      35.687  39.469 -34.838  1.00  0.00
ATOM   5860  H2  WAT   680      35.502  39.048 -33.395  1.00  0.00
TER
ATOM   5861  O   WAT   681      35.645  42.616 -30.730  1.00  0.00
ATOM   5862  H1  WAT   681      36.235  42.307 -30.042  1.00  0.00
ATOM   5863  H2  WAT   681      34.827  42.144 -30.574  1.00  0.00
TER
ATOM   5864  O   WAT   682      28.973  46.589 -39.596  1.00  0.00
ATOM   5865  H1  WAT   682      28.318  46.320 -40.240  1.00  0.00
ATOM   5866  H2  WAT   682      29.811  46.479 -40.046  1.00  0.00
TER
ATOM   5867  O   WAT   683      30.010  46.974 -35.056  1.00  0.00
ATOM   5868  H1  WAT   683      30.378  46.887 -34.176  1.00  0.00
ATOM   5869  H2  WAT   683      29.441  46.211 -35.155  1.00  0.00
TER
ATOM   5870  O   WAT   684      29.562  43.885 -31.150  1.00  0.00
ATOM   5871  H1  WAT   684      28.668  43.852 -30.811  1.00  0.00
ATOM   5872  H2  WAT   684      30.102  44.084 -30.385  1.00  0.00
TER
ATOM   5873  O   WAT   685      30.066  38.160 -36.802  1.00  0.00
ATOM   5874  H1  WAT   685      30.714  37.610 -37.242  1.00  0.00
ATOM   5875  H2  WAT   685      30.486  38.414 -35.980  1.00  0.00
TER
ATOM   5876  O   WAT   686      29.819  38.315 -34.059  1.00  0.00
ATOM   5877  H1  WAT   686      29.471  38.772 -33.293  1.00  0.00
ATOM   5878  H2  WAT   686      29.488  37.421 -33.977  1.00  0.00
TER
ATOM   5879  O   WAT   687      37.332  39.507 -30.537  1.00  0.00
ATOM   5880  H1  WAT   687      37.270  40.099 -29.788  1.00  0.00
ATOM   5881  H2  WAT   687      38.272  39.399 -30.682  1.00  0.00
TER
ATOM   5882  O   WAT   688      30.491  37.843 -30.784  1.00  0.00
ATOM   5883  H1  WAT   688      31.039  37.662 -31.547  1.00  0.00
ATOM   5884  H2  WAT   688      30.557  37.052 -30.248  1.00  0.00
TER
ATOM   5885  O   WAT   689      36.343  41.063 -40.120  1.00  0.00
ATOM   5886  H1  WAT   689      35.530  40.688 -40.461  1.00  0.00
ATOM   5887  H2  WAT   689      36.847  40.307 -39.818  1.00  0.00
TER
ATOM   5888  O   WAT   690      34.368  39.213 -41.516  1.00  0.00
ATOM   5889  H1  WAT   690      33.738  38.511 -41.349  1.00  0.00
ATOM   5890  H2  WAT   690      33.828  39.973 -41.732  1.00  0.00
TER
ATOM   5891  O   WAT   691      34.493  38.491 -29.080  1.00  0.00
ATOM   5892  H1  WAT   691      34.212  38.994 -29.844  1.00  0.00
ATOM   5893  H2  WAT   691      34.875  37.693 -29.446  1.00  0.00
TER
ATOM   5894  O   WAT   692      32.149  29.241  38.491  1.00  0.00
ATOM   5895  H1  WAT   692      31.317  28.986  38.891  1.00  0.00
ATOM   5896  H2  WAT   692      32.757  29.312  39.227  1.00  0.00
TER
ATOM   5897  O   WAT   693      32.129  33.275  38.687  1.00  0.00
ATOM   5898  H1  WAT   693      32.432  32.385  38.508  1.00  0.00
ATOM   5899  H2  WAT   693      32.873  33.832  38.459  1.00  0.00
TER
ATOM   5900  O   WAT   694      30.558  24.201  32.276  1.00  0.00
ATOM   5901  H1  WAT   694      29.670  24.543  32.174  1.00  0.00
ATOM   5902  H2  WAT   694      30.842  24.001  31.384  1.00  0.00
TER
ATOM   5903  O   WAT   695      28.521  26.802  38.160  1.00  0.00
ATOM   5904  H1  WAT   695      29.093  26.034  38.160  1.00  0.00
ATOM   5905  H2  WAT   695      28.522  27.101  37.250  1.00  0.00
TER
ATOM   5906  O   WAT   696      37.573  31.605  37.621  1.00  0.00
ATOM   5907  H1  WAT   696      37.504  30.664  37.460  1.00  0.00
ATOM   5908  H2  WAT   696      38.335  31.695  38.193  1.00  0.00
TER
ATOM   5909  O   WAT   697      29.764  22.210  39.946  1.00  0.00
ATOM   5910  H1  WAT   697      29.584  21.313  40.227  1.00  0.00
ATOM   5911  H2  WAT   697      29.362  22.757  40.621  1.00  0.00
TER
ATOM   5912  O   WAT   698      32.734  22.784  33.309  1.00  0.00
ATOM   5913  H1  WAT   698      32.841  23.685  33.616  1.00  0.00
ATOM   5914  H2  WAT   698      31.824  22.736  33.019  1.00  0.00
TER
ATOM   5915  O   WAT   699      30.383  24.706  38.555  1.00  0.00
ATOM   5916  H1  WAT   699      31.064  24.970  39.173  1.00  0.00
ATOM   5917  H2  WAT   699      30.067  23.866  38.888  1.00  0.00
TER
ATOM   5918  O   WAT   700      34.575  25.753  37.642  1.00  0.00
ATOM   5919  H1  WAT   700      35.083  26.251  38.282  1.00  0.00
ATOM   5920  H2  WAT   700      35.106  24.977  37.466  1.00  0.00
TER
ATOM   5921  O   WAT   701      32.859  20.393  41.908  1.00  0.00
ATOM   5922  H1  WAT   701      32.861  20.910  41.103  1.00  0.00
ATOM   5923  H2  WAT   701      32.029  19.916  41.885  1.00  0.00
TER
ATOM   5924  O   WAT   702      34.109  30.032  40.086  1.00  0.00
ATOM   5925  H1  WAT   702      33.776  30.659  40.728  1.00  0.00
ATOM   5926  H2  WAT   702      34.286  30.559  39.306  1.00  0.00
TER
ATOM   5927  O   WAT   703      32.540  22.104  39.915  1.00  0.00
ATOM   5928  H1  WAT   703      32.882  22.948  39.621  1.00  0.00
ATOM   5929  H2  WAT   703      31.602  22.252  40.032  1.00  0.00
TER
ATOM   5930  O   WAT   704      33.321  32.000  41.901  1.00  0.00
ATOM   5931  H1  WAT   704      33.938  32.676  41.619  1.00  0.00
ATOM   5932  H2  WAT   704      32.460  32.409  41.809  1.00  0.00
TER
ATOM   5933  O   WAT   705      28.614  31.190  30.781  1.00  0.00
ATOM   5934  H1  WAT   705      28.237  31.679  30.050  1.00  0.00
ATOM   5935  H2  WAT   705      28.871  31.863  31.412  1.00  0.00
TER
ATOM   5936  O   WAT   706      36.223  19.592  36.240  1.00  0.00
ATOM   5937  H1  WAT   706      36.531  19.037  35.523  1.00  0.00
ATOM   5938  H2  WAT   706      35.293  19.727  36.057  1.00  0.00
TER
ATOM   5939  O   WAT   707      34.217  28.183  35.758  1.00  0.00
ATOM   5940  H1  WAT   707      33.812  27.471  35.262  1.00  0.00
ATOM   5941  H2  WAT   707      34.303  27.839  36.647  1.00  0.00
TER
ATOM   5942  O   WAT   708      34.685  31.870  37.922  1.00  0.00
ATOM   5943  H1  WAT   708      34.388  31.265  37.242  1.00  0.00
ATOM   5944  H2  WAT   708      35.635  31.908  37.811  1.00  0.00
TER
ATOM   5945  O   WAT   709      32.930  24.958  39.538  1.00  0.00
[truncated: 3,573,703 more chars]
