# Supplementary material for: Accuracy and Precision of Alchemical Relative Free Energy Predictions with and without Replica‐Exchange
Source: Adv Theory Simul. 2019 Nov 27;3(1):1900195. doi: 10.1002/adts.201900195 (PMC8427472; doi:10.1002/adts.201900195)
Supplement: Supplementary file 1 — Supporting Information [file ADTS-3-1900195-s001.gz › TYK2/complex/l1-l10/build/complex.pdb]

ATOM      1  N   THR     1      -9.958 -17.709   3.561  1.00  0.00
ATOM      2  H1  THR     1      -9.582 -17.551   4.485  1.00  0.00
ATOM      3  H2  THR     1     -10.692 -18.400   3.624  1.00  0.00
ATOM      4  H3  THR     1     -10.142 -16.816   3.127  1.00  0.00
ATOM      5  CA  THR     1      -8.912 -18.329   2.743  1.00  0.00
ATOM      6  HA  THR     1      -9.201 -19.320   2.395  1.00  0.00
ATOM      7  CB  THR     1      -8.572 -17.460   1.522  1.00  0.00
ATOM      8  HB  THR     1      -7.950 -16.631   1.861  1.00  0.00
ATOM      9  CG2 THR     1      -7.833 -18.240   0.441  1.00  0.00
ATOM     10 HG21 THR     1      -8.455 -19.069   0.101  1.00  0.00
ATOM     11 HG22 THR     1      -7.616 -17.581  -0.400  1.00  0.00
ATOM     12 HG23 THR     1      -6.900 -18.630   0.847  1.00  0.00
ATOM     13  OG1 THR     1      -9.764 -16.880   0.981  1.00  0.00
ATOM     14  HG1 THR     1      -9.541 -16.340   0.220  1.00  0.00
ATOM     15  C   THR     1      -7.681 -18.663   3.596  1.00  0.00
ATOM     16  O   THR     1      -7.199 -17.813   4.352  1.00  0.00
ATOM     17  N   VAL     2      -7.183 -19.907   3.476  1.00  0.00
ATOM     18  H   VAL     2      -7.725 -20.584   2.958  1.00  0.00
ATOM     19  CA  VAL     2      -6.036 -20.383   4.251  1.00  0.00
ATOM     20  HA  VAL     2      -5.417 -19.584   4.658  1.00  0.00
ATOM     21  CB  VAL     2      -6.469 -21.323   5.420  1.00  0.00
ATOM     22  HB  VAL     2      -7.221 -20.803   6.013  1.00  0.00
ATOM     23  CG1 VAL     2      -7.046 -22.645   4.912  1.00  0.00
ATOM     24 HG11 VAL     2      -6.295 -23.166   4.318  1.00  0.00
ATOM     25 HG12 VAL     2      -7.334 -23.266   5.760  1.00  0.00
ATOM     26 HG13 VAL     2      -7.922 -22.446   4.295  1.00  0.00
ATOM     27  CG2 VAL     2      -5.337 -21.559   6.419  1.00  0.00
ATOM     28 HG21 VAL     2      -5.026 -20.606   6.848  1.00  0.00
ATOM     29 HG22 VAL     2      -5.684 -22.218   7.214  1.00  0.00
ATOM     30 HG23 VAL     2      -4.491 -22.020   5.909  1.00  0.00
ATOM     31  C   VAL     2      -4.898 -20.936   3.380  1.00  0.00
ATOM     32  O   VAL     2      -5.139 -21.706   2.451  1.00  0.00
ATOM     33  N   PHE     3      -3.663 -20.505   3.681  1.00  0.00
ATOM     34  H   PHE     3      -3.599 -19.837   4.437  1.00  0.00
ATOM     35  CA  PHE     3      -2.425 -20.927   3.021  1.00  0.00
ATOM     36  HA  PHE     3      -2.664 -21.508   2.130  1.00  0.00
ATOM     37  CB  PHE     3      -1.584 -19.701   2.600  1.00  0.00
ATOM     38  HB2 PHE     3      -1.579 -19.023   3.453  1.00  0.00
ATOM     39  HB3 PHE     3      -0.561 -19.992   2.361  1.00  0.00
ATOM     40  CG  PHE     3      -2.095 -18.907   1.419  1.00  0.00
ATOM     41  CD1 PHE     3      -1.473 -18.995   0.182  1.00  0.00
ATOM     42  HD1 PHE     3      -0.619 -19.662   0.063  1.00  0.00
ATOM     43  CE1 PHE     3      -1.930 -18.243  -0.905  1.00  0.00
ATOM     44  HE1 PHE     3      -1.446 -18.341  -1.877  1.00  0.00
ATOM     45  CZ  PHE     3      -2.990 -17.379  -0.750  1.00  0.00
ATOM     46  HZ  PHE     3      -3.332 -16.777  -1.592  1.00  0.00
ATOM     47  CE2 PHE     3      -3.619 -17.275   0.470  1.00  0.00
ATOM     48  HE2 PHE     3      -4.474 -16.609   0.587  1.00  0.00
ATOM     49  CD2 PHE     3      -3.161 -18.024   1.560  1.00  0.00
ATOM     50  HD2 PHE     3      -3.640 -17.919   2.533  1.00  0.00
ATOM     51  C   PHE     3      -1.627 -21.764   4.013  1.00  0.00
ATOM     52  O   PHE     3      -1.520 -21.375   5.179  1.00  0.00
ATOM     53  N   HIE     4      -1.047 -22.885   3.558  1.00  0.00
ATOM     54  H   HIE     4      -1.200 -23.153   2.597  1.00  0.00
ATOM     55  CA  HIE     4      -0.239 -23.771   4.410  1.00  0.00
ATOM     56  HA  HIE     4      -0.564 -23.677   5.446  1.00  0.00
ATOM     57  CB  HIE     4      -0.390 -25.237   3.980  1.00  0.00
ATOM     58  HB2 HIE     4       0.062 -25.352   2.994  1.00  0.00
ATOM     59  HB3 HIE     4       0.080 -25.930   4.677  1.00  0.00
ATOM     60  CG  HIE     4      -1.812 -25.661   3.849  1.00  0.00
ATOM     61  ND1 HIE     4      -2.577 -25.965   4.959  1.00  0.00
ATOM     62  CE1 HIE     4      -3.777 -26.266   4.492  1.00  0.00
ATOM     63  HE1 HIE     4      -4.542 -26.546   5.216  1.00  0.00
ATOM     64  NE2 HIE     4      -3.826 -26.166   3.161  1.00  0.00
ATOM     65  HE2 HIE     4      -4.614 -26.340   2.554  1.00  0.00
ATOM     66  CD2 HIE     4      -2.579 -25.772   2.740  1.00  0.00
ATOM     67  HD2 HIE     4      -2.387 -25.615   1.678  1.00  0.00
ATOM     68  C   HIE     4       1.212 -23.353   4.355  1.00  0.00
ATOM     69  O   HIE     4       1.733 -23.141   3.263  1.00  0.00
ATOM     70  N   LYS     5       1.874 -23.240   5.525  1.00  0.00
ATOM     71  H   LYS     5       1.350 -23.316   6.385  1.00  0.00
ATOM     72  CA  LYS     5       3.275 -22.810   5.600  1.00  0.00
ATOM     73  HA  LYS     5       3.412 -21.940   4.959  1.00  0.00
ATOM     74  CB  LYS     5       3.696 -22.438   7.032  1.00  0.00
ATOM     75  HB2 LYS     5       2.815 -22.070   7.557  1.00  0.00
ATOM     76  HB3 LYS     5       4.059 -23.342   7.521  1.00  0.00
ATOM     77  CG  LYS     5       4.789 -21.370   7.061  1.00  0.00
ATOM     78  HG2 LYS     5       5.710 -21.835   6.710  1.00  0.00
ATOM     79  HG3 LYS     5       4.494 -20.582   6.367  1.00  0.00
ATOM     80  CD  LYS     5       5.018 -20.770   8.443  1.00  0.00
ATOM     81  HD2 LYS     5       4.111 -20.255   8.760  1.00  0.00
ATOM     82  HD3 LYS     5       5.243 -21.573   9.144  1.00  0.00
ATOM     83  CE  LYS     5       6.168 -19.791   8.413  1.00  0.00
ATOM     84  HE2 LYS     5       7.092 -20.353   8.273  1.00  0.00
ATOM     85  HE3 LYS     5       6.022 -19.117   7.570  1.00  0.00
ATOM     86  NZ  LYS     5       6.255 -19.002   9.668  1.00  0.00
ATOM     87  HZ1 LYS     5       6.391 -19.627  10.449  1.00  0.00
ATOM     88  HZ2 LYS     5       7.034 -18.361   9.609  1.00  0.00
ATOM     89  HZ3 LYS     5       5.400 -18.481   9.798  1.00  0.00
ATOM     90  C   LYS     5       4.263 -23.768   4.934  1.00  0.00
ATOM     91  O   LYS     5       5.296 -23.319   4.438  1.00  0.00
ATOM     92  N   ARG     6       3.918 -25.067   4.870  1.00  0.00
ATOM     93  H   ARG     6       3.092 -25.347   5.378  1.00  0.00
ATOM     94  CA  ARG     6       4.735 -26.111   4.241  1.00  0.00
ATOM     95  HA  ARG     6       5.762 -26.033   4.597  1.00  0.00
ATOM     96  CB  ARG     6       4.200 -27.521   4.583  1.00  0.00
ATOM     97  HB2 ARG     6       4.903 -28.235   4.153  1.00  0.00
ATOM     98  HB3 ARG     6       4.215 -27.606   5.669  1.00  0.00
ATOM     99  CG  ARG     6       2.793 -27.821   4.069  1.00  0.00
ATOM    100  HG2 ARG     6       2.182 -26.927   4.198  1.00  0.00
ATOM    101  HG3 ARG     6       2.859 -28.065   3.009  1.00  0.00
ATOM    102  CD  ARG     6       2.160 -28.977   4.815  1.00  0.00
ATOM    103  HD2 ARG     6       2.526 -29.918   4.405  1.00  0.00
ATOM    104  HD3 ARG     6       2.423 -28.915   5.871  1.00  0.00
ATOM    105  NE  ARG     6       0.702 -28.949   4.694  1.00  0.00
ATOM    106  HE  ARG     6       0.215 -28.222   5.199  1.00  0.00
ATOM    107  CZ  ARG     6      -0.009 -29.785   3.945  1.00  0.00
ATOM    108  NH1 ARG     6       0.594 -30.756   3.268  1.00  0.00
ATOM    109 HH11 ARG     6       1.598 -30.858   3.323  1.00  0.00
ATOM    110 HH12 ARG     6       0.047 -31.388   2.701  1.00  0.00
ATOM    111  NH2 ARG     6      -1.329 -29.681   3.893  1.00  0.00
ATOM    112 HH21 ARG     6      -1.797 -28.962   4.425  1.00  0.00
ATOM    113 HH22 ARG     6      -1.862 -30.321   3.321  1.00  0.00
ATOM    114  C   ARG     6       4.916 -25.925   2.722  1.00  0.00
ATOM    115  O   ARG     6       5.811 -26.542   2.139  1.00  0.00
ATOM    116  N   TYR     7       4.077 -25.070   2.089  1.00  0.00
ATOM    117  H   TYR     7       3.320 -24.665   2.622  1.00  0.00
ATOM    118  CA  TYR     7       4.143 -24.790   0.654  1.00  0.00
ATOM    119  HA  TYR     7       4.842 -25.478   0.178  1.00  0.00
ATOM    120  CB  TYR     7       2.765 -24.960  -0.000  1.00  0.00
ATOM    121  HB2 TYR     7       2.154 -24.185   0.462  1.00  0.00
ATOM    122  HB3 TYR     7       2.847 -24.768  -1.070  1.00  0.00
ATOM    123  CG  TYR     7       2.119 -26.311   0.222  1.00  0.00
ATOM    124  CD1 TYR     7       2.845 -27.489   0.066  1.00  0.00
ATOM    125  HD1 TYR     7       3.897 -27.424  -0.211  1.00  0.00
ATOM    126  CE1 TYR     7       2.251 -28.736   0.255  1.00  0.00
ATOM    127  HE1 TYR     7       2.842 -29.647   0.165  1.00  0.00
ATOM    128  CZ  TYR     7       0.904 -28.812   0.569  1.00  0.00
ATOM    129  OH  TYR     7       0.306 -30.037   0.740  1.00  0.00
ATOM    130  HH  TYR     7       0.912 -30.771   0.618  1.00  0.00
ATOM    131  CE2 TYR     7       0.157 -27.653   0.701  1.00  0.00
ATOM    132  HE2 TYR     7      -0.903 -27.710   0.947  1.00  0.00
ATOM    133  CD2 TYR     7       0.764 -26.414   0.521  1.00  0.00
ATOM    134  HD2 TYR     7       0.176 -25.500   0.612  1.00  0.00
ATOM    135  C   TYR     7       4.734 -23.405   0.347  1.00  0.00
ATOM    136  O   TYR     7       4.895 -23.046  -0.821  1.00  0.00
ATOM    137  N   LEU     8       5.082 -22.650   1.397  1.00  0.00
ATOM    138  H   LEU     8       4.888 -23.010   2.321  1.00  0.00
ATOM    139  CA  LEU     8       5.646 -21.310   1.283  1.00  0.00
ATOM    140  HA  LEU     8       5.328 -20.849   0.348  1.00  0.00
ATOM    141  CB  LEU     8       5.163 -20.437   2.448  1.00  0.00
ATOM    142  HB2 LEU     8       5.227 -21.067   3.335  1.00  0.00
ATOM    143  HB3 LEU     8       5.891 -19.629   2.525  1.00  0.00
ATOM    144  CG  LEU     8       3.758 -19.847   2.342  1.00  0.00
ATOM    145  HG  LEU     8       3.063 -20.633   2.042  1.00  0.00
ATOM    146  CD1 LEU     8       3.326 -19.274   3.677  1.00  0.00
ATOM    147 HD11 LEU     8       4.019 -18.489   3.977  1.00  0.00
ATOM    148 HD12 LEU     8       2.323 -18.858   3.587  1.00  0.00
ATOM    149 HD13 LEU     8       3.325 -20.064   4.429  1.00  0.00
ATOM    150  CD2 LEU     8       3.707 -18.728   1.310  1.00  0.00
ATOM    151 HD21 LEU     8       3.995 -19.119   0.334  1.00  0.00
ATOM    152 HD22 LEU     8       2.694 -18.328   1.257  1.00  0.00
ATOM    153 HD23 LEU     8       4.396 -17.934   1.600  1.00  0.00
ATOM    154  C   LEU     8       7.169 -21.323   1.210  1.00  0.00
ATOM    155  O   LEU     8       7.840 -21.620   2.199  1.00  0.00
ATOM    156  N   LYS     9       7.712 -21.001   0.031  1.00  0.00
ATOM    157  H   LYS     9       7.088 -20.810  -0.740  1.00  0.00
ATOM    158  CA  LYS     9       9.154 -20.943  -0.212  1.00  0.00
ATOM    159  HA  LYS     9       9.682 -21.452   0.594  1.00  0.00
ATOM    160  CB  LYS     9       9.511 -21.629  -1.547  1.00  0.00
ATOM    161  HB2 LYS     9       8.772 -21.302  -2.278  1.00  0.00
ATOM    162  HB3 LYS     9      10.496 -21.263  -1.837  1.00  0.00
ATOM    163  CG  LYS     9       9.531 -23.159  -1.492  1.00  0.00
ATOM    164  HG2 LYS     9      10.297 -23.505  -2.187  1.00  0.00
ATOM    165  HG3 LYS     9       9.804 -23.450  -0.478  1.00  0.00
ATOM    166  CD  LYS     9       8.188 -23.791  -1.859  1.00  0.00
ATOM    167  HD2 LYS     9       7.407 -23.303  -1.275  1.00  0.00
ATOM    168  HD3 LYS     9       8.006 -23.621  -2.920  1.00  0.00
ATOM    169  CE  LYS     9       8.175 -25.275  -1.577  1.00  0.00
ATOM    170  HE2 LYS     9       8.892 -25.755  -2.243  1.00  0.00
ATOM    171  HE3 LYS     9       8.480 -25.429  -0.542  1.00  0.00
ATOM    172  NZ  LYS     9       6.827 -25.868  -1.790  1.00  0.00
ATOM    173  HZ1 LYS     9       6.544 -25.725  -2.749  1.00  0.00
ATOM    174  HZ2 LYS     9       6.859 -26.857  -1.592  1.00  0.00
ATOM    175  HZ3 LYS     9       6.162 -25.423  -1.173  1.00  0.00
ATOM    176  C   LYS     9       9.595 -19.477  -0.227  1.00  0.00
ATOM    177  O   LYS     9       9.208 -18.741  -1.130  1.00  0.00
ATOM    178  N   LYS    10      10.388 -19.054   0.771  1.00  0.00
ATOM    179  H   LYS    10      10.600 -19.696   1.521  1.00  0.00
ATOM    180  CA  LYS    10      10.880 -17.680   0.875  1.00  0.00
ATOM    181  HA  LYS    10      10.054 -16.982   0.740  1.00  0.00
ATOM    182  CB  LYS    10      11.510 -17.434   2.256  1.00  0.00
ATOM    183  HB2 LYS    10      10.895 -17.955   2.990  1.00  0.00
ATOM    184  HB3 LYS    10      12.507 -17.875   2.240  1.00  0.00
ATOM    185  CG  LYS    10      11.613 -15.956   2.635  1.00  0.00
ATOM    186  HG2 LYS    10      12.262 -15.455   1.916  1.00  0.00
ATOM    187  HG3 LYS    10      10.618 -15.514   2.595  1.00  0.00
ATOM    188  CD  LYS    10      12.183 -15.793   4.029  1.00  0.00
ATOM    189  HD2 LYS    10      11.555 -16.352   4.722  1.00  0.00
ATOM    190  HD3 LYS    10      13.191 -16.208   4.036  1.00  0.00
ATOM    191  CE  LYS    10      12.232 -14.350   4.450  1.00  0.00
ATOM    192  HE2 LYS    10      12.907 -13.821   3.777  1.00  0.00
ATOM    193  HE3 LYS    10      11.229 -13.934   4.358  1.00  0.00
ATOM    194  NZ  LYS    10      12.706 -14.195   5.850  1.00  0.00
ATOM    195  HZ1 LYS    10      13.636 -14.581   5.935  1.00  0.00
ATOM    196  HZ2 LYS    10      12.724 -13.215   6.092  1.00  0.00
ATOM    197  HZ3 LYS    10      12.080 -14.685   6.473  1.00  0.00
ATOM    198  C   LYS    10      11.861 -17.348  -0.255  1.00  0.00
ATOM    199  O   LYS    10      12.804 -18.097  -0.492  1.00  0.00
ATOM    200  N   ILE    11      11.616 -16.239  -0.961  1.00  0.00
ATOM    201  H   ILE    11      10.764 -15.733  -0.766  1.00  0.00
ATOM    202  CA  ILE    11      12.466 -15.770  -2.059  1.00  0.00
ATOM    203  HA  ILE    11      13.151 -16.542  -2.410  1.00  0.00
ATOM    204  CB  ILE    11      11.613 -15.248  -3.257  1.00  0.00
ATOM    205  HB  ILE    11      10.919 -14.495  -2.885  1.00  0.00
ATOM    206  CG2 ILE    11      12.500 -14.630  -4.357  1.00  0.00
ATOM    207 HG21 ILE    11      13.194 -15.383  -4.731  1.00  0.00
ATOM    208 HG22 ILE    11      11.873 -14.277  -5.176  1.00  0.00
ATOM    209 HG23 ILE    11      13.062 -13.793  -3.943  1.00  0.00
ATOM    210  CG1 ILE    11      10.711 -16.369  -3.825  1.00  0.00
ATOM    211 HG12 ILE    11      11.367 -17.029  -4.393  1.00  0.00
ATOM    212 HG13 ILE    11      10.315 -16.906  -2.963  1.00  0.00
ATOM    213  CD1 ILE    11       9.540 -15.905  -4.726  1.00  0.00
ATOM    214 HD11 ILE    11       9.935 -15.368  -5.589  1.00  0.00
ATOM    215 HD12 ILE    11       8.976 -16.773  -5.067  1.00  0.00
ATOM    216 HD13 ILE    11       8.883 -15.245  -4.159  1.00  0.00
ATOM    217  C   ILE    11      13.416 -14.708  -1.498  1.00  0.00
ATOM    218  O   ILE    11      14.632 -14.862  -1.591  1.00  0.00
ATOM    219  N   ARG    12      12.854 -13.641  -0.903  1.00  0.00
ATOM    220  H   ARG    12      11.845 -13.597  -0.892  1.00  0.00
ATOM    221  CA  ARG    12      13.602 -12.524  -0.329  1.00  0.00
ATOM    222  HA  ARG    12      14.413 -12.908   0.289  1.00  0.00
ATOM    223  CB  ARG    12      14.206 -11.628  -1.442  1.00  0.00
ATOM    224  HB2 ARG    12      14.786 -10.856  -0.936  1.00  0.00
ATOM    225  HB3 ARG    12      14.876 -12.265  -2.020  1.00  0.00
ATOM    226  CG  ARG    12      13.189 -10.970  -2.381  1.00  0.00
ATOM    227  HG2 ARG    12      12.623 -11.752  -2.888  1.00  0.00
ATOM    228  HG3 ARG    12      12.510 -10.357  -1.788  1.00  0.00
ATOM    229  CD  ARG    12      13.887 -10.101  -3.411  1.00  0.00
ATOM    230  HD2 ARG    12      14.268  -9.209  -2.913  1.00  0.00
ATOM    231  HD3 ARG    12      14.720 -10.663  -3.834  1.00  0.00
ATOM    232  NE  ARG    12      13.001  -9.687  -4.500  1.00  0.00
ATOM    233  HE  ARG    12      12.538  -8.796  -4.395  1.00  0.00
ATOM    234  CZ  ARG    12      12.785 -10.388  -5.610  1.00  0.00
ATOM    235  NH1 ARG    12      13.377 -11.563  -5.789  1.00  0.00
ATOM    236 HH11 ARG    12      13.996 -11.926  -5.078  1.00  0.00
ATOM    237 HH12 ARG    12      13.207 -12.087  -6.635  1.00  0.00
ATOM    238  NH2 ARG    12      11.957  -9.930  -6.540  1.00  0.00
ATOM    239 HH21 ARG    12      11.489  -9.045  -6.404  1.00  0.00
ATOM    240 HH22 ARG    12      11.798 -10.468  -7.380  1.00  0.00
ATOM    241  C   ARG    12      12.719 -11.684   0.594  1.00  0.00
ATOM    242  O   ARG    12      11.493 -11.828   0.587  1.00  0.00
ATOM    243  N   ASP    13      13.350 -10.782   1.351  1.00  0.00
ATOM    244  H   ASP    13      14.359 -10.753   1.312  1.00  0.00
ATOM    245  CA  ASP    13      12.665  -9.829   2.214  1.00  0.00
ATOM    246  HA  ASP    13      11.793 -10.298   2.669  1.00  0.00
ATOM    247  CB  ASP    13      13.609  -9.357   3.335  1.00  0.00
ATOM    248  HB2 ASP    13      14.498  -8.962   2.843  1.00  0.00
ATOM    249  HB3 ASP    13      13.109  -8.557   3.880  1.00  0.00
ATOM    250  CG  ASP    13      14.011 -10.450   4.300  1.00  0.00
ATOM    251  OD1 ASP    13      13.114 -11.172   4.786  1.00  0.00
ATOM    252  OD2 ASP    13      15.224 -10.573   4.584  1.00  0.00
ATOM    253  C   ASP    13      12.269  -8.646   1.348  1.00  0.00
ATOM    254  O   ASP    13      13.010  -8.290   0.427  1.00  0.00
ATOM    255  N   LEU    14      11.108  -8.030   1.630  1.00  0.00
ATOM    256  H   LEU    14      10.472  -8.435   2.303  1.00  0.00
ATOM    257  CA  LEU    14      10.656  -6.871   0.859  1.00  0.00
ATOM    258  HA  LEU    14      11.339  -6.718   0.023  1.00  0.00
ATOM    259  CB  LEU    14       9.239  -7.050   0.306  1.00  0.00
ATOM    260  HB2 LEU    14       8.665  -7.252   1.210  1.00  0.00
ATOM    261  HB3 LEU    14       8.892  -6.120  -0.143  1.00  0.00
ATOM    262  CG  LEU    14       9.046  -8.199  -0.687  1.00  0.00
ATOM    263  HG  LEU    14       9.441  -9.115  -0.248  1.00  0.00
ATOM    264  CD1 LEU    14       7.566  -8.389  -1.015  1.00  0.00
ATOM    265 HD11 LEU    14       7.170  -7.474  -1.456  1.00  0.00
ATOM    266 HD12 LEU    14       7.453  -9.211  -1.723  1.00  0.00
ATOM    267 HD13 LEU    14       7.018  -8.619  -0.102  1.00  0.00
ATOM    268  CD2 LEU    14       9.889  -8.003  -1.961  1.00  0.00
ATOM    269 HD21 LEU    14      10.945  -7.956  -1.695  1.00  0.00
ATOM    270 HD22 LEU    14       9.723  -8.840  -2.640  1.00  0.00
ATOM    271 HD23 LEU    14       9.597  -7.075  -2.452  1.00  0.00
ATOM    272  C   LEU    14      10.803  -5.556   1.603  1.00  0.00
ATOM    273  O   LEU    14      10.984  -4.521   0.963  1.00  0.00
ATOM    274  N   GLY    15      10.739  -5.612   2.931  1.00  0.00
ATOM    275  H   GLY    15      10.582  -6.512   3.361  1.00  0.00
ATOM    276  CA  GLY    15      10.881  -4.447   3.799  1.00  0.00
ATOM    277  HA2 GLY    15      11.946  -4.273   3.951  1.00  0.00
ATOM    278  HA3 GLY    15      10.443  -3.592   3.284  1.00  0.00
ATOM    279  C   GLY    15      10.211  -4.607   5.148  1.00  0.00
ATOM    280  O   GLY    15       9.834  -5.717   5.537  1.00  0.00
ATOM    281  N   GLU    16      10.078  -3.494   5.881  1.00  0.00
ATOM    282  H   GLU    16      10.438  -2.627   5.507  1.00  0.00
ATOM    283  CA  GLU    16       9.474  -3.476   7.211  1.00  0.00
ATOM    284  HA  GLU    16       9.176  -4.486   7.492  1.00  0.00
ATOM    285  CB  GLU    16      10.473  -2.945   8.264  1.00  0.00
ATOM    286  HB2 GLU    16      10.766  -1.947   7.940  1.00  0.00
ATOM    287  HB3 GLU    16       9.928  -2.876   9.205  1.00  0.00
ATOM    288  CG  GLU    16      11.716  -3.800   8.460  1.00  0.00
ATOM    289  HG2 GLU    16      11.967  -4.114   7.446  1.00  0.00
ATOM    290  HG3 GLU    16      12.513  -3.170   8.852  1.00  0.00
ATOM    291  CD  GLU    16      11.558  -5.024   9.343  1.00  0.00
ATOM    292  OE1 GLU    16      10.894  -4.919  10.401  1.00  0.00
ATOM    293  OE2 GLU    16      12.157  -6.073   9.008  1.00  0.00
ATOM    294  C   GLU    16       8.215  -2.611   7.219  1.00  0.00
ATOM    295  O   GLU    16       8.274  -1.428   6.882  1.00  0.00
ATOM    296  N   GLY    17       7.097  -3.213   7.608  1.00  0.00
ATOM    297  H   GLY    17       7.128  -4.201   7.817  1.00  0.00
ATOM    298  CA  GLY    17       5.824  -2.517   7.748  1.00  0.00
ATOM    299  HA2 GLY    17       5.747  -1.729   6.999  1.00  0.00
ATOM    300  HA3 GLY    17       5.000  -3.220   7.621  1.00  0.00
ATOM    301  C   GLY    17       5.736  -1.897   9.129  1.00  0.00
ATOM    302  O   GLY    17       6.767  -1.678   9.773  1.00  0.00
ATOM    303  N   HIE    18       4.511  -1.615   9.611  1.00  0.00
ATOM    304  H   HIE    18       3.695  -1.685   9.020  1.00  0.00
ATOM    305  CA  HIE    18       4.354  -1.032  10.941  1.00  0.00
ATOM    306  HA  HIE    18       5.189  -0.357  11.129  1.00  0.00
ATOM    307  CB  HIE    18       3.043  -0.242  11.085  1.00  0.00
ATOM    308  HB2 HIE    18       3.060   0.549  10.335  1.00  0.00
ATOM    309  HB3 HIE    18       2.142  -0.843  10.959  1.00  0.00
ATOM    310  CG  HIE    18       2.925   0.432  12.416  1.00  0.00
ATOM    311  ND1 HIE    18       2.132  -0.094  13.423  1.00  0.00
ATOM    312  CE1 HIE    18       2.293   0.709  14.463  1.00  0.00
ATOM    313  HE1 HIE    18       1.739   0.472  15.371  1.00  0.00
ATOM    314  NE2 HIE    18       3.142   1.701  14.189  1.00  0.00
ATOM    315  HE2 HIE    18       3.436   2.451  14.799  1.00  0.00
ATOM    316  CD2 HIE    18       3.565   1.526  12.892  1.00  0.00
ATOM    317  HD2 HIE    18       4.287   2.217  12.456  1.00  0.00
ATOM    318  C   HIE    18       4.533  -2.043  12.078  1.00  0.00
ATOM    319  O   HIE    18       5.275  -1.750  13.020  1.00  0.00
ATOM    320  N   PHE    19       3.857  -3.215  12.001  1.00  0.00
ATOM    321  H   PHE    19       3.203  -3.337  11.241  1.00  0.00
ATOM    322  CA  PHE    19       3.914  -4.254  13.047  1.00  0.00
ATOM    323  HA  PHE    19       4.256  -3.802  13.978  1.00  0.00
ATOM    324  CB  PHE    19       2.539  -4.905  13.292  1.00  0.00
ATOM    325  HB2 PHE    19       2.153  -5.246  12.332  1.00  0.00
ATOM    326  HB3 PHE    19       2.622  -5.753  13.972  1.00  0.00
ATOM    327  CG  PHE    19       1.495  -3.986  13.875  1.00  0.00
ATOM    328  CD1 PHE    19       1.631  -3.478  15.163  1.00  0.00
ATOM    329  HD1 PHE    19       2.507  -3.750  15.753  1.00  0.00
ATOM    330  CE1 PHE    19       0.662  -2.629  15.702  1.00  0.00
ATOM    331  HE1 PHE    19       0.787  -2.226  16.707  1.00  0.00
ATOM    332  CZ  PHE    19      -0.451  -2.302  14.963  1.00  0.00
ATOM    333  HZ  PHE    19      -1.203  -1.632  15.379  1.00  0.00
ATOM    334  CE2 PHE    19      -0.615  -2.820  13.697  1.00  0.00
ATOM    335  HE2 PHE    19      -1.506  -2.572  13.120  1.00  0.00
ATOM    336  CD2 PHE    19       0.355  -3.659  13.154  1.00  0.00
ATOM    337  HD2 PHE    19       0.223  -4.067  12.152  1.00  0.00
ATOM    338  C   PHE    19       4.973  -5.327  12.839  1.00  0.00
ATOM    339  O   PHE    19       5.287  -6.070  13.775  1.00  0.00
ATOM    340  N   GLY    20       5.503  -5.412  11.630  1.00  0.00
ATOM    341  H   GLY    20       5.205  -4.780  10.901  1.00  0.00
ATOM    342  CA  GLY    20       6.518  -6.401  11.311  1.00  0.00
ATOM    343  HA2 GLY    20       7.364  -6.222  11.975  1.00  0.00
ATOM    344  HA3 GLY    20       6.092  -7.382  11.523  1.00  0.00
ATOM    345  C   GLY    20       7.002  -6.375   9.882  1.00  0.00
ATOM    346  O   GLY    20       6.667  -5.473   9.113  1.00  0.00
ATOM    347  N   LYS    21       7.771  -7.403   9.527  1.00  0.00
ATOM    348  H   LYS    21       8.001  -8.057  10.261  1.00  0.00
ATOM    349  CA  LYS    21       8.407  -7.571   8.225  1.00  0.00
ATOM    350  HA  LYS    21       8.608  -6.596   7.781  1.00  0.00
ATOM    351  CB  LYS    21       9.738  -8.325   8.376  1.00  0.00
ATOM    352  HB2 LYS    21      10.146  -8.448   7.373  1.00  0.00
ATOM    353  HB3 LYS    21      10.398  -7.684   8.960  1.00  0.00
ATOM    354  CG  LYS    21       9.625  -9.700   9.055  1.00  0.00
ATOM    355  HG2 LYS    21       9.319  -9.536  10.089  1.00  0.00
ATOM    356  HG3 LYS    21       8.853 -10.266   8.534  1.00  0.00
ATOM    357  CD  LYS    21      10.938 -10.488   9.031  1.00  0.00
ATOM    358  HD2 LYS    21      11.755  -9.766   9.019  1.00  0.00
ATOM    359  HD3 LYS    21      10.986 -11.076   9.948  1.00  0.00
ATOM    360  CE  LYS    21      11.060 -11.406   7.836  1.00  0.00
ATOM    361  HE2 LYS    21      11.904 -12.075   8.006  1.00  0.00
ATOM    362  HE3 LYS    21      10.143 -11.992   7.762  1.00  0.00
ATOM    363  NZ  LYS    21      11.270 -10.653   6.573  1.00  0.00
ATOM    364  HZ1 LYS    21      12.120 -10.111   6.641  1.00  0.00
ATOM    365  HZ2 LYS    21      11.346 -11.302   5.803  1.00  0.00
ATOM    366  HZ3 LYS    21      10.488 -10.034   6.415  1.00  0.00
ATOM    367  C   LYS    21       7.529  -8.207   7.146  1.00  0.00
ATOM    368  O   LYS    21       6.674  -9.046   7.432  1.00  0.00
ATOM    369  N   VAL    22       7.771  -7.795   5.900  1.00  0.00
ATOM    370  H   VAL    22       8.460  -7.065   5.792  1.00  0.00
ATOM    371  CA  VAL    22       7.087  -8.285   4.707  1.00  0.00
ATOM    372  HA  VAL    22       6.324  -9.029   4.933  1.00  0.00
ATOM    373  CB  VAL    22       6.435  -7.137   3.894  1.00  0.00
ATOM    374  HB  VAL    22       7.210  -6.419   3.626  1.00  0.00
ATOM    375  CG1 VAL    22       5.767  -7.661   2.624  1.00  0.00
ATOM    376 HG11 VAL    22       4.991  -8.379   2.890  1.00  0.00
ATOM    377 HG12 VAL    22       5.320  -6.830   2.078  1.00  0.00
ATOM    378 HG13 VAL    22       6.512  -8.149   1.995  1.00  0.00
ATOM    379  CG2 VAL    22       5.449  -6.335   4.746  1.00  0.00
ATOM    380 HG21 VAL    22       5.974  -5.899   5.596  1.00  0.00
ATOM    381 HG22 VAL    22       5.011  -5.539   4.143  1.00  0.00
ATOM    382 HG23 VAL    22       4.659  -6.994   5.106  1.00  0.00
ATOM    383  C   VAL    22       8.128  -9.029   3.881  1.00  0.00
ATOM    384  O   VAL    22       9.197  -8.479   3.601  1.00  0.00
ATOM    385  N   SER    23       7.814 -10.274   3.498  1.00  0.00
ATOM    386  H   SER    23       6.943 -10.678   3.811  1.00  0.00
ATOM    387  CA  SER    23       8.698 -11.091   2.679  1.00  0.00
ATOM    388  HA  SER    23       9.550 -10.492   2.356  1.00  0.00
ATOM    389  CB  SER    23       9.217 -12.297   3.460  1.00  0.00
ATOM    390  HB2 SER    23       8.371 -12.953   3.666  1.00  0.00
ATOM    391  HB3 SER    23       9.937 -12.820   2.831  1.00  0.00
ATOM    392  OG  SER    23       9.836 -11.929   4.679  1.00  0.00
ATOM    393  HG  SER    23      10.144 -12.717   5.132  1.00  0.00
ATOM    394  C   SER    23       7.984 -11.565   1.438  1.00  0.00
ATOM    395  O   SER    23       6.755 -11.659   1.421  1.00  0.00
ATOM    396  N   LEU    24       8.764 -11.880   0.400  1.00  0.00
ATOM    397  H   LEU    24       9.756 -11.711   0.486  1.00  0.00
ATOM    398  CA  LEU    24       8.266 -12.411  -0.846  1.00  0.00
ATOM    399  HA  LEU    24       7.198 -12.207  -0.933  1.00  0.00
ATOM    400  CB  LEU    24       8.986 -11.762  -2.035  1.00  0.00
ATOM    401  HB2 LEU    24       8.624 -10.735  -1.994  1.00  0.00
ATOM    402  HB3 LEU    24      10.060 -11.777  -1.846  1.00  0.00
ATOM    403  CG  LEU    24       8.705 -12.346  -3.420  1.00  0.00
ATOM    404  HG  LEU    24       8.937 -13.411  -3.398  1.00  0.00
ATOM    405  CD1 LEU    24       7.250 -12.152  -3.827  1.00  0.00
ATOM    406 HD11 LEU    24       7.017 -11.088  -3.850  1.00  0.00
ATOM    407 HD12 LEU    24       7.088 -12.580  -4.817  1.00  0.00
ATOM    408 HD13 LEU    24       6.601 -12.650  -3.107  1.00  0.00
ATOM    409  CD2 LEU    24       9.642 -11.754  -4.444  1.00  0.00
ATOM    410 HD21 LEU    24      10.672 -11.980  -4.168  1.00  0.00
ATOM    411 HD22 LEU    24       9.427 -12.182  -5.423  1.00  0.00
ATOM    412 HD23 LEU    24       9.504 -10.674  -4.481  1.00  0.00
ATOM    413  C   LEU    24       8.477 -13.925  -0.833  1.00  0.00
ATOM    414  O   LEU    24       9.594 -14.400  -0.610  1.00  0.00
ATOM    415  N   TYR    25       7.393 -14.668  -1.081  1.00  0.00
ATOM    416  H   TYR    25       6.535 -14.184  -1.305  1.00  0.00
ATOM    417  CA  TYR    25       7.394 -16.127  -1.114  1.00  0.00
ATOM    418  HA  TYR    25       8.409 -16.504  -0.989  1.00  0.00
ATOM    419  CB  TYR    25       6.520 -16.678   0.031  1.00  0.00
ATOM    420  HB2 TYR    25       5.655 -16.022  -0.065  1.00  0.00
ATOM    421  HB3 TYR    25       6.219 -17.706  -0.171  1.00  0.00
ATOM    422  CG  TYR    25       7.073 -16.582   1.435  1.00  0.00
ATOM    423  CD1 TYR    25       7.573 -17.708   2.084  1.00  0.00
ATOM    424  HD1 TYR    25       7.603 -18.653   1.542  1.00  0.00
ATOM    425  CE1 TYR    25       8.032 -17.643   3.401  1.00  0.00
ATOM    426  HE1 TYR    25       8.465 -18.524   3.875  1.00  0.00
ATOM    427  CZ  TYR    25       7.945 -16.454   4.101  1.00  0.00
ATOM    428  OH  TYR    25       8.392 -16.394   5.403  1.00  0.00
ATOM    429  HH  TYR    25       8.741 -17.230   5.719  1.00  0.00
ATOM    430  CE2 TYR    25       7.401 -15.334   3.491  1.00  0.00
ATOM    431  HE2 TYR    25       7.319 -14.397   4.041  1.00  0.00
ATOM    432  CD2 TYR    25       6.958 -15.409   2.171  1.00  0.00
ATOM    433  HD2 TYR    25       6.510 -14.536   1.696  1.00  0.00
ATOM    434  C   TYR    25       6.766 -16.617  -2.404  1.00  0.00
ATOM    435  O   TYR    25       5.939 -15.916  -2.991  1.00  0.00
ATOM    436  N   CYS    26       7.111 -17.847  -2.814  1.00  0.00
ATOM    437  H   CYS    26       7.873 -18.321  -2.351  1.00  0.00
ATOM    438  CA  CYS    26       6.438 -18.529  -3.911  1.00  0.00
ATOM    439  HA  CYS    26       5.847 -17.803  -4.468  1.00  0.00
ATOM    440  CB  CYS    26       7.422 -19.197  -4.870  1.00  0.00
ATOM    441  HB2 CYS    26       7.997 -18.444  -5.410  1.00  0.00
ATOM    442  HB3 CYS    26       8.103 -19.849  -4.323  1.00  0.00
ATOM    443  SG  CYS    26       6.634 -20.238  -6.138  1.00  0.00
ATOM    444  HG  CYS    26       7.763 -20.612  -6.733  1.00  0.00
ATOM    445  C   CYS    26       5.557 -19.561  -3.200  1.00  0.00
ATOM    446  O   CYS    26       6.073 -20.356  -2.401  1.00  0.00
ATOM    447  N   TYR    27       4.232 -19.489  -3.403  1.00  0.00
ATOM    448  H   TYR    27       3.834 -18.740  -3.952  1.00  0.00
ATOM    449  CA  TYR    27       3.322 -20.464  -2.795  1.00  0.00
ATOM    450  HA  TYR    27       3.771 -20.842  -1.876  1.00  0.00
ATOM    451  CB  TYR    27       1.955 -19.849  -2.456  1.00  0.00
ATOM    452  HB2 TYR    27       2.150 -18.935  -1.895  1.00  0.00
ATOM    453  HB3 TYR    27       1.420 -19.605  -3.373  1.00  0.00
ATOM    454  CG  TYR    27       1.117 -20.784  -1.618  1.00  0.00
ATOM    455  CD1 TYR    27       1.466 -21.075  -0.302  1.00  0.00
ATOM    456  HD1 TYR    27       2.353 -20.603   0.121  1.00  0.00
ATOM    457  CE1 TYR    27       0.708 -21.948   0.469  1.00  0.00
ATOM    458  HE1 TYR    27       1.000 -22.171   1.495  1.00  0.00
ATOM    459  CZ  TYR    27      -0.409 -22.552  -0.077  1.00  0.00
ATOM    460  OH  TYR    27      -1.159 -23.404   0.687  1.00  0.00
ATOM    461  HH  TYR    27      -0.818 -23.507   1.578  1.00  0.00
ATOM    462  CE2 TYR    27      -0.776 -22.277  -1.382  1.00  0.00
ATOM    463  HE2 TYR    27      -1.667 -22.737  -1.810  1.00  0.00
ATOM    464  CD2 TYR    27      -0.005 -21.411  -2.149  1.00  0.00
ATOM    465  HD2 TYR    27      -0.276 -21.212  -3.186  1.00  0.00
ATOM    466  C   TYR    27       3.208 -21.586  -3.803  1.00  0.00
ATOM    467  O   TYR    27       2.570 -21.417  -4.837  1.00  0.00
ATOM    468  N   ASP    28       3.883 -22.706  -3.531  1.00  0.00
ATOM    469  H   ASP    28       4.363 -22.780  -2.645  1.00  0.00
ATOM    470  CA  ASP    28       4.040 -23.787  -4.493  1.00  0.00
ATOM    471  HA  ASP    28       3.416 -23.647  -5.376  1.00  0.00
ATOM    472  CB  ASP    28       5.515 -23.746  -4.922  1.00  0.00
ATOM    473  HB2 ASP    28       5.841 -22.710  -5.008  1.00  0.00
ATOM    474  HB3 ASP    28       5.995 -24.208  -4.059  1.00  0.00
ATOM    475  CG  ASP    28       5.896 -24.495  -6.167  1.00  0.00
ATOM    476  OD1 ASP    28       5.096 -24.496  -7.131  1.00  0.00
ATOM    477  OD2 ASP    28       7.038 -24.990  -6.220  1.00  0.00
ATOM    478  C   ASP    28       3.613 -25.197  -3.996  1.00  0.00
ATOM    479  O   ASP    28       4.483 -26.034  -3.736  1.00  0.00
ATOM    480  N   PRO    29       2.292 -25.502  -3.895  1.00  0.00
ATOM    481  CD  PRO    29       1.119 -24.638  -4.125  1.00  0.00
ATOM    482  HD2 PRO    29       0.844 -24.665  -5.179  1.00  0.00
ATOM    483  HD3 PRO    29       1.356 -23.613  -3.838  1.00  0.00
ATOM    484  CG  PRO    29       0.077 -25.252  -3.243  1.00  0.00
ATOM    485  HG2 PRO    29      -0.914 -25.031  -3.637  1.00  0.00
ATOM    486  HG3 PRO    29       0.166 -24.846  -2.235  1.00  0.00
ATOM    487  CB  PRO    29       0.351 -26.711  -3.252  1.00  0.00
ATOM    488  HB2 PRO    29      -0.140 -27.246  -4.065  1.00  0.00
ATOM    489  HB3 PRO    29       0.031 -27.130  -2.298  1.00  0.00
ATOM    490  CA  PRO    29       1.876 -26.833  -3.393  1.00  0.00
ATOM    491  HA  PRO    29       2.311 -26.928  -2.398  1.00  0.00
ATOM    492  C   PRO    29       2.282 -28.036  -4.245  1.00  0.00
ATOM    493  O   PRO    29       2.518 -29.106  -3.686  1.00  0.00
ATOM    494  N   THR    30       2.387 -27.861  -5.579  1.00  0.00
ATOM    495  H   THR    30       2.130 -26.961  -5.958  1.00  0.00
ATOM    496  CA  THR    30       2.785 -28.924  -6.514  1.00  0.00
ATOM    497  HA  THR    30       2.363 -29.884  -6.218  1.00  0.00
ATOM    498  CB  THR    30       2.325 -28.607  -7.953  1.00  0.00
ATOM    499  HB  THR    30       2.571 -29.468  -8.574  1.00  0.00
ATOM    500  CG2 THR    30       0.842 -28.315  -8.059  1.00  0.00
ATOM    501 HG21 THR    30       0.596 -27.453  -7.439  1.00  0.00
ATOM    502 HG22 THR    30       0.587 -28.100  -9.096  1.00  0.00
ATOM    503 HG23 THR    30       0.276 -29.181  -7.718  1.00  0.00
ATOM    504  OG1 THR    30       3.060 -27.491  -8.444  1.00  0.00
ATOM    505  HG1 THR    30       2.776 -27.291  -9.339  1.00  0.00
ATOM    506  C   THR    30       4.303 -29.156  -6.482  1.00  0.00
ATOM    507  O   THR    30       4.766 -30.173  -6.992  1.00  0.00
ATOM    508  N   ASN    31       5.077 -28.193  -5.929  1.00  0.00
ATOM    509  H   ASN    31       4.596 -27.337  -5.694  1.00  0.00
ATOM    510  CA  ASN    31       6.545 -28.221  -5.821  1.00  0.00
ATOM    511  HA  ASN    31       6.890 -27.308  -5.337  1.00  0.00
ATOM    512  CB  ASN    31       7.026 -29.438  -4.986  1.00  0.00
ATOM    513  HB2 ASN    31       6.334 -29.551  -4.152  1.00  0.00
ATOM    514  HB3 ASN    31       6.948 -30.305  -5.642  1.00  0.00
ATOM    515  CG  ASN    31       8.437 -29.371  -4.439  1.00  0.00
ATOM    516  OD1 ASN    31       9.069 -28.309  -4.355  1.00  0.00
ATOM    517  ND2 ASN    31       8.957 -30.523  -4.035  1.00  0.00
ATOM    518 HD21 ASN    31       9.895 -30.546  -3.660  1.00  0.00
ATOM    519 HD22 ASN    31       8.414 -31.372  -4.105  1.00  0.00
ATOM    520  C   ASN    31       7.270 -28.090  -7.193  1.00  0.00
ATOM    521  O   ASN    31       8.477 -28.334  -7.279  1.00  0.00
ATOM    522  N   ASP    32       6.544 -27.653  -8.252  1.00  0.00
ATOM    523  H   ASP    32       5.543 -27.569  -8.142  1.00  0.00
ATOM    524  CA  ASP    32       7.113 -27.485  -9.596  1.00  0.00
ATOM    525  HA  ASP    32       8.052 -28.034  -9.662  1.00  0.00
ATOM    526  CB  ASP    32       6.153 -28.016 -10.686  1.00  0.00
ATOM    527  HB2 ASP    32       6.741 -27.978 -11.603  1.00  0.00
ATOM    528  HB3 ASP    32       5.937 -29.054 -10.435  1.00  0.00
ATOM    529  CG  ASP    32       4.845 -27.262 -10.891  1.00  0.00
ATOM    530  OD1 ASP    32       4.657 -26.201 -10.256  1.00  0.00
ATOM    531  OD2 ASP    32       3.997 -27.753 -11.666  1.00  0.00
ATOM    532  C   ASP    32       7.632 -26.065  -9.920  1.00  0.00
ATOM    533  O   ASP    32       8.138 -25.835 -11.021  1.00  0.00
ATOM    534  N   GLY    33       7.487 -25.138  -8.970  1.00  0.00
ATOM    535  H   GLY    33       7.047 -25.418  -8.105  1.00  0.00
ATOM    536  CA  GLY    33       7.924 -23.751  -9.108  1.00  0.00
ATOM    537  HA2 GLY    33       8.004 -23.349  -8.097  1.00  0.00
ATOM    538  HA3 GLY    33       8.913 -23.782  -9.565  1.00  0.00
ATOM    539  C   GLY    33       7.028 -22.843  -9.930  1.00  0.00
ATOM    540  O   GLY    33       7.421 -21.711 -10.225  1.00  0.00
ATOM    541  N   THR    34       5.812 -23.311 -10.300  1.00  0.00
ATOM    542  H   THR    34       5.579 -24.269 -10.081  1.00  0.00
ATOM    543  CA  THR    34       4.855 -22.525 -11.099  1.00  0.00
ATOM    544  HA  THR    34       5.308 -21.653 -11.571  1.00  0.00
ATOM    545  CB  THR    34       4.195 -23.387 -12.189  1.00  0.00
ATOM    546  HB  THR    34       3.566 -22.731 -12.792  1.00  0.00
ATOM    547  CG2 THR    34       5.207 -24.094 -13.092  1.00  0.00
ATOM    548 HG21 THR    34       5.835 -24.750 -12.490  1.00  0.00
ATOM    549 HG22 THR    34       4.677 -24.685 -13.839  1.00  0.00
ATOM    550 HG23 THR    34       5.830 -23.352 -13.591  1.00  0.00
ATOM    551  OG1 THR    34       3.303 -24.320 -11.575  1.00  0.00
ATOM    552  HG1 THR    34       2.889 -24.860 -12.253  1.00  0.00
ATOM    553  C   THR    34       3.793 -21.838 -10.227  1.00  0.00
ATOM    554  O   THR    34       2.796 -21.329 -10.742  1.00  0.00
ATOM    555  N   GLY    35       4.014 -21.855  -8.918  1.00  0.00
ATOM    556  H   GLY    35       4.856 -22.301  -8.583  1.00  0.00
ATOM    557  CA  GLY    35       3.109 -21.268  -7.942  1.00  0.00
ATOM    558  HA2 GLY    35       2.098 -21.609  -8.163  1.00  0.00
ATOM    559  HA3 GLY    35       3.401 -21.616  -6.951  1.00  0.00
ATOM    560  C   GLY    35       3.135 -19.758  -7.961  1.00  0.00
ATOM    561  O   GLY    35       4.080 -19.158  -8.478  1.00  0.00
ATOM    562  N   GLU    36       2.090 -19.138  -7.404  1.00  0.00
ATOM    563  H   GLU    36       1.322 -19.694  -7.056  1.00  0.00
ATOM    564  CA  GLU    36       1.978 -17.685  -7.337  1.00  0.00
ATOM    565  HA  GLU    36       2.216 -17.259  -8.312  1.00  0.00
ATOM    566  CB  GLU    36       0.552 -17.248  -6.941  1.00  0.00
ATOM    567  HB2 GLU    36       0.362 -17.657  -5.949  1.00  0.00
ATOM    568  HB3 GLU    36       0.562 -16.159  -6.888  1.00  0.00
ATOM    569  CG  GLU    36      -0.547 -17.700  -7.895  1.00  0.00
ATOM    570  HG2 GLU    36      -0.600 -18.787  -7.833  1.00  0.00
ATOM    571  HG3 GLU    36      -1.468 -17.268  -7.504  1.00  0.00
ATOM    572  CD  GLU    36      -0.369 -17.284  -9.342  1.00  0.00
ATOM    573  OE1 GLU    36      -0.507 -16.074  -9.639  1.00  0.00
ATOM    574  OE2 GLU    36      -0.071 -18.168 -10.176  1.00  0.00
ATOM    575  C   GLU    36       2.984 -17.081  -6.371  1.00  0.00
ATOM    576  O   GLU    36       3.350 -17.697  -5.365  1.00  0.00
ATOM    577  N   MET    37       3.442 -15.878  -6.704  1.00  0.00
ATOM    578  H   MET    37       3.168 -15.492  -7.597  1.00  0.00
ATOM    579  CA  MET    37       4.328 -15.094  -5.857  1.00  0.00
ATOM    580  HA  MET    37       4.970 -15.764  -5.285  1.00  0.00
ATOM    581  CB  MET    37       5.212 -14.161  -6.690  1.00  0.00
ATOM    582  HB2 MET    37       4.563 -13.614  -7.373  1.00  0.00
ATOM    583  HB3 MET    37       5.690 -13.461  -6.005  1.00  0.00
ATOM    584  CG  MET    37       6.273 -14.896  -7.481  1.00  0.00
ATOM    585  HG2 MET    37       6.991 -15.326  -6.783  1.00  0.00
ATOM    586  HG3 MET    37       5.792 -15.696  -8.045  1.00  0.00
ATOM    587  SD  MET    37       7.144 -13.797  -8.632  1.00  0.00
ATOM    588  CE  MET    37       8.361 -13.118  -7.536  1.00  0.00
ATOM    589  HE1 MET    37       8.978 -13.922  -7.135  1.00  0.00
ATOM    590  HE2 MET    37       8.990 -12.415  -8.081  1.00  0.00
ATOM    591  HE3 MET    37       7.864 -12.600  -6.716  1.00  0.00
ATOM    592  C   MET    37       3.404 -14.303  -4.935  1.00  0.00
ATOM    593  O   MET    37       2.420 -13.721  -5.401  1.00  0.00
ATOM    594  N   VAL    38       3.671 -14.354  -3.627  1.00  0.00
ATOM    595  H   VAL    38       4.408 -14.969  -3.311  1.00  0.00
ATOM    596  CA  VAL    38       2.853 -13.671  -2.616  1.00  0.00
ATOM    597  HA  VAL    38       2.273 -12.850  -3.039  1.00  0.00
ATOM    598  CB  VAL    38       1.882 -14.625  -1.848  1.00  0.00
ATOM    599  HB  VAL    38       1.439 -14.073  -1.019  1.00  0.00
ATOM    600  CG1 VAL    38       0.773 -15.150  -2.760  1.00  0.00
ATOM    601 HG11 VAL    38       1.215 -15.702  -3.589  1.00  0.00
ATOM    602 HG12 VAL    38       0.117 -15.809  -2.193  1.00  0.00
ATOM    603 HG13 VAL    38       0.195 -14.311  -3.150  1.00  0.00
ATOM    604  CG2 VAL    38       2.623 -15.777  -1.168  1.00  0.00
ATOM    605 HG21 VAL    38       3.340 -15.376  -0.452  1.00  0.00
ATOM    606 HG22 VAL    38       1.908 -16.413  -0.647  1.00  0.00
ATOM    607 HG23 VAL    38       3.151 -16.364  -1.920  1.00  0.00
ATOM    608  C   VAL    38       3.703 -12.863  -1.646  1.00  0.00
ATOM    609  O   VAL    38       4.813 -13.270  -1.312  1.00  0.00
ATOM    610  N   ALA    39       3.168 -11.737  -1.178  1.00  0.00
ATOM    611  H   ALA    39       2.271 -11.434  -1.531  1.00  0.00
ATOM    612  CA  ALA    39       3.832 -10.909  -0.181  1.00  0.00
ATOM    613  HA  ALA    39       4.906 -11.089  -0.113  1.00  0.00
ATOM    614  CB  ALA    39       3.602  -9.429  -0.471  1.00  0.00
ATOM    615  HB1 ALA    39       2.532  -9.232  -0.532  1.00  0.00
ATOM    616  HB2 ALA    39       4.036  -8.830   0.330  1.00  0.00
ATOM    617  HB3 ALA    39       4.075  -9.166  -1.417  1.00  0.00
ATOM    618  C   ALA    39       3.227 -11.312   1.164  1.00  0.00
ATOM    619  O   ALA    39       2.003 -11.309   1.331  1.00  0.00
ATOM    620  N   VAL    40       4.075 -11.734   2.090  1.00  0.00
ATOM    621  H   VAL    40       5.051 -11.841   1.855  1.00  0.00
ATOM    622  CA  VAL    40       3.621 -12.213   3.390  1.00  0.00
ATOM    623  HA  VAL    40       2.546 -12.086   3.521  1.00  0.00
ATOM    624  CB  VAL    40       3.977 -13.711   3.626  1.00  0.00
ATOM    625  HB  VAL    40       5.060 -13.819   3.571  1.00  0.00
ATOM    626  CG1 VAL    40       3.482 -14.205   4.992  1.00  0.00
ATOM    627 HG11 VAL    40       2.399 -14.098   5.047  1.00  0.00
ATOM    628 HG12 VAL    40       3.750 -15.254   5.118  1.00  0.00
ATOM    629 HG13 VAL    40       3.946 -13.614   5.782  1.00  0.00
ATOM    630  CG2 VAL    40       3.424 -14.592   2.503  1.00  0.00
ATOM    631 HG21 VAL    40       3.851 -14.278   1.550  1.00  0.00
ATOM    632 HG22 VAL    40       3.688 -15.632   2.693  1.00  0.00
ATOM    633 HG23 VAL    40       2.339 -14.494   2.464  1.00  0.00
ATOM    634  C   VAL    40       4.107 -11.293   4.496  1.00  0.00
ATOM    635  O   VAL    40       5.309 -11.132   4.680  1.00  0.00
ATOM    636  N   LYS    41       3.157 -10.679   5.217  1.00  0.00
ATOM    637  H   LYS    41       2.195 -10.811   4.942  1.00  0.00
ATOM    638  CA  LYS    41       3.439  -9.798   6.335  1.00  0.00
ATOM    639  HA  LYS    41       4.467  -9.440   6.277  1.00  0.00
ATOM    640  CB  LYS    41       2.496  -8.590   6.304  1.00  0.00
ATOM    641  HB2 LYS    41       2.470  -8.229   5.276  1.00  0.00
ATOM    642  HB3 LYS    41       1.507  -8.948   6.589  1.00  0.00
ATOM    643  CG  LYS    41       2.910  -7.453   7.230  1.00  0.00
ATOM    644  HG2 LYS    41       2.785  -7.780   8.262  1.00  0.00
ATOM    645  HG3 LYS    41       3.959  -7.219   7.049  1.00  0.00
ATOM    646  CD  LYS    41       2.068  -6.218   6.986  1.00  0.00
ATOM    647  HD2 LYS    41       2.045  -6.019   5.914  1.00  0.00
ATOM    648  HD3 LYS    41       1.056  -6.411   7.341  1.00  0.00
ATOM    649  CE  LYS    41       2.634  -5.017   7.708  1.00  0.00
ATOM    650  HE2 LYS    41       2.541  -5.186   8.781  1.00  0.00
ATOM    651  HE3 LYS    41       3.688  -4.924   7.446  1.00  0.00
ATOM    652  NZ  LYS    41       1.920  -3.766   7.339  1.00  0.00
ATOM    653  HZ1 LYS    41       0.944  -3.852   7.583  1.00  0.00
ATOM    654  HZ2 LYS    41       2.325  -2.988   7.840  1.00  0.00
ATOM    655  HZ3 LYS    41       2.007  -3.609   6.346  1.00  0.00
ATOM    656  C   LYS    41       3.291 -10.597   7.631  1.00  0.00
ATOM    657  O   LYS    41       2.285 -11.284   7.836  1.00  0.00
ATOM    658  N   ALA    42       4.292 -10.499   8.504  1.00  0.00
ATOM    659  H   ALA    42       5.093  -9.930   8.272  1.00  0.00
ATOM    660  CA  ALA    42       4.308 -11.232   9.762  1.00  0.00
ATOM    661  HA  ALA    42       3.326 -11.684   9.905  1.00  0.00
ATOM    662  CB  ALA    42       5.346 -12.338   9.703  1.00  0.00
ATOM    663  HB1 ALA    42       6.336 -11.901   9.568  1.00  0.00
ATOM    664  HB2 ALA    42       5.325 -12.907  10.632  1.00  0.00
ATOM    665  HB3 ALA    42       5.126 -13.000   8.866  1.00  0.00
ATOM    666  C   ALA    42       4.575 -10.327  10.953  1.00  0.00
ATOM    667  O   ALA    42       5.283  -9.324  10.840  1.00  0.00
ATOM    668  N   LEU    43       3.990 -10.689  12.095  1.00  0.00
ATOM    669  H   LEU    43       3.414 -11.519  12.074  1.00  0.00
ATOM    670  CA  LEU    43       4.145  -9.987  13.361  1.00  0.00
ATOM    671  HA  LEU    43       4.241  -8.913  13.203  1.00  0.00
ATOM    672  CB  LEU    43       2.880 -10.250  14.214  1.00  0.00
ATOM    673  HB2 LEU    43       2.164  -9.969  13.442  1.00  0.00
ATOM    674  HB3 LEU    43       2.794 -11.317  14.418  1.00  0.00
ATOM    675  CG  LEU    43       2.585  -9.454  15.504  1.00  0.00
ATOM    676  HG  LEU    43       1.531  -9.176  15.506  1.00  0.00
ATOM    677  CD1 LEU    43       2.889 -10.260  16.725  1.00  0.00
ATOM    678 HD11 LEU    43       3.943 -10.537  16.724  1.00  0.00
ATOM    679 HD12 LEU    43       2.669  -9.669  17.614  1.00  0.00
ATOM    680 HD13 LEU    43       2.276 -11.161  16.727  1.00  0.00
ATOM    681  CD2 LEU    43       3.212  -8.063  15.528  1.00  0.00
ATOM    682 HD21 LEU    43       2.830  -7.477  14.693  1.00  0.00
ATOM    683 HD22 LEU    43       2.960  -7.566  16.465  1.00  0.00
ATOM    684 HD23 LEU    43       4.295  -8.151  15.444  1.00  0.00
ATOM    685  C   LEU    43       5.378 -10.587  14.024  1.00  0.00
ATOM    686  O   LEU    43       5.478 -11.818  14.113  1.00  0.00
ATOM    687  N   LYS    44       6.335  -9.738  14.449  1.00  0.00
ATOM    688  H   LYS    44       6.277  -8.757  14.213  1.00  0.00
ATOM    689  CA  LYS    44       7.540 -10.219  15.143  1.00  0.00
ATOM    690  HA  LYS    44       8.054 -10.933  14.500  1.00  0.00
ATOM    691  CB  LYS    44       8.519  -9.074  15.494  1.00  0.00
ATOM    692  HB2 LYS    44       9.345  -9.537  16.034  1.00  0.00
ATOM    693  HB3 LYS    44       8.881  -8.683  14.544  1.00  0.00
ATOM    694  CG  LYS    44       7.943  -7.933  16.328  1.00  0.00
ATOM    695  HG2 LYS    44       7.393  -7.263  15.667  1.00  0.00
ATOM    696  HG3 LYS    44       7.262  -8.352  17.068  1.00  0.00
ATOM    697  CD  LYS    44       9.044  -7.158  17.034  1.00  0.00
ATOM    698  HD2 LYS    44       9.774  -7.872  17.415  1.00  0.00
ATOM    699  HD3 LYS    44       9.523  -6.504  16.304  1.00  0.00
ATOM    700  CE  LYS    44       8.508  -6.330  18.176  1.00  0.00
ATOM    701  HE2 LYS    44       8.030  -5.442  17.761  1.00  0.00
ATOM    702  HE3 LYS    44       7.767  -6.923  18.711  1.00  0.00
ATOM    703  NZ  LYS    44       9.585  -5.919  19.114  1.00  0.00
ATOM    704  HZ1 LYS    44      10.271  -5.368  18.618  1.00  0.00
ATOM    705  HZ2 LYS    44       9.189  -5.368  19.862  1.00  0.00
ATOM    706  HZ3 LYS    44      10.028  -6.741  19.499  1.00  0.00
ATOM    707  C   LYS    44       7.138 -11.043  16.382  1.00  0.00
ATOM    708  O   LYS    44       6.214 -10.654  17.094  1.00  0.00
ATOM    709  N   ALA    45       7.758 -12.220  16.569  1.00  0.00
ATOM    710  H   ALA    45       8.432 -12.495  15.868  1.00  0.00
ATOM    711  CA  ALA    45       7.462 -13.160  17.659  1.00  0.00
ATOM    712  HA  ALA    45       6.421 -13.456  17.529  1.00  0.00
ATOM    713  CB  ALA    45       8.338 -14.396  17.532  1.00  0.00
ATOM    714  HB1 ALA    45       9.383 -14.117  17.669  1.00  0.00
ATOM    715  HB2 ALA    45       8.054 -15.123  18.292  1.00  0.00
ATOM    716  HB3 ALA    45       8.206 -14.834  16.543  1.00  0.00
ATOM    717  C   ALA    45       7.602 -12.564  19.058  1.00  0.00
ATOM    718  O   ALA    45       6.856 -12.950  19.965  1.00  0.00
ATOM    719  N   ASP    46       8.554 -11.623  19.223  1.00  0.00
ATOM    720  H   ASP    46       9.159 -11.459  18.432  1.00  0.00
ATOM    721  CA  ASP    46       8.864 -10.950  20.486  1.00  0.00
ATOM    722  HA  ASP    46       8.727 -11.642  21.316  1.00  0.00
ATOM    723  CB  ASP    46      10.327 -10.457  20.491  1.00  0.00
ATOM    724  HB2 ASP    46      10.425  -9.902  21.423  1.00  0.00
ATOM    725  HB3 ASP    46      10.996 -11.318  20.509  1.00  0.00
ATOM    726  CG  ASP    46      10.694  -9.556  19.323  1.00  0.00
ATOM    727  OD1 ASP    46      10.795 -10.069  18.184  1.00  0.00
ATOM    728  OD2 ASP    46      10.936  -8.351  19.558  1.00  0.00
ATOM    729  C   ASP    46       7.886  -9.832  20.878  1.00  0.00
ATOM    730  O   ASP    46       7.941  -9.367  22.018  1.00  0.00
ATOM    731  N   ALA    47       6.983  -9.423  19.953  1.00  0.00
ATOM    732  H   ALA    47       7.054  -9.839  19.035  1.00  0.00
ATOM    733  CA  ALA    47       5.988  -8.359  20.162  1.00  0.00
ATOM    734  HA  ALA    47       6.567  -7.460  20.372  1.00  0.00
ATOM    735  CB  ALA    47       5.179  -8.132  18.896  1.00  0.00
ATOM    736  HB1 ALA    47       4.587  -9.021  18.678  1.00  0.00
ATOM    737  HB2 ALA    47       4.515  -7.279  19.037  1.00  0.00
ATOM    738  HB3 ALA    47       5.854  -7.933  18.064  1.00  0.00
ATOM    739  C   ALA    47       5.051  -8.593  21.348  1.00  0.00
ATOM    740  O   ALA    47       4.656  -9.730  21.616  1.00  0.00
ATOM    741  N   GLY    48       4.711  -7.499  22.033  1.00  0.00
ATOM    742  H   GLY    48       5.085  -6.619  21.709  1.00  0.00
ATOM    743  CA  GLY    48       3.844  -7.491  23.207  1.00  0.00
ATOM    744  HA2 GLY    48       4.141  -8.334  23.831  1.00  0.00
ATOM    745  HA3 GLY    48       4.035  -6.560  23.740  1.00  0.00
ATOM    746  C   GLY    48       2.358  -7.596  22.911  1.00  0.00
ATOM    747  O   GLY    48       1.965  -7.719  21.746  1.00  0.00
ATOM    748  N   PRO    49       1.490  -7.541  23.955  1.00  0.00
ATOM    749  CD  PRO    49       1.784  -7.405  25.398  1.00  0.00
ATOM    750  HD2 PRO    49       2.430  -6.542  25.553  1.00  0.00
ATOM    751  HD3 PRO    49       2.290  -8.305  25.748  1.00  0.00
ATOM    752  CG  PRO    49       0.429  -7.231  26.021  1.00  0.00
ATOM    753  HG2 PRO    49       0.231  -6.166  26.149  1.00  0.00
ATOM    754  HG3 PRO    49       0.420  -7.721  26.995  1.00  0.00
ATOM    755  CB  PRO    49      -0.549  -7.856  25.107  1.00  0.00
ATOM    756  HB2 PRO    49      -1.529  -7.382  25.168  1.00  0.00
ATOM    757  HB3 PRO    49      -0.648  -8.920  25.319  1.00  0.00
ATOM    758  CA  PRO    49       0.039  -7.655  23.708  1.00  0.00
ATOM    759  HA  PRO    49      -0.112  -8.555  23.112  1.00  0.00
ATOM    760  C   PRO    49      -0.575  -6.456  22.984  1.00  0.00
ATOM    761  O   PRO    49      -1.616  -6.612  22.343  1.00  0.00
ATOM    762  N   GLN    50       0.073  -5.272  23.079  1.00  0.00
ATOM    763  H   GLN    50       0.847  -5.224  23.726  1.00  0.00
ATOM    764  CA  GLN    50      -0.368  -4.036  22.431  1.00  0.00
ATOM    765  HA  GLN    50      -1.444  -3.927  22.570  1.00  0.00
ATOM    766  CB  GLN    50       0.336  -2.786  23.020  1.00  0.00
ATOM    767  HB2 GLN    50      -0.121  -1.932  22.520  1.00  0.00
ATOM    768  HB3 GLN    50       0.070  -2.773  24.077  1.00  0.00
ATOM    769  CG  GLN    50       1.878  -2.704  22.874  1.00  0.00
ATOM    770  HG2 GLN    50       2.099  -2.967  21.840  1.00  0.00
ATOM    771  HG3 GLN    50       2.175  -1.672  23.058  1.00  0.00
ATOM    772  CD  GLN    50       2.683  -3.610  23.788  1.00  0.00
ATOM    773  OE1 GLN    50       2.225  -4.056  24.844  1.00  0.00
ATOM    774  NE2 GLN    50       3.919  -3.884  23.405  1.00  0.00
ATOM    775 HE21 GLN    50       4.500  -4.482  23.976  1.00  0.00
ATOM    776 HE22 GLN    50       4.277  -3.494  22.545  1.00  0.00
ATOM    777  C   GLN    50      -0.240  -4.138  20.906  1.00  0.00
ATOM    778  O   GLN    50      -1.201  -3.837  20.190  1.00  0.00
ATOM    779  N   HIE    51       0.926  -4.626  20.419  1.00  0.00
ATOM    780  H   HIE    51       1.668  -4.814  21.078  1.00  0.00
ATOM    781  CA  HIE    51       1.191  -4.839  18.998  1.00  0.00
ATOM    782  HA  HIE    51       0.890  -3.954  18.437  1.00  0.00
ATOM    783  CB  HIE    51       2.685  -5.101  18.741  1.00  0.00
ATOM    784  HB2 HIE    51       3.045  -5.956  19.314  1.00  0.00
ATOM    785  HB3 HIE    51       2.820  -5.294  17.677  1.00  0.00
ATOM    786  CG  HIE    51       3.580  -3.948  19.085  1.00  0.00
ATOM    787  ND1 HIE    51       3.382  -2.684  18.541  1.00  0.00
ATOM    788  CE1 HIE    51       4.344  -1.925  19.037  1.00  0.00
ATOM    789  HE1 HIE    51       4.361  -0.877  18.739  1.00  0.00
ATOM    790  NE2 HIE    51       5.149  -2.619  19.846  1.00  0.00
ATOM    791  HE2 HIE    51       5.959  -2.285  20.349  1.00  0.00
ATOM    792  CD2 HIE    51       4.674  -3.913  19.881  1.00  0.00
ATOM    793  HD2 HIE    51       5.186  -4.665  20.481  1.00  0.00
ATOM    794  C   HIE    51       0.350  -6.003  18.471  1.00  0.00
ATOM    795  O   HIE    51      -0.072  -5.962  17.315  1.00  0.00
ATOM    796  N   ARG    52       0.086  -7.022  19.323  1.00  0.00
ATOM    797  H   ARG    52       0.570  -7.021  20.209  1.00  0.00
ATOM    798  CA  ARG    52      -0.715  -8.199  18.968  1.00  0.00
ATOM    799  HA  ARG    52      -0.386  -8.574  17.998  1.00  0.00
ATOM    800  CB  ARG    52      -0.571  -9.326  20.005  1.00  0.00
ATOM    801  HB2 ARG    52      -0.502  -8.871  20.994  1.00  0.00
ATOM    802  HB3 ARG    52      -1.463  -9.950  19.955  1.00  0.00
ATOM    803  CG  ARG    52       0.665 -10.185  19.753  1.00  0.00
ATOM    804  HG2 ARG    52       0.543 -10.652  18.776  1.00  0.00
ATOM    805  HG3 ARG    52       1.526  -9.516  19.730  1.00  0.00
ATOM    806  CD  ARG    52       0.886 -11.256  20.801  1.00  0.00
ATOM    807  HD2 ARG    52       0.774 -10.824  21.796  1.00  0.00
ATOM    808  HD3 ARG    52       0.157 -12.055  20.668  1.00  0.00
ATOM    809  NE  ARG    52       2.231 -11.825  20.685  1.00  0.00
ATOM    810  HE  ARG    52       2.981 -11.307  21.122  1.00  0.00
ATOM    811  CZ  ARG    52       2.529 -12.943  20.030  1.00  0.00
ATOM    812  NH1 ARG    52       1.572 -13.660  19.452  1.00  0.00
ATOM    813 HH11 ARG    52       0.612 -13.354  19.510  1.00  0.00
ATOM    814 HH12 ARG    52       1.810 -14.507  18.956  1.00  0.00
ATOM    815  NH2 ARG    52       3.784 -13.371  19.973  1.00  0.00
ATOM    816 HH21 ARG    52       4.515 -12.844  20.429  1.00  0.00
ATOM    817 HH22 ARG    52       4.003 -14.221  19.473  1.00  0.00
ATOM    818  C   ARG    52      -2.176  -7.870  18.668  1.00  0.00
ATOM    819  O   ARG    52      -2.703  -8.359  17.669  1.00  0.00
ATOM    820  N   SER    53      -2.813  -7.011  19.496  1.00  0.00
ATOM    821  H   SER    53      -2.334  -6.696  20.328  1.00  0.00
ATOM    822  CA  SER    53      -4.206  -6.582  19.288  1.00  0.00
ATOM    823  HA  SER    53      -4.819  -7.451  19.050  1.00  0.00
ATOM    824  CB  SER    53      -4.775  -5.910  20.535  1.00  0.00
ATOM    825  HB2 SER    53      -5.804  -5.616  20.327  1.00  0.00
ATOM    826  HB3 SER    53      -4.762  -6.632  21.351  1.00  0.00
ATOM    827  OG  SER    53      -4.022  -4.767  20.904  1.00  0.00
ATOM    828  HG  SER    53      -4.407  -4.370  21.689  1.00  0.00
ATOM    829  C   SER    53      -4.318  -5.662  18.072  1.00  0.00
ATOM    830  O   SER    53      -5.317  -5.713  17.358  1.00  0.00
ATOM    831  N   GLY    54      -3.279  -4.861  17.836  1.00  0.00
ATOM    832  H   GLY    54      -2.510  -4.867  18.491  1.00  0.00
ATOM    833  CA  GLY    54      -3.195  -3.976  16.680  1.00  0.00
ATOM    834  HA2 GLY    54      -4.127  -3.415  16.601  1.00  0.00
ATOM    835  HA3 GLY    54      -2.367  -3.284  16.829  1.00  0.00
ATOM    836  C   GLY    54      -2.971  -4.746  15.389  1.00  0.00
ATOM    837  O   GLY    54      -3.521  -4.380  14.350  1.00  0.00
ATOM    838  N   TRP    55      -2.157  -5.824  15.443  1.00  0.00
ATOM    839  H   TRP    55      -1.671  -5.999  16.311  1.00  0.00
ATOM    840  CA  TRP    55      -1.878  -6.697  14.301  1.00  0.00
ATOM    841  HA  TRP    55      -1.549  -6.096  13.454  1.00  0.00
ATOM    842  CB  TRP    55      -0.770  -7.717  14.643  1.00  0.00
ATOM    843  HB2 TRP    55       0.174  -7.187  14.768  1.00  0.00
ATOM    844  HB3 TRP    55      -1.024  -8.230  15.570  1.00  0.00
ATOM    845  CG  TRP    55      -0.531  -8.786  13.611  1.00  0.00
ATOM    846  CD1 TRP    55      -0.593 -10.137  13.803  1.00  0.00
ATOM    847  HD1 TRP    55      -0.868 -10.482  14.800  1.00  0.00
ATOM    848  NE1 TRP    55      -0.280 -10.795  12.636  1.00  0.00
ATOM    849  HE1 TRP    55      -0.284 -11.797  12.510  1.00  0.00
ATOM    850  CE2 TRP    55      -0.015  -9.869  11.657  1.00  0.00
ATOM    851  CZ2 TRP    55       0.318 -10.044  10.309  1.00  0.00
ATOM    852  HZ2 TRP    55       0.416 -11.059   9.924  1.00  0.00
ATOM    853  CH2 TRP    55       0.501  -8.910   9.548  1.00  0.00
ATOM    854  HH2 TRP    55       0.762  -9.009   8.494  1.00  0.00
ATOM    855  CZ3 TRP    55       0.360  -7.630  10.093  1.00  0.00
ATOM    856  HZ3 TRP    55       0.503  -6.740   9.480  1.00  0.00
ATOM    857  CE3 TRP    55       0.033  -7.455  11.430  1.00  0.00
ATOM    858  HE3 TRP    55      -0.002  -6.437  11.819  1.00  0.00
ATOM    859  CD2 TRP    55      -0.187  -8.589  12.231  1.00  0.00
ATOM    860  C   TRP    55      -3.155  -7.398  13.843  1.00  0.00
ATOM    861  O   TRP    55      -3.423  -7.449  12.641  1.00  0.00
ATOM    862  N   LYS    56      -3.962  -7.886  14.802  1.00  0.00
ATOM    863  H   LYS    56      -3.640  -7.841  15.758  1.00  0.00
ATOM    864  CA  LYS    56      -5.244  -8.538  14.531  1.00  0.00
ATOM    865  HA  LYS    56      -5.100  -9.326  13.791  1.00  0.00
ATOM    866  CB  LYS    56      -5.830  -9.163  15.807  1.00  0.00
ATOM    867  HB2 LYS    56      -5.766  -8.410  16.592  1.00  0.00
ATOM    868  HB3 LYS    56      -6.877  -9.387  15.604  1.00  0.00
ATOM    869  CG  LYS    56      -5.117 -10.436  16.264  1.00  0.00
ATOM    870  HG2 LYS    56      -5.035 -11.115  15.415  1.00  0.00
ATOM    871  HG3 LYS    56      -4.120 -10.171  16.615  1.00  0.00
ATOM    872  CD  LYS    56      -5.888 -11.122  17.391  1.00  0.00
ATOM    873  HD2 LYS    56      -6.083 -10.372  18.158  1.00  0.00
ATOM    874  HD3 LYS    56      -6.833 -11.471  16.976  1.00  0.00
ATOM    875  CE  LYS    56      -5.148 -12.286  18.002  1.00  0.00
ATOM    876  HE2 LYS    56      -5.871 -12.918  18.518  1.00  0.00
ATOM    877  HE3 LYS    56      -4.678 -12.853  17.198  1.00  0.00
ATOM    878  NZ  LYS    56      -4.107 -11.837  18.965  1.00  0.00
ATOM    879  HZ1 LYS    56      -4.541 -11.312  19.711  1.00  0.00
ATOM    880  HZ2 LYS    56      -3.635 -12.643  19.351  1.00  0.00
ATOM    881  HZ3 LYS    56      -3.436 -11.252  18.488  1.00  0.00
ATOM    882  C   LYS    56      -6.229  -7.547  13.911  1.00  0.00
ATOM    883  O   LYS    56      -7.033  -7.939  13.068  1.00  0.00
ATOM    884  N   GLN    57      -6.147  -6.258  14.320  1.00  0.00
ATOM    885  H   GLN    57      -5.497  -6.043  15.062  1.00  0.00
ATOM    886  CA  GLN    57      -6.986  -5.175  13.795  1.00  0.00
ATOM    887  HA  GLN    57      -8.032  -5.479  13.826  1.00  0.00
ATOM    888  CB  GLN    57      -6.822  -3.899  14.624  1.00  0.00
ATOM    889  HB2 GLN    57      -6.142  -4.127  15.445  1.00  0.00
ATOM    890  HB3 GLN    57      -6.371  -3.146  13.978  1.00  0.00
ATOM    891  CG  GLN    57      -8.131  -3.367  15.185  1.00  0.00
ATOM    892  HG2 GLN    57      -8.938  -3.603  14.491  1.00  0.00
ATOM    893  HG3 GLN    57      -8.331  -3.836  16.148  1.00  0.00
ATOM    894  CD  GLN    57      -8.082  -1.873  15.378  1.00  0.00
ATOM    895  OE1 GLN    57      -8.472  -1.098  14.496  1.00  0.00
ATOM    896  NE2 GLN    57      -7.598  -1.438  16.533  1.00  0.00
ATOM    897 HE21 GLN    57      -7.544  -0.445  16.712  1.00  0.00
ATOM    898 HE22 GLN    57      -7.285  -2.101  17.228  1.00  0.00
ATOM    899  C   GLN    57      -6.654  -4.903  12.327  1.00  0.00
ATOM    900  O   GLN    57      -7.578  -4.752  11.530  1.00  0.00
ATOM    901  N   GLU    58      -5.344  -4.875  11.969  1.00  0.00
ATOM    902  H   GLU    58      -4.666  -4.962  12.714  1.00  0.00
ATOM    903  CA  GLU    58      -4.852  -4.662  10.600  1.00  0.00
ATOM    904  HA  GLU    58      -5.240  -3.720  10.214  1.00  0.00
ATOM    905  CB  GLU    58      -3.309  -4.609  10.573  1.00  0.00
ATOM    906  HB2 GLU    58      -3.000  -3.795  11.228  1.00  0.00
ATOM    907  HB3 GLU    58      -2.944  -5.555  10.973  1.00  0.00
ATOM    908  CG  GLU    58      -2.730  -4.389   9.179  1.00  0.00
ATOM    909  HG2 GLU    58      -3.111  -5.226   8.594  1.00  0.00
ATOM    910  HG3 GLU    58      -3.153  -3.459   8.800  1.00  0.00
ATOM    911  CD  GLU    58      -1.218  -4.340   9.066  1.00  0.00
ATOM    912  OE1 GLU    58      -0.531  -4.240  10.106  1.00  0.00
ATOM    913  OE2 GLU    58      -0.719  -4.366   7.918  1.00  0.00
ATOM    914  C   GLU    58      -5.372  -5.760   9.658  1.00  0.00
ATOM    915  O   GLU    58      -5.866  -5.439   8.571  1.00  0.00
ATOM    916  N   ILE    59      -5.254  -7.042  10.075  1.00  0.00
ATOM    917  H   ILE    59      -4.742  -7.207  10.930  1.00  0.00
ATOM    918  CA  ILE    59      -5.728  -8.202   9.315  1.00  0.00
ATOM    919  HA  ILE    59      -5.362  -8.204   8.288  1.00  0.00
ATOM    920  CB  ILE    59      -5.338  -9.544  10.008  1.00  0.00
ATOM    921  HB  ILE    59      -5.537  -9.451  11.075  1.00  0.00
ATOM    922  CG2 ILE    59      -6.141 -10.737   9.436  1.00  0.00
ATOM    923 HG21 ILE    59      -5.942 -10.831   8.369  1.00  0.00
ATOM    924 HG22 ILE    59      -5.841 -11.654   9.944  1.00  0.00
ATOM    925 HG23 ILE    59      -7.206 -10.567   9.593  1.00  0.00
ATOM    926  CG1 ILE    59      -3.817  -9.797   9.922  1.00  0.00
ATOM    927 HG12 ILE    59      -3.596 -10.027   8.880  1.00  0.00
ATOM    928 HG13 ILE    59      -3.328  -8.863  10.199  1.00  0.00
ATOM    929  CD1 ILE    59      -3.297 -10.938  10.824  1.00  0.00
ATOM    930 HD11 ILE    59      -3.785 -11.872  10.547  1.00  0.00
ATOM    931 HD12 ILE    59      -2.219 -11.040  10.695  1.00  0.00
ATOM    932 HD13 ILE    59      -3.518 -10.707  11.866  1.00  0.00
ATOM    933  C   ILE    59      -7.243  -8.074   9.094  1.00  0.00
ATOM    934  O   ILE    59      -7.701  -8.235   7.963  1.00  0.00
ATOM    935  N   ASP    60      -8.001  -7.758  10.170  1.00  0.00
ATOM    936  H   ASP    60      -7.535  -7.699  11.065  1.00  0.00
ATOM    937  CA  ASP    60      -9.460  -7.575  10.130  1.00  0.00
ATOM    938  HA  ASP    60      -9.934  -8.489   9.775  1.00  0.00
ATOM    939  CB  ASP    60     -10.012  -7.246  11.535  1.00  0.00
ATOM    940  HB2 ASP    60      -9.375  -6.471  11.961  1.00  0.00
ATOM    941  HB3 ASP    60     -11.012  -6.845  11.373  1.00  0.00
ATOM    942  CG  ASP    60     -10.089  -8.430  12.503  1.00  0.00
ATOM    943  OD1 ASP    60      -9.591  -9.535  12.147  1.00  0.00
ATOM    944  OD2 ASP    60     -10.629  -8.251  13.621  1.00  0.00
ATOM    945  C   ASP    60      -9.853  -6.491   9.128  1.00  0.00
ATOM    946  O   ASP    60     -10.782  -6.691   8.345  1.00  0.00
ATOM    947  N   ILE    61      -9.105  -5.368   9.121  1.00  0.00
ATOM    948  H   ILE    61      -8.457  -5.235   9.885  1.00  0.00
ATOM    949  CA  ILE    61      -9.337  -4.251   8.208  1.00  0.00
ATOM    950  HA  ILE    61     -10.403  -4.054   8.092  1.00  0.00
ATOM    951  CB  ILE    61      -8.616  -2.950   8.668  1.00  0.00
ATOM    952  HB  ILE    61      -7.595  -3.206   8.951  1.00  0.00
ATOM    953  CG2 ILE    61      -8.589  -1.880   7.544  1.00  0.00
ATOM    954 HG21 ILE    61      -9.610  -1.624   7.261  1.00  0.00
ATOM    955 HG22 ILE    61      -8.078  -0.987   7.904  1.00  0.00
ATOM    956 HG23 ILE    61      -8.061  -2.276   6.677  1.00  0.00
ATOM    957  CG1 ILE    61      -9.292  -2.395   9.956  1.00  0.00
ATOM    958 HG12 ILE    61     -10.285  -2.063   9.652  1.00  0.00
ATOM    959 HG13 ILE    61      -9.384  -3.244  10.634  1.00  0.00
ATOM    960  CD1 ILE    61      -8.564  -1.241  10.675  1.00  0.00
ATOM    961 HD11 ILE    61      -8.471  -0.391   9.999  1.00  0.00
ATOM    962 HD12 ILE    61      -9.133  -0.944  11.556  1.00  0.00
ATOM    963 HD13 ILE    61      -7.571  -1.572  10.980  1.00  0.00
ATOM    964  C   ILE    61      -9.084  -4.621   6.747  1.00  0.00
ATOM    965  O   ILE    61      -9.955  -4.378   5.913  1.00  0.00
ATOM    966  N   LEU    62      -7.919  -5.211   6.436  1.00  0.00
ATOM    967  H   LEU    62      -7.210  -5.297   7.150  1.00  0.00
ATOM    968  CA  LEU    62      -7.567  -5.569   5.058  1.00  0.00
ATOM    969  HA  LEU    62      -7.788  -4.728   4.401  1.00  0.00
ATOM    970  CB  LEU    62      -6.066  -5.920   4.924  1.00  0.00
ATOM    971  HB2 LEU    62      -5.568  -5.132   5.489  1.00  0.00
ATOM    972  HB3 LEU    62      -5.913  -6.877   5.424  1.00  0.00
ATOM    973  CG  LEU    62      -5.473  -5.984   3.497  1.00  0.00
ATOM    974  HG  LEU    62      -6.006  -6.756   2.943  1.00  0.00
ATOM    975  CD1 LEU    62      -5.599  -4.659   2.767  1.00  0.00
ATOM    976 HD11 LEU    62      -5.066  -3.886   3.321  1.00  0.00
ATOM    977 HD12 LEU    62      -5.169  -4.752   1.769  1.00  0.00
ATOM    978 HD13 LEU    62      -6.651  -4.387   2.685  1.00  0.00
ATOM    979  CD2 LEU    62      -4.014  -6.398   3.531  1.00  0.00
ATOM    980 HD21 LEU    62      -3.926  -7.383   3.990  1.00  0.00
ATOM    981 HD22 LEU    62      -3.622  -6.435   2.515  1.00  0.00
ATOM    982 HD23 LEU    62      -3.444  -5.674   4.114  1.00  0.00
ATOM    983  C   LEU    62      -8.483  -6.646   4.460  1.00  0.00
ATOM    984  O   LEU    62      -8.773  -6.606   3.259  1.00  0.00
ATOM    985  N   ARG    63      -8.982  -7.563   5.310  1.00  0.00
ATOM    986  H   ARG    63      -8.657  -7.522   6.266  1.00  0.00
ATOM    987  CA  ARG    63      -9.915  -8.634   4.938  1.00  0.00
ATOM    988  HA  ARG    63      -9.511  -9.218   4.112  1.00  0.00
ATOM    989  CB  ARG    63     -10.125  -9.565   6.140  1.00  0.00
ATOM    990  HB2 ARG    63      -9.134  -9.764   6.549  1.00  0.00
ATOM    991  HB3 ARG    63     -10.710  -9.000   6.865  1.00  0.00
ATOM    992  CG  ARG    63     -10.827 -10.889   5.839  1.00  0.00
ATOM    993  HG2 ARG    63     -11.900 -10.745   5.963  1.00  0.00
ATOM    994  HG3 ARG    63     -10.614 -11.164   4.807  1.00  0.00
ATOM    995  CD  ARG    63     -10.354 -11.997   6.767  1.00  0.00
ATOM    996  HD2 ARG    63     -10.943 -12.892   6.570  1.00  0.00
ATOM    997  HD3 ARG    63      -9.303 -12.201   6.559  1.00  0.00
ATOM    998  NE  ARG    63     -10.492 -11.646   8.184  1.00  0.00
ATOM    999  HE  ARG    63     -11.115 -10.883   8.408  1.00  0.00
ATOM   1000  CZ  ARG    63      -9.863 -12.263   9.178  1.00  0.00
ATOM   1001  NH1 ARG    63      -9.035 -13.273   8.927  1.00  0.00
ATOM   1002 HH11 ARG    63      -8.884 -13.572   7.975  1.00  0.00
ATOM   1003 HH12 ARG    63      -8.562 -13.735   9.690  1.00  0.00
ATOM   1004  NH2 ARG    63     -10.051 -11.875  10.432  1.00  0.00
ATOM   1005 HH21 ARG    63     -10.675 -11.106  10.631  1.00  0.00
ATOM   1006 HH22 ARG    63      -9.569 -12.350  11.182  1.00  0.00
ATOM   1007  C   ARG    63     -11.263  -8.057   4.455  1.00  0.00
ATOM   1008  O   ARG    63     -11.892  -8.647   3.577  1.00  0.00
ATOM   1009  N   THR    64     -11.681  -6.898   5.008  1.00  0.00
ATOM   1010  H   THR    64     -11.122  -6.513   5.756  1.00  0.00
ATOM   1011  CA  THR    64     -12.947  -6.230   4.670  1.00  0.00
ATOM   1012  HA  THR    64     -13.697  -6.923   4.287  1.00  0.00
ATOM   1013  CB  THR    64     -13.530  -5.501   5.889  1.00  0.00
ATOM   1014  HB  THR    64     -14.470  -5.044   5.582  1.00  0.00
ATOM   1015  CG2 THR    64     -13.777  -6.418   7.072  1.00  0.00
ATOM   1016 HG21 THR    64     -12.837  -6.875   7.381  1.00  0.00
ATOM   1017 HG22 THR    64     -14.189  -5.841   7.900  1.00  0.00
ATOM   1018 HG23 THR    64     -14.484  -7.198   6.787  1.00  0.00
ATOM   1019  OG1 THR    64     -12.665  -4.428   6.259  1.00  0.00
ATOM   1020  HG1 THR    64     -13.029  -3.971   7.021  1.00  0.00
ATOM   1021  C   THR    64     -12.845  -5.279   3.475  1.00  0.00
ATOM   1022  O   THR    64     -13.876  -4.866   2.945  1.00  0.00
ATOM   1023  N   LEU    65     -11.621  -4.892   3.078  1.00  0.00
ATOM   1024  H   LEU    65     -10.807  -5.190   3.596  1.00  0.00
ATOM   1025  CA  LEU    65     -11.434  -3.958   1.969  1.00  0.00
ATOM   1026  HA  LEU    65     -12.345  -3.372   1.844  1.00  0.00
ATOM   1027  CB  LEU    65     -10.258  -2.995   2.208  1.00  0.00
ATOM   1028  HB2 LEU    65      -9.424  -3.692   2.284  1.00  0.00
ATOM   1029  HB3 LEU    65     -10.125  -2.363   1.330  1.00  0.00
ATOM   1030  CG  LEU    65     -10.307  -2.123   3.458  1.00  0.00
ATOM   1031  HG  LEU    65     -10.569  -2.742   4.316  1.00  0.00
ATOM   1032  CD1 LEU    65      -8.984  -1.489   3.692  1.00  0.00
ATOM   1033 HD11 LEU    65      -8.721  -0.870   2.835  1.00  0.00
ATOM   1034 HD12 LEU    65      -9.031  -0.869   4.587  1.00  0.00
ATOM   1035 HD13 LEU    65      -8.228  -2.263   3.826  1.00  0.00
ATOM   1036  CD2 LEU    65     -11.434  -1.091   3.394  1.00  0.00
ATOM   1037 HD21 LEU    65     -12.391  -1.603   3.300  1.00  0.00
ATOM   1038 HD22 LEU    65     -11.431  -0.492   4.305  1.00  0.00
ATOM   1039 HD23 LEU    65     -11.283  -0.441   2.532  1.00  0.00
ATOM   1040  C   LEU    65     -11.266  -4.662   0.647  1.00  0.00
ATOM   1041  O   LEU    65     -10.532  -5.642   0.557  1.00  0.00
ATOM   1042  N   TYR    66     -11.949  -4.149  -0.382  1.00  0.00
ATOM   1043  H   TYR    66     -12.568  -3.375  -0.188  1.00  0.00
ATOM   1044  CA  TYR    66     -11.908  -4.677  -1.737  1.00  0.00
ATOM   1045  HA  TYR    66     -10.939  -5.142  -1.919  1.00  0.00
ATOM   1046  CB  TYR    66     -13.016  -5.741  -1.951  1.00  0.00
ATOM   1047  HB2 TYR    66     -12.954  -6.410  -1.092  1.00  0.00
ATOM   1048  HB3 TYR    66     -13.991  -5.254  -1.961  1.00  0.00
ATOM   1049  CG  TYR    66     -12.836  -6.536  -3.223  1.00  0.00
ATOM   1050  CD1 TYR    66     -12.216  -7.783  -3.209  1.00  0.00
ATOM   1051  HD1 TYR    66     -11.879  -8.190  -2.256  1.00  0.00
ATOM   1052  CE1 TYR    66     -12.023  -8.508  -4.386  1.00  0.00
ATOM   1053  HE1 TYR    66     -11.550  -9.490  -4.354  1.00  0.00
ATOM   1054  CZ  TYR    66     -12.449  -7.983  -5.597  1.00  0.00
ATOM   1055  OH  TYR    66     -12.270  -8.681  -6.768  1.00  0.00
ATOM   1056  HH  TYR    66     -11.838  -9.529  -6.637  1.00  0.00
ATOM   1057  CE2 TYR    66     -13.049  -6.735  -5.636  1.00  0.00
ATOM   1058  HE2 TYR    66     -13.369  -6.309  -6.587  1.00  0.00
ATOM   1059  CD2 TYR    66     -13.242  -6.022  -4.454  1.00  0.00
ATOM   1060  HD2 TYR    66     -13.718  -5.042  -4.479  1.00  0.00
ATOM   1061  C   TYR    66     -12.039  -3.510  -2.716  1.00  0.00
ATOM   1062  O   TYR    66     -13.130  -2.968  -2.895  1.00  0.00
ATOM   1063  N   HIE    67     -10.913  -3.107  -3.322  1.00  0.00
ATOM   1064  H   HIE    67     -10.057  -3.590  -3.090  1.00  0.00
ATOM   1065  CA  HIE    67     -10.848  -1.997  -4.275  1.00  0.00
ATOM   1066  HA  HIE    67     -11.764  -1.966  -4.864  1.00  0.00
ATOM   1067  CB  HIE    67     -10.689  -0.651  -3.539  1.00  0.00
ATOM   1068  HB2 HIE    67     -11.352  -0.669  -2.673  1.00  0.00
ATOM   1069  HB3 HIE    67      -9.668  -0.460  -3.210  1.00  0.00
ATOM   1070  CG  HIE    67     -11.100   0.527  -4.369  1.00  0.00
ATOM   1071  ND1 HIE    67     -10.184   1.224  -5.130  1.00  0.00
ATOM   1072  CE1 HIE    67     -10.876   2.169  -5.747  1.00  0.00
ATOM   1073  HE1 HIE    67     -10.327   2.853  -6.393  1.00  0.00
ATOM   1074  NE2 HIE    67     -12.172   2.100  -5.448  1.00  0.00
ATOM   1075  HE2 HIE    67     -12.918   2.693  -5.782  1.00  0.00
ATOM   1076  CD2 HIE    67     -12.330   1.050  -4.578  1.00  0.00
ATOM   1077  HD2 HIE    67     -13.322   0.797  -4.203  1.00  0.00
ATOM   1078  C   HIE    67      -9.681  -2.198  -5.222  1.00  0.00
ATOM   1079  O   HIE    67      -8.668  -2.775  -4.822  1.00  0.00
ATOM   1080  N   GLU    68      -9.803  -1.694  -6.465  1.00  0.00
ATOM   1081  H   GLU    68     -10.702  -1.331  -6.750  1.00  0.00
ATOM   1082  CA  GLU    68      -8.746  -1.806  -7.478  1.00  0.00
ATOM   1083  HA  GLU    68      -8.378  -2.832  -7.494  1.00  0.00
ATOM   1084  CB  GLU    68      -9.250  -1.443  -8.887  1.00  0.00
ATOM   1085  HB2 GLU    68      -8.456  -1.724  -9.579  1.00  0.00
ATOM   1086  HB3 GLU    68     -10.126  -2.064  -9.070  1.00  0.00
ATOM   1087  CG  GLU    68      -9.611   0.016  -9.098  1.00  0.00
ATOM   1088  HG2 GLU    68     -10.505   0.221  -8.510  1.00  0.00
ATOM   1089  HG3 GLU    68      -8.775   0.592  -8.701  1.00  0.00
ATOM   1090  CD  GLU    68      -9.855   0.410 -10.545  1.00  0.00
ATOM   1091  OE1 GLU    68     -10.839   1.143 -10.797  1.00  0.00
ATOM   1092  OE2 GLU    68      -9.058   0.008 -11.426  1.00  0.00
ATOM   1093  C   GLU    68      -7.470  -1.047  -7.114  1.00  0.00
ATOM   1094  O   GLU    68      -6.395  -1.387  -7.614  1.00  0.00
ATOM   1095  N   HIE    69      -7.583  -0.040  -6.226  1.00  0.00
ATOM   1096  H   HIE    69      -8.507   0.284  -5.978  1.00  0.00
ATOM   1097  CA  HIE    69      -6.430   0.739  -5.775  1.00  0.00
ATOM   1098  HA  HIE    69      -5.527   0.355  -6.250  1.00  0.00
ATOM   1099  CB  HIE    69      -6.579   2.221  -6.135  1.00  0.00
ATOM   1100  HB2 HIE    69      -7.422   2.644  -5.588  1.00  0.00
ATOM   1101  HB3 HIE    69      -5.678   2.791  -5.911  1.00  0.00
ATOM   1102  CG  HIE    69      -6.866   2.427  -7.588  1.00  0.00
ATOM   1103  ND1 HIE    69      -5.968   2.043  -8.561  1.00  0.00
ATOM   1104  CE1 HIE    69      -6.545   2.327  -9.716  1.00  0.00
ATOM   1105  HE1 HIE    69      -5.994   2.093 -10.627  1.00  0.00
ATOM   1106  NE2 HIE    69      -7.743   2.869  -9.539  1.00  0.00
ATOM   1107  HE2 HIE    69      -8.393   3.178 -10.248  1.00  0.00
ATOM   1108  CD2 HIE    69      -7.960   2.944  -8.183  1.00  0.00
ATOM   1109  HD2 HIE    69      -8.890   3.367  -7.803  1.00  0.00
ATOM   1110  C   HIE    69      -6.073   0.493  -4.321  1.00  0.00
ATOM   1111  O   HIE    69      -5.462   1.340  -3.671  1.00  0.00
ATOM   1112  N   ILE    70      -6.425  -0.706  -3.820  1.00  0.00
ATOM   1113  H   ILE    70      -7.025  -1.288  -4.386  1.00  0.00
ATOM   1114  CA  ILE    70      -6.081  -1.166  -2.472  1.00  0.00
ATOM   1115  HA  ILE    70      -5.264  -0.567  -2.070  1.00  0.00
ATOM   1116  CB  ILE    70      -7.277  -1.143  -1.479  1.00  0.00
ATOM   1117  HB  ILE    70      -8.158  -1.541  -1.983  1.00  0.00
ATOM   1118  CG2 ILE    70      -6.971  -2.001  -0.216  1.00  0.00
ATOM   1119 HG21 ILE    70      -6.090  -1.603   0.289  1.00  0.00
ATOM   1120 HG22 ILE    70      -7.824  -1.968   0.462  1.00  0.00
ATOM   1121 HG23 ILE    70      -6.784  -3.033  -0.513  1.00  0.00
ATOM   1122  CG1 ILE    70      -7.625   0.319  -1.088  1.00  0.00
ATOM   1123 HG12 ILE    70      -6.716   0.734  -0.653  1.00  0.00
ATOM   1124 HG13 ILE    70      -7.846   0.832  -2.024  1.00  0.00
ATOM   1125  CD1 ILE    70      -8.778   0.509  -0.124  1.00  0.00
ATOM   1126 HD11 ILE    70      -8.557  -0.003   0.812  1.00  0.00
ATOM   1127 HD12 ILE    70      -8.919   1.572   0.068  1.00  0.00
ATOM   1128 HD13 ILE    70      -9.687   0.094  -0.559  1.00  0.00
ATOM   1129  C   ILE    70      -5.468  -2.550  -2.633  1.00  0.00
ATOM   1130  O   ILE    70      -6.080  -3.398  -3.282  1.00  0.00
ATOM   1131  N   ILE    71      -4.244  -2.767  -2.092  1.00  0.00
ATOM   1132  H   ILE    71      -3.732  -1.968  -1.747  1.00  0.00
ATOM   1133  CA  ILE    71      -3.551  -4.068  -2.153  1.00  0.00
ATOM   1134  HA  ILE    71      -3.347  -4.395  -3.172  1.00  0.00
ATOM   1135  CB  ILE    71      -2.227  -4.113  -1.315  1.00  0.00
ATOM   1136  HB  ILE    71      -1.552  -3.353  -1.709  1.00  0.00
ATOM   1137  CG2 ILE    71      -2.472  -3.855   0.181  1.00  0.00
ATOM   1138 HG21 ILE    71      -3.146  -4.615   0.577  1.00  0.00
ATOM   1139 HG22 ILE    71      -1.523  -3.897   0.718  1.00  0.00
ATOM   1140 HG23 ILE    71      -2.919  -2.869   0.312  1.00  0.00
ATOM   1141  CG1 ILE    71      -1.442  -5.434  -1.578  1.00  0.00
ATOM   1142 HG12 ILE    71      -2.064  -6.231  -1.172  1.00  0.00
ATOM   1143 HG13 ILE    71      -1.387  -5.532  -2.662  1.00  0.00
ATOM   1144  CD1 ILE    71      -0.034  -5.534  -0.984  1.00  0.00
ATOM   1145 HD11 ILE    71      -0.088  -5.436   0.100  1.00  0.00
ATOM   1146 HD12 ILE    71       0.401  -6.500  -1.240  1.00  0.00
ATOM   1147 HD13 ILE    71       0.589  -4.736  -1.390  1.00  0.00
ATOM   1148  C   ILE    71      -4.521  -5.217  -1.823  1.00  0.00
ATOM   1149  O   ILE    71      -5.278  -5.128  -0.856  1.00  0.00
ATOM   1150  N   LYS    72      -4.535  -6.247  -2.670  1.00  0.00
ATOM   1151  H   LYS    72      -3.961  -6.206  -3.499  1.00  0.00
ATOM   1152  CA  LYS    72      -5.436  -7.378  -2.510  1.00  0.00
ATOM   1153  HA  LYS    72      -6.414  -7.025  -2.184  1.00  0.00
ATOM   1154  CB  LYS    72      -5.603  -8.128  -3.836  1.00  0.00
ATOM   1155  HB2 LYS    72      -5.069  -7.566  -4.602  1.00  0.00
ATOM   1156  HB3 LYS    72      -5.141  -9.109  -3.719  1.00  0.00
ATOM   1157  CG  LYS    72      -7.054  -8.299  -4.253  1.00  0.00
ATOM   1158  HG2 LYS    72      -7.647  -8.501  -3.361  1.00  0.00
ATOM   1159  HG3 LYS    72      -7.392  -7.368  -4.710  1.00  0.00
ATOM   1160  CD  LYS    72      -7.224  -9.441  -5.244  1.00  0.00
ATOM   1161  HD2 LYS    72      -7.927  -9.121  -6.013  1.00  0.00
ATOM   1162  HD3 LYS    72      -6.254  -9.640  -5.700  1.00  0.00
ATOM   1163  CE  LYS    72      -7.739 -10.702  -4.585  1.00  0.00
ATOM   1164  HE2 LYS    72      -7.046 -10.979  -3.789  1.00  0.00
ATOM   1165  HE3 LYS    72      -8.717 -10.488  -4.155  1.00  0.00
ATOM   1166  NZ  LYS    72      -7.857 -11.825  -5.552  1.00  0.00
ATOM   1167  HZ1 LYS    72      -6.950 -12.024  -5.949  1.00  0.00
ATOM   1168  HZ2 LYS    72      -8.203 -12.646  -5.074  1.00  0.00
ATOM   1169  HZ3 LYS    72      -8.499 -11.569  -6.288  1.00  0.00
ATOM   1170  C   LYS    72      -5.048  -8.345  -1.393  1.00  0.00
ATOM   1171  O   LYS    72      -3.946  -8.891  -1.395  1.00  0.00
ATOM   1172  N   TYR    73      -5.978  -8.562  -0.453  1.00  0.00
ATOM   1173  H   TYR    73      -6.817  -8.003  -0.506  1.00  0.00
ATOM   1174  CA  TYR    73      -5.874  -9.555   0.611  1.00  0.00
ATOM   1175  HA  TYR    73      -4.910  -9.465   1.111  1.00  0.00
ATOM   1176  CB  TYR    73      -6.994  -9.338   1.655  1.00  0.00
ATOM   1177  HB2 TYR    73      -6.807  -8.395   2.169  1.00  0.00
ATOM   1178  HB3 TYR    73      -7.920  -9.263   1.085  1.00  0.00
ATOM   1179  CG  TYR    73      -7.118 -10.454   2.677  1.00  0.00
ATOM   1180  CD1 TYR    73      -6.254 -10.530   3.762  1.00  0.00
ATOM   1181  HD1 TYR    73      -5.475  -9.774   3.864  1.00  0.00
ATOM   1182  CE1 TYR    73      -6.367 -11.546   4.709  1.00  0.00
ATOM   1183  HE1 TYR    73      -5.685 -11.577   5.559  1.00  0.00
ATOM   1184  CZ  TYR    73      -7.378 -12.480   4.599  1.00  0.00
ATOM   1185  OH  TYR    73      -7.461 -13.476   5.541  1.00  0.00
ATOM   1186  HH  TYR    73      -6.776 -13.417   6.211  1.00  0.00
ATOM   1187  CE2 TYR    73      -8.249 -12.432   3.522  1.00  0.00
ATOM   1188  HE2 TYR    73      -9.029 -13.186   3.411  1.00  0.00
ATOM   1189  CD2 TYR    73      -8.124 -11.414   2.576  1.00  0.00
ATOM   1190  HD2 TYR    73      -8.821 -11.359   1.739  1.00  0.00
ATOM   1191  C   TYR    73      -6.052 -10.927  -0.069  1.00  0.00
ATOM   1192  O   TYR    73      -6.988 -11.101  -0.853  1.00  0.00
ATOM   1193  N   LYS    74      -5.148 -11.874   0.199  1.00  0.00
ATOM   1194  H   LYS    74      -4.361 -11.647   0.791  1.00  0.00
ATOM   1195  CA  LYS    74      -5.205 -13.215  -0.399  1.00  0.00
ATOM   1196  HA  LYS    74      -5.948 -13.224  -1.196  1.00  0.00
ATOM   1197  CB  LYS    74      -3.841 -13.622  -0.993  1.00  0.00
ATOM   1198  HB2 LYS    74      -3.086 -13.402  -0.237  1.00  0.00
ATOM   1199  HB3 LYS    74      -3.877 -14.697  -1.167  1.00  0.00
ATOM   1200  CG  LYS    74      -3.483 -12.908  -2.291  1.00  0.00
ATOM   1201  HG2 LYS    74      -4.099 -12.012  -2.371  1.00  0.00
ATOM   1202  HG3 LYS    74      -2.432 -12.624  -2.248  1.00  0.00
ATOM   1203  CD  LYS    74      -3.718 -13.792  -3.498  1.00  0.00
ATOM   1204  HD2 LYS    74      -4.001 -14.784  -3.147  1.00  0.00
ATOM   1205  HD3 LYS    74      -4.536 -13.366  -4.080  1.00  0.00
ATOM   1206  CE  LYS    74      -2.489 -13.896  -4.364  1.00  0.00
ATOM   1207  HE2 LYS    74      -2.510 -13.087  -5.094  1.00  0.00
ATOM   1208  HE3 LYS    74      -1.609 -13.790  -3.729  1.00  0.00
ATOM   1209  NZ  LYS    74      -2.434 -15.201  -5.072  1.00  0.00
ATOM   1210  HZ1 LYS    74      -3.249 -15.300  -5.661  1.00  0.00
ATOM   1211  HZ2 LYS    74      -1.600 -15.240  -5.642  1.00  0.00
ATOM   1212  HZ3 LYS    74      -2.414 -15.951  -4.396  1.00  0.00
ATOM   1213  C   LYS    74      -5.678 -14.253   0.605  1.00  0.00
ATOM   1214  O   LYS    74      -6.341 -15.222   0.237  1.00  0.00
ATOM   1215  N   GLY    75      -5.318 -14.050   1.861  1.00  0.00
ATOM   1216  H   GLY    75      -4.773 -13.231   2.088  1.00  0.00
ATOM   1217  CA  GLY    75      -5.674 -14.960   2.939  1.00  0.00
ATOM   1218  HA2 GLY    75      -6.674 -14.709   3.292  1.00  0.00
ATOM   1219  HA3 GLY    75      -5.671 -15.979   2.551  1.00  0.00
ATOM   1220  C   GLY    75      -4.708 -14.873   4.097  1.00  0.00
ATOM   1221  O   GLY    75      -3.903 -13.936   4.189  1.00  0.00
ATOM   1222  N   CYS    76      -4.796 -15.849   4.992  1.00  0.00
ATOM   1223  H   CYS    76      -5.550 -16.517   4.920  1.00  0.00
ATOM   1224  CA  CYS    76      -3.924 -15.919   6.149  1.00  0.00
ATOM   1225  HA  CYS    76      -3.116 -15.196   6.038  1.00  0.00
ATOM   1226  CB  CYS    76      -4.686 -15.605   7.433  1.00  0.00
ATOM   1227  HB2 CYS    76      -5.684 -16.043   7.402  1.00  0.00
ATOM   1228  HB3 CYS    76      -4.149 -15.989   8.300  1.00  0.00
ATOM   1229  SG  CYS    76      -4.923 -13.834   7.731  1.00  0.00
ATOM   1230  HG  CYS    76      -5.587 -13.973   8.875  1.00  0.00
ATOM   1231  C   CYS    76      -3.199 -17.242   6.228  1.00  0.00
ATOM   1232  O   CYS    76      -3.643 -18.238   5.659  1.00  0.00
ATOM   1233  N   CYS    77      -2.058 -17.238   6.902  1.00  0.00
ATOM   1234  H   CYS    77      -1.705 -16.359   7.254  1.00  0.00
ATOM   1235  CA  CYS    77      -1.249 -18.423   7.086  1.00  0.00
ATOM   1236  HA  CYS    77      -1.776 -19.290   6.687  1.00  0.00
ATOM   1237  CB  CYS    77       0.086 -18.291   6.365  1.00  0.00
ATOM   1238  HB2 CYS    77      -0.068 -18.128   5.298  1.00  0.00
ATOM   1239  HB3 CYS    77       0.666 -17.466   6.778  1.00  0.00
ATOM   1240  SG  CYS    77       1.130 -19.757   6.501  1.00  0.00
ATOM   1241  HG  CYS    77       2.141 -19.275   5.784  1.00  0.00
ATOM   1242  C   CYS    77      -1.058 -18.702   8.565  1.00  0.00
ATOM   1243  O   CYS    77      -0.749 -17.790   9.335  1.00  0.00
ATOM   1244  N   GLU    78      -1.243 -19.967   8.953  1.00  0.00
ATOM   1245  H   GLU    78      -1.554 -20.636   8.263  1.00  0.00
ATOM   1246  CA  GLU    78      -1.074 -20.420  10.325  1.00  0.00
ATOM   1247  HA  GLU    78      -1.557 -19.720  11.007  1.00  0.00
ATOM   1248  CB  GLU    78      -1.708 -21.813  10.520  1.00  0.00
ATOM   1249  HB2 GLU    78      -2.746 -21.737  10.196  1.00  0.00
ATOM   1250  HB3 GLU    78      -1.173 -22.500   9.863  1.00  0.00
ATOM   1251  CG  GLU    78      -1.659 -22.336  11.950  1.00  0.00
ATOM   1252  HG2 GLU    78      -1.046 -21.627  12.506  1.00  0.00
ATOM   1253  HG3 GLU    78      -2.684 -22.297  12.319  1.00  0.00
ATOM   1254  CD  GLU    78      -1.106 -23.740  12.140  1.00  0.00
ATOM   1255  OE1 GLU    78      -0.864 -24.121  13.309  1.00  0.00
ATOM   1256  OE2 GLU    78      -0.914 -24.458  11.132  1.00  0.00
ATOM   1257  C   GLU    78       0.418 -20.434  10.652  1.00  0.00
ATOM   1258  O   GLU    78       1.155 -21.310  10.183  1.00  0.00
ATOM   1259  N   ASP    79       0.865 -19.423  11.414  1.00  0.00
ATOM   1260  H   ASP    79       0.231 -18.680  11.668  1.00  0.00
ATOM   1261  CA  ASP    79       2.252 -19.328  11.853  1.00  0.00
ATOM   1262  HA  ASP    79       2.894 -19.837  11.134  1.00  0.00
ATOM   1263  CB  ASP    79       2.705 -17.858  11.965  1.00  0.00
ATOM   1264  HB2 ASP    79       2.287 -17.366  11.087  1.00  0.00
ATOM   1265  HB3 ASP    79       2.248 -17.445  12.864  1.00  0.00
ATOM   1266  CG  ASP    79       4.211 -17.627  12.008  1.00  0.00
ATOM   1267  OD1 ASP    79       4.971 -18.623  12.108  1.00  0.00
ATOM   1268  OD2 ASP    79       4.631 -16.451  11.972  1.00  0.00
ATOM   1269  C   ASP    79       2.348 -20.055  13.197  1.00  0.00
ATOM   1270  O   ASP    79       1.893 -19.526  14.221  1.00  0.00
ATOM   1271  N   ALA    80       2.870 -21.302  13.172  1.00  0.00
ATOM   1272  H   ALA    80       3.110 -21.678  12.266  1.00  0.00
ATOM   1273  CA  ALA    80       3.054 -22.158  14.353  1.00  0.00
ATOM   1274  HA  ALA    80       2.103 -22.270  14.874  1.00  0.00
ATOM   1275  CB  ALA    80       3.542 -23.529  13.937  1.00  0.00
ATOM   1276  HB1 ALA    80       4.498 -23.434  13.422  1.00  0.00
ATOM   1277  HB2 ALA    80       3.668 -24.154  14.821  1.00  0.00
ATOM   1278  HB3 ALA    80       2.814 -23.988  13.268  1.00  0.00
ATOM   1279  C   ALA    80       4.030 -21.497  15.334  1.00  0.00
ATOM   1280  O   ALA    80       3.798 -21.528  16.545  1.00  0.00
ATOM   1281  N   GLY    81       5.067 -20.852  14.786  1.00  0.00
ATOM   1282  H   GLY    81       5.201 -20.950  13.790  1.00  0.00
ATOM   1283  CA  GLY    81       6.004 -20.024  15.532  1.00  0.00
ATOM   1284  HA2 GLY    81       6.228 -20.452  16.509  1.00  0.00
ATOM   1285  HA3 GLY    81       6.932 -19.873  14.980  1.00  0.00
ATOM   1286  C   GLY    81       5.321 -18.682  15.724  1.00  0.00
ATOM   1287  O   GLY    81       4.407 -18.362  14.961  1.00  0.00
ATOM   1288  N   ALA    82       5.686 -17.908  16.764  1.00  0.00
ATOM   1289  H   ALA    82       6.358 -18.282  17.418  1.00  0.00
ATOM   1290  CA  ALA    82       5.059 -16.600  17.071  1.00  0.00
ATOM   1291  HA  ALA    82       5.632 -16.232  17.922  1.00  0.00
ATOM   1292  CB  ALA    82       5.224 -15.618  15.909  1.00  0.00
ATOM   1293  HB1 ALA    82       4.649 -15.969  15.052  1.00  0.00
ATOM   1294  HB2 ALA    82       4.864 -14.634  16.210  1.00  0.00
ATOM   1295  HB3 ALA    82       6.277 -15.551  15.636  1.00  0.00
ATOM   1296  C   ALA    82       3.578 -16.673  17.506  1.00  0.00
ATOM   1297  O   ALA    82       3.055 -15.672  18.002  1.00  0.00
ATOM   1298  N   ALA    83       2.916 -17.854  17.335  1.00  0.00
ATOM   1299  H   ALA    83       3.450 -18.571  16.865  1.00  0.00
ATOM   1300  CA  ALA    83       1.507 -18.135  17.664  1.00  0.00
ATOM   1301  HA  ALA    83       1.220 -19.006  17.075  1.00  0.00
ATOM   1302  CB  ALA    83       1.352 -18.475  19.142  1.00  0.00
ATOM   1303  HB1 ALA    83       1.627 -17.609  19.745  1.00  0.00
ATOM   1304  HB2 ALA    83       0.316 -18.745  19.346  1.00  0.00
ATOM   1305  HB3 ALA    83       2.002 -19.313  19.393  1.00  0.00
ATOM   1306  C   ALA    83       0.572 -16.989  17.252  1.00  0.00
ATOM   1307  O   ALA    83      -0.082 -16.353  18.084  1.00  0.00
ATOM   1308  N   SER    84       0.567 -16.699  15.948  1.00  0.00
ATOM   1309  H   SER    84       1.173 -17.239  15.345  1.00  0.00
ATOM   1310  CA  SER    84      -0.222 -15.622  15.352  1.00  0.00
ATOM   1311  HA  SER    84      -1.174 -15.528  15.875  1.00  0.00
ATOM   1312  CB  SER    84       0.528 -14.291  15.457  1.00  0.00
ATOM   1313  HB2 SER    84      -0.065 -13.529  14.951  1.00  0.00
ATOM   1314  HB3 SER    84       0.620 -14.038  16.513  1.00  0.00
ATOM   1315  OG  SER    84       1.820 -14.349  14.871  1.00  0.00
ATOM   1316  HG  SER    84       2.251 -13.496  14.960  1.00  0.00
ATOM   1317  C   SER    84      -0.541 -15.938  13.894  1.00  0.00
ATOM   1318  O   SER    84      -0.228 -17.033  13.404  1.00  0.00
ATOM   1319  N   LEU    85      -1.185 -14.990  13.206  1.00  0.00
ATOM   1320  H   LEU    85      -1.492 -14.146  13.670  1.00  0.00
ATOM   1321  CA  LEU    85      -1.494 -15.152  11.797  1.00  0.00
ATOM   1322  HA  LEU    85      -1.385 -16.204  11.530  1.00  0.00
ATOM   1323  CB  LEU    85      -2.929 -14.704  11.460  1.00  0.00
ATOM   1324  HB2 LEU    85      -3.022 -13.744  11.967  1.00  0.00
ATOM   1325  HB3 LEU    85      -2.949 -14.548  10.381  1.00  0.00
ATOM   1326  CG  LEU    85      -4.097 -15.614  11.867  1.00  0.00
ATOM   1327  HG  LEU    85      -4.019 -15.842  12.930  1.00  0.00
ATOM   1328  CD1 LEU    85      -5.415 -14.925  11.595  1.00  0.00
ATOM   1329 HD11 LEU    85      -5.494 -14.697  10.532  1.00  0.00
ATOM   1330 HD12 LEU    85      -6.235 -15.580  11.888  1.00  0.00
ATOM   1331 HD13 LEU    85      -5.467 -14.000  12.169  1.00  0.00
ATOM   1332  CD2 LEU    85      -4.070 -16.950  11.124  1.00  0.00
ATOM   1333 HD21 LEU    85      -3.139 -17.471  11.348  1.00  0.00
ATOM   1334 HD22 LEU    85      -4.914 -17.561  11.443  1.00  0.00
ATOM   1335 HD23 LEU    85      -4.136 -16.771  10.051  1.00  0.00
ATOM   1336  C   LEU    85      -0.507 -14.350  10.983  1.00  0.00
ATOM   1337  O   LEU    85      -0.053 -13.284  11.412  1.00  0.00
ATOM   1338  N   GLN    86      -0.156 -14.879   9.819  1.00  0.00
ATOM   1339  H   GLN    86      -0.501 -15.799   9.586  1.00  0.00
ATOM   1340  CA  GLN    86       0.685 -14.197   8.857  1.00  0.00
ATOM   1341  HA  GLN    86       1.198 -13.369   9.346  1.00  0.00
ATOM   1342  CB  GLN    86       1.732 -15.143   8.275  1.00  0.00
ATOM   1343  HB2 GLN    86       1.246 -16.105   8.113  1.00  0.00
ATOM   1344  HB3 GLN    86       2.046 -14.729   7.317  1.00  0.00
ATOM   1345  CG  GLN    86       2.945 -15.332   9.167  1.00  0.00
ATOM   1346  HG2 GLN    86       3.381 -14.384   9.483  1.00  0.00
ATOM   1347  HG3 GLN    86       2.626 -15.895  10.044  1.00  0.00
ATOM   1348  CD  GLN    86       3.994 -16.126   8.444  1.00  0.00
ATOM   1349  OE1 GLN    86       3.887 -17.346   8.293  1.00  0.00
ATOM   1350  NE2 GLN    86       5.003 -15.439   7.930  1.00  0.00
ATOM   1351 HE21 GLN    86       5.738 -15.923   7.433  1.00  0.00
ATOM   1352 HE22 GLN    86       5.034 -14.436   8.037  1.00  0.00
ATOM   1353  C   GLN    86      -0.274 -13.730   7.780  1.00  0.00
ATOM   1354  O   GLN    86      -1.126 -14.509   7.334  1.00  0.00
ATOM   1355  N   LEU    87      -0.175 -12.453   7.402  1.00  0.00
ATOM   1356  H   LEU    87       0.491 -11.867   7.885  1.00  0.00
ATOM   1357  CA  LEU    87      -1.025 -11.842   6.386  1.00  0.00
ATOM   1358  HA  LEU    87      -2.029 -12.267   6.407  1.00  0.00
ATOM   1359  CB  LEU    87      -1.122 -10.338   6.692  1.00  0.00
ATOM   1360  HB2 LEU    87      -1.460 -10.310   7.728  1.00  0.00
ATOM   1361  HB3 LEU    87      -0.098  -9.970   6.633  1.00  0.00
ATOM   1362  CG  LEU    87      -2.029  -9.456   5.837  1.00  0.00
ATOM   1363  HG  LEU    87      -1.663  -9.475   4.811  1.00  0.00
ATOM   1364  CD1 LEU    87      -3.459  -9.943   5.872  1.00  0.00
ATOM   1365 HD11 LEU    87      -3.825  -9.924   6.898  1.00  0.00
ATOM   1366 HD12 LEU    87      -4.079  -9.294   5.254  1.00  0.00
ATOM   1367 HD13 LEU    87      -3.506 -10.962   5.488  1.00  0.00
ATOM   1368  CD2 LEU    87      -1.982  -8.026   6.333  1.00  0.00
ATOM   1369 HD21 LEU    87      -0.959  -7.653   6.271  1.00  0.00
ATOM   1370 HD22 LEU    87      -2.632  -7.406   5.716  1.00  0.00
ATOM   1371 HD23 LEU    87      -2.320  -7.989   7.368  1.00  0.00
ATOM   1372  C   LEU    87      -0.493 -12.111   4.960  1.00  0.00
ATOM   1373  O   LEU    87       0.612 -11.694   4.622  1.00  0.00
ATOM   1374  N   VAL    88      -1.277 -12.826   4.139  1.00  0.00
ATOM   1375  H   VAL    88      -2.123 -13.227   4.519  1.00  0.00
ATOM   1376  CA  VAL    88      -0.910 -13.159   2.760  1.00  0.00
ATOM   1377  HA  VAL    88       0.144 -12.949   2.575  1.00  0.00
ATOM   1378  CB  VAL    88      -1.199 -14.638   2.366  1.00  0.00
ATOM   1379  HB  VAL    88      -2.272 -14.813   2.439  1.00  0.00
ATOM   1380  CG1 VAL    88      -0.730 -14.935   0.944  1.00  0.00
ATOM   1381 HG11 VAL    88       0.344 -14.760   0.871  1.00  0.00
ATOM   1382 HG12 VAL    88      -0.946 -15.975   0.699  1.00  0.00
ATOM   1383 HG13 VAL    88      -1.252 -14.282   0.245  1.00  0.00
ATOM   1384  CG2 VAL    88      -0.563 -15.614   3.354  1.00  0.00
ATOM   1385 HG21 VAL    88      -0.966 -15.437   4.351  1.00  0.00
ATOM   1386 HG22 VAL    88      -0.785 -16.636   3.049  1.00  0.00
ATOM   1387 HG23 VAL    88       0.517 -15.466   3.367  1.00  0.00
ATOM   1388  C   VAL    88      -1.599 -12.162   1.837  1.00  0.00
ATOM   1389  O   VAL    88      -2.830 -12.049   1.847  1.00  0.00
ATOM   1390  N   MET    89      -0.795 -11.410   1.081  1.00  0.00
ATOM   1391  H   MET    89       0.200 -11.578   1.125  1.00  0.00
ATOM   1392  CA  MET    89      -1.284 -10.372   0.172  1.00  0.00
ATOM   1393  HA  MET    89      -2.373 -10.384   0.153  1.00  0.00
ATOM   1394  CB  MET    89      -0.813  -8.974   0.633  1.00  0.00
ATOM   1395  HB2 MET    89       0.275  -8.977   0.581  1.00  0.00
ATOM   1396  HB3 MET    89      -1.209  -8.257  -0.087  1.00  0.00
ATOM   1397  CG  MET    89      -1.247  -8.582   2.020  1.00  0.00
ATOM   1398  HG2 MET    89      -2.316  -8.367   2.017  1.00  0.00
ATOM   1399  HG3 MET    89      -1.045  -9.403   2.708  1.00  0.00
ATOM   1400  SD  MET    89      -0.346  -7.113   2.567  1.00  0.00
ATOM   1401  CE  MET    89       1.301  -7.779   2.775  1.00  0.00
ATOM   1402  HE1 MET    89       1.655  -8.177   1.824  1.00  0.00
ATOM   1403  HE2 MET    89       1.973  -6.989   3.110  1.00  0.00
ATOM   1404  HE3 MET    89       1.280  -8.577   3.517  1.00  0.00
ATOM   1405  C   MET    89      -0.732 -10.613  -1.205  1.00  0.00
ATOM   1406  O   MET    89       0.237 -11.364  -1.370  1.00  0.00
ATOM   1407  N   GLU    90      -1.295  -9.936  -2.198  1.00  0.00
ATOM   1408  H   GLU    90      -2.107  -9.352  -2.054  1.00  0.00
ATOM   1409  CA  GLU    90      -0.773 -10.070  -3.548  1.00  0.00
ATOM   1410  HA  GLU    90      -0.652 -11.127  -3.787  1.00  0.00
ATOM   1411  CB  GLU    90      -1.725  -9.439  -4.578  1.00  0.00
ATOM   1412  HB2 GLU    90      -1.345  -9.687  -5.569  1.00  0.00
ATOM   1413  HB3 GLU    90      -2.705  -9.897  -4.440  1.00  0.00
ATOM   1414  CG  GLU    90      -1.850  -7.930  -4.447  1.00  0.00
ATOM   1415  HG2 GLU    90      -2.389  -7.773  -3.513  1.00  0.00
ATOM   1416  HG3 GLU    90      -0.841  -7.526  -4.356  1.00  0.00
ATOM   1417  CD  GLU    90      -2.575  -7.224  -5.573  1.00  0.00
ATOM   1418  OE1 GLU    90      -2.441  -7.650  -6.743  1.00  0.00
ATOM   1419  OE2 GLU    90      -3.257  -6.217  -5.281  1.00  0.00
ATOM   1420  C   GLU    90       0.612  -9.422  -3.639  1.00  0.00
ATOM   1421  O   GLU    90       0.914  -8.458  -2.924  1.00  0.00
ATOM   1422  N   TYR    91       1.454  -9.970  -4.492  1.00  0.00
ATOM   1423  H   TYR    91       1.201 -10.811  -4.992  1.00  0.00
ATOM   1424  CA  TYR    91       2.742  -9.373  -4.763  1.00  0.00
ATOM   1425  HA  TYR    91       3.194  -9.003  -3.843  1.00  0.00
ATOM   1426  CB  TYR    91       3.662 -10.430  -5.367  1.00  0.00
ATOM   1427  HB2 TYR    91       3.866 -11.212  -4.635  1.00  0.00
ATOM   1428  HB3 TYR    91       3.044 -10.835  -6.168  1.00  0.00
ATOM   1429  CG  TYR    91       4.967  -9.927  -5.942  1.00  0.00
ATOM   1430  CD1 TYR    91       5.886  -9.246  -5.148  1.00  0.00
ATOM   1431  HD1 TYR    91       5.615  -9.008  -4.119  1.00  0.00
ATOM   1432  CE1 TYR    91       7.132  -8.870  -5.645  1.00  0.00
ATOM   1433  HE1 TYR    91       7.849  -8.360  -5.001  1.00  0.00
ATOM   1434  CZ  TYR    91       7.474  -9.182  -6.954  1.00  0.00
ATOM   1435  OH  TYR    91       8.690  -8.809  -7.466  1.00  0.00
ATOM   1436  HH  TYR    91       9.234  -8.334  -6.834  1.00  0.00
ATOM   1437  CE2 TYR    91       6.568  -9.842  -7.765  1.00  0.00
ATOM   1438  HE2 TYR    91       6.819 -10.060  -8.803  1.00  0.00
ATOM   1439  CD2 TYR    91       5.333 -10.227  -7.251  1.00  0.00
ATOM   1440  HD2 TYR    91       4.629 -10.776  -7.877  1.00  0.00
ATOM   1441  C   TYR    91       2.443  -8.264  -5.786  1.00  0.00
ATOM   1442  O   TYR    91       1.796  -8.527  -6.806  1.00  0.00
ATOM   1443  N   VAL    92       2.846  -7.034  -5.484  1.00  0.00
ATOM   1444  H   VAL    92       3.230  -6.844  -4.569  1.00  0.00
ATOM   1445  CA  VAL    92       2.636  -5.906  -6.399  1.00  0.00
ATOM   1446  HA  VAL    92       1.929  -6.190  -7.178  1.00  0.00
ATOM   1447  CB  VAL    92       2.099  -4.638  -5.680  1.00  0.00
ATOM   1448  HB  VAL    92       2.850  -4.287  -4.972  1.00  0.00
ATOM   1449  CG1 VAL    92       1.801  -3.541  -6.688  1.00  0.00
ATOM   1450 HG11 VAL    92       1.050  -3.891  -7.396  1.00  0.00
ATOM   1451 HG12 VAL    92       1.426  -2.660  -6.167  1.00  0.00
ATOM   1452 HG13 VAL    92       2.714  -3.283  -7.225  1.00  0.00
ATOM   1453  CG2 VAL    92       0.831  -4.961  -4.890  1.00  0.00
ATOM   1454 HG21 VAL    92       1.052  -5.722  -4.142  1.00  0.00
ATOM   1455 HG22 VAL    92       0.472  -4.059  -4.394  1.00  0.00
ATOM   1456 HG23 VAL    92       0.063  -5.332  -5.569  1.00  0.00
ATOM   1457  C   VAL    92       3.997  -5.760  -7.085  1.00  0.00
ATOM   1458  O   VAL    92       4.976  -5.415  -6.419  1.00  0.00
ATOM   1459  N   PRO    93       4.100  -6.192  -8.367  1.00  0.00
ATOM   1460  CD  PRO    93       3.035  -6.710  -9.252  1.00  0.00
ATOM   1461  HD2 PRO    93       2.490  -5.874  -9.690  1.00  0.00
ATOM   1462  HD3 PRO    93       2.349  -7.326  -8.672  1.00  0.00
ATOM   1463  CG  PRO    93       3.790  -7.505 -10.277  1.00  0.00
ATOM   1464  HG2 PRO    93       3.241  -7.509 -11.218  1.00  0.00
ATOM   1465  HG3 PRO    93       3.918  -8.529  -9.927  1.00  0.00
ATOM   1466  CB  PRO    93       5.093  -6.831 -10.418  1.00  0.00
ATOM   1467  HB2 PRO    93       5.222  -6.022 -11.137  1.00  0.00
ATOM   1468  HB3 PRO    93       5.751  -7.659 -10.681  1.00  0.00
ATOM   1469  CA  PRO    93       5.422  -6.331  -9.011  1.00  0.00
ATOM   1470  HA  PRO    93       5.845  -7.204  -8.514  1.00  0.00
ATOM   1471  C   PRO    93       6.439  -5.207  -9.010  1.00  0.00
ATOM   1472  O   PRO    93       7.611  -5.492  -8.778  1.00  0.00
ATOM   1473  N   LEU    94       6.025  -3.960  -9.278  1.00  0.00
ATOM   1474  H   LEU    94       5.103  -3.795  -9.658  1.00  0.00
ATOM   1475  CA  LEU    94       7.002  -2.869  -9.326  1.00  0.00
ATOM   1476  HA  LEU    94       7.987  -3.287  -9.534  1.00  0.00
ATOM   1477  CB  LEU    94       6.667  -1.830 -10.417  1.00  0.00
ATOM   1478  HB2 LEU    94       5.701  -1.445 -10.088  1.00  0.00
ATOM   1479  HB3 LEU    94       7.395  -1.019 -10.431  1.00  0.00
ATOM   1480  CG  LEU    94       6.527  -2.423 -11.843  1.00  0.00
ATOM   1481  HG  LEU    94       5.780  -3.216 -11.812  1.00  0.00
ATOM   1482  CD1 LEU    94       6.104  -1.363 -12.862  1.00  0.00
ATOM   1483 HD11 LEU    94       6.850  -0.570 -12.894  1.00  0.00
ATOM   1484 HD12 LEU    94       6.018  -1.821 -13.848  1.00  0.00
ATOM   1485 HD13 LEU    94       5.141  -0.944 -12.572  1.00  0.00
ATOM   1486  CD2 LEU    94       7.800  -3.144 -12.286  1.00  0.00
ATOM   1487 HD21 LEU    94       8.015  -3.960 -11.596  1.00  0.00
ATOM   1488 HD22 LEU    94       7.660  -3.545 -13.290  1.00  0.00
ATOM   1489 HD23 LEU    94       8.634  -2.442 -12.289  1.00  0.00
ATOM   1490  C   LEU    94       7.396  -2.269  -7.982  1.00  0.00
ATOM   1491  O   LEU    94       8.357  -1.495  -7.909  1.00  0.00
ATOM   1492  N   GLY    95       6.688  -2.660  -6.925  1.00  0.00
ATOM   1493  H   GLY    95       5.914  -3.296  -7.053  1.00  0.00
ATOM   1494  CA  GLY    95       6.991  -2.200  -5.572  1.00  0.00
ATOM   1495  HA2 GLY    95       6.491  -2.873  -4.876  1.00  0.00
ATOM   1496  HA3 GLY    95       8.070  -2.271  -5.434  1.00  0.00
ATOM   1497  C   GLY    95       6.553  -0.784  -5.285  1.00  0.00
ATOM   1498  O   GLY    95       5.746  -0.223  -6.029  1.00  0.00
ATOM   1499  N   SER    96       7.098  -0.199  -4.208  1.00  0.00
ATOM   1500  H   SER    96       7.745  -0.729  -3.643  1.00  0.00
ATOM   1501  CA  SER    96       6.720   1.139  -3.759  1.00  0.00
ATOM   1502  HA  SER    96       5.635   1.236  -3.770  1.00  0.00
ATOM   1503  CB  SER    96       7.220   1.396  -2.338  1.00  0.00
ATOM   1504  HB2 SER    96       6.536   2.092  -1.852  1.00  0.00
ATOM   1505  HB3 SER    96       7.222   0.451  -1.795  1.00  0.00
ATOM   1506  OG  SER    96       8.528   1.944  -2.339  1.00  0.00
ATOM   1507  HG  SER    96       8.813   2.094  -1.434  1.00  0.00
ATOM   1508  C   SER    96       7.180   2.258  -4.675  1.00  0.00
ATOM   1509  O   SER    96       8.236   2.150  -5.293  1.00  0.00
ATOM   1510  N   LEU    97       6.431   3.374  -4.687  1.00  0.00
ATOM   1511  H   LEU    97       5.546   3.389  -4.200  1.00  0.00
ATOM   1512  CA  LEU    97       6.815   4.554  -5.471  1.00  0.00
ATOM   1513  HA  LEU    97       7.066   4.248  -6.487  1.00  0.00
ATOM   1514  CB  LEU    97       5.669   5.581  -5.536  1.00  0.00
ATOM   1515  HB2 LEU    97       5.380   5.771  -4.502  1.00  0.00
ATOM   1516  HB3 LEU    97       6.093   6.488  -5.966  1.00  0.00
ATOM   1517  CG  LEU    97       4.417   5.155  -6.354  1.00  0.00
ATOM   1518  HG  LEU    97       4.013   4.238  -5.926  1.00  0.00
ATOM   1519  CD1 LEU    97       3.374   6.220  -6.322  1.00  0.00
ATOM   1520 HD11 LEU    97       3.777   7.137  -6.750  1.00  0.00
ATOM   1521 HD12 LEU    97       2.508   5.898  -6.901  1.00  0.00
ATOM   1522 HD13 LEU    97       3.072   6.403  -5.290  1.00  0.00
ATOM   1523  CD2 LEU    97       4.754   4.879  -7.829  1.00  0.00
ATOM   1524 HD21 LEU    97       5.488   4.075  -7.890  1.00  0.00
ATOM   1525 HD22 LEU    97       3.849   4.585  -8.360  1.00  0.00
ATOM   1526 HD23 LEU    97       5.165   5.781  -8.283  1.00  0.00
ATOM   1527  C   LEU    97       8.086   5.177  -4.910  1.00  0.00
ATOM   1528  O   LEU    97       8.883   5.725  -5.675  1.00  0.00
ATOM   1529  N   ARG    98       8.324   5.027  -3.582  1.00  0.00
ATOM   1530  H   ARG    98       7.612   4.609  -3.000  1.00  0.00
ATOM   1531  CA  ARG    98       9.535   5.534  -2.940  1.00  0.00
ATOM   1532  HA  ARG    98       9.638   6.596  -3.159  1.00  0.00
ATOM   1533  CB  ARG    98       9.492   5.350  -1.417  1.00  0.00
ATOM   1534  HB2 ARG    98       8.469   5.526  -1.085  1.00  0.00
ATOM   1535  HB3 ARG    98       9.774   4.320  -1.195  1.00  0.00
ATOM   1536  CG  ARG    98      10.434   6.302  -0.690  1.00  0.00
ATOM   1537  HG2 ARG    98      11.453   5.957  -0.863  1.00  0.00
ATOM   1538  HG3 ARG    98      10.306   7.292  -1.128  1.00  0.00
ATOM   1539  CD  ARG    98      10.172   6.373   0.799  1.00  0.00
ATOM   1540  HD2 ARG    98       9.290   6.988   0.978  1.00  0.00
ATOM   1541  HD3 ARG    98       9.994   5.366   1.178  1.00  0.00
ATOM   1542  NE  ARG    98      11.303   6.953   1.523  1.00  0.00
ATOM   1543  HE  ARG    98      11.294   7.952   1.671  1.00  0.00
ATOM   1544  CZ  ARG    98      12.336   6.252   1.985  1.00  0.00
ATOM   1545  NH1 ARG    98      13.324   6.862   2.626  1.00  0.00
ATOM   1546 HH11 ARG    98      13.292   7.862   2.763  1.00  0.00
ATOM   1547 HH12 ARG    98      14.105   6.323   2.973  1.00  0.00
ATOM   1548  NH2 ARG    98      12.391   4.937   1.802  1.00  0.00
ATOM   1549 HH21 ARG    98      11.645   4.466   1.309  1.00  0.00
ATOM   1550 HH22 ARG    98      13.179   4.414   2.156  1.00  0.00
ATOM   1551  C   ARG    98      10.786   4.893  -3.525  1.00  0.00
ATOM   1552  O   ARG    98      11.782   5.580  -3.711  1.00  0.00
ATOM   1553  N   ASP    99      10.722   3.583  -3.829  1.00  0.00
ATOM   1554  H   ASP    99       9.866   3.101  -3.595  1.00  0.00
ATOM   1555  CA  ASP    99      11.823   2.805  -4.417  1.00  0.00
ATOM   1556  HA  ASP    99      12.783   3.174  -4.057  1.00  0.00
ATOM   1557  CB  ASP    99      11.679   1.330  -4.007  1.00  0.00
ATOM   1558  HB2 ASP    99      10.695   0.995  -4.335  1.00  0.00
ATOM   1559  HB3 ASP    99      12.449   0.765  -4.533  1.00  0.00
ATOM   1560  CG  ASP    99      11.819   1.101  -2.503  1.00  0.00
ATOM   1561  OD1 ASP    99      12.558   1.876  -1.846  1.00  0.00
ATOM   1562  OD2 ASP    99      11.193   0.147  -1.985  1.00  0.00
ATOM   1563  C   ASP    99      11.886   2.923  -5.943  1.00  0.00
ATOM   1564  O   ASP    99      12.976   2.972  -6.526  1.00  0.00
ATOM   1565  N   TYR   100      10.716   2.974  -6.588  1.00  0.00
ATOM   1566  H   TYR   100       9.870   2.892  -6.041  1.00  0.00
ATOM   1567  CA  TYR   100      10.598   3.019  -8.041  1.00  0.00
ATOM   1568  HA  TYR   100      11.324   2.349  -8.500  1.00  0.00
ATOM   1569  CB  TYR   100       9.187   2.571  -8.454  1.00  0.00
ATOM   1570  HB2 TYR   100       8.943   1.638  -7.946  1.00  0.00
ATOM   1571  HB3 TYR   100       8.532   3.363  -8.091  1.00  0.00
ATOM   1572  CG  TYR   100       8.993   2.399  -9.942  1.00  0.00
ATOM   1573  CD1 TYR   100       9.212   1.172 -10.553  1.00  0.00
ATOM   1574  HD1 TYR   100       9.545   0.334  -9.941  1.00  0.00
ATOM   1575  CE1 TYR   100       9.013   0.999 -11.922  1.00  0.00
ATOM   1576  HE1 TYR   100       9.194   0.029 -12.386  1.00  0.00
ATOM   1577  CZ  TYR   100       8.553   2.057 -12.687  1.00  0.00
ATOM   1578  OH  TYR   100       8.350   1.889 -14.030  1.00  0.00
ATOM   1579  HH  TYR   100       8.559   1.002 -14.333  1.00  0.00
ATOM   1580  CE2 TYR   100       8.330   3.290 -12.103  1.00  0.00
ATOM   1581  HE2 TYR   100       8.000   4.135 -12.708  1.00  0.00
ATOM   1582  CD2 TYR   100       8.529   3.450 -10.732  1.00  0.00
ATOM   1583  HD2 TYR   100       8.321   4.410 -10.259  1.00  0.00
ATOM   1584  C   TYR   100      10.955   4.367  -8.681  1.00  0.00
ATOM   1585  O   TYR   100      11.734   4.389  -9.628  1.00  0.00
ATOM   1586  N   LEU   101      10.322   5.465  -8.234  1.00  0.00
ATOM   1587  H   LEU   101       9.550   5.327  -7.598  1.00  0.00
ATOM   1588  CA  LEU   101      10.521   6.804  -8.808  1.00  0.00
ATOM   1589  HA  LEU   101      10.348   6.750  -9.883  1.00  0.00
ATOM   1590  CB  LEU   101       9.574   7.867  -8.209  1.00  0.00
ATOM   1591  HB2 LEU   101       9.828   7.836  -7.149  1.00  0.00
ATOM   1592  HB3 LEU   101       9.810   8.853  -8.610  1.00  0.00
ATOM   1593  CG  LEU   101       8.068   7.587  -8.385  1.00  0.00
ATOM   1594  HG  LEU   101       7.843   6.608  -7.963  1.00  0.00
ATOM   1595  CD1 LEU   101       7.229   8.645  -7.686  1.00  0.00
ATOM   1596 HD11 LEU   101       7.453   9.625  -8.108  1.00  0.00
ATOM   1597 HD12 LEU   101       6.171   8.423  -7.826  1.00  0.00
ATOM   1598 HD13 LEU   101       7.461   8.647  -6.620  1.00  0.00
ATOM   1599  CD2 LEU   101       7.674   7.452  -9.891  1.00  0.00
ATOM   1600 HD21 LEU   101       8.229   6.629 -10.340  1.00  0.00
ATOM   1601 HD22 LEU   101       6.605   7.255  -9.971  1.00  0.00
ATOM   1602 HD23 LEU   101       7.913   8.378 -10.414  1.00  0.00
ATOM   1603  C   LEU   101      11.971   7.309  -8.897  1.00  0.00
ATOM   1604  O   LEU   101      12.312   7.850  -9.954  1.00  0.00
ATOM   1605  N   PRO   102      12.849   7.136  -7.864  1.00  0.00
ATOM   1606  CD  PRO   102      12.627   6.559  -6.521  1.00  0.00
ATOM   1607  HD2 PRO   102      12.627   5.472  -6.590  1.00  0.00
ATOM   1608  HD3 PRO   102      11.666   6.899  -6.135  1.00  0.00
ATOM   1609  CG  PRO   102      13.787   7.087  -5.718  1.00  0.00
ATOM   1610  HG2 PRO   102      14.026   6.385  -4.919  1.00  0.00
ATOM   1611  HG3 PRO   102      13.522   8.052  -5.286  1.00  0.00
ATOM   1612  CB  PRO   102      14.897   7.223  -6.658  1.00  0.00
ATOM   1613  HB2 PRO   102      15.417   6.272  -6.771  1.00  0.00
ATOM   1614  HB3 PRO   102      15.606   7.990  -6.347  1.00  0.00
ATOM   1615  CA  PRO   102      14.243   7.624  -7.995  1.00  0.00
ATOM   1616  HA  PRO   102      14.192   8.703  -8.142  1.00  0.00
ATOM   1617  C   PRO   102      15.024   6.991  -9.144  1.00  0.00
ATOM   1618  O   PRO   102      15.991   7.594  -9.602  1.00  0.00
ATOM   1619  N   ARG   103      14.626   5.793  -9.594  1.00  0.00
ATOM   1620  H   ARG   103      13.859   5.341  -9.116  1.00  0.00
ATOM   1621  CA  ARG   103      15.311   5.055 -10.663  1.00  0.00
ATOM   1622  HA  ARG   103      16.257   5.542 -10.901  1.00  0.00
ATOM   1623  CB  ARG   103      15.598   3.613 -10.218  1.00  0.00
ATOM   1624  HB2 ARG   103      14.651   3.188  -9.887  1.00  0.00
ATOM   1625  HB3 ARG   103      15.951   3.074 -11.097  1.00  0.00
ATOM   1626  CG  ARG   103      16.628   3.491  -9.099  1.00  0.00
ATOM   1627  HG2 ARG   103      17.496   2.952  -9.478  1.00  0.00
ATOM   1628  HG3 ARG   103      16.929   4.491  -8.788  1.00  0.00
ATOM   1629  CD  ARG   103      16.052   2.748  -7.916  1.00  0.00
ATOM   1630  HD2 ARG   103      15.322   3.386  -7.418  1.00  0.00
ATOM   1631  HD3 ARG   103      15.560   1.842  -8.271  1.00  0.00
ATOM   1632  NE  ARG   103      17.086   2.371  -6.947  1.00  0.00
ATOM   1633  HE  ARG   103      17.989   2.109  -7.316  1.00  0.00
ATOM   1634  CZ  ARG   103      16.906   2.345  -5.630  1.00  0.00
ATOM   1635  NH1 ARG   103      15.736   2.687  -5.103  1.00  0.00
ATOM   1636 HH11 ARG   103      14.976   2.969  -5.706  1.00  0.00
ATOM   1637 HH12 ARG   103      15.610   2.664  -4.101  1.00  0.00
ATOM   1638  NH2 ARG   103      17.900   1.987  -4.827  1.00  0.00
ATOM   1639 HH21 ARG   103      18.796   1.733  -5.219  1.00  0.00
ATOM   1640 HH22 ARG   103      17.756   1.969  -3.827  1.00  0.00
ATOM   1641  C   ARG   103      14.588   5.057 -12.019  1.00  0.00
ATOM   1642  O   ARG   103      15.180   4.664 -13.022  1.00  0.00
ATOM   1643  N   HIE   104      13.317   5.467 -12.058  1.00  0.00
ATOM   1644  H   HIE   104      12.839   5.727 -11.208  1.00  0.00
ATOM   1645  CA  HIE   104      12.567   5.502 -13.316  1.00  0.00
ATOM   1646  HA  HIE   104      13.258   5.386 -14.150  1.00  0.00
ATOM   1647  CB  HIE   104      11.517   4.373 -13.384  1.00  0.00
ATOM   1648  HB2 HIE   104      10.696   4.582 -12.698  1.00  0.00
ATOM   1649  HB3 HIE   104      11.129   4.287 -14.399  1.00  0.00
ATOM   1650  CG  HIE   104      12.050   3.026 -13.014  1.00  0.00
ATOM   1651  ND1 HIE   104      12.175   2.643 -11.692  1.00  0.00
ATOM   1652  CE1 HIE   104      12.659   1.410 -11.717  1.00  0.00
ATOM   1653  HE1 HIE   104      12.823   0.913 -10.761  1.00  0.00
ATOM   1654  NE2 HIE   104      12.865   0.991 -12.968  1.00  0.00
ATOM   1655  HE2 HIE   104      13.235   0.102 -13.272  1.00  0.00
ATOM   1656  CD2 HIE   104      12.474   2.014 -13.807  1.00  0.00
ATOM   1657  HD2 HIE   104      12.549   1.891 -14.888  1.00  0.00
ATOM   1658  C   HIE   104      11.901   6.855 -13.449  1.00  0.00
ATOM   1659  O   HIE   104      10.978   7.152 -12.689  1.00  0.00
ATOM   1660  N   SER   105      12.395   7.692 -14.383  1.00  0.00
ATOM   1661  H   SER   105      13.198   7.400 -14.921  1.00  0.00
ATOM   1662  CA  SER   105      11.840   9.021 -14.634  1.00  0.00
ATOM   1663  HA  SER   105      11.722   9.549 -13.687  1.00  0.00
ATOM   1664  CB  SER   105      12.754   9.841 -15.540  1.00  0.00
ATOM   1665  HB2 SER   105      12.306  10.823 -15.693  1.00  0.00
ATOM   1666  HB3 SER   105      13.721   9.956 -15.050  1.00  0.00
ATOM   1667  OG  SER   105      12.932   9.203 -16.793  1.00  0.00
ATOM   1668  HG  SER   105      13.509   9.736 -17.345  1.00  0.00
ATOM   1669  C   SER   105      10.477   8.832 -15.273  1.00  0.00
ATOM   1670  O   SER   105      10.373   8.268 -16.371  1.00  0.00
ATOM   1671  N   ILE   106       9.439   9.187 -14.516  1.00  0.00
ATOM   1672  H   ILE   106       9.652   9.499 -13.580  1.00  0.00
ATOM   1673  CA  ILE   106       8.035   9.079 -14.908  1.00  0.00
ATOM   1674  HA  ILE   106       7.839   8.575 -15.855  1.00  0.00
ATOM   1675  CB  ILE   106       7.246   8.360 -13.761  1.00  0.00
ATOM   1676  HB  ILE   106       7.579   8.794 -12.818  1.00  0.00
ATOM   1677  CG2 ILE   106       5.729   8.495 -13.875  1.00  0.00
ATOM   1678 HG21 ILE   106       5.395   8.060 -14.817  1.00  0.00
ATOM   1679 HG22 ILE   106       5.254   7.971 -13.045  1.00  0.00
ATOM   1680 HG23 ILE   106       5.454   9.549 -13.843  1.00  0.00
ATOM   1681  CG1 ILE   106       7.686   6.865 -13.606  1.00  0.00
ATOM   1682 HG12 ILE   106       8.759   6.902 -13.419  1.00  0.00
ATOM   1683 HG13 ILE   106       7.174   6.509 -12.712  1.00  0.00
ATOM   1684  CD1 ILE   106       7.396   5.889 -14.796  1.00  0.00
ATOM   1685 HD11 ILE   106       7.908   6.244 -15.690  1.00  0.00
ATOM   1686 HD12 ILE   106       7.756   4.891 -14.544  1.00  0.00
ATOM   1687 HD13 ILE   106       6.323   5.851 -14.983  1.00  0.00
ATOM   1688  C   ILE   106       7.533  10.496 -15.224  1.00  0.00
ATOM   1689  O   ILE   106       7.886  11.446 -14.525  1.00  0.00
ATOM   1690  N   GLY   107       6.779  10.614 -16.307  1.00  0.00
ATOM   1691  H   GLY   107       6.586   9.776 -16.837  1.00  0.00
ATOM   1692  CA  GLY   107       6.216  11.870 -16.775  1.00  0.00
ATOM   1693  HA2 GLY   107       7.017  12.608 -16.826  1.00  0.00
ATOM   1694  HA3 GLY   107       5.805  11.712 -17.772  1.00  0.00
ATOM   1695  C   GLY   107       5.124  12.392 -15.869  1.00  0.00
ATOM   1696  O   GLY   107       4.475  11.631 -15.149  1.00  0.00
ATOM   1697  N   LEU   108       4.919  13.700 -15.920  1.00  0.00
ATOM   1698  H   LEU   108       5.554  14.221 -16.508  1.00  0.00
ATOM   1699  CA  LEU   108       3.943  14.439 -15.135  1.00  0.00
ATOM   1700  HA  LEU   108       4.175  14.371 -14.072  1.00  0.00
ATOM   1701  CB  LEU   108       3.987  15.916 -15.555  1.00  0.00
ATOM   1702  HB2 LEU   108       4.991  16.211 -15.251  1.00  0.00
ATOM   1703  HB3 LEU   108       3.909  15.959 -16.641  1.00  0.00
ATOM   1704  CG  LEU   108       2.976  16.861 -14.939  1.00  0.00
ATOM   1705  HG  LEU   108       1.978  16.541 -15.237  1.00  0.00
ATOM   1706  CD1 LEU   108       3.074  16.870 -13.414  1.00  0.00
ATOM   1707 HD11 LEU   108       4.071  17.191 -13.115  1.00  0.00
ATOM   1708 HD12 LEU   108       2.334  17.559 -13.006  1.00  0.00
ATOM   1709 HD13 LEU   108       2.885  15.867 -13.031  1.00  0.00
ATOM   1710  CD2 LEU   108       3.149  18.245 -15.502  1.00  0.00
ATOM   1711 HD21 LEU   108       3.002  18.220 -16.581  1.00  0.00
ATOM   1712 HD22 LEU   108       2.417  18.915 -15.051  1.00  0.00
ATOM   1713 HD23 LEU   108       4.154  18.605 -15.280  1.00  0.00
ATOM   1714  C   LEU   108       2.522  13.867 -15.224  1.00  0.00
ATOM   1715  O   LEU   108       1.890  13.708 -14.189  1.00  0.00
ATOM   1716  N   ALA   109       2.034  13.528 -16.435  1.00  0.00
ATOM   1717  H   ALA   109       2.594  13.693 -17.259  1.00  0.00
ATOM   1718  CA  ALA   109       0.672  12.991 -16.611  1.00  0.00
ATOM   1719  HA  ALA   109      -0.026  13.722 -16.206  1.00  0.00
ATOM   1720  CB  ALA   109       0.368  12.795 -18.090  1.00  0.00
ATOM   1721  HB1 ALA   109       1.054  12.058 -18.509  1.00  0.00
ATOM   1722  HB2 ALA   109      -0.657  12.444 -18.207  1.00  0.00
ATOM   1723  HB3 ALA   109       0.489  13.743 -18.615  1.00  0.00
ATOM   1724  C   ALA   109       0.461  11.684 -15.853  1.00  0.00
ATOM   1725  O   ALA   109      -0.586  11.489 -15.234  1.00  0.00
ATOM   1726  N   GLN   110       1.469  10.803 -15.883  1.00  0.00
ATOM   1727  H   GLN   110       2.280  11.032 -16.439  1.00  0.00
ATOM   1728  CA  GLN   110       1.440   9.514 -15.198  1.00  0.00
ATOM   1729  HA  GLN   110       0.534   8.965 -15.454  1.00  0.00
ATOM   1730  CB  GLN   110       2.648   8.693 -15.637  1.00  0.00
ATOM   1731  HB2 GLN   110       3.018   9.147 -16.557  1.00  0.00
ATOM   1732  HB3 GLN   110       3.399   8.796 -14.854  1.00  0.00
ATOM   1733  CG  GLN   110       2.369   7.237 -15.875  1.00  0.00
ATOM   1734  HG2 GLN   110       2.192   6.728 -14.928  1.00  0.00
ATOM   1735  HG3 GLN   110       1.492   7.131 -16.514  1.00  0.00
ATOM   1736  CD  GLN   110       3.552   6.582 -16.563  1.00  0.00
ATOM   1737  OE1 GLN   110       4.048   7.045 -17.599  1.00  0.00
ATOM   1738  NE2 GLN   110       4.037   5.490 -15.998  1.00  0.00
ATOM   1739 HE21 GLN   110       4.824   5.016 -16.416  1.00  0.00
ATOM   1740 HE22 GLN   110       3.618   5.135 -15.150  1.00  0.00
ATOM   1741  C   GLN   110       1.432   9.704 -13.679  1.00  0.00
ATOM   1742  O   GLN   110       0.732   8.972 -12.979  1.00  0.00
ATOM   1743  N   LEU   111       2.179  10.698 -13.168  1.00  0.00
ATOM   1744  H   LEU   111       2.776  11.235 -13.781  1.00  0.00
ATOM   1745  CA  LEU   111       2.206  11.002 -11.727  1.00  0.00
ATOM   1746  HA  LEU   111       2.434  10.092 -11.171  1.00  0.00
ATOM   1747  CB  LEU   111       3.277  12.069 -11.389  1.00  0.00
ATOM   1748  HB2 LEU   111       3.047  12.862 -12.100  1.00  0.00
ATOM   1749  HB3 LEU   111       3.124  12.436 -10.374  1.00  0.00
ATOM   1750  CG  LEU   111       4.746  11.635 -11.562  1.00  0.00
ATOM   1751  HG  LEU   111       4.866  11.187 -12.548  1.00  0.00
ATOM   1752  CD1 LEU   111       5.687  12.831 -11.428  1.00  0.00
ATOM   1753 HD11 LEU   111       5.568  13.279 -10.442  1.00  0.00
ATOM   1754 HD12 LEU   111       6.718  12.499 -11.554  1.00  0.00
ATOM   1755 HD13 LEU   111       5.448  13.569 -12.194  1.00  0.00
ATOM   1756  CD2 LEU   111       5.126  10.502 -10.574  1.00  0.00
ATOM   1757 HD21 LEU   111       4.489   9.636 -10.751  1.00  0.00
ATOM   1758 HD22 LEU   111       6.169  10.222 -10.725  1.00  0.00
ATOM   1759 HD23 LEU   111       4.989  10.850  -9.550  1.00  0.00
ATOM   1760  C   LEU   111       0.832  11.477 -11.248  1.00  0.00
ATOM   1761  O   LEU   111       0.410  11.143 -10.138  1.00  0.00
ATOM   1762  N   LEU   112       0.134  12.252 -12.097  1.00  0.00
ATOM   1763  H   LEU   112       0.590  12.530 -12.955  1.00  0.00
ATOM   1764  CA  LEU   112      -1.200  12.789 -11.814  1.00  0.00
ATOM   1765  HA  LEU   112      -1.228  13.180 -10.797  1.00  0.00
ATOM   1766  CB  LEU   112      -1.555  13.933 -12.795  1.00  0.00
ATOM   1767  HB2 LEU   112      -1.386  13.472 -13.768  1.00  0.00
ATOM   1768  HB3 LEU   112      -2.603  14.217 -12.705  1.00  0.00
ATOM   1769  CG  LEU   112      -0.675  15.179 -12.661  1.00  0.00
ATOM   1770  HG  LEU   112       0.365  14.863 -12.580  1.00  0.00
ATOM   1771  CD1 LEU   112      -0.830  16.081 -13.837  1.00  0.00
ATOM   1772 HD11 LEU   112      -1.870  16.398 -13.917  1.00  0.00
ATOM   1773 HD12 LEU   112      -0.192  16.956 -13.711  1.00  0.00
ATOM   1774 HD13 LEU   112      -0.541  15.549 -14.743  1.00  0.00
ATOM   1775  CD2 LEU   112      -0.934  15.936 -11.324  1.00  0.00
ATOM   1776 HD21 LEU   112      -0.719  15.275 -10.484  1.00  0.00
ATOM   1777 HD22 LEU   112      -0.289  16.813 -11.271  1.00  0.00
ATOM   1778 HD23 LEU   112      -1.977  16.249 -11.280  1.00  0.00
ATOM   1779  C   LEU   112      -2.226  11.675 -11.849  1.00  0.00
ATOM   1780  O   LEU   112      -3.169  11.707 -11.063  1.00  0.00
ATOM   1781  N   LEU   113      -2.034  10.674 -12.743  1.00  0.00
ATOM   1782  H   LEU   113      -1.297  10.762 -13.428  1.00  0.00
ATOM   1783  CA  LEU   113      -2.897   9.488 -12.798  1.00  0.00
ATOM   1784  HA  LEU   113      -3.937   9.809 -12.864  1.00  0.00
ATOM   1785  CB  LEU   113      -2.580   8.590 -14.017  1.00  0.00
ATOM   1786  HB2 LEU   113      -2.683   9.243 -14.884  1.00  0.00
ATOM   1787  HB3 LEU   113      -1.536   8.295 -13.908  1.00  0.00
ATOM   1788  CG  LEU   113      -3.461   7.319 -14.216  1.00  0.00
ATOM   1789  HG  LEU   113      -3.407   6.725 -13.304  1.00  0.00
ATOM   1790  CD1 LEU   113      -4.924   7.666 -14.513  1.00  0.00
ATOM   1791 HD11 LEU   113      -4.979   8.260 -15.426  1.00  0.00
ATOM   1792 HD12 LEU   113      -5.496   6.748 -14.643  1.00  0.00
ATOM   1793 HD13 LEU   113      -5.338   8.237 -13.683  1.00  0.00
ATOM   1794  CD2 LEU   113      -2.946   6.481 -15.360  1.00  0.00
ATOM   1795 HD21 LEU   113      -1.923   6.169 -15.151  1.00  0.00
ATOM   1796 HD22 LEU   113      -3.577   5.600 -15.479  1.00  0.00
ATOM   1797 HD23 LEU   113      -2.965   7.068 -16.279  1.00  0.00
ATOM   1798  C   LEU   113      -2.745   8.692 -11.484  1.00  0.00
ATOM   1799  O   LEU   113      -3.750   8.261 -10.923  1.00  0.00
ATOM   1800  N   PHE   114      -1.502   8.528 -10.989  1.00  0.00
ATOM   1801  H   PHE   114      -0.719   8.858 -11.535  1.00  0.00
ATOM   1802  CA  PHE   114      -1.225   7.842  -9.714  1.00  0.00
ATOM   1803  HA  PHE   114      -1.638   6.834  -9.754  1.00  0.00
ATOM   1804  CB  PHE   114       0.294   7.744  -9.429  1.00  0.00
ATOM   1805  HB2 PHE   114       0.704   8.754  -9.448  1.00  0.00
ATOM   1806  HB3 PHE   114       0.453   7.306  -8.444  1.00  0.00
ATOM   1807  CG  PHE   114       1.116   6.923 -10.408  1.00  0.00
ATOM   1808  CD1 PHE   114       0.506   6.016 -11.273  1.00  0.00
ATOM   1809  HD1 PHE   114      -0.577   5.898 -11.241  1.00  0.00
ATOM   1810  CE1 PHE   114       1.266   5.263 -12.174  1.00  0.00
ATOM   1811  HE1 PHE   114       0.780   4.557 -12.847  1.00  0.00
ATOM   1812  CZ  PHE   114       2.636   5.416 -12.208  1.00  0.00
ATOM   1813  HZ  PHE   114       3.229   4.841 -12.919  1.00  0.00
ATOM   1814  CE2 PHE   114       3.257   6.293 -11.346  1.00  0.00
ATOM   1815  HE2 PHE   114       4.341   6.401 -11.367  1.00  0.00
ATOM   1816  CD2 PHE   114       2.499   7.043 -10.446  1.00  0.00
ATOM   1817  HD2 PHE   114       2.991   7.733  -9.761  1.00  0.00
ATOM   1818  C   PHE   114      -1.933   8.583  -8.572  1.00  0.00
ATOM   1819  O   PHE   114      -2.613   7.945  -7.771  1.00  0.00
ATOM   1820  N   ALA   115      -1.828   9.929  -8.556  1.00  0.00
ATOM   1821  H   ALA   115      -1.222  10.361  -9.240  1.00  0.00
ATOM   1822  CA  ALA   115      -2.501  10.795  -7.574  1.00  0.00
ATOM   1823  HA  ALA   115      -2.168  10.541  -6.568  1.00  0.00
ATOM   1824  CB  ALA   115      -2.167  12.255  -7.843  1.00  0.00
ATOM   1825  HB1 ALA   115      -2.502  12.527  -8.844  1.00  0.00
ATOM   1826  HB2 ALA   115      -2.671  12.885  -7.109  1.00  0.00
ATOM   1827  HB3 ALA   115      -1.090  12.402  -7.769  1.00  0.00
ATOM   1828  C   ALA   115      -4.029  10.565  -7.625  1.00  0.00
ATOM   1829  O   ALA   115      -4.643  10.342  -6.580  1.00  0.00
ATOM   1830  N   GLN   116      -4.621  10.554  -8.832  1.00  0.00
ATOM   1831  H   GLN   116      -4.067  10.765  -9.649  1.00  0.00
ATOM   1832  CA  GLN   116      -6.064  10.290  -9.012  1.00  0.00
ATOM   1833  HA  GLN   116      -6.647  11.050  -8.492  1.00  0.00
ATOM   1834  CB  GLN   116      -6.431  10.324 -10.500  1.00  0.00
ATOM   1835  HB2 GLN   116      -6.123  11.293 -10.893  1.00  0.00
ATOM   1836  HB3 GLN   116      -5.867   9.535 -10.997  1.00  0.00
ATOM   1837  CG  GLN   116      -7.908  10.124 -10.754  1.00  0.00
ATOM   1838  HG2 GLN   116      -8.275   9.400 -10.027  1.00  0.00
ATOM   1839  HG3 GLN   116      -8.467  11.055 -10.653  1.00  0.00
ATOM   1840  CD  GLN   116      -8.134   9.579 -12.127  1.00  0.00
ATOM   1841  OE1 GLN   116      -7.635  10.114 -13.117  1.00  0.00
ATOM   1842  NE2 GLN   116      -8.930   8.538 -12.214  1.00  0.00
ATOM   1843 HE21 GLN   116      -9.120   8.126 -13.117  1.00  0.00
ATOM   1844 HE22 GLN   116      -9.348   8.155 -11.379  1.00  0.00
ATOM   1845  C   GLN   116      -6.487   8.928  -8.412  1.00  0.00
ATOM   1846  O   GLN   116      -7.483   8.843  -7.695  1.00  0.00
ATOM   1847  N   GLN   117      -5.722   7.880  -8.715  1.00  0.00
ATOM   1848  H   GLN   117      -4.959   8.038  -9.358  1.00  0.00
ATOM   1849  CA  GLN   117      -5.960   6.512  -8.241  1.00  0.00
ATOM   1850  HA  GLN   117      -6.986   6.215  -8.455  1.00  0.00
ATOM   1851  CB  GLN   117      -5.011   5.542  -8.951  1.00  0.00
ATOM   1852  HB2 GLN   117      -3.991   5.891  -8.788  1.00  0.00
ATOM   1853  HB3 GLN   117      -5.134   4.559  -8.496  1.00  0.00
ATOM   1854  CG  GLN   117      -5.285   5.446 -10.460  1.00  0.00
ATOM   1855  HG2 GLN   117      -6.292   5.066 -10.628  1.00  0.00
ATOM   1856  HG3 GLN   117      -5.199   6.448 -10.880  1.00  0.00
ATOM   1857  CD  GLN   117      -4.303   4.540 -11.167  1.00  0.00
ATOM   1858  OE1 GLN   117      -3.298   4.102 -10.601  1.00  0.00
ATOM   1859  NE2 GLN   117      -4.584   4.217 -12.425  1.00  0.00
ATOM   1860 HE21 GLN   117      -3.959   3.614 -12.940  1.00  0.00
ATOM   1861 HE22 GLN   117      -5.422   4.576 -12.860  1.00  0.00
ATOM   1862  C   GLN   117      -5.816   6.410  -6.721  1.00  0.00
ATOM   1863  O   GLN   117      -6.590   5.700  -6.078  1.00  0.00
ATOM   1864  N   ILE   118      -4.849   7.128  -6.139  1.00  0.00
ATOM   1865  H   ILE   118      -4.179   7.618  -6.715  1.00  0.00
ATOM   1866  CA  ILE   118      -4.678   7.173  -4.673  1.00  0.00
ATOM   1867  HA  ILE   118      -4.598   6.171  -4.252  1.00  0.00
ATOM   1868  CB  ILE   118      -3.436   8.006  -4.264  1.00  0.00
ATOM   1869  HB  ILE   118      -3.418   8.923  -4.853  1.00  0.00
ATOM   1870  CG2 ILE   118      -3.483   8.362  -2.759  1.00  0.00
ATOM   1871 HG21 ILE   118      -3.500   7.445  -2.169  1.00  0.00
ATOM   1872 HG22 ILE   118      -2.601   8.946  -2.495  1.00  0.00
ATOM   1873 HG23 ILE   118      -4.380   8.945  -2.550  1.00  0.00
ATOM   1874  CG1 ILE   118      -2.116   7.258  -4.618  1.00  0.00
ATOM   1875 HG12 ILE   118      -1.948   6.524  -3.829  1.00  0.00
ATOM   1876 HG13 ILE   118      -2.290   6.742  -5.562  1.00  0.00
ATOM   1877  CD1 ILE   118      -0.854   8.181  -4.751  1.00  0.00
ATOM   1878 HD11 ILE   118      -0.679   8.697  -3.806  1.00  0.00
ATOM   1879 HD12 ILE   118       0.017   7.574  -4.999  1.00  0.00
ATOM   1880 HD13 ILE   118      -1.021   8.915  -5.539  1.00  0.00
ATOM   1881  C   ILE   118      -5.974   7.738  -4.061  1.00  0.00
ATOM   1882  O   ILE   118      -6.492   7.182  -3.091  1.00  0.00
ATOM   1883  N   CYS   119      -6.500   8.833  -4.652  1.00  0.00
ATOM   1884  H   CYS   119      -5.956   9.282  -5.375  1.00  0.00
ATOM   1885  CA  CYS   119      -7.740   9.479  -4.213  1.00  0.00
ATOM   1886  HA  CYS   119      -7.692   9.660  -3.139  1.00  0.00
ATOM   1887  CB  CYS   119      -7.953  10.814  -4.924  1.00  0.00
ATOM   1888  HB2 CYS   119      -7.850  10.700  -6.003  1.00  0.00
ATOM   1889  HB3 CYS   119      -8.937  11.223  -4.694  1.00  0.00
ATOM   1890  SG  CYS   119      -6.756  12.079  -4.437  1.00  0.00
ATOM   1891  HG  CYS   119      -7.239  13.038  -5.222  1.00  0.00
ATOM   1892  C   CYS   119      -8.945   8.556  -4.346  1.00  0.00
ATOM   1893  O   CYS   119      -9.803   8.547  -3.464  1.00  0.00
ATOM   1894  N   GLU   120      -9.003   7.764  -5.430  1.00  0.00
ATOM   1895  H   GLU   120      -8.336   7.888  -6.179  1.00  0.00
ATOM   1896  CA  GLU   120     -10.084   6.796  -5.618  1.00  0.00
ATOM   1897  HA  GLU   120     -11.043   7.300  -5.499  1.00  0.00
ATOM   1898  CB  GLU   120     -10.033   6.159  -7.011  1.00  0.00
ATOM   1899  HB2 GLU   120      -9.024   5.784  -7.178  1.00  0.00
ATOM   1900  HB3 GLU   120     -10.737   5.327  -7.032  1.00  0.00
ATOM   1901  CG  GLU   120     -10.391   7.150  -8.101  1.00  0.00
ATOM   1902  HG2 GLU   120     -11.346   7.619  -7.869  1.00  0.00
ATOM   1903  HG3 GLU   120      -9.603   7.903  -8.085  1.00  0.00
ATOM   1904  CD  GLU   120     -10.459   6.519  -9.477  1.00  0.00
ATOM   1905  OE1 GLU   120      -9.468   6.633 -10.233  1.00  0.00
ATOM   1906  OE2 GLU   120     -11.485   5.871  -9.783  1.00  0.00
ATOM   1907  C   GLU   120     -10.079   5.736  -4.510  1.00  0.00
ATOM   1908  O   GLU   120     -11.116   5.486  -3.911  1.00  0.00
ATOM   1909  N   GLY   121      -8.912   5.168  -4.217  1.00  0.00
ATOM   1910  H   GLY   121      -8.093   5.429  -4.747  1.00  0.00
ATOM   1911  CA  GLY   121      -8.763   4.180  -3.154  1.00  0.00
ATOM   1912  HA2 GLY   121      -9.475   3.373  -3.329  1.00  0.00
ATOM   1913  HA3 GLY   121      -7.749   3.782  -3.191  1.00  0.00
ATOM   1914  C   GLY   121      -9.012   4.768  -1.782  1.00  0.00
ATOM   1915  O   GLY   121      -9.614   4.121  -0.929  1.00  0.00
ATOM   1916  N   MET   122      -8.569   6.021  -1.560  1.00  0.00
ATOM   1917  H   MET   122      -7.991   6.471  -2.256  1.00  0.00
ATOM   1918  CA  MET   122      -8.782   6.708  -0.284  1.00  0.00
ATOM   1919  HA  MET   122      -8.600   6.015   0.538  1.00  0.00
ATOM   1920  CB  MET   122      -7.836   7.900  -0.136  1.00  0.00
ATOM   1921  HB2 MET   122      -7.883   8.472  -1.062  1.00  0.00
ATOM   1922  HB3 MET   122      -8.205   8.511   0.688  1.00  0.00
ATOM   1923  CG  MET   122      -6.380   7.493   0.141  1.00  0.00
ATOM   1924  HG2 MET   122      -6.046   6.898  -0.710  1.00  0.00
ATOM   1925  HG3 MET   122      -5.795   8.411   0.193  1.00  0.00
ATOM   1926  SD  MET   122      -6.135   6.542   1.667  1.00  0.00
ATOM   1927  CE  MET   122      -6.771   7.739   2.871  1.00  0.00
ATOM   1928  HE1 MET   122      -7.814   7.963   2.646  1.00  0.00
ATOM   1929  HE2 MET   122      -6.698   7.321   3.875  1.00  0.00
ATOM   1930  HE3 MET   122      -6.184   8.656   2.817  1.00  0.00
ATOM   1931  C   MET   122     -10.266   7.103  -0.093  1.00  0.00
ATOM   1932  O   MET   122     -10.785   6.978   1.021  1.00  0.00
ATOM   1933  N   ALA   123     -10.962   7.510  -1.180  1.00  0.00
ATOM   1934  H   ALA   123     -10.494   7.616  -2.069  1.00  0.00
ATOM   1935  CA  ALA   123     -12.399   7.854  -1.100  1.00  0.00
ATOM   1936  HA  ALA   123     -12.553   8.599  -0.319  1.00  0.00
ATOM   1937  CB  ALA   123     -12.900   8.422  -2.420  1.00  0.00
ATOM   1938  HB1 ALA   123     -12.761   7.683  -3.209  1.00  0.00
ATOM   1939  HB2 ALA   123     -13.959   8.664  -2.332  1.00  0.00
ATOM   1940  HB3 ALA   123     -12.340   9.324  -2.664  1.00  0.00
ATOM   1941  C   ALA   123     -13.206   6.615  -0.719  1.00  0.00
ATOM   1942  O   ALA   123     -14.123   6.710   0.098  1.00  0.00
ATOM   1943  N   TYR   124     -12.847   5.454  -1.288  1.00  0.00
ATOM   1944  H   TYR   124     -12.139   5.460  -2.008  1.00  0.00
ATOM   1945  CA  TYR   124     -13.488   4.182  -0.956  1.00  0.00
ATOM   1946  HA  TYR   124     -14.567   4.277  -1.081  1.00  0.00
ATOM   1947  CB  TYR   124     -12.984   3.048  -1.868  1.00  0.00
ATOM   1948  HB2 TYR   124     -13.505   3.170  -2.818  1.00  0.00
ATOM   1949  HB3 TYR   124     -11.912   3.172  -2.023  1.00  0.00
ATOM   1950  CG  TYR   124     -13.257   1.664  -1.318  1.00  0.00
ATOM   1951  CD1 TYR   124     -14.500   1.055  -1.483  1.00  0.00
ATOM   1952  HD1 TYR   124     -15.271   1.578  -2.049  1.00  0.00
ATOM   1953  CE1 TYR   124     -14.766  -0.204  -0.939  1.00  0.00
ATOM   1954  HE1 TYR   124     -15.740  -0.672  -1.082  1.00  0.00
ATOM   1955  CZ  TYR   124     -13.774  -0.870  -0.236  1.00  0.00
ATOM   1956  OH  TYR   124     -13.998  -2.100   0.326  1.00  0.00
ATOM   1957  HH  TYR   124     -14.889  -2.424   0.176  1.00  0.00
ATOM   1958  CE2 TYR   124     -12.534  -0.283  -0.065  1.00  0.00
ATOM   1959  HE2 TYR   124     -11.752  -0.805   0.487  1.00  0.00
ATOM   1960  CD2 TYR   124     -12.285   0.977  -0.601  1.00  0.00
ATOM   1961  HD2 TYR   124     -11.311   1.446  -0.461  1.00  0.00
ATOM   1962  C   TYR   124     -13.230   3.859   0.534  1.00  0.00
ATOM   1963  O   TYR   124     -14.179   3.511   1.251  1.00  0.00
ATOM   1964  N   LEU   125     -11.953   3.980   0.985  1.00  0.00
ATOM   1965  H   LEU   125     -11.222   4.187   0.319  1.00  0.00
ATOM   1966  CA  LEU   125     -11.571   3.715   2.378  1.00  0.00
ATOM   1967  HA  LEU   125     -11.816   2.684   2.631  1.00  0.00
ATOM   1968  CB  LEU   125     -10.055   3.931   2.595  1.00  0.00
ATOM   1969  HB2 LEU   125      -9.584   3.269   1.869  1.00  0.00
ATOM   1970  HB3 LEU   125      -9.817   4.967   2.351  1.00  0.00
ATOM   1971  CG  LEU   125      -9.533   3.606   3.992  1.00  0.00
ATOM   1972  HG  LEU   125     -10.180   4.081   4.730  1.00  0.00
ATOM   1973  CD1 LEU   125      -9.519   2.106   4.224  1.00  0.00
ATOM   1974 HD11 LEU   125      -8.872   1.630   3.487  1.00  0.00
ATOM   1975 HD12 LEU   125      -9.144   1.895   5.225  1.00  0.00
ATOM   1976 HD13 LEU   125     -10.531   1.713   4.125  1.00  0.00
ATOM   1977  CD2 LEU   125      -8.163   4.177   4.197  1.00  0.00
ATOM   1978 HD21 LEU   125      -8.199   5.260   4.080  1.00  0.00
ATOM   1979 HD22 LEU   125      -7.813   3.931   5.200  1.00  0.00
ATOM   1980 HD23 LEU   125      -7.479   3.755   3.461  1.00  0.00
ATOM   1981  C   LEU   125     -12.392   4.546   3.373  1.00  0.00
ATOM   1982  O   LEU   125     -12.900   4.001   4.349  1.00  0.00
ATOM   1983  N   HIE   126     -12.535   5.848   3.111  1.00  0.00
ATOM   1984  H   HIE   126     -12.023   6.224   2.325  1.00  0.00
ATOM   1985  CA  HIE   126     -13.312   6.774   3.941  1.00  0.00
ATOM   1986  HA  HIE   126     -13.012   6.676   4.985  1.00  0.00
ATOM   1987  CB  HIE   126     -13.070   8.222   3.497  1.00  0.00
ATOM   1988  HB2 HIE   126     -13.075   8.272   2.408  1.00  0.00
ATOM   1989  HB3 HIE   126     -13.834   8.891   3.894  1.00  0.00
ATOM   1990  CG  HIE   126     -11.744   8.770   3.947  1.00  0.00
ATOM   1991  ND1 HIE   126     -11.449  10.105   3.826  1.00  0.00
ATOM   1992  CE1 HIE   126     -10.239  10.254   4.340  1.00  0.00
ATOM   1993  HE1 HIE   126      -9.816  11.259   4.347  1.00  0.00
ATOM   1994  NE2 HIE   126      -9.742   9.092   4.772  1.00  0.00
ATOM   1995  HE2 HIE   126      -8.845   8.920   5.203  1.00  0.00
ATOM   1996  CD2 HIE   126     -10.689   8.136   4.522  1.00  0.00
ATOM   1997  HD2 HIE   126     -10.497   7.097   4.789  1.00  0.00
ATOM   1998  C   HIE   126     -14.811   6.438   3.935  1.00  0.00
ATOM   1999  O   HIE   126     -15.464   6.572   4.973  1.00  0.00
ATOM   2000  N   ALA   127     -15.338   5.967   2.783  1.00  0.00
ATOM   2001  H   ALA   127     -14.740   5.922   1.970  1.00  0.00
ATOM   2002  CA  ALA   127     -16.747   5.569   2.635  1.00  0.00
ATOM   2003  HA  ALA   127     -17.388   6.365   3.013  1.00  0.00
ATOM   2004  CB  ALA   127     -17.082   5.328   1.171  1.00  0.00
ATOM   2005  HB1 ALA   127     -16.454   4.527   0.781  1.00  0.00
ATOM   2006  HB2 ALA   127     -18.131   5.044   1.080  1.00  0.00
ATOM   2007  HB3 ALA   127     -16.902   6.240   0.602  1.00  0.00
ATOM   2008  C   ALA   127     -17.037   4.315   3.467  1.00  0.00
ATOM   2009  O   ALA   127     -18.165   4.125   3.898  1.00  0.00
ATOM   2010  N   GLN   128     -15.999   3.496   3.731  1.00  0.00
ATOM   2011  H   GLN   128     -15.119   3.754   3.308  1.00  0.00
ATOM   2012  CA  GLN   128     -16.048   2.277   4.550  1.00  0.00
ATOM   2013  HA  GLN   128     -17.018   1.794   4.434  1.00  0.00
ATOM   2014  CB  GLN   128     -14.952   1.289   4.114  1.00  0.00
ATOM   2015  HB2 GLN   128     -14.007   1.831   4.156  1.00  0.00
ATOM   2016  HB3 GLN   128     -14.942   0.487   4.852  1.00  0.00
ATOM   2017  CG  GLN   128     -15.137   0.696   2.719  1.00  0.00
ATOM   2018  HG2 GLN   128     -15.033   1.519   2.012  1.00  0.00
ATOM   2019  HG3 GLN   128     -14.364  -0.048   2.525  1.00  0.00
ATOM   2020  CD  GLN   128     -16.484   0.055   2.518  1.00  0.00
ATOM   2021  OE1 GLN   128     -17.316   0.552   1.762  1.00  0.00
ATOM   2022  NE2 GLN   128     -16.742  -1.035   3.219  1.00  0.00
ATOM   2023 HE21 GLN   128     -17.634  -1.499   3.116  1.00  0.00
ATOM   2024 HE22 GLN   128     -16.047  -1.400   3.855  1.00  0.00
ATOM   2025  C   GLN   128     -15.856   2.624   6.028  1.00  0.00
ATOM   2026  O   GLN   128     -15.816   1.726   6.874  1.00  0.00
ATOM   2027  N   HIE   129     -15.721   3.927   6.326  1.00  0.00
ATOM   2028  H   HIE   129     -15.554   4.515   5.522  1.00  0.00
ATOM   2029  CA  HIE   129     -15.532   4.503   7.656  1.00  0.00
ATOM   2030  HA  HIE   129     -15.341   5.571   7.550  1.00  0.00
ATOM   2031  CB  HIE   129     -16.760   4.310   8.570  1.00  0.00
ATOM   2032  HB2 HIE   129     -16.971   3.250   8.710  1.00  0.00
ATOM   2033  HB3 HIE   129     -16.579   4.775   9.539  1.00  0.00
ATOM   2034  CG  HIE   129     -18.010   4.928   8.025  1.00  0.00
ATOM   2035  ND1 HIE   129     -18.259   6.280   8.153  1.00  0.00
ATOM   2036  CE1 HIE   129     -19.436   6.481   7.582  1.00  0.00
ATOM   2037  HE1 HIE   129     -19.831   7.497   7.589  1.00  0.00
ATOM   2038  NE2 HIE   129     -19.937   5.353   7.086  1.00  0.00
ATOM   2039  HE2 HIE   129     -20.807   5.229   6.588  1.00  0.00
ATOM   2040  CD2 HIE   129     -19.046   4.353   7.372  1.00  0.00
ATOM   2041  HD2 HIE   129     -19.262   3.328   7.070  1.00  0.00
ATOM   2042  C   HIE   129     -14.197   4.168   8.323  1.00  0.00
ATOM   2043  O   HIE   129     -14.135   3.945   9.532  1.00  0.00
ATOM   2044  N   TYR   130     -13.116   4.186   7.532  1.00  0.00
ATOM   2045  H   TYR   130     -13.236   4.346   6.542  1.00  0.00
ATOM   2046  CA  TYR   130     -11.769   3.971   8.036  1.00  0.00
ATOM   2047  HA  TYR   130     -11.806   3.876   9.121  1.00  0.00
ATOM   2048  CB  TYR   130     -11.134   2.697   7.453  1.00  0.00
ATOM   2049  HB2 TYR   130     -11.293   2.851   6.385  1.00  0.00
ATOM   2050  HB3 TYR   130     -10.065   2.671   7.660  1.00  0.00
ATOM   2051  CG  TYR   130     -11.760   1.384   7.871  1.00  0.00
ATOM   2052  CD1 TYR   130     -11.589   0.887   9.159  1.00  0.00
ATOM   2053  HD1 TYR   130     -11.002   1.468   9.871  1.00  0.00
ATOM   2054  CE1 TYR   130     -12.150  -0.327   9.547  1.00  0.00
ATOM   2055  HE1 TYR   130     -12.055  -0.672  10.577  1.00  0.00
ATOM   2056  CZ  TYR   130     -12.819  -1.104   8.616  1.00  0.00
ATOM   2057  OH  TYR   130     -13.344  -2.317   8.985  1.00  0.00
ATOM   2058  HH  TYR   130     -13.189  -2.527   9.909  1.00  0.00
ATOM   2059  CE2 TYR   130     -12.969  -0.648   7.318  1.00  0.00
ATOM   2060  HE2 TYR   130     -13.517  -1.243   6.587  1.00  0.00
ATOM   2061  CD2 TYR   130     -12.416   0.576   6.946  1.00  0.00
ATOM   2062  HD2 TYR   130     -12.493   0.918   5.914  1.00  0.00
ATOM   2063  C   TYR   130     -10.869   5.152   7.684  1.00  0.00
ATOM   2064  O   TYR   130     -11.055   5.798   6.657  1.00  0.00
ATOM   2065  N   ILE   131      -9.888   5.421   8.537  1.00  0.00
ATOM   2066  H   ILE   131      -9.905   4.966   9.439  1.00  0.00
ATOM   2067  CA  ILE   131      -8.847   6.411   8.282  1.00  0.00
ATOM   2068  HA  ILE   131      -8.964   6.879   7.305  1.00  0.00
ATOM   2069  CB  ILE   131      -8.703   7.508   9.363  1.00  0.00
ATOM   2070  HB  ILE   131      -7.700   7.932   9.317  1.00  0.00
ATOM   2071  CG2 ILE   131      -9.744   8.620   9.119  1.00  0.00
ATOM   2072 HG21 ILE   131     -10.747   8.197   9.166  1.00  0.00
ATOM   2073 HG22 ILE   131      -9.639   9.390   9.883  1.00  0.00
ATOM   2074 HG23 ILE   131      -9.582   9.060   8.135  1.00  0.00
ATOM   2075  CG1 ILE   131      -8.756   6.910  10.805  1.00  0.00
ATOM   2076 HG12 ILE   131      -9.789   6.601  10.958  1.00  0.00
ATOM   2077 HG13 ILE   131      -8.113   6.030  10.782  1.00  0.00
ATOM   2078  CD1 ILE   131      -8.328   7.818  11.940  1.00  0.00
ATOM   2079 HD11 ILE   131      -8.970   8.698  11.964  1.00  0.00
ATOM   2080 HD12 ILE   131      -8.411   7.282  12.886  1.00  0.00
ATOM   2081 HD13 ILE   131      -7.294   8.128  11.788  1.00  0.00
ATOM   2082  C   ILE   131      -7.570   5.605   8.086  1.00  0.00
ATOM   2083  O   ILE   131      -7.407   4.579   8.738  1.00  0.00
ATOM   2084  N   HIE   132      -6.682   6.039   7.191  1.00  0.00
ATOM   2085  H   HIE   132      -6.898   6.858   6.642  1.00  0.00
ATOM   2086  CA  HIE   132      -5.440   5.307   6.893  1.00  0.00
ATOM   2087  HA  HIE   132      -5.605   4.237   7.022  1.00  0.00
ATOM   2088  CB  HIE   132      -4.991   5.564   5.444  1.00  0.00
ATOM   2089  HB2 HIE   132      -5.817   5.389   4.756  1.00  0.00
ATOM   2090  HB3 HIE   132      -4.639   6.590   5.335  1.00  0.00
ATOM   2091  CG  HIE   132      -3.872   4.679   5.002  1.00  0.00
ATOM   2092  ND1 HIE   132      -2.554   4.967   5.328  1.00  0.00
ATOM   2093  CE1 HIE   132      -1.838   3.984   4.803  1.00  0.00
ATOM   2094  HE1 HIE   132      -0.759   4.008   4.959  1.00  0.00
ATOM   2095  NE2 HIE   132      -2.615   3.105   4.147  1.00  0.00
ATOM   2096  HE2 HIE   132      -2.327   2.275   3.649  1.00  0.00
ATOM   2097  CD2 HIE   132      -3.910   3.539   4.273  1.00  0.00
ATOM   2098  HD2 HIE   132      -4.721   2.971   3.818  1.00  0.00
ATOM   2099  C   HIE   132      -4.331   5.641   7.890  1.00  0.00
ATOM   2100  O   HIE   132      -3.671   4.730   8.409  1.00  0.00
ATOM   2101  N   ARG   133      -4.091   6.945   8.122  1.00  0.00
ATOM   2102  H   ARG   133      -4.557   7.612   7.523  1.00  0.00
ATOM   2103  CA  ARG   133      -3.098   7.444   9.082  1.00  0.00
ATOM   2104  HA  ARG   133      -3.145   8.533   9.116  1.00  0.00
ATOM   2105  CB  ARG   133      -3.358   6.895  10.500  1.00  0.00
ATOM   2106  HB2 ARG   133      -3.404   5.809  10.422  1.00  0.00
ATOM   2107  HB3 ARG   133      -2.506   7.179  11.117  1.00  0.00
ATOM   2108  CG  ARG   133      -4.637   7.410  11.135  1.00  0.00
ATOM   2109  HG2 ARG   133      -4.541   8.488  11.270  1.00  0.00
ATOM   2110  HG3 ARG   133      -5.464   7.201  10.457  1.00  0.00
ATOM   2111  CD  ARG   133      -4.907   6.754  12.481  1.00  0.00
ATOM   2112  HD2 ARG   133      -5.904   7.042  12.813  1.00  0.00
ATOM   2113  HD3 ARG   133      -4.866   5.672  12.353  1.00  0.00
ATOM   2114  NE  ARG   133      -3.943   7.140  13.505  1.00  0.00
ATOM   2115  HE  ARG   133      -3.687   8.115  13.555  1.00  0.00
ATOM   2116  CZ  ARG   133      -3.393   6.295  14.370  1.00  0.00
ATOM   2117  NH1 ARG   133      -3.699   5.004  14.334  1.00  0.00
ATOM   2118 HH11 ARG   133      -4.354   4.663  13.645  1.00  0.00
ATOM   2119 HH12 ARG   133      -3.276   4.369  14.996  1.00  0.00
ATOM   2120  NH2 ARG   133      -2.529   6.732  15.273  1.00  0.00
ATOM   2121 HH21 ARG   133      -2.289   7.712  15.304  1.00  0.00
ATOM   2122 HH22 ARG   133      -2.115   6.083  15.927  1.00  0.00
ATOM   2123  C   ARG   133      -1.641   7.235   8.701  1.00  0.00
ATOM   2124  O   ARG   133      -0.760   7.534   9.499  1.00  0.00
ATOM   2125  N   ASN   134      -1.360   6.723   7.517  1.00  0.00
ATOM   2126  H   ASN   134      -2.078   6.414   6.877  1.00  0.00
ATOM   2127  CA  ASN   134       0.037   6.514   7.143  1.00  0.00
ATOM   2128  HA  ASN   134       0.654   7.297   7.583  1.00  0.00
ATOM   2129  CB  ASN   134       0.543   5.143   7.648  1.00  0.00
ATOM   2130  HB2 ASN   134       0.135   5.017   8.651  1.00  0.00
ATOM   2131  HB3 ASN   134       0.157   4.358   6.998  1.00  0.00
ATOM   2132  CG  ASN   134       2.048   5.014   7.719  1.00  0.00
ATOM   2133  OD1 ASN   134       2.805   5.955   7.460  1.00  0.00
ATOM   2134  ND2 ASN   134       2.514   3.823   8.040  1.00  0.00
ATOM   2135 HD21 ASN   134       3.512   3.675   8.103  1.00  0.00
ATOM   2136 HD22 ASN   134       1.873   3.064   8.220  1.00  0.00
ATOM   2137  C   ASN   134       0.179   6.649   5.645  1.00  0.00
ATOM   2138  O   ASN   134       0.904   5.882   5.018  1.00  0.00
ATOM   2139  N   LEU   135      -0.536   7.611   5.062  1.00  0.00
ATOM   2140  H   LEU   135      -1.190   8.167   5.595  1.00  0.00
ATOM   2141  CA  LEU   135      -0.489   7.796   3.618  1.00  0.00
ATOM   2142  HA  LEU   135      -0.434   6.822   3.133  1.00  0.00
ATOM   2143  CB  LEU   135      -1.735   8.535   3.099  1.00  0.00
ATOM   2144  HB2 LEU   135      -2.564   7.946   3.491  1.00  0.00
ATOM   2145  HB3 LEU   135      -1.760   9.533   3.535  1.00  0.00
ATOM   2146  CG  LEU   135      -1.862   8.641   1.563  1.00  0.00
ATOM   2147  HG  LEU   135      -1.005   9.203   1.188  1.00  0.00
ATOM   2148  CD1 LEU   135      -1.903   7.232   0.877  1.00  0.00
ATOM   2149 HD11 LEU   135      -2.759   6.670   1.250  1.00  0.00
ATOM   2150 HD12 LEU   135      -1.992   7.355  -0.203  1.00  0.00
ATOM   2151 HD13 LEU   135      -0.985   6.689   1.105  1.00  0.00
ATOM   2152  CD2 LEU   135      -3.099   9.451   1.184  1.00  0.00
ATOM   2153 HD21 LEU   135      -3.020  10.454   1.603  1.00  0.00
ATOM   2154 HD22 LEU   135      -3.173   9.516   0.098  1.00  0.00
ATOM   2155 HD23 LEU   135      -3.989   8.962   1.579  1.00  0.00
ATOM   2156  C   LEU   135       0.812   8.490   3.216  1.00  0.00
ATOM   2157  O   LEU   135       1.016   9.651   3.545  1.00  0.00
ATOM   2158  N   ALA   136       1.712   7.740   2.569  1.00  0.00
ATOM   2159  H   ALA   136       1.474   6.773   2.404  1.00  0.00
ATOM   2160  CA  ALA   136       3.018   8.224   2.105  1.00  0.00
ATOM   2161  HA  ALA   136       2.983   9.286   1.860  1.00  0.00
ATOM   2162  CB  ALA   136       4.068   8.010   3.186  1.00  0.00
ATOM   2163  HB1 ALA   136       4.121   6.950   3.436  1.00  0.00
ATOM   2164  HB2 ALA   136       5.039   8.345   2.822  1.00  0.00
ATOM   2165  HB3 ALA   136       3.797   8.579   4.075  1.00  0.00
ATOM   2166  C   ALA   136       3.405   7.476   0.845  1.00  0.00
ATOM   2167  O   ALA   136       2.881   6.384   0.607  1.00  0.00
ATOM   2168  N   ALA   137       4.349   8.025   0.051  1.00  0.00
ATOM   2169  H   ALA   137       4.700   8.944   0.278  1.00  0.00
ATOM   2170  CA  ALA   137       4.836   7.373  -1.188  1.00  0.00
ATOM   2171  HA  ALA   137       3.981   7.258  -1.854  1.00  0.00
ATOM   2172  CB  ALA   137       5.864   8.248  -1.870  1.00  0.00
ATOM   2173  HB1 ALA   137       6.731   8.365  -1.219  1.00  0.00
ATOM   2174  HB2 ALA   137       6.173   7.784  -2.806  1.00  0.00
ATOM   2175  HB3 ALA   137       5.430   9.226  -2.075  1.00  0.00
ATOM   2176  C   ALA   137       5.412   5.974  -0.934  1.00  0.00
ATOM   2177  O   ALA   137       5.325   5.097  -1.790  1.00  0.00
ATOM   2178  N   ARG   138       5.930   5.756   0.277  1.00  0.00
ATOM   2179  H   ARG   138       5.928   6.543   0.911  1.00  0.00
ATOM   2180  CA  ARG   138       6.484   4.485   0.750  1.00  0.00
ATOM   2181  HA  ARG   138       7.303   4.149   0.114  1.00  0.00
ATOM   2182  CB  ARG   138       7.027   4.715   2.173  1.00  0.00
ATOM   2183  HB2 ARG   138       7.778   5.501   2.093  1.00  0.00
ATOM   2184  HB3 ARG   138       6.189   5.073   2.770  1.00  0.00
ATOM   2185  CG  ARG   138       7.645   3.487   2.847  1.00  0.00
ATOM   2186  HG2 ARG   138       6.922   2.671   2.838  1.00  0.00
ATOM   2187  HG3 ARG   138       8.537   3.187   2.297  1.00  0.00
ATOM   2188  CD  ARG   138       8.022   3.813   4.281  1.00  0.00
ATOM   2189  HD2 ARG   138       7.409   4.640   4.638  1.00  0.00
ATOM   2190  HD3 ARG   138       7.852   2.938   4.909  1.00  0.00
ATOM   2191  NE  ARG   138       9.430   4.195   4.381  1.00  0.00
ATOM   2192  HE  ARG   138      10.089   3.667   3.828  1.00  0.00
ATOM   2193  CZ  ARG   138       9.887   5.182   5.141  1.00  0.00
ATOM   2194  NH1 ARG   138      11.182   5.461   5.164  1.00  0.00
ATOM   2195 HH11 ARG   138      11.822   4.921   4.600  1.00  0.00
ATOM   2196 HH12 ARG   138      11.523   6.214   5.745  1.00  0.00
ATOM   2197  NH2 ARG   138       9.053   5.900   5.883  1.00  0.00
ATOM   2198 HH21 ARG   138       8.064   5.694   5.868  1.00  0.00
ATOM   2199 HH22 ARG   138       9.410   6.649   6.458  1.00  0.00
ATOM   2200  C   ARG   138       5.400   3.386   0.791  1.00  0.00
ATOM   2201  O   ARG   138       5.704   2.199   0.612  1.00  0.00
ATOM   2202  N   ASN   139       4.144   3.794   1.058  1.00  0.00
ATOM   2203  H   ASN   139       4.022   4.777   1.252  1.00  0.00
ATOM   2204  CA  ASN   139       2.994   2.907   1.225  1.00  0.00
ATOM   2205  HA  ASN   139       3.324   1.878   1.370  1.00  0.00
ATOM   2206  CB  ASN   139       2.194   3.344   2.460  1.00  0.00
ATOM   2207  HB2 ASN   139       1.788   4.350   2.358  1.00  0.00
ATOM   2208  HB3 ASN   139       1.377   2.632   2.575  1.00  0.00
ATOM   2209  CG  ASN   139       3.056   3.294   3.699  1.00  0.00
ATOM   2210  OD1 ASN   139       3.792   2.329   3.919  1.00  0.00
ATOM   2211  ND2 ASN   139       3.044   4.348   4.498  1.00  0.00
ATOM   2212 HD21 ASN   139       3.608   4.349   5.335  1.00  0.00
ATOM   2213 HD22 ASN   139       2.471   5.146   4.266  1.00  0.00
ATOM   2214  C   ASN   139       2.125   2.773  -0.010  1.00  0.00
ATOM   2215  O   ASN   139       1.065   2.155   0.060  1.00  0.00
ATOM   2216  N   VAL   140       2.594   3.318  -1.148  1.00  0.00
ATOM   2217  H   VAL   140       3.440   3.868  -1.098  1.00  0.00
ATOM   2218  CA  VAL   140       1.890   3.246  -2.424  1.00  0.00
ATOM   2219  HA  VAL   140       0.943   2.720  -2.301  1.00  0.00
ATOM   2220  CB  VAL   140       1.607   4.634  -3.062  1.00  0.00
ATOM   2221  HB  VAL   140       2.555   5.118  -3.296  1.00  0.00
ATOM   2222  CG1 VAL   140       0.789   4.474  -4.340  1.00  0.00
ATOM   2223 HG11 VAL   140      -0.160   3.990  -4.107  1.00  0.00
ATOM   2224 HG12 VAL   140       0.599   5.455  -4.776  1.00  0.00
ATOM   2225 HG13 VAL   140       1.343   3.862  -5.052  1.00  0.00
ATOM   2226  CG2 VAL   140       0.876   5.561  -2.081  1.00  0.00
ATOM   2227 HG21 VAL   140       1.490   5.707  -1.192  1.00  0.00
ATOM   2228 HG22 VAL   140       0.693   6.524  -2.558  1.00  0.00
ATOM   2229 HG23 VAL   140      -0.075   5.111  -1.795  1.00  0.00
ATOM   2230  C   VAL   140       2.691   2.346  -3.336  1.00  0.00
ATOM   2231  O   VAL   140       3.847   2.634  -3.658  1.00  0.00
ATOM   2232  N   LEU   141       2.065   1.247  -3.753  1.00  0.00
ATOM   2233  H   LEU   141       1.123   1.096  -3.423  1.00  0.00
ATOM   2234  CA  LEU   141       2.674   0.228  -4.586  1.00  0.00
ATOM   2235  HA  LEU   141       3.757   0.353  -4.606  1.00  0.00
ATOM   2236  CB  LEU   141       2.352  -1.157  -4.018  1.00  0.00
ATOM   2237  HB2 LEU   141       1.270  -1.207  -4.139  1.00  0.00
ATOM   2238  HB3 LEU   141       2.822  -1.926  -4.632  1.00  0.00
ATOM   2239  CG  LEU   141       2.712  -1.387  -2.551  1.00  0.00
ATOM   2240  HG  LEU   141       2.333  -0.554  -1.959  1.00  0.00
ATOM   2241  CD1 LEU   141       2.107  -2.666  -2.057  1.00  0.00
ATOM   2242 HD11 LEU   141       2.485  -3.500  -2.649  1.00  0.00
ATOM   2243 HD12 LEU   141       2.373  -2.814  -1.010  1.00  0.00
ATOM   2244 HD13 LEU   141       1.022  -2.617  -2.152  1.00  0.00
ATOM   2245  CD2 LEU   141       4.228  -1.351  -2.327  1.00  0.00
ATOM   2246 HD21 LEU   141       4.617  -0.378  -2.627  1.00  0.00
ATOM   2247 HD22 LEU   141       4.444  -1.518  -1.272  1.00  0.00
ATOM   2248 HD23 LEU   141       4.702  -2.131  -2.923  1.00  0.00
ATOM   2249  C   LEU   141       2.232   0.339  -6.025  1.00  0.00
ATOM   2250  O   LEU   141       1.068   0.640  -6.289  1.00  0.00
ATOM   2251  N   LEU   142       3.174   0.105  -6.944  1.00  0.00
ATOM   2252  H   LEU   142       4.097  -0.112  -6.595  1.00  0.00
ATOM   2253  CA  LEU   142       2.983   0.189  -8.383  1.00  0.00
ATOM   2254  HA  LEU   142       2.063   0.728  -8.609  1.00  0.00
ATOM   2255  CB  LEU   142       4.169   0.946  -9.025  1.00  0.00
ATOM   2256  HB2 LEU   142       4.285   1.854  -8.433  1.00  0.00
ATOM   2257  HB3 LEU   142       5.058   0.326  -8.917  1.00  0.00
ATOM   2258  CG  LEU   142       3.983   1.319 -10.496  1.00  0.00
ATOM   2259  HG  LEU   142       3.698   0.427 -11.054  1.00  0.00
ATOM   2260  CD1 LEU   142       2.912   2.367 -10.647  1.00  0.00
ATOM   2261 HD11 LEU   142       3.196   3.260 -10.090  1.00  0.00
ATOM   2262 HD12 LEU   142       2.794   2.618 -11.701  1.00  0.00
ATOM   2263 HD13 LEU   142       1.969   1.981 -10.258  1.00  0.00
ATOM   2264  CD2 LEU   142       5.255   1.827 -11.093  1.00  0.00
ATOM   2265 HD21 LEU   142       6.022   1.056 -11.025  1.00  0.00
ATOM   2266 HD22 LEU   142       5.090   2.083 -12.139  1.00  0.00
ATOM   2267 HD23 LEU   142       5.583   2.713 -10.549  1.00  0.00
ATOM   2268  C   LEU   142       2.838  -1.181  -9.008  1.00  0.00
ATOM   2269  O   LEU   142       3.775  -1.972  -8.964  1.00  0.00
ATOM   2270  N   ASP   143       1.670  -1.470  -9.587  1.00  0.00
ATOM   2271  H   ASP   143       0.907  -0.813  -9.510  1.00  0.00
ATOM   2272  CA  ASP   143       1.415  -2.757 -10.247  1.00  0.00
ATOM   2273  HA  ASP   143       1.960  -3.545  -9.727  1.00  0.00
ATOM   2274  CB  ASP   143      -0.079  -3.103 -10.230  1.00  0.00
ATOM   2275  HB2 ASP   143      -0.474  -2.939  -9.227  1.00  0.00
ATOM   2276  HB3 ASP   143      -0.562  -2.417 -10.926  1.00  0.00
ATOM   2277  CG  ASP   143      -0.358  -4.530 -10.654  1.00  0.00
ATOM   2278  OD1 ASP   143      -0.618  -4.748 -11.856  1.00  0.00
ATOM   2279  OD2 ASP   143      -0.282  -5.434  -9.789  1.00  0.00
ATOM   2280  C   ASP   143       1.982  -2.749 -11.662  1.00  0.00
ATOM   2281  O   ASP   143       2.573  -3.734 -12.094  1.00  0.00
ATOM   2282  N   ASN   144       1.815  -1.630 -12.372  1.00  0.00
ATOM   2283  H   ASN   144       1.233  -0.915 -11.961  1.00  0.00
ATOM   2284  CA  ASN   144       2.345  -1.405 -13.724  1.00  0.00
ATOM   2285  HA  ASN   144       3.363  -1.791 -13.775  1.00  0.00
ATOM   2286  CB  ASN   144       1.493  -2.110 -14.808  1.00  0.00
ATOM   2287  HB2 ASN   144       1.954  -1.934 -15.780  1.00  0.00
ATOM   2288  HB3 ASN   144       1.519  -3.176 -14.582  1.00  0.00
ATOM   2289  CG  ASN   144       0.053  -1.665 -14.869  1.00  0.00
ATOM   2290  OD1 ASN   144      -0.270  -0.581 -15.356  1.00  0.00
ATOM   2291  ND2 ASN   144      -0.846  -2.508 -14.397  1.00  0.00
ATOM   2292 HD21 ASN   144      -1.825  -2.259 -14.414  1.00  0.00
ATOM   2293 HD22 ASN   144      -0.551  -3.398 -14.020  1.00  0.00
ATOM   2294  C   ASN   144       2.433   0.102 -13.955  1.00  0.00
ATOM   2295  O   ASN   144       1.900   0.853 -13.141  1.00  0.00
ATOM   2296  N   ASP   145       3.045   0.547 -15.075  1.00  0.00
ATOM   2297  H   ASP   145       3.517  -0.143 -15.640  1.00  0.00
ATOM   2298  CA  ASP   145       3.184   1.968 -15.446  1.00  0.00
ATOM   2299  HA  ASP   145       3.816   2.478 -14.719  1.00  0.00
ATOM   2300  CB  ASP   145       3.830   2.109 -16.849  1.00  0.00
ATOM   2301  HB2 ASP   145       3.838   3.171 -17.092  1.00  0.00
ATOM   2302  HB3 ASP   145       4.853   1.758 -16.718  1.00  0.00
ATOM   2303  CG  ASP   145       3.168   1.333 -17.981  1.00  0.00
ATOM   2304  OD1 ASP   145       1.934   1.136 -17.932  1.00  0.00
ATOM   2305  OD2 ASP   145       3.884   0.948 -18.934  1.00  0.00
ATOM   2306  C   ASP   145       1.878   2.819 -15.360  1.00  0.00
ATOM   2307  O   ASP   145       1.959   4.046 -15.334  1.00  0.00
ATOM   2308  N   ARG   146       0.694   2.166 -15.320  1.00  0.00
ATOM   2309  H   ARG   146       0.710   1.159 -15.403  1.00  0.00
ATOM   2310  CA  ARG   146      -0.604   2.839 -15.287  1.00  0.00
ATOM   2311  HA  ARG   146      -0.470   3.905 -15.106  1.00  0.00
ATOM   2312  CB  ARG   146      -1.324   2.655 -16.646  1.00  0.00
ATOM   2313  HB2 ARG   146      -1.432   1.580 -16.789  1.00  0.00
ATOM   2314  HB3 ARG   146      -2.309   3.107 -16.531  1.00  0.00
ATOM   2315  CG  ARG   146      -0.618   3.267 -17.870  1.00  0.00
ATOM   2316  HG2 ARG   146       0.395   2.867 -17.893  1.00  0.00
ATOM   2317  HG3 ARG   146      -1.160   2.934 -18.756  1.00  0.00
ATOM   2318  CD  ARG   146      -0.563   4.789 -17.852  1.00  0.00
ATOM   2319  HD2 ARG   146      -1.575   5.182 -17.760  1.00  0.00
ATOM   2320  HD3 ARG   146       0.032   5.115 -16.999  1.00  0.00
ATOM   2321  NE  ARG   146       0.037   5.324 -19.074  1.00  0.00
ATOM   2322  HE  ARG   146       1.003   5.087 -19.254  1.00  0.00
ATOM   2323  CZ  ARG   146      -0.602   6.091 -19.953  1.00  0.00
ATOM   2324  NH1 ARG   146      -1.869   6.432 -19.750  1.00  0.00
ATOM   2325 HH11 ARG   146      -2.350   6.107 -18.923  1.00  0.00
ATOM   2326 HH12 ARG   146      -2.347   7.015 -20.423  1.00  0.00
ATOM   2327  NH2 ARG   146       0.022   6.524 -21.040  1.00  0.00
ATOM   2328 HH21 ARG   146       0.986   6.270 -21.201  1.00  0.00
ATOM   2329 HH22 ARG   146      -0.471   7.106 -21.703  1.00  0.00
ATOM   2330  C   ARG   146      -1.531   2.425 -14.114  1.00  0.00
ATOM   2331  O   ARG   146      -2.706   2.800 -14.123  1.00  0.00
ATOM   2332  N   LEU   147      -1.011   1.683 -13.101  1.00  0.00
ATOM   2333  H   LEU   147      -0.064   1.342 -13.184  1.00  0.00
ATOM   2334  CA  LEU   147      -1.818   1.224 -11.966  1.00  0.00
ATOM   2335  HA  LEU   147      -2.616   1.942 -11.777  1.00  0.00
ATOM   2336  CB  LEU   147      -2.454  -0.162 -12.246  1.00  0.00
ATOM   2337  HB2 LEU   147      -3.140   0.021 -13.074  1.00  0.00
ATOM   2338  HB3 LEU   147      -1.629  -0.785 -12.590  1.00  0.00
ATOM   2339  CG  LEU   147      -3.206  -0.886 -11.104  1.00  0.00
ATOM   2340  HG  LEU   147      -2.541  -0.948 -10.242  1.00  0.00
ATOM   2341  CD1 LEU   147      -4.461  -0.164 -10.716  1.00  0.00
ATOM   2342 HD11 LEU   147      -5.126  -0.102 -11.577  1.00  0.00
ATOM   2343 HD12 LEU   147      -4.958  -0.705  -9.911  1.00  0.00
ATOM   2344 HD13 LEU   147      -4.211   0.842 -10.377  1.00  0.00
ATOM   2345  CD2 LEU   147      -3.587  -2.292 -11.517  1.00  0.00
ATOM   2346 HD21 LEU   147      -2.687  -2.858 -11.758  1.00  0.00
ATOM   2347 HD22 LEU   147      -4.115  -2.782 -10.698  1.00  0.00
ATOM   2348 HD23 LEU   147      -4.235  -2.251 -12.393  1.00  0.00
ATOM   2349  C   LEU   147      -1.072   1.245 -10.638  1.00  0.00
ATOM   2350  O   LEU   147      -0.008   0.635 -10.493  1.00  0.00
ATOM   2351  N   VAL   148      -1.678   1.922  -9.657  1.00  0.00
ATOM   2352  H   VAL   148      -2.518   2.419  -9.915  1.00  0.00
ATOM   2353  CA  VAL   148      -1.159   2.096  -8.308  1.00  0.00
ATOM   2354  HA  VAL   148      -0.277   1.532  -8.007  1.00  0.00
ATOM   2355  CB  VAL   148      -0.864   3.616  -8.127  1.00  0.00
ATOM   2356  HB  VAL   148      -1.111   4.108  -9.068  1.00  0.00
ATOM   2357  CG1 VAL   148      -1.650   4.266  -6.994  1.00  0.00
ATOM   2358 HG11 VAL   148      -1.404   3.775  -6.053  1.00  0.00
ATOM   2359 HG12 VAL   148      -1.391   5.323  -6.931  1.00  0.00
ATOM   2360 HG13 VAL   148      -2.718   4.165  -7.188  1.00  0.00
ATOM   2361  CG2 VAL   148       0.626   3.887  -8.037  1.00  0.00
ATOM   2362 HG21 VAL   148       1.113   3.548  -8.951  1.00  0.00
ATOM   2363 HG22 VAL   148       0.795   4.956  -7.911  1.00  0.00
ATOM   2364 HG23 VAL   148       1.042   3.351  -7.184  1.00  0.00
ATOM   2365  C   VAL   148      -2.136   1.479  -7.278  1.00  0.00
ATOM   2366  O   VAL   148      -3.345   1.429  -7.530  1.00  0.00
ATOM   2367  N   LYS   149      -1.608   0.994  -6.148  1.00  0.00
ATOM   2368  H   LYS   149      -0.604   1.051  -6.052  1.00  0.00
ATOM   2369  CA  LYS   149      -2.376   0.376  -5.064  1.00  0.00
ATOM   2370  HA  LYS   149      -3.420   0.684  -5.129  1.00  0.00
ATOM   2371  CB  LYS   149      -2.309  -1.165  -5.160  1.00  0.00
ATOM   2372  HB2 LYS   149      -1.265  -1.426  -5.334  1.00  0.00
ATOM   2373  HB3 LYS   149      -2.625  -1.557  -4.193  1.00  0.00
ATOM   2374  CG  LYS   149      -3.179  -1.774  -6.266  1.00  0.00
ATOM   2375  HG2 LYS   149      -4.216  -1.799  -5.932  1.00  0.00
ATOM   2376  HG3 LYS   149      -3.100  -1.158  -7.162  1.00  0.00
ATOM   2377  CD  LYS   149      -2.719  -3.176  -6.579  1.00  0.00
ATOM   2378  HD2 LYS   149      -1.670  -3.113  -6.867  1.00  0.00
ATOM   2379  HD3 LYS   149      -2.810  -3.757  -5.661  1.00  0.00
ATOM   2380  CE  LYS   149      -3.505  -3.852  -7.683  1.00  0.00
ATOM   2381  HE2 LYS   149      -3.898  -3.082  -8.347  1.00  0.00
ATOM   2382  HE3 LYS   149      -2.829  -4.501  -8.239  1.00  0.00
ATOM   2383  NZ  LYS   149      -4.631  -4.658  -7.139  1.00  0.00
ATOM   2384  HZ1 LYS   149      -5.257  -4.056  -6.624  1.00  0.00
ATOM   2385  HZ2 LYS   149      -5.132  -5.093  -7.901  1.00  0.00
ATOM   2386  HZ3 LYS   149      -4.267  -5.371  -6.524  1.00  0.00
ATOM   2387  C   LYS   149      -1.832   0.820  -3.698  1.00  0.00
ATOM   2388  O   LYS   149      -0.622   0.779  -3.482  1.00  0.00
ATOM   2389  N   ILE   150      -2.728   1.236  -2.783  1.00  0.00
ATOM   2390  H   ILE   150      -3.694   1.283  -3.074  1.00  0.00
ATOM   2391  CA  ILE   150      -2.392   1.649  -1.412  1.00  0.00
ATOM   2392  HA  ILE   150      -1.467   2.219  -1.334  1.00  0.00
ATOM   2393  CB  ILE   150      -3.559   2.463  -0.778  1.00  0.00
ATOM   2394  HB  ILE   150      -4.474   1.878  -0.869  1.00  0.00
ATOM   2395  CG2 ILE   150      -3.295   2.777   0.705  1.00  0.00
ATOM   2396 HG21 ILE   150      -2.380   3.362   0.796  1.00  0.00
ATOM   2397 HG22 ILE   150      -4.132   3.346   1.110  1.00  0.00
ATOM   2398 HG23 ILE   150      -3.187   1.845   1.260  1.00  0.00
ATOM   2399  CG1 ILE   150      -3.890   3.738  -1.583  1.00  0.00
ATOM   2400 HG12 ILE   150      -3.217   4.523  -1.238  1.00  0.00
ATOM   2401 HG13 ILE   150      -3.688   3.521  -2.632  1.00  0.00
ATOM   2402  CD1 ILE   150      -5.322   4.199  -1.430  1.00  0.00
ATOM   2403 HD11 ILE   150      -5.524   4.417  -0.382  1.00  0.00
ATOM   2404 HD12 ILE   150      -5.479   5.099  -2.025  1.00  0.00
ATOM   2405 HD13 ILE   150      -5.996   3.415  -1.775  1.00  0.00
ATOM   2406  C   ILE   150      -2.101   0.381  -0.566  1.00  0.00
ATOM   2407  O   ILE   150      -2.903  -0.562  -0.575  1.00  0.00
ATOM   2408  N   GLY   151      -1.003   0.420   0.194  1.00  0.00
ATOM   2409  H   GLY   151      -0.434   1.250   0.115  1.00  0.00
ATOM   2410  CA  GLY   151      -0.572  -0.632   1.115  1.00  0.00
ATOM   2411  HA2 GLY   151      -1.294  -1.448   1.060  1.00  0.00
ATOM   2412  HA3 GLY   151       0.404  -0.990   0.789  1.00  0.00
ATOM   2413  C   GLY   151      -0.470  -0.157   2.555  1.00  0.00
ATOM   2414  O   GLY   151      -0.870   0.972   2.880  1.00  0.00
ATOM   2415  N   ASP   152       0.093  -1.014   3.427  1.00  0.00
ATOM   2416  H   ASP   152       0.236  -1.946   3.064  1.00  0.00
ATOM   2417  CA  ASP   152       0.298  -0.787   4.868  1.00  0.00
ATOM   2418  HA  ASP   152       0.269  -1.752   5.374  1.00  0.00
ATOM   2419  CB  ASP   152       1.638  -0.097   5.199  1.00  0.00
ATOM   2420  HB2 ASP   152       2.369  -0.529   4.516  1.00  0.00
ATOM   2421  HB3 ASP   152       1.525   0.966   4.984  1.00  0.00
ATOM   2422  CG  ASP   152       2.117  -0.278   6.639  1.00  0.00
ATOM   2423  OD1 ASP   152       3.267   0.112   6.936  1.00  0.00
ATOM   2424  OD2 ASP   152       1.353  -0.831   7.464  1.00  0.00
ATOM   2425  C   ASP   152      -0.862  -0.140   5.614  1.00  0.00
ATOM   2426  O   ASP   152      -0.905   1.086   5.815  1.00  0.00
ATOM   2427  N   PHE   153      -1.738  -0.990   6.114  1.00  0.00
ATOM   2428  H   PHE   153      -1.644  -1.963   5.860  1.00  0.00
ATOM   2429  CA  PHE   153      -2.892  -0.592   6.896  1.00  0.00
ATOM   2430  HA  PHE   153      -3.074   0.477   6.787  1.00  0.00
ATOM   2431  CB  PHE   153      -4.137  -1.360   6.396  1.00  0.00
ATOM   2432  HB2 PHE   153      -3.934  -2.420   6.243  1.00  0.00
ATOM   2433  HB3 PHE   153      -4.952  -1.246   7.111  1.00  0.00
ATOM   2434  CG  PHE   153      -4.640  -0.820   5.078  1.00  0.00
ATOM   2435  CD1 PHE   153      -5.615   0.176   5.039  1.00  0.00
ATOM   2436  HD1 PHE   153      -6.025   0.555   5.975  1.00  0.00
ATOM   2437  CE1 PHE   153      -6.068   0.690   3.816  1.00  0.00
ATOM   2438  HE1 PHE   153      -6.845   1.454   3.802  1.00  0.00
ATOM   2439  CZ  PHE   153      -5.531   0.230   2.633  1.00  0.00
ATOM   2440  HZ  PHE   153      -5.867   0.645   1.682  1.00  0.00
ATOM   2441  CE2 PHE   153      -4.568  -0.758   2.652  1.00  0.00
ATOM   2442  HE2 PHE   153      -4.154  -1.132   1.715  1.00  0.00
ATOM   2443  CD2 PHE   153      -4.122  -1.282   3.873  1.00  0.00
ATOM   2444  HD2 PHE   153      -3.359  -2.061   3.886  1.00  0.00
ATOM   2445  C   PHE   153      -2.627  -0.761   8.402  1.00  0.00
ATOM   2446  O   PHE   153      -3.563  -0.832   9.190  1.00  0.00
ATOM   2447  N   GLY   154      -1.349  -0.750   8.780  1.00  0.00
ATOM   2448  H   GLY   154      -0.666  -0.605   8.050  1.00  0.00
ATOM   2449  CA  GLY   154      -0.870  -0.930  10.152  1.00  0.00
ATOM   2450  HA2 GLY   154      -1.231  -1.902  10.489  1.00  0.00
ATOM   2451  HA3 GLY   154       0.219  -0.942  10.109  1.00  0.00
ATOM   2452  C   GLY   154      -1.312   0.128  11.139  1.00  0.00
ATOM   2453  O   GLY   154      -1.346  -0.118  12.346  1.00  0.00
ATOM   2454  N   LEU   155      -1.676   1.306  10.623  1.00  0.00
ATOM   2455  H   LEU   155      -1.599   1.413   9.622  1.00  0.00
ATOM   2456  CA  LEU   155      -2.120   2.448  11.406  1.00  0.00
ATOM   2457  HA  LEU   155      -2.009   2.252  12.473  1.00  0.00
ATOM   2458  CB  LEU   155      -1.248   3.669  11.035  1.00  0.00
ATOM   2459  HB2 LEU   155      -0.680   3.289  10.186  1.00  0.00
ATOM   2460  HB3 LEU   155      -1.919   4.459  10.697  1.00  0.00
ATOM   2461  CG  LEU   155      -0.277   4.236  12.092  1.00  0.00
ATOM   2462  HG  LEU   155      -0.815   4.992  12.664  1.00  0.00
ATOM   2463  CD1 LEU   155       0.259   3.179  13.033  1.00  0.00
ATOM   2464 HD11 LEU   155       0.797   2.423  12.461  1.00  0.00
ATOM   2465 HD12 LEU   155       0.935   3.640  13.752  1.00  0.00
ATOM   2466 HD13 LEU   155      -0.570   2.710  13.563  1.00  0.00
ATOM   2467  CD2 LEU   155       0.875   4.965  11.434  1.00  0.00
ATOM   2468 HD21 LEU   155       0.488   5.791  10.835  1.00  0.00
ATOM   2469 HD22 LEU   155       1.545   5.355  12.200  1.00  0.00
ATOM   2470 HD23 LEU   155       1.422   4.276  10.790  1.00  0.00
ATOM   2471  C   LEU   155      -3.599   2.736  11.170  1.00  0.00
ATOM   2472  O   LEU   155      -4.172   3.556  11.893  1.00  0.00
ATOM   2473  N   ALA   156      -4.223   2.048  10.180  1.00  0.00
ATOM   2474  H   ALA   156      -3.670   1.425   9.609  1.00  0.00
ATOM   2475  CA  ALA   156      -5.639   2.235   9.836  1.00  0.00
ATOM   2476  HA  ALA   156      -5.758   3.285   9.572  1.00  0.00
ATOM   2477  CB  ALA   156      -6.028   1.385   8.637  1.00  0.00
ATOM   2478  HB1 ALA   156      -5.923   0.330   8.890  1.00  0.00
ATOM   2479  HB2 ALA   156      -7.064   1.592   8.366  1.00  0.00
ATOM   2480  HB3 ALA   156      -5.378   1.623   7.796  1.00  0.00
ATOM   2481  C   ALA   156      -6.563   1.956  11.014  1.00  0.00
ATOM   2482  O   ALA   156      -6.350   1.008  11.763  1.00  0.00
ATOM   2483  N   LYS   157      -7.560   2.814  11.192  1.00  0.00
ATOM   2484  H   LYS   157      -7.649   3.591  10.551  1.00  0.00
ATOM   2485  CA  LYS   157      -8.510   2.712  12.288  1.00  0.00
ATOM   2486  HA  LYS   157      -8.493   1.705  12.703  1.00  0.00
ATOM   2487  CB  LYS   157      -8.142   3.714  13.406  1.00  0.00
ATOM   2488  HB2 LYS   157      -7.614   4.533  12.917  1.00  0.00
ATOM   2489  HB3 LYS   157      -9.087   4.081  13.807  1.00  0.00
ATOM   2490  CG  LYS   157      -7.275   3.156  14.560  1.00  0.00
ATOM   2491  HG2 LYS   157      -6.364   2.779  14.093  1.00  0.00
ATOM   2492  HG3 LYS   157      -7.032   4.011  15.191  1.00  0.00
ATOM   2493  CD  LYS   157      -7.917   2.032  15.431  1.00  0.00
ATOM   2494  HD2 LYS   157      -7.816   1.116  14.849  1.00  0.00
ATOM   2495  HD3 LYS   157      -7.297   1.964  16.325  1.00  0.00
ATOM   2496  CE  LYS   157      -9.373   2.219  15.835  1.00  0.00
ATOM   2497  HE2 LYS   157      -9.450   3.154  16.391  1.00  0.00
ATOM   2498  HE3 LYS   157      -9.968   2.289  14.925  1.00  0.00
ATOM   2499  NZ  LYS   157      -9.881   1.100  16.674  1.00  0.00
ATOM   2500  HZ1 LYS   157      -9.330   1.036  17.518  1.00  0.00
ATOM   2501  HZ2 LYS   157     -10.847   1.271  16.915  1.00  0.00
ATOM   2502  HZ3 LYS   157      -9.810   0.235  16.159  1.00  0.00
ATOM   2503  C   LYS   157      -9.923   2.972  11.826  1.00  0.00
ATOM   2504  O   LYS   157     -10.143   3.796  10.936  1.00  0.00
ATOM   2505  N   ALA   158     -10.884   2.280  12.449  1.00  0.00
ATOM   2506  H   ALA   158     -10.606   1.588  13.129  1.00  0.00
ATOM   2507  CA  ALA   158     -12.309   2.463  12.191  1.00  0.00
ATOM   2508  HA  ALA   158     -12.516   2.561  11.126  1.00  0.00
ATOM   2509  CB  ALA   158     -13.103   1.277  12.735  1.00  0.00
ATOM   2510  HB1 ALA   158     -12.913   1.172  13.804  1.00  0.00
ATOM   2511  HB2 ALA   158     -14.167   1.446  12.571  1.00  0.00
ATOM   2512  HB3 ALA   158     -12.796   0.367  12.221  1.00  0.00
ATOM   2513  C   ALA   158     -12.762   3.748  12.868  1.00  0.00
ATOM   2514  O   ALA   158     -12.402   4.003  14.020  1.00  0.00
ATOM   2515  N   VAL   159     -13.513   4.574  12.141  1.00  0.00
ATOM   2516  H   VAL   159     -13.658   4.375  11.162  1.00  0.00
ATOM   2517  CA  VAL   159     -14.069   5.805  12.686  1.00  0.00
ATOM   2518  HA  VAL   159     -13.665   6.008  13.678  1.00  0.00
ATOM   2519  CB  VAL   159     -13.839   7.055  11.790  1.00  0.00
ATOM   2520  HB  VAL   159     -14.280   6.868  10.811  1.00  0.00
ATOM   2521  CG1 VAL   159     -14.477   8.302  12.406  1.00  0.00
ATOM   2522 HG11 VAL   159     -14.037   8.490  13.385  1.00  0.00
ATOM   2523 HG12 VAL   159     -14.300   9.159  11.757  1.00  0.00
ATOM   2524 HG13 VAL   159     -15.551   8.145  12.515  1.00  0.00
ATOM   2525  CG2 VAL   159     -12.354   7.287  11.533  1.00  0.00
ATOM   2526 HG21 VAL   159     -11.932   6.418  11.030  1.00  0.00
ATOM   2527 HG22 VAL   159     -12.227   8.168  10.904  1.00  0.00
ATOM   2528 HG23 VAL   159     -11.840   7.442  12.482  1.00  0.00
ATOM   2529  C   VAL   159     -15.561   5.527  12.923  1.00  0.00
ATOM   2530  O   VAL   159     -16.277   5.220  11.961  1.00  0.00
ATOM   2531  N   PRO   160     -16.051   5.596  14.180  1.00  0.00
ATOM   2532  CD  PRO   160     -15.347   5.940  15.433  1.00  0.00
ATOM   2533  HD2 PRO   160     -15.192   7.018  15.477  1.00  0.00
ATOM   2534  HD3 PRO   160     -14.383   5.433  15.458  1.00  0.00
ATOM   2535  CG  PRO   160     -16.274   5.451  16.495  1.00  0.00
ATOM   2536  HG2 PRO   160     -16.166   6.070  17.385  1.00  0.00
ATOM   2537  HG3 PRO   160     -16.032   4.416  16.740  1.00  0.00
ATOM   2538  CB  PRO   160     -17.655   5.555  15.921  1.00  0.00
ATOM   2539  HB2 PRO   160     -18.040   6.553  16.128  1.00  0.00
ATOM   2540  HB3 PRO   160     -18.345   4.810  16.318  1.00  0.00
ATOM   2541  CA  PRO   160     -17.492   5.363  14.409  1.00  0.00
ATOM   2542  HA  PRO   160     -17.730   4.342  14.108  1.00  0.00
ATOM   2543  C   PRO   160     -18.353   6.344  13.608  1.00  0.00
ATOM   2544  O   PRO   160     -17.938   7.485  13.399  1.00  0.00
ATOM   2545  N   GLU   161     -19.524   5.883  13.122  1.00  0.00
ATOM   2546  H   GLU   161     -19.678   4.889  13.207  1.00  0.00
ATOM   2547  CA  GLU   161     -20.463   6.667  12.303  1.00  0.00
ATOM   2548  HA  GLU   161     -19.947   7.013  11.407  1.00  0.00
ATOM   2549  CB  GLU   161     -21.695   5.840  11.875  1.00  0.00
ATOM   2550  HB2 GLU   161     -22.370   6.531  11.369  1.00  0.00
ATOM   2551  HB3 GLU   161     -21.335   5.098  11.162  1.00  0.00
ATOM   2552  CG  GLU   161     -22.439   5.139  13.006  1.00  0.00
ATOM   2553  HG2 GLU   161     -22.417   5.823  13.855  1.00  0.00
ATOM   2554  HG3 GLU   161     -23.460   5.053  12.636  1.00  0.00
ATOM   2555  CD  GLU   161     -21.941   3.771  13.445  1.00  0.00
ATOM   2556  OE1 GLU   161     -20.789   3.402  13.117  1.00  0.00
ATOM   2557  OE2 GLU   161     -22.706   3.074  14.151  1.00  0.00
ATOM   2558  C   GLU   161     -20.848   8.045  12.872  1.00  0.00
ATOM   2559  O   GLU   161     -20.903   9.021  12.118  1.00  0.00
ATOM   2560  N   GLY   162     -21.048   8.115  14.189  1.00  0.00
ATOM   2561  H   GLY   162     -20.959   7.269  14.733  1.00  0.00
ATOM   2562  CA  GLY   162     -21.390   9.353  14.885  1.00  0.00
ATOM   2563  HA2 GLY   162     -22.156   9.856  14.294  1.00  0.00
ATOM   2564  HA3 GLY   162     -21.805   9.075  15.854  1.00  0.00
ATOM   2565  C   GLY   162     -20.226  10.307  15.100  1.00  0.00
ATOM   2566  O   GLY   162     -20.440  11.481  15.420  1.00  0.00
ATOM   2567  N   HIE   163     -18.987   9.812  14.929  1.00  0.00
ATOM   2568  H   HIE   163     -18.912   8.837  14.676  1.00  0.00
ATOM   2569  CA  HIE   163     -17.753  10.575  15.125  1.00  0.00
ATOM   2570  HA  HIE   163     -17.963  11.494  15.671  1.00  0.00
ATOM   2571  CB  HIE   163     -16.744   9.742  15.934  1.00  0.00
ATOM   2572  HB2 HIE   163     -16.512   8.846  15.359  1.00  0.00
ATOM   2573  HB3 HIE   163     -15.827  10.300  16.122  1.00  0.00
ATOM   2574  CG  HIE   163     -17.245   9.278  17.268  1.00  0.00
ATOM   2575  ND1 HIE   163     -18.336   8.429  17.377  1.00  0.00
ATOM   2576  CE1 HIE   163     -18.486   8.201  18.672  1.00  0.00
ATOM   2577  HE1 HIE   163     -19.305   7.549  18.975  1.00  0.00
ATOM   2578  NE2 HIE   163     -17.564   8.842  19.392  1.00  0.00
ATOM   2579  HE2 HIE   163     -17.452   8.842  20.396  1.00  0.00
ATOM   2580  CD2 HIE   163     -16.762   9.527  18.507  1.00  0.00
ATOM   2581  HD2 HIE   163     -15.927  10.122  18.877  1.00  0.00
ATOM   2582  C   HIE   163     -17.116  10.995  13.798  1.00  0.00
ATOM   2583  O   HIE   163     -17.254  10.294  12.791  1.00  0.00
ATOM   2584  N   GLU   164     -16.400  12.133  13.804  1.00  0.00
ATOM   2585  H   GLU   164     -16.441  12.731  14.617  1.00  0.00
ATOM   2586  CA  GLU   164     -15.688  12.620  12.618  1.00  0.00
ATOM   2587  HA  GLU   164     -15.891  11.951  11.781  1.00  0.00
ATOM   2588  CB  GLU   164     -16.129  14.048  12.226  1.00  0.00
ATOM   2589  HB2 GLU   164     -15.720  14.235  11.233  1.00  0.00
ATOM   2590  HB3 GLU   164     -17.217  14.031  12.173  1.00  0.00
ATOM   2591  CG  GLU   164     -15.685  15.152  13.172  1.00  0.00
ATOM   2592  HG2 GLU   164     -14.718  14.867  13.586  1.00  0.00
ATOM   2593  HG3 GLU   164     -15.568  16.046  12.559  1.00  0.00
ATOM   2594  CD  GLU   164     -16.653  15.439  14.300  1.00  0.00
ATOM   2595  OE1 GLU   164     -16.687  14.650  15.271  1.00  0.00
ATOM   2596  OE2 GLU   164     -17.364  16.467  14.222  1.00  0.00
ATOM   2597  C   GLU   164     -14.157  12.490  12.785  1.00  0.00
ATOM   2598  O   GLU   164     -13.406  12.765  11.846  1.00  0.00
ATOM   2599  N   TYR   165     -13.711  12.062  13.986  1.00  0.00
ATOM   2600  H   TYR   165     -14.398  11.917  14.712  1.00  0.00
ATOM   2601  CA  TYR   165     -12.302  11.884  14.321  1.00  0.00
ATOM   2602  HA  TYR   165     -11.746  11.615  13.423  1.00  0.00
ATOM   2603  CB  TYR   165     -11.702  13.184  14.904  1.00  0.00
ATOM   2604  HB2 TYR   165     -10.619  13.058  14.891  1.00  0.00
ATOM   2605  HB3 TYR   165     -11.980  13.999  14.235  1.00  0.00
ATOM   2606  CG  TYR   165     -12.155  13.510  16.312  1.00  0.00
ATOM   2607  CD1 TYR   165     -13.281  14.296  16.540  1.00  0.00
ATOM   2608  HD1 TYR   165     -13.833  14.682  15.683  1.00  0.00
ATOM   2609  CE1 TYR   165     -13.707  14.593  17.835  1.00  0.00
ATOM   2610  HE1 TYR   165     -14.592  15.208  17.995  1.00  0.00
ATOM   2611  CZ  TYR   165     -12.997  14.105  18.921  1.00  0.00
ATOM   2612  OH  TYR   165     -13.401  14.394  20.202  1.00  0.00
ATOM   2613  HH  TYR   165     -14.187  14.944  20.232  1.00  0.00
ATOM   2614  CE2 TYR   165     -11.875  13.317  18.716  1.00  0.00
ATOM   2615  HE2 TYR   165     -11.325  12.914  19.567  1.00  0.00
ATOM   2616  CD2 TYR   165     -11.451  13.041  17.418  1.00  0.00
ATOM   2617  HD2 TYR   165     -10.551  12.448  17.254  1.00  0.00
ATOM   2618  C   TYR   165     -12.055  10.721  15.277  1.00  0.00
ATOM   2619  O   TYR   165     -12.958  10.303  16.010  1.00  0.00
ATOM   2620  N   TYR   166     -10.797  10.255  15.304  1.00  0.00
ATOM   2621  H   TYR   166     -10.167  10.648  14.619  1.00  0.00
ATOM   2622  CA  TYR   166     -10.292   9.218  16.191  1.00  0.00
ATOM   2623  HA  TYR   166     -11.065   8.934  16.905  1.00  0.00
ATOM   2624  CB  TYR   166      -9.884   7.969  15.383  1.00  0.00
ATOM   2625  HB2 TYR   166     -10.799   7.480  15.048  1.00  0.00
ATOM   2626  HB3 TYR   166      -9.330   8.335  14.519  1.00  0.00
ATOM   2627  CG  TYR   166      -9.031   6.974  16.144  1.00  0.00
ATOM   2628  CD1 TYR   166      -9.613   5.990  16.938  1.00  0.00
ATOM   2629  HD1 TYR   166     -10.700   5.937  16.995  1.00  0.00
ATOM   2630  CE1 TYR   166      -8.832   5.082  17.654  1.00  0.00
ATOM   2631  HE1 TYR   166      -9.305   4.335  18.291  1.00  0.00
ATOM   2632  CZ  TYR   166      -7.451   5.131  17.551  1.00  0.00
ATOM   2633  OH  TYR   166      -6.673   4.223  18.234  1.00  0.00
ATOM   2634  HH  TYR   166      -7.190   3.601  18.751  1.00  0.00
ATOM   2635  CE2 TYR   166      -6.850   6.097  16.760  1.00  0.00
ATOM   2636  HE2 TYR   166      -5.764   6.150  16.686  1.00  0.00
ATOM   2637  CD2 TYR   166      -7.641   7.004  16.055  1.00  0.00
ATOM   2638  HD2 TYR   166      -7.174   7.756  15.419  1.00  0.00
ATOM   2639  C   TYR   166      -9.103   9.813  16.964  1.00  0.00
ATOM   2640  O   TYR   166      -8.196  10.382  16.347  1.00  0.00
ATOM   2641  N   ARG   167      -9.106   9.675  18.303  1.00  0.00
ATOM   2642  H   ARG   167      -9.928   9.287  18.744  1.00  0.00
ATOM   2643  CA  ARG   167      -8.034  10.189  19.161  1.00  0.00
ATOM   2644  HA  ARG   167      -7.629  11.099  18.717  1.00  0.00
ATOM   2645  CB  ARG   167      -8.533  10.514  20.575  1.00  0.00
ATOM   2646  HB2 ARG   167      -9.622  10.479  20.567  1.00  0.00
ATOM   2647  HB3 ARG   167      -8.151   9.752  21.254  1.00  0.00
ATOM   2648  CG  ARG   167      -8.073  11.886  21.043  1.00  0.00
ATOM   2649  HG2 ARG   167      -6.990  11.932  20.931  1.00  0.00
ATOM   2650  HG3 ARG   167      -8.537  12.632  20.398  1.00  0.00
ATOM   2651  CD  ARG   167      -8.442  12.165  22.481  1.00  0.00
ATOM   2652  HD2 ARG   167      -9.250  11.499  22.783  1.00  0.00
ATOM   2653  HD3 ARG   167      -7.573  11.992  23.117  1.00  0.00
ATOM   2654  NE  ARG   167      -8.884  13.549  22.657  1.00  0.00
ATOM   2655  HE  ARG   167      -8.172  14.265  22.635  1.00  0.00
ATOM   2656  CZ  ARG   167     -10.150  13.918  22.829  1.00  0.00
ATOM   2657  NH1 ARG   167     -11.116  13.006  22.869  1.00  0.00
ATOM   2658 HH11 ARG   167     -10.887  12.027  22.768  1.00  0.00
ATOM   2659 HH12 ARG   167     -12.075  13.295  23.000  1.00  0.00
ATOM   2660  NH2 ARG   167     -10.461  15.198  22.977  1.00  0.00
ATOM   2661 HH21 ARG   167      -9.731  15.897  22.959  1.00  0.00
ATOM   2662 HH22 ARG   167     -11.425  15.470  23.108  1.00  0.00
ATOM   2663  C   ARG   167      -6.824   9.259  19.187  1.00  0.00
ATOM   2664  O   ARG   167      -6.949   8.084  19.533  1.00  0.00
ATOM   2665  N   VAL   168      -5.657   9.798  18.804  1.00  0.00
ATOM   2666  H   VAL   168      -5.700  10.739  18.439  1.00  0.00
ATOM   2667  CA  VAL   168      -4.389   9.065  18.691  1.00  0.00
ATOM   2668  HA  VAL   168      -4.519   7.986  18.773  1.00  0.00
ATOM   2669  CB  VAL   168      -3.633   9.379  17.358  1.00  0.00
ATOM   2670  HB  VAL   168      -2.859   8.624  17.217  1.00  0.00
ATOM   2671  CG1 VAL   168      -4.578   9.371  16.157  1.00  0.00
ATOM   2672 HG11 VAL   168      -5.352  10.125  16.297  1.00  0.00
ATOM   2673 HG12 VAL   168      -4.015   9.592  15.250  1.00  0.00
ATOM   2674 HG13 VAL   168      -5.041   8.388  16.065  1.00  0.00
ATOM   2675  CG2 VAL   168      -2.861  10.698  17.433  1.00  0.00
ATOM   2676 HG21 VAL   168      -2.126  10.644  18.236  1.00  0.00
ATOM   2677 HG22 VAL   168      -2.351  10.875  16.486  1.00  0.00
ATOM   2678 HG23 VAL   168      -3.554  11.515  17.630  1.00  0.00
ATOM   2679  C   VAL   168      -3.488   9.195  19.931  1.00  0.00
ATOM   2680  O   VAL   168      -3.629  10.141  20.701  1.00  0.00
ATOM   2681  N   ARG   169      -2.544   8.259  20.093  1.00  0.00
ATOM   2682  H   ARG   169      -2.506   7.511  19.415  1.00  0.00
ATOM   2683  CA  ARG   169      -1.589   8.237  21.205  1.00  0.00
ATOM   2684  HA  ARG   169      -2.018   8.743  22.070  1.00  0.00
ATOM   2685  CB  ARG   169      -1.255   6.783  21.600  1.00  0.00
ATOM   2686  HB2 ARG   169      -0.778   6.330  20.731  1.00  0.00
ATOM   2687  HB3 ARG   169      -0.537   6.844  22.417  1.00  0.00
ATOM   2688  CG  ARG   169      -2.445   5.929  22.030  1.00  0.00
ATOM   2689  HG2 ARG   169      -2.911   6.389  22.901  1.00  0.00
ATOM   2690  HG3 ARG   169      -3.164   5.891  21.211  1.00  0.00
ATOM   2691  CD  ARG   169      -2.002   4.519  22.379  1.00  0.00
ATOM   2692  HD2 ARG   169      -1.209   4.218  21.694  1.00  0.00
ATOM   2693  HD3 ARG   169      -1.621   4.511  23.400  1.00  0.00
ATOM   2694  NE  ARG   169      -3.099   3.554  22.280  1.00  0.00
ATOM   2695  HE  ARG   169      -3.708   3.467  23.082  1.00  0.00
ATOM   2696  CZ  ARG   169      -3.342   2.796  21.214  1.00  0.00
ATOM   2697  NH1 ARG   169      -2.565   2.879  20.140  1.00  0.00
ATOM   2698 HH11 ARG   169      -1.786   3.522  20.133  1.00  0.00
ATOM   2699 HH12 ARG   169      -2.758   2.300  19.335  1.00  0.00
ATOM   2700  NH2 ARG   169      -4.362   1.949  21.214  1.00  0.00
ATOM   2701 HH21 ARG   169      -4.956   1.879  22.028  1.00  0.00
ATOM   2702 HH22 ARG   169      -4.540   1.377  20.401  1.00  0.00
ATOM   2703  C   ARG   169      -0.288   8.976  20.844  1.00  0.00
ATOM   2704  O   ARG   169      -0.007   9.200  19.663  1.00  0.00
ATOM   2705  N   GLU   170       0.507   9.341  21.873  1.00  0.00
ATOM   2706  H   GLU   170       0.165   9.176  22.809  1.00  0.00
ATOM   2707  CA  GLU   170       1.826   9.966  21.714  1.00  0.00
ATOM   2708  HA  GLU   170       1.788  10.701  20.910  1.00  0.00
ATOM   2709  CB  GLU   170       2.255  10.679  23.015  1.00  0.00
ATOM   2710  HB2 GLU   170       2.108   9.974  23.833  1.00  0.00
ATOM   2711  HB3 GLU   170       3.316  10.911  22.921  1.00  0.00
ATOM   2712  CG  GLU   170       1.480  11.955  23.300  1.00  0.00
ATOM   2713  HG2 GLU   170       2.020  12.774  22.824  1.00  0.00
ATOM   2714  HG3 GLU   170       0.531  11.800  22.787  1.00  0.00
ATOM   2715  CD  GLU   170       1.217  12.301  24.756  1.00  0.00
ATOM   2716  OE1 GLU   170       2.120  12.101  25.601  1.00  0.00
ATOM   2717  OE2 GLU   170       0.114  12.819  25.041  1.00  0.00
ATOM   2718  C   GLU   170       2.777   8.807  21.367  1.00  0.00
ATOM   2719  O   GLU   170       3.123   8.004  22.245  1.00  0.00
ATOM   2720  N   ASP   171       3.119   8.670  20.069  1.00  0.00
ATOM   2721  H   ASP   171       2.733   9.318  19.398  1.00  0.00
ATOM   2722  CA  ASP   171       3.939   7.563  19.574  1.00  0.00
ATOM   2723  HA  ASP   171       4.332   6.983  20.408  1.00  0.00
ATOM   2724  CB  ASP   171       3.082   6.641  18.694  1.00  0.00
ATOM   2725  HB2 ASP   171       2.103   6.598  19.172  1.00  0.00
ATOM   2726  HB3 ASP   171       2.984   7.096  17.709  1.00  0.00
ATOM   2727  CG  ASP   171       3.633   5.242  18.551  1.00  0.00
ATOM   2728  OD1 ASP   171       4.207   4.942  17.484  1.00  0.00
ATOM   2729  OD2 ASP   171       3.463   4.435  19.493  1.00  0.00
ATOM   2730  C   ASP   171       5.207   7.987  18.829  1.00  0.00
ATOM   2731  O   ASP   171       5.178   8.928  18.025  1.00  0.00
ATOM   2732  N   GLY   172       6.289   7.245  19.081  1.00  0.00
ATOM   2733  H   GLY   172       6.183   6.487  19.739  1.00  0.00
ATOM   2734  CA  GLY   172       7.599   7.457  18.475  1.00  0.00
ATOM   2735  HA2 GLY   172       7.848   8.512  18.595  1.00  0.00
ATOM   2736  HA3 GLY   172       8.317   6.851  19.027  1.00  0.00
ATOM   2737  C   GLY   172       7.675   7.096  17.007  1.00  0.00
ATOM   2738  O   GLY   172       8.497   7.658  16.277  1.00  0.00
ATOM   2739  N   ASP   173       6.812   6.159  16.561  1.00  0.00
ATOM   2740  H   ASP   173       6.243   5.695  17.255  1.00  0.00
ATOM   2741  CA  ASP   173       6.743   5.685  15.178  1.00  0.00
ATOM   2742  HA  ASP   173       7.692   5.871  14.675  1.00  0.00
ATOM   2743  CB  ASP   173       6.457   4.175  15.145  1.00  0.00
ATOM   2744  HB2 ASP   173       5.634   4.009  15.841  1.00  0.00
ATOM   2745  HB3 ASP   173       6.142   3.902  14.138  1.00  0.00
ATOM   2746  CG  ASP   173       7.644   3.322  15.553  1.00  0.00
ATOM   2747  OD1 ASP   173       8.618   3.245  14.768  1.00  0.00
ATOM   2748  OD2 ASP   173       7.588   2.706  16.643  1.00  0.00
ATOM   2749  C   ASP   173       5.751   6.466  14.283  1.00  0.00
ATOM   2750  O   ASP   173       5.643   6.157  13.089  1.00  0.00
ATOM   2751  N   SER   174       5.052   7.484  14.841  1.00  0.00
ATOM   2752  H   SER   174       5.166   7.673  15.827  1.00  0.00
ATOM   2753  CA  SER   174       4.079   8.292  14.081  1.00  0.00
ATOM   2754  HA  SER   174       3.332   7.637  13.635  1.00  0.00
ATOM   2755  CB  SER   174       3.370   9.296  14.988  1.00  0.00
ATOM   2756  HB2 SER   174       4.117   9.928  15.468  1.00  0.00
ATOM   2757  HB3 SER   174       2.708   9.914  14.381  1.00  0.00
ATOM   2758  OG  SER   174       2.612   8.626  15.980  1.00  0.00
ATOM   2759  HG  SER   174       2.174   9.272  16.539  1.00  0.00
ATOM   2760  C   SER   174       4.754   9.022  12.924  1.00  0.00
ATOM   2761  O   SER   174       5.824   9.592  13.118  1.00  0.00
ATOM   2762  N   PRO   175       4.176   8.995  11.707  1.00  0.00
ATOM   2763  CD  PRO   175       2.924   8.327  11.286  1.00  0.00
ATOM   2764  HD2 PRO   175       2.075   8.845  11.734  1.00  0.00
ATOM   2765  HD3 PRO   175       2.939   7.292  11.626  1.00  0.00
ATOM   2766  CG  PRO   175       2.941   8.436   9.808  1.00  0.00
ATOM   2767  HG2 PRO   175       2.121   9.093   9.518  1.00  0.00
ATOM   2768  HG3 PRO   175       2.769   7.439   9.403  1.00  0.00
ATOM   2769  CB  PRO   175       4.248   8.971   9.357  1.00  0.00
ATOM   2770  HB2 PRO   175       4.068   9.693   8.560  1.00  0.00
ATOM   2771  HB3 PRO   175       4.944   8.209   9.006  1.00  0.00
ATOM   2772  CA  PRO   175       4.828   9.684  10.582  1.00  0.00
ATOM   2773  HA  PRO   175       5.905   9.527  10.647  1.00  0.00
ATOM   2774  C   PRO   175       4.529  11.183  10.623  1.00  0.00
ATOM   2775  O   PRO   175       3.846  11.703   9.747  1.00  0.00
ATOM   2776  N   VAL   176       5.049  11.874  11.667  1.00  0.00
ATOM   2777  H   VAL   176       5.467  11.320  12.401  1.00  0.00
ATOM   2778  CA  VAL   176       4.807  13.306  11.923  1.00  0.00
ATOM   2779  HA  VAL   176       3.743  13.536  11.981  1.00  0.00
ATOM   2780  CB  VAL   176       5.502  13.837  13.214  1.00  0.00
ATOM   2781  HB  VAL   176       5.266  14.895  13.327  1.00  0.00
ATOM   2782  CG1 VAL   176       5.025  13.074  14.447  1.00  0.00
ATOM   2783 HG11 VAL   176       5.261  12.016  14.335  1.00  0.00
ATOM   2784 HG12 VAL   176       5.526  13.465  15.333  1.00  0.00
ATOM   2785 HG13 VAL   176       3.947  13.196  14.557  1.00  0.00
ATOM   2786  CG2 VAL   176       7.029  13.802  13.101  1.00  0.00
ATOM   2787 HG21 VAL   176       7.347  14.424  12.264  1.00  0.00
ATOM   2788 HG22 VAL   176       7.471  14.181  14.023  1.00  0.00
ATOM   2789 HG23 VAL   176       7.359  12.776  12.936  1.00  0.00
ATOM   2790  C   VAL   176       4.991  14.255  10.719  1.00  0.00
ATOM   2791  O   VAL   176       4.288  15.251  10.624  1.00  0.00
ATOM   2792  N   PHE   177       5.944  13.962   9.825  1.00  0.00
ATOM   2793  H   PHE   177       6.578  13.200  10.019  1.00  0.00
ATOM   2794  CA  PHE   177       6.229  14.830   8.675  1.00  0.00
ATOM   2795  HA  PHE   177       6.092  15.873   8.961  1.00  0.00
ATOM   2796  CB  PHE   177       7.678  14.639   8.189  1.00  0.00
ATOM   2797  HB2 PHE   177       7.853  13.589   7.952  1.00  0.00
ATOM   2798  HB3 PHE   177       7.883  15.248   7.308  1.00  0.00
ATOM   2799  CG  PHE   177       8.705  15.025   9.231  1.00  0.00
ATOM   2800  CD1 PHE   177       8.777  16.329   9.715  1.00  0.00
ATOM   2801  HD1 PHE   177       8.087  17.078   9.326  1.00  0.00
ATOM   2802  CE1 PHE   177       9.720  16.683  10.687  1.00  0.00
ATOM   2803  HE1 PHE   177       9.733  17.694  11.093  1.00  0.00
ATOM   2804  CZ  PHE   177      10.633  15.748  11.133  1.00  0.00
ATOM   2805  HZ  PHE   177      11.397  16.036  11.855  1.00  0.00
ATOM   2806  CE2 PHE   177      10.578  14.454  10.667  1.00  0.00
ATOM   2807  HE2 PHE   177      11.286  13.712  11.036  1.00  0.00
ATOM   2808  CD2 PHE   177       9.613  14.089   9.716  1.00  0.00
ATOM   2809  HD2 PHE   177       9.568  13.063   9.351  1.00  0.00
ATOM   2810  C   PHE   177       5.190  14.730   7.558  1.00  0.00
ATOM   2811  O   PHE   177       5.247  15.487   6.590  1.00  0.00
ATOM   2812  N   TRP   178       4.207  13.836   7.737  1.00  0.00
ATOM   2813  H   TRP   178       4.263  13.264   8.567  1.00  0.00
ATOM   2814  CA  TRP   178       3.086  13.620   6.819  1.00  0.00
ATOM   2815  HA  TRP   178       3.211  14.224   5.920  1.00  0.00
ATOM   2816  CB  TRP   178       3.037  12.119   6.407  1.00  0.00
ATOM   2817  HB2 TRP   178       3.305  11.462   7.234  1.00  0.00
ATOM   2818  HB3 TRP   178       2.025  11.889   6.075  1.00  0.00
ATOM   2819  CG  TRP   178       3.954  11.772   5.267  1.00  0.00
ATOM   2820  CD1 TRP   178       3.606  11.611   3.955  1.00  0.00
ATOM   2821  HD1 TRP   178       2.546  11.690   3.716  1.00  0.00
ATOM   2822  NE1 TRP   178       4.725  11.373   3.192  1.00  0.00
ATOM   2823  HE1 TRP   178       4.742  11.283   2.186  1.00  0.00
ATOM   2824  CE2 TRP   178       5.823  11.308   4.019  1.00  0.00
ATOM   2825  CZ2 TRP   178       7.167  11.053   3.723  1.00  0.00
ATOM   2826  HZ2 TRP   178       7.444  10.847   2.689  1.00  0.00
ATOM   2827  CH2 TRP   178       8.065  11.080   4.771  1.00  0.00
ATOM   2828  HH2 TRP   178       9.122  10.902   4.575  1.00  0.00
ATOM   2829  CZ3 TRP   178       7.651  11.330   6.088  1.00  0.00
ATOM   2830  HZ3 TRP   178       8.366  11.331   6.911  1.00  0.00
ATOM   2831  CE3 TRP   178       6.320  11.585   6.382  1.00  0.00
ATOM   2832  HE3 TRP   178       6.043  11.726   7.427  1.00  0.00
ATOM   2833  CD2 TRP   178       5.379  11.588   5.331  1.00  0.00
ATOM   2834  C   TRP   178       1.768  14.030   7.518  1.00  0.00
ATOM   2835  O   TRP   178       0.683  13.873   6.955  1.00  0.00
ATOM   2836  N   TYR   179       1.871  14.520   8.756  1.00  0.00
ATOM   2837  H   TYR   179       2.790  14.552   9.175  1.00  0.00
ATOM   2838  CA  TYR   179       0.719  14.843   9.590  1.00  0.00
ATOM   2839  HA  TYR   179      -0.181  14.394   9.171  1.00  0.00
ATOM   2840  CB  TYR   179       0.927  14.292  11.019  1.00  0.00
ATOM   2841  HB2 TYR   179       1.982  14.463  11.231  1.00  0.00
ATOM   2842  HB3 TYR   179       0.319  14.888  11.699  1.00  0.00
ATOM   2843  CG  TYR   179       0.605  12.820  11.210  1.00  0.00
ATOM   2844  CD1 TYR   179       0.190  12.027  10.141  1.00  0.00
ATOM   2845  HD1 TYR   179       0.120  12.477   9.151  1.00  0.00
ATOM   2846  CE1 TYR   179      -0.134  10.683  10.322  1.00  0.00
ATOM   2847  HE1 TYR   179      -0.482  10.085   9.480  1.00  0.00
ATOM   2848  CZ  TYR   179      -0.065  10.123  11.587  1.00  0.00
ATOM   2849  OH  TYR   179      -0.365   8.799  11.769  1.00  0.00
ATOM   2850  HH  TYR   179      -0.610   8.354  10.955  1.00  0.00
ATOM   2851  CE2 TYR   179       0.360  10.885  12.659  1.00  0.00
ATOM   2852  HE2 TYR   179       0.449  10.439  13.650  1.00  0.00
ATOM   2853  CD2 TYR   179       0.676  12.230  12.470  1.00  0.00
ATOM   2854  HD2 TYR   179       0.985  12.842  13.317  1.00  0.00
ATOM   2855  C   TYR   179       0.251  16.295   9.634  1.00  0.00
ATOM   2856  O   TYR   179       1.053  17.232   9.737  1.00  0.00
ATOM   2857  N   ALA   180      -1.082  16.460   9.624  1.00  0.00
ATOM   2858  H   ALA   180      -1.638  15.624   9.511  1.00  0.00
ATOM   2859  CA  ALA   180      -1.775  17.742   9.745  1.00  0.00
ATOM   2860  HA  ALA   180      -1.382  18.477   9.042  1.00  0.00
ATOM   2861  CB  ALA   180      -3.255  17.549   9.468  1.00  0.00
ATOM   2862  HB1 ALA   180      -3.665  16.822  10.169  1.00  0.00
ATOM   2863  HB2 ALA   180      -3.775  18.500   9.586  1.00  0.00
ATOM   2864  HB3 ALA   180      -3.391  17.186   8.449  1.00  0.00
ATOM   2865  C   ALA   180      -1.568  18.304  11.172  1.00  0.00
ATOM   2866  O   ALA   180      -1.271  17.520  12.087  1.00  0.00
ATOM   2867  N   PRO   181      -1.685  19.637  11.375  1.00  0.00
ATOM   2868  CD  PRO   181      -1.993  20.707  10.403  1.00  0.00
ATOM   2869  HD2 PRO   181      -3.071  20.767  10.255  1.00  0.00
ATOM   2870  HD3 PRO   181      -1.508  20.486   9.452  1.00  0.00
ATOM   2871  CG  PRO   181      -1.436  21.927  11.054  1.00  0.00
ATOM   2872  HG2 PRO   181      -1.959  22.816  10.702  1.00  0.00
ATOM   2873  HG3 PRO   181      -0.372  22.021  10.835  1.00  0.00
ATOM   2874  CB  PRO   181      -1.662  21.703  12.514  1.00  0.00
ATOM   2875  HB2 PRO   181      -2.670  21.991  12.813  1.00  0.00
ATOM   2876  HB3 PRO   181      -0.935  22.258  13.107  1.00  0.00
ATOM   2877  CA  PRO   181      -1.467  20.198  12.721  1.00  0.00
ATOM   2878  HA  PRO   181      -0.437  19.969  12.994  1.00  0.00
ATOM   2879  C   PRO   181      -2.407  19.669  13.796  1.00  0.00
ATOM   2880  O   PRO   181      -1.974  19.545  14.942  1.00  0.00
ATOM   2881  N   GLU   182      -3.680  19.342  13.447  1.00  0.00
ATOM   2882  H   GLU   182      -4.032  19.569  12.529  1.00  0.00
ATOM   2883  CA  GLU   182      -4.631  18.833  14.457  1.00  0.00
ATOM   2884  HA  GLU   182      -4.584  19.475  15.337  1.00  0.00
ATOM   2885  CB  GLU   182      -6.086  18.807  13.945  1.00  0.00
ATOM   2886  HB2 GLU   182      -6.717  18.592  14.807  1.00  0.00
ATOM   2887  HB3 GLU   182      -6.305  19.809  13.576  1.00  0.00
ATOM   2888  CG  GLU   182      -6.367  17.783  12.839  1.00  0.00
ATOM   2889  HG2 GLU   182      -5.774  16.909  13.108  1.00  0.00
ATOM   2890  HG3 GLU   182      -7.427  17.544  12.924  1.00  0.00
ATOM   2891  CD  GLU   182      -6.053  18.187  11.409  1.00  0.00
ATOM   2892  OE1 GLU   182      -5.527  19.303  11.188  1.00  0.00
ATOM   2893  OE2 GLU   182      -6.345  17.376  10.499  1.00  0.00
ATOM   2894  C   GLU   182      -4.180  17.481  15.060  1.00  0.00
ATOM   2895  O   GLU   182      -4.493  17.187  16.215  1.00  0.00
ATOM   2896  N   CYS   183      -3.394  16.704  14.289  1.00  0.00
ATOM   2897  H   CYS   183      -3.213  17.040  13.355  1.00  0.00
ATOM   2898  CA  CYS   183      -2.826  15.409  14.685  1.00  0.00
ATOM   2899  HA  CYS   183      -3.577  14.821  15.215  1.00  0.00
ATOM   2900  CB  CYS   183      -2.376  14.629  13.456  1.00  0.00
ATOM   2901  HB2 CYS   183      -1.553  15.141  12.956  1.00  0.00
ATOM   2902  HB3 CYS   183      -2.062  13.622  13.733  1.00  0.00
ATOM   2903  SG  CYS   183      -3.663  14.425  12.216  1.00  0.00
ATOM   2904  HG  CYS   183      -2.920  13.736  11.355  1.00  0.00
ATOM   2905  C   CYS   183      -1.664  15.611  15.629  1.00  0.00
ATOM   2906  O   CYS   183      -1.520  14.870  16.596  1.00  0.00
ATOM   2907  N   LEU   184      -0.794  16.558  15.288  1.00  0.00
ATOM   2908  H   LEU   184      -0.974  17.069  14.435  1.00  0.00
ATOM   2909  CA  LEU   184       0.413  16.873  16.040  1.00  0.00
ATOM   2910  HA  LEU   184       0.962  15.958  16.267  1.00  0.00
ATOM   2911  CB  LEU   184       1.324  17.800  15.208  1.00  0.00
ATOM   2912  HB2 LEU   184       0.751  18.723  15.124  1.00  0.00
ATOM   2913  HB3 LEU   184       2.205  17.975  15.825  1.00  0.00
ATOM   2914  CG  LEU   184       1.761  17.341  13.811  1.00  0.00
ATOM   2915  HG  LEU   184       0.876  17.082  13.229  1.00  0.00
ATOM   2916  CD1 LEU   184       2.520  18.441  13.109  1.00  0.00
ATOM   2917 HD11 LEU   184       3.405  18.700  13.690  1.00  0.00
ATOM   2918 HD12 LEU   184       2.824  18.100  12.119  1.00  0.00
ATOM   2919 HD13 LEU   184       1.881  19.319  13.010  1.00  0.00
ATOM   2920  CD2 LEU   184       2.638  16.109  13.881  1.00  0.00
ATOM   2921 HD21 LEU   184       2.086  15.296  14.354  1.00  0.00
ATOM   2922 HD22 LEU   184       2.928  15.811  12.874  1.00  0.00
ATOM   2923 HD23 LEU   184       3.530  16.330  14.466  1.00  0.00
ATOM   2924  C   LEU   184       0.112  17.534  17.384  1.00  0.00
ATOM   2925  O   LEU   184       0.768  17.213  18.374  1.00  0.00
ATOM   2926  N   LYS   185      -0.864  18.463  17.405  1.00  0.00
ATOM   2927  H   LYS   185      -1.321  18.643  16.522  1.00  0.00
ATOM   2928  CA  LYS   185      -1.225  19.294  18.555  1.00  0.00
ATOM   2929  HA  LYS   185      -0.396  19.340  19.261  1.00  0.00
ATOM   2930  CB  LYS   185      -1.547  20.727  18.077  1.00  0.00
ATOM   2931  HB2 LYS   185      -0.877  20.940  17.244  1.00  0.00
ATOM   2932  HB3 LYS   185      -2.577  20.716  17.720  1.00  0.00
ATOM   2933  CG  LYS   185      -1.391  21.807  19.146  1.00  0.00
ATOM   2934  HG2 LYS   185      -2.160  21.639  19.900  1.00  0.00
ATOM   2935  HG3 LYS   185      -0.407  21.685  19.598  1.00  0.00
ATOM   2936  CD  LYS   185      -1.524  23.234  18.588  1.00  0.00
ATOM   2937  HD2 LYS   185      -0.952  23.887  19.246  1.00  0.00
ATOM   2938  HD3 LYS   185      -1.072  23.231  17.597  1.00  0.00
ATOM   2939  CE  LYS   185      -2.950  23.737  18.492  1.00  0.00
ATOM   2940  HE2 LYS   185      -3.561  23.174  19.197  1.00  0.00
ATOM   2941  HE3 LYS   185      -2.960  24.793  18.765  1.00  0.00
ATOM   2942  NZ  LYS   185      -3.499  23.576  17.121  1.00  0.00
ATOM   2943  HZ1 LYS   185      -3.490  22.598  16.868  1.00  0.00
ATOM   2944  HZ2 LYS   185      -4.448  23.921  17.096  1.00  0.00
ATOM   2945  HZ3 LYS   185      -2.933  24.098  16.468  1.00  0.00
ATOM   2946  C   LYS   185      -2.351  18.757  19.431  1.00  0.00
ATOM   2947  O   LYS   185      -2.230  18.803  20.657  1.00  0.00
ATOM   2948  N   GLU   186      -3.456  18.299  18.822  1.00  0.00
ATOM   2949  H   GLU   186      -3.527  18.362  17.816  1.00  0.00
ATOM   2950  CA  GLU   186      -4.623  17.827  19.572  1.00  0.00
ATOM   2951  HA  GLU   186      -4.511  18.071  20.629  1.00  0.00
ATOM   2952  CB  GLU   186      -5.902  18.502  19.045  1.00  0.00
ATOM   2953  HB2 GLU   186      -5.799  18.577  17.962  1.00  0.00
ATOM   2954  HB3 GLU   186      -6.734  17.841  19.286  1.00  0.00
ATOM   2955  CG  GLU   186      -6.166  19.882  19.626  1.00  0.00
ATOM   2956  HG2 GLU   186      -5.197  20.381  19.584  1.00  0.00
ATOM   2957  HG3 GLU   186      -6.864  20.389  18.960  1.00  0.00
ATOM   2958  CD  GLU   186      -6.698  19.928  21.048  1.00  0.00
ATOM   2959  OE1 GLU   186      -7.461  19.013  21.442  1.00  0.00
ATOM   2960  OE2 GLU   186      -6.381  20.909  21.761  1.00  0.00
ATOM   2961  C   GLU   186      -4.789  16.305  19.610  1.00  0.00
ATOM   2962  O   GLU   186      -5.737  15.818  20.224  1.00  0.00
ATOM   2963  N   TYR   187      -3.878  15.561  18.951  1.00  0.00
ATOM   2964  H   TYR   187      -3.212  16.073  18.390  1.00  0.00
ATOM   2965  CA  TYR   187      -3.907  14.098  18.833  1.00  0.00
ATOM   2966  HA  TYR   187      -3.241  13.793  18.025  1.00  0.00
ATOM   2967  CB  TYR   187      -3.452  13.401  20.139  1.00  0.00
ATOM   2968  HB2 TYR   187      -4.210  13.633  20.887  1.00  0.00
ATOM   2969  HB3 TYR   187      -3.424  12.324  19.973  1.00  0.00
ATOM   2970  CG  TYR   187      -2.099  13.871  20.629  1.00  0.00
ATOM   2971  CD1 TYR   187      -1.991  14.726  21.722  1.00  0.00
ATOM   2972  HD1 TYR   187      -2.901  15.040  22.233  1.00  0.00
ATOM   2973  CE1 TYR   187      -0.749  15.179  22.167  1.00  0.00
ATOM   2974  HE1 TYR   187      -0.684  15.853  23.022  1.00  0.00
ATOM   2975  CZ  TYR   187       0.404  14.794  21.500  1.00  0.00
ATOM   2976  OH  TYR   187       1.628  15.235  21.942  1.00  0.00
ATOM   2977  HH  TYR   187       1.567  15.801  22.715  1.00  0.00
ATOM   2978  CE2 TYR   187       0.321  13.942  20.410  1.00  0.00
ATOM   2979  HE2 TYR   187       1.225  13.624  19.891  1.00  0.00
ATOM   2980  CD2 TYR   187      -0.928  13.491  19.979  1.00  0.00
ATOM   2981  HD2 TYR   187      -0.999  12.827  19.117  1.00  0.00
ATOM   2982  C   TYR   187      -5.256  13.558  18.283  1.00  0.00
ATOM   2983  O   TYR   187      -5.730  12.501  18.705  1.00  0.00
ATOM   2984  N   LYS   188      -5.864  14.306  17.343  1.00  0.00
ATOM   2985  H   LYS   188      -5.419  15.172  17.074  1.00  0.00
ATOM   2986  CA  LYS   188      -7.140  13.955  16.713  1.00  0.00
ATOM   2987  HA  LYS   188      -7.525  13.038  17.158  1.00  0.00
ATOM   2988  CB  LYS   188      -8.185  15.075  16.908  1.00  0.00
ATOM   2989  HB2 LYS   188      -7.713  15.998  16.571  1.00  0.00
ATOM   2990  HB3 LYS   188      -9.021  14.834  16.252  1.00  0.00
ATOM   2991  CG  LYS   188      -8.695  15.257  18.339  1.00  0.00
ATOM   2992  HG2 LYS   188      -9.130  14.318  18.683  1.00  0.00
ATOM   2993  HG3 LYS   188      -7.859  15.526  18.983  1.00  0.00
ATOM   2994  CD  LYS   188      -9.754  16.357  18.392  1.00  0.00
ATOM   2995  HD2 LYS   188      -9.262  17.291  18.118  1.00  0.00
ATOM   2996  HD3 LYS   188     -10.510  16.113  17.646  1.00  0.00
ATOM   2997  CE  LYS   188     -10.412  16.511  19.747  1.00  0.00
ATOM   2998  HE2 LYS   188     -11.357  17.036  19.602  1.00  0.00
ATOM   2999  HE3 LYS   188     -10.609  15.514  20.139  1.00  0.00
ATOM   3000  NZ  LYS   188      -9.567  17.267  20.712  1.00  0.00
ATOM   3001  HZ1 LYS   188      -9.386  18.191  20.348  1.00  0.00
ATOM   3002  HZ2 LYS   188     -10.050  17.341  21.596  1.00  0.00
ATOM   3003  HZ3 LYS   188      -8.693  16.780  20.846  1.00  0.00
ATOM   3004  C   LYS   188      -6.915  13.711  15.219  1.00  0.00
ATOM   3005  O   LYS   188      -6.327  14.562  14.537  1.00  0.00
ATOM   3006  N   PHE   189      -7.378  12.548  14.719  1.00  0.00
ATOM   3007  H   PHE   189      -7.760  11.858  15.350  1.00  0.00
ATOM   3008  CA  PHE   189      -7.237  12.195  13.310  1.00  0.00
ATOM   3009  HA  PHE   189      -6.714  12.999  12.792  1.00  0.00
ATOM   3010  CB  PHE   189      -6.444  10.888  13.119  1.00  0.00
ATOM   3011  HB2 PHE   189      -5.651  10.832  13.865  1.00  0.00
ATOM   3012  HB3 PHE   189      -7.085  10.011  13.205  1.00  0.00
ATOM   3013  CG  PHE   189      -5.773  10.802  11.768  1.00  0.00
ATOM   3014  CD1 PHE   189      -4.411  11.036  11.635  1.00  0.00
ATOM   3015  HD1 PHE   189      -3.822  11.267  12.523  1.00  0.00
ATOM   3016  CE1 PHE   189      -3.794  10.979  10.381  1.00  0.00
ATOM   3017  HE1 PHE   189      -2.724  11.166  10.292  1.00  0.00
ATOM   3018  CZ  PHE   189      -4.537  10.688   9.260  1.00  0.00
ATOM   3019  HZ  PHE   189      -4.053  10.639   8.285  1.00  0.00
ATOM   3020  CE2 PHE   189      -5.894  10.459   9.369  1.00  0.00
ATOM   3021  HE2 PHE   189      -6.484  10.234   8.480  1.00  0.00
ATOM   3022  CD2 PHE   189      -6.510  10.514  10.620  1.00  0.00
ATOM   3023  HD2 PHE   189      -7.581  10.331  10.708  1.00  0.00
ATOM   3024  C   PHE   189      -8.590  12.138  12.625  1.00  0.00
ATOM   3025  O   PHE   189      -9.374  11.215  12.859  1.00  0.00
ATOM   3026  N   TYR   190      -8.858  13.150  11.787  1.00  0.00
ATOM   3027  H   TYR   190      -8.120  13.827  11.660  1.00  0.00
ATOM   3028  CA  TYR   190     -10.091  13.313  11.013  1.00  0.00
ATOM   3029  HA  TYR   190     -10.933  12.864  11.539  1.00  0.00
ATOM   3030  CB  TYR   190     -10.375  14.822  10.821  1.00  0.00
ATOM   3031  HB2 TYR   190      -9.479  15.225  10.350  1.00  0.00
ATOM   3032  HB3 TYR   190     -11.219  14.920  10.139  1.00  0.00
ATOM   3033  CG  TYR   190     -10.664  15.587  12.093  1.00  0.00
ATOM   3034  CD1 TYR   190     -11.972  15.853  12.489  1.00  0.00
ATOM   3035  HD1 TYR   190     -12.792  15.487  11.872  1.00  0.00
ATOM   3036  CE1 TYR   190     -12.242  16.573  13.654  1.00  0.00
ATOM   3037  HE1 TYR   190     -13.272  16.780  13.944  1.00  0.00
ATOM   3038  CZ  TYR   190     -11.194  17.032  14.438  1.00  0.00
ATOM   3039  OH  TYR   190     -11.436  17.734  15.592  1.00  0.00
ATOM   3040  HH  TYR   190     -12.372  17.855  15.769  1.00  0.00
ATOM   3041  CE2 TYR   190      -9.887  16.777  14.064  1.00  0.00
ATOM   3042  HE2 TYR   190      -9.061  17.118  14.687  1.00  0.00
ATOM   3043  CD2 TYR   190      -9.628  16.079  12.883  1.00  0.00
ATOM   3044  HD2 TYR   190      -8.600  15.911  12.564  1.00  0.00
ATOM   3045  C   TYR   190      -9.891  12.705   9.626  1.00  0.00
ATOM   3046  O   TYR   190      -8.745  12.487   9.219  1.00  0.00
ATOM   3047  N   TYR   191     -10.989  12.532   8.853  1.00  0.00
ATOM   3048  H   TYR   191     -11.903  12.685   9.254  1.00  0.00
ATOM   3049  CA  TYR   191     -10.906  12.112   7.453  1.00  0.00
ATOM   3050  HA  TYR   191     -10.437  11.129   7.399  1.00  0.00
ATOM   3051  CB  TYR   191     -12.293  12.028   6.809  1.00  0.00
ATOM   3052  HB2 TYR   191     -12.815  12.960   7.028  1.00  0.00
ATOM   3053  HB3 TYR   191     -12.152  11.936   5.732  1.00  0.00
ATOM   3054  CG  TYR   191     -13.115  10.860   7.311  1.00  0.00
ATOM   3055  CD1 TYR   191     -12.697   9.548   7.107  1.00  0.00
ATOM   3056  HD1 TYR   191     -11.778   9.371   6.548  1.00  0.00
ATOM   3057  CE1 TYR   191     -13.428   8.471   7.601  1.00  0.00
ATOM   3058  HE1 TYR   191     -13.070   7.452   7.460  1.00  0.00
ATOM   3059  CZ  TYR   191     -14.617   8.700   8.273  1.00  0.00
ATOM   3060  OH  TYR   191     -15.346   7.642   8.744  1.00  0.00
ATOM   3061  HH  TYR   191     -14.941   6.793   8.553  1.00  0.00
ATOM   3062  CE2 TYR   191     -15.064   9.996   8.468  1.00  0.00
ATOM   3063  HE2 TYR   191     -16.001  10.180   8.993  1.00  0.00
ATOM   3064  CD2 TYR   191     -14.312  11.067   7.990  1.00  0.00
ATOM   3065  HD2 TYR   191     -14.658  12.089   8.146  1.00  0.00
ATOM   3066  C   TYR   191     -10.039  13.142   6.719  1.00  0.00
ATOM   3067  O   TYR   191      -9.151  12.756   5.966  1.00  0.00
ATOM   3068  N   ALA   192     -10.223  14.443   7.047  1.00  0.00
ATOM   3069  H   ALA   192     -10.997  14.642   7.665  1.00  0.00
ATOM   3070  CA  ALA   192      -9.456  15.573   6.506  1.00  0.00
ATOM   3071  HA  ALA   192      -9.574  15.533   5.424  1.00  0.00
ATOM   3072  CB  ALA   192     -10.025  16.900   7.012  1.00  0.00
ATOM   3073  HB1 ALA   192      -9.906  16.958   8.094  1.00  0.00
ATOM   3074  HB2 ALA   192      -9.492  17.727   6.543  1.00  0.00
ATOM   3075  HB3 ALA   192     -11.084  16.962   6.760  1.00  0.00
ATOM   3076  C   ALA   192      -7.957  15.483   6.806  1.00  0.00
ATOM   3077  O   ALA   192      -7.160  16.098   6.090  1.00  0.00
ATOM   3078  N   SER   193      -7.562  14.717   7.844  1.00  0.00
ATOM   3079  H   SER   193      -8.252  14.301   8.452  1.00  0.00
ATOM   3080  CA  SER   193      -6.134  14.528   8.174  1.00  0.00
ATOM   3081  HA  SER   193      -5.624  15.490   8.121  1.00  0.00
ATOM   3082  CB  SER   193      -5.950  13.956   9.576  1.00  0.00
ATOM   3083  HB2 SER   193      -6.372  12.951   9.591  1.00  0.00
ATOM   3084  HB3 SER   193      -4.882  13.903   9.785  1.00  0.00
ATOM   3085  OG  SER   193      -6.586  14.749  10.562  1.00  0.00
ATOM   3086  HG  SER   193      -6.447  14.356  11.427  1.00  0.00
ATOM   3087  C   SER   193      -5.441  13.642   7.150  1.00  0.00
ATOM   3088  O   SER   193      -4.245  13.826   6.882  1.00  0.00
ATOM   3089  N   ASP   194      -6.189  12.688   6.558  1.00  0.00
ATOM   3090  H   ASP   194      -7.139  12.541   6.870  1.00  0.00
ATOM   3091  CA  ASP   194      -5.664  11.821   5.514  1.00  0.00
ATOM   3092  HA  ASP   194      -4.689  11.437   5.816  1.00  0.00
ATOM   3093  CB  ASP   194      -6.605  10.627   5.258  1.00  0.00
ATOM   3094  HB2 ASP   194      -7.589  11.012   5.526  1.00  0.00
ATOM   3095  HB3 ASP   194      -6.584  10.399   4.193  1.00  0.00
ATOM   3096  CG  ASP   194      -6.321   9.355   6.058  1.00  0.00
ATOM   3097  OD1 ASP   194      -5.157   9.166   6.489  1.00  0.00
ATOM   3098  OD2 ASP   194      -7.244   8.530   6.203  1.00  0.00
ATOM   3099  C   ASP   194      -5.461  12.636   4.226  1.00  0.00
ATOM   3100  O   ASP   194      -4.568  12.315   3.447  1.00  0.00
ATOM   3101  N   VAL   195      -6.279  13.694   4.016  1.00  0.00
ATOM   3102  H   VAL   195      -7.073  13.819   4.628  1.00  0.00
ATOM   3103  CA  VAL   195      -6.166  14.571   2.825  1.00  0.00
ATOM   3104  HA  VAL   195      -5.969  13.963   1.941  1.00  0.00
ATOM   3105  CB  VAL   195      -7.408  15.461   2.548  1.00  0.00
ATOM   3106  HB  VAL   195      -7.656  16.008   3.457  1.00  0.00
ATOM   3107  CG1 VAL   195      -7.131  16.454   1.416  1.00  0.00
ATOM   3108 HG11 VAL   195      -6.883  15.908   0.505  1.00  0.00
ATOM   3109 HG12 VAL   195      -8.016  17.065   1.242  1.00  0.00
ATOM   3110 HG13 VAL   195      -6.295  17.097   1.692  1.00  0.00
ATOM   3111  CG2 VAL   195      -8.640  14.603   2.202  1.00  0.00
ATOM   3112 HG21 VAL   195      -8.867  13.939   3.037  1.00  0.00
ATOM   3113 HG22 VAL   195      -9.495  15.252   2.013  1.00  0.00
ATOM   3114 HG23 VAL   195      -8.432  14.009   1.312  1.00  0.00
ATOM   3115  C   VAL   195      -4.860  15.364   2.914  1.00  0.00
ATOM   3116  O   VAL   195      -4.153  15.499   1.917  1.00  0.00
ATOM   3117  N   TRP   196      -4.525  15.849   4.120  1.00  0.00
ATOM   3118  H   TRP   196      -5.173  15.763   4.890  1.00  0.00
ATOM   3119  CA  TRP   196      -3.249  16.529   4.358  1.00  0.00
ATOM   3120  HA  TRP   196      -3.202  17.437   3.756  1.00  0.00
ATOM   3121  CB  TRP   196      -3.094  16.913   5.843  1.00  0.00
ATOM   3122  HB2 TRP   196      -3.856  17.631   6.147  1.00  0.00
ATOM   3123  HB3 TRP   196      -3.173  16.018   6.459  1.00  0.00
ATOM   3124  CG  TRP   196      -1.759  17.539   6.161  1.00  0.00
ATOM   3125  CD1 TRP   196      -0.542  16.912   6.208  1.00  0.00
ATOM   3126  HD1 TRP   196      -0.532  15.838   6.020  1.00  0.00
ATOM   3127  NE1 TRP   196       0.447  17.824   6.497  1.00  0.00
ATOM   3128  HE1 TRP   196       1.430  17.614   6.595  1.00  0.00
ATOM   3129  CE2 TRP   196      -0.121  19.062   6.650  1.00  0.00
ATOM   3130  CZ2 TRP   196       0.465  20.294   6.963  1.00  0.00
ATOM   3131  HZ2 TRP   196       1.545  20.339   7.099  1.00  0.00
ATOM   3132  CH2 TRP   196      -0.372  21.381   7.080  1.00  0.00
ATOM   3133  HH2 TRP   196       0.050  22.355   7.327  1.00  0.00
ATOM   3134  CZ3 TRP   196      -1.755  21.269   6.890  1.00  0.00
ATOM   3135  HZ3 TRP   196      -2.406  22.136   7.001  1.00  0.00
ATOM   3136  CE3 TRP   196      -2.338  20.054   6.556  1.00  0.00
ATOM   3137  HE3 TRP   196      -3.414  20.027   6.381  1.00  0.00
ATOM   3138  CD2 TRP   196      -1.514  18.915   6.450  1.00  0.00
ATOM   3139  C   TRP   196      -2.098  15.603   3.938  1.00  0.00
ATOM   3140  O   TRP   196      -1.245  16.024   3.157  1.00  0.00
ATOM   3141  N   SER   197      -2.084  14.336   4.437  1.00  0.00
ATOM   3142  H   SER   197      -2.790  14.084   5.114  1.00  0.00
ATOM   3143  CA  SER   197      -1.057  13.338   4.095  1.00  0.00
ATOM   3144  HA  SER   197      -0.076  13.721   4.377  1.00  0.00
ATOM   3145  CB  SER   197      -1.292  12.022   4.822  1.00  0.00
ATOM   3146  HB2 SER   197      -2.189  11.557   4.413  1.00  0.00
ATOM   3147  HB3 SER   197      -0.434  11.372   4.647  1.00  0.00
ATOM   3148  OG  SER   197      -1.456  12.220   6.213  1.00  0.00
ATOM   3149  HG  SER   197      -1.602  11.374   6.642  1.00  0.00
ATOM   3150  C   SER   197      -0.991  13.094   2.586  1.00  0.00
ATOM   3151  O   SER   197       0.105  12.967   2.038  1.00  0.00
ATOM   3152  N   PHE   198      -2.147  13.090   1.903  1.00  0.00
ATOM   3153  H   PHE   198      -3.021  13.126   2.406  1.00  0.00
ATOM   3154  CA  PHE   198      -2.189  12.960   0.442  1.00  0.00
ATOM   3155  HA  PHE   198      -1.688  12.037   0.148  1.00  0.00
ATOM   3156  CB  PHE   198      -3.640  12.921  -0.080  1.00  0.00
ATOM   3157  HB2 PHE   198      -4.039  11.924   0.103  1.00  0.00
ATOM   3158  HB3 PHE   198      -4.294  13.663   0.378  1.00  0.00
ATOM   3159  CG  PHE   198      -3.709  13.147  -1.572  1.00  0.00
ATOM   3160  CD1 PHE   198      -3.284  12.163  -2.461  1.00  0.00
ATOM   3161  HD1 PHE   198      -2.940  11.204  -2.074  1.00  0.00
ATOM   3162  CE1 PHE   198      -3.295  12.397  -3.846  1.00  0.00
ATOM   3163  HE1 PHE   198      -2.980  11.614  -4.536  1.00  0.00
ATOM   3164  CZ  PHE   198      -3.706  13.624  -4.332  1.00  0.00
ATOM   3165  HZ  PHE   198      -3.697  13.808  -5.406  1.00  0.00
ATOM   3166  CE2 PHE   198      -4.126  14.610  -3.468  1.00  0.00
ATOM   3167  HE2 PHE   198      -4.453  15.575  -3.857  1.00  0.00
ATOM   3168  CD2 PHE   198      -4.131  14.374  -2.089  1.00  0.00
ATOM   3169  HD2 PHE   198      -4.468  15.152  -1.404  1.00  0.00
ATOM   3170  C   PHE   198      -1.404  14.105  -0.234  1.00  0.00
ATOM   3171  O   PHE   198      -0.657  13.859  -1.180  1.00  0.00
ATOM   3172  N   GLY   199      -1.604  15.333   0.237  1.00  0.00
ATOM   3173  H   GLY   199      -2.281  15.461   0.976  1.00  0.00
ATOM   3174  CA  GLY   199      -0.894  16.504  -0.260  1.00  0.00
ATOM   3175  HA2 GLY   199      -1.159  16.680  -1.303  1.00  0.00
ATOM   3176  HA3 GLY   199      -1.162  17.377   0.335  1.00  0.00
ATOM   3177  C   GLY   199       0.607  16.281  -0.163  1.00  0.00
ATOM   3178  O   GLY   199       1.349  16.607  -1.086  1.00  0.00
ATOM   3179  N   VAL   200       1.060  15.701   0.951  1.00  0.00
ATOM   3180  H   VAL   200       0.415  15.574   1.718  1.00  0.00
ATOM   3181  CA  VAL   200       2.476  15.382   1.172  1.00  0.00
ATOM   3182  HA  VAL   200       3.096  16.218   0.849  1.00  0.00
ATOM   3183  CB  VAL   200       2.833  15.037   2.656  1.00  0.00
ATOM   3184  HB  VAL   200       2.326  14.115   2.938  1.00  0.00
ATOM   3185  CG1 VAL   200       4.336  14.858   2.816  1.00  0.00
ATOM   3186 HG11 VAL   200       4.844  15.781   2.535  1.00  0.00
ATOM   3187 HG12 VAL   200       4.566  14.620   3.855  1.00  0.00
ATOM   3188 HG13 VAL   200       4.676  14.047   2.174  1.00  0.00
ATOM   3189  CG2 VAL   200       2.342  16.112   3.626  1.00  0.00
ATOM   3190 HG21 VAL   200       1.258  16.203   3.549  1.00  0.00
ATOM   3191 HG22 VAL   200       2.611  15.833   4.645  1.00  0.00
ATOM   3192 HG23 VAL   200       2.805  17.066   3.376  1.00  0.00
ATOM   3193  C   VAL   200       2.920  14.283   0.196  1.00  0.00
ATOM   3194  O   VAL   200       3.980  14.397  -0.407  1.00  0.00
ATOM   3195  N   THR   201       2.091  13.247   0.007  1.00  0.00
ATOM   3196  H   THR   201       1.249  13.210   0.565  1.00  0.00
ATOM   3197  CA  THR   201       2.368  12.135  -0.912  1.00  0.00
ATOM   3198  HA  THR   201       3.330  11.671  -0.696  1.00  0.00
ATOM   3199  CB  THR   201       1.274  11.074  -0.781  1.00  0.00
ATOM   3200  HB  THR   201       0.319  11.563  -0.975  1.00  0.00
ATOM   3201  CG2 THR   201       1.451   9.892  -1.749  1.00  0.00
ATOM   3202 HG21 THR   201       2.405   9.403  -1.555  1.00  0.00
ATOM   3203 HG22 THR   201       0.641   9.177  -1.602  1.00  0.00
ATOM   3204 HG23 THR   201       1.431  10.256  -2.776  1.00  0.00
ATOM   3205  OG1 THR   201       1.286  10.598   0.552  1.00  0.00
ATOM   3206  HG1 THR   201       0.605   9.929   0.659  1.00  0.00
ATOM   3207  C   THR   201       2.472  12.693  -2.345  1.00  0.00
ATOM   3208  O   THR   201       3.373  12.303  -3.072  1.00  0.00
ATOM   3209  N   LEU   202       1.581  13.637  -2.720  1.00  0.00
ATOM   3210  H   LEU   202       0.847  13.895  -2.076  1.00  0.00
ATOM   3211  CA  LEU   202       1.593  14.259  -4.043  1.00  0.00
ATOM   3212  HA  LEU   202       1.542  13.490  -4.814  1.00  0.00
ATOM   3213  CB  LEU   202       0.376  15.204  -4.207  1.00  0.00
ATOM   3214  HB2 LEU   202      -0.484  14.550  -4.067  1.00  0.00
ATOM   3215  HB3 LEU   202       0.408  15.940  -3.403  1.00  0.00
ATOM   3216  CG  LEU   202       0.255  15.923  -5.549  1.00  0.00
ATOM   3217  HG  LEU   202       1.104  16.597  -5.661  1.00  0.00
ATOM   3218  CD1 LEU   202       0.240  14.912  -6.726  1.00  0.00
ATOM   3219 HD11 LEU   202      -0.609  14.237  -6.615  1.00  0.00
ATOM   3220 HD12 LEU   202       0.153  15.453  -7.669  1.00  0.00
ATOM   3221 HD13 LEU   202       1.165  14.335  -6.723  1.00  0.00
ATOM   3222  CD2 LEU   202      -0.990  16.784  -5.582  1.00  0.00
ATOM   3223 HD21 LEU   202      -0.939  17.527  -4.787  1.00  0.00
ATOM   3224 HD22 LEU   202      -1.059  17.287  -6.546  1.00  0.00
ATOM   3225 HD23 LEU   202      -1.870  16.157  -5.436  1.00  0.00
ATOM   3226  C   LEU   202       2.925  15.009  -4.231  1.00  0.00
ATOM   3227  O   LEU   202       3.552  14.881  -5.274  1.00  0.00
ATOM   3228  N   TYR   203       3.367  15.747  -3.193  1.00  0.00
ATOM   3229  H   TYR   203       2.757  15.834  -2.392  1.00  0.00
ATOM   3230  CA  TYR   203       4.644  16.453  -3.170  1.00  0.00
ATOM   3231  HA  TYR   203       4.663  17.207  -3.957  1.00  0.00
ATOM   3232  CB  TYR   203       4.850  17.158  -1.802  1.00  0.00
ATOM   3233  HB2 TYR   203       4.178  18.016  -1.803  1.00  0.00
ATOM   3234  HB3 TYR   203       4.565  16.473  -1.004  1.00  0.00
ATOM   3235  CG  TYR   203       6.271  17.630  -1.577  1.00  0.00
ATOM   3236  CD1 TYR   203       6.707  18.861  -2.071  1.00  0.00
ATOM   3237  HD1 TYR   203       5.991  19.505  -2.582  1.00  0.00
ATOM   3238  CE1 TYR   203       8.029  19.271  -1.920  1.00  0.00
ATOM   3239  HE1 TYR   203       8.358  20.226  -2.330  1.00  0.00
ATOM   3240  CZ  TYR   203       8.931  18.452  -1.256  1.00  0.00
ATOM   3241  OH  TYR   203      10.232  18.854  -1.092  1.00  0.00
ATOM   3242  HH  TYR   203      10.410  19.716  -1.475  1.00  0.00
ATOM   3243  CE2 TYR   203       8.519  17.234  -0.747  1.00  0.00
ATOM   3244  HE2 TYR   203       9.225  16.591  -0.222  1.00  0.00
ATOM   3245  CD2 TYR   203       7.196  16.832  -0.906  1.00  0.00
ATOM   3246  HD2 TYR   203       6.865  15.875  -0.501  1.00  0.00
ATOM   3247  C   TYR   203       5.765  15.445  -3.442  1.00  0.00
ATOM   3248  O   TYR   203       6.608  15.688  -4.304  1.00  0.00
ATOM   3249  N   GLU   204       5.759  14.303  -2.723  1.00  0.00
ATOM   3250  H   GLU   204       5.048  14.183  -2.016  1.00  0.00
ATOM   3251  CA  GLU   204       6.759  13.243  -2.892  1.00  0.00
ATOM   3252  HA  GLU   204       7.748  13.634  -2.654  1.00  0.00
ATOM   3253  CB  GLU   204       6.467  12.061  -1.971  1.00  0.00
ATOM   3254  HB2 GLU   204       5.423  11.790  -2.134  1.00  0.00
ATOM   3255  HB3 GLU   204       7.109  11.244  -2.301  1.00  0.00
ATOM   3256  CG  GLU   204       6.697  12.321  -0.493  1.00  0.00
ATOM   3257  HG2 GLU   204       7.594  12.860  -0.189  1.00  0.00
ATOM   3258  HG3 GLU   204       5.817  12.919  -0.256  1.00  0.00
ATOM   3259  CD  GLU   204       6.625  11.006   0.247  1.00  0.00
ATOM   3260  OE1 GLU   204       5.499  10.601   0.615  1.00  0.00
ATOM   3261  OE2 GLU   204       7.654  10.292   0.267  1.00  0.00
ATOM   3262  C   GLU   204       6.808  12.753  -4.332  1.00  0.00
ATOM   3263  O   GLU   204       7.893  12.660  -4.897  1.00  0.00
ATOM   3264  N   LEU   205       5.638  12.469  -4.939  1.00  0.00
ATOM   3265  H   LEU   205       4.778  12.530  -4.413  1.00  0.00
ATOM   3266  CA  LEU   205       5.574  11.994  -6.328  1.00  0.00
ATOM   3267  HA  LEU   205       6.183  11.096  -6.423  1.00  0.00
ATOM   3268  CB  LEU   205       4.125  11.660  -6.769  1.00  0.00
ATOM   3269  HB2 LEU   205       3.652  12.631  -6.628  1.00  0.00
ATOM   3270  HB3 LEU   205       4.134  11.411  -7.830  1.00  0.00
ATOM   3271  CG  LEU   205       3.329  10.580  -5.992  1.00  0.00
ATOM   3272  HG  LEU   205       2.779  11.066  -5.186  1.00  0.00
ATOM   3273  CD1 LEU   205       2.368   9.865  -6.892  1.00  0.00
ATOM   3274 HD11 LEU   205       2.918   9.379  -7.698  1.00  0.00
ATOM   3275 HD12 LEU   205       1.824   9.114  -6.320  1.00  0.00
ATOM   3276 HD13 LEU   205       1.663  10.581  -7.314  1.00  0.00
ATOM   3277  CD2 LEU   205       4.225   9.586  -5.246  1.00  0.00
ATOM   3278 HD21 LEU   205       4.841  10.121  -4.524  1.00  0.00
ATOM   3279 HD22 LEU   205       3.604   8.858  -4.724  1.00  0.00
ATOM   3280 HD23 LEU   205       4.867   9.069  -5.959  1.00  0.00
ATOM   3281  C   LEU   205       6.187  13.014  -7.269  1.00  0.00
ATOM   3282  O   LEU   205       7.033  12.649  -8.068  1.00  0.00
ATOM   3283  N   LEU   206       5.822  14.295  -7.122  1.00  0.00
ATOM   3284  H   LEU   206       5.074  14.509  -6.478  1.00  0.00
ATOM   3285  CA  LEU   206       6.351  15.377  -7.957  1.00  0.00
ATOM   3286  HA  LEU   206       6.291  15.080  -9.004  1.00  0.00
ATOM   3287  CB  LEU   206       5.566  16.685  -7.770  1.00  0.00
ATOM   3288  HB2 LEU   206       5.244  16.500  -6.746  1.00  0.00
ATOM   3289  HB3 LEU   206       6.244  17.538  -7.789  1.00  0.00
ATOM   3290  CG  LEU   206       4.327  16.991  -8.655  1.00  0.00
ATOM   3291  HG  LEU   206       4.157  18.067  -8.612  1.00  0.00
ATOM   3292  CD1 LEU   206       4.483  16.560 -10.104  1.00  0.00
ATOM   3293 HD11 LEU   206       4.652  15.484 -10.147  1.00  0.00
ATOM   3294 HD12 LEU   206       3.576  16.807 -10.656  1.00  0.00
ATOM   3295 HD13 LEU   206       5.332  17.079 -10.548  1.00  0.00
ATOM   3296  CD2 LEU   206       3.099  16.505  -8.061  1.00  0.00
ATOM   3297 HD21 LEU   206       2.949  16.981  -7.093  1.00  0.00
ATOM   3298 HD22 LEU   206       2.260  16.741  -8.716  1.00  0.00
ATOM   3299 HD23 LEU   206       3.162  15.425  -7.928  1.00  0.00
ATOM   3300  C   LEU   206       7.857  15.627  -7.802  1.00  0.00
ATOM   3301  O   LEU   206       8.446  16.263  -8.674  1.00  0.00
ATOM   3302  N   THR   207       8.483  15.122  -6.722  1.00  0.00
ATOM   3303  H   THR   207       7.934  14.649  -6.019  1.00  0.00
ATOM   3304  CA  THR   207       9.935  15.246  -6.508  1.00  0.00
ATOM   3305  HA  THR   207      10.390  16.032  -7.111  1.00  0.00
ATOM   3306  CB  THR   207      10.266  15.511  -5.014  1.00  0.00
ATOM   3307  HB  THR   207      11.351  15.507  -4.911  1.00  0.00
ATOM   3308  CG2 THR   207       9.721  16.819  -4.510  1.00  0.00
ATOM   3309 HG21 THR   207       8.635  16.823  -4.612  1.00  0.00
ATOM   3310 HG22 THR   207       9.987  16.944  -3.460  1.00  0.00
ATOM   3311 HG23 THR   207      10.143  17.638  -5.091  1.00  0.00
ATOM   3312  OG1 THR   207       9.808  14.422  -4.197  1.00  0.00
ATOM   3313  HG1 THR   207      10.020  14.601  -3.278  1.00  0.00
ATOM   3314  C   THR   207      10.633  13.959  -6.957  1.00  0.00
ATOM   3315  O   THR   207      11.855  13.863  -6.839  1.00  0.00
ATOM   3316  N   HIE   208       9.850  12.957  -7.441  1.00  0.00
ATOM   3317  H   HIE   208       8.860  13.160  -7.440  1.00  0.00
ATOM   3318  CA  HIE   208      10.285  11.612  -7.847  1.00  0.00
ATOM   3319  HA  HIE   208       9.407  11.018  -8.100  1.00  0.00
ATOM   3320  CB  HIE   208      11.226  11.647  -9.069  1.00  0.00
ATOM   3321  HB2 HIE   208      12.113  12.259  -8.902  1.00  0.00
ATOM   3322  HB3 HIE   208      11.529  10.627  -9.305  1.00  0.00
ATOM   3323  CG  HIE   208      10.560  12.186 -10.286  1.00  0.00
ATOM   3324  ND1 HIE   208      10.422  13.548 -10.487  1.00  0.00
ATOM   3325  CE1 HIE   208       9.762  13.678 -11.628  1.00  0.00
ATOM   3326  HE1 HIE   208       9.545  14.689 -11.975  1.00  0.00
ATOM   3327  NE2 HIE   208       9.473  12.487 -12.162  1.00  0.00
ATOM   3328  HE2 HIE   208       8.984  12.298 -13.025  1.00  0.00
ATOM   3329  CD2 HIE   208       9.972  11.527 -11.309  1.00  0.00
ATOM   3330  HD2 HIE   208       9.842  10.470 -11.543  1.00  0.00
ATOM   3331  C   HIE   208      10.913  10.896  -6.650  1.00  0.00
ATOM   3332  O   HIE   208      11.877  10.140  -6.797  1.00  0.00
ATOM   3333  N   CYS   209      10.348  11.159  -5.449  1.00  0.00
ATOM   3334  H   CYS   209       9.619  11.858  -5.450  1.00  0.00
ATOM   3335  CA  CYS   209      10.811  10.640  -4.158  1.00  0.00
ATOM   3336  HA  CYS   209      10.388  11.243  -3.354  1.00  0.00
ATOM   3337  CB  CYS   209      10.385   9.190  -3.956  1.00  0.00
ATOM   3338  HB2 CYS   209      10.723   8.566  -4.784  1.00  0.00
ATOM   3339  HB3 CYS   209      10.780   8.795  -3.020  1.00  0.00
ATOM   3340  SG  CYS   209       8.597   8.981  -3.872  1.00  0.00
ATOM   3341  HG  CYS   209       8.618   7.663  -3.702  1.00  0.00
ATOM   3342  C   CYS   209      12.315  10.851  -3.931  1.00  0.00
ATOM   3343  O   CYS   209      13.008   9.992  -3.379  1.00  0.00
ATOM   3344  N   ASP   210      12.802  12.023  -4.344  1.00  0.00
ATOM   3345  H   ASP   210      12.190  12.673  -4.814  1.00  0.00
ATOM   3346  CA  ASP   210      14.205  12.400  -4.157  1.00  0.00
ATOM   3347  HA  ASP   210      14.860  11.624  -4.552  1.00  0.00
ATOM   3348  CB  ASP   210      14.490  13.714  -4.909  1.00  0.00
ATOM   3349  HB2 ASP   210      14.147  13.564  -5.933  1.00  0.00
ATOM   3350  HB3 ASP   210      13.884  14.484  -4.432  1.00  0.00
ATOM   3351  CG  ASP   210      15.938  14.149  -4.921  1.00  0.00
ATOM   3352  OD1 ASP   210      16.697  13.704  -4.050  1.00  0.00
ATOM   3353  OD2 ASP   210      16.306  14.938  -5.805  1.00  0.00
ATOM   3354  C   ASP   210      14.432  12.561  -2.649  1.00  0.00
ATOM   3355  O   ASP   210      13.757  13.377  -2.014  1.00  0.00
ATOM   3356  N   SER   211      15.362  11.766  -2.070  1.00  0.00
ATOM   3357  H   SER   211      15.806  11.039  -2.612  1.00  0.00
ATOM   3358  CA  SER   211      15.612  11.807  -0.629  1.00  0.00
ATOM   3359  HA  SER   211      14.664  11.717  -0.097  1.00  0.00
ATOM   3360  CB  SER   211      16.529  10.671  -0.186  1.00  0.00
ATOM   3361  HB2 SER   211      16.675  10.741   0.892  1.00  0.00
ATOM   3362  HB3 SER   211      16.049   9.722  -0.426  1.00  0.00
ATOM   3363  OG  SER   211      17.785  10.744  -0.840  1.00  0.00
ATOM   3364  HG  SER   211      18.342  10.020  -0.545  1.00  0.00
ATOM   3365  C   SER   211      16.083  13.155  -0.116  1.00  0.00
ATOM   3366  O   SER   211      15.712  13.544   0.998  1.00  0.00
ATOM   3367  N   SER   212      16.838  13.900  -0.949  1.00  0.00
ATOM   3368  H   SER   212      17.134  13.492  -1.824  1.00  0.00
ATOM   3369  CA  SER   212      17.313  15.246  -0.612  1.00  0.00
ATOM   3370  HA  SER   212      17.728  15.249   0.396  1.00  0.00
ATOM   3371  CB  SER   212      18.402  15.690  -1.589  1.00  0.00
ATOM   3372  HB2 SER   212      18.905  16.560  -1.168  1.00  0.00
ATOM   3373  HB3 SER   212      19.117  14.874  -1.697  1.00  0.00
ATOM   3374  OG  SER   212      17.866  16.022  -2.863  1.00  0.00
ATOM   3375  HG  SER   212      18.577  16.295  -3.447  1.00  0.00
ATOM   3376  C   SER   212      16.132  16.263  -0.589  1.00  0.00
ATOM   3377  O   SER   212      16.278  17.364  -0.046  1.00  0.00
ATOM   3378  N   GLN   213      14.966  15.881  -1.171  1.00  0.00
ATOM   3379  H   GLN   213      14.928  15.014  -1.688  1.00  0.00
ATOM   3380  CA  GLN   213      13.784  16.747  -1.180  1.00  0.00
ATOM   3381  HA  GLN   213      14.022  17.692  -0.692  1.00  0.00
ATOM   3382  CB  GLN   213      13.316  17.040  -2.626  1.00  0.00
ATOM   3383  HB2 GLN   213      12.999  16.088  -3.052  1.00  0.00
ATOM   3384  HB3 GLN   213      12.457  17.707  -2.549  1.00  0.00
ATOM   3385  CG  GLN   213      14.383  17.681  -3.534  1.00  0.00
ATOM   3386  HG2 GLN   213      15.190  16.956  -3.646  1.00  0.00
ATOM   3387  HG3 GLN   213      13.938  17.881  -4.509  1.00  0.00
ATOM   3388  CD  GLN   213      14.964  18.972  -2.993  1.00  0.00
ATOM   3389  OE1 GLN   213      14.247  19.942  -2.718  1.00  0.00
ATOM   3390  NE2 GLN   213      16.286  19.017  -2.846  1.00  0.00
ATOM   3391 HE21 GLN   213      16.722  19.855  -2.488  1.00  0.00
ATOM   3392 HE22 GLN   213      16.846  18.214  -3.092  1.00  0.00
ATOM   3393  C   GLN   213      12.652  16.159  -0.316  1.00  0.00
ATOM   3394  O   GLN   213      11.570  16.732  -0.237  1.00  0.00
ATOM   3395  N   SER   214      12.912  15.032   0.371  1.00  0.00
ATOM   3396  H   SER   214      13.803  14.574   0.249  1.00  0.00
ATOM   3397  CA  SER   214      11.901  14.378   1.214  1.00  0.00
ATOM   3398  HA  SER   214      11.031  14.116   0.612  1.00  0.00
ATOM   3399  CB  SER   214      12.466  13.105   1.836  1.00  0.00
ATOM   3400  HB2 SER   214      11.642  12.499   2.212  1.00  0.00
ATOM   3401  HB3 SER   214      13.007  12.548   1.071  1.00  0.00
ATOM   3402  OG  SER   214      13.348  13.420   2.903  1.00  0.00
ATOM   3403  HG  SER   214      13.694  12.608   3.282  1.00  0.00
ATOM   3404  C   SER   214      11.293  15.276   2.314  1.00  0.00
ATOM   3405  O   SER   214      11.976  16.169   2.823  1.00  0.00
ATOM   3406  N   PRO   215      10.032  15.024   2.735  1.00  0.00
ATOM   3407  CD  PRO   215       9.034  14.067   2.204  1.00  0.00
ATOM   3408  HD2 PRO   215       9.221  13.074   2.614  1.00  0.00
ATOM   3409  HD3 PRO   215       9.102  14.028   1.117  1.00  0.00
ATOM   3410  CG  PRO   215       7.732  14.651   2.676  1.00  0.00
ATOM   3411  HG2 PRO   215       6.968  13.876   2.744  1.00  0.00
ATOM   3412  HG3 PRO   215       7.396  15.434   1.996  1.00  0.00
ATOM   3413  CB  PRO   215       8.057  15.214   4.018  1.00  0.00
ATOM   3414  HB2 PRO   215       8.084  14.461   4.806  1.00  0.00
ATOM   3415  HB3 PRO   215       7.345  15.995   4.286  1.00  0.00
ATOM   3416  CA  PRO   215       9.458  15.823   3.830  1.00  0.00
ATOM   3417  HA  PRO   215       9.330  16.838   3.454  1.00  0.00
ATOM   3418  C   PRO   215      10.316  15.854   5.105  1.00  0.00
ATOM   3419  O   PRO   215      10.506  16.962   5.587  1.00  0.00
ATOM   3420  N   PRO   216      10.935  14.750   5.630  1.00  0.00
ATOM   3421  CD  PRO   216      10.845  13.325   5.243  1.00  0.00
ATOM   3422  HD2 PRO   216      11.546  13.121   4.434  1.00  0.00
ATOM   3423  HD3 PRO   216       9.831  13.101   4.909  1.00  0.00
ATOM   3424  CG  PRO   216      11.201  12.606   6.509  1.00  0.00
ATOM   3425  HG2 PRO   216      11.592  11.612   6.288  1.00  0.00
ATOM   3426  HG3 PRO   216      10.330  12.517   7.157  1.00  0.00
ATOM   3427  CB  PRO   216      12.235  13.468   7.129  1.00  0.00
ATOM   3428  HB2 PRO   216      13.202  13.274   6.664  1.00  0.00
ATOM   3429  HB3 PRO   216      12.315  13.324   8.206  1.00  0.00
ATOM   3430  CA  PRO   216      11.792  14.901   6.826  1.00  0.00
ATOM   3431  HA  PRO   216      11.178  15.319   7.624  1.00  0.00
ATOM   3432  C   PRO   216      12.997  15.807   6.584  1.00  0.00
ATOM   3433  O   PRO   216      13.317  16.625   7.449  1.00  0.00
ATOM   3434  N   THR   217      13.655  15.680   5.416  1.00  0.00
ATOM   3435  H   THR   217      13.402  14.924   4.796  1.00  0.00
ATOM   3436  CA  THR   217      14.818  16.508   5.068  1.00  0.00
ATOM   3437  HA  THR   217      15.558  16.450   5.866  1.00  0.00
ATOM   3438  CB  THR   217      15.472  16.041   3.757  1.00  0.00
ATOM   3439  HB  THR   217      14.694  15.990   2.995  1.00  0.00
ATOM   3440  CG2 THR   217      16.598  16.989   3.280  1.00  0.00
ATOM   3441 HG21 THR   217      17.377  17.040   4.041  1.00  0.00
ATOM   3442 HG22 THR   217      17.023  16.610   2.350  1.00  0.00
ATOM   3443 HG23 THR   217      16.188  17.985   3.112  1.00  0.00
ATOM   3444  OG1 THR   217      16.024  14.746   3.970  1.00  0.00
ATOM   3445  HG1 THR   217      16.437  14.437   3.161  1.00  0.00
ATOM   3446  C   THR   217      14.466  17.987   5.043  1.00  0.00
ATOM   3447  O   THR   217      15.162  18.791   5.669  1.00  0.00
ATOM   3448  N   LYS   218      13.393  18.342   4.317  1.00  0.00
ATOM   3449  H   LYS   218      12.922  17.645   3.758  1.00  0.00
ATOM   3450  CA  LYS   218      12.980  19.733   4.178  1.00  0.00
ATOM   3451  HA  LYS   218      13.849  20.345   3.941  1.00  0.00
ATOM   3452  CB  LYS   218      11.941  19.901   3.061  1.00  0.00
ATOM   3453  HB2 LYS   218      11.064  19.322   3.350  1.00  0.00
ATOM   3454  HB3 LYS   218      11.681  20.959   3.023  1.00  0.00
ATOM   3455  CG  LYS   218      12.425  19.441   1.674  1.00  0.00
ATOM   3456  HG2 LYS   218      12.497  18.354   1.712  1.00  0.00
ATOM   3457  HG3 LYS   218      11.652  19.728   0.961  1.00  0.00
ATOM   3458  CD  LYS   218      13.773  20.029   1.231  1.00  0.00
ATOM   3459  HD2 LYS   218      14.327  20.282   2.135  1.00  0.00
ATOM   3460  HD3 LYS   218      14.303  19.247   0.687  1.00  0.00
ATOM   3461  CE  LYS   218      13.648  21.248   0.362  1.00  0.00
ATOM   3462  HE2 LYS   218      13.014  21.006  -0.490  1.00  0.00
ATOM   3463  HE3 LYS   218      13.187  22.046   0.943  1.00  0.00
ATOM   3464  NZ  LYS   218      14.980  21.693  -0.123  1.00  0.00
ATOM   3465  HZ1 LYS   218      15.407  20.953  -0.661  1.00  0.00
ATOM   3466  HZ2 LYS   218      14.870  22.512  -0.703  1.00  0.00
ATOM   3467  HZ3 LYS   218      15.568  21.917   0.667  1.00  0.00
ATOM   3468  C   LYS   218      12.520  20.364   5.486  1.00  0.00
ATOM   3469  O   LYS   218      12.959  21.463   5.797  1.00  0.00
ATOM   3470  N   PHE   219      11.680  19.662   6.265  1.00  0.00
ATOM   3471  H   PHE   219      11.286  18.797   5.923  1.00  0.00
ATOM   3472  CA  PHE   219      11.218  20.172   7.559  1.00  0.00
ATOM   3473  HA  PHE   219      10.867  21.197   7.442  1.00  0.00
ATOM   3474  CB  PHE   219      10.075  19.324   8.103  1.00  0.00
ATOM   3475  HB2 PHE   219      10.325  18.277   7.931  1.00  0.00
ATOM   3476  HB3 PHE   219       9.906  19.486   9.167  1.00  0.00
ATOM   3477  CG  PHE   219       8.754  19.573   7.413  1.00  0.00
ATOM   3478  CD1 PHE   219       8.249  20.867   7.279  1.00  0.00
ATOM   3479  HD1 PHE   219       8.824  21.707   7.668  1.00  0.00
ATOM   3480  CE1 PHE   219       7.019  21.092   6.652  1.00  0.00
ATOM   3481  HE1 PHE   219       6.645  22.109   6.535  1.00  0.00
ATOM   3482  CZ  PHE   219       6.277  20.025   6.182  1.00  0.00
ATOM   3483  HZ  PHE   219       5.321  20.203   5.690  1.00  0.00
ATOM   3484  CE2 PHE   219       6.747  18.735   6.333  1.00  0.00
ATOM   3485  HE2 PHE   219       6.156  17.893   5.974  1.00  0.00
ATOM   3486  CD2 PHE   219       7.985  18.511   6.949  1.00  0.00
ATOM   3487  HD2 PHE   219       8.356  17.493   7.071  1.00  0.00
ATOM   3488  C   PHE   219      12.344  20.300   8.583  1.00  0.00
ATOM   3489  O   PHE   219      12.393  21.294   9.308  1.00  0.00
ATOM   3490  N   LEU   220      13.267  19.327   8.627  1.00  0.00
ATOM   3491  H   LEU   220      13.112  18.454   8.143  1.00  0.00
ATOM   3492  CA  LEU   220      14.398  19.416   9.553  1.00  0.00
ATOM   3493  HA  LEU   220      14.042  19.831  10.495  1.00  0.00
ATOM   3494  CB  LEU   220      15.048  18.066   9.830  1.00  0.00
ATOM   3495  HB2 LEU   220      15.125  17.620   8.839  1.00  0.00
ATOM   3496  HB3 LEU   220      16.047  18.203  10.245  1.00  0.00
ATOM   3497  CG  LEU   220      14.235  17.137  10.748  1.00  0.00
ATOM   3498  HG  LEU   220      13.186  17.186  10.456  1.00  0.00
ATOM   3499  CD1 LEU   220      14.726  15.701  10.639  1.00  0.00
ATOM   3500 HD11 LEU   220      15.775  15.651  10.931  1.00  0.00
ATOM   3501 HD12 LEU   220      14.136  15.063  11.297  1.00  0.00
ATOM   3502 HD13 LEU   220      14.619  15.357   9.610  1.00  0.00
ATOM   3503  CD2 LEU   220      14.254  17.630  12.219  1.00  0.00
ATOM   3504 HD21 LEU   220      13.824  18.630  12.273  1.00  0.00
ATOM   3505 HD22 LEU   220      13.670  16.949  12.838  1.00  0.00
ATOM   3506 HD23 LEU   220      15.282  17.657  12.580  1.00  0.00
ATOM   3507  C   LEU   220      15.407  20.505   9.169  1.00  0.00
ATOM   3508  O   LEU   220      16.076  21.036  10.047  1.00  0.00
ATOM   3509  N   GLU   221      15.457  20.896   7.883  1.00  0.00
ATOM   3510  H   GLU   221      14.892  20.415   7.198  1.00  0.00
ATOM   3511  CA  GLU   221      16.284  22.027   7.435  1.00  0.00
ATOM   3512  HA  GLU   221      17.317  21.872   7.748  1.00  0.00
ATOM   3513  CB  GLU   221      16.249  22.154   5.902  1.00  0.00
ATOM   3514  HB2 GLU   221      15.256  21.834   5.587  1.00  0.00
ATOM   3515  HB3 GLU   221      16.378  23.212   5.676  1.00  0.00
ATOM   3516  CG  GLU   221      17.299  21.347   5.161  1.00  0.00
ATOM   3517  HG2 GLU   221      18.257  21.818   5.380  1.00  0.00
ATOM   3518  HG3 GLU   221      17.286  20.340   5.577  1.00  0.00
ATOM   3519  CD  GLU   221      17.103  21.276   3.654  1.00  0.00
ATOM   3520  OE1 GLU   221      16.119  21.861   3.140  1.00  0.00
ATOM   3521  OE2 GLU   221      17.932  20.620   2.986  1.00  0.00
ATOM   3522  C   GLU   221      15.689  23.308   8.049  1.00  0.00
ATOM   3523  O   GLU   221      16.427  24.221   8.402  1.00  0.00
ATOM   3524  N   LEU   222      14.347  23.362   8.182  1.00  0.00
ATOM   3525  H   LEU   222      13.799  22.594   7.823  1.00  0.00
ATOM   3526  CA  LEU   222      13.641  24.509   8.761  1.00  0.00
ATOM   3527  HA  LEU   222      14.130  25.433   8.453  1.00  0.00
ATOM   3528  CB  LEU   222      12.168  24.549   8.289  1.00  0.00
ATOM   3529  HB2 LEU   222      11.767  23.594   8.629  1.00  0.00
ATOM   3530  HB3 LEU   222      11.688  25.359   8.837  1.00  0.00
ATOM   3531  CG  LEU   222      11.892  24.713   6.786  1.00  0.00
ATOM   3532  HG  LEU   222      12.461  23.963   6.237  1.00  0.00
ATOM   3533  CD1 LEU   222      10.417  24.539   6.497  1.00  0.00
ATOM   3534 HD11 LEU   222       9.848  25.289   7.046  1.00  0.00
ATOM   3535 HD12 LEU   222      10.239  24.659   5.428  1.00  0.00
ATOM   3536 HD13 LEU   222      10.100  23.544   6.808  1.00  0.00
ATOM   3537  CD2 LEU   222      12.356  26.084   6.269  1.00  0.00
ATOM   3538 HD21 LEU   222      13.428  26.191   6.435  1.00  0.00
ATOM   3539 HD22 LEU   222      12.143  26.161   5.203  1.00  0.00
ATOM   3540 HD23 LEU   222      11.826  26.872   6.803  1.00  0.00
ATOM   3541  C   LEU   222      13.690  24.512  10.299  1.00  0.00
ATOM   3542  O   LEU   222      13.782  25.582  10.901  1.00  0.00
ATOM   3543  N   ILE   223      13.586  23.325  10.929  1.00  0.00
ATOM   3544  H   ILE   223      13.419  22.507  10.362  1.00  0.00
ATOM   3545  CA  ILE   223      13.563  23.178  12.382  1.00  0.00
ATOM   3546  HA  ILE   223      13.161  24.056  12.886  1.00  0.00
ATOM   3547  CB  ILE   223      12.735  21.914  12.795  1.00  0.00
ATOM   3548  HB  ILE   223      13.115  21.058  12.237  1.00  0.00
ATOM   3549  CG2 ILE   223      12.840  21.624  14.328  1.00  0.00
ATOM   3550 HG21 ILE   223      12.460  22.479  14.887  1.00  0.00
ATOM   3551 HG22 ILE   223      12.251  20.740  14.572  1.00  0.00
ATOM   3552 HG23 ILE   223      13.882  21.451  14.595  1.00  0.00
ATOM   3553  CG1 ILE   223      11.248  22.045  12.357  1.00  0.00
ATOM   3554 HG12 ILE   223      10.752  22.670  13.099  1.00  0.00
ATOM   3555 HG13 ILE   223      11.245  22.555  11.393  1.00  0.00
ATOM   3556  CD1 ILE   223      10.508  20.723  12.232  1.00  0.00
ATOM   3557 HD11 ILE   223      10.510  20.213  13.196  1.00  0.00
ATOM   3558 HD12 ILE   223       9.480  20.909  11.922  1.00  0.00
ATOM   3559 HD13 ILE   223      11.004  20.097  11.490  1.00  0.00
ATOM   3560  C   ILE   223      14.963  23.178  13.018  1.00  0.00
ATOM   3561  O   ILE   223      15.154  23.765  14.077  1.00  0.00
ATOM   3562  N   GLY   224      15.902  22.500  12.386  1.00  0.00
ATOM   3563  H   GLY   224      15.699  22.114  11.476  1.00  0.00
ATOM   3564  CA  GLY   224      17.229  22.283  12.948  1.00  0.00
ATOM   3565  HA2 GLY   224      17.990  22.298  12.167  1.00  0.00
ATOM   3566  HA3 GLY   224      17.463  23.039  13.697  1.00  0.00
ATOM   3567  C   GLY   224      17.228  20.913  13.610  1.00  0.00
ATOM   3568  O   GLY   224      16.157  20.336  13.853  1.00  0.00
ATOM   3569  N   ILE   225      18.416  20.372  13.885  1.00  0.00
ATOM   3570  H   ILE   225      19.239  20.841  13.536  1.00  0.00
ATOM   3571  CA  ILE   225      18.569  19.023  14.452  1.00  0.00
ATOM   3572  HA  ILE   225      17.612  18.538  14.642  1.00  0.00
ATOM   3573  CB  ILE   225      19.446  18.108  13.540  1.00  0.00
ATOM   3574  HB  ILE   225      19.603  17.154  14.045  1.00  0.00
ATOM   3575  CG2 ILE   225      18.751  17.863  12.187  1.00  0.00
ATOM   3576 HG21 ILE   225      18.593  18.816  11.682  1.00  0.00
ATOM   3577 HG22 ILE   225      19.378  17.223  11.567  1.00  0.00
ATOM   3578 HG23 ILE   225      17.789  17.378  12.354  1.00  0.00
ATOM   3579  CG1 ILE   225      20.873  18.672  13.360  1.00  0.00
ATOM   3580 HG12 ILE   225      20.817  19.375  12.529  1.00  0.00
ATOM   3581 HG13 ILE   225      21.101  19.214  14.278  1.00  0.00
ATOM   3582  CD1 ILE   225      21.951  17.667  13.092  1.00  0.00
ATOM   3583 HD11 ILE   225      21.723  17.126  12.174  1.00  0.00
ATOM   3584 HD12 ILE   225      22.907  18.179  12.984  1.00  0.00
ATOM   3585 HD13 ILE   225      22.008  16.964  13.923  1.00  0.00
ATOM   3586  C   ILE   225      18.978  18.983  15.934  1.00  0.00
ATOM   3587  O   ILE   225      19.236  17.896  16.470  1.00  0.00
ATOM   3588  N   ALA   226      19.008  20.147  16.597  1.00  0.00
ATOM   3589  H   ALA   226      18.775  20.993  16.097  1.00  0.00
ATOM   3590  CA  ALA   226      19.400  20.259  18.008  1.00  0.00
ATOM   3591  HA  ALA   226      19.528  19.272  18.452  1.00  0.00
ATOM   3592  CB  ALA   226      20.717  21.012  18.108  1.00  0.00
ATOM   3593  HB1 ALA   226      20.602  22.006  17.675  1.00  0.00
ATOM   3594  HB2 ALA   226      21.006  21.103  19.155  1.00  0.00
ATOM   3595  HB3 ALA   226      21.490  20.467  17.565  1.00  0.00
ATOM   3596  C   ALA   226      18.298  20.980  18.807  1.00  0.00
ATOM   3597  O   ALA   226      18.537  22.047  19.366  1.00  0.00
ATOM   3598  N   GLN   227      17.082  20.398  18.838  1.00  0.00
ATOM   3599  H   GLN   227      16.942  19.533  18.335  1.00  0.00
ATOM   3600  CA  GLN   227      15.926  21.016  19.489  1.00  0.00
ATOM   3601  HA  GLN   227      16.216  21.952  19.967  1.00  0.00
ATOM   3602  CB  GLN   227      14.836  21.319  18.425  1.00  0.00
ATOM   3603  HB2 GLN   227      14.560  20.362  17.982  1.00  0.00
ATOM   3604  HB3 GLN   227      13.981  21.728  18.964  1.00  0.00
ATOM   3605  CG  GLN   227      15.255  22.291  17.320  1.00  0.00
ATOM   3606  HG2 GLN   227      16.090  21.862  16.765  1.00  0.00
ATOM   3607  HG3 GLN   227      14.404  22.421  16.652  1.00  0.00
ATOM   3608  CD  GLN   227      15.671  23.652  17.845  1.00  0.00
ATOM   3609  OE1 GLN   227      14.991  24.277  18.672  1.00  0.00
ATOM   3610  NE2 GLN   227      16.817  24.132  17.385  1.00  0.00
ATOM   3611 HE21 GLN   227      17.145  25.034  17.699  1.00  0.00
ATOM   3612 HE22 GLN   227      17.356  23.594  16.722  1.00  0.00
ATOM   3613  C   GLN   227      15.326  20.201  20.656  1.00  0.00
ATOM   3614  O   GLN   227      14.125  20.316  20.909  1.00  0.00
ATOM   3615  N   GLY   228      16.151  19.404  21.357  1.00  0.00
ATOM   3616  H   GLY   228      17.132  19.404  21.119  1.00  0.00
ATOM   3617  CA  GLY   228      15.699  18.537  22.448  1.00  0.00
ATOM   3618  HA2 GLY   228      16.504  17.851  22.711  1.00  0.00
ATOM   3619  HA3 GLY   228      15.452  19.154  23.311  1.00  0.00
ATOM   3620  C   GLY   228      14.470  17.730  22.046  1.00  0.00
ATOM   3621  O   GLY   228      14.358  17.281  20.905  1.00  0.00
ATOM   3622  N   GLN   229      13.487  17.665  22.948  1.00  0.00
ATOM   3623  H   GLN   229      13.646  18.116  23.838  1.00  0.00
ATOM   3624  CA  GLN   229      12.212  16.989  22.733  1.00  0.00
ATOM   3625  HA  GLN   229      12.363  16.055  22.193  1.00  0.00
ATOM   3626  CB  GLN   229      11.566  16.670  24.103  1.00  0.00
ATOM   3627  HB2 GLN   229      11.360  17.631  24.574  1.00  0.00
ATOM   3628  HB3 GLN   229      10.626  16.163  23.887  1.00  0.00
ATOM   3629  CG  GLN   229      12.402  15.811  25.047  1.00  0.00
ATOM   3630  HG2 GLN   229      12.601  14.843  24.585  1.00  0.00
ATOM   3631  HG3 GLN   229      13.346  16.317  25.248  1.00  0.00
ATOM   3632  CD  GLN   229      11.689  15.582  26.355  1.00  0.00
ATOM   3633  OE1 GLN   229      11.781  16.382  27.295  1.00  0.00
ATOM   3634  NE2 GLN   229      10.950  14.484  26.443  1.00  0.00
ATOM   3635 HE21 GLN   229      10.450  14.282  27.297  1.00  0.00
ATOM   3636 HE22 GLN   229      10.890  13.855  25.655  1.00  0.00
ATOM   3637  C   GLN   229      11.235  17.868  21.919  1.00  0.00
ATOM   3638  O   GLN   229      10.064  17.506  21.826  1.00  0.00
ATOM   3639  N   MET   230      11.701  18.992  21.318  1.00  0.00
ATOM   3640  H   MET   230      12.667  19.238  21.482  1.00  0.00
ATOM   3641  CA  MET   230      10.838  19.970  20.620  1.00  0.00
ATOM   3642  HA  MET   230       9.793  19.751  20.841  1.00  0.00
ATOM   3643  CB  MET   230      11.145  21.414  21.068  1.00  0.00
ATOM   3644  HB2 MET   230      12.204  21.591  20.878  1.00  0.00
ATOM   3645  HB3 MET   230      10.548  22.079  20.443  1.00  0.00
ATOM   3646  CG  MET   230      10.843  21.683  22.517  1.00  0.00
ATOM   3647  HG2 MET   230       9.765  21.663  22.679  1.00  0.00
ATOM   3648  HG3 MET   230      11.317  20.924  23.140  1.00  0.00
ATOM   3649  SD  MET   230      11.481  23.307  22.974  1.00  0.00
ATOM   3650  CE  MET   230      11.391  23.182  24.737  1.00  0.00
ATOM   3651  HE1 MET   230      12.009  22.351  25.076  1.00  0.00
ATOM   3652  HE2 MET   230      11.750  24.108  25.186  1.00  0.00
ATOM   3653  HE3 MET   230      10.357  23.011  25.037  1.00  0.00
ATOM   3654  C   MET   230      10.720  19.913  19.099  1.00  0.00
ATOM   3655  O   MET   230      10.220  20.873  18.514  1.00  0.00
ATOM   3656  N   THR   231      11.145  18.825  18.445  1.00  0.00
ATOM   3657  H   THR   231      11.664  18.091  18.906  1.00  0.00
ATOM   3658  CA  THR   231      10.973  18.748  16.979  1.00  0.00
ATOM   3659  HA  THR   231      11.477  19.593  16.509  1.00  0.00
ATOM   3660  CB  THR   231      11.580  17.445  16.427  1.00  0.00
ATOM   3661  HB  THR   231      11.079  16.612  16.920  1.00  0.00
ATOM   3662  CG2 THR   231      11.423  17.305  14.893  1.00  0.00
ATOM   3663 HG21 THR   231      11.924  18.138  14.399  1.00  0.00
ATOM   3664 HG22 THR   231      11.871  16.367  14.565  1.00  0.00
ATOM   3665 HG23 THR   231      10.365  17.312  14.633  1.00  0.00
ATOM   3666  OG1 THR   231      12.960  17.467  16.745  1.00  0.00
ATOM   3667  HG1 THR   231      13.377  16.667  16.417  1.00  0.00
ATOM   3668  C   THR   231       9.501  18.928  16.583  1.00  0.00
ATOM   3669  O   THR   231       9.201  19.764  15.737  1.00  0.00
ATOM   3670  N   VAL   232       8.588  18.161  17.206  1.00  0.00
ATOM   3671  H   VAL   232       8.929  17.419  17.801  1.00  0.00
ATOM   3672  CA  VAL   232       7.149  18.194  16.884  1.00  0.00
ATOM   3673  HA  VAL   232       6.994  18.212  15.806  1.00  0.00
ATOM   3674  CB  VAL   232       6.358  16.988  17.481  1.00  0.00
ATOM   3675  HB  VAL   232       6.616  16.901  18.536  1.00  0.00
ATOM   3676  CG1 VAL   232       4.841  17.166  17.338  1.00  0.00
ATOM   3677 HG11 VAL   232       4.582  17.252  16.283  1.00  0.00
ATOM   3678 HG12 VAL   232       4.331  16.303  17.767  1.00  0.00
ATOM   3679 HG13 VAL   232       4.529  18.069  17.863  1.00  0.00
ATOM   3680  CG2 VAL   232       6.793  15.687  16.820  1.00  0.00
ATOM   3681 HG21 VAL   232       7.858  15.531  16.990  1.00  0.00
ATOM   3682 HG22 VAL   232       6.231  14.857  17.248  1.00  0.00
ATOM   3683 HG23 VAL   232       6.600  15.741  15.749  1.00  0.00
ATOM   3684  C   VAL   232       6.518  19.566  17.170  1.00  0.00
ATOM   3685  O   VAL   232       5.793  20.083  16.312  1.00  0.00
ATOM   3686  N   LEU   233       6.833  20.169  18.349  1.00  0.00
ATOM   3687  H   LEU   233       7.385  19.660  19.024  1.00  0.00
ATOM   3688  CA  LEU   233       6.356  21.506  18.708  1.00  0.00
ATOM   3689  HA  LEU   233       5.266  21.524  18.701  1.00  0.00
ATOM   3690  CB  LEU   233       6.847  21.893  20.123  1.00  0.00
ATOM   3691  HB2 LEU   233       6.357  21.152  20.756  1.00  0.00
ATOM   3692  HB3 LEU   233       7.927  21.754  20.173  1.00  0.00
ATOM   3693  CG  LEU   233       6.488  23.310  20.617  1.00  0.00
ATOM   3694  HG  LEU   233       6.859  24.032  19.891  1.00  0.00
ATOM   3695  CD1 LEU   233       4.971  23.482  20.781  1.00  0.00
ATOM   3696 HD11 LEU   233       4.600  22.760  21.508  1.00  0.00
ATOM   3697 HD12 LEU   233       4.756  24.492  21.130  1.00  0.00
ATOM   3698 HD13 LEU   233       4.481  23.317  19.822  1.00  0.00
ATOM   3699  CD2 LEU   233       7.200  23.641  21.899  1.00  0.00
ATOM   3700 HD21 LEU   233       8.278  23.594  21.739  1.00  0.00
ATOM   3701 HD22 LEU   233       6.925  24.646  22.219  1.00  0.00
ATOM   3702 HD23 LEU   233       6.916  22.924  22.669  1.00  0.00
ATOM   3703  C   LEU   233       6.820  22.554  17.669  1.00  0.00
ATOM   3704  O   LEU   233       6.026  23.405  17.267  1.00  0.00
ATOM   3705  N   ARG   234       8.087  22.480  17.223  1.00  0.00
ATOM   3706  H   ARG   234       8.703  21.787  17.624  1.00  0.00
ATOM   3707  CA  ARG   234       8.636  23.404  16.222  1.00  0.00
ATOM   3708  HA  ARG   234       8.407  24.433  16.497  1.00  0.00
ATOM   3709  CB  ARG   234      10.155  23.244  16.147  1.00  0.00
ATOM   3710  HB2 ARG   234      10.474  22.725  17.051  1.00  0.00
ATOM   3711  HB3 ARG   234      10.376  22.626  15.276  1.00  0.00
ATOM   3712  CG  ARG   234      10.897  24.563  16.033  1.00  0.00
ATOM   3713  HG2 ARG   234      11.165  24.702  14.985  1.00  0.00
ATOM   3714  HG3 ARG   234      10.213  25.354  16.340  1.00  0.00
ATOM   3715  CD  ARG   234      12.145  24.619  16.883  1.00  0.00
ATOM   3716  HD2 ARG   234      12.722  23.706  16.734  1.00  0.00
ATOM   3717  HD3 ARG   234      12.744  25.480  16.586  1.00  0.00
ATOM   3718  NE  ARG   234      11.821  24.741  18.304  1.00  0.00
ATOM   3719  HE  ARG   234      11.703  23.881  18.820  1.00  0.00
ATOM   3720  CZ  ARG   234      11.673  25.894  18.950  1.00  0.00
ATOM   3721  NH1 ARG   234      11.824  27.047  18.310  1.00  0.00
ATOM   3722 HH11 ARG   234      12.053  27.050  17.327  1.00  0.00
ATOM   3723 HH12 ARG   234      11.709  27.917  18.810  1.00  0.00
ATOM   3724  NH2 ARG   234      11.373  25.902  20.242  1.00  0.00
ATOM   3725 HH21 ARG   234      11.258  25.029  20.736  1.00  0.00
ATOM   3726 HH22 ARG   234      11.262  26.782  20.725  1.00  0.00
ATOM   3727  C   ARG   234       7.982  23.163  14.841  1.00  0.00
ATOM   3728  O   ARG   234       7.739  24.109  14.094  1.00  0.00
ATOM   3729  N   LEU   235       7.683  21.898  14.521  1.00  0.00
ATOM   3730  H   LEU   235       7.982  21.149  15.129  1.00  0.00
ATOM   3731  CA  LEU   235       6.975  21.550  13.290  1.00  0.00
ATOM   3732  HA  LEU   235       7.493  21.978  12.432  1.00  0.00
ATOM   3733  CB  LEU   235       6.916  20.023  13.116  1.00  0.00
ATOM   3734  HB2 LEU   235       7.970  19.777  12.987  1.00  0.00
ATOM   3735  HB3 LEU   235       6.550  19.580  14.043  1.00  0.00
ATOM   3736  CG  LEU   235       6.112  19.467  11.931  1.00  0.00
ATOM   3737  HG  LEU   235       5.060  19.706  12.092  1.00  0.00
ATOM   3738  CD1 LEU   235       6.573  20.063  10.585  1.00  0.00
ATOM   3739 HD11 LEU   235       7.624  19.824  10.423  1.00  0.00
ATOM   3740 HD12 LEU   235       5.976  19.640   9.777  1.00  0.00
ATOM   3741 HD13 LEU   235       6.446  21.145  10.603  1.00  0.00
ATOM   3742  CD2 LEU   235       6.180  17.959  11.922  1.00  0.00
ATOM   3743 HD21 LEU   235       5.763  17.571  12.851  1.00  0.00
ATOM   3744 HD22 LEU   235       5.607  17.574  11.078  1.00  0.00
ATOM   3745 HD23 LEU   235       7.218  17.642  11.830  1.00  0.00
ATOM   3746  C   LEU   235       5.560  22.163  13.348  1.00  0.00
ATOM   3747  O   LEU   235       5.153  22.841  12.409  1.00  0.00
ATOM   3748  N   THR   236       4.849  21.964  14.470  1.00  0.00
ATOM   3749  H   THR   236       5.229  21.330  15.159  1.00  0.00
ATOM   3750  CA  THR   236       3.505  22.520  14.699  1.00  0.00
ATOM   3751  HA  THR   236       2.805  22.177  13.937  1.00  0.00
ATOM   3752  CB  THR   236       2.981  22.081  16.085  1.00  0.00
ATOM   3753  HB  THR   236       3.652  22.491  16.840  1.00  0.00
ATOM   3754  CG2 THR   236       1.554  22.556  16.360  1.00  0.00
ATOM   3755 HG21 THR   236       0.882  22.146  15.606  1.00  0.00
ATOM   3756 HG22 THR   236       1.241  22.218  17.347  1.00  0.00
ATOM   3757 HG23 THR   236       1.520  23.645  16.322  1.00  0.00
ATOM   3758  OG1 THR   236       3.022  20.650  16.157  1.00  0.00
ATOM   3759  HG1 THR   236       2.698  20.363  17.014  1.00  0.00
ATOM   3760  C   THR   236       3.504  24.042  14.515  1.00  0.00
ATOM   3761  O   THR   236       2.646  24.565  13.802  1.00  0.00
ATOM   3762  N   GLU   237       4.494  24.741  15.111  1.00  0.00
ATOM   3763  H   GLU   237       5.126  24.234  15.714  1.00  0.00
ATOM   3764  CA  GLU   237       4.621  26.199  15.039  1.00  0.00
ATOM   3765  HA  GLU   237       3.669  26.663  15.295  1.00  0.00
ATOM   3766  CB  GLU   237       5.688  26.703  16.017  1.00  0.00
ATOM   3767  HB2 GLU   237       6.603  26.138  15.839  1.00  0.00
ATOM   3768  HB3 GLU   237       5.867  27.758  15.808  1.00  0.00
ATOM   3769  CG  GLU   237       5.267  26.539  17.463  1.00  0.00
ATOM   3770  HG2 GLU   237       4.354  27.127  17.565  1.00  0.00
ATOM   3771  HG3 GLU   237       5.037  25.483  17.604  1.00  0.00
ATOM   3772  CD  GLU   237       6.270  26.981  18.507  1.00  0.00
ATOM   3773  OE1 GLU   237       5.863  27.096  19.684  1.00  0.00
ATOM   3774  OE2 GLU   237       7.449  27.227  18.157  1.00  0.00
ATOM   3775  C   GLU   237       4.871  26.730  13.623  1.00  0.00
ATOM   3776  O   GLU   237       4.240  27.712  13.233  1.00  0.00
ATOM   3777  N   LEU   238       5.765  26.086  12.844  1.00  0.00
ATOM   3778  H   LEU   238       6.377  25.380  13.230  1.00  0.00
ATOM   3779  CA  LEU   238       6.007  26.540  11.469  1.00  0.00
ATOM   3780  HA  LEU   238       6.077  27.628  11.473  1.00  0.00
ATOM   3781  CB  LEU   238       7.313  25.960  10.850  1.00  0.00
ATOM   3782  HB2 LEU   238       7.548  26.613  10.010  1.00  0.00
ATOM   3783  HB3 LEU   238       8.031  26.129  11.653  1.00  0.00
ATOM   3784  CG  LEU   238       7.389  24.489  10.394  1.00  0.00
ATOM   3785  HG  LEU   238       6.776  23.890  11.068  1.00  0.00
ATOM   3786  CD1 LEU   238       6.885  24.309   8.944  1.00  0.00
ATOM   3787 HD11 LEU   238       7.497  24.908   8.269  1.00  0.00
ATOM   3788 HD12 LEU   238       6.955  23.259   8.662  1.00  0.00
ATOM   3789 HD13 LEU   238       5.847  24.635   8.876  1.00  0.00
ATOM   3790  CD2 LEU   238       8.816  24.029  10.398  1.00  0.00
ATOM   3791 HD21 LEU   238       9.224  24.115  11.405  1.00  0.00
ATOM   3792 HD22 LEU   238       8.864  22.989  10.075  1.00  0.00
ATOM   3793 HD23 LEU   238       9.400  24.648   9.716  1.00  0.00
ATOM   3794  C   LEU   238       4.771  26.333  10.575  1.00  0.00
ATOM   3795  O   LEU   238       4.468  27.194   9.750  1.00  0.00
ATOM   3796  N   LEU   239       4.044  25.212  10.768  1.00  0.00
ATOM   3797  H   LEU   239       4.384  24.512  11.411  1.00  0.00
ATOM   3798  CA  LEU   239       2.830  24.922  10.006  1.00  0.00
ATOM   3799  HA  LEU   239       3.038  25.045   8.943  1.00  0.00
ATOM   3800  CB  LEU   239       2.328  23.482  10.247  1.00  0.00
ATOM   3801  HB2 LEU   239       2.269  23.433  11.334  1.00  0.00
ATOM   3802  HB3 LEU   239       1.329  23.383   9.824  1.00  0.00
ATOM   3803  CG  LEU   239       3.225  22.331   9.727  1.00  0.00
ATOM   3804  HG  LEU   239       4.241  22.485  10.090  1.00  0.00
ATOM   3805  CD1 LEU   239       2.715  20.992  10.212  1.00  0.00
ATOM   3806 HD11 LEU   239       1.699  20.837   9.849  1.00  0.00
ATOM   3807 HD12 LEU   239       3.360  20.199   9.834  1.00  0.00
ATOM   3808 HD13 LEU   239       2.718  20.975  11.301  1.00  0.00
ATOM   3809  CD2 LEU   239       3.354  22.337   8.197  1.00  0.00
ATOM   3810 HD21 LEU   239       3.795  23.280   7.873  1.00  0.00
ATOM   3811 HD22 LEU   239       3.992  21.511   7.883  1.00  0.00
ATOM   3812 HD23 LEU   239       2.368  22.224   7.748  1.00  0.00
ATOM   3813  C   LEU   239       1.733  25.958  10.323  1.00  0.00
ATOM   3814  O   LEU   239       1.084  26.463   9.400  1.00  0.00
ATOM   3815  N   GLU   240       1.577  26.323  11.616  1.00  0.00
ATOM   3816  H   GLU   240       2.099  25.825  12.323  1.00  0.00
ATOM   3817  CA  GLU   240       0.607  27.340  12.053  1.00  0.00
ATOM   3818  HA  GLU   240      -0.373  27.101  11.641  1.00  0.00
ATOM   3819  CB  GLU   240       0.496  27.397  13.587  1.00  0.00
ATOM   3820  HB2 GLU   240       1.505  27.522  13.979  1.00  0.00
ATOM   3821  HB3 GLU   240      -0.101  28.275  13.834  1.00  0.00
ATOM   3822  CG  GLU   240      -0.142  26.157  14.209  1.00  0.00
ATOM   3823  HG2 GLU   240       0.220  25.337  13.590  1.00  0.00
ATOM   3824  HG3 GLU   240       0.292  26.078  15.206  1.00  0.00
ATOM   3825  CD  GLU   240      -1.656  26.086  14.310  1.00  0.00
ATOM   3826  OE1 GLU   240      -2.348  27.018  13.838  1.00  0.00
ATOM   3827  OE2 GLU   240      -2.152  25.090  14.886  1.00  0.00
ATOM   3828  C   GLU   240       0.953  28.723  11.464  1.00  0.00
ATOM   3829  O   GLU   240       0.045  29.472  11.124  1.00  0.00
ATOM   3830  N   ARG   241       2.258  29.027  11.279  1.00  0.00
ATOM   3831  H   ARG   241       2.937  28.355  11.608  1.00  0.00
ATOM   3832  CA  ARG   241       2.748  30.265  10.649  1.00  0.00
ATOM   3833  HA  ARG   241       2.236  31.125  11.080  1.00  0.00
ATOM   3834  CB  ARG   241       4.254  30.428  10.876  1.00  0.00
ATOM   3835  HB2 ARG   241       4.701  29.444  10.736  1.00  0.00
ATOM   3836  HB3 ARG   241       4.616  31.105  10.102  1.00  0.00
ATOM   3837  CG  ARG   241       4.639  30.966  12.233  1.00  0.00
ATOM   3838  HG2 ARG   241       3.942  31.761  12.499  1.00  0.00
ATOM   3839  HG3 ARG   241       4.561  30.157  12.959  1.00  0.00
ATOM   3840  CD  ARG   241       6.059  31.514  12.233  1.00  0.00
ATOM   3841  HD2 ARG   241       6.107  32.332  11.514  1.00  0.00
ATOM   3842  HD3 ARG   241       6.275  31.895  13.231  1.00  0.00
ATOM   3843  NE  ARG   241       7.077  30.516  11.879  1.00  0.00
ATOM   3844  HE  ARG   241       7.358  30.482  10.910  1.00  0.00
ATOM   3845  CZ  ARG   241       7.649  29.676  12.736  1.00  0.00
ATOM   3846  NH1 ARG   241       7.279  29.660  14.011  1.00  0.00
ATOM   3847 HH11 ARG   241       6.558  30.291  14.332  1.00  0.00
ATOM   3848 HH12 ARG   241       7.720  29.018  14.654  1.00  0.00
ATOM   3849  NH2 ARG   241       8.588  28.839  12.325  1.00  0.00
ATOM   3850 HH21 ARG   241       8.872  28.838  11.356  1.00  0.00
ATOM   3851 HH22 ARG   241       9.018  28.204  12.983  1.00  0.00
ATOM   3852  C   ARG   241       2.495  30.290   9.135  1.00  0.00
ATOM   3853  O   ARG   241       2.805  31.294   8.481  1.00  0.00
ATOM   3854  N   GLY   242       1.986  29.182   8.590  1.00  0.00
ATOM   3855  H   GLY   242       1.814  28.393   9.197  1.00  0.00
ATOM   3856  CA  GLY   242       1.664  29.048   7.171  1.00  0.00
ATOM   3857  HA2 GLY   242       0.834  28.346   7.093  1.00  0.00
ATOM   3858  HA3 GLY   242       1.344  30.029   6.819  1.00  0.00
ATOM   3859  C   GLY   242       2.805  28.561   6.300  1.00  0.00
ATOM   3860  O   GLY   242       2.677  28.562   5.073  1.00  0.00
ATOM   3861  N   GLU   243       3.938  28.154   6.920  1.00  0.00
ATOM   3862  H   GLU   243       4.022  28.254   7.922  1.00  0.00
ATOM   3863  CA  GLU   243       5.078  27.618   6.179  1.00  0.00
ATOM   3864  HA  GLU   243       5.263  28.245   5.307  1.00  0.00
ATOM   3865  CB  GLU   243       6.342  27.581   7.029  1.00  0.00
ATOM   3866  HB2 GLU   243       6.106  27.078   7.967  1.00  0.00
ATOM   3867  HB3 GLU   243       7.097  27.008   6.490  1.00  0.00
ATOM   3868  CG  GLU   243       6.876  28.972   7.322  1.00  0.00
ATOM   3869  HG2 GLU   243       7.024  29.484   6.371  1.00  0.00
ATOM   3870  HG3 GLU   243       6.108  29.490   7.897  1.00  0.00
ATOM   3871  CD  GLU   243       8.174  28.970   8.100  1.00  0.00
ATOM   3872  OE1 GLU   243       9.176  28.429   7.583  1.00  0.00
ATOM   3873  OE2 GLU   243       8.194  29.522   9.223  1.00  0.00
ATOM   3874  C   GLU   243       4.747  26.223   5.672  1.00  0.00
ATOM   3875  O   GLU   243       4.071  25.441   6.352  1.00  0.00
ATOM   3876  N   ARG   244       5.191  25.932   4.459  1.00  0.00
ATOM   3877  H   ARG   244       5.767  26.610   3.980  1.00  0.00
ATOM   3878  CA  ARG   244       4.882  24.689   3.779  1.00  0.00
ATOM   3879  HA  ARG   244       4.613  23.916   4.498  1.00  0.00
ATOM   3880  CB  ARG   244       3.681  24.921   2.827  1.00  0.00
ATOM   3881  HB2 ARG   244       3.982  25.725   2.156  1.00  0.00
ATOM   3882  HB3 ARG   244       3.569  23.997   2.258  1.00  0.00
ATOM   3883  CG  ARG   244       2.338  25.280   3.488  1.00  0.00
ATOM   3884  HG2 ARG   244       2.490  26.162   4.111  1.00  0.00
ATOM   3885  HG3 ARG   244       1.621  25.512   2.701  1.00  0.00
ATOM   3886  CD  ARG   244       1.804  24.143   4.342  1.00  0.00
ATOM   3887  HD2 ARG   244       1.743  23.245   3.726  1.00  0.00
ATOM   3888  HD3 ARG   244       2.496  23.972   5.166  1.00  0.00
ATOM   3889  NE  ARG   244       0.478  24.422   4.894  1.00  0.00
ATOM   3890  HE  ARG   244      -0.316  24.117   4.350  1.00  0.00
ATOM   3891  CZ  ARG   244       0.257  25.018   6.060  1.00  0.00
ATOM   3892  NH1 ARG   244       1.274  25.450   6.799  1.00  0.00
ATOM   3893 HH11 ARG   244       2.221  25.325   6.472  1.00  0.00
ATOM   3894 HH12 ARG   244       1.094  25.902   7.685  1.00  0.00
ATOM   3895  NH2 ARG   244      -0.979  25.214   6.483  1.00  0.00
ATOM   3896 HH21 ARG   244      -1.757  24.909   5.916  1.00  0.00
ATOM   3897 HH22 ARG   244      -1.140  25.667   7.371  1.00  0.00
ATOM   3898  C   ARG   244       6.067  24.193   2.976  1.00  0.00
ATOM   3899  O   ARG   244       6.987  24.966   2.689  1.00  0.00
ATOM   3900  N   LEU   245       6.015  22.911   2.563  1.00  0.00
ATOM   3901  H   LEU   245       5.250  22.340   2.893  1.00  0.00
ATOM   3902  CA  LEU   245       7.008  22.298   1.686  1.00  0.00
ATOM   3903  HA  LEU   245       7.992  22.347   2.153  1.00  0.00
ATOM   3904  CB  LEU   245       6.662  20.828   1.427  1.00  0.00
ATOM   3905  HB2 LEU   245       5.593  20.834   1.218  1.00  0.00
ATOM   3906  HB3 LEU   245       7.203  20.490   0.543  1.00  0.00
ATOM   3907  CG  LEU   245       6.948  19.883   2.591  1.00  0.00
ATOM   3908  HG  LEU   245       6.665  20.378   3.519  1.00  0.00
ATOM   3909  CD1 LEU   245       6.173  18.596   2.451  1.00  0.00
ATOM   3910 HD11 LEU   245       6.456  18.099   1.523  1.00  0.00
ATOM   3911 HD12 LEU   245       6.397  17.943   3.294  1.00  0.00
ATOM   3912 HD13 LEU   245       5.105  18.814   2.435  1.00  0.00
ATOM   3913  CD2 LEU   245       8.410  19.593   2.696  1.00  0.00
ATOM   3914 HD21 LEU   245       8.955  20.523   2.859  1.00  0.00
ATOM   3915 HD22 LEU   245       8.588  18.918   3.533  1.00  0.00
ATOM   3916 HD23 LEU   245       8.756  19.127   1.773  1.00  0.00
ATOM   3917  C   LEU   245       7.019  23.095   0.372  1.00  0.00
ATOM   3918  O   LEU   245       5.975  23.628  -0.012  1.00  0.00
ATOM   3919  N   PRO   246       8.190  23.286  -0.266  1.00  0.00
ATOM   3920  CD  PRO   246       9.534  22.751   0.071  1.00  0.00
ATOM   3921  HD2 PRO   246       9.473  21.666   0.162  1.00  0.00
ATOM   3922  HD3 PRO   246       9.860  23.177   1.019  1.00  0.00
ATOM   3923  CG  PRO   246      10.403  23.189  -1.089  1.00  0.00
ATOM   3924  HG2 PRO   246      10.453  22.399  -1.839  1.00  0.00
ATOM   3925  HG3 PRO   246      11.409  23.418  -0.736  1.00  0.00
ATOM   3926  CB  PRO   246       9.727  24.429  -1.636  1.00  0.00
ATOM   3927  HB2 PRO   246       9.962  24.592  -2.688  1.00  0.00
ATOM   3928  HB3 PRO   246       9.991  25.318  -1.064  1.00  0.00
ATOM   3929  CA  PRO   246       8.228  24.128  -1.476  1.00  0.00
ATOM   3930  HA  PRO   246       7.674  25.038  -1.249  1.00  0.00
ATOM   3931  C   PRO   246       7.636  23.470  -2.721  1.00  0.00
ATOM   3932  O   PRO   246       7.365  22.273  -2.730  1.00  0.00
ATOM   3933  N   ARG   247       7.419  24.267  -3.769  1.00  0.00
ATOM   3934  H   ARG   247       7.586  25.257  -3.658  1.00  0.00
ATOM   3935  CA  ARG   247       6.933  23.789  -5.056  1.00  0.00
ATOM   3936  HA  ARG   247       6.041  23.182  -4.900  1.00  0.00
ATOM   3937  CB  ARG   247       6.574  24.962  -6.001  1.00  0.00
ATOM   3938  HB2 ARG   247       5.901  25.631  -5.464  1.00  0.00
ATOM   3939  HB3 ARG   247       7.496  25.492  -6.242  1.00  0.00
ATOM   3940  CG  ARG   247       5.898  24.489  -7.303  1.00  0.00
ATOM   3941  HG2 ARG   247       6.576  23.779  -7.777  1.00  0.00
ATOM   3942  HG3 ARG   247       4.978  23.978  -7.019  1.00  0.00
ATOM   3943  CD  ARG   247       5.574  25.615  -8.283  1.00  0.00
ATOM   3944  HD2 ARG   247       5.083  25.187  -9.158  1.00  0.00
ATOM   3945  HD3 ARG   247       4.898  26.319  -7.797  1.00  0.00
ATOM   3946  NE  ARG   247       6.768  26.338  -8.722  1.00  0.00
ATOM   3947  HE  ARG   247       6.999  27.179  -8.213  1.00  0.00
ATOM   3948  CZ  ARG   247       7.560  25.965  -9.727  1.00  0.00
ATOM   3949  NH1 ARG   247       8.626  26.692 -10.043  1.00  0.00
ATOM   3950 HH11 ARG   247       8.836  27.529  -9.519  1.00  0.00
ATOM   3951 HH12 ARG   247       9.221  26.403 -10.806  1.00  0.00
ATOM   3952  NH2 ARG   247       7.295  24.863 -10.418  1.00  0.00
ATOM   3953 HH21 ARG   247       6.488  24.303 -10.181  1.00  0.00
ATOM   3954 HH22 ARG   247       7.901  24.589 -11.178  1.00  0.00
ATOM   3955  C   ARG   247       8.045  22.924  -5.671  1.00  0.00
ATOM   3956  O   ARG   247       9.154  23.428  -5.878  1.00  0.00
ATOM   3957  N   PRO   248       7.801  21.622  -5.937  1.00  0.00
ATOM   3958  CD  PRO   248       6.564  20.835  -5.756  1.00  0.00
ATOM   3959  HD2 PRO   248       5.907  20.972  -6.615  1.00  0.00
ATOM   3960  HD3 PRO   248       6.049  21.155  -4.850  1.00  0.00
ATOM   3961  CG  PRO   248       7.088  19.438  -5.650  1.00  0.00
ATOM   3962  HG2 PRO   248       6.314  18.709  -5.892  1.00  0.00
ATOM   3963  HG3 PRO   248       7.474  19.239  -4.651  1.00  0.00
ATOM   3964  CB  PRO   248       8.195  19.420  -6.666  1.00  0.00
ATOM   3965  HB2 PRO   248       7.700  19.314  -7.631  1.00  0.00
ATOM   3966  HB3 PRO   248       8.951  18.642  -6.558  1.00  0.00
ATOM   3967  CA  PRO   248       8.851  20.805  -6.564  1.00  0.00
ATOM   3968  HA  PRO   248       9.755  20.838  -5.957  1.00  0.00
ATOM   3969  C   PRO   248       9.150  21.360  -7.950  1.00  0.00
ATOM   3970  O   PRO   248       8.240  21.885  -8.597  1.00  0.00
ATOM   3971  N   ASP   249      10.413  21.270  -8.399  1.00  0.00
ATOM   3972  H   ASP   249      11.121  20.898  -7.783  1.00  0.00
ATOM   3973  CA  ASP   249      10.823  21.743  -9.724  1.00  0.00
ATOM   3974  HA  ASP   249      10.663  22.819  -9.791  1.00  0.00
ATOM   3975  CB  ASP   249      12.315  21.449  -9.981  1.00  0.00
ATOM   3976  HB2 ASP   249      12.878  21.805  -9.119  1.00  0.00
ATOM   3977  HB3 ASP   249      12.417  20.367 -10.060  1.00  0.00
ATOM   3978  CG  ASP   249      12.855  22.102 -11.244  1.00  0.00
ATOM   3979  OD1 ASP   249      12.963  23.354 -11.272  1.00  0.00
ATOM   3980  OD2 ASP   249      13.180  21.362 -12.204  1.00  0.00
ATOM   3981  C   ASP   249       9.951  21.096 -10.796  1.00  0.00
ATOM   3982  O   ASP   249       9.565  19.935 -10.655  1.00  0.00
ATOM   3983  N   LYS   250       9.566  21.873 -11.811  1.00  0.00
ATOM   3984  H   LYS   250       9.730  22.863 -11.699  1.00  0.00
ATOM   3985  CA  LYS   250       8.702  21.430 -12.913  1.00  0.00
ATOM   3986  HA  LYS   250       8.423  22.300 -13.508  1.00  0.00
ATOM   3987  CB  LYS   250       9.392  20.398 -13.838  1.00  0.00
ATOM   3988  HB2 LYS   250       9.678  19.552 -13.214  1.00  0.00
ATOM   3989  HB3 LYS   250       8.648  20.076 -14.567  1.00  0.00
ATOM   3990  CG  LYS   250      10.630  20.932 -14.573  1.00  0.00
ATOM   3991  HG2 LYS   250      11.226  21.495 -13.854  1.00  0.00
ATOM   3992  HG3 LYS   250      11.202  20.074 -14.926  1.00  0.00
ATOM   3993  CD  LYS   250      10.278  21.834 -15.761  1.00  0.00
ATOM   3994  HD2 LYS   250       9.233  22.126 -15.661  1.00  0.00
ATOM   3995  HD3 LYS   250      10.910  22.720 -15.707  1.00  0.00
ATOM   3996  CE  LYS   250      10.484  21.150 -17.090  1.00  0.00
ATOM   3997  HE2 LYS   250      10.095  20.134 -17.015  1.00  0.00
ATOM   3998  HE3 LYS   250       9.922  21.698 -17.846  1.00  0.00
ATOM   3999  NZ  LYS   250      11.920  21.103 -17.477  1.00  0.00
ATOM   4000  HZ1 LYS   250      12.441  20.595 -16.777  1.00  0.00
ATOM   4001  HZ2 LYS   250      12.014  20.640 -18.369  1.00  0.00
ATOM   4002  HZ3 LYS   250      12.281  22.044 -17.547  1.00  0.00
ATOM   4003  C   LYS   250       7.254  21.038 -12.527  1.00  0.00
ATOM   4004  O   LYS   250       6.501  20.584 -13.395  1.00  0.00
ATOM   4005  N   CYS   251       6.849  21.248 -11.251  1.00  0.00
ATOM   4006  H   CYS   251       7.516  21.554 -10.556  1.00  0.00
ATOM   4007  CA  CYS   251       5.460  21.016 -10.829  1.00  0.00
ATOM   4008  HA  CYS   251       5.096  20.097 -11.289  1.00  0.00
ATOM   4009  CB  CYS   251       5.337  20.884  -9.310  1.00  0.00
ATOM   4010  HB2 CYS   251       5.733  19.922  -8.982  1.00  0.00
ATOM   4011  HB3 CYS   251       5.884  21.688  -8.817  1.00  0.00
ATOM   4012  SG  CYS   251       3.631  20.970  -8.677  1.00  0.00
ATOM   4013  HG  CYS   251       3.951  20.822  -7.394  1.00  0.00
ATOM   4014  C   CYS   251       4.665  22.225 -11.350  1.00  0.00
ATOM   4015  O   CYS   251       5.101  23.360 -11.119  1.00  0.00
ATOM   4016  N   PRO   252       3.538  22.030 -12.076  1.00  0.00
ATOM   4017  CD  PRO   252       2.889  20.766 -12.476  1.00  0.00
ATOM   4018  HD2 PRO   252       2.279  20.386 -11.656  1.00  0.00
ATOM   4019  HD3 PRO   252       3.646  20.027 -12.738  1.00  0.00
ATOM   4020  CG  PRO   252       2.066  21.185 -13.660  1.00  0.00
ATOM   4021  HG2 PRO   252       1.222  20.507 -13.788  1.00  0.00
ATOM   4022  HG3 PRO   252       2.678  21.177 -14.562  1.00  0.00
ATOM   4023  CB  PRO   252       1.609  22.570 -13.339  1.00  0.00
ATOM   4024  HB2 PRO   252       0.723  22.490 -12.710  1.00  0.00
ATOM   4025  HB3 PRO   252       1.382  23.186 -14.209  1.00  0.00
ATOM   4026  CA  PRO   252       2.760  23.197 -12.541  1.00  0.00
ATOM   4027  HA  PRO   252       3.405  23.828 -13.151  1.00  0.00
ATOM   4028  C   PRO   252       2.226  24.006 -11.358  1.00  0.00
ATOM   4029  O   PRO   252       1.947  23.436 -10.297  1.00  0.00
ATOM   4030  N   ALA   253       2.121  25.333 -11.527  1.00  0.00
ATOM   4031  H   ALA   253       2.418  25.738 -12.404  1.00  0.00
ATOM   4032  CA  ALA   253       1.657  26.235 -10.465  1.00  0.00
ATOM   4033  HA  ALA   253       2.378  26.181  -9.649  1.00  0.00
ATOM   4034  CB  ALA   253       1.608  27.667 -10.975  1.00  0.00
ATOM   4035  HB1 ALA   253       0.883  27.739 -11.786  1.00  0.00
ATOM   4036  HB2 ALA   253       1.312  28.332 -10.164  1.00  0.00
ATOM   4037  HB3 ALA   253       2.593  27.957 -11.342  1.00  0.00
ATOM   4038  C   ALA   253       0.290  25.831  -9.902  1.00  0.00
ATOM   4039  O   ALA   253       0.133  25.787  -8.682  1.00  0.00
ATOM   4040  N   GLU   254      -0.677  25.496 -10.780  1.00  0.00
ATOM   4041  H   GLU   254      -0.528  25.649 -11.767  1.00  0.00
ATOM   4042  CA  GLU   254      -2.021  25.126 -10.331  1.00  0.00
ATOM   4043  HA  GLU   254      -2.342  25.838  -9.571  1.00  0.00
ATOM   4044  CB  GLU   254      -3.046  25.126 -11.463  1.00  0.00
ATOM   4045  HB2 GLU   254      -2.596  25.591 -12.340  1.00  0.00
ATOM   4046  HB3 GLU   254      -3.308  24.093 -11.694  1.00  0.00
ATOM   4047  CG  GLU   254      -4.303  25.892 -11.073  1.00  0.00
ATOM   4048  HG2 GLU   254      -4.779  25.246 -10.335  1.00  0.00
ATOM   4049  HG3 GLU   254      -3.952  26.802 -10.585  1.00  0.00
ATOM   4050  CD  GLU   254      -5.308  26.252 -12.155  1.00  0.00
ATOM   4051  OE1 GLU   254      -5.059  25.956 -13.347  1.00  0.00
ATOM   4052  OE2 GLU   254      -6.346  26.861 -11.803  1.00  0.00
ATOM   4053  C   GLU   254      -2.063  23.853  -9.497  1.00  0.00
ATOM   4054  O   GLU   254      -2.834  23.791  -8.546  1.00  0.00
ATOM   4055  N   VAL   255      -1.194  22.871  -9.823  1.00  0.00
ATOM   4056  H   VAL   255      -0.676  22.989 -10.681  1.00  0.00
ATOM   4057  CA  VAL   255      -1.031  21.622  -9.082  1.00  0.00
ATOM   4058  HA  VAL   255      -1.989  21.162  -8.839  1.00  0.00
ATOM   4059  CB  VAL   255      -0.175  20.599  -9.864  1.00  0.00
ATOM   4060  HB  VAL   255       0.744  21.090 -10.185  1.00  0.00
ATOM   4061  CG1 VAL   255       0.172  19.379  -9.001  1.00  0.00
ATOM   4062 HG11 VAL   255      -0.746  18.886  -8.681  1.00  0.00
ATOM   4063 HG12 VAL   255       0.774  18.681  -9.584  1.00  0.00
ATOM   4064 HG13 VAL   255       0.735  19.701  -8.126  1.00  0.00
ATOM   4065  CG2 VAL   255      -0.889  20.165 -11.153  1.00  0.00
ATOM   4066 HG21 VAL   255      -1.060  21.036 -11.785  1.00  0.00
ATOM   4067 HG22 VAL   255      -0.269  19.445 -11.687  1.00  0.00
ATOM   4068 HG23 VAL   255      -1.844  19.704 -10.902  1.00  0.00
ATOM   4069  C   VAL   255      -0.447  21.946  -7.692  1.00  0.00
ATOM   4070  O   VAL   255      -0.854  21.336  -6.701  1.00  0.00
ATOM   4071  N   TYR   256       0.499  22.899  -7.618  1.00  0.00
ATOM   4072  H   TYR   256       0.897  23.301  -8.455  1.00  0.00
ATOM   4073  CA  TYR   256       1.046  23.310  -6.323  1.00  0.00
ATOM   4074  HA  TYR   256       1.351  22.421  -5.772  1.00  0.00
ATOM   4075  CB  TYR   256       2.259  24.239  -6.466  1.00  0.00
ATOM   4076  HB2 TYR   256       2.986  23.782  -7.138  1.00  0.00
ATOM   4077  HB3 TYR   256       1.887  25.163  -6.908  1.00  0.00
ATOM   4078  CG  TYR   256       2.921  24.545  -5.137  1.00  0.00
ATOM   4079  CD1 TYR   256       3.334  23.521  -4.289  1.00  0.00
ATOM   4080  HD1 TYR   256       3.175  22.489  -4.600  1.00  0.00
ATOM   4081  CE1 TYR   256       3.939  23.795  -3.064  1.00  0.00
ATOM   4082  HE1 TYR   256       4.230  22.980  -2.402  1.00  0.00
ATOM   4083  CZ  TYR   256       4.183  25.106  -2.696  1.00  0.00
ATOM   4084  OH  TYR   256       4.787  25.375  -1.494  1.00  0.00
ATOM   4085  HH  TYR   256       4.996  24.582  -0.994  1.00  0.00
ATOM   4086  CE2 TYR   256       3.804  26.143  -3.534  1.00  0.00
ATOM   4087  HE2 TYR   256       3.999  27.177  -3.250  1.00  0.00
ATOM   4088  CD2 TYR   256       3.172  25.858  -4.746  1.00  0.00
ATOM   4089  HD2 TYR   256       2.865  26.671  -5.404  1.00  0.00
ATOM   4090  C   TYR   256      -0.057  23.972  -5.463  1.00  0.00
ATOM   4091  O   TYR   256      -0.122  23.705  -4.264  1.00  0.00
ATOM   4092  N   HIE   257      -0.934  24.802  -6.077  1.00  0.00
ATOM   4093  H   HIE   257      -0.741  25.125  -7.014  1.00  0.00
ATOM   4094  CA  HIE   257      -2.062  25.404  -5.349  1.00  0.00
ATOM   4095  HA  HIE   257      -1.699  25.788  -4.396  1.00  0.00
ATOM   4096  CB  HIE   257      -2.720  26.561  -6.126  1.00  0.00
ATOM   4097  HB2 HIE   257      -3.226  26.232  -7.034  1.00  0.00
ATOM   4098  HB3 HIE   257      -3.440  27.045  -5.466  1.00  0.00
ATOM   4099  CG  HIE   257      -1.741  27.617  -6.541  1.00  0.00
ATOM   4100  ND1 HIE   257      -1.779  28.175  -7.800  1.00  0.00
ATOM   4101  CE1 HIE   257      -0.761  29.018  -7.850  1.00  0.00
ATOM   4102  HE1 HIE   257      -0.609  29.570  -8.777  1.00  0.00
ATOM   4103  NE2 HIE   257      -0.082  29.032  -6.702  1.00  0.00
ATOM   4104  HE2 HIE   257       0.731  29.585  -6.468  1.00  0.00
ATOM   4105  CD2 HIE   257      -0.692  28.139  -5.862  1.00  0.00
ATOM   4106  HD2 HIE   257      -0.299  27.978  -4.858  1.00  0.00
ATOM   4107  C   HIE   257      -3.071  24.336  -4.869  1.00  0.00
ATOM   4108  O   HIE   257      -3.584  24.457  -3.763  1.00  0.00
ATOM   4109  N   LEU   258      -3.298  23.268  -5.654  1.00  0.00
ATOM   4110  H   LEU   258      -2.883  23.232  -6.574  1.00  0.00
ATOM   4111  CA  LEU   258      -4.144  22.140  -5.226  1.00  0.00
ATOM   4112  HA  LEU   258      -5.142  22.500  -4.979  1.00  0.00
ATOM   4113  CB  LEU   258      -4.261  21.101  -6.349  1.00  0.00
ATOM   4114  HB2 LEU   258      -4.648  21.614  -7.229  1.00  0.00
ATOM   4115  HB3 LEU   258      -3.227  20.805  -6.526  1.00  0.00
ATOM   4116  CG  LEU   258      -5.115  19.844  -6.068  1.00  0.00
ATOM   4117  HG  LEU   258      -5.955  20.120  -5.430  1.00  0.00
ATOM   4118  CD1 LEU   258      -5.633  19.263  -7.353  1.00  0.00
ATOM   4119 HD11 LEU   258      -4.793  18.986  -7.991  1.00  0.00
ATOM   4120 HD12 LEU   258      -6.232  18.379  -7.137  1.00  0.00
ATOM   4121 HD13 LEU   258      -6.248  20.003  -7.864  1.00  0.00
ATOM   4122  CD2 LEU   258      -4.280  18.728  -5.412  1.00  0.00
ATOM   4123 HD21 LEU   258      -3.874  19.086  -4.466  1.00  0.00
ATOM   4124 HD22 LEU   258      -4.913  17.860  -5.229  1.00  0.00
ATOM   4125 HD23 LEU   258      -3.463  18.447  -6.076  1.00  0.00
ATOM   4126  C   LEU   258      -3.504  21.488  -3.974  1.00  0.00
ATOM   4127  O   LEU   258      -4.203  21.197  -3.011  1.00  0.00
ATOM   4128  N   MET   259      -2.179  21.251  -4.018  1.00  0.00
ATOM   4129  H   MET   259      -1.722  21.485  -4.888  1.00  0.00
ATOM   4130  CA  MET   259      -1.368  20.699  -2.936  1.00  0.00
ATOM   4131  HA  MET   259      -1.671  19.676  -2.712  1.00  0.00
ATOM   4132  CB  MET   259       0.098  20.689  -3.375  1.00  0.00
ATOM   4133  HB2 MET   259       0.132  21.122  -4.374  1.00  0.00
ATOM   4134  HB3 MET   259       0.639  21.333  -2.682  1.00  0.00
ATOM   4135  CG  MET   259       0.733  19.337  -3.396  1.00  0.00
ATOM   4136  HG2 MET   259       0.997  19.055  -2.377  1.00  0.00
ATOM   4137  HG3 MET   259       0.018  18.618  -3.797  1.00  0.00
ATOM   4138  SD  MET   259       2.237  19.328  -4.431  1.00  0.00
ATOM   4139  CE  MET   259       3.315  20.092  -3.398  1.00  0.00
ATOM   4140  HE1 MET   259       3.409  19.514  -2.479  1.00  0.00
ATOM   4141  HE2 MET   259       4.290  20.167  -3.881  1.00  0.00
ATOM   4142  HE3 MET   259       2.948  21.091  -3.164  1.00  0.00
ATOM   4143  C   MET   259      -1.511  21.552  -1.667  1.00  0.00
ATOM   4144  O   MET   259      -1.789  21.021  -0.589  1.00  0.00
ATOM   4145  N   LYS   260      -1.368  22.890  -1.809  1.00  0.00
ATOM   4146  H   LYS   260      -1.072  23.250  -2.705  1.00  0.00
ATOM   4147  CA  LYS   260      -1.501  23.826  -0.696  1.00  0.00
ATOM   4148  HA  LYS   260      -0.883  23.494   0.138  1.00  0.00
ATOM   4149  CB  LYS   260      -1.052  25.230  -1.109  1.00  0.00
ATOM   4150  HB2 LYS   260      -1.463  25.433  -2.098  1.00  0.00
ATOM   4151  HB3 LYS   260      -1.467  25.937  -0.391  1.00  0.00
ATOM   4152  CG  LYS   260       0.468  25.378  -1.149  1.00  0.00
ATOM   4153  HG2 LYS   260       0.880  24.859  -0.284  1.00  0.00
ATOM   4154  HG3 LYS   260       0.829  24.905  -2.062  1.00  0.00
ATOM   4155  CD  LYS   260       0.913  26.843  -1.124  1.00  0.00
ATOM   4156  HD2 LYS   260       1.767  26.949  -1.793  1.00  0.00
ATOM   4157  HD3 LYS   260       0.087  27.454  -1.489  1.00  0.00
ATOM   4158  CE  LYS   260       1.301  27.300   0.266  1.00  0.00
ATOM   4159  HE2 LYS   260       0.425  27.217   0.909  1.00  0.00
ATOM   4160  HE3 LYS   260       2.086  26.640   0.635  1.00  0.00
ATOM   4161  NZ  LYS   260       1.790  28.704   0.274  1.00  0.00
ATOM   4162  HZ1 LYS   260       1.062  29.316  -0.067  1.00  0.00
ATOM   4163  HZ2 LYS   260       2.037  28.968   1.217  1.00  0.00
ATOM   4164  HZ3 LYS   260       2.602  28.781  -0.321  1.00  0.00
ATOM   4165  C   LYS   260      -2.915  23.834  -0.104  1.00  0.00
ATOM   4166  O   LYS   260      -3.080  24.081   1.089  1.00  0.00
ATOM   4167  N   ASN   261      -3.924  23.526  -0.927  1.00  0.00
ATOM   4168  H   ASN   261      -3.726  23.418  -1.912  1.00  0.00
ATOM   4169  CA  ASN   261      -5.320  23.445  -0.484  1.00  0.00
ATOM   4170  HA  ASN   261      -5.539  24.260   0.205  1.00  0.00
ATOM   4171  CB  ASN   261      -6.268  23.553  -1.688  1.00  0.00
ATOM   4172  HB2 ASN   261      -6.031  24.468  -2.230  1.00  0.00
ATOM   4173  HB3 ASN   261      -6.080  22.692  -2.329  1.00  0.00
ATOM   4174  CG  ASN   261      -7.727  23.572  -1.324  1.00  0.00
ATOM   4175  OD1 ASN   261      -8.518  22.861  -1.907  1.00  0.00
ATOM   4176  ND2 ASN   261      -8.117  24.372  -0.350  1.00  0.00
ATOM   4177 HD21 ASN   261      -9.092  24.404  -0.087  1.00  0.00
ATOM   4178 HD22 ASN   261      -7.440  24.949   0.128  1.00  0.00
ATOM   4179  C   ASN   261      -5.542  22.147   0.342  1.00  0.00
ATOM   4180  O   ASN   261      -6.362  22.141   1.264  1.00  0.00
ATOM   4181  N   CYS   262      -4.766  21.081   0.055  1.00  0.00
ATOM   4182  H   CYS   262      -4.185  21.119  -0.771  1.00  0.00
ATOM   4183  CA  CYS   262      -4.753  19.849   0.863  1.00  0.00
ATOM   4184  HA  CYS   262      -5.777  19.531   1.059  1.00  0.00
ATOM   4185  CB  CYS   262      -4.024  18.725   0.133  1.00  0.00
ATOM   4186  HB2 CYS   262      -3.046  19.065  -0.208  1.00  0.00
ATOM   4187  HB3 CYS   262      -3.900  17.864   0.790  1.00  0.00
ATOM   4188  SG  CYS   262      -4.886  18.112  -1.343  1.00  0.00
ATOM   4189  HG  CYS   262      -3.976  17.197  -1.666  1.00  0.00
ATOM   4190  C   CYS   262      -4.070  20.164   2.212  1.00  0.00
ATOM   4191  O   CYS   262      -4.298  19.478   3.210  1.00  0.00
ATOM   4192  N   TRP   263      -3.224  21.207   2.224  1.00  0.00
ATOM   4193  H   TRP   263      -3.029  21.670   1.348  1.00  0.00
ATOM   4194  CA  TRP   263      -2.498  21.635   3.405  1.00  0.00
ATOM   4195  HA  TRP   263      -2.553  20.856   4.165  1.00  0.00
ATOM   4196  CB  TRP   263      -1.028  21.904   3.088  1.00  0.00
ATOM   4197  HB2 TRP   263      -0.974  22.706   2.351  1.00  0.00
ATOM   4198  HB3 TRP   263      -0.530  22.220   4.005  1.00  0.00
ATOM   4199  CG  TRP   263      -0.229  20.762   2.537  1.00  0.00
ATOM   4200  CD1 TRP   263      -0.372  19.432   2.812  1.00  0.00
ATOM   4201  HD1 TRP   263      -1.154  19.155   3.518  1.00  0.00
ATOM   4202  NE1 TRP   263       0.554  18.698   2.095  1.00  0.00
ATOM   4203  HE1 TRP   263       0.636  17.691   2.097  1.00  0.00
ATOM   4204  CE2 TRP   263       1.339  19.559   1.372  1.00  0.00
ATOM   4205  CZ2 TRP   263       2.424  19.304   0.535  1.00  0.00
ATOM   4206  HZ2 TRP   263       2.750  18.273   0.401  1.00  0.00
ATOM   4207  CH2 TRP   263       3.019  20.386  -0.076  1.00  0.00
ATOM   4208  HH2 TRP   263       3.863  20.221  -0.745  1.00  0.00
ATOM   4209  CZ3 TRP   263       2.568  21.695   0.139  1.00  0.00
ATOM   4210  HZ3 TRP   263       3.054  22.541  -0.347  1.00  0.00
ATOM   4211  CE3 TRP   263       1.492  21.953   0.976  1.00  0.00
ATOM   4212  HE3 TRP   263       1.214  22.992   1.158  1.00  0.00
ATOM   4213  CD2 TRP   263       0.851  20.868   1.604  1.00  0.00
ATOM   4214  C   TRP   263      -3.103  22.842   4.103  1.00  0.00
ATOM   4215  O   TRP   263      -2.376  23.601   4.750  1.00  0.00
ATOM   4216  N   GLU   264      -4.427  23.013   4.035  1.00  0.00
ATOM   4217  H   GLU   264      -5.031  22.405   3.500  1.00  0.00
ATOM   4218  CA  GLU   264      -5.036  24.130   4.765  1.00  0.00
ATOM   4219  HA  GLU   264      -4.516  25.054   4.513  1.00  0.00
ATOM   4220  CB  GLU   264      -6.522  24.287   4.405  1.00  0.00
ATOM   4221  HB2 GLU   264      -6.988  23.311   4.546  1.00  0.00
ATOM   4222  HB3 GLU   264      -6.947  24.997   5.114  1.00  0.00
ATOM   4223  CG  GLU   264      -6.777  24.770   2.988  1.00  0.00
ATOM   4224  HG2 GLU   264      -6.135  24.147   2.366  1.00  0.00
ATOM   4225  HG3 GLU   264      -7.821  24.552   2.765  1.00  0.00
ATOM   4226  CD  GLU   264      -6.494  26.233   2.699  1.00  0.00
ATOM   4227  OE1 GLU   264      -6.308  27.015   3.658  1.00  0.00
ATOM   4228  OE2 GLU   264      -6.486  26.602   1.504  1.00  0.00
ATOM   4229  C   GLU   264      -4.893  23.826   6.257  1.00  0.00
ATOM   4230  O   GLU   264      -5.031  22.669   6.653  1.00  0.00
ATOM   4231  N   THR   265      -4.544  24.833   7.065  1.00  0.00
ATOM   4232  H   THR   265      -4.251  25.711   6.661  1.00  0.00
ATOM   4233  CA  THR   265      -4.415  24.656   8.519  1.00  0.00
ATOM   4234  HA  THR   265      -3.782  23.797   8.740  1.00  0.00
ATOM   4235  CB  THR   265      -3.786  25.906   9.155  1.00  0.00
ATOM   4236  HB  THR   265      -4.411  26.762   8.900  1.00  0.00
ATOM   4237  CG2 THR   265      -3.665  25.797  10.688  1.00  0.00
ATOM   4238 HG21 THR   265      -3.040  24.942  10.944  1.00  0.00
ATOM   4239 HG22 THR   265      -3.214  26.707  11.084  1.00  0.00
ATOM   4240 HG23 THR   265      -4.656  25.665  11.123  1.00  0.00
ATOM   4241  OG1 THR   265      -2.477  26.072   8.594  1.00  0.00
ATOM   4242  HG1 THR   265      -2.061  26.849   8.975  1.00  0.00
ATOM   4243  C   THR   265      -5.779  24.239   9.108  1.00  0.00
ATOM   4244  O   THR   265      -5.836  23.294   9.875  1.00  0.00
ATOM   4245  N   GLU   266      -6.861  24.899   8.684  1.00  0.00
ATOM   4246  H   GLU   266      -6.689  25.663   8.047  1.00  0.00
ATOM   4247  CA  GLU   266      -8.244  24.610   9.064  1.00  0.00
ATOM   4248  HA  GLU   266      -8.305  24.402  10.132  1.00  0.00
ATOM   4249  CB  GLU   266      -9.140  25.830   8.745  1.00  0.00
ATOM   4250  HB2 GLU   266      -8.558  26.723   8.976  1.00  0.00
ATOM   4251  HB3 GLU   266      -9.352  25.801   7.676  1.00  0.00
ATOM   4252  CG  GLU   266     -10.446  25.863   9.520  1.00  0.00
ATOM   4253  HG2 GLU   266     -11.201  26.233   8.826  1.00  0.00
ATOM   4254  HG3 GLU   266     -10.683  24.837   9.801  1.00  0.00
ATOM   4255  CD  GLU   266     -10.429  26.737  10.760  1.00  0.00
ATOM   4256  OE1 GLU   266      -9.561  26.516  11.636  1.00  0.00
ATOM   4257  OE2 GLU   266     -11.296  27.638  10.866  1.00  0.00
ATOM   4258  C   GLU   266      -8.682  23.380   8.243  1.00  0.00
ATOM   4259  O   GLU   266      -8.772  23.459   7.014  1.00  0.00
ATOM   4260  N   ALA   267      -8.888  22.238   8.925  1.00  0.00
ATOM   4261  H   ALA   267      -8.682  22.259   9.913  1.00  0.00
ATOM   4262  CA  ALA   267      -9.267  20.959   8.322  1.00  0.00
ATOM   4263  HA  ALA   267      -8.417  20.680   7.699  1.00  0.00
ATOM   4264  CB  ALA   267      -9.453  19.892   9.397  1.00  0.00
ATOM   4265  HB1 ALA   267     -10.306  20.153  10.023  1.00  0.00
ATOM   4266  HB2 ALA   267      -9.631  18.926   8.925  1.00  0.00
ATOM   4267  HB3 ALA   267      -8.555  19.835  10.013  1.00  0.00
ATOM   4268  C   ALA   267     -10.495  21.031   7.407  1.00  0.00
ATOM   4269  O   ALA   267     -10.499  20.388   6.356  1.00  0.00
ATOM   4270  N   SER   268     -11.504  21.846   7.771  1.00  0.00
ATOM   4271  H   SER   268     -11.434  22.303   8.669  1.00  0.00
ATOM   4272  CA  SER   268     -12.738  22.021   6.995  1.00  0.00
ATOM   4273  HA  SER   268     -13.129  21.047   6.700  1.00  0.00
ATOM   4274  CB  SER   268     -13.798  22.741   7.827  1.00  0.00
ATOM   4275  HB2 SER   268     -14.749  22.687   7.298  1.00  0.00
ATOM   4276  HB3 SER   268     -13.888  22.232   8.787  1.00  0.00
ATOM   4277  OG  SER   268     -13.452  24.099   8.043  1.00  0.00
ATOM   4278  HG  SER   268     -14.135  24.524   8.567  1.00  0.00
ATOM   4279  C   SER   268     -12.518  22.733   5.652  1.00  0.00
ATOM   4280  O   SER   268     -13.361  22.623   4.768  1.00  0.00
ATOM   4281  N   PHE   269     -11.386  23.446   5.487  1.00  0.00
ATOM   4282  H   PHE   269     -10.738  23.537   6.256  1.00  0.00
ATOM   4283  CA  PHE   269     -11.085  24.156   4.233  1.00  0.00
ATOM   4284  HA  PHE   269     -12.013  24.509   3.784  1.00  0.00
ATOM   4285  CB  PHE   269     -10.165  25.372   4.486  1.00  0.00
ATOM   4286  HB2 PHE   269      -9.290  25.013   5.026  1.00  0.00
ATOM   4287  HB3 PHE   269      -9.857  25.764   3.516  1.00  0.00
ATOM   4288  CG  PHE   269     -10.710  26.548   5.275  1.00  0.00
ATOM   4289  CD1 PHE   269     -12.026  26.552   5.745  1.00  0.00
ATOM   4290  HD1 PHE   269     -12.677  25.708   5.516  1.00  0.00
ATOM   4291  CE1 PHE   269     -12.511  27.625   6.504  1.00  0.00
ATOM   4292  HE1 PHE   269     -13.533  27.609   6.881  1.00  0.00
ATOM   4293  CZ  PHE   269     -11.694  28.703   6.773  1.00  0.00
ATOM   4294  HZ  PHE   269     -12.077  29.542   7.354  1.00  0.00
ATOM   4295  CE2 PHE   269     -10.394  28.721   6.309  1.00  0.00
ATOM   4296  HE2 PHE   269      -9.745  29.566   6.538  1.00  0.00
ATOM   4297  CD2 PHE   269      -9.909  27.653   5.546  1.00  0.00
ATOM   4298  HD2 PHE   269      -8.892  27.681   5.154  1.00  0.00
ATOM   4299  C   PHE   269     -10.434  23.205   3.195  1.00  0.00
ATOM   4300  O   PHE   269     -10.289  23.578   2.028  1.00  0.00
ATOM   4301  N   ARG   270     -10.022  21.999   3.631  1.00  0.00
ATOM   4302  H   ARG   270     -10.070  21.789   4.618  1.00  0.00
ATOM   4303  CA  ARG   270      -9.389  21.016   2.739  1.00  0.00
ATOM   4304  HA  ARG   270      -8.774  21.532   2.002  1.00  0.00
ATOM   4305  CB  ARG   270      -8.487  20.044   3.545  1.00  0.00
ATOM   4306  HB2 ARG   270      -9.112  19.310   4.052  1.00  0.00
ATOM   4307  HB3 ARG   270      -7.809  19.533   2.862  1.00  0.00
ATOM   4308  CG  ARG   270      -7.671  20.828   4.585  1.00  0.00
ATOM   4309  HG2 ARG   270      -7.480  21.794   4.118  1.00  0.00
ATOM   4310  HG3 ARG   270      -8.349  20.960   5.428  1.00  0.00
ATOM   4311  CD  ARG   270      -6.370  20.240   5.074  1.00  0.00
ATOM   4312  HD2 ARG   270      -5.813  19.855   4.219  1.00  0.00
ATOM   4313  HD3 ARG   270      -5.790  21.023   5.562  1.00  0.00
ATOM   4314  NE  ARG   270      -6.580  19.160   6.016  1.00  0.00
ATOM   4315  HE  ARG   270      -7.019  18.332   5.641  1.00  0.00
ATOM   4316  CZ  ARG   270      -6.252  19.176   7.305  1.00  0.00
ATOM   4317  NH1 ARG   270      -5.679  20.248   7.844  1.00  0.00
ATOM   4318 HH11 ARG   270      -5.491  21.057   7.270  1.00  0.00
ATOM   4319 HH12 ARG   270      -5.435  20.247   8.824  1.00  0.00
ATOM   4320  NH2 ARG   270      -6.488  18.121   8.063  1.00  0.00
ATOM   4321 HH21 ARG   270      -6.918  17.301   7.661  1.00  0.00
ATOM   4322 HH22 ARG   270      -6.236  18.139   9.041  1.00  0.00
ATOM   4323  C   ARG   270     -10.437  20.269   1.891  1.00  0.00
ATOM   4324  O   ARG   270     -11.555  20.031   2.368  1.00  0.00
ATOM   4325  N   PRO   271     -10.120  19.880   0.635  1.00  0.00
ATOM   4326  CD  PRO   271      -8.869  20.071  -0.128  1.00  0.00
ATOM   4327  HD2 PRO   271      -8.019  19.819   0.506  1.00  0.00
ATOM   4328  HD3 PRO   271      -8.793  21.113  -0.438  1.00  0.00
ATOM   4329  CG  PRO   271      -9.018  19.128  -1.304  1.00  0.00
ATOM   4330  HG2 PRO   271      -8.610  18.148  -1.059  1.00  0.00
ATOM   4331  HG3 PRO   271      -8.504  19.527  -2.179  1.00  0.00
ATOM   4332  CB  PRO   271     -10.499  19.063  -1.535  1.00  0.00
ATOM   4333  HB2 PRO   271     -10.704  18.101  -2.005  1.00  0.00
ATOM   4334  HB3 PRO   271     -10.928  19.861  -2.141  1.00  0.00
ATOM   4335  CA  PRO   271     -11.099  19.094  -0.132  1.00  0.00
ATOM   4336  HA  PRO   271     -12.073  19.579  -0.073  1.00  0.00
ATOM   4337  C   PRO   271     -11.199  17.681   0.437  1.00  0.00
ATOM   4338  O   PRO   271     -10.292  17.235   1.151  1.00  0.00
ATOM   4339  N   THR   272     -12.311  16.984   0.153  1.00  0.00
ATOM   4340  H   THR   272     -13.071  17.394  -0.371  1.00  0.00
ATOM   4341  CA  THR   272     -12.432  15.589   0.572  1.00  0.00
ATOM   4342  HA  THR   272     -11.896  15.392   1.500  1.00  0.00
ATOM   4343  CB  THR   272     -13.904  15.188   0.761  1.00  0.00
ATOM   4344  HB  THR   272     -13.920  14.145   1.077  1.00  0.00
ATOM   4345  CG2 THR   272     -14.650  16.049   1.798  1.00  0.00
ATOM   4346 HG21 THR   272     -14.636  17.093   1.483  1.00  0.00
ATOM   4347 HG22 THR   272     -15.683  15.709   1.879  1.00  0.00
ATOM   4348 HG23 THR   272     -14.161  15.957   2.768  1.00  0.00
ATOM   4349  OG1 THR   272     -14.558  15.252  -0.499  1.00  0.00
ATOM   4350  HG1 THR   272     -15.479  15.004  -0.394  1.00  0.00
ATOM   4351  C   THR   272     -11.814  14.778  -0.585  1.00  0.00
ATOM   4352  O   THR   272     -11.578  15.338  -1.659  1.00  0.00
ATOM   4353  N   PHE   273     -11.595  13.472  -0.398  1.00  0.00
ATOM   4354  H   PHE   273     -11.686  13.052   0.516  1.00  0.00
ATOM   4355  CA  PHE   273     -11.094  12.644  -1.494  1.00  0.00
ATOM   4356  HA  PHE   273     -10.229  13.131  -1.945  1.00  0.00
ATOM   4357  CB  PHE   273     -10.676  11.261  -1.006  1.00  0.00
ATOM   4358  HB2 PHE   273     -11.410  10.888  -0.292  1.00  0.00
ATOM   4359  HB3 PHE   273     -10.568  10.545  -1.821  1.00  0.00
ATOM   4360  CG  PHE   273      -9.351  11.297  -0.285  1.00  0.00
ATOM   4361  CD1 PHE   273      -8.176  11.579  -0.970  1.00  0.00
ATOM   4362  HD1 PHE   273      -8.224  11.822  -2.032  1.00  0.00
ATOM   4363  CE1 PHE   273      -6.944  11.553  -0.316  1.00  0.00
ATOM   4364  HE1 PHE   273      -6.028  11.747  -0.874  1.00  0.00
ATOM   4365  CZ  PHE   273      -6.885  11.283   1.032  1.00  0.00
ATOM   4366  HZ  PHE   273      -5.926  11.296   1.550  1.00  0.00
ATOM   4367  CE2 PHE   273      -8.039  10.997   1.727  1.00  0.00
ATOM   4368  HE2 PHE   273      -7.989  10.758   2.790  1.00  0.00
ATOM   4369  CD2 PHE   273      -9.275  11.012   1.070  1.00  0.00
ATOM   4370  HD2 PHE   273     -10.189  10.799   1.624  1.00  0.00
ATOM   4371  C   PHE   273     -12.102  12.563  -2.630  1.00  0.00
ATOM   4372  O   PHE   273     -11.710  12.561  -3.803  1.00  0.00
ATOM   4373  N   GLU   274     -13.400  12.579  -2.289  1.00  0.00
ATOM   4374  H   GLU   274     -13.665  12.497  -1.318  1.00  0.00
ATOM   4375  CA  GLU   274     -14.456  12.592  -3.295  1.00  0.00
ATOM   4376  HA  GLU   274     -14.298  11.773  -3.997  1.00  0.00
ATOM   4377  CB  GLU   274     -15.837  12.424  -2.649  1.00  0.00
ATOM   4378  HB2 GLU   274     -15.772  12.754  -1.612  1.00  0.00
ATOM   4379  HB3 GLU   274     -16.545  13.054  -3.186  1.00  0.00
ATOM   4380  CG  GLU   274     -16.309  10.977  -2.692  1.00  0.00
ATOM   4381  HG2 GLU   274     -16.518  10.743  -3.735  1.00  0.00
ATOM   4382  HG3 GLU   274     -15.442  10.408  -2.358  1.00  0.00
ATOM   4383  CD  GLU   274     -17.512  10.612  -1.840  1.00  0.00
ATOM   4384  OE1 GLU   274     -18.413  11.466  -1.662  1.00  0.00
ATOM   4385  OE2 GLU   274     -17.570   9.448  -1.380  1.00  0.00
ATOM   4386  C   GLU   274     -14.371  13.861  -4.168  1.00  0.00
ATOM   4387  O   GLU   274     -14.506  13.760  -5.384  1.00  0.00
ATOM   4388  N   ASN   275     -14.063  15.031  -3.565  1.00  0.00
ATOM   4389  H   ASN   275     -13.913  15.058  -2.567  1.00  0.00
ATOM   4390  CA  ASN   275     -13.920  16.284  -4.327  1.00  0.00
ATOM   4391  HA  ASN   275     -14.812  16.443  -4.932  1.00  0.00
ATOM   4392  CB  ASN   275     -13.737  17.499  -3.387  1.00  0.00
ATOM   4393  HB2 ASN   275     -12.789  17.374  -2.863  1.00  0.00
ATOM   4394  HB3 ASN   275     -13.669  18.353  -4.060  1.00  0.00
ATOM   4395  CG  ASN   275     -14.819  17.771  -2.369  1.00  0.00
ATOM   4396  OD1 ASN   275     -14.523  18.247  -1.282  1.00  0.00
ATOM   4397  ND2 ASN   275     -16.088  17.529  -2.693  1.00  0.00
ATOM   4398 HD21 ASN   275     -16.820  17.707  -2.021  1.00  0.00
ATOM   4399 HD22 ASN   275     -16.312  17.169  -3.609  1.00  0.00
ATOM   4400  C   ASN   275     -12.691  16.231  -5.239  1.00  0.00
ATOM   4401  O   ASN   275     -12.699  16.835  -6.309  1.00  0.00
ATOM   4402  N   LEU   276     -11.621  15.562  -4.788  1.00  0.00
ATOM   4403  H   LEU   276     -11.661  15.167  -3.859  1.00  0.00
ATOM   4404  CA  LEU   276     -10.356  15.492  -5.517  1.00  0.00
ATOM   4405  HA  LEU   276     -10.105  16.478  -5.907  1.00  0.00
ATOM   4406  CB  LEU   276      -9.217  15.024  -4.601  1.00  0.00
ATOM   4407  HB2 LEU   276      -9.623  14.156  -4.081  1.00  0.00
ATOM   4408  HB3 LEU   276      -8.388  14.711  -5.236  1.00  0.00
ATOM   4409  CG  LEU   276      -8.710  16.057  -3.563  1.00  0.00
ATOM   4410  HG  LEU   276      -9.567  16.575  -3.132  1.00  0.00
ATOM   4411  CD1 LEU   276      -7.934  15.371  -2.468  1.00  0.00
ATOM   4412 HD11 LEU   276      -7.077  14.853  -2.898  1.00  0.00
ATOM   4413 HD12 LEU   276      -7.587  16.113  -1.749  1.00  0.00
ATOM   4414 HD13 LEU   276      -8.578  14.650  -1.963  1.00  0.00
ATOM   4415  CD2 LEU   276      -7.829  17.128  -4.223  1.00  0.00
ATOM   4416 HD21 LEU   276      -8.405  17.656  -4.983  1.00  0.00
ATOM   4417 HD22 LEU   276      -7.490  17.837  -3.468  1.00  0.00
ATOM   4418 HD23 LEU   276      -6.965  16.653  -4.688  1.00  0.00
ATOM   4419  C   LEU   276     -10.381  14.661  -6.793  1.00  0.00
ATOM   4420  O   LEU   276      -9.590  14.935  -7.703  1.00  0.00
ATOM   4421  N   ILE   277     -11.223  13.617  -6.840  1.00  0.00
ATOM   4422  H   ILE   277     -11.657  13.317  -5.978  1.00  0.00
ATOM   4423  CA  ILE   277     -11.293  12.722  -8.001  1.00  0.00
ATOM   4424  HA  ILE   277     -10.296  12.470  -8.364  1.00  0.00
ATOM   4425  CB  ILE   277     -12.108  11.411  -7.763  1.00  0.00
ATOM   4426  HB  ILE   277     -13.104  11.690  -7.420  1.00  0.00
ATOM   4427  CG2 ILE   277     -12.225  10.553  -9.044  1.00  0.00
ATOM   4428 HG21 ILE   277     -11.229  10.273  -9.387  1.00  0.00
ATOM   4429 HG22 ILE   277     -12.800   9.653  -8.828  1.00  0.00
ATOM   4430 HG23 ILE   277     -12.729  11.127  -9.822  1.00  0.00
ATOM   4431  CG1 ILE   277     -11.538  10.582  -6.591  1.00  0.00
ATOM   4432 HG12 ILE   277     -10.730   9.963  -6.983  1.00  0.00
ATOM   4433 HG13 ILE   277     -11.137  11.277  -5.854  1.00  0.00
ATOM   4434  CD1 ILE   277     -12.596   9.684  -5.927  1.00  0.00
ATOM   4435 HD11 ILE   277     -12.997   8.987  -6.664  1.00  0.00
ATOM   4436 HD12 ILE   277     -12.138   9.124  -5.111  1.00  0.00
ATOM   4437 HD13 ILE   277     -13.403  10.302  -5.535  1.00  0.00
ATOM   4438  C   ILE   277     -11.616  13.450  -9.319  1.00  0.00
ATOM   4439  O   ILE   277     -10.795  13.344 -10.237  1.00  0.00
ATOM   4440  N   PRO   278     -12.749  14.205  -9.464  1.00  0.00
ATOM   4441  CD  PRO   278     -13.843  14.469  -8.506  1.00  0.00
ATOM   4442  HD2 PRO   278     -13.416  14.742  -7.541  1.00  0.00
ATOM   4443  HD3 PRO   278     -14.446  13.568  -8.394  1.00  0.00
ATOM   4444  CG  PRO   278     -14.609  15.596  -9.139  1.00  0.00
ATOM   4445  HG2 PRO   278     -14.217  16.548  -8.779  1.00  0.00
ATOM   4446  HG3 PRO   278     -15.662  15.513  -8.873  1.00  0.00
ATOM   4447  CB  PRO   278     -14.421  15.454 -10.591  1.00  0.00
ATOM   4448  HB2 PRO   278     -14.481  16.418 -11.095  1.00  0.00
ATOM   4449  HB3 PRO   278     -15.162  14.776 -11.014  1.00  0.00
ATOM   4450  CA  PRO   278     -13.014  14.863 -10.759  1.00  0.00
ATOM   4451  HA  PRO   278     -13.042  14.085 -11.522  1.00  0.00
ATOM   4452  C   PRO   278     -11.964  15.906 -11.136  1.00  0.00
ATOM   4453  O   PRO   278     -11.645  16.071 -12.313  1.00  0.00
ATOM   4454  N   ILE   279     -11.392  16.557 -10.134  1.00  0.00
ATOM   4455  H   ILE   279     -11.754  16.404  -9.204  1.00  0.00
ATOM   4456  CA  ILE   279     -10.349  17.556 -10.314  1.00  0.00
ATOM   4457  HA  ILE   279     -10.592  18.269 -11.102  1.00  0.00
ATOM   4458  CB  ILE   279     -10.071  18.318  -8.998  1.00  0.00
ATOM   4459  HB  ILE   279      -9.964  17.600  -8.185  1.00  0.00
ATOM   4460  CG2 ILE   279      -8.785  19.141  -9.125  1.00  0.00
ATOM   4461 HG21 ILE   279      -8.892  19.860  -9.937  1.00  0.00
ATOM   4462 HG22 ILE   279      -8.600  19.673  -8.192  1.00  0.00
ATOM   4463 HG23 ILE   279      -7.948  18.476  -9.335  1.00  0.00
ATOM   4464  CG1 ILE   279     -11.289  19.207  -8.587  1.00  0.00
ATOM   4465 HG12 ILE   279     -11.360  20.001  -9.330  1.00  0.00
ATOM   4466 HG13 ILE   279     -12.173  18.572  -8.649  1.00  0.00
ATOM   4467  CD1 ILE   279     -11.200  19.834  -7.165  1.00  0.00
ATOM   4468 HD11 ILE   279     -10.316  20.469  -7.102  1.00  0.00
ATOM   4469 HD12 ILE   279     -12.091  20.432  -6.974  1.00  0.00
ATOM   4470 HD13 ILE   279     -11.129  19.040  -6.421  1.00  0.00
ATOM   4471  C   ILE   279      -9.086  16.908 -10.886  1.00  0.00
ATOM   4472  O   ILE   279      -8.575  17.368 -11.908  1.00  0.00
ATOM   4473  N   LEU   280      -8.606  15.829 -10.252  1.00  0.00
ATOM   4474  H   LEU   280      -8.990  15.558  -9.357  1.00  0.00
ATOM   4475  CA  LEU   280      -7.399  15.149 -10.722  1.00  0.00
ATOM   4476  HA  LEU   280      -6.638  15.894 -10.953  1.00  0.00
ATOM   4477  CB  LEU   280      -6.841  14.193  -9.676  1.00  0.00
ATOM   4478  HB2 LEU   280      -7.690  13.585  -9.364  1.00  0.00
ATOM   4479  HB3 LEU   280      -6.091  13.557 -10.146  1.00  0.00
ATOM   4480  CG  LEU   280      -6.229  14.885  -8.448  1.00  0.00
ATOM   4481  HG  LEU   280      -6.914  15.658  -8.100  1.00  0.00
ATOM   4482  CD1 LEU   280      -5.993  13.896  -7.349  1.00  0.00
ATOM   4483 HD11 LEU   280      -5.308  13.123  -7.696  1.00  0.00
ATOM   4484 HD12 LEU   280      -5.560  14.405  -6.488  1.00  0.00
ATOM   4485 HD13 LEU   280      -6.940  13.439  -7.061  1.00  0.00
ATOM   4486  CD2 LEU   280      -4.922  15.586  -8.799  1.00  0.00
ATOM   4487 HD21 LEU   280      -5.108  16.340  -9.564  1.00  0.00
ATOM   4488 HD22 LEU   280      -4.516  16.065  -7.908  1.00  0.00
ATOM   4489 HD23 LEU   280      -4.207  14.855  -9.176  1.00  0.00
ATOM   4490  C   LEU   280      -7.554  14.508 -12.086  1.00  0.00
ATOM   4491  O   LEU   280      -6.596  14.516 -12.853  1.00  0.00
ATOM   4492  N   LYS   281      -8.772  14.027 -12.419  1.00  0.00
ATOM   4493  H   LYS   281      -9.498  14.040 -11.717  1.00  0.00
ATOM   4494  CA  LYS   281      -9.087  13.467 -13.734  1.00  0.00
ATOM   4495  HA  LYS   281      -8.414  12.636 -13.944  1.00  0.00
ATOM   4496  CB  LYS   281     -10.537  12.953 -13.793  1.00  0.00
ATOM   4497  HB2 LYS   281     -11.140  13.665 -13.229  1.00  0.00
ATOM   4498  HB3 LYS   281     -10.832  12.979 -14.842  1.00  0.00
ATOM   4499  CG  LYS   281     -10.753  11.559 -13.241  1.00  0.00
ATOM   4500  HG2 LYS   281     -10.127  10.856 -13.791  1.00  0.00
ATOM   4501  HG3 LYS   281     -10.475  11.544 -12.187  1.00  0.00
ATOM   4502  CD  LYS   281     -12.220  11.156 -13.386  1.00  0.00
ATOM   4503  HD2 LYS   281     -12.825  11.915 -12.890  1.00  0.00
ATOM   4504  HD3 LYS   281     -12.458  11.140 -14.450  1.00  0.00
ATOM   4505  CE  LYS   281     -12.518   9.805 -12.785  1.00  0.00
ATOM   4506  HE2 LYS   281     -12.151   9.035 -13.464  1.00  0.00
ATOM   4507  HE3 LYS   281     -11.995   9.727 -11.832  1.00  0.00
ATOM   4508  NZ  LYS   281     -13.977   9.618 -12.566  1.00  0.00
ATOM   4509  HZ1 LYS   281     -14.462   9.689 -13.449  1.00  0.00
ATOM   4510  HZ2 LYS   281     -14.142   8.706 -12.163  1.00  0.00
ATOM   4511  HZ3 LYS   281     -14.317  10.330 -11.936  1.00  0.00
ATOM   4512  C   LYS   281      -8.881  14.545 -14.802  1.00  0.00
ATOM   4513  O   LYS   281      -8.252  14.285 -15.832  1.00  0.00
ATOM   4514  N   THR   282      -9.389  15.756 -14.541  1.00  0.00
ATOM   4515  H   THR   282      -9.962  15.852 -13.715  1.00  0.00
ATOM   4516  CA  THR   282      -9.288  16.897 -15.452  1.00  0.00
ATOM   4517  HA  THR   282      -9.561  16.603 -16.466  1.00  0.00
ATOM   4518  CB  THR   282     -10.242  18.012 -14.990  1.00  0.00
ATOM   4519  HB  THR   282      -9.964  18.289 -13.973  1.00  0.00
ATOM   4520  CG2 THR   282     -10.187  19.233 -15.877  1.00  0.00
ATOM   4521 HG21 THR   282     -10.465  18.957 -16.894  1.00  0.00
ATOM   4522 HG22 THR   282     -10.880  19.986 -15.503  1.00  0.00
ATOM   4523 HG23 THR   282      -9.175  19.638 -15.875  1.00  0.00
ATOM   4524  OG1 THR   282     -11.572  17.490 -15.003  1.00  0.00
ATOM   4525  HG1 THR   282     -12.186  18.171 -14.718  1.00  0.00
ATOM   4526  C   THR   282      -7.834  17.348 -15.623  1.00  0.00
ATOM   4527  O   THR   282      -7.407  17.623 -16.744  1.00  0.00
ATOM   4528  N   VAL   283      -7.083  17.414 -14.513  1.00  0.00
ATOM   4529  H   VAL   283      -7.547  17.263 -13.628  1.00  0.00
ATOM   4530  CA  VAL   283      -5.673  17.815 -14.499  1.00  0.00
ATOM   4531  HA  VAL   283      -5.503  18.723 -15.077  1.00  0.00
ATOM   4532  CB  VAL   283      -5.177  18.052 -13.044  1.00  0.00
ATOM   4533  HB  VAL   283      -5.411  17.167 -12.453  1.00  0.00
ATOM   4534  CG1 VAL   283      -3.677  18.311 -12.998  1.00  0.00
ATOM   4535 HG11 VAL   283      -3.442  19.196 -13.589  1.00  0.00
ATOM   4536 HG12 VAL   283      -3.367  18.472 -11.965  1.00  0.00
ATOM   4537 HG13 VAL   283      -3.146  17.451 -13.406  1.00  0.00
ATOM   4538  CG2 VAL   283      -5.932  19.217 -12.403  1.00  0.00
ATOM   4539 HG21 VAL   283      -6.998  18.992 -12.381  1.00  0.00
ATOM   4540 HG22 VAL   283      -5.572  19.368 -11.385  1.00  0.00
ATOM   4541 HG23 VAL   283      -5.766  20.123 -12.985  1.00  0.00
ATOM   4542  C   VAL   283      -4.826  16.780 -15.280  1.00  0.00
ATOM   4543  O   VAL   283      -3.961  17.165 -16.065  1.00  0.00
ATOM   4544  N   HIE   284      -5.116  15.480 -15.095  1.00  0.00
ATOM   4545  H   HIE   284      -5.808  15.230 -14.403  1.00  0.00
ATOM   4546  CA  HIE   284      -4.429  14.407 -15.806  1.00  0.00
ATOM   4547  HA  HIE   284      -3.353  14.498 -15.659  1.00  0.00
ATOM   4548  CB  HIE   284      -4.882  13.035 -15.281  1.00  0.00
ATOM   4549  HB2 HIE   284      -4.485  12.802 -14.294  1.00  0.00
ATOM   4550  HB3 HIE   284      -5.972  13.039 -15.242  1.00  0.00
ATOM   4551  CG  HIE   284      -4.492  11.907 -16.175  1.00  0.00
ATOM   4552  ND1 HIE   284      -3.183  11.484 -16.263  1.00  0.00
ATOM   4553  CE1 HIE   284      -3.183  10.507 -17.155  1.00  0.00
ATOM   4554  HE1 HIE   284      -2.231  10.023 -17.371  1.00  0.00
ATOM   4555  NE2 HIE   284      -4.404  10.291 -17.643  1.00  0.00
ATOM   4556  HE2 HIE   284      -4.684   9.603 -18.327  1.00  0.00
ATOM   4557  CD2 HIE   284      -5.247  11.189 -17.040  1.00  0.00
ATOM   4558  HD2 HIE   284      -6.304  11.208 -17.307  1.00  0.00
ATOM   4559  C   HIE   284      -4.687  14.531 -17.330  1.00  0.00
ATOM   4560  O   HIE   284      -3.757  14.354 -18.121  1.00  0.00
ATOM   4561  N   GLU   285      -5.937  14.856 -17.717  1.00  0.00
ATOM   4562  H   GLU   285      -6.629  14.958 -16.989  1.00  0.00
ATOM   4563  CA  GLU   285      -6.361  15.036 -19.114  1.00  0.00
ATOM   4564  HA  GLU   285      -6.127  14.137 -19.685  1.00  0.00
ATOM   4565  CB  GLU   285      -7.876  15.294 -19.202  1.00  0.00
ATOM   4566  HB2 GLU   285      -8.228  15.431 -18.179  1.00  0.00
ATOM   4567  HB3 GLU   285      -8.002  16.224 -19.757  1.00  0.00
ATOM   4568  CG  GLU   285      -8.678  14.193 -19.871  1.00  0.00
ATOM   4569  HG2 GLU   285      -8.475  13.306 -19.270  1.00  0.00
ATOM   4570  HG3 GLU   285      -9.726  14.472 -19.761  1.00  0.00
ATOM   4571  CD  GLU   285      -8.384  13.893 -21.329  1.00  0.00
ATOM   4572  OE1 GLU   285      -7.848  14.778 -22.038  1.00  0.00
ATOM   4573  OE2 GLU   285      -8.714  12.769 -21.771  1.00  0.00
ATOM   4574  C   GLU   285      -5.619  16.195 -19.772  1.00  0.00
ATOM   4575  O   GLU   285      -5.217  16.078 -20.920  1.00  0.00
ATOM   4576  N   LYS   286      -5.448  17.312 -19.047  1.00  0.00
ATOM   4577  H   LYS   286      -5.859  17.330 -18.125  1.00  0.00
ATOM   4578  CA  LYS   286      -4.741  18.506 -19.518  1.00  0.00
ATOM   4579  HA  LYS   286      -5.205  18.883 -20.429  1.00  0.00
ATOM   4580  CB  LYS   286      -4.807  19.608 -18.439  1.00  0.00
ATOM   4581  HB2 LYS   286      -5.859  19.859 -18.307  1.00  0.00
ATOM   4582  HB3 LYS   286      -4.418  19.173 -17.518  1.00  0.00
ATOM   4583  CG  LYS   286      -4.023  20.869 -18.774  1.00  0.00
ATOM   4584  HG2 LYS   286      -2.971  20.600 -18.863  1.00  0.00
ATOM   4585  HG3 LYS   286      -4.384  21.247 -19.730  1.00  0.00
ATOM   4586  CD  LYS   286      -4.182  21.941 -17.715  1.00  0.00
ATOM   4587  HD2 LYS   286      -5.185  22.358 -17.807  1.00  0.00
ATOM   4588  HD3 LYS   286      -4.075  21.467 -16.739  1.00  0.00
ATOM   4589  CE  LYS   286      -3.162  23.048 -17.852  1.00  0.00
ATOM   4590  HE2 LYS   286      -3.315  23.750 -17.031  1.00  0.00
ATOM   4591  HE3 LYS   286      -2.170  22.604 -17.769  1.00  0.00
ATOM   4592  NZ  LYS   286      -3.274  23.771 -19.149  1.00  0.00
ATOM   4593  HZ1 LYS   286      -4.193  24.184 -19.226  1.00  0.00
ATOM   4594  HZ2 LYS   286      -2.574  24.497 -19.191  1.00  0.00
ATOM   4595  HZ3 LYS   286      -3.132  23.121 -19.909  1.00  0.00
ATOM   4596  C   LYS   286      -3.273  18.158 -19.844  1.00  0.00
ATOM   4597  O   LYS   286      -2.771  18.536 -20.907  1.00  0.00
ATOM   4598  N   TYR   287      -2.596  17.439 -18.923  1.00  0.00
ATOM   4599  H   TYR   287      -3.018  17.315 -18.014  1.00  0.00
ATOM   4600  CA  TYR   287      -1.191  17.086 -19.087  1.00  0.00
ATOM   4601  HA  TYR   287      -0.722  17.786 -19.779  1.00  0.00
ATOM   4602  CB  TYR   287      -0.432  17.137 -17.744  1.00  0.00
ATOM   4603  HB2 TYR   287      -0.822  16.428 -17.014  1.00  0.00
ATOM   4604  HB3 TYR   287       0.591  16.863 -18.004  1.00  0.00
ATOM   4605  CG  TYR   287      -0.446  18.529 -17.152  1.00  0.00
ATOM   4606  CD1 TYR   287       0.376  19.534 -17.661  1.00  0.00
ATOM   4607  HD1 TYR   287       1.075  19.285 -18.459  1.00  0.00
ATOM   4608  CE1 TYR   287       0.315  20.838 -17.168  1.00  0.00
ATOM   4609  HE1 TYR   287       0.977  21.608 -17.564  1.00  0.00
ATOM   4610  CZ  TYR   287      -0.581  21.148 -16.161  1.00  0.00
ATOM   4611  OH  TYR   287      -0.647  22.420 -15.661  1.00  0.00
ATOM   4612  HH  TYR   287      -0.025  23.020 -16.079  1.00  0.00
ATOM   4613  CE2 TYR   287      -1.428  20.175 -15.662  1.00  0.00
ATOM   4614  HE2 TYR   287      -2.151  20.423 -14.885  1.00  0.00
ATOM   4615  CD2 TYR   287      -1.356  18.874 -16.157  1.00  0.00
ATOM   4616  HD2 TYR   287      -2.019  18.104 -15.764  1.00  0.00
ATOM   4617  C   TYR   287      -0.871  15.847 -19.914  1.00  0.00
ATOM   4618  O   TYR   287       0.294  15.671 -20.285  1.00  0.00
ATOM   4619  N   ARG   288      -1.872  15.001 -20.236  1.00  0.00
ATOM   4620  H   ARG   288      -2.780  15.107 -19.807  1.00  0.00
ATOM   4621  CA  ARG   288      -1.614  13.791 -21.038  1.00  0.00
ATOM   4622  HA  ARG   288      -0.637  13.394 -20.764  1.00  0.00
ATOM   4623  CB  ARG   288      -2.672  12.692 -20.822  1.00  0.00
ATOM   4624  HB2 ARG   288      -2.283  11.784 -21.282  1.00  0.00
ATOM   4625  HB3 ARG   288      -2.759  12.545 -19.745  1.00  0.00
ATOM   4626  CG  ARG   288      -4.042  13.008 -21.401  1.00  0.00
ATOM   4627  HG2 ARG   288      -4.560  13.672 -20.709  1.00  0.00
ATOM   4628  HG3 ARG   288      -3.899  13.517 -22.354  1.00  0.00
ATOM   4629  CD  ARG   288      -4.871  11.760 -21.617  1.00  0.00
ATOM   4630  HD2 ARG   288      -4.283  11.028 -22.171  1.00  0.00
ATOM   4631  HD3 ARG   288      -5.151  11.342 -20.650  1.00  0.00
ATOM   4632  NE  ARG   288      -6.091  12.051 -22.373  1.00  0.00
ATOM   4633  HE  ARG   288      -6.914  12.279 -21.834  1.00  0.00
ATOM   4634  CZ  ARG   288      -6.185  12.037 -23.700  1.00  0.00
ATOM   4635  NH1 ARG   288      -5.127  11.737 -24.446  1.00  0.00
ATOM   4636 HH11 ARG   288      -4.246  11.519 -24.003  1.00  0.00
ATOM   4637 HH12 ARG   288      -5.208  11.729 -25.453  1.00  0.00
ATOM   4638  NH2 ARG   288      -7.337  12.320 -24.293  1.00  0.00
ATOM   4639 HH21 ARG   288      -8.147  12.547 -23.733  1.00  0.00
ATOM   4640 HH22 ARG   288      -7.400  12.307 -25.301  1.00  0.00
ATOM   4641  C   ARG   288      -1.362  14.062 -22.524  1.00  0.00
ATOM   4642  O   ARG   288      -1.529  15.187 -22.990  1.00  0.00
ATOM   4643  OXT ARG   288      -0.990  13.158 -23.268  1.00  0.00
TER
ATOM   4644  O2  L1    289       8.310  -5.236  -3.293  1.00  0.00
ATOM   4645  C13 L1    289       7.616  -5.472  -4.268  1.00  0.00
ATOM   4646  C14 L1    289       8.224  -5.532  -5.647  1.00  0.00
ATOM   4647  H1  L1    289       7.500  -5.440  -6.449  1.00  0.00
ATOM   4648  H10 L1    289       8.771  -6.469  -5.760  1.00  0.00
ATOM   4649  H11 L1    289       8.975  -4.750  -5.746  1.00  0.00
ATOM   4650  N3  L1    289       6.273  -5.672  -4.189  1.00  0.00
ATOM   4651  H9  L1    289       5.851  -5.868  -5.086  1.00  0.00
ATOM   4652  C11 L1    289       5.483  -5.630  -3.035  1.00  0.00
ATOM   4653  C12 L1    289       5.824  -4.805  -1.961  1.00  0.00
ATOM   4654  H8  L1    289       6.718  -4.201  -2.015  1.00  0.00
ATOM   4655  N2  L1    289       4.332  -6.301  -3.010  1.00  0.00
ATOM   4656  C10 L1    289       3.509  -6.253  -1.966  1.00  0.00
ATOM   4657  H7  L1    289       2.588  -6.816  -1.999  1.00  0.00
ATOM   4658  C9  L1    289       3.820  -5.494  -0.843  1.00  0.00
ATOM   4659  H6  L1    289       3.155  -5.461   0.009  1.00  0.00
ATOM   4660  C8  L1    289       5.022  -4.759  -0.825  1.00  0.00
ATOM   4661  N1  L1    289       5.428  -3.875   0.179  1.00  0.00
ATOM   4662  H5  L1    289       6.206  -3.310  -0.130  1.00  0.00
ATOM   4663  C7  L1    289       4.927  -3.710   1.419  1.00  0.00
ATOM   4664  O1  L1    289       4.003  -4.375   1.856  1.00  0.00
ATOM   4665  C4  L1    289       5.499  -2.640   2.270  1.00  0.00
ATOM   4666  C3  L1    289       6.721  -2.795   2.949  1.00  0.00
ATOM   4667 CL2  L1    289       7.648  -4.246   2.774  1.00  0.00
ATOM   4668  C2  L1    289       7.208  -1.771   3.755  1.00  0.00
ATOM   4669  H3  L1    289       8.143  -1.900   4.279  1.00  0.00
ATOM   4670  C1  L1    289       6.494  -0.584   3.887  1.00  0.00
ATOM   4671  H2  L1    289       6.875   0.210   4.514  1.00  0.00
ATOM   4672  C6  L1    289       5.293  -0.419   3.210  1.00  0.00
ATOM   4673  H4  L1    289       4.738   0.502   3.310  1.00  0.00
ATOM   4674  C5  L1    289       4.792  -1.430   2.400  1.00  0.00
ATOM   4675 CL1  L1    289       3.290  -1.199   1.552  1.00  0.00
ATOM   4676  C27 L1    289       7.616  -5.472  -4.268  1.00  0.00
ATOM   4677  O4  L1    289       8.310  -5.236  -3.293  1.00  0.00
ATOM   4678  C28 L1    289       8.224  -5.532  -5.647  1.00  0.00
ATOM   4679  C30 L1    289       9.710  -5.701  -5.528  1.00  0.00
ATOM   4680  H20 L1    289      10.151  -5.744  -6.525  1.00  0.00
ATOM   4681  H21 L1    289      10.129  -4.854  -4.983  1.00  0.00
ATOM   4682  H22 L1    289       9.930  -6.623  -4.992  1.00  0.00
ATOM   4683  C31 L1    289       8.031  -4.214  -6.334  1.00  0.00
ATOM   4684  H26 L1    289       8.470  -4.255  -7.331  1.00  0.00
ATOM   4685  H27 L1    289       6.966  -3.998  -6.415  1.00  0.00
ATOM   4686  H28 L1    289       8.517  -3.428  -5.756  1.00  0.00
ATOM   4687  C29 L1    289       7.666  -6.628  -6.507  1.00  0.00
ATOM   4688  H23 L1    289       8.153  -6.607  -7.483  1.00  0.00
ATOM   4689  H24 L1    289       7.848  -7.592  -6.031  1.00  0.00
ATOM   4690  H25 L1    289       6.594  -6.482  -6.633  1.00  0.00
TER
ATOM   4691 Na+  Na+   290     -11.328  -0.362 -14.474  1.00  0.00
TER
ATOM   4692  O   WAT   291       3.448  17.563   6.601  1.00  0.00
ATOM   4693  H1  WAT   291       4.170  17.445   7.219  1.00  0.00
ATOM   4694  H2  WAT   291       3.031  18.380   6.873  1.00  0.00
TER
ATOM   4695  O   WAT   292      10.920  13.384  -1.896  1.00  0.00
ATOM   4696  H1  WAT   292      11.641  13.266  -1.279  1.00  0.00
ATOM   4697  H2  WAT   292      10.502  14.201  -1.625  1.00  0.00
TER
ATOM   4698  O   WAT   293     -12.283  12.268   2.341  1.00  0.00
ATOM   4699  H1  WAT   293     -11.562  12.150   2.959  1.00  0.00
ATOM   4700  H2  WAT   293     -12.701  13.085   2.612  1.00  0.00
TER
ATOM   4701  O   WAT   294      -2.069   2.442   7.933  1.00  0.00
ATOM   4702  H1  WAT   294      -1.348   2.324   8.550  1.00  0.00
ATOM   4703  H2  WAT   294      -2.486   3.259   8.204  1.00  0.00
TER
ATOM   4704  O   WAT   295      -2.436  13.926   8.948  1.00  0.00
ATOM   4705  H1  WAT   295      -1.715  13.808   9.566  1.00  0.00
ATOM   4706  H2  WAT   295      -2.854  14.743   9.220  1.00  0.00
TER
ATOM   4707  O   WAT   296      -2.396   9.575   6.539  1.00  0.00
ATOM   4708  H1  WAT   296      -1.675   9.458   7.157  1.00  0.00
ATOM   4709  H2  WAT   296      -2.814  10.393   6.810  1.00  0.00
TER
ATOM   4710  O   WAT   297       3.661  17.646   9.345  1.00  0.00
ATOM   4711  H1  WAT   297       4.383  17.528   9.963  1.00  0.00
ATOM   4712  H2  WAT   297       3.244  18.463   9.616  1.00  0.00
TER
ATOM   4713  O   WAT   298     -14.160  11.588   0.386  1.00  0.00
ATOM   4714  H1  WAT   298     -13.438  11.470   1.004  1.00  0.00
ATOM   4715  H2  WAT   298     -14.577  12.405   0.658  1.00  0.00
TER
ATOM   4716  O   WAT   299       7.475   8.792   8.413  1.00  0.00
ATOM   4717  H1  WAT   299       8.197   8.674   9.031  1.00  0.00
ATOM   4718  H2  WAT   299       7.058   9.609   8.684  1.00  0.00
TER
ATOM   4719  O   WAT   300       7.356   8.020   1.685  1.00  0.00
ATOM   4720  H1  WAT   300       8.077   7.903   2.302  1.00  0.00
ATOM   4721  H2  WAT   300       6.939   8.838   1.956  1.00  0.00
TER
ATOM   4722  O   WAT   301       7.666   7.649   4.293  1.00  0.00
ATOM   4723  H1  WAT   301       8.388   7.531   4.910  1.00  0.00
ATOM   4724  H2  WAT   301       7.249   8.466   4.564  1.00  0.00
TER
ATOM   4725  O   WAT   302       3.774  21.487   3.226  1.00  0.00
ATOM   4726  H1  WAT   302       4.495  21.369   3.844  1.00  0.00
ATOM   4727  H2  WAT   302       3.356  22.304   3.497  1.00  0.00
TER
ATOM   4728  O   WAT   303     -13.492   5.677  -4.905  1.00  0.00
ATOM   4729  H1  WAT   303     -12.770   5.559  -4.287  1.00  0.00
ATOM   4730  H2  WAT   303     -13.909   6.494  -4.633  1.00  0.00
TER
ATOM   4731  O   WAT   304     -11.011  16.686   3.727  1.00  0.00
ATOM   4732  H1  WAT   304     -10.289  16.568   4.345  1.00  0.00
ATOM   4733  H2  WAT   304     -11.428  17.503   3.999  1.00  0.00
TER
ATOM   4734  O   WAT   305      14.521  11.119  -7.468  1.00  0.00
ATOM   4735  H1  WAT   305      15.242  11.001  -6.850  1.00  0.00
ATOM   4736  H2  WAT   305      14.104  11.937  -7.196  1.00  0.00
TER
ATOM   4737  O   WAT   306       7.570  11.481   9.553  1.00  0.00
ATOM   4738  H1  WAT   306       8.291  11.363  10.171  1.00  0.00
ATOM   4739  H2  WAT   306       7.152  12.298   9.825  1.00  0.00
TER
ATOM   4740  O   WAT   307     -12.712  15.364   8.361  1.00  0.00
ATOM   4741  H1  WAT   307     -11.991  15.246   8.979  1.00  0.00
ATOM   4742  H2  WAT   307     -13.130  16.181   8.632  1.00  0.00
TER
ATOM   4743  O   WAT   308       5.001   1.865   6.135  1.00  0.00
ATOM   4744  H1  WAT   308       5.723   1.747   6.753  1.00  0.00
ATOM   4745  H2  WAT   308       4.584   2.682   6.407  1.00  0.00
TER
ATOM   4746  O   WAT   309     -15.405   9.068   0.449  1.00  0.00
ATOM   4747  H1  WAT   309     -14.683   8.950   1.066  1.00  0.00
ATOM   4748  H2  WAT   309     -15.822   9.886   0.720  1.00  0.00
TER
ATOM   4749  O   WAT   310      -4.206  26.849  -2.632  1.00  0.00
ATOM   4750  H1  WAT   310      -3.484  26.731  -2.015  1.00  0.00
ATOM   4751  H2  WAT   310      -4.623  27.667  -2.361  1.00  0.00
TER
ATOM   4752  O   WAT   311       2.936  19.525   4.715  1.00  0.00
ATOM   4753  H1  WAT   311       3.657  19.407   5.333  1.00  0.00
ATOM   4754  H2  WAT   311       2.518  20.342   4.987  1.00  0.00
TER
ATOM   4755  O   WAT   312      15.980  17.847  18.775  1.00  0.00
ATOM   4756  H1  WAT   312      16.702  17.729  19.393  1.00  0.00
ATOM   4757  H2  WAT   312      15.563  18.665  19.046  1.00  0.00
TER
ATOM   4758  O   WAT   313      -1.286  25.454   2.538  1.00  0.00
ATOM   4759  H1  WAT   313      -0.565  25.336   3.156  1.00  0.00
ATOM   4760  H2  WAT   313      -1.704  26.271   2.809  1.00  0.00
TER
ATOM   4761  O   WAT   314      18.872  14.680   4.521  1.00  0.00
ATOM   4762  H1  WAT   314      19.593  14.562   5.139  1.00  0.00
ATOM   4763  H2  WAT   314      18.454  15.498   4.793  1.00  0.00
TER
ATOM   4764  O   WAT   315       8.973  -1.674  -2.646  1.00  0.00
ATOM   4765  H1  WAT   315       9.694  -1.791  -2.029  1.00  0.00
ATOM   4766  H2  WAT   315       8.555  -0.856  -2.375  1.00  0.00
TER
ATOM   4767  O   WAT   316      12.534  16.273  19.447  1.00  0.00
ATOM   4768  H1  WAT   316      13.255  16.155  20.065  1.00  0.00
ATOM   4769  H2  WAT   316      12.116  17.090  19.719  1.00  0.00
TER
ATOM   4770  O   WAT   317      14.791   6.667 -16.216  1.00  0.00
ATOM   4771  H1  WAT   317      15.512   6.549 -15.598  1.00  0.00
ATOM   4772  H2  WAT   317      14.373   7.484 -15.944  1.00  0.00
TER
ATOM   4773  O   WAT   318       7.764   0.558   0.937  1.00  0.00
ATOM   4774  H1  WAT   318       8.485   0.440   1.554  1.00  0.00
ATOM   4775  H2  WAT   318       7.347   1.375   1.208  1.00  0.00
TER
ATOM   4776  O   WAT   319      -8.418  -4.643  -2.869  1.00  0.00
ATOM   4777  H1  WAT   319      -7.696  -4.761  -2.251  1.00  0.00
ATOM   4778  H2  WAT   319      -8.835  -3.826  -2.597  1.00  0.00
TER
ATOM   4779  O   WAT   320       7.840  18.534  20.584  1.00  0.00
ATOM   4780  H1  WAT   320       8.561  18.416  21.202  1.00  0.00
ATOM   4781  H2  WAT   320       7.422  19.352  20.855  1.00  0.00
TER
ATOM   4782  O   WAT   321       7.192   6.690  10.373  1.00  0.00
ATOM   4783  H1  WAT   321       7.914   6.572  10.991  1.00  0.00
ATOM   4784  H2  WAT   321       6.775   7.507  10.645  1.00  0.00
TER
ATOM   4785  O   WAT   322      10.526   8.374   5.192  1.00  0.00
ATOM   4786  H1  WAT   322      11.248   8.256   5.810  1.00  0.00
ATOM   4787  H2  WAT   322      10.109   9.192   5.464  1.00  0.00
TER
ATOM   4788  O   WAT   323       9.444  15.859  19.164  1.00  0.00
ATOM   4789  H1  WAT   323      10.165  15.741  19.782  1.00  0.00
ATOM   4790  H2  WAT   323       9.026  16.676  19.435  1.00  0.00
TER
ATOM   4791  O   WAT   324       9.355  10.757  11.753  1.00  0.00
ATOM   4792  H1  WAT   324      10.077  10.639  12.371  1.00  0.00
ATOM   4793  H2  WAT   324       8.938  11.575  12.025  1.00  0.00
TER
ATOM   4794  O   WAT   325       5.953   8.254   6.221  1.00  0.00
ATOM   4795  H1  WAT   325       6.675   8.136   6.839  1.00  0.00
ATOM   4796  H2  WAT   325       5.536   9.071   6.492  1.00  0.00
TER
ATOM   4797  O   WAT   326     -17.178  15.102  -0.297  1.00  0.00
ATOM   4798  H1  WAT   326     -16.457  14.984   0.321  1.00  0.00
ATOM   4799  H2  WAT   326     -17.596  15.919  -0.025  1.00  0.00
TER
ATOM   4800  O   WAT   327       5.930  12.109  17.645  1.00  0.00
ATOM   4801  H1  WAT   327       6.652  11.991  18.262  1.00  0.00
ATOM   4802  H2  WAT   327       5.513  12.927  17.916  1.00  0.00
TER
ATOM   4803  O   WAT   328       7.461 -12.070   6.774  1.00  0.00
ATOM   4804  H1  WAT   328       8.183 -12.188   7.391  1.00  0.00
ATOM   4805  H2  WAT   328       7.044 -11.252   7.045  1.00  0.00
TER
ATOM   4806  O   WAT   329      11.583  20.198  -3.257  1.00  0.00
ATOM   4807  H1  WAT   329      12.304  20.080  -2.639  1.00  0.00
ATOM   4808  H2  WAT   329      11.165  21.016  -2.985  1.00  0.00
TER
ATOM   4809  O   WAT   330       7.504  -2.278  -0.200  1.00  0.00
ATOM   4810  H1  WAT   330       8.225  -2.396   0.418  1.00  0.00
ATOM   4811  H2  WAT   330       7.087  -1.460   0.072  1.00  0.00
TER
ATOM   4812  O   WAT   331       0.039 -21.027  -5.736  1.00  0.00
ATOM   4813  H1  WAT   331       0.761 -21.144  -5.119  1.00  0.00
ATOM   4814  H2  WAT   331      -0.378 -20.209  -5.465  1.00  0.00
TER
ATOM   4815  O   WAT   332      17.417  18.175   7.152  1.00  0.00
ATOM   4816  H1  WAT   332      18.139  18.057   7.770  1.00  0.00
ATOM   4817  H2  WAT   332      17.000  18.993   7.424  1.00  0.00
TER
ATOM   4818  O   WAT   333     -15.987  14.909 -13.509  1.00  0.00
ATOM   4819  H1  WAT   333     -15.265  14.791 -12.891  1.00  0.00
ATOM   4820  H2  WAT   333     -16.404  15.726 -13.238  1.00  0.00
TER
ATOM   4821  O   WAT   334       2.524 -13.086  12.328  1.00  0.00
ATOM   4822  H1  WAT   334       3.245 -13.204  12.946  1.00  0.00
ATOM   4823  H2  WAT   334       2.107 -12.269  12.599  1.00  0.00
TER
ATOM   4824  O   WAT   335      16.742   9.608  -3.741  1.00  0.00
ATOM   4825  H1  WAT   335      17.463   9.490  -3.123  1.00  0.00
ATOM   4826  H2  WAT   335      16.324  10.426  -3.469  1.00  0.00
TER
ATOM   4827  O   WAT   336      13.619  23.278   3.897  1.00  0.00
ATOM   4828  H1  WAT   336      14.340  23.160   4.514  1.00  0.00
ATOM   4829  H2  WAT   336      13.202  24.096   4.168  1.00  0.00
TER
ATOM   4830  O   WAT   337      -8.027   9.987 -15.700  1.00  0.00
ATOM   4831  H1  WAT   337      -7.305   9.869 -15.082  1.00  0.00
ATOM   4832  H2  WAT   337      -8.444  10.804 -15.429  1.00  0.00
TER
ATOM   4833  O   WAT   338       9.992  11.125  -0.704  1.00  0.00
ATOM   4834  H1  WAT   338      10.714  11.007  -0.086  1.00  0.00
ATOM   4835  H2  WAT   338       9.575  11.943  -0.432  1.00  0.00
TER
ATOM   4836  O   WAT   339       1.827 -14.480  -8.649  1.00  0.00
ATOM   4837  H1  WAT   339       2.548 -14.598  -8.031  1.00  0.00
ATOM   4838  H2  WAT   339       1.410 -13.663  -8.377  1.00  0.00
TER
ATOM   4839  O   WAT   340     -12.289  18.998   4.726  1.00  0.00
ATOM   4840  H1  WAT   340     -11.568  18.880   5.344  1.00  0.00
ATOM   4841  H2  WAT   340     -12.707  19.815   4.997  1.00  0.00
TER
ATOM   4842  O   WAT   341     -12.421  -1.094  -7.553  1.00  0.00
ATOM   4843  H1  WAT   341     -11.699  -1.211  -6.935  1.00  0.00
ATOM   4844  H2  WAT   341     -12.838  -0.276  -7.281  1.00  0.00
TER
ATOM   4845  O   WAT   342       2.377 -25.205  -7.245  1.00  0.00
ATOM   4846  H1  WAT   342       3.098 -25.323  -6.627  1.00  0.00
ATOM   4847  H2  WAT   342       1.960 -24.388  -6.973  1.00  0.00
TER
ATOM   4848  O   WAT   343      14.659   4.201   3.816  1.00  0.00
ATOM   4849  H1  WAT   343      15.380   4.083   4.434  1.00  0.00
ATOM   4850  H2  WAT   343      14.241   5.019   4.088  1.00  0.00
TER
ATOM   4851  O   WAT   344       7.759  27.431  -3.741  1.00  0.00
ATOM   4852  H1  WAT   344       8.481  27.313  -3.123  1.00  0.00
ATOM   4853  H2  WAT   344       7.342  28.248  -3.469  1.00  0.00
TER
ATOM   4854  O   WAT   345     -13.133  14.611 -16.610  1.00  0.00
ATOM   4855  H1  WAT   345     -12.412  14.493 -15.992  1.00  0.00
ATOM   4856  H2  WAT   345     -13.550  15.428 -16.339  1.00  0.00
TER
ATOM   4857  O   WAT   346       5.985 -19.444 -10.103  1.00  0.00
ATOM   4858  H1  WAT   346       6.707 -19.562  -9.485  1.00  0.00
ATOM   4859  H2  WAT   346       5.568 -18.626  -9.832  1.00  0.00
TER
ATOM   4860  O   WAT   347     -12.148  14.367   3.958  1.00  0.00
ATOM   4861  H1  WAT   347     -11.427  14.249   4.576  1.00  0.00
ATOM   4862  H2  WAT   347     -12.566  15.185   4.229  1.00  0.00
TER
ATOM   4863  O   WAT   348      10.060   8.971   7.887  1.00  0.00
ATOM   4864  H1  WAT   348      10.782   8.853   8.505  1.00  0.00
ATOM   4865  H2  WAT   348       9.643   9.789   8.158  1.00  0.00
TER
ATOM   4866  O   WAT   349      19.560  18.882   4.215  1.00  0.00
ATOM   4867  H1  WAT   349      20.281  18.764   4.833  1.00  0.00
ATOM   4868  H2  WAT   349      19.142  19.699   4.486  1.00  0.00
TER
ATOM   4869  O   WAT   350       9.206  26.408  14.111  1.00  0.00
ATOM   4870  H1  WAT   350       9.928  26.290  14.729  1.00  0.00
ATOM   4871  H2  WAT   350       8.789  27.226  14.383  1.00  0.00
TER
ATOM   4872  O   WAT   351      14.999  18.800  16.223  1.00  0.00
ATOM   4873  H1  WAT   351      15.721  18.682  16.841  1.00  0.00
ATOM   4874  H2  WAT   351      14.582  19.617  16.495  1.00  0.00
TER
ATOM   4875  O   WAT   352      10.599  17.834  -9.408  1.00  0.00
ATOM   4876  H1  WAT   352      11.320  17.716  -8.790  1.00  0.00
ATOM   4877  H2  WAT   352      10.181  18.652  -9.137  1.00  0.00
TER
ATOM   4878  O   WAT   353     -13.504  15.390 -14.176  1.00  0.00
ATOM   4879  H1  WAT   353     -12.783  15.272 -13.558  1.00  0.00
ATOM   4880  H2  WAT   353     -13.921  16.208 -13.904  1.00  0.00
TER
ATOM   4881  O   WAT   354      -6.316  27.357   6.610  1.00  0.00
ATOM   4882  H1  WAT   354      -5.594  27.239   7.228  1.00  0.00
ATOM   4883  H2  WAT   354      -6.733  28.175   6.881  1.00  0.00
TER
ATOM   4884  O   WAT   355      -0.524  25.782 -13.681  1.00  0.00
ATOM   4885  H1  WAT   355       0.198  25.664 -13.063  1.00  0.00
ATOM   4886  H2  WAT   355      -0.941  26.600 -13.409  1.00  0.00
TER
ATOM   4887  O   WAT   356      10.068  24.890 -12.209  1.00  0.00
ATOM   4888  H1  WAT   356      10.790  24.772 -11.591  1.00  0.00
ATOM   4889  H2  WAT   356       9.651  25.708 -11.938  1.00  0.00
TER
ATOM   4890  O   WAT   357       7.486  18.167 -10.720  1.00  0.00
ATOM   4891  H1  WAT   357       8.208  18.049 -10.102  1.00  0.00
ATOM   4892  H2  WAT   357       7.069  18.984 -10.449  1.00  0.00
TER
ATOM   4893  O   WAT   358     -17.019  18.117  -6.303  1.00  0.00
ATOM   4894  H1  WAT   358     -16.298  17.999  -5.685  1.00  0.00
ATOM   4895  H2  WAT   358     -17.437  18.934  -6.032  1.00  0.00
TER
ATOM   4896  O   WAT   359       6.662  15.368 -17.626  1.00  0.00
ATOM   4897  H1  WAT   359       7.384  15.250 -17.008  1.00  0.00
ATOM   4898  H2  WAT   359       6.245  16.185 -17.354  1.00  0.00
TER
ATOM   4899  O   WAT   360     -14.545  18.752  -6.819  1.00  0.00
ATOM   4900  H1  WAT   360     -13.823  18.634  -6.201  1.00  0.00
ATOM   4901  H2  WAT   360     -14.962  19.569  -6.548  1.00  0.00
TER
ATOM   4902  O   WAT   361       6.155  28.179   3.026  1.00  0.00
ATOM   4903  H1  WAT   361       6.876  28.061   3.644  1.00  0.00
ATOM   4904  H2  WAT   361       5.737  28.996   3.297  1.00  0.00
TER
ATOM   4905  O   WAT   362      -4.178  -1.969  13.983  1.00  0.00
ATOM   4906  H1  WAT   362      -3.457  -2.087  14.601  1.00  0.00
ATOM   4907  H2  WAT   362      -4.596  -1.152  14.254  1.00  0.00
TER
ATOM   4908  O   WAT   363      -1.489  -3.858   5.518  1.00  0.00
ATOM   4909  H1  WAT   363      -0.767  -3.976   6.136  1.00  0.00
ATOM   4910  H2  WAT   363      -1.906  -3.040   5.790  1.00  0.00
TER
ATOM   4911  O   WAT   364      -5.675  22.208  12.016  1.00  0.00
ATOM   4912  H1  WAT   364      -4.954  22.090  12.634  1.00  0.00
ATOM   4913  H2  WAT   364      -6.093  23.025  12.288  1.00  0.00
TER
ATOM   4914  O   WAT   365      -5.033  28.833  -7.755  1.00  0.00
ATOM   4915  H1  WAT   365      -4.311  28.715  -7.137  1.00  0.00
ATOM   4916  H2  WAT   365      -5.450  29.650  -7.483  1.00  0.00
TER
ATOM   4917  O   WAT   366     -10.749   2.937 -12.880  1.00  0.00
ATOM   4918  H1  WAT   366     -10.027   2.819 -12.263  1.00  0.00
ATOM   4919  H2  WAT   366     -11.166   3.755 -12.609  1.00  0.00
TER
ATOM   4920  O   WAT   367       7.159  26.984   0.822  1.00  0.00
ATOM   4921  H1  WAT   367       7.881  26.867   1.440  1.00  0.00
ATOM   4922  H2  WAT   367       6.742  27.802   1.094  1.00  0.00
TER
ATOM   4923  O   WAT   368      16.712  10.337  -6.195  1.00  0.00
ATOM   4924  H1  WAT   368      17.433  10.219  -5.578  1.00  0.00
ATOM   4925  H2  WAT   368      16.294  11.155  -5.924  1.00  0.00
TER
ATOM   4926  O   WAT   369       9.240  28.049  16.128  1.00  0.00
ATOM   4927  H1  WAT   369       9.962  27.931  16.745  1.00  0.00
ATOM   4928  H2  WAT   369       8.823  28.866  16.399  1.00  0.00
TER
ATOM   4929  O   WAT   370     -11.700  22.646  10.604  1.00  0.00
ATOM   4930  H1  WAT   370     -10.979  22.528  11.222  1.00  0.00
ATOM   4931  H2  WAT   370     -12.118  23.463  10.876  1.00  0.00
TER
ATOM   4932  O   WAT   371      13.829   9.665 -11.909  1.00  0.00
ATOM   4933  H1  WAT   371      14.551   9.547 -11.291  1.00  0.00
ATOM   4934  H2  WAT   371      13.412  10.482 -11.638  1.00  0.00
TER
ATOM   4935  O   WAT   372      13.335  19.371  25.251  1.00  0.00
ATOM   4936  H1  WAT   372      14.057  19.253  25.869  1.00  0.00
ATOM   4937  H2  WAT   372      12.918  20.188  25.523  1.00  0.00
TER
ATOM   4938  O   WAT   373     -16.824  12.850   1.268  1.00  0.00
ATOM   4939  H1  WAT   373     -16.103  12.732   1.886  1.00  0.00
ATOM   4940  H2  WAT   373     -17.241  13.668   1.539  1.00  0.00
TER
ATOM   4941  O   WAT   374     -18.731  14.427  -2.483  1.00  0.00
ATOM   4942  H1  WAT   374     -18.010  14.309  -1.865  1.00  0.00
ATOM   4943  H2  WAT   374     -19.149  15.244  -2.212  1.00  0.00
TER
ATOM   4944  O   WAT   375      -3.257   0.795  18.438  1.00  0.00
ATOM   4945  H1  WAT   375      -2.535   0.677  19.056  1.00  0.00
ATOM   4946  H2  WAT   375      -3.674   1.613  18.710  1.00  0.00
TER
ATOM   4947  O   WAT   376     -15.580   0.880   9.467  1.00  0.00
ATOM   4948  H1  WAT   376     -14.858   0.762  10.085  1.00  0.00
ATOM   4949  H2  WAT   376     -15.997   1.698   9.738  1.00  0.00
TER
ATOM   4950  O   WAT   377      11.120  -3.763  18.522  1.00  0.00
ATOM   4951  H1  WAT   377      11.841  -3.881  19.140  1.00  0.00
ATOM   4952  H2  WAT   377      10.702  -2.946  18.793  1.00  0.00
TER
ATOM   4953  O   WAT   378     -17.411   8.010  10.359  1.00  0.00
ATOM   4954  H1  WAT   378     -16.690   7.892  10.977  1.00  0.00
ATOM   4955  H2  WAT   378     -17.829   8.827  10.630  1.00  0.00
TER
ATOM   4956  O   WAT   379     -16.787   7.074  -2.287  1.00  0.00
ATOM   4957  H1  WAT   379     -16.065   6.956  -1.669  1.00  0.00
ATOM   4958  H2  WAT   379     -17.204   7.892  -2.015  1.00  0.00
TER
ATOM   4959  O   WAT   380       3.627 -32.376   3.537  1.00  0.00
ATOM   4960  H1  WAT   380       4.348 -32.494   4.154  1.00  0.00
ATOM   4961  H2  WAT   380       3.210 -31.558   3.808  1.00  0.00
TER
ATOM   4962  O   WAT   381      -4.520  27.001  -0.111  1.00  0.00
ATOM   4963  H1  WAT   381      -3.799  26.884   0.507  1.00  0.00
ATOM   4964  H2  WAT   381      -4.937  27.819   0.160  1.00  0.00
TER
ATOM   4965  O   WAT   382       9.647  25.740   2.891  1.00  0.00
ATOM   4966  H1  WAT   382      10.369  25.622   3.509  1.00  0.00
ATOM   4967  H2  WAT   382       9.230  26.557   3.163  1.00  0.00
TER
ATOM   4968  O   WAT   383       3.524  10.880 -18.451  1.00  0.00
ATOM   4969  H1  WAT   383       4.245  10.762 -17.833  1.00  0.00
ATOM   4970  H2  WAT   383       3.107  11.697 -18.179  1.00  0.00
TER
ATOM   4971  O   WAT   384      -4.648  -1.056  11.568  1.00  0.00
ATOM   4972  H1  WAT   384      -3.926  -1.174  12.186  1.00  0.00
ATOM   4973  H2  WAT   384      -5.065  -0.238  11.840  1.00  0.00
TER
ATOM   4974  O   WAT   385      -7.137   4.880 -13.719  1.00  0.00
ATOM   4975  H1  WAT   385      -6.415   4.762 -13.101  1.00  0.00
ATOM   4976  H2  WAT   385      -7.554   5.697 -13.447  1.00  0.00
TER
ATOM   4977  O   WAT   386      -8.850   4.341 -11.587  1.00  0.00
ATOM   4978  H1  WAT   386      -8.128   4.223 -10.970  1.00  0.00
ATOM   4979  H2  WAT   386      -9.267   5.158 -11.316  1.00  0.00
TER
ATOM   4980  O   WAT   387     -17.539  15.610  -4.520  1.00  0.00
ATOM   4981  H1  WAT   387     -16.817  15.492  -3.903  1.00  0.00
ATOM   4982  H2  WAT   387     -17.956  16.427  -4.249  1.00  0.00
TER
ATOM   4983  O   WAT   388     -11.880  12.348 -17.771  1.00  0.00
ATOM   4984  H1  WAT   388     -11.158  12.230 -17.153  1.00  0.00
ATOM   4985  H2  WAT   388     -12.297  13.166 -17.500  1.00  0.00
TER
ATOM   4986  O   WAT   389       9.058  11.167  14.561  1.00  0.00
ATOM   4987  H1  WAT   389       9.779  11.049  15.179  1.00  0.00
ATOM   4988  H2  WAT   389       8.640  11.985  14.833  1.00  0.00
TER
ATOM   4989  O   WAT   390      -6.945  12.293 -27.606  1.00  0.00
ATOM   4990  H1  WAT   390      -6.224  12.175 -26.988  1.00  0.00
ATOM   4991  H2  WAT   390      -7.363  13.110 -27.334  1.00  0.00
TER
ATOM   4992  O   WAT   391       3.419  13.460 -19.310  1.00  0.00
ATOM   4993  H1  WAT   391       4.140  13.342 -18.692  1.00  0.00
ATOM   4994  H2  WAT   391       3.001  14.277 -19.039  1.00  0.00
TER
ATOM   4995  O   WAT   392      -6.869  27.077  -9.241  1.00  0.00
ATOM   4996  H1  WAT   392      -6.147  26.959  -8.623  1.00  0.00
ATOM   4997  H2  WAT   392      -7.286  27.895  -8.969  1.00  0.00
TER
ATOM   4998  O   WAT   393      19.028  19.591   8.867  1.00  0.00
ATOM   4999  H1  WAT   393      19.749  19.473   9.485  1.00  0.00
ATOM   5000  H2  WAT   393      18.610  20.408   9.139  1.00  0.00
TER
ATOM   5001  O   WAT   394      11.760  10.122   3.547  1.00  0.00
ATOM   5002  H1  WAT   394      12.482  10.004   4.165  1.00  0.00
ATOM   5003  H2  WAT   394      11.343  10.939   3.819  1.00  0.00
TER
ATOM   5004  O   WAT   395       7.305  14.509  20.099  1.00  0.00
ATOM   5005  H1  WAT   395       8.026  14.391  20.717  1.00  0.00
ATOM   5006  H2  WAT   395       6.888  15.327  20.371  1.00  0.00
TER
ATOM   5007  O   WAT   396      18.074  19.204   0.681  1.00  0.00
ATOM   5008  H1  WAT   396      18.795  19.086   1.299  1.00  0.00
ATOM   5009  H2  WAT   396      17.656  20.022   0.953  1.00  0.00
TER
ATOM   5010  O   WAT   397       9.300  27.834   4.701  1.00  0.00
ATOM   5011  H1  WAT   397      10.022  27.716   5.319  1.00  0.00
ATOM   5012  H2  WAT   397       8.883  28.651   4.973  1.00  0.00
TER
ATOM   5013  O   WAT   398      11.730  24.266   2.230  1.00  0.00
ATOM   5014  H1  WAT   398      12.451  24.148   2.848  1.00  0.00
ATOM   5015  H2  WAT   398      11.313  25.083   2.502  1.00  0.00
TER
ATOM   5016  O   WAT   399     -16.776   9.310   2.943  1.00  0.00
ATOM   5017  H1  WAT   399     -16.054   9.192   3.561  1.00  0.00
ATOM   5018  H2  WAT   399     -17.193  10.128   3.215  1.00  0.00
TER
ATOM   5019  O   WAT   400      -2.696  28.479   1.249  1.00  0.00
ATOM   5020  H1  WAT   400      -1.975  28.361   1.867  1.00  0.00
ATOM   5021  H2  WAT   400      -3.114  29.296   1.521  1.00  0.00
TER
ATOM   5022  O   WAT   401      -3.877   4.964 -18.522  1.00  0.00
ATOM   5023  H1  WAT   401      -3.155   4.846 -17.905  1.00  0.00
ATOM   5024  H2  WAT   401      -4.294   5.781 -18.251  1.00  0.00
TER
ATOM   5025  O   WAT   402       2.369  20.490  19.011  1.00  0.00
ATOM   5026  H1  WAT   402       3.090  20.372  19.629  1.00  0.00
ATOM   5027  H2  WAT   402       1.951  21.307  19.283  1.00  0.00
TER
ATOM   5028  O   WAT   403     -16.003  11.917  -6.600  1.00  0.00
ATOM   5029  H1  WAT   403     -15.282  11.799  -5.982  1.00  0.00
ATOM   5030  H2  WAT   403     -16.421  12.734  -6.328  1.00  0.00
TER
ATOM   5031  O   WAT   404      11.324  28.414   9.169  1.00  0.00
ATOM   5032  H1  WAT   404      12.045  28.296   9.787  1.00  0.00
ATOM   5033  H2  WAT   404      10.907  29.231   9.441  1.00  0.00
TER
ATOM   5034  O   WAT   405      -6.655  -3.787  -9.401  1.00  0.00
ATOM   5035  H1  WAT   405      -5.933  -3.905  -8.783  1.00  0.00
ATOM   5036  H2  WAT   405      -7.072  -2.969  -9.129  1.00  0.00
TER
ATOM   5037  O   WAT   406      14.816  26.301  15.684  1.00  0.00
ATOM   5038  H1  WAT   406      15.538  26.183  16.302  1.00  0.00
ATOM   5039  H2  WAT   406      14.399  27.119  15.956  1.00  0.00
TER
ATOM   5040  O   WAT   407      -4.190  23.474 -14.234  1.00  0.00
ATOM   5041  H1  WAT   407      -3.468  23.356 -13.616  1.00  0.00
ATOM   5042  H2  WAT   407      -4.607  24.291 -13.963  1.00  0.00
TER
ATOM   5043  O   WAT   408       0.292  10.415 -21.422  1.00  0.00
ATOM   5044  H1  WAT   408       1.013  10.297 -20.804  1.00  0.00
ATOM   5045  H2  WAT   408      -0.126  11.233 -21.151  1.00  0.00
TER
ATOM   5046  O   WAT   409      -4.296  16.447 -23.907  1.00  0.00
ATOM   5047  H1  WAT   409      -3.575  16.329 -23.289  1.00  0.00
ATOM   5048  H2  WAT   409      -4.713  17.264 -23.635  1.00  0.00
TER
ATOM   5049  O   WAT   410      30.558  42.976  32.276  1.00  0.00
ATOM   5050  H1  WAT   410      29.670  43.317  32.174  1.00  0.00
ATOM   5051  H2  WAT   410      30.842  42.776  31.384  1.00  0.00
TER
ATOM   5052  O   WAT   411      28.521  45.576  38.160  1.00  0.00
ATOM   5053  H1  WAT   411      29.093  44.808  38.160  1.00  0.00
ATOM   5054  H2  WAT   411      28.522  45.875  37.250  1.00  0.00
TER
ATOM   5055  O   WAT   412      29.764  40.985  39.946  1.00  0.00
ATOM   5056  H1  WAT   412      29.584  40.087  40.227  1.00  0.00
ATOM   5057  H2  WAT   412      29.362  41.532  40.621  1.00  0.00
TER
ATOM   5058  O   WAT   413      32.734  41.559  33.309  1.00  0.00
ATOM   5059  H1  WAT   413      32.841  42.459  33.616  1.00  0.00
ATOM   5060  H2  WAT   413      31.824  41.511  33.019  1.00  0.00
TER
ATOM   5061  O   WAT   414      30.383  43.481  38.555  1.00  0.00
ATOM   5062  H1  WAT   414      31.064  43.744  39.173  1.00  0.00
ATOM   5063  H2  WAT   414      30.067  42.641  38.888  1.00  0.00
TER
ATOM   5064  O   WAT   415      34.575  44.527  37.642  1.00  0.00
ATOM   5065  H1  WAT   415      35.083  45.025  38.282  1.00  0.00
ATOM   5066  H2  WAT   415      35.106  43.751  37.466  1.00  0.00
TER
ATOM   5067  O   WAT   416      32.859  39.167  41.908  1.00  0.00
ATOM   5068  H1  WAT   416      32.861  39.684  41.103  1.00  0.00
ATOM   5069  H2  WAT   416      32.029  38.690  41.885  1.00  0.00
TER
ATOM   5070  O   WAT   417      32.540  40.878  39.915  1.00  0.00
ATOM   5071  H1  WAT   417      32.882  41.722  39.621  1.00  0.00
ATOM   5072  H2  WAT   417      31.602  41.027  40.032  1.00  0.00
TER
ATOM   5073  O   WAT   418      36.223  38.366  36.240  1.00  0.00
ATOM   5074  H1  WAT   418      36.531  37.811  35.523  1.00  0.00
ATOM   5075  H2  WAT   418      35.293  38.501  36.057  1.00  0.00
TER
ATOM   5076  O   WAT   419      34.217  46.958  35.758  1.00  0.00
ATOM   5077  H1  WAT   419      33.812  46.246  35.262  1.00  0.00
ATOM   5078  H2  WAT   419      34.303  46.613  36.647  1.00  0.00
TER
ATOM   5079  O   WAT   420      32.930  43.732  39.538  1.00  0.00
ATOM   5080  H1  WAT   420      33.481  43.842  38.763  1.00  0.00
ATOM   5081  H2  WAT   420      33.444  44.106  40.253  1.00  0.00
TER
ATOM   5082  O   WAT   421      30.917  45.852  33.258  1.00  0.00
ATOM   5083  H1  WAT   421      30.797  46.579  32.647  1.00  0.00
ATOM   5084  H2  WAT   421      30.607  45.083  32.781  1.00  0.00
TER
ATOM   5085  O   WAT   422      33.384  39.196  36.641  1.00  0.00
ATOM   5086  H1  WAT   422      32.940  39.977  36.309  1.00  0.00
ATOM   5087  H2  WAT   422      33.942  39.519  37.348  1.00  0.00
TER
ATOM   5088  O   WAT   423      36.499  38.817  31.521  1.00  0.00
ATOM   5089  H1  WAT   423      35.875  38.813  32.247  1.00  0.00
ATOM   5090  H2  WAT   423      36.412  37.950  31.125  1.00  0.00
TER
ATOM   5091  O   WAT   424      35.421  39.741  38.500  1.00  0.00
ATOM   5092  H1  WAT   424      35.718  40.647  38.419  1.00  0.00
ATOM   5093  H2  WAT   424      35.970  39.252  37.886  1.00  0.00
TER
ATOM   5094  O   WAT   425      33.175  44.319  34.369  1.00  0.00
ATOM   5095  H1  WAT   425      32.949  44.103  35.274  1.00  0.00
ATOM   5096  H2  WAT   425      32.394  44.752  34.024  1.00  0.00
TER
ATOM   5097  O   WAT   426      28.048  39.552  37.221  1.00  0.00
ATOM   5098  H1  WAT   426      27.759  40.122  37.934  1.00  0.00
ATOM   5099  H2  WAT   426      28.792  39.072  37.584  1.00  0.00
TER
ATOM   5100  O   WAT   427      28.235  43.494  28.432  1.00  0.00
ATOM   5101  H1  WAT   427      28.152  44.437  28.573  1.00  0.00
ATOM   5102  H2  WAT   427      27.883  43.351  27.553  1.00  0.00
TER
ATOM   5103  O   WAT   428      36.035  42.228  37.499  1.00  0.00
ATOM   5104  H1  WAT   428      36.038  41.787  36.649  1.00  0.00
ATOM   5105  H2  WAT   428      36.930  42.550  37.606  1.00  0.00
TER
ATOM   5106  O   WAT   429      31.885  42.111  36.458  1.00  0.00
ATOM   5107  H1  WAT   429      31.545  42.588  37.215  1.00  0.00
ATOM   5108  H2  WAT   429      31.122  41.657  36.098  1.00  0.00
TER
ATOM   5109  O   WAT   430      36.097  43.229  30.489  1.00  0.00
ATOM   5110  H1  WAT   430      36.218  43.188  31.438  1.00  0.00
ATOM   5111  H2  WAT   430      35.711  44.091  30.334  1.00  0.00
TER
ATOM   5112  O   WAT   431      35.109  45.539  29.888  1.00  0.00
ATOM   5113  H1  WAT   431      34.540  45.091  29.261  1.00  0.00
ATOM   5114  H2  WAT   431      35.818  45.898  29.354  1.00  0.00
TER
ATOM   5115  O   WAT   432      36.335  46.288  39.245  1.00  0.00
ATOM   5116  H1  WAT   432      36.702  45.814  39.991  1.00  0.00
ATOM   5117  H2  WAT   432      36.146  47.162  39.586  1.00  0.00
TER
ATOM   5118  O   WAT   433      29.199  41.032  35.375  1.00  0.00
ATOM   5119  H1  WAT   433      28.914  40.668  36.212  1.00  0.00
ATOM   5120  H2  WAT   433      29.137  40.300  34.761  1.00  0.00
TER
ATOM   5121  O   WAT   434      34.125  45.329  41.564  1.00  0.00
ATOM   5122  H1  WAT   434      33.821  46.208  41.789  1.00  0.00
ATOM   5123  H2  WAT   434      35.080  45.389  41.599  1.00  0.00
TER
ATOM   5124  O   WAT   435      28.692  46.168  29.334  1.00  0.00
ATOM   5125  H1  WAT   435      29.562  46.451  29.618  1.00  0.00
ATOM   5126  H2  WAT   435      28.201  46.982  29.219  1.00  0.00
TER
ATOM   5127  O   WAT   436      31.757  37.899  33.927  1.00  0.00
ATOM   5128  H1  WAT   436      31.629  37.891  34.876  1.00  0.00
ATOM   5129  H2  WAT   436      30.933  38.238  33.576  1.00  0.00
TER
ATOM   5130  O   WAT   437      35.585  43.385  33.363  1.00  0.00
ATOM   5131  H1  WAT   437      34.877  43.854  33.804  1.00  0.00
ATOM   5132  H2  WAT   437      35.869  42.727  33.997  1.00  0.00
TER
ATOM   5133  O   WAT   438      37.211  44.805  41.362  1.00  0.00
ATOM   5134  H1  WAT   438      37.709  45.279  42.027  1.00  0.00
ATOM   5135  H2  WAT   438      37.353  43.881  41.569  1.00  0.00
TER
ATOM   5136  O   WAT   439      33.788  41.694  30.738  1.00  0.00
ATOM   5137  H1  WAT   439      34.638  42.131  30.672  1.00  0.00
ATOM   5138  H2  WAT   439      33.422  42.006  31.565  1.00  0.00
TER
ATOM   5139  O   WAT   440      31.382  45.379  29.895  1.00  0.00
ATOM   5140  H1  WAT   440      31.463  44.432  30.006  1.00  0.00
ATOM   5141  H2  WAT   440      32.274  45.710  30.001  1.00  0.00
TER
ATOM   5142  O   WAT   441      37.232  46.967  28.433  1.00  0.00
ATOM   5143  H1  WAT   441      37.753  46.252  28.067  1.00  0.00
ATOM   5144  H2  WAT   441      37.879  47.606  28.733  1.00  0.00
TER
ATOM   5145  O   WAT   442      36.136  39.447  41.105  1.00  0.00
ATOM   5146  H1  WAT   442      35.687  39.469  40.260  1.00  0.00
ATOM   5147  H2  WAT   442      35.502  39.048  41.702  1.00  0.00
TER
ATOM   5148  O   WAT   443      33.615  44.017  28.131  1.00  0.00
ATOM   5149  H1  WAT   443      33.414  43.153  28.493  1.00  0.00
ATOM   5150  H2  WAT   443      33.445  43.930  27.194  1.00  0.00
TER
ATOM   5151  O   WAT   444      32.414  41.117  28.119  1.00  0.00
ATOM   5152  H1  WAT   444      32.716  41.123  27.211  1.00  0.00
ATOM   5153  H2  WAT   444      33.153  40.766  28.616  1.00  0.00
TER
ATOM   5154  O   WAT   445      35.632  40.060  29.105  1.00  0.00
ATOM   5155  H1  WAT   445      35.284  39.383  28.525  1.00  0.00
ATOM   5156  H2  WAT   445      35.833  39.599  29.919  1.00  0.00
TER
ATOM   5157  O   WAT   446      28.973  46.589  35.501  1.00  0.00
ATOM   5158  H1  WAT   446      28.318  46.320  34.857  1.00  0.00
ATOM   5159  H2  WAT   446      29.811  46.479  35.051  1.00  0.00
TER
ATOM   5160  O   WAT   447      30.010  46.974  40.042  1.00  0.00
ATOM   5161  H1  WAT   447      30.378  46.887  40.921  1.00  0.00
ATOM   5162  H2  WAT   447      29.441  46.211  39.942  1.00  0.00
TER
ATOM   5163  O   WAT   448      28.187  43.799  31.444  1.00  0.00
ATOM   5164  H1  WAT   448      27.283  44.062  31.269  1.00  0.00
ATOM   5165  H2  WAT   448      28.671  44.070  30.664  1.00  0.00
TER
ATOM   5166  O   WAT   449      30.729  42.855  29.353  1.00  0.00
ATOM   5167  H1  WAT   449      31.438  42.434  28.868  1.00  0.00
ATOM   5168  H2  WAT   449      30.013  42.923  28.722  1.00  0.00
TER
ATOM   5169  O   WAT   450      30.377  38.909  28.393  1.00  0.00
ATOM   5170  H1  WAT   450      31.100  39.450  28.712  1.00  0.00
ATOM   5171  H2  WAT   450      30.649  38.636  27.518  1.00  0.00
TER
ATOM   5172  O   WAT   451      30.066  38.160  38.296  1.00  0.00
ATOM   5173  H1  WAT   451      30.714  37.610  37.855  1.00  0.00
ATOM   5174  H2  WAT   451      30.486  38.414  39.117  1.00  0.00
TER
ATOM   5175  O   WAT   452      29.819  38.315  41.038  1.00  0.00
ATOM   5176  H1  WAT   452      29.471  38.772  41.804  1.00  0.00
ATOM   5177  H2  WAT   452      29.488  37.421  41.120  1.00  0.00
TER
ATOM   5178  O   WAT   453      29.801  38.949  31.987  1.00  0.00
ATOM   5179  H1  WAT   453      30.559  39.061  31.413  1.00  0.00
ATOM   5180  H2  WAT   453      29.339  39.786  31.941  1.00  0.00
TER
ATOM   5181  O   WAT   454      36.343  41.063  34.977  1.00  0.00
ATOM   5182  H1  WAT   454      35.530  40.688  34.637  1.00  0.00
ATOM   5183  H2  WAT   454      36.847  40.307  35.279  1.00  0.00
TER
ATOM   5184  O   WAT   455      32.174  39.475  30.527  1.00  0.00
ATOM   5185  H1  WAT   455      32.703  38.688  30.398  1.00  0.00
ATOM   5186  H2  WAT   455      32.807  40.154  30.761  1.00  0.00
TER
ATOM   5187  O   WAT   456      34.368  39.213  33.582  1.00  0.00
ATOM   5188  H1  WAT   456      33.738  38.511  33.749  1.00  0.00
ATOM   5189  H2  WAT   456      33.828  39.973  33.365  1.00  0.00
TER
ATOM   5190  O   WAT   457      30.558  42.976  13.501  1.00  0.00
ATOM   5191  H1  WAT   457      29.670  43.317  13.399  1.00  0.00
ATOM   5192  H2  WAT   457      30.842  42.776  12.609  1.00  0.00
TER
ATOM   5193  O   WAT   458      28.521  45.576  19.385  1.00  0.00
ATOM   5194  H1  WAT   458      29.093  44.808  19.386  1.00  0.00
ATOM   5195  H2  WAT   458      28.522  45.875  18.476  1.00  0.00
TER
ATOM   5196  O   WAT   459      29.764  40.985  21.172  1.00  0.00
ATOM   5197  H1  WAT   459      29.584  40.087  21.452  1.00  0.00
ATOM   5198  H2  WAT   459      29.362  41.532  21.847  1.00  0.00
TER
ATOM   5199  O   WAT   460      32.734  41.559  14.535  1.00  0.00
ATOM   5200  H1  WAT   460      32.841  42.459  14.842  1.00  0.00
ATOM   5201  H2  WAT   460      31.824  41.511  14.245  1.00  0.00
TER
ATOM   5202  O   WAT   461      30.383  43.481  19.780  1.00  0.00
ATOM   5203  H1  WAT   461      31.064  43.744  20.399  1.00  0.00
ATOM   5204  H2  WAT   461      30.067  42.641  20.114  1.00  0.00
TER
ATOM   5205  O   WAT   462      34.575  44.527  18.868  1.00  0.00
ATOM   5206  H1  WAT   462      35.083  45.025  19.508  1.00  0.00
ATOM   5207  H2  WAT   462      35.106  43.751  18.692  1.00  0.00
TER
ATOM   5208  O   WAT   463      32.859  39.167  23.134  1.00  0.00
ATOM   5209  H1  WAT   463      32.861  39.684  22.329  1.00  0.00
ATOM   5210  H2  WAT   463      32.029  38.690  23.111  1.00  0.00
TER
ATOM   5211  O   WAT   464      32.540  40.878  21.141  1.00  0.00
ATOM   5212  H1  WAT   464      32.882  41.722  20.846  1.00  0.00
ATOM   5213  H2  WAT   464      31.602  41.027  21.258  1.00  0.00
TER
ATOM   5214  O   WAT   465      36.223  38.366  17.465  1.00  0.00
ATOM   5215  H1  WAT   465      36.531  37.811  16.749  1.00  0.00
ATOM   5216  H2  WAT   465      35.293  38.501  17.283  1.00  0.00
TER
ATOM   5217  O   WAT   466      34.217  46.958  16.983  1.00  0.00
ATOM   5218  H1  WAT   466      33.812  46.246  16.488  1.00  0.00
ATOM   5219  H2  WAT   466      34.303  46.613  17.872  1.00  0.00
TER
ATOM   5220  O   WAT   467      32.930  43.732  20.763  1.00  0.00
ATOM   5221  H1  WAT   467      33.481  43.842  19.989  1.00  0.00
ATOM   5222  H2  WAT   467      33.444  44.106  21.479  1.00  0.00
TER
ATOM   5223  O   WAT   468      30.917  45.852  14.484  1.00  0.00
ATOM   5224  H1  WAT   468      30.797  46.579  13.872  1.00  0.00
ATOM   5225  H2  WAT   468      30.607  45.083  14.007  1.00  0.00
TER
ATOM   5226  O   WAT   469      33.384  39.196  17.866  1.00  0.00
ATOM   5227  H1  WAT   469      32.940  39.977  17.535  1.00  0.00
ATOM   5228  H2  WAT   469      33.942  39.519  18.574  1.00  0.00
TER
ATOM   5229  O   WAT   470      37.671  42.063  23.470  1.00  0.00
ATOM   5230  H1  WAT   470      37.209  42.271  24.282  1.00  0.00
ATOM   5231  H2  WAT   470      37.268  41.249  23.167  1.00  0.00
TER
ATOM   5232  O   WAT   471      36.499  38.817  12.747  1.00  0.00
ATOM   5233  H1  WAT   471      35.875  38.813  13.472  1.00  0.00
ATOM   5234  H2  WAT   471      36.412  37.950  12.351  1.00  0.00
TER
ATOM   5235  O   WAT   472      35.421  39.741  19.725  1.00  0.00
ATOM   5236  H1  WAT   472      35.718  40.647  19.645  1.00  0.00
ATOM   5237  H2  WAT   472      35.970  39.252  19.111  1.00  0.00
TER
ATOM   5238  O   WAT   473      33.175  44.319  15.595  1.00  0.00
ATOM   5239  H1  WAT   473      32.949  44.103  16.499  1.00  0.00
ATOM   5240  H2  WAT   473      32.394  44.752  15.249  1.00  0.00
TER
ATOM   5241  O   WAT   474      35.615  45.218  26.261  1.00  0.00
ATOM   5242  H1  WAT   474      35.519  44.277  26.111  1.00  0.00
ATOM   5243  H2  WAT   474      36.458  45.439  25.865  1.00  0.00
TER
ATOM   5244  O   WAT   475      30.746  41.629  24.414  1.00  0.00
ATOM   5245  H1  WAT   475      30.352  42.477  24.621  1.00  0.00
ATOM   5246  H2  WAT   475      30.058  40.992  24.605  1.00  0.00
TER
ATOM   5247  O   WAT   476      37.320  41.713  27.484  1.00  0.00
ATOM   5248  H1  WAT   476      36.630  41.520  28.118  1.00  0.00
ATOM   5249  H2  WAT   476      38.064  41.996  28.016  1.00  0.00
TER
ATOM   5250  O   WAT   477      28.048  39.552  18.447  1.00  0.00
ATOM   5251  H1  WAT   477      27.759  40.122  19.160  1.00  0.00
ATOM   5252  H2  WAT   477      28.792  39.072  18.810  1.00  0.00
TER
ATOM   5253  O   WAT   478      28.235  43.494   9.657  1.00  0.00
ATOM   5254  H1  WAT   478      28.152  44.437   9.799  1.00  0.00
ATOM   5255  H2  WAT   478      27.883  43.351   8.779  1.00  0.00
TER
ATOM   5256  O   WAT   479      36.035  42.228  18.724  1.00  0.00
ATOM   5257  H1  WAT   479      36.038  41.787  17.875  1.00  0.00
ATOM   5258  H2  WAT   479      36.930  42.550  18.831  1.00  0.00
TER
ATOM   5259  O   WAT   480      31.885  42.111  17.684  1.00  0.00
ATOM   5260  H1  WAT   480      31.545  42.588  18.440  1.00  0.00
ATOM   5261  H2  WAT   480      31.122  41.657  17.324  1.00  0.00
TER
ATOM   5262  O   WAT   481      36.097  43.229  11.715  1.00  0.00
ATOM   5263  H1  WAT   481      36.218  43.188  12.664  1.00  0.00
ATOM   5264  H2  WAT   481      35.711  44.091  11.560  1.00  0.00
TER
ATOM   5265  O   WAT   482      35.109  45.539  11.113  1.00  0.00
ATOM   5266  H1  WAT   482      34.540  45.091  10.487  1.00  0.00
ATOM   5267  H2  WAT   482      35.818  45.898  10.580  1.00  0.00
TER
ATOM   5268  O   WAT   483      36.335  46.288  20.471  1.00  0.00
ATOM   5269  H1  WAT   483      36.702  45.814  21.217  1.00  0.00
ATOM   5270  H2  WAT   483      36.146  47.162  20.812  1.00  0.00
TER
ATOM   5271  O   WAT   484      29.199  41.032  16.600  1.00  0.00
ATOM   5272  H1  WAT   484      28.914  40.668  17.438  1.00  0.00
ATOM   5273  H2  WAT   484      29.137  40.300  15.987  1.00  0.00
TER
ATOM   5274  O   WAT   485      34.125  45.329  22.789  1.00  0.00
ATOM   5275  H1  WAT   485      33.821  46.208  23.014  1.00  0.00
ATOM   5276  H2  WAT   485      35.080  45.389  22.825  1.00  0.00
TER
ATOM   5277  O   WAT   486      30.182  46.169  23.936  1.00  0.00
ATOM   5278  H1  WAT   486      29.823  46.835  24.524  1.00  0.00
ATOM   5279  H2  WAT   486      29.887  45.338  24.308  1.00  0.00
TER
ATOM   5280  O   WAT   487      33.383  46.628  26.820  1.00  0.00
ATOM   5281  H1  WAT   487      33.083  46.773  25.923  1.00  0.00
ATOM   5282  H2  WAT   487      34.154  46.068  26.728  1.00  0.00
TER
ATOM   5283  O   WAT   488      28.692  46.168  10.560  1.00  0.00
ATOM   5284  H1  WAT   488      29.562  46.451  10.843  1.00  0.00
ATOM   5285  H2  WAT   488      28.201  46.982  10.445  1.00  0.00
TER
ATOM   5286  O   WAT   489      31.757  37.899  15.153  1.00  0.00
ATOM   5287  H1  WAT   489      31.629  37.891  16.101  1.00  0.00
ATOM   5288  H2  WAT   489      30.933  38.238  14.802  1.00  0.00
TER
ATOM   5289  O   WAT   490      28.756  39.659  24.614  1.00  0.00
ATOM   5290  H1  WAT   490      28.042  39.858  25.219  1.00  0.00
ATOM   5291  H2  WAT   490      29.176  38.882  24.985  1.00  0.00
TER
ATOM   5292  O   WAT   491      35.585  43.385  14.588  1.00  0.00
ATOM   5293  H1  WAT   491      34.877  43.854  15.030  1.00  0.00
ATOM   5294  H2  WAT   491      35.869  42.727  15.223  1.00  0.00
TER
ATOM   5295  O   WAT   492      37.211  44.805  22.588  1.00  0.00
ATOM   5296  H1  WAT   492      37.709  45.279  23.253  1.00  0.00
ATOM   5297  H2  WAT   492      37.353  43.881  22.795  1.00  0.00
TER
ATOM   5298  O   WAT   493      33.788  41.694  11.963  1.00  0.00
ATOM   5299  H1  WAT   493      34.638  42.131  11.897  1.00  0.00
ATOM   5300  H2  WAT   493      33.422  42.006  12.791  1.00  0.00
TER
ATOM   5301  O   WAT   494      31.382  45.379  11.120  1.00  0.00
ATOM   5302  H1  WAT   494      31.463  44.432  11.232  1.00  0.00
ATOM   5303  H2  WAT   494      32.274  45.710  11.226  1.00  0.00
TER
ATOM   5304  O   WAT   495      28.909  47.201  26.356  1.00  0.00
ATOM   5305  H1  WAT   495      29.413  46.622  26.927  1.00  0.00
ATOM   5306  H2  WAT   495      28.170  47.485  26.893  1.00  0.00
TER
ATOM   5307  O   WAT   496      30.942  45.344  27.251  1.00  0.00
ATOM   5308  H1  WAT   496      30.982  45.045  28.159  1.00  0.00
ATOM   5309  H2  WAT   496      31.796  45.744  27.092  1.00  0.00
TER
ATOM   5310  O   WAT   497      32.882  43.923  25.218  1.00  0.00
ATOM   5311  H1  WAT   497      32.352  43.432  24.591  1.00  0.00
ATOM   5312  H2  WAT   497      33.551  44.351  24.684  1.00  0.00
TER
ATOM   5313  O   WAT   498      37.232  46.967   9.659  1.00  0.00
ATOM   5314  H1  WAT   498      37.753  46.252   9.293  1.00  0.00
ATOM   5315  H2  WAT   498      37.879  47.606   9.959  1.00  0.00
TER
ATOM   5316  O   WAT   499      33.369  40.889  25.298  1.00  0.00
ATOM   5317  H1  WAT   499      33.275  40.271  24.573  1.00  0.00
ATOM   5318  H2  WAT   499      32.789  41.616  25.071  1.00  0.00
TER
ATOM   5319  O   WAT   500      36.136  39.447  22.331  1.00  0.00
ATOM   5320  H1  WAT   500      35.687  39.469  21.485  1.00  0.00
ATOM   5321  H2  WAT   500      35.502  39.048  22.928  1.00  0.00
TER
ATOM   5322  O   WAT   501      33.615  44.017   9.357  1.00  0.00
ATOM   5323  H1  WAT   501      33.414  43.153   9.718  1.00  0.00
ATOM   5324  H2  WAT   501      33.445  43.930   8.419  1.00  0.00
TER
ATOM   5325  O   WAT   502      35.645  42.616  25.593  1.00  0.00
ATOM   5326  H1  WAT   502      36.235  42.307  26.281  1.00  0.00
ATOM   5327  H2  WAT   502      34.827  42.144  25.749  1.00  0.00
TER
ATOM   5328  O   WAT   503      32.414  41.117   9.345  1.00  0.00
ATOM   5329  H1  WAT   503      32.716  41.123   8.437  1.00  0.00
ATOM   5330  H2  WAT   503      33.153  40.766   9.842  1.00  0.00
TER
ATOM   5331  O   WAT   504      35.632  40.060  10.330  1.00  0.00
ATOM   5332  H1  WAT   504      35.284  39.383   9.751  1.00  0.00
ATOM   5333  H2  WAT   504      35.833  39.599  11.145  1.00  0.00
TER
ATOM   5334  O   WAT   505      28.973  46.589  16.727  1.00  0.00
ATOM   5335  H1  WAT   505      28.318  46.320  16.083  1.00  0.00
ATOM   5336  H2  WAT   505      29.811  46.479  16.277  1.00  0.00
TER
ATOM   5337  O   WAT   506      30.010  46.974  21.267  1.00  0.00
ATOM   5338  H1  WAT   506      30.378  46.887  22.147  1.00  0.00
ATOM   5339  H2  WAT   506      29.441  46.211  21.168  1.00  0.00
TER
ATOM   5340  O   WAT   507      29.562  43.885  25.173  1.00  0.00
ATOM   5341  H1  WAT   507      28.668  43.852  25.512  1.00  0.00
ATOM   5342  H2  WAT   507      30.102  44.084  25.938  1.00  0.00
TER
ATOM   5343  O   WAT   508      28.187  43.799  12.669  1.00  0.00
ATOM   5344  H1  WAT   508      27.283  44.062  12.495  1.00  0.00
ATOM   5345  H2  WAT   508      28.671  44.070  11.889  1.00  0.00
TER
ATOM   5346  O   WAT   509      30.729  42.855  10.579  1.00  0.00
ATOM   5347  H1  WAT   509      31.438  42.434  10.094  1.00  0.00
ATOM   5348  H2  WAT   509      30.013  42.923   9.947  1.00  0.00
TER
ATOM   5349  O   WAT   510      30.377  38.909   9.619  1.00  0.00
ATOM   5350  H1  WAT   510      31.100  39.450   9.937  1.00  0.00
ATOM   5351  H2  WAT   510      30.649  38.636   8.743  1.00  0.00
TER
ATOM   5352  O   WAT   511      30.066  38.160  19.521  1.00  0.00
ATOM   5353  H1  WAT   511      30.714  37.610  19.081  1.00  0.00
ATOM   5354  H2  WAT   511      30.486  38.414  20.343  1.00  0.00
TER
ATOM   5355  O   WAT   512      29.819  38.315  22.264  1.00  0.00
ATOM   5356  H1  WAT   512      29.471  38.772  23.030  1.00  0.00
ATOM   5357  H2  WAT   512      29.488  37.421  22.346  1.00  0.00
TER
ATOM   5358  O   WAT   513      37.332  39.507  25.786  1.00  0.00
ATOM   5359  H1  WAT   513      37.270  40.099  26.535  1.00  0.00
ATOM   5360  H2  WAT   513      38.272  39.399  25.641  1.00  0.00
TER
ATOM   5361  O   WAT   514      30.491  37.843  25.539  1.00  0.00
ATOM   5362  H1  WAT   514      31.039  37.662  24.776  1.00  0.00
ATOM   5363  H2  WAT   514      30.557  37.052  26.075  1.00  0.00
TER
ATOM   5364  O   WAT   515      29.801  38.949  13.213  1.00  0.00
ATOM   5365  H1  WAT   515      30.559  39.061  12.639  1.00  0.00
ATOM   5366  H2  WAT   515      29.339  39.786  13.167  1.00  0.00
TER
ATOM   5367  O   WAT   516      36.343  41.063  16.203  1.00  0.00
ATOM   5368  H1  WAT   516      35.530  40.688  15.862  1.00  0.00
ATOM   5369  H2  WAT   516      36.847  40.307  16.505  1.00  0.00
TER
ATOM   5370  O   WAT   517      32.174  39.475  11.753  1.00  0.00
ATOM   5371  H1  WAT   517      32.703  38.688  11.624  1.00  0.00
ATOM   5372  H2  WAT   517      32.807  40.154  11.986  1.00  0.00
TER
ATOM   5373  O   WAT   518      34.368  39.213  14.807  1.00  0.00
ATOM   5374  H1  WAT   518      33.738  38.511  14.974  1.00  0.00
ATOM   5375  H2  WAT   518      33.828  39.973  14.591  1.00  0.00
TER
ATOM   5376  O   WAT   519      34.493  38.491  27.243  1.00  0.00
ATOM   5377  H1  WAT   519      34.212  38.994  26.479  1.00  0.00
ATOM   5378  H2  WAT   519      34.875  37.693  26.877  1.00  0.00
TER
ATOM   5379  O   WAT   520      30.558  42.976  -5.273  1.00  0.00
ATOM   5380  H1  WAT   520      29.670  43.317  -5.375  1.00  0.00
ATOM   5381  H2  WAT   520      30.842  42.776  -6.165  1.00  0.00
TER
ATOM   5382  O   WAT   521      28.521  45.576   0.611  1.00  0.00
ATOM   5383  H1  WAT   521      29.093  44.808   0.611  1.00  0.00
ATOM   5384  H2  WAT   521      28.522  45.875  -0.298  1.00  0.00
TER
ATOM   5385  O   WAT   522      29.764  40.985   2.398  1.00  0.00
ATOM   5386  H1  WAT   522      29.584  40.087   2.678  1.00  0.00
ATOM   5387  H2  WAT   522      29.362  41.532   3.072  1.00  0.00
TER
ATOM   5388  O   WAT   523      32.734  41.559  -4.239  1.00  0.00
ATOM   5389  H1  WAT   523      32.841  42.459  -3.932  1.00  0.00
ATOM   5390  H2  WAT   523      31.824  41.511  -4.530  1.00  0.00
TER
ATOM   5391  O   WAT   524      30.383  43.481   1.006  1.00  0.00
ATOM   5392  H1  WAT   524      31.064  43.744   1.625  1.00  0.00
ATOM   5393  H2  WAT   524      30.067  42.641   1.340  1.00  0.00
TER
ATOM   5394  O   WAT   525      34.575  44.527   0.093  1.00  0.00
ATOM   5395  H1  WAT   525      35.083  45.025   0.734  1.00  0.00
ATOM   5396  H2  WAT   525      35.106  43.751  -0.083  1.00  0.00
TER
ATOM   5397  O   WAT   526      32.859  39.167   4.360  1.00  0.00
ATOM   5398  H1  WAT   526      32.861  39.684   3.554  1.00  0.00
ATOM   5399  H2  WAT   526      32.029  38.690   4.337  1.00  0.00
TER
ATOM   5400  O   WAT   527      32.540  40.878   2.367  1.00  0.00
ATOM   5401  H1  WAT   527      32.882  41.722   2.072  1.00  0.00
ATOM   5402  H2  WAT   527      31.602  41.027   2.483  1.00  0.00
TER
ATOM   5403  O   WAT   528      36.223  38.366  -1.309  1.00  0.00
ATOM   5404  H1  WAT   528      36.531  37.811  -2.025  1.00  0.00
ATOM   5405  H2  WAT   528      35.293  38.501  -1.492  1.00  0.00
TER
ATOM   5406  O   WAT   529      34.217  46.958  -1.791  1.00  0.00
ATOM   5407  H1  WAT   529      33.812  46.246  -2.286  1.00  0.00
ATOM   5408  H2  WAT   529      34.303  46.613  -0.902  1.00  0.00
TER
ATOM   5409  O   WAT   530      32.930  43.732   1.989  1.00  0.00
ATOM   5410  H1  WAT   530      33.481  43.842   1.214  1.00  0.00
ATOM   5411  H2  WAT   530      33.444  44.106   2.705  1.00  0.00
TER
ATOM   5412  O   WAT   531      30.917  45.852  -4.290  1.00  0.00
ATOM   5413  H1  WAT   531      30.797  46.579  -4.902  1.00  0.00
ATOM   5414  H2  WAT   531      30.607  45.083  -4.767  1.00  0.00
TER
ATOM   5415  O   WAT   532      33.384  39.196  -0.908  1.00  0.00
ATOM   5416  H1  WAT   532      32.940  39.977  -1.239  1.00  0.00
ATOM   5417  H2  WAT   532      33.942  39.519  -0.201  1.00  0.00
TER
ATOM   5418  O   WAT   533      37.671  42.063   4.696  1.00  0.00
ATOM   5419  H1  WAT   533      37.209  42.271   5.508  1.00  0.00
ATOM   5420  H2  WAT   533      37.268  41.249   4.393  1.00  0.00
TER
ATOM   5421  O   WAT   534      36.499  38.817  -6.027  1.00  0.00
ATOM   5422  H1  WAT   534      35.875  38.813  -5.302  1.00  0.00
ATOM   5423  H2  WAT   534      36.412  37.950  -6.424  1.00  0.00
TER
ATOM   5424  O   WAT   535      35.421  39.741   0.951  1.00  0.00
ATOM   5425  H1  WAT   535      35.718  40.647   0.870  1.00  0.00
ATOM   5426  H2  WAT   535      35.970  39.252   0.337  1.00  0.00
TER
ATOM   5427  O   WAT   536      33.175  44.319  -3.180  1.00  0.00
ATOM   5428  H1  WAT   536      32.949  44.103  -2.275  1.00  0.00
ATOM   5429  H2  WAT   536      32.394  44.752  -3.525  1.00  0.00
TER
ATOM   5430  O   WAT   537      35.615  45.218   7.486  1.00  0.00
ATOM   5431  H1  WAT   537      35.519  44.277   7.336  1.00  0.00
ATOM   5432  H2  WAT   537      36.458  45.439   7.091  1.00  0.00
TER
ATOM   5433  O   WAT   538      30.746  41.629   5.640  1.00  0.00
ATOM   5434  H1  WAT   538      30.352  42.477   5.847  1.00  0.00
ATOM   5435  H2  WAT   538      30.058  40.992   5.831  1.00  0.00
TER
ATOM   5436  O   WAT   539      37.320  41.713   8.709  1.00  0.00
ATOM   5437  H1  WAT   539      36.630  41.520   9.344  1.00  0.00
ATOM   5438  H2  WAT   539      38.064  41.996   9.242  1.00  0.00
TER
ATOM   5439  O   WAT   540      28.048  39.552  -0.327  1.00  0.00
ATOM   5440  H1  WAT   540      27.759  40.122   0.385  1.00  0.00
ATOM   5441  H2  WAT   540      28.792  39.072   0.036  1.00  0.00
TER
ATOM   5442  O   WAT   541      28.235  43.494  -9.117  1.00  0.00
ATOM   5443  H1  WAT   541      28.152  44.437  -8.976  1.00  0.00
ATOM   5444  H2  WAT   541      27.883  43.351  -9.996  1.00  0.00
TER
ATOM   5445  O   WAT   542      36.035  42.228  -0.050  1.00  0.00
ATOM   5446  H1  WAT   542      36.038  41.787  -0.900  1.00  0.00
ATOM   5447  H2  WAT   542      36.930  42.550   0.057  1.00  0.00
TER
ATOM   5448  O   WAT   543      31.885  42.111  -1.091  1.00  0.00
ATOM   5449  H1  WAT   543      31.545  42.588  -0.334  1.00  0.00
ATOM   5450  H2  WAT   543      31.122  41.657  -1.451  1.00  0.00
TER
ATOM   5451  O   WAT   544      36.097  43.229  -7.059  1.00  0.00
ATOM   5452  H1  WAT   544      36.218  43.188  -6.111  1.00  0.00
ATOM   5453  H2  WAT   544      35.711  44.091  -7.215  1.00  0.00
TER
ATOM   5454  O   WAT   545      35.109  45.539  -7.661  1.00  0.00
ATOM   5455  H1  WAT   545      34.540  45.091  -8.287  1.00  0.00
ATOM   5456  H2  WAT   545      35.818  45.898  -8.195  1.00  0.00
TER
ATOM   5457  O   WAT   546      36.335  46.288   1.697  1.00  0.00
ATOM   5458  H1  WAT   546      36.702  45.814   2.443  1.00  0.00
ATOM   5459  H2  WAT   546      36.146  47.162   2.037  1.00  0.00
TER
ATOM   5460  O   WAT   547      29.199  41.032  -2.174  1.00  0.00
ATOM   5461  H1  WAT   547      28.914  40.668  -1.336  1.00  0.00
ATOM   5462  H2  WAT   547      29.137  40.300  -2.788  1.00  0.00
TER
ATOM   5463  O   WAT   548      34.125  45.329   4.015  1.00  0.00
ATOM   5464  H1  WAT   548      33.821  46.208   4.240  1.00  0.00
ATOM   5465  H2  WAT   548      35.080  45.389   4.051  1.00  0.00
TER
ATOM   5466  O   WAT   549      30.182  46.169   5.162  1.00  0.00
ATOM   5467  H1  WAT   549      29.823  46.835   5.749  1.00  0.00
ATOM   5468  H2  WAT   549      29.887  45.338   5.533  1.00  0.00
TER
ATOM   5469  O   WAT   550      33.383  46.628   8.046  1.00  0.00
ATOM   5470  H1  WAT   550      33.083  46.773   7.149  1.00  0.00
ATOM   5471  H2  WAT   550      34.154  46.068   7.953  1.00  0.00
TER
ATOM   5472  O   WAT   551      28.692  46.168  -8.214  1.00  0.00
ATOM   5473  H1  WAT   551      29.562  46.451  -7.931  1.00  0.00
ATOM   5474  H2  WAT   551      28.201  46.982  -8.330  1.00  0.00
TER
ATOM   5475  O   WAT   552      31.757  37.899  -3.621  1.00  0.00
ATOM   5476  H1  WAT   552      31.629  37.891  -2.673  1.00  0.00
ATOM   5477  H2  WAT   552      30.933  38.238  -3.972  1.00  0.00
TER
ATOM   5478  O   WAT   553      28.756  39.659   5.839  1.00  0.00
ATOM   5479  H1  WAT   553      28.042  39.858   6.445  1.00  0.00
ATOM   5480  H2  WAT   553      29.176  38.882   6.211  1.00  0.00
TER
ATOM   5481  O   WAT   554      35.585  43.385  -4.186  1.00  0.00
ATOM   5482  H1  WAT   554      34.877  43.854  -3.745  1.00  0.00
ATOM   5483  H2  WAT   554      35.869  42.727  -3.552  1.00  0.00
TER
ATOM   5484  O   WAT   555      37.211  44.805   3.813  1.00  0.00
ATOM   5485  H1  WAT   555      37.709  45.279   4.478  1.00  0.00
ATOM   5486  H2  WAT   555      37.353  43.881   4.020  1.00  0.00
TER
ATOM   5487  O   WAT   556      33.788  41.694  -6.811  1.00  0.00
ATOM   5488  H1  WAT   556      34.638  42.131  -6.877  1.00  0.00
ATOM   5489  H2  WAT   556      33.422  42.006  -5.984  1.00  0.00
TER
ATOM   5490  O   WAT   557      31.382  45.379  -7.654  1.00  0.00
ATOM   5491  H1  WAT   557      31.463  44.432  -7.542  1.00  0.00
ATOM   5492  H2  WAT   557      32.274  45.710  -7.548  1.00  0.00
TER
ATOM   5493  O   WAT   558      28.909  47.201   7.581  1.00  0.00
ATOM   5494  H1  WAT   558      29.413  46.622   8.153  1.00  0.00
ATOM   5495  H2  WAT   558      28.170  47.485   8.119  1.00  0.00
TER
ATOM   5496  O   WAT   559      30.942  45.344   8.476  1.00  0.00
ATOM   5497  H1  WAT   559      30.982  45.045   9.385  1.00  0.00
ATOM   5498  H2  WAT   559      31.796  45.744   8.317  1.00  0.00
TER
ATOM   5499  O   WAT   560      32.882  43.923   6.444  1.00  0.00
ATOM   5500  H1  WAT   560      32.352  43.432   5.816  1.00  0.00
ATOM   5501  H2  WAT   560      33.551  44.351   5.910  1.00  0.00
TER
ATOM   5502  O   WAT   561      37.232  46.967  -9.115  1.00  0.00
ATOM   5503  H1  WAT   561      37.753  46.252  -9.481  1.00  0.00
ATOM   5504  H2  WAT   561      37.879  47.606  -8.815  1.00  0.00
TER
ATOM   5505  O   WAT   562      33.369  40.889   6.524  1.00  0.00
ATOM   5506  H1  WAT   562      33.275  40.271   5.799  1.00  0.00
ATOM   5507  H2  WAT   562      32.789  41.616   6.297  1.00  0.00
TER
ATOM   5508  O   WAT   563      36.136  39.447   3.556  1.00  0.00
ATOM   5509  H1  WAT   563      35.687  39.469   2.711  1.00  0.00
ATOM   5510  H2  WAT   563      35.502  39.048   4.153  1.00  0.00
TER
ATOM   5511  O   WAT   564      33.615  44.017  -9.417  1.00  0.00
ATOM   5512  H1  WAT   564      33.414  43.153  -9.056  1.00  0.00
ATOM   5513  H2  WAT   564      33.445  43.930 -10.355  1.00  0.00
TER
ATOM   5514  O   WAT   565      35.645  42.616   6.819  1.00  0.00
ATOM   5515  H1  WAT   565      36.235  42.307   7.507  1.00  0.00
ATOM   5516  H2  WAT   565      34.827  42.144   6.975  1.00  0.00
TER
ATOM   5517  O   WAT   566      32.414  41.117  -9.430  1.00  0.00
ATOM   5518  H1  WAT   566      32.716  41.123 -10.338  1.00  0.00
ATOM   5519  H2  WAT   566      33.153  40.766  -8.933  1.00  0.00
TER
ATOM   5520  O   WAT   567      35.632  40.060  -8.444  1.00  0.00
ATOM   5521  H1  WAT   567      35.284  39.383  -9.024  1.00  0.00
ATOM   5522  H2  WAT   567      35.833  39.599  -7.630  1.00  0.00
TER
ATOM   5523  O   WAT   568      28.973  46.589  -2.047  1.00  0.00
ATOM   5524  H1  WAT   568      28.318  46.320  -2.692  1.00  0.00
ATOM   5525  H2  WAT   568      29.811  46.479  -2.497  1.00  0.00
TER
ATOM   5526  O   WAT   569      30.010  46.974   2.493  1.00  0.00
ATOM   5527  H1  WAT   569      30.378  46.887   3.372  1.00  0.00
ATOM   5528  H2  WAT   569      29.441  46.211   2.394  1.00  0.00
TER
ATOM   5529  O   WAT   570      29.562  43.885   6.399  1.00  0.00
ATOM   5530  H1  WAT   570      28.668  43.852   6.738  1.00  0.00
ATOM   5531  H2  WAT   570      30.102  44.084   7.164  1.00  0.00
TER
ATOM   5532  O   WAT   571      28.187  43.799  -6.105  1.00  0.00
ATOM   5533  H1  WAT   571      27.283  44.062  -6.280  1.00  0.00
ATOM   5534  H2  WAT   571      28.671  44.070  -6.885  1.00  0.00
TER
ATOM   5535  O   WAT   572      30.729  42.855  -8.196  1.00  0.00
ATOM   5536  H1  WAT   572      31.438  42.434  -8.681  1.00  0.00
ATOM   5537  H2  WAT   572      30.013  42.923  -8.827  1.00  0.00
TER
ATOM   5538  O   WAT   573      30.377  38.909  -9.155  1.00  0.00
ATOM   5539  H1  WAT   573      31.100  39.450  -8.837  1.00  0.00
ATOM   5540  H2  WAT   573      30.649  38.636 -10.031  1.00  0.00
TER
ATOM   5541  O   WAT   574      30.066  38.160   0.747  1.00  0.00
ATOM   5542  H1  WAT   574      30.714  37.610   0.307  1.00  0.00
ATOM   5543  H2  WAT   574      30.486  38.414   1.569  1.00  0.00
TER
ATOM   5544  O   WAT   575      29.819  38.315   3.490  1.00  0.00
ATOM   5545  H1  WAT   575      29.471  38.772   4.255  1.00  0.00
ATOM   5546  H2  WAT   575      29.488  37.421   3.572  1.00  0.00
TER
ATOM   5547  O   WAT   576      37.332  39.507   7.011  1.00  0.00
ATOM   5548  H1  WAT   576      37.270  40.099   7.761  1.00  0.00
ATOM   5549  H2  WAT   576      38.272  39.399   6.867  1.00  0.00
TER
ATOM   5550  O   WAT   577      30.491  37.843   6.765  1.00  0.00
ATOM   5551  H1  WAT   577      31.039  37.662   6.001  1.00  0.00
ATOM   5552  H2  WAT   577      30.557  37.052   7.300  1.00  0.00
TER
ATOM   5553  O   WAT   578      29.801  38.949  -5.562  1.00  0.00
ATOM   5554  H1  WAT   578      30.559  39.061  -6.135  1.00  0.00
ATOM   5555  H2  WAT   578      29.339  39.786  -5.607  1.00  0.00
TER
ATOM   5556  O   WAT   579      36.343  41.063  -2.571  1.00  0.00
ATOM   5557  H1  WAT   579      35.530  40.688  -2.912  1.00  0.00
ATOM   5558  H2  WAT   579      36.847  40.307  -2.269  1.00  0.00
TER
ATOM   5559  O   WAT   580      32.174  39.475  -7.021  1.00  0.00
ATOM   5560  H1  WAT   580      32.703  38.688  -7.151  1.00  0.00
ATOM   5561  H2  WAT   580      32.807  40.154  -6.788  1.00  0.00
TER
ATOM   5562  O   WAT   581      34.368  39.213  -3.967  1.00  0.00
ATOM   5563  H1  WAT   581      33.738  38.511  -3.800  1.00  0.00
ATOM   5564  H2  WAT   581      33.828  39.973  -4.184  1.00  0.00
TER
ATOM   5565  O   WAT   582      34.493  38.491   8.468  1.00  0.00
ATOM   5566  H1  WAT   582      34.212  38.994   7.704  1.00  0.00
ATOM   5567  H2  WAT   582      34.875  37.693   8.103  1.00  0.00
TER
ATOM   5568  O   WAT   583      30.558  42.976 -24.047  1.00  0.00
ATOM   5569  H1  WAT   583      29.670  43.317 -24.149  1.00  0.00
ATOM   5570  H2  WAT   583      30.842  42.776 -24.939  1.00  0.00
TER
ATOM   5571  O   WAT   584      28.521  45.576 -18.163  1.00  0.00
ATOM   5572  H1  WAT   584      29.093  44.808 -18.163  1.00  0.00
ATOM   5573  H2  WAT   584      28.522  45.875 -19.073  1.00  0.00
TER
ATOM   5574  O   WAT   585      29.764  40.985 -16.377  1.00  0.00
ATOM   5575  H1  WAT   585      29.584  40.087 -16.096  1.00  0.00
ATOM   5576  H2  WAT   585      29.362  41.532 -15.702  1.00  0.00
TER
ATOM   5577  O   WAT   586      32.734  41.559 -23.014  1.00  0.00
ATOM   5578  H1  WAT   586      32.841  42.459 -22.707  1.00  0.00
ATOM   5579  H2  WAT   586      31.824  41.511 -23.304  1.00  0.00
TER
ATOM   5580  O   WAT   587      30.383  43.481 -17.768  1.00  0.00
ATOM   5581  H1  WAT   587      31.064  43.744 -17.150  1.00  0.00
ATOM   5582  H2  WAT   587      30.067  42.641 -17.435  1.00  0.00
TER
ATOM   5583  O   WAT   588      34.575  44.527 -18.681  1.00  0.00
ATOM   5584  H1  WAT   588      35.083  45.025 -18.041  1.00  0.00
ATOM   5585  H2  WAT   588      35.106  43.751 -18.857  1.00  0.00
TER
ATOM   5586  O   WAT   589      32.859  39.167 -14.415  1.00  0.00
ATOM   5587  H1  WAT   589      32.861  39.684 -15.220  1.00  0.00
ATOM   5588  H2  WAT   589      32.029  38.690 -14.438  1.00  0.00
TER
ATOM   5589  O   WAT   590      32.540  40.878 -16.408  1.00  0.00
ATOM   5590  H1  WAT   590      32.882  41.722 -16.702  1.00  0.00
ATOM   5591  H2  WAT   590      31.602  41.027 -16.291  1.00  0.00
TER
ATOM   5592  O   WAT   591      36.223  38.366 -20.083  1.00  0.00
ATOM   5593  H1  WAT   591      36.531  37.811 -20.800  1.00  0.00
ATOM   5594  H2  WAT   591      35.293  38.501 -20.266  1.00  0.00
TER
ATOM   5595  O   WAT   592      34.217  46.958 -20.565  1.00  0.00
ATOM   5596  H1  WAT   592      33.812  46.246 -21.061  1.00  0.00
ATOM   5597  H2  WAT   592      34.303  46.613 -19.676  1.00  0.00
TER
ATOM   5598  O   WAT   593      32.930  43.732 -16.785  1.00  0.00
ATOM   5599  H1  WAT   593      33.481  43.842 -17.560  1.00  0.00
ATOM   5600  H2  WAT   593      33.444  44.106 -16.070  1.00  0.00
TER
ATOM   5601  O   WAT   594      30.917  45.852 -23.065  1.00  0.00
ATOM   5602  H1  WAT   594      30.797  46.579 -23.676  1.00  0.00
ATOM   5603  H2  WAT   594      30.607  45.083 -23.542  1.00  0.00
TER
ATOM   5604  O   WAT   595      33.384  39.196 -19.682  1.00  0.00
ATOM   5605  H1  WAT   595      32.940  39.977 -20.014  1.00  0.00
ATOM   5606  H2  WAT   595      33.942  39.519 -18.975  1.00  0.00
TER
ATOM   5607  O   WAT   596      37.671  42.063 -14.079  1.00  0.00
ATOM   5608  H1  WAT   596      37.209  42.271 -13.267  1.00  0.00
ATOM   5609  H2  WAT   596      37.268  41.249 -14.382  1.00  0.00
TER
ATOM   5610  O   WAT   597      36.499  38.817 -24.802  1.00  0.00
ATOM   5611  H1  WAT   597      35.875  38.813 -24.076  1.00  0.00
ATOM   5612  H2  WAT   597      36.412  37.950 -25.198  1.00  0.00
TER
ATOM   5613  O   WAT   598      35.421  39.741 -17.823  1.00  0.00
ATOM   5614  H1  WAT   598      35.718  40.647 -17.904  1.00  0.00
ATOM   5615  H2  WAT   598      35.970  39.252 -18.437  1.00  0.00
TER
ATOM   5616  O   WAT   599      33.175  44.319 -21.954  1.00  0.00
ATOM   5617  H1  WAT   599      32.949  44.103 -21.049  1.00  0.00
ATOM   5618  H2  WAT   599      32.394  44.752 -22.300  1.00  0.00
TER
ATOM   5619  O   WAT   600      35.615  45.218 -11.288  1.00  0.00
ATOM   5620  H1  WAT   600      35.519  44.277 -11.438  1.00  0.00
ATOM   5621  H2  WAT   600      36.458  45.439 -11.683  1.00  0.00
TER
ATOM   5622  O   WAT   601      30.746  41.629 -13.135  1.00  0.00
ATOM   5623  H1  WAT   601      30.352  42.477 -12.927  1.00  0.00
ATOM   5624  H2  WAT   601      30.058  40.992 -12.944  1.00  0.00
TER
ATOM   5625  O   WAT   602      37.320  41.713 -10.065  1.00  0.00
ATOM   5626  H1  WAT   602      36.630  41.520  -9.430  1.00  0.00
ATOM   5627  H2  WAT   602      38.064  41.996  -9.533  1.00  0.00
TER
ATOM   5628  O   WAT   603      28.048  39.552 -19.102  1.00  0.00
ATOM   5629  H1  WAT   603      27.759  40.122 -18.389  1.00  0.00
ATOM   5630  H2  WAT   603      28.792  39.072 -18.739  1.00  0.00
TER
ATOM   5631  O   WAT   604      28.235  43.494 -27.891  1.00  0.00
ATOM   5632  H1  WAT   604      28.152  44.437 -27.750  1.00  0.00
ATOM   5633  H2  WAT   604      27.883  43.351 -28.770  1.00  0.00
TER
ATOM   5634  O   WAT   605      36.035  42.228 -18.824  1.00  0.00
ATOM   5635  H1  WAT   605      36.038  41.787 -19.674  1.00  0.00
ATOM   5636  H2  WAT   605      36.930  42.550 -18.717  1.00  0.00
TER
ATOM   5637  O   WAT   606      31.885  42.111 -19.865  1.00  0.00
ATOM   5638  H1  WAT   606      31.545  42.588 -19.108  1.00  0.00
ATOM   5639  H2  WAT   606      31.122  41.657 -20.225  1.00  0.00
TER
ATOM   5640  O   WAT   607      36.097  43.229 -25.834  1.00  0.00
ATOM   5641  H1  WAT   607      36.218  43.188 -24.885  1.00  0.00
ATOM   5642  H2  WAT   607      35.711  44.091 -25.989  1.00  0.00
TER
ATOM   5643  O   WAT   608      35.109  45.539 -26.435  1.00  0.00
ATOM   5644  H1  WAT   608      34.540  45.091 -27.062  1.00  0.00
ATOM   5645  H2  WAT   608      35.818  45.898 -26.969  1.00  0.00
TER
ATOM   5646  O   WAT   609      36.335  46.288 -17.078  1.00  0.00
ATOM   5647  H1  WAT   609      36.702  45.814 -16.332  1.00  0.00
ATOM   5648  H2  WAT   609      36.146  47.162 -16.737  1.00  0.00
TER
ATOM   5649  O   WAT   610      29.199  41.032 -20.948  1.00  0.00
ATOM   5650  H1  WAT   610      28.914  40.668 -20.111  1.00  0.00
ATOM   5651  H2  WAT   610      29.137  40.300 -21.562  1.00  0.00
TER
ATOM   5652  O   WAT   611      34.125  45.329 -14.759  1.00  0.00
ATOM   5653  H1  WAT   611      33.821  46.208 -14.534  1.00  0.00
ATOM   5654  H2  WAT   611      35.080  45.389 -14.724  1.00  0.00
TER
ATOM   5655  O   WAT   612      30.182  46.169 -13.612  1.00  0.00
ATOM   5656  H1  WAT   612      29.823  46.835 -13.025  1.00  0.00
ATOM   5657  H2  WAT   612      29.887  45.338 -13.241  1.00  0.00
TER
ATOM   5658  O   WAT   613      33.383  46.628 -10.728  1.00  0.00
ATOM   5659  H1  WAT   613      33.083  46.773 -11.626  1.00  0.00
ATOM   5660  H2  WAT   613      34.154  46.068 -10.821  1.00  0.00
TER
ATOM   5661  O   WAT   614      28.692  46.168 -26.989  1.00  0.00
ATOM   5662  H1  WAT   614      29.562  46.451 -26.705  1.00  0.00
ATOM   5663  H2  WAT   614      28.201  46.982 -27.104  1.00  0.00
TER
ATOM   5664  O   WAT   615      31.757  37.899 -22.396  1.00  0.00
ATOM   5665  H1  WAT   615      31.629  37.891 -21.447  1.00  0.00
ATOM   5666  H2  WAT   615      30.933  38.238 -22.747  1.00  0.00
TER
ATOM   5667  O   WAT   616      28.756  39.659 -12.935  1.00  0.00
ATOM   5668  H1  WAT   616      28.042  39.858 -12.330  1.00  0.00
ATOM   5669  H2  WAT   616      29.176  38.882 -12.564  1.00  0.00
TER
ATOM   5670  O   WAT   617      35.585  43.385 -22.960  1.00  0.00
ATOM   5671  H1  WAT   617      34.877  43.854 -22.519  1.00  0.00
ATOM   5672  H2  WAT   617      35.869  42.727 -22.326  1.00  0.00
TER
ATOM   5673  O   WAT   618      37.211  44.805 -14.961  1.00  0.00
ATOM   5674  H1  WAT   618      37.709  45.279 -14.296  1.00  0.00
ATOM   5675  H2  WAT   618      37.353  43.881 -14.754  1.00  0.00
TER
ATOM   5676  O   WAT   619      33.788  41.694 -25.585  1.00  0.00
ATOM   5677  H1  WAT   619      34.638  42.131 -25.651  1.00  0.00
ATOM   5678  H2  WAT   619      33.422  42.006 -24.758  1.00  0.00
TER
ATOM   5679  O   WAT   620      31.382  45.379 -26.428  1.00  0.00
ATOM   5680  H1  WAT   620      31.463  44.432 -26.317  1.00  0.00
ATOM   5681  H2  WAT   620      32.274  45.710 -26.322  1.00  0.00
TER
ATOM   5682  O   WAT   621      28.909  47.201 -11.193  1.00  0.00
ATOM   5683  H1  WAT   621      29.413  46.622 -10.621  1.00  0.00
ATOM   5684  H2  WAT   621      28.170  47.485 -10.655  1.00  0.00
TER
ATOM   5685  O   WAT   622      30.942  45.344 -10.298  1.00  0.00
ATOM   5686  H1  WAT   622      30.982  45.045  -9.389  1.00  0.00
ATOM   5687  H2  WAT   622      31.796  45.744 -10.457  1.00  0.00
TER
ATOM   5688  O   WAT   623      32.882  43.923 -12.330  1.00  0.00
ATOM   5689  H1  WAT   623      32.352  43.432 -12.958  1.00  0.00
ATOM   5690  H2  WAT   623      33.551  44.351 -12.865  1.00  0.00
TER
ATOM   5691  O   WAT   624      37.232  46.967 -27.890  1.00  0.00
ATOM   5692  H1  WAT   624      37.753  46.252 -28.256  1.00  0.00
ATOM   5693  H2  WAT   624      37.879  47.606 -27.590  1.00  0.00
TER
ATOM   5694  O   WAT   625      33.369  40.889 -12.251  1.00  0.00
ATOM   5695  H1  WAT   625      33.275  40.271 -12.976  1.00  0.00
ATOM   5696  H2  WAT   625      32.789  41.616 -12.478  1.00  0.00
TER
ATOM   5697  O   WAT   626      36.136  39.447 -15.218  1.00  0.00
ATOM   5698  H1  WAT   626      35.687  39.469 -16.063  1.00  0.00
ATOM   5699  H2  WAT   626      35.502  39.048 -14.621  1.00  0.00
TER
ATOM   5700  O   WAT   627      33.615  44.017 -28.192  1.00  0.00
ATOM   5701  H1  WAT   627      33.414  43.153 -27.830  1.00  0.00
ATOM   5702  H2  WAT   627      33.445  43.930 -29.130  1.00  0.00
TER
ATOM   5703  O   WAT   628      35.645  42.616 -11.955  1.00  0.00
ATOM   5704  H1  WAT   628      36.235  42.307 -11.268  1.00  0.00
ATOM   5705  H2  WAT   628      34.827  42.144 -11.799  1.00  0.00
TER
ATOM   5706  O   WAT   629      32.414  41.117 -28.204  1.00  0.00
ATOM   5707  H1  WAT   629      32.716  41.123 -29.112  1.00  0.00
ATOM   5708  H2  WAT   629      33.153  40.766 -27.707  1.00  0.00
TER
ATOM   5709  O   WAT   630      35.632  40.060 -27.218  1.00  0.00
ATOM   5710  H1  WAT   630      35.284  39.383 -27.798  1.00  0.00
ATOM   5711  H2  WAT   630      35.833  39.599 -26.404  1.00  0.00
TER
ATOM   5712  O   WAT   631      28.973  46.589 -20.822  1.00  0.00
ATOM   5713  H1  WAT   631      28.318  46.320 -21.466  1.00  0.00
ATOM   5714  H2  WAT   631      29.811  46.479 -21.272  1.00  0.00
TER
ATOM   5715  O   WAT   632      30.010  46.974 -16.282  1.00  0.00
ATOM   5716  H1  WAT   632      30.378  46.887 -15.402  1.00  0.00
ATOM   5717  H2  WAT   632      29.441  46.211 -16.381  1.00  0.00
TER
ATOM   5718  O   WAT   633      29.562  43.885 -12.376  1.00  0.00
ATOM   5719  H1  WAT   633      28.668  43.852 -12.036  1.00  0.00
ATOM   5720  H2  WAT   633      30.102  44.084 -11.611  1.00  0.00
TER
ATOM   5721  O   WAT   634      28.187  43.799 -24.879  1.00  0.00
ATOM   5722  H1  WAT   634      27.283  44.062 -25.054  1.00  0.00
ATOM   5723  H2  WAT   634      28.671  44.070 -25.659  1.00  0.00
TER
ATOM   5724  O   WAT   635      30.729  42.855 -26.970  1.00  0.00
ATOM   5725  H1  WAT   635      31.438  42.434 -27.455  1.00  0.00
ATOM   5726  H2  WAT   635      30.013  42.923 -27.602  1.00  0.00
TER
ATOM   5727  O   WAT   636      30.377  38.909 -27.930  1.00  0.00
ATOM   5728  H1  WAT   636      31.100  39.450 -27.611  1.00  0.00
ATOM   5729  H2  WAT   636      30.649  38.636 -28.805  1.00  0.00
TER
ATOM   5730  O   WAT   637      30.066  38.160 -18.027  1.00  0.00
ATOM   5731  H1  WAT   637      30.714  37.610 -18.468  1.00  0.00
ATOM   5732  H2  WAT   637      30.486  38.414 -17.206  1.00  0.00
TER
ATOM   5733  O   WAT   638      29.819  38.315 -15.285  1.00  0.00
ATOM   5734  H1  WAT   638      29.471  38.772 -14.519  1.00  0.00
ATOM   5735  H2  WAT   638      29.488  37.421 -15.203  1.00  0.00
TER
ATOM   5736  O   WAT   639      37.332  39.507 -11.763  1.00  0.00
ATOM   5737  H1  WAT   639      37.270  40.099 -11.013  1.00  0.00
ATOM   5738  H2  WAT   639      38.272  39.399 -11.908  1.00  0.00
TER
ATOM   5739  O   WAT   640      30.491  37.843 -12.010  1.00  0.00
ATOM   5740  H1  WAT   640      31.039  37.662 -12.773  1.00  0.00
ATOM   5741  H2  WAT   640      30.557  37.052 -11.474  1.00  0.00
TER
ATOM   5742  O   WAT   641      29.801  38.949 -24.336  1.00  0.00
ATOM   5743  H1  WAT   641      30.559  39.061 -24.910  1.00  0.00
ATOM   5744  H2  WAT   641      29.339  39.786 -24.382  1.00  0.00
TER
ATOM   5745  O   WAT   642      36.343  41.063 -21.346  1.00  0.00
ATOM   5746  H1  WAT   642      35.530  40.688 -21.686  1.00  0.00
ATOM   5747  H2  WAT   642      36.847  40.307 -21.044  1.00  0.00
TER
ATOM   5748  O   WAT   643      32.174  39.475 -25.796  1.00  0.00
ATOM   5749  H1  WAT   643      32.703  38.688 -25.925  1.00  0.00
ATOM   5750  H2  WAT   643      32.807  40.154 -25.562  1.00  0.00
TER
ATOM   5751  O   WAT   644      34.368  39.213 -22.741  1.00  0.00
ATOM   5752  H1  WAT   644      33.738  38.511 -22.574  1.00  0.00
ATOM   5753  H2  WAT   644      33.828  39.973 -22.958  1.00  0.00
TER
ATOM   5754  O   WAT   645      34.493  38.491 -10.306  1.00  0.00
ATOM   5755  H1  WAT   645      34.212  38.994 -11.070  1.00  0.00
ATOM   5756  H2  WAT   645      34.875  37.693 -10.672  1.00  0.00
TER
ATOM   5757  O   WAT   646      28.521  45.576 -36.938  1.00  0.00
ATOM   5758  H1  WAT   646      29.093  44.808 -36.937  1.00  0.00
ATOM   5759  H2  WAT   646      28.522  45.875 -37.847  1.00  0.00
TER
ATOM   5760  O   WAT   647      29.764  40.985 -35.151  1.00  0.00
ATOM   5761  H1  WAT   647      29.584  40.087 -34.871  1.00  0.00
ATOM   5762  H2  WAT   647      29.362  41.532 -34.476  1.00  0.00
TER
ATOM   5763  O   WAT   648      32.734  41.559 -41.788  1.00  0.00
ATOM   5764  H1  WAT   648      32.841  42.459 -41.481  1.00  0.00
ATOM   5765  H2  WAT   648      31.824  41.511 -42.078  1.00  0.00
TER
ATOM   5766  O   WAT   649      30.383  43.481 -36.543  1.00  0.00
ATOM   5767  H1  WAT   649      31.064  43.744 -35.924  1.00  0.00
ATOM   5768  H2  WAT   649      30.067  42.641 -36.209  1.00  0.00
TER
ATOM   5769  O   WAT   650      34.575  44.527 -37.455  1.00  0.00
ATOM   5770  H1  WAT   650      35.083  45.025 -36.815  1.00  0.00
ATOM   5771  H2  WAT   650      35.106  43.751 -37.632  1.00  0.00
TER
ATOM   5772  O   WAT   651      32.859  39.167 -33.189  1.00  0.00
ATOM   5773  H1  WAT   651      32.861  39.684 -33.995  1.00  0.00
ATOM   5774  H2  WAT   651      32.029  38.690 -33.212  1.00  0.00
TER
ATOM   5775  O   WAT   652      32.540  40.878 -35.182  1.00  0.00
ATOM   5776  H1  WAT   652      32.882  41.722 -35.477  1.00  0.00
ATOM   5777  H2  WAT   652      31.602  41.027 -35.066  1.00  0.00
TER
ATOM   5778  O   WAT   653      36.223  38.366 -38.858  1.00  0.00
ATOM   5779  H1  WAT   653      36.531  37.811 -39.574  1.00  0.00
ATOM   5780  H2  WAT   653      35.293  38.501 -39.040  1.00  0.00
TER
ATOM   5781  O   WAT   654      34.217  46.958 -39.340  1.00  0.00
ATOM   5782  H1  WAT   654      33.812  46.246 -39.835  1.00  0.00
ATOM   5783  H2  WAT   654      34.303  46.613 -38.451  1.00  0.00
TER
ATOM   5784  O   WAT   655      32.930  43.732 -35.560  1.00  0.00
ATOM   5785  H1  WAT   655      33.481  43.842 -36.334  1.00  0.00
ATOM   5786  H2  WAT   655      33.444  44.106 -34.844  1.00  0.00
TER
ATOM   5787  O   WAT   656      30.917  45.852 -41.839  1.00  0.00
ATOM   5788  H1  WAT   656      30.797  46.579 -42.451  1.00  0.00
ATOM   5789  H2  WAT   656      30.607  45.083 -42.316  1.00  0.00
TER
ATOM   5790  O   WAT   657      33.384  39.196 -38.457  1.00  0.00
ATOM   5791  H1  WAT   657      32.940  39.977 -38.788  1.00  0.00
ATOM   5792  H2  WAT   657      33.942  39.519 -37.749  1.00  0.00
TER
ATOM   5793  O   WAT   658      37.671  42.063 -32.853  1.00  0.00
ATOM   5794  H1  WAT   658      37.209  42.271 -32.041  1.00  0.00
ATOM   5795  H2  WAT   658      37.268  41.249 -33.156  1.00  0.00
TER
ATOM   5796  O   WAT   659      35.421  39.741 -36.598  1.00  0.00
ATOM   5797  H1  WAT   659      35.718  40.647 -36.678  1.00  0.00
ATOM   5798  H2  WAT   659      35.970  39.252 -37.212  1.00  0.00
TER
ATOM   5799  O   WAT   660      33.175  44.319 -40.728  1.00  0.00
ATOM   5800  H1  WAT   660      32.949  44.103 -39.824  1.00  0.00
ATOM   5801  H2  WAT   660      32.394  44.752 -41.074  1.00  0.00
TER
ATOM   5802  O   WAT   661      35.615  45.218 -30.062  1.00  0.00
ATOM   5803  H1  WAT   661      35.519  44.277 -30.212  1.00  0.00
ATOM   5804  H2  WAT   661      36.458  45.439 -30.458  1.00  0.00
TER
ATOM   5805  O   WAT   662      30.746  41.629 -31.909  1.00  0.00
ATOM   5806  H1  WAT   662      30.352  42.477 -31.702  1.00  0.00
ATOM   5807  H2  WAT   662      30.058  40.992 -31.718  1.00  0.00
TER
ATOM   5808  O   WAT   663      37.320  41.713 -28.839  1.00  0.00
ATOM   5809  H1  WAT   663      36.630  41.520 -28.205  1.00  0.00
ATOM   5810  H2  WAT   663      38.064  41.996 -28.307  1.00  0.00
TER
ATOM   5811  O   WAT   664      28.048  39.552 -37.876  1.00  0.00
ATOM   5812  H1  WAT   664      27.759  40.122 -37.164  1.00  0.00
ATOM   5813  H2  WAT   664      28.792  39.072 -37.513  1.00  0.00
TER
ATOM   5814  O   WAT   665      36.035  42.228 -37.599  1.00  0.00
ATOM   5815  H1  WAT   665      36.038  41.787 -38.448  1.00  0.00
ATOM   5816  H2  WAT   665      36.930  42.550 -37.492  1.00  0.00
TER
ATOM   5817  O   WAT   666      31.885  42.111 -38.639  1.00  0.00
ATOM   5818  H1  WAT   666      31.545  42.588 -37.883  1.00  0.00
ATOM   5819  H2  WAT   666      31.122  41.657 -38.999  1.00  0.00
TER
ATOM   5820  O   WAT   667      36.335  46.288 -35.852  1.00  0.00
ATOM   5821  H1  WAT   667      36.702  45.814 -35.106  1.00  0.00
ATOM   5822  H2  WAT   667      36.146  47.162 -35.511  1.00  0.00
TER
ATOM   5823  O   WAT   668      29.199  41.032 -39.723  1.00  0.00
ATOM   5824  H1  WAT   668      28.914  40.668 -38.885  1.00  0.00
ATOM   5825  H2  WAT   668      29.137  40.300 -40.337  1.00  0.00
TER
ATOM   5826  O   WAT   669      34.125  45.329 -33.534  1.00  0.00
ATOM   5827  H1  WAT   669      33.821  46.208 -33.309  1.00  0.00
ATOM   5828  H2  WAT   669      35.080  45.389 -33.498  1.00  0.00
TER
ATOM   5829  O   WAT   670      30.182  46.169 -32.387  1.00  0.00
ATOM   5830  H1  WAT   670      29.823  46.835 -31.799  1.00  0.00
ATOM   5831  H2  WAT   670      29.887  45.338 -32.015  1.00  0.00
TER
ATOM   5832  O   WAT   671      33.383  46.628 -29.503  1.00  0.00
ATOM   5833  H1  WAT   671      33.083  46.773 -30.400  1.00  0.00
ATOM   5834  H2  WAT   671      34.154  46.068 -29.595  1.00  0.00
TER
ATOM   5835  O   WAT   672      31.757  37.899 -41.170  1.00  0.00
ATOM   5836  H1  WAT   672      31.629  37.891 -40.222  1.00  0.00
ATOM   5837  H2  WAT   672      30.933  38.238 -41.521  1.00  0.00
TER
ATOM   5838  O   WAT   673      28.756  39.659 -31.709  1.00  0.00
ATOM   5839  H1  WAT   673      28.042  39.858 -31.104  1.00  0.00
ATOM   5840  H2  WAT   673      29.176  38.882 -31.338  1.00  0.00
TER
ATOM   5841  O   WAT   674      35.585  43.385 -41.735  1.00  0.00
ATOM   5842  H1  WAT   674      34.877  43.854 -41.293  1.00  0.00
ATOM   5843  H2  WAT   674      35.869  42.727 -41.100  1.00  0.00
TER
ATOM   5844  O   WAT   675      37.211  44.805 -33.735  1.00  0.00
ATOM   5845  H1  WAT   675      37.709  45.279 -33.070  1.00  0.00
ATOM   5846  H2  WAT   675      37.353  43.881 -33.528  1.00  0.00
TER
ATOM   5847  O   WAT   676      28.909  47.201 -29.967  1.00  0.00
ATOM   5848  H1  WAT   676      29.413  46.622 -29.396  1.00  0.00
ATOM   5849  H2  WAT   676      28.170  47.485 -29.430  1.00  0.00
TER
ATOM   5850  O   WAT   677      30.942  45.344 -29.072  1.00  0.00
ATOM   5851  H1  WAT   677      30.982  45.045 -28.164  1.00  0.00
ATOM   5852  H2  WAT   677      31.796  45.744 -29.231  1.00  0.00
TER
ATOM   5853  O   WAT   678      32.882  43.923 -31.105  1.00  0.00
ATOM   5854  H1  WAT   678      32.352  43.432 -31.732  1.00  0.00
ATOM   5855  H2  WAT   678      33.551  44.351 -31.639  1.00  0.00
TER
ATOM   5856  O   WAT   679      33.369  40.889 -31.025  1.00  0.00
ATOM   5857  H1  WAT   679      33.275  40.271 -31.750  1.00  0.00
ATOM   5858  H2  WAT   679      32.789  41.616 -31.252  1.00  0.00
TER
ATOM   5859  O   WAT   680      36.136  39.447 -33.992  1.00  0.00
ATOM   5860  H1  WAT   680      35.687  39.469 -34.838  1.00  0.00
ATOM   5861  H2  WAT   680      35.502  39.048 -33.395  1.00  0.00
TER
ATOM   5862  O   WAT   681      35.645  42.616 -30.730  1.00  0.00
ATOM   5863  H1  WAT   681      36.235  42.307 -30.042  1.00  0.00
ATOM   5864  H2  WAT   681      34.827  42.144 -30.574  1.00  0.00
TER
ATOM   5865  O   WAT   682      28.973  46.589 -39.596  1.00  0.00
ATOM   5866  H1  WAT   682      28.318  46.320 -40.240  1.00  0.00
ATOM   5867  H2  WAT   682      29.811  46.479 -40.046  1.00  0.00
TER
ATOM   5868  O   WAT   683      30.010  46.974 -35.056  1.00  0.00
ATOM   5869  H1  WAT   683      30.378  46.887 -34.176  1.00  0.00
ATOM   5870  H2  WAT   683      29.441  46.211 -35.155  1.00  0.00
TER
ATOM   5871  O   WAT   684      29.562  43.885 -31.150  1.00  0.00
ATOM   5872  H1  WAT   684      28.668  43.852 -30.811  1.00  0.00
ATOM   5873  H2  WAT   684      30.102  44.084 -30.385  1.00  0.00
TER
ATOM   5874  O   WAT   685      30.066  38.160 -36.802  1.00  0.00
ATOM   5875  H1  WAT   685      30.714  37.610 -37.242  1.00  0.00
ATOM   5876  H2  WAT   685      30.486  38.414 -35.980  1.00  0.00
TER
ATOM   5877  O   WAT   686      29.819  38.315 -34.059  1.00  0.00
ATOM   5878  H1  WAT   686      29.471  38.772 -33.293  1.00  0.00
ATOM   5879  H2  WAT   686      29.488  37.421 -33.977  1.00  0.00
TER
ATOM   5880  O   WAT   687      37.332  39.507 -30.537  1.00  0.00
ATOM   5881  H1  WAT   687      37.270  40.099 -29.788  1.00  0.00
ATOM   5882  H2  WAT   687      38.272  39.399 -30.682  1.00  0.00
TER
ATOM   5883  O   WAT   688      30.491  37.843 -30.784  1.00  0.00
ATOM   5884  H1  WAT   688      31.039  37.662 -31.547  1.00  0.00
ATOM   5885  H2  WAT   688      30.557  37.052 -30.248  1.00  0.00
TER
ATOM   5886  O   WAT   689      36.343  41.063 -40.120  1.00  0.00
ATOM   5887  H1  WAT   689      35.530  40.688 -40.461  1.00  0.00
ATOM   5888  H2  WAT   689      36.847  40.307 -39.818  1.00  0.00
TER
ATOM   5889  O   WAT   690      34.368  39.213 -41.516  1.00  0.00
ATOM   5890  H1  WAT   690      33.738  38.511 -41.349  1.00  0.00
ATOM   5891  H2  WAT   690      33.828  39.973 -41.732  1.00  0.00
TER
ATOM   5892  O   WAT   691      34.493  38.491 -29.080  1.00  0.00
ATOM   5893  H1  WAT   691      34.212  38.994 -29.844  1.00  0.00
ATOM   5894  H2  WAT   691      34.875  37.693 -29.446  1.00  0.00
TER
ATOM   5895  O   WAT   692      32.149  29.241  38.491  1.00  0.00
ATOM   5896  H1  WAT   692      31.317  28.986  38.891  1.00  0.00
ATOM   5897  H2  WAT   692      32.757  29.312  39.227  1.00  0.00
TER
ATOM   5898  O   WAT   693      32.129  33.275  38.687  1.00  0.00
ATOM   5899  H1  WAT   693      32.432  32.385  38.508  1.00  0.00
ATOM   5900  H2  WAT   693      32.873  33.832  38.459  1.00  0.00
TER
ATOM   5901  O   WAT   694      30.558  24.201  32.276  1.00  0.00
ATOM   5902  H1  WAT   694      29.670  24.543  32.174  1.00  0.00
ATOM   5903  H2  WAT   694      30.842  24.001  31.384  1.00  0.00
TER
ATOM   5904  O   WAT   695      28.521  26.802  38.160  1.00  0.00
ATOM   5905  H1  WAT   695      29.093  26.034  38.160  1.00  0.00
ATOM   5906  H2  WAT   695      28.522  27.101  37.250  1.00  0.00
TER
ATOM   5907  O   WAT   696      37.573  31.605  37.621  1.00  0.00
ATOM   5908  H1  WAT   696      37.504  30.664  37.460  1.00  0.00
ATOM   5909  H2  WAT   696      38.335  31.695  38.193  1.00  0.00
TER
ATOM   5910  O   WAT   697      29.764  22.210  39.946  1.00  0.00
ATOM   5911  H1  WAT   697      29.584  21.313  40.227  1.00  0.00
ATOM   5912  H2  WAT   697      29.362  22.757  40.621  1.00  0.00
TER
ATOM   5913  O   WAT   698      32.734  22.784  33.309  1.00  0.00
ATOM   5914  H1  WAT   698      32.841  23.685  33.616  1.00  0.00
ATOM   5915  H2  WAT   698      31.824  22.736  33.019  1.00  0.00
TER
ATOM   5916  O   WAT   699      30.383  24.706  38.555  1.00  0.00
ATOM   5917  H1  WAT   699      31.064  24.970  39.173  1.00  0.00
ATOM   5918  H2  WAT   699      30.067  23.866  38.888  1.00  0.00
TER
ATOM   5919  O   WAT   700      34.575  25.753  37.642  1.00  0.00
ATOM   5920  H1  WAT   700      35.083  26.251  38.282  1.00  0.00
ATOM   5921  H2  WAT   700      35.106  24.977  37.466  1.00  0.00
TER
ATOM   5922  O   WAT   701      32.859  20.393  41.908  1.00  0.00
ATOM   5923  H1  WAT   701      32.861  20.910  41.103  1.00  0.00
ATOM   5924  H2  WAT   701      32.029  19.916  41.885  1.00  0.00
TER
ATOM   5925  O   WAT   702      34.109  30.032  40.086  1.00  0.00
ATOM   5926  H1  WAT   702      33.776  30.659  40.728  1.00  0.00
ATOM   5927  H2  WAT   702      34.286  30.559  39.306  1.00  0.00
TER
ATOM   5928  O   WAT   703      32.540  22.104  39.915  1.00  0.00
ATOM   5929  H1  WAT   703      32.882  22.948  39.621  1.00  0.00
ATOM   5930  H2  WAT   703      31.602  22.252  40.032  1.00  0.00
TER
ATOM   5931  O   WAT   704      33.321  32.000  41.901  1.00  0.00
ATOM   5932  H1  WAT   704      33.938  32.676  41.619  1.00  0.00
ATOM   5933  H2  WAT   704      32.460  32.409  41.809  1.00  0.00
TER
ATOM   5934  O   WAT   705      28.614  31.190  30.781  1.00  0.00
ATOM   5935  H1  WAT   705      28.237  31.679  30.050  1.00  0.00
ATOM   5936  H2  WAT   705      28.871  31.863  31.412  1.00  0.00
TER
ATOM   5937  O   WAT   706      36.223  19.592  36.240  1.00  0.00
ATOM   5938  H1  WAT   706      36.531  19.037  35.523  1.00  0.00
ATOM   5939  H2  WAT   706      35.293  19.727  36.057  1.00  0.00
TER
ATOM   5940  O   WAT   707      34.217  28.183  35.758  1.00  0.00
ATOM   5941  H1  WAT   707      33.812  27.471  35.262  1.00  0.00
ATOM   5942  H2  WAT   707      34.303  27.839  36.647  1.00  0.00
TER
ATOM   5943  O   WAT   708      34.685  31.870  37.922  1.00  0.00
ATOM   5944  H1  WAT   708      34.388  31.265  37.242  1.00  0.00
ATOM   5945  H2  WAT   708      35.635  31.908  37.811  1.00  0.00
TER
[truncated: 3,573,770 more chars]
