# Supplementary material for: Accuracy and Precision of Alchemical Relative Free Energy Predictions with and without Replica‐Exchange
Source: Adv Theory Simul. 2019 Nov 27;3(1):1900195. doi: 10.1002/adts.201900195 (PMC8427472; doi:10.1002/adts.201900195)
Supplement: Supplementary file 1 — Supporting Information [file ADTS-3-1900195-s001.gz › TYK2/complex/l1-l8/build/complex.pdb]

ATOM      1  N   THR     1      -9.942 -17.714   3.541  1.00  0.00
ATOM      2  H1  THR     1      -9.566 -17.556   4.465  1.00  0.00
ATOM      3  H2  THR     1     -10.675 -18.405   3.603  1.00  0.00
ATOM      4  H3  THR     1     -10.125 -16.820   3.108  1.00  0.00
ATOM      5  CA  THR     1      -8.895 -18.332   2.724  1.00  0.00
ATOM      6  HA  THR     1      -9.183 -19.324   2.375  1.00  0.00
ATOM      7  CB  THR     1      -8.555 -17.463   1.503  1.00  0.00
ATOM      8  HB  THR     1      -7.933 -16.634   1.842  1.00  0.00
ATOM      9  CG2 THR     1      -7.815 -18.243   0.422  1.00  0.00
ATOM     10 HG21 THR     1      -8.436 -19.071   0.082  1.00  0.00
ATOM     11 HG22 THR     1      -7.598 -17.583  -0.419  1.00  0.00
ATOM     12 HG23 THR     1      -6.882 -18.632   0.828  1.00  0.00
ATOM     13  OG1 THR     1      -9.747 -16.884   0.962  1.00  0.00
ATOM     14  HG1 THR     1      -9.523 -16.343   0.201  1.00  0.00
ATOM     15  C   THR     1      -7.664 -18.667   3.577  1.00  0.00
ATOM     16  O   THR     1      -7.183 -17.816   4.333  1.00  0.00
ATOM     17  N   VAL     2      -7.165 -19.910   3.457  1.00  0.00
ATOM     18  H   VAL     2      -7.707 -20.587   2.938  1.00  0.00
ATOM     19  CA  VAL     2      -6.019 -20.386   4.232  1.00  0.00
ATOM     20  HA  VAL     2      -5.400 -19.587   4.639  1.00  0.00
ATOM     21  CB  VAL     2      -6.452 -21.327   5.400  1.00  0.00
ATOM     22  HB  VAL     2      -7.204 -20.808   5.994  1.00  0.00
ATOM     23  CG1 VAL     2      -7.028 -22.649   4.891  1.00  0.00
ATOM     24 HG11 VAL     2      -6.276 -23.169   4.298  1.00  0.00
ATOM     25 HG12 VAL     2      -7.316 -23.270   5.739  1.00  0.00
ATOM     26 HG13 VAL     2      -7.904 -22.450   4.274  1.00  0.00
ATOM     27  CG2 VAL     2      -5.320 -21.563   6.400  1.00  0.00
ATOM     28 HG21 VAL     2      -5.010 -20.610   6.830  1.00  0.00
ATOM     29 HG22 VAL     2      -5.668 -22.223   7.195  1.00  0.00
ATOM     30 HG23 VAL     2      -4.474 -22.023   5.890  1.00  0.00
ATOM     31  C   VAL     2      -4.880 -20.938   3.361  1.00  0.00
ATOM     32  O   VAL     2      -5.121 -21.708   2.432  1.00  0.00
ATOM     33  N   PHE     3      -3.645 -20.506   3.663  1.00  0.00
ATOM     34  H   PHE     3      -3.582 -19.840   4.419  1.00  0.00
ATOM     35  CA  PHE     3      -2.407 -20.928   3.003  1.00  0.00
ATOM     36  HA  PHE     3      -2.645 -21.509   2.112  1.00  0.00
ATOM     37  CB  PHE     3      -1.566 -19.702   2.583  1.00  0.00
ATOM     38  HB2 PHE     3      -1.562 -19.024   3.436  1.00  0.00
ATOM     39  HB3 PHE     3      -0.543 -19.992   2.345  1.00  0.00
ATOM     40  CG  PHE     3      -2.077 -18.907   1.402  1.00  0.00
ATOM     41  CD1 PHE     3      -1.455 -18.995   0.165  1.00  0.00
ATOM     42  HD1 PHE     3      -0.600 -19.661   0.047  1.00  0.00
ATOM     43  CE1 PHE     3      -1.911 -18.242  -0.922  1.00  0.00
ATOM     44  HE1 PHE     3      -1.426 -18.340  -1.893  1.00  0.00
ATOM     45  CZ  PHE     3      -2.972 -17.379  -0.766  1.00  0.00
ATOM     46  HZ  PHE     3      -3.314 -16.777  -1.608  1.00  0.00
ATOM     47  CE2 PHE     3      -3.601 -17.276   0.454  1.00  0.00
ATOM     48  HE2 PHE     3      -4.456 -16.610   0.571  1.00  0.00
ATOM     49  CD2 PHE     3      -3.143 -18.025   1.543  1.00  0.00
ATOM     50  HD2 PHE     3      -3.623 -17.920   2.517  1.00  0.00
ATOM     51  C   PHE     3      -1.609 -21.765   3.996  1.00  0.00
ATOM     52  O   PHE     3      -1.503 -21.377   5.161  1.00  0.00
ATOM     53  N   HIE     4      -1.028 -22.886   3.541  1.00  0.00
ATOM     54  H   HIE     4      -1.180 -23.154   2.579  1.00  0.00
ATOM     55  CA  HIE     4      -0.220 -23.772   4.392  1.00  0.00
ATOM     56  HA  HIE     4      -0.546 -23.679   5.428  1.00  0.00
ATOM     57  CB  HIE     4      -0.370 -25.238   3.961  1.00  0.00
ATOM     58  HB2 HIE     4       0.082 -25.352   2.976  1.00  0.00
ATOM     59  HB3 HIE     4       0.099 -25.931   4.658  1.00  0.00
ATOM     60  CG  HIE     4      -1.792 -25.663   3.830  1.00  0.00
ATOM     61  ND1 HIE     4      -2.558 -25.967   4.939  1.00  0.00
ATOM     62  CE1 HIE     4      -3.757 -26.268   4.471  1.00  0.00
ATOM     63  HE1 HIE     4      -4.522 -26.549   5.195  1.00  0.00
ATOM     64  NE2 HIE     4      -3.805 -26.168   3.140  1.00  0.00
ATOM     65  HE2 HIE     4      -4.593 -26.342   2.533  1.00  0.00
ATOM     66  CD2 HIE     4      -2.559 -25.773   2.720  1.00  0.00
ATOM     67  HD2 HIE     4      -2.366 -25.616   1.658  1.00  0.00
ATOM     68  C   HIE     4       1.231 -23.353   4.338  1.00  0.00
ATOM     69  O   HIE     4       1.752 -23.140   3.246  1.00  0.00
ATOM     70  N   LYS     5       1.892 -23.240   5.508  1.00  0.00
ATOM     71  H   LYS     5       1.368 -23.317   6.368  1.00  0.00
ATOM     72  CA  LYS     5       3.292 -22.810   5.584  1.00  0.00
ATOM     73  HA  LYS     5       3.429 -21.939   4.943  1.00  0.00
ATOM     74  CB  LYS     5       3.713 -22.438   7.016  1.00  0.00
ATOM     75  HB2 LYS     5       2.831 -22.071   7.541  1.00  0.00
ATOM     76  HB3 LYS     5       4.076 -23.342   7.505  1.00  0.00
ATOM     77  CG  LYS     5       4.806 -21.369   7.046  1.00  0.00
ATOM     78  HG2 LYS     5       5.727 -21.835   6.695  1.00  0.00
ATOM     79  HG3 LYS     5       4.511 -20.582   6.353  1.00  0.00
ATOM     80  CD  LYS     5       5.034 -20.770   8.429  1.00  0.00
ATOM     81  HD2 LYS     5       4.127 -20.256   8.745  1.00  0.00
ATOM     82  HD3 LYS     5       5.259 -21.574   9.130  1.00  0.00
ATOM     83  CE  LYS     5       6.183 -19.791   8.400  1.00  0.00
ATOM     84  HE2 LYS     5       7.107 -20.352   8.260  1.00  0.00
ATOM     85  HE3 LYS     5       6.037 -19.116   7.556  1.00  0.00
ATOM     86  NZ  LYS     5       6.269 -19.002   9.654  1.00  0.00
ATOM     87  HZ1 LYS     5       6.405 -19.627  10.436  1.00  0.00
ATOM     88  HZ2 LYS     5       7.048 -18.361   9.596  1.00  0.00
ATOM     89  HZ3 LYS     5       5.414 -18.482   9.784  1.00  0.00
ATOM     90  C   LYS     5       4.281 -23.767   4.918  1.00  0.00
ATOM     91  O   LYS     5       5.314 -23.317   4.422  1.00  0.00
ATOM     92  N   ARG     6       3.937 -25.066   4.853  1.00  0.00
ATOM     93  H   ARG     6       3.111 -25.347   5.361  1.00  0.00
ATOM     94  CA  ARG     6       4.755 -26.110   4.224  1.00  0.00
ATOM     95  HA  ARG     6       5.782 -26.031   4.580  1.00  0.00
ATOM     96  CB  ARG     6       4.220 -27.520   4.565  1.00  0.00
ATOM     97  HB2 ARG     6       4.923 -28.233   4.135  1.00  0.00
ATOM     98  HB3 ARG     6       4.235 -27.606   5.651  1.00  0.00
ATOM     99  CG  ARG     6       2.814 -27.820   4.050  1.00  0.00
ATOM    100  HG2 ARG     6       2.202 -26.927   4.180  1.00  0.00
ATOM    101  HG3 ARG     6       2.880 -28.064   2.990  1.00  0.00
ATOM    102  CD  ARG     6       2.181 -28.977   4.796  1.00  0.00
ATOM    103  HD2 ARG     6       2.548 -29.917   4.385  1.00  0.00
ATOM    104  HD3 ARG     6       2.444 -28.915   5.852  1.00  0.00
ATOM    105  NE  ARG     6       0.723 -28.949   4.674  1.00  0.00
ATOM    106  HE  ARG     6       0.236 -28.223   5.179  1.00  0.00
ATOM    107  CZ  ARG     6       0.013 -29.786   3.924  1.00  0.00
ATOM    108  NH1 ARG     6       0.617 -30.756   3.247  1.00  0.00
ATOM    109 HH11 ARG     6       1.620 -30.858   3.302  1.00  0.00
ATOM    110 HH12 ARG     6       0.069 -31.388   2.680  1.00  0.00
ATOM    111  NH2 ARG     6      -1.308 -29.682   3.872  1.00  0.00
ATOM    112 HH21 ARG     6      -1.777 -28.963   4.404  1.00  0.00
ATOM    113 HH22 ARG     6      -1.840 -30.322   3.299  1.00  0.00
ATOM    114  C   ARG     6       4.936 -25.923   2.705  1.00  0.00
ATOM    115  O   ARG     6       5.831 -26.539   2.122  1.00  0.00
ATOM    116  N   TYR     7       4.097 -25.068   2.073  1.00  0.00
ATOM    117  H   TYR     7       3.340 -24.664   2.605  1.00  0.00
ATOM    118  CA  TYR     7       4.164 -24.787   0.637  1.00  0.00
ATOM    119  HA  TYR     7       4.863 -25.475   0.162  1.00  0.00
ATOM    120  CB  TYR     7       2.786 -24.957  -0.017  1.00  0.00
ATOM    121  HB2 TYR     7       2.175 -24.183   0.445  1.00  0.00
ATOM    122  HB3 TYR     7       2.868 -24.765  -1.087  1.00  0.00
ATOM    123  CG  TYR     7       2.141 -26.309   0.204  1.00  0.00
ATOM    124  CD1 TYR     7       2.867 -27.487   0.047  1.00  0.00
ATOM    125  HD1 TYR     7       3.919 -27.421  -0.228  1.00  0.00
ATOM    126  CE1 TYR     7       2.273 -28.734   0.236  1.00  0.00
ATOM    127  HE1 TYR     7       2.865 -29.645   0.146  1.00  0.00
ATOM    128  CZ  TYR     7       0.927 -28.811   0.549  1.00  0.00
ATOM    129  OH  TYR     7       0.329 -30.036   0.719  1.00  0.00
ATOM    130  HH  TYR     7       0.936 -30.770   0.598  1.00  0.00
ATOM    131  CE2 TYR     7       0.179 -27.652   0.682  1.00  0.00
ATOM    132  HE2 TYR     7      -0.881 -27.710   0.927  1.00  0.00
ATOM    133  CD2 TYR     7       0.786 -26.412   0.502  1.00  0.00
ATOM    134  HD2 TYR     7       0.197 -25.499   0.594  1.00  0.00
ATOM    135  C   TYR     7       4.754 -23.402   0.331  1.00  0.00
ATOM    136  O   TYR     7       4.916 -23.043  -0.836  1.00  0.00
ATOM    137  N   LEU     8       5.102 -22.647   1.382  1.00  0.00
ATOM    138  H   LEU     8       4.907 -23.008   2.305  1.00  0.00
ATOM    139  CA  LEU     8       5.665 -21.307   1.269  1.00  0.00
ATOM    140  HA  LEU     8       5.347 -20.846   0.333  1.00  0.00
ATOM    141  CB  LEU     8       5.182 -20.434   2.434  1.00  0.00
ATOM    142  HB2 LEU     8       5.245 -21.065   3.321  1.00  0.00
ATOM    143  HB3 LEU     8       5.909 -19.626   2.511  1.00  0.00
ATOM    144  CG  LEU     8       3.775 -19.846   2.328  1.00  0.00
ATOM    145  HG  LEU     8       3.082 -20.631   2.027  1.00  0.00
ATOM    146  CD1 LEU     8       3.343 -19.273   3.663  1.00  0.00
ATOM    147 HD11 LEU     8       4.036 -18.487   3.963  1.00  0.00
ATOM    148 HD12 LEU     8       2.340 -18.857   3.573  1.00  0.00
ATOM    149 HD13 LEU     8       3.342 -20.063   4.414  1.00  0.00
ATOM    150  CD2 LEU     8       3.725 -18.726   1.296  1.00  0.00
ATOM    151 HD21 LEU     8       4.013 -19.116   0.320  1.00  0.00
ATOM    152 HD22 LEU     8       2.712 -18.326   1.242  1.00  0.00
ATOM    153 HD23 LEU     8       4.413 -17.932   1.587  1.00  0.00
ATOM    154  C   LEU     8       7.188 -21.319   1.197  1.00  0.00
ATOM    155  O   LEU     8       7.858 -21.617   2.186  1.00  0.00
ATOM    156  N   LYS     9       7.731 -20.996   0.018  1.00  0.00
ATOM    157  H   LYS     9       7.108 -20.806  -0.754  1.00  0.00
ATOM    158  CA  LYS     9       9.173 -20.938  -0.224  1.00  0.00
ATOM    159  HA  LYS     9       9.702 -21.447   0.581  1.00  0.00
ATOM    160  CB  LYS     9       9.531 -21.623  -1.560  1.00  0.00
ATOM    161  HB2 LYS     9       8.793 -21.296  -2.291  1.00  0.00
ATOM    162  HB3 LYS     9      10.516 -21.257  -1.849  1.00  0.00
ATOM    163  CG  LYS     9       9.552 -23.153  -1.506  1.00  0.00
ATOM    164  HG2 LYS     9      10.318 -23.498  -2.200  1.00  0.00
ATOM    165  HG3 LYS     9       9.825 -23.444  -0.491  1.00  0.00
ATOM    166  CD  LYS     9       8.209 -23.785  -1.874  1.00  0.00
ATOM    167  HD2 LYS     9       7.428 -23.298  -1.290  1.00  0.00
ATOM    168  HD3 LYS     9       8.028 -23.615  -2.935  1.00  0.00
ATOM    169  CE  LYS     9       8.196 -25.269  -1.592  1.00  0.00
ATOM    170  HE2 LYS     9       8.914 -25.749  -2.258  1.00  0.00
ATOM    171  HE3 LYS     9       8.502 -25.424  -0.557  1.00  0.00
ATOM    172  NZ  LYS     9       6.849 -25.863  -1.806  1.00  0.00
ATOM    173  HZ1 LYS     9       6.566 -25.720  -2.765  1.00  0.00
ATOM    174  HZ2 LYS     9       6.882 -26.853  -1.608  1.00  0.00
ATOM    175  HZ3 LYS     9       6.184 -25.418  -1.189  1.00  0.00
ATOM    176  C   LYS     9       9.614 -19.471  -0.239  1.00  0.00
ATOM    177  O   LYS     9       9.227 -18.735  -1.142  1.00  0.00
ATOM    178  N   LYS    10      10.406 -19.048   0.760  1.00  0.00
ATOM    179  H   LYS    10      10.618 -19.691   1.509  1.00  0.00
ATOM    180  CA  LYS    10      10.898 -17.675   0.865  1.00  0.00
ATOM    181  HA  LYS    10      10.072 -16.977   0.729  1.00  0.00
ATOM    182  CB  LYS    10      11.527 -17.429   2.246  1.00  0.00
ATOM    183  HB2 LYS    10      10.912 -17.950   2.979  1.00  0.00
ATOM    184  HB3 LYS    10      12.524 -17.870   2.230  1.00  0.00
ATOM    185  CG  LYS    10      11.630 -15.951   2.625  1.00  0.00
ATOM    186  HG2 LYS    10      12.278 -15.449   1.907  1.00  0.00
ATOM    187  HG3 LYS    10      10.634 -15.509   2.586  1.00  0.00
ATOM    188  CD  LYS    10      12.199 -15.788   4.019  1.00  0.00
ATOM    189  HD2 LYS    10      11.571 -16.348   4.712  1.00  0.00
ATOM    190  HD3 LYS    10      13.207 -16.202   4.027  1.00  0.00
ATOM    191  CE  LYS    10      12.247 -14.346   4.441  1.00  0.00
ATOM    192  HE2 LYS    10      12.922 -13.816   3.769  1.00  0.00
ATOM    193  HE3 LYS    10      11.243 -13.930   4.349  1.00  0.00
ATOM    194  NZ  LYS    10      12.720 -14.191   5.841  1.00  0.00
ATOM    195  HZ1 LYS    10      13.650 -14.576   5.927  1.00  0.00
ATOM    196  HZ2 LYS    10      12.738 -13.211   6.085  1.00  0.00
ATOM    197  HZ3 LYS    10      12.094 -14.682   6.464  1.00  0.00
ATOM    198  C   LYS    10      11.879 -17.342  -0.265  1.00  0.00
ATOM    199  O   LYS    10      12.822 -18.090  -0.501  1.00  0.00
ATOM    200  N   ILE    11      11.634 -16.232  -0.971  1.00  0.00
ATOM    201  H   ILE    11      10.782 -15.727  -0.776  1.00  0.00
ATOM    202  CA  ILE    11      12.484 -15.763  -2.068  1.00  0.00
ATOM    203  HA  ILE    11      13.170 -16.534  -2.419  1.00  0.00
ATOM    204  CB  ILE    11      11.631 -15.241  -3.267  1.00  0.00
ATOM    205  HB  ILE    11      10.937 -14.488  -2.894  1.00  0.00
ATOM    206  CG2 ILE    11      12.519 -14.622  -4.366  1.00  0.00
ATOM    207 HG21 ILE    11      13.213 -15.374  -4.739  1.00  0.00
ATOM    208 HG22 ILE    11      11.892 -14.269  -5.184  1.00  0.00
ATOM    209 HG23 ILE    11      13.080 -13.784  -3.951  1.00  0.00
ATOM    210  CG1 ILE    11      10.730 -16.362  -3.835  1.00  0.00
ATOM    211 HG12 ILE    11      11.386 -17.021  -4.403  1.00  0.00
ATOM    212 HG13 ILE    11      10.334 -16.899  -2.973  1.00  0.00
ATOM    213  CD1 ILE    11       9.559 -15.897  -4.737  1.00  0.00
ATOM    214 HD11 ILE    11       9.955 -15.360  -5.599  1.00  0.00
ATOM    215 HD12 ILE    11       8.995 -16.766  -5.077  1.00  0.00
ATOM    216 HD13 ILE    11       8.902 -15.238  -4.169  1.00  0.00
ATOM    217  C   ILE    11      13.433 -14.701  -1.506  1.00  0.00
ATOM    218  O   ILE    11      14.649 -14.854  -1.598  1.00  0.00
ATOM    219  N   ARG    12      12.870 -13.634  -0.911  1.00  0.00
ATOM    220  H   ARG    12      11.861 -13.591  -0.900  1.00  0.00
ATOM    221  CA  ARG    12      13.618 -12.517  -0.336  1.00  0.00
ATOM    222  HA  ARG    12      14.429 -12.901   0.282  1.00  0.00
ATOM    223  CB  ARG    12      14.222 -11.621  -1.448  1.00  0.00
ATOM    224  HB2 ARG    12      14.802 -10.848  -0.942  1.00  0.00
ATOM    225  HB3 ARG    12      14.893 -12.256  -2.027  1.00  0.00
ATOM    226  CG  ARG    12      13.205 -10.962  -2.387  1.00  0.00
ATOM    227  HG2 ARG    12      12.640 -11.744  -2.896  1.00  0.00
ATOM    228  HG3 ARG    12      12.526 -10.350  -1.795  1.00  0.00
ATOM    229  CD  ARG    12      13.904 -10.092  -3.417  1.00  0.00
ATOM    230  HD2 ARG    12      14.283  -9.200  -2.918  1.00  0.00
ATOM    231  HD3 ARG    12      14.737 -10.654  -3.840  1.00  0.00
ATOM    232  NE  ARG    12      13.017  -9.678  -4.506  1.00  0.00
ATOM    233  HE  ARG    12      12.554  -8.787  -4.401  1.00  0.00
ATOM    234  CZ  ARG    12      12.802 -10.379  -5.616  1.00  0.00
ATOM    235  NH1 ARG    12      13.395 -11.553  -5.795  1.00  0.00
ATOM    236 HH11 ARG    12      14.014 -11.917  -5.084  1.00  0.00
ATOM    237 HH12 ARG    12      13.225 -12.077  -6.642  1.00  0.00
ATOM    238  NH2 ARG    12      11.974  -9.921  -6.547  1.00  0.00
ATOM    239 HH21 ARG    12      11.506  -9.036  -6.410  1.00  0.00
ATOM    240 HH22 ARG    12      11.816 -10.458  -7.387  1.00  0.00
ATOM    241  C   ARG    12      12.734 -11.678   0.587  1.00  0.00
ATOM    242  O   ARG    12      11.508 -11.822   0.580  1.00  0.00
ATOM    243  N   ASP    13      13.364 -10.776   1.345  1.00  0.00
ATOM    244  H   ASP    13      14.373 -10.747   1.306  1.00  0.00
ATOM    245  CA  ASP    13      12.679  -9.823   2.208  1.00  0.00
ATOM    246  HA  ASP    13      11.806 -10.293   2.662  1.00  0.00
ATOM    247  CB  ASP    13      13.622  -9.352   3.329  1.00  0.00
ATOM    248  HB2 ASP    13      14.511  -8.955   2.838  1.00  0.00
ATOM    249  HB3 ASP    13      13.122  -8.552   3.875  1.00  0.00
ATOM    250  CG  ASP    13      14.024 -10.445   4.294  1.00  0.00
ATOM    251  OD1 ASP    13      13.128 -11.168   4.780  1.00  0.00
ATOM    252  OD2 ASP    13      15.237 -10.568   4.579  1.00  0.00
ATOM    253  C   ASP    13      12.282  -8.640   1.342  1.00  0.00
ATOM    254  O   ASP    13      13.023  -8.284   0.422  1.00  0.00
ATOM    255  N   LEU    14      11.121  -8.025   1.624  1.00  0.00
ATOM    256  H   LEU    14      10.485  -8.430   2.296  1.00  0.00
ATOM    257  CA  LEU    14      10.669  -6.866   0.853  1.00  0.00
ATOM    258  HA  LEU    14      11.353  -6.712   0.018  1.00  0.00
ATOM    259  CB  LEU    14       9.252  -7.045   0.299  1.00  0.00
ATOM    260  HB2 LEU    14       8.678  -7.248   1.204  1.00  0.00
ATOM    261  HB3 LEU    14       8.905  -6.115  -0.150  1.00  0.00
ATOM    262  CG  LEU    14       9.061  -8.194  -0.695  1.00  0.00
ATOM    263  HG  LEU    14       9.456  -9.109  -0.255  1.00  0.00
ATOM    264  CD1 LEU    14       7.580  -8.384  -1.023  1.00  0.00
ATOM    265 HD11 LEU    14       7.185  -7.469  -1.463  1.00  0.00
ATOM    266 HD12 LEU    14       7.468  -9.206  -1.731  1.00  0.00
ATOM    267 HD13 LEU    14       7.032  -8.615  -0.110  1.00  0.00
ATOM    268  CD2 LEU    14       9.904  -7.997  -1.968  1.00  0.00
ATOM    269 HD21 LEU    14      10.960  -7.949  -1.701  1.00  0.00
ATOM    270 HD22 LEU    14       9.739  -8.834  -2.647  1.00  0.00
ATOM    271 HD23 LEU    14       9.611  -7.069  -2.459  1.00  0.00
ATOM    272  C   LEU    14      10.815  -5.551   1.598  1.00  0.00
ATOM    273  O   LEU    14      10.996  -4.515   0.959  1.00  0.00
ATOM    274  N   GLY    15      10.750  -5.607   2.926  1.00  0.00
ATOM    275  H   GLY    15      10.594  -6.508   3.355  1.00  0.00
ATOM    276  CA  GLY    15      10.892  -4.443   3.795  1.00  0.00
ATOM    277  HA2 GLY    15      11.957  -4.268   3.947  1.00  0.00
ATOM    278  HA3 GLY    15      10.454  -3.588   3.280  1.00  0.00
ATOM    279  C   GLY    15      10.221  -4.604   5.143  1.00  0.00
ATOM    280  O   GLY    15       9.844  -5.714   5.532  1.00  0.00
ATOM    281  N   GLU    16      10.088  -3.491   5.876  1.00  0.00
ATOM    282  H   GLU    16      10.447  -2.624   5.503  1.00  0.00
ATOM    283  CA  GLU    16       9.482  -3.473   7.207  1.00  0.00
ATOM    284  HA  GLU    16       9.185  -4.484   7.486  1.00  0.00
ATOM    285  CB  GLU    16      10.481  -2.943   8.259  1.00  0.00
ATOM    286  HB2 GLU    16      10.774  -1.944   7.937  1.00  0.00
ATOM    287  HB3 GLU    16       9.935  -2.875   9.201  1.00  0.00
ATOM    288  CG  GLU    16      11.725  -3.798   8.456  1.00  0.00
ATOM    289  HG2 GLU    16      11.976  -4.111   7.442  1.00  0.00
ATOM    290  HG3 GLU    16      12.521  -3.167   8.849  1.00  0.00
ATOM    291  CD  GLU    16      11.567  -5.022   9.338  1.00  0.00
ATOM    292  OE1 GLU    16      10.902  -4.918  10.396  1.00  0.00
ATOM    293  OE2 GLU    16      12.166  -6.070   9.003  1.00  0.00
ATOM    294  C   GLU    16       8.224  -2.609   7.214  1.00  0.00
ATOM    295  O   GLU    16       8.282  -1.426   6.878  1.00  0.00
ATOM    296  N   GLY    17       7.105  -3.212   7.602  1.00  0.00
ATOM    297  H   GLY    17       7.137  -4.200   7.811  1.00  0.00
ATOM    298  CA  GLY    17       5.832  -2.517   7.742  1.00  0.00
ATOM    299  HA2 GLY    17       5.755  -1.728   6.994  1.00  0.00
ATOM    300  HA3 GLY    17       5.008  -3.220   7.615  1.00  0.00
ATOM    301  C   GLY    17       5.743  -1.897   9.124  1.00  0.00
ATOM    302  O   GLY    17       6.774  -1.678   9.768  1.00  0.00
ATOM    303  N   HIE    18       4.518  -1.616   9.605  1.00  0.00
ATOM    304  H   HIE    18       3.702  -1.686   9.013  1.00  0.00
ATOM    305  CA  HIE    18       4.360  -1.033  10.935  1.00  0.00
ATOM    306  HA  HIE    18       5.195  -0.359  11.124  1.00  0.00
ATOM    307  CB  HIE    18       3.049  -0.245  11.079  1.00  0.00
ATOM    308  HB2 HIE    18       3.066   0.547  10.329  1.00  0.00
ATOM    309  HB3 HIE    18       2.148  -0.846  10.952  1.00  0.00
ATOM    310  CG  HIE    18       2.930   0.429  12.410  1.00  0.00
ATOM    311  ND1 HIE    18       2.136  -0.098  13.417  1.00  0.00
ATOM    312  CE1 HIE    18       2.297   0.705  14.457  1.00  0.00
ATOM    313  HE1 HIE    18       1.743   0.467  15.365  1.00  0.00
ATOM    314  NE2 HIE    18       3.146   1.697  14.184  1.00  0.00
ATOM    315  HE2 HIE    18       3.439   2.447  14.794  1.00  0.00
ATOM    316  CD2 HIE    18       3.570   1.523  12.886  1.00  0.00
ATOM    317  HD2 HIE    18       4.291   2.215  12.451  1.00  0.00
ATOM    318  C   HIE    18       4.540  -2.046  12.071  1.00  0.00
ATOM    319  O   HIE    18       5.281  -1.752  13.014  1.00  0.00
ATOM    320  N   PHE    19       3.863  -3.218  11.994  1.00  0.00
ATOM    321  H   PHE    19       3.210  -3.340  11.233  1.00  0.00
ATOM    322  CA  PHE    19       3.920  -4.256  13.040  1.00  0.00
ATOM    323  HA  PHE    19       4.262  -3.805  13.971  1.00  0.00
ATOM    324  CB  PHE    19       2.546  -4.908  13.284  1.00  0.00
ATOM    325  HB2 PHE    19       2.160  -5.249  12.323  1.00  0.00
ATOM    326  HB3 PHE    19       2.629  -5.757  13.963  1.00  0.00
ATOM    327  CG  PHE    19       1.501  -3.990  13.866  1.00  0.00
ATOM    328  CD1 PHE    19       1.637  -3.483  15.155  1.00  0.00
ATOM    329  HD1 PHE    19       2.512  -3.754  15.745  1.00  0.00
ATOM    330  CE1 PHE    19       0.667  -2.635  15.694  1.00  0.00
ATOM    331  HE1 PHE    19       0.791  -2.232  16.699  1.00  0.00
ATOM    332  CZ  PHE    19      -0.446  -2.307  14.954  1.00  0.00
ATOM    333  HZ  PHE    19      -1.199  -1.638  15.371  1.00  0.00
ATOM    334  CE2 PHE    19      -0.609  -2.825  13.688  1.00  0.00
ATOM    335  HE2 PHE    19      -1.500  -2.577  13.111  1.00  0.00
ATOM    336  CD2 PHE    19       0.361  -3.663  13.145  1.00  0.00
ATOM    337  HD2 PHE    19       0.230  -4.071  12.143  1.00  0.00
ATOM    338  C   PHE    19       4.980  -5.330  12.831  1.00  0.00
ATOM    339  O   PHE    19       5.295  -6.073  13.767  1.00  0.00
ATOM    340  N   GLY    20       5.511  -5.414  11.622  1.00  0.00
ATOM    341  H   GLY    20       5.213  -4.781  10.894  1.00  0.00
ATOM    342  CA  GLY    20       6.527  -6.402  11.303  1.00  0.00
ATOM    343  HA2 GLY    20       7.372  -6.223  11.968  1.00  0.00
ATOM    344  HA3 GLY    20       6.101  -7.383  11.515  1.00  0.00
ATOM    345  C   GLY    20       7.011  -6.375   9.875  1.00  0.00
ATOM    346  O   GLY    20       6.676  -5.473   9.106  1.00  0.00
ATOM    347  N   LYS    21       7.780  -7.402   9.520  1.00  0.00
ATOM    348  H   LYS    21       8.011  -8.057  10.254  1.00  0.00
ATOM    349  CA  LYS    21       8.417  -7.570   8.218  1.00  0.00
ATOM    350  HA  LYS    21       8.618  -6.595   7.775  1.00  0.00
ATOM    351  CB  LYS    21       9.748  -8.323   8.369  1.00  0.00
ATOM    352  HB2 LYS    21      10.156  -8.446   7.366  1.00  0.00
ATOM    353  HB3 LYS    21      10.408  -7.683   8.954  1.00  0.00
ATOM    354  CG  LYS    21       9.636  -9.699   9.048  1.00  0.00
ATOM    355  HG2 LYS    21       9.329  -9.535  10.081  1.00  0.00
ATOM    356  HG3 LYS    21       8.864 -10.264   8.526  1.00  0.00
ATOM    357  CD  LYS    21      10.949 -10.486   9.024  1.00  0.00
ATOM    358  HD2 LYS    21      11.765  -9.764   9.012  1.00  0.00
ATOM    359  HD3 LYS    21      10.997 -11.074   9.940  1.00  0.00
ATOM    360  CE  LYS    21      11.072 -11.404   7.829  1.00  0.00
ATOM    361  HE2 LYS    21      11.916 -12.072   7.998  1.00  0.00
ATOM    362  HE3 LYS    21      10.155 -11.989   7.754  1.00  0.00
ATOM    363  NZ  LYS    21      11.282 -10.650   6.565  1.00  0.00
ATOM    364  HZ1 LYS    21      12.132 -10.108   6.634  1.00  0.00
ATOM    365  HZ2 LYS    21      11.359 -11.299   5.795  1.00  0.00
ATOM    366  HZ3 LYS    21      10.500 -10.032   6.408  1.00  0.00
ATOM    367  C   LYS    21       7.540  -8.205   7.138  1.00  0.00
ATOM    368  O   LYS    21       6.686  -9.046   7.424  1.00  0.00
ATOM    369  N   VAL    22       7.782  -7.793   5.893  1.00  0.00
ATOM    370  H   VAL    22       8.471  -7.063   5.785  1.00  0.00
ATOM    371  CA  VAL    22       7.099  -8.282   4.699  1.00  0.00
ATOM    372  HA  VAL    22       6.336  -9.027   4.924  1.00  0.00
ATOM    373  CB  VAL    22       6.447  -7.135   3.886  1.00  0.00
ATOM    374  HB  VAL    22       7.222  -6.416   3.619  1.00  0.00
ATOM    375  CG1 VAL    22       5.779  -7.659   2.615  1.00  0.00
ATOM    376 HG11 VAL    22       5.004  -8.377   2.881  1.00  0.00
ATOM    377 HG12 VAL    22       5.332  -6.828   2.070  1.00  0.00
ATOM    378 HG13 VAL    22       6.525  -8.146   1.987  1.00  0.00
ATOM    379  CG2 VAL    22       5.460  -6.333   4.738  1.00  0.00
ATOM    380 HG21 VAL    22       5.984  -5.898   5.589  1.00  0.00
ATOM    381 HG22 VAL    22       5.022  -5.537   4.136  1.00  0.00
ATOM    382 HG23 VAL    22       4.670  -6.993   5.097  1.00  0.00
ATOM    383  C   VAL    22       8.141  -9.026   3.873  1.00  0.00
ATOM    384  O   VAL    22       9.209  -8.476   3.594  1.00  0.00
ATOM    385  N   SER    23       7.828 -10.271   3.490  1.00  0.00
ATOM    386  H   SER    23       6.956 -10.675   3.801  1.00  0.00
ATOM    387  CA  SER    23       8.713 -11.087   2.670  1.00  0.00
ATOM    388  HA  SER    23       9.564 -10.488   2.348  1.00  0.00
ATOM    389  CB  SER    23       9.232 -12.293   3.451  1.00  0.00
ATOM    390  HB2 SER    23       8.386 -12.949   3.656  1.00  0.00
ATOM    391  HB3 SER    23       9.952 -12.816   2.822  1.00  0.00
ATOM    392  OG  SER    23       9.850 -11.925   4.671  1.00  0.00
ATOM    393  HG  SER    23      10.158 -12.714   5.124  1.00  0.00
ATOM    394  C   SER    23       7.999 -11.561   1.429  1.00  0.00
ATOM    395  O   SER    23       6.770 -11.656   1.411  1.00  0.00
ATOM    396  N   LEU    24       8.780 -11.875   0.392  1.00  0.00
ATOM    397  H   LEU    24       9.772 -11.706   0.478  1.00  0.00
ATOM    398  CA  LEU    24       8.282 -12.406  -0.855  1.00  0.00
ATOM    399  HA  LEU    24       7.214 -12.202  -0.942  1.00  0.00
ATOM    400  CB  LEU    24       9.003 -11.756  -2.044  1.00  0.00
ATOM    401  HB2 LEU    24       8.640 -10.729  -2.002  1.00  0.00
ATOM    402  HB3 LEU    24      10.076 -11.770  -1.855  1.00  0.00
ATOM    403  CG  LEU    24       8.722 -12.340  -3.429  1.00  0.00
ATOM    404  HG  LEU    24       8.955 -13.404  -3.407  1.00  0.00
ATOM    405  CD1 LEU    24       7.267 -12.146  -3.837  1.00  0.00
ATOM    406 HD11 LEU    24       7.034 -11.082  -3.859  1.00  0.00
ATOM    407 HD12 LEU    24       7.106 -12.574  -4.827  1.00  0.00
ATOM    408 HD13 LEU    24       6.618 -12.645  -3.117  1.00  0.00
ATOM    409  CD2 LEU    24       9.659 -11.747  -4.452  1.00  0.00
ATOM    410 HD21 LEU    24      10.689 -11.972  -4.176  1.00  0.00
ATOM    411 HD22 LEU    24       9.445 -12.174  -5.432  1.00  0.00
ATOM    412 HD23 LEU    24       9.521 -10.667  -4.489  1.00  0.00
ATOM    413  C   LEU    24       8.493 -13.920  -0.843  1.00  0.00
ATOM    414  O   LEU    24       9.611 -14.394  -0.620  1.00  0.00
ATOM    415  N   TYR    25       7.410 -14.663  -1.092  1.00  0.00
ATOM    416  H   TYR    25       6.552 -14.180  -1.315  1.00  0.00
ATOM    417  CA  TYR    25       7.412 -16.122  -1.125  1.00  0.00
ATOM    418  HA  TYR    25       8.427 -16.499  -1.001  1.00  0.00
ATOM    419  CB  TYR    25       6.538 -16.674   0.019  1.00  0.00
ATOM    420  HB2 TYR    25       5.673 -16.018  -0.077  1.00  0.00
ATOM    421  HB3 TYR    25       6.237 -17.702  -0.184  1.00  0.00
ATOM    422  CG  TYR    25       7.089 -16.579   1.423  1.00  0.00
ATOM    423  CD1 TYR    25       7.590 -17.704   2.072  1.00  0.00
ATOM    424  HD1 TYR    25       7.621 -18.649   1.530  1.00  0.00
ATOM    425  CE1 TYR    25       8.049 -17.640   3.389  1.00  0.00
ATOM    426  HE1 TYR    25       8.481 -18.521   3.863  1.00  0.00
ATOM    427  CZ  TYR    25       7.961 -16.452   4.090  1.00  0.00
ATOM    428  OH  TYR    25       8.407 -16.391   5.392  1.00  0.00
ATOM    429  HH  TYR    25       8.756 -17.228   5.708  1.00  0.00
ATOM    430  CE2 TYR    25       7.416 -15.331   3.480  1.00  0.00
ATOM    431  HE2 TYR    25       7.334 -14.394   4.031  1.00  0.00
ATOM    432  CD2 TYR    25       6.974 -15.406   2.160  1.00  0.00
ATOM    433  HD2 TYR    25       6.526 -14.532   1.685  1.00  0.00
ATOM    434  C   TYR    25       6.784 -16.612  -2.416  1.00  0.00
ATOM    435  O   TYR    25       5.957 -15.911  -3.003  1.00  0.00
ATOM    436  N   CYS    26       7.130 -17.842  -2.826  1.00  0.00
ATOM    437  H   CYS    26       7.892 -18.316  -2.363  1.00  0.00
ATOM    438  CA  CYS    26       6.458 -18.523  -3.924  1.00  0.00
ATOM    439  HA  CYS    26       5.867 -17.797  -4.481  1.00  0.00
ATOM    440  CB  CYS    26       7.443 -19.190  -4.882  1.00  0.00
ATOM    441  HB2 CYS    26       8.017 -18.437  -5.422  1.00  0.00
ATOM    442  HB3 CYS    26       8.124 -19.843  -4.336  1.00  0.00
ATOM    443  SG  CYS    26       6.656 -20.231  -6.152  1.00  0.00
ATOM    444  HG  CYS    26       7.785 -20.605  -6.746  1.00  0.00
ATOM    445  C   CYS    26       5.577 -19.556  -3.213  1.00  0.00
ATOM    446  O   CYS    26       6.093 -20.351  -2.415  1.00  0.00
ATOM    447  N   TYR    27       4.252 -19.484  -3.417  1.00  0.00
ATOM    448  H   TYR    27       3.854 -18.736  -3.966  1.00  0.00
ATOM    449  CA  TYR    27       3.343 -20.460  -2.810  1.00  0.00
ATOM    450  HA  TYR    27       3.791 -20.838  -1.891  1.00  0.00
ATOM    451  CB  TYR    27       1.975 -19.846  -2.471  1.00  0.00
ATOM    452  HB2 TYR    27       2.170 -18.932  -1.910  1.00  0.00
ATOM    453  HB3 TYR    27       1.440 -19.602  -3.389  1.00  0.00
ATOM    454  CG  TYR    27       1.137 -20.782  -1.634  1.00  0.00
ATOM    455  CD1 TYR    27       1.486 -21.073  -0.318  1.00  0.00
ATOM    456  HD1 TYR    27       2.372 -20.601   0.106  1.00  0.00
ATOM    457  CE1 TYR    27       0.727 -21.947   0.452  1.00  0.00
ATOM    458  HE1 TYR    27       1.020 -22.170   1.478  1.00  0.00
ATOM    459  CZ  TYR    27      -0.389 -22.551  -0.095  1.00  0.00
ATOM    460  OH  TYR    27      -1.138 -23.404   0.668  1.00  0.00
ATOM    461  HH  TYR    27      -0.798 -23.507   1.560  1.00  0.00
ATOM    462  CE2 TYR    27      -0.756 -22.276  -1.399  1.00  0.00
ATOM    463  HE2 TYR    27      -1.646 -22.736  -1.828  1.00  0.00
ATOM    464  CD2 TYR    27       0.016 -21.408  -2.165  1.00  0.00
ATOM    465  HD2 TYR    27      -0.255 -21.210  -3.203  1.00  0.00
ATOM    466  C   TYR    27       3.229 -21.581  -3.818  1.00  0.00
ATOM    467  O   TYR    27       2.591 -21.413  -4.853  1.00  0.00
ATOM    468  N   ASP    28       3.905 -22.702  -3.547  1.00  0.00
ATOM    469  H   ASP    28       4.385 -22.776  -2.661  1.00  0.00
ATOM    470  CA  ASP    28       4.062 -23.782  -4.509  1.00  0.00
ATOM    471  HA  ASP    28       3.439 -23.641  -5.392  1.00  0.00
ATOM    472  CB  ASP    28       5.538 -23.740  -4.938  1.00  0.00
ATOM    473  HB2 ASP    28       5.864 -22.704  -5.023  1.00  0.00
ATOM    474  HB3 ASP    28       6.018 -24.202  -4.075  1.00  0.00
ATOM    475  CG  ASP    28       5.919 -24.489  -6.182  1.00  0.00
ATOM    476  OD1 ASP    28       5.120 -24.489  -7.147  1.00  0.00
ATOM    477  OD2 ASP    28       7.062 -24.983  -6.236  1.00  0.00
ATOM    478  C   ASP    28       3.636 -25.193  -4.012  1.00  0.00
ATOM    479  O   ASP    28       4.506 -26.029  -3.753  1.00  0.00
ATOM    480  N   PRO    29       2.315 -25.498  -3.913  1.00  0.00
ATOM    481  CD  PRO    29       1.142 -24.635  -4.143  1.00  0.00
ATOM    482  HD2 PRO    29       0.867 -24.662  -5.197  1.00  0.00
ATOM    483  HD3 PRO    29       1.378 -23.610  -3.856  1.00  0.00
ATOM    484  CG  PRO    29       0.100 -25.249  -3.261  1.00  0.00
ATOM    485  HG2 PRO    29      -0.891 -25.028  -3.656  1.00  0.00
ATOM    486  HG3 PRO    29       0.188 -24.844  -2.253  1.00  0.00
ATOM    487  CB  PRO    29       0.374 -26.708  -3.271  1.00  0.00
ATOM    488  HB2 PRO    29      -0.116 -27.243  -4.085  1.00  0.00
ATOM    489  HB3 PRO    29       0.055 -27.127  -2.317  1.00  0.00
ATOM    490  CA  PRO    29       1.899 -26.829  -3.411  1.00  0.00
ATOM    491  HA  PRO    29       2.334 -26.925  -2.417  1.00  0.00
ATOM    492  C   PRO    29       2.307 -28.032  -4.264  1.00  0.00
ATOM    493  O   PRO    29       2.543 -29.102  -3.706  1.00  0.00
ATOM    494  N   THR    30       2.412 -27.856  -5.598  1.00  0.00
ATOM    495  H   THR    30       2.155 -26.956  -5.977  1.00  0.00
ATOM    496  CA  THR    30       2.810 -28.919  -6.533  1.00  0.00
ATOM    497  HA  THR    30       2.389 -29.879  -6.237  1.00  0.00
ATOM    498  CB  THR    30       2.351 -28.601  -7.972  1.00  0.00
ATOM    499  HB  THR    30       2.598 -29.462  -8.593  1.00  0.00
ATOM    500  CG2 THR    30       0.868 -28.309  -8.078  1.00  0.00
ATOM    501 HG21 THR    30       0.622 -27.448  -7.458  1.00  0.00
ATOM    502 HG22 THR    30       0.613 -28.094  -9.116  1.00  0.00
ATOM    503 HG23 THR    30       0.302 -29.176  -7.738  1.00  0.00
ATOM    504  OG1 THR    30       3.086 -27.485  -8.463  1.00  0.00
ATOM    505  HG1 THR    30       2.803 -27.284  -9.358  1.00  0.00
ATOM    506  C   THR    30       4.329 -29.150  -6.500  1.00  0.00
ATOM    507  O   THR    30       4.792 -30.166  -7.010  1.00  0.00
ATOM    508  N   ASN    31       5.102 -28.187  -5.946  1.00  0.00
ATOM    509  H   ASN    31       4.621 -27.331  -5.711  1.00  0.00
ATOM    510  CA  ASN    31       6.570 -28.215  -5.838  1.00  0.00
ATOM    511  HA  ASN    31       6.914 -27.301  -5.353  1.00  0.00
ATOM    512  CB  ASN    31       7.051 -29.432  -5.003  1.00  0.00
ATOM    513  HB2 ASN    31       6.359 -29.546  -4.169  1.00  0.00
ATOM    514  HB3 ASN    31       6.974 -30.298  -5.660  1.00  0.00
ATOM    515  CG  ASN    31       8.461 -29.364  -4.456  1.00  0.00
ATOM    516  OD1 ASN    31       9.093 -28.302  -4.371  1.00  0.00
ATOM    517  ND2 ASN    31       8.983 -30.516  -4.052  1.00  0.00
ATOM    518 HD21 ASN    31       9.920 -30.539  -3.677  1.00  0.00
ATOM    519 HD22 ASN    31       8.440 -31.365  -4.123  1.00  0.00
ATOM    520  C   ASN    31       7.296 -28.083  -7.210  1.00  0.00
ATOM    521  O   ASN    31       8.503 -28.326  -7.295  1.00  0.00
ATOM    522  N   ASP    32       6.569 -27.645  -8.269  1.00  0.00
ATOM    523  H   ASP    32       5.569 -27.562  -8.159  1.00  0.00
ATOM    524  CA  ASP    32       7.139 -27.476  -9.613  1.00  0.00
ATOM    525  HA  ASP    32       8.079 -28.025  -9.678  1.00  0.00
ATOM    526  CB  ASP    32       6.180 -28.007 -10.703  1.00  0.00
ATOM    527  HB2 ASP    32       6.769 -27.969 -11.620  1.00  0.00
ATOM    528  HB3 ASP    32       5.965 -29.046 -10.453  1.00  0.00
ATOM    529  CG  ASP    32       4.872 -27.254 -10.909  1.00  0.00
ATOM    530  OD1 ASP    32       4.683 -26.193 -10.273  1.00  0.00
ATOM    531  OD2 ASP    32       4.024 -27.744 -11.684  1.00  0.00
ATOM    532  C   ASP    32       7.658 -26.056  -9.936  1.00  0.00
ATOM    533  O   ASP    32       8.164 -25.826 -11.037  1.00  0.00
ATOM    534  N   GLY    33       7.512 -25.130  -8.985  1.00  0.00
ATOM    535  H   GLY    33       7.072 -25.410  -8.120  1.00  0.00
ATOM    536  CA  GLY    33       7.949 -23.742  -9.122  1.00  0.00
ATOM    537  HA2 GLY    33       8.028 -23.341  -8.112  1.00  0.00
ATOM    538  HA3 GLY    33       8.938 -23.772  -9.579  1.00  0.00
ATOM    539  C   GLY    33       7.052 -22.834  -9.945  1.00  0.00
ATOM    540  O   GLY    33       7.445 -21.702 -10.239  1.00  0.00
ATOM    541  N   THR    34       5.837 -23.303 -10.315  1.00  0.00
ATOM    542  H   THR    34       5.604 -24.261 -10.096  1.00  0.00
ATOM    543  CA  THR    34       4.880 -22.517 -11.114  1.00  0.00
ATOM    544  HA  THR    34       5.332 -21.644 -11.585  1.00  0.00
ATOM    545  CB  THR    34       4.221 -23.378 -12.205  1.00  0.00
ATOM    546  HB  THR    34       3.592 -22.723 -12.808  1.00  0.00
ATOM    547  CG2 THR    34       5.233 -24.085 -13.107  1.00  0.00
ATOM    548 HG21 THR    34       5.862 -24.740 -12.505  1.00  0.00
ATOM    549 HG22 THR    34       4.704 -24.675 -13.855  1.00  0.00
ATOM    550 HG23 THR    34       5.856 -23.342 -13.606  1.00  0.00
ATOM    551  OG1 THR    34       3.329 -24.313 -11.592  1.00  0.00
ATOM    552  HG1 THR    34       2.916 -24.852 -12.270  1.00  0.00
ATOM    553  C   THR    34       3.817 -21.830 -10.242  1.00  0.00
ATOM    554  O   THR    34       2.820 -21.322 -10.757  1.00  0.00
ATOM    555  N   GLY    35       4.037 -21.848  -8.933  1.00  0.00
ATOM    556  H   GLY    35       4.879 -22.294  -8.598  1.00  0.00
ATOM    557  CA  GLY    35       3.132 -21.262  -7.958  1.00  0.00
ATOM    558  HA2 GLY    35       2.121 -21.603  -8.179  1.00  0.00
ATOM    559  HA3 GLY    35       3.424 -21.610  -6.967  1.00  0.00
ATOM    560  C   GLY    35       3.157 -19.752  -7.975  1.00  0.00
ATOM    561  O   GLY    35       4.102 -19.151  -8.492  1.00  0.00
ATOM    562  N   GLU    36       2.112 -19.133  -7.418  1.00  0.00
ATOM    563  H   GLU    36       1.344 -19.689  -7.071  1.00  0.00
ATOM    564  CA  GLU    36       1.999 -17.680  -7.351  1.00  0.00
ATOM    565  HA  GLU    36       2.237 -17.254  -8.326  1.00  0.00
ATOM    566  CB  GLU    36       0.573 -17.243  -6.956  1.00  0.00
ATOM    567  HB2 GLU    36       0.383 -17.653  -5.964  1.00  0.00
ATOM    568  HB3 GLU    36       0.582 -16.154  -6.903  1.00  0.00
ATOM    569  CG  GLU    36      -0.525 -17.695  -7.911  1.00  0.00
ATOM    570  HG2 GLU    36      -0.578 -18.782  -7.849  1.00  0.00
ATOM    571  HG3 GLU    36      -1.447 -17.264  -7.520  1.00  0.00
ATOM    572  CD  GLU    36      -0.347 -17.279  -9.357  1.00  0.00
ATOM    573  OE1 GLU    36      -0.485 -16.069  -9.654  1.00  0.00
ATOM    574  OE2 GLU    36      -0.048 -18.163 -10.192  1.00  0.00
ATOM    575  C   GLU    36       3.005 -17.076  -6.385  1.00  0.00
ATOM    576  O   GLU    36       3.370 -17.692  -5.379  1.00  0.00
ATOM    577  N   MET    37       3.463 -15.872  -6.717  1.00  0.00
ATOM    578  H   MET    37       3.188 -15.487  -7.610  1.00  0.00
ATOM    579  CA  MET    37       4.347 -15.088  -5.869  1.00  0.00
ATOM    580  HA  MET    37       4.990 -15.758  -5.298  1.00  0.00
ATOM    581  CB  MET    37       5.232 -14.155  -6.701  1.00  0.00
ATOM    582  HB2 MET    37       4.582 -13.608  -7.385  1.00  0.00
ATOM    583  HB3 MET    37       5.709 -13.455  -6.016  1.00  0.00
ATOM    584  CG  MET    37       6.293 -14.889  -7.493  1.00  0.00
ATOM    585  HG2 MET    37       7.011 -15.318  -6.794  1.00  0.00
ATOM    586  HG3 MET    37       5.813 -15.689  -8.057  1.00  0.00
ATOM    587  SD  MET    37       7.164 -13.789  -8.642  1.00  0.00
ATOM    588  CE  MET    37       8.380 -13.110  -7.545  1.00  0.00
ATOM    589  HE1 MET    37       8.998 -13.914  -7.145  1.00  0.00
ATOM    590  HE2 MET    37       9.009 -12.406  -8.090  1.00  0.00
ATOM    591  HE3 MET    37       7.882 -12.592  -6.725  1.00  0.00
ATOM    592  C   MET    37       3.423 -14.299  -4.948  1.00  0.00
ATOM    593  O   MET    37       2.439 -13.716  -5.413  1.00  0.00
ATOM    594  N   VAL    38       3.689 -14.350  -3.639  1.00  0.00
ATOM    595  H   VAL    38       4.426 -14.964  -3.323  1.00  0.00
ATOM    596  CA  VAL    38       2.870 -13.667  -2.628  1.00  0.00
ATOM    597  HA  VAL    38       2.290 -12.847  -3.051  1.00  0.00
ATOM    598  CB  VAL    38       1.899 -14.622  -1.861  1.00  0.00
ATOM    599  HB  VAL    38       1.456 -14.070  -1.032  1.00  0.00
ATOM    600  CG1 VAL    38       0.791 -15.147  -2.774  1.00  0.00
ATOM    601 HG11 VAL    38       1.233 -15.699  -3.603  1.00  0.00
ATOM    602 HG12 VAL    38       0.135 -15.807  -2.207  1.00  0.00
ATOM    603 HG13 VAL    38       0.213 -14.309  -3.164  1.00  0.00
ATOM    604  CG2 VAL    38       2.641 -15.774  -1.181  1.00  0.00
ATOM    605 HG21 VAL    38       3.358 -15.373  -0.464  1.00  0.00
ATOM    606 HG22 VAL    38       1.925 -16.411  -0.661  1.00  0.00
ATOM    607 HG23 VAL    38       3.169 -16.361  -1.933  1.00  0.00
ATOM    608  C   VAL    38       3.719 -12.860  -1.658  1.00  0.00
ATOM    609  O   VAL    38       4.830 -13.266  -1.323  1.00  0.00
ATOM    610  N   ALA    39       3.184 -11.734  -1.189  1.00  0.00
ATOM    611  H   ALA    39       2.287 -11.431  -1.542  1.00  0.00
ATOM    612  CA  ALA    39       3.848 -10.906  -0.191  1.00  0.00
ATOM    613  HA  ALA    39       4.921 -11.085  -0.123  1.00  0.00
ATOM    614  CB  ALA    39       3.617  -9.426  -0.481  1.00  0.00
ATOM    615  HB1 ALA    39       2.547  -9.230  -0.543  1.00  0.00
ATOM    616  HB2 ALA    39       4.050  -8.827   0.320  1.00  0.00
ATOM    617  HB3 ALA    39       4.090  -9.162  -1.427  1.00  0.00
ATOM    618  C   ALA    39       3.242 -11.310   1.153  1.00  0.00
ATOM    619  O   ALA    39       2.017 -11.307   1.320  1.00  0.00
ATOM    620  N   VAL    40       4.089 -11.732   2.079  1.00  0.00
ATOM    621  H   VAL    40       5.066 -11.838   1.844  1.00  0.00
ATOM    622  CA  VAL    40       3.635 -12.212   3.379  1.00  0.00
ATOM    623  HA  VAL    40       2.560 -12.085   3.509  1.00  0.00
ATOM    624  CB  VAL    40       3.992 -13.709   3.614  1.00  0.00
ATOM    625  HB  VAL    40       5.075 -13.817   3.560  1.00  0.00
ATOM    626  CG1 VAL    40       3.497 -14.204   4.980  1.00  0.00
ATOM    627 HG11 VAL    40       2.413 -14.098   5.035  1.00  0.00
ATOM    628 HG12 VAL    40       3.765 -15.253   5.106  1.00  0.00
ATOM    629 HG13 VAL    40       3.960 -13.614   5.770  1.00  0.00
ATOM    630  CG2 VAL    40       3.440 -14.590   2.490  1.00  0.00
ATOM    631 HG21 VAL    40       3.867 -14.276   1.538  1.00  0.00
ATOM    632 HG22 VAL    40       3.704 -15.631   2.681  1.00  0.00
ATOM    633 HG23 VAL    40       2.355 -14.493   2.451  1.00  0.00
ATOM    634  C   VAL    40       4.120 -11.292   4.486  1.00  0.00
ATOM    635  O   VAL    40       5.322 -11.130   4.670  1.00  0.00
ATOM    636  N   LYS    41       3.170 -10.679   5.206  1.00  0.00
ATOM    637  H   LYS    41       2.208 -10.811   4.930  1.00  0.00
ATOM    638  CA  LYS    41       3.451  -9.798   6.324  1.00  0.00
ATOM    639  HA  LYS    41       4.478  -9.439   6.267  1.00  0.00
ATOM    640  CB  LYS    41       2.508  -8.590   6.294  1.00  0.00
ATOM    641  HB2 LYS    41       2.482  -8.229   5.266  1.00  0.00
ATOM    642  HB3 LYS    41       1.518  -8.949   6.578  1.00  0.00
ATOM    643  CG  LYS    41       2.921  -7.454   7.221  1.00  0.00
ATOM    644  HG2 LYS    41       2.795  -7.781   8.253  1.00  0.00
ATOM    645  HG3 LYS    41       3.970  -7.219   7.040  1.00  0.00
ATOM    646  CD  LYS    41       2.078  -6.219   6.976  1.00  0.00
ATOM    647  HD2 LYS    41       2.055  -6.020   5.905  1.00  0.00
ATOM    648  HD3 LYS    41       1.066  -6.413   7.331  1.00  0.00
ATOM    649  CE  LYS    41       2.643  -5.018   7.699  1.00  0.00
ATOM    650  HE2 LYS    41       2.550  -5.187   8.772  1.00  0.00
ATOM    651  HE3 LYS    41       3.697  -4.924   7.438  1.00  0.00
ATOM    652  NZ  LYS    41       1.929  -3.768   7.331  1.00  0.00
ATOM    653  HZ1 LYS    41       0.953  -3.854   7.574  1.00  0.00
ATOM    654  HZ2 LYS    41       2.333  -2.989   7.832  1.00  0.00
ATOM    655  HZ3 LYS    41       2.016  -3.610   6.337  1.00  0.00
ATOM    656  C   LYS    41       3.302 -10.598   7.621  1.00  0.00
ATOM    657  O   LYS    41       2.297 -11.285   7.825  1.00  0.00
ATOM    658  N   ALA    42       4.303 -10.500   8.494  1.00  0.00
ATOM    659  H   ALA    42       5.105  -9.930   8.262  1.00  0.00
ATOM    660  CA  ALA    42       4.319 -11.233   9.751  1.00  0.00
ATOM    661  HA  ALA    42       3.338 -11.685   9.894  1.00  0.00
ATOM    662  CB  ALA    42       5.358 -12.338   9.692  1.00  0.00
ATOM    663  HB1 ALA    42       6.347 -11.901   9.558  1.00  0.00
ATOM    664  HB2 ALA    42       5.336 -12.908  10.621  1.00  0.00
ATOM    665  HB3 ALA    42       5.138 -13.001   8.855  1.00  0.00
ATOM    666  C   ALA    42       4.586 -10.328  10.943  1.00  0.00
ATOM    667  O   ALA    42       5.293  -9.326  10.831  1.00  0.00
ATOM    668  N   LEU    43       3.999 -10.691  12.084  1.00  0.00
ATOM    669  H   LEU    43       3.424 -11.521  12.063  1.00  0.00
ATOM    670  CA  LEU    43       4.154  -9.990  13.351  1.00  0.00
ATOM    671  HA  LEU    43       4.250  -8.916  13.193  1.00  0.00
ATOM    672  CB  LEU    43       2.889 -10.254  14.204  1.00  0.00
ATOM    673  HB2 LEU    43       2.173  -9.972  13.431  1.00  0.00
ATOM    674  HB3 LEU    43       2.803 -11.321  14.407  1.00  0.00
ATOM    675  CG  LEU    43       2.593  -9.458  15.494  1.00  0.00
ATOM    676  HG  LEU    43       1.539  -9.181  15.495  1.00  0.00
ATOM    677  CD1 LEU    43       2.896 -10.265  16.714  1.00  0.00
ATOM    678 HD11 LEU    43       3.950 -10.542  16.714  1.00  0.00
ATOM    679 HD12 LEU    43       2.676  -9.675  17.604  1.00  0.00
ATOM    680 HD13 LEU    43       2.284 -11.166  16.716  1.00  0.00
ATOM    681  CD2 LEU    43       3.219  -8.067  15.519  1.00  0.00
ATOM    682 HD21 LEU    43       2.837  -7.481  14.683  1.00  0.00
ATOM    683 HD22 LEU    43       2.967  -7.571  16.456  1.00  0.00
ATOM    684 HD23 LEU    43       4.303  -8.154  15.435  1.00  0.00
ATOM    685  C   LEU    43       5.386 -10.589  14.014  1.00  0.00
ATOM    686  O   LEU    43       5.488 -11.821  14.102  1.00  0.00
ATOM    687  N   LYS    44       6.343  -9.740  14.440  1.00  0.00
ATOM    688  H   LYS    44       6.285  -8.760  14.204  1.00  0.00
ATOM    689  CA  LYS    44       7.548 -10.221  15.135  1.00  0.00
ATOM    690  HA  LYS    44       8.063 -10.934  14.491  1.00  0.00
ATOM    691  CB  LYS    44       8.527  -9.076  15.487  1.00  0.00
ATOM    692  HB2 LYS    44       9.353  -9.539  16.027  1.00  0.00
ATOM    693  HB3 LYS    44       8.889  -8.684  14.536  1.00  0.00
ATOM    694  CG  LYS    44       7.950  -7.936  16.320  1.00  0.00
ATOM    695  HG2 LYS    44       7.400  -7.265  15.660  1.00  0.00
ATOM    696  HG3 LYS    44       7.268  -8.355  17.060  1.00  0.00
ATOM    697  CD  LYS    44       9.050  -7.160  17.027  1.00  0.00
ATOM    698  HD2 LYS    44       9.780  -7.875  17.408  1.00  0.00
ATOM    699  HD3 LYS    44       9.529  -6.506  16.298  1.00  0.00
ATOM    700  CE  LYS    44       8.513  -6.333  18.169  1.00  0.00
ATOM    701  HE2 LYS    44       8.035  -5.445  17.754  1.00  0.00
ATOM    702  HE3 LYS    44       7.772  -6.927  18.704  1.00  0.00
ATOM    703  NZ  LYS    44       9.590  -5.922  19.108  1.00  0.00
ATOM    704  HZ1 LYS    44      10.276  -5.371  18.612  1.00  0.00
ATOM    705  HZ2 LYS    44       9.193  -5.372  19.856  1.00  0.00
ATOM    706  HZ3 LYS    44      10.033  -6.744  19.493  1.00  0.00
ATOM    707  C   LYS    44       7.146 -11.046  16.373  1.00  0.00
ATOM    708  O   LYS    44       6.221 -10.658  17.084  1.00  0.00
ATOM    709  N   ALA    45       7.766 -12.222  16.559  1.00  0.00
ATOM    710  H   ALA    45       8.441 -12.497  15.859  1.00  0.00
ATOM    711  CA  ALA    45       7.471 -13.163  17.649  1.00  0.00
ATOM    712  HA  ALA    45       6.430 -13.460  17.519  1.00  0.00
ATOM    713  CB  ALA    45       8.347 -14.399  17.522  1.00  0.00
ATOM    714  HB1 ALA    45       9.392 -14.119  17.659  1.00  0.00
ATOM    715  HB2 ALA    45       8.063 -15.126  18.282  1.00  0.00
ATOM    716  HB3 ALA    45       8.216 -14.837  16.532  1.00  0.00
ATOM    717  C   ALA    45       7.610 -12.568  19.049  1.00  0.00
ATOM    718  O   ALA    45       6.863 -12.955  19.954  1.00  0.00
ATOM    719  N   ASP    46       8.561 -11.627  19.215  1.00  0.00
ATOM    720  H   ASP    46       9.166 -11.462  18.423  1.00  0.00
ATOM    721  CA  ASP    46       8.871 -10.954  20.477  1.00  0.00
ATOM    722  HA  ASP    46       8.733 -11.647  21.308  1.00  0.00
ATOM    723  CB  ASP    46      10.333 -10.461  20.483  1.00  0.00
ATOM    724  HB2 ASP    46      10.430  -9.906  21.416  1.00  0.00
ATOM    725  HB3 ASP    46      11.002 -11.321  20.501  1.00  0.00
ATOM    726  CG  ASP    46      10.700  -9.558  19.316  1.00  0.00
ATOM    727  OD1 ASP    46      10.802 -10.071  18.177  1.00  0.00
ATOM    728  OD2 ASP    46      10.942  -8.353  19.552  1.00  0.00
ATOM    729  C   ASP    46       7.892  -9.836  20.869  1.00  0.00
ATOM    730  O   ASP    46       7.946  -9.372  22.010  1.00  0.00
ATOM    731  N   ALA    47       6.989  -9.428  19.944  1.00  0.00
ATOM    732  H   ALA    47       7.061  -9.843  19.026  1.00  0.00
ATOM    733  CA  ALA    47       5.993  -8.365  20.154  1.00  0.00
ATOM    734  HA  ALA    47       6.572  -7.465  20.364  1.00  0.00
ATOM    735  CB  ALA    47       5.185  -8.137  18.887  1.00  0.00
ATOM    736  HB1 ALA    47       4.593  -9.026  18.669  1.00  0.00
ATOM    737  HB2 ALA    47       4.520  -7.285  19.028  1.00  0.00
ATOM    738  HB3 ALA    47       5.860  -7.937  18.055  1.00  0.00
ATOM    739  C   ALA    47       5.056  -8.599  21.339  1.00  0.00
ATOM    740  O   ALA    47       4.661  -9.736  21.606  1.00  0.00
ATOM    741  N   GLY    48       4.715  -7.505  22.025  1.00  0.00
ATOM    742  H   GLY    48       5.089  -6.625  21.701  1.00  0.00
ATOM    743  CA  GLY    48       3.847  -7.498  23.198  1.00  0.00
ATOM    744  HA2 GLY    48       4.145  -8.341  23.822  1.00  0.00
ATOM    745  HA3 GLY    48       4.038  -6.567  23.731  1.00  0.00
ATOM    746  C   GLY    48       2.362  -7.603  22.901  1.00  0.00
ATOM    747  O   GLY    48       1.969  -7.727  21.736  1.00  0.00
ATOM    748  N   PRO    49       1.493  -7.550  23.945  1.00  0.00
ATOM    749  CD  PRO    49       1.786  -7.414  25.388  1.00  0.00
ATOM    750  HD2 PRO    49       2.433  -6.551  25.544  1.00  0.00
ATOM    751  HD3 PRO    49       2.293  -8.314  25.738  1.00  0.00
ATOM    752  CG  PRO    49       0.432  -7.241  26.011  1.00  0.00
ATOM    753  HG2 PRO    49       0.233  -6.177  26.139  1.00  0.00
ATOM    754  HG3 PRO    49       0.422  -7.731  26.984  1.00  0.00
ATOM    755  CB  PRO    49      -0.546  -7.866  25.095  1.00  0.00
ATOM    756  HB2 PRO    49      -1.526  -7.392  25.157  1.00  0.00
ATOM    757  HB3 PRO    49      -0.644  -8.931  25.307  1.00  0.00
ATOM    758  CA  PRO    49       0.043  -7.664  23.697  1.00  0.00
ATOM    759  HA  PRO    49      -0.108  -8.564  23.101  1.00  0.00
ATOM    760  C   PRO    49      -0.572  -6.465  22.974  1.00  0.00
ATOM    761  O   PRO    49      -1.612  -6.621  22.332  1.00  0.00
ATOM    762  N   GLN    50       0.076  -5.281  23.069  1.00  0.00
ATOM    763  H   GLN    50       0.849  -5.233  23.717  1.00  0.00
ATOM    764  CA  GLN    50      -0.366  -4.044  22.422  1.00  0.00
ATOM    765  HA  GLN    50      -1.441  -3.936  22.560  1.00  0.00
ATOM    766  CB  GLN    50       0.338  -2.795  23.012  1.00  0.00
ATOM    767  HB2 GLN    50      -0.120  -1.941  22.512  1.00  0.00
ATOM    768  HB3 GLN    50       0.071  -2.783  24.068  1.00  0.00
ATOM    769  CG  GLN    50       1.880  -2.712  22.867  1.00  0.00
ATOM    770  HG2 GLN    50       2.102  -2.975  21.832  1.00  0.00
ATOM    771  HG3 GLN    50       2.176  -1.680  23.051  1.00  0.00
ATOM    772  CD  GLN    50       2.684  -3.618  23.780  1.00  0.00
ATOM    773  OE1 GLN    50       2.226  -4.065  24.835  1.00  0.00
ATOM    774  NE2 GLN    50       3.921  -3.892  23.398  1.00  0.00
ATOM    775 HE21 GLN    50       4.502  -4.490  23.968  1.00  0.00
ATOM    776 HE22 GLN    50       4.279  -3.501  22.538  1.00  0.00
ATOM    777  C   GLN    50      -0.236  -4.146  20.897  1.00  0.00
ATOM    778  O   GLN    50      -1.198  -3.845  20.181  1.00  0.00
ATOM    779  N   HIE    51       0.929  -4.633  20.410  1.00  0.00
ATOM    780  H   HIE    51       1.671  -4.821  21.069  1.00  0.00
ATOM    781  CA  HIE    51       1.195  -4.846  18.989  1.00  0.00
ATOM    782  HA  HIE    51       0.894  -3.961  18.428  1.00  0.00
ATOM    783  CB  HIE    51       2.690  -5.107  18.733  1.00  0.00
ATOM    784  HB2 HIE    51       3.049  -5.962  19.305  1.00  0.00
ATOM    785  HB3 HIE    51       2.825  -5.299  17.669  1.00  0.00
ATOM    786  CG  HIE    51       3.584  -3.954  19.077  1.00  0.00
ATOM    787  ND1 HIE    51       3.385  -2.690  18.534  1.00  0.00
ATOM    788  CE1 HIE    51       4.347  -1.930  19.031  1.00  0.00
ATOM    789  HE1 HIE    51       4.363  -0.882  18.733  1.00  0.00
ATOM    790  NE2 HIE    51       5.152  -2.624  19.839  1.00  0.00
ATOM    791  HE2 HIE    51       5.961  -2.290  20.343  1.00  0.00
ATOM    792  CD2 HIE    51       4.678  -3.918  19.873  1.00  0.00
ATOM    793  HD2 HIE    51       5.189  -4.670  20.474  1.00  0.00
ATOM    794  C   HIE    51       0.355  -6.010  18.461  1.00  0.00
ATOM    795  O   HIE    51      -0.067  -5.968  17.305  1.00  0.00
ATOM    796  N   ARG    52       0.092  -7.029  19.312  1.00  0.00
ATOM    797  H   ARG    52       0.575  -7.029  20.199  1.00  0.00
ATOM    798  CA  ARG    52      -0.709  -8.207  18.956  1.00  0.00
ATOM    799  HA  ARG    52      -0.380  -8.581  17.987  1.00  0.00
ATOM    800  CB  ARG    52      -0.565  -9.334  19.994  1.00  0.00
ATOM    801  HB2 ARG    52      -0.496  -8.879  20.982  1.00  0.00
ATOM    802  HB3 ARG    52      -1.457  -9.958  19.943  1.00  0.00
ATOM    803  CG  ARG    52       0.672 -10.192  19.742  1.00  0.00
ATOM    804  HG2 ARG    52       0.550 -10.659  18.765  1.00  0.00
ATOM    805  HG3 ARG    52       1.532  -9.523  19.719  1.00  0.00
ATOM    806  CD  ARG    52       0.893 -11.264  20.789  1.00  0.00
ATOM    807  HD2 ARG    52       0.780 -10.832  21.784  1.00  0.00
ATOM    808  HD3 ARG    52       0.164 -12.063  20.655  1.00  0.00
ATOM    809  NE  ARG    52       2.238 -11.832  20.674  1.00  0.00
ATOM    810  HE  ARG    52       2.987 -11.314  21.111  1.00  0.00
ATOM    811  CZ  ARG    52       2.537 -12.950  20.018  1.00  0.00
ATOM    812  NH1 ARG    52       1.580 -13.666  19.439  1.00  0.00
ATOM    813 HH11 ARG    52       0.619 -13.361  19.497  1.00  0.00
ATOM    814 HH12 ARG    52       1.818 -14.514  18.943  1.00  0.00
ATOM    815  NH2 ARG    52       3.792 -13.377  19.961  1.00  0.00
ATOM    816 HH21 ARG    52       4.522 -12.850  20.418  1.00  0.00
ATOM    817 HH22 ARG    52       4.011 -14.226  19.461  1.00  0.00
ATOM    818  C   ARG    52      -2.170  -7.878  18.657  1.00  0.00
ATOM    819  O   ARG    52      -2.696  -8.366  17.657  1.00  0.00
ATOM    820  N   SER    53      -2.808  -7.019  19.484  1.00  0.00
ATOM    821  H   SER    53      -2.330  -6.704  20.316  1.00  0.00
ATOM    822  CA  SER    53      -4.201  -6.591  19.276  1.00  0.00
ATOM    823  HA  SER    53      -4.814  -7.461  19.037  1.00  0.00
ATOM    824  CB  SER    53      -4.771  -5.920  20.523  1.00  0.00
ATOM    825  HB2 SER    53      -5.800  -5.626  20.315  1.00  0.00
ATOM    826  HB3 SER    53      -4.758  -6.642  21.339  1.00  0.00
ATOM    827  OG  SER    53      -4.019  -4.776  20.893  1.00  0.00
ATOM    828  HG  SER    53      -4.404  -4.380  21.678  1.00  0.00
ATOM    829  C   SER    53      -4.313  -5.670  18.060  1.00  0.00
ATOM    830  O   SER    53      -5.311  -5.722  17.346  1.00  0.00
ATOM    831  N   GLY    54      -3.274  -4.869  17.825  1.00  0.00
ATOM    832  H   GLY    54      -2.506  -4.875  18.480  1.00  0.00
ATOM    833  CA  GLY    54      -3.190  -3.983  16.669  1.00  0.00
ATOM    834  HA2 GLY    54      -4.122  -3.423  16.590  1.00  0.00
ATOM    835  HA3 GLY    54      -2.362  -3.291  16.819  1.00  0.00
ATOM    836  C   GLY    54      -2.965  -4.753  15.378  1.00  0.00
ATOM    837  O   GLY    54      -3.514  -4.387  14.339  1.00  0.00
ATOM    838  N   TRP    55      -2.151  -5.830  15.432  1.00  0.00
ATOM    839  H   TRP    55      -1.665  -6.006  16.300  1.00  0.00
ATOM    840  CA  TRP    55      -1.871  -6.703  14.290  1.00  0.00
ATOM    841  HA  TRP    55      -1.541  -6.102  13.443  1.00  0.00
ATOM    842  CB  TRP    55      -0.763  -7.722  14.632  1.00  0.00
ATOM    843  HB2 TRP    55       0.181  -7.192  14.758  1.00  0.00
ATOM    844  HB3 TRP    55      -1.017  -8.236  15.559  1.00  0.00
ATOM    845  CG  TRP    55      -0.523  -8.791  13.600  1.00  0.00
ATOM    846  CD1 TRP    55      -0.585 -10.142  13.790  1.00  0.00
ATOM    847  HD1 TRP    55      -0.859 -10.487  14.787  1.00  0.00
ATOM    848  NE1 TRP    55      -0.271 -10.799  12.624  1.00  0.00
ATOM    849  HE1 TRP    55      -0.273 -11.801  12.498  1.00  0.00
ATOM    850  CE2 TRP    55      -0.006  -9.873  11.645  1.00  0.00
ATOM    851  CZ2 TRP    55       0.328 -10.047  10.297  1.00  0.00
ATOM    852  HZ2 TRP    55       0.427 -11.062   9.912  1.00  0.00
ATOM    853  CH2 TRP    55       0.511  -8.912   9.536  1.00  0.00
ATOM    854  HH2 TRP    55       0.773  -9.012   8.483  1.00  0.00
ATOM    855  CZ3 TRP    55       0.369  -7.633  10.082  1.00  0.00
ATOM    856  HZ3 TRP    55       0.513  -6.743   9.470  1.00  0.00
ATOM    857  CE3 TRP    55       0.042  -7.458  11.419  1.00  0.00
ATOM    858  HE3 TRP    55       0.006  -6.441  11.809  1.00  0.00
ATOM    859  CD2 TRP    55      -0.178  -8.593  12.220  1.00  0.00
ATOM    860  C   TRP    55      -3.147  -7.404  13.831  1.00  0.00
ATOM    861  O   TRP    55      -3.415  -7.455  12.628  1.00  0.00
ATOM    862  N   LYS    56      -3.954  -7.892  14.790  1.00  0.00
ATOM    863  H   LYS    56      -3.633  -7.848  15.746  1.00  0.00
ATOM    864  CA  LYS    56      -5.236  -8.546  14.517  1.00  0.00
ATOM    865  HA  LYS    56      -5.092  -9.333  13.778  1.00  0.00
ATOM    866  CB  LYS    56      -5.823  -9.171  15.793  1.00  0.00
ATOM    867  HB2 LYS    56      -5.759  -8.418  16.579  1.00  0.00
ATOM    868  HB3 LYS    56      -6.870  -9.395  15.589  1.00  0.00
ATOM    869  CG  LYS    56      -5.109 -10.444  16.250  1.00  0.00
ATOM    870  HG2 LYS    56      -5.026 -11.122  15.401  1.00  0.00
ATOM    871  HG3 LYS    56      -4.112 -10.179  16.602  1.00  0.00
ATOM    872  CD  LYS    56      -5.880 -11.131  17.376  1.00  0.00
ATOM    873  HD2 LYS    56      -6.076 -10.381  18.143  1.00  0.00
ATOM    874  HD3 LYS    56      -6.825 -11.480  16.960  1.00  0.00
ATOM    875  CE  LYS    56      -5.140 -12.295  17.987  1.00  0.00
ATOM    876  HE2 LYS    56      -5.863 -12.927  18.502  1.00  0.00
ATOM    877  HE3 LYS    56      -4.670 -12.861  17.183  1.00  0.00
ATOM    878  NZ  LYS    56      -4.099 -11.846  18.951  1.00  0.00
ATOM    879  HZ1 LYS    56      -4.534 -11.321  19.696  1.00  0.00
ATOM    880  HZ2 LYS    56      -3.628 -12.652  19.337  1.00  0.00
ATOM    881  HZ3 LYS    56      -3.429 -11.260  18.474  1.00  0.00
ATOM    882  C   LYS    56      -6.222  -7.554  13.898  1.00  0.00
ATOM    883  O   LYS    56      -7.025  -7.946  13.054  1.00  0.00
ATOM    884  N   GLN    57      -6.140  -6.265  14.307  1.00  0.00
ATOM    885  H   GLN    57      -5.490  -6.051  15.050  1.00  0.00
ATOM    886  CA  GLN    57      -6.979  -5.183  13.783  1.00  0.00
ATOM    887  HA  GLN    57      -8.025  -5.487  13.813  1.00  0.00
ATOM    888  CB  GLN    57      -6.816  -3.907  14.612  1.00  0.00
ATOM    889  HB2 GLN    57      -6.136  -4.135  15.433  1.00  0.00
ATOM    890  HB3 GLN    57      -6.365  -3.153  13.966  1.00  0.00
ATOM    891  CG  GLN    57      -8.125  -3.376  15.172  1.00  0.00
ATOM    892  HG2 GLN    57      -8.932  -3.612  14.478  1.00  0.00
ATOM    893  HG3 GLN    57      -8.326  -3.846  16.135  1.00  0.00
ATOM    894  CD  GLN    57      -8.078  -1.882  15.366  1.00  0.00
ATOM    895  OE1 GLN    57      -8.468  -1.106  14.484  1.00  0.00
ATOM    896  NE2 GLN    57      -7.594  -1.447  16.521  1.00  0.00
ATOM    897 HE21 GLN    57      -7.540  -0.455  16.701  1.00  0.00
ATOM    898 HE22 GLN    57      -7.281  -2.110  17.216  1.00  0.00
ATOM    899  C   GLN    57      -6.647  -4.910  12.314  1.00  0.00
ATOM    900  O   GLN    57      -7.570  -4.759  11.517  1.00  0.00
ATOM    901  N   GLU    58      -5.336  -4.881  11.958  1.00  0.00
ATOM    902  H   GLU    58      -4.659  -4.968  12.702  1.00  0.00
ATOM    903  CA  GLU    58      -4.844  -4.668  10.589  1.00  0.00
ATOM    904  HA  GLU    58      -5.232  -3.725  10.203  1.00  0.00
ATOM    905  CB  GLU    58      -3.302  -4.614  10.562  1.00  0.00
ATOM    906  HB2 GLU    58      -2.993  -3.800  11.217  1.00  0.00
ATOM    907  HB3 GLU    58      -2.936  -5.560  10.962  1.00  0.00
ATOM    908  CG  GLU    58      -2.722  -4.393   9.169  1.00  0.00
ATOM    909  HG2 GLU    58      -3.102  -5.230   8.583  1.00  0.00
ATOM    910  HG3 GLU    58      -3.145  -3.463   8.790  1.00  0.00
ATOM    911  CD  GLU    58      -1.210  -4.343   9.056  1.00  0.00
ATOM    912  OE1 GLU    58      -0.523  -4.244  10.097  1.00  0.00
ATOM    913  OE2 GLU    58      -0.710  -4.369   7.909  1.00  0.00
ATOM    914  C   GLU    58      -5.364  -5.765   9.645  1.00  0.00
ATOM    915  O   GLU    58      -5.857  -5.444   8.559  1.00  0.00
ATOM    916  N   ILE    59      -5.245  -7.048  10.062  1.00  0.00
ATOM    917  H   ILE    59      -4.733  -7.213  10.918  1.00  0.00
ATOM    918  CA  ILE    59      -5.718  -8.207   9.302  1.00  0.00
ATOM    919  HA  ILE    59      -5.351  -8.209   8.275  1.00  0.00
ATOM    920  CB  ILE    59      -5.328  -9.550   9.994  1.00  0.00
ATOM    921  HB  ILE    59      -5.528  -9.457  11.061  1.00  0.00
ATOM    922  CG2 ILE    59      -6.130 -10.742   9.422  1.00  0.00
ATOM    923 HG21 ILE    59      -5.930 -10.836   8.354  1.00  0.00
ATOM    924 HG22 ILE    59      -5.830 -11.659   9.929  1.00  0.00
ATOM    925 HG23 ILE    59      -7.195 -10.573   9.578  1.00  0.00
ATOM    926  CG1 ILE    59      -3.807  -9.801   9.909  1.00  0.00
ATOM    927 HG12 ILE    59      -3.585 -10.032   8.867  1.00  0.00
ATOM    928 HG13 ILE    59      -3.318  -8.868  10.186  1.00  0.00
ATOM    929  CD1 ILE    59      -3.286 -10.943  10.810  1.00  0.00
ATOM    930 HD11 ILE    59      -3.774 -11.877  10.533  1.00  0.00
ATOM    931 HD12 ILE    59      -2.209 -11.044  10.682  1.00  0.00
ATOM    932 HD13 ILE    59      -3.508 -10.713  11.852  1.00  0.00
ATOM    933  C   ILE    59      -7.233  -8.080   9.080  1.00  0.00
ATOM    934  O   ILE    59      -7.690  -8.241   7.949  1.00  0.00
ATOM    935  N   ASP    60      -7.991  -7.765  10.156  1.00  0.00
ATOM    936  H   ASP    60      -7.526  -7.706  11.051  1.00  0.00
ATOM    937  CA  ASP    60      -9.450  -7.582  10.116  1.00  0.00
ATOM    938  HA  ASP    60      -9.924  -8.497   9.759  1.00  0.00
ATOM    939  CB  ASP    60     -10.004  -7.254  11.521  1.00  0.00
ATOM    940  HB2 ASP    60      -9.367  -6.479  11.946  1.00  0.00
ATOM    941  HB3 ASP    60     -11.004  -6.853  11.358  1.00  0.00
ATOM    942  CG  ASP    60     -10.081  -8.439  12.487  1.00  0.00
ATOM    943  OD1 ASP    60      -9.581  -9.543  12.131  1.00  0.00
ATOM    944  OD2 ASP    60     -10.621  -8.260  13.606  1.00  0.00
ATOM    945  C   ASP    60      -9.844  -6.498   9.114  1.00  0.00
ATOM    946  O   ASP    60     -10.772  -6.698   8.330  1.00  0.00
ATOM    947  N   ILE    61      -9.096  -5.374   9.108  1.00  0.00
ATOM    948  H   ILE    61      -8.449  -5.241   9.872  1.00  0.00
ATOM    949  CA  ILE    61      -9.329  -4.258   8.195  1.00  0.00
ATOM    950  HA  ILE    61     -10.394  -4.061   8.078  1.00  0.00
ATOM    951  CB  ILE    61      -8.608  -2.957   8.656  1.00  0.00
ATOM    952  HB  ILE    61      -7.587  -3.212   8.939  1.00  0.00
ATOM    953  CG2 ILE    61      -8.581  -1.886   7.532  1.00  0.00
ATOM    954 HG21 ILE    61      -9.602  -1.630   7.249  1.00  0.00
ATOM    955 HG22 ILE    61      -8.070  -0.993   7.893  1.00  0.00
ATOM    956 HG23 ILE    61      -8.052  -2.281   6.665  1.00  0.00
ATOM    957  CG1 ILE    61      -9.285  -2.402   9.944  1.00  0.00
ATOM    958 HG12 ILE    61     -10.278  -2.071   9.639  1.00  0.00
ATOM    959 HG13 ILE    61      -9.377  -3.251  10.621  1.00  0.00
ATOM    960  CD1 ILE    61      -8.557  -1.248  10.664  1.00  0.00
ATOM    961 HD11 ILE    61      -8.465  -0.398   9.988  1.00  0.00
ATOM    962 HD12 ILE    61      -9.127  -0.951  11.544  1.00  0.00
ATOM    963 HD13 ILE    61      -7.564  -1.578  10.969  1.00  0.00
ATOM    964  C   ILE    61      -9.075  -4.626   6.734  1.00  0.00
ATOM    965  O   ILE    61      -9.946  -4.383   5.899  1.00  0.00
ATOM    966  N   LEU    62      -7.910  -5.216   6.423  1.00  0.00
ATOM    967  H   LEU    62      -7.200  -5.302   7.137  1.00  0.00
ATOM    968  CA  LEU    62      -7.557  -5.573   5.045  1.00  0.00
ATOM    969  HA  LEU    62      -7.777  -4.732   4.388  1.00  0.00
ATOM    970  CB  LEU    62      -6.055  -5.924   4.912  1.00  0.00
ATOM    971  HB2 LEU    62      -5.557  -5.136   5.477  1.00  0.00
ATOM    972  HB3 LEU    62      -5.902  -6.880   5.411  1.00  0.00
ATOM    973  CG  LEU    62      -5.462  -5.986   3.485  1.00  0.00
ATOM    974  HG  LEU    62      -5.994  -6.759   2.930  1.00  0.00
ATOM    975  CD1 LEU    62      -5.587  -4.661   2.755  1.00  0.00
ATOM    976 HD11 LEU    62      -5.055  -3.889   3.310  1.00  0.00
ATOM    977 HD12 LEU    62      -5.158  -4.754   1.758  1.00  0.00
ATOM    978 HD13 LEU    62      -6.640  -4.389   2.673  1.00  0.00
ATOM    979  CD2 LEU    62      -4.002  -6.400   3.519  1.00  0.00
ATOM    980 HD21 LEU    62      -3.914  -7.385   3.978  1.00  0.00
ATOM    981 HD22 LEU    62      -3.610  -6.436   2.503  1.00  0.00
ATOM    982 HD23 LEU    62      -3.433  -5.676   4.103  1.00  0.00
ATOM    983  C   LEU    62      -8.472  -6.650   4.446  1.00  0.00
ATOM    984  O   LEU    62      -8.761  -6.610   3.245  1.00  0.00
ATOM    985  N   ARG    63      -8.971  -7.568   5.296  1.00  0.00
ATOM    986  H   ARG    63      -8.646  -7.527   6.251  1.00  0.00
ATOM    987  CA  ARG    63      -9.903  -8.639   4.923  1.00  0.00
ATOM    988  HA  ARG    63      -9.499  -9.223   4.096  1.00  0.00
ATOM    989  CB  ARG    63     -10.113  -9.571   6.124  1.00  0.00
ATOM    990  HB2 ARG    63      -9.123  -9.769   6.534  1.00  0.00
ATOM    991  HB3 ARG    63     -10.699  -9.006   6.850  1.00  0.00
ATOM    992  CG  ARG    63     -10.814 -10.895   5.823  1.00  0.00
ATOM    993  HG2 ARG    63     -11.888 -10.752   5.946  1.00  0.00
ATOM    994  HG3 ARG    63     -10.601 -11.170   4.790  1.00  0.00
ATOM    995  CD  ARG    63     -10.341 -12.003   6.750  1.00  0.00
ATOM    996  HD2 ARG    63     -10.930 -12.898   6.552  1.00  0.00
ATOM    997  HD3 ARG    63      -9.290 -12.207   6.542  1.00  0.00
ATOM    998  NE  ARG    63     -10.480 -11.653   8.167  1.00  0.00
ATOM    999  HE  ARG    63     -11.103 -10.890   8.391  1.00  0.00
ATOM   1000  CZ  ARG    63      -9.851 -12.270   9.161  1.00  0.00
ATOM   1001  NH1 ARG    63      -9.023 -13.279   8.910  1.00  0.00
ATOM   1002 HH11 ARG    63      -8.871 -13.578   7.957  1.00  0.00
ATOM   1003 HH12 ARG    63      -8.550 -13.742   9.673  1.00  0.00
ATOM   1004  NH2 ARG    63     -10.040 -11.883  10.415  1.00  0.00
ATOM   1005 HH21 ARG    63     -10.664 -11.114  10.614  1.00  0.00
ATOM   1006 HH22 ARG    63      -9.558 -12.358  11.165  1.00  0.00
ATOM   1007  C   ARG    63     -11.251  -8.063   4.440  1.00  0.00
ATOM   1008  O   ARG    63     -11.880  -8.652   3.560  1.00  0.00
ATOM   1009  N   THR    64     -11.670  -6.904   4.993  1.00  0.00
ATOM   1010  H   THR    64     -11.111  -6.519   5.741  1.00  0.00
ATOM   1011  CA  THR    64     -12.936  -6.237   4.654  1.00  0.00
ATOM   1012  HA  THR    64     -13.685  -6.930   4.271  1.00  0.00
ATOM   1013  CB  THR    64     -13.520  -5.508   5.874  1.00  0.00
ATOM   1014  HB  THR    64     -14.460  -5.051   5.566  1.00  0.00
ATOM   1015  CG2 THR    64     -13.767  -6.426   7.056  1.00  0.00
ATOM   1016 HG21 THR    64     -12.827  -6.883   7.365  1.00  0.00
ATOM   1017 HG22 THR    64     -14.180  -5.849   7.884  1.00  0.00
ATOM   1018 HG23 THR    64     -14.473  -7.205   6.770  1.00  0.00
ATOM   1019  OG1 THR    64     -12.655  -4.435   6.244  1.00  0.00
ATOM   1020  HG1 THR    64     -13.020  -3.979   7.006  1.00  0.00
ATOM   1021  C   THR    64     -12.833  -5.285   3.460  1.00  0.00
ATOM   1022  O   THR    64     -13.865  -4.872   2.929  1.00  0.00
ATOM   1023  N   LEU    65     -11.610  -4.897   3.064  1.00  0.00
ATOM   1024  H   LEU    65     -10.796  -5.195   3.582  1.00  0.00
ATOM   1025  CA  LEU    65     -11.423  -3.963   1.955  1.00  0.00
ATOM   1026  HA  LEU    65     -12.334  -3.377   1.830  1.00  0.00
ATOM   1027  CB  LEU    65     -10.248  -2.999   2.195  1.00  0.00
ATOM   1028  HB2 LEU    65      -9.413  -3.696   2.271  1.00  0.00
ATOM   1029  HB3 LEU    65     -10.114  -2.367   1.317  1.00  0.00
ATOM   1030  CG  LEU    65     -10.297  -2.128   3.445  1.00  0.00
ATOM   1031  HG  LEU    65     -10.560  -2.747   4.303  1.00  0.00
ATOM   1032  CD1 LEU    65      -8.974  -1.493   3.680  1.00  0.00
ATOM   1033 HD11 LEU    65      -8.711  -0.873   2.823  1.00  0.00
ATOM   1034 HD12 LEU    65      -9.022  -0.874   4.575  1.00  0.00
ATOM   1035 HD13 LEU    65      -8.218  -2.267   3.814  1.00  0.00
ATOM   1036  CD2 LEU    65     -11.424  -1.096   3.381  1.00  0.00
ATOM   1037 HD21 LEU    65     -12.381  -1.608   3.286  1.00  0.00
ATOM   1038 HD22 LEU    65     -11.422  -0.497   4.292  1.00  0.00
ATOM   1039 HD23 LEU    65     -11.273  -0.445   2.519  1.00  0.00
ATOM   1040  C   LEU    65     -11.254  -4.666   0.633  1.00  0.00
ATOM   1041  O   LEU    65     -10.520  -5.646   0.543  1.00  0.00
ATOM   1042  N   TYR    66     -11.936  -4.152  -0.397  1.00  0.00
ATOM   1043  H   TYR    66     -12.556  -3.379  -0.203  1.00  0.00
ATOM   1044  CA  TYR    66     -11.895  -4.680  -1.752  1.00  0.00
ATOM   1045  HA  TYR    66     -10.926  -5.144  -1.933  1.00  0.00
ATOM   1046  CB  TYR    66     -13.002  -5.744  -1.966  1.00  0.00
ATOM   1047  HB2 TYR    66     -12.941  -6.414  -1.108  1.00  0.00
ATOM   1048  HB3 TYR    66     -13.978  -5.258  -1.977  1.00  0.00
ATOM   1049  CG  TYR    66     -12.822  -6.539  -3.239  1.00  0.00
ATOM   1050  CD1 TYR    66     -12.201  -7.785  -3.226  1.00  0.00
ATOM   1051  HD1 TYR    66     -11.864  -8.193  -2.273  1.00  0.00
ATOM   1052  CE1 TYR    66     -12.007  -8.510  -4.403  1.00  0.00
ATOM   1053  HE1 TYR    66     -11.533  -9.491  -4.371  1.00  0.00
ATOM   1054  CZ  TYR    66     -12.432  -7.985  -5.614  1.00  0.00
ATOM   1055  OH  TYR    66     -12.253  -8.682  -6.784  1.00  0.00
ATOM   1056  HH  TYR    66     -11.821  -9.529  -6.653  1.00  0.00
ATOM   1057  CE2 TYR    66     -13.033  -6.736  -5.652  1.00  0.00
ATOM   1058  HE2 TYR    66     -13.353  -6.311  -6.603  1.00  0.00
ATOM   1059  CD2 TYR    66     -13.227  -6.025  -4.469  1.00  0.00
ATOM   1060  HD2 TYR    66     -13.704  -5.045  -4.495  1.00  0.00
ATOM   1061  C   TYR    66     -12.025  -3.513  -2.730  1.00  0.00
ATOM   1062  O   TYR    66     -13.117  -2.971  -2.909  1.00  0.00
ATOM   1063  N   HIE    67     -10.900  -3.109  -3.335  1.00  0.00
ATOM   1064  H   HIE    67     -10.043  -3.591  -3.103  1.00  0.00
ATOM   1065  CA  HIE    67     -10.835  -1.999  -4.288  1.00  0.00
ATOM   1066  HA  HIE    67     -11.751  -1.968  -4.877  1.00  0.00
ATOM   1067  CB  HIE    67     -10.677  -0.653  -3.551  1.00  0.00
ATOM   1068  HB2 HIE    67     -11.340  -0.671  -2.686  1.00  0.00
ATOM   1069  HB3 HIE    67      -9.656  -0.461  -3.221  1.00  0.00
ATOM   1070  CG  HIE    67     -11.088   0.525  -4.381  1.00  0.00
ATOM   1071  ND1 HIE    67     -10.172   1.223  -5.141  1.00  0.00
ATOM   1072  CE1 HIE    67     -10.864   2.168  -5.758  1.00  0.00
ATOM   1073  HE1 HIE    67     -10.315   2.853  -6.404  1.00  0.00
ATOM   1074  NE2 HIE    67     -12.160   2.099  -5.460  1.00  0.00
ATOM   1075  HE2 HIE    67     -12.906   2.692  -5.794  1.00  0.00
ATOM   1076  CD2 HIE    67     -12.318   1.048  -4.590  1.00  0.00
ATOM   1077  HD2 HIE    67     -13.310   0.794  -4.216  1.00  0.00
ATOM   1078  C   HIE    67      -9.667  -2.198  -5.234  1.00  0.00
ATOM   1079  O   HIE    67      -8.654  -2.775  -4.834  1.00  0.00
ATOM   1080  N   GLU    68      -9.789  -1.694  -6.478  1.00  0.00
ATOM   1081  H   GLU    68     -10.688  -1.332  -6.762  1.00  0.00
ATOM   1082  CA  GLU    68      -8.732  -1.805  -7.490  1.00  0.00
ATOM   1083  HA  GLU    68      -8.363  -2.831  -7.506  1.00  0.00
ATOM   1084  CB  GLU    68      -9.235  -1.441  -8.899  1.00  0.00
ATOM   1085  HB2 GLU    68      -8.440  -1.722  -9.591  1.00  0.00
ATOM   1086  HB3 GLU    68     -10.111  -2.063  -9.082  1.00  0.00
ATOM   1087  CG  GLU    68      -9.596   0.017  -9.110  1.00  0.00
ATOM   1088  HG2 GLU    68     -10.491   0.221  -8.522  1.00  0.00
ATOM   1089  HG3 GLU    68      -8.761   0.593  -8.712  1.00  0.00
ATOM   1090  CD  GLU    68      -9.840   0.412 -10.557  1.00  0.00
ATOM   1091  OE1 GLU    68     -10.824   1.144 -10.808  1.00  0.00
ATOM   1092  OE2 GLU    68      -9.043   0.010 -11.437  1.00  0.00
ATOM   1093  C   GLU    68      -7.456  -1.046  -7.125  1.00  0.00
ATOM   1094  O   GLU    68      -6.381  -1.385  -7.624  1.00  0.00
ATOM   1095  N   HIE    69      -7.570  -0.039  -6.237  1.00  0.00
ATOM   1096  H   HIE    69      -8.494   0.284  -5.988  1.00  0.00
ATOM   1097  CA  HIE    69      -6.418   0.740  -5.785  1.00  0.00
ATOM   1098  HA  HIE    69      -5.514   0.356  -6.259  1.00  0.00
ATOM   1099  CB  HIE    69      -6.567   2.222  -6.145  1.00  0.00
ATOM   1100  HB2 HIE    69      -7.410   2.644  -5.597  1.00  0.00
ATOM   1101  HB3 HIE    69      -5.666   2.792  -5.920  1.00  0.00
ATOM   1102  CG  HIE    69      -6.853   2.428  -7.597  1.00  0.00
ATOM   1103  ND1 HIE    69      -5.954   2.046  -8.570  1.00  0.00
ATOM   1104  CE1 HIE    69      -6.531   2.330  -9.725  1.00  0.00
ATOM   1105  HE1 HIE    69      -5.980   2.097 -10.636  1.00  0.00
ATOM   1106  NE2 HIE    69      -7.729   2.872  -9.548  1.00  0.00
ATOM   1107  HE2 HIE    69      -8.379   3.180 -10.258  1.00  0.00
ATOM   1108  CD2 HIE    69      -7.947   2.945  -8.193  1.00  0.00
ATOM   1109  HD2 HIE    69      -8.878   3.368  -7.813  1.00  0.00
ATOM   1110  C   HIE    69      -6.060   0.494  -4.330  1.00  0.00
ATOM   1111  O   HIE    69      -5.451   1.340  -3.680  1.00  0.00
ATOM   1112  N   ILE    70      -6.413  -0.705  -3.831  1.00  0.00
ATOM   1113  H   ILE    70      -7.012  -1.288  -4.397  1.00  0.00
ATOM   1114  CA  ILE    70      -6.069  -1.167  -2.482  1.00  0.00
ATOM   1115  HA  ILE    70      -5.252  -0.567  -2.080  1.00  0.00
ATOM   1116  CB  ILE    70      -7.266  -1.144  -1.490  1.00  0.00
ATOM   1117  HB  ILE    70      -8.146  -1.542  -1.994  1.00  0.00
ATOM   1118  CG2 ILE    70      -6.959  -2.002  -0.227  1.00  0.00
ATOM   1119 HG21 ILE    70      -6.079  -1.605   0.279  1.00  0.00
ATOM   1120 HG22 ILE    70      -7.813  -1.970   0.451  1.00  0.00
ATOM   1121 HG23 ILE    70      -6.772  -3.034  -0.525  1.00  0.00
ATOM   1122  CG1 ILE    70      -7.614   0.317  -1.098  1.00  0.00
ATOM   1123 HG12 ILE    70      -6.706   0.733  -0.663  1.00  0.00
ATOM   1124 HG13 ILE    70      -7.835   0.830  -2.034  1.00  0.00
ATOM   1125  CD1 ILE    70      -8.767   0.506  -0.135  1.00  0.00
ATOM   1126 HD11 ILE    70      -8.547  -0.006   0.801  1.00  0.00
ATOM   1127 HD12 ILE    70      -8.910   1.570   0.058  1.00  0.00
ATOM   1128 HD13 ILE    70      -9.677   0.092  -0.570  1.00  0.00
ATOM   1129  C   ILE    70      -5.456  -2.550  -2.643  1.00  0.00
ATOM   1130  O   ILE    70      -6.067  -3.398  -3.293  1.00  0.00
ATOM   1131  N   ILE    71      -4.231  -2.767  -2.102  1.00  0.00
ATOM   1132  H   ILE    71      -3.719  -1.967  -1.757  1.00  0.00
ATOM   1133  CA  ILE    71      -3.538  -4.067  -2.163  1.00  0.00
ATOM   1134  HA  ILE    71      -3.333  -4.394  -3.183  1.00  0.00
ATOM   1135  CB  ILE    71      -2.214  -4.112  -1.325  1.00  0.00
ATOM   1136  HB  ILE    71      -1.540  -3.352  -1.719  1.00  0.00
ATOM   1137  CG2 ILE    71      -2.460  -3.855   0.171  1.00  0.00
ATOM   1138 HG21 ILE    71      -3.134  -4.615   0.566  1.00  0.00
ATOM   1139 HG22 ILE    71      -1.512  -3.897   0.708  1.00  0.00
ATOM   1140 HG23 ILE    71      -2.907  -2.870   0.302  1.00  0.00
ATOM   1141  CG1 ILE    71      -1.428  -5.432  -1.588  1.00  0.00
ATOM   1142 HG12 ILE    71      -2.051  -6.231  -1.183  1.00  0.00
ATOM   1143 HG13 ILE    71      -1.373  -5.530  -2.672  1.00  0.00
ATOM   1144  CD1 ILE    71      -0.020  -5.532  -0.994  1.00  0.00
ATOM   1145 HD11 ILE    71      -0.075  -5.434   0.090  1.00  0.00
ATOM   1146 HD12 ILE    71       0.415  -6.498  -1.250  1.00  0.00
ATOM   1147 HD13 ILE    71       0.603  -4.734  -1.399  1.00  0.00
ATOM   1148  C   ILE    71      -4.507  -5.217  -1.835  1.00  0.00
ATOM   1149  O   ILE    71      -5.265  -5.129  -0.868  1.00  0.00
ATOM   1150  N   LYS    72      -4.521  -6.247  -2.682  1.00  0.00
ATOM   1151  H   LYS    72      -3.946  -6.205  -3.511  1.00  0.00
ATOM   1152  CA  LYS    72      -5.421  -7.378  -2.523  1.00  0.00
ATOM   1153  HA  LYS    72      -6.400  -7.025  -2.198  1.00  0.00
ATOM   1154  CB  LYS    72      -5.587  -8.128  -3.849  1.00  0.00
ATOM   1155  HB2 LYS    72      -5.053  -7.564  -4.615  1.00  0.00
ATOM   1156  HB3 LYS    72      -5.125  -9.108  -3.732  1.00  0.00
ATOM   1157  CG  LYS    72      -7.038  -8.298  -4.267  1.00  0.00
ATOM   1158  HG2 LYS    72      -7.631  -8.501  -3.375  1.00  0.00
ATOM   1159  HG3 LYS    72      -7.377  -7.368  -4.723  1.00  0.00
ATOM   1160  CD  LYS    72      -7.207  -9.441  -5.259  1.00  0.00
ATOM   1161  HD2 LYS    72      -7.910  -9.120  -6.028  1.00  0.00
ATOM   1162  HD3 LYS    72      -6.237  -9.639  -5.714  1.00  0.00
ATOM   1163  CE  LYS    72      -7.722 -10.702  -4.600  1.00  0.00
ATOM   1164  HE2 LYS    72      -7.030 -10.979  -3.805  1.00  0.00
ATOM   1165  HE3 LYS    72      -8.701 -10.489  -4.171  1.00  0.00
ATOM   1166  NZ  LYS    72      -7.839 -11.825  -5.568  1.00  0.00
ATOM   1167  HZ1 LYS    72      -6.932 -12.023  -5.965  1.00  0.00
ATOM   1168  HZ2 LYS    72      -8.184 -12.646  -5.091  1.00  0.00
ATOM   1169  HZ3 LYS    72      -8.480 -11.569  -6.304  1.00  0.00
ATOM   1170  C   LYS    72      -5.033  -8.345  -1.406  1.00  0.00
ATOM   1171  O   LYS    72      -3.931  -8.891  -1.408  1.00  0.00
ATOM   1172  N   TYR    73      -5.964  -8.563  -0.467  1.00  0.00
ATOM   1173  H   TYR    73      -6.803  -8.004  -0.520  1.00  0.00
ATOM   1174  CA  TYR    73      -5.860  -9.557   0.597  1.00  0.00
ATOM   1175  HA  TYR    73      -4.896  -9.466   1.097  1.00  0.00
ATOM   1176  CB  TYR    73      -6.980  -9.340   1.641  1.00  0.00
ATOM   1177  HB2 TYR    73      -6.794  -8.397   2.155  1.00  0.00
ATOM   1178  HB3 TYR    73      -7.906  -9.265   1.070  1.00  0.00
ATOM   1179  CG  TYR    73      -7.105 -10.457   2.662  1.00  0.00
ATOM   1180  CD1 TYR    73      -6.240 -10.533   3.747  1.00  0.00
ATOM   1181  HD1 TYR    73      -5.462  -9.777   3.850  1.00  0.00
ATOM   1182  CE1 TYR    73      -6.353 -11.549   4.694  1.00  0.00
ATOM   1183  HE1 TYR    73      -5.672 -11.581   5.544  1.00  0.00
ATOM   1184  CZ  TYR    73      -7.364 -12.484   4.583  1.00  0.00
ATOM   1185  OH  TYR    73      -7.447 -13.480   5.525  1.00  0.00
ATOM   1186  HH  TYR    73      -6.762 -13.422   6.194  1.00  0.00
ATOM   1187  CE2 TYR    73      -8.235 -12.436   3.505  1.00  0.00
ATOM   1188  HE2 TYR    73      -9.014 -13.190   3.394  1.00  0.00
ATOM   1189  CD2 TYR    73      -8.110 -11.417   2.560  1.00  0.00
ATOM   1190  HD2 TYR    73      -8.806 -11.362   1.723  1.00  0.00
ATOM   1191  C   TYR    73      -6.037 -10.928  -0.084  1.00  0.00
ATOM   1192  O   TYR    73      -6.972 -11.102  -0.868  1.00  0.00
ATOM   1193  N   LYS    74      -5.132 -11.875   0.184  1.00  0.00
ATOM   1194  H   LYS    74      -4.346 -11.648   0.776  1.00  0.00
ATOM   1195  CA  LYS    74      -5.188 -13.216  -0.415  1.00  0.00
ATOM   1196  HA  LYS    74      -5.931 -13.225  -1.212  1.00  0.00
ATOM   1197  CB  LYS    74      -3.825 -13.622  -1.008  1.00  0.00
ATOM   1198  HB2 LYS    74      -3.070 -13.402  -0.252  1.00  0.00
ATOM   1199  HB3 LYS    74      -3.860 -14.697  -1.183  1.00  0.00
ATOM   1200  CG  LYS    74      -3.466 -12.908  -2.305  1.00  0.00
ATOM   1201  HG2 LYS    74      -4.082 -12.012  -2.385  1.00  0.00
ATOM   1202  HG3 LYS    74      -2.415 -12.623  -2.262  1.00  0.00
ATOM   1203  CD  LYS    74      -3.700 -13.790  -3.514  1.00  0.00
ATOM   1204  HD2 LYS    74      -3.983 -14.783  -3.163  1.00  0.00
ATOM   1205  HD3 LYS    74      -4.518 -13.365  -4.095  1.00  0.00
ATOM   1206  CE  LYS    74      -2.471 -13.894  -4.378  1.00  0.00
ATOM   1207  HE2 LYS    74      -2.491 -13.085  -5.108  1.00  0.00
ATOM   1208  HE3 LYS    74      -1.591 -13.788  -3.743  1.00  0.00
ATOM   1209  NZ  LYS    74      -2.414 -15.199  -5.088  1.00  0.00
ATOM   1210  HZ1 LYS    74      -3.229 -15.297  -5.676  1.00  0.00
ATOM   1211  HZ2 LYS    74      -1.581 -15.237  -5.657  1.00  0.00
ATOM   1212  HZ3 LYS    74      -2.395 -15.949  -4.412  1.00  0.00
ATOM   1213  C   LYS    74      -5.661 -14.255   0.589  1.00  0.00
ATOM   1214  O   LYS    74      -6.325 -15.224   0.220  1.00  0.00
ATOM   1215  N   GLY    75      -5.302 -14.052   1.846  1.00  0.00
ATOM   1216  H   GLY    75      -4.758 -13.232   2.072  1.00  0.00
ATOM   1217  CA  GLY    75      -5.659 -14.963   2.922  1.00  0.00
ATOM   1218  HA2 GLY    75      -6.659 -14.712   3.275  1.00  0.00
ATOM   1219  HA3 GLY    75      -5.655 -15.981   2.534  1.00  0.00
ATOM   1220  C   GLY    75      -4.693 -14.875   4.081  1.00  0.00
ATOM   1221  O   GLY    75      -3.888 -13.939   4.173  1.00  0.00
ATOM   1222  N   CYS    76      -4.780 -15.852   4.975  1.00  0.00
ATOM   1223  H   CYS    76      -5.534 -16.520   4.902  1.00  0.00
ATOM   1224  CA  CYS    76      -3.910 -15.922   6.133  1.00  0.00
ATOM   1225  HA  CYS    76      -3.102 -15.199   6.023  1.00  0.00
ATOM   1226  CB  CYS    76      -4.672 -15.609   7.417  1.00  0.00
ATOM   1227  HB2 CYS    76      -5.670 -16.047   7.385  1.00  0.00
ATOM   1228  HB3 CYS    76      -4.135 -15.993   8.284  1.00  0.00
ATOM   1229  SG  CYS    76      -4.910 -13.838   7.716  1.00  0.00
ATOM   1230  HG  CYS    76      -5.575 -13.978   8.859  1.00  0.00
ATOM   1231  C   CYS    76      -3.184 -17.245   6.211  1.00  0.00
ATOM   1232  O   CYS    76      -3.627 -18.241   5.642  1.00  0.00
ATOM   1233  N   CYS    77      -2.043 -17.240   6.887  1.00  0.00
ATOM   1234  H   CYS    77      -1.691 -16.361   7.238  1.00  0.00
ATOM   1235  CA  CYS    77      -1.234 -18.426   7.070  1.00  0.00
ATOM   1236  HA  CYS    77      -1.761 -19.292   6.670  1.00  0.00
ATOM   1237  CB  CYS    77       0.101 -18.292   6.349  1.00  0.00
ATOM   1238  HB2 CYS    77      -0.052 -18.129   5.282  1.00  0.00
ATOM   1239  HB3 CYS    77       0.681 -17.468   6.763  1.00  0.00
ATOM   1240  SG  CYS    77       1.146 -19.758   6.486  1.00  0.00
ATOM   1241  HG  CYS    77       2.157 -19.275   5.769  1.00  0.00
ATOM   1242  C   CYS    77      -1.043 -18.705   8.549  1.00  0.00
ATOM   1243  O   CYS    77      -0.735 -17.793   9.320  1.00  0.00
ATOM   1244  N   GLU    78      -1.228 -19.970   8.936  1.00  0.00
ATOM   1245  H   GLU    78      -1.538 -20.639   8.246  1.00  0.00
ATOM   1246  CA  GLU    78      -1.059 -20.424  10.309  1.00  0.00
ATOM   1247  HA  GLU    78      -1.543 -19.724  10.990  1.00  0.00
ATOM   1248  CB  GLU    78      -1.693 -21.817  10.502  1.00  0.00
ATOM   1249  HB2 GLU    78      -2.731 -21.741  10.178  1.00  0.00
ATOM   1250  HB3 GLU    78      -1.157 -22.503   9.846  1.00  0.00
ATOM   1251  CG  GLU    78      -1.644 -22.341  11.932  1.00  0.00
ATOM   1252  HG2 GLU    78      -1.032 -21.631  12.489  1.00  0.00
ATOM   1253  HG3 GLU    78      -2.670 -22.302  12.300  1.00  0.00
ATOM   1254  CD  GLU    78      -1.091 -23.744  12.122  1.00  0.00
ATOM   1255  OE1 GLU    78      -0.849 -24.126  13.290  1.00  0.00
ATOM   1256  OE2 GLU    78      -0.898 -24.462  11.114  1.00  0.00
ATOM   1257  C   GLU    78       0.433 -20.437  10.635  1.00  0.00
ATOM   1258  O   GLU    78       1.170 -21.313  10.167  1.00  0.00
ATOM   1259  N   ASP    79       0.879 -19.427  11.399  1.00  0.00
ATOM   1260  H   ASP    79       0.244 -18.684  11.653  1.00  0.00
ATOM   1261  CA  ASP    79       2.265 -19.331  11.838  1.00  0.00
ATOM   1262  HA  ASP    79       2.908 -19.839  11.119  1.00  0.00
ATOM   1263  CB  ASP    79       2.718 -17.861  11.951  1.00  0.00
ATOM   1264  HB2 ASP    79       2.300 -17.368  11.073  1.00  0.00
ATOM   1265  HB3 ASP    79       2.260 -17.449  12.850  1.00  0.00
ATOM   1266  CG  ASP    79       4.224 -17.629  11.995  1.00  0.00
ATOM   1267  OD1 ASP    79       4.984 -18.625  12.094  1.00  0.00
ATOM   1268  OD2 ASP    79       4.643 -16.453  11.959  1.00  0.00
ATOM   1269  C   ASP    79       2.361 -20.059  13.182  1.00  0.00
ATOM   1270  O   ASP    79       1.906 -19.531  14.206  1.00  0.00
ATOM   1271  N   ALA    80       2.884 -21.305  13.156  1.00  0.00
ATOM   1272  H   ALA    80       3.125 -21.681  12.250  1.00  0.00
ATOM   1273  CA  ALA    80       3.067 -22.162  14.337  1.00  0.00
ATOM   1274  HA  ALA    80       2.116 -22.275  14.858  1.00  0.00
ATOM   1275  CB  ALA    80       3.557 -23.532  13.921  1.00  0.00
ATOM   1276  HB1 ALA    80       4.513 -23.436  13.406  1.00  0.00
ATOM   1277  HB2 ALA    80       3.682 -24.158  14.805  1.00  0.00
ATOM   1278  HB3 ALA    80       2.829 -23.991  13.252  1.00  0.00
ATOM   1279  C   ALA    80       4.043 -21.501  15.319  1.00  0.00
ATOM   1280  O   ALA    80       3.811 -21.532  16.530  1.00  0.00
ATOM   1281  N   GLY    81       5.079 -20.855  14.772  1.00  0.00
ATOM   1282  H   GLY    81       5.215 -20.953  13.775  1.00  0.00
ATOM   1283  CA  GLY    81       6.016 -20.027  15.518  1.00  0.00
ATOM   1284  HA2 GLY    81       6.240 -20.455  16.495  1.00  0.00
ATOM   1285  HA3 GLY    81       6.945 -19.876  14.967  1.00  0.00
ATOM   1286  C   GLY    81       5.332 -18.686  15.711  1.00  0.00
ATOM   1287  O   GLY    81       4.419 -18.366  14.947  1.00  0.00
ATOM   1288  N   ALA    82       5.697 -17.911  16.751  1.00  0.00
ATOM   1289  H   ALA    82       6.369 -18.286  17.406  1.00  0.00
ATOM   1290  CA  ALA    82       5.069 -16.605  17.059  1.00  0.00
ATOM   1291  HA  ALA    82       5.642 -16.236  17.910  1.00  0.00
ATOM   1292  CB  ALA    82       5.235 -15.622  15.897  1.00  0.00
ATOM   1293  HB1 ALA    82       4.660 -15.972  15.039  1.00  0.00
ATOM   1294  HB2 ALA    82       4.874 -14.638  16.198  1.00  0.00
ATOM   1295  HB3 ALA    82       6.288 -15.554  15.624  1.00  0.00
ATOM   1296  C   ALA    82       3.588 -16.678  17.493  1.00  0.00
ATOM   1297  O   ALA    82       3.065 -15.678  17.989  1.00  0.00
ATOM   1298  N   ALA    83       2.927 -17.859  17.321  1.00  0.00
ATOM   1299  H   ALA    83       3.461 -18.576  16.850  1.00  0.00
ATOM   1300  CA  ALA    83       1.517 -18.141  17.649  1.00  0.00
ATOM   1301  HA  ALA    83       1.231 -19.012  17.060  1.00  0.00
ATOM   1302  CB  ALA    83       1.362 -18.481  19.127  1.00  0.00
ATOM   1303  HB1 ALA    83       1.636 -17.616  19.730  1.00  0.00
ATOM   1304  HB2 ALA    83       0.326 -18.753  19.331  1.00  0.00
ATOM   1305  HB3 ALA    83       2.013 -19.319  19.378  1.00  0.00
ATOM   1306  C   ALA    83       0.582 -16.995  17.237  1.00  0.00
ATOM   1307  O   ALA    83      -0.072 -16.360  18.069  1.00  0.00
ATOM   1308  N   SER    84       0.578 -16.705  15.933  1.00  0.00
ATOM   1309  H   SER    84       1.184 -17.244  15.331  1.00  0.00
ATOM   1310  CA  SER    84      -0.211 -15.628  15.338  1.00  0.00
ATOM   1311  HA  SER    84      -1.163 -15.534  15.860  1.00  0.00
ATOM   1312  CB  SER    84       0.538 -14.296  15.443  1.00  0.00
ATOM   1313  HB2 SER    84      -0.055 -13.534  14.938  1.00  0.00
ATOM   1314  HB3 SER    84       0.629 -14.043  16.500  1.00  0.00
ATOM   1315  OG  SER    84       1.830 -14.354  14.858  1.00  0.00
ATOM   1316  HG  SER    84       2.261 -13.501  14.948  1.00  0.00
ATOM   1317  C   SER    84      -0.530 -15.943  13.879  1.00  0.00
ATOM   1318  O   SER    84      -0.216 -17.037  13.389  1.00  0.00
ATOM   1319  N   LEU    85      -1.174 -14.995  13.192  1.00  0.00
ATOM   1320  H   LEU    85      -1.481 -14.152  13.655  1.00  0.00
ATOM   1321  CA  LEU    85      -1.482 -15.157  11.783  1.00  0.00
ATOM   1322  HA  LEU    85      -1.373 -16.208  11.515  1.00  0.00
ATOM   1323  CB  LEU    85      -2.917 -14.709  11.445  1.00  0.00
ATOM   1324  HB2 LEU    85      -3.011 -13.749  11.952  1.00  0.00
ATOM   1325  HB3 LEU    85      -2.937 -14.553  10.366  1.00  0.00
ATOM   1326  CG  LEU    85      -4.085 -15.620  11.851  1.00  0.00
ATOM   1327  HG  LEU    85      -4.007 -15.848  12.914  1.00  0.00
ATOM   1328  CD1 LEU    85      -5.403 -14.931  11.579  1.00  0.00
ATOM   1329 HD11 LEU    85      -5.482 -14.703  10.516  1.00  0.00
ATOM   1330 HD12 LEU    85      -6.223 -15.587  11.871  1.00  0.00
ATOM   1331 HD13 LEU    85      -5.455 -14.006  12.154  1.00  0.00
ATOM   1332  CD2 LEU    85      -4.057 -16.955  11.107  1.00  0.00
ATOM   1333 HD21 LEU    85      -3.126 -17.476  11.331  1.00  0.00
ATOM   1334 HD22 LEU    85      -4.901 -17.567  11.425  1.00  0.00
ATOM   1335 HD23 LEU    85      -4.123 -16.776  10.034  1.00  0.00
ATOM   1336  C   LEU    85      -0.495 -14.353  10.969  1.00  0.00
ATOM   1337  O   LEU    85      -0.042 -13.288  11.399  1.00  0.00
ATOM   1338  N   GLN    86      -0.144 -14.882   9.805  1.00  0.00
ATOM   1339  H   GLN    86      -0.488 -15.802   9.572  1.00  0.00
ATOM   1340  CA  GLN    86       0.698 -14.200   8.844  1.00  0.00
ATOM   1341  HA  GLN    86       1.210 -13.371   9.333  1.00  0.00
ATOM   1342  CB  GLN    86       1.745 -15.144   8.262  1.00  0.00
ATOM   1343  HB2 GLN    86       1.260 -16.107   8.099  1.00  0.00
ATOM   1344  HB3 GLN    86       2.060 -14.730   7.304  1.00  0.00
ATOM   1345  CG  GLN    86       2.958 -15.334   9.154  1.00  0.00
ATOM   1346  HG2 GLN    86       3.393 -14.386   9.471  1.00  0.00
ATOM   1347  HG3 GLN    86       2.638 -15.897  10.031  1.00  0.00
ATOM   1348  CD  GLN    86       4.008 -16.126   8.432  1.00  0.00
ATOM   1349  OE1 GLN    86       3.901 -17.347   8.280  1.00  0.00
ATOM   1350  NE2 GLN    86       5.017 -15.440   7.918  1.00  0.00
ATOM   1351 HE21 GLN    86       5.752 -15.923   7.421  1.00  0.00
ATOM   1352 HE22 GLN    86       5.047 -14.436   8.025  1.00  0.00
ATOM   1353  C   GLN    86      -0.261 -13.733   7.766  1.00  0.00
ATOM   1354  O   GLN    86      -1.112 -14.512   7.320  1.00  0.00
ATOM   1355  N   LEU    87      -0.162 -12.455   7.389  1.00  0.00
ATOM   1356  H   LEU    87       0.503 -11.869   7.872  1.00  0.00
ATOM   1357  CA  LEU    87      -1.012 -11.844   6.373  1.00  0.00
ATOM   1358  HA  LEU    87      -2.016 -12.269   6.393  1.00  0.00
ATOM   1359  CB  LEU    87      -1.110 -10.340   6.679  1.00  0.00
ATOM   1360  HB2 LEU    87      -1.448 -10.312   7.715  1.00  0.00
ATOM   1361  HB3 LEU    87      -0.086  -9.972   6.621  1.00  0.00
ATOM   1362  CG  LEU    87      -2.017  -9.459   5.825  1.00  0.00
ATOM   1363  HG  LEU    87      -1.651  -9.476   4.798  1.00  0.00
ATOM   1364  CD1 LEU    87      -3.447  -9.946   5.858  1.00  0.00
ATOM   1365 HD11 LEU    87      -3.813  -9.928   6.885  1.00  0.00
ATOM   1366 HD12 LEU    87      -4.067  -9.297   5.240  1.00  0.00
ATOM   1367 HD13 LEU    87      -3.493 -10.965   5.474  1.00  0.00
ATOM   1368  CD2 LEU    87      -1.970  -8.029   6.321  1.00  0.00
ATOM   1369 HD21 LEU    87      -0.948  -7.655   6.260  1.00  0.00
ATOM   1370 HD22 LEU    87      -2.621  -7.409   5.704  1.00  0.00
ATOM   1371 HD23 LEU    87      -2.309  -7.992   7.357  1.00  0.00
ATOM   1372  C   LEU    87      -0.480 -12.112   4.947  1.00  0.00
ATOM   1373  O   LEU    87       0.626 -11.695   4.610  1.00  0.00
ATOM   1374  N   VAL    88      -1.263 -12.827   4.125  1.00  0.00
ATOM   1375  H   VAL    88      -2.109 -13.229   4.505  1.00  0.00
ATOM   1376  CA  VAL    88      -0.895 -13.159   2.747  1.00  0.00
ATOM   1377  HA  VAL    88       0.159 -12.948   2.562  1.00  0.00
ATOM   1378  CB  VAL    88      -1.183 -14.638   2.352  1.00  0.00
ATOM   1379  HB  VAL    88      -2.257 -14.814   2.424  1.00  0.00
ATOM   1380  CG1 VAL    88      -0.714 -14.934   0.930  1.00  0.00
ATOM   1381 HG11 VAL    88       0.360 -14.759   0.857  1.00  0.00
ATOM   1382 HG12 VAL    88      -0.929 -15.974   0.685  1.00  0.00
ATOM   1383 HG13 VAL    88      -1.236 -14.281   0.231  1.00  0.00
ATOM   1384  CG2 VAL    88      -0.547 -15.614   3.339  1.00  0.00
ATOM   1385 HG21 VAL    88      -0.951 -15.438   4.336  1.00  0.00
ATOM   1386 HG22 VAL    88      -0.769 -16.637   3.033  1.00  0.00
ATOM   1387 HG23 VAL    88       0.532 -15.466   3.353  1.00  0.00
ATOM   1388  C   VAL    88      -1.584 -12.162   1.824  1.00  0.00
ATOM   1389  O   VAL    88      -2.816 -12.050   1.833  1.00  0.00
ATOM   1390  N   MET    89      -0.780 -11.409   1.068  1.00  0.00
ATOM   1391  H   MET    89       0.215 -11.577   1.112  1.00  0.00
ATOM   1392  CA  MET    89      -1.269 -10.371   0.159  1.00  0.00
ATOM   1393  HA  MET    89      -2.359 -10.384   0.140  1.00  0.00
ATOM   1394  CB  MET    89      -0.799  -8.973   0.621  1.00  0.00
ATOM   1395  HB2 MET    89       0.289  -8.976   0.569  1.00  0.00
ATOM   1396  HB3 MET    89      -1.195  -8.257  -0.099  1.00  0.00
ATOM   1397  CG  MET    89      -1.234  -8.582   2.008  1.00  0.00
ATOM   1398  HG2 MET    89      -2.303  -8.368   2.005  1.00  0.00
ATOM   1399  HG3 MET    89      -1.031  -9.404   2.696  1.00  0.00
ATOM   1400  SD  MET    89      -0.334  -7.113   2.556  1.00  0.00
ATOM   1401  CE  MET    89       1.313  -7.779   2.765  1.00  0.00
ATOM   1402  HE1 MET    89       1.668  -8.176   1.814  1.00  0.00
ATOM   1403  HE2 MET    89       1.985  -6.989   3.101  1.00  0.00
ATOM   1404  HE3 MET    89       1.292  -8.577   3.506  1.00  0.00
ATOM   1405  C   MET    89      -0.716 -10.612  -1.218  1.00  0.00
ATOM   1406  O   MET    89       0.253 -11.362  -1.383  1.00  0.00
ATOM   1407  N   GLU    90      -1.280  -9.934  -2.210  1.00  0.00
ATOM   1408  H   GLU    90      -2.091  -9.350  -2.067  1.00  0.00
ATOM   1409  CA  GLU    90      -0.756 -10.068  -3.560  1.00  0.00
ATOM   1410  HA  GLU    90      -0.635 -11.124  -3.800  1.00  0.00
ATOM   1411  CB  GLU    90      -1.709  -9.436  -4.590  1.00  0.00
ATOM   1412  HB2 GLU    90      -1.328  -9.684  -5.581  1.00  0.00
ATOM   1413  HB3 GLU    90      -2.688  -9.895  -4.453  1.00  0.00
ATOM   1414  CG  GLU    90      -1.834  -7.927  -4.459  1.00  0.00
ATOM   1415  HG2 GLU    90      -2.374  -7.771  -3.525  1.00  0.00
ATOM   1416  HG3 GLU    90      -0.826  -7.524  -4.367  1.00  0.00
ATOM   1417  CD  GLU    90      -2.559  -7.221  -5.584  1.00  0.00
ATOM   1418  OE1 GLU    90      -2.424  -7.647  -6.755  1.00  0.00
ATOM   1419  OE2 GLU    90      -3.242  -6.215  -5.292  1.00  0.00
ATOM   1420  C   GLU    90       0.628  -9.419  -3.650  1.00  0.00
ATOM   1421  O   GLU    90       0.929  -8.455  -2.935  1.00  0.00
ATOM   1422  N   TYR    91       1.471  -9.967  -4.503  1.00  0.00
ATOM   1423  H   TYR    91       1.218 -10.807  -5.003  1.00  0.00
ATOM   1424  CA  TYR    91       2.759  -9.369  -4.774  1.00  0.00
ATOM   1425  HA  TYR    91       3.210  -8.999  -3.853  1.00  0.00
ATOM   1426  CB  TYR    91       3.679 -10.425  -5.377  1.00  0.00
ATOM   1427  HB2 TYR    91       3.883 -11.207  -4.646  1.00  0.00
ATOM   1428  HB3 TYR    91       3.062 -10.830  -6.179  1.00  0.00
ATOM   1429  CG  TYR    91       4.984  -9.921  -5.952  1.00  0.00
ATOM   1430  CD1 TYR    91       5.903  -9.240  -5.157  1.00  0.00
ATOM   1431  HD1 TYR    91       5.631  -9.003  -4.128  1.00  0.00
ATOM   1432  CE1 TYR    91       7.149  -8.864  -5.653  1.00  0.00
ATOM   1433  HE1 TYR    91       7.865  -8.354  -5.009  1.00  0.00
ATOM   1434  CZ  TYR    91       7.491  -9.175  -6.962  1.00  0.00
ATOM   1435  OH  TYR    91       8.708  -8.801  -7.474  1.00  0.00
ATOM   1436  HH  TYR    91       9.251  -8.326  -6.841  1.00  0.00
ATOM   1437  CE2 TYR    91       6.587  -9.834  -7.774  1.00  0.00
ATOM   1438  HE2 TYR    91       6.837 -10.052  -8.812  1.00  0.00
ATOM   1439  CD2 TYR    91       5.351 -10.221  -7.261  1.00  0.00
ATOM   1440  HD2 TYR    91       4.648 -10.769  -7.887  1.00  0.00
ATOM   1441  C   TYR    91       2.460  -8.260  -5.795  1.00  0.00
ATOM   1442  O   TYR    91       1.813  -8.522  -6.816  1.00  0.00
ATOM   1443  N   VAL    92       2.862  -7.029  -5.493  1.00  0.00
ATOM   1444  H   VAL    92       3.246  -6.839  -4.578  1.00  0.00
ATOM   1445  CA  VAL    92       2.652  -5.900  -6.408  1.00  0.00
ATOM   1446  HA  VAL    92       1.945  -6.185  -7.188  1.00  0.00
ATOM   1447  CB  VAL    92       2.114  -4.633  -5.689  1.00  0.00
ATOM   1448  HB  VAL    92       2.864  -4.282  -4.980  1.00  0.00
ATOM   1449  CG1 VAL    92       1.816  -3.536  -6.696  1.00  0.00
ATOM   1450 HG11 VAL    92       1.065  -3.886  -7.404  1.00  0.00
ATOM   1451 HG12 VAL    92       1.440  -2.656  -6.175  1.00  0.00
ATOM   1452 HG13 VAL    92       2.729  -3.277  -7.233  1.00  0.00
ATOM   1453  CG2 VAL    92       0.845  -4.957  -4.899  1.00  0.00
ATOM   1454 HG21 VAL    92       1.067  -5.719  -4.151  1.00  0.00
ATOM   1455 HG22 VAL    92       0.486  -4.055  -4.403  1.00  0.00
ATOM   1456 HG23 VAL    92       0.078  -5.328  -5.579  1.00  0.00
ATOM   1457  C   VAL    92       4.013  -5.754  -7.093  1.00  0.00
ATOM   1458  O   VAL    92       4.991  -5.409  -6.427  1.00  0.00
ATOM   1459  N   PRO    93       4.117  -6.186  -8.375  1.00  0.00
ATOM   1460  CD  PRO    93       3.053  -6.703  -9.261  1.00  0.00
ATOM   1461  HD2 PRO    93       2.507  -5.867  -9.699  1.00  0.00
ATOM   1462  HD3 PRO    93       2.366  -7.320  -8.681  1.00  0.00
ATOM   1463  CG  PRO    93       3.809  -7.497 -10.286  1.00  0.00
ATOM   1464  HG2 PRO    93       3.259  -7.502 -11.227  1.00  0.00
ATOM   1465  HG3 PRO    93       3.937  -8.522  -9.936  1.00  0.00
ATOM   1466  CB  PRO    93       5.111  -6.823 -10.426  1.00  0.00
ATOM   1467  HB2 PRO    93       5.240  -6.014 -11.145  1.00  0.00
ATOM   1468  HB3 PRO    93       5.769  -7.651 -10.689  1.00  0.00
ATOM   1469  CA  PRO    93       5.439  -6.324  -9.019  1.00  0.00
ATOM   1470  HA  PRO    93       5.862  -7.197  -8.522  1.00  0.00
ATOM   1471  C   PRO    93       6.455  -5.199  -9.017  1.00  0.00
ATOM   1472  O   PRO    93       7.627  -5.483  -8.784  1.00  0.00
ATOM   1473  N   LEU    94       6.041  -3.952  -9.284  1.00  0.00
ATOM   1474  H   LEU    94       5.120  -3.787  -9.665  1.00  0.00
ATOM   1475  CA  LEU    94       7.017  -2.861  -9.332  1.00  0.00
ATOM   1476  HA  LEU    94       8.003  -3.278  -9.539  1.00  0.00
ATOM   1477  CB  LEU    94       6.682  -1.821 -10.423  1.00  0.00
ATOM   1478  HB2 LEU    94       5.717  -1.437 -10.094  1.00  0.00
ATOM   1479  HB3 LEU    94       7.410  -1.010 -10.436  1.00  0.00
ATOM   1480  CG  LEU    94       6.544  -2.414 -11.848  1.00  0.00
ATOM   1481  HG  LEU    94       5.797  -3.207 -11.818  1.00  0.00
ATOM   1482  CD1 LEU    94       6.120  -1.354 -12.868  1.00  0.00
ATOM   1483 HD11 LEU    94       6.867  -0.560 -12.899  1.00  0.00
ATOM   1484 HD12 LEU    94       6.035  -1.811 -13.854  1.00  0.00
ATOM   1485 HD13 LEU    94       5.157  -0.935 -12.577  1.00  0.00
ATOM   1486  CD2 LEU    94       7.817  -3.134 -12.292  1.00  0.00
ATOM   1487 HD21 LEU    94       8.032  -3.951 -11.602  1.00  0.00
ATOM   1488 HD22 LEU    94       7.678  -3.535 -13.296  1.00  0.00
ATOM   1489 HD23 LEU    94       8.651  -2.432 -12.293  1.00  0.00
ATOM   1490  C   LEU    94       7.411  -2.261  -7.987  1.00  0.00
ATOM   1491  O   LEU    94       8.371  -1.487  -7.913  1.00  0.00
ATOM   1492  N   GLY    95       6.703  -2.653  -6.931  1.00  0.00
ATOM   1493  H   GLY    95       5.929  -3.289  -7.059  1.00  0.00
ATOM   1494  CA  GLY    95       7.005  -2.193  -5.577  1.00  0.00
ATOM   1495  HA2 GLY    95       6.505  -2.867  -4.882  1.00  0.00
ATOM   1496  HA3 GLY    95       8.084  -2.264  -5.439  1.00  0.00
ATOM   1497  C   GLY    95       6.566  -0.778  -5.290  1.00  0.00
ATOM   1498  O   GLY    95       5.759  -0.217  -6.034  1.00  0.00
ATOM   1499  N   SER    96       7.110  -0.192  -4.212  1.00  0.00
ATOM   1500  H   SER    96       7.757  -0.723  -3.647  1.00  0.00
ATOM   1501  CA  SER    96       6.732   1.144  -3.763  1.00  0.00
ATOM   1502  HA  SER    96       5.646   1.241  -3.774  1.00  0.00
ATOM   1503  CB  SER    96       7.231   1.402  -2.341  1.00  0.00
ATOM   1504  HB2 SER    96       6.546   2.097  -1.855  1.00  0.00
ATOM   1505  HB3 SER    96       7.233   0.456  -1.799  1.00  0.00
ATOM   1506  OG  SER    96       8.539   1.950  -2.342  1.00  0.00
ATOM   1507  HG  SER    96       8.823   2.100  -1.437  1.00  0.00
ATOM   1508  C   SER    96       7.191   2.264  -4.678  1.00  0.00
ATOM   1509  O   SER    96       8.248   2.157  -5.295  1.00  0.00
ATOM   1510  N   LEU    97       6.442   3.380  -4.690  1.00  0.00
ATOM   1511  H   LEU    97       5.557   3.395  -4.203  1.00  0.00
ATOM   1512  CA  LEU    97       6.825   4.560  -5.474  1.00  0.00
ATOM   1513  HA  LEU    97       7.077   4.255  -6.489  1.00  0.00
ATOM   1514  CB  LEU    97       5.679   5.587  -5.538  1.00  0.00
ATOM   1515  HB2 LEU    97       5.389   5.776  -4.505  1.00  0.00
ATOM   1516  HB3 LEU    97       6.103   6.495  -5.968  1.00  0.00
ATOM   1517  CG  LEU    97       4.428   5.161  -6.357  1.00  0.00
ATOM   1518  HG  LEU    97       4.025   4.244  -5.929  1.00  0.00
ATOM   1519  CD1 LEU    97       3.384   6.225  -6.325  1.00  0.00
ATOM   1520 HD11 LEU    97       3.787   7.143  -6.753  1.00  0.00
ATOM   1521 HD12 LEU    97       2.519   5.904  -6.905  1.00  0.00
ATOM   1522 HD13 LEU    97       3.082   6.408  -5.294  1.00  0.00
ATOM   1523  CD2 LEU    97       4.766   4.886  -7.832  1.00  0.00
ATOM   1524 HD21 LEU    97       5.500   4.082  -7.893  1.00  0.00
ATOM   1525 HD22 LEU    97       3.861   4.592  -8.364  1.00  0.00
ATOM   1526 HD23 LEU    97       5.177   5.788  -8.286  1.00  0.00
ATOM   1527  C   LEU    97       8.097   5.184  -4.911  1.00  0.00
ATOM   1528  O   LEU    97       8.893   5.732  -5.676  1.00  0.00
ATOM   1529  N   ARG    98       8.334   5.033  -3.584  1.00  0.00
ATOM   1530  H   ARG    98       7.622   4.615  -3.002  1.00  0.00
ATOM   1531  CA  ARG    98       9.545   5.540  -2.941  1.00  0.00
ATOM   1532  HA  ARG    98       9.647   6.603  -3.160  1.00  0.00
ATOM   1533  CB  ARG    98       9.501   5.356  -1.418  1.00  0.00
ATOM   1534  HB2 ARG    98       8.478   5.531  -1.087  1.00  0.00
ATOM   1535  HB3 ARG    98       9.783   4.326  -1.196  1.00  0.00
ATOM   1536  CG  ARG    98      10.442   6.308  -0.690  1.00  0.00
ATOM   1537  HG2 ARG    98      11.461   5.964  -0.863  1.00  0.00
ATOM   1538  HG3 ARG    98      10.314   7.298  -1.128  1.00  0.00
ATOM   1539  CD  ARG    98      10.179   6.378   0.799  1.00  0.00
ATOM   1540  HD2 ARG    98       9.297   6.993   0.977  1.00  0.00
ATOM   1541  HD3 ARG    98      10.002   5.371   1.178  1.00  0.00
ATOM   1542  NE  ARG    98      11.310   6.959   1.523  1.00  0.00
ATOM   1543  HE  ARG    98      11.300   7.958   1.672  1.00  0.00
ATOM   1544  CZ  ARG    98      12.343   6.258   1.985  1.00  0.00
ATOM   1545  NH1 ARG    98      13.331   6.868   2.627  1.00  0.00
ATOM   1546 HH11 ARG    98      13.298   7.868   2.765  1.00  0.00
ATOM   1547 HH12 ARG    98      14.111   6.329   2.975  1.00  0.00
ATOM   1548  NH2 ARG    98      12.399   4.943   1.802  1.00  0.00
ATOM   1549 HH21 ARG    98      11.653   4.472   1.309  1.00  0.00
ATOM   1550 HH22 ARG    98      13.187   4.420   2.157  1.00  0.00
ATOM   1551  C   ARG    98      10.796   4.901  -3.525  1.00  0.00
ATOM   1552  O   ARG    98      11.792   5.588  -3.711  1.00  0.00
ATOM   1553  N   ASP    99      10.733   3.591  -3.830  1.00  0.00
ATOM   1554  H   ASP    99       9.877   3.108  -3.596  1.00  0.00
ATOM   1555  CA  ASP    99      11.834   2.813  -4.418  1.00  0.00
ATOM   1556  HA  ASP    99      12.794   3.183  -4.057  1.00  0.00
ATOM   1557  CB  ASP    99      11.691   1.338  -4.009  1.00  0.00
ATOM   1558  HB2 ASP    99      10.707   1.003  -4.338  1.00  0.00
ATOM   1559  HB3 ASP    99      12.461   0.773  -4.535  1.00  0.00
ATOM   1560  CG  ASP    99      11.830   1.109  -2.505  1.00  0.00
ATOM   1561  OD1 ASP    99      12.569   1.884  -1.847  1.00  0.00
ATOM   1562  OD2 ASP    99      11.204   0.154  -1.988  1.00  0.00
ATOM   1563  C   ASP    99      11.898   2.932  -5.944  1.00  0.00
ATOM   1564  O   ASP    99      12.988   2.982  -6.527  1.00  0.00
ATOM   1565  N   TYR   100      10.728   2.983  -6.590  1.00  0.00
ATOM   1566  H   TYR   100       9.882   2.900  -6.043  1.00  0.00
ATOM   1567  CA  TYR   100      10.610   3.029  -8.042  1.00  0.00
ATOM   1568  HA  TYR   100      11.338   2.359  -8.502  1.00  0.00
ATOM   1569  CB  TYR   100       9.200   2.580  -8.456  1.00  0.00
ATOM   1570  HB2 TYR   100       8.956   1.647  -7.948  1.00  0.00
ATOM   1571  HB3 TYR   100       8.544   3.372  -8.094  1.00  0.00
ATOM   1572  CG  TYR   100       9.007   2.409  -9.945  1.00  0.00
ATOM   1573  CD1 TYR   100       9.226   1.181 -10.556  1.00  0.00
ATOM   1574  HD1 TYR   100       9.560   0.343  -9.944  1.00  0.00
ATOM   1575  CE1 TYR   100       9.029   1.010 -11.925  1.00  0.00
ATOM   1576  HE1 TYR   100       9.210   0.040 -12.390  1.00  0.00
ATOM   1577  CZ  TYR   100       8.568   2.067 -12.690  1.00  0.00
ATOM   1578  OH  TYR   100       8.366   1.900 -14.033  1.00  0.00
ATOM   1579  HH  TYR   100       8.575   1.013 -14.336  1.00  0.00
ATOM   1580  CE2 TYR   100       8.344   3.301 -12.105  1.00  0.00
ATOM   1581  HE2 TYR   100       8.014   4.145 -12.710  1.00  0.00
ATOM   1582  CD2 TYR   100       8.542   3.460 -10.734  1.00  0.00
ATOM   1583  HD2 TYR   100       8.334   4.420 -10.261  1.00  0.00
ATOM   1584  C   TYR   100      10.967   4.376  -8.682  1.00  0.00
ATOM   1585  O   TYR   100      11.747   4.399  -9.628  1.00  0.00
ATOM   1586  N   LEU   101      10.334   5.474  -8.234  1.00  0.00
ATOM   1587  H   LEU   101       9.561   5.335  -7.599  1.00  0.00
ATOM   1588  CA  LEU   101      10.533   6.814  -8.808  1.00  0.00
ATOM   1589  HA  LEU   101      10.360   6.760  -9.882  1.00  0.00
ATOM   1590  CB  LEU   101       9.585   7.876  -8.208  1.00  0.00
ATOM   1591  HB2 LEU   101       9.838   7.845  -7.149  1.00  0.00
ATOM   1592  HB3 LEU   101       9.820   8.862  -8.609  1.00  0.00
ATOM   1593  CG  LEU   101       8.079   7.595  -8.386  1.00  0.00
ATOM   1594  HG  LEU   101       7.854   6.616  -7.964  1.00  0.00
ATOM   1595  CD1 LEU   101       7.239   8.653  -7.686  1.00  0.00
ATOM   1596 HD11 LEU   101       7.463   9.633  -8.108  1.00  0.00
ATOM   1597 HD12 LEU   101       6.182   8.430  -7.827  1.00  0.00
ATOM   1598 HD13 LEU   101       7.470   8.655  -6.621  1.00  0.00
ATOM   1599  CD2 LEU   101       7.686   7.461  -9.891  1.00  0.00
ATOM   1600 HD21 LEU   101       8.241   6.638 -10.341  1.00  0.00
ATOM   1601 HD22 LEU   101       6.617   7.264  -9.972  1.00  0.00
ATOM   1602 HD23 LEU   101       7.924   8.387 -10.414  1.00  0.00
ATOM   1603  C   LEU   101      11.982   7.319  -8.896  1.00  0.00
ATOM   1604  O   LEU   101      12.323   7.861  -9.952  1.00  0.00
ATOM   1605  N   PRO   102      12.860   7.147  -7.862  1.00  0.00
ATOM   1606  CD  PRO   102      12.638   6.569  -6.520  1.00  0.00
ATOM   1607  HD2 PRO   102      12.638   5.481  -6.589  1.00  0.00
ATOM   1608  HD3 PRO   102      11.677   6.908  -6.134  1.00  0.00
ATOM   1609  CG  PRO   102      13.797   7.097  -5.716  1.00  0.00
ATOM   1610  HG2 PRO   102      14.036   6.395  -4.918  1.00  0.00
ATOM   1611  HG3 PRO   102      13.531   8.061  -5.284  1.00  0.00
ATOM   1612  CB  PRO   102      14.907   7.234  -6.656  1.00  0.00
ATOM   1613  HB2 PRO   102      15.428   6.283  -6.769  1.00  0.00
ATOM   1614  HB3 PRO   102      15.616   8.001  -6.344  1.00  0.00
ATOM   1615  CA  PRO   102      14.254   7.635  -7.993  1.00  0.00
ATOM   1616  HA  PRO   102      14.203   8.714  -8.140  1.00  0.00
ATOM   1617  C   PRO   102      15.036   7.003  -9.142  1.00  0.00
ATOM   1618  O   PRO   102      16.002   7.606  -9.599  1.00  0.00
ATOM   1619  N   ARG   103      14.638   5.805  -9.592  1.00  0.00
ATOM   1620  H   ARG   103      13.871   5.353  -9.115  1.00  0.00
ATOM   1621  CA  ARG   103      15.324   5.068 -10.661  1.00  0.00
ATOM   1622  HA  ARG   103      16.269   5.555 -10.899  1.00  0.00
ATOM   1623  CB  ARG   103      15.612   3.625 -10.217  1.00  0.00
ATOM   1624  HB2 ARG   103      14.664   3.199  -9.887  1.00  0.00
ATOM   1625  HB3 ARG   103      15.965   3.087 -11.096  1.00  0.00
ATOM   1626  CG  ARG   103      16.641   3.503  -9.098  1.00  0.00
ATOM   1627  HG2 ARG   103      17.509   2.965  -9.477  1.00  0.00
ATOM   1628  HG3 ARG   103      16.942   4.503  -8.786  1.00  0.00
ATOM   1629  CD  ARG   103      16.065   2.759  -7.915  1.00  0.00
ATOM   1630  HD2 ARG   103      15.334   3.397  -7.417  1.00  0.00
ATOM   1631  HD3 ARG   103      15.573   1.854  -8.271  1.00  0.00
ATOM   1632  NE  ARG   103      17.098   2.383  -6.946  1.00  0.00
ATOM   1633  HE  ARG   103      18.001   2.121  -7.314  1.00  0.00
ATOM   1634  CZ  ARG   103      16.918   2.356  -5.629  1.00  0.00
ATOM   1635  NH1 ARG   103      15.747   2.698  -5.102  1.00  0.00
ATOM   1636 HH11 ARG   103      14.988   2.979  -5.706  1.00  0.00
ATOM   1637 HH12 ARG   103      15.621   2.674  -4.100  1.00  0.00
ATOM   1638  NH2 ARG   103      17.912   1.998  -4.825  1.00  0.00
ATOM   1639 HH21 ARG   103      18.808   1.745  -5.217  1.00  0.00
ATOM   1640 HH22 ARG   103      17.768   1.980  -3.826  1.00  0.00
ATOM   1641  C   ARG   103      14.602   5.070 -12.017  1.00  0.00
ATOM   1642  O   ARG   103      15.194   4.678 -13.021  1.00  0.00
ATOM   1643  N   HIE   104      13.331   5.479 -12.058  1.00  0.00
ATOM   1644  H   HIE   104      12.852   5.739 -11.207  1.00  0.00
ATOM   1645  CA  HIE   104      12.581   5.515 -13.315  1.00  0.00
ATOM   1646  HA  HIE   104      13.272   5.399 -14.150  1.00  0.00
ATOM   1647  CB  HIE   104      11.531   4.385 -13.385  1.00  0.00
ATOM   1648  HB2 HIE   104      10.710   4.594 -12.699  1.00  0.00
ATOM   1649  HB3 HIE   104      11.144   4.299 -14.400  1.00  0.00
ATOM   1650  CG  HIE   104      12.064   3.038 -13.015  1.00  0.00
ATOM   1651  ND1 HIE   104      12.189   2.654 -11.693  1.00  0.00
ATOM   1652  CE1 HIE   104      12.674   1.421 -11.719  1.00  0.00
ATOM   1653  HE1 HIE   104      12.838   0.924 -10.763  1.00  0.00
ATOM   1654  NE2 HIE   104      12.881   1.004 -12.970  1.00  0.00
ATOM   1655  HE2 HIE   104      13.251   0.114 -13.274  1.00  0.00
ATOM   1656  CD2 HIE   104      12.490   2.026 -13.809  1.00  0.00
ATOM   1657  HD2 HIE   104      12.565   1.904 -14.889  1.00  0.00
ATOM   1658  C   HIE   104      11.914   6.867 -13.448  1.00  0.00
ATOM   1659  O   HIE   104      10.991   7.164 -12.688  1.00  0.00
ATOM   1660  N   SER   105      12.408   7.705 -14.382  1.00  0.00
ATOM   1661  H   SER   105      13.212   7.413 -14.920  1.00  0.00
ATOM   1662  CA  SER   105      11.853   9.033 -14.632  1.00  0.00
ATOM   1663  HA  SER   105      11.735   9.561 -13.685  1.00  0.00
ATOM   1664  CB  SER   105      12.767   9.855 -15.538  1.00  0.00
ATOM   1665  HB2 SER   105      12.319  10.836 -15.690  1.00  0.00
ATOM   1666  HB3 SER   105      13.734   9.970 -15.047  1.00  0.00
ATOM   1667  OG  SER   105      12.946   9.217 -16.791  1.00  0.00
ATOM   1668  HG  SER   105      13.523   9.750 -17.342  1.00  0.00
ATOM   1669  C   SER   105      10.491   8.844 -15.271  1.00  0.00
ATOM   1670  O   SER   105      10.387   8.281 -16.370  1.00  0.00
ATOM   1671  N   ILE   106       9.452   9.199 -14.515  1.00  0.00
ATOM   1672  H   ILE   106       9.665   9.511 -13.579  1.00  0.00
ATOM   1673  CA  ILE   106       8.048   9.090 -14.908  1.00  0.00
ATOM   1674  HA  ILE   106       7.853   8.587 -15.855  1.00  0.00
ATOM   1675  CB  ILE   106       7.258   8.370 -13.761  1.00  0.00
ATOM   1676  HB  ILE   106       7.591   8.804 -12.818  1.00  0.00
ATOM   1677  CG2 ILE   106       5.742   8.504 -13.876  1.00  0.00
ATOM   1678 HG21 ILE   106       5.409   8.070 -14.818  1.00  0.00
ATOM   1679 HG22 ILE   106       5.267   7.980 -13.047  1.00  0.00
ATOM   1680 HG23 ILE   106       5.467   9.558 -13.844  1.00  0.00
ATOM   1681  CG1 ILE   106       7.699   6.876 -13.607  1.00  0.00
ATOM   1682 HG12 ILE   106       8.772   6.913 -13.419  1.00  0.00
ATOM   1683 HG13 ILE   106       7.187   6.519 -12.713  1.00  0.00
ATOM   1684  CD1 ILE   106       7.411   5.900 -14.797  1.00  0.00
ATOM   1685 HD11 ILE   106       7.923   6.256 -15.691  1.00  0.00
ATOM   1686 HD12 ILE   106       7.771   4.902 -14.546  1.00  0.00
ATOM   1687 HD13 ILE   106       6.338   5.862 -14.985  1.00  0.00
ATOM   1688  C   ILE   106       7.546  10.507 -15.224  1.00  0.00
ATOM   1689  O   ILE   106       7.897  11.457 -14.524  1.00  0.00
ATOM   1690  N   GLY   107       6.792  10.626 -16.307  1.00  0.00
ATOM   1691  H   GLY   107       6.600   9.788 -16.837  1.00  0.00
ATOM   1692  CA  GLY   107       6.229  11.881 -16.775  1.00  0.00
ATOM   1693  HA2 GLY   107       7.030  12.619 -16.825  1.00  0.00
ATOM   1694  HA3 GLY   107       5.818  11.723 -17.772  1.00  0.00
ATOM   1695  C   GLY   107       5.136  12.403 -15.869  1.00  0.00
ATOM   1696  O   GLY   107       4.487  11.641 -15.149  1.00  0.00
ATOM   1697  N   LEU   108       4.931  13.710 -15.919  1.00  0.00
ATOM   1698  H   LEU   108       5.565  14.232 -16.507  1.00  0.00
ATOM   1699  CA  LEU   108       3.954  14.448 -15.134  1.00  0.00
ATOM   1700  HA  LEU   108       4.185  14.381 -14.071  1.00  0.00
ATOM   1701  CB  LEU   108       3.997  15.926 -15.553  1.00  0.00
ATOM   1702  HB2 LEU   108       5.002  16.221 -15.249  1.00  0.00
ATOM   1703  HB3 LEU   108       3.920  15.969 -16.640  1.00  0.00
ATOM   1704  CG  LEU   108       2.986  16.870 -14.938  1.00  0.00
ATOM   1705  HG  LEU   108       1.988  16.549 -15.236  1.00  0.00
ATOM   1706  CD1 LEU   108       3.083  16.879 -13.412  1.00  0.00
ATOM   1707 HD11 LEU   108       4.080  17.200 -13.113  1.00  0.00
ATOM   1708 HD12 LEU   108       2.342  17.567 -13.005  1.00  0.00
ATOM   1709 HD13 LEU   108       2.894  15.875 -13.030  1.00  0.00
ATOM   1710  CD2 LEU   108       3.159  18.255 -15.499  1.00  0.00
ATOM   1711 HD21 LEU   108       3.012  18.230 -16.579  1.00  0.00
ATOM   1712 HD22 LEU   108       2.426  18.924 -15.049  1.00  0.00
ATOM   1713 HD23 LEU   108       4.163  18.615 -15.278  1.00  0.00
ATOM   1714  C   LEU   108       2.533  13.876 -15.224  1.00  0.00
ATOM   1715  O   LEU   108       1.901  13.716 -14.190  1.00  0.00
ATOM   1716  N   ALA   109       2.046  13.538 -16.435  1.00  0.00
ATOM   1717  H   ALA   109       2.607  13.703 -17.259  1.00  0.00
ATOM   1718  CA  ALA   109       0.685  12.999 -16.613  1.00  0.00
ATOM   1719  HA  ALA   109      -0.015  13.731 -16.207  1.00  0.00
ATOM   1720  CB  ALA   109       0.381  12.805 -18.092  1.00  0.00
ATOM   1721  HB1 ALA   109       1.067  12.068 -18.510  1.00  0.00
ATOM   1722  HB2 ALA   109      -0.644  12.453 -18.209  1.00  0.00
ATOM   1723  HB3 ALA   109       0.502  13.753 -18.616  1.00  0.00
ATOM   1724  C   ALA   109       0.473  11.692 -15.855  1.00  0.00
ATOM   1725  O   ALA   109      -0.573  11.496 -15.236  1.00  0.00
ATOM   1726  N   GLN   110       1.482  10.812 -15.885  1.00  0.00
ATOM   1727  H   GLN   110       2.293  11.042 -16.440  1.00  0.00
ATOM   1728  CA  GLN   110       1.453   9.522 -15.201  1.00  0.00
ATOM   1729  HA  GLN   110       0.548   8.973 -15.458  1.00  0.00
ATOM   1730  CB  GLN   110       2.661   8.703 -15.640  1.00  0.00
ATOM   1731  HB2 GLN   110       3.032   9.157 -16.559  1.00  0.00
ATOM   1732  HB3 GLN   110       3.412   8.805 -14.856  1.00  0.00
ATOM   1733  CG  GLN   110       2.384   7.246 -15.878  1.00  0.00
ATOM   1734  HG2 GLN   110       2.206   6.736 -14.931  1.00  0.00
ATOM   1735  HG3 GLN   110       1.507   7.140 -16.518  1.00  0.00
ATOM   1736  CD  GLN   110       3.566   6.592 -16.566  1.00  0.00
ATOM   1737  OE1 GLN   110       4.063   7.055 -17.602  1.00  0.00
ATOM   1738  NE2 GLN   110       4.052   5.500 -16.001  1.00  0.00
ATOM   1739 HE21 GLN   110       4.840   5.026 -16.419  1.00  0.00
ATOM   1740 HE22 GLN   110       3.633   5.145 -15.153  1.00  0.00
ATOM   1741  C   GLN   110       1.444   9.712 -13.682  1.00  0.00
ATOM   1742  O   GLN   110       0.745   8.979 -12.982  1.00  0.00
ATOM   1743  N   LEU   111       2.191  10.706 -13.170  1.00  0.00
ATOM   1744  H   LEU   111       2.788  11.243 -13.783  1.00  0.00
ATOM   1745  CA  LEU   111       2.217  11.009 -11.728  1.00  0.00
ATOM   1746  HA  LEU   111       2.445  10.099 -11.173  1.00  0.00
ATOM   1747  CB  LEU   111       3.288  12.077 -11.390  1.00  0.00
ATOM   1748  HB2 LEU   111       3.057  12.870 -12.101  1.00  0.00
ATOM   1749  HB3 LEU   111       3.134  12.443 -10.375  1.00  0.00
ATOM   1750  CG  LEU   111       4.757  11.644 -11.562  1.00  0.00
ATOM   1751  HG  LEU   111       4.877  11.196 -12.549  1.00  0.00
ATOM   1752  CD1 LEU   111       5.697  12.840 -11.428  1.00  0.00
ATOM   1753 HD11 LEU   111       5.577  13.287 -10.441  1.00  0.00
ATOM   1754 HD12 LEU   111       6.728  12.508 -11.553  1.00  0.00
ATOM   1755 HD13 LEU   111       5.458  13.578 -12.193  1.00  0.00
ATOM   1756  CD2 LEU   111       5.137  10.510 -10.574  1.00  0.00
ATOM   1757 HD21 LEU   111       4.500   9.644 -10.752  1.00  0.00
ATOM   1758 HD22 LEU   111       6.180  10.231 -10.725  1.00  0.00
ATOM   1759 HD23 LEU   111       4.999  10.858  -9.551  1.00  0.00
ATOM   1760  C   LEU   111       0.842  11.484 -11.250  1.00  0.00
ATOM   1761  O   LEU   111       0.421  11.148 -10.140  1.00  0.00
ATOM   1762  N   LEU   112       0.145  12.259 -12.099  1.00  0.00
ATOM   1763  H   LEU   112       0.601  12.537 -12.956  1.00  0.00
ATOM   1764  CA  LEU   112      -1.190  12.795 -11.817  1.00  0.00
ATOM   1765  HA  LEU   112      -1.219  13.186 -10.799  1.00  0.00
ATOM   1766  CB  LEU   112      -1.544  13.939 -12.796  1.00  0.00
ATOM   1767  HB2 LEU   112      -1.375  13.478 -13.770  1.00  0.00
ATOM   1768  HB3 LEU   112      -2.593  14.223 -12.707  1.00  0.00
ATOM   1769  CG  LEU   112      -0.665  15.186 -12.662  1.00  0.00
ATOM   1770  HG  LEU   112       0.375  14.870 -12.581  1.00  0.00
ATOM   1771  CD1 LEU   112      -0.820  16.088 -13.837  1.00  0.00
ATOM   1772 HD11 LEU   112      -1.860  16.404 -13.918  1.00  0.00
ATOM   1773 HD12 LEU   112      -0.183  16.963 -13.711  1.00  0.00
ATOM   1774 HD13 LEU   112      -0.531  15.557 -14.744  1.00  0.00
ATOM   1775  CD2 LEU   112      -0.926  15.942 -11.325  1.00  0.00
ATOM   1776 HD21 LEU   112      -0.710  15.281 -10.485  1.00  0.00
ATOM   1777 HD22 LEU   112      -0.281  16.819 -11.271  1.00  0.00
ATOM   1778 HD23 LEU   112      -1.969  16.255 -11.281  1.00  0.00
ATOM   1779  C   LEU   112      -2.216  11.681 -11.852  1.00  0.00
ATOM   1780  O   LEU   112      -3.159  11.712 -11.066  1.00  0.00
ATOM   1781  N   LEU   113      -2.023  10.680 -12.747  1.00  0.00
ATOM   1782  H   LEU   113      -1.285  10.769 -13.431  1.00  0.00
ATOM   1783  CA  LEU   113      -2.885   9.493 -12.803  1.00  0.00
ATOM   1784  HA  LEU   113      -3.925   9.814 -12.869  1.00  0.00
ATOM   1785  CB  LEU   113      -2.567   8.597 -14.022  1.00  0.00
ATOM   1786  HB2 LEU   113      -2.670   9.249 -14.889  1.00  0.00
ATOM   1787  HB3 LEU   113      -1.523   8.302 -13.912  1.00  0.00
ATOM   1788  CG  LEU   113      -3.448   7.325 -14.221  1.00  0.00
ATOM   1789  HG  LEU   113      -3.394   6.731 -13.310  1.00  0.00
ATOM   1790  CD1 LEU   113      -4.910   7.672 -14.519  1.00  0.00
ATOM   1791 HD11 LEU   113      -4.965   8.266 -15.431  1.00  0.00
ATOM   1792 HD12 LEU   113      -5.482   6.753 -14.650  1.00  0.00
ATOM   1793 HD13 LEU   113      -5.326   8.242 -13.689  1.00  0.00
ATOM   1794  CD2 LEU   113      -2.931   6.488 -15.366  1.00  0.00
ATOM   1795 HD21 LEU   113      -1.908   6.176 -15.156  1.00  0.00
ATOM   1796 HD22 LEU   113      -3.562   5.607 -15.486  1.00  0.00
ATOM   1797 HD23 LEU   113      -2.951   7.075 -16.284  1.00  0.00
ATOM   1798  C   LEU   113      -2.734   8.697 -11.489  1.00  0.00
ATOM   1799  O   LEU   113      -3.738   8.266 -10.928  1.00  0.00
ATOM   1800  N   PHE   114      -1.490   8.534 -10.993  1.00  0.00
ATOM   1801  H   PHE   114      -0.707   8.864 -11.539  1.00  0.00
ATOM   1802  CA  PHE   114      -1.214   7.847  -9.719  1.00  0.00
ATOM   1803  HA  PHE   114      -1.626   6.839  -9.759  1.00  0.00
ATOM   1804  CB  PHE   114       0.305   7.750  -9.433  1.00  0.00
ATOM   1805  HB2 PHE   114       0.715   8.760  -9.451  1.00  0.00
ATOM   1806  HB3 PHE   114       0.464   7.311  -8.448  1.00  0.00
ATOM   1807  CG  PHE   114       1.128   6.930 -10.411  1.00  0.00
ATOM   1808  CD1 PHE   114       0.519   6.023 -11.277  1.00  0.00
ATOM   1809  HD1 PHE   114      -0.564   5.903 -11.246  1.00  0.00
ATOM   1810  CE1 PHE   114       1.280   5.270 -12.178  1.00  0.00
ATOM   1811  HE1 PHE   114       0.794   4.565 -12.852  1.00  0.00
ATOM   1812  CZ  PHE   114       2.650   5.424 -12.211  1.00  0.00
ATOM   1813  HZ  PHE   114       3.243   4.849 -12.923  1.00  0.00
ATOM   1814  CE2 PHE   114       3.270   6.301 -11.349  1.00  0.00
ATOM   1815  HE2 PHE   114       4.354   6.409 -11.370  1.00  0.00
ATOM   1816  CD2 PHE   114       2.511   7.050 -10.449  1.00  0.00
ATOM   1817  HD2 PHE   114       3.003   7.740  -9.764  1.00  0.00
ATOM   1818  C   PHE   114      -1.923   8.587  -8.577  1.00  0.00
ATOM   1819  O   PHE   114      -2.603   7.949  -7.776  1.00  0.00
ATOM   1820  N   ALA   115      -1.818   9.933  -8.560  1.00  0.00
ATOM   1821  H   ALA   115      -1.212  10.366  -9.243  1.00  0.00
ATOM   1822  CA  ALA   115      -2.492  10.799  -7.578  1.00  0.00
ATOM   1823  HA  ALA   115      -2.160  10.545  -6.571  1.00  0.00
ATOM   1824  CB  ALA   115      -2.158  12.259  -7.846  1.00  0.00
ATOM   1825  HB1 ALA   115      -2.493  12.531  -8.847  1.00  0.00
ATOM   1826  HB2 ALA   115      -2.663  12.888  -7.112  1.00  0.00
ATOM   1827  HB3 ALA   115      -1.081  12.406  -7.771  1.00  0.00
ATOM   1828  C   ALA   115      -4.019  10.568  -7.630  1.00  0.00
ATOM   1829  O   ALA   115      -4.634  10.344  -6.585  1.00  0.00
ATOM   1830  N   GLN   116      -4.611  10.557  -8.837  1.00  0.00
ATOM   1831  H   GLN   116      -4.057  10.768  -9.654  1.00  0.00
ATOM   1832  CA  GLN   116      -6.054  10.293  -9.018  1.00  0.00
ATOM   1833  HA  GLN   116      -6.638  11.052  -8.498  1.00  0.00
ATOM   1834  CB  GLN   116      -6.420  10.327 -10.506  1.00  0.00
ATOM   1835  HB2 GLN   116      -6.112  11.296 -10.898  1.00  0.00
ATOM   1836  HB3 GLN   116      -5.856   9.538 -11.002  1.00  0.00
ATOM   1837  CG  GLN   116      -7.898  10.127 -10.760  1.00  0.00
ATOM   1838  HG2 GLN   116      -8.264   9.402 -10.034  1.00  0.00
ATOM   1839  HG3 GLN   116      -8.457  11.057 -10.659  1.00  0.00
ATOM   1840  CD  GLN   116      -8.122   9.582 -12.134  1.00  0.00
ATOM   1841  OE1 GLN   116      -7.624  10.117 -13.123  1.00  0.00
ATOM   1842  NE2 GLN   116      -8.918   8.541 -12.222  1.00  0.00
ATOM   1843 HE21 GLN   116      -9.107   8.129 -13.124  1.00  0.00
ATOM   1844 HE22 GLN   116      -9.336   8.157 -11.387  1.00  0.00
ATOM   1845  C   GLN   116      -6.476   8.930  -8.418  1.00  0.00
ATOM   1846  O   GLN   116      -7.473   8.844  -7.701  1.00  0.00
ATOM   1847  N   GLN   117      -5.711   7.882  -8.721  1.00  0.00
ATOM   1848  H   GLN   117      -4.948   8.041  -9.364  1.00  0.00
ATOM   1849  CA  GLN   117      -5.949   6.514  -8.248  1.00  0.00
ATOM   1850  HA  GLN   117      -6.975   6.217  -8.463  1.00  0.00
ATOM   1851  CB  GLN   117      -4.999   5.545  -8.958  1.00  0.00
ATOM   1852  HB2 GLN   117      -3.979   5.894  -8.795  1.00  0.00
ATOM   1853  HB3 GLN   117      -5.122   4.561  -8.504  1.00  0.00
ATOM   1854  CG  GLN   117      -5.272   5.450 -10.467  1.00  0.00
ATOM   1855  HG2 GLN   117      -6.280   5.070 -10.636  1.00  0.00
ATOM   1856  HG3 GLN   117      -5.187   6.452 -10.887  1.00  0.00
ATOM   1857  CD  GLN   117      -4.290   4.545 -11.174  1.00  0.00
ATOM   1858  OE1 GLN   117      -3.285   4.106 -10.608  1.00  0.00
ATOM   1859  NE2 GLN   117      -4.570   4.222 -12.432  1.00  0.00
ATOM   1860 HE21 GLN   117      -3.944   3.620 -12.947  1.00  0.00
ATOM   1861 HE22 GLN   117      -5.408   4.580 -12.867  1.00  0.00
ATOM   1862  C   GLN   117      -5.806   6.411  -6.728  1.00  0.00
ATOM   1863  O   GLN   117      -6.579   5.701  -6.086  1.00  0.00
ATOM   1864  N   ILE   118      -4.839   7.130  -6.145  1.00  0.00
ATOM   1865  H   ILE   118      -4.169   7.621  -6.720  1.00  0.00
ATOM   1866  CA  ILE   118      -4.668   7.174  -4.679  1.00  0.00
ATOM   1867  HA  ILE   118      -4.588   6.172  -4.258  1.00  0.00
ATOM   1868  CB  ILE   118      -3.427   8.008  -4.269  1.00  0.00
ATOM   1869  HB  ILE   118      -3.409   8.925  -4.858  1.00  0.00
ATOM   1870  CG2 ILE   118      -3.475   8.363  -2.764  1.00  0.00
ATOM   1871 HG21 ILE   118      -3.492   7.446  -2.174  1.00  0.00
ATOM   1872 HG22 ILE   118      -2.594   8.947  -2.500  1.00  0.00
ATOM   1873 HG23 ILE   118      -4.372   8.945  -2.556  1.00  0.00
ATOM   1874  CG1 ILE   118      -2.107   7.260  -4.623  1.00  0.00
ATOM   1875 HG12 ILE   118      -1.939   6.526  -3.835  1.00  0.00
ATOM   1876 HG13 ILE   118      -2.280   6.745  -5.568  1.00  0.00
ATOM   1877  CD1 ILE   118      -0.845   8.184  -4.755  1.00  0.00
ATOM   1878 HD11 ILE   118      -0.671   8.700  -3.810  1.00  0.00
ATOM   1879 HD12 ILE   118       0.026   7.578  -5.003  1.00  0.00
ATOM   1880 HD13 ILE   118      -1.012   8.918  -5.543  1.00  0.00
ATOM   1881  C   ILE   118      -5.965   7.739  -4.068  1.00  0.00
ATOM   1882  O   ILE   118      -6.484   7.182  -3.098  1.00  0.00
ATOM   1883  N   CYS   119      -6.492   8.833  -4.659  1.00  0.00
ATOM   1884  H   CYS   119      -5.947   9.284  -5.381  1.00  0.00
ATOM   1885  CA  CYS   119      -7.732   9.479  -4.219  1.00  0.00
ATOM   1886  HA  CYS   119      -7.684   9.659  -3.145  1.00  0.00
ATOM   1887  CB  CYS   119      -7.945  10.814  -4.930  1.00  0.00
ATOM   1888  HB2 CYS   119      -7.842  10.700  -6.009  1.00  0.00
ATOM   1889  HB3 CYS   119      -8.929  11.223  -4.700  1.00  0.00
ATOM   1890  SG  CYS   119      -6.748  12.080  -4.442  1.00  0.00
ATOM   1891  HG  CYS   119      -7.232  13.038  -5.226  1.00  0.00
ATOM   1892  C   CYS   119      -8.936   8.555  -4.354  1.00  0.00
ATOM   1893  O   CYS   119      -9.795   8.546  -3.471  1.00  0.00
ATOM   1894  N   GLU   120      -8.994   7.764  -5.438  1.00  0.00
ATOM   1895  H   GLU   120      -8.327   7.889  -6.186  1.00  0.00
ATOM   1896  CA  GLU   120     -10.074   6.795  -5.626  1.00  0.00
ATOM   1897  HA  GLU   120     -11.033   7.299  -5.508  1.00  0.00
ATOM   1898  CB  GLU   120     -10.022   6.159  -7.020  1.00  0.00
ATOM   1899  HB2 GLU   120      -9.012   5.784  -7.187  1.00  0.00
ATOM   1900  HB3 GLU   120     -10.726   5.327  -7.041  1.00  0.00
ATOM   1901  CG  GLU   120     -10.380   7.150  -8.110  1.00  0.00
ATOM   1902  HG2 GLU   120     -11.336   7.619  -7.878  1.00  0.00
ATOM   1903  HG3 GLU   120      -9.592   7.903  -8.093  1.00  0.00
ATOM   1904  CD  GLU   120     -10.447   6.520  -9.486  1.00  0.00
ATOM   1905  OE1 GLU   120      -9.456   6.635 -10.242  1.00  0.00
ATOM   1906  OE2 GLU   120     -11.473   5.872  -9.793  1.00  0.00
ATOM   1907  C   GLU   120     -10.069   5.735  -4.520  1.00  0.00
ATOM   1908  O   GLU   120     -11.106   5.484  -3.921  1.00  0.00
ATOM   1909  N   GLY   121      -8.902   5.168  -4.226  1.00  0.00
ATOM   1910  H   GLY   121      -8.083   5.429  -4.755  1.00  0.00
ATOM   1911  CA  GLY   121      -8.753   4.179  -3.164  1.00  0.00
ATOM   1912  HA2 GLY   121      -9.465   3.372  -3.339  1.00  0.00
ATOM   1913  HA3 GLY   121      -7.738   3.781  -3.200  1.00  0.00
ATOM   1914  C   GLY   121      -9.002   4.767  -1.791  1.00  0.00
ATOM   1915  O   GLY   121      -9.605   4.119  -0.938  1.00  0.00
ATOM   1916  N   MET   122      -8.560   6.019  -1.569  1.00  0.00
ATOM   1917  H   MET   122      -7.983   6.470  -2.264  1.00  0.00
ATOM   1918  CA  MET   122      -8.774   6.705  -0.292  1.00  0.00
ATOM   1919  HA  MET   122      -8.592   6.012   0.529  1.00  0.00
ATOM   1920  CB  MET   122      -7.828   7.898  -0.143  1.00  0.00
ATOM   1921  HB2 MET   122      -7.876   8.471  -1.069  1.00  0.00
ATOM   1922  HB3 MET   122      -8.198   8.508   0.681  1.00  0.00
ATOM   1923  CG  MET   122      -6.373   7.492   0.134  1.00  0.00
ATOM   1924  HG2 MET   122      -6.038   6.897  -0.716  1.00  0.00
ATOM   1925  HG3 MET   122      -5.788   8.410   0.187  1.00  0.00
ATOM   1926  SD  MET   122      -6.128   6.539   1.660  1.00  0.00
ATOM   1927  CE  MET   122      -6.765   7.737   2.864  1.00  0.00
ATOM   1928  HE1 MET   122      -7.808   7.959   2.639  1.00  0.00
ATOM   1929  HE2 MET   122      -6.693   7.317   3.868  1.00  0.00
ATOM   1930  HE3 MET   122      -6.179   8.654   2.811  1.00  0.00
ATOM   1931  C   MET   122     -10.258   7.100  -0.102  1.00  0.00
ATOM   1932  O   MET   122     -10.778   6.974   1.012  1.00  0.00
ATOM   1933  N   ALA   123     -10.954   7.507  -1.189  1.00  0.00
ATOM   1934  H   ALA   123     -10.486   7.614  -2.077  1.00  0.00
ATOM   1935  CA  ALA   123     -12.391   7.851  -1.109  1.00  0.00
ATOM   1936  HA  ALA   123     -12.546   8.595  -0.328  1.00  0.00
ATOM   1937  CB  ALA   123     -12.892   8.418  -2.429  1.00  0.00
ATOM   1938  HB1 ALA   123     -12.752   7.681  -3.219  1.00  0.00
ATOM   1939  HB2 ALA   123     -13.952   8.661  -2.342  1.00  0.00
ATOM   1940  HB3 ALA   123     -12.333   9.321  -2.673  1.00  0.00
ATOM   1941  C   ALA   123     -13.198   6.611  -0.729  1.00  0.00
ATOM   1942  O   ALA   123     -14.116   6.705   0.087  1.00  0.00
ATOM   1943  N   TYR   124     -12.839   5.450  -1.298  1.00  0.00
ATOM   1944  H   TYR   124     -12.130   5.457  -2.018  1.00  0.00
ATOM   1945  CA  TYR   124     -13.479   4.178  -0.967  1.00  0.00
ATOM   1946  HA  TYR   124     -14.558   4.272  -1.093  1.00  0.00
ATOM   1947  CB  TYR   124     -12.974   3.045  -1.880  1.00  0.00
ATOM   1948  HB2 TYR   124     -13.494   3.167  -2.830  1.00  0.00
ATOM   1949  HB3 TYR   124     -11.902   3.169  -2.034  1.00  0.00
ATOM   1950  CG  TYR   124     -13.246   1.660  -1.330  1.00  0.00
ATOM   1951  CD1 TYR   124     -14.490   1.050  -1.496  1.00  0.00
ATOM   1952  HD1 TYR   124     -15.261   1.573  -2.062  1.00  0.00
ATOM   1953  CE1 TYR   124     -14.755  -0.209  -0.953  1.00  0.00
ATOM   1954  HE1 TYR   124     -15.729  -0.677  -1.097  1.00  0.00
ATOM   1955  CZ  TYR   124     -13.763  -0.875  -0.249  1.00  0.00
ATOM   1956  OH  TYR   124     -13.986  -2.105   0.311  1.00  0.00
ATOM   1957  HH  TYR   124     -14.877  -2.429   0.161  1.00  0.00
ATOM   1958  CE2 TYR   124     -12.523  -0.287  -0.078  1.00  0.00
ATOM   1959  HE2 TYR   124     -11.742  -0.809   0.474  1.00  0.00
ATOM   1960  CD2 TYR   124     -12.275   0.973  -0.613  1.00  0.00
ATOM   1961  HD2 TYR   124     -11.301   1.442  -0.473  1.00  0.00
ATOM   1962  C   TYR   124     -13.221   3.855   0.522  1.00  0.00
ATOM   1963  O   TYR   124     -14.170   3.506   1.239  1.00  0.00
ATOM   1964  N   LEU   125     -11.944   3.975   0.974  1.00  0.00
ATOM   1965  H   LEU   125     -11.213   4.184   0.309  1.00  0.00
ATOM   1966  CA  LEU   125     -11.563   3.711   2.367  1.00  0.00
ATOM   1967  HA  LEU   125     -11.808   2.679   2.619  1.00  0.00
ATOM   1968  CB  LEU   125     -10.047   3.927   2.585  1.00  0.00
ATOM   1969  HB2 LEU   125      -9.576   3.266   1.859  1.00  0.00
ATOM   1970  HB3 LEU   125      -9.809   4.963   2.341  1.00  0.00
ATOM   1971  CG  LEU   125      -9.526   3.601   3.982  1.00  0.00
ATOM   1972  HG  LEU   125     -10.173   4.076   4.720  1.00  0.00
ATOM   1973  CD1 LEU   125      -9.511   2.101   4.213  1.00  0.00
ATOM   1974 HD11 LEU   125      -8.864   1.626   3.476  1.00  0.00
ATOM   1975 HD12 LEU   125      -9.136   1.890   5.215  1.00  0.00
ATOM   1976 HD13 LEU   125     -10.523   1.707   4.114  1.00  0.00
ATOM   1977  CD2 LEU   125      -8.156   4.173   4.188  1.00  0.00
ATOM   1978 HD21 LEU   125      -8.192   5.256   4.072  1.00  0.00
ATOM   1979 HD22 LEU   125      -7.806   3.927   5.191  1.00  0.00
ATOM   1980 HD23 LEU   125      -7.472   3.751   3.452  1.00  0.00
ATOM   1981  C   LEU   125     -12.385   4.540   3.363  1.00  0.00
ATOM   1982  O   LEU   125     -12.893   3.995   4.338  1.00  0.00
ATOM   1983  N   HIE   126     -12.528   5.843   3.100  1.00  0.00
ATOM   1984  H   HIE   126     -12.016   6.219   2.315  1.00  0.00
ATOM   1985  CA  HIE   126     -13.306   6.768   3.931  1.00  0.00
ATOM   1986  HA  HIE   126     -13.006   6.669   4.975  1.00  0.00
ATOM   1987  CB  HIE   126     -13.064   8.216   3.488  1.00  0.00
ATOM   1988  HB2 HIE   126     -13.069   8.266   2.399  1.00  0.00
ATOM   1989  HB3 HIE   126     -13.829   8.884   3.885  1.00  0.00
ATOM   1990  CG  HIE   126     -11.739   8.764   3.938  1.00  0.00
ATOM   1991  ND1 HIE   126     -11.445  10.100   3.818  1.00  0.00
ATOM   1992  CE1 HIE   126     -10.234  10.249   4.333  1.00  0.00
ATOM   1993  HE1 HIE   126      -9.813  11.254   4.341  1.00  0.00
ATOM   1994  NE2 HIE   126      -9.738   9.087   4.764  1.00  0.00
ATOM   1995  HE2 HIE   126      -8.841   8.915   5.196  1.00  0.00
ATOM   1996  CD2 HIE   126     -10.684   8.131   4.514  1.00  0.00
ATOM   1997  HD2 HIE   126     -10.492   7.091   4.780  1.00  0.00
ATOM   1998  C   HIE   126     -14.805   6.432   3.924  1.00  0.00
ATOM   1999  O   HIE   126     -15.459   6.564   4.962  1.00  0.00
ATOM   2000  N   ALA   127     -15.331   5.960   2.771  1.00  0.00
ATOM   2001  H   ALA   127     -14.733   5.916   1.959  1.00  0.00
ATOM   2002  CA  ALA   127     -16.740   5.562   2.623  1.00  0.00
ATOM   2003  HA  ALA   127     -17.381   6.358   3.001  1.00  0.00
ATOM   2004  CB  ALA   127     -17.074   5.321   1.159  1.00  0.00
ATOM   2005  HB1 ALA   127     -16.446   4.520   0.769  1.00  0.00
ATOM   2006  HB2 ALA   127     -18.123   5.037   1.067  1.00  0.00
ATOM   2007  HB3 ALA   127     -16.894   6.233   0.590  1.00  0.00
ATOM   2008  C   ALA   127     -17.030   4.308   3.454  1.00  0.00
ATOM   2009  O   ALA   127     -18.158   4.116   3.884  1.00  0.00
ATOM   2010  N   GLN   128     -15.992   3.488   3.718  1.00  0.00
ATOM   2011  H   GLN   128     -15.112   3.747   3.296  1.00  0.00
ATOM   2012  CA  GLN   128     -16.041   2.269   4.536  1.00  0.00
ATOM   2013  HA  GLN   128     -17.010   1.786   4.420  1.00  0.00
ATOM   2014  CB  GLN   128     -14.944   1.282   4.101  1.00  0.00
ATOM   2015  HB2 GLN   128     -13.999   1.825   4.144  1.00  0.00
ATOM   2016  HB3 GLN   128     -14.934   0.479   4.838  1.00  0.00
ATOM   2017  CG  GLN   128     -15.128   0.690   2.706  1.00  0.00
ATOM   2018  HG2 GLN   128     -15.025   1.513   1.999  1.00  0.00
ATOM   2019  HG3 GLN   128     -14.355  -0.054   2.512  1.00  0.00
ATOM   2020  CD  GLN   128     -16.474   0.049   2.504  1.00  0.00
ATOM   2021  OE1 GLN   128     -17.307   0.546   1.747  1.00  0.00
ATOM   2022  NE2 GLN   128     -16.733  -1.043   3.204  1.00  0.00
ATOM   2023 HE21 GLN   128     -17.624  -1.507   3.100  1.00  0.00
ATOM   2024 HE22 GLN   128     -16.038  -1.408   3.840  1.00  0.00
ATOM   2025  C   GLN   128     -15.849   2.616   6.015  1.00  0.00
ATOM   2026  O   GLN   128     -15.809   1.718   6.861  1.00  0.00
ATOM   2027  N   HIE   129     -15.715   3.919   6.313  1.00  0.00
ATOM   2028  H   HIE   129     -15.548   4.507   5.509  1.00  0.00
ATOM   2029  CA  HIE   129     -15.527   4.494   7.644  1.00  0.00
ATOM   2030  HA  HIE   129     -15.336   5.562   7.539  1.00  0.00
ATOM   2031  CB  HIE   129     -16.755   4.301   8.557  1.00  0.00
ATOM   2032  HB2 HIE   129     -16.966   3.240   8.697  1.00  0.00
ATOM   2033  HB3 HIE   129     -16.575   4.765   9.527  1.00  0.00
ATOM   2034  CG  HIE   129     -18.005   4.918   8.012  1.00  0.00
ATOM   2035  ND1 HIE   129     -18.255   6.270   8.140  1.00  0.00
ATOM   2036  CE1 HIE   129     -19.431   6.471   7.569  1.00  0.00
ATOM   2037  HE1 HIE   129     -19.827   7.486   7.576  1.00  0.00
ATOM   2038  NE2 HIE   129     -19.932   5.342   7.072  1.00  0.00
ATOM   2039  HE2 HIE   129     -20.801   5.219   6.574  1.00  0.00
ATOM   2040  CD2 HIE   129     -19.041   4.342   7.358  1.00  0.00
ATOM   2041  HD2 HIE   129     -19.256   3.318   7.055  1.00  0.00
ATOM   2042  C   HIE   129     -14.192   4.159   8.311  1.00  0.00
ATOM   2043  O   HIE   129     -14.130   3.936   9.521  1.00  0.00
ATOM   2044  N   TYR   130     -13.110   4.178   7.520  1.00  0.00
ATOM   2045  H   TYR   130     -13.230   4.339   6.530  1.00  0.00
ATOM   2046  CA  TYR   130     -11.764   3.964   8.025  1.00  0.00
ATOM   2047  HA  TYR   130     -11.801   3.869   9.111  1.00  0.00
ATOM   2048  CB  TYR   130     -11.128   2.690   7.442  1.00  0.00
ATOM   2049  HB2 TYR   130     -11.287   2.844   6.374  1.00  0.00
ATOM   2050  HB3 TYR   130     -10.059   2.665   7.650  1.00  0.00
ATOM   2051  CG  TYR   130     -11.754   1.376   7.859  1.00  0.00
ATOM   2052  CD1 TYR   130     -11.583   0.880   9.147  1.00  0.00
ATOM   2053  HD1 TYR   130     -10.996   1.461   9.859  1.00  0.00
ATOM   2054  CE1 TYR   130     -12.144  -0.335   9.535  1.00  0.00
ATOM   2055  HE1 TYR   130     -12.049  -0.680  10.564  1.00  0.00
ATOM   2056  CZ  TYR   130     -12.812  -1.112   8.603  1.00  0.00
ATOM   2057  OH  TYR   130     -13.336  -2.325   8.971  1.00  0.00
ATOM   2058  HH  TYR   130     -13.182  -2.536   9.894  1.00  0.00
ATOM   2059  CE2 TYR   130     -12.961  -0.656   7.305  1.00  0.00
ATOM   2060  HE2 TYR   130     -13.509  -1.250   6.573  1.00  0.00
ATOM   2061  CD2 TYR   130     -12.409   0.569   6.934  1.00  0.00
ATOM   2062  HD2 TYR   130     -12.485   0.911   5.901  1.00  0.00
ATOM   2063  C   TYR   130     -10.864   5.146   7.675  1.00  0.00
ATOM   2064  O   TYR   130     -11.050   5.792   6.647  1.00  0.00
ATOM   2065  N   ILE   131      -9.883   5.415   8.528  1.00  0.00
ATOM   2066  H   ILE   131      -9.901   4.959   9.429  1.00  0.00
ATOM   2067  CA  ILE   131      -8.843   6.405   8.274  1.00  0.00
ATOM   2068  HA  ILE   131      -8.959   6.873   7.296  1.00  0.00
ATOM   2069  CB  ILE   131      -8.700   7.501   9.356  1.00  0.00
ATOM   2070  HB  ILE   131      -7.697   7.926   9.310  1.00  0.00
ATOM   2071  CG2 ILE   131      -9.741   8.613   9.111  1.00  0.00
ATOM   2072 HG21 ILE   131     -10.744   8.189   9.158  1.00  0.00
ATOM   2073 HG22 ILE   131      -9.637   9.383   9.876  1.00  0.00
ATOM   2074 HG23 ILE   131      -9.578   9.054   8.128  1.00  0.00
ATOM   2075  CG1 ILE   131      -8.753   6.903  10.797  1.00  0.00
ATOM   2076 HG12 ILE   131      -9.786   6.593  10.949  1.00  0.00
ATOM   2077 HG13 ILE   131      -8.110   6.023  10.774  1.00  0.00
ATOM   2078  CD1 ILE   131      -8.326   7.811  11.932  1.00  0.00
ATOM   2079 HD11 ILE   131      -8.969   8.690  11.956  1.00  0.00
ATOM   2080 HD12 ILE   131      -8.409   7.274  12.878  1.00  0.00
ATOM   2081 HD13 ILE   131      -7.292   8.121  11.781  1.00  0.00
ATOM   2082  C   ILE   131      -7.565   5.600   8.077  1.00  0.00
ATOM   2083  O   ILE   131      -7.402   4.573   8.729  1.00  0.00
ATOM   2084  N   HIE   132      -6.677   6.034   7.183  1.00  0.00
ATOM   2085  H   HIE   132      -6.893   6.854   6.634  1.00  0.00
ATOM   2086  CA  HIE   132      -5.435   5.303   6.886  1.00  0.00
ATOM   2087  HA  HIE   132      -5.599   4.233   7.014  1.00  0.00
ATOM   2088  CB  HIE   132      -4.985   5.561   5.437  1.00  0.00
ATOM   2089  HB2 HIE   132      -5.811   5.385   4.748  1.00  0.00
ATOM   2090  HB3 HIE   132      -4.633   6.587   5.328  1.00  0.00
ATOM   2091  CG  HIE   132      -3.866   4.677   4.995  1.00  0.00
ATOM   2092  ND1 HIE   132      -2.548   4.965   5.321  1.00  0.00
ATOM   2093  CE1 HIE   132      -1.831   3.983   4.796  1.00  0.00
ATOM   2094  HE1 HIE   132      -0.753   4.007   4.953  1.00  0.00
ATOM   2095  NE2 HIE   132      -2.607   3.103   4.140  1.00  0.00
ATOM   2096  HE2 HIE   132      -2.319   2.273   3.642  1.00  0.00
ATOM   2097  CD2 HIE   132      -3.903   3.536   4.265  1.00  0.00
ATOM   2098  HD2 HIE   132      -4.714   2.968   3.809  1.00  0.00
ATOM   2099  C   HIE   132      -4.326   5.637   7.884  1.00  0.00
ATOM   2100  O   HIE   132      -3.667   4.726   8.402  1.00  0.00
ATOM   2101  N   ARG   133      -4.087   6.941   8.115  1.00  0.00
ATOM   2102  H   ARG   133      -4.553   7.608   7.517  1.00  0.00
ATOM   2103  CA  ARG   133      -3.095   7.440   9.076  1.00  0.00
ATOM   2104  HA  ARG   133      -3.142   8.529   9.111  1.00  0.00
ATOM   2105  CB  ARG   133      -3.355   6.890  10.494  1.00  0.00
ATOM   2106  HB2 ARG   133      -3.400   5.804  10.415  1.00  0.00
ATOM   2107  HB3 ARG   133      -2.503   7.174  11.112  1.00  0.00
ATOM   2108  CG  ARG   133      -4.634   7.405  11.129  1.00  0.00
ATOM   2109  HG2 ARG   133      -4.539   8.482  11.264  1.00  0.00
ATOM   2110  HG3 ARG   133      -5.461   7.196  10.450  1.00  0.00
ATOM   2111  CD  ARG   133      -4.905   6.747  12.475  1.00  0.00
ATOM   2112  HD2 ARG   133      -5.902   7.035  12.807  1.00  0.00
ATOM   2113  HD3 ARG   133      -4.863   5.666  12.346  1.00  0.00
ATOM   2114  NE  ARG   133      -3.942   7.133  13.500  1.00  0.00
ATOM   2115  HE  ARG   133      -3.685   8.109  13.550  1.00  0.00
ATOM   2116  CZ  ARG   133      -3.391   6.288  14.364  1.00  0.00
ATOM   2117  NH1 ARG   133      -3.697   4.997  14.327  1.00  0.00
ATOM   2118 HH11 ARG   133      -4.352   4.656  13.638  1.00  0.00
ATOM   2119 HH12 ARG   133      -3.273   4.362  14.989  1.00  0.00
ATOM   2120  NH2 ARG   133      -2.528   6.725  15.268  1.00  0.00
ATOM   2121 HH21 ARG   133      -2.288   7.706  15.299  1.00  0.00
ATOM   2122 HH22 ARG   133      -2.114   6.076  15.921  1.00  0.00
ATOM   2123  C   ARG   133      -1.637   7.231   8.697  1.00  0.00
ATOM   2124  O   ARG   133      -0.757   7.531   9.495  1.00  0.00
ATOM   2125  N   ASN   134      -1.356   6.720   7.512  1.00  0.00
ATOM   2126  H   ASN   134      -2.073   6.412   6.872  1.00  0.00
ATOM   2127  CA  ASN   134       0.041   6.512   7.138  1.00  0.00
ATOM   2128  HA  ASN   134       0.658   7.295   7.579  1.00  0.00
ATOM   2129  CB  ASN   134       0.548   5.141   7.643  1.00  0.00
ATOM   2130  HB2 ASN   134       0.140   5.014   8.646  1.00  0.00
ATOM   2131  HB3 ASN   134       0.162   4.356   6.993  1.00  0.00
ATOM   2132  CG  ASN   134       2.053   5.012   7.715  1.00  0.00
ATOM   2133  OD1 ASN   134       2.810   5.954   7.456  1.00  0.00
ATOM   2134  ND2 ASN   134       2.520   3.822   8.035  1.00  0.00
ATOM   2135 HD21 ASN   134       3.517   3.674   8.099  1.00  0.00
ATOM   2136 HD22 ASN   134       1.878   3.063   8.215  1.00  0.00
ATOM   2137  C   ASN   134       0.184   6.648   5.641  1.00  0.00
ATOM   2138  O   ASN   134       0.910   5.881   5.014  1.00  0.00
ATOM   2139  N   LEU   135      -0.531   7.609   5.058  1.00  0.00
ATOM   2140  H   LEU   135      -1.185   8.165   5.591  1.00  0.00
ATOM   2141  CA  LEU   135      -0.483   7.796   3.614  1.00  0.00
ATOM   2142  HA  LEU   135      -0.427   6.821   3.129  1.00  0.00
ATOM   2143  CB  LEU   135      -1.730   8.534   3.094  1.00  0.00
ATOM   2144  HB2 LEU   135      -2.559   7.945   3.486  1.00  0.00
ATOM   2145  HB3 LEU   135      -1.755   9.532   3.531  1.00  0.00
ATOM   2146  CG  LEU   135      -1.855   8.641   1.558  1.00  0.00
ATOM   2147  HG  LEU   135      -0.999   9.203   1.185  1.00  0.00
ATOM   2148  CD1 LEU   135      -1.896   7.232   0.872  1.00  0.00
ATOM   2149 HD11 LEU   135      -2.752   6.670   1.245  1.00  0.00
ATOM   2150 HD12 LEU   135      -1.985   7.355  -0.208  1.00  0.00
ATOM   2151 HD13 LEU   135      -0.978   6.689   1.100  1.00  0.00
ATOM   2152  CD2 LEU   135      -3.093   9.451   1.179  1.00  0.00
ATOM   2153 HD21 LEU   135      -3.014  10.454   1.599  1.00  0.00
ATOM   2154 HD22 LEU   135      -3.166   9.516   0.094  1.00  0.00
ATOM   2155 HD23 LEU   135      -3.983   8.961   1.574  1.00  0.00
ATOM   2156  C   LEU   135       0.817   8.490   3.213  1.00  0.00
ATOM   2157  O   LEU   135       1.021   9.652   3.542  1.00  0.00
ATOM   2158  N   ALA   136       1.718   7.741   2.565  1.00  0.00
ATOM   2159  H   ALA   136       1.481   6.774   2.400  1.00  0.00
ATOM   2160  CA  ALA   136       3.024   8.226   2.103  1.00  0.00
ATOM   2161  HA  ALA   136       2.989   9.287   1.858  1.00  0.00
ATOM   2162  CB  ALA   136       4.073   8.011   3.184  1.00  0.00
ATOM   2163  HB1 ALA   136       4.127   6.952   3.434  1.00  0.00
ATOM   2164  HB2 ALA   136       5.044   8.348   2.821  1.00  0.00
ATOM   2165  HB3 ALA   136       3.802   8.580   4.073  1.00  0.00
ATOM   2166  C   ALA   136       3.412   7.479   0.842  1.00  0.00
ATOM   2167  O   ALA   136       2.889   6.386   0.603  1.00  0.00
ATOM   2168  N   ALA   137       4.356   8.028   0.049  1.00  0.00
ATOM   2169  H   ALA   137       4.707   8.947   0.277  1.00  0.00
ATOM   2170  CA  ALA   137       4.844   7.377  -1.190  1.00  0.00
ATOM   2171  HA  ALA   137       3.989   7.262  -1.856  1.00  0.00
ATOM   2172  CB  ALA   137       5.872   8.252  -1.871  1.00  0.00
ATOM   2173  HB1 ALA   137       6.738   8.369  -1.220  1.00  0.00
ATOM   2174  HB2 ALA   137       6.181   7.789  -2.808  1.00  0.00
ATOM   2175  HB3 ALA   137       5.437   9.231  -2.076  1.00  0.00
ATOM   2176  C   ALA   137       5.421   5.978  -0.936  1.00  0.00
ATOM   2177  O   ALA   137       5.334   5.101  -1.792  1.00  0.00
ATOM   2178  N   ARG   138       5.938   5.760   0.275  1.00  0.00
ATOM   2179  H   ARG   138       5.935   6.546   0.909  1.00  0.00
ATOM   2180  CA  ARG   138       6.492   4.488   0.748  1.00  0.00
ATOM   2181  HA  ARG   138       7.311   4.154   0.112  1.00  0.00
ATOM   2182  CB  ARG   138       7.035   4.718   2.171  1.00  0.00
ATOM   2183  HB2 ARG   138       7.785   5.505   2.092  1.00  0.00
ATOM   2184  HB3 ARG   138       6.196   5.076   2.768  1.00  0.00
ATOM   2185  CG  ARG   138       7.653   3.490   2.845  1.00  0.00
ATOM   2186  HG2 ARG   138       6.930   2.674   2.835  1.00  0.00
ATOM   2187  HG3 ARG   138       8.545   3.191   2.295  1.00  0.00
ATOM   2188  CD  ARG   138       8.029   3.815   4.279  1.00  0.00
ATOM   2189  HD2 ARG   138       7.415   4.643   4.636  1.00  0.00
ATOM   2190  HD3 ARG   138       7.859   2.941   4.906  1.00  0.00
ATOM   2191  NE  ARG   138       9.436   4.198   4.380  1.00  0.00
ATOM   2192  HE  ARG   138      10.097   3.670   3.827  1.00  0.00
ATOM   2193  CZ  ARG   138       9.894   5.185   5.140  1.00  0.00
ATOM   2194  NH1 ARG   138      11.188   5.465   5.164  1.00  0.00
ATOM   2195 HH11 ARG   138      11.829   4.925   4.600  1.00  0.00
ATOM   2196 HH12 ARG   138      11.528   6.218   5.745  1.00  0.00
ATOM   2197  NH2 ARG   138       9.058   5.902   5.882  1.00  0.00
ATOM   2198 HH21 ARG   138       8.070   5.696   5.867  1.00  0.00
ATOM   2199 HH22 ARG   138       9.415   6.652   6.457  1.00  0.00
ATOM   2200  C   ARG   138       5.409   3.389   0.788  1.00  0.00
ATOM   2201  O   ARG   138       5.714   2.203   0.608  1.00  0.00
ATOM   2202  N   ASN   139       4.152   3.796   1.054  1.00  0.00
ATOM   2203  H   ASN   139       4.030   4.780   1.248  1.00  0.00
ATOM   2204  CA  ASN   139       3.002   2.908   1.220  1.00  0.00
ATOM   2205  HA  ASN   139       3.333   1.880   1.365  1.00  0.00
ATOM   2206  CB  ASN   139       2.202   3.345   2.455  1.00  0.00
ATOM   2207  HB2 ASN   139       1.796   4.351   2.353  1.00  0.00
ATOM   2208  HB3 ASN   139       1.385   2.633   2.570  1.00  0.00
ATOM   2209  CG  ASN   139       3.063   3.295   3.694  1.00  0.00
ATOM   2210  OD1 ASN   139       3.800   2.330   3.914  1.00  0.00
ATOM   2211  ND2 ASN   139       3.051   4.348   4.494  1.00  0.00
ATOM   2212 HD21 ASN   139       3.614   4.349   5.331  1.00  0.00
ATOM   2213 HD22 ASN   139       2.477   5.147   4.262  1.00  0.00
ATOM   2214  C   ASN   139       2.134   2.775  -0.015  1.00  0.00
ATOM   2215  O   ASN   139       1.075   2.157   0.054  1.00  0.00
ATOM   2216  N   VAL   140       2.604   3.321  -1.152  1.00  0.00
ATOM   2217  H   VAL   140       3.449   3.871  -1.102  1.00  0.00
ATOM   2218  CA  VAL   140       1.900   3.249  -2.429  1.00  0.00
ATOM   2219  HA  VAL   140       0.953   2.722  -2.307  1.00  0.00
ATOM   2220  CB  VAL   140       1.617   4.637  -3.066  1.00  0.00
ATOM   2221  HB  VAL   140       2.565   5.122  -3.300  1.00  0.00
ATOM   2222  CG1 VAL   140       0.800   4.477  -4.345  1.00  0.00
ATOM   2223 HG11 VAL   140      -0.149   3.993  -4.113  1.00  0.00
ATOM   2224 HG12 VAL   140       0.609   5.458  -4.781  1.00  0.00
ATOM   2225 HG13 VAL   140       1.354   3.866  -5.057  1.00  0.00
ATOM   2226  CG2 VAL   140       0.885   5.564  -2.086  1.00  0.00
ATOM   2227 HG21 VAL   140       1.499   5.710  -1.197  1.00  0.00
ATOM   2228 HG22 VAL   140       0.702   6.527  -2.562  1.00  0.00
ATOM   2229 HG23 VAL   140      -0.066   5.113  -1.801  1.00  0.00
ATOM   2230  C   VAL   140       2.702   2.350  -3.341  1.00  0.00
ATOM   2231  O   VAL   140       3.858   2.638  -3.662  1.00  0.00
ATOM   2232  N   LEU   141       2.076   1.251  -3.759  1.00  0.00
ATOM   2233  H   LEU   141       1.134   1.099  -3.429  1.00  0.00
ATOM   2234  CA  LEU   141       2.686   0.232  -4.593  1.00  0.00
ATOM   2235  HA  LEU   141       3.769   0.358  -4.612  1.00  0.00
ATOM   2236  CB  LEU   141       2.365  -1.153  -4.025  1.00  0.00
ATOM   2237  HB2 LEU   141       1.283  -1.204  -4.146  1.00  0.00
ATOM   2238  HB3 LEU   141       2.835  -1.922  -4.639  1.00  0.00
ATOM   2239  CG  LEU   141       2.724  -1.384  -2.558  1.00  0.00
ATOM   2240  HG  LEU   141       2.345  -0.551  -1.965  1.00  0.00
ATOM   2241  CD1 LEU   141       2.120  -2.663  -2.064  1.00  0.00
ATOM   2242 HD11 LEU   141       2.498  -3.497  -2.656  1.00  0.00
ATOM   2243 HD12 LEU   141       2.385  -2.811  -1.018  1.00  0.00
ATOM   2244 HD13 LEU   141       1.035  -2.614  -2.160  1.00  0.00
ATOM   2245  CD2 LEU   141       4.240  -1.347  -2.333  1.00  0.00
ATOM   2246 HD21 LEU   141       4.629  -0.374  -2.633  1.00  0.00
ATOM   2247 HD22 LEU   141       4.455  -1.515  -1.278  1.00  0.00
ATOM   2248 HD23 LEU   141       4.715  -2.126  -2.929  1.00  0.00
ATOM   2249  C   LEU   141       2.245   0.343  -6.031  1.00  0.00
ATOM   2250  O   LEU   141       1.081   0.645  -6.295  1.00  0.00
ATOM   2251  N   LEU   142       3.187   0.111  -6.950  1.00  0.00
ATOM   2252  H   LEU   142       4.110  -0.106  -6.601  1.00  0.00
ATOM   2253  CA  LEU   142       2.997   0.196  -8.389  1.00  0.00
ATOM   2254  HA  LEU   142       2.077   0.734  -8.615  1.00  0.00
ATOM   2255  CB  LEU   142       4.183   0.953  -9.030  1.00  0.00
ATOM   2256  HB2 LEU   142       4.299   1.861  -8.437  1.00  0.00
ATOM   2257  HB3 LEU   142       5.072   0.333  -8.922  1.00  0.00
ATOM   2258  CG  LEU   142       3.997   1.327 -10.502  1.00  0.00
ATOM   2259  HG  LEU   142       3.713   0.434 -11.060  1.00  0.00
ATOM   2260  CD1 LEU   142       2.926   2.374 -10.652  1.00  0.00
ATOM   2261 HD11 LEU   142       3.209   3.267 -10.094  1.00  0.00
ATOM   2262 HD12 LEU   142       2.809   2.626 -11.706  1.00  0.00
ATOM   2263 HD13 LEU   142       1.983   1.988 -10.264  1.00  0.00
ATOM   2264  CD2 LEU   142       5.270   1.836 -11.097  1.00  0.00
ATOM   2265 HD21 LEU   142       6.037   1.064 -11.029  1.00  0.00
ATOM   2266 HD22 LEU   142       5.105   2.092 -12.143  1.00  0.00
ATOM   2267 HD23 LEU   142       5.597   2.722 -10.553  1.00  0.00
ATOM   2268  C   LEU   142       2.853  -1.175  -9.015  1.00  0.00
ATOM   2269  O   LEU   142       3.790  -1.965  -8.970  1.00  0.00
ATOM   2270  N   ASP   143       1.685  -1.464  -9.595  1.00  0.00
ATOM   2271  H   ASP   143       0.922  -0.807  -9.517  1.00  0.00
ATOM   2272  CA  ASP   143       1.431  -2.751 -10.255  1.00  0.00
ATOM   2273  HA  ASP   143       1.977  -3.539  -9.735  1.00  0.00
ATOM   2274  CB  ASP   143      -0.063  -3.097 -10.239  1.00  0.00
ATOM   2275  HB2 ASP   143      -0.458  -2.934  -9.236  1.00  0.00
ATOM   2276  HB3 ASP   143      -0.545  -2.411 -10.935  1.00  0.00
ATOM   2277  CG  ASP   143      -0.341  -4.525 -10.664  1.00  0.00
ATOM   2278  OD1 ASP   143      -0.600  -4.742 -11.866  1.00  0.00
ATOM   2279  OD2 ASP   143      -0.265  -5.428  -9.799  1.00  0.00
ATOM   2280  C   ASP   143       1.999  -2.742 -11.669  1.00  0.00
ATOM   2281  O   ASP   143       2.591  -3.726 -12.102  1.00  0.00
ATOM   2282  N   ASN   144       1.832  -1.623 -12.380  1.00  0.00
ATOM   2283  H   ASN   144       1.249  -0.908 -11.968  1.00  0.00
ATOM   2284  CA  ASN   144       2.362  -1.397 -13.731  1.00  0.00
ATOM   2285  HA  ASN   144       3.380  -1.783 -13.782  1.00  0.00
ATOM   2286  CB  ASN   144       1.511  -2.102 -14.816  1.00  0.00
ATOM   2287  HB2 ASN   144       1.972  -1.925 -15.788  1.00  0.00
ATOM   2288  HB3 ASN   144       1.537  -3.168 -14.590  1.00  0.00
ATOM   2289  CG  ASN   144       0.071  -1.657 -14.877  1.00  0.00
ATOM   2290  OD1 ASN   144      -0.253  -0.573 -15.363  1.00  0.00
ATOM   2291  ND2 ASN   144      -0.828  -2.501 -14.406  1.00  0.00
ATOM   2292 HD21 ASN   144      -1.807  -2.252 -14.423  1.00  0.00
ATOM   2293 HD22 ASN   144      -0.533  -3.390 -14.030  1.00  0.00
ATOM   2294  C   ASN   144       2.449   0.111 -13.962  1.00  0.00
ATOM   2295  O   ASN   144       1.916   0.861 -13.147  1.00  0.00
ATOM   2296  N   ASP   145       3.062   0.557 -15.081  1.00  0.00
ATOM   2297  H   ASP   145       3.535  -0.134 -15.646  1.00  0.00
ATOM   2298  CA  ASP   145       3.200   1.978 -15.451  1.00  0.00
ATOM   2299  HA  ASP   145       3.832   2.487 -14.723  1.00  0.00
ATOM   2300  CB  ASP   145       3.846   2.119 -16.853  1.00  0.00
ATOM   2301  HB2 ASP   145       3.854   3.182 -17.097  1.00  0.00
ATOM   2302  HB3 ASP   145       4.870   1.769 -16.723  1.00  0.00
ATOM   2303  CG  ASP   145       3.186   1.344 -17.987  1.00  0.00
ATOM   2304  OD1 ASP   145       1.952   1.146 -17.938  1.00  0.00
ATOM   2305  OD2 ASP   145       3.902   0.960 -18.939  1.00  0.00
ATOM   2306  C   ASP   145       1.894   2.828 -15.365  1.00  0.00
ATOM   2307  O   ASP   145       1.974   4.055 -15.339  1.00  0.00
ATOM   2308  N   ARG   146       0.710   2.174 -15.327  1.00  0.00
ATOM   2309  H   ARG   146       0.726   1.168 -15.409  1.00  0.00
ATOM   2310  CA  ARG   146      -0.588   2.847 -15.294  1.00  0.00
ATOM   2311  HA  ARG   146      -0.455   3.913 -15.112  1.00  0.00
ATOM   2312  CB  ARG   146      -1.308   2.663 -16.653  1.00  0.00
ATOM   2313  HB2 ARG   146      -1.415   1.588 -16.796  1.00  0.00
ATOM   2314  HB3 ARG   146      -2.293   3.114 -16.538  1.00  0.00
ATOM   2315  CG  ARG   146      -0.602   3.276 -17.877  1.00  0.00
ATOM   2316  HG2 ARG   146       0.412   2.877 -17.899  1.00  0.00
ATOM   2317  HG3 ARG   146      -1.142   2.943 -18.762  1.00  0.00
ATOM   2318  CD  ARG   146      -0.547   4.798 -17.858  1.00  0.00
ATOM   2319  HD2 ARG   146      -1.559   5.191 -17.765  1.00  0.00
ATOM   2320  HD3 ARG   146       0.048   5.123 -17.004  1.00  0.00
ATOM   2321  NE  ARG   146       0.054   5.333 -19.079  1.00  0.00
ATOM   2322  HE  ARG   146       1.019   5.097 -19.259  1.00  0.00
ATOM   2323  CZ  ARG   146      -0.586   6.101 -19.958  1.00  0.00
ATOM   2324  NH1 ARG   146      -1.853   6.441 -19.755  1.00  0.00
ATOM   2325 HH11 ARG   146      -2.334   6.115 -18.929  1.00  0.00
ATOM   2326 HH12 ARG   146      -2.330   7.024 -20.428  1.00  0.00
ATOM   2327  NH2 ARG   146       0.038   6.535 -21.045  1.00  0.00
ATOM   2328 HH21 ARG   146       1.003   6.281 -21.205  1.00  0.00
ATOM   2329 HH22 ARG   146      -0.454   7.117 -21.708  1.00  0.00
ATOM   2330  C   ARG   146      -1.515   2.432 -14.121  1.00  0.00
ATOM   2331  O   ARG   146      -2.691   2.806 -14.130  1.00  0.00
ATOM   2332  N   LEU   147      -0.995   1.690 -13.108  1.00  0.00
ATOM   2333  H   LEU   147      -0.048   1.350 -13.191  1.00  0.00
ATOM   2334  CA  LEU   147      -1.803   1.230 -11.973  1.00  0.00
ATOM   2335  HA  LEU   147      -2.601   1.947 -11.784  1.00  0.00
ATOM   2336  CB  LEU   147      -2.438  -0.156 -12.255  1.00  0.00
ATOM   2337  HB2 LEU   147      -3.124   0.026 -13.083  1.00  0.00
ATOM   2338  HB3 LEU   147      -1.612  -0.779 -12.598  1.00  0.00
ATOM   2339  CG  LEU   147      -3.190  -0.881 -11.113  1.00  0.00
ATOM   2340  HG  LEU   147      -2.526  -0.943 -10.251  1.00  0.00
ATOM   2341  CD1 LEU   147      -4.445  -0.159 -10.725  1.00  0.00
ATOM   2342 HD11 LEU   147      -5.111  -0.098 -11.586  1.00  0.00
ATOM   2343 HD12 LEU   147      -4.943  -0.701  -9.921  1.00  0.00
ATOM   2344 HD13 LEU   147      -4.197   0.846 -10.386  1.00  0.00
ATOM   2345  CD2 LEU   147      -3.571  -2.288 -11.527  1.00  0.00
ATOM   2346 HD21 LEU   147      -2.670  -2.852 -11.768  1.00  0.00
ATOM   2347 HD22 LEU   147      -4.098  -2.778 -10.709  1.00  0.00
ATOM   2348 HD23 LEU   147      -4.219  -2.247 -12.403  1.00  0.00
ATOM   2349  C   LEU   147      -1.058   1.250 -10.645  1.00  0.00
ATOM   2350  O   LEU   147       0.007   0.640 -10.500  1.00  0.00
ATOM   2351  N   VAL   148      -1.664   1.926  -9.665  1.00  0.00
ATOM   2352  H   VAL   148      -2.504   2.424  -9.923  1.00  0.00
ATOM   2353  CA  VAL   148      -1.146   2.101  -8.315  1.00  0.00
ATOM   2354  HA  VAL   148      -0.263   1.536  -8.014  1.00  0.00
ATOM   2355  CB  VAL   148      -0.852   3.621  -8.133  1.00  0.00
ATOM   2356  HB  VAL   148      -1.098   4.113  -9.074  1.00  0.00
ATOM   2357  CG1 VAL   148      -1.638   4.269  -7.000  1.00  0.00
ATOM   2358 HG11 VAL   148      -1.392   3.778  -6.059  1.00  0.00
ATOM   2359 HG12 VAL   148      -1.380   5.326  -6.937  1.00  0.00
ATOM   2360 HG13 VAL   148      -2.706   4.168  -7.194  1.00  0.00
ATOM   2361  CG2 VAL   148       0.638   3.892  -8.043  1.00  0.00
ATOM   2362 HG21 VAL   148       1.126   3.554  -8.957  1.00  0.00
ATOM   2363 HG22 VAL   148       0.807   4.961  -7.916  1.00  0.00
ATOM   2364 HG23 VAL   148       1.054   3.356  -7.190  1.00  0.00
ATOM   2365  C   VAL   148      -2.123   1.483  -7.286  1.00  0.00
ATOM   2366  O   VAL   148      -3.332   1.433  -7.538  1.00  0.00
ATOM   2367  N   LYS   149      -1.595   0.998  -6.156  1.00  0.00
ATOM   2368  H   LYS   149      -0.591   1.055  -6.059  1.00  0.00
ATOM   2369  CA  LYS   149      -2.364   0.378  -5.072  1.00  0.00
ATOM   2370  HA  LYS   149      -3.407   0.686  -5.138  1.00  0.00
ATOM   2371  CB  LYS   149      -2.296  -1.163  -5.169  1.00  0.00
ATOM   2372  HB2 LYS   149      -1.252  -1.423  -5.342  1.00  0.00
ATOM   2373  HB3 LYS   149      -2.612  -1.555  -4.202  1.00  0.00
ATOM   2374  CG  LYS   149      -3.165  -1.772  -6.276  1.00  0.00
ATOM   2375  HG2 LYS   149      -4.202  -1.796  -5.942  1.00  0.00
ATOM   2376  HG3 LYS   149      -3.086  -1.155  -7.171  1.00  0.00
ATOM   2377  CD  LYS   149      -2.704  -3.173  -6.589  1.00  0.00
ATOM   2378  HD2 LYS   149      -1.655  -3.110  -6.876  1.00  0.00
ATOM   2379  HD3 LYS   149      -2.795  -3.754  -5.671  1.00  0.00
ATOM   2380  CE  LYS   149      -3.490  -3.848  -7.693  1.00  0.00
ATOM   2381  HE2 LYS   149      -3.882  -3.078  -8.358  1.00  0.00
ATOM   2382  HE3 LYS   149      -2.813  -4.497  -8.250  1.00  0.00
ATOM   2383  NZ  LYS   149      -4.615  -4.655  -7.151  1.00  0.00
ATOM   2384  HZ1 LYS   149      -5.242  -4.054  -6.635  1.00  0.00
ATOM   2385  HZ2 LYS   149      -5.116  -5.090  -7.913  1.00  0.00
ATOM   2386  HZ3 LYS   149      -4.251  -5.369  -6.536  1.00  0.00
ATOM   2387  C   LYS   149      -1.820   0.822  -3.706  1.00  0.00
ATOM   2388  O   LYS   149      -0.610   0.781  -3.489  1.00  0.00
ATOM   2389  N   ILE   150      -2.717   1.237  -2.791  1.00  0.00
ATOM   2390  H   ILE   150      -3.683   1.284  -3.082  1.00  0.00
ATOM   2391  CA  ILE   150      -2.382   1.649  -1.420  1.00  0.00
ATOM   2392  HA  ILE   150      -1.457   2.220  -1.341  1.00  0.00
ATOM   2393  CB  ILE   150      -3.549   2.463  -0.786  1.00  0.00
ATOM   2394  HB  ILE   150      -4.464   1.878  -0.877  1.00  0.00
ATOM   2395  CG2 ILE   150      -3.286   2.776   0.697  1.00  0.00
ATOM   2396 HG21 ILE   150      -2.372   3.362   0.789  1.00  0.00
ATOM   2397 HG22 ILE   150      -4.123   3.345   1.103  1.00  0.00
ATOM   2398 HG23 ILE   150      -3.178   1.844   1.252  1.00  0.00
ATOM   2399  CG1 ILE   150      -3.880   3.738  -1.590  1.00  0.00
ATOM   2400 HG12 ILE   150      -3.208   4.523  -1.245  1.00  0.00
ATOM   2401 HG13 ILE   150      -3.678   3.522  -2.639  1.00  0.00
ATOM   2402  CD1 ILE   150      -5.313   4.199  -1.438  1.00  0.00
ATOM   2403 HD11 ILE   150      -5.516   4.416  -0.389  1.00  0.00
ATOM   2404 HD12 ILE   150      -5.470   5.099  -2.032  1.00  0.00
ATOM   2405 HD13 ILE   150      -5.986   3.414  -1.783  1.00  0.00
ATOM   2406  C   ILE   150      -2.091   0.381  -0.574  1.00  0.00
ATOM   2407  O   ILE   150      -2.892  -0.561  -0.584  1.00  0.00
ATOM   2408  N   GLY   151      -0.993   0.421   0.186  1.00  0.00
ATOM   2409  H   GLY   151      -0.424   1.251   0.108  1.00  0.00
ATOM   2410  CA  GLY   151      -0.562  -0.632   1.107  1.00  0.00
ATOM   2411  HA2 GLY   151      -1.283  -1.448   1.052  1.00  0.00
ATOM   2412  HA3 GLY   151       0.415  -0.989   0.782  1.00  0.00
ATOM   2413  C   GLY   151      -0.461  -0.157   2.547  1.00  0.00
ATOM   2414  O   GLY   151      -0.861   0.972   2.873  1.00  0.00
ATOM   2415  N   ASP   152       0.102  -1.014   3.419  1.00  0.00
ATOM   2416  H   ASP   152       0.246  -1.946   3.056  1.00  0.00
ATOM   2417  CA  ASP   152       0.307  -0.788   4.861  1.00  0.00
ATOM   2418  HA  ASP   152       0.278  -1.753   5.366  1.00  0.00
ATOM   2419  CB  ASP   152       1.646  -0.097   5.192  1.00  0.00
ATOM   2420  HB2 ASP   152       2.377  -0.529   4.509  1.00  0.00
ATOM   2421  HB3 ASP   152       1.532   0.965   4.978  1.00  0.00
ATOM   2422  CG  ASP   152       2.125  -0.279   6.633  1.00  0.00
ATOM   2423  OD1 ASP   152       3.274   0.112   6.930  1.00  0.00
ATOM   2424  OD2 ASP   152       1.360  -0.833   7.457  1.00  0.00
ATOM   2425  C   ASP   152      -0.854  -0.142   5.606  1.00  0.00
ATOM   2426  O   ASP   152      -0.897   1.085   5.808  1.00  0.00
ATOM   2427  N   PHE   153      -1.729  -0.993   6.106  1.00  0.00
ATOM   2428  H   PHE   153      -1.635  -1.965   5.851  1.00  0.00
ATOM   2429  CA  PHE   153      -2.884  -0.595   6.888  1.00  0.00
ATOM   2430  HA  PHE   153      -3.067   0.474   6.779  1.00  0.00
ATOM   2431  CB  PHE   153      -4.129  -1.363   6.387  1.00  0.00
ATOM   2432  HB2 PHE   153      -3.925  -2.423   6.233  1.00  0.00
ATOM   2433  HB3 PHE   153      -4.944  -1.250   7.101  1.00  0.00
ATOM   2434  CG  PHE   153      -4.632  -0.823   5.068  1.00  0.00
ATOM   2435  CD1 PHE   153      -5.606   0.172   5.029  1.00  0.00
ATOM   2436  HD1 PHE   153      -6.017   0.551   5.965  1.00  0.00
ATOM   2437  CE1 PHE   153      -6.059   0.687   3.807  1.00  0.00
ATOM   2438  HE1 PHE   153      -6.836   1.451   3.792  1.00  0.00
ATOM   2439  CZ  PHE   153      -5.522   0.227   2.623  1.00  0.00
ATOM   2440  HZ  PHE   153      -5.857   0.643   1.673  1.00  0.00
ATOM   2441  CE2 PHE   153      -4.558  -0.760   2.642  1.00  0.00
ATOM   2442  HE2 PHE   153      -4.144  -1.133   1.705  1.00  0.00
ATOM   2443  CD2 PHE   153      -4.113  -1.284   3.863  1.00  0.00
ATOM   2444  HD2 PHE   153      -3.350  -2.063   3.876  1.00  0.00
ATOM   2445  C   PHE   153      -2.620  -0.765   8.393  1.00  0.00
ATOM   2446  O   PHE   153      -3.556  -0.836   9.181  1.00  0.00
ATOM   2447  N   GLY   154      -1.342  -0.753   8.771  1.00  0.00
ATOM   2448  H   GLY   154      -0.659  -0.607   8.042  1.00  0.00
ATOM   2449  CA  GLY   154      -0.864  -0.933  10.144  1.00  0.00
ATOM   2450  HA2 GLY   154      -1.224  -1.905  10.480  1.00  0.00
ATOM   2451  HA3 GLY   154       0.225  -0.945  10.102  1.00  0.00
ATOM   2452  C   GLY   154      -1.306   0.124  11.132  1.00  0.00
ATOM   2453  O   GLY   154      -1.340  -0.123  12.338  1.00  0.00
ATOM   2454  N   LEU   155      -1.671   1.302  10.615  1.00  0.00
ATOM   2455  H   LEU   155      -1.593   1.409   9.614  1.00  0.00
ATOM   2456  CA  LEU   155      -2.116   2.443  11.399  1.00  0.00
ATOM   2457  HA  LEU   155      -2.004   2.247  12.465  1.00  0.00
ATOM   2458  CB  LEU   155      -1.244   3.665  11.029  1.00  0.00
ATOM   2459  HB2 LEU   155      -0.675   3.285  10.180  1.00  0.00
ATOM   2460  HB3 LEU   155      -1.915   4.455  10.691  1.00  0.00
ATOM   2461  CG  LEU   155      -0.273   4.232  12.087  1.00  0.00
ATOM   2462  HG  LEU   155      -0.812   4.987  12.659  1.00  0.00
ATOM   2463  CD1 LEU   155       0.262   3.174  13.027  1.00  0.00
ATOM   2464 HD11 LEU   155       0.801   2.419  12.455  1.00  0.00
ATOM   2465 HD12 LEU   155       0.938   3.636  13.747  1.00  0.00
ATOM   2466 HD13 LEU   155      -0.567   2.705  13.557  1.00  0.00
ATOM   2467  CD2 LEU   155       0.878   4.962  11.429  1.00  0.00
ATOM   2468 HD21 LEU   155       0.492   5.787  10.831  1.00  0.00
ATOM   2469 HD22 LEU   155       1.547   5.352  12.196  1.00  0.00
ATOM   2470 HD23 LEU   155       1.426   4.273  10.785  1.00  0.00
ATOM   2471  C   LEU   155      -3.594   2.731  11.163  1.00  0.00
ATOM   2472  O   LEU   155      -4.168   3.551  11.885  1.00  0.00
ATOM   2473  N   ALA   156      -4.218   2.043  10.172  1.00  0.00
ATOM   2474  H   ALA   156      -3.664   1.420   9.601  1.00  0.00
ATOM   2475  CA  ALA   156      -5.633   2.229   9.828  1.00  0.00
ATOM   2476  HA  ALA   156      -5.753   3.280   9.564  1.00  0.00
ATOM   2477  CB  ALA   156      -6.022   1.380   8.628  1.00  0.00
ATOM   2478  HB1 ALA   156      -5.916   0.325   8.880  1.00  0.00
ATOM   2479  HB2 ALA   156      -7.057   1.586   8.356  1.00  0.00
ATOM   2480  HB3 ALA   156      -5.372   1.619   7.787  1.00  0.00
ATOM   2481  C   ALA   156      -6.558   1.950  11.005  1.00  0.00
ATOM   2482  O   ALA   156      -6.345   1.001  11.754  1.00  0.00
ATOM   2483  N   LYS   157      -7.556   2.808  11.182  1.00  0.00
ATOM   2484  H   LYS   157      -7.645   3.584  10.542  1.00  0.00
ATOM   2485  CA  LYS   157      -8.506   2.704  12.278  1.00  0.00
ATOM   2486  HA  LYS   157      -8.488   1.697  12.693  1.00  0.00
ATOM   2487  CB  LYS   157      -8.139   3.706  13.397  1.00  0.00
ATOM   2488  HB2 LYS   157      -7.611   4.525  12.909  1.00  0.00
ATOM   2489  HB3 LYS   157      -9.084   4.072  13.798  1.00  0.00
ATOM   2490  CG  LYS   157      -7.272   3.148  14.550  1.00  0.00
ATOM   2491  HG2 LYS   157      -6.361   2.772  14.084  1.00  0.00
ATOM   2492  HG3 LYS   157      -7.029   4.003  15.182  1.00  0.00
ATOM   2493  CD  LYS   157      -7.914   2.023  15.421  1.00  0.00
ATOM   2494  HD2 LYS   157      -7.813   1.107  14.839  1.00  0.00
ATOM   2495  HD3 LYS   157      -7.295   1.955  16.316  1.00  0.00
ATOM   2496  CE  LYS   157      -9.371   2.210  15.825  1.00  0.00
ATOM   2497  HE2 LYS   157      -9.448   3.144  16.381  1.00  0.00
ATOM   2498  HE3 LYS   157      -9.965   2.280  14.914  1.00  0.00
ATOM   2499  NZ  LYS   157      -9.878   1.090  16.663  1.00  0.00
ATOM   2500  HZ1 LYS   157      -9.327   1.025  17.507  1.00  0.00
ATOM   2501  HZ2 LYS   157     -10.844   1.260  16.903  1.00  0.00
ATOM   2502  HZ3 LYS   157      -9.807   0.225  16.147  1.00  0.00
ATOM   2503  C   LYS   157      -9.919   2.964  11.816  1.00  0.00
ATOM   2504  O   LYS   157     -10.139   3.788  10.926  1.00  0.00
ATOM   2505  N   ALA   158     -10.880   2.272  12.438  1.00  0.00
ATOM   2506  H   ALA   158     -10.602   1.578  13.118  1.00  0.00
ATOM   2507  CA  ALA   158     -12.305   2.454  12.180  1.00  0.00
ATOM   2508  HA  ALA   158     -12.511   2.552  11.114  1.00  0.00
ATOM   2509  CB  ALA   158     -13.098   1.268  12.723  1.00  0.00
ATOM   2510  HB1 ALA   158     -12.909   1.162  13.791  1.00  0.00
ATOM   2511  HB2 ALA   158     -14.163   1.436  12.558  1.00  0.00
ATOM   2512  HB3 ALA   158     -12.791   0.357  12.208  1.00  0.00
ATOM   2513  C   ALA   158     -12.759   3.739  12.857  1.00  0.00
ATOM   2514  O   ALA   158     -12.399   3.993  14.009  1.00  0.00
ATOM   2515  N   VAL   159     -13.510   4.564  12.130  1.00  0.00
ATOM   2516  H   VAL   159     -13.655   4.366  11.150  1.00  0.00
ATOM   2517  CA  VAL   159     -14.067   5.795  12.676  1.00  0.00
ATOM   2518  HA  VAL   159     -13.663   5.997  13.667  1.00  0.00
ATOM   2519  CB  VAL   159     -13.837   7.045  11.780  1.00  0.00
ATOM   2520  HB  VAL   159     -14.277   6.858  10.801  1.00  0.00
ATOM   2521  CG1 VAL   159     -14.476   8.291  12.396  1.00  0.00
ATOM   2522 HG11 VAL   159     -14.036   8.479  13.376  1.00  0.00
ATOM   2523 HG12 VAL   159     -14.299   9.149  11.748  1.00  0.00
ATOM   2524 HG13 VAL   159     -15.549   8.134  12.505  1.00  0.00
ATOM   2525  CG2 VAL   159     -12.352   7.278  11.524  1.00  0.00
ATOM   2526 HG21 VAL   159     -11.929   6.409  11.020  1.00  0.00
ATOM   2527 HG22 VAL   159     -12.225   8.160  10.895  1.00  0.00
ATOM   2528 HG23 VAL   159     -11.838   7.433  12.473  1.00  0.00
ATOM   2529  C   VAL   159     -15.558   5.516  12.912  1.00  0.00
ATOM   2530  O   VAL   159     -16.274   5.209  11.949  1.00  0.00
ATOM   2531  N   PRO   160     -16.049   5.584  14.168  1.00  0.00
ATOM   2532  CD  PRO   160     -15.346   5.928  15.422  1.00  0.00
ATOM   2533  HD2 PRO   160     -15.192   7.006  15.466  1.00  0.00
ATOM   2534  HD3 PRO   160     -14.381   5.422  15.447  1.00  0.00
ATOM   2535  CG  PRO   160     -16.273   5.438  16.483  1.00  0.00
ATOM   2536  HG2 PRO   160     -16.165   6.056  17.374  1.00  0.00
ATOM   2537  HG3 PRO   160     -16.031   4.403  16.728  1.00  0.00
ATOM   2538  CB  PRO   160     -17.654   5.542  15.908  1.00  0.00
ATOM   2539  HB2 PRO   160     -18.040   6.540  16.116  1.00  0.00
ATOM   2540  HB3 PRO   160     -18.344   4.797  16.305  1.00  0.00
ATOM   2541  CA  PRO   160     -17.490   5.350  14.397  1.00  0.00
ATOM   2542  HA  PRO   160     -17.727   4.330  14.095  1.00  0.00
ATOM   2543  C   PRO   160     -18.351   6.332  13.596  1.00  0.00
ATOM   2544  O   PRO   160     -17.937   7.473  13.388  1.00  0.00
ATOM   2545  N   GLU   161     -19.522   5.870  13.109  1.00  0.00
ATOM   2546  H   GLU   161     -19.676   4.876  13.194  1.00  0.00
ATOM   2547  CA  GLU   161     -20.461   6.654  12.290  1.00  0.00
ATOM   2548  HA  GLU   161     -19.945   7.001  11.394  1.00  0.00
ATOM   2549  CB  GLU   161     -21.692   5.827  11.860  1.00  0.00
ATOM   2550  HB2 GLU   161     -22.367   6.518  11.355  1.00  0.00
ATOM   2551  HB3 GLU   161     -21.332   5.085  11.148  1.00  0.00
ATOM   2552  CG  GLU   161     -22.436   5.125  12.992  1.00  0.00
ATOM   2553  HG2 GLU   161     -22.415   5.808  13.841  1.00  0.00
ATOM   2554  HG3 GLU   161     -23.458   5.038  12.621  1.00  0.00
ATOM   2555  CD  GLU   161     -21.938   3.757  13.430  1.00  0.00
ATOM   2556  OE1 GLU   161     -20.785   3.388  13.102  1.00  0.00
ATOM   2557  OE2 GLU   161     -22.703   3.059  14.135  1.00  0.00
ATOM   2558  C   GLU   161     -20.846   8.032  12.860  1.00  0.00
ATOM   2559  O   GLU   161     -20.902   9.008  12.106  1.00  0.00
ATOM   2560  N   GLY   162     -21.047   8.102  14.176  1.00  0.00
ATOM   2561  H   GLY   162     -20.958   7.255  14.720  1.00  0.00
ATOM   2562  CA  GLY   162     -21.390   9.339  14.872  1.00  0.00
ATOM   2563  HA2 GLY   162     -22.156   9.841  14.281  1.00  0.00
ATOM   2564  HA3 GLY   162     -21.805   9.060  15.841  1.00  0.00
ATOM   2565  C   GLY   162     -20.226  10.293  15.089  1.00  0.00
ATOM   2566  O   GLY   162     -20.441  11.467  15.408  1.00  0.00
ATOM   2567  N   HIE   163     -18.987   9.798  14.918  1.00  0.00
ATOM   2568  H   HIE   163     -18.911   8.823  14.665  1.00  0.00
ATOM   2569  CA  HIE   163     -17.753  10.562  15.114  1.00  0.00
ATOM   2570  HA  HIE   163     -17.964  11.481  15.661  1.00  0.00
ATOM   2571  CB  HIE   163     -16.745   9.729  15.924  1.00  0.00
ATOM   2572  HB2 HIE   163     -16.512   8.833  15.348  1.00  0.00
ATOM   2573  HB3 HIE   163     -15.828  10.287  16.112  1.00  0.00
ATOM   2574  CG  HIE   163     -17.246   9.264  17.257  1.00  0.00
ATOM   2575  ND1 HIE   163     -18.336   8.415  17.366  1.00  0.00
ATOM   2576  CE1 HIE   163     -18.487   8.186  18.660  1.00  0.00
ATOM   2577  HE1 HIE   163     -19.306   7.534  18.963  1.00  0.00
ATOM   2578  NE2 HIE   163     -17.566   8.827  19.381  1.00  0.00
ATOM   2579  HE2 HIE   163     -17.454   8.827  20.385  1.00  0.00
ATOM   2580  CD2 HIE   163     -16.764   9.513  18.497  1.00  0.00
ATOM   2581  HD2 HIE   163     -15.929  10.108  18.867  1.00  0.00
ATOM   2582  C   HIE   163     -17.116  10.983  13.788  1.00  0.00
ATOM   2583  O   HIE   163     -17.253  10.283  12.780  1.00  0.00
ATOM   2584  N   GLU   164     -16.401  12.121  13.795  1.00  0.00
ATOM   2585  H   GLU   164     -16.442  12.719  14.608  1.00  0.00
ATOM   2586  CA  GLU   164     -15.689  12.609  12.609  1.00  0.00
ATOM   2587  HA  GLU   164     -15.891  11.940  11.772  1.00  0.00
ATOM   2588  CB  GLU   164     -16.130  14.037  12.218  1.00  0.00
ATOM   2589  HB2 GLU   164     -15.721  14.225  11.225  1.00  0.00
ATOM   2590  HB3 GLU   164     -17.218  14.020  12.164  1.00  0.00
ATOM   2591  CG  GLU   164     -15.687  15.141  13.164  1.00  0.00
ATOM   2592  HG2 GLU   164     -14.720  14.856  13.579  1.00  0.00
ATOM   2593  HG3 GLU   164     -15.569  16.035  12.552  1.00  0.00
ATOM   2594  CD  GLU   164     -16.655  15.427  14.293  1.00  0.00
ATOM   2595  OE1 GLU   164     -16.689  14.638  15.263  1.00  0.00
ATOM   2596  OE2 GLU   164     -17.366  16.455  14.215  1.00  0.00
ATOM   2597  C   GLU   164     -14.158  12.479  12.777  1.00  0.00
ATOM   2598  O   GLU   164     -13.406  12.755  11.838  1.00  0.00
ATOM   2599  N   TYR   165     -13.712  12.051  13.978  1.00  0.00
ATOM   2600  H   TYR   165     -14.399  11.905  14.704  1.00  0.00
ATOM   2601  CA  TYR   165     -12.303  11.873  14.313  1.00  0.00
ATOM   2602  HA  TYR   165     -11.746  11.605  13.416  1.00  0.00
ATOM   2603  CB  TYR   165     -11.703  13.174  14.897  1.00  0.00
ATOM   2604  HB2 TYR   165     -10.620  13.048  14.885  1.00  0.00
ATOM   2605  HB3 TYR   165     -11.981  13.989  14.228  1.00  0.00
ATOM   2606  CG  TYR   165     -12.157  13.499  16.305  1.00  0.00
ATOM   2607  CD1 TYR   165     -13.284  14.285  16.533  1.00  0.00
ATOM   2608  HD1 TYR   165     -13.835  14.671  15.676  1.00  0.00
ATOM   2609  CE1 TYR   165     -13.710  14.581  17.828  1.00  0.00
ATOM   2610  HE1 TYR   165     -14.596  15.196  17.988  1.00  0.00
ATOM   2611  CZ  TYR   165     -13.001  14.092  18.914  1.00  0.00
ATOM   2612  OH  TYR   165     -13.405  14.381  20.195  1.00  0.00
ATOM   2613  HH  TYR   165     -14.192  14.930  20.225  1.00  0.00
ATOM   2614  CE2 TYR   165     -11.878  13.305  18.710  1.00  0.00
ATOM   2615  HE2 TYR   165     -11.329  12.902  19.560  1.00  0.00
ATOM   2616  CD2 TYR   165     -11.453  13.030  17.412  1.00  0.00
ATOM   2617  HD2 TYR   165     -10.554  12.437  17.247  1.00  0.00
ATOM   2618  C   TYR   165     -12.056  10.710  15.269  1.00  0.00
ATOM   2619  O   TYR   165     -12.959  10.292  16.001  1.00  0.00
ATOM   2620  N   TYR   166     -10.797  10.244  15.296  1.00  0.00
ATOM   2621  H   TYR   166     -10.167  10.638  14.612  1.00  0.00
ATOM   2622  CA  TYR   166     -10.292   9.208  16.183  1.00  0.00
ATOM   2623  HA  TYR   166     -11.065   8.923  16.897  1.00  0.00
ATOM   2624  CB  TYR   166      -9.884   7.959  15.375  1.00  0.00
ATOM   2625  HB2 TYR   166     -10.798   7.470  15.039  1.00  0.00
ATOM   2626  HB3 TYR   166      -9.330   8.326  14.511  1.00  0.00
ATOM   2627  CG  TYR   166      -9.030   6.965  16.136  1.00  0.00
ATOM   2628  CD1 TYR   166      -9.612   5.980  16.929  1.00  0.00
ATOM   2629  HD1 TYR   166     -10.699   5.926  16.985  1.00  0.00
ATOM   2630  CE1 TYR   166      -8.832   5.072  17.645  1.00  0.00
ATOM   2631  HE1 TYR   166      -9.305   4.324  18.282  1.00  0.00
ATOM   2632  CZ  TYR   166      -7.450   5.121  17.543  1.00  0.00
ATOM   2633  OH  TYR   166      -6.673   4.213  18.226  1.00  0.00
ATOM   2634  HH  TYR   166      -7.189   3.591  18.742  1.00  0.00
ATOM   2635  CE2 TYR   166      -6.849   6.088  16.752  1.00  0.00
ATOM   2636  HE2 TYR   166      -5.763   6.142  16.679  1.00  0.00
ATOM   2637  CD2 TYR   166      -7.641   6.995  16.048  1.00  0.00
ATOM   2638  HD2 TYR   166      -7.174   7.748  15.412  1.00  0.00
ATOM   2639  C   TYR   166      -9.104   9.802  16.957  1.00  0.00
ATOM   2640  O   TYR   166      -8.197  10.372  16.341  1.00  0.00
ATOM   2641  N   ARG   167      -9.108   9.664  18.296  1.00  0.00
ATOM   2642  H   ARG   167      -9.929   9.275  18.737  1.00  0.00
ATOM   2643  CA  ARG   167      -8.036  10.179  19.155  1.00  0.00
ATOM   2644  HA  ARG   167      -7.631  11.089  18.712  1.00  0.00
ATOM   2645  CB  ARG   167      -8.536  10.503  20.568  1.00  0.00
ATOM   2646  HB2 ARG   167      -9.625  10.468  20.560  1.00  0.00
ATOM   2647  HB3 ARG   167      -8.154   9.740  21.247  1.00  0.00
ATOM   2648  CG  ARG   167      -8.077  11.875  21.038  1.00  0.00
ATOM   2649  HG2 ARG   167      -6.994  11.921  20.925  1.00  0.00
ATOM   2650  HG3 ARG   167      -8.541  12.621  20.393  1.00  0.00
ATOM   2651  CD  ARG   167      -8.446  12.153  22.476  1.00  0.00
ATOM   2652  HD2 ARG   167      -9.255  11.486  22.776  1.00  0.00
ATOM   2653  HD3 ARG   167      -7.578  11.980  23.111  1.00  0.00
ATOM   2654  NE  ARG   167      -8.889  13.537  22.652  1.00  0.00
ATOM   2655  HE  ARG   167      -8.177  14.253  22.630  1.00  0.00
ATOM   2656  CZ  ARG   167     -10.156  13.905  22.824  1.00  0.00
ATOM   2657  NH1 ARG   167     -11.121  12.992  22.863  1.00  0.00
ATOM   2658 HH11 ARG   167     -10.891  12.014  22.762  1.00  0.00
ATOM   2659 HH12 ARG   167     -12.080  13.281  22.993  1.00  0.00
ATOM   2660  NH2 ARG   167     -10.466  15.185  22.972  1.00  0.00
ATOM   2661 HH21 ARG   167      -9.737  15.884  22.955  1.00  0.00
ATOM   2662 HH22 ARG   167     -11.431  15.456  23.102  1.00  0.00
ATOM   2663  C   ARG   167      -6.826   9.249  19.181  1.00  0.00
ATOM   2664  O   ARG   167      -6.950   8.074  19.526  1.00  0.00
ATOM   2665  N   VAL   168      -5.659   9.789  18.798  1.00  0.00
ATOM   2666  H   VAL   168      -5.702  10.730  18.434  1.00  0.00
ATOM   2667  CA  VAL   168      -4.391   9.056  18.686  1.00  0.00
ATOM   2668  HA  VAL   168      -4.520   7.977  18.767  1.00  0.00
ATOM   2669  CB  VAL   168      -3.634   9.371  17.354  1.00  0.00
ATOM   2670  HB  VAL   168      -2.860   8.617  17.212  1.00  0.00
ATOM   2671  CG1 VAL   168      -4.579   9.363  16.151  1.00  0.00
ATOM   2672 HG11 VAL   168      -5.353  10.117  16.292  1.00  0.00
ATOM   2673 HG12 VAL   168      -4.016   9.585  15.245  1.00  0.00
ATOM   2674 HG13 VAL   168      -5.041   8.380  16.059  1.00  0.00
ATOM   2675  CG2 VAL   168      -2.862  10.690  17.429  1.00  0.00
ATOM   2676 HG21 VAL   168      -2.128  10.636  18.233  1.00  0.00
ATOM   2677 HG22 VAL   168      -2.352  10.868  16.483  1.00  0.00
ATOM   2678 HG23 VAL   168      -3.557  11.507  17.627  1.00  0.00
ATOM   2679  C   VAL   168      -3.490   9.186  19.926  1.00  0.00
ATOM   2680  O   VAL   168      -3.632  10.132  20.697  1.00  0.00
ATOM   2681  N   ARG   169      -2.545   8.250  20.088  1.00  0.00
ATOM   2682  H   ARG   169      -2.508   7.502  19.410  1.00  0.00
ATOM   2683  CA  ARG   169      -1.592   8.228  21.200  1.00  0.00
ATOM   2684  HA  ARG   169      -2.021   8.734  22.065  1.00  0.00
ATOM   2685  CB  ARG   169      -1.257   6.774  21.595  1.00  0.00
ATOM   2686  HB2 ARG   169      -0.779   6.322  20.726  1.00  0.00
ATOM   2687  HB3 ARG   169      -0.539   6.835  22.413  1.00  0.00
ATOM   2688  CG  ARG   169      -2.446   5.919  22.024  1.00  0.00
ATOM   2689  HG2 ARG   169      -2.913   6.379  22.895  1.00  0.00
ATOM   2690  HG3 ARG   169      -3.165   5.882  21.205  1.00  0.00
ATOM   2691  CD  ARG   169      -2.003   4.509  22.373  1.00  0.00
ATOM   2692  HD2 ARG   169      -1.210   4.209  21.688  1.00  0.00
ATOM   2693  HD3 ARG   169      -1.623   4.501  23.394  1.00  0.00
ATOM   2694  NE  ARG   169      -3.100   3.544  22.273  1.00  0.00
ATOM   2695  HE  ARG   169      -3.708   3.457  23.074  1.00  0.00
ATOM   2696  CZ  ARG   169      -3.342   2.787  21.207  1.00  0.00
ATOM   2697  NH1 ARG   169      -2.565   2.871  20.133  1.00  0.00
ATOM   2698 HH11 ARG   169      -1.785   3.513  20.126  1.00  0.00
ATOM   2699 HH12 ARG   169      -2.756   2.292  19.328  1.00  0.00
ATOM   2700  NH2 ARG   169      -4.361   1.939  21.206  1.00  0.00
ATOM   2701 HH21 ARG   169      -4.956   1.869  22.019  1.00  0.00
ATOM   2702 HH22 ARG   169      -4.539   1.368  20.392  1.00  0.00
ATOM   2703  C   ARG   169      -0.290   8.968  20.840  1.00  0.00
ATOM   2704  O   ARG   169      -0.009   9.192  19.659  1.00  0.00
ATOM   2705  N   GLU   170       0.504   9.333  21.870  1.00  0.00
ATOM   2706  H   GLU   170       0.162   9.168  22.806  1.00  0.00
ATOM   2707  CA  GLU   170       1.822   9.958  21.712  1.00  0.00
ATOM   2708  HA  GLU   170       1.785  10.694  20.908  1.00  0.00
ATOM   2709  CB  GLU   170       2.251  10.671  23.013  1.00  0.00
ATOM   2710  HB2 GLU   170       2.104   9.966  23.831  1.00  0.00
ATOM   2711  HB3 GLU   170       3.312  10.903  22.920  1.00  0.00
ATOM   2712  CG  GLU   170       1.475  11.947  23.299  1.00  0.00
ATOM   2713  HG2 GLU   170       2.015  12.766  22.823  1.00  0.00
ATOM   2714  HG3 GLU   170       0.526  11.792  22.785  1.00  0.00
ATOM   2715  CD  GLU   170       1.212  12.292  24.754  1.00  0.00
ATOM   2716  OE1 GLU   170       2.115  12.092  25.600  1.00  0.00
ATOM   2717  OE2 GLU   170       0.109  12.809  25.039  1.00  0.00
ATOM   2718  C   GLU   170       2.775   8.800  21.365  1.00  0.00
ATOM   2719  O   GLU   170       3.121   7.997  22.242  1.00  0.00
ATOM   2720  N   ASP   171       3.117   8.664  20.067  1.00  0.00
ATOM   2721  H   ASP   171       2.731   9.312  19.396  1.00  0.00
ATOM   2722  CA  ASP   171       3.937   7.558  19.572  1.00  0.00
ATOM   2723  HA  ASP   171       4.331   6.977  20.406  1.00  0.00
ATOM   2724  CB  ASP   171       3.081   6.635  18.691  1.00  0.00
ATOM   2725  HB2 ASP   171       2.102   6.591  19.169  1.00  0.00
ATOM   2726  HB3 ASP   171       2.984   7.090  17.706  1.00  0.00
ATOM   2727  CG  ASP   171       3.633   5.237  18.547  1.00  0.00
ATOM   2728  OD1 ASP   171       4.208   4.937  17.480  1.00  0.00
ATOM   2729  OD2 ASP   171       3.464   4.429  19.489  1.00  0.00
ATOM   2730  C   ASP   171       5.206   7.983  18.827  1.00  0.00
ATOM   2731  O   ASP   171       5.177   8.924  18.023  1.00  0.00
ATOM   2732  N   GLY   172       6.288   7.241  19.080  1.00  0.00
ATOM   2733  H   GLY   172       6.182   6.482  19.738  1.00  0.00
ATOM   2734  CA  GLY   172       7.598   7.454  18.475  1.00  0.00
ATOM   2735  HA2 GLY   172       7.847   8.508  18.594  1.00  0.00
ATOM   2736  HA3 GLY   172       8.316   6.847  19.027  1.00  0.00
ATOM   2737  C   GLY   172       7.675   7.093  17.006  1.00  0.00
ATOM   2738  O   GLY   172       8.497   7.656  16.277  1.00  0.00
ATOM   2739  N   ASP   173       6.813   6.156  16.559  1.00  0.00
ATOM   2740  H   ASP   173       6.244   5.692  17.253  1.00  0.00
ATOM   2741  CA  ASP   173       6.745   5.683  15.176  1.00  0.00
ATOM   2742  HA  ASP   173       7.694   5.869  14.673  1.00  0.00
ATOM   2743  CB  ASP   173       6.459   4.173  15.143  1.00  0.00
ATOM   2744  HB2 ASP   173       5.636   4.005  15.837  1.00  0.00
ATOM   2745  HB3 ASP   173       6.145   3.900  14.135  1.00  0.00
ATOM   2746  CG  ASP   173       7.647   3.320  15.550  1.00  0.00
ATOM   2747  OD1 ASP   173       8.620   3.243  14.766  1.00  0.00
ATOM   2748  OD2 ASP   173       7.590   2.703  16.640  1.00  0.00
ATOM   2749  C   ASP   173       5.753   6.463  14.281  1.00  0.00
ATOM   2750  O   ASP   173       5.645   6.154  13.087  1.00  0.00
ATOM   2751  N   SER   174       5.053   7.481  14.839  1.00  0.00
ATOM   2752  H   SER   174       5.166   7.670  15.825  1.00  0.00
ATOM   2753  CA  SER   174       4.080   8.289  14.080  1.00  0.00
ATOM   2754  HA  SER   174       3.333   7.634  13.632  1.00  0.00
ATOM   2755  CB  SER   174       3.370   9.292  14.987  1.00  0.00
ATOM   2756  HB2 SER   174       4.117   9.924  15.467  1.00  0.00
ATOM   2757  HB3 SER   174       2.708   9.910  14.380  1.00  0.00
ATOM   2758  OG  SER   174       2.612   8.622  15.977  1.00  0.00
ATOM   2759  HG  SER   174       2.174   9.267  16.537  1.00  0.00
ATOM   2760  C   SER   174       4.755   9.019  12.922  1.00  0.00
ATOM   2761  O   SER   174       5.825   9.590  13.117  1.00  0.00
ATOM   2762  N   PRO   175       4.178   8.993  11.706  1.00  0.00
ATOM   2763  CD  PRO   175       2.926   8.325  11.283  1.00  0.00
ATOM   2764  HD2 PRO   175       2.077   8.842  11.731  1.00  0.00
ATOM   2765  HD3 PRO   175       2.941   7.290  11.624  1.00  0.00
ATOM   2766  CG  PRO   175       2.944   8.435   9.806  1.00  0.00
ATOM   2767  HG2 PRO   175       2.123   9.091   9.516  1.00  0.00
ATOM   2768  HG3 PRO   175       2.772   7.437   9.400  1.00  0.00
ATOM   2769  CB  PRO   175       4.251   8.970   9.356  1.00  0.00
ATOM   2770  HB2 PRO   175       4.070   9.692   8.559  1.00  0.00
ATOM   2771  HB3 PRO   175       4.947   8.209   9.005  1.00  0.00
ATOM   2772  CA  PRO   175       4.830   9.683  10.581  1.00  0.00
ATOM   2773  HA  PRO   175       5.906   9.526  10.647  1.00  0.00
ATOM   2774  C   PRO   175       4.530  11.181  10.622  1.00  0.00
ATOM   2775  O   PRO   175       3.847  11.702   9.747  1.00  0.00
ATOM   2776  N   VAL   176       5.049  11.872  11.667  1.00  0.00
ATOM   2777  H   VAL   176       5.468  11.318  12.401  1.00  0.00
ATOM   2778  CA  VAL   176       4.807  13.304  11.924  1.00  0.00
ATOM   2779  HA  VAL   176       3.743  13.534  11.981  1.00  0.00
ATOM   2780  CB  VAL   176       5.501  13.834  13.215  1.00  0.00
ATOM   2781  HB  VAL   176       5.264  14.892  13.329  1.00  0.00
ATOM   2782  CG1 VAL   176       5.024  13.071  14.448  1.00  0.00
ATOM   2783 HG11 VAL   176       5.260  12.013  14.335  1.00  0.00
ATOM   2784 HG12 VAL   176       5.524  13.462  15.334  1.00  0.00
ATOM   2785 HG13 VAL   176       3.946  13.192  14.557  1.00  0.00
ATOM   2786  CG2 VAL   176       7.028  13.801  13.103  1.00  0.00
ATOM   2787 HG21 VAL   176       7.346  14.423  12.266  1.00  0.00
ATOM   2788 HG22 VAL   176       7.469  14.179  14.025  1.00  0.00
ATOM   2789 HG23 VAL   176       7.358  12.775  12.937  1.00  0.00
ATOM   2790  C   VAL   176       4.991  14.254  10.720  1.00  0.00
ATOM   2791  O   VAL   176       4.287  15.250  10.625  1.00  0.00
ATOM   2792  N   PHE   177       5.944  13.961   9.826  1.00  0.00
ATOM   2793  H   PHE   177       6.578  13.200  10.020  1.00  0.00
ATOM   2794  CA  PHE   177       6.230  14.830   8.677  1.00  0.00
ATOM   2795  HA  PHE   177       6.092  15.873   8.963  1.00  0.00
ATOM   2796  CB  PHE   177       7.679  14.640   8.191  1.00  0.00
ATOM   2797  HB2 PHE   177       7.855  13.590   7.954  1.00  0.00
ATOM   2798  HB3 PHE   177       7.884  15.249   7.311  1.00  0.00
ATOM   2799  CG  PHE   177       8.705  15.026   9.234  1.00  0.00
ATOM   2800  CD1 PHE   177       8.776  16.329   9.718  1.00  0.00
ATOM   2801  HD1 PHE   177       8.086  17.079   9.330  1.00  0.00
ATOM   2802  CE1 PHE   177       9.718  16.683  10.692  1.00  0.00
ATOM   2803  HE1 PHE   177       9.731  17.695  11.097  1.00  0.00
ATOM   2804  CZ  PHE   177      10.631  15.749  11.138  1.00  0.00
ATOM   2805  HZ  PHE   177      11.395  16.037  11.860  1.00  0.00
ATOM   2806  CE2 PHE   177      10.578  14.455  10.670  1.00  0.00
ATOM   2807  HE2 PHE   177      11.286  13.713  11.040  1.00  0.00
ATOM   2808  CD2 PHE   177       9.613  14.090   9.719  1.00  0.00
ATOM   2809  HD2 PHE   177       9.569  13.064   9.353  1.00  0.00
ATOM   2810  C   PHE   177       5.191  14.730   7.559  1.00  0.00
ATOM   2811  O   PHE   177       5.248  15.488   6.592  1.00  0.00
ATOM   2812  N   TRP   178       4.209  13.836   7.737  1.00  0.00
ATOM   2813  H   TRP   178       4.264  13.263   8.568  1.00  0.00
ATOM   2814  CA  TRP   178       3.088  13.620   6.819  1.00  0.00
ATOM   2815  HA  TRP   178       3.213  14.224   5.920  1.00  0.00
ATOM   2816  CB  TRP   178       3.039  12.119   6.407  1.00  0.00
ATOM   2817  HB2 TRP   178       3.308  11.462   7.234  1.00  0.00
ATOM   2818  HB3 TRP   178       2.028  11.888   6.073  1.00  0.00
ATOM   2819  CG  TRP   178       3.957  11.773   5.266  1.00  0.00
ATOM   2820  CD1 TRP   178       3.610  11.612   3.955  1.00  0.00
ATOM   2821  HD1 TRP   178       2.550  11.691   3.715  1.00  0.00
ATOM   2822  NE1 TRP   178       4.729  11.375   3.192  1.00  0.00
ATOM   2823  HE1 TRP   178       4.746  11.285   2.186  1.00  0.00
ATOM   2824  CE2 TRP   178       5.827  11.310   4.019  1.00  0.00
ATOM   2825  CZ2 TRP   178       7.171  11.056   3.724  1.00  0.00
ATOM   2826  HZ2 TRP   178       7.449  10.850   2.690  1.00  0.00
ATOM   2827  CH2 TRP   178       8.069  11.082   4.772  1.00  0.00
ATOM   2828  HH2 TRP   178       9.126  10.905   4.576  1.00  0.00
ATOM   2829  CZ3 TRP   178       7.654  11.332   6.089  1.00  0.00
ATOM   2830  HZ3 TRP   178       8.368  11.333   6.912  1.00  0.00
ATOM   2831  CE3 TRP   178       6.323  11.586   6.382  1.00  0.00
ATOM   2832  HE3 TRP   178       6.045  11.726   7.427  1.00  0.00
ATOM   2833  CD2 TRP   178       5.382  11.589   5.331  1.00  0.00
ATOM   2834  C   TRP   178       1.769  14.029   7.518  1.00  0.00
ATOM   2835  O   TRP   178       0.684  13.871   6.954  1.00  0.00
ATOM   2836  N   TYR   179       1.872  14.518   8.756  1.00  0.00
ATOM   2837  H   TYR   179       2.790  14.550   9.176  1.00  0.00
ATOM   2838  CA  TYR   179       0.719  14.840   9.589  1.00  0.00
ATOM   2839  HA  TYR   179      -0.181  14.391   9.170  1.00  0.00
ATOM   2840  CB  TYR   179       0.927  14.288  11.018  1.00  0.00
ATOM   2841  HB2 TYR   179       1.982  14.460  11.231  1.00  0.00
ATOM   2842  HB3 TYR   179       0.318  14.884  11.698  1.00  0.00
ATOM   2843  CG  TYR   179       0.606  12.817  11.208  1.00  0.00
ATOM   2844  CD1 TYR   179       0.191  12.024  10.140  1.00  0.00
ATOM   2845  HD1 TYR   179       0.122  12.474   9.149  1.00  0.00
ATOM   2846  CE1 TYR   179      -0.132  10.679  10.319  1.00  0.00
ATOM   2847  HE1 TYR   179      -0.480  10.082   9.476  1.00  0.00
ATOM   2848  CZ  TYR   179      -0.064  10.119  11.584  1.00  0.00
ATOM   2849  OH  TYR   179      -0.363   8.795  11.766  1.00  0.00
ATOM   2850  HH  TYR   179      -0.607   8.350  10.951  1.00  0.00
ATOM   2851  CE2 TYR   179       0.360  10.881  12.657  1.00  0.00
ATOM   2852  HE2 TYR   179       0.449  10.434  13.647  1.00  0.00
ATOM   2853  CD2 TYR   179       0.676  12.226  12.468  1.00  0.00
ATOM   2854  HD2 TYR   179       0.985  12.838  13.316  1.00  0.00
ATOM   2855  C   TYR   179       0.250  16.293   9.633  1.00  0.00
ATOM   2856  O   TYR   179       1.052  17.229   9.737  1.00  0.00
ATOM   2857  N   ALA   180      -1.083  16.456   9.623  1.00  0.00
ATOM   2858  H   ALA   180      -1.638  15.620   9.510  1.00  0.00
ATOM   2859  CA  ALA   180      -1.776  17.738   9.744  1.00  0.00
ATOM   2860  HA  ALA   180      -1.383  18.474   9.042  1.00  0.00
ATOM   2861  CB  ALA   180      -3.256  17.544   9.467  1.00  0.00
ATOM   2862  HB1 ALA   180      -3.666  16.817  10.168  1.00  0.00
ATOM   2863  HB2 ALA   180      -3.776  18.495   9.585  1.00  0.00
ATOM   2864  HB3 ALA   180      -3.391  17.182   8.448  1.00  0.00
ATOM   2865  C   ALA   180      -1.570  18.300  11.172  1.00  0.00
ATOM   2866  O   ALA   180      -1.273  17.516  12.087  1.00  0.00
ATOM   2867  N   PRO   181      -1.687  19.633  11.376  1.00  0.00
ATOM   2868  CD  PRO   181      -1.996  20.703  10.404  1.00  0.00
ATOM   2869  HD2 PRO   181      -3.074  20.762  10.256  1.00  0.00
ATOM   2870  HD3 PRO   181      -1.510  20.483   9.453  1.00  0.00
ATOM   2871  CG  PRO   181      -1.440  21.923  11.056  1.00  0.00
ATOM   2872  HG2 PRO   181      -1.963  22.812  10.704  1.00  0.00
ATOM   2873  HG3 PRO   181      -0.376  22.017  10.838  1.00  0.00
ATOM   2874  CB  PRO   181      -1.666  21.698  12.515  1.00  0.00
ATOM   2875  HB2 PRO   181      -2.675  21.985  12.814  1.00  0.00
ATOM   2876  HB3 PRO   181      -0.940  22.253  13.109  1.00  0.00
ATOM   2877  CA  PRO   181      -1.471  20.193  12.721  1.00  0.00
ATOM   2878  HA  PRO   181      -0.441  19.964  12.995  1.00  0.00
ATOM   2879  C   PRO   181      -2.411  19.663  13.797  1.00  0.00
ATOM   2880  O   PRO   181      -1.978  19.539  14.942  1.00  0.00
ATOM   2881  N   GLU   182      -3.683  19.336  13.447  1.00  0.00
ATOM   2882  H   GLU   182      -4.036  19.563  12.528  1.00  0.00
ATOM   2883  CA  GLU   182      -4.635  18.826  14.456  1.00  0.00
ATOM   2884  HA  GLU   182      -4.588  19.468  15.336  1.00  0.00
ATOM   2885  CB  GLU   182      -6.090  18.800  13.943  1.00  0.00
ATOM   2886  HB2 GLU   182      -6.721  18.584  14.805  1.00  0.00
ATOM   2887  HB3 GLU   182      -6.309  19.802  13.574  1.00  0.00
ATOM   2888  CG  GLU   182      -6.369  17.776  12.837  1.00  0.00
ATOM   2889  HG2 GLU   182      -5.777  16.902  13.105  1.00  0.00
ATOM   2890  HG3 GLU   182      -7.429  17.536  12.922  1.00  0.00
ATOM   2891  CD  GLU   182      -6.055  18.180  11.407  1.00  0.00
ATOM   2892  OE1 GLU   182      -5.529  19.297  11.186  1.00  0.00
ATOM   2893  OE2 GLU   182      -6.346  17.370  10.497  1.00  0.00
ATOM   2894  C   GLU   182      -4.183  17.474  15.058  1.00  0.00
ATOM   2895  O   GLU   182      -4.497  17.179  16.213  1.00  0.00
ATOM   2896  N   CYS   183      -3.397  16.697  14.288  1.00  0.00
ATOM   2897  H   CYS   183      -3.215  17.034  13.353  1.00  0.00
ATOM   2898  CA  CYS   183      -2.828  15.402  14.683  1.00  0.00
ATOM   2899  HA  CYS   183      -3.579  14.814  15.212  1.00  0.00
ATOM   2900  CB  CYS   183      -2.377  14.623  13.454  1.00  0.00
ATOM   2901  HB2 CYS   183      -1.555  15.135  12.955  1.00  0.00
ATOM   2902  HB3 CYS   183      -2.063  13.617  13.731  1.00  0.00
ATOM   2903  SG  CYS   183      -3.664  14.420  12.213  1.00  0.00
ATOM   2904  HG  CYS   183      -2.920  13.731  11.352  1.00  0.00
ATOM   2905  C   CYS   183      -1.667  15.605  15.628  1.00  0.00
ATOM   2906  O   CYS   183      -1.523  14.863  16.594  1.00  0.00
ATOM   2907  N   LEU   184      -0.798  16.553  15.288  1.00  0.00
ATOM   2908  H   LEU   184      -0.977  17.063  14.435  1.00  0.00
ATOM   2909  CA  LEU   184       0.410  16.867  16.040  1.00  0.00
ATOM   2910  HA  LEU   184       0.958  15.953  16.267  1.00  0.00
ATOM   2911  CB  LEU   184       1.320  17.795  15.209  1.00  0.00
ATOM   2912  HB2 LEU   184       0.747  18.718  15.125  1.00  0.00
ATOM   2913  HB3 LEU   184       2.201  17.970  15.826  1.00  0.00
ATOM   2914  CG  LEU   184       1.758  17.336  13.812  1.00  0.00
ATOM   2915  HG  LEU   184       0.874  17.077  13.229  1.00  0.00
ATOM   2916  CD1 LEU   184       2.517  18.438  13.111  1.00  0.00
ATOM   2917 HD11 LEU   184       3.402  18.697  13.693  1.00  0.00
ATOM   2918 HD12 LEU   184       2.821  18.097  12.121  1.00  0.00
ATOM   2919 HD13 LEU   184       1.878  19.315  13.012  1.00  0.00
ATOM   2920  CD2 LEU   184       2.635  16.105  13.882  1.00  0.00
ATOM   2921 HD21 LEU   184       2.084  15.292  14.355  1.00  0.00
ATOM   2922 HD22 LEU   184       2.927  15.808  12.874  1.00  0.00
ATOM   2923 HD23 LEU   184       3.528  16.327  14.467  1.00  0.00
ATOM   2924  C   LEU   184       0.108  17.527  17.384  1.00  0.00
ATOM   2925  O   LEU   184       0.764  17.207  18.374  1.00  0.00
ATOM   2926  N   LYS   185      -0.869  18.456  17.405  1.00  0.00
ATOM   2927  H   LYS   185      -1.325  18.636  16.522  1.00  0.00
ATOM   2928  CA  LYS   185      -1.231  19.286  18.555  1.00  0.00
ATOM   2929  HA  LYS   185      -0.402  19.333  19.262  1.00  0.00
ATOM   2930  CB  LYS   185      -1.554  20.719  18.078  1.00  0.00
ATOM   2931  HB2 LYS   185      -0.883  20.933  17.246  1.00  0.00
ATOM   2932  HB3 LYS   185      -2.583  20.708  17.721  1.00  0.00
ATOM   2933  CG  LYS   185      -1.398  21.800  19.148  1.00  0.00
ATOM   2934  HG2 LYS   185      -2.167  21.631  19.901  1.00  0.00
ATOM   2935  HG3 LYS   185      -0.414  21.677  19.600  1.00  0.00
ATOM   2936  CD  LYS   185      -1.531  23.226  18.591  1.00  0.00
ATOM   2937  HD2 LYS   185      -0.960  23.880  19.249  1.00  0.00
ATOM   2938  HD3 LYS   185      -1.079  23.224  17.599  1.00  0.00
ATOM   2939  CE  LYS   185      -2.958  23.729  18.494  1.00  0.00
ATOM   2940  HE2 LYS   185      -3.569  23.165  19.198  1.00  0.00
ATOM   2941  HE3 LYS   185      -2.968  24.784  18.768  1.00  0.00
ATOM   2942  NZ  LYS   185      -3.506  23.568  17.123  1.00  0.00
ATOM   2943  HZ1 LYS   185      -3.497  22.590  16.869  1.00  0.00
ATOM   2944  HZ2 LYS   185      -4.455  23.913  17.097  1.00  0.00
ATOM   2945  HZ3 LYS   185      -2.940  24.091  16.470  1.00  0.00
ATOM   2946  C   LYS   185      -2.357  18.748  19.431  1.00  0.00
ATOM   2947  O   LYS   185      -2.236  18.794  20.657  1.00  0.00
ATOM   2948  N   GLU   186      -3.462  18.291  18.821  1.00  0.00
ATOM   2949  H   GLU   186      -3.532  18.354  17.816  1.00  0.00
ATOM   2950  CA  GLU   186      -4.629  17.817  19.571  1.00  0.00
ATOM   2951  HA  GLU   186      -4.517  18.061  20.627  1.00  0.00
ATOM   2952  CB  GLU   186      -5.907  18.493  19.043  1.00  0.00
ATOM   2953  HB2 GLU   186      -5.805  18.568  17.961  1.00  0.00
ATOM   2954  HB3 GLU   186      -6.740  17.831  19.283  1.00  0.00
ATOM   2955  CG  GLU   186      -6.172  19.872  19.625  1.00  0.00
ATOM   2956  HG2 GLU   186      -5.204  20.371  19.584  1.00  0.00
ATOM   2957  HG3 GLU   186      -6.870  20.379  18.959  1.00  0.00
ATOM   2958  CD  GLU   186      -6.705  19.917  21.047  1.00  0.00
ATOM   2959  OE1 GLU   186      -7.468  19.002  21.440  1.00  0.00
ATOM   2960  OE2 GLU   186      -6.389  20.898  21.760  1.00  0.00
ATOM   2961  C   GLU   186      -4.794  16.296  19.608  1.00  0.00
ATOM   2962  O   GLU   186      -5.742  15.808  20.221  1.00  0.00
ATOM   2963  N   TYR   187      -3.882  15.552  18.949  1.00  0.00
ATOM   2964  H   TYR   187      -3.216  16.065  18.389  1.00  0.00
ATOM   2965  CA  TYR   187      -3.910  14.089  18.830  1.00  0.00
ATOM   2966  HA  TYR   187      -3.244  13.785  18.022  1.00  0.00
ATOM   2967  CB  TYR   187      -3.456  13.392  20.136  1.00  0.00
ATOM   2968  HB2 TYR   187      -4.214  13.624  20.884  1.00  0.00
ATOM   2969  HB3 TYR   187      -3.427  12.315  19.969  1.00  0.00
ATOM   2970  CG  TYR   187      -2.103  13.863  20.627  1.00  0.00
ATOM   2971  CD1 TYR   187      -1.996  14.716  21.721  1.00  0.00
ATOM   2972  HD1 TYR   187      -2.906  15.031  22.231  1.00  0.00
ATOM   2973  CE1 TYR   187      -0.754  15.170  22.166  1.00  0.00
ATOM   2974  HE1 TYR   187      -0.691  15.843  23.021  1.00  0.00
ATOM   2975  CZ  TYR   187       0.399  14.786  21.499  1.00  0.00
ATOM   2976  OH  TYR   187       1.623  15.228  21.942  1.00  0.00
ATOM   2977  HH  TYR   187       1.561  15.792  22.716  1.00  0.00
ATOM   2978  CE2 TYR   187       0.316  13.935  20.409  1.00  0.00
ATOM   2979  HE2 TYR   187       1.221  13.617  19.890  1.00  0.00
ATOM   2980  CD2 TYR   187      -0.932  13.483  19.977  1.00  0.00
ATOM   2981  HD2 TYR   187      -1.002  12.819  19.115  1.00  0.00
ATOM   2982  C   TYR   187      -5.259  13.549  18.279  1.00  0.00
ATOM   2983  O   TYR   187      -5.733  12.492  18.701  1.00  0.00
ATOM   2984  N   LYS   188      -5.867  14.297  17.340  1.00  0.00
ATOM   2985  H   LYS   188      -5.422  15.163  17.071  1.00  0.00
ATOM   2986  CA  LYS   188      -7.143  13.946  16.708  1.00  0.00
ATOM   2987  HA  LYS   188      -7.528  13.028  17.153  1.00  0.00
ATOM   2988  CB  LYS   188      -8.188  15.065  16.904  1.00  0.00
ATOM   2989  HB2 LYS   188      -7.717  15.989  16.568  1.00  0.00
ATOM   2990  HB3 LYS   188      -9.024  14.824  16.248  1.00  0.00
ATOM   2991  CG  LYS   188      -8.699  15.246  18.334  1.00  0.00
ATOM   2992  HG2 LYS   188      -9.134  14.307  18.678  1.00  0.00
ATOM   2993  HG3 LYS   188      -7.863  15.516  18.979  1.00  0.00
ATOM   2994  CD  LYS   188      -9.758  16.346  18.387  1.00  0.00
ATOM   2995  HD2 LYS   188      -9.267  17.280  18.115  1.00  0.00
ATOM   2996  HD3 LYS   188     -10.514  16.102  17.641  1.00  0.00
ATOM   2997  CE  LYS   188     -10.418  16.499  19.742  1.00  0.00
ATOM   2998  HE2 LYS   188     -11.362  17.024  19.597  1.00  0.00
ATOM   2999  HE3 LYS   188     -10.613  15.501  20.134  1.00  0.00
ATOM   3000  NZ  LYS   188      -9.573  17.255  20.708  1.00  0.00
ATOM   3001  HZ1 LYS   188      -9.392  18.180  20.345  1.00  0.00
ATOM   3002  HZ2 LYS   188     -10.057  17.329  21.592  1.00  0.00
ATOM   3003  HZ3 LYS   188      -8.698  16.768  20.842  1.00  0.00
ATOM   3004  C   LYS   188      -6.917  13.703  15.215  1.00  0.00
ATOM   3005  O   LYS   188      -6.329  14.554  14.533  1.00  0.00
ATOM   3006  N   PHE   189      -7.380  12.540  14.714  1.00  0.00
ATOM   3007  H   PHE   189      -7.761  11.849  15.344  1.00  0.00
ATOM   3008  CA  PHE   189      -7.238  12.187  13.304  1.00  0.00
ATOM   3009  HA  PHE   189      -6.714  12.992  12.788  1.00  0.00
ATOM   3010  CB  PHE   189      -6.443  10.880  13.113  1.00  0.00
ATOM   3011  HB2 PHE   189      -5.651  10.824  13.860  1.00  0.00
ATOM   3012  HB3 PHE   189      -7.085  10.003  13.199  1.00  0.00
ATOM   3013  CG  PHE   189      -5.772  10.796  11.762  1.00  0.00
ATOM   3014  CD1 PHE   189      -4.411  11.031  11.631  1.00  0.00
ATOM   3015  HD1 PHE   189      -3.822  11.261  12.519  1.00  0.00
ATOM   3016  CE1 PHE   189      -3.793  10.975  10.377  1.00  0.00
ATOM   3017  HE1 PHE   189      -2.722  11.162  10.289  1.00  0.00
ATOM   3018  CZ  PHE   189      -4.535  10.683   9.256  1.00  0.00
ATOM   3019  HZ  PHE   189      -4.050  10.635   8.281  1.00  0.00
ATOM   3020  CE2 PHE   189      -5.892  10.453   9.364  1.00  0.00
ATOM   3021  HE2 PHE   189      -6.481  10.229   8.475  1.00  0.00
ATOM   3022  CD2 PHE   189      -6.508  10.508  10.614  1.00  0.00
ATOM   3023  HD2 PHE   189      -7.579  10.325  10.702  1.00  0.00
ATOM   3024  C   PHE   189      -8.590  12.130  12.620  1.00  0.00
ATOM   3025  O   PHE   189      -9.374  11.206  12.852  1.00  0.00
ATOM   3026  N   TYR   190      -8.858  13.142  11.782  1.00  0.00
ATOM   3027  H   TYR   190      -8.120  13.820  11.656  1.00  0.00
ATOM   3028  CA  TYR   190     -10.091  13.305  11.007  1.00  0.00
ATOM   3029  HA  TYR   190     -10.933  12.855  11.533  1.00  0.00
ATOM   3030  CB  TYR   190     -10.376  14.814  10.816  1.00  0.00
ATOM   3031  HB2 TYR   190      -9.479  15.217  10.346  1.00  0.00
ATOM   3032  HB3 TYR   190     -11.220  14.912  10.133  1.00  0.00
ATOM   3033  CG  TYR   190     -10.665  15.579  12.088  1.00  0.00
ATOM   3034  CD1 TYR   190     -11.974  15.843  12.484  1.00  0.00
ATOM   3035  HD1 TYR   190     -12.794  15.478  11.866  1.00  0.00
ATOM   3036  CE1 TYR   190     -12.245  16.563  13.648  1.00  0.00
ATOM   3037  HE1 TYR   190     -13.275  16.770  13.939  1.00  0.00
ATOM   3038  CZ  TYR   190     -11.197  17.022  14.433  1.00  0.00
ATOM   3039  OH  TYR   190     -11.440  17.724  15.588  1.00  0.00
ATOM   3040  HH  TYR   190     -12.376  17.844  15.764  1.00  0.00
ATOM   3041  CE2 TYR   190      -9.890  16.768  14.059  1.00  0.00
ATOM   3042  HE2 TYR   190      -9.064  17.109  14.683  1.00  0.00
ATOM   3043  CD2 TYR   190      -9.630  16.071  12.879  1.00  0.00
ATOM   3044  HD2 TYR   190      -8.602  15.903  12.560  1.00  0.00
ATOM   3045  C   TYR   190      -9.890  12.697   9.620  1.00  0.00
ATOM   3046  O   TYR   190      -8.744  12.480   9.214  1.00  0.00
ATOM   3047  N   TYR   191     -10.987  12.525   8.846  1.00  0.00
ATOM   3048  H   TYR   191     -11.902  12.677   9.247  1.00  0.00
ATOM   3049  CA  TYR   191     -10.904  12.105   7.446  1.00  0.00
ATOM   3050  HA  TYR   191     -10.435  11.123   7.392  1.00  0.00
ATOM   3051  CB  TYR   191     -12.291  12.021   6.801  1.00  0.00
ATOM   3052  HB2 TYR   191     -12.813  12.952   7.021  1.00  0.00
ATOM   3053  HB3 TYR   191     -12.149  11.929   5.724  1.00  0.00
ATOM   3054  CG  TYR   191     -13.112  10.853   7.303  1.00  0.00
ATOM   3055  CD1 TYR   191     -12.693   9.540   7.098  1.00  0.00
ATOM   3056  HD1 TYR   191     -11.774   9.364   6.540  1.00  0.00
ATOM   3057  CE1 TYR   191     -13.425   8.464   7.591  1.00  0.00
ATOM   3058  HE1 TYR   191     -13.066   7.444   7.450  1.00  0.00
ATOM   3059  CZ  TYR   191     -14.613   8.692   8.263  1.00  0.00
ATOM   3060  OH  TYR   191     -15.342   7.633   8.733  1.00  0.00
ATOM   3061  HH  TYR   191     -14.937   6.784   8.542  1.00  0.00
ATOM   3062  CE2 TYR   191     -15.062   9.987   8.459  1.00  0.00
ATOM   3063  HE2 TYR   191     -15.999  10.170   8.983  1.00  0.00
ATOM   3064  CD2 TYR   191     -14.309  11.059   7.982  1.00  0.00
ATOM   3065  HD2 TYR   191     -14.656  12.080   8.138  1.00  0.00
ATOM   3066  C   TYR   191     -10.037  13.136   6.713  1.00  0.00
ATOM   3067  O   TYR   191      -9.149  12.751   5.961  1.00  0.00
ATOM   3068  N   ALA   192     -10.222  14.437   7.042  1.00  0.00
ATOM   3069  H   ALA   192     -10.996  14.635   7.660  1.00  0.00
ATOM   3070  CA  ALA   192      -9.455  15.567   6.502  1.00  0.00
ATOM   3071  HA  ALA   192      -9.573  15.528   5.419  1.00  0.00
ATOM   3072  CB  ALA   192     -10.025  16.894   7.008  1.00  0.00
ATOM   3073  HB1 ALA   192      -9.906  16.952   8.090  1.00  0.00
ATOM   3074  HB2 ALA   192      -9.492  17.721   6.540  1.00  0.00
ATOM   3075  HB3 ALA   192     -11.084  16.955   6.756  1.00  0.00
ATOM   3076  C   ALA   192      -7.956  15.478   6.802  1.00  0.00
ATOM   3077  O   ALA   192      -7.159  16.093   6.086  1.00  0.00
ATOM   3078  N   SER   193      -7.561  14.712   7.840  1.00  0.00
ATOM   3079  H   SER   193      -8.252  14.295   8.448  1.00  0.00
ATOM   3080  CA  SER   193      -6.133  14.523   8.170  1.00  0.00
ATOM   3081  HA  SER   193      -5.623  15.485   8.118  1.00  0.00
ATOM   3082  CB  SER   193      -5.950  13.950   9.572  1.00  0.00
ATOM   3083  HB2 SER   193      -6.371  12.945   9.586  1.00  0.00
ATOM   3084  HB3 SER   193      -4.881  13.898   9.781  1.00  0.00
ATOM   3085  OG  SER   193      -6.586  14.743  10.558  1.00  0.00
ATOM   3086  HG  SER   193      -6.447  14.350  11.423  1.00  0.00
ATOM   3087  C   SER   193      -5.439  13.638   7.147  1.00  0.00
ATOM   3088  O   SER   193      -4.244  13.822   6.879  1.00  0.00
ATOM   3089  N   ASP   194      -6.187  12.683   6.553  1.00  0.00
ATOM   3090  H   ASP   194      -7.136  12.536   6.865  1.00  0.00
ATOM   3091  CA  ASP   194      -5.661  11.817   5.509  1.00  0.00
ATOM   3092  HA  ASP   194      -4.686  11.433   5.811  1.00  0.00
ATOM   3093  CB  ASP   194      -6.602  10.624   5.252  1.00  0.00
ATOM   3094  HB2 ASP   194      -7.586  11.008   5.521  1.00  0.00
ATOM   3095  HB3 ASP   194      -6.579  10.395   4.187  1.00  0.00
ATOM   3096  CG  ASP   194      -6.317   9.351   6.052  1.00  0.00
ATOM   3097  OD1 ASP   194      -5.153   9.162   6.484  1.00  0.00
ATOM   3098  OD2 ASP   194      -7.240   8.525   6.196  1.00  0.00
ATOM   3099  C   ASP   194      -5.458  12.633   4.222  1.00  0.00
ATOM   3100  O   ASP   194      -4.564  12.313   3.443  1.00  0.00
ATOM   3101  N   VAL   195      -6.276  13.691   4.012  1.00  0.00
ATOM   3102  H   VAL   195      -7.070  13.815   4.624  1.00  0.00
ATOM   3103  CA  VAL   195      -6.163  14.568   2.821  1.00  0.00
ATOM   3104  HA  VAL   195      -5.965  13.961   1.938  1.00  0.00
ATOM   3105  CB  VAL   195      -7.405  15.458   2.544  1.00  0.00
ATOM   3106  HB  VAL   195      -7.654  16.005   3.454  1.00  0.00
ATOM   3107  CG1 VAL   195      -7.128  16.452   1.412  1.00  0.00
ATOM   3108 HG11 VAL   195      -6.879  15.906   0.502  1.00  0.00
ATOM   3109 HG12 VAL   195      -8.014  17.062   1.239  1.00  0.00
ATOM   3110 HG13 VAL   195      -6.292  17.095   1.689  1.00  0.00
ATOM   3111  CG2 VAL   195      -8.637  14.599   2.198  1.00  0.00
ATOM   3112 HG21 VAL   195      -8.863  13.935   3.032  1.00  0.00
ATOM   3113 HG22 VAL   195      -9.492  15.248   2.009  1.00  0.00
ATOM   3114 HG23 VAL   195      -8.428  14.006   1.307  1.00  0.00
ATOM   3115  C   VAL   195      -4.858  15.362   2.912  1.00  0.00
ATOM   3116  O   VAL   195      -4.150  15.498   1.915  1.00  0.00
ATOM   3117  N   TRP   196      -4.523  15.846   4.117  1.00  0.00
ATOM   3118  H   TRP   196      -5.171  15.760   4.887  1.00  0.00
ATOM   3119  CA  TRP   196      -3.247  16.527   4.356  1.00  0.00
ATOM   3120  HA  TRP   196      -3.201  17.435   3.755  1.00  0.00
ATOM   3121  CB  TRP   196      -3.093  16.910   5.842  1.00  0.00
ATOM   3122  HB2 TRP   196      -3.855  17.628   6.146  1.00  0.00
ATOM   3123  HB3 TRP   196      -3.172  16.015   6.458  1.00  0.00
ATOM   3124  CG  TRP   196      -1.759  17.537   6.160  1.00  0.00
ATOM   3125  CD1 TRP   196      -0.542  16.910   6.208  1.00  0.00
ATOM   3126  HD1 TRP   196      -0.531  15.837   6.020  1.00  0.00
ATOM   3127  NE1 TRP   196       0.447  17.823   6.497  1.00  0.00
ATOM   3128  HE1 TRP   196       1.430  17.613   6.596  1.00  0.00
ATOM   3129  CE2 TRP   196      -0.122  19.060   6.651  1.00  0.00
ATOM   3130  CZ2 TRP   196       0.464  20.292   6.965  1.00  0.00
ATOM   3131  HZ2 TRP   196       1.544  20.337   7.101  1.00  0.00
ATOM   3132  CH2 TRP   196      -0.374  21.379   7.082  1.00  0.00
ATOM   3133  HH2 TRP   196       0.048  22.353   7.330  1.00  0.00
ATOM   3134  CZ3 TRP   196      -1.756  21.266   6.892  1.00  0.00
ATOM   3135  HZ3 TRP   196      -2.408  22.133   7.003  1.00  0.00
ATOM   3136  CE3 TRP   196      -2.339  20.051   6.556  1.00  0.00
ATOM   3137  HE3 TRP   196      -3.414  20.024   6.381  1.00  0.00
ATOM   3138  CD2 TRP   196      -1.515  18.913   6.450  1.00  0.00
ATOM   3139  C   TRP   196      -2.096  15.602   3.936  1.00  0.00
ATOM   3140  O   TRP   196      -1.242  16.023   3.156  1.00  0.00
ATOM   3141  N   SER   197      -2.082  14.335   4.435  1.00  0.00
ATOM   3142  H   SER   197      -2.788  14.082   5.112  1.00  0.00
ATOM   3143  CA  SER   197      -1.054  13.337   4.093  1.00  0.00
ATOM   3144  HA  SER   197      -0.073  13.720   4.376  1.00  0.00
ATOM   3145  CB  SER   197      -1.288  12.020   4.819  1.00  0.00
ATOM   3146  HB2 SER   197      -2.185  11.555   4.410  1.00  0.00
ATOM   3147  HB3 SER   197      -0.431  11.371   4.644  1.00  0.00
ATOM   3148  OG  SER   197      -1.453  12.218   6.211  1.00  0.00
ATOM   3149  HG  SER   197      -1.599  11.371   6.639  1.00  0.00
ATOM   3150  C   SER   197      -0.987  13.094   2.584  1.00  0.00
ATOM   3151  O   SER   197       0.109  12.967   2.036  1.00  0.00
ATOM   3152  N   PHE   198      -2.142  13.089   1.901  1.00  0.00
ATOM   3153  H   PHE   198      -3.018  13.125   2.403  1.00  0.00
ATOM   3154  CA  PHE   198      -2.184  12.960   0.440  1.00  0.00
ATOM   3155  HA  PHE   198      -1.683  12.038   0.145  1.00  0.00
ATOM   3156  CB  PHE   198      -3.635  12.921  -0.083  1.00  0.00
ATOM   3157  HB2 PHE   198      -4.034  11.923   0.099  1.00  0.00
ATOM   3158  HB3 PHE   198      -4.289  13.663   0.375  1.00  0.00
ATOM   3159  CG  PHE   198      -3.704  13.147  -1.575  1.00  0.00
ATOM   3160  CD1 PHE   198      -3.277  12.164  -2.465  1.00  0.00
ATOM   3161  HD1 PHE   198      -2.933  11.204  -2.077  1.00  0.00
ATOM   3162  CE1 PHE   198      -3.288  12.399  -3.849  1.00  0.00
ATOM   3163  HE1 PHE   198      -2.973  11.616  -4.540  1.00  0.00
ATOM   3164  CZ  PHE   198      -3.699  13.625  -4.335  1.00  0.00
ATOM   3165  HZ  PHE   198      -3.690  13.810  -5.409  1.00  0.00
ATOM   3166  CE2 PHE   198      -4.120  14.611  -3.470  1.00  0.00
ATOM   3167  HE2 PHE   198      -4.447  15.576  -3.859  1.00  0.00
ATOM   3168  CD2 PHE   198      -4.126  14.374  -2.092  1.00  0.00
ATOM   3169  HD2 PHE   198      -4.463  15.152  -1.406  1.00  0.00
ATOM   3170  C   PHE   198      -1.400  14.105  -0.236  1.00  0.00
ATOM   3171  O   PHE   198      -0.652  13.861  -1.182  1.00  0.00
ATOM   3172  N   GLY   199      -1.601  15.333   0.236  1.00  0.00
ATOM   3173  H   GLY   199      -2.278  15.461   0.974  1.00  0.00
ATOM   3174  CA  GLY   199      -0.890  16.505  -0.261  1.00  0.00
ATOM   3175  HA2 GLY   199      -1.155  16.682  -1.303  1.00  0.00
ATOM   3176  HA3 GLY   199      -1.159  17.378   0.334  1.00  0.00
ATOM   3177  C   GLY   199       0.611  16.282  -0.162  1.00  0.00
ATOM   3178  O   GLY   199       1.353  16.609  -1.085  1.00  0.00
ATOM   3179  N   VAL   200       1.064  15.702   0.951  1.00  0.00
ATOM   3180  H   VAL   200       0.418  15.574   1.718  1.00  0.00
ATOM   3181  CA  VAL   200       2.479  15.383   1.173  1.00  0.00
ATOM   3182  HA  VAL   200       3.099  16.220   0.851  1.00  0.00
ATOM   3183  CB  VAL   200       2.836  15.039   2.657  1.00  0.00
ATOM   3184  HB  VAL   200       2.329  14.116   2.938  1.00  0.00
ATOM   3185  CG1 VAL   200       4.339  14.860   2.817  1.00  0.00
ATOM   3186 HG11 VAL   200       4.847  15.783   2.537  1.00  0.00
ATOM   3187 HG12 VAL   200       4.568  14.621   3.856  1.00  0.00
ATOM   3188 HG13 VAL   200       4.680  14.049   2.174  1.00  0.00
ATOM   3189  CG2 VAL   200       2.344  16.112   3.627  1.00  0.00
ATOM   3190 HG21 VAL   200       1.260  16.203   3.549  1.00  0.00
ATOM   3191 HG22 VAL   200       2.613  15.833   4.645  1.00  0.00
ATOM   3192 HG23 VAL   200       2.807  17.067   3.378  1.00  0.00
ATOM   3193  C   VAL   200       2.924  14.285   0.196  1.00  0.00
ATOM   3194  O   VAL   200       3.985  14.400  -0.406  1.00  0.00
ATOM   3195  N   THR   201       2.096  13.249   0.007  1.00  0.00
ATOM   3196  H   THR   201       1.254  13.211   0.564  1.00  0.00
ATOM   3197  CA  THR   201       2.373  12.137  -0.913  1.00  0.00
ATOM   3198  HA  THR   201       3.336  11.674  -0.697  1.00  0.00
ATOM   3199  CB  THR   201       1.280  11.076  -0.783  1.00  0.00
ATOM   3200  HB  THR   201       0.325  11.564  -0.977  1.00  0.00
ATOM   3201  CG2 THR   201       1.458   9.895  -1.751  1.00  0.00
ATOM   3202 HG21 THR   201       2.412   9.406  -1.558  1.00  0.00
ATOM   3203 HG22 THR   201       0.648   9.180  -1.605  1.00  0.00
ATOM   3204 HG23 THR   201       1.439  10.260  -2.778  1.00  0.00
ATOM   3205  OG1 THR   201       1.292  10.599   0.550  1.00  0.00
ATOM   3206  HG1 THR   201       0.611   9.930   0.656  1.00  0.00
ATOM   3207  C   THR   201       2.478  12.696  -2.346  1.00  0.00
ATOM   3208  O   THR   201       3.379  12.307  -3.072  1.00  0.00
ATOM   3209  N   LEU   202       1.587  13.640  -2.721  1.00  0.00
ATOM   3210  H   LEU   202       0.853  13.897  -2.077  1.00  0.00
ATOM   3211  CA  LEU   202       1.599  14.263  -4.044  1.00  0.00
ATOM   3212  HA  LEU   202       1.549  13.494  -4.815  1.00  0.00
ATOM   3213  CB  LEU   202       0.382  15.208  -4.208  1.00  0.00
ATOM   3214  HB2 LEU   202      -0.478  14.553  -4.068  1.00  0.00
ATOM   3215  HB3 LEU   202       0.413  15.943  -3.404  1.00  0.00
ATOM   3216  CG  LEU   202       0.261  15.926  -5.549  1.00  0.00
ATOM   3217  HG  LEU   202       1.110  16.602  -5.661  1.00  0.00
ATOM   3218  CD1 LEU   202       0.247  14.916  -6.727  1.00  0.00
ATOM   3219 HD11 LEU   202      -0.602  14.241  -6.617  1.00  0.00
ATOM   3220 HD12 LEU   202       0.160  15.457  -7.669  1.00  0.00
ATOM   3221 HD13 LEU   202       1.172  14.340  -6.723  1.00  0.00
ATOM   3222  CD2 LEU   202      -0.985  16.787  -5.582  1.00  0.00
ATOM   3223 HD21 LEU   202      -0.934  17.530  -4.787  1.00  0.00
ATOM   3224 HD22 LEU   202      -1.053  17.291  -6.546  1.00  0.00
ATOM   3225 HD23 LEU   202      -1.864  16.159  -5.437  1.00  0.00
ATOM   3226  C   LEU   202       2.931  15.014  -4.230  1.00  0.00
ATOM   3227  O   LEU   202       3.559  14.886  -5.274  1.00  0.00
ATOM   3228  N   TYR   203       3.372  15.751  -3.192  1.00  0.00
ATOM   3229  H   TYR   203       2.762  15.838  -2.391  1.00  0.00
ATOM   3230  CA  TYR   203       4.649  16.458  -3.168  1.00  0.00
ATOM   3231  HA  TYR   203       4.668  17.212  -3.955  1.00  0.00
ATOM   3232  CB  TYR   203       4.854  17.162  -1.800  1.00  0.00
ATOM   3233  HB2 TYR   203       4.182  18.019  -1.801  1.00  0.00
ATOM   3234  HB3 TYR   203       4.568  16.477  -1.002  1.00  0.00
ATOM   3235  CG  TYR   203       6.275  17.635  -1.574  1.00  0.00
ATOM   3236  CD1 TYR   203       6.710  18.866  -2.067  1.00  0.00
ATOM   3237  HD1 TYR   203       5.994  19.510  -2.578  1.00  0.00
ATOM   3238  CE1 TYR   203       8.032  19.277  -1.916  1.00  0.00
ATOM   3239  HE1 TYR   203       8.361  20.232  -2.325  1.00  0.00
ATOM   3240  CZ  TYR   203       8.935  18.458  -1.252  1.00  0.00
ATOM   3241  OH  TYR   203      10.235  18.860  -1.087  1.00  0.00
ATOM   3242  HH  TYR   203      10.412  19.723  -1.469  1.00  0.00
ATOM   3243  CE2 TYR   203       8.522  17.239  -0.743  1.00  0.00
ATOM   3244  HE2 TYR   203       9.228  16.596  -0.218  1.00  0.00
ATOM   3245  CD2 TYR   203       7.200  16.836  -0.902  1.00  0.00
ATOM   3246  HD2 TYR   203       6.869  15.879  -0.499  1.00  0.00
ATOM   3247  C   TYR   203       5.770  15.451  -3.440  1.00  0.00
ATOM   3248  O   TYR   203       6.613  15.694  -4.301  1.00  0.00
ATOM   3249  N   GLU   204       5.765  14.308  -2.722  1.00  0.00
ATOM   3250  H   GLU   204       5.053  14.187  -2.015  1.00  0.00
ATOM   3251  CA  GLU   204       6.765  13.249  -2.891  1.00  0.00
ATOM   3252  HA  GLU   204       7.753  13.640  -2.652  1.00  0.00
ATOM   3253  CB  GLU   204       6.473  12.066  -1.971  1.00  0.00
ATOM   3254  HB2 GLU   204       5.430  11.795  -2.134  1.00  0.00
ATOM   3255  HB3 GLU   204       7.116  11.250  -2.300  1.00  0.00
ATOM   3256  CG  GLU   204       6.702  12.325  -0.492  1.00  0.00
ATOM   3257  HG2 GLU   204       7.599  12.864  -0.187  1.00  0.00
ATOM   3258  HG3 GLU   204       5.822  12.923  -0.255  1.00  0.00
ATOM   3259  CD  GLU   204       6.630  11.010   0.247  1.00  0.00
ATOM   3260  OE1 GLU   204       5.504  10.604   0.615  1.00  0.00
ATOM   3261  OE2 GLU   204       7.660  10.296   0.267  1.00  0.00
ATOM   3262  C   GLU   204       6.815  12.759  -4.331  1.00  0.00
ATOM   3263  O   GLU   204       7.901  12.667  -4.896  1.00  0.00
ATOM   3264  N   LEU   205       5.646  12.475  -4.938  1.00  0.00
ATOM   3265  H   LEU   205       4.785  12.535  -4.413  1.00  0.00
ATOM   3266  CA  LEU   205       5.582  12.001  -6.328  1.00  0.00
ATOM   3267  HA  LEU   205       6.192  11.102  -6.423  1.00  0.00
ATOM   3268  CB  LEU   205       4.134  11.666  -6.769  1.00  0.00
ATOM   3269  HB2 LEU   205       3.660  12.637  -6.628  1.00  0.00
ATOM   3270  HB3 LEU   205       4.143  11.417  -7.831  1.00  0.00
ATOM   3271  CG  LEU   205       3.338  10.586  -5.993  1.00  0.00
ATOM   3272  HG  LEU   205       2.787  11.070  -5.187  1.00  0.00
ATOM   3273  CD1 LEU   205       2.378   9.871  -6.894  1.00  0.00
ATOM   3274 HD11 LEU   205       2.928   9.385  -7.700  1.00  0.00
ATOM   3275 HD12 LEU   205       1.833   9.119  -6.322  1.00  0.00
ATOM   3276 HD13 LEU   205       1.672  10.587  -7.316  1.00  0.00
ATOM   3277  CD2 LEU   205       4.233   9.591  -5.248  1.00  0.00
ATOM   3278 HD21 LEU   205       4.849  10.127  -4.525  1.00  0.00
ATOM   3279 HD22 LEU   205       3.613   8.863  -4.726  1.00  0.00
ATOM   3280 HD23 LEU   205       4.876   9.075  -5.961  1.00  0.00
ATOM   3281  C   LEU   205       6.195  13.021  -7.268  1.00  0.00
ATOM   3282  O   LEU   205       7.042  12.656  -8.067  1.00  0.00
ATOM   3283  N   LEU   206       5.829  14.301  -7.121  1.00  0.00
ATOM   3284  H   LEU   206       5.081  14.515  -6.477  1.00  0.00
ATOM   3285  CA  LEU   206       6.359  15.384  -7.955  1.00  0.00
ATOM   3286  HA  LEU   206       6.299  15.088  -9.002  1.00  0.00
ATOM   3287  CB  LEU   206       5.572  16.692  -7.768  1.00  0.00
ATOM   3288  HB2 LEU   206       5.250  16.506  -6.744  1.00  0.00
ATOM   3289  HB3 LEU   206       6.250  17.546  -7.786  1.00  0.00
ATOM   3290  CG  LEU   206       4.334  16.998  -8.653  1.00  0.00
ATOM   3291  HG  LEU   206       4.164  18.073  -8.609  1.00  0.00
ATOM   3292  CD1 LEU   206       4.490  16.568 -10.102  1.00  0.00
ATOM   3293 HD11 LEU   206       4.660  15.492 -10.146  1.00  0.00
ATOM   3294 HD12 LEU   206       3.584  16.815 -10.654  1.00  0.00
ATOM   3295 HD13 LEU   206       5.339  17.087 -10.546  1.00  0.00
ATOM   3296  CD2 LEU   206       3.106  16.511  -8.060  1.00  0.00
ATOM   3297 HD21 LEU   206       2.955  16.987  -7.091  1.00  0.00
ATOM   3298 HD22 LEU   206       2.267  16.748  -8.715  1.00  0.00
ATOM   3299 HD23 LEU   206       3.169  15.431  -7.928  1.00  0.00
ATOM   3300  C   LEU   206       7.864  15.635  -7.799  1.00  0.00
ATOM   3301  O   LEU   206       8.454  16.272  -8.671  1.00  0.00
ATOM   3302  N   THR   207       8.490  15.130  -6.719  1.00  0.00
ATOM   3303  H   THR   207       7.941  14.657  -6.016  1.00  0.00
ATOM   3304  CA  THR   207       9.941  15.254  -6.505  1.00  0.00
ATOM   3305  HA  THR   207      10.397  16.040  -7.107  1.00  0.00
ATOM   3306  CB  THR   207      10.272  15.519  -5.010  1.00  0.00
ATOM   3307  HB  THR   207      11.358  15.515  -4.907  1.00  0.00
ATOM   3308  CG2 THR   207       9.726  16.826  -4.506  1.00  0.00
ATOM   3309 HG21 THR   207       8.641  16.830  -4.608  1.00  0.00
ATOM   3310 HG22 THR   207       9.992  16.951  -3.456  1.00  0.00
ATOM   3311 HG23 THR   207      10.148  17.646  -5.087  1.00  0.00
ATOM   3312  OG1 THR   207       9.814  14.430  -4.194  1.00  0.00
ATOM   3313  HG1 THR   207      10.025  14.608  -3.274  1.00  0.00
ATOM   3314  C   THR   207      10.640  13.968  -6.954  1.00  0.00
ATOM   3315  O   THR   207      11.863  13.872  -6.835  1.00  0.00
ATOM   3316  N   HIE   208       9.858  12.966  -7.439  1.00  0.00
ATOM   3317  H   HIE   208       8.868  13.168  -7.438  1.00  0.00
ATOM   3318  CA  HIE   208      10.294  11.621  -7.844  1.00  0.00
ATOM   3319  HA  HIE   208       9.417  11.027  -8.098  1.00  0.00
ATOM   3320  CB  HIE   208      11.236  11.657  -9.067  1.00  0.00
ATOM   3321  HB2 HIE   208      12.122  12.270  -8.899  1.00  0.00
ATOM   3322  HB3 HIE   208      11.539  10.637  -9.303  1.00  0.00
ATOM   3323  CG  HIE   208      10.570  12.196 -10.284  1.00  0.00
ATOM   3324  ND1 HIE   208      10.431  13.559 -10.484  1.00  0.00
ATOM   3325  CE1 HIE   208       9.771  13.689 -11.625  1.00  0.00
ATOM   3326  HE1 HIE   208       9.554  14.699 -11.972  1.00  0.00
ATOM   3327  NE2 HIE   208       9.484  12.498 -12.159  1.00  0.00
ATOM   3328  HE2 HIE   208       8.995  12.309 -13.023  1.00  0.00
ATOM   3329  CD2 HIE   208       9.982  11.538 -11.307  1.00  0.00
ATOM   3330  HD2 HIE   208       9.853  10.481 -11.541  1.00  0.00
ATOM   3331  C   HIE   208      10.921  10.905  -6.647  1.00  0.00
ATOM   3332  O   HIE   208      11.886  10.149  -6.795  1.00  0.00
ATOM   3333  N   CYS   209      10.356  11.167  -5.447  1.00  0.00
ATOM   3334  H   CYS   209       9.627  11.866  -5.448  1.00  0.00
ATOM   3335  CA  CYS   209      10.819  10.648  -4.156  1.00  0.00
ATOM   3336  HA  CYS   209      10.395  11.250  -3.352  1.00  0.00
ATOM   3337  CB  CYS   209      10.393   9.197  -3.955  1.00  0.00
ATOM   3338  HB2 CYS   209      10.732   8.574  -4.783  1.00  0.00
ATOM   3339  HB3 CYS   209      10.788   8.802  -3.019  1.00  0.00
ATOM   3340  SG  CYS   209       8.605   8.988  -3.872  1.00  0.00
ATOM   3341  HG  CYS   209       8.627   7.669  -3.702  1.00  0.00
ATOM   3342  C   CYS   209      12.322  10.859  -3.928  1.00  0.00
ATOM   3343  O   CYS   209      13.016  10.000  -3.377  1.00  0.00
ATOM   3344  N   ASP   210      12.809  12.031  -4.340  1.00  0.00
ATOM   3345  H   ASP   210      12.197  12.682  -4.810  1.00  0.00
ATOM   3346  CA  ASP   210      14.212  12.409  -4.153  1.00  0.00
ATOM   3347  HA  ASP   210      14.868  11.633  -4.547  1.00  0.00
ATOM   3348  CB  ASP   210      14.497  13.723  -4.904  1.00  0.00
ATOM   3349  HB2 ASP   210      14.155  13.574  -5.928  1.00  0.00
ATOM   3350  HB3 ASP   210      13.890  14.493  -4.427  1.00  0.00
ATOM   3351  CG  ASP   210      15.945  14.159  -4.915  1.00  0.00
ATOM   3352  OD1 ASP   210      16.703  13.714  -4.044  1.00  0.00
ATOM   3353  OD2 ASP   210      16.312  14.949  -5.799  1.00  0.00
ATOM   3354  C   ASP   210      14.438  12.570  -2.645  1.00  0.00
ATOM   3355  O   ASP   210      13.763  13.385  -2.009  1.00  0.00
ATOM   3356  N   SER   211      15.369  11.775  -2.065  1.00  0.00
ATOM   3357  H   SER   211      15.813  11.048  -2.608  1.00  0.00
ATOM   3358  CA  SER   211      15.617  11.815  -0.625  1.00  0.00
ATOM   3359  HA  SER   211      14.670  11.725  -0.093  1.00  0.00
ATOM   3360  CB  SER   211      16.535  10.679  -0.182  1.00  0.00
ATOM   3361  HB2 SER   211      16.681  10.749   0.896  1.00  0.00
ATOM   3362  HB3 SER   211      16.056   9.730  -0.422  1.00  0.00
ATOM   3363  OG  SER   211      17.791  10.753  -0.835  1.00  0.00
ATOM   3364  HG  SER   211      18.349  10.030  -0.540  1.00  0.00
ATOM   3365  C   SER   211      16.088  13.163  -0.111  1.00  0.00
ATOM   3366  O   SER   211      15.717  13.551   1.003  1.00  0.00
ATOM   3367  N   SER   212      16.843  13.909  -0.942  1.00  0.00
ATOM   3368  H   SER   212      17.140  13.502  -1.818  1.00  0.00
ATOM   3369  CA  SER   212      17.317  15.254  -0.605  1.00  0.00
ATOM   3370  HA  SER   212      17.731  15.257   0.403  1.00  0.00
ATOM   3371  CB  SER   212      18.406  15.699  -1.581  1.00  0.00
ATOM   3372  HB2 SER   212      18.908  16.570  -1.160  1.00  0.00
ATOM   3373  HB3 SER   212      19.122  14.885  -1.690  1.00  0.00
ATOM   3374  OG  SER   212      17.871  16.032  -2.855  1.00  0.00
ATOM   3375  HG  SER   212      18.582  16.306  -3.440  1.00  0.00
ATOM   3376  C   SER   212      16.135  16.271  -0.582  1.00  0.00
ATOM   3377  O   SER   212      16.281  17.373  -0.039  1.00  0.00
ATOM   3378  N   GLN   213      14.970  15.889  -1.165  1.00  0.00
ATOM   3379  H   GLN   213      14.933  15.023  -1.682  1.00  0.00
ATOM   3380  CA  GLN   213      13.787  16.755  -1.174  1.00  0.00
ATOM   3381  HA  GLN   213      14.025  17.700  -0.686  1.00  0.00
ATOM   3382  CB  GLN   213      13.320  17.048  -2.620  1.00  0.00
ATOM   3383  HB2 GLN   213      13.004  16.096  -3.047  1.00  0.00
ATOM   3384  HB3 GLN   213      12.461  17.714  -2.543  1.00  0.00
ATOM   3385  CG  GLN   213      14.388  17.689  -3.528  1.00  0.00
ATOM   3386  HG2 GLN   213      15.195  16.965  -3.639  1.00  0.00
ATOM   3387  HG3 GLN   213      13.943  17.890  -4.502  1.00  0.00
ATOM   3388  CD  GLN   213      14.967  18.981  -2.985  1.00  0.00
ATOM   3389  OE1 GLN   213      14.250  19.951  -2.710  1.00  0.00
ATOM   3390  NE2 GLN   213      16.289  19.026  -2.837  1.00  0.00
ATOM   3391 HE21 GLN   213      16.726  19.864  -2.480  1.00  0.00
ATOM   3392 HE22 GLN   213      16.850  18.223  -3.084  1.00  0.00
ATOM   3393  C   GLN   213      12.655  16.165  -0.311  1.00  0.00
ATOM   3394  O   GLN   213      11.574  16.739  -0.232  1.00  0.00
ATOM   3395  N   SER   214      12.916  15.039   0.376  1.00  0.00
ATOM   3396  H   SER   214      13.808  14.581   0.254  1.00  0.00
ATOM   3397  CA  SER   214      11.905  14.384   1.218  1.00  0.00
ATOM   3398  HA  SER   214      11.036  14.121   0.615  1.00  0.00
ATOM   3399  CB  SER   214      12.470  13.111   1.839  1.00  0.00
ATOM   3400  HB2 SER   214      11.646  12.504   2.215  1.00  0.00
ATOM   3401  HB3 SER   214      13.011  12.554   1.074  1.00  0.00
ATOM   3402  OG  SER   214      13.351  13.425   2.908  1.00  0.00
ATOM   3403  HG  SER   214      13.697  12.614   3.286  1.00  0.00
ATOM   3404  C   SER   214      11.296  15.281   2.318  1.00  0.00
ATOM   3405  O   SER   214      11.978  16.174   2.828  1.00  0.00
ATOM   3406  N   PRO   215      10.035  15.029   2.738  1.00  0.00
ATOM   3407  CD  PRO   215       9.037  14.071   2.207  1.00  0.00
ATOM   3408  HD2 PRO   215       9.224  13.078   2.617  1.00  0.00
ATOM   3409  HD3 PRO   215       9.106  14.033   1.119  1.00  0.00
ATOM   3410  CG  PRO   215       7.736  14.654   2.678  1.00  0.00
ATOM   3411  HG2 PRO   215       6.972  13.879   2.746  1.00  0.00
ATOM   3412  HG3 PRO   215       7.399  15.437   1.999  1.00  0.00
ATOM   3413  CB  PRO   215       8.060  15.217   4.021  1.00  0.00
ATOM   3414  HB2 PRO   215       8.086  14.464   4.809  1.00  0.00
ATOM   3415  HB3 PRO   215       7.347  15.997   4.289  1.00  0.00
ATOM   3416  CA  PRO   215       9.460  15.827   3.834  1.00  0.00
ATOM   3417  HA  PRO   215       9.332  16.842   3.458  1.00  0.00
ATOM   3418  C   PRO   215      10.317  15.857   5.109  1.00  0.00
ATOM   3419  O   PRO   215      10.507  16.965   5.591  1.00  0.00
ATOM   3420  N   PRO   216      10.937  14.754   5.634  1.00  0.00
ATOM   3421  CD  PRO   216      10.847  13.329   5.246  1.00  0.00
ATOM   3422  HD2 PRO   216      11.549  13.126   4.437  1.00  0.00
ATOM   3423  HD3 PRO   216       9.834  13.105   4.912  1.00  0.00
ATOM   3424  CG  PRO   216      11.204  12.609   6.512  1.00  0.00
ATOM   3425  HG2 PRO   216      11.595  11.616   6.291  1.00  0.00
ATOM   3426  HG3 PRO   216      10.332  12.519   7.160  1.00  0.00
ATOM   3427  CB  PRO   216      12.237  13.472   7.133  1.00  0.00
ATOM   3428  HB2 PRO   216      13.204  13.278   6.668  1.00  0.00
ATOM   3429  HB3 PRO   216      12.316  13.326   8.210  1.00  0.00
ATOM   3430  CA  PRO   216      11.793  14.904   6.830  1.00  0.00
ATOM   3431  HA  PRO   216      11.179  15.321   7.628  1.00  0.00
ATOM   3432  C   PRO   216      12.998  15.811   6.590  1.00  0.00
ATOM   3433  O   PRO   216      13.317  16.628   7.454  1.00  0.00
ATOM   3434  N   THR   217      13.656  15.685   5.421  1.00  0.00
ATOM   3435  H   THR   217      13.404  14.929   4.801  1.00  0.00
ATOM   3436  CA  THR   217      14.819  16.513   5.074  1.00  0.00
ATOM   3437  HA  THR   217      15.559  16.456   5.873  1.00  0.00
ATOM   3438  CB  THR   217      15.474  16.048   3.763  1.00  0.00
ATOM   3439  HB  THR   217      14.696  15.996   3.001  1.00  0.00
ATOM   3440  CG2 THR   217      16.600  16.996   3.287  1.00  0.00
ATOM   3441 HG21 THR   217      17.378  17.047   4.048  1.00  0.00
ATOM   3442 HG22 THR   217      17.025  16.618   2.358  1.00  0.00
ATOM   3443 HG23 THR   217      16.190  17.992   3.119  1.00  0.00
ATOM   3444  OG1 THR   217      16.026  14.752   3.976  1.00  0.00
ATOM   3445  HG1 THR   217      16.440  14.444   3.167  1.00  0.00
ATOM   3446  C   THR   217      14.466  17.992   5.049  1.00  0.00
ATOM   3447  O   THR   217      15.162  18.797   5.677  1.00  0.00
ATOM   3448  N   LYS   218      13.393  18.347   4.324  1.00  0.00
ATOM   3449  H   LYS   218      12.924  17.650   3.764  1.00  0.00
ATOM   3450  CA  LYS   218      12.980  19.738   4.185  1.00  0.00
ATOM   3451  HA  LYS   218      13.850  20.351   3.948  1.00  0.00
ATOM   3452  CB  LYS   218      11.942  19.906   3.068  1.00  0.00
ATOM   3453  HB2 LYS   218      11.064  19.327   3.356  1.00  0.00
ATOM   3454  HB3 LYS   218      11.681  20.964   3.030  1.00  0.00
ATOM   3455  CG  LYS   218      12.426  19.447   1.681  1.00  0.00
ATOM   3456  HG2 LYS   218      12.499  18.360   1.718  1.00  0.00
ATOM   3457  HG3 LYS   218      11.653  19.734   0.968  1.00  0.00
ATOM   3458  CD  LYS   218      13.774  20.035   1.239  1.00  0.00
ATOM   3459  HD2 LYS   218      14.328  20.289   2.143  1.00  0.00
ATOM   3460  HD3 LYS   218      14.305  19.254   0.695  1.00  0.00
ATOM   3461  CE  LYS   218      13.650  21.254   0.370  1.00  0.00
ATOM   3462  HE2 LYS   218      13.015  21.013  -0.483  1.00  0.00
ATOM   3463  HE3 LYS   218      13.188  22.053   0.951  1.00  0.00
ATOM   3464  NZ  LYS   218      14.981  21.701  -0.114  1.00  0.00
ATOM   3465  HZ1 LYS   218      15.409  20.961  -0.653  1.00  0.00
ATOM   3466  HZ2 LYS   218      14.871  22.520  -0.694  1.00  0.00
ATOM   3467  HZ3 LYS   218      15.569  21.925   0.676  1.00  0.00
ATOM   3468  C   LYS   218      12.520  20.368   5.493  1.00  0.00
ATOM   3469  O   LYS   218      12.958  21.468   5.805  1.00  0.00
ATOM   3470  N   PHE   219      11.679  19.666   6.272  1.00  0.00
ATOM   3471  H   PHE   219      11.286  18.800   5.929  1.00  0.00
ATOM   3472  CA  PHE   219      11.217  20.175   7.565  1.00  0.00
ATOM   3473  HA  PHE   219      10.865  21.200   7.449  1.00  0.00
ATOM   3474  CB  PHE   219      10.074  19.326   8.108  1.00  0.00
ATOM   3475  HB2 PHE   219      10.324  18.279   7.936  1.00  0.00
ATOM   3476  HB3 PHE   219       9.904  19.488   9.173  1.00  0.00
ATOM   3477  CG  PHE   219       8.753  19.575   7.418  1.00  0.00
ATOM   3478  CD1 PHE   219       8.248  20.868   7.284  1.00  0.00
ATOM   3479  HD1 PHE   219       8.822  21.708   7.674  1.00  0.00
ATOM   3480  CE1 PHE   219       7.017  21.093   6.657  1.00  0.00
ATOM   3481  HE1 PHE   219       6.644  22.110   6.540  1.00  0.00
ATOM   3482  CZ  PHE   219       6.277  20.027   6.186  1.00  0.00
ATOM   3483  HZ  PHE   219       5.320  20.204   5.694  1.00  0.00
ATOM   3484  CE2 PHE   219       6.747  18.737   6.337  1.00  0.00
ATOM   3485  HE2 PHE   219       6.157  17.894   5.978  1.00  0.00
ATOM   3486  CD2 PHE   219       7.984  18.512   6.954  1.00  0.00
ATOM   3487  HD2 PHE   219       8.356  17.495   7.075  1.00  0.00
ATOM   3488  C   PHE   219      12.342  20.303   8.590  1.00  0.00
ATOM   3489  O   PHE   219      12.390  21.296   9.315  1.00  0.00
ATOM   3490  N   LEU   220      13.266  19.330   8.634  1.00  0.00
ATOM   3491  H   LEU   220      13.111  18.457   8.149  1.00  0.00
ATOM   3492  CA  LEU   220      14.396  19.419   9.560  1.00  0.00
ATOM   3493  HA  LEU   220      14.039  19.834  10.503  1.00  0.00
ATOM   3494  CB  LEU   220      15.047  18.069   9.838  1.00  0.00
ATOM   3495  HB2 LEU   220      15.125  17.624   8.846  1.00  0.00
ATOM   3496  HB3 LEU   220      16.045  18.206  10.253  1.00  0.00
ATOM   3497  CG  LEU   220      14.234  17.139  10.755  1.00  0.00
ATOM   3498  HG  LEU   220      13.185  17.188  10.462  1.00  0.00
ATOM   3499  CD1 LEU   220      14.725  15.703  10.645  1.00  0.00
ATOM   3500 HD11 LEU   220      15.774  15.654  10.937  1.00  0.00
ATOM   3501 HD12 LEU   220      14.135  15.065  11.302  1.00  0.00
ATOM   3502 HD13 LEU   220      14.619  15.360   9.615  1.00  0.00
ATOM   3503  CD2 LEU   220      14.252  17.631  12.226  1.00  0.00
ATOM   3504 HD21 LEU   220      13.821  18.631  12.280  1.00  0.00
ATOM   3505 HD22 LEU   220      13.668  16.950  12.844  1.00  0.00
ATOM   3506 HD23 LEU   220      15.280  17.659  12.588  1.00  0.00
ATOM   3507  C   LEU   220      15.405  20.508   9.178  1.00  0.00
ATOM   3508  O   LEU   220      16.074  21.040  10.056  1.00  0.00
ATOM   3509  N   GLU   221      15.455  20.900   7.892  1.00  0.00
ATOM   3510  H   GLU   221      14.890  20.419   7.206  1.00  0.00
ATOM   3511  CA  GLU   221      16.282  22.031   7.444  1.00  0.00
ATOM   3512  HA  GLU   221      17.314  21.878   7.758  1.00  0.00
ATOM   3513  CB  GLU   221      16.248  22.160   5.912  1.00  0.00
ATOM   3514  HB2 GLU   221      15.255  21.839   5.596  1.00  0.00
ATOM   3515  HB3 GLU   221      16.376  23.218   5.686  1.00  0.00
ATOM   3516  CG  GLU   221      17.298  21.354   5.171  1.00  0.00
ATOM   3517  HG2 GLU   221      18.256  21.825   5.390  1.00  0.00
ATOM   3518  HG3 GLU   221      17.286  20.346   5.586  1.00  0.00
ATOM   3519  CD  GLU   221      17.102  21.283   3.664  1.00  0.00
ATOM   3520  OE1 GLU   221      16.119  21.868   3.150  1.00  0.00
ATOM   3521  OE2 GLU   221      17.933  20.628   2.996  1.00  0.00
ATOM   3522  C   GLU   221      15.686  23.312   8.058  1.00  0.00
ATOM   3523  O   GLU   221      16.424  24.226   8.413  1.00  0.00
ATOM   3524  N   LEU   222      14.344  23.366   8.191  1.00  0.00
ATOM   3525  H   LEU   222      13.797  22.597   7.832  1.00  0.00
ATOM   3526  CA  LEU   222      13.637  24.512   8.770  1.00  0.00
ATOM   3527  HA  LEU   222      14.126  25.436   8.463  1.00  0.00
ATOM   3528  CB  LEU   222      12.164  24.551   8.298  1.00  0.00
ATOM   3529  HB2 LEU   222      11.764  23.596   8.637  1.00  0.00
ATOM   3530  HB3 LEU   222      11.684  25.362   8.846  1.00  0.00
ATOM   3531  CG  LEU   222      11.889  24.717   6.795  1.00  0.00
ATOM   3532  HG  LEU   222      12.458  23.967   6.245  1.00  0.00
ATOM   3533  CD1 LEU   222      10.414  24.542   6.505  1.00  0.00
ATOM   3534 HD11 LEU   222       9.844  25.291   7.054  1.00  0.00
ATOM   3535 HD12 LEU   222      10.237  24.662   5.436  1.00  0.00
ATOM   3536 HD13 LEU   222      10.098  23.546   6.816  1.00  0.00
ATOM   3537  CD2 LEU   222      12.352  26.087   6.279  1.00  0.00
ATOM   3538 HD21 LEU   222      13.424  26.195   6.445  1.00  0.00
ATOM   3539 HD22 LEU   222      12.140  26.165   5.213  1.00  0.00
ATOM   3540 HD23 LEU   222      11.822  26.876   6.813  1.00  0.00
ATOM   3541  C   LEU   222      13.685  24.515  10.308  1.00  0.00
ATOM   3542  O   LEU   222      13.776  25.584  10.911  1.00  0.00
ATOM   3543  N   ILE   223      13.582  23.328  10.938  1.00  0.00
ATOM   3544  H   ILE   223      13.415  22.509  10.370  1.00  0.00
ATOM   3545  CA  ILE   223      13.559  23.179  12.391  1.00  0.00
ATOM   3546  HA  ILE   223      13.156  24.057  12.895  1.00  0.00
ATOM   3547  CB  ILE   223      12.731  21.915  12.803  1.00  0.00
ATOM   3548  HB  ILE   223      13.112  21.060  12.244  1.00  0.00
ATOM   3549  CG2 ILE   223      12.835  21.624  14.335  1.00  0.00
ATOM   3550 HG21 ILE   223      12.454  22.479  14.895  1.00  0.00
ATOM   3551 HG22 ILE   223      12.247  20.740  14.579  1.00  0.00
ATOM   3552 HG23 ILE   223      13.878  21.451  14.603  1.00  0.00
ATOM   3553  CG1 ILE   223      11.244  22.046  12.364  1.00  0.00
ATOM   3554 HG12 ILE   223      10.748  22.670  13.106  1.00  0.00
ATOM   3555 HG13 ILE   223      11.241  22.556  11.400  1.00  0.00
ATOM   3556  CD1 ILE   223      10.505  20.723  12.239  1.00  0.00
ATOM   3557 HD11 ILE   223      10.507  20.212  13.202  1.00  0.00
ATOM   3558 HD12 ILE   223       9.476  20.909  11.928  1.00  0.00
ATOM   3559 HD13 ILE   223      11.001  20.098  11.496  1.00  0.00
ATOM   3560  C   ILE   223      14.958  23.180  13.027  1.00  0.00
ATOM   3561  O   ILE   223      15.149  23.767  14.087  1.00  0.00
ATOM   3562  N   GLY   224      15.898  22.503  12.396  1.00  0.00
ATOM   3563  H   GLY   224      15.695  22.117  11.485  1.00  0.00
ATOM   3564  CA  GLY   224      17.225  22.285  12.958  1.00  0.00
ATOM   3565  HA2 GLY   224      17.986  22.302  12.178  1.00  0.00
ATOM   3566  HA3 GLY   224      17.458  23.041  13.708  1.00  0.00
ATOM   3567  C   GLY   224      17.224  20.916  13.620  1.00  0.00
ATOM   3568  O   GLY   224      16.152  20.338  13.861  1.00  0.00
ATOM   3569  N   ILE   225      18.411  20.375  13.894  1.00  0.00
ATOM   3570  H   ILE   225      19.235  20.845  13.546  1.00  0.00
ATOM   3571  CA  ILE   225      18.565  19.026  14.461  1.00  0.00
ATOM   3572  HA  ILE   225      17.608  18.540  14.650  1.00  0.00
ATOM   3573  CB  ILE   225      19.442  18.111  13.549  1.00  0.00
ATOM   3574  HB  ILE   225      19.601  17.158  14.053  1.00  0.00
ATOM   3575  CG2 ILE   225      18.748  17.867  12.196  1.00  0.00
ATOM   3576 HG21 ILE   225      18.590  18.820  11.691  1.00  0.00
ATOM   3577 HG22 ILE   225      19.376  17.228  11.575  1.00  0.00
ATOM   3578 HG23 ILE   225      17.787  17.381  12.362  1.00  0.00
ATOM   3579  CG1 ILE   225      20.870  18.676  13.370  1.00  0.00
ATOM   3580 HG12 ILE   225      20.814  19.380  12.539  1.00  0.00
ATOM   3581 HG13 ILE   225      21.098  19.217  14.289  1.00  0.00
ATOM   3582  CD1 ILE   225      21.948  17.672  13.102  1.00  0.00
ATOM   3583 HD11 ILE   225      21.721  17.131  12.183  1.00  0.00
ATOM   3584 HD12 ILE   225      22.904  18.185  12.994  1.00  0.00
ATOM   3585 HD13 ILE   225      22.005  16.969  13.933  1.00  0.00
ATOM   3586  C   ILE   225      18.974  18.985  15.943  1.00  0.00
ATOM   3587  O   ILE   225      19.231  17.898  16.479  1.00  0.00
ATOM   3588  N   ALA   226      19.002  20.149  16.607  1.00  0.00
ATOM   3589  H   ALA   226      18.770  20.995  16.107  1.00  0.00
ATOM   3590  CA  ALA   226      19.394  20.260  18.018  1.00  0.00
ATOM   3591  HA  ALA   226      19.522  19.273  18.461  1.00  0.00
ATOM   3592  CB  ALA   226      20.711  21.014  18.119  1.00  0.00
ATOM   3593  HB1 ALA   226      20.596  22.008  17.687  1.00  0.00
ATOM   3594  HB2 ALA   226      20.999  21.104  19.166  1.00  0.00
ATOM   3595  HB3 ALA   226      21.484  20.470  17.576  1.00  0.00
ATOM   3596  C   ALA   226      18.292  20.981  18.817  1.00  0.00
ATOM   3597  O   ALA   226      18.530  22.048  19.376  1.00  0.00
ATOM   3598  N   GLN   227      17.075  20.398  18.847  1.00  0.00
ATOM   3599  H   GLN   227      16.936  19.534  18.344  1.00  0.00
ATOM   3600  CA  GLN   227      15.919  21.015  19.498  1.00  0.00
ATOM   3601  HA  GLN   227      16.209  21.951  19.976  1.00  0.00
ATOM   3602  CB  GLN   227      14.829  21.318  18.434  1.00  0.00
ATOM   3603  HB2 GLN   227      14.554  20.361  17.990  1.00  0.00
ATOM   3604  HB3 GLN   227      13.974  21.727  18.972  1.00  0.00
ATOM   3605  CG  GLN   227      15.249  22.291  17.329  1.00  0.00
ATOM   3606  HG2 GLN   227      16.083  21.863  16.774  1.00  0.00
ATOM   3607  HG3 GLN   227      14.397  22.421  16.661  1.00  0.00
ATOM   3608  CD  GLN   227      15.664  23.652  17.855  1.00  0.00
ATOM   3609  OE1 GLN   227      14.983  24.277  18.682  1.00  0.00
ATOM   3610  NE2 GLN   227      16.809  24.133  17.396  1.00  0.00
ATOM   3611 HE21 GLN   227      17.137  25.035  17.710  1.00  0.00
ATOM   3612 HE22 GLN   227      17.349  23.595  16.733  1.00  0.00
ATOM   3613  C   GLN   227      15.319  20.199  20.664  1.00  0.00
ATOM   3614  O   GLN   227      14.117  20.314  20.917  1.00  0.00
ATOM   3615  N   GLY   228      16.144  19.403  21.365  1.00  0.00
ATOM   3616  H   GLY   228      17.125  19.403  21.128  1.00  0.00
ATOM   3617  CA  GLY   228      15.692  18.535  22.455  1.00  0.00
ATOM   3618  HA2 GLY   228      16.497  17.849  22.719  1.00  0.00
ATOM   3619  HA3 GLY   228      15.444  19.152  23.319  1.00  0.00
ATOM   3620  C   GLY   228      14.464  17.727  22.053  1.00  0.00
ATOM   3621  O   GLY   228      14.353  17.280  20.911  1.00  0.00
ATOM   3622  N   GLN   229      13.480  17.662  22.954  1.00  0.00
ATOM   3623  H   GLN   229      13.638  18.113  23.844  1.00  0.00
ATOM   3624  CA  GLN   229      12.205  16.986  22.739  1.00  0.00
ATOM   3625  HA  GLN   229      12.357  16.051  22.198  1.00  0.00
ATOM   3626  CB  GLN   229      11.559  16.666  24.108  1.00  0.00
ATOM   3627  HB2 GLN   229      11.352  17.627  24.579  1.00  0.00
ATOM   3628  HB3 GLN   229      10.619  16.158  23.891  1.00  0.00
ATOM   3629  CG  GLN   229      12.395  15.806  25.052  1.00  0.00
ATOM   3630  HG2 GLN   229      12.594  14.839  24.590  1.00  0.00
ATOM   3631  HG3 GLN   229      13.338  16.313  25.254  1.00  0.00
ATOM   3632  CD  GLN   229      11.681  15.577  26.359  1.00  0.00
ATOM   3633  OE1 GLN   229      11.773  16.376  27.300  1.00  0.00
ATOM   3634  NE2 GLN   229      10.943  14.478  26.446  1.00  0.00
ATOM   3635 HE21 GLN   229      10.443  14.276  27.300  1.00  0.00
ATOM   3636 HE22 GLN   229      10.884  13.849  25.658  1.00  0.00
ATOM   3637  C   GLN   229      11.228  17.864  21.925  1.00  0.00
ATOM   3638  O   GLN   229      10.058  17.502  21.831  1.00  0.00
ATOM   3639  N   MET   230      11.694  18.989  21.324  1.00  0.00
ATOM   3640  H   MET   230      12.660  19.235  21.489  1.00  0.00
ATOM   3641  CA  MET   230      10.831  19.966  20.626  1.00  0.00
ATOM   3642  HA  MET   230       9.786  19.747  20.846  1.00  0.00
ATOM   3643  CB  MET   230      11.137  21.411  21.075  1.00  0.00
ATOM   3644  HB2 MET   230      12.196  21.589  20.886  1.00  0.00
ATOM   3645  HB3 MET   230      10.541  22.075  20.450  1.00  0.00
ATOM   3646  CG  MET   230      10.834  21.679  22.524  1.00  0.00
ATOM   3647  HG2 MET   230       9.757  21.659  22.685  1.00  0.00
ATOM   3648  HG3 MET   230      11.308  20.919  23.146  1.00  0.00
ATOM   3649  SD  MET   230      11.472  23.303  22.982  1.00  0.00
ATOM   3650  CE  MET   230      11.381  23.178  24.745  1.00  0.00
ATOM   3651  HE1 MET   230      11.999  22.346  25.083  1.00  0.00
ATOM   3652  HE2 MET   230      11.740  24.103  25.195  1.00  0.00
ATOM   3653  HE3 MET   230      10.347  23.006  25.045  1.00  0.00
ATOM   3654  C   MET   230      10.714  19.910  19.105  1.00  0.00
ATOM   3655  O   MET   230      10.214  20.871  18.520  1.00  0.00
ATOM   3656  N   THR   231      11.139  18.823  18.451  1.00  0.00
ATOM   3657  H   THR   231      11.658  18.089  18.912  1.00  0.00
ATOM   3658  CA  THR   231      10.968  18.746  16.984  1.00  0.00
ATOM   3659  HA  THR   231      11.472  19.592  16.515  1.00  0.00
ATOM   3660  CB  THR   231      11.576  17.444  16.432  1.00  0.00
ATOM   3661  HB  THR   231      11.075  16.610  16.925  1.00  0.00
ATOM   3662  CG2 THR   231      11.420  17.305  14.898  1.00  0.00
ATOM   3663 HG21 THR   231      11.921  18.138  14.404  1.00  0.00
ATOM   3664 HG22 THR   231      11.868  16.366  14.570  1.00  0.00
ATOM   3665 HG23 THR   231      10.362  17.312  14.637  1.00  0.00
ATOM   3666  OG1 THR   231      12.956  17.466  16.751  1.00  0.00
ATOM   3667  HG1 THR   231      13.373  16.666  16.422  1.00  0.00
ATOM   3668  C   THR   231       9.496  18.926  16.588  1.00  0.00
ATOM   3669  O   THR   231       9.196  19.763  15.742  1.00  0.00
ATOM   3670  N   VAL   232       8.584  18.158  17.211  1.00  0.00
ATOM   3671  H   VAL   232       8.925  17.416  17.805  1.00  0.00
ATOM   3672  CA  VAL   232       7.144  18.190  16.888  1.00  0.00
ATOM   3673  HA  VAL   232       6.990  18.209  15.809  1.00  0.00
ATOM   3674  CB  VAL   232       6.354  16.984  17.484  1.00  0.00
ATOM   3675  HB  VAL   232       6.611  16.897  18.539  1.00  0.00
ATOM   3676  CG1 VAL   232       4.836  17.162  17.341  1.00  0.00
ATOM   3677 HG11 VAL   232       4.578  17.248  16.285  1.00  0.00
ATOM   3678 HG12 VAL   232       4.327  16.298  17.769  1.00  0.00
ATOM   3679 HG13 VAL   232       4.525  18.064  17.866  1.00  0.00
ATOM   3680  CG2 VAL   232       6.789  15.684  16.823  1.00  0.00
ATOM   3681 HG21 VAL   232       7.854  15.528  16.993  1.00  0.00
ATOM   3682 HG22 VAL   232       6.228  14.853  17.250  1.00  0.00
ATOM   3683 HG23 VAL   232       6.597  15.738  15.751  1.00  0.00
ATOM   3684  C   VAL   232       6.513  19.562  17.174  1.00  0.00
ATOM   3685  O   VAL   232       5.788  20.079  16.316  1.00  0.00
ATOM   3686  N   LEU   233       6.827  20.165  18.353  1.00  0.00
ATOM   3687  H   LEU   233       7.379  19.656  19.028  1.00  0.00
ATOM   3688  CA  LEU   233       6.349  21.501  18.713  1.00  0.00
ATOM   3689  HA  LEU   233       5.260  21.519  18.705  1.00  0.00
ATOM   3690  CB  LEU   233       6.840  21.888  20.129  1.00  0.00
ATOM   3691  HB2 LEU   233       6.350  21.147  20.760  1.00  0.00
ATOM   3692  HB3 LEU   233       7.920  21.750  20.179  1.00  0.00
ATOM   3693  CG  LEU   233       6.479  23.304  20.623  1.00  0.00
ATOM   3694  HG  LEU   233       6.850  24.028  19.897  1.00  0.00
ATOM   3695  CD1 LEU   233       4.963  23.476  20.786  1.00  0.00
ATOM   3696 HD11 LEU   233       4.591  22.753  21.513  1.00  0.00
ATOM   3697 HD12 LEU   233       4.747  24.486  21.136  1.00  0.00
ATOM   3698 HD13 LEU   233       4.473  23.311  19.827  1.00  0.00
ATOM   3699  CD2 LEU   233       7.191  23.636  21.905  1.00  0.00
ATOM   3700 HD21 LEU   233       8.269  23.589  21.746  1.00  0.00
ATOM   3701 HD22 LEU   233       6.915  24.640  22.226  1.00  0.00
ATOM   3702 HD23 LEU   233       6.907  22.918  22.675  1.00  0.00
ATOM   3703  C   LEU   233       6.814  22.551  17.675  1.00  0.00
ATOM   3704  O   LEU   233       6.019  23.401  17.273  1.00  0.00
ATOM   3705  N   ARG   234       8.081  22.477  17.229  1.00  0.00
ATOM   3706  H   ARG   234       8.697  21.784  17.630  1.00  0.00
ATOM   3707  CA  ARG   234       8.630  23.401  16.229  1.00  0.00
ATOM   3708  HA  ARG   234       8.400  24.431  16.504  1.00  0.00
ATOM   3709  CB  ARG   234      10.149  23.242  16.154  1.00  0.00
ATOM   3710  HB2 ARG   234      10.468  22.723  17.058  1.00  0.00
ATOM   3711  HB3 ARG   234      10.370  22.625  15.284  1.00  0.00
ATOM   3712  CG  ARG   234      10.890  24.562  16.041  1.00  0.00
ATOM   3713  HG2 ARG   234      11.158  24.701  14.994  1.00  0.00
ATOM   3714  HG3 ARG   234      10.206  25.353  16.348  1.00  0.00
ATOM   3715  CD  ARG   234      12.138  24.618  16.892  1.00  0.00
ATOM   3716  HD2 ARG   234      12.716  23.706  16.743  1.00  0.00
ATOM   3717  HD3 ARG   234      12.737  25.479  16.596  1.00  0.00
ATOM   3718  NE  ARG   234      11.813  24.739  18.313  1.00  0.00
ATOM   3719  HE  ARG   234      11.695  23.879  18.829  1.00  0.00
ATOM   3720  CZ  ARG   234      11.664  25.891  18.959  1.00  0.00
ATOM   3721  NH1 ARG   234      11.815  27.046  18.320  1.00  0.00
ATOM   3722 HH11 ARG   234      12.045  27.048  17.337  1.00  0.00
ATOM   3723 HH12 ARG   234      11.699  27.915  18.820  1.00  0.00
ATOM   3724  NH2 ARG   234      11.364  25.899  20.251  1.00  0.00
ATOM   3725 HH21 ARG   234      11.249  25.026  20.745  1.00  0.00
ATOM   3726 HH22 ARG   234      11.252  26.779  20.735  1.00  0.00
ATOM   3727  C   ARG   234       7.977  23.161  14.847  1.00  0.00
ATOM   3728  O   ARG   234       7.733  24.107  14.100  1.00  0.00
ATOM   3729  N   LEU   235       7.678  21.896  14.527  1.00  0.00
ATOM   3730  H   LEU   235       7.977  21.147  15.135  1.00  0.00
ATOM   3731  CA  LEU   235       6.970  21.548  13.295  1.00  0.00
ATOM   3732  HA  LEU   235       7.489  21.977  12.437  1.00  0.00
ATOM   3733  CB  LEU   235       6.912  20.022  13.121  1.00  0.00
ATOM   3734  HB2 LEU   235       7.966  19.776  12.992  1.00  0.00
ATOM   3735  HB3 LEU   235       6.547  19.578  14.047  1.00  0.00
ATOM   3736  CG  LEU   235       6.109  19.466  11.935  1.00  0.00
ATOM   3737  HG  LEU   235       5.057  19.704  12.096  1.00  0.00
ATOM   3738  CD1 LEU   235       6.571  20.062  10.590  1.00  0.00
ATOM   3739 HD11 LEU   235       7.622  19.824  10.428  1.00  0.00
ATOM   3740 HD12 LEU   235       5.974  19.640   9.781  1.00  0.00
ATOM   3741 HD13 LEU   235       6.443  21.144  10.608  1.00  0.00
ATOM   3742  CD2 LEU   235       6.177  17.958  11.925  1.00  0.00
ATOM   3743 HD21 LEU   235       5.760  17.569  12.854  1.00  0.00
ATOM   3744 HD22 LEU   235       5.605  17.573  11.081  1.00  0.00
ATOM   3745 HD23 LEU   235       7.216  17.641  11.833  1.00  0.00
ATOM   3746  C   LEU   235       5.555  22.160  13.353  1.00  0.00
ATOM   3747  O   LEU   235       5.148  22.839  12.414  1.00  0.00
ATOM   3748  N   THR   236       4.844  21.961  14.475  1.00  0.00
ATOM   3749  H   THR   236       5.224  21.327  15.163  1.00  0.00
ATOM   3750  CA  THR   236       3.500  22.516  14.703  1.00  0.00
ATOM   3751  HA  THR   236       2.800  22.173  13.941  1.00  0.00
ATOM   3752  CB  THR   236       2.975  22.076  16.089  1.00  0.00
ATOM   3753  HB  THR   236       3.646  22.486  16.844  1.00  0.00
ATOM   3754  CG2 THR   236       1.548  22.551  16.363  1.00  0.00
ATOM   3755 HG21 THR   236       0.877  22.141  15.609  1.00  0.00
ATOM   3756 HG22 THR   236       1.235  22.212  17.350  1.00  0.00
ATOM   3757 HG23 THR   236       1.513  23.640  16.326  1.00  0.00
ATOM   3758  OG1 THR   236       3.016  20.645  16.160  1.00  0.00
ATOM   3759  HG1 THR   236       2.693  20.358  17.017  1.00  0.00
ATOM   3760  C   THR   236       3.498  24.038  14.520  1.00  0.00
ATOM   3761  O   THR   236       2.641  24.561  13.807  1.00  0.00
ATOM   3762  N   GLU   237       4.487  24.738  15.117  1.00  0.00
ATOM   3763  H   GLU   237       5.120  24.231  15.720  1.00  0.00
ATOM   3764  CA  GLU   237       4.614  26.196  15.046  1.00  0.00
ATOM   3765  HA  GLU   237       3.661  26.659  15.300  1.00  0.00
ATOM   3766  CB  GLU   237       5.680  26.699  16.024  1.00  0.00
ATOM   3767  HB2 GLU   237       6.596  26.135  15.846  1.00  0.00
ATOM   3768  HB3 GLU   237       5.859  27.754  15.815  1.00  0.00
ATOM   3769  CG  GLU   237       5.259  26.535  17.469  1.00  0.00
ATOM   3770  HG2 GLU   237       4.346  27.122  17.571  1.00  0.00
ATOM   3771  HG3 GLU   237       5.029  25.479  17.610  1.00  0.00
ATOM   3772  CD  GLU   237       6.261  26.977  18.514  1.00  0.00
ATOM   3773  OE1 GLU   237       5.853  27.092  19.691  1.00  0.00
ATOM   3774  OE2 GLU   237       7.440  27.223  18.165  1.00  0.00
ATOM   3775  C   GLU   237       4.865  26.727  13.630  1.00  0.00
ATOM   3776  O   GLU   237       4.233  27.710  13.240  1.00  0.00
ATOM   3777  N   LEU   238       5.759  26.084  12.850  1.00  0.00
ATOM   3778  H   LEU   238       6.371  25.379  13.236  1.00  0.00
ATOM   3779  CA  LEU   238       6.002  26.539  11.476  1.00  0.00
ATOM   3780  HA  LEU   238       6.071  27.627  11.481  1.00  0.00
ATOM   3781  CB  LEU   238       7.308  25.960  10.857  1.00  0.00
ATOM   3782  HB2 LEU   238       7.543  26.613  10.017  1.00  0.00
ATOM   3783  HB3 LEU   238       8.025  26.129  11.660  1.00  0.00
ATOM   3784  CG  LEU   238       7.384  24.489  10.401  1.00  0.00
ATOM   3785  HG  LEU   238       6.772  23.889  11.074  1.00  0.00
ATOM   3786  CD1 LEU   238       6.881  24.309   8.950  1.00  0.00
ATOM   3787 HD11 LEU   238       7.493  24.908   8.276  1.00  0.00
ATOM   3788 HD12 LEU   238       6.952  23.259   8.668  1.00  0.00
ATOM   3789 HD13 LEU   238       5.843  24.634   8.882  1.00  0.00
ATOM   3790  CD2 LEU   238       8.812  24.029  10.405  1.00  0.00
ATOM   3791 HD21 LEU   238       9.219  24.115  11.412  1.00  0.00
ATOM   3792 HD22 LEU   238       8.860  22.989  10.082  1.00  0.00
ATOM   3793 HD23 LEU   238       9.395  24.649   9.724  1.00  0.00
ATOM   3794  C   LEU   238       4.765  26.332  10.581  1.00  0.00
ATOM   3795  O   LEU   238       4.462  27.193   9.756  1.00  0.00
ATOM   3796  N   LEU   239       4.039  25.210  10.773  1.00  0.00
ATOM   3797  H   LEU   239       4.379  24.510  11.417  1.00  0.00
ATOM   3798  CA  LEU   239       2.826  24.921  10.011  1.00  0.00
ATOM   3799  HA  LEU   239       3.034  25.044   8.948  1.00  0.00
ATOM   3800  CB  LEU   239       2.324  23.480  10.251  1.00  0.00
ATOM   3801  HB2 LEU   239       2.265  23.430  11.338  1.00  0.00
ATOM   3802  HB3 LEU   239       1.325  23.380   9.828  1.00  0.00
ATOM   3803  CG  LEU   239       3.222  22.329   9.731  1.00  0.00
ATOM   3804  HG  LEU   239       4.238  22.483  10.094  1.00  0.00
ATOM   3805  CD1 LEU   239       2.712  20.990  10.215  1.00  0.00
ATOM   3806 HD11 LEU   239       1.696  20.835   9.851  1.00  0.00
ATOM   3807 HD12 LEU   239       3.358  20.197   9.837  1.00  0.00
ATOM   3808 HD13 LEU   239       2.714  20.972  11.304  1.00  0.00
ATOM   3809  CD2 LEU   239       3.352  22.336   8.201  1.00  0.00
ATOM   3810 HD21 LEU   239       3.792  23.279   7.877  1.00  0.00
ATOM   3811 HD22 LEU   239       3.990  21.510   7.886  1.00  0.00
ATOM   3812 HD23 LEU   239       2.365  22.223   7.752  1.00  0.00
ATOM   3813  C   LEU   239       1.728  25.955  10.328  1.00  0.00
ATOM   3814  O   LEU   239       1.079  26.461   9.405  1.00  0.00
ATOM   3815  N   GLU   240       1.571  26.320  11.621  1.00  0.00
ATOM   3816  H   GLU   240       2.093  25.821  12.328  1.00  0.00
ATOM   3817  CA  GLU   240       0.601  27.336  12.058  1.00  0.00
ATOM   3818  HA  GLU   240      -0.379  27.097  11.646  1.00  0.00
ATOM   3819  CB  GLU   240       0.489  27.393  13.592  1.00  0.00
ATOM   3820  HB2 GLU   240       1.498  27.518  13.984  1.00  0.00
ATOM   3821  HB3 GLU   240      -0.108  28.270  13.839  1.00  0.00
ATOM   3822  CG  GLU   240      -0.149  26.152  14.213  1.00  0.00
ATOM   3823  HG2 GLU   240       0.214  25.332  13.594  1.00  0.00
ATOM   3824  HG3 GLU   240       0.285  26.073  15.210  1.00  0.00
ATOM   3825  CD  GLU   240      -1.663  26.080  14.313  1.00  0.00
ATOM   3826  OE1 GLU   240      -2.355  27.012  13.841  1.00  0.00
ATOM   3827  OE2 GLU   240      -2.159  25.084  14.889  1.00  0.00
ATOM   3828  C   GLU   240       0.946  28.720  11.470  1.00  0.00
ATOM   3829  O   GLU   240       0.038  29.468  11.130  1.00  0.00
ATOM   3830  N   ARG   241       2.251  29.024  11.286  1.00  0.00
ATOM   3831  H   ARG   241       2.930  28.353  11.615  1.00  0.00
ATOM   3832  CA  ARG   241       2.741  30.263  10.656  1.00  0.00
ATOM   3833  HA  ARG   241       2.228  31.122  11.088  1.00  0.00
ATOM   3834  CB  ARG   241       4.247  30.427  10.884  1.00  0.00
ATOM   3835  HB2 ARG   241       4.694  29.442  10.744  1.00  0.00
ATOM   3836  HB3 ARG   241       4.609  31.103  10.110  1.00  0.00
ATOM   3837  CG  ARG   241       4.631  30.964  12.241  1.00  0.00
ATOM   3838  HG2 ARG   241       3.934  31.758  12.508  1.00  0.00
ATOM   3839  HG3 ARG   241       4.554  30.154  12.967  1.00  0.00
ATOM   3840  CD  ARG   241       6.050  31.512  12.242  1.00  0.00
ATOM   3841  HD2 ARG   241       6.098  32.331  11.524  1.00  0.00
ATOM   3842  HD3 ARG   241       6.266  31.893  13.241  1.00  0.00
ATOM   3843  NE  ARG   241       7.069  30.515  11.888  1.00  0.00
ATOM   3844  HE  ARG   241       7.351  30.481  10.919  1.00  0.00
ATOM   3845  CZ  ARG   241       7.641  29.675  12.745  1.00  0.00
ATOM   3846  NH1 ARG   241       7.271  29.659  14.020  1.00  0.00
ATOM   3847 HH11 ARG   241       6.550  30.289  14.341  1.00  0.00
ATOM   3848 HH12 ARG   241       7.712  29.016  14.663  1.00  0.00
ATOM   3849  NH2 ARG   241       8.581  28.838  12.334  1.00  0.00
ATOM   3850 HH21 ARG   241       8.865  28.838  11.365  1.00  0.00
ATOM   3851 HH22 ARG   241       9.010  28.203  12.992  1.00  0.00
ATOM   3852  C   ARG   241       2.489  30.288   9.142  1.00  0.00
ATOM   3853  O   ARG   241       2.798  31.293   8.489  1.00  0.00
ATOM   3854  N   GLY   242       1.980  29.180   8.597  1.00  0.00
ATOM   3855  H   GLY   242       1.809  28.391   9.202  1.00  0.00
ATOM   3856  CA  GLY   242       1.659  29.047   7.177  1.00  0.00
ATOM   3857  HA2 GLY   242       0.830  28.345   7.099  1.00  0.00
ATOM   3858  HA3 GLY   242       1.339  30.028   6.826  1.00  0.00
ATOM   3859  C   GLY   242       2.801  28.561   6.307  1.00  0.00
ATOM   3860  O   GLY   242       2.673  28.563   5.080  1.00  0.00
ATOM   3861  N   GLU   243       3.933  28.154   6.927  1.00  0.00
ATOM   3862  H   GLU   243       4.017  28.253   7.929  1.00  0.00
ATOM   3863  CA  GLU   243       5.074  27.619   6.186  1.00  0.00
ATOM   3864  HA  GLU   243       5.260  28.246   5.314  1.00  0.00
ATOM   3865  CB  GLU   243       6.338  27.581   7.037  1.00  0.00
ATOM   3866  HB2 GLU   243       6.101  27.078   7.974  1.00  0.00
ATOM   3867  HB3 GLU   243       7.093  27.009   6.498  1.00  0.00
ATOM   3868  CG  GLU   243       6.871  28.973   7.330  1.00  0.00
ATOM   3869  HG2 GLU   243       7.019  29.486   6.380  1.00  0.00
ATOM   3870  HG3 GLU   243       6.103  29.491   7.905  1.00  0.00
ATOM   3871  CD  GLU   243       8.168  28.971   8.109  1.00  0.00
ATOM   3872  OE1 GLU   243       9.171  28.431   7.592  1.00  0.00
ATOM   3873  OE2 GLU   243       8.187  29.522   9.233  1.00  0.00
ATOM   3874  C   GLU   243       4.743  26.223   5.679  1.00  0.00
ATOM   3875  O   GLU   243       4.068  25.442   6.358  1.00  0.00
ATOM   3876  N   ARG   244       5.189  25.933   4.466  1.00  0.00
ATOM   3877  H   ARG   244       5.764  26.612   3.987  1.00  0.00
ATOM   3878  CA  ARG   244       4.881  24.691   3.784  1.00  0.00
ATOM   3879  HA  ARG   244       4.611  23.917   4.503  1.00  0.00
ATOM   3880  CB  ARG   244       3.679  24.922   2.832  1.00  0.00
ATOM   3881  HB2 ARG   244       3.981  25.727   2.162  1.00  0.00
ATOM   3882  HB3 ARG   244       3.569  23.999   2.263  1.00  0.00
ATOM   3883  CG  ARG   244       2.337  25.281   3.493  1.00  0.00
ATOM   3884  HG2 ARG   244       2.488  26.162   4.117  1.00  0.00
ATOM   3885  HG3 ARG   244       1.619  25.513   2.706  1.00  0.00
ATOM   3886  CD  ARG   244       1.802  24.143   4.346  1.00  0.00
ATOM   3887  HD2 ARG   244       1.742  23.246   3.730  1.00  0.00
ATOM   3888  HD3 ARG   244       2.494  23.972   5.170  1.00  0.00
ATOM   3889  NE  ARG   244       0.476  24.422   4.897  1.00  0.00
ATOM   3890  HE  ARG   244      -0.318  24.116   4.354  1.00  0.00
ATOM   3891  CZ  ARG   244       0.255  25.017   6.064  1.00  0.00
ATOM   3892  NH1 ARG   244       1.271  25.449   6.804  1.00  0.00
ATOM   3893 HH11 ARG   244       2.218  25.324   6.477  1.00  0.00
ATOM   3894 HH12 ARG   244       1.091  25.900   7.689  1.00  0.00
ATOM   3895  NH2 ARG   244      -0.982  25.212   6.486  1.00  0.00
ATOM   3896 HH21 ARG   244      -1.760  24.907   5.919  1.00  0.00
ATOM   3897 HH22 ARG   244      -1.143  25.665   7.374  1.00  0.00
ATOM   3898  C   ARG   244       6.066  24.195   2.982  1.00  0.00
ATOM   3899  O   ARG   244       6.986  24.969   2.696  1.00  0.00
ATOM   3900  N   LEU   245       6.015  22.913   2.568  1.00  0.00
ATOM   3901  H   LEU   245       5.250  22.342   2.898  1.00  0.00
ATOM   3902  CA  LEU   245       7.008  22.301   1.692  1.00  0.00
ATOM   3903  HA  LEU   245       7.992  22.351   2.158  1.00  0.00
ATOM   3904  CB  LEU   245       6.663  20.832   1.431  1.00  0.00
ATOM   3905  HB2 LEU   245       5.594  20.837   1.222  1.00  0.00
ATOM   3906  HB3 LEU   245       7.205  20.494   0.548  1.00  0.00
ATOM   3907  CG  LEU   245       6.949  19.886   2.595  1.00  0.00
ATOM   3908  HG  LEU   245       6.665  20.381   3.524  1.00  0.00
ATOM   3909  CD1 LEU   245       6.174  18.598   2.454  1.00  0.00
ATOM   3910 HD11 LEU   245       6.458  18.103   1.526  1.00  0.00
ATOM   3911 HD12 LEU   245       6.398  17.945   3.298  1.00  0.00
ATOM   3912 HD13 LEU   245       5.106  18.816   2.438  1.00  0.00
ATOM   3913  CD2 LEU   245       8.411  19.597   2.701  1.00  0.00
ATOM   3914 HD21 LEU   245       8.955  20.527   2.864  1.00  0.00
ATOM   3915 HD22 LEU   245       8.589  18.921   3.537  1.00  0.00
ATOM   3916 HD23 LEU   245       8.758  19.131   1.778  1.00  0.00
ATOM   3917  C   LEU   245       7.020  23.099   0.378  1.00  0.00
ATOM   3918  O   LEU   245       5.975  23.632  -0.006  1.00  0.00
ATOM   3919  N   PRO   246       8.191  23.291  -0.260  1.00  0.00
ATOM   3920  CD  PRO   246       9.534  22.756   0.077  1.00  0.00
ATOM   3921  HD2 PRO   246       9.474  21.671   0.168  1.00  0.00
ATOM   3922  HD3 PRO   246       9.860  23.182   1.026  1.00  0.00
ATOM   3923  CG  PRO   246      10.405  23.195  -1.082  1.00  0.00
ATOM   3924  HG2 PRO   246      10.455  22.406  -1.832  1.00  0.00
ATOM   3925  HG3 PRO   246      11.410  23.425  -0.728  1.00  0.00
ATOM   3926  CB  PRO   246       9.728  24.435  -1.629  1.00  0.00
ATOM   3927  HB2 PRO   246       9.963  24.599  -2.680  1.00  0.00
ATOM   3928  HB3 PRO   246       9.991  25.324  -1.056  1.00  0.00
ATOM   3929  CA  PRO   246       8.229  24.133  -1.470  1.00  0.00
ATOM   3930  HA  PRO   246       7.675  25.043  -1.242  1.00  0.00
ATOM   3931  C   PRO   246       7.638  23.476  -2.715  1.00  0.00
ATOM   3932  O   PRO   246       7.367  22.278  -2.724  1.00  0.00
ATOM   3933  N   ARG   247       7.421  24.274  -3.763  1.00  0.00
ATOM   3934  H   ARG   247       7.587  25.264  -3.651  1.00  0.00
ATOM   3935  CA  ARG   247       6.936  23.795  -5.050  1.00  0.00
ATOM   3936  HA  ARG   247       6.044  23.188  -4.895  1.00  0.00
ATOM   3937  CB  ARG   247       6.577  24.969  -5.994  1.00  0.00
ATOM   3938  HB2 ARG   247       5.903  25.637  -5.458  1.00  0.00
ATOM   3939  HB3 ARG   247       7.498  25.499  -6.235  1.00  0.00
ATOM   3940  CG  ARG   247       5.901  24.496  -7.297  1.00  0.00
ATOM   3941  HG2 ARG   247       6.580  23.786  -7.771  1.00  0.00
ATOM   3942  HG3 ARG   247       4.981  23.985  -7.014  1.00  0.00
ATOM   3943  CD  ARG   247       5.577  25.622  -8.277  1.00  0.00
ATOM   3944  HD2 ARG   247       5.087  25.194  -9.152  1.00  0.00
ATOM   3945  HD3 ARG   247       4.901  26.325  -7.790  1.00  0.00
ATOM   3946  NE  ARG   247       6.771  26.346  -8.715  1.00  0.00
ATOM   3947  HE  ARG   247       7.002  27.187  -8.205  1.00  0.00
ATOM   3948  CZ  ARG   247       7.563  25.974  -9.719  1.00  0.00
ATOM   3949  NH1 ARG   247       8.629  26.701 -10.035  1.00  0.00
ATOM   3950 HH11 ARG   247       8.839  27.538  -9.510  1.00  0.00
ATOM   3951 HH12 ARG   247       9.225  26.413 -10.798  1.00  0.00
ATOM   3952  NH2 ARG   247       7.299  24.872 -10.411  1.00  0.00
ATOM   3953 HH21 ARG   247       6.493  24.312 -10.175  1.00  0.00
ATOM   3954 HH22 ARG   247       7.906  24.599 -11.171  1.00  0.00
ATOM   3955  C   ARG   247       8.049  22.932  -5.664  1.00  0.00
ATOM   3956  O   ARG   247       9.157  23.436  -5.871  1.00  0.00
ATOM   3957  N   PRO   248       7.805  21.629  -5.932  1.00  0.00
ATOM   3958  CD  PRO   248       6.569  20.842  -5.751  1.00  0.00
ATOM   3959  HD2 PRO   248       5.912  20.979  -6.610  1.00  0.00
ATOM   3960  HD3 PRO   248       6.053  21.161  -4.846  1.00  0.00
ATOM   3961  CG  PRO   248       7.093  19.445  -5.646  1.00  0.00
ATOM   3962  HG2 PRO   248       6.319  18.716  -5.889  1.00  0.00
ATOM   3963  HG3 PRO   248       7.478  19.245  -4.646  1.00  0.00
ATOM   3964  CB  PRO   248       8.200  19.428  -6.661  1.00  0.00
ATOM   3965  HB2 PRO   248       7.705  19.322  -7.626  1.00  0.00
ATOM   3966  HB3 PRO   248       8.956  18.650  -6.554  1.00  0.00
ATOM   3967  CA  PRO   248       8.855  20.813  -6.559  1.00  0.00
ATOM   3968  HA  PRO   248       9.759  20.846  -5.951  1.00  0.00
ATOM   3969  C   PRO   248       9.155  21.369  -7.944  1.00  0.00
ATOM   3970  O   PRO   248       8.245  21.894  -8.591  1.00  0.00
ATOM   3971  N   ASP   249      10.418  21.279  -8.393  1.00  0.00
ATOM   3972  H   ASP   249      11.126  20.907  -7.776  1.00  0.00
ATOM   3973  CA  ASP   249      10.829  21.753  -9.717  1.00  0.00
ATOM   3974  HA  ASP   249      10.668  22.829  -9.784  1.00  0.00
ATOM   3975  CB  ASP   249      12.320  21.460  -9.974  1.00  0.00
ATOM   3976  HB2 ASP   249      12.883  21.816  -9.111  1.00  0.00
ATOM   3977  HB3 ASP   249      12.423  20.378 -10.053  1.00  0.00
ATOM   3978  CG  ASP   249      12.861  22.114 -11.236  1.00  0.00
ATOM   3979  OD1 ASP   249      12.969  23.365 -11.264  1.00  0.00
ATOM   3980  OD2 ASP   249      13.187  21.374 -12.196  1.00  0.00
ATOM   3981  C   ASP   249       9.957  21.106 -10.790  1.00  0.00
ATOM   3982  O   ASP   249       9.572  19.945 -10.650  1.00  0.00
ATOM   3983  N   LYS   250       9.572  21.883 -11.804  1.00  0.00
ATOM   3984  H   LYS   250       9.736  22.874 -11.692  1.00  0.00
ATOM   3985  CA  LYS   250       8.709  21.441 -12.907  1.00  0.00
ATOM   3986  HA  LYS   250       8.429  22.311 -13.502  1.00  0.00
ATOM   3987  CB  LYS   250       9.400  20.409 -13.832  1.00  0.00
ATOM   3988  HB2 LYS   250       9.685  19.563 -13.208  1.00  0.00
ATOM   3989  HB3 LYS   250       8.656  20.088 -14.562  1.00  0.00
ATOM   3990  CG  LYS   250      10.638  20.944 -14.567  1.00  0.00
ATOM   3991  HG2 LYS   250      11.233  21.507 -13.847  1.00  0.00
ATOM   3992  HG3 LYS   250      11.211  20.087 -14.920  1.00  0.00
ATOM   3993  CD  LYS   250      10.286  21.846 -15.754  1.00  0.00
ATOM   3994  HD2 LYS   250       9.241  22.139 -15.654  1.00  0.00
ATOM   3995  HD3 LYS   250      10.917  22.733 -15.700  1.00  0.00
ATOM   3996  CE  LYS   250      10.493  21.163 -17.084  1.00  0.00
ATOM   3997  HE2 LYS   250      10.104  20.147 -17.009  1.00  0.00
ATOM   3998  HE3 LYS   250       9.931  21.712 -17.840  1.00  0.00
ATOM   3999  NZ  LYS   250      11.929  21.118 -17.470  1.00  0.00
ATOM   4000  HZ1 LYS   250      12.450  20.609 -16.770  1.00  0.00
ATOM   4001  HZ2 LYS   250      12.024  20.654 -18.362  1.00  0.00
ATOM   4002  HZ3 LYS   250      12.289  22.059 -17.540  1.00  0.00
ATOM   4003  C   LYS   250       7.261  21.048 -12.522  1.00  0.00
ATOM   4004  O   LYS   250       6.508  20.594 -13.390  1.00  0.00
ATOM   4005  N   CYS   251       6.856  21.257 -11.246  1.00  0.00
ATOM   4006  H   CYS   251       7.522  21.563 -10.551  1.00  0.00
ATOM   4007  CA  CYS   251       5.466  21.025 -10.825  1.00  0.00
ATOM   4008  HA  CYS   251       5.103  20.106 -11.286  1.00  0.00
ATOM   4009  CB  CYS   251       5.343  20.891  -9.306  1.00  0.00
ATOM   4010  HB2 CYS   251       5.739  19.930  -8.979  1.00  0.00
ATOM   4011  HB3 CYS   251       5.889  21.695  -8.812  1.00  0.00
ATOM   4012  SG  CYS   251       3.636  20.977  -8.673  1.00  0.00
ATOM   4013  HG  CYS   251       3.956  20.828  -7.391  1.00  0.00
ATOM   4014  C   CYS   251       4.671  22.233 -11.346  1.00  0.00
ATOM   4015  O   CYS   251       5.107  23.368 -11.114  1.00  0.00
ATOM   4016  N   PRO   252       3.545  22.038 -12.072  1.00  0.00
ATOM   4017  CD  PRO   252       2.896  20.774 -12.473  1.00  0.00
ATOM   4018  HD2 PRO   252       2.286  20.394 -11.654  1.00  0.00
ATOM   4019  HD3 PRO   252       3.654  20.035 -12.735  1.00  0.00
ATOM   4020  CG  PRO   252       2.074  21.194 -13.657  1.00  0.00
ATOM   4021  HG2 PRO   252       1.230  20.515 -13.786  1.00  0.00
ATOM   4022  HG3 PRO   252       2.686  21.186 -14.559  1.00  0.00
ATOM   4023  CB  PRO   252       1.616  22.578 -13.336  1.00  0.00
ATOM   4024  HB2 PRO   252       0.729  22.497 -12.707  1.00  0.00
ATOM   4025  HB3 PRO   252       1.388  23.194 -14.206  1.00  0.00
ATOM   4026  CA  PRO   252       2.766  23.205 -12.537  1.00  0.00
ATOM   4027  HA  PRO   252       3.411  23.837 -13.147  1.00  0.00
ATOM   4028  C   PRO   252       2.231  24.013 -11.354  1.00  0.00
ATOM   4029  O   PRO   252       1.952  23.442 -10.293  1.00  0.00
ATOM   4030  N   ALA   253       2.126  25.340 -11.523  1.00  0.00
ATOM   4031  H   ALA   253       2.423  25.745 -12.398  1.00  0.00
ATOM   4032  CA  ALA   253       1.661  26.242 -10.460  1.00  0.00
ATOM   4033  HA  ALA   253       2.381  26.187  -9.644  1.00  0.00
ATOM   4034  CB  ALA   253       1.611  27.674 -10.970  1.00  0.00
ATOM   4035  HB1 ALA   253       0.887  27.746 -11.781  1.00  0.00
ATOM   4036  HB2 ALA   253       1.315  28.339 -10.159  1.00  0.00
ATOM   4037  HB3 ALA   253       2.596  27.964 -11.335  1.00  0.00
ATOM   4038  C   ALA   253       0.294  25.837  -9.898  1.00  0.00
ATOM   4039  O   ALA   253       0.136  25.792  -8.678  1.00  0.00
ATOM   4040  N   GLU   254      -0.673  25.502 -10.777  1.00  0.00
ATOM   4041  H   GLU   254      -0.523  25.656 -11.764  1.00  0.00
ATOM   4042  CA  GLU   254      -2.017  25.131 -10.328  1.00  0.00
ATOM   4043  HA  GLU   254      -2.338  25.843  -9.568  1.00  0.00
ATOM   4044  CB  GLU   254      -3.042  25.131 -11.461  1.00  0.00
ATOM   4045  HB2 GLU   254      -2.591  25.596 -12.337  1.00  0.00
ATOM   4046  HB3 GLU   254      -3.303  24.098 -11.693  1.00  0.00
ATOM   4047  CG  GLU   254      -4.298  25.896 -11.070  1.00  0.00
ATOM   4048  HG2 GLU   254      -4.775  25.250 -10.333  1.00  0.00
ATOM   4049  HG3 GLU   254      -3.948  26.806 -10.583  1.00  0.00
ATOM   4050  CD  GLU   254      -5.304  26.257 -12.153  1.00  0.00
ATOM   4051  OE1 GLU   254      -5.054  25.961 -13.345  1.00  0.00
ATOM   4052  OE2 GLU   254      -6.341  26.865 -11.802  1.00  0.00
ATOM   4053  C   GLU   254      -2.059  23.858  -9.495  1.00  0.00
ATOM   4054  O   GLU   254      -2.829  23.795  -8.544  1.00  0.00
ATOM   4055  N   VAL   255      -1.189  22.876  -9.821  1.00  0.00
ATOM   4056  H   VAL   255      -0.670  22.994 -10.679  1.00  0.00
ATOM   4057  CA  VAL   255      -1.026  21.627  -9.080  1.00  0.00
ATOM   4058  HA  VAL   255      -1.984  21.166  -8.837  1.00  0.00
ATOM   4059  CB  VAL   255      -0.169  20.604  -9.863  1.00  0.00
ATOM   4060  HB  VAL   255       0.749  21.096 -10.182  1.00  0.00
ATOM   4061  CG1 VAL   255       0.178  19.384  -9.000  1.00  0.00
ATOM   4062 HG11 VAL   255      -0.740  18.891  -8.681  1.00  0.00
ATOM   4063 HG12 VAL   255       0.781  18.687  -9.582  1.00  0.00
ATOM   4064 HG13 VAL   255       0.741  19.706  -8.124  1.00  0.00
ATOM   4065  CG2 VAL   255      -0.882  20.170 -11.152  1.00  0.00
ATOM   4066 HG21 VAL   255      -1.054  21.042 -11.783  1.00  0.00
ATOM   4067 HG22 VAL   255      -0.261  19.451 -11.686  1.00  0.00
ATOM   4068 HG23 VAL   255      -1.838  19.710 -10.901  1.00  0.00
ATOM   4069  C   VAL   255      -0.443  21.951  -7.690  1.00  0.00
ATOM   4070  O   VAL   255      -0.849  21.340  -6.699  1.00  0.00
ATOM   4071  N   TYR   256       0.503  22.904  -7.615  1.00  0.00
ATOM   4072  H   TYR   256       0.901  23.306  -8.451  1.00  0.00
ATOM   4073  CA  TYR   256       1.049  23.315  -6.320  1.00  0.00
ATOM   4074  HA  TYR   256       1.354  22.425  -5.769  1.00  0.00
ATOM   4075  CB  TYR   256       2.262  24.244  -6.462  1.00  0.00
ATOM   4076  HB2 TYR   256       2.990  23.788  -7.133  1.00  0.00
ATOM   4077  HB3 TYR   256       1.890  25.168  -6.903  1.00  0.00
ATOM   4078  CG  TYR   256       2.923  24.550  -5.133  1.00  0.00
ATOM   4079  CD1 TYR   256       3.336  23.526  -4.284  1.00  0.00
ATOM   4080  HD1 TYR   256       3.178  22.493  -4.596  1.00  0.00
ATOM   4081  CE1 TYR   256       3.941  23.799  -3.059  1.00  0.00
ATOM   4082  HE1 TYR   256       4.231  22.984  -2.397  1.00  0.00
ATOM   4083  CZ  TYR   256       4.184  25.110  -2.690  1.00  0.00
ATOM   4084  OH  TYR   256       4.788  25.379  -1.488  1.00  0.00
ATOM   4085  HH  TYR   256       4.996  24.586  -0.988  1.00  0.00
ATOM   4086  CE2 TYR   256       3.805  26.147  -3.528  1.00  0.00
ATOM   4087  HE2 TYR   256       3.999  27.181  -3.244  1.00  0.00
ATOM   4088  CD2 TYR   256       3.173  25.863  -4.740  1.00  0.00
ATOM   4089  HD2 TYR   256       2.866  26.676  -5.398  1.00  0.00
ATOM   4090  C   TYR   256      -0.054  23.976  -5.460  1.00  0.00
ATOM   4091  O   TYR   256      -0.120  23.708  -4.261  1.00  0.00
ATOM   4092  N   HIE   257      -0.932  24.805  -6.073  1.00  0.00
ATOM   4093  H   HIE   257      -0.738  25.129  -7.010  1.00  0.00
ATOM   4094  CA  HIE   257      -2.060  25.407  -5.346  1.00  0.00
ATOM   4095  HA  HIE   257      -1.697  25.790  -4.393  1.00  0.00
ATOM   4096  CB  HIE   257      -2.718  26.564  -6.123  1.00  0.00
ATOM   4097  HB2 HIE   257      -3.224  26.235  -7.031  1.00  0.00
ATOM   4098  HB3 HIE   257      -3.438  27.048  -5.463  1.00  0.00
ATOM   4099  CG  HIE   257      -1.739  27.620  -6.537  1.00  0.00
ATOM   4100  ND1 HIE   257      -1.777  28.179  -7.796  1.00  0.00
ATOM   4101  CE1 HIE   257      -0.759  29.023  -7.844  1.00  0.00
ATOM   4102  HE1 HIE   257      -0.608  29.575  -8.772  1.00  0.00
ATOM   4103  NE2 HIE   257      -0.081  29.037  -6.696  1.00  0.00
ATOM   4104  HE2 HIE   257       0.731  29.590  -6.462  1.00  0.00
ATOM   4105  CD2 HIE   257      -0.691  28.143  -5.857  1.00  0.00
ATOM   4106  HD2 HIE   257      -0.298  27.982  -4.853  1.00  0.00
ATOM   4107  C   HIE   257      -3.069  24.338  -4.867  1.00  0.00
ATOM   4108  O   HIE   257      -3.582  24.459  -3.761  1.00  0.00
ATOM   4109  N   LEU   258      -3.295  23.270  -5.653  1.00  0.00
ATOM   4110  H   LEU   258      -2.879  23.235  -6.573  1.00  0.00
ATOM   4111  CA  LEU   258      -4.140  22.142  -5.225  1.00  0.00
ATOM   4112  HA  LEU   258      -5.139  22.501  -4.978  1.00  0.00
ATOM   4113  CB  LEU   258      -4.257  21.104  -6.348  1.00  0.00
ATOM   4114  HB2 LEU   258      -4.643  21.617  -7.229  1.00  0.00
ATOM   4115  HB3 LEU   258      -3.222  20.808  -6.526  1.00  0.00
ATOM   4116  CG  LEU   258      -5.111  19.846  -6.069  1.00  0.00
ATOM   4117  HG  LEU   258      -5.951  20.121  -5.431  1.00  0.00
ATOM   4118  CD1 LEU   258      -5.627  19.265  -7.354  1.00  0.00
ATOM   4119 HD11 LEU   258      -4.788  18.989  -7.992  1.00  0.00
ATOM   4120 HD12 LEU   258      -6.226  18.381  -7.139  1.00  0.00
ATOM   4121 HD13 LEU   258      -6.243  20.005  -7.866  1.00  0.00
ATOM   4122  CD2 LEU   258      -4.276  18.730  -5.413  1.00  0.00
ATOM   4123 HD21 LEU   258      -3.869  19.088  -4.467  1.00  0.00
ATOM   4124 HD22 LEU   258      -4.908  17.861  -5.231  1.00  0.00
ATOM   4125 HD23 LEU   258      -3.457  18.450  -6.077  1.00  0.00
ATOM   4126  C   LEU   258      -3.501  21.490  -3.973  1.00  0.00
ATOM   4127  O   LEU   258      -4.200  21.198  -3.011  1.00  0.00
ATOM   4128  N   MET   259      -2.176  21.253  -4.017  1.00  0.00
ATOM   4129  H   MET   259      -1.719  21.487  -4.887  1.00  0.00
ATOM   4130  CA  MET   259      -1.365  20.701  -2.935  1.00  0.00
ATOM   4131  HA  MET   259      -1.668  19.678  -2.712  1.00  0.00
ATOM   4132  CB  MET   259       0.101  20.692  -3.373  1.00  0.00
ATOM   4133  HB2 MET   259       0.135  21.125  -4.372  1.00  0.00
ATOM   4134  HB3 MET   259       0.642  21.336  -2.679  1.00  0.00
ATOM   4135  CG  MET   259       0.737  19.340  -3.395  1.00  0.00
ATOM   4136  HG2 MET   259       1.001  19.058  -2.376  1.00  0.00
ATOM   4137  HG3 MET   259       0.022  18.621  -3.796  1.00  0.00
ATOM   4138  SD  MET   259       2.241  19.332  -4.429  1.00  0.00
ATOM   4139  CE  MET   259       3.318  20.096  -3.396  1.00  0.00
ATOM   4140  HE1 MET   259       3.412  19.518  -2.476  1.00  0.00
ATOM   4141  HE2 MET   259       4.293  20.172  -3.877  1.00  0.00
ATOM   4142  HE3 MET   259       2.951  21.094  -3.160  1.00  0.00
ATOM   4143  C   MET   259      -1.509  21.554  -1.665  1.00  0.00
ATOM   4144  O   MET   259      -1.787  21.022  -0.588  1.00  0.00
ATOM   4145  N   LYS   260      -1.367  22.891  -1.807  1.00  0.00
ATOM   4146  H   LYS   260      -1.071  23.252  -2.703  1.00  0.00
ATOM   4147  CA  LYS   260      -1.501  23.827  -0.694  1.00  0.00
ATOM   4148  HA  LYS   260      -0.882  23.494   0.140  1.00  0.00
ATOM   4149  CB  LYS   260      -1.052  25.231  -1.106  1.00  0.00
ATOM   4150  HB2 LYS   260      -1.462  25.435  -2.095  1.00  0.00
ATOM   4151  HB3 LYS   260      -1.468  25.938  -0.388  1.00  0.00
ATOM   4152  CG  LYS   260       0.469  25.380  -1.145  1.00  0.00
ATOM   4153  HG2 LYS   260       0.881  24.860  -0.280  1.00  0.00
ATOM   4154  HG3 LYS   260       0.830  24.908  -2.058  1.00  0.00
ATOM   4155  CD  LYS   260       0.912  26.845  -1.119  1.00  0.00
ATOM   4156  HD2 LYS   260       1.767  26.952  -1.787  1.00  0.00
ATOM   4157  HD3 LYS   260       0.087  27.456  -1.484  1.00  0.00
ATOM   4158  CE  LYS   260       1.300  27.302   0.271  1.00  0.00
ATOM   4159  HE2 LYS   260       0.423  27.218   0.914  1.00  0.00
ATOM   4160  HE3 LYS   260       2.085  26.642   0.640  1.00  0.00
ATOM   4161  NZ  LYS   260       1.788  28.706   0.280  1.00  0.00
ATOM   4162  HZ1 LYS   260       1.060  29.317  -0.061  1.00  0.00
ATOM   4163  HZ2 LYS   260       2.035  28.970   1.223  1.00  0.00
ATOM   4164  HZ3 LYS   260       2.600  28.784  -0.315  1.00  0.00
ATOM   4165  C   LYS   260      -2.914  23.834  -0.102  1.00  0.00
ATOM   4166  O   LYS   260      -3.080  24.081   1.091  1.00  0.00
ATOM   4167  N   ASN   261      -3.923  23.526  -0.926  1.00  0.00
ATOM   4168  H   ASN   261      -3.725  23.418  -1.910  1.00  0.00
ATOM   4169  CA  ASN   261      -5.320  23.444  -0.484  1.00  0.00
ATOM   4170  HA  ASN   261      -5.539  24.259   0.206  1.00  0.00
ATOM   4171  CB  ASN   261      -6.266  23.552  -1.687  1.00  0.00
ATOM   4172  HB2 ASN   261      -6.030  24.468  -2.229  1.00  0.00
ATOM   4173  HB3 ASN   261      -6.078  22.692  -2.329  1.00  0.00
ATOM   4174  CG  ASN   261      -7.726  23.571  -1.325  1.00  0.00
ATOM   4175  OD1 ASN   261      -8.517  22.860  -1.908  1.00  0.00
ATOM   4176  ND2 ASN   261      -8.117  24.370  -0.350  1.00  0.00
ATOM   4177 HD21 ASN   261      -9.092  24.401  -0.088  1.00  0.00
ATOM   4178 HD22 ASN   261      -7.440  24.947   0.128  1.00  0.00
ATOM   4179  C   ASN   261      -5.541  22.146   0.342  1.00  0.00
ATOM   4180  O   ASN   261      -6.361  22.139   1.263  1.00  0.00
ATOM   4181  N   CYS   262      -4.764  21.080   0.055  1.00  0.00
ATOM   4182  H   CYS   262      -4.184  21.118  -0.771  1.00  0.00
ATOM   4183  CA  CYS   262      -4.751  19.848   0.862  1.00  0.00
ATOM   4184  HA  CYS   262      -5.775  19.529   1.058  1.00  0.00
ATOM   4185  CB  CYS   262      -4.022  18.724   0.132  1.00  0.00
ATOM   4186  HB2 CYS   262      -3.044  19.065  -0.208  1.00  0.00
ATOM   4187  HB3 CYS   262      -3.897  17.863   0.789  1.00  0.00
ATOM   4188  SG  CYS   262      -4.883  18.111  -1.345  1.00  0.00
ATOM   4189  HG  CYS   262      -3.972  17.197  -1.667  1.00  0.00
ATOM   4190  C   CYS   262      -4.069  20.163   2.212  1.00  0.00
ATOM   4191  O   CYS   262      -4.297  19.476   3.209  1.00  0.00
ATOM   4192  N   TRP   263      -3.224  21.206   2.225  1.00  0.00
ATOM   4193  H   TRP   263      -3.028  21.670   1.349  1.00  0.00
ATOM   4194  CA  TRP   263      -2.498  21.634   3.406  1.00  0.00
ATOM   4195  HA  TRP   263      -2.553  20.854   4.166  1.00  0.00
ATOM   4196  CB  TRP   263      -1.028  21.904   3.090  1.00  0.00
ATOM   4197  HB2 TRP   263      -0.974  22.706   2.353  1.00  0.00
ATOM   4198  HB3 TRP   263      -0.531  22.219   4.007  1.00  0.00
ATOM   4199  CG  TRP   263      -0.228  20.762   2.539  1.00  0.00
ATOM   4200  CD1 TRP   263      -0.371  19.432   2.813  1.00  0.00
ATOM   4201  HD1 TRP   263      -1.153  19.154   3.519  1.00  0.00
ATOM   4202  NE1 TRP   263       0.556  18.699   2.096  1.00  0.00
ATOM   4203  HE1 TRP   263       0.638  17.692   2.098  1.00  0.00
ATOM   4204  CE2 TRP   263       1.341  19.560   1.374  1.00  0.00
ATOM   4205  CZ2 TRP   263       2.426  19.306   0.537  1.00  0.00
ATOM   4206  HZ2 TRP   263       2.753  18.275   0.402  1.00  0.00
ATOM   4207  CH2 TRP   263       3.020  20.388  -0.073  1.00  0.00
ATOM   4208  HH2 TRP   263       3.865  20.224  -0.742  1.00  0.00
ATOM   4209  CZ3 TRP   263       2.569  21.697   0.142  1.00  0.00
ATOM   4210  HZ3 TRP   263       3.055  22.544  -0.343  1.00  0.00
ATOM   4211  CE3 TRP   263       1.492  21.955   0.979  1.00  0.00
ATOM   4212  HE3 TRP   263       1.214  22.993   1.161  1.00  0.00
ATOM   4213  CD2 TRP   263       0.852  20.869   1.606  1.00  0.00
ATOM   4214  C   TRP   263      -3.104  22.840   4.105  1.00  0.00
ATOM   4215  O   TRP   263      -2.377  23.600   4.752  1.00  0.00
ATOM   4216  N   GLU   264      -4.428  23.010   4.036  1.00  0.00
ATOM   4217  H   GLU   264      -5.031  22.403   3.500  1.00  0.00
ATOM   4218  CA  GLU   264      -5.038  24.127   4.767  1.00  0.00
ATOM   4219  HA  GLU   264      -4.518  25.051   4.514  1.00  0.00
ATOM   4220  CB  GLU   264      -6.523  24.283   4.406  1.00  0.00
ATOM   4221  HB2 GLU   264      -6.989  23.308   4.545  1.00  0.00
ATOM   4222  HB3 GLU   264      -6.950  24.993   5.114  1.00  0.00
ATOM   4223  CG  GLU   264      -6.778  24.767   2.988  1.00  0.00
ATOM   4224  HG2 GLU   264      -6.136  24.144   2.366  1.00  0.00
ATOM   4225  HG3 GLU   264      -7.822  24.549   2.765  1.00  0.00
ATOM   4226  CD  GLU   264      -6.495  26.231   2.700  1.00  0.00
ATOM   4227  OE1 GLU   264      -6.310  27.012   3.660  1.00  0.00
ATOM   4228  OE2 GLU   264      -6.487  26.600   1.505  1.00  0.00
ATOM   4229  C   GLU   264      -4.895  23.822   6.258  1.00  0.00
ATOM   4230  O   GLU   264      -5.033  22.665   6.654  1.00  0.00
ATOM   4231  N   THR   265      -4.547  24.829   7.066  1.00  0.00
ATOM   4232  H   THR   265      -4.254  25.708   6.664  1.00  0.00
ATOM   4233  CA  THR   265      -4.419  24.652   8.521  1.00  0.00
ATOM   4234  HA  THR   265      -3.785  23.792   8.741  1.00  0.00
ATOM   4235  CB  THR   265      -3.790  25.901   9.158  1.00  0.00
ATOM   4236  HB  THR   265      -4.416  26.757   8.903  1.00  0.00
ATOM   4237  CG2 THR   265      -3.670  25.792  10.691  1.00  0.00
ATOM   4238 HG21 THR   265      -3.044  24.937  10.947  1.00  0.00
ATOM   4239 HG22 THR   265      -3.220  26.702  11.087  1.00  0.00
ATOM   4240 HG23 THR   265      -4.661  25.659  11.125  1.00  0.00
ATOM   4241  OG1 THR   265      -2.482  26.069   8.597  1.00  0.00
ATOM   4242  HG1 THR   265      -2.066  26.845   8.979  1.00  0.00
ATOM   4243  C   THR   265      -5.783  24.233   9.108  1.00  0.00
ATOM   4244  O   THR   265      -5.839  23.288   9.875  1.00  0.00
ATOM   4245  N   GLU   266      -6.864  24.893   8.685  1.00  0.00
ATOM   4246  H   GLU   266      -6.693  25.658   8.048  1.00  0.00
ATOM   4247  CA  GLU   266      -8.248  24.603   9.063  1.00  0.00
ATOM   4248  HA  GLU   266      -8.309  24.395  10.132  1.00  0.00
ATOM   4249  CB  GLU   266      -9.144  25.824   8.745  1.00  0.00
ATOM   4250  HB2 GLU   266      -8.563  26.716   8.977  1.00  0.00
ATOM   4251  HB3 GLU   266      -9.356  25.795   7.676  1.00  0.00
ATOM   4252  CG  GLU   266     -10.451  25.856   9.519  1.00  0.00
ATOM   4253  HG2 GLU   266     -11.206  26.225   8.825  1.00  0.00
ATOM   4254  HG3 GLU   266     -10.687  24.830   9.800  1.00  0.00
ATOM   4255  CD  GLU   266     -10.435  26.729  10.760  1.00  0.00
ATOM   4256  OE1 GLU   266      -9.567  26.508  11.636  1.00  0.00
ATOM   4257  OE2 GLU   266     -11.301  27.629  10.865  1.00  0.00
ATOM   4258  C   GLU   266      -8.685  23.374   8.242  1.00  0.00
ATOM   4259  O   GLU   266      -8.774  23.453   7.013  1.00  0.00
ATOM   4260  N   ALA   267      -8.891  22.232   8.923  1.00  0.00
ATOM   4261  H   ALA   267      -8.686  22.252   9.912  1.00  0.00
ATOM   4262  CA  ALA   267      -9.269  20.952   8.319  1.00  0.00
ATOM   4263  HA  ALA   267      -8.418  20.674   7.697  1.00  0.00
ATOM   4264  CB  ALA   267      -9.455  19.886   9.394  1.00  0.00
ATOM   4265  HB1 ALA   267     -10.309  20.145  10.021  1.00  0.00
ATOM   4266  HB2 ALA   267      -9.633  18.920   8.922  1.00  0.00
ATOM   4267  HB3 ALA   267      -8.558  19.829  10.010  1.00  0.00
ATOM   4268  C   ALA   267     -10.497  21.024   7.405  1.00  0.00
ATOM   4269  O   ALA   267     -10.500  20.382   6.353  1.00  0.00
ATOM   4270  N   SER   268     -11.506  21.839   7.768  1.00  0.00
ATOM   4271  H   SER   268     -11.437  22.296   8.666  1.00  0.00
ATOM   4272  CA  SER   268     -12.740  22.013   6.991  1.00  0.00
ATOM   4273  HA  SER   268     -13.130  21.040   6.696  1.00  0.00
ATOM   4274  CB  SER   268     -13.800  22.733   7.824  1.00  0.00
ATOM   4275  HB2 SER   268     -14.751  22.679   7.294  1.00  0.00
ATOM   4276  HB3 SER   268     -13.891  22.224   8.784  1.00  0.00
ATOM   4277  OG  SER   268     -13.456  24.091   8.040  1.00  0.00
ATOM   4278  HG  SER   268     -14.139  24.515   8.564  1.00  0.00
ATOM   4279  C   SER   268     -12.519  22.727   5.650  1.00  0.00
ATOM   4280  O   SER   268     -13.362  22.617   4.765  1.00  0.00
ATOM   4281  N   PHE   269     -11.388  23.440   5.485  1.00  0.00
ATOM   4282  H   PHE   269     -10.740  23.531   6.254  1.00  0.00
ATOM   4283  CA  PHE   269     -11.087  24.151   4.231  1.00  0.00
ATOM   4284  HA  PHE   269     -12.015  24.504   3.782  1.00  0.00
ATOM   4285  CB  PHE   269     -10.167  25.367   4.485  1.00  0.00
ATOM   4286  HB2 PHE   269      -9.292  25.008   5.026  1.00  0.00
ATOM   4287  HB3 PHE   269      -9.859  25.759   3.516  1.00  0.00
ATOM   4288  CG  PHE   269     -10.713  26.542   5.275  1.00  0.00
ATOM   4289  CD1 PHE   269     -12.029  26.545   5.744  1.00  0.00
ATOM   4290  HD1 PHE   269     -12.680  25.701   5.514  1.00  0.00
ATOM   4291  CE1 PHE   269     -12.515  27.618   6.503  1.00  0.00
ATOM   4292  HE1 PHE   269     -13.538  27.601   6.880  1.00  0.00
ATOM   4293  CZ  PHE   269     -11.699  28.696   6.774  1.00  0.00
ATOM   4294  HZ  PHE   269     -12.082  29.535   7.355  1.00  0.00
ATOM   4295  CE2 PHE   269     -10.399  28.715   6.310  1.00  0.00
ATOM   4296  HE2 PHE   269      -9.750  29.561   6.539  1.00  0.00
ATOM   4297  CD2 PHE   269      -9.913  27.648   5.546  1.00  0.00
ATOM   4298  HD2 PHE   269      -8.896  27.676   5.155  1.00  0.00
ATOM   4299  C   PHE   269     -10.435  23.201   3.194  1.00  0.00
ATOM   4300  O   PHE   269     -10.289  23.573   2.026  1.00  0.00
ATOM   4301  N   ARG   270     -10.022  21.995   3.629  1.00  0.00
ATOM   4302  H   ARG   270     -10.071  21.784   4.616  1.00  0.00
ATOM   4303  CA  ARG   270      -9.389  21.012   2.737  1.00  0.00
ATOM   4304  HA  ARG   270      -8.774  21.529   2.000  1.00  0.00
ATOM   4305  CB  ARG   270      -8.486  20.040   3.543  1.00  0.00
ATOM   4306  HB2 ARG   270      -9.112  19.305   4.049  1.00  0.00
ATOM   4307  HB3 ARG   270      -7.808  19.530   2.859  1.00  0.00
ATOM   4308  CG  ARG   270      -7.671  20.824   4.584  1.00  0.00
ATOM   4309  HG2 ARG   270      -7.480  21.791   4.117  1.00  0.00
ATOM   4310  HG3 ARG   270      -8.350  20.956   5.426  1.00  0.00
ATOM   4311  CD  ARG   270      -6.371  20.236   5.072  1.00  0.00
ATOM   4312  HD2 ARG   270      -5.813  19.852   4.218  1.00  0.00
ATOM   4313  HD3 ARG   270      -5.791  21.019   5.562  1.00  0.00
ATOM   4314  NE  ARG   270      -6.580  19.156   6.015  1.00  0.00
ATOM   4315  HE  ARG   270      -7.019  18.328   5.639  1.00  0.00
ATOM   4316  CZ  ARG   270      -6.253  19.171   7.304  1.00  0.00
ATOM   4317  NH1 ARG   270      -5.681  20.243   7.843  1.00  0.00
ATOM   4318 HH11 ARG   270      -5.493  21.053   7.270  1.00  0.00
ATOM   4319 HH12 ARG   270      -5.437  20.242   8.823  1.00  0.00
ATOM   4320  NH2 ARG   270      -6.488  18.116   8.060  1.00  0.00
ATOM   4321 HH21 ARG   270      -6.918  17.296   7.658  1.00  0.00
ATOM   4322 HH22 ARG   270      -6.238  18.134   9.039  1.00  0.00
ATOM   4323  C   ARG   270     -10.436  20.265   1.888  1.00  0.00
ATOM   4324  O   ARG   270     -11.554  20.026   2.364  1.00  0.00
ATOM   4325  N   PRO   271     -10.118  19.877   0.632  1.00  0.00
ATOM   4326  CD  PRO   271      -8.867  20.069  -0.130  1.00  0.00
ATOM   4327  HD2 PRO   271      -8.017  19.816   0.504  1.00  0.00
ATOM   4328  HD3 PRO   271      -8.791  21.111  -0.440  1.00  0.00
ATOM   4329  CG  PRO   271      -9.015  19.126  -1.307  1.00  0.00
ATOM   4330  HG2 PRO   271      -8.606  18.146  -1.062  1.00  0.00
ATOM   4331  HG3 PRO   271      -8.501  19.526  -2.181  1.00  0.00
ATOM   4332  CB  PRO   271     -10.496  19.061  -1.539  1.00  0.00
ATOM   4333  HB2 PRO   271     -10.700  18.099  -2.009  1.00  0.00
ATOM   4334  HB3 PRO   271     -10.925  19.859  -2.144  1.00  0.00
ATOM   4335  CA  PRO   271     -11.096  19.090  -0.136  1.00  0.00
ATOM   4336  HA  PRO   271     -12.071  19.575  -0.077  1.00  0.00
ATOM   4337  C   PRO   271     -11.196  17.677   0.433  1.00  0.00
ATOM   4338  O   PRO   271     -10.290  17.231   1.147  1.00  0.00
ATOM   4339  N   THR   272     -12.307  16.980   0.147  1.00  0.00
ATOM   4340  H   THR   272     -13.067  17.390  -0.376  1.00  0.00
ATOM   4341  CA  THR   272     -12.429  15.585   0.566  1.00  0.00
ATOM   4342  HA  THR   272     -11.892  15.388   1.495  1.00  0.00
ATOM   4343  CB  THR   272     -13.901  15.183   0.755  1.00  0.00
ATOM   4344  HB  THR   272     -13.916  14.140   1.070  1.00  0.00
ATOM   4345  CG2 THR   272     -14.647  16.044   1.792  1.00  0.00
ATOM   4346 HG21 THR   272     -14.633  17.087   1.477  1.00  0.00
ATOM   4347 HG22 THR   272     -15.680  15.703   1.872  1.00  0.00
ATOM   4348 HG23 THR   272     -14.158  15.951   2.761  1.00  0.00
ATOM   4349  OG1 THR   272     -14.554  15.247  -0.506  1.00  0.00
ATOM   4350  HG1 THR   272     -15.475  14.998  -0.402  1.00  0.00
ATOM   4351  C   THR   272     -11.809  14.774  -0.591  1.00  0.00
ATOM   4352  O   THR   272     -11.574  15.335  -1.665  1.00  0.00
ATOM   4353  N   PHE   273     -11.590  13.468  -0.404  1.00  0.00
ATOM   4354  H   PHE   273     -11.681  13.048   0.510  1.00  0.00
ATOM   4355  CA  PHE   273     -11.088  12.642  -1.500  1.00  0.00
ATOM   4356  HA  PHE   273     -10.223  13.128  -1.951  1.00  0.00
ATOM   4357  CB  PHE   273     -10.670  11.258  -1.013  1.00  0.00
ATOM   4358  HB2 PHE   273     -11.404  10.885  -0.299  1.00  0.00
ATOM   4359  HB3 PHE   273     -10.561  10.543  -1.829  1.00  0.00
ATOM   4360  CG  PHE   273      -9.346  11.294  -0.291  1.00  0.00
ATOM   4361  CD1 PHE   273      -8.170  11.577  -0.976  1.00  0.00
ATOM   4362  HD1 PHE   273      -8.218  11.820  -2.037  1.00  0.00
ATOM   4363  CE1 PHE   273      -6.938  11.551  -0.321  1.00  0.00
ATOM   4364  HE1 PHE   273      -6.022  11.746  -0.878  1.00  0.00
ATOM   4365  CZ  PHE   273      -6.879  11.281   1.027  1.00  0.00
ATOM   4366  HZ  PHE   273      -5.921  11.294   1.545  1.00  0.00
ATOM   4367  CE2 PHE   273      -8.034  10.994   1.721  1.00  0.00
ATOM   4368  HE2 PHE   273      -7.985  10.755   2.784  1.00  0.00
ATOM   4369  CD2 PHE   273      -9.270  11.009   1.063  1.00  0.00
ATOM   4370  HD2 PHE   273     -10.184  10.796   1.617  1.00  0.00
ATOM   4371  C   PHE   273     -12.096  12.560  -2.637  1.00  0.00
ATOM   4372  O   PHE   273     -11.703  12.559  -3.810  1.00  0.00
ATOM   4373  N   GLU   274     -13.394  12.576  -2.297  1.00  0.00
ATOM   4374  H   GLU   274     -13.659  12.493  -1.326  1.00  0.00
ATOM   4375  CA  GLU   274     -14.449  12.588  -3.303  1.00  0.00
ATOM   4376  HA  GLU   274     -14.291  11.770  -4.006  1.00  0.00
ATOM   4377  CB  GLU   274     -15.830  12.419  -2.657  1.00  0.00
ATOM   4378  HB2 GLU   274     -15.766  12.749  -1.620  1.00  0.00
ATOM   4379  HB3 GLU   274     -16.539  13.049  -3.195  1.00  0.00
ATOM   4380  CG  GLU   274     -16.302  10.973  -2.701  1.00  0.00
ATOM   4381  HG2 GLU   274     -16.511  10.738  -3.745  1.00  0.00
ATOM   4382  HG3 GLU   274     -15.435  10.403  -2.368  1.00  0.00
ATOM   4383  CD  GLU   274     -17.505  10.607  -1.851  1.00  0.00
ATOM   4384  OE1 GLU   274     -18.407  11.460  -1.672  1.00  0.00
ATOM   4385  OE2 GLU   274     -17.563   9.443  -1.391  1.00  0.00
ATOM   4386  C   GLU   274     -14.364  13.858  -4.175  1.00  0.00
ATOM   4387  O   GLU   274     -14.499  13.758  -5.391  1.00  0.00
ATOM   4388  N   ASN   275     -14.057  15.028  -3.572  1.00  0.00
ATOM   4389  H   ASN   275     -13.908  15.055  -2.573  1.00  0.00
ATOM   4390  CA  ASN   275     -13.914  16.281  -4.333  1.00  0.00
ATOM   4391  HA  ASN   275     -14.807  16.440  -4.938  1.00  0.00
ATOM   4392  CB  ASN   275     -13.732  17.496  -3.392  1.00  0.00
ATOM   4393  HB2 ASN   275     -12.785  17.371  -2.868  1.00  0.00
ATOM   4394  HB3 ASN   275     -13.665  18.350  -4.066  1.00  0.00
ATOM   4395  CG  ASN   275     -14.815  17.767  -2.375  1.00  0.00
ATOM   4396  OD1 ASN   275     -14.520  18.243  -1.287  1.00  0.00
ATOM   4397  ND2 ASN   275     -16.084  17.525  -2.700  1.00  0.00
ATOM   4398 HD21 ASN   275     -16.816  17.702  -2.027  1.00  0.00
ATOM   4399 HD22 ASN   275     -16.307  17.164  -3.616  1.00  0.00
ATOM   4400  C   ASN   275     -12.685  16.229  -5.245  1.00  0.00
ATOM   4401  O   ASN   275     -12.693  16.834  -6.314  1.00  0.00
ATOM   4402  N   LEU   276     -11.615  15.560  -4.793  1.00  0.00
ATOM   4403  H   LEU   276     -11.655  15.165  -3.864  1.00  0.00
ATOM   4404  CA  LEU   276     -10.349  15.491  -5.522  1.00  0.00
ATOM   4405  HA  LEU   276     -10.099  16.477  -5.912  1.00  0.00
ATOM   4406  CB  LEU   276      -9.211  15.023  -4.606  1.00  0.00
ATOM   4407  HB2 LEU   276      -9.617  14.155  -4.086  1.00  0.00
ATOM   4408  HB3 LEU   276      -8.382  14.711  -5.241  1.00  0.00
ATOM   4409  CG  LEU   276      -8.705  16.056  -3.567  1.00  0.00
ATOM   4410  HG  LEU   276      -9.562  16.573  -3.136  1.00  0.00
ATOM   4411  CD1 LEU   276      -7.929  15.370  -2.472  1.00  0.00
ATOM   4412 HD11 LEU   276      -7.072  14.853  -2.902  1.00  0.00
ATOM   4413 HD12 LEU   276      -7.582  16.112  -1.752  1.00  0.00
ATOM   4414 HD13 LEU   276      -8.573  14.649  -1.968  1.00  0.00
ATOM   4415  CD2 LEU   276      -7.824  17.128  -4.226  1.00  0.00
ATOM   4416 HD21 LEU   276      -8.400  17.655  -4.986  1.00  0.00
ATOM   4417 HD22 LEU   276      -7.485  17.836  -3.470  1.00  0.00
ATOM   4418 HD23 LEU   276      -6.960  16.653  -4.691  1.00  0.00
ATOM   4419  C   LEU   276     -10.374  14.661  -6.799  1.00  0.00
ATOM   4420  O   LEU   276      -9.583  14.935  -7.708  1.00  0.00
ATOM   4421  N   ILE   277     -11.215  13.616  -6.846  1.00  0.00
ATOM   4422  H   ILE   277     -11.649  13.316  -5.985  1.00  0.00
ATOM   4423  CA  ILE   277     -11.284  12.722  -8.008  1.00  0.00
ATOM   4424  HA  ILE   277     -10.288  12.470  -8.370  1.00  0.00
ATOM   4425  CB  ILE   277     -12.099  11.411  -7.770  1.00  0.00
ATOM   4426  HB  ILE   277     -13.096  11.689  -7.428  1.00  0.00
ATOM   4427  CG2 ILE   277     -12.215  10.553  -9.052  1.00  0.00
ATOM   4428 HG21 ILE   277     -11.219  10.274  -9.395  1.00  0.00
ATOM   4429 HG22 ILE   277     -12.790   9.652  -8.837  1.00  0.00
ATOM   4430 HG23 ILE   277     -12.719  11.127  -9.830  1.00  0.00
ATOM   4431  CG1 ILE   277     -11.529  10.581  -6.599  1.00  0.00
ATOM   4432 HG12 ILE   277     -10.721   9.963  -6.991  1.00  0.00
ATOM   4433 HG13 ILE   277     -11.129  11.276  -5.861  1.00  0.00
ATOM   4434  CD1 ILE   277     -12.587   9.682  -5.936  1.00  0.00
ATOM   4435 HD11 ILE   277     -12.987   8.986  -6.673  1.00  0.00
ATOM   4436 HD12 ILE   277     -12.129   9.123  -5.120  1.00  0.00
ATOM   4437 HD13 ILE   277     -13.395  10.300  -5.544  1.00  0.00
ATOM   4438  C   ILE   277     -11.607  13.451  -9.326  1.00  0.00
ATOM   4439  O   ILE   277     -10.786  13.346 -10.243  1.00  0.00
ATOM   4440  N   PRO   278     -12.741  14.205  -9.471  1.00  0.00
ATOM   4441  CD  PRO   278     -13.835  14.468  -8.513  1.00  0.00
ATOM   4442  HD2 PRO   278     -13.408  14.741  -7.548  1.00  0.00
ATOM   4443  HD3 PRO   278     -14.438  13.567  -8.401  1.00  0.00
ATOM   4444  CG  PRO   278     -14.601  15.595  -9.146  1.00  0.00
ATOM   4445  HG2 PRO   278     -14.210  16.547  -8.785  1.00  0.00
ATOM   4446  HG3 PRO   278     -15.655  15.512  -8.880  1.00  0.00
ATOM   4447  CB  PRO   278     -14.413  15.453 -10.597  1.00  0.00
ATOM   4448  HB2 PRO   278     -14.473  16.418 -11.102  1.00  0.00
ATOM   4449  HB3 PRO   278     -15.153  14.775 -11.021  1.00  0.00
ATOM   4450  CA  PRO   278     -13.005  14.863 -10.766  1.00  0.00
ATOM   4451  HA  PRO   278     -13.033  14.086 -11.529  1.00  0.00
ATOM   4452  C   PRO   278     -11.956  15.908 -11.142  1.00  0.00
ATOM   4453  O   PRO   278     -11.636  16.073 -12.318  1.00  0.00
ATOM   4454  N   ILE   279     -11.384  16.558 -10.139  1.00  0.00
ATOM   4455  H   ILE   279     -11.746  16.405  -9.209  1.00  0.00
ATOM   4456  CA  ILE   279     -10.342  17.557 -10.318  1.00  0.00
ATOM   4457  HA  ILE   279     -10.584  18.271 -11.106  1.00  0.00
ATOM   4458  CB  ILE   279     -10.065  18.319  -9.001  1.00  0.00
ATOM   4459  HB  ILE   279      -9.958  17.601  -8.189  1.00  0.00
ATOM   4460  CG2 ILE   279      -8.779  19.143  -9.127  1.00  0.00
ATOM   4461 HG21 ILE   279      -8.886  19.861  -9.940  1.00  0.00
ATOM   4462 HG22 ILE   279      -8.595  19.674  -8.194  1.00  0.00
ATOM   4463 HG23 ILE   279      -7.941  18.478  -9.338  1.00  0.00
ATOM   4464  CG1 ILE   279     -11.283  19.207  -8.591  1.00  0.00
ATOM   4465 HG12 ILE   279     -11.354  20.001  -9.334  1.00  0.00
ATOM   4466 HG13 ILE   279     -12.166  18.572  -8.654  1.00  0.00
ATOM   4467  CD1 ILE   279     -11.194  19.833  -7.168  1.00  0.00
ATOM   4468 HD11 ILE   279     -10.311  20.469  -7.105  1.00  0.00
ATOM   4469 HD12 ILE   279     -12.086  20.431  -6.978  1.00  0.00
ATOM   4470 HD13 ILE   279     -11.124  19.039  -6.425  1.00  0.00
ATOM   4471  C   ILE   279      -9.078  16.910 -10.890  1.00  0.00
ATOM   4472  O   ILE   279      -8.567  17.371 -11.912  1.00  0.00
ATOM   4473  N   LEU   280      -8.598  15.831 -10.256  1.00  0.00
ATOM   4474  H   LEU   280      -8.982  15.560  -9.362  1.00  0.00
ATOM   4475  CA  LEU   280      -7.390  15.152 -10.726  1.00  0.00
ATOM   4476  HA  LEU   280      -6.629  15.898 -10.957  1.00  0.00
ATOM   4477  CB  LEU   280      -6.833  14.196  -9.680  1.00  0.00
ATOM   4478  HB2 LEU   280      -7.682  13.587  -9.369  1.00  0.00
ATOM   4479  HB3 LEU   280      -6.082  13.560 -10.150  1.00  0.00
ATOM   4480  CG  LEU   280      -6.221  14.887  -8.451  1.00  0.00
ATOM   4481  HG  LEU   280      -6.907  15.660  -8.103  1.00  0.00
ATOM   4482  CD1 LEU   280      -5.986  13.898  -7.353  1.00  0.00
ATOM   4483 HD11 LEU   280      -5.300  13.125  -7.700  1.00  0.00
ATOM   4484 HD12 LEU   280      -5.552  14.407  -6.492  1.00  0.00
ATOM   4485 HD13 LEU   280      -6.932  13.441  -7.065  1.00  0.00
ATOM   4486  CD2 LEU   280      -4.915  15.589  -8.802  1.00  0.00
ATOM   4487 HD21 LEU   280      -5.100  16.343  -9.566  1.00  0.00
ATOM   4488 HD22 LEU   280      -4.509  16.067  -7.911  1.00  0.00
ATOM   4489 HD23 LEU   280      -4.199  14.858  -9.179  1.00  0.00
ATOM   4490  C   LEU   280      -7.544  14.511 -12.090  1.00  0.00
ATOM   4491  O   LEU   280      -6.586  14.520 -12.857  1.00  0.00
ATOM   4492  N   LYS   281      -8.762  14.030 -12.424  1.00  0.00
ATOM   4493  H   LYS   281      -9.488  14.042 -11.722  1.00  0.00
ATOM   4494  CA  LYS   281      -9.077  13.471 -13.740  1.00  0.00
ATOM   4495  HA  LYS   281      -8.403  12.640 -13.949  1.00  0.00
ATOM   4496  CB  LYS   281     -10.526  12.956 -13.799  1.00  0.00
ATOM   4497  HB2 LYS   281     -11.130  13.667 -13.235  1.00  0.00
ATOM   4498  HB3 LYS   281     -10.820  12.982 -14.848  1.00  0.00
ATOM   4499  CG  LYS   281     -10.742  11.561 -13.248  1.00  0.00
ATOM   4500  HG2 LYS   281     -10.115  10.859 -13.798  1.00  0.00
ATOM   4501  HG3 LYS   281     -10.464  11.546 -12.194  1.00  0.00
ATOM   4502  CD  LYS   281     -12.209  11.158 -13.394  1.00  0.00
ATOM   4503  HD2 LYS   281     -12.814  11.917 -12.898  1.00  0.00
ATOM   4504  HD3 LYS   281     -12.446  11.142 -14.458  1.00  0.00
ATOM   4505  CE  LYS   281     -12.506   9.806 -12.793  1.00  0.00
ATOM   4506  HE2 LYS   281     -12.139   9.037 -13.473  1.00  0.00
ATOM   4507  HE3 LYS   281     -11.983   9.728 -11.840  1.00  0.00
ATOM   4508  NZ  LYS   281     -13.965   9.618 -12.575  1.00  0.00
ATOM   4509  HZ1 LYS   281     -14.450   9.690 -13.458  1.00  0.00
ATOM   4510  HZ2 LYS   281     -14.130   8.707 -12.173  1.00  0.00
ATOM   4511  HZ3 LYS   281     -14.306  10.331 -11.945  1.00  0.00
ATOM   4512  C   LYS   281      -8.870  14.549 -14.807  1.00  0.00
ATOM   4513  O   LYS   281      -8.241  14.290 -15.837  1.00  0.00
ATOM   4514  N   THR   282      -9.379  15.760 -14.545  1.00  0.00
ATOM   4515  H   THR   282      -9.952  15.855 -13.720  1.00  0.00
ATOM   4516  CA  THR   282      -9.278  16.901 -15.456  1.00  0.00
ATOM   4517  HA  THR   282      -9.551  16.607 -16.470  1.00  0.00
ATOM   4518  CB  THR   282     -10.233  18.015 -14.994  1.00  0.00
ATOM   4519  HB  THR   282      -9.956  18.292 -13.977  1.00  0.00
ATOM   4520  CG2 THR   282     -10.177  19.237 -15.880  1.00  0.00
ATOM   4521 HG21 THR   282     -10.455  18.961 -16.897  1.00  0.00
ATOM   4522 HG22 THR   282     -10.871  19.990 -15.506  1.00  0.00
ATOM   4523 HG23 THR   282      -9.166  19.643 -15.877  1.00  0.00
ATOM   4524  OG1 THR   282     -11.563  17.493 -15.008  1.00  0.00
ATOM   4525  HG1 THR   282     -12.177  18.174 -14.722  1.00  0.00
ATOM   4526  C   THR   282      -7.824  17.353 -15.626  1.00  0.00
ATOM   4527  O   THR   282      -7.397  17.629 -16.746  1.00  0.00
ATOM   4528  N   VAL   283      -7.074  17.418 -14.515  1.00  0.00
ATOM   4529  H   VAL   283      -7.538  17.267 -13.631  1.00  0.00
ATOM   4530  CA  VAL   283      -5.664  17.820 -14.501  1.00  0.00
ATOM   4531  HA  VAL   283      -5.494  18.729 -15.079  1.00  0.00
ATOM   4532  CB  VAL   283      -5.169  18.057 -13.046  1.00  0.00
ATOM   4533  HB  VAL   283      -5.402  17.171 -12.455  1.00  0.00
ATOM   4534  CG1 VAL   283      -3.668  18.316 -12.999  1.00  0.00
ATOM   4535 HG11 VAL   283      -3.434  19.202 -13.589  1.00  0.00
ATOM   4536 HG12 VAL   283      -3.359  18.477 -11.966  1.00  0.00
ATOM   4537 HG13 VAL   283      -3.137  17.457 -13.407  1.00  0.00
ATOM   4538  CG2 VAL   283      -5.925  19.221 -12.404  1.00  0.00
ATOM   4539 HG21 VAL   283      -6.991  18.995 -12.383  1.00  0.00
ATOM   4540 HG22 VAL   283      -5.565  19.372 -11.387  1.00  0.00
ATOM   4541 HG23 VAL   283      -5.758  20.128 -12.986  1.00  0.00
ATOM   4542  C   VAL   283      -4.816  16.786 -15.282  1.00  0.00
ATOM   4543  O   VAL   283      -3.951  17.171 -16.067  1.00  0.00
ATOM   4544  N   HIE   284      -5.106  15.486 -15.098  1.00  0.00
ATOM   4545  H   HIE   284      -5.798  15.235 -14.407  1.00  0.00
ATOM   4546  CA  HIE   284      -4.418  14.413 -15.809  1.00  0.00
ATOM   4547  HA  HIE   284      -3.342  14.505 -15.662  1.00  0.00
ATOM   4548  CB  HIE   284      -4.871  13.041 -15.285  1.00  0.00
ATOM   4549  HB2 HIE   284      -4.474  12.807 -14.297  1.00  0.00
ATOM   4550  HB3 HIE   284      -5.960  13.045 -15.246  1.00  0.00
ATOM   4551  CG  HIE   284      -4.480  11.913 -16.179  1.00  0.00
ATOM   4552  ND1 HIE   284      -3.171  11.491 -16.267  1.00  0.00
ATOM   4553  CE1 HIE   284      -3.170  10.515 -17.159  1.00  0.00
ATOM   4554  HE1 HIE   284      -2.217  10.031 -17.375  1.00  0.00
ATOM   4555  NE2 HIE   284      -4.391  10.298 -17.648  1.00  0.00
ATOM   4556  HE2 HIE   284      -4.670   9.610 -18.332  1.00  0.00
ATOM   4557  CD2 HIE   284      -5.234  11.195 -17.045  1.00  0.00
ATOM   4558  HD2 HIE   284      -6.291  11.214 -17.312  1.00  0.00
ATOM   4559  C   HIE   284      -4.675  14.538 -17.333  1.00  0.00
ATOM   4560  O   HIE   284      -3.745  14.362 -18.123  1.00  0.00
ATOM   4561  N   GLU   285      -5.925  14.863 -17.720  1.00  0.00
ATOM   4562  H   GLU   285      -6.618  14.964 -16.993  1.00  0.00
ATOM   4563  CA  GLU   285      -6.348  15.043 -19.118  1.00  0.00
ATOM   4564  HA  GLU   285      -6.114  14.145 -19.689  1.00  0.00
ATOM   4565  CB  GLU   285      -7.863  15.301 -19.206  1.00  0.00
ATOM   4566  HB2 GLU   285      -8.217  15.437 -18.184  1.00  0.00
ATOM   4567  HB3 GLU   285      -7.990  16.231 -19.760  1.00  0.00
ATOM   4568  CG  GLU   285      -8.665  14.199 -19.875  1.00  0.00
ATOM   4569  HG2 GLU   285      -8.461  13.312 -19.275  1.00  0.00
ATOM   4570  HG3 GLU   285      -9.713  14.478 -19.767  1.00  0.00
ATOM   4571  CD  GLU   285      -8.370  13.900 -21.334  1.00  0.00
ATOM   4572  OE1 GLU   285      -7.835  14.785 -22.043  1.00  0.00
ATOM   4573  OE2 GLU   285      -8.699  12.776 -21.776  1.00  0.00
ATOM   4574  C   GLU   285      -5.607  16.203 -19.774  1.00  0.00
ATOM   4575  O   GLU   285      -5.205  16.086 -20.923  1.00  0.00
ATOM   4576  N   LYS   286      -5.437  17.319 -19.049  1.00  0.00
ATOM   4577  H   LYS   286      -5.848  17.337 -18.127  1.00  0.00
ATOM   4578  CA  LYS   286      -4.730  18.514 -19.519  1.00  0.00
ATOM   4579  HA  LYS   286      -5.194  18.891 -20.431  1.00  0.00
ATOM   4580  CB  LYS   286      -4.796  19.616 -18.440  1.00  0.00
ATOM   4581  HB2 LYS   286      -5.849  19.866 -18.308  1.00  0.00
ATOM   4582  HB3 LYS   286      -4.408  19.180 -17.519  1.00  0.00
ATOM   4583  CG  LYS   286      -4.014  20.877 -18.774  1.00  0.00
ATOM   4584  HG2 LYS   286      -2.961  20.608 -18.863  1.00  0.00
ATOM   4585  HG3 LYS   286      -4.374  21.255 -19.730  1.00  0.00
ATOM   4586  CD  LYS   286      -4.173  21.949 -17.714  1.00  0.00
ATOM   4587  HD2 LYS   286      -5.176  22.365 -17.807  1.00  0.00
ATOM   4588  HD3 LYS   286      -4.066  21.474 -16.738  1.00  0.00
ATOM   4589  CE  LYS   286      -3.154  23.056 -17.850  1.00  0.00
ATOM   4590  HE2 LYS   286      -3.307  23.757 -17.030  1.00  0.00
ATOM   4591  HE3 LYS   286      -2.162  22.612 -17.767  1.00  0.00
ATOM   4592  NZ  LYS   286      -3.266  23.779 -19.147  1.00  0.00
ATOM   4593  HZ1 LYS   286      -4.185  24.192 -19.224  1.00  0.00
ATOM   4594  HZ2 LYS   286      -2.566  24.506 -19.189  1.00  0.00
ATOM   4595  HZ3 LYS   286      -3.123  23.130 -19.908  1.00  0.00
ATOM   4596  C   LYS   286      -3.261  18.167 -19.845  1.00  0.00
ATOM   4597  O   LYS   286      -2.759  18.545 -20.907  1.00  0.00
ATOM   4598  N   TYR   287      -2.585  17.448 -18.924  1.00  0.00
ATOM   4599  H   TYR   287      -3.007  17.323 -18.015  1.00  0.00
ATOM   4600  CA  TYR   287      -1.179  17.095 -19.088  1.00  0.00
ATOM   4601  HA  TYR   287      -0.711  17.795 -19.779  1.00  0.00
ATOM   4602  CB  TYR   287      -0.421  17.146 -17.744  1.00  0.00
ATOM   4603  HB2 TYR   287      -0.811  16.436 -17.014  1.00  0.00
ATOM   4604  HB3 TYR   287       0.602  16.873 -18.004  1.00  0.00
ATOM   4605  CG  TYR   287      -0.436  18.538 -17.151  1.00  0.00
ATOM   4606  CD1 TYR   287       0.386  19.544 -17.659  1.00  0.00
ATOM   4607  HD1 TYR   287       1.085  19.295 -18.457  1.00  0.00
ATOM   4608  CE1 TYR   287       0.324  20.847 -17.166  1.00  0.00
ATOM   4609  HE1 TYR   287       0.986  21.617 -17.562  1.00  0.00
ATOM   4610  CZ  TYR   287      -0.573  21.156 -16.159  1.00  0.00
ATOM   4611  OH  TYR   287      -0.639  22.428 -15.658  1.00  0.00
ATOM   4612  HH  TYR   287      -0.018  23.028 -16.077  1.00  0.00
ATOM   4613  CE2 TYR   287      -1.420  20.183 -15.661  1.00  0.00
ATOM   4614  HE2 TYR   287      -2.143  20.430 -14.884  1.00  0.00
ATOM   4615  CD2 TYR   287      -1.346  18.882 -16.156  1.00  0.00
ATOM   4616  HD2 TYR   287      -2.010  18.111 -15.764  1.00  0.00
ATOM   4617  C   TYR   287      -0.858  15.856 -19.915  1.00  0.00
ATOM   4618  O   TYR   287       0.306  15.681 -20.285  1.00  0.00
ATOM   4619  N   ARG   288      -1.859  15.011 -20.237  1.00  0.00
ATOM   4620  H   ARG   288      -2.768  15.116 -19.809  1.00  0.00
ATOM   4621  CA  ARG   288      -1.601  13.801 -21.040  1.00  0.00
ATOM   4622  HA  ARG   288      -0.624  13.404 -20.766  1.00  0.00
ATOM   4623  CB  ARG   288      -2.658  12.702 -20.824  1.00  0.00
ATOM   4624  HB2 ARG   288      -2.269  11.794 -21.285  1.00  0.00
ATOM   4625  HB3 ARG   288      -2.745  12.553 -19.748  1.00  0.00
ATOM   4626  CG  ARG   288      -4.028  13.017 -21.405  1.00  0.00
ATOM   4627  HG2 ARG   288      -4.546  13.680 -20.712  1.00  0.00
ATOM   4628  HG3 ARG   288      -3.885  13.527 -22.357  1.00  0.00
ATOM   4629  CD  ARG   288      -4.856  11.768 -21.621  1.00  0.00
ATOM   4630  HD2 ARG   288      -4.268  11.038 -22.176  1.00  0.00
ATOM   4631  HD3 ARG   288      -5.136  11.350 -20.654  1.00  0.00
ATOM   4632  NE  ARG   288      -6.076  12.059 -22.377  1.00  0.00
ATOM   4633  HE  ARG   288      -6.899  12.287 -21.839  1.00  0.00
ATOM   4634  CZ  ARG   288      -6.169  12.046 -23.705  1.00  0.00
ATOM   4635  NH1 ARG   288      -5.111  11.747 -24.450  1.00  0.00
ATOM   4636 HH11 ARG   288      -4.230  11.529 -24.007  1.00  0.00
ATOM   4637 HH12 ARG   288      -5.192  11.739 -25.457  1.00  0.00
ATOM   4638  NH2 ARG   288      -7.321  12.328 -24.298  1.00  0.00
ATOM   4639 HH21 ARG   288      -8.131  12.555 -23.738  1.00  0.00
ATOM   4640 HH22 ARG   288      -7.384  12.316 -25.306  1.00  0.00
ATOM   4641  C   ARG   288      -1.348  14.073 -22.526  1.00  0.00
ATOM   4642  O   ARG   288      -1.515  15.198 -22.991  1.00  0.00
ATOM   4643  OXT ARG   288      -0.975  13.169 -23.270  1.00  0.00
TER
ATOM   4644  O2  L1    289       8.324  -5.230  -3.299  1.00  0.00
ATOM   4645  C13 L1    289       7.631  -5.466  -4.274  1.00  0.00
ATOM   4646  C14 L1    289       8.239  -5.525  -5.653  1.00  0.00
ATOM   4647  H1  L1    289       7.515  -5.433  -6.456  1.00  0.00
ATOM   4648  H10 L1    289       8.787  -6.461  -5.766  1.00  0.00
ATOM   4649  H11 L1    289       8.990  -4.742  -5.752  1.00  0.00
ATOM   4650  N3  L1    289       6.288  -5.666  -4.196  1.00  0.00
ATOM   4651  H9  L1    289       5.866  -5.862  -5.093  1.00  0.00
ATOM   4652  C11 L1    289       5.497  -5.626  -3.043  1.00  0.00
ATOM   4653  C12 L1    289       5.837  -4.801  -1.968  1.00  0.00
ATOM   4654  H8  L1    289       6.732  -4.196  -2.021  1.00  0.00
ATOM   4655  N2  L1    289       4.346  -6.296  -3.019  1.00  0.00
ATOM   4656  C10 L1    289       3.523  -6.249  -1.975  1.00  0.00
ATOM   4657  H7  L1    289       2.602  -6.813  -2.009  1.00  0.00
ATOM   4658  C9  L1    289       3.833  -5.491  -0.851  1.00  0.00
ATOM   4659  H6  L1    289       3.168  -5.458   0.001  1.00  0.00
ATOM   4660  C8  L1    289       5.035  -4.755  -0.832  1.00  0.00
ATOM   4661  N1  L1    289       5.440  -3.871   0.172  1.00  0.00
ATOM   4662  H5  L1    289       6.218  -3.306  -0.136  1.00  0.00
ATOM   4663  C7  L1    289       4.938  -3.707   1.413  1.00  0.00
ATOM   4664  O1  L1    289       4.014  -4.373   1.848  1.00  0.00
ATOM   4665  C4  L1    289       5.509  -2.638   2.264  1.00  0.00
ATOM   4666  C3  L1    289       6.731  -2.793   2.943  1.00  0.00
ATOM   4667 CL2  L1    289       7.659  -4.243   2.768  1.00  0.00
ATOM   4668  C2  L1    289       7.218  -1.769   3.749  1.00  0.00
ATOM   4669  H3  L1    289       8.153  -1.898   4.274  1.00  0.00
ATOM   4670  C1  L1    289       6.504  -0.581   3.882  1.00  0.00
ATOM   4671  H2  L1    289       6.883   0.212   4.510  1.00  0.00
ATOM   4672  C6  L1    289       5.302  -0.417   3.204  1.00  0.00
ATOM   4673  H4  L1    289       4.747   0.504   3.305  1.00  0.00
ATOM   4674  C5  L1    289       4.802  -1.427   2.394  1.00  0.00
ATOM   4675 CL1  L1    289       3.300  -1.197   1.545  1.00  0.00
ATOM   4676  C31 L1    289       8.306  -5.534  -5.642  1.00  0.00
ATOM   4677  C30 L1    289       7.951  -6.543  -6.551  1.00  0.00
ATOM   4678  H22 L1    289       7.184  -7.288  -6.277  1.00  0.00
ATOM   4679  C29 L1    289       8.573  -6.606  -7.808  1.00  0.00
ATOM   4680  H21 L1    289       8.295  -7.400  -8.524  1.00  0.00
ATOM   4681  C28 L1    289       9.549  -5.659  -8.157  1.00  0.00
ATOM   4682  H20 L1    289      10.038  -5.708  -9.146  1.00  0.00
ATOM   4683  C33 L1    289       9.905  -4.649  -7.248  1.00  0.00
ATOM   4684  H24 L1    289      10.673  -3.906  -7.522  1.00  0.00
ATOM   4685  C32 L1    289       9.283  -4.587  -5.990  1.00  0.00
ATOM   4686  H23 L1    289       9.561  -3.794  -5.276  1.00  0.00
TER
ATOM   4687 Na+  Na+   290     -11.326  -0.360 -14.479  1.00  0.00
TER
ATOM   4688 Na+  Na+   291     -21.326   9.640  -0.479  1.00  0.00
TER
ATOM   4689  O   WAT   292       3.449  17.562   6.603  1.00  0.00
ATOM   4690  H1  WAT   292       4.170  17.445   7.221  1.00  0.00
ATOM   4691  H2  WAT   292       3.031  18.380   6.875  1.00  0.00
TER
ATOM   4692  O   WAT   293      10.925  13.391  -1.893  1.00  0.00
ATOM   4693  H1  WAT   293      11.647  13.273  -1.275  1.00  0.00
ATOM   4694  H2  WAT   293      10.508  14.208  -1.621  1.00  0.00
TER
ATOM   4695  O   WAT   294     -12.279  12.263   2.333  1.00  0.00
ATOM   4696  H1  WAT   294     -11.558  12.145   2.952  1.00  0.00
ATOM   4697  H2  WAT   294     -12.697  13.080   2.605  1.00  0.00
TER
ATOM   4698  O   WAT   295      -2.063   2.439   7.925  1.00  0.00
ATOM   4699  H1  WAT   295      -1.342   2.321   8.543  1.00  0.00
ATOM   4700  H2  WAT   295      -2.481   3.256   8.197  1.00  0.00
TER
ATOM   4701  O   WAT   296      -2.436  13.922   8.946  1.00  0.00
ATOM   4702  H1  WAT   296      -1.715  13.804   9.564  1.00  0.00
ATOM   4703  H2  WAT   296      -2.854  14.739   9.217  1.00  0.00
TER
ATOM   4704  O   WAT   297      -2.393   9.573   6.535  1.00  0.00
ATOM   4705  H1  WAT   297      -1.672   9.455   7.153  1.00  0.00
ATOM   4706  H2  WAT   297      -2.811  10.390   6.806  1.00  0.00
TER
ATOM   4707  O   WAT   298       3.660  17.644   9.347  1.00  0.00
ATOM   4708  H1  WAT   298       4.381  17.526   9.965  1.00  0.00
ATOM   4709  H2  WAT   298       3.242  18.461   9.619  1.00  0.00
TER
ATOM   4710  O   WAT   299     -14.154  11.583   0.378  1.00  0.00
ATOM   4711  H1  WAT   299     -13.433  11.465   0.996  1.00  0.00
ATOM   4712  H2  WAT   299     -14.572  12.400   0.650  1.00  0.00
TER
ATOM   4713  O   WAT   300       7.478   8.792   8.413  1.00  0.00
ATOM   4714  H1  WAT   300       8.200   8.675   9.031  1.00  0.00
ATOM   4715  H2  WAT   300       7.061   9.610   8.684  1.00  0.00
TER
ATOM   4716  O   WAT   301       7.362   8.024   1.684  1.00  0.00
ATOM   4717  H1  WAT   301       8.084   7.906   2.302  1.00  0.00
ATOM   4718  H2  WAT   301       6.944   8.841   1.956  1.00  0.00
TER
ATOM   4719  O   WAT   302       7.671   7.651   4.292  1.00  0.00
ATOM   4720  H1  WAT   302       8.393   7.533   4.910  1.00  0.00
ATOM   4721  H2  WAT   302       7.254   8.468   4.564  1.00  0.00
TER
ATOM   4722  O   WAT   303       3.774  21.488   3.230  1.00  0.00
ATOM   4723  H1  WAT   303       4.495  21.370   3.848  1.00  0.00
ATOM   4724  H2  WAT   303       3.356  22.305   3.501  1.00  0.00
TER
ATOM   4725  O   WAT   304     -13.482   5.674  -4.916  1.00  0.00
ATOM   4726  H1  WAT   304     -12.760   5.556  -4.297  1.00  0.00
ATOM   4727  H2  WAT   304     -13.900   6.491  -4.644  1.00  0.00
TER
ATOM   4728  O   WAT   305     -11.009  16.681   3.722  1.00  0.00
ATOM   4729  H1  WAT   305     -10.288  16.563   4.340  1.00  0.00
ATOM   4730  H2  WAT   305     -11.427  17.498   3.994  1.00  0.00
TER
ATOM   4731  O   WAT   306      14.530  11.130  -7.464  1.00  0.00
ATOM   4732  H1  WAT   306      15.251  11.012  -6.846  1.00  0.00
ATOM   4733  H2  WAT   306      14.112  11.947  -7.192  1.00  0.00
TER
ATOM   4734  O   WAT   307       7.571  11.481   9.554  1.00  0.00
ATOM   4735  H1  WAT   307       8.293  11.363  10.172  1.00  0.00
ATOM   4736  H2  WAT   307       7.153  12.298   9.826  1.00  0.00
TER
ATOM   4737  O   WAT   308     -12.712  15.356   8.355  1.00  0.00
ATOM   4738  H1  WAT   308     -11.991  15.238   8.973  1.00  0.00
ATOM   4739  H2  WAT   308     -13.130  16.173   8.626  1.00  0.00
TER
ATOM   4740  O   WAT   309       5.008   1.866   6.131  1.00  0.00
ATOM   4741  H1  WAT   309       5.729   1.748   6.749  1.00  0.00
ATOM   4742  H2  WAT   309       4.590   2.683   6.402  1.00  0.00
TER
ATOM   4743  O   WAT   310     -15.398   9.063   0.439  1.00  0.00
ATOM   4744  H1  WAT   310     -14.677   8.945   1.057  1.00  0.00
ATOM   4745  H2  WAT   310     -15.816   9.880   0.710  1.00  0.00
TER
ATOM   4746  O   WAT   311      -4.206  26.850  -2.630  1.00  0.00
ATOM   4747  H1  WAT   311      -3.484  26.732  -2.012  1.00  0.00
ATOM   4748  H2  WAT   311      -4.624  27.667  -2.358  1.00  0.00
TER
ATOM   4749  O   WAT   312       2.936  19.525   4.717  1.00  0.00
ATOM   4750  H1  WAT   312       3.657  19.407   5.336  1.00  0.00
ATOM   4751  H2  WAT   312       2.518  20.342   4.989  1.00  0.00
TER
ATOM   4752  O   WAT   313      15.975  17.847  18.782  1.00  0.00
ATOM   4753  H1  WAT   313      16.696  17.729  19.400  1.00  0.00
ATOM   4754  H2  WAT   313      15.557  18.664  19.054  1.00  0.00
TER
ATOM   4755  O   WAT   314      -1.288  25.453   2.541  1.00  0.00
ATOM   4756  H1  WAT   314      -0.566  25.336   3.159  1.00  0.00
ATOM   4757  H2  WAT   314      -1.705  26.271   2.813  1.00  0.00
TER
ATOM   4758  O   WAT   315      18.874  14.687   4.529  1.00  0.00
ATOM   4759  H1  WAT   315      19.595  14.570   5.147  1.00  0.00
ATOM   4760  H2  WAT   315      18.456  15.505   4.801  1.00  0.00
TER
ATOM   4761  O   WAT   316       8.985  -1.667  -2.651  1.00  0.00
ATOM   4762  H1  WAT   316       9.706  -1.785  -2.033  1.00  0.00
ATOM   4763  H2  WAT   316       8.567  -0.850  -2.379  1.00  0.00
TER
ATOM   4764  O   WAT   317      12.529  16.271  19.453  1.00  0.00
ATOM   4765  H1  WAT   317      13.250  16.153  20.071  1.00  0.00
ATOM   4766  H2  WAT   317      12.111  17.088  19.724  1.00  0.00
TER
ATOM   4767  O   WAT   318      14.805   6.681 -16.214  1.00  0.00
ATOM   4768  H1  WAT   318      15.526   6.563 -15.596  1.00  0.00
ATOM   4769  H2  WAT   318      14.387   7.499 -15.942  1.00  0.00
TER
ATOM   4770  O   WAT   319       7.774   0.562   0.933  1.00  0.00
ATOM   4771  H1  WAT   319       8.495   0.444   1.551  1.00  0.00
ATOM   4772  H2  WAT   319       7.356   1.379   1.205  1.00  0.00
TER
ATOM   4773  O   WAT   320      -8.404  -4.644  -2.882  1.00  0.00
ATOM   4774  H1  WAT   320      -7.683  -4.762  -2.264  1.00  0.00
ATOM   4775  H2  WAT   320      -8.822  -3.827  -2.610  1.00  0.00
TER
ATOM   4776  O   WAT   321       7.833  18.530  20.588  1.00  0.00
ATOM   4777  H1  WAT   321       8.555  18.412  21.206  1.00  0.00
ATOM   4778  H2  WAT   321       7.416  19.347  20.860  1.00  0.00
TER
ATOM   4779  O   WAT   322       7.195   6.689  10.372  1.00  0.00
ATOM   4780  H1  WAT   322       7.917   6.571  10.990  1.00  0.00
ATOM   4781  H2  WAT   322       6.777   7.506  10.644  1.00  0.00
TER
ATOM   4782  O   WAT   323      10.531   8.378   5.193  1.00  0.00
ATOM   4783  H1  WAT   323      11.252   8.260   5.811  1.00  0.00
ATOM   4784  H2  WAT   323      10.113   9.195   5.465  1.00  0.00
TER
ATOM   4785  O   WAT   324       9.439  15.855  19.167  1.00  0.00
ATOM   4786  H1  WAT   324      10.161  15.738  19.786  1.00  0.00
ATOM   4787  H2  WAT   324       9.021  16.673  19.439  1.00  0.00
TER
ATOM   4788  O   WAT   325       9.356  10.757  11.755  1.00  0.00
ATOM   4789  H1  WAT   325      10.077  10.639  12.373  1.00  0.00
ATOM   4790  H2  WAT   325       8.938  11.574  12.026  1.00  0.00
TER
ATOM   4791  O   WAT   326       5.957   8.255   6.220  1.00  0.00
ATOM   4792  H1  WAT   326       6.679   8.137   6.838  1.00  0.00
ATOM   4793  H2  WAT   326       5.540   9.072   6.491  1.00  0.00
TER
ATOM   4794  O   WAT   327     -17.174  15.096  -0.305  1.00  0.00
ATOM   4795  H1  WAT   327     -16.453  14.978   0.313  1.00  0.00
ATOM   4796  H2  WAT   327     -17.592  15.913  -0.033  1.00  0.00
TER
ATOM   4797  O   WAT   328       5.928  12.105  17.645  1.00  0.00
ATOM   4798  H1  WAT   328       6.649  11.987  18.263  1.00  0.00
ATOM   4799  H2  WAT   328       5.510  12.922  17.917  1.00  0.00
TER
ATOM   4800  O   WAT   329       7.474 -12.068   6.764  1.00  0.00
ATOM   4801  H1  WAT   329       8.195 -12.186   7.382  1.00  0.00
ATOM   4802  H2  WAT   329       7.056 -11.251   7.036  1.00  0.00
TER
ATOM   4803  O   WAT   330      11.586  20.206  -3.250  1.00  0.00
ATOM   4804  H1  WAT   330      12.307  20.088  -2.632  1.00  0.00
ATOM   4805  H2  WAT   330      11.168  21.023  -2.979  1.00  0.00
TER
ATOM   4806  O   WAT   331       7.515  -2.273  -0.205  1.00  0.00
ATOM   4807  H1  WAT   331       8.237  -2.391   0.413  1.00  0.00
ATOM   4808  H2  WAT   331       7.098  -1.456   0.067  1.00  0.00
TER
ATOM   4809  O   WAT   332       0.061 -21.023  -5.753  1.00  0.00
ATOM   4810  H1  WAT   332       0.783 -21.141  -5.135  1.00  0.00
ATOM   4811  H2  WAT   332      -0.357 -20.206  -5.481  1.00  0.00
TER
ATOM   4812  O   WAT   333      17.417  18.181   7.160  1.00  0.00
ATOM   4813  H1  WAT   333      18.138  18.063   7.778  1.00  0.00
ATOM   4814  H2  WAT   333      16.999  18.998   7.432  1.00  0.00
TER
ATOM   4815  O   WAT   334     -15.977  14.909 -13.517  1.00  0.00
ATOM   4816  H1  WAT   334     -15.256  14.791 -12.899  1.00  0.00
ATOM   4817  H2  WAT   334     -16.395  15.726 -13.245  1.00  0.00
TER
ATOM   4818  O   WAT   335       2.535 -13.089  12.316  1.00  0.00
ATOM   4819  H1  WAT   335       3.256 -13.207  12.934  1.00  0.00
ATOM   4820  H2  WAT   335       2.117 -12.272  12.587  1.00  0.00
TER
ATOM   4821  O   WAT   336      16.750   9.618  -3.737  1.00  0.00
ATOM   4822  H1  WAT   336      17.471   9.500  -3.119  1.00  0.00
ATOM   4823  H2  WAT   336      16.332  10.435  -3.465  1.00  0.00
TER
ATOM   4824  O   WAT   337      13.618  23.284   3.905  1.00  0.00
ATOM   4825  H1  WAT   337      14.339  23.166   4.523  1.00  0.00
ATOM   4826  H2  WAT   337      13.200  24.101   4.177  1.00  0.00
TER
ATOM   4827  O   WAT   338      -8.014   9.992 -15.707  1.00  0.00
ATOM   4828  H1  WAT   338      -7.292   9.874 -15.089  1.00  0.00
ATOM   4829  H2  WAT   338      -8.431  10.809 -15.435  1.00  0.00
TER
ATOM   4830  O   WAT   339       9.998  11.131  -0.702  1.00  0.00
ATOM   4831  H1  WAT   339      10.720  11.013  -0.084  1.00  0.00
ATOM   4832  H2  WAT   339       9.581  11.948  -0.430  1.00  0.00
TER
ATOM   4833  O   WAT   340       1.847 -14.474  -8.662  1.00  0.00
ATOM   4834  H1  WAT   340       2.569 -14.592  -8.044  1.00  0.00
ATOM   4835  H2  WAT   340       1.430 -13.657  -8.390  1.00  0.00
TER
ATOM   4836  O   WAT   341     -12.289  18.992   4.721  1.00  0.00
ATOM   4837  H1  WAT   341     -11.568  18.874   5.340  1.00  0.00
ATOM   4838  H2  WAT   341     -12.707  19.809   4.993  1.00  0.00
TER
ATOM   4839  O   WAT   342     -12.406  -1.094  -7.566  1.00  0.00
ATOM   4840  H1  WAT   342     -11.685  -1.212  -6.948  1.00  0.00
ATOM   4841  H2  WAT   342     -12.824  -0.277  -7.295  1.00  0.00
TER
ATOM   4842  O   WAT   343       2.401 -25.200  -7.262  1.00  0.00
ATOM   4843  H1  WAT   343       3.123 -25.318  -6.644  1.00  0.00
ATOM   4844  H2  WAT   343       1.983 -24.383  -6.991  1.00  0.00
TER
ATOM   4845  O   WAT   344      14.666   4.207   3.817  1.00  0.00
ATOM   4846  H1  WAT   344      15.387   4.089   4.435  1.00  0.00
ATOM   4847  H2  WAT   344      14.248   5.024   4.089  1.00  0.00
TER
ATOM   4848  O   WAT   345       7.760  27.437  -3.733  1.00  0.00
ATOM   4849  H1  WAT   345       8.481  27.319  -3.114  1.00  0.00
ATOM   4850  H2  WAT   345       7.342  28.254  -3.461  1.00  0.00
TER
ATOM   4851  O   WAT   346     -13.122  14.614 -16.617  1.00  0.00
ATOM   4852  H1  WAT   346     -12.400  14.496 -15.999  1.00  0.00
ATOM   4853  H2  WAT   346     -13.539  15.431 -16.345  1.00  0.00
TER
ATOM   4854  O   WAT   347       6.008 -19.435 -10.117  1.00  0.00
ATOM   4855  H1  WAT   347       6.730 -19.553  -9.498  1.00  0.00
ATOM   4856  H2  WAT   347       5.590 -18.618  -9.845  1.00  0.00
TER
ATOM   4857  O   WAT   348     -12.146  14.361   3.952  1.00  0.00
ATOM   4858  H1  WAT   348     -11.424  14.243   4.570  1.00  0.00
ATOM   4859  H2  WAT   348     -12.564  15.179   4.223  1.00  0.00
TER
ATOM   4860  O   WAT   349      10.064   8.973   7.888  1.00  0.00
ATOM   4861  H1  WAT   349      10.785   8.856   8.506  1.00  0.00
ATOM   4862  H2  WAT   349       9.646   9.791   8.160  1.00  0.00
TER
ATOM   4863  O   WAT   350      19.560  18.889   4.224  1.00  0.00
ATOM   4864  H1  WAT   350      20.281  18.771   4.842  1.00  0.00
ATOM   4865  H2  WAT   350      19.142  19.707   4.496  1.00  0.00
TER
ATOM   4866  O   WAT   351       9.199  26.407  14.120  1.00  0.00
ATOM   4867  H1  WAT   351       9.921  26.289  14.738  1.00  0.00
ATOM   4868  H2  WAT   351       8.781  27.224  14.391  1.00  0.00
TER
ATOM   4869  O   WAT   352      14.994  18.800  16.231  1.00  0.00
ATOM   4870  H1  WAT   352      15.716  18.682  16.849  1.00  0.00
ATOM   4871  H2  WAT   352      14.577  19.617  16.503  1.00  0.00
TER
ATOM   4872  O   WAT   353      10.606  17.844  -9.403  1.00  0.00
ATOM   4873  H1  WAT   353      11.327  17.726  -8.785  1.00  0.00
ATOM   4874  H2  WAT   353      10.188  18.661  -9.131  1.00  0.00
TER
ATOM   4875  O   WAT   354     -13.494  15.392 -14.182  1.00  0.00
ATOM   4876  H1  WAT   354     -12.773  15.274 -13.564  1.00  0.00
ATOM   4877  H2  WAT   354     -13.912  16.209 -13.910  1.00  0.00
TER
ATOM   4878  O   WAT   355      -6.320  27.353   6.612  1.00  0.00
ATOM   4879  H1  WAT   355      -5.599  27.235   7.230  1.00  0.00
ATOM   4880  H2  WAT   355      -6.738  28.170   6.884  1.00  0.00
TER
ATOM   4881  O   WAT   356      -0.519  25.789 -13.677  1.00  0.00
ATOM   4882  H1  WAT   356       0.203  25.671 -13.059  1.00  0.00
ATOM   4883  H2  WAT   356      -0.936  26.606 -13.405  1.00  0.00
TER
ATOM   4884  O   WAT   357      10.074  24.901 -12.201  1.00  0.00
ATOM   4885  H1  WAT   357      10.795  24.783 -11.583  1.00  0.00
ATOM   4886  H2  WAT   357       9.656  25.718 -11.929  1.00  0.00
TER
ATOM   4887  O   WAT   358       7.494  18.176 -10.716  1.00  0.00
ATOM   4888  H1  WAT   358       8.215  18.058 -10.098  1.00  0.00
ATOM   4889  H2  WAT   358       7.076  18.993 -10.445  1.00  0.00
TER
ATOM   4890  O   WAT   359     -17.014  18.114  -6.310  1.00  0.00
ATOM   4891  H1  WAT   359     -16.293  17.996  -5.692  1.00  0.00
ATOM   4892  H2  WAT   359     -17.432  18.931  -6.038  1.00  0.00
TER
ATOM   4893  O   WAT   360       6.674  15.380 -17.624  1.00  0.00
ATOM   4894  H1  WAT   360       7.395  15.262 -17.006  1.00  0.00
ATOM   4895  H2  WAT   360       6.256  16.197 -17.352  1.00  0.00
TER
ATOM   4896  O   WAT   361     -14.539  18.750  -6.824  1.00  0.00
ATOM   4897  H1  WAT   361     -13.818  18.632  -6.206  1.00  0.00
ATOM   4898  H2  WAT   361     -14.957  19.567  -6.553  1.00  0.00
TER
ATOM   4899  O   WAT   362       6.152  28.181   3.033  1.00  0.00
ATOM   4900  H1  WAT   362       6.873  28.064   3.651  1.00  0.00
ATOM   4901  H2  WAT   362       5.734  28.999   3.305  1.00  0.00
TER
ATOM   4902  O   WAT   363      -4.173  -1.976  13.973  1.00  0.00
ATOM   4903  H1  WAT   363      -3.452  -2.094  14.591  1.00  0.00
ATOM   4904  H2  WAT   363      -4.591  -1.159  14.245  1.00  0.00
TER
ATOM   4905  O   WAT   364      -1.479  -3.859   5.508  1.00  0.00
ATOM   4906  H1  WAT   364      -0.758  -3.977   6.127  1.00  0.00
ATOM   4907  H2  WAT   364      -1.897  -3.042   5.780  1.00  0.00
TER
ATOM   4908  O   WAT   365      -5.679  22.201  12.016  1.00  0.00
ATOM   4909  H1  WAT   365      -4.958  22.083  12.634  1.00  0.00
ATOM   4910  H2  WAT   365      -6.097  23.018  12.288  1.00  0.00
TER
ATOM   4911  O   WAT   366      -5.031  28.835  -7.751  1.00  0.00
ATOM   4912  H1  WAT   366      -4.310  28.717  -7.133  1.00  0.00
ATOM   4913  H2  WAT   366      -5.449  29.652  -7.480  1.00  0.00
TER
ATOM   4914  O   WAT   367     -10.734   2.940 -12.891  1.00  0.00
ATOM   4915  H1  WAT   367     -10.013   2.822 -12.273  1.00  0.00
ATOM   4916  H2  WAT   367     -11.152   3.757 -12.619  1.00  0.00
TER
ATOM   4917  O   WAT   368       7.158  26.988   0.830  1.00  0.00
ATOM   4918  H1  WAT   368       7.879  26.871   1.448  1.00  0.00
ATOM   4919  H2  WAT   368       6.740  27.806   1.102  1.00  0.00
TER
ATOM   4920  O   WAT   369      16.720  10.348  -6.191  1.00  0.00
ATOM   4921  H1  WAT   369      17.442  10.231  -5.573  1.00  0.00
ATOM   4922  H2  WAT   369      16.303  11.166  -5.919  1.00  0.00
TER
ATOM   4923  O   WAT   370       9.232  28.047  16.137  1.00  0.00
ATOM   4924  H1  WAT   370       9.953  27.929  16.755  1.00  0.00
ATOM   4925  H2  WAT   370       8.814  28.864  16.408  1.00  0.00
TER
ATOM   4926  O   WAT   371     -11.704  22.637  10.602  1.00  0.00
ATOM   4927  H1  WAT   371     -10.983  22.519  11.220  1.00  0.00
ATOM   4928  H2  WAT   371     -12.122  23.454  10.873  1.00  0.00
TER
ATOM   4929  O   WAT   372      13.841   9.677 -11.906  1.00  0.00
ATOM   4930  H1  WAT   372      14.562   9.559 -11.288  1.00  0.00
ATOM   4931  H2  WAT   372      13.423  10.495 -11.635  1.00  0.00
TER
ATOM   4932  O   WAT   373      13.327  19.366  25.258  1.00  0.00
ATOM   4933  H1  WAT   373      14.048  19.248  25.876  1.00  0.00
ATOM   4934  H2  WAT   373      12.909  20.184  25.530  1.00  0.00
TER
ATOM   4935  O   WAT   374     -16.820  12.844   1.259  1.00  0.00
ATOM   4936  H1  WAT   374     -16.098  12.726   1.877  1.00  0.00
ATOM   4937  H2  WAT   374     -17.237  13.661   1.531  1.00  0.00
TER
ATOM   4938  O   WAT   375     -18.726  14.421  -2.492  1.00  0.00
ATOM   4939  H1  WAT   375     -18.005  14.303  -1.874  1.00  0.00
ATOM   4940  H2  WAT   375     -19.144  15.238  -2.221  1.00  0.00
TER
ATOM   4941  O   WAT   376      -3.255   0.787  18.430  1.00  0.00
ATOM   4942  H1  WAT   376      -2.533   0.669  19.048  1.00  0.00
ATOM   4943  H2  WAT   376      -3.672   1.604  18.701  1.00  0.00
TER
ATOM   4944  O   WAT   377     -15.574   0.871   9.453  1.00  0.00
ATOM   4945  H1  WAT   377     -14.853   0.753  10.071  1.00  0.00
ATOM   4946  H2  WAT   377     -15.992   1.688   9.725  1.00  0.00
TER
ATOM   4947  O   WAT   378      11.124  -3.765  18.518  1.00  0.00
ATOM   4948  H1  WAT   378      11.845  -3.883  19.136  1.00  0.00
ATOM   4949  H2  WAT   378      10.706  -2.948  18.789  1.00  0.00
TER
ATOM   4950  O   WAT   379     -17.409   7.999  10.347  1.00  0.00
ATOM   4951  H1  WAT   379     -16.687   7.881  10.965  1.00  0.00
ATOM   4952  H2  WAT   379     -17.826   8.816  10.619  1.00  0.00
TER
ATOM   4953  O   WAT   380     -16.778   7.069  -2.299  1.00  0.00
ATOM   4954  H1  WAT   380     -16.057   6.951  -1.680  1.00  0.00
ATOM   4955  H2  WAT   380     -17.196   7.886  -2.027  1.00  0.00
TER
ATOM   4956  O   WAT   381       3.650 -32.374   3.516  1.00  0.00
ATOM   4957  H1  WAT   381       4.371 -32.492   4.135  1.00  0.00
ATOM   4958  H2  WAT   381       3.232 -31.557   3.788  1.00  0.00
TER
ATOM   4959  O   WAT   382      -4.521  27.001  -0.109  1.00  0.00
ATOM   4960  H1  WAT   382      -3.800  26.883   0.510  1.00  0.00
ATOM   4961  H2  WAT   382      -4.939  27.818   0.163  1.00  0.00
TER
ATOM   4962  O   WAT   383       9.645  25.744   2.899  1.00  0.00
ATOM   4963  H1  WAT   383      10.367  25.626   3.517  1.00  0.00
ATOM   4964  H2  WAT   383       9.228  26.561   3.171  1.00  0.00
TER
ATOM   4965  O   WAT   384       3.538  10.891 -18.452  1.00  0.00
ATOM   4966  H1  WAT   384       4.259  10.773 -17.834  1.00  0.00
ATOM   4967  H2  WAT   384       3.120  11.708 -18.180  1.00  0.00
TER
ATOM   4968  O   WAT   385      -4.642  -1.062  11.558  1.00  0.00
ATOM   4969  H1  WAT   385      -3.920  -1.180  12.176  1.00  0.00
ATOM   4970  H2  WAT   385      -5.060  -0.245  11.830  1.00  0.00
TER
ATOM   4971  O   WAT   386      -7.122   4.884 -13.727  1.00  0.00
ATOM   4972  H1  WAT   386      -6.401   4.766 -13.109  1.00  0.00
ATOM   4973  H2  WAT   386      -7.540   5.701 -13.455  1.00  0.00
TER
ATOM   4974  O   WAT   387      -8.836   4.344 -11.597  1.00  0.00
ATOM   4975  H1  WAT   387      -8.115   4.226 -10.979  1.00  0.00
ATOM   4976  H2  WAT   387      -9.254   5.161 -11.325  1.00  0.00
TER
ATOM   4977  O   WAT   388     -17.533  15.605  -4.529  1.00  0.00
ATOM   4978  H1  WAT   388     -16.812  15.488  -3.910  1.00  0.00
ATOM   4979  H2  WAT   388     -17.951  16.423  -4.257  1.00  0.00
TER
ATOM   4980  O   WAT   389     -11.867  12.352 -17.778  1.00  0.00
ATOM   4981  H1  WAT   389     -11.146  12.234 -17.160  1.00  0.00
ATOM   4982  H2  WAT   389     -12.285  13.170 -17.507  1.00  0.00
TER
ATOM   4983  O   WAT   390       9.057  11.166  14.563  1.00  0.00
ATOM   4984  H1  WAT   390       9.778  11.048  15.181  1.00  0.00
ATOM   4985  H2  WAT   390       8.639  11.983  14.835  1.00  0.00
TER
ATOM   4986  O   WAT   391      -6.928  12.303 -27.611  1.00  0.00
ATOM   4987  H1  WAT   391      -6.207  12.185 -26.993  1.00  0.00
ATOM   4988  H2  WAT   391      -7.346  13.120 -27.339  1.00  0.00
TER
ATOM   4989  O   WAT   392       3.432  13.471 -19.310  1.00  0.00
ATOM   4990  H1  WAT   392       4.153  13.353 -18.692  1.00  0.00
ATOM   4991  H2  WAT   392       3.014  14.288 -19.038  1.00  0.00
TER
ATOM   4992  O   WAT   393      -6.866  27.080  -9.239  1.00  0.00
ATOM   4993  H1  WAT   393      -6.145  26.962  -8.621  1.00  0.00
ATOM   4994  H2  WAT   393      -7.284  27.897  -8.967  1.00  0.00
TER
ATOM   4995  O   WAT   394      19.026  19.596   8.877  1.00  0.00
ATOM   4996  H1  WAT   394      19.747  19.478   9.495  1.00  0.00
ATOM   4997  H2  WAT   394      18.608  20.413   9.149  1.00  0.00
TER
ATOM   4998  O   WAT   395      11.765  10.126   3.549  1.00  0.00
ATOM   4999  H1  WAT   395      12.486  10.008   4.167  1.00  0.00
ATOM   5000  H2  WAT   395      11.347  10.944   3.821  1.00  0.00
TER
ATOM   5001  O   WAT   396       7.301  14.505  20.102  1.00  0.00
ATOM   5002  H1  WAT   396       8.022  14.387  20.720  1.00  0.00
ATOM   5003  H2  WAT   396       6.883  15.322  20.373  1.00  0.00
TER
ATOM   5004  O   WAT   397      18.076  19.213   0.690  1.00  0.00
ATOM   5005  H1  WAT   397      18.797  19.095   1.308  1.00  0.00
ATOM   5006  H2  WAT   397      17.658  20.030   0.962  1.00  0.00
TER
ATOM   5007  O   WAT   398       9.297  27.837   4.710  1.00  0.00
ATOM   5008  H1  WAT   398      10.018  27.719   5.328  1.00  0.00
ATOM   5009  H2  WAT   398       8.879  28.654   4.982  1.00  0.00
TER
ATOM   5010  O   WAT   399      11.729  24.271   2.239  1.00  0.00
ATOM   5011  H1  WAT   399      12.450  24.153   2.857  1.00  0.00
ATOM   5012  H2  WAT   399      11.311  25.088   2.510  1.00  0.00
TER
ATOM   5013  O   WAT   400     -16.771   9.303   2.933  1.00  0.00
ATOM   5014  H1  WAT   400     -16.049   9.185   3.551  1.00  0.00
ATOM   5015  H2  WAT   400     -17.188  10.120   3.204  1.00  0.00
TER
ATOM   5016  O   WAT   401      -2.698  28.478   1.253  1.00  0.00
ATOM   5017  H1  WAT   401      -1.977  28.360   1.872  1.00  0.00
ATOM   5018  H2  WAT   401      -3.116  29.296   1.525  1.00  0.00
TER
ATOM   5019  O   WAT   402      -3.861   4.972 -18.529  1.00  0.00
ATOM   5020  H1  WAT   402      -3.139   4.854 -17.911  1.00  0.00
ATOM   5021  H2  WAT   402      -4.278   5.789 -18.258  1.00  0.00
TER
ATOM   5022  O   WAT   403       2.362  20.484  19.014  1.00  0.00
ATOM   5023  H1  WAT   403       3.084  20.366  19.632  1.00  0.00
ATOM   5024  H2  WAT   403       1.944  21.301  19.285  1.00  0.00
TER
ATOM   5025  O   WAT   404     -15.995  11.914  -6.609  1.00  0.00
ATOM   5026  H1  WAT   404     -15.274  11.796  -5.991  1.00  0.00
ATOM   5027  H2  WAT   404     -16.413  12.731  -6.337  1.00  0.00
TER
ATOM   5028  O   WAT   405      11.318  28.416   9.179  1.00  0.00
ATOM   5029  H1  WAT   405      12.040  28.298   9.797  1.00  0.00
ATOM   5030  H2  WAT   405      10.901  29.233   9.451  1.00  0.00
TER
ATOM   5031  O   WAT   406      -6.639  -3.784  -9.413  1.00  0.00
ATOM   5032  H1  WAT   406      -5.917  -3.902  -8.795  1.00  0.00
ATOM   5033  H2  WAT   406      -7.057  -2.967  -9.141  1.00  0.00
TER
ATOM   5034  O   WAT   407      14.809  26.302  15.695  1.00  0.00
ATOM   5035  H1  WAT   407      15.530  26.184  16.313  1.00  0.00
ATOM   5036  H2  WAT   407      14.391  27.119  15.966  1.00  0.00
TER
ATOM   5037  O   WAT   408      -4.183  23.480 -14.233  1.00  0.00
ATOM   5038  H1  WAT   408      -3.462  23.362 -13.615  1.00  0.00
ATOM   5039  H2  WAT   408      -4.601  24.297 -13.961  1.00  0.00
TER
ATOM   5040  O   WAT   409       0.307  10.426 -21.425  1.00  0.00
ATOM   5041  H1  WAT   409       1.028  10.308 -20.807  1.00  0.00
ATOM   5042  H2  WAT   409      -0.111  11.243 -21.153  1.00  0.00
TER
ATOM   5043  O   WAT   410      -4.282  16.457 -23.909  1.00  0.00
ATOM   5044  H1  WAT   410      -3.561  16.339 -23.291  1.00  0.00
ATOM   5045  H2  WAT   410      -4.700  17.274 -23.637  1.00  0.00
TER
ATOM   5046  O   WAT   411      30.558  42.976  32.276  1.00  0.00
ATOM   5047  H1  WAT   411      29.670  43.317  32.174  1.00  0.00
ATOM   5048  H2  WAT   411      30.842  42.776  31.384  1.00  0.00
TER
ATOM   5049  O   WAT   412      28.521  45.576  38.160  1.00  0.00
ATOM   5050  H1  WAT   412      29.093  44.808  38.160  1.00  0.00
ATOM   5051  H2  WAT   412      28.522  45.875  37.250  1.00  0.00
TER
ATOM   5052  O   WAT   413      29.764  40.985  39.946  1.00  0.00
ATOM   5053  H1  WAT   413      29.584  40.087  40.227  1.00  0.00
ATOM   5054  H2  WAT   413      29.362  41.532  40.621  1.00  0.00
TER
ATOM   5055  O   WAT   414      32.734  41.559  33.309  1.00  0.00
ATOM   5056  H1  WAT   414      32.841  42.459  33.616  1.00  0.00
ATOM   5057  H2  WAT   414      31.824  41.511  33.019  1.00  0.00
TER
ATOM   5058  O   WAT   415      30.383  43.481  38.555  1.00  0.00
ATOM   5059  H1  WAT   415      31.064  43.744  39.173  1.00  0.00
ATOM   5060  H2  WAT   415      30.067  42.641  38.888  1.00  0.00
TER
ATOM   5061  O   WAT   416      34.575  44.527  37.642  1.00  0.00
ATOM   5062  H1  WAT   416      35.083  45.025  38.282  1.00  0.00
ATOM   5063  H2  WAT   416      35.106  43.751  37.466  1.00  0.00
TER
ATOM   5064  O   WAT   417      32.859  39.167  41.908  1.00  0.00
ATOM   5065  H1  WAT   417      32.861  39.684  41.103  1.00  0.00
ATOM   5066  H2  WAT   417      32.029  38.690  41.885  1.00  0.00
TER
ATOM   5067  O   WAT   418      32.540  40.878  39.915  1.00  0.00
ATOM   5068  H1  WAT   418      32.882  41.722  39.621  1.00  0.00
ATOM   5069  H2  WAT   418      31.602  41.027  40.032  1.00  0.00
TER
ATOM   5070  O   WAT   419      36.223  38.366  36.240  1.00  0.00
ATOM   5071  H1  WAT   419      36.531  37.811  35.523  1.00  0.00
ATOM   5072  H2  WAT   419      35.293  38.501  36.057  1.00  0.00
TER
ATOM   5073  O   WAT   420      34.217  46.958  35.758  1.00  0.00
ATOM   5074  H1  WAT   420      33.812  46.246  35.262  1.00  0.00
ATOM   5075  H2  WAT   420      34.303  46.613  36.647  1.00  0.00
TER
ATOM   5076  O   WAT   421      32.930  43.732  39.538  1.00  0.00
ATOM   5077  H1  WAT   421      33.481  43.842  38.763  1.00  0.00
ATOM   5078  H2  WAT   421      33.444  44.106  40.253  1.00  0.00
TER
ATOM   5079  O   WAT   422      30.917  45.852  33.258  1.00  0.00
ATOM   5080  H1  WAT   422      30.797  46.579  32.647  1.00  0.00
ATOM   5081  H2  WAT   422      30.607  45.083  32.781  1.00  0.00
TER
ATOM   5082  O   WAT   423      33.384  39.196  36.641  1.00  0.00
ATOM   5083  H1  WAT   423      32.940  39.977  36.309  1.00  0.00
ATOM   5084  H2  WAT   423      33.942  39.519  37.348  1.00  0.00
TER
ATOM   5085  O   WAT   424      36.499  38.817  31.521  1.00  0.00
ATOM   5086  H1  WAT   424      35.875  38.813  32.247  1.00  0.00
ATOM   5087  H2  WAT   424      36.412  37.950  31.125  1.00  0.00
TER
ATOM   5088  O   WAT   425      35.421  39.741  38.500  1.00  0.00
ATOM   5089  H1  WAT   425      35.718  40.647  38.419  1.00  0.00
ATOM   5090  H2  WAT   425      35.970  39.252  37.886  1.00  0.00
TER
ATOM   5091  O   WAT   426      33.175  44.319  34.369  1.00  0.00
ATOM   5092  H1  WAT   426      32.949  44.103  35.274  1.00  0.00
ATOM   5093  H2  WAT   426      32.394  44.752  34.024  1.00  0.00
TER
ATOM   5094  O   WAT   427      28.048  39.552  37.221  1.00  0.00
ATOM   5095  H1  WAT   427      27.759  40.122  37.934  1.00  0.00
ATOM   5096  H2  WAT   427      28.792  39.072  37.584  1.00  0.00
TER
ATOM   5097  O   WAT   428      28.235  43.494  28.432  1.00  0.00
ATOM   5098  H1  WAT   428      28.152  44.437  28.573  1.00  0.00
ATOM   5099  H2  WAT   428      27.883  43.351  27.553  1.00  0.00
TER
ATOM   5100  O   WAT   429      36.035  42.228  37.499  1.00  0.00
ATOM   5101  H1  WAT   429      36.038  41.787  36.649  1.00  0.00
ATOM   5102  H2  WAT   429      36.930  42.550  37.606  1.00  0.00
TER
ATOM   5103  O   WAT   430      31.885  42.111  36.458  1.00  0.00
ATOM   5104  H1  WAT   430      31.545  42.588  37.215  1.00  0.00
ATOM   5105  H2  WAT   430      31.122  41.657  36.098  1.00  0.00
TER
ATOM   5106  O   WAT   431      36.097  43.229  30.489  1.00  0.00
ATOM   5107  H1  WAT   431      36.218  43.188  31.438  1.00  0.00
ATOM   5108  H2  WAT   431      35.711  44.091  30.334  1.00  0.00
TER
ATOM   5109  O   WAT   432      35.109  45.539  29.888  1.00  0.00
ATOM   5110  H1  WAT   432      34.540  45.091  29.261  1.00  0.00
ATOM   5111  H2  WAT   432      35.818  45.898  29.354  1.00  0.00
TER
ATOM   5112  O   WAT   433      36.335  46.288  39.245  1.00  0.00
ATOM   5113  H1  WAT   433      36.702  45.814  39.991  1.00  0.00
ATOM   5114  H2  WAT   433      36.146  47.162  39.586  1.00  0.00
TER
ATOM   5115  O   WAT   434      29.199  41.032  35.375  1.00  0.00
ATOM   5116  H1  WAT   434      28.914  40.668  36.212  1.00  0.00
ATOM   5117  H2  WAT   434      29.137  40.300  34.761  1.00  0.00
TER
ATOM   5118  O   WAT   435      34.125  45.329  41.564  1.00  0.00
ATOM   5119  H1  WAT   435      33.821  46.208  41.789  1.00  0.00
ATOM   5120  H2  WAT   435      35.080  45.389  41.599  1.00  0.00
TER
ATOM   5121  O   WAT   436      28.692  46.168  29.334  1.00  0.00
ATOM   5122  H1  WAT   436      29.562  46.451  29.618  1.00  0.00
ATOM   5123  H2  WAT   436      28.201  46.982  29.219  1.00  0.00
TER
ATOM   5124  O   WAT   437      31.757  37.899  33.927  1.00  0.00
ATOM   5125  H1  WAT   437      31.629  37.891  34.876  1.00  0.00
ATOM   5126  H2  WAT   437      30.933  38.238  33.576  1.00  0.00
TER
ATOM   5127  O   WAT   438      35.585  43.385  33.363  1.00  0.00
ATOM   5128  H1  WAT   438      34.877  43.854  33.804  1.00  0.00
ATOM   5129  H2  WAT   438      35.869  42.727  33.997  1.00  0.00
TER
ATOM   5130  O   WAT   439      37.211  44.805  41.362  1.00  0.00
ATOM   5131  H1  WAT   439      37.709  45.279  42.027  1.00  0.00
ATOM   5132  H2  WAT   439      37.353  43.881  41.569  1.00  0.00
TER
ATOM   5133  O   WAT   440      33.788  41.694  30.738  1.00  0.00
ATOM   5134  H1  WAT   440      34.638  42.131  30.672  1.00  0.00
ATOM   5135  H2  WAT   440      33.422  42.006  31.565  1.00  0.00
TER
ATOM   5136  O   WAT   441      31.382  45.379  29.895  1.00  0.00
ATOM   5137  H1  WAT   441      31.463  44.432  30.006  1.00  0.00
ATOM   5138  H2  WAT   441      32.274  45.710  30.001  1.00  0.00
TER
ATOM   5139  O   WAT   442      37.232  46.967  28.433  1.00  0.00
ATOM   5140  H1  WAT   442      37.753  46.252  28.067  1.00  0.00
ATOM   5141  H2  WAT   442      37.879  47.606  28.733  1.00  0.00
TER
ATOM   5142  O   WAT   443      36.136  39.447  41.105  1.00  0.00
ATOM   5143  H1  WAT   443      35.687  39.469  40.260  1.00  0.00
ATOM   5144  H2  WAT   443      35.502  39.048  41.702  1.00  0.00
TER
ATOM   5145  O   WAT   444      33.615  44.017  28.131  1.00  0.00
ATOM   5146  H1  WAT   444      33.414  43.153  28.493  1.00  0.00
ATOM   5147  H2  WAT   444      33.445  43.930  27.194  1.00  0.00
TER
ATOM   5148  O   WAT   445      32.414  41.117  28.119  1.00  0.00
ATOM   5149  H1  WAT   445      32.716  41.123  27.211  1.00  0.00
ATOM   5150  H2  WAT   445      33.153  40.766  28.616  1.00  0.00
TER
ATOM   5151  O   WAT   446      35.632  40.060  29.105  1.00  0.00
ATOM   5152  H1  WAT   446      35.284  39.383  28.525  1.00  0.00
ATOM   5153  H2  WAT   446      35.833  39.599  29.919  1.00  0.00
TER
ATOM   5154  O   WAT   447      28.973  46.589  35.501  1.00  0.00
ATOM   5155  H1  WAT   447      28.318  46.320  34.857  1.00  0.00
ATOM   5156  H2  WAT   447      29.811  46.479  35.051  1.00  0.00
TER
ATOM   5157  O   WAT   448      30.010  46.974  40.042  1.00  0.00
ATOM   5158  H1  WAT   448      30.378  46.887  40.921  1.00  0.00
ATOM   5159  H2  WAT   448      29.441  46.211  39.942  1.00  0.00
TER
ATOM   5160  O   WAT   449      28.187  43.799  31.444  1.00  0.00
ATOM   5161  H1  WAT   449      27.283  44.062  31.269  1.00  0.00
ATOM   5162  H2  WAT   449      28.671  44.070  30.664  1.00  0.00
TER
ATOM   5163  O   WAT   450      30.729  42.855  29.353  1.00  0.00
ATOM   5164  H1  WAT   450      31.438  42.434  28.868  1.00  0.00
ATOM   5165  H2  WAT   450      30.013  42.923  28.722  1.00  0.00
TER
ATOM   5166  O   WAT   451      30.377  38.909  28.393  1.00  0.00
ATOM   5167  H1  WAT   451      31.100  39.450  28.712  1.00  0.00
ATOM   5168  H2  WAT   451      30.649  38.636  27.518  1.00  0.00
TER
ATOM   5169  O   WAT   452      30.066  38.160  38.296  1.00  0.00
ATOM   5170  H1  WAT   452      30.714  37.610  37.855  1.00  0.00
ATOM   5171  H2  WAT   452      30.486  38.414  39.117  1.00  0.00
TER
ATOM   5172  O   WAT   453      29.819  38.315  41.038  1.00  0.00
ATOM   5173  H1  WAT   453      29.471  38.772  41.804  1.00  0.00
ATOM   5174  H2  WAT   453      29.488  37.421  41.120  1.00  0.00
TER
ATOM   5175  O   WAT   454      29.801  38.949  31.987  1.00  0.00
ATOM   5176  H1  WAT   454      30.559  39.061  31.413  1.00  0.00
ATOM   5177  H2  WAT   454      29.339  39.786  31.941  1.00  0.00
TER
ATOM   5178  O   WAT   455      36.343  41.063  34.977  1.00  0.00
ATOM   5179  H1  WAT   455      35.530  40.688  34.637  1.00  0.00
ATOM   5180  H2  WAT   455      36.847  40.307  35.279  1.00  0.00
TER
ATOM   5181  O   WAT   456      32.174  39.475  30.527  1.00  0.00
ATOM   5182  H1  WAT   456      32.703  38.688  30.398  1.00  0.00
ATOM   5183  H2  WAT   456      32.807  40.154  30.761  1.00  0.00
TER
ATOM   5184  O   WAT   457      34.368  39.213  33.582  1.00  0.00
ATOM   5185  H1  WAT   457      33.738  38.511  33.749  1.00  0.00
ATOM   5186  H2  WAT   457      33.828  39.973  33.365  1.00  0.00
TER
ATOM   5187  O   WAT   458      30.558  42.976  13.501  1.00  0.00
ATOM   5188  H1  WAT   458      29.670  43.317  13.399  1.00  0.00
ATOM   5189  H2  WAT   458      30.842  42.776  12.609  1.00  0.00
TER
ATOM   5190  O   WAT   459      28.521  45.576  19.385  1.00  0.00
ATOM   5191  H1  WAT   459      29.093  44.808  19.386  1.00  0.00
ATOM   5192  H2  WAT   459      28.522  45.875  18.476  1.00  0.00
TER
ATOM   5193  O   WAT   460      29.764  40.985  21.172  1.00  0.00
ATOM   5194  H1  WAT   460      29.584  40.087  21.452  1.00  0.00
ATOM   5195  H2  WAT   460      29.362  41.532  21.847  1.00  0.00
TER
ATOM   5196  O   WAT   461      32.734  41.559  14.535  1.00  0.00
ATOM   5197  H1  WAT   461      32.841  42.459  14.842  1.00  0.00
ATOM   5198  H2  WAT   461      31.824  41.511  14.245  1.00  0.00
TER
ATOM   5199  O   WAT   462      30.383  43.481  19.780  1.00  0.00
ATOM   5200  H1  WAT   462      31.064  43.744  20.399  1.00  0.00
ATOM   5201  H2  WAT   462      30.067  42.641  20.114  1.00  0.00
TER
ATOM   5202  O   WAT   463      34.575  44.527  18.868  1.00  0.00
ATOM   5203  H1  WAT   463      35.083  45.025  19.508  1.00  0.00
ATOM   5204  H2  WAT   463      35.106  43.751  18.692  1.00  0.00
TER
ATOM   5205  O   WAT   464      32.859  39.167  23.134  1.00  0.00
ATOM   5206  H1  WAT   464      32.861  39.684  22.329  1.00  0.00
ATOM   5207  H2  WAT   464      32.029  38.690  23.111  1.00  0.00
TER
ATOM   5208  O   WAT   465      32.540  40.878  21.141  1.00  0.00
ATOM   5209  H1  WAT   465      32.882  41.722  20.846  1.00  0.00
ATOM   5210  H2  WAT   465      31.602  41.027  21.258  1.00  0.00
TER
ATOM   5211  O   WAT   466      36.223  38.366  17.465  1.00  0.00
ATOM   5212  H1  WAT   466      36.531  37.811  16.749  1.00  0.00
ATOM   5213  H2  WAT   466      35.293  38.501  17.283  1.00  0.00
TER
ATOM   5214  O   WAT   467      34.217  46.958  16.983  1.00  0.00
ATOM   5215  H1  WAT   467      33.812  46.246  16.488  1.00  0.00
ATOM   5216  H2  WAT   467      34.303  46.613  17.872  1.00  0.00
TER
ATOM   5217  O   WAT   468      32.930  43.732  20.763  1.00  0.00
ATOM   5218  H1  WAT   468      33.481  43.842  19.989  1.00  0.00
ATOM   5219  H2  WAT   468      33.444  44.106  21.479  1.00  0.00
TER
ATOM   5220  O   WAT   469      30.917  45.852  14.484  1.00  0.00
ATOM   5221  H1  WAT   469      30.797  46.579  13.872  1.00  0.00
ATOM   5222  H2  WAT   469      30.607  45.083  14.007  1.00  0.00
TER
ATOM   5223  O   WAT   470      33.384  39.196  17.866  1.00  0.00
ATOM   5224  H1  WAT   470      32.940  39.977  17.535  1.00  0.00
ATOM   5225  H2  WAT   470      33.942  39.519  18.574  1.00  0.00
TER
ATOM   5226  O   WAT   471      37.671  42.063  23.470  1.00  0.00
ATOM   5227  H1  WAT   471      37.209  42.271  24.282  1.00  0.00
ATOM   5228  H2  WAT   471      37.268  41.249  23.167  1.00  0.00
TER
ATOM   5229  O   WAT   472      36.499  38.817  12.747  1.00  0.00
ATOM   5230  H1  WAT   472      35.875  38.813  13.472  1.00  0.00
ATOM   5231  H2  WAT   472      36.412  37.950  12.351  1.00  0.00
TER
ATOM   5232  O   WAT   473      35.421  39.741  19.725  1.00  0.00
ATOM   5233  H1  WAT   473      35.718  40.647  19.645  1.00  0.00
ATOM   5234  H2  WAT   473      35.970  39.252  19.111  1.00  0.00
TER
ATOM   5235  O   WAT   474      33.175  44.319  15.595  1.00  0.00
ATOM   5236  H1  WAT   474      32.949  44.103  16.499  1.00  0.00
ATOM   5237  H2  WAT   474      32.394  44.752  15.249  1.00  0.00
TER
ATOM   5238  O   WAT   475      35.615  45.218  26.261  1.00  0.00
ATOM   5239  H1  WAT   475      35.519  44.277  26.111  1.00  0.00
ATOM   5240  H2  WAT   475      36.458  45.439  25.865  1.00  0.00
TER
ATOM   5241  O   WAT   476      30.746  41.629  24.414  1.00  0.00
ATOM   5242  H1  WAT   476      30.352  42.477  24.621  1.00  0.00
ATOM   5243  H2  WAT   476      30.058  40.992  24.605  1.00  0.00
TER
ATOM   5244  O   WAT   477      37.320  41.713  27.484  1.00  0.00
ATOM   5245  H1  WAT   477      36.630  41.520  28.118  1.00  0.00
ATOM   5246  H2  WAT   477      38.064  41.996  28.016  1.00  0.00
TER
ATOM   5247  O   WAT   478      28.048  39.552  18.447  1.00  0.00
ATOM   5248  H1  WAT   478      27.759  40.122  19.160  1.00  0.00
ATOM   5249  H2  WAT   478      28.792  39.072  18.810  1.00  0.00
TER
ATOM   5250  O   WAT   479      28.235  43.494   9.657  1.00  0.00
ATOM   5251  H1  WAT   479      28.152  44.437   9.799  1.00  0.00
ATOM   5252  H2  WAT   479      27.883  43.351   8.779  1.00  0.00
TER
ATOM   5253  O   WAT   480      36.035  42.228  18.724  1.00  0.00
ATOM   5254  H1  WAT   480      36.038  41.787  17.875  1.00  0.00
ATOM   5255  H2  WAT   480      36.930  42.550  18.831  1.00  0.00
TER
ATOM   5256  O   WAT   481      31.885  42.111  17.684  1.00  0.00
ATOM   5257  H1  WAT   481      31.545  42.588  18.440  1.00  0.00
ATOM   5258  H2  WAT   481      31.122  41.657  17.324  1.00  0.00
TER
ATOM   5259  O   WAT   482      36.097  43.229  11.715  1.00  0.00
ATOM   5260  H1  WAT   482      36.218  43.188  12.664  1.00  0.00
ATOM   5261  H2  WAT   482      35.711  44.091  11.560  1.00  0.00
TER
ATOM   5262  O   WAT   483      35.109  45.539  11.113  1.00  0.00
ATOM   5263  H1  WAT   483      34.540  45.091  10.487  1.00  0.00
ATOM   5264  H2  WAT   483      35.818  45.898  10.580  1.00  0.00
TER
ATOM   5265  O   WAT   484      36.335  46.288  20.471  1.00  0.00
ATOM   5266  H1  WAT   484      36.702  45.814  21.217  1.00  0.00
ATOM   5267  H2  WAT   484      36.146  47.162  20.812  1.00  0.00
TER
ATOM   5268  O   WAT   485      29.199  41.032  16.600  1.00  0.00
ATOM   5269  H1  WAT   485      28.914  40.668  17.438  1.00  0.00
ATOM   5270  H2  WAT   485      29.137  40.300  15.987  1.00  0.00
TER
ATOM   5271  O   WAT   486      34.125  45.329  22.789  1.00  0.00
ATOM   5272  H1  WAT   486      33.821  46.208  23.014  1.00  0.00
ATOM   5273  H2  WAT   486      35.080  45.389  22.825  1.00  0.00
TER
ATOM   5274  O   WAT   487      30.182  46.169  23.936  1.00  0.00
ATOM   5275  H1  WAT   487      29.823  46.835  24.524  1.00  0.00
ATOM   5276  H2  WAT   487      29.887  45.338  24.308  1.00  0.00
TER
ATOM   5277  O   WAT   488      33.383  46.628  26.820  1.00  0.00
ATOM   5278  H1  WAT   488      33.083  46.773  25.923  1.00  0.00
ATOM   5279  H2  WAT   488      34.154  46.068  26.728  1.00  0.00
TER
ATOM   5280  O   WAT   489      28.692  46.168  10.560  1.00  0.00
ATOM   5281  H1  WAT   489      29.562  46.451  10.843  1.00  0.00
ATOM   5282  H2  WAT   489      28.201  46.982  10.445  1.00  0.00
TER
ATOM   5283  O   WAT   490      31.757  37.899  15.153  1.00  0.00
ATOM   5284  H1  WAT   490      31.629  37.891  16.101  1.00  0.00
ATOM   5285  H2  WAT   490      30.933  38.238  14.802  1.00  0.00
TER
ATOM   5286  O   WAT   491      28.756  39.659  24.614  1.00  0.00
ATOM   5287  H1  WAT   491      28.042  39.858  25.219  1.00  0.00
ATOM   5288  H2  WAT   491      29.176  38.882  24.985  1.00  0.00
TER
ATOM   5289  O   WAT   492      35.585  43.385  14.588  1.00  0.00
ATOM   5290  H1  WAT   492      34.877  43.854  15.030  1.00  0.00
ATOM   5291  H2  WAT   492      35.869  42.727  15.223  1.00  0.00
TER
ATOM   5292  O   WAT   493      37.211  44.805  22.588  1.00  0.00
ATOM   5293  H1  WAT   493      37.709  45.279  23.253  1.00  0.00
ATOM   5294  H2  WAT   493      37.353  43.881  22.795  1.00  0.00
TER
ATOM   5295  O   WAT   494      33.788  41.694  11.963  1.00  0.00
ATOM   5296  H1  WAT   494      34.638  42.131  11.897  1.00  0.00
ATOM   5297  H2  WAT   494      33.422  42.006  12.791  1.00  0.00
TER
ATOM   5298  O   WAT   495      31.382  45.379  11.120  1.00  0.00
ATOM   5299  H1  WAT   495      31.463  44.432  11.232  1.00  0.00
ATOM   5300  H2  WAT   495      32.274  45.710  11.226  1.00  0.00
TER
ATOM   5301  O   WAT   496      28.909  47.201  26.356  1.00  0.00
ATOM   5302  H1  WAT   496      29.413  46.622  26.927  1.00  0.00
ATOM   5303  H2  WAT   496      28.170  47.485  26.893  1.00  0.00
TER
ATOM   5304  O   WAT   497      30.942  45.344  27.251  1.00  0.00
ATOM   5305  H1  WAT   497      30.982  45.045  28.159  1.00  0.00
ATOM   5306  H2  WAT   497      31.796  45.744  27.092  1.00  0.00
TER
ATOM   5307  O   WAT   498      32.882  43.923  25.218  1.00  0.00
ATOM   5308  H1  WAT   498      32.352  43.432  24.591  1.00  0.00
ATOM   5309  H2  WAT   498      33.551  44.351  24.684  1.00  0.00
TER
ATOM   5310  O   WAT   499      37.232  46.967   9.659  1.00  0.00
ATOM   5311  H1  WAT   499      37.753  46.252   9.293  1.00  0.00
ATOM   5312  H2  WAT   499      37.879  47.606   9.959  1.00  0.00
TER
ATOM   5313  O   WAT   500      33.369  40.889  25.298  1.00  0.00
ATOM   5314  H1  WAT   500      33.275  40.271  24.573  1.00  0.00
ATOM   5315  H2  WAT   500      32.789  41.616  25.071  1.00  0.00
TER
ATOM   5316  O   WAT   501      36.136  39.447  22.331  1.00  0.00
ATOM   5317  H1  WAT   501      35.687  39.469  21.485  1.00  0.00
ATOM   5318  H2  WAT   501      35.502  39.048  22.928  1.00  0.00
TER
ATOM   5319  O   WAT   502      33.615  44.017   9.357  1.00  0.00
ATOM   5320  H1  WAT   502      33.414  43.153   9.718  1.00  0.00
ATOM   5321  H2  WAT   502      33.445  43.930   8.419  1.00  0.00
TER
ATOM   5322  O   WAT   503      35.645  42.616  25.593  1.00  0.00
ATOM   5323  H1  WAT   503      36.235  42.307  26.281  1.00  0.00
ATOM   5324  H2  WAT   503      34.827  42.144  25.749  1.00  0.00
TER
ATOM   5325  O   WAT   504      32.414  41.117   9.345  1.00  0.00
ATOM   5326  H1  WAT   504      32.716  41.123   8.437  1.00  0.00
ATOM   5327  H2  WAT   504      33.153  40.766   9.842  1.00  0.00
TER
ATOM   5328  O   WAT   505      35.632  40.060  10.330  1.00  0.00
ATOM   5329  H1  WAT   505      35.284  39.383   9.751  1.00  0.00
ATOM   5330  H2  WAT   505      35.833  39.599  11.145  1.00  0.00
TER
ATOM   5331  O   WAT   506      28.973  46.589  16.727  1.00  0.00
ATOM   5332  H1  WAT   506      28.318  46.320  16.083  1.00  0.00
ATOM   5333  H2  WAT   506      29.811  46.479  16.277  1.00  0.00
TER
ATOM   5334  O   WAT   507      30.010  46.974  21.267  1.00  0.00
ATOM   5335  H1  WAT   507      30.378  46.887  22.147  1.00  0.00
ATOM   5336  H2  WAT   507      29.441  46.211  21.168  1.00  0.00
TER
ATOM   5337  O   WAT   508      29.562  43.885  25.173  1.00  0.00
ATOM   5338  H1  WAT   508      28.668  43.852  25.512  1.00  0.00
ATOM   5339  H2  WAT   508      30.102  44.084  25.938  1.00  0.00
TER
ATOM   5340  O   WAT   509      28.187  43.799  12.669  1.00  0.00
ATOM   5341  H1  WAT   509      27.283  44.062  12.495  1.00  0.00
ATOM   5342  H2  WAT   509      28.671  44.070  11.889  1.00  0.00
TER
ATOM   5343  O   WAT   510      30.729  42.855  10.579  1.00  0.00
ATOM   5344  H1  WAT   510      31.438  42.434  10.094  1.00  0.00
ATOM   5345  H2  WAT   510      30.013  42.923   9.947  1.00  0.00
TER
ATOM   5346  O   WAT   511      30.377  38.909   9.619  1.00  0.00
ATOM   5347  H1  WAT   511      31.100  39.450   9.937  1.00  0.00
ATOM   5348  H2  WAT   511      30.649  38.636   8.743  1.00  0.00
TER
ATOM   5349  O   WAT   512      30.066  38.160  19.521  1.00  0.00
ATOM   5350  H1  WAT   512      30.714  37.610  19.081  1.00  0.00
ATOM   5351  H2  WAT   512      30.486  38.414  20.343  1.00  0.00
TER
ATOM   5352  O   WAT   513      29.819  38.315  22.264  1.00  0.00
ATOM   5353  H1  WAT   513      29.471  38.772  23.030  1.00  0.00
ATOM   5354  H2  WAT   513      29.488  37.421  22.346  1.00  0.00
TER
ATOM   5355  O   WAT   514      37.332  39.507  25.786  1.00  0.00
ATOM   5356  H1  WAT   514      37.270  40.099  26.535  1.00  0.00
ATOM   5357  H2  WAT   514      38.272  39.399  25.641  1.00  0.00
TER
ATOM   5358  O   WAT   515      30.491  37.843  25.539  1.00  0.00
ATOM   5359  H1  WAT   515      31.039  37.662  24.776  1.00  0.00
ATOM   5360  H2  WAT   515      30.557  37.052  26.075  1.00  0.00
TER
ATOM   5361  O   WAT   516      29.801  38.949  13.213  1.00  0.00
ATOM   5362  H1  WAT   516      30.559  39.061  12.639  1.00  0.00
ATOM   5363  H2  WAT   516      29.339  39.786  13.167  1.00  0.00
TER
ATOM   5364  O   WAT   517      36.343  41.063  16.203  1.00  0.00
ATOM   5365  H1  WAT   517      35.530  40.688  15.862  1.00  0.00
ATOM   5366  H2  WAT   517      36.847  40.307  16.505  1.00  0.00
TER
ATOM   5367  O   WAT   518      32.174  39.475  11.753  1.00  0.00
ATOM   5368  H1  WAT   518      32.703  38.688  11.624  1.00  0.00
ATOM   5369  H2  WAT   518      32.807  40.154  11.986  1.00  0.00
TER
ATOM   5370  O   WAT   519      34.368  39.213  14.807  1.00  0.00
ATOM   5371  H1  WAT   519      33.738  38.511  14.974  1.00  0.00
ATOM   5372  H2  WAT   519      33.828  39.973  14.591  1.00  0.00
TER
ATOM   5373  O   WAT   520      34.493  38.491  27.243  1.00  0.00
ATOM   5374  H1  WAT   520      34.212  38.994  26.479  1.00  0.00
ATOM   5375  H2  WAT   520      34.875  37.693  26.877  1.00  0.00
TER
ATOM   5376  O   WAT   521      30.558  42.976  -5.273  1.00  0.00
ATOM   5377  H1  WAT   521      29.670  43.317  -5.375  1.00  0.00
ATOM   5378  H2  WAT   521      30.842  42.776  -6.165  1.00  0.00
TER
ATOM   5379  O   WAT   522      28.521  45.576   0.611  1.00  0.00
ATOM   5380  H1  WAT   522      29.093  44.808   0.611  1.00  0.00
ATOM   5381  H2  WAT   522      28.522  45.875  -0.298  1.00  0.00
TER
ATOM   5382  O   WAT   523      29.764  40.985   2.398  1.00  0.00
ATOM   5383  H1  WAT   523      29.584  40.087   2.678  1.00  0.00
ATOM   5384  H2  WAT   523      29.362  41.532   3.072  1.00  0.00
TER
ATOM   5385  O   WAT   524      32.734  41.559  -4.239  1.00  0.00
ATOM   5386  H1  WAT   524      32.841  42.459  -3.932  1.00  0.00
ATOM   5387  H2  WAT   524      31.824  41.511  -4.530  1.00  0.00
TER
ATOM   5388  O   WAT   525      30.383  43.481   1.006  1.00  0.00
ATOM   5389  H1  WAT   525      31.064  43.744   1.625  1.00  0.00
ATOM   5390  H2  WAT   525      30.067  42.641   1.340  1.00  0.00
TER
ATOM   5391  O   WAT   526      34.575  44.527   0.093  1.00  0.00
ATOM   5392  H1  WAT   526      35.083  45.025   0.734  1.00  0.00
ATOM   5393  H2  WAT   526      35.106  43.751  -0.083  1.00  0.00
TER
ATOM   5394  O   WAT   527      32.859  39.167   4.360  1.00  0.00
ATOM   5395  H1  WAT   527      32.861  39.684   3.554  1.00  0.00
ATOM   5396  H2  WAT   527      32.029  38.690   4.337  1.00  0.00
TER
ATOM   5397  O   WAT   528      32.540  40.878   2.367  1.00  0.00
ATOM   5398  H1  WAT   528      32.882  41.722   2.072  1.00  0.00
ATOM   5399  H2  WAT   528      31.602  41.027   2.483  1.00  0.00
TER
ATOM   5400  O   WAT   529      36.223  38.366  -1.309  1.00  0.00
ATOM   5401  H1  WAT   529      36.531  37.811  -2.025  1.00  0.00
ATOM   5402  H2  WAT   529      35.293  38.501  -1.492  1.00  0.00
TER
ATOM   5403  O   WAT   530      34.217  46.958  -1.791  1.00  0.00
ATOM   5404  H1  WAT   530      33.812  46.246  -2.286  1.00  0.00
ATOM   5405  H2  WAT   530      34.303  46.613  -0.902  1.00  0.00
TER
ATOM   5406  O   WAT   531      32.930  43.732   1.989  1.00  0.00
ATOM   5407  H1  WAT   531      33.481  43.842   1.214  1.00  0.00
ATOM   5408  H2  WAT   531      33.444  44.106   2.705  1.00  0.00
TER
ATOM   5409  O   WAT   532      30.917  45.852  -4.290  1.00  0.00
ATOM   5410  H1  WAT   532      30.797  46.579  -4.902  1.00  0.00
ATOM   5411  H2  WAT   532      30.607  45.083  -4.767  1.00  0.00
TER
ATOM   5412  O   WAT   533      33.384  39.196  -0.908  1.00  0.00
ATOM   5413  H1  WAT   533      32.940  39.977  -1.239  1.00  0.00
ATOM   5414  H2  WAT   533      33.942  39.519  -0.201  1.00  0.00
TER
ATOM   5415  O   WAT   534      37.671  42.063   4.696  1.00  0.00
ATOM   5416  H1  WAT   534      37.209  42.271   5.508  1.00  0.00
ATOM   5417  H2  WAT   534      37.268  41.249   4.393  1.00  0.00
TER
ATOM   5418  O   WAT   535      36.499  38.817  -6.027  1.00  0.00
ATOM   5419  H1  WAT   535      35.875  38.813  -5.302  1.00  0.00
ATOM   5420  H2  WAT   535      36.412  37.950  -6.424  1.00  0.00
TER
ATOM   5421  O   WAT   536      35.421  39.741   0.951  1.00  0.00
ATOM   5422  H1  WAT   536      35.718  40.647   0.870  1.00  0.00
ATOM   5423  H2  WAT   536      35.970  39.252   0.337  1.00  0.00
TER
ATOM   5424  O   WAT   537      33.175  44.319  -3.180  1.00  0.00
ATOM   5425  H1  WAT   537      32.949  44.103  -2.275  1.00  0.00
ATOM   5426  H2  WAT   537      32.394  44.752  -3.525  1.00  0.00
TER
ATOM   5427  O   WAT   538      35.615  45.218   7.486  1.00  0.00
ATOM   5428  H1  WAT   538      35.519  44.277   7.336  1.00  0.00
ATOM   5429  H2  WAT   538      36.458  45.439   7.091  1.00  0.00
TER
ATOM   5430  O   WAT   539      30.746  41.629   5.640  1.00  0.00
ATOM   5431  H1  WAT   539      30.352  42.477   5.847  1.00  0.00
ATOM   5432  H2  WAT   539      30.058  40.992   5.831  1.00  0.00
TER
ATOM   5433  O   WAT   540      37.320  41.713   8.709  1.00  0.00
ATOM   5434  H1  WAT   540      36.630  41.520   9.344  1.00  0.00
ATOM   5435  H2  WAT   540      38.064  41.996   9.242  1.00  0.00
TER
ATOM   5436  O   WAT   541      28.048  39.552  -0.327  1.00  0.00
ATOM   5437  H1  WAT   541      27.759  40.122   0.385  1.00  0.00
ATOM   5438  H2  WAT   541      28.792  39.072   0.036  1.00  0.00
TER
ATOM   5439  O   WAT   542      28.235  43.494  -9.117  1.00  0.00
ATOM   5440  H1  WAT   542      28.152  44.437  -8.976  1.00  0.00
ATOM   5441  H2  WAT   542      27.883  43.351  -9.996  1.00  0.00
TER
ATOM   5442  O   WAT   543      36.035  42.228  -0.050  1.00  0.00
ATOM   5443  H1  WAT   543      36.038  41.787  -0.900  1.00  0.00
ATOM   5444  H2  WAT   543      36.930  42.550   0.057  1.00  0.00
TER
ATOM   5445  O   WAT   544      31.885  42.111  -1.091  1.00  0.00
ATOM   5446  H1  WAT   544      31.545  42.588  -0.334  1.00  0.00
ATOM   5447  H2  WAT   544      31.122  41.657  -1.451  1.00  0.00
TER
ATOM   5448  O   WAT   545      36.097  43.229  -7.059  1.00  0.00
ATOM   5449  H1  WAT   545      36.218  43.188  -6.111  1.00  0.00
ATOM   5450  H2  WAT   545      35.711  44.091  -7.215  1.00  0.00
TER
ATOM   5451  O   WAT   546      35.109  45.539  -7.661  1.00  0.00
ATOM   5452  H1  WAT   546      34.540  45.091  -8.287  1.00  0.00
ATOM   5453  H2  WAT   546      35.818  45.898  -8.195  1.00  0.00
TER
ATOM   5454  O   WAT   547      36.335  46.288   1.697  1.00  0.00
ATOM   5455  H1  WAT   547      36.702  45.814   2.443  1.00  0.00
ATOM   5456  H2  WAT   547      36.146  47.162   2.037  1.00  0.00
TER
ATOM   5457  O   WAT   548      29.199  41.032  -2.174  1.00  0.00
ATOM   5458  H1  WAT   548      28.914  40.668  -1.336  1.00  0.00
ATOM   5459  H2  WAT   548      29.137  40.300  -2.788  1.00  0.00
TER
ATOM   5460  O   WAT   549      34.125  45.329   4.015  1.00  0.00
ATOM   5461  H1  WAT   549      33.821  46.208   4.240  1.00  0.00
ATOM   5462  H2  WAT   549      35.080  45.389   4.051  1.00  0.00
TER
ATOM   5463  O   WAT   550      30.182  46.169   5.162  1.00  0.00
ATOM   5464  H1  WAT   550      29.823  46.835   5.749  1.00  0.00
ATOM   5465  H2  WAT   550      29.887  45.338   5.533  1.00  0.00
TER
ATOM   5466  O   WAT   551      33.383  46.628   8.046  1.00  0.00
ATOM   5467  H1  WAT   551      33.083  46.773   7.149  1.00  0.00
ATOM   5468  H2  WAT   551      34.154  46.068   7.953  1.00  0.00
TER
ATOM   5469  O   WAT   552      28.692  46.168  -8.214  1.00  0.00
ATOM   5470  H1  WAT   552      29.562  46.451  -7.931  1.00  0.00
ATOM   5471  H2  WAT   552      28.201  46.982  -8.330  1.00  0.00
TER
ATOM   5472  O   WAT   553      31.757  37.899  -3.621  1.00  0.00
ATOM   5473  H1  WAT   553      31.629  37.891  -2.673  1.00  0.00
ATOM   5474  H2  WAT   553      30.933  38.238  -3.972  1.00  0.00
TER
ATOM   5475  O   WAT   554      28.756  39.659   5.839  1.00  0.00
ATOM   5476  H1  WAT   554      28.042  39.858   6.445  1.00  0.00
ATOM   5477  H2  WAT   554      29.176  38.882   6.211  1.00  0.00
TER
ATOM   5478  O   WAT   555      35.585  43.385  -4.186  1.00  0.00
ATOM   5479  H1  WAT   555      34.877  43.854  -3.745  1.00  0.00
ATOM   5480  H2  WAT   555      35.869  42.727  -3.552  1.00  0.00
TER
ATOM   5481  O   WAT   556      37.211  44.805   3.813  1.00  0.00
ATOM   5482  H1  WAT   556      37.709  45.279   4.478  1.00  0.00
ATOM   5483  H2  WAT   556      37.353  43.881   4.020  1.00  0.00
TER
ATOM   5484  O   WAT   557      33.788  41.694  -6.811  1.00  0.00
ATOM   5485  H1  WAT   557      34.638  42.131  -6.877  1.00  0.00
ATOM   5486  H2  WAT   557      33.422  42.006  -5.984  1.00  0.00
TER
ATOM   5487  O   WAT   558      31.382  45.379  -7.654  1.00  0.00
ATOM   5488  H1  WAT   558      31.463  44.432  -7.542  1.00  0.00
ATOM   5489  H2  WAT   558      32.274  45.710  -7.548  1.00  0.00
TER
ATOM   5490  O   WAT   559      28.909  47.201   7.581  1.00  0.00
ATOM   5491  H1  WAT   559      29.413  46.622   8.153  1.00  0.00
ATOM   5492  H2  WAT   559      28.170  47.485   8.119  1.00  0.00
TER
ATOM   5493  O   WAT   560      30.942  45.344   8.476  1.00  0.00
ATOM   5494  H1  WAT   560      30.982  45.045   9.385  1.00  0.00
ATOM   5495  H2  WAT   560      31.796  45.744   8.317  1.00  0.00
TER
ATOM   5496  O   WAT   561      32.882  43.923   6.444  1.00  0.00
ATOM   5497  H1  WAT   561      32.352  43.432   5.816  1.00  0.00
ATOM   5498  H2  WAT   561      33.551  44.351   5.910  1.00  0.00
TER
ATOM   5499  O   WAT   562      37.232  46.967  -9.115  1.00  0.00
ATOM   5500  H1  WAT   562      37.753  46.252  -9.481  1.00  0.00
ATOM   5501  H2  WAT   562      37.879  47.606  -8.815  1.00  0.00
TER
ATOM   5502  O   WAT   563      33.369  40.889   6.524  1.00  0.00
ATOM   5503  H1  WAT   563      33.275  40.271   5.799  1.00  0.00
ATOM   5504  H2  WAT   563      32.789  41.616   6.297  1.00  0.00
TER
ATOM   5505  O   WAT   564      36.136  39.447   3.556  1.00  0.00
ATOM   5506  H1  WAT   564      35.687  39.469   2.711  1.00  0.00
ATOM   5507  H2  WAT   564      35.502  39.048   4.153  1.00  0.00
TER
ATOM   5508  O   WAT   565      33.615  44.017  -9.417  1.00  0.00
ATOM   5509  H1  WAT   565      33.414  43.153  -9.056  1.00  0.00
ATOM   5510  H2  WAT   565      33.445  43.930 -10.355  1.00  0.00
TER
ATOM   5511  O   WAT   566      35.645  42.616   6.819  1.00  0.00
ATOM   5512  H1  WAT   566      36.235  42.307   7.507  1.00  0.00
ATOM   5513  H2  WAT   566      34.827  42.144   6.975  1.00  0.00
TER
ATOM   5514  O   WAT   567      32.414  41.117  -9.430  1.00  0.00
ATOM   5515  H1  WAT   567      32.716  41.123 -10.338  1.00  0.00
ATOM   5516  H2  WAT   567      33.153  40.766  -8.933  1.00  0.00
TER
ATOM   5517  O   WAT   568      35.632  40.060  -8.444  1.00  0.00
ATOM   5518  H1  WAT   568      35.284  39.383  -9.024  1.00  0.00
ATOM   5519  H2  WAT   568      35.833  39.599  -7.630  1.00  0.00
TER
ATOM   5520  O   WAT   569      28.973  46.589  -2.047  1.00  0.00
ATOM   5521  H1  WAT   569      28.318  46.320  -2.692  1.00  0.00
ATOM   5522  H2  WAT   569      29.811  46.479  -2.497  1.00  0.00
TER
ATOM   5523  O   WAT   570      30.010  46.974   2.493  1.00  0.00
ATOM   5524  H1  WAT   570      30.378  46.887   3.372  1.00  0.00
ATOM   5525  H2  WAT   570      29.441  46.211   2.394  1.00  0.00
TER
ATOM   5526  O   WAT   571      29.562  43.885   6.399  1.00  0.00
ATOM   5527  H1  WAT   571      28.668  43.852   6.738  1.00  0.00
ATOM   5528  H2  WAT   571      30.102  44.084   7.164  1.00  0.00
TER
ATOM   5529  O   WAT   572      28.187  43.799  -6.105  1.00  0.00
ATOM   5530  H1  WAT   572      27.283  44.062  -6.280  1.00  0.00
ATOM   5531  H2  WAT   572      28.671  44.070  -6.885  1.00  0.00
TER
ATOM   5532  O   WAT   573      30.729  42.855  -8.196  1.00  0.00
ATOM   5533  H1  WAT   573      31.438  42.434  -8.681  1.00  0.00
ATOM   5534  H2  WAT   573      30.013  42.923  -8.827  1.00  0.00
TER
ATOM   5535  O   WAT   574      30.377  38.909  -9.155  1.00  0.00
ATOM   5536  H1  WAT   574      31.100  39.450  -8.837  1.00  0.00
ATOM   5537  H2  WAT   574      30.649  38.636 -10.031  1.00  0.00
TER
ATOM   5538  O   WAT   575      30.066  38.160   0.747  1.00  0.00
ATOM   5539  H1  WAT   575      30.714  37.610   0.307  1.00  0.00
ATOM   5540  H2  WAT   575      30.486  38.414   1.569  1.00  0.00
TER
ATOM   5541  O   WAT   576      29.819  38.315   3.490  1.00  0.00
ATOM   5542  H1  WAT   576      29.471  38.772   4.255  1.00  0.00
ATOM   5543  H2  WAT   576      29.488  37.421   3.572  1.00  0.00
TER
ATOM   5544  O   WAT   577      37.332  39.507   7.011  1.00  0.00
ATOM   5545  H1  WAT   577      37.270  40.099   7.761  1.00  0.00
ATOM   5546  H2  WAT   577      38.272  39.399   6.867  1.00  0.00
TER
ATOM   5547  O   WAT   578      30.491  37.843   6.765  1.00  0.00
ATOM   5548  H1  WAT   578      31.039  37.662   6.001  1.00  0.00
ATOM   5549  H2  WAT   578      30.557  37.052   7.300  1.00  0.00
TER
ATOM   5550  O   WAT   579      29.801  38.949  -5.562  1.00  0.00
ATOM   5551  H1  WAT   579      30.559  39.061  -6.135  1.00  0.00
ATOM   5552  H2  WAT   579      29.339  39.786  -5.607  1.00  0.00
TER
ATOM   5553  O   WAT   580      36.343  41.063  -2.571  1.00  0.00
ATOM   5554  H1  WAT   580      35.530  40.688  -2.912  1.00  0.00
ATOM   5555  H2  WAT   580      36.847  40.307  -2.269  1.00  0.00
TER
ATOM   5556  O   WAT   581      32.174  39.475  -7.021  1.00  0.00
ATOM   5557  H1  WAT   581      32.703  38.688  -7.151  1.00  0.00
ATOM   5558  H2  WAT   581      32.807  40.154  -6.788  1.00  0.00
TER
ATOM   5559  O   WAT   582      34.368  39.213  -3.967  1.00  0.00
ATOM   5560  H1  WAT   582      33.738  38.511  -3.800  1.00  0.00
ATOM   5561  H2  WAT   582      33.828  39.973  -4.184  1.00  0.00
TER
ATOM   5562  O   WAT   583      34.493  38.491   8.468  1.00  0.00
ATOM   5563  H1  WAT   583      34.212  38.994   7.704  1.00  0.00
ATOM   5564  H2  WAT   583      34.875  37.693   8.103  1.00  0.00
TER
ATOM   5565  O   WAT   584      30.558  42.976 -24.047  1.00  0.00
ATOM   5566  H1  WAT   584      29.670  43.317 -24.149  1.00  0.00
ATOM   5567  H2  WAT   584      30.842  42.776 -24.939  1.00  0.00
TER
ATOM   5568  O   WAT   585      28.521  45.576 -18.163  1.00  0.00
ATOM   5569  H1  WAT   585      29.093  44.808 -18.163  1.00  0.00
ATOM   5570  H2  WAT   585      28.522  45.875 -19.073  1.00  0.00
TER
ATOM   5571  O   WAT   586      29.764  40.985 -16.377  1.00  0.00
ATOM   5572  H1  WAT   586      29.584  40.087 -16.096  1.00  0.00
ATOM   5573  H2  WAT   586      29.362  41.532 -15.702  1.00  0.00
TER
ATOM   5574  O   WAT   587      32.734  41.559 -23.014  1.00  0.00
ATOM   5575  H1  WAT   587      32.841  42.459 -22.707  1.00  0.00
ATOM   5576  H2  WAT   587      31.824  41.511 -23.304  1.00  0.00
TER
ATOM   5577  O   WAT   588      30.383  43.481 -17.768  1.00  0.00
ATOM   5578  H1  WAT   588      31.064  43.744 -17.150  1.00  0.00
ATOM   5579  H2  WAT   588      30.067  42.641 -17.435  1.00  0.00
TER
ATOM   5580  O   WAT   589      34.575  44.527 -18.681  1.00  0.00
ATOM   5581  H1  WAT   589      35.083  45.025 -18.041  1.00  0.00
ATOM   5582  H2  WAT   589      35.106  43.751 -18.857  1.00  0.00
TER
ATOM   5583  O   WAT   590      32.859  39.167 -14.415  1.00  0.00
ATOM   5584  H1  WAT   590      32.861  39.684 -15.220  1.00  0.00
ATOM   5585  H2  WAT   590      32.029  38.690 -14.438  1.00  0.00
TER
ATOM   5586  O   WAT   591      32.540  40.878 -16.408  1.00  0.00
ATOM   5587  H1  WAT   591      32.882  41.722 -16.702  1.00  0.00
ATOM   5588  H2  WAT   591      31.602  41.027 -16.291  1.00  0.00
TER
ATOM   5589  O   WAT   592      36.223  38.366 -20.083  1.00  0.00
ATOM   5590  H1  WAT   592      36.531  37.811 -20.800  1.00  0.00
ATOM   5591  H2  WAT   592      35.293  38.501 -20.266  1.00  0.00
TER
ATOM   5592  O   WAT   593      34.217  46.958 -20.565  1.00  0.00
ATOM   5593  H1  WAT   593      33.812  46.246 -21.061  1.00  0.00
ATOM   5594  H2  WAT   593      34.303  46.613 -19.676  1.00  0.00
TER
ATOM   5595  O   WAT   594      32.930  43.732 -16.785  1.00  0.00
ATOM   5596  H1  WAT   594      33.481  43.842 -17.560  1.00  0.00
ATOM   5597  H2  WAT   594      33.444  44.106 -16.070  1.00  0.00
TER
ATOM   5598  O   WAT   595      30.917  45.852 -23.065  1.00  0.00
ATOM   5599  H1  WAT   595      30.797  46.579 -23.676  1.00  0.00
ATOM   5600  H2  WAT   595      30.607  45.083 -23.542  1.00  0.00
TER
ATOM   5601  O   WAT   596      33.384  39.196 -19.682  1.00  0.00
ATOM   5602  H1  WAT   596      32.940  39.977 -20.014  1.00  0.00
ATOM   5603  H2  WAT   596      33.942  39.519 -18.975  1.00  0.00
TER
ATOM   5604  O   WAT   597      37.671  42.063 -14.079  1.00  0.00
ATOM   5605  H1  WAT   597      37.209  42.271 -13.267  1.00  0.00
ATOM   5606  H2  WAT   597      37.268  41.249 -14.382  1.00  0.00
TER
ATOM   5607  O   WAT   598      36.499  38.817 -24.802  1.00  0.00
ATOM   5608  H1  WAT   598      35.875  38.813 -24.076  1.00  0.00
ATOM   5609  H2  WAT   598      36.412  37.950 -25.198  1.00  0.00
TER
ATOM   5610  O   WAT   599      35.421  39.741 -17.823  1.00  0.00
ATOM   5611  H1  WAT   599      35.718  40.647 -17.904  1.00  0.00
ATOM   5612  H2  WAT   599      35.970  39.252 -18.437  1.00  0.00
TER
ATOM   5613  O   WAT   600      33.175  44.319 -21.954  1.00  0.00
ATOM   5614  H1  WAT   600      32.949  44.103 -21.049  1.00  0.00
ATOM   5615  H2  WAT   600      32.394  44.752 -22.300  1.00  0.00
TER
ATOM   5616  O   WAT   601      35.615  45.218 -11.288  1.00  0.00
ATOM   5617  H1  WAT   601      35.519  44.277 -11.438  1.00  0.00
ATOM   5618  H2  WAT   601      36.458  45.439 -11.683  1.00  0.00
TER
ATOM   5619  O   WAT   602      30.746  41.629 -13.135  1.00  0.00
ATOM   5620  H1  WAT   602      30.352  42.477 -12.927  1.00  0.00
ATOM   5621  H2  WAT   602      30.058  40.992 -12.944  1.00  0.00
TER
ATOM   5622  O   WAT   603      37.320  41.713 -10.065  1.00  0.00
ATOM   5623  H1  WAT   603      36.630  41.520  -9.430  1.00  0.00
ATOM   5624  H2  WAT   603      38.064  41.996  -9.533  1.00  0.00
TER
ATOM   5625  O   WAT   604      28.048  39.552 -19.102  1.00  0.00
ATOM   5626  H1  WAT   604      27.759  40.122 -18.389  1.00  0.00
ATOM   5627  H2  WAT   604      28.792  39.072 -18.739  1.00  0.00
TER
ATOM   5628  O   WAT   605      28.235  43.494 -27.891  1.00  0.00
ATOM   5629  H1  WAT   605      28.152  44.437 -27.750  1.00  0.00
ATOM   5630  H2  WAT   605      27.883  43.351 -28.770  1.00  0.00
TER
ATOM   5631  O   WAT   606      36.035  42.228 -18.824  1.00  0.00
ATOM   5632  H1  WAT   606      36.038  41.787 -19.674  1.00  0.00
ATOM   5633  H2  WAT   606      36.930  42.550 -18.717  1.00  0.00
TER
ATOM   5634  O   WAT   607      31.885  42.111 -19.865  1.00  0.00
ATOM   5635  H1  WAT   607      31.545  42.588 -19.108  1.00  0.00
ATOM   5636  H2  WAT   607      31.122  41.657 -20.225  1.00  0.00
TER
ATOM   5637  O   WAT   608      36.097  43.229 -25.834  1.00  0.00
ATOM   5638  H1  WAT   608      36.218  43.188 -24.885  1.00  0.00
ATOM   5639  H2  WAT   608      35.711  44.091 -25.989  1.00  0.00
TER
ATOM   5640  O   WAT   609      35.109  45.539 -26.435  1.00  0.00
ATOM   5641  H1  WAT   609      34.540  45.091 -27.062  1.00  0.00
ATOM   5642  H2  WAT   609      35.818  45.898 -26.969  1.00  0.00
TER
ATOM   5643  O   WAT   610      36.335  46.288 -17.078  1.00  0.00
ATOM   5644  H1  WAT   610      36.702  45.814 -16.332  1.00  0.00
ATOM   5645  H2  WAT   610      36.146  47.162 -16.737  1.00  0.00
TER
ATOM   5646  O   WAT   611      29.199  41.032 -20.948  1.00  0.00
ATOM   5647  H1  WAT   611      28.914  40.668 -20.111  1.00  0.00
ATOM   5648  H2  WAT   611      29.137  40.300 -21.562  1.00  0.00
TER
ATOM   5649  O   WAT   612      34.125  45.329 -14.759  1.00  0.00
ATOM   5650  H1  WAT   612      33.821  46.208 -14.534  1.00  0.00
ATOM   5651  H2  WAT   612      35.080  45.389 -14.724  1.00  0.00
TER
ATOM   5652  O   WAT   613      30.182  46.169 -13.612  1.00  0.00
ATOM   5653  H1  WAT   613      29.823  46.835 -13.025  1.00  0.00
ATOM   5654  H2  WAT   613      29.887  45.338 -13.241  1.00  0.00
TER
ATOM   5655  O   WAT   614      33.383  46.628 -10.728  1.00  0.00
ATOM   5656  H1  WAT   614      33.083  46.773 -11.626  1.00  0.00
ATOM   5657  H2  WAT   614      34.154  46.068 -10.821  1.00  0.00
TER
ATOM   5658  O   WAT   615      28.692  46.168 -26.989  1.00  0.00
ATOM   5659  H1  WAT   615      29.562  46.451 -26.705  1.00  0.00
ATOM   5660  H2  WAT   615      28.201  46.982 -27.104  1.00  0.00
TER
ATOM   5661  O   WAT   616      31.757  37.899 -22.396  1.00  0.00
ATOM   5662  H1  WAT   616      31.629  37.891 -21.447  1.00  0.00
ATOM   5663  H2  WAT   616      30.933  38.238 -22.747  1.00  0.00
TER
ATOM   5664  O   WAT   617      28.756  39.659 -12.935  1.00  0.00
ATOM   5665  H1  WAT   617      28.042  39.858 -12.330  1.00  0.00
ATOM   5666  H2  WAT   617      29.176  38.882 -12.564  1.00  0.00
TER
ATOM   5667  O   WAT   618      35.585  43.385 -22.960  1.00  0.00
ATOM   5668  H1  WAT   618      34.877  43.854 -22.519  1.00  0.00
ATOM   5669  H2  WAT   618      35.869  42.727 -22.326  1.00  0.00
TER
ATOM   5670  O   WAT   619      37.211  44.805 -14.961  1.00  0.00
ATOM   5671  H1  WAT   619      37.709  45.279 -14.296  1.00  0.00
ATOM   5672  H2  WAT   619      37.353  43.881 -14.754  1.00  0.00
TER
ATOM   5673  O   WAT   620      33.788  41.694 -25.585  1.00  0.00
ATOM   5674  H1  WAT   620      34.638  42.131 -25.651  1.00  0.00
ATOM   5675  H2  WAT   620      33.422  42.006 -24.758  1.00  0.00
TER
ATOM   5676  O   WAT   621      31.382  45.379 -26.428  1.00  0.00
ATOM   5677  H1  WAT   621      31.463  44.432 -26.317  1.00  0.00
ATOM   5678  H2  WAT   621      32.274  45.710 -26.322  1.00  0.00
TER
ATOM   5679  O   WAT   622      28.909  47.201 -11.193  1.00  0.00
ATOM   5680  H1  WAT   622      29.413  46.622 -10.621  1.00  0.00
ATOM   5681  H2  WAT   622      28.170  47.485 -10.655  1.00  0.00
TER
ATOM   5682  O   WAT   623      30.942  45.344 -10.298  1.00  0.00
ATOM   5683  H1  WAT   623      30.982  45.045  -9.389  1.00  0.00
ATOM   5684  H2  WAT   623      31.796  45.744 -10.457  1.00  0.00
TER
ATOM   5685  O   WAT   624      32.882  43.923 -12.330  1.00  0.00
ATOM   5686  H1  WAT   624      32.352  43.432 -12.958  1.00  0.00
ATOM   5687  H2  WAT   624      33.551  44.351 -12.865  1.00  0.00
TER
ATOM   5688  O   WAT   625      37.232  46.967 -27.890  1.00  0.00
ATOM   5689  H1  WAT   625      37.753  46.252 -28.256  1.00  0.00
ATOM   5690  H2  WAT   625      37.879  47.606 -27.590  1.00  0.00
TER
ATOM   5691  O   WAT   626      33.369  40.889 -12.251  1.00  0.00
ATOM   5692  H1  WAT   626      33.275  40.271 -12.976  1.00  0.00
ATOM   5693  H2  WAT   626      32.789  41.616 -12.478  1.00  0.00
TER
ATOM   5694  O   WAT   627      36.136  39.447 -15.218  1.00  0.00
ATOM   5695  H1  WAT   627      35.687  39.469 -16.063  1.00  0.00
ATOM   5696  H2  WAT   627      35.502  39.048 -14.621  1.00  0.00
TER
ATOM   5697  O   WAT   628      33.615  44.017 -28.192  1.00  0.00
ATOM   5698  H1  WAT   628      33.414  43.153 -27.830  1.00  0.00
ATOM   5699  H2  WAT   628      33.445  43.930 -29.130  1.00  0.00
TER
ATOM   5700  O   WAT   629      35.645  42.616 -11.955  1.00  0.00
ATOM   5701  H1  WAT   629      36.235  42.307 -11.268  1.00  0.00
ATOM   5702  H2  WAT   629      34.827  42.144 -11.799  1.00  0.00
TER
ATOM   5703  O   WAT   630      32.414  41.117 -28.204  1.00  0.00
ATOM   5704  H1  WAT   630      32.716  41.123 -29.112  1.00  0.00
ATOM   5705  H2  WAT   630      33.153  40.766 -27.707  1.00  0.00
TER
ATOM   5706  O   WAT   631      35.632  40.060 -27.218  1.00  0.00
ATOM   5707  H1  WAT   631      35.284  39.383 -27.798  1.00  0.00
ATOM   5708  H2  WAT   631      35.833  39.599 -26.404  1.00  0.00
TER
ATOM   5709  O   WAT   632      28.973  46.589 -20.822  1.00  0.00
ATOM   5710  H1  WAT   632      28.318  46.320 -21.466  1.00  0.00
ATOM   5711  H2  WAT   632      29.811  46.479 -21.272  1.00  0.00
TER
ATOM   5712  O   WAT   633      30.010  46.974 -16.282  1.00  0.00
ATOM   5713  H1  WAT   633      30.378  46.887 -15.402  1.00  0.00
ATOM   5714  H2  WAT   633      29.441  46.211 -16.381  1.00  0.00
TER
ATOM   5715  O   WAT   634      29.562  43.885 -12.376  1.00  0.00
ATOM   5716  H1  WAT   634      28.668  43.852 -12.036  1.00  0.00
ATOM   5717  H2  WAT   634      30.102  44.084 -11.611  1.00  0.00
TER
ATOM   5718  O   WAT   635      28.187  43.799 -24.879  1.00  0.00
ATOM   5719  H1  WAT   635      27.283  44.062 -25.054  1.00  0.00
ATOM   5720  H2  WAT   635      28.671  44.070 -25.659  1.00  0.00
TER
ATOM   5721  O   WAT   636      30.729  42.855 -26.970  1.00  0.00
ATOM   5722  H1  WAT   636      31.438  42.434 -27.455  1.00  0.00
ATOM   5723  H2  WAT   636      30.013  42.923 -27.602  1.00  0.00
TER
ATOM   5724  O   WAT   637      30.377  38.909 -27.930  1.00  0.00
ATOM   5725  H1  WAT   637      31.100  39.450 -27.611  1.00  0.00
ATOM   5726  H2  WAT   637      30.649  38.636 -28.805  1.00  0.00
TER
ATOM   5727  O   WAT   638      30.066  38.160 -18.027  1.00  0.00
ATOM   5728  H1  WAT   638      30.714  37.610 -18.468  1.00  0.00
ATOM   5729  H2  WAT   638      30.486  38.414 -17.206  1.00  0.00
TER
ATOM   5730  O   WAT   639      29.819  38.315 -15.285  1.00  0.00
ATOM   5731  H1  WAT   639      29.471  38.772 -14.519  1.00  0.00
ATOM   5732  H2  WAT   639      29.488  37.421 -15.203  1.00  0.00
TER
ATOM   5733  O   WAT   640      37.332  39.507 -11.763  1.00  0.00
ATOM   5734  H1  WAT   640      37.270  40.099 -11.013  1.00  0.00
ATOM   5735  H2  WAT   640      38.272  39.399 -11.908  1.00  0.00
TER
ATOM   5736  O   WAT   641      30.491  37.843 -12.010  1.00  0.00
ATOM   5737  H1  WAT   641      31.039  37.662 -12.773  1.00  0.00
ATOM   5738  H2  WAT   641      30.557  37.052 -11.474  1.00  0.00
TER
ATOM   5739  O   WAT   642      29.801  38.949 -24.336  1.00  0.00
ATOM   5740  H1  WAT   642      30.559  39.061 -24.910  1.00  0.00
ATOM   5741  H2  WAT   642      29.339  39.786 -24.382  1.00  0.00
TER
ATOM   5742  O   WAT   643      36.343  41.063 -21.346  1.00  0.00
ATOM   5743  H1  WAT   643      35.530  40.688 -21.686  1.00  0.00
ATOM   5744  H2  WAT   643      36.847  40.307 -21.044  1.00  0.00
TER
ATOM   5745  O   WAT   644      32.174  39.475 -25.796  1.00  0.00
ATOM   5746  H1  WAT   644      32.703  38.688 -25.925  1.00  0.00
ATOM   5747  H2  WAT   644      32.807  40.154 -25.562  1.00  0.00
TER
ATOM   5748  O   WAT   645      34.368  39.213 -22.741  1.00  0.00
ATOM   5749  H1  WAT   645      33.738  38.511 -22.574  1.00  0.00
ATOM   5750  H2  WAT   645      33.828  39.973 -22.958  1.00  0.00
TER
ATOM   5751  O   WAT   646      34.493  38.491 -10.306  1.00  0.00
ATOM   5752  H1  WAT   646      34.212  38.994 -11.070  1.00  0.00
ATOM   5753  H2  WAT   646      34.875  37.693 -10.672  1.00  0.00
TER
ATOM   5754  O   WAT   647      28.521  45.576 -36.938  1.00  0.00
ATOM   5755  H1  WAT   647      29.093  44.808 -36.937  1.00  0.00
ATOM   5756  H2  WAT   647      28.522  45.875 -37.847  1.00  0.00
TER
ATOM   5757  O   WAT   648      29.764  40.985 -35.151  1.00  0.00
ATOM   5758  H1  WAT   648      29.584  40.087 -34.871  1.00  0.00
ATOM   5759  H2  WAT   648      29.362  41.532 -34.476  1.00  0.00
TER
ATOM   5760  O   WAT   649      32.734  41.559 -41.788  1.00  0.00
ATOM   5761  H1  WAT   649      32.841  42.459 -41.481  1.00  0.00
ATOM   5762  H2  WAT   649      31.824  41.511 -42.078  1.00  0.00
TER
ATOM   5763  O   WAT   650      30.383  43.481 -36.543  1.00  0.00
ATOM   5764  H1  WAT   650      31.064  43.744 -35.924  1.00  0.00
ATOM   5765  H2  WAT   650      30.067  42.641 -36.209  1.00  0.00
TER
ATOM   5766  O   WAT   651      34.575  44.527 -37.455  1.00  0.00
ATOM   5767  H1  WAT   651      35.083  45.025 -36.815  1.00  0.00
ATOM   5768  H2  WAT   651      35.106  43.751 -37.632  1.00  0.00
TER
ATOM   5769  O   WAT   652      32.859  39.167 -33.189  1.00  0.00
ATOM   5770  H1  WAT   652      32.861  39.684 -33.995  1.00  0.00
ATOM   5771  H2  WAT   652      32.029  38.690 -33.212  1.00  0.00
TER
ATOM   5772  O   WAT   653      32.540  40.878 -35.182  1.00  0.00
ATOM   5773  H1  WAT   653      32.882  41.722 -35.477  1.00  0.00
ATOM   5774  H2  WAT   653      31.602  41.027 -35.066  1.00  0.00
TER
ATOM   5775  O   WAT   654      36.223  38.366 -38.858  1.00  0.00
ATOM   5776  H1  WAT   654      36.531  37.811 -39.574  1.00  0.00
ATOM   5777  H2  WAT   654      35.293  38.501 -39.040  1.00  0.00
TER
ATOM   5778  O   WAT   655      34.217  46.958 -39.340  1.00  0.00
ATOM   5779  H1  WAT   655      33.812  46.246 -39.835  1.00  0.00
ATOM   5780  H2  WAT   655      34.303  46.613 -38.451  1.00  0.00
TER
ATOM   5781  O   WAT   656      32.930  43.732 -35.560  1.00  0.00
ATOM   5782  H1  WAT   656      33.481  43.842 -36.334  1.00  0.00
ATOM   5783  H2  WAT   656      33.444  44.106 -34.844  1.00  0.00
TER
ATOM   5784  O   WAT   657      30.917  45.852 -41.839  1.00  0.00
ATOM   5785  H1  WAT   657      30.797  46.579 -42.451  1.00  0.00
ATOM   5786  H2  WAT   657      30.607  45.083 -42.316  1.00  0.00
TER
ATOM   5787  O   WAT   658      33.384  39.196 -38.457  1.00  0.00
ATOM   5788  H1  WAT   658      32.940  39.977 -38.788  1.00  0.00
ATOM   5789  H2  WAT   658      33.942  39.519 -37.749  1.00  0.00
TER
ATOM   5790  O   WAT   659      37.671  42.063 -32.853  1.00  0.00
ATOM   5791  H1  WAT   659      37.209  42.271 -32.041  1.00  0.00
ATOM   5792  H2  WAT   659      37.268  41.249 -33.156  1.00  0.00
TER
ATOM   5793  O   WAT   660      35.421  39.741 -36.598  1.00  0.00
ATOM   5794  H1  WAT   660      35.718  40.647 -36.678  1.00  0.00
ATOM   5795  H2  WAT   660      35.970  39.252 -37.212  1.00  0.00
TER
ATOM   5796  O   WAT   661      33.175  44.319 -40.728  1.00  0.00
ATOM   5797  H1  WAT   661      32.949  44.103 -39.824  1.00  0.00
ATOM   5798  H2  WAT   661      32.394  44.752 -41.074  1.00  0.00
TER
ATOM   5799  O   WAT   662      35.615  45.218 -30.062  1.00  0.00
ATOM   5800  H1  WAT   662      35.519  44.277 -30.212  1.00  0.00
ATOM   5801  H2  WAT   662      36.458  45.439 -30.458  1.00  0.00
TER
ATOM   5802  O   WAT   663      30.746  41.629 -31.909  1.00  0.00
ATOM   5803  H1  WAT   663      30.352  42.477 -31.702  1.00  0.00
ATOM   5804  H2  WAT   663      30.058  40.992 -31.718  1.00  0.00
TER
ATOM   5805  O   WAT   664      37.320  41.713 -28.839  1.00  0.00
ATOM   5806  H1  WAT   664      36.630  41.520 -28.205  1.00  0.00
ATOM   5807  H2  WAT   664      38.064  41.996 -28.307  1.00  0.00
TER
ATOM   5808  O   WAT   665      28.048  39.552 -37.876  1.00  0.00
ATOM   5809  H1  WAT   665      27.759  40.122 -37.164  1.00  0.00
ATOM   5810  H2  WAT   665      28.792  39.072 -37.513  1.00  0.00
TER
ATOM   5811  O   WAT   666      36.035  42.228 -37.599  1.00  0.00
ATOM   5812  H1  WAT   666      36.038  41.787 -38.448  1.00  0.00
ATOM   5813  H2  WAT   666      36.930  42.550 -37.492  1.00  0.00
TER
ATOM   5814  O   WAT   667      31.885  42.111 -38.639  1.00  0.00
ATOM   5815  H1  WAT   667      31.545  42.588 -37.883  1.00  0.00
ATOM   5816  H2  WAT   667      31.122  41.657 -38.999  1.00  0.00
TER
ATOM   5817  O   WAT   668      36.335  46.288 -35.852  1.00  0.00
ATOM   5818  H1  WAT   668      36.702  45.814 -35.106  1.00  0.00
ATOM   5819  H2  WAT   668      36.146  47.162 -35.511  1.00  0.00
TER
ATOM   5820  O   WAT   669      29.199  41.032 -39.723  1.00  0.00
ATOM   5821  H1  WAT   669      28.914  40.668 -38.885  1.00  0.00
ATOM   5822  H2  WAT   669      29.137  40.300 -40.337  1.00  0.00
TER
ATOM   5823  O   WAT   670      34.125  45.329 -33.534  1.00  0.00
ATOM   5824  H1  WAT   670      33.821  46.208 -33.309  1.00  0.00
ATOM   5825  H2  WAT   670      35.080  45.389 -33.498  1.00  0.00
TER
ATOM   5826  O   WAT   671      30.182  46.169 -32.387  1.00  0.00
ATOM   5827  H1  WAT   671      29.823  46.835 -31.799  1.00  0.00
ATOM   5828  H2  WAT   671      29.887  45.338 -32.015  1.00  0.00
TER
ATOM   5829  O   WAT   672      33.383  46.628 -29.503  1.00  0.00
ATOM   5830  H1  WAT   672      33.083  46.773 -30.400  1.00  0.00
ATOM   5831  H2  WAT   672      34.154  46.068 -29.595  1.00  0.00
TER
ATOM   5832  O   WAT   673      31.757  37.899 -41.170  1.00  0.00
ATOM   5833  H1  WAT   673      31.629  37.891 -40.222  1.00  0.00
ATOM   5834  H2  WAT   673      30.933  38.238 -41.521  1.00  0.00
TER
ATOM   5835  O   WAT   674      28.756  39.659 -31.709  1.00  0.00
ATOM   5836  H1  WAT   674      28.042  39.858 -31.104  1.00  0.00
ATOM   5837  H2  WAT   674      29.176  38.882 -31.338  1.00  0.00
TER
ATOM   5838  O   WAT   675      35.585  43.385 -41.735  1.00  0.00
ATOM   5839  H1  WAT   675      34.877  43.854 -41.293  1.00  0.00
ATOM   5840  H2  WAT   675      35.869  42.727 -41.100  1.00  0.00
TER
ATOM   5841  O   WAT   676      37.211  44.805 -33.735  1.00  0.00
ATOM   5842  H1  WAT   676      37.709  45.279 -33.070  1.00  0.00
ATOM   5843  H2  WAT   676      37.353  43.881 -33.528  1.00  0.00
TER
ATOM   5844  O   WAT   677      28.909  47.201 -29.967  1.00  0.00
ATOM   5845  H1  WAT   677      29.413  46.622 -29.396  1.00  0.00
ATOM   5846  H2  WAT   677      28.170  47.485 -29.430  1.00  0.00
TER
ATOM   5847  O   WAT   678      30.942  45.344 -29.072  1.00  0.00
ATOM   5848  H1  WAT   678      30.982  45.045 -28.164  1.00  0.00
ATOM   5849  H2  WAT   678      31.796  45.744 -29.231  1.00  0.00
TER
ATOM   5850  O   WAT   679      32.882  43.923 -31.105  1.00  0.00
ATOM   5851  H1  WAT   679      32.352  43.432 -31.732  1.00  0.00
ATOM   5852  H2  WAT   679      33.551  44.351 -31.639  1.00  0.00
TER
ATOM   5853  O   WAT   680      33.369  40.889 -31.025  1.00  0.00
ATOM   5854  H1  WAT   680      33.275  40.271 -31.750  1.00  0.00
ATOM   5855  H2  WAT   680      32.789  41.616 -31.252  1.00  0.00
TER
ATOM   5856  O   WAT   681      36.136  39.447 -33.992  1.00  0.00
ATOM   5857  H1  WAT   681      35.687  39.469 -34.838  1.00  0.00
ATOM   5858  H2  WAT   681      35.502  39.048 -33.395  1.00  0.00
TER
ATOM   5859  O   WAT   682      35.645  42.616 -30.730  1.00  0.00
ATOM   5860  H1  WAT   682      36.235  42.307 -30.042  1.00  0.00
ATOM   5861  H2  WAT   682      34.827  42.144 -30.574  1.00  0.00
TER
ATOM   5862  O   WAT   683      28.973  46.589 -39.596  1.00  0.00
ATOM   5863  H1  WAT   683      28.318  46.320 -40.240  1.00  0.00
ATOM   5864  H2  WAT   683      29.811  46.479 -40.046  1.00  0.00
TER
ATOM   5865  O   WAT   684      30.010  46.974 -35.056  1.00  0.00
ATOM   5866  H1  WAT   684      30.378  46.887 -34.176  1.00  0.00
ATOM   5867  H2  WAT   684      29.441  46.211 -35.155  1.00  0.00
TER
ATOM   5868  O   WAT   685      29.562  43.885 -31.150  1.00  0.00
ATOM   5869  H1  WAT   685      28.668  43.852 -30.811  1.00  0.00
ATOM   5870  H2  WAT   685      30.102  44.084 -30.385  1.00  0.00
TER
ATOM   5871  O   WAT   686      30.066  38.160 -36.802  1.00  0.00
ATOM   5872  H1  WAT   686      30.714  37.610 -37.242  1.00  0.00
ATOM   5873  H2  WAT   686      30.486  38.414 -35.980  1.00  0.00
TER
ATOM   5874  O   WAT   687      29.819  38.315 -34.059  1.00  0.00
ATOM   5875  H1  WAT   687      29.471  38.772 -33.293  1.00  0.00
ATOM   5876  H2  WAT   687      29.488  37.421 -33.977  1.00  0.00
TER
ATOM   5877  O   WAT   688      37.332  39.507 -30.537  1.00  0.00
ATOM   5878  H1  WAT   688      37.270  40.099 -29.788  1.00  0.00
ATOM   5879  H2  WAT   688      38.272  39.399 -30.682  1.00  0.00
TER
ATOM   5880  O   WAT   689      30.491  37.843 -30.784  1.00  0.00
ATOM   5881  H1  WAT   689      31.039  37.662 -31.547  1.00  0.00
ATOM   5882  H2  WAT   689      30.557  37.052 -30.248  1.00  0.00
TER
ATOM   5883  O   WAT   690      36.343  41.063 -40.120  1.00  0.00
ATOM   5884  H1  WAT   690      35.530  40.688 -40.461  1.00  0.00
ATOM   5885  H2  WAT   690      36.847  40.307 -39.818  1.00  0.00
TER
ATOM   5886  O   WAT   691      34.368  39.213 -41.516  1.00  0.00
ATOM   5887  H1  WAT   691      33.738  38.511 -41.349  1.00  0.00
ATOM   5888  H2  WAT   691      33.828  39.973 -41.732  1.00  0.00
TER
ATOM   5889  O   WAT   692      34.493  38.491 -29.080  1.00  0.00
ATOM   5890  H1  WAT   692      34.212  38.994 -29.844  1.00  0.00
ATOM   5891  H2  WAT   692      34.875  37.693 -29.446  1.00  0.00
TER
ATOM   5892  O   WAT   693      32.149  29.241  38.491  1.00  0.00
ATOM   5893  H1  WAT   693      31.317  28.986  38.891  1.00  0.00
ATOM   5894  H2  WAT   693      32.757  29.312  39.227  1.00  0.00
TER
ATOM   5895  O   WAT   694      32.129  33.275  38.687  1.00  0.00
ATOM   5896  H1  WAT   694      32.432  32.385  38.508  1.00  0.00
ATOM   5897  H2  WAT   694      32.873  33.832  38.459  1.00  0.00
TER
ATOM   5898  O   WAT   695      30.558  24.201  32.276  1.00  0.00
ATOM   5899  H1  WAT   695      29.670  24.543  32.174  1.00  0.00
ATOM   5900  H2  WAT   695      30.842  24.001  31.384  1.00  0.00
TER
ATOM   5901  O   WAT   696      28.521  26.802  38.160  1.00  0.00
ATOM   5902  H1  WAT   696      29.093  26.034  38.160  1.00  0.00
ATOM   5903  H2  WAT   696      28.522  27.101  37.250  1.00  0.00
TER
ATOM   5904  O   WAT   697      37.573  31.605  37.621  1.00  0.00
ATOM   5905  H1  WAT   697      37.504  30.664  37.460  1.00  0.00
ATOM   5906  H2  WAT   697      38.335  31.695  38.193  1.00  0.00
TER
ATOM   5907  O   WAT   698      29.764  22.210  39.946  1.00  0.00
ATOM   5908  H1  WAT   698      29.584  21.313  40.227  1.00  0.00
ATOM   5909  H2  WAT   698      29.362  22.757  40.621  1.00  0.00
TER
ATOM   5910  O   WAT   699      32.734  22.784  33.309  1.00  0.00
ATOM   5911  H1  WAT   699      32.841  23.685  33.616  1.00  0.00
ATOM   5912  H2  WAT   699      31.824  22.736  33.019  1.00  0.00
TER
ATOM   5913  O   WAT   700      30.383  24.706  38.555  1.00  0.00
ATOM   5914  H1  WAT   700      31.064  24.970  39.173  1.00  0.00
ATOM   5915  H2  WAT   700      30.067  23.866  38.888  1.00  0.00
TER
ATOM   5916  O   WAT   701      34.575  25.753  37.642  1.00  0.00
ATOM   5917  H1  WAT   701      35.083  26.251  38.282  1.00  0.00
ATOM   5918  H2  WAT   701      35.106  24.977  37.466  1.00  0.00
TER
ATOM   5919  O   WAT   702      32.859  20.393  41.908  1.00  0.00
ATOM   5920  H1  WAT   702      32.861  20.910  41.103  1.00  0.00
ATOM   5921  H2  WAT   702      32.029  19.916  41.885  1.00  0.00
TER
ATOM   5922  O   WAT   703      34.109  30.032  40.086  1.00  0.00
ATOM   5923  H1  WAT   703      33.776  30.659  40.728  1.00  0.00
ATOM   5924  H2  WAT   703      34.286  30.559  39.306  1.00  0.00
TER
ATOM   5925  O   WAT   704      32.540  22.104  39.915  1.00  0.00
ATOM   5926  H1  WAT   704      32.882  22.948  39.621  1.00  0.00
ATOM   5927  H2  WAT   704      31.602  22.252  40.032  1.00  0.00
TER
ATOM   5928  O   WAT   705      33.321  32.000  41.901  1.00  0.00
ATOM   5929  H1  WAT   705      33.938  32.676  41.619  1.00  0.00
ATOM   5930  H2  WAT   705      32.460  32.409  41.809  1.00  0.00
TER
ATOM   5931  O   WAT   706      28.614  31.190  30.781  1.00  0.00
ATOM   5932  H1  WAT   706      28.237  31.679  30.050  1.00  0.00
ATOM   5933  H2  WAT   706      28.871  31.863  31.412  1.00  0.00
TER
ATOM   5934  O   WAT   707      36.223  19.592  36.240  1.00  0.00
ATOM   5935  H1  WAT   707      36.531  19.037  35.523  1.00  0.00
ATOM   5936  H2  WAT   707      35.293  19.727  36.057  1.00  0.00
TER
ATOM   5937  O   WAT   708      34.217  28.183  35.758  1.00  0.00
ATOM   5938  H1  WAT   708      33.812  27.471  35.262  1.00  0.00
ATOM   5939  H2  WAT   708      34.303  27.839  36.647  1.00  0.00
TER
ATOM   5940  O   WAT   709      34.685  31.870  37.922  1.00  0.00
ATOM   5941  H1  WAT   709      34.388  31.265  37.242  1.00  0.00
ATOM   5942  H2  WAT   709      35.635  31.908  37.811  1.00  0.00
TER
ATOM   5943  O   WAT   710      32.930  24.958  39.538  1.00  0.00
ATOM   5944  H1  WAT   710      33.481  25.067  38.763  1.00  0.00
[truncated: 3,571,996 more chars]
