# Supplementary material for: Accuracy and Precision of Alchemical Relative Free Energy Predictions with and without Replica‐Exchange
Source: Adv Theory Simul. 2019 Nov 27;3(1):1900195. doi: 10.1002/adts.201900195 (PMC8427472; doi:10.1002/adts.201900195)
Supplement: Supplementary file 1 — Supporting Information [file ADTS-3-1900195-s001.gz › TYK2/complex/l6-l11/build/complex.pdb]

ATOM      1  N   THR     1      -9.983 -17.704   3.593  1.00  0.00
ATOM      2  H1  THR     1      -9.606 -17.545   4.516  1.00  0.00
ATOM      3  H2  THR     1     -10.717 -18.394   3.657  1.00  0.00
ATOM      4  H3  THR     1     -10.166 -16.810   3.159  1.00  0.00
ATOM      5  CA  THR     1      -8.938 -18.324   2.775  1.00  0.00
ATOM      6  HA  THR     1      -9.228 -19.316   2.428  1.00  0.00
ATOM      7  CB  THR     1      -8.598 -17.456   1.552  1.00  0.00
ATOM      8  HB  THR     1      -7.976 -16.628   1.890  1.00  0.00
ATOM      9  CG2 THR     1      -7.861 -18.238   0.471  1.00  0.00
ATOM     10 HG21 THR     1      -8.484 -19.066   0.132  1.00  0.00
ATOM     11 HG22 THR     1      -7.645 -17.580  -0.370  1.00  0.00
ATOM     12 HG23 THR     1      -6.927 -18.628   0.876  1.00  0.00
ATOM     13  OG1 THR     1      -9.791 -16.877   1.013  1.00  0.00
ATOM     14  HG1 THR     1      -9.568 -16.337   0.250  1.00  0.00
ATOM     15  C   THR     1      -7.706 -18.659   3.626  1.00  0.00
ATOM     16  O   THR     1      -7.223 -17.808   4.381  1.00  0.00
ATOM     17  N   VAL     2      -7.209 -19.903   3.507  1.00  0.00
ATOM     18  H   VAL     2      -7.751 -20.580   2.989  1.00  0.00
ATOM     19  CA  VAL     2      -6.061 -20.379   4.280  1.00  0.00
ATOM     20  HA  VAL     2      -5.441 -19.580   4.686  1.00  0.00
ATOM     21  CB  VAL     2      -6.494 -21.319   5.451  1.00  0.00
ATOM     22  HB  VAL     2      -7.245 -20.798   6.045  1.00  0.00
ATOM     23  CG1 VAL     2      -7.072 -22.640   4.944  1.00  0.00
ATOM     24 HG11 VAL     2      -6.322 -23.162   4.350  1.00  0.00
ATOM     25 HG12 VAL     2      -7.359 -23.261   5.793  1.00  0.00
ATOM     26 HG13 VAL     2      -7.949 -22.441   4.328  1.00  0.00
ATOM     27  CG2 VAL     2      -5.361 -21.554   6.449  1.00  0.00
ATOM     28 HG21 VAL     2      -5.049 -20.601   6.877  1.00  0.00
ATOM     29 HG22 VAL     2      -5.708 -22.213   7.245  1.00  0.00
ATOM     30 HG23 VAL     2      -4.516 -22.016   5.939  1.00  0.00
ATOM     31  C   VAL     2      -4.924 -20.933   3.409  1.00  0.00
ATOM     32  O   VAL     2      -5.167 -21.704   2.481  1.00  0.00
ATOM     33  N   PHE     3      -3.689 -20.502   3.709  1.00  0.00
ATOM     34  H   PHE     3      -3.624 -19.835   4.464  1.00  0.00
ATOM     35  CA  PHE     3      -2.452 -20.926   3.047  1.00  0.00
ATOM     36  HA  PHE     3      -2.692 -21.507   2.157  1.00  0.00
ATOM     37  CB  PHE     3      -1.611 -19.701   2.625  1.00  0.00
ATOM     38  HB2 PHE     3      -1.604 -19.022   3.477  1.00  0.00
ATOM     39  HB3 PHE     3      -0.588 -19.993   2.385  1.00  0.00
ATOM     40  CG  PHE     3      -2.122 -18.907   1.444  1.00  0.00
ATOM     41  CD1 PHE     3      -1.502 -18.997   0.206  1.00  0.00
ATOM     42  HD1 PHE     3      -0.648 -19.663   0.087  1.00  0.00
ATOM     43  CE1 PHE     3      -1.959 -18.245  -0.881  1.00  0.00
ATOM     44  HE1 PHE     3      -1.476 -18.344  -1.853  1.00  0.00
ATOM     45  CZ  PHE     3      -3.019 -17.380  -0.725  1.00  0.00
ATOM     46  HZ  PHE     3      -3.361 -16.778  -1.567  1.00  0.00
ATOM     47  CE2 PHE     3      -3.646 -17.275   0.496  1.00  0.00
ATOM     48  HE2 PHE     3      -4.501 -16.609   0.613  1.00  0.00
ATOM     49  CD2 PHE     3      -3.187 -18.023   1.586  1.00  0.00
ATOM     50  HD2 PHE     3      -3.666 -17.918   2.559  1.00  0.00
ATOM     51  C   PHE     3      -1.654 -21.762   4.040  1.00  0.00
ATOM     52  O   PHE     3      -1.545 -21.374   5.205  1.00  0.00
ATOM     53  N   HIE     4      -1.074 -22.884   3.585  1.00  0.00
ATOM     54  H   HIE     4      -1.228 -23.153   2.624  1.00  0.00
ATOM     55  CA  HIE     4      -0.266 -23.770   4.436  1.00  0.00
ATOM     56  HA  HIE     4      -0.590 -23.676   5.473  1.00  0.00
ATOM     57  CB  HIE     4      -0.418 -25.236   4.007  1.00  0.00
ATOM     58  HB2 HIE     4       0.033 -25.353   3.021  1.00  0.00
ATOM     59  HB3 HIE     4       0.052 -25.930   4.705  1.00  0.00
ATOM     60  CG  HIE     4      -1.841 -25.660   3.878  1.00  0.00
ATOM     61  ND1 HIE     4      -2.605 -25.962   4.989  1.00  0.00
ATOM     62  CE1 HIE     4      -3.805 -26.263   4.523  1.00  0.00
ATOM     63  HE1 HIE     4      -4.570 -26.542   5.248  1.00  0.00
ATOM     64  NE2 HIE     4      -3.855 -26.164   3.192  1.00  0.00
ATOM     65  HE2 HIE     4      -4.644 -26.338   2.586  1.00  0.00
ATOM     66  CD2 HIE     4      -2.609 -25.771   2.769  1.00  0.00
ATOM     67  HD2 HIE     4      -2.418 -25.615   1.708  1.00  0.00
ATOM     68  C   HIE     4       1.185 -23.353   4.380  1.00  0.00
ATOM     69  O   HIE     4       1.705 -23.142   3.287  1.00  0.00
ATOM     70  N   LYS     5       1.849 -23.239   5.549  1.00  0.00
ATOM     71  H   LYS     5       1.325 -23.315   6.410  1.00  0.00
ATOM     72  CA  LYS     5       3.249 -22.811   5.622  1.00  0.00
ATOM     73  HA  LYS     5       3.386 -21.940   4.981  1.00  0.00
ATOM     74  CB  LYS     5       3.672 -22.438   7.053  1.00  0.00
ATOM     75  HB2 LYS     5       2.791 -22.069   7.579  1.00  0.00
ATOM     76  HB3 LYS     5       4.035 -23.342   7.543  1.00  0.00
ATOM     77  CG  LYS     5       4.766 -21.370   7.081  1.00  0.00
ATOM     78  HG2 LYS     5       5.686 -21.836   6.729  1.00  0.00
ATOM     79  HG3 LYS     5       4.471 -20.583   6.387  1.00  0.00
ATOM     80  CD  LYS     5       4.997 -20.769   8.462  1.00  0.00
ATOM     81  HD2 LYS     5       4.090 -20.254   8.780  1.00  0.00
ATOM     82  HD3 LYS     5       5.222 -21.572   9.164  1.00  0.00
ATOM     83  CE  LYS     5       6.147 -19.791   8.431  1.00  0.00
ATOM     84  HE2 LYS     5       7.070 -20.354   8.290  1.00  0.00
ATOM     85  HE3 LYS     5       6.000 -19.117   7.587  1.00  0.00
ATOM     86  NZ  LYS     5       6.236 -19.002   9.685  1.00  0.00
ATOM     87  HZ1 LYS     5       6.372 -19.626  10.467  1.00  0.00
ATOM     88  HZ2 LYS     5       7.014 -18.361   9.625  1.00  0.00
ATOM     89  HZ3 LYS     5       5.380 -18.480   9.815  1.00  0.00
ATOM     90  C   LYS     5       4.236 -23.770   4.956  1.00  0.00
ATOM     91  O   LYS     5       5.269 -23.321   4.459  1.00  0.00
ATOM     92  N   ARG     6       3.891 -25.068   4.893  1.00  0.00
ATOM     93  H   ARG     6       3.065 -25.348   5.402  1.00  0.00
ATOM     94  CA  ARG     6       4.707 -26.113   4.264  1.00  0.00
ATOM     95  HA  ARG     6       5.734 -26.035   4.619  1.00  0.00
ATOM     96  CB  ARG     6       4.171 -27.523   4.607  1.00  0.00
ATOM     97  HB2 ARG     6       4.873 -28.237   4.177  1.00  0.00
ATOM     98  HB3 ARG     6       4.187 -27.607   5.694  1.00  0.00
ATOM     99  CG  ARG     6       2.763 -27.822   4.095  1.00  0.00
ATOM    100  HG2 ARG     6       2.153 -26.928   4.224  1.00  0.00
ATOM    101  HG3 ARG     6       2.828 -28.067   3.035  1.00  0.00
ATOM    102  CD  ARG     6       2.130 -28.977   4.843  1.00  0.00
ATOM    103  HD2 ARG     6       2.496 -29.918   4.433  1.00  0.00
ATOM    104  HD3 ARG     6       2.395 -28.914   5.898  1.00  0.00
ATOM    105  NE  ARG     6       0.673 -28.948   4.722  1.00  0.00
ATOM    106  HE  ARG     6       0.187 -28.221   5.228  1.00  0.00
ATOM    107  CZ  ARG     6      -0.039 -29.785   3.975  1.00  0.00
ATOM    108  NH1 ARG     6       0.562 -30.757   3.298  1.00  0.00
ATOM    109 HH11 ARG     6       1.566 -30.859   3.352  1.00  0.00
ATOM    110 HH12 ARG     6       0.014 -31.388   2.732  1.00  0.00
ATOM    111  NH2 ARG     6      -1.360 -29.680   3.924  1.00  0.00
ATOM    112 HH21 ARG     6      -1.827 -28.960   4.457  1.00  0.00
ATOM    113 HH22 ARG     6      -1.893 -30.320   3.353  1.00  0.00
ATOM    114  C   ARG     6       4.886 -25.929   2.745  1.00  0.00
ATOM    115  O   ARG     6       5.780 -26.546   2.161  1.00  0.00
ATOM    116  N   TYR     7       4.047 -25.073   2.113  1.00  0.00
ATOM    117  H   TYR     7       3.291 -24.668   2.645  1.00  0.00
ATOM    118  CA  TYR     7       4.112 -24.794   0.677  1.00  0.00
ATOM    119  HA  TYR     7       4.810 -25.482   0.201  1.00  0.00
ATOM    120  CB  TYR     7       2.733 -24.963   0.024  1.00  0.00
ATOM    121  HB2 TYR     7       2.123 -24.188   0.486  1.00  0.00
ATOM    122  HB3 TYR     7       2.814 -24.772  -1.046  1.00  0.00
ATOM    123  CG  TYR     7       2.087 -26.314   0.248  1.00  0.00
ATOM    124  CD1 TYR     7       2.812 -27.493   0.091  1.00  0.00
ATOM    125  HD1 TYR     7       3.864 -27.428  -0.186  1.00  0.00
ATOM    126  CE1 TYR     7       2.217 -28.739   0.282  1.00  0.00
ATOM    127  HE1 TYR     7       2.808 -29.650   0.192  1.00  0.00
ATOM    128  CZ  TYR     7       0.871 -28.814   0.597  1.00  0.00
ATOM    129  OH  TYR     7       0.272 -30.039   0.769  1.00  0.00
ATOM    130  HH  TYR     7       0.878 -30.773   0.648  1.00  0.00
ATOM    131  CE2 TYR     7       0.125 -27.655   0.730  1.00  0.00
ATOM    132  HE2 TYR     7      -0.936 -27.711   0.976  1.00  0.00
ATOM    133  CD2 TYR     7       0.732 -26.416   0.548  1.00  0.00
ATOM    134  HD2 TYR     7       0.145 -25.502   0.639  1.00  0.00
ATOM    135  C   TYR     7       4.703 -23.410   0.368  1.00  0.00
ATOM    136  O   TYR     7       4.863 -23.051  -0.800  1.00  0.00
ATOM    137  N   LEU     8       5.053 -22.654   1.418  1.00  0.00
ATOM    138  H   LEU     8       4.859 -23.014   2.342  1.00  0.00
ATOM    139  CA  LEU     8       5.617 -21.314   1.302  1.00  0.00
ATOM    140  HA  LEU     8       5.299 -20.854   0.367  1.00  0.00
ATOM    141  CB  LEU     8       5.136 -20.440   2.468  1.00  0.00
ATOM    142  HB2 LEU     8       5.200 -21.070   3.355  1.00  0.00
ATOM    143  HB3 LEU     8       5.864 -19.633   2.543  1.00  0.00
ATOM    144  CG  LEU     8       3.731 -19.850   2.362  1.00  0.00
ATOM    145  HG  LEU     8       3.036 -20.635   2.064  1.00  0.00
ATOM    146  CD1 LEU     8       3.301 -19.276   3.697  1.00  0.00
ATOM    147 HD11 LEU     8       3.995 -18.490   3.996  1.00  0.00
ATOM    148 HD12 LEU     8       2.297 -18.859   3.608  1.00  0.00
ATOM    149 HD13 LEU     8       3.300 -20.065   4.449  1.00  0.00
ATOM    150  CD2 LEU     8       3.680 -18.731   1.330  1.00  0.00
ATOM    151 HD21 LEU     8       3.966 -19.123   0.354  1.00  0.00
ATOM    152 HD22 LEU     8       2.667 -18.331   1.277  1.00  0.00
ATOM    153 HD23 LEU     8       4.369 -17.938   1.619  1.00  0.00
ATOM    154  C   LEU     8       7.140 -21.328   1.228  1.00  0.00
ATOM    155  O   LEU     8       7.811 -21.625   2.216  1.00  0.00
ATOM    156  N   LYS     9       7.682 -21.007   0.048  1.00  0.00
ATOM    157  H   LYS     9       7.058 -20.817  -0.723  1.00  0.00
ATOM    158  CA  LYS     9       9.124 -20.950  -0.196  1.00  0.00
ATOM    159  HA  LYS     9       9.653 -21.459   0.609  1.00  0.00
ATOM    160  CB  LYS     9       9.479 -21.637  -1.531  1.00  0.00
ATOM    161  HB2 LYS     9       8.740 -21.310  -2.262  1.00  0.00
ATOM    162  HB3 LYS     9      10.464 -21.272  -1.823  1.00  0.00
ATOM    163  CG  LYS     9       9.499 -23.167  -1.476  1.00  0.00
ATOM    164  HG2 LYS     9      10.263 -23.514  -2.171  1.00  0.00
ATOM    165  HG3 LYS     9       9.772 -23.458  -0.461  1.00  0.00
ATOM    166  CD  LYS     9       8.154 -23.798  -1.841  1.00  0.00
ATOM    167  HD2 LYS     9       7.375 -23.310  -1.256  1.00  0.00
ATOM    168  HD3 LYS     9       7.972 -23.629  -2.902  1.00  0.00
ATOM    169  CE  LYS     9       8.141 -25.282  -1.558  1.00  0.00
ATOM    170  HE2 LYS     9       8.857 -25.764  -2.224  1.00  0.00
ATOM    171  HE3 LYS     9       8.447 -25.436  -0.523  1.00  0.00
ATOM    172  NZ  LYS     9       6.793 -25.874  -1.769  1.00  0.00
ATOM    173  HZ1 LYS     9       6.509 -25.732  -2.728  1.00  0.00
ATOM    174  HZ2 LYS     9       6.825 -26.864  -1.570  1.00  0.00
ATOM    175  HZ3 LYS     9       6.129 -25.429  -1.152  1.00  0.00
ATOM    176  C   LYS     9       9.566 -19.484  -0.213  1.00  0.00
ATOM    177  O   LYS     9       9.178 -18.749  -1.116  1.00  0.00
ATOM    178  N   LYS    10      10.360 -19.061   0.784  1.00  0.00
ATOM    179  H   LYS    10      10.572 -19.703   1.534  1.00  0.00
ATOM    180  CA  LYS    10      10.853 -17.688   0.887  1.00  0.00
ATOM    181  HA  LYS    10      10.027 -16.989   0.752  1.00  0.00
ATOM    182  CB  LYS    10      11.485 -17.441   2.267  1.00  0.00
ATOM    183  HB2 LYS    10      10.870 -17.961   3.002  1.00  0.00
ATOM    184  HB3 LYS    10      12.481 -17.883   2.250  1.00  0.00
ATOM    185  CG  LYS    10      11.589 -15.963   2.645  1.00  0.00
ATOM    186  HG2 LYS    10      12.237 -15.462   1.925  1.00  0.00
ATOM    187  HG3 LYS    10      10.593 -15.520   2.606  1.00  0.00
ATOM    188  CD  LYS    10      12.160 -15.799   4.038  1.00  0.00
ATOM    189  HD2 LYS    10      11.532 -16.358   4.732  1.00  0.00
ATOM    190  HD3 LYS    10      13.168 -16.214   4.045  1.00  0.00
ATOM    191  CE  LYS    10      12.210 -14.356   4.458  1.00  0.00
ATOM    192  HE2 LYS    10      12.885 -13.828   3.785  1.00  0.00
ATOM    193  HE3 LYS    10      11.207 -13.939   4.367  1.00  0.00
ATOM    194  NZ  LYS    10      12.686 -14.201   5.858  1.00  0.00
ATOM    195  HZ1 LYS    10      13.615 -14.586   5.942  1.00  0.00
ATOM    196  HZ2 LYS    10      12.705 -13.220   6.100  1.00  0.00
ATOM    197  HZ3 LYS    10      12.060 -14.690   6.482  1.00  0.00
ATOM    198  C   LYS    10      11.833 -17.357  -0.244  1.00  0.00
ATOM    199  O   LYS    10      12.775 -18.106  -0.481  1.00  0.00
ATOM    200  N   ILE    11      11.588 -16.247  -0.951  1.00  0.00
ATOM    201  H   ILE    11      10.737 -15.741  -0.755  1.00  0.00
ATOM    202  CA  ILE    11      12.437 -15.781  -2.050  1.00  0.00
ATOM    203  HA  ILE    11      13.121 -16.553  -2.401  1.00  0.00
ATOM    204  CB  ILE    11      11.583 -15.259  -3.248  1.00  0.00
ATOM    205  HB  ILE    11      10.890 -14.505  -2.875  1.00  0.00
ATOM    206  CG2 ILE    11      12.470 -14.642  -4.349  1.00  0.00
ATOM    207 HG21 ILE    11      13.163 -15.395  -4.722  1.00  0.00
ATOM    208 HG22 ILE    11      11.842 -14.289  -5.167  1.00  0.00
ATOM    209 HG23 ILE    11      13.032 -13.804  -3.936  1.00  0.00
ATOM    210  CG1 ILE    11      10.680 -16.380  -3.814  1.00  0.00
ATOM    211 HG12 ILE    11      11.335 -17.040  -4.382  1.00  0.00
ATOM    212 HG13 ILE    11      10.284 -16.915  -2.951  1.00  0.00
ATOM    213  CD1 ILE    11       9.508 -15.915  -4.714  1.00  0.00
ATOM    214 HD11 ILE    11       9.903 -15.379  -5.578  1.00  0.00
ATOM    215 HD12 ILE    11       8.943 -16.783  -5.053  1.00  0.00
ATOM    216 HD13 ILE    11       8.852 -15.255  -4.146  1.00  0.00
ATOM    217  C   ILE    11      13.388 -14.718  -1.491  1.00  0.00
ATOM    218  O   ILE    11      14.604 -14.873  -1.584  1.00  0.00
ATOM    219  N   ARG    12      12.827 -13.650  -0.896  1.00  0.00
ATOM    220  H   ARG    12      11.818 -13.606  -0.883  1.00  0.00
ATOM    221  CA  ARG    12      13.576 -12.534  -0.323  1.00  0.00
ATOM    222  HA  ARG    12      14.388 -12.918   0.294  1.00  0.00
ATOM    223  CB  ARG    12      14.180 -11.639  -1.437  1.00  0.00
ATOM    224  HB2 ARG    12      14.761 -10.867  -0.932  1.00  0.00
ATOM    225  HB3 ARG    12      14.849 -12.276  -2.016  1.00  0.00
ATOM    226  CG  ARG    12      13.162 -10.981  -2.375  1.00  0.00
ATOM    227  HG2 ARG    12      12.596 -11.762  -2.882  1.00  0.00
ATOM    228  HG3 ARG    12      12.484 -10.367  -1.783  1.00  0.00
ATOM    229  CD  ARG    12      13.860 -10.112  -3.407  1.00  0.00
ATOM    230  HD2 ARG    12      14.241  -9.221  -2.910  1.00  0.00
ATOM    231  HD3 ARG    12      14.692 -10.676  -3.830  1.00  0.00
ATOM    232  NE  ARG    12      12.972  -9.699  -4.495  1.00  0.00
ATOM    233  HE  ARG    12      12.510  -8.807  -4.391  1.00  0.00
ATOM    234  CZ  ARG    12      12.755 -10.401  -5.604  1.00  0.00
ATOM    235  NH1 ARG    12      13.347 -11.575  -5.783  1.00  0.00
ATOM    236 HH11 ARG    12      13.966 -11.939  -5.072  1.00  0.00
ATOM    237 HH12 ARG    12      13.175 -12.101  -6.629  1.00  0.00
ATOM    238  NH2 ARG    12      11.926  -9.942  -6.534  1.00  0.00
ATOM    239 HH21 ARG    12      11.459  -9.057  -6.398  1.00  0.00
ATOM    240 HH22 ARG    12      11.766 -10.481  -7.373  1.00  0.00
ATOM    241  C   ARG    12      12.695 -11.693   0.600  1.00  0.00
ATOM    242  O   ARG    12      11.468 -11.836   0.595  1.00  0.00
ATOM    243  N   ASP    13      13.327 -10.790   1.356  1.00  0.00
ATOM    244  H   ASP    13      14.335 -10.762   1.316  1.00  0.00
ATOM    245  CA  ASP    13      12.644  -9.837   2.220  1.00  0.00
ATOM    246  HA  ASP    13      11.771 -10.305   2.675  1.00  0.00
ATOM    247  CB  ASP    13      13.588  -9.365   3.339  1.00  0.00
ATOM    248  HB2 ASP    13      14.477  -8.970   2.846  1.00  0.00
ATOM    249  HB3 ASP    13      13.090  -8.564   3.884  1.00  0.00
ATOM    250  CG  ASP    13      13.991 -10.457   4.304  1.00  0.00
ATOM    251  OD1 ASP    13      13.094 -11.178   4.792  1.00  0.00
ATOM    252  OD2 ASP    13      15.204 -10.581   4.588  1.00  0.00
ATOM    253  C   ASP    13      12.247  -8.653   1.353  1.00  0.00
ATOM    254  O   ASP    13      12.987  -8.299   0.431  1.00  0.00
ATOM    255  N   LEU    14      11.086  -8.038   1.636  1.00  0.00
ATOM    256  H   LEU    14      10.451  -8.441   2.309  1.00  0.00
ATOM    257  CA  LEU    14      10.635  -6.878   0.864  1.00  0.00
ATOM    258  HA  LEU    14      11.317  -6.726   0.028  1.00  0.00
ATOM    259  CB  LEU    14       9.217  -7.057   0.313  1.00  0.00
ATOM    260  HB2 LEU    14       8.644  -7.258   1.218  1.00  0.00
ATOM    261  HB3 LEU    14       8.870  -6.127  -0.137  1.00  0.00
ATOM    262  CG  LEU    14       9.023  -8.206  -0.680  1.00  0.00
ATOM    263  HG  LEU    14       9.418  -9.122  -0.240  1.00  0.00
ATOM    264  CD1 LEU    14       7.542  -8.396  -1.006  1.00  0.00
ATOM    265 HD11 LEU    14       7.146  -7.481  -1.447  1.00  0.00
ATOM    266 HD12 LEU    14       7.427  -9.218  -1.713  1.00  0.00
ATOM    267 HD13 LEU    14       6.994  -8.625  -0.092  1.00  0.00
ATOM    268  CD2 LEU    14       9.864  -8.012  -1.955  1.00  0.00
ATOM    269 HD21 LEU    14      10.921  -7.965  -1.689  1.00  0.00
ATOM    270 HD22 LEU    14       9.697  -8.849  -2.632  1.00  0.00
ATOM    271 HD23 LEU    14       9.572  -7.084  -2.446  1.00  0.00
ATOM    272  C   LEU    14      10.783  -5.563   1.607  1.00  0.00
ATOM    273  O   LEU    14      10.964  -4.528   0.967  1.00  0.00
ATOM    274  N   GLY    15      10.720  -5.618   2.936  1.00  0.00
ATOM    275  H   GLY    15      10.563  -6.518   3.366  1.00  0.00
ATOM    276  CA  GLY    15      10.864  -4.453   3.803  1.00  0.00
ATOM    277  HA2 GLY    15      11.929  -4.279   3.953  1.00  0.00
ATOM    278  HA3 GLY    15      10.426  -3.598   3.288  1.00  0.00
ATOM    279  C   GLY    15      10.194  -4.612   5.152  1.00  0.00
ATOM    280  O   GLY    15       9.818  -5.720   5.543  1.00  0.00
ATOM    281  N   GLU    16      10.063  -3.497   5.885  1.00  0.00
ATOM    282  H   GLU    16      10.423  -2.631   5.509  1.00  0.00
ATOM    283  CA  GLU    16       9.460  -3.478   7.216  1.00  0.00
ATOM    284  HA  GLU    16       9.162  -4.488   7.497  1.00  0.00
ATOM    285  CB  GLU    16      10.461  -2.948   8.267  1.00  0.00
ATOM    286  HB2 GLU    16      10.754  -1.950   7.942  1.00  0.00
ATOM    287  HB3 GLU    16       9.916  -2.878   9.208  1.00  0.00
ATOM    288  CG  GLU    16      11.704  -3.804   8.462  1.00  0.00
ATOM    289  HG2 GLU    16      11.954  -4.118   7.449  1.00  0.00
ATOM    290  HG3 GLU    16      12.502  -3.173   8.854  1.00  0.00
ATOM    291  CD  GLU    16      11.546  -5.027   9.346  1.00  0.00
ATOM    292  OE1 GLU    16      10.883  -4.920  10.404  1.00  0.00
ATOM    293  OE2 GLU    16      12.143  -6.075   9.012  1.00  0.00
ATOM    294  C   GLU    16       8.202  -2.613   7.224  1.00  0.00
ATOM    295  O   GLU    16       8.261  -1.430   6.886  1.00  0.00
ATOM    296  N   GLY    17       7.084  -3.214   7.614  1.00  0.00
ATOM    297  H   GLY    17       7.115  -4.202   7.824  1.00  0.00
ATOM    298  CA  GLY    17       5.811  -2.518   7.755  1.00  0.00
ATOM    299  HA2 GLY    17       5.734  -1.730   7.006  1.00  0.00
ATOM    300  HA3 GLY    17       4.987  -3.220   7.630  1.00  0.00
ATOM    301  C   GLY    17       5.725  -1.896   9.136  1.00  0.00
ATOM    302  O   GLY    17       6.757  -1.678   9.779  1.00  0.00
ATOM    303  N   HIE    18       4.501  -1.613   9.619  1.00  0.00
ATOM    304  H   HIE    18       3.684  -1.684   9.029  1.00  0.00
ATOM    305  CA  HIE    18       4.345  -1.029  10.948  1.00  0.00
ATOM    306  HA  HIE    18       5.181  -0.355  11.136  1.00  0.00
ATOM    307  CB  HIE    18       3.035  -0.239  11.094  1.00  0.00
ATOM    308  HB2 HIE    18       3.052   0.551  10.343  1.00  0.00
ATOM    309  HB3 HIE    18       2.134  -0.839  10.968  1.00  0.00
ATOM    310  CG  HIE    18       2.918   0.436  12.424  1.00  0.00
ATOM    311  ND1 HIE    18       2.126  -0.089  13.432  1.00  0.00
ATOM    312  CE1 HIE    18       2.289   0.715  14.471  1.00  0.00
ATOM    313  HE1 HIE    18       1.736   0.479  15.380  1.00  0.00
ATOM    314  NE2 HIE    18       3.138   1.706  14.197  1.00  0.00
ATOM    315  HE2 HIE    18       3.433   2.456  14.805  1.00  0.00
ATOM    316  CD2 HIE    18       3.560   1.530  12.899  1.00  0.00
ATOM    317  HD2 HIE    18       4.281   2.221  12.462  1.00  0.00
ATOM    318  C   HIE    18       4.525  -2.040  12.086  1.00  0.00
ATOM    319  O   HIE    18       5.268  -1.747  13.027  1.00  0.00
ATOM    320  N   PHE    19       3.848  -3.212  12.011  1.00  0.00
ATOM    321  H   PHE    19       3.194  -3.334  11.251  1.00  0.00
ATOM    322  CA  PHE    19       3.905  -4.250  13.057  1.00  0.00
ATOM    323  HA  PHE    19       4.249  -3.797  13.988  1.00  0.00
ATOM    324  CB  PHE    19       2.530  -4.900  13.304  1.00  0.00
ATOM    325  HB2 PHE    19       2.143  -5.241  12.344  1.00  0.00
ATOM    326  HB3 PHE    19       2.614  -5.748  13.984  1.00  0.00
ATOM    327  CG  PHE    19       1.488  -3.980  13.887  1.00  0.00
ATOM    328  CD1 PHE    19       1.626  -3.471  15.175  1.00  0.00
ATOM    329  HD1 PHE    19       2.501  -3.743  15.764  1.00  0.00
ATOM    330  CE1 PHE    19       0.658  -2.622  15.715  1.00  0.00
ATOM    331  HE1 PHE    19       0.783  -2.218  16.719  1.00  0.00
ATOM    332  CZ  PHE    19      -0.456  -2.294  14.976  1.00  0.00
ATOM    333  HZ  PHE    19      -1.208  -1.624  15.393  1.00  0.00
ATOM    334  CE2 PHE    19      -0.622  -2.813  13.711  1.00  0.00
ATOM    335  HE2 PHE    19      -1.514  -2.565  13.134  1.00  0.00
ATOM    336  CD2 PHE    19       0.347  -3.653  13.167  1.00  0.00
ATOM    337  HD2 PHE    19       0.214  -4.062  12.166  1.00  0.00
ATOM    338  C   PHE    19       4.964  -5.324  12.849  1.00  0.00
ATOM    339  O   PHE    19       5.279  -6.066  13.785  1.00  0.00
ATOM    340  N   GLY    20       5.493  -5.410  11.639  1.00  0.00
ATOM    341  H   GLY    20       5.194  -4.778  10.910  1.00  0.00
ATOM    342  CA  GLY    20       6.507  -6.400  11.320  1.00  0.00
ATOM    343  HA2 GLY    20       7.354  -6.220  11.983  1.00  0.00
ATOM    344  HA3 GLY    20       6.080  -7.380  11.533  1.00  0.00
ATOM    345  C   GLY    20       6.990  -6.375   9.890  1.00  0.00
ATOM    346  O   GLY    20       6.655  -5.473   9.121  1.00  0.00
ATOM    347  N   LYS    21       7.757  -7.403   9.536  1.00  0.00
ATOM    348  H   LYS    21       7.988  -8.057  10.270  1.00  0.00
ATOM    349  CA  LYS    21       8.393  -7.573   8.233  1.00  0.00
ATOM    350  HA  LYS    21       8.593  -6.598   7.788  1.00  0.00
ATOM    351  CB  LYS    21       9.723  -8.327   8.383  1.00  0.00
ATOM    352  HB2 LYS    21      10.130  -8.451   7.379  1.00  0.00
ATOM    353  HB3 LYS    21      10.384  -7.686   8.966  1.00  0.00
ATOM    354  CG  LYS    21       9.610  -9.702   9.063  1.00  0.00
ATOM    355  HG2 LYS    21       9.305  -9.537  10.097  1.00  0.00
ATOM    356  HG3 LYS    21       8.837 -10.267   8.543  1.00  0.00
ATOM    357  CD  LYS    21      10.922 -10.490   9.038  1.00  0.00
ATOM    358  HD2 LYS    21      11.740  -9.769   9.025  1.00  0.00
ATOM    359  HD3 LYS    21      10.972 -11.078   9.955  1.00  0.00
ATOM    360  CE  LYS    21      11.043 -11.410   7.844  1.00  0.00
ATOM    361  HE2 LYS    21      11.887 -12.078   8.013  1.00  0.00
ATOM    362  HE3 LYS    21      10.126 -11.994   7.771  1.00  0.00
ATOM    363  NZ  LYS    21      11.252 -10.657   6.580  1.00  0.00
ATOM    364  HZ1 LYS    21      12.102 -10.116   6.647  1.00  0.00
ATOM    365  HZ2 LYS    21      11.327 -11.307   5.810  1.00  0.00
ATOM    366  HZ3 LYS    21      10.470 -10.038   6.423  1.00  0.00
ATOM    367  C   LYS    21       7.513  -8.208   7.155  1.00  0.00
ATOM    368  O   LYS    21       6.658  -9.047   7.443  1.00  0.00
ATOM    369  N   VAL    22       7.754  -7.798   5.909  1.00  0.00
ATOM    370  H   VAL    22       8.443  -7.068   5.799  1.00  0.00
ATOM    371  CA  VAL    22       7.069  -8.287   4.717  1.00  0.00
ATOM    372  HA  VAL    22       6.305  -9.031   4.944  1.00  0.00
ATOM    373  CB  VAL    22       6.416  -7.140   3.903  1.00  0.00
ATOM    374  HB  VAL    22       7.192  -6.423   3.634  1.00  0.00
ATOM    375  CG1 VAL    22       5.747  -7.665   2.634  1.00  0.00
ATOM    376 HG11 VAL    22       4.971  -8.382   2.902  1.00  0.00
ATOM    377 HG12 VAL    22       5.300  -6.834   2.088  1.00  0.00
ATOM    378 HG13 VAL    22       6.491  -8.154   2.005  1.00  0.00
ATOM    379  CG2 VAL    22       5.432  -6.337   4.756  1.00  0.00
ATOM    380 HG21 VAL    22       5.957  -5.901   5.605  1.00  0.00
ATOM    381 HG22 VAL    22       4.994  -5.541   4.153  1.00  0.00
ATOM    382 HG23 VAL    22       4.642  -6.995   5.117  1.00  0.00
ATOM    383  C   VAL    22       8.108  -9.033   3.890  1.00  0.00
ATOM    384  O   VAL    22       9.177  -8.484   3.609  1.00  0.00
ATOM    385  N   SER    23       7.794 -10.279   3.508  1.00  0.00
ATOM    386  H   SER    23       6.922 -10.681   3.822  1.00  0.00
ATOM    387  CA  SER    23       8.676 -11.096   2.689  1.00  0.00
ATOM    388  HA  SER    23       9.528 -10.498   2.364  1.00  0.00
ATOM    389  CB  SER    23       9.195 -12.302   3.470  1.00  0.00
ATOM    390  HB2 SER    23       8.349 -12.957   3.677  1.00  0.00
ATOM    391  HB3 SER    23       9.915 -12.826   2.841  1.00  0.00
ATOM    392  OG  SER    23       9.816 -11.933   4.688  1.00  0.00
ATOM    393  HG  SER    23      10.124 -12.721   5.142  1.00  0.00
ATOM    394  C   SER    23       7.961 -11.571   1.449  1.00  0.00
ATOM    395  O   SER    23       6.731 -11.664   1.433  1.00  0.00
ATOM    396  N   LEU    24       8.740 -11.886   0.411  1.00  0.00
ATOM    397  H   LEU    24       9.732 -11.718   0.495  1.00  0.00
ATOM    398  CA  LEU    24       8.239 -12.418  -0.835  1.00  0.00
ATOM    399  HA  LEU    24       7.172 -12.214  -0.921  1.00  0.00
ATOM    400  CB  LEU    24       8.960 -11.771  -2.025  1.00  0.00
ATOM    401  HB2 LEU    24       8.598 -10.743  -1.984  1.00  0.00
ATOM    402  HB3 LEU    24      10.033 -11.785  -1.837  1.00  0.00
ATOM    403  CG  LEU    24       8.677 -12.355  -3.409  1.00  0.00
ATOM    404  HG  LEU    24       8.908 -13.420  -3.387  1.00  0.00
ATOM    405  CD1 LEU    24       7.221 -12.161  -3.815  1.00  0.00
ATOM    406 HD11 LEU    24       6.989 -11.096  -3.838  1.00  0.00
ATOM    407 HD12 LEU    24       7.058 -12.589  -4.804  1.00  0.00
ATOM    408 HD13 LEU    24       6.572 -12.658  -3.094  1.00  0.00
ATOM    409  CD2 LEU    24       9.612 -11.764  -4.434  1.00  0.00
ATOM    410 HD21 LEU    24      10.643 -11.990  -4.159  1.00  0.00
ATOM    411 HD22 LEU    24       9.396 -12.192  -5.414  1.00  0.00
ATOM    412 HD23 LEU    24       9.475 -10.684  -4.472  1.00  0.00
ATOM    413  C   LEU    24       8.450 -13.933  -0.821  1.00  0.00
ATOM    414  O   LEU    24       9.567 -14.408  -0.599  1.00  0.00
ATOM    415  N   TYR    25       7.366 -14.675  -1.068  1.00  0.00
ATOM    416  H   TYR    25       6.508 -14.191  -1.291  1.00  0.00
ATOM    417  CA  TYR    25       7.366 -16.134  -1.100  1.00  0.00
ATOM    418  HA  TYR    25       8.381 -16.511  -0.976  1.00  0.00
ATOM    419  CB  TYR    25       6.492 -16.684   0.046  1.00  0.00
ATOM    420  HB2 TYR    25       5.628 -16.027  -0.049  1.00  0.00
ATOM    421  HB3 TYR    25       6.191 -17.712  -0.155  1.00  0.00
ATOM    422  CG  TYR    25       7.046 -16.587   1.450  1.00  0.00
ATOM    423  CD1 TYR    25       7.547 -17.712   2.099  1.00  0.00
ATOM    424  HD1 TYR    25       7.576 -18.658   1.558  1.00  0.00
ATOM    425  CE1 TYR    25       8.007 -17.647   3.416  1.00  0.00
ATOM    426  HE1 TYR    25       8.440 -18.528   3.890  1.00  0.00
ATOM    427  CZ  TYR    25       7.922 -16.458   4.115  1.00  0.00
ATOM    428  OH  TYR    25       8.369 -16.397   5.416  1.00  0.00
ATOM    429  HH  TYR    25       8.718 -17.233   5.733  1.00  0.00
ATOM    430  CE2 TYR    25       7.377 -15.338   3.505  1.00  0.00
ATOM    431  HE2 TYR    25       7.296 -14.400   4.055  1.00  0.00
ATOM    432  CD2 TYR    25       6.933 -15.413   2.185  1.00  0.00
ATOM    433  HD2 TYR    25       6.485 -14.540   1.710  1.00  0.00
ATOM    434  C   TYR    25       6.736 -16.624  -2.389  1.00  0.00
ATOM    435  O   TYR    25       5.908 -15.923  -2.976  1.00  0.00
ATOM    436  N   CYS    26       7.080 -17.855  -2.799  1.00  0.00
ATOM    437  H   CYS    26       7.842 -18.329  -2.336  1.00  0.00
ATOM    438  CA  CYS    26       6.406 -18.537  -3.894  1.00  0.00
ATOM    439  HA  CYS    26       5.814 -17.811  -4.452  1.00  0.00
ATOM    440  CB  CYS    26       7.389 -19.206  -4.854  1.00  0.00
ATOM    441  HB2 CYS    26       7.963 -18.454  -5.395  1.00  0.00
ATOM    442  HB3 CYS    26       8.070 -19.859  -4.307  1.00  0.00
ATOM    443  SG  CYS    26       6.598 -20.247  -6.121  1.00  0.00
ATOM    444  HG  CYS    26       7.727 -20.623  -6.716  1.00  0.00
ATOM    445  C   CYS    26       5.525 -19.568  -3.181  1.00  0.00
ATOM    446  O   CYS    26       6.041 -20.363  -2.383  1.00  0.00
ATOM    447  N   TYR    27       4.199 -19.495  -3.383  1.00  0.00
ATOM    448  H   TYR    27       3.801 -18.747  -3.932  1.00  0.00
ATOM    449  CA  TYR    27       3.290 -20.469  -2.774  1.00  0.00
ATOM    450  HA  TYR    27       3.740 -20.847  -1.856  1.00  0.00
ATOM    451  CB  TYR    27       1.924 -19.854  -2.434  1.00  0.00
ATOM    452  HB2 TYR    27       2.120 -18.939  -1.874  1.00  0.00
ATOM    453  HB3 TYR    27       1.388 -19.610  -3.351  1.00  0.00
ATOM    454  CG  TYR    27       1.085 -20.788  -1.594  1.00  0.00
ATOM    455  CD1 TYR    27       1.436 -21.078  -0.279  1.00  0.00
ATOM    456  HD1 TYR    27       2.323 -20.607   0.143  1.00  0.00
ATOM    457  CE1 TYR    27       0.678 -21.950   0.493  1.00  0.00
ATOM    458  HE1 TYR    27       0.971 -22.172   1.519  1.00  0.00
ATOM    459  CZ  TYR    27      -0.440 -22.554  -0.052  1.00  0.00
ATOM    460  OH  TYR    27      -1.189 -23.405   0.714  1.00  0.00
ATOM    461  HH  TYR    27      -0.848 -23.508   1.605  1.00  0.00
ATOM    462  CE2 TYR    27      -0.808 -22.280  -1.356  1.00  0.00
ATOM    463  HE2 TYR    27      -1.700 -22.739  -1.782  1.00  0.00
ATOM    464  CD2 TYR    27      -0.037 -21.414  -2.124  1.00  0.00
ATOM    465  HD2 TYR    27      -0.309 -21.216  -3.161  1.00  0.00
ATOM    466  C   TYR    27       3.174 -21.592  -3.781  1.00  0.00
ATOM    467  O   TYR    27       2.535 -21.424  -4.815  1.00  0.00
ATOM    468  N   ASP    28       3.849 -22.713  -3.509  1.00  0.00
ATOM    469  H   ASP    28       4.330 -22.786  -2.624  1.00  0.00
ATOM    470  CA  ASP    28       4.004 -23.794  -4.471  1.00  0.00
ATOM    471  HA  ASP    28       3.380 -23.654  -5.353  1.00  0.00
ATOM    472  CB  ASP    28       5.479 -23.754  -4.901  1.00  0.00
ATOM    473  HB2 ASP    28       5.806 -22.718  -4.988  1.00  0.00
ATOM    474  HB3 ASP    28       5.960 -24.216  -4.039  1.00  0.00
ATOM    475  CG  ASP    28       5.858 -24.504  -6.146  1.00  0.00
ATOM    476  OD1 ASP    28       5.057 -24.505  -7.109  1.00  0.00
ATOM    477  OD2 ASP    28       7.000 -25.000  -6.200  1.00  0.00
ATOM    478  C   ASP    28       3.577 -25.204  -3.972  1.00  0.00
ATOM    479  O   ASP    28       4.447 -26.040  -3.713  1.00  0.00
ATOM    480  N   PRO    29       2.256 -25.508  -3.870  1.00  0.00
ATOM    481  CD  PRO    29       1.083 -24.643  -4.099  1.00  0.00
ATOM    482  HD2 PRO    29       0.807 -24.671  -5.153  1.00  0.00
ATOM    483  HD3 PRO    29       1.321 -23.619  -3.814  1.00  0.00
ATOM    484  CG  PRO    29       0.042 -25.256  -3.216  1.00  0.00
ATOM    485  HG2 PRO    29      -0.950 -25.034  -3.610  1.00  0.00
ATOM    486  HG3 PRO    29       0.131 -24.850  -2.208  1.00  0.00
ATOM    487  CB  PRO    29       0.315 -26.716  -3.224  1.00  0.00
ATOM    488  HB2 PRO    29      -0.177 -27.251  -4.037  1.00  0.00
ATOM    489  HB3 PRO    29      -0.004 -27.133  -2.269  1.00  0.00
ATOM    490  CA  PRO    29       1.839 -26.838  -3.367  1.00  0.00
ATOM    491  HA  PRO    29       2.276 -26.933  -2.372  1.00  0.00
ATOM    492  C   PRO    29       2.245 -28.042  -4.218  1.00  0.00
ATOM    493  O   PRO    29       2.480 -29.112  -3.659  1.00  0.00
ATOM    494  N   THR    30       2.348 -27.868  -5.553  1.00  0.00
ATOM    495  H   THR    30       2.091 -26.968  -5.932  1.00  0.00
ATOM    496  CA  THR    30       2.744 -28.932  -6.488  1.00  0.00
ATOM    497  HA  THR    30       2.322 -29.892  -6.190  1.00  0.00
ATOM    498  CB  THR    30       2.284 -28.615  -7.926  1.00  0.00
ATOM    499  HB  THR    30       2.528 -29.477  -8.546  1.00  0.00
ATOM    500  CG2 THR    30       0.801 -28.322  -8.031  1.00  0.00
ATOM    501 HG21 THR    30       0.556 -27.460  -7.411  1.00  0.00
ATOM    502 HG22 THR    30       0.545 -28.108  -9.068  1.00  0.00
ATOM    503 HG23 THR    30       0.234 -29.188  -7.688  1.00  0.00
ATOM    504  OG1 THR    30       3.018 -27.500  -8.419  1.00  0.00
ATOM    505  HG1 THR    30       2.734 -27.300  -9.314  1.00  0.00
ATOM    506  C   THR    30       4.263 -29.165  -6.457  1.00  0.00
ATOM    507  O   THR    30       4.724 -30.182  -6.966  1.00  0.00
ATOM    508  N   ASN    31       5.037 -28.202  -5.905  1.00  0.00
ATOM    509  H   ASN    31       4.557 -27.345  -5.670  1.00  0.00
ATOM    510  CA  ASN    31       6.505 -28.231  -5.799  1.00  0.00
ATOM    511  HA  ASN    31       6.851 -27.317  -5.315  1.00  0.00
ATOM    512  CB  ASN    31       6.987 -29.447  -4.963  1.00  0.00
ATOM    513  HB2 ASN    31       6.295 -29.559  -4.128  1.00  0.00
ATOM    514  HB3 ASN    31       6.908 -30.314  -5.619  1.00  0.00
ATOM    515  CG  ASN    31       8.398 -29.380  -4.417  1.00  0.00
ATOM    516  OD1 ASN    31       9.031 -28.319  -4.335  1.00  0.00
ATOM    517  ND2 ASN    31       8.919 -30.533  -4.014  1.00  0.00
ATOM    518 HD21 ASN    31       9.856 -30.556  -3.639  1.00  0.00
ATOM    519 HD22 ASN    31       8.375 -31.381  -4.083  1.00  0.00
ATOM    520  C   ASN    31       7.230 -28.101  -7.172  1.00  0.00
ATOM    521  O   ASN    31       8.437 -28.346  -7.258  1.00  0.00
ATOM    522  N   ASP    32       6.502 -27.663  -8.230  1.00  0.00
ATOM    523  H   ASP    32       5.502 -27.579  -8.119  1.00  0.00
ATOM    524  CA  ASP    32       7.070 -27.497  -9.575  1.00  0.00
ATOM    525  HA  ASP    32       8.009 -28.046  -9.641  1.00  0.00
ATOM    526  CB  ASP    32       6.109 -28.028 -10.663  1.00  0.00
ATOM    527  HB2 ASP    32       6.696 -27.991 -11.580  1.00  0.00
ATOM    528  HB3 ASP    32       5.893 -29.066 -10.411  1.00  0.00
ATOM    529  CG  ASP    32       4.801 -27.273 -10.868  1.00  0.00
ATOM    530  OD1 ASP    32       4.615 -26.212 -10.233  1.00  0.00
ATOM    531  OD2 ASP    32       3.952 -27.764 -11.641  1.00  0.00
ATOM    532  C   ASP    32       7.590 -26.077  -9.900  1.00  0.00
ATOM    533  O   ASP    32       8.094 -25.849 -11.002  1.00  0.00
ATOM    534  N   GLY    33       7.446 -25.150  -8.950  1.00  0.00
ATOM    535  H   GLY    33       7.007 -25.429  -8.084  1.00  0.00
ATOM    536  CA  GLY    33       7.884 -23.763  -9.089  1.00  0.00
ATOM    537  HA2 GLY    33       7.965 -23.361  -8.079  1.00  0.00
ATOM    538  HA3 GLY    33       8.873 -23.794  -9.547  1.00  0.00
ATOM    539  C   GLY    33       6.987 -22.855  -9.912  1.00  0.00
ATOM    540  O   GLY    33       7.381 -21.723 -10.207  1.00  0.00
ATOM    541  N   THR    34       5.771 -23.323 -10.279  1.00  0.00
ATOM    542  H   THR    34       5.538 -24.281 -10.059  1.00  0.00
ATOM    543  CA  THR    34       4.814 -22.537 -11.078  1.00  0.00
ATOM    544  HA  THR    34       5.266 -21.665 -11.551  1.00  0.00
ATOM    545  CB  THR    34       4.152 -23.399 -12.167  1.00  0.00
ATOM    546  HB  THR    34       3.523 -22.743 -12.770  1.00  0.00
ATOM    547  CG2 THR    34       5.163 -24.107 -13.070  1.00  0.00
ATOM    548 HG21 THR    34       5.791 -24.763 -12.468  1.00  0.00
ATOM    549 HG22 THR    34       4.632 -24.698 -13.817  1.00  0.00
ATOM    550 HG23 THR    34       5.786 -23.366 -13.571  1.00  0.00
ATOM    551  OG1 THR    34       3.260 -24.332 -11.552  1.00  0.00
ATOM    552  HG1 THR    34       2.845 -24.872 -12.229  1.00  0.00
ATOM    553  C   THR    34       3.753 -21.848 -10.205  1.00  0.00
ATOM    554  O   THR    34       2.755 -21.339 -10.720  1.00  0.00
ATOM    555  N   GLY    35       3.975 -21.865  -8.897  1.00  0.00
ATOM    556  H   GLY    35       4.817 -22.311  -8.562  1.00  0.00
ATOM    557  CA  GLY    35       3.072 -21.277  -7.921  1.00  0.00
ATOM    558  HA2 GLY    35       2.060 -21.617  -8.140  1.00  0.00
ATOM    559  HA3 GLY    35       3.364 -21.624  -6.930  1.00  0.00
ATOM    560  C   GLY    35       3.098 -19.767  -7.940  1.00  0.00
ATOM    561  O   GLY    35       4.043 -19.168  -8.459  1.00  0.00
ATOM    562  N   GLU    36       2.054 -19.146  -7.382  1.00  0.00
ATOM    563  H   GLU    36       1.286 -19.701  -7.034  1.00  0.00
ATOM    564  CA  GLU    36       1.943 -17.693  -7.316  1.00  0.00
ATOM    565  HA  GLU    36       2.180 -17.268  -8.292  1.00  0.00
ATOM    566  CB  GLU    36       0.517 -17.254  -6.920  1.00  0.00
ATOM    567  HB2 GLU    36       0.328 -17.663  -5.927  1.00  0.00
ATOM    568  HB3 GLU    36       0.528 -16.166  -6.868  1.00  0.00
ATOM    569  CG  GLU    36      -0.582 -17.706  -7.872  1.00  0.00
ATOM    570  HG2 GLU    36      -0.636 -18.793  -7.810  1.00  0.00
ATOM    571  HG3 GLU    36      -1.503 -17.274  -7.481  1.00  0.00
ATOM    572  CD  GLU    36      -0.406 -17.292  -9.319  1.00  0.00
ATOM    573  OE1 GLU    36      -0.543 -16.082  -9.618  1.00  0.00
ATOM    574  OE2 GLU    36      -0.109 -18.177 -10.154  1.00  0.00
ATOM    575  C   GLU    36       2.950 -17.089  -6.352  1.00  0.00
ATOM    576  O   GLU    36       3.317 -17.705  -5.346  1.00  0.00
ATOM    577  N   MET    37       3.409 -15.886  -6.687  1.00  0.00
ATOM    578  H   MET    37       3.134 -15.501  -7.579  1.00  0.00
ATOM    579  CA  MET    37       4.296 -15.102  -5.840  1.00  0.00
ATOM    580  HA  MET    37       4.938 -15.772  -5.269  1.00  0.00
ATOM    581  CB  MET    37       5.179 -14.170  -6.675  1.00  0.00
ATOM    582  HB2 MET    37       4.530 -13.623  -7.358  1.00  0.00
ATOM    583  HB3 MET    37       5.659 -13.470  -5.991  1.00  0.00
ATOM    584  CG  MET    37       6.239 -14.906  -7.467  1.00  0.00
ATOM    585  HG2 MET    37       6.957 -15.336  -6.769  1.00  0.00
ATOM    586  HG3 MET    37       5.757 -15.706  -8.029  1.00  0.00
ATOM    587  SD  MET    37       7.110 -13.808  -8.619  1.00  0.00
ATOM    588  CE  MET    37       8.328 -13.130  -7.524  1.00  0.00
ATOM    589  HE1 MET    37       8.945 -13.934  -7.124  1.00  0.00
ATOM    590  HE2 MET    37       8.957 -12.427  -8.071  1.00  0.00
ATOM    591  HE3 MET    37       7.832 -12.611  -6.704  1.00  0.00
ATOM    592  C   MET    37       3.373 -14.310  -4.918  1.00  0.00
ATOM    593  O   MET    37       2.389 -13.728  -5.383  1.00  0.00
ATOM    594  N   VAL    38       3.641 -14.361  -3.610  1.00  0.00
ATOM    595  H   VAL    38       4.378 -14.975  -3.295  1.00  0.00
ATOM    596  CA  VAL    38       2.824 -13.676  -2.599  1.00  0.00
ATOM    597  HA  VAL    38       2.245 -12.856  -3.021  1.00  0.00
ATOM    598  CB  VAL    38       1.853 -14.629  -1.829  1.00  0.00
ATOM    599  HB  VAL    38       1.412 -14.076  -1.001  1.00  0.00
ATOM    600  CG1 VAL    38       0.743 -15.154  -2.740  1.00  0.00
ATOM    601 HG11 VAL    38       1.184 -15.707  -3.569  1.00  0.00
ATOM    602 HG12 VAL    38       0.087 -15.813  -2.172  1.00  0.00
ATOM    603 HG13 VAL    38       0.166 -14.316  -3.130  1.00  0.00
ATOM    604  CG2 VAL    38       2.595 -15.781  -1.149  1.00  0.00
ATOM    605 HG21 VAL    38       3.313 -15.380  -0.434  1.00  0.00
ATOM    606 HG22 VAL    38       1.880 -16.417  -0.627  1.00  0.00
ATOM    607 HG23 VAL    38       3.122 -16.369  -1.901  1.00  0.00
ATOM    608  C   VAL    38       3.676 -12.869  -1.630  1.00  0.00
ATOM    609  O   VAL    38       4.786 -13.275  -1.297  1.00  0.00
ATOM    610  N   ALA    39       3.142 -11.741  -1.163  1.00  0.00
ATOM    611  H   ALA    39       2.245 -11.438  -1.515  1.00  0.00
ATOM    612  CA  ALA    39       3.808 -10.914  -0.166  1.00  0.00
ATOM    613  HA  ALA    39       4.881 -11.093  -0.100  1.00  0.00
ATOM    614  CB  ALA    39       3.578  -9.433  -0.457  1.00  0.00
ATOM    615  HB1 ALA    39       2.508  -9.236  -0.518  1.00  0.00
ATOM    616  HB2 ALA    39       4.013  -8.834   0.343  1.00  0.00
ATOM    617  HB3 ALA    39       4.050  -9.171  -1.404  1.00  0.00
ATOM    618  C   ALA    39       3.203 -11.315   1.179  1.00  0.00
ATOM    619  O   ALA    39       1.979 -11.311   1.348  1.00  0.00
ATOM    620  N   VAL    40       4.052 -11.737   2.105  1.00  0.00
ATOM    621  H   VAL    40       5.028 -11.844   1.869  1.00  0.00
ATOM    622  CA  VAL    40       3.599 -12.215   3.406  1.00  0.00
ATOM    623  HA  VAL    40       2.524 -12.087   3.537  1.00  0.00
ATOM    624  CB  VAL    40       3.954 -13.713   3.642  1.00  0.00
ATOM    625  HB  VAL    40       5.037 -13.821   3.586  1.00  0.00
ATOM    626  CG1 VAL    40       3.461 -14.206   5.009  1.00  0.00
ATOM    627 HG11 VAL    40       2.378 -14.098   5.065  1.00  0.00
ATOM    628 HG12 VAL    40       3.728 -15.255   5.136  1.00  0.00
ATOM    629 HG13 VAL    40       3.926 -13.615   5.798  1.00  0.00
ATOM    630  CG2 VAL    40       3.400 -14.594   2.520  1.00  0.00
ATOM    631 HG21 VAL    40       3.826 -14.281   1.567  1.00  0.00
ATOM    632 HG22 VAL    40       3.663 -15.635   2.711  1.00  0.00
ATOM    633 HG23 VAL    40       2.315 -14.496   2.482  1.00  0.00
ATOM    634  C   VAL    40       4.086 -11.295   4.511  1.00  0.00
ATOM    635  O   VAL    40       5.289 -11.134   4.693  1.00  0.00
ATOM    636  N   LYS    41       3.138 -10.680   5.232  1.00  0.00
ATOM    637  H   LYS    41       2.175 -10.811   4.957  1.00  0.00
ATOM    638  CA  LYS    41       3.421  -9.798   6.349  1.00  0.00
ATOM    639  HA  LYS    41       4.449  -9.440   6.290  1.00  0.00
ATOM    640  CB  LYS    41       2.479  -8.589   6.318  1.00  0.00
ATOM    641  HB2 LYS    41       2.452  -8.229   5.290  1.00  0.00
ATOM    642  HB3 LYS    41       1.490  -8.946   6.604  1.00  0.00
ATOM    643  CG  LYS    41       2.895  -7.452   7.243  1.00  0.00
ATOM    644  HG2 LYS    41       2.770  -7.778   8.276  1.00  0.00
ATOM    645  HG3 LYS    41       3.944  -7.219   7.061  1.00  0.00
ATOM    646  CD  LYS    41       2.053  -6.217   6.999  1.00  0.00
ATOM    647  HD2 LYS    41       2.029  -6.019   5.927  1.00  0.00
ATOM    648  HD3 LYS    41       1.041  -6.409   7.355  1.00  0.00
ATOM    649  CE  LYS    41       2.620  -5.016   7.720  1.00  0.00
ATOM    650  HE2 LYS    41       2.528  -5.184   8.793  1.00  0.00
ATOM    651  HE3 LYS    41       3.674  -4.923   7.457  1.00  0.00
ATOM    652  NZ  LYS    41       1.907  -3.765   7.351  1.00  0.00
ATOM    653  HZ1 LYS    41       0.930  -3.850   7.595  1.00  0.00
ATOM    654  HZ2 LYS    41       2.312  -2.986   7.851  1.00  0.00
ATOM    655  HZ3 LYS    41       1.993  -3.609   6.357  1.00  0.00
ATOM    656  C   LYS    41       3.274 -10.597   7.646  1.00  0.00
ATOM    657  O   LYS    41       2.268 -11.283   7.852  1.00  0.00
ATOM    658  N   ALA    42       4.276 -10.498   8.518  1.00  0.00
ATOM    659  H   ALA    42       5.077  -9.929   8.284  1.00  0.00
ATOM    660  CA  ALA    42       4.293 -11.231   9.776  1.00  0.00
ATOM    661  HA  ALA    42       3.311 -11.681   9.921  1.00  0.00
ATOM    662  CB  ALA    42       5.331 -12.337   9.717  1.00  0.00
ATOM    663  HB1 ALA    42       6.320 -11.900   9.581  1.00  0.00
ATOM    664  HB2 ALA    42       5.310 -12.905  10.646  1.00  0.00
ATOM    665  HB3 ALA    42       5.109 -13.000   8.881  1.00  0.00
ATOM    666  C   ALA    42       4.562 -10.325  10.966  1.00  0.00
ATOM    667  O   ALA    42       5.270  -9.323  10.852  1.00  0.00
ATOM    668  N   LEU    43       3.977 -10.686  12.109  1.00  0.00
ATOM    669  H   LEU    43       3.401 -11.515  12.089  1.00  0.00
ATOM    670  CA  LEU    43       4.134  -9.983  13.375  1.00  0.00
ATOM    671  HA  LEU    43       4.231  -8.909  13.216  1.00  0.00
ATOM    672  CB  LEU    43       2.870 -10.245  14.229  1.00  0.00
ATOM    673  HB2 LEU    43       2.153  -9.964  13.457  1.00  0.00
ATOM    674  HB3 LEU    43       2.783 -11.312  14.434  1.00  0.00
ATOM    675  CG  LEU    43       2.576  -9.448  15.519  1.00  0.00
ATOM    676  HG  LEU    43       1.522  -9.169  15.521  1.00  0.00
ATOM    677  CD1 LEU    43       2.881 -10.253  16.740  1.00  0.00
ATOM    678 HD11 LEU    43       3.935 -10.531  16.738  1.00  0.00
ATOM    679 HD12 LEU    43       2.663  -9.662  17.629  1.00  0.00
ATOM    680 HD13 LEU    43       2.268 -11.154  16.743  1.00  0.00
ATOM    681  CD2 LEU    43       3.204  -8.057  15.542  1.00  0.00
ATOM    682 HD21 LEU    43       2.821  -7.471  14.706  1.00  0.00
ATOM    683 HD22 LEU    43       2.953  -7.560  16.479  1.00  0.00
ATOM    684 HD23 LEU    43       4.287  -8.145  15.456  1.00  0.00
ATOM    685  C   LEU    43       5.367 -10.583  14.037  1.00  0.00
ATOM    686  O   LEU    43       5.467 -11.814  14.126  1.00  0.00
ATOM    687  N   LYS    44       6.325  -9.734  14.460  1.00  0.00
ATOM    688  H   LYS    44       6.268  -8.754  14.223  1.00  0.00
ATOM    689  CA  LYS    44       7.530 -10.216  15.154  1.00  0.00
ATOM    690  HA  LYS    44       8.044 -10.930  14.510  1.00  0.00
ATOM    691  CB  LYS    44       8.511  -9.071  15.503  1.00  0.00
ATOM    692  HB2 LYS    44       9.337  -9.534  16.043  1.00  0.00
ATOM    693  HB3 LYS    44       8.872  -8.681  14.552  1.00  0.00
ATOM    694  CG  LYS    44       7.936  -7.929  16.336  1.00  0.00
ATOM    695  HG2 LYS    44       7.386  -7.259  15.676  1.00  0.00
ATOM    696  HG3 LYS    44       7.255  -8.347  17.078  1.00  0.00
ATOM    697  CD  LYS    44       9.038  -7.154  17.041  1.00  0.00
ATOM    698  HD2 LYS    44       9.768  -7.869  17.421  1.00  0.00
ATOM    699  HD3 LYS    44       9.516  -6.501  16.311  1.00  0.00
ATOM    700  CE  LYS    44       8.503  -6.325  18.183  1.00  0.00
ATOM    701  HE2 LYS    44       8.026  -5.437  17.768  1.00  0.00
ATOM    702  HE3 LYS    44       7.763  -6.918  18.720  1.00  0.00
ATOM    703  NZ  LYS    44       9.582  -5.914  19.119  1.00  0.00
ATOM    704  HZ1 LYS    44      10.268  -5.364  18.622  1.00  0.00
ATOM    705  HZ2 LYS    44       9.186  -5.363  19.868  1.00  0.00
ATOM    706  HZ3 LYS    44      10.024  -6.736  19.505  1.00  0.00
ATOM    707  C   LYS    44       7.129 -11.039  16.393  1.00  0.00
ATOM    708  O   LYS    44       6.206 -10.649  17.105  1.00  0.00
ATOM    709  N   ALA    45       7.749 -12.216  16.580  1.00  0.00
ATOM    710  H   ALA    45       8.422 -12.492  15.879  1.00  0.00
ATOM    711  CA  ALA    45       7.454 -13.155  17.672  1.00  0.00
ATOM    712  HA  ALA    45       6.412 -13.450  17.543  1.00  0.00
ATOM    713  CB  ALA    45       8.329 -14.391  17.544  1.00  0.00
ATOM    714  HB1 ALA    45       9.374 -14.113  17.680  1.00  0.00
ATOM    715  HB2 ALA    45       8.045 -15.118  18.305  1.00  0.00
ATOM    716  HB3 ALA    45       8.196 -14.831  16.555  1.00  0.00
ATOM    717  C   ALA    45       7.595 -12.558  19.070  1.00  0.00
ATOM    718  O   ALA    45       6.849 -12.944  19.977  1.00  0.00
ATOM    719  N   ASP    46       8.547 -11.618  19.234  1.00  0.00
ATOM    720  H   ASP    46       9.152 -11.454  18.441  1.00  0.00
ATOM    721  CA  ASP    46       8.860 -10.944  20.495  1.00  0.00
ATOM    722  HA  ASP    46       8.723 -11.636  21.327  1.00  0.00
ATOM    723  CB  ASP    46      10.323 -10.452  20.498  1.00  0.00
ATOM    724  HB2 ASP    46      10.422  -9.896  21.431  1.00  0.00
ATOM    725  HB3 ASP    46      10.991 -11.313  20.517  1.00  0.00
ATOM    726  CG  ASP    46      10.689  -9.551  19.330  1.00  0.00
ATOM    727  OD1 ASP    46      10.789 -10.066  18.191  1.00  0.00
ATOM    728  OD2 ASP    46      10.932  -8.346  19.564  1.00  0.00
ATOM    729  C   ASP    46       7.883  -9.825  20.887  1.00  0.00
ATOM    730  O   ASP    46       7.939  -9.360  22.027  1.00  0.00
ATOM    731  N   ALA    47       6.979  -9.417  19.963  1.00  0.00
ATOM    732  H   ALA    47       7.049  -9.833  19.045  1.00  0.00
ATOM    733  CA  ALA    47       5.985  -8.352  20.173  1.00  0.00
ATOM    734  HA  ALA    47       6.564  -7.453  20.381  1.00  0.00
ATOM    735  CB  ALA    47       5.174  -8.125  18.907  1.00  0.00
ATOM    736  HB1 ALA    47       4.582  -9.014  18.691  1.00  0.00
ATOM    737  HB2 ALA    47       4.511  -7.272  19.048  1.00  0.00
ATOM    738  HB3 ALA    47       5.849  -7.927  18.074  1.00  0.00
ATOM    739  C   ALA    47       5.048  -8.584  21.360  1.00  0.00
ATOM    740  O   ALA    47       4.653  -9.721  21.629  1.00  0.00
ATOM    741  N   GLY    48       4.709  -7.490  22.045  1.00  0.00
ATOM    742  H   GLY    48       5.084  -6.610  21.719  1.00  0.00
ATOM    743  CA  GLY    48       3.844  -7.481  23.219  1.00  0.00
ATOM    744  HA2 GLY    48       4.141  -8.323  23.843  1.00  0.00
ATOM    745  HA3 GLY    48       4.035  -6.549  23.751  1.00  0.00
ATOM    746  C   GLY    48       2.357  -7.585  22.925  1.00  0.00
ATOM    747  O   GLY    48       1.963  -7.709  21.760  1.00  0.00
ATOM    748  N   PRO    49       1.491  -7.529  23.969  1.00  0.00
ATOM    749  CD  PRO    49       1.786  -7.392  25.412  1.00  0.00
ATOM    750  HD2 PRO    49       2.433  -6.529  25.566  1.00  0.00
ATOM    751  HD3 PRO    49       2.292  -8.292  25.762  1.00  0.00
ATOM    752  CG  PRO    49       0.432  -7.217  26.037  1.00  0.00
ATOM    753  HG2 PRO    49       0.235  -6.152  26.164  1.00  0.00
ATOM    754  HG3 PRO    49       0.423  -7.706  27.010  1.00  0.00
ATOM    755  CB  PRO    49      -0.548  -7.842  25.123  1.00  0.00
ATOM    756  HB2 PRO    49      -1.527  -7.367  25.185  1.00  0.00
ATOM    757  HB3 PRO    49      -0.647  -8.906  25.336  1.00  0.00
ATOM    758  CA  PRO    49       0.040  -7.642  23.724  1.00  0.00
ATOM    759  HA  PRO    49      -0.113  -8.543  23.129  1.00  0.00
ATOM    760  C   PRO    49      -0.575  -6.444  23.000  1.00  0.00
ATOM    761  O   PRO    49      -1.616  -6.599  22.360  1.00  0.00
ATOM    762  N   GLN    50       0.074  -5.260  23.093  1.00  0.00
ATOM    763  H   GLN    50       0.848  -5.211  23.740  1.00  0.00
ATOM    764  CA  GLN    50      -0.367  -4.023  22.445  1.00  0.00
ATOM    765  HA  GLN    50      -1.443  -3.914  22.585  1.00  0.00
ATOM    766  CB  GLN    50       0.338  -2.774  23.033  1.00  0.00
ATOM    767  HB2 GLN    50      -0.119  -1.920  22.533  1.00  0.00
ATOM    768  HB3 GLN    50       0.073  -2.760  24.090  1.00  0.00
ATOM    769  CG  GLN    50       1.880  -2.693  22.886  1.00  0.00
ATOM    770  HG2 GLN    50       2.100  -2.957  21.851  1.00  0.00
ATOM    771  HG3 GLN    50       2.178  -1.661  23.068  1.00  0.00
ATOM    772  CD  GLN    50       2.685  -3.599  23.799  1.00  0.00
ATOM    773  OE1 GLN    50       2.228  -4.044  24.855  1.00  0.00
ATOM    774  NE2 GLN    50       3.921  -3.874  23.415  1.00  0.00
ATOM    775 HE21 GLN    50       4.503  -4.472  23.985  1.00  0.00
ATOM    776 HE22 GLN    50       4.278  -3.485  22.554  1.00  0.00
ATOM    777  C   GLN    50      -0.240  -4.127  20.920  1.00  0.00
ATOM    778  O   GLN    50      -1.202  -3.826  20.205  1.00  0.00
ATOM    779  N   HIE    51       0.924  -4.615  20.432  1.00  0.00
ATOM    780  H   HIE    51       1.667  -4.804  21.091  1.00  0.00
ATOM    781  CA  HIE    51       1.188  -4.830  19.012  1.00  0.00
ATOM    782  HA  HIE    51       0.887  -3.945  18.450  1.00  0.00
ATOM    783  CB  HIE    51       2.682  -5.092  18.753  1.00  0.00
ATOM    784  HB2 HIE    51       3.042  -5.947  19.326  1.00  0.00
ATOM    785  HB3 HIE    51       2.816  -5.286  17.689  1.00  0.00
ATOM    786  CG  HIE    51       3.577  -3.940  19.095  1.00  0.00
ATOM    787  ND1 HIE    51       3.379  -2.677  18.551  1.00  0.00
ATOM    788  CE1 HIE    51       4.343  -1.918  19.045  1.00  0.00
ATOM    789  HE1 HIE    51       4.360  -0.870  18.746  1.00  0.00
ATOM    790  NE2 HIE    51       5.148  -2.611  19.853  1.00  0.00
ATOM    791  HE2 HIE    51       5.959  -2.277  20.356  1.00  0.00
ATOM    792  CD2 HIE    51       4.673  -3.905  19.890  1.00  0.00
ATOM    793  HD2 HIE    51       5.184  -4.657  20.490  1.00  0.00
ATOM    794  C   HIE    51       0.346  -5.994  18.485  1.00  0.00
ATOM    795  O   HIE    51      -0.077  -5.953  17.330  1.00  0.00
ATOM    796  N   ARG    52       0.083  -7.012  19.338  1.00  0.00
ATOM    797  H   ARG    52       0.567  -7.011  20.225  1.00  0.00
ATOM    798  CA  ARG    52      -0.719  -8.189  18.985  1.00  0.00
ATOM    799  HA  ARG    52      -0.392  -8.565  18.015  1.00  0.00
ATOM    800  CB  ARG    52      -0.575  -9.315  20.023  1.00  0.00
ATOM    801  HB2 ARG    52      -0.505  -8.859  21.011  1.00  0.00
ATOM    802  HB3 ARG    52      -1.468  -9.939  19.974  1.00  0.00
ATOM    803  CG  ARG    52       0.661 -10.175  19.770  1.00  0.00
ATOM    804  HG2 ARG    52       0.537 -10.643  18.794  1.00  0.00
ATOM    805  HG3 ARG    52       1.522  -9.507  19.746  1.00  0.00
ATOM    806  CD  ARG    52       0.882 -11.246  20.819  1.00  0.00
ATOM    807  HD2 ARG    52       0.771 -10.813  21.813  1.00  0.00
ATOM    808  HD3 ARG    52       0.152 -12.044  20.687  1.00  0.00
ATOM    809  NE  ARG    52       2.226 -11.815  20.702  1.00  0.00
ATOM    810  HE  ARG    52       2.977 -11.298  21.137  1.00  0.00
ATOM    811  CZ  ARG    52       2.523 -12.934  20.047  1.00  0.00
ATOM    812  NH1 ARG    52       1.565 -13.650  19.470  1.00  0.00
ATOM    813 HH11 ARG    52       0.605 -13.344  19.530  1.00  0.00
ATOM    814 HH12 ARG    52       1.802 -14.498  18.975  1.00  0.00
ATOM    815  NH2 ARG    52       3.778 -13.362  19.989  1.00  0.00
ATOM    816 HH21 ARG    52       4.509 -12.836  20.444  1.00  0.00
ATOM    817 HH22 ARG    52       3.996 -14.213  19.489  1.00  0.00
ATOM    818  C   ARG    52      -2.180  -7.859  18.687  1.00  0.00
ATOM    819  O   ARG    52      -2.709  -8.348  17.688  1.00  0.00
ATOM    820  N   SER    53      -2.817  -6.999  19.514  1.00  0.00
ATOM    821  H   SER    53      -2.337  -6.684  20.345  1.00  0.00
ATOM    822  CA  SER    53      -4.209  -6.570  19.307  1.00  0.00
ATOM    823  HA  SER    53      -4.823  -7.439  19.070  1.00  0.00
ATOM    824  CB  SER    53      -4.777  -5.897  20.554  1.00  0.00
ATOM    825  HB2 SER    53      -5.806  -5.602  20.348  1.00  0.00
ATOM    826  HB3 SER    53      -4.764  -6.618  21.371  1.00  0.00
ATOM    827  OG  SER    53      -4.023  -4.753  20.922  1.00  0.00
ATOM    828  HG  SER    53      -4.407  -4.356  21.707  1.00  0.00
ATOM    829  C   SER    53      -4.322  -5.650  18.091  1.00  0.00
ATOM    830  O   SER    53      -5.321  -5.702  17.378  1.00  0.00
ATOM    831  N   GLY    54      -3.283  -4.850  17.853  1.00  0.00
ATOM    832  H   GLY    54      -2.514  -4.856  18.507  1.00  0.00
ATOM    833  CA  GLY    54      -3.200  -3.966  16.697  1.00  0.00
ATOM    834  HA2 GLY    54      -4.131  -3.405  16.618  1.00  0.00
ATOM    835  HA3 GLY    54      -2.371  -3.274  16.844  1.00  0.00
ATOM    836  C   GLY    54      -2.977  -4.737  15.406  1.00  0.00
ATOM    837  O   GLY    54      -3.528  -4.372  14.368  1.00  0.00
ATOM    838  N   TRP    55      -2.164  -5.815  15.460  1.00  0.00
ATOM    839  H   TRP    55      -1.677  -5.990  16.328  1.00  0.00
ATOM    840  CA  TRP    55      -1.886  -6.690  14.319  1.00  0.00
ATOM    841  HA  TRP    55      -1.558  -6.089  13.470  1.00  0.00
ATOM    842  CB  TRP    55      -0.779  -7.709  14.660  1.00  0.00
ATOM    843  HB2 TRP    55       0.166  -7.180  14.784  1.00  0.00
ATOM    844  HB3 TRP    55      -1.032  -8.222  15.588  1.00  0.00
ATOM    845  CG  TRP    55      -0.541  -8.779  13.628  1.00  0.00
ATOM    846  CD1 TRP    55      -0.604 -10.130  13.821  1.00  0.00
ATOM    847  HD1 TRP    55      -0.878 -10.474  14.818  1.00  0.00
ATOM    848  NE1 TRP    55      -0.293 -10.789  12.654  1.00  0.00
ATOM    849  HE1 TRP    55      -0.296 -11.791  12.529  1.00  0.00
ATOM    850  CE2 TRP    55      -0.028  -9.864  11.675  1.00  0.00
ATOM    851  CZ2 TRP    55       0.304 -10.039  10.326  1.00  0.00
ATOM    852  HZ2 TRP    55       0.401 -11.055   9.942  1.00  0.00
ATOM    853  CH2 TRP    55       0.487  -8.906   9.564  1.00  0.00
ATOM    854  HH2 TRP    55       0.747  -9.007   8.510  1.00  0.00
ATOM    855  CZ3 TRP    55       0.347  -7.626  10.109  1.00  0.00
ATOM    856  HZ3 TRP    55       0.490  -6.737   9.495  1.00  0.00
ATOM    857  CE3 TRP    55       0.021  -7.450  11.446  1.00  0.00
ATOM    858  HE3 TRP    55      -0.013  -6.432  11.835  1.00  0.00
ATOM    859  CD2 TRP    55      -0.199  -8.584  12.248  1.00  0.00
ATOM    860  C   TRP    55      -3.164  -7.390  13.862  1.00  0.00
ATOM    861  O   TRP    55      -3.433  -7.441  12.660  1.00  0.00
ATOM    862  N   LYS    56      -3.970  -7.876  14.822  1.00  0.00
ATOM    863  H   LYS    56      -3.648  -7.831  15.778  1.00  0.00
ATOM    864  CA  LYS    56      -5.253  -8.529  14.552  1.00  0.00
ATOM    865  HA  LYS    56      -5.111  -9.317  13.813  1.00  0.00
ATOM    866  CB  LYS    56      -5.838  -9.152  15.830  1.00  0.00
ATOM    867  HB2 LYS    56      -5.773  -8.398  16.614  1.00  0.00
ATOM    868  HB3 LYS    56      -6.886  -9.375  15.627  1.00  0.00
ATOM    869  CG  LYS    56      -5.126 -10.425  16.287  1.00  0.00
ATOM    870  HG2 LYS    56      -5.045 -11.104  15.438  1.00  0.00
ATOM    871  HG3 LYS    56      -4.128 -10.161  16.637  1.00  0.00
ATOM    872  CD  LYS    56      -5.895 -11.110  17.415  1.00  0.00
ATOM    873  HD2 LYS    56      -6.089 -10.360  18.181  1.00  0.00
ATOM    874  HD3 LYS    56      -6.842 -11.458  17.001  1.00  0.00
ATOM    875  CE  LYS    56      -5.155 -12.274  18.026  1.00  0.00
ATOM    876  HE2 LYS    56      -5.878 -12.905  18.543  1.00  0.00
ATOM    877  HE3 LYS    56      -4.687 -12.841  17.222  1.00  0.00
ATOM    878  NZ  LYS    56      -4.113 -11.825  18.988  1.00  0.00
ATOM    879  HZ1 LYS    56      -4.547 -11.299  19.733  1.00  0.00
ATOM    880  HZ2 LYS    56      -3.642 -12.631  19.374  1.00  0.00
ATOM    881  HZ3 LYS    56      -3.443 -11.240  18.510  1.00  0.00
ATOM    882  C   LYS    56      -6.239  -7.537  13.933  1.00  0.00
ATOM    883  O   LYS    56      -7.043  -7.929  13.091  1.00  0.00
ATOM    884  N   GLN    57      -6.155  -6.248  14.341  1.00  0.00
ATOM    885  H   GLN    57      -5.504  -6.033  15.082  1.00  0.00
ATOM    886  CA  GLN    57      -6.994  -5.165  13.817  1.00  0.00
ATOM    887  HA  GLN    57      -8.040  -5.468  13.848  1.00  0.00
ATOM    888  CB  GLN    57      -6.829  -3.888  14.644  1.00  0.00
ATOM    889  HB2 GLN    57      -6.148  -4.116  15.464  1.00  0.00
ATOM    890  HB3 GLN    57      -6.378  -3.136  13.997  1.00  0.00
ATOM    891  CG  GLN    57      -8.136  -3.355  15.206  1.00  0.00
ATOM    892  HG2 GLN    57      -8.944  -3.591  14.513  1.00  0.00
ATOM    893  HG3 GLN    57      -8.336  -3.824  16.169  1.00  0.00
ATOM    894  CD  GLN    57      -8.087  -1.861  15.398  1.00  0.00
ATOM    895  OE1 GLN    57      -8.478  -1.086  14.516  1.00  0.00
ATOM    896  NE2 GLN    57      -7.601  -1.426  16.552  1.00  0.00
ATOM    897 HE21 GLN    57      -7.546  -0.433  16.731  1.00  0.00
ATOM    898 HE22 GLN    57      -7.288  -2.088  17.247  1.00  0.00
ATOM    899  C   GLN    57      -6.664  -4.894  12.348  1.00  0.00
ATOM    900  O   GLN    57      -7.588  -4.743  11.551  1.00  0.00
ATOM    901  N   GLU    58      -5.353  -4.867  11.989  1.00  0.00
ATOM    902  H   GLU    58      -4.675  -4.954  12.733  1.00  0.00
ATOM    903  CA  GLU    58      -4.863  -4.655  10.619  1.00  0.00
ATOM    904  HA  GLU    58      -5.250  -3.713  10.233  1.00  0.00
ATOM    905  CB  GLU    58      -3.320  -4.603  10.590  1.00  0.00
ATOM    906  HB2 GLU    58      -3.010  -3.788  11.244  1.00  0.00
ATOM    907  HB3 GLU    58      -2.955  -5.549  10.990  1.00  0.00
ATOM    908  CG  GLU    58      -2.742  -4.384   9.196  1.00  0.00
ATOM    909  HG2 GLU    58      -3.124  -5.221   8.611  1.00  0.00
ATOM    910  HG3 GLU    58      -3.165  -3.454   8.817  1.00  0.00
ATOM    911  CD  GLU    58      -1.231  -4.335   9.081  1.00  0.00
ATOM    912  OE1 GLU    58      -0.542  -4.236  10.121  1.00  0.00
ATOM    913  OE2 GLU    58      -0.732  -4.363   7.933  1.00  0.00
ATOM    914  C   GLU    58      -5.385  -5.753   9.678  1.00  0.00
ATOM    915  O   GLU    58      -5.880  -5.432   8.592  1.00  0.00
ATOM    916  N   ILE    59      -5.266  -7.035  10.096  1.00  0.00
ATOM    917  H   ILE    59      -4.754  -7.200  10.951  1.00  0.00
ATOM    918  CA  ILE    59      -5.742  -8.195   9.337  1.00  0.00
ATOM    919  HA  ILE    59      -5.377  -8.198   8.310  1.00  0.00
ATOM    920  CB  ILE    59      -5.352  -9.537  10.030  1.00  0.00
ATOM    921  HB  ILE    59      -5.550  -9.443  11.098  1.00  0.00
ATOM    922  CG2 ILE    59      -6.156 -10.730   9.460  1.00  0.00
ATOM    923 HG21 ILE    59      -5.958 -10.825   8.393  1.00  0.00
ATOM    924 HG22 ILE    59      -5.857 -11.646   9.968  1.00  0.00
ATOM    925 HG23 ILE    59      -7.221 -10.559   9.618  1.00  0.00
ATOM    926  CG1 ILE    59      -3.832  -9.791   9.943  1.00  0.00
ATOM    927 HG12 ILE    59      -3.611 -10.022   8.901  1.00  0.00
ATOM    928 HG13 ILE    59      -3.342  -8.857  10.219  1.00  0.00
ATOM    929  CD1 ILE    59      -3.311 -10.931  10.845  1.00  0.00
ATOM    930 HD11 ILE    59      -3.800 -11.865  10.569  1.00  0.00
ATOM    931 HD12 ILE    59      -2.233 -11.034  10.716  1.00  0.00
ATOM    932 HD13 ILE    59      -3.531 -10.700  11.887  1.00  0.00
ATOM    933  C   ILE    59      -7.257  -8.066   9.117  1.00  0.00
ATOM    934  O   ILE    59      -7.716  -8.228   7.987  1.00  0.00
ATOM    935  N   ASP    60      -8.014  -7.750  10.194  1.00  0.00
ATOM    936  H   ASP    60      -7.547  -7.690  11.088  1.00  0.00
ATOM    937  CA  ASP    60      -9.472  -7.565  10.156  1.00  0.00
ATOM    938  HA  ASP    60      -9.948  -8.480   9.801  1.00  0.00
ATOM    939  CB  ASP    60     -10.024  -7.236  11.561  1.00  0.00
ATOM    940  HB2 ASP    60      -9.385  -6.461  11.985  1.00  0.00
ATOM    941  HB3 ASP    60     -11.024  -6.834  11.399  1.00  0.00
ATOM    942  CG  ASP    60     -10.100  -8.419  12.529  1.00  0.00
ATOM    943  OD1 ASP    60      -9.603  -9.524  12.173  1.00  0.00
ATOM    944  OD2 ASP    60     -10.639  -8.239  13.648  1.00  0.00
ATOM    945  C   ASP    60      -9.866  -6.482   9.153  1.00  0.00
ATOM    946  O   ASP    60     -10.796  -6.682   8.371  1.00  0.00
ATOM    947  N   ILE    61      -9.118  -5.359   9.145  1.00  0.00
ATOM    948  H   ILE    61      -8.469  -5.226   9.908  1.00  0.00
ATOM    949  CA  ILE    61      -9.350  -4.243   8.231  1.00  0.00
ATOM    950  HA  ILE    61     -10.416  -4.046   8.116  1.00  0.00
ATOM    951  CB  ILE    61      -8.628  -2.942   8.689  1.00  0.00
ATOM    952  HB  ILE    61      -7.607  -3.198   8.972  1.00  0.00
ATOM    953  CG2 ILE    61      -8.602  -1.873   7.565  1.00  0.00
ATOM    954 HG21 ILE    61      -9.623  -1.616   7.283  1.00  0.00
ATOM    955 HG22 ILE    61      -8.089  -0.980   7.924  1.00  0.00
ATOM    956 HG23 ILE    61      -8.074  -2.270   6.697  1.00  0.00
ATOM    957  CG1 ILE    61      -9.302  -2.385   9.978  1.00  0.00
ATOM    958 HG12 ILE    61     -10.295  -2.054   9.675  1.00  0.00
ATOM    959 HG13 ILE    61      -9.394  -3.234  10.656  1.00  0.00
ATOM    960  CD1 ILE    61      -8.572  -1.232  10.696  1.00  0.00
ATOM    961 HD11 ILE    61      -8.480  -0.383  10.019  1.00  0.00
ATOM    962 HD12 ILE    61      -9.141  -0.934  11.577  1.00  0.00
ATOM    963 HD13 ILE    61      -7.579  -1.563  11.000  1.00  0.00
ATOM    964  C   ILE    61      -9.099  -4.614   6.770  1.00  0.00
ATOM    965  O   ILE    61      -9.971  -4.371   5.937  1.00  0.00
ATOM    966  N   LEU    62      -7.935  -5.204   6.458  1.00  0.00
ATOM    967  H   LEU    62      -7.224  -5.291   7.171  1.00  0.00
ATOM    968  CA  LEU    62      -7.584  -5.564   5.080  1.00  0.00
ATOM    969  HA  LEU    62      -7.805  -4.723   4.423  1.00  0.00
ATOM    970  CB  LEU    62      -6.083  -5.916   4.945  1.00  0.00
ATOM    971  HB2 LEU    62      -5.584  -5.128   5.509  1.00  0.00
ATOM    972  HB3 LEU    62      -5.930  -6.872   5.445  1.00  0.00
ATOM    973  CG  LEU    62      -5.492  -5.981   3.518  1.00  0.00
ATOM    974  HG  LEU    62      -6.026  -6.753   2.964  1.00  0.00
ATOM    975  CD1 LEU    62      -5.617  -4.656   2.787  1.00  0.00
ATOM    976 HD11 LEU    62      -5.083  -3.884   3.339  1.00  0.00
ATOM    977 HD12 LEU    62      -5.189  -4.750   1.789  1.00  0.00
ATOM    978 HD13 LEU    62      -6.669  -4.384   2.706  1.00  0.00
ATOM    979  CD2 LEU    62      -4.033  -6.396   3.551  1.00  0.00
ATOM    980 HD21 LEU    62      -3.945  -7.380   4.010  1.00  0.00
ATOM    981 HD22 LEU    62      -3.642  -6.433   2.534  1.00  0.00
ATOM    982 HD23 LEU    62      -3.462  -5.672   4.132  1.00  0.00
ATOM    983  C   LEU    62      -8.501  -6.640   4.483  1.00  0.00
ATOM    984  O   LEU    62      -8.792  -6.601   3.283  1.00  0.00
ATOM    985  N   ARG    63      -9.000  -7.557   5.335  1.00  0.00
ATOM    986  H   ARG    63      -8.673  -7.515   6.290  1.00  0.00
ATOM    987  CA  ARG    63      -9.933  -8.628   4.965  1.00  0.00
ATOM    988  HA  ARG    63      -9.531  -9.213   4.138  1.00  0.00
ATOM    989  CB  ARG    63     -10.143  -9.558   6.167  1.00  0.00
ATOM    990  HB2 ARG    63      -9.152  -9.757   6.576  1.00  0.00
ATOM    991  HB3 ARG    63     -10.727  -8.992   6.893  1.00  0.00
ATOM    992  CG  ARG    63     -10.845 -10.881   5.868  1.00  0.00
ATOM    993  HG2 ARG    63     -11.919 -10.737   5.992  1.00  0.00
ATOM    994  HG3 ARG    63     -10.634 -11.158   4.835  1.00  0.00
ATOM    995  CD  ARG    63     -10.372 -11.989   6.796  1.00  0.00
ATOM    996  HD2 ARG    63     -10.962 -12.884   6.600  1.00  0.00
ATOM    997  HD3 ARG    63      -9.322 -12.194   6.587  1.00  0.00
ATOM    998  NE  ARG    63     -10.509 -11.637   8.213  1.00  0.00
ATOM    999  HE  ARG    63     -11.131 -10.874   8.437  1.00  0.00
ATOM   1000  CZ  ARG    63      -9.879 -12.254   9.207  1.00  0.00
ATOM   1001  NH1 ARG    63      -9.053 -13.264   8.956  1.00  0.00
ATOM   1002 HH11 ARG    63      -8.902 -13.564   8.003  1.00  0.00
ATOM   1003 HH12 ARG    63      -8.579 -13.727   9.718  1.00  0.00
ATOM   1004  NH2 ARG    63     -10.066 -11.865  10.461  1.00  0.00
ATOM   1005 HH21 ARG    63     -10.689 -11.096  10.660  1.00  0.00
ATOM   1006 HH22 ARG    63      -9.583 -12.340  11.210  1.00  0.00
ATOM   1007  C   ARG    63     -11.282  -8.051   4.483  1.00  0.00
ATOM   1008  O   ARG    63     -11.912  -8.640   3.605  1.00  0.00
ATOM   1009  N   THR    64     -11.698  -6.891   5.035  1.00  0.00
ATOM   1010  H   THR    64     -11.138  -6.506   5.782  1.00  0.00
ATOM   1011  CA  THR    64     -12.965  -6.223   4.698  1.00  0.00
ATOM   1012  HA  THR    64     -13.715  -6.915   4.316  1.00  0.00
ATOM   1013  CB  THR    64     -13.546  -5.492   5.917  1.00  0.00
ATOM   1014  HB  THR    64     -14.486  -5.035   5.610  1.00  0.00
ATOM   1015  CG2 THR    64     -13.793  -6.408   7.101  1.00  0.00
ATOM   1016 HG21 THR    64     -12.853  -6.866   7.409  1.00  0.00
ATOM   1017 HG22 THR    64     -14.203  -5.830   7.929  1.00  0.00
ATOM   1018 HG23 THR    64     -14.500  -7.188   6.817  1.00  0.00
ATOM   1019  OG1 THR    64     -12.680  -4.419   6.285  1.00  0.00
ATOM   1020  HG1 THR    64     -13.043  -3.962   7.047  1.00  0.00
ATOM   1021  C   THR    64     -12.863  -5.272   3.502  1.00  0.00
ATOM   1022  O   THR    64     -13.894  -4.859   2.972  1.00  0.00
ATOM   1023  N   LEU    65     -11.639  -4.886   3.104  1.00  0.00
ATOM   1024  H   LEU    65     -10.825  -5.184   3.621  1.00  0.00
ATOM   1025  CA  LEU    65     -11.453  -3.953   1.994  1.00  0.00
ATOM   1026  HA  LEU    65     -12.363  -3.366   1.869  1.00  0.00
ATOM   1027  CB  LEU    65     -10.276  -2.990   2.231  1.00  0.00
ATOM   1028  HB2 LEU    65      -9.443  -3.688   2.307  1.00  0.00
ATOM   1029  HB3 LEU    65     -10.143  -2.359   1.353  1.00  0.00
ATOM   1030  CG  LEU    65     -10.323  -2.118   3.481  1.00  0.00
ATOM   1031  HG  LEU    65     -10.585  -2.736   4.339  1.00  0.00
ATOM   1032  CD1 LEU    65      -9.000  -1.484   3.713  1.00  0.00
ATOM   1033 HD11 LEU    65      -8.737  -0.865   2.855  1.00  0.00
ATOM   1034 HD12 LEU    65      -9.045  -0.863   4.608  1.00  0.00
ATOM   1035 HD13 LEU    65      -8.244  -2.258   3.846  1.00  0.00
ATOM   1036  CD2 LEU    65     -11.449  -1.084   3.417  1.00  0.00
ATOM   1037 HD21 LEU    65     -12.408  -1.596   3.324  1.00  0.00
ATOM   1038 HD22 LEU    65     -11.445  -0.485   4.327  1.00  0.00
ATOM   1039 HD23 LEU    65     -11.299  -0.435   2.554  1.00  0.00
ATOM   1040  C   LEU    65     -11.287  -4.658   0.672  1.00  0.00
ATOM   1041  O   LEU    65     -10.553  -5.638   0.582  1.00  0.00
ATOM   1042  N   TYR    66     -11.970  -4.145  -0.357  1.00  0.00
ATOM   1043  H   TYR    66     -12.588  -3.370  -0.163  1.00  0.00
ATOM   1044  CA  TYR    66     -11.931  -4.674  -1.711  1.00  0.00
ATOM   1045  HA  TYR    66     -10.963  -5.139  -1.894  1.00  0.00
ATOM   1046  CB  TYR    66     -13.040  -5.737  -1.923  1.00  0.00
ATOM   1047  HB2 TYR    66     -12.978  -6.406  -1.065  1.00  0.00
ATOM   1048  HB3 TYR    66     -14.015  -5.250  -1.933  1.00  0.00
ATOM   1049  CG  TYR    66     -12.861  -6.533  -3.196  1.00  0.00
ATOM   1050  CD1 TYR    66     -12.242  -7.780  -3.181  1.00  0.00
ATOM   1051  HD1 TYR    66     -11.904  -8.188  -2.228  1.00  0.00
ATOM   1052  CE1 TYR    66     -12.051  -8.507  -4.358  1.00  0.00
ATOM   1053  HE1 TYR    66     -11.578  -9.488  -4.326  1.00  0.00
ATOM   1054  CZ  TYR    66     -12.477  -7.982  -5.569  1.00  0.00
ATOM   1055  OH  TYR    66     -12.300  -8.681  -6.739  1.00  0.00
ATOM   1056  HH  TYR    66     -11.868  -9.528  -6.608  1.00  0.00
ATOM   1057  CE2 TYR    66     -13.076  -6.733  -5.608  1.00  0.00
ATOM   1058  HE2 TYR    66     -13.398  -6.308  -6.559  1.00  0.00
ATOM   1059  CD2 TYR    66     -13.268  -6.020  -4.426  1.00  0.00
ATOM   1060  HD2 TYR    66     -13.744  -5.040  -4.452  1.00  0.00
ATOM   1061  C   TYR    66     -12.062  -3.507  -2.691  1.00  0.00
ATOM   1062  O   TYR    66     -13.153  -2.965  -2.869  1.00  0.00
ATOM   1063  N   HIE    67     -10.936  -3.105  -3.298  1.00  0.00
ATOM   1064  H   HIE    67     -10.080  -3.588  -3.066  1.00  0.00
ATOM   1065  CA  HIE    67     -10.872  -1.996  -4.252  1.00  0.00
ATOM   1066  HA  HIE    67     -11.789  -1.965  -4.840  1.00  0.00
ATOM   1067  CB  HIE    67     -10.712  -0.650  -3.516  1.00  0.00
ATOM   1068  HB2 HIE    67     -11.373  -0.666  -2.650  1.00  0.00
ATOM   1069  HB3 HIE    67      -9.690  -0.459  -3.189  1.00  0.00
ATOM   1070  CG  HIE    67     -11.123   0.528  -4.347  1.00  0.00
ATOM   1071  ND1 HIE    67     -10.207   1.224  -5.109  1.00  0.00
ATOM   1072  CE1 HIE    67     -10.899   2.169  -5.727  1.00  0.00
ATOM   1073  HE1 HIE    67     -10.350   2.853  -6.374  1.00  0.00
ATOM   1074  NE2 HIE    67     -12.194   2.101  -5.426  1.00  0.00
ATOM   1075  HE2 HIE    67     -12.940   2.695  -5.760  1.00  0.00
ATOM   1076  CD2 HIE    67     -12.352   1.052  -4.555  1.00  0.00
ATOM   1077  HD2 HIE    67     -13.344   0.799  -4.180  1.00  0.00
ATOM   1078  C   HIE    67      -9.706  -2.198  -5.200  1.00  0.00
ATOM   1079  O   HIE    67      -8.692  -2.775  -4.800  1.00  0.00
ATOM   1080  N   GLU    68      -9.829  -1.695  -6.444  1.00  0.00
ATOM   1081  H   GLU    68     -10.728  -1.332  -6.727  1.00  0.00
ATOM   1082  CA  GLU    68      -8.773  -1.808  -7.457  1.00  0.00
ATOM   1083  HA  GLU    68      -8.405  -2.834  -7.472  1.00  0.00
ATOM   1084  CB  GLU    68      -9.278  -1.445  -8.866  1.00  0.00
ATOM   1085  HB2 GLU    68      -8.484  -1.727  -9.558  1.00  0.00
ATOM   1086  HB3 GLU    68     -10.155  -2.066  -9.047  1.00  0.00
ATOM   1087  CG  GLU    68      -9.638   0.013  -9.078  1.00  0.00
ATOM   1088  HG2 GLU    68     -10.532   0.219  -8.489  1.00  0.00
ATOM   1089  HG3 GLU    68      -8.802   0.589  -8.681  1.00  0.00
ATOM   1090  CD  GLU    68      -9.884   0.407 -10.525  1.00  0.00
ATOM   1091  OE1 GLU    68     -10.867   1.140 -10.776  1.00  0.00
ATOM   1092  OE2 GLU    68      -9.088   0.003 -11.406  1.00  0.00
ATOM   1093  C   GLU    68      -7.496  -1.050  -7.095  1.00  0.00
ATOM   1094  O   GLU    68      -6.422  -1.390  -7.595  1.00  0.00
ATOM   1095  N   HIE    69      -7.608  -0.042  -6.208  1.00  0.00
ATOM   1096  H   HIE    69      -8.531   0.283  -5.958  1.00  0.00
ATOM   1097  CA  HIE    69      -6.454   0.737  -5.758  1.00  0.00
ATOM   1098  HA  HIE    69      -5.552   0.352  -6.233  1.00  0.00
ATOM   1099  CB  HIE    69      -6.603   2.218  -6.119  1.00  0.00
ATOM   1100  HB2 HIE    69      -7.444   2.642  -5.571  1.00  0.00
ATOM   1101  HB3 HIE    69      -5.701   2.788  -5.896  1.00  0.00
ATOM   1102  CG  HIE    69      -6.891   2.424  -7.571  1.00  0.00
ATOM   1103  ND1 HIE    69      -5.994   2.039  -8.545  1.00  0.00
ATOM   1104  CE1 HIE    69      -6.572   2.323  -9.700  1.00  0.00
ATOM   1105  HE1 HIE    69      -6.022   2.088 -10.611  1.00  0.00
ATOM   1106  NE2 HIE    69      -7.769   2.865  -9.522  1.00  0.00
ATOM   1107  HE2 HIE    69      -8.419   3.174 -10.230  1.00  0.00
ATOM   1108  CD2 HIE    69      -7.985   2.941  -8.166  1.00  0.00
ATOM   1109  HD2 HIE    69      -8.915   3.364  -7.785  1.00  0.00
ATOM   1110  C   HIE    69      -6.095   0.492  -4.304  1.00  0.00
ATOM   1111  O   HIE    69      -5.484   1.338  -3.656  1.00  0.00
ATOM   1112  N   ILE    70      -6.448  -0.707  -3.802  1.00  0.00
ATOM   1113  H   ILE    70      -7.049  -1.289  -4.368  1.00  0.00
ATOM   1114  CA  ILE    70      -6.102  -1.167  -2.454  1.00  0.00
ATOM   1115  HA  ILE    70      -5.285  -0.568  -2.053  1.00  0.00
ATOM   1116  CB  ILE    70      -7.298  -1.142  -1.460  1.00  0.00
ATOM   1117  HB  ILE    70      -8.179  -1.540  -1.963  1.00  0.00
ATOM   1118  CG2 ILE    70      -6.991  -1.999  -0.196  1.00  0.00
ATOM   1119 HG21 ILE    70      -6.110  -1.602   0.307  1.00  0.00
ATOM   1120 HG22 ILE    70      -7.843  -1.965   0.482  1.00  0.00
ATOM   1121 HG23 ILE    70      -6.804  -3.031  -0.493  1.00  0.00
ATOM   1122  CG1 ILE    70      -7.645   0.320  -1.069  1.00  0.00
ATOM   1123 HG12 ILE    70      -6.735   0.735  -0.635  1.00  0.00
ATOM   1124 HG13 ILE    70      -7.867   0.832  -2.005  1.00  0.00
ATOM   1125  CD1 ILE    70      -8.796   0.511  -0.105  1.00  0.00
ATOM   1126 HD11 ILE    70      -8.575  -0.000   0.832  1.00  0.00
ATOM   1127 HD12 ILE    70      -8.937   1.575   0.087  1.00  0.00
ATOM   1128 HD13 ILE    70      -9.706   0.097  -0.538  1.00  0.00
ATOM   1129  C   ILE    70      -5.491  -2.551  -2.614  1.00  0.00
ATOM   1130  O   ILE    70      -6.104  -3.399  -3.263  1.00  0.00
ATOM   1131  N   ILE    71      -4.266  -2.768  -2.075  1.00  0.00
ATOM   1132  H   ILE    71      -3.753  -1.969  -1.731  1.00  0.00
ATOM   1133  CA  ILE    71      -3.574  -4.069  -2.135  1.00  0.00
ATOM   1134  HA  ILE    71      -3.371  -4.398  -3.155  1.00  0.00
ATOM   1135  CB  ILE    71      -2.249  -4.115  -1.299  1.00  0.00
ATOM   1136  HB  ILE    71      -1.575  -3.356  -1.695  1.00  0.00
ATOM   1137  CG2 ILE    71      -2.492  -3.856   0.198  1.00  0.00
ATOM   1138 HG21 ILE    71      -3.166  -4.615   0.594  1.00  0.00
ATOM   1139 HG22 ILE    71      -1.544  -3.898   0.733  1.00  0.00
ATOM   1140 HG23 ILE    71      -2.939  -2.870   0.328  1.00  0.00
ATOM   1141  CG1 ILE    71      -1.465  -5.436  -1.562  1.00  0.00
ATOM   1142 HG12 ILE    71      -2.087  -6.233  -1.155  1.00  0.00
ATOM   1143 HG13 ILE    71      -1.411  -5.535  -2.646  1.00  0.00
ATOM   1144  CD1 ILE    71      -0.056  -5.536  -0.969  1.00  0.00
ATOM   1145 HD11 ILE    71      -0.109  -5.438   0.115  1.00  0.00
ATOM   1146 HD12 ILE    71       0.378  -6.503  -1.225  1.00  0.00
ATOM   1147 HD13 ILE    71       0.567  -4.740  -1.376  1.00  0.00
ATOM   1148  C   ILE    71      -4.544  -5.218  -1.804  1.00  0.00
ATOM   1149  O   ILE    71      -5.300  -5.128  -0.836  1.00  0.00
ATOM   1150  N   LYS    72      -4.560  -6.249  -2.650  1.00  0.00
ATOM   1151  H   LYS    72      -3.986  -6.208  -3.480  1.00  0.00
ATOM   1152  CA  LYS    72      -5.461  -7.378  -2.489  1.00  0.00
ATOM   1153  HA  LYS    72      -6.439  -7.025  -2.163  1.00  0.00
ATOM   1154  CB  LYS    72      -5.629  -8.130  -3.814  1.00  0.00
ATOM   1155  HB2 LYS    72      -5.096  -7.568  -4.581  1.00  0.00
ATOM   1156  HB3 LYS    72      -5.169  -9.111  -3.697  1.00  0.00
ATOM   1157  CG  LYS    72      -7.081  -8.299  -4.229  1.00  0.00
ATOM   1158  HG2 LYS    72      -7.673  -8.501  -3.337  1.00  0.00
ATOM   1159  HG3 LYS    72      -7.419  -7.369  -4.686  1.00  0.00
ATOM   1160  CD  LYS    72      -7.252  -9.443  -5.220  1.00  0.00
ATOM   1161  HD2 LYS    72      -7.956  -9.122  -5.988  1.00  0.00
ATOM   1162  HD3 LYS    72      -6.283  -9.643  -5.677  1.00  0.00
ATOM   1163  CE  LYS    72      -7.767 -10.703  -4.559  1.00  0.00
ATOM   1164  HE2 LYS    72      -7.075 -10.980  -3.764  1.00  0.00
ATOM   1165  HE3 LYS    72      -8.746 -10.488  -4.129  1.00  0.00
ATOM   1166  NZ  LYS    72      -7.887 -11.827  -5.525  1.00  0.00
ATOM   1167  HZ1 LYS    72      -6.981 -12.026  -5.924  1.00  0.00
ATOM   1168  HZ2 LYS    72      -8.233 -12.647  -5.047  1.00  0.00
ATOM   1169  HZ3 LYS    72      -8.530 -11.571  -6.261  1.00  0.00
ATOM   1170  C   LYS    72      -5.072  -8.345  -1.371  1.00  0.00
ATOM   1171  O   LYS    72      -3.970  -8.892  -1.374  1.00  0.00
ATOM   1172  N   TYR    73      -6.002  -8.561  -0.431  1.00  0.00
ATOM   1173  H   TYR    73      -6.841  -8.001  -0.483  1.00  0.00
ATOM   1174  CA  TYR    73      -5.897  -9.554   0.634  1.00  0.00
ATOM   1175  HA  TYR    73      -4.932  -9.464   1.133  1.00  0.00
ATOM   1176  CB  TYR    73      -7.016  -9.335   1.679  1.00  0.00
ATOM   1177  HB2 TYR    73      -6.828  -8.392   2.192  1.00  0.00
ATOM   1178  HB3 TYR    73      -7.942  -9.260   1.109  1.00  0.00
ATOM   1179  CG  TYR    73      -7.140 -10.450   2.701  1.00  0.00
ATOM   1180  CD1 TYR    73      -6.274 -10.526   3.786  1.00  0.00
ATOM   1181  HD1 TYR    73      -5.495  -9.771   3.887  1.00  0.00
ATOM   1182  CE1 TYR    73      -6.387 -11.541   4.734  1.00  0.00
ATOM   1183  HE1 TYR    73      -5.704 -11.573   5.583  1.00  0.00
ATOM   1184  CZ  TYR    73      -7.399 -12.475   4.626  1.00  0.00
ATOM   1185  OH  TYR    73      -7.482 -13.471   5.568  1.00  0.00
ATOM   1186  HH  TYR    73      -6.795 -13.412   6.237  1.00  0.00
ATOM   1187  CE2 TYR    73      -8.271 -12.428   3.549  1.00  0.00
ATOM   1188  HE2 TYR    73      -9.051 -13.181   3.440  1.00  0.00
ATOM   1189  CD2 TYR    73      -8.147 -11.410   2.602  1.00  0.00
ATOM   1190  HD2 TYR    73      -8.844 -11.355   1.766  1.00  0.00
ATOM   1191  C   TYR    73      -6.076 -10.926  -0.045  1.00  0.00
ATOM   1192  O   TYR    73      -7.013 -11.100  -0.828  1.00  0.00
ATOM   1193  N   LYS    74      -5.172 -11.873   0.223  1.00  0.00
ATOM   1194  H   LYS    74      -4.386 -11.646   0.814  1.00  0.00
ATOM   1195  CA  LYS    74      -5.231 -13.214  -0.375  1.00  0.00
ATOM   1196  HA  LYS    74      -5.975 -13.224  -1.171  1.00  0.00
ATOM   1197  CB  LYS    74      -3.868 -13.623  -0.969  1.00  0.00
ATOM   1198  HB2 LYS    74      -3.112 -13.403  -0.215  1.00  0.00
ATOM   1199  HB3 LYS    74      -3.905 -14.698  -1.143  1.00  0.00
ATOM   1200  CG  LYS    74      -3.511 -12.910  -2.268  1.00  0.00
ATOM   1201  HG2 LYS    74      -4.126 -12.014  -2.348  1.00  0.00
ATOM   1202  HG3 LYS    74      -2.459 -12.626  -2.226  1.00  0.00
ATOM   1203  CD  LYS    74      -3.748 -13.794  -3.475  1.00  0.00
ATOM   1204  HD2 LYS    74      -4.030 -14.786  -3.123  1.00  0.00
ATOM   1205  HD3 LYS    74      -4.566 -13.368  -4.056  1.00  0.00
ATOM   1206  CE  LYS    74      -2.519 -13.900  -4.341  1.00  0.00
ATOM   1207  HE2 LYS    74      -2.540 -13.091  -5.072  1.00  0.00
ATOM   1208  HE3 LYS    74      -1.639 -13.794  -3.707  1.00  0.00
ATOM   1209  NZ  LYS    74      -2.465 -15.205  -5.049  1.00  0.00
ATOM   1210  HZ1 LYS    74      -3.281 -15.304  -5.637  1.00  0.00
ATOM   1211  HZ2 LYS    74      -1.633 -15.245  -5.620  1.00  0.00
ATOM   1212  HZ3 LYS    74      -2.446 -15.955  -4.373  1.00  0.00
ATOM   1213  C   LYS    74      -5.703 -14.252   0.631  1.00  0.00
ATOM   1214  O   LYS    74      -6.368 -15.221   0.264  1.00  0.00
ATOM   1215  N   GLY    75      -5.342 -14.048   1.887  1.00  0.00
ATOM   1216  H   GLY    75      -4.797 -13.229   2.112  1.00  0.00
ATOM   1217  CA  GLY    75      -5.698 -14.958   2.965  1.00  0.00
ATOM   1218  HA2 GLY    75      -6.698 -14.706   3.319  1.00  0.00
ATOM   1219  HA3 GLY    75      -5.696 -15.976   2.578  1.00  0.00
ATOM   1220  C   GLY    75      -4.731 -14.870   4.122  1.00  0.00
ATOM   1221  O   GLY    75      -3.925 -13.934   4.212  1.00  0.00
ATOM   1222  N   CYS    76      -4.818 -15.845   5.018  1.00  0.00
ATOM   1223  H   CYS    76      -5.572 -16.513   4.947  1.00  0.00
ATOM   1224  CA  CYS    76      -3.945 -15.915   6.174  1.00  0.00
ATOM   1225  HA  CYS    76      -3.137 -15.192   6.062  1.00  0.00
ATOM   1226  CB  CYS    76      -4.706 -15.600   7.459  1.00  0.00
ATOM   1227  HB2 CYS    76      -5.704 -16.037   7.429  1.00  0.00
ATOM   1228  HB3 CYS    76      -4.168 -15.983   8.326  1.00  0.00
ATOM   1229  SG  CYS    76      -4.942 -13.829   7.756  1.00  0.00
ATOM   1230  HG  CYS    76      -5.605 -13.967   8.901  1.00  0.00
ATOM   1231  C   CYS    76      -3.221 -17.238   6.253  1.00  0.00
ATOM   1232  O   CYS    76      -3.666 -18.234   5.686  1.00  0.00
ATOM   1233  N   CYS    77      -2.079 -17.234   6.927  1.00  0.00
ATOM   1234  H   CYS    77      -1.726 -16.355   7.277  1.00  0.00
ATOM   1235  CA  CYS    77      -1.271 -18.420   7.110  1.00  0.00
ATOM   1236  HA  CYS    77      -1.799 -19.287   6.712  1.00  0.00
ATOM   1237  CB  CYS    77       0.063 -18.289   6.387  1.00  0.00
ATOM   1238  HB2 CYS    77      -0.091 -18.126   5.321  1.00  0.00
ATOM   1239  HB3 CYS    77       0.645 -17.464   6.799  1.00  0.00
ATOM   1240  SG  CYS    77       1.107 -19.755   6.524  1.00  0.00
ATOM   1241  HG  CYS    77       2.117 -19.274   5.806  1.00  0.00
ATOM   1242  C   CYS    77      -1.078 -18.698   8.589  1.00  0.00
ATOM   1243  O   CYS    77      -0.768 -17.786   9.359  1.00  0.00
ATOM   1244  N   GLU    78      -1.264 -19.963   8.978  1.00  0.00
ATOM   1245  H   GLU    78      -1.576 -20.632   8.289  1.00  0.00
ATOM   1246  CA  GLU    78      -1.094 -20.415  10.351  1.00  0.00
ATOM   1247  HA  GLU    78      -1.575 -19.714  11.032  1.00  0.00
ATOM   1248  CB  GLU    78      -1.728 -21.808  10.546  1.00  0.00
ATOM   1249  HB2 GLU    78      -2.767 -21.731  10.224  1.00  0.00
ATOM   1250  HB3 GLU    78      -1.194 -22.495   9.890  1.00  0.00
ATOM   1251  CG  GLU    78      -1.678 -22.330  11.977  1.00  0.00
ATOM   1252  HG2 GLU    78      -1.064 -21.620  12.532  1.00  0.00
ATOM   1253  HG3 GLU    78      -2.703 -22.290  12.347  1.00  0.00
ATOM   1254  CD  GLU    78      -1.126 -23.734  12.167  1.00  0.00
ATOM   1255  OE1 GLU    78      -0.882 -24.114  13.336  1.00  0.00
ATOM   1256  OE2 GLU    78      -0.935 -24.453  11.160  1.00  0.00
ATOM   1257  C   GLU    78       0.399 -20.429  10.675  1.00  0.00
ATOM   1258  O   GLU    78       1.135 -21.307  10.207  1.00  0.00
ATOM   1259  N   ASP    79       0.848 -19.419  11.437  1.00  0.00
ATOM   1260  H   ASP    79       0.213 -18.675  11.691  1.00  0.00
ATOM   1261  CA  ASP    79       2.234 -19.324  11.874  1.00  0.00
ATOM   1262  HA  ASP    79       2.876 -19.833  11.155  1.00  0.00
ATOM   1263  CB  ASP    79       2.688 -17.854  11.985  1.00  0.00
ATOM   1264  HB2 ASP    79       2.270 -17.362  11.107  1.00  0.00
ATOM   1265  HB3 ASP    79       2.233 -17.440  12.884  1.00  0.00
ATOM   1266  CG  ASP    79       4.195 -17.624  12.027  1.00  0.00
ATOM   1267  OD1 ASP    79       4.954 -18.620  12.126  1.00  0.00
ATOM   1268  OD2 ASP    79       4.615 -16.448  11.989  1.00  0.00
ATOM   1269  C   ASP    79       2.331 -20.050  13.219  1.00  0.00
ATOM   1270  O   ASP    79       1.878 -19.521  14.243  1.00  0.00
ATOM   1271  N   ALA    80       2.853 -21.297  13.193  1.00  0.00
ATOM   1272  H   ALA    80       3.092 -21.674  12.287  1.00  0.00
ATOM   1273  CA  ALA    80       3.037 -22.153  14.375  1.00  0.00
ATOM   1274  HA  ALA    80       2.087 -22.264  14.897  1.00  0.00
ATOM   1275  CB  ALA    80       3.525 -23.524  13.960  1.00  0.00
ATOM   1276  HB1 ALA    80       4.480 -23.430  13.443  1.00  0.00
ATOM   1277  HB2 ALA    80       3.650 -24.149  14.844  1.00  0.00
ATOM   1278  HB3 ALA    80       2.795 -23.983  13.292  1.00  0.00
ATOM   1279  C   ALA    80       4.015 -21.492  15.355  1.00  0.00
ATOM   1280  O   ALA    80       3.784 -21.521  16.567  1.00  0.00
ATOM   1281  N   GLY    81       5.051 -20.848  14.805  1.00  0.00
ATOM   1282  H   GLY    81       5.185 -20.946  13.809  1.00  0.00
ATOM   1283  CA  GLY    81       5.990 -20.020  15.550  1.00  0.00
ATOM   1284  HA2 GLY    81       6.214 -20.447  16.527  1.00  0.00
ATOM   1285  HA3 GLY    81       6.918 -19.870  14.997  1.00  0.00
ATOM   1286  C   GLY    81       5.307 -18.678  15.742  1.00  0.00
ATOM   1287  O   GLY    81       4.393 -18.357  14.979  1.00  0.00
ATOM   1288  N   ALA    82       5.674 -17.902  16.781  1.00  0.00
ATOM   1289  H   ALA    82       6.347 -18.277  17.435  1.00  0.00
ATOM   1290  CA  ALA    82       5.048 -16.595  17.088  1.00  0.00
ATOM   1291  HA  ALA    82       5.622 -16.226  17.938  1.00  0.00
ATOM   1292  CB  ALA    82       5.213 -15.613  15.925  1.00  0.00
ATOM   1293  HB1 ALA    82       4.636 -15.964  15.069  1.00  0.00
ATOM   1294  HB2 ALA    82       4.853 -14.629  16.225  1.00  0.00
ATOM   1295  HB3 ALA    82       6.266 -15.547  15.651  1.00  0.00
ATOM   1296  C   ALA    82       3.568 -16.666  17.524  1.00  0.00
ATOM   1297  O   ALA    82       3.046 -15.665  18.020  1.00  0.00
ATOM   1298  N   ALA    83       2.905 -17.847  17.354  1.00  0.00
ATOM   1299  H   ALA    83       3.438 -18.564  16.884  1.00  0.00
ATOM   1300  CA  ALA    83       1.496 -18.127  17.685  1.00  0.00
ATOM   1301  HA  ALA    83       1.208 -18.999  17.097  1.00  0.00
ATOM   1302  CB  ALA    83       1.342 -18.466  19.163  1.00  0.00
ATOM   1303  HB1 ALA    83       1.618 -17.600  19.765  1.00  0.00
ATOM   1304  HB2 ALA    83       0.306 -18.736  19.369  1.00  0.00
ATOM   1305  HB3 ALA    83       1.992 -19.304  19.414  1.00  0.00
ATOM   1306  C   ALA    83       0.561 -16.980  17.273  1.00  0.00
ATOM   1307  O   ALA    83      -0.092 -16.344  18.105  1.00  0.00
ATOM   1308  N   SER    84       0.555 -16.692  15.969  1.00  0.00
ATOM   1309  H   SER    84       1.160 -17.232  15.366  1.00  0.00
ATOM   1310  CA  SER    84      -0.234 -15.615  15.373  1.00  0.00
ATOM   1311  HA  SER    84      -1.185 -15.519  15.897  1.00  0.00
ATOM   1312  CB  SER    84       0.517 -14.283  15.476  1.00  0.00
ATOM   1313  HB2 SER    84      -0.077 -13.522  14.971  1.00  0.00
ATOM   1314  HB3 SER    84       0.609 -14.030  16.532  1.00  0.00
ATOM   1315  OG  SER    84       1.808 -14.343  14.890  1.00  0.00
ATOM   1316  HG  SER    84       2.239 -13.490  14.978  1.00  0.00
ATOM   1317  C   SER    84      -0.555 -15.931  13.916  1.00  0.00
ATOM   1318  O   SER    84      -0.243 -17.026  13.427  1.00  0.00
ATOM   1319  N   LEU    85      -1.199 -14.983  13.228  1.00  0.00
ATOM   1320  H   LEU    85      -1.505 -14.139  13.691  1.00  0.00
ATOM   1321  CA  LEU    85      -1.509 -15.146  11.820  1.00  0.00
ATOM   1322  HA  LEU    85      -1.401 -16.198  11.553  1.00  0.00
ATOM   1323  CB  LEU    85      -2.944 -14.698  11.483  1.00  0.00
ATOM   1324  HB2 LEU    85      -3.037 -13.737  11.990  1.00  0.00
ATOM   1325  HB3 LEU    85      -2.965 -14.542  10.404  1.00  0.00
ATOM   1326  CG  LEU    85      -4.113 -15.606  11.892  1.00  0.00
ATOM   1327  HG  LEU    85      -4.033 -15.834  12.955  1.00  0.00
ATOM   1328  CD1 LEU    85      -5.430 -14.917  11.621  1.00  0.00
ATOM   1329 HD11 LEU    85      -5.510 -14.690  10.558  1.00  0.00
ATOM   1330 HD12 LEU    85      -6.250 -15.572  11.915  1.00  0.00
ATOM   1331 HD13 LEU    85      -5.481 -13.991  12.195  1.00  0.00
ATOM   1332  CD2 LEU    85      -4.086 -16.943  11.150  1.00  0.00
ATOM   1333 HD21 LEU    85      -3.156 -17.465  11.373  1.00  0.00
ATOM   1334 HD22 LEU    85      -4.931 -17.553  11.470  1.00  0.00
ATOM   1335 HD23 LEU    85      -4.154 -16.764  10.076  1.00  0.00
ATOM   1336  C   LEU    85      -0.522 -14.344  11.003  1.00  0.00
ATOM   1337  O   LEU    85      -0.068 -13.279  11.432  1.00  0.00
ATOM   1338  N   GLN    86      -0.173 -14.874   9.839  1.00  0.00
ATOM   1339  H   GLN    86      -0.519 -15.795   9.608  1.00  0.00
ATOM   1340  CA  GLN    86       0.668 -14.194   8.877  1.00  0.00
ATOM   1341  HA  GLN    86       1.181 -13.366   9.365  1.00  0.00
ATOM   1342  CB  GLN    86       1.713 -15.141   8.294  1.00  0.00
ATOM   1343  HB2 GLN    86       1.227 -16.103   8.133  1.00  0.00
ATOM   1344  HB3 GLN    86       2.027 -14.728   7.335  1.00  0.00
ATOM   1345  CG  GLN    86       2.927 -15.330   9.185  1.00  0.00
ATOM   1346  HG2 GLN    86       3.364 -14.382   9.500  1.00  0.00
ATOM   1347  HG3 GLN    86       2.608 -15.892  10.063  1.00  0.00
ATOM   1348  CD  GLN    86       3.975 -16.125   8.462  1.00  0.00
ATOM   1349  OE1 GLN    86       3.867 -17.345   8.312  1.00  0.00
ATOM   1350  NE2 GLN    86       4.984 -15.439   7.946  1.00  0.00
ATOM   1351 HE21 GLN    86       5.718 -15.924   7.449  1.00  0.00
ATOM   1352 HE22 GLN    86       5.016 -14.435   8.052  1.00  0.00
ATOM   1353  C   GLN    86      -0.292 -13.727   7.800  1.00  0.00
ATOM   1354  O   GLN    86      -1.145 -14.506   7.356  1.00  0.00
ATOM   1355  N   LEU    87      -0.193 -12.450   7.421  1.00  0.00
ATOM   1356  H   LEU    87       0.474 -11.864   7.903  1.00  0.00
ATOM   1357  CA  LEU    87      -1.044 -11.839   6.405  1.00  0.00
ATOM   1358  HA  LEU    87      -2.048 -12.264   6.428  1.00  0.00
ATOM   1359  CB  LEU    87      -1.140 -10.336   6.710  1.00  0.00
ATOM   1360  HB2 LEU    87      -1.476 -10.306   7.747  1.00  0.00
ATOM   1361  HB3 LEU    87      -0.115  -9.968   6.651  1.00  0.00
ATOM   1362  CG  LEU    87      -2.047  -9.454   5.857  1.00  0.00
ATOM   1363  HG  LEU    87      -1.682  -9.473   4.829  1.00  0.00
ATOM   1364  CD1 LEU    87      -3.477  -9.940   5.893  1.00  0.00
ATOM   1365 HD11 LEU    87      -3.842  -9.920   6.919  1.00  0.00
ATOM   1366 HD12 LEU    87      -4.097  -9.290   5.275  1.00  0.00
ATOM   1367 HD13 LEU    87      -3.525 -10.959   5.510  1.00  0.00
ATOM   1368  CD2 LEU    87      -1.998  -8.023   6.351  1.00  0.00
ATOM   1369 HD21 LEU    87      -0.976  -7.651   6.288  1.00  0.00
ATOM   1370 HD22 LEU    87      -2.649  -7.403   5.735  1.00  0.00
ATOM   1371 HD23 LEU    87      -2.336  -7.985   7.387  1.00  0.00
ATOM   1372  C   LEU    87      -0.514 -12.110   4.980  1.00  0.00
ATOM   1373  O   LEU    87       0.592 -11.694   4.640  1.00  0.00
ATOM   1374  N   VAL    88      -1.299 -12.825   4.160  1.00  0.00
ATOM   1375  H   VAL    88      -2.144 -13.225   4.540  1.00  0.00
ATOM   1376  CA  VAL    88      -0.933 -13.159   2.781  1.00  0.00
ATOM   1377  HA  VAL    88       0.121 -12.949   2.594  1.00  0.00
ATOM   1378  CB  VAL    88      -1.223 -14.638   2.388  1.00  0.00
ATOM   1379  HB  VAL    88      -2.297 -14.812   2.462  1.00  0.00
ATOM   1380  CG1 VAL    88      -0.756 -14.936   0.965  1.00  0.00
ATOM   1381 HG11 VAL    88       0.318 -14.762   0.891  1.00  0.00
ATOM   1382 HG12 VAL    88      -0.973 -15.976   0.722  1.00  0.00
ATOM   1383 HG13 VAL    88      -1.278 -14.283   0.266  1.00  0.00
ATOM   1384  CG2 VAL    88      -0.587 -15.614   3.375  1.00  0.00
ATOM   1385 HG21 VAL    88      -0.989 -15.436   4.373  1.00  0.00
ATOM   1386 HG22 VAL    88      -0.809 -16.636   3.071  1.00  0.00
ATOM   1387 HG23 VAL    88       0.493 -15.466   3.388  1.00  0.00
ATOM   1388  C   VAL    88      -1.622 -12.162   1.858  1.00  0.00
ATOM   1389  O   VAL    88      -2.854 -12.049   1.868  1.00  0.00
ATOM   1390  N   MET    89      -0.819 -11.411   1.100  1.00  0.00
ATOM   1391  H   MET    89       0.176 -11.579   1.143  1.00  0.00
ATOM   1392  CA  MET    89      -1.308 -10.373   0.191  1.00  0.00
ATOM   1393  HA  MET    89      -2.397 -10.385   0.173  1.00  0.00
ATOM   1394  CB  MET    89      -0.836  -8.975   0.651  1.00  0.00
ATOM   1395  HB2 MET    89       0.253  -8.979   0.597  1.00  0.00
ATOM   1396  HB3 MET    89      -1.232  -8.259  -0.069  1.00  0.00
ATOM   1397  CG  MET    89      -1.269  -8.582   2.038  1.00  0.00
ATOM   1398  HG2 MET    89      -2.337  -8.367   2.036  1.00  0.00
ATOM   1399  HG3 MET    89      -1.066  -9.403   2.726  1.00  0.00
ATOM   1400  SD  MET    89      -0.366  -7.113   2.583  1.00  0.00
ATOM   1401  CE  MET    89       1.281  -7.780   2.790  1.00  0.00
ATOM   1402  HE1 MET    89       1.634  -8.179   1.839  1.00  0.00
ATOM   1403  HE2 MET    89       1.954  -6.991   3.124  1.00  0.00
ATOM   1404  HE3 MET    89       1.260  -8.578   3.532  1.00  0.00
ATOM   1405  C   MET    89      -0.757 -10.616  -1.187  1.00  0.00
ATOM   1406  O   MET    89       0.211 -11.368  -1.352  1.00  0.00
ATOM   1407  N   GLU    90      -1.322  -9.939  -2.179  1.00  0.00
ATOM   1408  H   GLU    90      -2.132  -9.354  -2.035  1.00  0.00
ATOM   1409  CA  GLU    90      -0.800 -10.074  -3.530  1.00  0.00
ATOM   1410  HA  GLU    90      -0.680 -11.131  -3.768  1.00  0.00
ATOM   1411  CB  GLU    90      -1.754  -9.443  -4.559  1.00  0.00
ATOM   1412  HB2 GLU    90      -1.374  -9.692  -5.550  1.00  0.00
ATOM   1413  HB3 GLU    90      -2.733  -9.900  -4.420  1.00  0.00
ATOM   1414  CG  GLU    90      -1.877  -7.934  -4.429  1.00  0.00
ATOM   1415  HG2 GLU    90      -2.415  -7.776  -3.495  1.00  0.00
ATOM   1416  HG3 GLU    90      -0.868  -7.531  -4.339  1.00  0.00
ATOM   1417  CD  GLU    90      -2.603  -7.228  -5.554  1.00  0.00
ATOM   1418  OE1 GLU    90      -2.470  -7.655  -6.724  1.00  0.00
ATOM   1419  OE2 GLU    90      -3.284  -6.221  -5.262  1.00  0.00
ATOM   1420  C   GLU    90       0.585  -9.426  -3.623  1.00  0.00
ATOM   1421  O   GLU    90       0.888  -8.462  -2.908  1.00  0.00
ATOM   1422  N   TYR    91       1.426  -9.976  -4.476  1.00  0.00
ATOM   1423  H   TYR    91       1.172 -10.817  -4.975  1.00  0.00
ATOM   1424  CA  TYR    91       2.714  -9.380  -4.749  1.00  0.00
ATOM   1425  HA  TYR    91       3.167  -9.009  -3.829  1.00  0.00
ATOM   1426  CB  TYR    91       3.633 -10.438  -5.353  1.00  0.00
ATOM   1427  HB2 TYR    91       3.836 -11.219  -4.620  1.00  0.00
ATOM   1428  HB3 TYR    91       3.014 -10.843  -6.153  1.00  0.00
ATOM   1429  CG  TYR    91       4.937  -9.936  -5.929  1.00  0.00
ATOM   1430  CD1 TYR    91       5.858  -9.255  -5.136  1.00  0.00
ATOM   1431  HD1 TYR    91       5.588  -9.016  -4.108  1.00  0.00
ATOM   1432  CE1 TYR    91       7.103  -8.880  -5.635  1.00  0.00
ATOM   1433  HE1 TYR    91       7.821  -8.370  -4.992  1.00  0.00
ATOM   1434  CZ  TYR    91       7.444  -9.193  -6.944  1.00  0.00
ATOM   1435  OH  TYR    91       8.660  -8.821  -7.458  1.00  0.00
ATOM   1436  HH  TYR    91       9.204  -8.345  -6.826  1.00  0.00
ATOM   1437  CE2 TYR    91       6.537  -9.852  -7.754  1.00  0.00
ATOM   1438  HE2 TYR    91       6.786 -10.071  -8.792  1.00  0.00
ATOM   1439  CD2 TYR    91       5.302 -10.237  -7.239  1.00  0.00
ATOM   1440  HD2 TYR    91       4.597 -10.786  -7.864  1.00  0.00
ATOM   1441  C   TYR    91       2.414  -8.272  -5.771  1.00  0.00
ATOM   1442  O   TYR    91       1.766  -8.534  -6.791  1.00  0.00
ATOM   1443  N   VAL    92       2.819  -7.041  -5.471  1.00  0.00
ATOM   1444  H   VAL    92       3.203  -6.851  -4.557  1.00  0.00
ATOM   1445  CA  VAL    92       2.608  -5.913  -6.387  1.00  0.00
ATOM   1446  HA  VAL    92       1.900  -6.198  -7.165  1.00  0.00
ATOM   1447  CB  VAL    92       2.072  -4.645  -5.668  1.00  0.00
ATOM   1448  HB  VAL    92       2.824  -4.293  -4.961  1.00  0.00
ATOM   1449  CG1 VAL    92       1.774  -3.548  -6.676  1.00  0.00
ATOM   1450 HG11 VAL    92       1.022  -3.899  -7.383  1.00  0.00
ATOM   1451 HG12 VAL    92       1.400  -2.667  -6.155  1.00  0.00
ATOM   1452 HG13 VAL    92       2.686  -3.291  -7.214  1.00  0.00
ATOM   1453  CG2 VAL    92       0.805  -4.966  -4.876  1.00  0.00
ATOM   1454 HG21 VAL    92       1.026  -5.727  -4.128  1.00  0.00
ATOM   1455 HG22 VAL    92       0.446  -4.064  -4.381  1.00  0.00
ATOM   1456 HG23 VAL    92       0.036  -5.337  -5.554  1.00  0.00
ATOM   1457  C   VAL    92       3.969  -5.768  -7.074  1.00  0.00
ATOM   1458  O   VAL    92       4.948  -5.424  -6.409  1.00  0.00
ATOM   1459  N   PRO    93       4.070  -6.202  -8.355  1.00  0.00
ATOM   1460  CD  PRO    93       3.004  -6.720  -9.240  1.00  0.00
ATOM   1461  HD2 PRO    93       2.459  -5.883  -9.678  1.00  0.00
ATOM   1462  HD3 PRO    93       2.318  -7.335  -8.658  1.00  0.00
ATOM   1463  CG  PRO    93       3.758  -7.515 -10.264  1.00  0.00
ATOM   1464  HG2 PRO    93       3.207  -7.520 -11.205  1.00  0.00
ATOM   1465  HG3 PRO    93       3.886  -8.540  -9.914  1.00  0.00
ATOM   1466  CB  PRO    93       5.061  -6.842 -10.407  1.00  0.00
ATOM   1467  HB2 PRO    93       5.190  -6.034 -11.127  1.00  0.00
ATOM   1468  HB3 PRO    93       5.718  -7.671 -10.671  1.00  0.00
ATOM   1469  CA  PRO    93       5.391  -6.342  -9.001  1.00  0.00
ATOM   1470  HA  PRO    93       5.814  -7.215  -8.504  1.00  0.00
ATOM   1471  C   PRO    93       6.409  -5.219  -9.001  1.00  0.00
ATOM   1472  O   PRO    93       7.581  -5.503  -8.770  1.00  0.00
ATOM   1473  N   LEU    94       5.995  -3.971  -9.270  1.00  0.00
ATOM   1474  H   LEU    94       5.073  -3.806  -9.649  1.00  0.00
ATOM   1475  CA  LEU    94       6.972  -2.881  -9.320  1.00  0.00
ATOM   1476  HA  LEU    94       7.957  -3.299  -9.528  1.00  0.00
ATOM   1477  CB  LEU    94       6.637  -1.842 -10.411  1.00  0.00
ATOM   1478  HB2 LEU    94       5.672  -1.456 -10.082  1.00  0.00
ATOM   1479  HB3 LEU    94       7.366  -1.032 -10.426  1.00  0.00
ATOM   1480  CG  LEU    94       6.496  -2.436 -11.836  1.00  0.00
ATOM   1481  HG  LEU    94       5.748  -3.229 -11.804  1.00  0.00
ATOM   1482  CD1 LEU    94       6.072  -1.377 -12.856  1.00  0.00
ATOM   1483 HD11 LEU    94       6.819  -0.584 -12.889  1.00  0.00
ATOM   1484 HD12 LEU    94       5.985  -1.835 -13.841  1.00  0.00
ATOM   1485 HD13 LEU    94       5.109  -0.956 -12.565  1.00  0.00
ATOM   1486  CD2 LEU    94       7.768  -3.158 -12.280  1.00  0.00
ATOM   1487 HD21 LEU    94       7.983  -3.974 -11.590  1.00  0.00
ATOM   1488 HD22 LEU    94       7.627  -3.560 -13.284  1.00  0.00
ATOM   1489 HD23 LEU    94       8.602  -2.457 -12.284  1.00  0.00
ATOM   1490  C   LEU    94       7.369  -2.280  -7.977  1.00  0.00
ATOM   1491  O   LEU    94       8.330  -1.506  -7.905  1.00  0.00
ATOM   1492  N   GLY    95       6.662  -2.670  -6.919  1.00  0.00
ATOM   1493  H   GLY    95       5.887  -3.305  -7.045  1.00  0.00
ATOM   1494  CA  GLY    95       6.966  -2.209  -5.566  1.00  0.00
ATOM   1495  HA2 GLY    95       6.466  -2.882  -4.869  1.00  0.00
ATOM   1496  HA3 GLY    95       8.045  -2.281  -5.429  1.00  0.00
ATOM   1497  C   GLY    95       6.528  -0.793  -5.280  1.00  0.00
ATOM   1498  O   GLY    95       5.722  -0.232  -6.023  1.00  0.00
ATOM   1499  N   SER    96       7.075  -0.207  -4.203  1.00  0.00
ATOM   1500  H   SER    96       7.722  -0.737  -3.638  1.00  0.00
ATOM   1501  CA  SER    96       6.699   1.131  -3.755  1.00  0.00
ATOM   1502  HA  SER    96       5.613   1.228  -3.765  1.00  0.00
ATOM   1503  CB  SER    96       7.200   1.389  -2.334  1.00  0.00
ATOM   1504  HB2 SER    96       6.516   2.085  -1.848  1.00  0.00
ATOM   1505  HB3 SER    96       7.202   0.444  -1.791  1.00  0.00
ATOM   1506  OG  SER    96       8.508   1.936  -2.337  1.00  0.00
ATOM   1507  HG  SER    96       8.794   2.086  -1.433  1.00  0.00
ATOM   1508  C   SER    96       7.158   2.249  -4.672  1.00  0.00
ATOM   1509  O   SER    96       8.214   2.140  -5.291  1.00  0.00
ATOM   1510  N   LEU    97       6.409   3.365  -4.684  1.00  0.00
ATOM   1511  H   LEU    97       5.525   3.382  -4.196  1.00  0.00
ATOM   1512  CA  LEU    97       6.793   4.545  -5.469  1.00  0.00
ATOM   1513  HA  LEU    97       7.043   4.238  -6.485  1.00  0.00
ATOM   1514  CB  LEU    97       5.648   5.572  -5.533  1.00  0.00
ATOM   1515  HB2 LEU    97       5.360   5.763  -4.500  1.00  0.00
ATOM   1516  HB3 LEU    97       6.072   6.479  -5.965  1.00  0.00
ATOM   1517  CG  LEU    97       4.395   5.147  -6.350  1.00  0.00
ATOM   1518  HG  LEU    97       3.991   4.230  -5.921  1.00  0.00
ATOM   1519  CD1 LEU    97       3.352   6.212  -6.318  1.00  0.00
ATOM   1520 HD11 LEU    97       3.755   7.129  -6.747  1.00  0.00
ATOM   1521 HD12 LEU    97       2.486   5.890  -6.896  1.00  0.00
ATOM   1522 HD13 LEU    97       3.052   6.396  -5.286  1.00  0.00
ATOM   1523  CD2 LEU    97       4.731   4.870  -7.825  1.00  0.00
ATOM   1524 HD21 LEU    97       5.464   4.065  -7.887  1.00  0.00
ATOM   1525 HD22 LEU    97       3.825   4.576  -8.356  1.00  0.00
ATOM   1526 HD23 LEU    97       5.142   5.771  -8.281  1.00  0.00
ATOM   1527  C   LEU    97       8.066   5.168  -4.910  1.00  0.00
ATOM   1528  O   LEU    97       8.862   5.714  -5.676  1.00  0.00
ATOM   1529  N   ARG    98       8.305   5.018  -3.582  1.00  0.00
ATOM   1530  H   ARG    98       7.593   4.601  -2.999  1.00  0.00
ATOM   1531  CA  ARG    98       9.517   5.525  -2.941  1.00  0.00
ATOM   1532  HA  ARG    98       9.620   6.587  -3.161  1.00  0.00
ATOM   1533  CB  ARG    98       9.475   5.342  -1.419  1.00  0.00
ATOM   1534  HB2 ARG    98       8.453   5.519  -1.086  1.00  0.00
ATOM   1535  HB3 ARG    98       9.756   4.312  -1.195  1.00  0.00
ATOM   1536  CG  ARG    98      10.418   6.294  -0.692  1.00  0.00
ATOM   1537  HG2 ARG    98      11.437   5.948  -0.867  1.00  0.00
ATOM   1538  HG3 ARG    98      10.291   7.284  -1.131  1.00  0.00
ATOM   1539  CD  ARG    98      10.157   6.366   0.797  1.00  0.00
ATOM   1540  HD2 ARG    98       9.276   6.982   0.976  1.00  0.00
ATOM   1541  HD3 ARG    98       9.980   5.360   1.177  1.00  0.00
ATOM   1542  NE  ARG    98      11.289   6.946   1.519  1.00  0.00
ATOM   1543  HE  ARG    98      11.281   7.945   1.666  1.00  0.00
ATOM   1544  CZ  ARG    98      12.322   6.245   1.980  1.00  0.00
ATOM   1545  NH1 ARG    98      13.312   6.854   2.620  1.00  0.00
ATOM   1546 HH11 ARG    98      13.281   7.855   2.757  1.00  0.00
ATOM   1547 HH12 ARG    98      14.092   6.315   2.967  1.00  0.00
ATOM   1548  NH2 ARG    98      12.377   4.929   1.798  1.00  0.00
ATOM   1549 HH21 ARG    98      11.630   4.459   1.307  1.00  0.00
ATOM   1550 HH22 ARG    98      13.165   4.406   2.152  1.00  0.00
ATOM   1551  C   ARG    98      10.766   4.883  -3.527  1.00  0.00
ATOM   1552  O   ARG    98      11.763   5.570  -3.715  1.00  0.00
ATOM   1553  N   ASP    99      10.702   3.573  -3.830  1.00  0.00
ATOM   1554  H   ASP    99       9.846   3.091  -3.595  1.00  0.00
ATOM   1555  CA  ASP    99      11.801   2.793  -4.418  1.00  0.00
ATOM   1556  HA  ASP    99      12.762   3.163  -4.060  1.00  0.00
ATOM   1557  CB  ASP    99      11.657   1.319  -4.008  1.00  0.00
ATOM   1558  HB2 ASP    99      10.673   0.985  -4.335  1.00  0.00
ATOM   1559  HB3 ASP    99      12.426   0.753  -4.534  1.00  0.00
ATOM   1560  CG  ASP    99      11.798   1.091  -2.504  1.00  0.00
ATOM   1561  OD1 ASP    99      12.539   1.866  -1.848  1.00  0.00
ATOM   1562  OD2 ASP    99      11.172   0.138  -1.985  1.00  0.00
ATOM   1563  C   ASP    99      11.864   2.911  -5.945  1.00  0.00
ATOM   1564  O   ASP    99      12.953   2.959  -6.529  1.00  0.00
ATOM   1565  N   TYR   100      10.692   2.962  -6.589  1.00  0.00
ATOM   1566  H   TYR   100       9.847   2.881  -6.042  1.00  0.00
ATOM   1567  CA  TYR   100      10.573   3.006  -8.041  1.00  0.00
ATOM   1568  HA  TYR   100      11.299   2.336  -8.502  1.00  0.00
ATOM   1569  CB  TYR   100       9.161   2.559  -8.453  1.00  0.00
ATOM   1570  HB2 TYR   100       8.918   1.626  -7.944  1.00  0.00
ATOM   1571  HB3 TYR   100       8.507   3.352  -8.090  1.00  0.00
ATOM   1572  CG  TYR   100       8.966   2.386  -9.941  1.00  0.00
ATOM   1573  CD1 TYR   100       9.184   1.158 -10.552  1.00  0.00
ATOM   1574  HD1 TYR   100       9.517   0.320  -9.939  1.00  0.00
ATOM   1575  CE1 TYR   100       8.984   0.985 -11.920  1.00  0.00
ATOM   1576  HE1 TYR   100       9.163   0.015 -12.384  1.00  0.00
ATOM   1577  CZ  TYR   100       8.523   2.042 -12.685  1.00  0.00
ATOM   1578  OH  TYR   100       8.319   1.874 -14.028  1.00  0.00
ATOM   1579  HH  TYR   100       8.527   0.987 -14.330  1.00  0.00
ATOM   1580  CE2 TYR   100       8.301   3.276 -12.101  1.00  0.00
ATOM   1581  HE2 TYR   100       7.971   4.121 -12.707  1.00  0.00
ATOM   1582  CD2 TYR   100       8.501   3.437 -10.731  1.00  0.00
ATOM   1583  HD2 TYR   100       8.294   4.397 -10.259  1.00  0.00
ATOM   1584  C   TYR   100      10.930   4.353  -8.683  1.00  0.00
ATOM   1585  O   TYR   100      11.708   4.374  -9.631  1.00  0.00
ATOM   1586  N   LEU   101      10.298   5.452  -8.236  1.00  0.00
ATOM   1587  H   LEU   101       9.527   5.315  -7.599  1.00  0.00
ATOM   1588  CA  LEU   101      10.498   6.791  -8.811  1.00  0.00
ATOM   1589  HA  LEU   101      10.323   6.736  -9.885  1.00  0.00
ATOM   1590  CB  LEU   101       9.552   7.855  -8.212  1.00  0.00
ATOM   1591  HB2 LEU   101       9.806   7.825  -7.152  1.00  0.00
ATOM   1592  HB3 LEU   101       9.788   8.840  -8.613  1.00  0.00
ATOM   1593  CG  LEU   101       8.045   7.575  -8.386  1.00  0.00
ATOM   1594  HG  LEU   101       7.820   6.596  -7.963  1.00  0.00
ATOM   1595  CD1 LEU   101       7.208   8.634  -7.687  1.00  0.00
ATOM   1596 HD11 LEU   101       7.432   9.614  -8.110  1.00  0.00
ATOM   1597 HD12 LEU   101       6.150   8.413  -7.826  1.00  0.00
ATOM   1598 HD13 LEU   101       7.440   8.637  -6.622  1.00  0.00
ATOM   1599  CD2 LEU   101       7.650   7.440  -9.891  1.00  0.00
ATOM   1600 HD21 LEU   101       8.204   6.616 -10.340  1.00  0.00
ATOM   1601 HD22 LEU   101       6.581   7.243  -9.970  1.00  0.00
ATOM   1602 HD23 LEU   101       7.888   8.365 -10.415  1.00  0.00
ATOM   1603  C   LEU   101      11.948   7.295  -8.902  1.00  0.00
ATOM   1604  O   LEU   101      12.288   7.835  -9.959  1.00  0.00
ATOM   1605  N   PRO   102      12.827   7.123  -7.869  1.00  0.00
ATOM   1606  CD  PRO   102      12.606   6.546  -6.526  1.00  0.00
ATOM   1607  HD2 PRO   102      12.605   5.459  -6.594  1.00  0.00
ATOM   1608  HD3 PRO   102      11.645   6.887  -6.139  1.00  0.00
ATOM   1609  CG  PRO   102      13.767   7.074  -5.725  1.00  0.00
ATOM   1610  HG2 PRO   102      14.006   6.373  -4.925  1.00  0.00
ATOM   1611  HG3 PRO   102      13.503   8.039  -5.293  1.00  0.00
ATOM   1612  CB  PRO   102      14.876   7.209  -6.666  1.00  0.00
ATOM   1613  HB2 PRO   102      15.396   6.258  -6.778  1.00  0.00
ATOM   1614  HB3 PRO   102      15.586   7.976  -6.355  1.00  0.00
ATOM   1615  CA  PRO   102      14.221   7.609  -8.003  1.00  0.00
ATOM   1616  HA  PRO   102      14.171   8.688  -8.150  1.00  0.00
ATOM   1617  C   PRO   102      15.000   6.975  -9.151  1.00  0.00
ATOM   1618  O   PRO   102      15.967   7.577  -9.611  1.00  0.00
ATOM   1619  N   ARG   103      14.601   5.777  -9.600  1.00  0.00
ATOM   1620  H   ARG   103      13.835   5.326  -9.121  1.00  0.00
ATOM   1621  CA  ARG   103      15.284   5.038 -10.669  1.00  0.00
ATOM   1622  HA  ARG   103      16.230   5.524 -10.909  1.00  0.00
ATOM   1623  CB  ARG   103      15.572   3.596 -10.224  1.00  0.00
ATOM   1624  HB2 ARG   103      14.624   3.171  -9.892  1.00  0.00
ATOM   1625  HB3 ARG   103      15.924   3.056 -11.103  1.00  0.00
ATOM   1626  CG  ARG   103      16.602   3.474  -9.106  1.00  0.00
ATOM   1627  HG2 ARG   103      17.470   2.934  -9.486  1.00  0.00
ATOM   1628  HG3 ARG   103      16.904   4.474  -8.796  1.00  0.00
ATOM   1629  CD  ARG   103      16.027   2.732  -7.922  1.00  0.00
ATOM   1630  HD2 ARG   103      15.298   3.371  -7.423  1.00  0.00
ATOM   1631  HD3 ARG   103      15.534   1.827  -8.276  1.00  0.00
ATOM   1632  NE  ARG   103      17.062   2.356  -6.954  1.00  0.00
ATOM   1633  HE  ARG   103      17.964   2.092  -7.323  1.00  0.00
ATOM   1634  CZ  ARG   103      16.883   2.331  -5.636  1.00  0.00
ATOM   1635  NH1 ARG   103      15.713   2.674  -5.108  1.00  0.00
ATOM   1636 HH11 ARG   103      14.954   2.956  -5.711  1.00  0.00
ATOM   1637 HH12 ARG   103      15.589   2.651  -4.106  1.00  0.00
ATOM   1638  NH2 ARG   103      17.878   1.972  -4.834  1.00  0.00
ATOM   1639 HH21 ARG   103      18.773   1.718  -5.227  1.00  0.00
ATOM   1640 HH22 ARG   103      17.735   1.955  -3.834  1.00  0.00
ATOM   1641  C   ARG   103      14.561   5.040 -12.025  1.00  0.00
ATOM   1642  O   ARG   103      15.152   4.646 -13.028  1.00  0.00
ATOM   1643  N   HIE   104      13.290   5.450 -12.063  1.00  0.00
ATOM   1644  H   HIE   104      12.813   5.711 -11.212  1.00  0.00
ATOM   1645  CA  HIE   104      12.538   5.485 -13.320  1.00  0.00
ATOM   1646  HA  HIE   104      13.229   5.368 -14.155  1.00  0.00
ATOM   1647  CB  HIE   104      11.488   4.356 -13.387  1.00  0.00
ATOM   1648  HB2 HIE   104      10.668   4.567 -12.700  1.00  0.00
ATOM   1649  HB3 HIE   104      11.099   4.270 -14.401  1.00  0.00
ATOM   1650  CG  HIE   104      12.020   3.009 -13.017  1.00  0.00
ATOM   1651  ND1 HIE   104      12.146   2.627 -11.694  1.00  0.00
ATOM   1652  CE1 HIE   104      12.630   1.393 -11.719  1.00  0.00
ATOM   1653  HE1 HIE   104      12.794   0.897 -10.763  1.00  0.00
ATOM   1654  NE2 HIE   104      12.834   0.974 -12.970  1.00  0.00
ATOM   1655  HE2 HIE   104      13.203   0.084 -13.274  1.00  0.00
ATOM   1656  CD2 HIE   104      12.444   1.996 -13.809  1.00  0.00
ATOM   1657  HD2 HIE   104      12.517   1.873 -14.890  1.00  0.00
ATOM   1658  C   HIE   104      11.873   6.838 -13.453  1.00  0.00
ATOM   1659  O   HIE   104      10.951   7.136 -12.693  1.00  0.00
ATOM   1660  N   SER   105      12.367   7.675 -14.389  1.00  0.00
ATOM   1661  H   SER   105      13.169   7.381 -14.927  1.00  0.00
ATOM   1662  CA  SER   105      11.812   9.003 -14.639  1.00  0.00
ATOM   1663  HA  SER   105      11.696   9.532 -13.693  1.00  0.00
ATOM   1664  CB  SER   105      12.726   9.822 -15.547  1.00  0.00
ATOM   1665  HB2 SER   105      12.278  10.804 -15.701  1.00  0.00
ATOM   1666  HB3 SER   105      13.693   9.937 -15.059  1.00  0.00
ATOM   1667  OG  SER   105      12.902   9.183 -16.800  1.00  0.00
ATOM   1668  HG  SER   105      13.479   9.716 -17.353  1.00  0.00
ATOM   1669  C   SER   105      10.449   8.815 -15.277  1.00  0.00
ATOM   1670  O   SER   105      10.343   8.251 -16.375  1.00  0.00
ATOM   1671  N   ILE   106       9.411   9.171 -14.520  1.00  0.00
ATOM   1672  H   ILE   106       9.626   9.484 -13.584  1.00  0.00
ATOM   1673  CA  ILE   106       8.007   9.063 -14.910  1.00  0.00
ATOM   1674  HA  ILE   106       7.809   8.559 -15.856  1.00  0.00
ATOM   1675  CB  ILE   106       7.218   8.345 -13.762  1.00  0.00
ATOM   1676  HB  ILE   106       7.553   8.780 -12.820  1.00  0.00
ATOM   1677  CG2 ILE   106       5.702   8.481 -13.874  1.00  0.00
ATOM   1678 HG21 ILE   106       5.367   8.046 -14.816  1.00  0.00
ATOM   1679 HG22 ILE   106       5.227   7.958 -13.044  1.00  0.00
ATOM   1680 HG23 ILE   106       5.427   9.535 -13.843  1.00  0.00
ATOM   1681  CG1 ILE   106       7.658   6.850 -13.606  1.00  0.00
ATOM   1682 HG12 ILE   106       8.731   6.887 -13.420  1.00  0.00
ATOM   1683 HG13 ILE   106       7.146   6.495 -12.711  1.00  0.00
ATOM   1684  CD1 ILE   106       7.367   5.874 -14.795  1.00  0.00
ATOM   1685 HD11 ILE   106       7.878   6.228 -15.691  1.00  0.00
ATOM   1686 HD12 ILE   106       7.726   4.876 -14.543  1.00  0.00
ATOM   1687 HD13 ILE   106       6.293   5.836 -14.981  1.00  0.00
ATOM   1688  C   ILE   106       7.506  10.480 -15.227  1.00  0.00
ATOM   1689  O   ILE   106       7.859  11.430 -14.528  1.00  0.00
ATOM   1690  N   GLY   107       6.750  10.598 -16.309  1.00  0.00
ATOM   1691  H   GLY   107       6.557   9.760 -16.838  1.00  0.00
ATOM   1692  CA  GLY   107       6.188  11.854 -16.777  1.00  0.00
ATOM   1693  HA2 GLY   107       6.989  12.591 -16.830  1.00  0.00
ATOM   1694  HA3 GLY   107       5.775  11.695 -17.774  1.00  0.00
ATOM   1695  C   GLY   107       5.096  12.377 -15.870  1.00  0.00
ATOM   1696  O   GLY   107       4.448  11.617 -15.149  1.00  0.00
ATOM   1697  N   LEU   108       4.892  13.685 -15.922  1.00  0.00
ATOM   1698  H   LEU   108       5.527  14.205 -16.511  1.00  0.00
ATOM   1699  CA  LEU   108       3.918  14.425 -15.137  1.00  0.00
ATOM   1700  HA  LEU   108       4.150  14.358 -14.074  1.00  0.00
ATOM   1701  CB  LEU   108       3.962  15.902 -15.557  1.00  0.00
ATOM   1702  HB2 LEU   108       4.967  16.196 -15.255  1.00  0.00
ATOM   1703  HB3 LEU   108       3.883  15.944 -16.644  1.00  0.00
ATOM   1704  CG  LEU   108       2.952  16.848 -14.941  1.00  0.00
ATOM   1705  HG  LEU   108       1.953  16.528 -15.238  1.00  0.00
ATOM   1706  CD1 LEU   108       3.051  16.858 -13.416  1.00  0.00
ATOM   1707 HD11 LEU   108       4.049  17.179 -13.118  1.00  0.00
ATOM   1708 HD12 LEU   108       2.312  17.548 -13.008  1.00  0.00
ATOM   1709 HD13 LEU   108       2.862  15.855 -13.032  1.00  0.00
ATOM   1710  CD2 LEU   108       3.125  18.232 -15.505  1.00  0.00
ATOM   1711 HD21 LEU   108       2.978  18.206 -16.584  1.00  0.00
ATOM   1712 HD22 LEU   108       2.394  18.903 -15.054  1.00  0.00
ATOM   1713 HD23 LEU   108       4.131  18.591 -15.285  1.00  0.00
ATOM   1714  C   LEU   108       2.496  13.854 -15.224  1.00  0.00
ATOM   1715  O   LEU   108       1.865  13.696 -14.188  1.00  0.00
ATOM   1716  N   ALA   109       2.007  13.515 -16.434  1.00  0.00
ATOM   1717  H   ALA   109       2.566  13.679 -17.259  1.00  0.00
ATOM   1718  CA  ALA   109       0.645  12.978 -16.609  1.00  0.00
ATOM   1719  HA  ALA   109      -0.053  13.710 -16.203  1.00  0.00
ATOM   1720  CB  ALA   109       0.339  12.782 -18.087  1.00  0.00
ATOM   1721  HB1 ALA   109       1.024  12.044 -18.506  1.00  0.00
ATOM   1722  HB2 ALA   109      -0.687  12.431 -18.203  1.00  0.00
ATOM   1723  HB3 ALA   109       0.460  13.729 -18.613  1.00  0.00
ATOM   1724  C   ALA   109       0.433  11.672 -15.849  1.00  0.00
ATOM   1725  O   ALA   109      -0.613  11.477 -15.229  1.00  0.00
ATOM   1726  N   GLN   110       1.441  10.790 -15.880  1.00  0.00
ATOM   1727  H   GLN   110       2.252  11.019 -16.436  1.00  0.00
ATOM   1728  CA  GLN   110       1.412   9.502 -15.194  1.00  0.00
ATOM   1729  HA  GLN   110       0.505   8.953 -15.449  1.00  0.00
ATOM   1730  CB  GLN   110       2.619   8.680 -15.634  1.00  0.00
ATOM   1731  HB2 GLN   110       2.988   9.133 -16.554  1.00  0.00
ATOM   1732  HB3 GLN   110       3.370   8.783 -14.852  1.00  0.00
ATOM   1733  CG  GLN   110       2.339   7.223 -15.871  1.00  0.00
ATOM   1734  HG2 GLN   110       2.162   6.715 -14.923  1.00  0.00
ATOM   1735  HG3 GLN   110       1.462   7.118 -16.509  1.00  0.00
ATOM   1736  CD  GLN   110       3.520   6.567 -16.559  1.00  0.00
ATOM   1737  OE1 GLN   110       4.016   7.029 -17.596  1.00  0.00
ATOM   1738  NE2 GLN   110       4.006   5.476 -15.994  1.00  0.00
ATOM   1739 HE21 GLN   110       4.792   5.001 -16.413  1.00  0.00
ATOM   1740 HE22 GLN   110       3.588   5.122 -15.145  1.00  0.00
ATOM   1741  C   GLN   110       1.405   9.692 -13.675  1.00  0.00
ATOM   1742  O   GLN   110       0.706   8.961 -12.974  1.00  0.00
ATOM   1743  N   LEU   111       2.154  10.687 -13.165  1.00  0.00
ATOM   1744  H   LEU   111       2.750  11.222 -13.780  1.00  0.00
ATOM   1745  CA  LEU   111       2.182  10.991 -11.724  1.00  0.00
ATOM   1746  HA  LEU   111       2.410  10.082 -11.169  1.00  0.00
ATOM   1747  CB  LEU   111       3.254  12.058 -11.389  1.00  0.00
ATOM   1748  HB2 LEU   111       3.023  12.851 -12.100  1.00  0.00
ATOM   1749  HB3 LEU   111       3.102  12.425 -10.374  1.00  0.00
ATOM   1750  CG  LEU   111       4.723  11.623 -11.563  1.00  0.00
ATOM   1751  HG  LEU   111       4.841  11.175 -12.549  1.00  0.00
ATOM   1752  CD1 LEU   111       5.664  12.819 -11.431  1.00  0.00
ATOM   1753 HD11 LEU   111       5.547  13.267 -10.444  1.00  0.00
ATOM   1754 HD12 LEU   111       6.694  12.486 -11.557  1.00  0.00
ATOM   1755 HD13 LEU   111       5.425  13.557 -12.196  1.00  0.00
ATOM   1756  CD2 LEU   111       5.103  10.490 -10.574  1.00  0.00
ATOM   1757 HD21 LEU   111       4.465   9.624 -10.750  1.00  0.00
ATOM   1758 HD22 LEU   111       6.145  10.210 -10.726  1.00  0.00
ATOM   1759 HD23 LEU   111       4.967  10.839  -9.550  1.00  0.00
ATOM   1760  C   LEU   111       0.809  11.468 -11.244  1.00  0.00
ATOM   1761  O   LEU   111       0.388  11.134 -10.134  1.00  0.00
ATOM   1762  N   LEU   112       0.110  12.242 -12.094  1.00  0.00
ATOM   1763  H   LEU   112       0.566  12.519 -12.952  1.00  0.00
ATOM   1764  CA  LEU   112      -1.223  12.780 -11.810  1.00  0.00
ATOM   1765  HA  LEU   112      -1.250  13.172 -10.793  1.00  0.00
ATOM   1766  CB  LEU   112      -1.578  13.923 -12.790  1.00  0.00
ATOM   1767  HB2 LEU   112      -1.410  13.462 -13.763  1.00  0.00
ATOM   1768  HB3 LEU   112      -2.626  14.208 -12.700  1.00  0.00
ATOM   1769  CG  LEU   112      -0.697  15.169 -12.658  1.00  0.00
ATOM   1770  HG  LEU   112       0.342  14.853 -12.579  1.00  0.00
ATOM   1771  CD1 LEU   112      -0.853  16.070 -13.835  1.00  0.00
ATOM   1772 HD11 LEU   112      -1.893  16.388 -13.914  1.00  0.00
ATOM   1773 HD12 LEU   112      -0.215  16.945 -13.710  1.00  0.00
ATOM   1774 HD13 LEU   112      -0.566  15.538 -14.741  1.00  0.00
ATOM   1775  CD2 LEU   112      -0.956  15.927 -11.322  1.00  0.00
ATOM   1776 HD21 LEU   112      -0.739  15.267 -10.482  1.00  0.00
ATOM   1777 HD22 LEU   112      -0.310  16.804 -11.270  1.00  0.00
ATOM   1778 HD23 LEU   112      -1.998  16.241 -11.277  1.00  0.00
ATOM   1779  C   LEU   112      -2.250  11.667 -11.843  1.00  0.00
ATOM   1780  O   LEU   112      -3.192  11.700 -11.056  1.00  0.00
ATOM   1781  N   LEU   113      -2.059  10.665 -12.737  1.00  0.00
ATOM   1782  H   LEU   113      -1.323  10.752 -13.422  1.00  0.00
ATOM   1783  CA  LEU   113      -2.923   9.479 -12.790  1.00  0.00
ATOM   1784  HA  LEU   113      -3.963   9.801 -12.855  1.00  0.00
ATOM   1785  CB  LEU   113      -2.607   8.581 -14.009  1.00  0.00
ATOM   1786  HB2 LEU   113      -2.711   9.233 -14.876  1.00  0.00
ATOM   1787  HB3 LEU   113      -1.564   8.285 -13.900  1.00  0.00
ATOM   1788  CG  LEU   113      -3.490   7.310 -14.206  1.00  0.00
ATOM   1789  HG  LEU   113      -3.435   6.716 -13.293  1.00  0.00
ATOM   1790  CD1 LEU   113      -4.952   7.657 -14.502  1.00  0.00
ATOM   1791 HD11 LEU   113      -5.008   8.251 -15.415  1.00  0.00
ATOM   1792 HD12 LEU   113      -5.525   6.739 -14.631  1.00  0.00
ATOM   1793 HD13 LEU   113      -5.366   8.230 -13.671  1.00  0.00
ATOM   1794  CD2 LEU   113      -2.976   6.471 -15.350  1.00  0.00
ATOM   1795 HD21 LEU   113      -1.953   6.159 -15.141  1.00  0.00
ATOM   1796 HD22 LEU   113      -3.607   5.591 -15.468  1.00  0.00
ATOM   1797 HD23 LEU   113      -2.996   7.058 -16.269  1.00  0.00
ATOM   1798  C   LEU   113      -2.770   8.684 -11.475  1.00  0.00
ATOM   1799  O   LEU   113      -3.775   8.254 -10.913  1.00  0.00
ATOM   1800  N   PHE   114      -1.527   8.520 -10.981  1.00  0.00
ATOM   1801  H   PHE   114      -0.744   8.849 -11.529  1.00  0.00
ATOM   1802  CA  PHE   114      -1.249   7.835  -9.707  1.00  0.00
ATOM   1803  HA  PHE   114      -1.662   6.827  -9.746  1.00  0.00
ATOM   1804  CB  PHE   114       0.270   7.736  -9.423  1.00  0.00
ATOM   1805  HB2 PHE   114       0.681   8.746  -9.443  1.00  0.00
ATOM   1806  HB3 PHE   114       0.430   7.299  -8.438  1.00  0.00
ATOM   1807  CG  PHE   114       1.091   6.914 -10.402  1.00  0.00
ATOM   1808  CD1 PHE   114       0.480   6.007 -11.266  1.00  0.00
ATOM   1809  HD1 PHE   114      -0.603   5.889 -11.233  1.00  0.00
ATOM   1810  CE1 PHE   114       1.239   5.253 -12.167  1.00  0.00
ATOM   1811  HE1 PHE   114       0.751   4.547 -12.839  1.00  0.00
ATOM   1812  CZ  PHE   114       2.609   5.405 -12.202  1.00  0.00
ATOM   1813  HZ  PHE   114       3.200   4.829 -12.914  1.00  0.00
ATOM   1814  CE2 PHE   114       3.231   6.282 -11.341  1.00  0.00
ATOM   1815  HE2 PHE   114       4.315   6.390 -11.364  1.00  0.00
ATOM   1816  CD2 PHE   114       2.474   7.033 -10.441  1.00  0.00
ATOM   1817  HD2 PHE   114       2.967   7.723  -9.758  1.00  0.00
ATOM   1818  C   PHE   114      -1.956   8.577  -8.564  1.00  0.00
ATOM   1819  O   PHE   114      -2.635   7.940  -7.763  1.00  0.00
ATOM   1820  N   ALA   115      -1.849   9.923  -8.550  1.00  0.00
ATOM   1821  H   ALA   115      -1.244  10.354  -9.234  1.00  0.00
ATOM   1822  CA  ALA   115      -2.521  10.790  -7.567  1.00  0.00
ATOM   1823  HA  ALA   115      -2.188  10.536  -6.561  1.00  0.00
ATOM   1824  CB  ALA   115      -2.187  12.250  -7.837  1.00  0.00
ATOM   1825  HB1 ALA   115      -2.522  12.521  -8.838  1.00  0.00
ATOM   1826  HB2 ALA   115      -2.689  12.880  -7.103  1.00  0.00
ATOM   1827  HB3 ALA   115      -1.109  12.396  -7.764  1.00  0.00
ATOM   1828  C   ALA   115      -4.049  10.560  -7.616  1.00  0.00
ATOM   1829  O   ALA   115      -4.662  10.338  -6.571  1.00  0.00
ATOM   1830  N   GLN   116      -4.642  10.548  -8.823  1.00  0.00
ATOM   1831  H   GLN   116      -4.089  10.759  -9.641  1.00  0.00
ATOM   1832  CA  GLN   116      -6.086  10.285  -9.002  1.00  0.00
ATOM   1833  HA  GLN   116      -6.668  11.046  -8.481  1.00  0.00
ATOM   1834  CB  GLN   116      -6.454  10.319 -10.489  1.00  0.00
ATOM   1835  HB2 GLN   116      -6.146  11.287 -10.883  1.00  0.00
ATOM   1836  HB3 GLN   116      -5.891   9.529 -10.986  1.00  0.00
ATOM   1837  CG  GLN   116      -7.932  10.120 -10.741  1.00  0.00
ATOM   1838  HG2 GLN   116      -8.298   9.396 -10.013  1.00  0.00
ATOM   1839  HG3 GLN   116      -8.490  11.050 -10.640  1.00  0.00
ATOM   1840  CD  GLN   116      -8.159   9.573 -12.114  1.00  0.00
ATOM   1841  OE1 GLN   116      -7.661  10.107 -13.104  1.00  0.00
ATOM   1842  NE2 GLN   116      -8.956   8.533 -12.200  1.00  0.00
ATOM   1843 HE21 GLN   116      -9.147   8.121 -13.101  1.00  0.00
ATOM   1844 HE22 GLN   116      -9.373   8.150 -11.364  1.00  0.00
ATOM   1845  C   GLN   116      -6.509   8.924  -8.400  1.00  0.00
ATOM   1846  O   GLN   116      -7.505   8.840  -7.682  1.00  0.00
ATOM   1847  N   GLN   117      -5.745   7.875  -8.703  1.00  0.00
ATOM   1848  H   GLN   117      -4.982   8.032  -9.347  1.00  0.00
ATOM   1849  CA  GLN   117      -5.983   6.508  -8.228  1.00  0.00
ATOM   1850  HA  GLN   117      -7.010   6.211  -8.441  1.00  0.00
ATOM   1851  CB  GLN   117      -5.035   5.537  -8.938  1.00  0.00
ATOM   1852  HB2 GLN   117      -4.015   5.885  -8.777  1.00  0.00
ATOM   1853  HB3 GLN   117      -5.159   4.554  -8.483  1.00  0.00
ATOM   1854  CG  GLN   117      -5.310   5.440 -10.447  1.00  0.00
ATOM   1855  HG2 GLN   117      -6.319   5.061 -10.614  1.00  0.00
ATOM   1856  HG3 GLN   117      -5.225   6.442 -10.868  1.00  0.00
ATOM   1857  CD  GLN   117      -4.330   4.534 -11.154  1.00  0.00
ATOM   1858  OE1 GLN   117      -3.325   4.095 -10.589  1.00  0.00
ATOM   1859  NE2 GLN   117      -4.613   4.210 -12.412  1.00  0.00
ATOM   1860 HE21 GLN   117      -3.988   3.606 -12.927  1.00  0.00
ATOM   1861 HE22 GLN   117      -5.451   4.569 -12.846  1.00  0.00
ATOM   1862  C   GLN   117      -5.838   6.406  -6.708  1.00  0.00
ATOM   1863  O   GLN   117      -6.611   5.698  -6.064  1.00  0.00
ATOM   1864  N   ILE   118      -4.870   7.125  -6.128  1.00  0.00
ATOM   1865  H   ILE   118      -4.200   7.614  -6.704  1.00  0.00
ATOM   1866  CA  ILE   118      -4.697   7.170  -4.662  1.00  0.00
ATOM   1867  HA  ILE   118      -4.617   6.169  -4.240  1.00  0.00
ATOM   1868  CB  ILE   118      -3.454   8.003  -4.254  1.00  0.00
ATOM   1869  HB  ILE   118      -3.436   8.920  -4.844  1.00  0.00
ATOM   1870  CG2 ILE   118      -3.500   8.360  -2.749  1.00  0.00
ATOM   1871 HG21 ILE   118      -3.517   7.444  -2.159  1.00  0.00
ATOM   1872 HG22 ILE   118      -2.618   8.944  -2.487  1.00  0.00
ATOM   1873 HG23 ILE   118      -4.396   8.943  -2.540  1.00  0.00
ATOM   1874  CG1 ILE   118      -2.135   7.254  -4.609  1.00  0.00
ATOM   1875 HG12 ILE   118      -1.967   6.521  -3.820  1.00  0.00
ATOM   1876 HG13 ILE   118      -2.310   6.738  -5.553  1.00  0.00
ATOM   1877  CD1 ILE   118      -0.873   8.177  -4.744  1.00  0.00
ATOM   1878 HD11 ILE   118      -0.697   8.693  -3.800  1.00  0.00
ATOM   1879 HD12 ILE   118      -0.003   7.569  -4.992  1.00  0.00
ATOM   1880 HD13 ILE   118      -1.040   8.910  -5.533  1.00  0.00
ATOM   1881  C   ILE   118      -5.993   7.737  -4.049  1.00  0.00
ATOM   1882  O   ILE   118      -6.510   7.182  -3.078  1.00  0.00
ATOM   1883  N   CYS   119      -6.519   8.831  -4.640  1.00  0.00
ATOM   1884  H   CYS   119      -5.975   9.280  -5.364  1.00  0.00
ATOM   1885  CA  CYS   119      -7.757   9.478  -4.200  1.00  0.00
ATOM   1886  HA  CYS   119      -7.709   9.660  -3.126  1.00  0.00
ATOM   1887  CB  CYS   119      -7.971  10.813  -4.911  1.00  0.00
ATOM   1888  HB2 CYS   119      -7.869  10.698  -5.991  1.00  0.00
ATOM   1889  HB3 CYS   119      -8.954  11.223  -4.681  1.00  0.00
ATOM   1890  SG  CYS   119      -6.772  12.078  -4.426  1.00  0.00
ATOM   1891  HG  CYS   119      -7.256  13.036  -5.212  1.00  0.00
ATOM   1892  C   CYS   119      -8.963   8.556  -4.332  1.00  0.00
ATOM   1893  O   CYS   119      -9.821   8.548  -3.448  1.00  0.00
ATOM   1894  N   GLU   120      -9.023   7.764  -5.415  1.00  0.00
ATOM   1895  H   GLU   120      -8.357   7.887  -6.165  1.00  0.00
ATOM   1896  CA  GLU   120     -10.104   6.796  -5.601  1.00  0.00
ATOM   1897  HA  GLU   120     -11.063   7.300  -5.482  1.00  0.00
ATOM   1898  CB  GLU   120     -10.055   6.158  -6.994  1.00  0.00
ATOM   1899  HB2 GLU   120      -9.046   5.782  -7.162  1.00  0.00
ATOM   1900  HB3 GLU   120     -10.760   5.326  -7.013  1.00  0.00
ATOM   1901  CG  GLU   120     -10.413   7.148  -8.084  1.00  0.00
ATOM   1902  HG2 GLU   120     -11.368   7.619  -7.852  1.00  0.00
ATOM   1903  HG3 GLU   120      -9.625   7.901  -8.070  1.00  0.00
ATOM   1904  CD  GLU   120     -10.483   6.517  -9.460  1.00  0.00
ATOM   1905  OE1 GLU   120      -9.493   6.630 -10.217  1.00  0.00
ATOM   1906  OE2 GLU   120     -11.510   5.869  -9.764  1.00  0.00
ATOM   1907  C   GLU   120     -10.099   5.736  -4.493  1.00  0.00
ATOM   1908  O   GLU   120     -11.135   5.488  -3.893  1.00  0.00
ATOM   1909  N   GLY   121      -8.932   5.168  -4.200  1.00  0.00
ATOM   1910  H   GLY   121      -8.113   5.428  -4.731  1.00  0.00
ATOM   1911  CA  GLY   121      -8.782   4.180  -3.137  1.00  0.00
ATOM   1912  HA2 GLY   121      -9.495   3.374  -3.310  1.00  0.00
ATOM   1913  HA3 GLY   121      -7.768   3.782  -3.175  1.00  0.00
ATOM   1914  C   GLY   121      -9.029   4.770  -1.765  1.00  0.00
ATOM   1915  O   GLY   121      -9.632   4.124  -0.911  1.00  0.00
ATOM   1916  N   MET   122      -8.586   6.023  -1.545  1.00  0.00
ATOM   1917  H   MET   122      -8.009   6.472  -2.241  1.00  0.00
ATOM   1918  CA  MET   122      -8.797   6.710  -0.268  1.00  0.00
ATOM   1919  HA  MET   122      -8.615   6.017   0.553  1.00  0.00
ATOM   1920  CB  MET   122      -7.850   7.902  -0.122  1.00  0.00
ATOM   1921  HB2 MET   122      -7.898   8.474  -1.048  1.00  0.00
ATOM   1922  HB3 MET   122      -8.218   8.514   0.702  1.00  0.00
ATOM   1923  CG  MET   122      -6.394   7.494   0.154  1.00  0.00
ATOM   1924  HG2 MET   122      -6.062   6.899  -0.697  1.00  0.00
ATOM   1925  HG3 MET   122      -5.809   8.412   0.205  1.00  0.00
ATOM   1926  SD  MET   122      -6.149   6.544   1.680  1.00  0.00
ATOM   1927  CE  MET   122      -6.783   7.743   2.884  1.00  0.00
ATOM   1928  HE1 MET   122      -7.826   7.966   2.660  1.00  0.00
ATOM   1929  HE2 MET   122      -6.709   7.324   3.888  1.00  0.00
ATOM   1930  HE3 MET   122      -6.195   8.659   2.829  1.00  0.00
ATOM   1931  C   MET   122     -10.280   7.106  -0.077  1.00  0.00
ATOM   1932  O   MET   122     -10.799   6.982   1.038  1.00  0.00
ATOM   1933  N   ALA   123     -10.978   7.513  -1.163  1.00  0.00
ATOM   1934  H   ALA   123     -10.510   7.619  -2.052  1.00  0.00
ATOM   1935  CA  ALA   123     -12.414   7.858  -1.081  1.00  0.00
ATOM   1936  HA  ALA   123     -12.567   8.604  -0.301  1.00  0.00
ATOM   1937  CB  ALA   123     -12.917   8.425  -2.401  1.00  0.00
ATOM   1938  HB1 ALA   123     -12.779   7.686  -3.191  1.00  0.00
ATOM   1939  HB2 ALA   123     -13.976   8.668  -2.313  1.00  0.00
ATOM   1940  HB3 ALA   123     -12.356   9.327  -2.647  1.00  0.00
ATOM   1941  C   ALA   123     -13.222   6.620  -0.699  1.00  0.00
ATOM   1942  O   ALA   123     -14.138   6.715   0.119  1.00  0.00
ATOM   1943  N   TYR   124     -12.864   5.458  -1.268  1.00  0.00
ATOM   1944  H   TYR   124     -12.156   5.463  -1.988  1.00  0.00
ATOM   1945  CA  TYR   124     -13.505   4.187  -0.934  1.00  0.00
ATOM   1946  HA  TYR   124     -14.584   4.282  -1.058  1.00  0.00
ATOM   1947  CB  TYR   124     -13.003   3.052  -1.846  1.00  0.00
ATOM   1948  HB2 TYR   124     -13.524   3.174  -2.795  1.00  0.00
ATOM   1949  HB3 TYR   124     -11.931   3.175  -2.002  1.00  0.00
ATOM   1950  CG  TYR   124     -13.276   1.668  -1.295  1.00  0.00
ATOM   1951  CD1 TYR   124     -14.520   1.059  -1.458  1.00  0.00
ATOM   1952  HD1 TYR   124     -15.291   1.583  -2.024  1.00  0.00
ATOM   1953  CE1 TYR   124     -14.786  -0.199  -0.913  1.00  0.00
ATOM   1954  HE1 TYR   124     -15.760  -0.667  -1.055  1.00  0.00
ATOM   1955  CZ  TYR   124     -13.793  -0.865  -0.211  1.00  0.00
ATOM   1956  OH  TYR   124     -14.017  -2.094   0.352  1.00  0.00
ATOM   1957  HH  TYR   124     -14.909  -2.418   0.203  1.00  0.00
ATOM   1958  CE2 TYR   124     -12.553  -0.279  -0.042  1.00  0.00
ATOM   1959  HE2 TYR   124     -11.771  -0.801   0.510  1.00  0.00
ATOM   1960  CD2 TYR   124     -12.304   0.981  -0.578  1.00  0.00
ATOM   1961  HD2 TYR   124     -11.329   1.449  -0.440  1.00  0.00
ATOM   1962  C   TYR   124     -13.246   3.865   0.556  1.00  0.00
ATOM   1963  O   TYR   124     -14.194   3.517   1.274  1.00  0.00
ATOM   1964  N   LEU   125     -11.968   3.985   1.005  1.00  0.00
ATOM   1965  H   LEU   125     -11.238   4.191   0.339  1.00  0.00
ATOM   1966  CA  LEU   125     -11.586   3.721   2.398  1.00  0.00
ATOM   1967  HA  LEU   125     -11.831   2.690   2.652  1.00  0.00
ATOM   1968  CB  LEU   125     -10.069   3.936   2.614  1.00  0.00
ATOM   1969  HB2 LEU   125      -9.599   3.273   1.887  1.00  0.00
ATOM   1970  HB3 LEU   125      -9.830   4.971   2.369  1.00  0.00
ATOM   1971  CG  LEU   125      -9.546   3.611   4.011  1.00  0.00
ATOM   1972  HG  LEU   125     -10.192   4.087   4.749  1.00  0.00
ATOM   1973  CD1 LEU   125      -9.532   2.111   4.243  1.00  0.00
ATOM   1974 HD11 LEU   125      -8.886   1.635   3.505  1.00  0.00
ATOM   1975 HD12 LEU   125      -9.156   1.901   5.244  1.00  0.00
ATOM   1976 HD13 LEU   125     -10.545   1.719   4.146  1.00  0.00
ATOM   1977  CD2 LEU   125      -8.175   4.182   4.214  1.00  0.00
ATOM   1978 HD21 LEU   125      -8.210   5.265   4.096  1.00  0.00
ATOM   1979 HD22 LEU   125      -7.824   3.937   5.216  1.00  0.00
ATOM   1980 HD23 LEU   125      -7.492   3.759   3.477  1.00  0.00
ATOM   1981  C   LEU   125     -12.405   4.553   3.394  1.00  0.00
ATOM   1982  O   LEU   125     -12.912   4.008   4.370  1.00  0.00
ATOM   1983  N   HIE   126     -12.547   5.855   3.130  1.00  0.00
ATOM   1984  H   HIE   126     -12.036   6.230   2.344  1.00  0.00
ATOM   1985  CA  HIE   126     -13.323   6.782   3.961  1.00  0.00
ATOM   1986  HA  HIE   126     -13.022   6.684   5.005  1.00  0.00
ATOM   1987  CB  HIE   126     -13.081   8.229   3.516  1.00  0.00
ATOM   1988  HB2 HIE   126     -13.086   8.278   2.427  1.00  0.00
ATOM   1989  HB3 HIE   126     -13.844   8.899   3.913  1.00  0.00
ATOM   1990  CG  HIE   126     -11.754   8.776   3.964  1.00  0.00
ATOM   1991  ND1 HIE   126     -11.459  10.112   3.842  1.00  0.00
ATOM   1992  CE1 HIE   126     -10.248  10.260   4.355  1.00  0.00
ATOM   1993  HE1 HIE   126      -9.825  11.264   4.361  1.00  0.00
ATOM   1994  NE2 HIE   126      -9.751   9.098   4.787  1.00  0.00
ATOM   1995  HE2 HIE   126      -8.854   8.926   5.218  1.00  0.00
ATOM   1996  CD2 HIE   126     -10.699   8.143   4.539  1.00  0.00
ATOM   1997  HD2 HIE   126     -10.508   7.103   4.806  1.00  0.00
ATOM   1998  C   HIE   126     -14.822   6.447   3.957  1.00  0.00
ATOM   1999  O   HIE   126     -15.475   6.581   4.995  1.00  0.00
ATOM   2000  N   ALA   127     -15.351   5.975   2.805  1.00  0.00
ATOM   2001  H   ALA   127     -14.754   5.929   1.992  1.00  0.00
ATOM   2002  CA  ALA   127     -16.760   5.577   2.659  1.00  0.00
ATOM   2003  HA  ALA   127     -17.400   6.374   3.037  1.00  0.00
ATOM   2004  CB  ALA   127     -17.097   5.336   1.196  1.00  0.00
ATOM   2005  HB1 ALA   127     -16.470   4.534   0.806  1.00  0.00
ATOM   2006  HB2 ALA   127     -18.145   5.053   1.106  1.00  0.00
ATOM   2007  HB3 ALA   127     -16.917   6.247   0.626  1.00  0.00
ATOM   2008  C   ALA   127     -17.050   4.324   3.492  1.00  0.00
ATOM   2009  O   ALA   127     -18.177   4.135   3.924  1.00  0.00
ATOM   2010  N   GLN   128     -16.013   3.504   3.756  1.00  0.00
ATOM   2011  H   GLN   128     -15.133   3.762   3.332  1.00  0.00
ATOM   2012  CA  GLN   128     -16.061   2.286   4.575  1.00  0.00
ATOM   2013  HA  GLN   128     -17.032   1.803   4.461  1.00  0.00
ATOM   2014  CB  GLN   128     -14.966   1.298   4.139  1.00  0.00
ATOM   2015  HB2 GLN   128     -14.021   1.839   4.180  1.00  0.00
ATOM   2016  HB3 GLN   128     -14.956   0.496   4.877  1.00  0.00
ATOM   2017  CG  GLN   128     -15.152   0.704   2.745  1.00  0.00
ATOM   2018  HG2 GLN   128     -15.049   1.526   2.037  1.00  0.00
ATOM   2019  HG3 GLN   128     -14.381  -0.041   2.551  1.00  0.00
ATOM   2020  CD  GLN   128     -16.500   0.064   2.545  1.00  0.00
ATOM   2021  OE1 GLN   128     -17.333   0.561   1.790  1.00  0.00
ATOM   2022  NE2 GLN   128     -16.758  -1.027   3.247  1.00  0.00
ATOM   2023 HE21 GLN   128     -17.650  -1.490   3.145  1.00  0.00
ATOM   2024 HE22 GLN   128     -16.063  -1.391   3.882  1.00  0.00
ATOM   2025  C   GLN   128     -15.867   2.634   6.053  1.00  0.00
ATOM   2026  O   GLN   128     -15.827   1.737   6.900  1.00  0.00
ATOM   2027  N   HIE   129     -15.731   3.937   6.350  1.00  0.00
ATOM   2028  H   HIE   129     -15.565   4.525   5.545  1.00  0.00
ATOM   2029  CA  HIE   129     -15.541   4.514   7.680  1.00  0.00
ATOM   2030  HA  HIE   129     -15.349   5.582   7.573  1.00  0.00
ATOM   2031  CB  HIE   129     -16.768   4.323   8.595  1.00  0.00
ATOM   2032  HB2 HIE   129     -16.979   3.263   8.736  1.00  0.00
ATOM   2033  HB3 HIE   129     -16.586   4.788   9.564  1.00  0.00
ATOM   2034  CG  HIE   129     -18.018   4.940   8.051  1.00  0.00
ATOM   2035  ND1 HIE   129     -18.266   6.292   8.178  1.00  0.00
ATOM   2036  CE1 HIE   129     -19.444   6.494   7.608  1.00  0.00
ATOM   2037  HE1 HIE   129     -19.838   7.510   7.615  1.00  0.00
ATOM   2038  NE2 HIE   129     -19.946   5.366   7.113  1.00  0.00
ATOM   2039  HE2 HIE   129     -20.816   5.242   6.616  1.00  0.00
ATOM   2040  CD2 HIE   129     -19.056   4.365   7.399  1.00  0.00
ATOM   2041  HD2 HIE   129     -19.272   3.341   7.098  1.00  0.00
ATOM   2042  C   HIE   129     -14.205   4.179   8.345  1.00  0.00
ATOM   2043  O   HIE   129     -14.142   3.956   9.555  1.00  0.00
ATOM   2044  N   TYR   130     -13.125   4.195   7.553  1.00  0.00
ATOM   2045  H   TYR   130     -13.246   4.355   6.563  1.00  0.00
ATOM   2046  CA  TYR   130     -11.778   3.980   8.056  1.00  0.00
ATOM   2047  HA  TYR   130     -11.813   3.886   9.142  1.00  0.00
ATOM   2048  CB  TYR   130     -11.144   2.705   7.473  1.00  0.00
ATOM   2049  HB2 TYR   130     -11.304   2.859   6.406  1.00  0.00
ATOM   2050  HB3 TYR   130     -10.074   2.679   7.680  1.00  0.00
ATOM   2051  CG  TYR   130     -11.771   1.393   7.893  1.00  0.00
ATOM   2052  CD1 TYR   130     -11.598   0.897   9.181  1.00  0.00
ATOM   2053  HD1 TYR   130     -11.010   1.478   9.892  1.00  0.00
ATOM   2054  CE1 TYR   130     -12.160  -0.317   9.571  1.00  0.00
ATOM   2055  HE1 TYR   130     -12.064  -0.661  10.601  1.00  0.00
ATOM   2056  CZ  TYR   130     -12.830  -1.094   8.641  1.00  0.00
ATOM   2057  OH  TYR   130     -13.355  -2.306   9.011  1.00  0.00
ATOM   2058  HH  TYR   130     -13.200  -2.516   9.934  1.00  0.00
ATOM   2059  CE2 TYR   130     -12.981  -0.639   7.342  1.00  0.00
ATOM   2060  HE2 TYR   130     -13.530  -1.234   6.612  1.00  0.00
ATOM   2061  CD2 TYR   130     -12.428   0.585   6.969  1.00  0.00
ATOM   2062  HD2 TYR   130     -12.505   0.926   5.937  1.00  0.00
ATOM   2063  C   TYR   130     -10.877   5.161   7.703  1.00  0.00
ATOM   2064  O   TYR   130     -11.064   5.806   6.675  1.00  0.00
ATOM   2065  N   ILE   131      -9.895   5.430   8.555  1.00  0.00
ATOM   2066  H   ILE   131      -9.912   4.975   9.456  1.00  0.00
ATOM   2067  CA  ILE   131      -8.854   6.419   8.298  1.00  0.00
ATOM   2068  HA  ILE   131      -8.972   6.886   7.320  1.00  0.00
ATOM   2069  CB  ILE   131      -8.709   7.516   9.378  1.00  0.00
ATOM   2070  HB  ILE   131      -7.706   7.940   9.331  1.00  0.00
ATOM   2071  CG2 ILE   131      -9.749   8.629   9.134  1.00  0.00
ATOM   2072 HG21 ILE   131     -10.752   8.206   9.183  1.00  0.00
ATOM   2073 HG22 ILE   131      -9.643   9.400   9.898  1.00  0.00
ATOM   2074 HG23 ILE   131      -9.587   9.068   8.150  1.00  0.00
ATOM   2075  CG1 ILE   131      -8.760   6.920  10.821  1.00  0.00
ATOM   2076 HG12 ILE   131      -9.794   6.611  10.975  1.00  0.00
ATOM   2077 HG13 ILE   131      -8.118   6.039  10.798  1.00  0.00
ATOM   2078  CD1 ILE   131      -8.331   7.828  11.954  1.00  0.00
ATOM   2079 HD11 ILE   131      -8.973   8.708  11.978  1.00  0.00
ATOM   2080 HD12 ILE   131      -8.413   7.293  12.900  1.00  0.00
ATOM   2081 HD13 ILE   131      -7.297   8.137  11.801  1.00  0.00
ATOM   2082  C   ILE   131      -7.578   5.612   8.101  1.00  0.00
ATOM   2083  O   ILE   131      -7.415   4.586   8.753  1.00  0.00
ATOM   2084  N   HIE   132      -6.690   6.045   7.205  1.00  0.00
ATOM   2085  H   HIE   132      -6.907   6.864   6.655  1.00  0.00
ATOM   2086  CA  HIE   132      -5.449   5.312   6.906  1.00  0.00
ATOM   2087  HA  HIE   132      -5.614   4.242   7.036  1.00  0.00
ATOM   2088  CB  HIE   132      -5.001   5.568   5.457  1.00  0.00
ATOM   2089  HB2 HIE   132      -5.828   5.393   4.769  1.00  0.00
ATOM   2090  HB3 HIE   132      -4.649   6.594   5.346  1.00  0.00
ATOM   2091  CG  HIE   132      -3.883   4.682   5.014  1.00  0.00
ATOM   2092  ND1 HIE   132      -2.565   4.970   5.338  1.00  0.00
ATOM   2093  CE1 HIE   132      -1.850   3.986   4.813  1.00  0.00
ATOM   2094  HE1 HIE   132      -0.771   4.010   4.968  1.00  0.00
ATOM   2095  NE2 HIE   132      -2.627   3.107   4.159  1.00  0.00
ATOM   2096  HE2 HIE   132      -2.341   2.276   3.661  1.00  0.00
ATOM   2097  CD2 HIE   132      -3.923   3.541   4.286  1.00  0.00
ATOM   2098  HD2 HIE   132      -4.735   2.973   3.832  1.00  0.00
ATOM   2099  C   HIE   132      -4.339   5.646   7.902  1.00  0.00
ATOM   2100  O   HIE   132      -3.679   4.735   8.421  1.00  0.00
ATOM   2101  N   ARG   133      -4.098   6.950   8.132  1.00  0.00
ATOM   2102  H   ARG   133      -4.564   7.617   7.534  1.00  0.00
ATOM   2103  CA  ARG   133      -3.104   7.449   9.091  1.00  0.00
ATOM   2104  HA  ARG   133      -3.150   8.538   9.125  1.00  0.00
ATOM   2105  CB  ARG   133      -3.363   6.901  10.510  1.00  0.00
ATOM   2106  HB2 ARG   133      -3.409   5.815  10.433  1.00  0.00
ATOM   2107  HB3 ARG   133      -2.510   7.185  11.126  1.00  0.00
ATOM   2108  CG  ARG   133      -4.641   7.418  11.146  1.00  0.00
ATOM   2109  HG2 ARG   133      -4.544   8.495  11.280  1.00  0.00
ATOM   2110  HG3 ARG   133      -5.468   7.209  10.469  1.00  0.00
ATOM   2111  CD  ARG   133      -4.910   6.762  12.493  1.00  0.00
ATOM   2112  HD2 ARG   133      -5.907   7.051  12.826  1.00  0.00
ATOM   2113  HD3 ARG   133      -4.870   5.680  12.366  1.00  0.00
ATOM   2114  NE  ARG   133      -3.945   7.148  13.516  1.00  0.00
ATOM   2115  HE  ARG   133      -3.688   8.124  13.565  1.00  0.00
ATOM   2116  CZ  ARG   133      -3.394   6.304  14.381  1.00  0.00
ATOM   2117  NH1 ARG   133      -3.701   5.013  14.346  1.00  0.00
ATOM   2118 HH11 ARG   133      -4.357   4.671  13.658  1.00  0.00
ATOM   2119 HH12 ARG   133      -3.277   4.378  15.007  1.00  0.00
ATOM   2120  NH2 ARG   133      -2.530   6.741  15.283  1.00  0.00
ATOM   2121 HH21 ARG   133      -2.288   7.721  15.313  1.00  0.00
ATOM   2122 HH22 ARG   133      -2.115   6.092  15.937  1.00  0.00
ATOM   2123  C   ARG   133      -1.647   7.239   8.710  1.00  0.00
ATOM   2124  O   ARG   133      -0.765   7.538   9.507  1.00  0.00
ATOM   2125  N   ASN   134      -1.368   6.726   7.525  1.00  0.00
ATOM   2126  H   ASN   134      -2.087   6.418   6.887  1.00  0.00
ATOM   2127  CA  ASN   134       0.028   6.516   7.150  1.00  0.00
ATOM   2128  HA  ASN   134       0.647   7.299   7.589  1.00  0.00
ATOM   2129  CB  ASN   134       0.535   5.145   7.656  1.00  0.00
ATOM   2130  HB2 ASN   134       0.128   5.020   8.659  1.00  0.00
ATOM   2131  HB3 ASN   134       0.147   4.360   7.007  1.00  0.00
ATOM   2132  CG  ASN   134       2.040   5.015   7.726  1.00  0.00
ATOM   2133  OD1 ASN   134       2.797   5.956   7.465  1.00  0.00
ATOM   2134  ND2 ASN   134       2.506   3.824   8.046  1.00  0.00
ATOM   2135 HD21 ASN   134       3.503   3.676   8.109  1.00  0.00
ATOM   2136 HD22 ASN   134       1.864   3.066   8.228  1.00  0.00
ATOM   2137  C   ASN   134       0.169   6.650   5.652  1.00  0.00
ATOM   2138  O   ASN   134       0.893   5.882   5.025  1.00  0.00
ATOM   2139  N   LEU   135      -0.546   7.612   5.070  1.00  0.00
ATOM   2140  H   LEU   135      -1.199   8.169   5.603  1.00  0.00
ATOM   2141  CA  LEU   135      -0.500   7.797   3.625  1.00  0.00
ATOM   2142  HA  LEU   135      -0.446   6.822   3.141  1.00  0.00
ATOM   2143  CB  LEU   135      -1.746   8.536   3.106  1.00  0.00
ATOM   2144  HB2 LEU   135      -2.575   7.948   3.500  1.00  0.00
ATOM   2145  HB3 LEU   135      -1.770   9.534   3.542  1.00  0.00
ATOM   2146  CG  LEU   135      -1.874   8.641   1.570  1.00  0.00
ATOM   2147  HG  LEU   135      -1.018   9.202   1.195  1.00  0.00
ATOM   2148  CD1 LEU   135      -1.917   7.231   0.885  1.00  0.00
ATOM   2149 HD11 LEU   135      -2.773   6.670   1.260  1.00  0.00
ATOM   2150 HD12 LEU   135      -2.007   7.354  -0.194  1.00  0.00
ATOM   2151 HD13 LEU   135      -0.999   6.688   1.113  1.00  0.00
ATOM   2152  CD2 LEU   135      -3.111   9.452   1.192  1.00  0.00
ATOM   2153 HD21 LEU   135      -3.031  10.455   1.611  1.00  0.00
ATOM   2154 HD22 LEU   135      -3.186   9.516   0.107  1.00  0.00
ATOM   2155 HD23 LEU   135      -4.001   8.963   1.589  1.00  0.00
ATOM   2156  C   LEU   135       0.801   8.490   3.221  1.00  0.00
ATOM   2157  O   LEU   135       1.006   9.651   3.549  1.00  0.00
ATOM   2158  N   ALA   136       1.700   7.739   2.574  1.00  0.00
ATOM   2159  H   ALA   136       1.461   6.771   2.410  1.00  0.00
ATOM   2160  CA  ALA   136       3.006   8.222   2.109  1.00  0.00
ATOM   2161  HA  ALA   136       2.972   9.283   1.862  1.00  0.00
ATOM   2162  CB  ALA   136       4.056   8.007   3.188  1.00  0.00
ATOM   2163  HB1 ALA   136       4.109   6.948   3.439  1.00  0.00
ATOM   2164  HB2 ALA   136       5.027   8.342   2.823  1.00  0.00
ATOM   2165  HB3 ALA   136       3.786   8.578   4.077  1.00  0.00
ATOM   2166  C   ALA   136       3.391   7.473   0.848  1.00  0.00
ATOM   2167  O   ALA   136       2.867   6.381   0.611  1.00  0.00
ATOM   2168  N   ALA   137       4.334   8.020   0.053  1.00  0.00
ATOM   2169  H   ALA   137       4.687   8.939   0.280  1.00  0.00
ATOM   2170  CA  ALA   137       4.820   7.367  -1.186  1.00  0.00
ATOM   2171  HA  ALA   137       3.964   7.252  -1.851  1.00  0.00
ATOM   2172  CB  ALA   137       5.848   8.241  -1.869  1.00  0.00
ATOM   2173  HB1 ALA   137       6.715   8.358  -1.220  1.00  0.00
ATOM   2174  HB2 ALA   137       6.156   7.777  -2.806  1.00  0.00
ATOM   2175  HB3 ALA   137       5.414   9.220  -2.075  1.00  0.00
ATOM   2176  C   ALA   137       5.396   5.969  -0.931  1.00  0.00
ATOM   2177  O   ALA   137       5.308   5.091  -1.787  1.00  0.00
ATOM   2178  N   ARG   138       5.915   5.751   0.279  1.00  0.00
ATOM   2179  H   ARG   138       5.914   6.538   0.913  1.00  0.00
ATOM   2180  CA  ARG   138       6.468   4.479   0.753  1.00  0.00
ATOM   2181  HA  ARG   138       7.287   4.143   0.116  1.00  0.00
ATOM   2182  CB  ARG   138       7.013   4.710   2.175  1.00  0.00
ATOM   2183  HB2 ARG   138       7.764   5.496   2.094  1.00  0.00
ATOM   2184  HB3 ARG   138       6.175   5.070   2.772  1.00  0.00
ATOM   2185  CG  ARG   138       7.631   3.482   2.849  1.00  0.00
ATOM   2186  HG2 ARG   138       6.908   2.667   2.841  1.00  0.00
ATOM   2187  HG3 ARG   138       8.522   3.181   2.298  1.00  0.00
ATOM   2188  CD  ARG   138       8.009   3.809   4.282  1.00  0.00
ATOM   2189  HD2 ARG   138       7.397   4.637   4.639  1.00  0.00
ATOM   2190  HD3 ARG   138       7.839   2.935   4.910  1.00  0.00
ATOM   2191  NE  ARG   138       9.418   4.191   4.381  1.00  0.00
ATOM   2192  HE  ARG   138      10.076   3.661   3.828  1.00  0.00
ATOM   2193  CZ  ARG   138       9.877   5.178   5.140  1.00  0.00
ATOM   2194  NH1 ARG   138      11.171   5.457   5.161  1.00  0.00
ATOM   2195 HH11 ARG   138      11.811   4.915   4.597  1.00  0.00
ATOM   2196 HH12 ARG   138      11.513   6.209   5.741  1.00  0.00
ATOM   2197  NH2 ARG   138       9.043   5.897   5.881  1.00  0.00
ATOM   2198 HH21 ARG   138       8.054   5.691   5.868  1.00  0.00
ATOM   2199 HH22 ARG   138       9.401   6.646   6.456  1.00  0.00
ATOM   2200  C   ARG   138       5.384   3.381   0.795  1.00  0.00
ATOM   2201  O   ARG   138       5.687   2.194   0.617  1.00  0.00
ATOM   2202  N   ASN   139       4.128   3.790   1.063  1.00  0.00
ATOM   2203  H   ASN   139       4.007   4.774   1.256  1.00  0.00
ATOM   2204  CA  ASN   139       2.978   2.904   1.231  1.00  0.00
ATOM   2205  HA  ASN   139       3.308   1.875   1.377  1.00  0.00
ATOM   2206  CB  ASN   139       2.180   3.342   2.467  1.00  0.00
ATOM   2207  HB2 ASN   139       1.774   4.348   2.365  1.00  0.00
ATOM   2208  HB3 ASN   139       1.362   2.631   2.584  1.00  0.00
ATOM   2209  CG  ASN   139       3.042   3.292   3.705  1.00  0.00
ATOM   2210  OD1 ASN   139       3.778   2.327   3.925  1.00  0.00
ATOM   2211  ND2 ASN   139       3.032   4.347   4.503  1.00  0.00
ATOM   2212 HD21 ASN   139       3.597   4.348   5.340  1.00  0.00
ATOM   2213 HD22 ASN   139       2.459   5.146   4.272  1.00  0.00
ATOM   2214  C   ASN   139       2.108   2.770  -0.002  1.00  0.00
ATOM   2215  O   ASN   139       1.048   2.153   0.069  1.00  0.00
ATOM   2216  N   VAL   140       2.576   3.314  -1.141  1.00  0.00
ATOM   2217  H   VAL   140       3.423   3.863  -1.093  1.00  0.00
ATOM   2218  CA  VAL   140       1.870   3.241  -2.416  1.00  0.00
ATOM   2219  HA  VAL   140       0.924   2.716  -2.292  1.00  0.00
ATOM   2220  CB  VAL   140       1.588   4.629  -3.055  1.00  0.00
ATOM   2221  HB  VAL   140       2.536   5.113  -3.290  1.00  0.00
ATOM   2222  CG1 VAL   140       0.769   4.469  -4.333  1.00  0.00
ATOM   2223 HG11 VAL   140      -0.180   3.986  -4.098  1.00  0.00
ATOM   2224 HG12 VAL   140       0.579   5.449  -4.769  1.00  0.00
ATOM   2225 HG13 VAL   140       1.322   3.856  -5.045  1.00  0.00
ATOM   2226  CG2 VAL   140       0.859   5.557  -2.074  1.00  0.00
ATOM   2227 HG21 VAL   140       1.473   5.704  -1.186  1.00  0.00
ATOM   2228 HG22 VAL   140       0.676   6.520  -2.552  1.00  0.00
ATOM   2229 HG23 VAL   140      -0.092   5.108  -1.787  1.00  0.00
ATOM   2230  C   VAL   140       2.671   2.340  -3.329  1.00  0.00
ATOM   2231  O   VAL   140       3.826   2.627  -3.652  1.00  0.00
ATOM   2232  N   LEU   141       2.043   1.242  -3.745  1.00  0.00
ATOM   2233  H   LEU   141       1.101   1.091  -3.413  1.00  0.00
ATOM   2234  CA  LEU   141       2.651   0.221  -4.578  1.00  0.00
ATOM   2235  HA  LEU   141       3.734   0.346  -4.599  1.00  0.00
ATOM   2236  CB  LEU   141       2.329  -1.163  -4.008  1.00  0.00
ATOM   2237  HB2 LEU   141       1.247  -1.213  -4.128  1.00  0.00
ATOM   2238  HB3 LEU   141       2.798  -1.933  -4.622  1.00  0.00
ATOM   2239  CG  LEU   141       2.690  -1.392  -2.542  1.00  0.00
ATOM   2240  HG  LEU   141       2.313  -0.559  -1.949  1.00  0.00
ATOM   2241  CD1 LEU   141       2.085  -2.671  -2.046  1.00  0.00
ATOM   2242 HD11 LEU   141       2.462  -3.505  -2.637  1.00  0.00
ATOM   2243 HD12 LEU   141       2.352  -2.818  -0.999  1.00  0.00
ATOM   2244 HD13 LEU   141       1.000  -2.621  -2.140  1.00  0.00
ATOM   2245  CD2 LEU   141       4.206  -1.357  -2.319  1.00  0.00
ATOM   2246 HD21 LEU   141       4.595  -0.384  -2.620  1.00  0.00
ATOM   2247 HD22 LEU   141       4.423  -1.524  -1.264  1.00  0.00
ATOM   2248 HD23 LEU   141       4.680  -2.137  -2.915  1.00  0.00
ATOM   2249  C   LEU   141       2.208   0.332  -6.016  1.00  0.00
ATOM   2250  O   LEU   141       1.044   0.633  -6.279  1.00  0.00
ATOM   2251  N   LEU   142       3.149   0.097  -6.936  1.00  0.00
ATOM   2252  H   LEU   142       4.072  -0.120  -6.588  1.00  0.00
ATOM   2253  CA  LEU   142       2.957   0.180  -8.375  1.00  0.00
ATOM   2254  HA  LEU   142       2.036   0.719  -8.600  1.00  0.00
ATOM   2255  CB  LEU   142       4.142   0.936  -9.018  1.00  0.00
ATOM   2256  HB2 LEU   142       4.260   1.844  -8.427  1.00  0.00
ATOM   2257  HB3 LEU   142       5.031   0.315  -8.911  1.00  0.00
ATOM   2258  CG  LEU   142       3.955   1.308 -10.490  1.00  0.00
ATOM   2259  HG  LEU   142       3.669   0.416 -11.047  1.00  0.00
ATOM   2260  CD1 LEU   142       2.884   2.356 -10.640  1.00  0.00
ATOM   2261 HD11 LEU   142       3.169   3.249 -10.083  1.00  0.00
ATOM   2262 HD12 LEU   142       2.766   2.608 -11.694  1.00  0.00
ATOM   2263 HD13 LEU   142       1.942   1.972 -10.250  1.00  0.00
ATOM   2264  CD2 LEU   142       5.227   1.815 -11.087  1.00  0.00
ATOM   2265 HD21 LEU   142       5.994   1.043 -11.020  1.00  0.00
ATOM   2266 HD22 LEU   142       5.061   2.071 -12.134  1.00  0.00
ATOM   2267 HD23 LEU   142       5.556   2.702 -10.545  1.00  0.00
ATOM   2268  C   LEU   142       2.810  -1.190  -8.999  1.00  0.00
ATOM   2269  O   LEU   142       3.746  -1.982  -8.955  1.00  0.00
ATOM   2270  N   ASP   143       1.641  -1.479  -9.577  1.00  0.00
ATOM   2271  H   ASP   143       0.879  -0.821  -9.499  1.00  0.00
ATOM   2272  CA  ASP   143       1.385  -2.767 -10.235  1.00  0.00
ATOM   2273  HA  ASP   143       1.931  -3.555  -9.716  1.00  0.00
ATOM   2274  CB  ASP   143      -0.110  -3.112 -10.217  1.00  0.00
ATOM   2275  HB2 ASP   143      -0.503  -2.947  -9.213  1.00  0.00
ATOM   2276  HB3 ASP   143      -0.592  -2.425 -10.912  1.00  0.00
ATOM   2277  CG  ASP   143      -0.389  -4.539 -10.640  1.00  0.00
ATOM   2278  OD1 ASP   143      -0.650  -4.757 -11.842  1.00  0.00
ATOM   2279  OD2 ASP   143      -0.313  -5.442  -9.774  1.00  0.00
ATOM   2280  C   ASP   143       1.950  -2.760 -11.650  1.00  0.00
ATOM   2281  O   ASP   143       2.541  -3.745 -12.083  1.00  0.00
ATOM   2282  N   ASN   144       1.784  -1.641 -12.362  1.00  0.00
ATOM   2283  H   ASN   144       1.202  -0.925 -11.950  1.00  0.00
ATOM   2284  CA  ASN   144       2.313  -1.417 -13.714  1.00  0.00
ATOM   2285  HA  ASN   144       3.330  -1.804 -13.766  1.00  0.00
ATOM   2286  CB  ASN   144       1.459  -2.122 -14.797  1.00  0.00
ATOM   2287  HB2 ASN   144       1.919  -1.947 -15.770  1.00  0.00
ATOM   2288  HB3 ASN   144       1.485  -3.188 -14.570  1.00  0.00
ATOM   2289  CG  ASN   144       0.019  -1.676 -14.857  1.00  0.00
ATOM   2290  OD1 ASN   144      -0.304  -0.593 -15.344  1.00  0.00
ATOM   2291  ND2 ASN   144      -0.880  -2.519 -14.383  1.00  0.00
ATOM   2292 HD21 ASN   144      -1.859  -2.269 -14.399  1.00  0.00
ATOM   2293 HD22 ASN   144      -0.585  -3.408 -14.007  1.00  0.00
ATOM   2294  C   ASN   144       2.401   0.090 -13.946  1.00  0.00
ATOM   2295  O   ASN   144       1.869   0.841 -13.132  1.00  0.00
ATOM   2296  N   ASP   145       3.012   0.534 -15.067  1.00  0.00
ATOM   2297  H   ASP   145       3.483  -0.157 -15.632  1.00  0.00
ATOM   2298  CA  ASP   145       3.151   1.955 -15.439  1.00  0.00
ATOM   2299  HA  ASP   145       3.785   2.464 -14.713  1.00  0.00
ATOM   2300  CB  ASP   145       3.796   2.094 -16.842  1.00  0.00
ATOM   2301  HB2 ASP   145       3.804   3.156 -17.087  1.00  0.00
ATOM   2302  HB3 ASP   145       4.820   1.743 -16.713  1.00  0.00
ATOM   2303  CG  ASP   145       3.133   1.318 -17.974  1.00  0.00
ATOM   2304  OD1 ASP   145       1.899   1.122 -17.923  1.00  0.00
ATOM   2305  OD2 ASP   145       3.847   0.932 -18.927  1.00  0.00
ATOM   2306  C   ASP   145       1.846   2.806 -15.352  1.00  0.00
ATOM   2307  O   ASP   145       1.927   4.033 -15.327  1.00  0.00
ATOM   2308  N   ARG   146       0.662   2.154 -15.311  1.00  0.00
ATOM   2309  H   ARG   146       0.677   1.147 -15.393  1.00  0.00
ATOM   2310  CA  ARG   146      -0.636   2.828 -15.277  1.00  0.00
ATOM   2311  HA  ARG   146      -0.501   3.894 -15.096  1.00  0.00
ATOM   2312  CB  ARG   146      -1.357   2.643 -16.635  1.00  0.00
ATOM   2313  HB2 ARG   146      -1.466   1.568 -16.777  1.00  0.00
ATOM   2314  HB3 ARG   146      -2.342   3.096 -16.519  1.00  0.00
ATOM   2315  CG  ARG   146      -0.653   3.254 -17.861  1.00  0.00
ATOM   2316  HG2 ARG   146       0.361   2.854 -17.884  1.00  0.00
ATOM   2317  HG3 ARG   146      -1.195   2.921 -18.745  1.00  0.00
ATOM   2318  CD  ARG   146      -0.596   4.776 -17.843  1.00  0.00
ATOM   2319  HD2 ARG   146      -1.608   5.170 -17.750  1.00  0.00
ATOM   2320  HD3 ARG   146      -0.000   5.102 -16.991  1.00  0.00
ATOM   2321  NE  ARG   146       0.003   5.310 -19.066  1.00  0.00
ATOM   2322  HE  ARG   146       0.968   5.072 -19.247  1.00  0.00
ATOM   2323  CZ  ARG   146      -0.637   6.077 -19.945  1.00  0.00
ATOM   2324  NH1 ARG   146      -1.904   6.418 -19.741  1.00  0.00
ATOM   2325 HH11 ARG   146      -2.384   6.094 -18.914  1.00  0.00
ATOM   2326 HH12 ARG   146      -2.381   7.001 -20.414  1.00  0.00
ATOM   2327  NH2 ARG   146      -0.014   6.509 -21.033  1.00  0.00
ATOM   2328 HH21 ARG   146       0.950   6.254 -21.194  1.00  0.00
ATOM   2329 HH22 ARG   146      -0.506   7.091 -21.696  1.00  0.00
ATOM   2330  C   ARG   146      -1.561   2.415 -14.103  1.00  0.00
ATOM   2331  O   ARG   146      -2.737   2.790 -14.110  1.00  0.00
ATOM   2332  N   LEU   147      -1.041   1.673 -13.090  1.00  0.00
ATOM   2333  H   LEU   147      -0.094   1.332 -13.174  1.00  0.00
ATOM   2334  CA  LEU   147      -1.848   1.215 -11.953  1.00  0.00
ATOM   2335  HA  LEU   147      -2.645   1.934 -11.764  1.00  0.00
ATOM   2336  CB  LEU   147      -2.485  -0.170 -12.233  1.00  0.00
ATOM   2337  HB2 LEU   147      -3.171   0.012 -13.060  1.00  0.00
ATOM   2338  HB3 LEU   147      -1.660  -0.794 -12.577  1.00  0.00
ATOM   2339  CG  LEU   147      -3.236  -0.893 -11.089  1.00  0.00
ATOM   2340  HG  LEU   147      -2.570  -0.955 -10.228  1.00  0.00
ATOM   2341  CD1 LEU   147      -4.490  -0.170 -10.700  1.00  0.00
ATOM   2342 HD11 LEU   147      -5.156  -0.108 -11.560  1.00  0.00
ATOM   2343 HD12 LEU   147      -4.986  -0.711  -9.894  1.00  0.00
ATOM   2344 HD13 LEU   147      -4.240   0.836 -10.362  1.00  0.00
ATOM   2345  CD2 LEU   147      -3.618  -2.300 -11.501  1.00  0.00
ATOM   2346 HD21 LEU   147      -2.719  -2.866 -11.742  1.00  0.00
ATOM   2347 HD22 LEU   147      -4.145  -2.788 -10.681  1.00  0.00
ATOM   2348 HD23 LEU   147      -4.267  -2.259 -12.376  1.00  0.00
ATOM   2349  C   LEU   147      -1.100   1.237 -10.626  1.00  0.00
ATOM   2350  O   LEU   147      -0.036   0.626 -10.482  1.00  0.00
ATOM   2351  N   VAL   148      -1.705   1.914  -9.646  1.00  0.00
ATOM   2352  H   VAL   148      -2.545   2.412  -9.903  1.00  0.00
ATOM   2353  CA  VAL   148      -1.185   2.089  -8.297  1.00  0.00
ATOM   2354  HA  VAL   148      -0.302   1.525  -7.996  1.00  0.00
ATOM   2355  CB  VAL   148      -0.889   3.610  -8.117  1.00  0.00
ATOM   2356  HB  VAL   148      -1.136   4.101  -9.058  1.00  0.00
ATOM   2357  CG1 VAL   148      -1.673   4.260  -6.984  1.00  0.00
ATOM   2358 HG11 VAL   148      -1.426   3.770  -6.042  1.00  0.00
ATOM   2359 HG12 VAL   148      -1.413   5.317  -6.922  1.00  0.00
ATOM   2360 HG13 VAL   148      -2.741   4.160  -7.176  1.00  0.00
ATOM   2361  CG2 VAL   148       0.602   3.879  -8.029  1.00  0.00
ATOM   2362 HG21 VAL   148       1.088   3.540  -8.943  1.00  0.00
ATOM   2363 HG22 VAL   148       0.771   4.949  -7.904  1.00  0.00
ATOM   2364 HG23 VAL   148       1.018   3.344  -7.176  1.00  0.00
ATOM   2365  C   VAL   148      -2.161   1.474  -7.265  1.00  0.00
ATOM   2366  O   VAL   148      -3.370   1.424  -7.516  1.00  0.00
ATOM   2367  N   LYS   149      -1.632   0.989  -6.136  1.00  0.00
ATOM   2368  H   LYS   149      -0.628   1.046  -6.040  1.00  0.00
ATOM   2369  CA  LYS   149      -2.400   0.372  -5.050  1.00  0.00
ATOM   2370  HA  LYS   149      -3.443   0.680  -5.115  1.00  0.00
ATOM   2371  CB  LYS   149      -2.334  -1.170  -5.146  1.00  0.00
ATOM   2372  HB2 LYS   149      -1.290  -1.431  -5.320  1.00  0.00
ATOM   2373  HB3 LYS   149      -2.649  -1.560  -4.178  1.00  0.00
ATOM   2374  CG  LYS   149      -3.204  -1.779  -6.250  1.00  0.00
ATOM   2375  HG2 LYS   149      -4.241  -1.802  -5.915  1.00  0.00
ATOM   2376  HG3 LYS   149      -3.126  -1.163  -7.147  1.00  0.00
ATOM   2377  CD  LYS   149      -2.746  -3.181  -6.563  1.00  0.00
ATOM   2378  HD2 LYS   149      -1.697  -3.119  -6.852  1.00  0.00
ATOM   2379  HD3 LYS   149      -2.836  -3.761  -5.645  1.00  0.00
ATOM   2380  CE  LYS   149      -3.533  -3.857  -7.666  1.00  0.00
ATOM   2381  HE2 LYS   149      -3.926  -3.087  -8.330  1.00  0.00
ATOM   2382  HE3 LYS   149      -2.858  -4.507  -8.223  1.00  0.00
ATOM   2383  NZ  LYS   149      -4.659  -4.662  -7.121  1.00  0.00
ATOM   2384  HZ1 LYS   149      -5.284  -4.059  -6.605  1.00  0.00
ATOM   2385  HZ2 LYS   149      -5.161  -5.097  -7.881  1.00  0.00
ATOM   2386  HZ3 LYS   149      -4.295  -5.375  -6.505  1.00  0.00
ATOM   2387  C   LYS   149      -1.853   0.816  -3.686  1.00  0.00
ATOM   2388  O   LYS   149      -0.643   0.775  -3.471  1.00  0.00
ATOM   2389  N   ILE   150      -2.749   1.234  -2.770  1.00  0.00
ATOM   2390  H   ILE   150      -3.715   1.281  -3.060  1.00  0.00
ATOM   2391  CA  ILE   150      -2.412   1.647  -1.400  1.00  0.00
ATOM   2392  HA  ILE   150      -1.486   2.217  -1.323  1.00  0.00
ATOM   2393  CB  ILE   150      -3.577   2.462  -0.765  1.00  0.00
ATOM   2394  HB  ILE   150      -4.493   1.878  -0.854  1.00  0.00
ATOM   2395  CG2 ILE   150      -3.312   2.777   0.718  1.00  0.00
ATOM   2396 HG21 ILE   150      -2.396   3.361   0.808  1.00  0.00
ATOM   2397 HG22 ILE   150      -4.148   3.347   1.124  1.00  0.00
ATOM   2398 HG23 ILE   150      -3.204   1.845   1.273  1.00  0.00
ATOM   2399  CG1 ILE   150      -3.908   3.737  -1.570  1.00  0.00
ATOM   2400 HG12 ILE   150      -3.234   4.522  -1.227  1.00  0.00
ATOM   2401 HG13 ILE   150      -3.707   3.519  -2.619  1.00  0.00
ATOM   2402  CD1 ILE   150      -5.340   4.199  -1.417  1.00  0.00
ATOM   2403 HD11 ILE   150      -5.541   4.417  -0.368  1.00  0.00
ATOM   2404 HD12 ILE   150      -5.497   5.099  -2.011  1.00  0.00
ATOM   2405 HD13 ILE   150      -6.014   3.415  -1.760  1.00  0.00
ATOM   2406  C   ILE   150      -2.120   0.379  -0.553  1.00  0.00
ATOM   2407  O   ILE   150      -2.922  -0.563  -0.561  1.00  0.00
ATOM   2408  N   GLY   151      -1.021   0.419   0.206  1.00  0.00
ATOM   2409  H   GLY   151      -0.452   1.249   0.126  1.00  0.00
ATOM   2410  CA  GLY   151      -0.590  -0.634   1.127  1.00  0.00
ATOM   2411  HA2 GLY   151      -1.312  -1.449   1.074  1.00  0.00
ATOM   2412  HA3 GLY   151       0.386  -0.992   0.801  1.00  0.00
ATOM   2413  C   GLY   151      -0.487  -0.157   2.567  1.00  0.00
ATOM   2414  O   GLY   151      -0.885   0.973   2.892  1.00  0.00
ATOM   2415  N   ASP   152       0.077  -1.014   3.439  1.00  0.00
ATOM   2416  H   ASP   152       0.220  -1.946   3.076  1.00  0.00
ATOM   2417  CA  ASP   152       0.284  -0.786   4.880  1.00  0.00
ATOM   2418  HA  ASP   152       0.255  -1.751   5.386  1.00  0.00
ATOM   2419  CB  ASP   152       1.624  -0.097   5.208  1.00  0.00
ATOM   2420  HB2 ASP   152       2.354  -0.530   4.525  1.00  0.00
ATOM   2421  HB3 ASP   152       1.511   0.966   4.993  1.00  0.00
ATOM   2422  CG  ASP   152       2.105  -0.277   6.649  1.00  0.00
ATOM   2423  OD1 ASP   152       3.255   0.113   6.944  1.00  0.00
ATOM   2424  OD2 ASP   152       1.341  -0.829   7.475  1.00  0.00
ATOM   2425  C   ASP   152      -0.876  -0.139   5.626  1.00  0.00
ATOM   2426  O   ASP   152      -0.917   1.089   5.827  1.00  0.00
ATOM   2427  N   PHE   153      -1.751  -0.988   6.128  1.00  0.00
ATOM   2428  H   PHE   153      -1.658  -1.961   5.874  1.00  0.00
ATOM   2429  CA  PHE   153      -2.904  -0.589   6.911  1.00  0.00
ATOM   2430  HA  PHE   153      -3.086   0.481   6.801  1.00  0.00
ATOM   2431  CB  PHE   153      -4.150  -1.356   6.412  1.00  0.00
ATOM   2432  HB2 PHE   153      -3.948  -2.416   6.259  1.00  0.00
ATOM   2433  HB3 PHE   153      -4.964  -1.241   7.128  1.00  0.00
ATOM   2434  CG  PHE   153      -4.654  -0.817   5.094  1.00  0.00
ATOM   2435  CD1 PHE   153      -5.628   0.180   5.056  1.00  0.00
ATOM   2436  HD1 PHE   153      -6.037   0.560   5.992  1.00  0.00
ATOM   2437  CE1 PHE   153      -6.082   0.693   3.833  1.00  0.00
ATOM   2438  HE1 PHE   153      -6.859   1.458   3.819  1.00  0.00
ATOM   2439  CZ  PHE   153      -5.547   0.232   2.649  1.00  0.00
ATOM   2440  HZ  PHE   153      -5.883   0.647   1.699  1.00  0.00
ATOM   2441  CE2 PHE   153      -4.584  -0.756   2.668  1.00  0.00
ATOM   2442  HE2 PHE   153      -4.172  -1.130   1.731  1.00  0.00
ATOM   2443  CD2 PHE   153      -4.137  -1.279   3.889  1.00  0.00
ATOM   2444  HD2 PHE   153      -3.375  -2.059   3.902  1.00  0.00
ATOM   2445  C   PHE   153      -2.638  -0.757   8.416  1.00  0.00
ATOM   2446  O   PHE   153      -3.573  -0.826   9.205  1.00  0.00
ATOM   2447  N   GLY   154      -1.359  -0.746   8.793  1.00  0.00
ATOM   2448  H   GLY   154      -0.677  -0.601   8.062  1.00  0.00
ATOM   2449  CA  GLY   154      -0.880  -0.925  10.165  1.00  0.00
ATOM   2450  HA2 GLY   154      -1.240  -1.896  10.503  1.00  0.00
ATOM   2451  HA3 GLY   154       0.209  -0.938  10.121  1.00  0.00
ATOM   2452  C   GLY   154      -1.320   0.133  11.152  1.00  0.00
ATOM   2453  O   GLY   154      -1.352  -0.112  12.359  1.00  0.00
ATOM   2454  N   LEU   155      -1.684   1.311  10.635  1.00  0.00
ATOM   2455  H   LEU   155      -1.608   1.417   9.634  1.00  0.00
ATOM   2456  CA  LEU   155      -2.126   2.454  11.418  1.00  0.00
ATOM   2457  HA  LEU   155      -2.014   2.259  12.484  1.00  0.00
ATOM   2458  CB  LEU   155      -1.254   3.675  11.045  1.00  0.00
ATOM   2459  HB2 LEU   155      -0.687   3.293  10.196  1.00  0.00
ATOM   2460  HB3 LEU   155      -1.925   4.465  10.707  1.00  0.00
ATOM   2461  CG  LEU   155      -0.282   4.242  12.101  1.00  0.00
ATOM   2462  HG  LEU   155      -0.819   4.998  12.673  1.00  0.00
ATOM   2463  CD1 LEU   155       0.254   3.185  13.042  1.00  0.00
ATOM   2464 HD11 LEU   155       0.792   2.428  12.470  1.00  0.00
ATOM   2465 HD12 LEU   155       0.932   3.646  13.760  1.00  0.00
ATOM   2466 HD13 LEU   155      -0.574   2.717  13.574  1.00  0.00
ATOM   2467  CD2 LEU   155       0.870   4.970  11.441  1.00  0.00
ATOM   2468 HD21 LEU   155       0.483   5.795  10.843  1.00  0.00
ATOM   2469 HD22 LEU   155       1.541   5.360  12.206  1.00  0.00
ATOM   2470 HD23 LEU   155       1.416   4.280  10.798  1.00  0.00
ATOM   2471  C   LEU   155      -3.605   2.743  11.183  1.00  0.00
ATOM   2472  O   LEU   155      -4.177   3.564  11.906  1.00  0.00
ATOM   2473  N   ALA   156      -4.231   2.054  10.194  1.00  0.00
ATOM   2474  H   ALA   156      -3.678   1.431   9.623  1.00  0.00
ATOM   2475  CA  ALA   156      -5.646   2.242   9.852  1.00  0.00
ATOM   2476  HA  ALA   156      -5.765   3.292   9.587  1.00  0.00
ATOM   2477  CB  ALA   156      -6.038   1.391   8.654  1.00  0.00
ATOM   2478  HB1 ALA   156      -5.933   0.336   8.906  1.00  0.00
ATOM   2479  HB2 ALA   156      -7.073   1.598   8.383  1.00  0.00
ATOM   2480  HB3 ALA   156      -5.388   1.629   7.811  1.00  0.00
ATOM   2481  C   ALA   156      -6.570   1.965  11.031  1.00  0.00
ATOM   2482  O   ALA   156      -6.356   1.016  11.780  1.00  0.00
ATOM   2483  N   LYS   157      -7.566   2.823  11.208  1.00  0.00
ATOM   2484  H   LYS   157      -7.656   3.599  10.568  1.00  0.00
ATOM   2485  CA  LYS   157      -8.516   2.722  12.306  1.00  0.00
ATOM   2486  HA  LYS   157      -8.498   1.715  12.722  1.00  0.00
ATOM   2487  CB  LYS   157      -8.146   3.725  13.423  1.00  0.00
ATOM   2488  HB2 LYS   157      -7.617   4.543  12.933  1.00  0.00
ATOM   2489  HB3 LYS   157      -9.090   4.092  13.825  1.00  0.00
ATOM   2490  CG  LYS   157      -7.277   3.167  14.576  1.00  0.00
ATOM   2491  HG2 LYS   157      -6.368   2.789  14.109  1.00  0.00
ATOM   2492  HG3 LYS   157      -7.033   4.022  15.207  1.00  0.00
ATOM   2493  CD  LYS   157      -7.919   2.044  15.449  1.00  0.00
ATOM   2494  HD2 LYS   157      -7.820   1.127  14.867  1.00  0.00
ATOM   2495  HD3 LYS   157      -7.299   1.976  16.342  1.00  0.00
ATOM   2496  CE  LYS   157      -9.376   2.232  15.854  1.00  0.00
ATOM   2497  HE2 LYS   157      -9.451   3.167  16.410  1.00  0.00
ATOM   2498  HE3 LYS   157      -9.971   2.302  14.944  1.00  0.00
ATOM   2499  NZ  LYS   157      -9.883   1.114  16.694  1.00  0.00
ATOM   2500  HZ1 LYS   157      -9.331   1.050  17.538  1.00  0.00
ATOM   2501  HZ2 LYS   157     -10.848   1.285  16.936  1.00  0.00
ATOM   2502  HZ3 LYS   157      -9.813   0.248  16.180  1.00  0.00
ATOM   2503  C   LYS   157      -9.929   2.983  11.845  1.00  0.00
ATOM   2504  O   LYS   157     -10.149   3.806  10.954  1.00  0.00
ATOM   2505  N   ALA   158     -10.890   2.292  12.470  1.00  0.00
ATOM   2506  H   ALA   158     -10.611   1.599  13.150  1.00  0.00
ATOM   2507  CA  ALA   158     -12.314   2.475  12.213  1.00  0.00
ATOM   2508  HA  ALA   158     -12.523   2.573  11.147  1.00  0.00
ATOM   2509  CB  ALA   158     -13.108   1.290  12.759  1.00  0.00
ATOM   2510  HB1 ALA   158     -12.918   1.185  13.827  1.00  0.00
ATOM   2511  HB2 ALA   158     -14.173   1.459  12.595  1.00  0.00
ATOM   2512  HB3 ALA   158     -12.803   0.379  12.244  1.00  0.00
ATOM   2513  C   ALA   158     -12.766   3.761  12.889  1.00  0.00
ATOM   2514  O   ALA   158     -12.405   4.016  14.041  1.00  0.00
ATOM   2515  N   VAL   159     -13.518   4.586  12.163  1.00  0.00
ATOM   2516  H   VAL   159     -13.664   4.387  11.183  1.00  0.00
ATOM   2517  CA  VAL   159     -14.073   5.818  12.708  1.00  0.00
ATOM   2518  HA  VAL   159     -13.667   6.022  13.699  1.00  0.00
ATOM   2519  CB  VAL   159     -13.843   7.068  11.811  1.00  0.00
ATOM   2520  HB  VAL   159     -14.285   6.880  10.832  1.00  0.00
ATOM   2521  CG1 VAL   159     -14.480   8.315  12.426  1.00  0.00
ATOM   2522 HG11 VAL   159     -14.038   8.504  13.405  1.00  0.00
ATOM   2523 HG12 VAL   159     -14.302   9.172  11.777  1.00  0.00
ATOM   2524 HG13 VAL   159     -15.553   8.159  12.536  1.00  0.00
ATOM   2525  CG2 VAL   159     -12.358   7.299  11.552  1.00  0.00
ATOM   2526 HG21 VAL   159     -11.936   6.429  11.048  1.00  0.00
ATOM   2527 HG22 VAL   159     -12.231   8.180  10.922  1.00  0.00
ATOM   2528 HG23 VAL   159     -11.843   7.454  12.500  1.00  0.00
ATOM   2529  C   VAL   159     -15.564   5.541  12.946  1.00  0.00
ATOM   2530  O   VAL   159     -16.281   5.234  11.985  1.00  0.00
ATOM   2531  N   PRO   160     -16.053   5.611  14.203  1.00  0.00
ATOM   2532  CD  PRO   160     -15.348   5.956  15.455  1.00  0.00
ATOM   2533  HD2 PRO   160     -15.192   7.034  15.499  1.00  0.00
ATOM   2534  HD3 PRO   160     -14.383   5.449  15.480  1.00  0.00
ATOM   2535  CG  PRO   160     -16.274   5.467  16.519  1.00  0.00
ATOM   2536  HG2 PRO   160     -16.164   6.087  17.409  1.00  0.00
ATOM   2537  HG3 PRO   160     -16.032   4.433  16.764  1.00  0.00
ATOM   2538  CB  PRO   160     -17.655   5.572  15.946  1.00  0.00
ATOM   2539  HB2 PRO   160     -18.040   6.571  16.153  1.00  0.00
ATOM   2540  HB3 PRO   160     -18.345   4.828  16.344  1.00  0.00
ATOM   2541  CA  PRO   160     -17.494   5.379  14.434  1.00  0.00
ATOM   2542  HA  PRO   160     -17.732   4.359  14.134  1.00  0.00
ATOM   2543  C   PRO   160     -18.355   6.361  13.633  1.00  0.00
ATOM   2544  O   PRO   160     -17.940   7.501  13.423  1.00  0.00
ATOM   2545  N   GLU   161     -19.527   5.900  13.149  1.00  0.00
ATOM   2546  H   GLU   161     -19.681   4.905  13.235  1.00  0.00
ATOM   2547  CA  GLU   161     -20.466   6.684  12.330  1.00  0.00
ATOM   2548  HA  GLU   161     -19.951   7.029  11.433  1.00  0.00
ATOM   2549  CB  GLU   161     -21.699   5.857  11.903  1.00  0.00
ATOM   2550  HB2 GLU   161     -22.374   6.548  11.398  1.00  0.00
ATOM   2551  HB3 GLU   161     -21.340   5.114  11.191  1.00  0.00
ATOM   2552  CG  GLU   161     -22.442   5.158  13.036  1.00  0.00
ATOM   2553  HG2 GLU   161     -22.420   5.841  13.885  1.00  0.00
ATOM   2554  HG3 GLU   161     -23.464   5.071  12.667  1.00  0.00
ATOM   2555  CD  GLU   161     -21.945   3.789  13.475  1.00  0.00
ATOM   2556  OE1 GLU   161     -20.793   3.419  13.146  1.00  0.00
ATOM   2557  OE2 GLU   161     -22.709   3.092  14.182  1.00  0.00
ATOM   2558  C   GLU   161     -20.849   8.062  12.899  1.00  0.00
ATOM   2559  O   GLU   161     -20.905   9.038  12.144  1.00  0.00
ATOM   2560  N   GLY   162     -21.049   8.134  14.216  1.00  0.00
ATOM   2561  H   GLY   162     -20.960   7.288  14.760  1.00  0.00
ATOM   2562  CA  GLY   162     -21.389   9.372  14.911  1.00  0.00
ATOM   2563  HA2 GLY   162     -22.155   9.874  14.320  1.00  0.00
ATOM   2564  HA3 GLY   162     -21.803   9.095  15.881  1.00  0.00
ATOM   2565  C   GLY   162     -20.224  10.325  15.125  1.00  0.00
ATOM   2566  O   GLY   162     -20.438  11.499  15.444  1.00  0.00
ATOM   2567  N   HIE   163     -18.985   9.829  14.953  1.00  0.00
ATOM   2568  H   HIE   163     -18.911   8.854  14.701  1.00  0.00
ATOM   2569  CA  HIE   163     -17.751  10.592  15.146  1.00  0.00
ATOM   2570  HA  HIE   163     -17.960  11.512  15.692  1.00  0.00
ATOM   2571  CB  HIE   163     -16.742   9.759  15.955  1.00  0.00
ATOM   2572  HB2 HIE   163     -16.511   8.862  15.381  1.00  0.00
ATOM   2573  HB3 HIE   163     -15.825  10.317  16.142  1.00  0.00
ATOM   2574  CG  HIE   163     -17.242   9.296  17.290  1.00  0.00
ATOM   2575  ND1 HIE   163     -18.333   8.448  17.401  1.00  0.00
ATOM   2576  CE1 HIE   163     -18.482   8.220  18.696  1.00  0.00
ATOM   2577  HE1 HIE   163     -19.302   7.569  19.001  1.00  0.00
ATOM   2578  NE2 HIE   163     -17.559   8.861  19.415  1.00  0.00
ATOM   2579  HE2 HIE   163     -17.446   8.862  20.418  1.00  0.00
ATOM   2580  CD2 HIE   163     -16.758   9.546  18.529  1.00  0.00
ATOM   2581  HD2 HIE   163     -15.922  10.140  18.897  1.00  0.00
ATOM   2582  C   HIE   163     -17.115  11.011  13.819  1.00  0.00
ATOM   2583  O   HIE   163     -17.255  10.310  12.812  1.00  0.00
ATOM   2584  N   GLU   164     -16.399  12.148  13.824  1.00  0.00
ATOM   2585  H   GLU   164     -16.438  12.747  14.636  1.00  0.00
ATOM   2586  CA  GLU   164     -15.688  12.634  12.636  1.00  0.00
ATOM   2587  HA  GLU   164     -15.892  11.965  11.800  1.00  0.00
ATOM   2588  CB  GLU   164     -16.128  14.062  12.244  1.00  0.00
ATOM   2589  HB2 GLU   164     -15.720  14.248  11.250  1.00  0.00
ATOM   2590  HB3 GLU   164     -17.217  14.046  12.192  1.00  0.00
ATOM   2591  CG  GLU   164     -15.683  15.167  13.189  1.00  0.00
ATOM   2592  HG2 GLU   164     -14.716  14.881  13.602  1.00  0.00
ATOM   2593  HG3 GLU   164     -15.565  16.060  12.575  1.00  0.00
ATOM   2594  CD  GLU   164     -16.649  15.455  14.318  1.00  0.00
ATOM   2595  OE1 GLU   164     -16.683  14.667  15.290  1.00  0.00
ATOM   2596  OE2 GLU   164     -17.360  16.483  14.240  1.00  0.00
ATOM   2597  C   GLU   164     -14.157  12.503  12.802  1.00  0.00
ATOM   2598  O   GLU   164     -13.406  12.777  11.862  1.00  0.00
ATOM   2599  N   TYR   165     -13.710  12.076  14.003  1.00  0.00
ATOM   2600  H   TYR   165     -14.396  11.931  14.730  1.00  0.00
ATOM   2601  CA  TYR   165     -12.301  11.897  14.336  1.00  0.00
ATOM   2602  HA  TYR   165     -11.745  11.627  13.438  1.00  0.00
ATOM   2603  CB  TYR   165     -11.699  13.198  14.918  1.00  0.00
ATOM   2604  HB2 TYR   165     -10.616  13.071  14.904  1.00  0.00
ATOM   2605  HB3 TYR   165     -11.977  14.012  14.249  1.00  0.00
ATOM   2606  CG  TYR   165     -12.151  13.525  16.326  1.00  0.00
ATOM   2607  CD1 TYR   165     -13.276  14.312  16.556  1.00  0.00
ATOM   2608  HD1 TYR   165     -13.828  14.697  15.699  1.00  0.00
ATOM   2609  CE1 TYR   165     -13.700  14.610  17.850  1.00  0.00
ATOM   2610  HE1 TYR   165     -14.585  15.225  18.011  1.00  0.00
ATOM   2611  CZ  TYR   165     -12.990  14.121  18.936  1.00  0.00
ATOM   2612  OH  TYR   165     -13.392  14.412  20.217  1.00  0.00
ATOM   2613  HH  TYR   165     -14.178  14.962  20.247  1.00  0.00
ATOM   2614  CE2 TYR   165     -11.868  13.333  18.731  1.00  0.00
ATOM   2615  HE2 TYR   165     -11.318  12.930  19.581  1.00  0.00
ATOM   2616  CD2 TYR   165     -11.445  13.056  17.433  1.00  0.00
ATOM   2617  HD2 TYR   165     -10.547  12.463  17.267  1.00  0.00
ATOM   2618  C   TYR   165     -12.053  10.735  15.293  1.00  0.00
ATOM   2619  O   TYR   165     -12.955  10.318  16.027  1.00  0.00
ATOM   2620  N   TYR   166     -10.795  10.268  15.319  1.00  0.00
ATOM   2621  H   TYR   166     -10.166  10.660  14.634  1.00  0.00
ATOM   2622  CA  TYR   166     -10.290   9.232  16.206  1.00  0.00
ATOM   2623  HA  TYR   166     -11.062   8.948  16.921  1.00  0.00
ATOM   2624  CB  TYR   166      -9.883   7.982  15.399  1.00  0.00
ATOM   2625  HB2 TYR   166     -10.799   7.493  15.065  1.00  0.00
ATOM   2626  HB3 TYR   166      -9.330   8.347  14.534  1.00  0.00
ATOM   2627  CG  TYR   166      -9.030   6.987  16.160  1.00  0.00
ATOM   2628  CD1 TYR   166      -9.612   6.004  16.955  1.00  0.00
ATOM   2629  HD1 TYR   166     -10.699   5.951  17.013  1.00  0.00
ATOM   2630  CE1 TYR   166      -8.831   5.096  17.670  1.00  0.00
ATOM   2631  HE1 TYR   166      -9.304   4.349  18.309  1.00  0.00
ATOM   2632  CZ  TYR   166      -7.450   5.144  17.567  1.00  0.00
ATOM   2633  OH  TYR   166      -6.672   4.236  18.250  1.00  0.00
ATOM   2634  HH  TYR   166      -7.189   3.614  18.767  1.00  0.00
ATOM   2635  CE2 TYR   166      -6.849   6.109  16.774  1.00  0.00
ATOM   2636  HE2 TYR   166      -5.763   6.162  16.699  1.00  0.00
ATOM   2637  CD2 TYR   166      -7.641   7.016  16.070  1.00  0.00
ATOM   2638  HD2 TYR   166      -7.174   7.768  15.433  1.00  0.00
ATOM   2639  C   TYR   166      -9.100   9.826  16.978  1.00  0.00
ATOM   2640  O   TYR   166      -8.194  10.394  16.360  1.00  0.00
ATOM   2641  N   ARG   167      -9.102   9.689  18.317  1.00  0.00
ATOM   2642  H   ARG   167      -9.923   9.302  18.759  1.00  0.00
ATOM   2643  CA  ARG   167      -8.028  10.204  19.174  1.00  0.00
ATOM   2644  HA  ARG   167      -7.624  11.113  18.729  1.00  0.00
ATOM   2645  CB  ARG   167      -8.526  10.529  20.588  1.00  0.00
ATOM   2646  HB2 ARG   167      -9.616  10.495  20.581  1.00  0.00
ATOM   2647  HB3 ARG   167      -8.144   9.767  21.267  1.00  0.00
ATOM   2648  CG  ARG   167      -8.065  11.902  21.055  1.00  0.00
ATOM   2649  HG2 ARG   167      -6.982  11.947  20.941  1.00  0.00
ATOM   2650  HG3 ARG   167      -8.529  12.648  20.410  1.00  0.00
ATOM   2651  CD  ARG   167      -8.432  12.181  22.493  1.00  0.00
ATOM   2652  HD2 ARG   167      -9.241  11.516  22.796  1.00  0.00
ATOM   2653  HD3 ARG   167      -7.563  12.009  23.128  1.00  0.00
ATOM   2654  NE  ARG   167      -8.873  13.566  22.669  1.00  0.00
ATOM   2655  HE  ARG   167      -8.161  14.282  22.645  1.00  0.00
ATOM   2656  CZ  ARG   167     -10.139  13.936  22.842  1.00  0.00
ATOM   2657  NH1 ARG   167     -11.106  13.024  22.883  1.00  0.00
ATOM   2658 HH11 ARG   167     -10.877  12.045  22.783  1.00  0.00
ATOM   2659 HH12 ARG   167     -12.064  13.314  23.015  1.00  0.00
ATOM   2660  NH2 ARG   167     -10.449  15.216  22.989  1.00  0.00
ATOM   2661 HH21 ARG   167      -9.719  15.914  22.970  1.00  0.00
ATOM   2662 HH22 ARG   167     -11.413  15.488  23.120  1.00  0.00
ATOM   2663  C   ARG   167      -6.819   9.273  19.199  1.00  0.00
ATOM   2664  O   ARG   167      -6.944   8.098  19.546  1.00  0.00
ATOM   2665  N   VAL   168      -5.652   9.811  18.814  1.00  0.00
ATOM   2666  H   VAL   168      -5.695  10.751  18.449  1.00  0.00
ATOM   2667  CA  VAL   168      -4.385   9.077  18.701  1.00  0.00
ATOM   2668  HA  VAL   168      -4.515   7.998  18.784  1.00  0.00
ATOM   2669  CB  VAL   168      -3.630   9.390  17.367  1.00  0.00
ATOM   2670  HB  VAL   168      -2.857   8.635  17.226  1.00  0.00
ATOM   2671  CG1 VAL   168      -4.576   9.381  16.166  1.00  0.00
ATOM   2672 HG11 VAL   168      -5.349  10.136  16.307  1.00  0.00
ATOM   2673 HG12 VAL   168      -4.014   9.602  15.259  1.00  0.00
ATOM   2674 HG13 VAL   168      -5.040   8.399  16.076  1.00  0.00
ATOM   2675  CG2 VAL   168      -2.857  10.708  17.441  1.00  0.00
ATOM   2676 HG21 VAL   168      -2.121  10.655  18.243  1.00  0.00
ATOM   2677 HG22 VAL   168      -2.348  10.885  16.493  1.00  0.00
ATOM   2678 HG23 VAL   168      -3.550  11.526  17.638  1.00  0.00
ATOM   2679  C   VAL   168      -3.482   9.208  19.940  1.00  0.00
ATOM   2680  O   VAL   168      -3.622  10.154  20.710  1.00  0.00
ATOM   2681  N   ARG   169      -2.539   8.271  20.101  1.00  0.00
ATOM   2682  H   ARG   169      -2.502   7.522  19.424  1.00  0.00
ATOM   2683  CA  ARG   169      -1.583   8.249  21.212  1.00  0.00
ATOM   2684  HA  ARG   169      -2.011   8.756  22.078  1.00  0.00
ATOM   2685  CB  ARG   169      -1.249   6.795  21.608  1.00  0.00
ATOM   2686  HB2 ARG   169      -0.773   6.341  20.739  1.00  0.00
ATOM   2687  HB3 ARG   169      -0.530   6.856  22.425  1.00  0.00
ATOM   2688  CG  ARG   169      -2.439   5.942  22.040  1.00  0.00
ATOM   2689  HG2 ARG   169      -2.904   6.403  22.911  1.00  0.00
ATOM   2690  HG3 ARG   169      -3.159   5.904  21.222  1.00  0.00
ATOM   2691  CD  ARG   169      -1.997   4.532  22.389  1.00  0.00
ATOM   2692  HD2 ARG   169      -1.205   4.230  21.704  1.00  0.00
ATOM   2693  HD3 ARG   169      -1.615   4.525  23.410  1.00  0.00
ATOM   2694  NE  ARG   169      -3.094   3.567  22.292  1.00  0.00
ATOM   2695  HE  ARG   169      -3.702   3.481  23.095  1.00  0.00
ATOM   2696  CZ  ARG   169      -3.339   2.809  21.227  1.00  0.00
ATOM   2697  NH1 ARG   169      -2.563   2.891  20.152  1.00  0.00
ATOM   2698 HH11 ARG   169      -1.783   3.533  20.143  1.00  0.00
ATOM   2699 HH12 ARG   169      -2.756   2.312  19.348  1.00  0.00
ATOM   2700  NH2 ARG   169      -4.359   1.963  21.229  1.00  0.00
ATOM   2701 HH21 ARG   169      -4.953   1.894  22.043  1.00  0.00
ATOM   2702 HH22 ARG   169      -4.538   1.390  20.416  1.00  0.00
ATOM   2703  C   ARG   169      -0.282   8.987  20.850  1.00  0.00
ATOM   2704  O   ARG   169      -0.001   9.210  19.668  1.00  0.00
ATOM   2705  N   GLU   170       0.515   9.352  21.878  1.00  0.00
ATOM   2706  H   GLU   170       0.173   9.189  22.815  1.00  0.00
ATOM   2707  CA  GLU   170       1.833   9.976  21.718  1.00  0.00
ATOM   2708  HA  GLU   170       1.796  10.711  20.913  1.00  0.00
ATOM   2709  CB  GLU   170       2.264  10.690  23.017  1.00  0.00
ATOM   2710  HB2 GLU   170       2.118   9.986  23.836  1.00  0.00
ATOM   2711  HB3 GLU   170       3.325  10.921  22.923  1.00  0.00
ATOM   2712  CG  GLU   170       1.490  11.967  23.303  1.00  0.00
ATOM   2713  HG2 GLU   170       2.030  12.785  22.826  1.00  0.00
ATOM   2714  HG3 GLU   170       0.541  11.812  22.790  1.00  0.00
ATOM   2715  CD  GLU   170       1.229  12.314  24.758  1.00  0.00
ATOM   2716  OE1 GLU   170       2.133  12.114  25.602  1.00  0.00
ATOM   2717  OE2 GLU   170       0.127  12.833  25.044  1.00  0.00
ATOM   2718  C   GLU   170       2.784   8.817  21.370  1.00  0.00
ATOM   2719  O   GLU   170       3.130   8.014  22.248  1.00  0.00
ATOM   2720  N   ASP   171       3.125   8.679  20.072  1.00  0.00
ATOM   2721  H   ASP   171       2.738   9.326  19.401  1.00  0.00
ATOM   2722  CA  ASP   171       3.943   7.572  19.577  1.00  0.00
ATOM   2723  HA  ASP   171       4.337   6.991  20.411  1.00  0.00
ATOM   2724  CB  ASP   171       3.085   6.648  18.698  1.00  0.00
ATOM   2725  HB2 ASP   171       2.106   6.606  19.177  1.00  0.00
ATOM   2726  HB3 ASP   171       2.987   7.103  17.713  1.00  0.00
ATOM   2727  CG  ASP   171       3.635   5.250  18.555  1.00  0.00
ATOM   2728  OD1 ASP   171       4.208   4.948  17.488  1.00  0.00
ATOM   2729  OD2 ASP   171       3.466   4.443  19.498  1.00  0.00
ATOM   2730  C   ASP   171       5.211   7.994  18.830  1.00  0.00
ATOM   2731  O   ASP   171       5.182   8.934  18.025  1.00  0.00
ATOM   2732  N   GLY   172       6.293   7.252  19.082  1.00  0.00
ATOM   2733  H   GLY   172       6.187   6.494  19.741  1.00  0.00
ATOM   2734  CA  GLY   172       7.602   7.463  18.475  1.00  0.00
ATOM   2735  HA2 GLY   172       7.852   8.517  18.593  1.00  0.00
ATOM   2736  HA3 GLY   172       8.320   6.856  19.026  1.00  0.00
ATOM   2737  C   GLY   172       7.676   7.101  17.007  1.00  0.00
ATOM   2738  O   GLY   172       8.498   7.662  16.276  1.00  0.00
ATOM   2739  N   ASP   173       6.813   6.164  16.562  1.00  0.00
ATOM   2740  H   ASP   173       6.244   5.701  17.257  1.00  0.00
ATOM   2741  CA  ASP   173       6.743   5.689  15.179  1.00  0.00
ATOM   2742  HA  ASP   173       7.691   5.874  14.675  1.00  0.00
ATOM   2743  CB  ASP   173       6.455   4.179  15.148  1.00  0.00
ATOM   2744  HB2 ASP   173       5.633   4.013  15.844  1.00  0.00
ATOM   2745  HB3 ASP   173       6.139   3.906  14.141  1.00  0.00
ATOM   2746  CG  ASP   173       7.642   3.326  15.555  1.00  0.00
ATOM   2747  OD1 ASP   173       8.615   3.247  14.769  1.00  0.00
ATOM   2748  OD2 ASP   173       7.587   2.710  16.645  1.00  0.00
ATOM   2749  C   ASP   173       5.750   6.470  14.285  1.00  0.00
ATOM   2750  O   ASP   173       5.640   6.160  13.091  1.00  0.00
ATOM   2751  N   SER   174       5.052   7.488  14.843  1.00  0.00
ATOM   2752  H   SER   174       5.166   7.678  15.828  1.00  0.00
ATOM   2753  CA  SER   174       4.079   8.297  14.084  1.00  0.00
ATOM   2754  HA  SER   174       3.330   7.642  13.638  1.00  0.00
ATOM   2755  CB  SER   174       3.371   9.302  14.991  1.00  0.00
ATOM   2756  HB2 SER   174       4.119   9.933  15.469  1.00  0.00
ATOM   2757  HB3 SER   174       2.709   9.920  14.384  1.00  0.00
ATOM   2758  OG  SER   174       2.613   8.633  15.983  1.00  0.00
ATOM   2759  HG  SER   174       2.177   9.279  16.542  1.00  0.00
ATOM   2760  C   SER   174       4.752   9.025  12.925  1.00  0.00
ATOM   2761  O   SER   174       5.824   9.595  13.117  1.00  0.00
ATOM   2762  N   PRO   175       4.174   8.998  11.709  1.00  0.00
ATOM   2763  CD  PRO   175       2.921   8.331  11.289  1.00  0.00
ATOM   2764  HD2 PRO   175       2.073   8.849  11.737  1.00  0.00
ATOM   2765  HD3 PRO   175       2.935   7.296  11.630  1.00  0.00
ATOM   2766  CG  PRO   175       2.937   8.439   9.811  1.00  0.00
ATOM   2767  HG2 PRO   175       2.116   9.096   9.522  1.00  0.00
ATOM   2768  HG3 PRO   175       2.763   7.441   9.407  1.00  0.00
ATOM   2769  CB  PRO   175       4.243   8.973   9.359  1.00  0.00
ATOM   2770  HB2 PRO   175       4.062   9.694   8.561  1.00  0.00
ATOM   2771  HB3 PRO   175       4.939   8.210   9.008  1.00  0.00
ATOM   2772  CA  PRO   175       4.825   9.686  10.583  1.00  0.00
ATOM   2773  HA  PRO   175       5.901   9.529  10.647  1.00  0.00
ATOM   2774  C   PRO   175       4.526  11.185  10.623  1.00  0.00
ATOM   2775  O   PRO   175       3.843  11.705   9.748  1.00  0.00
ATOM   2776  N   VAL   176       5.048  11.877  11.666  1.00  0.00
ATOM   2777  H   VAL   176       5.467  11.323  12.400  1.00  0.00
ATOM   2778  CA  VAL   176       4.807  13.309  11.922  1.00  0.00
ATOM   2779  HA  VAL   176       3.744  13.540  11.980  1.00  0.00
ATOM   2780  CB  VAL   176       5.503  13.840  13.211  1.00  0.00
ATOM   2781  HB  VAL   176       5.268  14.898  13.324  1.00  0.00
ATOM   2782  CG1 VAL   176       5.027  13.078  14.446  1.00  0.00
ATOM   2783 HG11 VAL   176       5.263  12.020  14.333  1.00  0.00
ATOM   2784 HG12 VAL   176       5.529  13.470  15.331  1.00  0.00
ATOM   2785 HG13 VAL   176       3.950  13.201  14.556  1.00  0.00
ATOM   2786  CG2 VAL   176       7.031  13.804  13.097  1.00  0.00
ATOM   2787 HG21 VAL   176       7.348  14.426  12.259  1.00  0.00
ATOM   2788 HG22 VAL   176       7.473  14.184  14.018  1.00  0.00
ATOM   2789 HG23 VAL   176       7.360  12.778  12.932  1.00  0.00
ATOM   2790  C   VAL   176       4.990  14.257  10.717  1.00  0.00
ATOM   2791  O   VAL   176       4.288  15.254  10.622  1.00  0.00
ATOM   2792  N   PHE   177       5.942  13.963   9.822  1.00  0.00
ATOM   2793  H   PHE   177       6.576  13.201  10.016  1.00  0.00
ATOM   2794  CA  PHE   177       6.227  14.830   8.671  1.00  0.00
ATOM   2795  HA  PHE   177       6.091  15.873   8.956  1.00  0.00
ATOM   2796  CB  PHE   177       7.675  14.638   8.183  1.00  0.00
ATOM   2797  HB2 PHE   177       7.850  13.588   7.947  1.00  0.00
ATOM   2798  HB3 PHE   177       7.880  15.246   7.303  1.00  0.00
ATOM   2799  CG  PHE   177       8.703  15.024   9.224  1.00  0.00
ATOM   2800  CD1 PHE   177       8.776  16.328   9.707  1.00  0.00
ATOM   2801  HD1 PHE   177       8.087  17.078   9.319  1.00  0.00
ATOM   2802  CE1 PHE   177       9.720  16.682  10.679  1.00  0.00
ATOM   2803  HE1 PHE   177       9.735  17.694  11.083  1.00  0.00
ATOM   2804  CZ  PHE   177      10.633  15.748  11.125  1.00  0.00
ATOM   2805  HZ  PHE   177      11.398  16.035  11.846  1.00  0.00
ATOM   2806  CE2 PHE   177      10.577  14.452  10.659  1.00  0.00
ATOM   2807  HE2 PHE   177      11.285  13.711  11.028  1.00  0.00
ATOM   2808  CD2 PHE   177       9.611  14.088   9.710  1.00  0.00
ATOM   2809  HD2 PHE   177       9.566  13.062   9.345  1.00  0.00
ATOM   2810  C   PHE   177       5.186  14.730   7.555  1.00  0.00
ATOM   2811  O   PHE   177       5.243  15.486   6.587  1.00  0.00
ATOM   2812  N   TRP   178       4.204  13.837   7.735  1.00  0.00
ATOM   2813  H   TRP   178       4.260  13.265   8.566  1.00  0.00
ATOM   2814  CA  TRP   178       3.082  13.621   6.819  1.00  0.00
ATOM   2815  HA  TRP   178       3.205  14.224   5.919  1.00  0.00
ATOM   2816  CB  TRP   178       3.031  12.120   6.408  1.00  0.00
ATOM   2817  HB2 TRP   178       3.300  11.463   7.235  1.00  0.00
ATOM   2818  HB3 TRP   178       2.018  11.889   6.077  1.00  0.00
ATOM   2819  CG  TRP   178       3.947  11.771   5.267  1.00  0.00
ATOM   2820  CD1 TRP   178       3.597  11.609   3.956  1.00  0.00
ATOM   2821  HD1 TRP   178       2.537  11.689   3.717  1.00  0.00
ATOM   2822  NE1 TRP   178       4.715  11.370   3.192  1.00  0.00
ATOM   2823  HE1 TRP   178       4.731  11.280   2.186  1.00  0.00
ATOM   2824  CE2 TRP   178       5.814  11.305   4.017  1.00  0.00
ATOM   2825  CZ2 TRP   178       7.158  11.049   3.720  1.00  0.00
ATOM   2826  HZ2 TRP   178       7.434  10.843   2.686  1.00  0.00
ATOM   2827  CH2 TRP   178       8.057  11.076   4.768  1.00  0.00
ATOM   2828  HH2 TRP   178       9.114  10.897   4.570  1.00  0.00
ATOM   2829  CZ3 TRP   178       7.644  11.328   6.085  1.00  0.00
ATOM   2830  HZ3 TRP   178       8.360  11.329   6.907  1.00  0.00
ATOM   2831  CE3 TRP   178       6.313  11.583   6.380  1.00  0.00
ATOM   2832  HE3 TRP   178       6.038  11.725   7.425  1.00  0.00
ATOM   2833  CD2 TRP   178       5.372  11.586   5.329  1.00  0.00
ATOM   2834  C   TRP   178       1.764  14.032   7.519  1.00  0.00
ATOM   2835  O   TRP   178       0.678  13.875   6.957  1.00  0.00
ATOM   2836  N   TYR   179       1.869  14.523   8.757  1.00  0.00
ATOM   2837  H   TYR   179       2.788  14.554   9.175  1.00  0.00
ATOM   2838  CA  TYR   179       0.718  14.846   9.591  1.00  0.00
ATOM   2839  HA  TYR   179      -0.183  14.397   9.174  1.00  0.00
ATOM   2840  CB  TYR   179       0.927  14.296  11.020  1.00  0.00
ATOM   2841  HB2 TYR   179       1.982  14.467  11.232  1.00  0.00
ATOM   2842  HB3 TYR   179       0.319  14.893  11.701  1.00  0.00
ATOM   2843  CG  TYR   179       0.604  12.825  11.213  1.00  0.00
ATOM   2844  CD1 TYR   179       0.188  12.032  10.145  1.00  0.00
ATOM   2845  HD1 TYR   179       0.117  12.480   9.154  1.00  0.00
ATOM   2846  CE1 TYR   179      -0.137  10.687  10.327  1.00  0.00
ATOM   2847  HE1 TYR   179      -0.486  10.089   9.485  1.00  0.00
ATOM   2848  CZ  TYR   179      -0.067  10.128  11.592  1.00  0.00
ATOM   2849  OH  TYR   179      -0.368   8.805  11.776  1.00  0.00
ATOM   2850  HH  TYR   179      -0.613   8.359  10.961  1.00  0.00
ATOM   2851  CE2 TYR   179       0.360  10.891  12.663  1.00  0.00
ATOM   2852  HE2 TYR   179       0.449  10.445  13.654  1.00  0.00
ATOM   2853  CD2 TYR   179       0.676  12.236  12.473  1.00  0.00
ATOM   2854  HD2 TYR   179       0.987  12.848  13.319  1.00  0.00
ATOM   2855  C   TYR   179       0.250  16.299   9.634  1.00  0.00
ATOM   2856  O   TYR   179       1.053  17.235   9.736  1.00  0.00
ATOM   2857  N   ALA   180      -1.082  16.464   9.626  1.00  0.00
ATOM   2858  H   ALA   180      -1.639  15.629   9.514  1.00  0.00
ATOM   2859  CA  ALA   180      -1.774  17.747   9.747  1.00  0.00
ATOM   2860  HA  ALA   180      -1.382  18.482   9.043  1.00  0.00
ATOM   2861  CB  ALA   180      -3.255  17.554   9.471  1.00  0.00
ATOM   2862  HB1 ALA   180      -3.664  16.828  10.174  1.00  0.00
ATOM   2863  HB2 ALA   180      -3.774  18.505   9.590  1.00  0.00
ATOM   2864  HB3 ALA   180      -3.392  17.191   8.453  1.00  0.00
ATOM   2865  C   ALA   180      -1.566  18.310  11.173  1.00  0.00
ATOM   2866  O   ALA   180      -1.268  17.527  12.089  1.00  0.00
ATOM   2867  N   PRO   181      -1.682  19.643  11.376  1.00  0.00
ATOM   2868  CD  PRO   181      -1.990  20.713  10.403  1.00  0.00
ATOM   2869  HD2 PRO   181      -3.069  20.773  10.256  1.00  0.00
ATOM   2870  HD3 PRO   181      -1.507  20.491   9.452  1.00  0.00
ATOM   2871  CG  PRO   181      -1.432  21.933  11.053  1.00  0.00
ATOM   2872  HG2 PRO   181      -1.955  22.822  10.701  1.00  0.00
ATOM   2873  HG3 PRO   181      -0.369  22.026  10.833  1.00  0.00
ATOM   2874  CB  PRO   181      -1.657  21.710  12.513  1.00  0.00
ATOM   2875  HB2 PRO   181      -2.665  21.998  12.813  1.00  0.00
ATOM   2876  HB3 PRO   181      -0.929  22.264  13.105  1.00  0.00
ATOM   2877  CA  PRO   181      -1.463  20.205  12.721  1.00  0.00
ATOM   2878  HA  PRO   181      -0.433  19.975  12.993  1.00  0.00
ATOM   2879  C   PRO   181      -2.402  19.677  13.798  1.00  0.00
ATOM   2880  O   PRO   181      -1.968  19.553  14.943  1.00  0.00
ATOM   2881  N   GLU   182      -3.675  19.350  13.450  1.00  0.00
ATOM   2882  H   GLU   182      -4.028  19.577  12.532  1.00  0.00
ATOM   2883  CA  GLU   182      -4.626  18.843  14.461  1.00  0.00
ATOM   2884  HA  GLU   182      -4.577  19.485  15.340  1.00  0.00
ATOM   2885  CB  GLU   182      -6.081  18.817  13.950  1.00  0.00
ATOM   2886  HB2 GLU   182      -6.711  18.603  14.813  1.00  0.00
ATOM   2887  HB3 GLU   182      -6.300  19.819  13.581  1.00  0.00
ATOM   2888  CG  GLU   182      -6.363  17.793  12.845  1.00  0.00
ATOM   2889  HG2 GLU   182      -5.771  16.918  13.114  1.00  0.00
ATOM   2890  HG3 GLU   182      -7.423  17.554  12.932  1.00  0.00
ATOM   2891  CD  GLU   182      -6.051  18.195  11.415  1.00  0.00
ATOM   2892  OE1 GLU   182      -5.524  19.311  11.192  1.00  0.00
ATOM   2893  OE2 GLU   182      -6.344  17.384  10.506  1.00  0.00
ATOM   2894  C   GLU   182      -4.175  17.490  15.064  1.00  0.00
ATOM   2895  O   GLU   182      -4.487  17.198  16.220  1.00  0.00
ATOM   2896  N   CYS   183      -3.390  16.712  14.294  1.00  0.00
ATOM   2897  H   CYS   183      -3.209  17.048  13.358  1.00  0.00
ATOM   2898  CA  CYS   183      -2.822  15.417  14.690  1.00  0.00
ATOM   2899  HA  CYS   183      -3.572  14.831  15.220  1.00  0.00
ATOM   2900  CB  CYS   183      -2.373  14.636  13.460  1.00  0.00
ATOM   2901  HB2 CYS   183      -1.551  15.147  12.960  1.00  0.00
ATOM   2902  HB3 CYS   183      -2.060  13.630  13.738  1.00  0.00
ATOM   2903  SG  CYS   183      -3.662  14.433  12.222  1.00  0.00
ATOM   2904  HG  CYS   183      -2.920  13.742  11.361  1.00  0.00
ATOM   2905  C   CYS   183      -1.659  15.620  15.632  1.00  0.00
ATOM   2906  O   CYS   183      -1.515  14.879  16.599  1.00  0.00
ATOM   2907  N   LEU   184      -0.789  16.566  15.290  1.00  0.00
ATOM   2908  H   LEU   184      -0.969  17.076  14.437  1.00  0.00
ATOM   2909  CA  LEU   184       0.419  16.880  16.040  1.00  0.00
ATOM   2910  HA  LEU   184       0.967  15.966  16.268  1.00  0.00
ATOM   2911  CB  LEU   184       1.330  17.807  15.207  1.00  0.00
ATOM   2912  HB2 LEU   184       0.757  18.730  15.123  1.00  0.00
ATOM   2913  HB3 LEU   184       2.212  17.981  15.823  1.00  0.00
ATOM   2914  CG  LEU   184       1.765  17.346  13.810  1.00  0.00
ATOM   2915  HG  LEU   184       0.880  17.087  13.229  1.00  0.00
ATOM   2916  CD1 LEU   184       2.524  18.446  13.106  1.00  0.00
ATOM   2917 HD11 LEU   184       3.410  18.705  13.687  1.00  0.00
ATOM   2918 HD12 LEU   184       2.826  18.104  12.116  1.00  0.00
ATOM   2919 HD13 LEU   184       1.886  19.324  13.008  1.00  0.00
ATOM   2920  CD2 LEU   184       2.641  16.114  13.880  1.00  0.00
ATOM   2921 HD21 LEU   184       2.090  15.302  14.354  1.00  0.00
ATOM   2922 HD22 LEU   184       2.931  15.816  12.872  1.00  0.00
ATOM   2923 HD23 LEU   184       3.535  16.335  14.463  1.00  0.00
ATOM   2924  C   LEU   184       0.120  17.542  17.384  1.00  0.00
ATOM   2925  O   LEU   184       0.777  17.222  18.373  1.00  0.00
ATOM   2926  N   LYS   185      -0.856  18.472  17.405  1.00  0.00
ATOM   2927  H   LYS   185      -1.313  18.652  16.523  1.00  0.00
ATOM   2928  CA  LYS   185      -1.215  19.304  18.555  1.00  0.00
ATOM   2929  HA  LYS   185      -0.386  19.351  19.261  1.00  0.00
ATOM   2930  CB  LYS   185      -1.537  20.737  18.077  1.00  0.00
ATOM   2931  HB2 LYS   185      -0.868  20.949  17.243  1.00  0.00
ATOM   2932  HB3 LYS   185      -2.568  20.726  17.721  1.00  0.00
ATOM   2933  CG  LYS   185      -1.379  21.818  19.145  1.00  0.00
ATOM   2934  HG2 LYS   185      -2.147  21.651  19.900  1.00  0.00
ATOM   2935  HG3 LYS   185      -0.395  21.695  19.596  1.00  0.00
ATOM   2936  CD  LYS   185      -1.512  23.244  18.587  1.00  0.00
ATOM   2937  HD2 LYS   185      -0.939  23.898  19.244  1.00  0.00
ATOM   2938  HD3 LYS   185      -1.061  23.241  17.594  1.00  0.00
ATOM   2939  CE  LYS   185      -2.938  23.748  18.491  1.00  0.00
ATOM   2940  HE2 LYS   185      -3.549  23.186  19.197  1.00  0.00
ATOM   2941  HE3 LYS   185      -2.947  24.804  18.764  1.00  0.00
ATOM   2942  NZ  LYS   185      -3.489  23.586  17.121  1.00  0.00
ATOM   2943  HZ1 LYS   185      -3.481  22.609  16.869  1.00  0.00
ATOM   2944  HZ2 LYS   185      -4.437  23.932  17.097  1.00  0.00
ATOM   2945  HZ3 LYS   185      -2.923  24.108  16.467  1.00  0.00
ATOM   2946  C   LYS   185      -2.341  18.768  19.433  1.00  0.00
ATOM   2947  O   LYS   185      -2.218  18.815  20.659  1.00  0.00
ATOM   2948  N   GLU   186      -3.447  18.311  18.825  1.00  0.00
ATOM   2949  H   GLU   186      -3.518  18.373  17.820  1.00  0.00
ATOM   2950  CA  GLU   186      -4.613  17.839  19.577  1.00  0.00
ATOM   2951  HA  GLU   186      -4.500  18.084  20.633  1.00  0.00
ATOM   2952  CB  GLU   186      -5.892  18.515  19.050  1.00  0.00
ATOM   2953  HB2 GLU   186      -5.791  18.590  17.968  1.00  0.00
ATOM   2954  HB3 GLU   186      -6.725  17.855  19.292  1.00  0.00
ATOM   2955  CG  GLU   186      -6.155  19.895  19.631  1.00  0.00
ATOM   2956  HG2 GLU   186      -5.186  20.394  19.588  1.00  0.00
ATOM   2957  HG3 GLU   186      -6.853  20.403  18.965  1.00  0.00
ATOM   2958  CD  GLU   186      -6.686  19.943  21.054  1.00  0.00
ATOM   2959  OE1 GLU   186      -7.449  19.029  21.449  1.00  0.00
ATOM   2960  OE2 GLU   186      -6.367  20.924  21.765  1.00  0.00
ATOM   2961  C   GLU   186      -4.780  16.318  19.616  1.00  0.00
ATOM   2962  O   GLU   186      -5.727  15.832  20.231  1.00  0.00
ATOM   2963  N   TYR   187      -3.870  15.573  18.956  1.00  0.00
ATOM   2964  H   TYR   187      -3.204  16.084  18.395  1.00  0.00
ATOM   2965  CA  TYR   187      -3.900  14.110  18.839  1.00  0.00
ATOM   2966  HA  TYR   187      -3.235  13.804  18.031  1.00  0.00
ATOM   2967  CB  TYR   187      -3.444  13.414  20.145  1.00  0.00
ATOM   2968  HB2 TYR   187      -4.201  13.647  20.894  1.00  0.00
ATOM   2969  HB3 TYR   187      -3.416  12.337  19.980  1.00  0.00
ATOM   2970  CG  TYR   187      -2.090  13.883  20.634  1.00  0.00
ATOM   2971  CD1 TYR   187      -1.981  14.738  21.726  1.00  0.00
ATOM   2972  HD1 TYR   187      -2.890  15.054  22.238  1.00  0.00
ATOM   2973  CE1 TYR   187      -0.738  15.191  22.170  1.00  0.00
ATOM   2974  HE1 TYR   187      -0.672  15.865  23.024  1.00  0.00
ATOM   2975  CZ  TYR   187       0.414  14.805  21.502  1.00  0.00
ATOM   2976  OH  TYR   187       1.639  15.246  21.942  1.00  0.00
ATOM   2977  HH  TYR   187       1.579  15.812  22.715  1.00  0.00
ATOM   2978  CE2 TYR   187       0.329  13.953  20.412  1.00  0.00
ATOM   2979  HE2 TYR   187       1.233  13.634  19.892  1.00  0.00
ATOM   2980  CD2 TYR   187      -0.920  13.502  19.982  1.00  0.00
ATOM   2981  HD2 TYR   187      -0.992  12.837  19.121  1.00  0.00
ATOM   2982  C   TYR   187      -5.249  13.570  18.291  1.00  0.00
ATOM   2983  O   TYR   187      -5.724  12.514  18.714  1.00  0.00
ATOM   2984  N   LYS   188      -5.858  14.318  17.351  1.00  0.00
ATOM   2985  H   LYS   188      -5.413  15.183  17.081  1.00  0.00
ATOM   2986  CA  LYS   188      -7.135  13.967  16.722  1.00  0.00
ATOM   2987  HA  LYS   188      -7.520  13.050  17.168  1.00  0.00
ATOM   2988  CB  LYS   188      -8.179  15.088  16.918  1.00  0.00
ATOM   2989  HB2 LYS   188      -7.707  16.010  16.580  1.00  0.00
ATOM   2990  HB3 LYS   188      -9.016  14.847  16.263  1.00  0.00
ATOM   2991  CG  LYS   188      -8.688  15.271  18.349  1.00  0.00
ATOM   2992  HG2 LYS   188      -9.123  14.332  18.694  1.00  0.00
ATOM   2993  HG3 LYS   188      -7.850  15.540  18.992  1.00  0.00
ATOM   2994  CD  LYS   188      -9.746  16.372  18.402  1.00  0.00
ATOM   2995  HD2 LYS   188      -9.254  17.305  18.128  1.00  0.00
ATOM   2996  HD3 LYS   188     -10.503  16.128  17.657  1.00  0.00
ATOM   2997  CE  LYS   188     -10.403  16.527  19.758  1.00  0.00
ATOM   2998  HE2 LYS   188     -11.347  17.053  19.614  1.00  0.00
ATOM   2999  HE3 LYS   188     -10.599  15.530  20.151  1.00  0.00
ATOM   3000  NZ  LYS   188      -9.557  17.283  20.722  1.00  0.00
ATOM   3001  HZ1 LYS   188      -9.375  18.207  20.357  1.00  0.00
ATOM   3002  HZ2 LYS   188     -10.039  17.358  21.606  1.00  0.00
ATOM   3003  HZ3 LYS   188      -8.682  16.796  20.855  1.00  0.00
ATOM   3004  C   LYS   188      -6.911  13.722  15.229  1.00  0.00
ATOM   3005  O   LYS   188      -6.324  14.572  14.545  1.00  0.00
ATOM   3006  N   PHE   189      -7.376  12.559  14.730  1.00  0.00
ATOM   3007  H   PHE   189      -7.757  11.869  15.361  1.00  0.00
ATOM   3008  CA  PHE   189      -7.236  12.205  13.320  1.00  0.00
ATOM   3009  HA  PHE   189      -6.713  13.009  12.802  1.00  0.00
ATOM   3010  CB  PHE   189      -6.444  10.897  13.129  1.00  0.00
ATOM   3011  HB2 PHE   189      -5.650  10.841  13.875  1.00  0.00
ATOM   3012  HB3 PHE   189      -7.086  10.021  13.217  1.00  0.00
ATOM   3013  CG  PHE   189      -5.774  10.810  11.778  1.00  0.00
ATOM   3014  CD1 PHE   189      -4.413  11.044  11.644  1.00  0.00
ATOM   3015  HD1 PHE   189      -3.823  11.275  12.531  1.00  0.00
ATOM   3016  CE1 PHE   189      -3.797  10.986  10.390  1.00  0.00
ATOM   3017  HE1 PHE   189      -2.726  11.172  10.299  1.00  0.00
ATOM   3018  CZ  PHE   189      -4.541  10.694   9.269  1.00  0.00
ATOM   3019  HZ  PHE   189      -4.057  10.644   8.294  1.00  0.00
ATOM   3020  CE2 PHE   189      -5.898  10.466   9.380  1.00  0.00
ATOM   3021  HE2 PHE   189      -6.488  10.241   8.492  1.00  0.00
ATOM   3022  CD2 PHE   189      -6.512  10.522  10.631  1.00  0.00
ATOM   3023  HD2 PHE   189      -7.583  10.340  10.720  1.00  0.00
ATOM   3024  C   PHE   189      -8.589  12.149  12.637  1.00  0.00
ATOM   3025  O   PHE   189      -9.374  11.226  12.872  1.00  0.00
ATOM   3026  N   TYR   190      -8.858  13.160  11.799  1.00  0.00
ATOM   3027  H   TYR   190      -8.119  13.837  11.671  1.00  0.00
ATOM   3028  CA  TYR   190     -10.091  13.324  11.026  1.00  0.00
ATOM   3029  HA  TYR   190     -10.933  12.875  11.553  1.00  0.00
ATOM   3030  CB  TYR   190     -10.375  14.832  10.834  1.00  0.00
ATOM   3031  HB2 TYR   190      -9.479  15.234  10.361  1.00  0.00
ATOM   3032  HB3 TYR   190     -11.220  14.930  10.152  1.00  0.00
ATOM   3033  CG  TYR   190     -10.662  15.599  12.105  1.00  0.00
ATOM   3034  CD1 TYR   190     -11.970  15.865  12.502  1.00  0.00
ATOM   3035  HD1 TYR   190     -12.791  15.499  11.886  1.00  0.00
ATOM   3036  CE1 TYR   190     -12.239  16.586  13.666  1.00  0.00
ATOM   3037  HE1 TYR   190     -13.268  16.794  13.958  1.00  0.00
ATOM   3038  CZ  TYR   190     -11.189  17.045  14.449  1.00  0.00
ATOM   3039  OH  TYR   190     -11.430  17.748  15.603  1.00  0.00
ATOM   3040  HH  TYR   190     -12.366  17.869  15.781  1.00  0.00
ATOM   3041  CE2 TYR   190      -9.883  16.789  14.074  1.00  0.00
ATOM   3042  HE2 TYR   190      -9.056  17.130  14.696  1.00  0.00
ATOM   3043  CD2 TYR   190      -9.626  16.091  12.894  1.00  0.00
ATOM   3044  HD2 TYR   190      -8.598  15.921  12.574  1.00  0.00
ATOM   3045  C   TYR   190      -9.893  12.714   9.639  1.00  0.00
ATOM   3046  O   TYR   190      -8.748  12.495   9.231  1.00  0.00
ATOM   3047  N   TYR   191     -10.992  12.542   8.867  1.00  0.00
ATOM   3048  H   TYR   191     -11.906  12.695   9.269  1.00  0.00
ATOM   3049  CA  TYR   191     -10.911  12.120   7.467  1.00  0.00
ATOM   3050  HA  TYR   191     -10.443  11.137   7.414  1.00  0.00
ATOM   3051  CB  TYR   191     -12.299  12.037   6.824  1.00  0.00
ATOM   3052  HB2 TYR   191     -12.820  12.969   7.043  1.00  0.00
ATOM   3053  HB3 TYR   191     -12.159  11.944   5.747  1.00  0.00
ATOM   3054  CG  TYR   191     -13.120  10.870   7.328  1.00  0.00
ATOM   3055  CD1 TYR   191     -12.703   9.557   7.124  1.00  0.00
ATOM   3056  HD1 TYR   191     -11.785   9.379   6.565  1.00  0.00
ATOM   3057  CE1 TYR   191     -13.435   8.481   7.620  1.00  0.00
ATOM   3058  HE1 TYR   191     -13.077   7.461   7.479  1.00  0.00
ATOM   3059  CZ  TYR   191     -14.622   8.711   8.293  1.00  0.00
ATOM   3060  OH  TYR   191     -15.352   7.654   8.765  1.00  0.00
ATOM   3061  HH  TYR   191     -14.947   6.804   8.574  1.00  0.00
ATOM   3062  CE2 TYR   191     -15.069  10.007   8.488  1.00  0.00
ATOM   3063  HE2 TYR   191     -16.006  10.192   9.014  1.00  0.00
ATOM   3064  CD2 TYR   191     -14.316  11.078   8.009  1.00  0.00
ATOM   3065  HD2 TYR   191     -14.662  12.100   8.164  1.00  0.00
ATOM   3066  C   TYR   191     -10.044  13.150   6.732  1.00  0.00
ATOM   3067  O   TYR   191      -9.157  12.763   5.978  1.00  0.00
ATOM   3068  N   ALA   192     -10.227  14.451   7.059  1.00  0.00
ATOM   3069  H   ALA   192     -11.000  14.650   7.678  1.00  0.00
ATOM   3070  CA  ALA   192      -9.460  15.580   6.517  1.00  0.00
ATOM   3071  HA  ALA   192      -9.579  15.540   5.434  1.00  0.00
ATOM   3072  CB  ALA   192     -10.028  16.908   7.023  1.00  0.00
ATOM   3073  HB1 ALA   192      -9.908  16.967   8.105  1.00  0.00
ATOM   3074  HB2 ALA   192      -9.495  17.734   6.553  1.00  0.00
ATOM   3075  HB3 ALA   192     -11.087  16.970   6.772  1.00  0.00
ATOM   3076  C   ALA   192      -7.961  15.489   6.815  1.00  0.00
ATOM   3077  O   ALA   192      -7.164  16.103   6.098  1.00  0.00
ATOM   3078  N   SER   193      -7.565  14.724   7.854  1.00  0.00
ATOM   3079  H   SER   193      -8.255  14.309   8.463  1.00  0.00
ATOM   3080  CA  SER   193      -6.137  14.535   8.182  1.00  0.00
ATOM   3081  HA  SER   193      -5.626  15.496   8.128  1.00  0.00
ATOM   3082  CB  SER   193      -5.952  13.963   9.584  1.00  0.00
ATOM   3083  HB2 SER   193      -6.375  12.958   9.600  1.00  0.00
ATOM   3084  HB3 SER   193      -4.883  13.910   9.792  1.00  0.00
ATOM   3085  OG  SER   193      -6.586  14.757  10.571  1.00  0.00
ATOM   3086  HG  SER   193      -6.447  14.365  11.436  1.00  0.00
ATOM   3087  C   SER   193      -5.445  13.647   7.158  1.00  0.00
ATOM   3088  O   SER   193      -4.250  13.830   6.889  1.00  0.00
ATOM   3089  N   ASP   194      -6.195  12.693   6.567  1.00  0.00
ATOM   3090  H   ASP   194      -7.144  12.547   6.880  1.00  0.00
ATOM   3091  CA  ASP   194      -5.671  11.825   5.523  1.00  0.00
ATOM   3092  HA  ASP   194      -4.696  11.441   5.824  1.00  0.00
ATOM   3093  CB  ASP   194      -6.613  10.632   5.269  1.00  0.00
ATOM   3094  HB2 ASP   194      -7.597  11.018   5.538  1.00  0.00
ATOM   3095  HB3 ASP   194      -6.593  10.403   4.204  1.00  0.00
ATOM   3096  CG  ASP   194      -6.328   9.360   6.070  1.00  0.00
ATOM   3097  OD1 ASP   194      -5.164   9.170   6.500  1.00  0.00
ATOM   3098  OD2 ASP   194      -7.252   8.535   6.216  1.00  0.00
ATOM   3099  C   ASP   194      -5.469  12.639   4.235  1.00  0.00
ATOM   3100  O   ASP   194      -4.577  12.318   3.455  1.00  0.00
ATOM   3101  N   VAL   195      -6.287  13.698   4.024  1.00  0.00
ATOM   3102  H   VAL   195      -7.080  13.824   4.637  1.00  0.00
ATOM   3103  CA  VAL   195      -6.174  14.574   2.833  1.00  0.00
ATOM   3104  HA  VAL   195      -5.978  13.966   1.950  1.00  0.00
ATOM   3105  CB  VAL   195      -7.416  15.465   2.557  1.00  0.00
ATOM   3106  HB  VAL   195      -7.663  16.013   3.466  1.00  0.00
ATOM   3107  CG1 VAL   195      -7.139  16.457   1.423  1.00  0.00
ATOM   3108 HG11 VAL   195      -6.892  15.910   0.513  1.00  0.00
ATOM   3109 HG12 VAL   195      -8.025  17.068   1.250  1.00  0.00
ATOM   3110 HG13 VAL   195      -6.303  17.099   1.699  1.00  0.00
ATOM   3111  CG2 VAL   195      -8.649  14.606   2.213  1.00  0.00
ATOM   3112 HG21 VAL   195      -8.875  13.943   3.048  1.00  0.00
ATOM   3113 HG22 VAL   195      -9.504  15.256   2.024  1.00  0.00
ATOM   3114 HG23 VAL   195      -8.442  14.012   1.323  1.00  0.00
ATOM   3115  C   VAL   195      -4.868  15.367   2.921  1.00  0.00
ATOM   3116  O   VAL   195      -4.161  15.500   1.923  1.00  0.00
ATOM   3117  N   TRP   196      -4.531  15.852   4.125  1.00  0.00
ATOM   3118  H   TRP   196      -5.178  15.767   4.896  1.00  0.00
ATOM   3119  CA  TRP   196      -3.254  16.531   4.362  1.00  0.00
ATOM   3120  HA  TRP   196      -3.208  17.439   3.760  1.00  0.00
ATOM   3121  CB  TRP   196      -3.098  16.916   5.847  1.00  0.00
ATOM   3122  HB2 TRP   196      -3.859  17.635   6.151  1.00  0.00
ATOM   3123  HB3 TRP   196      -3.177  16.021   6.464  1.00  0.00
ATOM   3124  CG  TRP   196      -1.762  17.542   6.163  1.00  0.00
ATOM   3125  CD1 TRP   196      -0.546  16.914   6.209  1.00  0.00
ATOM   3126  HD1 TRP   196      -0.536  15.840   6.022  1.00  0.00
ATOM   3127  NE1 TRP   196       0.444  17.826   6.496  1.00  0.00
ATOM   3128  HE1 TRP   196       1.427  17.615   6.594  1.00  0.00
ATOM   3129  CE2 TRP   196      -0.123  19.064   6.649  1.00  0.00
ATOM   3130  CZ2 TRP   196       0.464  20.296   6.961  1.00  0.00
ATOM   3131  HZ2 TRP   196       1.544  20.340   7.096  1.00  0.00
ATOM   3132  CH2 TRP   196      -0.372  21.383   7.079  1.00  0.00
ATOM   3133  HH2 TRP   196       0.051  22.357   7.324  1.00  0.00
ATOM   3134  CZ3 TRP   196      -1.755  21.272   6.890  1.00  0.00
ATOM   3135  HZ3 TRP   196      -2.406  22.139   7.001  1.00  0.00
ATOM   3136  CE3 TRP   196      -2.340  20.057   6.557  1.00  0.00
ATOM   3137  HE3 TRP   196      -3.415  20.030   6.383  1.00  0.00
ATOM   3138  CD2 TRP   196      -1.516  18.918   6.451  1.00  0.00
ATOM   3139  C   TRP   196      -2.105  15.604   3.941  1.00  0.00
ATOM   3140  O   TRP   196      -1.251  16.025   3.160  1.00  0.00
ATOM   3141  N   SER   197      -2.091  14.338   4.441  1.00  0.00
ATOM   3142  H   SER   197      -2.796  14.087   5.119  1.00  0.00
ATOM   3143  CA  SER   197      -1.064  13.339   4.099  1.00  0.00
ATOM   3144  HA  SER   197      -0.083  13.722   4.380  1.00  0.00
ATOM   3145  CB  SER   197      -1.299  12.023   4.827  1.00  0.00
ATOM   3146  HB2 SER   197      -2.197  11.559   4.419  1.00  0.00
ATOM   3147  HB3 SER   197      -0.442  11.373   4.651  1.00  0.00
ATOM   3148  OG  SER   197      -1.462  12.223   6.218  1.00  0.00
ATOM   3149  HG  SER   197      -1.608  11.377   6.648  1.00  0.00
ATOM   3150  C   SER   197      -1.000  13.094   2.590  1.00  0.00
ATOM   3151  O   SER   197       0.095  12.966   2.041  1.00  0.00
ATOM   3152  N   PHE   198      -2.156  13.090   1.908  1.00  0.00
ATOM   3153  H   PHE   198      -3.031  13.127   2.412  1.00  0.00
ATOM   3154  CA  PHE   198      -2.200  12.959   0.448  1.00  0.00
ATOM   3155  HA  PHE   198      -1.700  12.036   0.154  1.00  0.00
ATOM   3156  CB  PHE   198      -3.652  12.921  -0.073  1.00  0.00
ATOM   3157  HB2 PHE   198      -4.051  11.924   0.111  1.00  0.00
ATOM   3158  HB3 PHE   198      -4.304  13.664   0.385  1.00  0.00
ATOM   3159  CG  PHE   198      -3.722  13.146  -1.565  1.00  0.00
ATOM   3160  CD1 PHE   198      -3.298  12.161  -2.454  1.00  0.00
ATOM   3161  HD1 PHE   198      -2.955  11.202  -2.066  1.00  0.00
ATOM   3162  CE1 PHE   198      -3.311  12.394  -3.839  1.00  0.00
ATOM   3163  HE1 PHE   198      -2.997  11.611  -4.529  1.00  0.00
ATOM   3164  CZ  PHE   198      -3.721  13.621  -4.326  1.00  0.00
ATOM   3165  HZ  PHE   198      -3.713  13.804  -5.400  1.00  0.00
ATOM   3166  CE2 PHE   198      -4.140  14.608  -3.462  1.00  0.00
ATOM   3167  HE2 PHE   198      -4.467  15.572  -3.851  1.00  0.00
ATOM   3168  CD2 PHE   198      -4.144  14.373  -2.082  1.00  0.00
ATOM   3169  HD2 PHE   198      -4.480  15.151  -1.398  1.00  0.00
ATOM   3170  C   PHE   198      -1.416  14.103  -0.230  1.00  0.00
ATOM   3171  O   PHE   198      -0.669  13.857  -1.177  1.00  0.00
ATOM   3172  N   GLY   199      -1.615  15.331   0.241  1.00  0.00
ATOM   3173  H   GLY   199      -2.291  15.461   0.980  1.00  0.00
ATOM   3174  CA  GLY   199      -0.904  16.502  -0.258  1.00  0.00
ATOM   3175  HA2 GLY   199      -1.170  16.678  -1.301  1.00  0.00
ATOM   3176  HA3 GLY   199      -1.171  17.376   0.336  1.00  0.00
ATOM   3177  C   GLY   199       0.597  16.278  -0.162  1.00  0.00
ATOM   3178  O   GLY   199       1.338  16.603  -1.086  1.00  0.00
ATOM   3179  N   VAL   200       1.051  15.699   0.952  1.00  0.00
ATOM   3180  H   VAL   200       0.407  15.572   1.719  1.00  0.00
ATOM   3181  CA  VAL   200       2.466  15.379   1.172  1.00  0.00
ATOM   3182  HA  VAL   200       3.087  16.214   0.848  1.00  0.00
ATOM   3183  CB  VAL   200       2.825  15.035   2.656  1.00  0.00
ATOM   3184  HB  VAL   200       2.318  14.113   2.938  1.00  0.00
ATOM   3185  CG1 VAL   200       4.328  14.856   2.814  1.00  0.00
ATOM   3186 HG11 VAL   200       4.837  15.778   2.532  1.00  0.00
ATOM   3187 HG12 VAL   200       4.559  14.617   3.853  1.00  0.00
ATOM   3188 HG13 VAL   200       4.667  14.043   2.172  1.00  0.00
ATOM   3189  CG2 VAL   200       2.335  16.110   3.625  1.00  0.00
ATOM   3190 HG21 VAL   200       1.252  16.202   3.549  1.00  0.00
ATOM   3191 HG22 VAL   200       2.605  15.832   4.644  1.00  0.00
ATOM   3192 HG23 VAL   200       2.799  17.065   3.374  1.00  0.00
ATOM   3193  C   VAL   200       2.909  14.279   0.196  1.00  0.00
ATOM   3194  O   VAL   200       3.969  14.393  -0.408  1.00  0.00
ATOM   3195  N   THR   201       2.079  13.244   0.008  1.00  0.00
ATOM   3196  H   THR   201       1.238  13.207   0.566  1.00  0.00
ATOM   3197  CA  THR   201       2.355  12.131  -0.911  1.00  0.00
ATOM   3198  HA  THR   201       3.317  11.666  -0.695  1.00  0.00
ATOM   3199  CB  THR   201       1.260  11.071  -0.778  1.00  0.00
ATOM   3200  HB  THR   201       0.305  11.560  -0.971  1.00  0.00
ATOM   3201  CG2 THR   201       1.436   9.888  -1.745  1.00  0.00
ATOM   3202 HG21 THR   201       2.390   9.398  -1.552  1.00  0.00
ATOM   3203 HG22 THR   201       0.625   9.174  -1.597  1.00  0.00
ATOM   3204 HG23 THR   201       1.415  10.252  -2.772  1.00  0.00
ATOM   3205  OG1 THR   201       1.273  10.595   0.555  1.00  0.00
ATOM   3206  HG1 THR   201       0.593   9.927   0.663  1.00  0.00
ATOM   3207  C   THR   201       2.458  12.688  -2.344  1.00  0.00
ATOM   3208  O   THR   201       3.358  12.297  -3.071  1.00  0.00
ATOM   3209  N   LEU   202       1.567  13.632  -2.719  1.00  0.00
ATOM   3210  H   LEU   202       0.834  13.891  -2.074  1.00  0.00
ATOM   3211  CA  LEU   202       1.578  14.253  -4.043  1.00  0.00
ATOM   3212  HA  LEU   202       1.526  13.484  -4.813  1.00  0.00
ATOM   3213  CB  LEU   202       0.362  15.199  -4.206  1.00  0.00
ATOM   3214  HB2 LEU   202      -0.499  14.546  -4.064  1.00  0.00
ATOM   3215  HB3 LEU   202       0.395  15.935  -3.402  1.00  0.00
ATOM   3216  CG  LEU   202       0.240  15.917  -5.548  1.00  0.00
ATOM   3217  HG  LEU   202       1.089  16.591  -5.661  1.00  0.00
ATOM   3218  CD1 LEU   202       0.223  14.906  -6.724  1.00  0.00
ATOM   3219 HD11 LEU   202      -0.626  14.231  -6.612  1.00  0.00
ATOM   3220 HD12 LEU   202       0.135  15.446  -7.667  1.00  0.00
ATOM   3221 HD13 LEU   202       1.147  14.328  -6.722  1.00  0.00
ATOM   3222  CD2 LEU   202      -1.005  16.779  -5.580  1.00  0.00
ATOM   3223 HD21 LEU   202      -0.953  17.523  -4.785  1.00  0.00
ATOM   3224 HD22 LEU   202      -1.075  17.282  -6.544  1.00  0.00
ATOM   3225 HD23 LEU   202      -1.885  16.152  -5.433  1.00  0.00
ATOM   3226  C   LEU   202       2.910  15.003  -4.232  1.00  0.00
ATOM   3227  O   LEU   202       3.537  14.873  -5.276  1.00  0.00
ATOM   3228  N   TYR   203       3.353  15.741  -3.195  1.00  0.00
ATOM   3229  H   TYR   203       2.745  15.829  -2.393  1.00  0.00
ATOM   3230  CA  TYR   203       4.631  16.446  -3.174  1.00  0.00
ATOM   3231  HA  TYR   203       4.649  17.200  -3.961  1.00  0.00
ATOM   3232  CB  TYR   203       4.839  17.152  -1.807  1.00  0.00
ATOM   3233  HB2 TYR   203       4.167  18.010  -1.807  1.00  0.00
ATOM   3234  HB3 TYR   203       4.554  16.468  -1.007  1.00  0.00
ATOM   3235  CG  TYR   203       6.261  17.624  -1.583  1.00  0.00
ATOM   3236  CD1 TYR   203       6.696  18.854  -2.078  1.00  0.00
ATOM   3237  HD1 TYR   203       5.980  19.498  -2.589  1.00  0.00
ATOM   3238  CE1 TYR   203       8.018  19.264  -1.929  1.00  0.00
ATOM   3239  HE1 TYR   203       8.348  20.218  -2.340  1.00  0.00
ATOM   3240  CZ  TYR   203       8.921  18.445  -1.265  1.00  0.00
ATOM   3241  OH  TYR   203      10.223  18.846  -1.103  1.00  0.00
ATOM   3242  HH  TYR   203      10.400  19.708  -1.486  1.00  0.00
ATOM   3243  CE2 TYR   203       8.508  17.227  -0.754  1.00  0.00
ATOM   3244  HE2 TYR   203       9.215  16.583  -0.230  1.00  0.00
ATOM   3245  CD2 TYR   203       7.185  16.825  -0.912  1.00  0.00
ATOM   3246  HD2 TYR   203       6.854  15.869  -0.507  1.00  0.00
ATOM   3247  C   TYR   203       5.751  15.438  -3.446  1.00  0.00
ATOM   3248  O   TYR   203       6.593  15.680  -4.309  1.00  0.00
ATOM   3249  N   GLU   204       5.745  14.296  -2.727  1.00  0.00
ATOM   3250  H   GLU   204       5.035  14.177  -2.018  1.00  0.00
ATOM   3251  CA  GLU   204       6.744  13.236  -2.896  1.00  0.00
ATOM   3252  HA  GLU   204       7.734  13.627  -2.659  1.00  0.00
ATOM   3253  CB  GLU   204       6.453  12.054  -1.974  1.00  0.00
ATOM   3254  HB2 GLU   204       5.409  11.784  -2.136  1.00  0.00
ATOM   3255  HB3 GLU   204       7.094  11.237  -2.303  1.00  0.00
ATOM   3256  CG  GLU   204       6.684  12.315  -0.495  1.00  0.00
ATOM   3257  HG2 GLU   204       7.582  12.854  -0.193  1.00  0.00
ATOM   3258  HG3 GLU   204       5.805  12.914  -0.259  1.00  0.00
ATOM   3259  CD  GLU   204       6.612  11.001   0.245  1.00  0.00
ATOM   3260  OE1 GLU   204       5.486  10.596   0.615  1.00  0.00
ATOM   3261  OE2 GLU   204       7.641  10.286   0.264  1.00  0.00
ATOM   3262  C   GLU   204       6.792  12.745  -4.336  1.00  0.00
ATOM   3263  O   GLU   204       7.877  12.651  -4.901  1.00  0.00
ATOM   3264  N   LEU   205       5.622  12.461  -4.941  1.00  0.00
ATOM   3265  H   LEU   205       4.762  12.523  -4.414  1.00  0.00
ATOM   3266  CA  LEU   205       5.556  11.985  -6.330  1.00  0.00
ATOM   3267  HA  LEU   205       6.165  11.086  -6.424  1.00  0.00
ATOM   3268  CB  LEU   205       4.107  11.651  -6.769  1.00  0.00
ATOM   3269  HB2 LEU   205       3.634  12.623  -6.628  1.00  0.00
ATOM   3270  HB3 LEU   205       4.114  11.401  -7.830  1.00  0.00
ATOM   3271  CG  LEU   205       3.310  10.573  -5.991  1.00  0.00
ATOM   3272  HG  LEU   205       2.761  11.059  -5.184  1.00  0.00
ATOM   3273  CD1 LEU   205       2.348   9.858  -6.889  1.00  0.00
ATOM   3274 HD11 LEU   205       2.897   9.371  -7.696  1.00  0.00
ATOM   3275 HD12 LEU   205       1.804   9.107  -6.316  1.00  0.00
ATOM   3276 HD13 LEU   205       1.643  10.574  -7.311  1.00  0.00
ATOM   3277  CD2 LEU   205       4.206   9.578  -5.245  1.00  0.00
ATOM   3278 HD21 LEU   205       4.823  10.114  -4.524  1.00  0.00
ATOM   3279 HD22 LEU   205       3.585   8.851  -4.722  1.00  0.00
ATOM   3280 HD23 LEU   205       4.848   9.061  -5.958  1.00  0.00
ATOM   3281  C   LEU   205       6.168  13.004  -7.272  1.00  0.00
ATOM   3282  O   LEU   205       7.013  12.638  -8.072  1.00  0.00
ATOM   3283  N   LEU   206       5.804  14.285  -7.126  1.00  0.00
ATOM   3284  H   LEU   206       5.057  14.500  -6.481  1.00  0.00
ATOM   3285  CA  LEU   206       6.333  15.366  -7.961  1.00  0.00
ATOM   3286  HA  LEU   206       6.272  15.069  -9.008  1.00  0.00
ATOM   3287  CB  LEU   206       5.549  16.675  -7.775  1.00  0.00
ATOM   3288  HB2 LEU   206       5.227  16.490  -6.750  1.00  0.00
ATOM   3289  HB3 LEU   206       6.227  17.528  -7.794  1.00  0.00
ATOM   3290  CG  LEU   206       4.309  16.981  -8.658  1.00  0.00
ATOM   3291  HG  LEU   206       4.140  18.057  -8.616  1.00  0.00
ATOM   3292  CD1 LEU   206       4.463  16.549 -10.107  1.00  0.00
ATOM   3293 HD11 LEU   206       4.632  15.473 -10.150  1.00  0.00
ATOM   3294 HD12 LEU   206       3.556  16.797 -10.659  1.00  0.00
ATOM   3295 HD13 LEU   206       5.312  17.067 -10.553  1.00  0.00
ATOM   3296  CD2 LEU   206       3.081  16.496  -8.063  1.00  0.00
ATOM   3297 HD21 LEU   206       2.933  16.973  -7.095  1.00  0.00
ATOM   3298 HD22 LEU   206       2.242  16.733  -8.717  1.00  0.00
ATOM   3299 HD23 LEU   206       3.144  15.416  -7.930  1.00  0.00
ATOM   3300  C   LEU   206       7.839  15.616  -7.808  1.00  0.00
ATOM   3301  O   LEU   206       8.428  16.251  -8.681  1.00  0.00
ATOM   3302  N   THR   207       8.466  15.111  -6.729  1.00  0.00
ATOM   3303  H   THR   207       7.917  14.639  -6.024  1.00  0.00
ATOM   3304  CA  THR   207       9.918  15.234  -6.516  1.00  0.00
ATOM   3305  HA  THR   207      10.373  16.019  -7.120  1.00  0.00
ATOM   3306  CB  THR   207      10.251  15.501  -5.022  1.00  0.00
ATOM   3307  HB  THR   207      11.336  15.496  -4.921  1.00  0.00
ATOM   3308  CG2 THR   207       9.707  16.809  -4.518  1.00  0.00
ATOM   3309 HG21 THR   207       8.621  16.814  -4.619  1.00  0.00
ATOM   3310 HG22 THR   207       9.974  16.934  -3.469  1.00  0.00
ATOM   3311 HG23 THR   207      10.129  17.627  -5.101  1.00  0.00
ATOM   3312  OG1 THR   207       9.793  14.412  -4.204  1.00  0.00
ATOM   3313  HG1 THR   207      10.006  14.591  -3.285  1.00  0.00
ATOM   3314  C   THR   207      10.615  13.947  -6.965  1.00  0.00
ATOM   3315  O   THR   207      11.838  13.850  -6.848  1.00  0.00
ATOM   3316  N   HIE   208       9.831  12.945  -7.447  1.00  0.00
ATOM   3317  H   HIE   208       8.842  13.148  -7.445  1.00  0.00
ATOM   3318  CA  HIE   208      10.265  11.600  -7.853  1.00  0.00
ATOM   3319  HA  HIE   208       9.387  11.006  -8.105  1.00  0.00
ATOM   3320  CB  HIE   208      11.205  11.634  -9.076  1.00  0.00
ATOM   3321  HB2 HIE   208      12.092  12.245  -8.910  1.00  0.00
ATOM   3322  HB3 HIE   208      11.507  10.613  -9.312  1.00  0.00
ATOM   3323  CG  HIE   208      10.538  12.172 -10.293  1.00  0.00
ATOM   3324  ND1 HIE   208      10.400  13.534 -10.495  1.00  0.00
ATOM   3325  CE1 HIE   208       9.739  13.664 -11.635  1.00  0.00
ATOM   3326  HE1 HIE   208       9.523  14.674 -11.982  1.00  0.00
ATOM   3327  NE2 HIE   208       9.450  12.472 -12.167  1.00  0.00
ATOM   3328  HE2 HIE   208       8.959  12.283 -13.030  1.00  0.00
ATOM   3329  CD2 HIE   208       9.948  11.513 -11.315  1.00  0.00
ATOM   3330  HD2 HIE   208       9.818  10.456 -11.548  1.00  0.00
ATOM   3331  C   HIE   208      10.893  10.884  -6.656  1.00  0.00
ATOM   3332  O   HIE   208      11.857  10.127  -6.803  1.00  0.00
ATOM   3333  N   CYS   209      10.330  11.148  -5.454  1.00  0.00
ATOM   3334  H   CYS   209       9.601  11.847  -5.455  1.00  0.00
ATOM   3335  CA  CYS   209      10.794  10.630  -4.164  1.00  0.00
ATOM   3336  HA  CYS   209      10.372  11.233  -3.360  1.00  0.00
ATOM   3337  CB  CYS   209      10.368   9.180  -3.961  1.00  0.00
ATOM   3338  HB2 CYS   209      10.705   8.556  -4.789  1.00  0.00
ATOM   3339  HB3 CYS   209      10.763   8.785  -3.025  1.00  0.00
ATOM   3340  SG  CYS   209       8.579   8.972  -3.875  1.00  0.00
ATOM   3341  HG  CYS   209       8.600   7.654  -3.704  1.00  0.00
ATOM   3342  C   CYS   209      12.298  10.840  -3.939  1.00  0.00
ATOM   3343  O   CYS   209      12.992   9.980  -3.387  1.00  0.00
ATOM   3344  N   ASP   210      12.786  12.011  -4.352  1.00  0.00
ATOM   3345  H   ASP   210      12.173  12.662  -4.822  1.00  0.00
ATOM   3346  CA  ASP   210      14.189  12.388  -4.167  1.00  0.00
ATOM   3347  HA  ASP   210      14.843  11.611  -4.562  1.00  0.00
ATOM   3348  CB  ASP   210      14.474  13.701  -4.920  1.00  0.00
ATOM   3349  HB2 ASP   210      14.130  13.551  -5.944  1.00  0.00
ATOM   3350  HB3 ASP   210      13.868  14.471  -4.443  1.00  0.00
ATOM   3351  CG  ASP   210      15.922  14.135  -4.934  1.00  0.00
ATOM   3352  OD1 ASP   210      16.682  13.691  -4.063  1.00  0.00
ATOM   3353  OD2 ASP   210      16.289  14.923  -5.819  1.00  0.00
ATOM   3354  C   ASP   210      14.418  12.550  -2.660  1.00  0.00
ATOM   3355  O   ASP   210      13.744  13.366  -2.024  1.00  0.00
ATOM   3356  N   SER   211      15.348  11.754  -2.081  1.00  0.00
ATOM   3357  H   SER   211      15.790  11.026  -2.623  1.00  0.00
ATOM   3358  CA  SER   211      15.599  11.796  -0.640  1.00  0.00
ATOM   3359  HA  SER   211      14.652  11.707  -0.108  1.00  0.00
ATOM   3360  CB  SER   211      16.516  10.660  -0.197  1.00  0.00
ATOM   3361  HB2 SER   211      16.663  10.730   0.880  1.00  0.00
ATOM   3362  HB3 SER   211      16.036   9.711  -0.436  1.00  0.00
ATOM   3363  OG  SER   211      17.771  10.732  -0.852  1.00  0.00
ATOM   3364  HG  SER   211      18.328  10.008  -0.557  1.00  0.00
ATOM   3365  C   SER   211      16.071  13.144  -0.129  1.00  0.00
ATOM   3366  O   SER   211      15.702  13.534   0.985  1.00  0.00
ATOM   3367  N   SER   212      16.826  13.888  -0.962  1.00  0.00
ATOM   3368  H   SER   212      17.121  13.480  -1.837  1.00  0.00
ATOM   3369  CA  SER   212      17.302  15.234  -0.627  1.00  0.00
ATOM   3370  HA  SER   212      17.717  15.238   0.381  1.00  0.00
ATOM   3371  CB  SER   212      18.390  15.677  -1.605  1.00  0.00
ATOM   3372  HB2 SER   212      18.894  16.547  -1.185  1.00  0.00
ATOM   3373  HB3 SER   212      19.105  14.861  -1.714  1.00  0.00
ATOM   3374  OG  SER   212      17.853  16.008  -2.879  1.00  0.00
ATOM   3375  HG  SER   212      18.563  16.281  -3.464  1.00  0.00
ATOM   3376  C   SER   212      16.121  16.252  -0.603  1.00  0.00
ATOM   3377  O   SER   212      16.269  17.354  -0.062  1.00  0.00
ATOM   3378  N   GLN   213      14.954  15.870  -1.185  1.00  0.00
ATOM   3379  H   GLN   213      14.916  15.003  -1.701  1.00  0.00
ATOM   3380  CA  GLN   213      13.773  16.737  -1.192  1.00  0.00
ATOM   3381  HA  GLN   213      14.012  17.682  -0.706  1.00  0.00
ATOM   3382  CB  GLN   213      13.304  17.029  -2.638  1.00  0.00
ATOM   3383  HB2 GLN   213      12.986  16.077  -3.064  1.00  0.00
ATOM   3384  HB3 GLN   213      12.445  17.696  -2.561  1.00  0.00
ATOM   3385  CG  GLN   213      14.371  17.669  -3.548  1.00  0.00
ATOM   3386  HG2 GLN   213      15.177  16.943  -3.660  1.00  0.00
ATOM   3387  HG3 GLN   213      13.924  17.868  -4.522  1.00  0.00
ATOM   3388  CD  GLN   213      14.952  18.960  -3.008  1.00  0.00
ATOM   3389  OE1 GLN   213      14.236  19.931  -2.733  1.00  0.00
ATOM   3390  NE2 GLN   213      16.274  19.004  -2.862  1.00  0.00
ATOM   3391 HE21 GLN   213      16.712  19.842  -2.506  1.00  0.00
ATOM   3392 HE22 GLN   213      16.834  18.200  -3.108  1.00  0.00
ATOM   3393  C   GLN   213      12.641  16.149  -0.327  1.00  0.00
ATOM   3394  O   GLN   213      11.561  16.724  -0.248  1.00  0.00
ATOM   3395  N   SER   214      12.902  15.024   0.360  1.00  0.00
ATOM   3396  H   SER   214      13.793  14.564   0.238  1.00  0.00
ATOM   3397  CA  SER   214      11.891  14.371   1.205  1.00  0.00
ATOM   3398  HA  SER   214      11.021  14.108   0.604  1.00  0.00
ATOM   3399  CB  SER   214      12.456  13.097   1.827  1.00  0.00
ATOM   3400  HB2 SER   214      11.632  12.492   2.204  1.00  0.00
ATOM   3401  HB3 SER   214      12.996  12.539   1.062  1.00  0.00
ATOM   3402  OG  SER   214      13.339  13.412   2.893  1.00  0.00
ATOM   3403  HG  SER   214      13.685  12.601   3.273  1.00  0.00
ATOM   3404  C   SER   214      11.285  15.270   2.305  1.00  0.00
ATOM   3405  O   SER   214      11.968  16.162   2.812  1.00  0.00
ATOM   3406  N   PRO   215      10.024  15.019   2.727  1.00  0.00
ATOM   3407  CD  PRO   215       9.025  14.061   2.198  1.00  0.00
ATOM   3408  HD2 PRO   215       9.212  13.069   2.609  1.00  0.00
ATOM   3409  HD3 PRO   215       9.092  14.022   1.110  1.00  0.00
ATOM   3410  CG  PRO   215       7.724  14.646   2.671  1.00  0.00
ATOM   3411  HG2 PRO   215       6.960  13.872   2.740  1.00  0.00
ATOM   3412  HG3 PRO   215       7.388  15.429   1.991  1.00  0.00
ATOM   3413  CB  PRO   215       8.051  15.210   4.012  1.00  0.00
ATOM   3414  HB2 PRO   215       8.077  14.458   4.800  1.00  0.00
ATOM   3415  HB3 PRO   215       7.339  15.991   4.280  1.00  0.00
ATOM   3416  CA  PRO   215       9.451  15.818   3.823  1.00  0.00
ATOM   3417  HA  PRO   215       9.324  16.833   3.446  1.00  0.00
ATOM   3418  C   PRO   215      10.310  15.849   5.097  1.00  0.00
ATOM   3419  O   PRO   215      10.502  16.957   5.577  1.00  0.00
ATOM   3420  N   PRO   216      10.930  14.746   5.622  1.00  0.00
ATOM   3421  CD  PRO   216      10.838  13.320   5.235  1.00  0.00
ATOM   3422  HD2 PRO   216      11.539  13.116   4.426  1.00  0.00
ATOM   3423  HD3 PRO   216       9.824  13.097   4.903  1.00  0.00
ATOM   3424  CG  PRO   216      11.196  12.601   6.502  1.00  0.00
ATOM   3425  HG2 PRO   216      11.586  11.608   6.281  1.00  0.00
ATOM   3426  HG3 PRO   216      10.325  12.513   7.151  1.00  0.00
ATOM   3427  CB  PRO   216      12.231  13.464   7.120  1.00  0.00
ATOM   3428  HB2 PRO   216      13.197  13.269   6.654  1.00  0.00
ATOM   3429  HB3 PRO   216      12.311  13.320   8.197  1.00  0.00
ATOM   3430  CA  PRO   216      11.788  14.897   6.817  1.00  0.00
ATOM   3431  HA  PRO   216      11.175  15.315   7.615  1.00  0.00
ATOM   3432  C   PRO   216      12.994  15.802   6.573  1.00  0.00
ATOM   3433  O   PRO   216      13.315  16.620   7.437  1.00  0.00
ATOM   3434  N   THR   217      13.650  15.674   5.404  1.00  0.00
ATOM   3435  H   THR   217      13.396  14.918   4.785  1.00  0.00
ATOM   3436  CA  THR   217      14.813  16.501   5.055  1.00  0.00
ATOM   3437  HA  THR   217      15.554  16.444   5.852  1.00  0.00
ATOM   3438  CB  THR   217      15.466  16.033   3.743  1.00  0.00
ATOM   3439  HB  THR   217      14.687  15.982   2.982  1.00  0.00
ATOM   3440  CG2 THR   217      16.591  16.980   3.264  1.00  0.00
ATOM   3441 HG21 THR   217      17.371  17.031   4.024  1.00  0.00
ATOM   3442 HG22 THR   217      17.015  16.600   2.335  1.00  0.00
ATOM   3443 HG23 THR   217      16.182  17.976   3.096  1.00  0.00
ATOM   3444  OG1 THR   217      16.017  14.738   3.957  1.00  0.00
ATOM   3445  HG1 THR   217      16.430  14.428   3.147  1.00  0.00
ATOM   3446  C   THR   217      14.462  17.980   5.029  1.00  0.00
ATOM   3447  O   THR   217      15.159  18.785   5.654  1.00  0.00
ATOM   3448  N   LYS   218      13.388  18.336   4.304  1.00  0.00
ATOM   3449  H   LYS   218      12.917  17.638   3.745  1.00  0.00
ATOM   3450  CA  LYS   218      12.976  19.726   4.165  1.00  0.00
ATOM   3451  HA  LYS   218      13.846  20.338   3.926  1.00  0.00
ATOM   3452  CB  LYS   218      11.936  19.894   3.049  1.00  0.00
ATOM   3453  HB2 LYS   218      11.059  19.316   3.339  1.00  0.00
ATOM   3454  HB3 LYS   218      11.677  20.952   3.010  1.00  0.00
ATOM   3455  CG  LYS   218      12.418  19.433   1.661  1.00  0.00
ATOM   3456  HG2 LYS   218      12.490  18.346   1.700  1.00  0.00
ATOM   3457  HG3 LYS   218      11.645  19.721   0.949  1.00  0.00
ATOM   3458  CD  LYS   218      13.766  20.020   1.217  1.00  0.00
ATOM   3459  HD2 LYS   218      14.322  20.274   2.120  1.00  0.00
ATOM   3460  HD3 LYS   218      14.296  19.238   0.673  1.00  0.00
ATOM   3461  CE  LYS   218      13.641  21.238   0.347  1.00  0.00
ATOM   3462  HE2 LYS   218      13.006  20.997  -0.505  1.00  0.00
ATOM   3463  HE3 LYS   218      13.182  22.038   0.928  1.00  0.00
ATOM   3464  NZ  LYS   218      14.973  21.683  -0.139  1.00  0.00
ATOM   3465  HZ1 LYS   218      15.399  20.942  -0.678  1.00  0.00
ATOM   3466  HZ2 LYS   218      14.863  22.502  -0.721  1.00  0.00
ATOM   3467  HZ3 LYS   218      15.562  21.907   0.650  1.00  0.00
ATOM   3468  C   LYS   218      12.518  20.359   5.472  1.00  0.00
ATOM   3469  O   LYS   218      12.957  21.458   5.783  1.00  0.00
ATOM   3470  N   PHE   219      11.678  19.658   6.253  1.00  0.00
ATOM   3471  H   PHE   219      11.284  18.793   5.912  1.00  0.00
ATOM   3472  CA  PHE   219      11.218  20.169   7.546  1.00  0.00
ATOM   3473  HA  PHE   219      10.867  21.194   7.430  1.00  0.00
ATOM   3474  CB  PHE   219      10.075  19.322   8.092  1.00  0.00
ATOM   3475  HB2 PHE   219      10.323  18.275   7.920  1.00  0.00
ATOM   3476  HB3 PHE   219       9.907  19.485   9.157  1.00  0.00
ATOM   3477  CG  PHE   219       8.753  19.571   7.403  1.00  0.00
ATOM   3478  CD1 PHE   219       8.249  20.865   7.269  1.00  0.00
ATOM   3479  HD1 PHE   219       8.825  21.705   7.657  1.00  0.00
ATOM   3480  CE1 PHE   219       7.018  21.090   6.643  1.00  0.00
ATOM   3481  HE1 PHE   219       6.645  22.107   6.526  1.00  0.00
ATOM   3482  CZ  PHE   219       6.275  20.024   6.174  1.00  0.00
ATOM   3483  HZ  PHE   219       5.318  20.201   5.684  1.00  0.00
ATOM   3484  CE2 PHE   219       6.745  18.734   6.326  1.00  0.00
ATOM   3485  HE2 PHE   219       6.153  17.891   5.968  1.00  0.00
ATOM   3486  CD2 PHE   219       7.983  18.509   6.941  1.00  0.00
ATOM   3487  HD2 PHE   219       8.354  17.491   7.063  1.00  0.00
ATOM   3488  C   PHE   219      12.345  20.297   8.570  1.00  0.00
ATOM   3489  O   PHE   219      12.394  21.291   9.294  1.00  0.00
ATOM   3490  N   LEU   220      13.267  19.323   8.613  1.00  0.00
ATOM   3491  H   LEU   220      13.111  18.450   8.130  1.00  0.00
ATOM   3492  CA  LEU   220      14.399  19.412   9.538  1.00  0.00
ATOM   3493  HA  LEU   220      14.044  19.828  10.481  1.00  0.00
ATOM   3494  CB  LEU   220      15.049  18.062   9.816  1.00  0.00
ATOM   3495  HB2 LEU   220      15.125  17.615   8.824  1.00  0.00
ATOM   3496  HB3 LEU   220      16.048  18.198  10.230  1.00  0.00
ATOM   3497  CG  LEU   220      14.236  17.134  10.735  1.00  0.00
ATOM   3498  HG  LEU   220      13.187  17.183  10.444  1.00  0.00
ATOM   3499  CD1 LEU   220      14.726  15.697  10.626  1.00  0.00
ATOM   3500 HD11 LEU   220      15.775  15.647  10.917  1.00  0.00
ATOM   3501 HD12 LEU   220      14.136  15.061  11.285  1.00  0.00
ATOM   3502 HD13 LEU   220      14.618  15.353   9.597  1.00  0.00
ATOM   3503  CD2 LEU   220      14.257  17.627  12.206  1.00  0.00
ATOM   3504 HD21 LEU   220      13.827  18.628  12.260  1.00  0.00
ATOM   3505 HD22 LEU   220      13.673  16.948  12.826  1.00  0.00
ATOM   3506 HD23 LEU   220      15.285  17.654  12.566  1.00  0.00
ATOM   3507  C   LEU   220      15.408  20.500   9.153  1.00  0.00
ATOM   3508  O   LEU   220      16.079  21.031  10.030  1.00  0.00
ATOM   3509  N   GLU   221      15.457  20.890   7.866  1.00  0.00
ATOM   3510  H   GLU   221      14.891  20.409   7.182  1.00  0.00
ATOM   3511  CA  GLU   221      16.284  22.020   7.416  1.00  0.00
ATOM   3512  HA  GLU   221      17.317  21.866   7.729  1.00  0.00
ATOM   3513  CB  GLU   221      16.248  22.147   5.884  1.00  0.00
ATOM   3514  HB2 GLU   221      15.255  21.827   5.570  1.00  0.00
ATOM   3515  HB3 GLU   221      16.377  23.205   5.657  1.00  0.00
ATOM   3516  CG  GLU   221      17.297  21.339   5.142  1.00  0.00
ATOM   3517  HG2 GLU   221      18.256  21.810   5.360  1.00  0.00
ATOM   3518  HG3 GLU   221      17.284  20.332   5.559  1.00  0.00
ATOM   3519  CD  GLU   221      17.099  21.267   3.636  1.00  0.00
ATOM   3520  OE1 GLU   221      16.115  21.852   3.122  1.00  0.00
ATOM   3521  OE2 GLU   221      17.928  20.610   2.967  1.00  0.00
ATOM   3522  C   GLU   221      15.691  23.302   8.030  1.00  0.00
ATOM   3523  O   GLU   221      16.430  24.216   8.382  1.00  0.00
ATOM   3524  N   LEU   222      14.349  23.358   8.165  1.00  0.00
ATOM   3525  H   LEU   222      13.800  22.589   7.807  1.00  0.00
ATOM   3526  CA  LEU   222      13.644  24.505   8.744  1.00  0.00
ATOM   3527  HA  LEU   222      14.133  25.429   8.434  1.00  0.00
ATOM   3528  CB  LEU   222      12.170  24.545   8.273  1.00  0.00
ATOM   3529  HB2 LEU   222      11.770  23.591   8.614  1.00  0.00
ATOM   3530  HB3 LEU   222      11.691  25.356   8.821  1.00  0.00
ATOM   3531  CG  LEU   222      11.893  24.709   6.771  1.00  0.00
ATOM   3532  HG  LEU   222      12.461  23.959   6.221  1.00  0.00
ATOM   3533  CD1 LEU   222      10.418  24.535   6.483  1.00  0.00
ATOM   3534 HD11 LEU   222       9.849  25.286   7.032  1.00  0.00
ATOM   3535 HD12 LEU   222      10.239  24.655   5.414  1.00  0.00
ATOM   3536 HD13 LEU   222      10.101  23.540   6.795  1.00  0.00
ATOM   3537  CD2 LEU   222      12.357  26.079   6.253  1.00  0.00
ATOM   3538 HD21 LEU   222      13.429  26.186   6.416  1.00  0.00
ATOM   3539 HD22 LEU   222      12.144  26.156   5.186  1.00  0.00
ATOM   3540 HD23 LEU   222      11.828  26.868   6.786  1.00  0.00
ATOM   3541  C   LEU   222      13.694  24.509  10.282  1.00  0.00
ATOM   3542  O   LEU   222      13.787  25.579  10.883  1.00  0.00
ATOM   3543  N   ILE   223      13.591  23.323  10.912  1.00  0.00
ATOM   3544  H   ILE   223      13.423  22.504  10.346  1.00  0.00
ATOM   3545  CA  ILE   223      13.569  23.176  12.366  1.00  0.00
ATOM   3546  HA  ILE   223      13.168  24.055  12.870  1.00  0.00
ATOM   3547  CB  ILE   223      12.741  21.913  12.780  1.00  0.00
ATOM   3548  HB  ILE   223      13.120  21.057  12.222  1.00  0.00
ATOM   3549  CG2 ILE   223      12.847  21.624  14.313  1.00  0.00
ATOM   3550 HG21 ILE   223      12.467  22.479  14.872  1.00  0.00
ATOM   3551 HG22 ILE   223      12.258  20.740  14.558  1.00  0.00
ATOM   3552 HG23 ILE   223      13.889  21.450  14.579  1.00  0.00
ATOM   3553  CG1 ILE   223      11.253  22.045  12.343  1.00  0.00
ATOM   3554 HG12 ILE   223      10.759  22.671  13.086  1.00  0.00
ATOM   3555 HG13 ILE   223      11.250  22.554  11.379  1.00  0.00
ATOM   3556  CD1 ILE   223      10.513  20.722  12.220  1.00  0.00
ATOM   3557 HD11 ILE   223      10.515  20.213  13.184  1.00  0.00
ATOM   3558 HD12 ILE   223       9.484  20.909  11.911  1.00  0.00
ATOM   3559 HD13 ILE   223      11.007  20.096  11.478  1.00  0.00
ATOM   3560  C   ILE   223      14.969  23.176  13.000  1.00  0.00
ATOM   3561  O   ILE   223      15.162  23.764  14.059  1.00  0.00
ATOM   3562  N   GLY   224      15.908  22.497  12.368  1.00  0.00
ATOM   3563  H   GLY   224      15.703  22.110  11.458  1.00  0.00
ATOM   3564  CA  GLY   224      17.235  22.279  12.929  1.00  0.00
ATOM   3565  HA2 GLY   224      17.995  22.294  12.147  1.00  0.00
ATOM   3566  HA3 GLY   224      17.470  23.036  13.677  1.00  0.00
ATOM   3567  C   GLY   224      17.234  20.911  13.592  1.00  0.00
ATOM   3568  O   GLY   224      16.162  20.334  13.836  1.00  0.00
ATOM   3569  N   ILE   225      18.421  20.369  13.866  1.00  0.00
ATOM   3570  H   ILE   225      19.245  20.837  13.515  1.00  0.00
ATOM   3571  CA  ILE   225      18.575  19.020  14.434  1.00  0.00
ATOM   3572  HA  ILE   225      17.617  18.535  14.624  1.00  0.00
ATOM   3573  CB  ILE   225      19.450  18.104  13.522  1.00  0.00
ATOM   3574  HB  ILE   225      19.608  17.150  14.026  1.00  0.00
ATOM   3575  CG2 ILE   225      18.753  17.859  12.169  1.00  0.00
ATOM   3576 HG21 ILE   225      18.596  18.812  11.664  1.00  0.00
ATOM   3577 HG22 ILE   225      19.379  17.218  11.549  1.00  0.00
ATOM   3578 HG23 ILE   225      17.792  17.374  12.338  1.00  0.00
ATOM   3579  CG1 ILE   225      20.877  18.667  13.340  1.00  0.00
ATOM   3580 HG12 ILE   225      20.821  19.370  12.508  1.00  0.00
ATOM   3581 HG13 ILE   225      21.107  19.209  14.257  1.00  0.00
ATOM   3582  CD1 ILE   225      21.954  17.662  13.071  1.00  0.00
ATOM   3583 HD11 ILE   225      21.725  17.120  12.153  1.00  0.00
ATOM   3584 HD12 ILE   225      22.910  18.173  12.961  1.00  0.00
ATOM   3585 HD13 ILE   225      22.012  16.959  13.902  1.00  0.00
ATOM   3586  C   ILE   225      18.985  18.980  15.915  1.00  0.00
ATOM   3587  O   ILE   225      19.243  17.894  16.452  1.00  0.00
ATOM   3588  N   ALA   226      19.016  20.145  16.578  1.00  0.00
ATOM   3589  H   ALA   226      18.783  20.991  16.077  1.00  0.00
ATOM   3590  CA  ALA   226      19.409  20.258  17.988  1.00  0.00
ATOM   3591  HA  ALA   226      19.537  19.271  18.432  1.00  0.00
ATOM   3592  CB  ALA   226      20.727  21.010  18.086  1.00  0.00
ATOM   3593  HB1 ALA   226      20.612  22.003  17.653  1.00  0.00
ATOM   3594  HB2 ALA   226      21.017  21.101  19.133  1.00  0.00
ATOM   3595  HB3 ALA   226      21.499  20.464  17.542  1.00  0.00
ATOM   3596  C   ALA   226      18.309  20.980  18.787  1.00  0.00
ATOM   3597  O   ALA   226      18.549  22.047  19.345  1.00  0.00
ATOM   3598  N   GLN   227      17.092  20.398  18.820  1.00  0.00
ATOM   3599  H   GLN   227      16.952  19.534  18.318  1.00  0.00
ATOM   3600  CA  GLN   227      15.938  21.018  19.472  1.00  0.00
ATOM   3601  HA  GLN   227      16.229  21.954  19.949  1.00  0.00
ATOM   3602  CB  GLN   227      14.847  21.320  18.409  1.00  0.00
ATOM   3603  HB2 GLN   227      14.570  20.363  17.966  1.00  0.00
ATOM   3604  HB3 GLN   227      13.993  21.730  18.948  1.00  0.00
ATOM   3605  CG  GLN   227      15.265  22.291  17.303  1.00  0.00
ATOM   3606  HG2 GLN   227      16.099  21.862  16.747  1.00  0.00
ATOM   3607  HG3 GLN   227      14.413  22.421  16.636  1.00  0.00
ATOM   3608  CD  GLN   227      15.683  23.653  17.827  1.00  0.00
ATOM   3609  OE1 GLN   227      15.003  24.279  18.654  1.00  0.00
ATOM   3610  NE2 GLN   227      16.828  24.132  17.365  1.00  0.00
ATOM   3611 HE21 GLN   227      17.157  25.034  17.678  1.00  0.00
ATOM   3612 HE22 GLN   227      17.366  23.593  16.702  1.00  0.00
ATOM   3613  C   GLN   227      15.338  20.203  20.640  1.00  0.00
ATOM   3614  O   GLN   227      14.137  20.319  20.894  1.00  0.00
ATOM   3615  N   GLY   228      16.163  19.407  21.340  1.00  0.00
ATOM   3616  H   GLY   228      17.144  19.405  21.102  1.00  0.00
ATOM   3617  CA  GLY   228      15.712  18.541  22.432  1.00  0.00
ATOM   3618  HA2 GLY   228      16.517  17.854  22.695  1.00  0.00
ATOM   3619  HA3 GLY   228      15.466  19.159  23.296  1.00  0.00
ATOM   3620  C   GLY   228      14.482  17.733  22.033  1.00  0.00
ATOM   3621  O   GLY   228      14.369  17.285  20.891  1.00  0.00
ATOM   3622  N   GLN   229      13.500  17.670  22.935  1.00  0.00
ATOM   3623  H   GLN   229      13.660  18.121  23.825  1.00  0.00
ATOM   3624  CA  GLN   229      12.224  16.995  22.722  1.00  0.00
ATOM   3625  HA  GLN   229      12.374  16.060  22.183  1.00  0.00
ATOM   3626  CB  GLN   229      11.580  16.677  24.093  1.00  0.00
ATOM   3627  HB2 GLN   229      11.374  17.639  24.563  1.00  0.00
ATOM   3628  HB3 GLN   229      10.639  16.170  23.877  1.00  0.00
ATOM   3629  CG  GLN   229      12.416  15.818  25.036  1.00  0.00
ATOM   3630  HG2 GLN   229      12.614  14.850  24.575  1.00  0.00
ATOM   3631  HG3 GLN   229      13.360  16.324  25.236  1.00  0.00
ATOM   3632  CD  GLN   229      11.704  15.591  26.345  1.00  0.00
ATOM   3633  OE1 GLN   229      11.798  16.391  27.285  1.00  0.00
ATOM   3634  NE2 GLN   229      10.964  14.493  26.434  1.00  0.00
ATOM   3635 HE21 GLN   229      10.466  14.291  27.289  1.00  0.00
ATOM   3636 HE22 GLN   229      10.904  13.863  25.647  1.00  0.00
ATOM   3637  C   GLN   229      11.247  17.874  21.909  1.00  0.00
ATOM   3638  O   GLN   229      10.076  17.512  21.817  1.00  0.00
ATOM   3639  N   MET   230      11.713  18.997  21.306  1.00  0.00
ATOM   3640  H   MET   230      12.679  19.242  21.469  1.00  0.00
ATOM   3641  CA  MET   230      10.850  19.975  20.608  1.00  0.00
ATOM   3642  HA  MET   230       9.805  19.757  20.830  1.00  0.00
ATOM   3643  CB  MET   230      11.158  21.419  21.055  1.00  0.00
ATOM   3644  HB2 MET   230      12.217  21.596  20.864  1.00  0.00
ATOM   3645  HB3 MET   230      10.561  22.084  20.430  1.00  0.00
ATOM   3646  CG  MET   230      10.858  21.689  22.505  1.00  0.00
ATOM   3647  HG2 MET   230       9.780  21.670  22.667  1.00  0.00
ATOM   3648  HG3 MET   230      11.332  20.930  23.127  1.00  0.00
ATOM   3649  SD  MET   230      11.497  23.313  22.960  1.00  0.00
ATOM   3650  CE  MET   230      11.408  23.190  24.723  1.00  0.00
ATOM   3651  HE1 MET   230      12.027  22.358  25.061  1.00  0.00
ATOM   3652  HE2 MET   230      11.769  24.116  25.171  1.00  0.00
ATOM   3653  HE3 MET   230      10.375  23.019  25.024  1.00  0.00
ATOM   3654  C   MET   230      10.731  19.917  19.087  1.00  0.00
ATOM   3655  O   MET   230      10.231  20.877  18.502  1.00  0.00
ATOM   3656  N   THR   231      11.154  18.829  18.434  1.00  0.00
ATOM   3657  H   THR   231      11.673  18.095  18.895  1.00  0.00
ATOM   3658  CA  THR   231      10.981  18.751  16.968  1.00  0.00
ATOM   3659  HA  THR   231      11.484  19.595  16.497  1.00  0.00
ATOM   3660  CB  THR   231      11.586  17.447  16.416  1.00  0.00
ATOM   3661  HB  THR   231      11.086  16.614  16.910  1.00  0.00
ATOM   3662  CG2 THR   231      11.428  17.306  14.882  1.00  0.00
ATOM   3663 HG21 THR   231      11.929  18.138  14.387  1.00  0.00
ATOM   3664 HG22 THR   231      11.875  16.367  14.555  1.00  0.00
ATOM   3665 HG23 THR   231      10.370  17.314  14.623  1.00  0.00
ATOM   3666  OG1 THR   231      12.967  17.468  16.733  1.00  0.00
ATOM   3667  HG1 THR   231      13.383  16.668  16.405  1.00  0.00
ATOM   3668  C   THR   231       9.509  18.931  16.573  1.00  0.00
ATOM   3669  O   THR   231       9.208  19.767  15.727  1.00  0.00
ATOM   3670  N   VAL   232       8.596  18.165  17.198  1.00  0.00
ATOM   3671  H   VAL   232       8.937  17.423  17.792  1.00  0.00
ATOM   3672  CA  VAL   232       7.156  18.198  16.877  1.00  0.00
ATOM   3673  HA  VAL   232       7.001  18.216  15.799  1.00  0.00
ATOM   3674  CB  VAL   232       6.366  16.993  17.475  1.00  0.00
ATOM   3675  HB  VAL   232       6.625  16.907  18.531  1.00  0.00
ATOM   3676  CG1 VAL   232       4.848  17.172  17.334  1.00  0.00
ATOM   3677 HG11 VAL   232       4.589  17.258  16.279  1.00  0.00
ATOM   3678 HG12 VAL   232       4.339  16.310  17.764  1.00  0.00
ATOM   3679 HG13 VAL   232       4.538  18.076  17.859  1.00  0.00
ATOM   3680  CG2 VAL   232       6.799  15.692  16.815  1.00  0.00
ATOM   3681 HG21 VAL   232       7.864  15.535  16.984  1.00  0.00
ATOM   3682 HG22 VAL   232       6.237  14.862  17.244  1.00  0.00
ATOM   3683 HG23 VAL   232       6.605  15.745  15.744  1.00  0.00
ATOM   3684  C   VAL   232       6.527  19.571  17.163  1.00  0.00
ATOM   3685  O   VAL   232       5.801  20.088  16.305  1.00  0.00
ATOM   3686  N   LEU   233       6.843  20.174  18.341  1.00  0.00
ATOM   3687  H   LEU   233       7.396  19.665  19.016  1.00  0.00
ATOM   3688  CA  LEU   233       6.367  21.512  18.700  1.00  0.00
ATOM   3689  HA  LEU   233       5.277  21.530  18.694  1.00  0.00
ATOM   3690  CB  LEU   233       6.860  21.899  20.114  1.00  0.00
ATOM   3691  HB2 LEU   233       6.370  21.160  20.748  1.00  0.00
ATOM   3692  HB3 LEU   233       7.940  21.760  20.163  1.00  0.00
ATOM   3693  CG  LEU   233       6.501  23.317  20.608  1.00  0.00
ATOM   3694  HG  LEU   233       6.872  24.039  19.880  1.00  0.00
ATOM   3695  CD1 LEU   233       4.986  23.490  20.773  1.00  0.00
ATOM   3696 HD11 LEU   233       4.614  22.769  21.501  1.00  0.00
ATOM   3697 HD12 LEU   233       4.771  24.500  21.122  1.00  0.00
ATOM   3698 HD13 LEU   233       4.494  23.325  19.815  1.00  0.00
ATOM   3699  CD2 LEU   233       7.216  23.649  21.889  1.00  0.00
ATOM   3700 HD21 LEU   233       8.293  23.601  21.728  1.00  0.00
ATOM   3701 HD22 LEU   233       6.941  24.654  22.209  1.00  0.00
ATOM   3702 HD23 LEU   233       6.932  22.932  22.660  1.00  0.00
ATOM   3703  C   LEU   233       6.831  22.560  17.660  1.00  0.00
ATOM   3704  O   LEU   233       6.037  23.410  17.258  1.00  0.00
ATOM   3705  N   ARG   234       8.097  22.484  17.212  1.00  0.00
ATOM   3706  H   ARG   234       8.713  21.791  17.613  1.00  0.00
ATOM   3707  CA  ARG   234       8.646  23.407  16.211  1.00  0.00
ATOM   3708  HA  ARG   234       8.418  24.437  16.485  1.00  0.00
ATOM   3709  CB  ARG   234      10.164  23.247  16.134  1.00  0.00
ATOM   3710  HB2 ARG   234      10.484  22.728  17.038  1.00  0.00
ATOM   3711  HB3 ARG   234      10.384  22.628  15.264  1.00  0.00
ATOM   3712  CG  ARG   234      10.907  24.565  16.018  1.00  0.00
ATOM   3713  HG2 ARG   234      11.174  24.703  14.970  1.00  0.00
ATOM   3714  HG3 ARG   234      10.224  25.357  16.326  1.00  0.00
ATOM   3715  CD  ARG   234      12.156  24.621  16.867  1.00  0.00
ATOM   3716  HD2 ARG   234      12.733  23.708  16.718  1.00  0.00
ATOM   3717  HD3 ARG   234      12.755  25.481  16.569  1.00  0.00
ATOM   3718  NE  ARG   234      11.833  24.744  18.289  1.00  0.00
ATOM   3719  HE  ARG   234      11.715  23.884  18.805  1.00  0.00
ATOM   3720  CZ  ARG   234      11.686  25.897  18.934  1.00  0.00
ATOM   3721  NH1 ARG   234      11.838  27.050  18.293  1.00  0.00
ATOM   3722 HH11 ARG   234      12.066  27.052  17.310  1.00  0.00
ATOM   3723 HH12 ARG   234      11.724  27.921  18.793  1.00  0.00
ATOM   3724  NH2 ARG   234      11.388  25.907  20.226  1.00  0.00
ATOM   3725 HH21 ARG   234      11.273  25.034  20.721  1.00  0.00
ATOM   3726 HH22 ARG   234      11.278  26.787  20.709  1.00  0.00
ATOM   3727  C   ARG   234       7.991  23.166  14.830  1.00  0.00
ATOM   3728  O   ARG   234       7.747  24.112  14.082  1.00  0.00
ATOM   3729  N   LEU   235       7.690  21.901  14.512  1.00  0.00
ATOM   3730  H   LEU   235       7.989  21.152  15.120  1.00  0.00
ATOM   3731  CA  LEU   235       6.980  21.552  13.281  1.00  0.00
ATOM   3732  HA  LEU   235       7.498  21.980  12.422  1.00  0.00
ATOM   3733  CB  LEU   235       6.921  20.026  13.108  1.00  0.00
ATOM   3734  HB2 LEU   235       7.975  19.779  12.979  1.00  0.00
ATOM   3735  HB3 LEU   235       6.556  19.584  14.035  1.00  0.00
ATOM   3736  CG  LEU   235       6.115  19.470  11.924  1.00  0.00
ATOM   3737  HG  LEU   235       5.064  19.709  12.086  1.00  0.00
ATOM   3738  CD1 LEU   235       6.576  20.064  10.578  1.00  0.00
ATOM   3739 HD11 LEU   235       7.626  19.824  10.415  1.00  0.00
ATOM   3740 HD12 LEU   235       5.978  19.641   9.770  1.00  0.00
ATOM   3741 HD13 LEU   235       6.449  21.146  10.595  1.00  0.00
ATOM   3742  CD2 LEU   235       6.182  17.961  11.916  1.00  0.00
ATOM   3743 HD21 LEU   235       5.766  17.573  12.846  1.00  0.00
ATOM   3744 HD22 LEU   235       5.608  17.576  11.073  1.00  0.00
ATOM   3745 HD23 LEU   235       7.221  17.644  11.823  1.00  0.00
ATOM   3746  C   LEU   235       5.566  22.166  13.340  1.00  0.00
ATOM   3747  O   LEU   235       5.158  22.844  12.401  1.00  0.00
ATOM   3748  N   THR   236       4.856  21.969  14.463  1.00  0.00
ATOM   3749  H   THR   236       5.236  21.335  15.152  1.00  0.00
ATOM   3750  CA  THR   236       3.513  22.525  14.693  1.00  0.00
ATOM   3751  HA  THR   236       2.812  22.182  13.932  1.00  0.00
ATOM   3752  CB  THR   236       2.990  22.087  16.080  1.00  0.00
ATOM   3753  HB  THR   236       3.662  22.497  16.834  1.00  0.00
ATOM   3754  CG2 THR   236       1.563  22.564  16.355  1.00  0.00
ATOM   3755 HG21 THR   236       0.891  22.153  15.602  1.00  0.00
ATOM   3756 HG22 THR   236       1.251  22.226  17.344  1.00  0.00
ATOM   3757 HG23 THR   236       1.530  23.653  16.317  1.00  0.00
ATOM   3758  OG1 THR   236       3.030  20.656  16.152  1.00  0.00
ATOM   3759  HG1 THR   236       2.707  20.370  17.010  1.00  0.00
ATOM   3760  C   THR   236       3.512  24.047  14.508  1.00  0.00
ATOM   3761  O   THR   236       2.654  24.570  13.795  1.00  0.00
ATOM   3762  N   GLU   237       4.503  24.746  15.103  1.00  0.00
ATOM   3763  H   GLU   237       5.136  24.239  15.705  1.00  0.00
ATOM   3764  CA  GLU   237       4.631  26.204  15.030  1.00  0.00
ATOM   3765  HA  GLU   237       3.679  26.668  15.286  1.00  0.00
ATOM   3766  CB  GLU   237       5.699  26.708  16.006  1.00  0.00
ATOM   3767  HB2 GLU   237       6.614  26.142  15.828  1.00  0.00
ATOM   3768  HB3 GLU   237       5.879  27.762  15.796  1.00  0.00
ATOM   3769  CG  GLU   237       5.280  26.545  17.452  1.00  0.00
ATOM   3770  HG2 GLU   237       4.367  27.133  17.555  1.00  0.00
ATOM   3771  HG3 GLU   237       5.049  25.490  17.594  1.00  0.00
ATOM   3772  CD  GLU   237       6.284  26.987  18.495  1.00  0.00
ATOM   3773  OE1 GLU   237       5.878  27.104  19.672  1.00  0.00
ATOM   3774  OE2 GLU   237       7.463  27.232  18.144  1.00  0.00
ATOM   3775  C   GLU   237       4.880  26.734  13.613  1.00  0.00
ATOM   3776  O   GLU   237       4.249  27.716  13.223  1.00  0.00
ATOM   3777  N   LEU   238       5.773  26.088  12.833  1.00  0.00
ATOM   3778  H   LEU   238       6.385  25.383  13.219  1.00  0.00
ATOM   3779  CA  LEU   238       6.014  26.542  11.458  1.00  0.00
ATOM   3780  HA  LEU   238       6.085  27.630  11.462  1.00  0.00
ATOM   3781  CB  LEU   238       7.319  25.961  10.838  1.00  0.00
ATOM   3782  HB2 LEU   238       7.553  26.613   9.997  1.00  0.00
ATOM   3783  HB3 LEU   238       8.038  26.130  11.640  1.00  0.00
ATOM   3784  CG  LEU   238       7.393  24.489  10.383  1.00  0.00
ATOM   3785  HG  LEU   238       6.781  23.891  11.058  1.00  0.00
ATOM   3786  CD1 LEU   238       6.888  24.309   8.933  1.00  0.00
ATOM   3787 HD11 LEU   238       7.500  24.907   8.258  1.00  0.00
ATOM   3788 HD12 LEU   238       6.957  23.258   8.652  1.00  0.00
ATOM   3789 HD13 LEU   238       5.850  24.635   8.866  1.00  0.00
ATOM   3790  CD2 LEU   238       8.820  24.029  10.386  1.00  0.00
ATOM   3791 HD21 LEU   238       9.229  24.115  11.392  1.00  0.00
ATOM   3792 HD22 LEU   238       8.867  22.988  10.063  1.00  0.00
ATOM   3793 HD23 LEU   238       9.404  24.647   9.703  1.00  0.00
ATOM   3794  C   LEU   238       4.776  26.335  10.565  1.00  0.00
ATOM   3795  O   LEU   238       4.473  27.196   9.740  1.00  0.00
ATOM   3796  N   LEU   239       4.049  25.214  10.759  1.00  0.00
ATOM   3797  H   LEU   239       4.389  24.514  11.403  1.00  0.00
ATOM   3798  CA  LEU   239       2.835  24.925   9.999  1.00  0.00
ATOM   3799  HA  LEU   239       3.042  25.047   8.936  1.00  0.00
ATOM   3800  CB  LEU   239       2.332  23.485  10.242  1.00  0.00
ATOM   3801  HB2 LEU   239       2.274  23.437  11.329  1.00  0.00
ATOM   3802  HB3 LEU   239       1.332  23.386   9.820  1.00  0.00
ATOM   3803  CG  LEU   239       3.228  22.333   9.721  1.00  0.00
ATOM   3804  HG  LEU   239       4.245  22.487  10.083  1.00  0.00
ATOM   3805  CD1 LEU   239       2.717  20.995  10.207  1.00  0.00
ATOM   3806 HD11 LEU   239       1.701  20.840   9.845  1.00  0.00
ATOM   3807 HD12 LEU   239       3.362  20.201   9.830  1.00  0.00
ATOM   3808 HD13 LEU   239       2.721  20.978  11.297  1.00  0.00
ATOM   3809  CD2 LEU   239       3.356  22.338   8.191  1.00  0.00
ATOM   3810 HD21 LEU   239       3.796  23.280   7.866  1.00  0.00
ATOM   3811 HD22 LEU   239       3.993  21.512   7.877  1.00  0.00
ATOM   3812 HD23 LEU   239       2.368  22.226   7.743  1.00  0.00
ATOM   3813  C   LEU   239       1.738  25.961  10.316  1.00  0.00
ATOM   3814  O   LEU   239       1.089  26.466   9.394  1.00  0.00
ATOM   3815  N   GLU   240       1.583  26.327  11.610  1.00  0.00
ATOM   3816  H   GLU   240       2.106  25.829  12.316  1.00  0.00
ATOM   3817  CA  GLU   240       0.615  27.345  12.047  1.00  0.00
ATOM   3818  HA  GLU   240      -0.366  27.106  11.636  1.00  0.00
ATOM   3819  CB  GLU   240       0.505  27.403  13.580  1.00  0.00
ATOM   3820  HB2 GLU   240       1.515  27.528  13.971  1.00  0.00
ATOM   3821  HB3 GLU   240      -0.091  28.282  13.828  1.00  0.00
ATOM   3822  CG  GLU   240      -0.133  26.164  14.204  1.00  0.00
ATOM   3823  HG2 GLU   240       0.228  25.343  13.585  1.00  0.00
ATOM   3824  HG3 GLU   240       0.302  26.086  15.201  1.00  0.00
ATOM   3825  CD  GLU   240      -1.647  26.094  14.306  1.00  0.00
ATOM   3826  OE1 GLU   240      -2.339  27.026  13.834  1.00  0.00
ATOM   3827  OE2 GLU   240      -2.143  25.098  14.884  1.00  0.00
ATOM   3828  C   GLU   240       0.961  28.728  11.456  1.00  0.00
ATOM   3829  O   GLU   240       0.053  29.477  11.117  1.00  0.00
ATOM   3830  N   ARG   241       2.266  29.030  11.270  1.00  0.00
ATOM   3831  H   ARG   241       2.945  28.359  11.599  1.00  0.00
ATOM   3832  CA  ARG   241       2.756  30.268  10.639  1.00  0.00
ATOM   3833  HA  ARG   241       2.244  31.129  11.070  1.00  0.00
ATOM   3834  CB  ARG   241       4.263  30.431  10.864  1.00  0.00
ATOM   3835  HB2 ARG   241       4.708  29.446  10.724  1.00  0.00
ATOM   3836  HB3 ARG   241       4.624  31.106  10.089  1.00  0.00
ATOM   3837  CG  ARG   241       4.649  30.969  12.220  1.00  0.00
ATOM   3838  HG2 ARG   241       3.953  31.764  12.487  1.00  0.00
ATOM   3839  HG3 ARG   241       4.572  30.160  12.947  1.00  0.00
ATOM   3840  CD  ARG   241       6.069  31.516  12.219  1.00  0.00
ATOM   3841  HD2 ARG   241       6.116  32.334  11.499  1.00  0.00
ATOM   3842  HD3 ARG   241       6.286  31.897  13.216  1.00  0.00
ATOM   3843  NE  ARG   241       7.086  30.518  11.864  1.00  0.00
ATOM   3844  HE  ARG   241       7.367  30.483  10.895  1.00  0.00
ATOM   3845  CZ  ARG   241       7.658  29.678  12.722  1.00  0.00
ATOM   3846  NH1 ARG   241       7.290  29.663  13.997  1.00  0.00
ATOM   3847 HH11 ARG   241       6.570  30.294  14.318  1.00  0.00
ATOM   3848 HH12 ARG   241       7.731  29.021  14.640  1.00  0.00
ATOM   3849  NH2 ARG   241       8.597  28.840  12.310  1.00  0.00
ATOM   3850 HH21 ARG   241       8.879  28.839  11.340  1.00  0.00
ATOM   3851 HH22 ARG   241       9.027  28.205  12.968  1.00  0.00
ATOM   3852  C   ARG   241       2.501  30.292   9.125  1.00  0.00
ATOM   3853  O   ARG   241       2.811  31.296   8.470  1.00  0.00
ATOM   3854  N   GLY   242       1.991  29.184   8.581  1.00  0.00
ATOM   3855  H   GLY   242       1.820  28.396   9.188  1.00  0.00
ATOM   3856  CA  GLY   242       1.668  29.050   7.162  1.00  0.00
ATOM   3857  HA2 GLY   242       0.838  28.348   7.086  1.00  0.00
ATOM   3858  HA3 GLY   242       1.348  30.031   6.811  1.00  0.00
ATOM   3859  C   GLY   242       2.808  28.561   6.291  1.00  0.00
ATOM   3860  O   GLY   242       2.678  28.562   5.064  1.00  0.00
ATOM   3861  N   GLU   243       3.941  28.154   6.910  1.00  0.00
ATOM   3862  H   GLU   243       4.026  28.254   7.911  1.00  0.00
ATOM   3863  CA  GLU   243       5.080  27.617   6.168  1.00  0.00
ATOM   3864  HA  GLU   243       5.265  28.244   5.295  1.00  0.00
ATOM   3865  CB  GLU   243       6.345  27.579   7.017  1.00  0.00
ATOM   3866  HB2 GLU   243       6.109  27.077   7.955  1.00  0.00
ATOM   3867  HB3 GLU   243       7.099  27.006   6.478  1.00  0.00
ATOM   3868  CG  GLU   243       6.880  28.971   7.308  1.00  0.00
ATOM   3869  HG2 GLU   243       7.027  29.482   6.357  1.00  0.00
ATOM   3870  HG3 GLU   243       6.113  29.490   7.884  1.00  0.00
ATOM   3871  CD  GLU   243       8.178  28.968   8.086  1.00  0.00
ATOM   3872  OE1 GLU   243       9.180  28.427   7.567  1.00  0.00
ATOM   3873  OE2 GLU   243       8.200  29.521   9.208  1.00  0.00
ATOM   3874  C   GLU   243       4.747  26.221   5.663  1.00  0.00
ATOM   3875  O   GLU   243       4.072  25.441   6.344  1.00  0.00
ATOM   3876  N   ARG   244       5.191  25.930   4.449  1.00  0.00
ATOM   3877  H   ARG   244       5.766  26.607   3.970  1.00  0.00
ATOM   3878  CA  ARG   244       4.881  24.687   3.770  1.00  0.00
ATOM   3879  HA  ARG   244       4.612  23.914   4.490  1.00  0.00
ATOM   3880  CB  ARG   244       3.678  24.918   2.819  1.00  0.00
ATOM   3881  HB2 ARG   244       3.980  25.722   2.148  1.00  0.00
ATOM   3882  HB3 ARG   244       3.566  23.995   2.251  1.00  0.00
ATOM   3883  CG  ARG   244       2.337  25.279   3.481  1.00  0.00
ATOM   3884  HG2 ARG   244       2.490  26.161   4.104  1.00  0.00
ATOM   3885  HG3 ARG   244       1.619  25.511   2.695  1.00  0.00
ATOM   3886  CD  ARG   244       1.802  24.143   4.336  1.00  0.00
ATOM   3887  HD2 ARG   244       1.741  23.245   3.721  1.00  0.00
ATOM   3888  HD3 ARG   244       2.496  23.971   5.160  1.00  0.00
ATOM   3889  NE  ARG   244       0.478  24.423   4.889  1.00  0.00
ATOM   3890  HE  ARG   244      -0.318  24.118   4.347  1.00  0.00
ATOM   3891  CZ  ARG   244       0.258  25.020   6.056  1.00  0.00
ATOM   3892  NH1 ARG   244       1.275  25.452   6.793  1.00  0.00
ATOM   3893 HH11 ARG   244       2.222  25.326   6.466  1.00  0.00
ATOM   3894 HH12 ARG   244       1.097  25.904   7.679  1.00  0.00
ATOM   3895  NH2 ARG   244      -0.977  25.216   6.479  1.00  0.00
ATOM   3896 HH21 ARG   244      -1.756  24.911   5.913  1.00  0.00
ATOM   3897 HH22 ARG   244      -1.137  25.671   7.367  1.00  0.00
ATOM   3898  C   ARG   244       6.065  24.189   2.966  1.00  0.00
ATOM   3899  O   ARG   244       6.984  24.962   2.678  1.00  0.00
ATOM   3900  N   LEU   245       6.011  22.907   2.554  1.00  0.00
ATOM   3901  H   LEU   245       5.247  22.336   2.886  1.00  0.00
ATOM   3902  CA  LEU   245       7.003  22.293   1.677  1.00  0.00
ATOM   3903  HA  LEU   245       7.987  22.342   2.142  1.00  0.00
ATOM   3904  CB  LEU   245       6.656  20.823   1.419  1.00  0.00
ATOM   3905  HB2 LEU   245       5.586  20.829   1.211  1.00  0.00
ATOM   3906  HB3 LEU   245       7.196  20.484   0.534  1.00  0.00
ATOM   3907  CG  LEU   245       6.943  19.879   2.583  1.00  0.00
ATOM   3908  HG  LEU   245       6.660  20.375   3.511  1.00  0.00
ATOM   3909  CD1 LEU   245       6.166  18.592   2.445  1.00  0.00
ATOM   3910 HD11 LEU   245       6.448  18.095   1.516  1.00  0.00
ATOM   3911 HD12 LEU   245       6.391  17.939   3.288  1.00  0.00
ATOM   3912 HD13 LEU   245       5.099  18.811   2.429  1.00  0.00
ATOM   3913  CD2 LEU   245       8.405  19.588   2.687  1.00  0.00
ATOM   3914 HD21 LEU   245       8.950  20.518   2.849  1.00  0.00
ATOM   3915 HD22 LEU   245       8.583  18.913   3.524  1.00  0.00
ATOM   3916 HD23 LEU   245       8.750  19.121   1.764  1.00  0.00
ATOM   3917  C   LEU   245       7.014  23.089   0.362  1.00  0.00
ATOM   3918  O   LEU   245       5.969  23.623  -0.021  1.00  0.00
ATOM   3919  N   PRO   246       8.184  23.280  -0.278  1.00  0.00
ATOM   3920  CD  PRO   246       9.527  22.744   0.058  1.00  0.00
ATOM   3921  HD2 PRO   246       9.466  21.659   0.150  1.00  0.00
ATOM   3922  HD3 PRO   246       9.855  23.170   1.006  1.00  0.00
ATOM   3923  CG  PRO   246      10.396  23.181  -1.103  1.00  0.00
ATOM   3924  HG2 PRO   246      10.445  22.390  -1.851  1.00  0.00
ATOM   3925  HG3 PRO   246      11.402  23.410  -0.751  1.00  0.00
ATOM   3926  CB  PRO   246       9.720  24.420  -1.650  1.00  0.00
ATOM   3927  HB2 PRO   246       9.954  24.583  -2.702  1.00  0.00
ATOM   3928  HB3 PRO   246       9.985  25.310  -1.078  1.00  0.00
ATOM   3929  CA  PRO   246       8.221  24.120  -1.488  1.00  0.00
ATOM   3930  HA  PRO   246       7.668  25.031  -1.260  1.00  0.00
ATOM   3931  C   PRO   246       7.628  23.462  -2.732  1.00  0.00
ATOM   3932  O   PRO   246       7.356  22.265  -2.739  1.00  0.00
ATOM   3933  N   ARG   247       7.410  24.259  -3.780  1.00  0.00
ATOM   3934  H   ARG   247       7.578  25.249  -3.670  1.00  0.00
ATOM   3935  CA  ARG   247       6.922  23.780  -5.066  1.00  0.00
ATOM   3936  HA  ARG   247       6.030  23.173  -4.909  1.00  0.00
ATOM   3937  CB  ARG   247       6.563  24.953  -6.012  1.00  0.00
ATOM   3938  HB2 ARG   247       5.891  25.622  -5.475  1.00  0.00
ATOM   3939  HB3 ARG   247       7.485  25.482  -6.254  1.00  0.00
ATOM   3940  CG  ARG   247       5.886  24.479  -7.313  1.00  0.00
ATOM   3941  HG2 ARG   247       6.563  23.768  -7.787  1.00  0.00
ATOM   3942  HG3 ARG   247       4.965  23.969  -7.028  1.00  0.00
ATOM   3943  CD  ARG   247       5.561  25.604  -8.293  1.00  0.00
ATOM   3944  HD2 ARG   247       5.069  25.176  -9.167  1.00  0.00
ATOM   3945  HD3 ARG   247       4.886  26.309  -7.807  1.00  0.00
ATOM   3946  NE  ARG   247       6.755  26.327  -8.734  1.00  0.00
ATOM   3947  HE  ARG   247       6.987  27.168  -8.225  1.00  0.00
ATOM   3948  CZ  ARG   247       7.546  25.953  -9.739  1.00  0.00
ATOM   3949  NH1 ARG   247       8.612  26.679 -10.057  1.00  0.00
ATOM   3950 HH11 ARG   247       8.823  27.516  -9.534  1.00  0.00
ATOM   3951 HH12 ARG   247       9.207  26.389 -10.820  1.00  0.00
ATOM   3952  NH2 ARG   247       7.280  24.851 -10.429  1.00  0.00
ATOM   3953 HH21 ARG   247       6.473  24.291 -10.191  1.00  0.00
ATOM   3954 HH22 ARG   247       7.885  24.576 -11.190  1.00  0.00
ATOM   3955  C   ARG   247       8.034  22.914  -5.681  1.00  0.00
ATOM   3956  O   ARG   247       9.142  23.417  -5.890  1.00  0.00
ATOM   3957  N   PRO   248       7.788  21.612  -5.947  1.00  0.00
ATOM   3958  CD  PRO   248       6.551  20.826  -5.764  1.00  0.00
ATOM   3959  HD2 PRO   248       5.893  20.962  -6.622  1.00  0.00
ATOM   3960  HD3 PRO   248       6.037  21.147  -4.858  1.00  0.00
ATOM   3961  CG  PRO   248       7.074  19.428  -5.658  1.00  0.00
ATOM   3962  HG2 PRO   248       6.300  18.700  -5.899  1.00  0.00
ATOM   3963  HG3 PRO   248       7.461  19.230  -4.658  1.00  0.00
ATOM   3964  CB  PRO   248       8.180  19.409  -6.674  1.00  0.00
ATOM   3965  HB2 PRO   248       7.684  19.303  -7.639  1.00  0.00
ATOM   3966  HB3 PRO   248       8.936  18.631  -6.568  1.00  0.00
ATOM   3967  CA  PRO   248       8.837  20.794  -6.575  1.00  0.00
ATOM   3968  HA  PRO   248       9.742  20.827  -5.968  1.00  0.00
ATOM   3969  C   PRO   248       9.135  21.348  -7.961  1.00  0.00
ATOM   3970  O   PRO   248       8.225  21.874  -8.607  1.00  0.00
ATOM   3971  N   ASP   249      10.397  21.257  -8.411  1.00  0.00
ATOM   3972  H   ASP   249      11.106  20.885  -7.795  1.00  0.00
ATOM   3973  CA  ASP   249      10.807  21.729  -9.736  1.00  0.00
ATOM   3974  HA  ASP   249      10.648  22.805  -9.804  1.00  0.00
ATOM   3975  CB  ASP   249      12.298  21.434  -9.996  1.00  0.00
ATOM   3976  HB2 ASP   249      12.862  21.791  -9.134  1.00  0.00
ATOM   3977  HB3 ASP   249      12.400  20.352 -10.073  1.00  0.00
ATOM   3978  CG  ASP   249      12.838  22.086 -11.259  1.00  0.00
ATOM   3979  OD1 ASP   249      12.946  23.338 -11.288  1.00  0.00
ATOM   3980  OD2 ASP   249      13.161  21.345 -12.218  1.00  0.00
ATOM   3981  C   ASP   249       9.933  21.082 -10.807  1.00  0.00
ATOM   3982  O   ASP   249       9.547  19.921 -10.666  1.00  0.00
ATOM   3983  N   LYS   250       9.547  21.858 -11.822  1.00  0.00
ATOM   3984  H   LYS   250       9.712  22.849 -11.711  1.00  0.00
ATOM   3985  CA  LYS   250       8.682  21.415 -12.923  1.00  0.00
ATOM   3986  HA  LYS   250       8.403  22.285 -13.518  1.00  0.00
ATOM   3987  CB  LYS   250       9.371  20.382 -13.849  1.00  0.00
ATOM   3988  HB2 LYS   250       9.657  19.536 -13.224  1.00  0.00
ATOM   3989  HB3 LYS   250       8.626  20.061 -14.576  1.00  0.00
ATOM   3990  CG  LYS   250      10.609  20.915 -14.585  1.00  0.00
ATOM   3991  HG2 LYS   250      11.205  21.478 -13.867  1.00  0.00
ATOM   3992  HG3 LYS   250      11.180  20.057 -14.938  1.00  0.00
ATOM   3993  CD  LYS   250      10.256  21.816 -15.773  1.00  0.00
ATOM   3994  HD2 LYS   250       9.211  22.110 -15.672  1.00  0.00
ATOM   3995  HD3 LYS   250      10.888  22.703 -15.720  1.00  0.00
ATOM   3996  CE  LYS   250      10.460  21.131 -17.102  1.00  0.00
ATOM   3997  HE2 LYS   250      10.071  20.116 -17.026  1.00  0.00
ATOM   3998  HE3 LYS   250       9.897  21.680 -17.858  1.00  0.00
ATOM   3999  NZ  LYS   250      11.896  21.084 -17.490  1.00  0.00
ATOM   4000  HZ1 LYS   250      12.417  20.576 -16.790  1.00  0.00
ATOM   4001  HZ2 LYS   250      11.989  20.620 -18.382  1.00  0.00
ATOM   4002  HZ3 LYS   250      12.257  22.025 -17.562  1.00  0.00
ATOM   4003  C   LYS   250       7.235  21.024 -12.536  1.00  0.00
ATOM   4004  O   LYS   250       6.480  20.570 -13.403  1.00  0.00
ATOM   4005  N   CYS   251       6.831  21.235 -11.259  1.00  0.00
ATOM   4006  H   CYS   251       7.499  21.541 -10.566  1.00  0.00
ATOM   4007  CA  CYS   251       5.442  21.004 -10.836  1.00  0.00
ATOM   4008  HA  CYS   251       5.077  20.085 -11.296  1.00  0.00
ATOM   4009  CB  CYS   251       5.321  20.873  -9.317  1.00  0.00
ATOM   4010  HB2 CYS   251       5.716  19.911  -8.989  1.00  0.00
ATOM   4011  HB3 CYS   251       5.868  21.677  -8.824  1.00  0.00
ATOM   4012  SG  CYS   251       3.615  20.960  -8.682  1.00  0.00
ATOM   4013  HG  CYS   251       3.936  20.813  -7.400  1.00  0.00
ATOM   4014  C   CYS   251       4.647  22.214 -11.357  1.00  0.00
ATOM   4015  O   CYS   251       5.084  23.348 -11.128  1.00  0.00
ATOM   4016  N   PRO   252       3.520  22.018 -12.082  1.00  0.00
ATOM   4017  CD  PRO   252       2.869  20.754 -12.481  1.00  0.00
ATOM   4018  HD2 PRO   252       2.260  20.376 -11.660  1.00  0.00
ATOM   4019  HD3 PRO   252       3.626  20.015 -12.742  1.00  0.00
ATOM   4020  CG  PRO   252       2.046  21.174 -13.664  1.00  0.00
ATOM   4021  HG2 PRO   252       1.201  20.496 -13.791  1.00  0.00
ATOM   4022  HG3 PRO   252       2.657  21.164 -14.567  1.00  0.00
ATOM   4023  CB  PRO   252       1.590  22.559 -13.343  1.00  0.00
ATOM   4024  HB2 PRO   252       0.704  22.480 -12.713  1.00  0.00
ATOM   4025  HB3 PRO   252       1.362  23.174 -14.214  1.00  0.00
ATOM   4026  CA  PRO   252       2.741  23.185 -12.547  1.00  0.00
ATOM   4027  HA  PRO   252       3.387  23.816 -13.158  1.00  0.00
ATOM   4028  C   PRO   252       2.209  23.996 -11.364  1.00  0.00
ATOM   4029  O   PRO   252       1.931  23.426 -10.302  1.00  0.00
ATOM   4030  N   ALA   253       2.105  25.322 -11.534  1.00  0.00
ATOM   4031  H   ALA   253       2.401  25.726 -12.411  1.00  0.00
ATOM   4032  CA  ALA   253       1.642  26.226 -10.471  1.00  0.00
ATOM   4033  HA  ALA   253       2.364  26.171  -9.656  1.00  0.00
ATOM   4034  CB  ALA   253       1.593  27.657 -10.983  1.00  0.00
ATOM   4035  HB1 ALA   253       0.868  27.729 -11.793  1.00  0.00
ATOM   4036  HB2 ALA   253       1.299  28.323 -10.172  1.00  0.00
ATOM   4037  HB3 ALA   253       2.578  27.946 -11.350  1.00  0.00
ATOM   4038  C   ALA   253       0.276  25.823  -9.907  1.00  0.00
ATOM   4039  O   ALA   253       0.119  25.779  -8.687  1.00  0.00
ATOM   4040  N   GLU   254      -0.693  25.488 -10.784  1.00  0.00
ATOM   4041  H   GLU   254      -0.544  25.640 -11.772  1.00  0.00
ATOM   4042  CA  GLU   254      -2.036  25.119 -10.333  1.00  0.00
ATOM   4043  HA  GLU   254      -2.356  25.831  -9.573  1.00  0.00
ATOM   4044  CB  GLU   254      -3.063  25.118 -11.465  1.00  0.00
ATOM   4045  HB2 GLU   254      -2.612  25.582 -12.342  1.00  0.00
ATOM   4046  HB3 GLU   254      -3.325  24.085 -11.695  1.00  0.00
ATOM   4047  CG  GLU   254      -4.318  25.885 -11.073  1.00  0.00
ATOM   4048  HG2 GLU   254      -4.794  25.240 -10.335  1.00  0.00
ATOM   4049  HG3 GLU   254      -3.966  26.795 -10.587  1.00  0.00
ATOM   4050  CD  GLU   254      -5.325  26.245 -12.155  1.00  0.00
ATOM   4051  OE1 GLU   254      -5.077  25.948 -13.347  1.00  0.00
ATOM   4052  OE2 GLU   254      -6.361  26.855 -11.803  1.00  0.00
ATOM   4053  C   GLU   254      -2.078  23.846  -9.499  1.00  0.00
ATOM   4054  O   GLU   254      -2.848  23.786  -8.547  1.00  0.00
ATOM   4055  N   VAL   255      -1.210  22.863  -9.825  1.00  0.00
ATOM   4056  H   VAL   255      -0.692  22.980 -10.684  1.00  0.00
ATOM   4057  CA  VAL   255      -1.047  21.615  -9.083  1.00  0.00
ATOM   4058  HA  VAL   255      -2.005  21.155  -8.839  1.00  0.00
ATOM   4059  CB  VAL   255      -0.192  20.591  -9.866  1.00  0.00
ATOM   4060  HB  VAL   255       0.726  21.081 -10.187  1.00  0.00
ATOM   4061  CG1 VAL   255       0.155  19.371  -9.002  1.00  0.00
ATOM   4062 HG11 VAL   255      -0.763  18.879  -8.681  1.00  0.00
ATOM   4063 HG12 VAL   255       0.756  18.672  -9.585  1.00  0.00
ATOM   4064 HG13 VAL   255       0.719  19.693  -8.127  1.00  0.00
ATOM   4065  CG2 VAL   255      -0.907  20.156 -11.153  1.00  0.00
ATOM   4066 HG21 VAL   255      -1.079  21.027 -11.786  1.00  0.00
ATOM   4067 HG22 VAL   255      -0.288  19.436 -11.688  1.00  0.00
ATOM   4068 HG23 VAL   255      -1.863  19.697 -10.901  1.00  0.00
ATOM   4069  C   VAL   255      -0.461  21.940  -7.694  1.00  0.00
ATOM   4070  O   VAL   255      -0.867  21.330  -6.702  1.00  0.00
ATOM   4071  N   TYR   256       0.485  22.892  -7.621  1.00  0.00
ATOM   4072  H   TYR   256       0.883  23.293  -8.459  1.00  0.00
ATOM   4073  CA  TYR   256       1.033  23.304  -6.327  1.00  0.00
ATOM   4074  HA  TYR   256       1.338  22.414  -5.776  1.00  0.00
ATOM   4075  CB  TYR   256       2.247  24.231  -6.472  1.00  0.00
ATOM   4076  HB2 TYR   256       2.974  23.774  -7.144  1.00  0.00
ATOM   4077  HB3 TYR   256       1.875  25.155  -6.914  1.00  0.00
ATOM   4078  CG  TYR   256       2.911  24.538  -5.144  1.00  0.00
ATOM   4079  CD1 TYR   256       3.324  23.515  -4.295  1.00  0.00
ATOM   4080  HD1 TYR   256       3.164  22.482  -4.605  1.00  0.00
ATOM   4081  CE1 TYR   256       3.930  23.789  -3.071  1.00  0.00
ATOM   4082  HE1 TYR   256       4.221  22.974  -2.409  1.00  0.00
ATOM   4083  CZ  TYR   256       4.175  25.100  -2.704  1.00  0.00
ATOM   4084  OH  TYR   256       4.781  25.369  -1.504  1.00  0.00
ATOM   4085  HH  TYR   256       4.989  24.577  -1.003  1.00  0.00
ATOM   4086  CE2 TYR   256       3.796  26.136  -3.543  1.00  0.00
ATOM   4087  HE2 TYR   256       3.992  27.171  -3.260  1.00  0.00
ATOM   4088  CD2 TYR   256       3.163  25.851  -4.754  1.00  0.00
ATOM   4089  HD2 TYR   256       2.855  26.664  -5.412  1.00  0.00
ATOM   4090  C   TYR   256      -0.068  23.967  -5.467  1.00  0.00
ATOM   4091  O   TYR   256      -0.132  23.700  -4.268  1.00  0.00
ATOM   4092  N   HIE   257      -0.946  24.796  -6.080  1.00  0.00
ATOM   4093  H   HIE   257      -0.753  25.119  -7.017  1.00  0.00
ATOM   4094  CA  HIE   257      -2.072  25.400  -5.352  1.00  0.00
ATOM   4095  HA  HIE   257      -1.708  25.784  -4.399  1.00  0.00
ATOM   4096  CB  HIE   257      -2.731  26.557  -6.129  1.00  0.00
ATOM   4097  HB2 HIE   257      -3.237  26.227  -7.036  1.00  0.00
ATOM   4098  HB3 HIE   257      -3.449  27.042  -5.468  1.00  0.00
ATOM   4099  CG  HIE   257      -1.751  27.612  -6.545  1.00  0.00
ATOM   4100  ND1 HIE   257      -1.790  28.169  -7.805  1.00  0.00
ATOM   4101  CE1 HIE   257      -0.771  29.012  -7.856  1.00  0.00
ATOM   4102  HE1 HIE   257      -0.621  29.563  -8.784  1.00  0.00
ATOM   4103  NE2 HIE   257      -0.091  29.026  -6.709  1.00  0.00
ATOM   4104  HE2 HIE   257       0.722  29.579  -6.476  1.00  0.00
ATOM   4105  CD2 HIE   257      -0.702  28.134  -5.867  1.00  0.00
ATOM   4106  HD2 HIE   257      -0.307  27.973  -4.864  1.00  0.00
ATOM   4107  C   HIE   257      -3.081  24.333  -4.870  1.00  0.00
ATOM   4108  O   HIE   257      -3.593  24.455  -3.763  1.00  0.00
ATOM   4109  N   LEU   258      -3.310  23.264  -5.654  1.00  0.00
ATOM   4110  H   LEU   258      -2.895  23.228  -6.575  1.00  0.00
ATOM   4111  CA  LEU   258      -4.155  22.137  -5.224  1.00  0.00
ATOM   4112  HA  LEU   258      -5.154  22.497  -4.977  1.00  0.00
ATOM   4113  CB  LEU   258      -4.274  21.098  -6.346  1.00  0.00
ATOM   4114  HB2 LEU   258      -4.662  21.610  -7.227  1.00  0.00
ATOM   4115  HB3 LEU   258      -3.241  20.801  -6.525  1.00  0.00
ATOM   4116  CG  LEU   258      -5.129  19.841  -6.064  1.00  0.00
ATOM   4117  HG  LEU   258      -5.968  20.118  -5.426  1.00  0.00
ATOM   4118  CD1 LEU   258      -5.648  19.260  -7.348  1.00  0.00
ATOM   4119 HD11 LEU   258      -4.810  18.982  -7.987  1.00  0.00
ATOM   4120 HD12 LEU   258      -6.248  18.376  -7.132  1.00  0.00
ATOM   4121 HD13 LEU   258      -6.264  20.000  -7.860  1.00  0.00
ATOM   4122  CD2 LEU   258      -4.294  18.725  -5.408  1.00  0.00
ATOM   4123 HD21 LEU   258      -3.886  19.083  -4.463  1.00  0.00
ATOM   4124 HD22 LEU   258      -4.928  17.857  -5.224  1.00  0.00
ATOM   4125 HD23 LEU   258      -3.477  18.443  -6.073  1.00  0.00
ATOM   4126  C   LEU   258      -3.515  21.486  -3.972  1.00  0.00
ATOM   4127  O   LEU   258      -4.213  21.196  -3.009  1.00  0.00
ATOM   4128  N   MET   259      -2.190  21.248  -4.018  1.00  0.00
ATOM   4129  H   MET   259      -1.734  21.481  -4.888  1.00  0.00
ATOM   4130  CA  MET   259      -1.378  20.695  -2.936  1.00  0.00
ATOM   4131  HA  MET   259      -1.682  19.673  -2.712  1.00  0.00
ATOM   4132  CB  MET   259       0.087  20.685  -3.376  1.00  0.00
ATOM   4133  HB2 MET   259       0.120  21.117  -4.376  1.00  0.00
ATOM   4134  HB3 MET   259       0.630  21.329  -2.684  1.00  0.00
ATOM   4135  CG  MET   259       0.721  19.332  -3.398  1.00  0.00
ATOM   4136  HG2 MET   259       0.987  19.051  -2.379  1.00  0.00
ATOM   4137  HG3 MET   259       0.006  18.614  -3.798  1.00  0.00
ATOM   4138  SD  MET   259       2.225  19.321  -4.434  1.00  0.00
ATOM   4139  CE  MET   259       3.304  20.086  -3.403  1.00  0.00
ATOM   4140  HE1 MET   259       3.399  19.509  -2.483  1.00  0.00
ATOM   4141  HE2 MET   259       4.278  20.160  -3.886  1.00  0.00
ATOM   4142  HE3 MET   259       2.937  21.085  -3.168  1.00  0.00
ATOM   4143  C   MET   259      -1.520  21.550  -1.667  1.00  0.00
ATOM   4144  O   MET   259      -1.797  21.019  -0.589  1.00  0.00
ATOM   4145  N   LYS   260      -1.376  22.887  -1.811  1.00  0.00
ATOM   4146  H   LYS   260      -1.081  23.247  -2.707  1.00  0.00
ATOM   4147  CA  LYS   260      -1.508  23.824  -0.698  1.00  0.00
ATOM   4148  HA  LYS   260      -0.889  23.492   0.135  1.00  0.00
ATOM   4149  CB  LYS   260      -1.058  25.227  -1.113  1.00  0.00
ATOM   4150  HB2 LYS   260      -1.470  25.431  -2.101  1.00  0.00
ATOM   4151  HB3 LYS   260      -1.472  25.935  -0.395  1.00  0.00
ATOM   4152  CG  LYS   260       0.462  25.375  -1.154  1.00  0.00
ATOM   4153  HG2 LYS   260       0.875  24.856  -0.289  1.00  0.00
ATOM   4154  HG3 LYS   260       0.822  24.901  -2.067  1.00  0.00
ATOM   4155  CD  LYS   260       0.907  26.840  -1.130  1.00  0.00
ATOM   4156  HD2 LYS   260       1.761  26.945  -1.800  1.00  0.00
ATOM   4157  HD3 LYS   260       0.082  27.451  -1.495  1.00  0.00
ATOM   4158  CE  LYS   260       1.297  27.297   0.259  1.00  0.00
ATOM   4159  HE2 LYS   260       0.422  27.215   0.903  1.00  0.00
ATOM   4160  HE3 LYS   260       2.082  26.637   0.627  1.00  0.00
ATOM   4161  NZ  LYS   260       1.787  28.701   0.266  1.00  0.00
ATOM   4162  HZ1 LYS   260       1.059  29.313  -0.075  1.00  0.00
ATOM   4163  HZ2 LYS   260       2.035  28.966   1.208  1.00  0.00
ATOM   4164  HZ3 LYS   260       2.598  28.778  -0.330  1.00  0.00
ATOM   4165  C   LYS   260      -2.921  23.833  -0.105  1.00  0.00
ATOM   4166  O   LYS   260      -3.085  24.081   1.089  1.00  0.00
ATOM   4167  N   ASN   261      -3.931  23.525  -0.927  1.00  0.00
ATOM   4168  H   ASN   261      -3.734  23.416  -1.911  1.00  0.00
ATOM   4169  CA  ASN   261      -5.327  23.445  -0.483  1.00  0.00
ATOM   4170  HA  ASN   261      -5.544  24.261   0.207  1.00  0.00
ATOM   4171  CB  ASN   261      -6.275  23.553  -1.685  1.00  0.00
ATOM   4172  HB2 ASN   261      -6.039  24.468  -2.228  1.00  0.00
ATOM   4173  HB3 ASN   261      -6.089  22.692  -2.326  1.00  0.00
ATOM   4174  CG  ASN   261      -7.734  23.574  -1.320  1.00  0.00
ATOM   4175  OD1 ASN   261      -8.527  22.862  -1.902  1.00  0.00
ATOM   4176  ND2 ASN   261      -8.123  24.374  -0.346  1.00  0.00
ATOM   4177 HD21 ASN   261      -9.098  24.407  -0.082  1.00  0.00
ATOM   4178 HD22 ASN   261      -7.445  24.951   0.131  1.00  0.00
ATOM   4179  C   ASN   261      -5.549  22.148   0.345  1.00  0.00
ATOM   4180  O   ASN   261      -6.367  22.143   1.267  1.00  0.00
ATOM   4181  N   CYS   262      -4.773  21.082   0.057  1.00  0.00
ATOM   4182  H   CYS   262      -4.193  21.118  -0.769  1.00  0.00
ATOM   4183  CA  CYS   262      -4.760  19.850   0.866  1.00  0.00
ATOM   4184  HA  CYS   262      -5.784  19.533   1.063  1.00  0.00
ATOM   4185  CB  CYS   262      -4.032  18.725   0.136  1.00  0.00
ATOM   4186  HB2 CYS   262      -3.055  19.065  -0.205  1.00  0.00
ATOM   4187  HB3 CYS   262      -3.908  17.865   0.794  1.00  0.00
ATOM   4188  SG  CYS   262      -4.896  18.111  -1.339  1.00  0.00
ATOM   4189  HG  CYS   262      -3.987  17.196  -1.661  1.00  0.00
ATOM   4190  C   CYS   262      -4.076  20.166   2.215  1.00  0.00
ATOM   4191  O   CYS   262      -4.303  19.480   3.213  1.00  0.00
ATOM   4192  N   TRP   263      -3.229  21.208   2.225  1.00  0.00
ATOM   4193  H   TRP   263      -3.034  21.671   1.349  1.00  0.00
ATOM   4194  CA  TRP   263      -2.501  21.636   3.405  1.00  0.00
ATOM   4195  HA  TRP   263      -2.556  20.858   4.166  1.00  0.00
ATOM   4196  CB  TRP   263      -1.032  21.905   3.086  1.00  0.00
ATOM   4197  HB2 TRP   263      -0.978  22.706   2.349  1.00  0.00
ATOM   4198  HB3 TRP   263      -0.533  22.221   4.003  1.00  0.00
ATOM   4199  CG  TRP   263      -0.234  20.761   2.536  1.00  0.00
ATOM   4200  CD1 TRP   263      -0.377  19.432   2.811  1.00  0.00
ATOM   4201  HD1 TRP   263      -1.159  19.155   3.519  1.00  0.00
ATOM   4202  NE1 TRP   263       0.548  18.697   2.094  1.00  0.00
ATOM   4203  HE1 TRP   263       0.629  17.690   2.097  1.00  0.00
ATOM   4204  CE2 TRP   263       1.332  19.557   1.370  1.00  0.00
ATOM   4205  CZ2 TRP   263       2.416  19.301   0.532  1.00  0.00
ATOM   4206  HZ2 TRP   263       2.742  18.269   0.398  1.00  0.00
ATOM   4207  CH2 TRP   263       3.011  20.382  -0.080  1.00  0.00
ATOM   4208  HH2 TRP   263       3.855  20.216  -0.750  1.00  0.00
ATOM   4209  CZ3 TRP   263       2.561  21.691   0.134  1.00  0.00
ATOM   4210  HZ3 TRP   263       3.047  22.537  -0.353  1.00  0.00
ATOM   4211  CE3 TRP   263       1.486  21.951   0.972  1.00  0.00
ATOM   4212  HE3 TRP   263       1.209  22.990   1.153  1.00  0.00
ATOM   4213  CD2 TRP   263       0.845  20.866   1.601  1.00  0.00
ATOM   4214  C   TRP   263      -3.105  22.844   4.103  1.00  0.00
ATOM   4215  O   TRP   263      -2.377  23.604   4.749  1.00  0.00
ATOM   4216  N   GLU   264      -4.430  23.015   4.037  1.00  0.00
ATOM   4217  H   GLU   264      -5.034  22.408   3.502  1.00  0.00
ATOM   4218  CA  GLU   264      -5.037  24.133   4.767  1.00  0.00
ATOM   4219  HA  GLU   264      -4.517  25.057   4.513  1.00  0.00
ATOM   4220  CB  GLU   264      -6.523  24.291   4.408  1.00  0.00
ATOM   4221  HB2 GLU   264      -6.990  23.316   4.549  1.00  0.00
ATOM   4222  HB3 GLU   264      -6.948  25.002   5.116  1.00  0.00
ATOM   4223  CG  GLU   264      -6.779  24.774   2.990  1.00  0.00
ATOM   4224  HG2 GLU   264      -6.138  24.149   2.368  1.00  0.00
ATOM   4225  HG3 GLU   264      -7.824  24.556   2.768  1.00  0.00
ATOM   4226  CD  GLU   264      -6.496  26.237   2.700  1.00  0.00
ATOM   4227  OE1 GLU   264      -6.308  27.019   3.659  1.00  0.00
ATOM   4228  OE2 GLU   264      -6.488  26.604   1.505  1.00  0.00
ATOM   4229  C   GLU   264      -4.893  23.830   6.258  1.00  0.00
ATOM   4230  O   GLU   264      -5.031  22.674   6.655  1.00  0.00
ATOM   4231  N   THR   265      -4.543  24.838   7.065  1.00  0.00
ATOM   4232  H   THR   265      -4.249  25.716   6.661  1.00  0.00
ATOM   4233  CA  THR   265      -4.412  24.662   8.520  1.00  0.00
ATOM   4234  HA  THR   265      -3.779  23.802   8.740  1.00  0.00
ATOM   4235  CB  THR   265      -3.782  25.912   9.154  1.00  0.00
ATOM   4236  HB  THR   265      -4.407  26.767   8.899  1.00  0.00
ATOM   4237  CG2 THR   265      -3.659  25.803  10.687  1.00  0.00
ATOM   4238 HG21 THR   265      -3.034  24.948  10.943  1.00  0.00
ATOM   4239 HG22 THR   265      -3.208  26.714  11.081  1.00  0.00
ATOM   4240 HG23 THR   265      -4.650  25.672  11.123  1.00  0.00
ATOM   4241  OG1 THR   265      -2.474  26.077   8.591  1.00  0.00
ATOM   4242  HG1 THR   265      -2.057  26.853   8.972  1.00  0.00
ATOM   4243  C   THR   265      -5.776  24.245   9.109  1.00  0.00
ATOM   4244  O   THR   265      -5.832  23.301   9.877  1.00  0.00
ATOM   4245  N   GLU   266      -6.857  24.906   8.686  1.00  0.00
ATOM   4246  H   GLU   266      -6.686  25.670   8.049  1.00  0.00
ATOM   4247  CA  GLU   266      -8.241  24.618   9.067  1.00  0.00
ATOM   4248  HA  GLU   266      -8.301  24.411  10.136  1.00  0.00
ATOM   4249  CB  GLU   266      -9.136  25.838   8.749  1.00  0.00
ATOM   4250  HB2 GLU   266      -8.554  26.731   8.979  1.00  0.00
ATOM   4251  HB3 GLU   266      -9.349  25.809   7.681  1.00  0.00
ATOM   4252  CG  GLU   266     -10.442  25.873   9.525  1.00  0.00
ATOM   4253  HG2 GLU   266     -11.197  26.242   8.831  1.00  0.00
ATOM   4254  HG3 GLU   266     -10.679  24.847   9.807  1.00  0.00
ATOM   4255  CD  GLU   266     -10.423  26.748  10.765  1.00  0.00
ATOM   4256  OE1 GLU   266      -9.554  26.526  11.640  1.00  0.00
ATOM   4257  OE2 GLU   266     -11.289  27.648  10.870  1.00  0.00
ATOM   4258  C   GLU   266      -8.680  23.388   8.248  1.00  0.00
ATOM   4259  O   GLU   266      -8.771  23.466   7.019  1.00  0.00
ATOM   4260  N   ALA   267      -8.886  22.246   8.931  1.00  0.00
ATOM   4261  H   ALA   267      -8.680  22.268   9.919  1.00  0.00
ATOM   4262  CA  ALA   267      -9.266  20.967   8.329  1.00  0.00
ATOM   4263  HA  ALA   267      -8.417  20.687   7.705  1.00  0.00
ATOM   4264  CB  ALA   267      -9.452  19.901   9.405  1.00  0.00
ATOM   4265  HB1 ALA   267     -10.304  20.163  10.032  1.00  0.00
ATOM   4266  HB2 ALA   267      -9.631  18.935   8.934  1.00  0.00
ATOM   4267  HB3 ALA   267      -8.554  19.844  10.020  1.00  0.00
ATOM   4268  C   ALA   267     -10.495  21.039   7.416  1.00  0.00
ATOM   4269  O   ALA   267     -10.500  20.396   6.365  1.00  0.00
ATOM   4270  N   SER   268     -11.503  21.855   7.780  1.00  0.00
ATOM   4271  H   SER   268     -11.432  22.313   8.677  1.00  0.00
ATOM   4272  CA  SER   268     -12.738  22.030   7.004  1.00  0.00
ATOM   4273  HA  SER   268     -13.130  21.056   6.710  1.00  0.00
ATOM   4274  CB  SER   268     -13.797  22.751   7.838  1.00  0.00
ATOM   4275  HB2 SER   268     -14.748  22.698   7.309  1.00  0.00
ATOM   4276  HB3 SER   268     -13.886  22.243   8.798  1.00  0.00
ATOM   4277  OG  SER   268     -13.450  24.109   8.052  1.00  0.00
ATOM   4278  HG  SER   268     -14.132  24.534   8.577  1.00  0.00
ATOM   4279  C   SER   268     -12.519  22.741   5.662  1.00  0.00
ATOM   4280  O   SER   268     -13.363  22.631   4.778  1.00  0.00
ATOM   4281  N   PHE   269     -11.387  23.453   5.494  1.00  0.00
ATOM   4282  H   PHE   269     -10.738  23.545   6.263  1.00  0.00
ATOM   4283  CA  PHE   269     -11.087  24.163   4.240  1.00  0.00
ATOM   4284  HA  PHE   269     -12.015  24.516   3.791  1.00  0.00
ATOM   4285  CB  PHE   269     -10.166  25.379   4.491  1.00  0.00
ATOM   4286  HB2 PHE   269      -9.290  25.019   5.031  1.00  0.00
ATOM   4287  HB3 PHE   269      -9.859  25.769   3.521  1.00  0.00
ATOM   4288  CG  PHE   269     -10.710  26.555   5.280  1.00  0.00
ATOM   4289  CD1 PHE   269     -12.025  26.559   5.751  1.00  0.00
ATOM   4290  HD1 PHE   269     -12.677  25.716   5.523  1.00  0.00
ATOM   4291  CE1 PHE   269     -12.508  27.634   6.510  1.00  0.00
ATOM   4292  HE1 PHE   269     -13.531  27.618   6.888  1.00  0.00
ATOM   4293  CZ  PHE   269     -11.691  28.711   6.778  1.00  0.00
ATOM   4294  HZ  PHE   269     -12.072  29.551   7.359  1.00  0.00
ATOM   4295  CE2 PHE   269     -10.391  28.728   6.313  1.00  0.00
ATOM   4296  HE2 PHE   269      -9.742  29.574   6.540  1.00  0.00
ATOM   4297  CD2 PHE   269      -9.908  27.660   5.549  1.00  0.00
ATOM   4298  HD2 PHE   269      -8.891  27.687   5.157  1.00  0.00
ATOM   4299  C   PHE   269     -10.437  23.211   3.202  1.00  0.00
ATOM   4300  O   PHE   269     -10.293  23.582   2.034  1.00  0.00
ATOM   4301  N   ARG   270     -10.025  22.005   3.639  1.00  0.00
ATOM   4302  H   ARG   270     -10.072  21.795   4.625  1.00  0.00
ATOM   4303  CA  ARG   270      -9.394  21.021   2.746  1.00  0.00
ATOM   4304  HA  ARG   270      -8.779  21.536   2.008  1.00  0.00
ATOM   4305  CB  ARG   270      -8.491  20.049   3.552  1.00  0.00
ATOM   4306  HB2 ARG   270      -9.117  19.315   4.060  1.00  0.00
ATOM   4307  HB3 ARG   270      -7.814  19.537   2.868  1.00  0.00
ATOM   4308  CG  ARG   270      -7.674  20.833   4.591  1.00  0.00
ATOM   4309  HG2 ARG   270      -7.483  21.799   4.123  1.00  0.00
ATOM   4310  HG3 ARG   270      -8.351  20.966   5.434  1.00  0.00
ATOM   4311  CD  ARG   270      -6.373  20.245   5.078  1.00  0.00
ATOM   4312  HD2 ARG   270      -5.817  19.859   4.224  1.00  0.00
ATOM   4313  HD3 ARG   270      -5.792  21.027   5.566  1.00  0.00
ATOM   4314  NE  ARG   270      -6.582  19.165   6.022  1.00  0.00
ATOM   4315  HE  ARG   270      -7.022  18.337   5.648  1.00  0.00
ATOM   4316  CZ  ARG   270      -6.253  19.182   7.311  1.00  0.00
ATOM   4317  NH1 ARG   270      -5.679  20.253   7.848  1.00  0.00
ATOM   4318 HH11 ARG   270      -5.491  21.063   7.274  1.00  0.00
ATOM   4319 HH12 ARG   270      -5.434  20.254   8.828  1.00  0.00
ATOM   4320  NH2 ARG   270      -6.489  18.128   8.069  1.00  0.00
ATOM   4321 HH21 ARG   270      -6.920  17.307   7.668  1.00  0.00
ATOM   4322 HH22 ARG   270      -6.237  18.146   9.047  1.00  0.00
ATOM   4323  C   ARG   270     -10.443  20.273   1.900  1.00  0.00
ATOM   4324  O   ARG   270     -11.561  20.036   2.378  1.00  0.00
ATOM   4325  N   PRO   271     -10.128  19.884   0.644  1.00  0.00
ATOM   4326  CD  PRO   271      -8.877  20.074  -0.121  1.00  0.00
ATOM   4327  HD2 PRO   271      -8.026  19.821   0.513  1.00  0.00
ATOM   4328  HD3 PRO   271      -8.801  21.116  -0.432  1.00  0.00
ATOM   4329  CG  PRO   271      -9.027  19.130  -1.296  1.00  0.00
ATOM   4330  HG2 PRO   271      -8.619  18.149  -1.051  1.00  0.00
ATOM   4331  HG3 PRO   271      -8.514  19.528  -2.171  1.00  0.00
ATOM   4332  CB  PRO   271     -10.509  19.066  -1.526  1.00  0.00
ATOM   4333  HB2 PRO   271     -10.715  18.104  -1.995  1.00  0.00
ATOM   4334  HB3 PRO   271     -10.938  19.864  -2.131  1.00  0.00
ATOM   4335  CA  PRO   271     -11.107  19.098  -0.122  1.00  0.00
ATOM   4336  HA  PRO   271     -12.081  19.583  -0.063  1.00  0.00
ATOM   4337  C   PRO   271     -11.208  17.685   0.449  1.00  0.00
ATOM   4338  O   PRO   271     -10.301  17.239   1.162  1.00  0.00
ATOM   4339  N   THR   272     -12.320  16.988   0.165  1.00  0.00
ATOM   4340  H   THR   272     -13.080  17.399  -0.358  1.00  0.00
ATOM   4341  CA  THR   272     -12.442  15.594   0.586  1.00  0.00
ATOM   4342  HA  THR   272     -11.904  15.398   1.513  1.00  0.00
ATOM   4343  CB  THR   272     -13.914  15.194   0.777  1.00  0.00
ATOM   4344  HB  THR   272     -13.930  14.151   1.093  1.00  0.00
ATOM   4345  CG2 THR   272     -14.658  16.056   1.814  1.00  0.00
ATOM   4346 HG21 THR   272     -14.644  17.099   1.498  1.00  0.00
ATOM   4347 HG22 THR   272     -15.691  15.717   1.896  1.00  0.00
ATOM   4348 HG23 THR   272     -14.168  15.964   2.783  1.00  0.00
ATOM   4349  OG1 THR   272     -14.569  15.257  -0.483  1.00  0.00
ATOM   4350  HG1 THR   272     -15.490  15.009  -0.377  1.00  0.00
ATOM   4351  C   THR   272     -11.825  14.782  -0.572  1.00  0.00
ATOM   4352  O   THR   272     -11.590  15.341  -1.647  1.00  0.00
ATOM   4353  N   PHE   273     -11.607  13.476  -0.384  1.00  0.00
ATOM   4354  H   PHE   273     -11.697  13.057   0.531  1.00  0.00
ATOM   4355  CA  PHE   273     -11.107  12.647  -1.480  1.00  0.00
ATOM   4356  HA  PHE   273     -10.243  13.133  -1.932  1.00  0.00
ATOM   4357  CB  PHE   273     -10.690  11.264  -0.992  1.00  0.00
ATOM   4358  HB2 PHE   273     -11.423  10.892  -0.276  1.00  0.00
ATOM   4359  HB3 PHE   273     -10.582  10.547  -1.806  1.00  0.00
ATOM   4360  CG  PHE   273      -9.364  11.300  -0.271  1.00  0.00
ATOM   4361  CD1 PHE   273      -8.189  11.580  -0.958  1.00  0.00
ATOM   4362  HD1 PHE   273      -8.238  11.823  -2.020  1.00  0.00
ATOM   4363  CE1 PHE   273      -6.956  11.554  -0.305  1.00  0.00
ATOM   4364  HE1 PHE   273      -6.041  11.747  -0.864  1.00  0.00
ATOM   4365  CZ  PHE   273      -6.896  11.285   1.043  1.00  0.00
ATOM   4366  HZ  PHE   273      -5.937  11.298   1.560  1.00  0.00
ATOM   4367  CE2 PHE   273      -8.050  11.000   1.740  1.00  0.00
ATOM   4368  HE2 PHE   273      -8.000  10.762   2.802  1.00  0.00
ATOM   4369  CD2 PHE   273      -9.287  11.016   1.083  1.00  0.00
ATOM   4370  HD2 PHE   273     -10.201  10.804   1.638  1.00  0.00
ATOM   4371  C   PHE   273     -12.117  12.565  -2.614  1.00  0.00
ATOM   4372  O   PHE   273     -11.726  12.563  -3.789  1.00  0.00
ATOM   4373  N   GLU   274     -13.414  12.583  -2.273  1.00  0.00
ATOM   4374  H   GLU   274     -13.678  12.502  -1.301  1.00  0.00
ATOM   4375  CA  GLU   274     -14.471  12.595  -3.277  1.00  0.00
ATOM   4376  HA  GLU   274     -14.314  11.776  -3.980  1.00  0.00
ATOM   4377  CB  GLU   274     -15.851  12.428  -2.630  1.00  0.00
ATOM   4378  HB2 GLU   274     -15.785  12.759  -1.593  1.00  0.00
ATOM   4379  HB3 GLU   274     -16.560  13.058  -3.167  1.00  0.00
ATOM   4380  CG  GLU   274     -16.325  10.982  -2.671  1.00  0.00
ATOM   4381  HG2 GLU   274     -16.535  10.747  -3.715  1.00  0.00
ATOM   4382  HG3 GLU   274     -15.457  10.412  -2.339  1.00  0.00
ATOM   4383  CD  GLU   274     -17.527  10.618  -1.819  1.00  0.00
ATOM   4384  OE1 GLU   274     -18.427  11.472  -1.640  1.00  0.00
ATOM   4385  OE2 GLU   274     -17.584   9.455  -1.358  1.00  0.00
ATOM   4386  C   GLU   274     -14.386  13.864  -4.151  1.00  0.00
ATOM   4387  O   GLU   274     -14.522  13.763  -5.367  1.00  0.00
ATOM   4388  N   ASN   275     -14.077  15.035  -3.550  1.00  0.00
ATOM   4389  H   ASN   275     -13.926  15.062  -2.551  1.00  0.00
ATOM   4390  CA  ASN   275     -13.934  16.287  -4.312  1.00  0.00
ATOM   4391  HA  ASN   275     -14.827  16.446  -4.917  1.00  0.00
ATOM   4392  CB  ASN   275     -13.749  17.502  -3.373  1.00  0.00
ATOM   4393  HB2 ASN   275     -12.801  17.377  -2.850  1.00  0.00
ATOM   4394  HB3 ASN   275     -13.682  18.356  -4.047  1.00  0.00
ATOM   4395  CG  ASN   275     -14.830  17.776  -2.354  1.00  0.00
ATOM   4396  OD1 ASN   275     -14.533  18.252  -1.268  1.00  0.00
ATOM   4397  ND2 ASN   275     -16.100  17.534  -2.677  1.00  0.00
ATOM   4398 HD21 ASN   275     -16.831  17.713  -2.004  1.00  0.00
ATOM   4399 HD22 ASN   275     -16.325  17.173  -3.593  1.00  0.00
ATOM   4400  C   ASN   275     -12.706  16.232  -5.226  1.00  0.00
ATOM   4401  O   ASN   275     -12.715  16.836  -6.296  1.00  0.00
ATOM   4402  N   LEU   276     -11.636  15.563  -4.775  1.00  0.00
ATOM   4403  H   LEU   276     -11.675  15.169  -3.845  1.00  0.00
ATOM   4404  CA  LEU   276     -10.371  15.492  -5.505  1.00  0.00
ATOM   4405  HA  LEU   276     -10.121  16.478  -5.897  1.00  0.00
ATOM   4406  CB  LEU   276      -9.232  15.024  -4.590  1.00  0.00
ATOM   4407  HB2 LEU   276      -9.638  14.157  -4.069  1.00  0.00
ATOM   4408  HB3 LEU   276      -8.404  14.710  -5.226  1.00  0.00
ATOM   4409  CG  LEU   276      -8.723  16.057  -3.553  1.00  0.00
ATOM   4410  HG  LEU   276      -9.579  16.576  -3.122  1.00  0.00
ATOM   4411  CD1 LEU   276      -7.947  15.372  -2.458  1.00  0.00
ATOM   4412 HD11 LEU   276      -7.091  14.853  -2.889  1.00  0.00
ATOM   4413 HD12 LEU   276      -7.598  16.114  -1.740  1.00  0.00
ATOM   4414 HD13 LEU   276      -8.590  14.651  -1.953  1.00  0.00
ATOM   4415  CD2 LEU   276      -7.842  17.127  -4.215  1.00  0.00
ATOM   4416 HD21 LEU   276      -8.419  17.655  -4.975  1.00  0.00
ATOM   4417 HD22 LEU   276      -7.502  17.836  -3.460  1.00  0.00
ATOM   4418 HD23 LEU   276      -6.979  16.651  -4.681  1.00  0.00
ATOM   4419  C   LEU   276     -10.398  14.661  -6.781  1.00  0.00
ATOM   4420  O   LEU   276      -9.609  14.933  -7.692  1.00  0.00
ATOM   4421  N   ILE   277     -11.241  13.616  -6.826  1.00  0.00
ATOM   4422  H   ILE   277     -11.674  13.318  -5.964  1.00  0.00
ATOM   4423  CA  ILE   277     -11.312  12.721  -7.987  1.00  0.00
ATOM   4424  HA  ILE   277     -10.316  12.468  -8.350  1.00  0.00
ATOM   4425  CB  ILE   277     -12.128  11.411  -7.747  1.00  0.00
ATOM   4426  HB  ILE   277     -13.124  11.690  -7.403  1.00  0.00
ATOM   4427  CG2 ILE   277     -12.247  10.552  -9.028  1.00  0.00
ATOM   4428 HG21 ILE   277     -11.251  10.271  -9.372  1.00  0.00
ATOM   4429 HG22 ILE   277     -12.822   9.652  -8.810  1.00  0.00
ATOM   4430 HG23 ILE   277     -12.751  11.126  -9.805  1.00  0.00
ATOM   4431  CG1 ILE   277     -11.557  10.582  -6.576  1.00  0.00
ATOM   4432 HG12 ILE   277     -10.750   9.962  -6.968  1.00  0.00
ATOM   4433 HG13 ILE   277     -11.155  11.277  -5.839  1.00  0.00
ATOM   4434  CD1 ILE   277     -12.615   9.685  -5.910  1.00  0.00
ATOM   4435 HD11 ILE   277     -13.017   8.988  -6.646  1.00  0.00
ATOM   4436 HD12 ILE   277     -12.156   9.126  -5.094  1.00  0.00
ATOM   4437 HD13 ILE   277     -13.422  10.303  -5.517  1.00  0.00
ATOM   4438  C   ILE   277     -11.636  13.449  -9.305  1.00  0.00
ATOM   4439  O   ILE   277     -10.817  13.342 -10.224  1.00  0.00
ATOM   4440  N   PRO   278     -12.770  14.204  -9.449  1.00  0.00
ATOM   4441  CD  PRO   278     -13.862  14.469  -8.491  1.00  0.00
ATOM   4442  HD2 PRO   278     -13.434  14.743  -7.526  1.00  0.00
ATOM   4443  HD3 PRO   278     -14.465  13.568  -8.377  1.00  0.00
ATOM   4444  CG  PRO   278     -14.628  15.596  -9.124  1.00  0.00
ATOM   4445  HG2 PRO   278     -14.235  16.548  -8.764  1.00  0.00
ATOM   4446  HG3 PRO   278     -15.681  15.514  -8.856  1.00  0.00
ATOM   4447  CB  PRO   278     -14.442  15.453 -10.575  1.00  0.00
ATOM   4448  HB2 PRO   278     -14.502  16.417 -11.080  1.00  0.00
ATOM   4449  HB3 PRO   278     -15.183  14.775 -10.997  1.00  0.00
ATOM   4450  CA  PRO   278     -13.035  14.861 -10.744  1.00  0.00
ATOM   4451  HA  PRO   278     -13.064  14.083 -11.507  1.00  0.00
ATOM   4452  C   PRO   278     -11.985  15.904 -11.123  1.00  0.00
ATOM   4453  O   PRO   278     -11.667  16.068 -12.300  1.00  0.00
ATOM   4454  N   ILE   279     -11.411  16.555 -10.122  1.00  0.00
ATOM   4455  H   ILE   279     -11.772  16.403  -9.191  1.00  0.00
ATOM   4456  CA  ILE   279     -10.368  17.553 -10.303  1.00  0.00
ATOM   4457  HA  ILE   279     -10.611  18.265 -11.092  1.00  0.00
ATOM   4458  CB  ILE   279     -10.089  18.316  -8.988  1.00  0.00
ATOM   4459  HB  ILE   279      -9.981  17.598  -8.175  1.00  0.00
ATOM   4460  CG2 ILE   279      -8.803  19.138  -9.117  1.00  0.00
ATOM   4461 HG21 ILE   279      -8.910  19.856  -9.930  1.00  0.00
ATOM   4462 HG22 ILE   279      -8.616  19.671  -8.184  1.00  0.00
ATOM   4463 HG23 ILE   279      -7.965  18.473  -9.328  1.00  0.00
ATOM   4464  CG1 ILE   279     -11.305  19.205  -8.577  1.00  0.00
ATOM   4465 HG12 ILE   279     -11.376  19.999  -9.321  1.00  0.00
ATOM   4466 HG13 ILE   279     -12.190  18.571  -8.638  1.00  0.00
ATOM   4467  CD1 ILE   279     -11.214  19.833  -7.155  1.00  0.00
ATOM   4468 HD11 ILE   279     -10.331  20.468  -7.094  1.00  0.00
ATOM   4469 HD12 ILE   279     -12.105  20.432  -6.964  1.00  0.00
ATOM   4470 HD13 ILE   279     -11.144  19.040  -6.411  1.00  0.00
ATOM   4471  C   ILE   279      -9.107  16.904 -10.877  1.00  0.00
ATOM   4472  O   ILE   279      -8.596  17.363 -11.899  1.00  0.00
ATOM   4473  N   LEU   280      -8.626  15.825 -10.242  1.00  0.00
ATOM   4474  H   LEU   280      -9.009  15.555  -9.347  1.00  0.00
ATOM   4475  CA  LEU   280      -7.420  15.145 -10.713  1.00  0.00
ATOM   4476  HA  LEU   280      -6.658  15.889 -10.946  1.00  0.00
ATOM   4477  CB  LEU   280      -6.862  14.189  -9.667  1.00  0.00
ATOM   4478  HB2 LEU   280      -7.711  13.581  -9.354  1.00  0.00
ATOM   4479  HB3 LEU   280      -6.113  13.551 -10.137  1.00  0.00
ATOM   4480  CG  LEU   280      -6.248  14.881  -8.440  1.00  0.00
ATOM   4481  HG  LEU   280      -6.932  15.655  -8.092  1.00  0.00
ATOM   4482  CD1 LEU   280      -6.012  13.893  -7.340  1.00  0.00
ATOM   4483 HD11 LEU   280      -5.327  13.119  -7.688  1.00  0.00
ATOM   4484 HD12 LEU   280      -5.577  14.402  -6.481  1.00  0.00
ATOM   4485 HD13 LEU   280      -6.959  13.437  -7.051  1.00  0.00
ATOM   4486  CD2 LEU   280      -4.941  15.581  -8.793  1.00  0.00
ATOM   4487 HD21 LEU   280      -5.127  16.335  -9.558  1.00  0.00
ATOM   4488 HD22 LEU   280      -4.533  16.060  -7.903  1.00  0.00
ATOM   4489 HD23 LEU   280      -4.227  14.849  -9.170  1.00  0.00
ATOM   4490  C   LEU   280      -7.576  14.502 -12.076  1.00  0.00
ATOM   4491  O   LEU   280      -6.619  14.509 -12.845  1.00  0.00
ATOM   4492  N   LYS   281      -8.795  14.022 -12.408  1.00  0.00
ATOM   4493  H   LYS   281      -9.520  14.036 -11.705  1.00  0.00
ATOM   4494  CA  LYS   281      -9.112  13.462 -13.723  1.00  0.00
ATOM   4495  HA  LYS   281      -8.440  12.630 -13.932  1.00  0.00
ATOM   4496  CB  LYS   281     -10.562  12.948 -13.779  1.00  0.00
ATOM   4497  HB2 LYS   281     -11.164  13.660 -13.215  1.00  0.00
ATOM   4498  HB3 LYS   281     -10.858  12.973 -14.828  1.00  0.00
ATOM   4499  CG  LYS   281     -10.778  11.554 -13.226  1.00  0.00
ATOM   4500  HG2 LYS   281     -10.153  10.850 -13.777  1.00  0.00
ATOM   4501  HG3 LYS   281     -10.499  11.540 -12.173  1.00  0.00
ATOM   4502  CD  LYS   281     -12.246  11.152 -13.370  1.00  0.00
ATOM   4503  HD2 LYS   281     -12.849  11.912 -12.874  1.00  0.00
ATOM   4504  HD3 LYS   281     -12.484  11.136 -14.433  1.00  0.00
ATOM   4505  CE  LYS   281     -12.544   9.801 -12.768  1.00  0.00
ATOM   4506  HE2 LYS   281     -12.178   9.031 -13.447  1.00  0.00
ATOM   4507  HE3 LYS   281     -12.019   9.724 -11.815  1.00  0.00
ATOM   4508  NZ  LYS   281     -14.002   9.615 -12.547  1.00  0.00
ATOM   4509  HZ1 LYS   281     -14.488   9.686 -13.429  1.00  0.00
ATOM   4510  HZ2 LYS   281     -14.168   8.704 -12.144  1.00  0.00
ATOM   4511  HZ3 LYS   281     -14.341  10.328 -11.917  1.00  0.00
ATOM   4512  C   LYS   281      -8.906  14.538 -14.791  1.00  0.00
ATOM   4513  O   LYS   281      -8.279  14.278 -15.822  1.00  0.00
ATOM   4514  N   THR   282      -9.413  15.750 -14.530  1.00  0.00
ATOM   4515  H   THR   282      -9.986  15.847 -13.704  1.00  0.00
ATOM   4516  CA  THR   282      -9.313  16.890 -15.442  1.00  0.00
ATOM   4517  HA  THR   282      -9.587  16.596 -16.455  1.00  0.00
ATOM   4518  CB  THR   282     -10.266  18.006 -14.980  1.00  0.00
ATOM   4519  HB  THR   282      -9.987  18.283 -13.963  1.00  0.00
ATOM   4520  CG2 THR   282     -10.210  19.226 -15.868  1.00  0.00
ATOM   4521 HG21 THR   282     -10.490  18.950 -16.884  1.00  0.00
ATOM   4522 HG22 THR   282     -10.903  19.980 -15.493  1.00  0.00
ATOM   4523 HG23 THR   282      -9.198  19.631 -15.867  1.00  0.00
ATOM   4524  OG1 THR   282     -11.596  17.485 -14.992  1.00  0.00
ATOM   4525  HG1 THR   282     -12.209  18.167 -14.706  1.00  0.00
ATOM   4526  C   THR   282      -7.859  17.341 -15.615  1.00  0.00
ATOM   4527  O   THR   282      -7.432  17.615 -16.736  1.00  0.00
ATOM   4528  N   VAL   283      -7.107  17.406 -14.505  1.00  0.00
ATOM   4529  H   VAL   283      -7.569  17.257 -13.620  1.00  0.00
ATOM   4530  CA  VAL   283      -5.696  17.807 -14.493  1.00  0.00
ATOM   4531  HA  VAL   283      -5.526  18.715 -15.072  1.00  0.00
ATOM   4532  CB  VAL   283      -5.199  18.044 -13.039  1.00  0.00
ATOM   4533  HB  VAL   283      -5.432  17.160 -12.447  1.00  0.00
ATOM   4534  CG1 VAL   283      -3.698  18.303 -12.994  1.00  0.00
ATOM   4535 HG11 VAL   283      -3.463  19.188 -13.586  1.00  0.00
ATOM   4536 HG12 VAL   283      -3.387  18.464 -11.962  1.00  0.00
ATOM   4537 HG13 VAL   283      -3.168  17.442 -13.403  1.00  0.00
ATOM   4538  CG2 VAL   283      -5.953  19.211 -12.398  1.00  0.00
ATOM   4539 HG21 VAL   283      -7.019  18.985 -12.374  1.00  0.00
ATOM   4540 HG22 VAL   283      -5.591  19.362 -11.381  1.00  0.00
ATOM   4541 HG23 VAL   283      -5.786  20.116 -12.981  1.00  0.00
ATOM   4542  C   VAL   283      -4.850  16.771 -15.275  1.00  0.00
ATOM   4543  O   VAL   283      -3.986  17.155 -16.061  1.00  0.00
ATOM   4544  N   HIE   284      -5.141  15.471 -15.088  1.00  0.00
ATOM   4545  H   HIE   284      -5.833  15.222 -14.396  1.00  0.00
ATOM   4546  CA  HIE   284      -4.456  14.397 -15.799  1.00  0.00
ATOM   4547  HA  HIE   284      -3.379  14.488 -15.654  1.00  0.00
ATOM   4548  CB  HIE   284      -4.909  13.026 -15.274  1.00  0.00
ATOM   4549  HB2 HIE   284      -4.510  12.793 -14.286  1.00  0.00
ATOM   4550  HB3 HIE   284      -5.998  13.031 -15.233  1.00  0.00
ATOM   4551  CG  HIE   284      -4.520  11.897 -16.167  1.00  0.00
ATOM   4552  ND1 HIE   284      -3.211  11.473 -16.256  1.00  0.00
ATOM   4553  CE1 HIE   284      -3.213  10.496 -17.147  1.00  0.00
ATOM   4554  HE1 HIE   284      -2.261  10.011 -17.363  1.00  0.00
ATOM   4555  NE2 HIE   284      -4.435  10.280 -17.634  1.00  0.00
ATOM   4556  HE2 HIE   284      -4.716   9.592 -18.317  1.00  0.00
ATOM   4557  CD2 HIE   284      -5.276  11.179 -17.031  1.00  0.00
ATOM   4558  HD2 HIE   284      -6.333  11.198 -17.296  1.00  0.00
ATOM   4559  C   HIE   284      -4.714  14.521 -17.323  1.00  0.00
ATOM   4560  O   HIE   284      -3.786  14.343 -18.115  1.00  0.00
ATOM   4561  N   GLU   285      -5.964  14.846 -17.709  1.00  0.00
ATOM   4562  H   GLU   285      -6.657  14.949 -16.981  1.00  0.00
ATOM   4563  CA  GLU   285      -6.390  15.025 -19.106  1.00  0.00
ATOM   4564  HA  GLU   285      -6.157  14.126 -19.677  1.00  0.00
ATOM   4565  CB  GLU   285      -7.905  15.284 -19.192  1.00  0.00
ATOM   4566  HB2 GLU   285      -8.256  15.422 -18.170  1.00  0.00
ATOM   4567  HB3 GLU   285      -8.031  16.214 -19.748  1.00  0.00
ATOM   4568  CG  GLU   285      -8.708  14.183 -19.860  1.00  0.00
ATOM   4569  HG2 GLU   285      -8.505  13.297 -19.259  1.00  0.00
ATOM   4570  HG3 GLU   285      -9.756  14.463 -19.750  1.00  0.00
ATOM   4571  CD  GLU   285      -8.416  13.882 -21.319  1.00  0.00
ATOM   4572  OE1 GLU   285      -7.880  14.766 -22.029  1.00  0.00
ATOM   4573  OE2 GLU   285      -8.747  12.758 -21.759  1.00  0.00
ATOM   4574  C   GLU   285      -5.648  16.184 -19.765  1.00  0.00
ATOM   4575  O   GLU   285      -5.248  16.065 -20.914  1.00  0.00
ATOM   4576  N   LYS   286      -5.476  17.301 -19.041  1.00  0.00
ATOM   4577  H   LYS   286      -5.886  17.320 -18.118  1.00  0.00
ATOM   4578  CA  LYS   286      -4.769  18.495 -19.513  1.00  0.00
ATOM   4579  HA  LYS   286      -5.233  18.871 -20.425  1.00  0.00
ATOM   4580  CB  LYS   286      -4.832  19.597 -18.436  1.00  0.00
ATOM   4581  HB2 LYS   286      -5.885  19.849 -18.302  1.00  0.00
ATOM   4582  HB3 LYS   286      -4.444  19.163 -17.515  1.00  0.00
ATOM   4583  CG  LYS   286      -4.049  20.857 -18.772  1.00  0.00
ATOM   4584  HG2 LYS   286      -2.997  20.587 -18.862  1.00  0.00
ATOM   4585  HG3 LYS   286      -4.410  21.235 -19.728  1.00  0.00
ATOM   4586  CD  LYS   286      -4.206  21.930 -17.713  1.00  0.00
ATOM   4587  HD2 LYS   286      -5.209  22.348 -17.805  1.00  0.00
ATOM   4588  HD3 LYS   286      -4.098  21.457 -16.737  1.00  0.00
ATOM   4589  CE  LYS   286      -3.186  23.037 -17.852  1.00  0.00
ATOM   4590  HE2 LYS   286      -3.337  23.739 -17.032  1.00  0.00
ATOM   4591  HE3 LYS   286      -2.194  22.592 -17.770  1.00  0.00
ATOM   4592  NZ  LYS   286      -3.299  23.759 -19.149  1.00  0.00
ATOM   4593  HZ1 LYS   286      -4.217  24.172 -19.226  1.00  0.00
ATOM   4594  HZ2 LYS   286      -2.598  24.485 -19.193  1.00  0.00
ATOM   4595  HZ3 LYS   286      -3.158  23.109 -19.909  1.00  0.00
ATOM   4596  C   LYS   286      -3.301  18.145 -19.841  1.00  0.00
ATOM   4597  O   LYS   286      -2.800  18.522 -20.904  1.00  0.00
ATOM   4598  N   TYR   287      -2.624  17.427 -18.920  1.00  0.00
ATOM   4599  H   TYR   287      -3.045  17.304 -18.011  1.00  0.00
ATOM   4600  CA  TYR   287      -1.219  17.072 -19.085  1.00  0.00
ATOM   4601  HA  TYR   287      -0.750  17.772 -19.778  1.00  0.00
ATOM   4602  CB  TYR   287      -0.458  17.124 -17.743  1.00  0.00
ATOM   4603  HB2 TYR   287      -0.848  16.415 -17.012  1.00  0.00
ATOM   4604  HB3 TYR   287       0.564  16.850 -18.004  1.00  0.00
ATOM   4605  CG  TYR   287      -0.471  18.516 -17.152  1.00  0.00
ATOM   4606  CD1 TYR   287       0.351  19.521 -17.662  1.00  0.00
ATOM   4607  HD1 TYR   287       1.049  19.271 -18.461  1.00  0.00
ATOM   4608  CE1 TYR   287       0.291  20.825 -17.170  1.00  0.00
ATOM   4609  HE1 TYR   287       0.953  21.594 -17.567  1.00  0.00
ATOM   4610  CZ  TYR   287      -0.604  21.136 -16.162  1.00  0.00
ATOM   4611  OH  TYR   287      -0.668  22.408 -15.663  1.00  0.00
ATOM   4612  HH  TYR   287      -0.047  23.008 -16.083  1.00  0.00
ATOM   4613  CE2 TYR   287      -1.451  20.164 -15.662  1.00  0.00
ATOM   4614  HE2 TYR   287      -2.174  20.413 -14.884  1.00  0.00
ATOM   4615  CD2 TYR   287      -1.380  18.863 -16.156  1.00  0.00
ATOM   4616  HD2 TYR   287      -2.043  18.093 -15.762  1.00  0.00
ATOM   4617  C   TYR   287      -0.900  15.832 -19.912  1.00  0.00
ATOM   4618  O   TYR   287       0.264  15.656 -20.284  1.00  0.00
ATOM   4619  N   ARG   288      -1.902  14.988 -20.232  1.00  0.00
ATOM   4620  H   ARG   288      -2.810  15.094 -19.803  1.00  0.00
ATOM   4621  CA  ARG   288      -1.646  13.777 -21.034  1.00  0.00
ATOM   4622  HA  ARG   288      -0.669  13.379 -20.760  1.00  0.00
ATOM   4623  CB  ARG   288      -2.704  12.679 -20.816  1.00  0.00
ATOM   4624  HB2 ARG   288      -2.316  11.770 -21.276  1.00  0.00
ATOM   4625  HB3 ARG   288      -2.790  12.532 -19.739  1.00  0.00
ATOM   4626  CG  ARG   288      -4.075  12.994 -21.394  1.00  0.00
ATOM   4627  HG2 ARG   288      -4.591  13.659 -20.702  1.00  0.00
ATOM   4628  HG3 ARG   288      -3.932  13.503 -22.348  1.00  0.00
ATOM   4629  CD  ARG   288      -4.904  11.747 -21.608  1.00  0.00
ATOM   4630  HD2 ARG   288      -4.317  11.015 -22.163  1.00  0.00
ATOM   4631  HD3 ARG   288      -5.183  11.330 -20.641  1.00  0.00
ATOM   4632  NE  ARG   288      -6.125  12.038 -22.363  1.00  0.00
ATOM   4633  HE  ARG   288      -6.947  12.267 -21.823  1.00  0.00
ATOM   4634  CZ  ARG   288      -6.220  12.023 -23.690  1.00  0.00
ATOM   4635  NH1 ARG   288      -5.163  11.722 -24.437  1.00  0.00
ATOM   4636 HH11 ARG   288      -4.281  11.504 -23.994  1.00  0.00
ATOM   4637 HH12 ARG   288      -5.245  11.714 -25.444  1.00  0.00
ATOM   4638  NH2 ARG   288      -7.373  12.306 -24.282  1.00  0.00
ATOM   4639 HH21 ARG   288      -8.182  12.534 -23.722  1.00  0.00
ATOM   4640 HH22 ARG   288      -7.436  12.293 -25.290  1.00  0.00
ATOM   4641  C   ARG   288      -1.395  14.047 -22.520  1.00  0.00
ATOM   4642  O   ARG   288      -1.561  15.171 -22.987  1.00  0.00
ATOM   4643  OXT ARG   288      -1.024  13.142 -23.264  1.00  0.00
TER
ATOM   4644 CL2  L6    289       7.630  -4.251   2.780  1.00  0.00
ATOM   4645  C3  L6    289       6.704  -2.799   2.956  1.00  0.00
ATOM   4646  C2  L6    289       7.192  -1.775   3.760  1.00  0.00
ATOM   4647  H2  L6    289       8.128  -1.904   4.283  1.00  0.00
ATOM   4648  C1  L6    289       6.479  -0.587   3.892  1.00  0.00
ATOM   4649  H1  L6    289       6.861   0.207   4.518  1.00  0.00
ATOM   4650  C6  L6    289       5.277  -0.422   3.216  1.00  0.00
ATOM   4651  H3  L6    289       4.723   0.499   3.317  1.00  0.00
ATOM   4652  C5  L6    289       4.774  -1.433   2.408  1.00  0.00
ATOM   4653 CL1  L6    289       3.272  -1.202   1.560  1.00  0.00
ATOM   4654  C4  L6    289       5.481  -2.644   2.277  1.00  0.00
ATOM   4655  C7  L6    289       4.908  -3.714   1.428  1.00  0.00
ATOM   4656  O1  L6    289       3.984  -4.378   1.866  1.00  0.00
ATOM   4657  N1  L6    289       5.407  -3.880   0.187  1.00  0.00
ATOM   4658  H4  L6    289       6.186  -3.315  -0.123  1.00  0.00
ATOM   4659  C8  L6    289       5.000  -4.764  -0.816  1.00  0.00
ATOM   4660  C12 L6    289       5.801  -4.812  -1.952  1.00  0.00
ATOM   4661  H7  L6    289       6.696  -4.208  -2.007  1.00  0.00
ATOM   4662  C9  L6    289       3.798  -5.499  -0.832  1.00  0.00
ATOM   4663  H5  L6    289       3.134  -5.465   0.021  1.00  0.00
ATOM   4664  C10 L6    289       3.485  -6.258  -1.955  1.00  0.00
ATOM   4665  H6  L6    289       2.564  -6.821  -1.986  1.00  0.00
ATOM   4666  N2  L6    289       4.307  -6.307  -2.999  1.00  0.00
ATOM   4667  C11 L6    289       5.458  -5.637  -3.026  1.00  0.00
ATOM   4668  N3  L6    289       6.247  -5.680  -4.180  1.00  0.00
ATOM   4669  H8  L6    289       5.824  -5.877  -5.076  1.00  0.00
ATOM   4670  C13 L6    289       7.590  -5.481  -4.260  1.00  0.00
ATOM   4671  O2  L6    289       8.285  -5.245  -3.287  1.00  0.00
ATOM   4672  C14 L6    289       8.196  -5.542  -5.640  1.00  0.00
ATOM   4673  C16 L6    289       9.683  -5.711  -5.523  1.00  0.00
ATOM   4674  H10 L6    289      10.123  -5.756  -6.520  1.00  0.00
ATOM   4675  H11 L6    289      10.103  -4.865  -4.979  1.00  0.00
ATOM   4676  H12 L6    289       9.903  -6.634  -4.987  1.00  0.00
ATOM   4677  H9  L6    289       8.056  -4.585  -6.140  1.00  0.00
ATOM   4678  C15 L6    289       7.638  -6.638  -6.499  1.00  0.00
ATOM   4679  H13 L6    289       8.123  -6.618  -7.475  1.00  0.00
ATOM   4680  H14 L6    289       7.820  -7.603  -6.023  1.00  0.00
ATOM   4681  H15 L6    289       6.565  -6.492  -6.624  1.00  0.00
ATOM   4682  N6  L6    289       6.247  -5.680  -4.180  1.00  0.00
ATOM   4683  H25 L6    289       5.824  -5.877  -5.076  1.00  0.00
ATOM   4684  C29 L6    289       7.590  -5.481  -4.260  1.00  0.00
ATOM   4685  O4  L6    289       8.285  -5.245  -3.287  1.00  0.00
ATOM   4686  C30 L6    289       8.196  -5.542  -5.640  1.00  0.00
ATOM   4687  H16 L6    289       7.472  -5.450  -6.442  1.00  0.00
ATOM   4688  C31 L6    289       9.582  -4.935  -5.881  1.00  0.00
ATOM   4689  H26 L6    289       9.553  -4.302  -6.769  1.00  0.00
ATOM   4690  H27 L6    289       9.873  -4.336  -5.017  1.00  0.00
ATOM   4691  C32 L6    289       9.397  -6.454  -5.878  1.00  0.00
ATOM   4692  H17 L6    289       9.466  -6.963  -6.837  1.00  0.00
ATOM   4693 CL4  L6    289      10.021  -7.365  -4.463  1.00  0.00
TER
ATOM   4694 Na+  Na+   290     -11.332  -0.363 -14.464  1.00  0.00
TER
ATOM   4695 Na+  Na+   291     -21.332   9.637  -0.464  1.00  0.00
TER
ATOM   4696  O   WAT   292       3.446  17.563   6.598  1.00  0.00
ATOM   4697  H1  WAT   292       4.168  17.445   7.216  1.00  0.00
ATOM   4698  H2  WAT   292       3.029  18.381   6.870  1.00  0.00
TER
ATOM   4699  O   WAT   293      10.906  13.375  -1.904  1.00  0.00
ATOM   4700  H1  WAT   293      11.629  13.257  -1.287  1.00  0.00
ATOM   4701  H2  WAT   293      10.490  14.193  -1.633  1.00  0.00
TER
ATOM   4702  O   WAT   294     -12.293  12.274   2.356  1.00  0.00
ATOM   4703  H1  WAT   294     -11.571  12.156   2.973  1.00  0.00
ATOM   4704  H2  WAT   294     -12.710  13.092   2.628  1.00  0.00
TER
ATOM   4705  O   WAT   295      -2.079   2.446   7.944  1.00  0.00
ATOM   4706  H1  WAT   295      -1.357   2.328   8.562  1.00  0.00
ATOM   4707  H2  WAT   295      -2.495   3.264   8.216  1.00  0.00
TER
ATOM   4708  O   WAT   296      -2.439  13.930   8.953  1.00  0.00
ATOM   4709  H1  WAT   296      -1.717  13.812   9.570  1.00  0.00
ATOM   4710  H2  WAT   296      -2.856  14.748   9.224  1.00  0.00
TER
ATOM   4711  O   WAT   297      -2.404   9.579   6.547  1.00  0.00
ATOM   4712  H1  WAT   297      -1.682   9.461   7.164  1.00  0.00
ATOM   4713  H2  WAT   297      -2.820  10.397   6.818  1.00  0.00
TER
ATOM   4714  O   WAT   298       3.661  17.647   9.342  1.00  0.00
ATOM   4715  H1  WAT   298       4.383  17.529   9.959  1.00  0.00
ATOM   4716  H2  WAT   298       3.244  18.465   9.613  1.00  0.00
TER
ATOM   4717  O   WAT   299     -14.172  11.593   0.404  1.00  0.00
ATOM   4718  H1  WAT   299     -13.450  11.476   1.021  1.00  0.00
ATOM   4719  H2  WAT   299     -14.588  12.411   0.676  1.00  0.00
TER
ATOM   4720  O   WAT   300       7.470   8.791   8.411  1.00  0.00
ATOM   4721  H1  WAT   300       8.192   8.673   9.029  1.00  0.00
ATOM   4722  H2  WAT   300       7.053   9.609   8.683  1.00  0.00
TER
ATOM   4723  O   WAT   301       7.343   8.015   1.684  1.00  0.00
ATOM   4724  H1  WAT   301       8.065   7.898   2.301  1.00  0.00
ATOM   4725  H2  WAT   301       6.927   8.833   1.955  1.00  0.00
TER
ATOM   4726  O   WAT   302       7.656   7.645   4.292  1.00  0.00
ATOM   4727  H1  WAT   302       8.378   7.527   4.909  1.00  0.00
ATOM   4728  H2  WAT   302       7.239   8.463   4.563  1.00  0.00
TER
ATOM   4729  O   WAT   303       3.770  21.484   3.220  1.00  0.00
ATOM   4730  H1  WAT   303       4.492  21.367   3.837  1.00  0.00
ATOM   4731  H2  WAT   303       3.353  22.302   3.492  1.00  0.00
TER
ATOM   4732  O   WAT   304     -13.512   5.679  -4.884  1.00  0.00
ATOM   4733  H1  WAT   304     -12.790   5.561  -4.267  1.00  0.00
ATOM   4734  H2  WAT   304     -13.929   6.497  -4.613  1.00  0.00
TER
ATOM   4735  O   WAT   305     -11.017  16.692   3.739  1.00  0.00
ATOM   4736  H1  WAT   305     -10.295  16.574   4.356  1.00  0.00
ATOM   4737  H2  WAT   305     -11.433  17.510   4.010  1.00  0.00
TER
ATOM   4738  O   WAT   306      14.501  11.105  -7.478  1.00  0.00
ATOM   4739  H1  WAT   306      15.223  10.987  -6.860  1.00  0.00
ATOM   4740  H2  WAT   306      14.084  11.922  -7.206  1.00  0.00
TER
ATOM   4741  O   WAT   307       7.567  11.480   9.550  1.00  0.00
ATOM   4742  H1  WAT   307       8.289  11.362  10.167  1.00  0.00
ATOM   4743  H2  WAT   307       7.150  12.298   9.821  1.00  0.00
TER
ATOM   4744  O   WAT   308     -12.715  15.374   8.375  1.00  0.00
ATOM   4745  H1  WAT   308     -11.993  15.256   8.992  1.00  0.00
ATOM   4746  H2  WAT   308     -13.131  16.192   8.646  1.00  0.00
TER
ATOM   4747  O   WAT   309       4.989   1.864   6.140  1.00  0.00
ATOM   4748  H1  WAT   309       5.711   1.746   6.758  1.00  0.00
ATOM   4749  H2  WAT   309       4.573   2.682   6.412  1.00  0.00
TER
ATOM   4750  O   WAT   310     -15.418   9.075   0.469  1.00  0.00
ATOM   4751  H1  WAT   310     -14.696   8.957   1.086  1.00  0.00
ATOM   4752  H2  WAT   310     -15.835   9.893   0.741  1.00  0.00
TER
ATOM   4753  O   WAT   311      -4.213  26.848  -2.634  1.00  0.00
ATOM   4754  H1  WAT   311      -3.491  26.730  -2.017  1.00  0.00
ATOM   4755  H2  WAT   311      -4.629  27.666  -2.362  1.00  0.00
TER
ATOM   4756  O   WAT   312       2.932  19.524   4.711  1.00  0.00
ATOM   4757  H1  WAT   312       3.654  19.406   5.328  1.00  0.00
ATOM   4758  H2  WAT   312       2.515  20.342   4.983  1.00  0.00
TER
ATOM   4759  O   WAT   313      15.990  17.848  18.759  1.00  0.00
ATOM   4760  H1  WAT   313      16.712  17.730  19.377  1.00  0.00
ATOM   4761  H2  WAT   313      15.573  18.666  19.031  1.00  0.00
TER
ATOM   4762  O   WAT   314      -1.289  25.454   2.534  1.00  0.00
ATOM   4763  H1  WAT   314      -0.567  25.336   3.152  1.00  0.00
ATOM   4764  H2  WAT   314      -1.705  26.272   2.806  1.00  0.00
TER
ATOM   4765  O   WAT   315      18.865  14.671   4.505  1.00  0.00
ATOM   4766  H1  WAT   315      19.587  14.553   5.123  1.00  0.00
ATOM   4767  H2  WAT   315      18.449  15.489   4.777  1.00  0.00
TER
ATOM   4768  O   WAT   316       8.950  -1.682  -2.643  1.00  0.00
ATOM   4769  H1  WAT   316       9.672  -1.800  -2.026  1.00  0.00
ATOM   4770  H2  WAT   316       8.534  -0.864  -2.371  1.00  0.00
TER
ATOM   4771  O   WAT   317      12.542  16.276  19.436  1.00  0.00
ATOM   4772  H1  WAT   317      13.265  16.158  20.054  1.00  0.00
ATOM   4773  H2  WAT   317      12.126  17.094  19.708  1.00  0.00
TER
ATOM   4774  O   WAT   318      14.760   6.646 -16.223  1.00  0.00
ATOM   4775  H1  WAT   318      15.482   6.529 -15.606  1.00  0.00
ATOM   4776  H2  WAT   318      14.343   7.464 -15.951  1.00  0.00
TER
ATOM   4777  O   WAT   319       7.747   0.552   0.940  1.00  0.00
ATOM   4778  H1  WAT   319       8.469   0.434   1.557  1.00  0.00
ATOM   4779  H2  WAT   319       7.330   1.370   1.211  1.00  0.00
TER
ATOM   4780  O   WAT   320      -8.442  -4.643  -2.847  1.00  0.00
ATOM   4781  H1  WAT   320      -7.720  -4.760  -2.229  1.00  0.00
ATOM   4782  H2  WAT   320      -8.858  -3.825  -2.575  1.00  0.00
TER
ATOM   4783  O   WAT   321       7.851  18.541  20.576  1.00  0.00
ATOM   4784  H1  WAT   321       8.573  18.423  21.193  1.00  0.00
ATOM   4785  H2  WAT   321       7.434  19.359  20.847  1.00  0.00
TER
ATOM   4786  O   WAT   322       7.187   6.690  10.373  1.00  0.00
ATOM   4787  H1  WAT   322       7.909   6.572  10.991  1.00  0.00
ATOM   4788  H2  WAT   322       6.770   7.508  10.645  1.00  0.00
TER
ATOM   4789  O   WAT   323      10.517   8.370   5.188  1.00  0.00
ATOM   4790  H1  WAT   323      11.239   8.252   5.805  1.00  0.00
ATOM   4791  H2  WAT   323      10.100   9.188   5.459  1.00  0.00
TER
ATOM   4792  O   WAT   324       9.452  15.863  19.156  1.00  0.00
ATOM   4793  H1  WAT   324      10.174  15.746  19.773  1.00  0.00
ATOM   4794  H2  WAT   324       9.036  16.681  19.427  1.00  0.00
TER
ATOM   4795  O   WAT   325       9.354  10.757  11.749  1.00  0.00
ATOM   4796  H1  WAT   325      10.076  10.640  12.366  1.00  0.00
ATOM   4797  H2  WAT   325       8.937  11.575  12.020  1.00  0.00
TER
ATOM   4798  O   WAT   326       5.945   8.252   6.221  1.00  0.00
ATOM   4799  H1  WAT   326       6.667   8.134   6.838  1.00  0.00
ATOM   4800  H2  WAT   326       5.528   9.070   6.493  1.00  0.00
TER
ATOM   4801  O   WAT   327     -17.189  15.109  -0.278  1.00  0.00
ATOM   4802  H1  WAT   327     -16.467  14.991   0.339  1.00  0.00
ATOM   4803  H2  WAT   327     -17.606  15.926  -0.007  1.00  0.00
TER
ATOM   4804  O   WAT   328       5.935  12.115  17.642  1.00  0.00
ATOM   4805  H1  WAT   328       6.657  11.997  18.260  1.00  0.00
ATOM   4806  H2  WAT   328       5.519  12.933  17.914  1.00  0.00
TER
ATOM   4807  O   WAT   329       7.442 -12.072   6.785  1.00  0.00
ATOM   4808  H1  WAT   329       8.165 -12.190   7.402  1.00  0.00
ATOM   4809  H2  WAT   329       7.026 -11.254   7.057  1.00  0.00
TER
ATOM   4810  O   WAT   330      11.572  20.188  -3.270  1.00  0.00
ATOM   4811  H1  WAT   330      12.294  20.070  -2.652  1.00  0.00
ATOM   4812  H2  WAT   330      11.155  21.006  -2.998  1.00  0.00
TER
ATOM   4813  O   WAT   331       7.484  -2.284  -0.194  1.00  0.00
ATOM   4814  H1  WAT   331       8.206  -2.402   0.423  1.00  0.00
ATOM   4815  H2  WAT   331       7.067  -1.466   0.077  1.00  0.00
TER
ATOM   4816  O   WAT   332       0.004 -21.032  -5.712  1.00  0.00
ATOM   4817  H1  WAT   332       0.726 -21.150  -5.095  1.00  0.00
ATOM   4818  H2  WAT   332      -0.413 -20.214  -5.441  1.00  0.00
TER
ATOM   4819  O   WAT   333      17.415  18.168   7.135  1.00  0.00
ATOM   4820  H1  WAT   333      18.137  18.050   7.752  1.00  0.00
ATOM   4821  H2  WAT   333      16.998  18.986   7.407  1.00  0.00
TER
ATOM   4822  O   WAT   334     -16.011  14.907 -13.492  1.00  0.00
ATOM   4823  H1  WAT   334     -15.289  14.789 -12.874  1.00  0.00
ATOM   4824  H2  WAT   334     -16.427  15.725 -13.220  1.00  0.00
TER
ATOM   4825  O   WAT   335       2.510 -13.082  12.345  1.00  0.00
ATOM   4826  H1  WAT   335       3.232 -13.200  12.962  1.00  0.00
ATOM   4827  H2  WAT   335       2.094 -12.264  12.616  1.00  0.00
TER
ATOM   4828  O   WAT   336      16.725   9.595  -3.752  1.00  0.00
ATOM   4829  H1  WAT   336      17.447   9.477  -3.134  1.00  0.00
ATOM   4830  H2  WAT   336      16.308  10.413  -3.480  1.00  0.00
TER
ATOM   4831  O   WAT   337      13.617  23.271   3.880  1.00  0.00
ATOM   4832  H1  WAT   337      14.339  23.153   4.497  1.00  0.00
ATOM   4833  H2  WAT   337      13.200  24.089   4.152  1.00  0.00
TER
ATOM   4834  O   WAT   338      -8.055   9.979 -15.688  1.00  0.00
ATOM   4835  H1  WAT   338      -7.333   9.861 -15.070  1.00  0.00
ATOM   4836  H2  WAT   338      -8.472  10.797 -15.416  1.00  0.00
TER
ATOM   4837  O   WAT   339       9.979  11.117  -0.709  1.00  0.00
ATOM   4838  H1  WAT   339      10.701  10.999  -0.092  1.00  0.00
ATOM   4839  H2  WAT   339       9.562  11.935  -0.438  1.00  0.00
TER
ATOM   4840  O   WAT   340       1.792 -14.489  -8.630  1.00  0.00
ATOM   4841  H1  WAT   340       2.514 -14.607  -8.013  1.00  0.00
ATOM   4842  H2  WAT   340       1.376 -13.671  -8.359  1.00  0.00
TER
ATOM   4843  O   WAT   341     -12.293  19.005   4.737  1.00  0.00
ATOM   4844  H1  WAT   341     -11.571  18.887   5.354  1.00  0.00
ATOM   4845  H2  WAT   341     -12.710  19.823   5.008  1.00  0.00
TER
ATOM   4846  O   WAT   342     -12.447  -1.094  -7.529  1.00  0.00
ATOM   4847  H1  WAT   342     -11.725  -1.212  -6.912  1.00  0.00
ATOM   4848  H2  WAT   342     -12.864  -0.276  -7.258  1.00  0.00
TER
ATOM   4849  O   WAT   343       2.338 -25.213  -7.220  1.00  0.00
ATOM   4850  H1  WAT   343       3.060 -25.331  -6.603  1.00  0.00
ATOM   4851  H2  WAT   343       1.921 -24.395  -6.949  1.00  0.00
TER
ATOM   4852  O   WAT   344      14.646   4.194   3.811  1.00  0.00
ATOM   4853  H1  WAT   344      15.368   4.076   4.428  1.00  0.00
ATOM   4854  H2  WAT   344      14.229   5.011   4.082  1.00  0.00
TER
ATOM   4855  O   WAT   345       7.752  27.422  -3.754  1.00  0.00
ATOM   4856  H1  WAT   345       8.474  27.304  -3.137  1.00  0.00
ATOM   4857  H2  WAT   345       7.335  28.240  -3.483  1.00  0.00
TER
ATOM   4858  O   WAT   346     -13.160  14.605 -16.595  1.00  0.00
ATOM   4859  H1  WAT   346     -12.438  14.487 -15.978  1.00  0.00
ATOM   4860  H2  WAT   346     -13.577  15.423 -16.324  1.00  0.00
TER
ATOM   4861  O   WAT   347       5.946 -19.455 -10.085  1.00  0.00
ATOM   4862  H1  WAT   347       6.668 -19.573  -9.468  1.00  0.00
ATOM   4863  H2  WAT   347       5.530 -18.637  -9.814  1.00  0.00
TER
ATOM   4864  O   WAT   348     -12.156  14.374   3.972  1.00  0.00
ATOM   4865  H1  WAT   348     -11.433  14.256   4.589  1.00  0.00
ATOM   4866  H2  WAT   348     -12.572  15.192   4.243  1.00  0.00
TER
ATOM   4867  O   WAT   349      10.054   8.969   7.883  1.00  0.00
ATOM   4868  H1  WAT   349      10.776   8.851   8.500  1.00  0.00
ATOM   4869  H2  WAT   349       9.638   9.787   8.154  1.00  0.00
TER
ATOM   4870  O   WAT   350      19.555  18.872   4.195  1.00  0.00
ATOM   4871  H1  WAT   350      20.277  18.754   4.813  1.00  0.00
ATOM   4872  H2  WAT   350      19.139  19.690   4.467  1.00  0.00
TER
ATOM   4873  O   WAT   351       9.215  26.410  14.097  1.00  0.00
ATOM   4874  H1  WAT   351       9.937  26.292  14.715  1.00  0.00
ATOM   4875  H2  WAT   351       8.799  27.228  14.369  1.00  0.00
TER
ATOM   4876  O   WAT   352      15.006  18.800  16.208  1.00  0.00
ATOM   4877  H1  WAT   352      15.728  18.682  16.826  1.00  0.00
ATOM   4878  H2  WAT   352      14.590  19.618  16.480  1.00  0.00
TER
ATOM   4879  O   WAT   353      10.581  17.821  -9.418  1.00  0.00
ATOM   4880  H1  WAT   353      11.303  17.703  -8.801  1.00  0.00
ATOM   4881  H2  WAT   353      10.164  18.638  -9.147  1.00  0.00
TER
ATOM   4882  O   WAT   354     -13.528  15.386 -14.161  1.00  0.00
ATOM   4883  H1  WAT   354     -12.806  15.269 -13.544  1.00  0.00
ATOM   4884  H2  WAT   354     -13.945  16.204 -13.889  1.00  0.00
TER
ATOM   4885  O   WAT   355      -6.313  27.363   6.610  1.00  0.00
ATOM   4886  H1  WAT   355      -5.591  27.245   7.227  1.00  0.00
ATOM   4887  H2  WAT   355      -6.730  28.180   6.882  1.00  0.00
TER
ATOM   4888  O   WAT   356      -0.542  25.772 -13.685  1.00  0.00
ATOM   4889  H1  WAT   356       0.180  25.654 -13.068  1.00  0.00
ATOM   4890  H2  WAT   356      -0.959  26.590 -13.414  1.00  0.00
TER
ATOM   4891  O   WAT   357      10.051  24.875 -12.223  1.00  0.00
ATOM   4892  H1  WAT   357      10.773  24.757 -11.606  1.00  0.00
ATOM   4893  H2  WAT   357       9.635  25.693 -11.952  1.00  0.00
TER
ATOM   4894  O   WAT   358       7.467  18.154 -10.728  1.00  0.00
ATOM   4895  H1  WAT   358       8.189  18.036 -10.110  1.00  0.00
ATOM   4896  H2  WAT   358       7.050  18.972 -10.456  1.00  0.00
TER
ATOM   4897  O   WAT   359     -17.034  18.120  -6.287  1.00  0.00
ATOM   4898  H1  WAT   359     -16.312  18.002  -5.669  1.00  0.00
ATOM   4899  H2  WAT   359     -17.451  18.938  -6.015  1.00  0.00
TER
ATOM   4900  O   WAT   360       6.635  15.351 -17.631  1.00  0.00
ATOM   4901  H1  WAT   360       7.357  15.233 -17.013  1.00  0.00
ATOM   4902  H2  WAT   360       6.218  16.169 -17.359  1.00  0.00
TER
ATOM   4903  O   WAT   361     -14.560  18.753  -6.805  1.00  0.00
ATOM   4904  H1  WAT   361     -13.838  18.636  -6.188  1.00  0.00
ATOM   4905  H2  WAT   361     -14.977  19.571  -6.534  1.00  0.00
TER
ATOM   4906  O   WAT   362       6.154  28.175   3.013  1.00  0.00
ATOM   4907  H1  WAT   362       6.876  28.058   3.631  1.00  0.00
ATOM   4908  H2  WAT   362       5.738  28.993   3.285  1.00  0.00
TER
ATOM   4909  O   WAT   363      -4.185  -1.960  13.999  1.00  0.00
ATOM   4910  H1  WAT   363      -3.463  -2.078  14.617  1.00  0.00
ATOM   4911  H2  WAT   363      -4.601  -1.142  14.271  1.00  0.00
TER
ATOM   4912  O   WAT   364      -1.504  -3.856   5.533  1.00  0.00
ATOM   4913  H1  WAT   364      -0.782  -3.973   6.151  1.00  0.00
ATOM   4914  H2  WAT   364      -1.921  -3.038   5.805  1.00  0.00
TER
ATOM   4915  O   WAT   365      -5.670  22.216  12.019  1.00  0.00
ATOM   4916  H1  WAT   365      -4.948  22.098  12.636  1.00  0.00
ATOM   4917  H2  WAT   365      -6.087  23.034  12.291  1.00  0.00
TER
ATOM   4918  O   WAT   366      -5.044  28.828  -7.756  1.00  0.00
ATOM   4919  H1  WAT   366      -4.322  28.710  -7.139  1.00  0.00
ATOM   4920  H2  WAT   366      -5.460  29.646  -7.485  1.00  0.00
TER
ATOM   4921  O   WAT   367     -10.778   2.933 -12.861  1.00  0.00
ATOM   4922  H1  WAT   367     -10.056   2.815 -12.243  1.00  0.00
ATOM   4923  H2  WAT   367     -11.195   3.751 -12.589  1.00  0.00
TER
ATOM   4924  O   WAT   368       7.156  26.979   0.810  1.00  0.00
ATOM   4925  H1  WAT   368       7.878  26.861   1.427  1.00  0.00
ATOM   4926  H2  WAT   368       6.739  27.797   1.081  1.00  0.00
TER
ATOM   4927  O   WAT   369      16.693  10.322  -6.207  1.00  0.00
ATOM   4928  H1  WAT   369      17.415  10.205  -5.589  1.00  0.00
ATOM   4929  H2  WAT   369      16.276  11.140  -5.935  1.00  0.00
TER
ATOM   4930  O   WAT   370       9.252  28.052  16.112  1.00  0.00
ATOM   4931  H1  WAT   370       9.974  27.934  16.730  1.00  0.00
ATOM   4932  H2  WAT   370       8.836  28.869  16.384  1.00  0.00
TER
ATOM   4933  O   WAT   371     -11.697  22.656  10.613  1.00  0.00
ATOM   4934  H1  WAT   371     -10.975  22.538  11.230  1.00  0.00
ATOM   4935  H2  WAT   371     -12.113  23.474  10.884  1.00  0.00
TER
ATOM   4936  O   WAT   372      13.804   9.648 -11.917  1.00  0.00
ATOM   4937  H1  WAT   372      14.526   9.530 -11.300  1.00  0.00
ATOM   4938  H2  WAT   372      13.388  10.466 -11.646  1.00  0.00
TER
ATOM   4939  O   WAT   373      13.351  19.377  25.237  1.00  0.00
ATOM   4940  H1  WAT   373      14.073  19.259  25.855  1.00  0.00
ATOM   4941  H2  WAT   373      12.935  20.195  25.509  1.00  0.00
TER
ATOM   4942  O   WAT   374     -16.835  12.858   1.287  1.00  0.00
ATOM   4943  H1  WAT   374     -16.113  12.740   1.905  1.00  0.00
ATOM   4944  H2  WAT   374     -17.251  13.676   1.559  1.00  0.00
TER
ATOM   4945  O   WAT   375     -18.745  14.433  -2.463  1.00  0.00
ATOM   4946  H1  WAT   375     -18.023  14.315  -1.846  1.00  0.00
ATOM   4947  H2  WAT   375     -19.161  15.251  -2.191  1.00  0.00
TER
ATOM   4948  O   WAT   376      -3.257   0.806  18.452  1.00  0.00
ATOM   4949  H1  WAT   376      -2.535   0.688  19.069  1.00  0.00
ATOM   4950  H2  WAT   376      -3.674   1.624  18.724  1.00  0.00
TER
ATOM   4951  O   WAT   377     -15.589   0.893   9.493  1.00  0.00
ATOM   4952  H1  WAT   377     -14.867   0.775  10.110  1.00  0.00
ATOM   4953  H2  WAT   377     -16.005   1.710   9.764  1.00  0.00
TER
ATOM   4954  O   WAT   378      11.117  -3.760  18.525  1.00  0.00
ATOM   4955  H1  WAT   378      11.839  -3.877  19.142  1.00  0.00
ATOM   4956  H2  WAT   378      10.700  -2.942  18.796  1.00  0.00
TER
ATOM   4957  O   WAT   379     -17.415   8.023  10.382  1.00  0.00
ATOM   4958  H1  WAT   379     -16.693   7.905  10.999  1.00  0.00
ATOM   4959  H2  WAT   379     -17.832   8.841  10.653  1.00  0.00
TER
ATOM   4960  O   WAT   380     -16.804   7.080  -2.264  1.00  0.00
ATOM   4961  H1  WAT   380     -16.082   6.962  -1.647  1.00  0.00
ATOM   4962  H2  WAT   380     -17.221   7.897  -1.992  1.00  0.00
TER
ATOM   4963  O   WAT   381       3.594 -32.377   3.565  1.00  0.00
ATOM   4964  H1  WAT   381       4.316 -32.495   4.182  1.00  0.00
ATOM   4965  H2  WAT   381       3.178 -31.560   3.836  1.00  0.00
TER
ATOM   4966  O   WAT   382      -4.524  27.002  -0.112  1.00  0.00
ATOM   4967  H1  WAT   382      -3.802  26.884   0.505  1.00  0.00
ATOM   4968  H2  WAT   382      -4.941  27.820   0.159  1.00  0.00
TER
ATOM   4969  O   WAT   383       9.645  25.734   2.877  1.00  0.00
ATOM   4970  H1  WAT   383      10.367  25.617   3.494  1.00  0.00
ATOM   4971  H2  WAT   383       9.228  26.552   3.148  1.00  0.00
TER
ATOM   4972  O   WAT   384       3.493  10.864 -18.450  1.00  0.00
ATOM   4973  H1  WAT   384       4.215  10.746 -17.832  1.00  0.00
ATOM   4974  H2  WAT   384       3.077  11.682 -18.178  1.00  0.00
TER
ATOM   4975  O   WAT   385      -4.656  -1.048  11.584  1.00  0.00
ATOM   4976  H1  WAT   385      -3.934  -1.166  12.202  1.00  0.00
ATOM   4977  H2  WAT   385      -5.072  -0.230  11.856  1.00  0.00
TER
ATOM   4978  O   WAT   386      -7.166   4.873 -13.704  1.00  0.00
ATOM   4979  H1  WAT   386      -6.444   4.755 -13.086  1.00  0.00
ATOM   4980  H2  WAT   386      -7.583   5.691 -13.432  1.00  0.00
TER
ATOM   4981  O   WAT   387      -8.877   4.336 -11.570  1.00  0.00
ATOM   4982  H1  WAT   387      -8.155   4.218 -10.953  1.00  0.00
ATOM   4983  H2  WAT   387      -9.294   5.154 -11.299  1.00  0.00
TER
ATOM   4984  O   WAT   388     -17.554  15.614  -4.502  1.00  0.00
ATOM   4985  H1  WAT   388     -16.832  15.496  -3.885  1.00  0.00
ATOM   4986  H2  WAT   388     -17.970  16.432  -4.230  1.00  0.00
TER
ATOM   4987  O   WAT   389     -11.909  12.341 -17.756  1.00  0.00
ATOM   4988  H1  WAT   389     -11.187  12.224 -17.139  1.00  0.00
ATOM   4989  H2  WAT   389     -12.326  13.159 -17.485  1.00  0.00
TER
ATOM   4990  O   WAT   390       9.059  11.169  14.557  1.00  0.00
ATOM   4991  H1  WAT   390       9.781  11.051  15.174  1.00  0.00
ATOM   4992  H2  WAT   390       8.642  11.987  14.828  1.00  0.00
TER
ATOM   4993  O   WAT   391      -6.984  12.277 -27.596  1.00  0.00
ATOM   4994  H1  WAT   391      -6.262  12.159 -26.978  1.00  0.00
ATOM   4995  H2  WAT   391      -7.401  13.095 -27.324  1.00  0.00
TER
ATOM   4996  O   WAT   392       3.388  13.444 -19.311  1.00  0.00
ATOM   4997  H1  WAT   392       4.111  13.326 -18.693  1.00  0.00
ATOM   4998  H2  WAT   392       2.972  14.262 -19.039  1.00  0.00
TER
ATOM   4999  O   WAT   393      -6.882  27.073  -9.240  1.00  0.00
ATOM   5000  H1  WAT   393      -6.160  26.955  -8.623  1.00  0.00
ATOM   5001  H2  WAT   393      -7.299  27.891  -8.968  1.00  0.00
TER
ATOM   5002  O   WAT   394      19.028  19.584   8.848  1.00  0.00
ATOM   5003  H1  WAT   394      19.750  19.466   9.465  1.00  0.00
ATOM   5004  H2  WAT   394      18.612  20.402   9.120  1.00  0.00
TER
ATOM   5005  O   WAT   395      11.750  10.115   3.541  1.00  0.00
ATOM   5006  H1  WAT   395      12.472   9.998   4.158  1.00  0.00
ATOM   5007  H2  WAT   395      11.334  10.933   3.812  1.00  0.00
TER
ATOM   5008  O   WAT   396       7.314  14.516  20.095  1.00  0.00
ATOM   5009  H1  WAT   396       8.036  14.398  20.712  1.00  0.00
ATOM   5010  H2  WAT   396       6.897  15.334  20.366  1.00  0.00
TER
ATOM   5011  O   WAT   397      18.066  19.193   0.663  1.00  0.00
ATOM   5012  H1  WAT   397      18.788  19.075   1.280  1.00  0.00
ATOM   5013  H2  WAT   397      17.649  20.011   0.934  1.00  0.00
TER
ATOM   5014  O   WAT   398       9.301  27.830   4.686  1.00  0.00
ATOM   5015  H1  WAT   398      10.023  27.712   5.303  1.00  0.00
ATOM   5016  H2  WAT   398       8.884  28.648   4.958  1.00  0.00
TER
ATOM   5017  O   WAT   399      11.727  24.259   2.215  1.00  0.00
ATOM   5018  H1  WAT   399      12.449  24.141   2.832  1.00  0.00
ATOM   5019  H2  WAT   399      11.310  25.077   2.487  1.00  0.00
TER
ATOM   5020  O   WAT   400     -16.787   9.319   2.965  1.00  0.00
ATOM   5021  H1  WAT   400     -16.065   9.201   3.582  1.00  0.00
ATOM   5022  H2  WAT   400     -17.203  10.137   3.236  1.00  0.00
TER
ATOM   5023  O   WAT   401      -2.698  28.479   1.246  1.00  0.00
ATOM   5024  H1  WAT   401      -1.976  28.361   1.863  1.00  0.00
ATOM   5025  H2  WAT   401      -3.115  29.297   1.517  1.00  0.00
TER
ATOM   5026  O   WAT   402      -3.911   4.952 -18.510  1.00  0.00
ATOM   5027  H1  WAT   402      -3.189   4.834 -17.893  1.00  0.00
ATOM   5028  H2  WAT   402      -4.328   5.770 -18.239  1.00  0.00
TER
ATOM   5029  O   WAT   403       2.380  20.498  19.007  1.00  0.00
ATOM   5030  H1  WAT   403       3.102  20.380  19.624  1.00  0.00
ATOM   5031  H2  WAT   403       1.963  21.316  19.279  1.00  0.00
TER
ATOM   5032  O   WAT   404     -16.022  11.919  -6.581  1.00  0.00
ATOM   5033  H1  WAT   404     -15.300  11.801  -5.963  1.00  0.00
ATOM   5034  H2  WAT   404     -16.439  12.737  -6.309  1.00  0.00
TER
ATOM   5035  O   WAT   405      11.329  28.411   9.152  1.00  0.00
ATOM   5036  H1  WAT   405      12.052  28.293   9.769  1.00  0.00
ATOM   5037  H2  WAT   405      10.913  29.229   9.423  1.00  0.00
TER
ATOM   5038  O   WAT   406      -6.685  -3.791  -9.381  1.00  0.00
ATOM   5039  H1  WAT   406      -5.963  -3.909  -8.764  1.00  0.00
ATOM   5040  H2  WAT   406      -7.101  -2.973  -9.109  1.00  0.00
TER
ATOM   5041  O   WAT   407      14.827  26.301  15.665  1.00  0.00
ATOM   5042  H1  WAT   407      15.549  26.183  16.282  1.00  0.00
ATOM   5043  H2  WAT   407      14.410  27.119  15.936  1.00  0.00
TER
ATOM   5044  O   WAT   408      -4.210  23.465 -14.233  1.00  0.00
ATOM   5045  H1  WAT   408      -3.488  23.347 -13.616  1.00  0.00
ATOM   5046  H2  WAT   408      -4.626  24.283 -13.962  1.00  0.00
TER
ATOM   5047  O   WAT   409       0.258  10.399 -21.418  1.00  0.00
ATOM   5048  H1  WAT   409       0.980  10.282 -20.800  1.00  0.00
ATOM   5049  H2  WAT   409      -0.159  11.217 -21.146  1.00  0.00
TER
ATOM   5050  O   WAT   410      -4.329  16.432 -23.901  1.00  0.00
ATOM   5051  H1  WAT   410      -3.607  16.314 -23.284  1.00  0.00
ATOM   5052  H2  WAT   410      -4.746  17.250 -23.630  1.00  0.00
TER
ATOM   5053  O   WAT   411      30.558  42.976  32.276  1.00  0.00
ATOM   5054  H1  WAT   411      29.670  43.317  32.174  1.00  0.00
ATOM   5055  H2  WAT   411      30.842  42.776  31.384  1.00  0.00
TER
ATOM   5056  O   WAT   412      28.521  45.576  38.160  1.00  0.00
ATOM   5057  H1  WAT   412      29.093  44.808  38.160  1.00  0.00
ATOM   5058  H2  WAT   412      28.522  45.875  37.250  1.00  0.00
TER
ATOM   5059  O   WAT   413      29.764  40.985  39.946  1.00  0.00
ATOM   5060  H1  WAT   413      29.584  40.087  40.227  1.00  0.00
ATOM   5061  H2  WAT   413      29.362  41.532  40.621  1.00  0.00
TER
ATOM   5062  O   WAT   414      32.734  41.559  33.309  1.00  0.00
ATOM   5063  H1  WAT   414      32.841  42.459  33.616  1.00  0.00
ATOM   5064  H2  WAT   414      31.824  41.511  33.019  1.00  0.00
TER
ATOM   5065  O   WAT   415      30.383  43.481  38.555  1.00  0.00
ATOM   5066  H1  WAT   415      31.064  43.744  39.173  1.00  0.00
ATOM   5067  H2  WAT   415      30.067  42.641  38.888  1.00  0.00
TER
ATOM   5068  O   WAT   416      34.575  44.527  37.642  1.00  0.00
ATOM   5069  H1  WAT   416      35.083  45.025  38.282  1.00  0.00
ATOM   5070  H2  WAT   416      35.106  43.751  37.466  1.00  0.00
TER
ATOM   5071  O   WAT   417      32.859  39.167  41.908  1.00  0.00
ATOM   5072  H1  WAT   417      32.861  39.684  41.103  1.00  0.00
ATOM   5073  H2  WAT   417      32.029  38.690  41.885  1.00  0.00
TER
ATOM   5074  O   WAT   418      32.540  40.878  39.915  1.00  0.00
ATOM   5075  H1  WAT   418      32.882  41.722  39.621  1.00  0.00
ATOM   5076  H2  WAT   418      31.602  41.027  40.032  1.00  0.00
TER
ATOM   5077  O   WAT   419      36.223  38.366  36.240  1.00  0.00
ATOM   5078  H1  WAT   419      36.531  37.811  35.523  1.00  0.00
ATOM   5079  H2  WAT   419      35.293  38.501  36.057  1.00  0.00
TER
ATOM   5080  O   WAT   420      34.217  46.958  35.758  1.00  0.00
ATOM   5081  H1  WAT   420      33.812  46.246  35.262  1.00  0.00
ATOM   5082  H2  WAT   420      34.303  46.613  36.647  1.00  0.00
TER
ATOM   5083  O   WAT   421      32.930  43.732  39.538  1.00  0.00
ATOM   5084  H1  WAT   421      33.481  43.842  38.763  1.00  0.00
ATOM   5085  H2  WAT   421      33.444  44.106  40.253  1.00  0.00
TER
ATOM   5086  O   WAT   422      30.917  45.852  33.258  1.00  0.00
ATOM   5087  H1  WAT   422      30.797  46.579  32.647  1.00  0.00
ATOM   5088  H2  WAT   422      30.607  45.083  32.781  1.00  0.00
TER
ATOM   5089  O   WAT   423      33.384  39.196  36.641  1.00  0.00
ATOM   5090  H1  WAT   423      32.940  39.977  36.309  1.00  0.00
ATOM   5091  H2  WAT   423      33.942  39.519  37.348  1.00  0.00
TER
ATOM   5092  O   WAT   424      36.499  38.817  31.521  1.00  0.00
ATOM   5093  H1  WAT   424      35.875  38.813  32.247  1.00  0.00
ATOM   5094  H2  WAT   424      36.412  37.950  31.125  1.00  0.00
TER
ATOM   5095  O   WAT   425      35.421  39.741  38.500  1.00  0.00
ATOM   5096  H1  WAT   425      35.718  40.647  38.419  1.00  0.00
ATOM   5097  H2  WAT   425      35.970  39.252  37.886  1.00  0.00
TER
ATOM   5098  O   WAT   426      33.175  44.319  34.369  1.00  0.00
ATOM   5099  H1  WAT   426      32.949  44.103  35.274  1.00  0.00
ATOM   5100  H2  WAT   426      32.394  44.752  34.024  1.00  0.00
TER
ATOM   5101  O   WAT   427      28.048  39.552  37.221  1.00  0.00
ATOM   5102  H1  WAT   427      27.759  40.122  37.934  1.00  0.00
ATOM   5103  H2  WAT   427      28.792  39.072  37.584  1.00  0.00
TER
ATOM   5104  O   WAT   428      28.235  43.494  28.432  1.00  0.00
ATOM   5105  H1  WAT   428      28.152  44.437  28.573  1.00  0.00
ATOM   5106  H2  WAT   428      27.883  43.351  27.553  1.00  0.00
TER
ATOM   5107  O   WAT   429      36.035  42.228  37.499  1.00  0.00
ATOM   5108  H1  WAT   429      36.038  41.787  36.649  1.00  0.00
ATOM   5109  H2  WAT   429      36.930  42.550  37.606  1.00  0.00
TER
ATOM   5110  O   WAT   430      31.885  42.111  36.458  1.00  0.00
ATOM   5111  H1  WAT   430      31.545  42.588  37.215  1.00  0.00
ATOM   5112  H2  WAT   430      31.122  41.657  36.098  1.00  0.00
TER
ATOM   5113  O   WAT   431      36.097  43.229  30.489  1.00  0.00
ATOM   5114  H1  WAT   431      36.218  43.188  31.438  1.00  0.00
ATOM   5115  H2  WAT   431      35.711  44.091  30.334  1.00  0.00
TER
ATOM   5116  O   WAT   432      35.109  45.539  29.888  1.00  0.00
ATOM   5117  H1  WAT   432      34.540  45.091  29.261  1.00  0.00
ATOM   5118  H2  WAT   432      35.818  45.898  29.354  1.00  0.00
TER
ATOM   5119  O   WAT   433      36.335  46.288  39.245  1.00  0.00
ATOM   5120  H1  WAT   433      36.702  45.814  39.991  1.00  0.00
ATOM   5121  H2  WAT   433      36.146  47.162  39.586  1.00  0.00
TER
ATOM   5122  O   WAT   434      29.199  41.032  35.375  1.00  0.00
ATOM   5123  H1  WAT   434      28.914  40.668  36.212  1.00  0.00
ATOM   5124  H2  WAT   434      29.137  40.300  34.761  1.00  0.00
TER
ATOM   5125  O   WAT   435      34.125  45.329  41.564  1.00  0.00
ATOM   5126  H1  WAT   435      33.821  46.208  41.789  1.00  0.00
ATOM   5127  H2  WAT   435      35.080  45.389  41.599  1.00  0.00
TER
ATOM   5128  O   WAT   436      28.692  46.168  29.334  1.00  0.00
ATOM   5129  H1  WAT   436      29.562  46.451  29.618  1.00  0.00
ATOM   5130  H2  WAT   436      28.201  46.982  29.219  1.00  0.00
TER
ATOM   5131  O   WAT   437      31.757  37.899  33.927  1.00  0.00
ATOM   5132  H1  WAT   437      31.629  37.891  34.876  1.00  0.00
ATOM   5133  H2  WAT   437      30.933  38.238  33.576  1.00  0.00
TER
ATOM   5134  O   WAT   438      35.585  43.385  33.363  1.00  0.00
ATOM   5135  H1  WAT   438      34.877  43.854  33.804  1.00  0.00
ATOM   5136  H2  WAT   438      35.869  42.727  33.997  1.00  0.00
TER
ATOM   5137  O   WAT   439      37.211  44.805  41.362  1.00  0.00
ATOM   5138  H1  WAT   439      37.709  45.279  42.027  1.00  0.00
ATOM   5139  H2  WAT   439      37.353  43.881  41.569  1.00  0.00
TER
ATOM   5140  O   WAT   440      33.788  41.694  30.738  1.00  0.00
ATOM   5141  H1  WAT   440      34.638  42.131  30.672  1.00  0.00
ATOM   5142  H2  WAT   440      33.422  42.006  31.565  1.00  0.00
TER
ATOM   5143  O   WAT   441      31.382  45.379  29.895  1.00  0.00
ATOM   5144  H1  WAT   441      31.463  44.432  30.006  1.00  0.00
ATOM   5145  H2  WAT   441      32.274  45.710  30.001  1.00  0.00
TER
ATOM   5146  O   WAT   442      37.232  46.967  28.433  1.00  0.00
ATOM   5147  H1  WAT   442      37.753  46.252  28.067  1.00  0.00
ATOM   5148  H2  WAT   442      37.879  47.606  28.733  1.00  0.00
TER
ATOM   5149  O   WAT   443      36.136  39.447  41.105  1.00  0.00
ATOM   5150  H1  WAT   443      35.687  39.469  40.260  1.00  0.00
ATOM   5151  H2  WAT   443      35.502  39.048  41.702  1.00  0.00
TER
ATOM   5152  O   WAT   444      33.615  44.017  28.131  1.00  0.00
ATOM   5153  H1  WAT   444      33.414  43.153  28.493  1.00  0.00
ATOM   5154  H2  WAT   444      33.445  43.930  27.194  1.00  0.00
TER
ATOM   5155  O   WAT   445      32.414  41.117  28.119  1.00  0.00
ATOM   5156  H1  WAT   445      32.716  41.123  27.211  1.00  0.00
ATOM   5157  H2  WAT   445      33.153  40.766  28.616  1.00  0.00
TER
ATOM   5158  O   WAT   446      35.632  40.060  29.105  1.00  0.00
ATOM   5159  H1  WAT   446      35.284  39.383  28.525  1.00  0.00
ATOM   5160  H2  WAT   446      35.833  39.599  29.919  1.00  0.00
TER
ATOM   5161  O   WAT   447      28.973  46.589  35.501  1.00  0.00
ATOM   5162  H1  WAT   447      28.318  46.320  34.857  1.00  0.00
ATOM   5163  H2  WAT   447      29.811  46.479  35.051  1.00  0.00
TER
ATOM   5164  O   WAT   448      30.010  46.974  40.042  1.00  0.00
ATOM   5165  H1  WAT   448      30.378  46.887  40.921  1.00  0.00
ATOM   5166  H2  WAT   448      29.441  46.211  39.942  1.00  0.00
TER
ATOM   5167  O   WAT   449      28.187  43.799  31.444  1.00  0.00
ATOM   5168  H1  WAT   449      27.283  44.062  31.269  1.00  0.00
ATOM   5169  H2  WAT   449      28.671  44.070  30.664  1.00  0.00
TER
ATOM   5170  O   WAT   450      30.729  42.855  29.353  1.00  0.00
ATOM   5171  H1  WAT   450      31.438  42.434  28.868  1.00  0.00
ATOM   5172  H2  WAT   450      30.013  42.923  28.722  1.00  0.00
TER
ATOM   5173  O   WAT   451      30.377  38.909  28.393  1.00  0.00
ATOM   5174  H1  WAT   451      31.100  39.450  28.712  1.00  0.00
ATOM   5175  H2  WAT   451      30.649  38.636  27.518  1.00  0.00
TER
ATOM   5176  O   WAT   452      30.066  38.160  38.296  1.00  0.00
ATOM   5177  H1  WAT   452      30.714  37.610  37.855  1.00  0.00
ATOM   5178  H2  WAT   452      30.486  38.414  39.117  1.00  0.00
TER
ATOM   5179  O   WAT   453      29.819  38.315  41.038  1.00  0.00
ATOM   5180  H1  WAT   453      29.471  38.772  41.804  1.00  0.00
ATOM   5181  H2  WAT   453      29.488  37.421  41.120  1.00  0.00
TER
ATOM   5182  O   WAT   454      29.801  38.949  31.987  1.00  0.00
ATOM   5183  H1  WAT   454      30.559  39.061  31.413  1.00  0.00
ATOM   5184  H2  WAT   454      29.339  39.786  31.941  1.00  0.00
TER
ATOM   5185  O   WAT   455      36.343  41.063  34.977  1.00  0.00
ATOM   5186  H1  WAT   455      35.530  40.688  34.637  1.00  0.00
ATOM   5187  H2  WAT   455      36.847  40.307  35.279  1.00  0.00
TER
ATOM   5188  O   WAT   456      32.174  39.475  30.527  1.00  0.00
ATOM   5189  H1  WAT   456      32.703  38.688  30.398  1.00  0.00
ATOM   5190  H2  WAT   456      32.807  40.154  30.761  1.00  0.00
TER
ATOM   5191  O   WAT   457      34.368  39.213  33.582  1.00  0.00
ATOM   5192  H1  WAT   457      33.738  38.511  33.749  1.00  0.00
ATOM   5193  H2  WAT   457      33.828  39.973  33.365  1.00  0.00
TER
ATOM   5194  O   WAT   458      30.558  42.976  13.501  1.00  0.00
ATOM   5195  H1  WAT   458      29.670  43.317  13.399  1.00  0.00
ATOM   5196  H2  WAT   458      30.842  42.776  12.609  1.00  0.00
TER
ATOM   5197  O   WAT   459      28.521  45.576  19.385  1.00  0.00
ATOM   5198  H1  WAT   459      29.093  44.808  19.386  1.00  0.00
ATOM   5199  H2  WAT   459      28.522  45.875  18.476  1.00  0.00
TER
ATOM   5200  O   WAT   460      29.764  40.985  21.172  1.00  0.00
ATOM   5201  H1  WAT   460      29.584  40.087  21.452  1.00  0.00
ATOM   5202  H2  WAT   460      29.362  41.532  21.847  1.00  0.00
TER
ATOM   5203  O   WAT   461      32.734  41.559  14.535  1.00  0.00
ATOM   5204  H1  WAT   461      32.841  42.459  14.842  1.00  0.00
ATOM   5205  H2  WAT   461      31.824  41.511  14.245  1.00  0.00
TER
ATOM   5206  O   WAT   462      30.383  43.481  19.780  1.00  0.00
ATOM   5207  H1  WAT   462      31.064  43.744  20.399  1.00  0.00
ATOM   5208  H2  WAT   462      30.067  42.641  20.114  1.00  0.00
TER
ATOM   5209  O   WAT   463      34.575  44.527  18.868  1.00  0.00
ATOM   5210  H1  WAT   463      35.083  45.025  19.508  1.00  0.00
ATOM   5211  H2  WAT   463      35.106  43.751  18.692  1.00  0.00
TER
ATOM   5212  O   WAT   464      32.859  39.167  23.134  1.00  0.00
ATOM   5213  H1  WAT   464      32.861  39.684  22.329  1.00  0.00
ATOM   5214  H2  WAT   464      32.029  38.690  23.111  1.00  0.00
TER
ATOM   5215  O   WAT   465      32.540  40.878  21.141  1.00  0.00
ATOM   5216  H1  WAT   465      32.882  41.722  20.846  1.00  0.00
ATOM   5217  H2  WAT   465      31.602  41.027  21.258  1.00  0.00
TER
ATOM   5218  O   WAT   466      36.223  38.366  17.465  1.00  0.00
ATOM   5219  H1  WAT   466      36.531  37.811  16.749  1.00  0.00
ATOM   5220  H2  WAT   466      35.293  38.501  17.283  1.00  0.00
TER
ATOM   5221  O   WAT   467      34.217  46.958  16.983  1.00  0.00
ATOM   5222  H1  WAT   467      33.812  46.246  16.488  1.00  0.00
ATOM   5223  H2  WAT   467      34.303  46.613  17.872  1.00  0.00
TER
ATOM   5224  O   WAT   468      32.930  43.732  20.763  1.00  0.00
ATOM   5225  H1  WAT   468      33.481  43.842  19.989  1.00  0.00
ATOM   5226  H2  WAT   468      33.444  44.106  21.479  1.00  0.00
TER
ATOM   5227  O   WAT   469      30.917  45.852  14.484  1.00  0.00
ATOM   5228  H1  WAT   469      30.797  46.579  13.872  1.00  0.00
ATOM   5229  H2  WAT   469      30.607  45.083  14.007  1.00  0.00
TER
ATOM   5230  O   WAT   470      33.384  39.196  17.866  1.00  0.00
ATOM   5231  H1  WAT   470      32.940  39.977  17.535  1.00  0.00
ATOM   5232  H2  WAT   470      33.942  39.519  18.574  1.00  0.00
TER
ATOM   5233  O   WAT   471      37.671  42.063  23.470  1.00  0.00
ATOM   5234  H1  WAT   471      37.209  42.271  24.282  1.00  0.00
ATOM   5235  H2  WAT   471      37.268  41.249  23.167  1.00  0.00
TER
ATOM   5236  O   WAT   472      36.499  38.817  12.747  1.00  0.00
ATOM   5237  H1  WAT   472      35.875  38.813  13.472  1.00  0.00
ATOM   5238  H2  WAT   472      36.412  37.950  12.351  1.00  0.00
TER
ATOM   5239  O   WAT   473      35.421  39.741  19.725  1.00  0.00
ATOM   5240  H1  WAT   473      35.718  40.647  19.645  1.00  0.00
ATOM   5241  H2  WAT   473      35.970  39.252  19.111  1.00  0.00
TER
ATOM   5242  O   WAT   474      33.175  44.319  15.595  1.00  0.00
ATOM   5243  H1  WAT   474      32.949  44.103  16.499  1.00  0.00
ATOM   5244  H2  WAT   474      32.394  44.752  15.249  1.00  0.00
TER
ATOM   5245  O   WAT   475      35.615  45.218  26.261  1.00  0.00
ATOM   5246  H1  WAT   475      35.519  44.277  26.111  1.00  0.00
ATOM   5247  H2  WAT   475      36.458  45.439  25.865  1.00  0.00
TER
ATOM   5248  O   WAT   476      30.746  41.629  24.414  1.00  0.00
ATOM   5249  H1  WAT   476      30.352  42.477  24.621  1.00  0.00
ATOM   5250  H2  WAT   476      30.058  40.992  24.605  1.00  0.00
TER
ATOM   5251  O   WAT   477      37.320  41.713  27.484  1.00  0.00
ATOM   5252  H1  WAT   477      36.630  41.520  28.118  1.00  0.00
ATOM   5253  H2  WAT   477      38.064  41.996  28.016  1.00  0.00
TER
ATOM   5254  O   WAT   478      28.048  39.552  18.447  1.00  0.00
ATOM   5255  H1  WAT   478      27.759  40.122  19.160  1.00  0.00
ATOM   5256  H2  WAT   478      28.792  39.072  18.810  1.00  0.00
TER
ATOM   5257  O   WAT   479      28.235  43.494   9.657  1.00  0.00
ATOM   5258  H1  WAT   479      28.152  44.437   9.799  1.00  0.00
ATOM   5259  H2  WAT   479      27.883  43.351   8.779  1.00  0.00
TER
ATOM   5260  O   WAT   480      36.035  42.228  18.724  1.00  0.00
ATOM   5261  H1  WAT   480      36.038  41.787  17.875  1.00  0.00
ATOM   5262  H2  WAT   480      36.930  42.550  18.831  1.00  0.00
TER
ATOM   5263  O   WAT   481      31.885  42.111  17.684  1.00  0.00
ATOM   5264  H1  WAT   481      31.545  42.588  18.440  1.00  0.00
ATOM   5265  H2  WAT   481      31.122  41.657  17.324  1.00  0.00
TER
ATOM   5266  O   WAT   482      36.097  43.229  11.715  1.00  0.00
ATOM   5267  H1  WAT   482      36.218  43.188  12.664  1.00  0.00
ATOM   5268  H2  WAT   482      35.711  44.091  11.560  1.00  0.00
TER
ATOM   5269  O   WAT   483      35.109  45.539  11.113  1.00  0.00
ATOM   5270  H1  WAT   483      34.540  45.091  10.487  1.00  0.00
ATOM   5271  H2  WAT   483      35.818  45.898  10.580  1.00  0.00
TER
ATOM   5272  O   WAT   484      36.335  46.288  20.471  1.00  0.00
ATOM   5273  H1  WAT   484      36.702  45.814  21.217  1.00  0.00
ATOM   5274  H2  WAT   484      36.146  47.162  20.812  1.00  0.00
TER
ATOM   5275  O   WAT   485      29.199  41.032  16.600  1.00  0.00
ATOM   5276  H1  WAT   485      28.914  40.668  17.438  1.00  0.00
ATOM   5277  H2  WAT   485      29.137  40.300  15.987  1.00  0.00
TER
ATOM   5278  O   WAT   486      34.125  45.329  22.789  1.00  0.00
ATOM   5279  H1  WAT   486      33.821  46.208  23.014  1.00  0.00
ATOM   5280  H2  WAT   486      35.080  45.389  22.825  1.00  0.00
TER
ATOM   5281  O   WAT   487      30.182  46.169  23.936  1.00  0.00
ATOM   5282  H1  WAT   487      29.823  46.835  24.524  1.00  0.00
ATOM   5283  H2  WAT   487      29.887  45.338  24.308  1.00  0.00
TER
ATOM   5284  O   WAT   488      33.383  46.628  26.820  1.00  0.00
ATOM   5285  H1  WAT   488      33.083  46.773  25.923  1.00  0.00
ATOM   5286  H2  WAT   488      34.154  46.068  26.728  1.00  0.00
TER
ATOM   5287  O   WAT   489      28.692  46.168  10.560  1.00  0.00
ATOM   5288  H1  WAT   489      29.562  46.451  10.843  1.00  0.00
ATOM   5289  H2  WAT   489      28.201  46.982  10.445  1.00  0.00
TER
ATOM   5290  O   WAT   490      31.757  37.899  15.153  1.00  0.00
ATOM   5291  H1  WAT   490      31.629  37.891  16.101  1.00  0.00
ATOM   5292  H2  WAT   490      30.933  38.238  14.802  1.00  0.00
TER
ATOM   5293  O   WAT   491      28.756  39.659  24.614  1.00  0.00
ATOM   5294  H1  WAT   491      28.042  39.858  25.219  1.00  0.00
ATOM   5295  H2  WAT   491      29.176  38.882  24.985  1.00  0.00
TER
ATOM   5296  O   WAT   492      35.585  43.385  14.588  1.00  0.00
ATOM   5297  H1  WAT   492      34.877  43.854  15.030  1.00  0.00
ATOM   5298  H2  WAT   492      35.869  42.727  15.223  1.00  0.00
TER
ATOM   5299  O   WAT   493      37.211  44.805  22.588  1.00  0.00
ATOM   5300  H1  WAT   493      37.709  45.279  23.253  1.00  0.00
ATOM   5301  H2  WAT   493      37.353  43.881  22.795  1.00  0.00
TER
ATOM   5302  O   WAT   494      33.788  41.694  11.963  1.00  0.00
ATOM   5303  H1  WAT   494      34.638  42.131  11.897  1.00  0.00
ATOM   5304  H2  WAT   494      33.422  42.006  12.791  1.00  0.00
TER
ATOM   5305  O   WAT   495      31.382  45.379  11.120  1.00  0.00
ATOM   5306  H1  WAT   495      31.463  44.432  11.232  1.00  0.00
ATOM   5307  H2  WAT   495      32.274  45.710  11.226  1.00  0.00
TER
ATOM   5308  O   WAT   496      28.909  47.201  26.356  1.00  0.00
ATOM   5309  H1  WAT   496      29.413  46.622  26.927  1.00  0.00
ATOM   5310  H2  WAT   496      28.170  47.485  26.893  1.00  0.00
TER
ATOM   5311  O   WAT   497      30.942  45.344  27.251  1.00  0.00
ATOM   5312  H1  WAT   497      30.982  45.045  28.159  1.00  0.00
ATOM   5313  H2  WAT   497      31.796  45.744  27.092  1.00  0.00
TER
ATOM   5314  O   WAT   498      32.882  43.923  25.218  1.00  0.00
ATOM   5315  H1  WAT   498      32.352  43.432  24.591  1.00  0.00
ATOM   5316  H2  WAT   498      33.551  44.351  24.684  1.00  0.00
TER
ATOM   5317  O   WAT   499      37.232  46.967   9.659  1.00  0.00
ATOM   5318  H1  WAT   499      37.753  46.252   9.293  1.00  0.00
ATOM   5319  H2  WAT   499      37.879  47.606   9.959  1.00  0.00
TER
ATOM   5320  O   WAT   500      33.369  40.889  25.298  1.00  0.00
ATOM   5321  H1  WAT   500      33.275  40.271  24.573  1.00  0.00
ATOM   5322  H2  WAT   500      32.789  41.616  25.071  1.00  0.00
TER
ATOM   5323  O   WAT   501      36.136  39.447  22.331  1.00  0.00
ATOM   5324  H1  WAT   501      35.687  39.469  21.485  1.00  0.00
ATOM   5325  H2  WAT   501      35.502  39.048  22.928  1.00  0.00
TER
ATOM   5326  O   WAT   502      33.615  44.017   9.357  1.00  0.00
ATOM   5327  H1  WAT   502      33.414  43.153   9.718  1.00  0.00
ATOM   5328  H2  WAT   502      33.445  43.930   8.419  1.00  0.00
TER
ATOM   5329  O   WAT   503      35.645  42.616  25.593  1.00  0.00
ATOM   5330  H1  WAT   503      36.235  42.307  26.281  1.00  0.00
ATOM   5331  H2  WAT   503      34.827  42.144  25.749  1.00  0.00
TER
ATOM   5332  O   WAT   504      32.414  41.117   9.345  1.00  0.00
ATOM   5333  H1  WAT   504      32.716  41.123   8.437  1.00  0.00
ATOM   5334  H2  WAT   504      33.153  40.766   9.842  1.00  0.00
TER
ATOM   5335  O   WAT   505      35.632  40.060  10.330  1.00  0.00
ATOM   5336  H1  WAT   505      35.284  39.383   9.751  1.00  0.00
ATOM   5337  H2  WAT   505      35.833  39.599  11.145  1.00  0.00
TER
ATOM   5338  O   WAT   506      28.973  46.589  16.727  1.00  0.00
ATOM   5339  H1  WAT   506      28.318  46.320  16.083  1.00  0.00
ATOM   5340  H2  WAT   506      29.811  46.479  16.277  1.00  0.00
TER
ATOM   5341  O   WAT   507      30.010  46.974  21.267  1.00  0.00
ATOM   5342  H1  WAT   507      30.378  46.887  22.147  1.00  0.00
ATOM   5343  H2  WAT   507      29.441  46.211  21.168  1.00  0.00
TER
ATOM   5344  O   WAT   508      29.562  43.885  25.173  1.00  0.00
ATOM   5345  H1  WAT   508      28.668  43.852  25.512  1.00  0.00
ATOM   5346  H2  WAT   508      30.102  44.084  25.938  1.00  0.00
TER
ATOM   5347  O   WAT   509      28.187  43.799  12.669  1.00  0.00
ATOM   5348  H1  WAT   509      27.283  44.062  12.495  1.00  0.00
ATOM   5349  H2  WAT   509      28.671  44.070  11.889  1.00  0.00
TER
ATOM   5350  O   WAT   510      30.729  42.855  10.579  1.00  0.00
ATOM   5351  H1  WAT   510      31.438  42.434  10.094  1.00  0.00
ATOM   5352  H2  WAT   510      30.013  42.923   9.947  1.00  0.00
TER
ATOM   5353  O   WAT   511      30.377  38.909   9.619  1.00  0.00
ATOM   5354  H1  WAT   511      31.100  39.450   9.937  1.00  0.00
ATOM   5355  H2  WAT   511      30.649  38.636   8.743  1.00  0.00
TER
ATOM   5356  O   WAT   512      30.066  38.160  19.521  1.00  0.00
ATOM   5357  H1  WAT   512      30.714  37.610  19.081  1.00  0.00
ATOM   5358  H2  WAT   512      30.486  38.414  20.343  1.00  0.00
TER
ATOM   5359  O   WAT   513      29.819  38.315  22.264  1.00  0.00
ATOM   5360  H1  WAT   513      29.471  38.772  23.030  1.00  0.00
ATOM   5361  H2  WAT   513      29.488  37.421  22.346  1.00  0.00
TER
ATOM   5362  O   WAT   514      37.332  39.507  25.786  1.00  0.00
ATOM   5363  H1  WAT   514      37.270  40.099  26.535  1.00  0.00
ATOM   5364  H2  WAT   514      38.272  39.399  25.641  1.00  0.00
TER
ATOM   5365  O   WAT   515      30.491  37.843  25.539  1.00  0.00
ATOM   5366  H1  WAT   515      31.039  37.662  24.776  1.00  0.00
ATOM   5367  H2  WAT   515      30.557  37.052  26.075  1.00  0.00
TER
ATOM   5368  O   WAT   516      29.801  38.949  13.213  1.00  0.00
ATOM   5369  H1  WAT   516      30.559  39.061  12.639  1.00  0.00
ATOM   5370  H2  WAT   516      29.339  39.786  13.167  1.00  0.00
TER
ATOM   5371  O   WAT   517      36.343  41.063  16.203  1.00  0.00
ATOM   5372  H1  WAT   517      35.530  40.688  15.862  1.00  0.00
ATOM   5373  H2  WAT   517      36.847  40.307  16.505  1.00  0.00
TER
ATOM   5374  O   WAT   518      32.174  39.475  11.753  1.00  0.00
ATOM   5375  H1  WAT   518      32.703  38.688  11.624  1.00  0.00
ATOM   5376  H2  WAT   518      32.807  40.154  11.986  1.00  0.00
TER
ATOM   5377  O   WAT   519      34.368  39.213  14.807  1.00  0.00
ATOM   5378  H1  WAT   519      33.738  38.511  14.974  1.00  0.00
ATOM   5379  H2  WAT   519      33.828  39.973  14.591  1.00  0.00
TER
ATOM   5380  O   WAT   520      34.493  38.491  27.243  1.00  0.00
ATOM   5381  H1  WAT   520      34.212  38.994  26.479  1.00  0.00
ATOM   5382  H2  WAT   520      34.875  37.693  26.877  1.00  0.00
TER
ATOM   5383  O   WAT   521      30.558  42.976  -5.273  1.00  0.00
ATOM   5384  H1  WAT   521      29.670  43.317  -5.375  1.00  0.00
ATOM   5385  H2  WAT   521      30.842  42.776  -6.165  1.00  0.00
TER
ATOM   5386  O   WAT   522      28.521  45.576   0.611  1.00  0.00
ATOM   5387  H1  WAT   522      29.093  44.808   0.611  1.00  0.00
ATOM   5388  H2  WAT   522      28.522  45.875  -0.298  1.00  0.00
TER
ATOM   5389  O   WAT   523      29.764  40.985   2.398  1.00  0.00
ATOM   5390  H1  WAT   523      29.584  40.087   2.678  1.00  0.00
ATOM   5391  H2  WAT   523      29.362  41.532   3.072  1.00  0.00
TER
ATOM   5392  O   WAT   524      32.734  41.559  -4.239  1.00  0.00
ATOM   5393  H1  WAT   524      32.841  42.459  -3.932  1.00  0.00
ATOM   5394  H2  WAT   524      31.824  41.511  -4.530  1.00  0.00
TER
ATOM   5395  O   WAT   525      30.383  43.481   1.006  1.00  0.00
ATOM   5396  H1  WAT   525      31.064  43.744   1.625  1.00  0.00
ATOM   5397  H2  WAT   525      30.067  42.641   1.340  1.00  0.00
TER
ATOM   5398  O   WAT   526      34.575  44.527   0.093  1.00  0.00
ATOM   5399  H1  WAT   526      35.083  45.025   0.734  1.00  0.00
ATOM   5400  H2  WAT   526      35.106  43.751  -0.083  1.00  0.00
TER
ATOM   5401  O   WAT   527      32.859  39.167   4.360  1.00  0.00
ATOM   5402  H1  WAT   527      32.861  39.684   3.554  1.00  0.00
ATOM   5403  H2  WAT   527      32.029  38.690   4.337  1.00  0.00
TER
ATOM   5404  O   WAT   528      32.540  40.878   2.367  1.00  0.00
ATOM   5405  H1  WAT   528      32.882  41.722   2.072  1.00  0.00
ATOM   5406  H2  WAT   528      31.602  41.027   2.483  1.00  0.00
TER
ATOM   5407  O   WAT   529      36.223  38.366  -1.309  1.00  0.00
ATOM   5408  H1  WAT   529      36.531  37.811  -2.025  1.00  0.00
ATOM   5409  H2  WAT   529      35.293  38.501  -1.492  1.00  0.00
TER
ATOM   5410  O   WAT   530      34.217  46.958  -1.791  1.00  0.00
ATOM   5411  H1  WAT   530      33.812  46.246  -2.286  1.00  0.00
ATOM   5412  H2  WAT   530      34.303  46.613  -0.902  1.00  0.00
TER
ATOM   5413  O   WAT   531      32.930  43.732   1.989  1.00  0.00
ATOM   5414  H1  WAT   531      33.481  43.842   1.214  1.00  0.00
ATOM   5415  H2  WAT   531      33.444  44.106   2.705  1.00  0.00
TER
ATOM   5416  O   WAT   532      30.917  45.852  -4.290  1.00  0.00
ATOM   5417  H1  WAT   532      30.797  46.579  -4.902  1.00  0.00
ATOM   5418  H2  WAT   532      30.607  45.083  -4.767  1.00  0.00
TER
ATOM   5419  O   WAT   533      33.384  39.196  -0.908  1.00  0.00
ATOM   5420  H1  WAT   533      32.940  39.977  -1.239  1.00  0.00
ATOM   5421  H2  WAT   533      33.942  39.519  -0.201  1.00  0.00
TER
ATOM   5422  O   WAT   534      37.671  42.063   4.696  1.00  0.00
ATOM   5423  H1  WAT   534      37.209  42.271   5.508  1.00  0.00
ATOM   5424  H2  WAT   534      37.268  41.249   4.393  1.00  0.00
TER
ATOM   5425  O   WAT   535      36.499  38.817  -6.027  1.00  0.00
ATOM   5426  H1  WAT   535      35.875  38.813  -5.302  1.00  0.00
ATOM   5427  H2  WAT   535      36.412  37.950  -6.424  1.00  0.00
TER
ATOM   5428  O   WAT   536      35.421  39.741   0.951  1.00  0.00
ATOM   5429  H1  WAT   536      35.718  40.647   0.870  1.00  0.00
ATOM   5430  H2  WAT   536      35.970  39.252   0.337  1.00  0.00
TER
ATOM   5431  O   WAT   537      33.175  44.319  -3.180  1.00  0.00
ATOM   5432  H1  WAT   537      32.949  44.103  -2.275  1.00  0.00
ATOM   5433  H2  WAT   537      32.394  44.752  -3.525  1.00  0.00
TER
ATOM   5434  O   WAT   538      35.615  45.218   7.486  1.00  0.00
ATOM   5435  H1  WAT   538      35.519  44.277   7.336  1.00  0.00
ATOM   5436  H2  WAT   538      36.458  45.439   7.091  1.00  0.00
TER
ATOM   5437  O   WAT   539      30.746  41.629   5.640  1.00  0.00
ATOM   5438  H1  WAT   539      30.352  42.477   5.847  1.00  0.00
ATOM   5439  H2  WAT   539      30.058  40.992   5.831  1.00  0.00
TER
ATOM   5440  O   WAT   540      37.320  41.713   8.709  1.00  0.00
ATOM   5441  H1  WAT   540      36.630  41.520   9.344  1.00  0.00
ATOM   5442  H2  WAT   540      38.064  41.996   9.242  1.00  0.00
TER
ATOM   5443  O   WAT   541      28.048  39.552  -0.327  1.00  0.00
ATOM   5444  H1  WAT   541      27.759  40.122   0.385  1.00  0.00
ATOM   5445  H2  WAT   541      28.792  39.072   0.036  1.00  0.00
TER
ATOM   5446  O   WAT   542      28.235  43.494  -9.117  1.00  0.00
ATOM   5447  H1  WAT   542      28.152  44.437  -8.976  1.00  0.00
ATOM   5448  H2  WAT   542      27.883  43.351  -9.996  1.00  0.00
TER
ATOM   5449  O   WAT   543      36.035  42.228  -0.050  1.00  0.00
ATOM   5450  H1  WAT   543      36.038  41.787  -0.900  1.00  0.00
ATOM   5451  H2  WAT   543      36.930  42.550   0.057  1.00  0.00
TER
ATOM   5452  O   WAT   544      31.885  42.111  -1.091  1.00  0.00
ATOM   5453  H1  WAT   544      31.545  42.588  -0.334  1.00  0.00
ATOM   5454  H2  WAT   544      31.122  41.657  -1.451  1.00  0.00
TER
ATOM   5455  O   WAT   545      36.097  43.229  -7.059  1.00  0.00
ATOM   5456  H1  WAT   545      36.218  43.188  -6.111  1.00  0.00
ATOM   5457  H2  WAT   545      35.711  44.091  -7.215  1.00  0.00
TER
ATOM   5458  O   WAT   546      35.109  45.539  -7.661  1.00  0.00
ATOM   5459  H1  WAT   546      34.540  45.091  -8.287  1.00  0.00
ATOM   5460  H2  WAT   546      35.818  45.898  -8.195  1.00  0.00
TER
ATOM   5461  O   WAT   547      36.335  46.288   1.697  1.00  0.00
ATOM   5462  H1  WAT   547      36.702  45.814   2.443  1.00  0.00
ATOM   5463  H2  WAT   547      36.146  47.162   2.037  1.00  0.00
TER
ATOM   5464  O   WAT   548      29.199  41.032  -2.174  1.00  0.00
ATOM   5465  H1  WAT   548      28.914  40.668  -1.336  1.00  0.00
ATOM   5466  H2  WAT   548      29.137  40.300  -2.788  1.00  0.00
TER
ATOM   5467  O   WAT   549      34.125  45.329   4.015  1.00  0.00
ATOM   5468  H1  WAT   549      33.821  46.208   4.240  1.00  0.00
ATOM   5469  H2  WAT   549      35.080  45.389   4.051  1.00  0.00
TER
ATOM   5470  O   WAT   550      30.182  46.169   5.162  1.00  0.00
ATOM   5471  H1  WAT   550      29.823  46.835   5.749  1.00  0.00
ATOM   5472  H2  WAT   550      29.887  45.338   5.533  1.00  0.00
TER
ATOM   5473  O   WAT   551      33.383  46.628   8.046  1.00  0.00
ATOM   5474  H1  WAT   551      33.083  46.773   7.149  1.00  0.00
ATOM   5475  H2  WAT   551      34.154  46.068   7.953  1.00  0.00
TER
ATOM   5476  O   WAT   552      28.692  46.168  -8.214  1.00  0.00
ATOM   5477  H1  WAT   552      29.562  46.451  -7.931  1.00  0.00
ATOM   5478  H2  WAT   552      28.201  46.982  -8.330  1.00  0.00
TER
ATOM   5479  O   WAT   553      31.757  37.899  -3.621  1.00  0.00
ATOM   5480  H1  WAT   553      31.629  37.891  -2.673  1.00  0.00
ATOM   5481  H2  WAT   553      30.933  38.238  -3.972  1.00  0.00
TER
ATOM   5482  O   WAT   554      28.756  39.659   5.839  1.00  0.00
ATOM   5483  H1  WAT   554      28.042  39.858   6.445  1.00  0.00
ATOM   5484  H2  WAT   554      29.176  38.882   6.211  1.00  0.00
TER
ATOM   5485  O   WAT   555      35.585  43.385  -4.186  1.00  0.00
ATOM   5486  H1  WAT   555      34.877  43.854  -3.745  1.00  0.00
ATOM   5487  H2  WAT   555      35.869  42.727  -3.552  1.00  0.00
TER
ATOM   5488  O   WAT   556      37.211  44.805   3.813  1.00  0.00
ATOM   5489  H1  WAT   556      37.709  45.279   4.478  1.00  0.00
ATOM   5490  H2  WAT   556      37.353  43.881   4.020  1.00  0.00
TER
ATOM   5491  O   WAT   557      33.788  41.694  -6.811  1.00  0.00
ATOM   5492  H1  WAT   557      34.638  42.131  -6.877  1.00  0.00
ATOM   5493  H2  WAT   557      33.422  42.006  -5.984  1.00  0.00
TER
ATOM   5494  O   WAT   558      31.382  45.379  -7.654  1.00  0.00
ATOM   5495  H1  WAT   558      31.463  44.432  -7.542  1.00  0.00
ATOM   5496  H2  WAT   558      32.274  45.710  -7.548  1.00  0.00
TER
ATOM   5497  O   WAT   559      28.909  47.201   7.581  1.00  0.00
ATOM   5498  H1  WAT   559      29.413  46.622   8.153  1.00  0.00
ATOM   5499  H2  WAT   559      28.170  47.485   8.119  1.00  0.00
TER
ATOM   5500  O   WAT   560      30.942  45.344   8.476  1.00  0.00
ATOM   5501  H1  WAT   560      30.982  45.045   9.385  1.00  0.00
ATOM   5502  H2  WAT   560      31.796  45.744   8.317  1.00  0.00
TER
ATOM   5503  O   WAT   561      32.882  43.923   6.444  1.00  0.00
ATOM   5504  H1  WAT   561      32.352  43.432   5.816  1.00  0.00
ATOM   5505  H2  WAT   561      33.551  44.351   5.910  1.00  0.00
TER
ATOM   5506  O   WAT   562      37.232  46.967  -9.115  1.00  0.00
ATOM   5507  H1  WAT   562      37.753  46.252  -9.481  1.00  0.00
ATOM   5508  H2  WAT   562      37.879  47.606  -8.815  1.00  0.00
TER
ATOM   5509  O   WAT   563      33.369  40.889   6.524  1.00  0.00
ATOM   5510  H1  WAT   563      33.275  40.271   5.799  1.00  0.00
ATOM   5511  H2  WAT   563      32.789  41.616   6.297  1.00  0.00
TER
ATOM   5512  O   WAT   564      36.136  39.447   3.556  1.00  0.00
ATOM   5513  H1  WAT   564      35.687  39.469   2.711  1.00  0.00
ATOM   5514  H2  WAT   564      35.502  39.048   4.153  1.00  0.00
TER
ATOM   5515  O   WAT   565      33.615  44.017  -9.417  1.00  0.00
ATOM   5516  H1  WAT   565      33.414  43.153  -9.056  1.00  0.00
ATOM   5517  H2  WAT   565      33.445  43.930 -10.355  1.00  0.00
TER
ATOM   5518  O   WAT   566      35.645  42.616   6.819  1.00  0.00
ATOM   5519  H1  WAT   566      36.235  42.307   7.507  1.00  0.00
ATOM   5520  H2  WAT   566      34.827  42.144   6.975  1.00  0.00
TER
ATOM   5521  O   WAT   567      32.414  41.117  -9.430  1.00  0.00
ATOM   5522  H1  WAT   567      32.716  41.123 -10.338  1.00  0.00
ATOM   5523  H2  WAT   567      33.153  40.766  -8.933  1.00  0.00
TER
ATOM   5524  O   WAT   568      35.632  40.060  -8.444  1.00  0.00
ATOM   5525  H1  WAT   568      35.284  39.383  -9.024  1.00  0.00
ATOM   5526  H2  WAT   568      35.833  39.599  -7.630  1.00  0.00
TER
ATOM   5527  O   WAT   569      28.973  46.589  -2.047  1.00  0.00
ATOM   5528  H1  WAT   569      28.318  46.320  -2.692  1.00  0.00
ATOM   5529  H2  WAT   569      29.811  46.479  -2.497  1.00  0.00
TER
ATOM   5530  O   WAT   570      30.010  46.974   2.493  1.00  0.00
ATOM   5531  H1  WAT   570      30.378  46.887   3.372  1.00  0.00
ATOM   5532  H2  WAT   570      29.441  46.211   2.394  1.00  0.00
TER
ATOM   5533  O   WAT   571      29.562  43.885   6.399  1.00  0.00
ATOM   5534  H1  WAT   571      28.668  43.852   6.738  1.00  0.00
ATOM   5535  H2  WAT   571      30.102  44.084   7.164  1.00  0.00
TER
ATOM   5536  O   WAT   572      28.187  43.799  -6.105  1.00  0.00
ATOM   5537  H1  WAT   572      27.283  44.062  -6.280  1.00  0.00
ATOM   5538  H2  WAT   572      28.671  44.070  -6.885  1.00  0.00
TER
ATOM   5539  O   WAT   573      30.729  42.855  -8.196  1.00  0.00
ATOM   5540  H1  WAT   573      31.438  42.434  -8.681  1.00  0.00
ATOM   5541  H2  WAT   573      30.013  42.923  -8.827  1.00  0.00
TER
ATOM   5542  O   WAT   574      30.377  38.909  -9.155  1.00  0.00
ATOM   5543  H1  WAT   574      31.100  39.450  -8.837  1.00  0.00
ATOM   5544  H2  WAT   574      30.649  38.636 -10.031  1.00  0.00
TER
ATOM   5545  O   WAT   575      30.066  38.160   0.747  1.00  0.00
ATOM   5546  H1  WAT   575      30.714  37.610   0.307  1.00  0.00
ATOM   5547  H2  WAT   575      30.486  38.414   1.569  1.00  0.00
TER
ATOM   5548  O   WAT   576      29.819  38.315   3.490  1.00  0.00
ATOM   5549  H1  WAT   576      29.471  38.772   4.255  1.00  0.00
ATOM   5550  H2  WAT   576      29.488  37.421   3.572  1.00  0.00
TER
ATOM   5551  O   WAT   577      37.332  39.507   7.011  1.00  0.00
ATOM   5552  H1  WAT   577      37.270  40.099   7.761  1.00  0.00
ATOM   5553  H2  WAT   577      38.272  39.399   6.867  1.00  0.00
TER
ATOM   5554  O   WAT   578      30.491  37.843   6.765  1.00  0.00
ATOM   5555  H1  WAT   578      31.039  37.662   6.001  1.00  0.00
ATOM   5556  H2  WAT   578      30.557  37.052   7.300  1.00  0.00
TER
ATOM   5557  O   WAT   579      29.801  38.949  -5.562  1.00  0.00
ATOM   5558  H1  WAT   579      30.559  39.061  -6.135  1.00  0.00
ATOM   5559  H2  WAT   579      29.339  39.786  -5.607  1.00  0.00
TER
ATOM   5560  O   WAT   580      36.343  41.063  -2.571  1.00  0.00
ATOM   5561  H1  WAT   580      35.530  40.688  -2.912  1.00  0.00
ATOM   5562  H2  WAT   580      36.847  40.307  -2.269  1.00  0.00
TER
ATOM   5563  O   WAT   581      32.174  39.475  -7.021  1.00  0.00
ATOM   5564  H1  WAT   581      32.703  38.688  -7.151  1.00  0.00
ATOM   5565  H2  WAT   581      32.807  40.154  -6.788  1.00  0.00
TER
ATOM   5566  O   WAT   582      34.368  39.213  -3.967  1.00  0.00
ATOM   5567  H1  WAT   582      33.738  38.511  -3.800  1.00  0.00
ATOM   5568  H2  WAT   582      33.828  39.973  -4.184  1.00  0.00
TER
ATOM   5569  O   WAT   583      34.493  38.491   8.468  1.00  0.00
ATOM   5570  H1  WAT   583      34.212  38.994   7.704  1.00  0.00
ATOM   5571  H2  WAT   583      34.875  37.693   8.103  1.00  0.00
TER
ATOM   5572  O   WAT   584      30.558  42.976 -24.047  1.00  0.00
ATOM   5573  H1  WAT   584      29.670  43.317 -24.149  1.00  0.00
ATOM   5574  H2  WAT   584      30.842  42.776 -24.939  1.00  0.00
TER
ATOM   5575  O   WAT   585      28.521  45.576 -18.163  1.00  0.00
ATOM   5576  H1  WAT   585      29.093  44.808 -18.163  1.00  0.00
ATOM   5577  H2  WAT   585      28.522  45.875 -19.073  1.00  0.00
TER
ATOM   5578  O   WAT   586      29.764  40.985 -16.377  1.00  0.00
ATOM   5579  H1  WAT   586      29.584  40.087 -16.096  1.00  0.00
ATOM   5580  H2  WAT   586      29.362  41.532 -15.702  1.00  0.00
TER
ATOM   5581  O   WAT   587      32.734  41.559 -23.014  1.00  0.00
ATOM   5582  H1  WAT   587      32.841  42.459 -22.707  1.00  0.00
ATOM   5583  H2  WAT   587      31.824  41.511 -23.304  1.00  0.00
TER
ATOM   5584  O   WAT   588      30.383  43.481 -17.768  1.00  0.00
ATOM   5585  H1  WAT   588      31.064  43.744 -17.150  1.00  0.00
ATOM   5586  H2  WAT   588      30.067  42.641 -17.435  1.00  0.00
TER
ATOM   5587  O   WAT   589      34.575  44.527 -18.681  1.00  0.00
ATOM   5588  H1  WAT   589      35.083  45.025 -18.041  1.00  0.00
ATOM   5589  H2  WAT   589      35.106  43.751 -18.857  1.00  0.00
TER
ATOM   5590  O   WAT   590      32.859  39.167 -14.415  1.00  0.00
ATOM   5591  H1  WAT   590      32.861  39.684 -15.220  1.00  0.00
ATOM   5592  H2  WAT   590      32.029  38.690 -14.438  1.00  0.00
TER
ATOM   5593  O   WAT   591      32.540  40.878 -16.408  1.00  0.00
ATOM   5594  H1  WAT   591      32.882  41.722 -16.702  1.00  0.00
ATOM   5595  H2  WAT   591      31.602  41.027 -16.291  1.00  0.00
TER
ATOM   5596  O   WAT   592      36.223  38.366 -20.083  1.00  0.00
ATOM   5597  H1  WAT   592      36.531  37.811 -20.800  1.00  0.00
ATOM   5598  H2  WAT   592      35.293  38.501 -20.266  1.00  0.00
TER
ATOM   5599  O   WAT   593      34.217  46.958 -20.565  1.00  0.00
ATOM   5600  H1  WAT   593      33.812  46.246 -21.061  1.00  0.00
ATOM   5601  H2  WAT   593      34.303  46.613 -19.676  1.00  0.00
TER
ATOM   5602  O   WAT   594      32.930  43.732 -16.785  1.00  0.00
ATOM   5603  H1  WAT   594      33.481  43.842 -17.560  1.00  0.00
ATOM   5604  H2  WAT   594      33.444  44.106 -16.070  1.00  0.00
TER
ATOM   5605  O   WAT   595      30.917  45.852 -23.065  1.00  0.00
ATOM   5606  H1  WAT   595      30.797  46.579 -23.676  1.00  0.00
ATOM   5607  H2  WAT   595      30.607  45.083 -23.542  1.00  0.00
TER
ATOM   5608  O   WAT   596      33.384  39.196 -19.682  1.00  0.00
ATOM   5609  H1  WAT   596      32.940  39.977 -20.014  1.00  0.00
ATOM   5610  H2  WAT   596      33.942  39.519 -18.975  1.00  0.00
TER
ATOM   5611  O   WAT   597      37.671  42.063 -14.079  1.00  0.00
ATOM   5612  H1  WAT   597      37.209  42.271 -13.267  1.00  0.00
ATOM   5613  H2  WAT   597      37.268  41.249 -14.382  1.00  0.00
TER
ATOM   5614  O   WAT   598      36.499  38.817 -24.802  1.00  0.00
ATOM   5615  H1  WAT   598      35.875  38.813 -24.076  1.00  0.00
ATOM   5616  H2  WAT   598      36.412  37.950 -25.198  1.00  0.00
TER
ATOM   5617  O   WAT   599      35.421  39.741 -17.823  1.00  0.00
ATOM   5618  H1  WAT   599      35.718  40.647 -17.904  1.00  0.00
ATOM   5619  H2  WAT   599      35.970  39.252 -18.437  1.00  0.00
TER
ATOM   5620  O   WAT   600      33.175  44.319 -21.954  1.00  0.00
ATOM   5621  H1  WAT   600      32.949  44.103 -21.049  1.00  0.00
ATOM   5622  H2  WAT   600      32.394  44.752 -22.300  1.00  0.00
TER
ATOM   5623  O   WAT   601      35.615  45.218 -11.288  1.00  0.00
ATOM   5624  H1  WAT   601      35.519  44.277 -11.438  1.00  0.00
ATOM   5625  H2  WAT   601      36.458  45.439 -11.683  1.00  0.00
TER
ATOM   5626  O   WAT   602      30.746  41.629 -13.135  1.00  0.00
ATOM   5627  H1  WAT   602      30.352  42.477 -12.927  1.00  0.00
ATOM   5628  H2  WAT   602      30.058  40.992 -12.944  1.00  0.00
TER
ATOM   5629  O   WAT   603      37.320  41.713 -10.065  1.00  0.00
ATOM   5630  H1  WAT   603      36.630  41.520  -9.430  1.00  0.00
ATOM   5631  H2  WAT   603      38.064  41.996  -9.533  1.00  0.00
TER
ATOM   5632  O   WAT   604      28.048  39.552 -19.102  1.00  0.00
ATOM   5633  H1  WAT   604      27.759  40.122 -18.389  1.00  0.00
ATOM   5634  H2  WAT   604      28.792  39.072 -18.739  1.00  0.00
TER
ATOM   5635  O   WAT   605      28.235  43.494 -27.891  1.00  0.00
ATOM   5636  H1  WAT   605      28.152  44.437 -27.750  1.00  0.00
ATOM   5637  H2  WAT   605      27.883  43.351 -28.770  1.00  0.00
TER
ATOM   5638  O   WAT   606      36.035  42.228 -18.824  1.00  0.00
ATOM   5639  H1  WAT   606      36.038  41.787 -19.674  1.00  0.00
ATOM   5640  H2  WAT   606      36.930  42.550 -18.717  1.00  0.00
TER
ATOM   5641  O   WAT   607      31.885  42.111 -19.865  1.00  0.00
ATOM   5642  H1  WAT   607      31.545  42.588 -19.108  1.00  0.00
ATOM   5643  H2  WAT   607      31.122  41.657 -20.225  1.00  0.00
TER
ATOM   5644  O   WAT   608      36.097  43.229 -25.834  1.00  0.00
ATOM   5645  H1  WAT   608      36.218  43.188 -24.885  1.00  0.00
ATOM   5646  H2  WAT   608      35.711  44.091 -25.989  1.00  0.00
TER
ATOM   5647  O   WAT   609      35.109  45.539 -26.435  1.00  0.00
ATOM   5648  H1  WAT   609      34.540  45.091 -27.062  1.00  0.00
ATOM   5649  H2  WAT   609      35.818  45.898 -26.969  1.00  0.00
TER
ATOM   5650  O   WAT   610      36.335  46.288 -17.078  1.00  0.00
ATOM   5651  H1  WAT   610      36.702  45.814 -16.332  1.00  0.00
ATOM   5652  H2  WAT   610      36.146  47.162 -16.737  1.00  0.00
TER
ATOM   5653  O   WAT   611      29.199  41.032 -20.948  1.00  0.00
ATOM   5654  H1  WAT   611      28.914  40.668 -20.111  1.00  0.00
ATOM   5655  H2  WAT   611      29.137  40.300 -21.562  1.00  0.00
TER
ATOM   5656  O   WAT   612      34.125  45.329 -14.759  1.00  0.00
ATOM   5657  H1  WAT   612      33.821  46.208 -14.534  1.00  0.00
ATOM   5658  H2  WAT   612      35.080  45.389 -14.724  1.00  0.00
TER
ATOM   5659  O   WAT   613      30.182  46.169 -13.612  1.00  0.00
ATOM   5660  H1  WAT   613      29.823  46.835 -13.025  1.00  0.00
ATOM   5661  H2  WAT   613      29.887  45.338 -13.241  1.00  0.00
TER
ATOM   5662  O   WAT   614      33.383  46.628 -10.728  1.00  0.00
ATOM   5663  H1  WAT   614      33.083  46.773 -11.626  1.00  0.00
ATOM   5664  H2  WAT   614      34.154  46.068 -10.821  1.00  0.00
TER
ATOM   5665  O   WAT   615      28.692  46.168 -26.989  1.00  0.00
ATOM   5666  H1  WAT   615      29.562  46.451 -26.705  1.00  0.00
ATOM   5667  H2  WAT   615      28.201  46.982 -27.104  1.00  0.00
TER
ATOM   5668  O   WAT   616      31.757  37.899 -22.396  1.00  0.00
ATOM   5669  H1  WAT   616      31.629  37.891 -21.447  1.00  0.00
ATOM   5670  H2  WAT   616      30.933  38.238 -22.747  1.00  0.00
TER
ATOM   5671  O   WAT   617      28.756  39.659 -12.935  1.00  0.00
ATOM   5672  H1  WAT   617      28.042  39.858 -12.330  1.00  0.00
ATOM   5673  H2  WAT   617      29.176  38.882 -12.564  1.00  0.00
TER
ATOM   5674  O   WAT   618      35.585  43.385 -22.960  1.00  0.00
ATOM   5675  H1  WAT   618      34.877  43.854 -22.519  1.00  0.00
ATOM   5676  H2  WAT   618      35.869  42.727 -22.326  1.00  0.00
TER
ATOM   5677  O   WAT   619      37.211  44.805 -14.961  1.00  0.00
ATOM   5678  H1  WAT   619      37.709  45.279 -14.296  1.00  0.00
ATOM   5679  H2  WAT   619      37.353  43.881 -14.754  1.00  0.00
TER
ATOM   5680  O   WAT   620      33.788  41.694 -25.585  1.00  0.00
ATOM   5681  H1  WAT   620      34.638  42.131 -25.651  1.00  0.00
ATOM   5682  H2  WAT   620      33.422  42.006 -24.758  1.00  0.00
TER
ATOM   5683  O   WAT   621      31.382  45.379 -26.428  1.00  0.00
ATOM   5684  H1  WAT   621      31.463  44.432 -26.317  1.00  0.00
ATOM   5685  H2  WAT   621      32.274  45.710 -26.322  1.00  0.00
TER
ATOM   5686  O   WAT   622      28.909  47.201 -11.193  1.00  0.00
ATOM   5687  H1  WAT   622      29.413  46.622 -10.621  1.00  0.00
ATOM   5688  H2  WAT   622      28.170  47.485 -10.655  1.00  0.00
TER
ATOM   5689  O   WAT   623      30.942  45.344 -10.298  1.00  0.00
ATOM   5690  H1  WAT   623      30.982  45.045  -9.389  1.00  0.00
ATOM   5691  H2  WAT   623      31.796  45.744 -10.457  1.00  0.00
TER
ATOM   5692  O   WAT   624      32.882  43.923 -12.330  1.00  0.00
ATOM   5693  H1  WAT   624      32.352  43.432 -12.958  1.00  0.00
ATOM   5694  H2  WAT   624      33.551  44.351 -12.865  1.00  0.00
TER
ATOM   5695  O   WAT   625      37.232  46.967 -27.890  1.00  0.00
ATOM   5696  H1  WAT   625      37.753  46.252 -28.256  1.00  0.00
ATOM   5697  H2  WAT   625      37.879  47.606 -27.590  1.00  0.00
TER
ATOM   5698  O   WAT   626      33.369  40.889 -12.251  1.00  0.00
ATOM   5699  H1  WAT   626      33.275  40.271 -12.976  1.00  0.00
ATOM   5700  H2  WAT   626      32.789  41.616 -12.478  1.00  0.00
TER
ATOM   5701  O   WAT   627      36.136  39.447 -15.218  1.00  0.00
ATOM   5702  H1  WAT   627      35.687  39.469 -16.063  1.00  0.00
ATOM   5703  H2  WAT   627      35.502  39.048 -14.621  1.00  0.00
TER
ATOM   5704  O   WAT   628      33.615  44.017 -28.192  1.00  0.00
ATOM   5705  H1  WAT   628      33.414  43.153 -27.830  1.00  0.00
ATOM   5706  H2  WAT   628      33.445  43.930 -29.130  1.00  0.00
TER
ATOM   5707  O   WAT   629      35.645  42.616 -11.955  1.00  0.00
ATOM   5708  H1  WAT   629      36.235  42.307 -11.268  1.00  0.00
ATOM   5709  H2  WAT   629      34.827  42.144 -11.799  1.00  0.00
TER
ATOM   5710  O   WAT   630      32.414  41.117 -28.204  1.00  0.00
ATOM   5711  H1  WAT   630      32.716  41.123 -29.112  1.00  0.00
ATOM   5712  H2  WAT   630      33.153  40.766 -27.707  1.00  0.00
TER
ATOM   5713  O   WAT   631      35.632  40.060 -27.218  1.00  0.00
ATOM   5714  H1  WAT   631      35.284  39.383 -27.798  1.00  0.00
ATOM   5715  H2  WAT   631      35.833  39.599 -26.404  1.00  0.00
TER
ATOM   5716  O   WAT   632      28.973  46.589 -20.822  1.00  0.00
ATOM   5717  H1  WAT   632      28.318  46.320 -21.466  1.00  0.00
ATOM   5718  H2  WAT   632      29.811  46.479 -21.272  1.00  0.00
TER
ATOM   5719  O   WAT   633      30.010  46.974 -16.282  1.00  0.00
ATOM   5720  H1  WAT   633      30.378  46.887 -15.402  1.00  0.00
ATOM   5721  H2  WAT   633      29.441  46.211 -16.381  1.00  0.00
TER
ATOM   5722  O   WAT   634      29.562  43.885 -12.376  1.00  0.00
ATOM   5723  H1  WAT   634      28.668  43.852 -12.036  1.00  0.00
ATOM   5724  H2  WAT   634      30.102  44.084 -11.611  1.00  0.00
TER
ATOM   5725  O   WAT   635      28.187  43.799 -24.879  1.00  0.00
ATOM   5726  H1  WAT   635      27.283  44.062 -25.054  1.00  0.00
ATOM   5727  H2  WAT   635      28.671  44.070 -25.659  1.00  0.00
TER
ATOM   5728  O   WAT   636      30.729  42.855 -26.970  1.00  0.00
ATOM   5729  H1  WAT   636      31.438  42.434 -27.455  1.00  0.00
ATOM   5730  H2  WAT   636      30.013  42.923 -27.602  1.00  0.00
TER
ATOM   5731  O   WAT   637      30.377  38.909 -27.930  1.00  0.00
ATOM   5732  H1  WAT   637      31.100  39.450 -27.611  1.00  0.00
ATOM   5733  H2  WAT   637      30.649  38.636 -28.805  1.00  0.00
TER
ATOM   5734  O   WAT   638      30.066  38.160 -18.027  1.00  0.00
ATOM   5735  H1  WAT   638      30.714  37.610 -18.468  1.00  0.00
ATOM   5736  H2  WAT   638      30.486  38.414 -17.206  1.00  0.00
TER
ATOM   5737  O   WAT   639      29.819  38.315 -15.285  1.00  0.00
ATOM   5738  H1  WAT   639      29.471  38.772 -14.519  1.00  0.00
ATOM   5739  H2  WAT   639      29.488  37.421 -15.203  1.00  0.00
TER
ATOM   5740  O   WAT   640      37.332  39.507 -11.763  1.00  0.00
ATOM   5741  H1  WAT   640      37.270  40.099 -11.013  1.00  0.00
ATOM   5742  H2  WAT   640      38.272  39.399 -11.908  1.00  0.00
TER
ATOM   5743  O   WAT   641      30.491  37.843 -12.010  1.00  0.00
ATOM   5744  H1  WAT   641      31.039  37.662 -12.773  1.00  0.00
ATOM   5745  H2  WAT   641      30.557  37.052 -11.474  1.00  0.00
TER
ATOM   5746  O   WAT   642      29.801  38.949 -24.336  1.00  0.00
ATOM   5747  H1  WAT   642      30.559  39.061 -24.910  1.00  0.00
ATOM   5748  H2  WAT   642      29.339  39.786 -24.382  1.00  0.00
TER
ATOM   5749  O   WAT   643      36.343  41.063 -21.346  1.00  0.00
ATOM   5750  H1  WAT   643      35.530  40.688 -21.686  1.00  0.00
ATOM   5751  H2  WAT   643      36.847  40.307 -21.044  1.00  0.00
TER
ATOM   5752  O   WAT   644      32.174  39.475 -25.796  1.00  0.00
ATOM   5753  H1  WAT   644      32.703  38.688 -25.925  1.00  0.00
ATOM   5754  H2  WAT   644      32.807  40.154 -25.562  1.00  0.00
TER
ATOM   5755  O   WAT   645      34.368  39.213 -22.741  1.00  0.00
ATOM   5756  H1  WAT   645      33.738  38.511 -22.574  1.00  0.00
ATOM   5757  H2  WAT   645      33.828  39.973 -22.958  1.00  0.00
TER
ATOM   5758  O   WAT   646      34.493  38.491 -10.306  1.00  0.00
ATOM   5759  H1  WAT   646      34.212  38.994 -11.070  1.00  0.00
ATOM   5760  H2  WAT   646      34.875  37.693 -10.672  1.00  0.00
TER
ATOM   5761  O   WAT   647      28.521  45.576 -36.938  1.00  0.00
ATOM   5762  H1  WAT   647      29.093  44.808 -36.937  1.00  0.00
ATOM   5763  H2  WAT   647      28.522  45.875 -37.847  1.00  0.00
TER
ATOM   5764  O   WAT   648      29.764  40.985 -35.151  1.00  0.00
ATOM   5765  H1  WAT   648      29.584  40.087 -34.871  1.00  0.00
ATOM   5766  H2  WAT   648      29.362  41.532 -34.476  1.00  0.00
TER
ATOM   5767  O   WAT   649      32.734  41.559 -41.788  1.00  0.00
ATOM   5768  H1  WAT   649      32.841  42.459 -41.481  1.00  0.00
ATOM   5769  H2  WAT   649      31.824  41.511 -42.078  1.00  0.00
TER
ATOM   5770  O   WAT   650      30.383  43.481 -36.543  1.00  0.00
ATOM   5771  H1  WAT   650      31.064  43.744 -35.924  1.00  0.00
ATOM   5772  H2  WAT   650      30.067  42.641 -36.209  1.00  0.00
TER
ATOM   5773  O   WAT   651      34.575  44.527 -37.455  1.00  0.00
ATOM   5774  H1  WAT   651      35.083  45.025 -36.815  1.00  0.00
ATOM   5775  H2  WAT   651      35.106  43.751 -37.632  1.00  0.00
TER
ATOM   5776  O   WAT   652      32.859  39.167 -33.189  1.00  0.00
ATOM   5777  H1  WAT   652      32.861  39.684 -33.995  1.00  0.00
ATOM   5778  H2  WAT   652      32.029  38.690 -33.212  1.00  0.00
TER
ATOM   5779  O   WAT   653      32.540  40.878 -35.182  1.00  0.00
ATOM   5780  H1  WAT   653      32.882  41.722 -35.477  1.00  0.00
ATOM   5781  H2  WAT   653      31.602  41.027 -35.066  1.00  0.00
TER
ATOM   5782  O   WAT   654      36.223  38.366 -38.858  1.00  0.00
ATOM   5783  H1  WAT   654      36.531  37.811 -39.574  1.00  0.00
ATOM   5784  H2  WAT   654      35.293  38.501 -39.040  1.00  0.00
TER
ATOM   5785  O   WAT   655      34.217  46.958 -39.340  1.00  0.00
ATOM   5786  H1  WAT   655      33.812  46.246 -39.835  1.00  0.00
ATOM   5787  H2  WAT   655      34.303  46.613 -38.451  1.00  0.00
TER
ATOM   5788  O   WAT   656      32.930  43.732 -35.560  1.00  0.00
ATOM   5789  H1  WAT   656      33.481  43.842 -36.334  1.00  0.00
ATOM   5790  H2  WAT   656      33.444  44.106 -34.844  1.00  0.00
TER
ATOM   5791  O   WAT   657      30.917  45.852 -41.839  1.00  0.00
ATOM   5792  H1  WAT   657      30.797  46.579 -42.451  1.00  0.00
ATOM   5793  H2  WAT   657      30.607  45.083 -42.316  1.00  0.00
TER
ATOM   5794  O   WAT   658      33.384  39.196 -38.457  1.00  0.00
ATOM   5795  H1  WAT   658      32.940  39.977 -38.788  1.00  0.00
ATOM   5796  H2  WAT   658      33.942  39.519 -37.749  1.00  0.00
TER
ATOM   5797  O   WAT   659      37.671  42.063 -32.853  1.00  0.00
ATOM   5798  H1  WAT   659      37.209  42.271 -32.041  1.00  0.00
ATOM   5799  H2  WAT   659      37.268  41.249 -33.156  1.00  0.00
TER
ATOM   5800  O   WAT   660      35.421  39.741 -36.598  1.00  0.00
ATOM   5801  H1  WAT   660      35.718  40.647 -36.678  1.00  0.00
ATOM   5802  H2  WAT   660      35.970  39.252 -37.212  1.00  0.00
TER
ATOM   5803  O   WAT   661      33.175  44.319 -40.728  1.00  0.00
ATOM   5804  H1  WAT   661      32.949  44.103 -39.824  1.00  0.00
ATOM   5805  H2  WAT   661      32.394  44.752 -41.074  1.00  0.00
TER
ATOM   5806  O   WAT   662      35.615  45.218 -30.062  1.00  0.00
ATOM   5807  H1  WAT   662      35.519  44.277 -30.212  1.00  0.00
ATOM   5808  H2  WAT   662      36.458  45.439 -30.458  1.00  0.00
TER
ATOM   5809  O   WAT   663      30.746  41.629 -31.909  1.00  0.00
ATOM   5810  H1  WAT   663      30.352  42.477 -31.702  1.00  0.00
ATOM   5811  H2  WAT   663      30.058  40.992 -31.718  1.00  0.00
TER
ATOM   5812  O   WAT   664      37.320  41.713 -28.839  1.00  0.00
ATOM   5813  H1  WAT   664      36.630  41.520 -28.205  1.00  0.00
ATOM   5814  H2  WAT   664      38.064  41.996 -28.307  1.00  0.00
TER
ATOM   5815  O   WAT   665      28.048  39.552 -37.876  1.00  0.00
ATOM   5816  H1  WAT   665      27.759  40.122 -37.164  1.00  0.00
ATOM   5817  H2  WAT   665      28.792  39.072 -37.513  1.00  0.00
TER
ATOM   5818  O   WAT   666      36.035  42.228 -37.599  1.00  0.00
ATOM   5819  H1  WAT   666      36.038  41.787 -38.448  1.00  0.00
ATOM   5820  H2  WAT   666      36.930  42.550 -37.492  1.00  0.00
TER
ATOM   5821  O   WAT   667      31.885  42.111 -38.639  1.00  0.00
ATOM   5822  H1  WAT   667      31.545  42.588 -37.883  1.00  0.00
ATOM   5823  H2  WAT   667      31.122  41.657 -38.999  1.00  0.00
TER
ATOM   5824  O   WAT   668      36.335  46.288 -35.852  1.00  0.00
ATOM   5825  H1  WAT   668      36.702  45.814 -35.106  1.00  0.00
ATOM   5826  H2  WAT   668      36.146  47.162 -35.511  1.00  0.00
TER
ATOM   5827  O   WAT   669      29.199  41.032 -39.723  1.00  0.00
ATOM   5828  H1  WAT   669      28.914  40.668 -38.885  1.00  0.00
ATOM   5829  H2  WAT   669      29.137  40.300 -40.337  1.00  0.00
TER
ATOM   5830  O   WAT   670      34.125  45.329 -33.534  1.00  0.00
ATOM   5831  H1  WAT   670      33.821  46.208 -33.309  1.00  0.00
ATOM   5832  H2  WAT   670      35.080  45.389 -33.498  1.00  0.00
TER
ATOM   5833  O   WAT   671      30.182  46.169 -32.387  1.00  0.00
ATOM   5834  H1  WAT   671      29.823  46.835 -31.799  1.00  0.00
ATOM   5835  H2  WAT   671      29.887  45.338 -32.015  1.00  0.00
TER
ATOM   5836  O   WAT   672      33.383  46.628 -29.503  1.00  0.00
ATOM   5837  H1  WAT   672      33.083  46.773 -30.400  1.00  0.00
ATOM   5838  H2  WAT   672      34.154  46.068 -29.595  1.00  0.00
TER
ATOM   5839  O   WAT   673      31.757  37.899 -41.170  1.00  0.00
ATOM   5840  H1  WAT   673      31.629  37.891 -40.222  1.00  0.00
ATOM   5841  H2  WAT   673      30.933  38.238 -41.521  1.00  0.00
TER
ATOM   5842  O   WAT   674      28.756  39.659 -31.709  1.00  0.00
ATOM   5843  H1  WAT   674      28.042  39.858 -31.104  1.00  0.00
ATOM   5844  H2  WAT   674      29.176  38.882 -31.338  1.00  0.00
TER
ATOM   5845  O   WAT   675      35.585  43.385 -41.735  1.00  0.00
ATOM   5846  H1  WAT   675      34.877  43.854 -41.293  1.00  0.00
ATOM   5847  H2  WAT   675      35.869  42.727 -41.100  1.00  0.00
TER
ATOM   5848  O   WAT   676      37.211  44.805 -33.735  1.00  0.00
ATOM   5849  H1  WAT   676      37.709  45.279 -33.070  1.00  0.00
ATOM   5850  H2  WAT   676      37.353  43.881 -33.528  1.00  0.00
TER
ATOM   5851  O   WAT   677      28.909  47.201 -29.967  1.00  0.00
ATOM   5852  H1  WAT   677      29.413  46.622 -29.396  1.00  0.00
ATOM   5853  H2  WAT   677      28.170  47.485 -29.430  1.00  0.00
TER
ATOM   5854  O   WAT   678      30.942  45.344 -29.072  1.00  0.00
ATOM   5855  H1  WAT   678      30.982  45.045 -28.164  1.00  0.00
ATOM   5856  H2  WAT   678      31.796  45.744 -29.231  1.00  0.00
TER
ATOM   5857  O   WAT   679      32.882  43.923 -31.105  1.00  0.00
ATOM   5858  H1  WAT   679      32.352  43.432 -31.732  1.00  0.00
ATOM   5859  H2  WAT   679      33.551  44.351 -31.639  1.00  0.00
TER
ATOM   5860  O   WAT   680      33.369  40.889 -31.025  1.00  0.00
ATOM   5861  H1  WAT   680      33.275  40.271 -31.750  1.00  0.00
ATOM   5862  H2  WAT   680      32.789  41.616 -31.252  1.00  0.00
TER
ATOM   5863  O   WAT   681      36.136  39.447 -33.992  1.00  0.00
ATOM   5864  H1  WAT   681      35.687  39.469 -34.838  1.00  0.00
ATOM   5865  H2  WAT   681      35.502  39.048 -33.395  1.00  0.00
TER
ATOM   5866  O   WAT   682      35.645  42.616 -30.730  1.00  0.00
ATOM   5867  H1  WAT   682      36.235  42.307 -30.042  1.00  0.00
ATOM   5868  H2  WAT   682      34.827  42.144 -30.574  1.00  0.00
TER
ATOM   5869  O   WAT   683      28.973  46.589 -39.596  1.00  0.00
ATOM   5870  H1  WAT   683      28.318  46.320 -40.240  1.00  0.00
ATOM   5871  H2  WAT   683      29.811  46.479 -40.046  1.00  0.00
TER
ATOM   5872  O   WAT   684      30.010  46.974 -35.056  1.00  0.00
ATOM   5873  H1  WAT   684      30.378  46.887 -34.176  1.00  0.00
ATOM   5874  H2  WAT   684      29.441  46.211 -35.155  1.00  0.00
TER
ATOM   5875  O   WAT   685      29.562  43.885 -31.150  1.00  0.00
ATOM   5876  H1  WAT   685      28.668  43.852 -30.811  1.00  0.00
ATOM   5877  H2  WAT   685      30.102  44.084 -30.385  1.00  0.00
TER
ATOM   5878  O   WAT   686      30.066  38.160 -36.802  1.00  0.00
ATOM   5879  H1  WAT   686      30.714  37.610 -37.242  1.00  0.00
ATOM   5880  H2  WAT   686      30.486  38.414 -35.980  1.00  0.00
TER
ATOM   5881  O   WAT   687      29.819  38.315 -34.059  1.00  0.00
ATOM   5882  H1  WAT   687      29.471  38.772 -33.293  1.00  0.00
ATOM   5883  H2  WAT   687      29.488  37.421 -33.977  1.00  0.00
TER
ATOM   5884  O   WAT   688      37.332  39.507 -30.537  1.00  0.00
ATOM   5885  H1  WAT   688      37.270  40.099 -29.788  1.00  0.00
ATOM   5886  H2  WAT   688      38.272  39.399 -30.682  1.00  0.00
TER
ATOM   5887  O   WAT   689      30.491  37.843 -30.784  1.00  0.00
ATOM   5888  H1  WAT   689      31.039  37.662 -31.547  1.00  0.00
ATOM   5889  H2  WAT   689      30.557  37.052 -30.248  1.00  0.00
TER
ATOM   5890  O   WAT   690      36.343  41.063 -40.120  1.00  0.00
ATOM   5891  H1  WAT   690      35.530  40.688 -40.461  1.00  0.00
ATOM   5892  H2  WAT   690      36.847  40.307 -39.818  1.00  0.00
TER
ATOM   5893  O   WAT   691      34.368  39.213 -41.516  1.00  0.00
ATOM   5894  H1  WAT   691      33.738  38.511 -41.349  1.00  0.00
ATOM   5895  H2  WAT   691      33.828  39.973 -41.732  1.00  0.00
TER
ATOM   5896  O   WAT   692      34.493  38.491 -29.080  1.00  0.00
ATOM   5897  H1  WAT   692      34.212  38.994 -29.844  1.00  0.00
ATOM   5898  H2  WAT   692      34.875  37.693 -29.446  1.00  0.00
TER
ATOM   5899  O   WAT   693      32.149  29.241  38.491  1.00  0.00
ATOM   5900  H1  WAT   693      31.317  28.986  38.891  1.00  0.00
ATOM   5901  H2  WAT   693      32.757  29.312  39.227  1.00  0.00
TER
ATOM   5902  O   WAT   694      32.129  33.275  38.687  1.00  0.00
ATOM   5903  H1  WAT   694      32.432  32.385  38.508  1.00  0.00
ATOM   5904  H2  WAT   694      32.873  33.832  38.459  1.00  0.00
TER
ATOM   5905  O   WAT   695      30.558  24.201  32.276  1.00  0.00
ATOM   5906  H1  WAT   695      29.670  24.543  32.174  1.00  0.00
ATOM   5907  H2  WAT   695      30.842  24.001  31.384  1.00  0.00
TER
ATOM   5908  O   WAT   696      28.521  26.802  38.160  1.00  0.00
ATOM   5909  H1  WAT   696      29.093  26.034  38.160  1.00  0.00
ATOM   5910  H2  WAT   696      28.522  27.101  37.250  1.00  0.00
TER
ATOM   5911  O   WAT   697      37.573  31.605  37.621  1.00  0.00
ATOM   5912  H1  WAT   697      37.504  30.664  37.460  1.00  0.00
ATOM   5913  H2  WAT   697      38.335  31.695  38.193  1.00  0.00
TER
ATOM   5914  O   WAT   698      29.764  22.210  39.946  1.00  0.00
ATOM   5915  H1  WAT   698      29.584  21.313  40.227  1.00  0.00
ATOM   5916  H2  WAT   698      29.362  22.757  40.621  1.00  0.00
TER
ATOM   5917  O   WAT   699      32.734  22.784  33.309  1.00  0.00
ATOM   5918  H1  WAT   699      32.841  23.685  33.616  1.00  0.00
ATOM   5919  H2  WAT   699      31.824  22.736  33.019  1.00  0.00
TER
ATOM   5920  O   WAT   700      30.383  24.706  38.555  1.00  0.00
ATOM   5921  H1  WAT   700      31.064  24.970  39.173  1.00  0.00
ATOM   5922  H2  WAT   700      30.067  23.866  38.888  1.00  0.00
TER
ATOM   5923  O   WAT   701      34.575  25.753  37.642  1.00  0.00
ATOM   5924  H1  WAT   701      35.083  26.251  38.282  1.00  0.00
ATOM   5925  H2  WAT   701      35.106  24.977  37.466  1.00  0.00
TER
ATOM   5926  O   WAT   702      32.859  20.393  41.908  1.00  0.00
ATOM   5927  H1  WAT   702      32.861  20.910  41.103  1.00  0.00
ATOM   5928  H2  WAT   702      32.029  19.916  41.885  1.00  0.00
TER
ATOM   5929  O   WAT   703      34.109  30.032  40.086  1.00  0.00
ATOM   5930  H1  WAT   703      33.776  30.659  40.728  1.00  0.00
ATOM   5931  H2  WAT   703      34.286  30.559  39.306  1.00  0.00
TER
ATOM   5932  O   WAT   704      32.540  22.104  39.915  1.00  0.00
ATOM   5933  H1  WAT   704      32.882  22.948  39.621  1.00  0.00
ATOM   5934  H2  WAT   704      31.602  22.252  40.032  1.00  0.00
TER
ATOM   5935  O   WAT   705      33.321  32.000  41.901  1.00  0.00
ATOM   5936  H1  WAT   705      33.938  32.676  41.619  1.00  0.00
ATOM   5937  H2  WAT   705      32.460  32.409  41.809  1.00  0.00
TER
ATOM   5938  O   WAT   706      28.614  31.190  30.781  1.00  0.00
ATOM   5939  H1  WAT   706      28.237  31.679  30.050  1.00  0.00
ATOM   5940  H2  WAT   706      28.871  31.863  31.412  1.00  0.00
TER
ATOM   5941  O   WAT   707      36.223  19.592  36.240  1.00  0.00
ATOM   5942  H1  WAT   707      36.531  19.037  35.523  1.00  0.00
ATOM   5943  H2  WAT   707      35.293  19.727  36.057  1.00  0.00
TER
ATOM   5944  O   WAT   708      34.217  28.183  35.758  1.00  0.00
ATOM   5945  H1  WAT   708      33.812  27.471  35.262  1.00  0.00
[truncated: 3,572,201 more chars]
