# Supplementary material for: Accuracy and Precision of Alchemical Relative Free Energy Predictions with and without Replica‐Exchange
Source: Adv Theory Simul. 2019 Nov 27;3(1):1900195. doi: 10.1002/adts.201900195 (PMC8427472; doi:10.1002/adts.201900195)
Supplement: Supplementary file 1 — Supporting Information [file ADTS-3-1900195-s001.gz › MCL1/ligand/l8-l18/build/complex.top]

%VERSION  VERSION_STAMP = V0001.000  DATE = 09/09/16  17:40:50                  
%FLAG TITLE                                                                     
%FORMAT(20a4)                                                                   
default_name                                                                    
%FLAG POINTERS                                                                  
%FORMAT(10I8)                                                                   
    6203      13    6161      45      45      66      93     108       0       0
    8516    2050      45      66     108      19      31      15      16       1
       0       0       0       0       0       0       0       1      60       0
       0
%FLAG ATOM_NAME                                                                 
%FORMAT(20a4)                                                                   
C3  O4  C2  C1  O1  O2  C4  H1  C5  H2  C6  CL1 C7  H3  C8  C9  C10 H4  H5  C11 
H6  H7  C12 H8  H9  O3  C13 C16 H10 C15 H15 C14 H16 C17 C18 C19 H11 C20 H12 C21 
H13 C22 H14 C25 N1  C24 C23 O5  O6  H33 C26 H17 C27 CL2 C28 H18 C29 H19 C30 C31 
Na+ Na+ O   H1  H2  O   H1  H2  O   H1  H2  O   H1  H2  O   H1  H2  O   H1  H2  
O   H1  H2  O   H1  H2  O   H1  H2  O   H1  H2  O   H1  H2  O   H1  H2  O   H1  
H2  O   H1  H2  O   H1  H2  O   H1  H2  O   H1  H2  O   H1  H2  O   H1  H2  O   
H1  H2  O   H1  H2  O   H1  H2  O   H1  H2  O   H1  H2  O   H1  H2  O   H1  H2  
O   H1  H2  O   H1  H2  O   H1  H2  O   H1  H2  O   H1  H2  O   H1  H2  O   H1  
H2  O   H1  H2  O   H1  H2  O   H1  H2  O   H1  H2  O   H1  H2  O   H1  H2  O   
H1  H2  O   H1  H2  O   H1  H2  O   H1  H2  O   H1  H2  O   H1  H2  O   H1  H2  
O   H1  H2  O   H1  H2  O   H1  H2  O   H1  H2  O   H1  H2  O   H1  H2  O   H1  
H2  O   H1  H2  O   H1  H2  O   H1  H2  O   H1  H2  O   H1  H2  O   H1  H2  O   
H1  H2  O   H1  H2  O   H1  H2  O   H1  H2  O   H1  H2  O   H1  H2  O   H1  H2  
O   H1  H2  O   H1  H2  O   H1  H2  O   H1  H2  O   H1  H2  O   H1  H2  O   H1  
H2  O   H1  H2  O   H1  H2  O   H1  H2  O   H1  H2  O   H1  H2  O   H1  H2  O   
H1  H2  O   H1  H2  O   H1  H2  O   H1  H2  O   H1  H2  O   H1  H2  O   H1  H2  
O   H1  H2  O   H1  H2  O   H1  H2  O   H1  H2  O   H1  H2  O   H1  H2  O   H1  
H2  O   H1  H2  O   H1  H2  O   H1  H2  O   H1  H2  O   H1  H2  O   H1  H2  O   
H1  H2  O   H1  H2  O   H1  H2  O   H1  H2  O   H1  H2  O   H1  H2  O   H1  H2  
O   H1  H2  O   H1  H2  O   H1  H2  O   H1  H2  O   H1  H2  O   H1  H2  O   H1  
H2  O   H1  H2  O   H1  H2  O   H1  H2  O   H1  H2  O   H1  H2  O   H1  H2  O   
H1  H2  O   H1  H2  O   H1  H2  O   H1  H2  O   H1  H2  O   H1  H2  O   H1  H2  
O   H1  H2  O   H1  H2  O   H1  H2  O   H1  H2  O   H1  H2  O   H1  H2  O   H1  
H2  O   H1  H2  O   H1  H2  O   H1  H2  O   H1  H2  O   H1  H2  O   H1  H2  O   
H1  H2  O   H1  H2  O   H1  H2  O   H1  H2  O   H1  H2  O   H1  H2  O   H1  H2  
O   H1  H2  O   H1  H2  O   H1  H2  O   H1  H2  O   H1  H2  O   H1  H2  O   H1  
H2  O   H1  H2  O   H1  H2  O   H1  H2  O   H1  H2  O   H1  H2  O   H1  H2  O   
H1  H2  O   H1  H2  O   H1  H2  O   H1  H2  O   H1  H2  O   H1  H2  O   H1  H2  
O   H1  H2  O   H1  H2  O   H1  H2  O   H1  H2  O   H1  H2  O   H1  H2  O   H1  
H2  O   H1  H2  O   H1  H2  O   H1  H2  O   H1  H2  O   H1  H2  O   H1  H2  O   
H1  H2  O   H1  H2  O   H1  H2  O   H1  H2  O   H1  H2  O   H1  H2  O   H1  H2  
O   H1  H2  O   H1  H2  O   H1  H2  O   H1  H2  O   H1  H2  O   H1  H2  O   H1  
H2  O   H1  H2  O   H1  H2  O   H1  H2  O   H1  H2  O   H1  H2  O   H1  H2  O   
H1  H2  O   H1  H2  O   H1  H2  O   H1  H2  O   H1  H2  O   H1  H2  O   H1  H2  
O   H1  H2  O   H1  H2  O   H1  H2  O   H1  H2  O   H1  H2  O   H1  H2  O   H1  
H2  O   H1  H2  O   H1  H2  O   H1  H2  O   H1  H2  O   H1  H2  O   H1  H2  O   
H1  H2  O   H1  H2  O   H1  H2  O   H1  H2  O   H1  H2  O   H1  H2  O   H1  H2  
O   H1  H2  O   H1  H2  O   H1  H2  O   H1  H2  O   H1  H2  O   H1  H2  O   H1  
H2  O   H1  H2  O   H1  H2  O   H1  H2  O   H1  H2  O   H1  H2  O   H1  H2  O   
H1  H2  O   H1  H2  O   H1  H2  O   H1  H2  O   H1  H2  O   H1  H2  O   H1  H2  
O   H1  H2  O   H1  H2  O   H1  H2  O   H1  H2  O   H1  H2  O   H1  H2  O   H1  
H2  O   H1  H2  O   H1  H2  O   H1  H2  O   H1  H2  O   H1  H2  O   H1  H2  O   
H1  H2  O   H1  H2  O   H1  H2  O   H1  H2  O   H1  H2  O   H1  H2  O   H1  H2  
O   H1  H2  O   H1  H2  O   H1  H2  O   H1  H2  O   H1  H2  O   H1  H2  O   H1  
H2  O   H1  H2  O   H1  H2  O   H1  H2  O   H1  H2  O   H1  H2  O   H1  H2  O   
H1  H2  O   H1  H2  O   H1  H2  O   H1  H2  O   H1  H2  O   H1  H2  O   H1  H2  
O   H1  H2  O   H1  H2  O   H1  H2  O   H1  H2  O   H1  H2  O   H1  H2  O   H1  
H2  O   H1  H2  O   H1  H2  O   H1  H2  O   H1  H2  O   H1  H2  O   H1  H2  O   
H1  H2  O   H1  H2  O   H1  H2  O   H1  H2  O   H1  H2  O   H1  H2  O   H1  H2  
O   H1  H2  O   H1  H2  O   H1  H2  O   H1  H2  O   H1  H2  O   H1  H2  O   H1  
H2  O   H1  H2  O   H1  H2  O   H1  H2  O   H1  H2  O   H1  H2  O   H1  H2  O   
H1  H2  O   H1  H2  O   H1  H2  O   H1  H2  O   H1  H2  O   H1  H2  O   H1  H2  
O   H1  H2  O   H1  H2  O   H1  H2  O   H1  H2  O   H1  H2  O   H1  H2  O   H1  
H2  O   H1  H2  O   H1  H2  O   H1  H2  O   H1  H2  O   H1  H2  O   H1  H2  O   
H1  H2  O   H1  H2  O   H1  H2  O   H1  H2  O   H1  H2  O   H1  H2  O   H1  H2  
O   H1  H2  O   H1  H2  O   H1  H2  O   H1  H2  O   H1  H2  O   H1  H2  O   H1  
H2  O   H1  H2  O   H1  H2  O   H1  H2  O   H1  H2  O   H1  H2  O   H1  H2  O   
H1  H2  O   H1  H2  O   H1  H2  O   H1  H2  O   H1  H2  O   H1  H2  O   H1  H2  
O   H1  H2  O   H1  H2  O   H1  H2  O   H1  H2  O   H1  H2  O   H1  H2  O   H1  
H2  O   H1  H2  O   H1  H2  O   H1  H2  O   H1  H2  O   H1  H2  O   H1  H2  O   
H1  H2  O   H1  H2  O   H1  H2  O   H1  H2  O   H1  H2  O   H1  H2  O   H1  H2  
O   H1  H2  O   H1  H2  O   H1  H2  O   H1  H2  O   H1  H2  O   H1  H2  O   H1  
H2  O   H1  H2  O   H1  H2  O   H1  H2  O   H1  H2  O   H1  H2  O   H1  H2  O   
H1  H2  O   H1  H2  O   H1  H2  O   H1  H2  O   H1  H2  O   H1  H2  O   H1  H2  
O   H1  H2  O   H1  H2  O   H1  H2  O   H1  H2  O   H1  H2  O   H1  H2  O   H1  
H2  O   H1  H2  O   H1  H2  O   H1  H2  O   H1  H2  O   H1  H2  O   H1  H2  O   
H1  H2  O   H1  H2  O   H1  H2  O   H1  H2  O   H1  H2  O   H1  H2  O   H1  H2  
O   H1  H2  O   H1  H2  O   H1  H2  O   H1  H2  O   H1  H2  O   H1  H2  O   H1  
H2  O   H1  H2  O   H1  H2  O   H1  H2  O   H1  H2  O   H1  H2  O   H1  H2  O   
H1  H2  O   H1  H2  O   H1  H2  O   H1  H2  O   H1  H2  O   H1  H2  O   H1  H2  
O   H1  H2  O   H1  H2  O   H1  H2  O   H1  H2  O   H1  H2  O   H1  H2  O   H1  
H2  O   H1  H2  O   H1  H2  O   H1  H2  O   H1  H2  O   H1  H2  O   H1  H2  O   
H1  H2  O   H1  H2  O   H1  H2  O   H1  H2  O   H1  H2  O   H1  H2  O   H1  H2  
O   H1  H2  O   H1  H2  O   H1  H2  O   H1  H2  O   H1  H2  O   H1  H2  O   H1  
H2  O   H1  H2  O   H1  H2  O   H1  H2  O   H1  H2  O   H1  H2  O   H1  H2  O   
H1  H2  O   H1  H2  O   H1  H2  O   H1  H2  O   H1  H2  O   H1  H2  O   H1  H2  
O   H1  H2  O   H1  H2  O   H1  H2  O   H1  H2  O   H1  H2  O   H1  H2  O   H1  
H2  O   H1  H2  O   H1  H2  O   H1  H2  O   H1  H2  O   H1  H2  O   H1  H2  O   
H1  H2  O   H1  H2  O   H1  H2  O   H1  H2  O   H1  H2  O   H1  H2  O   H1  H2  
O   H1  H2  O   H1  H2  O   H1  H2  O   H1  H2  O   H1  H2  O   H1  H2  O   H1  
H2  O   H1  H2  O   H1  H2  O   H1  H2  O   H1  H2  O   H1  H2  O   H1  H2  O   
H1  H2  O   H1  H2  O   H1  H2  O   H1  H2  O   H1  H2  O   H1  H2  O   H1  H2  
O   H1  H2  O   H1  H2  O   H1  H2  O   H1  H2  O   H1  H2  O   H1  H2  O   H1  
H2  O   H1  H2  O   H1  H2  O   H1  H2  O   H1  H2  O   H1  H2  O   H1  H2  O   
H1  H2  O   H1  H2  O   H1  H2  O   H1  H2  O   H1  H2  O   H1  H2  O   H1  H2  
O   H1  H2  O   H1  H2  O   H1  H2  O   H1  H2  O   H1  H2  O   H1  H2  O   H1  
H2  O   H1  H2  O   H1  H2  O   H1  H2  O   H1  H2  O   H1  H2  O   H1  H2  O   
H1  H2  O   H1  H2  O   H1  H2  O   H1  H2  O   H1  H2  O   H1  H2  O   H1  H2  
O   H1  H2  O   H1  H2  O   H1  H2  O   H1  H2  O   H1  H2  O   H1  H2  O   H1  
H2  O   H1  H2  O   H1  H2  O   H1  H2  O   H1  H2  O   H1  H2  O   H1  H2  O   
H1  H2  O   H1  H2  O   H1  H2  O   H1  H2  O   H1  H2  O   H1  H2  O   H1  H2  
O   H1  H2  O   H1  H2  O   H1  H2  O   H1  H2  O   H1  H2  O   H1  H2  O   H1  
H2  O   H1  H2  O   H1  H2  O   H1  H2  O   H1  H2  O   H1  H2  O   H1  H2  O   
H1  H2  O   H1  H2  O   H1  H2  O   H1  H2  O   H1  H2  O   H1  H2  O   H1  H2  
O   H1  H2  O   H1  H2  O   H1  H2  O   H1  H2  O   H1  H2  O   H1  H2  O   H1  
H2  O   H1  H2  O   H1  H2  O   H1  H2  O   H1  H2  O   H1  H2  O   H1  H2  O   
H1  H2  O   H1  H2  O   H1  H2  O   H1  H2  O   H1  H2  O   H1  H2  O   H1  H2  
O   H1  H2  O   H1  H2  O   H1  H2  O   H1  H2  O   H1  H2  O   H1  H2  O   H1  
H2  O   H1  H2  O   H1  H2  O   H1  H2  O   H1  H2  O   H1  H2  O   H1  H2  O   
H1  H2  O   H1  H2  O   H1  H2  O   H1  H2  O   H1  H2  O   H1  H2  O   H1  H2  
O   H1  H2  O   H1  H2  O   H1  H2  O   H1  H2  O   H1  H2  O   H1  H2  O   H1  
H2  O   H1  H2  O   H1  H2  O   H1  H2  O   H1  H2  O   H1  H2  O   H1  H2  O   
H1  H2  O   H1  H2  O   H1  H2  O   H1  H2  O   H1  H2  O   H1  H2  O   H1  H2  
O   H1  H2  O   H1  H2  O   H1  H2  O   H1  H2  O   H1  H2  O   H1  H2  O   H1  
H2  O   H1  H2  O   H1  H2  O   H1  H2  O   H1  H2  O   H1  H2  O   H1  H2  O   
H1  H2  O   H1  H2  O   H1  H2  O   H1  H2  O   H1  H2  O   H1  H2  O   H1  H2  
O   H1  H2  O   H1  H2  O   H1  H2  O   H1  H2  O   H1  H2  O   H1  H2  O   H1  
H2  O   H1  H2  O   H1  H2  O   H1  H2  O   H1  H2  O   H1  H2  O   H1  H2  O   
H1  H2  O   H1  H2  O   H1  H2  O   H1  H2  O   H1  H2  O   H1  H2  O   H1  H2  
O   H1  H2  O   H1  H2  O   H1  H2  O   H1  H2  O   H1  H2  O   H1  H2  O   H1  
H2  O   H1  H2  O   H1  H2  O   H1  H2  O   H1  H2  O   H1  H2  O   H1  H2  O   
H1  H2  O   H1  H2  O   H1  H2  O   H1  H2  O   H1  H2  O   H1  H2  O   H1  H2  
O   H1  H2  O   H1  H2  O   H1  H2  O   H1  H2  O   H1  H2  O   H1  H2  O   H1  
H2  O   H1  H2  O   H1  H2  O   H1  H2  O   H1  H2  O   H1  H2  O   H1  H2  O   
H1  H2  O   H1  H2  O   H1  H2  O   H1  H2  O   H1  H2  O   H1  H2  O   H1  H2  
O   H1  H2  O   H1  H2  O   H1  H2  O   H1  H2  O   H1  H2  O   H1  H2  O   H1  
H2  O   H1  H2  O   H1  H2  O   H1  H2  O   H1  H2  O   H1  H2  O   H1  H2  O   
H1  H2  O   H1  H2  O   H1  H2  O   H1  H2  O   H1  H2  O   H1  H2  O   H1  H2  
O   H1  H2  O   H1  H2  O   H1  H2  O   H1  H2  O   H1  H2  O   H1  H2  O   H1  
H2  O   H1  H2  O   H1  H2  O   H1  H2  O   H1  H2  O   H1  H2  O   H1  H2  O   
H1  H2  O   H1  H2  O   H1  H2  O   H1  H2  O   H1  H2  O   H1  H2  O   H1  H2  
O   H1  H2  O   H1  H2  O   H1  H2  O   H1  H2  O   H1  H2  O   H1  H2  O   H1  
H2  O   H1  H2  O   H1  H2  O   H1  H2  O   H1  H2  O   H1  H2  O   H1  H2  O   
H1  H2  O   H1  H2  O   H1  H2  O   H1  H2  O   H1  H2  O   H1  H2  O   H1  H2  
O   H1  H2  O   H1  H2  O   H1  H2  O   H1  H2  O   H1  H2  O   H1  H2  O   H1  
H2  O   H1  H2  O   H1  H2  O   H1  H2  O   H1  H2  O   H1  H2  O   H1  H2  O   
H1  H2  O   H1  H2  O   H1  H2  O   H1  H2  O   H1  H2  O   H1  H2  O   H1  H2  
O   H1  H2  O   H1  H2  O   H1  H2  O   H1  H2  O   H1  H2  O   H1  H2  O   H1  
H2  O   H1  H2  O   H1  H2  O   H1  H2  O   H1  H2  O   H1  H2  O   H1  H2  O   
H1  H2  O   H1  H2  O   H1  H2  O   H1  H2  O   H1  H2  O   H1  H2  O   H1  H2  
O   H1  H2  O   H1  H2  O   H1  H2  O   H1  H2  O   H1  H2  O   H1  H2  O   H1  
H2  O   H1  H2  O   H1  H2  O   H1  H2  O   H1  H2  O   H1  H2  O   H1  H2  O   
H1  H2  O   H1  H2  O   H1  H2  O   H1  H2  O   H1  H2  O   H1  H2  O   H1  H2  
O   H1  H2  O   H1  H2  O   H1  H2  O   H1  H2  O   H1  H2  O   H1  H2  O   H1  
H2  O   H1  H2  O   H1  H2  O   H1  H2  O   H1  H2  O   H1  H2  O   H1  H2  O   
H1  H2  O   H1  H2  O   H1  H2  O   H1  H2  O   H1  H2  O   H1  H2  O   H1  H2  
O   H1  H2  O   H1  H2  O   H1  H2  O   H1  H2  O   H1  H2  O   H1  H2  O   H1  
H2  O   H1  H2  O   H1  H2  O   H1  H2  O   H1  H2  O   H1  H2  O   H1  H2  O   
H1  H2  O   H1  H2  O   H1  H2  O   H1  H2  O   H1  H2  O   H1  H2  O   H1  H2  
O   H1  H2  O   H1  H2  O   H1  H2  O   H1  H2  O   H1  H2  O   H1  H2  O   H1  
H2  O   H1  H2  O   H1  H2  O   H1  H2  O   H1  H2  O   H1  H2  O   H1  H2  O   
H1  H2  O   H1  H2  O   H1  H2  O   H1  H2  O   H1  H2  O   H1  H2  O   H1  H2  
O   H1  H2  O   H1  H2  O   H1  H2  O   H1  H2  O   H1  H2  O   H1  H2  O   H1  
H2  O   H1  H2  O   H1  H2  O   H1  H2  O   H1  H2  O   H1  H2  O   H1  H2  O   
H1  H2  O   H1  H2  O   H1  H2  O   H1  H2  O   H1  H2  O   H1  H2  O   H1  H2  
O   H1  H2  O   H1  H2  O   H1  H2  O   H1  H2  O   H1  H2  O   H1  H2  O   H1  
H2  O   H1  H2  O   H1  H2  O   H1  H2  O   H1  H2  O   H1  H2  O   H1  H2  O   
H1  H2  O   H1  H2  O   H1  H2  O   H1  H2  O   H1  H2  O   H1  H2  O   H1  H2  
O   H1  H2  O   H1  H2  O   H1  H2  O   H1  H2  O   H1  H2  O   H1  H2  O   H1  
H2  O   H1  H2  O   H1  H2  O   H1  H2  O   H1  H2  O   H1  H2  O   H1  H2  O   
H1  H2  O   H1  H2  O   H1  H2  O   H1  H2  O   H1  H2  O   H1  H2  O   H1  H2  
O   H1  H2  O   H1  H2  O   H1  H2  O   H1  H2  O   H1  H2  O   H1  H2  O   H1  
H2  O   H1  H2  O   H1  H2  O   H1  H2  O   H1  H2  O   H1  H2  O   H1  H2  O   
H1  H2  O   H1  H2  O   H1  H2  O   H1  H2  O   H1  H2  O   H1  H2  O   H1  H2  
O   H1  H2  O   H1  H2  O   H1  H2  O   H1  H2  O   H1  H2  O   H1  H2  O   H1  
H2  O   H1  H2  O   H1  H2  O   H1  H2  O   H1  H2  O   H1  H2  O   H1  H2  O   
H1  H2  O   H1  H2  O   H1  H2  O   H1  H2  O   H1  H2  O   H1  H2  O   H1  H2  
O   H1  H2  O   H1  H2  O   H1  H2  O   H1  H2  O   H1  H2  O   H1  H2  O   H1  
H2  O   H1  H2  O   H1  H2  O   H1  H2  O   H1  H2  O   H1  H2  O   H1  H2  O   
H1  H2  O   H1  H2  O   H1  H2  O   H1  H2  O   H1  H2  O   H1  H2  O   H1  H2  
O   H1  H2  O   H1  H2  O   H1  H2  O   H1  H2  O   H1  H2  O   H1  H2  O   H1  
H2  O   H1  H2  O   H1  H2  O   H1  H2  O   H1  H2  O   H1  H2  O   H1  H2  O   
H1  H2  O   H1  H2  O   H1  H2  O   H1  H2  O   H1  H2  O   H1  H2  O   H1  H2  
O   H1  H2  O   H1  H2  O   H1  H2  O   H1  H2  O   H1  H2  O   H1  H2  O   H1  
H2  O   H1  H2  O   H1  H2  O   H1  H2  O   H1  H2  O   H1  H2  O   H1  H2  O   
H1  H2  O   H1  H2  O   H1  H2  O   H1  H2  O   H1  H2  O   H1  H2  O   H1  H2  
O   H1  H2  O   H1  H2  O   H1  H2  O   H1  H2  O   H1  H2  O   H1  H2  O   H1  
H2  O   H1  H2  O   H1  H2  O   H1  H2  O   H1  H2  O   H1  H2  O   H1  H2  O   
H1  H2  O   H1  H2  O   H1  H2  O   H1  H2  O   H1  H2  O   H1  H2  O   H1  H2  
O   H1  H2  O   H1  H2  O   H1  H2  O   H1  H2  O   H1  H2  O   H1  H2  O   H1  
H2  O   H1  H2  O   H1  H2  O   H1  H2  O   H1  H2  O   H1  H2  O   H1  H2  O   
H1  H2  O   H1  H2  O   H1  H2  O   H1  H2  O   H1  H2  O   H1  H2  O   H1  H2  
O   H1  H2  O   H1  H2  O   H1  H2  O   H1  H2  O   H1  H2  O   H1  H2  O   H1  
H2  O   H1  H2  O   H1  H2  O   H1  H2  O   H1  H2  O   H1  H2  O   H1  H2  O   
H1  H2  O   H1  H2  O   H1  H2  O   H1  H2  O   H1  H2  O   H1  H2  O   H1  H2  
O   H1  H2  O   H1  H2  O   H1  H2  O   H1  H2  O   H1  H2  O   H1  H2  O   H1  
H2  O   H1  H2  O   H1  H2  O   H1  H2  O   H1  H2  O   H1  H2  O   H1  H2  O   
H1  H2  O   H1  H2  O   H1  H2  O   H1  H2  O   H1  H2  O   H1  H2  O   H1  H2  
O   H1  H2  O   H1  H2  O   H1  H2  O   H1  H2  O   H1  H2  O   H1  H2  O   H1  
H2  O   H1  H2  O   H1  H2  O   H1  H2  O   H1  H2  O   H1  H2  O   H1  H2  O   
H1  H2  O   H1  H2  O   H1  H2  O   H1  H2  O   H1  H2  O   H1  H2  O   H1  H2  
O   H1  H2  O   H1  H2  O   H1  H2  O   H1  H2  O   H1  H2  O   H1  H2  O   H1  
H2  O   H1  H2  O   H1  H2  O   H1  H2  O   H1  H2  O   H1  H2  O   H1  H2  O   
H1  H2  O   H1  H2  O   H1  H2  O   H1  H2  O   H1  H2  O   H1  H2  O   H1  H2  
O   H1  H2  O   H1  H2  O   H1  H2  O   H1  H2  O   H1  H2  O   H1  H2  O   H1  
H2  O   H1  H2  O   H1  H2  O   H1  H2  O   H1  H2  O   H1  H2  O   H1  H2  O   
H1  H2  O   H1  H2  O   H1  H2  O   H1  H2  O   H1  H2  O   H1  H2  O   H1  H2  
O   H1  H2  O   H1  H2  O   H1  H2  O   H1  H2  O   H1  H2  O   H1  H2  O   H1  
H2  O   H1  H2  O   H1  H2  O   H1  H2  O   H1  H2  O   H1  H2  O   H1  H2  O   
H1  H2  O   H1  H2  O   H1  H2  O   H1  H2  O   H1  H2  O   H1  H2  O   H1  H2  
O   H1  H2  O   H1  H2  O   H1  H2  O   H1  H2  O   H1  H2  O   H1  H2  O   H1  
H2  O   H1  H2  O   H1  H2  O   H1  H2  O   H1  H2  O   H1  H2  O   H1  H2  O   
H1  H2  O   H1  H2  O   H1  H2  O   H1  H2  O   H1  H2  O   H1  H2  O   H1  H2  
O   H1  H2  O   H1  H2  O   H1  H2  O   H1  H2  O   H1  H2  O   H1  H2  O   H1  
H2  O   H1  H2  O   H1  H2  O   H1  H2  O   H1  H2  O   H1  H2  O   H1  H2  O   
H1  H2  O   H1  H2  O   H1  H2  O   H1  H2  O   H1  H2  O   H1  H2  O   H1  H2  
O   H1  H2  O   H1  H2  O   H1  H2  O   H1  H2  O   H1  H2  O   H1  H2  O   H1  
H2  O   H1  H2  O   H1  H2  O   H1  H2  O   H1  H2  O   H1  H2  O   H1  H2  O   
H1  H2  O   H1  H2  O   H1  H2  O   H1  H2  O   H1  H2  O   H1  H2  O   H1  H2  
O   H1  H2  O   H1  H2  O   H1  H2  O   H1  H2  O   H1  H2  O   H1  H2  O   H1  
H2  O   H1  H2  O   H1  H2  O   H1  H2  O   H1  H2  O   H1  H2  O   H1  H2  O   
H1  H2  O   H1  H2  O   H1  H2  O   H1  H2  O   H1  H2  O   H1  H2  O   H1  H2  
O   H1  H2  O   H1  H2  O   H1  H2  O   H1  H2  O   H1  H2  O   H1  H2  O   H1  
H2  O   H1  H2  O   H1  H2  O   H1  H2  O   H1  H2  O   H1  H2  O   H1  H2  O   
H1  H2  O   H1  H2  O   H1  H2  O   H1  H2  O   H1  H2  O   H1  H2  O   H1  H2  
O   H1  H2  O   H1  H2  O   H1  H2  O   H1  H2  O   H1  H2  O   H1  H2  O   H1  
H2  O   H1  H2  O   H1  H2  O   H1  H2  O   H1  H2  O   H1  H2  O   H1  H2  O   
H1  H2  O   H1  H2  O   H1  H2  O   H1  H2  O   H1  H2  O   H1  H2  O   H1  H2  
O   H1  H2  O   H1  H2  O   H1  H2  O   H1  H2  O   H1  H2  O   H1  H2  O   H1  
H2  O   H1  H2  O   H1  H2  O   H1  H2  O   H1  H2  O   H1  H2  O   H1  H2  O   
H1  H2  O   H1  H2  O   H1  H2  O   H1  H2  O   H1  H2  O   H1  H2  O   H1  H2  
O   H1  H2  O   H1  H2  O   H1  H2  O   H1  H2  O   H1  H2  O   H1  H2  O   H1  
H2  O   H1  H2  O   H1  H2  O   H1  H2  O   H1  H2  O   H1  H2  O   H1  H2  O   
H1  H2  O   H1  H2  O   H1  H2  O   H1  H2  O   H1  H2  O   H1  H2  O   H1  H2  
O   H1  H2  O   H1  H2  O   H1  H2  O   H1  H2  O   H1  H2  O   H1  H2  O   H1  
H2  O   H1  H2  O   H1  H2  O   H1  H2  O   H1  H2  O   H1  H2  O   H1  H2  O   
H1  H2  O   H1  H2  O   H1  H2  O   H1  H2  O   H1  H2  O   H1  H2  O   H1  H2  
O   H1  H2  O   H1  H2  O   H1  H2  O   H1  H2  O   H1  H2  O   H1  H2  O   H1  
H2  O   H1  H2  O   H1  H2  O   H1  H2  O   H1  H2  O   H1  H2  O   H1  H2  O   
H1  H2  O   H1  H2  O   H1  H2  O   H1  H2  O   H1  H2  O   H1  H2  O   H1  H2  
O   H1  H2  O   H1  H2  O   H1  H2  O   H1  H2  O   H1  H2  O   H1  H2  O   H1  
H2  O   H1  H2  O   H1  H2  O   H1  H2  O   H1  H2  O   H1  H2  O   H1  H2  O   
H1  H2  O   H1  H2  O   H1  H2  O   H1  H2  O   H1  H2  O   H1  H2  O   H1  H2  
O   H1  H2  O   H1  H2  O   H1  H2  O   H1  H2  O   H1  H2  O   H1  H2  O   H1  
H2  O   H1  H2  O   H1  H2  O   H1  H2  O   H1  H2  O   H1  H2  O   H1  H2  O   
H1  H2  O   H1  H2  O   H1  H2  O   H1  H2  O   H1  H2  O   H1  H2  O   H1  H2  
O   H1  H2  O   H1  H2  O   H1  H2  O   H1  H2  O   H1  H2  O   H1  H2  O   H1  
H2  O   H1  H2  O   H1  H2  O   H1  H2  O   H1  H2  O   H1  H2  O   H1  H2  O   
H1  H2  O   H1  H2  O   H1  H2  O   H1  H2  O   H1  H2  O   H1  H2  O   H1  H2  
O   H1  H2  O   H1  H2  O   H1  H2  O   H1  H2  O   H1  H2  O   H1  H2  O   H1  
H2  O   H1  H2  O   H1  H2  O   H1  H2  O   H1  H2  O   H1  H2  O   H1  H2  O   
H1  H2  O   H1  H2  O   H1  H2  O   H1  H2  O   H1  H2  O   H1  H2  O   H1  H2  
O   H1  H2  O   H1  H2  O   H1  H2  O   H1  H2  O   H1  H2  O   H1  H2  O   H1  
H2  O   H1  H2  O   H1  H2  O   H1  H2  O   H1  H2  O   H1  H2  O   H1  H2  O   
H1  H2  O   H1  H2  O   H1  H2  O   H1  H2  O   H1  H2  O   H1  H2  O   H1  H2  
O   H1  H2  O   H1  H2  O   H1  H2  O   H1  H2  O   H1  H2  O   H1  H2  O   H1  
H2  O   H1  H2  O   H1  H2  O   H1  H2  O   H1  H2  O   H1  H2  O   H1  H2  O   
H1  H2  O   H1  H2  O   H1  H2  O   H1  H2  O   H1  H2  O   H1  H2  O   H1  H2  
O   H1  H2  O   H1  H2  O   H1  H2  O   H1  H2  O   H1  H2  O   H1  H2  O   H1  
H2  O   H1  H2  O   H1  H2  O   H1  H2  O   H1  H2  O   H1  H2  O   H1  H2  O   
H1  H2  O   H1  H2  O   H1  H2  O   H1  H2  O   H1  H2  O   H1  H2  O   H1  H2  
O   H1  H2  O   H1  H2  O   H1  H2  O   H1  H2  O   H1  H2  O   H1  H2  O   H1  
H2  O   H1  H2  O   H1  H2  O   H1  H2  O   H1  H2  O   H1  H2  O   H1  H2  O   
H1  H2  O   H1  H2  O   H1  H2  O   H1  H2  O   H1  H2  O   H1  H2  O   H1  H2  
O   H1  H2  O   H1  H2  O   H1  H2  O   H1  H2  O   H1  H2  O   H1  H2  O   H1  
H2  O   H1  H2  O   H1  H2  O   H1  H2  O   H1  H2  O   H1  H2  O   H1  H2  O   
H1  H2  O   H1  H2  O   H1  H2  O   H1  H2  O   H1  H2  O   H1  H2  O   H1  H2  
O   H1  H2  O   H1  H2  O   H1  H2  O   H1  H2  O   H1  H2  O   H1  H2  O   H1  
H2  O   H1  H2  O   H1  H2  O   H1  H2  O   H1  H2  O   H1  H2  O   H1  H2  O   
H1  H2  O   H1  H2  O   H1  H2  O   H1  H2  O   H1  H2  O   H1  H2  O   H1  H2  
O   H1  H2  O   H1  H2  O   H1  H2  O   H1  H2  O   H1  H2  O   H1  H2  O   H1  
H2  O   H1  H2  O   H1  H2  O   H1  H2  O   H1  H2  O   H1  H2  O   H1  H2  O   
H1  H2  O   H1  H2  O   H1  H2  O   H1  H2  O   H1  H2  O   H1  H2  O   H1  H2  
O   H1  H2  O   H1  H2  O   H1  H2  O   H1  H2  O   H1  H2  O   H1  H2  O   H1  
H2  O   H1  H2  O   H1  H2  O   H1  H2  O   H1  H2  O   H1  H2  O   H1  H2  O   
H1  H2  O   H1  H2  O   H1  H2  O   H1  H2  O   H1  H2  O   H1  H2  O   H1  H2  
O   H1  H2  O   H1  H2  O   H1  H2  O   H1  H2  O   H1  H2  O   H1  H2  O   H1  
H2  O   H1  H2  O   H1  H2  O   H1  H2  O   H1  H2  O   H1  H2  O   H1  H2  O   
H1  H2  O   H1  H2  O   H1  H2  O   H1  H2  O   H1  H2  O   H1  H2  O   H1  H2  
O   H1  H2  O   H1  H2  O   H1  H2  O   H1  H2  O   H1  H2  O   H1  H2  O   H1  
H2  O   H1  H2  O   H1  H2  O   H1  H2  O   H1  H2  O   H1  H2  O   H1  H2  O   
H1  H2  O   H1  H2  O   H1  H2  O   H1  H2  O   H1  H2  O   H1  H2  O   H1  H2  
O   H1  H2  O   H1  H2  O   H1  H2  O   H1  H2  O   H1  H2  O   H1  H2  O   H1  
H2  O   H1  H2  O   H1  H2  O   H1  H2  O   H1  H2  O   H1  H2  O   H1  H2  O   
H1  H2  O   H1  H2  O   H1  H2  O   H1  H2  O   H1  H2  O   H1  H2  O   H1  H2  
O   H1  H2  O   H1  H2  O   H1  H2  O   H1  H2  O   H1  H2  O   H1  H2  O   H1  
H2  O   H1  H2  O   H1  H2  O   H1  H2  O   H1  H2  O   H1  H2  O   H1  H2  O   
H1  H2  O   H1  H2  O   H1  H2  O   H1  H2  O   H1  H2  O   H1  H2  O   H1  H2  
O   H1  H2  O   H1  H2  O   H1  H2  O   H1  H2  O   H1  H2  O   H1  H2  O   H1  
H2  O   H1  H2  O   H1  H2  O   H1  H2  O   H1  H2  O   H1  H2  O   H1  H2  O   
H1  H2  O   H1  H2  O   H1  H2  O   H1  H2  O   H1  H2  O   H1  H2  O   H1  H2  
O   H1  H2  O   H1  H2  O   H1  H2  O   H1  H2  O   H1  H2  O   H1  H2  O   H1  
H2  O   H1  H2  O   H1  H2  O   H1  H2  O   H1  H2  O   H1  H2  O   H1  H2  O   
H1  H2  O   H1  H2  O   H1  H2  O   H1  H2  O   H1  H2  O   H1  H2  O   H1  H2  
O   H1  H2  O   H1  H2  O   H1  H2  O   H1  H2  O   H1  H2  O   H1  H2  O   H1  
H2  O   H1  H2  O   H1  H2  O   H1  H2  O   H1  H2  O   H1  H2  O   H1  H2  O   
H1  H2  O   H1  H2  O   H1  H2  O   H1  H2  O   H1  H2  O   H1  H2  O   H1  H2  
O   H1  H2  O   H1  H2  O   H1  H2  O   H1  H2  O   H1  H2  O   H1  H2  O   H1  
H2  O   H1  H2  O   H1  H2  O   H1  H2  O   H1  H2  O   H1  H2  O   H1  H2  O   
H1  H2  O   H1  H2  O   H1  H2  O   H1  H2  O   H1  H2  O   H1  H2  O   H1  H2  
O   H1  H2  O   H1  H2  O   H1  H2  O   H1  H2  O   H1  H2  O   H1  H2  O   H1  
H2  O   H1  H2  O   H1  H2  O   H1  H2  O   H1  H2  O   H1  H2  O   H1  H2  O   
H1  H2  O   H1  H2  O   H1  H2  O   H1  H2  O   H1  H2  O   H1  H2  O   H1  H2  
O   H1  H2  O   H1  H2  O   H1  H2  O   H1  H2  O   H1  H2  O   H1  H2  O   H1  
H2  O   H1  H2  O   H1  H2  O   H1  H2  O   H1  H2  O   H1  H2  O   H1  H2  O   
H1  H2  O   H1  H2  O   H1  H2  O   H1  H2  O   H1  H2  O   H1  H2  O   H1  H2  
O   H1  H2  O   H1  H2  O   H1  H2  O   H1  H2  O   H1  H2  O   H1  H2  O   H1  
H2  O   H1  H2  O   H1  H2  O   H1  H2  O   H1  H2  O   H1  H2  O   H1  H2  O   
H1  H2  O   H1  H2  O   H1  H2  O   H1  H2  O   H1  H2  O   H1  H2  O   H1  H2  
O   H1  H2  O   H1  H2  O   H1  H2  O   H1  H2  O   H1  H2  O   H1  H2  O   H1  
H2  O   H1  H2  O   H1  H2  O   H1  H2  O   H1  H2  O   H1  H2  O   H1  H2  O   
H1  H2  O   H1  H2  O   H1  H2  O   H1  H2  O   H1  H2  O   H1  H2  O   H1  H2  
O   H1  H2  O   H1  H2  O   H1  H2  O   H1  H2  O   H1  H2  O   H1  H2  O   H1  
H2  O   H1  H2  O   H1  H2  O   H1  H2  O   H1  H2  O   H1  H2  O   H1  H2  O   
H1  H2  O   H1  H2  O   H1  H2  O   H1  H2  O   H1  H2  O   H1  H2  O   H1  H2  
O   H1  H2  O   H1  H2  O   H1  H2  O   H1  H2  O   H1  H2  O   H1  H2  O   H1  
H2  O   H1  H2  O   H1  H2  O   H1  H2  O   H1  H2  O   H1  H2  O   H1  H2  O   
H1  H2  O   H1  H2  O   H1  H2  O   H1  H2  O   H1  H2  O   H1  H2  O   H1  H2  
O   H1  H2  O   H1  H2  O   H1  H2  O   H1  H2  O   H1  H2  O   H1  H2  O   H1  
H2  O   H1  H2  O   H1  H2  O   H1  H2  O   H1  H2  O   H1  H2  O   H1  H2  O   
H1  H2  O   H1  H2  O   H1  H2  O   H1  H2  O   H1  H2  O   H1  H2  O   H1  H2  
O   H1  H2  O   H1  H2  O   H1  H2  O   H1  H2  O   H1  H2  O   H1  H2  O   H1  
H2  O   H1  H2  O   H1  H2  O   H1  H2  O   H1  H2  O   H1  H2  O   H1  H2  O   
H1  H2  O   H1  H2  O   H1  H2  O   H1  H2  O   H1  H2  O   H1  H2  O   H1  H2  
O   H1  H2  O   H1  H2  O   H1  H2  O   H1  H2  O   H1  H2  O   H1  H2  O   H1  
H2  O   H1  H2  O   H1  H2  O   H1  H2  O   H1  H2  O   H1  H2  O   H1  H2  O   
H1  H2  O   H1  H2  O   H1  H2  O   H1  H2  O   H1  H2  O   H1  H2  O   H1  H2  
O   H1  H2  O   H1  H2  O   H1  H2  O   H1  H2  O   H1  H2  O   H1  H2  O   H1  
H2  O   H1  H2  O   H1  H2  O   H1  H2  O   H1  H2  O   H1  H2  O   H1  H2  O   
H1  H2  O   H1  H2  O   H1  H2  O   H1  H2  O   H1  H2  O   H1  H2  O   H1  H2  
O   H1  H2  
%FLAG CHARGE                                                                    
%FORMAT(5E16.8)                                                                 
  8.43338977E+00 -7.03705137E+00  4.42796423E+00  1.41241047E+01 -1.37501285E+01
 -1.37501285E+01 -7.24227091E+00  3.71456119E+00 -1.22991414E+00  2.38785019E+00
 -1.49492105E+00 -3.00523994E+00 -6.75099770E-01  2.96427621E+00 -2.65349488E+00
 -3.74289686E+00  1.03329552E+00  2.08408445E-01  2.08408445E-01 -3.03765741E-01
  8.34326228E-01  8.34326228E-01 -2.32323392E+00  2.00981036E+00  2.00981036E+00
 -4.67711774E+00  4.23909009E+00 -5.28953280E+00  2.81991915E+00 -1.56505868E+00
  2.65198243E+00 -7.29360313E+00  3.17024286E+00  5.12544099E+00  1.12632036E-01
 -3.59602513E+00  2.78454966E+00 -2.81877114E+00  2.42362057E+00 -2.17036704E+00
  2.36899011E+00 -5.25062819E+00  2.75994956E+00  7.60489468E+00 -1.22145352E+01
  3.38089265E+00  1.50538247E+01 -1.41961921E+01 -1.41961921E+01  7.35769096E+00
 -5.99874472E+00  3.34725429E+00  1.12907193E+00 -3.46130766E+00 -3.88523125E+00
  2.59024528E+00 -2.71749160E+00  3.00298037E+00 -1.33174035E+00 -3.99441927E+00
  1.82223000E+01  1.82223000E+01 -1.51973982E+01  7.59869910E+00  7.59869910E+00
 -1.51973982E+01  7.59869910E+00  7.59869910E+00 -1.51973982E+01  7.59869910E+00
  7.59869910E+00 -1.51973982E+01  7.59869910E+00  7.59869910E+00 -1.51973982E+01
  7.59869910E+00  7.59869910E+00 -1.51973982E+01  7.59869910E+00  7.59869910E+00
 -1.51973982E+01  7.59869910E+00  7.59869910E+00 -1.51973982E+01  7.59869910E+00
  7.59869910E+00 -1.51973982E+01  7.59869910E+00  7.59869910E+00 -1.51973982E+01
  7.59869910E+00  7.59869910E+00 -1.51973982E+01  7.59869910E+00  7.59869910E+00
 -1.51973982E+01  7.59869910E+00  7.59869910E+00 -1.51973982E+01  7.59869910E+00
  7.59869910E+00 -1.51973982E+01  7.59869910E+00  7.59869910E+00 -1.51973982E+01
  7.59869910E+00  7.59869910E+00 -1.51973982E+01  7.59869910E+00  7.59869910E+00
 -1.51973982E+01  7.59869910E+00  7.59869910E+00 -1.51973982E+01  7.59869910E+00
  7.59869910E+00 -1.51973982E+01  7.59869910E+00  7.59869910E+00 -1.51973982E+01
  7.59869910E+00  7.59869910E+00 -1.51973982E+01  7.59869910E+00  7.59869910E+00
 -1.51973982E+01  7.59869910E+00  7.59869910E+00 -1.51973982E+01  7.59869910E+00
  7.59869910E+00 -1.51973982E+01  7.59869910E+00  7.59869910E+00 -1.51973982E+01
  7.59869910E+00  7.59869910E+00 -1.51973982E+01  7.59869910E+00  7.59869910E+00
 -1.51973982E+01  7.59869910E+00  7.59869910E+00 -1.51973982E+01  7.59869910E+00
  7.59869910E+00 -1.51973982E+01  7.59869910E+00  7.59869910E+00 -1.51973982E+01
  7.59869910E+00  7.59869910E+00 -1.51973982E+01  7.59869910E+00  7.59869910E+00
 -1.51973982E+01  7.59869910E+00  7.59869910E+00 -1.51973982E+01  7.59869910E+00
  7.59869910E+00 -1.51973982E+01  7.59869910E+00  7.59869910E+00 -1.51973982E+01
  7.59869910E+00  7.59869910E+00 -1.51973982E+01  7.59869910E+00  7.59869910E+00
 -1.51973982E+01  7.59869910E+00  7.59869910E+00 -1.51973982E+01  7.59869910E+00
  7.59869910E+00 -1.51973982E+01  7.59869910E+00  7.59869910E+00 -1.51973982E+01
  7.59869910E+00  7.59869910E+00 -1.51973982E+01  7.59869910E+00  7.59869910E+00
 -1.51973982E+01  7.59869910E+00  7.59869910E+00 -1.51973982E+01  7.59869910E+00
  7.59869910E+00 -1.51973982E+01  7.59869910E+00  7.59869910E+00 -1.51973982E+01
  7.59869910E+00  7.59869910E+00 -1.51973982E+01  7.59869910E+00  7.59869910E+00
 -1.51973982E+01  7.59869910E+00  7.59869910E+00 -1.51973982E+01  7.59869910E+00
  7.59869910E+00 -1.51973982E+01  7.59869910E+00  7.59869910E+00 -1.51973982E+01
  7.59869910E+00  7.59869910E+00 -1.51973982E+01  7.59869910E+00  7.59869910E+00
 -1.51973982E+01  7.59869910E+00  7.59869910E+00 -1.51973982E+01  7.59869910E+00
  7.59869910E+00 -1.51973982E+01  7.59869910E+00  7.59869910E+00 -1.51973982E+01
  7.59869910E+00  7.59869910E+00 -1.51973982E+01  7.59869910E+00  7.59869910E+00
 -1.51973982E+01  7.59869910E+00  7.59869910E+00 -1.51973982E+01  7.59869910E+00
  7.59869910E+00 -1.51973982E+01  7.59869910E+00  7.59869910E+00 -1.51973982E+01
  7.59869910E+00  7.59869910E+00 -1.51973982E+01  7.59869910E+00  7.59869910E+00
 -1.51973982E+01  7.59869910E+00  7.59869910E+00 -1.51973982E+01  7.59869910E+00
  7.59869910E+00 -1.51973982E+01  7.59869910E+00  7.59869910E+00 -1.51973982E+01
  7.59869910E+00  7.59869910E+00 -1.51973982E+01  7.59869910E+00  7.59869910E+00
 -1.51973982E+01  7.59869910E+00  7.59869910E+00 -1.51973982E+01  7.59869910E+00
  7.59869910E+00 -1.51973982E+01  7.59869910E+00  7.59869910E+00 -1.51973982E+01
  7.59869910E+00  7.59869910E+00 -1.51973982E+01  7.59869910E+00  7.59869910E+00
 -1.51973982E+01  7.59869910E+00  7.59869910E+00 -1.51973982E+01  7.59869910E+00
  7.59869910E+00 -1.51973982E+01  7.59869910E+00  7.59869910E+00 -1.51973982E+01
  7.59869910E+00  7.59869910E+00 -1.51973982E+01  7.59869910E+00  7.59869910E+00
 -1.51973982E+01  7.59869910E+00  7.59869910E+00 -1.51973982E+01  7.59869910E+00
  7.59869910E+00 -1.51973982E+01  7.59869910E+00  7.59869910E+00 -1.51973982E+01
  7.59869910E+00  7.59869910E+00 -1.51973982E+01  7.59869910E+00  7.59869910E+00
 -1.51973982E+01  7.59869910E+00  7.59869910E+00 -1.51973982E+01  7.59869910E+00
  7.59869910E+00 -1.51973982E+01  7.59869910E+00  7.59869910E+00 -1.51973982E+01
  7.59869910E+00  7.59869910E+00 -1.51973982E+01  7.59869910E+00  7.59869910E+00
 -1.51973982E+01  7.59869910E+00  7.59869910E+00 -1.51973982E+01  7.59869910E+00
  7.59869910E+00 -1.51973982E+01  7.59869910E+00  7.59869910E+00 -1.51973982E+01
  7.59869910E+00  7.59869910E+00 -1.51973982E+01  7.59869910E+00  7.59869910E+00
 -1.51973982E+01  7.59869910E+00  7.59869910E+00 -1.51973982E+01  7.59869910E+00
  7.59869910E+00 -1.51973982E+01  7.59869910E+00  7.59869910E+00 -1.51973982E+01
  7.59869910E+00  7.59869910E+00 -1.51973982E+01  7.59869910E+00  7.59869910E+00
 -1.51973982E+01  7.59869910E+00  7.59869910E+00 -1.51973982E+01  7.59869910E+00
  7.59869910E+00 -1.51973982E+01  7.59869910E+00  7.59869910E+00 -1.51973982E+01
  7.59869910E+00  7.59869910E+00 -1.51973982E+01  7.59869910E+00  7.59869910E+00
 -1.51973982E+01  7.59869910E+00  7.59869910E+00 -1.51973982E+01  7.59869910E+00
  7.59869910E+00 -1.51973982E+01  7.59869910E+00  7.59869910E+00 -1.51973982E+01
  7.59869910E+00  7.59869910E+00 -1.51973982E+01  7.59869910E+00  7.59869910E+00
 -1.51973982E+01  7.59869910E+00  7.59869910E+00 -1.51973982E+01  7.59869910E+00
  7.59869910E+00 -1.51973982E+01  7.59869910E+00  7.59869910E+00 -1.51973982E+01
  7.59869910E+00  7.59869910E+00 -1.51973982E+01  7.59869910E+00  7.59869910E+00
 -1.51973982E+01  7.59869910E+00  7.59869910E+00 -1.51973982E+01  7.59869910E+00
  7.59869910E+00 -1.51973982E+01  7.59869910E+00  7.59869910E+00 -1.51973982E+01
  7.59869910E+00  7.59869910E+00 -1.51973982E+01  7.59869910E+00  7.59869910E+00
 -1.51973982E+01  7.59869910E+00  7.59869910E+00 -1.51973982E+01  7.59869910E+00
  7.59869910E+00 -1.51973982E+01  7.59869910E+00  7.59869910E+00 -1.51973982E+01
  7.59869910E+00  7.59869910E+00 -1.51973982E+01  7.59869910E+00  7.59869910E+00
 -1.51973982E+01  7.59869910E+00  7.59869910E+00 -1.51973982E+01  7.59869910E+00
  7.59869910E+00 -1.51973982E+01  7.59869910E+00  7.59869910E+00 -1.51973982E+01
  7.59869910E+00  7.59869910E+00 -1.51973982E+01  7.59869910E+00  7.59869910E+00
 -1.51973982E+01  7.59869910E+00  7.59869910E+00 -1.51973982E+01  7.59869910E+00
  7.59869910E+00 -1.51973982E+01  7.59869910E+00  7.59869910E+00 -1.51973982E+01
  7.59869910E+00  7.59869910E+00 -1.51973982E+01  7.59869910E+00  7.59869910E+00
 -1.51973982E+01  7.59869910E+00  7.59869910E+00 -1.51973982E+01  7.59869910E+00
  7.59869910E+00 -1.51973982E+01  7.59869910E+00  7.59869910E+00 -1.51973982E+01
  7.59869910E+00  7.59869910E+00 -1.51973982E+01  7.59869910E+00  7.59869910E+00
 -1.51973982E+01  7.59869910E+00  7.59869910E+00 -1.51973982E+01  7.59869910E+00
  7.59869910E+00 -1.51973982E+01  7.59869910E+00  7.59869910E+00 -1.51973982E+01
  7.59869910E+00  7.59869910E+00 -1.51973982E+01  7.59869910E+00  7.59869910E+00
 -1.51973982E+01  7.59869910E+00  7.59869910E+00 -1.51973982E+01  7.59869910E+00
  7.59869910E+00 -1.51973982E+01  7.59869910E+00  7.59869910E+00 -1.51973982E+01
  7.59869910E+00  7.59869910E+00 -1.51973982E+01  7.59869910E+00  7.59869910E+00
 -1.51973982E+01  7.59869910E+00  7.59869910E+00 -1.51973982E+01  7.59869910E+00
  7.59869910E+00 -1.51973982E+01  7.59869910E+00  7.59869910E+00 -1.51973982E+01
  7.59869910E+00  7.59869910E+00 -1.51973982E+01  7.59869910E+00  7.59869910E+00
 -1.51973982E+01  7.59869910E+00  7.59869910E+00 -1.51973982E+01  7.59869910E+00
  7.59869910E+00 -1.51973982E+01  7.59869910E+00  7.59869910E+00 -1.51973982E+01
  7.59869910E+00  7.59869910E+00 -1.51973982E+01  7.59869910E+00  7.59869910E+00
 -1.51973982E+01  7.59869910E+00  7.59869910E+00 -1.51973982E+01  7.59869910E+00
  7.59869910E+00 -1.51973982E+01  7.59869910E+00  7.59869910E+00 -1.51973982E+01
  7.59869910E+00  7.59869910E+00 -1.51973982E+01  7.59869910E+00  7.59869910E+00
 -1.51973982E+01  7.59869910E+00  7.59869910E+00 -1.51973982E+01  7.59869910E+00
  7.59869910E+00 -1.51973982E+01  7.59869910E+00  7.59869910E+00 -1.51973982E+01
  7.59869910E+00  7.59869910E+00 -1.51973982E+01  7.59869910E+00  7.59869910E+00
 -1.51973982E+01  7.59869910E+00  7.59869910E+00 -1.51973982E+01  7.59869910E+00
  7.59869910E+00 -1.51973982E+01  7.59869910E+00  7.59869910E+00 -1.51973982E+01
  7.59869910E+00  7.59869910E+00 -1.51973982E+01  7.59869910E+00  7.59869910E+00
 -1.51973982E+01  7.59869910E+00  7.59869910E+00 -1.51973982E+01  7.59869910E+00
  7.59869910E+00 -1.51973982E+01  7.59869910E+00  7.59869910E+00 -1.51973982E+01
  7.59869910E+00  7.59869910E+00 -1.51973982E+01  7.59869910E+00  7.59869910E+00
 -1.51973982E+01  7.59869910E+00  7.59869910E+00 -1.51973982E+01  7.59869910E+00
  7.59869910E+00 -1.51973982E+01  7.59869910E+00  7.59869910E+00 -1.51973982E+01
  7.59869910E+00  7.59869910E+00 -1.51973982E+01  7.59869910E+00  7.59869910E+00
 -1.51973982E+01  7.59869910E+00  7.59869910E+00 -1.51973982E+01  7.59869910E+00
  7.59869910E+00 -1.51973982E+01  7.59869910E+00  7.59869910E+00 -1.51973982E+01
  7.59869910E+00  7.59869910E+00 -1.51973982E+01  7.59869910E+00  7.59869910E+00
 -1.51973982E+01  7.59869910E+00  7.59869910E+00 -1.51973982E+01  7.59869910E+00
  7.59869910E+00 -1.51973982E+01  7.59869910E+00  7.59869910E+00 -1.51973982E+01
  7.59869910E+00  7.59869910E+00 -1.51973982E+01  7.59869910E+00  7.59869910E+00
 -1.51973982E+01  7.59869910E+00  7.59869910E+00 -1.51973982E+01  7.59869910E+00
  7.59869910E+00 -1.51973982E+01  7.59869910E+00  7.59869910E+00 -1.51973982E+01
  7.59869910E+00  7.59869910E+00 -1.51973982E+01  7.59869910E+00  7.59869910E+00
 -1.51973982E+01  7.59869910E+00  7.59869910E+00 -1.51973982E+01  7.59869910E+00
  7.59869910E+00 -1.51973982E+01  7.59869910E+00  7.59869910E+00 -1.51973982E+01
  7.59869910E+00  7.59869910E+00 -1.51973982E+01  7.59869910E+00  7.59869910E+00
 -1.51973982E+01  7.59869910E+00  7.59869910E+00 -1.51973982E+01  7.59869910E+00
  7.59869910E+00 -1.51973982E+01  7.59869910E+00  7.59869910E+00 -1.51973982E+01
  7.59869910E+00  7.59869910E+00 -1.51973982E+01  7.59869910E+00  7.59869910E+00
 -1.51973982E+01  7.59869910E+00  7.59869910E+00 -1.51973982E+01  7.59869910E+00
  7.59869910E+00 -1.51973982E+01  7.59869910E+00  7.59869910E+00 -1.51973982E+01
  7.59869910E+00  7.59869910E+00 -1.51973982E+01  7.59869910E+00  7.59869910E+00
 -1.51973982E+01  7.59869910E+00  7.59869910E+00 -1.51973982E+01  7.59869910E+00
  7.59869910E+00 -1.51973982E+01  7.59869910E+00  7.59869910E+00 -1.51973982E+01
  7.59869910E+00  7.59869910E+00 -1.51973982E+01  7.59869910E+00  7.59869910E+00
 -1.51973982E+01  7.59869910E+00  7.59869910E+00 -1.51973982E+01  7.59869910E+00
  7.59869910E+00 -1.51973982E+01  7.59869910E+00  7.59869910E+00 -1.51973982E+01
  7.59869910E+00  7.59869910E+00 -1.51973982E+01  7.59869910E+00  7.59869910E+00
 -1.51973982E+01  7.59869910E+00  7.59869910E+00 -1.51973982E+01  7.59869910E+00
  7.59869910E+00 -1.51973982E+01  7.59869910E+00  7.59869910E+00 -1.51973982E+01
  7.59869910E+00  7.59869910E+00 -1.51973982E+01  7.59869910E+00  7.59869910E+00
 -1.51973982E+01  7.59869910E+00  7.59869910E+00 -1.51973982E+01  7.59869910E+00
  7.59869910E+00 -1.51973982E+01  7.59869910E+00  7.59869910E+00 -1.51973982E+01
  7.59869910E+00  7.59869910E+00 -1.51973982E+01  7.59869910E+00  7.59869910E+00
 -1.51973982E+01  7.59869910E+00  7.59869910E+00 -1.51973982E+01  7.59869910E+00
  7.59869910E+00 -1.51973982E+01  7.59869910E+00  7.59869910E+00 -1.51973982E+01
  7.59869910E+00  7.59869910E+00 -1.51973982E+01  7.59869910E+00  7.59869910E+00
 -1.51973982E+01  7.59869910E+00  7.59869910E+00 -1.51973982E+01  7.59869910E+00
  7.59869910E+00 -1.51973982E+01  7.59869910E+00  7.59869910E+00 -1.51973982E+01
  7.59869910E+00  7.59869910E+00 -1.51973982E+01  7.59869910E+00  7.59869910E+00
 -1.51973982E+01  7.59869910E+00  7.59869910E+00 -1.51973982E+01  7.59869910E+00
  7.59869910E+00 -1.51973982E+01  7.59869910E+00  7.59869910E+00 -1.51973982E+01
  7.59869910E+00  7.59869910E+00 -1.51973982E+01  7.59869910E+00  7.59869910E+00
 -1.51973982E+01  7.59869910E+00  7.59869910E+00 -1.51973982E+01  7.59869910E+00
  7.59869910E+00 -1.51973982E+01  7.59869910E+00  7.59869910E+00 -1.51973982E+01
  7.59869910E+00  7.59869910E+00 -1.51973982E+01  7.59869910E+00  7.59869910E+00
 -1.51973982E+01  7.59869910E+00  7.59869910E+00 -1.51973982E+01  7.59869910E+00
  7.59869910E+00 -1.51973982E+01  7.59869910E+00  7.59869910E+00 -1.51973982E+01
  7.59869910E+00  7.59869910E+00 -1.51973982E+01  7.59869910E+00  7.59869910E+00
 -1.51973982E+01  7.59869910E+00  7.59869910E+00 -1.51973982E+01  7.59869910E+00
  7.59869910E+00 -1.51973982E+01  7.59869910E+00  7.59869910E+00 -1.51973982E+01
  7.59869910E+00  7.59869910E+00 -1.51973982E+01  7.59869910E+00  7.59869910E+00
 -1.51973982E+01  7.59869910E+00  7.59869910E+00 -1.51973982E+01  7.59869910E+00
  7.59869910E+00 -1.51973982E+01  7.59869910E+00  7.59869910E+00 -1.51973982E+01
  7.59869910E+00  7.59869910E+00 -1.51973982E+01  7.59869910E+00  7.59869910E+00
 -1.51973982E+01  7.59869910E+00  7.59869910E+00 -1.51973982E+01  7.59869910E+00
  7.59869910E+00 -1.51973982E+01  7.59869910E+00  7.59869910E+00 -1.51973982E+01
  7.59869910E+00  7.59869910E+00 -1.51973982E+01  7.59869910E+00  7.59869910E+00
 -1.51973982E+01  7.59869910E+00  7.59869910E+00 -1.51973982E+01  7.59869910E+00
  7.59869910E+00 -1.51973982E+01  7.59869910E+00  7.59869910E+00 -1.51973982E+01
  7.59869910E+00  7.59869910E+00 -1.51973982E+01  7.59869910E+00  7.59869910E+00
 -1.51973982E+01  7.59869910E+00  7.59869910E+00 -1.51973982E+01  7.59869910E+00
  7.59869910E+00 -1.51973982E+01  7.59869910E+00  7.59869910E+00 -1.51973982E+01
  7.59869910E+00  7.59869910E+00 -1.51973982E+01  7.59869910E+00  7.59869910E+00
 -1.51973982E+01  7.59869910E+00  7.59869910E+00 -1.51973982E+01  7.59869910E+00
  7.59869910E+00 -1.51973982E+01  7.59869910E+00  7.59869910E+00 -1.51973982E+01
  7.59869910E+00  7.59869910E+00 -1.51973982E+01  7.59869910E+00  7.59869910E+00
 -1.51973982E+01  7.59869910E+00  7.59869910E+00 -1.51973982E+01  7.59869910E+00
  7.59869910E+00 -1.51973982E+01  7.59869910E+00  7.59869910E+00 -1.51973982E+01
  7.59869910E+00  7.59869910E+00 -1.51973982E+01  7.59869910E+00  7.59869910E+00
 -1.51973982E+01  7.59869910E+00  7.59869910E+00 -1.51973982E+01  7.59869910E+00
  7.59869910E+00 -1.51973982E+01  7.59869910E+00  7.59869910E+00 -1.51973982E+01
  7.59869910E+00  7.59869910E+00 -1.51973982E+01  7.59869910E+00  7.59869910E+00
 -1.51973982E+01  7.59869910E+00  7.59869910E+00 -1.51973982E+01  7.59869910E+00
  7.59869910E+00 -1.51973982E+01  7.59869910E+00  7.59869910E+00 -1.51973982E+01
  7.59869910E+00  7.59869910E+00 -1.51973982E+01  7.59869910E+00  7.59869910E+00
 -1.51973982E+01  7.59869910E+00  7.59869910E+00 -1.51973982E+01  7.59869910E+00
  7.59869910E+00 -1.51973982E+01  7.59869910E+00  7.59869910E+00 -1.51973982E+01
  7.59869910E+00  7.59869910E+00 -1.51973982E+01  7.59869910E+00  7.59869910E+00
 -1.51973982E+01  7.59869910E+00  7.59869910E+00 -1.51973982E+01  7.59869910E+00
  7.59869910E+00 -1.51973982E+01  7.59869910E+00  7.59869910E+00 -1.51973982E+01
  7.59869910E+00  7.59869910E+00 -1.51973982E+01  7.59869910E+00  7.59869910E+00
 -1.51973982E+01  7.59869910E+00  7.59869910E+00 -1.51973982E+01  7.59869910E+00
  7.59869910E+00 -1.51973982E+01  7.59869910E+00  7.59869910E+00 -1.51973982E+01
  7.59869910E+00  7.59869910E+00 -1.51973982E+01  7.59869910E+00  7.59869910E+00
 -1.51973982E+01  7.59869910E+00  7.59869910E+00 -1.51973982E+01  7.59869910E+00
  7.59869910E+00 -1.51973982E+01  7.59869910E+00  7.59869910E+00 -1.51973982E+01
  7.59869910E+00  7.59869910E+00 -1.51973982E+01  7.59869910E+00  7.59869910E+00
 -1.51973982E+01  7.59869910E+00  7.59869910E+00 -1.51973982E+01  7.59869910E+00
  7.59869910E+00 -1.51973982E+01  7.59869910E+00  7.59869910E+00 -1.51973982E+01
  7.59869910E+00  7.59869910E+00 -1.51973982E+01  7.59869910E+00  7.59869910E+00
 -1.51973982E+01  7.59869910E+00  7.59869910E+00 -1.51973982E+01  7.59869910E+00
  7.59869910E+00 -1.51973982E+01  7.59869910E+00  7.59869910E+00 -1.51973982E+01
  7.59869910E+00  7.59869910E+00 -1.51973982E+01  7.59869910E+00  7.59869910E+00
 -1.51973982E+01  7.59869910E+00  7.59869910E+00 -1.51973982E+01  7.59869910E+00
  7.59869910E+00 -1.51973982E+01  7.59869910E+00  7.59869910E+00 -1.51973982E+01
  7.59869910E+00  7.59869910E+00 -1.51973982E+01  7.59869910E+00  7.59869910E+00
 -1.51973982E+01  7.59869910E+00  7.59869910E+00 -1.51973982E+01  7.59869910E+00
  7.59869910E+00 -1.51973982E+01  7.59869910E+00  7.59869910E+00 -1.51973982E+01
  7.59869910E+00  7.59869910E+00 -1.51973982E+01  7.59869910E+00  7.59869910E+00
 -1.51973982E+01  7.59869910E+00  7.59869910E+00 -1.51973982E+01  7.59869910E+00
  7.59869910E+00 -1.51973982E+01  7.59869910E+00  7.59869910E+00 -1.51973982E+01
  7.59869910E+00  7.59869910E+00 -1.51973982E+01  7.59869910E+00  7.59869910E+00
 -1.51973982E+01  7.59869910E+00  7.59869910E+00 -1.51973982E+01  7.59869910E+00
  7.59869910E+00 -1.51973982E+01  7.59869910E+00  7.59869910E+00 -1.51973982E+01
  7.59869910E+00  7.59869910E+00 -1.51973982E+01  7.59869910E+00  7.59869910E+00
 -1.51973982E+01  7.59869910E+00  7.59869910E+00 -1.51973982E+01  7.59869910E+00
  7.59869910E+00 -1.51973982E+01  7.59869910E+00  7.59869910E+00 -1.51973982E+01
  7.59869910E+00  7.59869910E+00 -1.51973982E+01  7.59869910E+00  7.59869910E+00
 -1.51973982E+01  7.59869910E+00  7.59869910E+00 -1.51973982E+01  7.59869910E+00
  7.59869910E+00 -1.51973982E+01  7.59869910E+00  7.59869910E+00 -1.51973982E+01
  7.59869910E+00  7.59869910E+00 -1.51973982E+01  7.59869910E+00  7.59869910E+00
 -1.51973982E+01  7.59869910E+00  7.59869910E+00 -1.51973982E+01  7.59869910E+00
  7.59869910E+00 -1.51973982E+01  7.59869910E+00  7.59869910E+00 -1.51973982E+01
  7.59869910E+00  7.59869910E+00 -1.51973982E+01  7.59869910E+00  7.59869910E+00
 -1.51973982E+01  7.59869910E+00  7.59869910E+00 -1.51973982E+01  7.59869910E+00
  7.59869910E+00 -1.51973982E+01  7.59869910E+00  7.59869910E+00 -1.51973982E+01
  7.59869910E+00  7.59869910E+00 -1.51973982E+01  7.59869910E+00  7.59869910E+00
 -1.51973982E+01  7.59869910E+00  7.59869910E+00 -1.51973982E+01  7.59869910E+00
  7.59869910E+00 -1.51973982E+01  7.59869910E+00  7.59869910E+00 -1.51973982E+01
  7.59869910E+00  7.59869910E+00 -1.51973982E+01  7.59869910E+00  7.59869910E+00
 -1.51973982E+01  7.59869910E+00  7.59869910E+00 -1.51973982E+01  7.59869910E+00
  7.59869910E+00 -1.51973982E+01  7.59869910E+00  7.59869910E+00 -1.51973982E+01
  7.59869910E+00  7.59869910E+00 -1.51973982E+01  7.59869910E+00  7.59869910E+00
 -1.51973982E+01  7.59869910E+00  7.59869910E+00 -1.51973982E+01  7.59869910E+00
  7.59869910E+00 -1.51973982E+01  7.59869910E+00  7.59869910E+00 -1.51973982E+01
  7.59869910E+00  7.59869910E+00 -1.51973982E+01  7.59869910E+00  7.59869910E+00
 -1.51973982E+01  7.59869910E+00  7.59869910E+00 -1.51973982E+01  7.59869910E+00
  7.59869910E+00 -1.51973982E+01  7.59869910E+00  7.59869910E+00 -1.51973982E+01
  7.59869910E+00  7.59869910E+00 -1.51973982E+01  7.59869910E+00  7.59869910E+00
 -1.51973982E+01  7.59869910E+00  7.59869910E+00 -1.51973982E+01  7.59869910E+00
  7.59869910E+00 -1.51973982E+01  7.59869910E+00  7.59869910E+00 -1.51973982E+01
  7.59869910E+00  7.59869910E+00 -1.51973982E+01  7.59869910E+00  7.59869910E+00
 -1.51973982E+01  7.59869910E+00  7.59869910E+00 -1.51973982E+01  7.59869910E+00
  7.59869910E+00 -1.51973982E+01  7.59869910E+00  7.59869910E+00 -1.51973982E+01
  7.59869910E+00  7.59869910E+00 -1.51973982E+01  7.59869910E+00  7.59869910E+00
 -1.51973982E+01  7.59869910E+00  7.59869910E+00 -1.51973982E+01  7.59869910E+00
  7.59869910E+00 -1.51973982E+01  7.59869910E+00  7.59869910E+00 -1.51973982E+01
  7.59869910E+00  7.59869910E+00 -1.51973982E+01  7.59869910E+00  7.59869910E+00
 -1.51973982E+01  7.59869910E+00  7.59869910E+00 -1.51973982E+01  7.59869910E+00
  7.59869910E+00 -1.51973982E+01  7.59869910E+00  7.59869910E+00 -1.51973982E+01
  7.59869910E+00  7.59869910E+00 -1.51973982E+01  7.59869910E+00  7.59869910E+00
 -1.51973982E+01  7.59869910E+00  7.59869910E+00 -1.51973982E+01  7.59869910E+00
  7.59869910E+00 -1.51973982E+01  7.59869910E+00  7.59869910E+00 -1.51973982E+01
  7.59869910E+00  7.59869910E+00 -1.51973982E+01  7.59869910E+00  7.59869910E+00
 -1.51973982E+01  7.59869910E+00  7.59869910E+00 -1.51973982E+01  7.59869910E+00
  7.59869910E+00 -1.51973982E+01  7.59869910E+00  7.59869910E+00 -1.51973982E+01
  7.59869910E+00  7.59869910E+00 -1.51973982E+01  7.59869910E+00  7.59869910E+00
 -1.51973982E+01  7.59869910E+00  7.59869910E+00 -1.51973982E+01  7.59869910E+00
  7.59869910E+00 -1.51973982E+01  7.59869910E+00  7.59869910E+00 -1.51973982E+01
  7.59869910E+00  7.59869910E+00 -1.51973982E+01  7.59869910E+00  7.59869910E+00
 -1.51973982E+01  7.59869910E+00  7.59869910E+00 -1.51973982E+01  7.59869910E+00
  7.59869910E+00 -1.51973982E+01  7.59869910E+00  7.59869910E+00 -1.51973982E+01
  7.59869910E+00  7.59869910E+00 -1.51973982E+01  7.59869910E+00  7.59869910E+00
 -1.51973982E+01  7.59869910E+00  7.59869910E+00 -1.51973982E+01  7.59869910E+00
  7.59869910E+00 -1.51973982E+01  7.59869910E+00  7.59869910E+00 -1.51973982E+01
  7.59869910E+00  7.59869910E+00 -1.51973982E+01  7.59869910E+00  7.59869910E+00
 -1.51973982E+01  7.59869910E+00  7.59869910E+00 -1.51973982E+01  7.59869910E+00
  7.59869910E+00 -1.51973982E+01  7.59869910E+00  7.59869910E+00 -1.51973982E+01
  7.59869910E+00  7.59869910E+00 -1.51973982E+01  7.59869910E+00  7.59869910E+00
 -1.51973982E+01  7.59869910E+00  7.59869910E+00 -1.51973982E+01  7.59869910E+00
  7.59869910E+00 -1.51973982E+01  7.59869910E+00  7.59869910E+00 -1.51973982E+01
  7.59869910E+00  7.59869910E+00 -1.51973982E+01  7.59869910E+00  7.59869910E+00
 -1.51973982E+01  7.59869910E+00  7.59869910E+00 -1.51973982E+01  7.59869910E+00
  7.59869910E+00 -1.51973982E+01  7.59869910E+00  7.59869910E+00 -1.51973982E+01
  7.59869910E+00  7.59869910E+00 -1.51973982E+01  7.59869910E+00  7.59869910E+00
 -1.51973982E+01  7.59869910E+00  7.59869910E+00 -1.51973982E+01  7.59869910E+00
  7.59869910E+00 -1.51973982E+01  7.59869910E+00  7.59869910E+00 -1.51973982E+01
  7.59869910E+00  7.59869910E+00 -1.51973982E+01  7.59869910E+00  7.59869910E+00
 -1.51973982E+01  7.59869910E+00  7.59869910E+00 -1.51973982E+01  7.59869910E+00
  7.59869910E+00 -1.51973982E+01  7.59869910E+00  7.59869910E+00 -1.51973982E+01
  7.59869910E+00  7.59869910E+00 -1.51973982E+01  7.59869910E+00  7.59869910E+00
 -1.51973982E+01  7.59869910E+00  7.59869910E+00 -1.51973982E+01  7.59869910E+00
  7.59869910E+00 -1.51973982E+01  7.59869910E+00  7.59869910E+00 -1.51973982E+01
  7.59869910E+00  7.59869910E+00 -1.51973982E+01  7.59869910E+00  7.59869910E+00
 -1.51973982E+01  7.59869910E+00  7.59869910E+00 -1.51973982E+01  7.59869910E+00
  7.59869910E+00 -1.51973982E+01  7.59869910E+00  7.59869910E+00 -1.51973982E+01
  7.59869910E+00  7.59869910E+00 -1.51973982E+01  7.59869910E+00  7.59869910E+00
 -1.51973982E+01  7.59869910E+00  7.59869910E+00 -1.51973982E+01  7.59869910E+00
  7.59869910E+00 -1.51973982E+01  7.59869910E+00  7.59869910E+00 -1.51973982E+01
  7.59869910E+00  7.59869910E+00 -1.51973982E+01  7.59869910E+00  7.59869910E+00
 -1.51973982E+01  7.59869910E+00  7.59869910E+00 -1.51973982E+01  7.59869910E+00
  7.59869910E+00 -1.51973982E+01  7.59869910E+00  7.59869910E+00 -1.51973982E+01
  7.59869910E+00  7.59869910E+00 -1.51973982E+01  7.59869910E+00  7.59869910E+00
 -1.51973982E+01  7.59869910E+00  7.59869910E+00 -1.51973982E+01  7.59869910E+00
  7.59869910E+00 -1.51973982E+01  7.59869910E+00  7.59869910E+00 -1.51973982E+01
  7.59869910E+00  7.59869910E+00 -1.51973982E+01  7.59869910E+00  7.59869910E+00
 -1.51973982E+01  7.59869910E+00  7.59869910E+00 -1.51973982E+01  7.59869910E+00
  7.59869910E+00 -1.51973982E+01  7.59869910E+00  7.59869910E+00 -1.51973982E+01
  7.59869910E+00  7.59869910E+00 -1.51973982E+01  7.59869910E+00  7.59869910E+00
 -1.51973982E+01  7.59869910E+00  7.59869910E+00 -1.51973982E+01  7.59869910E+00
  7.59869910E+00 -1.51973982E+01  7.59869910E+00  7.59869910E+00 -1.51973982E+01
  7.59869910E+00  7.59869910E+00 -1.51973982E+01  7.59869910E+00  7.59869910E+00
 -1.51973982E+01  7.59869910E+00  7.59869910E+00 -1.51973982E+01  7.59869910E+00
  7.59869910E+00 -1.51973982E+01  7.59869910E+00  7.59869910E+00 -1.51973982E+01
  7.59869910E+00  7.59869910E+00 -1.51973982E+01  7.59869910E+00  7.59869910E+00
 -1.51973982E+01  7.59869910E+00  7.59869910E+00 -1.51973982E+01  7.59869910E+00
  7.59869910E+00 -1.51973982E+01  7.59869910E+00  7.59869910E+00 -1.51973982E+01
  7.59869910E+00  7.59869910E+00 -1.51973982E+01  7.59869910E+00  7.59869910E+00
 -1.51973982E+01  7.59869910E+00  7.59869910E+00 -1.51973982E+01  7.59869910E+00
  7.59869910E+00 -1.51973982E+01  7.59869910E+00  7.59869910E+00 -1.51973982E+01
  7.59869910E+00  7.59869910E+00 -1.51973982E+01  7.59869910E+00  7.59869910E+00
 -1.51973982E+01  7.59869910E+00  7.59869910E+00 -1.51973982E+01  7.59869910E+00
  7.59869910E+00 -1.51973982E+01  7.59869910E+00  7.59869910E+00 -1.51973982E+01
  7.59869910E+00  7.59869910E+00 -1.51973982E+01  7.59869910E+00  7.59869910E+00
 -1.51973982E+01  7.59869910E+00  7.59869910E+00 -1.51973982E+01  7.59869910E+00
  7.59869910E+00 -1.51973982E+01  7.59869910E+00  7.59869910E+00 -1.51973982E+01
  7.59869910E+00  7.59869910E+00 -1.51973982E+01  7.59869910E+00  7.59869910E+00
 -1.51973982E+01  7.59869910E+00  7.59869910E+00 -1.51973982E+01  7.59869910E+00
  7.59869910E+00 -1.51973982E+01  7.59869910E+00  7.59869910E+00 -1.51973982E+01
  7.59869910E+00  7.59869910E+00 -1.51973982E+01  7.59869910E+00  7.59869910E+00
 -1.51973982E+01  7.59869910E+00  7.59869910E+00 -1.51973982E+01  7.59869910E+00
  7.59869910E+00 -1.51973982E+01  7.59869910E+00  7.59869910E+00 -1.51973982E+01
  7.59869910E+00  7.59869910E+00 -1.51973982E+01  7.59869910E+00  7.59869910E+00
 -1.51973982E+01  7.59869910E+00  7.59869910E+00 -1.51973982E+01  7.59869910E+00
  7.59869910E+00 -1.51973982E+01  7.59869910E+00  7.59869910E+00 -1.51973982E+01
  7.59869910E+00  7.59869910E+00 -1.51973982E+01  7.59869910E+00  7.59869910E+00
 -1.51973982E+01  7.59869910E+00  7.59869910E+00 -1.51973982E+01  7.59869910E+00
  7.59869910E+00 -1.51973982E+01  7.59869910E+00  7.59869910E+00 -1.51973982E+01
  7.59869910E+00  7.59869910E+00 -1.51973982E+01  7.59869910E+00  7.59869910E+00
 -1.51973982E+01  7.59869910E+00  7.59869910E+00 -1.51973982E+01  7.59869910E+00
  7.59869910E+00 -1.51973982E+01  7.59869910E+00  7.59869910E+00 -1.51973982E+01
  7.59869910E+00  7.59869910E+00 -1.51973982E+01  7.59869910E+00  7.59869910E+00
 -1.51973982E+01  7.59869910E+00  7.59869910E+00 -1.51973982E+01  7.59869910E+00
  7.59869910E+00 -1.51973982E+01  7.59869910E+00  7.59869910E+00 -1.51973982E+01
  7.59869910E+00  7.59869910E+00 -1.51973982E+01  7.59869910E+00  7.59869910E+00
 -1.51973982E+01  7.59869910E+00  7.59869910E+00 -1.51973982E+01  7.59869910E+00
  7.59869910E+00 -1.51973982E+01  7.59869910E+00  7.59869910E+00 -1.51973982E+01
  7.59869910E+00  7.59869910E+00 -1.51973982E+01  7.59869910E+00  7.59869910E+00
 -1.51973982E+01  7.59869910E+00  7.59869910E+00 -1.51973982E+01  7.59869910E+00
  7.59869910E+00 -1.51973982E+01  7.59869910E+00  7.59869910E+00 -1.51973982E+01
  7.59869910E+00  7.59869910E+00 -1.51973982E+01  7.59869910E+00  7.59869910E+00
 -1.51973982E+01  7.59869910E+00  7.59869910E+00 -1.51973982E+01  7.59869910E+00
  7.59869910E+00 -1.51973982E+01  7.59869910E+00  7.59869910E+00 -1.51973982E+01
  7.59869910E+00  7.59869910E+00 -1.51973982E+01  7.59869910E+00  7.59869910E+00
 -1.51973982E+01  7.59869910E+00  7.59869910E+00 -1.51973982E+01  7.59869910E+00
  7.59869910E+00 -1.51973982E+01  7.59869910E+00  7.59869910E+00 -1.51973982E+01
  7.59869910E+00  7.59869910E+00 -1.51973982E+01  7.59869910E+00  7.59869910E+00
 -1.51973982E+01  7.59869910E+00  7.59869910E+00 -1.51973982E+01  7.59869910E+00
  7.59869910E+00 -1.51973982E+01  7.59869910E+00  7.59869910E+00 -1.51973982E+01
  7.59869910E+00  7.59869910E+00 -1.51973982E+01  7.59869910E+00  7.59869910E+00
 -1.51973982E+01  7.59869910E+00  7.59869910E+00 -1.51973982E+01  7.59869910E+00
  7.59869910E+00 -1.51973982E+01  7.59869910E+00  7.59869910E+00 -1.51973982E+01
  7.59869910E+00  7.59869910E+00 -1.51973982E+01  7.59869910E+00  7.59869910E+00
 -1.51973982E+01  7.59869910E+00  7.59869910E+00 -1.51973982E+01  7.59869910E+00
  7.59869910E+00 -1.51973982E+01  7.59869910E+00  7.59869910E+00 -1.51973982E+01
  7.59869910E+00  7.59869910E+00 -1.51973982E+01  7.59869910E+00  7.59869910E+00
 -1.51973982E+01  7.59869910E+00  7.59869910E+00 -1.51973982E+01  7.59869910E+00
  7.59869910E+00 -1.51973982E+01  7.59869910E+00  7.59869910E+00 -1.51973982E+01
  7.59869910E+00  7.59869910E+00 -1.51973982E+01  7.59869910E+00  7.59869910E+00
 -1.51973982E+01  7.59869910E+00  7.59869910E+00 -1.51973982E+01  7.59869910E+00
  7.59869910E+00 -1.51973982E+01  7.59869910E+00  7.59869910E+00 -1.51973982E+01
  7.59869910E+00  7.59869910E+00 -1.51973982E+01  7.59869910E+00  7.59869910E+00
 -1.51973982E+01  7.59869910E+00  7.59869910E+00 -1.51973982E+01  7.59869910E+00
  7.59869910E+00 -1.51973982E+01  7.59869910E+00  7.59869910E+00 -1.51973982E+01
  7.59869910E+00  7.59869910E+00 -1.51973982E+01  7.59869910E+00  7.59869910E+00
 -1.51973982E+01  7.59869910E+00  7.59869910E+00 -1.51973982E+01  7.59869910E+00
  7.59869910E+00 -1.51973982E+01  7.59869910E+00  7.59869910E+00 -1.51973982E+01
  7.59869910E+00  7.59869910E+00 -1.51973982E+01  7.59869910E+00  7.59869910E+00
 -1.51973982E+01  7.59869910E+00  7.59869910E+00 -1.51973982E+01  7.59869910E+00
  7.59869910E+00 -1.51973982E+01  7.59869910E+00  7.59869910E+00 -1.51973982E+01
  7.59869910E+00  7.59869910E+00 -1.51973982E+01  7.59869910E+00  7.59869910E+00
 -1.51973982E+01  7.59869910E+00  7.59869910E+00 -1.51973982E+01  7.59869910E+00
  7.59869910E+00 -1.51973982E+01  7.59869910E+00  7.59869910E+00 -1.51973982E+01
  7.59869910E+00  7.59869910E+00 -1.51973982E+01  7.59869910E+00  7.59869910E+00
 -1.51973982E+01  7.59869910E+00  7.59869910E+00 -1.51973982E+01  7.59869910E+00
  7.59869910E+00 -1.51973982E+01  7.59869910E+00  7.59869910E+00 -1.51973982E+01
  7.59869910E+00  7.59869910E+00 -1.51973982E+01  7.59869910E+00  7.59869910E+00
 -1.51973982E+01  7.59869910E+00  7.59869910E+00 -1.51973982E+01  7.59869910E+00
  7.59869910E+00 -1.51973982E+01  7.59869910E+00  7.59869910E+00 -1.51973982E+01
  7.59869910E+00  7.59869910E+00 -1.51973982E+01  7.59869910E+00  7.59869910E+00
 -1.51973982E+01  7.59869910E+00  7.59869910E+00 -1.51973982E+01  7.59869910E+00
  7.59869910E+00 -1.51973982E+01  7.59869910E+00  7.59869910E+00 -1.51973982E+01
  7.59869910E+00  7.59869910E+00 -1.51973982E+01  7.59869910E+00  7.59869910E+00
 -1.51973982E+01  7.59869910E+00  7.59869910E+00 -1.51973982E+01  7.59869910E+00
  7.59869910E+00 -1.51973982E+01  7.59869910E+00  7.59869910E+00 -1.51973982E+01
  7.59869910E+00  7.59869910E+00 -1.51973982E+01  7.59869910E+00  7.59869910E+00
 -1.51973982E+01  7.59869910E+00  7.59869910E+00 -1.51973982E+01  7.59869910E+00
  7.59869910E+00 -1.51973982E+01  7.59869910E+00  7.59869910E+00 -1.51973982E+01
  7.59869910E+00  7.59869910E+00 -1.51973982E+01  7.59869910E+00  7.59869910E+00
 -1.51973982E+01  7.59869910E+00  7.59869910E+00 -1.51973982E+01  7.59869910E+00
  7.59869910E+00 -1.51973982E+01  7.59869910E+00  7.59869910E+00 -1.51973982E+01
  7.59869910E+00  7.59869910E+00 -1.51973982E+01  7.59869910E+00  7.59869910E+00
 -1.51973982E+01  7.59869910E+00  7.59869910E+00 -1.51973982E+01  7.59869910E+00
  7.59869910E+00 -1.51973982E+01  7.59869910E+00  7.59869910E+00 -1.51973982E+01
  7.59869910E+00  7.59869910E+00 -1.51973982E+01  7.59869910E+00  7.59869910E+00
 -1.51973982E+01  7.59869910E+00  7.59869910E+00 -1.51973982E+01  7.59869910E+00
  7.59869910E+00 -1.51973982E+01  7.59869910E+00  7.59869910E+00 -1.51973982E+01
  7.59869910E+00  7.59869910E+00 -1.51973982E+01  7.59869910E+00  7.59869910E+00
 -1.51973982E+01  7.59869910E+00  7.59869910E+00 -1.51973982E+01  7.59869910E+00
  7.59869910E+00 -1.51973982E+01  7.59869910E+00  7.59869910E+00 -1.51973982E+01
  7.59869910E+00  7.59869910E+00 -1.51973982E+01  7.59869910E+00  7.59869910E+00
 -1.51973982E+01  7.59869910E+00  7.59869910E+00 -1.51973982E+01  7.59869910E+00
  7.59869910E+00 -1.51973982E+01  7.59869910E+00  7.59869910E+00 -1.51973982E+01
  7.59869910E+00  7.59869910E+00 -1.51973982E+01  7.59869910E+00  7.59869910E+00
 -1.51973982E+01  7.59869910E+00  7.59869910E+00 -1.51973982E+01  7.59869910E+00
  7.59869910E+00 -1.51973982E+01  7.59869910E+00  7.59869910E+00 -1.51973982E+01
  7.59869910E+00  7.59869910E+00 -1.51973982E+01  7.59869910E+00  7.59869910E+00
 -1.51973982E+01  7.59869910E+00  7.59869910E+00 -1.51973982E+01  7.59869910E+00
  7.59869910E+00 -1.51973982E+01  7.59869910E+00  7.59869910E+00 -1.51973982E+01
  7.59869910E+00  7.59869910E+00 -1.51973982E+01  7.59869910E+00  7.59869910E+00
 -1.51973982E+01  7.59869910E+00  7.59869910E+00 -1.51973982E+01  7.59869910E+00
  7.59869910E+00 -1.51973982E+01  7.59869910E+00  7.59869910E+00 -1.51973982E+01
  7.59869910E+00  7.59869910E+00 -1.51973982E+01  7.59869910E+00  7.59869910E+00
 -1.51973982E+01  7.59869910E+00  7.59869910E+00 -1.51973982E+01  7.59869910E+00
  7.59869910E+00 -1.51973982E+01  7.59869910E+00  7.59869910E+00 -1.51973982E+01
  7.59869910E+00  7.59869910E+00 -1.51973982E+01  7.59869910E+00  7.59869910E+00
 -1.51973982E+01  7.59869910E+00  7.59869910E+00 -1.51973982E+01  7.59869910E+00
  7.59869910E+00 -1.51973982E+01  7.59869910E+00  7.59869910E+00 -1.51973982E+01
  7.59869910E+00  7.59869910E+00 -1.51973982E+01  7.59869910E+00  7.59869910E+00
 -1.51973982E+01  7.59869910E+00  7.59869910E+00 -1.51973982E+01  7.59869910E+00
  7.59869910E+00 -1.51973982E+01  7.59869910E+00  7.59869910E+00 -1.51973982E+01
  7.59869910E+00  7.59869910E+00 -1.51973982E+01  7.59869910E+00  7.59869910E+00
 -1.51973982E+01  7.59869910E+00  7.59869910E+00 -1.51973982E+01  7.59869910E+00
  7.59869910E+00 -1.51973982E+01  7.59869910E+00  7.59869910E+00 -1.51973982E+01
  7.59869910E+00  7.59869910E+00 -1.51973982E+01  7.59869910E+00  7.59869910E+00
 -1.51973982E+01  7.59869910E+00  7.59869910E+00 -1.51973982E+01  7.59869910E+00
  7.59869910E+00 -1.51973982E+01  7.59869910E+00  7.59869910E+00 -1.51973982E+01
  7.59869910E+00  7.59869910E+00 -1.51973982E+01  7.59869910E+00  7.59869910E+00
 -1.51973982E+01  7.59869910E+00  7.59869910E+00 -1.51973982E+01  7.59869910E+00
  7.59869910E+00 -1.51973982E+01  7.59869910E+00  7.59869910E+00 -1.51973982E+01
  7.59869910E+00  7.59869910E+00 -1.51973982E+01  7.59869910E+00  7.59869910E+00
 -1.51973982E+01  7.59869910E+00  7.59869910E+00 -1.51973982E+01  7.59869910E+00
  7.59869910E+00 -1.51973982E+01  7.59869910E+00  7.59869910E+00 -1.51973982E+01
  7.59869910E+00  7.59869910E+00 -1.51973982E+01  7.59869910E+00  7.59869910E+00
 -1.51973982E+01  7.59869910E+00  7.59869910E+00 -1.51973982E+01  7.59869910E+00
  7.59869910E+00 -1.51973982E+01  7.59869910E+00  7.59869910E+00 -1.51973982E+01
  7.59869910E+00  7.59869910E+00 -1.51973982E+01  7.59869910E+00  7.59869910E+00
 -1.51973982E+01  7.59869910E+00  7.59869910E+00 -1.51973982E+01  7.59869910E+00
  7.59869910E+00 -1.51973982E+01  7.59869910E+00  7.59869910E+00 -1.51973982E+01
  7.59869910E+00  7.59869910E+00 -1.51973982E+01  7.59869910E+00  7.59869910E+00
 -1.51973982E+01  7.59869910E+00  7.59869910E+00 -1.51973982E+01  7.59869910E+00
  7.59869910E+00 -1.51973982E+01  7.59869910E+00  7.59869910E+00 -1.51973982E+01
  7.59869910E+00  7.59869910E+00 -1.51973982E+01  7.59869910E+00  7.59869910E+00
 -1.51973982E+01  7.59869910E+00  7.59869910E+00 -1.51973982E+01  7.59869910E+00
  7.59869910E+00 -1.51973982E+01  7.59869910E+00  7.59869910E+00 -1.51973982E+01
  7.59869910E+00  7.59869910E+00 -1.51973982E+01  7.59869910E+00  7.59869910E+00
 -1.51973982E+01  7.59869910E+00  7.59869910E+00 -1.51973982E+01  7.59869910E+00
  7.59869910E+00 -1.51973982E+01  7.59869910E+00  7.59869910E+00 -1.51973982E+01
  7.59869910E+00  7.59869910E+00 -1.51973982E+01  7.59869910E+00  7.59869910E+00
 -1.51973982E+01  7.59869910E+00  7.59869910E+00 -1.51973982E+01  7.59869910E+00
  7.59869910E+00 -1.51973982E+01  7.59869910E+00  7.59869910E+00 -1.51973982E+01
  7.59869910E+00  7.59869910E+00 -1.51973982E+01  7.59869910E+00  7.59869910E+00
 -1.51973982E+01  7.59869910E+00  7.59869910E+00 -1.51973982E+01  7.59869910E+00
  7.59869910E+00 -1.51973982E+01  7.59869910E+00  7.59869910E+00 -1.51973982E+01
  7.59869910E+00  7.59869910E+00 -1.51973982E+01  7.59869910E+00  7.59869910E+00
 -1.51973982E+01  7.59869910E+00  7.59869910E+00 -1.51973982E+01  7.59869910E+00
  7.59869910E+00 -1.51973982E+01  7.59869910E+00  7.59869910E+00 -1.51973982E+01
  7.59869910E+00  7.59869910E+00 -1.51973982E+01  7.59869910E+00  7.59869910E+00
 -1.51973982E+01  7.59869910E+00  7.59869910E+00 -1.51973982E+01  7.59869910E+00
  7.59869910E+00 -1.51973982E+01  7.59869910E+00  7.59869910E+00 -1.51973982E+01
  7.59869910E+00  7.59869910E+00 -1.51973982E+01  7.59869910E+00  7.59869910E+00
 -1.51973982E+01  7.59869910E+00  7.59869910E+00 -1.51973982E+01  7.59869910E+00
  7.59869910E+00 -1.51973982E+01  7.59869910E+00  7.59869910E+00 -1.51973982E+01
  7.59869910E+00  7.59869910E+00 -1.51973982E+01  7.59869910E+00  7.59869910E+00
 -1.51973982E+01  7.59869910E+00  7.59869910E+00 -1.51973982E+01  7.59869910E+00
  7.59869910E+00 -1.51973982E+01  7.59869910E+00  7.59869910E+00 -1.51973982E+01
  7.59869910E+00  7.59869910E+00 -1.51973982E+01  7.59869910E+00  7.59869910E+00
 -1.51973982E+01  7.59869910E+00  7.59869910E+00 -1.51973982E+01  7.59869910E+00
  7.59869910E+00 -1.51973982E+01  7.59869910E+00  7.59869910E+00 -1.51973982E+01
  7.59869910E+00  7.59869910E+00 -1.51973982E+01  7.59869910E+00  7.59869910E+00
 -1.51973982E+01  7.59869910E+00  7.59869910E+00 -1.51973982E+01  7.59869910E+00
  7.59869910E+00 -1.51973982E+01  7.59869910E+00  7.59869910E+00 -1.51973982E+01
  7.59869910E+00  7.59869910E+00 -1.51973982E+01  7.59869910E+00  7.59869910E+00
 -1.51973982E+01  7.59869910E+00  7.59869910E+00 -1.51973982E+01  7.59869910E+00
  7.59869910E+00 -1.51973982E+01  7.59869910E+00  7.59869910E+00 -1.51973982E+01
  7.59869910E+00  7.59869910E+00 -1.51973982E+01  7.59869910E+00  7.59869910E+00
 -1.51973982E+01  7.59869910E+00  7.59869910E+00 -1.51973982E+01  7.59869910E+00
  7.59869910E+00 -1.51973982E+01  7.59869910E+00  7.59869910E+00 -1.51973982E+01
  7.59869910E+00  7.59869910E+00 -1.51973982E+01  7.59869910E+00  7.59869910E+00
 -1.51973982E+01  7.59869910E+00  7.59869910E+00 -1.51973982E+01  7.59869910E+00
  7.59869910E+00 -1.51973982E+01  7.59869910E+00  7.59869910E+00 -1.51973982E+01
  7.59869910E+00  7.59869910E+00 -1.51973982E+01  7.59869910E+00  7.59869910E+00
 -1.51973982E+01  7.59869910E+00  7.59869910E+00 -1.51973982E+01  7.59869910E+00
  7.59869910E+00 -1.51973982E+01  7.59869910E+00  7.59869910E+00 -1.51973982E+01
  7.59869910E+00  7.59869910E+00 -1.51973982E+01  7.59869910E+00  7.59869910E+00
 -1.51973982E+01  7.59869910E+00  7.59869910E+00 -1.51973982E+01  7.59869910E+00
  7.59869910E+00 -1.51973982E+01  7.59869910E+00  7.59869910E+00 -1.51973982E+01
  7.59869910E+00  7.59869910E+00 -1.51973982E+01  7.59869910E+00  7.59869910E+00
 -1.51973982E+01  7.59869910E+00  7.59869910E+00 -1.51973982E+01  7.59869910E+00
  7.59869910E+00 -1.51973982E+01  7.59869910E+00  7.59869910E+00 -1.51973982E+01
  7.59869910E+00  7.59869910E+00 -1.51973982E+01  7.59869910E+00  7.59869910E+00
 -1.51973982E+01  7.59869910E+00  7.59869910E+00 -1.51973982E+01  7.59869910E+00
  7.59869910E+00 -1.51973982E+01  7.59869910E+00  7.59869910E+00 -1.51973982E+01
  7.59869910E+00  7.59869910E+00 -1.51973982E+01  7.59869910E+00  7.59869910E+00
 -1.51973982E+01  7.59869910E+00  7.59869910E+00 -1.51973982E+01  7.59869910E+00
  7.59869910E+00 -1.51973982E+01  7.59869910E+00  7.59869910E+00 -1.51973982E+01
  7.59869910E+00  7.59869910E+00 -1.51973982E+01  7.59869910E+00  7.59869910E+00
 -1.51973982E+01  7.59869910E+00  7.59869910E+00 -1.51973982E+01  7.59869910E+00
  7.59869910E+00 -1.51973982E+01  7.59869910E+00  7.59869910E+00 -1.51973982E+01
  7.59869910E+00  7.59869910E+00 -1.51973982E+01  7.59869910E+00  7.59869910E+00
 -1.51973982E+01  7.59869910E+00  7.59869910E+00 -1.51973982E+01  7.59869910E+00
  7.59869910E+00 -1.51973982E+01  7.59869910E+00  7.59869910E+00 -1.51973982E+01
  7.59869910E+00  7.59869910E+00 -1.51973982E+01  7.59869910E+00  7.59869910E+00
 -1.51973982E+01  7.59869910E+00  7.59869910E+00 -1.51973982E+01  7.59869910E+00
  7.59869910E+00 -1.51973982E+01  7.59869910E+00  7.59869910E+00 -1.51973982E+01
  7.59869910E+00  7.59869910E+00 -1.51973982E+01  7.59869910E+00  7.59869910E+00
 -1.51973982E+01  7.59869910E+00  7.59869910E+00 -1.51973982E+01  7.59869910E+00
  7.59869910E+00 -1.51973982E+01  7.59869910E+00  7.59869910E+00 -1.51973982E+01
  7.59869910E+00  7.59869910E+00 -1.51973982E+01  7.59869910E+00  7.59869910E+00
 -1.51973982E+01  7.59869910E+00  7.59869910E+00 -1.51973982E+01  7.59869910E+00
  7.59869910E+00 -1.51973982E+01  7.59869910E+00  7.59869910E+00 -1.51973982E+01
  7.59869910E+00  7.59869910E+00 -1.51973982E+01  7.59869910E+00  7.59869910E+00
 -1.51973982E+01  7.59869910E+00  7.59869910E+00 -1.51973982E+01  7.59869910E+00
  7.59869910E+00 -1.51973982E+01  7.59869910E+00  7.59869910E+00 -1.51973982E+01
  7.59869910E+00  7.59869910E+00 -1.51973982E+01  7.59869910E+00  7.59869910E+00
 -1.51973982E+01  7.59869910E+00  7.59869910E+00 -1.51973982E+01  7.59869910E+00
  7.59869910E+00 -1.51973982E+01  7.59869910E+00  7.59869910E+00 -1.51973982E+01
  7.59869910E+00  7.59869910E+00 -1.51973982E+01  7.59869910E+00  7.59869910E+00
 -1.51973982E+01  7.59869910E+00  7.59869910E+00 -1.51973982E+01  7.59869910E+00
  7.59869910E+00 -1.51973982E+01  7.59869910E+00  7.59869910E+00 -1.51973982E+01
  7.59869910E+00  7.59869910E+00 -1.51973982E+01  7.59869910E+00  7.59869910E+00
 -1.51973982E+01  7.59869910E+00  7.59869910E+00 -1.51973982E+01  7.59869910E+00
  7.59869910E+00 -1.51973982E+01  7.59869910E+00  7.59869910E+00 -1.51973982E+01
  7.59869910E+00  7.59869910E+00 -1.51973982E+01  7.59869910E+00  7.59869910E+00
 -1.51973982E+01  7.59869910E+00  7.59869910E+00 -1.51973982E+01  7.59869910E+00
  7.59869910E+00 -1.51973982E+01  7.59869910E+00  7.59869910E+00 -1.51973982E+01
  7.59869910E+00  7.59869910E+00 -1.51973982E+01  7.59869910E+00  7.59869910E+00
 -1.51973982E+01  7.59869910E+00  7.59869910E+00 -1.51973982E+01  7.59869910E+00
  7.59869910E+00 -1.51973982E+01  7.59869910E+00  7.59869910E+00 -1.51973982E+01
  7.59869910E+00  7.59869910E+00 -1.51973982E+01  7.59869910E+00  7.59869910E+00
 -1.51973982E+01  7.59869910E+00  7.59869910E+00 -1.51973982E+01  7.59869910E+00
  7.59869910E+00 -1.51973982E+01  7.59869910E+00  7.59869910E+00 -1.51973982E+01
  7.59869910E+00  7.59869910E+00 -1.51973982E+01  7.59869910E+00  7.59869910E+00
 -1.51973982E+01  7.59869910E+00  7.59869910E+00 -1.51973982E+01  7.59869910E+00
  7.59869910E+00 -1.51973982E+01  7.59869910E+00  7.59869910E+00 -1.51973982E+01
  7.59869910E+00  7.59869910E+00 -1.51973982E+01  7.59869910E+00  7.59869910E+00
 -1.51973982E+01  7.59869910E+00  7.59869910E+00 -1.51973982E+01  7.59869910E+00
  7.59869910E+00 -1.51973982E+01  7.59869910E+00  7.59869910E+00 -1.51973982E+01
  7.59869910E+00  7.59869910E+00 -1.51973982E+01  7.59869910E+00  7.59869910E+00
 -1.51973982E+01  7.59869910E+00  7.59869910E+00 -1.51973982E+01  7.59869910E+00
  7.59869910E+00 -1.51973982E+01  7.59869910E+00  7.59869910E+00 -1.51973982E+01
  7.59869910E+00  7.59869910E+00 -1.51973982E+01  7.59869910E+00  7.59869910E+00
 -1.51973982E+01  7.59869910E+00  7.59869910E+00 -1.51973982E+01  7.59869910E+00
  7.59869910E+00 -1.51973982E+01  7.59869910E+00  7.59869910E+00 -1.51973982E+01
  7.59869910E+00  7.59869910E+00 -1.51973982E+01  7.59869910E+00  7.59869910E+00
 -1.51973982E+01  7.59869910E+00  7.59869910E+00 -1.51973982E+01  7.59869910E+00
  7.59869910E+00 -1.51973982E+01  7.59869910E+00  7.59869910E+00 -1.51973982E+01
  7.59869910E+00  7.59869910E+00 -1.51973982E+01  7.59869910E+00  7.59869910E+00
 -1.51973982E+01  7.59869910E+00  7.59869910E+00 -1.51973982E+01  7.59869910E+00
  7.59869910E+00 -1.51973982E+01  7.59869910E+00  7.59869910E+00 -1.51973982E+01
  7.59869910E+00  7.59869910E+00 -1.51973982E+01  7.59869910E+00  7.59869910E+00
 -1.51973982E+01  7.59869910E+00  7.59869910E+00 -1.51973982E+01  7.59869910E+00
  7.59869910E+00 -1.51973982E+01  7.59869910E+00  7.59869910E+00 -1.51973982E+01
  7.59869910E+00  7.59869910E+00 -1.51973982E+01  7.59869910E+00  7.59869910E+00
 -1.51973982E+01  7.59869910E+00  7.59869910E+00 -1.51973982E+01  7.59869910E+00
  7.59869910E+00 -1.51973982E+01  7.59869910E+00  7.59869910E+00 -1.51973982E+01
  7.59869910E+00  7.59869910E+00 -1.51973982E+01  7.59869910E+00  7.59869910E+00
 -1.51973982E+01  7.59869910E+00  7.59869910E+00 -1.51973982E+01  7.59869910E+00
  7.59869910E+00 -1.51973982E+01  7.59869910E+00  7.59869910E+00 -1.51973982E+01
  7.59869910E+00  7.59869910E+00 -1.51973982E+01  7.59869910E+00  7.59869910E+00
 -1.51973982E+01  7.59869910E+00  7.59869910E+00 -1.51973982E+01  7.59869910E+00
  7.59869910E+00 -1.51973982E+01  7.59869910E+00  7.59869910E+00 -1.51973982E+01
  7.59869910E+00  7.59869910E+00 -1.51973982E+01  7.59869910E+00  7.59869910E+00
 -1.51973982E+01  7.59869910E+00  7.59869910E+00 -1.51973982E+01  7.59869910E+00
  7.59869910E+00 -1.51973982E+01  7.59869910E+00  7.59869910E+00 -1.51973982E+01
  7.59869910E+00  7.59869910E+00 -1.51973982E+01  7.59869910E+00  7.59869910E+00
 -1.51973982E+01  7.59869910E+00  7.59869910E+00 -1.51973982E+01  7.59869910E+00
  7.59869910E+00 -1.51973982E+01  7.59869910E+00  7.59869910E+00 -1.51973982E+01
  7.59869910E+00  7.59869910E+00 -1.51973982E+01  7.59869910E+00  7.59869910E+00
 -1.51973982E+01  7.59869910E+00  7.59869910E+00 -1.51973982E+01  7.59869910E+00
  7.59869910E+00 -1.51973982E+01  7.59869910E+00  7.59869910E+00 -1.51973982E+01
  7.59869910E+00  7.59869910E+00 -1.51973982E+01  7.59869910E+00  7.59869910E+00
 -1.51973982E+01  7.59869910E+00  7.59869910E+00 -1.51973982E+01  7.59869910E+00
  7.59869910E+00 -1.51973982E+01  7.59869910E+00  7.59869910E+00 -1.51973982E+01
  7.59869910E+00  7.59869910E+00 -1.51973982E+01  7.59869910E+00  7.59869910E+00
 -1.51973982E+01  7.59869910E+00  7.59869910E+00 -1.51973982E+01  7.59869910E+00
  7.59869910E+00 -1.51973982E+01  7.59869910E+00  7.59869910E+00 -1.51973982E+01
  7.59869910E+00  7.59869910E+00 -1.51973982E+01  7.59869910E+00  7.59869910E+00
 -1.51973982E+01  7.59869910E+00  7.59869910E+00 -1.51973982E+01  7.59869910E+00
  7.59869910E+00 -1.51973982E+01  7.59869910E+00  7.59869910E+00 -1.51973982E+01
  7.59869910E+00  7.59869910E+00 -1.51973982E+01  7.59869910E+00  7.59869910E+00
 -1.51973982E+01  7.59869910E+00  7.59869910E+00 -1.51973982E+01  7.59869910E+00
  7.59869910E+00 -1.51973982E+01  7.59869910E+00  7.59869910E+00 -1.51973982E+01
  7.59869910E+00  7.59869910E+00 -1.51973982E+01  7.59869910E+00  7.59869910E+00
 -1.51973982E+01  7.59869910E+00  7.59869910E+00 -1.51973982E+01  7.59869910E+00
  7.59869910E+00 -1.51973982E+01  7.59869910E+00  7.59869910E+00 -1.51973982E+01
  7.59869910E+00  7.59869910E+00 -1.51973982E+01  7.59869910E+00  7.59869910E+00
 -1.51973982E+01  7.59869910E+00  7.59869910E+00 -1.51973982E+01  7.59869910E+00
  7.59869910E+00 -1.51973982E+01  7.59869910E+00  7.59869910E+00 -1.51973982E+01
  7.59869910E+00  7.59869910E+00 -1.51973982E+01  7.59869910E+00  7.59869910E+00
 -1.51973982E+01  7.59869910E+00  7.59869910E+00 -1.51973982E+01  7.59869910E+00
  7.59869910E+00 -1.51973982E+01  7.59869910E+00  7.59869910E+00 -1.51973982E+01
  7.59869910E+00  7.59869910E+00 -1.51973982E+01  7.59869910E+00  7.59869910E+00
 -1.51973982E+01  7.59869910E+00  7.59869910E+00 -1.51973982E+01  7.59869910E+00
  7.59869910E+00 -1.51973982E+01  7.59869910E+00  7.59869910E+00 -1.51973982E+01
  7.59869910E+00  7.59869910E+00 -1.51973982E+01  7.59869910E+00  7.59869910E+00
 -1.51973982E+01  7.59869910E+00  7.59869910E+00 -1.51973982E+01  7.59869910E+00
  7.59869910E+00 -1.51973982E+01  7.59869910E+00  7.59869910E+00 -1.51973982E+01
  7.59869910E+00  7.59869910E+00 -1.51973982E+01  7.59869910E+00  7.59869910E+00
 -1.51973982E+01  7.59869910E+00  7.59869910E+00 -1.51973982E+01  7.59869910E+00
  7.59869910E+00 -1.51973982E+01  7.59869910E+00  7.59869910E+00 -1.51973982E+01
  7.59869910E+00  7.59869910E+00 -1.51973982E+01  7.59869910E+00  7.59869910E+00
 -1.51973982E+01  7.59869910E+00  7.59869910E+00 -1.51973982E+01  7.59869910E+00
  7.59869910E+00 -1.51973982E+01  7.59869910E+00  7.59869910E+00 -1.51973982E+01
  7.59869910E+00  7.59869910E+00 -1.51973982E+01  7.59869910E+00  7.59869910E+00
 -1.51973982E+01  7.59869910E+00  7.59869910E+00 -1.51973982E+01  7.59869910E+00
  7.59869910E+00 -1.51973982E+01  7.59869910E+00  7.59869910E+00 -1.51973982E+01
  7.59869910E+00  7.59869910E+00 -1.51973982E+01  7.59869910E+00  7.59869910E+00
 -1.51973982E+01  7.59869910E+00  7.59869910E+00 -1.51973982E+01  7.59869910E+00
  7.59869910E+00 -1.51973982E+01  7.59869910E+00  7.59869910E+00 -1.51973982E+01
  7.59869910E+00  7.59869910E+00 -1.51973982E+01  7.59869910E+00  7.59869910E+00
 -1.51973982E+01  7.59869910E+00  7.59869910E+00 -1.51973982E+01  7.59869910E+00
  7.59869910E+00 -1.51973982E+01  7.59869910E+00  7.59869910E+00 -1.51973982E+01
  7.59869910E+00  7.59869910E+00 -1.51973982E+01  7.59869910E+00  7.59869910E+00
 -1.51973982E+01  7.59869910E+00  7.59869910E+00 -1.51973982E+01  7.59869910E+00
  7.59869910E+00 -1.51973982E+01  7.59869910E+00  7.59869910E+00 -1.51973982E+01
  7.59869910E+00  7.59869910E+00 -1.51973982E+01  7.59869910E+00  7.59869910E+00
 -1.51973982E+01  7.59869910E+00  7.59869910E+00 -1.51973982E+01  7.59869910E+00
  7.59869910E+00 -1.51973982E+01  7.59869910E+00  7.59869910E+00 -1.51973982E+01
  7.59869910E+00  7.59869910E+00 -1.51973982E+01  7.59869910E+00  7.59869910E+00
 -1.51973982E+01  7.59869910E+00  7.59869910E+00 -1.51973982E+01  7.59869910E+00
  7.59869910E+00 -1.51973982E+01  7.59869910E+00  7.59869910E+00 -1.51973982E+01
  7.59869910E+00  7.59869910E+00 -1.51973982E+01  7.59869910E+00  7.59869910E+00
 -1.51973982E+01  7.59869910E+00  7.59869910E+00 -1.51973982E+01  7.59869910E+00
  7.59869910E+00 -1.51973982E+01  7.59869910E+00  7.59869910E+00 -1.51973982E+01
  7.59869910E+00  7.59869910E+00 -1.51973982E+01  7.59869910E+00  7.59869910E+00
 -1.51973982E+01  7.59869910E+00  7.59869910E+00 -1.51973982E+01  7.59869910E+00
  7.59869910E+00 -1.51973982E+01  7.59869910E+00  7.59869910E+00 -1.51973982E+01
  7.59869910E+00  7.59869910E+00 -1.51973982E+01  7.59869910E+00  7.59869910E+00
 -1.51973982E+01  7.59869910E+00  7.59869910E+00 -1.51973982E+01  7.59869910E+00
  7.59869910E+00 -1.51973982E+01  7.59869910E+00  7.59869910E+00 -1.51973982E+01
  7.59869910E+00  7.59869910E+00 -1.51973982E+01  7.59869910E+00  7.59869910E+00
 -1.51973982E+01  7.59869910E+00  7.59869910E+00 -1.51973982E+01  7.59869910E+00
  7.59869910E+00 -1.51973982E+01  7.59869910E+00  7.59869910E+00 -1.51973982E+01
  7.59869910E+00  7.59869910E+00 -1.51973982E+01  7.59869910E+00  7.59869910E+00
 -1.51973982E+01  7.59869910E+00  7.59869910E+00 -1.51973982E+01  7.59869910E+00
  7.59869910E+00 -1.51973982E+01  7.59869910E+00  7.59869910E+00 -1.51973982E+01
  7.59869910E+00  7.59869910E+00 -1.51973982E+01  7.59869910E+00  7.59869910E+00
 -1.51973982E+01  7.59869910E+00  7.59869910E+00 -1.51973982E+01  7.59869910E+00
  7.59869910E+00 -1.51973982E+01  7.59869910E+00  7.59869910E+00 -1.51973982E+01
  7.59869910E+00  7.59869910E+00 -1.51973982E+01  7.59869910E+00  7.59869910E+00
 -1.51973982E+01  7.59869910E+00  7.59869910E+00 -1.51973982E+01  7.59869910E+00
  7.59869910E+00 -1.51973982E+01  7.59869910E+00  7.59869910E+00 -1.51973982E+01
  7.59869910E+00  7.59869910E+00 -1.51973982E+01  7.59869910E+00  7.59869910E+00
 -1.51973982E+01  7.59869910E+00  7.59869910E+00 -1.51973982E+01  7.59869910E+00
  7.59869910E+00 -1.51973982E+01  7.59869910E+00  7.59869910E+00 -1.51973982E+01
  7.59869910E+00  7.59869910E+00 -1.51973982E+01  7.59869910E+00  7.59869910E+00
 -1.51973982E+01  7.59869910E+00  7.59869910E+00 -1.51973982E+01  7.59869910E+00
  7.59869910E+00 -1.51973982E+01  7.59869910E+00  7.59869910E+00 -1.51973982E+01
  7.59869910E+00  7.59869910E+00 -1.51973982E+01  7.59869910E+00  7.59869910E+00
 -1.51973982E+01  7.59869910E+00  7.59869910E+00 -1.51973982E+01  7.59869910E+00
  7.59869910E+00 -1.51973982E+01  7.59869910E+00  7.59869910E+00 -1.51973982E+01
  7.59869910E+00  7.59869910E+00 -1.51973982E+01  7.59869910E+00  7.59869910E+00
 -1.51973982E+01  7.59869910E+00  7.59869910E+00 -1.51973982E+01  7.59869910E+00
  7.59869910E+00 -1.51973982E+01  7.59869910E+00  7.59869910E+00 -1.51973982E+01
  7.59869910E+00  7.59869910E+00 -1.51973982E+01  7.59869910E+00  7.59869910E+00
 -1.51973982E+01  7.59869910E+00  7.59869910E+00 -1.51973982E+01  7.59869910E+00
  7.59869910E+00 -1.51973982E+01  7.59869910E+00  7.59869910E+00 -1.51973982E+01
  7.59869910E+00  7.59869910E+00 -1.51973982E+01  7.59869910E+00  7.59869910E+00
 -1.51973982E+01  7.59869910E+00  7.59869910E+00 -1.51973982E+01  7.59869910E+00
  7.59869910E+00 -1.51973982E+01  7.59869910E+00  7.59869910E+00 -1.51973982E+01
  7.59869910E+00  7.59869910E+00 -1.51973982E+01  7.59869910E+00  7.59869910E+00
 -1.51973982E+01  7.59869910E+00  7.59869910E+00 -1.51973982E+01  7.59869910E+00
  7.59869910E+00 -1.51973982E+01  7.59869910E+00  7.59869910E+00 -1.51973982E+01
  7.59869910E+00  7.59869910E+00 -1.51973982E+01  7.59869910E+00  7.59869910E+00
 -1.51973982E+01  7.59869910E+00  7.59869910E+00 -1.51973982E+01  7.59869910E+00
  7.59869910E+00 -1.51973982E+01  7.59869910E+00  7.59869910E+00 -1.51973982E+01
  7.59869910E+00  7.59869910E+00 -1.51973982E+01  7.59869910E+00  7.59869910E+00
 -1.51973982E+01  7.59869910E+00  7.59869910E+00 -1.51973982E+01  7.59869910E+00
  7.59869910E+00 -1.51973982E+01  7.59869910E+00  7.59869910E+00 -1.51973982E+01
  7.59869910E+00  7.59869910E+00 -1.51973982E+01  7.59869910E+00  7.59869910E+00
 -1.51973982E+01  7.59869910E+00  7.59869910E+00 -1.51973982E+01  7.59869910E+00
  7.59869910E+00 -1.51973982E+01  7.59869910E+00  7.59869910E+00 -1.51973982E+01
  7.59869910E+00  7.59869910E+00 -1.51973982E+01  7.59869910E+00  7.59869910E+00
 -1.51973982E+01  7.59869910E+00  7.59869910E+00 -1.51973982E+01  7.59869910E+00
  7.59869910E+00 -1.51973982E+01  7.59869910E+00  7.59869910E+00 -1.51973982E+01
  7.59869910E+00  7.59869910E+00 -1.51973982E+01  7.59869910E+00  7.59869910E+00
 -1.51973982E+01  7.59869910E+00  7.59869910E+00 -1.51973982E+01  7.59869910E+00
  7.59869910E+00 -1.51973982E+01  7.59869910E+00  7.59869910E+00 -1.51973982E+01
  7.59869910E+00  7.59869910E+00 -1.51973982E+01  7.59869910E+00  7.59869910E+00
 -1.51973982E+01  7.59869910E+00  7.59869910E+00 -1.51973982E+01  7.59869910E+00
  7.59869910E+00 -1.51973982E+01  7.59869910E+00  7.59869910E+00 -1.51973982E+01
  7.59869910E+00  7.59869910E+00 -1.51973982E+01  7.59869910E+00  7.59869910E+00
 -1.51973982E+01  7.59869910E+00  7.59869910E+00 -1.51973982E+01  7.59869910E+00
  7.59869910E+00 -1.51973982E+01  7.59869910E+00  7.59869910E+00 -1.51973982E+01
  7.59869910E+00  7.59869910E+00 -1.51973982E+01  7.59869910E+00  7.59869910E+00
 -1.51973982E+01  7.59869910E+00  7.59869910E+00 -1.51973982E+01  7.59869910E+00
  7.59869910E+00 -1.51973982E+01  7.59869910E+00  7.59869910E+00 -1.51973982E+01
  7.59869910E+00  7.59869910E+00 -1.51973982E+01  7.59869910E+00  7.59869910E+00
 -1.51973982E+01  7.59869910E+00  7.59869910E+00 -1.51973982E+01  7.59869910E+00
  7.59869910E+00 -1.51973982E+01  7.59869910E+00  7.59869910E+00 -1.51973982E+01
  7.59869910E+00  7.59869910E+00 -1.51973982E+01  7.59869910E+00  7.59869910E+00
 -1.51973982E+01  7.59869910E+00  7.59869910E+00 -1.51973982E+01  7.59869910E+00
  7.59869910E+00 -1.51973982E+01  7.59869910E+00  7.59869910E+00 -1.51973982E+01
  7.59869910E+00  7.59869910E+00 -1.51973982E+01  7.59869910E+00  7.59869910E+00
 -1.51973982E+01  7.59869910E+00  7.59869910E+00 -1.51973982E+01  7.59869910E+00
  7.59869910E+00 -1.51973982E+01  7.59869910E+00  7.59869910E+00 -1.51973982E+01
  7.59869910E+00  7.59869910E+00 -1.51973982E+01  7.59869910E+00  7.59869910E+00
 -1.51973982E+01  7.59869910E+00  7.59869910E+00 -1.51973982E+01  7.59869910E+00
  7.59869910E+00 -1.51973982E+01  7.59869910E+00  7.59869910E+00 -1.51973982E+01
  7.59869910E+00  7.59869910E+00 -1.51973982E+01  7.59869910E+00  7.59869910E+00
 -1.51973982E+01  7.59869910E+00  7.59869910E+00 -1.51973982E+01  7.59869910E+00
  7.59869910E+00 -1.51973982E+01  7.59869910E+00  7.59869910E+00 -1.51973982E+01
  7.59869910E+00  7.59869910E+00 -1.51973982E+01  7.59869910E+00  7.59869910E+00
 -1.51973982E+01  7.59869910E+00  7.59869910E+00 -1.51973982E+01  7.59869910E+00
  7.59869910E+00 -1.51973982E+01  7.59869910E+00  7.59869910E+00 -1.51973982E+01
  7.59869910E+00  7.59869910E+00 -1.51973982E+01  7.59869910E+00  7.59869910E+00
 -1.51973982E+01  7.59869910E+00  7.59869910E+00 -1.51973982E+01  7.59869910E+00
  7.59869910E+00 -1.51973982E+01  7.59869910E+00  7.59869910E+00 -1.51973982E+01
  7.59869910E+00  7.59869910E+00 -1.51973982E+01  7.59869910E+00  7.59869910E+00
 -1.51973982E+01  7.59869910E+00  7.59869910E+00 -1.51973982E+01  7.59869910E+00
  7.59869910E+00 -1.51973982E+01  7.59869910E+00  7.59869910E+00 -1.51973982E+01
  7.59869910E+00  7.59869910E+00 -1.51973982E+01  7.59869910E+00  7.59869910E+00
 -1.51973982E+01  7.59869910E+00  7.59869910E+00 -1.51973982E+01  7.59869910E+00
  7.59869910E+00 -1.51973982E+01  7.59869910E+00  7.59869910E+00 -1.51973982E+01
  7.59869910E+00  7.59869910E+00 -1.51973982E+01  7.59869910E+00  7.59869910E+00
 -1.51973982E+01  7.59869910E+00  7.59869910E+00 -1.51973982E+01  7.59869910E+00
  7.59869910E+00 -1.51973982E+01  7.59869910E+00  7.59869910E+00 -1.51973982E+01
  7.59869910E+00  7.59869910E+00 -1.51973982E+01  7.59869910E+00  7.59869910E+00
 -1.51973982E+01  7.59869910E+00  7.59869910E+00 -1.51973982E+01  7.59869910E+00
  7.59869910E+00 -1.51973982E+01  7.59869910E+00  7.59869910E+00 -1.51973982E+01
  7.59869910E+00  7.59869910E+00 -1.51973982E+01  7.59869910E+00  7.59869910E+00
 -1.51973982E+01  7.59869910E+00  7.59869910E+00 -1.51973982E+01  7.59869910E+00
  7.59869910E+00 -1.51973982E+01  7.59869910E+00  7.59869910E+00 -1.51973982E+01
  7.59869910E+00  7.59869910E+00 -1.51973982E+01  7.59869910E+00  7.59869910E+00
 -1.51973982E+01  7.59869910E+00  7.59869910E+00 -1.51973982E+01  7.59869910E+00
  7.59869910E+00 -1.51973982E+01  7.59869910E+00  7.59869910E+00 -1.51973982E+01
  7.59869910E+00  7.59869910E+00 -1.51973982E+01  7.59869910E+00  7.59869910E+00
 -1.51973982E+01  7.59869910E+00  7.59869910E+00 -1.51973982E+01  7.59869910E+00
  7.59869910E+00 -1.51973982E+01  7.59869910E+00  7.59869910E+00 -1.51973982E+01
  7.59869910E+00  7.59869910E+00 -1.51973982E+01  7.59869910E+00  7.59869910E+00
 -1.51973982E+01  7.59869910E+00  7.59869910E+00 -1.51973982E+01  7.59869910E+00
  7.59869910E+00 -1.51973982E+01  7.59869910E+00  7.59869910E+00 -1.51973982E+01
  7.59869910E+00  7.59869910E+00 -1.51973982E+01  7.59869910E+00  7.59869910E+00
 -1.51973982E+01  7.59869910E+00  7.59869910E+00 -1.51973982E+01  7.59869910E+00
  7.59869910E+00 -1.51973982E+01  7.59869910E+00  7.59869910E+00 -1.51973982E+01
  7.59869910E+00  7.59869910E+00 -1.51973982E+01  7.59869910E+00  7.59869910E+00
 -1.51973982E+01  7.59869910E+00  7.59869910E+00 -1.51973982E+01  7.59869910E+00
  7.59869910E+00 -1.51973982E+01  7.59869910E+00  7.59869910E+00 -1.51973982E+01
  7.59869910E+00  7.59869910E+00 -1.51973982E+01  7.59869910E+00  7.59869910E+00
 -1.51973982E+01  7.59869910E+00  7.59869910E+00 -1.51973982E+01  7.59869910E+00
  7.59869910E+00 -1.51973982E+01  7.59869910E+00  7.59869910E+00 -1.51973982E+01
  7.59869910E+00  7.59869910E+00 -1.51973982E+01  7.59869910E+00  7.59869910E+00
 -1.51973982E+01  7.59869910E+00  7.59869910E+00 -1.51973982E+01  7.59869910E+00
  7.59869910E+00 -1.51973982E+01  7.59869910E+00  7.59869910E+00 -1.51973982E+01
  7.59869910E+00  7.59869910E+00 -1.51973982E+01  7.59869910E+00  7.59869910E+00
 -1.51973982E+01  7.59869910E+00  7.59869910E+00 -1.51973982E+01  7.59869910E+00
  7.59869910E+00 -1.51973982E+01  7.59869910E+00  7.59869910E+00 -1.51973982E+01
  7.59869910E+00  7.59869910E+00 -1.51973982E+01  7.59869910E+00  7.59869910E+00
 -1.51973982E+01  7.59869910E+00  7.59869910E+00 -1.51973982E+01  7.59869910E+00
  7.59869910E+00 -1.51973982E+01  7.59869910E+00  7.59869910E+00 -1.51973982E+01
  7.59869910E+00  7.59869910E+00 -1.51973982E+01  7.59869910E+00  7.59869910E+00
 -1.51973982E+01  7.59869910E+00  7.59869910E+00 -1.51973982E+01  7.59869910E+00
  7.59869910E+00 -1.51973982E+01  7.59869910E+00  7.59869910E+00 -1.51973982E+01
  7.59869910E+00  7.59869910E+00 -1.51973982E+01  7.59869910E+00  7.59869910E+00
 -1.51973982E+01  7.59869910E+00  7.59869910E+00 -1.51973982E+01  7.59869910E+00
  7.59869910E+00 -1.51973982E+01  7.59869910E+00  7.59869910E+00 -1.51973982E+01
  7.59869910E+00  7.59869910E+00 -1.51973982E+01  7.59869910E+00  7.59869910E+00
 -1.51973982E+01  7.59869910E+00  7.59869910E+00 -1.51973982E+01  7.59869910E+00
  7.59869910E+00 -1.51973982E+01  7.59869910E+00  7.59869910E+00 -1.51973982E+01
  7.59869910E+00  7.59869910E+00 -1.51973982E+01  7.59869910E+00  7.59869910E+00
 -1.51973982E+01  7.59869910E+00  7.59869910E+00 -1.51973982E+01  7.59869910E+00
  7.59869910E+00 -1.51973982E+01  7.59869910E+00  7.59869910E+00 -1.51973982E+01
  7.59869910E+00  7.59869910E+00 -1.51973982E+01  7.59869910E+00  7.59869910E+00
 -1.51973982E+01  7.59869910E+00  7.59869910E+00 -1.51973982E+01  7.59869910E+00
  7.59869910E+00 -1.51973982E+01  7.59869910E+00  7.59869910E+00 -1.51973982E+01
  7.59869910E+00  7.59869910E+00 -1.51973982E+01  7.59869910E+00  7.59869910E+00
 -1.51973982E+01  7.59869910E+00  7.59869910E+00 -1.51973982E+01  7.59869910E+00
  7.59869910E+00 -1.51973982E+01  7.59869910E+00  7.59869910E+00 -1.51973982E+01
  7.59869910E+00  7.59869910E+00 -1.51973982E+01  7.59869910E+00  7.59869910E+00
 -1.51973982E+01  7.59869910E+00  7.59869910E+00 -1.51973982E+01  7.59869910E+00
  7.59869910E+00 -1.51973982E+01  7.59869910E+00  7.59869910E+00 -1.51973982E+01
  7.59869910E+00  7.59869910E+00 -1.51973982E+01  7.59869910E+00  7.59869910E+00
 -1.51973982E+01  7.59869910E+00  7.59869910E+00 -1.51973982E+01  7.59869910E+00
  7.59869910E+00 -1.51973982E+01  7.59869910E+00  7.59869910E+00 -1.51973982E+01
  7.59869910E+00  7.59869910E+00 -1.51973982E+01  7.59869910E+00  7.59869910E+00
 -1.51973982E+01  7.59869910E+00  7.59869910E+00 -1.51973982E+01  7.59869910E+00
  7.59869910E+00 -1.51973982E+01  7.59869910E+00  7.59869910E+00 -1.51973982E+01
  7.59869910E+00  7.59869910E+00 -1.51973982E+01  7.59869910E+00  7.59869910E+00
 -1.51973982E+01  7.59869910E+00  7.59869910E+00 -1.51973982E+01  7.59869910E+00
  7.59869910E+00 -1.51973982E+01  7.59869910E+00  7.59869910E+00 -1.51973982E+01
  7.59869910E+00  7.59869910E+00 -1.51973982E+01  7.59869910E+00  7.59869910E+00
 -1.51973982E+01  7.59869910E+00  7.59869910E+00 -1.51973982E+01  7.59869910E+00
  7.59869910E+00 -1.51973982E+01  7.59869910E+00  7.59869910E+00 -1.51973982E+01
  7.59869910E+00  7.59869910E+00 -1.51973982E+01  7.59869910E+00  7.59869910E+00
 -1.51973982E+01  7.59869910E+00  7.59869910E+00 -1.51973982E+01  7.59869910E+00
  7.59869910E+00 -1.51973982E+01  7.59869910E+00  7.59869910E+00 -1.51973982E+01
  7.59869910E+00  7.59869910E+00 -1.51973982E+01  7.59869910E+00  7.59869910E+00
 -1.51973982E+01  7.59869910E+00  7.59869910E+00 -1.51973982E+01  7.59869910E+00
  7.59869910E+00 -1.51973982E+01  7.59869910E+00  7.59869910E+00 -1.51973982E+01
  7.59869910E+00  7.59869910E+00 -1.51973982E+01  7.59869910E+00  7.59869910E+00
 -1.51973982E+01  7.59869910E+00  7.59869910E+00 -1.51973982E+01  7.59869910E+00
  7.59869910E+00 -1.51973982E+01  7.59869910E+00  7.59869910E+00 -1.51973982E+01
  7.59869910E+00  7.59869910E+00 -1.51973982E+01  7.59869910E+00  7.59869910E+00
 -1.51973982E+01  7.59869910E+00  7.59869910E+00 -1.51973982E+01  7.59869910E+00
  7.59869910E+00 -1.51973982E+01  7.59869910E+00  7.59869910E+00 -1.51973982E+01
  7.59869910E+00  7.59869910E+00 -1.51973982E+01  7.59869910E+00  7.59869910E+00
 -1.51973982E+01  7.59869910E+00  7.59869910E+00 -1.51973982E+01  7.59869910E+00
  7.59869910E+00 -1.51973982E+01  7.59869910E+00  7.59869910E+00 -1.51973982E+01
  7.59869910E+00  7.59869910E+00 -1.51973982E+01  7.59869910E+00  7.59869910E+00
 -1.51973982E+01  7.59869910E+00  7.59869910E+00 -1.51973982E+01  7.59869910E+00
  7.59869910E+00 -1.51973982E+01  7.59869910E+00  7.59869910E+00 -1.51973982E+01
  7.59869910E+00  7.59869910E+00 -1.51973982E+01  7.59869910E+00  7.59869910E+00
 -1.51973982E+01  7.59869910E+00  7.59869910E+00 -1.51973982E+01  7.59869910E+00
  7.59869910E+00 -1.51973982E+01  7.59869910E+00  7.59869910E+00 -1.51973982E+01
  7.59869910E+00  7.59869910E+00 -1.51973982E+01  7.59869910E+00  7.59869910E+00
 -1.51973982E+01  7.59869910E+00  7.59869910E+00 -1.51973982E+01  7.59869910E+00
  7.59869910E+00 -1.51973982E+01  7.59869910E+00  7.59869910E+00 -1.51973982E+01
  7.59869910E+00  7.59869910E+00 -1.51973982E+01  7.59869910E+00  7.59869910E+00
 -1.51973982E+01  7.59869910E+00  7.59869910E+00 -1.51973982E+01  7.59869910E+00
  7.59869910E+00 -1.51973982E+01  7.59869910E+00  7.59869910E+00 -1.51973982E+01
  7.59869910E+00  7.59869910E+00 -1.51973982E+01  7.59869910E+00  7.59869910E+00
 -1.51973982E+01  7.59869910E+00  7.59869910E+00 -1.51973982E+01  7.59869910E+00
  7.59869910E+00 -1.51973982E+01  7.59869910E+00  7.59869910E+00 -1.51973982E+01
  7.59869910E+00  7.59869910E+00 -1.51973982E+01  7.59869910E+00  7.59869910E+00
 -1.51973982E+01  7.59869910E+00  7.59869910E+00 -1.51973982E+01  7.59869910E+00
  7.59869910E+00 -1.51973982E+01  7.59869910E+00  7.59869910E+00 -1.51973982E+01
  7.59869910E+00  7.59869910E+00 -1.51973982E+01  7.59869910E+00  7.59869910E+00
 -1.51973982E+01  7.59869910E+00  7.59869910E+00 -1.51973982E+01  7.59869910E+00
  7.59869910E+00 -1.51973982E+01  7.59869910E+00  7.59869910E+00 -1.51973982E+01
  7.59869910E+00  7.59869910E+00 -1.51973982E+01  7.59869910E+00  7.59869910E+00
 -1.51973982E+01  7.59869910E+00  7.59869910E+00 -1.51973982E+01  7.59869910E+00
  7.59869910E+00 -1.51973982E+01  7.59869910E+00  7.59869910E+00 -1.51973982E+01
  7.59869910E+00  7.59869910E+00 -1.51973982E+01  7.59869910E+00  7.59869910E+00
 -1.51973982E+01  7.59869910E+00  7.59869910E+00 -1.51973982E+01  7.59869910E+00
  7.59869910E+00 -1.51973982E+01  7.59869910E+00  7.59869910E+00 -1.51973982E+01
  7.59869910E+00  7.59869910E+00 -1.51973982E+01  7.59869910E+00  7.59869910E+00
 -1.51973982E+01  7.59869910E+00  7.59869910E+00 -1.51973982E+01  7.59869910E+00
  7.59869910E+00 -1.51973982E+01  7.59869910E+00  7.59869910E+00 -1.51973982E+01
  7.59869910E+00  7.59869910E+00 -1.51973982E+01  7.59869910E+00  7.59869910E+00
 -1.51973982E+01  7.59869910E+00  7.59869910E+00 -1.51973982E+01  7.59869910E+00
  7.59869910E+00 -1.51973982E+01  7.59869910E+00  7.59869910E+00 -1.51973982E+01
  7.59869910E+00  7.59869910E+00 -1.51973982E+01  7.59869910E+00  7.59869910E+00
 -1.51973982E+01  7.59869910E+00  7.59869910E+00 -1.51973982E+01  7.59869910E+00
  7.59869910E+00 -1.51973982E+01  7.59869910E+00  7.59869910E+00 -1.51973982E+01
  7.59869910E+00  7.59869910E+00 -1.51973982E+01  7.59869910E+00  7.59869910E+00
 -1.51973982E+01  7.59869910E+00  7.59869910E+00 -1.51973982E+01  7.59869910E+00
  7.59869910E+00 -1.51973982E+01  7.59869910E+00  7.59869910E+00 -1.51973982E+01
  7.59869910E+00  7.59869910E+00 -1.51973982E+01  7.59869910E+00  7.59869910E+00
 -1.51973982E+01  7.59869910E+00  7.59869910E+00 -1.51973982E+01  7.59869910E+00
  7.59869910E+00 -1.51973982E+01  7.59869910E+00  7.59869910E+00 -1.51973982E+01
  7.59869910E+00  7.59869910E+00 -1.51973982E+01  7.59869910E+00  7.59869910E+00
 -1.51973982E+01  7.59869910E+00  7.59869910E+00 -1.51973982E+01  7.59869910E+00
  7.59869910E+00 -1.51973982E+01  7.59869910E+00  7.59869910E+00 -1.51973982E+01
  7.59869910E+00  7.59869910E+00 -1.51973982E+01  7.59869910E+00  7.59869910E+00
 -1.51973982E+01  7.59869910E+00  7.59869910E+00 -1.51973982E+01  7.59869910E+00
  7.59869910E+00 -1.51973982E+01  7.59869910E+00  7.59869910E+00 -1.51973982E+01
  7.59869910E+00  7.59869910E+00 -1.51973982E+01  7.59869910E+00  7.59869910E+00
 -1.51973982E+01  7.59869910E+00  7.59869910E+00 -1.51973982E+01  7.59869910E+00
  7.59869910E+00 -1.51973982E+01  7.59869910E+00  7.59869910E+00 -1.51973982E+01
  7.59869910E+00  7.59869910E+00 -1.51973982E+01  7.59869910E+00  7.59869910E+00
 -1.51973982E+01  7.59869910E+00  7.59869910E+00 -1.51973982E+01  7.59869910E+00
  7.59869910E+00 -1.51973982E+01  7.59869910E+00  7.59869910E+00 -1.51973982E+01
  7.59869910E+00  7.59869910E+00 -1.51973982E+01  7.59869910E+00  7.59869910E+00
 -1.51973982E+01  7.59869910E+00  7.59869910E+00 -1.51973982E+01  7.59869910E+00
  7.59869910E+00 -1.51973982E+01  7.59869910E+00  7.59869910E+00 -1.51973982E+01
  7.59869910E+00  7.59869910E+00 -1.51973982E+01  7.59869910E+00  7.59869910E+00
 -1.51973982E+01  7.59869910E+00  7.59869910E+00 -1.51973982E+01  7.59869910E+00
  7.59869910E+00 -1.51973982E+01  7.59869910E+00  7.59869910E+00 -1.51973982E+01
  7.59869910E+00  7.59869910E+00 -1.51973982E+01  7.59869910E+00  7.59869910E+00
 -1.51973982E+01  7.59869910E+00  7.59869910E+00 -1.51973982E+01  7.59869910E+00
  7.59869910E+00 -1.51973982E+01  7.59869910E+00  7.59869910E+00 -1.51973982E+01
  7.59869910E+00  7.59869910E+00 -1.51973982E+01  7.59869910E+00  7.59869910E+00
 -1.51973982E+01  7.59869910E+00  7.59869910E+00 -1.51973982E+01  7.59869910E+00
  7.59869910E+00 -1.51973982E+01  7.59869910E+00  7.59869910E+00 -1.51973982E+01
  7.59869910E+00  7.59869910E+00 -1.51973982E+01  7.59869910E+00  7.59869910E+00
 -1.51973982E+01  7.59869910E+00  7.59869910E+00 -1.51973982E+01  7.59869910E+00
  7.59869910E+00 -1.51973982E+01  7.59869910E+00  7.59869910E+00 -1.51973982E+01
  7.59869910E+00  7.59869910E+00 -1.51973982E+01  7.59869910E+00  7.59869910E+00
 -1.51973982E+01  7.59869910E+00  7.59869910E+00 -1.51973982E+01  7.59869910E+00
  7.59869910E+00 -1.51973982E+01  7.59869910E+00  7.59869910E+00 -1.51973982E+01
  7.59869910E+00  7.59869910E+00 -1.51973982E+01  7.59869910E+00  7.59869910E+00
 -1.51973982E+01  7.59869910E+00  7.59869910E+00 -1.51973982E+01  7.59869910E+00
  7.59869910E+00 -1.51973982E+01  7.59869910E+00  7.59869910E+00 -1.51973982E+01
  7.59869910E+00  7.59869910E+00 -1.51973982E+01  7.59869910E+00  7.59869910E+00
 -1.51973982E+01  7.59869910E+00  7.59869910E+00 -1.51973982E+01  7.59869910E+00
  7.59869910E+00 -1.51973982E+01  7.59869910E+00  7.59869910E+00 -1.51973982E+01
  7.59869910E+00  7.59869910E+00 -1.51973982E+01  7.59869910E+00  7.59869910E+00
 -1.51973982E+01  7.59869910E+00  7.59869910E+00 -1.51973982E+01  7.59869910E+00
  7.59869910E+00 -1.51973982E+01  7.59869910E+00  7.59869910E+00 -1.51973982E+01
  7.59869910E+00  7.59869910E+00 -1.51973982E+01  7.59869910E+00  7.59869910E+00
 -1.51973982E+01  7.59869910E+00  7.59869910E+00 -1.51973982E+01  7.59869910E+00
  7.59869910E+00 -1.51973982E+01  7.59869910E+00  7.59869910E+00 -1.51973982E+01
  7.59869910E+00  7.59869910E+00 -1.51973982E+01  7.59869910E+00  7.59869910E+00
 -1.51973982E+01  7.59869910E+00  7.59869910E+00 -1.51973982E+01  7.59869910E+00
  7.59869910E+00 -1.51973982E+01  7.59869910E+00  7.59869910E+00 -1.51973982E+01
  7.59869910E+00  7.59869910E+00 -1.51973982E+01  7.59869910E+00  7.59869910E+00
 -1.51973982E+01  7.59869910E+00  7.59869910E+00 -1.51973982E+01  7.59869910E+00
  7.59869910E+00 -1.51973982E+01  7.59869910E+00  7.59869910E+00 -1.51973982E+01
  7.59869910E+00  7.59869910E+00 -1.51973982E+01  7.59869910E+00  7.59869910E+00
 -1.51973982E+01  7.59869910E+00  7.59869910E+00 -1.51973982E+01  7.59869910E+00
  7.59869910E+00 -1.51973982E+01  7.59869910E+00  7.59869910E+00 -1.51973982E+01
  7.59869910E+00  7.59869910E+00 -1.51973982E+01  7.59869910E+00  7.59869910E+00
 -1.51973982E+01  7.59869910E+00  7.59869910E+00 -1.51973982E+01  7.59869910E+00
  7.59869910E+00 -1.51973982E+01  7.59869910E+00  7.59869910E+00 -1.51973982E+01
  7.59869910E+00  7.59869910E+00 -1.51973982E+01  7.59869910E+00  7.59869910E+00
 -1.51973982E+01  7.59869910E+00  7.59869910E+00 -1.51973982E+01  7.59869910E+00
  7.59869910E+00 -1.51973982E+01  7.59869910E+00  7.59869910E+00 -1.51973982E+01
  7.59869910E+00  7.59869910E+00 -1.51973982E+01  7.59869910E+00  7.59869910E+00
 -1.51973982E+01  7.59869910E+00  7.59869910E+00 -1.51973982E+01  7.59869910E+00
  7.59869910E+00 -1.51973982E+01  7.59869910E+00  7.59869910E+00 -1.51973982E+01
  7.59869910E+00  7.59869910E+00 -1.51973982E+01  7.59869910E+00  7.59869910E+00
 -1.51973982E+01  7.59869910E+00  7.59869910E+00 -1.51973982E+01  7.59869910E+00
  7.59869910E+00 -1.51973982E+01  7.59869910E+00  7.59869910E+00 -1.51973982E+01
  7.59869910E+00  7.59869910E+00 -1.51973982E+01  7.59869910E+00  7.59869910E+00
 -1.51973982E+01  7.59869910E+00  7.59869910E+00 -1.51973982E+01  7.59869910E+00
  7.59869910E+00 -1.51973982E+01  7.59869910E+00  7.59869910E+00 -1.51973982E+01
  7.59869910E+00  7.59869910E+00 -1.51973982E+01  7.59869910E+00  7.59869910E+00
 -1.51973982E+01  7.59869910E+00  7.59869910E+00 -1.51973982E+01  7.59869910E+00
  7.59869910E+00 -1.51973982E+01  7.59869910E+00  7.59869910E+00 -1.51973982E+01
  7.59869910E+00  7.59869910E+00 -1.51973982E+01  7.59869910E+00  7.59869910E+00
 -1.51973982E+01  7.59869910E+00  7.59869910E+00 -1.51973982E+01  7.59869910E+00
  7.59869910E+00 -1.51973982E+01  7.59869910E+00  7.59869910E+00 -1.51973982E+01
  7.59869910E+00  7.59869910E+00 -1.51973982E+01  7.59869910E+00  7.59869910E+00
 -1.51973982E+01  7.59869910E+00  7.59869910E+00 -1.51973982E+01  7.59869910E+00
  7.59869910E+00 -1.51973982E+01  7.59869910E+00  7.59869910E+00 -1.51973982E+01
  7.59869910E+00  7.59869910E+00 -1.51973982E+01  7.59869910E+00  7.59869910E+00
 -1.51973982E+01  7.59869910E+00  7.59869910E+00 -1.51973982E+01  7.59869910E+00
  7.59869910E+00 -1.51973982E+01  7.59869910E+00  7.59869910E+00 -1.51973982E+01
  7.59869910E+00  7.59869910E+00 -1.51973982E+01  7.59869910E+00  7.59869910E+00
 -1.51973982E+01  7.59869910E+00  7.59869910E+00 -1.51973982E+01  7.59869910E+00
  7.59869910E+00 -1.51973982E+01  7.59869910E+00  7.59869910E+00 -1.51973982E+01
  7.59869910E+00  7.59869910E+00 -1.51973982E+01  7.59869910E+00  7.59869910E+00
 -1.51973982E+01  7.59869910E+00  7.59869910E+00 -1.51973982E+01  7.59869910E+00
  7.59869910E+00 -1.51973982E+01  7.59869910E+00  7.59869910E+00 -1.51973982E+01
  7.59869910E+00  7.59869910E+00 -1.51973982E+01  7.59869910E+00  7.59869910E+00
 -1.51973982E+01  7.59869910E+00  7.59869910E+00 -1.51973982E+01  7.59869910E+00
  7.59869910E+00 -1.51973982E+01  7.59869910E+00  7.59869910E+00 -1.51973982E+01
  7.59869910E+00  7.59869910E+00 -1.51973982E+01  7.59869910E+00  7.59869910E+00
 -1.51973982E+01  7.59869910E+00  7.59869910E+00 -1.51973982E+01  7.59869910E+00
  7.59869910E+00 -1.51973982E+01  7.59869910E+00  7.59869910E+00 -1.51973982E+01
  7.59869910E+00  7.59869910E+00 -1.51973982E+01  7.59869910E+00  7.59869910E+00
 -1.51973982E+01  7.59869910E+00  7.59869910E+00 -1.51973982E+01  7.59869910E+00
  7.59869910E+00 -1.51973982E+01  7.59869910E+00  7.59869910E+00 -1.51973982E+01
  7.59869910E+00  7.59869910E+00 -1.51973982E+01  7.59869910E+00  7.59869910E+00
 -1.51973982E+01  7.59869910E+00  7.59869910E+00 -1.51973982E+01  7.59869910E+00
  7.59869910E+00 -1.51973982E+01  7.59869910E+00  7.59869910E+00 -1.51973982E+01
  7.59869910E+00  7.59869910E+00 -1.51973982E+01  7.59869910E+00  7.59869910E+00
 -1.51973982E+01  7.59869910E+00  7.59869910E+00 -1.51973982E+01  7.59869910E+00
  7.59869910E+00 -1.51973982E+01  7.59869910E+00  7.59869910E+00 -1.51973982E+01
  7.59869910E+00  7.59869910E+00 -1.51973982E+01  7.59869910E+00  7.59869910E+00
 -1.51973982E+01  7.59869910E+00  7.59869910E+00 -1.51973982E+01  7.59869910E+00
  7.59869910E+00 -1.51973982E+01  7.59869910E+00  7.59869910E+00 -1.51973982E+01
  7.59869910E+00  7.59869910E+00 -1.51973982E+01  7.59869910E+00  7.59869910E+00
 -1.51973982E+01  7.59869910E+00  7.59869910E+00 -1.51973982E+01  7.59869910E+00
  7.59869910E+00 -1.51973982E+01  7.59869910E+00  7.59869910E+00 -1.51973982E+01
  7.59869910E+00  7.59869910E+00 -1.51973982E+01  7.59869910E+00  7.59869910E+00
 -1.51973982E+01  7.59869910E+00  7.59869910E+00 -1.51973982E+01  7.59869910E+00
  7.59869910E+00 -1.51973982E+01  7.59869910E+00  7.59869910E+00 -1.51973982E+01
  7.59869910E+00  7.59869910E+00 -1.51973982E+01  7.59869910E+00  7.59869910E+00
 -1.51973982E+01  7.59869910E+00  7.59869910E+00 -1.51973982E+01  7.59869910E+00
  7.59869910E+00 -1.51973982E+01  7.59869910E+00  7.59869910E+00 -1.51973982E+01
  7.59869910E+00  7.59869910E+00 -1.51973982E+01  7.59869910E+00  7.59869910E+00
 -1.51973982E+01  7.59869910E+00  7.59869910E+00 -1.51973982E+01  7.59869910E+00
  7.59869910E+00 -1.51973982E+01  7.59869910E+00  7.59869910E+00 -1.51973982E+01
  7.59869910E+00  7.59869910E+00 -1.51973982E+01  7.59869910E+00  7.59869910E+00
 -1.51973982E+01  7.59869910E+00  7.59869910E+00 -1.51973982E+01  7.59869910E+00
  7.59869910E+00 -1.51973982E+01  7.59869910E+00  7.59869910E+00 -1.51973982E+01
  7.59869910E+00  7.59869910E+00 -1.51973982E+01  7.59869910E+00  7.59869910E+00
 -1.51973982E+01  7.59869910E+00  7.59869910E+00 -1.51973982E+01  7.59869910E+00
  7.59869910E+00 -1.51973982E+01  7.59869910E+00  7.59869910E+00 -1.51973982E+01
  7.59869910E+00  7.59869910E+00 -1.51973982E+01  7.59869910E+00  7.59869910E+00
 -1.51973982E+01  7.59869910E+00  7.59869910E+00 -1.51973982E+01  7.59869910E+00
  7.59869910E+00 -1.51973982E+01  7.59869910E+00  7.59869910E+00 -1.51973982E+01
  7.59869910E+00  7.59869910E+00 -1.51973982E+01  7.59869910E+00  7.59869910E+00
 -1.51973982E+01  7.59869910E+00  7.59869910E+00 -1.51973982E+01  7.59869910E+00
  7.59869910E+00 -1.51973982E+01  7.59869910E+00  7.59869910E+00 -1.51973982E+01
  7.59869910E+00  7.59869910E+00 -1.51973982E+01  7.59869910E+00  7.59869910E+00
 -1.51973982E+01  7.59869910E+00  7.59869910E+00 -1.51973982E+01  7.59869910E+00
  7.59869910E+00 -1.51973982E+01  7.59869910E+00  7.59869910E+00 -1.51973982E+01
  7.59869910E+00  7.59869910E+00 -1.51973982E+01  7.59869910E+00  7.59869910E+00
 -1.51973982E+01  7.59869910E+00  7.59869910E+00 -1.51973982E+01  7.59869910E+00
  7.59869910E+00 -1.51973982E+01  7.59869910E+00  7.59869910E+00 -1.51973982E+01
  7.59869910E+00  7.59869910E+00 -1.51973982E+01  7.59869910E+00  7.59869910E+00
 -1.51973982E+01  7.59869910E+00  7.59869910E+00 -1.51973982E+01  7.59869910E+00
  7.59869910E+00 -1.51973982E+01  7.59869910E+00  7.59869910E+00 -1.51973982E+01
  7.59869910E+00  7.59869910E+00 -1.51973982E+01  7.59869910E+00  7.59869910E+00
 -1.51973982E+01  7.59869910E+00  7.59869910E+00 -1.51973982E+01  7.59869910E+00
  7.59869910E+00 -1.51973982E+01  7.59869910E+00  7.59869910E+00 -1.51973982E+01
  7.59869910E+00  7.59869910E+00 -1.51973982E+01  7.59869910E+00  7.59869910E+00
 -1.51973982E+01  7.59869910E+00  7.59869910E+00 -1.51973982E+01  7.59869910E+00
  7.59869910E+00 -1.51973982E+01  7.59869910E+00  7.59869910E+00 -1.51973982E+01
  7.59869910E+00  7.59869910E+00 -1.51973982E+01  7.59869910E+00  7.59869910E+00
 -1.51973982E+01  7.59869910E+00  7.59869910E+00 -1.51973982E+01  7.59869910E+00
  7.59869910E+00 -1.51973982E+01  7.59869910E+00  7.59869910E+00 -1.51973982E+01
  7.59869910E+00  7.59869910E+00 -1.51973982E+01  7.59869910E+00  7.59869910E+00
 -1.51973982E+01  7.59869910E+00  7.59869910E+00 -1.51973982E+01  7.59869910E+00
  7.59869910E+00 -1.51973982E+01  7.59869910E+00  7.59869910E+00 -1.51973982E+01
  7.59869910E+00  7.59869910E+00 -1.51973982E+01  7.59869910E+00  7.59869910E+00
 -1.51973982E+01  7.59869910E+00  7.59869910E+00 -1.51973982E+01  7.59869910E+00
  7.59869910E+00 -1.51973982E+01  7.59869910E+00  7.59869910E+00 -1.51973982E+01
  7.59869910E+00  7.59869910E+00 -1.51973982E+01  7.59869910E+00  7.59869910E+00
 -1.51973982E+01  7.59869910E+00  7.59869910E+00 -1.51973982E+01  7.59869910E+00
  7.59869910E+00 -1.51973982E+01  7.59869910E+00  7.59869910E+00 -1.51973982E+01
  7.59869910E+00  7.59869910E+00 -1.51973982E+01  7.59869910E+00  7.59869910E+00
 -1.51973982E+01  7.59869910E+00  7.59869910E+00 -1.51973982E+01  7.59869910E+00
  7.59869910E+00 -1.51973982E+01  7.59869910E+00  7.59869910E+00 -1.51973982E+01
  7.59869910E+00  7.59869910E+00 -1.51973982E+01  7.59869910E+00  7.59869910E+00
 -1.51973982E+01  7.59869910E+00  7.59869910E+00 -1.51973982E+01  7.59869910E+00
  7.59869910E+00 -1.51973982E+01  7.59869910E+00  7.59869910E+00 -1.51973982E+01
  7.59869910E+00  7.59869910E+00 -1.51973982E+01  7.59869910E+00  7.59869910E+00
 -1.51973982E+01  7.59869910E+00  7.59869910E+00 -1.51973982E+01  7.59869910E+00
  7.59869910E+00 -1.51973982E+01  7.59869910E+00  7.59869910E+00 -1.51973982E+01
  7.59869910E+00  7.59869910E+00 -1.51973982E+01  7.59869910E+00  7.59869910E+00
 -1.51973982E+01  7.59869910E+00  7.59869910E+00 -1.51973982E+01  7.59869910E+00
  7.59869910E+00 -1.51973982E+01  7.59869910E+00  7.59869910E+00 -1.51973982E+01
  7.59869910E+00  7.59869910E+00 -1.51973982E+01  7.59869910E+00  7.59869910E+00
 -1.51973982E+01  7.59869910E+00  7.59869910E+00 -1.51973982E+01  7.59869910E+00
  7.59869910E+00 -1.51973982E+01  7.59869910E+00  7.59869910E+00 -1.51973982E+01
  7.59869910E+00  7.59869910E+00 -1.51973982E+01  7.59869910E+00  7.59869910E+00
 -1.51973982E+01  7.59869910E+00  7.59869910E+00 -1.51973982E+01  7.59869910E+00
  7.59869910E+00 -1.51973982E+01  7.59869910E+00  7.59869910E+00 -1.51973982E+01
  7.59869910E+00  7.59869910E+00 -1.51973982E+01  7.59869910E+00  7.59869910E+00
 -1.51973982E+01  7.59869910E+00  7.59869910E+00 -1.51973982E+01  7.59869910E+00
  7.59869910E+00 -1.51973982E+01  7.59869910E+00  7.59869910E+00 -1.51973982E+01
  7.59869910E+00  7.59869910E+00 -1.51973982E+01  7.59869910E+00  7.59869910E+00
 -1.51973982E+01  7.59869910E+00  7.59869910E+00 -1.51973982E+01  7.59869910E+00
  7.59869910E+00 -1.51973982E+01  7.59869910E+00  7.59869910E+00 -1.51973982E+01
  7.59869910E+00  7.59869910E+00 -1.51973982E+01  7.59869910E+00  7.59869910E+00
 -1.51973982E+01  7.59869910E+00  7.59869910E+00 -1.51973982E+01  7.59869910E+00
  7.59869910E+00 -1.51973982E+01  7.59869910E+00  7.59869910E+00 -1.51973982E+01
  7.59869910E+00  7.59869910E+00 -1.51973982E+01  7.59869910E+00  7.59869910E+00
 -1.51973982E+01  7.59869910E+00  7.59869910E+00 -1.51973982E+01  7.59869910E+00
  7.59869910E+00 -1.51973982E+01  7.59869910E+00  7.59869910E+00 -1.51973982E+01
  7.59869910E+00  7.59869910E+00 -1.51973982E+01  7.59869910E+00  7.59869910E+00
 -1.51973982E+01  7.59869910E+00  7.59869910E+00 -1.51973982E+01  7.59869910E+00
  7.59869910E+00 -1.51973982E+01  7.59869910E+00  7.59869910E+00 -1.51973982E+01
  7.59869910E+00  7.59869910E+00 -1.51973982E+01  7.59869910E+00  7.59869910E+00
 -1.51973982E+01  7.59869910E+00  7.59869910E+00 -1.51973982E+01  7.59869910E+00
  7.59869910E+00 -1.51973982E+01  7.59869910E+00  7.59869910E+00 -1.51973982E+01
  7.59869910E+00  7.59869910E+00 -1.51973982E+01  7.59869910E+00  7.59869910E+00
 -1.51973982E+01  7.59869910E+00  7.59869910E+00 -1.51973982E+01  7.59869910E+00
  7.59869910E+00 -1.51973982E+01  7.59869910E+00  7.59869910E+00 -1.51973982E+01
  7.59869910E+00  7.59869910E+00 -1.51973982E+01  7.59869910E+00  7.59869910E+00
 -1.51973982E+01  7.59869910E+00  7.59869910E+00 -1.51973982E+01  7.59869910E+00
  7.59869910E+00 -1.51973982E+01  7.59869910E+00  7.59869910E+00 -1.51973982E+01
  7.59869910E+00  7.59869910E+00 -1.51973982E+01  7.59869910E+00  7.59869910E+00
 -1.51973982E+01  7.59869910E+00  7.59869910E+00 -1.51973982E+01  7.59869910E+00
  7.59869910E+00 -1.51973982E+01  7.59869910E+00  7.59869910E+00 -1.51973982E+01
  7.59869910E+00  7.59869910E+00 -1.51973982E+01  7.59869910E+00  7.59869910E+00
 -1.51973982E+01  7.59869910E+00  7.59869910E+00 -1.51973982E+01  7.59869910E+00
  7.59869910E+00 -1.51973982E+01  7.59869910E+00  7.59869910E+00 -1.51973982E+01
  7.59869910E+00  7.59869910E+00 -1.51973982E+01  7.59869910E+00  7.59869910E+00
 -1.51973982E+01  7.59869910E+00  7.59869910E+00 -1.51973982E+01  7.59869910E+00
  7.59869910E+00 -1.51973982E+01  7.59869910E+00  7.59869910E+00 -1.51973982E+01
  7.59869910E+00  7.59869910E+00 -1.51973982E+01  7.59869910E+00  7.59869910E+00
 -1.51973982E+01  7.59869910E+00  7.59869910E+00 -1.51973982E+01  7.59869910E+00
  7.59869910E+00 -1.51973982E+01  7.59869910E+00  7.59869910E+00 -1.51973982E+01
  7.59869910E+00  7.59869910E+00 -1.51973982E+01  7.59869910E+00  7.59869910E+00
 -1.51973982E+01  7.59869910E+00  7.59869910E+00 -1.51973982E+01  7.59869910E+00
  7.59869910E+00 -1.51973982E+01  7.59869910E+00  7.59869910E+00 -1.51973982E+01
  7.59869910E+00  7.59869910E+00 -1.51973982E+01  7.59869910E+00  7.59869910E+00
 -1.51973982E+01  7.59869910E+00  7.59869910E+00 -1.51973982E+01  7.59869910E+00
  7.59869910E+00 -1.51973982E+01  7.59869910E+00  7.59869910E+00 -1.51973982E+01
  7.59869910E+00  7.59869910E+00 -1.51973982E+01  7.59869910E+00  7.59869910E+00
 -1.51973982E+01  7.59869910E+00  7.59869910E+00 -1.51973982E+01  7.59869910E+00
  7.59869910E+00 -1.51973982E+01  7.59869910E+00  7.59869910E+00 -1.51973982E+01
  7.59869910E+00  7.59869910E+00 -1.51973982E+01  7.59869910E+00  7.59869910E+00
 -1.51973982E+01  7.59869910E+00  7.59869910E+00 -1.51973982E+01  7.59869910E+00
  7.59869910E+00 -1.51973982E+01  7.59869910E+00  7.59869910E+00 -1.51973982E+01
  7.59869910E+00  7.59869910E+00 -1.51973982E+01  7.59869910E+00  7.59869910E+00
 -1.51973982E+01  7.59869910E+00  7.59869910E+00 -1.51973982E+01  7.59869910E+00
  7.59869910E+00 -1.51973982E+01  7.59869910E+00  7.59869910E+00 -1.51973982E+01
  7.59869910E+00  7.59869910E+00 -1.51973982E+01  7.59869910E+00  7.59869910E+00
 -1.51973982E+01  7.59869910E+00  7.59869910E+00 -1.51973982E+01  7.59869910E+00
  7.59869910E+00 -1.51973982E+01  7.59869910E+00  7.59869910E+00 -1.51973982E+01
  7.59869910E+00  7.59869910E+00 -1.51973982E+01  7.59869910E+00  7.59869910E+00
 -1.51973982E+01  7.59869910E+00  7.59869910E+00 -1.51973982E+01  7.59869910E+00
  7.59869910E+00 -1.51973982E+01  7.59869910E+00  7.59869910E+00 -1.51973982E+01
  7.59869910E+00  7.59869910E+00 -1.51973982E+01  7.59869910E+00  7.59869910E+00
 -1.51973982E+01  7.59869910E+00  7.59869910E+00 -1.51973982E+01  7.59869910E+00
  7.59869910E+00 -1.51973982E+01  7.59869910E+00  7.59869910E+00 -1.51973982E+01
  7.59869910E+00  7.59869910E+00 -1.51973982E+01  7.59869910E+00  7.59869910E+00
 -1.51973982E+01  7.59869910E+00  7.59869910E+00 -1.51973982E+01  7.59869910E+00
  7.59869910E+00 -1.51973982E+01  7.59869910E+00  7.59869910E+00 -1.51973982E+01
  7.59869910E+00  7.59869910E+00 -1.51973982E+01  7.59869910E+00  7.59869910E+00
 -1.51973982E+01  7.59869910E+00  7.59869910E+00 -1.51973982E+01  7.59869910E+00
  7.59869910E+00 -1.51973982E+01  7.59869910E+00  7.59869910E+00 -1.51973982E+01
  7.59869910E+00  7.59869910E+00 -1.51973982E+01  7.59869910E+00  7.59869910E+00
 -1.51973982E+01  7.59869910E+00  7.59869910E+00 -1.51973982E+01  7.59869910E+00
  7.59869910E+00 -1.51973982E+01  7.59869910E+00  7.59869910E+00 -1.51973982E+01
  7.59869910E+00  7.59869910E+00 -1.51973982E+01  7.59869910E+00  7.59869910E+00
 -1.51973982E+01  7.59869910E+00  7.59869910E+00 -1.51973982E+01  7.59869910E+00
  7.59869910E+00 -1.51973982E+01  7.59869910E+00  7.59869910E+00 -1.51973982E+01
  7.59869910E+00  7.59869910E+00 -1.51973982E+01  7.59869910E+00  7.59869910E+00
 -1.51973982E+01  7.59869910E+00  7.59869910E+00 -1.51973982E+01  7.59869910E+00
  7.59869910E+00 -1.51973982E+01  7.59869910E+00  7.59869910E+00 -1.51973982E+01
  7.59869910E+00  7.59869910E+00 -1.51973982E+01  7.59869910E+00  7.59869910E+00
 -1.51973982E+01  7.59869910E+00  7.59869910E+00 -1.51973982E+01  7.59869910E+00
  7.59869910E+00 -1.51973982E+01  7.59869910E+00  7.59869910E+00 -1.51973982E+01
  7.59869910E+00  7.59869910E+00 -1.51973982E+01  7.59869910E+00  7.59869910E+00
 -1.51973982E+01  7.59869910E+00  7.59869910E+00 -1.51973982E+01  7.59869910E+00
  7.59869910E+00 -1.51973982E+01  7.59869910E+00  7.59869910E+00 -1.51973982E+01
  7.59869910E+00  7.59869910E+00 -1.51973982E+01  7.59869910E+00  7.59869910E+00
 -1.51973982E+01  7.59869910E+00  7.59869910E+00 -1.51973982E+01  7.59869910E+00
  7.59869910E+00 -1.51973982E+01  7.59869910E+00  7.59869910E+00 -1.51973982E+01
  7.59869910E+00  7.59869910E+00 -1.51973982E+01  7.59869910E+00  7.59869910E+00
 -1.51973982E+01  7.59869910E+00  7.59869910E+00 -1.51973982E+01  7.59869910E+00
  7.59869910E+00 -1.51973982E+01  7.59869910E+00  7.59869910E+00 -1.51973982E+01
  7.59869910E+00  7.59869910E+00 -1.51973982E+01  7.59869910E+00  7.59869910E+00
 -1.51973982E+01  7.59869910E+00  7.59869910E+00 -1.51973982E+01  7.59869910E+00
  7.59869910E+00 -1.51973982E+01  7.59869910E+00  7.59869910E+00 -1.51973982E+01
  7.59869910E+00  7.59869910E+00 -1.51973982E+01  7.59869910E+00  7.59869910E+00
 -1.51973982E+01  7.59869910E+00  7.59869910E+00 -1.51973982E+01  7.59869910E+00
  7.59869910E+00 -1.51973982E+01  7.59869910E+00  7.59869910E+00 -1.51973982E+01
  7.59869910E+00  7.59869910E+00 -1.51973982E+01  7.59869910E+00  7.59869910E+00
 -1.51973982E+01  7.59869910E+00  7.59869910E+00 -1.51973982E+01  7.59869910E+00
  7.59869910E+00 -1.51973982E+01  7.59869910E+00  7.59869910E+00 -1.51973982E+01
  7.59869910E+00  7.59869910E+00 -1.51973982E+01  7.59869910E+00  7.59869910E+00
 -1.51973982E+01  7.59869910E+00  7.59869910E+00 -1.51973982E+01  7.59869910E+00
  7.59869910E+00 -1.51973982E+01  7.59869910E+00  7.59869910E+00 -1.51973982E+01
  7.59869910E+00  7.59869910E+00 -1.51973982E+01  7.59869910E+00  7.59869910E+00
 -1.51973982E+01  7.59869910E+00  7.59869910E+00 -1.51973982E+01  7.59869910E+00
  7.59869910E+00 -1.51973982E+01  7.59869910E+00  7.59869910E+00 -1.51973982E+01
  7.59869910E+00  7.59869910E+00 -1.51973982E+01  7.59869910E+00  7.59869910E+00
 -1.51973982E+01  7.59869910E+00  7.59869910E+00 -1.51973982E+01  7.59869910E+00
  7.59869910E+00 -1.51973982E+01  7.59869910E+00  7.59869910E+00 -1.51973982E+01
  7.59869910E+00  7.59869910E+00 -1.51973982E+01  7.59869910E+00  7.59869910E+00
 -1.51973982E+01  7.59869910E+00  7.59869910E+00 -1.51973982E+01  7.59869910E+00
  7.59869910E+00 -1.51973982E+01  7.59869910E+00  7.59869910E+00 -1.51973982E+01
  7.59869910E+00  7.59869910E+00 -1.51973982E+01  7.59869910E+00  7.59869910E+00
 -1.51973982E+01  7.59869910E+00  7.59869910E+00 -1.51973982E+01  7.59869910E+00
  7.59869910E+00 -1.51973982E+01  7.59869910E+00  7.59869910E+00 -1.51973982E+01
  7.59869910E+00  7.59869910E+00 -1.51973982E+01  7.59869910E+00  7.59869910E+00
 -1.51973982E+01  7.59869910E+00  7.59869910E+00 -1.51973982E+01  7.59869910E+00
  7.59869910E+00 -1.51973982E+01  7.59869910E+00  7.59869910E+00 -1.51973982E+01
  7.59869910E+00  7.59869910E+00 -1.51973982E+01  7.59869910E+00  7.59869910E+00
 -1.51973982E+01  7.59869910E+00  7.59869910E+00 -1.51973982E+01  7.59869910E+00
  7.59869910E+00 -1.51973982E+01  7.59869910E+00  7.59869910E+00 -1.51973982E+01
  7.59869910E+00  7.59869910E+00 -1.51973982E+01  7.59869910E+00  7.59869910E+00
 -1.51973982E+01  7.59869910E+00  7.59869910E+00 -1.51973982E+01  7.59869910E+00
  7.59869910E+00 -1.51973982E+01  7.59869910E+00  7.59869910E+00 -1.51973982E+01
  7.59869910E+00  7.59869910E+00 -1.51973982E+01  7.59869910E+00  7.59869910E+00
 -1.51973982E+01  7.59869910E+00  7.59869910E+00 -1.51973982E+01  7.59869910E+00
  7.59869910E+00 -1.51973982E+01  7.59869910E+00  7.59869910E+00 -1.51973982E+01
  7.59869910E+00  7.59869910E+00 -1.51973982E+01  7.59869910E+00  7.59869910E+00
 -1.51973982E+01  7.59869910E+00  7.59869910E+00 -1.51973982E+01  7.59869910E+00
  7.59869910E+00 -1.51973982E+01  7.59869910E+00  7.59869910E+00 -1.51973982E+01
  7.59869910E+00  7.59869910E+00 -1.51973982E+01  7.59869910E+00  7.59869910E+00
 -1.51973982E+01  7.59869910E+00  7.59869910E+00 -1.51973982E+01  7.59869910E+00
  7.59869910E+00 -1.51973982E+01  7.59869910E+00  7.59869910E+00 -1.51973982E+01
  7.59869910E+00  7.59869910E+00 -1.51973982E+01  7.59869910E+00  7.59869910E+00
 -1.51973982E+01  7.59869910E+00  7.59869910E+00 -1.51973982E+01  7.59869910E+00
  7.59869910E+00 -1.51973982E+01  7.59869910E+00  7.59869910E+00 -1.51973982E+01
  7.59869910E+00  7.59869910E+00 -1.51973982E+01  7.59869910E+00  7.59869910E+00
 -1.51973982E+01  7.59869910E+00  7.59869910E+00 -1.51973982E+01  7.59869910E+00
  7.59869910E+00 -1.51973982E+01  7.59869910E+00  7.59869910E+00 -1.51973982E+01
  7.59869910E+00  7.59869910E+00 -1.51973982E+01  7.59869910E+00  7.59869910E+00
 -1.51973982E+01  7.59869910E+00  7.59869910E+00 -1.51973982E+01  7.59869910E+00
  7.59869910E+00 -1.51973982E+01  7.59869910E+00  7.59869910E+00 -1.51973982E+01
  7.59869910E+00  7.59869910E+00 -1.51973982E+01  7.59869910E+00  7.59869910E+00
 -1.51973982E+01  7.59869910E+00  7.59869910E+00 -1.51973982E+01  7.59869910E+00
  7.59869910E+00 -1.51973982E+01  7.59869910E+00  7.59869910E+00 -1.51973982E+01
  7.59869910E+00  7.59869910E+00 -1.51973982E+01  7.59869910E+00  7.59869910E+00
 -1.51973982E+01  7.59869910E+00  7.59869910E+00 -1.51973982E+01  7.59869910E+00
  7.59869910E+00 -1.51973982E+01  7.59869910E+00  7.59869910E+00 -1.51973982E+01
  7.59869910E+00  7.59869910E+00 -1.51973982E+01  7.59869910E+00  7.59869910E+00
 -1.51973982E+01  7.59869910E+00  7.59869910E+00 -1.51973982E+01  7.59869910E+00
  7.59869910E+00 -1.51973982E+01  7.59869910E+00  7.59869910E+00 -1.51973982E+01
  7.59869910E+00  7.59869910E+00 -1.51973982E+01  7.59869910E+00  7.59869910E+00
 -1.51973982E+01  7.59869910E+00  7.59869910E+00 -1.51973982E+01  7.59869910E+00
  7.59869910E+00 -1.51973982E+01  7.59869910E+00  7.59869910E+00 -1.51973982E+01
  7.59869910E+00  7.59869910E+00 -1.51973982E+01  7.59869910E+00  7.59869910E+00
 -1.51973982E+01  7.59869910E+00  7.59869910E+00 -1.51973982E+01  7.59869910E+00
  7.59869910E+00 -1.51973982E+01  7.59869910E+00  7.59869910E+00 -1.51973982E+01
  7.59869910E+00  7.59869910E+00 -1.51973982E+01  7.59869910E+00  7.59869910E+00
 -1.51973982E+01  7.59869910E+00  7.59869910E+00 -1.51973982E+01  7.59869910E+00
  7.59869910E+00 -1.51973982E+01  7.59869910E+00  7.59869910E+00 -1.51973982E+01
  7.59869910E+00  7.59869910E+00 -1.51973982E+01  7.59869910E+00  7.59869910E+00
 -1.51973982E+01  7.59869910E+00  7.59869910E+00 -1.51973982E+01  7.59869910E+00
  7.59869910E+00 -1.51973982E+01  7.59869910E+00  7.59869910E+00 -1.51973982E+01
  7.59869910E+00  7.59869910E+00 -1.51973982E+01  7.59869910E+00  7.59869910E+00
 -1.51973982E+01  7.59869910E+00  7.59869910E+00 -1.51973982E+01  7.59869910E+00
  7.59869910E+00 -1.51973982E+01  7.59869910E+00  7.59869910E+00 -1.51973982E+01
  7.59869910E+00  7.59869910E+00 -1.51973982E+01  7.59869910E+00  7.59869910E+00
 -1.51973982E+01  7.59869910E+00  7.59869910E+00 -1.51973982E+01  7.59869910E+00
  7.59869910E+00 -1.51973982E+01  7.59869910E+00  7.59869910E+00 -1.51973982E+01
  7.59869910E+00  7.59869910E+00 -1.51973982E+01  7.59869910E+00  7.59869910E+00
 -1.51973982E+01  7.59869910E+00  7.59869910E+00 -1.51973982E+01  7.59869910E+00
  7.59869910E+00 -1.51973982E+01  7.59869910E+00  7.59869910E+00 -1.51973982E+01
  7.59869910E+00  7.59869910E+00 -1.51973982E+01  7.59869910E+00  7.59869910E+00
 -1.51973982E+01  7.59869910E+00  7.59869910E+00 -1.51973982E+01  7.59869910E+00
  7.59869910E+00 -1.51973982E+01  7.59869910E+00  7.59869910E+00 -1.51973982E+01
  7.59869910E+00  7.59869910E+00 -1.51973982E+01  7.59869910E+00  7.59869910E+00
 -1.51973982E+01  7.59869910E+00  7.59869910E+00 -1.51973982E+01  7.59869910E+00
  7.59869910E+00 -1.51973982E+01  7.59869910E+00  7.59869910E+00 -1.51973982E+01
  7.59869910E+00  7.59869910E+00 -1.51973982E+01  7.59869910E+00  7.59869910E+00
 -1.51973982E+01  7.59869910E+00  7.59869910E+00 -1.51973982E+01  7.59869910E+00
  7.59869910E+00 -1.51973982E+01  7.59869910E+00  7.59869910E+00 -1.51973982E+01
  7.59869910E+00  7.59869910E+00 -1.51973982E+01  7.59869910E+00  7.59869910E+00
 -1.51973982E+01  7.59869910E+00  7.59869910E+00 -1.51973982E+01  7.59869910E+00
  7.59869910E+00 -1.51973982E+01  7.59869910E+00  7.59869910E+00 -1.51973982E+01
  7.59869910E+00  7.59869910E+00 -1.51973982E+01  7.59869910E+00  7.59869910E+00
 -1.51973982E+01  7.59869910E+00  7.59869910E+00 -1.51973982E+01  7.59869910E+00
  7.59869910E+00 -1.51973982E+01  7.59869910E+00  7.59869910E+00 -1.51973982E+01
  7.59869910E+00  7.59869910E+00 -1.51973982E+01  7.59869910E+00  7.59869910E+00
 -1.51973982E+01  7.59869910E+00  7.59869910E+00 -1.51973982E+01  7.59869910E+00
  7.59869910E+00 -1.51973982E+01  7.59869910E+00  7.59869910E+00 -1.51973982E+01
  7.59869910E+00  7.59869910E+00 -1.51973982E+01  7.59869910E+00  7.59869910E+00
 -1.51973982E+01  7.59869910E+00  7.59869910E+00 -1.51973982E+01  7.59869910E+00
  7.59869910E+00 -1.51973982E+01  7.59869910E+00  7.59869910E+00 -1.51973982E+01
  7.59869910E+00  7.59869910E+00 -1.51973982E+01  7.59869910E+00  7.59869910E+00
 -1.51973982E+01  7.59869910E+00  7.59869910E+00 -1.51973982E+01  7.59869910E+00
  7.59869910E+00 -1.51973982E+01  7.59869910E+00  7.59869910E+00 -1.51973982E+01
  7.59869910E+00  7.59869910E+00 -1.51973982E+01  7.59869910E+00  7.59869910E+00
 -1.51973982E+01  7.59869910E+00  7.59869910E+00 -1.51973982E+01  7.59869910E+00
  7.59869910E+00 -1.51973982E+01  7.59869910E+00  7.59869910E+00 -1.51973982E+01
  7.59869910E+00  7.59869910E+00 -1.51973982E+01  7.59869910E+00  7.59869910E+00
 -1.51973982E+01  7.59869910E+00  7.59869910E+00 -1.51973982E+01  7.59869910E+00
  7.59869910E+00 -1.51973982E+01  7.59869910E+00  7.59869910E+00 -1.51973982E+01
  7.59869910E+00  7.59869910E+00 -1.51973982E+01  7.59869910E+00  7.59869910E+00
 -1.51973982E+01  7.59869910E+00  7.59869910E+00 -1.51973982E+01  7.59869910E+00
  7.59869910E+00 -1.51973982E+01  7.59869910E+00  7.59869910E+00 -1.51973982E+01
  7.59869910E+00  7.59869910E+00 -1.51973982E+01  7.59869910E+00  7.59869910E+00
 -1.51973982E+01  7.59869910E+00  7.59869910E+00 -1.51973982E+01  7.59869910E+00
  7.59869910E+00 -1.51973982E+01  7.59869910E+00  7.59869910E+00 -1.51973982E+01
  7.59869910E+00  7.59869910E+00 -1.51973982E+01  7.59869910E+00  7.59869910E+00
 -1.51973982E+01  7.59869910E+00  7.59869910E+00 -1.51973982E+01  7.59869910E+00
  7.59869910E+00 -1.51973982E+01  7.59869910E+00  7.59869910E+00 -1.51973982E+01
  7.59869910E+00  7.59869910E+00 -1.51973982E+01  7.59869910E+00  7.59869910E+00
 -1.51973982E+01  7.59869910E+00  7.59869910E+00 -1.51973982E+01  7.59869910E+00
  7.59869910E+00 -1.51973982E+01  7.59869910E+00  7.59869910E+00 -1.51973982E+01
  7.59869910E+00  7.59869910E+00 -1.51973982E+01  7.59869910E+00  7.59869910E+00
 -1.51973982E+01  7.59869910E+00  7.59869910E+00 -1.51973982E+01  7.59869910E+00
  7.59869910E+00 -1.51973982E+01  7.59869910E+00  7.59869910E+00 -1.51973982E+01
  7.59869910E+00  7.59869910E+00 -1.51973982E+01  7.59869910E+00  7.59869910E+00
 -1.51973982E+01  7.59869910E+00  7.59869910E+00 -1.51973982E+01  7.59869910E+00
  7.59869910E+00 -1.51973982E+01  7.59869910E+00  7.59869910E+00 -1.51973982E+01
  7.59869910E+00  7.59869910E+00 -1.51973982E+01  7.59869910E+00  7.59869910E+00
 -1.51973982E+01  7.59869910E+00  7.59869910E+00 -1.51973982E+01  7.59869910E+00
  7.59869910E+00 -1.51973982E+01  7.59869910E+00  7.59869910E+00 -1.51973982E+01
  7.59869910E+00  7.59869910E+00 -1.51973982E+01  7.59869910E+00  7.59869910E+00
 -1.51973982E+01  7.59869910E+00  7.59869910E+00
%FLAG ATOMIC_NUMBER                                                             
%FORMAT(10I8)                                                                   
       6       8       6       6       8       8       6       1       6       1
       6      17       6       1       6       6       6       1       1       6
       1       1       6       1       1       8       6       6       1       6
       1       6       1       6       6       6       1       6       1       6
       1       6       1       6       7       6       6       8       8       1
       6       1       6      17       6       1       6       1       6       6
      11      11       8       1       1       8       1       1       8       1
       1       8       1       1       8       1       1       8       1       1
       8       1       1       8       1       1       8       1       1       8
       1       1       8       1       1       8       1       1       8       1
       1       8       1       1       8       1       1       8       1       1
       8       1       1       8       1       1       8       1       1       8
       1       1       8       1       1       8       1       1       8       1
       1       8       1       1       8       1       1       8       1       1
       8       1       1       8       1       1       8       1       1       8
       1       1       8       1       1       8       1       1       8       1
       1       8       1       1       8       1       1       8       1       1
       8       1       1       8       1       1       8       1       1       8
       1       1       8       1       1       8       1       1       8       1
       1       8       1       1       8       1       1       8       1       1
       8       1       1       8       1       1       8       1       1       8
       1       1       8       1       1       8       1       1       8       1
       1       8       1       1       8       1       1       8       1       1
       8       1       1       8       1       1       8       1       1       8
       1       1       8       1       1       8       1       1       8       1
       1       8       1       1       8       1       1       8       1       1
       8       1       1       8       1       1       8       1       1       8
       1       1       8       1       1       8       1       1       8       1
       1       8       1       1       8       1       1       8       1       1
       8       1       1       8       1       1       8       1       1       8
       1       1       8       1       1       8       1       1       8       1
       1       8       1       1       8       1       1       8       1       1
       8       1       1       8       1       1       8       1       1       8
       1       1       8       1       1       8       1       1       8       1
       1       8       1       1       8       1       1       8       1       1
       8       1       1       8       1       1       8       1       1       8
       1       1       8       1       1       8       1       1       8       1
       1       8       1       1       8       1       1       8       1       1
       8       1       1       8       1       1       8       1       1       8
       1       1       8       1       1       8       1       1       8       1
       1       8       1       1       8       1       1       8       1       1
       8       1       1       8       1       1       8       1       1       8
       1       1       8       1       1       8       1       1       8       1
       1       8       1       1       8       1       1       8       1       1
       8       1       1       8       1       1       8       1       1       8
       1       1       8       1       1       8       1       1       8       1
       1       8       1       1       8       1       1       8       1       1
       8       1       1       8       1       1       8       1       1       8
       1       1       8       1       1       8       1       1       8       1
       1       8       1       1       8       1       1       8       1       1
       8       1       1       8       1       1       8       1       1       8
       1       1       8       1       1       8       1       1       8       1
       1       8       1       1       8       1       1       8       1       1
       8       1       1       8       1       1       8       1       1       8
       1       1       8       1       1       8       1       1       8       1
       1       8       1       1       8       1       1       8       1       1
       8       1       1       8       1       1       8       1       1       8
       1       1       8       1       1       8       1       1       8       1
       1       8       1       1       8       1       1       8       1       1
       8       1       1       8       1       1       8       1       1       8
       1       1       8       1       1       8       1       1       8       1
       1       8       1       1       8       1       1       8       1       1
       8       1       1       8       1       1       8       1       1       8
       1       1       8       1       1       8       1       1       8       1
       1       8       1       1       8       1       1       8       1       1
       8       1       1       8       1       1       8       1       1       8
       1       1       8       1       1       8       1       1       8       1
       1       8       1       1       8       1       1       8       1       1
       8       1       1       8       1       1       8       1       1       8
       1       1       8       1       1       8       1       1       8       1
       1       8       1       1       8       1       1       8       1       1
       8       1       1       8       1       1       8       1       1       8
       1       1       8       1       1       8       1       1       8       1
       1       8       1       1       8       1       1       8       1       1
       8       1       1       8       1       1       8       1       1       8
       1       1       8       1       1       8       1       1       8       1
       1       8       1       1       8       1       1       8       1       1
       8       1       1       8       1       1       8       1       1       8
       1       1       8       1       1       8       1       1       8       1
       1       8       1       1       8       1       1       8       1       1
       8       1       1       8       1       1       8       1       1       8
       1       1       8       1       1       8       1       1       8       1
       1       8       1       1       8       1       1       8       1       1
       8       1       1       8       1       1       8       1       1       8
       1       1       8       1       1       8       1       1       8       1
       1       8       1       1       8       1       1       8       1       1
       8       1       1       8       1       1       8       1       1       8
       1       1       8       1       1       8       1       1       8       1
       1       8       1       1       8       1       1       8       1       1
       8       1       1       8       1       1       8       1       1       8
       1       1       8       1       1       8       1       1       8       1
       1       8       1       1       8       1       1       8       1       1
       8       1       1       8       1       1       8       1       1       8
       1       1       8       1       1       8       1       1       8       1
       1       8       1       1       8       1       1       8       1       1
       8       1       1       8       1       1       8       1       1       8
       1       1       8       1       1       8       1       1       8       1
       1       8       1       1       8       1       1       8       1       1
       8       1       1       8       1       1       8       1       1       8
       1       1       8       1       1       8       1       1       8       1
       1       8       1       1       8       1       1       8       1       1
       8       1       1       8       1       1       8       1       1       8
       1       1       8       1       1       8       1       1       8       1
       1       8       1       1       8       1       1       8       1       1
       8       1       1       8       1       1       8       1       1       8
       1       1       8       1       1       8       1       1       8       1
       1       8       1       1       8       1       1       8       1       1
       8       1       1       8       1       1       8       1       1       8
       1       1       8       1       1       8       1       1       8       1
       1       8       1       1       8       1       1       8       1       1
       8       1       1       8       1       1       8       1       1       8
       1       1       8       1       1       8       1       1       8       1
       1       8       1       1       8       1       1       8       1       1
       8       1       1       8       1       1       8       1       1       8
       1       1       8       1       1       8       1       1       8       1
       1       8       1       1       8       1       1       8       1       1
       8       1       1       8       1       1       8       1       1       8
       1       1       8       1       1       8       1       1       8       1
       1       8       1       1       8       1       1       8       1       1
       8       1       1       8       1       1       8       1       1       8
       1       1       8       1       1       8       1       1       8       1
       1       8       1       1       8       1       1       8       1       1
       8       1       1       8       1       1       8       1       1       8
       1       1       8       1       1       8       1       1       8       1
       1       8       1       1       8       1       1       8       1       1
       8       1       1       8       1       1       8       1       1       8
       1       1       8       1       1       8       1       1       8       1
       1       8       1       1       8       1       1       8       1       1
       8       1       1       8       1       1       8       1       1       8
       1       1       8       1       1       8       1       1       8       1
       1       8       1       1       8       1       1       8       1       1
       8       1       1       8       1       1       8       1       1       8
       1       1       8       1       1       8       1       1       8       1
       1       8       1       1       8       1       1       8       1       1
       8       1       1       8       1       1       8       1       1       8
       1       1       8       1       1       8       1       1       8       1
       1       8       1       1       8       1       1       8       1       1
       8       1       1       8       1       1       8       1       1       8
       1       1       8       1       1       8       1       1       8       1
       1       8       1       1       8       1       1       8       1       1
       8       1       1       8       1       1       8       1       1       8
       1       1       8       1       1       8       1       1       8       1
       1       8       1       1       8       1       1       8       1       1
       8       1       1       8       1       1       8       1       1       8
       1       1       8       1       1       8       1       1       8       1
       1       8       1       1       8       1       1       8       1       1
       8       1       1       8       1       1       8       1       1       8
       1       1       8       1       1       8       1       1       8       1
       1       8       1       1       8       1       1       8       1       1
       8       1       1       8       1       1       8       1       1       8
       1       1       8       1       1       8       1       1       8       1
       1       8       1       1       8       1       1       8       1       1
       8       1       1       8       1       1       8       1       1       8
       1       1       8       1       1       8       1       1       8       1
       1       8       1       1       8       1       1       8       1       1
       8       1       1       8       1       1       8       1       1       8
       1       1       8       1       1       8       1       1       8       1
       1       8       1       1       8       1       1       8       1       1
       8       1       1       8       1       1       8       1       1       8
       1       1       8       1       1       8       1       1       8       1
       1       8       1       1       8       1       1       8       1       1
       8       1       1       8       1       1       8       1       1       8
       1       1       8       1       1       8       1       1       8       1
       1       8       1       1       8       1       1       8       1       1
       8       1       1       8       1       1       8       1       1       8
       1       1       8       1       1       8       1       1       8       1
       1       8       1       1       8       1       1       8       1       1
       8       1       1       8       1       1       8       1       1       8
       1       1       8       1       1       8       1       1       8       1
       1       8       1       1       8       1       1       8       1       1
       8       1       1       8       1       1       8       1       1       8
       1       1       8       1       1       8       1       1       8       1
       1       8       1       1       8       1       1       8       1       1
       8       1       1       8       1       1       8       1       1       8
       1       1       8       1       1       8       1       1       8       1
       1       8       1       1       8       1       1       8       1       1
       8       1       1       8       1       1       8       1       1       8
       1       1       8       1       1       8       1       1       8       1
       1       8       1       1       8       1       1       8       1       1
       8       1       1       8       1       1       8       1       1       8
       1       1       8       1       1       8       1       1       8       1
       1       8       1       1       8       1       1       8       1       1
       8       1       1       8       1       1       8       1       1       8
       1       1       8       1       1       8       1       1       8       1
       1       8       1       1       8       1       1       8       1       1
       8       1       1       8       1       1       8       1       1       8
       1       1       8       1       1       8       1       1       8       1
       1       8       1       1       8       1       1       8       1       1
       8       1       1       8       1       1       8       1       1       8
       1       1       8       1       1       8       1       1       8       1
       1       8       1       1       8       1       1       8       1       1
       8       1       1       8       1       1       8       1       1       8
       1       1       8       1       1       8       1       1       8       1
       1       8       1       1       8       1       1       8       1       1
       8       1       1       8       1       1       8       1       1       8
       1       1       8       1       1       8       1       1       8       1
       1       8       1       1       8       1       1       8       1       1
       8       1       1       8       1       1       8       1       1       8
       1       1       8       1       1       8       1       1       8       1
       1       8       1       1       8       1       1       8       1       1
       8       1       1       8       1       1       8       1       1       8
       1       1       8       1       1       8       1       1       8       1
       1       8       1       1       8       1       1       8       1       1
       8       1       1       8       1       1       8       1       1       8
       1       1       8       1       1       8       1       1       8       1
       1       8       1       1       8       1       1       8       1       1
       8       1       1       8       1       1       8       1       1       8
       1       1       8       1       1       8       1       1       8       1
       1       8       1       1       8       1       1       8       1       1
       8       1       1       8       1       1       8       1       1       8
       1       1       8       1       1       8       1       1       8       1
       1       8       1       1       8       1       1       8       1       1
       8       1       1       8       1       1       8       1       1       8
       1       1       8       1       1       8       1       1       8       1
       1       8       1       1       8       1       1       8       1       1
       8       1       1       8       1       1       8       1       1       8
       1       1       8       1       1       8       1       1       8       1
       1       8       1       1       8       1       1       8       1       1
       8       1       1       8       1       1       8       1       1       8
       1       1       8       1       1       8       1       1       8       1
       1       8       1       1       8       1       1       8       1       1
       8       1       1       8       1       1       8       1       1       8
       1       1       8       1       1       8       1       1       8       1
       1       8       1       1       8       1       1       8       1       1
       8       1       1       8       1       1       8       1       1       8
       1       1       8       1       1       8       1       1       8       1
       1       8       1       1       8       1       1       8       1       1
       8       1       1       8       1       1       8       1       1       8
       1       1       8       1       1       8       1       1       8       1
       1       8       1       1       8       1       1       8       1       1
       8       1       1       8       1       1       8       1       1       8
       1       1       8       1       1       8       1       1       8       1
       1       8       1       1       8       1       1       8       1       1
       8       1       1       8       1       1       8       1       1       8
       1       1       8       1       1       8       1       1       8       1
       1       8       1       1       8       1       1       8       1       1
       8       1       1       8       1       1       8       1       1       8
       1       1       8       1       1       8       1       1       8       1
       1       8       1       1       8       1       1       8       1       1
       8       1       1       8       1       1       8       1       1       8
       1       1       8       1       1       8       1       1       8       1
       1       8       1       1       8       1       1       8       1       1
       8       1       1       8       1       1       8       1       1       8
       1       1       8       1       1       8       1       1       8       1
       1       8       1       1       8       1       1       8       1       1
       8       1       1       8       1       1       8       1       1       8
       1       1       8       1       1       8       1       1       8       1
       1       8       1       1       8       1       1       8       1       1
       8       1       1       8       1       1       8       1       1       8
       1       1       8       1       1       8       1       1       8       1
       1       8       1       1       8       1       1       8       1       1
       8       1       1       8       1       1       8       1       1       8
       1       1       8       1       1       8       1       1       8       1
       1       8       1       1       8       1       1       8       1       1
       8       1       1       8       1       1       8       1       1       8
       1       1       8       1       1       8       1       1       8       1
       1       8       1       1       8       1       1       8       1       1
       8       1       1       8       1       1       8       1       1       8
       1       1       8       1       1       8       1       1       8       1
       1       8       1       1       8       1       1       8       1       1
       8       1       1       8       1       1       8       1       1       8
       1       1       8       1       1       8       1       1       8       1
       1       8       1       1       8       1       1       8       1       1
       8       1       1       8       1       1       8       1       1       8
       1       1       8       1       1       8       1       1       8       1
       1       8       1       1       8       1       1       8       1       1
       8       1       1       8       1       1       8       1       1       8
       1       1       8       1       1       8       1       1       8       1
       1       8       1       1       8       1       1       8       1       1
       8       1       1       8       1       1       8       1       1       8
       1       1       8       1       1       8       1       1       8       1
       1       8       1       1       8       1       1       8       1       1
       8       1       1       8       1       1       8       1       1       8
       1       1       8       1       1       8       1       1       8       1
       1       8       1       1       8       1       1       8       1       1
       8       1       1       8       1       1       8       1       1       8
       1       1       8       1       1       8       1       1       8       1
       1       8       1       1       8       1       1       8       1       1
       8       1       1       8       1       1       8       1       1       8
       1       1       8       1       1       8       1       1       8       1
       1       8       1       1       8       1       1       8       1       1
       8       1       1       8       1       1       8       1       1       8
       1       1       8       1       1       8       1       1       8       1
       1       8       1       1       8       1       1       8       1       1
       8       1       1       8       1       1       8       1       1       8
       1       1       8       1       1       8       1       1       8       1
       1       8       1       1       8       1       1       8       1       1
       8       1       1       8       1       1       8       1       1       8
       1       1       8       1       1       8       1       1       8       1
       1       8       1       1       8       1       1       8       1       1
       8       1       1       8       1       1       8       1       1       8
       1       1       8       1       1       8       1       1       8       1
       1       8       1       1       8       1       1       8       1       1
       8       1       1       8       1       1       8       1       1       8
       1       1       8       1       1       8       1       1       8       1
       1       8       1       1       8       1       1       8       1       1
       8       1       1       8       1       1       8       1       1       8
       1       1       8       1       1       8       1       1       8       1
       1       8       1       1       8       1       1       8       1       1
       8       1       1       8       1       1       8       1       1       8
       1       1       8       1       1       8       1       1       8       1
       1       8       1       1       8       1       1       8       1       1
       8       1       1       8       1       1       8       1       1       8
       1       1       8       1       1       8       1       1       8       1
       1       8       1       1       8       1       1       8       1       1
       8       1       1       8       1       1       8       1       1       8
       1       1       8       1       1       8       1       1       8       1
       1       8       1       1       8       1       1       8       1       1
       8       1       1       8       1       1       8       1       1       8
       1       1       8       1       1       8       1       1       8       1
       1       8       1       1       8       1       1       8       1       1
       8       1       1       8       1       1       8       1       1       8
       1       1       8       1       1       8       1       1       8       1
       1       8       1       1       8       1       1       8       1       1
       8       1       1       8       1       1       8       1       1       8
       1       1       8       1       1       8       1       1       8       1
       1       8       1       1       8       1       1       8       1       1
       8       1       1       8       1       1       8       1       1       8
       1       1       8       1       1       8       1       1       8       1
       1       8       1       1       8       1       1       8       1       1
       8       1       1       8       1       1       8       1       1       8
       1       1       8       1       1       8       1       1       8       1
       1       8       1       1       8       1       1       8       1       1
       8       1       1       8       1       1       8       1       1       8
       1       1       8       1       1       8       1       1       8       1
       1       8       1       1       8       1       1       8       1       1
       8       1       1       8       1       1       8       1       1       8
       1       1       8       1       1       8       1       1       8       1
       1       8       1       1       8       1       1       8       1       1
       8       1       1       8       1       1       8       1       1       8
       1       1       8       1       1       8       1       1       8       1
       1       8       1       1       8       1       1       8       1       1
       8       1       1       8       1       1       8       1       1       8
       1       1       8       1       1       8       1       1       8       1
       1       8       1       1       8       1       1       8       1       1
       8       1       1       8       1       1       8       1       1       8
       1       1       8       1       1       8       1       1       8       1
       1       8       1       1       8       1       1       8       1       1
       8       1       1       8       1       1       8       1       1       8
       1       1       8       1       1       8       1       1       8       1
       1       8       1       1       8       1       1       8       1       1
       8       1       1       8       1       1       8       1       1       8
       1       1       8       1       1       8       1       1       8       1
       1       8       1       1       8       1       1       8       1       1
       8       1       1       8       1       1       8       1       1       8
       1       1       8       1       1       8       1       1       8       1
       1       8       1       1       8       1       1       8       1       1
       8       1       1       8       1       1       8       1       1       8
       1       1       8       1       1       8       1       1       8       1
       1       8       1       1       8       1       1       8       1       1
       8       1       1       8       1       1       8       1       1       8
       1       1       8       1       1       8       1       1       8       1
       1       8       1       1       8       1       1       8       1       1
       8       1       1       8       1       1       8       1       1       8
       1       1       8       1       1       8       1       1       8       1
       1       8       1       1       8       1       1       8       1       1
       8       1       1       8       1       1       8       1       1       8
       1       1       8       1       1       8       1       1       8       1
       1       8       1       1       8       1       1       8       1       1
       8       1       1       8       1       1       8       1       1       8
       1       1       8       1       1       8       1       1       8       1
       1       8       1       1       8       1       1       8       1       1
       8       1       1       8       1       1       8       1       1       8
       1       1       8       1       1       8       1       1       8       1
       1       8       1       1       8       1       1       8       1       1
       8       1       1       8       1       1       8       1       1       8
       1       1       8       1       1       8       1       1       8       1
       1       8       1       1       8       1       1       8       1       1
       8       1       1       8       1       1       8       1       1       8
       1       1       8       1       1       8       1       1       8       1
       1       8       1       1       8       1       1       8       1       1
       8       1       1       8       1       1       8       1       1       8
       1       1       8       1       1       8       1       1       8       1
       1       8       1       1       8       1       1       8       1       1
       8       1       1       8       1       1       8       1       1       8
       1       1       8       1       1       8       1       1       8       1
       1       8       1       1       8       1       1       8       1       1
       8       1       1       8       1       1       8       1       1       8
       1       1       8       1       1       8       1       1       8       1
       1       8       1       1       8       1       1       8       1       1
       8       1       1       8       1       1       8       1       1       8
       1       1       8       1       1       8       1       1       8       1
       1       8       1       1       8       1       1       8       1       1
       8       1       1       8       1       1       8       1       1       8
       1       1       8       1       1       8       1       1       8       1
       1       8       1       1       8       1       1       8       1       1
       8       1       1       8       1       1       8       1       1       8
       1       1       8       1       1       8       1       1       8       1
       1       8       1       1       8       1       1       8       1       1
       8       1       1       8       1       1       8       1       1       8
       1       1       8       1       1       8       1       1       8       1
       1       8       1       1       8       1       1       8       1       1
       8       1       1       8       1       1       8       1       1       8
       1       1       8       1       1       8       1       1       8       1
       1       8       1       1       8       1       1       8       1       1
       8       1       1       8       1       1       8       1       1       8
       1       1       8       1       1       8       1       1       8       1
       1       8       1       1       8       1       1       8       1       1
       8       1       1       8       1       1       8       1       1       8
       1       1       8       1       1       8       1       1       8       1
       1       8       1       1       8       1       1       8       1       1
       8       1       1       8       1       1       8       1       1       8
       1       1       8       1       1       8       1       1       8       1
       1       8       1       1       8       1       1       8       1       1
       8       1       1       8       1       1       8       1       1       8
       1       1       8       1       1       8       1       1       8       1
       1       8       1       1       8       1       1       8       1       1
       8       1       1       8       1       1       8       1       1       8
       1       1       8       1       1       8       1       1       8       1
       1       8       1       1       8       1       1       8       1       1
       8       1       1       8       1       1       8       1       1       8
       1       1       8       1       1       8       1       1       8       1
       1       8       1       1       8       1       1       8       1       1
       8       1       1       8       1       1       8       1       1       8
       1       1       8       1       1       8       1       1       8       1
       1       8       1       1       8       1       1       8       1       1
       8       1       1       8       1       1       8       1       1       8
       1       1       8       1       1       8       1       1       8       1
       1       8       1       1       8       1       1       8       1       1
       8       1       1       8       1       1       8       1       1       8
       1       1       8       1       1       8       1       1       8       1
       1       8       1       1       8       1       1       8       1       1
       8       1       1       8       1       1       8       1       1       8
       1       1       8       1       1       8       1       1       8       1
       1       8       1       1       8       1       1       8       1       1
       8       1       1       8       1       1       8       1       1       8
       1       1       8       1       1       8       1       1       8       1
       1       8       1       1       8       1       1       8       1       1
       8       1       1       8       1       1       8       1       1       8
       1       1       8       1       1       8       1       1       8       1
       1       8       1       1       8       1       1       8       1       1
       8       1       1       8       1       1       8       1       1       8
       1       1       8       1       1       8       1       1       8       1
       1       8       1       1       8       1       1       8       1       1
       8       1       1       8       1       1       8       1       1       8
       1       1       8       1       1       8       1       1       8       1
       1       8       1       1       8       1       1       8       1       1
       8       1       1       8       1       1       8       1       1       8
       1       1       8       1       1       8       1       1       8       1
       1       8       1       1       8       1       1       8       1       1
       8       1       1       8       1       1       8       1       1       8
       1       1       8       1       1       8       1       1       8       1
       1       8       1       1       8       1       1       8       1       1
       8       1       1       8       1       1       8       1       1       8
       1       1       8       1       1       8       1       1       8       1
       1       8       1       1       8       1       1       8       1       1
       8       1       1       8       1       1       8       1       1       8
       1       1       8       1       1       8       1       1       8       1
       1       8       1       1       8       1       1       8       1       1
       8       1       1       8       1       1       8       1       1       8
       1       1       8       1       1       8       1       1       8       1
       1       8       1       1       8       1       1       8       1       1
       8       1       1       8       1       1       8       1       1       8
       1       1       8       1       1       8       1       1       8       1
       1       8       1       1       8       1       1       8       1       1
       8       1       1       8       1       1       8       1       1       8
       1       1       8       1       1       8       1       1       8       1
       1       8       1       1       8       1       1       8       1       1
       8       1       1       8       1       1       8       1       1       8
       1       1       8       1       1       8       1       1       8       1
       1       8       1       1       8       1       1       8       1       1
       8       1       1       8       1       1       8       1       1       8
       1       1       8       1       1       8       1       1       8       1
       1       8       1       1       8       1       1       8       1       1
       8       1       1       8       1       1       8       1       1       8
       1       1       8       1       1       8       1       1       8       1
       1       8       1       1       8       1       1       8       1       1
       8       1       1       8       1       1       8       1       1       8
       1       1       8       1       1       8       1       1       8       1
       1       8       1       1       8       1       1       8       1       1
       8       1       1       8       1       1       8       1       1       8
       1       1       8       1       1       8       1       1       8       1
       1       8       1       1       8       1       1       8       1       1
       8       1       1       8       1       1       8       1       1       8
       1       1       8       1       1       8       1       1       8       1
       1       8       1       1       8       1       1       8       1       1
       8       1       1       8       1       1       8       1       1       8
       1       1       8       1       1       8       1       1       8       1
       1       8       1       1       8       1       1       8       1       1
       8       1       1       8       1       1       8       1       1       8
       1       1       8       1       1       8       1       1       8       1
       1       8       1       1       8       1       1       8       1       1
       8       1       1       8       1       1       8       1       1       8
       1       1       8       1       1       8       1       1       8       1
       1       8       1       1       8       1       1       8       1       1
       8       1       1       8       1       1       8       1       1       8
       1       1       8       1       1       8       1       1       8       1
       1       8       1       1       8       1       1       8       1       1
       8       1       1       8       1       1       8       1       1       8
       1       1       8       1       1       8       1       1       8       1
       1       8       1       1       8       1       1       8       1       1
       8       1       1       8       1       1       8       1       1       8
       1       1       8       1       1       8       1       1       8       1
       1       8       1       1       8       1       1       8       1       1
       8       1       1       8       1       1       8       1       1       8
       1       1       8       1       1       8       1       1       8       1
       1       8       1       1       8       1       1       8       1       1
       8       1       1       8       1       1       8       1       1       8
       1       1       8       1       1       8       1       1       8       1
       1       8       1       1       8       1       1       8       1       1
       8       1       1       8       1       1       8       1       1       8
       1       1       8       1       1       8       1       1       8       1
       1       8       1       1       8       1       1       8       1       1
       8       1       1       8       1       1       8       1       1       8
       1       1       8       1       1       8       1       1       8       1
       1       8       1       1       8       1       1       8       1       1
       8       1       1       8       1       1       8       1       1       8
       1       1       8       1       1       8       1       1       8       1
       1       8       1       1       8       1       1       8       1       1
       8       1       1       8       1       1       8       1       1       8
       1       1       8       1       1       8       1       1       8       1
       1       8       1       1       8       1       1       8       1       1
       8       1       1       8       1       1       8       1       1       8
       1       1       8       1       1       8       1       1       8       1
       1       8       1       1       8       1       1       8       1       1
       8       1       1       8       1       1       8       1       1       8
       1       1       8       1       1       8       1       1       8       1
       1       8       1       1       8       1       1       8       1       1
       8       1       1       8       1       1       8       1       1       8
       1       1       8       1       1       8       1       1       8       1
       1       8       1       1       8       1       1       8       1       1
       8       1       1       8       1       1       8       1       1       8
       1       1       8       1       1       8       1       1       8       1
       1       8       1       1       8       1       1       8       1       1
       8       1       1       8       1       1       8       1       1       8
       1       1       8       1       1       8       1       1       8       1
       1       8       1       1       8       1       1       8       1       1
       8       1       1       8       1       1       8       1       1       8
       1       1       8       1       1       8       1       1       8       1
       1       8       1       1       8       1       1       8       1       1
       8       1       1       8       1       1       8       1       1       8
       1       1       8       1       1       8       1       1       8       1
       1       8       1       1       8       1       1       8       1       1
       8       1       1       8       1       1       8       1       1       8
       1       1       8       1       1       8       1       1       8       1
       1       8       1       1       8       1       1       8       1       1
       8       1       1       8       1       1       8       1       1       8
       1       1       8       1       1       8       1       1       8       1
       1       8       1       1       8       1       1       8       1       1
       8       1       1       8       1       1       8       1       1       8
       1       1       8       1       1       8       1       1       8       1
       1       8       1       1       8       1       1       8       1       1
       8       1       1       8       1       1       8       1       1       8
       1       1       8       1       1       8       1       1       8       1
       1       8       1       1       8       1       1       8       1       1
       8       1       1       8       1       1       8       1       1       8
       1       1       8       1       1       8       1       1       8       1
       1       8       1       1       8       1       1       8       1       1
       8       1       1       8       1       1       8       1       1       8
       1       1       8       1       1       8       1       1       8       1
       1       8       1       1       8       1       1       8       1       1
       8       1       1       8       1       1       8       1       1       8
       1       1       8       1       1       8       1       1       8       1
       1       8       1       1       8       1       1       8       1       1
       8       1       1       8       1       1       8       1       1       8
       1       1       8       1       1       8       1       1       8       1
       1       8       1       1       8       1       1       8       1       1
       8       1       1       8       1       1       8       1       1       8
       1       1       8       1       1       8       1       1       8       1
       1       8       1       1       8       1       1       8       1       1
       8       1       1       8       1       1       8       1       1       8
       1       1       8       1       1       8       1       1       8       1
       1       8       1       1       8       1       1       8       1       1
       8       1       1       8       1       1       8       1       1       8
       1       1       8       1       1       8       1       1       8       1
       1       8       1       1       8       1       1       8       1       1
       8       1       1       8       1       1       8       1       1       8
       1       1       8       1       1       8       1       1       8       1
       1       8       1       1       8       1       1       8       1       1
       8       1       1       8       1       1       8       1       1       8
       1       1       8       1       1       8       1       1       8       1
       1       8       1       1       8       1       1       8       1       1
       8       1       1       8       1       1       8       1       1       8
       1       1       8       1       1       8       1       1       8       1
       1       8       1       1       8       1       1       8       1       1
       8       1       1       8       1       1       8       1       1       8
       1       1       8       1       1       8       1       1       8       1
       1       8       1       1       8       1       1       8       1       1
       8       1       1       8       1       1       8       1       1       8
       1       1       8       1       1       8       1       1       8       1
       1       8       1       1       8       1       1       8       1       1
       8       1       1       8       1       1       8       1       1       8
       1       1       8       1       1       8       1       1       8       1
       1       8       1       1       8       1       1       8       1       1
       8       1       1       8       1       1       8       1       1       8
       1       1       8       1       1       8       1       1       8       1
       1       8       1       1       8       1       1       8       1       1
       8       1       1       8       1       1       8       1       1       8
       1       1       8       1       1       8       1       1       8       1
       1       8       1       1       8       1       1       8       1       1
       8       1       1       8       1       1       8       1       1       8
       1       1       8       1       1       8       1       1       8       1
       1       8       1       1       8       1       1       8       1       1
       8       1       1       8       1       1       8       1       1       8
       1       1       8       1       1       8       1       1       8       1
       1       8       1       1       8       1       1       8       1       1
       8       1       1       8       1       1       8       1       1       8
       1       1       8       1       1       8       1       1       8       1
       1       8       1       1       8       1       1       8       1       1
       8       1       1       8       1       1       8       1       1       8
       1       1       8       1       1       8       1       1       8       1
       1       8       1       1       8       1       1       8       1       1
       8       1       1       8       1       1       8       1       1       8
       1       1       8       1       1       8       1       1       8       1
       1       8       1       1       8       1       1       8       1       1
       8       1       1       8       1       1       8       1       1       8
       1       1       8       1       1       8       1       1       8       1
       1       8       1       1       8       1       1       8       1       1
       8       1       1       8       1       1       8       1       1       8
       1       1       8       1       1       8       1       1       8       1
       1       8       1       1       8       1       1       8       1       1
       8       1       1       8       1       1       8       1       1       8
       1       1       8       1       1       8       1       1       8       1
       1       8       1       1       8       1       1       8       1       1
       8       1       1       8       1       1       8       1       1       8
       1       1       8       1       1       8       1       1       8       1
       1       8       1       1       8       1       1       8       1       1
       8       1       1       8       1       1       8       1       1       8
       1       1       8       1       1       8       1       1       8       1
       1       8       1       1       8       1       1       8       1       1
       8       1       1
%FLAG MASS                                                                      
%FORMAT(5E16.8)                                                                 
  1.20100000E+01  1.60000000E+01  1.20100000E+01  1.20100000E+01  1.60000000E+01
  1.60000000E+01  1.20100000E+01  1.00800000E+00  1.20100000E+01  1.00800000E+00
  1.20100000E+01  3.54500000E+01  1.20100000E+01  1.00800000E+00  1.20100000E+01
  1.20100000E+01  1.20100000E+01  1.00800000E+00  1.00800000E+00  1.20100000E+01
  1.00800000E+00  1.00800000E+00  1.20100000E+01  1.00800000E+00  1.00800000E+00
  1.60000000E+01  1.20100000E+01  1.20100000E+01  1.00800000E+00  1.20100000E+01
  1.00800000E+00  1.20100000E+01  1.00800000E+00  1.20100000E+01  1.20100000E+01
  1.20100000E+01  1.00800000E+00  1.20100000E+01  1.00800000E+00  1.20100000E+01
  1.00800000E+00  1.20100000E+01  1.00800000E+00  1.20100000E+01  1.40100000E+01
  1.20100000E+01  1.20100000E+01  1.60000000E+01  1.60000000E+01  1.00800000E+00
  1.20100000E+01  1.00800000E+00  1.20100000E+01  3.54500000E+01  1.20100000E+01
  1.00800000E+00  1.20100000E+01  1.00800000E+00  1.20100000E+01  1.20100000E+01
  2.29900000E+01  2.29900000E+01  1.60000000E+01  1.00800000E+00  1.00800000E+00
  1.60000000E+01  1.00800000E+00  1.00800000E+00  1.60000000E+01  1.00800000E+00
  1.00800000E+00  1.60000000E+01  1.00800000E+00  1.00800000E+00  1.60000000E+01
  1.00800000E+00  1.00800000E+00  1.60000000E+01  1.00800000E+00  1.00800000E+00
  1.60000000E+01  1.00800000E+00  1.00800000E+00  1.60000000E+01  1.00800000E+00
  1.00800000E+00  1.60000000E+01  1.00800000E+00  1.00800000E+00  1.60000000E+01
  1.00800000E+00  1.00800000E+00  1.60000000E+01  1.00800000E+00  1.00800000E+00
  1.60000000E+01  1.00800000E+00  1.00800000E+00  1.60000000E+01  1.00800000E+00
  1.00800000E+00  1.60000000E+01  1.00800000E+00  1.00800000E+00  1.60000000E+01
  1.00800000E+00  1.00800000E+00  1.60000000E+01  1.00800000E+00  1.00800000E+00
  1.60000000E+01  1.00800000E+00  1.00800000E+00  1.60000000E+01  1.00800000E+00
  1.00800000E+00  1.60000000E+01  1.00800000E+00  1.00800000E+00  1.60000000E+01
  1.00800000E+00  1.00800000E+00  1.60000000E+01  1.00800000E+00  1.00800000E+00
  1.60000000E+01  1.00800000E+00  1.00800000E+00  1.60000000E+01  1.00800000E+00
  1.00800000E+00  1.60000000E+01  1.00800000E+00  1.00800000E+00  1.60000000E+01
  1.00800000E+00  1.00800000E+00  1.60000000E+01  1.00800000E+00  1.00800000E+00
  1.60000000E+01  1.00800000E+00  1.00800000E+00  1.60000000E+01  1.00800000E+00
  1.00800000E+00  1.60000000E+01  1.00800000E+00  1.00800000E+00  1.60000000E+01
  1.00800000E+00  1.00800000E+00  1.60000000E+01  1.00800000E+00  1.00800000E+00
  1.60000000E+01  1.00800000E+00  1.00800000E+00  1.60000000E+01  1.00800000E+00
  1.00800000E+00  1.60000000E+01  1.00800000E+00  1.00800000E+00  1.60000000E+01
  1.00800000E+00  1.00800000E+00  1.60000000E+01  1.00800000E+00  1.00800000E+00
  1.60000000E+01  1.00800000E+00  1.00800000E+00  1.60000000E+01  1.00800000E+00
  1.00800000E+00  1.60000000E+01  1.00800000E+00  1.00800000E+00  1.60000000E+01
  1.00800000E+00  1.00800000E+00  1.60000000E+01  1.00800000E+00  1.00800000E+00
  1.60000000E+01  1.00800000E+00  1.00800000E+00  1.60000000E+01  1.00800000E+00
  1.00800000E+00  1.60000000E+01  1.00800000E+00  1.00800000E+00  1.60000000E+01
  1.00800000E+00  1.00800000E+00  1.60000000E+01  1.00800000E+00  1.00800000E+00
  1.60000000E+01  1.00800000E+00  1.00800000E+00  1.60000000E+01  1.00800000E+00
  1.00800000E+00  1.60000000E+01  1.00800000E+00  1.00800000E+00  1.60000000E+01
  1.00800000E+00  1.00800000E+00  1.60000000E+01  1.00800000E+00  1.00800000E+00
  1.60000000E+01  1.00800000E+00  1.00800000E+00  1.60000000E+01  1.00800000E+00
  1.00800000E+00  1.60000000E+01  1.00800000E+00  1.00800000E+00  1.60000000E+01
  1.00800000E+00  1.00800000E+00  1.60000000E+01  1.00800000E+00  1.00800000E+00
  1.60000000E+01  1.00800000E+00  1.00800000E+00  1.60000000E+01  1.00800000E+00
  1.00800000E+00  1.60000000E+01  1.00800000E+00  1.00800000E+00  1.60000000E+01
  1.00800000E+00  1.00800000E+00  1.60000000E+01  1.00800000E+00  1.00800000E+00
  1.60000000E+01  1.00800000E+00  1.00800000E+00  1.60000000E+01  1.00800000E+00
  1.00800000E+00  1.60000000E+01  1.00800000E+00  1.00800000E+00  1.60000000E+01
  1.00800000E+00  1.00800000E+00  1.60000000E+01  1.00800000E+00  1.00800000E+00
  1.60000000E+01  1.00800000E+00  1.00800000E+00  1.60000000E+01  1.00800000E+00
  1.00800000E+00  1.60000000E+01  1.00800000E+00  1.00800000E+00  1.60000000E+01
  1.00800000E+00  1.00800000E+00  1.60000000E+01  1.00800000E+00  1.00800000E+00
  1.60000000E+01  1.00800000E+00  1.00800000E+00  1.60000000E+01  1.00800000E+00
  1.00800000E+00  1.60000000E+01  1.00800000E+00  1.00800000E+00  1.60000000E+01
  1.00800000E+00  1.00800000E+00  1.60000000E+01  1.00800000E+00  1.00800000E+00
  1.60000000E+01  1.00800000E+00  1.00800000E+00  1.60000000E+01  1.00800000E+00
  1.00800000E+00  1.60000000E+01  1.00800000E+00  1.00800000E+00  1.60000000E+01
  1.00800000E+00  1.00800000E+00  1.60000000E+01  1.00800000E+00  1.00800000E+00
  1.60000000E+01  1.00800000E+00  1.00800000E+00  1.60000000E+01  1.00800000E+00
  1.00800000E+00  1.60000000E+01  1.00800000E+00  1.00800000E+00  1.60000000E+01
  1.00800000E+00  1.00800000E+00  1.60000000E+01  1.00800000E+00  1.00800000E+00
  1.60000000E+01  1.00800000E+00  1.00800000E+00  1.60000000E+01  1.00800000E+00
  1.00800000E+00  1.60000000E+01  1.00800000E+00  1.00800000E+00  1.60000000E+01
  1.00800000E+00  1.00800000E+00  1.60000000E+01  1.00800000E+00  1.00800000E+00
  1.60000000E+01  1.00800000E+00  1.00800000E+00  1.60000000E+01  1.00800000E+00
  1.00800000E+00  1.60000000E+01  1.00800000E+00  1.00800000E+00  1.60000000E+01
  1.00800000E+00  1.00800000E+00  1.60000000E+01  1.00800000E+00  1.00800000E+00
  1.60000000E+01  1.00800000E+00  1.00800000E+00  1.60000000E+01  1.00800000E+00
  1.00800000E+00  1.60000000E+01  1.00800000E+00  1.00800000E+00  1.60000000E+01
  1.00800000E+00  1.00800000E+00  1.60000000E+01  1.00800000E+00  1.00800000E+00
  1.60000000E+01  1.00800000E+00  1.00800000E+00  1.60000000E+01  1.00800000E+00
  1.00800000E+00  1.60000000E+01  1.00800000E+00  1.00800000E+00  1.60000000E+01
  1.00800000E+00  1.00800000E+00  1.60000000E+01  1.00800000E+00  1.00800000E+00
  1.60000000E+01  1.00800000E+00  1.00800000E+00  1.60000000E+01  1.00800000E+00
  1.00800000E+00  1.60000000E+01  1.00800000E+00  1.00800000E+00  1.60000000E+01
  1.00800000E+00  1.00800000E+00  1.60000000E+01  1.00800000E+00  1.00800000E+00
  1.60000000E+01  1.00800000E+00  1.00800000E+00  1.60000000E+01  1.00800000E+00
  1.00800000E+00  1.60000000E+01  1.00800000E+00  1.00800000E+00  1.60000000E+01
  1.00800000E+00  1.00800000E+00  1.60000000E+01  1.00800000E+00  1.00800000E+00
  1.60000000E+01  1.00800000E+00  1.00800000E+00  1.60000000E+01  1.00800000E+00
  1.00800000E+00  1.60000000E+01  1.00800000E+00  1.00800000E+00  1.60000000E+01
  1.00800000E+00  1.00800000E+00  1.60000000E+01  1.00800000E+00  1.00800000E+00
  1.60000000E+01  1.00800000E+00  1.00800000E+00  1.60000000E+01  1.00800000E+00
  1.00800000E+00  1.60000000E+01  1.00800000E+00  1.00800000E+00  1.60000000E+01
  1.00800000E+00  1.00800000E+00  1.60000000E+01  1.00800000E+00  1.00800000E+00
  1.60000000E+01  1.00800000E+00  1.00800000E+00  1.60000000E+01  1.00800000E+00
  1.00800000E+00  1.60000000E+01  1.00800000E+00  1.00800000E+00  1.60000000E+01
  1.00800000E+00  1.00800000E+00  1.60000000E+01  1.00800000E+00  1.00800000E+00
  1.60000000E+01  1.00800000E+00  1.00800000E+00  1.60000000E+01  1.00800000E+00
  1.00800000E+00  1.60000000E+01  1.00800000E+00  1.00800000E+00  1.60000000E+01
  1.00800000E+00  1.00800000E+00  1.60000000E+01  1.00800000E+00  1.00800000E+00
  1.60000000E+01  1.00800000E+00  1.00800000E+00  1.60000000E+01  1.00800000E+00
  1.00800000E+00  1.60000000E+01  1.00800000E+00  1.00800000E+00  1.60000000E+01
  1.00800000E+00  1.00800000E+00  1.60000000E+01  1.00800000E+00  1.00800000E+00
  1.60000000E+01  1.00800000E+00  1.00800000E+00  1.60000000E+01  1.00800000E+00
  1.00800000E+00  1.60000000E+01  1.00800000E+00  1.00800000E+00  1.60000000E+01
  1.00800000E+00  1.00800000E+00  1.60000000E+01  1.00800000E+00  1.00800000E+00
  1.60000000E+01  1.00800000E+00  1.00800000E+00  1.60000000E+01  1.00800000E+00
  1.00800000E+00  1.60000000E+01  1.00800000E+00  1.00800000E+00  1.60000000E+01
  1.00800000E+00  1.00800000E+00  1.60000000E+01  1.00800000E+00  1.00800000E+00
  1.60000000E+01  1.00800000E+00  1.00800000E+00  1.60000000E+01  1.00800000E+00
  1.00800000E+00  1.60000000E+01  1.00800000E+00  1.00800000E+00  1.60000000E+01
  1.00800000E+00  1.00800000E+00  1.60000000E+01  1.00800000E+00  1.00800000E+00
  1.60000000E+01  1.00800000E+00  1.00800000E+00  1.60000000E+01  1.00800000E+00
  1.00800000E+00  1.60000000E+01  1.00800000E+00  1.00800000E+00  1.60000000E+01
  1.00800000E+00  1.00800000E+00  1.60000000E+01  1.00800000E+00  1.00800000E+00
  1.60000000E+01  1.00800000E+00  1.00800000E+00  1.60000000E+01  1.00800000E+00
  1.00800000E+00  1.60000000E+01  1.00800000E+00  1.00800000E+00  1.60000000E+01
  1.00800000E+00  1.00800000E+00  1.60000000E+01  1.00800000E+00  1.00800000E+00
  1.60000000E+01  1.00800000E+00  1.00800000E+00  1.60000000E+01  1.00800000E+00
  1.00800000E+00  1.60000000E+01  1.00800000E+00  1.00800000E+00  1.60000000E+01
  1.00800000E+00  1.00800000E+00  1.60000000E+01  1.00800000E+00  1.00800000E+00
  1.60000000E+01  1.00800000E+00  1.00800000E+00  1.60000000E+01  1.00800000E+00
  1.00800000E+00  1.60000000E+01  1.00800000E+00  1.00800000E+00  1.60000000E+01
  1.00800000E+00  1.00800000E+00  1.60000000E+01  1.00800000E+00  1.00800000E+00
  1.60000000E+01  1.00800000E+00  1.00800000E+00  1.60000000E+01  1.00800000E+00
  1.00800000E+00  1.60000000E+01  1.00800000E+00  1.00800000E+00  1.60000000E+01
  1.00800000E+00  1.00800000E+00  1.60000000E+01  1.00800000E+00  1.00800000E+00
  1.60000000E+01  1.00800000E+00  1.00800000E+00  1.60000000E+01  1.00800000E+00
  1.00800000E+00  1.60000000E+01  1.00800000E+00  1.00800000E+00  1.60000000E+01
  1.00800000E+00  1.00800000E+00  1.60000000E+01  1.00800000E+00  1.00800000E+00
  1.60000000E+01  1.00800000E+00  1.00800000E+00  1.60000000E+01  1.00800000E+00
  1.00800000E+00  1.60000000E+01  1.00800000E+00  1.00800000E+00  1.60000000E+01
  1.00800000E+00  1.00800000E+00  1.60000000E+01  1.00800000E+00  1.00800000E+00
  1.60000000E+01  1.00800000E+00  1.00800000E+00  1.60000000E+01  1.00800000E+00
  1.00800000E+00  1.60000000E+01  1.00800000E+00  1.00800000E+00  1.60000000E+01
  1.00800000E+00  1.00800000E+00  1.60000000E+01  1.00800000E+00  1.00800000E+00
  1.60000000E+01  1.00800000E+00  1.00800000E+00  1.60000000E+01  1.00800000E+00
  1.00800000E+00  1.60000000E+01  1.00800000E+00  1.00800000E+00  1.60000000E+01
  1.00800000E+00  1.00800000E+00  1.60000000E+01  1.00800000E+00  1.00800000E+00
  1.60000000E+01  1.00800000E+00  1.00800000E+00  1.60000000E+01  1.00800000E+00
  1.00800000E+00  1.60000000E+01  1.00800000E+00  1.00800000E+00  1.60000000E+01
  1.00800000E+00  1.00800000E+00  1.60000000E+01  1.00800000E+00  1.00800000E+00
  1.60000000E+01  1.00800000E+00  1.00800000E+00  1.60000000E+01  1.00800000E+00
  1.00800000E+00  1.60000000E+01  1.00800000E+00  1.00800000E+00  1.60000000E+01
  1.00800000E+00  1.00800000E+00  1.60000000E+01  1.00800000E+00  1.00800000E+00
  1.60000000E+01  1.00800000E+00  1.00800000E+00  1.60000000E+01  1.00800000E+00
  1.00800000E+00  1.60000000E+01  1.00800000E+00  1.00800000E+00  1.60000000E+01
  1.00800000E+00  1.00800000E+00  1.60000000E+01  1.00800000E+00  1.00800000E+00
  1.60000000E+01  1.00800000E+00  1.00800000E+00  1.60000000E+01  1.00800000E+00
  1.00800000E+00  1.60000000E+01  1.00800000E+00  1.00800000E+00  1.60000000E+01
  1.00800000E+00  1.00800000E+00  1.60000000E+01  1.00800000E+00  1.00800000E+00
  1.60000000E+01  1.00800000E+00  1.00800000E+00  1.60000000E+01  1.00800000E+00
  1.00800000E+00  1.60000000E+01  1.00800000E+00  1.00800000E+00  1.60000000E+01
  1.00800000E+00  1.00800000E+00  1.60000000E+01  1.00800000E+00  1.00800000E+00
  1.60000000E+01  1.00800000E+00  1.00800000E+00  1.60000000E+01  1.00800000E+00
  1.00800000E+00  1.60000000E+01  1.00800000E+00  1.00800000E+00  1.60000000E+01
  1.00800000E+00  1.00800000E+00  1.60000000E+01  1.00800000E+00  1.00800000E+00
  1.60000000E+01  1.00800000E+00  1.00800000E+00  1.60000000E+01  1.00800000E+00
  1.00800000E+00  1.60000000E+01  1.00800000E+00  1.00800000E+00  1.60000000E+01
  1.00800000E+00  1.00800000E+00  1.60000000E+01  1.00800000E+00  1.00800000E+00
  1.60000000E+01  1.00800000E+00  1.00800000E+00  1.60000000E+01  1.00800000E+00
  1.00800000E+00  1.60000000E+01  1.00800000E+00  1.00800000E+00  1.60000000E+01
  1.00800000E+00  1.00800000E+00  1.60000000E+01  1.00800000E+00  1.00800000E+00
  1.60000000E+01  1.00800000E+00  1.00800000E+00  1.60000000E+01  1.00800000E+00
  1.00800000E+00  1.60000000E+01  1.00800000E+00  1.00800000E+00  1.60000000E+01
  1.00800000E+00  1.00800000E+00  1.60000000E+01  1.00800000E+00  1.00800000E+00
  1.60000000E+01  1.00800000E+00  1.00800000E+00  1.60000000E+01  1.00800000E+00
  1.00800000E+00  1.60000000E+01  1.00800000E+00  1.00800000E+00  1.60000000E+01
  1.00800000E+00  1.00800000E+00  1.60000000E+01  1.00800000E+00  1.00800000E+00
  1.60000000E+01  1.00800000E+00  1.00800000E+00  1.60000000E+01  1.00800000E+00
  1.00800000E+00  1.60000000E+01  1.00800000E+00  1.00800000E+00  1.60000000E+01
  1.00800000E+00  1.00800000E+00  1.60000000E+01  1.00800000E+00  1.00800000E+00
  1.60000000E+01  1.00800000E+00  1.00800000E+00  1.60000000E+01  1.00800000E+00
  1.00800000E+00  1.60000000E+01  1.00800000E+00  1.00800000E+00  1.60000000E+01
  1.00800000E+00  1.00800000E+00  1.60000000E+01  1.00800000E+00  1.00800000E+00
  1.60000000E+01  1.00800000E+00  1.00800000E+00  1.60000000E+01  1.00800000E+00
  1.00800000E+00  1.60000000E+01  1.00800000E+00  1.00800000E+00  1.60000000E+01
  1.00800000E+00  1.00800000E+00  1.60000000E+01  1.00800000E+00  1.00800000E+00
  1.60000000E+01  1.00800000E+00  1.00800000E+00  1.60000000E+01  1.00800000E+00
  1.00800000E+00  1.60000000E+01  1.00800000E+00  1.00800000E+00  1.60000000E+01
  1.00800000E+00  1.00800000E+00  1.60000000E+01  1.00800000E+00  1.00800000E+00
  1.60000000E+01  1.00800000E+00  1.00800000E+00  1.60000000E+01  1.00800000E+00
  1.00800000E+00  1.60000000E+01  1.00800000E+00  1.00800000E+00  1.60000000E+01
  1.00800000E+00  1.00800000E+00  1.60000000E+01  1.00800000E+00  1.00800000E+00
  1.60000000E+01  1.00800000E+00  1.00800000E+00  1.60000000E+01  1.00800000E+00
  1.00800000E+00  1.60000000E+01  1.00800000E+00  1.00800000E+00  1.60000000E+01
  1.00800000E+00  1.00800000E+00  1.60000000E+01  1.00800000E+00  1.00800000E+00
  1.60000000E+01  1.00800000E+00  1.00800000E+00  1.60000000E+01  1.00800000E+00
  1.00800000E+00  1.60000000E+01  1.00800000E+00  1.00800000E+00  1.60000000E+01
  1.00800000E+00  1.00800000E+00  1.60000000E+01  1.00800000E+00  1.00800000E+00
  1.60000000E+01  1.00800000E+00  1.00800000E+00  1.60000000E+01  1.00800000E+00
  1.00800000E+00  1.60000000E+01  1.00800000E+00  1.00800000E+00  1.60000000E+01
  1.00800000E+00  1.00800000E+00  1.60000000E+01  1.00800000E+00  1.00800000E+00
  1.60000000E+01  1.00800000E+00  1.00800000E+00  1.60000000E+01  1.00800000E+00
  1.00800000E+00  1.60000000E+01  1.00800000E+00  1.00800000E+00  1.60000000E+01
  1.00800000E+00  1.00800000E+00  1.60000000E+01  1.00800000E+00  1.00800000E+00
  1.60000000E+01  1.00800000E+00  1.00800000E+00  1.60000000E+01  1.00800000E+00
  1.00800000E+00  1.60000000E+01  1.00800000E+00  1.00800000E+00  1.60000000E+01
  1.00800000E+00  1.00800000E+00  1.60000000E+01  1.00800000E+00  1.00800000E+00
  1.60000000E+01  1.00800000E+00  1.00800000E+00  1.60000000E+01  1.00800000E+00
  1.00800000E+00  1.60000000E+01  1.00800000E+00  1.00800000E+00  1.60000000E+01
  1.00800000E+00  1.00800000E+00  1.60000000E+01  1.00800000E+00  1.00800000E+00
  1.60000000E+01  1.00800000E+00  1.00800000E+00  1.60000000E+01  1.00800000E+00
  1.00800000E+00  1.60000000E+01  1.00800000E+00  1.00800000E+00  1.60000000E+01
  1.00800000E+00  1.00800000E+00  1.60000000E+01  1.00800000E+00  1.00800000E+00
  1.60000000E+01  1.00800000E+00  1.00800000E+00  1.60000000E+01  1.00800000E+00
  1.00800000E+00  1.60000000E+01  1.00800000E+00  1.00800000E+00  1.60000000E+01
  1.00800000E+00  1.00800000E+00  1.60000000E+01  1.00800000E+00  1.00800000E+00
  1.60000000E+01  1.00800000E+00  1.00800000E+00  1.60000000E+01  1.00800000E+00
  1.00800000E+00  1.60000000E+01  1.00800000E+00  1.00800000E+00  1.60000000E+01
  1.00800000E+00  1.00800000E+00  1.60000000E+01  1.00800000E+00  1.00800000E+00
  1.60000000E+01  1.00800000E+00  1.00800000E+00  1.60000000E+01  1.00800000E+00
  1.00800000E+00  1.60000000E+01  1.00800000E+00  1.00800000E+00  1.60000000E+01
  1.00800000E+00  1.00800000E+00  1.60000000E+01  1.00800000E+00  1.00800000E+00
  1.60000000E+01  1.00800000E+00  1.00800000E+00  1.60000000E+01  1.00800000E+00
  1.00800000E+00  1.60000000E+01  1.00800000E+00  1.00800000E+00  1.60000000E+01
  1.00800000E+00  1.00800000E+00  1.60000000E+01  1.00800000E+00  1.00800000E+00
  1.60000000E+01  1.00800000E+00  1.00800000E+00  1.60000000E+01  1.00800000E+00
  1.00800000E+00  1.60000000E+01  1.00800000E+00  1.00800000E+00  1.60000000E+01
  1.00800000E+00  1.00800000E+00  1.60000000E+01  1.00800000E+00  1.00800000E+00
  1.60000000E+01  1.00800000E+00  1.00800000E+00  1.60000000E+01  1.00800000E+00
  1.00800000E+00  1.60000000E+01  1.00800000E+00  1.00800000E+00  1.60000000E+01
  1.00800000E+00  1.00800000E+00  1.60000000E+01  1.00800000E+00  1.00800000E+00
  1.60000000E+01  1.00800000E+00  1.00800000E+00  1.60000000E+01  1.00800000E+00
  1.00800000E+00  1.60000000E+01  1.00800000E+00  1.00800000E+00  1.60000000E+01
  1.00800000E+00  1.00800000E+00  1.60000000E+01  1.00800000E+00  1.00800000E+00
  1.60000000E+01  1.00800000E+00  1.00800000E+00  1.60000000E+01  1.00800000E+00
  1.00800000E+00  1.60000000E+01  1.00800000E+00  1.00800000E+00  1.60000000E+01
  1.00800000E+00  1.00800000E+00  1.60000000E+01  1.00800000E+00  1.00800000E+00
  1.60000000E+01  1.00800000E+00  1.00800000E+00  1.60000000E+01  1.00800000E+00
  1.00800000E+00  1.60000000E+01  1.00800000E+00  1.00800000E+00  1.60000000E+01
  1.00800000E+00  1.00800000E+00  1.60000000E+01  1.00800000E+00  1.00800000E+00
  1.60000000E+01  1.00800000E+00  1.00800000E+00  1.60000000E+01  1.00800000E+00
  1.00800000E+00  1.60000000E+01  1.00800000E+00  1.00800000E+00  1.60000000E+01
  1.00800000E+00  1.00800000E+00  1.60000000E+01  1.00800000E+00  1.00800000E+00
  1.60000000E+01  1.00800000E+00  1.00800000E+00  1.60000000E+01  1.00800000E+00
  1.00800000E+00  1.60000000E+01  1.00800000E+00  1.00800000E+00  1.60000000E+01
  1.00800000E+00  1.00800000E+00  1.60000000E+01  1.00800000E+00  1.00800000E+00
  1.60000000E+01  1.00800000E+00  1.00800000E+00  1.60000000E+01  1.00800000E+00
  1.00800000E+00  1.60000000E+01  1.00800000E+00  1.00800000E+00  1.60000000E+01
  1.00800000E+00  1.00800000E+00  1.60000000E+01  1.00800000E+00  1.00800000E+00
  1.60000000E+01  1.00800000E+00  1.00800000E+00  1.60000000E+01  1.00800000E+00
  1.00800000E+00  1.60000000E+01  1.00800000E+00  1.00800000E+00  1.60000000E+01
  1.00800000E+00  1.00800000E+00  1.60000000E+01  1.00800000E+00  1.00800000E+00
  1.60000000E+01  1.00800000E+00  1.00800000E+00  1.60000000E+01  1.00800000E+00
  1.00800000E+00  1.60000000E+01  1.00800000E+00  1.00800000E+00  1.60000000E+01
  1.00800000E+00  1.00800000E+00  1.60000000E+01  1.00800000E+00  1.00800000E+00
  1.60000000E+01  1.00800000E+00  1.00800000E+00  1.60000000E+01  1.00800000E+00
  1.00800000E+00  1.60000000E+01  1.00800000E+00  1.00800000E+00  1.60000000E+01
  1.00800000E+00  1.00800000E+00  1.60000000E+01  1.00800000E+00  1.00800000E+00
  1.60000000E+01  1.00800000E+00  1.00800000E+00  1.60000000E+01  1.00800000E+00
  1.00800000E+00  1.60000000E+01  1.00800000E+00  1.00800000E+00  1.60000000E+01
  1.00800000E+00  1.00800000E+00  1.60000000E+01  1.00800000E+00  1.00800000E+00
  1.60000000E+01  1.00800000E+00  1.00800000E+00  1.60000000E+01  1.00800000E+00
  1.00800000E+00  1.60000000E+01  1.00800000E+00  1.00800000E+00  1.60000000E+01
  1.00800000E+00  1.00800000E+00  1.60000000E+01  1.00800000E+00  1.00800000E+00
  1.60000000E+01  1.00800000E+00  1.00800000E+00  1.60000000E+01  1.00800000E+00
  1.00800000E+00  1.60000000E+01  1.00800000E+00  1.00800000E+00  1.60000000E+01
  1.00800000E+00  1.00800000E+00  1.60000000E+01  1.00800000E+00  1.00800000E+00
  1.60000000E+01  1.00800000E+00  1.00800000E+00  1.60000000E+01  1.00800000E+00
  1.00800000E+00  1.60000000E+01  1.00800000E+00  1.00800000E+00  1.60000000E+01
  1.00800000E+00  1.00800000E+00  1.60000000E+01  1.00800000E+00  1.00800000E+00
  1.60000000E+01  1.00800000E+00  1.00800000E+00  1.60000000E+01  1.00800000E+00
  1.00800000E+00  1.60000000E+01  1.00800000E+00  1.00800000E+00  1.60000000E+01
  1.00800000E+00  1.00800000E+00  1.60000000E+01  1.00800000E+00  1.00800000E+00
  1.60000000E+01  1.00800000E+00  1.00800000E+00  1.60000000E+01  1.00800000E+00
  1.00800000E+00  1.60000000E+01  1.00800000E+00  1.00800000E+00  1.60000000E+01
  1.00800000E+00  1.00800000E+00  1.60000000E+01  1.00800000E+00  1.00800000E+00
  1.60000000E+01  1.00800000E+00  1.00800000E+00  1.60000000E+01  1.00800000E+00
  1.00800000E+00  1.60000000E+01  1.00800000E+00  1.00800000E+00  1.60000000E+01
  1.00800000E+00  1.00800000E+00  1.60000000E+01  1.00800000E+00  1.00800000E+00
  1.60000000E+01  1.00800000E+00  1.00800000E+00  1.60000000E+01  1.00800000E+00
  1.00800000E+00  1.60000000E+01  1.00800000E+00  1.00800000E+00  1.60000000E+01
  1.00800000E+00  1.00800000E+00  1.60000000E+01  1.00800000E+00  1.00800000E+00
  1.60000000E+01  1.00800000E+00  1.00800000E+00  1.60000000E+01  1.00800000E+00
  1.00800000E+00  1.60000000E+01  1.00800000E+00  1.00800000E+00  1.60000000E+01
  1.00800000E+00  1.00800000E+00  1.60000000E+01  1.00800000E+00  1.00800000E+00
  1.60000000E+01  1.00800000E+00  1.00800000E+00  1.60000000E+01  1.00800000E+00
  1.00800000E+00  1.60000000E+01  1.00800000E+00  1.00800000E+00  1.60000000E+01
  1.00800000E+00  1.00800000E+00  1.60000000E+01  1.00800000E+00  1.00800000E+00
  1.60000000E+01  1.00800000E+00  1.00800000E+00  1.60000000E+01  1.00800000E+00
  1.00800000E+00  1.60000000E+01  1.00800000E+00  1.00800000E+00  1.60000000E+01
  1.00800000E+00  1.00800000E+00  1.60000000E+01  1.00800000E+00  1.00800000E+00
  1.60000000E+01  1.00800000E+00  1.00800000E+00  1.60000000E+01  1.00800000E+00
  1.00800000E+00  1.60000000E+01  1.00800000E+00  1.00800000E+00  1.60000000E+01
  1.00800000E+00  1.00800000E+00  1.60000000E+01  1.00800000E+00  1.00800000E+00
  1.60000000E+01  1.00800000E+00  1.00800000E+00  1.60000000E+01  1.00800000E+00
  1.00800000E+00  1.60000000E+01  1.00800000E+00  1.00800000E+00  1.60000000E+01
  1.00800000E+00  1.00800000E+00  1.60000000E+01  1.00800000E+00  1.00800000E+00
  1.60000000E+01  1.00800000E+00  1.00800000E+00  1.60000000E+01  1.00800000E+00
  1.00800000E+00  1.60000000E+01  1.00800000E+00  1.00800000E+00  1.60000000E+01
  1.00800000E+00  1.00800000E+00  1.60000000E+01  1.00800000E+00  1.00800000E+00
  1.60000000E+01  1.00800000E+00  1.00800000E+00  1.60000000E+01  1.00800000E+00
  1.00800000E+00  1.60000000E+01  1.00800000E+00  1.00800000E+00  1.60000000E+01
  1.00800000E+00  1.00800000E+00  1.60000000E+01  1.00800000E+00  1.00800000E+00
  1.60000000E+01  1.00800000E+00  1.00800000E+00  1.60000000E+01  1.00800000E+00
  1.00800000E+00  1.60000000E+01  1.00800000E+00  1.00800000E+00  1.60000000E+01
  1.00800000E+00  1.00800000E+00  1.60000000E+01  1.00800000E+00  1.00800000E+00
  1.60000000E+01  1.00800000E+00  1.00800000E+00  1.60000000E+01  1.00800000E+00
  1.00800000E+00  1.60000000E+01  1.00800000E+00  1.00800000E+00  1.60000000E+01
  1.00800000E+00  1.00800000E+00  1.60000000E+01  1.00800000E+00  1.00800000E+00
  1.60000000E+01  1.00800000E+00  1.00800000E+00  1.60000000E+01  1.00800000E+00
  1.00800000E+00  1.60000000E+01  1.00800000E+00  1.00800000E+00  1.60000000E+01
  1.00800000E+00  1.00800000E+00  1.60000000E+01  1.00800000E+00  1.00800000E+00
  1.60000000E+01  1.00800000E+00  1.00800000E+00  1.60000000E+01  1.00800000E+00
  1.00800000E+00  1.60000000E+01  1.00800000E+00  1.00800000E+00  1.60000000E+01
  1.00800000E+00  1.00800000E+00  1.60000000E+01  1.00800000E+00  1.00800000E+00
  1.60000000E+01  1.00800000E+00  1.00800000E+00  1.60000000E+01  1.00800000E+00
  1.00800000E+00  1.60000000E+01  1.00800000E+00  1.00800000E+00  1.60000000E+01
  1.00800000E+00  1.00800000E+00  1.60000000E+01  1.00800000E+00  1.00800000E+00
  1.60000000E+01  1.00800000E+00  1.00800000E+00  1.60000000E+01  1.00800000E+00
  1.00800000E+00  1.60000000E+01  1.00800000E+00  1.00800000E+00  1.60000000E+01
  1.00800000E+00  1.00800000E+00  1.60000000E+01  1.00800000E+00  1.00800000E+00
  1.60000000E+01  1.00800000E+00  1.00800000E+00  1.60000000E+01  1.00800000E+00
  1.00800000E+00  1.60000000E+01  1.00800000E+00  1.00800000E+00  1.60000000E+01
  1.00800000E+00  1.00800000E+00  1.60000000E+01  1.00800000E+00  1.00800000E+00
  1.60000000E+01  1.00800000E+00  1.00800000E+00  1.60000000E+01  1.00800000E+00
  1.00800000E+00  1.60000000E+01  1.00800000E+00  1.00800000E+00  1.60000000E+01
  1.00800000E+00  1.00800000E+00  1.60000000E+01  1.00800000E+00  1.00800000E+00
  1.60000000E+01  1.00800000E+00  1.00800000E+00  1.60000000E+01  1.00800000E+00
  1.00800000E+00  1.60000000E+01  1.00800000E+00  1.00800000E+00  1.60000000E+01
  1.00800000E+00  1.00800000E+00  1.60000000E+01  1.00800000E+00  1.00800000E+00
  1.60000000E+01  1.00800000E+00  1.00800000E+00  1.60000000E+01  1.00800000E+00
  1.00800000E+00  1.60000000E+01  1.00800000E+00  1.00800000E+00  1.60000000E+01
  1.00800000E+00  1.00800000E+00  1.60000000E+01  1.00800000E+00  1.00800000E+00
  1.60000000E+01  1.00800000E+00  1.00800000E+00  1.60000000E+01  1.00800000E+00
  1.00800000E+00  1.60000000E+01  1.00800000E+00  1.00800000E+00  1.60000000E+01
  1.00800000E+00  1.00800000E+00  1.60000000E+01  1.00800000E+00  1.00800000E+00
  1.60000000E+01  1.00800000E+00  1.00800000E+00  1.60000000E+01  1.00800000E+00
  1.00800000E+00  1.60000000E+01  1.00800000E+00  1.00800000E+00  1.60000000E+01
  1.00800000E+00  1.00800000E+00  1.60000000E+01  1.00800000E+00  1.00800000E+00
  1.60000000E+01  1.00800000E+00  1.00800000E+00  1.60000000E+01  1.00800000E+00
  1.00800000E+00  1.60000000E+01  1.00800000E+00  1.00800000E+00  1.60000000E+01
  1.00800000E+00  1.00800000E+00  1.60000000E+01  1.00800000E+00  1.00800000E+00
  1.60000000E+01  1.00800000E+00  1.00800000E+00  1.60000000E+01  1.00800000E+00
  1.00800000E+00  1.60000000E+01  1.00800000E+00  1.00800000E+00  1.60000000E+01
  1.00800000E+00  1.00800000E+00  1.60000000E+01  1.00800000E+00  1.00800000E+00
  1.60000000E+01  1.00800000E+00  1.00800000E+00  1.60000000E+01  1.00800000E+00
  1.00800000E+00  1.60000000E+01  1.00800000E+00  1.00800000E+00  1.60000000E+01
  1.00800000E+00  1.00800000E+00  1.60000000E+01  1.00800000E+00  1.00800000E+00
  1.60000000E+01  1.00800000E+00  1.00800000E+00  1.60000000E+01  1.00800000E+00
  1.00800000E+00  1.60000000E+01  1.00800000E+00  1.00800000E+00  1.60000000E+01
  1.00800000E+00  1.00800000E+00  1.60000000E+01  1.00800000E+00  1.00800000E+00
  1.60000000E+01  1.00800000E+00  1.00800000E+00  1.60000000E+01  1.00800000E+00
  1.00800000E+00  1.60000000E+01  1.00800000E+00  1.00800000E+00  1.60000000E+01
  1.00800000E+00  1.00800000E+00  1.60000000E+01  1.00800000E+00  1.00800000E+00
  1.60000000E+01  1.00800000E+00  1.00800000E+00  1.60000000E+01  1.00800000E+00
  1.00800000E+00  1.60000000E+01  1.00800000E+00  1.00800000E+00  1.60000000E+01
  1.00800000E+00  1.00800000E+00  1.60000000E+01  1.00800000E+00  1.00800000E+00
  1.60000000E+01  1.00800000E+00  1.00800000E+00  1.60000000E+01  1.00800000E+00
  1.00800000E+00  1.60000000E+01  1.00800000E+00  1.00800000E+00  1.60000000E+01
  1.00800000E+00  1.00800000E+00  1.60000000E+01  1.00800000E+00  1.00800000E+00
  1.60000000E+01  1.00800000E+00  1.00800000E+00  1.60000000E+01  1.00800000E+00
  1.00800000E+00  1.60000000E+01  1.00800000E+00  1.00800000E+00  1.60000000E+01
  1.00800000E+00  1.00800000E+00  1.60000000E+01  1.00800000E+00  1.00800000E+00
  1.60000000E+01  1.00800000E+00  1.00800000E+00  1.60000000E+01  1.00800000E+00
  1.00800000E+00  1.60000000E+01  1.00800000E+00  1.00800000E+00  1.60000000E+01
  1.00800000E+00  1.00800000E+00  1.60000000E+01  1.00800000E+00  1.00800000E+00
  1.60000000E+01  1.00800000E+00  1.00800000E+00  1.60000000E+01  1.00800000E+00
  1.00800000E+00  1.60000000E+01  1.00800000E+00  1.00800000E+00  1.60000000E+01
  1.00800000E+00  1.00800000E+00  1.60000000E+01  1.00800000E+00  1.00800000E+00
  1.60000000E+01  1.00800000E+00  1.00800000E+00  1.60000000E+01  1.00800000E+00
  1.00800000E+00  1.60000000E+01  1.00800000E+00  1.00800000E+00  1.60000000E+01
  1.00800000E+00  1.00800000E+00  1.60000000E+01  1.00800000E+00  1.00800000E+00
  1.60000000E+01  1.00800000E+00  1.00800000E+00  1.60000000E+01  1.00800000E+00
  1.00800000E+00  1.60000000E+01  1.00800000E+00  1.00800000E+00  1.60000000E+01
  1.00800000E+00  1.00800000E+00  1.60000000E+01  1.00800000E+00  1.00800000E+00
  1.60000000E+01  1.00800000E+00  1.00800000E+00  1.60000000E+01  1.00800000E+00
  1.00800000E+00  1.60000000E+01  1.00800000E+00  1.00800000E+00  1.60000000E+01
  1.00800000E+00  1.00800000E+00  1.60000000E+01  1.00800000E+00  1.00800000E+00
  1.60000000E+01  1.00800000E+00  1.00800000E+00  1.60000000E+01  1.00800000E+00
  1.00800000E+00  1.60000000E+01  1.00800000E+00  1.00800000E+00  1.60000000E+01
  1.00800000E+00  1.00800000E+00  1.60000000E+01  1.00800000E+00  1.00800000E+00
  1.60000000E+01  1.00800000E+00  1.00800000E+00  1.60000000E+01  1.00800000E+00
  1.00800000E+00  1.60000000E+01  1.00800000E+00  1.00800000E+00  1.60000000E+01
  1.00800000E+00  1.00800000E+00  1.60000000E+01  1.00800000E+00  1.00800000E+00
  1.60000000E+01  1.00800000E+00  1.00800000E+00  1.60000000E+01  1.00800000E+00
  1.00800000E+00  1.60000000E+01  1.00800000E+00  1.00800000E+00  1.60000000E+01
  1.00800000E+00  1.00800000E+00  1.60000000E+01  1.00800000E+00  1.00800000E+00
  1.60000000E+01  1.00800000E+00  1.00800000E+00  1.60000000E+01  1.00800000E+00
  1.00800000E+00  1.60000000E+01  1.00800000E+00  1.00800000E+00  1.60000000E+01
  1.00800000E+00  1.00800000E+00  1.60000000E+01  1.00800000E+00  1.00800000E+00
  1.60000000E+01  1.00800000E+00  1.00800000E+00  1.60000000E+01  1.00800000E+00
  1.00800000E+00  1.60000000E+01  1.00800000E+00  1.00800000E+00  1.60000000E+01
  1.00800000E+00  1.00800000E+00  1.60000000E+01  1.00800000E+00  1.00800000E+00
  1.60000000E+01  1.00800000E+00  1.00800000E+00  1.60000000E+01  1.00800000E+00
  1.00800000E+00  1.60000000E+01  1.00800000E+00  1.00800000E+00  1.60000000E+01
  1.00800000E+00  1.00800000E+00  1.60000000E+01  1.00800000E+00  1.00800000E+00
  1.60000000E+01  1.00800000E+00  1.00800000E+00  1.60000000E+01  1.00800000E+00
  1.00800000E+00  1.60000000E+01  1.00800000E+00  1.00800000E+00  1.60000000E+01
  1.00800000E+00  1.00800000E+00  1.60000000E+01  1.00800000E+00  1.00800000E+00
  1.60000000E+01  1.00800000E+00  1.00800000E+00  1.60000000E+01  1.00800000E+00
  1.00800000E+00  1.60000000E+01  1.00800000E+00  1.00800000E+00  1.60000000E+01
  1.00800000E+00  1.00800000E+00  1.60000000E+01  1.00800000E+00  1.00800000E+00
  1.60000000E+01  1.00800000E+00  1.00800000E+00  1.60000000E+01  1.00800000E+00
  1.00800000E+00  1.60000000E+01  1.00800000E+00  1.00800000E+00  1.60000000E+01
  1.00800000E+00  1.00800000E+00  1.60000000E+01  1.00800000E+00  1.00800000E+00
  1.60000000E+01  1.00800000E+00  1.00800000E+00  1.60000000E+01  1.00800000E+00
  1.00800000E+00  1.60000000E+01  1.00800000E+00  1.00800000E+00  1.60000000E+01
  1.00800000E+00  1.00800000E+00  1.60000000E+01  1.00800000E+00  1.00800000E+00
  1.60000000E+01  1.00800000E+00  1.00800000E+00  1.60000000E+01  1.00800000E+00
  1.00800000E+00  1.60000000E+01  1.00800000E+00  1.00800000E+00  1.60000000E+01
  1.00800000E+00  1.00800000E+00  1.60000000E+01  1.00800000E+00  1.00800000E+00
  1.60000000E+01  1.00800000E+00  1.00800000E+00  1.60000000E+01  1.00800000E+00
  1.00800000E+00  1.60000000E+01  1.00800000E+00  1.00800000E+00  1.60000000E+01
  1.00800000E+00  1.00800000E+00  1.60000000E+01  1.00800000E+00  1.00800000E+00
  1.60000000E+01  1.00800000E+00  1.00800000E+00  1.60000000E+01  1.00800000E+00
  1.00800000E+00  1.60000000E+01  1.00800000E+00  1.00800000E+00  1.60000000E+01
  1.00800000E+00  1.00800000E+00  1.60000000E+01  1.00800000E+00  1.00800000E+00
  1.60000000E+01  1.00800000E+00  1.00800000E+00  1.60000000E+01  1.00800000E+00
  1.00800000E+00  1.60000000E+01  1.00800000E+00  1.00800000E+00  1.60000000E+01
  1.00800000E+00  1.00800000E+00  1.60000000E+01  1.00800000E+00  1.00800000E+00
  1.60000000E+01  1.00800000E+00  1.00800000E+00  1.60000000E+01  1.00800000E+00
  1.00800000E+00  1.60000000E+01  1.00800000E+00  1.00800000E+00  1.60000000E+01
  1.00800000E+00  1.00800000E+00  1.60000000E+01  1.00800000E+00  1.00800000E+00
  1.60000000E+01  1.00800000E+00  1.00800000E+00  1.60000000E+01  1.00800000E+00
  1.00800000E+00  1.60000000E+01  1.00800000E+00  1.00800000E+00  1.60000000E+01
  1.00800000E+00  1.00800000E+00  1.60000000E+01  1.00800000E+00  1.00800000E+00
  1.60000000E+01  1.00800000E+00  1.00800000E+00  1.60000000E+01  1.00800000E+00
  1.00800000E+00  1.60000000E+01  1.00800000E+00  1.00800000E+00  1.60000000E+01
  1.00800000E+00  1.00800000E+00  1.60000000E+01  1.00800000E+00  1.00800000E+00
  1.60000000E+01  1.00800000E+00  1.00800000E+00  1.60000000E+01  1.00800000E+00
  1.00800000E+00  1.60000000E+01  1.00800000E+00  1.00800000E+00  1.60000000E+01
  1.00800000E+00  1.00800000E+00  1.60000000E+01  1.00800000E+00  1.00800000E+00
  1.60000000E+01  1.00800000E+00  1.00800000E+00  1.60000000E+01  1.00800000E+00
  1.00800000E+00  1.60000000E+01  1.00800000E+00  1.00800000E+00  1.60000000E+01
  1.00800000E+00  1.00800000E+00  1.60000000E+01  1.00800000E+00  1.00800000E+00
  1.60000000E+01  1.00800000E+00  1.00800000E+00  1.60000000E+01  1.00800000E+00
  1.00800000E+00  1.60000000E+01  1.00800000E+00  1.00800000E+00  1.60000000E+01
  1.00800000E+00  1.00800000E+00  1.60000000E+01  1.00800000E+00  1.00800000E+00
  1.60000000E+01  1.00800000E+00  1.00800000E+00  1.60000000E+01  1.00800000E+00
  1.00800000E+00  1.60000000E+01  1.00800000E+00  1.00800000E+00  1.60000000E+01
  1.00800000E+00  1.00800000E+00  1.60000000E+01  1.00800000E+00  1.00800000E+00
  1.60000000E+01  1.00800000E+00  1.00800000E+00  1.60000000E+01  1.00800000E+00
  1.00800000E+00  1.60000000E+01  1.00800000E+00  1.00800000E+00  1.60000000E+01
  1.00800000E+00  1.00800000E+00  1.60000000E+01  1.00800000E+00  1.00800000E+00
  1.60000000E+01  1.00800000E+00  1.00800000E+00  1.60000000E+01  1.00800000E+00
  1.00800000E+00  1.60000000E+01  1.00800000E+00  1.00800000E+00  1.60000000E+01
  1.00800000E+00  1.00800000E+00  1.60000000E+01  1.00800000E+00  1.00800000E+00
  1.60000000E+01  1.00800000E+00  1.00800000E+00  1.60000000E+01  1.00800000E+00
  1.00800000E+00  1.60000000E+01  1.00800000E+00  1.00800000E+00  1.60000000E+01
  1.00800000E+00  1.00800000E+00  1.60000000E+01  1.00800000E+00  1.00800000E+00
  1.60000000E+01  1.00800000E+00  1.00800000E+00  1.60000000E+01  1.00800000E+00
  1.00800000E+00  1.60000000E+01  1.00800000E+00  1.00800000E+00  1.60000000E+01
  1.00800000E+00  1.00800000E+00  1.60000000E+01  1.00800000E+00  1.00800000E+00
  1.60000000E+01  1.00800000E+00  1.00800000E+00  1.60000000E+01  1.00800000E+00
  1.00800000E+00  1.60000000E+01  1.00800000E+00  1.00800000E+00  1.60000000E+01
  1.00800000E+00  1.00800000E+00  1.60000000E+01  1.00800000E+00  1.00800000E+00
  1.60000000E+01  1.00800000E+00  1.00800000E+00  1.60000000E+01  1.00800000E+00
  1.00800000E+00  1.60000000E+01  1.00800000E+00  1.00800000E+00  1.60000000E+01
  1.00800000E+00  1.00800000E+00  1.60000000E+01  1.00800000E+00  1.00800000E+00
  1.60000000E+01  1.00800000E+00  1.00800000E+00  1.60000000E+01  1.00800000E+00
  1.00800000E+00  1.60000000E+01  1.00800000E+00  1.00800000E+00  1.60000000E+01
  1.00800000E+00  1.00800000E+00  1.60000000E+01  1.00800000E+00  1.00800000E+00
  1.60000000E+01  1.00800000E+00  1.00800000E+00  1.60000000E+01  1.00800000E+00
  1.00800000E+00  1.60000000E+01  1.00800000E+00  1.00800000E+00  1.60000000E+01
  1.00800000E+00  1.00800000E+00  1.60000000E+01  1.00800000E+00  1.00800000E+00
  1.60000000E+01  1.00800000E+00  1.00800000E+00  1.60000000E+01  1.00800000E+00
  1.00800000E+00  1.60000000E+01  1.00800000E+00  1.00800000E+00  1.60000000E+01
  1.00800000E+00  1.00800000E+00  1.60000000E+01  1.00800000E+00  1.00800000E+00
  1.60000000E+01  1.00800000E+00  1.00800000E+00  1.60000000E+01  1.00800000E+00
  1.00800000E+00  1.60000000E+01  1.00800000E+00  1.00800000E+00  1.60000000E+01
  1.00800000E+00  1.00800000E+00  1.60000000E+01  1.00800000E+00  1.00800000E+00
  1.60000000E+01  1.00800000E+00  1.00800000E+00  1.60000000E+01  1.00800000E+00
  1.00800000E+00  1.60000000E+01  1.00800000E+00  1.00800000E+00  1.60000000E+01
  1.00800000E+00  1.00800000E+00  1.60000000E+01  1.00800000E+00  1.00800000E+00
  1.60000000E+01  1.00800000E+00  1.00800000E+00  1.60000000E+01  1.00800000E+00
  1.00800000E+00  1.60000000E+01  1.00800000E+00  1.00800000E+00  1.60000000E+01
  1.00800000E+00  1.00800000E+00  1.60000000E+01  1.00800000E+00  1.00800000E+00
  1.60000000E+01  1.00800000E+00  1.00800000E+00  1.60000000E+01  1.00800000E+00
  1.00800000E+00  1.60000000E+01  1.00800000E+00  1.00800000E+00  1.60000000E+01
  1.00800000E+00  1.00800000E+00  1.60000000E+01  1.00800000E+00  1.00800000E+00
  1.60000000E+01  1.00800000E+00  1.00800000E+00  1.60000000E+01  1.00800000E+00
  1.00800000E+00  1.60000000E+01  1.00800000E+00  1.00800000E+00  1.60000000E+01
  1.00800000E+00  1.00800000E+00  1.60000000E+01  1.00800000E+00  1.00800000E+00
  1.60000000E+01  1.00800000E+00  1.00800000E+00  1.60000000E+01  1.00800000E+00
  1.00800000E+00  1.60000000E+01  1.00800000E+00  1.00800000E+00  1.60000000E+01
  1.00800000E+00  1.00800000E+00  1.60000000E+01  1.00800000E+00  1.00800000E+00
  1.60000000E+01  1.00800000E+00  1.00800000E+00  1.60000000E+01  1.00800000E+00
  1.00800000E+00  1.60000000E+01  1.00800000E+00  1.00800000E+00  1.60000000E+01
  1.00800000E+00  1.00800000E+00  1.60000000E+01  1.00800000E+00  1.00800000E+00
  1.60000000E+01  1.00800000E+00  1.00800000E+00  1.60000000E+01  1.00800000E+00
  1.00800000E+00  1.60000000E+01  1.00800000E+00  1.00800000E+00  1.60000000E+01
  1.00800000E+00  1.00800000E+00  1.60000000E+01  1.00800000E+00  1.00800000E+00
  1.60000000E+01  1.00800000E+00  1.00800000E+00  1.60000000E+01  1.00800000E+00
  1.00800000E+00  1.60000000E+01  1.00800000E+00  1.00800000E+00  1.60000000E+01
  1.00800000E+00  1.00800000E+00  1.60000000E+01  1.00800000E+00  1.00800000E+00
  1.60000000E+01  1.00800000E+00  1.00800000E+00  1.60000000E+01  1.00800000E+00
  1.00800000E+00  1.60000000E+01  1.00800000E+00  1.00800000E+00  1.60000000E+01
  1.00800000E+00  1.00800000E+00  1.60000000E+01  1.00800000E+00  1.00800000E+00
  1.60000000E+01  1.00800000E+00  1.00800000E+00  1.60000000E+01  1.00800000E+00
  1.00800000E+00  1.60000000E+01  1.00800000E+00  1.00800000E+00  1.60000000E+01
  1.00800000E+00  1.00800000E+00  1.60000000E+01  1.00800000E+00  1.00800000E+00
  1.60000000E+01  1.00800000E+00  1.00800000E+00  1.60000000E+01  1.00800000E+00
  1.00800000E+00  1.60000000E+01  1.00800000E+00  1.00800000E+00  1.60000000E+01
  1.00800000E+00  1.00800000E+00  1.60000000E+01  1.00800000E+00  1.00800000E+00
  1.60000000E+01  1.00800000E+00  1.00800000E+00  1.60000000E+01  1.00800000E+00
  1.00800000E+00  1.60000000E+01  1.00800000E+00  1.00800000E+00  1.60000000E+01
  1.00800000E+00  1.00800000E+00  1.60000000E+01  1.00800000E+00  1.00800000E+00
  1.60000000E+01  1.00800000E+00  1.00800000E+00  1.60000000E+01  1.00800000E+00
  1.00800000E+00  1.60000000E+01  1.00800000E+00  1.00800000E+00  1.60000000E+01
  1.00800000E+00  1.00800000E+00  1.60000000E+01  1.00800000E+00  1.00800000E+00
  1.60000000E+01  1.00800000E+00  1.00800000E+00  1.60000000E+01  1.00800000E+00
  1.00800000E+00  1.60000000E+01  1.00800000E+00  1.00800000E+00  1.60000000E+01
  1.00800000E+00  1.00800000E+00  1.60000000E+01  1.00800000E+00  1.00800000E+00
  1.60000000E+01  1.00800000E+00  1.00800000E+00  1.60000000E+01  1.00800000E+00
  1.00800000E+00  1.60000000E+01  1.00800000E+00  1.00800000E+00  1.60000000E+01
  1.00800000E+00  1.00800000E+00  1.60000000E+01  1.00800000E+00  1.00800000E+00
  1.60000000E+01  1.00800000E+00  1.00800000E+00  1.60000000E+01  1.00800000E+00
  1.00800000E+00  1.60000000E+01  1.00800000E+00  1.00800000E+00  1.60000000E+01
  1.00800000E+00  1.00800000E+00  1.60000000E+01  1.00800000E+00  1.00800000E+00
  1.60000000E+01  1.00800000E+00  1.00800000E+00  1.60000000E+01  1.00800000E+00
  1.00800000E+00  1.60000000E+01  1.00800000E+00  1.00800000E+00  1.60000000E+01
  1.00800000E+00  1.00800000E+00  1.60000000E+01  1.00800000E+00  1.00800000E+00
  1.60000000E+01  1.00800000E+00  1.00800000E+00  1.60000000E+01  1.00800000E+00
  1.00800000E+00  1.60000000E+01  1.00800000E+00  1.00800000E+00  1.60000000E+01
  1.00800000E+00  1.00800000E+00  1.60000000E+01  1.00800000E+00  1.00800000E+00
  1.60000000E+01  1.00800000E+00  1.00800000E+00  1.60000000E+01  1.00800000E+00
  1.00800000E+00  1.60000000E+01  1.00800000E+00  1.00800000E+00  1.60000000E+01
  1.00800000E+00  1.00800000E+00  1.60000000E+01  1.00800000E+00  1.00800000E+00
  1.60000000E+01  1.00800000E+00  1.00800000E+00  1.60000000E+01  1.00800000E+00
  1.00800000E+00  1.60000000E+01  1.00800000E+00  1.00800000E+00  1.60000000E+01
  1.00800000E+00  1.00800000E+00  1.60000000E+01  1.00800000E+00  1.00800000E+00
  1.60000000E+01  1.00800000E+00  1.00800000E+00  1.60000000E+01  1.00800000E+00
  1.00800000E+00  1.60000000E+01  1.00800000E+00  1.00800000E+00  1.60000000E+01
  1.00800000E+00  1.00800000E+00  1.60000000E+01  1.00800000E+00  1.00800000E+00
  1.60000000E+01  1.00800000E+00  1.00800000E+00  1.60000000E+01  1.00800000E+00
  1.00800000E+00  1.60000000E+01  1.00800000E+00  1.00800000E+00  1.60000000E+01
  1.00800000E+00  1.00800000E+00  1.60000000E+01  1.00800000E+00  1.00800000E+00
  1.60000000E+01  1.00800000E+00  1.00800000E+00  1.60000000E+01  1.00800000E+00
  1.00800000E+00  1.60000000E+01  1.00800000E+00  1.00800000E+00  1.60000000E+01
  1.00800000E+00  1.00800000E+00  1.60000000E+01  1.00800000E+00  1.00800000E+00
  1.60000000E+01  1.00800000E+00  1.00800000E+00  1.60000000E+01  1.00800000E+00
  1.00800000E+00  1.60000000E+01  1.00800000E+00  1.00800000E+00  1.60000000E+01
  1.00800000E+00  1.00800000E+00  1.60000000E+01  1.00800000E+00  1.00800000E+00
  1.60000000E+01  1.00800000E+00  1.00800000E+00  1.60000000E+01  1.00800000E+00
  1.00800000E+00  1.60000000E+01  1.00800000E+00  1.00800000E+00  1.60000000E+01
  1.00800000E+00  1.00800000E+00  1.60000000E+01  1.00800000E+00  1.00800000E+00
  1.60000000E+01  1.00800000E+00  1.00800000E+00  1.60000000E+01  1.00800000E+00
  1.00800000E+00  1.60000000E+01  1.00800000E+00  1.00800000E+00  1.60000000E+01
  1.00800000E+00  1.00800000E+00  1.60000000E+01  1.00800000E+00  1.00800000E+00
  1.60000000E+01  1.00800000E+00  1.00800000E+00  1.60000000E+01  1.00800000E+00
  1.00800000E+00  1.60000000E+01  1.00800000E+00  1.00800000E+00  1.60000000E+01
  1.00800000E+00  1.00800000E+00  1.60000000E+01  1.00800000E+00  1.00800000E+00
  1.60000000E+01  1.00800000E+00  1.00800000E+00  1.60000000E+01  1.00800000E+00
  1.00800000E+00  1.60000000E+01  1.00800000E+00  1.00800000E+00  1.60000000E+01
  1.00800000E+00  1.00800000E+00  1.60000000E+01  1.00800000E+00  1.00800000E+00
  1.60000000E+01  1.00800000E+00  1.00800000E+00  1.60000000E+01  1.00800000E+00
  1.00800000E+00  1.60000000E+01  1.00800000E+00  1.00800000E+00  1.60000000E+01
  1.00800000E+00  1.00800000E+00  1.60000000E+01  1.00800000E+00  1.00800000E+00
  1.60000000E+01  1.00800000E+00  1.00800000E+00  1.60000000E+01  1.00800000E+00
  1.00800000E+00  1.60000000E+01  1.00800000E+00  1.00800000E+00  1.60000000E+01
  1.00800000E+00  1.00800000E+00  1.60000000E+01  1.00800000E+00  1.00800000E+00
  1.60000000E+01  1.00800000E+00  1.00800000E+00  1.60000000E+01  1.00800000E+00
  1.00800000E+00  1.60000000E+01  1.00800000E+00  1.00800000E+00  1.60000000E+01
  1.00800000E+00  1.00800000E+00  1.60000000E+01  1.00800000E+00  1.00800000E+00
  1.60000000E+01  1.00800000E+00  1.00800000E+00  1.60000000E+01  1.00800000E+00
  1.00800000E+00  1.60000000E+01  1.00800000E+00  1.00800000E+00  1.60000000E+01
  1.00800000E+00  1.00800000E+00  1.60000000E+01  1.00800000E+00  1.00800000E+00
  1.60000000E+01  1.00800000E+00  1.00800000E+00  1.60000000E+01  1.00800000E+00
  1.00800000E+00  1.60000000E+01  1.00800000E+00  1.00800000E+00  1.60000000E+01
  1.00800000E+00  1.00800000E+00  1.60000000E+01  1.00800000E+00  1.00800000E+00
  1.60000000E+01  1.00800000E+00  1.00800000E+00  1.60000000E+01  1.00800000E+00
  1.00800000E+00  1.60000000E+01  1.00800000E+00  1.00800000E+00  1.60000000E+01
  1.00800000E+00  1.00800000E+00  1.60000000E+01  1.00800000E+00  1.00800000E+00
  1.60000000E+01  1.00800000E+00  1.00800000E+00  1.60000000E+01  1.00800000E+00
  1.00800000E+00  1.60000000E+01  1.00800000E+00  1.00800000E+00  1.60000000E+01
  1.00800000E+00  1.00800000E+00  1.60000000E+01  1.00800000E+00  1.00800000E+00
  1.60000000E+01  1.00800000E+00  1.00800000E+00  1.60000000E+01  1.00800000E+00
  1.00800000E+00  1.60000000E+01  1.00800000E+00  1.00800000E+00  1.60000000E+01
  1.00800000E+00  1.00800000E+00  1.60000000E+01  1.00800000E+00  1.00800000E+00
  1.60000000E+01  1.00800000E+00  1.00800000E+00  1.60000000E+01  1.00800000E+00
  1.00800000E+00  1.60000000E+01  1.00800000E+00  1.00800000E+00  1.60000000E+01
  1.00800000E+00  1.00800000E+00  1.60000000E+01  1.00800000E+00  1.00800000E+00
  1.60000000E+01  1.00800000E+00  1.00800000E+00  1.60000000E+01  1.00800000E+00
  1.00800000E+00  1.60000000E+01  1.00800000E+00  1.00800000E+00  1.60000000E+01
  1.00800000E+00  1.00800000E+00  1.60000000E+01  1.00800000E+00  1.00800000E+00
  1.60000000E+01  1.00800000E+00  1.00800000E+00  1.60000000E+01  1.00800000E+00
  1.00800000E+00  1.60000000E+01  1.00800000E+00  1.00800000E+00  1.60000000E+01
  1.00800000E+00  1.00800000E+00  1.60000000E+01  1.00800000E+00  1.00800000E+00
  1.60000000E+01  1.00800000E+00  1.00800000E+00  1.60000000E+01  1.00800000E+00
  1.00800000E+00  1.60000000E+01  1.00800000E+00  1.00800000E+00  1.60000000E+01
  1.00800000E+00  1.00800000E+00  1.60000000E+01  1.00800000E+00  1.00800000E+00
  1.60000000E+01  1.00800000E+00  1.00800000E+00  1.60000000E+01  1.00800000E+00
  1.00800000E+00  1.60000000E+01  1.00800000E+00  1.00800000E+00  1.60000000E+01
  1.00800000E+00  1.00800000E+00  1.60000000E+01  1.00800000E+00  1.00800000E+00
  1.60000000E+01  1.00800000E+00  1.00800000E+00  1.60000000E+01  1.00800000E+00
  1.00800000E+00  1.60000000E+01  1.00800000E+00  1.00800000E+00  1.60000000E+01
  1.00800000E+00  1.00800000E+00  1.60000000E+01  1.00800000E+00  1.00800000E+00
  1.60000000E+01  1.00800000E+00  1.00800000E+00  1.60000000E+01  1.00800000E+00
  1.00800000E+00  1.60000000E+01  1.00800000E+00  1.00800000E+00  1.60000000E+01
  1.00800000E+00  1.00800000E+00  1.60000000E+01  1.00800000E+00  1.00800000E+00
  1.60000000E+01  1.00800000E+00  1.00800000E+00  1.60000000E+01  1.00800000E+00
  1.00800000E+00  1.60000000E+01  1.00800000E+00  1.00800000E+00  1.60000000E+01
  1.00800000E+00  1.00800000E+00  1.60000000E+01  1.00800000E+00  1.00800000E+00
  1.60000000E+01  1.00800000E+00  1.00800000E+00  1.60000000E+01  1.00800000E+00
  1.00800000E+00  1.60000000E+01  1.00800000E+00  1.00800000E+00  1.60000000E+01
  1.00800000E+00  1.00800000E+00  1.60000000E+01  1.00800000E+00  1.00800000E+00
  1.60000000E+01  1.00800000E+00  1.00800000E+00  1.60000000E+01  1.00800000E+00
  1.00800000E+00  1.60000000E+01  1.00800000E+00  1.00800000E+00  1.60000000E+01
  1.00800000E+00  1.00800000E+00  1.60000000E+01  1.00800000E+00  1.00800000E+00
  1.60000000E+01  1.00800000E+00  1.00800000E+00  1.60000000E+01  1.00800000E+00
  1.00800000E+00  1.60000000E+01  1.00800000E+00  1.00800000E+00  1.60000000E+01
  1.00800000E+00  1.00800000E+00  1.60000000E+01  1.00800000E+00  1.00800000E+00
  1.60000000E+01  1.00800000E+00  1.00800000E+00  1.60000000E+01  1.00800000E+00
  1.00800000E+00  1.60000000E+01  1.00800000E+00  1.00800000E+00  1.60000000E+01
  1.00800000E+00  1.00800000E+00  1.60000000E+01  1.00800000E+00  1.00800000E+00
  1.60000000E+01  1.00800000E+00  1.00800000E+00  1.60000000E+01  1.00800000E+00
  1.00800000E+00  1.60000000E+01  1.00800000E+00  1.00800000E+00  1.60000000E+01
  1.00800000E+00  1.00800000E+00  1.60000000E+01  1.00800000E+00  1.00800000E+00
  1.60000000E+01  1.00800000E+00  1.00800000E+00  1.60000000E+01  1.00800000E+00
  1.00800000E+00  1.60000000E+01  1.00800000E+00  1.00800000E+00  1.60000000E+01
  1.00800000E+00  1.00800000E+00  1.60000000E+01  1.00800000E+00  1.00800000E+00
  1.60000000E+01  1.00800000E+00  1.00800000E+00  1.60000000E+01  1.00800000E+00
  1.00800000E+00  1.60000000E+01  1.00800000E+00  1.00800000E+00  1.60000000E+01
  1.00800000E+00  1.00800000E+00  1.60000000E+01  1.00800000E+00  1.00800000E+00
  1.60000000E+01  1.00800000E+00  1.00800000E+00  1.60000000E+01  1.00800000E+00
  1.00800000E+00  1.60000000E+01  1.00800000E+00  1.00800000E+00  1.60000000E+01
  1.00800000E+00  1.00800000E+00  1.60000000E+01  1.00800000E+00  1.00800000E+00
  1.60000000E+01  1.00800000E+00  1.00800000E+00  1.60000000E+01  1.00800000E+00
  1.00800000E+00  1.60000000E+01  1.00800000E+00  1.00800000E+00  1.60000000E+01
  1.00800000E+00  1.00800000E+00  1.60000000E+01  1.00800000E+00  1.00800000E+00
  1.60000000E+01  1.00800000E+00  1.00800000E+00  1.60000000E+01  1.00800000E+00
  1.00800000E+00  1.60000000E+01  1.00800000E+00  1.00800000E+00  1.60000000E+01
  1.00800000E+00  1.00800000E+00  1.60000000E+01  1.00800000E+00  1.00800000E+00
  1.60000000E+01  1.00800000E+00  1.00800000E+00  1.60000000E+01  1.00800000E+00
  1.00800000E+00  1.60000000E+01  1.00800000E+00  1.00800000E+00  1.60000000E+01
  1.00800000E+00  1.00800000E+00  1.60000000E+01  1.00800000E+00  1.00800000E+00
  1.60000000E+01  1.00800000E+00  1.00800000E+00  1.60000000E+01  1.00800000E+00
  1.00800000E+00  1.60000000E+01  1.00800000E+00  1.00800000E+00  1.60000000E+01
  1.00800000E+00  1.00800000E+00  1.60000000E+01  1.00800000E+00  1.00800000E+00
  1.60000000E+01  1.00800000E+00  1.00800000E+00  1.60000000E+01  1.00800000E+00
  1.00800000E+00  1.60000000E+01  1.00800000E+00  1.00800000E+00  1.60000000E+01
  1.00800000E+00  1.00800000E+00  1.60000000E+01  1.00800000E+00  1.00800000E+00
  1.60000000E+01  1.00800000E+00  1.00800000E+00  1.60000000E+01  1.00800000E+00
  1.00800000E+00  1.60000000E+01  1.00800000E+00  1.00800000E+00  1.60000000E+01
  1.00800000E+00  1.00800000E+00  1.60000000E+01  1.00800000E+00  1.00800000E+00
  1.60000000E+01  1.00800000E+00  1.00800000E+00  1.60000000E+01  1.00800000E+00
  1.00800000E+00  1.60000000E+01  1.00800000E+00  1.00800000E+00  1.60000000E+01
  1.00800000E+00  1.00800000E+00  1.60000000E+01  1.00800000E+00  1.00800000E+00
  1.60000000E+01  1.00800000E+00  1.00800000E+00  1.60000000E+01  1.00800000E+00
  1.00800000E+00  1.60000000E+01  1.00800000E+00  1.00800000E+00  1.60000000E+01
  1.00800000E+00  1.00800000E+00  1.60000000E+01  1.00800000E+00  1.00800000E+00
  1.60000000E+01  1.00800000E+00  1.00800000E+00  1.60000000E+01  1.00800000E+00
  1.00800000E+00  1.60000000E+01  1.00800000E+00  1.00800000E+00  1.60000000E+01
  1.00800000E+00  1.00800000E+00  1.60000000E+01  1.00800000E+00  1.00800000E+00
  1.60000000E+01  1.00800000E+00  1.00800000E+00  1.60000000E+01  1.00800000E+00
  1.00800000E+00  1.60000000E+01  1.00800000E+00  1.00800000E+00  1.60000000E+01
  1.00800000E+00  1.00800000E+00  1.60000000E+01  1.00800000E+00  1.00800000E+00
  1.60000000E+01  1.00800000E+00  1.00800000E+00  1.60000000E+01  1.00800000E+00
  1.00800000E+00  1.60000000E+01  1.00800000E+00  1.00800000E+00  1.60000000E+01
  1.00800000E+00  1.00800000E+00  1.60000000E+01  1.00800000E+00  1.00800000E+00
  1.60000000E+01  1.00800000E+00  1.00800000E+00  1.60000000E+01  1.00800000E+00
  1.00800000E+00  1.60000000E+01  1.00800000E+00  1.00800000E+00  1.60000000E+01
  1.00800000E+00  1.00800000E+00  1.60000000E+01  1.00800000E+00  1.00800000E+00
  1.60000000E+01  1.00800000E+00  1.00800000E+00  1.60000000E+01  1.00800000E+00
  1.00800000E+00  1.60000000E+01  1.00800000E+00  1.00800000E+00  1.60000000E+01
  1.00800000E+00  1.00800000E+00  1.60000000E+01  1.00800000E+00  1.00800000E+00
  1.60000000E+01  1.00800000E+00  1.00800000E+00  1.60000000E+01  1.00800000E+00
  1.00800000E+00  1.60000000E+01  1.00800000E+00  1.00800000E+00  1.60000000E+01
  1.00800000E+00  1.00800000E+00  1.60000000E+01  1.00800000E+00  1.00800000E+00
  1.60000000E+01  1.00800000E+00  1.00800000E+00  1.60000000E+01  1.00800000E+00
  1.00800000E+00  1.60000000E+01  1.00800000E+00  1.00800000E+00  1.60000000E+01
  1.00800000E+00  1.00800000E+00  1.60000000E+01  1.00800000E+00  1.00800000E+00
  1.60000000E+01  1.00800000E+00  1.00800000E+00  1.60000000E+01  1.00800000E+00
  1.00800000E+00  1.60000000E+01  1.00800000E+00  1.00800000E+00  1.60000000E+01
  1.00800000E+00  1.00800000E+00  1.60000000E+01  1.00800000E+00  1.00800000E+00
  1.60000000E+01  1.00800000E+00  1.00800000E+00  1.60000000E+01  1.00800000E+00
  1.00800000E+00  1.60000000E+01  1.00800000E+00  1.00800000E+00  1.60000000E+01
  1.00800000E+00  1.00800000E+00  1.60000000E+01  1.00800000E+00  1.00800000E+00
  1.60000000E+01  1.00800000E+00  1.00800000E+00  1.60000000E+01  1.00800000E+00
  1.00800000E+00  1.60000000E+01  1.00800000E+00  1.00800000E+00  1.60000000E+01
  1.00800000E+00  1.00800000E+00  1.60000000E+01  1.00800000E+00  1.00800000E+00
  1.60000000E+01  1.00800000E+00  1.00800000E+00  1.60000000E+01  1.00800000E+00
  1.00800000E+00  1.60000000E+01  1.00800000E+00  1.00800000E+00  1.60000000E+01
  1.00800000E+00  1.00800000E+00  1.60000000E+01  1.00800000E+00  1.00800000E+00
  1.60000000E+01  1.00800000E+00  1.00800000E+00  1.60000000E+01  1.00800000E+00
  1.00800000E+00  1.60000000E+01  1.00800000E+00  1.00800000E+00  1.60000000E+01
  1.00800000E+00  1.00800000E+00  1.60000000E+01  1.00800000E+00  1.00800000E+00
  1.60000000E+01  1.00800000E+00  1.00800000E+00  1.60000000E+01  1.00800000E+00
  1.00800000E+00  1.60000000E+01  1.00800000E+00  1.00800000E+00  1.60000000E+01
  1.00800000E+00  1.00800000E+00  1.60000000E+01  1.00800000E+00  1.00800000E+00
  1.60000000E+01  1.00800000E+00  1.00800000E+00  1.60000000E+01  1.00800000E+00
  1.00800000E+00  1.60000000E+01  1.00800000E+00  1.00800000E+00  1.60000000E+01
  1.00800000E+00  1.00800000E+00  1.60000000E+01  1.00800000E+00  1.00800000E+00
  1.60000000E+01  1.00800000E+00  1.00800000E+00  1.60000000E+01  1.00800000E+00
  1.00800000E+00  1.60000000E+01  1.00800000E+00  1.00800000E+00  1.60000000E+01
  1.00800000E+00  1.00800000E+00  1.60000000E+01  1.00800000E+00  1.00800000E+00
  1.60000000E+01  1.00800000E+00  1.00800000E+00  1.60000000E+01  1.00800000E+00
  1.00800000E+00  1.60000000E+01  1.00800000E+00  1.00800000E+00  1.60000000E+01
  1.00800000E+00  1.00800000E+00  1.60000000E+01  1.00800000E+00  1.00800000E+00
  1.60000000E+01  1.00800000E+00  1.00800000E+00  1.60000000E+01  1.00800000E+00
  1.00800000E+00  1.60000000E+01  1.00800000E+00  1.00800000E+00  1.60000000E+01
  1.00800000E+00  1.00800000E+00  1.60000000E+01  1.00800000E+00  1.00800000E+00
  1.60000000E+01  1.00800000E+00  1.00800000E+00  1.60000000E+01  1.00800000E+00
  1.00800000E+00  1.60000000E+01  1.00800000E+00  1.00800000E+00  1.60000000E+01
  1.00800000E+00  1.00800000E+00  1.60000000E+01  1.00800000E+00  1.00800000E+00
  1.60000000E+01  1.00800000E+00  1.00800000E+00  1.60000000E+01  1.00800000E+00
  1.00800000E+00  1.60000000E+01  1.00800000E+00  1.00800000E+00  1.60000000E+01
  1.00800000E+00  1.00800000E+00  1.60000000E+01  1.00800000E+00  1.00800000E+00
  1.60000000E+01  1.00800000E+00  1.00800000E+00  1.60000000E+01  1.00800000E+00
  1.00800000E+00  1.60000000E+01  1.00800000E+00  1.00800000E+00  1.60000000E+01
  1.00800000E+00  1.00800000E+00  1.60000000E+01  1.00800000E+00  1.00800000E+00
  1.60000000E+01  1.00800000E+00  1.00800000E+00  1.60000000E+01  1.00800000E+00
  1.00800000E+00  1.60000000E+01  1.00800000E+00  1.00800000E+00  1.60000000E+01
  1.00800000E+00  1.00800000E+00  1.60000000E+01  1.00800000E+00  1.00800000E+00
  1.60000000E+01  1.00800000E+00  1.00800000E+00  1.60000000E+01  1.00800000E+00
  1.00800000E+00  1.60000000E+01  1.00800000E+00  1.00800000E+00  1.60000000E+01
  1.00800000E+00  1.00800000E+00  1.60000000E+01  1.00800000E+00  1.00800000E+00
  1.60000000E+01  1.00800000E+00  1.00800000E+00  1.60000000E+01  1.00800000E+00
  1.00800000E+00  1.60000000E+01  1.00800000E+00  1.00800000E+00  1.60000000E+01
  1.00800000E+00  1.00800000E+00  1.60000000E+01  1.00800000E+00  1.00800000E+00
  1.60000000E+01  1.00800000E+00  1.00800000E+00  1.60000000E+01  1.00800000E+00
  1.00800000E+00  1.60000000E+01  1.00800000E+00  1.00800000E+00  1.60000000E+01
  1.00800000E+00  1.00800000E+00  1.60000000E+01  1.00800000E+00  1.00800000E+00
  1.60000000E+01  1.00800000E+00  1.00800000E+00  1.60000000E+01  1.00800000E+00
  1.00800000E+00  1.60000000E+01  1.00800000E+00  1.00800000E+00  1.60000000E+01
  1.00800000E+00  1.00800000E+00  1.60000000E+01  1.00800000E+00  1.00800000E+00
  1.60000000E+01  1.00800000E+00  1.00800000E+00  1.60000000E+01  1.00800000E+00
  1.00800000E+00  1.60000000E+01  1.00800000E+00  1.00800000E+00  1.60000000E+01
  1.00800000E+00  1.00800000E+00  1.60000000E+01  1.00800000E+00  1.00800000E+00
  1.60000000E+01  1.00800000E+00  1.00800000E+00  1.60000000E+01  1.00800000E+00
  1.00800000E+00  1.60000000E+01  1.00800000E+00  1.00800000E+00  1.60000000E+01
  1.00800000E+00  1.00800000E+00  1.60000000E+01  1.00800000E+00  1.00800000E+00
  1.60000000E+01  1.00800000E+00  1.00800000E+00  1.60000000E+01  1.00800000E+00
  1.00800000E+00  1.60000000E+01  1.00800000E+00  1.00800000E+00  1.60000000E+01
  1.00800000E+00  1.00800000E+00  1.60000000E+01  1.00800000E+00  1.00800000E+00
  1.60000000E+01  1.00800000E+00  1.00800000E+00  1.60000000E+01  1.00800000E+00
  1.00800000E+00  1.60000000E+01  1.00800000E+00  1.00800000E+00  1.60000000E+01
  1.00800000E+00  1.00800000E+00  1.60000000E+01  1.00800000E+00  1.00800000E+00
  1.60000000E+01  1.00800000E+00  1.00800000E+00  1.60000000E+01  1.00800000E+00
  1.00800000E+00  1.60000000E+01  1.00800000E+00  1.00800000E+00  1.60000000E+01
  1.00800000E+00  1.00800000E+00  1.60000000E+01  1.00800000E+00  1.00800000E+00
  1.60000000E+01  1.00800000E+00  1.00800000E+00  1.60000000E+01  1.00800000E+00
  1.00800000E+00  1.60000000E+01  1.00800000E+00  1.00800000E+00  1.60000000E+01
  1.00800000E+00  1.00800000E+00  1.60000000E+01  1.00800000E+00  1.00800000E+00
  1.60000000E+01  1.00800000E+00  1.00800000E+00  1.60000000E+01  1.00800000E+00
  1.00800000E+00  1.60000000E+01  1.00800000E+00  1.00800000E+00  1.60000000E+01
  1.00800000E+00  1.00800000E+00  1.60000000E+01  1.00800000E+00  1.00800000E+00
  1.60000000E+01  1.00800000E+00  1.00800000E+00  1.60000000E+01  1.00800000E+00
  1.00800000E+00  1.60000000E+01  1.00800000E+00  1.00800000E+00  1.60000000E+01
  1.00800000E+00  1.00800000E+00  1.60000000E+01  1.00800000E+00  1.00800000E+00
  1.60000000E+01  1.00800000E+00  1.00800000E+00  1.60000000E+01  1.00800000E+00
  1.00800000E+00  1.60000000E+01  1.00800000E+00  1.00800000E+00  1.60000000E+01
  1.00800000E+00  1.00800000E+00  1.60000000E+01  1.00800000E+00  1.00800000E+00
  1.60000000E+01  1.00800000E+00  1.00800000E+00  1.60000000E+01  1.00800000E+00
  1.00800000E+00  1.60000000E+01  1.00800000E+00  1.00800000E+00  1.60000000E+01
  1.00800000E+00  1.00800000E+00  1.60000000E+01  1.00800000E+00  1.00800000E+00
  1.60000000E+01  1.00800000E+00  1.00800000E+00  1.60000000E+01  1.00800000E+00
  1.00800000E+00  1.60000000E+01  1.00800000E+00  1.00800000E+00  1.60000000E+01
  1.00800000E+00  1.00800000E+00  1.60000000E+01  1.00800000E+00  1.00800000E+00
  1.60000000E+01  1.00800000E+00  1.00800000E+00  1.60000000E+01  1.00800000E+00
  1.00800000E+00  1.60000000E+01  1.00800000E+00  1.00800000E+00  1.60000000E+01
  1.00800000E+00  1.00800000E+00  1.60000000E+01  1.00800000E+00  1.00800000E+00
  1.60000000E+01  1.00800000E+00  1.00800000E+00  1.60000000E+01  1.00800000E+00
  1.00800000E+00  1.60000000E+01  1.00800000E+00  1.00800000E+00  1.60000000E+01
  1.00800000E+00  1.00800000E+00  1.60000000E+01  1.00800000E+00  1.00800000E+00
  1.60000000E+01  1.00800000E+00  1.00800000E+00  1.60000000E+01  1.00800000E+00
  1.00800000E+00  1.60000000E+01  1.00800000E+00  1.00800000E+00  1.60000000E+01
  1.00800000E+00  1.00800000E+00  1.60000000E+01  1.00800000E+00  1.00800000E+00
  1.60000000E+01  1.00800000E+00  1.00800000E+00  1.60000000E+01  1.00800000E+00
  1.00800000E+00  1.60000000E+01  1.00800000E+00  1.00800000E+00  1.60000000E+01
  1.00800000E+00  1.00800000E+00  1.60000000E+01  1.00800000E+00  1.00800000E+00
  1.60000000E+01  1.00800000E+00  1.00800000E+00  1.60000000E+01  1.00800000E+00
  1.00800000E+00  1.60000000E+01  1.00800000E+00  1.00800000E+00  1.60000000E+01
  1.00800000E+00  1.00800000E+00  1.60000000E+01  1.00800000E+00  1.00800000E+00
  1.60000000E+01  1.00800000E+00  1.00800000E+00  1.60000000E+01  1.00800000E+00
  1.00800000E+00  1.60000000E+01  1.00800000E+00  1.00800000E+00  1.60000000E+01
  1.00800000E+00  1.00800000E+00  1.60000000E+01  1.00800000E+00  1.00800000E+00
  1.60000000E+01  1.00800000E+00  1.00800000E+00  1.60000000E+01  1.00800000E+00
  1.00800000E+00  1.60000000E+01  1.00800000E+00  1.00800000E+00  1.60000000E+01
  1.00800000E+00  1.00800000E+00  1.60000000E+01  1.00800000E+00  1.00800000E+00
  1.60000000E+01  1.00800000E+00  1.00800000E+00  1.60000000E+01  1.00800000E+00
  1.00800000E+00  1.60000000E+01  1.00800000E+00  1.00800000E+00  1.60000000E+01
  1.00800000E+00  1.00800000E+00  1.60000000E+01  1.00800000E+00  1.00800000E+00
  1.60000000E+01  1.00800000E+00  1.00800000E+00  1.60000000E+01  1.00800000E+00
  1.00800000E+00  1.60000000E+01  1.00800000E+00  1.00800000E+00  1.60000000E+01
  1.00800000E+00  1.00800000E+00  1.60000000E+01  1.00800000E+00  1.00800000E+00
  1.60000000E+01  1.00800000E+00  1.00800000E+00  1.60000000E+01  1.00800000E+00
  1.00800000E+00  1.60000000E+01  1.00800000E+00  1.00800000E+00  1.60000000E+01
  1.00800000E+00  1.00800000E+00  1.60000000E+01  1.00800000E+00  1.00800000E+00
  1.60000000E+01  1.00800000E+00  1.00800000E+00  1.60000000E+01  1.00800000E+00
  1.00800000E+00  1.60000000E+01  1.00800000E+00  1.00800000E+00  1.60000000E+01
  1.00800000E+00  1.00800000E+00  1.60000000E+01  1.00800000E+00  1.00800000E+00
  1.60000000E+01  1.00800000E+00  1.00800000E+00  1.60000000E+01  1.00800000E+00
  1.00800000E+00  1.60000000E+01  1.00800000E+00  1.00800000E+00  1.60000000E+01
  1.00800000E+00  1.00800000E+00  1.60000000E+01  1.00800000E+00  1.00800000E+00
  1.60000000E+01  1.00800000E+00  1.00800000E+00  1.60000000E+01  1.00800000E+00
  1.00800000E+00  1.60000000E+01  1.00800000E+00  1.00800000E+00  1.60000000E+01
  1.00800000E+00  1.00800000E+00  1.60000000E+01  1.00800000E+00  1.00800000E+00
  1.60000000E+01  1.00800000E+00  1.00800000E+00  1.60000000E+01  1.00800000E+00
  1.00800000E+00  1.60000000E+01  1.00800000E+00  1.00800000E+00  1.60000000E+01
  1.00800000E+00  1.00800000E+00  1.60000000E+01  1.00800000E+00  1.00800000E+00
  1.60000000E+01  1.00800000E+00  1.00800000E+00  1.60000000E+01  1.00800000E+00
  1.00800000E+00  1.60000000E+01  1.00800000E+00  1.00800000E+00  1.60000000E+01
  1.00800000E+00  1.00800000E+00  1.60000000E+01  1.00800000E+00  1.00800000E+00
  1.60000000E+01  1.00800000E+00  1.00800000E+00  1.60000000E+01  1.00800000E+00
  1.00800000E+00  1.60000000E+01  1.00800000E+00  1.00800000E+00  1.60000000E+01
  1.00800000E+00  1.00800000E+00  1.60000000E+01  1.00800000E+00  1.00800000E+00
  1.60000000E+01  1.00800000E+00  1.00800000E+00  1.60000000E+01  1.00800000E+00
  1.00800000E+00  1.60000000E+01  1.00800000E+00  1.00800000E+00  1.60000000E+01
  1.00800000E+00  1.00800000E+00  1.60000000E+01  1.00800000E+00  1.00800000E+00
  1.60000000E+01  1.00800000E+00  1.00800000E+00  1.60000000E+01  1.00800000E+00
  1.00800000E+00  1.60000000E+01  1.00800000E+00  1.00800000E+00  1.60000000E+01
  1.00800000E+00  1.00800000E+00  1.60000000E+01  1.00800000E+00  1.00800000E+00
  1.60000000E+01  1.00800000E+00  1.00800000E+00  1.60000000E+01  1.00800000E+00
  1.00800000E+00  1.60000000E+01  1.00800000E+00  1.00800000E+00  1.60000000E+01
  1.00800000E+00  1.00800000E+00  1.60000000E+01  1.00800000E+00  1.00800000E+00
  1.60000000E+01  1.00800000E+00  1.00800000E+00  1.60000000E+01  1.00800000E+00
  1.00800000E+00  1.60000000E+01  1.00800000E+00  1.00800000E+00  1.60000000E+01
  1.00800000E+00  1.00800000E+00  1.60000000E+01  1.00800000E+00  1.00800000E+00
  1.60000000E+01  1.00800000E+00  1.00800000E+00  1.60000000E+01  1.00800000E+00
  1.00800000E+00  1.60000000E+01  1.00800000E+00  1.00800000E+00  1.60000000E+01
  1.00800000E+00  1.00800000E+00  1.60000000E+01  1.00800000E+00  1.00800000E+00
  1.60000000E+01  1.00800000E+00  1.00800000E+00  1.60000000E+01  1.00800000E+00
  1.00800000E+00  1.60000000E+01  1.00800000E+00  1.00800000E+00  1.60000000E+01
  1.00800000E+00  1.00800000E+00  1.60000000E+01  1.00800000E+00  1.00800000E+00
  1.60000000E+01  1.00800000E+00  1.00800000E+00  1.60000000E+01  1.00800000E+00
  1.00800000E+00  1.60000000E+01  1.00800000E+00  1.00800000E+00  1.60000000E+01
  1.00800000E+00  1.00800000E+00  1.60000000E+01  1.00800000E+00  1.00800000E+00
  1.60000000E+01  1.00800000E+00  1.00800000E+00  1.60000000E+01  1.00800000E+00
  1.00800000E+00  1.60000000E+01  1.00800000E+00  1.00800000E+00  1.60000000E+01
  1.00800000E+00  1.00800000E+00  1.60000000E+01  1.00800000E+00  1.00800000E+00
  1.60000000E+01  1.00800000E+00  1.00800000E+00  1.60000000E+01  1.00800000E+00
  1.00800000E+00  1.60000000E+01  1.00800000E+00  1.00800000E+00  1.60000000E+01
  1.00800000E+00  1.00800000E+00  1.60000000E+01  1.00800000E+00  1.00800000E+00
  1.60000000E+01  1.00800000E+00  1.00800000E+00  1.60000000E+01  1.00800000E+00
  1.00800000E+00  1.60000000E+01  1.00800000E+00  1.00800000E+00  1.60000000E+01
  1.00800000E+00  1.00800000E+00  1.60000000E+01  1.00800000E+00  1.00800000E+00
  1.60000000E+01  1.00800000E+00  1.00800000E+00  1.60000000E+01  1.00800000E+00
  1.00800000E+00  1.60000000E+01  1.00800000E+00  1.00800000E+00  1.60000000E+01
  1.00800000E+00  1.00800000E+00  1.60000000E+01  1.00800000E+00  1.00800000E+00
  1.60000000E+01  1.00800000E+00  1.00800000E+00  1.60000000E+01  1.00800000E+00
  1.00800000E+00  1.60000000E+01  1.00800000E+00  1.00800000E+00  1.60000000E+01
  1.00800000E+00  1.00800000E+00  1.60000000E+01  1.00800000E+00  1.00800000E+00
  1.60000000E+01  1.00800000E+00  1.00800000E+00  1.60000000E+01  1.00800000E+00
  1.00800000E+00  1.60000000E+01  1.00800000E+00  1.00800000E+00  1.60000000E+01
  1.00800000E+00  1.00800000E+00  1.60000000E+01  1.00800000E+00  1.00800000E+00
  1.60000000E+01  1.00800000E+00  1.00800000E+00  1.60000000E+01  1.00800000E+00
  1.00800000E+00  1.60000000E+01  1.00800000E+00  1.00800000E+00  1.60000000E+01
  1.00800000E+00  1.00800000E+00  1.60000000E+01  1.00800000E+00  1.00800000E+00
  1.60000000E+01  1.00800000E+00  1.00800000E+00  1.60000000E+01  1.00800000E+00
  1.00800000E+00  1.60000000E+01  1.00800000E+00  1.00800000E+00  1.60000000E+01
  1.00800000E+00  1.00800000E+00  1.60000000E+01  1.00800000E+00  1.00800000E+00
  1.60000000E+01  1.00800000E+00  1.00800000E+00  1.60000000E+01  1.00800000E+00
  1.00800000E+00  1.60000000E+01  1.00800000E+00  1.00800000E+00  1.60000000E+01
  1.00800000E+00  1.00800000E+00  1.60000000E+01  1.00800000E+00  1.00800000E+00
  1.60000000E+01  1.00800000E+00  1.00800000E+00  1.60000000E+01  1.00800000E+00
  1.00800000E+00  1.60000000E+01  1.00800000E+00  1.00800000E+00  1.60000000E+01
  1.00800000E+00  1.00800000E+00  1.60000000E+01  1.00800000E+00  1.00800000E+00
  1.60000000E+01  1.00800000E+00  1.00800000E+00  1.60000000E+01  1.00800000E+00
  1.00800000E+00  1.60000000E+01  1.00800000E+00  1.00800000E+00  1.60000000E+01
  1.00800000E+00  1.00800000E+00  1.60000000E+01  1.00800000E+00  1.00800000E+00
  1.60000000E+01  1.00800000E+00  1.00800000E+00  1.60000000E+01  1.00800000E+00
  1.00800000E+00  1.60000000E+01  1.00800000E+00  1.00800000E+00  1.60000000E+01
  1.00800000E+00  1.00800000E+00  1.60000000E+01  1.00800000E+00  1.00800000E+00
  1.60000000E+01  1.00800000E+00  1.00800000E+00  1.60000000E+01  1.00800000E+00
  1.00800000E+00  1.60000000E+01  1.00800000E+00  1.00800000E+00  1.60000000E+01
  1.00800000E+00  1.00800000E+00  1.60000000E+01  1.00800000E+00  1.00800000E+00
  1.60000000E+01  1.00800000E+00  1.00800000E+00  1.60000000E+01  1.00800000E+00
  1.00800000E+00  1.60000000E+01  1.00800000E+00  1.00800000E+00  1.60000000E+01
  1.00800000E+00  1.00800000E+00  1.60000000E+01  1.00800000E+00  1.00800000E+00
  1.60000000E+01  1.00800000E+00  1.00800000E+00  1.60000000E+01  1.00800000E+00
  1.00800000E+00  1.60000000E+01  1.00800000E+00  1.00800000E+00  1.60000000E+01
  1.00800000E+00  1.00800000E+00  1.60000000E+01  1.00800000E+00  1.00800000E+00
  1.60000000E+01  1.00800000E+00  1.00800000E+00  1.60000000E+01  1.00800000E+00
  1.00800000E+00  1.60000000E+01  1.00800000E+00  1.00800000E+00  1.60000000E+01
  1.00800000E+00  1.00800000E+00  1.60000000E+01  1.00800000E+00  1.00800000E+00
  1.60000000E+01  1.00800000E+00  1.00800000E+00  1.60000000E+01  1.00800000E+00
  1.00800000E+00  1.60000000E+01  1.00800000E+00  1.00800000E+00  1.60000000E+01
  1.00800000E+00  1.00800000E+00  1.60000000E+01  1.00800000E+00  1.00800000E+00
  1.60000000E+01  1.00800000E+00  1.00800000E+00  1.60000000E+01  1.00800000E+00
  1.00800000E+00  1.60000000E+01  1.00800000E+00  1.00800000E+00  1.60000000E+01
  1.00800000E+00  1.00800000E+00  1.60000000E+01  1.00800000E+00  1.00800000E+00
  1.60000000E+01  1.00800000E+00  1.00800000E+00  1.60000000E+01  1.00800000E+00
  1.00800000E+00  1.60000000E+01  1.00800000E+00  1.00800000E+00  1.60000000E+01
  1.00800000E+00  1.00800000E+00  1.60000000E+01  1.00800000E+00  1.00800000E+00
  1.60000000E+01  1.00800000E+00  1.00800000E+00  1.60000000E+01  1.00800000E+00
  1.00800000E+00  1.60000000E+01  1.00800000E+00  1.00800000E+00  1.60000000E+01
  1.00800000E+00  1.00800000E+00  1.60000000E+01  1.00800000E+00  1.00800000E+00
  1.60000000E+01  1.00800000E+00  1.00800000E+00  1.60000000E+01  1.00800000E+00
  1.00800000E+00  1.60000000E+01  1.00800000E+00  1.00800000E+00  1.60000000E+01
  1.00800000E+00  1.00800000E+00  1.60000000E+01  1.00800000E+00  1.00800000E+00
  1.60000000E+01  1.00800000E+00  1.00800000E+00  1.60000000E+01  1.00800000E+00
  1.00800000E+00  1.60000000E+01  1.00800000E+00  1.00800000E+00  1.60000000E+01
  1.00800000E+00  1.00800000E+00  1.60000000E+01  1.00800000E+00  1.00800000E+00
  1.60000000E+01  1.00800000E+00  1.00800000E+00  1.60000000E+01  1.00800000E+00
  1.00800000E+00  1.60000000E+01  1.00800000E+00  1.00800000E+00  1.60000000E+01
  1.00800000E+00  1.00800000E+00  1.60000000E+01  1.00800000E+00  1.00800000E+00
  1.60000000E+01  1.00800000E+00  1.00800000E+00  1.60000000E+01  1.00800000E+00
  1.00800000E+00  1.60000000E+01  1.00800000E+00  1.00800000E+00  1.60000000E+01
  1.00800000E+00  1.00800000E+00  1.60000000E+01  1.00800000E+00  1.00800000E+00
  1.60000000E+01  1.00800000E+00  1.00800000E+00  1.60000000E+01  1.00800000E+00
  1.00800000E+00  1.60000000E+01  1.00800000E+00  1.00800000E+00  1.60000000E+01
  1.00800000E+00  1.00800000E+00  1.60000000E+01  1.00800000E+00  1.00800000E+00
  1.60000000E+01  1.00800000E+00  1.00800000E+00  1.60000000E+01  1.00800000E+00
  1.00800000E+00  1.60000000E+01  1.00800000E+00  1.00800000E+00  1.60000000E+01
  1.00800000E+00  1.00800000E+00  1.60000000E+01  1.00800000E+00  1.00800000E+00
  1.60000000E+01  1.00800000E+00  1.00800000E+00  1.60000000E+01  1.00800000E+00
  1.00800000E+00  1.60000000E+01  1.00800000E+00  1.00800000E+00  1.60000000E+01
  1.00800000E+00  1.00800000E+00  1.60000000E+01  1.00800000E+00  1.00800000E+00
  1.60000000E+01  1.00800000E+00  1.00800000E+00  1.60000000E+01  1.00800000E+00
  1.00800000E+00  1.60000000E+01  1.00800000E+00  1.00800000E+00  1.60000000E+01
  1.00800000E+00  1.00800000E+00  1.60000000E+01  1.00800000E+00  1.00800000E+00
  1.60000000E+01  1.00800000E+00  1.00800000E+00  1.60000000E+01  1.00800000E+00
  1.00800000E+00  1.60000000E+01  1.00800000E+00  1.00800000E+00  1.60000000E+01
  1.00800000E+00  1.00800000E+00  1.60000000E+01  1.00800000E+00  1.00800000E+00
  1.60000000E+01  1.00800000E+00  1.00800000E+00  1.60000000E+01  1.00800000E+00
  1.00800000E+00  1.60000000E+01  1.00800000E+00  1.00800000E+00  1.60000000E+01
  1.00800000E+00  1.00800000E+00  1.60000000E+01  1.00800000E+00  1.00800000E+00
  1.60000000E+01  1.00800000E+00  1.00800000E+00  1.60000000E+01  1.00800000E+00
  1.00800000E+00  1.60000000E+01  1.00800000E+00  1.00800000E+00  1.60000000E+01
  1.00800000E+00  1.00800000E+00  1.60000000E+01  1.00800000E+00  1.00800000E+00
  1.60000000E+01  1.00800000E+00  1.00800000E+00  1.60000000E+01  1.00800000E+00
  1.00800000E+00  1.60000000E+01  1.00800000E+00  1.00800000E+00  1.60000000E+01
  1.00800000E+00  1.00800000E+00  1.60000000E+01  1.00800000E+00  1.00800000E+00
  1.60000000E+01  1.00800000E+00  1.00800000E+00  1.60000000E+01  1.00800000E+00
  1.00800000E+00  1.60000000E+01  1.00800000E+00  1.00800000E+00  1.60000000E+01
  1.00800000E+00  1.00800000E+00  1.60000000E+01  1.00800000E+00  1.00800000E+00
  1.60000000E+01  1.00800000E+00  1.00800000E+00  1.60000000E+01  1.00800000E+00
  1.00800000E+00  1.60000000E+01  1.00800000E+00  1.00800000E+00  1.60000000E+01
  1.00800000E+00  1.00800000E+00  1.60000000E+01  1.00800000E+00  1.00800000E+00
  1.60000000E+01  1.00800000E+00  1.00800000E+00  1.60000000E+01  1.00800000E+00
  1.00800000E+00  1.60000000E+01  1.00800000E+00  1.00800000E+00  1.60000000E+01
  1.00800000E+00  1.00800000E+00  1.60000000E+01  1.00800000E+00  1.00800000E+00
  1.60000000E+01  1.00800000E+00  1.00800000E+00  1.60000000E+01  1.00800000E+00
  1.00800000E+00  1.60000000E+01  1.00800000E+00  1.00800000E+00  1.60000000E+01
  1.00800000E+00  1.00800000E+00  1.60000000E+01  1.00800000E+00  1.00800000E+00
  1.60000000E+01  1.00800000E+00  1.00800000E+00  1.60000000E+01  1.00800000E+00
  1.00800000E+00  1.60000000E+01  1.00800000E+00  1.00800000E+00  1.60000000E+01
  1.00800000E+00  1.00800000E+00  1.60000000E+01  1.00800000E+00  1.00800000E+00
  1.60000000E+01  1.00800000E+00  1.00800000E+00  1.60000000E+01  1.00800000E+00
  1.00800000E+00  1.60000000E+01  1.00800000E+00  1.00800000E+00  1.60000000E+01
  1.00800000E+00  1.00800000E+00  1.60000000E+01  1.00800000E+00  1.00800000E+00
  1.60000000E+01  1.00800000E+00  1.00800000E+00  1.60000000E+01  1.00800000E+00
  1.00800000E+00  1.60000000E+01  1.00800000E+00  1.00800000E+00  1.60000000E+01
  1.00800000E+00  1.00800000E+00  1.60000000E+01  1.00800000E+00  1.00800000E+00
  1.60000000E+01  1.00800000E+00  1.00800000E+00  1.60000000E+01  1.00800000E+00
  1.00800000E+00  1.60000000E+01  1.00800000E+00  1.00800000E+00  1.60000000E+01
  1.00800000E+00  1.00800000E+00  1.60000000E+01  1.00800000E+00  1.00800000E+00
  1.60000000E+01  1.00800000E+00  1.00800000E+00  1.60000000E+01  1.00800000E+00
  1.00800000E+00  1.60000000E+01  1.00800000E+00  1.00800000E+00  1.60000000E+01
  1.00800000E+00  1.00800000E+00  1.60000000E+01  1.00800000E+00  1.00800000E+00
  1.60000000E+01  1.00800000E+00  1.00800000E+00  1.60000000E+01  1.00800000E+00
  1.00800000E+00  1.60000000E+01  1.00800000E+00  1.00800000E+00  1.60000000E+01
  1.00800000E+00  1.00800000E+00  1.60000000E+01  1.00800000E+00  1.00800000E+00
  1.60000000E+01  1.00800000E+00  1.00800000E+00  1.60000000E+01  1.00800000E+00
  1.00800000E+00  1.60000000E+01  1.00800000E+00  1.00800000E+00  1.60000000E+01
  1.00800000E+00  1.00800000E+00  1.60000000E+01  1.00800000E+00  1.00800000E+00
  1.60000000E+01  1.00800000E+00  1.00800000E+00  1.60000000E+01  1.00800000E+00
  1.00800000E+00  1.60000000E+01  1.00800000E+00  1.00800000E+00  1.60000000E+01
  1.00800000E+00  1.00800000E+00  1.60000000E+01  1.00800000E+00  1.00800000E+00
  1.60000000E+01  1.00800000E+00  1.00800000E+00  1.60000000E+01  1.00800000E+00
  1.00800000E+00  1.60000000E+01  1.00800000E+00  1.00800000E+00  1.60000000E+01
  1.00800000E+00  1.00800000E+00  1.60000000E+01  1.00800000E+00  1.00800000E+00
  1.60000000E+01  1.00800000E+00  1.00800000E+00  1.60000000E+01  1.00800000E+00
  1.00800000E+00  1.60000000E+01  1.00800000E+00  1.00800000E+00  1.60000000E+01
  1.00800000E+00  1.00800000E+00  1.60000000E+01  1.00800000E+00  1.00800000E+00
  1.60000000E+01  1.00800000E+00  1.00800000E+00  1.60000000E+01  1.00800000E+00
  1.00800000E+00  1.60000000E+01  1.00800000E+00  1.00800000E+00  1.60000000E+01
  1.00800000E+00  1.00800000E+00  1.60000000E+01  1.00800000E+00  1.00800000E+00
  1.60000000E+01  1.00800000E+00  1.00800000E+00  1.60000000E+01  1.00800000E+00
  1.00800000E+00  1.60000000E+01  1.00800000E+00  1.00800000E+00  1.60000000E+01
  1.00800000E+00  1.00800000E+00  1.60000000E+01  1.00800000E+00  1.00800000E+00
  1.60000000E+01  1.00800000E+00  1.00800000E+00  1.60000000E+01  1.00800000E+00
  1.00800000E+00  1.60000000E+01  1.00800000E+00  1.00800000E+00  1.60000000E+01
  1.00800000E+00  1.00800000E+00  1.60000000E+01  1.00800000E+00  1.00800000E+00
  1.60000000E+01  1.00800000E+00  1.00800000E+00  1.60000000E+01  1.00800000E+00
  1.00800000E+00  1.60000000E+01  1.00800000E+00  1.00800000E+00  1.60000000E+01
  1.00800000E+00  1.00800000E+00  1.60000000E+01  1.00800000E+00  1.00800000E+00
  1.60000000E+01  1.00800000E+00  1.00800000E+00  1.60000000E+01  1.00800000E+00
  1.00800000E+00  1.60000000E+01  1.00800000E+00  1.00800000E+00  1.60000000E+01
  1.00800000E+00  1.00800000E+00  1.60000000E+01  1.00800000E+00  1.00800000E+00
  1.60000000E+01  1.00800000E+00  1.00800000E+00  1.60000000E+01  1.00800000E+00
  1.00800000E+00  1.60000000E+01  1.00800000E+00  1.00800000E+00  1.60000000E+01
  1.00800000E+00  1.00800000E+00  1.60000000E+01  1.00800000E+00  1.00800000E+00
  1.60000000E+01  1.00800000E+00  1.00800000E+00  1.60000000E+01  1.00800000E+00
  1.00800000E+00  1.60000000E+01  1.00800000E+00  1.00800000E+00  1.60000000E+01
  1.00800000E+00  1.00800000E+00  1.60000000E+01  1.00800000E+00  1.00800000E+00
  1.60000000E+01  1.00800000E+00  1.00800000E+00  1.60000000E+01  1.00800000E+00
  1.00800000E+00  1.60000000E+01  1.00800000E+00  1.00800000E+00  1.60000000E+01
  1.00800000E+00  1.00800000E+00  1.60000000E+01  1.00800000E+00  1.00800000E+00
  1.60000000E+01  1.00800000E+00  1.00800000E+00  1.60000000E+01  1.00800000E+00
  1.00800000E+00  1.60000000E+01  1.00800000E+00  1.00800000E+00  1.60000000E+01
  1.00800000E+00  1.00800000E+00  1.60000000E+01  1.00800000E+00  1.00800000E+00
  1.60000000E+01  1.00800000E+00  1.00800000E+00  1.60000000E+01  1.00800000E+00
  1.00800000E+00  1.60000000E+01  1.00800000E+00  1.00800000E+00  1.60000000E+01
  1.00800000E+00  1.00800000E+00  1.60000000E+01  1.00800000E+00  1.00800000E+00
  1.60000000E+01  1.00800000E+00  1.00800000E+00  1.60000000E+01  1.00800000E+00
  1.00800000E+00  1.60000000E+01  1.00800000E+00  1.00800000E+00  1.60000000E+01
  1.00800000E+00  1.00800000E+00  1.60000000E+01  1.00800000E+00  1.00800000E+00
  1.60000000E+01  1.00800000E+00  1.00800000E+00  1.60000000E+01  1.00800000E+00
  1.00800000E+00  1.60000000E+01  1.00800000E+00  1.00800000E+00  1.60000000E+01
  1.00800000E+00  1.00800000E+00  1.60000000E+01  1.00800000E+00  1.00800000E+00
  1.60000000E+01  1.00800000E+00  1.00800000E+00  1.60000000E+01  1.00800000E+00
  1.00800000E+00  1.60000000E+01  1.00800000E+00  1.00800000E+00  1.60000000E+01
  1.00800000E+00  1.00800000E+00  1.60000000E+01  1.00800000E+00  1.00800000E+00
  1.60000000E+01  1.00800000E+00  1.00800000E+00  1.60000000E+01  1.00800000E+00
  1.00800000E+00  1.60000000E+01  1.00800000E+00  1.00800000E+00  1.60000000E+01
  1.00800000E+00  1.00800000E+00  1.60000000E+01  1.00800000E+00  1.00800000E+00
  1.60000000E+01  1.00800000E+00  1.00800000E+00  1.60000000E+01  1.00800000E+00
  1.00800000E+00  1.60000000E+01  1.00800000E+00  1.00800000E+00  1.60000000E+01
  1.00800000E+00  1.00800000E+00  1.60000000E+01  1.00800000E+00  1.00800000E+00
  1.60000000E+01  1.00800000E+00  1.00800000E+00  1.60000000E+01  1.00800000E+00
  1.00800000E+00  1.60000000E+01  1.00800000E+00  1.00800000E+00  1.60000000E+01
  1.00800000E+00  1.00800000E+00  1.60000000E+01  1.00800000E+00  1.00800000E+00
  1.60000000E+01  1.00800000E+00  1.00800000E+00  1.60000000E+01  1.00800000E+00
  1.00800000E+00  1.60000000E+01  1.00800000E+00  1.00800000E+00  1.60000000E+01
  1.00800000E+00  1.00800000E+00  1.60000000E+01  1.00800000E+00  1.00800000E+00
  1.60000000E+01  1.00800000E+00  1.00800000E+00  1.60000000E+01  1.00800000E+00
  1.00800000E+00  1.60000000E+01  1.00800000E+00  1.00800000E+00  1.60000000E+01
  1.00800000E+00  1.00800000E+00  1.60000000E+01  1.00800000E+00  1.00800000E+00
  1.60000000E+01  1.00800000E+00  1.00800000E+00  1.60000000E+01  1.00800000E+00
  1.00800000E+00  1.60000000E+01  1.00800000E+00  1.00800000E+00  1.60000000E+01
  1.00800000E+00  1.00800000E+00  1.60000000E+01  1.00800000E+00  1.00800000E+00
  1.60000000E+01  1.00800000E+00  1.00800000E+00  1.60000000E+01  1.00800000E+00
  1.00800000E+00  1.60000000E+01  1.00800000E+00  1.00800000E+00  1.60000000E+01
  1.00800000E+00  1.00800000E+00  1.60000000E+01  1.00800000E+00  1.00800000E+00
  1.60000000E+01  1.00800000E+00  1.00800000E+00  1.60000000E+01  1.00800000E+00
  1.00800000E+00  1.60000000E+01  1.00800000E+00  1.00800000E+00  1.60000000E+01
  1.00800000E+00  1.00800000E+00  1.60000000E+01  1.00800000E+00  1.00800000E+00
  1.60000000E+01  1.00800000E+00  1.00800000E+00  1.60000000E+01  1.00800000E+00
  1.00800000E+00  1.60000000E+01  1.00800000E+00  1.00800000E+00  1.60000000E+01
  1.00800000E+00  1.00800000E+00  1.60000000E+01  1.00800000E+00  1.00800000E+00
  1.60000000E+01  1.00800000E+00  1.00800000E+00  1.60000000E+01  1.00800000E+00
  1.00800000E+00  1.60000000E+01  1.00800000E+00  1.00800000E+00  1.60000000E+01
  1.00800000E+00  1.00800000E+00  1.60000000E+01  1.00800000E+00  1.00800000E+00
  1.60000000E+01  1.00800000E+00  1.00800000E+00  1.60000000E+01  1.00800000E+00
  1.00800000E+00  1.60000000E+01  1.00800000E+00  1.00800000E+00  1.60000000E+01
  1.00800000E+00  1.00800000E+00  1.60000000E+01  1.00800000E+00  1.00800000E+00
  1.60000000E+01  1.00800000E+00  1.00800000E+00  1.60000000E+01  1.00800000E+00
  1.00800000E+00  1.60000000E+01  1.00800000E+00  1.00800000E+00  1.60000000E+01
  1.00800000E+00  1.00800000E+00  1.60000000E+01  1.00800000E+00  1.00800000E+00
  1.60000000E+01  1.00800000E+00  1.00800000E+00  1.60000000E+01  1.00800000E+00
  1.00800000E+00  1.60000000E+01  1.00800000E+00  1.00800000E+00  1.60000000E+01
  1.00800000E+00  1.00800000E+00  1.60000000E+01  1.00800000E+00  1.00800000E+00
  1.60000000E+01  1.00800000E+00  1.00800000E+00  1.60000000E+01  1.00800000E+00
  1.00800000E+00  1.60000000E+01  1.00800000E+00  1.00800000E+00  1.60000000E+01
  1.00800000E+00  1.00800000E+00  1.60000000E+01  1.00800000E+00  1.00800000E+00
  1.60000000E+01  1.00800000E+00  1.00800000E+00  1.60000000E+01  1.00800000E+00
  1.00800000E+00  1.60000000E+01  1.00800000E+00  1.00800000E+00  1.60000000E+01
  1.00800000E+00  1.00800000E+00  1.60000000E+01  1.00800000E+00  1.00800000E+00
  1.60000000E+01  1.00800000E+00  1.00800000E+00  1.60000000E+01  1.00800000E+00
  1.00800000E+00  1.60000000E+01  1.00800000E+00  1.00800000E+00  1.60000000E+01
  1.00800000E+00  1.00800000E+00  1.60000000E+01  1.00800000E+00  1.00800000E+00
  1.60000000E+01  1.00800000E+00  1.00800000E+00  1.60000000E+01  1.00800000E+00
  1.00800000E+00  1.60000000E+01  1.00800000E+00  1.00800000E+00  1.60000000E+01
  1.00800000E+00  1.00800000E+00  1.60000000E+01  1.00800000E+00  1.00800000E+00
  1.60000000E+01  1.00800000E+00  1.00800000E+00  1.60000000E+01  1.00800000E+00
  1.00800000E+00  1.60000000E+01  1.00800000E+00  1.00800000E+00  1.60000000E+01
  1.00800000E+00  1.00800000E+00  1.60000000E+01  1.00800000E+00  1.00800000E+00
  1.60000000E+01  1.00800000E+00  1.00800000E+00  1.60000000E+01  1.00800000E+00
  1.00800000E+00  1.60000000E+01  1.00800000E+00  1.00800000E+00  1.60000000E+01
  1.00800000E+00  1.00800000E+00  1.60000000E+01  1.00800000E+00  1.00800000E+00
  1.60000000E+01  1.00800000E+00  1.00800000E+00  1.60000000E+01  1.00800000E+00
  1.00800000E+00  1.60000000E+01  1.00800000E+00  1.00800000E+00  1.60000000E+01
  1.00800000E+00  1.00800000E+00  1.60000000E+01  1.00800000E+00  1.00800000E+00
  1.60000000E+01  1.00800000E+00  1.00800000E+00  1.60000000E+01  1.00800000E+00
  1.00800000E+00  1.60000000E+01  1.00800000E+00  1.00800000E+00  1.60000000E+01
  1.00800000E+00  1.00800000E+00  1.60000000E+01  1.00800000E+00  1.00800000E+00
  1.60000000E+01  1.00800000E+00  1.00800000E+00  1.60000000E+01  1.00800000E+00
  1.00800000E+00  1.60000000E+01  1.00800000E+00  1.00800000E+00  1.60000000E+01
  1.00800000E+00  1.00800000E+00  1.60000000E+01  1.00800000E+00  1.00800000E+00
  1.60000000E+01  1.00800000E+00  1.00800000E+00  1.60000000E+01  1.00800000E+00
  1.00800000E+00  1.60000000E+01  1.00800000E+00  1.00800000E+00  1.60000000E+01
  1.00800000E+00  1.00800000E+00  1.60000000E+01  1.00800000E+00  1.00800000E+00
  1.60000000E+01  1.00800000E+00  1.00800000E+00  1.60000000E+01  1.00800000E+00
  1.00800000E+00  1.60000000E+01  1.00800000E+00  1.00800000E+00  1.60000000E+01
  1.00800000E+00  1.00800000E+00  1.60000000E+01  1.00800000E+00  1.00800000E+00
  1.60000000E+01  1.00800000E+00  1.00800000E+00  1.60000000E+01  1.00800000E+00
  1.00800000E+00  1.60000000E+01  1.00800000E+00  1.00800000E+00  1.60000000E+01
  1.00800000E+00  1.00800000E+00  1.60000000E+01  1.00800000E+00  1.00800000E+00
  1.60000000E+01  1.00800000E+00  1.00800000E+00  1.60000000E+01  1.00800000E+00
  1.00800000E+00  1.60000000E+01  1.00800000E+00  1.00800000E+00  1.60000000E+01
  1.00800000E+00  1.00800000E+00  1.60000000E+01  1.00800000E+00  1.00800000E+00
  1.60000000E+01  1.00800000E+00  1.00800000E+00  1.60000000E+01  1.00800000E+00
  1.00800000E+00  1.60000000E+01  1.00800000E+00  1.00800000E+00  1.60000000E+01
  1.00800000E+00  1.00800000E+00  1.60000000E+01  1.00800000E+00  1.00800000E+00
  1.60000000E+01  1.00800000E+00  1.00800000E+00  1.60000000E+01  1.00800000E+00
  1.00800000E+00  1.60000000E+01  1.00800000E+00  1.00800000E+00  1.60000000E+01
  1.00800000E+00  1.00800000E+00  1.60000000E+01  1.00800000E+00  1.00800000E+00
  1.60000000E+01  1.00800000E+00  1.00800000E+00  1.60000000E+01  1.00800000E+00
  1.00800000E+00  1.60000000E+01  1.00800000E+00  1.00800000E+00  1.60000000E+01
  1.00800000E+00  1.00800000E+00  1.60000000E+01  1.00800000E+00  1.00800000E+00
  1.60000000E+01  1.00800000E+00  1.00800000E+00  1.60000000E+01  1.00800000E+00
  1.00800000E+00  1.60000000E+01  1.00800000E+00  1.00800000E+00  1.60000000E+01
  1.00800000E+00  1.00800000E+00  1.60000000E+01  1.00800000E+00  1.00800000E+00
  1.60000000E+01  1.00800000E+00  1.00800000E+00  1.60000000E+01  1.00800000E+00
  1.00800000E+00  1.60000000E+01  1.00800000E+00  1.00800000E+00  1.60000000E+01
  1.00800000E+00  1.00800000E+00  1.60000000E+01  1.00800000E+00  1.00800000E+00
  1.60000000E+01  1.00800000E+00  1.00800000E+00  1.60000000E+01  1.00800000E+00
  1.00800000E+00  1.60000000E+01  1.00800000E+00  1.00800000E+00  1.60000000E+01
  1.00800000E+00  1.00800000E+00  1.60000000E+01  1.00800000E+00  1.00800000E+00
  1.60000000E+01  1.00800000E+00  1.00800000E+00  1.60000000E+01  1.00800000E+00
  1.00800000E+00  1.60000000E+01  1.00800000E+00  1.00800000E+00  1.60000000E+01
  1.00800000E+00  1.00800000E+00  1.60000000E+01  1.00800000E+00  1.00800000E+00
  1.60000000E+01  1.00800000E+00  1.00800000E+00  1.60000000E+01  1.00800000E+00
  1.00800000E+00  1.60000000E+01  1.00800000E+00  1.00800000E+00  1.60000000E+01
  1.00800000E+00  1.00800000E+00  1.60000000E+01  1.00800000E+00  1.00800000E+00
  1.60000000E+01  1.00800000E+00  1.00800000E+00  1.60000000E+01  1.00800000E+00
  1.00800000E+00  1.60000000E+01  1.00800000E+00  1.00800000E+00  1.60000000E+01
  1.00800000E+00  1.00800000E+00  1.60000000E+01  1.00800000E+00  1.00800000E+00
  1.60000000E+01  1.00800000E+00  1.00800000E+00  1.60000000E+01  1.00800000E+00
  1.00800000E+00  1.60000000E+01  1.00800000E+00  1.00800000E+00  1.60000000E+01
  1.00800000E+00  1.00800000E+00  1.60000000E+01  1.00800000E+00  1.00800000E+00
  1.60000000E+01  1.00800000E+00  1.00800000E+00  1.60000000E+01  1.00800000E+00
  1.00800000E+00  1.60000000E+01  1.00800000E+00  1.00800000E+00  1.60000000E+01
  1.00800000E+00  1.00800000E+00  1.60000000E+01  1.00800000E+00  1.00800000E+00
  1.60000000E+01  1.00800000E+00  1.00800000E+00  1.60000000E+01  1.00800000E+00
  1.00800000E+00  1.60000000E+01  1.00800000E+00  1.00800000E+00  1.60000000E+01
  1.00800000E+00  1.00800000E+00  1.60000000E+01  1.00800000E+00  1.00800000E+00
  1.60000000E+01  1.00800000E+00  1.00800000E+00  1.60000000E+01  1.00800000E+00
  1.00800000E+00  1.60000000E+01  1.00800000E+00  1.00800000E+00  1.60000000E+01
  1.00800000E+00  1.00800000E+00  1.60000000E+01  1.00800000E+00  1.00800000E+00
  1.60000000E+01  1.00800000E+00  1.00800000E+00  1.60000000E+01  1.00800000E+00
  1.00800000E+00  1.60000000E+01  1.00800000E+00  1.00800000E+00  1.60000000E+01
  1.00800000E+00  1.00800000E+00  1.60000000E+01  1.00800000E+00  1.00800000E+00
  1.60000000E+01  1.00800000E+00  1.00800000E+00  1.60000000E+01  1.00800000E+00
  1.00800000E+00  1.60000000E+01  1.00800000E+00  1.00800000E+00  1.60000000E+01
  1.00800000E+00  1.00800000E+00  1.60000000E+01  1.00800000E+00  1.00800000E+00
  1.60000000E+01  1.00800000E+00  1.00800000E+00  1.60000000E+01  1.00800000E+00
  1.00800000E+00  1.60000000E+01  1.00800000E+00  1.00800000E+00  1.60000000E+01
  1.00800000E+00  1.00800000E+00  1.60000000E+01  1.00800000E+00  1.00800000E+00
  1.60000000E+01  1.00800000E+00  1.00800000E+00  1.60000000E+01  1.00800000E+00
  1.00800000E+00  1.60000000E+01  1.00800000E+00  1.00800000E+00  1.60000000E+01
  1.00800000E+00  1.00800000E+00  1.60000000E+01  1.00800000E+00  1.00800000E+00
  1.60000000E+01  1.00800000E+00  1.00800000E+00  1.60000000E+01  1.00800000E+00
  1.00800000E+00  1.60000000E+01  1.00800000E+00  1.00800000E+00  1.60000000E+01
  1.00800000E+00  1.00800000E+00  1.60000000E+01  1.00800000E+00  1.00800000E+00
  1.60000000E+01  1.00800000E+00  1.00800000E+00  1.60000000E+01  1.00800000E+00
  1.00800000E+00  1.60000000E+01  1.00800000E+00  1.00800000E+00  1.60000000E+01
  1.00800000E+00  1.00800000E+00  1.60000000E+01  1.00800000E+00  1.00800000E+00
  1.60000000E+01  1.00800000E+00  1.00800000E+00  1.60000000E+01  1.00800000E+00
  1.00800000E+00  1.60000000E+01  1.00800000E+00  1.00800000E+00  1.60000000E+01
  1.00800000E+00  1.00800000E+00  1.60000000E+01  1.00800000E+00  1.00800000E+00
  1.60000000E+01  1.00800000E+00  1.00800000E+00  1.60000000E+01  1.00800000E+00
  1.00800000E+00  1.60000000E+01  1.00800000E+00  1.00800000E+00  1.60000000E+01
  1.00800000E+00  1.00800000E+00  1.60000000E+01  1.00800000E+00  1.00800000E+00
  1.60000000E+01  1.00800000E+00  1.00800000E+00  1.60000000E+01  1.00800000E+00
  1.00800000E+00  1.60000000E+01  1.00800000E+00  1.00800000E+00  1.60000000E+01
  1.00800000E+00  1.00800000E+00  1.60000000E+01  1.00800000E+00  1.00800000E+00
  1.60000000E+01  1.00800000E+00  1.00800000E+00  1.60000000E+01  1.00800000E+00
  1.00800000E+00  1.60000000E+01  1.00800000E+00  1.00800000E+00  1.60000000E+01
  1.00800000E+00  1.00800000E+00  1.60000000E+01  1.00800000E+00  1.00800000E+00
  1.60000000E+01  1.00800000E+00  1.00800000E+00  1.60000000E+01  1.00800000E+00
  1.00800000E+00  1.60000000E+01  1.00800000E+00  1.00800000E+00  1.60000000E+01
  1.00800000E+00  1.00800000E+00  1.60000000E+01  1.00800000E+00  1.00800000E+00
  1.60000000E+01  1.00800000E+00  1.00800000E+00  1.60000000E+01  1.00800000E+00
  1.00800000E+00  1.60000000E+01  1.00800000E+00  1.00800000E+00  1.60000000E+01
  1.00800000E+00  1.00800000E+00  1.60000000E+01  1.00800000E+00  1.00800000E+00
  1.60000000E+01  1.00800000E+00  1.00800000E+00  1.60000000E+01  1.00800000E+00
  1.00800000E+00  1.60000000E+01  1.00800000E+00  1.00800000E+00  1.60000000E+01
  1.00800000E+00  1.00800000E+00  1.60000000E+01  1.00800000E+00  1.00800000E+00
  1.60000000E+01  1.00800000E+00  1.00800000E+00  1.60000000E+01  1.00800000E+00
  1.00800000E+00  1.60000000E+01  1.00800000E+00  1.00800000E+00  1.60000000E+01
  1.00800000E+00  1.00800000E+00  1.60000000E+01  1.00800000E+00  1.00800000E+00
  1.60000000E+01  1.00800000E+00  1.00800000E+00  1.60000000E+01  1.00800000E+00
  1.00800000E+00  1.60000000E+01  1.00800000E+00  1.00800000E+00  1.60000000E+01
  1.00800000E+00  1.00800000E+00  1.60000000E+01  1.00800000E+00  1.00800000E+00
  1.60000000E+01  1.00800000E+00  1.00800000E+00  1.60000000E+01  1.00800000E+00
  1.00800000E+00  1.60000000E+01  1.00800000E+00  1.00800000E+00  1.60000000E+01
  1.00800000E+00  1.00800000E+00  1.60000000E+01  1.00800000E+00  1.00800000E+00
  1.60000000E+01  1.00800000E+00  1.00800000E+00  1.60000000E+01  1.00800000E+00
  1.00800000E+00  1.60000000E+01  1.00800000E+00  1.00800000E+00  1.60000000E+01
  1.00800000E+00  1.00800000E+00  1.60000000E+01  1.00800000E+00  1.00800000E+00
  1.60000000E+01  1.00800000E+00  1.00800000E+00  1.60000000E+01  1.00800000E+00
  1.00800000E+00  1.60000000E+01  1.00800000E+00  1.00800000E+00  1.60000000E+01
  1.00800000E+00  1.00800000E+00  1.60000000E+01  1.00800000E+00  1.00800000E+00
  1.60000000E+01  1.00800000E+00  1.00800000E+00  1.60000000E+01  1.00800000E+00
  1.00800000E+00  1.60000000E+01  1.00800000E+00  1.00800000E+00  1.60000000E+01
  1.00800000E+00  1.00800000E+00  1.60000000E+01  1.00800000E+00  1.00800000E+00
  1.60000000E+01  1.00800000E+00  1.00800000E+00  1.60000000E+01  1.00800000E+00
  1.00800000E+00  1.60000000E+01  1.00800000E+00  1.00800000E+00  1.60000000E+01
  1.00800000E+00  1.00800000E+00  1.60000000E+01  1.00800000E+00  1.00800000E+00
  1.60000000E+01  1.00800000E+00  1.00800000E+00  1.60000000E+01  1.00800000E+00
  1.00800000E+00  1.60000000E+01  1.00800000E+00  1.00800000E+00  1.60000000E+01
  1.00800000E+00  1.00800000E+00  1.60000000E+01  1.00800000E+00  1.00800000E+00
  1.60000000E+01  1.00800000E+00  1.00800000E+00  1.60000000E+01  1.00800000E+00
  1.00800000E+00  1.60000000E+01  1.00800000E+00  1.00800000E+00  1.60000000E+01
  1.00800000E+00  1.00800000E+00  1.60000000E+01  1.00800000E+00  1.00800000E+00
  1.60000000E+01  1.00800000E+00  1.00800000E+00  1.60000000E+01  1.00800000E+00
  1.00800000E+00  1.60000000E+01  1.00800000E+00  1.00800000E+00  1.60000000E+01
  1.00800000E+00  1.00800000E+00  1.60000000E+01  1.00800000E+00  1.00800000E+00
  1.60000000E+01  1.00800000E+00  1.00800000E+00  1.60000000E+01  1.00800000E+00
  1.00800000E+00  1.60000000E+01  1.00800000E+00  1.00800000E+00  1.60000000E+01
  1.00800000E+00  1.00800000E+00  1.60000000E+01  1.00800000E+00  1.00800000E+00
  1.60000000E+01  1.00800000E+00  1.00800000E+00  1.60000000E+01  1.00800000E+00
  1.00800000E+00  1.60000000E+01  1.00800000E+00  1.00800000E+00  1.60000000E+01
  1.00800000E+00  1.00800000E+00  1.60000000E+01  1.00800000E+00  1.00800000E+00
  1.60000000E+01  1.00800000E+00  1.00800000E+00  1.60000000E+01  1.00800000E+00
  1.00800000E+00  1.60000000E+01  1.00800000E+00  1.00800000E+00  1.60000000E+01
  1.00800000E+00  1.00800000E+00  1.60000000E+01  1.00800000E+00  1.00800000E+00
  1.60000000E+01  1.00800000E+00  1.00800000E+00  1.60000000E+01  1.00800000E+00
  1.00800000E+00  1.60000000E+01  1.00800000E+00  1.00800000E+00  1.60000000E+01
  1.00800000E+00  1.00800000E+00  1.60000000E+01  1.00800000E+00  1.00800000E+00
  1.60000000E+01  1.00800000E+00  1.00800000E+00  1.60000000E+01  1.00800000E+00
  1.00800000E+00  1.60000000E+01  1.00800000E+00  1.00800000E+00  1.60000000E+01
  1.00800000E+00  1.00800000E+00  1.60000000E+01  1.00800000E+00  1.00800000E+00
  1.60000000E+01  1.00800000E+00  1.00800000E+00  1.60000000E+01  1.00800000E+00
  1.00800000E+00  1.60000000E+01  1.00800000E+00  1.00800000E+00  1.60000000E+01
  1.00800000E+00  1.00800000E+00  1.60000000E+01  1.00800000E+00  1.00800000E+00
  1.60000000E+01  1.00800000E+00  1.00800000E+00  1.60000000E+01  1.00800000E+00
  1.00800000E+00  1.60000000E+01  1.00800000E+00  1.00800000E+00  1.60000000E+01
  1.00800000E+00  1.00800000E+00  1.60000000E+01  1.00800000E+00  1.00800000E+00
  1.60000000E+01  1.00800000E+00  1.00800000E+00  1.60000000E+01  1.00800000E+00
  1.00800000E+00  1.60000000E+01  1.00800000E+00  1.00800000E+00  1.60000000E+01
  1.00800000E+00  1.00800000E+00  1.60000000E+01  1.00800000E+00  1.00800000E+00
  1.60000000E+01  1.00800000E+00  1.00800000E+00  1.60000000E+01  1.00800000E+00
  1.00800000E+00  1.60000000E+01  1.00800000E+00  1.00800000E+00  1.60000000E+01
  1.00800000E+00  1.00800000E+00  1.60000000E+01  1.00800000E+00  1.00800000E+00
  1.60000000E+01  1.00800000E+00  1.00800000E+00  1.60000000E+01  1.00800000E+00
  1.00800000E+00  1.60000000E+01  1.00800000E+00  1.00800000E+00  1.60000000E+01
  1.00800000E+00  1.00800000E+00  1.60000000E+01  1.00800000E+00  1.00800000E+00
  1.60000000E+01  1.00800000E+00  1.00800000E+00  1.60000000E+01  1.00800000E+00
  1.00800000E+00  1.60000000E+01  1.00800000E+00  1.00800000E+00  1.60000000E+01
  1.00800000E+00  1.00800000E+00  1.60000000E+01  1.00800000E+00  1.00800000E+00
  1.60000000E+01  1.00800000E+00  1.00800000E+00  1.60000000E+01  1.00800000E+00
  1.00800000E+00  1.60000000E+01  1.00800000E+00  1.00800000E+00  1.60000000E+01
  1.00800000E+00  1.00800000E+00  1.60000000E+01  1.00800000E+00  1.00800000E+00
  1.60000000E+01  1.00800000E+00  1.00800000E+00  1.60000000E+01  1.00800000E+00
  1.00800000E+00  1.60000000E+01  1.00800000E+00  1.00800000E+00  1.60000000E+01
  1.00800000E+00  1.00800000E+00  1.60000000E+01  1.00800000E+00  1.00800000E+00
  1.60000000E+01  1.00800000E+00  1.00800000E+00  1.60000000E+01  1.00800000E+00
  1.00800000E+00  1.60000000E+01  1.00800000E+00  1.00800000E+00  1.60000000E+01
  1.00800000E+00  1.00800000E+00  1.60000000E+01  1.00800000E+00  1.00800000E+00
  1.60000000E+01  1.00800000E+00  1.00800000E+00  1.60000000E+01  1.00800000E+00
  1.00800000E+00  1.60000000E+01  1.00800000E+00  1.00800000E+00  1.60000000E+01
  1.00800000E+00  1.00800000E+00  1.60000000E+01  1.00800000E+00  1.00800000E+00
  1.60000000E+01  1.00800000E+00  1.00800000E+00  1.60000000E+01  1.00800000E+00
  1.00800000E+00  1.60000000E+01  1.00800000E+00  1.00800000E+00  1.60000000E+01
  1.00800000E+00  1.00800000E+00  1.60000000E+01  1.00800000E+00  1.00800000E+00
  1.60000000E+01  1.00800000E+00  1.00800000E+00  1.60000000E+01  1.00800000E+00
  1.00800000E+00  1.60000000E+01  1.00800000E+00  1.00800000E+00  1.60000000E+01
  1.00800000E+00  1.00800000E+00  1.60000000E+01  1.00800000E+00  1.00800000E+00
  1.60000000E+01  1.00800000E+00  1.00800000E+00  1.60000000E+01  1.00800000E+00
  1.00800000E+00  1.60000000E+01  1.00800000E+00  1.00800000E+00  1.60000000E+01
  1.00800000E+00  1.00800000E+00  1.60000000E+01  1.00800000E+00  1.00800000E+00
  1.60000000E+01  1.00800000E+00  1.00800000E+00  1.60000000E+01  1.00800000E+00
  1.00800000E+00  1.60000000E+01  1.00800000E+00  1.00800000E+00  1.60000000E+01
  1.00800000E+00  1.00800000E+00  1.60000000E+01  1.00800000E+00  1.00800000E+00
  1.60000000E+01  1.00800000E+00  1.00800000E+00  1.60000000E+01  1.00800000E+00
  1.00800000E+00  1.60000000E+01  1.00800000E+00  1.00800000E+00  1.60000000E+01
  1.00800000E+00  1.00800000E+00  1.60000000E+01  1.00800000E+00  1.00800000E+00
  1.60000000E+01  1.00800000E+00  1.00800000E+00  1.60000000E+01  1.00800000E+00
  1.00800000E+00  1.60000000E+01  1.00800000E+00  1.00800000E+00  1.60000000E+01
  1.00800000E+00  1.00800000E+00  1.60000000E+01  1.00800000E+00  1.00800000E+00
  1.60000000E+01  1.00800000E+00  1.00800000E+00
%FLAG ATOM_TYPE_INDEX                                                           
%FORMAT(10I8)                                                                   
       1       2       1       1       3       3       1       4       1       4
       1       5       1       4       1       1       6       7       7       6
       7       7       6       8       8       2       1       1       4       1
       4       1       4       1       1       1       4       1       4       1
       4       1       4       1       9       1       1       3       3      10
       1       4       1       5       1       4       1       4       1       1
      11      11      12      13      13      12      13      13      12      13
      13      12      13      13      12      13      13      12      13      13
      12      13      13      12      13      13      12      13      13      12
      13      13      12      13      13      12      13      13      12      13
      13      12      13      13      12      13      13      12      13      13
      12      13      13      12      13      13      12      13      13      12
      13      13      12      13      13      12      13      13      12      13
      13      12      13      13      12      13      13      12      13      13
      12      13      13      12      13      13      12      13      13      12
      13      13      12      13      13      12      13      13      12      13
      13      12      13      13      12      13      13      12      13      13
      12      13      13      12      13      13      12      13      13      12
      13      13      12      13      13      12      13      13      12      13
      13      12      13      13      12      13      13      12      13      13
      12      13      13      12      13      13      12      13      13      12
      13      13      12      13      13      12      13      13      12      13
      13      12      13      13      12      13      13      12      13      13
      12      13      13      12      13      13      12      13      13      12
      13      13      12      13      13      12      13      13      12      13
      13      12      13      13      12      13      13      12      13      13
      12      13      13      12      13      13      12      13      13      12
      13      13      12      13      13      12      13      13      12      13
      13      12      13      13      12      13      13      12      13      13
      12      13      13      12      13      13      12      13      13      12
      13      13      12      13      13      12      13      13      12      13
      13      12      13      13      12      13      13      12      13      13
      12      13      13      12      13      13      12      13      13      12
      13      13      12      13      13      12      13      13      12      13
      13      12      13      13      12      13      13      12      13      13
      12      13      13      12      13      13      12      13      13      12
      13      13      12      13      13      12      13      13      12      13
      13      12      13      13      12      13      13      12      13      13
      12      13      13      12      13      13      12      13      13      12
      13      13      12      13      13      12      13      13      12      13
      13      12      13      13      12      13      13      12      13      13
      12      13      13      12      13      13      12      13      13      12
      13      13      12      13      13      12      13      13      12      13
      13      12      13      13      12      13      13      12      13      13
      12      13      13      12      13      13      12      13      13      12
      13      13      12      13      13      12      13      13      12      13
      13      12      13      13      12      13      13      12      13      13
      12      13      13      12      13      13      12      13      13      12
      13      13      12      13      13      12      13      13      12      13
      13      12      13      13      12      13      13      12      13      13
      12      13      13      12      13      13      12      13      13      12
      13      13      12      13      13      12      13      13      12      13
      13      12      13      13      12      13      13      12      13      13
      12      13      13      12      13      13      12      13      13      12
      13      13      12      13      13      12      13      13      12      13
      13      12      13      13      12      13      13      12      13      13
      12      13      13      12      13      13      12      13      13      12
      13      13      12      13      13      12      13      13      12      13
      13      12      13      13      12      13      13      12      13      13
      12      13      13      12      13      13      12      13      13      12
      13      13      12      13      13      12      13      13      12      13
      13      12      13      13      12      13      13      12      13      13
      12      13      13      12      13      13      12      13      13      12
      13      13      12      13      13      12      13      13      12      13
      13      12      13      13      12      13      13      12      13      13
      12      13      13      12      13      13      12      13      13      12
      13      13      12      13      13      12      13      13      12      13
      13      12      13      13      12      13      13      12      13      13
      12      13      13      12      13      13      12      13      13      12
      13      13      12      13      13      12      13      13      12      13
      13      12      13      13      12      13      13      12      13      13
      12      13      13      12      13      13      12      13      13      12
      13      13      12      13      13      12      13      13      12      13
      13      12      13      13      12      13      13      12      13      13
      12      13      13      12      13      13      12      13      13      12
      13      13      12      13      13      12      13      13      12      13
      13      12      13      13      12      13      13      12      13      13
      12      13      13      12      13      13      12      13      13      12
      13      13      12      13      13      12      13      13      12      13
      13      12      13      13      12      13      13      12      13      13
      12      13      13      12      13      13      12      13      13      12
      13      13      12      13      13      12      13      13      12      13
      13      12      13      13      12      13      13      12      13      13
      12      13      13      12      13      13      12      13      13      12
      13      13      12      13      13      12      13      13      12      13
      13      12      13      13      12      13      13      12      13      13
      12      13      13      12      13      13      12      13      13      12
      13      13      12      13      13      12      13      13      12      13
      13      12      13      13      12      13      13      12      13      13
      12      13      13      12      13      13      12      13      13      12
      13      13      12      13      13      12      13      13      12      13
      13      12      13      13      12      13      13      12      13      13
      12      13      13      12      13      13      12      13      13      12
      13      13      12      13      13      12      13      13      12      13
      13      12      13      13      12      13      13      12      13      13
      12      13      13      12      13      13      12      13      13      12
      13      13      12      13      13      12      13      13      12      13
      13      12      13      13      12      13      13      12      13      13
      12      13      13      12      13      13      12      13      13      12
      13      13      12      13      13      12      13      13      12      13
      13      12      13      13      12      13      13      12      13      13
      12      13      13      12      13      13      12      13      13      12
      13      13      12      13      13      12      13      13      12      13
      13      12      13      13      12      13      13      12      13      13
      12      13      13      12      13      13      12      13      13      12
      13      13      12      13      13      12      13      13      12      13
      13      12      13      13      12      13      13      12      13      13
      12      13      13      12      13      13      12      13      13      12
      13      13      12      13      13      12      13      13      12      13
      13      12      13      13      12      13      13      12      13      13
      12      13      13      12      13      13      12      13      13      12
      13      13      12      13      13      12      13      13      12      13
      13      12      13      13      12      13      13      12      13      13
      12      13      13      12      13      13      12      13      13      12
      13      13      12      13      13      12      13      13      12      13
      13      12      13      13      12      13      13      12      13      13
      12      13      13      12      13      13      12      13      13      12
      13      13      12      13      13      12      13      13      12      13
      13      12      13      13      12      13      13      12      13      13
      12      13      13      12      13      13      12      13      13      12
      13      13      12      13      13      12      13      13      12      13
      13      12      13      13      12      13      13      12      13      13
      12      13      13      12      13      13      12      13      13      12
      13      13      12      13      13      12      13      13      12      13
      13      12      13      13      12      13      13      12      13      13
      12      13      13      12      13      13      12      13      13      12
      13      13      12      13      13      12      13      13      12      13
      13      12      13      13      12      13      13      12      13      13
      12      13      13      12      13      13      12      13      13      12
      13      13      12      13      13      12      13      13      12      13
      13      12      13      13      12      13      13      12      13      13
      12      13      13      12      13      13      12      13      13      12
      13      13      12      13      13      12      13      13      12      13
      13      12      13      13      12      13      13      12      13      13
      12      13      13      12      13      13      12      13      13      12
      13      13      12      13      13      12      13      13      12      13
      13      12      13      13      12      13      13      12      13      13
      12      13      13      12      13      13      12      13      13      12
      13      13      12      13      13      12      13      13      12      13
      13      12      13      13      12      13      13      12      13      13
      12      13      13      12      13      13      12      13      13      12
      13      13      12      13      13      12      13      13      12      13
      13      12      13      13      12      13      13      12      13      13
      12      13      13      12      13      13      12      13      13      12
      13      13      12      13      13      12      13      13      12      13
      13      12      13      13      12      13      13      12      13      13
      12      13      13      12      13      13      12      13      13      12
      13      13      12      13      13      12      13      13      12      13
      13      12      13      13      12      13      13      12      13      13
      12      13      13      12      13      13      12      13      13      12
      13      13      12      13      13      12      13      13      12      13
      13      12      13      13      12      13      13      12      13      13
      12      13      13      12      13      13      12      13      13      12
      13      13      12      13      13      12      13      13      12      13
      13      12      13      13      12      13      13      12      13      13
      12      13      13      12      13      13      12      13      13      12
      13      13      12      13      13      12      13      13      12      13
      13      12      13      13      12      13      13      12      13      13
      12      13      13      12      13      13      12      13      13      12
      13      13      12      13      13      12      13      13      12      13
      13      12      13      13      12      13      13      12      13      13
      12      13      13      12      13      13      12      13      13      12
      13      13      12      13      13      12      13      13      12      13
      13      12      13      13      12      13      13      12      13      13
      12      13      13      12      13      13      12      13      13      12
      13      13      12      13      13      12      13      13      12      13
      13      12      13      13      12      13      13      12      13      13
      12      13      13      12      13      13      12      13      13      12
      13      13      12      13      13      12      13      13      12      13
      13      12      13      13      12      13      13      12      13      13
      12      13      13      12      13      13      12      13      13      12
      13      13      12      13      13      12      13      13      12      13
      13      12      13      13      12      13      13      12      13      13
      12      13      13      12      13      13      12      13      13      12
      13      13      12      13      13      12      13      13      12      13
      13      12      13      13      12      13      13      12      13      13
      12      13      13      12      13      13      12      13      13      12
      13      13      12      13      13      12      13      13      12      13
      13      12      13      13      12      13      13      12      13      13
      12      13      13      12      13      13      12      13      13      12
      13      13      12      13      13      12      13      13      12      13
      13      12      13      13      12      13      13      12      13      13
      12      13      13      12      13      13      12      13      13      12
      13      13      12      13      13      12      13      13      12      13
      13      12      13      13      12      13      13      12      13      13
      12      13      13      12      13      13      12      13      13      12
      13      13      12      13      13      12      13      13      12      13
      13      12      13      13      12      13      13      12      13      13
      12      13      13      12      13      13      12      13      13      12
      13      13      12      13      13      12      13      13      12      13
      13      12      13      13      12      13      13      12      13      13
      12      13      13      12      13      13      12      13      13      12
      13      13      12      13      13      12      13      13      12      13
      13      12      13      13      12      13      13      12      13      13
      12      13      13      12      13      13      12      13      13      12
      13      13      12      13      13      12      13      13      12      13
      13      12      13      13      12      13      13      12      13      13
      12      13      13      12      13      13      12      13      13      12
      13      13      12      13      13      12      13      13      12      13
      13      12      13      13      12      13      13      12      13      13
      12      13      13      12      13      13      12      13      13      12
      13      13      12      13      13      12      13      13      12      13
      13      12      13      13      12      13      13      12      13      13
      12      13      13      12      13      13      12      13      13      12
      13      13      12      13      13      12      13      13      12      13
      13      12      13      13      12      13      13      12      13      13
      12      13      13      12      13      13      12      13      13      12
      13      13      12      13      13      12      13      13      12      13
      13      12      13      13      12      13      13      12      13      13
      12      13      13      12      13      13      12      13      13      12
      13      13      12      13      13      12      13      13      12      13
      13      12      13      13      12      13      13      12      13      13
      12      13      13      12      13      13      12      13      13      12
      13      13      12      13      13      12      13      13      12      13
      13      12      13      13      12      13      13      12      13      13
      12      13      13      12      13      13      12      13      13      12
      13      13      12      13      13      12      13      13      12      13
      13      12      13      13      12      13      13      12      13      13
      12      13      13      12      13      13      12      13      13      12
      13      13      12      13      13      12      13      13      12      13
      13      12      13      13      12      13      13      12      13      13
      12      13      13      12      13      13      12      13      13      12
      13      13      12      13      13      12      13      13      12      13
      13      12      13      13      12      13      13      12      13      13
      12      13      13      12      13      13      12      13      13      12
      13      13      12      13      13      12      13      13      12      13
      13      12      13      13      12      13      13      12      13      13
      12      13      13      12      13      13      12      13      13      12
      13      13      12      13      13      12      13      13      12      13
      13      12      13      13      12      13      13      12      13      13
      12      13      13      12      13      13      12      13      13      12
      13      13      12      13      13      12      13      13      12      13
      13      12      13      13      12      13      13      12      13      13
      12      13      13      12      13      13      12      13      13      12
      13      13      12      13      13      12      13      13      12      13
      13      12      13      13      12      13      13      12      13      13
      12      13      13      12      13      13      12      13      13      12
      13      13      12      13      13      12      13      13      12      13
      13      12      13      13      12      13      13      12      13      13
      12      13      13      12      13      13      12      13      13      12
      13      13      12      13      13      12      13      13      12      13
      13      12      13      13      12      13      13      12      13      13
      12      13      13      12      13      13      12      13      13      12
      13      13      12      13      13      12      13      13      12      13
      13      12      13      13      12      13      13      12      13      13
      12      13      13      12      13      13      12      13      13      12
      13      13      12      13      13      12      13      13      12      13
      13      12      13      13      12      13      13      12      13      13
      12      13      13      12      13      13      12      13      13      12
      13      13      12      13      13      12      13      13      12      13
      13      12      13      13      12      13      13      12      13      13
      12      13      13      12      13      13      12      13      13      12
      13      13      12      13      13      12      13      13      12      13
      13      12      13      13      12      13      13      12      13      13
      12      13      13      12      13      13      12      13      13      12
      13      13      12      13      13      12      13      13      12      13
      13      12      13      13      12      13      13      12      13      13
      12      13      13      12      13      13      12      13      13      12
      13      13      12      13      13      12      13      13      12      13
      13      12      13      13      12      13      13      12      13      13
      12      13      13      12      13      13      12      13      13      12
      13      13      12      13      13      12      13      13      12      13
      13      12      13      13      12      13      13      12      13      13
      12      13      13      12      13      13      12      13      13      12
      13      13      12      13      13      12      13      13      12      13
      13      12      13      13      12      13      13      12      13      13
      12      13      13      12      13      13      12      13      13      12
      13      13      12      13      13      12      13      13      12      13
      13      12      13      13      12      13      13      12      13      13
      12      13      13      12      13      13      12      13      13      12
      13      13      12      13      13      12      13      13      12      13
      13      12      13      13      12      13      13      12      13      13
      12      13      13      12      13      13      12      13      13      12
      13      13      12      13      13      12      13      13      12      13
      13      12      13      13      12      13      13      12      13      13
      12      13      13      12      13      13      12      13      13      12
      13      13      12      13      13      12      13      13      12      13
      13      12      13      13      12      13      13      12      13      13
      12      13      13      12      13      13      12      13      13      12
      13      13      12      13      13      12      13      13      12      13
      13      12      13      13      12      13      13      12      13      13
      12      13      13      12      13      13      12      13      13      12
      13      13      12      13      13      12      13      13      12      13
      13      12      13      13      12      13      13      12      13      13
      12      13      13      12      13      13      12      13      13      12
      13      13      12      13      13      12      13      13      12      13
      13      12      13      13      12      13      13      12      13      13
      12      13      13      12      13      13      12      13      13      12
      13      13      12      13      13      12      13      13      12      13
      13      12      13      13      12      13      13      12      13      13
      12      13      13      12      13      13      12      13      13      12
      13      13      12      13      13      12      13      13      12      13
      13      12      13      13      12      13      13      12      13      13
      12      13      13      12      13      13      12      13      13      12
      13      13      12      13      13      12      13      13      12      13
      13      12      13      13      12      13      13      12      13      13
      12      13      13      12      13      13      12      13      13      12
      13      13      12      13      13      12      13      13      12      13
      13      12      13      13      12      13      13      12      13      13
      12      13      13      12      13      13      12      13      13      12
      13      13      12      13      13      12      13      13      12      13
      13      12      13      13      12      13      13      12      13      13
      12      13      13      12      13      13      12      13      13      12
      13      13      12      13      13      12      13      13      12      13
      13      12      13      13      12      13      13      12      13      13
      12      13      13      12      13      13      12      13      13      12
      13      13      12      13      13      12      13      13      12      13
      13      12      13      13      12      13      13      12      13      13
      12      13      13      12      13      13      12      13      13      12
      13      13      12      13      13      12      13      13      12      13
      13      12      13      13      12      13      13      12      13      13
      12      13      13      12      13      13      12      13      13      12
      13      13      12      13      13      12      13      13      12      13
      13      12      13      13      12      13      13      12      13      13
      12      13      13      12      13      13      12      13      13      12
      13      13      12      13      13      12      13      13      12      13
      13      12      13      13      12      13      13      12      13      13
      12      13      13      12      13      13      12      13      13      12
      13      13      12      13      13      12      13      13      12      13
      13      12      13      13      12      13      13      12      13      13
      12      13      13      12      13      13      12      13      13      12
      13      13      12      13      13      12      13      13      12      13
      13      12      13      13      12      13      13      12      13      13
      12      13      13      12      13      13      12      13      13      12
      13      13      12      13      13      12      13      13      12      13
      13      12      13      13      12      13      13      12      13      13
      12      13      13      12      13      13      12      13      13      12
      13      13      12      13      13      12      13      13      12      13
      13      12      13      13      12      13      13      12      13      13
      12      13      13      12      13      13      12      13      13      12
      13      13      12      13      13      12      13      13      12      13
      13      12      13      13      12      13      13      12      13      13
      12      13      13      12      13      13      12      13      13      12
      13      13      12      13      13      12      13      13      12      13
      13      12      13      13      12      13      13      12      13      13
      12      13      13      12      13      13      12      13      13      12
      13      13      12      13      13      12      13      13      12      13
      13      12      13      13      12      13      13      12      13      13
      12      13      13      12      13      13      12      13      13      12
      13      13      12      13      13      12      13      13      12      13
      13      12      13      13      12      13      13      12      13      13
      12      13      13      12      13      13      12      13      13      12
      13      13      12      13      13      12      13      13      12      13
      13      12      13      13      12      13      13      12      13      13
      12      13      13      12      13      13      12      13      13      12
      13      13      12      13      13      12      13      13      12      13
      13      12      13      13      12      13      13      12      13      13
      12      13      13      12      13      13      12      13      13      12
      13      13      12      13      13      12      13      13      12      13
      13      12      13      13      12      13      13      12      13      13
      12      13      13      12      13      13      12      13      13      12
      13      13      12      13      13      12      13      13      12      13
      13      12      13      13      12      13      13      12      13      13
      12      13      13      12      13      13      12      13      13      12
      13      13      12      13      13      12      13      13      12      13
      13      12      13      13      12      13      13      12      13      13
      12      13      13      12      13      13      12      13      13      12
      13      13      12      13      13      12      13      13      12      13
      13      12      13      13      12      13      13      12      13      13
      12      13      13      12      13      13      12      13      13      12
      13      13      12      13      13      12      13      13      12      13
      13      12      13      13      12      13      13      12      13      13
      12      13      13      12      13      13      12      13      13      12
      13      13      12      13      13      12      13      13      12      13
      13      12      13      13      12      13      13      12      13      13
      12      13      13      12      13      13      12      13      13      12
      13      13      12      13      13      12      13      13      12      13
      13      12      13      13      12      13      13      12      13      13
      12      13      13      12      13      13      12      13      13      12
      13      13      12      13      13      12      13      13      12      13
      13      12      13      13      12      13      13      12      13      13
      12      13      13      12      13      13      12      13      13      12
      13      13      12      13      13      12      13      13      12      13
      13      12      13      13      12      13      13      12      13      13
      12      13      13      12      13      13      12      13      13      12
      13      13      12      13      13      12      13      13      12      13
      13      12      13      13      12      13      13      12      13      13
      12      13      13      12      13      13      12      13      13      12
      13      13      12      13      13      12      13      13      12      13
      13      12      13      13      12      13      13      12      13      13
      12      13      13      12      13      13      12      13      13      12
      13      13      12      13      13      12      13      13      12      13
      13      12      13      13      12      13      13      12      13      13
      12      13      13      12      13      13      12      13      13      12
      13      13      12      13      13      12      13      13      12      13
      13      12      13      13      12      13      13      12      13      13
      12      13      13      12      13      13      12      13      13      12
      13      13      12      13      13      12      13      13      12      13
      13      12      13      13      12      13      13      12      13      13
      12      13      13      12      13      13      12      13      13      12
      13      13      12      13      13      12      13      13      12      13
      13      12      13      13      12      13      13      12      13      13
      12      13      13      12      13      13      12      13      13      12
      13      13      12      13      13      12      13      13      12      13
      13      12      13      13      12      13      13      12      13      13
      12      13      13      12      13      13      12      13      13      12
      13      13      12      13      13      12      13      13      12      13
      13      12      13      13      12      13      13      12      13      13
      12      13      13      12      13      13      12      13      13      12
      13      13      12      13      13      12      13      13      12      13
      13      12      13      13      12      13      13      12      13      13
      12      13      13      12      13      13      12      13      13      12
      13      13      12      13      13      12      13      13      12      13
      13      12      13      13      12      13      13      12      13      13
      12      13      13      12      13      13      12      13      13      12
      13      13      12      13      13      12      13      13      12      13
      13      12      13      13      12      13      13      12      13      13
      12      13      13      12      13      13      12      13      13      12
      13      13      12      13      13      12      13      13      12      13
      13      12      13      13      12      13      13      12      13      13
      12      13      13      12      13      13      12      13      13      12
      13      13      12      13      13      12      13      13      12      13
      13      12      13      13      12      13      13      12      13      13
      12      13      13      12      13      13      12      13      13      12
      13      13      12      13      13      12      13      13      12      13
      13      12      13      13      12      13      13      12      13      13
      12      13      13      12      13      13      12      13      13      12
      13      13      12      13      13      12      13      13      12      13
      13      12      13      13      12      13      13      12      13      13
      12      13      13      12      13      13      12      13      13      12
      13      13      12      13      13      12      13      13      12      13
      13      12      13      13      12      13      13      12      13      13
      12      13      13      12      13      13      12      13      13      12
      13      13      12      13      13      12      13      13      12      13
      13      12      13      13      12      13      13      12      13      13
      12      13      13      12      13      13      12      13      13      12
      13      13      12      13      13      12      13      13      12      13
      13      12      13      13      12      13      13      12      13      13
      12      13      13      12      13      13      12      13      13      12
      13      13      12      13      13      12      13      13      12      13
      13      12      13      13      12      13      13      12      13      13
      12      13      13      12      13      13      12      13      13      12
      13      13      12      13      13      12      13      13      12      13
      13      12      13      13      12      13      13      12      13      13
      12      13      13      12      13      13      12      13      13      12
      13      13      12      13      13      12      13      13      12      13
      13      12      13      13      12      13      13      12      13      13
      12      13      13      12      13      13      12      13      13      12
      13      13      12      13      13      12      13      13      12      13
      13      12      13      13      12      13      13      12      13      13
      12      13      13      12      13      13      12      13      13      12
      13      13      12      13      13      12      13      13      12      13
      13      12      13      13      12      13      13      12      13      13
      12      13      13      12      13      13      12      13      13      12
      13      13      12      13      13      12      13      13      12      13
      13      12      13      13      12      13      13      12      13      13
      12      13      13      12      13      13      12      13      13      12
      13      13      12      13      13      12      13      13      12      13
      13      12      13      13      12      13      13      12      13      13
      12      13      13      12      13      13      12      13      13      12
      13      13      12      13      13      12      13      13      12      13
      13      12      13      13      12      13      13      12      13      13
      12      13      13      12      13      13      12      13      13      12
      13      13      12      13      13      12      13      13      12      13
      13      12      13      13      12      13      13      12      13      13
      12      13      13      12      13      13      12      13      13      12
      13      13      12      13      13      12      13      13      12      13
      13      12      13      13      12      13      13      12      13      13
      12      13      13      12      13      13      12      13      13      12
      13      13      12      13      13      12      13      13      12      13
      13      12      13      13      12      13      13      12      13      13
      12      13      13      12      13      13      12      13      13      12
      13      13      12      13      13      12      13      13      12      13
      13      12      13      13      12      13      13      12      13      13
      12      13      13      12      13      13      12      13      13      12
      13      13      12      13      13      12      13      13      12      13
      13      12      13      13      12      13      13      12      13      13
      12      13      13      12      13      13      12      13      13      12
      13      13      12      13      13      12      13      13      12      13
      13      12      13      13      12      13      13      12      13      13
      12      13      13      12      13      13      12      13      13      12
      13      13      12      13      13      12      13      13      12      13
      13      12      13      13      12      13      13      12      13      13
      12      13      13      12      13      13      12      13      13      12
      13      13      12      13      13      12      13      13      12      13
      13      12      13      13      12      13      13      12      13      13
      12      13      13      12      13      13      12      13      13      12
      13      13      12      13      13      12      13      13      12      13
      13      12      13      13      12      13      13      12      13      13
      12      13      13      12      13      13      12      13      13      12
      13      13      12      13      13      12      13      13      12      13
      13      12      13      13      12      13      13      12      13      13
      12      13      13      12      13      13      12      13      13      12
      13      13      12      13      13      12      13      13      12      13
      13      12      13      13      12      13      13      12      13      13
      12      13      13      12      13      13      12      13      13      12
      13      13      12      13      13      12      13      13      12      13
      13      12      13      13      12      13      13      12      13      13
      12      13      13      12      13      13      12      13      13      12
      13      13      12      13      13      12      13      13      12      13
      13      12      13      13      12      13      13      12      13      13
      12      13      13      12      13      13      12      13      13      12
      13      13      12      13      13      12      13      13      12      13
      13      12      13      13      12      13      13      12      13      13
      12      13      13      12      13      13      12      13      13      12
      13      13      12      13      13      12      13      13      12      13
      13      12      13      13      12      13      13      12      13      13
      12      13      13      12      13      13      12      13      13      12
      13      13      12      13      13      12      13      13      12      13
      13      12      13      13      12      13      13      12      13      13
      12      13      13      12      13      13      12      13      13      12
      13      13      12      13      13      12      13      13      12      13
      13      12      13      13      12      13      13      12      13      13
      12      13      13      12      13      13      12      13      13      12
      13      13      12      13      13      12      13      13      12      13
      13      12      13      13      12      13      13      12      13      13
      12      13      13      12      13      13      12      13      13      12
      13      13      12      13      13      12      13      13      12      13
      13      12      13      13      12      13      13      12      13      13
      12      13      13      12      13      13      12      13      13      12
      13      13      12      13      13      12      13      13      12      13
      13      12      13      13      12      13      13      12      13      13
      12      13      13      12      13      13      12      13      13      12
      13      13      12      13      13      12      13      13      12      13
      13      12      13      13      12      13      13      12      13      13
      12      13      13      12      13      13      12      13      13      12
      13      13      12      13      13      12      13      13      12      13
      13      12      13      13      12      13      13      12      13      13
      12      13      13      12      13      13      12      13      13      12
      13      13      12      13      13      12      13      13      12      13
      13      12      13      13      12      13      13      12      13      13
      12      13      13      12      13      13      12      13      13      12
      13      13      12      13      13      12      13      13      12      13
      13      12      13      13      12      13      13      12      13      13
      12      13      13      12      13      13      12      13      13      12
      13      13      12      13      13      12      13      13      12      13
      13      12      13      13      12      13      13      12      13      13
      12      13      13      12      13      13      12      13      13      12
      13      13      12      13      13      12      13      13      12      13
      13      12      13      13      12      13      13      12      13      13
      12      13      13      12      13      13      12      13      13      12
      13      13      12      13      13      12      13      13      12      13
      13      12      13      13      12      13      13      12      13      13
      12      13      13      12      13      13      12      13      13      12
      13      13      12      13      13      12      13      13      12      13
      13      12      13      13      12      13      13      12      13      13
      12      13      13      12      13      13      12      13      13      12
      13      13      12      13      13      12      13      13      12      13
      13      12      13      13      12      13      13      12      13      13
      12      13      13      12      13      13      12      13      13      12
      13      13      12      13      13      12      13      13      12      13
      13      12      13      13      12      13      13      12      13      13
      12      13      13      12      13      13      12      13      13      12
      13      13      12      13      13      12      13      13      12      13
      13      12      13      13      12      13      13      12      13      13
      12      13      13      12      13      13      12      13      13      12
      13      13      12      13      13      12      13      13      12      13
      13      12      13      13      12      13      13      12      13      13
      12      13      13      12      13      13      12      13      13      12
      13      13      12      13      13      12      13      13      12      13
      13      12      13      13      12      13      13      12      13      13
      12      13      13      12      13      13      12      13      13      12
      13      13      12      13      13      12      13      13      12      13
      13      12      13      13      12      13      13      12      13      13
      12      13      13      12      13      13      12      13      13      12
      13      13      12      13      13      12      13      13      12      13
      13      12      13      13      12      13      13      12      13      13
      12      13      13      12      13      13      12      13      13      12
      13      13      12      13      13      12      13      13      12      13
      13      12      13      13      12      13      13      12      13      13
      12      13      13      12      13      13      12      13      13      12
      13      13      12      13      13      12      13      13      12      13
      13      12      13      13      12      13      13      12      13      13
      12      13      13      12      13      13      12      13      13      12
      13      13      12      13      13      12      13      13      12      13
      13      12      13      13      12      13      13      12      13      13
      12      13      13      12      13      13      12      13      13      12
      13      13      12      13      13      12      13      13      12      13
      13      12      13      13      12      13      13      12      13      13
      12      13      13      12      13      13      12      13      13      12
      13      13      12      13      13      12      13      13      12      13
      13      12      13      13      12      13      13      12      13      13
      12      13      13      12      13      13      12      13      13      12
      13      13      12      13      13      12      13      13      12      13
      13      12      13      13      12      13      13      12      13      13
      12      13      13      12      13      13      12      13      13      12
      13      13      12      13      13      12      13      13      12      13
      13      12      13      13      12      13      13      12      13      13
      12      13      13      12      13      13      12      13      13      12
      13      13      12      13      13      12      13      13      12      13
      13      12      13      13      12      13      13      12      13      13
      12      13      13      12      13      13      12      13      13      12
      13      13      12      13      13      12      13      13      12      13
      13      12      13      13      12      13      13      12      13      13
      12      13      13      12      13      13      12      13      13      12
      13      13      12      13      13      12      13      13      12      13
      13      12      13      13      12      13      13      12      13      13
      12      13      13      12      13      13      12      13      13      12
      13      13      12      13      13      12      13      13      12      13
      13      12      13      13      12      13      13      12      13      13
      12      13      13      12      13      13      12      13      13      12
      13      13      12      13      13      12      13      13      12      13
      13      12      13      13      12      13      13      12      13      13
      12      13      13      12      13      13      12      13      13      12
      13      13      12      13      13      12      13      13      12      13
      13      12      13      13      12      13      13      12      13      13
      12      13      13      12      13      13      12      13      13      12
      13      13      12      13      13      12      13      13      12      13
      13      12      13      13      12      13      13      12      13      13
      12      13      13      12      13      13      12      13      13      12
      13      13      12      13      13      12      13      13      12      13
      13      12      13      13      12      13      13      12      13      13
      12      13      13      12      13      13      12      13      13      12
      13      13      12      13      13      12      13      13      12      13
      13      12      13      13      12      13      13      12      13      13
      12      13      13      12      13      13      12      13      13      12
      13      13      12      13      13      12      13      13      12      13
      13      12      13      13      12      13      13      12      13      13
      12      13      13      12      13      13      12      13      13      12
      13      13      12      13      13      12      13      13      12      13
      13      12      13      13      12      13      13      12      13      13
      12      13      13      12      13      13      12      13      13      12
      13      13      12      13      13      12      13      13      12      13
      13      12      13      13      12      13      13      12      13      13
      12      13      13      12      13      13      12      13      13      12
      13      13      12      13      13      12      13      13      12      13
      13      12      13      13      12      13      13      12      13      13
      12      13      13      12      13      13      12      13      13      12
      13      13      12      13      13      12      13      13      12      13
      13      12      13      13      12      13      13      12      13      13
      12      13      13
%FLAG NUMBER_EXCLUDED_ATOMS                                                     
%FORMAT(10I8)                                                                   
      13      11      12       5       2       1       8       4       6       3
       5       3       4       2       6      10      16       8       7      10
       6       5       7       3       2       7      11       8       4       6
       3       7       3       8       7       6       3       5       3       3
       2       1       1      13      11       8       5       2       1       3
       8       4       6       3       5       3       3       2       1       1
       1       1       2       1       1       2       1       1       2       1
       1       2       1       1       2       1       1       2       1       1
       2       1       1       2       1       1       2       1       1       2
       1       1       2       1       1       2       1       1       2       1
       1       2       1       1       2       1       1       2       1       1
       2       1       1       2       1       1       2       1       1       2
       1       1       2       1       1       2       1       1       2       1
       1       2       1       1       2       1       1       2       1       1
       2       1       1       2       1       1       2       1       1       2
       1       1       2       1       1       2       1       1       2       1
       1       2       1       1       2       1       1       2       1       1
       2       1       1       2       1       1       2       1       1       2
       1       1       2       1       1       2       1       1       2       1
       1       2       1       1       2       1       1       2       1       1
       2       1       1       2       1       1       2       1       1       2
       1       1       2       1       1       2       1       1       2       1
       1       2       1       1       2       1       1       2       1       1
       2       1       1       2       1       1       2       1       1       2
       1       1       2       1       1       2       1       1       2       1
       1       2       1       1       2       1       1       2       1       1
       2       1       1       2       1       1       2       1       1       2
       1       1       2       1       1       2       1       1       2       1
       1       2       1       1       2       1       1       2       1       1
       2       1       1       2       1       1       2       1       1       2
       1       1       2       1       1       2       1       1       2       1
       1       2       1       1       2       1       1       2       1       1
       2       1       1       2       1       1       2       1       1       2
       1       1       2       1       1       2       1       1       2       1
       1       2       1       1       2       1       1       2       1       1
       2       1       1       2       1       1       2       1       1       2
       1       1       2       1       1       2       1       1       2       1
       1       2       1       1       2       1       1       2       1       1
       2       1       1       2       1       1       2       1       1       2
       1       1       2       1       1       2       1       1       2       1
       1       2       1       1       2       1       1       2       1       1
       2       1       1       2       1       1       2       1       1       2
       1       1       2       1       1       2       1       1       2       1
       1       2       1       1       2       1       1       2       1       1
       2       1       1       2       1       1       2       1       1       2
       1       1       2       1       1       2       1       1       2       1
       1       2       1       1       2       1       1       2       1       1
       2       1       1       2       1       1       2       1       1       2
       1       1       2       1       1       2       1       1       2       1
       1       2       1       1       2       1       1       2       1       1
       2       1       1       2       1       1       2       1       1       2
       1       1       2       1       1       2       1       1       2       1
       1       2       1       1       2       1       1       2       1       1
       2       1       1       2       1       1       2       1       1       2
       1       1       2       1       1       2       1       1       2       1
       1       2       1       1       2       1       1       2       1       1
       2       1       1       2       1       1       2       1       1       2
       1       1       2       1       1       2       1       1       2       1
       1       2       1       1       2       1       1       2       1       1
       2       1       1       2       1       1       2       1       1       2
       1       1       2       1       1       2       1       1       2       1
       1       2       1       1       2       1       1       2       1       1
       2       1       1       2       1       1       2       1       1       2
       1       1       2       1       1       2       1       1       2       1
       1       2       1       1       2       1       1       2       1       1
       2       1       1       2       1       1       2       1       1       2
       1       1       2       1       1       2       1       1       2       1
       1       2       1       1       2       1       1       2       1       1
       2       1       1       2       1       1       2       1       1       2
       1       1       2       1       1       2       1       1       2       1
       1       2       1       1       2       1       1       2       1       1
       2       1       1       2       1       1       2       1       1       2
       1       1       2       1       1       2       1       1       2       1
       1       2       1       1       2       1       1       2       1       1
       2       1       1       2       1       1       2       1       1       2
       1       1       2       1       1       2       1       1       2       1
       1       2       1       1       2       1       1       2       1       1
       2       1       1       2       1       1       2       1       1       2
       1       1       2       1       1       2       1       1       2       1
       1       2       1       1       2       1       1       2       1       1
       2       1       1       2       1       1       2       1       1       2
       1       1       2       1       1       2       1       1       2       1
       1       2       1       1       2       1       1       2       1       1
       2       1       1       2       1       1       2       1       1       2
       1       1       2       1       1       2       1       1       2       1
       1       2       1       1       2       1       1       2       1       1
       2       1       1       2       1       1       2       1       1       2
       1       1       2       1       1       2       1       1       2       1
       1       2       1       1       2       1       1       2       1       1
       2       1       1       2       1       1       2       1       1       2
       1       1       2       1       1       2       1       1       2       1
       1       2       1       1       2       1       1       2       1       1
       2       1       1       2       1       1       2       1       1       2
       1       1       2       1       1       2       1       1       2       1
       1       2       1       1       2       1       1       2       1       1
       2       1       1       2       1       1       2       1       1       2
       1       1       2       1       1       2       1       1       2       1
       1       2       1       1       2       1       1       2       1       1
       2       1       1       2       1       1       2       1       1       2
       1       1       2       1       1       2       1       1       2       1
       1       2       1       1       2       1       1       2       1       1
       2       1       1       2       1       1       2       1       1       2
       1       1       2       1       1       2       1       1       2       1
       1       2       1       1       2       1       1       2       1       1
       2       1       1       2       1       1       2       1       1       2
       1       1       2       1       1       2       1       1       2       1
       1       2       1       1       2       1       1       2       1       1
       2       1       1       2       1       1       2       1       1       2
       1       1       2       1       1       2       1       1       2       1
       1       2       1       1       2       1       1       2       1       1
       2       1       1       2       1       1       2       1       1       2
       1       1       2       1       1       2       1       1       2       1
       1       2       1       1       2       1       1       2       1       1
       2       1       1       2       1       1       2       1       1       2
       1       1       2       1       1       2       1       1       2       1
       1       2       1       1       2       1       1       2       1       1
       2       1       1       2       1       1       2       1       1       2
       1       1       2       1       1       2       1       1       2       1
       1       2       1       1       2       1       1       2       1       1
       2       1       1       2       1       1       2       1       1       2
       1       1       2       1       1       2       1       1       2       1
       1       2       1       1       2       1       1       2       1       1
       2       1       1       2       1       1       2       1       1       2
       1       1       2       1       1       2       1       1       2       1
       1       2       1       1       2       1       1       2       1       1
       2       1       1       2       1       1       2       1       1       2
       1       1       2       1       1       2       1       1       2       1
       1       2       1       1       2       1       1       2       1       1
       2       1       1       2       1       1       2       1       1       2
       1       1       2       1       1       2       1       1       2       1
       1       2       1       1       2       1       1       2       1       1
       2       1       1       2       1       1       2       1       1       2
       1       1       2       1       1       2       1       1       2       1
       1       2       1       1       2       1       1       2       1       1
       2       1       1       2       1       1       2       1       1       2
       1       1       2       1       1       2       1       1       2       1
       1       2       1       1       2       1       1       2       1       1
       2       1       1       2       1       1       2       1       1       2
       1       1       2       1       1       2       1       1       2       1
       1       2       1       1       2       1       1       2       1       1
       2       1       1       2       1       1       2       1       1       2
       1       1       2       1       1       2       1       1       2       1
       1       2       1       1       2       1       1       2       1       1
       2       1       1       2       1       1       2       1       1       2
       1       1       2       1       1       2       1       1       2       1
       1       2       1       1       2       1       1       2       1       1
       2       1       1       2       1       1       2       1       1       2
       1       1       2       1       1       2       1       1       2       1
       1       2       1       1       2       1       1       2       1       1
       2       1       1       2       1       1       2       1       1       2
       1       1       2       1       1       2       1       1       2       1
       1       2       1       1       2       1       1       2       1       1
       2       1       1       2       1       1       2       1       1       2
       1       1       2       1       1       2       1       1       2       1
       1       2       1       1       2       1       1       2       1       1
       2       1       1       2       1       1       2       1       1       2
       1       1       2       1       1       2       1       1       2       1
       1       2       1       1       2       1       1       2       1       1
       2       1       1       2       1       1       2       1       1       2
       1       1       2       1       1       2       1       1       2       1
       1       2       1       1       2       1       1       2       1       1
       2       1       1       2       1       1       2       1       1       2
       1       1       2       1       1       2       1       1       2       1
       1       2       1       1       2       1       1       2       1       1
       2       1       1       2       1       1       2       1       1       2
       1       1       2       1       1       2       1       1       2       1
       1       2       1       1       2       1       1       2       1       1
       2       1       1       2       1       1       2       1       1       2
       1       1       2       1       1       2       1       1       2       1
       1       2       1       1       2       1       1       2       1       1
       2       1       1       2       1       1       2       1       1       2
       1       1       2       1       1       2       1       1       2       1
       1       2       1       1       2       1       1       2       1       1
       2       1       1       2       1       1       2       1       1       2
       1       1       2       1       1       2       1       1       2       1
       1       2       1       1       2       1       1       2       1       1
       2       1       1       2       1       1       2       1       1       2
       1       1       2       1       1       2       1       1       2       1
       1       2       1       1       2       1       1       2       1       1
       2       1       1       2       1       1       2       1       1       2
       1       1       2       1       1       2       1       1       2       1
       1       2       1       1       2       1       1       2       1       1
       2       1       1       2       1       1       2       1       1       2
       1       1       2       1       1       2       1       1       2       1
       1       2       1       1       2       1       1       2       1       1
       2       1       1       2       1       1       2       1       1       2
       1       1       2       1       1       2       1       1       2       1
       1       2       1       1       2       1       1       2       1       1
       2       1       1       2       1       1       2       1       1       2
       1       1       2       1       1       2       1       1       2       1
       1       2       1       1       2       1       1       2       1       1
       2       1       1       2       1       1       2       1       1       2
       1       1       2       1       1       2       1       1       2       1
       1       2       1       1       2       1       1       2       1       1
       2       1       1       2       1       1       2       1       1       2
       1       1       2       1       1       2       1       1       2       1
       1       2       1       1       2       1       1       2       1       1
       2       1       1       2       1       1       2       1       1       2
       1       1       2       1       1       2       1       1       2       1
       1       2       1       1       2       1       1       2       1       1
       2       1       1       2       1       1       2       1       1       2
       1       1       2       1       1       2       1       1       2       1
       1       2       1       1       2       1       1       2       1       1
       2       1       1       2       1       1       2       1       1       2
       1       1       2       1       1       2       1       1       2       1
       1       2       1       1       2       1       1       2       1       1
       2       1       1       2       1       1       2       1       1       2
       1       1       2       1       1       2       1       1       2       1
       1       2       1       1       2       1       1       2       1       1
       2       1       1       2       1       1       2       1       1       2
       1       1       2       1       1       2       1       1       2       1
       1       2       1       1       2       1       1       2       1       1
       2       1       1       2       1       1       2       1       1       2
       1       1       2       1       1       2       1       1       2       1
       1       2       1       1       2       1       1       2       1       1
       2       1       1       2       1       1       2       1       1       2
       1       1       2       1       1       2       1       1       2       1
       1       2       1       1       2       1       1       2       1       1
       2       1       1       2       1       1       2       1       1       2
       1       1       2       1       1       2       1       1       2       1
       1       2       1       1       2       1       1       2       1       1
       2       1       1       2       1       1       2       1       1       2
       1       1       2       1       1       2       1       1       2       1
       1       2       1       1       2       1       1       2       1       1
       2       1       1       2       1       1       2       1       1       2
       1       1       2       1       1       2       1       1       2       1
       1       2       1       1       2       1       1       2       1       1
       2       1       1       2       1       1       2       1       1       2
       1       1       2       1       1       2       1       1       2       1
       1       2       1       1       2       1       1       2       1       1
       2       1       1       2       1       1       2       1       1       2
       1       1       2       1       1       2       1       1       2       1
       1       2       1       1       2       1       1       2       1       1
       2       1       1       2       1       1       2       1       1       2
       1       1       2       1       1       2       1       1       2       1
       1       2       1       1       2       1       1       2       1       1
       2       1       1       2       1       1       2       1       1       2
       1       1       2       1       1       2       1       1       2       1
       1       2       1       1       2       1       1       2       1       1
       2       1       1       2       1       1       2       1       1       2
       1       1       2       1       1       2       1       1       2       1
       1       2       1       1       2       1       1       2       1       1
       2       1       1       2       1       1       2       1       1       2
       1       1       2       1       1       2       1       1       2       1
       1       2       1       1       2       1       1       2       1       1
       2       1       1       2       1       1       2       1       1       2
       1       1       2       1       1       2       1       1       2       1
       1       2       1       1       2       1       1       2       1       1
       2       1       1       2       1       1       2       1       1       2
       1       1       2       1       1       2       1       1       2       1
       1       2       1       1       2       1       1       2       1       1
       2       1       1       2       1       1       2       1       1       2
       1       1       2       1       1       2       1       1       2       1
       1       2       1       1       2       1       1       2       1       1
       2       1       1       2       1       1       2       1       1       2
       1       1       2       1       1       2       1       1       2       1
       1       2       1       1       2       1       1       2       1       1
       2       1       1       2       1       1       2       1       1       2
       1       1       2       1       1       2       1       1       2       1
       1       2       1       1       2       1       1       2       1       1
       2       1       1       2       1       1       2       1       1       2
       1       1       2       1       1       2       1       1       2       1
       1       2       1       1       2       1       1       2       1       1
       2       1       1       2       1       1       2       1       1       2
       1       1       2       1       1       2       1       1       2       1
       1       2       1       1       2       1       1       2       1       1
       2       1       1       2       1       1       2       1       1       2
       1       1       2       1       1       2       1       1       2       1
       1       2       1       1       2       1       1       2       1       1
       2       1       1       2       1       1       2       1       1       2
       1       1       2       1       1       2       1       1       2       1
       1       2       1       1       2       1       1       2       1       1
       2       1       1       2       1       1       2       1       1       2
       1       1       2       1       1       2       1       1       2       1
       1       2       1       1       2       1       1       2       1       1
       2       1       1       2       1       1       2       1       1       2
       1       1       2       1       1       2       1       1       2       1
       1       2       1       1       2       1       1       2       1       1
       2       1       1       2       1       1       2       1       1       2
       1       1       2       1       1       2       1       1       2       1
       1       2       1       1       2       1       1       2       1       1
       2       1       1       2       1       1       2       1       1       2
       1       1       2       1       1       2       1       1       2       1
       1       2       1       1       2       1       1       2       1       1
       2       1       1       2       1       1       2       1       1       2
       1       1       2       1       1       2       1       1       2       1
       1       2       1       1       2       1       1       2       1       1
       2       1       1       2       1       1       2       1       1       2
       1       1       2       1       1       2       1       1       2       1
       1       2       1       1       2       1       1       2       1       1
       2       1       1       2       1       1       2       1       1       2
       1       1       2       1       1       2       1       1       2       1
       1       2       1       1       2       1       1       2       1       1
       2       1       1       2       1       1       2       1       1       2
       1       1       2       1       1       2       1       1       2       1
       1       2       1       1       2       1       1       2       1       1
       2       1       1       2       1       1       2       1       1       2
       1       1       2       1       1       2       1       1       2       1
       1       2       1       1       2       1       1       2       1       1
       2       1       1       2       1       1       2       1       1       2
       1       1       2       1       1       2       1       1       2       1
       1       2       1       1       2       1       1       2       1       1
       2       1       1       2       1       1       2       1       1       2
       1       1       2       1       1       2       1       1       2       1
       1       2       1       1       2       1       1       2       1       1
       2       1       1       2       1       1       2       1       1       2
       1       1       2       1       1       2       1       1       2       1
       1       2       1       1       2       1       1       2       1       1
       2       1       1       2       1       1       2       1       1       2
       1       1       2       1       1       2       1       1       2       1
       1       2       1       1       2       1       1       2       1       1
       2       1       1       2       1       1       2       1       1       2
       1       1       2       1       1       2       1       1       2       1
       1       2       1       1       2       1       1       2       1       1
       2       1       1       2       1       1       2       1       1       2
       1       1       2       1       1       2       1       1       2       1
       1       2       1       1       2       1       1       2       1       1
       2       1       1       2       1       1       2       1       1       2
       1       1       2       1       1       2       1       1       2       1
       1       2       1       1       2       1       1       2       1       1
       2       1       1       2       1       1       2       1       1       2
       1       1       2       1       1       2       1       1       2       1
       1       2       1       1       2       1       1       2       1       1
       2       1       1       2       1       1       2       1       1       2
       1       1       2       1       1       2       1       1       2       1
       1       2       1       1       2       1       1       2       1       1
       2       1       1       2       1       1       2       1       1       2
       1       1       2       1       1       2       1       1       2       1
       1       2       1       1       2       1       1       2       1       1
       2       1       1       2       1       1       2       1       1       2
       1       1       2       1       1       2       1       1       2       1
       1       2       1       1       2       1       1       2       1       1
       2       1       1       2       1       1       2       1       1       2
       1       1       2       1       1       2       1       1       2       1
       1       2       1       1       2       1       1       2       1       1
       2       1       1       2       1       1       2       1       1       2
       1       1       2       1       1       2       1       1       2       1
       1       2       1       1       2       1       1       2       1       1
       2       1       1       2       1       1       2       1       1       2
       1       1       2       1       1       2       1       1       2       1
       1       2       1       1       2       1       1       2       1       1
       2       1       1       2       1       1       2       1       1       2
       1       1       2       1       1       2       1       1       2       1
       1       2       1       1       2       1       1       2       1       1
       2       1       1       2       1       1       2       1       1       2
       1       1       2       1       1       2       1       1       2       1
       1       2       1       1       2       1       1       2       1       1
       2       1       1       2       1       1       2       1       1       2
       1       1       2       1       1       2       1       1       2       1
       1       2       1       1       2       1       1       2       1       1
       2       1       1       2       1       1       2       1       1       2
       1       1       2       1       1       2       1       1       2       1
       1       2       1       1       2       1       1       2       1       1
       2       1       1       2       1       1       2       1       1       2
       1       1       2       1       1       2       1       1       2       1
       1       2       1       1       2       1       1       2       1       1
       2       1       1       2       1       1       2       1       1       2
       1       1       2       1       1       2       1       1       2       1
       1       2       1       1       2       1       1       2       1       1
       2       1       1       2       1       1       2       1       1       2
       1       1       2       1       1       2       1       1       2       1
       1       2       1       1       2       1       1       2       1       1
       2       1       1       2       1       1       2       1       1       2
       1       1       2       1       1       2       1       1       2       1
       1       2       1       1       2       1       1       2       1       1
       2       1       1       2       1       1       2       1       1       2
       1       1       2       1       1       2       1       1       2       1
       1       2       1       1       2       1       1       2       1       1
       2       1       1       2       1       1       2       1       1       2
       1       1       2       1       1       2       1       1       2       1
       1       2       1       1       2       1       1       2       1       1
       2       1       1       2       1       1       2       1       1       2
       1       1       2       1       1       2       1       1       2       1
       1       2       1       1       2       1       1       2       1       1
       2       1       1       2       1       1       2       1       1       2
       1       1       2       1       1       2       1       1       2       1
       1       2       1       1       2       1       1       2       1       1
       2       1       1       2       1       1       2       1       1       2
       1       1       2       1       1       2       1       1       2       1
       1       2       1       1       2       1       1       2       1       1
       2       1       1       2       1       1       2       1       1       2
       1       1       2       1       1       2       1       1       2       1
       1       2       1       1       2       1       1       2       1       1
       2       1       1       2       1       1       2       1       1       2
       1       1       2       1       1       2       1       1       2       1
       1       2       1       1       2       1       1       2       1       1
       2       1       1       2       1       1       2       1       1       2
       1       1       2       1       1       2       1       1       2       1
       1       2       1       1       2       1       1       2       1       1
       2       1       1       2       1       1       2       1       1       2
       1       1       2       1       1       2       1       1       2       1
       1       2       1       1       2       1       1       2       1       1
       2       1       1       2       1       1       2       1       1       2
       1       1       2       1       1       2       1       1       2       1
       1       2       1       1       2       1       1       2       1       1
       2       1       1       2       1       1       2       1       1       2
       1       1       2       1       1       2       1       1       2       1
       1       2       1       1       2       1       1       2       1       1
       2       1       1       2       1       1       2       1       1       2
       1       1       2       1       1       2       1       1       2       1
       1       2       1       1       2       1       1       2       1       1
       2       1       1       2       1       1       2       1       1       2
       1       1       2       1       1       2       1       1       2       1
       1       2       1       1       2       1       1       2       1       1
       2       1       1       2       1       1       2       1       1       2
       1       1       2       1       1       2       1       1       2       1
       1       2       1       1       2       1       1       2       1       1
       2       1       1       2       1       1       2       1       1       2
       1       1       2       1       1       2       1       1       2       1
       1       2       1       1       2       1       1       2       1       1
       2       1       1       2       1       1       2       1       1       2
       1       1       2       1       1       2       1       1       2       1
       1       2       1       1       2       1       1       2       1       1
       2       1       1       2       1       1       2       1       1       2
       1       1       2       1       1       2       1       1       2       1
       1       2       1       1       2       1       1       2       1       1
       2       1       1       2       1       1       2       1       1       2
       1       1       2       1       1       2       1       1       2       1
       1       2       1       1       2       1       1       2       1       1
       2       1       1       2       1       1       2       1       1       2
       1       1       2       1       1       2       1       1       2       1
       1       2       1       1       2       1       1       2       1       1
       2       1       1       2       1       1       2       1       1       2
       1       1       2       1       1       2       1       1       2       1
       1       2       1       1       2       1       1       2       1       1
       2       1       1       2       1       1       2       1       1       2
       1       1       2       1       1       2       1       1       2       1
       1       2       1       1       2       1       1       2       1       1
       2       1       1       2       1       1       2       1       1       2
       1       1       2       1       1       2       1       1       2       1
       1       2       1       1       2       1       1       2       1       1
       2       1       1       2       1       1       2       1       1       2
       1       1       2       1       1       2       1       1       2       1
       1       2       1       1       2       1       1       2       1       1
       2       1       1       2       1       1       2       1       1       2
       1       1       2       1       1       2       1       1       2       1
       1       2       1       1       2       1       1       2       1       1
       2       1       1       2       1       1       2       1       1       2
       1       1       2       1       1       2       1       1       2       1
       1       2       1       1       2       1       1       2       1       1
       2       1       1       2       1       1       2       1       1       2
       1       1       2       1       1       2       1       1       2       1
       1       2       1       1       2       1       1       2       1       1
       2       1       1       2       1       1       2       1       1       2
       1       1       2       1       1       2       1       1       2       1
       1       2       1       1       2       1       1       2       1       1
       2       1       1       2       1       1       2       1       1       2
       1       1       2       1       1       2       1       1       2       1
       1       2       1       1       2       1       1       2       1       1
       2       1       1       2       1       1       2       1       1       2
       1       1       2       1       1       2       1       1       2       1
       1       2       1       1       2       1       1       2       1       1
       2       1       1       2       1       1       2       1       1       2
       1       1       2       1       1       2       1       1       2       1
       1       2       1       1       2       1       1       2       1       1
       2       1       1       2       1       1       2       1       1       2
       1       1       2       1       1       2       1       1       2       1
       1       2       1       1       2       1       1       2       1       1
       2       1       1       2       1       1       2       1       1       2
       1       1       2       1       1       2       1       1       2       1
       1       2       1       1       2       1       1       2       1       1
       2       1       1       2       1       1       2       1       1       2
       1       1       2       1       1       2       1       1       2       1
       1       2       1       1       2       1       1       2       1       1
       2       1       1       2       1       1       2       1       1       2
       1       1       2       1       1       2       1       1       2       1
       1       2       1       1       2       1       1       2       1       1
       2       1       1       2       1       1       2       1       1       2
       1       1       2       1       1       2       1       1       2       1
       1       2       1       1       2       1       1       2       1       1
       2       1       1       2       1       1       2       1       1       2
       1       1       2       1       1       2       1       1       2       1
       1       2       1       1       2       1       1       2       1       1
       2       1       1       2       1       1       2       1       1       2
       1       1       2       1       1       2       1       1       2       1
       1       2       1       1       2       1       1       2       1       1
       2       1       1       2       1       1       2       1       1       2
       1       1       2       1       1       2       1       1       2       1
       1       2       1       1       2       1       1       2       1       1
       2       1       1       2       1       1       2       1       1       2
       1       1       2       1       1       2       1       1       2       1
       1       2       1       1       2       1       1       2       1       1
       2       1       1       2       1       1       2       1       1       2
       1       1       2       1       1       2       1       1       2       1
       1       2       1       1       2       1       1       2       1       1
       2       1       1       2       1       1       2       1       1       2
       1       1       2       1       1       2       1       1       2       1
       1       2       1       1       2       1       1       2       1       1
       2       1       1       2       1       1       2       1       1       2
       1       1       2       1       1       2       1       1       2       1
       1       2       1       1       2       1       1       2       1       1
       2       1       1       2       1       1       2       1       1       2
       1       1       2       1       1       2       1       1       2       1
       1       2       1       1       2       1       1       2       1       1
       2       1       1       2       1       1       2       1       1       2
       1       1       2       1       1       2       1       1       2       1
       1       2       1       1       2       1       1       2       1       1
       2       1       1       2       1       1       2       1       1       2
       1       1       2       1       1       2       1       1       2       1
       1       2       1       1       2       1       1       2       1       1
       2       1       1       2       1       1       2       1       1       2
       1       1       2       1       1       2       1       1       2       1
       1       2       1       1       2       1       1       2       1       1
       2       1       1       2       1       1       2       1       1       2
       1       1       2       1       1       2       1       1       2       1
       1       2       1       1       2       1       1       2       1       1
       2       1       1       2       1       1       2       1       1       2
       1       1       2       1       1       2       1       1       2       1
       1       2       1       1       2       1       1       2       1       1
       2       1       1       2       1       1       2       1       1       2
       1       1       2       1       1       2       1       1       2       1
       1       2       1       1       2       1       1       2       1       1
       2       1       1       2       1       1       2       1       1       2
       1       1       2       1       1       2       1       1       2       1
       1       2       1       1       2       1       1       2       1       1
       2       1       1       2       1       1       2       1       1       2
       1       1       2       1       1       2       1       1       2       1
       1       2       1       1       2       1       1       2       1       1
       2       1       1       2       1       1       2       1       1       2
       1       1       2       1       1       2       1       1       2       1
       1       2       1       1       2       1       1       2       1       1
       2       1       1       2       1       1       2       1       1       2
       1       1       2       1       1       2       1       1       2       1
       1       2       1       1       2       1       1       2       1       1
       2       1       1       2       1       1       2       1       1       2
       1       1       2       1       1       2       1       1       2       1
       1       2       1       1       2       1       1       2       1       1
       2       1       1       2       1       1       2       1       1       2
       1       1       2       1       1       2       1       1       2       1
       1       2       1       1       2       1       1       2       1       1
       2       1       1       2       1       1       2       1       1       2
       1       1       2       1       1       2       1       1       2       1
       1       2       1       1       2       1       1       2       1       1
       2       1       1       2       1       1       2       1       1       2
       1       1       2       1       1       2       1       1       2       1
       1       2       1       1       2       1       1       2       1       1
       2       1       1       2       1       1       2       1       1       2
       1       1       2       1       1       2       1       1       2       1
       1       2       1       1       2       1       1       2       1       1
       2       1       1       2       1       1       2       1       1       2
       1       1       2       1       1       2       1       1       2       1
       1       2       1       1       2       1       1       2       1       1
       2       1       1       2       1       1       2       1       1       2
       1       1       2       1       1       2       1       1       2       1
       1       2       1       1       2       1       1       2       1       1
       2       1       1       2       1       1       2       1       1       2
       1       1       2       1       1       2       1       1       2       1
       1       2       1       1       2       1       1       2       1       1
       2       1       1       2       1       1       2       1       1       2
       1       1       2       1       1       2       1       1       2       1
       1       2       1       1       2       1       1       2       1       1
       2       1       1       2       1       1       2       1       1       2
       1       1       2       1       1       2       1       1       2       1
       1       2       1       1       2       1       1       2       1       1
       2       1       1       2       1       1       2       1       1       2
       1       1       2       1       1       2       1       1       2       1
       1       2       1       1       2       1       1       2       1       1
       2       1       1       2       1       1       2       1       1       2
       1       1       2       1       1       2       1       1       2       1
       1       2       1       1       2       1       1       2       1       1
       2       1       1       2       1       1       2       1       1       2
       1       1       2       1       1       2       1       1       2       1
       1       2       1       1       2       1       1       2       1       1
       2       1       1       2       1       1       2       1       1       2
       1       1       2       1       1       2       1       1       2       1
       1       2       1       1       2       1       1       2       1       1
       2       1       1       2       1       1       2       1       1       2
       1       1       2       1       1       2       1       1       2       1
       1       2       1       1       2       1       1       2       1       1
       2       1       1       2       1       1       2       1       1       2
       1       1       2       1       1       2       1       1       2       1
       1       2       1       1       2       1       1       2       1       1
       2       1       1       2       1       1       2       1       1       2
       1       1       2       1       1       2       1       1       2       1
       1       2       1       1       2       1       1       2       1       1
       2       1       1       2       1       1       2       1       1       2
       1       1       2       1       1       2       1       1       2       1
       1       2       1       1       2       1       1       2       1       1
       2       1       1       2       1       1       2       1       1       2
       1       1       2       1       1       2       1       1       2       1
       1       2       1       1       2       1       1       2       1       1
       2       1       1       2       1       1       2       1       1       2
       1       1       2       1       1       2       1       1       2       1
       1       2       1       1       2       1       1       2       1       1
       2       1       1       2       1       1       2       1       1       2
       1       1       2       1       1       2       1       1       2       1
       1       2       1       1       2       1       1       2       1       1
       2       1       1       2       1       1       2       1       1       2
       1       1       2       1       1       2       1       1       2       1
       1       2       1       1       2       1       1       2       1       1
       2       1       1       2       1       1       2       1       1       2
       1       1       2       1       1       2       1       1       2       1
       1       2       1       1       2       1       1       2       1       1
       2       1       1       2       1       1       2       1       1       2
       1       1       2       1       1       2       1       1       2       1
       1       2       1       1       2       1       1       2       1       1
       2       1       1       2       1       1       2       1       1       2
       1       1       2       1       1       2       1       1       2       1
       1       2       1       1       2       1       1       2       1       1
       2       1       1       2       1       1       2       1       1       2
       1       1       2       1       1       2       1       1       2       1
       1       2       1       1       2       1       1       2       1       1
       2       1       1       2       1       1       2       1       1       2
       1       1       2       1       1       2       1       1       2       1
       1       2       1       1       2       1       1       2       1       1
       2       1       1       2       1       1       2       1       1       2
       1       1       2       1       1       2       1       1       2       1
       1       2       1       1       2       1       1       2       1       1
       2       1       1       2       1       1       2       1       1       2
       1       1       2       1       1       2       1       1       2       1
       1       2       1       1       2       1       1       2       1       1
       2       1       1       2       1       1       2       1       1       2
       1       1       2       1       1       2       1       1       2       1
       1       2       1       1       2       1       1       2       1       1
       2       1       1       2       1       1       2       1       1       2
       1       1       2       1       1       2       1       1       2       1
       1       2       1       1       2       1       1       2       1       1
       2       1       1       2       1       1       2       1       1       2
       1       1       2       1       1       2       1       1       2       1
       1       2       1       1       2       1       1       2       1       1
       2       1       1
%FLAG NONBONDED_PARM_INDEX                                                      
%FORMAT(10I8)                                                                   
       1       2       4       7      11      16      22      29      37      46
      56      67      79       2       3       5       8      12      17      23
      30      38      47      57      68      80       4       5       6       9
      13      18      24      31      39      48      58      69      81       7
       8       9      10      14      19      25      32      40      49      59
      70      82      11      12      13      14      15      20      26      33
      41      50      60      71      83      16      17      18      19      20
      21      27      34      42      51      61      72      84      22      23
      24      25      26      27      28      35      43      52      62      73
      85      29      30      31      32      33      34      35      36      44
      53      63      74      86      37      38      39      40      41      42
      43      44      45      54      64      75      87      46      47      48
      49      50      51      52      53      54      55      65      76      88
      56      57      58      59      60      61      62      63      64      65
      66      77      89      67      68      69      70      71      72      73
      74      75      76      77      78      -1      79      80      81      82
      83      84      85      86      87      88      89      -1      91
%FLAG RESIDUE_LABEL                                                             
%FORMAT(20a4)                                                                   
L8  Na+ Na+ WAT WAT WAT WAT WAT WAT WAT WAT WAT WAT WAT WAT WAT WAT WAT WAT WAT 
WAT WAT WAT WAT WAT WAT WAT WAT WAT WAT WAT WAT WAT WAT WAT WAT WAT WAT WAT WAT 
WAT WAT WAT WAT WAT WAT WAT WAT WAT WAT WAT WAT WAT WAT WAT WAT WAT WAT WAT WAT 
WAT WAT WAT WAT WAT WAT WAT WAT WAT WAT WAT WAT WAT WAT WAT WAT WAT WAT WAT WAT 
WAT WAT WAT WAT WAT WAT WAT WAT WAT WAT WAT WAT WAT WAT WAT WAT WAT WAT WAT WAT 
WAT WAT WAT WAT WAT WAT WAT WAT WAT WAT WAT WAT WAT WAT WAT WAT WAT WAT WAT WAT 
WAT WAT WAT WAT WAT WAT WAT WAT WAT WAT WAT WAT WAT WAT WAT WAT WAT WAT WAT WAT 
WAT WAT WAT WAT WAT WAT WAT WAT WAT WAT WAT WAT WAT WAT WAT WAT WAT WAT WAT WAT 
WAT WAT WAT WAT WAT WAT WAT WAT WAT WAT WAT WAT WAT WAT WAT WAT WAT WAT WAT WAT 
WAT WAT WAT WAT WAT WAT WAT WAT WAT WAT WAT WAT WAT WAT WAT WAT WAT WAT WAT WAT 
WAT WAT WAT WAT WAT WAT WAT WAT WAT WAT WAT WAT WAT WAT WAT WAT WAT WAT WAT WAT 
WAT WAT WAT WAT WAT WAT WAT WAT WAT WAT WAT WAT WAT WAT WAT WAT WAT WAT WAT WAT 
WAT WAT WAT WAT WAT WAT WAT WAT WAT WAT WAT WAT WAT WAT WAT WAT WAT WAT WAT WAT 
WAT WAT WAT WAT WAT WAT WAT WAT WAT WAT WAT WAT WAT WAT WAT WAT WAT WAT WAT WAT 
WAT WAT WAT WAT WAT WAT WAT WAT WAT WAT WAT WAT WAT WAT WAT WAT WAT WAT WAT WAT 
WAT WAT WAT WAT WAT WAT WAT WAT WAT WAT WAT WAT WAT WAT WAT WAT WAT WAT WAT WAT 
WAT WAT WAT WAT WAT WAT WAT WAT WAT WAT WAT WAT WAT WAT WAT WAT WAT WAT WAT WAT 
WAT WAT WAT WAT WAT WAT WAT WAT WAT WAT WAT WAT WAT WAT WAT WAT WAT WAT WAT WAT 
WAT WAT WAT WAT WAT WAT WAT WAT WAT WAT WAT WAT WAT WAT WAT WAT WAT WAT WAT WAT 
WAT WAT WAT WAT WAT WAT WAT WAT WAT WAT WAT WAT WAT WAT WAT WAT WAT WAT WAT WAT 
WAT WAT WAT WAT WAT WAT WAT WAT WAT WAT WAT WAT WAT WAT WAT WAT WAT WAT WAT WAT 
WAT WAT WAT WAT WAT WAT WAT WAT WAT WAT WAT WAT WAT WAT WAT WAT WAT WAT WAT WAT 
WAT WAT WAT WAT WAT WAT WAT WAT WAT WAT WAT WAT WAT WAT WAT WAT WAT WAT WAT WAT 
WAT WAT WAT WAT WAT WAT WAT WAT WAT WAT WAT WAT WAT WAT WAT WAT WAT WAT WAT WAT 
WAT WAT WAT WAT WAT WAT WAT WAT WAT WAT WAT WAT WAT WAT WAT WAT WAT WAT WAT WAT 
WAT WAT WAT WAT WAT WAT WAT WAT WAT WAT WAT WAT WAT WAT WAT WAT WAT WAT WAT WAT 
WAT WAT WAT WAT WAT WAT WAT WAT WAT WAT WAT WAT WAT WAT WAT WAT WAT WAT WAT WAT 
WAT WAT WAT WAT WAT WAT WAT WAT WAT WAT WAT WAT WAT WAT WAT WAT WAT WAT WAT WAT 
WAT WAT WAT WAT WAT WAT WAT WAT WAT WAT WAT WAT WAT WAT WAT WAT WAT WAT WAT WAT 
WAT WAT WAT WAT WAT WAT WAT WAT WAT WAT WAT WAT WAT WAT WAT WAT WAT WAT WAT WAT 
WAT WAT WAT WAT WAT WAT WAT WAT WAT WAT WAT WAT WAT WAT WAT WAT WAT WAT WAT WAT 
WAT WAT WAT WAT WAT WAT WAT WAT WAT WAT WAT WAT WAT WAT WAT WAT WAT WAT WAT WAT 
WAT WAT WAT WAT WAT WAT WAT WAT WAT WAT WAT WAT WAT WAT WAT WAT WAT WAT WAT WAT 
WAT WAT WAT WAT WAT WAT WAT WAT WAT WAT WAT WAT WAT WAT WAT WAT WAT WAT WAT WAT 
WAT WAT WAT WAT WAT WAT WAT WAT WAT WAT WAT WAT WAT WAT WAT WAT WAT WAT WAT WAT 
WAT WAT WAT WAT WAT WAT WAT WAT WAT WAT WAT WAT WAT WAT WAT WAT WAT WAT WAT WAT 
WAT WAT WAT WAT WAT WAT WAT WAT WAT WAT WAT WAT WAT WAT WAT WAT WAT WAT WAT WAT 
WAT WAT WAT WAT WAT WAT WAT WAT WAT WAT WAT WAT WAT WAT WAT WAT WAT WAT WAT WAT 
WAT WAT WAT WAT WAT WAT WAT WAT WAT WAT WAT WAT WAT WAT WAT WAT WAT WAT WAT WAT 
WAT WAT WAT WAT WAT WAT WAT WAT WAT WAT WAT WAT WAT WAT WAT WAT WAT WAT WAT WAT 
WAT WAT WAT WAT WAT WAT WAT WAT WAT WAT WAT WAT WAT WAT WAT WAT WAT WAT WAT WAT 
WAT WAT WAT WAT WAT WAT WAT WAT WAT WAT WAT WAT WAT WAT WAT WAT WAT WAT WAT WAT 
WAT WAT WAT WAT WAT WAT WAT WAT WAT WAT WAT WAT WAT WAT WAT WAT WAT WAT WAT WAT 
WAT WAT WAT WAT WAT WAT WAT WAT WAT WAT WAT WAT WAT WAT WAT WAT WAT WAT WAT WAT 
WAT WAT WAT WAT WAT WAT WAT WAT WAT WAT WAT WAT WAT WAT WAT WAT WAT WAT WAT WAT 
WAT WAT WAT WAT WAT WAT WAT WAT WAT WAT WAT WAT WAT WAT WAT WAT WAT WAT WAT WAT 
WAT WAT WAT WAT WAT WAT WAT WAT WAT WAT WAT WAT WAT WAT WAT WAT WAT WAT WAT WAT 
WAT WAT WAT WAT WAT WAT WAT WAT WAT WAT WAT WAT WAT WAT WAT WAT WAT WAT WAT WAT 
WAT WAT WAT WAT WAT WAT WAT WAT WAT WAT WAT WAT WAT WAT WAT WAT WAT WAT WAT WAT 
WAT WAT WAT WAT WAT WAT WAT WAT WAT WAT WAT WAT WAT WAT WAT WAT WAT WAT WAT WAT 
WAT WAT WAT WAT WAT WAT WAT WAT WAT WAT WAT WAT WAT WAT WAT WAT WAT WAT WAT WAT 
WAT WAT WAT WAT WAT WAT WAT WAT WAT WAT WAT WAT WAT WAT WAT WAT WAT WAT WAT WAT 
WAT WAT WAT WAT WAT WAT WAT WAT WAT WAT WAT WAT WAT WAT WAT WAT WAT WAT WAT WAT 
WAT WAT WAT WAT WAT WAT WAT WAT WAT WAT WAT WAT WAT WAT WAT WAT WAT WAT WAT WAT 
WAT WAT WAT WAT WAT WAT WAT WAT WAT WAT WAT WAT WAT WAT WAT WAT WAT WAT WAT WAT 
WAT WAT WAT WAT WAT WAT WAT WAT WAT WAT WAT WAT WAT WAT WAT WAT WAT WAT WAT WAT 
WAT WAT WAT WAT WAT WAT WAT WAT WAT WAT WAT WAT WAT WAT WAT WAT WAT WAT WAT WAT 
WAT WAT WAT WAT WAT WAT WAT WAT WAT WAT WAT WAT WAT WAT WAT WAT WAT WAT WAT WAT 
WAT WAT WAT WAT WAT WAT WAT WAT WAT WAT WAT WAT WAT WAT WAT WAT WAT WAT WAT WAT 
WAT WAT WAT WAT WAT WAT WAT WAT WAT WAT WAT WAT WAT WAT WAT WAT WAT WAT WAT WAT 
WAT WAT WAT WAT WAT WAT WAT WAT WAT WAT WAT WAT WAT WAT WAT WAT WAT WAT WAT WAT 
WAT WAT WAT WAT WAT WAT WAT WAT WAT WAT WAT WAT WAT WAT WAT WAT WAT WAT WAT WAT 
WAT WAT WAT WAT WAT WAT WAT WAT WAT WAT WAT WAT WAT WAT WAT WAT WAT WAT WAT WAT 
WAT WAT WAT WAT WAT WAT WAT WAT WAT WAT WAT WAT WAT WAT WAT WAT WAT WAT WAT WAT 
WAT WAT WAT WAT WAT WAT WAT WAT WAT WAT WAT WAT WAT WAT WAT WAT WAT WAT WAT WAT 
WAT WAT WAT WAT WAT WAT WAT WAT WAT WAT WAT WAT WAT WAT WAT WAT WAT WAT WAT WAT 
WAT WAT WAT WAT WAT WAT WAT WAT WAT WAT WAT WAT WAT WAT WAT WAT WAT WAT WAT WAT 
WAT WAT WAT WAT WAT WAT WAT WAT WAT WAT WAT WAT WAT WAT WAT WAT WAT WAT WAT WAT 
WAT WAT WAT WAT WAT WAT WAT WAT WAT WAT WAT WAT WAT WAT WAT WAT WAT WAT WAT WAT 
WAT WAT WAT WAT WAT WAT WAT WAT WAT WAT WAT WAT WAT WAT WAT WAT WAT WAT WAT WAT 
WAT WAT WAT WAT WAT WAT WAT WAT WAT WAT WAT WAT WAT WAT WAT WAT WAT WAT WAT WAT 
WAT WAT WAT WAT WAT WAT WAT WAT WAT WAT WAT WAT WAT WAT WAT WAT WAT WAT WAT WAT 
WAT WAT WAT WAT WAT WAT WAT WAT WAT WAT WAT WAT WAT WAT WAT WAT WAT WAT WAT WAT 
WAT WAT WAT WAT WAT WAT WAT WAT WAT WAT WAT WAT WAT WAT WAT WAT WAT WAT WAT WAT 
WAT WAT WAT WAT WAT WAT WAT WAT WAT WAT WAT WAT WAT WAT WAT WAT WAT WAT WAT WAT 
WAT WAT WAT WAT WAT WAT WAT WAT WAT WAT WAT WAT WAT WAT WAT WAT WAT WAT WAT WAT 
WAT WAT WAT WAT WAT WAT WAT WAT WAT WAT WAT WAT WAT WAT WAT WAT WAT WAT WAT WAT 
WAT WAT WAT WAT WAT WAT WAT WAT WAT WAT WAT WAT WAT WAT WAT WAT WAT WAT WAT WAT 
WAT WAT WAT WAT WAT WAT WAT WAT WAT WAT WAT WAT WAT WAT WAT WAT WAT WAT WAT WAT 
WAT WAT WAT WAT WAT WAT WAT WAT WAT WAT WAT WAT WAT WAT WAT WAT WAT WAT WAT WAT 
WAT WAT WAT WAT WAT WAT WAT WAT WAT WAT WAT WAT WAT WAT WAT WAT WAT WAT WAT WAT 
WAT WAT WAT WAT WAT WAT WAT WAT WAT WAT WAT WAT WAT WAT WAT WAT WAT WAT WAT WAT 
WAT WAT WAT WAT WAT WAT WAT WAT WAT WAT WAT WAT WAT WAT WAT WAT WAT WAT WAT WAT 
WAT WAT WAT WAT WAT WAT WAT WAT WAT WAT WAT WAT WAT WAT WAT WAT WAT WAT WAT WAT 
WAT WAT WAT WAT WAT WAT WAT WAT WAT WAT WAT WAT WAT WAT WAT WAT WAT WAT WAT WAT 
WAT WAT WAT WAT WAT WAT WAT WAT WAT WAT WAT WAT WAT WAT WAT WAT WAT WAT WAT WAT 
WAT WAT WAT WAT WAT WAT WAT WAT WAT WAT WAT WAT WAT WAT WAT WAT WAT WAT WAT WAT 
WAT WAT WAT WAT WAT WAT WAT WAT WAT WAT WAT WAT WAT WAT WAT WAT WAT WAT WAT WAT 
WAT WAT WAT WAT WAT WAT WAT WAT WAT WAT WAT WAT WAT WAT WAT WAT WAT WAT WAT WAT 
WAT WAT WAT WAT WAT WAT WAT WAT WAT WAT WAT WAT WAT WAT WAT WAT WAT WAT WAT WAT 
WAT WAT WAT WAT WAT WAT WAT WAT WAT WAT WAT WAT WAT WAT WAT WAT WAT WAT WAT WAT 
WAT WAT WAT WAT WAT WAT WAT WAT WAT WAT WAT WAT WAT WAT WAT WAT WAT WAT WAT WAT 
WAT WAT WAT WAT WAT WAT WAT WAT WAT WAT WAT WAT WAT WAT WAT WAT WAT WAT WAT WAT 
WAT WAT WAT WAT WAT WAT WAT WAT WAT WAT WAT WAT WAT WAT WAT WAT WAT WAT WAT WAT 
WAT WAT WAT WAT WAT WAT WAT WAT WAT WAT WAT WAT WAT WAT WAT WAT WAT WAT WAT WAT 
WAT WAT WAT WAT WAT WAT WAT WAT WAT WAT WAT WAT WAT WAT WAT WAT WAT WAT WAT WAT 
WAT WAT WAT WAT WAT WAT WAT WAT WAT WAT WAT WAT WAT WAT WAT WAT WAT WAT WAT WAT 
WAT WAT WAT WAT WAT WAT WAT WAT WAT WAT WAT WAT WAT WAT WAT WAT WAT WAT WAT WAT 
WAT WAT WAT WAT WAT WAT WAT WAT WAT WAT WAT WAT WAT WAT WAT WAT WAT WAT WAT WAT 
WAT WAT WAT WAT WAT WAT WAT WAT WAT WAT WAT WAT WAT WAT WAT WAT WAT WAT WAT WAT 
WAT WAT WAT WAT WAT WAT WAT WAT WAT WAT WAT WAT WAT WAT WAT WAT WAT WAT WAT WAT 
WAT WAT WAT WAT WAT WAT WAT WAT WAT WAT WAT WAT WAT WAT WAT WAT WAT WAT WAT WAT 
WAT WAT WAT WAT WAT WAT WAT WAT WAT WAT 
%FLAG RESIDUE_POINTER                                                           
%FORMAT(10I8)                                                                   
       1      61      62      63      66      69      72      75      78      81
      84      87      90      93      96      99     102     105     108     111
     114     117     120     123     126     129     132     135     138     141
     144     147     150     153     156     159     162     165     168     171
     174     177     180     183     186     189     192     195     198     201
     204     207     210     213     216     219     222     225     228     231
     234     237     240     243     246     249     252     255     258     261
     264     267     270     273     276     279     282     285     288     291
     294     297     300     303     306     309     312     315     318     321
     324     327     330     333     336     339     342     345     348     351
     354     357     360     363     366     369     372     375     378     381
     384     387     390     393     396     399     402     405     408     411
     414     417     420     423     426     429     432     435     438     441
     444     447     450     453     456     459     462     465     468     471
     474     477     480     483     486     489     492     495     498     501
     504     507     510     513     516     519     522     525     528     531
     534     537     540     543     546     549     552     555     558     561
     564     567     570     573     576     579     582     585     588     591
     594     597     600     603     606     609     612     615     618     621
     624     627     630     633     636     639     642     645     648     651
     654     657     660     663     666     669     672     675     678     681
     684     687     690     693     696     699     702     705     708     711
     714     717     720     723     726     729     732     735     738     741
     744     747     750     753     756     759     762     765     768     771
     774     777     780     783     786     789     792     795     798     801
     804     807     810     813     816     819     822     825     828     831
     834     837     840     843     846     849     852     855     858     861
     864     867     870     873     876     879     882     885     888     891
     894     897     900     903     906     909     912     915     918     921
     924     927     930     933     936     939     942     945     948     951
     954     957     960     963     966     969     972     975     978     981
     984     987     990     993     996     999    1002    1005    1008    1011
    1014    1017    1020    1023    1026    1029    1032    1035    1038    1041
    1044    1047    1050    1053    1056    1059    1062    1065    1068    1071
    1074    1077    1080    1083    1086    1089    1092    1095    1098    1101
    1104    1107    1110    1113    1116    1119    1122    1125    1128    1131
    1134    1137    1140    1143    1146    1149    1152    1155    1158    1161
    1164    1167    1170    1173    1176    1179    1182    1185    1188    1191
    1194    1197    1200    1203    1206    1209    1212    1215    1218    1221
    1224    1227    1230    1233    1236    1239    1242    1245    1248    1251
    1254    1257    1260    1263    1266    1269    1272    1275    1278    1281
    1284    1287    1290    1293    1296    1299    1302    1305    1308    1311
    1314    1317    1320    1323    1326    1329    1332    1335    1338    1341
    1344    1347    1350    1353    1356    1359    1362    1365    1368    1371
    1374    1377    1380    1383    1386    1389    1392    1395    1398    1401
    1404    1407    1410    1413    1416    1419    1422    1425    1428    1431
    1434    1437    1440    1443    1446    1449    1452    1455    1458    1461
    1464    1467    1470    1473    1476    1479    1482    1485    1488    1491
    1494    1497    1500    1503    1506    1509    1512    1515    1518    1521
    1524    1527    1530    1533    1536    1539    1542    1545    1548    1551
    1554    1557    1560    1563    1566    1569    1572    1575    1578    1581
    1584    1587    1590    1593    1596    1599    1602    1605    1608    1611
    1614    1617    1620    1623    1626    1629    1632    1635    1638    1641
    1644    1647    1650    1653    1656    1659    1662    1665    1668    1671
    1674    1677    1680    1683    1686    1689    1692    1695    1698    1701
    1704    1707    1710    1713    1716    1719    1722    1725    1728    1731
    1734    1737    1740    1743    1746    1749    1752    1755    1758    1761
    1764    1767    1770    1773    1776    1779    1782    1785    1788    1791
    1794    1797    1800    1803    1806    1809    1812    1815    1818    1821
    1824    1827    1830    1833    1836    1839    1842    1845    1848    1851
    1854    1857    1860    1863    1866    1869    1872    1875    1878    1881
    1884    1887    1890    1893    1896    1899    1902    1905    1908    1911
    1914    1917    1920    1923    1926    1929    1932    1935    1938    1941
    1944    1947    1950    1953    1956    1959    1962    1965    1968    1971
    1974    1977    1980    1983    1986    1989    1992    1995    1998    2001
    2004    2007    2010    2013    2016    2019    2022    2025    2028    2031
    2034    2037    2040    2043    2046    2049    2052    2055    2058    2061
    2064    2067    2070    2073    2076    2079    2082    2085    2088    2091
    2094    2097    2100    2103    2106    2109    2112    2115    2118    2121
    2124    2127    2130    2133    2136    2139    2142    2145    2148    2151
    2154    2157    2160    2163    2166    2169    2172    2175    2178    2181
    2184    2187    2190    2193    2196    2199    2202    2205    2208    2211
    2214    2217    2220    2223    2226    2229    2232    2235    2238    2241
    2244    2247    2250    2253    2256    2259    2262    2265    2268    2271
    2274    2277    2280    2283    2286    2289    2292    2295    2298    2301
    2304    2307    2310    2313    2316    2319    2322    2325    2328    2331
    2334    2337    2340    2343    2346    2349    2352    2355    2358    2361
    2364    2367    2370    2373    2376    2379    2382    2385    2388    2391
    2394    2397    2400    2403    2406    2409    2412    2415    2418    2421
    2424    2427    2430    2433    2436    2439    2442    2445    2448    2451
    2454    2457    2460    2463    2466    2469    2472    2475    2478    2481
    2484    2487    2490    2493    2496    2499    2502    2505    2508    2511
    2514    2517    2520    2523    2526    2529    2532    2535    2538    2541
    2544    2547    2550    2553    2556    2559    2562    2565    2568    2571
    2574    2577    2580    2583    2586    2589    2592    2595    2598    2601
    2604    2607    2610    2613    2616    2619    2622    2625    2628    2631
    2634    2637    2640    2643    2646    2649    2652    2655    2658    2661
    2664    2667    2670    2673    2676    2679    2682    2685    2688    2691
    2694    2697    2700    2703    2706    2709    2712    2715    2718    2721
    2724    2727    2730    2733    2736    2739    2742    2745    2748    2751
    2754    2757    2760    2763    2766    2769    2772    2775    2778    2781
    2784    2787    2790    2793    2796    2799    2802    2805    2808    2811
    2814    2817    2820    2823    2826    2829    2832    2835    2838    2841
    2844    2847    2850    2853    2856    2859    2862    2865    2868    2871
    2874    2877    2880    2883    2886    2889    2892    2895    2898    2901
    2904    2907    2910    2913    2916    2919    2922    2925    2928    2931
    2934    2937    2940    2943    2946    2949    2952    2955    2958    2961
    2964    2967    2970    2973    2976    2979    2982    2985    2988    2991
    2994    2997    3000    3003    3006    3009    3012    3015    3018    3021
    3024    3027    3030    3033    3036    3039    3042    3045    3048    3051
    3054    3057    3060    3063    3066    3069    3072    3075    3078    3081
    3084    3087    3090    3093    3096    3099    3102    3105    3108    3111
    3114    3117    3120    3123    3126    3129    3132    3135    3138    3141
    3144    3147    3150    3153    3156    3159    3162    3165    3168    3171
    3174    3177    3180    3183    3186    3189    3192    3195    3198    3201
    3204    3207    3210    3213    3216    3219    3222    3225    3228    3231
    3234    3237    3240    3243    3246    3249    3252    3255    3258    3261
    3264    3267    3270    3273    3276    3279    3282    3285    3288    3291
    3294    3297    3300    3303    3306    3309    3312    3315    3318    3321
    3324    3327    3330    3333    3336    3339    3342    3345    3348    3351
    3354    3357    3360    3363    3366    3369    3372    3375    3378    3381
    3384    3387    3390    3393    3396    3399    3402    3405    3408    3411
    3414    3417    3420    3423    3426    3429    3432    3435    3438    3441
    3444    3447    3450    3453    3456    3459    3462    3465    3468    3471
    3474    3477    3480    3483    3486    3489    3492    3495    3498    3501
    3504    3507    3510    3513    3516    3519    3522    3525    3528    3531
    3534    3537    3540    3543    3546    3549    3552    3555    3558    3561
    3564    3567    3570    3573    3576    3579    3582    3585    3588    3591
    3594    3597    3600    3603    3606    3609    3612    3615    3618    3621
    3624    3627    3630    3633    3636    3639    3642    3645    3648    3651
    3654    3657    3660    3663    3666    3669    3672    3675    3678    3681
    3684    3687    3690    3693    3696    3699    3702    3705    3708    3711
    3714    3717    3720    3723    3726    3729    3732    3735    3738    3741
    3744    3747    3750    3753    3756    3759    3762    3765    3768    3771
    3774    3777    3780    3783    3786    3789    3792    3795    3798    3801
    3804    3807    3810    3813    3816    3819    3822    3825    3828    3831
    3834    3837    3840    3843    3846    3849    3852    3855    3858    3861
    3864    3867    3870    3873    3876    3879    3882    3885    3888    3891
    3894    3897    3900    3903    3906    3909    3912    3915    3918    3921
    3924    3927    3930    3933    3936    3939    3942    3945    3948    3951
    3954    3957    3960    3963    3966    3969    3972    3975    3978    3981
    3984    3987    3990    3993    3996    3999    4002    4005    4008    4011
    4014    4017    4020    4023    4026    4029    4032    4035    4038    4041
    4044    4047    4050    4053    4056    4059    4062    4065    4068    4071
    4074    4077    4080    4083    4086    4089    4092    4095    4098    4101
    4104    4107    4110    4113    4116    4119    4122    4125    4128    4131
    4134    4137    4140    4143    4146    4149    4152    4155    4158    4161
    4164    4167    4170    4173    4176    4179    4182    4185    4188    4191
    4194    4197    4200    4203    4206    4209    4212    4215    4218    4221
[truncated: 616,815 more chars]
