# Supplementary material for: Accuracy and Precision of Alchemical Relative Free Energy Predictions with and without Replica‐Exchange
Source: Adv Theory Simul. 2019 Nov 27;3(1):1900195. doi: 10.1002/adts.201900195 (PMC8427472; doi:10.1002/adts.201900195)
Supplement: Supplementary file 1 — Supporting Information [file ADTS-3-1900195-s001.gz › BRD4/ligand/l10-l11/build/complex.pdb]

ATOM      1  C8  L10     1      -1.162   0.299  -2.764  1.00  0.00
ATOM      2  C7  L10     1      -0.613   1.399  -2.075  1.00  0.00
ATOM      3  H30 L10     1      -1.217   1.877  -1.318  1.00  0.00
ATOM      4  H31 L10     1      -2.163  -0.037  -2.530  1.00  0.00
ATOM      5  C9  L10     1      -0.410  -0.364  -3.751  1.00  0.00
ATOM      6  H32 L10     1      -0.832  -1.209  -4.279  1.00  0.00
ATOM      7  C10 L10     1       0.894   0.075  -4.048  1.00  0.00
ATOM      8  H33 L10     1       1.476  -0.432  -4.805  1.00  0.00
ATOM      9  C11 L10     1       1.443   1.174  -3.359  1.00  0.00
ATOM     10  H34 L10     1       2.446   1.494  -3.602  1.00  0.00
ATOM     11  C6  L10     1       0.697   1.847  -2.369  1.00  0.00
ATOM     12  N5  L10     1       1.298   2.934  -1.715  1.00  0.00
ATOM     13  H29 L10     1       2.240   3.211  -1.975  1.00  0.00
ATOM     14  C4  L10     1       0.603   3.739  -0.713  1.00  0.00
ATOM     15  H23 L10     1      -0.417   3.905  -1.061  1.00  0.00
ATOM     16  C3  L10     1       1.261   5.118  -0.576  1.00  0.00
ATOM     17  H27 L10     1       1.359   5.598  -1.551  1.00  0.00
ATOM     18  H28 L10     1       2.278   4.981  -0.203  1.00  0.00
ATOM     19  C2  L10     1       0.483   6.058   0.383  1.00  0.00
ATOM     20  C1  L10     1       1.428   7.093   1.024  1.00  0.00
ATOM     21  H24 L10     1       1.986   7.638   0.262  1.00  0.00
ATOM     22  H25 L10     1       0.881   7.830   1.613  1.00  0.00
ATOM     23  H26 L10     1       2.151   6.613   1.685  1.00  0.00
ATOM     24  H22 L10     1      -0.219   6.596  -0.258  1.00  0.00
ATOM     25  N18 L10     1      -0.305   5.337   1.419  1.00  0.00
ATOM     26  C19 L10     1      -1.459   5.908   1.874  1.00  0.00
ATOM     27  C20 L10     1      -2.493   5.075   2.637  1.00  0.00
ATOM     28  H41 L10     1      -2.561   4.059   2.249  1.00  0.00
ATOM     29  H39 L10     1      -2.254   5.038   3.699  1.00  0.00
ATOM     30  H40 L10     1      -3.482   5.523   2.539  1.00  0.00
ATOM     31  O21 L10     1      -1.747   7.092   1.664  1.00  0.00
ATOM     32  C17 L10     1       0.080   3.990   1.734  1.00  0.00
ATOM     33  C16 L10     1       0.091   3.506   3.063  1.00  0.00
ATOM     34  C15 L10     1       0.479   2.181   3.336  1.00  0.00
ATOM     35  H37 L10     1       0.476   1.837   4.361  1.00  0.00
ATOM     36  H38 L10     1      -0.185   4.145   3.888  1.00  0.00
ATOM     37  C12 L10     1       0.522   3.145   0.690  1.00  0.00
ATOM     38  C13 L10     1       0.914   1.818   0.981  1.00  0.00
ATOM     39  H35 L10     1       1.246   1.170   0.184  1.00  0.00
ATOM     40  C14 L10     1       0.888   1.314   2.300  1.00  0.00
ATOM     41 C116 L10     1       1.294  -0.077   2.591  1.00  0.00
ATOM     42 C121 L10     1       2.375  -0.678   1.907  1.00  0.00
ATOM     43 C120 L10     1       2.763  -2.004   2.182  1.00  0.00
ATOM     44 H125 L10     1       3.595  -2.435   1.642  1.00  0.00
ATOM     45 H126 L10     1       2.925  -0.117   1.164  1.00  0.00
ATOM     46 C117 L10     1       0.608  -0.845   3.559  1.00  0.00
ATOM     47 H122 L10     1      -0.231  -0.420   4.091  1.00  0.00
ATOM     48 C118 L10     1       0.990  -2.172   3.839  1.00  0.00
ATOM     49 H123 L10     1       0.440  -2.735   4.581  1.00  0.00
ATOM     50 C119 L10     1       2.074  -2.758   3.154  1.00  0.00
ATOM     51 C191 L10     1       2.489  -4.192   3.458  1.00  0.00
ATOM     52 H197 L10     1       3.579  -4.221   3.497  1.00  0.00
ATOM     53 H198 L10     1       2.142  -4.485   4.450  1.00  0.00
ATOM     54 N210 L10     1       1.996  -5.155   2.440  1.00  0.00
ATOM     55 H209 L10     1       2.259  -4.762   1.549  1.00  0.00
ATOM     56 C192 L10     1       2.683  -6.470   2.543  1.00  0.00
ATOM     57 H199 L10     1       2.468  -6.919   3.513  1.00  0.00
ATOM     58 H200 L10     1       3.764  -6.328   2.498  1.00  0.00
ATOM     59 C193 L10     1       2.253  -7.427   1.415  1.00  0.00
ATOM     60 H201 L10     1       2.593  -7.042   0.453  1.00  0.00
ATOM     61 H202 L10     1       2.741  -8.393   1.545  1.00  0.00
ATOM     62 C194 L10     1       0.730  -7.609   1.394  1.00  0.00
ATOM     63 H203 L10     1       0.435  -8.237   0.553  1.00  0.00
ATOM     64 H204 L10     1       0.405  -8.127   2.297  1.00  0.00
ATOM     65 C195 L10     1       0.042  -6.239   1.302  1.00  0.00
ATOM     66 H205 L10     1       0.250  -5.786   0.332  1.00  0.00
ATOM     67 H206 L10     1      -1.040  -6.363   1.354  1.00  0.00
ATOM     68 C196 L10     1       0.514  -5.300   2.429  1.00  0.00
ATOM     69 H207 L10     1       0.178  -5.679   3.395  1.00  0.00
ATOM     70 H208 L10     1       0.038  -4.328   2.294  1.00  0.00
ATOM     71  T10 L10     1       1.417   7.105   1.040  1.00  0.00
ATOM     72  T11 L10     1       0.697   8.061   2.003  1.00  0.00
ATOM     73  T12 L10     1       1.406   8.741   2.474  1.00  0.00
ATOM     74  T13 L10     1      -0.046   8.671   1.487  1.00  0.00
ATOM     75  T14 L10     1       0.188   7.512   2.796  1.00  0.00
ATOM     76  T15 L10     1       1.926   7.683   0.267  1.00  0.00
ATOM     77  T16 L10     1       2.206   6.597   1.596  1.00  0.00
TER
ATOM     78  O   WAT     2      12.103  15.200  13.599  1.00  0.00
ATOM     79  H1  WAT     2      11.215  15.542  13.497  1.00  0.00
ATOM     80  H2  WAT     2      12.387  15.000  12.707  1.00  0.00
TER
ATOM     81  O   WAT     3      10.066  17.801  19.483  1.00  0.00
ATOM     82  H1  WAT     3      10.638  17.033  19.483  1.00  0.00
ATOM     83  H2  WAT     3      10.066  18.100  18.573  1.00  0.00
TER
ATOM     84  O   WAT     4      14.279  13.783  14.632  1.00  0.00
ATOM     85  H1  WAT     4      14.386  14.684  14.939  1.00  0.00
ATOM     86  H2  WAT     4      13.368  13.735  14.342  1.00  0.00
TER
ATOM     87  O   WAT     5      16.120  16.752  18.965  1.00  0.00
ATOM     88  H1  WAT     5      16.628  17.250  19.605  1.00  0.00
ATOM     89  H2  WAT     5      16.651  15.976  18.789  1.00  0.00
TER
ATOM     90  O   WAT     6      10.159  22.189  12.104  1.00  0.00
ATOM     91  H1  WAT     6       9.782  22.678  11.373  1.00  0.00
ATOM     92  H2  WAT     6      10.416  22.862  12.735  1.00  0.00
TER
ATOM     93  O   WAT     7      17.768  10.591  17.563  1.00  0.00
ATOM     94  H1  WAT     7      18.075  10.036  16.846  1.00  0.00
ATOM     95  H2  WAT     7      16.838  10.726  17.380  1.00  0.00
TER
ATOM     96  O   WAT     8      15.762  19.182  17.081  1.00  0.00
ATOM     97  H1  WAT     8      15.357  18.470  16.585  1.00  0.00
ATOM     98  H2  WAT     8      15.848  18.838  17.970  1.00  0.00
TER
ATOM     99  O   WAT     9      16.230  22.869  19.245  1.00  0.00
ATOM    100  H1  WAT     9      15.933  22.264  18.565  1.00  0.00
ATOM    101  H2  WAT     9      17.180  22.907  19.134  1.00  0.00
TER
ATOM    102  O   WAT    10      12.462  18.077  14.581  1.00  0.00
ATOM    103  H1  WAT    10      12.342  18.803  13.970  1.00  0.00
ATOM    104  H2  WAT    10      12.152  17.307  14.104  1.00  0.00
TER
ATOM    105  O   WAT    11      11.345  22.948  16.799  1.00  0.00
ATOM    106  H1  WAT    11      10.938  23.090  15.944  1.00  0.00
ATOM    107  H2  WAT    11      12.237  22.664  16.596  1.00  0.00
TER
ATOM    108  O   WAT    12      14.928  11.420  17.964  1.00  0.00
ATOM    109  H1  WAT    12      14.485  12.201  17.632  1.00  0.00
ATOM    110  H2  WAT    12      15.487  11.743  18.671  1.00  0.00
TER
ATOM    111  O   WAT    13      18.044  11.042  12.844  1.00  0.00
ATOM    112  H1  WAT    13      17.420  11.037  13.570  1.00  0.00
ATOM    113  H2  WAT    13      17.957  10.175  12.448  1.00  0.00
TER
ATOM    114  O   WAT    14      16.966  11.965  19.823  1.00  0.00
ATOM    115  H1  WAT    14      17.263  12.871  19.742  1.00  0.00
ATOM    116  H2  WAT    14      17.515  11.477  19.209  1.00  0.00
TER
ATOM    117  O   WAT    15      14.720  16.544  15.692  1.00  0.00
ATOM    118  H1  WAT    15      14.494  16.328  16.597  1.00  0.00
ATOM    119  H2  WAT    15      13.939  16.977  15.347  1.00  0.00
TER
ATOM    120  O   WAT    16       9.592  11.777  18.544  1.00  0.00
ATOM    121  H1  WAT    16       9.304  12.347  19.257  1.00  0.00
ATOM    122  H2  WAT    16      10.337  11.297  18.907  1.00  0.00
TER
ATOM    123  O   WAT    17       9.780  15.719   9.755  1.00  0.00
ATOM    124  H1  WAT    17       9.697  16.662   9.896  1.00  0.00
ATOM    125  H2  WAT    17       9.428  15.576   8.876  1.00  0.00
TER
ATOM    126  O   WAT    18      17.579  14.452  18.822  1.00  0.00
ATOM    127  H1  WAT    18      17.583  14.011  17.972  1.00  0.00
ATOM    128  H2  WAT    18      18.474  14.774  18.929  1.00  0.00
TER
ATOM    129  O   WAT    19      13.430  14.335  17.781  1.00  0.00
ATOM    130  H1  WAT    19      13.090  14.813  18.538  1.00  0.00
ATOM    131  H2  WAT    19      12.667  13.882  17.421  1.00  0.00
TER
ATOM    132  O   WAT    20      17.641  15.454  11.812  1.00  0.00
ATOM    133  H1  WAT    20      17.763  15.412  12.761  1.00  0.00
ATOM    134  H2  WAT    20      17.256  16.316  11.657  1.00  0.00
TER
ATOM    135  O   WAT    21      16.653  17.764  11.211  1.00  0.00
ATOM    136  H1  WAT    21      16.085  17.316  10.584  1.00  0.00
ATOM    137  H2  WAT    21      17.362  18.123  10.677  1.00  0.00
TER
ATOM    138  O   WAT    22      10.744  13.257  16.698  1.00  0.00
ATOM    139  H1  WAT    22      10.459  12.893  17.535  1.00  0.00
ATOM    140  H2  WAT    22      10.682  12.525  16.084  1.00  0.00
TER
ATOM    141  O   WAT    23      14.198  21.760  13.483  1.00  0.00
ATOM    142  H1  WAT    23      13.424  21.219  13.323  1.00  0.00
ATOM    143  H2  WAT    23      14.928  21.240  13.145  1.00  0.00
TER
ATOM    144  O   WAT    24      14.242  21.428  17.121  1.00  0.00
ATOM    145  H1  WAT    24      14.760  20.624  17.067  1.00  0.00
ATOM    146  H2  WAT    24      13.790  21.366  17.963  1.00  0.00
TER
ATOM    147  O   WAT    25      18.098  22.776  15.166  1.00  0.00
ATOM    148  H1  WAT    25      18.785  23.323  15.546  1.00  0.00
ATOM    149  H2  WAT    25      17.311  23.320  15.200  1.00  0.00
TER
ATOM    150  O   WAT    26      10.237  18.393  10.657  1.00  0.00
ATOM    151  H1  WAT    26      11.107  18.675  10.941  1.00  0.00
ATOM    152  H2  WAT    26       9.746  19.207  10.542  1.00  0.00
TER
ATOM    153  O   WAT    27      17.401  19.780  14.778  1.00  0.00
ATOM    154  H1  WAT    27      17.857  20.591  15.004  1.00  0.00
ATOM    155  H2  WAT    27      17.050  19.463  15.610  1.00  0.00
TER
ATOM    156  O   WAT    28      13.302  10.124  15.250  1.00  0.00
ATOM    157  H1  WAT    28      13.173  10.116  16.199  1.00  0.00
ATOM    158  H2  WAT    28      12.478  10.462  14.899  1.00  0.00
TER
ATOM    159  O   WAT    29      12.222  20.210  12.785  1.00  0.00
ATOM    160  H1  WAT    29      11.615  20.950  12.795  1.00  0.00
ATOM    161  H2  WAT    29      12.697  20.300  11.959  1.00  0.00
TER
ATOM    162  O   WAT    30      17.130  15.610  14.686  1.00  0.00
ATOM    163  H1  WAT    30      16.421  16.078  15.127  1.00  0.00
ATOM    164  H2  WAT    30      17.414  14.952  15.320  1.00  0.00
TER
ATOM    165  O   WAT    31      15.333  13.918  12.061  1.00  0.00
ATOM    166  H1  WAT    31      16.182  14.355  11.995  1.00  0.00
ATOM    167  H2  WAT    31      14.966  14.230  12.888  1.00  0.00
TER
ATOM    168  O   WAT    32      14.232  20.171  10.534  1.00  0.00
ATOM    169  H1  WAT    32      14.999  20.060  11.097  1.00  0.00
ATOM    170  H2  WAT    32      14.310  19.475   9.882  1.00  0.00
TER
ATOM    171  O   WAT    33      12.927  17.604  11.218  1.00  0.00
ATOM    172  H1  WAT    33      13.007  16.657  11.329  1.00  0.00
ATOM    173  H2  WAT    33      13.819  17.935  11.324  1.00  0.00
TER
ATOM    174  O   WAT    34      17.357  22.147  10.008  1.00  0.00
ATOM    175  H1  WAT    34      17.252  21.532  10.734  1.00  0.00
ATOM    176  H2  WAT    34      17.189  21.623   9.224  1.00  0.00
TER
ATOM    177  O   WAT    35      16.264  20.168  12.509  1.00  0.00
ATOM    178  H1  WAT    35      16.686  20.002  13.352  1.00  0.00
ATOM    179  H2  WAT    35      16.389  19.358  12.014  1.00  0.00
TER
ATOM    180  O   WAT    36      15.160  16.241   9.454  1.00  0.00
ATOM    181  H1  WAT    36      14.959  15.378   9.816  1.00  0.00
ATOM    182  H2  WAT    36      14.989  16.155   8.517  1.00  0.00
TER
ATOM    183  O   WAT    37      13.958  13.341   9.442  1.00  0.00
ATOM    184  H1  WAT    37      14.261  13.348   8.534  1.00  0.00
ATOM    185  H2  WAT    37      14.698  12.991   9.939  1.00  0.00
TER
ATOM    186  O   WAT    38      17.177  12.285  10.428  1.00  0.00
ATOM    187  H1  WAT    38      16.829  11.607   9.848  1.00  0.00
ATOM    188  H2  WAT    38      17.378  11.824  11.242  1.00  0.00
TER
ATOM    189  O   WAT    39      12.981  22.646  10.275  1.00  0.00
ATOM    190  H1  WAT    39      13.419  23.188  10.931  1.00  0.00
ATOM    191  H2  WAT    39      13.466  21.820  10.285  1.00  0.00
TER
ATOM    192  O   WAT    40      14.792  23.765  15.387  1.00  0.00
ATOM    193  H1  WAT    40      14.492  23.642  16.288  1.00  0.00
ATOM    194  H2  WAT    40      14.686  22.906  14.979  1.00  0.00
TER
ATOM    195  O   WAT    41      10.518  18.814  16.824  1.00  0.00
ATOM    196  H1  WAT    41       9.862  18.545  16.180  1.00  0.00
ATOM    197  H2  WAT    41      11.355  18.704  16.374  1.00  0.00
TER
ATOM    198  O   WAT    42       9.731  16.023  12.767  1.00  0.00
ATOM    199  H1  WAT    42       8.828  16.286  12.592  1.00  0.00
ATOM    200  H2  WAT    42      10.215  16.295  11.987  1.00  0.00
TER
ATOM    201  O   WAT    43      12.274  15.080  10.676  1.00  0.00
ATOM    202  H1  WAT    43      12.983  14.658  10.191  1.00  0.00
ATOM    203  H2  WAT    43      11.558  15.147  10.045  1.00  0.00
TER
ATOM    204  O   WAT    44      11.921  11.134   9.716  1.00  0.00
ATOM    205  H1  WAT    44      12.644  11.675  10.035  1.00  0.00
ATOM    206  H2  WAT    44      12.194  10.860   8.841  1.00  0.00
TER
ATOM    207  O   WAT    45      11.346  11.173  13.310  1.00  0.00
ATOM    208  H1  WAT    45      12.104  11.286  12.736  1.00  0.00
ATOM    209  H2  WAT    45      10.884  12.010  13.264  1.00  0.00
TER
ATOM    210  O   WAT    46      17.888  13.287  16.300  1.00  0.00
ATOM    211  H1  WAT    46      17.075  12.913  15.960  1.00  0.00
ATOM    212  H2  WAT    46      18.392  12.532  16.602  1.00  0.00
TER
ATOM    213  O   WAT    47      13.719  11.700  11.850  1.00  0.00
ATOM    214  H1  WAT    47      14.248  10.913  11.721  1.00  0.00
ATOM    215  H2  WAT    47      14.352  12.379  12.084  1.00  0.00
TER
ATOM    216  O   WAT    48      15.912  11.437  14.905  1.00  0.00
ATOM    217  H1  WAT    48      15.283  10.736  15.072  1.00  0.00
ATOM    218  H2  WAT    48      15.373  12.198  14.688  1.00  0.00
TER
ATOM    219  O   WAT    49      13.694  20.240   1.040  1.00  0.00
ATOM    220  H1  WAT    49      12.862  19.985   1.440  1.00  0.00
ATOM    221  H2  WAT    49      14.302  20.311   1.776  1.00  0.00
TER
ATOM    222  O   WAT    50      12.103  15.200  -5.176  1.00  0.00
ATOM    223  H1  WAT    50      11.215  15.542  -5.278  1.00  0.00
ATOM    224  H2  WAT    50      12.387  15.000  -6.068  1.00  0.00
TER
ATOM    225  O   WAT    51      10.066  17.801   0.708  1.00  0.00
ATOM    226  H1  WAT    51      10.638  17.033   0.709  1.00  0.00
ATOM    227  H2  WAT    51      10.066  18.100  -0.201  1.00  0.00
TER
ATOM    228  O   WAT    52      11.309  13.209   2.495  1.00  0.00
ATOM    229  H1  WAT    52      11.129  12.312   2.775  1.00  0.00
ATOM    230  H2  WAT    52      10.907  13.756   3.170  1.00  0.00
TER
ATOM    231  O   WAT    53      14.279  13.783  -4.142  1.00  0.00
ATOM    232  H1  WAT    53      14.386  14.684  -3.835  1.00  0.00
ATOM    233  H2  WAT    53      13.368  13.735  -4.432  1.00  0.00
TER
ATOM    234  O   WAT    54      11.927  15.705   1.103  1.00  0.00
ATOM    235  H1  WAT    54      12.608  15.969   1.722  1.00  0.00
ATOM    236  H2  WAT    54      11.612  14.865   1.437  1.00  0.00
TER
ATOM    237  O   WAT    55      16.120  16.752   0.191  1.00  0.00
ATOM    238  H1  WAT    55      16.628  17.250   0.831  1.00  0.00
ATOM    239  H2  WAT    55      16.651  15.976   0.015  1.00  0.00
TER
ATOM    240  O   WAT    56      14.403  11.392   4.457  1.00  0.00
ATOM    241  H1  WAT    56      14.405  11.909   3.652  1.00  0.00
ATOM    242  H2  WAT    56      13.574  10.915   4.434  1.00  0.00
TER
ATOM    243  O   WAT    57      15.654  21.031   2.634  1.00  0.00
ATOM    244  H1  WAT    57      15.321  21.658   3.276  1.00  0.00
ATOM    245  H2  WAT    57      15.830  21.558   1.854  1.00  0.00
TER
ATOM    246  O   WAT    58      14.085  13.103   2.464  1.00  0.00
ATOM    247  H1  WAT    58      14.427  13.947   2.169  1.00  0.00
ATOM    248  H2  WAT    58      13.147  13.251   2.581  1.00  0.00
TER
ATOM    249  O   WAT    59      14.866  22.999   4.449  1.00  0.00
ATOM    250  H1  WAT    59      15.483  23.675   4.168  1.00  0.00
ATOM    251  H2  WAT    59      14.005  23.408   4.358  1.00  0.00
TER
ATOM    252  O   WAT    60      10.159  22.189  -6.670  1.00  0.00
ATOM    253  H1  WAT    60       9.782  22.678  -7.402  1.00  0.00
ATOM    254  H2  WAT    60      10.416  22.862  -6.039  1.00  0.00
TER
ATOM    255  O   WAT    61      17.768  10.591  -1.212  1.00  0.00
ATOM    256  H1  WAT    61      18.075  10.036  -1.928  1.00  0.00
ATOM    257  H2  WAT    61      16.838  10.726  -1.394  1.00  0.00
TER
ATOM    258  O   WAT    62      15.762  19.182  -1.694  1.00  0.00
ATOM    259  H1  WAT    62      15.357  18.470  -2.189  1.00  0.00
ATOM    260  H2  WAT    62      15.848  18.838  -0.805  1.00  0.00
TER
ATOM    261  O   WAT    63      16.230  22.869   0.470  1.00  0.00
ATOM    262  H1  WAT    63      15.933  22.264  -0.209  1.00  0.00
ATOM    263  H2  WAT    63      17.180  22.907   0.359  1.00  0.00
TER
ATOM    264  O   WAT    64      14.474  15.957   2.086  1.00  0.00
ATOM    265  H1  WAT    64      15.026  16.066   1.312  1.00  0.00
ATOM    266  H2  WAT    64      14.989  16.331   2.802  1.00  0.00
TER
ATOM    267  O   WAT    65      15.322  22.607   7.121  1.00  0.00
ATOM    268  H1  WAT    65      14.424  22.831   7.368  1.00  0.00
ATOM    269  H2  WAT    65      15.347  22.731   6.172  1.00  0.00
TER
ATOM    270  O   WAT    66      14.149  19.479   5.697  1.00  0.00
ATOM    271  H1  WAT    66      14.009  20.351   6.066  1.00  0.00
ATOM    272  H2  WAT    66      13.267  19.136   5.552  1.00  0.00
TER
ATOM    273  O   WAT    67      12.462  18.077  -4.193  1.00  0.00
ATOM    274  H1  WAT    67      12.342  18.803  -4.805  1.00  0.00
ATOM    275  H2  WAT    67      12.152  17.307  -4.670  1.00  0.00
TER
ATOM    276  O   WAT    68      10.101  21.248   1.614  1.00  0.00
ATOM    277  H1  WAT    68      10.179  21.383   0.670  1.00  0.00
ATOM    278  H2  WAT    68      10.715  20.540   1.807  1.00  0.00
TER
ATOM    279  O   WAT    69      11.345  22.948  -1.975  1.00  0.00
ATOM    280  H1  WAT    69      10.938  23.090  -2.830  1.00  0.00
ATOM    281  H2  WAT    69      12.237  22.664  -2.178  1.00  0.00
TER
ATOM    282  O   WAT    70      10.156  22.290   4.153  1.00  0.00
ATOM    283  H1  WAT    70      10.320  21.820   3.335  1.00  0.00
ATOM    284  H2  WAT    70      10.622  21.782   4.818  1.00  0.00
TER
ATOM    285  O   WAT    71      14.928  11.420  -0.811  1.00  0.00
ATOM    286  H1  WAT    71      14.485  12.201  -1.142  1.00  0.00
ATOM    287  H2  WAT    71      15.487  11.743  -0.103  1.00  0.00
TER
ATOM    288  O   WAT    72      18.044  11.042  -5.930  1.00  0.00
ATOM    289  H1  WAT    72      17.420  11.037  -5.205  1.00  0.00
ATOM    290  H2  WAT    72      17.957  10.175  -6.326  1.00  0.00
TER
ATOM    291  O   WAT    73      16.966  11.965   1.048  1.00  0.00
ATOM    292  H1  WAT    73      17.263  12.871   0.968  1.00  0.00
ATOM    293  H2  WAT    73      17.515  11.477   0.434  1.00  0.00
TER
ATOM    294  O   WAT    74      14.720  16.544  -3.082  1.00  0.00
ATOM    295  H1  WAT    74      14.494  16.328  -2.178  1.00  0.00
ATOM    296  H2  WAT    74      13.939  16.977  -3.428  1.00  0.00
TER
ATOM    297  O   WAT    75      17.160  17.442   7.584  1.00  0.00
ATOM    298  H1  WAT    75      17.064  16.502   7.434  1.00  0.00
ATOM    299  H2  WAT    75      18.003  17.664   7.188  1.00  0.00
TER
ATOM    300  O   WAT    76      12.291  13.854   5.737  1.00  0.00
ATOM    301  H1  WAT    76      11.897  14.701   5.944  1.00  0.00
ATOM    302  H2  WAT    76      11.603  13.216   5.928  1.00  0.00
TER
ATOM    303  O   WAT    77       9.592  11.777  -0.230  1.00  0.00
ATOM    304  H1  WAT    77       9.304  12.347   0.483  1.00  0.00
ATOM    305  H2  WAT    77      10.337  11.297   0.133  1.00  0.00
TER
ATOM    306  O   WAT    78       9.780  15.719  -9.020  1.00  0.00
ATOM    307  H1  WAT    78       9.697  16.662  -8.878  1.00  0.00
ATOM    308  H2  WAT    78       9.428  15.576  -9.898  1.00  0.00
TER
ATOM    309  O   WAT    79      17.579  14.452   0.047  1.00  0.00
ATOM    310  H1  WAT    79      17.583  14.011  -0.802  1.00  0.00
ATOM    311  H2  WAT    79      18.474  14.774   0.154  1.00  0.00
TER
ATOM    312  O   WAT    80      13.430  14.335  -0.993  1.00  0.00
ATOM    313  H1  WAT    80      13.090  14.813  -0.237  1.00  0.00
ATOM    314  H2  WAT    80      12.667  13.882  -1.353  1.00  0.00
TER
ATOM    315  O   WAT    81      17.641  15.454  -6.962  1.00  0.00
ATOM    316  H1  WAT    81      17.763  15.412  -6.013  1.00  0.00
ATOM    317  H2  WAT    81      17.256  16.316  -7.117  1.00  0.00
TER
ATOM    318  O   WAT    82      16.653  17.764  -7.564  1.00  0.00
ATOM    319  H1  WAT    82      16.085  17.316  -8.190  1.00  0.00
ATOM    320  H2  WAT    82      17.362  18.123  -8.097  1.00  0.00
TER
ATOM    321  O   WAT    83      11.730  21.665   6.313  1.00  0.00
ATOM    322  H1  WAT    83      11.346  21.024   6.911  1.00  0.00
ATOM    323  H2  WAT    83      12.042  22.369   6.882  1.00  0.00
TER
ATOM    324  O   WAT    84      17.880  18.513   1.794  1.00  0.00
ATOM    325  H1  WAT    84      18.247  18.039   2.540  1.00  0.00
ATOM    326  H2  WAT    84      17.691  19.387   2.135  1.00  0.00
TER
ATOM    327  O   WAT    85      10.744  13.257  -2.077  1.00  0.00
ATOM    328  H1  WAT    85      10.459  12.893  -1.239  1.00  0.00
ATOM    329  H2  WAT    85      10.682  12.525  -2.690  1.00  0.00
TER
ATOM    330  O   WAT    86      15.670  17.554   4.112  1.00  0.00
ATOM    331  H1  WAT    86      15.366  18.433   4.337  1.00  0.00
ATOM    332  H2  WAT    86      16.625  17.614   4.148  1.00  0.00
TER
ATOM    333  O   WAT    87      14.198  21.760  -5.291  1.00  0.00
ATOM    334  H1  WAT    87      13.424  21.219  -5.451  1.00  0.00
ATOM    335  H2  WAT    87      14.928  21.240  -5.629  1.00  0.00
TER
ATOM    336  O   WAT    88      14.242  21.428  -1.653  1.00  0.00
ATOM    337  H1  WAT    88      14.760  20.624  -1.707  1.00  0.00
ATOM    338  H2  WAT    88      13.790  21.366  -0.811  1.00  0.00
TER
ATOM    339  O   WAT    89      11.726  18.394   5.259  1.00  0.00
ATOM    340  H1  WAT    89      11.368  19.059   5.847  1.00  0.00
ATOM    341  H2  WAT    89      11.432  17.562   5.631  1.00  0.00
TER
ATOM    342  O   WAT    90      14.928  18.852   8.143  1.00  0.00
ATOM    343  H1  WAT    90      14.628  18.998   7.246  1.00  0.00
ATOM    344  H2  WAT    90      15.699  18.293   8.051  1.00  0.00
TER
ATOM    345  O   WAT    91      18.098  22.776  -3.609  1.00  0.00
ATOM    346  H1  WAT    91      18.785  23.323  -3.228  1.00  0.00
ATOM    347  H2  WAT    91      17.311  23.320  -3.574  1.00  0.00
TER
ATOM    348  O   WAT    92      10.237  18.393  -8.117  1.00  0.00
ATOM    349  H1  WAT    92      11.107  18.675  -7.834  1.00  0.00
ATOM    350  H2  WAT    92       9.746  19.207  -8.232  1.00  0.00
TER
ATOM    351  O   WAT    93      17.401  19.780  -3.996  1.00  0.00
ATOM    352  H1  WAT    93      17.857  20.591  -3.770  1.00  0.00
ATOM    353  H2  WAT    93      17.050  19.463  -3.164  1.00  0.00
TER
ATOM    354  O   WAT    94      13.302  10.124  -3.524  1.00  0.00
ATOM    355  H1  WAT    94      13.173  10.116  -2.576  1.00  0.00
ATOM    356  H2  WAT    94      12.478  10.462  -3.875  1.00  0.00
TER
ATOM    357  O   WAT    95      10.301  11.883   5.937  1.00  0.00
ATOM    358  H1  WAT    95       9.587  12.083   6.542  1.00  0.00
ATOM    359  H2  WAT    95      10.721  11.107   6.308  1.00  0.00
TER
ATOM    360  O   WAT    96      12.222  20.210  -5.989  1.00  0.00
ATOM    361  H1  WAT    96      11.615  20.950  -5.979  1.00  0.00
ATOM    362  H2  WAT    96      12.697  20.300  -6.815  1.00  0.00
TER
ATOM    363  O   WAT    97      17.130  15.610  -4.089  1.00  0.00
ATOM    364  H1  WAT    97      16.421  16.078  -3.647  1.00  0.00
ATOM    365  H2  WAT    97      17.414  14.952  -3.454  1.00  0.00
TER
ATOM    366  O   WAT    98      15.333  13.918  -6.714  1.00  0.00
ATOM    367  H1  WAT    98      16.182  14.355  -6.780  1.00  0.00
ATOM    368  H2  WAT    98      14.966  14.230  -5.886  1.00  0.00
TER
ATOM    369  O   WAT    99      14.232  20.171  -8.240  1.00  0.00
ATOM    370  H1  WAT    99      14.999  20.060  -7.678  1.00  0.00
ATOM    371  H2  WAT    99      14.310  19.475  -8.892  1.00  0.00
TER
ATOM    372  O   WAT   100      12.927  17.604  -7.557  1.00  0.00
ATOM    373  H1  WAT   100      13.007  16.657  -7.445  1.00  0.00
ATOM    374  H2  WAT   100      13.819  17.935  -7.451  1.00  0.00
TER
ATOM    375  O   WAT   101      10.454  19.425   7.679  1.00  0.00
ATOM    376  H1  WAT   101      10.958  18.846   8.250  1.00  0.00
ATOM    377  H2  WAT   101       9.715  19.709   8.216  1.00  0.00
TER
ATOM    378  O   WAT   102      17.357  22.147  -8.767  1.00  0.00
ATOM    379  H1  WAT   102      17.252  21.532  -8.040  1.00  0.00
ATOM    380  H2  WAT   102      17.189  21.623  -9.550  1.00  0.00
TER
ATOM    381  O   WAT   103      17.508  20.832   7.212  1.00  0.00
ATOM    382  H1  WAT   103      16.743  21.401   7.128  1.00  0.00
ATOM    383  H2  WAT   103      17.690  20.540   6.319  1.00  0.00
TER
ATOM    384  O   WAT   104      12.486  17.568   8.574  1.00  0.00
ATOM    385  H1  WAT   104      12.527  17.270   9.482  1.00  0.00
ATOM    386  H2  WAT   104      13.341  17.969   8.415  1.00  0.00
TER
ATOM    387  O   WAT   105      16.264  20.168  -6.266  1.00  0.00
ATOM    388  H1  WAT   105      16.686  20.002  -5.423  1.00  0.00
ATOM    389  H2  WAT   105      16.389  19.358  -6.760  1.00  0.00
TER
ATOM    390  O   WAT   106      14.427  16.148   6.541  1.00  0.00
ATOM    391  H1  WAT   106      13.897  15.657   5.914  1.00  0.00
ATOM    392  H2  WAT   106      15.096  16.576   6.007  1.00  0.00
TER
ATOM    393  O   WAT   107      14.914  13.114   6.621  1.00  0.00
ATOM    394  H1  WAT   107      14.820  12.496   5.896  1.00  0.00
ATOM    395  H2  WAT   107      14.334  13.840   6.394  1.00  0.00
TER
ATOM    396  O   WAT   108      17.680  11.671   3.654  1.00  0.00
ATOM    397  H1  WAT   108      17.232  11.694   2.808  1.00  0.00
ATOM    398  H2  WAT   108      17.047  11.273   4.251  1.00  0.00
TER
ATOM    399  O   WAT   109      18.086  20.567   4.275  1.00  0.00
ATOM    400  H1  WAT   109      18.505  21.410   4.103  1.00  0.00
ATOM    401  H2  WAT   109      17.167  20.704   4.046  1.00  0.00
TER
ATOM    402  O   WAT   110      15.160  16.241  -9.320  1.00  0.00
ATOM    403  H1  WAT   110      14.959  15.378  -8.959  1.00  0.00
ATOM    404  H2  WAT   110      14.989  16.155 -10.258  1.00  0.00
TER
ATOM    405  O   WAT   111      17.190  14.840   6.916  1.00  0.00
ATOM    406  H1  WAT   111      17.780  14.532   7.604  1.00  0.00
ATOM    407  H2  WAT   111      16.372  14.368   7.072  1.00  0.00
TER
ATOM    408  O   WAT   112      13.958  13.341  -9.332  1.00  0.00
ATOM    409  H1  WAT   112      14.261  13.348 -10.240  1.00  0.00
ATOM    410  H2  WAT   112      14.698  12.991  -8.835  1.00  0.00
TER
ATOM    411  O   WAT   113      17.177  12.285  -8.347  1.00  0.00
ATOM    412  H1  WAT   113      16.829  11.607  -8.926  1.00  0.00
ATOM    413  H2  WAT   113      17.378  11.824  -7.532  1.00  0.00
TER
ATOM    414  O   WAT   114      12.981  22.646  -8.499  1.00  0.00
ATOM    415  H1  WAT   114      13.419  23.188  -7.843  1.00  0.00
ATOM    416  H2  WAT   114      13.466  21.820  -8.490  1.00  0.00
TER
ATOM    417  O   WAT   115      14.792  23.765  -3.387  1.00  0.00
ATOM    418  H1  WAT   115      14.492  23.642  -2.487  1.00  0.00
ATOM    419  H2  WAT   115      14.686  22.906  -3.795  1.00  0.00
TER
ATOM    420  O   WAT   116      10.518  18.814  -1.950  1.00  0.00
ATOM    421  H1  WAT   116       9.862  18.545  -2.594  1.00  0.00
ATOM    422  H2  WAT   116      11.355  18.704  -2.400  1.00  0.00
TER
ATOM    423  O   WAT   117      11.555  19.199   2.590  1.00  0.00
ATOM    424  H1  WAT   117      11.922  19.112   3.470  1.00  0.00
ATOM    425  H2  WAT   117      10.986  18.435   2.491  1.00  0.00
TER
ATOM    426  O   WAT   118      11.107  16.110   6.496  1.00  0.00
ATOM    427  H1  WAT   118      10.212  16.076   6.835  1.00  0.00
ATOM    428  H2  WAT   118      11.646  16.308   7.261  1.00  0.00
TER
ATOM    429  O   WAT   119       9.731  16.023  -6.008  1.00  0.00
ATOM    430  H1  WAT   119       8.828  16.286  -6.182  1.00  0.00
ATOM    431  H2  WAT   119      10.215  16.295  -6.788  1.00  0.00
TER
ATOM    432  O   WAT   120      12.274  15.080  -8.098  1.00  0.00
ATOM    433  H1  WAT   120      12.983  14.658  -8.583  1.00  0.00
ATOM    434  H2  WAT   120      11.558  15.147  -8.730  1.00  0.00
TER
ATOM    435  O   WAT   121      11.921  11.134  -9.058  1.00  0.00
ATOM    436  H1  WAT   121      12.644  11.675  -8.740  1.00  0.00
ATOM    437  H2  WAT   121      12.194  10.860  -9.934  1.00  0.00
TER
ATOM    438  O   WAT   122      11.611  10.385   0.844  1.00  0.00
ATOM    439  H1  WAT   122      12.258   9.834   0.404  1.00  0.00
ATOM    440  H2  WAT   122      12.031  10.639   1.666  1.00  0.00
TER
ATOM    441  O   WAT   123      11.364  10.540   3.587  1.00  0.00
ATOM    442  H1  WAT   123      11.015  10.996   4.353  1.00  0.00
ATOM    443  H2  WAT   123      11.033   9.646   3.669  1.00  0.00
TER
ATOM    444  O   WAT   124      12.036  10.068   6.862  1.00  0.00
ATOM    445  H1  WAT   124      12.584   9.887   6.099  1.00  0.00
ATOM    446  H2  WAT   124      12.101   9.277   7.398  1.00  0.00
TER
ATOM    447  O   WAT   125      11.346  11.173  -5.464  1.00  0.00
ATOM    448  H1  WAT   125      12.104  11.286  -6.038  1.00  0.00
ATOM    449  H2  WAT   125      10.884  12.010  -5.510  1.00  0.00
TER
ATOM    450  O   WAT   126      17.888  13.287  -2.474  1.00  0.00
ATOM    451  H1  WAT   126      17.075  12.913  -2.815  1.00  0.00
ATOM    452  H2  WAT   126      18.392  12.532  -2.172  1.00  0.00
TER
ATOM    453  O   WAT   127      13.719  11.700  -6.924  1.00  0.00
ATOM    454  H1  WAT   127      14.248  10.913  -7.053  1.00  0.00
ATOM    455  H2  WAT   127      14.352  12.379  -6.691  1.00  0.00
TER
ATOM    456  O   WAT   128      15.912  11.437  -3.870  1.00  0.00
ATOM    457  H1  WAT   128      15.283  10.736  -3.703  1.00  0.00
ATOM    458  H2  WAT   128      15.373  12.198  -4.086  1.00  0.00
TER
ATOM    459  O   WAT   129      16.038  10.716   8.566  1.00  0.00
ATOM    460  H1  WAT   129      15.756  11.219   7.802  1.00  0.00
ATOM    461  H2  WAT   129      16.420   9.918   8.200  1.00  0.00
TER
ATOM    462  O   WAT   130      13.694  20.240 -17.734  1.00  0.00
ATOM    463  H1  WAT   130      12.862  19.985 -17.335  1.00  0.00
ATOM    464  H2  WAT   130      14.302  20.311 -16.999  1.00  0.00
TER
ATOM    465  O   WAT   131      10.066  17.801 -18.066  1.00  0.00
ATOM    466  H1  WAT   131      10.638  17.033 -18.066  1.00  0.00
ATOM    467  H2  WAT   131      10.066  18.100 -18.975  1.00  0.00
TER
ATOM    468  O   WAT   132      11.309  13.209 -16.279  1.00  0.00
ATOM    469  H1  WAT   132      11.129  12.312 -15.999  1.00  0.00
ATOM    470  H2  WAT   132      10.907  13.756 -15.605  1.00  0.00
TER
ATOM    471  O   WAT   133      11.927  15.705 -17.671  1.00  0.00
ATOM    472  H1  WAT   133      12.608  15.969 -17.052  1.00  0.00
ATOM    473  H2  WAT   133      11.612  14.865 -17.337  1.00  0.00
TER
ATOM    474  O   WAT   134      16.120  16.752 -18.584  1.00  0.00
ATOM    475  H1  WAT   134      16.628  17.250 -17.943  1.00  0.00
ATOM    476  H2  WAT   134      16.651  15.976 -18.760  1.00  0.00
TER
ATOM    477  O   WAT   135      14.403  11.392 -14.317  1.00  0.00
ATOM    478  H1  WAT   135      14.405  11.909 -15.123  1.00  0.00
ATOM    479  H2  WAT   135      13.574  10.915 -14.340  1.00  0.00
TER
ATOM    480  O   WAT   136      15.654  21.031 -16.140  1.00  0.00
ATOM    481  H1  WAT   136      15.321  21.658 -15.498  1.00  0.00
ATOM    482  H2  WAT   136      15.830  21.558 -16.920  1.00  0.00
TER
ATOM    483  O   WAT   137      14.085  13.103 -16.310  1.00  0.00
ATOM    484  H1  WAT   137      14.427  13.947 -16.605  1.00  0.00
ATOM    485  H2  WAT   137      13.147  13.251 -16.194  1.00  0.00
TER
ATOM    486  O   WAT   138      14.866  22.999 -14.325  1.00  0.00
ATOM    487  H1  WAT   138      15.483  23.675 -14.607  1.00  0.00
ATOM    488  H2  WAT   138      14.005  23.408 -14.416  1.00  0.00
TER
ATOM    489  O   WAT   139      16.230  22.869 -18.304  1.00  0.00
ATOM    490  H1  WAT   139      15.933  22.264 -18.983  1.00  0.00
ATOM    491  H2  WAT   139      17.180  22.907 -18.415  1.00  0.00
TER
ATOM    492  O   WAT   140      14.474  15.957 -16.688  1.00  0.00
ATOM    493  H1  WAT   140      15.026  16.066 -17.463  1.00  0.00
ATOM    494  H2  WAT   140      14.989  16.331 -15.972  1.00  0.00
TER
ATOM    495  O   WAT   141      15.322  22.607 -11.653  1.00  0.00
ATOM    496  H1  WAT   141      14.424  22.831 -11.406  1.00  0.00
ATOM    497  H2  WAT   141      15.347  22.731 -12.602  1.00  0.00
TER
ATOM    498  O   WAT   142      14.149  19.479 -13.077  1.00  0.00
ATOM    499  H1  WAT   142      14.009  20.351 -12.709  1.00  0.00
ATOM    500  H2  WAT   142      13.267  19.136 -13.223  1.00  0.00
TER
ATOM    501  O   WAT   143      10.101  21.248 -17.160  1.00  0.00
ATOM    502  H1  WAT   143      10.179  21.383 -18.105  1.00  0.00
ATOM    503  H2  WAT   143      10.715  20.540 -16.968  1.00  0.00
TER
ATOM    504  O   WAT   144      10.156  22.290 -14.621  1.00  0.00
ATOM    505  H1  WAT   144      10.320  21.820 -15.439  1.00  0.00
ATOM    506  H2  WAT   144      10.622  21.782 -13.956  1.00  0.00
TER
ATOM    507  O   WAT   145      14.928  11.420 -19.585  1.00  0.00
ATOM    508  H1  WAT   145      14.485  12.201 -19.916  1.00  0.00
ATOM    509  H2  WAT   145      15.487  11.743 -18.878  1.00  0.00
TER
ATOM    510  O   WAT   146      16.966  11.965 -17.726  1.00  0.00
ATOM    511  H1  WAT   146      17.263  12.871 -17.807  1.00  0.00
ATOM    512  H2  WAT   146      17.515  11.477 -18.340  1.00  0.00
TER
ATOM    513  O   WAT   147      17.160  17.442 -11.191  1.00  0.00
ATOM    514  H1  WAT   147      17.064  16.502 -11.341  1.00  0.00
ATOM    515  H2  WAT   147      18.003  17.664 -11.586  1.00  0.00
TER
ATOM    516  O   WAT   148      12.291  13.854 -13.037  1.00  0.00
ATOM    517  H1  WAT   148      11.897  14.701 -12.830  1.00  0.00
ATOM    518  H2  WAT   148      11.603  13.216 -12.846  1.00  0.00
TER
ATOM    519  O   WAT   149       9.592  11.777 -19.004  1.00  0.00
ATOM    520  H1  WAT   149       9.304  12.347 -18.292  1.00  0.00
ATOM    521  H2  WAT   149      10.337  11.297 -18.641  1.00  0.00
TER
ATOM    522  O   WAT   150      17.579  14.452 -18.727  1.00  0.00
ATOM    523  H1  WAT   150      17.583  14.011 -19.577  1.00  0.00
ATOM    524  H2  WAT   150      18.474  14.774 -18.620  1.00  0.00
TER
ATOM    525  O   WAT   151      13.430  14.335 -19.768  1.00  0.00
ATOM    526  H1  WAT   151      13.090  14.813 -19.011  1.00  0.00
ATOM    527  H2  WAT   151      12.667  13.882 -20.128  1.00  0.00
TER
ATOM    528  O   WAT   152      11.730  21.665 -12.461  1.00  0.00
ATOM    529  H1  WAT   152      11.346  21.024 -11.863  1.00  0.00
ATOM    530  H2  WAT   152      12.042  22.369 -11.892  1.00  0.00
TER
ATOM    531  O   WAT   153      17.880  18.513 -16.980  1.00  0.00
ATOM    532  H1  WAT   153      18.247  18.039 -16.234  1.00  0.00
ATOM    533  H2  WAT   153      17.691  19.387 -16.640  1.00  0.00
TER
ATOM    534  O   WAT   154      15.670  17.554 -14.662  1.00  0.00
ATOM    535  H1  WAT   154      15.366  18.433 -14.437  1.00  0.00
ATOM    536  H2  WAT   154      16.625  17.614 -14.626  1.00  0.00
TER
ATOM    537  O   WAT   155      11.726  18.394 -13.515  1.00  0.00
ATOM    538  H1  WAT   155      11.368  19.059 -12.928  1.00  0.00
ATOM    539  H2  WAT   155      11.432  17.562 -13.144  1.00  0.00
TER
ATOM    540  O   WAT   156      14.928  18.852 -10.631  1.00  0.00
ATOM    541  H1  WAT   156      14.628  18.998 -11.528  1.00  0.00
ATOM    542  H2  WAT   156      15.699  18.293 -10.724  1.00  0.00
TER
ATOM    543  O   WAT   157      10.301  11.883 -12.838  1.00  0.00
ATOM    544  H1  WAT   157       9.587  12.083 -12.232  1.00  0.00
ATOM    545  H2  WAT   157      10.721  11.107 -12.466  1.00  0.00
TER
ATOM    546  O   WAT   158      10.454  19.425 -11.096  1.00  0.00
ATOM    547  H1  WAT   158      10.958  18.846 -10.524  1.00  0.00
ATOM    548  H2  WAT   158       9.715  19.709 -10.558  1.00  0.00
TER
ATOM    549  O   WAT   159      17.508  20.832 -11.562  1.00  0.00
ATOM    550  H1  WAT   159      16.743  21.401 -11.646  1.00  0.00
ATOM    551  H2  WAT   159      17.690  20.540 -12.455  1.00  0.00
TER
ATOM    552  O   WAT   160      12.486  17.568 -10.201  1.00  0.00
ATOM    553  H1  WAT   160      12.527  17.270  -9.292  1.00  0.00
ATOM    554  H2  WAT   160      13.341  17.969 -10.360  1.00  0.00
TER
ATOM    555  O   WAT   161      14.427  16.148 -12.233  1.00  0.00
ATOM    556  H1  WAT   161      13.897  15.657 -12.861  1.00  0.00
ATOM    557  H2  WAT   161      15.096  16.576 -12.767  1.00  0.00
TER
ATOM    558  O   WAT   162      14.914  13.114 -12.153  1.00  0.00
ATOM    559  H1  WAT   162      14.820  12.496 -12.878  1.00  0.00
ATOM    560  H2  WAT   162      14.334  13.840 -12.380  1.00  0.00
TER
ATOM    561  O   WAT   163      17.680  11.671 -15.121  1.00  0.00
ATOM    562  H1  WAT   163      17.232  11.694 -15.966  1.00  0.00
ATOM    563  H2  WAT   163      17.047  11.273 -14.524  1.00  0.00
TER
ATOM    564  O   WAT   164      18.086  20.567 -14.499  1.00  0.00
ATOM    565  H1  WAT   164      18.505  21.410 -14.672  1.00  0.00
ATOM    566  H2  WAT   164      17.167  20.704 -14.729  1.00  0.00
TER
ATOM    567  O   WAT   165      17.190  14.840 -11.858  1.00  0.00
ATOM    568  H1  WAT   165      17.780  14.532 -11.170  1.00  0.00
ATOM    569  H2  WAT   165      16.372  14.368 -11.702  1.00  0.00
TER
ATOM    570  O   WAT   166      11.555  19.199 -16.184  1.00  0.00
ATOM    571  H1  WAT   166      11.922  19.112 -15.305  1.00  0.00
ATOM    572  H2  WAT   166      10.986  18.435 -16.283  1.00  0.00
TER
ATOM    573  O   WAT   167      11.107  16.110 -12.278  1.00  0.00
ATOM    574  H1  WAT   167      10.212  16.076 -11.939  1.00  0.00
ATOM    575  H2  WAT   167      11.646  16.308 -11.513  1.00  0.00
TER
ATOM    576  O   WAT   168      11.611  10.385 -17.930  1.00  0.00
ATOM    577  H1  WAT   168      12.258   9.834 -18.370  1.00  0.00
ATOM    578  H2  WAT   168      12.031  10.639 -17.108  1.00  0.00
TER
ATOM    579  O   WAT   169      11.364  10.540 -15.187  1.00  0.00
ATOM    580  H1  WAT   169      11.015  10.996 -14.422  1.00  0.00
ATOM    581  H2  WAT   169      11.033   9.646 -15.105  1.00  0.00
TER
ATOM    582  O   WAT   170      12.036  10.068 -11.912  1.00  0.00
ATOM    583  H1  WAT   170      12.584   9.887 -12.676  1.00  0.00
ATOM    584  H2  WAT   170      12.101   9.277 -11.377  1.00  0.00
TER
ATOM    585  O   WAT   171      16.038  10.716 -10.209  1.00  0.00
ATOM    586  H1  WAT   171      15.756  11.219 -10.973  1.00  0.00
ATOM    587  H2  WAT   171      16.420   9.918 -10.575  1.00  0.00
TER
ATOM    588  O   WAT   172      13.674   5.500  20.010  1.00  0.00
ATOM    589  H1  WAT   172      13.977   4.609  19.831  1.00  0.00
ATOM    590  H2  WAT   172      14.418   6.057  19.782  1.00  0.00
TER
ATOM    591  O   WAT   173      12.103  -3.574  13.599  1.00  0.00
ATOM    592  H1  WAT   173      11.215  -3.233  13.497  1.00  0.00
ATOM    593  H2  WAT   173      12.387  -3.774  12.707  1.00  0.00
TER
ATOM    594  O   WAT   174      10.066  -0.974  19.483  1.00  0.00
ATOM    595  H1  WAT   174      10.638  -1.741  19.483  1.00  0.00
ATOM    596  H2  WAT   174      10.066  -0.675  18.573  1.00  0.00
TER
ATOM    597  O   WAT   175      14.279  -4.991  14.632  1.00  0.00
ATOM    598  H1  WAT   175      14.386  -4.091  14.939  1.00  0.00
ATOM    599  H2  WAT   175      13.368  -5.039  14.342  1.00  0.00
TER
ATOM    600  O   WAT   176      16.120  -2.022  18.965  1.00  0.00
ATOM    601  H1  WAT   176      16.628  -1.524  19.605  1.00  0.00
ATOM    602  H2  WAT   176      16.651  -2.799  18.789  1.00  0.00
TER
ATOM    603  O   WAT   177      10.159   3.415  12.104  1.00  0.00
ATOM    604  H1  WAT   177       9.782   3.904  11.373  1.00  0.00
ATOM    605  H2  WAT   177      10.416   4.088  12.735  1.00  0.00
TER
ATOM    606  O   WAT   178      17.768  -8.183  17.563  1.00  0.00
ATOM    607  H1  WAT   178      18.075  -8.739  16.846  1.00  0.00
ATOM    608  H2  WAT   178      16.838  -8.049  17.380  1.00  0.00
TER
ATOM    609  O   WAT   179      15.762   0.408  17.081  1.00  0.00
ATOM    610  H1  WAT   179      15.357  -0.304  16.585  1.00  0.00
ATOM    611  H2  WAT   179      15.848   0.063  17.970  1.00  0.00
TER
ATOM    612  O   WAT   180      16.230   4.095  19.245  1.00  0.00
ATOM    613  H1  WAT   180      15.933   3.489  18.565  1.00  0.00
ATOM    614  H2  WAT   180      17.180   4.133  19.134  1.00  0.00
TER
ATOM    615  O   WAT   181      12.462  -0.697  14.581  1.00  0.00
ATOM    616  H1  WAT   181      12.342   0.029  13.970  1.00  0.00
ATOM    617  H2  WAT   181      12.152  -1.467  14.104  1.00  0.00
TER
ATOM    618  O   WAT   182      11.345   4.174  16.799  1.00  0.00
ATOM    619  H1  WAT   182      10.938   4.316  15.944  1.00  0.00
ATOM    620  H2  WAT   182      12.237   3.890  16.596  1.00  0.00
TER
ATOM    621  O   WAT   183      15.617   8.389  14.911  1.00  0.00
ATOM    622  H1  WAT   183      15.442   7.472  14.698  1.00  0.00
ATOM    623  H2  WAT   183      14.763   8.747  15.151  1.00  0.00
TER
ATOM    624  O   WAT   184      14.928  -7.354  17.964  1.00  0.00
ATOM    625  H1  WAT   184      14.485  -6.573  17.632  1.00  0.00
ATOM    626  H2  WAT   184      15.487  -7.031  18.671  1.00  0.00
TER
ATOM    627  O   WAT   185      18.044  -7.733  12.844  1.00  0.00
ATOM    628  H1  WAT   185      17.420  -7.737  13.570  1.00  0.00
ATOM    629  H2  WAT   185      17.957  -8.600  12.448  1.00  0.00
TER
ATOM    630  O   WAT   186      16.966  -6.809  19.823  1.00  0.00
ATOM    631  H1  WAT   186      17.263  -5.903  19.742  1.00  0.00
ATOM    632  H2  WAT   186      17.515  -7.297  19.209  1.00  0.00
TER
ATOM    633  O   WAT   187      14.720  -2.231  15.692  1.00  0.00
ATOM    634  H1  WAT   187      14.494  -2.447  16.597  1.00  0.00
ATOM    635  H2  WAT   187      13.939  -1.798  15.347  1.00  0.00
TER
ATOM    636  O   WAT   188       9.592  -6.998  18.544  1.00  0.00
ATOM    637  H1  WAT   188       9.304  -6.427  19.257  1.00  0.00
ATOM    638  H2  WAT   188      10.337  -7.477  18.907  1.00  0.00
TER
ATOM    639  O   WAT   189       9.780  -3.056   9.755  1.00  0.00
ATOM    640  H1  WAT   189       9.697  -2.113   9.896  1.00  0.00
ATOM    641  H2  WAT   189       9.428  -3.198   8.876  1.00  0.00
TER
ATOM    642  O   WAT   190      17.579  -4.322  18.822  1.00  0.00
ATOM    643  H1  WAT   190      17.583  -4.763  17.972  1.00  0.00
ATOM    644  H2  WAT   190      18.474  -4.000  18.929  1.00  0.00
TER
ATOM    645  O   WAT   191      13.430  -4.439  17.781  1.00  0.00
ATOM    646  H1  WAT   191      13.090  -3.962  18.538  1.00  0.00
ATOM    647  H2  WAT   191      12.667  -4.893  17.421  1.00  0.00
TER
ATOM    648  O   WAT   192      17.641  -3.321  11.812  1.00  0.00
ATOM    649  H1  WAT   192      17.763  -3.362  12.761  1.00  0.00
ATOM    650  H2  WAT   192      17.256  -2.458  11.657  1.00  0.00
TER
ATOM    651  O   WAT   193      16.653  -1.011  11.211  1.00  0.00
ATOM    652  H1  WAT   193      16.085  -1.459  10.584  1.00  0.00
ATOM    653  H2  WAT   193      17.362  -0.651  10.677  1.00  0.00
TER
ATOM    654  O   WAT   194      10.744  -5.517  16.698  1.00  0.00
ATOM    655  H1  WAT   194      10.459  -5.882  17.535  1.00  0.00
ATOM    656  H2  WAT   194      10.682  -6.249  16.084  1.00  0.00
TER
ATOM    657  O   WAT   195      14.198   2.985  13.483  1.00  0.00
ATOM    658  H1  WAT   195      13.424   2.445  13.323  1.00  0.00
ATOM    659  H2  WAT   195      14.928   2.466  13.145  1.00  0.00
TER
ATOM    660  O   WAT   196      14.242   2.653  17.121  1.00  0.00
ATOM    661  H1  WAT   196      14.760   1.850  17.067  1.00  0.00
ATOM    662  H2  WAT   196      13.790   2.591  17.963  1.00  0.00
TER
ATOM    663  O   WAT   197      18.098   4.001  15.166  1.00  0.00
ATOM    664  H1  WAT   197      18.785   4.548  15.546  1.00  0.00
ATOM    665  H2  WAT   197      17.311   4.545  15.200  1.00  0.00
TER
ATOM    666  O   WAT   198      10.237  -0.381  10.657  1.00  0.00
ATOM    667  H1  WAT   198      11.107  -0.099  10.941  1.00  0.00
ATOM    668  H2  WAT   198       9.746   0.432  10.542  1.00  0.00
TER
ATOM    669  O   WAT   199      17.401   1.006  14.778  1.00  0.00
ATOM    670  H1  WAT   199      17.857   1.816  15.004  1.00  0.00
ATOM    671  H2  WAT   199      17.050   0.688  15.610  1.00  0.00
TER
ATOM    672  O   WAT   200      13.302  -8.650  15.250  1.00  0.00
ATOM    673  H1  WAT   200      13.173  -8.659  16.199  1.00  0.00
ATOM    674  H2  WAT   200      12.478  -8.312  14.899  1.00  0.00
TER
ATOM    675  O   WAT   201      10.604   8.831  11.223  1.00  0.00
ATOM    676  H1  WAT   201      10.964   9.430  10.569  1.00  0.00
ATOM    677  H2  WAT   201      10.464   9.377  11.997  1.00  0.00
TER
ATOM    678  O   WAT   202      16.621   6.214  12.041  1.00  0.00
ATOM    679  H1  WAT   202      16.612   6.947  11.425  1.00  0.00
ATOM    680  H2  WAT   202      15.701   5.968  12.133  1.00  0.00
TER
ATOM    681  O   WAT   203      12.222   1.436  12.785  1.00  0.00
ATOM    682  H1  WAT   203      11.615   2.176  12.795  1.00  0.00
ATOM    683  H2  WAT   203      12.697   1.526  11.959  1.00  0.00
TER
ATOM    684  O   WAT   204      17.130  -3.165  14.686  1.00  0.00
ATOM    685  H1  WAT   204      16.421  -2.696  15.127  1.00  0.00
ATOM    686  H2  WAT   204      17.414  -3.823  15.320  1.00  0.00
TER
ATOM    687  O   WAT   205      18.249   8.796  15.398  1.00  0.00
ATOM    688  H1  WAT   205      18.503   8.758  14.476  1.00  0.00
ATOM    689  H2  WAT   205      17.300   8.669  15.391  1.00  0.00
TER
ATOM    690  O   WAT   206      15.333  -4.856  12.061  1.00  0.00
ATOM    691  H1  WAT   206      16.182  -4.419  11.995  1.00  0.00
ATOM    692  H2  WAT   206      14.966  -4.544  12.888  1.00  0.00
TER
ATOM    693  O   WAT   207      14.232   1.397  10.534  1.00  0.00
ATOM    694  H1  WAT   207      14.999   1.285  11.097  1.00  0.00
ATOM    695  H2  WAT   207      14.310   0.701   9.882  1.00  0.00
TER
ATOM    696  O   WAT   208      12.927  -1.170  11.218  1.00  0.00
ATOM    697  H1  WAT   208      13.007  -2.118  11.329  1.00  0.00
ATOM    698  H2  WAT   208      13.819  -0.840  11.324  1.00  0.00
TER
ATOM    699  O   WAT   209      13.729   8.979  18.321  1.00  0.00
ATOM    700  H1  WAT   209      14.465   8.431  18.592  1.00  0.00
ATOM    701  H2  WAT   209      14.113   9.845  18.182  1.00  0.00
TER
ATOM    702  O   WAT   210      10.613   5.046  14.195  1.00  0.00
ATOM    703  H1  WAT   210       9.687   5.289  14.186  1.00  0.00
ATOM    704  H2  WAT   210      11.079   5.874  14.074  1.00  0.00
TER
ATOM    705  O   WAT   211      16.839   8.152  10.144  1.00  0.00
ATOM    706  H1  WAT   211      17.632   8.441   9.692  1.00  0.00
ATOM    707  H2  WAT   211      16.319   7.721   9.465  1.00  0.00
TER
ATOM    708  O   WAT   212      17.357   3.372  10.008  1.00  0.00
ATOM    709  H1  WAT   212      17.252   2.758  10.734  1.00  0.00
ATOM    710  H2  WAT   212      17.189   2.849   9.224  1.00  0.00
TER
ATOM    711  O   WAT   213      16.264   1.394  12.509  1.00  0.00
ATOM    712  H1  WAT   213      16.686   1.228  13.352  1.00  0.00
ATOM    713  H2  WAT   213      16.389   0.584  12.014  1.00  0.00
TER
ATOM    714  O   WAT   214      15.160  -2.533   9.454  1.00  0.00
ATOM    715  H1  WAT   214      14.959  -3.396   9.816  1.00  0.00
ATOM    716  H2  WAT   214      14.989  -2.620   8.517  1.00  0.00
TER
ATOM    717  O   WAT   215      13.958  -5.433   9.442  1.00  0.00
ATOM    718  H1  WAT   215      14.261  -5.426   8.534  1.00  0.00
ATOM    719  H2  WAT   215      14.698  -5.783   9.939  1.00  0.00
TER
ATOM    720  O   WAT   216      17.177  -6.490  10.428  1.00  0.00
ATOM    721  H1  WAT   216      16.829  -7.167   9.848  1.00  0.00
ATOM    722  H2  WAT   216      17.378  -6.951  11.242  1.00  0.00
TER
ATOM    723  O   WAT   217      12.981   3.871  10.275  1.00  0.00
ATOM    724  H1  WAT   217      13.419   4.414  10.931  1.00  0.00
ATOM    725  H2  WAT   217      13.466   3.046  10.285  1.00  0.00
TER
ATOM    726  O   WAT   218      10.196   6.660  17.727  1.00  0.00
ATOM    727  H1  WAT   218      10.526   5.792  17.495  1.00  0.00
ATOM    728  H2  WAT   218      10.625   6.866  18.558  1.00  0.00
TER
ATOM    729  O   WAT   219      14.792   4.991  15.387  1.00  0.00
ATOM    730  H1  WAT   219      14.492   4.867  16.288  1.00  0.00
ATOM    731  H2  WAT   219      14.686   4.132  14.979  1.00  0.00
TER
ATOM    732  O   WAT   220      10.518   0.039  16.824  1.00  0.00
ATOM    733  H1  WAT   220       9.862  -0.230  16.180  1.00  0.00
ATOM    734  H2  WAT   220      11.355  -0.070  16.374  1.00  0.00
TER
ATOM    735  O   WAT   221       9.731  -2.751  12.767  1.00  0.00
ATOM    736  H1  WAT   221       8.828  -2.488  12.592  1.00  0.00
ATOM    737  H2  WAT   221      10.215  -2.480  11.987  1.00  0.00
TER
ATOM    738  O   WAT   222      12.274  -3.694  10.676  1.00  0.00
ATOM    739  H1  WAT   222      12.983  -4.116  10.191  1.00  0.00
ATOM    740  H2  WAT   222      11.558  -3.627  10.045  1.00  0.00
TER
ATOM    741  O   WAT   223      11.921  -7.640   9.716  1.00  0.00
ATOM    742  H1  WAT   223      12.644  -7.100  10.035  1.00  0.00
ATOM    743  H2  WAT   223      12.194  -7.914   8.841  1.00  0.00
TER
ATOM    744  O   WAT   224      16.045   7.464  19.382  1.00  0.00
ATOM    745  H1  WAT   224      16.561   6.853  18.857  1.00  0.00
ATOM    746  H2  WAT   224      16.695   7.967  19.873  1.00  0.00
TER
ATOM    747  O   WAT   225      10.723   8.567  15.807  1.00  0.00
ATOM    748  H1  WAT   225      10.556   7.934  16.505  1.00  0.00
ATOM    749  H2  WAT   225       9.857   8.773  15.456  1.00  0.00
TER
ATOM    750  O   WAT   226      11.346  -7.601  13.310  1.00  0.00
ATOM    751  H1  WAT   226      12.104  -7.488  12.736  1.00  0.00
ATOM    752  H2  WAT   226      10.884  -6.764  13.264  1.00  0.00
TER
ATOM    753  O   WAT   227      17.888  -5.487  16.300  1.00  0.00
ATOM    754  H1  WAT   227      17.075  -5.862  15.960  1.00  0.00
ATOM    755  H2  WAT   227      18.392  -6.243  16.602  1.00  0.00
TER
ATOM    756  O   WAT   228      12.330   7.261  13.252  1.00  0.00
ATOM    757  H1  WAT   228      11.804   7.641  12.548  1.00  0.00
ATOM    758  H2  WAT   228      12.254   7.886  13.973  1.00  0.00
TER
ATOM    759  O   WAT   229      13.719  -7.075  11.850  1.00  0.00
ATOM    760  H1  WAT   229      14.248  -7.862  11.721  1.00  0.00
ATOM    761  H2  WAT   229      14.352  -6.396  12.084  1.00  0.00
TER
ATOM    762  O   WAT   230      15.912  -7.337  14.905  1.00  0.00
ATOM    763  H1  WAT   230      15.283  -8.038  15.072  1.00  0.00
ATOM    764  H2  WAT   230      15.373  -6.577  14.688  1.00  0.00
TER
ATOM    765  O   WAT   231      14.929   9.209  12.127  1.00  0.00
ATOM    766  H1  WAT   231      15.661   8.925  11.579  1.00  0.00
ATOM    767  H2  WAT   231      15.188   8.970  13.017  1.00  0.00
TER
ATOM    768  O   WAT   232      14.090   5.325  12.131  1.00  0.00
ATOM    769  H1  WAT   232      13.461   5.794  12.680  1.00  0.00
ATOM    770  H2  WAT   232      14.205   4.480  12.566  1.00  0.00
TER
ATOM    771  O   WAT   233      13.694   1.466   1.040  1.00  0.00
ATOM    772  H1  WAT   233      12.862   1.211   1.440  1.00  0.00
ATOM    773  H2  WAT   233      14.302   1.537   1.776  1.00  0.00
TER
ATOM    774  O   WAT   234      13.674   5.500   1.236  1.00  0.00
ATOM    775  H1  WAT   234      13.977   4.609   1.057  1.00  0.00
ATOM    776  H2  WAT   234      14.418   6.057   1.008  1.00  0.00
TER
ATOM    777  O   WAT   235      12.103  -3.574  -5.176  1.00  0.00
ATOM    778  H1  WAT   235      11.215  -3.233  -5.278  1.00  0.00
ATOM    779  H2  WAT   235      12.387  -3.774  -6.068  1.00  0.00
TER
ATOM    780  O   WAT   236      10.066  -0.974   0.708  1.00  0.00
ATOM    781  H1  WAT   236      10.638  -1.741   0.709  1.00  0.00
ATOM    782  H2  WAT   236      10.066  -0.675  -0.201  1.00  0.00
TER
ATOM    783  O   WAT   237      11.309  -5.565   2.495  1.00  0.00
ATOM    784  H1  WAT   237      11.129  -6.463   2.775  1.00  0.00
ATOM    785  H2  WAT   237      10.907  -5.018   3.170  1.00  0.00
TER
ATOM    786  O   WAT   238      14.279  -4.991  -4.142  1.00  0.00
ATOM    787  H1  WAT   238      14.386  -4.091  -3.835  1.00  0.00
ATOM    788  H2  WAT   238      13.368  -5.039  -4.432  1.00  0.00
TER
ATOM    789  O   WAT   239      11.927  -3.069   1.103  1.00  0.00
ATOM    790  H1  WAT   239      12.608  -2.805   1.722  1.00  0.00
ATOM    791  H2  WAT   239      11.612  -3.909   1.437  1.00  0.00
TER
ATOM    792  O   WAT   240      16.120  -2.022   0.191  1.00  0.00
ATOM    793  H1  WAT   240      16.628  -1.524   0.831  1.00  0.00
ATOM    794  H2  WAT   240      16.651  -2.799   0.015  1.00  0.00
TER
ATOM    795  O   WAT   241      14.403  -7.382   4.457  1.00  0.00
ATOM    796  H1  WAT   241      14.405  -6.865   3.652  1.00  0.00
ATOM    797  H2  WAT   241      13.574  -7.859   4.434  1.00  0.00
TER
ATOM    798  O   WAT   242      15.654   2.257   2.634  1.00  0.00
ATOM    799  H1  WAT   242      15.321   2.884   3.276  1.00  0.00
ATOM    800  H2  WAT   242      15.830   2.783   1.854  1.00  0.00
TER
ATOM    801  O   WAT   243      14.085  -5.671   2.464  1.00  0.00
ATOM    802  H1  WAT   243      14.427  -4.827   2.169  1.00  0.00
ATOM    803  H2  WAT   243      13.147  -5.523   2.581  1.00  0.00
TER
ATOM    804  O   WAT   244      14.866   4.225   4.449  1.00  0.00
ATOM    805  H1  WAT   244      15.483   4.900   4.168  1.00  0.00
ATOM    806  H2  WAT   244      14.005   4.634   4.358  1.00  0.00
TER
ATOM    807  O   WAT   245      10.159   3.415  -6.670  1.00  0.00
ATOM    808  H1  WAT   245       9.782   3.904  -7.402  1.00  0.00
ATOM    809  H2  WAT   245      10.416   4.088  -6.039  1.00  0.00
TER
ATOM    810  O   WAT   246      17.768  -8.183  -1.212  1.00  0.00
ATOM    811  H1  WAT   246      18.075  -8.739  -1.928  1.00  0.00
ATOM    812  H2  WAT   246      16.838  -8.049  -1.394  1.00  0.00
TER
ATOM    813  O   WAT   247      15.762   0.408  -1.694  1.00  0.00
ATOM    814  H1  WAT   247      15.357  -0.304  -2.189  1.00  0.00
ATOM    815  H2  WAT   247      15.848   0.063  -0.805  1.00  0.00
TER
ATOM    816  O   WAT   248      16.230   4.095   0.470  1.00  0.00
ATOM    817  H1  WAT   248      15.933   3.489  -0.209  1.00  0.00
ATOM    818  H2  WAT   248      17.180   4.133   0.359  1.00  0.00
TER
ATOM    819  O   WAT   249      14.474  -2.818   2.086  1.00  0.00
ATOM    820  H1  WAT   249      15.026  -2.708   1.312  1.00  0.00
ATOM    821  H2  WAT   249      14.989  -2.444   2.802  1.00  0.00
TER
ATOM    822  O   WAT   250      15.322   3.833   7.121  1.00  0.00
ATOM    823  H1  WAT   250      14.424   4.057   7.368  1.00  0.00
ATOM    824  H2  WAT   250      15.347   3.957   6.172  1.00  0.00
TER
ATOM    825  O   WAT   251      14.149   0.704   5.697  1.00  0.00
ATOM    826  H1  WAT   251      14.009   1.577   6.066  1.00  0.00
ATOM    827  H2  WAT   251      13.267   0.362   5.552  1.00  0.00
TER
ATOM    828  O   WAT   252      15.947   6.647   7.905  1.00  0.00
ATOM    829  H1  WAT   252      15.918   7.051   7.038  1.00  0.00
ATOM    830  H2  WAT   252      15.783   5.718   7.743  1.00  0.00
TER
ATOM    831  O   WAT   253      12.462  -0.697  -4.193  1.00  0.00
ATOM    832  H1  WAT   253      12.342   0.029  -4.805  1.00  0.00
ATOM    833  H2  WAT   253      12.152  -1.467  -4.670  1.00  0.00
TER
ATOM    834  O   WAT   254      10.101   2.474   1.614  1.00  0.00
ATOM    835  H1  WAT   254      10.179   2.609   0.670  1.00  0.00
ATOM    836  H2  WAT   254      10.715   1.766   1.807  1.00  0.00
TER
ATOM    837  O   WAT   255      11.345   4.174  -1.975  1.00  0.00
ATOM    838  H1  WAT   255      10.938   4.316  -2.830  1.00  0.00
ATOM    839  H2  WAT   255      12.237   3.890  -2.178  1.00  0.00
TER
ATOM    840  O   WAT   256      15.617   8.389  -3.863  1.00  0.00
ATOM    841  H1  WAT   256      15.442   7.472  -4.076  1.00  0.00
ATOM    842  H2  WAT   256      14.763   8.747  -3.623  1.00  0.00
TER
ATOM    843  O   WAT   257      10.156   3.516   4.153  1.00  0.00
ATOM    844  H1  WAT   257      10.320   3.046   3.335  1.00  0.00
ATOM    845  H2  WAT   257      10.622   3.008   4.818  1.00  0.00
TER
ATOM    846  O   WAT   258      14.928  -7.354  -0.811  1.00  0.00
ATOM    847  H1  WAT   258      14.485  -6.573  -1.142  1.00  0.00
ATOM    848  H2  WAT   258      15.487  -7.031  -0.103  1.00  0.00
TER
ATOM    849  O   WAT   259      18.044  -7.733  -5.930  1.00  0.00
ATOM    850  H1  WAT   259      17.420  -7.737  -5.205  1.00  0.00
ATOM    851  H2  WAT   259      17.957  -8.600  -6.326  1.00  0.00
TER
ATOM    852  O   WAT   260      16.966  -6.809   1.048  1.00  0.00
ATOM    853  H1  WAT   260      17.263  -5.903   0.968  1.00  0.00
ATOM    854  H2  WAT   260      17.515  -7.297   0.434  1.00  0.00
TER
ATOM    855  O   WAT   261      14.720  -2.231  -3.082  1.00  0.00
ATOM    856  H1  WAT   261      14.494  -2.447  -2.178  1.00  0.00
ATOM    857  H2  WAT   261      13.939  -1.798  -3.428  1.00  0.00
TER
ATOM    858  O   WAT   262      17.160  -1.332   7.584  1.00  0.00
ATOM    859  H1  WAT   262      17.064  -2.273   7.434  1.00  0.00
ATOM    860  H2  WAT   262      18.003  -1.110   7.188  1.00  0.00
TER
ATOM    861  O   WAT   263      12.291  -4.921   5.737  1.00  0.00
ATOM    862  H1  WAT   263      11.897  -4.073   5.944  1.00  0.00
ATOM    863  H2  WAT   263      11.603  -5.558   5.928  1.00  0.00
TER
ATOM    864  O   WAT   264       9.592  -6.998  -0.230  1.00  0.00
ATOM    865  H1  WAT   264       9.304  -6.427   0.483  1.00  0.00
ATOM    866  H2  WAT   264      10.337  -7.477   0.133  1.00  0.00
TER
ATOM    867  O   WAT   265       9.780  -3.056  -9.020  1.00  0.00
ATOM    868  H1  WAT   265       9.697  -2.113  -8.878  1.00  0.00
ATOM    869  H2  WAT   265       9.428  -3.198  -9.898  1.00  0.00
TER
ATOM    870  O   WAT   266      17.579  -4.322   0.047  1.00  0.00
ATOM    871  H1  WAT   266      17.583  -4.763  -0.802  1.00  0.00
ATOM    872  H2  WAT   266      18.474  -4.000   0.154  1.00  0.00
TER
ATOM    873  O   WAT   267      13.430  -4.439  -0.993  1.00  0.00
ATOM    874  H1  WAT   267      13.090  -3.962  -0.237  1.00  0.00
ATOM    875  H2  WAT   267      12.667  -4.893  -1.353  1.00  0.00
TER
ATOM    876  O   WAT   268      17.641  -3.321  -6.962  1.00  0.00
ATOM    877  H1  WAT   268      17.763  -3.362  -6.013  1.00  0.00
ATOM    878  H2  WAT   268      17.256  -2.458  -7.117  1.00  0.00
TER
ATOM    879  O   WAT   269      16.653  -1.011  -7.564  1.00  0.00
ATOM    880  H1  WAT   269      16.085  -1.459  -8.190  1.00  0.00
ATOM    881  H2  WAT   269      17.362  -0.651  -8.097  1.00  0.00
TER
ATOM    882  O   WAT   270      11.730   2.891   6.313  1.00  0.00
ATOM    883  H1  WAT   270      11.346   2.250   6.911  1.00  0.00
ATOM    884  H2  WAT   270      12.042   3.594   6.882  1.00  0.00
TER
ATOM    885  O   WAT   271      17.880  -0.262   1.794  1.00  0.00
ATOM    886  H1  WAT   271      18.247  -0.736   2.540  1.00  0.00
ATOM    887  H2  WAT   271      17.691   0.612   2.135  1.00  0.00
TER
ATOM    888  O   WAT   272      10.744  -5.517  -2.077  1.00  0.00
ATOM    889  H1  WAT   272      10.459  -5.882  -1.239  1.00  0.00
ATOM    890  H2  WAT   272      10.682  -6.249  -2.690  1.00  0.00
TER
ATOM    891  O   WAT   273      15.670  -1.221   4.112  1.00  0.00
ATOM    892  H1  WAT   273      15.366  -0.342   4.337  1.00  0.00
ATOM    893  H2  WAT   273      16.625  -1.161   4.148  1.00  0.00
TER
ATOM    894  O   WAT   274      14.198   2.985  -5.291  1.00  0.00
ATOM    895  H1  WAT   274      13.424   2.445  -5.451  1.00  0.00
ATOM    896  H2  WAT   274      14.928   2.466  -5.629  1.00  0.00
TER
ATOM    897  O   WAT   275      14.242   2.653  -1.653  1.00  0.00
ATOM    898  H1  WAT   275      14.760   1.850  -1.707  1.00  0.00
ATOM    899  H2  WAT   275      13.790   2.591  -0.811  1.00  0.00
TER
ATOM    900  O   WAT   276      11.726  -0.381   5.259  1.00  0.00
ATOM    901  H1  WAT   276      11.368   0.285   5.847  1.00  0.00
ATOM    902  H2  WAT   276      11.432  -1.212   5.631  1.00  0.00
TER
ATOM    903  O   WAT   277      14.928   0.078   8.143  1.00  0.00
ATOM    904  H1  WAT   277      14.628   0.224   7.246  1.00  0.00
ATOM    905  H2  WAT   277      15.699  -0.482   8.051  1.00  0.00
TER
ATOM    906  O   WAT   278      18.098   4.001  -3.609  1.00  0.00
ATOM    907  H1  WAT   278      18.785   4.548  -3.228  1.00  0.00
ATOM    908  H2  WAT   278      17.311   4.545  -3.574  1.00  0.00
TER
ATOM    909  O   WAT   279      10.237  -0.381  -8.117  1.00  0.00
ATOM    910  H1  WAT   279      11.107  -0.099  -7.834  1.00  0.00
ATOM    911  H2  WAT   279       9.746   0.432  -8.232  1.00  0.00
TER
ATOM    912  O   WAT   280      17.401   1.006  -3.996  1.00  0.00
ATOM    913  H1  WAT   280      17.857   1.816  -3.770  1.00  0.00
ATOM    914  H2  WAT   280      17.050   0.688  -3.164  1.00  0.00
TER
ATOM    915  O   WAT   281      13.302  -8.650  -3.524  1.00  0.00
ATOM    916  H1  WAT   281      13.173  -8.659  -2.576  1.00  0.00
ATOM    917  H2  WAT   281      12.478  -8.312  -3.875  1.00  0.00
TER
ATOM    918  O   WAT   282      10.604   8.831  -7.551  1.00  0.00
ATOM    919  H1  WAT   282      10.964   9.430  -8.205  1.00  0.00
ATOM    920  H2  WAT   282      10.464   9.377  -6.777  1.00  0.00
TER
ATOM    921  O   WAT   283      10.301  -6.891   5.937  1.00  0.00
ATOM    922  H1  WAT   283       9.587  -6.692   6.542  1.00  0.00
ATOM    923  H2  WAT   283      10.721  -7.667   6.308  1.00  0.00
TER
ATOM    924  O   WAT   284      10.589   7.097   6.923  1.00  0.00
ATOM    925  H1  WAT   284      10.698   6.156   6.783  1.00  0.00
ATOM    926  H2  WAT   284       9.937   7.362   6.275  1.00  0.00
TER
ATOM    927  O   WAT   285      18.580   5.368   8.323  1.00  0.00
ATOM    928  H1  WAT   285      18.259   4.649   8.868  1.00  0.00
ATOM    929  H2  WAT   285      17.906   6.044   8.397  1.00  0.00
TER
ATOM    930  O   WAT   286      16.621   6.214  -6.734  1.00  0.00
ATOM    931  H1  WAT   286      16.612   6.947  -7.349  1.00  0.00
ATOM    932  H2  WAT   286      15.701   5.968  -6.641  1.00  0.00
TER
ATOM    933  O   WAT   287      12.222   1.436  -5.989  1.00  0.00
ATOM    934  H1  WAT   287      11.615   2.176  -5.979  1.00  0.00
ATOM    935  H2  WAT   287      12.697   1.526  -6.815  1.00  0.00
TER
ATOM    936  O   WAT   288      17.130  -3.165  -4.089  1.00  0.00
ATOM    937  H1  WAT   288      16.421  -2.696  -3.647  1.00  0.00
ATOM    938  H2  WAT   288      17.414  -3.823  -3.454  1.00  0.00
TER
ATOM    939  O   WAT   289      18.249   8.796  -3.376  1.00  0.00
ATOM    940  H1  WAT   289      18.503   8.758  -4.298  1.00  0.00
ATOM    941  H2  WAT   289      17.300   8.669  -3.383  1.00  0.00
TER
ATOM    942  O   WAT   290      15.333  -4.856  -6.714  1.00  0.00
ATOM    943  H1  WAT   290      16.182  -4.419  -6.780  1.00  0.00
ATOM    944  H2  WAT   290      14.966  -4.544  -5.886  1.00  0.00
TER
ATOM    945  O   WAT   291      14.232   1.397  -8.240  1.00  0.00
ATOM    946  H1  WAT   291      14.999   1.285  -7.678  1.00  0.00
ATOM    947  H2  WAT   291      14.310   0.701  -8.892  1.00  0.00
TER
ATOM    948  O   WAT   292      12.927  -1.170  -7.557  1.00  0.00
ATOM    949  H1  WAT   292      13.007  -2.118  -7.445  1.00  0.00
ATOM    950  H2  WAT   292      13.819  -0.840  -7.451  1.00  0.00
TER
ATOM    951  O   WAT   293      13.729   8.979  -0.453  1.00  0.00
ATOM    952  H1  WAT   293      14.465   8.431  -0.182  1.00  0.00
ATOM    953  H2  WAT   293      14.113   9.845  -0.593  1.00  0.00
TER
ATOM    954  O   WAT   294      10.613   5.046  -4.579  1.00  0.00
ATOM    955  H1  WAT   294       9.687   5.289  -4.589  1.00  0.00
ATOM    956  H2  WAT   294      11.079   5.874  -4.701  1.00  0.00
TER
ATOM    957  O   WAT   295      12.734   8.164   8.735  1.00  0.00
ATOM    958  H1  WAT   295      13.536   8.485   9.149  1.00  0.00
ATOM    959  H2  WAT   295      12.220   7.803   9.457  1.00  0.00
TER
ATOM    960  O   WAT   296      16.839   8.152  -8.631  1.00  0.00
ATOM    961  H1  WAT   296      17.632   8.441  -9.083  1.00  0.00
ATOM    962  H2  WAT   296      16.319   7.721  -9.310  1.00  0.00
TER
ATOM    963  O   WAT   297      10.454   0.651   7.679  1.00  0.00
ATOM    964  H1  WAT   297      10.958   0.072   8.250  1.00  0.00
ATOM    965  H2  WAT   297       9.715   0.935   8.216  1.00  0.00
TER
ATOM    966  O   WAT   298      17.357   3.372  -8.767  1.00  0.00
ATOM    967  H1  WAT   298      17.252   2.758  -8.040  1.00  0.00
ATOM    968  H2  WAT   298      17.189   2.849  -9.550  1.00  0.00
TER
ATOM    969  O   WAT   299      17.508   2.058   7.212  1.00  0.00
ATOM    970  H1  WAT   299      16.743   2.627   7.128  1.00  0.00
ATOM    971  H2  WAT   299      17.690   1.766   6.319  1.00  0.00
TER
ATOM    972  O   WAT   300      12.486  -1.206   8.574  1.00  0.00
ATOM    973  H1  WAT   300      12.527  -1.505   9.482  1.00  0.00
ATOM    974  H2  WAT   300      13.341  -0.805   8.415  1.00  0.00
TER
ATOM    975  O   WAT   301      16.264   1.394  -6.266  1.00  0.00
ATOM    976  H1  WAT   301      16.686   1.228  -5.423  1.00  0.00
ATOM    977  H2  WAT   301      16.389   0.584  -6.760  1.00  0.00
TER
ATOM    978  O   WAT   302      14.427  -2.627   6.541  1.00  0.00
ATOM    979  H1  WAT   302      13.897  -3.118   5.914  1.00  0.00
ATOM    980  H2  WAT   302      15.096  -2.198   6.007  1.00  0.00
TER
ATOM    981  O   WAT   303      14.914  -5.661   6.621  1.00  0.00
ATOM    982  H1  WAT   303      14.820  -6.278   5.896  1.00  0.00
ATOM    983  H2  WAT   303      14.334  -4.934   6.394  1.00  0.00
TER
ATOM    984  O   WAT   304      17.680  -7.103   3.654  1.00  0.00
ATOM    985  H1  WAT   304      17.232  -7.081   2.808  1.00  0.00
ATOM    986  H2  WAT   304      17.047  -7.501   4.251  1.00  0.00
TER
ATOM    987  O   WAT   305      18.086   1.792   4.275  1.00  0.00
ATOM    988  H1  WAT   305      18.505   2.635   4.103  1.00  0.00
ATOM    989  H2  WAT   305      17.167   1.929   4.046  1.00  0.00
TER
ATOM    990  O   WAT   306      15.160  -2.533  -9.320  1.00  0.00
ATOM    991  H1  WAT   306      14.959  -3.396  -8.959  1.00  0.00
ATOM    992  H2  WAT   306      14.989  -2.620 -10.258  1.00  0.00
TER
ATOM    993  O   WAT   307      15.937   8.098   5.391  1.00  0.00
ATOM    994  H1  WAT   307      15.399   8.822   5.072  1.00  0.00
ATOM    995  H2  WAT   307      16.191   7.621   4.601  1.00  0.00
TER
ATOM    996  O   WAT   308      17.190  -3.934   6.916  1.00  0.00
ATOM    997  H1  WAT   308      17.780  -4.242   7.604  1.00  0.00
ATOM    998  H2  WAT   308      16.372  -4.406   7.072  1.00  0.00
TER
ATOM    999  O   WAT   309      13.958  -5.433  -9.332  1.00  0.00
ATOM   1000  H1  WAT   309      14.261  -5.426 -10.240  1.00  0.00
ATOM   1001  H2  WAT   309      14.698  -5.783  -8.835  1.00  0.00
TER
ATOM   1002  O   WAT   310      18.793   9.333   5.649  1.00  0.00
ATOM   1003  H1  WAT   310      18.719  10.236   5.957  1.00  0.00
ATOM   1004  H2  WAT   310      17.891   9.014   5.622  1.00  0.00
TER
ATOM   1005  O   WAT   311      17.177  -6.490  -8.347  1.00  0.00
ATOM   1006  H1  WAT   311      16.829  -7.167  -8.926  1.00  0.00
ATOM   1007  H2  WAT   311      17.378  -6.951  -7.532  1.00  0.00
TER
ATOM   1008  O   WAT   312      12.981   3.871  -8.499  1.00  0.00
ATOM   1009  H1  WAT   312      13.419   4.414  -7.843  1.00  0.00
ATOM   1010  H2  WAT   312      13.466   3.046  -8.490  1.00  0.00
TER
ATOM   1011  O   WAT   313      10.196   6.660  -1.047  1.00  0.00
ATOM   1012  H1  WAT   313      10.526   5.792  -1.279  1.00  0.00
ATOM   1013  H2  WAT   313      10.625   6.866  -0.217  1.00  0.00
TER
ATOM   1014  O   WAT   314      14.792   4.991  -3.387  1.00  0.00
ATOM   1015  H1  WAT   314      14.492   4.867  -2.487  1.00  0.00
ATOM   1016  H2  WAT   314      14.686   4.132  -3.795  1.00  0.00
TER
ATOM   1017  O   WAT   315      10.685   7.527   1.691  1.00  0.00
ATOM   1018  H1  WAT   315      10.248   7.707   2.523  1.00  0.00
ATOM   1019  H2  WAT   315      11.253   8.285   1.549  1.00  0.00
TER
ATOM   1020  O   WAT   316      10.518   0.039  -1.950  1.00  0.00
ATOM   1021  H1  WAT   316       9.862  -0.230  -2.594  1.00  0.00
ATOM   1022  H2  WAT   316      11.355  -0.070  -2.400  1.00  0.00
TER
ATOM   1023  O   WAT   317      11.555   0.424   2.590  1.00  0.00
ATOM   1024  H1  WAT   317      11.922   0.337   3.470  1.00  0.00
ATOM   1025  H2  WAT   317      10.986  -0.339   2.491  1.00  0.00
TER
ATOM   1026  O   WAT   318      11.107  -2.665   6.496  1.00  0.00
ATOM   1027  H1  WAT   318      10.212  -2.698   6.835  1.00  0.00
ATOM   1028  H2  WAT   318      11.646  -2.466   7.261  1.00  0.00
TER
ATOM   1029  O   WAT   319       9.731  -2.751  -6.008  1.00  0.00
ATOM   1030  H1  WAT   319       8.828  -2.488  -6.182  1.00  0.00
ATOM   1031  H2  WAT   319      10.215  -2.480  -6.788  1.00  0.00
TER
ATOM   1032  O   WAT   320      12.274  -3.694  -8.098  1.00  0.00
ATOM   1033  H1  WAT   320      12.983  -4.116  -8.583  1.00  0.00
ATOM   1034  H2  WAT   320      11.558  -3.627  -8.730  1.00  0.00
TER
ATOM   1035  O   WAT   321      11.921  -7.640  -9.058  1.00  0.00
ATOM   1036  H1  WAT   321      12.644  -7.100  -8.740  1.00  0.00
ATOM   1037  H2  WAT   321      12.194  -7.914  -9.934  1.00  0.00
TER
ATOM   1038  O   WAT   322      11.611  -8.390   0.844  1.00  0.00
ATOM   1039  H1  WAT   322      12.258  -8.940   0.404  1.00  0.00
ATOM   1040  H2  WAT   322      12.031  -8.136   1.666  1.00  0.00
TER
ATOM   1041  O   WAT   323      11.364  -8.234   3.587  1.00  0.00
ATOM   1042  H1  WAT   323      11.015  -7.778   4.353  1.00  0.00
ATOM   1043  H2  WAT   323      11.033  -9.129   3.669  1.00  0.00
TER
ATOM   1044  O   WAT   324      12.970   4.938   7.752  1.00  0.00
ATOM   1045  H1  WAT   324      12.927   4.567   8.634  1.00  0.00
ATOM   1046  H2  WAT   324      13.101   5.875   7.892  1.00  0.00
TER
ATOM   1047  O   WAT   325      16.671   6.494   3.353  1.00  0.00
ATOM   1048  H1  WAT   325      16.430   6.761   2.466  1.00  0.00
ATOM   1049  H2  WAT   325      17.611   6.664   3.408  1.00  0.00
TER
ATOM   1050  O   WAT   326      12.036  -8.707   6.862  1.00  0.00
ATOM   1051  H1  WAT   326      12.584  -8.888   6.099  1.00  0.00
ATOM   1052  H2  WAT   326      12.101  -9.497   7.398  1.00  0.00
TER
ATOM   1053  O   WAT   327      12.809   7.884   4.872  1.00  0.00
ATOM   1054  H1  WAT   327      12.215   7.752   5.611  1.00  0.00
ATOM   1055  H2  WAT   327      12.802   7.048   4.406  1.00  0.00
TER
ATOM   1056  O   WAT   328      12.440   5.250   3.823  1.00  0.00
ATOM   1057  H1  WAT   328      11.714   4.630   3.755  1.00  0.00
ATOM   1058  H2  WAT   328      12.501   5.644   2.953  1.00  0.00
TER
ATOM   1059  O   WAT   329      16.045   7.464   0.608  1.00  0.00
ATOM   1060  H1  WAT   329      16.561   6.853   0.083  1.00  0.00
ATOM   1061  H2  WAT   329      16.695   7.967   1.099  1.00  0.00
TER
ATOM   1062  O   WAT   330      10.723   8.567  -2.968  1.00  0.00
ATOM   1063  H1  WAT   330      10.556   7.934  -2.269  1.00  0.00
ATOM   1064  H2  WAT   330       9.857   8.773  -3.318  1.00  0.00
TER
ATOM   1065  O   WAT   331      11.346  -7.601  -5.464  1.00  0.00
ATOM   1066  H1  WAT   331      12.104  -7.488  -6.038  1.00  0.00
ATOM   1067  H2  WAT   331      10.884  -6.764  -5.510  1.00  0.00
TER
ATOM   1068  O   WAT   332      17.888  -5.487  -2.474  1.00  0.00
ATOM   1069  H1  WAT   332      17.075  -5.862  -2.815  1.00  0.00
ATOM   1070  H2  WAT   332      18.392  -6.243  -2.172  1.00  0.00
TER
ATOM   1071  O   WAT   333      12.330   7.261  -5.523  1.00  0.00
ATOM   1072  H1  WAT   333      11.804   7.641  -6.226  1.00  0.00
ATOM   1073  H2  WAT   333      12.254   7.886  -4.802  1.00  0.00
TER
ATOM   1074  O   WAT   334      13.719  -7.075  -6.924  1.00  0.00
ATOM   1075  H1  WAT   334      14.248  -7.862  -7.053  1.00  0.00
ATOM   1076  H2  WAT   334      14.352  -6.396  -6.691  1.00  0.00
TER
ATOM   1077  O   WAT   335      15.912  -7.337  -3.870  1.00  0.00
ATOM   1078  H1  WAT   335      15.283  -8.038  -3.703  1.00  0.00
ATOM   1079  H2  WAT   335      15.373  -6.577  -4.086  1.00  0.00
TER
ATOM   1080  O   WAT   336      16.038  -8.059   8.566  1.00  0.00
ATOM   1081  H1  WAT   336      15.756  -7.555   7.802  1.00  0.00
ATOM   1082  H2  WAT   336      16.420  -8.857   8.200  1.00  0.00
TER
ATOM   1083  O   WAT   337      14.929   9.209  -6.648  1.00  0.00
ATOM   1084  H1  WAT   337      15.661   8.925  -7.195  1.00  0.00
ATOM   1085  H2  WAT   337      15.188   8.970  -5.758  1.00  0.00
TER
ATOM   1086  O   WAT   338      14.090   5.325  -6.643  1.00  0.00
ATOM   1087  H1  WAT   338      13.461   5.794  -6.094  1.00  0.00
ATOM   1088  H2  WAT   338      14.205   4.480  -6.208  1.00  0.00
TER
ATOM   1089  O   WAT   339      13.694   1.466 -17.734  1.00  0.00
ATOM   1090  H1  WAT   339      12.862   1.211 -17.335  1.00  0.00
ATOM   1091  H2  WAT   339      14.302   1.537 -16.999  1.00  0.00
TER
ATOM   1092  O   WAT   340      13.674   5.500 -17.539  1.00  0.00
ATOM   1093  H1  WAT   340      13.977   4.609 -17.718  1.00  0.00
ATOM   1094  H2  WAT   340      14.418   6.057 -17.766  1.00  0.00
TER
ATOM   1095  O   WAT   341      10.066  -0.974 -18.066  1.00  0.00
ATOM   1096  H1  WAT   341      10.638  -1.741 -18.066  1.00  0.00
ATOM   1097  H2  WAT   341      10.066  -0.675 -18.975  1.00  0.00
TER
ATOM   1098  O   WAT   342      11.309  -5.565 -16.279  1.00  0.00
ATOM   1099  H1  WAT   342      11.129  -6.463 -15.999  1.00  0.00
ATOM   1100  H2  WAT   342      10.907  -5.018 -15.605  1.00  0.00
TER
ATOM   1101  O   WAT   343      11.927  -3.069 -17.671  1.00  0.00
ATOM   1102  H1  WAT   343      12.608  -2.805 -17.052  1.00  0.00
ATOM   1103  H2  WAT   343      11.612  -3.909 -17.337  1.00  0.00
TER
ATOM   1104  O   WAT   344      16.120  -2.022 -18.584  1.00  0.00
ATOM   1105  H1  WAT   344      16.628  -1.524 -17.943  1.00  0.00
ATOM   1106  H2  WAT   344      16.651  -2.799 -18.760  1.00  0.00
TER
ATOM   1107  O   WAT   345      14.403  -7.382 -14.317  1.00  0.00
ATOM   1108  H1  WAT   345      14.405  -6.865 -15.123  1.00  0.00
ATOM   1109  H2  WAT   345      13.574  -7.859 -14.340  1.00  0.00
TER
ATOM   1110  O   WAT   346      15.654   2.257 -16.140  1.00  0.00
ATOM   1111  H1  WAT   346      15.321   2.884 -15.498  1.00  0.00
ATOM   1112  H2  WAT   346      15.830   2.783 -16.920  1.00  0.00
TER
ATOM   1113  O   WAT   347      14.085  -5.671 -16.310  1.00  0.00
ATOM   1114  H1  WAT   347      14.427  -4.827 -16.605  1.00  0.00
ATOM   1115  H2  WAT   347      13.147  -5.523 -16.194  1.00  0.00
TER
ATOM   1116  O   WAT   348      14.866   4.225 -14.325  1.00  0.00
ATOM   1117  H1  WAT   348      15.483   4.900 -14.607  1.00  0.00
ATOM   1118  H2  WAT   348      14.005   4.634 -14.416  1.00  0.00
TER
ATOM   1119  O   WAT   349      16.230   4.095 -18.304  1.00  0.00
ATOM   1120  H1  WAT   349      15.933   3.489 -18.983  1.00  0.00
ATOM   1121  H2  WAT   349      17.180   4.133 -18.415  1.00  0.00
TER
ATOM   1122  O   WAT   350      14.474  -2.818 -16.688  1.00  0.00
ATOM   1123  H1  WAT   350      15.026  -2.708 -17.463  1.00  0.00
ATOM   1124  H2  WAT   350      14.989  -2.444 -15.972  1.00  0.00
TER
ATOM   1125  O   WAT   351      15.322   3.833 -11.653  1.00  0.00
ATOM   1126  H1  WAT   351      14.424   4.057 -11.406  1.00  0.00
ATOM   1127  H2  WAT   351      15.347   3.957 -12.602  1.00  0.00
TER
ATOM   1128  O   WAT   352      14.149   0.704 -13.077  1.00  0.00
ATOM   1129  H1  WAT   352      14.009   1.577 -12.709  1.00  0.00
ATOM   1130  H2  WAT   352      13.267   0.362 -13.223  1.00  0.00
TER
ATOM   1131  O   WAT   353      15.947   6.647 -10.869  1.00  0.00
ATOM   1132  H1  WAT   353      15.918   7.051 -11.736  1.00  0.00
ATOM   1133  H2  WAT   353      15.783   5.718 -11.032  1.00  0.00
TER
ATOM   1134  O   WAT   354      10.101   2.474 -17.160  1.00  0.00
ATOM   1135  H1  WAT   354      10.179   2.609 -18.105  1.00  0.00
ATOM   1136  H2  WAT   354      10.715   1.766 -16.968  1.00  0.00
TER
ATOM   1137  O   WAT   355      10.156   3.516 -14.621  1.00  0.00
ATOM   1138  H1  WAT   355      10.320   3.046 -15.439  1.00  0.00
ATOM   1139  H2  WAT   355      10.622   3.008 -13.956  1.00  0.00
TER
ATOM   1140  O   WAT   356      14.928  -7.354 -19.585  1.00  0.00
ATOM   1141  H1  WAT   356      14.485  -6.573 -19.916  1.00  0.00
ATOM   1142  H2  WAT   356      15.487  -7.031 -18.878  1.00  0.00
TER
ATOM   1143  O   WAT   357      16.966  -6.809 -17.726  1.00  0.00
ATOM   1144  H1  WAT   357      17.263  -5.903 -17.807  1.00  0.00
ATOM   1145  H2  WAT   357      17.515  -7.297 -18.340  1.00  0.00
TER
ATOM   1146  O   WAT   358      17.160  -1.332 -11.191  1.00  0.00
ATOM   1147  H1  WAT   358      17.064  -2.273 -11.341  1.00  0.00
ATOM   1148  H2  WAT   358      18.003  -1.110 -11.586  1.00  0.00
TER
ATOM   1149  O   WAT   359      12.291  -4.921 -13.037  1.00  0.00
ATOM   1150  H1  WAT   359      11.897  -4.073 -12.830  1.00  0.00
ATOM   1151  H2  WAT   359      11.603  -5.558 -12.846  1.00  0.00
TER
ATOM   1152  O   WAT   360       9.592  -6.998 -19.004  1.00  0.00
ATOM   1153  H1  WAT   360       9.304  -6.427 -18.292  1.00  0.00
ATOM   1154  H2  WAT   360      10.337  -7.477 -18.641  1.00  0.00
TER
ATOM   1155  O   WAT   361      17.579  -4.322 -18.727  1.00  0.00
ATOM   1156  H1  WAT   361      17.583  -4.763 -19.577  1.00  0.00
ATOM   1157  H2  WAT   361      18.474  -4.000 -18.620  1.00  0.00
TER
ATOM   1158  O   WAT   362      13.430  -4.439 -19.768  1.00  0.00
ATOM   1159  H1  WAT   362      13.090  -3.962 -19.011  1.00  0.00
ATOM   1160  H2  WAT   362      12.667  -4.893 -20.128  1.00  0.00
TER
ATOM   1161  O   WAT   363      11.730   2.891 -12.461  1.00  0.00
ATOM   1162  H1  WAT   363      11.346   2.250 -11.863  1.00  0.00
ATOM   1163  H2  WAT   363      12.042   3.594 -11.892  1.00  0.00
TER
ATOM   1164  O   WAT   364      17.880  -0.262 -16.980  1.00  0.00
ATOM   1165  H1  WAT   364      18.247  -0.736 -16.234  1.00  0.00
ATOM   1166  H2  WAT   364      17.691   0.612 -16.640  1.00  0.00
TER
ATOM   1167  O   WAT   365      15.670  -1.221 -14.662  1.00  0.00
ATOM   1168  H1  WAT   365      15.366  -0.342 -14.437  1.00  0.00
ATOM   1169  H2  WAT   365      16.625  -1.161 -14.626  1.00  0.00
TER
ATOM   1170  O   WAT   366      11.726  -0.381 -13.515  1.00  0.00
ATOM   1171  H1  WAT   366      11.368   0.285 -12.928  1.00  0.00
ATOM   1172  H2  WAT   366      11.432  -1.212 -13.144  1.00  0.00
TER
ATOM   1173  O   WAT   367      14.928   0.078 -10.631  1.00  0.00
ATOM   1174  H1  WAT   367      14.628   0.224 -11.528  1.00  0.00
ATOM   1175  H2  WAT   367      15.699  -0.482 -10.724  1.00  0.00
TER
ATOM   1176  O   WAT   368      10.301  -6.891 -12.838  1.00  0.00
ATOM   1177  H1  WAT   368       9.587  -6.692 -12.232  1.00  0.00
ATOM   1178  H2  WAT   368      10.721  -7.667 -12.466  1.00  0.00
TER
ATOM   1179  O   WAT   369      10.589   7.097 -11.851  1.00  0.00
ATOM   1180  H1  WAT   369      10.698   6.156 -11.992  1.00  0.00
ATOM   1181  H2  WAT   369       9.937   7.362 -12.500  1.00  0.00
TER
ATOM   1182  O   WAT   370      18.580   5.368 -10.451  1.00  0.00
ATOM   1183  H1  WAT   370      18.259   4.649  -9.907  1.00  0.00
ATOM   1184  H2  WAT   370      17.906   6.044 -10.378  1.00  0.00
TER
ATOM   1185  O   WAT   371      13.729   8.979 -19.228  1.00  0.00
ATOM   1186  H1  WAT   371      14.465   8.431 -18.957  1.00  0.00
ATOM   1187  H2  WAT   371      14.113   9.845 -19.367  1.00  0.00
TER
ATOM   1188  O   WAT   372      12.734   8.164 -10.039  1.00  0.00
ATOM   1189  H1  WAT   372      13.536   8.485  -9.626  1.00  0.00
ATOM   1190  H2  WAT   372      12.220   7.803  -9.317  1.00  0.00
TER
ATOM   1191  O   WAT   373      10.454   0.651 -11.096  1.00  0.00
ATOM   1192  H1  WAT   373      10.958   0.072 -10.524  1.00  0.00
ATOM   1193  H2  WAT   373       9.715   0.935 -10.558  1.00  0.00
TER
ATOM   1194  O   WAT   374      17.508   2.058 -11.562  1.00  0.00
ATOM   1195  H1  WAT   374      16.743   2.627 -11.646  1.00  0.00
ATOM   1196  H2  WAT   374      17.690   1.766 -12.455  1.00  0.00
TER
ATOM   1197  O   WAT   375      12.486  -1.206 -10.201  1.00  0.00
ATOM   1198  H1  WAT   375      12.527  -1.505  -9.292  1.00  0.00
ATOM   1199  H2  WAT   375      13.341  -0.805 -10.360  1.00  0.00
TER
ATOM   1200  O   WAT   376      14.427  -2.627 -12.233  1.00  0.00
ATOM   1201  H1  WAT   376      13.897  -3.118 -12.861  1.00  0.00
ATOM   1202  H2  WAT   376      15.096  -2.198 -12.767  1.00  0.00
TER
ATOM   1203  O   WAT   377      14.914  -5.661 -12.153  1.00  0.00
ATOM   1204  H1  WAT   377      14.820  -6.278 -12.878  1.00  0.00
ATOM   1205  H2  WAT   377      14.334  -4.934 -12.380  1.00  0.00
TER
ATOM   1206  O   WAT   378      17.680  -7.103 -15.121  1.00  0.00
ATOM   1207  H1  WAT   378      17.232  -7.081 -15.966  1.00  0.00
ATOM   1208  H2  WAT   378      17.047  -7.501 -14.524  1.00  0.00
TER
ATOM   1209  O   WAT   379      18.086   1.792 -14.499  1.00  0.00
ATOM   1210  H1  WAT   379      18.505   2.635 -14.672  1.00  0.00
ATOM   1211  H2  WAT   379      17.167   1.929 -14.729  1.00  0.00
TER
ATOM   1212  O   WAT   380      15.937   8.098 -13.384  1.00  0.00
ATOM   1213  H1  WAT   380      15.399   8.822 -13.703  1.00  0.00
ATOM   1214  H2  WAT   380      16.191   7.621 -14.174  1.00  0.00
TER
ATOM   1215  O   WAT   381      17.190  -3.934 -11.858  1.00  0.00
ATOM   1216  H1  WAT   381      17.780  -4.242 -11.170  1.00  0.00
ATOM   1217  H2  WAT   381      16.372  -4.406 -11.702  1.00  0.00
TER
ATOM   1218  O   WAT   382      18.793   9.333 -13.125  1.00  0.00
ATOM   1219  H1  WAT   382      18.719  10.236 -12.818  1.00  0.00
ATOM   1220  H2  WAT   382      17.891   9.014 -13.153  1.00  0.00
TER
ATOM   1221  O   WAT   383      10.196   6.660 -19.822  1.00  0.00
ATOM   1222  H1  WAT   383      10.526   5.792 -20.054  1.00  0.00
ATOM   1223  H2  WAT   383      10.625   6.866 -18.991  1.00  0.00
TER
ATOM   1224  O   WAT   384      10.685   7.527 -17.083  1.00  0.00
ATOM   1225  H1  WAT   384      10.248   7.707 -16.251  1.00  0.00
ATOM   1226  H2  WAT   384      11.253   8.285 -17.225  1.00  0.00
TER
ATOM   1227  O   WAT   385      11.555   0.424 -16.184  1.00  0.00
ATOM   1228  H1  WAT   385      11.922   0.337 -15.305  1.00  0.00
ATOM   1229  H2  WAT   385      10.986  -0.339 -16.283  1.00  0.00
TER
ATOM   1230  O   WAT   386      11.107  -2.665 -12.278  1.00  0.00
ATOM   1231  H1  WAT   386      10.212  -2.698 -11.939  1.00  0.00
ATOM   1232  H2  WAT   386      11.646  -2.466 -11.513  1.00  0.00
TER
ATOM   1233  O   WAT   387      11.611  -8.390 -17.930  1.00  0.00
ATOM   1234  H1  WAT   387      12.258  -8.940 -18.370  1.00  0.00
ATOM   1235  H2  WAT   387      12.031  -8.136 -17.108  1.00  0.00
TER
ATOM   1236  O   WAT   388      11.364  -8.234 -15.187  1.00  0.00
ATOM   1237  H1  WAT   388      11.015  -7.778 -14.422  1.00  0.00
ATOM   1238  H2  WAT   388      11.033  -9.129 -15.105  1.00  0.00
TER
ATOM   1239  O   WAT   389      12.970   4.938 -11.022  1.00  0.00
ATOM   1240  H1  WAT   389      12.927   4.567 -10.141  1.00  0.00
ATOM   1241  H2  WAT   389      13.101   5.875 -10.882  1.00  0.00
TER
ATOM   1242  O   WAT   390      16.671   6.494 -15.421  1.00  0.00
ATOM   1243  H1  WAT   390      16.430   6.761 -16.308  1.00  0.00
ATOM   1244  H2  WAT   390      17.611   6.664 -15.366  1.00  0.00
TER
ATOM   1245  O   WAT   391      12.036  -8.707 -11.912  1.00  0.00
ATOM   1246  H1  WAT   391      12.584  -8.888 -12.676  1.00  0.00
ATOM   1247  H2  WAT   391      12.101  -9.497 -11.377  1.00  0.00
TER
ATOM   1248  O   WAT   392      12.809   7.884 -13.902  1.00  0.00
ATOM   1249  H1  WAT   392      12.215   7.752 -13.163  1.00  0.00
ATOM   1250  H2  WAT   392      12.802   7.048 -14.368  1.00  0.00
TER
ATOM   1251  O   WAT   393      12.440   5.250 -14.952  1.00  0.00
ATOM   1252  H1  WAT   393      11.714   4.630 -15.019  1.00  0.00
ATOM   1253  H2  WAT   393      12.501   5.644 -15.822  1.00  0.00
TER
ATOM   1254  O   WAT   394      16.045   7.464 -18.167  1.00  0.00
ATOM   1255  H1  WAT   394      16.561   6.853 -18.692  1.00  0.00
ATOM   1256  H2  WAT   394      16.695   7.967 -17.676  1.00  0.00
TER
ATOM   1257  O   WAT   395      16.038  -8.059 -10.209  1.00  0.00
ATOM   1258  H1  WAT   395      15.756  -7.555 -10.973  1.00  0.00
ATOM   1259  H2  WAT   395      16.420  -8.857 -10.575  1.00  0.00
TER
ATOM   1260  O   WAT   396      13.674 -13.275  20.010  1.00  0.00
ATOM   1261  H1  WAT   396      13.977 -14.165  19.831  1.00  0.00
ATOM   1262  H2  WAT   396      14.418 -12.718  19.782  1.00  0.00
TER
ATOM   1263  O   WAT   397      12.103 -22.348  13.599  1.00  0.00
ATOM   1264  H1  WAT   397      11.215 -22.007  13.497  1.00  0.00
ATOM   1265  H2  WAT   397      12.387 -22.548  12.707  1.00  0.00
TER
ATOM   1266  O   WAT   398      10.066 -19.748  19.483  1.00  0.00
ATOM   1267  H1  WAT   398      10.638 -20.516  19.483  1.00  0.00
ATOM   1268  H2  WAT   398      10.066 -19.449  18.573  1.00  0.00
TER
ATOM   1269  O   WAT   399      14.279 -23.765  14.632  1.00  0.00
ATOM   1270  H1  WAT   399      14.386 -22.865  14.939  1.00  0.00
ATOM   1271  H2  WAT   399      13.368 -23.814  14.342  1.00  0.00
TER
ATOM   1272  O   WAT   400      16.120 -20.797  18.965  1.00  0.00
ATOM   1273  H1  WAT   400      16.628 -20.299  19.605  1.00  0.00
ATOM   1274  H2  WAT   400      16.651 -21.573  18.789  1.00  0.00
TER
ATOM   1275  O   WAT   401      10.159 -15.359  12.104  1.00  0.00
ATOM   1276  H1  WAT   401       9.782 -14.871  11.373  1.00  0.00
ATOM   1277  H2  WAT   401      10.416 -14.687  12.735  1.00  0.00
TER
ATOM   1278  O   WAT   402      15.762 -18.366  17.081  1.00  0.00
ATOM   1279  H1  WAT   402      15.357 -19.079  16.585  1.00  0.00
ATOM   1280  H2  WAT   402      15.848 -18.711  17.970  1.00  0.00
TER
ATOM   1281  O   WAT   403      16.230 -14.680  19.245  1.00  0.00
ATOM   1282  H1  WAT   403      15.933 -15.285  18.565  1.00  0.00
ATOM   1283  H2  WAT   403      17.180 -14.642  19.134  1.00  0.00
TER
ATOM   1284  O   WAT   404      12.462 -19.472  14.581  1.00  0.00
ATOM   1285  H1  WAT   404      12.342 -18.746  13.970  1.00  0.00
ATOM   1286  H2  WAT   404      12.152 -20.241  14.104  1.00  0.00
TER
ATOM   1287  O   WAT   405      11.345 -14.600  16.799  1.00  0.00
ATOM   1288  H1  WAT   405      10.938 -14.459  15.944  1.00  0.00
ATOM   1289  H2  WAT   405      12.237 -14.884  16.596  1.00  0.00
TER
ATOM   1290  O   WAT   406      15.617 -10.386  14.911  1.00  0.00
ATOM   1291  H1  WAT   406      15.442 -11.302  14.698  1.00  0.00
ATOM   1292  H2  WAT   406      14.763 -10.027  15.151  1.00  0.00
TER
ATOM   1293  O   WAT   407      14.720 -21.005  15.692  1.00  0.00
ATOM   1294  H1  WAT   407      14.494 -21.221  16.597  1.00  0.00
ATOM   1295  H2  WAT   407      13.939 -20.572  15.347  1.00  0.00
TER
ATOM   1296  O   WAT   408       9.780 -21.830   9.755  1.00  0.00
ATOM   1297  H1  WAT   408       9.697 -20.887   9.896  1.00  0.00
ATOM   1298  H2  WAT   408       9.428 -21.973   8.876  1.00  0.00
TER
ATOM   1299  O   WAT   409      17.579 -23.096  18.822  1.00  0.00
ATOM   1300  H1  WAT   409      17.583 -23.537  17.972  1.00  0.00
ATOM   1301  H2  WAT   409      18.474 -22.774  18.929  1.00  0.00
TER
ATOM   1302  O   WAT   410      13.430 -23.214  17.781  1.00  0.00
ATOM   1303  H1  WAT   410      13.090 -22.736  18.538  1.00  0.00
ATOM   1304  H2  WAT   410      12.667 -23.667  17.421  1.00  0.00
TER
ATOM   1305  O   WAT   411      17.641 -22.095  11.812  1.00  0.00
ATOM   1306  H1  WAT   411      17.763 -22.136  12.761  1.00  0.00
ATOM   1307  H2  WAT   411      17.256 -21.233  11.657  1.00  0.00
TER
ATOM   1308  O   WAT   412      16.653 -19.785  11.211  1.00  0.00
ATOM   1309  H1  WAT   412      16.085 -20.233  10.584  1.00  0.00
ATOM   1310  H2  WAT   412      17.362 -19.426  10.677  1.00  0.00
TER
ATOM   1311  O   WAT   413      14.198 -15.789  13.483  1.00  0.00
ATOM   1312  H1  WAT   413      13.424 -16.329  13.323  1.00  0.00
ATOM   1313  H2  WAT   413      14.928 -16.308  13.145  1.00  0.00
TER
ATOM   1314  O   WAT   414      14.242 -16.121  17.121  1.00  0.00
ATOM   1315  H1  WAT   414      14.760 -16.924  17.067  1.00  0.00
ATOM   1316  H2  WAT   414      13.790 -16.183  17.963  1.00  0.00
TER
ATOM   1317  O   WAT   415      18.098 -14.773  15.166  1.00  0.00
ATOM   1318  H1  WAT   415      18.785 -14.226  15.546  1.00  0.00
ATOM   1319  H2  WAT   415      17.311 -14.229  15.200  1.00  0.00
TER
ATOM   1320  O   WAT   416      10.237 -19.156  10.657  1.00  0.00
ATOM   1321  H1  WAT   416      11.107 -18.873  10.941  1.00  0.00
ATOM   1322  H2  WAT   416       9.746 -18.342  10.542  1.00  0.00
TER
ATOM   1323  O   WAT   417      17.401 -17.768  14.778  1.00  0.00
ATOM   1324  H1  WAT   417      17.857 -16.958  15.004  1.00  0.00
ATOM   1325  H2  WAT   417      17.050 -18.086  15.610  1.00  0.00
TER
ATOM   1326  O   WAT   418      10.604  -9.943  11.223  1.00  0.00
ATOM   1327  H1  WAT   418      10.964  -9.344  10.569  1.00  0.00
ATOM   1328  H2  WAT   418      10.464  -9.397  11.997  1.00  0.00
TER
ATOM   1329  O   WAT   419      16.621 -12.560  12.041  1.00  0.00
ATOM   1330  H1  WAT   419      16.612 -11.827  11.425  1.00  0.00
ATOM   1331  H2  WAT   419      15.701 -12.807  12.133  1.00  0.00
TER
ATOM   1332  O   WAT   420      12.222 -17.338  12.785  1.00  0.00
ATOM   1333  H1  WAT   420      11.615 -16.599  12.795  1.00  0.00
ATOM   1334  H2  WAT   420      12.697 -17.248  11.959  1.00  0.00
TER
ATOM   1335  O   WAT   421      17.130 -21.939  14.686  1.00  0.00
ATOM   1336  H1  WAT   421      16.421 -21.470  15.127  1.00  0.00
ATOM   1337  H2  WAT   421      17.414 -22.597  15.320  1.00  0.00
TER
ATOM   1338  O   WAT   422      18.249  -9.978  15.398  1.00  0.00
ATOM   1339  H1  WAT   422      18.503 -10.016  14.476  1.00  0.00
ATOM   1340  H2  WAT   422      17.300 -10.105  15.391  1.00  0.00
TER
ATOM   1341  O   WAT   423      15.333 -23.631  12.061  1.00  0.00
ATOM   1342  H1  WAT   423      16.182 -23.194  11.995  1.00  0.00
ATOM   1343  H2  WAT   423      14.966 -23.319  12.888  1.00  0.00
TER
ATOM   1344  O   WAT   424      14.232 -17.377  10.534  1.00  0.00
ATOM   1345  H1  WAT   424      14.999 -17.489  11.097  1.00  0.00
ATOM   1346  H2  WAT   424      14.310 -18.074   9.882  1.00  0.00
TER
ATOM   1347  O   WAT   425      12.927 -19.945  11.218  1.00  0.00
ATOM   1348  H1  WAT   425      13.007 -20.892  11.329  1.00  0.00
ATOM   1349  H2  WAT   425      13.819 -19.614  11.324  1.00  0.00
TER
ATOM   1350  O   WAT   426      13.729  -9.795  18.321  1.00  0.00
ATOM   1351  H1  WAT   426      14.465 -10.344  18.592  1.00  0.00
ATOM   1352  H2  WAT   426      14.113  -8.930  18.182  1.00  0.00
TER
ATOM   1353  O   WAT   427      10.613 -13.728  14.195  1.00  0.00
ATOM   1354  H1  WAT   427       9.687 -13.486  14.186  1.00  0.00
ATOM   1355  H2  WAT   427      11.079 -12.900  14.074  1.00  0.00
TER
ATOM   1356  O   WAT   428      16.839 -10.622  10.144  1.00  0.00
ATOM   1357  H1  WAT   428      17.632 -10.333   9.692  1.00  0.00
ATOM   1358  H2  WAT   428      16.319 -11.053   9.465  1.00  0.00
TER
ATOM   1359  O   WAT   429      17.357 -15.402  10.008  1.00  0.00
ATOM   1360  H1  WAT   429      17.252 -16.017  10.734  1.00  0.00
ATOM   1361  H2  WAT   429      17.189 -15.925   9.224  1.00  0.00
TER
ATOM   1362  O   WAT   430      16.264 -17.381  12.509  1.00  0.00
ATOM   1363  H1  WAT   430      16.686 -17.547  13.352  1.00  0.00
ATOM   1364  H2  WAT   430      16.389 -18.191  12.014  1.00  0.00
TER
ATOM   1365  O   WAT   431      15.160 -21.307   9.454  1.00  0.00
ATOM   1366  H1  WAT   431      14.959 -22.171   9.816  1.00  0.00
ATOM   1367  H2  WAT   431      14.989 -21.394   8.517  1.00  0.00
TER
ATOM   1368  O   WAT   432      12.981 -14.903  10.275  1.00  0.00
ATOM   1369  H1  WAT   432      13.419 -14.360  10.931  1.00  0.00
ATOM   1370  H2  WAT   432      13.466 -15.728  10.285  1.00  0.00
TER
ATOM   1371  O   WAT   433      10.196 -12.114  17.727  1.00  0.00
ATOM   1372  H1  WAT   433      10.526 -12.982  17.495  1.00  0.00
ATOM   1373  H2  WAT   433      10.625 -11.908  18.558  1.00  0.00
TER
ATOM   1374  O   WAT   434      14.792 -13.783  15.387  1.00  0.00
ATOM   1375  H1  WAT   434      14.492 -13.907  16.288  1.00  0.00
ATOM   1376  H2  WAT   434      14.686 -14.643  14.979  1.00  0.00
TER
ATOM   1377  O   WAT   435      10.518 -18.735  16.824  1.00  0.00
ATOM   1378  H1  WAT   435       9.862 -19.004  16.180  1.00  0.00
ATOM   1379  H2  WAT   435      11.355 -18.845  16.374  1.00  0.00
TER
ATOM   1380  O   WAT   436       9.731 -21.525  12.767  1.00  0.00
ATOM   1381  H1  WAT   436       8.828 -21.262  12.592  1.00  0.00
ATOM   1382  H2  WAT   436      10.215 -21.254  11.987  1.00  0.00
TER
ATOM   1383  O   WAT   437      12.274 -22.469  10.676  1.00  0.00
ATOM   1384  H1  WAT   437      12.983 -22.890  10.191  1.00  0.00
ATOM   1385  H2  WAT   437      11.558 -22.401  10.045  1.00  0.00
TER
ATOM   1386  O   WAT   438      16.045 -11.310  19.382  1.00  0.00
ATOM   1387  H1  WAT   438      16.561 -11.921  18.857  1.00  0.00
ATOM   1388  H2  WAT   438      16.695 -10.807  19.873  1.00  0.00
TER
ATOM   1389  O   WAT   439      10.723 -10.207  15.807  1.00  0.00
ATOM   1390  H1  WAT   439      10.556 -10.840  16.505  1.00  0.00
ATOM   1391  H2  WAT   439       9.857 -10.001  15.456  1.00  0.00
TER
ATOM   1392  O   WAT   440      12.330 -11.514  13.252  1.00  0.00
ATOM   1393  H1  WAT   440      11.804 -11.133  12.548  1.00  0.00
ATOM   1394  H2  WAT   440      12.254 -10.889  13.973  1.00  0.00
TER
ATOM   1395  O   WAT   441      14.929  -9.566  12.127  1.00  0.00
ATOM   1396  H1  WAT   441      15.661  -9.850  11.579  1.00  0.00
ATOM   1397  H2  WAT   441      15.188  -9.804  13.017  1.00  0.00
TER
ATOM   1398  O   WAT   442      14.090 -13.449  12.131  1.00  0.00
ATOM   1399  H1  WAT   442      13.461 -12.981  12.680  1.00  0.00
ATOM   1400  H2  WAT   442      14.205 -14.294  12.566  1.00  0.00
TER
ATOM   1401  O   WAT   443      13.694 -17.309   1.040  1.00  0.00
ATOM   1402  H1  WAT   443      12.862 -17.564   1.440  1.00  0.00
ATOM   1403  H2  WAT   443      14.302 -17.238   1.776  1.00  0.00
TER
ATOM   1404  O   WAT   444      13.674 -13.275   1.236  1.00  0.00
ATOM   1405  H1  WAT   444      13.977 -14.165   1.057  1.00  0.00
ATOM   1406  H2  WAT   444      14.418 -12.718   1.008  1.00  0.00
TER
ATOM   1407  O   WAT   445      12.103 -22.348  -5.176  1.00  0.00
ATOM   1408  H1  WAT   445      11.215 -22.007  -5.278  1.00  0.00
ATOM   1409  H2  WAT   445      12.387 -22.548  -6.068  1.00  0.00
TER
ATOM   1410  O   WAT   446      10.066 -19.748   0.708  1.00  0.00
ATOM   1411  H1  WAT   446      10.638 -20.516   0.709  1.00  0.00
ATOM   1412  H2  WAT   446      10.066 -19.449  -0.201  1.00  0.00
TER
ATOM   1413  O   WAT   447      14.279 -23.765  -4.142  1.00  0.00
ATOM   1414  H1  WAT   447      14.386 -22.865  -3.835  1.00  0.00
ATOM   1415  H2  WAT   447      13.368 -23.814  -4.432  1.00  0.00
TER
ATOM   1416  O   WAT   448      11.927 -21.843   1.103  1.00  0.00
ATOM   1417  H1  WAT   448      12.608 -21.580   1.722  1.00  0.00
ATOM   1418  H2  WAT   448      11.612 -22.683   1.437  1.00  0.00
TER
ATOM   1419  O   WAT   449      16.120 -20.797   0.191  1.00  0.00
ATOM   1420  H1  WAT   449      16.628 -20.299   0.831  1.00  0.00
ATOM   1421  H2  WAT   449      16.651 -21.573   0.015  1.00  0.00
TER
ATOM   1422  O   WAT   450      15.654 -16.517   2.634  1.00  0.00
ATOM   1423  H1  WAT   450      15.321 -15.890   3.276  1.00  0.00
ATOM   1424  H2  WAT   450      15.830 -15.991   1.854  1.00  0.00
TER
ATOM   1425  O   WAT   451      14.866 -14.549   4.449  1.00  0.00
ATOM   1426  H1  WAT   451      15.483 -13.874   4.168  1.00  0.00
ATOM   1427  H2  WAT   451      14.005 -14.140   4.358  1.00  0.00
TER
ATOM   1428  O   WAT   452      10.159 -15.359  -6.670  1.00  0.00
ATOM   1429  H1  WAT   452       9.782 -14.871  -7.402  1.00  0.00
ATOM   1430  H2  WAT   452      10.416 -14.687  -6.039  1.00  0.00
TER
ATOM   1431  O   WAT   453      15.762 -18.366  -1.694  1.00  0.00
ATOM   1432  H1  WAT   453      15.357 -19.079  -2.189  1.00  0.00
ATOM   1433  H2  WAT   453      15.848 -18.711  -0.805  1.00  0.00
TER
ATOM   1434  O   WAT   454      16.230 -14.680   0.470  1.00  0.00
ATOM   1435  H1  WAT   454      15.933 -15.285  -0.209  1.00  0.00
ATOM   1436  H2  WAT   454      17.180 -14.642   0.359  1.00  0.00
TER
ATOM   1437  O   WAT   455      14.474 -21.592   2.086  1.00  0.00
ATOM   1438  H1  WAT   455      15.026 -21.482   1.312  1.00  0.00
ATOM   1439  H2  WAT   455      14.989 -21.218   2.802  1.00  0.00
TER
ATOM   1440  O   WAT   456      15.322 -14.941   7.121  1.00  0.00
ATOM   1441  H1  WAT   456      14.424 -14.717   7.368  1.00  0.00
ATOM   1442  H2  WAT   456      15.347 -14.818   6.172  1.00  0.00
TER
ATOM   1443  O   WAT   457      14.149 -18.070   5.697  1.00  0.00
ATOM   1444  H1  WAT   457      14.009 -17.198   6.066  1.00  0.00
ATOM   1445  H2  WAT   457      13.267 -18.413   5.552  1.00  0.00
TER
ATOM   1446  O   WAT   458      15.947 -12.128   7.905  1.00  0.00
ATOM   1447  H1  WAT   458      15.918 -11.724   7.038  1.00  0.00
ATOM   1448  H2  WAT   458      15.783 -13.057   7.743  1.00  0.00
TER
ATOM   1449  O   WAT   459      12.462 -19.472  -4.193  1.00  0.00
ATOM   1450  H1  WAT   459      12.342 -18.746  -4.805  1.00  0.00
ATOM   1451  H2  WAT   459      12.152 -20.241  -4.670  1.00  0.00
TER
ATOM   1452  O   WAT   460      10.101 -16.300   1.614  1.00  0.00
ATOM   1453  H1  WAT   460      10.179 -16.165   0.670  1.00  0.00
ATOM   1454  H2  WAT   460      10.715 -17.009   1.807  1.00  0.00
TER
ATOM   1455  O   WAT   461      11.345 -14.600  -1.975  1.00  0.00
ATOM   1456  H1  WAT   461      10.938 -14.459  -2.830  1.00  0.00
ATOM   1457  H2  WAT   461      12.237 -14.884  -2.178  1.00  0.00
TER
ATOM   1458  O   WAT   462      15.617 -10.386  -3.863  1.00  0.00
ATOM   1459  H1  WAT   462      15.442 -11.302  -4.076  1.00  0.00
ATOM   1460  H2  WAT   462      14.763 -10.027  -3.623  1.00  0.00
TER
ATOM   1461  O   WAT   463      10.156 -15.259   4.153  1.00  0.00
ATOM   1462  H1  WAT   463      10.320 -15.728   3.335  1.00  0.00
ATOM   1463  H2  WAT   463      10.622 -15.766   4.818  1.00  0.00
TER
ATOM   1464  O   WAT   464      14.720 -21.005  -3.082  1.00  0.00
ATOM   1465  H1  WAT   464      14.494 -21.221  -2.178  1.00  0.00
ATOM   1466  H2  WAT   464      13.939 -20.572  -3.428  1.00  0.00
TER
ATOM   1467  O   WAT   465      17.160 -20.106   7.584  1.00  0.00
ATOM   1468  H1  WAT   465      17.064 -21.047   7.434  1.00  0.00
ATOM   1469  H2  WAT   465      18.003 -19.885   7.188  1.00  0.00
TER
ATOM   1470  O   WAT   466       9.780 -21.830  -9.020  1.00  0.00
ATOM   1471  H1  WAT   466       9.697 -20.887  -8.878  1.00  0.00
ATOM   1472  H2  WAT   466       9.428 -21.973  -9.898  1.00  0.00
TER
ATOM   1473  O   WAT   467      17.579 -23.096   0.047  1.00  0.00
ATOM   1474  H1  WAT   467      17.583 -23.537  -0.802  1.00  0.00
ATOM   1475  H2  WAT   467      18.474 -22.774   0.154  1.00  0.00
TER
ATOM   1476  O   WAT   468      13.430 -23.214  -0.993  1.00  0.00
ATOM   1477  H1  WAT   468      13.090 -22.736  -0.237  1.00  0.00
ATOM   1478  H2  WAT   468      12.667 -23.667  -1.353  1.00  0.00
TER
ATOM   1479  O   WAT   469      17.641 -22.095  -6.962  1.00  0.00
ATOM   1480  H1  WAT   469      17.763 -22.136  -6.013  1.00  0.00
ATOM   1481  H2  WAT   469      17.256 -21.233  -7.117  1.00  0.00
TER
ATOM   1482  O   WAT   470      16.653 -19.785  -7.564  1.00  0.00
ATOM   1483  H1  WAT   470      16.085 -20.233  -8.190  1.00  0.00
ATOM   1484  H2  WAT   470      17.362 -19.426  -8.097  1.00  0.00
TER
ATOM   1485  O   WAT   471      11.730 -15.884   6.313  1.00  0.00
ATOM   1486  H1  WAT   471      11.346 -16.524   6.911  1.00  0.00
ATOM   1487  H2  WAT   471      12.042 -15.180   6.882  1.00  0.00
TER
ATOM   1488  O   WAT   472      17.880 -19.036   1.794  1.00  0.00
ATOM   1489  H1  WAT   472      18.247 -19.510   2.540  1.00  0.00
ATOM   1490  H2  WAT   472      17.691 -18.162   2.135  1.00  0.00
TER
ATOM   1491  O   WAT   473      15.670 -19.995   4.112  1.00  0.00
ATOM   1492  H1  WAT   473      15.366 -19.116   4.337  1.00  0.00
ATOM   1493  H2  WAT   473      16.625 -19.935   4.148  1.00  0.00
TER
ATOM   1494  O   WAT   474      14.198 -15.789  -5.291  1.00  0.00
ATOM   1495  H1  WAT   474      13.424 -16.329  -5.451  1.00  0.00
ATOM   1496  H2  WAT   474      14.928 -16.308  -5.629  1.00  0.00
TER
ATOM   1497  O   WAT   475      14.242 -16.121  -1.653  1.00  0.00
ATOM   1498  H1  WAT   475      14.760 -16.924  -1.707  1.00  0.00
ATOM   1499  H2  WAT   475      13.790 -16.183  -0.811  1.00  0.00
TER
ATOM   1500  O   WAT   476      11.726 -19.155   5.259  1.00  0.00
ATOM   1501  H1  WAT   476      11.368 -18.490   5.847  1.00  0.00
ATOM   1502  H2  WAT   476      11.432 -19.987   5.631  1.00  0.00
TER
ATOM   1503  O   WAT   477      14.928 -18.696   8.143  1.00  0.00
ATOM   1504  H1  WAT   477      14.628 -18.551   7.246  1.00  0.00
ATOM   1505  H2  WAT   477      15.699 -19.256   8.051  1.00  0.00
TER
ATOM   1506  O   WAT   478      18.098 -14.773  -3.609  1.00  0.00
ATOM   1507  H1  WAT   478      18.785 -14.226  -3.228  1.00  0.00
ATOM   1508  H2  WAT   478      17.311 -14.229  -3.574  1.00  0.00
TER
ATOM   1509  O   WAT   479      10.237 -19.156  -8.117  1.00  0.00
ATOM   1510  H1  WAT   479      11.107 -18.873  -7.834  1.00  0.00
ATOM   1511  H2  WAT   479       9.746 -18.342  -8.232  1.00  0.00
TER
ATOM   1512  O   WAT   480      17.401 -17.768  -3.996  1.00  0.00
ATOM   1513  H1  WAT   480      17.857 -16.958  -3.770  1.00  0.00
ATOM   1514  H2  WAT   480      17.050 -18.086  -3.164  1.00  0.00
TER
ATOM   1515  O   WAT   481      10.604  -9.943  -7.551  1.00  0.00
ATOM   1516  H1  WAT   481      10.964  -9.344  -8.205  1.00  0.00
ATOM   1517  H2  WAT   481      10.464  -9.397  -6.777  1.00  0.00
TER
ATOM   1518  O   WAT   482      10.589 -11.678   6.923  1.00  0.00
ATOM   1519  H1  WAT   482      10.698 -12.618   6.783  1.00  0.00
ATOM   1520  H2  WAT   482       9.937 -11.412   6.275  1.00  0.00
TER
ATOM   1521  O   WAT   483      18.580 -13.406   8.323  1.00  0.00
ATOM   1522  H1  WAT   483      18.259 -14.125   8.868  1.00  0.00
ATOM   1523  H2  WAT   483      17.906 -12.730   8.397  1.00  0.00
TER
ATOM   1524  O   WAT   484      16.621 -12.560  -6.734  1.00  0.00
ATOM   1525  H1  WAT   484      16.612 -11.827  -7.349  1.00  0.00
ATOM   1526  H2  WAT   484      15.701 -12.807  -6.641  1.00  0.00
TER
ATOM   1527  O   WAT   485      12.222 -17.338  -5.989  1.00  0.00
ATOM   1528  H1  WAT   485      11.615 -16.599  -5.979  1.00  0.00
ATOM   1529  H2  WAT   485      12.697 -17.248  -6.815  1.00  0.00
TER
ATOM   1530  O   WAT   486      17.130 -21.939  -4.089  1.00  0.00
ATOM   1531  H1  WAT   486      16.421 -21.470  -3.647  1.00  0.00
ATOM   1532  H2  WAT   486      17.414 -22.597  -3.454  1.00  0.00
TER
ATOM   1533  O   WAT   487      18.249  -9.978  -3.376  1.00  0.00
ATOM   1534  H1  WAT   487      18.503 -10.016  -4.298  1.00  0.00
ATOM   1535  H2  WAT   487      17.300 -10.105  -3.383  1.00  0.00
TER
ATOM   1536  O   WAT   488      15.333 -23.631  -6.714  1.00  0.00
ATOM   1537  H1  WAT   488      16.182 -23.194  -6.780  1.00  0.00
ATOM   1538  H2  WAT   488      14.966 -23.319  -5.886  1.00  0.00
TER
ATOM   1539  O   WAT   489      14.232 -17.377  -8.240  1.00  0.00
ATOM   1540  H1  WAT   489      14.999 -17.489  -7.678  1.00  0.00
ATOM   1541  H2  WAT   489      14.310 -18.074  -8.892  1.00  0.00
TER
ATOM   1542  O   WAT   490      12.927 -19.945  -7.557  1.00  0.00
ATOM   1543  H1  WAT   490      13.007 -20.892  -7.445  1.00  0.00
ATOM   1544  H2  WAT   490      13.819 -19.614  -7.451  1.00  0.00
TER
ATOM   1545  O   WAT   491      13.729  -9.795  -0.453  1.00  0.00
ATOM   1546  H1  WAT   491      14.465 -10.344  -0.182  1.00  0.00
ATOM   1547  H2  WAT   491      14.113  -8.930  -0.593  1.00  0.00
TER
ATOM   1548  O   WAT   492      10.613 -13.728  -4.579  1.00  0.00
ATOM   1549  H1  WAT   492       9.687 -13.486  -4.589  1.00  0.00
ATOM   1550  H2  WAT   492      11.079 -12.900  -4.701  1.00  0.00
TER
ATOM   1551  O   WAT   493      12.734 -10.611   8.735  1.00  0.00
ATOM   1552  H1  WAT   493      13.536 -10.289   9.149  1.00  0.00
ATOM   1553  H2  WAT   493      12.220 -10.971   9.457  1.00  0.00
TER
ATOM   1554  O   WAT   494      16.839 -10.622  -8.631  1.00  0.00
ATOM   1555  H1  WAT   494      17.632 -10.333  -9.083  1.00  0.00
ATOM   1556  H2  WAT   494      16.319 -11.053  -9.310  1.00  0.00
TER
ATOM   1557  O   WAT   495      10.454 -18.123   7.679  1.00  0.00
ATOM   1558  H1  WAT   495      10.958 -18.703   8.250  1.00  0.00
ATOM   1559  H2  WAT   495       9.715 -17.839   8.216  1.00  0.00
TER
ATOM   1560  O   WAT   496      17.357 -15.402  -8.767  1.00  0.00
ATOM   1561  H1  WAT   496      17.252 -16.017  -8.040  1.00  0.00
ATOM   1562  H2  WAT   496      17.189 -15.925  -9.550  1.00  0.00
TER
ATOM   1563  O   WAT   497      17.508 -16.716   7.212  1.00  0.00
ATOM   1564  H1  WAT   497      16.743 -16.148   7.128  1.00  0.00
ATOM   1565  H2  WAT   497      17.690 -17.009   6.319  1.00  0.00
TER
ATOM   1566  O   WAT   498      12.486 -19.980   8.574  1.00  0.00
ATOM   1567  H1  WAT   498      12.527 -20.279   9.482  1.00  0.00
ATOM   1568  H2  WAT   498      13.341 -19.580   8.415  1.00  0.00
TER
ATOM   1569  O   WAT   499      16.264 -17.381  -6.266  1.00  0.00
ATOM   1570  H1  WAT   499      16.686 -17.547  -5.423  1.00  0.00
ATOM   1571  H2  WAT   499      16.389 -18.191  -6.760  1.00  0.00
TER
ATOM   1572  O   WAT   500      14.427 -21.401   6.541  1.00  0.00
ATOM   1573  H1  WAT   500      13.897 -21.892   5.914  1.00  0.00
ATOM   1574  H2  WAT   500      15.096 -20.973   6.007  1.00  0.00
TER
ATOM   1575  O   WAT   501      18.086 -16.982   4.275  1.00  0.00
ATOM   1576  H1  WAT   501      18.505 -16.139   4.103  1.00  0.00
ATOM   1577  H2  WAT   501      17.167 -16.845   4.046  1.00  0.00
TER
ATOM   1578  O   WAT   502      15.160 -21.307  -9.320  1.00  0.00
ATOM   1579  H1  WAT   502      14.959 -22.171  -8.959  1.00  0.00
ATOM   1580  H2  WAT   502      14.989 -21.394 -10.258  1.00  0.00
TER
ATOM   1581  O   WAT   503      15.937 -10.677   5.391  1.00  0.00
ATOM   1582  H1  WAT   503      15.399  -9.952   5.072  1.00  0.00
ATOM   1583  H2  WAT   503      16.191 -11.154   4.601  1.00  0.00
TER
ATOM   1584  O   WAT   504      17.190 -22.708   6.916  1.00  0.00
ATOM   1585  H1  WAT   504      17.780 -23.017   7.604  1.00  0.00
ATOM   1586  H2  WAT   504      16.372 -23.180   7.072  1.00  0.00
TER
ATOM   1587  O   WAT   505      18.793  -9.442   5.649  1.00  0.00
ATOM   1588  H1  WAT   505      18.719  -8.538   5.957  1.00  0.00
ATOM   1589  H2  WAT   505      17.891  -9.761   5.622  1.00  0.00
TER
ATOM   1590  O   WAT   506      12.981 -14.903  -8.499  1.00  0.00
ATOM   1591  H1  WAT   506      13.419 -14.360  -7.843  1.00  0.00
ATOM   1592  H2  WAT   506      13.466 -15.728  -8.490  1.00  0.00
TER
ATOM   1593  O   WAT   507      10.196 -12.114  -1.047  1.00  0.00
ATOM   1594  H1  WAT   507      10.526 -12.982  -1.279  1.00  0.00
ATOM   1595  H2  WAT   507      10.625 -11.908  -0.217  1.00  0.00
TER
ATOM   1596  O   WAT   508      14.792 -13.783  -3.387  1.00  0.00
ATOM   1597  H1  WAT   508      14.492 -13.907  -2.487  1.00  0.00
ATOM   1598  H2  WAT   508      14.686 -14.643  -3.795  1.00  0.00
TER
ATOM   1599  O   WAT   509      10.685 -11.247   1.691  1.00  0.00
ATOM   1600  H1  WAT   509      10.248 -11.067   2.523  1.00  0.00
ATOM   1601  H2  WAT   509      11.253 -10.490   1.549  1.00  0.00
TER
ATOM   1602  O   WAT   510      10.518 -18.735  -1.950  1.00  0.00
ATOM   1603  H1  WAT   510       9.862 -19.004  -2.594  1.00  0.00
ATOM   1604  H2  WAT   510      11.355 -18.845  -2.400  1.00  0.00
TER
ATOM   1605  O   WAT   511      11.555 -18.350   2.590  1.00  0.00
ATOM   1606  H1  WAT   511      11.922 -18.437   3.470  1.00  0.00
ATOM   1607  H2  WAT   511      10.986 -19.113   2.491  1.00  0.00
TER
ATOM   1608  O   WAT   512      11.107 -21.439   6.496  1.00  0.00
ATOM   1609  H1  WAT   512      10.212 -21.472   6.835  1.00  0.00
ATOM   1610  H2  WAT   512      11.646 -21.240   7.261  1.00  0.00
TER
ATOM   1611  O   WAT   513       9.731 -21.525  -6.008  1.00  0.00
ATOM   1612  H1  WAT   513       8.828 -21.262  -6.182  1.00  0.00
ATOM   1613  H2  WAT   513      10.215 -21.254  -6.788  1.00  0.00
TER
ATOM   1614  O   WAT   514      12.274 -22.469  -8.098  1.00  0.00
ATOM   1615  H1  WAT   514      12.983 -22.890  -8.583  1.00  0.00
ATOM   1616  H2  WAT   514      11.558 -22.401  -8.730  1.00  0.00
TER
ATOM   1617  O   WAT   515      12.970 -13.837   7.752  1.00  0.00
ATOM   1618  H1  WAT   515      12.927 -14.207   8.634  1.00  0.00
ATOM   1619  H2  WAT   515      13.101 -12.899   7.892  1.00  0.00
TER
ATOM   1620  O   WAT   516      16.671 -12.281   3.353  1.00  0.00
ATOM   1621  H1  WAT   516      16.430 -12.013   2.466  1.00  0.00
ATOM   1622  H2  WAT   516      17.611 -12.110   3.408  1.00  0.00
TER
ATOM   1623  O   WAT   517      12.809 -10.890   4.872  1.00  0.00
ATOM   1624  H1  WAT   517      12.215 -11.022   5.611  1.00  0.00
ATOM   1625  H2  WAT   517      12.802 -11.727   4.406  1.00  0.00
TER
ATOM   1626  O   WAT   518      12.440 -13.525   3.823  1.00  0.00
ATOM   1627  H1  WAT   518      11.714 -14.144   3.755  1.00  0.00
ATOM   1628  H2  WAT   518      12.501 -13.131   2.953  1.00  0.00
TER
ATOM   1629  O   WAT   519      16.045 -11.310   0.608  1.00  0.00
ATOM   1630  H1  WAT   519      16.561 -11.921   0.083  1.00  0.00
ATOM   1631  H2  WAT   519      16.695 -10.807   1.099  1.00  0.00
TER
ATOM   1632  O   WAT   520      10.723 -10.207  -2.968  1.00  0.00
ATOM   1633  H1  WAT   520      10.556 -10.840  -2.269  1.00  0.00
ATOM   1634  H2  WAT   520       9.857 -10.001  -3.318  1.00  0.00
TER
ATOM   1635  O   WAT   521      12.330 -11.514  -5.523  1.00  0.00
ATOM   1636  H1  WAT   521      11.804 -11.133  -6.226  1.00  0.00
ATOM   1637  H2  WAT   521      12.254 -10.889  -4.802  1.00  0.00
TER
ATOM   1638  O   WAT   522      14.929  -9.566  -6.648  1.00  0.00
ATOM   1639  H1  WAT   522      15.661  -9.850  -7.195  1.00  0.00
ATOM   1640  H2  WAT   522      15.188  -9.804  -5.758  1.00  0.00
TER
ATOM   1641  O   WAT   523      14.090 -13.449  -6.643  1.00  0.00
ATOM   1642  H1  WAT   523      13.461 -12.981  -6.094  1.00  0.00
ATOM   1643  H2  WAT   523      14.205 -14.294  -6.208  1.00  0.00
TER
ATOM   1644  O   WAT   524      13.694 -17.309 -17.734  1.00  0.00
ATOM   1645  H1  WAT   524      12.862 -17.564 -17.335  1.00  0.00
ATOM   1646  H2  WAT   524      14.302 -17.238 -16.999  1.00  0.00
TER
ATOM   1647  O   WAT   525      13.674 -13.275 -17.539  1.00  0.00
ATOM   1648  H1  WAT   525      13.977 -14.165 -17.718  1.00  0.00
ATOM   1649  H2  WAT   525      14.418 -12.718 -17.766  1.00  0.00
TER
ATOM   1650  O   WAT   526      10.066 -19.748 -18.066  1.00  0.00
ATOM   1651  H1  WAT   526      10.638 -20.516 -18.066  1.00  0.00
ATOM   1652  H2  WAT   526      10.066 -19.449 -18.975  1.00  0.00
TER
ATOM   1653  O   WAT   527      11.927 -21.843 -17.671  1.00  0.00
ATOM   1654  H1  WAT   527      12.608 -21.580 -17.052  1.00  0.00
ATOM   1655  H2  WAT   527      11.612 -22.683 -17.337  1.00  0.00
TER
ATOM   1656  O   WAT   528      16.120 -20.797 -18.584  1.00  0.00
ATOM   1657  H1  WAT   528      16.628 -20.299 -17.943  1.00  0.00
ATOM   1658  H2  WAT   528      16.651 -21.573 -18.760  1.00  0.00
TER
ATOM   1659  O   WAT   529      15.654 -16.517 -16.140  1.00  0.00
ATOM   1660  H1  WAT   529      15.321 -15.890 -15.498  1.00  0.00
ATOM   1661  H2  WAT   529      15.830 -15.991 -16.920  1.00  0.00
TER
ATOM   1662  O   WAT   530      14.866 -14.549 -14.325  1.00  0.00
ATOM   1663  H1  WAT   530      15.483 -13.874 -14.607  1.00  0.00
ATOM   1664  H2  WAT   530      14.005 -14.140 -14.416  1.00  0.00
TER
ATOM   1665  O   WAT   531      16.230 -14.680 -18.304  1.00  0.00
ATOM   1666  H1  WAT   531      15.933 -15.285 -18.983  1.00  0.00
ATOM   1667  H2  WAT   531      17.180 -14.642 -18.415  1.00  0.00
TER
ATOM   1668  O   WAT   532      14.474 -21.592 -16.688  1.00  0.00
ATOM   1669  H1  WAT   532      15.026 -21.482 -17.463  1.00  0.00
ATOM   1670  H2  WAT   532      14.989 -21.218 -15.972  1.00  0.00
TER
ATOM   1671  O   WAT   533      15.322 -14.941 -11.653  1.00  0.00
ATOM   1672  H1  WAT   533      14.424 -14.717 -11.406  1.00  0.00
ATOM   1673  H2  WAT   533      15.347 -14.818 -12.602  1.00  0.00
TER
ATOM   1674  O   WAT   534      14.149 -18.070 -13.077  1.00  0.00
ATOM   1675  H1  WAT   534      14.009 -17.198 -12.709  1.00  0.00
ATOM   1676  H2  WAT   534      13.267 -18.413 -13.223  1.00  0.00
TER
ATOM   1677  O   WAT   535      15.947 -12.128 -10.869  1.00  0.00
ATOM   1678  H1  WAT   535      15.918 -11.724 -11.736  1.00  0.00
ATOM   1679  H2  WAT   535      15.783 -13.057 -11.032  1.00  0.00
TER
ATOM   1680  O   WAT   536      10.101 -16.300 -17.160  1.00  0.00
ATOM   1681  H1  WAT   536      10.179 -16.165 -18.105  1.00  0.00
ATOM   1682  H2  WAT   536      10.715 -17.009 -16.968  1.00  0.00
TER
ATOM   1683  O   WAT   537      10.156 -15.259 -14.621  1.00  0.00
ATOM   1684  H1  WAT   537      10.320 -15.728 -15.439  1.00  0.00
ATOM   1685  H2  WAT   537      10.622 -15.766 -13.956  1.00  0.00
TER
ATOM   1686  O   WAT   538      17.160 -20.106 -11.191  1.00  0.00
ATOM   1687  H1  WAT   538      17.064 -21.047 -11.341  1.00  0.00
ATOM   1688  H2  WAT   538      18.003 -19.885 -11.586  1.00  0.00
TER
ATOM   1689  O   WAT   539      17.579 -23.096 -18.727  1.00  0.00
ATOM   1690  H1  WAT   539      17.583 -23.537 -19.577  1.00  0.00
ATOM   1691  H2  WAT   539      18.474 -22.774 -18.620  1.00  0.00
TER
ATOM   1692  O   WAT   540      13.430 -23.214 -19.768  1.00  0.00
ATOM   1693  H1  WAT   540      13.090 -22.736 -19.011  1.00  0.00
ATOM   1694  H2  WAT   540      12.667 -23.667 -20.128  1.00  0.00
TER
ATOM   1695  O   WAT   541      11.730 -15.884 -12.461  1.00  0.00
ATOM   1696  H1  WAT   541      11.346 -16.524 -11.863  1.00  0.00
ATOM   1697  H2  WAT   541      12.042 -15.180 -11.892  1.00  0.00
TER
ATOM   1698  O   WAT   542      17.880 -19.036 -16.980  1.00  0.00
ATOM   1699  H1  WAT   542      18.247 -19.510 -16.234  1.00  0.00
ATOM   1700  H2  WAT   542      17.691 -18.162 -16.640  1.00  0.00
TER
ATOM   1701  O   WAT   543      15.670 -19.995 -14.662  1.00  0.00
ATOM   1702  H1  WAT   543      15.366 -19.116 -14.437  1.00  0.00
ATOM   1703  H2  WAT   543      16.625 -19.935 -14.626  1.00  0.00
TER
ATOM   1704  O   WAT   544      11.726 -19.155 -13.515  1.00  0.00
ATOM   1705  H1  WAT   544      11.368 -18.490 -12.928  1.00  0.00
ATOM   1706  H2  WAT   544      11.432 -19.987 -13.144  1.00  0.00
TER
ATOM   1707  O   WAT   545      14.928 -18.696 -10.631  1.00  0.00
ATOM   1708  H1  WAT   545      14.628 -18.551 -11.528  1.00  0.00
ATOM   1709  H2  WAT   545      15.699 -19.256 -10.724  1.00  0.00
TER
ATOM   1710  O   WAT   546      10.589 -11.678 -11.851  1.00  0.00
ATOM   1711  H1  WAT   546      10.698 -12.618 -11.992  1.00  0.00
ATOM   1712  H2  WAT   546       9.937 -11.412 -12.500  1.00  0.00
TER
ATOM   1713  O   WAT   547      18.580 -13.406 -10.451  1.00  0.00
ATOM   1714  H1  WAT   547      18.259 -14.125  -9.907  1.00  0.00
ATOM   1715  H2  WAT   547      17.906 -12.730 -10.378  1.00  0.00
TER
ATOM   1716  O   WAT   548      13.729  -9.795 -19.228  1.00  0.00
ATOM   1717  H1  WAT   548      14.465 -10.344 -18.957  1.00  0.00
ATOM   1718  H2  WAT   548      14.113  -8.930 -19.367  1.00  0.00
TER
ATOM   1719  O   WAT   549      12.734 -10.611 -10.039  1.00  0.00
ATOM   1720  H1  WAT   549      13.536 -10.289  -9.626  1.00  0.00
ATOM   1721  H2  WAT   549      12.220 -10.971  -9.317  1.00  0.00
TER
ATOM   1722  O   WAT   550      10.454 -18.123 -11.096  1.00  0.00
ATOM   1723  H1  WAT   550      10.958 -18.703 -10.524  1.00  0.00
ATOM   1724  H2  WAT   550       9.715 -17.839 -10.558  1.00  0.00
TER
ATOM   1725  O   WAT   551      17.508 -16.716 -11.562  1.00  0.00
ATOM   1726  H1  WAT   551      16.743 -16.148 -11.646  1.00  0.00
ATOM   1727  H2  WAT   551      17.690 -17.009 -12.455  1.00  0.00
TER
ATOM   1728  O   WAT   552      12.486 -19.980 -10.201  1.00  0.00
ATOM   1729  H1  WAT   552      12.527 -20.279  -9.292  1.00  0.00
ATOM   1730  H2  WAT   552      13.341 -19.580 -10.360  1.00  0.00
TER
ATOM   1731  O   WAT   553      14.427 -21.401 -12.233  1.00  0.00
ATOM   1732  H1  WAT   553      13.897 -21.892 -12.861  1.00  0.00
ATOM   1733  H2  WAT   553      15.096 -20.973 -12.767  1.00  0.00
TER
ATOM   1734  O   WAT   554      18.086 -16.982 -14.499  1.00  0.00
ATOM   1735  H1  WAT   554      18.505 -16.139 -14.672  1.00  0.00
ATOM   1736  H2  WAT   554      17.167 -16.845 -14.729  1.00  0.00
TER
ATOM   1737  O   WAT   555      15.937 -10.677 -13.384  1.00  0.00
ATOM   1738  H1  WAT   555      15.399  -9.952 -13.703  1.00  0.00
ATOM   1739  H2  WAT   555      16.191 -11.154 -14.174  1.00  0.00
TER
ATOM   1740  O   WAT   556      17.190 -22.708 -11.858  1.00  0.00
ATOM   1741  H1  WAT   556      17.780 -23.017 -11.170  1.00  0.00
ATOM   1742  H2  WAT   556      16.372 -23.180 -11.702  1.00  0.00
TER
ATOM   1743  O   WAT   557      18.793  -9.442 -13.125  1.00  0.00
ATOM   1744  H1  WAT   557      18.719  -8.538 -12.818  1.00  0.00
ATOM   1745  H2  WAT   557      17.891  -9.761 -13.153  1.00  0.00
TER
ATOM   1746  O   WAT   558      10.196 -12.114 -19.822  1.00  0.00
ATOM   1747  H1  WAT   558      10.526 -12.982 -20.054  1.00  0.00
ATOM   1748  H2  WAT   558      10.625 -11.908 -18.991  1.00  0.00
TER
ATOM   1749  O   WAT   559      10.685 -11.247 -17.083  1.00  0.00
ATOM   1750  H1  WAT   559      10.248 -11.067 -16.251  1.00  0.00
ATOM   1751  H2  WAT   559      11.253 -10.490 -17.225  1.00  0.00
TER
ATOM   1752  O   WAT   560      11.555 -18.350 -16.184  1.00  0.00
ATOM   1753  H1  WAT   560      11.922 -18.437 -15.305  1.00  0.00
ATOM   1754  H2  WAT   560      10.986 -19.113 -16.283  1.00  0.00
TER
ATOM   1755  O   WAT   561      11.107 -21.439 -12.278  1.00  0.00
ATOM   1756  H1  WAT   561      10.212 -21.472 -11.939  1.00  0.00
ATOM   1757  H2  WAT   561      11.646 -21.240 -11.513  1.00  0.00
TER
ATOM   1758  O   WAT   562      12.970 -13.837 -11.022  1.00  0.00
ATOM   1759  H1  WAT   562      12.927 -14.207 -10.141  1.00  0.00
ATOM   1760  H2  WAT   562      13.101 -12.899 -10.882  1.00  0.00
TER
ATOM   1761  O   WAT   563      16.671 -12.281 -15.421  1.00  0.00
ATOM   1762  H1  WAT   563      16.430 -12.013 -16.308  1.00  0.00
ATOM   1763  H2  WAT   563      17.611 -12.110 -15.366  1.00  0.00
TER
ATOM   1764  O   WAT   564      12.809 -10.890 -13.902  1.00  0.00
ATOM   1765  H1  WAT   564      12.215 -11.022 -13.163  1.00  0.00
ATOM   1766  H2  WAT   564      12.802 -11.727 -14.368  1.00  0.00
TER
ATOM   1767  O   WAT   565      12.440 -13.525 -14.952  1.00  0.00
ATOM   1768  H1  WAT   565      11.714 -14.144 -15.019  1.00  0.00
ATOM   1769  H2  WAT   565      12.501 -13.131 -15.822  1.00  0.00
TER
ATOM   1770  O   WAT   566      16.045 -11.310 -18.167  1.00  0.00
ATOM   1771  H1  WAT   566      16.561 -11.921 -18.692  1.00  0.00
ATOM   1772  H2  WAT   566      16.695 -10.807 -17.676  1.00  0.00
TER
ATOM   1773  O   WAT   567       2.771  18.150  17.056  1.00  0.00
ATOM   1774  H1  WAT   567       2.690  17.236  16.785  1.00  0.00
ATOM   1775  H2  WAT   567       2.357  18.647  16.350  1.00  0.00
TER
ATOM   1776  O   WAT   568       0.903  19.928  18.937  1.00  0.00
ATOM   1777  H1  WAT   568       0.127  19.448  19.227  1.00  0.00
ATOM   1778  H2  WAT   568       1.554  19.249  18.762  1.00  0.00
TER
ATOM   1779  O   WAT   569      -6.671  15.200  13.599  1.00  0.00
ATOM   1780  H1  WAT   569      -7.560  15.542  13.497  1.00  0.00
ATOM   1781  H2  WAT   569      -6.387  15.000  12.707  1.00  0.00
TER
ATOM   1782  O   WAT   570      -8.708  17.801  19.483  1.00  0.00
ATOM   1783  H1  WAT   570      -8.136  17.033  19.483  1.00  0.00
ATOM   1784  H2  WAT   570      -8.708  18.100  18.573  1.00  0.00
TER
ATOM   1785  O   WAT   571       0.344  22.604  18.944  1.00  0.00
ATOM   1786  H1  WAT   571       0.275  21.663  18.783  1.00  0.00
ATOM   1787  H2  WAT   571       1.106  22.694  19.516  1.00  0.00
TER
ATOM   1788  O   WAT   572       1.374  15.411  19.171  1.00  0.00
ATOM   1789  H1  WAT   572       1.751  14.538  19.058  1.00  0.00
ATOM   1790  H2  WAT   572       1.276  15.747  18.280  1.00  0.00
TER
ATOM   1791  O   WAT   573      -4.495  13.783  14.632  1.00  0.00
ATOM   1792  H1  WAT   573      -4.389  14.684  14.939  1.00  0.00
ATOM   1793  H2  WAT   573      -5.406  13.735  14.342  1.00  0.00
TER
ATOM   1794  O   WAT   574       5.157  12.906  16.104  1.00  0.00
ATOM   1795  H1  WAT   574       5.978  12.416  16.146  1.00  0.00
ATOM   1796  H2  WAT   574       5.190  13.496  16.857  1.00  0.00
TER
ATOM   1797  O   WAT   575      -2.654  16.752  18.965  1.00  0.00
ATOM   1798  H1  WAT   575      -2.147  17.250  19.605  1.00  0.00
ATOM   1799  H2  WAT   575      -2.123  15.976  18.789  1.00  0.00
TER
ATOM   1800  O   WAT   576       2.016  21.504  14.730  1.00  0.00
ATOM   1801  H1  WAT   576       1.398  21.969  14.167  1.00  0.00
ATOM   1802  H2  WAT   576       2.529  22.197  15.147  1.00  0.00
TER
ATOM   1803  O   WAT   577       5.393  14.846  18.876  1.00  0.00
ATOM   1804  H1  WAT   577       4.688  15.134  19.457  1.00  0.00
ATOM   1805  H2  WAT   577       5.754  15.656  18.516  1.00  0.00
TER
ATOM   1806  O   WAT   578      -8.615  22.189  12.104  1.00  0.00
ATOM   1807  H1  WAT   578      -8.993  22.678  11.373  1.00  0.00
ATOM   1808  H2  WAT   578      -8.358  22.862  12.735  1.00  0.00
TER
ATOM   1809  O   WAT   579       8.462  14.291  19.267  1.00  0.00
ATOM   1810  H1  WAT   579       7.514  14.325  19.399  1.00  0.00
ATOM   1811  H2  WAT   579       8.787  15.105  19.652  1.00  0.00
TER
ATOM   1812  O   WAT   580      -1.007  10.591  17.563  1.00  0.00
ATOM   1813  H1  WAT   580      -0.699  10.036  16.846  1.00  0.00
ATOM   1814  H2  WAT   580      -1.936  10.726  17.380  1.00  0.00
TER
ATOM   1815  O   WAT   581       5.840  23.029  14.943  1.00  0.00
ATOM   1816  H1  WAT   581       5.729  22.087  15.068  1.00  0.00
ATOM   1817  H2  WAT   581       5.836  23.391  15.829  1.00  0.00
TER
ATOM   1818  O   WAT   582       1.382  18.656  14.299  1.00  0.00
ATOM   1819  H1  WAT   582       0.454  18.590  14.528  1.00  0.00
ATOM   1820  H2  WAT   582       1.534  19.594  14.184  1.00  0.00
TER
ATOM   1821  O   WAT   583       1.368  14.928  11.296  1.00  0.00
ATOM   1822  H1  WAT   583       0.429  15.089  11.381  1.00  0.00
ATOM   1823  H2  WAT   583       1.687  15.646  10.749  1.00  0.00
TER
ATOM   1824  O   WAT   584       5.411  20.218  14.802  1.00  0.00
ATOM   1825  H1  WAT   584       4.793  19.880  14.155  1.00  0.00
ATOM   1826  H2  WAT   584       5.394  19.574  15.510  1.00  0.00
TER
ATOM   1827  O   WAT   585      -3.013  19.182  17.081  1.00  0.00
ATOM   1828  H1  WAT   585      -3.417  18.470  16.585  1.00  0.00
ATOM   1829  H2  WAT   585      -2.926  18.838  17.970  1.00  0.00
TER
ATOM   1830  O   WAT   586      -2.545  22.869  19.245  1.00  0.00
ATOM   1831  H1  WAT   586      -2.842  22.264  18.565  1.00  0.00
ATOM   1832  H2  WAT   586      -1.595  22.907  19.134  1.00  0.00
TER
ATOM   1833  O   WAT   587       3.588  19.457  11.810  1.00  0.00
ATOM   1834  H1  WAT   587       4.027  18.619  11.663  1.00  0.00
ATOM   1835  H2  WAT   587       4.301  20.090  11.896  1.00  0.00
TER
ATOM   1836  O   WAT   588       7.169  10.711  10.124  1.00  0.00
ATOM   1837  H1  WAT   588       6.857  10.804  11.024  1.00  0.00
ATOM   1838  H2  WAT   588       7.931  11.289  10.073  1.00  0.00
TER
ATOM   1839  O   WAT   589      -6.312  18.077  14.581  1.00  0.00
ATOM   1840  H1  WAT   589      -6.433  18.803  13.970  1.00  0.00
ATOM   1841  H2  WAT   589      -6.622  17.307  14.104  1.00  0.00
TER
ATOM   1842  O   WAT   590      -7.429  22.948  16.799  1.00  0.00
ATOM   1843  H1  WAT   590      -7.836  23.090  15.944  1.00  0.00
ATOM   1844  H2  WAT   590      -6.538  22.664  16.596  1.00  0.00
TER
ATOM   1845  O   WAT   591      -3.846  11.420  17.964  1.00  0.00
ATOM   1846  H1  WAT   591      -4.289  12.201  17.632  1.00  0.00
ATOM   1847  H2  WAT   591      -3.287  11.743  18.671  1.00  0.00
TER
ATOM   1848  O   WAT   592      -0.730  11.042  12.844  1.00  0.00
ATOM   1849  H1  WAT   592      -1.355  11.037  13.570  1.00  0.00
ATOM   1850  H2  WAT   592      -0.817  10.175  12.448  1.00  0.00
TER
ATOM   1851  O   WAT   593      -1.808  11.965  19.823  1.00  0.00
ATOM   1852  H1  WAT   593      -1.511  12.871  19.742  1.00  0.00
ATOM   1853  H2  WAT   593      -1.260  11.477  19.209  1.00  0.00
TER
ATOM   1854  O   WAT   594      -4.055  16.544  15.692  1.00  0.00
ATOM   1855  H1  WAT   594      -4.280  16.328  16.597  1.00  0.00
ATOM   1856  H2  WAT   594      -4.835  16.977  15.347  1.00  0.00
TER
ATOM   1857  O   WAT   595       3.175  16.550  14.291  1.00  0.00
ATOM   1858  H1  WAT   595       2.576  17.274  14.107  1.00  0.00
ATOM   1859  H2  WAT   595       3.723  16.488  13.509  1.00  0.00
TER
ATOM   1860  O   WAT   596       1.782  15.186  16.321  1.00  0.00
ATOM   1861  H1  WAT   596       2.175  15.504  15.508  1.00  0.00
ATOM   1862  H2  WAT   596       2.143  14.308  16.436  1.00  0.00
TER
ATOM   1863  O   WAT   597      -9.182  11.777  18.544  1.00  0.00
ATOM   1864  H1  WAT   597      -9.471  12.347  19.257  1.00  0.00
ATOM   1865  H2  WAT   597      -8.437  11.297  18.907  1.00  0.00
TER
ATOM   1866  O   WAT   598      -8.995  15.719   9.755  1.00  0.00
ATOM   1867  H1  WAT   598      -9.077  16.662   9.896  1.00  0.00
ATOM   1868  H2  WAT   598      -9.347  15.576   8.876  1.00  0.00
TER
ATOM   1869  O   WAT   599      -1.195  14.452  18.822  1.00  0.00
ATOM   1870  H1  WAT   599      -1.191  14.011  17.972  1.00  0.00
ATOM   1871  H2  WAT   599      -0.300  14.774  18.929  1.00  0.00
TER
ATOM   1872  O   WAT   600      -5.345  14.335  17.781  1.00  0.00
ATOM   1873  H1  WAT   600      -5.685  14.813  18.538  1.00  0.00
ATOM   1874  H2  WAT   600      -6.107  13.882  17.421  1.00  0.00
TER
ATOM   1875  O   WAT   601      -1.133  15.454  11.812  1.00  0.00
ATOM   1876  H1  WAT   601      -1.012  15.412  12.761  1.00  0.00
ATOM   1877  H2  WAT   601      -1.518  16.316  11.657  1.00  0.00
TER
ATOM   1878  O   WAT   602      -2.121  17.764  11.211  1.00  0.00
ATOM   1879  H1  WAT   602      -2.689  17.316  10.584  1.00  0.00
ATOM   1880  H2  WAT   602      -1.412  18.123  10.677  1.00  0.00
TER
ATOM   1881  O   WAT   603      -8.030  13.257  16.698  1.00  0.00
ATOM   1882  H1  WAT   603      -8.315  12.893  17.535  1.00  0.00
ATOM   1883  H2  WAT   603      -8.092  12.525  16.084  1.00  0.00
TER
ATOM   1884  O   WAT   604      -4.576  21.760  13.483  1.00  0.00
ATOM   1885  H1  WAT   604      -5.350  21.219  13.323  1.00  0.00
ATOM   1886  H2  WAT   604      -3.847  21.240  13.145  1.00  0.00
TER
ATOM   1887  O   WAT   605       6.183  20.756  19.276  1.00  0.00
ATOM   1888  H1  WAT   605       6.903  21.252  18.886  1.00  0.00
ATOM   1889  H2  WAT   605       5.981  20.078  18.631  1.00  0.00
TER
ATOM   1890  O   WAT   606       1.644  12.150  13.419  1.00  0.00
ATOM   1891  H1  WAT   606       0.830  11.651  13.343  1.00  0.00
ATOM   1892  H2  WAT   606       1.450  12.990  13.003  1.00  0.00
TER
ATOM   1893  O   WAT   607       4.359  16.522  11.715  1.00  0.00
ATOM   1894  H1  WAT   607       5.246  16.834  11.540  1.00  0.00
ATOM   1895  H2  WAT   607       4.329  15.649  11.323  1.00  0.00
TER
ATOM   1896  O   WAT   608      -4.532  21.428  17.121  1.00  0.00
ATOM   1897  H1  WAT   608      -4.015  20.624  17.067  1.00  0.00
ATOM   1898  H2  WAT   608      -4.984  21.366  17.963  1.00  0.00
TER
ATOM   1899  O   WAT   609       0.355  22.694  12.394  1.00  0.00
ATOM   1900  H1  WAT   609       0.696  23.439  11.898  1.00  0.00
ATOM   1901  H2  WAT   609      -0.474  23.007  12.756  1.00  0.00
TER
ATOM   1902  O   WAT   610       6.630  17.833  11.183  1.00  0.00
ATOM   1903  H1  WAT   610       6.546  18.265  10.333  1.00  0.00
ATOM   1904  H2  WAT   610       7.349  18.293  11.616  1.00  0.00
TER
ATOM   1905  O   WAT   611       3.237  22.016  17.758  1.00  0.00
ATOM   1906  H1  WAT   611       3.590  21.419  17.099  1.00  0.00
ATOM   1907  H2  WAT   611       2.354  21.690  17.929  1.00  0.00
TER
ATOM   1908  O   WAT   612      -0.676  22.776  15.166  1.00  0.00
ATOM   1909  H1  WAT   612       0.011  23.323  15.546  1.00  0.00
ATOM   1910  H2  WAT   612      -1.463  23.320  15.200  1.00  0.00
TER
ATOM   1911  O   WAT   613      -8.537  18.393  10.657  1.00  0.00
ATOM   1912  H1  WAT   613      -7.668  18.675  10.941  1.00  0.00
ATOM   1913  H2  WAT   613      -9.028  19.207  10.542  1.00  0.00
TER
ATOM   1914  O   WAT   614      -1.374  19.780  14.778  1.00  0.00
ATOM   1915  H1  WAT   614      -0.917  20.591  15.004  1.00  0.00
ATOM   1916  H2  WAT   614      -1.725  19.463  15.610  1.00  0.00
TER
ATOM   1917  O   WAT   615      -5.472  10.124  15.250  1.00  0.00
ATOM   1918  H1  WAT   615      -5.601  10.116  16.199  1.00  0.00
ATOM   1919  H2  WAT   615      -6.296  10.462  14.899  1.00  0.00
TER
ATOM   1920  O   WAT   616       6.048  23.579  10.449  1.00  0.00
ATOM   1921  H1  WAT   616       5.822  22.862  11.041  1.00  0.00
ATOM   1922  H2  WAT   616       5.658  23.330   9.611  1.00  0.00
TER
ATOM   1923  O   WAT   617       5.630  21.496  12.110  1.00  0.00
ATOM   1924  H1  WAT   617       5.342  21.957  12.898  1.00  0.00
ATOM   1925  H2  WAT   617       6.425  21.036  12.379  1.00  0.00
TER
ATOM   1926  O   WAT   618      -6.552  20.210  12.785  1.00  0.00
ATOM   1927  H1  WAT   618      -7.160  20.950  12.795  1.00  0.00
ATOM   1928  H2  WAT   618      -6.078  20.300  11.959  1.00  0.00
TER
ATOM   1929  O   WAT   619       6.387  13.331  13.270  1.00  0.00
ATOM   1930  H1  WAT   619       5.758  13.436  12.556  1.00  0.00
ATOM   1931  H2  WAT   619       5.892  13.551  14.059  1.00  0.00
TER
ATOM   1932  O   WAT   620      -1.645  15.610  14.686  1.00  0.00
ATOM   1933  H1  WAT   620      -2.353  16.078  15.127  1.00  0.00
ATOM   1934  H2  WAT   620      -1.360  14.952  15.320  1.00  0.00
TER
ATOM   1935  O   WAT   621       2.387  12.335  16.125  1.00  0.00
ATOM   1936  H1  WAT   621       2.264  12.353  15.176  1.00  0.00
ATOM   1937  H2  WAT   621       3.335  12.383  16.245  1.00  0.00
TER
ATOM   1938  O   WAT   622      -3.441  13.918  12.061  1.00  0.00
ATOM   1939  H1  WAT   622      -2.592  14.355  11.995  1.00  0.00
ATOM   1940  H2  WAT   622      -3.808  14.230  12.888  1.00  0.00
TER
ATOM   1941  O   WAT   623       5.480  18.489  16.974  1.00  0.00
ATOM   1942  H1  WAT   623       4.539  18.504  17.149  1.00  0.00
ATOM   1943  H2  WAT   623       5.794  17.703  17.420  1.00  0.00
TER
ATOM   1944  O   WAT   624      -4.542  20.171  10.534  1.00  0.00
ATOM   1945  H1  WAT   624      -3.776  20.060  11.097  1.00  0.00
ATOM   1946  H2  WAT   624      -4.464  19.475   9.882  1.00  0.00
TER
ATOM   1947  O   WAT   625      -5.847  17.604  11.218  1.00  0.00
ATOM   1948  H1  WAT   625      -5.767  16.657  11.329  1.00  0.00
ATOM   1949  H2  WAT   625      -4.955  17.935  11.324  1.00  0.00
TER
ATOM   1950  O   WAT   626      -1.418  22.147  10.008  1.00  0.00
ATOM   1951  H1  WAT   626      -1.523  21.532  10.734  1.00  0.00
ATOM   1952  H2  WAT   626      -1.585  21.623   9.224  1.00  0.00
TER
ATOM   1953  O   WAT   627       1.822  21.209  10.612  1.00  0.00
ATOM   1954  H1  WAT   627       1.273  21.656  11.256  1.00  0.00
ATOM   1955  H2  WAT   627       2.444  20.704  11.136  1.00  0.00
TER
ATOM   1956  O   WAT   628      -2.510  20.168  12.509  1.00  0.00
ATOM   1957  H1  WAT   628      -2.088  20.002  13.352  1.00  0.00
ATOM   1958  H2  WAT   628      -2.385  19.358  12.014  1.00  0.00
TER
ATOM   1959  O   WAT   629       0.003  19.192   9.756  1.00  0.00
ATOM   1960  H1  WAT   629       0.523  18.477   9.390  1.00  0.00
ATOM   1961  H2  WAT   629       0.650  19.830  10.056  1.00  0.00
TER
ATOM   1962  O   WAT   630      -3.614  16.241   9.454  1.00  0.00
ATOM   1963  H1  WAT   630      -3.815  15.378   9.816  1.00  0.00
ATOM   1964  H2  WAT   630      -3.785  16.155   8.517  1.00  0.00
TER
ATOM   1965  O   WAT   631       3.865  11.052  11.983  1.00  0.00
ATOM   1966  H1  WAT   631       4.145  10.209  12.339  1.00  0.00
ATOM   1967  H2  WAT   631       3.091  11.284  12.497  1.00  0.00
TER
ATOM   1968  O   WAT   632      -4.816  13.341   9.442  1.00  0.00
ATOM   1969  H1  WAT   632      -4.513  13.348   8.534  1.00  0.00
ATOM   1970  H2  WAT   632      -4.076  12.991   9.939  1.00  0.00
TER
ATOM   1971  O   WAT   633      -1.597  12.285  10.428  1.00  0.00
ATOM   1972  H1  WAT   633      -1.945  11.607   9.848  1.00  0.00
ATOM   1973  H2  WAT   633      -1.396  11.824  11.242  1.00  0.00
TER
ATOM   1974  O   WAT   634      -5.793  22.646  10.275  1.00  0.00
ATOM   1975  H1  WAT   634      -5.355  23.188  10.931  1.00  0.00
ATOM   1976  H2  WAT   634      -5.308  21.820  10.285  1.00  0.00
TER
ATOM   1977  O   WAT   635      -3.982  23.765  15.387  1.00  0.00
ATOM   1978  H1  WAT   635      -4.283  23.642  16.288  1.00  0.00
ATOM   1979  H2  WAT   635      -4.088  22.906  14.979  1.00  0.00
TER
ATOM   1980  O   WAT   636       8.243  20.290  12.593  1.00  0.00
ATOM   1981  H1  WAT   636       9.005  20.859  12.699  1.00  0.00
ATOM   1982  H2  WAT   636       8.258  19.722  13.364  1.00  0.00
TER
ATOM   1983  O   WAT   637      -8.257  18.814  16.824  1.00  0.00
ATOM   1984  H1  WAT   637      -8.912  18.545  16.180  1.00  0.00
ATOM   1985  H2  WAT   637      -7.419  18.704  16.374  1.00  0.00
TER
ATOM   1986  O   WAT   638       9.249  21.145  17.438  1.00  0.00
ATOM   1987  H1  WAT   638       9.620  20.361  17.031  1.00  0.00
ATOM   1988  H2  WAT   638       9.889  21.834  17.259  1.00  0.00
TER
ATOM   1989  O   WAT   639       8.295  20.583   9.751  1.00  0.00
ATOM   1990  H1  WAT   639       8.570  21.491   9.623  1.00  0.00
ATOM   1991  H2  WAT   639       8.106  20.519  10.687  1.00  0.00
TER
ATOM   1992  O   WAT   640       4.692  13.608  11.046  1.00  0.00
ATOM   1993  H1  WAT   640       5.111  13.421  10.206  1.00  0.00
ATOM   1994  H2  WAT   640       4.386  12.756  11.356  1.00  0.00
TER
ATOM   1995  O   WAT   641       8.191  18.520  14.744  1.00  0.00
ATOM   1996  H1  WAT   641       7.816  17.753  14.312  1.00  0.00
ATOM   1997  H2  WAT   641       7.462  18.902  15.231  1.00  0.00
TER
ATOM   1998  O   WAT   642      -9.043  16.023  12.767  1.00  0.00
ATOM   1999  H1  WAT   642      -9.947  16.286  12.592  1.00  0.00
ATOM   2000  H2  WAT   642      -8.559  16.295  11.987  1.00  0.00
TER
ATOM   2001  O   WAT   643       7.466  16.746  18.044  1.00  0.00
ATOM   2002  H1  WAT   643       7.990  16.252  17.413  1.00  0.00
ATOM   2003  H2  WAT   643       8.052  16.881  18.789  1.00  0.00
TER
ATOM   2004  O   WAT   644      -6.500  15.080  10.676  1.00  0.00
ATOM   2005  H1  WAT   644      -5.791  14.658  10.191  1.00  0.00
ATOM   2006  H2  WAT   644      -7.216  15.147  10.045  1.00  0.00
TER
ATOM   2007  O   WAT   645      -6.853  11.134   9.716  1.00  0.00
ATOM   2008  H1  WAT   645      -6.130  11.675  10.035  1.00  0.00
ATOM   2009  H2  WAT   645      -6.580  10.860   8.841  1.00  0.00
TER
ATOM   2010  O   WAT   646       6.956  16.003  13.984  1.00  0.00
ATOM   2011  H1  WAT   646       7.452  15.770  14.768  1.00  0.00
ATOM   2012  H2  WAT   646       6.758  15.164  13.567  1.00  0.00
TER
ATOM   2013  O   WAT   647       8.385  14.639  16.517  1.00  0.00
ATOM   2014  H1  WAT   647       8.275  14.485  17.456  1.00  0.00
ATOM   2015  H2  WAT   647       9.146  14.111  16.275  1.00  0.00
TER
ATOM   2016  O   WAT   648       9.274  12.470   9.758  1.00  0.00
ATOM   2017  H1  WAT   648      10.199  12.338   9.550  1.00  0.00
ATOM   2018  H2  WAT   648       9.252  12.549  10.712  1.00  0.00
TER
ATOM   2019  O   WAT   649       9.348  13.241  12.384  1.00  0.00
ATOM   2020  H1  WAT   649       8.553  13.176  12.913  1.00  0.00
ATOM   2021  H2  WAT   649       9.552  14.176  12.372  1.00  0.00
TER
ATOM   2022  O   WAT   650       5.780  11.571  18.834  1.00  0.00
ATOM   2023  H1  WAT   650       6.221  11.515  17.986  1.00  0.00
ATOM   2024  H2  WAT   650       5.511  12.487  18.905  1.00  0.00
TER
ATOM   2025  O   WAT   651       7.644  11.202  16.844  1.00  0.00
ATOM   2026  H1  WAT   651       7.583  10.258  16.698  1.00  0.00
ATOM   2027  H2  WAT   651       8.423  11.310  17.390  1.00  0.00
TER
ATOM   2028  O   WAT   652      -7.428  11.173  13.310  1.00  0.00
ATOM   2029  H1  WAT   652      -6.670  11.286  12.736  1.00  0.00
ATOM   2030  H2  WAT   652      -7.890  12.010  13.264  1.00  0.00
TER
ATOM   2031  O   WAT   653      -0.887  13.287  16.300  1.00  0.00
ATOM   2032  H1  WAT   653      -1.699  12.913  15.960  1.00  0.00
ATOM   2033  H2  WAT   653      -0.383  12.532  16.602  1.00  0.00
TER
ATOM   2034  O   WAT   654       3.616   9.951  17.539  1.00  0.00
ATOM   2035  H1  WAT   654       4.219  10.523  18.013  1.00  0.00
ATOM   2036  H2  WAT   654       2.875  10.515  17.316  1.00  0.00
TER
ATOM   2037  O   WAT   655       6.759  10.354  12.813  1.00  0.00
ATOM   2038  H1  WAT   655       6.954  11.252  13.079  1.00  0.00
ATOM   2039  H2  WAT   655       5.972  10.122  13.306  1.00  0.00
TER
ATOM   2040  O   WAT   656      -5.056  11.700  11.850  1.00  0.00
ATOM   2041  H1  WAT   656      -4.526  10.913  11.721  1.00  0.00
ATOM   2042  H2  WAT   656      -4.423  12.379  12.084  1.00  0.00
TER
ATOM   2043  O   WAT   657      -2.862  11.437  14.905  1.00  0.00
ATOM   2044  H1  WAT   657      -3.492  10.736  15.072  1.00  0.00
ATOM   2045  H2  WAT   657      -3.401  12.198  14.688  1.00  0.00
TER
ATOM   2046  O   WAT   658       2.771  18.150  -1.718  1.00  0.00
ATOM   2047  H1  WAT   658       2.690  17.236  -1.989  1.00  0.00
ATOM   2048  H2  WAT   658       2.357  18.647  -2.425  1.00  0.00
TER
ATOM   2049  O   WAT   659       0.903  19.928   0.162  1.00  0.00
ATOM   2050  H1  WAT   659       0.127  19.448   0.452  1.00  0.00
ATOM   2051  H2  WAT   659       1.554  19.249  -0.012  1.00  0.00
TER
ATOM   2052  O   WAT   660      -5.081  20.240   1.040  1.00  0.00
ATOM   2053  H1  WAT   660      -5.912  19.985   1.440  1.00  0.00
ATOM   2054  H2  WAT   660      -4.472  20.311   1.776  1.00  0.00
TER
ATOM   2055  O   WAT   661      -6.671  15.200  -5.176  1.00  0.00
ATOM   2056  H1  WAT   661      -7.560  15.542  -5.278  1.00  0.00
ATOM   2057  H2  WAT   661      -6.387  15.000  -6.068  1.00  0.00
TER
ATOM   2058  O   WAT   662      -8.708  17.801   0.708  1.00  0.00
ATOM   2059  H1  WAT   662      -8.136  17.033   0.709  1.00  0.00
ATOM   2060  H2  WAT   662      -8.708  18.100  -0.201  1.00  0.00
TER
ATOM   2061  O   WAT   663       0.344  22.604   0.169  1.00  0.00
ATOM   2062  H1  WAT   663       0.275  21.663   0.008  1.00  0.00
ATOM   2063  H2  WAT   663       1.106  22.694   0.742  1.00  0.00
TER
ATOM   2064  O   WAT   664      -7.466  13.209   2.495  1.00  0.00
ATOM   2065  H1  WAT   664      -7.645  12.312   2.775  1.00  0.00
ATOM   2066  H2  WAT   664      -7.868  13.756   3.170  1.00  0.00
TER
ATOM   2067  O   WAT   665       1.374  15.411   0.396  1.00  0.00
ATOM   2068  H1  WAT   665       1.751  14.538   0.284  1.00  0.00
ATOM   2069  H2  WAT   665       1.276  15.747  -0.495  1.00  0.00
TER
ATOM   2070  O   WAT   666      -4.495  13.783  -4.142  1.00  0.00
ATOM   2071  H1  WAT   666      -4.389  14.684  -3.835  1.00  0.00
ATOM   2072  H2  WAT   666      -5.406  13.735  -4.432  1.00  0.00
TER
ATOM   2073  O   WAT   667       5.157  12.906  -2.671  1.00  0.00
ATOM   2074  H1  WAT   667       5.978  12.416  -2.628  1.00  0.00
ATOM   2075  H2  WAT   667       5.190  13.496  -1.918  1.00  0.00
TER
ATOM   2076  O   WAT   668      -6.847  15.705   1.103  1.00  0.00
ATOM   2077  H1  WAT   668      -6.166  15.969   1.722  1.00  0.00
ATOM   2078  H2  WAT   668      -7.162  14.865   1.437  1.00  0.00
TER
ATOM   2079  O   WAT   669      -2.654  16.752   0.191  1.00  0.00
ATOM   2080  H1  WAT   669      -2.147  17.250   0.831  1.00  0.00
ATOM   2081  H2  WAT   669      -2.123  15.976   0.015  1.00  0.00
TER
ATOM   2082  O   WAT   670       9.447  14.923   3.894  1.00  0.00
ATOM   2083  H1  WAT   670       8.742  15.311   3.375  1.00  0.00
ATOM   2084  H2  WAT   670       9.712  15.618   4.496  1.00  0.00
TER
ATOM   2085  O   WAT   671      -4.371  11.392   4.457  1.00  0.00
ATOM   2086  H1  WAT   671      -4.369  11.909   3.652  1.00  0.00
ATOM   2087  H2  WAT   671      -5.200  10.915   4.434  1.00  0.00
TER
ATOM   2088  O   WAT   672       2.016  21.504  -4.044  1.00  0.00
ATOM   2089  H1  WAT   672       1.398  21.969  -4.608  1.00  0.00
ATOM   2090  H2  WAT   672       2.529  22.197  -3.627  1.00  0.00
TER
ATOM   2091  O   WAT   673      -3.121  21.031   2.634  1.00  0.00
ATOM   2092  H1  WAT   673      -3.454  21.658   3.276  1.00  0.00
ATOM   2093  H2  WAT   673      -2.944  21.558   1.854  1.00  0.00
TER
ATOM   2094  O   WAT   674       5.393  14.846   0.102  1.00  0.00
ATOM   2095  H1  WAT   674       4.688  15.134   0.682  1.00  0.00
ATOM   2096  H2  WAT   674       5.754  15.656  -0.258  1.00  0.00
TER
ATOM   2097  O   WAT   675      -4.689  13.103   2.464  1.00  0.00
ATOM   2098  H1  WAT   675      -4.348  13.947   2.169  1.00  0.00
ATOM   2099  H2  WAT   675      -5.628  13.251   2.581  1.00  0.00
TER
ATOM   2100  O   WAT   676      -3.909  22.999   4.449  1.00  0.00
ATOM   2101  H1  WAT   676      -3.291  23.675   4.168  1.00  0.00
ATOM   2102  H2  WAT   676      -4.769  23.408   4.358  1.00  0.00
TER
ATOM   2103  O   WAT   677      -8.615  22.189  -6.670  1.00  0.00
ATOM   2104  H1  WAT   677      -8.993  22.678  -7.402  1.00  0.00
ATOM   2105  H2  WAT   677      -8.358  22.862  -6.039  1.00  0.00
TER
ATOM   2106  O   WAT   678       8.462  14.291   0.493  1.00  0.00
ATOM   2107  H1  WAT   678       7.514  14.325   0.624  1.00  0.00
ATOM   2108  H2  WAT   678       8.787  15.105   0.878  1.00  0.00
TER
ATOM   2109  O   WAT   679      -1.007  10.591  -1.212  1.00  0.00
ATOM   2110  H1  WAT   679      -0.699  10.036  -1.928  1.00  0.00
ATOM   2111  H2  WAT   679      -1.936  10.726  -1.394  1.00  0.00
TER
ATOM   2112  O   WAT   680       5.840  23.029  -3.832  1.00  0.00
ATOM   2113  H1  WAT   680       5.729  22.087  -3.707  1.00  0.00
ATOM   2114  H2  WAT   680       5.836  23.391  -2.946  1.00  0.00
TER
ATOM   2115  O   WAT   681       3.944  21.211   2.407  1.00  0.00
ATOM   2116  H1  WAT   681       4.360  20.997   1.573  1.00  0.00
ATOM   2117  H2  WAT   681       4.667  21.468   2.978  1.00  0.00
TER
ATOM   2118  O   WAT   682       1.382  18.656  -4.476  1.00  0.00
ATOM   2119  H1  WAT   682       0.454  18.590  -4.247  1.00  0.00
ATOM   2120  H2  WAT   682       1.534  19.594  -4.590  1.00  0.00
TER
ATOM   2121  O   WAT   683       1.368  14.928  -7.479  1.00  0.00
ATOM   2122  H1  WAT   683       0.429  15.089  -7.394  1.00  0.00
ATOM   2123  H2  WAT   683       1.687  15.646  -8.025  1.00  0.00
TER
ATOM   2124  O   WAT   684       7.890  19.610   2.499  1.00  0.00
ATOM   2125  H1  WAT   684       7.062  19.679   2.024  1.00  0.00
ATOM   2126  H2  WAT   684       8.485  20.195   2.031  1.00  0.00
TER
ATOM   2127  O   WAT   685       5.411  20.218  -3.972  1.00  0.00
ATOM   2128  H1  WAT   685       4.793  19.880  -4.619  1.00  0.00
ATOM   2129  H2  WAT   685       5.394  19.574  -3.264  1.00  0.00
TER
ATOM   2130  O   WAT   686       4.854  16.396   3.445  1.00  0.00
ATOM   2131  H1  WAT   686       4.441  17.222   3.699  1.00  0.00
ATOM   2132  H2  WAT   686       4.122  15.811   3.252  1.00  0.00
TER
ATOM   2133  O   WAT   687      -3.013  19.182  -1.694  1.00  0.00
ATOM   2134  H1  WAT   687      -3.417  18.470  -2.189  1.00  0.00
ATOM   2135  H2  WAT   687      -2.926  18.838  -0.805  1.00  0.00
TER
ATOM   2136  O   WAT   688      -2.545  22.869   0.470  1.00  0.00
ATOM   2137  H1  WAT   688      -2.842  22.264  -0.209  1.00  0.00
ATOM   2138  H2  WAT   688      -1.595  22.907   0.359  1.00  0.00
TER
ATOM   2139  O   WAT   689      -4.300  15.957   2.086  1.00  0.00
ATOM   2140  H1  WAT   689      -3.748  16.066   1.312  1.00  0.00
ATOM   2141  H2  WAT   689      -3.786  16.331   2.802  1.00  0.00
TER
ATOM   2142  O   WAT   690      -3.453  22.607   7.121  1.00  0.00
ATOM   2143  H1  WAT   690      -4.350  22.831   7.368  1.00  0.00
ATOM   2144  H2  WAT   690      -3.428  22.731   6.172  1.00  0.00
TER
ATOM   2145  O   WAT   691       3.588  19.457  -6.965  1.00  0.00
ATOM   2146  H1  WAT   691       4.027  18.619  -7.111  1.00  0.00
ATOM   2147  H2  WAT   691       4.301  20.090  -6.878  1.00  0.00
TER
ATOM   2148  O   WAT   692      -4.626  19.479   5.697  1.00  0.00
ATOM   2149  H1  WAT   692      -4.765  20.351   6.066  1.00  0.00
ATOM   2150  H2  WAT   692      -5.508  19.136   5.552  1.00  0.00
TER
ATOM   2151  O   WAT   693       7.169  10.711  -8.651  1.00  0.00
ATOM   2152  H1  WAT   693       6.857  10.804  -7.751  1.00  0.00
ATOM   2153  H2  WAT   693       7.931  11.289  -8.701  1.00  0.00
TER
ATOM   2154  O   WAT   694      -6.312  18.077  -4.193  1.00  0.00
ATOM   2155  H1  WAT   694      -6.433  18.803  -4.805  1.00  0.00
ATOM   2156  H2  WAT   694      -6.622  17.307  -4.670  1.00  0.00
TER
ATOM   2157  O   WAT   695      -8.674  21.248   1.614  1.00  0.00
ATOM   2158  H1  WAT   695      -8.596  21.383   0.670  1.00  0.00
ATOM   2159  H2  WAT   695      -8.060  20.540   1.807  1.00  0.00
TER
ATOM   2160  O   WAT   696      -7.429  22.948  -1.975  1.00  0.00
ATOM   2161  H1  WAT   696      -7.836  23.090  -2.830  1.00  0.00
ATOM   2162  H2  WAT   696      -6.538  22.664  -2.178  1.00  0.00
TER
ATOM   2163  O   WAT   697       8.527  23.395   6.362  1.00  0.00
ATOM   2164  H1  WAT   697       8.653  23.156   5.444  1.00  0.00
ATOM   2165  H2  WAT   697       8.569  22.563   6.834  1.00  0.00
TER
ATOM   2166  O   WAT   698       8.380  15.448   7.327  1.00  0.00
ATOM   2167  H1  WAT   698       7.764  15.956   6.798  1.00  0.00
ATOM   2168  H2  WAT   698       8.059  14.548   7.269  1.00  0.00
TER
ATOM   2169  O   WAT   699      -8.618  22.290   4.153  1.00  0.00
ATOM   2170  H1  WAT   699      -8.455  21.820   3.335  1.00  0.00
ATOM   2171  H2  WAT   699      -8.153  21.782   4.818  1.00  0.00
TER
ATOM   2172  O   WAT   700      -3.846  11.420  -0.811  1.00  0.00
ATOM   2173  H1  WAT   700      -4.289  12.201  -1.142  1.00  0.00
ATOM   2174  H2  WAT   700      -3.287  11.743  -0.103  1.00  0.00
TER
ATOM   2175  O   WAT   701       0.441  14.287   4.793  1.00  0.00
ATOM   2176  H1  WAT   701      -0.021  14.496   5.605  1.00  0.00
ATOM   2177  H2  WAT   701       0.039  13.473   4.490  1.00  0.00
TER
ATOM   2178  O   WAT   702       5.441  15.508   5.923  1.00  0.00
ATOM   2179  H1  WAT   702       4.591  15.209   6.244  1.00  0.00
ATOM   2180  H2  WAT   702       5.282  15.752   5.011  1.00  0.00
TER
ATOM   2181  O   WAT   703       2.536  17.008   8.023  1.00  0.00
ATOM   2182  H1  WAT   703       2.862  16.175   7.683  1.00  0.00
ATOM   2183  H2  WAT   703       3.324  17.531   8.170  1.00  0.00
TER
ATOM   2184  O   WAT   704      -0.730  11.042  -5.930  1.00  0.00
ATOM   2185  H1  WAT   704      -1.355  11.037  -5.205  1.00  0.00
ATOM   2186  H2  WAT   704      -0.817  10.175  -6.326  1.00  0.00
TER
ATOM   2187  O   WAT   705      -1.808  11.965   1.048  1.00  0.00
ATOM   2188  H1  WAT   705      -1.511  12.871   0.968  1.00  0.00
ATOM   2189  H2  WAT   705      -1.260  11.477   0.434  1.00  0.00
TER
ATOM   2190  O   WAT   706      -4.055  16.544  -3.082  1.00  0.00
ATOM   2191  H1  WAT   706      -4.280  16.328  -2.178  1.00  0.00
ATOM   2192  H2  WAT   706      -4.835  16.977  -3.428  1.00  0.00
TER
ATOM   2193  O   WAT   707       3.175  16.550  -4.483  1.00  0.00
ATOM   2194  H1  WAT   707       2.576  17.274  -4.667  1.00  0.00
ATOM   2195  H2  WAT   707       3.723  16.488  -5.266  1.00  0.00
TER
ATOM   2196  O   WAT   708      -1.615  17.442   7.584  1.00  0.00
ATOM   2197  H1  WAT   708      -1.710  16.502   7.434  1.00  0.00
ATOM   2198  H2  WAT   708      -0.771  17.664   7.188  1.00  0.00
TER
ATOM   2199  O   WAT   709       1.782  15.186  -2.453  1.00  0.00
ATOM   2200  H1  WAT   709       2.175  15.504  -3.266  1.00  0.00
ATOM   2201  H2  WAT   709       2.143  14.308  -2.339  1.00  0.00
TER
ATOM   2202  O   WAT   710      -6.484  13.854   5.737  1.00  0.00
ATOM   2203  H1  WAT   710      -6.877  14.701   5.944  1.00  0.00
ATOM   2204  H2  WAT   710      -7.172  13.216   5.928  1.00  0.00
TER
ATOM   2205  O   WAT   711       0.091  13.937   8.807  1.00  0.00
ATOM   2206  H1  WAT   711      -0.599  13.744   9.441  1.00  0.00
ATOM   2207  H2  WAT   711       0.834  14.221   9.339  1.00  0.00
TER
ATOM   2208  O   WAT   712      -9.182  11.777  -0.230  1.00  0.00
ATOM   2209  H1  WAT   712      -9.471  12.347   0.483  1.00  0.00
ATOM   2210  H2  WAT   712      -8.437  11.297   0.133  1.00  0.00
TER
ATOM   2211  O   WAT   713      -8.995  15.719  -9.020  1.00  0.00
ATOM   2212  H1  WAT   713      -9.077  16.662  -8.878  1.00  0.00
ATOM   2213  H2  WAT   713      -9.347  15.576  -9.898  1.00  0.00
TER
ATOM   2214  O   WAT   714       2.367  17.777   1.642  1.00  0.00
ATOM   2215  H1  WAT   714       1.635  18.286   1.991  1.00  0.00
ATOM   2216  H2  WAT   714       1.970  16.960   1.341  1.00  0.00
TER
ATOM   2217  O   WAT   715      -1.195  14.452   0.047  1.00  0.00
ATOM   2218  H1  WAT   715      -1.191  14.011  -0.802  1.00  0.00
ATOM   2219  H2  WAT   715      -0.300  14.774   0.154  1.00  0.00
TER
ATOM   2220  O   WAT   716      -5.345  14.335  -0.993  1.00  0.00
ATOM   2221  H1  WAT   716      -5.685  14.813  -0.237  1.00  0.00
ATOM   2222  H2  WAT   716      -6.107  13.882  -1.353  1.00  0.00
TER
ATOM   2223  O   WAT   717      -1.133  15.454  -6.962  1.00  0.00
ATOM   2224  H1  WAT   717      -1.012  15.412  -6.013  1.00  0.00
ATOM   2225  H2  WAT   717      -1.518  16.316  -7.117  1.00  0.00
TER
ATOM   2226  O   WAT   718       2.830  13.230   1.054  1.00  0.00
ATOM   2227  H1  WAT   718       2.847  13.681   1.899  1.00  0.00
ATOM   2228  H2  WAT   718       2.581  12.331   1.268  1.00  0.00
TER
ATOM   2229  O   WAT   719      -2.121  17.764  -7.564  1.00  0.00
ATOM   2230  H1  WAT   719      -2.689  17.316  -8.190  1.00  0.00
ATOM   2231  H2  WAT   719      -1.412  18.123  -8.097  1.00  0.00
TER
ATOM   2232  O   WAT   720       6.257  10.644   6.893  1.00  0.00
ATOM   2233  H1  WAT   720       6.581   9.913   7.419  1.00  0.00
ATOM   2234  H2  WAT   720       6.293  10.325   5.991  1.00  0.00
TER
ATOM   2235  O   WAT   721      -7.044  21.665   6.313  1.00  0.00
ATOM   2236  H1  WAT   721      -7.428  21.024   6.911  1.00  0.00
ATOM   2237  H2  WAT   721      -6.733  22.369   6.882  1.00  0.00
TER
ATOM   2238  O   WAT   722      -0.894  18.513   1.794  1.00  0.00
ATOM   2239  H1  WAT   722      -0.527  18.039   2.540  1.00  0.00
ATOM   2240  H2  WAT   722      -1.084  19.387   2.135  1.00  0.00
TER
ATOM   2241  O   WAT   723      -8.030  13.257  -2.077  1.00  0.00
ATOM   2242  H1  WAT   723      -8.315  12.893  -1.239  1.00  0.00
ATOM   2243  H2  WAT   723      -8.092  12.525  -2.690  1.00  0.00
TER
ATOM   2244  O   WAT   724      -3.104  17.554   4.112  1.00  0.00
ATOM   2245  H1  WAT   724      -3.409  18.433   4.337  1.00  0.00
ATOM   2246  H2  WAT   724      -2.150  17.614   4.148  1.00  0.00
TER
ATOM   2247  O   WAT   725      -4.576  21.760  -5.291  1.00  0.00
ATOM   2248  H1  WAT   725      -5.350  21.219  -5.451  1.00  0.00
ATOM   2249  H2  WAT   725      -3.847  21.240  -5.629  1.00  0.00
TER
ATOM   2250  O   WAT   726       6.183  20.756   0.502  1.00  0.00
ATOM   2251  H1  WAT   726       6.903  21.252   0.111  1.00  0.00
ATOM   2252  H2  WAT   726       5.981  20.078  -0.143  1.00  0.00
TER
ATOM   2253  O   WAT   727       1.644  12.150  -5.355  1.00  0.00
ATOM   2254  H1  WAT   727       0.830  11.651  -5.431  1.00  0.00
ATOM   2255  H2  WAT   727       1.450  12.990  -5.772  1.00  0.00
TER
ATOM   2256  O   WAT   728       1.565  20.827   6.388  1.00  0.00
ATOM   2257  H1  WAT   728       1.498  19.907   6.134  1.00  0.00
ATOM   2258  H2  WAT   728       0.935  20.925   7.103  1.00  0.00
TER
ATOM   2259  O   WAT   729       4.359  16.522  -7.059  1.00  0.00
ATOM   2260  H1  WAT   729       5.246  16.834  -7.234  1.00  0.00
ATOM   2261  H2  WAT   729       4.329  15.649  -7.451  1.00  0.00
TER
ATOM   2262  O   WAT   730      -4.532  21.428  -1.653  1.00  0.00
ATOM   2263  H1  WAT   730      -4.015  20.624  -1.707  1.00  0.00
ATOM   2264  H2  WAT   730      -4.984  21.366  -0.811  1.00  0.00
TER
ATOM   2265  O   WAT   731       0.355  22.694  -6.380  1.00  0.00
ATOM   2266  H1  WAT   731       0.696  23.439  -6.876  1.00  0.00
ATOM   2267  H2  WAT   731      -0.474  23.007  -6.018  1.00  0.00
TER
ATOM   2268  O   WAT   732      -7.048  18.394   5.259  1.00  0.00
ATOM   2269  H1  WAT   732      -7.406  19.059   5.847  1.00  0.00
ATOM   2270  H2  WAT   732      -7.342  17.562   5.631  1.00  0.00
TER
ATOM   2271  O   WAT   733      -3.847  18.852   8.143  1.00  0.00
ATOM   2272  H1  WAT   733      -4.147  18.998   7.246  1.00  0.00
ATOM   2273  H2  WAT   733      -3.075  18.293   8.051  1.00  0.00
TER
ATOM   2274  O   WAT   734       1.496  23.649   6.139  1.00  0.00
ATOM   2275  H1  WAT   734       1.511  22.717   5.921  1.00  0.00
ATOM   2276  H2  WAT   734       0.789  23.735   6.778  1.00  0.00
TER
ATOM   2277  O   WAT   735       6.630  17.833  -7.591  1.00  0.00
ATOM   2278  H1  WAT   735       6.546  18.265  -8.442  1.00  0.00
ATOM   2279  H2  WAT   735       7.349  18.293  -7.159  1.00  0.00
TER
ATOM   2280  O   WAT   736       7.707  20.290   5.486  1.00  0.00
ATOM   2281  H1  WAT   736       6.982  20.883   5.289  1.00  0.00
ATOM   2282  H2  WAT   736       8.235  20.282   4.687  1.00  0.00
TER
ATOM   2283  O   WAT   737       3.237  22.016  -1.016  1.00  0.00
ATOM   2284  H1  WAT   737       3.590  21.419  -1.676  1.00  0.00
ATOM   2285  H2  WAT   737       2.354  21.690  -0.845  1.00  0.00
TER
ATOM   2286  O   WAT   738      -0.676  22.776  -3.609  1.00  0.00
ATOM   2287  H1  WAT   738       0.011  23.323  -3.228  1.00  0.00
ATOM   2288  H2  WAT   738      -1.463  23.320  -3.574  1.00  0.00
TER
ATOM   2289  O   WAT   739      -8.537  18.393  -8.117  1.00  0.00
ATOM   2290  H1  WAT   739      -7.668  18.675  -7.834  1.00  0.00
ATOM   2291  H2  WAT   739      -9.028  19.207  -8.232  1.00  0.00
TER
ATOM   2292  O   WAT   740      -1.374  19.780  -3.996  1.00  0.00
ATOM   2293  H1  WAT   740      -0.917  20.591  -3.770  1.00  0.00
ATOM   2294  H2  WAT   740      -1.725  19.463  -3.164  1.00  0.00
TER
ATOM   2295  O   WAT   741      -5.472  10.124  -3.524  1.00  0.00
ATOM   2296  H1  WAT   741      -5.601  10.116  -2.576  1.00  0.00
ATOM   2297  H2  WAT   741      -6.296  10.462  -3.875  1.00  0.00
TER
ATOM   2298  O   WAT   742       2.203  23.294   1.951  1.00  0.00
ATOM   2299  H1  WAT   742       2.845  22.593   2.064  1.00  0.00
ATOM   2300  H2  WAT   742       2.728  24.074   1.770  1.00  0.00
TER
ATOM   2301  O   WAT   743       6.048  23.579  -8.325  1.00  0.00
ATOM   2302  H1  WAT   743       5.822  22.862  -7.733  1.00  0.00
ATOM   2303  H2  WAT   743       5.658  23.330  -9.163  1.00  0.00
TER
ATOM   2304  O   WAT   744      -8.473  11.883   5.937  1.00  0.00
ATOM   2305  H1  WAT   744      -9.187  12.083   6.542  1.00  0.00
ATOM   2306  H2  WAT   744      -8.054  11.107   6.308  1.00  0.00
TER
ATOM   2307  O   WAT   745       5.630  21.496  -6.664  1.00  0.00
ATOM   2308  H1  WAT   745       5.342  21.957  -5.876  1.00  0.00
ATOM   2309  H2  WAT   745       6.425  21.036  -6.396  1.00  0.00
TER
ATOM   2310  O   WAT   746      -6.552  20.210  -5.989  1.00  0.00
ATOM   2311  H1  WAT   746      -7.160  20.950  -5.979  1.00  0.00
ATOM   2312  H2  WAT   746      -6.078  20.300  -6.815  1.00  0.00
TER
ATOM   2313  O   WAT   747       3.021  14.375   3.687  1.00  0.00
ATOM   2314  H1  WAT   747       3.389  13.555   4.015  1.00  0.00
ATOM   2315  H2  WAT   747       2.161  14.436   4.102  1.00  0.00
TER
ATOM   2316  O   WAT   748       6.387  13.331  -5.504  1.00  0.00
ATOM   2317  H1  WAT   748       5.758  13.436  -6.219  1.00  0.00
ATOM   2318  H2  WAT   748       5.892  13.551  -4.715  1.00  0.00
TER
ATOM   2319  O   WAT   749      -1.645  15.610  -4.089  1.00  0.00
ATOM   2320  H1  WAT   749      -2.353  16.078  -3.647  1.00  0.00
ATOM   2321  H2  WAT   749      -1.360  14.952  -3.454  1.00  0.00
TER
ATOM   2322  O   WAT   750      -0.019  17.029   3.911  1.00  0.00
ATOM   2323  H1  WAT   750       0.480  17.504   4.576  1.00  0.00
ATOM   2324  H2  WAT   750       0.123  16.106   4.118  1.00  0.00
TER
ATOM   2325  O   WAT   751       2.387  12.335  -2.649  1.00  0.00
ATOM   2326  H1  WAT   751       2.264  12.353  -3.598  1.00  0.00
ATOM   2327  H2  WAT   751       3.335  12.383  -2.529  1.00  0.00
TER
ATOM   2328  O   WAT   752      -3.441  13.918  -6.714  1.00  0.00
ATOM   2329  H1  WAT   752      -2.592  14.355  -6.780  1.00  0.00
ATOM   2330  H2  WAT   752      -3.808  14.230  -5.886  1.00  0.00
TER
ATOM   2331  O   WAT   753       7.188  13.246   4.753  1.00  0.00
ATOM   2332  H1  WAT   753       6.685  13.987   5.093  1.00  0.00
ATOM   2333  H2  WAT   753       8.003  13.635   4.437  1.00  0.00
TER
ATOM   2334  O   WAT   754       5.480  18.489  -1.800  1.00  0.00
ATOM   2335  H1  WAT   754       4.539  18.504  -1.626  1.00  0.00
ATOM   2336  H2  WAT   754       5.794  17.703  -1.354  1.00  0.00
TER
ATOM   2337  O   WAT   755      -4.542  20.171  -8.240  1.00  0.00
ATOM   2338  H1  WAT   755      -3.776  20.060  -7.678  1.00  0.00
ATOM   2339  H2  WAT   755      -4.464  19.475  -8.892  1.00  0.00
TER
ATOM   2340  O   WAT   756      -5.847  17.604  -7.557  1.00  0.00
ATOM   2341  H1  WAT   756      -5.767  16.657  -7.445  1.00  0.00
ATOM   2342  H2  WAT   756      -4.955  17.935  -7.451  1.00  0.00
TER
ATOM   2343  O   WAT   757       2.796  23.046   8.683  1.00  0.00
ATOM   2344  H1  WAT   757       2.190  23.069   7.942  1.00  0.00
ATOM   2345  H2  WAT   757       2.492  22.314   9.219  1.00  0.00
TER
ATOM   2346  O   WAT   758      -8.320  19.425   7.679  1.00  0.00
ATOM   2347  H1  WAT   758      -7.816  18.846   8.250  1.00  0.00
ATOM   2348  H2  WAT   758      -9.059  19.709   8.216  1.00  0.00
TER
ATOM   2349  O   WAT   759      -1.418  22.147  -8.767  1.00  0.00
ATOM   2350  H1  WAT   759      -1.523  21.532  -8.040  1.00  0.00
ATOM   2351  H2  WAT   759      -1.585  21.623  -9.550  1.00  0.00
TER
ATOM   2352  O   WAT   760      -1.266  20.832   7.212  1.00  0.00
ATOM   2353  H1  WAT   760      -2.032  21.401   7.128  1.00  0.00
ATOM   2354  H2  WAT   760      -1.085  20.540   6.319  1.00  0.00
TER
ATOM   2355  O   WAT   761       1.822  21.209  -8.162  1.00  0.00
ATOM   2356  H1  WAT   761       1.273  21.656  -7.518  1.00  0.00
ATOM   2357  H2  WAT   761       2.444  20.704  -7.639  1.00  0.00
TER
ATOM   2358  O   WAT   762       5.876  22.563   7.770  1.00  0.00
ATOM   2359  H1  WAT   762       6.617  22.901   7.267  1.00  0.00
ATOM   2360  H2  WAT   762       5.113  22.732   7.217  1.00  0.00
TER
ATOM   2361  O   WAT   763      -6.288  17.568   8.574  1.00  0.00
ATOM   2362  H1  WAT   763      -6.247  17.270   9.482  1.00  0.00
ATOM   2363  H2  WAT   763      -5.433  17.969   8.415  1.00  0.00
TER
ATOM   2364  O   WAT   764      -2.510  20.168  -6.266  1.00  0.00
ATOM   2365  H1  WAT   764      -2.088  20.002  -5.423  1.00  0.00
ATOM   2366  H2  WAT   764      -2.385  19.358  -6.760  1.00  0.00
TER
ATOM   2367  O   WAT   765      -4.347  16.148   6.541  1.00  0.00
ATOM   2368  H1  WAT   765      -4.878  15.657   5.914  1.00  0.00
ATOM   2369  H2  WAT   765      -3.678  16.576   6.007  1.00  0.00
TER
ATOM   2370  O   WAT   766       0.003  19.192  -9.018  1.00  0.00
ATOM   2371  H1  WAT   766       0.523  18.477  -9.384  1.00  0.00
ATOM   2372  H2  WAT   766       0.650  19.830  -8.718  1.00  0.00
TER
ATOM   2373  O   WAT   767       4.551  20.615   6.305  1.00  0.00
ATOM   2374  H1  WAT   767       4.965  20.769   7.154  1.00  0.00
ATOM   2375  H2  WAT   767       3.616  20.740   6.468  1.00  0.00
TER
ATOM   2376  O   WAT   768       5.023  17.954   8.309  1.00  0.00
ATOM   2377  H1  WAT   768       5.605  17.199   8.221  1.00  0.00
ATOM   2378  H2  WAT   768       5.199  18.485   7.532  1.00  0.00
TER
ATOM   2379  O   WAT   769      -3.860  13.114   6.621  1.00  0.00
ATOM   2380  H1  WAT   769      -3.954  12.496   5.896  1.00  0.00
ATOM   2381  H2  WAT   769      -4.440  13.840   6.394  1.00  0.00
TER
ATOM   2382  O   WAT   770      -1.094  11.671   3.654  1.00  0.00
ATOM   2383  H1  WAT   770      -1.542  11.694   2.808  1.00  0.00
ATOM   2384  H2  WAT   770      -1.727  11.273   4.251  1.00  0.00
TER
ATOM   2385  O   WAT   771      -0.688  20.567   4.275  1.00  0.00
ATOM   2386  H1  WAT   771      -0.269  21.410   4.103  1.00  0.00
ATOM   2387  H2  WAT   771      -1.607  20.704   4.046  1.00  0.00
TER
ATOM   2388  O   WAT   772       1.648  18.298   5.659  1.00  0.00
ATOM   2389  H1  WAT   772       1.768  17.702   6.398  1.00  0.00
ATOM   2390  H2  WAT   772       2.508  18.335   5.239  1.00  0.00
TER
ATOM   2391  O   WAT   773       3.987  18.852   4.235  1.00  0.00
ATOM   2392  H1  WAT   773       3.461  19.376   3.632  1.00  0.00
ATOM   2393  H2  WAT   773       4.330  19.485   4.866  1.00  0.00
TER
ATOM   2394  O   WAT   774      -3.614  16.241  -9.320  1.00  0.00
ATOM   2395  H1  WAT   774      -3.815  15.378  -8.959  1.00  0.00
ATOM   2396  H2  WAT   774      -3.785  16.155 -10.258  1.00  0.00
TER
ATOM   2397  O   WAT   775      -1.585  14.840   6.916  1.00  0.00
ATOM   2398  H1  WAT   775      -0.995  14.532   7.604  1.00  0.00
ATOM   2399  H2  WAT   775      -2.403  14.368   7.072  1.00  0.00
TER
ATOM   2400  O   WAT   776       3.235  14.457   7.150  1.00  0.00
ATOM   2401  H1  WAT   776       2.546  13.795   7.085  1.00  0.00
ATOM   2402  H2  WAT   776       3.955  14.011   7.595  1.00  0.00
TER
ATOM   2403  O   WAT   777       3.865  11.052  -6.791  1.00  0.00
ATOM   2404  H1  WAT   777       4.145  10.209  -6.435  1.00  0.00
ATOM   2405  H2  WAT   777       3.091  11.284  -6.277  1.00  0.00
TER
ATOM   2406  O   WAT   778      -4.816  13.341  -9.332  1.00  0.00
ATOM   2407  H1  WAT   778      -4.513  13.348 -10.240  1.00  0.00
ATOM   2408  H2  WAT   778      -4.076  12.991  -8.835  1.00  0.00
TER
ATOM   2409  O   WAT   779      -1.597  12.285  -8.347  1.00  0.00
ATOM   2410  H1  WAT   779      -1.945  11.607  -8.926  1.00  0.00
ATOM   2411  H2  WAT   779      -1.396  11.824  -7.532  1.00  0.00
TER
ATOM   2412  O   WAT   780      -5.793  22.646  -8.499  1.00  0.00
ATOM   2413  H1  WAT   780      -5.355  23.188  -7.843  1.00  0.00
ATOM   2414  H2  WAT   780      -5.308  21.820  -8.490  1.00  0.00
TER
ATOM   2415  O   WAT   781      -3.982  23.765  -3.387  1.00  0.00
ATOM   2416  H1  WAT   781      -4.283  23.642  -2.487  1.00  0.00
ATOM   2417  H2  WAT   781      -4.088  22.906  -3.795  1.00  0.00
TER
ATOM   2418  O   WAT   782       8.243  20.290  -6.181  1.00  0.00
ATOM   2419  H1  WAT   782       9.005  20.859  -6.075  1.00  0.00
ATOM   2420  H2  WAT   782       8.258  19.722  -5.410  1.00  0.00
TER
ATOM   2421  O   WAT   783      -8.257  18.814  -1.950  1.00  0.00
ATOM   2422  H1  WAT   783      -8.912  18.545  -2.594  1.00  0.00
ATOM   2423  H2  WAT   783      -7.419  18.704  -2.400  1.00  0.00
TER
ATOM   2424  O   WAT   784       9.249  21.145  -1.337  1.00  0.00
ATOM   2425  H1  WAT   784       9.620  20.361  -1.743  1.00  0.00
ATOM   2426  H2  WAT   784       9.889  21.834  -1.515  1.00  0.00
TER
ATOM   2427  O   WAT   785       6.232  22.528   4.076  1.00  0.00
ATOM   2428  H1  WAT   785       5.418  22.958   4.339  1.00  0.00
ATOM   2429  H2  WAT   785       6.640  23.140   3.463  1.00  0.00
TER
ATOM   2430  O   WAT   786       8.295  20.583  -9.024  1.00  0.00
ATOM   2431  H1  WAT   786       8.570  21.491  -9.152  1.00  0.00
ATOM   2432  H2  WAT   786       8.106  20.519  -8.087  1.00  0.00
TER
ATOM   2433  O   WAT   787       4.692  13.608  -7.728  1.00  0.00
ATOM   2434  H1  WAT   787       5.111  13.421  -8.569  1.00  0.00
ATOM   2435  H2  WAT   787       4.386  12.756  -7.418  1.00  0.00
TER
ATOM   2436  O   WAT   788       8.191  18.520  -4.031  1.00  0.00
ATOM   2437  H1  WAT   788       7.816  17.753  -4.463  1.00  0.00
ATOM   2438  H2  WAT   788       7.462  18.902  -3.543  1.00  0.00
TER
ATOM   2439  O   WAT   789      -7.219  19.199   2.590  1.00  0.00
ATOM   2440  H1  WAT   789      -6.852  19.112   3.470  1.00  0.00
ATOM   2441  H2  WAT   789      -7.788  18.435   2.491  1.00  0.00
TER
ATOM   2442  O   WAT   790       7.581  17.667   5.603  1.00  0.00
ATOM   2443  H1  WAT   790       7.350  17.438   4.703  1.00  0.00
ATOM   2444  H2  WAT   790       7.842  18.587   5.558  1.00  0.00
TER
ATOM   2445  O   WAT   791      -7.668  16.110   6.496  1.00  0.00
ATOM   2446  H1  WAT   791      -8.562  16.076   6.835  1.00  0.00
ATOM   2447  H2  WAT   791      -7.128  16.308   7.261  1.00  0.00
TER
ATOM   2448  O   WAT   792       6.020  12.893   8.381  1.00  0.00
ATOM   2449  H1  WAT   792       6.897  12.901   8.765  1.00  0.00
ATOM   2450  H2  WAT   792       6.032  12.156   7.770  1.00  0.00
TER
ATOM   2451  O   WAT   793      -9.043  16.023  -6.008  1.00  0.00
ATOM   2452  H1  WAT   793      -9.947  16.286  -6.182  1.00  0.00
ATOM   2453  H2  WAT   793      -8.559  16.295  -6.788  1.00  0.00
TER
ATOM   2454  O   WAT   794       7.466  16.746  -0.730  1.00  0.00
ATOM   2455  H1  WAT   794       7.990  16.252  -1.361  1.00  0.00
ATOM   2456  H2  WAT   794       8.052  16.881   0.015  1.00  0.00
TER
ATOM   2457  O   WAT   795       7.645  16.830   2.792  1.00  0.00
ATOM   2458  H1  WAT   795       6.696  16.796   2.906  1.00  0.00
ATOM   2459  H2  WAT   795       7.827  17.740   2.557  1.00  0.00
TER
ATOM   2460  O   WAT   796      -6.500  15.080  -8.098  1.00  0.00
ATOM   2461  H1  WAT   796      -5.791  14.658  -8.583  1.00  0.00
ATOM   2462  H2  WAT   796      -7.216  15.147  -8.730  1.00  0.00
TER
ATOM   2463  O   WAT   797      -6.853  11.134  -9.058  1.00  0.00
ATOM   2464  H1  WAT   797      -6.130  11.675  -8.740  1.00  0.00
ATOM   2465  H2  WAT   797      -6.580  10.860  -9.934  1.00  0.00
TER
ATOM   2466  O   WAT   798       6.956  16.003  -4.791  1.00  0.00
ATOM   2467  H1  WAT   798       7.452  15.770  -4.006  1.00  0.00
ATOM   2468  H2  WAT   798       6.758  15.164  -5.207  1.00  0.00
TER
ATOM   2469  O   WAT   799      -7.164  10.385   0.844  1.00  0.00
ATOM   2470  H1  WAT   799      -6.516   9.834   0.404  1.00  0.00
ATOM   2471  H2  WAT   799      -6.743  10.639   1.666  1.00  0.00
TER
ATOM   2472  O   WAT   800       8.385  14.639  -2.257  1.00  0.00
ATOM   2473  H1  WAT   800       8.275  14.485  -1.319  1.00  0.00
ATOM   2474  H2  WAT   800       9.146  14.111  -2.499  1.00  0.00
TER
ATOM   2475  O   WAT   801       6.732  10.579   4.201  1.00  0.00
ATOM   2476  H1  WAT   801       7.369  11.192   4.567  1.00  0.00
ATOM   2477  H2  WAT   801       6.879  10.615   3.256  1.00  0.00
TER
ATOM   2478  O   WAT   802       9.274  12.470  -9.016  1.00  0.00
ATOM   2479  H1  WAT   802      10.199  12.338  -9.225  1.00  0.00
ATOM   2480  H2  WAT   802       9.252  12.549  -8.063  1.00  0.00
TER
ATOM   2481  O   WAT   803       9.348  13.241  -6.391  1.00  0.00
ATOM   2482  H1  WAT   803       8.553  13.176  -5.861  1.00  0.00
ATOM   2483  H2  WAT   803       9.552  14.176  -6.402  1.00  0.00
TER
ATOM   2484  O   WAT   804      -7.410  10.540   3.587  1.00  0.00
ATOM   2485  H1  WAT   804      -7.759  10.996   4.353  1.00  0.00
ATOM   2486  H2  WAT   804      -7.742   9.646   3.669  1.00  0.00
TER
ATOM   2487  O   WAT   805       0.102  11.731   7.109  1.00  0.00
ATOM   2488  H1  WAT   805       0.041  12.323   7.858  1.00  0.00
ATOM   2489  H2  WAT   805       1.042  11.624   6.964  1.00  0.00
TER
ATOM   2490  O   WAT   806       2.739  11.388   6.748  1.00  0.00
ATOM   2491  H1  WAT   806       3.354  11.706   6.086  1.00  0.00
ATOM   2492  H2  WAT   806       3.284  10.903   7.368  1.00  0.00
TER
ATOM   2493  O   WAT   807      -6.738  10.068   6.862  1.00  0.00
ATOM   2494  H1  WAT   807      -6.190   9.887   6.099  1.00  0.00
ATOM   2495  H2  WAT   807      -6.673   9.277   7.398  1.00  0.00
TER
ATOM   2496  O   WAT   808       4.387  12.159   4.459  1.00  0.00
ATOM   2497  H1  WAT   808       4.059  11.344   4.079  1.00  0.00
ATOM   2498  H2  WAT   808       5.336  12.116   4.336  1.00  0.00
TER
ATOM   2499  O   WAT   809       5.780  11.571   0.059  1.00  0.00
ATOM   2500  H1  WAT   809       6.221  11.515  -0.789  1.00  0.00
ATOM   2501  H2  WAT   809       5.511  12.487   0.130  1.00  0.00
TER
ATOM   2502  O   WAT   810       7.644  11.202  -1.930  1.00  0.00
ATOM   2503  H1  WAT   810       7.583  10.258  -2.077  1.00  0.00
ATOM   2504  H2  WAT   810       8.423  11.310  -1.385  1.00  0.00
TER
ATOM   2505  O   WAT   811      -7.428  11.173  -5.464  1.00  0.00
ATOM   2506  H1  WAT   811      -6.670  11.286  -6.038  1.00  0.00
ATOM   2507  H2  WAT   811      -7.890  12.010  -5.510  1.00  0.00
TER
ATOM   2508  O   WAT   812      -0.887  13.287  -2.474  1.00  0.00
ATOM   2509  H1  WAT   812      -1.699  12.913  -2.815  1.00  0.00
ATOM   2510  H2  WAT   812      -0.383  12.532  -2.172  1.00  0.00
TER
ATOM   2511  O   WAT   813       6.759  10.354  -5.962  1.00  0.00
ATOM   2512  H1  WAT   813       6.954  11.252  -5.695  1.00  0.00
ATOM   2513  H2  WAT   813       5.972  10.122  -5.468  1.00  0.00
TER
ATOM   2514  O   WAT   814      -5.056  11.700  -6.924  1.00  0.00
ATOM   2515  H1  WAT   814      -4.526  10.913  -7.053  1.00  0.00
ATOM   2516  H2  WAT   814      -4.423  12.379  -6.691  1.00  0.00
TER
ATOM   2517  O   WAT   815      -2.862  11.437  -3.870  1.00  0.00
ATOM   2518  H1  WAT   815      -3.492  10.736  -3.703  1.00  0.00
ATOM   2519  H2  WAT   815      -3.401  12.198  -4.086  1.00  0.00
TER
ATOM   2520  O   WAT   816      -2.736  10.716   8.566  1.00  0.00
ATOM   2521  H1  WAT   816      -3.018  11.219   7.802  1.00  0.00
ATOM   2522  H2  WAT   816      -2.354   9.918   8.200  1.00  0.00
TER
ATOM   2523  O   WAT   817       3.865  10.131   9.144  1.00  0.00
ATOM   2524  H1  WAT   817       3.752  10.450  10.039  1.00  0.00
ATOM   2525  H2  WAT   817       4.682  10.532   8.847  1.00  0.00
TER
ATOM   2526  O   WAT   818       0.903  19.928 -18.612  1.00  0.00
ATOM   2527  H1  WAT   818       0.127  19.448 -18.322  1.00  0.00
ATOM   2528  H2  WAT   818       1.554  19.249 -18.786  1.00  0.00
TER
ATOM   2529  O   WAT   819      -5.081  20.240 -17.734  1.00  0.00
ATOM   2530  H1  WAT   819      -5.912  19.985 -17.335  1.00  0.00
ATOM   2531  H2  WAT   819      -4.472  20.311 -16.999  1.00  0.00
TER
ATOM   2532  O   WAT   820      -8.708  17.801 -18.066  1.00  0.00
ATOM   2533  H1  WAT   820      -8.136  17.033 -18.066  1.00  0.00
ATOM   2534  H2  WAT   820      -8.708  18.100 -18.975  1.00  0.00
TER
ATOM   2535  O   WAT   821       0.344  22.604 -18.605  1.00  0.00
ATOM   2536  H1  WAT   821       0.275  21.663 -18.766  1.00  0.00
ATOM   2537  H2  WAT   821       1.106  22.694 -18.033  1.00  0.00
TER
ATOM   2538  O   WAT   822      -7.466  13.209 -16.279  1.00  0.00
ATOM   2539  H1  WAT   822      -7.645  12.312 -15.999  1.00  0.00
ATOM   2540  H2  WAT   822      -7.868  13.756 -15.605  1.00  0.00
TER
ATOM   2541  O   WAT   823       1.374  15.411 -18.378  1.00  0.00
ATOM   2542  H1  WAT   823       1.751  14.538 -18.491  1.00  0.00
ATOM   2543  H2  WAT   823       1.276  15.747 -19.269  1.00  0.00
TER
ATOM   2544  O   WAT   824      -6.847  15.705 -17.671  1.00  0.00
ATOM   2545  H1  WAT   824      -6.166  15.969 -17.052  1.00  0.00
ATOM   2546  H2  WAT   824      -7.162  14.865 -17.337  1.00  0.00
TER
ATOM   2547  O   WAT   825      -2.654  16.752 -18.584  1.00  0.00
ATOM   2548  H1  WAT   825      -2.147  17.250 -17.943  1.00  0.00
ATOM   2549  H2  WAT   825      -2.123  15.976 -18.760  1.00  0.00
TER
ATOM   2550  O   WAT   826       9.447  14.923 -14.881  1.00  0.00
ATOM   2551  H1  WAT   826       8.742  15.311 -15.399  1.00  0.00
ATOM   2552  H2  WAT   826       9.712  15.618 -14.279  1.00  0.00
TER
ATOM   2553  O   WAT   827      -4.371  11.392 -14.317  1.00  0.00
ATOM   2554  H1  WAT   827      -4.369  11.909 -15.123  1.00  0.00
ATOM   2555  H2  WAT   827      -5.200  10.915 -14.340  1.00  0.00
TER
ATOM   2556  O   WAT   828      -3.121  21.031 -16.140  1.00  0.00
ATOM   2557  H1  WAT   828      -3.454  21.658 -15.498  1.00  0.00
ATOM   2558  H2  WAT   828      -2.944  21.558 -16.920  1.00  0.00
TER
ATOM   2559  O   WAT   829       5.393  14.846 -18.672  1.00  0.00
ATOM   2560  H1  WAT   829       4.688  15.134 -18.092  1.00  0.00
ATOM   2561  H2  WAT   829       5.754  15.656 -19.032  1.00  0.00
TER
ATOM   2562  O   WAT   830      -4.689  13.103 -16.310  1.00  0.00
ATOM   2563  H1  WAT   830      -4.348  13.947 -16.605  1.00  0.00
ATOM   2564  H2  WAT   830      -5.628  13.251 -16.194  1.00  0.00
TER
ATOM   2565  O   WAT   831      -3.909  22.999 -14.325  1.00  0.00
ATOM   2566  H1  WAT   831      -3.291  23.675 -14.607  1.00  0.00
ATOM   2567  H2  WAT   831      -4.769  23.408 -14.416  1.00  0.00
TER
ATOM   2568  O   WAT   832       8.462  14.291 -18.281  1.00  0.00
ATOM   2569  H1  WAT   832       7.514  14.325 -18.150  1.00  0.00
ATOM   2570  H2  WAT   832       8.787  15.105 -17.897  1.00  0.00
TER
ATOM   2571  O   WAT   833       3.944  21.211 -16.367  1.00  0.00
ATOM   2572  H1  WAT   833       4.360  20.997 -17.202  1.00  0.00
ATOM   2573  H2  WAT   833       4.667  21.468 -15.796  1.00  0.00
TER
ATOM   2574  O   WAT   834       7.890  19.610 -16.275  1.00  0.00
ATOM   2575  H1  WAT   834       7.062  19.679 -16.750  1.00  0.00
ATOM   2576  H2  WAT   834       8.485  20.195 -16.744  1.00  0.00
TER
ATOM   2577  O   WAT   835       4.854  16.396 -15.330  1.00  0.00
ATOM   2578  H1  WAT   835       4.441  17.222 -15.076  1.00  0.00
ATOM   2579  H2  WAT   835       4.122  15.811 -15.522  1.00  0.00
TER
ATOM   2580  O   WAT   836      -2.545  22.869 -18.304  1.00  0.00
ATOM   2581  H1  WAT   836      -2.842  22.264 -18.983  1.00  0.00
ATOM   2582  H2  WAT   836      -1.595  22.907 -18.415  1.00  0.00
TER
ATOM   2583  O   WAT   837      -4.300  15.957 -16.688  1.00  0.00
ATOM   2584  H1  WAT   837      -3.748  16.066 -17.463  1.00  0.00
ATOM   2585  H2  WAT   837      -3.786  16.331 -15.972  1.00  0.00
TER
ATOM   2586  O   WAT   838      -3.453  22.607 -11.653  1.00  0.00
ATOM   2587  H1  WAT   838      -4.350  22.831 -11.406  1.00  0.00
ATOM   2588  H2  WAT   838      -3.428  22.731 -12.602  1.00  0.00
TER
ATOM   2589  O   WAT   839      -4.626  19.479 -13.077  1.00  0.00
ATOM   2590  H1  WAT   839      -4.765  20.351 -12.709  1.00  0.00
ATOM   2591  H2  WAT   839      -5.508  19.136 -13.223  1.00  0.00
TER
ATOM   2592  O   WAT   840      -8.674  21.248 -17.160  1.00  0.00
ATOM   2593  H1  WAT   840      -8.596  21.383 -18.105  1.00  0.00
ATOM   2594  H2  WAT   840      -8.060  20.540 -16.968  1.00  0.00
TER
ATOM   2595  O   WAT   841       8.527  23.395 -12.413  1.00  0.00
ATOM   2596  H1  WAT   841       8.653  23.156 -13.331  1.00  0.00
ATOM   2597  H2  WAT   841       8.569  22.563 -11.940  1.00  0.00
TER
ATOM   2598  O   WAT   842       8.380  15.448 -11.448  1.00  0.00
ATOM   2599  H1  WAT   842       7.764  15.956 -11.976  1.00  0.00
ATOM   2600  H2  WAT   842       8.059  14.548 -11.505  1.00  0.00
TER
ATOM   2601  O   WAT   843      -8.618  22.290 -14.621  1.00  0.00
ATOM   2602  H1  WAT   843      -8.455  21.820 -15.439  1.00  0.00
ATOM   2603  H2  WAT   843      -8.153  21.782 -13.956  1.00  0.00
TER
ATOM   2604  O   WAT   844      -3.846  11.420 -19.585  1.00  0.00
ATOM   2605  H1  WAT   844      -4.289  12.201 -19.916  1.00  0.00
ATOM   2606  H2  WAT   844      -3.287  11.743 -18.878  1.00  0.00
TER
ATOM   2607  O   WAT   845       0.441  14.287 -13.981  1.00  0.00
ATOM   2608  H1  WAT   845      -0.021  14.496 -13.169  1.00  0.00
ATOM   2609  H2  WAT   845       0.039  13.473 -14.284  1.00  0.00
TER
ATOM   2610  O   WAT   846       5.441  15.508 -12.852  1.00  0.00
ATOM   2611  H1  WAT   846       4.591  15.209 -12.531  1.00  0.00
ATOM   2612  H2  WAT   846       5.282  15.752 -13.763  1.00  0.00
TER
ATOM   2613  O   WAT   847       2.536  17.008 -10.752  1.00  0.00
ATOM   2614  H1  WAT   847       2.862  16.175 -11.092  1.00  0.00
ATOM   2615  H2  WAT   847       3.324  17.531 -10.604  1.00  0.00
TER
ATOM   2616  O   WAT   848      -1.808  11.965 -17.726  1.00  0.00
ATOM   2617  H1  WAT   848      -1.511  12.871 -17.807  1.00  0.00
ATOM   2618  H2  WAT   848      -1.260  11.477 -18.340  1.00  0.00
TER
ATOM   2619  O   WAT   849      -1.615  17.442 -11.191  1.00  0.00
ATOM   2620  H1  WAT   849      -1.710  16.502 -11.341  1.00  0.00
ATOM   2621  H2  WAT   849      -0.771  17.664 -11.586  1.00  0.00
TER
ATOM   2622  O   WAT   850      -6.484  13.854 -13.037  1.00  0.00
ATOM   2623  H1  WAT   850      -6.877  14.701 -12.830  1.00  0.00
ATOM   2624  H2  WAT   850      -7.172  13.216 -12.846  1.00  0.00
TER
ATOM   2625  O   WAT   851       0.091  13.937  -9.968  1.00  0.00
ATOM   2626  H1  WAT   851      -0.599  13.744  -9.333  1.00  0.00
ATOM   2627  H2  WAT   851       0.834  14.221  -9.435  1.00  0.00
TER
ATOM   2628  O   WAT   852      -9.182  11.777 -19.004  1.00  0.00
ATOM   2629  H1  WAT   852      -9.471  12.347 -18.292  1.00  0.00
ATOM   2630  H2  WAT   852      -8.437  11.297 -18.641  1.00  0.00
TER
ATOM   2631  O   WAT   853       2.367  17.777 -17.132  1.00  0.00
ATOM   2632  H1  WAT   853       1.635  18.286 -16.783  1.00  0.00
ATOM   2633  H2  WAT   853       1.970  16.960 -17.433  1.00  0.00
TER
ATOM   2634  O   WAT   854      -1.195  14.452 -18.727  1.00  0.00
ATOM   2635  H1  WAT   854      -1.191  14.011 -19.577  1.00  0.00
ATOM   2636  H2  WAT   854      -0.300  14.774 -18.620  1.00  0.00
TER
ATOM   2637  O   WAT   855      -5.345  14.335 -19.768  1.00  0.00
ATOM   2638  H1  WAT   855      -5.685  14.813 -19.011  1.00  0.00
ATOM   2639  H2  WAT   855      -6.107  13.882 -20.128  1.00  0.00
TER
ATOM   2640  O   WAT   856       2.830  13.230 -17.720  1.00  0.00
ATOM   2641  H1  WAT   856       2.847  13.681 -16.876  1.00  0.00
ATOM   2642  H2  WAT   856       2.581  12.331 -17.507  1.00  0.00
TER
ATOM   2643  O   WAT   857       6.257  10.644 -11.881  1.00  0.00
ATOM   2644  H1  WAT   857       6.581   9.913 -11.356  1.00  0.00
ATOM   2645  H2  WAT   857       6.293  10.325 -12.783  1.00  0.00
TER
ATOM   2646  O   WAT   858      -7.044  21.665 -12.461  1.00  0.00
ATOM   2647  H1  WAT   858      -7.428  21.024 -11.863  1.00  0.00
ATOM   2648  H2  WAT   858      -6.733  22.369 -11.892  1.00  0.00
TER
ATOM   2649  O   WAT   859      -0.894  18.513 -16.980  1.00  0.00
ATOM   2650  H1  WAT   859      -0.527  18.039 -16.234  1.00  0.00
ATOM   2651  H2  WAT   859      -1.084  19.387 -16.640  1.00  0.00
TER
ATOM   2652  O   WAT   860      -3.104  17.554 -14.662  1.00  0.00
ATOM   2653  H1  WAT   860      -3.409  18.433 -14.437  1.00  0.00
ATOM   2654  H2  WAT   860      -2.150  17.614 -14.626  1.00  0.00
TER
ATOM   2655  O   WAT   861       6.183  20.756 -18.273  1.00  0.00
ATOM   2656  H1  WAT   861       6.903  21.252 -18.663  1.00  0.00
ATOM   2657  H2  WAT   861       5.981  20.078 -18.917  1.00  0.00
TER
ATOM   2658  O   WAT   862       1.565  20.827 -12.386  1.00  0.00
ATOM   2659  H1  WAT   862       1.498  19.907 -12.640  1.00  0.00
ATOM   2660  H2  WAT   862       0.935  20.925 -11.671  1.00  0.00
TER
ATOM   2661  O   WAT   863      -7.048  18.394 -13.515  1.00  0.00
ATOM   2662  H1  WAT   863      -7.406  19.059 -12.928  1.00  0.00
ATOM   2663  H2  WAT   863      -7.342  17.562 -13.144  1.00  0.00
TER
ATOM   2664  O   WAT   864      -3.847  18.852 -10.631  1.00  0.00
ATOM   2665  H1  WAT   864      -4.147  18.998 -11.528  1.00  0.00
ATOM   2666  H2  WAT   864      -3.075  18.293 -10.724  1.00  0.00
TER
ATOM   2667  O   WAT   865       1.496  23.649 -12.635  1.00  0.00
ATOM   2668  H1  WAT   865       1.511  22.717 -12.854  1.00  0.00
ATOM   2669  H2  WAT   865       0.789  23.735 -11.996  1.00  0.00
TER
ATOM   2670  O   WAT   866       7.707  20.290 -13.289  1.00  0.00
ATOM   2671  H1  WAT   866       6.982  20.883 -13.486  1.00  0.00
ATOM   2672  H2  WAT   866       8.235  20.282 -14.087  1.00  0.00
TER
ATOM   2673  O   WAT   867       2.203  23.294 -16.824  1.00  0.00
ATOM   2674  H1  WAT   867       2.845  22.593 -16.710  1.00  0.00
ATOM   2675  H2  WAT   867       2.728  24.074 -17.004  1.00  0.00
TER
ATOM   2676  O   WAT   868      -8.473  11.883 -12.838  1.00  0.00
ATOM   2677  H1  WAT   868      -9.187  12.083 -12.232  1.00  0.00
ATOM   2678  H2  WAT   868      -8.054  11.107 -12.466  1.00  0.00
TER
ATOM   2679  O   WAT   869       3.021  14.375 -15.088  1.00  0.00
ATOM   2680  H1  WAT   869       3.389  13.555 -14.760  1.00  0.00
ATOM   2681  H2  WAT   869       2.161  14.436 -14.672  1.00  0.00
TER
ATOM   2682  O   WAT   870      -0.019  17.029 -14.864  1.00  0.00
ATOM   2683  H1  WAT   870       0.480  17.504 -14.199  1.00  0.00
ATOM   2684  H2  WAT   870       0.123  16.106 -14.657  1.00  0.00
TER
ATOM   2685  O   WAT   871       7.188  13.246 -14.021  1.00  0.00
ATOM   2686  H1  WAT   871       6.685  13.987 -13.682  1.00  0.00
ATOM   2687  H2  WAT   871       8.003  13.635 -14.337  1.00  0.00
TER
ATOM   2688  O   WAT   872       2.796  23.046 -10.092  1.00  0.00
ATOM   2689  H1  WAT   872       2.190  23.069 -10.832  1.00  0.00
ATOM   2690  H2  WAT   872       2.492  22.314  -9.555  1.00  0.00
TER
ATOM   2691  O   WAT   873      -8.320  19.425 -11.096  1.00  0.00
ATOM   2692  H1  WAT   873      -7.816  18.846 -10.524  1.00  0.00
ATOM   2693  H2  WAT   873      -9.059  19.709 -10.558  1.00  0.00
TER
ATOM   2694  O   WAT   874      -1.266  20.832 -11.562  1.00  0.00
ATOM   2695  H1  WAT   874      -2.032  21.401 -11.646  1.00  0.00
ATOM   2696  H2  WAT   874      -1.085  20.540 -12.455  1.00  0.00
TER
ATOM   2697  O   WAT   875       5.876  22.563 -11.004  1.00  0.00
ATOM   2698  H1  WAT   875       6.617  22.901 -11.508  1.00  0.00
ATOM   2699  H2  WAT   875       5.113  22.732 -11.557  1.00  0.00
TER
ATOM   2700  O   WAT   876      -6.288  17.568 -10.201  1.00  0.00
ATOM   2701  H1  WAT   876      -6.247  17.270  -9.292  1.00  0.00
ATOM   2702  H2  WAT   876      -5.433  17.969 -10.360  1.00  0.00
TER
ATOM   2703  O   WAT   877      -4.347  16.148 -12.233  1.00  0.00
ATOM   2704  H1  WAT   877      -4.878  15.657 -12.861  1.00  0.00
ATOM   2705  H2  WAT   877      -3.678  16.576 -12.767  1.00  0.00
TER
ATOM   2706  O   WAT   878       4.551  20.615 -12.469  1.00  0.00
ATOM   2707  H1  WAT   878       4.965  20.769 -11.620  1.00  0.00
ATOM   2708  H2  WAT   878       3.616  20.740 -12.306  1.00  0.00
TER
ATOM   2709  O   WAT   879       5.023  17.954 -10.465  1.00  0.00
ATOM   2710  H1  WAT   879       5.605  17.199 -10.553  1.00  0.00
ATOM   2711  H2  WAT   879       5.199  18.485 -11.242  1.00  0.00
TER
ATOM   2712  O   WAT   880      -3.860  13.114 -12.153  1.00  0.00
ATOM   2713  H1  WAT   880      -3.954  12.496 -12.878  1.00  0.00
ATOM   2714  H2  WAT   880      -4.440  13.840 -12.380  1.00  0.00
TER
ATOM   2715  O   WAT   881      -1.094  11.671 -15.121  1.00  0.00
ATOM   2716  H1  WAT   881      -1.542  11.694 -15.966  1.00  0.00
ATOM   2717  H2  WAT   881      -1.727  11.273 -14.524  1.00  0.00
TER
ATOM   2718  O   WAT   882      -0.688  20.567 -14.499  1.00  0.00
ATOM   2719  H1  WAT   882      -0.269  21.410 -14.672  1.00  0.00
ATOM   2720  H2  WAT   882      -1.607  20.704 -14.729  1.00  0.00
TER
ATOM   2721  O   WAT   883       1.648  18.298 -13.116  1.00  0.00
ATOM   2722  H1  WAT   883       1.768  17.702 -12.376  1.00  0.00
ATOM   2723  H2  WAT   883       2.508  18.335 -13.535  1.00  0.00
TER
ATOM   2724  O   WAT   884       3.987  18.852 -14.539  1.00  0.00
ATOM   2725  H1  WAT   884       3.461  19.376 -15.143  1.00  0.00
ATOM   2726  H2  WAT   884       4.330  19.485 -13.908  1.00  0.00
TER
ATOM   2727  O   WAT   885      -1.585  14.840 -11.858  1.00  0.00
ATOM   2728  H1  WAT   885      -0.995  14.532 -11.170  1.00  0.00
ATOM   2729  H2  WAT   885      -2.403  14.368 -11.702  1.00  0.00
TER
ATOM   2730  O   WAT   886       3.235  14.457 -11.625  1.00  0.00
ATOM   2731  H1  WAT   886       2.546  13.795 -11.690  1.00  0.00
ATOM   2732  H2  WAT   886       3.955  14.011 -11.180  1.00  0.00
TER
ATOM   2733  O   WAT   887       6.232  22.528 -14.698  1.00  0.00
ATOM   2734  H1  WAT   887       5.418  22.958 -14.435  1.00  0.00
ATOM   2735  H2  WAT   887       6.640  23.140 -15.311  1.00  0.00
TER
ATOM   2736  O   WAT   888      -7.219  19.199 -16.184  1.00  0.00
ATOM   2737  H1  WAT   888      -6.852  19.112 -15.305  1.00  0.00
ATOM   2738  H2  WAT   888      -7.788  18.435 -16.283  1.00  0.00
TER
ATOM   2739  O   WAT   889       7.581  17.667 -13.171  1.00  0.00
ATOM   2740  H1  WAT   889       7.350  17.438 -14.071  1.00  0.00
ATOM   2741  H2  WAT   889       7.842  18.587 -13.217  1.00  0.00
TER
ATOM   2742  O   WAT   890      -7.668  16.110 -12.278  1.00  0.00
ATOM   2743  H1  WAT   890      -8.562  16.076 -11.939  1.00  0.00
ATOM   2744  H2  WAT   890      -7.128  16.308 -11.513  1.00  0.00
TER
ATOM   2745  O   WAT   891       6.020  12.893 -10.393  1.00  0.00
ATOM   2746  H1  WAT   891       6.897  12.901 -10.010  1.00  0.00
ATOM   2747  H2  WAT   891       6.032  12.156 -11.004  1.00  0.00
TER
ATOM   2748  O   WAT   892       7.466  16.746 -19.504  1.00  0.00
ATOM   2749  H1  WAT   892       7.990  16.252 -20.135  1.00  0.00
ATOM   2750  H2  WAT   892       8.052  16.881 -18.760  1.00  0.00
TER
ATOM   2751  O   WAT   893       7.645  16.830 -15.982  1.00  0.00
ATOM   2752  H1  WAT   893       6.696  16.796 -15.868  1.00  0.00
ATOM   2753  H2  WAT   893       7.827  17.740 -16.217  1.00  0.00
TER
ATOM   2754  O   WAT   894      -7.164  10.385 -17.930  1.00  0.00
ATOM   2755  H1  WAT   894      -6.516   9.834 -18.370  1.00  0.00
ATOM   2756  H2  WAT   894      -6.743  10.639 -17.108  1.00  0.00
TER
ATOM   2757  O   WAT   895       6.732  10.579 -14.573  1.00  0.00
ATOM   2758  H1  WAT   895       7.369  11.192 -14.207  1.00  0.00
ATOM   2759  H2  WAT   895       6.879  10.615 -15.518  1.00  0.00
TER
ATOM   2760  O   WAT   896      -7.410  10.540 -15.187  1.00  0.00
ATOM   2761  H1  WAT   896      -7.759  10.996 -14.422  1.00  0.00
ATOM   2762  H2  WAT   896      -7.742   9.646 -15.105  1.00  0.00
TER
ATOM   2763  O   WAT   897       0.102  11.731 -11.666  1.00  0.00
ATOM   2764  H1  WAT   897       0.041  12.323 -10.916  1.00  0.00
ATOM   2765  H2  WAT   897       1.042  11.624 -11.810  1.00  0.00
TER
ATOM   2766  O   WAT   898       2.739  11.388 -12.026  1.00  0.00
ATOM   2767  H1  WAT   898       3.354  11.706 -12.688  1.00  0.00
ATOM   2768  H2  WAT   898       3.284  10.903 -11.407  1.00  0.00
TER
ATOM   2769  O   WAT   899      -6.738  10.068 -11.912  1.00  0.00
ATOM   2770  H1  WAT   899      -6.190   9.887 -12.676  1.00  0.00
ATOM   2771  H2  WAT   899      -6.673   9.277 -11.377  1.00  0.00
TER
ATOM   2772  O   WAT   900       3.480   9.951 -15.699  1.00  0.00
ATOM   2773  H1  WAT   900       2.606  10.285 -15.902  1.00  0.00
ATOM   2774  H2  WAT   900       3.371   9.479 -14.874  1.00  0.00
TER
ATOM   2775  O   WAT   901       4.387  12.159 -14.315  1.00  0.00
ATOM   2776  H1  WAT   901       4.059  11.344 -14.695  1.00  0.00
ATOM   2777  H2  WAT   901       5.336  12.116 -14.439  1.00  0.00
TER
ATOM   2778  O   WAT   902       1.228  10.868 -16.760  1.00  0.00
ATOM   2779  H1  WAT   902       0.445  11.343 -16.480  1.00  0.00
ATOM   2780  H2  WAT   902       0.934   9.964 -16.869  1.00  0.00
TER
ATOM   2781  O   WAT   903       5.780  11.571 -18.715  1.00  0.00
ATOM   2782  H1  WAT   903       6.221  11.515 -19.563  1.00  0.00
ATOM   2783  H2  WAT   903       5.511  12.487 -18.644  1.00  0.00
TER
ATOM   2784  O   WAT   904       3.616   9.951 -20.010  1.00  0.00
ATOM   2785  H1  WAT   904       4.219  10.523 -19.535  1.00  0.00
ATOM   2786  H2  WAT   904       2.875  10.515 -20.233  1.00  0.00
TER
ATOM   2787  O   WAT   905      -2.736  10.716 -10.209  1.00  0.00
ATOM   2788  H1  WAT   905      -3.018  11.219 -10.973  1.00  0.00
ATOM   2789  H2  WAT   905      -2.354   9.918 -10.575  1.00  0.00
TER
ATOM   2790  O   WAT   906       3.865  10.131  -9.631  1.00  0.00
ATOM   2791  H1  WAT   906       3.752  10.450  -8.736  1.00  0.00
ATOM   2792  H2  WAT   906       4.682  10.532  -9.927  1.00  0.00
TER
ATOM   2793  O   WAT   907       2.771  -0.624  17.056  1.00  0.00
ATOM   2794  H1  WAT   907       2.690  -1.539  16.785  1.00  0.00
ATOM   2795  H2  WAT   907       2.357  -0.127  16.350  1.00  0.00
TER
ATOM   2796  O   WAT   908       0.903   1.154  18.937  1.00  0.00
ATOM   2797  H1  WAT   908       0.127   0.674  19.227  1.00  0.00
ATOM   2798  H2  WAT   908       1.554   0.474  18.762  1.00  0.00
TER
ATOM   2799  O   WAT   909       4.924   5.560  17.717  1.00  0.00
ATOM   2800  H1  WAT   909       4.462   4.788  18.045  1.00  0.00
ATOM   2801  H2  WAT   909       5.736   5.586  18.222  1.00  0.00
TER
ATOM   2802  O   WAT   910      -5.100   5.500  20.010  1.00  0.00
ATOM   2803  H1  WAT   910      -4.798   4.609  19.831  1.00  0.00
ATOM   2804  H2  WAT   910      -4.356   6.057  19.782  1.00  0.00
TER
ATOM   2805  O   WAT   911      -6.671  -3.574  13.599  1.00  0.00
ATOM   2806  H1  WAT   911      -7.560  -3.233  13.497  1.00  0.00
ATOM   2807  H2  WAT   911      -6.387  -3.774  12.707  1.00  0.00
TER
ATOM   2808  O   WAT   912      -8.708  -0.974  19.483  1.00  0.00
ATOM   2809  H1  WAT   912      -8.136  -1.741  19.483  1.00  0.00
ATOM   2810  H2  WAT   912      -8.708  -0.675  18.573  1.00  0.00
TER
ATOM   2811  O   WAT   913       1.150   7.846  17.337  1.00  0.00
ATOM   2812  H1  WAT   913       0.531   8.301  16.767  1.00  0.00
ATOM   2813  H2  WAT   913       2.005   8.001  16.936  1.00  0.00
TER
ATOM   2814  O   WAT   914       0.344   3.829  18.944  1.00  0.00
ATOM   2815  H1  WAT   914       0.275   2.888  18.783  1.00  0.00
ATOM   2816  H2  WAT   914       1.106   3.920  19.516  1.00  0.00
TER
ATOM   2817  O   WAT   915       1.374  -3.364  19.171  1.00  0.00
ATOM   2818  H1  WAT   915       1.751  -4.236  19.058  1.00  0.00
ATOM   2819  H2  WAT   915       1.276  -3.028  18.280  1.00  0.00
TER
ATOM   2820  O   WAT   916      -4.495  -4.991  14.632  1.00  0.00
ATOM   2821  H1  WAT   916      -4.389  -4.091  14.939  1.00  0.00
ATOM   2822  H2  WAT   916      -5.406  -5.039  14.342  1.00  0.00
TER
ATOM   2823  O   WAT   917       5.157  -5.869  16.104  1.00  0.00
ATOM   2824  H1  WAT   917       5.978  -6.359  16.146  1.00  0.00
ATOM   2825  H2  WAT   917       5.190  -5.279  16.857  1.00  0.00
TER
ATOM   2826  O   WAT   918      -2.654  -2.022  18.965  1.00  0.00
ATOM   2827  H1  WAT   918      -2.147  -1.524  19.605  1.00  0.00
ATOM   2828  H2  WAT   918      -2.123  -2.799  18.789  1.00  0.00
TER
ATOM   2829  O   WAT   919       2.016   2.729  14.730  1.00  0.00
ATOM   2830  H1  WAT   919       1.398   3.194  14.167  1.00  0.00
ATOM   2831  H2  WAT   919       2.529   3.422  15.147  1.00  0.00
TER
ATOM   2832  O   WAT   920       5.393  -3.928  18.876  1.00  0.00
ATOM   2833  H1  WAT   920       4.688  -3.640  19.457  1.00  0.00
ATOM   2834  H2  WAT   920       5.754  -3.118  18.516  1.00  0.00
TER
ATOM   2835  O   WAT   921      -8.615   3.415  12.104  1.00  0.00
ATOM   2836  H1  WAT   921      -8.993   3.904  11.373  1.00  0.00
ATOM   2837  H2  WAT   921      -8.358   4.088  12.735  1.00  0.00
TER
ATOM   2838  O   WAT   922       8.462  -4.483  19.267  1.00  0.00
ATOM   2839  H1  WAT   922       7.514  -4.449  19.399  1.00  0.00
ATOM   2840  H2  WAT   922       8.787  -3.669  19.652  1.00  0.00
TER
ATOM   2841  O   WAT   923      -1.007  -8.183  17.563  1.00  0.00
ATOM   2842  H1  WAT   923      -0.699  -8.739  16.846  1.00  0.00
ATOM   2843  H2  WAT   923      -1.936  -8.049  17.380  1.00  0.00
TER
ATOM   2844  O   WAT   924       4.545   7.533  19.854  1.00  0.00
ATOM   2845  H1  WAT   924       4.558   7.130  18.986  1.00  0.00
ATOM   2846  H2  WAT   924       3.992   8.308  19.750  1.00  0.00
TER
ATOM   2847  O   WAT   925       5.840   4.255  14.943  1.00  0.00
ATOM   2848  H1  WAT   925       5.729   3.313  15.068  1.00  0.00
ATOM   2849  H2  WAT   925       5.836   4.617  15.829  1.00  0.00
TER
ATOM   2850  O   WAT   926       1.382  -0.118  14.299  1.00  0.00
ATOM   2851  H1  WAT   926       0.454  -0.185  14.528  1.00  0.00
ATOM   2852  H2  WAT   926       1.534   0.820  14.184  1.00  0.00
TER
ATOM   2853  O   WAT   927       1.368  -3.847  11.296  1.00  0.00
ATOM   2854  H1  WAT   927       0.429  -3.685  11.381  1.00  0.00
ATOM   2855  H2  WAT   927       1.687  -3.128  10.749  1.00  0.00
TER
ATOM   2856  O   WAT   928       5.411   1.444  14.802  1.00  0.00
ATOM   2857  H1  WAT   928       4.793   1.106  14.155  1.00  0.00
ATOM   2858  H2  WAT   928       5.394   0.800  15.510  1.00  0.00
TER
ATOM   2859  O   WAT   929      -3.013   0.408  17.081  1.00  0.00
ATOM   2860  H1  WAT   929      -3.417  -0.304  16.585  1.00  0.00
ATOM   2861  H2  WAT   929      -2.926   0.063  17.970  1.00  0.00
TER
ATOM   2862  O   WAT   930      -2.545   4.095  19.245  1.00  0.00
ATOM   2863  H1  WAT   930      -2.842   3.489  18.565  1.00  0.00
ATOM   2864  H2  WAT   930      -1.595   4.133  19.134  1.00  0.00
TER
ATOM   2865  O   WAT   931       3.588   0.682  11.810  1.00  0.00
ATOM   2866  H1  WAT   931       4.027  -0.155  11.663  1.00  0.00
ATOM   2867  H2  WAT   931       4.301   1.315  11.896  1.00  0.00
TER
ATOM   2868  O   WAT   932       1.697   5.622  15.778  1.00  0.00
ATOM   2869  H1  WAT   932       2.137   6.364  15.363  1.00  0.00
ATOM   2870  H2  WAT   932       1.636   5.865  16.702  1.00  0.00
TER
ATOM   2871  O   WAT   933       7.169  -8.063  10.124  1.00  0.00
ATOM   2872  H1  WAT   933       6.857  -7.971  11.024  1.00  0.00
ATOM   2873  H2  WAT   933       7.931  -7.485  10.073  1.00  0.00
TER
ATOM   2874  O   WAT   934      -6.312  -0.697  14.581  1.00  0.00
ATOM   2875  H1  WAT   934      -6.433   0.029  13.970  1.00  0.00
ATOM   2876  H2  WAT   934      -6.622  -1.467  14.104  1.00  0.00
TER
ATOM   2877  O   WAT   935      -7.429   4.174  16.799  1.00  0.00
ATOM   2878  H1  WAT   935      -7.836   4.316  15.944  1.00  0.00
ATOM   2879  H2  WAT   935      -6.538   3.890  16.596  1.00  0.00
TER
ATOM   2880  O   WAT   936       4.364   8.609  13.134  1.00  0.00
ATOM   2881  H1  WAT   936       4.204   8.319  14.032  1.00  0.00
ATOM   2882  H2  WAT   936       4.199   7.833  12.599  1.00  0.00
TER
ATOM   2883  O   WAT   937      -3.157   8.389  14.911  1.00  0.00
ATOM   2884  H1  WAT   937      -3.333   7.472  14.698  1.00  0.00
ATOM   2885  H2  WAT   937      -4.011   8.747  15.151  1.00  0.00
TER
ATOM   2886  O   WAT   938       4.067   6.118  11.694  1.00  0.00
ATOM   2887  H1  WAT   938       3.373   6.115  11.034  1.00  0.00
ATOM   2888  H2  WAT   938       4.809   5.694  11.263  1.00  0.00
TER
ATOM   2889  O   WAT   939       3.632   7.744  15.769  1.00  0.00
ATOM   2890  H1  WAT   939       4.088   6.963  16.083  1.00  0.00
ATOM   2891  H2  WAT   939       3.971   8.455  16.313  1.00  0.00
TER
ATOM   2892  O   WAT   940      -3.846  -7.354  17.964  1.00  0.00
ATOM   2893  H1  WAT   940      -4.289  -6.573  17.632  1.00  0.00
ATOM   2894  H2  WAT   940      -3.287  -7.031  18.671  1.00  0.00
TER
ATOM   2895  O   WAT   941      -0.730  -7.733  12.844  1.00  0.00
ATOM   2896  H1  WAT   941      -1.355  -7.737  13.570  1.00  0.00
ATOM   2897  H2  WAT   941      -0.817  -8.600  12.448  1.00  0.00
TER
ATOM   2898  O   WAT   942      -1.808  -6.809  19.823  1.00  0.00
ATOM   2899  H1  WAT   942      -1.511  -5.903  19.742  1.00  0.00
ATOM   2900  H2  WAT   942      -1.260  -7.297  19.209  1.00  0.00
TER
ATOM   2901  O   WAT   943      -4.055  -2.231  15.692  1.00  0.00
ATOM   2902  H1  WAT   943      -4.280  -2.447  16.597  1.00  0.00
ATOM   2903  H2  WAT   943      -4.835  -1.798  15.347  1.00  0.00
TER
ATOM   2904  O   WAT   944       3.175  -2.224  14.291  1.00  0.00
ATOM   2905  H1  WAT   944       2.576  -1.501  14.107  1.00  0.00
ATOM   2906  H2  WAT   944       3.723  -2.287  13.509  1.00  0.00
TER
ATOM   2907  O   WAT   945       1.782  -3.588  16.321  1.00  0.00
ATOM   2908  H1  WAT   945       2.175  -3.271  15.508  1.00  0.00
ATOM   2909  H2  WAT   945       2.143  -4.467  16.436  1.00  0.00
TER
ATOM   2910  O   WAT   946      -9.182  -6.998  18.544  1.00  0.00
ATOM   2911  H1  WAT   946      -9.471  -6.427  19.257  1.00  0.00
ATOM   2912  H2  WAT   946      -8.437  -7.477  18.907  1.00  0.00
TER
ATOM   2913  O   WAT   947      -8.995  -3.056   9.755  1.00  0.00
ATOM   2914  H1  WAT   947      -9.077  -2.113   9.896  1.00  0.00
ATOM   2915  H2  WAT   947      -9.347  -3.198   8.876  1.00  0.00
TER
ATOM   2916  O   WAT   948      -1.195  -4.322  18.822  1.00  0.00
ATOM   2917  H1  WAT   948      -1.191  -4.763  17.972  1.00  0.00
ATOM   2918  H2  WAT   948      -0.300  -4.000  18.929  1.00  0.00
TER
ATOM   2919  O   WAT   949      -5.345  -4.439  17.781  1.00  0.00
ATOM   2920  H1  WAT   949      -5.685  -3.962  18.538  1.00  0.00
ATOM   2921  H2  WAT   949      -6.107  -4.893  17.421  1.00  0.00
TER
ATOM   2922  O   WAT   950      -1.133  -3.321  11.812  1.00  0.00
ATOM   2923  H1  WAT   950      -1.012  -3.362  12.761  1.00  0.00
ATOM   2924  H2  WAT   950      -1.518  -2.458  11.657  1.00  0.00
TER
ATOM   2925  O   WAT   951      -2.121  -1.011  11.211  1.00  0.00
ATOM   2926  H1  WAT   951      -2.689  -1.459  10.584  1.00  0.00
ATOM   2927  H2  WAT   951      -1.412  -0.651  10.677  1.00  0.00
TER
ATOM   2928  O   WAT   952      -8.030  -5.517  16.698  1.00  0.00
ATOM   2929  H1  WAT   952      -8.315  -5.882  17.535  1.00  0.00
ATOM   2930  H2  WAT   952      -8.092  -6.249  16.084  1.00  0.00
TER
ATOM   2931  O   WAT   953      -4.576   2.985  13.483  1.00  0.00
ATOM   2932  H1  WAT   953      -5.350   2.445  13.323  1.00  0.00
ATOM   2933  H2  WAT   953      -3.847   2.466  13.145  1.00  0.00
TER
ATOM   2934  O   WAT   954       6.183   1.982  19.276  1.00  0.00
ATOM   2935  H1  WAT   954       6.903   2.477  18.886  1.00  0.00
ATOM   2936  H2  WAT   954       5.981   1.304  18.631  1.00  0.00
TER
ATOM   2937  O   WAT   955       1.644  -6.624  13.419  1.00  0.00
ATOM   2938  H1  WAT   955       0.830  -7.123  13.343  1.00  0.00
ATOM   2939  H2  WAT   955       1.450  -5.785  13.003  1.00  0.00
TER
ATOM   2940  O   WAT   956       4.359  -2.252  11.715  1.00  0.00
ATOM   2941  H1  WAT   956       5.246  -1.941  11.540  1.00  0.00
ATOM   2942  H2  WAT   956       4.329  -3.125  11.323  1.00  0.00
TER
ATOM   2943  O   WAT   957      -4.532   2.653  17.121  1.00  0.00
ATOM   2944  H1  WAT   957      -4.015   1.850  17.067  1.00  0.00
ATOM   2945  H2  WAT   957      -4.984   2.591  17.963  1.00  0.00
TER
ATOM   2946  O   WAT   958       0.355   3.920  12.394  1.00  0.00
ATOM   2947  H1  WAT   958       0.696   4.664  11.898  1.00  0.00
ATOM   2948  H2  WAT   958      -0.474   4.233  12.756  1.00  0.00
TER
ATOM   2949  O   WAT   959       6.630  -0.941  11.183  1.00  0.00
ATOM   2950  H1  WAT   959       6.546  -0.510  10.333  1.00  0.00
ATOM   2951  H2  WAT   959       7.349  -0.481  11.616  1.00  0.00
TER
ATOM   2952  O   WAT   960       7.659   5.913  13.911  1.00  0.00
ATOM   2953  H1  WAT   960       7.016   5.259  14.186  1.00  0.00
ATOM   2954  H2  WAT   960       7.272   6.318  13.135  1.00  0.00
TER
ATOM   2955  O   WAT   961       3.237   3.242  17.758  1.00  0.00
ATOM   2956  H1  WAT   961       3.590   2.644  17.099  1.00  0.00
ATOM   2957  H2  WAT   961       2.354   2.916  17.929  1.00  0.00
TER
ATOM   2958  O   WAT   962      -0.676   4.001  15.166  1.00  0.00
ATOM   2959  H1  WAT   962       0.011   4.548  15.546  1.00  0.00
ATOM   2960  H2  WAT   962      -1.463   4.545  15.200  1.00  0.00
TER
ATOM   2961  O   WAT   963      -8.537  -0.381  10.657  1.00  0.00
ATOM   2962  H1  WAT   963      -7.668  -0.099  10.941  1.00  0.00
ATOM   2963  H2  WAT   963      -9.028   0.432  10.542  1.00  0.00
TER
ATOM   2964  O   WAT   964      -1.374   1.006  14.778  1.00  0.00
ATOM   2965  H1  WAT   964      -0.917   1.816  15.004  1.00  0.00
ATOM   2966  H2  WAT   964      -1.725   0.688  15.610  1.00  0.00
TER
ATOM   2967  O   WAT   965      -5.472  -8.650  15.250  1.00  0.00
ATOM   2968  H1  WAT   965      -5.601  -8.659  16.199  1.00  0.00
ATOM   2969  H2  WAT   965      -6.296  -8.312  14.899  1.00  0.00
TER
ATOM   2970  O   WAT   966       6.048   4.805  10.449  1.00  0.00
ATOM   2971  H1  WAT   966       5.822   4.088  11.041  1.00  0.00
ATOM   2972  H2  WAT   966       5.658   4.556   9.611  1.00  0.00
TER
ATOM   2973  O   WAT   967      -8.170   8.831  11.223  1.00  0.00
ATOM   2974  H1  WAT   967      -7.810   9.430  10.569  1.00  0.00
ATOM   2975  H2  WAT   967      -8.311   9.377  11.997  1.00  0.00
TER
ATOM   2976  O   WAT   968       5.630   2.722  12.110  1.00  0.00
ATOM   2977  H1  WAT   968       5.342   3.183  12.898  1.00  0.00
ATOM   2978  H2  WAT   968       6.425   2.262  12.379  1.00  0.00
TER
ATOM   2979  O   WAT   969      -2.153   6.214  12.041  1.00  0.00
ATOM   2980  H1  WAT   969      -2.162   6.947  11.425  1.00  0.00
ATOM   2981  H2  WAT   969      -3.073   5.968  12.133  1.00  0.00
TER
ATOM   2982  O   WAT   970      -6.552   1.436  12.785  1.00  0.00
ATOM   2983  H1  WAT   970      -7.160   2.176  12.795  1.00  0.00
ATOM   2984  H2  WAT   970      -6.078   1.526  11.959  1.00  0.00
TER
ATOM   2985  O   WAT   971       6.387  -5.443  13.270  1.00  0.00
ATOM   2986  H1  WAT   971       5.758  -5.339  12.556  1.00  0.00
ATOM   2987  H2  WAT   971       5.892  -5.224  14.059  1.00  0.00
TER
ATOM   2988  O   WAT   972       0.833   6.277  10.703  1.00  0.00
ATOM   2989  H1  WAT   972       0.934   6.074   9.773  1.00  0.00
ATOM   2990  H2  WAT   972      -0.067   6.023  10.908  1.00  0.00
TER
ATOM   2991  O   WAT   973      -1.645  -3.165  14.686  1.00  0.00
ATOM   2992  H1  WAT   973      -2.353  -2.696  15.127  1.00  0.00
ATOM   2993  H2  WAT   973      -1.360  -3.823  15.320  1.00  0.00
TER
ATOM   2994  O   WAT   974       2.387  -6.440  16.125  1.00  0.00
ATOM   2995  H1  WAT   974       2.264  -6.421  15.176  1.00  0.00
ATOM   2996  H2  WAT   974       3.335  -6.392  16.245  1.00  0.00
TER
ATOM   2997  O   WAT   975      -0.525   8.796  15.398  1.00  0.00
ATOM   2998  H1  WAT   975      -0.271   8.758  14.476  1.00  0.00
ATOM   2999  H2  WAT   975      -1.474   8.669  15.391  1.00  0.00
TER
ATOM   3000  O   WAT   976      -3.441  -4.856  12.061  1.00  0.00
ATOM   3001  H1  WAT   976      -2.592  -4.419  11.995  1.00  0.00
ATOM   3002  H2  WAT   976      -3.808  -4.544  12.888  1.00  0.00
TER
ATOM   3003  O   WAT   977       5.480  -0.285  16.974  1.00  0.00
ATOM   3004  H1  WAT   977       4.539  -0.270  17.149  1.00  0.00
ATOM   3005  H2  WAT   977       5.794  -1.071  17.420  1.00  0.00
TER
ATOM   3006  O   WAT   978      -4.542   1.397  10.534  1.00  0.00
ATOM   3007  H1  WAT   978      -3.776   1.285  11.097  1.00  0.00
ATOM   3008  H2  WAT   978      -4.464   0.701   9.882  1.00  0.00
TER
ATOM   3009  O   WAT   979      -5.847  -1.170  11.218  1.00  0.00
ATOM   3010  H1  WAT   979      -5.767  -2.118  11.329  1.00  0.00
ATOM   3011  H2  WAT   979      -4.955  -0.840  11.324  1.00  0.00
TER
ATOM   3012  O   WAT   980       7.482   6.886  18.649  1.00  0.00
ATOM   3013  H1  WAT   980       7.607   7.709  19.122  1.00  0.00
ATOM   3014  H2  WAT   980       8.349   6.675  18.302  1.00  0.00
TER
ATOM   3015  O   WAT   981      -5.046   8.979  18.321  1.00  0.00
ATOM   3016  H1  WAT   981      -4.310   8.431  18.592  1.00  0.00
ATOM   3017  H2  WAT   981      -4.662   9.845  18.182  1.00  0.00
TER
ATOM   3018  O   WAT   982      -8.161   5.046  14.195  1.00  0.00
ATOM   3019  H1  WAT   982      -9.087   5.289  14.186  1.00  0.00
ATOM   3020  H2  WAT   982      -7.696   5.874  14.074  1.00  0.00
TER
ATOM   3021  O   WAT   983      -1.936   8.152  10.144  1.00  0.00
ATOM   3022  H1  WAT   983      -1.143   8.441   9.692  1.00  0.00
ATOM   3023  H2  WAT   983      -2.455   7.721   9.465  1.00  0.00
TER
ATOM   3024  O   WAT   984       7.117   7.379  11.567  1.00  0.00
ATOM   3025  H1  WAT   984       6.832   6.966  10.753  1.00  0.00
ATOM   3026  H2  WAT   984       6.919   8.308  11.447  1.00  0.00
TER
ATOM   3027  O   WAT   985      -1.418   3.372  10.008  1.00  0.00
ATOM   3028  H1  WAT   985      -1.523   2.758  10.734  1.00  0.00
ATOM   3029  H2  WAT   985      -1.585   2.849   9.224  1.00  0.00
TER
ATOM   3030  O   WAT   986       1.822   2.434  10.612  1.00  0.00
ATOM   3031  H1  WAT   986       1.273   2.881  11.256  1.00  0.00
ATOM   3032  H2  WAT   986       2.444   1.929  11.136  1.00  0.00
TER
ATOM   3033  O   WAT   987      -2.510   1.394  12.509  1.00  0.00
ATOM   3034  H1  WAT   987      -2.088   1.228  13.352  1.00  0.00
ATOM   3035  H2  WAT   987      -2.385   0.584  12.014  1.00  0.00
TER
ATOM   3036  O   WAT   988       0.003   0.417   9.756  1.00  0.00
ATOM   3037  H1  WAT   988       0.523  -0.298   9.390  1.00  0.00
ATOM   3038  H2  WAT   988       0.650   1.056  10.056  1.00  0.00
TER
ATOM   3039  O   WAT   989      -3.614  -2.533   9.454  1.00  0.00
ATOM   3040  H1  WAT   989      -3.815  -3.396   9.816  1.00  0.00
ATOM   3041  H2  WAT   989      -3.785  -2.620   8.517  1.00  0.00
TER
ATOM   3042  O   WAT   990       3.865  -7.722  11.983  1.00  0.00
ATOM   3043  H1  WAT   990       4.145  -8.566  12.339  1.00  0.00
ATOM   3044  H2  WAT   990       3.091  -7.490  12.497  1.00  0.00
TER
ATOM   3045  O   WAT   991      -4.816  -5.433   9.442  1.00  0.00
ATOM   3046  H1  WAT   991      -4.513  -5.426   8.534  1.00  0.00
ATOM   3047  H2  WAT   991      -4.076  -5.783   9.939  1.00  0.00
TER
ATOM   3048  O   WAT   992      -1.597  -6.490  10.428  1.00  0.00
ATOM   3049  H1  WAT   992      -1.945  -7.167   9.848  1.00  0.00
ATOM   3050  H2  WAT   992      -1.396  -6.951  11.242  1.00  0.00
TER
ATOM   3051  O   WAT   993       0.568   8.498  12.046  1.00  0.00
ATOM   3052  H1  WAT   993       1.463   8.837  12.068  1.00  0.00
ATOM   3053  H2  WAT   993       0.599   7.776  11.419  1.00  0.00
TER
ATOM   3054  O   WAT   994      -5.793   3.871  10.275  1.00  0.00
ATOM   3055  H1  WAT   994      -5.355   4.414  10.931  1.00  0.00
ATOM   3056  H2  WAT   994      -5.308   3.046  10.285  1.00  0.00
TER
ATOM   3057  O   WAT   995      -8.578   6.660  17.727  1.00  0.00
ATOM   3058  H1  WAT   995      -8.248   5.792  17.495  1.00  0.00
ATOM   3059  H2  WAT   995      -8.149   6.866  18.558  1.00  0.00
TER
ATOM   3060  O   WAT   996      -3.982   4.991  15.387  1.00  0.00
ATOM   3061  H1  WAT   996      -4.283   4.867  16.288  1.00  0.00
ATOM   3062  H2  WAT   996      -4.088   4.132  14.979  1.00  0.00
TER
ATOM   3063  O   WAT   997       8.787   4.771  10.090  1.00  0.00
ATOM   3064  H1  WAT   997       7.956   4.838  10.561  1.00  0.00
ATOM   3065  H2  WAT   997       8.964   5.661   9.787  1.00  0.00
TER
ATOM   3066  O   WAT   998       8.243   1.515  12.593  1.00  0.00
ATOM   3067  H1  WAT   998       9.005   2.085  12.699  1.00  0.00
ATOM   3068  H2  WAT   998       8.258   0.948  13.364  1.00  0.00
TER
ATOM   3069  O   WAT   999      -8.257   0.039  16.824  1.00  0.00
ATOM   3070  H1  WAT   999      -8.912  -0.230  16.180  1.00  0.00
ATOM   3071  H2  WAT   999      -7.419  -0.070  16.374  1.00  0.00
TER
ATOM   3072  O   WAT  1000       9.249   2.370  17.438  1.00  0.00
ATOM   3073  H1  WAT  1000       9.620   1.587  17.031  1.00  0.00
ATOM   3074  H2  WAT  1000       9.889   3.059  17.259  1.00  0.00
TER
ATOM   3075  O   WAT  1001       8.295   1.809   9.751  1.00  0.00
ATOM   3076  H1  WAT  1001       8.570   2.717   9.623  1.00  0.00
ATOM   3077  H2  WAT  1001       8.106   1.745  10.687  1.00  0.00
TER
ATOM   3078  O   WAT  1002       4.692  -5.167  11.046  1.00  0.00
ATOM   3079  H1  WAT  1002       5.111  -5.354  10.206  1.00  0.00
ATOM   3080  H2  WAT  1002       4.386  -6.019  11.356  1.00  0.00
TER
ATOM   3081  O   WAT  1003       8.191  -0.254  14.744  1.00  0.00
ATOM   3082  H1  WAT  1003       7.816  -1.021  14.312  1.00  0.00
ATOM   3083  H2  WAT  1003       7.462   0.128  15.231  1.00  0.00
TER
ATOM   3084  O   WAT  1004      -9.043  -2.751  12.767  1.00  0.00
ATOM   3085  H1  WAT  1004      -9.947  -2.488  12.592  1.00  0.00
ATOM   3086  H2  WAT  1004      -8.559  -2.480  11.987  1.00  0.00
TER
ATOM   3087  O   WAT  1005       7.466  -2.029  18.044  1.00  0.00
ATOM   3088  H1  WAT  1005       7.990  -2.522  17.413  1.00  0.00
ATOM   3089  H2  WAT  1005       8.052  -1.894  18.789  1.00  0.00
TER
ATOM   3090  O   WAT  1006      -6.500  -3.694  10.676  1.00  0.00
ATOM   3091  H1  WAT  1006      -5.791  -4.116  10.191  1.00  0.00
ATOM   3092  H2  WAT  1006      -7.216  -3.627  10.045  1.00  0.00
TER
ATOM   3093  O   WAT  1007      -6.853  -7.640   9.716  1.00  0.00
ATOM   3094  H1  WAT  1007      -6.130  -7.100  10.035  1.00  0.00
ATOM   3095  H2  WAT  1007      -6.580  -7.914   8.841  1.00  0.00
TER
ATOM   3096  O   WAT  1008       6.956  -2.771  13.984  1.00  0.00
ATOM   3097  H1  WAT  1008       7.452  -3.004  14.768  1.00  0.00
ATOM   3098  H2  WAT  1008       6.758  -3.610  13.567  1.00  0.00
TER
ATOM   3099  O   WAT  1009       8.385  -4.135  16.517  1.00  0.00
ATOM   3100  H1  WAT  1009       8.275  -4.290  17.456  1.00  0.00
ATOM   3101  H2  WAT  1009       9.146  -4.663  16.275  1.00  0.00
TER
ATOM   3102  O   WAT  1010       9.274  -6.304   9.758  1.00  0.00
ATOM   3103  H1  WAT  1010      10.199  -6.436   9.550  1.00  0.00
ATOM   3104  H2  WAT  1010       9.252  -6.225  10.712  1.00  0.00
TER
ATOM   3105  O   WAT  1011       9.348  -5.533  12.384  1.00  0.00
ATOM   3106  H1  WAT  1011       8.553  -5.599  12.913  1.00  0.00
ATOM   3107  H2  WAT  1011       9.552  -4.598  12.372  1.00  0.00
TER
ATOM   3108  O   WAT  1012       6.290   8.506  16.377  1.00  0.00
ATOM   3109  H1  WAT  1012       6.886   8.184  15.701  1.00  0.00
ATOM   3110  H2  WAT  1012       6.548   8.033  17.169  1.00  0.00
TER
ATOM   3111  O   WAT  1013      -2.729   7.464  19.382  1.00  0.00
ATOM   3112  H1  WAT  1013      -2.213   6.853  18.857  1.00  0.00
ATOM   3113  H2  WAT  1013      -2.080   7.967  19.873  1.00  0.00
TER
ATOM   3114  O   WAT  1014       5.780  -7.204  18.834  1.00  0.00
ATOM   3115  H1  WAT  1014       6.221  -7.259  17.986  1.00  0.00
ATOM   3116  H2  WAT  1014       5.511  -6.288  18.905  1.00  0.00
TER
ATOM   3117  O   WAT  1015       7.644  -7.572  16.844  1.00  0.00
ATOM   3118  H1  WAT  1015       7.583  -8.516  16.698  1.00  0.00
ATOM   3119  H2  WAT  1015       8.423  -7.464  17.390  1.00  0.00
TER
ATOM   3120  O   WAT  1016      -8.051   8.567  15.807  1.00  0.00
ATOM   3121  H1  WAT  1016      -8.219   7.934  16.505  1.00  0.00
ATOM   3122  H2  WAT  1016      -8.918   8.773  15.456  1.00  0.00
TER
ATOM   3123  O   WAT  1017      -7.428  -7.601  13.310  1.00  0.00
ATOM   3124  H1  WAT  1017      -6.670  -7.488  12.736  1.00  0.00
ATOM   3125  H2  WAT  1017      -7.890  -6.764  13.264  1.00  0.00
TER
ATOM   3126  O   WAT  1018      -0.887  -5.487  16.300  1.00  0.00
ATOM   3127  H1  WAT  1018      -1.699  -5.862  15.960  1.00  0.00
ATOM   3128  H2  WAT  1018      -0.383  -6.243  16.602  1.00  0.00
TER
ATOM   3129  O   WAT  1019       3.616  -8.823  17.539  1.00  0.00
ATOM   3130  H1  WAT  1019       4.219  -8.251  18.013  1.00  0.00
ATOM   3131  H2  WAT  1019       2.875  -8.259  17.316  1.00  0.00
TER
ATOM   3132  O   WAT  1020       6.759  -8.421  12.813  1.00  0.00
ATOM   3133  H1  WAT  1020       6.954  -7.522  13.079  1.00  0.00
ATOM   3134  H2  WAT  1020       5.972  -8.652  13.306  1.00  0.00
TER
ATOM   3135  O   WAT  1021      -6.445   7.261  13.252  1.00  0.00
ATOM   3136  H1  WAT  1021      -6.970   7.641  12.548  1.00  0.00
ATOM   3137  H2  WAT  1021      -6.520   7.886  13.973  1.00  0.00
TER
ATOM   3138  O   WAT  1022      -5.056  -7.075  11.850  1.00  0.00
ATOM   3139  H1  WAT  1022      -4.526  -7.862  11.721  1.00  0.00
ATOM   3140  H2  WAT  1022      -4.423  -6.396  12.084  1.00  0.00
TER
ATOM   3141  O   WAT  1023      -2.862  -7.337  14.905  1.00  0.00
ATOM   3142  H1  WAT  1023      -3.492  -8.038  15.072  1.00  0.00
ATOM   3143  H2  WAT  1023      -3.401  -6.577  14.688  1.00  0.00
TER
ATOM   3144  O   WAT  1024       8.312   8.819  14.573  1.00  0.00
ATOM   3145  H1  WAT  1024       8.487   8.133  13.929  1.00  0.00
ATOM   3146  H2  WAT  1024       7.614   9.344  14.181  1.00  0.00
TER
ATOM   3147  O   WAT  1025      -3.845   9.209  12.127  1.00  0.00
ATOM   3148  H1  WAT  1025      -3.114   8.925  11.579  1.00  0.00
ATOM   3149  H2  WAT  1025      -3.586   8.970  13.017  1.00  0.00
TER
ATOM   3150  O   WAT  1026      -4.684   5.325  12.131  1.00  0.00
ATOM   3151  H1  WAT  1026      -5.313   5.794  12.680  1.00  0.00
ATOM   3152  H2  WAT  1026      -4.569   4.480  12.566  1.00  0.00
TER
ATOM   3153  O   WAT  1027      -5.081   1.466   1.040  1.00  0.00
ATOM   3154  H1  WAT  1027      -5.912   1.211   1.440  1.00  0.00
ATOM   3155  H2  WAT  1027      -4.472   1.537   1.776  1.00  0.00
TER
ATOM   3156  O   WAT  1028      -6.671  -3.574  -5.176  1.00  0.00
ATOM   3157  H1  WAT  1028      -7.560  -3.233  -5.278  1.00  0.00
ATOM   3158  H2  WAT  1028      -6.387  -3.774  -6.068  1.00  0.00
TER
ATOM   3159  O   WAT  1029      -8.708  -0.974   0.708  1.00  0.00
ATOM   3160  H1  WAT  1029      -8.136  -1.741   0.709  1.00  0.00
ATOM   3161  H2  WAT  1029      -8.708  -0.675  -0.201  1.00  0.00
TER
ATOM   3162  O   WAT  1030      -7.466  -5.565   2.495  1.00  0.00
ATOM   3163  H1  WAT  1030      -7.645  -6.463   2.775  1.00  0.00
ATOM   3164  H2  WAT  1030      -7.868  -5.018   3.170  1.00  0.00
TER
ATOM   3165  O   WAT  1031      -4.495  -4.991  -4.142  1.00  0.00
ATOM   3166  H1  WAT  1031      -4.389  -4.091  -3.835  1.00  0.00
ATOM   3167  H2  WAT  1031      -5.406  -5.039  -4.432  1.00  0.00
TER
ATOM   3168  O   WAT  1032       5.157  -5.869  -2.671  1.00  0.00
ATOM   3169  H1  WAT  1032       5.978  -6.359  -2.628  1.00  0.00
ATOM   3170  H2  WAT  1032       5.190  -5.279  -1.918  1.00  0.00
TER
ATOM   3171  O   WAT  1033      -6.847  -3.069   1.103  1.00  0.00
ATOM   3172  H1  WAT  1033      -6.166  -2.805   1.722  1.00  0.00
ATOM   3173  H2  WAT  1033      -7.162  -3.909   1.437  1.00  0.00
TER
ATOM   3174  O   WAT  1034      -2.654  -2.022   0.191  1.00  0.00
ATOM   3175  H1  WAT  1034      -2.147  -1.524   0.831  1.00  0.00
ATOM   3176  H2  WAT  1034      -2.123  -2.799   0.015  1.00  0.00
TER
ATOM   3177  O   WAT  1035       9.447  -3.852   3.894  1.00  0.00
ATOM   3178  H1  WAT  1035       8.742  -3.464   3.375  1.00  0.00
ATOM   3179  H2  WAT  1035       9.712  -3.157   4.496  1.00  0.00
TER
ATOM   3180  O   WAT  1036      -4.371  -7.382   4.457  1.00  0.00
ATOM   3181  H1  WAT  1036      -4.369  -6.865   3.652  1.00  0.00
ATOM   3182  H2  WAT  1036      -5.200  -7.859   4.434  1.00  0.00
TER
ATOM   3183  O   WAT  1037      -4.689  -5.671   2.464  1.00  0.00
ATOM   3184  H1  WAT  1037      -4.348  -4.827   2.169  1.00  0.00
ATOM   3185  H2  WAT  1037      -5.628  -5.523   2.581  1.00  0.00
TER
ATOM   3186  O   WAT  1038      -8.615   3.415  -6.670  1.00  0.00
ATOM   3187  H1  WAT  1038      -8.993   3.904  -7.402  1.00  0.00
ATOM   3188  H2  WAT  1038      -8.358   4.088  -6.039  1.00  0.00
TER
ATOM   3189  O   WAT  1039       7.009   5.689   2.365  1.00  0.00
ATOM   3190  H1  WAT  1039       6.325   6.359   2.356  1.00  0.00
ATOM   3191  H2  WAT  1039       7.549   5.887   1.599  1.00  0.00
TER
ATOM   3192  O   WAT  1040       8.462  -4.483   0.493  1.00  0.00
ATOM   3193  H1  WAT  1040       7.514  -4.449   0.624  1.00  0.00
ATOM   3194  H2  WAT  1040       8.787  -3.669   0.878  1.00  0.00
TER
ATOM   3195  O   WAT  1041       5.840   4.255  -3.832  1.00  0.00
ATOM   3196  H1  WAT  1041       5.729   3.313  -3.707  1.00  0.00
ATOM   3197  H2  WAT  1041       5.836   4.617  -2.946  1.00  0.00
TER
ATOM   3198  O   WAT  1042       1.368  -3.847  -7.479  1.00  0.00
ATOM   3199  H1  WAT  1042       0.429  -3.685  -7.394  1.00  0.00
ATOM   3200  H2  WAT  1042       1.687  -3.128  -8.025  1.00  0.00
TER
ATOM   3201  O   WAT  1043       7.890   0.835   2.499  1.00  0.00
ATOM   3202  H1  WAT  1043       7.062   0.904   2.024  1.00  0.00
ATOM   3203  H2  WAT  1043       8.485   1.421   2.031  1.00  0.00
TER
ATOM   3204  O   WAT  1044      -4.300  -2.818   2.086  1.00  0.00
ATOM   3205  H1  WAT  1044      -3.748  -2.708   1.312  1.00  0.00
ATOM   3206  H2  WAT  1044      -3.786  -2.444   2.802  1.00  0.00
TER
ATOM   3207  O   WAT  1045       5.544   7.668   4.133  1.00  0.00
ATOM   3208  H1  WAT  1045       5.067   8.475   3.940  1.00  0.00
ATOM   3209  H2  WAT  1045       4.860   7.016   4.285  1.00  0.00
TER
ATOM   3210  O   WAT  1046      -3.453   3.833   7.121  1.00  0.00
ATOM   3211  H1  WAT  1046      -4.350   4.057   7.368  1.00  0.00
ATOM   3212  H2  WAT  1046      -3.428   3.957   6.172  1.00  0.00
TER
ATOM   3213  O   WAT  1047      -4.626   0.704   5.697  1.00  0.00
ATOM   3214  H1  WAT  1047      -4.765   1.577   6.066  1.00  0.00
ATOM   3215  H2  WAT  1047      -5.508   0.362   5.552  1.00  0.00
TER
ATOM   3216  O   WAT  1048      -2.828   6.647   7.905  1.00  0.00
ATOM   3217  H1  WAT  1048      -2.856   7.051   7.038  1.00  0.00
ATOM   3218  H2  WAT  1048      -2.991   5.718   7.743  1.00  0.00
TER
ATOM   3219  O   WAT  1049       7.169  -8.063  -8.651  1.00  0.00
ATOM   3220  H1  WAT  1049       6.857  -7.971  -7.751  1.00  0.00
ATOM   3221  H2  WAT  1049       7.931  -7.485  -8.701  1.00  0.00
TER
ATOM   3222  O   WAT  1050      -6.312  -0.697  -4.193  1.00  0.00
ATOM   3223  H1  WAT  1050      -6.433   0.029  -4.805  1.00  0.00
ATOM   3224  H2  WAT  1050      -6.622  -1.467  -4.670  1.00  0.00
TER
ATOM   3225  O   WAT  1051       9.124   7.429   9.202  1.00  0.00
ATOM   3226  H1  WAT  1051       9.600   7.908   9.881  1.00  0.00
ATOM   3227  H2  WAT  1051       9.745   7.361   8.476  1.00  0.00
TER
ATOM   3228  O   WAT  1052      -8.674   2.474   1.614  1.00  0.00
ATOM   3229  H1  WAT  1052      -8.596   2.609   0.670  1.00  0.00
ATOM   3230  H2  WAT  1052      -8.060   1.766   1.807  1.00  0.00
TER
ATOM   3231  O   WAT  1053      -7.429   4.174  -1.975  1.00  0.00
ATOM   3232  H1  WAT  1053      -7.836   4.316  -2.830  1.00  0.00
ATOM   3233  H2  WAT  1053      -6.538   3.890  -2.178  1.00  0.00
TER
ATOM   3234  O   WAT  1054       8.527   4.621   6.362  1.00  0.00
ATOM   3235  H1  WAT  1054       8.653   4.382   5.444  1.00  0.00
ATOM   3236  H2  WAT  1054       8.569   3.789   6.834  1.00  0.00
TER
ATOM   3237  O   WAT  1055       4.364   8.609  -5.640  1.00  0.00
ATOM   3238  H1  WAT  1055       4.204   8.319  -4.742  1.00  0.00
ATOM   3239  H2  WAT  1055       4.199   7.833  -6.176  1.00  0.00
TER
ATOM   3240  O   WAT  1056      -3.157   8.389  -3.863  1.00  0.00
ATOM   3241  H1  WAT  1056      -3.333   7.472  -4.076  1.00  0.00
ATOM   3242  H2  WAT  1056      -4.011   8.747  -3.623  1.00  0.00
TER
ATOM   3243  O   WAT  1057       4.067   6.118  -7.081  1.00  0.00
ATOM   3244  H1  WAT  1057       3.373   6.115  -7.740  1.00  0.00
ATOM   3245  H2  WAT  1057       4.809   5.694  -7.511  1.00  0.00
TER
ATOM   3246  O   WAT  1058       3.632   7.744  -3.006  1.00  0.00
ATOM   3247  H1  WAT  1058       4.088   6.963  -2.692  1.00  0.00
ATOM   3248  H2  WAT  1058       3.971   8.455  -2.462  1.00  0.00
TER
ATOM   3249  O   WAT  1059       8.380  -3.326   7.327  1.00  0.00
ATOM   3250  H1  WAT  1059       7.764  -2.818   6.798  1.00  0.00
ATOM   3251  H2  WAT  1059       8.059  -4.226   7.269  1.00  0.00
TER
ATOM   3252  O   WAT  1060      -8.618   3.516   4.153  1.00  0.00
ATOM   3253  H1  WAT  1060      -8.455   3.046   3.335  1.00  0.00
ATOM   3254  H2  WAT  1060      -8.153   3.008   4.818  1.00  0.00
TER
ATOM   3255  O   WAT  1061      -3.846  -7.354  -0.811  1.00  0.00
ATOM   3256  H1  WAT  1061      -4.289  -6.573  -1.142  1.00  0.00
ATOM   3257  H2  WAT  1061      -3.287  -7.031  -0.103  1.00  0.00
TER
ATOM   3258  O   WAT  1062       5.441  -3.266   5.923  1.00  0.00
ATOM   3259  H1  WAT  1062       4.591  -3.566   6.244  1.00  0.00
ATOM   3260  H2  WAT  1062       5.282  -3.022   5.011  1.00  0.00
TER
ATOM   3261  O   WAT  1063       2.536  -1.766   8.023  1.00  0.00
ATOM   3262  H1  WAT  1063       2.862  -2.600   7.683  1.00  0.00
ATOM   3263  H2  WAT  1063       3.324  -1.243   8.170  1.00  0.00
TER
ATOM   3264  O   WAT  1064      -0.730  -7.733  -5.930  1.00  0.00
ATOM   3265  H1  WAT  1064      -1.355  -7.737  -5.205  1.00  0.00
ATOM   3266  H2  WAT  1064      -0.817  -8.600  -6.326  1.00  0.00
TER
ATOM   3267  O   WAT  1065      -1.615  -1.332   7.584  1.00  0.00
ATOM   3268  H1  WAT  1065      -1.710  -2.273   7.434  1.00  0.00
ATOM   3269  H2  WAT  1065      -0.771  -1.110   7.188  1.00  0.00
TER
ATOM   3270  O   WAT  1066       1.782  -3.588  -2.453  1.00  0.00
ATOM   3271  H1  WAT  1066       2.175  -3.271  -3.266  1.00  0.00
ATOM   3272  H2  WAT  1066       2.143  -4.467  -2.339  1.00  0.00
TER
ATOM   3273  O   WAT  1067      -6.484  -4.921   5.737  1.00  0.00
ATOM   3274  H1  WAT  1067      -6.877  -4.073   5.944  1.00  0.00
ATOM   3275  H2  WAT  1067      -7.172  -5.558   5.928  1.00  0.00
TER
ATOM   3276  O   WAT  1068       0.091  -4.837   8.807  1.00  0.00
ATOM   3277  H1  WAT  1068      -0.599  -5.030   9.441  1.00  0.00
ATOM   3278  H2  WAT  1068       0.834  -4.554   9.339  1.00  0.00
TER
ATOM   3279  O   WAT  1069      -9.182  -6.998  -0.230  1.00  0.00
ATOM   3280  H1  WAT  1069      -9.471  -6.427   0.483  1.00  0.00
ATOM   3281  H2  WAT  1069      -8.437  -7.477   0.133  1.00  0.00
TER
ATOM   3282  O   WAT  1070      -8.995  -3.056  -9.020  1.00  0.00
ATOM   3283  H1  WAT  1070      -9.077  -2.113  -8.878  1.00  0.00
ATOM   3284  H2  WAT  1070      -9.347  -3.198  -9.898  1.00  0.00
TER
ATOM   3285  O   WAT  1071      -5.345  -4.439  -0.993  1.00  0.00
ATOM   3286  H1  WAT  1071      -5.685  -3.962  -0.237  1.00  0.00
ATOM   3287  H2  WAT  1071      -6.107  -4.893  -1.353  1.00  0.00
TER
ATOM   3288  O   WAT  1072      -1.133  -3.321  -6.962  1.00  0.00
ATOM   3289  H1  WAT  1072      -1.012  -3.362  -6.013  1.00  0.00
ATOM   3290  H2  WAT  1072      -1.518  -2.458  -7.117  1.00  0.00
TER
ATOM   3291  O   WAT  1073      -2.121  -1.011  -7.564  1.00  0.00
ATOM   3292  H1  WAT  1073      -2.689  -1.459  -8.190  1.00  0.00
ATOM   3293  H2  WAT  1073      -1.412  -0.651  -8.097  1.00  0.00
TER
ATOM   3294  O   WAT  1074       6.257  -8.131   6.893  1.00  0.00
ATOM   3295  H1  WAT  1074       6.581  -8.862   7.419  1.00  0.00
ATOM   3296  H2  WAT  1074       6.293  -8.449   5.991  1.00  0.00
TER
ATOM   3297  O   WAT  1075      -7.044   2.891   6.313  1.00  0.00
ATOM   3298  H1  WAT  1075      -7.428   2.250   6.911  1.00  0.00
ATOM   3299  H2  WAT  1075      -6.733   3.594   6.882  1.00  0.00
TER
ATOM   3300  O   WAT  1076      -8.030  -5.517  -2.077  1.00  0.00
ATOM   3301  H1  WAT  1076      -8.315  -5.882  -1.239  1.00  0.00
ATOM   3302  H2  WAT  1076      -8.092  -6.249  -2.690  1.00  0.00
TER
ATOM   3303  O   WAT  1077      -4.576   2.985  -5.291  1.00  0.00
ATOM   3304  H1  WAT  1077      -5.350   2.445  -5.451  1.00  0.00
ATOM   3305  H2  WAT  1077      -3.847   2.466  -5.629  1.00  0.00
TER
ATOM   3306  O   WAT  1078       6.183   1.982   0.502  1.00  0.00
ATOM   3307  H1  WAT  1078       6.903   2.477   0.111  1.00  0.00
ATOM   3308  H2  WAT  1078       5.981   1.304  -0.143  1.00  0.00
TER
ATOM   3309  O   WAT  1079       1.644  -6.624  -5.355  1.00  0.00
ATOM   3310  H1  WAT  1079       0.830  -7.123  -5.431  1.00  0.00
ATOM   3311  H2  WAT  1079       1.450  -5.785  -5.772  1.00  0.00
TER
ATOM   3312  O   WAT  1080       4.359  -2.252  -7.059  1.00  0.00
ATOM   3313  H1  WAT  1080       5.246  -1.941  -7.234  1.00  0.00
ATOM   3314  H2  WAT  1080       4.329  -3.125  -7.451  1.00  0.00
TER
ATOM   3315  O   WAT  1081      -4.532   2.653  -1.653  1.00  0.00
ATOM   3316  H1  WAT  1081      -4.015   1.850  -1.707  1.00  0.00
ATOM   3317  H2  WAT  1081      -4.984   2.591  -0.811  1.00  0.00
TER
ATOM   3318  O   WAT  1082       0.355   3.920  -6.380  1.00  0.00
ATOM   3319  H1  WAT  1082       0.696   4.664  -6.876  1.00  0.00
ATOM   3320  H2  WAT  1082      -0.474   4.233  -6.018  1.00  0.00
TER
ATOM   3321  O   WAT  1083      -7.048  -0.381   5.259  1.00  0.00
ATOM   3322  H1  WAT  1083      -7.406   0.285   5.847  1.00  0.00
ATOM   3323  H2  WAT  1083      -7.342  -1.212   5.631  1.00  0.00
TER
ATOM   3324  O   WAT  1084      -3.847   0.078   8.143  1.00  0.00
ATOM   3325  H1  WAT  1084      -4.147   0.224   7.246  1.00  0.00
ATOM   3326  H2  WAT  1084      -3.075  -0.482   8.051  1.00  0.00
TER
ATOM   3327  O   WAT  1085       6.630  -0.941  -7.591  1.00  0.00
ATOM   3328  H1  WAT  1085       6.546  -0.510  -8.442  1.00  0.00
ATOM   3329  H2  WAT  1085       7.349  -0.481  -7.159  1.00  0.00
TER
ATOM   3330  O   WAT  1086       7.707   1.516   5.486  1.00  0.00
ATOM   3331  H1  WAT  1086       6.982   2.108   5.289  1.00  0.00
ATOM   3332  H2  WAT  1086       8.235   1.508   4.687  1.00  0.00
TER
ATOM   3333  O   WAT  1087       7.659   5.913  -4.863  1.00  0.00
ATOM   3334  H1  WAT  1087       7.016   5.259  -4.589  1.00  0.00
ATOM   3335  H2  WAT  1087       7.272   6.318  -5.639  1.00  0.00
TER
ATOM   3336  O   WAT  1088      -8.537  -0.381  -8.117  1.00  0.00
ATOM   3337  H1  WAT  1088      -7.668  -0.099  -7.834  1.00  0.00
ATOM   3338  H2  WAT  1088      -9.028   0.432  -8.232  1.00  0.00
TER
ATOM   3339  O   WAT  1089      -5.472  -8.650  -3.524  1.00  0.00
ATOM   3340  H1  WAT  1089      -5.601  -8.659  -2.576  1.00  0.00
ATOM   3341  H2  WAT  1089      -6.296  -8.312  -3.875  1.00  0.00
TER
ATOM   3342  O   WAT  1090       6.048   4.805  -8.325  1.00  0.00
ATOM   3343  H1  WAT  1090       5.822   4.088  -7.733  1.00  0.00
ATOM   3344  H2  WAT  1090       5.658   4.556  -9.163  1.00  0.00
TER
ATOM   3345  O   WAT  1091       3.977   5.319   5.154  1.00  0.00
ATOM   3346  H1  WAT  1091       4.312   5.906   5.832  1.00  0.00
ATOM   3347  H2  WAT  1091       3.057   5.189   5.384  1.00  0.00
TER
ATOM   3348  O   WAT  1092      -8.170   8.831  -7.551  1.00  0.00
ATOM   3349  H1  WAT  1092      -7.810   9.430  -8.205  1.00  0.00
ATOM   3350  H2  WAT  1092      -8.311   9.377  -6.777  1.00  0.00
TER
ATOM   3351  O   WAT  1093      -8.473  -6.891   5.937  1.00  0.00
ATOM   3352  H1  WAT  1093      -9.187  -6.692   6.542  1.00  0.00
ATOM   3353  H2  WAT  1093      -8.054  -7.667   6.308  1.00  0.00
TER
ATOM   3354  O   WAT  1094       5.630   2.722  -6.664  1.00  0.00
ATOM   3355  H1  WAT  1094       5.342   3.183  -5.876  1.00  0.00
ATOM   3356  H2  WAT  1094       6.425   2.262  -6.396  1.00  0.00
TER
ATOM   3357  O   WAT  1095      -8.186   7.097   6.923  1.00  0.00
ATOM   3358  H1  WAT  1095      -8.077   6.156   6.783  1.00  0.00
ATOM   3359  H2  WAT  1095      -8.838   7.362   6.275  1.00  0.00
TER
ATOM   3360  O   WAT  1096      -0.195   5.368   8.323  1.00  0.00
ATOM   3361  H1  WAT  1096      -0.515   4.649   8.868  1.00  0.00
ATOM   3362  H2  WAT  1096      -0.869   6.044   8.397  1.00  0.00
TER
ATOM   3363  O   WAT  1097      -2.153   6.214  -6.734  1.00  0.00
ATOM   3364  H1  WAT  1097      -2.162   6.947  -7.349  1.00  0.00
ATOM   3365  H2  WAT  1097      -3.073   5.968  -6.641  1.00  0.00
TER
ATOM   3366  O   WAT  1098      -6.552   1.436  -5.989  1.00  0.00
ATOM   3367  H1  WAT  1098      -7.160   2.176  -5.979  1.00  0.00
ATOM   3368  H2  WAT  1098      -6.078   1.526  -6.815  1.00  0.00
TER
ATOM   3369  O   WAT  1099       6.387  -5.443  -5.504  1.00  0.00
ATOM   3370  H1  WAT  1099       5.758  -5.339  -6.219  1.00  0.00
ATOM   3371  H2  WAT  1099       5.892  -5.224  -4.715  1.00  0.00
TER
ATOM   3372  O   WAT  1100       0.833   6.277  -8.071  1.00  0.00
ATOM   3373  H1  WAT  1100       0.934   6.074  -9.001  1.00  0.00
ATOM   3374  H2  WAT  1100      -0.067   6.023  -7.866  1.00  0.00
TER
ATOM   3375  O   WAT  1101      -0.525   8.796  -3.376  1.00  0.00
ATOM   3376  H1  WAT  1101      -0.271   8.758  -4.298  1.00  0.00
ATOM   3377  H2  WAT  1101      -1.474   8.669  -3.383  1.00  0.00
TER
ATOM   3378  O   WAT  1102      -3.441  -4.856  -6.714  1.00  0.00
ATOM   3379  H1  WAT  1102      -2.592  -4.419  -6.780  1.00  0.00
ATOM   3380  H2  WAT  1102      -3.808  -4.544  -5.886  1.00  0.00
TER
ATOM   3381  O   WAT  1103       7.188  -5.528   4.753  1.00  0.00
ATOM   3382  H1  WAT  1103       6.685  -4.788   5.093  1.00  0.00
ATOM   3383  H2  WAT  1103       8.003  -5.140   4.437  1.00  0.00
TER
ATOM   3384  O   WAT  1104       5.480  -0.285  -1.800  1.00  0.00
ATOM   3385  H1  WAT  1104       4.539  -0.270  -1.626  1.00  0.00
ATOM   3386  H2  WAT  1104       5.794  -1.071  -1.354  1.00  0.00
TER
ATOM   3387  O   WAT  1105      -4.542   1.397  -8.240  1.00  0.00
ATOM   3388  H1  WAT  1105      -3.776   1.285  -7.678  1.00  0.00
ATOM   3389  H2  WAT  1105      -4.464   0.701  -8.892  1.00  0.00
TER
ATOM   3390  O   WAT  1106      -5.847  -1.170  -7.557  1.00  0.00
ATOM   3391  H1  WAT  1106      -5.767  -2.118  -7.445  1.00  0.00
ATOM   3392  H2  WAT  1106      -4.955  -0.840  -7.451  1.00  0.00
TER
ATOM   3393  O   WAT  1107       7.482   6.886  -0.125  1.00  0.00
ATOM   3394  H1  WAT  1107       7.607   7.709   0.347  1.00  0.00
ATOM   3395  H2  WAT  1107       8.349   6.675  -0.473  1.00  0.00
TER
ATOM   3396  O   WAT  1108      -5.046   8.979  -0.453  1.00  0.00
ATOM   3397  H1  WAT  1108      -4.310   8.431  -0.182  1.00  0.00
ATOM   3398  H2  WAT  1108      -4.662   9.845  -0.593  1.00  0.00
TER
ATOM   3399  O   WAT  1109      -8.161   5.046  -4.579  1.00  0.00
ATOM   3400  H1  WAT  1109      -9.087   5.289  -4.589  1.00  0.00
ATOM   3401  H2  WAT  1109      -7.696   5.874  -4.701  1.00  0.00
TER
ATOM   3402  O   WAT  1110      -6.040   8.164   8.735  1.00  0.00
ATOM   3403  H1  WAT  1110      -5.239   8.485   9.149  1.00  0.00
ATOM   3404  H2  WAT  1110      -6.555   7.803   9.457  1.00  0.00
TER
ATOM   3405  O   WAT  1111      -1.936   8.152  -8.631  1.00  0.00
ATOM   3406  H1  WAT  1111      -1.143   8.441  -9.083  1.00  0.00
ATOM   3407  H2  WAT  1111      -2.455   7.721  -9.310  1.00  0.00
TER
ATOM   3408  O   WAT  1112       2.796   4.272   8.683  1.00  0.00
ATOM   3409  H1  WAT  1112       2.190   4.295   7.942  1.00  0.00
ATOM   3410  H2  WAT  1112       2.492   3.540   9.219  1.00  0.00
TER
ATOM   3411  O   WAT  1113       4.227   8.000   7.294  1.00  0.00
ATOM   3412  H1  WAT  1113       5.179   7.916   7.244  1.00  0.00
ATOM   3413  H2  WAT  1113       4.079   8.664   7.967  1.00  0.00
TER
ATOM   3414  O   WAT  1114       7.117   7.379  -7.207  1.00  0.00
ATOM   3415  H1  WAT  1114       6.832   6.966  -8.022  1.00  0.00
ATOM   3416  H2  WAT  1114       6.919   8.308  -7.327  1.00  0.00
TER
ATOM   3417  O   WAT  1115      -8.320   0.651   7.679  1.00  0.00
ATOM   3418  H1  WAT  1115      -7.816   0.072   8.250  1.00  0.00
ATOM   3419  H2  WAT  1115      -9.059   0.935   8.216  1.00  0.00
TER
ATOM   3420  O   WAT  1116      -1.418   3.372  -8.767  1.00  0.00
ATOM   3421  H1  WAT  1116      -1.523   2.758  -8.040  1.00  0.00
ATOM   3422  H2  WAT  1116      -1.585   2.849  -9.550  1.00  0.00
TER
ATOM   3423  O   WAT  1117      -1.266   2.058   7.212  1.00  0.00
ATOM   3424  H1  WAT  1117      -2.032   2.627   7.128  1.00  0.00
ATOM   3425  H2  WAT  1117      -1.085   1.766   6.319  1.00  0.00
TER
ATOM   3426  O   WAT  1118       1.822   2.434  -8.162  1.00  0.00
ATOM   3427  H1  WAT  1118       1.273   2.881  -7.518  1.00  0.00
ATOM   3428  H2  WAT  1118       2.444   1.929  -7.639  1.00  0.00
TER
ATOM   3429  O   WAT  1119       5.876   3.789   7.770  1.00  0.00
ATOM   3430  H1  WAT  1119       6.617   4.126   7.267  1.00  0.00
ATOM   3431  H2  WAT  1119       5.113   3.958   7.217  1.00  0.00
TER
ATOM   3432  O   WAT  1120      -6.288  -1.206   8.574  1.00  0.00
ATOM   3433  H1  WAT  1120      -6.247  -1.505   9.482  1.00  0.00
ATOM   3434  H2  WAT  1120      -5.433  -0.805   8.415  1.00  0.00
TER
ATOM   3435  O   WAT  1121      -4.347  -2.627   6.541  1.00  0.00
ATOM   3436  H1  WAT  1121      -4.878  -3.118   5.914  1.00  0.00
ATOM   3437  H2  WAT  1121      -3.678  -2.198   6.007  1.00  0.00
TER
ATOM   3438  O   WAT  1122       0.003   0.417  -9.018  1.00  0.00
ATOM   3439  H1  WAT  1122       0.523  -0.298  -9.384  1.00  0.00
ATOM   3440  H2  WAT  1122       0.650   1.056  -8.718  1.00  0.00
TER
ATOM   3441  O   WAT  1123       4.551   1.840   6.305  1.00  0.00
ATOM   3442  H1  WAT  1123       4.965   1.995   7.154  1.00  0.00
ATOM   3443  H2  WAT  1123       3.616   1.966   6.468  1.00  0.00
TER
ATOM   3444  O   WAT  1124       5.023  -0.820   8.309  1.00  0.00
ATOM   3445  H1  WAT  1124       5.605  -1.575   8.221  1.00  0.00
ATOM   3446  H2  WAT  1124       5.199  -0.289   7.532  1.00  0.00
TER
ATOM   3447  O   WAT  1125      -3.860  -5.661   6.621  1.00  0.00
ATOM   3448  H1  WAT  1125      -3.954  -6.278   5.896  1.00  0.00
ATOM   3449  H2  WAT  1125      -4.440  -4.934   6.394  1.00  0.00
TER
ATOM   3450  O   WAT  1126      -3.614  -2.533  -9.320  1.00  0.00
ATOM   3451  H1  WAT  1126      -3.815  -3.396  -8.959  1.00  0.00
ATOM   3452  H2  WAT  1126      -3.785  -2.620 -10.258  1.00  0.00
TER
ATOM   3453  O   WAT  1127      -2.837   8.098   5.391  1.00  0.00
ATOM   3454  H1  WAT  1127      -3.375   8.822   5.072  1.00  0.00
ATOM   3455  H2  WAT  1127      -2.584   7.621   4.601  1.00  0.00
TER
ATOM   3456  O   WAT  1128      -1.585  -3.934   6.916  1.00  0.00
ATOM   3457  H1  WAT  1128      -0.995  -4.242   7.604  1.00  0.00
ATOM   3458  H2  WAT  1128      -2.403  -4.406   7.072  1.00  0.00
TER
ATOM   3459  O   WAT  1129       3.235  -4.317   7.150  1.00  0.00
ATOM   3460  H1  WAT  1129       2.546  -4.979   7.085  1.00  0.00
ATOM   3461  H2  WAT  1129       3.955  -4.764   7.595  1.00  0.00
TER
ATOM   3462  O   WAT  1130       3.865  -7.722  -6.791  1.00  0.00
ATOM   3463  H1  WAT  1130       4.145  -8.566  -6.435  1.00  0.00
ATOM   3464  H2  WAT  1130       3.091  -7.490  -6.277  1.00  0.00
TER
ATOM   3465  O   WAT  1131      -4.816  -5.433  -9.332  1.00  0.00
ATOM   3466  H1  WAT  1131      -4.513  -5.426 -10.240  1.00  0.00
ATOM   3467  H2  WAT  1131      -4.076  -5.783  -8.835  1.00  0.00
TER
ATOM   3468  O   WAT  1132       0.019   9.333   5.649  1.00  0.00
ATOM   3469  H1  WAT  1132      -0.055  10.236   5.957  1.00  0.00
ATOM   3470  H2  WAT  1132      -0.883   9.014   5.622  1.00  0.00
TER
ATOM   3471  O   WAT  1133      -1.597  -6.490  -8.347  1.00  0.00
ATOM   3472  H1  WAT  1133      -1.945  -7.167  -8.926  1.00  0.00
ATOM   3473  H2  WAT  1133      -1.396  -6.951  -7.532  1.00  0.00
TER
ATOM   3474  O   WAT  1134       0.568   8.498  -6.728  1.00  0.00
ATOM   3475  H1  WAT  1134       1.463   8.837  -6.706  1.00  0.00
ATOM   3476  H2  WAT  1134       0.599   7.776  -7.355  1.00  0.00
TER
ATOM   3477  O   WAT  1135      -5.793   3.871  -8.499  1.00  0.00
ATOM   3478  H1  WAT  1135      -5.355   4.414  -7.843  1.00  0.00
ATOM   3479  H2  WAT  1135      -5.308   3.046  -8.490  1.00  0.00
TER
ATOM   3480  O   WAT  1136      -8.578   6.660  -1.047  1.00  0.00
ATOM   3481  H1  WAT  1136      -8.248   5.792  -1.279  1.00  0.00
ATOM   3482  H2  WAT  1136      -8.149   6.866  -0.217  1.00  0.00
TER
ATOM   3483  O   WAT  1137      -3.982   4.991  -3.387  1.00  0.00
ATOM   3484  H1  WAT  1137      -4.283   4.867  -2.487  1.00  0.00
ATOM   3485  H2  WAT  1137      -4.088   4.132  -3.795  1.00  0.00
TER
ATOM   3486  O   WAT  1138      -8.089   7.527   1.691  1.00  0.00
ATOM   3487  H1  WAT  1138      -8.526   7.707   2.523  1.00  0.00
ATOM   3488  H2  WAT  1138      -7.521   8.285   1.549  1.00  0.00
TER
ATOM   3489  O   WAT  1139       7.547   7.029   5.979  1.00  0.00
ATOM   3490  H1  WAT  1139       6.947   7.088   5.235  1.00  0.00
ATOM   3491  H2  WAT  1139       7.676   6.089   6.108  1.00  0.00
TER
ATOM   3492  O   WAT  1140       8.787   4.771  -8.684  1.00  0.00
ATOM   3493  H1  WAT  1140       7.956   4.838  -8.214  1.00  0.00
ATOM   3494  H2  WAT  1140       8.964   5.661  -8.988  1.00  0.00
TER
ATOM   3495  O   WAT  1141       8.243   1.515  -6.181  1.00  0.00
ATOM   3496  H1  WAT  1141       9.005   2.085  -6.075  1.00  0.00
ATOM   3497  H2  WAT  1141       8.258   0.948  -5.410  1.00  0.00
TER
ATOM   3498  O   WAT  1142      -8.257   0.039  -1.950  1.00  0.00
ATOM   3499  H1  WAT  1142      -8.912  -0.230  -2.594  1.00  0.00
ATOM   3500  H2  WAT  1142      -7.419  -0.070  -2.400  1.00  0.00
TER
ATOM   3501  O   WAT  1143       9.249   2.370  -1.337  1.00  0.00
ATOM   3502  H1  WAT  1143       9.620   1.587  -1.743  1.00  0.00
ATOM   3503  H2  WAT  1143       9.889   3.059  -1.515  1.00  0.00
TER
ATOM   3504  O   WAT  1144       6.232   3.754   4.076  1.00  0.00
ATOM   3505  H1  WAT  1144       5.418   4.184   4.339  1.00  0.00
ATOM   3506  H2  WAT  1144       6.640   4.366   3.463  1.00  0.00
TER
ATOM   3507  O   WAT  1145       8.295   1.809  -9.024  1.00  0.00
ATOM   3508  H1  WAT  1145       8.570   2.717  -9.152  1.00  0.00
ATOM   3509  H2  WAT  1145       8.106   1.745  -8.087  1.00  0.00
TER
ATOM   3510  O   WAT  1146       4.692  -5.167  -7.728  1.00  0.00
ATOM   3511  H1  WAT  1146       5.111  -5.354  -8.569  1.00  0.00
ATOM   3512  H2  WAT  1146       4.386  -6.019  -7.418  1.00  0.00
TER
ATOM   3513  O   WAT  1147       8.191  -0.254  -4.031  1.00  0.00
ATOM   3514  H1  WAT  1147       7.816  -1.021  -4.463  1.00  0.00
ATOM   3515  H2  WAT  1147       7.462   0.128  -3.543  1.00  0.00
TER
ATOM   3516  O   WAT  1148      -7.219   0.424   2.590  1.00  0.00
ATOM   3517  H1  WAT  1148      -6.852   0.337   3.470  1.00  0.00
ATOM   3518  H2  WAT  1148      -7.788  -0.339   2.491  1.00  0.00
TER
ATOM   3519  O   WAT  1149       7.581  -1.107   5.603  1.00  0.00
ATOM   3520  H1  WAT  1149       7.350  -1.336   4.703  1.00  0.00
ATOM   3521  H2  WAT  1149       7.842  -0.187   5.558  1.00  0.00
TER
ATOM   3522  O   WAT  1150      -7.668  -2.665   6.496  1.00  0.00
ATOM   3523  H1  WAT  1150      -8.562  -2.698   6.835  1.00  0.00
ATOM   3524  H2  WAT  1150      -7.128  -2.466   7.261  1.00  0.00
TER
ATOM   3525  O   WAT  1151       6.020  -5.881   8.381  1.00  0.00
ATOM   3526  H1  WAT  1151       6.897  -5.873   8.765  1.00  0.00
ATOM   3527  H2  WAT  1151       6.032  -6.618   7.770  1.00  0.00
TER
ATOM   3528  O   WAT  1152      -9.043  -2.751  -6.008  1.00  0.00
ATOM   3529  H1  WAT  1152      -9.947  -2.488  -6.182  1.00  0.00
ATOM   3530  H2  WAT  1152      -8.559  -2.480  -6.788  1.00  0.00
TER
ATOM   3531  O   WAT  1153       7.466  -2.029  -0.730  1.00  0.00
ATOM   3532  H1  WAT  1153       7.990  -2.522  -1.361  1.00  0.00
ATOM   3533  H2  WAT  1153       8.052  -1.894   0.015  1.00  0.00
TER
ATOM   3534  O   WAT  1154       7.645  -1.945   2.792  1.00  0.00
ATOM   3535  H1  WAT  1154       6.696  -1.978   2.906  1.00  0.00
ATOM   3536  H2  WAT  1154       7.827  -1.035   2.557  1.00  0.00
TER
ATOM   3537  O   WAT  1155      -6.500  -3.694  -8.098  1.00  0.00
ATOM   3538  H1  WAT  1155      -5.791  -4.116  -8.583  1.00  0.00
ATOM   3539  H2  WAT  1155      -7.216  -3.627  -8.730  1.00  0.00
TER
ATOM   3540  O   WAT  1156      -6.853  -7.640  -9.058  1.00  0.00
ATOM   3541  H1  WAT  1156      -6.130  -7.100  -8.740  1.00  0.00
ATOM   3542  H2  WAT  1156      -6.580  -7.914  -9.934  1.00  0.00
TER
ATOM   3543  O   WAT  1157       6.956  -2.771  -4.791  1.00  0.00
ATOM   3544  H1  WAT  1157       7.452  -3.004  -4.006  1.00  0.00
ATOM   3545  H2  WAT  1157       6.758  -3.610  -5.207  1.00  0.00
TER
ATOM   3546  O   WAT  1158      -7.164  -8.390   0.844  1.00  0.00
ATOM   3547  H1  WAT  1158      -6.516  -8.940   0.404  1.00  0.00
ATOM   3548  H2  WAT  1158      -6.743  -8.136   1.666  1.00  0.00
TER
ATOM   3549  O   WAT  1159       8.385  -4.135  -2.257  1.00  0.00
ATOM   3550  H1  WAT  1159       8.275  -4.290  -1.319  1.00  0.00
ATOM   3551  H2  WAT  1159       9.146  -4.663  -2.499  1.00  0.00
TER
ATOM   3552  O   WAT  1160       6.732  -8.196   4.201  1.00  0.00
ATOM   3553  H1  WAT  1160       7.369  -7.582   4.567  1.00  0.00
ATOM   3554  H2  WAT  1160       6.879  -8.160   3.256  1.00  0.00
TER
ATOM   3555  O   WAT  1161       9.274  -6.304  -9.016  1.00  0.00
ATOM   3556  H1  WAT  1161      10.199  -6.436  -9.225  1.00  0.00
ATOM   3557  H2  WAT  1161       9.252  -6.225  -8.063  1.00  0.00
TER
ATOM   3558  O   WAT  1162       9.348  -5.533  -6.391  1.00  0.00
ATOM   3559  H1  WAT  1162       8.553  -5.599  -5.861  1.00  0.00
ATOM   3560  H2  WAT  1162       9.552  -4.598  -6.402  1.00  0.00
TER
ATOM   3561  O   WAT  1163       6.290   8.506  -2.397  1.00  0.00
ATOM   3562  H1  WAT  1163       6.886   8.184  -3.073  1.00  0.00
ATOM   3563  H2  WAT  1163       6.548   8.033  -1.606  1.00  0.00
TER
ATOM   3564  O   WAT  1164      -7.410  -8.234   3.587  1.00  0.00
ATOM   3565  H1  WAT  1164      -7.759  -7.778   4.353  1.00  0.00
ATOM   3566  H2  WAT  1164      -7.742  -9.129   3.669  1.00  0.00
TER
ATOM   3567  O   WAT  1165      -5.804   4.938   7.752  1.00  0.00
ATOM   3568  H1  WAT  1165      -5.847   4.567   8.634  1.00  0.00
ATOM   3569  H2  WAT  1165      -5.673   5.875   7.892  1.00  0.00
TER
ATOM   3570  O   WAT  1166       0.102  -7.043   7.109  1.00  0.00
ATOM   3571  H1  WAT  1166       0.041  -6.451   7.858  1.00  0.00
ATOM   3572  H2  WAT  1166       1.042  -7.150   6.964  1.00  0.00
TER
ATOM   3573  O   WAT  1167       2.739  -7.386   6.748  1.00  0.00
ATOM   3574  H1  WAT  1167       3.354  -7.068   6.086  1.00  0.00
ATOM   3575  H2  WAT  1167       3.284  -7.871   7.368  1.00  0.00
TER
ATOM   3576  O   WAT  1168       9.157   8.513   4.154  1.00  0.00
ATOM   3577  H1  WAT  1168       8.663   8.910   3.437  1.00  0.00
ATOM   3578  H2  WAT  1168       8.548   7.888   4.548  1.00  0.00
TER
ATOM   3579  O   WAT  1169      -6.738  -8.707   6.862  1.00  0.00
ATOM   3580  H1  WAT  1169      -6.190  -8.888   6.099  1.00  0.00
ATOM   3581  H2  WAT  1169      -6.673  -9.497   7.398  1.00  0.00
TER
ATOM   3582  O   WAT  1170      -5.965   7.884   4.872  1.00  0.00
ATOM   3583  H1  WAT  1170      -6.559   7.752   5.611  1.00  0.00
ATOM   3584  H2  WAT  1170      -5.973   7.048   4.406  1.00  0.00
TER
ATOM   3585  O   WAT  1171       6.841   9.155   1.433  1.00  0.00
ATOM   3586  H1  WAT  1171       6.381   9.907   1.059  1.00  0.00
ATOM   3587  H2  WAT  1171       6.212   8.436   1.374  1.00  0.00
TER
ATOM   3588  O   WAT  1172       7.644  -7.572  -1.930  1.00  0.00
ATOM   3589  H1  WAT  1172       7.583  -8.516  -2.077  1.00  0.00
ATOM   3590  H2  WAT  1172       8.423  -7.464  -1.385  1.00  0.00
TER
ATOM   3591  O   WAT  1173      -8.051   8.567  -2.968  1.00  0.00
ATOM   3592  H1  WAT  1173      -8.219   7.934  -2.269  1.00  0.00
ATOM   3593  H2  WAT  1173      -8.918   8.773  -3.318  1.00  0.00
TER
ATOM   3594  O   WAT  1174      -7.428  -7.601  -5.464  1.00  0.00
ATOM   3595  H1  WAT  1174      -6.670  -7.488  -6.038  1.00  0.00
ATOM   3596  H2  WAT  1174      -7.890  -6.764  -5.510  1.00  0.00
TER
ATOM   3597  O   WAT  1175       6.759  -8.421  -5.962  1.00  0.00
ATOM   3598  H1  WAT  1175       6.954  -7.522  -5.695  1.00  0.00
ATOM   3599  H2  WAT  1175       5.972  -8.652  -5.468  1.00  0.00
TER
ATOM   3600  O   WAT  1176      -6.445   7.261  -5.523  1.00  0.00
ATOM   3601  H1  WAT  1176      -6.970   7.641  -6.226  1.00  0.00
ATOM   3602  H2  WAT  1176      -6.520   7.886  -4.802  1.00  0.00
TER
ATOM   3603  O   WAT  1177      -5.056  -7.075  -6.924  1.00  0.00
ATOM   3604  H1  WAT  1177      -4.526  -7.862  -7.053  1.00  0.00
ATOM   3605  H2  WAT  1177      -4.423  -6.396  -6.691  1.00  0.00
TER
ATOM   3606  O   WAT  1178      -2.862  -7.337  -3.870  1.00  0.00
ATOM   3607  H1  WAT  1178      -3.492  -8.038  -3.703  1.00  0.00
ATOM   3608  H2  WAT  1178      -3.401  -6.577  -4.086  1.00  0.00
TER
ATOM   3609  O   WAT  1179       0.077   9.277   8.801  1.00  0.00
ATOM   3610  H1  WAT  1179       1.004   9.041   8.845  1.00  0.00
ATOM   3611  H2  WAT  1179       0.062  10.104   8.320  1.00  0.00
TER
ATOM   3612  O   WAT  1180       8.312   8.819  -4.201  1.00  0.00
ATOM   3613  H1  WAT  1180       8.487   8.133  -4.845  1.00  0.00
ATOM   3614  H2  WAT  1180       7.614   9.344  -4.593  1.00  0.00
TER
ATOM   3615  O   WAT  1181      -2.736  -8.059   8.566  1.00  0.00
ATOM   3616  H1  WAT  1181      -3.018  -7.555   7.802  1.00  0.00
ATOM   3617  H2  WAT  1181      -2.354  -8.857   8.200  1.00  0.00
TER
ATOM   3618  O   WAT  1182      -3.845   9.209  -6.648  1.00  0.00
ATOM   3619  H1  WAT  1182      -3.114   8.925  -7.195  1.00  0.00
ATOM   3620  H2  WAT  1182      -3.586   8.970  -5.758  1.00  0.00
TER
ATOM   3621  O   WAT  1183      -4.684   5.325  -6.643  1.00  0.00
ATOM   3622  H1  WAT  1183      -5.313   5.794  -6.094  1.00  0.00
ATOM   3623  H2  WAT  1183      -4.569   4.480  -6.208  1.00  0.00
TER
ATOM   3624  O   WAT  1184       3.865  -8.643   9.144  1.00  0.00
ATOM   3625  H1  WAT  1184       3.752  -8.324  10.039  1.00  0.00
ATOM   3626  H2  WAT  1184       4.682  -8.242   8.847  1.00  0.00
TER
ATOM   3627  O   WAT  1185       6.645   8.504   8.626  1.00  0.00
ATOM   3628  H1  WAT  1185       7.438   8.009   8.418  1.00  0.00
ATOM   3629  H2  WAT  1185       6.938   9.183   9.233  1.00  0.00
TER
ATOM   3630  O   WAT  1186       0.903   1.154 -18.612  1.00  0.00
ATOM   3631  H1  WAT  1186       0.127   0.674 -18.322  1.00  0.00
ATOM   3632  H2  WAT  1186       1.554   0.474 -18.786  1.00  0.00
TER
ATOM   3633  O   WAT  1187      -5.081   1.466 -17.734  1.00  0.00
ATOM   3634  H1  WAT  1187      -5.912   1.211 -17.335  1.00  0.00
ATOM   3635  H2  WAT  1187      -4.472   1.537 -16.999  1.00  0.00
TER
ATOM   3636  O   WAT  1188       4.924   5.560 -19.832  1.00  0.00
ATOM   3637  H1  WAT  1188       4.462   4.788 -19.503  1.00  0.00
ATOM   3638  H2  WAT  1188       5.736   5.586 -19.327  1.00  0.00
TER
ATOM   3639  O   WAT  1189      -5.100   5.500 -17.539  1.00  0.00
ATOM   3640  H1  WAT  1189      -4.798   4.609 -17.718  1.00  0.00
ATOM   3641  H2  WAT  1189      -4.356   6.057 -17.766  1.00  0.00
TER
ATOM   3642  O   WAT  1190      -8.708  -0.974 -18.066  1.00  0.00
ATOM   3643  H1  WAT  1190      -8.136  -1.741 -18.066  1.00  0.00
ATOM   3644  H2  WAT  1190      -8.708  -0.675 -18.975  1.00  0.00
TER
ATOM   3645  O   WAT  1191       0.344   3.829 -18.605  1.00  0.00
ATOM   3646  H1  WAT  1191       0.275   2.888 -18.766  1.00  0.00
ATOM   3647  H2  WAT  1191       1.106   3.920 -18.033  1.00  0.00
TER
ATOM   3648  O   WAT  1192      -7.466  -5.565 -16.279  1.00  0.00
ATOM   3649  H1  WAT  1192      -7.645  -6.463 -15.999  1.00  0.00
ATOM   3650  H2  WAT  1192      -7.868  -5.018 -15.605  1.00  0.00
TER
ATOM   3651  O   WAT  1193       1.374  -3.364 -18.378  1.00  0.00
ATOM   3652  H1  WAT  1193       1.751  -4.236 -18.491  1.00  0.00
ATOM   3653  H2  WAT  1193       1.276  -3.028 -19.269  1.00  0.00
TER
ATOM   3654  O   WAT  1194      -6.847  -3.069 -17.671  1.00  0.00
ATOM   3655  H1  WAT  1194      -6.166  -2.805 -17.052  1.00  0.00
ATOM   3656  H2  WAT  1194      -7.162  -3.909 -17.337  1.00  0.00
TER
ATOM   3657  O   WAT  1195      -2.654  -2.022 -18.584  1.00  0.00
ATOM   3658  H1  WAT  1195      -2.147  -1.524 -17.943  1.00  0.00
ATOM   3659  H2  WAT  1195      -2.123  -2.799 -18.760  1.00  0.00
TER
ATOM   3660  O   WAT  1196       9.447  -3.852 -14.881  1.00  0.00
ATOM   3661  H1  WAT  1196       8.742  -3.464 -15.399  1.00  0.00
ATOM   3662  H2  WAT  1196       9.712  -3.157 -14.279  1.00  0.00
TER
ATOM   3663  O   WAT  1197      -4.371  -7.382 -14.317  1.00  0.00
ATOM   3664  H1  WAT  1197      -4.369  -6.865 -15.123  1.00  0.00
ATOM   3665  H2  WAT  1197      -5.200  -7.859 -14.340  1.00  0.00
TER
ATOM   3666  O   WAT  1198      -3.121   2.257 -16.140  1.00  0.00
ATOM   3667  H1  WAT  1198      -3.454   2.884 -15.498  1.00  0.00
ATOM   3668  H2  WAT  1198      -2.944   2.783 -16.920  1.00  0.00
TER
ATOM   3669  O   WAT  1199       5.393  -3.928 -18.672  1.00  0.00
ATOM   3670  H1  WAT  1199       4.688  -3.640 -18.092  1.00  0.00
ATOM   3671  H2  WAT  1199       5.754  -3.118 -19.032  1.00  0.00
TER
ATOM   3672  O   WAT  1200      -4.689  -5.671 -16.310  1.00  0.00
ATOM   3673  H1  WAT  1200      -4.348  -4.827 -16.605  1.00  0.00
ATOM   3674  H2  WAT  1200      -5.628  -5.523 -16.194  1.00  0.00
TER
ATOM   3675  O   WAT  1201      -3.909   4.225 -14.325  1.00  0.00
ATOM   3676  H1  WAT  1201      -3.291   4.900 -14.607  1.00  0.00
ATOM   3677  H2  WAT  1201      -4.769   4.634 -14.416  1.00  0.00
TER
ATOM   3678  O   WAT  1202       7.009   5.689 -16.410  1.00  0.00
ATOM   3679  H1  WAT  1202       6.325   6.359 -16.418  1.00  0.00
ATOM   3680  H2  WAT  1202       7.549   5.887 -17.175  1.00  0.00
TER
ATOM   3681  O   WAT  1203       8.462  -4.483 -18.281  1.00  0.00
ATOM   3682  H1  WAT  1203       7.514  -4.449 -18.150  1.00  0.00
ATOM   3683  H2  WAT  1203       8.787  -3.669 -17.897  1.00  0.00
TER
ATOM   3684  O   WAT  1204       4.545   7.533 -17.695  1.00  0.00
ATOM   3685  H1  WAT  1204       4.558   7.130 -18.563  1.00  0.00
ATOM   3686  H2  WAT  1204       3.992   8.308 -17.799  1.00  0.00
TER
ATOM   3687  O   WAT  1205       3.944   2.436 -16.367  1.00  0.00
ATOM   3688  H1  WAT  1205       4.360   2.222 -17.202  1.00  0.00
ATOM   3689  H2  WAT  1205       4.667   2.694 -15.796  1.00  0.00
TER
ATOM   3690  O   WAT  1206       7.890   0.835 -16.275  1.00  0.00
ATOM   3691  H1  WAT  1206       7.062   0.904 -16.750  1.00  0.00
ATOM   3692  H2  WAT  1206       8.485   1.421 -16.744  1.00  0.00
TER
ATOM   3693  O   WAT  1207       4.854  -2.378 -15.330  1.00  0.00
ATOM   3694  H1  WAT  1207       4.441  -1.553 -15.076  1.00  0.00
ATOM   3695  H2  WAT  1207       4.122  -2.963 -15.522  1.00  0.00
TER
ATOM   3696  O   WAT  1208      -2.545   4.095 -18.304  1.00  0.00
ATOM   3697  H1  WAT  1208      -2.842   3.489 -18.983  1.00  0.00
ATOM   3698  H2  WAT  1208      -1.595   4.133 -18.415  1.00  0.00
TER
ATOM   3699  O   WAT  1209      -4.300  -2.818 -16.688  1.00  0.00
ATOM   3700  H1  WAT  1209      -3.748  -2.708 -17.463  1.00  0.00
ATOM   3701  H2  WAT  1209      -3.786  -2.444 -15.972  1.00  0.00
TER
ATOM   3702  O   WAT  1210       5.544   7.668 -14.642  1.00  0.00
ATOM   3703  H1  WAT  1210       5.067   8.475 -14.834  1.00  0.00
ATOM   3704  H2  WAT  1210       4.860   7.016 -14.489  1.00  0.00
TER
ATOM   3705  O   WAT  1211      -3.453   3.833 -11.653  1.00  0.00
ATOM   3706  H1  WAT  1211      -4.350   4.057 -11.406  1.00  0.00
ATOM   3707  H2  WAT  1211      -3.428   3.957 -12.602  1.00  0.00
TER
ATOM   3708  O   WAT  1212      -4.626   0.704 -13.077  1.00  0.00
ATOM   3709  H1  WAT  1212      -4.765   1.577 -12.709  1.00  0.00
ATOM   3710  H2  WAT  1212      -5.508   0.362 -13.223  1.00  0.00
TER
ATOM   3711  O   WAT  1213      -2.828   6.647 -10.869  1.00  0.00
ATOM   3712  H1  WAT  1213      -2.856   7.051 -11.736  1.00  0.00
ATOM   3713  H2  WAT  1213      -2.991   5.718 -11.032  1.00  0.00
TER
ATOM   3714  O   WAT  1214       9.124   7.429  -9.573  1.00  0.00
ATOM   3715  H1  WAT  1214       9.600   7.908  -8.894  1.00  0.00
ATOM   3716  H2  WAT  1214       9.745   7.361 -10.298  1.00  0.00
TER
ATOM   3717  O   WAT  1215      -8.674   2.474 -17.160  1.00  0.00
ATOM   3718  H1  WAT  1215      -8.596   2.609 -18.105  1.00  0.00
ATOM   3719  H2  WAT  1215      -8.060   1.766 -16.968  1.00  0.00
TER
ATOM   3720  O   WAT  1216       8.527   4.621 -12.413  1.00  0.00
ATOM   3721  H1  WAT  1216       8.653   4.382 -13.331  1.00  0.00
ATOM   3722  H2  WAT  1216       8.569   3.789 -11.940  1.00  0.00
TER
ATOM   3723  O   WAT  1217       2.389   8.323 -13.843  1.00  0.00
ATOM   3724  H1  WAT  1217       2.903   8.234 -13.041  1.00  0.00
ATOM   3725  H2  WAT  1217       1.546   8.669 -13.550  1.00  0.00
TER
ATOM   3726  O   WAT  1218       8.380  -3.326 -11.448  1.00  0.00
ATOM   3727  H1  WAT  1218       7.764  -2.818 -11.976  1.00  0.00
ATOM   3728  H2  WAT  1218       8.059  -4.226 -11.505  1.00  0.00
TER
ATOM   3729  O   WAT  1219      -8.618   3.516 -14.621  1.00  0.00
ATOM   3730  H1  WAT  1219      -8.455   3.046 -15.439  1.00  0.00
ATOM   3731  H2  WAT  1219      -8.153   3.008 -13.956  1.00  0.00
TER
ATOM   3732  O   WAT  1220      -3.846  -7.354 -19.585  1.00  0.00
ATOM   3733  H1  WAT  1220      -4.289  -6.573 -19.916  1.00  0.00
ATOM   3734  H2  WAT  1220      -3.287  -7.031 -18.878  1.00  0.00
TER
ATOM   3735  O   WAT  1221       0.441  -4.487 -13.981  1.00  0.00
ATOM   3736  H1  WAT  1221      -0.021  -4.279 -13.169  1.00  0.00
ATOM   3737  H2  WAT  1221       0.039  -5.301 -14.284  1.00  0.00
TER
ATOM   3738  O   WAT  1222       5.441  -3.266 -12.852  1.00  0.00
ATOM   3739  H1  WAT  1222       4.591  -3.566 -12.531  1.00  0.00
ATOM   3740  H2  WAT  1222       5.282  -3.022 -13.763  1.00  0.00
TER
ATOM   3741  O   WAT  1223       2.536  -1.766 -10.752  1.00  0.00
ATOM   3742  H1  WAT  1223       2.862  -2.600 -11.092  1.00  0.00
ATOM   3743  H2  WAT  1223       3.324  -1.243 -10.604  1.00  0.00
TER
ATOM   3744  O   WAT  1224      -1.808  -6.809 -17.726  1.00  0.00
ATOM   3745  H1  WAT  1224      -1.511  -5.903 -17.807  1.00  0.00
ATOM   3746  H2  WAT  1224      -1.260  -7.297 -18.340  1.00  0.00
TER
ATOM   3747  O   WAT  1225      -1.615  -1.332 -11.191  1.00  0.00
ATOM   3748  H1  WAT  1225      -1.710  -2.273 -11.341  1.00  0.00
ATOM   3749  H2  WAT  1225      -0.771  -1.110 -11.586  1.00  0.00
TER
ATOM   3750  O   WAT  1226      -6.484  -4.921 -13.037  1.00  0.00
ATOM   3751  H1  WAT  1226      -6.877  -4.073 -12.830  1.00  0.00
ATOM   3752  H2  WAT  1226      -7.172  -5.558 -12.846  1.00  0.00
TER
ATOM   3753  O   WAT  1227       0.091  -4.837  -9.968  1.00  0.00
ATOM   3754  H1  WAT  1227      -0.599  -5.030  -9.333  1.00  0.00
ATOM   3755  H2  WAT  1227       0.834  -4.554  -9.435  1.00  0.00
TER
ATOM   3756  O   WAT  1228      -9.182  -6.998 -19.004  1.00  0.00
ATOM   3757  H1  WAT  1228      -9.471  -6.427 -18.292  1.00  0.00
ATOM   3758  H2  WAT  1228      -8.437  -7.477 -18.641  1.00  0.00
TER
ATOM   3759  O   WAT  1229       2.367  -0.997 -17.132  1.00  0.00
ATOM   3760  H1  WAT  1229       1.635  -0.489 -16.783  1.00  0.00
ATOM   3761  H2  WAT  1229       1.970  -1.814 -17.433  1.00  0.00
TER
ATOM   3762  O   WAT  1230      -1.195  -4.322 -18.727  1.00  0.00
ATOM   3763  H1  WAT  1230      -1.191  -4.763 -19.577  1.00  0.00
ATOM   3764  H2  WAT  1230      -0.300  -4.000 -18.620  1.00  0.00
TER
ATOM   3765  O   WAT  1231      -5.345  -4.439 -19.768  1.00  0.00
ATOM   3766  H1  WAT  1231      -5.685  -3.962 -19.011  1.00  0.00
ATOM   3767  H2  WAT  1231      -6.107  -4.893 -20.128  1.00  0.00
TER
ATOM   3768  O   WAT  1232       2.830  -5.544 -17.720  1.00  0.00
ATOM   3769  H1  WAT  1232       2.847  -5.093 -16.876  1.00  0.00
ATOM   3770  H2  WAT  1232       2.581  -6.443 -17.507  1.00  0.00
TER
ATOM   3771  O   WAT  1233       6.257  -8.131 -11.881  1.00  0.00
ATOM   3772  H1  WAT  1233       6.581  -8.862 -11.356  1.00  0.00
ATOM   3773  H2  WAT  1233       6.293  -8.449 -12.783  1.00  0.00
TER
ATOM   3774  O   WAT  1234      -7.044   2.891 -12.461  1.00  0.00
ATOM   3775  H1  WAT  1234      -7.428   2.250 -11.863  1.00  0.00
ATOM   3776  H2  WAT  1234      -6.733   3.594 -11.892  1.00  0.00
TER
ATOM   3777  O   WAT  1235      -0.894  -0.262 -16.980  1.00  0.00
ATOM   3778  H1  WAT  1235      -0.527  -0.736 -16.234  1.00  0.00
ATOM   3779  H2  WAT  1235      -1.084   0.612 -16.640  1.00  0.00
TER
ATOM   3780  O   WAT  1236      -3.104  -1.221 -14.662  1.00  0.00
ATOM   3781  H1  WAT  1236      -3.409  -0.342 -14.437  1.00  0.00
ATOM   3782  H2  WAT  1236      -2.150  -1.161 -14.626  1.00  0.00
TER
ATOM   3783  O   WAT  1237       6.183   1.982 -18.273  1.00  0.00
ATOM   3784  H1  WAT  1237       6.903   2.477 -18.663  1.00  0.00
ATOM   3785  H2  WAT  1237       5.981   1.304 -18.917  1.00  0.00
TER
ATOM   3786  O   WAT  1238       1.565   2.053 -12.386  1.00  0.00
ATOM   3787  H1  WAT  1238       1.498   1.132 -12.640  1.00  0.00
ATOM   3788  H2  WAT  1238       0.935   2.150 -11.671  1.00  0.00
TER
ATOM   3789  O   WAT  1239      -7.048  -0.381 -13.515  1.00  0.00
ATOM   3790  H1  WAT  1239      -7.406   0.285 -12.928  1.00  0.00
ATOM   3791  H2  WAT  1239      -7.342  -1.212 -13.144  1.00  0.00
TER
ATOM   3792  O   WAT  1240      -3.847   0.078 -10.631  1.00  0.00
ATOM   3793  H1  WAT  1240      -4.147   0.224 -11.528  1.00  0.00
ATOM   3794  H2  WAT  1240      -3.075  -0.482 -10.724  1.00  0.00
TER
ATOM   3795  O   WAT  1241       1.496   4.875 -12.635  1.00  0.00
ATOM   3796  H1  WAT  1241       1.511   3.943 -12.854  1.00  0.00
ATOM   3797  H2  WAT  1241       0.789   4.961 -11.996  1.00  0.00
TER
ATOM   3798  O   WAT  1242       7.707   1.516 -13.289  1.00  0.00
ATOM   3799  H1  WAT  1242       6.982   2.108 -13.486  1.00  0.00
ATOM   3800  H2  WAT  1242       8.235   1.508 -14.087  1.00  0.00
TER
ATOM   3801  O   WAT  1243       0.930   6.517 -15.541  1.00  0.00
ATOM   3802  H1  WAT  1243       1.574   6.722 -14.864  1.00  0.00
ATOM   3803  H2  WAT  1243       1.293   5.755 -15.994  1.00  0.00
TER
ATOM   3804  O   WAT  1244       2.203   4.520 -16.824  1.00  0.00
ATOM   3805  H1  WAT  1244       2.845   3.819 -16.710  1.00  0.00
ATOM   3806  H2  WAT  1244       2.728   5.300 -17.004  1.00  0.00
TER
ATOM   3807  O   WAT  1245       3.977   5.319 -13.620  1.00  0.00
ATOM   3808  H1  WAT  1245       4.312   5.906 -12.942  1.00  0.00
ATOM   3809  H2  WAT  1245       3.057   5.189 -13.390  1.00  0.00
TER
ATOM   3810  O   WAT  1246      -8.473  -6.891 -12.838  1.00  0.00
ATOM   3811  H1  WAT  1246      -9.187  -6.692 -12.232  1.00  0.00
ATOM   3812  H2  WAT  1246      -8.054  -7.667 -12.466  1.00  0.00
TER
ATOM   3813  O   WAT  1247      -8.186   7.097 -11.851  1.00  0.00
ATOM   3814  H1  WAT  1247      -8.077   6.156 -11.992  1.00  0.00
ATOM   3815  H2  WAT  1247      -8.838   7.362 -12.500  1.00  0.00
TER
ATOM   3816  O   WAT  1248      -0.195   5.368 -10.451  1.00  0.00
ATOM   3817  H1  WAT  1248      -0.515   4.649  -9.907  1.00  0.00
ATOM   3818  H2  WAT  1248      -0.869   6.044 -10.378  1.00  0.00
TER
ATOM   3819  O   WAT  1249       3.021  -4.399 -15.088  1.00  0.00
ATOM   3820  H1  WAT  1249       3.389  -5.219 -14.760  1.00  0.00
ATOM   3821  H2  WAT  1249       2.161  -4.339 -14.672  1.00  0.00
TER
ATOM   3822  O   WAT  1250      -0.019  -1.745 -14.864  1.00  0.00
ATOM   3823  H1  WAT  1250       0.480  -1.270 -14.199  1.00  0.00
ATOM   3824  H2  WAT  1250       0.123  -2.669 -14.657  1.00  0.00
TER
ATOM   3825  O   WAT  1251       7.188  -5.528 -14.021  1.00  0.00
ATOM   3826  H1  WAT  1251       6.685  -4.788 -13.682  1.00  0.00
ATOM   3827  H2  WAT  1251       8.003  -5.140 -14.337  1.00  0.00
TER
ATOM   3828  O   WAT  1252       7.482   6.886 -18.899  1.00  0.00
ATOM   3829  H1  WAT  1252       7.607   7.709 -18.427  1.00  0.00
ATOM   3830  H2  WAT  1252       8.349   6.675 -19.247  1.00  0.00
TER
ATOM   3831  O   WAT  1253      -5.046   8.979 -19.228  1.00  0.00
ATOM   3832  H1  WAT  1253      -4.310   8.431 -18.957  1.00  0.00
ATOM   3833  H2  WAT  1253      -4.662   9.845 -19.367  1.00  0.00
TER
ATOM   3834  O   WAT  1254      -6.040   8.164 -10.039  1.00  0.00
ATOM   3835  H1  WAT  1254      -5.239   8.485  -9.626  1.00  0.00
ATOM   3836  H2  WAT  1254      -6.555   7.803  -9.317  1.00  0.00
TER
ATOM   3837  O   WAT  1255       2.796   4.272 -10.092  1.00  0.00
ATOM   3838  H1  WAT  1255       2.190   4.295 -10.832  1.00  0.00
ATOM   3839  H2  WAT  1255       2.492   3.540  -9.555  1.00  0.00
TER
ATOM   3840  O   WAT  1256       4.227   8.000 -11.481  1.00  0.00
ATOM   3841  H1  WAT  1256       5.179   7.916 -11.531  1.00  0.00
ATOM   3842  H2  WAT  1256       4.079   8.664 -10.807  1.00  0.00
TER
ATOM   3843  O   WAT  1257      -8.320   0.651 -11.096  1.00  0.00
ATOM   3844  H1  WAT  1257      -7.816   0.072 -10.524  1.00  0.00
ATOM   3845  H2  WAT  1257      -9.059   0.935 -10.558  1.00  0.00
TER
ATOM   3846  O   WAT  1258      -1.266   2.058 -11.562  1.00  0.00
ATOM   3847  H1  WAT  1258      -2.032   2.627 -11.646  1.00  0.00
ATOM   3848  H2  WAT  1258      -1.085   1.766 -12.455  1.00  0.00
TER
ATOM   3849  O   WAT  1259       5.876   3.789 -11.004  1.00  0.00
ATOM   3850  H1  WAT  1259       6.617   4.126 -11.508  1.00  0.00
ATOM   3851  H2  WAT  1259       5.113   3.958 -11.557  1.00  0.00
TER
ATOM   3852  O   WAT  1260      -6.288  -1.206 -10.201  1.00  0.00
ATOM   3853  H1  WAT  1260      -6.247  -1.505  -9.292  1.00  0.00
ATOM   3854  H2  WAT  1260      -5.433  -0.805 -10.360  1.00  0.00
TER
ATOM   3855  O   WAT  1261      -4.347  -2.627 -12.233  1.00  0.00
ATOM   3856  H1  WAT  1261      -4.878  -3.118 -12.861  1.00  0.00
ATOM   3857  H2  WAT  1261      -3.678  -2.198 -12.767  1.00  0.00
TER
ATOM   3858  O   WAT  1262       4.551   1.840 -12.469  1.00  0.00
ATOM   3859  H1  WAT  1262       4.965   1.995 -11.620  1.00  0.00
ATOM   3860  H2  WAT  1262       3.616   1.966 -12.306  1.00  0.00
TER
ATOM   3861  O   WAT  1263       5.023  -0.820 -10.465  1.00  0.00
ATOM   3862  H1  WAT  1263       5.605  -1.575 -10.553  1.00  0.00
ATOM   3863  H2  WAT  1263       5.199  -0.289 -11.242  1.00  0.00
TER
ATOM   3864  O   WAT  1264      -3.860  -5.661 -12.153  1.00  0.00
ATOM   3865  H1  WAT  1264      -3.954  -6.278 -12.878  1.00  0.00
ATOM   3866  H2  WAT  1264      -4.440  -4.934 -12.380  1.00  0.00
TER
ATOM   3867  O   WAT  1265      -1.094  -7.103 -15.121  1.00  0.00
ATOM   3868  H1  WAT  1265      -1.542  -7.081 -15.966  1.00  0.00
ATOM   3869  H2  WAT  1265      -1.727  -7.501 -14.524  1.00  0.00
TER
ATOM   3870  O   WAT  1266      -0.688   1.792 -14.499  1.00  0.00
ATOM   3871  H1  WAT  1266      -0.269   2.635 -14.672  1.00  0.00
ATOM   3872  H2  WAT  1266      -1.607   1.929 -14.729  1.00  0.00
TER
ATOM   3873  O   WAT  1267       1.648  -0.476 -13.116  1.00  0.00
ATOM   3874  H1  WAT  1267       1.768  -1.072 -12.376  1.00  0.00
ATOM   3875  H2  WAT  1267       2.508  -0.439 -13.535  1.00  0.00
TER
ATOM   3876  O   WAT  1268       3.987   0.078 -14.539  1.00  0.00
ATOM   3877  H1  WAT  1268       3.461   0.602 -15.143  1.00  0.00
ATOM   3878  H2  WAT  1268       4.330   0.710 -13.908  1.00  0.00
TER
ATOM   3879  O   WAT  1269      -2.837   8.098 -13.384  1.00  0.00
ATOM   3880  H1  WAT  1269      -3.375   8.822 -13.703  1.00  0.00
ATOM   3881  H2  WAT  1269      -2.584   7.621 -14.174  1.00  0.00
TER
ATOM   3882  O   WAT  1270      -1.585  -3.934 -11.858  1.00  0.00
ATOM   3883  H1  WAT  1270      -0.995  -4.242 -11.170  1.00  0.00
ATOM   3884  H2  WAT  1270      -2.403  -4.406 -11.702  1.00  0.00
TER
ATOM   3885  O   WAT  1271       3.235  -4.317 -11.625  1.00  0.00
ATOM   3886  H1  WAT  1271       2.546  -4.979 -11.690  1.00  0.00
ATOM   3887  H2  WAT  1271       3.955  -4.764 -11.180  1.00  0.00
TER
ATOM   3888  O   WAT  1272       0.019   9.333 -13.125  1.00  0.00
ATOM   3889  H1  WAT  1272      -0.055  10.236 -12.818  1.00  0.00
ATOM   3890  H2  WAT  1272      -0.883   9.014 -13.153  1.00  0.00
TER
ATOM   3891  O   WAT  1273      -8.578   6.660 -19.822  1.00  0.00
ATOM   3892  H1  WAT  1273      -8.248   5.792 -20.054  1.00  0.00
ATOM   3893  H2  WAT  1273      -8.149   6.866 -18.991  1.00  0.00
TER
ATOM   3894  O   WAT  1274      -8.089   7.527 -17.083  1.00  0.00
ATOM   3895  H1  WAT  1274      -8.526   7.707 -16.251  1.00  0.00
ATOM   3896  H2  WAT  1274      -7.521   8.285 -17.225  1.00  0.00
TER
ATOM   3897  O   WAT  1275       7.547   7.029 -12.796  1.00  0.00
ATOM   3898  H1  WAT  1275       6.947   7.088 -13.539  1.00  0.00
ATOM   3899  H2  WAT  1275       7.676   6.089 -12.666  1.00  0.00
TER
ATOM   3900  O   WAT  1276       6.232   3.754 -14.698  1.00  0.00
ATOM   3901  H1  WAT  1276       5.418   4.184 -14.435  1.00  0.00
ATOM   3902  H2  WAT  1276       6.640   4.366 -15.311  1.00  0.00
TER
ATOM   3903  O   WAT  1277      -7.219   0.424 -16.184  1.00  0.00
ATOM   3904  H1  WAT  1277      -6.852   0.337 -15.305  1.00  0.00
ATOM   3905  H2  WAT  1277      -7.788  -0.339 -16.283  1.00  0.00
TER
ATOM   3906  O   WAT  1278       7.581  -1.107 -13.171  1.00  0.00
ATOM   3907  H1  WAT  1278       7.350  -1.336 -14.071  1.00  0.00
ATOM   3908  H2  WAT  1278       7.842  -0.187 -13.217  1.00  0.00
TER
ATOM   3909  O   WAT  1279      -7.668  -2.665 -12.278  1.00  0.00
ATOM   3910  H1  WAT  1279      -8.562  -2.698 -11.939  1.00  0.00
ATOM   3911  H2  WAT  1279      -7.128  -2.466 -11.513  1.00  0.00
TER
ATOM   3912  O   WAT  1280       6.020  -5.881 -10.393  1.00  0.00
ATOM   3913  H1  WAT  1280       6.897  -5.873 -10.010  1.00  0.00
ATOM   3914  H2  WAT  1280       6.032  -6.618 -11.004  1.00  0.00
TER
ATOM   3915  O   WAT  1281       7.466  -2.029 -19.504  1.00  0.00
ATOM   3916  H1  WAT  1281       7.990  -2.522 -20.135  1.00  0.00
ATOM   3917  H2  WAT  1281       8.052  -1.894 -18.760  1.00  0.00
TER
ATOM   3918  O   WAT  1282       7.645  -1.945 -15.982  1.00  0.00
ATOM   3919  H1  WAT  1282       6.696  -1.978 -15.868  1.00  0.00
ATOM   3920  H2  WAT  1282       7.827  -1.035 -16.217  1.00  0.00
TER
ATOM   3921  O   WAT  1283      -7.164  -8.390 -17.930  1.00  0.00
ATOM   3922  H1  WAT  1283      -6.516  -8.940 -18.370  1.00  0.00
ATOM   3923  H2  WAT  1283      -6.743  -8.136 -17.108  1.00  0.00
TER
ATOM   3924  O   WAT  1284       6.732  -8.196 -14.573  1.00  0.00
ATOM   3925  H1  WAT  1284       7.369  -7.582 -14.207  1.00  0.00
ATOM   3926  H2  WAT  1284       6.879  -8.160 -15.518  1.00  0.00
TER
ATOM   3927  O   WAT  1285      -7.410  -8.234 -15.187  1.00  0.00
ATOM   3928  H1  WAT  1285      -7.759  -7.778 -14.422  1.00  0.00
ATOM   3929  H2  WAT  1285      -7.742  -9.129 -15.105  1.00  0.00
TER
ATOM   3930  O   WAT  1286      -5.804   4.938 -11.022  1.00  0.00
ATOM   3931  H1  WAT  1286      -5.847   4.567 -10.141  1.00  0.00
ATOM   3932  H2  WAT  1286      -5.673   5.875 -10.882  1.00  0.00
TER
ATOM   3933  O   WAT  1287      -2.103   6.494 -15.421  1.00  0.00
ATOM   3934  H1  WAT  1287      -2.344   6.761 -16.308  1.00  0.00
ATOM   3935  H2  WAT  1287      -1.163   6.664 -15.366  1.00  0.00
TER
ATOM   3936  O   WAT  1288       0.102  -7.043 -11.666  1.00  0.00
ATOM   3937  H1  WAT  1288       0.041  -6.451 -10.916  1.00  0.00
ATOM   3938  H2  WAT  1288       1.042  -7.150 -11.810  1.00  0.00
TER
ATOM   3939  O   WAT  1289       2.739  -7.386 -12.026  1.00  0.00
ATOM   3940  H1  WAT  1289       3.354  -7.068 -12.688  1.00  0.00
ATOM   3941  H2  WAT  1289       3.284  -7.871 -11.407  1.00  0.00
TER
ATOM   3942  O   WAT  1290       9.157   8.513 -14.620  1.00  0.00
ATOM   3943  H1  WAT  1290       8.663   8.910 -15.337  1.00  0.00
ATOM   3944  H2  WAT  1290       8.548   7.888 -14.226  1.00  0.00
TER
ATOM   3945  O   WAT  1291      -6.738  -8.707 -11.912  1.00  0.00
ATOM   3946  H1  WAT  1291      -6.190  -8.888 -12.676  1.00  0.00
ATOM   3947  H2  WAT  1291      -6.673  -9.497 -11.377  1.00  0.00
TER
ATOM   3948  O   WAT  1292      -5.965   7.884 -13.902  1.00  0.00
ATOM   3949  H1  WAT  1292      -6.559   7.752 -13.163  1.00  0.00
ATOM   3950  H2  WAT  1292      -5.973   7.048 -14.368  1.00  0.00
TER
ATOM   3951  O   WAT  1293       3.480  -8.823 -15.699  1.00  0.00
ATOM   3952  H1  WAT  1293       2.606  -8.489 -15.902  1.00  0.00
ATOM   3953  H2  WAT  1293       3.371  -9.296 -14.874  1.00  0.00
TER
ATOM   3954  O   WAT  1294       4.387  -6.616 -14.315  1.00  0.00
ATOM   3955  H1  WAT  1294       4.059  -7.431 -14.695  1.00  0.00
ATOM   3956  H2  WAT  1294       5.336  -6.659 -14.439  1.00  0.00
TER
ATOM   3957  O   WAT  1295       6.841   9.155 -17.341  1.00  0.00
ATOM   3958  H1  WAT  1295       6.381   9.907 -17.716  1.00  0.00
ATOM   3959  H2  WAT  1295       6.212   8.436 -17.400  1.00  0.00
TER
ATOM   3960  O   WAT  1296      -6.334   5.250 -14.952  1.00  0.00
ATOM   3961  H1  WAT  1296      -7.061   4.630 -15.019  1.00  0.00
ATOM   3962  H2  WAT  1296      -6.273   5.644 -15.822  1.00  0.00
TER
ATOM   3963  O   WAT  1297      -2.729   7.464 -18.167  1.00  0.00
ATOM   3964  H1  WAT  1297      -2.213   6.853 -18.692  1.00  0.00
ATOM   3965  H2  WAT  1297      -2.080   7.967 -17.676  1.00  0.00
TER
ATOM   3966  O   WAT  1298       0.010   8.355 -17.340  1.00  0.00
ATOM   3967  H1  WAT  1298       0.298   8.101 -18.216  1.00  0.00
ATOM   3968  H2  WAT  1298       0.522   7.803 -16.749  1.00  0.00
TER
ATOM   3969  O   WAT  1299       1.228  -7.906 -16.760  1.00  0.00
ATOM   3970  H1  WAT  1299       0.445  -7.431 -16.480  1.00  0.00
ATOM   3971  H2  WAT  1299       0.934  -8.810 -16.869  1.00  0.00
TER
ATOM   3972  O   WAT  1300       5.780  -7.204 -18.715  1.00  0.00
ATOM   3973  H1  WAT  1300       6.221  -7.259 -19.563  1.00  0.00
ATOM   3974  H2  WAT  1300       5.511  -6.288 -18.644  1.00  0.00
TER
ATOM   3975  O   WAT  1301       3.616  -8.823 -20.010  1.00  0.00
ATOM   3976  H1  WAT  1301       4.219  -8.251 -19.535  1.00  0.00
ATOM   3977  H2  WAT  1301       2.875  -8.259 -20.233  1.00  0.00
TER
ATOM   3978  O   WAT  1302       0.077   9.277  -9.973  1.00  0.00
ATOM   3979  H1  WAT  1302       1.004   9.041  -9.929  1.00  0.00
ATOM   3980  H2  WAT  1302       0.062  10.104 -10.454  1.00  0.00
TER
ATOM   3981  O   WAT  1303      -2.736  -8.059 -10.209  1.00  0.00
ATOM   3982  H1  WAT  1303      -3.018  -7.555 -10.973  1.00  0.00
ATOM   3983  H2  WAT  1303      -2.354  -8.857 -10.575  1.00  0.00
TER
ATOM   3984  O   WAT  1304       3.865  -8.643  -9.631  1.00  0.00
ATOM   3985  H1  WAT  1304       3.752  -8.324  -8.736  1.00  0.00
ATOM   3986  H2  WAT  1304       4.682  -8.242  -9.927  1.00  0.00
TER
ATOM   3987  O   WAT  1305       6.645   8.504 -10.149  1.00  0.00
ATOM   3988  H1  WAT  1305       7.438   8.009 -10.356  1.00  0.00
ATOM   3989  H2  WAT  1305       6.938   9.183  -9.541  1.00  0.00
TER
ATOM   3990  O   WAT  1306       2.771 -19.399  17.056  1.00  0.00
ATOM   3991  H1  WAT  1306       2.690 -20.313  16.785  1.00  0.00
ATOM   3992  H2  WAT  1306       2.357 -18.902  16.350  1.00  0.00
TER
ATOM   3993  O   WAT  1307       0.903 -17.621  18.937  1.00  0.00
ATOM   3994  H1  WAT  1307       0.127 -18.101  19.227  1.00  0.00
ATOM   3995  H2  WAT  1307       1.554 -18.300  18.762  1.00  0.00
TER
ATOM   3996  O   WAT  1308       4.924 -13.215  17.717  1.00  0.00
ATOM   3997  H1  WAT  1308       4.462 -13.986  18.045  1.00  0.00
ATOM   3998  H2  WAT  1308       5.736 -13.188  18.222  1.00  0.00
TER
ATOM   3999  O   WAT  1309      -5.100 -13.275  20.010  1.00  0.00
ATOM   4000  H1  WAT  1309      -4.798 -14.165  19.831  1.00  0.00
ATOM   4001  H2  WAT  1309      -4.356 -12.718  19.782  1.00  0.00
TER
ATOM   4002  O   WAT  1310      -6.671 -22.348  13.599  1.00  0.00
ATOM   4003  H1  WAT  1310      -7.560 -22.007  13.497  1.00  0.00
ATOM   4004  H2  WAT  1310      -6.387 -22.548  12.707  1.00  0.00
TER
ATOM   4005  O   WAT  1311      -8.708 -19.748  19.483  1.00  0.00
ATOM   4006  H1  WAT  1311      -8.136 -20.516  19.483  1.00  0.00
ATOM   4007  H2  WAT  1311      -8.708 -19.449  18.573  1.00  0.00
TER
ATOM   4008  O   WAT  1312       1.150 -10.929  17.337  1.00  0.00
ATOM   4009  H1  WAT  1312       0.531 -10.473  16.767  1.00  0.00
ATOM   4010  H2  WAT  1312       2.005 -10.774  16.936  1.00  0.00
TER
ATOM   4011  O   WAT  1313       0.344 -14.945  18.944  1.00  0.00
ATOM   4012  H1  WAT  1313       0.275 -15.886  18.783  1.00  0.00
ATOM   4013  H2  WAT  1313       1.106 -14.855  19.516  1.00  0.00
TER
ATOM   4014  O   WAT  1314       1.374 -22.138  19.171  1.00  0.00
ATOM   4015  H1  WAT  1314       1.751 -23.011  19.058  1.00  0.00
ATOM   4016  H2  WAT  1314       1.276 -21.802  18.280  1.00  0.00
TER
ATOM   4017  O   WAT  1315      -4.495 -23.765  14.632  1.00  0.00
ATOM   4018  H1  WAT  1315      -4.389 -22.865  14.939  1.00  0.00
ATOM   4019  H2  WAT  1315      -5.406 -23.814  14.342  1.00  0.00
TER
ATOM   4020  O   WAT  1316      -2.654 -20.797  18.965  1.00  0.00
ATOM   4021  H1  WAT  1316      -2.147 -20.299  19.605  1.00  0.00
ATOM   4022  H2  WAT  1316      -2.123 -21.573  18.789  1.00  0.00
TER
ATOM   4023  O   WAT  1317       2.016 -16.045  14.730  1.00  0.00
ATOM   4024  H1  WAT  1317       1.398 -15.580  14.167  1.00  0.00
ATOM   4025  H2  WAT  1317       2.529 -15.352  15.147  1.00  0.00
TER
ATOM   4026  O   WAT  1318       5.393 -22.703  18.876  1.00  0.00
ATOM   4027  H1  WAT  1318       4.688 -22.414  19.457  1.00  0.00
ATOM   4028  H2  WAT  1318       5.754 -21.893  18.516  1.00  0.00
TER
ATOM   4029  O   WAT  1319      -8.615 -15.359  12.104  1.00  0.00
ATOM   4030  H1  WAT  1319      -8.993 -14.871  11.373  1.00  0.00
ATOM   4031  H2  WAT  1319      -8.358 -14.687  12.735  1.00  0.00
TER
ATOM   4032  O   WAT  1320       8.462 -23.257  19.267  1.00  0.00
ATOM   4033  H1  WAT  1320       7.514 -23.223  19.399  1.00  0.00
ATOM   4034  H2  WAT  1320       8.787 -22.443  19.652  1.00  0.00
TER
ATOM   4035  O   WAT  1321       4.545 -11.241  19.854  1.00  0.00
ATOM   4036  H1  WAT  1321       4.558 -11.645  18.986  1.00  0.00
ATOM   4037  H2  WAT  1321       3.992 -10.466  19.750  1.00  0.00
TER
ATOM   4038  O   WAT  1322       5.840 -14.519  14.943  1.00  0.00
ATOM   4039  H1  WAT  1322       5.729 -15.462  15.068  1.00  0.00
ATOM   4040  H2  WAT  1322       5.836 -14.158  15.829  1.00  0.00
TER
ATOM   4041  O   WAT  1323       1.382 -18.893  14.299  1.00  0.00
ATOM   4042  H1  WAT  1323       0.454 -18.959  14.528  1.00  0.00
ATOM   4043  H2  WAT  1323       1.534 -17.955  14.184  1.00  0.00
TER
ATOM   4044  O   WAT  1324       1.368 -22.621  11.296  1.00  0.00
ATOM   4045  H1  WAT  1324       0.429 -22.460  11.381  1.00  0.00
ATOM   4046  H2  WAT  1324       1.687 -21.902  10.749  1.00  0.00
TER
ATOM   4047  O   WAT  1325       5.411 -17.331  14.802  1.00  0.00
ATOM   4048  H1  WAT  1325       4.793 -17.669  14.155  1.00  0.00
ATOM   4049  H2  WAT  1325       5.394 -17.975  15.510  1.00  0.00
TER
ATOM   4050  O   WAT  1326      -3.013 -18.366  17.081  1.00  0.00
ATOM   4051  H1  WAT  1326      -3.417 -19.079  16.585  1.00  0.00
ATOM   4052  H2  WAT  1326      -2.926 -18.711  17.970  1.00  0.00
TER
ATOM   4053  O   WAT  1327      -2.545 -14.680  19.245  1.00  0.00
ATOM   4054  H1  WAT  1327      -2.842 -15.285  18.565  1.00  0.00
ATOM   4055  H2  WAT  1327      -1.595 -14.642  19.134  1.00  0.00
TER
ATOM   4056  O   WAT  1328       3.588 -18.092  11.810  1.00  0.00
ATOM   4057  H1  WAT  1328       4.027 -18.930  11.663  1.00  0.00
ATOM   4058  H2  WAT  1328       4.301 -17.459  11.896  1.00  0.00
TER
ATOM   4059  O   WAT  1329       1.697 -13.152  15.778  1.00  0.00
ATOM   4060  H1  WAT  1329       2.137 -12.410  15.363  1.00  0.00
ATOM   4061  H2  WAT  1329       1.636 -12.910  16.702  1.00  0.00
TER
ATOM   4062  O   WAT  1330      -6.312 -19.472  14.581  1.00  0.00
ATOM   4063  H1  WAT  1330      -6.433 -18.746  13.970  1.00  0.00
ATOM   4064  H2  WAT  1330      -6.622 -20.241  14.104  1.00  0.00
TER
ATOM   4065  O   WAT  1331      -7.429 -14.600  16.799  1.00  0.00
ATOM   4066  H1  WAT  1331      -7.836 -14.459  15.944  1.00  0.00
ATOM   4067  H2  WAT  1331      -6.538 -14.884  16.596  1.00  0.00
TER
ATOM   4068  O   WAT  1332       4.364 -10.166  13.134  1.00  0.00
ATOM   4069  H1  WAT  1332       4.204 -10.455  14.032  1.00  0.00
ATOM   4070  H2  WAT  1332       4.199 -10.941  12.599  1.00  0.00
TER
ATOM   4071  O   WAT  1333      -3.157 -10.386  14.911  1.00  0.00
ATOM   4072  H1  WAT  1333      -3.333 -11.302  14.698  1.00  0.00
ATOM   4073  H2  WAT  1333      -4.011 -10.027  15.151  1.00  0.00
TER
ATOM   4074  O   WAT  1334       4.067 -12.657  11.694  1.00  0.00
ATOM   4075  H1  WAT  1334       3.373 -12.659  11.034  1.00  0.00
ATOM   4076  H2  WAT  1334       4.809 -13.081  11.263  1.00  0.00
TER
ATOM   4077  O   WAT  1335       3.632 -11.030  15.769  1.00  0.00
ATOM   4078  H1  WAT  1335       4.088 -11.812  16.083  1.00  0.00
ATOM   4079  H2  WAT  1335       3.971 -10.320  16.313  1.00  0.00
TER
ATOM   4080  O   WAT  1336      -4.055 -21.005  15.692  1.00  0.00
ATOM   4081  H1  WAT  1336      -4.280 -21.221  16.597  1.00  0.00
ATOM   4082  H2  WAT  1336      -4.835 -20.572  15.347  1.00  0.00
TER
ATOM   4083  O   WAT  1337       3.175 -20.999  14.291  1.00  0.00
ATOM   4084  H1  WAT  1337       2.576 -20.275  14.107  1.00  0.00
ATOM   4085  H2  WAT  1337       3.723 -21.061  13.509  1.00  0.00
TER
ATOM   4086  O   WAT  1338       1.782 -22.362  16.321  1.00  0.00
ATOM   4087  H1  WAT  1338       2.175 -22.045  15.508  1.00  0.00
ATOM   4088  H2  WAT  1338       2.143 -23.241  16.436  1.00  0.00
TER
ATOM   4089  O   WAT  1339      -8.995 -21.830   9.755  1.00  0.00
ATOM   4090  H1  WAT  1339      -9.077 -20.887   9.896  1.00  0.00
ATOM   4091  H2  WAT  1339      -9.347 -21.973   8.876  1.00  0.00
TER
ATOM   4092  O   WAT  1340      -1.195 -23.096  18.822  1.00  0.00
ATOM   4093  H1  WAT  1340      -1.191 -23.537  17.972  1.00  0.00
ATOM   4094  H2  WAT  1340      -0.300 -22.774  18.929  1.00  0.00
TER
ATOM   4095  O   WAT  1341      -5.345 -23.214  17.781  1.00  0.00
ATOM   4096  H1  WAT  1341      -5.685 -22.736  18.538  1.00  0.00
ATOM   4097  H2  WAT  1341      -6.107 -23.667  17.421  1.00  0.00
TER
ATOM   4098  O   WAT  1342      -1.133 -22.095  11.812  1.00  0.00
ATOM   4099  H1  WAT  1342      -1.012 -22.136  12.761  1.00  0.00
ATOM   4100  H2  WAT  1342      -1.518 -21.233  11.657  1.00  0.00
TER
ATOM   4101  O   WAT  1343      -2.121 -19.785  11.211  1.00  0.00
ATOM   4102  H1  WAT  1343      -2.689 -20.233  10.584  1.00  0.00
ATOM   4103  H2  WAT  1343      -1.412 -19.426  10.677  1.00  0.00
TER
ATOM   4104  O   WAT  1344      -4.576 -15.789  13.483  1.00  0.00
ATOM   4105  H1  WAT  1344      -5.350 -16.329  13.323  1.00  0.00
ATOM   4106  H2  WAT  1344      -3.847 -16.308  13.145  1.00  0.00
TER
ATOM   4107  O   WAT  1345       6.183 -16.793  19.276  1.00  0.00
ATOM   4108  H1  WAT  1345       6.903 -16.297  18.886  1.00  0.00
ATOM   4109  H2  WAT  1345       5.981 -17.471  18.631  1.00  0.00
TER
ATOM   4110  O   WAT  1346       4.359 -21.027  11.715  1.00  0.00
ATOM   4111  H1  WAT  1346       5.246 -20.715  11.540  1.00  0.00
ATOM   4112  H2  WAT  1346       4.329 -21.900  11.323  1.00  0.00
TER
ATOM   4113  O   WAT  1347      -4.532 -16.121  17.121  1.00  0.00
ATOM   4114  H1  WAT  1347      -4.015 -16.924  17.067  1.00  0.00
ATOM   4115  H2  WAT  1347      -4.984 -16.183  17.963  1.00  0.00
TER
ATOM   4116  O   WAT  1348       0.355 -14.854  12.394  1.00  0.00
ATOM   4117  H1  WAT  1348       0.696 -14.110  11.898  1.00  0.00
ATOM   4118  H2  WAT  1348      -0.474 -14.541  12.756  1.00  0.00
TER
ATOM   4119  O   WAT  1349       6.630 -19.716  11.183  1.00  0.00
ATOM   4120  H1  WAT  1349       6.546 -19.284  10.333  1.00  0.00
ATOM   4121  H2  WAT  1349       7.349 -19.256  11.616  1.00  0.00
TER
ATOM   4122  O   WAT  1350       7.659 -12.861  13.911  1.00  0.00
ATOM   4123  H1  WAT  1350       7.016 -13.516  14.186  1.00  0.00
ATOM   4124  H2  WAT  1350       7.272 -12.456  13.135  1.00  0.00
TER
ATOM   4125  O   WAT  1351       3.237 -15.533  17.758  1.00  0.00
ATOM   4126  H1  WAT  1351       3.590 -16.130  17.099  1.00  0.00
ATOM   4127  H2  WAT  1351       2.354 -15.858  17.929  1.00  0.00
TER
ATOM   4128  O   WAT  1352      -0.676 -14.773  15.166  1.00  0.00
ATOM   4129  H1  WAT  1352       0.011 -14.226  15.546  1.00  0.00
ATOM   4130  H2  WAT  1352      -1.463 -14.229  15.200  1.00  0.00
TER
ATOM   4131  O   WAT  1353      -8.537 -19.156  10.657  1.00  0.00
ATOM   4132  H1  WAT  1353      -7.668 -18.873  10.941  1.00  0.00
ATOM   4133  H2  WAT  1353      -9.028 -18.342  10.542  1.00  0.00
TER
ATOM   4134  O   WAT  1354      -1.374 -17.768  14.778  1.00  0.00
ATOM   4135  H1  WAT  1354      -0.917 -16.958  15.004  1.00  0.00
ATOM   4136  H2  WAT  1354      -1.725 -18.086  15.610  1.00  0.00
TER
ATOM   4137  O   WAT  1355       6.048 -13.970  10.449  1.00  0.00
ATOM   4138  H1  WAT  1355       5.822 -14.687  11.041  1.00  0.00
ATOM   4139  H2  WAT  1355       5.658 -14.218   9.611  1.00  0.00
TER
ATOM   4140  O   WAT  1356      -8.170  -9.943  11.223  1.00  0.00
ATOM   4141  H1  WAT  1356      -7.810  -9.344  10.569  1.00  0.00
ATOM   4142  H2  WAT  1356      -8.311  -9.397  11.997  1.00  0.00
TER
ATOM   4143  O   WAT  1357       5.630 -16.053  12.110  1.00  0.00
ATOM   4144  H1  WAT  1357       5.342 -15.591  12.898  1.00  0.00
ATOM   4145  H2  WAT  1357       6.425 -16.513  12.379  1.00  0.00
TER
ATOM   4146  O   WAT  1358      -2.153 -12.560  12.041  1.00  0.00
ATOM   4147  H1  WAT  1358      -2.162 -11.827  11.425  1.00  0.00
ATOM   4148  H2  WAT  1358      -3.073 -12.807  12.133  1.00  0.00
TER
ATOM   4149  O   WAT  1359      -6.552 -17.338  12.785  1.00  0.00
ATOM   4150  H1  WAT  1359      -7.160 -16.599  12.795  1.00  0.00
ATOM   4151  H2  WAT  1359      -6.078 -17.248  11.959  1.00  0.00
TER
ATOM   4152  O   WAT  1360       0.833 -12.497  10.703  1.00  0.00
ATOM   4153  H1  WAT  1360       0.934 -12.701   9.773  1.00  0.00
ATOM   4154  H2  WAT  1360      -0.067 -12.751  10.908  1.00  0.00
TER
ATOM   4155  O   WAT  1361      -1.645 -21.939  14.686  1.00  0.00
ATOM   4156  H1  WAT  1361      -2.353 -21.470  15.127  1.00  0.00
ATOM   4157  H2  WAT  1361      -1.360 -22.597  15.320  1.00  0.00
TER
ATOM   4158  O   WAT  1362      -0.525  -9.978  15.398  1.00  0.00
ATOM   4159  H1  WAT  1362      -0.271 -10.016  14.476  1.00  0.00
ATOM   4160  H2  WAT  1362      -1.474 -10.105  15.391  1.00  0.00
TER
ATOM   4161  O   WAT  1363      -3.441 -23.631  12.061  1.00  0.00
ATOM   4162  H1  WAT  1363      -2.592 -23.194  11.995  1.00  0.00
ATOM   4163  H2  WAT  1363      -3.808 -23.319  12.888  1.00  0.00
TER
ATOM   4164  O   WAT  1364       5.480 -19.059  16.974  1.00  0.00
ATOM   4165  H1  WAT  1364       4.539 -19.044  17.149  1.00  0.00
ATOM   4166  H2  WAT  1364       5.794 -19.846  17.420  1.00  0.00
TER
ATOM   4167  O   WAT  1365      -4.542 -17.377  10.534  1.00  0.00
ATOM   4168  H1  WAT  1365      -3.776 -17.489  11.097  1.00  0.00
ATOM   4169  H2  WAT  1365      -4.464 -18.074   9.882  1.00  0.00
TER
ATOM   4170  O   WAT  1366      -5.847 -19.945  11.218  1.00  0.00
ATOM   4171  H1  WAT  1366      -5.767 -20.892  11.329  1.00  0.00
ATOM   4172  H2  WAT  1366      -4.955 -19.614  11.324  1.00  0.00
TER
ATOM   4173  O   WAT  1367       7.482 -11.888  18.649  1.00  0.00
ATOM   4174  H1  WAT  1367       7.607 -11.065  19.122  1.00  0.00
ATOM   4175  H2  WAT  1367       8.349 -12.099  18.302  1.00  0.00
TER
ATOM   4176  O   WAT  1368      -5.046  -9.795  18.321  1.00  0.00
ATOM   4177  H1  WAT  1368      -4.310 -10.344  18.592  1.00  0.00
ATOM   4178  H2  WAT  1368      -4.662  -8.930  18.182  1.00  0.00
TER
ATOM   4179  O   WAT  1369      -8.161 -13.728  14.195  1.00  0.00
ATOM   4180  H1  WAT  1369      -9.087 -13.486  14.186  1.00  0.00
ATOM   4181  H2  WAT  1369      -7.696 -12.900  14.074  1.00  0.00
TER
ATOM   4182  O   WAT  1370      -1.936 -10.622  10.144  1.00  0.00
ATOM   4183  H1  WAT  1370      -1.143 -10.333   9.692  1.00  0.00
ATOM   4184  H2  WAT  1370      -2.455 -11.053   9.465  1.00  0.00
TER
ATOM   4185  O   WAT  1371       7.117 -11.395  11.567  1.00  0.00
ATOM   4186  H1  WAT  1371       6.832 -11.809  10.753  1.00  0.00
ATOM   4187  H2  WAT  1371       6.919 -10.466  11.447  1.00  0.00
TER
ATOM   4188  O   WAT  1372      -1.418 -15.402  10.008  1.00  0.00
ATOM   4189  H1  WAT  1372      -1.523 -16.017  10.734  1.00  0.00
ATOM   4190  H2  WAT  1372      -1.585 -15.925   9.224  1.00  0.00
TER
ATOM   4191  O   WAT  1373       1.822 -16.340  10.612  1.00  0.00
ATOM   4192  H1  WAT  1373       1.273 -15.893  11.256  1.00  0.00
ATOM   4193  H2  WAT  1373       2.444 -16.845  11.136  1.00  0.00
TER
ATOM   4194  O   WAT  1374      -2.510 -17.381  12.509  1.00  0.00
ATOM   4195  H1  WAT  1374      -2.088 -17.547  13.352  1.00  0.00
ATOM   4196  H2  WAT  1374      -2.385 -18.191  12.014  1.00  0.00
TER
ATOM   4197  O   WAT  1375       0.003 -18.357   9.756  1.00  0.00
ATOM   4198  H1  WAT  1375       0.523 -19.072   9.390  1.00  0.00
ATOM   4199  H2  WAT  1375       0.650 -17.718  10.056  1.00  0.00
TER
ATOM   4200  O   WAT  1376      -3.614 -21.307   9.454  1.00  0.00
ATOM   4201  H1  WAT  1376      -3.815 -22.171   9.816  1.00  0.00
ATOM   4202  H2  WAT  1376      -3.785 -21.394   8.517  1.00  0.00
TER
ATOM   4203  O   WAT  1377       0.568 -10.276  12.046  1.00  0.00
ATOM   4204  H1  WAT  1377       1.463  -9.937  12.068  1.00  0.00
ATOM   4205  H2  WAT  1377       0.599 -10.998  11.419  1.00  0.00
TER
ATOM   4206  O   WAT  1378      -5.793 -14.903  10.275  1.00  0.00
ATOM   4207  H1  WAT  1378      -5.355 -14.360  10.931  1.00  0.00
ATOM   4208  H2  WAT  1378      -5.308 -15.728  10.285  1.00  0.00
TER
ATOM   4209  O   WAT  1379      -8.578 -12.114  17.727  1.00  0.00
ATOM   4210  H1  WAT  1379      -8.248 -12.982  17.495  1.00  0.00
ATOM   4211  H2  WAT  1379      -8.149 -11.908  18.558  1.00  0.00
TER
ATOM   4212  O   WAT  1380      -3.982 -13.783  15.387  1.00  0.00
ATOM   4213  H1  WAT  1380      -4.283 -13.907  16.288  1.00  0.00
ATOM   4214  H2  WAT  1380      -4.088 -14.643  14.979  1.00  0.00
TER
ATOM   4215  O   WAT  1381       8.787 -14.004  10.090  1.00  0.00
ATOM   4216  H1  WAT  1381       7.956 -13.936  10.561  1.00  0.00
ATOM   4217  H2  WAT  1381       8.964 -13.113   9.787  1.00  0.00
TER
ATOM   4218  O   WAT  1382       8.243 -17.259  12.593  1.00  0.00
ATOM   4219  H1  WAT  1382       9.005 -16.689  12.699  1.00  0.00
ATOM   4220  H2  WAT  1382       8.258 -17.826  13.364  1.00  0.00
TER
ATOM   4221  O   WAT  1383      -8.257 -18.735  16.824  1.00  0.00
ATOM   4222  H1  WAT  1383      -8.912 -19.004  16.180  1.00  0.00
ATOM   4223  H2  WAT  1383      -7.419 -18.845  16.374  1.00  0.00
TER
ATOM   4224  O   WAT  1384       9.249 -16.404  17.438  1.00  0.00
ATOM   4225  H1  WAT  1384       9.620 -17.187  17.031  1.00  0.00
ATOM   4226  H2  WAT  1384       9.889 -15.715  17.259  1.00  0.00
TER
ATOM   4227  O   WAT  1385       8.295 -16.966   9.751  1.00  0.00
ATOM   4228  H1  WAT  1385       8.570 -16.058   9.623  1.00  0.00
ATOM   4229  H2  WAT  1385       8.106 -17.029  10.687  1.00  0.00
TER
ATOM   4230  O   WAT  1386       8.191 -19.029  14.744  1.00  0.00
ATOM   4231  H1  WAT  1386       7.816 -19.796  14.312  1.00  0.00
ATOM   4232  H2  WAT  1386       7.462 -18.646  15.231  1.00  0.00
TER
ATOM   4233  O   WAT  1387      -9.043 -21.525  12.767  1.00  0.00
ATOM   4234  H1  WAT  1387      -9.947 -21.262  12.592  1.00  0.00
ATOM   4235  H2  WAT  1387      -8.559 -21.254  11.987  1.00  0.00
TER
ATOM   4236  O   WAT  1388       7.466 -20.803  18.044  1.00  0.00
ATOM   4237  H1  WAT  1388       7.990 -21.297  17.413  1.00  0.00
ATOM   4238  H2  WAT  1388       8.052 -20.668  18.789  1.00  0.00
TER
ATOM   4239  O   WAT  1389      -6.500 -22.469  10.676  1.00  0.00
ATOM   4240  H1  WAT  1389      -5.791 -22.890  10.191  1.00  0.00
ATOM   4241  H2  WAT  1389      -7.216 -22.401  10.045  1.00  0.00
TER
ATOM   4242  O   WAT  1390       6.956 -21.546  13.984  1.00  0.00
ATOM   4243  H1  WAT  1390       7.452 -21.778  14.768  1.00  0.00
ATOM   4244  H2  WAT  1390       6.758 -22.384  13.567  1.00  0.00
TER
ATOM   4245  O   WAT  1391       8.385 -22.909  16.517  1.00  0.00
ATOM   4246  H1  WAT  1391       8.275 -23.064  17.456  1.00  0.00
ATOM   4247  H2  WAT  1391       9.146 -23.437  16.275  1.00  0.00
TER
ATOM   4248  O   WAT  1392       6.290 -10.268  16.377  1.00  0.00
ATOM   4249  H1  WAT  1392       6.886 -10.590  15.701  1.00  0.00
ATOM   4250  H2  WAT  1392       6.548 -10.741  17.169  1.00  0.00
TER
ATOM   4251  O   WAT  1393      -2.729 -11.310  19.382  1.00  0.00
ATOM   4252  H1  WAT  1393      -2.213 -11.921  18.857  1.00  0.00
ATOM   4253  H2  WAT  1393      -2.080 -10.807  19.873  1.00  0.00
TER
ATOM   4254  O   WAT  1394      -8.051 -10.207  15.807  1.00  0.00
ATOM   4255  H1  WAT  1394      -8.219 -10.840  16.505  1.00  0.00
ATOM   4256  H2  WAT  1394      -8.918 -10.001  15.456  1.00  0.00
TER
ATOM   4257  O   WAT  1395      -6.445 -11.514  13.252  1.00  0.00
ATOM   4258  H1  WAT  1395      -6.970 -11.133  12.548  1.00  0.00
ATOM   4259  H2  WAT  1395      -6.520 -10.889  13.973  1.00  0.00
TER
ATOM   4260  O   WAT  1396       8.312  -9.955  14.573  1.00  0.00
ATOM   4261  H1  WAT  1396       8.487 -10.641  13.929  1.00  0.00
ATOM   4262  H2  WAT  1396       7.614  -9.430  14.181  1.00  0.00
TER
ATOM   4263  O   WAT  1397      -3.845  -9.566  12.127  1.00  0.00
ATOM   4264  H1  WAT  1397      -3.114  -9.850  11.579  1.00  0.00
ATOM   4265  H2  WAT  1397      -3.586  -9.804  13.017  1.00  0.00
TER
ATOM   4266  O   WAT  1398      -4.684 -13.449  12.131  1.00  0.00
ATOM   4267  H1  WAT  1398      -5.313 -12.981  12.680  1.00  0.00
ATOM   4268  H2  WAT  1398      -4.569 -14.294  12.566  1.00  0.00
TER
ATOM   4269  O   WAT  1399       2.771 -19.399  -1.718  1.00  0.00
ATOM   4270  H1  WAT  1399       2.690 -20.313  -1.989  1.00  0.00
ATOM   4271  H2  WAT  1399       2.357 -18.902  -2.425  1.00  0.00
TER
ATOM   4272  O   WAT  1400       0.903 -17.621   0.162  1.00  0.00
ATOM   4273  H1  WAT  1400       0.127 -18.101   0.452  1.00  0.00
ATOM   4274  H2  WAT  1400       1.554 -18.300  -0.012  1.00  0.00
TER
ATOM   4275  O   WAT  1401      -5.081 -17.309   1.040  1.00  0.00
ATOM   4276  H1  WAT  1401      -5.912 -17.564   1.440  1.00  0.00
ATOM   4277  H2  WAT  1401      -4.472 -17.238   1.776  1.00  0.00
TER
ATOM   4278  O   WAT  1402       4.924 -13.215  -1.058  1.00  0.00
ATOM   4279  H1  WAT  1402       4.462 -13.986  -0.729  1.00  0.00
ATOM   4280  H2  WAT  1402       5.736 -13.188  -0.552  1.00  0.00
TER
ATOM   4281  O   WAT  1403      -5.100 -13.275   1.236  1.00  0.00
ATOM   4282  H1  WAT  1403      -4.798 -14.165   1.057  1.00  0.00
ATOM   4283  H2  WAT  1403      -4.356 -12.718   1.008  1.00  0.00
TER
ATOM   4284  O   WAT  1404      -6.671 -22.348  -5.176  1.00  0.00
ATOM   4285  H1  WAT  1404      -7.560 -22.007  -5.278  1.00  0.00
ATOM   4286  H2  WAT  1404      -6.387 -22.548  -6.068  1.00  0.00
TER
ATOM   4287  O   WAT  1405      -8.708 -19.748   0.708  1.00  0.00
ATOM   4288  H1  WAT  1405      -8.136 -20.516   0.709  1.00  0.00
ATOM   4289  H2  WAT  1405      -8.708 -19.449  -0.201  1.00  0.00
TER
ATOM   4290  O   WAT  1406       1.150 -10.929  -1.437  1.00  0.00
ATOM   4291  H1  WAT  1406       0.531 -10.473  -2.008  1.00  0.00
ATOM   4292  H2  WAT  1406       2.005 -10.774  -1.838  1.00  0.00
TER
ATOM   4293  O   WAT  1407       0.344 -14.945   0.169  1.00  0.00
ATOM   4294  H1  WAT  1407       0.275 -15.886   0.008  1.00  0.00
ATOM   4295  H2  WAT  1407       1.106 -14.855   0.742  1.00  0.00
TER
ATOM   4296  O   WAT  1408       1.374 -22.138   0.396  1.00  0.00
ATOM   4297  H1  WAT  1408       1.751 -23.011   0.284  1.00  0.00
ATOM   4298  H2  WAT  1408       1.276 -21.802  -0.495  1.00  0.00
TER
ATOM   4299  O   WAT  1409      -4.495 -23.765  -4.142  1.00  0.00
ATOM   4300  H1  WAT  1409      -4.389 -22.865  -3.835  1.00  0.00
ATOM   4301  H2  WAT  1409      -5.406 -23.814  -4.432  1.00  0.00
TER
ATOM   4302  O   WAT  1410      -6.847 -21.843   1.103  1.00  0.00
ATOM   4303  H1  WAT  1410      -6.166 -21.580   1.722  1.00  0.00
ATOM   4304  H2  WAT  1410      -7.162 -22.683   1.437  1.00  0.00
TER
ATOM   4305  O   WAT  1411      -2.654 -20.797   0.191  1.00  0.00
ATOM   4306  H1  WAT  1411      -2.147 -20.299   0.831  1.00  0.00
ATOM   4307  H2  WAT  1411      -2.123 -21.573   0.015  1.00  0.00
TER
ATOM   4308  O   WAT  1412       9.447 -22.626   3.894  1.00  0.00
ATOM   4309  H1  WAT  1412       8.742 -22.238   3.375  1.00  0.00
ATOM   4310  H2  WAT  1412       9.712 -21.931   4.496  1.00  0.00
TER
ATOM   4311  O   WAT  1413       2.016 -16.045  -4.044  1.00  0.00
ATOM   4312  H1  WAT  1413       1.398 -15.580  -4.608  1.00  0.00
ATOM   4313  H2  WAT  1413       2.529 -15.352  -3.627  1.00  0.00
TER
ATOM   4314  O   WAT  1414      -3.121 -16.517   2.634  1.00  0.00
ATOM   4315  H1  WAT  1414      -3.454 -15.890   3.276  1.00  0.00
ATOM   4316  H2  WAT  1414      -2.944 -15.991   1.854  1.00  0.00
TER
ATOM   4317  O   WAT  1415       5.393 -22.703   0.102  1.00  0.00
ATOM   4318  H1  WAT  1415       4.688 -22.414   0.682  1.00  0.00
ATOM   4319  H2  WAT  1415       5.754 -21.893  -0.258  1.00  0.00
TER
ATOM   4320  O   WAT  1416      -3.909 -14.549   4.449  1.00  0.00
ATOM   4321  H1  WAT  1416      -3.291 -13.874   4.168  1.00  0.00
ATOM   4322  H2  WAT  1416      -4.769 -14.140   4.358  1.00  0.00
TER
ATOM   4323  O   WAT  1417      -8.615 -15.359  -6.670  1.00  0.00
ATOM   4324  H1  WAT  1417      -8.993 -14.871  -7.402  1.00  0.00
ATOM   4325  H2  WAT  1417      -8.358 -14.687  -6.039  1.00  0.00
TER
ATOM   4326  O   WAT  1418       7.009 -13.085   2.365  1.00  0.00
ATOM   4327  H1  WAT  1418       6.325 -12.415   2.356  1.00  0.00
ATOM   4328  H2  WAT  1418       7.549 -12.887   1.599  1.00  0.00
TER
ATOM   4329  O   WAT  1419       8.462 -23.257   0.493  1.00  0.00
ATOM   4330  H1  WAT  1419       7.514 -23.223   0.624  1.00  0.00
ATOM   4331  H2  WAT  1419       8.787 -22.443   0.878  1.00  0.00
TER
ATOM   4332  O   WAT  1420       4.545 -11.241   1.079  1.00  0.00
ATOM   4333  H1  WAT  1420       4.558 -11.645   0.211  1.00  0.00
ATOM   4334  H2  WAT  1420       3.992 -10.466   0.975  1.00  0.00
TER
ATOM   4335  O   WAT  1421       5.840 -14.519  -3.832  1.00  0.00
ATOM   4336  H1  WAT  1421       5.729 -15.462  -3.707  1.00  0.00
ATOM   4337  H2  WAT  1421       5.836 -14.158  -2.946  1.00  0.00
TER
ATOM   4338  O   WAT  1422       3.944 -16.338   2.407  1.00  0.00
ATOM   4339  H1  WAT  1422       4.360 -16.552   1.573  1.00  0.00
ATOM   4340  H2  WAT  1422       4.667 -16.081   2.978  1.00  0.00
TER
ATOM   4341  O   WAT  1423       1.382 -18.893  -4.476  1.00  0.00
ATOM   4342  H1  WAT  1423       0.454 -18.959  -4.247  1.00  0.00
ATOM   4343  H2  WAT  1423       1.534 -17.955  -4.590  1.00  0.00
TER
ATOM   4344  O   WAT  1424       1.368 -22.621  -7.479  1.00  0.00
ATOM   4345  H1  WAT  1424       0.429 -22.460  -7.394  1.00  0.00
ATOM   4346  H2  WAT  1424       1.687 -21.902  -8.025  1.00  0.00
TER
ATOM   4347  O   WAT  1425       7.890 -17.939   2.499  1.00  0.00
ATOM   4348  H1  WAT  1425       7.062 -17.870   2.024  1.00  0.00
ATOM   4349  H2  WAT  1425       8.485 -17.354   2.031  1.00  0.00
TER
ATOM   4350  O   WAT  1426       5.411 -17.331  -3.972  1.00  0.00
ATOM   4351  H1  WAT  1426       4.793 -17.669  -4.619  1.00  0.00
ATOM   4352  H2  WAT  1426       5.394 -17.975  -3.264  1.00  0.00
TER
ATOM   4353  O   WAT  1427       4.854 -21.152   3.445  1.00  0.00
ATOM   4354  H1  WAT  1427       4.441 -20.327   3.699  1.00  0.00
ATOM   4355  H2  WAT  1427       4.122 -21.738   3.252  1.00  0.00
TER
ATOM   4356  O   WAT  1428      -3.013 -18.366  -1.694  1.00  0.00
ATOM   4357  H1  WAT  1428      -3.417 -19.079  -2.189  1.00  0.00
ATOM   4358  H2  WAT  1428      -2.926 -18.711  -0.805  1.00  0.00
TER
ATOM   4359  O   WAT  1429      -2.545 -14.680   0.470  1.00  0.00
ATOM   4360  H1  WAT  1429      -2.842 -15.285  -0.209  1.00  0.00
ATOM   4361  H2  WAT  1429      -1.595 -14.642   0.359  1.00  0.00
TER
ATOM   4362  O   WAT  1430      -4.300 -21.592   2.086  1.00  0.00
ATOM   4363  H1  WAT  1430      -3.748 -21.482   1.312  1.00  0.00
ATOM   4364  H2  WAT  1430      -3.786 -21.218   2.802  1.00  0.00
TER
ATOM   4365  O   WAT  1431       5.544 -11.106   4.133  1.00  0.00
ATOM   4366  H1  WAT  1431       5.067 -10.299   3.940  1.00  0.00
ATOM   4367  H2  WAT  1431       4.860 -11.758   4.285  1.00  0.00
TER
ATOM   4368  O   WAT  1432      -3.453 -14.941   7.121  1.00  0.00
ATOM   4369  H1  WAT  1432      -4.350 -14.717   7.368  1.00  0.00
ATOM   4370  H2  WAT  1432      -3.428 -14.818   6.172  1.00  0.00
TER
ATOM   4371  O   WAT  1433       3.588 -18.092  -6.965  1.00  0.00
ATOM   4372  H1  WAT  1433       4.027 -18.930  -7.111  1.00  0.00
ATOM   4373  H2  WAT  1433       4.301 -17.459  -6.878  1.00  0.00
TER
ATOM   4374  O   WAT  1434      -4.626 -18.070   5.697  1.00  0.00
ATOM   4375  H1  WAT  1434      -4.765 -17.198   6.066  1.00  0.00
ATOM   4376  H2  WAT  1434      -5.508 -18.413   5.552  1.00  0.00
TER
ATOM   4377  O   WAT  1435       1.697 -13.152  -2.997  1.00  0.00
ATOM   4378  H1  WAT  1435       2.137 -12.410  -3.411  1.00  0.00
ATOM   4379  H2  WAT  1435       1.636 -12.910  -2.073  1.00  0.00
TER
ATOM   4380  O   WAT  1436      -2.828 -12.128   7.905  1.00  0.00
ATOM   4381  H1  WAT  1436      -2.856 -11.724   7.038  1.00  0.00
ATOM   4382  H2  WAT  1436      -2.991 -13.057   7.743  1.00  0.00
TER
ATOM   4383  O   WAT  1437      -6.312 -19.472  -4.193  1.00  0.00
ATOM   4384  H1  WAT  1437      -6.433 -18.746  -4.805  1.00  0.00
ATOM   4385  H2  WAT  1437      -6.622 -20.241  -4.670  1.00  0.00
TER
ATOM   4386  O   WAT  1438       9.124 -11.345   9.202  1.00  0.00
ATOM   4387  H1  WAT  1438       9.600 -10.867   9.881  1.00  0.00
ATOM   4388  H2  WAT  1438       9.745 -11.413   8.476  1.00  0.00
TER
ATOM   4389  O   WAT  1439      -8.674 -16.300   1.614  1.00  0.00
ATOM   4390  H1  WAT  1439      -8.596 -16.165   0.670  1.00  0.00
ATOM   4391  H2  WAT  1439      -8.060 -17.009   1.807  1.00  0.00
TER
ATOM   4392  O   WAT  1440      -7.429 -14.600  -1.975  1.00  0.00
ATOM   4393  H1  WAT  1440      -7.836 -14.459  -2.830  1.00  0.00
ATOM   4394  H2  WAT  1440      -6.538 -14.884  -2.178  1.00  0.00
TER
ATOM   4395  O   WAT  1441       8.527 -14.154   6.362  1.00  0.00
ATOM   4396  H1  WAT  1441       8.653 -14.393   5.444  1.00  0.00
ATOM   4397  H2  WAT  1441       8.569 -14.985   6.834  1.00  0.00
TER
ATOM   4398  O   WAT  1442       2.389 -10.451   4.931  1.00  0.00
ATOM   4399  H1  WAT  1442       2.903 -10.540   5.734  1.00  0.00
ATOM   4400  H2  WAT  1442       1.546 -10.105   5.224  1.00  0.00
TER
ATOM   4401  O   WAT  1443       4.364 -10.166  -5.640  1.00  0.00
ATOM   4402  H1  WAT  1443       4.204 -10.455  -4.742  1.00  0.00
ATOM   4403  H2  WAT  1443       4.199 -10.941  -6.176  1.00  0.00
TER
ATOM   4404  O   WAT  1444      -3.157 -10.386  -3.863  1.00  0.00
ATOM   4405  H1  WAT  1444      -3.333 -11.302  -4.076  1.00  0.00
ATOM   4406  H2  WAT  1444      -4.011 -10.027  -3.623  1.00  0.00
TER
ATOM   4407  O   WAT  1445       4.067 -12.657  -7.081  1.00  0.00
ATOM   4408  H1  WAT  1445       3.373 -12.659  -7.740  1.00  0.00
ATOM   4409  H2  WAT  1445       4.809 -13.081  -7.511  1.00  0.00
TER
ATOM   4410  O   WAT  1446       3.632 -11.030  -3.006  1.00  0.00
ATOM   4411  H1  WAT  1446       4.088 -11.812  -2.692  1.00  0.00
ATOM   4412  H2  WAT  1446       3.971 -10.320  -2.462  1.00  0.00
TER
ATOM   4413  O   WAT  1447       8.380 -22.101   7.327  1.00  0.00
ATOM   4414  H1  WAT  1447       7.764 -21.593   6.798  1.00  0.00
ATOM   4415  H2  WAT  1447       8.059 -23.001   7.269  1.00  0.00
TER
ATOM   4416  O   WAT  1448      -8.618 -15.259   4.153  1.00  0.00
ATOM   4417  H1  WAT  1448      -8.455 -15.728   3.335  1.00  0.00
ATOM   4418  H2  WAT  1448      -8.153 -15.766   4.818  1.00  0.00
TER
ATOM   4419  O   WAT  1449       5.441 -22.041   5.923  1.00  0.00
ATOM   4420  H1  WAT  1449       4.591 -22.340   6.244  1.00  0.00
ATOM   4421  H2  WAT  1449       5.282 -21.796   5.011  1.00  0.00
TER
ATOM   4422  O   WAT  1450       2.536 -20.540   8.023  1.00  0.00
ATOM   4423  H1  WAT  1450       2.862 -21.374   7.683  1.00  0.00
ATOM   4424  H2  WAT  1450       3.324 -20.017   8.170  1.00  0.00
TER
ATOM   4425  O   WAT  1451      -4.055 -21.005  -3.082  1.00  0.00
ATOM   4426  H1  WAT  1451      -4.280 -21.221  -2.178  1.00  0.00
ATOM   4427  H2  WAT  1451      -4.835 -20.572  -3.428  1.00  0.00
TER
ATOM   4428  O   WAT  1452       3.175 -20.999  -4.483  1.00  0.00
ATOM   4429  H1  WAT  1452       2.576 -20.275  -4.667  1.00  0.00
ATOM   4430  H2  WAT  1452       3.723 -21.061  -5.266  1.00  0.00
TER
ATOM   4431  O   WAT  1453      -1.615 -20.106   7.584  1.00  0.00
ATOM   4432  H1  WAT  1453      -1.710 -21.047   7.434  1.00  0.00
ATOM   4433  H2  WAT  1453      -0.771 -19.885   7.188  1.00  0.00
TER
ATOM   4434  O   WAT  1454       1.782 -22.362  -2.453  1.00  0.00
ATOM   4435  H1  WAT  1454       2.175 -22.045  -3.266  1.00  0.00
ATOM   4436  H2  WAT  1454       2.143 -23.241  -2.339  1.00  0.00
TER
ATOM   4437  O   WAT  1455       0.091 -23.611   8.807  1.00  0.00
ATOM   4438  H1  WAT  1455      -0.599 -23.804   9.441  1.00  0.00
ATOM   4439  H2  WAT  1455       0.834 -23.328   9.339  1.00  0.00
TER
ATOM   4440  O   WAT  1456      -8.995 -21.830  -9.020  1.00  0.00
ATOM   4441  H1  WAT  1456      -9.077 -20.887  -8.878  1.00  0.00
ATOM   4442  H2  WAT  1456      -9.347 -21.973  -9.898  1.00  0.00
TER
ATOM   4443  O   WAT  1457       2.367 -19.772   1.642  1.00  0.00
ATOM   4444  H1  WAT  1457       1.635 -19.263   1.991  1.00  0.00
ATOM   4445  H2  WAT  1457       1.970 -20.589   1.341  1.00  0.00
TER
ATOM   4446  O   WAT  1458      -1.195 -23.096   0.047  1.00  0.00
ATOM   4447  H1  WAT  1458      -1.191 -23.537  -0.802  1.00  0.00
ATOM   4448  H2  WAT  1458      -0.300 -22.774   0.154  1.00  0.00
TER
ATOM   4449  O   WAT  1459      -5.345 -23.214  -0.993  1.00  0.00
ATOM   4450  H1  WAT  1459      -5.685 -22.736  -0.237  1.00  0.00
ATOM   4451  H2  WAT  1459      -6.107 -23.667  -1.353  1.00  0.00
TER
ATOM   4452  O   WAT  1460      -1.133 -22.095  -6.962  1.00  0.00
ATOM   4453  H1  WAT  1460      -1.012 -22.136  -6.013  1.00  0.00
ATOM   4454  H2  WAT  1460      -1.518 -21.233  -7.117  1.00  0.00
TER
ATOM   4455  O   WAT  1461      -2.121 -19.785  -7.564  1.00  0.00
ATOM   4456  H1  WAT  1461      -2.689 -20.233  -8.190  1.00  0.00
ATOM   4457  H2  WAT  1461      -1.412 -19.426  -8.097  1.00  0.00
TER
ATOM   4458  O   WAT  1462      -7.044 -15.884   6.313  1.00  0.00
ATOM   4459  H1  WAT  1462      -7.428 -16.524   6.911  1.00  0.00
ATOM   4460  H2  WAT  1462      -6.733 -15.180   6.882  1.00  0.00
TER
ATOM   4461  O   WAT  1463      -0.894 -19.036   1.794  1.00  0.00
ATOM   4462  H1  WAT  1463      -0.527 -19.510   2.540  1.00  0.00
ATOM   4463  H2  WAT  1463      -1.084 -18.162   2.135  1.00  0.00
TER
ATOM   4464  O   WAT  1464      -3.104 -19.995   4.112  1.00  0.00
ATOM   4465  H1  WAT  1464      -3.409 -19.116   4.337  1.00  0.00
ATOM   4466  H2  WAT  1464      -2.150 -19.935   4.148  1.00  0.00
TER
ATOM   4467  O   WAT  1465      -4.576 -15.789  -5.291  1.00  0.00
ATOM   4468  H1  WAT  1465      -5.350 -16.329  -5.451  1.00  0.00
ATOM   4469  H2  WAT  1465      -3.847 -16.308  -5.629  1.00  0.00
TER
ATOM   4470  O   WAT  1466       6.183 -16.793   0.502  1.00  0.00
ATOM   4471  H1  WAT  1466       6.903 -16.297   0.111  1.00  0.00
ATOM   4472  H2  WAT  1466       5.981 -17.471  -0.143  1.00  0.00
TER
ATOM   4473  O   WAT  1467       1.565 -16.722   6.388  1.00  0.00
ATOM   4474  H1  WAT  1467       1.498 -17.642   6.134  1.00  0.00
ATOM   4475  H2  WAT  1467       0.935 -16.624   7.103  1.00  0.00
TER
ATOM   4476  O   WAT  1468       4.359 -21.027  -7.059  1.00  0.00
ATOM   4477  H1  WAT  1468       5.246 -20.715  -7.234  1.00  0.00
ATOM   4478  H2  WAT  1468       4.329 -21.900  -7.451  1.00  0.00
TER
ATOM   4479  O   WAT  1469      -4.532 -16.121  -1.653  1.00  0.00
ATOM   4480  H1  WAT  1469      -4.015 -16.924  -1.707  1.00  0.00
ATOM   4481  H2  WAT  1469      -4.984 -16.183  -0.811  1.00  0.00
TER
ATOM   4482  O   WAT  1470       0.355 -14.854  -6.380  1.00  0.00
ATOM   4483  H1  WAT  1470       0.696 -14.110  -6.876  1.00  0.00
ATOM   4484  H2  WAT  1470      -0.474 -14.541  -6.018  1.00  0.00
TER
ATOM   4485  O   WAT  1471      -7.048 -19.155   5.259  1.00  0.00
ATOM   4486  H1  WAT  1471      -7.406 -18.490   5.847  1.00  0.00
ATOM   4487  H2  WAT  1471      -7.342 -19.987   5.631  1.00  0.00
TER
ATOM   4488  O   WAT  1472      -3.847 -18.696   8.143  1.00  0.00
ATOM   4489  H1  WAT  1472      -4.147 -18.551   7.246  1.00  0.00
ATOM   4490  H2  WAT  1472      -3.075 -19.256   8.051  1.00  0.00
TER
ATOM   4491  O   WAT  1473       1.496 -13.900   6.139  1.00  0.00
ATOM   4492  H1  WAT  1473       1.511 -14.831   5.921  1.00  0.00
ATOM   4493  H2  WAT  1473       0.789 -13.814   6.778  1.00  0.00
TER
ATOM   4494  O   WAT  1474       6.630 -19.716  -7.591  1.00  0.00
ATOM   4495  H1  WAT  1474       6.546 -19.284  -8.442  1.00  0.00
ATOM   4496  H2  WAT  1474       7.349 -19.256  -7.159  1.00  0.00
TER
ATOM   4497  O   WAT  1475       7.707 -17.259   5.486  1.00  0.00
ATOM   4498  H1  WAT  1475       6.982 -16.666   5.289  1.00  0.00
ATOM   4499  H2  WAT  1475       8.235 -17.266   4.687  1.00  0.00
TER
ATOM   4500  O   WAT  1476       7.659 -12.861  -4.863  1.00  0.00
ATOM   4501  H1  WAT  1476       7.016 -13.516  -4.589  1.00  0.00
ATOM   4502  H2  WAT  1476       7.272 -12.456  -5.639  1.00  0.00
TER
ATOM   4503  O   WAT  1477       3.237 -15.533  -1.016  1.00  0.00
ATOM   4504  H1  WAT  1477       3.590 -16.130  -1.676  1.00  0.00
ATOM   4505  H2  WAT  1477       2.354 -15.858  -0.845  1.00  0.00
TER
ATOM   4506  O   WAT  1478      -0.676 -14.773  -3.609  1.00  0.00
ATOM   4507  H1  WAT  1478       0.011 -14.226  -3.228  1.00  0.00
ATOM   4508  H2  WAT  1478      -1.463 -14.229  -3.574  1.00  0.00
TER
ATOM   4509  O   WAT  1479      -8.537 -19.156  -8.117  1.00  0.00
ATOM   4510  H1  WAT  1479      -7.668 -18.873  -7.834  1.00  0.00
ATOM   4511  H2  WAT  1479      -9.028 -18.342  -8.232  1.00  0.00
TER
ATOM   4512  O   WAT  1480      -1.374 -17.768  -3.996  1.00  0.00
ATOM   4513  H1  WAT  1480      -0.917 -16.958  -3.770  1.00  0.00
ATOM   4514  H2  WAT  1480      -1.725 -18.086  -3.164  1.00  0.00
TER
ATOM   4515  O   WAT  1481       0.930 -12.258   3.233  1.00  0.00
ATOM   4516  H1  WAT  1481       1.574 -12.052   3.910  1.00  0.00
ATOM   4517  H2  WAT  1481       1.293 -13.019   2.780  1.00  0.00
TER
ATOM   4518  O   WAT  1482       2.203 -14.255   1.951  1.00  0.00
ATOM   4519  H1  WAT  1482       2.845 -14.955   2.064  1.00  0.00
ATOM   4520  H2  WAT  1482       2.728 -13.475   1.770  1.00  0.00
TER
ATOM   4521  O   WAT  1483       6.048 -13.970  -8.325  1.00  0.00
ATOM   4522  H1  WAT  1483       5.822 -14.687  -7.733  1.00  0.00
ATOM   4523  H2  WAT  1483       5.658 -14.218  -9.163  1.00  0.00
TER
ATOM   4524  O   WAT  1484       3.977 -13.455   5.154  1.00  0.00
ATOM   4525  H1  WAT  1484       4.312 -12.868   5.832  1.00  0.00
ATOM   4526  H2  WAT  1484       3.057 -13.586   5.384  1.00  0.00
TER
ATOM   4527  O   WAT  1485      -8.170  -9.943  -7.551  1.00  0.00
ATOM   4528  H1  WAT  1485      -7.810  -9.344  -8.205  1.00  0.00
ATOM   4529  H2  WAT  1485      -8.311  -9.397  -6.777  1.00  0.00
TER
ATOM   4530  O   WAT  1486       5.630 -16.053  -6.664  1.00  0.00
ATOM   4531  H1  WAT  1486       5.342 -15.591  -5.876  1.00  0.00
ATOM   4532  H2  WAT  1486       6.425 -16.513  -6.396  1.00  0.00
TER
ATOM   4533  O   WAT  1487      -8.186 -11.678   6.923  1.00  0.00
ATOM   4534  H1  WAT  1487      -8.077 -12.618   6.783  1.00  0.00
ATOM   4535  H2  WAT  1487      -8.838 -11.412   6.275  1.00  0.00
TER
ATOM   4536  O   WAT  1488      -0.195 -13.406   8.323  1.00  0.00
ATOM   4537  H1  WAT  1488      -0.515 -14.125   8.868  1.00  0.00
ATOM   4538  H2  WAT  1488      -0.869 -12.730   8.397  1.00  0.00
TER
ATOM   4539  O   WAT  1489      -2.153 -12.560  -6.734  1.00  0.00
ATOM   4540  H1  WAT  1489      -2.162 -11.827  -7.349  1.00  0.00
ATOM   4541  H2  WAT  1489      -3.073 -12.807  -6.641  1.00  0.00
TER
ATOM   4542  O   WAT  1490      -6.552 -17.338  -5.989  1.00  0.00
ATOM   4543  H1  WAT  1490      -7.160 -16.599  -5.979  1.00  0.00
ATOM   4544  H2  WAT  1490      -6.078 -17.248  -6.815  1.00  0.00
TER
ATOM   4545  O   WAT  1491       0.833 -12.497  -8.071  1.00  0.00
ATOM   4546  H1  WAT  1491       0.934 -12.701  -9.001  1.00  0.00
ATOM   4547  H2  WAT  1491      -0.067 -12.751  -7.866  1.00  0.00
TER
ATOM   4548  O   WAT  1492      -1.645 -21.939  -4.089  1.00  0.00
ATOM   4549  H1  WAT  1492      -2.353 -21.470  -3.647  1.00  0.00
ATOM   4550  H2  WAT  1492      -1.360 -22.597  -3.454  1.00  0.00
TER
ATOM   4551  O   WAT  1493      -0.019 -20.519   3.911  1.00  0.00
ATOM   4552  H1  WAT  1493       0.480 -20.045   4.576  1.00  0.00
ATOM   4553  H2  WAT  1493       0.123 -21.443   4.118  1.00  0.00
TER
ATOM   4554  O   WAT  1494      -0.525  -9.978  -3.376  1.00  0.00
ATOM   4555  H1  WAT  1494      -0.271 -10.016  -4.298  1.00  0.00
ATOM   4556  H2  WAT  1494      -1.474 -10.105  -3.383  1.00  0.00
TER
ATOM   4557  O   WAT  1495      -3.441 -23.631  -6.714  1.00  0.00
ATOM   4558  H1  WAT  1495      -2.592 -23.194  -6.780  1.00  0.00
ATOM   4559  H2  WAT  1495      -3.808 -23.319  -5.886  1.00  0.00
TER
ATOM   4560  O   WAT  1496       5.480 -19.059  -1.800  1.00  0.00
ATOM   4561  H1  WAT  1496       4.539 -19.044  -1.626  1.00  0.00
ATOM   4562  H2  WAT  1496       5.794 -19.846  -1.354  1.00  0.00
TER
ATOM   4563  O   WAT  1497      -4.542 -17.377  -8.240  1.00  0.00
ATOM   4564  H1  WAT  1497      -3.776 -17.489  -7.678  1.00  0.00
ATOM   4565  H2  WAT  1497      -4.464 -18.074  -8.892  1.00  0.00
TER
ATOM   4566  O   WAT  1498      -5.847 -19.945  -7.557  1.00  0.00
ATOM   4567  H1  WAT  1498      -5.767 -20.892  -7.445  1.00  0.00
ATOM   4568  H2  WAT  1498      -4.955 -19.614  -7.451  1.00  0.00
TER
ATOM   4569  O   WAT  1499       7.482 -11.888  -0.125  1.00  0.00
ATOM   4570  H1  WAT  1499       7.607 -11.065   0.347  1.00  0.00
ATOM   4571  H2  WAT  1499       8.349 -12.099  -0.473  1.00  0.00
TER
ATOM   4572  O   WAT  1500      -5.046  -9.795  -0.453  1.00  0.00
ATOM   4573  H1  WAT  1500      -4.310 -10.344  -0.182  1.00  0.00
ATOM   4574  H2  WAT  1500      -4.662  -8.930  -0.593  1.00  0.00
TER
ATOM   4575  O   WAT  1501      -8.161 -13.728  -4.579  1.00  0.00
ATOM   4576  H1  WAT  1501      -9.087 -13.486  -4.589  1.00  0.00
ATOM   4577  H2  WAT  1501      -7.696 -12.900  -4.701  1.00  0.00
TER
ATOM   4578  O   WAT  1502      -6.040 -10.611   8.735  1.00  0.00
ATOM   4579  H1  WAT  1502      -5.239 -10.289   9.149  1.00  0.00
ATOM   4580  H2  WAT  1502      -6.555 -10.971   9.457  1.00  0.00
TER
ATOM   4581  O   WAT  1503      -1.936 -10.622  -8.631  1.00  0.00
ATOM   4582  H1  WAT  1503      -1.143 -10.333  -9.083  1.00  0.00
ATOM   4583  H2  WAT  1503      -2.455 -11.053  -9.310  1.00  0.00
TER
ATOM   4584  O   WAT  1504       2.796 -14.503   8.683  1.00  0.00
ATOM   4585  H1  WAT  1504       2.190 -14.480   7.942  1.00  0.00
ATOM   4586  H2  WAT  1504       2.492 -15.234   9.219  1.00  0.00
TER
ATOM   4587  O   WAT  1505       4.227 -10.775   7.294  1.00  0.00
ATOM   4588  H1  WAT  1505       5.179 -10.859   7.244  1.00  0.00
ATOM   4589  H2  WAT  1505       4.079 -10.110   7.967  1.00  0.00
TER
ATOM   4590  O   WAT  1506       7.117 -11.395  -7.207  1.00  0.00
ATOM   4591  H1  WAT  1506       6.832 -11.809  -8.022  1.00  0.00
ATOM   4592  H2  WAT  1506       6.919 -10.466  -7.327  1.00  0.00
TER
ATOM   4593  O   WAT  1507      -8.320 -18.123   7.679  1.00  0.00
ATOM   4594  H1  WAT  1507      -7.816 -18.703   8.250  1.00  0.00
ATOM   4595  H2  WAT  1507      -9.059 -17.839   8.216  1.00  0.00
TER
ATOM   4596  O   WAT  1508      -1.418 -15.402  -8.767  1.00  0.00
ATOM   4597  H1  WAT  1508      -1.523 -16.017  -8.040  1.00  0.00
ATOM   4598  H2  WAT  1508      -1.585 -15.925  -9.550  1.00  0.00
TER
ATOM   4599  O   WAT  1509      -1.266 -16.716   7.212  1.00  0.00
ATOM   4600  H1  WAT  1509      -2.032 -16.148   7.128  1.00  0.00
ATOM   4601  H2  WAT  1509      -1.085 -17.009   6.319  1.00  0.00
TER
ATOM   4602  O   WAT  1510       1.822 -16.340  -8.162  1.00  0.00
ATOM   4603  H1  WAT  1510       1.273 -15.893  -7.518  1.00  0.00
ATOM   4604  H2  WAT  1510       2.444 -16.845  -7.639  1.00  0.00
TER
ATOM   4605  O   WAT  1511       5.876 -14.986   7.770  1.00  0.00
ATOM   4606  H1  WAT  1511       6.617 -14.648   7.267  1.00  0.00
ATOM   4607  H2  WAT  1511       5.113 -14.816   7.217  1.00  0.00
TER
ATOM   4608  O   WAT  1512      -6.288 -19.980   8.574  1.00  0.00
ATOM   4609  H1  WAT  1512      -6.247 -20.279   9.482  1.00  0.00
ATOM   4610  H2  WAT  1512      -5.433 -19.580   8.415  1.00  0.00
TER
ATOM   4611  O   WAT  1513      -2.510 -17.381  -6.266  1.00  0.00
ATOM   4612  H1  WAT  1513      -2.088 -17.547  -5.423  1.00  0.00
ATOM   4613  H2  WAT  1513      -2.385 -18.191  -6.760  1.00  0.00
TER
ATOM   4614  O   WAT  1514      -4.347 -21.401   6.541  1.00  0.00
ATOM   4615  H1  WAT  1514      -4.878 -21.892   5.914  1.00  0.00
ATOM   4616  H2  WAT  1514      -3.678 -20.973   6.007  1.00  0.00
TER
ATOM   4617  O   WAT  1515       0.003 -18.357  -9.018  1.00  0.00
ATOM   4618  H1  WAT  1515       0.523 -19.072  -9.384  1.00  0.00
ATOM   4619  H2  WAT  1515       0.650 -17.718  -8.718  1.00  0.00
TER
ATOM   4620  O   WAT  1516       4.551 -16.934   6.305  1.00  0.00
ATOM   4621  H1  WAT  1516       4.965 -16.780   7.154  1.00  0.00
ATOM   4622  H2  WAT  1516       3.616 -16.809   6.468  1.00  0.00
TER
ATOM   4623  O   WAT  1517       5.023 -19.595   8.309  1.00  0.00
ATOM   4624  H1  WAT  1517       5.605 -20.349   8.221  1.00  0.00
ATOM   4625  H2  WAT  1517       5.199 -19.064   7.532  1.00  0.00
TER
ATOM   4626  O   WAT  1518      -0.688 -16.982   4.275  1.00  0.00
ATOM   4627  H1  WAT  1518      -0.269 -16.139   4.103  1.00  0.00
ATOM   4628  H2  WAT  1518      -1.607 -16.845   4.046  1.00  0.00
TER
ATOM   4629  O   WAT  1519       1.648 -19.251   5.659  1.00  0.00
ATOM   4630  H1  WAT  1519       1.768 -19.846   6.398  1.00  0.00
ATOM   4631  H2  WAT  1519       2.508 -19.214   5.239  1.00  0.00
TER
ATOM   4632  O   WAT  1520       3.987 -18.697   4.235  1.00  0.00
ATOM   4633  H1  WAT  1520       3.461 -18.173   3.632  1.00  0.00
ATOM   4634  H2  WAT  1520       4.330 -18.064   4.866  1.00  0.00
TER
ATOM   4635  O   WAT  1521      -3.614 -21.307  -9.320  1.00  0.00
ATOM   4636  H1  WAT  1521      -3.815 -22.171  -8.959  1.00  0.00
ATOM   4637  H2  WAT  1521      -3.785 -21.394 -10.258  1.00  0.00
TER
ATOM   4638  O   WAT  1522      -2.837 -10.677   5.391  1.00  0.00
ATOM   4639  H1  WAT  1522      -3.375  -9.952   5.072  1.00  0.00
ATOM   4640  H2  WAT  1522      -2.584 -11.154   4.601  1.00  0.00
TER
ATOM   4641  O   WAT  1523      -1.585 -22.708   6.916  1.00  0.00
ATOM   4642  H1  WAT  1523      -0.995 -23.017   7.604  1.00  0.00
ATOM   4643  H2  WAT  1523      -2.403 -23.180   7.072  1.00  0.00
TER
ATOM   4644  O   WAT  1524       3.235 -23.092   7.150  1.00  0.00
ATOM   4645  H1  WAT  1524       2.546 -23.754   7.085  1.00  0.00
ATOM   4646  H2  WAT  1524       3.955 -23.538   7.595  1.00  0.00
TER
ATOM   4647  O   WAT  1525       0.019  -9.442   5.649  1.00  0.00
ATOM   4648  H1  WAT  1525      -0.055  -8.538   5.957  1.00  0.00
ATOM   4649  H2  WAT  1525      -0.883  -9.761   5.622  1.00  0.00
TER
ATOM   4650  O   WAT  1526       0.568 -10.276  -6.728  1.00  0.00
ATOM   4651  H1  WAT  1526       1.463  -9.937  -6.706  1.00  0.00
ATOM   4652  H2  WAT  1526       0.599 -10.998  -7.355  1.00  0.00
TER
ATOM   4653  O   WAT  1527      -5.793 -14.903  -8.499  1.00  0.00
ATOM   4654  H1  WAT  1527      -5.355 -14.360  -7.843  1.00  0.00
ATOM   4655  H2  WAT  1527      -5.308 -15.728  -8.490  1.00  0.00
TER
ATOM   4656  O   WAT  1528      -8.578 -12.114  -1.047  1.00  0.00
ATOM   4657  H1  WAT  1528      -8.248 -12.982  -1.279  1.00  0.00
ATOM   4658  H2  WAT  1528      -8.149 -11.908  -0.217  1.00  0.00
TER
ATOM   4659  O   WAT  1529      -3.982 -13.783  -3.387  1.00  0.00
ATOM   4660  H1  WAT  1529      -4.283 -13.907  -2.487  1.00  0.00
ATOM   4661  H2  WAT  1529      -4.088 -14.643  -3.795  1.00  0.00
TER
ATOM   4662  O   WAT  1530      -8.089 -11.247   1.691  1.00  0.00
ATOM   4663  H1  WAT  1530      -8.526 -11.067   2.523  1.00  0.00
ATOM   4664  H2  WAT  1530      -7.521 -10.490   1.549  1.00  0.00
TER
ATOM   4665  O   WAT  1531       7.547 -11.746   5.979  1.00  0.00
ATOM   4666  H1  WAT  1531       6.947 -11.686   5.235  1.00  0.00
ATOM   4667  H2  WAT  1531       7.676 -12.685   6.108  1.00  0.00
TER
ATOM   4668  O   WAT  1532       8.787 -14.004  -8.684  1.00  0.00
ATOM   4669  H1  WAT  1532       7.956 -13.936  -8.214  1.00  0.00
ATOM   4670  H2  WAT  1532       8.964 -13.113  -8.988  1.00  0.00
TER
ATOM   4671  O   WAT  1533       8.243 -17.259  -6.181  1.00  0.00
ATOM   4672  H1  WAT  1533       9.005 -16.689  -6.075  1.00  0.00
ATOM   4673  H2  WAT  1533       8.258 -17.826  -5.410  1.00  0.00
TER
ATOM   4674  O   WAT  1534      -8.257 -18.735  -1.950  1.00  0.00
ATOM   4675  H1  WAT  1534      -8.912 -19.004  -2.594  1.00  0.00
ATOM   4676  H2  WAT  1534      -7.419 -18.845  -2.400  1.00  0.00
TER
ATOM   4677  O   WAT  1535       9.249 -16.404  -1.337  1.00  0.00
ATOM   4678  H1  WAT  1535       9.620 -17.187  -1.743  1.00  0.00
ATOM   4679  H2  WAT  1535       9.889 -15.715  -1.515  1.00  0.00
TER
ATOM   4680  O   WAT  1536       6.232 -15.020   4.076  1.00  0.00
ATOM   4681  H1  WAT  1536       5.418 -14.591   4.339  1.00  0.00
ATOM   4682  H2  WAT  1536       6.640 -14.408   3.463  1.00  0.00
TER
ATOM   4683  O   WAT  1537       8.295 -16.966  -9.024  1.00  0.00
ATOM   4684  H1  WAT  1537       8.570 -16.058  -9.152  1.00  0.00
ATOM   4685  H2  WAT  1537       8.106 -17.029  -8.087  1.00  0.00
TER
ATOM   4686  O   WAT  1538       8.191 -19.029  -4.031  1.00  0.00
ATOM   4687  H1  WAT  1538       7.816 -19.796  -4.463  1.00  0.00
ATOM   4688  H2  WAT  1538       7.462 -18.646  -3.543  1.00  0.00
TER
ATOM   4689  O   WAT  1539      -7.219 -18.350   2.590  1.00  0.00
ATOM   4690  H1  WAT  1539      -6.852 -18.437   3.470  1.00  0.00
ATOM   4691  H2  WAT  1539      -7.788 -19.113   2.491  1.00  0.00
TER
ATOM   4692  O   WAT  1540       7.581 -19.881   5.603  1.00  0.00
ATOM   4693  H1  WAT  1540       7.350 -20.110   4.703  1.00  0.00
ATOM   4694  H2  WAT  1540       7.842 -18.962   5.558  1.00  0.00
TER
ATOM   4695  O   WAT  1541      -7.668 -21.439   6.496  1.00  0.00
ATOM   4696  H1  WAT  1541      -8.562 -21.472   6.835  1.00  0.00
ATOM   4697  H2  WAT  1541      -7.128 -21.240   7.261  1.00  0.00
TER
ATOM   4698  O   WAT  1542      -9.043 -21.525  -6.008  1.00  0.00
ATOM   4699  H1  WAT  1542      -9.947 -21.262  -6.182  1.00  0.00
ATOM   4700  H2  WAT  1542      -8.559 -21.254  -6.788  1.00  0.00
TER
ATOM   4701  O   WAT  1543       7.466 -20.803  -0.730  1.00  0.00
ATOM   4702  H1  WAT  1543       7.990 -21.297  -1.361  1.00  0.00
ATOM   4703  H2  WAT  1543       8.052 -20.668   0.015  1.00  0.00
TER
ATOM   4704  O   WAT  1544       7.645 -20.719   2.792  1.00  0.00
ATOM   4705  H1  WAT  1544       6.696 -20.753   2.906  1.00  0.00
ATOM   4706  H2  WAT  1544       7.827 -19.809   2.557  1.00  0.00
TER
ATOM   4707  O   WAT  1545      -6.500 -22.469  -8.098  1.00  0.00
ATOM   4708  H1  WAT  1545      -5.791 -22.890  -8.583  1.00  0.00
ATOM   4709  H2  WAT  1545      -7.216 -22.401  -8.730  1.00  0.00
TER
ATOM   4710  O   WAT  1546       6.956 -21.546  -4.791  1.00  0.00
ATOM   4711  H1  WAT  1546       7.452 -21.778  -4.006  1.00  0.00
ATOM   4712  H2  WAT  1546       6.758 -22.384  -5.207  1.00  0.00
TER
ATOM   4713  O   WAT  1547       8.385 -22.909  -2.257  1.00  0.00
ATOM   4714  H1  WAT  1547       8.275 -23.064  -1.319  1.00  0.00
ATOM   4715  H2  WAT  1547       9.146 -23.437  -2.499  1.00  0.00
TER
ATOM   4716  O   WAT  1548       6.290 -10.268  -2.397  1.00  0.00
ATOM   4717  H1  WAT  1548       6.886 -10.590  -3.073  1.00  0.00
ATOM   4718  H2  WAT  1548       6.548 -10.741  -1.606  1.00  0.00
TER
ATOM   4719  O   WAT  1549      -5.804 -13.837   7.752  1.00  0.00
ATOM   4720  H1  WAT  1549      -5.847 -14.207   8.634  1.00  0.00
ATOM   4721  H2  WAT  1549      -5.673 -12.899   7.892  1.00  0.00
TER
ATOM   4722  O   WAT  1550      -2.103 -12.281   3.353  1.00  0.00
ATOM   4723  H1  WAT  1550      -2.344 -12.013   2.466  1.00  0.00
ATOM   4724  H2  WAT  1550      -1.163 -12.110   3.408  1.00  0.00
TER
ATOM   4725  O   WAT  1551       9.157 -10.261   4.154  1.00  0.00
ATOM   4726  H1  WAT  1551       8.663  -9.864   3.437  1.00  0.00
ATOM   4727  H2  WAT  1551       8.548 -10.886   4.548  1.00  0.00
TER
ATOM   4728  O   WAT  1552      -5.965 -10.890   4.872  1.00  0.00
ATOM   4729  H1  WAT  1552      -6.559 -11.022   5.611  1.00  0.00
ATOM   4730  H2  WAT  1552      -5.973 -11.727   4.406  1.00  0.00
TER
ATOM   4731  O   WAT  1553       6.841  -9.619   1.433  1.00  0.00
ATOM   4732  H1  WAT  1553       6.381  -8.867   1.059  1.00  0.00
ATOM   4733  H2  WAT  1553       6.212 -10.338   1.374  1.00  0.00
TER
ATOM   4734  O   WAT  1554      -6.334 -13.525   3.823  1.00  0.00
ATOM   4735  H1  WAT  1554      -7.061 -14.144   3.755  1.00  0.00
ATOM   4736  H2  WAT  1554      -6.273 -13.131   2.953  1.00  0.00
TER
ATOM   4737  O   WAT  1555      -2.729 -11.310   0.608  1.00  0.00
ATOM   4738  H1  WAT  1555      -2.213 -11.921   0.083  1.00  0.00
ATOM   4739  H2  WAT  1555      -2.080 -10.807   1.099  1.00  0.00
TER
ATOM   4740  O   WAT  1556      -8.051 -10.207  -2.968  1.00  0.00
ATOM   4741  H1  WAT  1556      -8.219 -10.840  -2.269  1.00  0.00
ATOM   4742  H2  WAT  1556      -8.918 -10.001  -3.318  1.00  0.00
TER
ATOM   4743  O   WAT  1557      -6.445 -11.514  -5.523  1.00  0.00
ATOM   4744  H1  WAT  1557      -6.970 -11.133  -6.226  1.00  0.00
ATOM   4745  H2  WAT  1557      -6.520 -10.889  -4.802  1.00  0.00
TER
ATOM   4746  O   WAT  1558       0.077  -9.498   8.801  1.00  0.00
ATOM   4747  H1  WAT  1558       1.004  -9.733   8.845  1.00  0.00
ATOM   4748  H2  WAT  1558       0.062  -8.670   8.320  1.00  0.00
TER
ATOM   4749  O   WAT  1559       8.312  -9.955  -4.201  1.00  0.00
ATOM   4750  H1  WAT  1559       8.487 -10.641  -4.845  1.00  0.00
ATOM   4751  H2  WAT  1559       7.614  -9.430  -4.593  1.00  0.00
TER
ATOM   4752  O   WAT  1560      -3.845  -9.566  -6.648  1.00  0.00
ATOM   4753  H1  WAT  1560      -3.114  -9.850  -7.195  1.00  0.00
ATOM   4754  H2  WAT  1560      -3.586  -9.804  -5.758  1.00  0.00
TER
ATOM   4755  O   WAT  1561      -4.684 -13.449  -6.643  1.00  0.00
ATOM   4756  H1  WAT  1561      -5.313 -12.981  -6.094  1.00  0.00
ATOM   4757  H2  WAT  1561      -4.569 -14.294  -6.208  1.00  0.00
TER
ATOM   4758  O   WAT  1562       6.645 -10.271   8.626  1.00  0.00
ATOM   4759  H1  WAT  1562       7.438 -10.766   8.418  1.00  0.00
ATOM   4760  H2  WAT  1562       6.938  -9.592   9.233  1.00  0.00
TER
ATOM   4761  O   WAT  1563       0.903 -17.621 -18.612  1.00  0.00
ATOM   4762  H1  WAT  1563       0.127 -18.101 -18.322  1.00  0.00
ATOM   4763  H2  WAT  1563       1.554 -18.300 -18.786  1.00  0.00
TER
ATOM   4764  O   WAT  1564      -5.081 -17.309 -17.734  1.00  0.00
ATOM   4765  H1  WAT  1564      -5.912 -17.564 -17.335  1.00  0.00
ATOM   4766  H2  WAT  1564      -4.472 -17.238 -16.999  1.00  0.00
TER
ATOM   4767  O   WAT  1565       4.924 -13.215 -19.832  1.00  0.00
ATOM   4768  H1  WAT  1565       4.462 -13.986 -19.503  1.00  0.00
ATOM   4769  H2  WAT  1565       5.736 -13.188 -19.327  1.00  0.00
TER
ATOM   4770  O   WAT  1566      -5.100 -13.275 -17.539  1.00  0.00
ATOM   4771  H1  WAT  1566      -4.798 -14.165 -17.718  1.00  0.00
ATOM   4772  H2  WAT  1566      -4.356 -12.718 -17.766  1.00  0.00
TER
ATOM   4773  O   WAT  1567      -8.708 -19.748 -18.066  1.00  0.00
ATOM   4774  H1  WAT  1567      -8.136 -20.516 -18.066  1.00  0.00
ATOM   4775  H2  WAT  1567      -8.708 -19.449 -18.975  1.00  0.00
TER
ATOM   4776  O   WAT  1568       0.344 -14.945 -18.605  1.00  0.00
ATOM   4777  H1  WAT  1568       0.275 -15.886 -18.766  1.00  0.00
ATOM   4778  H2  WAT  1568       1.106 -14.855 -18.033  1.00  0.00
TER
ATOM   4779  O   WAT  1569       1.374 -22.138 -18.378  1.00  0.00
ATOM   4780  H1  WAT  1569       1.751 -23.011 -18.491  1.00  0.00
ATOM   4781  H2  WAT  1569       1.276 -21.802 -19.269  1.00  0.00
TER
ATOM   4782  O   WAT  1570      -6.847 -21.843 -17.671  1.00  0.00
ATOM   4783  H1  WAT  1570      -6.166 -21.580 -17.052  1.00  0.00
ATOM   4784  H2  WAT  1570      -7.162 -22.683 -17.337  1.00  0.00
TER
ATOM   4785  O   WAT  1571      -2.654 -20.797 -18.584  1.00  0.00
ATOM   4786  H1  WAT  1571      -2.147 -20.299 -17.943  1.00  0.00
ATOM   4787  H2  WAT  1571      -2.123 -21.573 -18.760  1.00  0.00
TER
ATOM   4788  O   WAT  1572       9.447 -22.626 -14.881  1.00  0.00
ATOM   4789  H1  WAT  1572       8.742 -22.238 -15.399  1.00  0.00
ATOM   4790  H2  WAT  1572       9.712 -21.931 -14.279  1.00  0.00
TER
ATOM   4791  O   WAT  1573      -3.121 -16.517 -16.140  1.00  0.00
ATOM   4792  H1  WAT  1573      -3.454 -15.890 -15.498  1.00  0.00
ATOM   4793  H2  WAT  1573      -2.944 -15.991 -16.920  1.00  0.00
TER
ATOM   4794  O   WAT  1574       5.393 -22.703 -18.672  1.00  0.00
ATOM   4795  H1  WAT  1574       4.688 -22.414 -18.092  1.00  0.00
ATOM   4796  H2  WAT  1574       5.754 -21.893 -19.032  1.00  0.00
TER
ATOM   4797  O   WAT  1575      -3.909 -14.549 -14.325  1.00  0.00
ATOM   4798  H1  WAT  1575      -3.291 -13.874 -14.607  1.00  0.00
ATOM   4799  H2  WAT  1575      -4.769 -14.140 -14.416  1.00  0.00
TER
ATOM   4800  O   WAT  1576       7.009 -13.085 -16.410  1.00  0.00
ATOM   4801  H1  WAT  1576       6.325 -12.415 -16.418  1.00  0.00
ATOM   4802  H2  WAT  1576       7.549 -12.887 -17.175  1.00  0.00
TER
ATOM   4803  O   WAT  1577       8.462 -23.257 -18.281  1.00  0.00
ATOM   4804  H1  WAT  1577       7.514 -23.223 -18.150  1.00  0.00
ATOM   4805  H2  WAT  1577       8.787 -22.443 -17.897  1.00  0.00
TER
ATOM   4806  O   WAT  1578       4.545 -11.241 -17.695  1.00  0.00
ATOM   4807  H1  WAT  1578       4.558 -11.645 -18.563  1.00  0.00
ATOM   4808  H2  WAT  1578       3.992 -10.466 -17.799  1.00  0.00
TER
ATOM   4809  O   WAT  1579       3.944 -16.338 -16.367  1.00  0.00
ATOM   4810  H1  WAT  1579       4.360 -16.552 -17.202  1.00  0.00
ATOM   4811  H2  WAT  1579       4.667 -16.081 -15.796  1.00  0.00
TER
ATOM   4812  O   WAT  1580       7.890 -17.939 -16.275  1.00  0.00
ATOM   4813  H1  WAT  1580       7.062 -17.870 -16.750  1.00  0.00
ATOM   4814  H2  WAT  1580       8.485 -17.354 -16.744  1.00  0.00
TER
ATOM   4815  O   WAT  1581       4.854 -21.152 -15.330  1.00  0.00
ATOM   4816  H1  WAT  1581       4.441 -20.327 -15.076  1.00  0.00
ATOM   4817  H2  WAT  1581       4.122 -21.738 -15.522  1.00  0.00
TER
ATOM   4818  O   WAT  1582      -2.545 -14.680 -18.304  1.00  0.00
ATOM   4819  H1  WAT  1582      -2.842 -15.285 -18.983  1.00  0.00
ATOM   4820  H2  WAT  1582      -1.595 -14.642 -18.415  1.00  0.00
TER
ATOM   4821  O   WAT  1583      -4.300 -21.592 -16.688  1.00  0.00
ATOM   4822  H1  WAT  1583      -3.748 -21.482 -17.463  1.00  0.00
ATOM   4823  H2  WAT  1583      -3.786 -21.218 -15.972  1.00  0.00
TER
ATOM   4824  O   WAT  1584       5.544 -11.106 -14.642  1.00  0.00
ATOM   4825  H1  WAT  1584       5.067 -10.299 -14.834  1.00  0.00
ATOM   4826  H2  WAT  1584       4.860 -11.758 -14.489  1.00  0.00
TER
ATOM   4827  O   WAT  1585      -3.453 -14.941 -11.653  1.00  0.00
ATOM   4828  H1  WAT  1585      -4.350 -14.717 -11.406  1.00  0.00
ATOM   4829  H2  WAT  1585      -3.428 -14.818 -12.602  1.00  0.00
TER
ATOM   4830  O   WAT  1586      -4.626 -18.070 -13.077  1.00  0.00
ATOM   4831  H1  WAT  1586      -4.765 -17.198 -12.709  1.00  0.00
ATOM   4832  H2  WAT  1586      -5.508 -18.413 -13.223  1.00  0.00
TER
ATOM   4833  O   WAT  1587      -2.828 -12.128 -10.869  1.00  0.00
ATOM   4834  H1  WAT  1587      -2.856 -11.724 -11.736  1.00  0.00
ATOM   4835  H2  WAT  1587      -2.991 -13.057 -11.032  1.00  0.00
TER
ATOM   4836  O   WAT  1588       9.124 -11.345  -9.573  1.00  0.00
ATOM   4837  H1  WAT  1588       9.600 -10.867  -8.894  1.00  0.00
ATOM   4838  H2  WAT  1588       9.745 -11.413 -10.298  1.00  0.00
TER
ATOM   4839  O   WAT  1589      -8.674 -16.300 -17.160  1.00  0.00
ATOM   4840  H1  WAT  1589      -8.596 -16.165 -18.105  1.00  0.00
ATOM   4841  H2  WAT  1589      -8.060 -17.009 -16.968  1.00  0.00
TER
ATOM   4842  O   WAT  1590       8.527 -14.154 -12.413  1.00  0.00
ATOM   4843  H1  WAT  1590       8.653 -14.393 -13.331  1.00  0.00
ATOM   4844  H2  WAT  1590       8.569 -14.985 -11.940  1.00  0.00
TER
ATOM   4845  O   WAT  1591       2.389 -10.451 -13.843  1.00  0.00
ATOM   4846  H1  WAT  1591       2.903 -10.540 -13.041  1.00  0.00
ATOM   4847  H2  WAT  1591       1.546 -10.105 -13.550  1.00  0.00
TER
ATOM   4848  O   WAT  1592       8.380 -22.101 -11.448  1.00  0.00
ATOM   4849  H1  WAT  1592       7.764 -21.593 -11.976  1.00  0.00
ATOM   4850  H2  WAT  1592       8.059 -23.001 -11.505  1.00  0.00
TER
ATOM   4851  O   WAT  1593      -8.618 -15.259 -14.621  1.00  0.00
ATOM   4852  H1  WAT  1593      -8.455 -15.728 -15.439  1.00  0.00
ATOM   4853  H2  WAT  1593      -8.153 -15.766 -13.956  1.00  0.00
TER
ATOM   4854  O   WAT  1594       5.441 -22.041 -12.852  1.00  0.00
ATOM   4855  H1  WAT  1594       4.591 -22.340 -12.531  1.00  0.00
ATOM   4856  H2  WAT  1594       5.282 -21.796 -13.763  1.00  0.00
TER
ATOM   4857  O   WAT  1595       2.536 -20.540 -10.752  1.00  0.00
ATOM   4858  H1  WAT  1595       2.862 -21.374 -11.092  1.00  0.00
ATOM   4859  H2  WAT  1595       3.324 -20.017 -10.604  1.00  0.00
TER
ATOM   4860  O   WAT  1596      -1.615 -20.106 -11.191  1.00  0.00
ATOM   4861  H1  WAT  1596      -1.710 -21.047 -11.341  1.00  0.00
ATOM   4862  H2  WAT  1596      -0.771 -19.885 -11.586  1.00  0.00
TER
ATOM   4863  O   WAT  1597       0.091 -23.611  -9.968  1.00  0.00
ATOM   4864  H1  WAT  1597      -0.599 -23.804  -9.333  1.00  0.00
ATOM   4865  H2  WAT  1597       0.834 -23.328  -9.435  1.00  0.00
TER
ATOM   4866  O   WAT  1598       2.367 -19.772 -17.132  1.00  0.00
ATOM   4867  H1  WAT  1598       1.635 -19.263 -16.783  1.00  0.00
ATOM   4868  H2  WAT  1598       1.970 -20.589 -17.433  1.00  0.00
TER
ATOM   4869  O   WAT  1599      -1.195 -23.096 -18.727  1.00  0.00
ATOM   4870  H1  WAT  1599      -1.191 -23.537 -19.577  1.00  0.00
ATOM   4871  H2  WAT  1599      -0.300 -22.774 -18.620  1.00  0.00
TER
ATOM   4872  O   WAT  1600      -5.345 -23.214 -19.768  1.00  0.00
ATOM   4873  H1  WAT  1600      -5.685 -22.736 -19.011  1.00  0.00
ATOM   4874  H2  WAT  1600      -6.107 -23.667 -20.128  1.00  0.00
TER
ATOM   4875  O   WAT  1601      -7.044 -15.884 -12.461  1.00  0.00
ATOM   4876  H1  WAT  1601      -7.428 -16.524 -11.863  1.00  0.00
ATOM   4877  H2  WAT  1601      -6.733 -15.180 -11.892  1.00  0.00
TER
ATOM   4878  O   WAT  1602      -0.894 -19.036 -16.980  1.00  0.00
ATOM   4879  H1  WAT  1602      -0.527 -19.510 -16.234  1.00  0.00
ATOM   4880  H2  WAT  1602      -1.084 -18.162 -16.640  1.00  0.00
TER
ATOM   4881  O   WAT  1603      -3.104 -19.995 -14.662  1.00  0.00
ATOM   4882  H1  WAT  1603      -3.409 -19.116 -14.437  1.00  0.00
ATOM   4883  H2  WAT  1603      -2.150 -19.935 -14.626  1.00  0.00
TER
ATOM   4884  O   WAT  1604       6.183 -16.793 -18.273  1.00  0.00
ATOM   4885  H1  WAT  1604       6.903 -16.297 -18.663  1.00  0.00
ATOM   4886  H2  WAT  1604       5.981 -17.471 -18.917  1.00  0.00
TER
ATOM   4887  O   WAT  1605       1.565 -16.722 -12.386  1.00  0.00
ATOM   4888  H1  WAT  1605       1.498 -17.642 -12.640  1.00  0.00
ATOM   4889  H2  WAT  1605       0.935 -16.624 -11.671  1.00  0.00
TER
ATOM   4890  O   WAT  1606      -7.048 -19.155 -13.515  1.00  0.00
ATOM   4891  H1  WAT  1606      -7.406 -18.490 -12.928  1.00  0.00
ATOM   4892  H2  WAT  1606      -7.342 -19.987 -13.144  1.00  0.00
TER
ATOM   4893  O   WAT  1607      -3.847 -18.696 -10.631  1.00  0.00
ATOM   4894  H1  WAT  1607      -4.147 -18.551 -11.528  1.00  0.00
ATOM   4895  H2  WAT  1607      -3.075 -19.256 -10.724  1.00  0.00
TER
ATOM   4896  O   WAT  1608       1.496 -13.900 -12.635  1.00  0.00
ATOM   4897  H1  WAT  1608       1.511 -14.831 -12.854  1.00  0.00
ATOM   4898  H2  WAT  1608       0.789 -13.814 -11.996  1.00  0.00
TER
ATOM   4899  O   WAT  1609       7.707 -17.259 -13.289  1.00  0.00
ATOM   4900  H1  WAT  1609       6.982 -16.666 -13.486  1.00  0.00
ATOM   4901  H2  WAT  1609       8.235 -17.266 -14.087  1.00  0.00
TER
ATOM   4902  O   WAT  1610       0.930 -12.258 -15.541  1.00  0.00
ATOM   4903  H1  WAT  1610       1.574 -12.052 -14.864  1.00  0.00
ATOM   4904  H2  WAT  1610       1.293 -13.019 -15.994  1.00  0.00
TER
ATOM   4905  O   WAT  1611       2.203 -14.255 -16.824  1.00  0.00
ATOM   4906  H1  WAT  1611       2.845 -14.955 -16.710  1.00  0.00
ATOM   4907  H2  WAT  1611       2.728 -13.475 -17.004  1.00  0.00
TER
ATOM   4908  O   WAT  1612       3.977 -13.455 -13.620  1.00  0.00
ATOM   4909  H1  WAT  1612       4.312 -12.868 -12.942  1.00  0.00
ATOM   4910  H2  WAT  1612       3.057 -13.586 -13.390  1.00  0.00
TER
ATOM   4911  O   WAT  1613      -8.186 -11.678 -11.851  1.00  0.00
ATOM   4912  H1  WAT  1613      -8.077 -12.618 -11.992  1.00  0.00
ATOM   4913  H2  WAT  1613      -8.838 -11.412 -12.500  1.00  0.00
TER
ATOM   4914  O   WAT  1614      -0.195 -13.406 -10.451  1.00  0.00
ATOM   4915  H1  WAT  1614      -0.515 -14.125  -9.907  1.00  0.00
ATOM   4916  H2  WAT  1614      -0.869 -12.730 -10.378  1.00  0.00
TER
ATOM   4917  O   WAT  1615      -0.019 -20.519 -14.864  1.00  0.00
ATOM   4918  H1  WAT  1615       0.480 -20.045 -14.199  1.00  0.00
ATOM   4919  H2  WAT  1615       0.123 -21.443 -14.657  1.00  0.00
TER
ATOM   4920  O   WAT  1616       7.482 -11.888 -18.899  1.00  0.00
ATOM   4921  H1  WAT  1616       7.607 -11.065 -18.427  1.00  0.00
ATOM   4922  H2  WAT  1616       8.349 -12.099 -19.247  1.00  0.00
TER
ATOM   4923  O   WAT  1617      -5.046  -9.795 -19.228  1.00  0.00
ATOM   4924  H1  WAT  1617      -4.310 -10.344 -18.957  1.00  0.00
ATOM   4925  H2  WAT  1617      -4.662  -8.930 -19.367  1.00  0.00
TER
ATOM   4926  O   WAT  1618      -6.040 -10.611 -10.039  1.00  0.00
ATOM   4927  H1  WAT  1618      -5.239 -10.289  -9.626  1.00  0.00
ATOM   4928  H2  WAT  1618      -6.555 -10.971  -9.317  1.00  0.00
TER
ATOM   4929  O   WAT  1619       2.796 -14.503 -10.092  1.00  0.00
ATOM   4930  H1  WAT  1619       2.190 -14.480 -10.832  1.00  0.00
ATOM   4931  H2  WAT  1619       2.492 -15.234  -9.555  1.00  0.00
TER
ATOM   4932  O   WAT  1620       4.227 -10.775 -11.481  1.00  0.00
ATOM   4933  H1  WAT  1620       5.179 -10.859 -11.531  1.00  0.00
ATOM   4934  H2  WAT  1620       4.079 -10.110 -10.807  1.00  0.00
TER
ATOM   4935  O   WAT  1621      -8.320 -18.123 -11.096  1.00  0.00
ATOM   4936  H1  WAT  1621      -7.816 -18.703 -10.524  1.00  0.00
ATOM   4937  H2  WAT  1621      -9.059 -17.839 -10.558  1.00  0.00
TER
ATOM   4938  O   WAT  1622      -1.266 -16.716 -11.562  1.00  0.00
ATOM   4939  H1  WAT  1622      -2.032 -16.148 -11.646  1.00  0.00
ATOM   4940  H2  WAT  1622      -1.085 -17.009 -12.455  1.00  0.00
TER
ATOM   4941  O   WAT  1623       5.876 -14.986 -11.004  1.00  0.00
ATOM   4942  H1  WAT  1623       6.617 -14.648 -11.508  1.00  0.00
ATOM   4943  H2  WAT  1623       5.113 -14.816 -11.557  1.00  0.00
TER
ATOM   4944  O   WAT  1624      -6.288 -19.980 -10.201  1.00  0.00
ATOM   4945  H1  WAT  1624      -6.247 -20.279  -9.292  1.00  0.00
ATOM   4946  H2  WAT  1624      -5.433 -19.580 -10.360  1.00  0.00
TER
ATOM   4947  O   WAT  1625      -4.347 -21.401 -12.233  1.00  0.00
ATOM   4948  H1  WAT  1625      -4.878 -21.892 -12.861  1.00  0.00
ATOM   4949  H2  WAT  1625      -3.678 -20.973 -12.767  1.00  0.00
TER
ATOM   4950  O   WAT  1626       4.551 -16.934 -12.469  1.00  0.00
ATOM   4951  H1  WAT  1626       4.965 -16.780 -11.620  1.00  0.00
ATOM   4952  H2  WAT  1626       3.616 -16.809 -12.306  1.00  0.00
TER
ATOM   4953  O   WAT  1627       5.023 -19.595 -10.465  1.00  0.00
ATOM   4954  H1  WAT  1627       5.605 -20.349 -10.553  1.00  0.00
ATOM   4955  H2  WAT  1627       5.199 -19.064 -11.242  1.00  0.00
TER
ATOM   4956  O   WAT  1628      -0.688 -16.982 -14.499  1.00  0.00
ATOM   4957  H1  WAT  1628      -0.269 -16.139 -14.672  1.00  0.00
ATOM   4958  H2  WAT  1628      -1.607 -16.845 -14.729  1.00  0.00
TER
ATOM   4959  O   WAT  1629       1.648 -19.251 -13.116  1.00  0.00
ATOM   4960  H1  WAT  1629       1.768 -19.846 -12.376  1.00  0.00
ATOM   4961  H2  WAT  1629       2.508 -19.214 -13.535  1.00  0.00
TER
ATOM   4962  O   WAT  1630       3.987 -18.697 -14.539  1.00  0.00
ATOM   4963  H1  WAT  1630       3.461 -18.173 -15.143  1.00  0.00
ATOM   4964  H2  WAT  1630       4.330 -18.064 -13.908  1.00  0.00
TER
ATOM   4965  O   WAT  1631      -2.837 -10.677 -13.384  1.00  0.00
ATOM   4966  H1  WAT  1631      -3.375  -9.952 -13.703  1.00  0.00
ATOM   4967  H2  WAT  1631      -2.584 -11.154 -14.174  1.00  0.00
TER
ATOM   4968  O   WAT  1632      -1.585 -22.708 -11.858  1.00  0.00
ATOM   4969  H1  WAT  1632      -0.995 -23.017 -11.170  1.00  0.00
ATOM   4970  H2  WAT  1632      -2.403 -23.180 -11.702  1.00  0.00
TER
ATOM   4971  O   WAT  1633       3.235 -23.092 -11.625  1.00  0.00
ATOM   4972  H1  WAT  1633       2.546 -23.754 -11.690  1.00  0.00
ATOM   4973  H2  WAT  1633       3.955 -23.538 -11.180  1.00  0.00
TER
ATOM   4974  O   WAT  1634       0.019  -9.442 -13.125  1.00  0.00
ATOM   4975  H1  WAT  1634      -0.055  -8.538 -12.818  1.00  0.00
ATOM   4976  H2  WAT  1634      -0.883  -9.761 -13.153  1.00  0.00
TER
ATOM   4977  O   WAT  1635      -8.578 -12.114 -19.822  1.00  0.00
ATOM   4978  H1  WAT  1635      -8.248 -12.982 -20.054  1.00  0.00
ATOM   4979  H2  WAT  1635      -8.149 -11.908 -18.991  1.00  0.00
TER
ATOM   4980  O   WAT  1636      -8.089 -11.247 -17.083  1.00  0.00
ATOM   4981  H1  WAT  1636      -8.526 -11.067 -16.251  1.00  0.00
ATOM   4982  H2  WAT  1636      -7.521 -10.490 -17.225  1.00  0.00
TER
ATOM   4983  O   WAT  1637       7.547 -11.746 -12.796  1.00  0.00
ATOM   4984  H1  WAT  1637       6.947 -11.686 -13.539  1.00  0.00
ATOM   4985  H2  WAT  1637       7.676 -12.685 -12.666  1.00  0.00
TER
ATOM   4986  O   WAT  1638       6.232 -15.020 -14.698  1.00  0.00
ATOM   4987  H1  WAT  1638       5.418 -14.591 -14.435  1.00  0.00
ATOM   4988  H2  WAT  1638       6.640 -14.408 -15.311  1.00  0.00
TER
ATOM   4989  O   WAT  1639      -7.219 -18.350 -16.184  1.00  0.00
ATOM   4990  H1  WAT  1639      -6.852 -18.437 -15.305  1.00  0.00
ATOM   4991  H2  WAT  1639      -7.788 -19.113 -16.283  1.00  0.00
TER
ATOM   4992  O   WAT  1640       7.581 -19.881 -13.171  1.00  0.00
ATOM   4993  H1  WAT  1640       7.350 -20.110 -14.071  1.00  0.00
ATOM   4994  H2  WAT  1640       7.842 -18.962 -13.217  1.00  0.00
TER
ATOM   4995  O   WAT  1641      -7.668 -21.439 -12.278  1.00  0.00
ATOM   4996  H1  WAT  1641      -8.562 -21.472 -11.939  1.00  0.00
ATOM   4997  H2  WAT  1641      -7.128 -21.240 -11.513  1.00  0.00
TER
ATOM   4998  O   WAT  1642       7.466 -20.803 -19.504  1.00  0.00
ATOM   4999  H1  WAT  1642       7.990 -21.297 -20.135  1.00  0.00
ATOM   5000  H2  WAT  1642       8.052 -20.668 -18.760  1.00  0.00
TER
ATOM   5001  O   WAT  1643       7.645 -20.719 -15.982  1.00  0.00
ATOM   5002  H1  WAT  1643       6.696 -20.753 -15.868  1.00  0.00
ATOM   5003  H2  WAT  1643       7.827 -19.809 -16.217  1.00  0.00
TER
ATOM   5004  O   WAT  1644      -5.804 -13.837 -11.022  1.00  0.00
ATOM   5005  H1  WAT  1644      -5.847 -14.207 -10.141  1.00  0.00
ATOM   5006  H2  WAT  1644      -5.673 -12.899 -10.882  1.00  0.00
TER
ATOM   5007  O   WAT  1645      -2.103 -12.281 -15.421  1.00  0.00
ATOM   5008  H1  WAT  1645      -2.344 -12.013 -16.308  1.00  0.00
ATOM   5009  H2  WAT  1645      -1.163 -12.110 -15.366  1.00  0.00
TER
ATOM   5010  O   WAT  1646       9.157 -10.261 -14.620  1.00  0.00
ATOM   5011  H1  WAT  1646       8.663  -9.864 -15.337  1.00  0.00
ATOM   5012  H2  WAT  1646       8.548 -10.886 -14.226  1.00  0.00
TER
ATOM   5013  O   WAT  1647      -5.965 -10.890 -13.902  1.00  0.00
ATOM   5014  H1  WAT  1647      -6.559 -11.022 -13.163  1.00  0.00
ATOM   5015  H2  WAT  1647      -5.973 -11.727 -14.368  1.00  0.00
TER
ATOM   5016  O   WAT  1648       6.841  -9.619 -17.341  1.00  0.00
ATOM   5017  H1  WAT  1648       6.381  -8.867 -17.716  1.00  0.00
ATOM   5018  H2  WAT  1648       6.212 -10.338 -17.400  1.00  0.00
TER
ATOM   5019  O   WAT  1649      -6.334 -13.525 -14.952  1.00  0.00
ATOM   5020  H1  WAT  1649      -7.061 -14.144 -15.019  1.00  0.00
ATOM   5021  H2  WAT  1649      -6.273 -13.131 -15.822  1.00  0.00
TER
ATOM   5022  O   WAT  1650      -2.729 -11.310 -18.167  1.00  0.00
ATOM   5023  H1  WAT  1650      -2.213 -11.921 -18.692  1.00  0.00
ATOM   5024  H2  WAT  1650      -2.080 -10.807 -17.676  1.00  0.00
TER
ATOM   5025  O   WAT  1651       0.010 -10.419 -17.340  1.00  0.00
ATOM   5026  H1  WAT  1651       0.298 -10.674 -18.216  1.00  0.00
ATOM   5027  H2  WAT  1651       0.522 -10.972 -16.749  1.00  0.00
TER
ATOM   5028  O   WAT  1652       0.077  -9.498  -9.973  1.00  0.00
ATOM   5029  H1  WAT  1652       1.004  -9.733  -9.929  1.00  0.00
ATOM   5030  H2  WAT  1652       0.062  -8.670 -10.454  1.00  0.00
TER
ATOM   5031  O   WAT  1653       6.645 -10.271 -10.149  1.00  0.00
ATOM   5032  H1  WAT  1653       7.438 -10.766 -10.356  1.00  0.00
ATOM   5033  H2  WAT  1653       6.938  -9.592  -9.541  1.00  0.00
TER
ATOM   5034  O   WAT  1654     -16.003  18.150  17.056  1.00  0.00
ATOM   5035  H1  WAT  1654     -16.084  17.236  16.785  1.00  0.00
ATOM   5036  H2  WAT  1654     -16.417  18.647  16.350  1.00  0.00
TER
ATOM   5037  O   WAT  1655     -17.872  19.928  18.937  1.00  0.00
ATOM   5038  H1  WAT  1655     -18.647  19.448  19.227  1.00  0.00
ATOM   5039  H2  WAT  1655     -17.220  19.249  18.762  1.00  0.00
TER
ATOM   5040  O   WAT  1656     -18.431  22.604  18.944  1.00  0.00
ATOM   5041  H1  WAT  1656     -18.500  21.663  18.783  1.00  0.00
ATOM   5042  H2  WAT  1656     -17.669  22.694  19.516  1.00  0.00
TER
ATOM   5043  O   WAT  1657     -17.400  15.411  19.171  1.00  0.00
ATOM   5044  H1  WAT  1657     -17.024  14.538  19.058  1.00  0.00
ATOM   5045  H2  WAT  1657     -17.498  15.747  18.280  1.00  0.00
TER
ATOM   5046  O   WAT  1658     -13.618  12.906  16.104  1.00  0.00
ATOM   5047  H1  WAT  1658     -12.797  12.416  16.146  1.00  0.00
ATOM   5048  H2  WAT  1658     -13.584  13.496  16.857  1.00  0.00
TER
ATOM   5049  O   WAT  1659     -16.758  21.504  14.730  1.00  0.00
ATOM   5050  H1  WAT  1659     -17.376  21.969  14.167  1.00  0.00
ATOM   5051  H2  WAT  1659     -16.246  22.197  15.147  1.00  0.00
TER
ATOM   5052  O   WAT  1660     -13.382  14.846  18.876  1.00  0.00
ATOM   5053  H1  WAT  1660     -14.086  15.134  19.457  1.00  0.00
ATOM   5054  H2  WAT  1660     -13.020  15.656  18.516  1.00  0.00
TER
ATOM   5055  O   WAT  1661     -10.313  14.291  19.267  1.00  0.00
ATOM   5056  H1  WAT  1661     -11.260  14.325  19.399  1.00  0.00
ATOM   5057  H2  WAT  1661      -9.988  15.105  19.652  1.00  0.00
TER
ATOM   5058  O   WAT  1662     -12.935  23.029  14.943  1.00  0.00
ATOM   5059  H1  WAT  1662     -13.045  22.087  15.068  1.00  0.00
ATOM   5060  H2  WAT  1662     -12.938  23.391  15.829  1.00  0.00
TER
ATOM   5061  O   WAT  1663     -17.393  18.656  14.299  1.00  0.00
ATOM   5062  H1  WAT  1663     -18.320  18.590  14.528  1.00  0.00
ATOM   5063  H2  WAT  1663     -17.240  19.594  14.184  1.00  0.00
TER
ATOM   5064  O   WAT  1664     -17.406  14.928  11.296  1.00  0.00
ATOM   5065  H1  WAT  1664     -18.346  15.089  11.381  1.00  0.00
ATOM   5066  H2  WAT  1664     -17.088  15.646  10.749  1.00  0.00
TER
ATOM   5067  O   WAT  1665     -13.363  20.218  14.802  1.00  0.00
ATOM   5068  H1  WAT  1665     -13.982  19.880  14.155  1.00  0.00
ATOM   5069  H2  WAT  1665     -13.381  19.574  15.510  1.00  0.00
TER
ATOM   5070  O   WAT  1666     -15.187  19.457  11.810  1.00  0.00
ATOM   5071  H1  WAT  1666     -14.747  18.619  11.663  1.00  0.00
ATOM   5072  H2  WAT  1666     -14.474  20.090  11.896  1.00  0.00
TER
ATOM   5073  O   WAT  1667     -11.605  10.711  10.124  1.00  0.00
ATOM   5074  H1  WAT  1667     -11.918  10.804  11.024  1.00  0.00
ATOM   5075  H2  WAT  1667     -10.844  11.289  10.073  1.00  0.00
TER
ATOM   5076  O   WAT  1668     -15.599  16.550  14.291  1.00  0.00
ATOM   5077  H1  WAT  1668     -16.198  17.274  14.107  1.00  0.00
ATOM   5078  H2  WAT  1668     -15.051  16.488  13.509  1.00  0.00
TER
ATOM   5079  O   WAT  1669     -16.993  15.186  16.321  1.00  0.00
ATOM   5080  H1  WAT  1669     -16.600  15.504  15.508  1.00  0.00
ATOM   5081  H2  WAT  1669     -16.631  14.308  16.436  1.00  0.00
TER
ATOM   5082  O   WAT  1670     -12.592  20.756  19.276  1.00  0.00
ATOM   5083  H1  WAT  1670     -11.872  21.252  18.886  1.00  0.00
ATOM   5084  H2  WAT  1670     -12.793  20.078  18.631  1.00  0.00
TER
ATOM   5085  O   WAT  1671     -17.131  12.150  13.419  1.00  0.00
ATOM   5086  H1  WAT  1671     -17.944  11.651  13.343  1.00  0.00
ATOM   5087  H2  WAT  1671     -17.324  12.990  13.003  1.00  0.00
TER
ATOM   5088  O   WAT  1672     -14.416  16.522  11.715  1.00  0.00
ATOM   5089  H1  WAT  1672     -13.528  16.834  11.540  1.00  0.00
ATOM   5090  H2  WAT  1672     -14.445  15.649  11.323  1.00  0.00
TER
ATOM   5091  O   WAT  1673     -12.144  17.833  11.183  1.00  0.00
ATOM   5092  H1  WAT  1673     -12.228  18.265  10.333  1.00  0.00
ATOM   5093  H2  WAT  1673     -11.425  18.293  11.616  1.00  0.00
TER
ATOM   5094  O   WAT  1674     -15.537  22.016  17.758  1.00  0.00
ATOM   5095  H1  WAT  1674     -15.185  21.419  17.099  1.00  0.00
ATOM   5096  H2  WAT  1674     -16.421  21.690  17.929  1.00  0.00
TER
ATOM   5097  O   WAT  1675     -12.726  23.579  10.449  1.00  0.00
ATOM   5098  H1  WAT  1675     -12.952  22.862  11.041  1.00  0.00
ATOM   5099  H2  WAT  1675     -13.116  23.330   9.611  1.00  0.00
TER
ATOM   5100  O   WAT  1676     -13.144  21.496  12.110  1.00  0.00
ATOM   5101  H1  WAT  1676     -13.432  21.957  12.898  1.00  0.00
ATOM   5102  H2  WAT  1676     -12.349  21.036  12.379  1.00  0.00
TER
ATOM   5103  O   WAT  1677     -12.387  13.331  13.270  1.00  0.00
ATOM   5104  H1  WAT  1677     -13.016  13.436  12.556  1.00  0.00
ATOM   5105  H2  WAT  1677     -12.882  13.551  14.059  1.00  0.00
TER
ATOM   5106  O   WAT  1678     -16.387  12.335  16.125  1.00  0.00
ATOM   5107  H1  WAT  1678     -16.511  12.353  15.176  1.00  0.00
ATOM   5108  H2  WAT  1678     -15.439  12.383  16.245  1.00  0.00
TER
ATOM   5109  O   WAT  1679     -13.294  18.489  16.974  1.00  0.00
ATOM   5110  H1  WAT  1679     -14.235  18.504  17.149  1.00  0.00
ATOM   5111  H2  WAT  1679     -12.980  17.703  17.420  1.00  0.00
TER
ATOM   5112  O   WAT  1680     -16.952  21.209  10.612  1.00  0.00
ATOM   5113  H1  WAT  1680     -17.501  21.656  11.256  1.00  0.00
ATOM   5114  H2  WAT  1680     -16.330  20.704  11.136  1.00  0.00
TER
ATOM   5115  O   WAT  1681     -18.772  19.192   9.756  1.00  0.00
ATOM   5116  H1  WAT  1681     -18.251  18.477   9.390  1.00  0.00
ATOM   5117  H2  WAT  1681     -18.125  19.830  10.056  1.00  0.00
TER
ATOM   5118  O   WAT  1682     -14.910  11.052  11.983  1.00  0.00
ATOM   5119  H1  WAT  1682     -14.629  10.209  12.339  1.00  0.00
ATOM   5120  H2  WAT  1682     -15.683  11.284  12.497  1.00  0.00
TER
ATOM   5121  O   WAT  1683     -10.532  20.290  12.593  1.00  0.00
ATOM   5122  H1  WAT  1683      -9.770  20.859  12.699  1.00  0.00
ATOM   5123  H2  WAT  1683     -10.516  19.722  13.364  1.00  0.00
TER
ATOM   5124  O   WAT  1684      -9.526  21.145  17.438  1.00  0.00
ATOM   5125  H1  WAT  1684      -9.155  20.361  17.031  1.00  0.00
ATOM   5126  H2  WAT  1684      -8.885  21.834  17.259  1.00  0.00
TER
ATOM   5127  O   WAT  1685     -10.480  20.583   9.751  1.00  0.00
ATOM   5128  H1  WAT  1685     -10.205  21.491   9.623  1.00  0.00
ATOM   5129  H2  WAT  1685     -10.669  20.519  10.687  1.00  0.00
TER
ATOM   5130  O   WAT  1686     -14.082  13.608  11.046  1.00  0.00
ATOM   5131  H1  WAT  1686     -13.664  13.421  10.206  1.00  0.00
ATOM   5132  H2  WAT  1686     -14.389  12.756  11.356  1.00  0.00
TER
ATOM   5133  O   WAT  1687     -10.583  18.520  14.744  1.00  0.00
ATOM   5134  H1  WAT  1687     -10.959  17.753  14.312  1.00  0.00
ATOM   5135  H2  WAT  1687     -11.313  18.902  15.231  1.00  0.00
TER
ATOM   5136  O   WAT  1688     -11.308  16.746  18.044  1.00  0.00
ATOM   5137  H1  WAT  1688     -10.784  16.252  17.413  1.00  0.00
ATOM   5138  H2  WAT  1688     -10.722  16.881  18.789  1.00  0.00
TER
ATOM   5139  O   WAT  1689     -11.818  16.003  13.984  1.00  0.00
ATOM   5140  H1  WAT  1689     -11.322  15.770  14.768  1.00  0.00
ATOM   5141  H2  WAT  1689     -12.016  15.164  13.567  1.00  0.00
TER
ATOM   5142  O   WAT  1690     -10.389  14.639  16.517  1.00  0.00
ATOM   5143  H1  WAT  1690     -10.499  14.485  17.456  1.00  0.00
ATOM   5144  H2  WAT  1690      -9.629  14.111  16.275  1.00  0.00
TER
ATOM   5145  O   WAT  1691      -9.500  12.470   9.758  1.00  0.00
ATOM   5146  H1  WAT  1691      -8.575  12.338   9.550  1.00  0.00
ATOM   5147  H2  WAT  1691      -9.523  12.549  10.712  1.00  0.00
TER
ATOM   5148  O   WAT  1692      -9.426  13.241  12.384  1.00  0.00
ATOM   5149  H1  WAT  1692     -10.221  13.176  12.913  1.00  0.00
ATOM   5150  H2  WAT  1692      -9.222  14.176  12.372  1.00  0.00
TER
ATOM   5151  O   WAT  1693     -12.994  11.571  18.834  1.00  0.00
ATOM   5152  H1  WAT  1693     -12.554  11.515  17.986  1.00  0.00
ATOM   5153  H2  WAT  1693     -13.264  12.487  18.905  1.00  0.00
TER
ATOM   5154  O   WAT  1694     -11.131  11.202  16.844  1.00  0.00
ATOM   5155  H1  WAT  1694     -11.192  10.258  16.698  1.00  0.00
ATOM   5156  H2  WAT  1694     -10.351  11.310  17.390  1.00  0.00
TER
ATOM   5157  O   WAT  1695     -15.159   9.951  17.539  1.00  0.00
ATOM   5158  H1  WAT  1695     -14.556  10.523  18.013  1.00  0.00
ATOM   5159  H2  WAT  1695     -15.899  10.515  17.316  1.00  0.00
TER
ATOM   5160  O   WAT  1696     -12.015  10.354  12.813  1.00  0.00
ATOM   5161  H1  WAT  1696     -11.820  11.252  13.079  1.00  0.00
ATOM   5162  H2  WAT  1696     -12.802  10.122  13.306  1.00  0.00
TER
ATOM   5163  O   WAT  1697     -16.003  18.150  -1.718  1.00  0.00
ATOM   5164  H1  WAT  1697     -16.084  17.236  -1.989  1.00  0.00
ATOM   5165  H2  WAT  1697     -16.417  18.647  -2.425  1.00  0.00
TER
ATOM   5166  O   WAT  1698     -17.872  19.928   0.162  1.00  0.00
ATOM   5167  H1  WAT  1698     -18.647  19.448   0.452  1.00  0.00
ATOM   5168  H2  WAT  1698     -17.220  19.249  -0.012  1.00  0.00
TER
ATOM   5169  O   WAT  1699     -18.431  22.604   0.169  1.00  0.00
ATOM   5170  H1  WAT  1699     -18.500  21.663   0.008  1.00  0.00
ATOM   5171  H2  WAT  1699     -17.669  22.694   0.742  1.00  0.00
TER
ATOM   5172  O   WAT  1700     -17.400  15.411   0.396  1.00  0.00
ATOM   5173  H1  WAT  1700     -17.024  14.538   0.284  1.00  0.00
ATOM   5174  H2  WAT  1700     -17.498  15.747  -0.495  1.00  0.00
TER
ATOM   5175  O   WAT  1701     -13.618  12.906  -2.671  1.00  0.00
ATOM   5176  H1  WAT  1701     -12.797  12.416  -2.628  1.00  0.00
ATOM   5177  H2  WAT  1701     -13.584  13.496  -1.918  1.00  0.00
TER
ATOM   5178  O   WAT  1702      -9.328  14.923   3.894  1.00  0.00
ATOM   5179  H1  WAT  1702     -10.033  15.311   3.375  1.00  0.00
ATOM   5180  H2  WAT  1702      -9.062  15.618   4.496  1.00  0.00
TER
ATOM   5181  O   WAT  1703     -16.758  21.504  -4.044  1.00  0.00
ATOM   5182  H1  WAT  1703     -17.376  21.969  -4.608  1.00  0.00
ATOM   5183  H2  WAT  1703     -16.246  22.197  -3.627  1.00  0.00
TER
ATOM   5184  O   WAT  1704     -13.382  14.846   0.102  1.00  0.00
ATOM   5185  H1  WAT  1704     -14.086  15.134   0.682  1.00  0.00
ATOM   5186  H2  WAT  1704     -13.020  15.656  -0.258  1.00  0.00
TER
ATOM   5187  O   WAT  1705     -10.313  14.291   0.493  1.00  0.00
ATOM   5188  H1  WAT  1705     -11.260  14.325   0.624  1.00  0.00
ATOM   5189  H2  WAT  1705      -9.988  15.105   0.878  1.00  0.00
TER
ATOM   5190  O   WAT  1706     -12.935  23.029  -3.832  1.00  0.00
ATOM   5191  H1  WAT  1706     -13.045  22.087  -3.707  1.00  0.00
ATOM   5192  H2  WAT  1706     -12.938  23.391  -2.946  1.00  0.00
TER
ATOM   5193  O   WAT  1707     -14.831  21.211   2.407  1.00  0.00
ATOM   5194  H1  WAT  1707     -14.414  20.997   1.573  1.00  0.00
ATOM   5195  H2  WAT  1707     -14.107  21.468   2.978  1.00  0.00
TER
ATOM   5196  O   WAT  1708     -17.393  18.656  -4.476  1.00  0.00
ATOM   5197  H1  WAT  1708     -18.320  18.590  -4.247  1.00  0.00
ATOM   5198  H2  WAT  1708     -17.240  19.594  -4.590  1.00  0.00
TER
ATOM   5199  O   WAT  1709     -17.406  14.928  -7.479  1.00  0.00
ATOM   5200  H1  WAT  1709     -18.346  15.089  -7.394  1.00  0.00
ATOM   5201  H2  WAT  1709     -17.088  15.646  -8.025  1.00  0.00
TER
ATOM   5202  O   WAT  1710     -10.885  19.610   2.499  1.00  0.00
ATOM   5203  H1  WAT  1710     -11.713  19.679   2.024  1.00  0.00
ATOM   5204  H2  WAT  1710     -10.290  20.195   2.031  1.00  0.00
TER
ATOM   5205  O   WAT  1711     -13.363  20.218  -3.972  1.00  0.00
ATOM   5206  H1  WAT  1711     -13.982  19.880  -4.619  1.00  0.00
ATOM   5207  H2  WAT  1711     -13.381  19.574  -3.264  1.00  0.00
TER
ATOM   5208  O   WAT  1712     -13.920  16.396   3.445  1.00  0.00
ATOM   5209  H1  WAT  1712     -14.333  17.222   3.699  1.00  0.00
ATOM   5210  H2  WAT  1712     -14.653  15.811   3.252  1.00  0.00
TER
ATOM   5211  O   WAT  1713     -15.187  19.457  -6.965  1.00  0.00
ATOM   5212  H1  WAT  1713     -14.747  18.619  -7.111  1.00  0.00
ATOM   5213  H2  WAT  1713     -14.474  20.090  -6.878  1.00  0.00
TER
ATOM   5214  O   WAT  1714     -11.605  10.711  -8.651  1.00  0.00
ATOM   5215  H1  WAT  1714     -11.918  10.804  -7.751  1.00  0.00
ATOM   5216  H2  WAT  1714     -10.844  11.289  -8.701  1.00  0.00
TER
ATOM   5217  O   WAT  1715     -10.247  23.395   6.362  1.00  0.00
ATOM   5218  H1  WAT  1715     -10.121  23.156   5.444  1.00  0.00
ATOM   5219  H2  WAT  1715     -10.205  22.563   6.834  1.00  0.00
TER
ATOM   5220  O   WAT  1716     -10.395  15.448   7.327  1.00  0.00
ATOM   5221  H1  WAT  1716     -11.010  15.956   6.798  1.00  0.00
ATOM   5222  H2  WAT  1716     -10.715  14.548   7.269  1.00  0.00
TER
ATOM   5223  O   WAT  1717     -18.333  14.287   4.793  1.00  0.00
ATOM   5224  H1  WAT  1717     -18.795  14.496   5.605  1.00  0.00
ATOM   5225  H2  WAT  1717     -18.736  13.473   4.490  1.00  0.00
TER
ATOM   5226  O   WAT  1718     -13.333  15.508   5.923  1.00  0.00
ATOM   5227  H1  WAT  1718     -14.184  15.209   6.244  1.00  0.00
ATOM   5228  H2  WAT  1718     -13.493  15.752   5.011  1.00  0.00
TER
ATOM   5229  O   WAT  1719     -16.238  17.008   8.023  1.00  0.00
ATOM   5230  H1  WAT  1719     -15.913  16.175   7.683  1.00  0.00
ATOM   5231  H2  WAT  1719     -15.450  17.531   8.170  1.00  0.00
TER
ATOM   5232  O   WAT  1720     -15.599  16.550  -4.483  1.00  0.00
ATOM   5233  H1  WAT  1720     -16.198  17.274  -4.667  1.00  0.00
ATOM   5234  H2  WAT  1720     -15.051  16.488  -5.266  1.00  0.00
TER
ATOM   5235  O   WAT  1721     -16.993  15.186  -2.453  1.00  0.00
ATOM   5236  H1  WAT  1721     -16.600  15.504  -3.266  1.00  0.00
ATOM   5237  H2  WAT  1721     -16.631  14.308  -2.339  1.00  0.00
TER
ATOM   5238  O   WAT  1722     -16.407  17.777   1.642  1.00  0.00
ATOM   5239  H1  WAT  1722     -17.139  18.286   1.991  1.00  0.00
ATOM   5240  H2  WAT  1722     -16.805  16.960   1.341  1.00  0.00
TER
ATOM   5241  O   WAT  1723     -15.945  13.230   1.054  1.00  0.00
ATOM   5242  H1  WAT  1723     -15.927  13.681   1.899  1.00  0.00
ATOM   5243  H2  WAT  1723     -16.193  12.331   1.268  1.00  0.00
TER
ATOM   5244  O   WAT  1724     -12.517  10.644   6.893  1.00  0.00
ATOM   5245  H1  WAT  1724     -12.193   9.913   7.419  1.00  0.00
ATOM   5246  H2  WAT  1724     -12.482  10.325   5.991  1.00  0.00
TER
ATOM   5247  O   WAT  1725     -12.592  20.756   0.502  1.00  0.00
ATOM   5248  H1  WAT  1725     -11.872  21.252   0.111  1.00  0.00
ATOM   5249  H2  WAT  1725     -12.793  20.078  -0.143  1.00  0.00
TER
ATOM   5250  O   WAT  1726     -17.131  12.150  -5.355  1.00  0.00
ATOM   5251  H1  WAT  1726     -17.944  11.651  -5.431  1.00  0.00
ATOM   5252  H2  WAT  1726     -17.324  12.990  -5.772  1.00  0.00
TER
ATOM   5253  O   WAT  1727     -17.210  20.827   6.388  1.00  0.00
ATOM   5254  H1  WAT  1727     -17.276  19.907   6.134  1.00  0.00
ATOM   5255  H2  WAT  1727     -17.839  20.925   7.103  1.00  0.00
TER
ATOM   5256  O   WAT  1728     -14.416  16.522  -7.059  1.00  0.00
ATOM   5257  H1  WAT  1728     -13.528  16.834  -7.234  1.00  0.00
ATOM   5258  H2  WAT  1728     -14.445  15.649  -7.451  1.00  0.00
TER
ATOM   5259  O   WAT  1729     -17.278  23.649   6.139  1.00  0.00
ATOM   5260  H1  WAT  1729     -17.264  22.717   5.921  1.00  0.00
ATOM   5261  H2  WAT  1729     -17.986  23.735   6.778  1.00  0.00
TER
ATOM   5262  O   WAT  1730     -12.144  17.833  -7.591  1.00  0.00
ATOM   5263  H1  WAT  1730     -12.228  18.265  -8.442  1.00  0.00
ATOM   5264  H2  WAT  1730     -11.425  18.293  -7.159  1.00  0.00
TER
ATOM   5265  O   WAT  1731     -11.067  20.290   5.486  1.00  0.00
ATOM   5266  H1  WAT  1731     -11.792  20.883   5.289  1.00  0.00
ATOM   5267  H2  WAT  1731     -10.539  20.282   4.687  1.00  0.00
TER
ATOM   5268  O   WAT  1732     -15.537  22.016  -1.016  1.00  0.00
ATOM   5269  H1  WAT  1732     -15.185  21.419  -1.676  1.00  0.00
ATOM   5270  H2  WAT  1732     -16.421  21.690  -0.845  1.00  0.00
TER
ATOM   5271  O   WAT  1733     -16.572  23.294   1.951  1.00  0.00
ATOM   5272  H1  WAT  1733     -15.929  22.593   2.064  1.00  0.00
ATOM   5273  H2  WAT  1733     -16.047  24.074   1.770  1.00  0.00
TER
ATOM   5274  O   WAT  1734     -12.726  23.579  -8.325  1.00  0.00
ATOM   5275  H1  WAT  1734     -12.952  22.862  -7.733  1.00  0.00
ATOM   5276  H2  WAT  1734     -13.116  23.330  -9.163  1.00  0.00
TER
ATOM   5277  O   WAT  1735     -13.144  21.496  -6.664  1.00  0.00
ATOM   5278  H1  WAT  1735     -13.432  21.957  -5.876  1.00  0.00
ATOM   5279  H2  WAT  1735     -12.349  21.036  -6.396  1.00  0.00
TER
ATOM   5280  O   WAT  1736     -15.754  14.375   3.687  1.00  0.00
ATOM   5281  H1  WAT  1736     -15.385  13.555   4.015  1.00  0.00
ATOM   5282  H2  WAT  1736     -16.614  14.436   4.102  1.00  0.00
TER
ATOM   5283  O   WAT  1737     -12.387  13.331  -5.504  1.00  0.00
ATOM   5284  H1  WAT  1737     -13.016  13.436  -6.219  1.00  0.00
ATOM   5285  H2  WAT  1737     -12.882  13.551  -4.715  1.00  0.00
TER
ATOM   5286  O   WAT  1738     -18.793  17.029   3.911  1.00  0.00
ATOM   5287  H1  WAT  1738     -18.295  17.504   4.576  1.00  0.00
ATOM   5288  H2  WAT  1738     -18.651  16.106   4.118  1.00  0.00
TER
ATOM   5289  O   WAT  1739     -16.387  12.335  -2.649  1.00  0.00
ATOM   5290  H1  WAT  1739     -16.511  12.353  -3.598  1.00  0.00
ATOM   5291  H2  WAT  1739     -15.439  12.383  -2.529  1.00  0.00
TER
ATOM   5292  O   WAT  1740     -11.587  13.246   4.753  1.00  0.00
ATOM   5293  H1  WAT  1740     -12.089  13.987   5.093  1.00  0.00
ATOM   5294  H2  WAT  1740     -10.771  13.635   4.437  1.00  0.00
TER
ATOM   5295  O   WAT  1741     -13.294  18.489  -1.800  1.00  0.00
ATOM   5296  H1  WAT  1741     -14.235  18.504  -1.626  1.00  0.00
ATOM   5297  H2  WAT  1741     -12.980  17.703  -1.354  1.00  0.00
TER
ATOM   5298  O   WAT  1742     -15.978  23.046   8.683  1.00  0.00
ATOM   5299  H1  WAT  1742     -16.584  23.069   7.942  1.00  0.00
ATOM   5300  H2  WAT  1742     -16.282  22.314   9.219  1.00  0.00
TER
ATOM   5301  O   WAT  1743     -16.952  21.209  -8.162  1.00  0.00
ATOM   5302  H1  WAT  1743     -17.501  21.656  -7.518  1.00  0.00
ATOM   5303  H2  WAT  1743     -16.330  20.704  -7.639  1.00  0.00
TER
ATOM   5304  O   WAT  1744     -12.898  22.563   7.770  1.00  0.00
ATOM   5305  H1  WAT  1744     -12.157  22.901   7.267  1.00  0.00
ATOM   5306  H2  WAT  1744     -13.661  22.732   7.217  1.00  0.00
TER
ATOM   5307  O   WAT  1745     -18.772  19.192  -9.018  1.00  0.00
ATOM   5308  H1  WAT  1745     -18.251  18.477  -9.384  1.00  0.00
ATOM   5309  H2  WAT  1745     -18.125  19.830  -8.718  1.00  0.00
TER
ATOM   5310  O   WAT  1746     -14.224  20.615   6.305  1.00  0.00
ATOM   5311  H1  WAT  1746     -13.810  20.769   7.154  1.00  0.00
ATOM   5312  H2  WAT  1746     -15.159  20.740   6.468  1.00  0.00
TER
ATOM   5313  O   WAT  1747     -13.752  17.954   8.309  1.00  0.00
ATOM   5314  H1  WAT  1747     -13.170  17.199   8.221  1.00  0.00
ATOM   5315  H2  WAT  1747     -13.575  18.485   7.532  1.00  0.00
TER
ATOM   5316  O   WAT  1748     -17.126  18.298   5.659  1.00  0.00
ATOM   5317  H1  WAT  1748     -17.006  17.702   6.398  1.00  0.00
ATOM   5318  H2  WAT  1748     -16.267  18.335   5.239  1.00  0.00
TER
ATOM   5319  O   WAT  1749     -14.787  18.852   4.235  1.00  0.00
ATOM   5320  H1  WAT  1749     -15.314  19.376   3.632  1.00  0.00
ATOM   5321  H2  WAT  1749     -14.444  19.485   4.866  1.00  0.00
TER
ATOM   5322  O   WAT  1750     -15.540  14.457   7.150  1.00  0.00
ATOM   5323  H1  WAT  1750     -16.228  13.795   7.085  1.00  0.00
ATOM   5324  H2  WAT  1750     -14.819  14.011   7.595  1.00  0.00
TER
ATOM   5325  O   WAT  1751     -14.910  11.052  -6.791  1.00  0.00
ATOM   5326  H1  WAT  1751     -14.629  10.209  -6.435  1.00  0.00
ATOM   5327  H2  WAT  1751     -15.683  11.284  -6.277  1.00  0.00
TER
ATOM   5328  O   WAT  1752     -10.532  20.290  -6.181  1.00  0.00
ATOM   5329  H1  WAT  1752      -9.770  20.859  -6.075  1.00  0.00
ATOM   5330  H2  WAT  1752     -10.516  19.722  -5.410  1.00  0.00
TER
ATOM   5331  O   WAT  1753      -9.526  21.145  -1.337  1.00  0.00
ATOM   5332  H1  WAT  1753      -9.155  20.361  -1.743  1.00  0.00
ATOM   5333  H2  WAT  1753      -8.885  21.834  -1.515  1.00  0.00
TER
ATOM   5334  O   WAT  1754     -12.542  22.528   4.076  1.00  0.00
ATOM   5335  H1  WAT  1754     -13.356  22.958   4.339  1.00  0.00
ATOM   5336  H2  WAT  1754     -12.135  23.140   3.463  1.00  0.00
TER
ATOM   5337  O   WAT  1755     -10.480  20.583  -9.024  1.00  0.00
ATOM   5338  H1  WAT  1755     -10.205  21.491  -9.152  1.00  0.00
ATOM   5339  H2  WAT  1755     -10.669  20.519  -8.087  1.00  0.00
TER
ATOM   5340  O   WAT  1756     -14.082  13.608  -7.728  1.00  0.00
ATOM   5341  H1  WAT  1756     -13.664  13.421  -8.569  1.00  0.00
ATOM   5342  H2  WAT  1756     -14.389  12.756  -7.418  1.00  0.00
TER
ATOM   5343  O   WAT  1757     -10.583  18.520  -4.031  1.00  0.00
ATOM   5344  H1  WAT  1757     -10.959  17.753  -4.463  1.00  0.00
ATOM   5345  H2  WAT  1757     -11.313  18.902  -3.543  1.00  0.00
TER
ATOM   5346  O   WAT  1758     -11.193  17.667   5.603  1.00  0.00
ATOM   5347  H1  WAT  1758     -11.425  17.438   4.703  1.00  0.00
ATOM   5348  H2  WAT  1758     -10.933  18.587   5.558  1.00  0.00
TER
ATOM   5349  O   WAT  1759     -12.754  12.893   8.381  1.00  0.00
ATOM   5350  H1  WAT  1759     -11.877  12.901   8.765  1.00  0.00
ATOM   5351  H2  WAT  1759     -12.742  12.156   7.770  1.00  0.00
TER
ATOM   5352  O   WAT  1760     -11.308  16.746  -0.730  1.00  0.00
ATOM   5353  H1  WAT  1760     -10.784  16.252  -1.361  1.00  0.00
ATOM   5354  H2  WAT  1760     -10.722  16.881   0.015  1.00  0.00
TER
ATOM   5355  O   WAT  1761     -11.129  16.830   2.792  1.00  0.00
ATOM   5356  H1  WAT  1761     -12.079  16.796   2.906  1.00  0.00
ATOM   5357  H2  WAT  1761     -10.948  17.740   2.557  1.00  0.00
TER
ATOM   5358  O   WAT  1762     -11.818  16.003  -4.791  1.00  0.00
ATOM   5359  H1  WAT  1762     -11.322  15.770  -4.006  1.00  0.00
ATOM   5360  H2  WAT  1762     -12.016  15.164  -5.207  1.00  0.00
TER
ATOM   5361  O   WAT  1763     -10.389  14.639  -2.257  1.00  0.00
ATOM   5362  H1  WAT  1763     -10.499  14.485  -1.319  1.00  0.00
ATOM   5363  H2  WAT  1763      -9.629  14.111  -2.499  1.00  0.00
TER
ATOM   5364  O   WAT  1764     -12.043  10.579   4.201  1.00  0.00
ATOM   5365  H1  WAT  1764     -11.406  11.192   4.567  1.00  0.00
ATOM   5366  H2  WAT  1764     -11.895  10.615   3.256  1.00  0.00
TER
ATOM   5367  O   WAT  1765      -9.500  12.470  -9.016  1.00  0.00
ATOM   5368  H1  WAT  1765      -8.575  12.338  -9.225  1.00  0.00
ATOM   5369  H2  WAT  1765      -9.523  12.549  -8.063  1.00  0.00
TER
ATOM   5370  O   WAT  1766      -9.426  13.241  -6.391  1.00  0.00
ATOM   5371  H1  WAT  1766     -10.221  13.176  -5.861  1.00  0.00
ATOM   5372  H2  WAT  1766      -9.222  14.176  -6.402  1.00  0.00
TER
ATOM   5373  O   WAT  1767     -18.672  11.731   7.109  1.00  0.00
ATOM   5374  H1  WAT  1767     -18.733  12.323   7.858  1.00  0.00
ATOM   5375  H2  WAT  1767     -17.732  11.624   6.964  1.00  0.00
TER
ATOM   5376  O   WAT  1768     -16.035  11.388   6.748  1.00  0.00
ATOM   5377  H1  WAT  1768     -15.421  11.706   6.086  1.00  0.00
ATOM   5378  H2  WAT  1768     -15.490  10.903   7.368  1.00  0.00
TER
ATOM   5379  O   WAT  1769     -15.294   9.951   3.075  1.00  0.00
ATOM   5380  H1  WAT  1769     -16.168  10.285   2.872  1.00  0.00
ATOM   5381  H2  WAT  1769     -15.403   9.479   3.900  1.00  0.00
TER
ATOM   5382  O   WAT  1770     -14.387  12.159   4.459  1.00  0.00
ATOM   5383  H1  WAT  1770     -14.716  11.344   4.079  1.00  0.00
ATOM   5384  H2  WAT  1770     -13.439  12.116   4.336  1.00  0.00
TER
ATOM   5385  O   WAT  1771     -17.547  10.868   2.014  1.00  0.00
ATOM   5386  H1  WAT  1771     -18.329  11.343   2.294  1.00  0.00
ATOM   5387  H2  WAT  1771     -17.840   9.964   1.906  1.00  0.00
TER
ATOM   5388  O   WAT  1772     -12.994  11.571   0.059  1.00  0.00
ATOM   5389  H1  WAT  1772     -12.554  11.515  -0.789  1.00  0.00
ATOM   5390  H2  WAT  1772     -13.264  12.487   0.130  1.00  0.00
TER
ATOM   5391  O   WAT  1773     -11.131  11.202  -1.930  1.00  0.00
ATOM   5392  H1  WAT  1773     -11.192  10.258  -2.077  1.00  0.00
ATOM   5393  H2  WAT  1773     -10.351  11.310  -1.385  1.00  0.00
TER
ATOM   5394  O   WAT  1774     -15.159   9.951  -1.236  1.00  0.00
ATOM   5395  H1  WAT  1774     -14.556  10.523  -0.761  1.00  0.00
ATOM   5396  H2  WAT  1774     -15.899  10.515  -1.458  1.00  0.00
TER
ATOM   5397  O   WAT  1775     -12.015  10.354  -5.962  1.00  0.00
ATOM   5398  H1  WAT  1775     -11.820  11.252  -5.695  1.00  0.00
ATOM   5399  H2  WAT  1775     -12.802  10.122  -5.468  1.00  0.00
TER
ATOM   5400  O   WAT  1776     -14.909  10.131   9.144  1.00  0.00
ATOM   5401  H1  WAT  1776     -15.023  10.450  10.039  1.00  0.00
ATOM   5402  H2  WAT  1776     -14.092  10.532   8.847  1.00  0.00
TER
ATOM   5403  O   WAT  1777     -17.872  19.928 -18.612  1.00  0.00
ATOM   5404  H1  WAT  1777     -18.647  19.448 -18.322  1.00  0.00
ATOM   5405  H2  WAT  1777     -17.220  19.249 -18.786  1.00  0.00
TER
ATOM   5406  O   WAT  1778     -18.431  22.604 -18.605  1.00  0.00
ATOM   5407  H1  WAT  1778     -18.500  21.663 -18.766  1.00  0.00
ATOM   5408  H2  WAT  1778     -17.669  22.694 -18.033  1.00  0.00
TER
ATOM   5409  O   WAT  1779     -17.400  15.411 -18.378  1.00  0.00
ATOM   5410  H1  WAT  1779     -17.024  14.538 -18.491  1.00  0.00
ATOM   5411  H2  WAT  1779     -17.498  15.747 -19.269  1.00  0.00
TER
ATOM   5412  O   WAT  1780      -9.328  14.923 -14.881  1.00  0.00
ATOM   5413  H1  WAT  1780     -10.033  15.311 -15.399  1.00  0.00
ATOM   5414  H2  WAT  1780      -9.062  15.618 -14.279  1.00  0.00
TER
ATOM   5415  O   WAT  1781     -13.382  14.846 -18.672  1.00  0.00
ATOM   5416  H1  WAT  1781     -14.086  15.134 -18.092  1.00  0.00
ATOM   5417  H2  WAT  1781     -13.020  15.656 -19.032  1.00  0.00
TER
ATOM   5418  O   WAT  1782     -10.313  14.291 -18.281  1.00  0.00
ATOM   5419  H1  WAT  1782     -11.260  14.325 -18.150  1.00  0.00
ATOM   5420  H2  WAT  1782      -9.988  15.105 -17.897  1.00  0.00
TER
ATOM   5421  O   WAT  1783     -14.831  21.211 -16.367  1.00  0.00
ATOM   5422  H1  WAT  1783     -14.414  20.997 -17.202  1.00  0.00
ATOM   5423  H2  WAT  1783     -14.107  21.468 -15.796  1.00  0.00
TER
ATOM   5424  O   WAT  1784     -10.885  19.610 -16.275  1.00  0.00
ATOM   5425  H1  WAT  1784     -11.713  19.679 -16.750  1.00  0.00
ATOM   5426  H2  WAT  1784     -10.290  20.195 -16.744  1.00  0.00
TER
ATOM   5427  O   WAT  1785     -13.920  16.396 -15.330  1.00  0.00
ATOM   5428  H1  WAT  1785     -14.333  17.222 -15.076  1.00  0.00
ATOM   5429  H2  WAT  1785     -14.653  15.811 -15.522  1.00  0.00
TER
ATOM   5430  O   WAT  1786     -10.247  23.395 -12.413  1.00  0.00
ATOM   5431  H1  WAT  1786     -10.121  23.156 -13.331  1.00  0.00
ATOM   5432  H2  WAT  1786     -10.205  22.563 -11.940  1.00  0.00
TER
ATOM   5433  O   WAT  1787     -10.395  15.448 -11.448  1.00  0.00
ATOM   5434  H1  WAT  1787     -11.010  15.956 -11.976  1.00  0.00
ATOM   5435  H2  WAT  1787     -10.715  14.548 -11.505  1.00  0.00
TER
ATOM   5436  O   WAT  1788     -18.333  14.287 -13.981  1.00  0.00
ATOM   5437  H1  WAT  1788     -18.795  14.496 -13.169  1.00  0.00
ATOM   5438  H2  WAT  1788     -18.736  13.473 -14.284  1.00  0.00
TER
ATOM   5439  O   WAT  1789     -13.333  15.508 -12.852  1.00  0.00
ATOM   5440  H1  WAT  1789     -14.184  15.209 -12.531  1.00  0.00
ATOM   5441  H2  WAT  1789     -13.493  15.752 -13.763  1.00  0.00
TER
ATOM   5442  O   WAT  1790     -16.238  17.008 -10.752  1.00  0.00
ATOM   5443  H1  WAT  1790     -15.913  16.175 -11.092  1.00  0.00
ATOM   5444  H2  WAT  1790     -15.450  17.531 -10.604  1.00  0.00
TER
ATOM   5445  O   WAT  1791     -16.407  17.777 -17.132  1.00  0.00
ATOM   5446  H1  WAT  1791     -17.139  18.286 -16.783  1.00  0.00
ATOM   5447  H2  WAT  1791     -16.805  16.960 -17.433  1.00  0.00
TER
ATOM   5448  O   WAT  1792     -15.945  13.230 -17.720  1.00  0.00
ATOM   5449  H1  WAT  1792     -15.927  13.681 -16.876  1.00  0.00
ATOM   5450  H2  WAT  1792     -16.193  12.331 -17.507  1.00  0.00
TER
ATOM   5451  O   WAT  1793     -12.517  10.644 -11.881  1.00  0.00
ATOM   5452  H1  WAT  1793     -12.193   9.913 -11.356  1.00  0.00
ATOM   5453  H2  WAT  1793     -12.482  10.325 -12.783  1.00  0.00
TER
ATOM   5454  O   WAT  1794     -12.592  20.756 -18.273  1.00  0.00
ATOM   5455  H1  WAT  1794     -11.872  21.252 -18.663  1.00  0.00
ATOM   5456  H2  WAT  1794     -12.793  20.078 -18.917  1.00  0.00
TER
ATOM   5457  O   WAT  1795     -17.210  20.827 -12.386  1.00  0.00
ATOM   5458  H1  WAT  1795     -17.276  19.907 -12.640  1.00  0.00
ATOM   5459  H2  WAT  1795     -17.839  20.925 -11.671  1.00  0.00
TER
ATOM   5460  O   WAT  1796     -17.278  23.649 -12.635  1.00  0.00
ATOM   5461  H1  WAT  1796     -17.264  22.717 -12.854  1.00  0.00
ATOM   5462  H2  WAT  1796     -17.986  23.735 -11.996  1.00  0.00
TER
ATOM   5463  O   WAT  1797     -11.067  20.290 -13.289  1.00  0.00
ATOM   5464  H1  WAT  1797     -11.792  20.883 -13.486  1.00  0.00
ATOM   5465  H2  WAT  1797     -10.539  20.282 -14.087  1.00  0.00
TER
ATOM   5466  O   WAT  1798     -16.572  23.294 -16.824  1.00  0.00
ATOM   5467  H1  WAT  1798     -15.929  22.593 -16.710  1.00  0.00
ATOM   5468  H2  WAT  1798     -16.047  24.074 -17.004  1.00  0.00
TER
ATOM   5469  O   WAT  1799     -15.754  14.375 -15.088  1.00  0.00
ATOM   5470  H1  WAT  1799     -15.385  13.555 -14.760  1.00  0.00
ATOM   5471  H2  WAT  1799     -16.614  14.436 -14.672  1.00  0.00
TER
ATOM   5472  O   WAT  1800     -18.793  17.029 -14.864  1.00  0.00
ATOM   5473  H1  WAT  1800     -18.295  17.504 -14.199  1.00  0.00
ATOM   5474  H2  WAT  1800     -18.651  16.106 -14.657  1.00  0.00
TER
ATOM   5475  O   WAT  1801     -11.587  13.246 -14.021  1.00  0.00
ATOM   5476  H1  WAT  1801     -12.089  13.987 -13.682  1.00  0.00
ATOM   5477  H2  WAT  1801     -10.771  13.635 -14.337  1.00  0.00
TER
ATOM   5478  O   WAT  1802     -15.978  23.046 -10.092  1.00  0.00
ATOM   5479  H1  WAT  1802     -16.584  23.069 -10.832  1.00  0.00
ATOM   5480  H2  WAT  1802     -16.282  22.314  -9.555  1.00  0.00
TER
ATOM   5481  O   WAT  1803     -12.898  22.563 -11.004  1.00  0.00
ATOM   5482  H1  WAT  1803     -12.157  22.901 -11.508  1.00  0.00
ATOM   5483  H2  WAT  1803     -13.661  22.732 -11.557  1.00  0.00
TER
ATOM   5484  O   WAT  1804     -14.224  20.615 -12.469  1.00  0.00
ATOM   5485  H1  WAT  1804     -13.810  20.769 -11.620  1.00  0.00
ATOM   5486  H2  WAT  1804     -15.159  20.740 -12.306  1.00  0.00
TER
ATOM   5487  O   WAT  1805     -13.752  17.954 -10.465  1.00  0.00
ATOM   5488  H1  WAT  1805     -13.170  17.199 -10.553  1.00  0.00
ATOM   5489  H2  WAT  1805     -13.575  18.485 -11.242  1.00  0.00
TER
ATOM   5490  O   WAT  1806     -17.126  18.298 -13.116  1.00  0.00
ATOM   5491  H1  WAT  1806     -17.006  17.702 -12.376  1.00  0.00
ATOM   5492  H2  WAT  1806     -16.267  18.335 -13.535  1.00  0.00
TER
ATOM   5493  O   WAT  1807     -14.787  18.852 -14.539  1.00  0.00
ATOM   5494  H1  WAT  1807     -15.314  19.376 -15.143  1.00  0.00
ATOM   5495  H2  WAT  1807     -14.444  19.485 -13.908  1.00  0.00
TER
ATOM   5496  O   WAT  1808     -15.540  14.457 -11.625  1.00  0.00
ATOM   5497  H1  WAT  1808     -16.228  13.795 -11.690  1.00  0.00
ATOM   5498  H2  WAT  1808     -14.819  14.011 -11.180  1.00  0.00
TER
ATOM   5499  O   WAT  1809     -12.542  22.528 -14.698  1.00  0.00
ATOM   5500  H1  WAT  1809     -13.356  22.958 -14.435  1.00  0.00
ATOM   5501  H2  WAT  1809     -12.135  23.140 -15.311  1.00  0.00
TER
ATOM   5502  O   WAT  1810     -11.193  17.667 -13.171  1.00  0.00
ATOM   5503  H1  WAT  1810     -11.425  17.438 -14.071  1.00  0.00
ATOM   5504  H2  WAT  1810     -10.933  18.587 -13.217  1.00  0.00
TER
ATOM   5505  O   WAT  1811     -12.754  12.893 -10.393  1.00  0.00
ATOM   5506  H1  WAT  1811     -11.877  12.901 -10.010  1.00  0.00
ATOM   5507  H2  WAT  1811     -12.742  12.156 -11.004  1.00  0.00
TER
ATOM   5508  O   WAT  1812     -11.308  16.746 -19.504  1.00  0.00
ATOM   5509  H1  WAT  1812     -10.784  16.252 -20.135  1.00  0.00
ATOM   5510  H2  WAT  1812     -10.722  16.881 -18.760  1.00  0.00
TER
ATOM   5511  O   WAT  1813     -11.129  16.830 -15.982  1.00  0.00
ATOM   5512  H1  WAT  1813     -12.079  16.796 -15.868  1.00  0.00
ATOM   5513  H2  WAT  1813     -10.948  17.740 -16.217  1.00  0.00
TER
ATOM   5514  O   WAT  1814     -12.043  10.579 -14.573  1.00  0.00
ATOM   5515  H1  WAT  1814     -11.406  11.192 -14.207  1.00  0.00
ATOM   5516  H2  WAT  1814     -11.895  10.615 -15.518  1.00  0.00
TER
ATOM   5517  O   WAT  1815     -18.672  11.731 -11.666  1.00  0.00
ATOM   5518  H1  WAT  1815     -18.733  12.323 -10.916  1.00  0.00
ATOM   5519  H2  WAT  1815     -17.732  11.624 -11.810  1.00  0.00
TER
ATOM   5520  O   WAT  1816     -16.035  11.388 -12.026  1.00  0.00
ATOM   5521  H1  WAT  1816     -15.421  11.706 -12.688  1.00  0.00
ATOM   5522  H2  WAT  1816     -15.490  10.903 -11.407  1.00  0.00
TER
ATOM   5523  O   WAT  1817     -15.294   9.951 -15.699  1.00  0.00
ATOM   5524  H1  WAT  1817     -16.168  10.285 -15.902  1.00  0.00
ATOM   5525  H2  WAT  1817     -15.403   9.479 -14.874  1.00  0.00
TER
ATOM   5526  O   WAT  1818     -14.387  12.159 -14.315  1.00  0.00
ATOM   5527  H1  WAT  1818     -14.716  11.344 -14.695  1.00  0.00
ATOM   5528  H2  WAT  1818     -13.439  12.116 -14.439  1.00  0.00
TER
ATOM   5529  O   WAT  1819     -17.547  10.868 -16.760  1.00  0.00
ATOM   5530  H1  WAT  1819     -18.329  11.343 -16.480  1.00  0.00
ATOM   5531  H2  WAT  1819     -17.840   9.964 -16.869  1.00  0.00
TER
ATOM   5532  O   WAT  1820     -12.994  11.571 -18.715  1.00  0.00
ATOM   5533  H1  WAT  1820     -12.554  11.515 -19.563  1.00  0.00
ATOM   5534  H2  WAT  1820     -13.264  12.487 -18.644  1.00  0.00
TER
ATOM   5535  O   WAT  1821     -15.159   9.951 -20.010  1.00  0.00
ATOM   5536  H1  WAT  1821     -14.556  10.523 -19.535  1.00  0.00
ATOM   5537  H2  WAT  1821     -15.899  10.515 -20.233  1.00  0.00
TER
ATOM   5538  O   WAT  1822     -14.909  10.131  -9.631  1.00  0.00
ATOM   5539  H1  WAT  1822     -15.023  10.450  -8.736  1.00  0.00
ATOM   5540  H2  WAT  1822     -14.092  10.532  -9.927  1.00  0.00
TER
ATOM   5541  O   WAT  1823     -16.003  -0.624  17.056  1.00  0.00
ATOM   5542  H1  WAT  1823     -16.084  -1.539  16.785  1.00  0.00
ATOM   5543  H2  WAT  1823     -16.417  -0.127  16.350  1.00  0.00
TER
ATOM   5544  O   WAT  1824     -17.872   1.154  18.937  1.00  0.00
ATOM   5545  H1  WAT  1824     -18.647   0.674  19.227  1.00  0.00
ATOM   5546  H2  WAT  1824     -17.220   0.474  18.762  1.00  0.00
TER
ATOM   5547  O   WAT  1825     -13.851   5.560  17.717  1.00  0.00
ATOM   5548  H1  WAT  1825     -14.313   4.788  18.045  1.00  0.00
ATOM   5549  H2  WAT  1825     -13.038   5.586  18.222  1.00  0.00
TER
ATOM   5550  O   WAT  1826     -17.624   7.846  17.337  1.00  0.00
ATOM   5551  H1  WAT  1826     -18.243   8.301  16.767  1.00  0.00
ATOM   5552  H2  WAT  1826     -16.769   8.001  16.936  1.00  0.00
TER
ATOM   5553  O   WAT  1827     -18.431   3.829  18.944  1.00  0.00
ATOM   5554  H1  WAT  1827     -18.500   2.888  18.783  1.00  0.00
ATOM   5555  H2  WAT  1827     -17.669   3.920  19.516  1.00  0.00
TER
ATOM   5556  O   WAT  1828     -17.400  -3.364  19.171  1.00  0.00
ATOM   5557  H1  WAT  1828     -17.024  -4.236  19.058  1.00  0.00
ATOM   5558  H2  WAT  1828     -17.498  -3.028  18.280  1.00  0.00
TER
ATOM   5559  O   WAT  1829     -13.618  -5.869  16.104  1.00  0.00
ATOM   5560  H1  WAT  1829     -12.797  -6.359  16.146  1.00  0.00
ATOM   5561  H2  WAT  1829     -13.584  -5.279  16.857  1.00  0.00
TER
ATOM   5562  O   WAT  1830     -16.758   2.729  14.730  1.00  0.00
ATOM   5563  H1  WAT  1830     -17.376   3.194  14.167  1.00  0.00
ATOM   5564  H2  WAT  1830     -16.246   3.422  15.147  1.00  0.00
TER
ATOM   5565  O   WAT  1831     -13.382  -3.928  18.876  1.00  0.00
ATOM   5566  H1  WAT  1831     -14.086  -3.640  19.457  1.00  0.00
ATOM   5567  H2  WAT  1831     -13.020  -3.118  18.516  1.00  0.00
TER
ATOM   5568  O   WAT  1832     -10.313  -4.483  19.267  1.00  0.00
ATOM   5569  H1  WAT  1832     -11.260  -4.449  19.399  1.00  0.00
ATOM   5570  H2  WAT  1832      -9.988  -3.669  19.652  1.00  0.00
TER
ATOM   5571  O   WAT  1833     -14.229   7.533  19.854  1.00  0.00
ATOM   5572  H1  WAT  1833     -14.217   7.130  18.986  1.00  0.00
ATOM   5573  H2  WAT  1833     -14.782   8.308  19.750  1.00  0.00
TER
ATOM   5574  O   WAT  1834     -12.935   4.255  14.943  1.00  0.00
ATOM   5575  H1  WAT  1834     -13.045   3.313  15.068  1.00  0.00
ATOM   5576  H2  WAT  1834     -12.938   4.617  15.829  1.00  0.00
TER
ATOM   5577  O   WAT  1835     -17.393  -0.118  14.299  1.00  0.00
ATOM   5578  H1  WAT  1835     -18.320  -0.185  14.528  1.00  0.00
ATOM   5579  H2  WAT  1835     -17.240   0.820  14.184  1.00  0.00
TER
ATOM   5580  O   WAT  1836     -17.406  -3.847  11.296  1.00  0.00
ATOM   5581  H1  WAT  1836     -18.346  -3.685  11.381  1.00  0.00
ATOM   5582  H2  WAT  1836     -17.088  -3.128  10.749  1.00  0.00
TER
ATOM   5583  O   WAT  1837     -13.363   1.444  14.802  1.00  0.00
ATOM   5584  H1  WAT  1837     -13.982   1.106  14.155  1.00  0.00
ATOM   5585  H2  WAT  1837     -13.381   0.800  15.510  1.00  0.00
TER
ATOM   5586  O   WAT  1838     -15.187   0.682  11.810  1.00  0.00
ATOM   5587  H1  WAT  1838     -14.747  -0.155  11.663  1.00  0.00
ATOM   5588  H2  WAT  1838     -14.474   1.315  11.896  1.00  0.00
TER
ATOM   5589  O   WAT  1839     -17.077   5.622  15.778  1.00  0.00
ATOM   5590  H1  WAT  1839     -16.637   6.364  15.363  1.00  0.00
ATOM   5591  H2  WAT  1839     -17.138   5.865  16.702  1.00  0.00
TER
ATOM   5592  O   WAT  1840     -11.605  -8.063  10.124  1.00  0.00
ATOM   5593  H1  WAT  1840     -11.918  -7.971  11.024  1.00  0.00
ATOM   5594  H2  WAT  1840     -10.844  -7.485  10.073  1.00  0.00
TER
ATOM   5595  O   WAT  1841     -14.410   8.609  13.134  1.00  0.00
ATOM   5596  H1  WAT  1841     -14.570   8.319  14.032  1.00  0.00
ATOM   5597  H2  WAT  1841     -14.575   7.833  12.599  1.00  0.00
TER
ATOM   5598  O   WAT  1842     -14.707   6.118  11.694  1.00  0.00
ATOM   5599  H1  WAT  1842     -15.401   6.115  11.034  1.00  0.00
ATOM   5600  H2  WAT  1842     -13.965   5.694  11.263  1.00  0.00
TER
ATOM   5601  O   WAT  1843     -15.142   7.744  15.769  1.00  0.00
ATOM   5602  H1  WAT  1843     -14.687   6.963  16.083  1.00  0.00
ATOM   5603  H2  WAT  1843     -14.803   8.455  16.313  1.00  0.00
TER
ATOM   5604  O   WAT  1844     -15.599  -2.224  14.291  1.00  0.00
ATOM   5605  H1  WAT  1844     -16.198  -1.501  14.107  1.00  0.00
ATOM   5606  H2  WAT  1844     -15.051  -2.287  13.509  1.00  0.00
TER
ATOM   5607  O   WAT  1845     -16.993  -3.588  16.321  1.00  0.00
ATOM   5608  H1  WAT  1845     -16.600  -3.271  15.508  1.00  0.00
ATOM   5609  H2  WAT  1845     -16.631  -4.467  16.436  1.00  0.00
TER
ATOM   5610  O   WAT  1846     -12.592   1.982  19.276  1.00  0.00
ATOM   5611  H1  WAT  1846     -11.872   2.477  18.886  1.00  0.00
ATOM   5612  H2  WAT  1846     -12.793   1.304  18.631  1.00  0.00
TER
ATOM   5613  O   WAT  1847     -17.131  -6.624  13.419  1.00  0.00
ATOM   5614  H1  WAT  1847     -17.944  -7.123  13.343  1.00  0.00
ATOM   5615  H2  WAT  1847     -17.324  -5.785  13.003  1.00  0.00
TER
ATOM   5616  O   WAT  1848     -14.416  -2.252  11.715  1.00  0.00
ATOM   5617  H1  WAT  1848     -13.528  -1.941  11.540  1.00  0.00
ATOM   5618  H2  WAT  1848     -14.445  -3.125  11.323  1.00  0.00
TER
ATOM   5619  O   WAT  1849     -12.144  -0.941  11.183  1.00  0.00
ATOM   5620  H1  WAT  1849     -12.228  -0.510  10.333  1.00  0.00
ATOM   5621  H2  WAT  1849     -11.425  -0.481  11.616  1.00  0.00
TER
ATOM   5622  O   WAT  1850     -11.116   5.913  13.911  1.00  0.00
ATOM   5623  H1  WAT  1850     -11.758   5.259  14.186  1.00  0.00
ATOM   5624  H2  WAT  1850     -11.503   6.318  13.135  1.00  0.00
TER
ATOM   5625  O   WAT  1851     -15.537   3.242  17.758  1.00  0.00
ATOM   5626  H1  WAT  1851     -15.185   2.644  17.099  1.00  0.00
ATOM   5627  H2  WAT  1851     -16.421   2.916  17.929  1.00  0.00
TER
ATOM   5628  O   WAT  1852     -12.726   4.805  10.449  1.00  0.00
ATOM   5629  H1  WAT  1852     -12.952   4.088  11.041  1.00  0.00
ATOM   5630  H2  WAT  1852     -13.116   4.556   9.611  1.00  0.00
TER
ATOM   5631  O   WAT  1853     -13.144   2.722  12.110  1.00  0.00
ATOM   5632  H1  WAT  1853     -13.432   3.183  12.898  1.00  0.00
ATOM   5633  H2  WAT  1853     -12.349   2.262  12.379  1.00  0.00
TER
ATOM   5634  O   WAT  1854     -12.387  -5.443  13.270  1.00  0.00
ATOM   5635  H1  WAT  1854     -13.016  -5.339  12.556  1.00  0.00
ATOM   5636  H2  WAT  1854     -12.882  -5.224  14.059  1.00  0.00
TER
ATOM   5637  O   WAT  1855     -17.942   6.277  10.703  1.00  0.00
ATOM   5638  H1  WAT  1855     -17.840   6.074   9.773  1.00  0.00
ATOM   5639  H2  WAT  1855     -18.841   6.023  10.908  1.00  0.00
TER
ATOM   5640  O   WAT  1856     -16.387  -6.440  16.125  1.00  0.00
ATOM   5641  H1  WAT  1856     -16.511  -6.421  15.176  1.00  0.00
ATOM   5642  H2  WAT  1856     -15.439  -6.392  16.245  1.00  0.00
TER
ATOM   5643  O   WAT  1857     -13.294  -0.285  16.974  1.00  0.00
ATOM   5644  H1  WAT  1857     -14.235  -0.270  17.149  1.00  0.00
ATOM   5645  H2  WAT  1857     -12.980  -1.071  17.420  1.00  0.00
TER
ATOM   5646  O   WAT  1858     -11.292   6.886  18.649  1.00  0.00
ATOM   5647  H1  WAT  1858     -11.167   7.709  19.122  1.00  0.00
ATOM   5648  H2  WAT  1858     -10.425   6.675  18.302  1.00  0.00
TER
ATOM   5649  O   WAT  1859     -11.657   7.379  11.567  1.00  0.00
ATOM   5650  H1  WAT  1859     -11.943   6.966  10.753  1.00  0.00
ATOM   5651  H2  WAT  1859     -11.855   8.308  11.447  1.00  0.00
TER
ATOM   5652  O   WAT  1860     -16.952   2.434  10.612  1.00  0.00
ATOM   5653  H1  WAT  1860     -17.501   2.881  11.256  1.00  0.00
ATOM   5654  H2  WAT  1860     -16.330   1.929  11.136  1.00  0.00
TER
ATOM   5655  O   WAT  1861     -18.772   0.417   9.756  1.00  0.00
ATOM   5656  H1  WAT  1861     -18.251  -0.298   9.390  1.00  0.00
ATOM   5657  H2  WAT  1861     -18.125   1.056  10.056  1.00  0.00
TER
ATOM   5658  O   WAT  1862     -14.910  -7.722  11.983  1.00  0.00
ATOM   5659  H1  WAT  1862     -14.629  -8.566  12.339  1.00  0.00
ATOM   5660  H2  WAT  1862     -15.683  -7.490  12.497  1.00  0.00
TER
ATOM   5661  O   WAT  1863     -18.207   8.498  12.046  1.00  0.00
ATOM   5662  H1  WAT  1863     -17.312   8.837  12.068  1.00  0.00
ATOM   5663  H2  WAT  1863     -18.175   7.776  11.419  1.00  0.00
TER
ATOM   5664  O   WAT  1864      -9.987   4.771  10.090  1.00  0.00
ATOM   5665  H1  WAT  1864     -10.818   4.838  10.561  1.00  0.00
ATOM   5666  H2  WAT  1864      -9.810   5.661   9.787  1.00  0.00
TER
ATOM   5667  O   WAT  1865     -10.532   1.515  12.593  1.00  0.00
ATOM   5668  H1  WAT  1865      -9.770   2.085  12.699  1.00  0.00
ATOM   5669  H2  WAT  1865     -10.516   0.948  13.364  1.00  0.00
TER
ATOM   5670  O   WAT  1866      -9.526   2.370  17.438  1.00  0.00
ATOM   5671  H1  WAT  1866      -9.155   1.587  17.031  1.00  0.00
ATOM   5672  H2  WAT  1866      -8.885   3.059  17.259  1.00  0.00
TER
ATOM   5673  O   WAT  1867     -10.480   1.809   9.751  1.00  0.00
ATOM   5674  H1  WAT  1867     -10.205   2.717   9.623  1.00  0.00
ATOM   5675  H2  WAT  1867     -10.669   1.745  10.687  1.00  0.00
TER
ATOM   5676  O   WAT  1868     -14.082  -5.167  11.046  1.00  0.00
ATOM   5677  H1  WAT  1868     -13.664  -5.354  10.206  1.00  0.00
ATOM   5678  H2  WAT  1868     -14.389  -6.019  11.356  1.00  0.00
TER
ATOM   5679  O   WAT  1869     -10.583  -0.254  14.744  1.00  0.00
ATOM   5680  H1  WAT  1869     -10.959  -1.021  14.312  1.00  0.00
ATOM   5681  H2  WAT  1869     -11.313   0.128  15.231  1.00  0.00
TER
ATOM   5682  O   WAT  1870     -11.308  -2.029  18.044  1.00  0.00
ATOM   5683  H1  WAT  1870     -10.784  -2.522  17.413  1.00  0.00
ATOM   5684  H2  WAT  1870     -10.722  -1.894  18.789  1.00  0.00
TER
ATOM   5685  O   WAT  1871     -11.818  -2.771  13.984  1.00  0.00
ATOM   5686  H1  WAT  1871     -11.322  -3.004  14.768  1.00  0.00
ATOM   5687  H2  WAT  1871     -12.016  -3.610  13.567  1.00  0.00
TER
ATOM   5688  O   WAT  1872     -10.389  -4.135  16.517  1.00  0.00
ATOM   5689  H1  WAT  1872     -10.499  -4.290  17.456  1.00  0.00
ATOM   5690  H2  WAT  1872      -9.629  -4.663  16.275  1.00  0.00
TER
ATOM   5691  O   WAT  1873      -9.500  -6.304   9.758  1.00  0.00
ATOM   5692  H1  WAT  1873      -8.575  -6.436   9.550  1.00  0.00
ATOM   5693  H2  WAT  1873      -9.523  -6.225  10.712  1.00  0.00
TER
ATOM   5694  O   WAT  1874      -9.426  -5.533  12.384  1.00  0.00
ATOM   5695  H1  WAT  1874     -10.221  -5.599  12.913  1.00  0.00
ATOM   5696  H2  WAT  1874      -9.222  -4.598  12.372  1.00  0.00
TER
ATOM   5697  O   WAT  1875     -12.485   8.506  16.377  1.00  0.00
ATOM   5698  H1  WAT  1875     -11.889   8.184  15.701  1.00  0.00
ATOM   5699  H2  WAT  1875     -12.227   8.033  17.169  1.00  0.00
TER
ATOM   5700  O   WAT  1876     -12.994  -7.204  18.834  1.00  0.00
ATOM   5701  H1  WAT  1876     -12.554  -7.259  17.986  1.00  0.00
ATOM   5702  H2  WAT  1876     -13.264  -6.288  18.905  1.00  0.00
TER
ATOM   5703  O   WAT  1877     -11.131  -7.572  16.844  1.00  0.00
ATOM   5704  H1  WAT  1877     -11.192  -8.516  16.698  1.00  0.00
ATOM   5705  H2  WAT  1877     -10.351  -7.464  17.390  1.00  0.00
TER
ATOM   5706  O   WAT  1878     -15.159  -8.823  17.539  1.00  0.00
ATOM   5707  H1  WAT  1878     -14.556  -8.251  18.013  1.00  0.00
ATOM   5708  H2  WAT  1878     -15.899  -8.259  17.316  1.00  0.00
TER
ATOM   5709  O   WAT  1879     -12.015  -8.421  12.813  1.00  0.00
ATOM   5710  H1  WAT  1879     -11.820  -7.522  13.079  1.00  0.00
ATOM   5711  H2  WAT  1879     -12.802  -8.652  13.306  1.00  0.00
TER
ATOM   5712  O   WAT  1880     -10.463   8.819  14.573  1.00  0.00
ATOM   5713  H1  WAT  1880     -10.287   8.133  13.929  1.00  0.00
ATOM   5714  H2  WAT  1880     -11.160   9.344  14.181  1.00  0.00
TER
ATOM   5715  O   WAT  1881     -16.003  -0.624  -1.718  1.00  0.00
ATOM   5716  H1  WAT  1881     -16.084  -1.539  -1.989  1.00  0.00
ATOM   5717  H2  WAT  1881     -16.417  -0.127  -2.425  1.00  0.00
TER
ATOM   5718  O   WAT  1882     -17.872   1.154   0.162  1.00  0.00
ATOM   5719  H1  WAT  1882     -18.647   0.674   0.452  1.00  0.00
ATOM   5720  H2  WAT  1882     -17.220   0.474  -0.012  1.00  0.00
TER
ATOM   5721  O   WAT  1883     -13.851   5.560  -1.058  1.00  0.00
ATOM   5722  H1  WAT  1883     -14.313   4.788  -0.729  1.00  0.00
ATOM   5723  H2  WAT  1883     -13.038   5.586  -0.552  1.00  0.00
TER
ATOM   5724  O   WAT  1884     -17.624   7.846  -1.437  1.00  0.00
ATOM   5725  H1  WAT  1884     -18.243   8.301  -2.008  1.00  0.00
ATOM   5726  H2  WAT  1884     -16.769   8.001  -1.838  1.00  0.00
TER
ATOM   5727  O   WAT  1885     -18.431   3.829   0.169  1.00  0.00
ATOM   5728  H1  WAT  1885     -18.500   2.888   0.008  1.00  0.00
ATOM   5729  H2  WAT  1885     -17.669   3.920   0.742  1.00  0.00
TER
ATOM   5730  O   WAT  1886     -17.400  -3.364   0.396  1.00  0.00
ATOM   5731  H1  WAT  1886     -17.024  -4.236   0.284  1.00  0.00
ATOM   5732  H2  WAT  1886     -17.498  -3.028  -0.495  1.00  0.00
TER
ATOM   5733  O   WAT  1887     -13.618  -5.869  -2.671  1.00  0.00
ATOM   5734  H1  WAT  1887     -12.797  -6.359  -2.628  1.00  0.00
ATOM   5735  H2  WAT  1887     -13.584  -5.279  -1.918  1.00  0.00
TER
ATOM   5736  O   WAT  1888      -9.328  -3.852   3.894  1.00  0.00
ATOM   5737  H1  WAT  1888     -10.033  -3.464   3.375  1.00  0.00
ATOM   5738  H2  WAT  1888      -9.062  -3.157   4.496  1.00  0.00
TER
ATOM   5739  O   WAT  1889     -16.758   2.729  -4.044  1.00  0.00
ATOM   5740  H1  WAT  1889     -17.376   3.194  -4.608  1.00  0.00
ATOM   5741  H2  WAT  1889     -16.246   3.422  -3.627  1.00  0.00
TER
ATOM   5742  O   WAT  1890     -13.382  -3.928   0.102  1.00  0.00
ATOM   5743  H1  WAT  1890     -14.086  -3.640   0.682  1.00  0.00
ATOM   5744  H2  WAT  1890     -13.020  -3.118  -0.258  1.00  0.00
TER
ATOM   5745  O   WAT  1891     -11.765   5.689   2.365  1.00  0.00
ATOM   5746  H1  WAT  1891     -12.449   6.359   2.356  1.00  0.00
ATOM   5747  H2  WAT  1891     -11.226   5.887   1.599  1.00  0.00
TER
ATOM   5748  O   WAT  1892     -10.313  -4.483   0.493  1.00  0.00
ATOM   5749  H1  WAT  1892     -11.260  -4.449   0.624  1.00  0.00
ATOM   5750  H2  WAT  1892      -9.988  -3.669   0.878  1.00  0.00
TER
ATOM   5751  O   WAT  1893     -14.229   7.533   1.079  1.00  0.00
ATOM   5752  H1  WAT  1893     -14.217   7.130   0.211  1.00  0.00
ATOM   5753  H2  WAT  1893     -14.782   8.308   0.975  1.00  0.00
TER
ATOM   5754  O   WAT  1894     -12.935   4.255  -3.832  1.00  0.00
ATOM   5755  H1  WAT  1894     -13.045   3.313  -3.707  1.00  0.00
ATOM   5756  H2  WAT  1894     -12.938   4.617  -2.946  1.00  0.00
TER
ATOM   5757  O   WAT  1895     -14.831   2.436   2.407  1.00  0.00
ATOM   5758  H1  WAT  1895     -14.414   2.222   1.573  1.00  0.00
ATOM   5759  H2  WAT  1895     -14.107   2.694   2.978  1.00  0.00
TER
ATOM   5760  O   WAT  1896     -17.393  -0.118  -4.476  1.00  0.00
ATOM   5761  H1  WAT  1896     -18.320  -0.185  -4.247  1.00  0.00
ATOM   5762  H2  WAT  1896     -17.240   0.820  -4.590  1.00  0.00
TER
ATOM   5763  O   WAT  1897     -17.406  -3.847  -7.479  1.00  0.00
ATOM   5764  H1  WAT  1897     -18.346  -3.685  -7.394  1.00  0.00
ATOM   5765  H2  WAT  1897     -17.088  -3.128  -8.025  1.00  0.00
TER
ATOM   5766  O   WAT  1898     -10.885   0.835   2.499  1.00  0.00
ATOM   5767  H1  WAT  1898     -11.713   0.904   2.024  1.00  0.00
ATOM   5768  H2  WAT  1898     -10.290   1.421   2.031  1.00  0.00
TER
ATOM   5769  O   WAT  1899     -13.363   1.444  -3.972  1.00  0.00
ATOM   5770  H1  WAT  1899     -13.982   1.106  -4.619  1.00  0.00
ATOM   5771  H2  WAT  1899     -13.381   0.800  -3.264  1.00  0.00
TER
ATOM   5772  O   WAT  1900     -13.920  -2.378   3.445  1.00  0.00
ATOM   5773  H1  WAT  1900     -14.333  -1.553   3.699  1.00  0.00
ATOM   5774  H2  WAT  1900     -14.653  -2.963   3.252  1.00  0.00
TER
ATOM   5775  O   WAT  1901     -13.230   7.668   4.133  1.00  0.00
ATOM   5776  H1  WAT  1901     -13.707   8.475   3.940  1.00  0.00
ATOM   5777  H2  WAT  1901     -13.914   7.016   4.285  1.00  0.00
TER
ATOM   5778  O   WAT  1902     -15.187   0.682  -6.965  1.00  0.00
ATOM   5779  H1  WAT  1902     -14.747  -0.155  -7.111  1.00  0.00
ATOM   5780  H2  WAT  1902     -14.474   1.315  -6.878  1.00  0.00
TER
ATOM   5781  O   WAT  1903     -17.077   5.622  -2.997  1.00  0.00
ATOM   5782  H1  WAT  1903     -16.637   6.364  -3.411  1.00  0.00
ATOM   5783  H2  WAT  1903     -17.138   5.865  -2.073  1.00  0.00
TER
ATOM   5784  O   WAT  1904     -11.605  -8.063  -8.651  1.00  0.00
ATOM   5785  H1  WAT  1904     -11.918  -7.971  -7.751  1.00  0.00
ATOM   5786  H2  WAT  1904     -10.844  -7.485  -8.701  1.00  0.00
TER
ATOM   5787  O   WAT  1905      -9.650   7.429   9.202  1.00  0.00
ATOM   5788  H1  WAT  1905      -9.175   7.908   9.881  1.00  0.00
ATOM   5789  H2  WAT  1905      -9.030   7.361   8.476  1.00  0.00
TER
ATOM   5790  O   WAT  1906     -10.247   4.621   6.362  1.00  0.00
ATOM   5791  H1  WAT  1906     -10.121   4.382   5.444  1.00  0.00
ATOM   5792  H2  WAT  1906     -10.205   3.789   6.834  1.00  0.00
TER
ATOM   5793  O   WAT  1907     -16.386   8.323   4.931  1.00  0.00
ATOM   5794  H1  WAT  1907     -15.871   8.234   5.734  1.00  0.00
ATOM   5795  H2  WAT  1907     -17.229   8.669   5.224  1.00  0.00
TER
ATOM   5796  O   WAT  1908     -14.410   8.609  -5.640  1.00  0.00
ATOM   5797  H1  WAT  1908     -14.570   8.319  -4.742  1.00  0.00
ATOM   5798  H2  WAT  1908     -14.575   7.833  -6.176  1.00  0.00
TER
ATOM   5799  O   WAT  1909     -14.707   6.118  -7.081  1.00  0.00
ATOM   5800  H1  WAT  1909     -15.401   6.115  -7.740  1.00  0.00
ATOM   5801  H2  WAT  1909     -13.965   5.694  -7.511  1.00  0.00
TER
ATOM   5802  O   WAT  1910     -15.142   7.744  -3.006  1.00  0.00
ATOM   5803  H1  WAT  1910     -14.687   6.963  -2.692  1.00  0.00
ATOM   5804  H2  WAT  1910     -14.803   8.455  -2.462  1.00  0.00
TER
ATOM   5805  O   WAT  1911     -10.395  -3.326   7.327  1.00  0.00
ATOM   5806  H1  WAT  1911     -11.010  -2.818   6.798  1.00  0.00
ATOM   5807  H2  WAT  1911     -10.715  -4.226   7.269  1.00  0.00
TER
ATOM   5808  O   WAT  1912     -18.333  -4.487   4.793  1.00  0.00
ATOM   5809  H1  WAT  1912     -18.795  -4.279   5.605  1.00  0.00
ATOM   5810  H2  WAT  1912     -18.736  -5.301   4.490  1.00  0.00
TER
ATOM   5811  O   WAT  1913     -13.333  -3.266   5.923  1.00  0.00
ATOM   5812  H1  WAT  1913     -14.184  -3.566   6.244  1.00  0.00
ATOM   5813  H2  WAT  1913     -13.493  -3.022   5.011  1.00  0.00
TER
ATOM   5814  O   WAT  1914     -16.238  -1.766   8.023  1.00  0.00
ATOM   5815  H1  WAT  1914     -15.913  -2.600   7.683  1.00  0.00
ATOM   5816  H2  WAT  1914     -15.450  -1.243   8.170  1.00  0.00
TER
ATOM   5817  O   WAT  1915     -15.599  -2.224  -4.483  1.00  0.00
ATOM   5818  H1  WAT  1915     -16.198  -1.501  -4.667  1.00  0.00
ATOM   5819  H2  WAT  1915     -15.051  -2.287  -5.266  1.00  0.00
TER
ATOM   5820  O   WAT  1916     -16.993  -3.588  -2.453  1.00  0.00
ATOM   5821  H1  WAT  1916     -16.600  -3.271  -3.266  1.00  0.00
ATOM   5822  H2  WAT  1916     -16.631  -4.467  -2.339  1.00  0.00
TER
ATOM   5823  O   WAT  1917     -16.407  -0.997   1.642  1.00  0.00
ATOM   5824  H1  WAT  1917     -17.139  -0.489   1.991  1.00  0.00
ATOM   5825  H2  WAT  1917     -16.805  -1.814   1.341  1.00  0.00
TER
ATOM   5826  O   WAT  1918     -15.945  -5.544   1.054  1.00  0.00
ATOM   5827  H1  WAT  1918     -15.927  -5.093   1.899  1.00  0.00
ATOM   5828  H2  WAT  1918     -16.193  -6.443   1.268  1.00  0.00
TER
ATOM   5829  O   WAT  1919     -12.517  -8.131   6.893  1.00  0.00
ATOM   5830  H1  WAT  1919     -12.193  -8.862   7.419  1.00  0.00
ATOM   5831  H2  WAT  1919     -12.482  -8.449   5.991  1.00  0.00
TER
ATOM   5832  O   WAT  1920     -12.592   1.982   0.502  1.00  0.00
ATOM   5833  H1  WAT  1920     -11.872   2.477   0.111  1.00  0.00
ATOM   5834  H2  WAT  1920     -12.793   1.304  -0.143  1.00  0.00
TER
ATOM   5835  O   WAT  1921     -17.131  -6.624  -5.355  1.00  0.00
ATOM   5836  H1  WAT  1921     -17.944  -7.123  -5.431  1.00  0.00
ATOM   5837  H2  WAT  1921     -17.324  -5.785  -5.772  1.00  0.00
TER
ATOM   5838  O   WAT  1922     -17.210   2.053   6.388  1.00  0.00
ATOM   5839  H1  WAT  1922     -17.276   1.132   6.134  1.00  0.00
ATOM   5840  H2  WAT  1922     -17.839   2.150   7.103  1.00  0.00
TER
ATOM   5841  O   WAT  1923     -14.416  -2.252  -7.059  1.00  0.00
ATOM   5842  H1  WAT  1923     -13.528  -1.941  -7.234  1.00  0.00
ATOM   5843  H2  WAT  1923     -14.445  -3.125  -7.451  1.00  0.00
TER
ATOM   5844  O   WAT  1924     -17.278   4.875   6.139  1.00  0.00
ATOM   5845  H1  WAT  1924     -17.264   3.943   5.921  1.00  0.00
ATOM   5846  H2  WAT  1924     -17.986   4.961   6.778  1.00  0.00
TER
ATOM   5847  O   WAT  1925     -12.144  -0.941  -7.591  1.00  0.00
ATOM   5848  H1  WAT  1925     -12.228  -0.510  -8.442  1.00  0.00
ATOM   5849  H2  WAT  1925     -11.425  -0.481  -7.159  1.00  0.00
TER
ATOM   5850  O   WAT  1926     -11.067   1.516   5.486  1.00  0.00
ATOM   5851  H1  WAT  1926     -11.792   2.108   5.289  1.00  0.00
ATOM   5852  H2  WAT  1926     -10.539   1.508   4.687  1.00  0.00
TER
ATOM   5853  O   WAT  1927     -11.116   5.913  -4.863  1.00  0.00
ATOM   5854  H1  WAT  1927     -11.758   5.259  -4.589  1.00  0.00
ATOM   5855  H2  WAT  1927     -11.503   6.318  -5.639  1.00  0.00
TER
[truncated: 60,890 more chars]
