# Supplementary material for: Accuracy and Precision of Alchemical Relative Free Energy Predictions with and without Replica‐Exchange
Source: Adv Theory Simul. 2019 Nov 27;3(1):1900195. doi: 10.1002/adts.201900195 (PMC8427472; doi:10.1002/adts.201900195)
Supplement: Supplementary file 1 — Supporting Information [file ADTS-3-1900195-s001.gz › BRD4/ligand/l11-l12/build/complex.pdb]

ATOM      1  C8  L11     1      -1.213  -0.311  -2.760  1.00  0.00
ATOM      2  C7  L11     1      -0.662   0.793  -2.079  1.00  0.00
ATOM      3  H30 L11     1      -1.262   1.272  -1.319  1.00  0.00
ATOM      4  H31 L11     1      -2.211  -0.648  -2.520  1.00  0.00
ATOM      5  C9  L11     1      -0.465  -0.976  -3.749  1.00  0.00
ATOM      6  H32 L11     1      -0.888  -1.824  -4.272  1.00  0.00
ATOM      7  C10 L11     1       0.836  -0.536  -4.055  1.00  0.00
ATOM      8  H33 L11     1       1.415  -1.044  -4.814  1.00  0.00
ATOM      9  C11 L11     1       1.387   0.567  -3.374  1.00  0.00
ATOM     10  H34 L11     1       2.389   0.888  -3.623  1.00  0.00
ATOM     11  C6  L11     1       0.646   1.242  -2.381  1.00  0.00
ATOM     12  N5  L11     1       1.249   2.332  -1.735  1.00  0.00
ATOM     13  H29 L11     1       2.188   2.610  -2.001  1.00  0.00
ATOM     14  C4  L11     1       0.559   3.139  -0.731  1.00  0.00
ATOM     15  H23 L11     1      -0.463   3.304  -1.075  1.00  0.00
ATOM     16  C3  L11     1       1.217   4.518  -0.598  1.00  0.00
ATOM     17  H27 L11     1       1.308   4.995  -1.575  1.00  0.00
ATOM     18  H28 L11     1       2.236   4.378  -0.233  1.00  0.00
ATOM     19  C2  L11     1       0.449   5.464   0.367  1.00  0.00
ATOM     20  C1  L11     1       1.394   6.493   1.033  1.00  0.00
ATOM     21 C211 L11     1       0.684   7.447   2.004  1.00  0.00
ATOM     22 H212 L11     1       1.400   8.116   2.481  1.00  0.00
ATOM     23 H213 L11     1      -0.053   8.069   1.494  1.00  0.00
ATOM     24 H214 L11     1       0.170   6.897   2.793  1.00  0.00
ATOM     25  H24 L11     1       1.908   7.072   0.264  1.00  0.00
ATOM     26  H26 L11     1       2.178   5.972   1.584  1.00  0.00
ATOM     27  H22 L11     1      -0.252   6.010  -0.269  1.00  0.00
ATOM     28  N18 L11     1      -0.346   4.739   1.395  1.00  0.00
ATOM     29  C19 L11     1      -1.507   5.304   1.841  1.00  0.00
ATOM     30  C20 L11     1      -2.541   4.463   2.595  1.00  0.00
ATOM     31  H40 L11     1      -3.531   4.908   2.496  1.00  0.00
ATOM     32  H39 L11     1      -2.306   4.422   3.658  1.00  0.00
ATOM     33  H41 L11     1      -2.604   3.449   2.201  1.00  0.00
ATOM     34  O21 L11     1      -1.799   6.486   1.630  1.00  0.00
ATOM     35  C17 L11     1       0.041   3.394   1.715  1.00  0.00
ATOM     36  C16 L11     1       0.054   2.914   3.045  1.00  0.00
ATOM     37  C15 L11     1       0.445   1.591   3.322  1.00  0.00
ATOM     38  H37 L11     1       0.443   1.250   4.348  1.00  0.00
ATOM     39  H38 L11     1      -0.223   3.556   3.869  1.00  0.00
ATOM     40  C12 L11     1       0.482   2.547   0.673  1.00  0.00
ATOM     41  C13 L11     1       0.878   1.222   0.967  1.00  0.00
ATOM     42  H35 L11     1       1.209   0.572   0.171  1.00  0.00
ATOM     43  C14 L11     1       0.854   0.722   2.288  1.00  0.00
ATOM     44 C116 L11     1       1.262  -0.668   2.581  1.00  0.00
ATOM     45 C117 L11     1       0.581  -1.434   3.555  1.00  0.00
ATOM     46 C118 L11     1       0.964  -2.759   3.837  1.00  0.00
ATOM     47 H123 L11     1       0.424  -3.317   4.590  1.00  0.00
ATOM     48 H122 L11     1      -0.254  -1.006   4.093  1.00  0.00
ATOM     49 C121 L11     1       2.342  -1.269   1.897  1.00  0.00
ATOM     50 H126 L11     1       2.892  -0.708   1.154  1.00  0.00
ATOM     51 C120 L11     1       2.732  -2.594   2.174  1.00  0.00
ATOM     52 H125 L11     1       3.565  -3.025   1.636  1.00  0.00
ATOM     53 C119 L11     1       2.041  -3.350   3.144  1.00  0.00
ATOM     54 C191 L11     1       2.455  -4.784   3.446  1.00  0.00
ATOM     55 H197 L11     1       3.525  -4.833   3.655  1.00  0.00
ATOM     56 H198 L11     1       1.953  -5.088   4.366  1.00  0.00
ATOM     57 N210 L11     1       2.106  -5.721   2.349  1.00  0.00
ATOM     58 H209 L11     1       2.299  -5.220   1.496  1.00  0.00
ATOM     59 C196 L11     1       0.653  -6.039   2.333  1.00  0.00
ATOM     60 H207 L11     1       0.380  -6.543   3.261  1.00  0.00
ATOM     61 H208 L11     1       0.072  -5.116   2.298  1.00  0.00
ATOM     62 C195 L11     1       0.274  -6.919   1.126  1.00  0.00
ATOM     63 H205 L11     1       0.417  -6.359   0.200  1.00  0.00
ATOM     64 H206 L11     1      -0.786  -7.169   1.169  1.00  0.00
ATOM     65 C194 L11     1       1.114  -8.202   1.092  1.00  0.00
ATOM     66 H203 L11     1       0.881  -8.784   0.199  1.00  0.00
ATOM     67 H204 L11     1       0.863  -8.833   1.947  1.00  0.00
ATOM     68 C193 L11     1       2.607  -7.851   1.124  1.00  0.00
ATOM     69 H201 L11     1       2.888  -7.347   0.197  1.00  0.00
ATOM     70 H202 L11     1       3.203  -8.763   1.167  1.00  0.00
ATOM     71 C192 L11     1       2.945  -6.952   2.328  1.00  0.00
ATOM     72 H199 L11     1       2.803  -7.505   3.258  1.00  0.00
ATOM     73 H200 L11     1       4.002  -6.690   2.281  1.00  0.00
ATOM     74  T10 L11     1       1.392   6.495   1.035  1.00  0.00
ATOM     75  T11 L11     1       0.681   7.442   2.017  1.00  0.00
ATOM     76  T12 L11     1       1.654   8.405   2.708  1.00  0.00
ATOM     77  T15 L11     1       1.124   9.064   3.397  1.00  0.00
ATOM     78  T16 L11     1       2.407   7.863   3.281  1.00  0.00
ATOM     79  T17 L11     1       2.172   9.032   1.981  1.00  0.00
ATOM     80  T13 L11     1      -0.080   8.024   1.495  1.00  0.00
ATOM     81  T14 L11     1       0.156   6.858   2.774  1.00  0.00
ATOM     82  T18 L11     1       1.899   7.077   0.264  1.00  0.00
ATOM     83  T19 L11     1       2.180   5.970   1.576  1.00  0.00
TER
ATOM     84  O   WAT     2      12.103  15.142  13.599  1.00  0.00
ATOM     85  H1  WAT     2      11.215  15.484  13.497  1.00  0.00
ATOM     86  H2  WAT     2      12.387  14.942  12.707  1.00  0.00
TER
ATOM     87  O   WAT     3      10.066  17.743  19.483  1.00  0.00
ATOM     88  H1  WAT     3      10.638  16.975  19.483  1.00  0.00
ATOM     89  H2  WAT     3      10.066  18.041  18.573  1.00  0.00
TER
ATOM     90  O   WAT     4      14.279  13.725  14.632  1.00  0.00
ATOM     91  H1  WAT     4      14.386  14.626  14.939  1.00  0.00
ATOM     92  H2  WAT     4      13.368  13.677  14.342  1.00  0.00
TER
ATOM     93  O   WAT     5      16.120  16.694  18.965  1.00  0.00
ATOM     94  H1  WAT     5      16.628  17.192  19.605  1.00  0.00
ATOM     95  H2  WAT     5      16.651  15.917  18.789  1.00  0.00
TER
ATOM     96  O   WAT     6      10.159  22.131  12.104  1.00  0.00
ATOM     97  H1  WAT     6       9.782  22.620  11.373  1.00  0.00
ATOM     98  H2  WAT     6      10.416  22.804  12.735  1.00  0.00
TER
ATOM     99  O   WAT     7      17.768  10.533  17.563  1.00  0.00
ATOM    100  H1  WAT     7      18.075   9.978  16.846  1.00  0.00
ATOM    101  H2  WAT     7      16.838  10.667  17.380  1.00  0.00
TER
ATOM    102  O   WAT     8      15.762  19.124  17.081  1.00  0.00
ATOM    103  H1  WAT     8      15.357  18.412  16.585  1.00  0.00
ATOM    104  H2  WAT     8      15.848  18.780  17.970  1.00  0.00
TER
ATOM    105  O   WAT     9      16.230  22.811  19.245  1.00  0.00
ATOM    106  H1  WAT     9      15.933  22.206  18.565  1.00  0.00
ATOM    107  H2  WAT     9      17.180  22.849  19.134  1.00  0.00
TER
ATOM    108  O   WAT    10      12.462  18.019  14.581  1.00  0.00
ATOM    109  H1  WAT    10      12.342  18.745  13.970  1.00  0.00
ATOM    110  H2  WAT    10      12.152  17.249  14.104  1.00  0.00
TER
ATOM    111  O   WAT    11      11.345  22.890  16.799  1.00  0.00
ATOM    112  H1  WAT    11      10.938  23.032  15.944  1.00  0.00
ATOM    113  H2  WAT    11      12.237  22.606  16.596  1.00  0.00
TER
ATOM    114  O   WAT    12      14.928  11.362  17.964  1.00  0.00
ATOM    115  H1  WAT    12      14.485  12.143  17.632  1.00  0.00
ATOM    116  H2  WAT    12      15.487  11.685  18.671  1.00  0.00
TER
ATOM    117  O   WAT    13      18.044  10.983  12.844  1.00  0.00
ATOM    118  H1  WAT    13      17.420  10.979  13.570  1.00  0.00
ATOM    119  H2  WAT    13      17.957  10.116  12.448  1.00  0.00
TER
ATOM    120  O   WAT    14      16.966  11.907  19.823  1.00  0.00
ATOM    121  H1  WAT    14      17.263  12.813  19.742  1.00  0.00
ATOM    122  H2  WAT    14      17.515  11.419  19.209  1.00  0.00
TER
ATOM    123  O   WAT    15      14.720  16.486  15.692  1.00  0.00
ATOM    124  H1  WAT    15      14.494  16.269  16.597  1.00  0.00
ATOM    125  H2  WAT    15      13.939  16.918  15.347  1.00  0.00
TER
ATOM    126  O   WAT    16       9.592  11.718  18.544  1.00  0.00
ATOM    127  H1  WAT    16       9.304  12.289  19.257  1.00  0.00
ATOM    128  H2  WAT    16      10.337  11.239  18.907  1.00  0.00
TER
ATOM    129  O   WAT    17       9.780  15.660   9.755  1.00  0.00
ATOM    130  H1  WAT    17       9.697  16.603   9.896  1.00  0.00
ATOM    131  H2  WAT    17       9.428  15.518   8.876  1.00  0.00
TER
ATOM    132  O   WAT    18      17.579  14.394  18.822  1.00  0.00
ATOM    133  H1  WAT    18      17.583  13.953  17.972  1.00  0.00
ATOM    134  H2  WAT    18      18.474  14.716  18.929  1.00  0.00
TER
ATOM    135  O   WAT    19      13.430  14.277  17.781  1.00  0.00
ATOM    136  H1  WAT    19      13.090  14.754  18.538  1.00  0.00
ATOM    137  H2  WAT    19      12.667  13.823  17.421  1.00  0.00
TER
ATOM    138  O   WAT    20      17.641  15.395  11.812  1.00  0.00
ATOM    139  H1  WAT    20      17.763  15.354  12.761  1.00  0.00
ATOM    140  H2  WAT    20      17.256  16.258  11.657  1.00  0.00
TER
ATOM    141  O   WAT    21      16.653  17.706  11.211  1.00  0.00
ATOM    142  H1  WAT    21      16.085  17.257  10.584  1.00  0.00
ATOM    143  H2  WAT    21      17.362  18.065  10.677  1.00  0.00
TER
ATOM    144  O   WAT    22      10.744  13.199  16.698  1.00  0.00
ATOM    145  H1  WAT    22      10.459  12.834  17.535  1.00  0.00
ATOM    146  H2  WAT    22      10.682  12.467  16.084  1.00  0.00
TER
ATOM    147  O   WAT    23      14.198  21.701  13.483  1.00  0.00
ATOM    148  H1  WAT    23      13.424  21.161  13.323  1.00  0.00
ATOM    149  H2  WAT    23      14.928  21.182  13.145  1.00  0.00
TER
ATOM    150  O   WAT    24      14.242  21.369  17.121  1.00  0.00
ATOM    151  H1  WAT    24      14.760  20.566  17.067  1.00  0.00
ATOM    152  H2  WAT    24      13.790  21.307  17.963  1.00  0.00
TER
ATOM    153  O   WAT    25      18.098  22.717  15.166  1.00  0.00
ATOM    154  H1  WAT    25      18.785  23.264  15.546  1.00  0.00
ATOM    155  H2  WAT    25      17.311  23.262  15.200  1.00  0.00
TER
ATOM    156  O   WAT    26      10.237  18.335  10.657  1.00  0.00
ATOM    157  H1  WAT    26      11.107  18.617  10.941  1.00  0.00
ATOM    158  H2  WAT    26       9.746  19.148  10.542  1.00  0.00
TER
ATOM    159  O   WAT    27      17.401  19.722  14.778  1.00  0.00
ATOM    160  H1  WAT    27      17.857  20.533  15.004  1.00  0.00
ATOM    161  H2  WAT    27      17.050  19.404  15.610  1.00  0.00
TER
ATOM    162  O   WAT    28      13.302  10.066  15.250  1.00  0.00
ATOM    163  H1  WAT    28      13.173  10.058  16.199  1.00  0.00
ATOM    164  H2  WAT    28      12.478  10.404  14.899  1.00  0.00
TER
ATOM    165  O   WAT    29      12.222  20.152  12.785  1.00  0.00
ATOM    166  H1  WAT    29      11.615  20.892  12.795  1.00  0.00
ATOM    167  H2  WAT    29      12.697  20.242  11.959  1.00  0.00
TER
ATOM    168  O   WAT    30      17.130  15.551  14.686  1.00  0.00
ATOM    169  H1  WAT    30      16.421  16.020  15.127  1.00  0.00
ATOM    170  H2  WAT    30      17.414  14.894  15.320  1.00  0.00
TER
ATOM    171  O   WAT    31      15.333  13.860  12.061  1.00  0.00
ATOM    172  H1  WAT    31      16.182  14.297  11.995  1.00  0.00
ATOM    173  H2  WAT    31      14.966  14.172  12.888  1.00  0.00
TER
ATOM    174  O   WAT    32      14.232  20.113  10.534  1.00  0.00
ATOM    175  H1  WAT    32      14.999  20.001  11.097  1.00  0.00
ATOM    176  H2  WAT    32      14.310  19.417   9.882  1.00  0.00
TER
ATOM    177  O   WAT    33      12.927  17.546  11.218  1.00  0.00
ATOM    178  H1  WAT    33      13.007  16.598  11.329  1.00  0.00
ATOM    179  H2  WAT    33      13.819  17.876  11.324  1.00  0.00
TER
ATOM    180  O   WAT    34      17.357  22.089  10.008  1.00  0.00
ATOM    181  H1  WAT    34      17.252  21.474  10.734  1.00  0.00
ATOM    182  H2  WAT    34      17.189  21.565   9.224  1.00  0.00
TER
ATOM    183  O   WAT    35      16.264  20.110  12.509  1.00  0.00
ATOM    184  H1  WAT    35      16.686  19.944  13.352  1.00  0.00
ATOM    185  H2  WAT    35      16.389  19.300  12.014  1.00  0.00
TER
ATOM    186  O   WAT    36      15.160  16.183   9.454  1.00  0.00
ATOM    187  H1  WAT    36      14.959  15.320   9.816  1.00  0.00
ATOM    188  H2  WAT    36      14.989  16.096   8.517  1.00  0.00
TER
ATOM    189  O   WAT    37      13.958  13.283   9.442  1.00  0.00
ATOM    190  H1  WAT    37      14.261  13.290   8.534  1.00  0.00
ATOM    191  H2  WAT    37      14.698  12.933   9.939  1.00  0.00
TER
ATOM    192  O   WAT    38      17.177  12.227  10.428  1.00  0.00
ATOM    193  H1  WAT    38      16.829  11.549   9.848  1.00  0.00
ATOM    194  H2  WAT    38      17.378  11.765  11.242  1.00  0.00
TER
ATOM    195  O   WAT    39      12.981  22.587  10.275  1.00  0.00
ATOM    196  H1  WAT    39      13.419  23.130  10.931  1.00  0.00
ATOM    197  H2  WAT    39      13.466  21.762  10.285  1.00  0.00
TER
ATOM    198  O   WAT    40      14.792  23.707  15.387  1.00  0.00
ATOM    199  H1  WAT    40      14.492  23.584  16.288  1.00  0.00
ATOM    200  H2  WAT    40      14.686  22.848  14.979  1.00  0.00
TER
ATOM    201  O   WAT    41      10.518  18.755  16.824  1.00  0.00
ATOM    202  H1  WAT    41       9.862  18.486  16.180  1.00  0.00
ATOM    203  H2  WAT    41      11.355  18.646  16.374  1.00  0.00
TER
ATOM    204  O   WAT    42       9.731  15.965  12.767  1.00  0.00
ATOM    205  H1  WAT    42       8.828  16.228  12.592  1.00  0.00
ATOM    206  H2  WAT    42      10.215  16.236  11.987  1.00  0.00
TER
ATOM    207  O   WAT    43      12.274  15.022  10.676  1.00  0.00
ATOM    208  H1  WAT    43      12.983  14.600  10.191  1.00  0.00
ATOM    209  H2  WAT    43      11.558  15.089  10.045  1.00  0.00
TER
ATOM    210  O   WAT    44      11.921  11.076   9.716  1.00  0.00
ATOM    211  H1  WAT    44      12.644  11.617  10.035  1.00  0.00
ATOM    212  H2  WAT    44      12.194  10.802   8.841  1.00  0.00
TER
ATOM    213  O   WAT    45      11.346  11.115  13.310  1.00  0.00
ATOM    214  H1  WAT    45      12.104  11.228  12.736  1.00  0.00
ATOM    215  H2  WAT    45      10.884  11.952  13.264  1.00  0.00
TER
ATOM    216  O   WAT    46      17.888  13.229  16.300  1.00  0.00
ATOM    217  H1  WAT    46      17.075  12.855  15.960  1.00  0.00
ATOM    218  H2  WAT    46      18.392  12.473  16.602  1.00  0.00
TER
ATOM    219  O   WAT    47      13.719  11.641  11.850  1.00  0.00
ATOM    220  H1  WAT    47      14.248  10.854  11.721  1.00  0.00
ATOM    221  H2  WAT    47      14.352  12.321  12.084  1.00  0.00
TER
ATOM    222  O   WAT    48      15.912  11.379  14.905  1.00  0.00
ATOM    223  H1  WAT    48      15.283  10.678  15.072  1.00  0.00
ATOM    224  H2  WAT    48      15.373  12.139  14.688  1.00  0.00
TER
ATOM    225  O   WAT    49      14.090  24.041  12.131  1.00  0.00
ATOM    226  H1  WAT    49      13.461  24.510  12.680  1.00  0.00
ATOM    227  H2  WAT    49      14.205  23.196  12.566  1.00  0.00
TER
ATOM    228  O   WAT    50      13.694  20.182   1.040  1.00  0.00
ATOM    229  H1  WAT    50      12.862  19.927   1.440  1.00  0.00
ATOM    230  H2  WAT    50      14.302  20.253   1.776  1.00  0.00
TER
ATOM    231  O   WAT    51      12.103  15.142  -5.176  1.00  0.00
ATOM    232  H1  WAT    51      11.215  15.484  -5.278  1.00  0.00
ATOM    233  H2  WAT    51      12.387  14.942  -6.068  1.00  0.00
TER
ATOM    234  O   WAT    52      10.066  17.743   0.708  1.00  0.00
ATOM    235  H1  WAT    52      10.638  16.975   0.709  1.00  0.00
ATOM    236  H2  WAT    52      10.066  18.041  -0.201  1.00  0.00
TER
ATOM    237  O   WAT    53      11.309  13.151   2.495  1.00  0.00
ATOM    238  H1  WAT    53      11.129  12.254   2.775  1.00  0.00
ATOM    239  H2  WAT    53      10.907  13.698   3.170  1.00  0.00
TER
ATOM    240  O   WAT    54      14.279  13.725  -4.142  1.00  0.00
ATOM    241  H1  WAT    54      14.386  14.626  -3.835  1.00  0.00
ATOM    242  H2  WAT    54      13.368  13.677  -4.432  1.00  0.00
TER
ATOM    243  O   WAT    55      11.927  15.647   1.103  1.00  0.00
ATOM    244  H1  WAT    55      12.608  15.911   1.722  1.00  0.00
ATOM    245  H2  WAT    55      11.612  14.807   1.437  1.00  0.00
TER
ATOM    246  O   WAT    56      16.120  16.694   0.191  1.00  0.00
ATOM    247  H1  WAT    56      16.628  17.192   0.831  1.00  0.00
ATOM    248  H2  WAT    56      16.651  15.917   0.015  1.00  0.00
TER
ATOM    249  O   WAT    57      14.403  11.334   4.457  1.00  0.00
ATOM    250  H1  WAT    57      14.405  11.851   3.652  1.00  0.00
ATOM    251  H2  WAT    57      13.574  10.857   4.434  1.00  0.00
TER
ATOM    252  O   WAT    58      15.654  20.973   2.634  1.00  0.00
ATOM    253  H1  WAT    58      15.321  21.600   3.276  1.00  0.00
ATOM    254  H2  WAT    58      15.830  21.499   1.854  1.00  0.00
TER
ATOM    255  O   WAT    59      14.085  13.045   2.464  1.00  0.00
ATOM    256  H1  WAT    59      14.427  13.889   2.169  1.00  0.00
ATOM    257  H2  WAT    59      13.147  13.193   2.581  1.00  0.00
TER
ATOM    258  O   WAT    60      14.866  22.941   4.449  1.00  0.00
ATOM    259  H1  WAT    60      15.483  23.616   4.168  1.00  0.00
ATOM    260  H2  WAT    60      14.005  23.350   4.358  1.00  0.00
TER
ATOM    261  O   WAT    61      10.159  22.131  -6.670  1.00  0.00
ATOM    262  H1  WAT    61       9.782  22.620  -7.402  1.00  0.00
ATOM    263  H2  WAT    61      10.416  22.804  -6.039  1.00  0.00
TER
ATOM    264  O   WAT    62      17.768  10.533  -1.212  1.00  0.00
ATOM    265  H1  WAT    62      18.075   9.978  -1.928  1.00  0.00
ATOM    266  H2  WAT    62      16.838  10.667  -1.394  1.00  0.00
TER
ATOM    267  O   WAT    63      15.762  19.124  -1.694  1.00  0.00
ATOM    268  H1  WAT    63      15.357  18.412  -2.189  1.00  0.00
ATOM    269  H2  WAT    63      15.848  18.780  -0.805  1.00  0.00
TER
ATOM    270  O   WAT    64      16.230  22.811   0.470  1.00  0.00
ATOM    271  H1  WAT    64      15.933  22.206  -0.209  1.00  0.00
ATOM    272  H2  WAT    64      17.180  22.849   0.359  1.00  0.00
TER
ATOM    273  O   WAT    65      14.474  15.899   2.086  1.00  0.00
ATOM    274  H1  WAT    65      15.026  16.008   1.312  1.00  0.00
ATOM    275  H2  WAT    65      14.989  16.272   2.802  1.00  0.00
TER
ATOM    276  O   WAT    66      15.322  22.549   7.121  1.00  0.00
ATOM    277  H1  WAT    66      14.424  22.773   7.368  1.00  0.00
ATOM    278  H2  WAT    66      15.347  22.673   6.172  1.00  0.00
TER
ATOM    279  O   WAT    67      14.149  19.420   5.697  1.00  0.00
ATOM    280  H1  WAT    67      14.009  20.293   6.066  1.00  0.00
ATOM    281  H2  WAT    67      13.267  19.078   5.552  1.00  0.00
TER
ATOM    282  O   WAT    68      12.462  18.019  -4.193  1.00  0.00
ATOM    283  H1  WAT    68      12.342  18.745  -4.805  1.00  0.00
ATOM    284  H2  WAT    68      12.152  17.249  -4.670  1.00  0.00
TER
ATOM    285  O   WAT    69      10.101  21.190   1.614  1.00  0.00
ATOM    286  H1  WAT    69      10.179  21.325   0.670  1.00  0.00
ATOM    287  H2  WAT    69      10.715  20.482   1.807  1.00  0.00
TER
ATOM    288  O   WAT    70      11.345  22.890  -1.975  1.00  0.00
ATOM    289  H1  WAT    70      10.938  23.032  -2.830  1.00  0.00
ATOM    290  H2  WAT    70      12.237  22.606  -2.178  1.00  0.00
TER
ATOM    291  O   WAT    71      10.156  22.232   4.153  1.00  0.00
ATOM    292  H1  WAT    71      10.320  21.762   3.335  1.00  0.00
ATOM    293  H2  WAT    71      10.622  21.724   4.818  1.00  0.00
TER
ATOM    294  O   WAT    72      14.928  11.362  -0.811  1.00  0.00
ATOM    295  H1  WAT    72      14.485  12.143  -1.142  1.00  0.00
ATOM    296  H2  WAT    72      15.487  11.685  -0.103  1.00  0.00
TER
ATOM    297  O   WAT    73      18.044  10.983  -5.930  1.00  0.00
ATOM    298  H1  WAT    73      17.420  10.979  -5.205  1.00  0.00
ATOM    299  H2  WAT    73      17.957  10.116  -6.326  1.00  0.00
TER
ATOM    300  O   WAT    74      16.966  11.907   1.048  1.00  0.00
ATOM    301  H1  WAT    74      17.263  12.813   0.968  1.00  0.00
ATOM    302  H2  WAT    74      17.515  11.419   0.434  1.00  0.00
TER
ATOM    303  O   WAT    75      14.720  16.486  -3.082  1.00  0.00
ATOM    304  H1  WAT    75      14.494  16.269  -2.178  1.00  0.00
ATOM    305  H2  WAT    75      13.939  16.918  -3.428  1.00  0.00
TER
ATOM    306  O   WAT    76      17.160  17.384   7.584  1.00  0.00
ATOM    307  H1  WAT    76      17.064  16.444   7.434  1.00  0.00
ATOM    308  H2  WAT    76      18.003  17.606   7.188  1.00  0.00
TER
ATOM    309  O   WAT    77      12.291  13.796   5.737  1.00  0.00
ATOM    310  H1  WAT    77      11.897  14.643   5.944  1.00  0.00
ATOM    311  H2  WAT    77      11.603  13.158   5.928  1.00  0.00
TER
ATOM    312  O   WAT    78       9.592  11.718  -0.230  1.00  0.00
ATOM    313  H1  WAT    78       9.304  12.289   0.483  1.00  0.00
ATOM    314  H2  WAT    78      10.337  11.239   0.133  1.00  0.00
TER
ATOM    315  O   WAT    79       9.780  15.660  -9.020  1.00  0.00
ATOM    316  H1  WAT    79       9.697  16.603  -8.878  1.00  0.00
ATOM    317  H2  WAT    79       9.428  15.518  -9.898  1.00  0.00
TER
ATOM    318  O   WAT    80      17.579  14.394   0.047  1.00  0.00
ATOM    319  H1  WAT    80      17.583  13.953  -0.802  1.00  0.00
ATOM    320  H2  WAT    80      18.474  14.716   0.154  1.00  0.00
TER
ATOM    321  O   WAT    81      13.430  14.277  -0.993  1.00  0.00
ATOM    322  H1  WAT    81      13.090  14.754  -0.237  1.00  0.00
ATOM    323  H2  WAT    81      12.667  13.823  -1.353  1.00  0.00
TER
ATOM    324  O   WAT    82      17.641  15.395  -6.962  1.00  0.00
ATOM    325  H1  WAT    82      17.763  15.354  -6.013  1.00  0.00
ATOM    326  H2  WAT    82      17.256  16.258  -7.117  1.00  0.00
TER
ATOM    327  O   WAT    83      16.653  17.706  -7.564  1.00  0.00
ATOM    328  H1  WAT    83      16.085  17.257  -8.190  1.00  0.00
ATOM    329  H2  WAT    83      17.362  18.065  -8.097  1.00  0.00
TER
ATOM    330  O   WAT    84      11.730  21.607   6.313  1.00  0.00
ATOM    331  H1  WAT    84      11.346  20.966   6.911  1.00  0.00
ATOM    332  H2  WAT    84      12.042  22.310   6.882  1.00  0.00
TER
ATOM    333  O   WAT    85      17.880  18.454   1.794  1.00  0.00
ATOM    334  H1  WAT    85      18.247  17.980   2.540  1.00  0.00
ATOM    335  H2  WAT    85      17.691  19.329   2.135  1.00  0.00
TER
ATOM    336  O   WAT    86      10.744  13.199  -2.077  1.00  0.00
ATOM    337  H1  WAT    86      10.459  12.834  -1.239  1.00  0.00
ATOM    338  H2  WAT    86      10.682  12.467  -2.690  1.00  0.00
TER
ATOM    339  O   WAT    87      15.670  17.495   4.112  1.00  0.00
ATOM    340  H1  WAT    87      15.366  18.375   4.337  1.00  0.00
ATOM    341  H2  WAT    87      16.625  17.555   4.148  1.00  0.00
TER
ATOM    342  O   WAT    88      14.198  21.701  -5.291  1.00  0.00
ATOM    343  H1  WAT    88      13.424  21.161  -5.451  1.00  0.00
ATOM    344  H2  WAT    88      14.928  21.182  -5.629  1.00  0.00
TER
ATOM    345  O   WAT    89      14.242  21.369  -1.653  1.00  0.00
ATOM    346  H1  WAT    89      14.760  20.566  -1.707  1.00  0.00
ATOM    347  H2  WAT    89      13.790  21.307  -0.811  1.00  0.00
TER
ATOM    348  O   WAT    90      11.726  18.336   5.259  1.00  0.00
ATOM    349  H1  WAT    90      11.368  19.001   5.847  1.00  0.00
ATOM    350  H2  WAT    90      11.432  17.504   5.631  1.00  0.00
TER
ATOM    351  O   WAT    91      14.928  18.794   8.143  1.00  0.00
ATOM    352  H1  WAT    91      14.628  18.940   7.246  1.00  0.00
ATOM    353  H2  WAT    91      15.699  18.235   8.051  1.00  0.00
TER
ATOM    354  O   WAT    92      18.098  22.717  -3.609  1.00  0.00
ATOM    355  H1  WAT    92      18.785  23.264  -3.228  1.00  0.00
ATOM    356  H2  WAT    92      17.311  23.262  -3.574  1.00  0.00
TER
ATOM    357  O   WAT    93      10.237  18.335  -8.117  1.00  0.00
ATOM    358  H1  WAT    93      11.107  18.617  -7.834  1.00  0.00
ATOM    359  H2  WAT    93       9.746  19.148  -8.232  1.00  0.00
TER
ATOM    360  O   WAT    94      17.401  19.722  -3.996  1.00  0.00
ATOM    361  H1  WAT    94      17.857  20.533  -3.770  1.00  0.00
ATOM    362  H2  WAT    94      17.050  19.404  -3.164  1.00  0.00
TER
ATOM    363  O   WAT    95      13.302  10.066  -3.524  1.00  0.00
ATOM    364  H1  WAT    95      13.173  10.058  -2.576  1.00  0.00
ATOM    365  H2  WAT    95      12.478  10.404  -3.875  1.00  0.00
TER
ATOM    366  O   WAT    96      10.301  11.825   5.937  1.00  0.00
ATOM    367  H1  WAT    96       9.587  12.025   6.542  1.00  0.00
ATOM    368  H2  WAT    96      10.721  11.049   6.308  1.00  0.00
TER
ATOM    369  O   WAT    97      12.222  20.152  -5.989  1.00  0.00
ATOM    370  H1  WAT    97      11.615  20.892  -5.979  1.00  0.00
ATOM    371  H2  WAT    97      12.697  20.242  -6.815  1.00  0.00
TER
ATOM    372  O   WAT    98      17.130  15.551  -4.089  1.00  0.00
ATOM    373  H1  WAT    98      16.421  16.020  -3.647  1.00  0.00
ATOM    374  H2  WAT    98      17.414  14.894  -3.454  1.00  0.00
TER
ATOM    375  O   WAT    99      15.333  13.860  -6.714  1.00  0.00
ATOM    376  H1  WAT    99      16.182  14.297  -6.780  1.00  0.00
ATOM    377  H2  WAT    99      14.966  14.172  -5.886  1.00  0.00
TER
ATOM    378  O   WAT   100      14.232  20.113  -8.240  1.00  0.00
ATOM    379  H1  WAT   100      14.999  20.001  -7.678  1.00  0.00
ATOM    380  H2  WAT   100      14.310  19.417  -8.892  1.00  0.00
TER
ATOM    381  O   WAT   101      12.927  17.546  -7.557  1.00  0.00
ATOM    382  H1  WAT   101      13.007  16.598  -7.445  1.00  0.00
ATOM    383  H2  WAT   101      13.819  17.876  -7.451  1.00  0.00
TER
ATOM    384  O   WAT   102      10.454  19.367   7.679  1.00  0.00
ATOM    385  H1  WAT   102      10.958  18.788   8.250  1.00  0.00
ATOM    386  H2  WAT   102       9.715  19.651   8.216  1.00  0.00
TER
ATOM    387  O   WAT   103      17.357  22.089  -8.767  1.00  0.00
ATOM    388  H1  WAT   103      17.252  21.474  -8.040  1.00  0.00
ATOM    389  H2  WAT   103      17.189  21.565  -9.550  1.00  0.00
TER
ATOM    390  O   WAT   104      17.508  20.774   7.212  1.00  0.00
ATOM    391  H1  WAT   104      16.743  21.343   7.128  1.00  0.00
ATOM    392  H2  WAT   104      17.690  20.482   6.319  1.00  0.00
TER
ATOM    393  O   WAT   105      12.486  17.510   8.574  1.00  0.00
ATOM    394  H1  WAT   105      12.527  17.212   9.482  1.00  0.00
ATOM    395  H2  WAT   105      13.341  17.911   8.415  1.00  0.00
TER
ATOM    396  O   WAT   106      16.264  20.110  -6.266  1.00  0.00
ATOM    397  H1  WAT   106      16.686  19.944  -5.423  1.00  0.00
ATOM    398  H2  WAT   106      16.389  19.300  -6.760  1.00  0.00
TER
ATOM    399  O   WAT   107      14.427  16.089   6.541  1.00  0.00
ATOM    400  H1  WAT   107      13.897  15.598   5.914  1.00  0.00
ATOM    401  H2  WAT   107      15.096  16.518   6.007  1.00  0.00
TER
ATOM    402  O   WAT   108      14.914  13.056   6.621  1.00  0.00
ATOM    403  H1  WAT   108      14.820  12.438   5.896  1.00  0.00
ATOM    404  H2  WAT   108      14.334  13.782   6.394  1.00  0.00
TER
ATOM    405  O   WAT   109      17.680  11.613   3.654  1.00  0.00
ATOM    406  H1  WAT   109      17.232  11.635   2.808  1.00  0.00
ATOM    407  H2  WAT   109      17.047  11.215   4.251  1.00  0.00
TER
ATOM    408  O   WAT   110      18.086  20.508   4.275  1.00  0.00
ATOM    409  H1  WAT   110      18.505  21.352   4.103  1.00  0.00
ATOM    410  H2  WAT   110      17.167  20.646   4.046  1.00  0.00
TER
ATOM    411  O   WAT   111      15.160  16.183  -9.320  1.00  0.00
ATOM    412  H1  WAT   111      14.959  15.320  -8.959  1.00  0.00
ATOM    413  H2  WAT   111      14.989  16.096 -10.258  1.00  0.00
TER
ATOM    414  O   WAT   112      17.190  14.782   6.916  1.00  0.00
ATOM    415  H1  WAT   112      17.780  14.474   7.604  1.00  0.00
ATOM    416  H2  WAT   112      16.372  14.310   7.072  1.00  0.00
TER
ATOM    417  O   WAT   113      13.958  13.283  -9.332  1.00  0.00
ATOM    418  H1  WAT   113      14.261  13.290 -10.240  1.00  0.00
ATOM    419  H2  WAT   113      14.698  12.933  -8.835  1.00  0.00
TER
ATOM    420  O   WAT   114      17.177  12.227  -8.347  1.00  0.00
ATOM    421  H1  WAT   114      16.829  11.549  -8.926  1.00  0.00
ATOM    422  H2  WAT   114      17.378  11.765  -7.532  1.00  0.00
TER
ATOM    423  O   WAT   115      12.981  22.587  -8.499  1.00  0.00
ATOM    424  H1  WAT   115      13.419  23.130  -7.843  1.00  0.00
ATOM    425  H2  WAT   115      13.466  21.762  -8.490  1.00  0.00
TER
ATOM    426  O   WAT   116      14.792  23.707  -3.387  1.00  0.00
ATOM    427  H1  WAT   116      14.492  23.584  -2.487  1.00  0.00
ATOM    428  H2  WAT   116      14.686  22.848  -3.795  1.00  0.00
TER
ATOM    429  O   WAT   117      10.518  18.755  -1.950  1.00  0.00
ATOM    430  H1  WAT   117       9.862  18.486  -2.594  1.00  0.00
ATOM    431  H2  WAT   117      11.355  18.646  -2.400  1.00  0.00
TER
ATOM    432  O   WAT   118      11.555  19.141   2.590  1.00  0.00
ATOM    433  H1  WAT   118      11.922  19.053   3.470  1.00  0.00
ATOM    434  H2  WAT   118      10.986  18.377   2.491  1.00  0.00
TER
ATOM    435  O   WAT   119      11.107  16.051   6.496  1.00  0.00
ATOM    436  H1  WAT   119      10.212  16.018   6.835  1.00  0.00
ATOM    437  H2  WAT   119      11.646  16.250   7.261  1.00  0.00
TER
ATOM    438  O   WAT   120       9.731  15.965  -6.008  1.00  0.00
ATOM    439  H1  WAT   120       8.828  16.228  -6.182  1.00  0.00
ATOM    440  H2  WAT   120      10.215  16.236  -6.788  1.00  0.00
TER
ATOM    441  O   WAT   121      12.274  15.022  -8.098  1.00  0.00
ATOM    442  H1  WAT   121      12.983  14.600  -8.583  1.00  0.00
ATOM    443  H2  WAT   121      11.558  15.089  -8.730  1.00  0.00
TER
ATOM    444  O   WAT   122      11.921  11.076  -9.058  1.00  0.00
ATOM    445  H1  WAT   122      12.644  11.617  -8.740  1.00  0.00
ATOM    446  H2  WAT   122      12.194  10.802  -9.934  1.00  0.00
TER
ATOM    447  O   WAT   123      11.611  10.326   0.844  1.00  0.00
ATOM    448  H1  WAT   123      12.258   9.776   0.404  1.00  0.00
ATOM    449  H2  WAT   123      12.031  10.581   1.666  1.00  0.00
TER
ATOM    450  O   WAT   124      11.364  10.482   3.587  1.00  0.00
ATOM    451  H1  WAT   124      11.015  10.938   4.353  1.00  0.00
ATOM    452  H2  WAT   124      11.033   9.588   3.669  1.00  0.00
TER
ATOM    453  O   WAT   125      12.036  10.009   6.862  1.00  0.00
ATOM    454  H1  WAT   125      12.584   9.828   6.099  1.00  0.00
ATOM    455  H2  WAT   125      12.101   9.219   7.398  1.00  0.00
TER
ATOM    456  O   WAT   126      12.440  23.966   3.823  1.00  0.00
ATOM    457  H1  WAT   126      11.714  23.346   3.755  1.00  0.00
ATOM    458  H2  WAT   126      12.501  24.360   2.953  1.00  0.00
TER
ATOM    459  O   WAT   127      11.346  11.115  -5.464  1.00  0.00
ATOM    460  H1  WAT   127      12.104  11.228  -6.038  1.00  0.00
ATOM    461  H2  WAT   127      10.884  11.952  -5.510  1.00  0.00
TER
ATOM    462  O   WAT   128      17.888  13.229  -2.474  1.00  0.00
ATOM    463  H1  WAT   128      17.075  12.855  -2.815  1.00  0.00
ATOM    464  H2  WAT   128      18.392  12.473  -2.172  1.00  0.00
TER
ATOM    465  O   WAT   129      13.719  11.641  -6.924  1.00  0.00
ATOM    466  H1  WAT   129      14.248  10.854  -7.053  1.00  0.00
ATOM    467  H2  WAT   129      14.352  12.321  -6.691  1.00  0.00
TER
ATOM    468  O   WAT   130      15.912  11.379  -3.870  1.00  0.00
ATOM    469  H1  WAT   130      15.283  10.678  -3.703  1.00  0.00
ATOM    470  H2  WAT   130      15.373  12.139  -4.086  1.00  0.00
TER
ATOM    471  O   WAT   131      16.038  10.657   8.566  1.00  0.00
ATOM    472  H1  WAT   131      15.756  11.161   7.802  1.00  0.00
ATOM    473  H2  WAT   131      16.420   9.860   8.200  1.00  0.00
TER
ATOM    474  O   WAT   132      14.090  24.041  -6.643  1.00  0.00
ATOM    475  H1  WAT   132      13.461  24.510  -6.094  1.00  0.00
ATOM    476  H2  WAT   132      14.205  23.196  -6.208  1.00  0.00
TER
ATOM    477  O   WAT   133      13.694  20.182 -17.734  1.00  0.00
ATOM    478  H1  WAT   133      12.862  19.927 -17.335  1.00  0.00
ATOM    479  H2  WAT   133      14.302  20.253 -16.999  1.00  0.00
TER
ATOM    480  O   WAT   134      10.066  17.743 -18.066  1.00  0.00
ATOM    481  H1  WAT   134      10.638  16.975 -18.066  1.00  0.00
ATOM    482  H2  WAT   134      10.066  18.041 -18.975  1.00  0.00
TER
ATOM    483  O   WAT   135      11.309  13.151 -16.279  1.00  0.00
ATOM    484  H1  WAT   135      11.129  12.254 -15.999  1.00  0.00
ATOM    485  H2  WAT   135      10.907  13.698 -15.605  1.00  0.00
TER
ATOM    486  O   WAT   136      11.927  15.647 -17.671  1.00  0.00
ATOM    487  H1  WAT   136      12.608  15.911 -17.052  1.00  0.00
ATOM    488  H2  WAT   136      11.612  14.807 -17.337  1.00  0.00
TER
ATOM    489  O   WAT   137      16.120  16.694 -18.584  1.00  0.00
ATOM    490  H1  WAT   137      16.628  17.192 -17.943  1.00  0.00
ATOM    491  H2  WAT   137      16.651  15.917 -18.760  1.00  0.00
TER
ATOM    492  O   WAT   138      14.403  11.334 -14.317  1.00  0.00
ATOM    493  H1  WAT   138      14.405  11.851 -15.123  1.00  0.00
ATOM    494  H2  WAT   138      13.574  10.857 -14.340  1.00  0.00
TER
ATOM    495  O   WAT   139      15.654  20.973 -16.140  1.00  0.00
ATOM    496  H1  WAT   139      15.321  21.600 -15.498  1.00  0.00
ATOM    497  H2  WAT   139      15.830  21.499 -16.920  1.00  0.00
TER
ATOM    498  O   WAT   140      14.085  13.045 -16.310  1.00  0.00
ATOM    499  H1  WAT   140      14.427  13.889 -16.605  1.00  0.00
ATOM    500  H2  WAT   140      13.147  13.193 -16.194  1.00  0.00
TER
ATOM    501  O   WAT   141      14.866  22.941 -14.325  1.00  0.00
ATOM    502  H1  WAT   141      15.483  23.616 -14.607  1.00  0.00
ATOM    503  H2  WAT   141      14.005  23.350 -14.416  1.00  0.00
TER
ATOM    504  O   WAT   142      16.230  22.811 -18.304  1.00  0.00
ATOM    505  H1  WAT   142      15.933  22.206 -18.983  1.00  0.00
ATOM    506  H2  WAT   142      17.180  22.849 -18.415  1.00  0.00
TER
ATOM    507  O   WAT   143      14.474  15.899 -16.688  1.00  0.00
ATOM    508  H1  WAT   143      15.026  16.008 -17.463  1.00  0.00
ATOM    509  H2  WAT   143      14.989  16.272 -15.972  1.00  0.00
TER
ATOM    510  O   WAT   144      15.322  22.549 -11.653  1.00  0.00
ATOM    511  H1  WAT   144      14.424  22.773 -11.406  1.00  0.00
ATOM    512  H2  WAT   144      15.347  22.673 -12.602  1.00  0.00
TER
ATOM    513  O   WAT   145      14.149  19.420 -13.077  1.00  0.00
ATOM    514  H1  WAT   145      14.009  20.293 -12.709  1.00  0.00
ATOM    515  H2  WAT   145      13.267  19.078 -13.223  1.00  0.00
TER
ATOM    516  O   WAT   146      10.101  21.190 -17.160  1.00  0.00
ATOM    517  H1  WAT   146      10.179  21.325 -18.105  1.00  0.00
ATOM    518  H2  WAT   146      10.715  20.482 -16.968  1.00  0.00
TER
ATOM    519  O   WAT   147      10.156  22.232 -14.621  1.00  0.00
ATOM    520  H1  WAT   147      10.320  21.762 -15.439  1.00  0.00
ATOM    521  H2  WAT   147      10.622  21.724 -13.956  1.00  0.00
TER
ATOM    522  O   WAT   148      14.928  11.362 -19.585  1.00  0.00
ATOM    523  H1  WAT   148      14.485  12.143 -19.916  1.00  0.00
ATOM    524  H2  WAT   148      15.487  11.685 -18.878  1.00  0.00
TER
ATOM    525  O   WAT   149      16.966  11.907 -17.726  1.00  0.00
ATOM    526  H1  WAT   149      17.263  12.813 -17.807  1.00  0.00
ATOM    527  H2  WAT   149      17.515  11.419 -18.340  1.00  0.00
TER
ATOM    528  O   WAT   150      17.160  17.384 -11.191  1.00  0.00
ATOM    529  H1  WAT   150      17.064  16.444 -11.341  1.00  0.00
ATOM    530  H2  WAT   150      18.003  17.606 -11.586  1.00  0.00
TER
ATOM    531  O   WAT   151      12.291  13.796 -13.037  1.00  0.00
ATOM    532  H1  WAT   151      11.897  14.643 -12.830  1.00  0.00
ATOM    533  H2  WAT   151      11.603  13.158 -12.846  1.00  0.00
TER
ATOM    534  O   WAT   152       9.592  11.718 -19.004  1.00  0.00
ATOM    535  H1  WAT   152       9.304  12.289 -18.292  1.00  0.00
ATOM    536  H2  WAT   152      10.337  11.239 -18.641  1.00  0.00
TER
ATOM    537  O   WAT   153      17.579  14.394 -18.727  1.00  0.00
ATOM    538  H1  WAT   153      17.583  13.953 -19.577  1.00  0.00
ATOM    539  H2  WAT   153      18.474  14.716 -18.620  1.00  0.00
TER
ATOM    540  O   WAT   154      13.430  14.277 -19.768  1.00  0.00
ATOM    541  H1  WAT   154      13.090  14.754 -19.011  1.00  0.00
ATOM    542  H2  WAT   154      12.667  13.823 -20.128  1.00  0.00
TER
ATOM    543  O   WAT   155      11.730  21.607 -12.461  1.00  0.00
ATOM    544  H1  WAT   155      11.346  20.966 -11.863  1.00  0.00
ATOM    545  H2  WAT   155      12.042  22.310 -11.892  1.00  0.00
TER
ATOM    546  O   WAT   156      17.880  18.454 -16.980  1.00  0.00
ATOM    547  H1  WAT   156      18.247  17.980 -16.234  1.00  0.00
ATOM    548  H2  WAT   156      17.691  19.329 -16.640  1.00  0.00
TER
ATOM    549  O   WAT   157      15.670  17.495 -14.662  1.00  0.00
ATOM    550  H1  WAT   157      15.366  18.375 -14.437  1.00  0.00
ATOM    551  H2  WAT   157      16.625  17.555 -14.626  1.00  0.00
TER
ATOM    552  O   WAT   158      11.726  18.336 -13.515  1.00  0.00
ATOM    553  H1  WAT   158      11.368  19.001 -12.928  1.00  0.00
ATOM    554  H2  WAT   158      11.432  17.504 -13.144  1.00  0.00
TER
ATOM    555  O   WAT   159      14.928  18.794 -10.631  1.00  0.00
ATOM    556  H1  WAT   159      14.628  18.940 -11.528  1.00  0.00
ATOM    557  H2  WAT   159      15.699  18.235 -10.724  1.00  0.00
TER
ATOM    558  O   WAT   160      10.301  11.825 -12.838  1.00  0.00
ATOM    559  H1  WAT   160       9.587  12.025 -12.232  1.00  0.00
ATOM    560  H2  WAT   160      10.721  11.049 -12.466  1.00  0.00
TER
ATOM    561  O   WAT   161      10.454  19.367 -11.096  1.00  0.00
ATOM    562  H1  WAT   161      10.958  18.788 -10.524  1.00  0.00
ATOM    563  H2  WAT   161       9.715  19.651 -10.558  1.00  0.00
TER
ATOM    564  O   WAT   162      17.508  20.774 -11.562  1.00  0.00
ATOM    565  H1  WAT   162      16.743  21.343 -11.646  1.00  0.00
ATOM    566  H2  WAT   162      17.690  20.482 -12.455  1.00  0.00
TER
ATOM    567  O   WAT   163      12.486  17.510 -10.201  1.00  0.00
ATOM    568  H1  WAT   163      12.527  17.212  -9.292  1.00  0.00
ATOM    569  H2  WAT   163      13.341  17.911 -10.360  1.00  0.00
TER
ATOM    570  O   WAT   164      14.427  16.089 -12.233  1.00  0.00
ATOM    571  H1  WAT   164      13.897  15.598 -12.861  1.00  0.00
ATOM    572  H2  WAT   164      15.096  16.518 -12.767  1.00  0.00
TER
ATOM    573  O   WAT   165      14.914  13.056 -12.153  1.00  0.00
ATOM    574  H1  WAT   165      14.820  12.438 -12.878  1.00  0.00
ATOM    575  H2  WAT   165      14.334  13.782 -12.380  1.00  0.00
TER
ATOM    576  O   WAT   166      17.680  11.613 -15.121  1.00  0.00
ATOM    577  H1  WAT   166      17.232  11.635 -15.966  1.00  0.00
ATOM    578  H2  WAT   166      17.047  11.215 -14.524  1.00  0.00
TER
ATOM    579  O   WAT   167      18.086  20.508 -14.499  1.00  0.00
ATOM    580  H1  WAT   167      18.505  21.352 -14.672  1.00  0.00
ATOM    581  H2  WAT   167      17.167  20.646 -14.729  1.00  0.00
TER
ATOM    582  O   WAT   168      17.190  14.782 -11.858  1.00  0.00
ATOM    583  H1  WAT   168      17.780  14.474 -11.170  1.00  0.00
ATOM    584  H2  WAT   168      16.372  14.310 -11.702  1.00  0.00
TER
ATOM    585  O   WAT   169      11.555  19.141 -16.184  1.00  0.00
ATOM    586  H1  WAT   169      11.922  19.053 -15.305  1.00  0.00
ATOM    587  H2  WAT   169      10.986  18.377 -16.283  1.00  0.00
TER
ATOM    588  O   WAT   170      11.107  16.051 -12.278  1.00  0.00
ATOM    589  H1  WAT   170      10.212  16.018 -11.939  1.00  0.00
ATOM    590  H2  WAT   170      11.646  16.250 -11.513  1.00  0.00
TER
ATOM    591  O   WAT   171      11.611  10.326 -17.930  1.00  0.00
ATOM    592  H1  WAT   171      12.258   9.776 -18.370  1.00  0.00
ATOM    593  H2  WAT   171      12.031  10.581 -17.108  1.00  0.00
TER
ATOM    594  O   WAT   172      11.364  10.482 -15.187  1.00  0.00
ATOM    595  H1  WAT   172      11.015  10.938 -14.422  1.00  0.00
ATOM    596  H2  WAT   172      11.033   9.588 -15.105  1.00  0.00
TER
ATOM    597  O   WAT   173      12.036  10.009 -11.912  1.00  0.00
ATOM    598  H1  WAT   173      12.584   9.828 -12.676  1.00  0.00
ATOM    599  H2  WAT   173      12.101   9.219 -11.377  1.00  0.00
TER
ATOM    600  O   WAT   174      12.440  23.966 -14.952  1.00  0.00
ATOM    601  H1  WAT   174      11.714  23.346 -15.019  1.00  0.00
ATOM    602  H2  WAT   174      12.501  24.360 -15.822  1.00  0.00
TER
ATOM    603  O   WAT   175      16.038  10.657 -10.209  1.00  0.00
ATOM    604  H1  WAT   175      15.756  11.161 -10.973  1.00  0.00
ATOM    605  H2  WAT   175      16.420   9.860 -10.575  1.00  0.00
TER
ATOM    606  O   WAT   176      13.674   5.441  20.010  1.00  0.00
ATOM    607  H1  WAT   176      13.977   4.551  19.831  1.00  0.00
ATOM    608  H2  WAT   176      14.418   5.998  19.782  1.00  0.00
TER
ATOM    609  O   WAT   177      12.103  -3.632  13.599  1.00  0.00
ATOM    610  H1  WAT   177      11.215  -3.291  13.497  1.00  0.00
ATOM    611  H2  WAT   177      12.387  -3.832  12.707  1.00  0.00
TER
ATOM    612  O   WAT   178      10.066  -1.032  19.483  1.00  0.00
ATOM    613  H1  WAT   178      10.638  -1.800  19.483  1.00  0.00
ATOM    614  H2  WAT   178      10.066  -0.733  18.573  1.00  0.00
TER
ATOM    615  O   WAT   179      14.279  -5.049  14.632  1.00  0.00
ATOM    616  H1  WAT   179      14.386  -4.149  14.939  1.00  0.00
ATOM    617  H2  WAT   179      13.368  -5.097  14.342  1.00  0.00
TER
ATOM    618  O   WAT   180      16.120  -2.081  18.965  1.00  0.00
ATOM    619  H1  WAT   180      16.628  -1.582  19.605  1.00  0.00
ATOM    620  H2  WAT   180      16.651  -2.857  18.789  1.00  0.00
TER
ATOM    621  O   WAT   181      10.159   3.357  12.104  1.00  0.00
ATOM    622  H1  WAT   181       9.782   3.846  11.373  1.00  0.00
ATOM    623  H2  WAT   181      10.416   4.029  12.735  1.00  0.00
TER
ATOM    624  O   WAT   182      17.768  -8.241  17.563  1.00  0.00
ATOM    625  H1  WAT   182      18.075  -8.797  16.846  1.00  0.00
ATOM    626  H2  WAT   182      16.838  -8.107  17.380  1.00  0.00
TER
ATOM    627  O   WAT   183      15.762   0.350  17.081  1.00  0.00
ATOM    628  H1  WAT   183      15.357  -0.362  16.585  1.00  0.00
ATOM    629  H2  WAT   183      15.848   0.005  17.970  1.00  0.00
TER
ATOM    630  O   WAT   184      16.230   4.037  19.245  1.00  0.00
ATOM    631  H1  WAT   184      15.933   3.431  18.565  1.00  0.00
ATOM    632  H2  WAT   184      17.180   4.074  19.134  1.00  0.00
TER
ATOM    633  O   WAT   185      12.462  -0.756  14.581  1.00  0.00
ATOM    634  H1  WAT   185      12.342  -0.029  13.970  1.00  0.00
ATOM    635  H2  WAT   185      12.152  -1.525  14.104  1.00  0.00
TER
ATOM    636  O   WAT   186      11.345   4.116  16.799  1.00  0.00
ATOM    637  H1  WAT   186      10.938   4.257  15.944  1.00  0.00
ATOM    638  H2  WAT   186      12.237   3.832  16.596  1.00  0.00
TER
ATOM    639  O   WAT   187      15.617   8.330  14.911  1.00  0.00
ATOM    640  H1  WAT   187      15.442   7.414  14.698  1.00  0.00
ATOM    641  H2  WAT   187      14.763   8.689  15.151  1.00  0.00
TER
ATOM    642  O   WAT   188      14.928  -7.412  17.964  1.00  0.00
ATOM    643  H1  WAT   188      14.485  -6.631  17.632  1.00  0.00
ATOM    644  H2  WAT   188      15.487  -7.089  18.671  1.00  0.00
TER
ATOM    645  O   WAT   189      18.044  -7.791  12.844  1.00  0.00
ATOM    646  H1  WAT   189      17.420  -7.795  13.570  1.00  0.00
ATOM    647  H2  WAT   189      17.957  -8.658  12.448  1.00  0.00
TER
ATOM    648  O   WAT   190      16.966  -6.867  19.823  1.00  0.00
ATOM    649  H1  WAT   190      17.263  -5.961  19.742  1.00  0.00
ATOM    650  H2  WAT   190      17.515  -7.356  19.209  1.00  0.00
TER
ATOM    651  O   WAT   191      14.720  -2.289  15.692  1.00  0.00
ATOM    652  H1  WAT   191      14.494  -2.505  16.597  1.00  0.00
ATOM    653  H2  WAT   191      13.939  -1.856  15.347  1.00  0.00
TER
ATOM    654  O   WAT   192       9.592  -7.056  18.544  1.00  0.00
ATOM    655  H1  WAT   192       9.304  -6.486  19.257  1.00  0.00
ATOM    656  H2  WAT   192      10.337  -7.536  18.907  1.00  0.00
TER
ATOM    657  O   WAT   193       9.780  -3.114   9.755  1.00  0.00
ATOM    658  H1  WAT   193       9.697  -2.171   9.896  1.00  0.00
ATOM    659  H2  WAT   193       9.428  -3.256   8.876  1.00  0.00
TER
ATOM    660  O   WAT   194      17.579  -4.380  18.822  1.00  0.00
ATOM    661  H1  WAT   194      17.583  -4.821  17.972  1.00  0.00
ATOM    662  H2  WAT   194      18.474  -4.058  18.929  1.00  0.00
TER
ATOM    663  O   WAT   195      13.430  -4.497  17.781  1.00  0.00
ATOM    664  H1  WAT   195      13.090  -4.020  18.538  1.00  0.00
ATOM    665  H2  WAT   195      12.667  -4.951  17.421  1.00  0.00
TER
ATOM    666  O   WAT   196      17.641  -3.379  11.812  1.00  0.00
ATOM    667  H1  WAT   196      17.763  -3.420  12.761  1.00  0.00
ATOM    668  H2  WAT   196      17.256  -2.516  11.657  1.00  0.00
TER
ATOM    669  O   WAT   197      16.653  -1.069  11.211  1.00  0.00
ATOM    670  H1  WAT   197      16.085  -1.517  10.584  1.00  0.00
ATOM    671  H2  WAT   197      17.362  -0.709  10.677  1.00  0.00
TER
ATOM    672  O   WAT   198      10.744  -5.576  16.698  1.00  0.00
ATOM    673  H1  WAT   198      10.459  -5.940  17.535  1.00  0.00
ATOM    674  H2  WAT   198      10.682  -6.307  16.084  1.00  0.00
TER
ATOM    675  O   WAT   199      14.198   2.927  13.483  1.00  0.00
ATOM    676  H1  WAT   199      13.424   2.387  13.323  1.00  0.00
ATOM    677  H2  WAT   199      14.928   2.408  13.145  1.00  0.00
TER
ATOM    678  O   WAT   200      14.242   2.595  17.121  1.00  0.00
ATOM    679  H1  WAT   200      14.760   1.792  17.067  1.00  0.00
ATOM    680  H2  WAT   200      13.790   2.533  17.963  1.00  0.00
TER
ATOM    681  O   WAT   201      18.098   3.943  15.166  1.00  0.00
ATOM    682  H1  WAT   201      18.785   4.490  15.546  1.00  0.00
ATOM    683  H2  WAT   201      17.311   4.487  15.200  1.00  0.00
TER
ATOM    684  O   WAT   202      10.237  -0.440  10.657  1.00  0.00
ATOM    685  H1  WAT   202      11.107  -0.157  10.941  1.00  0.00
ATOM    686  H2  WAT   202       9.746   0.374  10.542  1.00  0.00
TER
ATOM    687  O   WAT   203      17.401   0.948  14.778  1.00  0.00
ATOM    688  H1  WAT   203      17.857   1.758  15.004  1.00  0.00
ATOM    689  H2  WAT   203      17.050   0.630  15.610  1.00  0.00
TER
ATOM    690  O   WAT   204      13.302  -8.709  15.250  1.00  0.00
ATOM    691  H1  WAT   204      13.173  -8.717  16.199  1.00  0.00
ATOM    692  H2  WAT   204      12.478  -8.370  14.899  1.00  0.00
TER
ATOM    693  O   WAT   205      10.604   8.773  11.223  1.00  0.00
ATOM    694  H1  WAT   205      10.964   9.372  10.569  1.00  0.00
ATOM    695  H2  WAT   205      10.464   9.319  11.997  1.00  0.00
TER
ATOM    696  O   WAT   206      16.621   6.156  12.041  1.00  0.00
ATOM    697  H1  WAT   206      16.612   6.889  11.425  1.00  0.00
ATOM    698  H2  WAT   206      15.701   5.909  12.133  1.00  0.00
TER
ATOM    699  O   WAT   207      12.222   1.378  12.785  1.00  0.00
ATOM    700  H1  WAT   207      11.615   2.118  12.795  1.00  0.00
ATOM    701  H2  WAT   207      12.697   1.468  11.959  1.00  0.00
TER
ATOM    702  O   WAT   208      17.130  -3.223  14.686  1.00  0.00
ATOM    703  H1  WAT   208      16.421  -2.754  15.127  1.00  0.00
ATOM    704  H2  WAT   208      17.414  -3.881  15.320  1.00  0.00
TER
ATOM    705  O   WAT   209      18.249   8.738  15.398  1.00  0.00
ATOM    706  H1  WAT   209      18.503   8.700  14.476  1.00  0.00
ATOM    707  H2  WAT   209      17.300   8.611  15.391  1.00  0.00
TER
ATOM    708  O   WAT   210      15.333  -4.914  12.061  1.00  0.00
ATOM    709  H1  WAT   210      16.182  -4.477  11.995  1.00  0.00
ATOM    710  H2  WAT   210      14.966  -4.602  12.888  1.00  0.00
TER
ATOM    711  O   WAT   211      14.232   1.339  10.534  1.00  0.00
ATOM    712  H1  WAT   211      14.999   1.227  11.097  1.00  0.00
ATOM    713  H2  WAT   211      14.310   0.643   9.882  1.00  0.00
TER
ATOM    714  O   WAT   212      12.927  -1.229  11.218  1.00  0.00
ATOM    715  H1  WAT   212      13.007  -2.176  11.329  1.00  0.00
ATOM    716  H2  WAT   212      13.819  -0.898  11.324  1.00  0.00
TER
ATOM    717  O   WAT   213      13.729   8.921  18.321  1.00  0.00
ATOM    718  H1  WAT   213      14.465   8.372  18.592  1.00  0.00
ATOM    719  H2  WAT   213      14.113   9.786  18.182  1.00  0.00
TER
ATOM    720  O   WAT   214      10.613   4.988  14.195  1.00  0.00
ATOM    721  H1  WAT   214       9.687   5.230  14.186  1.00  0.00
ATOM    722  H2  WAT   214      11.079   5.816  14.074  1.00  0.00
TER
ATOM    723  O   WAT   215      16.839   8.094  10.144  1.00  0.00
ATOM    724  H1  WAT   215      17.632   8.383   9.692  1.00  0.00
ATOM    725  H2  WAT   215      16.319   7.663   9.465  1.00  0.00
TER
ATOM    726  O   WAT   216      17.357   3.314  10.008  1.00  0.00
ATOM    727  H1  WAT   216      17.252   2.699  10.734  1.00  0.00
ATOM    728  H2  WAT   216      17.189   2.791   9.224  1.00  0.00
TER
ATOM    729  O   WAT   217      16.264   1.335  12.509  1.00  0.00
ATOM    730  H1  WAT   217      16.686   1.169  13.352  1.00  0.00
ATOM    731  H2  WAT   217      16.389   0.525  12.014  1.00  0.00
TER
ATOM    732  O   WAT   218      15.160  -2.591   9.454  1.00  0.00
ATOM    733  H1  WAT   218      14.959  -3.455   9.816  1.00  0.00
ATOM    734  H2  WAT   218      14.989  -2.678   8.517  1.00  0.00
TER
ATOM    735  O   WAT   219      13.958  -5.491   9.442  1.00  0.00
ATOM    736  H1  WAT   219      14.261  -5.485   8.534  1.00  0.00
ATOM    737  H2  WAT   219      14.698  -5.841   9.939  1.00  0.00
TER
ATOM    738  O   WAT   220      17.177  -6.548  10.428  1.00  0.00
ATOM    739  H1  WAT   220      16.829  -7.225   9.848  1.00  0.00
ATOM    740  H2  WAT   220      17.378  -7.009  11.242  1.00  0.00
TER
ATOM    741  O   WAT   221      12.981   3.813  10.275  1.00  0.00
ATOM    742  H1  WAT   221      13.419   4.356  10.931  1.00  0.00
ATOM    743  H2  WAT   221      13.466   2.988  10.285  1.00  0.00
TER
ATOM    744  O   WAT   222      10.196   6.602  17.727  1.00  0.00
ATOM    745  H1  WAT   222      10.526   5.734  17.495  1.00  0.00
ATOM    746  H2  WAT   222      10.625   6.808  18.558  1.00  0.00
TER
ATOM    747  O   WAT   223      14.792   4.933  15.387  1.00  0.00
ATOM    748  H1  WAT   223      14.492   4.809  16.288  1.00  0.00
ATOM    749  H2  WAT   223      14.686   4.074  14.979  1.00  0.00
TER
ATOM    750  O   WAT   224      10.518  -0.019  16.824  1.00  0.00
ATOM    751  H1  WAT   224       9.862  -0.288  16.180  1.00  0.00
ATOM    752  H2  WAT   224      11.355  -0.129  16.374  1.00  0.00
TER
ATOM    753  O   WAT   225       9.731  -2.809  12.767  1.00  0.00
ATOM    754  H1  WAT   225       8.828  -2.546  12.592  1.00  0.00
ATOM    755  H2  WAT   225      10.215  -2.538  11.987  1.00  0.00
TER
ATOM    756  O   WAT   226      12.274  -3.753  10.676  1.00  0.00
ATOM    757  H1  WAT   226      12.983  -4.174  10.191  1.00  0.00
ATOM    758  H2  WAT   226      11.558  -3.685  10.045  1.00  0.00
TER
ATOM    759  O   WAT   227      11.921  -7.699   9.716  1.00  0.00
ATOM    760  H1  WAT   227      12.644  -7.158  10.035  1.00  0.00
ATOM    761  H2  WAT   227      12.194  -7.972   8.841  1.00  0.00
TER
ATOM    762  O   WAT   228      16.045   7.406  19.382  1.00  0.00
ATOM    763  H1  WAT   228      16.561   6.795  18.857  1.00  0.00
ATOM    764  H2  WAT   228      16.695   7.909  19.873  1.00  0.00
TER
ATOM    765  O   WAT   229      10.723   8.509  15.807  1.00  0.00
ATOM    766  H1  WAT   229      10.556   7.876  16.505  1.00  0.00
ATOM    767  H2  WAT   229       9.857   8.715  15.456  1.00  0.00
TER
ATOM    768  O   WAT   230      11.346  -7.659  13.310  1.00  0.00
ATOM    769  H1  WAT   230      12.104  -7.546  12.736  1.00  0.00
ATOM    770  H2  WAT   230      10.884  -6.822  13.264  1.00  0.00
TER
ATOM    771  O   WAT   231      17.888  -5.545  16.300  1.00  0.00
ATOM    772  H1  WAT   231      17.075  -5.920  15.960  1.00  0.00
ATOM    773  H2  WAT   231      18.392  -6.301  16.602  1.00  0.00
TER
ATOM    774  O   WAT   232      12.330   7.202  13.252  1.00  0.00
ATOM    775  H1  WAT   232      11.804   7.583  12.548  1.00  0.00
ATOM    776  H2  WAT   232      12.254   7.827  13.973  1.00  0.00
TER
ATOM    777  O   WAT   233      13.719  -7.133  11.850  1.00  0.00
ATOM    778  H1  WAT   233      14.248  -7.920  11.721  1.00  0.00
ATOM    779  H2  WAT   233      14.352  -6.454  12.084  1.00  0.00
TER
ATOM    780  O   WAT   234      15.912  -7.395  14.905  1.00  0.00
ATOM    781  H1  WAT   234      15.283  -8.097  15.072  1.00  0.00
ATOM    782  H2  WAT   234      15.373  -6.635  14.688  1.00  0.00
TER
ATOM    783  O   WAT   235      14.929   9.151  12.127  1.00  0.00
ATOM    784  H1  WAT   235      15.661   8.866  11.579  1.00  0.00
ATOM    785  H2  WAT   235      15.188   8.912  13.017  1.00  0.00
TER
ATOM    786  O   WAT   236      14.090   5.267  12.131  1.00  0.00
ATOM    787  H1  WAT   236      13.461   5.736  12.680  1.00  0.00
ATOM    788  H2  WAT   236      14.205   4.422  12.566  1.00  0.00
TER
ATOM    789  O   WAT   237      13.694   1.407   1.040  1.00  0.00
ATOM    790  H1  WAT   237      12.862   1.152   1.440  1.00  0.00
ATOM    791  H2  WAT   237      14.302   1.479   1.776  1.00  0.00
TER
ATOM    792  O   WAT   238      13.674   5.441   1.236  1.00  0.00
ATOM    793  H1  WAT   238      13.977   4.551   1.057  1.00  0.00
ATOM    794  H2  WAT   238      14.418   5.998   1.008  1.00  0.00
TER
ATOM    795  O   WAT   239      12.103  -3.632  -5.176  1.00  0.00
ATOM    796  H1  WAT   239      11.215  -3.291  -5.278  1.00  0.00
ATOM    797  H2  WAT   239      12.387  -3.832  -6.068  1.00  0.00
TER
ATOM    798  O   WAT   240      10.066  -1.032   0.708  1.00  0.00
ATOM    799  H1  WAT   240      10.638  -1.800   0.709  1.00  0.00
ATOM    800  H2  WAT   240      10.066  -0.733  -0.201  1.00  0.00
TER
ATOM    801  O   WAT   241      11.309  -5.623   2.495  1.00  0.00
ATOM    802  H1  WAT   241      11.129  -6.521   2.775  1.00  0.00
ATOM    803  H2  WAT   241      10.907  -5.076   3.170  1.00  0.00
TER
ATOM    804  O   WAT   242      14.279  -5.049  -4.142  1.00  0.00
ATOM    805  H1  WAT   242      14.386  -4.149  -3.835  1.00  0.00
ATOM    806  H2  WAT   242      13.368  -5.097  -4.432  1.00  0.00
TER
ATOM    807  O   WAT   243      11.927  -3.127   1.103  1.00  0.00
ATOM    808  H1  WAT   243      12.608  -2.863   1.722  1.00  0.00
ATOM    809  H2  WAT   243      11.612  -3.967   1.437  1.00  0.00
TER
ATOM    810  O   WAT   244      16.120  -2.081   0.191  1.00  0.00
ATOM    811  H1  WAT   244      16.628  -1.582   0.831  1.00  0.00
ATOM    812  H2  WAT   244      16.651  -2.857   0.015  1.00  0.00
TER
ATOM    813  O   WAT   245      14.403  -7.441   4.457  1.00  0.00
ATOM    814  H1  WAT   245      14.405  -6.923   3.652  1.00  0.00
ATOM    815  H2  WAT   245      13.574  -7.918   4.434  1.00  0.00
TER
ATOM    816  O   WAT   246      15.654   2.199   2.634  1.00  0.00
ATOM    817  H1  WAT   246      15.321   2.826   3.276  1.00  0.00
ATOM    818  H2  WAT   246      15.830   2.725   1.854  1.00  0.00
TER
ATOM    819  O   WAT   247      14.085  -5.730   2.464  1.00  0.00
ATOM    820  H1  WAT   247      14.427  -4.885   2.169  1.00  0.00
ATOM    821  H2  WAT   247      13.147  -5.581   2.581  1.00  0.00
TER
ATOM    822  O   WAT   248      14.866   4.167   4.449  1.00  0.00
ATOM    823  H1  WAT   248      15.483   4.842   4.168  1.00  0.00
ATOM    824  H2  WAT   248      14.005   4.576   4.358  1.00  0.00
TER
ATOM    825  O   WAT   249      10.159   3.357  -6.670  1.00  0.00
ATOM    826  H1  WAT   249       9.782   3.846  -7.402  1.00  0.00
ATOM    827  H2  WAT   249      10.416   4.029  -6.039  1.00  0.00
TER
ATOM    828  O   WAT   250      17.768  -8.241  -1.212  1.00  0.00
ATOM    829  H1  WAT   250      18.075  -8.797  -1.928  1.00  0.00
ATOM    830  H2  WAT   250      16.838  -8.107  -1.394  1.00  0.00
TER
ATOM    831  O   WAT   251      15.762   0.350  -1.694  1.00  0.00
ATOM    832  H1  WAT   251      15.357  -0.362  -2.189  1.00  0.00
ATOM    833  H2  WAT   251      15.848   0.005  -0.805  1.00  0.00
TER
ATOM    834  O   WAT   252      16.230   4.037   0.470  1.00  0.00
ATOM    835  H1  WAT   252      15.933   3.431  -0.209  1.00  0.00
ATOM    836  H2  WAT   252      17.180   4.074   0.359  1.00  0.00
TER
ATOM    837  O   WAT   253      14.474  -2.876   2.086  1.00  0.00
ATOM    838  H1  WAT   253      15.026  -2.766   1.312  1.00  0.00
ATOM    839  H2  WAT   253      14.989  -2.502   2.802  1.00  0.00
TER
ATOM    840  O   WAT   254      15.322   3.775   7.121  1.00  0.00
ATOM    841  H1  WAT   254      14.424   3.999   7.368  1.00  0.00
ATOM    842  H2  WAT   254      15.347   3.898   6.172  1.00  0.00
TER
ATOM    843  O   WAT   255      14.149   0.646   5.697  1.00  0.00
ATOM    844  H1  WAT   255      14.009   1.518   6.066  1.00  0.00
ATOM    845  H2  WAT   255      13.267   0.303   5.552  1.00  0.00
TER
ATOM    846  O   WAT   256      15.947   6.588   7.905  1.00  0.00
ATOM    847  H1  WAT   256      15.918   6.993   7.038  1.00  0.00
ATOM    848  H2  WAT   256      15.783   5.659   7.743  1.00  0.00
TER
ATOM    849  O   WAT   257      12.462  -0.756  -4.193  1.00  0.00
ATOM    850  H1  WAT   257      12.342  -0.029  -4.805  1.00  0.00
ATOM    851  H2  WAT   257      12.152  -1.525  -4.670  1.00  0.00
TER
ATOM    852  O   WAT   258      10.101   2.416   1.614  1.00  0.00
ATOM    853  H1  WAT   258      10.179   2.551   0.670  1.00  0.00
ATOM    854  H2  WAT   258      10.715   1.707   1.807  1.00  0.00
TER
ATOM    855  O   WAT   259      11.345   4.116  -1.975  1.00  0.00
ATOM    856  H1  WAT   259      10.938   4.257  -2.830  1.00  0.00
ATOM    857  H2  WAT   259      12.237   3.832  -2.178  1.00  0.00
TER
ATOM    858  O   WAT   260      15.617   8.330  -3.863  1.00  0.00
ATOM    859  H1  WAT   260      15.442   7.414  -4.076  1.00  0.00
ATOM    860  H2  WAT   260      14.763   8.689  -3.623  1.00  0.00
TER
ATOM    861  O   WAT   261      10.156   3.457   4.153  1.00  0.00
ATOM    862  H1  WAT   261      10.320   2.988   3.335  1.00  0.00
ATOM    863  H2  WAT   261      10.622   2.950   4.818  1.00  0.00
TER
ATOM    864  O   WAT   262      14.928  -7.412  -0.811  1.00  0.00
ATOM    865  H1  WAT   262      14.485  -6.631  -1.142  1.00  0.00
ATOM    866  H2  WAT   262      15.487  -7.089  -0.103  1.00  0.00
TER
ATOM    867  O   WAT   263      18.044  -7.791  -5.930  1.00  0.00
ATOM    868  H1  WAT   263      17.420  -7.795  -5.205  1.00  0.00
ATOM    869  H2  WAT   263      17.957  -8.658  -6.326  1.00  0.00
TER
ATOM    870  O   WAT   264      16.966  -6.867   1.048  1.00  0.00
ATOM    871  H1  WAT   264      17.263  -5.961   0.968  1.00  0.00
ATOM    872  H2  WAT   264      17.515  -7.356   0.434  1.00  0.00
TER
ATOM    873  O   WAT   265      14.720  -2.289  -3.082  1.00  0.00
ATOM    874  H1  WAT   265      14.494  -2.505  -2.178  1.00  0.00
ATOM    875  H2  WAT   265      13.939  -1.856  -3.428  1.00  0.00
TER
ATOM    876  O   WAT   266      17.160  -1.390   7.584  1.00  0.00
ATOM    877  H1  WAT   266      17.064  -2.331   7.434  1.00  0.00
ATOM    878  H2  WAT   266      18.003  -1.169   7.188  1.00  0.00
TER
ATOM    879  O   WAT   267      12.291  -4.979   5.737  1.00  0.00
ATOM    880  H1  WAT   267      11.897  -4.131   5.944  1.00  0.00
ATOM    881  H2  WAT   267      11.603  -5.616   5.928  1.00  0.00
TER
ATOM    882  O   WAT   268       9.592  -7.056  -0.230  1.00  0.00
ATOM    883  H1  WAT   268       9.304  -6.486   0.483  1.00  0.00
ATOM    884  H2  WAT   268      10.337  -7.536   0.133  1.00  0.00
TER
ATOM    885  O   WAT   269       9.780  -3.114  -9.020  1.00  0.00
ATOM    886  H1  WAT   269       9.697  -2.171  -8.878  1.00  0.00
ATOM    887  H2  WAT   269       9.428  -3.256  -9.898  1.00  0.00
TER
ATOM    888  O   WAT   270      17.579  -4.380   0.047  1.00  0.00
ATOM    889  H1  WAT   270      17.583  -4.821  -0.802  1.00  0.00
ATOM    890  H2  WAT   270      18.474  -4.058   0.154  1.00  0.00
TER
ATOM    891  O   WAT   271      13.430  -4.497  -0.993  1.00  0.00
ATOM    892  H1  WAT   271      13.090  -4.020  -0.237  1.00  0.00
ATOM    893  H2  WAT   271      12.667  -4.951  -1.353  1.00  0.00
TER
ATOM    894  O   WAT   272      17.641  -3.379  -6.962  1.00  0.00
ATOM    895  H1  WAT   272      17.763  -3.420  -6.013  1.00  0.00
ATOM    896  H2  WAT   272      17.256  -2.516  -7.117  1.00  0.00
TER
ATOM    897  O   WAT   273      16.653  -1.069  -7.564  1.00  0.00
ATOM    898  H1  WAT   273      16.085  -1.517  -8.190  1.00  0.00
ATOM    899  H2  WAT   273      17.362  -0.709  -8.097  1.00  0.00
TER
ATOM    900  O   WAT   274      11.730   2.832   6.313  1.00  0.00
ATOM    901  H1  WAT   274      11.346   2.192   6.911  1.00  0.00
ATOM    902  H2  WAT   274      12.042   3.536   6.882  1.00  0.00
TER
ATOM    903  O   WAT   275      17.880  -0.320   1.794  1.00  0.00
ATOM    904  H1  WAT   275      18.247  -0.794   2.540  1.00  0.00
ATOM    905  H2  WAT   275      17.691   0.554   2.135  1.00  0.00
TER
ATOM    906  O   WAT   276      10.744  -5.576  -2.077  1.00  0.00
ATOM    907  H1  WAT   276      10.459  -5.940  -1.239  1.00  0.00
ATOM    908  H2  WAT   276      10.682  -6.307  -2.690  1.00  0.00
TER
ATOM    909  O   WAT   277      15.670  -1.279   4.112  1.00  0.00
ATOM    910  H1  WAT   277      15.366  -0.400   4.337  1.00  0.00
ATOM    911  H2  WAT   277      16.625  -1.219   4.148  1.00  0.00
TER
ATOM    912  O   WAT   278      14.198   2.927  -5.291  1.00  0.00
ATOM    913  H1  WAT   278      13.424   2.387  -5.451  1.00  0.00
ATOM    914  H2  WAT   278      14.928   2.408  -5.629  1.00  0.00
TER
ATOM    915  O   WAT   279      14.242   2.595  -1.653  1.00  0.00
ATOM    916  H1  WAT   279      14.760   1.792  -1.707  1.00  0.00
ATOM    917  H2  WAT   279      13.790   2.533  -0.811  1.00  0.00
TER
ATOM    918  O   WAT   280      11.726  -0.439   5.259  1.00  0.00
ATOM    919  H1  WAT   280      11.368   0.227   5.847  1.00  0.00
ATOM    920  H2  WAT   280      11.432  -1.270   5.631  1.00  0.00
TER
ATOM    921  O   WAT   281      14.928   0.020   8.143  1.00  0.00
ATOM    922  H1  WAT   281      14.628   0.165   7.246  1.00  0.00
ATOM    923  H2  WAT   281      15.699  -0.540   8.051  1.00  0.00
TER
ATOM    924  O   WAT   282      18.098   3.943  -3.609  1.00  0.00
ATOM    925  H1  WAT   282      18.785   4.490  -3.228  1.00  0.00
ATOM    926  H2  WAT   282      17.311   4.487  -3.574  1.00  0.00
TER
ATOM    927  O   WAT   283      10.237  -0.440  -8.117  1.00  0.00
ATOM    928  H1  WAT   283      11.107  -0.157  -7.834  1.00  0.00
ATOM    929  H2  WAT   283       9.746   0.374  -8.232  1.00  0.00
TER
ATOM    930  O   WAT   284      17.401   0.948  -3.996  1.00  0.00
ATOM    931  H1  WAT   284      17.857   1.758  -3.770  1.00  0.00
ATOM    932  H2  WAT   284      17.050   0.630  -3.164  1.00  0.00
TER
ATOM    933  O   WAT   285      13.302  -8.709  -3.524  1.00  0.00
ATOM    934  H1  WAT   285      13.173  -8.717  -2.576  1.00  0.00
ATOM    935  H2  WAT   285      12.478  -8.370  -3.875  1.00  0.00
TER
ATOM    936  O   WAT   286      10.604   8.773  -7.551  1.00  0.00
ATOM    937  H1  WAT   286      10.964   9.372  -8.205  1.00  0.00
ATOM    938  H2  WAT   286      10.464   9.319  -6.777  1.00  0.00
TER
ATOM    939  O   WAT   287      10.301  -6.949   5.937  1.00  0.00
ATOM    940  H1  WAT   287       9.587  -6.750   6.542  1.00  0.00
ATOM    941  H2  WAT   287      10.721  -7.725   6.308  1.00  0.00
TER
ATOM    942  O   WAT   288      10.589   7.039   6.923  1.00  0.00
ATOM    943  H1  WAT   288      10.698   6.098   6.783  1.00  0.00
ATOM    944  H2  WAT   288       9.937   7.304   6.275  1.00  0.00
TER
ATOM    945  O   WAT   289      18.580   5.310   8.323  1.00  0.00
ATOM    946  H1  WAT   289      18.259   4.591   8.868  1.00  0.00
ATOM    947  H2  WAT   289      17.906   5.986   8.397  1.00  0.00
TER
ATOM    948  O   WAT   290      16.621   6.156  -6.734  1.00  0.00
ATOM    949  H1  WAT   290      16.612   6.889  -7.349  1.00  0.00
ATOM    950  H2  WAT   290      15.701   5.909  -6.641  1.00  0.00
TER
ATOM    951  O   WAT   291      12.222   1.378  -5.989  1.00  0.00
ATOM    952  H1  WAT   291      11.615   2.118  -5.979  1.00  0.00
ATOM    953  H2  WAT   291      12.697   1.468  -6.815  1.00  0.00
TER
ATOM    954  O   WAT   292      17.130  -3.223  -4.089  1.00  0.00
ATOM    955  H1  WAT   292      16.421  -2.754  -3.647  1.00  0.00
ATOM    956  H2  WAT   292      17.414  -3.881  -3.454  1.00  0.00
TER
ATOM    957  O   WAT   293      18.249   8.738  -3.376  1.00  0.00
ATOM    958  H1  WAT   293      18.503   8.700  -4.298  1.00  0.00
ATOM    959  H2  WAT   293      17.300   8.611  -3.383  1.00  0.00
TER
ATOM    960  O   WAT   294      15.333  -4.914  -6.714  1.00  0.00
ATOM    961  H1  WAT   294      16.182  -4.477  -6.780  1.00  0.00
ATOM    962  H2  WAT   294      14.966  -4.602  -5.886  1.00  0.00
TER
ATOM    963  O   WAT   295      14.232   1.339  -8.240  1.00  0.00
ATOM    964  H1  WAT   295      14.999   1.227  -7.678  1.00  0.00
ATOM    965  H2  WAT   295      14.310   0.643  -8.892  1.00  0.00
TER
ATOM    966  O   WAT   296      12.927  -1.229  -7.557  1.00  0.00
ATOM    967  H1  WAT   296      13.007  -2.176  -7.445  1.00  0.00
ATOM    968  H2  WAT   296      13.819  -0.898  -7.451  1.00  0.00
TER
ATOM    969  O   WAT   297      13.729   8.921  -0.453  1.00  0.00
ATOM    970  H1  WAT   297      14.465   8.372  -0.182  1.00  0.00
ATOM    971  H2  WAT   297      14.113   9.786  -0.593  1.00  0.00
TER
ATOM    972  O   WAT   298      10.613   4.988  -4.579  1.00  0.00
ATOM    973  H1  WAT   298       9.687   5.230  -4.589  1.00  0.00
ATOM    974  H2  WAT   298      11.079   5.816  -4.701  1.00  0.00
TER
ATOM    975  O   WAT   299      12.734   8.105   8.735  1.00  0.00
ATOM    976  H1  WAT   299      13.536   8.427   9.149  1.00  0.00
ATOM    977  H2  WAT   299      12.220   7.745   9.457  1.00  0.00
TER
ATOM    978  O   WAT   300      16.839   8.094  -8.631  1.00  0.00
ATOM    979  H1  WAT   300      17.632   8.383  -9.083  1.00  0.00
ATOM    980  H2  WAT   300      16.319   7.663  -9.310  1.00  0.00
TER
ATOM    981  O   WAT   301      10.454   0.593   7.679  1.00  0.00
ATOM    982  H1  WAT   301      10.958   0.014   8.250  1.00  0.00
ATOM    983  H2  WAT   301       9.715   0.877   8.216  1.00  0.00
TER
ATOM    984  O   WAT   302      17.357   3.314  -8.767  1.00  0.00
ATOM    985  H1  WAT   302      17.252   2.699  -8.040  1.00  0.00
ATOM    986  H2  WAT   302      17.189   2.791  -9.550  1.00  0.00
TER
ATOM    987  O   WAT   303      17.508   2.000   7.212  1.00  0.00
ATOM    988  H1  WAT   303      16.743   2.568   7.128  1.00  0.00
ATOM    989  H2  WAT   303      17.690   1.708   6.319  1.00  0.00
TER
ATOM    990  O   WAT   304      12.486  -1.264   8.574  1.00  0.00
ATOM    991  H1  WAT   304      12.527  -1.563   9.482  1.00  0.00
ATOM    992  H2  WAT   304      13.341  -0.863   8.415  1.00  0.00
TER
ATOM    993  O   WAT   305      16.264   1.335  -6.266  1.00  0.00
ATOM    994  H1  WAT   305      16.686   1.169  -5.423  1.00  0.00
ATOM    995  H2  WAT   305      16.389   0.525  -6.760  1.00  0.00
TER
ATOM    996  O   WAT   306      14.427  -2.685   6.541  1.00  0.00
ATOM    997  H1  WAT   306      13.897  -3.176   5.914  1.00  0.00
ATOM    998  H2  WAT   306      15.096  -2.257   6.007  1.00  0.00
TER
ATOM    999  O   WAT   307      14.914  -5.719   6.621  1.00  0.00
ATOM   1000  H1  WAT   307      14.820  -6.337   5.896  1.00  0.00
ATOM   1001  H2  WAT   307      14.334  -4.992   6.394  1.00  0.00
TER
ATOM   1002  O   WAT   308      17.680  -7.161   3.654  1.00  0.00
ATOM   1003  H1  WAT   308      17.232  -7.139   2.808  1.00  0.00
ATOM   1004  H2  WAT   308      17.047  -7.560   4.251  1.00  0.00
TER
ATOM   1005  O   WAT   309      18.086   1.734   4.275  1.00  0.00
ATOM   1006  H1  WAT   309      18.505   2.577   4.103  1.00  0.00
ATOM   1007  H2  WAT   309      17.167   1.871   4.046  1.00  0.00
TER
ATOM   1008  O   WAT   310      15.160  -2.591  -9.320  1.00  0.00
ATOM   1009  H1  WAT   310      14.959  -3.455  -8.959  1.00  0.00
ATOM   1010  H2  WAT   310      14.989  -2.678 -10.258  1.00  0.00
TER
ATOM   1011  O   WAT   311      15.937   8.039   5.391  1.00  0.00
ATOM   1012  H1  WAT   311      15.399   8.764   5.072  1.00  0.00
ATOM   1013  H2  WAT   311      16.191   7.562   4.601  1.00  0.00
TER
ATOM   1014  O   WAT   312      17.190  -3.992   6.916  1.00  0.00
ATOM   1015  H1  WAT   312      17.780  -4.301   7.604  1.00  0.00
ATOM   1016  H2  WAT   312      16.372  -4.464   7.072  1.00  0.00
TER
ATOM   1017  O   WAT   313      13.958  -5.491  -9.332  1.00  0.00
ATOM   1018  H1  WAT   313      14.261  -5.485 -10.240  1.00  0.00
ATOM   1019  H2  WAT   313      14.698  -5.841  -8.835  1.00  0.00
TER
ATOM   1020  O   WAT   314      18.793   9.274   5.649  1.00  0.00
ATOM   1021  H1  WAT   314      18.719  10.178   5.957  1.00  0.00
ATOM   1022  H2  WAT   314      17.891   8.956   5.622  1.00  0.00
TER
ATOM   1023  O   WAT   315      17.177  -6.548  -8.347  1.00  0.00
ATOM   1024  H1  WAT   315      16.829  -7.225  -8.926  1.00  0.00
ATOM   1025  H2  WAT   315      17.378  -7.009  -7.532  1.00  0.00
TER
ATOM   1026  O   WAT   316      12.981   3.813  -8.499  1.00  0.00
ATOM   1027  H1  WAT   316      13.419   4.356  -7.843  1.00  0.00
ATOM   1028  H2  WAT   316      13.466   2.988  -8.490  1.00  0.00
TER
ATOM   1029  O   WAT   317      10.196   6.602  -1.047  1.00  0.00
ATOM   1030  H1  WAT   317      10.526   5.734  -1.279  1.00  0.00
ATOM   1031  H2  WAT   317      10.625   6.808  -0.217  1.00  0.00
TER
ATOM   1032  O   WAT   318      14.792   4.933  -3.387  1.00  0.00
ATOM   1033  H1  WAT   318      14.492   4.809  -2.487  1.00  0.00
ATOM   1034  H2  WAT   318      14.686   4.074  -3.795  1.00  0.00
TER
ATOM   1035  O   WAT   319      10.685   7.469   1.691  1.00  0.00
ATOM   1036  H1  WAT   319      10.248   7.649   2.523  1.00  0.00
ATOM   1037  H2  WAT   319      11.253   8.226   1.549  1.00  0.00
TER
ATOM   1038  O   WAT   320      10.518  -0.019  -1.950  1.00  0.00
ATOM   1039  H1  WAT   320       9.862  -0.288  -2.594  1.00  0.00
ATOM   1040  H2  WAT   320      11.355  -0.129  -2.400  1.00  0.00
TER
ATOM   1041  O   WAT   321      11.555   0.366   2.590  1.00  0.00
ATOM   1042  H1  WAT   321      11.922   0.279   3.470  1.00  0.00
ATOM   1043  H2  WAT   321      10.986  -0.397   2.491  1.00  0.00
TER
ATOM   1044  O   WAT   322      11.107  -2.723   6.496  1.00  0.00
ATOM   1045  H1  WAT   322      10.212  -2.756   6.835  1.00  0.00
ATOM   1046  H2  WAT   322      11.646  -2.524   7.261  1.00  0.00
TER
ATOM   1047  O   WAT   323       9.731  -2.809  -6.008  1.00  0.00
ATOM   1048  H1  WAT   323       8.828  -2.546  -6.182  1.00  0.00
ATOM   1049  H2  WAT   323      10.215  -2.538  -6.788  1.00  0.00
TER
ATOM   1050  O   WAT   324      12.274  -3.753  -8.098  1.00  0.00
ATOM   1051  H1  WAT   324      12.983  -4.174  -8.583  1.00  0.00
ATOM   1052  H2  WAT   324      11.558  -3.685  -8.730  1.00  0.00
TER
ATOM   1053  O   WAT   325      11.921  -7.699  -9.058  1.00  0.00
ATOM   1054  H1  WAT   325      12.644  -7.158  -8.740  1.00  0.00
ATOM   1055  H2  WAT   325      12.194  -7.972  -9.934  1.00  0.00
TER
ATOM   1056  O   WAT   326      11.611  -8.448   0.844  1.00  0.00
ATOM   1057  H1  WAT   326      12.258  -8.998   0.404  1.00  0.00
ATOM   1058  H2  WAT   326      12.031  -8.194   1.666  1.00  0.00
TER
ATOM   1059  O   WAT   327      11.364  -8.292   3.587  1.00  0.00
ATOM   1060  H1  WAT   327      11.015  -7.836   4.353  1.00  0.00
ATOM   1061  H2  WAT   327      11.033  -9.187   3.669  1.00  0.00
TER
ATOM   1062  O   WAT   328      12.970   4.879   7.752  1.00  0.00
ATOM   1063  H1  WAT   328      12.927   4.509   8.634  1.00  0.00
ATOM   1064  H2  WAT   328      13.101   5.817   7.892  1.00  0.00
TER
ATOM   1065  O   WAT   329      16.671   6.435   3.353  1.00  0.00
ATOM   1066  H1  WAT   329      16.430   6.703   2.466  1.00  0.00
ATOM   1067  H2  WAT   329      17.611   6.606   3.408  1.00  0.00
TER
ATOM   1068  O   WAT   330      12.036  -8.765   6.862  1.00  0.00
ATOM   1069  H1  WAT   330      12.584  -8.946   6.099  1.00  0.00
ATOM   1070  H2  WAT   330      12.101  -9.555   7.398  1.00  0.00
TER
ATOM   1071  O   WAT   331      12.809   7.826   4.872  1.00  0.00
ATOM   1072  H1  WAT   331      12.215   7.694   5.611  1.00  0.00
ATOM   1073  H2  WAT   331      12.802   6.990   4.406  1.00  0.00
TER
ATOM   1074  O   WAT   332      12.440   5.192   3.823  1.00  0.00
ATOM   1075  H1  WAT   332      11.714   4.572   3.755  1.00  0.00
ATOM   1076  H2  WAT   332      12.501   5.586   2.953  1.00  0.00
TER
ATOM   1077  O   WAT   333      16.045   7.406   0.608  1.00  0.00
ATOM   1078  H1  WAT   333      16.561   6.795   0.083  1.00  0.00
ATOM   1079  H2  WAT   333      16.695   7.909   1.099  1.00  0.00
TER
ATOM   1080  O   WAT   334      10.723   8.509  -2.968  1.00  0.00
ATOM   1081  H1  WAT   334      10.556   7.876  -2.269  1.00  0.00
ATOM   1082  H2  WAT   334       9.857   8.715  -3.318  1.00  0.00
TER
ATOM   1083  O   WAT   335      11.346  -7.659  -5.464  1.00  0.00
ATOM   1084  H1  WAT   335      12.104  -7.546  -6.038  1.00  0.00
ATOM   1085  H2  WAT   335      10.884  -6.822  -5.510  1.00  0.00
TER
ATOM   1086  O   WAT   336      17.888  -5.545  -2.474  1.00  0.00
ATOM   1087  H1  WAT   336      17.075  -5.920  -2.815  1.00  0.00
ATOM   1088  H2  WAT   336      18.392  -6.301  -2.172  1.00  0.00
TER
ATOM   1089  O   WAT   337      12.330   7.202  -5.523  1.00  0.00
ATOM   1090  H1  WAT   337      11.804   7.583  -6.226  1.00  0.00
ATOM   1091  H2  WAT   337      12.254   7.827  -4.802  1.00  0.00
TER
ATOM   1092  O   WAT   338      13.719  -7.133  -6.924  1.00  0.00
ATOM   1093  H1  WAT   338      14.248  -7.920  -7.053  1.00  0.00
ATOM   1094  H2  WAT   338      14.352  -6.454  -6.691  1.00  0.00
TER
ATOM   1095  O   WAT   339      15.912  -7.395  -3.870  1.00  0.00
ATOM   1096  H1  WAT   339      15.283  -8.097  -3.703  1.00  0.00
ATOM   1097  H2  WAT   339      15.373  -6.635  -4.086  1.00  0.00
TER
ATOM   1098  O   WAT   340      16.038  -8.117   8.566  1.00  0.00
ATOM   1099  H1  WAT   340      15.756  -7.614   7.802  1.00  0.00
ATOM   1100  H2  WAT   340      16.420  -8.915   8.200  1.00  0.00
TER
ATOM   1101  O   WAT   341      14.929   9.151  -6.648  1.00  0.00
ATOM   1102  H1  WAT   341      15.661   8.866  -7.195  1.00  0.00
ATOM   1103  H2  WAT   341      15.188   8.912  -5.758  1.00  0.00
TER
ATOM   1104  O   WAT   342      14.090   5.267  -6.643  1.00  0.00
ATOM   1105  H1  WAT   342      13.461   5.736  -6.094  1.00  0.00
ATOM   1106  H2  WAT   342      14.205   4.422  -6.208  1.00  0.00
TER
ATOM   1107  O   WAT   343      13.694   1.407 -17.734  1.00  0.00
ATOM   1108  H1  WAT   343      12.862   1.152 -17.335  1.00  0.00
ATOM   1109  H2  WAT   343      14.302   1.479 -16.999  1.00  0.00
TER
ATOM   1110  O   WAT   344      13.674   5.441 -17.539  1.00  0.00
ATOM   1111  H1  WAT   344      13.977   4.551 -17.718  1.00  0.00
ATOM   1112  H2  WAT   344      14.418   5.998 -17.766  1.00  0.00
TER
ATOM   1113  O   WAT   345      10.066  -1.032 -18.066  1.00  0.00
ATOM   1114  H1  WAT   345      10.638  -1.800 -18.066  1.00  0.00
ATOM   1115  H2  WAT   345      10.066  -0.733 -18.975  1.00  0.00
TER
ATOM   1116  O   WAT   346      11.309  -5.623 -16.279  1.00  0.00
ATOM   1117  H1  WAT   346      11.129  -6.521 -15.999  1.00  0.00
ATOM   1118  H2  WAT   346      10.907  -5.076 -15.605  1.00  0.00
TER
ATOM   1119  O   WAT   347      11.927  -3.127 -17.671  1.00  0.00
ATOM   1120  H1  WAT   347      12.608  -2.863 -17.052  1.00  0.00
ATOM   1121  H2  WAT   347      11.612  -3.967 -17.337  1.00  0.00
TER
ATOM   1122  O   WAT   348      16.120  -2.081 -18.584  1.00  0.00
ATOM   1123  H1  WAT   348      16.628  -1.582 -17.943  1.00  0.00
ATOM   1124  H2  WAT   348      16.651  -2.857 -18.760  1.00  0.00
TER
ATOM   1125  O   WAT   349      14.403  -7.441 -14.317  1.00  0.00
ATOM   1126  H1  WAT   349      14.405  -6.923 -15.123  1.00  0.00
ATOM   1127  H2  WAT   349      13.574  -7.918 -14.340  1.00  0.00
TER
ATOM   1128  O   WAT   350      15.654   2.199 -16.140  1.00  0.00
ATOM   1129  H1  WAT   350      15.321   2.826 -15.498  1.00  0.00
ATOM   1130  H2  WAT   350      15.830   2.725 -16.920  1.00  0.00
TER
ATOM   1131  O   WAT   351      14.085  -5.730 -16.310  1.00  0.00
ATOM   1132  H1  WAT   351      14.427  -4.885 -16.605  1.00  0.00
ATOM   1133  H2  WAT   351      13.147  -5.581 -16.194  1.00  0.00
TER
ATOM   1134  O   WAT   352      14.866   4.167 -14.325  1.00  0.00
ATOM   1135  H1  WAT   352      15.483   4.842 -14.607  1.00  0.00
ATOM   1136  H2  WAT   352      14.005   4.576 -14.416  1.00  0.00
TER
ATOM   1137  O   WAT   353      16.230   4.037 -18.304  1.00  0.00
ATOM   1138  H1  WAT   353      15.933   3.431 -18.983  1.00  0.00
ATOM   1139  H2  WAT   353      17.180   4.074 -18.415  1.00  0.00
TER
ATOM   1140  O   WAT   354      14.474  -2.876 -16.688  1.00  0.00
ATOM   1141  H1  WAT   354      15.026  -2.766 -17.463  1.00  0.00
ATOM   1142  H2  WAT   354      14.989  -2.502 -15.972  1.00  0.00
TER
ATOM   1143  O   WAT   355      15.322   3.775 -11.653  1.00  0.00
ATOM   1144  H1  WAT   355      14.424   3.999 -11.406  1.00  0.00
ATOM   1145  H2  WAT   355      15.347   3.898 -12.602  1.00  0.00
TER
ATOM   1146  O   WAT   356      14.149   0.646 -13.077  1.00  0.00
ATOM   1147  H1  WAT   356      14.009   1.518 -12.709  1.00  0.00
ATOM   1148  H2  WAT   356      13.267   0.303 -13.223  1.00  0.00
TER
ATOM   1149  O   WAT   357      15.947   6.588 -10.869  1.00  0.00
ATOM   1150  H1  WAT   357      15.918   6.993 -11.736  1.00  0.00
ATOM   1151  H2  WAT   357      15.783   5.659 -11.032  1.00  0.00
TER
ATOM   1152  O   WAT   358      10.101   2.416 -17.160  1.00  0.00
ATOM   1153  H1  WAT   358      10.179   2.551 -18.105  1.00  0.00
ATOM   1154  H2  WAT   358      10.715   1.707 -16.968  1.00  0.00
TER
ATOM   1155  O   WAT   359      10.156   3.457 -14.621  1.00  0.00
ATOM   1156  H1  WAT   359      10.320   2.988 -15.439  1.00  0.00
ATOM   1157  H2  WAT   359      10.622   2.950 -13.956  1.00  0.00
TER
ATOM   1158  O   WAT   360      14.928  -7.412 -19.585  1.00  0.00
ATOM   1159  H1  WAT   360      14.485  -6.631 -19.916  1.00  0.00
ATOM   1160  H2  WAT   360      15.487  -7.089 -18.878  1.00  0.00
TER
ATOM   1161  O   WAT   361      16.966  -6.867 -17.726  1.00  0.00
ATOM   1162  H1  WAT   361      17.263  -5.961 -17.807  1.00  0.00
ATOM   1163  H2  WAT   361      17.515  -7.356 -18.340  1.00  0.00
TER
ATOM   1164  O   WAT   362      17.160  -1.390 -11.191  1.00  0.00
ATOM   1165  H1  WAT   362      17.064  -2.331 -11.341  1.00  0.00
ATOM   1166  H2  WAT   362      18.003  -1.169 -11.586  1.00  0.00
TER
ATOM   1167  O   WAT   363      12.291  -4.979 -13.037  1.00  0.00
ATOM   1168  H1  WAT   363      11.897  -4.131 -12.830  1.00  0.00
ATOM   1169  H2  WAT   363      11.603  -5.616 -12.846  1.00  0.00
TER
ATOM   1170  O   WAT   364       9.592  -7.056 -19.004  1.00  0.00
ATOM   1171  H1  WAT   364       9.304  -6.486 -18.292  1.00  0.00
ATOM   1172  H2  WAT   364      10.337  -7.536 -18.641  1.00  0.00
TER
ATOM   1173  O   WAT   365      17.579  -4.380 -18.727  1.00  0.00
ATOM   1174  H1  WAT   365      17.583  -4.821 -19.577  1.00  0.00
ATOM   1175  H2  WAT   365      18.474  -4.058 -18.620  1.00  0.00
TER
ATOM   1176  O   WAT   366      13.430  -4.497 -19.768  1.00  0.00
ATOM   1177  H1  WAT   366      13.090  -4.020 -19.011  1.00  0.00
ATOM   1178  H2  WAT   366      12.667  -4.951 -20.128  1.00  0.00
TER
ATOM   1179  O   WAT   367      11.730   2.832 -12.461  1.00  0.00
ATOM   1180  H1  WAT   367      11.346   2.192 -11.863  1.00  0.00
ATOM   1181  H2  WAT   367      12.042   3.536 -11.892  1.00  0.00
TER
ATOM   1182  O   WAT   368      17.880  -0.320 -16.980  1.00  0.00
ATOM   1183  H1  WAT   368      18.247  -0.794 -16.234  1.00  0.00
ATOM   1184  H2  WAT   368      17.691   0.554 -16.640  1.00  0.00
TER
ATOM   1185  O   WAT   369      15.670  -1.279 -14.662  1.00  0.00
ATOM   1186  H1  WAT   369      15.366  -0.400 -14.437  1.00  0.00
ATOM   1187  H2  WAT   369      16.625  -1.219 -14.626  1.00  0.00
TER
ATOM   1188  O   WAT   370      11.726  -0.439 -13.515  1.00  0.00
ATOM   1189  H1  WAT   370      11.368   0.227 -12.928  1.00  0.00
ATOM   1190  H2  WAT   370      11.432  -1.270 -13.144  1.00  0.00
TER
ATOM   1191  O   WAT   371      14.928   0.020 -10.631  1.00  0.00
ATOM   1192  H1  WAT   371      14.628   0.165 -11.528  1.00  0.00
ATOM   1193  H2  WAT   371      15.699  -0.540 -10.724  1.00  0.00
TER
ATOM   1194  O   WAT   372      10.301  -6.949 -12.838  1.00  0.00
ATOM   1195  H1  WAT   372       9.587  -6.750 -12.232  1.00  0.00
ATOM   1196  H2  WAT   372      10.721  -7.725 -12.466  1.00  0.00
TER
ATOM   1197  O   WAT   373      10.589   7.039 -11.851  1.00  0.00
ATOM   1198  H1  WAT   373      10.698   6.098 -11.992  1.00  0.00
ATOM   1199  H2  WAT   373       9.937   7.304 -12.500  1.00  0.00
TER
ATOM   1200  O   WAT   374      18.580   5.310 -10.451  1.00  0.00
ATOM   1201  H1  WAT   374      18.259   4.591  -9.907  1.00  0.00
ATOM   1202  H2  WAT   374      17.906   5.986 -10.378  1.00  0.00
TER
ATOM   1203  O   WAT   375      13.729   8.921 -19.228  1.00  0.00
ATOM   1204  H1  WAT   375      14.465   8.372 -18.957  1.00  0.00
ATOM   1205  H2  WAT   375      14.113   9.786 -19.367  1.00  0.00
TER
ATOM   1206  O   WAT   376      12.734   8.105 -10.039  1.00  0.00
ATOM   1207  H1  WAT   376      13.536   8.427  -9.626  1.00  0.00
ATOM   1208  H2  WAT   376      12.220   7.745  -9.317  1.00  0.00
TER
ATOM   1209  O   WAT   377      10.454   0.593 -11.096  1.00  0.00
ATOM   1210  H1  WAT   377      10.958   0.014 -10.524  1.00  0.00
ATOM   1211  H2  WAT   377       9.715   0.877 -10.558  1.00  0.00
TER
ATOM   1212  O   WAT   378      17.508   2.000 -11.562  1.00  0.00
ATOM   1213  H1  WAT   378      16.743   2.568 -11.646  1.00  0.00
ATOM   1214  H2  WAT   378      17.690   1.708 -12.455  1.00  0.00
TER
ATOM   1215  O   WAT   379      12.486  -1.264 -10.201  1.00  0.00
ATOM   1216  H1  WAT   379      12.527  -1.563  -9.292  1.00  0.00
ATOM   1217  H2  WAT   379      13.341  -0.863 -10.360  1.00  0.00
TER
ATOM   1218  O   WAT   380      14.427  -2.685 -12.233  1.00  0.00
ATOM   1219  H1  WAT   380      13.897  -3.176 -12.861  1.00  0.00
ATOM   1220  H2  WAT   380      15.096  -2.257 -12.767  1.00  0.00
TER
ATOM   1221  O   WAT   381      14.914  -5.719 -12.153  1.00  0.00
ATOM   1222  H1  WAT   381      14.820  -6.337 -12.878  1.00  0.00
ATOM   1223  H2  WAT   381      14.334  -4.992 -12.380  1.00  0.00
TER
ATOM   1224  O   WAT   382      17.680  -7.161 -15.121  1.00  0.00
ATOM   1225  H1  WAT   382      17.232  -7.139 -15.966  1.00  0.00
ATOM   1226  H2  WAT   382      17.047  -7.560 -14.524  1.00  0.00
TER
ATOM   1227  O   WAT   383      18.086   1.734 -14.499  1.00  0.00
ATOM   1228  H1  WAT   383      18.505   2.577 -14.672  1.00  0.00
ATOM   1229  H2  WAT   383      17.167   1.871 -14.729  1.00  0.00
TER
ATOM   1230  O   WAT   384      15.937   8.039 -13.384  1.00  0.00
ATOM   1231  H1  WAT   384      15.399   8.764 -13.703  1.00  0.00
ATOM   1232  H2  WAT   384      16.191   7.562 -14.174  1.00  0.00
TER
ATOM   1233  O   WAT   385      17.190  -3.992 -11.858  1.00  0.00
ATOM   1234  H1  WAT   385      17.780  -4.301 -11.170  1.00  0.00
ATOM   1235  H2  WAT   385      16.372  -4.464 -11.702  1.00  0.00
TER
ATOM   1236  O   WAT   386      18.793   9.274 -13.125  1.00  0.00
ATOM   1237  H1  WAT   386      18.719  10.178 -12.818  1.00  0.00
ATOM   1238  H2  WAT   386      17.891   8.956 -13.153  1.00  0.00
TER
ATOM   1239  O   WAT   387      10.196   6.602 -19.822  1.00  0.00
ATOM   1240  H1  WAT   387      10.526   5.734 -20.054  1.00  0.00
ATOM   1241  H2  WAT   387      10.625   6.808 -18.991  1.00  0.00
TER
ATOM   1242  O   WAT   388      10.685   7.469 -17.083  1.00  0.00
ATOM   1243  H1  WAT   388      10.248   7.649 -16.251  1.00  0.00
ATOM   1244  H2  WAT   388      11.253   8.226 -17.225  1.00  0.00
TER
ATOM   1245  O   WAT   389      11.555   0.366 -16.184  1.00  0.00
ATOM   1246  H1  WAT   389      11.922   0.279 -15.305  1.00  0.00
ATOM   1247  H2  WAT   389      10.986  -0.397 -16.283  1.00  0.00
TER
ATOM   1248  O   WAT   390      11.107  -2.723 -12.278  1.00  0.00
ATOM   1249  H1  WAT   390      10.212  -2.756 -11.939  1.00  0.00
ATOM   1250  H2  WAT   390      11.646  -2.524 -11.513  1.00  0.00
TER
ATOM   1251  O   WAT   391      11.611  -8.448 -17.930  1.00  0.00
ATOM   1252  H1  WAT   391      12.258  -8.998 -18.370  1.00  0.00
ATOM   1253  H2  WAT   391      12.031  -8.194 -17.108  1.00  0.00
TER
ATOM   1254  O   WAT   392      11.364  -8.292 -15.187  1.00  0.00
ATOM   1255  H1  WAT   392      11.015  -7.836 -14.422  1.00  0.00
ATOM   1256  H2  WAT   392      11.033  -9.187 -15.105  1.00  0.00
TER
ATOM   1257  O   WAT   393      12.970   4.879 -11.022  1.00  0.00
ATOM   1258  H1  WAT   393      12.927   4.509 -10.141  1.00  0.00
ATOM   1259  H2  WAT   393      13.101   5.817 -10.882  1.00  0.00
TER
ATOM   1260  O   WAT   394      16.671   6.435 -15.421  1.00  0.00
ATOM   1261  H1  WAT   394      16.430   6.703 -16.308  1.00  0.00
ATOM   1262  H2  WAT   394      17.611   6.606 -15.366  1.00  0.00
TER
ATOM   1263  O   WAT   395      12.036  -8.765 -11.912  1.00  0.00
ATOM   1264  H1  WAT   395      12.584  -8.946 -12.676  1.00  0.00
ATOM   1265  H2  WAT   395      12.101  -9.555 -11.377  1.00  0.00
TER
ATOM   1266  O   WAT   396      12.809   7.826 -13.902  1.00  0.00
ATOM   1267  H1  WAT   396      12.215   7.694 -13.163  1.00  0.00
ATOM   1268  H2  WAT   396      12.802   6.990 -14.368  1.00  0.00
TER
ATOM   1269  O   WAT   397      12.440   5.192 -14.952  1.00  0.00
ATOM   1270  H1  WAT   397      11.714   4.572 -15.019  1.00  0.00
ATOM   1271  H2  WAT   397      12.501   5.586 -15.822  1.00  0.00
TER
ATOM   1272  O   WAT   398      16.045   7.406 -18.167  1.00  0.00
ATOM   1273  H1  WAT   398      16.561   6.795 -18.692  1.00  0.00
ATOM   1274  H2  WAT   398      16.695   7.909 -17.676  1.00  0.00
TER
ATOM   1275  O   WAT   399      16.038  -8.117 -10.209  1.00  0.00
ATOM   1276  H1  WAT   399      15.756  -7.614 -10.973  1.00  0.00
ATOM   1277  H2  WAT   399      16.420  -8.915 -10.575  1.00  0.00
TER
ATOM   1278  O   WAT   400      13.674 -13.333  20.010  1.00  0.00
ATOM   1279  H1  WAT   400      13.977 -14.223  19.831  1.00  0.00
ATOM   1280  H2  WAT   400      14.418 -12.776  19.782  1.00  0.00
TER
ATOM   1281  O   WAT   401      12.103 -22.407  13.599  1.00  0.00
ATOM   1282  H1  WAT   401      11.215 -22.065  13.497  1.00  0.00
ATOM   1283  H2  WAT   401      12.387 -22.607  12.707  1.00  0.00
TER
ATOM   1284  O   WAT   402      10.066 -19.806  19.483  1.00  0.00
ATOM   1285  H1  WAT   402      10.638 -20.574  19.483  1.00  0.00
ATOM   1286  H2  WAT   402      10.066 -19.507  18.573  1.00  0.00
TER
ATOM   1287  O   WAT   403      14.279 -23.824  14.632  1.00  0.00
ATOM   1288  H1  WAT   403      14.386 -22.923  14.939  1.00  0.00
ATOM   1289  H2  WAT   403      13.368 -23.872  14.342  1.00  0.00
TER
ATOM   1290  O   WAT   404      16.120 -20.855  18.965  1.00  0.00
ATOM   1291  H1  WAT   404      16.628 -20.357  19.605  1.00  0.00
ATOM   1292  H2  WAT   404      16.651 -21.631  18.789  1.00  0.00
TER
ATOM   1293  O   WAT   405      10.159 -15.417  12.104  1.00  0.00
ATOM   1294  H1  WAT   405       9.782 -14.929  11.373  1.00  0.00
ATOM   1295  H2  WAT   405      10.416 -14.745  12.735  1.00  0.00
TER
ATOM   1296  O   WAT   406      15.762 -18.424  17.081  1.00  0.00
ATOM   1297  H1  WAT   406      15.357 -19.137  16.585  1.00  0.00
ATOM   1298  H2  WAT   406      15.848 -18.769  17.970  1.00  0.00
TER
ATOM   1299  O   WAT   407      16.230 -14.738  19.245  1.00  0.00
ATOM   1300  H1  WAT   407      15.933 -15.343  18.565  1.00  0.00
ATOM   1301  H2  WAT   407      17.180 -14.700  19.134  1.00  0.00
TER
ATOM   1302  O   WAT   408      12.462 -19.530  14.581  1.00  0.00
ATOM   1303  H1  WAT   408      12.342 -18.804  13.970  1.00  0.00
ATOM   1304  H2  WAT   408      12.152 -20.300  14.104  1.00  0.00
TER
ATOM   1305  O   WAT   409      11.345 -14.658  16.799  1.00  0.00
ATOM   1306  H1  WAT   409      10.938 -14.517  15.944  1.00  0.00
ATOM   1307  H2  WAT   409      12.237 -14.942  16.596  1.00  0.00
TER
ATOM   1308  O   WAT   410      15.617 -10.444  14.911  1.00  0.00
ATOM   1309  H1  WAT   410      15.442 -11.360  14.698  1.00  0.00
ATOM   1310  H2  WAT   410      14.763 -10.085  15.151  1.00  0.00
TER
ATOM   1311  O   WAT   411      14.720 -21.063  15.692  1.00  0.00
ATOM   1312  H1  WAT   411      14.494 -21.279  16.597  1.00  0.00
ATOM   1313  H2  WAT   411      13.939 -20.630  15.347  1.00  0.00
TER
ATOM   1314  O   WAT   412       9.780 -21.888   9.755  1.00  0.00
ATOM   1315  H1  WAT   412       9.697 -20.945   9.896  1.00  0.00
ATOM   1316  H2  WAT   412       9.428 -22.031   8.876  1.00  0.00
TER
ATOM   1317  O   WAT   413      17.579 -23.154  18.822  1.00  0.00
ATOM   1318  H1  WAT   413      17.583 -23.595  17.972  1.00  0.00
ATOM   1319  H2  WAT   413      18.474 -22.833  18.929  1.00  0.00
TER
ATOM   1320  O   WAT   414      13.430 -23.272  17.781  1.00  0.00
ATOM   1321  H1  WAT   414      13.090 -22.794  18.538  1.00  0.00
ATOM   1322  H2  WAT   414      12.667 -23.725  17.421  1.00  0.00
TER
ATOM   1323  O   WAT   415      17.641 -22.153  11.812  1.00  0.00
ATOM   1324  H1  WAT   415      17.763 -22.195  12.761  1.00  0.00
ATOM   1325  H2  WAT   415      17.256 -21.291  11.657  1.00  0.00
TER
ATOM   1326  O   WAT   416      16.653 -19.843  11.211  1.00  0.00
ATOM   1327  H1  WAT   416      16.085 -20.291  10.584  1.00  0.00
ATOM   1328  H2  WAT   416      17.362 -19.484  10.677  1.00  0.00
TER
ATOM   1329  O   WAT   417      14.198 -15.847  13.483  1.00  0.00
ATOM   1330  H1  WAT   417      13.424 -16.388  13.323  1.00  0.00
ATOM   1331  H2  WAT   417      14.928 -16.367  13.145  1.00  0.00
TER
ATOM   1332  O   WAT   418      14.242 -16.179  17.121  1.00  0.00
ATOM   1333  H1  WAT   418      14.760 -16.982  17.067  1.00  0.00
ATOM   1334  H2  WAT   418      13.790 -16.241  17.963  1.00  0.00
TER
ATOM   1335  O   WAT   419      18.098 -14.831  15.166  1.00  0.00
ATOM   1336  H1  WAT   419      18.785 -14.284  15.546  1.00  0.00
ATOM   1337  H2  WAT   419      17.311 -14.287  15.200  1.00  0.00
TER
ATOM   1338  O   WAT   420      10.237 -19.214  10.657  1.00  0.00
ATOM   1339  H1  WAT   420      11.107 -18.931  10.941  1.00  0.00
ATOM   1340  H2  WAT   420       9.746 -18.400  10.542  1.00  0.00
TER
ATOM   1341  O   WAT   421      17.401 -17.827  14.778  1.00  0.00
ATOM   1342  H1  WAT   421      17.857 -17.016  15.004  1.00  0.00
ATOM   1343  H2  WAT   421      17.050 -18.144  15.610  1.00  0.00
TER
ATOM   1344  O   WAT   422      10.604 -10.001  11.223  1.00  0.00
ATOM   1345  H1  WAT   422      10.964  -9.402  10.569  1.00  0.00
ATOM   1346  H2  WAT   422      10.464  -9.455  11.997  1.00  0.00
TER
ATOM   1347  O   WAT   423      16.621 -12.618  12.041  1.00  0.00
ATOM   1348  H1  WAT   423      16.612 -11.885  11.425  1.00  0.00
ATOM   1349  H2  WAT   423      15.701 -12.865  12.133  1.00  0.00
TER
ATOM   1350  O   WAT   424      12.222 -17.397  12.785  1.00  0.00
ATOM   1351  H1  WAT   424      11.615 -16.657  12.795  1.00  0.00
ATOM   1352  H2  WAT   424      12.697 -17.307  11.959  1.00  0.00
TER
ATOM   1353  O   WAT   425      17.130 -21.997  14.686  1.00  0.00
ATOM   1354  H1  WAT   425      16.421 -21.529  15.127  1.00  0.00
ATOM   1355  H2  WAT   425      17.414 -22.655  15.320  1.00  0.00
TER
ATOM   1356  O   WAT   426      18.249 -10.037  15.398  1.00  0.00
ATOM   1357  H1  WAT   426      18.503 -10.075  14.476  1.00  0.00
ATOM   1358  H2  WAT   426      17.300 -10.163  15.391  1.00  0.00
TER
ATOM   1359  O   WAT   427      15.333 -23.689  12.061  1.00  0.00
ATOM   1360  H1  WAT   427      16.182 -23.252  11.995  1.00  0.00
ATOM   1361  H2  WAT   427      14.966 -23.377  12.888  1.00  0.00
TER
ATOM   1362  O   WAT   428      14.232 -17.436  10.534  1.00  0.00
ATOM   1363  H1  WAT   428      14.999 -17.547  11.097  1.00  0.00
ATOM   1364  H2  WAT   428      14.310 -18.132   9.882  1.00  0.00
TER
ATOM   1365  O   WAT   429      12.927 -20.003  11.218  1.00  0.00
ATOM   1366  H1  WAT   429      13.007 -20.950  11.329  1.00  0.00
ATOM   1367  H2  WAT   429      13.819 -19.672  11.324  1.00  0.00
TER
ATOM   1368  O   WAT   430      13.729  -9.853  18.321  1.00  0.00
ATOM   1369  H1  WAT   430      14.465 -10.402  18.592  1.00  0.00
ATOM   1370  H2  WAT   430      14.113  -8.988  18.182  1.00  0.00
TER
ATOM   1371  O   WAT   431      10.613 -13.786  14.195  1.00  0.00
ATOM   1372  H1  WAT   431       9.687 -13.544  14.186  1.00  0.00
ATOM   1373  H2  WAT   431      11.079 -12.959  14.074  1.00  0.00
TER
ATOM   1374  O   WAT   432      16.839 -10.680  10.144  1.00  0.00
ATOM   1375  H1  WAT   432      17.632 -10.392   9.692  1.00  0.00
ATOM   1376  H2  WAT   432      16.319 -11.111   9.465  1.00  0.00
TER
ATOM   1377  O   WAT   433      17.357 -15.460  10.008  1.00  0.00
ATOM   1378  H1  WAT   433      17.252 -16.075  10.734  1.00  0.00
ATOM   1379  H2  WAT   433      17.189 -15.984   9.224  1.00  0.00
TER
ATOM   1380  O   WAT   434      16.264 -17.439  12.509  1.00  0.00
ATOM   1381  H1  WAT   434      16.686 -17.605  13.352  1.00  0.00
ATOM   1382  H2  WAT   434      16.389 -18.249  12.014  1.00  0.00
TER
ATOM   1383  O   WAT   435      15.160 -21.366   9.454  1.00  0.00
ATOM   1384  H1  WAT   435      14.959 -22.229   9.816  1.00  0.00
ATOM   1385  H2  WAT   435      14.989 -21.452   8.517  1.00  0.00
TER
ATOM   1386  O   WAT   436      12.981 -14.961  10.275  1.00  0.00
ATOM   1387  H1  WAT   436      13.419 -14.418  10.931  1.00  0.00
ATOM   1388  H2  WAT   436      13.466 -15.787  10.285  1.00  0.00
TER
ATOM   1389  O   WAT   437      10.196 -12.172  17.727  1.00  0.00
ATOM   1390  H1  WAT   437      10.526 -13.040  17.495  1.00  0.00
ATOM   1391  H2  WAT   437      10.625 -11.967  18.558  1.00  0.00
TER
ATOM   1392  O   WAT   438      14.792 -13.842  15.387  1.00  0.00
ATOM   1393  H1  WAT   438      14.492 -13.965  16.288  1.00  0.00
ATOM   1394  H2  WAT   438      14.686 -14.701  14.979  1.00  0.00
TER
ATOM   1395  O   WAT   439      10.518 -18.793  16.824  1.00  0.00
ATOM   1396  H1  WAT   439       9.862 -19.062  16.180  1.00  0.00
ATOM   1397  H2  WAT   439      11.355 -18.903  16.374  1.00  0.00
TER
ATOM   1398  O   WAT   440       9.731 -21.583  12.767  1.00  0.00
ATOM   1399  H1  WAT   440       8.828 -21.320  12.592  1.00  0.00
ATOM   1400  H2  WAT   440      10.215 -21.312  11.987  1.00  0.00
TER
ATOM   1401  O   WAT   441      12.274 -22.527  10.676  1.00  0.00
ATOM   1402  H1  WAT   441      12.983 -22.949  10.191  1.00  0.00
ATOM   1403  H2  WAT   441      11.558 -22.459  10.045  1.00  0.00
TER
ATOM   1404  O   WAT   442      16.045 -11.368  19.382  1.00  0.00
ATOM   1405  H1  WAT   442      16.561 -11.980  18.857  1.00  0.00
ATOM   1406  H2  WAT   442      16.695 -10.865  19.873  1.00  0.00
TER
ATOM   1407  O   WAT   443      10.723 -10.265  15.807  1.00  0.00
ATOM   1408  H1  WAT   443      10.556 -10.898  16.505  1.00  0.00
ATOM   1409  H2  WAT   443       9.857 -10.059  15.456  1.00  0.00
TER
ATOM   1410  O   WAT   444      12.330 -11.572  13.252  1.00  0.00
ATOM   1411  H1  WAT   444      11.804 -11.191  12.548  1.00  0.00
ATOM   1412  H2  WAT   444      12.254 -10.947  13.973  1.00  0.00
TER
ATOM   1413  O   WAT   445      14.929  -9.624  12.127  1.00  0.00
ATOM   1414  H1  WAT   445      15.661  -9.908  11.579  1.00  0.00
ATOM   1415  H2  WAT   445      15.188  -9.862  13.017  1.00  0.00
TER
ATOM   1416  O   WAT   446      14.090 -13.507  12.131  1.00  0.00
ATOM   1417  H1  WAT   446      13.461 -13.039  12.680  1.00  0.00
ATOM   1418  H2  WAT   446      14.205 -14.352  12.566  1.00  0.00
TER
ATOM   1419  O   WAT   447      13.694 -17.367   1.040  1.00  0.00
ATOM   1420  H1  WAT   447      12.862 -17.622   1.440  1.00  0.00
ATOM   1421  H2  WAT   447      14.302 -17.296   1.776  1.00  0.00
TER
ATOM   1422  O   WAT   448      13.674 -13.333   1.236  1.00  0.00
ATOM   1423  H1  WAT   448      13.977 -14.223   1.057  1.00  0.00
ATOM   1424  H2  WAT   448      14.418 -12.776   1.008  1.00  0.00
TER
ATOM   1425  O   WAT   449      12.103 -22.407  -5.176  1.00  0.00
ATOM   1426  H1  WAT   449      11.215 -22.065  -5.278  1.00  0.00
ATOM   1427  H2  WAT   449      12.387 -22.607  -6.068  1.00  0.00
TER
ATOM   1428  O   WAT   450      10.066 -19.806   0.708  1.00  0.00
ATOM   1429  H1  WAT   450      10.638 -20.574   0.709  1.00  0.00
ATOM   1430  H2  WAT   450      10.066 -19.507  -0.201  1.00  0.00
TER
ATOM   1431  O   WAT   451      14.279 -23.824  -4.142  1.00  0.00
ATOM   1432  H1  WAT   451      14.386 -22.923  -3.835  1.00  0.00
ATOM   1433  H2  WAT   451      13.368 -23.872  -4.432  1.00  0.00
TER
ATOM   1434  O   WAT   452      11.927 -21.902   1.103  1.00  0.00
ATOM   1435  H1  WAT   452      12.608 -21.638   1.722  1.00  0.00
ATOM   1436  H2  WAT   452      11.612 -22.742   1.437  1.00  0.00
TER
ATOM   1437  O   WAT   453      16.120 -20.855   0.191  1.00  0.00
ATOM   1438  H1  WAT   453      16.628 -20.357   0.831  1.00  0.00
ATOM   1439  H2  WAT   453      16.651 -21.631   0.015  1.00  0.00
TER
ATOM   1440  O   WAT   454      15.654 -16.576   2.634  1.00  0.00
ATOM   1441  H1  WAT   454      15.321 -15.949   3.276  1.00  0.00
ATOM   1442  H2  WAT   454      15.830 -16.049   1.854  1.00  0.00
TER
ATOM   1443  O   WAT   455      14.866 -14.607   4.449  1.00  0.00
ATOM   1444  H1  WAT   455      15.483 -13.932   4.168  1.00  0.00
ATOM   1445  H2  WAT   455      14.005 -14.199   4.358  1.00  0.00
TER
ATOM   1446  O   WAT   456      10.159 -15.417  -6.670  1.00  0.00
ATOM   1447  H1  WAT   456       9.782 -14.929  -7.402  1.00  0.00
ATOM   1448  H2  WAT   456      10.416 -14.745  -6.039  1.00  0.00
TER
ATOM   1449  O   WAT   457      15.762 -18.424  -1.694  1.00  0.00
ATOM   1450  H1  WAT   457      15.357 -19.137  -2.189  1.00  0.00
ATOM   1451  H2  WAT   457      15.848 -18.769  -0.805  1.00  0.00
TER
ATOM   1452  O   WAT   458      16.230 -14.738   0.470  1.00  0.00
ATOM   1453  H1  WAT   458      15.933 -15.343  -0.209  1.00  0.00
ATOM   1454  H2  WAT   458      17.180 -14.700   0.359  1.00  0.00
TER
ATOM   1455  O   WAT   459      14.474 -21.650   2.086  1.00  0.00
ATOM   1456  H1  WAT   459      15.026 -21.541   1.312  1.00  0.00
ATOM   1457  H2  WAT   459      14.989 -21.276   2.802  1.00  0.00
TER
ATOM   1458  O   WAT   460      15.322 -15.000   7.121  1.00  0.00
ATOM   1459  H1  WAT   460      14.424 -14.776   7.368  1.00  0.00
ATOM   1460  H2  WAT   460      15.347 -14.876   6.172  1.00  0.00
TER
ATOM   1461  O   WAT   461      14.149 -18.128   5.697  1.00  0.00
ATOM   1462  H1  WAT   461      14.009 -17.256   6.066  1.00  0.00
ATOM   1463  H2  WAT   461      13.267 -18.471   5.552  1.00  0.00
TER
ATOM   1464  O   WAT   462      15.947 -12.186   7.905  1.00  0.00
ATOM   1465  H1  WAT   462      15.918 -11.782   7.038  1.00  0.00
ATOM   1466  H2  WAT   462      15.783 -13.115   7.743  1.00  0.00
TER
ATOM   1467  O   WAT   463      12.462 -19.530  -4.193  1.00  0.00
ATOM   1468  H1  WAT   463      12.342 -18.804  -4.805  1.00  0.00
ATOM   1469  H2  WAT   463      12.152 -20.300  -4.670  1.00  0.00
TER
ATOM   1470  O   WAT   464      10.101 -16.358   1.614  1.00  0.00
ATOM   1471  H1  WAT   464      10.179 -16.224   0.670  1.00  0.00
ATOM   1472  H2  WAT   464      10.715 -17.067   1.807  1.00  0.00
TER
ATOM   1473  O   WAT   465      11.345 -14.658  -1.975  1.00  0.00
ATOM   1474  H1  WAT   465      10.938 -14.517  -2.830  1.00  0.00
ATOM   1475  H2  WAT   465      12.237 -14.942  -2.178  1.00  0.00
TER
ATOM   1476  O   WAT   466      15.617 -10.444  -3.863  1.00  0.00
ATOM   1477  H1  WAT   466      15.442 -11.360  -4.076  1.00  0.00
ATOM   1478  H2  WAT   466      14.763 -10.085  -3.623  1.00  0.00
TER
ATOM   1479  O   WAT   467      10.156 -15.317   4.153  1.00  0.00
ATOM   1480  H1  WAT   467      10.320 -15.787   3.335  1.00  0.00
ATOM   1481  H2  WAT   467      10.622 -15.825   4.818  1.00  0.00
TER
ATOM   1482  O   WAT   468      14.720 -21.063  -3.082  1.00  0.00
ATOM   1483  H1  WAT   468      14.494 -21.279  -2.178  1.00  0.00
ATOM   1484  H2  WAT   468      13.939 -20.630  -3.428  1.00  0.00
TER
ATOM   1485  O   WAT   469      17.160 -20.165   7.584  1.00  0.00
ATOM   1486  H1  WAT   469      17.064 -21.105   7.434  1.00  0.00
ATOM   1487  H2  WAT   469      18.003 -19.943   7.188  1.00  0.00
TER
ATOM   1488  O   WAT   470       9.780 -21.888  -9.020  1.00  0.00
ATOM   1489  H1  WAT   470       9.697 -20.945  -8.878  1.00  0.00
ATOM   1490  H2  WAT   470       9.428 -22.031  -9.898  1.00  0.00
TER
ATOM   1491  O   WAT   471      17.579 -23.154   0.047  1.00  0.00
ATOM   1492  H1  WAT   471      17.583 -23.595  -0.802  1.00  0.00
ATOM   1493  H2  WAT   471      18.474 -22.833   0.154  1.00  0.00
TER
ATOM   1494  O   WAT   472      13.430 -23.272  -0.993  1.00  0.00
ATOM   1495  H1  WAT   472      13.090 -22.794  -0.237  1.00  0.00
ATOM   1496  H2  WAT   472      12.667 -23.725  -1.353  1.00  0.00
TER
ATOM   1497  O   WAT   473      17.641 -22.153  -6.962  1.00  0.00
ATOM   1498  H1  WAT   473      17.763 -22.195  -6.013  1.00  0.00
ATOM   1499  H2  WAT   473      17.256 -21.291  -7.117  1.00  0.00
TER
ATOM   1500  O   WAT   474      16.653 -19.843  -7.564  1.00  0.00
ATOM   1501  H1  WAT   474      16.085 -20.291  -8.190  1.00  0.00
ATOM   1502  H2  WAT   474      17.362 -19.484  -8.097  1.00  0.00
TER
ATOM   1503  O   WAT   475      11.730 -15.942   6.313  1.00  0.00
ATOM   1504  H1  WAT   475      11.346 -16.583   6.911  1.00  0.00
ATOM   1505  H2  WAT   475      12.042 -15.238   6.882  1.00  0.00
TER
ATOM   1506  O   WAT   476      17.880 -19.094   1.794  1.00  0.00
ATOM   1507  H1  WAT   476      18.247 -19.568   2.540  1.00  0.00
ATOM   1508  H2  WAT   476      17.691 -18.220   2.135  1.00  0.00
TER
ATOM   1509  O   WAT   477      15.670 -20.053   4.112  1.00  0.00
ATOM   1510  H1  WAT   477      15.366 -19.174   4.337  1.00  0.00
ATOM   1511  H2  WAT   477      16.625 -19.993   4.148  1.00  0.00
TER
ATOM   1512  O   WAT   478      14.198 -15.847  -5.291  1.00  0.00
ATOM   1513  H1  WAT   478      13.424 -16.388  -5.451  1.00  0.00
ATOM   1514  H2  WAT   478      14.928 -16.367  -5.629  1.00  0.00
TER
ATOM   1515  O   WAT   479      14.242 -16.179  -1.653  1.00  0.00
ATOM   1516  H1  WAT   479      14.760 -16.982  -1.707  1.00  0.00
ATOM   1517  H2  WAT   479      13.790 -16.241  -0.811  1.00  0.00
TER
ATOM   1518  O   WAT   480      11.726 -19.213   5.259  1.00  0.00
ATOM   1519  H1  WAT   480      11.368 -18.548   5.847  1.00  0.00
ATOM   1520  H2  WAT   480      11.432 -20.045   5.631  1.00  0.00
TER
ATOM   1521  O   WAT   481      14.928 -18.755   8.143  1.00  0.00
ATOM   1522  H1  WAT   481      14.628 -18.609   7.246  1.00  0.00
ATOM   1523  H2  WAT   481      15.699 -19.314   8.051  1.00  0.00
TER
ATOM   1524  O   WAT   482      18.098 -14.831  -3.609  1.00  0.00
ATOM   1525  H1  WAT   482      18.785 -14.284  -3.228  1.00  0.00
ATOM   1526  H2  WAT   482      17.311 -14.287  -3.574  1.00  0.00
TER
ATOM   1527  O   WAT   483      10.237 -19.214  -8.117  1.00  0.00
ATOM   1528  H1  WAT   483      11.107 -18.931  -7.834  1.00  0.00
ATOM   1529  H2  WAT   483       9.746 -18.400  -8.232  1.00  0.00
TER
ATOM   1530  O   WAT   484      17.401 -17.827  -3.996  1.00  0.00
ATOM   1531  H1  WAT   484      17.857 -17.016  -3.770  1.00  0.00
ATOM   1532  H2  WAT   484      17.050 -18.144  -3.164  1.00  0.00
TER
ATOM   1533  O   WAT   485      10.604 -10.001  -7.551  1.00  0.00
ATOM   1534  H1  WAT   485      10.964  -9.402  -8.205  1.00  0.00
ATOM   1535  H2  WAT   485      10.464  -9.455  -6.777  1.00  0.00
TER
ATOM   1536  O   WAT   486      10.589 -11.736   6.923  1.00  0.00
ATOM   1537  H1  WAT   486      10.698 -12.676   6.783  1.00  0.00
ATOM   1538  H2  WAT   486       9.937 -11.470   6.275  1.00  0.00
TER
ATOM   1539  O   WAT   487      18.580 -13.464   8.323  1.00  0.00
ATOM   1540  H1  WAT   487      18.259 -14.183   8.868  1.00  0.00
ATOM   1541  H2  WAT   487      17.906 -12.789   8.397  1.00  0.00
TER
ATOM   1542  O   WAT   488      16.621 -12.618  -6.734  1.00  0.00
ATOM   1543  H1  WAT   488      16.612 -11.885  -7.349  1.00  0.00
ATOM   1544  H2  WAT   488      15.701 -12.865  -6.641  1.00  0.00
TER
ATOM   1545  O   WAT   489      12.222 -17.397  -5.989  1.00  0.00
ATOM   1546  H1  WAT   489      11.615 -16.657  -5.979  1.00  0.00
ATOM   1547  H2  WAT   489      12.697 -17.307  -6.815  1.00  0.00
TER
ATOM   1548  O   WAT   490      17.130 -21.997  -4.089  1.00  0.00
ATOM   1549  H1  WAT   490      16.421 -21.529  -3.647  1.00  0.00
ATOM   1550  H2  WAT   490      17.414 -22.655  -3.454  1.00  0.00
TER
ATOM   1551  O   WAT   491      18.249 -10.037  -3.376  1.00  0.00
ATOM   1552  H1  WAT   491      18.503 -10.075  -4.298  1.00  0.00
ATOM   1553  H2  WAT   491      17.300 -10.163  -3.383  1.00  0.00
TER
ATOM   1554  O   WAT   492      15.333 -23.689  -6.714  1.00  0.00
ATOM   1555  H1  WAT   492      16.182 -23.252  -6.780  1.00  0.00
ATOM   1556  H2  WAT   492      14.966 -23.377  -5.886  1.00  0.00
TER
ATOM   1557  O   WAT   493      14.232 -17.436  -8.240  1.00  0.00
ATOM   1558  H1  WAT   493      14.999 -17.547  -7.678  1.00  0.00
ATOM   1559  H2  WAT   493      14.310 -18.132  -8.892  1.00  0.00
TER
ATOM   1560  O   WAT   494      12.927 -20.003  -7.557  1.00  0.00
ATOM   1561  H1  WAT   494      13.007 -20.950  -7.445  1.00  0.00
ATOM   1562  H2  WAT   494      13.819 -19.672  -7.451  1.00  0.00
TER
ATOM   1563  O   WAT   495      13.729  -9.853  -0.453  1.00  0.00
ATOM   1564  H1  WAT   495      14.465 -10.402  -0.182  1.00  0.00
ATOM   1565  H2  WAT   495      14.113  -8.988  -0.593  1.00  0.00
TER
ATOM   1566  O   WAT   496      10.613 -13.786  -4.579  1.00  0.00
ATOM   1567  H1  WAT   496       9.687 -13.544  -4.589  1.00  0.00
ATOM   1568  H2  WAT   496      11.079 -12.959  -4.701  1.00  0.00
TER
ATOM   1569  O   WAT   497      12.734 -10.669   8.735  1.00  0.00
ATOM   1570  H1  WAT   497      13.536 -10.348   9.149  1.00  0.00
ATOM   1571  H2  WAT   497      12.220 -11.029   9.457  1.00  0.00
TER
ATOM   1572  O   WAT   498      16.839 -10.680  -8.631  1.00  0.00
ATOM   1573  H1  WAT   498      17.632 -10.392  -9.083  1.00  0.00
ATOM   1574  H2  WAT   498      16.319 -11.111  -9.310  1.00  0.00
TER
ATOM   1575  O   WAT   499      10.454 -18.182   7.679  1.00  0.00
ATOM   1576  H1  WAT   499      10.958 -18.761   8.250  1.00  0.00
ATOM   1577  H2  WAT   499       9.715 -17.897   8.216  1.00  0.00
TER
ATOM   1578  O   WAT   500      17.357 -15.460  -8.767  1.00  0.00
ATOM   1579  H1  WAT   500      17.252 -16.075  -8.040  1.00  0.00
ATOM   1580  H2  WAT   500      17.189 -15.984  -9.550  1.00  0.00
TER
ATOM   1581  O   WAT   501      17.508 -16.774   7.212  1.00  0.00
ATOM   1582  H1  WAT   501      16.743 -16.206   7.128  1.00  0.00
ATOM   1583  H2  WAT   501      17.690 -17.067   6.319  1.00  0.00
TER
ATOM   1584  O   WAT   502      12.486 -20.039   8.574  1.00  0.00
ATOM   1585  H1  WAT   502      12.527 -20.337   9.482  1.00  0.00
ATOM   1586  H2  WAT   502      13.341 -19.638   8.415  1.00  0.00
TER
ATOM   1587  O   WAT   503      16.264 -17.439  -6.266  1.00  0.00
ATOM   1588  H1  WAT   503      16.686 -17.605  -5.423  1.00  0.00
ATOM   1589  H2  WAT   503      16.389 -18.249  -6.760  1.00  0.00
TER
ATOM   1590  O   WAT   504      14.427 -21.459   6.541  1.00  0.00
ATOM   1591  H1  WAT   504      13.897 -21.950   5.914  1.00  0.00
ATOM   1592  H2  WAT   504      15.096 -21.031   6.007  1.00  0.00
TER
ATOM   1593  O   WAT   505      18.086 -17.040   4.275  1.00  0.00
ATOM   1594  H1  WAT   505      18.505 -16.197   4.103  1.00  0.00
ATOM   1595  H2  WAT   505      17.167 -16.903   4.046  1.00  0.00
TER
ATOM   1596  O   WAT   506      15.160 -21.366  -9.320  1.00  0.00
ATOM   1597  H1  WAT   506      14.959 -22.229  -8.959  1.00  0.00
ATOM   1598  H2  WAT   506      14.989 -21.452 -10.258  1.00  0.00
TER
ATOM   1599  O   WAT   507      15.937 -10.735   5.391  1.00  0.00
ATOM   1600  H1  WAT   507      15.399 -10.010   5.072  1.00  0.00
ATOM   1601  H2  WAT   507      16.191 -11.212   4.601  1.00  0.00
TER
ATOM   1602  O   WAT   508      17.190 -22.767   6.916  1.00  0.00
ATOM   1603  H1  WAT   508      17.780 -23.075   7.604  1.00  0.00
ATOM   1604  H2  WAT   508      16.372 -23.239   7.072  1.00  0.00
TER
ATOM   1605  O   WAT   509      18.793  -9.500   5.649  1.00  0.00
ATOM   1606  H1  WAT   509      18.719  -8.596   5.957  1.00  0.00
ATOM   1607  H2  WAT   509      17.891  -9.819   5.622  1.00  0.00
TER
ATOM   1608  O   WAT   510      12.981 -14.961  -8.499  1.00  0.00
ATOM   1609  H1  WAT   510      13.419 -14.418  -7.843  1.00  0.00
ATOM   1610  H2  WAT   510      13.466 -15.787  -8.490  1.00  0.00
TER
ATOM   1611  O   WAT   511      10.196 -12.172  -1.047  1.00  0.00
ATOM   1612  H1  WAT   511      10.526 -13.040  -1.279  1.00  0.00
ATOM   1613  H2  WAT   511      10.625 -11.967  -0.217  1.00  0.00
TER
ATOM   1614  O   WAT   512      14.792 -13.842  -3.387  1.00  0.00
ATOM   1615  H1  WAT   512      14.492 -13.965  -2.487  1.00  0.00
ATOM   1616  H2  WAT   512      14.686 -14.701  -3.795  1.00  0.00
TER
ATOM   1617  O   WAT   513      10.685 -11.305   1.691  1.00  0.00
ATOM   1618  H1  WAT   513      10.248 -11.125   2.523  1.00  0.00
ATOM   1619  H2  WAT   513      11.253 -10.548   1.549  1.00  0.00
TER
ATOM   1620  O   WAT   514      10.518 -18.793  -1.950  1.00  0.00
ATOM   1621  H1  WAT   514       9.862 -19.062  -2.594  1.00  0.00
ATOM   1622  H2  WAT   514      11.355 -18.903  -2.400  1.00  0.00
TER
ATOM   1623  O   WAT   515      11.555 -18.408   2.590  1.00  0.00
ATOM   1624  H1  WAT   515      11.922 -18.495   3.470  1.00  0.00
ATOM   1625  H2  WAT   515      10.986 -19.171   2.491  1.00  0.00
TER
ATOM   1626  O   WAT   516      11.107 -21.497   6.496  1.00  0.00
ATOM   1627  H1  WAT   516      10.212 -21.531   6.835  1.00  0.00
ATOM   1628  H2  WAT   516      11.646 -21.299   7.261  1.00  0.00
TER
ATOM   1629  O   WAT   517       9.731 -21.583  -6.008  1.00  0.00
ATOM   1630  H1  WAT   517       8.828 -21.320  -6.182  1.00  0.00
ATOM   1631  H2  WAT   517      10.215 -21.312  -6.788  1.00  0.00
TER
ATOM   1632  O   WAT   518      12.274 -22.527  -8.098  1.00  0.00
ATOM   1633  H1  WAT   518      12.983 -22.949  -8.583  1.00  0.00
ATOM   1634  H2  WAT   518      11.558 -22.459  -8.730  1.00  0.00
TER
ATOM   1635  O   WAT   519      12.970 -13.895   7.752  1.00  0.00
ATOM   1636  H1  WAT   519      12.927 -14.266   8.634  1.00  0.00
ATOM   1637  H2  WAT   519      13.101 -12.957   7.892  1.00  0.00
TER
ATOM   1638  O   WAT   520      16.671 -12.339   3.353  1.00  0.00
ATOM   1639  H1  WAT   520      16.430 -12.071   2.466  1.00  0.00
ATOM   1640  H2  WAT   520      17.611 -12.168   3.408  1.00  0.00
TER
ATOM   1641  O   WAT   521      12.809 -10.949   4.872  1.00  0.00
ATOM   1642  H1  WAT   521      12.215 -11.080   5.611  1.00  0.00
ATOM   1643  H2  WAT   521      12.802 -11.785   4.406  1.00  0.00
TER
ATOM   1644  O   WAT   522      12.440 -13.583   3.823  1.00  0.00
ATOM   1645  H1  WAT   522      11.714 -14.202   3.755  1.00  0.00
ATOM   1646  H2  WAT   522      12.501 -13.189   2.953  1.00  0.00
TER
ATOM   1647  O   WAT   523      16.045 -11.368   0.608  1.00  0.00
ATOM   1648  H1  WAT   523      16.561 -11.980   0.083  1.00  0.00
ATOM   1649  H2  WAT   523      16.695 -10.865   1.099  1.00  0.00
TER
ATOM   1650  O   WAT   524      10.723 -10.265  -2.968  1.00  0.00
ATOM   1651  H1  WAT   524      10.556 -10.898  -2.269  1.00  0.00
ATOM   1652  H2  WAT   524       9.857 -10.059  -3.318  1.00  0.00
TER
ATOM   1653  O   WAT   525      12.330 -11.572  -5.523  1.00  0.00
ATOM   1654  H1  WAT   525      11.804 -11.191  -6.226  1.00  0.00
ATOM   1655  H2  WAT   525      12.254 -10.947  -4.802  1.00  0.00
TER
ATOM   1656  O   WAT   526      14.929  -9.624  -6.648  1.00  0.00
ATOM   1657  H1  WAT   526      15.661  -9.908  -7.195  1.00  0.00
ATOM   1658  H2  WAT   526      15.188  -9.862  -5.758  1.00  0.00
TER
ATOM   1659  O   WAT   527      14.090 -13.507  -6.643  1.00  0.00
ATOM   1660  H1  WAT   527      13.461 -13.039  -6.094  1.00  0.00
ATOM   1661  H2  WAT   527      14.205 -14.352  -6.208  1.00  0.00
TER
ATOM   1662  O   WAT   528      13.694 -17.367 -17.734  1.00  0.00
ATOM   1663  H1  WAT   528      12.862 -17.622 -17.335  1.00  0.00
ATOM   1664  H2  WAT   528      14.302 -17.296 -16.999  1.00  0.00
TER
ATOM   1665  O   WAT   529      13.674 -13.333 -17.539  1.00  0.00
ATOM   1666  H1  WAT   529      13.977 -14.223 -17.718  1.00  0.00
ATOM   1667  H2  WAT   529      14.418 -12.776 -17.766  1.00  0.00
TER
ATOM   1668  O   WAT   530      10.066 -19.806 -18.066  1.00  0.00
ATOM   1669  H1  WAT   530      10.638 -20.574 -18.066  1.00  0.00
ATOM   1670  H2  WAT   530      10.066 -19.507 -18.975  1.00  0.00
TER
ATOM   1671  O   WAT   531      11.927 -21.902 -17.671  1.00  0.00
ATOM   1672  H1  WAT   531      12.608 -21.638 -17.052  1.00  0.00
ATOM   1673  H2  WAT   531      11.612 -22.742 -17.337  1.00  0.00
TER
ATOM   1674  O   WAT   532      16.120 -20.855 -18.584  1.00  0.00
ATOM   1675  H1  WAT   532      16.628 -20.357 -17.943  1.00  0.00
ATOM   1676  H2  WAT   532      16.651 -21.631 -18.760  1.00  0.00
TER
ATOM   1677  O   WAT   533      15.654 -16.576 -16.140  1.00  0.00
ATOM   1678  H1  WAT   533      15.321 -15.949 -15.498  1.00  0.00
ATOM   1679  H2  WAT   533      15.830 -16.049 -16.920  1.00  0.00
TER
ATOM   1680  O   WAT   534      14.866 -14.607 -14.325  1.00  0.00
ATOM   1681  H1  WAT   534      15.483 -13.932 -14.607  1.00  0.00
ATOM   1682  H2  WAT   534      14.005 -14.199 -14.416  1.00  0.00
TER
ATOM   1683  O   WAT   535      16.230 -14.738 -18.304  1.00  0.00
ATOM   1684  H1  WAT   535      15.933 -15.343 -18.983  1.00  0.00
ATOM   1685  H2  WAT   535      17.180 -14.700 -18.415  1.00  0.00
TER
ATOM   1686  O   WAT   536      14.474 -21.650 -16.688  1.00  0.00
ATOM   1687  H1  WAT   536      15.026 -21.541 -17.463  1.00  0.00
ATOM   1688  H2  WAT   536      14.989 -21.276 -15.972  1.00  0.00
TER
ATOM   1689  O   WAT   537      15.322 -15.000 -11.653  1.00  0.00
ATOM   1690  H1  WAT   537      14.424 -14.776 -11.406  1.00  0.00
ATOM   1691  H2  WAT   537      15.347 -14.876 -12.602  1.00  0.00
TER
ATOM   1692  O   WAT   538      14.149 -18.128 -13.077  1.00  0.00
ATOM   1693  H1  WAT   538      14.009 -17.256 -12.709  1.00  0.00
ATOM   1694  H2  WAT   538      13.267 -18.471 -13.223  1.00  0.00
TER
ATOM   1695  O   WAT   539      15.947 -12.186 -10.869  1.00  0.00
ATOM   1696  H1  WAT   539      15.918 -11.782 -11.736  1.00  0.00
ATOM   1697  H2  WAT   539      15.783 -13.115 -11.032  1.00  0.00
TER
ATOM   1698  O   WAT   540      10.101 -16.358 -17.160  1.00  0.00
ATOM   1699  H1  WAT   540      10.179 -16.224 -18.105  1.00  0.00
ATOM   1700  H2  WAT   540      10.715 -17.067 -16.968  1.00  0.00
TER
ATOM   1701  O   WAT   541      10.156 -15.317 -14.621  1.00  0.00
ATOM   1702  H1  WAT   541      10.320 -15.787 -15.439  1.00  0.00
ATOM   1703  H2  WAT   541      10.622 -15.825 -13.956  1.00  0.00
TER
ATOM   1704  O   WAT   542      17.160 -20.165 -11.191  1.00  0.00
ATOM   1705  H1  WAT   542      17.064 -21.105 -11.341  1.00  0.00
ATOM   1706  H2  WAT   542      18.003 -19.943 -11.586  1.00  0.00
TER
ATOM   1707  O   WAT   543      17.579 -23.154 -18.727  1.00  0.00
ATOM   1708  H1  WAT   543      17.583 -23.595 -19.577  1.00  0.00
ATOM   1709  H2  WAT   543      18.474 -22.833 -18.620  1.00  0.00
TER
ATOM   1710  O   WAT   544      13.430 -23.272 -19.768  1.00  0.00
ATOM   1711  H1  WAT   544      13.090 -22.794 -19.011  1.00  0.00
ATOM   1712  H2  WAT   544      12.667 -23.725 -20.128  1.00  0.00
TER
ATOM   1713  O   WAT   545      11.730 -15.942 -12.461  1.00  0.00
ATOM   1714  H1  WAT   545      11.346 -16.583 -11.863  1.00  0.00
ATOM   1715  H2  WAT   545      12.042 -15.238 -11.892  1.00  0.00
TER
ATOM   1716  O   WAT   546      17.880 -19.094 -16.980  1.00  0.00
ATOM   1717  H1  WAT   546      18.247 -19.568 -16.234  1.00  0.00
ATOM   1718  H2  WAT   546      17.691 -18.220 -16.640  1.00  0.00
TER
ATOM   1719  O   WAT   547      15.670 -20.053 -14.662  1.00  0.00
ATOM   1720  H1  WAT   547      15.366 -19.174 -14.437  1.00  0.00
ATOM   1721  H2  WAT   547      16.625 -19.993 -14.626  1.00  0.00
TER
ATOM   1722  O   WAT   548      11.726 -19.213 -13.515  1.00  0.00
ATOM   1723  H1  WAT   548      11.368 -18.548 -12.928  1.00  0.00
ATOM   1724  H2  WAT   548      11.432 -20.045 -13.144  1.00  0.00
TER
ATOM   1725  O   WAT   549      14.928 -18.755 -10.631  1.00  0.00
ATOM   1726  H1  WAT   549      14.628 -18.609 -11.528  1.00  0.00
ATOM   1727  H2  WAT   549      15.699 -19.314 -10.724  1.00  0.00
TER
ATOM   1728  O   WAT   550      10.589 -11.736 -11.851  1.00  0.00
ATOM   1729  H1  WAT   550      10.698 -12.676 -11.992  1.00  0.00
ATOM   1730  H2  WAT   550       9.937 -11.470 -12.500  1.00  0.00
TER
ATOM   1731  O   WAT   551      18.580 -13.464 -10.451  1.00  0.00
ATOM   1732  H1  WAT   551      18.259 -14.183  -9.907  1.00  0.00
ATOM   1733  H2  WAT   551      17.906 -12.789 -10.378  1.00  0.00
TER
ATOM   1734  O   WAT   552      13.729  -9.853 -19.228  1.00  0.00
ATOM   1735  H1  WAT   552      14.465 -10.402 -18.957  1.00  0.00
ATOM   1736  H2  WAT   552      14.113  -8.988 -19.367  1.00  0.00
TER
ATOM   1737  O   WAT   553      12.734 -10.669 -10.039  1.00  0.00
ATOM   1738  H1  WAT   553      13.536 -10.348  -9.626  1.00  0.00
ATOM   1739  H2  WAT   553      12.220 -11.029  -9.317  1.00  0.00
TER
ATOM   1740  O   WAT   554      10.454 -18.182 -11.096  1.00  0.00
ATOM   1741  H1  WAT   554      10.958 -18.761 -10.524  1.00  0.00
ATOM   1742  H2  WAT   554       9.715 -17.897 -10.558  1.00  0.00
TER
ATOM   1743  O   WAT   555      17.508 -16.774 -11.562  1.00  0.00
ATOM   1744  H1  WAT   555      16.743 -16.206 -11.646  1.00  0.00
ATOM   1745  H2  WAT   555      17.690 -17.067 -12.455  1.00  0.00
TER
ATOM   1746  O   WAT   556      12.486 -20.039 -10.201  1.00  0.00
ATOM   1747  H1  WAT   556      12.527 -20.337  -9.292  1.00  0.00
ATOM   1748  H2  WAT   556      13.341 -19.638 -10.360  1.00  0.00
TER
ATOM   1749  O   WAT   557      14.427 -21.459 -12.233  1.00  0.00
ATOM   1750  H1  WAT   557      13.897 -21.950 -12.861  1.00  0.00
ATOM   1751  H2  WAT   557      15.096 -21.031 -12.767  1.00  0.00
TER
ATOM   1752  O   WAT   558      18.086 -17.040 -14.499  1.00  0.00
ATOM   1753  H1  WAT   558      18.505 -16.197 -14.672  1.00  0.00
ATOM   1754  H2  WAT   558      17.167 -16.903 -14.729  1.00  0.00
TER
ATOM   1755  O   WAT   559      15.937 -10.735 -13.384  1.00  0.00
ATOM   1756  H1  WAT   559      15.399 -10.010 -13.703  1.00  0.00
ATOM   1757  H2  WAT   559      16.191 -11.212 -14.174  1.00  0.00
TER
ATOM   1758  O   WAT   560      17.190 -22.767 -11.858  1.00  0.00
ATOM   1759  H1  WAT   560      17.780 -23.075 -11.170  1.00  0.00
ATOM   1760  H2  WAT   560      16.372 -23.239 -11.702  1.00  0.00
TER
ATOM   1761  O   WAT   561      18.793  -9.500 -13.125  1.00  0.00
ATOM   1762  H1  WAT   561      18.719  -8.596 -12.818  1.00  0.00
ATOM   1763  H2  WAT   561      17.891  -9.819 -13.153  1.00  0.00
TER
ATOM   1764  O   WAT   562      10.196 -12.172 -19.822  1.00  0.00
ATOM   1765  H1  WAT   562      10.526 -13.040 -20.054  1.00  0.00
ATOM   1766  H2  WAT   562      10.625 -11.967 -18.991  1.00  0.00
TER
ATOM   1767  O   WAT   563      10.685 -11.305 -17.083  1.00  0.00
ATOM   1768  H1  WAT   563      10.248 -11.125 -16.251  1.00  0.00
ATOM   1769  H2  WAT   563      11.253 -10.548 -17.225  1.00  0.00
TER
ATOM   1770  O   WAT   564      11.555 -18.408 -16.184  1.00  0.00
ATOM   1771  H1  WAT   564      11.922 -18.495 -15.305  1.00  0.00
ATOM   1772  H2  WAT   564      10.986 -19.171 -16.283  1.00  0.00
TER
ATOM   1773  O   WAT   565      11.107 -21.497 -12.278  1.00  0.00
ATOM   1774  H1  WAT   565      10.212 -21.531 -11.939  1.00  0.00
ATOM   1775  H2  WAT   565      11.646 -21.299 -11.513  1.00  0.00
TER
ATOM   1776  O   WAT   566      12.970 -13.895 -11.022  1.00  0.00
ATOM   1777  H1  WAT   566      12.927 -14.266 -10.141  1.00  0.00
ATOM   1778  H2  WAT   566      13.101 -12.957 -10.882  1.00  0.00
TER
ATOM   1779  O   WAT   567      16.671 -12.339 -15.421  1.00  0.00
ATOM   1780  H1  WAT   567      16.430 -12.071 -16.308  1.00  0.00
ATOM   1781  H2  WAT   567      17.611 -12.168 -15.366  1.00  0.00
TER
ATOM   1782  O   WAT   568      12.809 -10.949 -13.902  1.00  0.00
ATOM   1783  H1  WAT   568      12.215 -11.080 -13.163  1.00  0.00
ATOM   1784  H2  WAT   568      12.802 -11.785 -14.368  1.00  0.00
TER
ATOM   1785  O   WAT   569      12.440 -13.583 -14.952  1.00  0.00
ATOM   1786  H1  WAT   569      11.714 -14.202 -15.019  1.00  0.00
ATOM   1787  H2  WAT   569      12.501 -13.189 -15.822  1.00  0.00
TER
ATOM   1788  O   WAT   570      16.045 -11.368 -18.167  1.00  0.00
ATOM   1789  H1  WAT   570      16.561 -11.980 -18.692  1.00  0.00
ATOM   1790  H2  WAT   570      16.695 -10.865 -17.676  1.00  0.00
TER
ATOM   1791  O   WAT   571       2.771  18.092  17.056  1.00  0.00
ATOM   1792  H1  WAT   571       2.690  17.177  16.785  1.00  0.00
ATOM   1793  H2  WAT   571       2.357  18.589  16.350  1.00  0.00
TER
ATOM   1794  O   WAT   572       0.903  19.870  18.937  1.00  0.00
ATOM   1795  H1  WAT   572       0.127  19.390  19.227  1.00  0.00
ATOM   1796  H2  WAT   572       1.554  19.190  18.762  1.00  0.00
TER
ATOM   1797  O   WAT   573       4.924  24.276  17.717  1.00  0.00
ATOM   1798  H1  WAT   573       4.462  23.505  18.045  1.00  0.00
ATOM   1799  H2  WAT   573       5.736  24.302  18.222  1.00  0.00
TER
ATOM   1800  O   WAT   574      -6.671  15.142  13.599  1.00  0.00
ATOM   1801  H1  WAT   574      -7.560  15.484  13.497  1.00  0.00
ATOM   1802  H2  WAT   574      -6.387  14.942  12.707  1.00  0.00
TER
ATOM   1803  O   WAT   575      -8.708  17.743  19.483  1.00  0.00
ATOM   1804  H1  WAT   575      -8.136  16.975  19.483  1.00  0.00
ATOM   1805  H2  WAT   575      -8.708  18.041  18.573  1.00  0.00
TER
ATOM   1806  O   WAT   576       0.344  22.546  18.944  1.00  0.00
ATOM   1807  H1  WAT   576       0.275  21.605  18.783  1.00  0.00
ATOM   1808  H2  WAT   576       1.106  22.636  19.516  1.00  0.00
TER
ATOM   1809  O   WAT   577       1.374  15.353  19.171  1.00  0.00
ATOM   1810  H1  WAT   577       1.751  14.480  19.058  1.00  0.00
ATOM   1811  H2  WAT   577       1.276  15.688  18.280  1.00  0.00
TER
ATOM   1812  O   WAT   578      -4.495  13.725  14.632  1.00  0.00
ATOM   1813  H1  WAT   578      -4.389  14.626  14.939  1.00  0.00
ATOM   1814  H2  WAT   578      -5.406  13.677  14.342  1.00  0.00
TER
ATOM   1815  O   WAT   579       5.157  12.848  16.104  1.00  0.00
ATOM   1816  H1  WAT   579       5.978  12.357  16.146  1.00  0.00
ATOM   1817  H2  WAT   579       5.190  13.437  16.857  1.00  0.00
TER
ATOM   1818  O   WAT   580      -2.654  16.694  18.965  1.00  0.00
ATOM   1819  H1  WAT   580      -2.147  17.192  19.605  1.00  0.00
ATOM   1820  H2  WAT   580      -2.123  15.917  18.789  1.00  0.00
TER
ATOM   1821  O   WAT   581       2.016  21.446  14.730  1.00  0.00
ATOM   1822  H1  WAT   581       1.398  21.911  14.167  1.00  0.00
ATOM   1823  H2  WAT   581       2.529  22.138  15.147  1.00  0.00
TER
ATOM   1824  O   WAT   582       5.393  14.788  18.876  1.00  0.00
ATOM   1825  H1  WAT   582       4.688  15.076  19.457  1.00  0.00
ATOM   1826  H2  WAT   582       5.754  15.598  18.516  1.00  0.00
TER
ATOM   1827  O   WAT   583      -8.615  22.131  12.104  1.00  0.00
ATOM   1828  H1  WAT   583      -8.993  22.620  11.373  1.00  0.00
ATOM   1829  H2  WAT   583      -8.358  22.804  12.735  1.00  0.00
TER
ATOM   1830  O   WAT   584       8.462  14.233  19.267  1.00  0.00
ATOM   1831  H1  WAT   584       7.514  14.267  19.399  1.00  0.00
ATOM   1832  H2  WAT   584       8.787  15.047  19.652  1.00  0.00
TER
ATOM   1833  O   WAT   585      -1.007  10.533  17.563  1.00  0.00
ATOM   1834  H1  WAT   585      -0.699   9.978  16.846  1.00  0.00
ATOM   1835  H2  WAT   585      -1.936  10.667  17.380  1.00  0.00
TER
ATOM   1836  O   WAT   586       5.840  22.971  14.943  1.00  0.00
ATOM   1837  H1  WAT   586       5.729  22.029  15.068  1.00  0.00
ATOM   1838  H2  WAT   586       5.836  23.333  15.829  1.00  0.00
TER
ATOM   1839  O   WAT   587       1.382  18.598  14.299  1.00  0.00
ATOM   1840  H1  WAT   587       0.454  18.531  14.528  1.00  0.00
ATOM   1841  H2  WAT   587       1.534  19.536  14.184  1.00  0.00
TER
ATOM   1842  O   WAT   588       1.368  14.869  11.296  1.00  0.00
ATOM   1843  H1  WAT   588       0.429  15.031  11.381  1.00  0.00
ATOM   1844  H2  WAT   588       1.687  15.588  10.749  1.00  0.00
TER
ATOM   1845  O   WAT   589       5.411  20.160  14.802  1.00  0.00
ATOM   1846  H1  WAT   589       4.793  19.822  14.155  1.00  0.00
ATOM   1847  H2  WAT   589       5.394  19.516  15.510  1.00  0.00
TER
ATOM   1848  O   WAT   590      -3.013  19.124  17.081  1.00  0.00
ATOM   1849  H1  WAT   590      -3.417  18.412  16.585  1.00  0.00
ATOM   1850  H2  WAT   590      -2.926  18.780  17.970  1.00  0.00
TER
ATOM   1851  O   WAT   591      -2.545  22.811  19.245  1.00  0.00
ATOM   1852  H1  WAT   591      -2.842  22.206  18.565  1.00  0.00
ATOM   1853  H2  WAT   591      -1.595  22.849  19.134  1.00  0.00
TER
ATOM   1854  O   WAT   592       3.588  19.398  11.810  1.00  0.00
ATOM   1855  H1  WAT   592       4.027  18.561  11.663  1.00  0.00
ATOM   1856  H2  WAT   592       4.301  20.031  11.896  1.00  0.00
TER
ATOM   1857  O   WAT   593       7.169  10.653  10.124  1.00  0.00
ATOM   1858  H1  WAT   593       6.857  10.745  11.024  1.00  0.00
ATOM   1859  H2  WAT   593       7.931  11.231  10.073  1.00  0.00
TER
ATOM   1860  O   WAT   594      -6.312  18.019  14.581  1.00  0.00
ATOM   1861  H1  WAT   594      -6.433  18.745  13.970  1.00  0.00
ATOM   1862  H2  WAT   594      -6.622  17.249  14.104  1.00  0.00
TER
ATOM   1863  O   WAT   595      -7.429  22.890  16.799  1.00  0.00
ATOM   1864  H1  WAT   595      -7.836  23.032  15.944  1.00  0.00
ATOM   1865  H2  WAT   595      -6.538  22.606  16.596  1.00  0.00
TER
ATOM   1866  O   WAT   596      -3.846  11.362  17.964  1.00  0.00
ATOM   1867  H1  WAT   596      -4.289  12.143  17.632  1.00  0.00
ATOM   1868  H2  WAT   596      -3.287  11.685  18.671  1.00  0.00
TER
ATOM   1869  O   WAT   597      -0.730  10.983  12.844  1.00  0.00
ATOM   1870  H1  WAT   597      -1.355  10.979  13.570  1.00  0.00
ATOM   1871  H2  WAT   597      -0.817  10.116  12.448  1.00  0.00
TER
ATOM   1872  O   WAT   598      -1.808  11.907  19.823  1.00  0.00
ATOM   1873  H1  WAT   598      -1.511  12.813  19.742  1.00  0.00
ATOM   1874  H2  WAT   598      -1.260  11.419  19.209  1.00  0.00
TER
ATOM   1875  O   WAT   599      -4.055  16.486  15.692  1.00  0.00
ATOM   1876  H1  WAT   599      -4.280  16.269  16.597  1.00  0.00
ATOM   1877  H2  WAT   599      -4.835  16.918  15.347  1.00  0.00
TER
ATOM   1878  O   WAT   600       3.175  16.492  14.291  1.00  0.00
ATOM   1879  H1  WAT   600       2.576  17.216  14.107  1.00  0.00
ATOM   1880  H2  WAT   600       3.723  16.430  13.509  1.00  0.00
TER
ATOM   1881  O   WAT   601       1.782  15.128  16.321  1.00  0.00
ATOM   1882  H1  WAT   601       2.175  15.446  15.508  1.00  0.00
ATOM   1883  H2  WAT   601       2.143  14.249  16.436  1.00  0.00
TER
ATOM   1884  O   WAT   602      -9.182  11.718  18.544  1.00  0.00
ATOM   1885  H1  WAT   602      -9.471  12.289  19.257  1.00  0.00
ATOM   1886  H2  WAT   602      -8.437  11.239  18.907  1.00  0.00
TER
ATOM   1887  O   WAT   603      -8.995  15.660   9.755  1.00  0.00
ATOM   1888  H1  WAT   603      -9.077  16.603   9.896  1.00  0.00
ATOM   1889  H2  WAT   603      -9.347  15.518   8.876  1.00  0.00
TER
ATOM   1890  O   WAT   604      -1.195  14.394  18.822  1.00  0.00
ATOM   1891  H1  WAT   604      -1.191  13.953  17.972  1.00  0.00
ATOM   1892  H2  WAT   604      -0.300  14.716  18.929  1.00  0.00
TER
ATOM   1893  O   WAT   605      -5.345  14.277  17.781  1.00  0.00
ATOM   1894  H1  WAT   605      -5.685  14.754  18.538  1.00  0.00
ATOM   1895  H2  WAT   605      -6.107  13.823  17.421  1.00  0.00
TER
ATOM   1896  O   WAT   606      -1.133  15.395  11.812  1.00  0.00
ATOM   1897  H1  WAT   606      -1.012  15.354  12.761  1.00  0.00
ATOM   1898  H2  WAT   606      -1.518  16.258  11.657  1.00  0.00
TER
ATOM   1899  O   WAT   607      -2.121  17.706  11.211  1.00  0.00
ATOM   1900  H1  WAT   607      -2.689  17.257  10.584  1.00  0.00
ATOM   1901  H2  WAT   607      -1.412  18.065  10.677  1.00  0.00
TER
ATOM   1902  O   WAT   608      -8.030  13.199  16.698  1.00  0.00
ATOM   1903  H1  WAT   608      -8.315  12.834  17.535  1.00  0.00
ATOM   1904  H2  WAT   608      -8.092  12.467  16.084  1.00  0.00
TER
ATOM   1905  O   WAT   609      -4.576  21.701  13.483  1.00  0.00
ATOM   1906  H1  WAT   609      -5.350  21.161  13.323  1.00  0.00
ATOM   1907  H2  WAT   609      -3.847  21.182  13.145  1.00  0.00
TER
ATOM   1908  O   WAT   610       6.183  20.698  19.276  1.00  0.00
ATOM   1909  H1  WAT   610       6.903  21.193  18.886  1.00  0.00
ATOM   1910  H2  WAT   610       5.981  20.020  18.631  1.00  0.00
TER
ATOM   1911  O   WAT   611       1.644  12.092  13.419  1.00  0.00
ATOM   1912  H1  WAT   611       0.830  11.593  13.343  1.00  0.00
ATOM   1913  H2  WAT   611       1.450  12.932  13.003  1.00  0.00
TER
ATOM   1914  O   WAT   612       4.359  16.464  11.715  1.00  0.00
ATOM   1915  H1  WAT   612       5.246  16.775  11.540  1.00  0.00
ATOM   1916  H2  WAT   612       4.329  15.591  11.323  1.00  0.00
TER
ATOM   1917  O   WAT   613      -4.532  21.369  17.121  1.00  0.00
ATOM   1918  H1  WAT   613      -4.015  20.566  17.067  1.00  0.00
ATOM   1919  H2  WAT   613      -4.984  21.307  17.963  1.00  0.00
TER
ATOM   1920  O   WAT   614       0.355  22.636  12.394  1.00  0.00
ATOM   1921  H1  WAT   614       0.696  23.380  11.898  1.00  0.00
ATOM   1922  H2  WAT   614      -0.474  22.949  12.756  1.00  0.00
TER
ATOM   1923  O   WAT   615       6.630  17.775  11.183  1.00  0.00
ATOM   1924  H1  WAT   615       6.546  18.206  10.333  1.00  0.00
ATOM   1925  H2  WAT   615       7.349  18.235  11.616  1.00  0.00
TER
ATOM   1926  O   WAT   616       3.237  21.958  17.758  1.00  0.00
ATOM   1927  H1  WAT   616       3.590  21.360  17.099  1.00  0.00
ATOM   1928  H2  WAT   616       2.354  21.632  17.929  1.00  0.00
TER
ATOM   1929  O   WAT   617      -0.676  22.717  15.166  1.00  0.00
ATOM   1930  H1  WAT   617       0.011  23.264  15.546  1.00  0.00
ATOM   1931  H2  WAT   617      -1.463  23.262  15.200  1.00  0.00
TER
ATOM   1932  O   WAT   618      -8.537  18.335  10.657  1.00  0.00
ATOM   1933  H1  WAT   618      -7.668  18.617  10.941  1.00  0.00
ATOM   1934  H2  WAT   618      -9.028  19.148  10.542  1.00  0.00
TER
ATOM   1935  O   WAT   619      -1.374  19.722  14.778  1.00  0.00
ATOM   1936  H1  WAT   619      -0.917  20.533  15.004  1.00  0.00
ATOM   1937  H2  WAT   619      -1.725  19.404  15.610  1.00  0.00
TER
ATOM   1938  O   WAT   620      -5.472  10.066  15.250  1.00  0.00
ATOM   1939  H1  WAT   620      -5.601  10.058  16.199  1.00  0.00
ATOM   1940  H2  WAT   620      -6.296  10.404  14.899  1.00  0.00
TER
ATOM   1941  O   WAT   621       6.048  23.521  10.449  1.00  0.00
ATOM   1942  H1  WAT   621       5.822  22.804  11.041  1.00  0.00
ATOM   1943  H2  WAT   621       5.658  23.272   9.611  1.00  0.00
TER
ATOM   1944  O   WAT   622       5.630  21.438  12.110  1.00  0.00
ATOM   1945  H1  WAT   622       5.342  21.899  12.898  1.00  0.00
ATOM   1946  H2  WAT   622       6.425  20.978  12.379  1.00  0.00
TER
ATOM   1947  O   WAT   623      -6.552  20.152  12.785  1.00  0.00
ATOM   1948  H1  WAT   623      -7.160  20.892  12.795  1.00  0.00
ATOM   1949  H2  WAT   623      -6.078  20.242  11.959  1.00  0.00
TER
ATOM   1950  O   WAT   624       6.387  13.273  13.270  1.00  0.00
ATOM   1951  H1  WAT   624       5.758  13.377  12.556  1.00  0.00
ATOM   1952  H2  WAT   624       5.892  13.493  14.059  1.00  0.00
TER
ATOM   1953  O   WAT   625      -1.645  15.551  14.686  1.00  0.00
ATOM   1954  H1  WAT   625      -2.353  16.020  15.127  1.00  0.00
ATOM   1955  H2  WAT   625      -1.360  14.894  15.320  1.00  0.00
TER
ATOM   1956  O   WAT   626       2.387  12.277  16.125  1.00  0.00
ATOM   1957  H1  WAT   626       2.264  12.295  15.176  1.00  0.00
ATOM   1958  H2  WAT   626       3.335  12.324  16.245  1.00  0.00
TER
ATOM   1959  O   WAT   627      -3.441  13.860  12.061  1.00  0.00
ATOM   1960  H1  WAT   627      -2.592  14.297  11.995  1.00  0.00
ATOM   1961  H2  WAT   627      -3.808  14.172  12.888  1.00  0.00
TER
ATOM   1962  O   WAT   628       5.480  18.431  16.974  1.00  0.00
ATOM   1963  H1  WAT   628       4.539  18.446  17.149  1.00  0.00
ATOM   1964  H2  WAT   628       5.794  17.645  17.420  1.00  0.00
TER
ATOM   1965  O   WAT   629      -4.542  20.113  10.534  1.00  0.00
ATOM   1966  H1  WAT   629      -3.776  20.001  11.097  1.00  0.00
ATOM   1967  H2  WAT   629      -4.464  19.417   9.882  1.00  0.00
TER
ATOM   1968  O   WAT   630      -5.847  17.546  11.218  1.00  0.00
ATOM   1969  H1  WAT   630      -5.767  16.598  11.329  1.00  0.00
ATOM   1970  H2  WAT   630      -4.955  17.876  11.324  1.00  0.00
TER
ATOM   1971  O   WAT   631      -1.418  22.089  10.008  1.00  0.00
ATOM   1972  H1  WAT   631      -1.523  21.474  10.734  1.00  0.00
ATOM   1973  H2  WAT   631      -1.585  21.565   9.224  1.00  0.00
TER
ATOM   1974  O   WAT   632       1.822  21.151  10.612  1.00  0.00
ATOM   1975  H1  WAT   632       1.273  21.598  11.256  1.00  0.00
ATOM   1976  H2  WAT   632       2.444  20.646  11.136  1.00  0.00
TER
ATOM   1977  O   WAT   633      -2.510  20.110  12.509  1.00  0.00
ATOM   1978  H1  WAT   633      -2.088  19.944  13.352  1.00  0.00
ATOM   1979  H2  WAT   633      -2.385  19.300  12.014  1.00  0.00
TER
ATOM   1980  O   WAT   634       0.003  19.133   9.756  1.00  0.00
ATOM   1981  H1  WAT   634       0.523  18.418   9.390  1.00  0.00
ATOM   1982  H2  WAT   634       0.650  19.772  10.056  1.00  0.00
TER
ATOM   1983  O   WAT   635      -3.614  16.183   9.454  1.00  0.00
ATOM   1984  H1  WAT   635      -3.815  15.320   9.816  1.00  0.00
ATOM   1985  H2  WAT   635      -3.785  16.096   8.517  1.00  0.00
TER
ATOM   1986  O   WAT   636       3.865  10.994  11.983  1.00  0.00
ATOM   1987  H1  WAT   636       4.145  10.151  12.339  1.00  0.00
ATOM   1988  H2  WAT   636       3.091  11.226  12.497  1.00  0.00
TER
ATOM   1989  O   WAT   637      -4.816  13.283   9.442  1.00  0.00
ATOM   1990  H1  WAT   637      -4.513  13.290   8.534  1.00  0.00
ATOM   1991  H2  WAT   637      -4.076  12.933   9.939  1.00  0.00
TER
ATOM   1992  O   WAT   638      -1.597  12.227  10.428  1.00  0.00
ATOM   1993  H1  WAT   638      -1.945  11.549   9.848  1.00  0.00
ATOM   1994  H2  WAT   638      -1.396  11.765  11.242  1.00  0.00
TER
ATOM   1995  O   WAT   639      -5.793  22.587  10.275  1.00  0.00
ATOM   1996  H1  WAT   639      -5.355  23.130  10.931  1.00  0.00
ATOM   1997  H2  WAT   639      -5.308  21.762  10.285  1.00  0.00
TER
ATOM   1998  O   WAT   640      -3.982  23.707  15.387  1.00  0.00
ATOM   1999  H1  WAT   640      -4.283  23.584  16.288  1.00  0.00
ATOM   2000  H2  WAT   640      -4.088  22.848  14.979  1.00  0.00
TER
ATOM   2001  O   WAT   641       8.787  23.487  10.090  1.00  0.00
ATOM   2002  H1  WAT   641       7.956  23.554  10.561  1.00  0.00
ATOM   2003  H2  WAT   641       8.964  24.377   9.787  1.00  0.00
TER
ATOM   2004  O   WAT   642       8.243  20.232  12.593  1.00  0.00
ATOM   2005  H1  WAT   642       9.005  20.801  12.699  1.00  0.00
ATOM   2006  H2  WAT   642       8.258  19.664  13.364  1.00  0.00
TER
ATOM   2007  O   WAT   643      -8.257  18.755  16.824  1.00  0.00
ATOM   2008  H1  WAT   643      -8.912  18.486  16.180  1.00  0.00
ATOM   2009  H2  WAT   643      -7.419  18.646  16.374  1.00  0.00
TER
ATOM   2010  O   WAT   644       9.249  21.087  17.438  1.00  0.00
ATOM   2011  H1  WAT   644       9.620  20.303  17.031  1.00  0.00
ATOM   2012  H2  WAT   644       9.889  21.775  17.259  1.00  0.00
TER
ATOM   2013  O   WAT   645       8.295  20.525   9.751  1.00  0.00
ATOM   2014  H1  WAT   645       8.570  21.433   9.623  1.00  0.00
ATOM   2015  H2  WAT   645       8.106  20.461  10.687  1.00  0.00
TER
ATOM   2016  O   WAT   646       4.692  13.549  11.046  1.00  0.00
ATOM   2017  H1  WAT   646       5.111  13.363  10.206  1.00  0.00
ATOM   2018  H2  WAT   646       4.386  12.697  11.356  1.00  0.00
TER
ATOM   2019  O   WAT   647       8.191  18.462  14.744  1.00  0.00
ATOM   2020  H1  WAT   647       7.816  17.695  14.312  1.00  0.00
ATOM   2021  H2  WAT   647       7.462  18.844  15.231  1.00  0.00
TER
ATOM   2022  O   WAT   648      -9.043  15.965  12.767  1.00  0.00
ATOM   2023  H1  WAT   648      -9.947  16.228  12.592  1.00  0.00
ATOM   2024  H2  WAT   648      -8.559  16.236  11.987  1.00  0.00
TER
ATOM   2025  O   WAT   649       7.466  16.688  18.044  1.00  0.00
ATOM   2026  H1  WAT   649       7.990  16.194  17.413  1.00  0.00
ATOM   2027  H2  WAT   649       8.052  16.823  18.789  1.00  0.00
TER
ATOM   2028  O   WAT   650      -6.500  15.022  10.676  1.00  0.00
ATOM   2029  H1  WAT   650      -5.791  14.600  10.191  1.00  0.00
ATOM   2030  H2  WAT   650      -7.216  15.089  10.045  1.00  0.00
TER
ATOM   2031  O   WAT   651      -6.853  11.076   9.716  1.00  0.00
ATOM   2032  H1  WAT   651      -6.130  11.617  10.035  1.00  0.00
ATOM   2033  H2  WAT   651      -6.580  10.802   8.841  1.00  0.00
TER
ATOM   2034  O   WAT   652       6.956  15.945  13.984  1.00  0.00
ATOM   2035  H1  WAT   652       7.452  15.712  14.768  1.00  0.00
ATOM   2036  H2  WAT   652       6.758  15.106  13.567  1.00  0.00
TER
ATOM   2037  O   WAT   653       8.385  14.581  16.517  1.00  0.00
ATOM   2038  H1  WAT   653       8.275  14.427  17.456  1.00  0.00
ATOM   2039  H2  WAT   653       9.146  14.053  16.275  1.00  0.00
TER
ATOM   2040  O   WAT   654       9.274  12.412   9.758  1.00  0.00
ATOM   2041  H1  WAT   654      10.199  12.280   9.550  1.00  0.00
ATOM   2042  H2  WAT   654       9.252  12.491  10.712  1.00  0.00
TER
ATOM   2043  O   WAT   655       9.348  13.183  12.384  1.00  0.00
ATOM   2044  H1  WAT   655       8.553  13.117  12.913  1.00  0.00
ATOM   2045  H2  WAT   655       9.552  14.118  12.372  1.00  0.00
TER
ATOM   2046  O   WAT   656       5.780  11.513  18.834  1.00  0.00
ATOM   2047  H1  WAT   656       6.221  11.457  17.986  1.00  0.00
ATOM   2048  H2  WAT   656       5.511  12.428  18.905  1.00  0.00
TER
ATOM   2049  O   WAT   657       7.644  11.144  16.844  1.00  0.00
ATOM   2050  H1  WAT   657       7.583  10.200  16.698  1.00  0.00
ATOM   2051  H2  WAT   657       8.423  11.252  17.390  1.00  0.00
TER
ATOM   2052  O   WAT   658      -7.428  11.115  13.310  1.00  0.00
ATOM   2053  H1  WAT   658      -6.670  11.228  12.736  1.00  0.00
ATOM   2054  H2  WAT   658      -7.890  11.952  13.264  1.00  0.00
TER
ATOM   2055  O   WAT   659      -0.887  13.229  16.300  1.00  0.00
ATOM   2056  H1  WAT   659      -1.699  12.855  15.960  1.00  0.00
ATOM   2057  H2  WAT   659      -0.383  12.473  16.602  1.00  0.00
TER
ATOM   2058  O   WAT   660       3.616   9.893  17.539  1.00  0.00
ATOM   2059  H1  WAT   660       4.219  10.465  18.013  1.00  0.00
ATOM   2060  H2  WAT   660       2.875  10.457  17.316  1.00  0.00
TER
ATOM   2061  O   WAT   661       6.759  10.295  12.813  1.00  0.00
ATOM   2062  H1  WAT   661       6.954  11.194  13.079  1.00  0.00
ATOM   2063  H2  WAT   661       5.972  10.064  13.306  1.00  0.00
TER
ATOM   2064  O   WAT   662      -5.056  11.641  11.850  1.00  0.00
ATOM   2065  H1  WAT   662      -4.526  10.854  11.721  1.00  0.00
ATOM   2066  H2  WAT   662      -4.423  12.321  12.084  1.00  0.00
TER
ATOM   2067  O   WAT   663      -2.862  11.379  14.905  1.00  0.00
ATOM   2068  H1  WAT   663      -3.492  10.678  15.072  1.00  0.00
ATOM   2069  H2  WAT   663      -3.401  12.139  14.688  1.00  0.00
TER
ATOM   2070  O   WAT   664      -4.684  24.041  12.131  1.00  0.00
ATOM   2071  H1  WAT   664      -5.313  24.510  12.680  1.00  0.00
ATOM   2072  H2  WAT   664      -4.569  23.196  12.566  1.00  0.00
TER
ATOM   2073  O   WAT   665       2.771  18.092  -1.718  1.00  0.00
ATOM   2074  H1  WAT   665       2.690  17.177  -1.989  1.00  0.00
ATOM   2075  H2  WAT   665       2.357  18.589  -2.425  1.00  0.00
TER
ATOM   2076  O   WAT   666       0.903  19.870   0.162  1.00  0.00
ATOM   2077  H1  WAT   666       0.127  19.390   0.452  1.00  0.00
ATOM   2078  H2  WAT   666       1.554  19.190  -0.012  1.00  0.00
TER
ATOM   2079  O   WAT   667      -5.081  20.182   1.040  1.00  0.00
ATOM   2080  H1  WAT   667      -5.912  19.927   1.440  1.00  0.00
ATOM   2081  H2  WAT   667      -4.472  20.253   1.776  1.00  0.00
TER
ATOM   2082  O   WAT   668       4.924  24.276  -1.058  1.00  0.00
ATOM   2083  H1  WAT   668       4.462  23.505  -0.729  1.00  0.00
ATOM   2084  H2  WAT   668       5.736  24.302  -0.552  1.00  0.00
TER
ATOM   2085  O   WAT   669      -6.671  15.142  -5.176  1.00  0.00
ATOM   2086  H1  WAT   669      -7.560  15.484  -5.278  1.00  0.00
ATOM   2087  H2  WAT   669      -6.387  14.942  -6.068  1.00  0.00
TER
ATOM   2088  O   WAT   670      -8.708  17.743   0.708  1.00  0.00
ATOM   2089  H1  WAT   670      -8.136  16.975   0.709  1.00  0.00
ATOM   2090  H2  WAT   670      -8.708  18.041  -0.201  1.00  0.00
TER
ATOM   2091  O   WAT   671       0.344  22.546   0.169  1.00  0.00
ATOM   2092  H1  WAT   671       0.275  21.605   0.008  1.00  0.00
ATOM   2093  H2  WAT   671       1.106  22.636   0.742  1.00  0.00
TER
ATOM   2094  O   WAT   672      -7.466  13.151   2.495  1.00  0.00
ATOM   2095  H1  WAT   672      -7.645  12.254   2.775  1.00  0.00
ATOM   2096  H2  WAT   672      -7.868  13.698   3.170  1.00  0.00
TER
ATOM   2097  O   WAT   673       1.374  15.353   0.396  1.00  0.00
ATOM   2098  H1  WAT   673       1.751  14.480   0.284  1.00  0.00
ATOM   2099  H2  WAT   673       1.276  15.688  -0.495  1.00  0.00
TER
ATOM   2100  O   WAT   674      -4.495  13.725  -4.142  1.00  0.00
ATOM   2101  H1  WAT   674      -4.389  14.626  -3.835  1.00  0.00
ATOM   2102  H2  WAT   674      -5.406  13.677  -4.432  1.00  0.00
TER
ATOM   2103  O   WAT   675       5.157  12.848  -2.671  1.00  0.00
ATOM   2104  H1  WAT   675       5.978  12.357  -2.628  1.00  0.00
ATOM   2105  H2  WAT   675       5.190  13.437  -1.918  1.00  0.00
TER
ATOM   2106  O   WAT   676      -6.847  15.647   1.103  1.00  0.00
ATOM   2107  H1  WAT   676      -6.166  15.911   1.722  1.00  0.00
ATOM   2108  H2  WAT   676      -7.162  14.807   1.437  1.00  0.00
TER
ATOM   2109  O   WAT   677      -2.654  16.694   0.191  1.00  0.00
ATOM   2110  H1  WAT   677      -2.147  17.192   0.831  1.00  0.00
ATOM   2111  H2  WAT   677      -2.123  15.917   0.015  1.00  0.00
TER
ATOM   2112  O   WAT   678       9.447  14.864   3.894  1.00  0.00
ATOM   2113  H1  WAT   678       8.742  15.252   3.375  1.00  0.00
ATOM   2114  H2  WAT   678       9.712  15.559   4.496  1.00  0.00
TER
ATOM   2115  O   WAT   679      -4.371  11.334   4.457  1.00  0.00
ATOM   2116  H1  WAT   679      -4.369  11.851   3.652  1.00  0.00
ATOM   2117  H2  WAT   679      -5.200  10.857   4.434  1.00  0.00
TER
ATOM   2118  O   WAT   680       2.016  21.446  -4.044  1.00  0.00
ATOM   2119  H1  WAT   680       1.398  21.911  -4.608  1.00  0.00
ATOM   2120  H2  WAT   680       2.529  22.138  -3.627  1.00  0.00
TER
ATOM   2121  O   WAT   681      -3.121  20.973   2.634  1.00  0.00
ATOM   2122  H1  WAT   681      -3.454  21.600   3.276  1.00  0.00
ATOM   2123  H2  WAT   681      -2.944  21.499   1.854  1.00  0.00
TER
ATOM   2124  O   WAT   682       5.393  14.788   0.102  1.00  0.00
ATOM   2125  H1  WAT   682       4.688  15.076   0.682  1.00  0.00
ATOM   2126  H2  WAT   682       5.754  15.598  -0.258  1.00  0.00
TER
ATOM   2127  O   WAT   683      -4.689  13.045   2.464  1.00  0.00
ATOM   2128  H1  WAT   683      -4.348  13.889   2.169  1.00  0.00
ATOM   2129  H2  WAT   683      -5.628  13.193   2.581  1.00  0.00
TER
ATOM   2130  O   WAT   684      -3.909  22.941   4.449  1.00  0.00
ATOM   2131  H1  WAT   684      -3.291  23.616   4.168  1.00  0.00
ATOM   2132  H2  WAT   684      -4.769  23.350   4.358  1.00  0.00
TER
ATOM   2133  O   WAT   685      -8.615  22.131  -6.670  1.00  0.00
ATOM   2134  H1  WAT   685      -8.993  22.620  -7.402  1.00  0.00
ATOM   2135  H2  WAT   685      -8.358  22.804  -6.039  1.00  0.00
TER
ATOM   2136  O   WAT   686       8.462  14.233   0.493  1.00  0.00
ATOM   2137  H1  WAT   686       7.514  14.267   0.624  1.00  0.00
ATOM   2138  H2  WAT   686       8.787  15.047   0.878  1.00  0.00
TER
ATOM   2139  O   WAT   687      -1.007  10.533  -1.212  1.00  0.00
ATOM   2140  H1  WAT   687      -0.699   9.978  -1.928  1.00  0.00
ATOM   2141  H2  WAT   687      -1.936  10.667  -1.394  1.00  0.00
TER
ATOM   2142  O   WAT   688       5.840  22.971  -3.832  1.00  0.00
ATOM   2143  H1  WAT   688       5.729  22.029  -3.707  1.00  0.00
ATOM   2144  H2  WAT   688       5.836  23.333  -2.946  1.00  0.00
TER
ATOM   2145  O   WAT   689       3.944  21.153   2.407  1.00  0.00
ATOM   2146  H1  WAT   689       4.360  20.939   1.573  1.00  0.00
ATOM   2147  H2  WAT   689       4.667  21.410   2.978  1.00  0.00
TER
ATOM   2148  O   WAT   690       1.382  18.598  -4.476  1.00  0.00
ATOM   2149  H1  WAT   690       0.454  18.531  -4.247  1.00  0.00
ATOM   2150  H2  WAT   690       1.534  19.536  -4.590  1.00  0.00
TER
ATOM   2151  O   WAT   691       1.368  14.869  -7.479  1.00  0.00
ATOM   2152  H1  WAT   691       0.429  15.031  -7.394  1.00  0.00
ATOM   2153  H2  WAT   691       1.687  15.588  -8.025  1.00  0.00
TER
ATOM   2154  O   WAT   692       7.890  19.551   2.499  1.00  0.00
ATOM   2155  H1  WAT   692       7.062  19.621   2.024  1.00  0.00
ATOM   2156  H2  WAT   692       8.485  20.137   2.031  1.00  0.00
TER
ATOM   2157  O   WAT   693       5.411  20.160  -3.972  1.00  0.00
ATOM   2158  H1  WAT   693       4.793  19.822  -4.619  1.00  0.00
ATOM   2159  H2  WAT   693       5.394  19.516  -3.264  1.00  0.00
TER
ATOM   2160  O   WAT   694       4.854  16.338   3.445  1.00  0.00
ATOM   2161  H1  WAT   694       4.441  17.164   3.699  1.00  0.00
ATOM   2162  H2  WAT   694       4.122  15.753   3.252  1.00  0.00
TER
ATOM   2163  O   WAT   695      -3.013  19.124  -1.694  1.00  0.00
ATOM   2164  H1  WAT   695      -3.417  18.412  -2.189  1.00  0.00
ATOM   2165  H2  WAT   695      -2.926  18.780  -0.805  1.00  0.00
TER
ATOM   2166  O   WAT   696      -2.545  22.811   0.470  1.00  0.00
ATOM   2167  H1  WAT   696      -2.842  22.206  -0.209  1.00  0.00
ATOM   2168  H2  WAT   696      -1.595  22.849   0.359  1.00  0.00
TER
ATOM   2169  O   WAT   697      -4.300  15.899   2.086  1.00  0.00
ATOM   2170  H1  WAT   697      -3.748  16.008   1.312  1.00  0.00
ATOM   2171  H2  WAT   697      -3.786  16.272   2.802  1.00  0.00
TER
ATOM   2172  O   WAT   698      -3.453  22.549   7.121  1.00  0.00
ATOM   2173  H1  WAT   698      -4.350  22.773   7.368  1.00  0.00
ATOM   2174  H2  WAT   698      -3.428  22.673   6.172  1.00  0.00
TER
ATOM   2175  O   WAT   699       3.588  19.398  -6.965  1.00  0.00
ATOM   2176  H1  WAT   699       4.027  18.561  -7.111  1.00  0.00
ATOM   2177  H2  WAT   699       4.301  20.031  -6.878  1.00  0.00
TER
ATOM   2178  O   WAT   700      -4.626  19.420   5.697  1.00  0.00
ATOM   2179  H1  WAT   700      -4.765  20.293   6.066  1.00  0.00
ATOM   2180  H2  WAT   700      -5.508  19.078   5.552  1.00  0.00
TER
ATOM   2181  O   WAT   701       7.169  10.653  -8.651  1.00  0.00
ATOM   2182  H1  WAT   701       6.857  10.745  -7.751  1.00  0.00
ATOM   2183  H2  WAT   701       7.931  11.231  -8.701  1.00  0.00
TER
ATOM   2184  O   WAT   702      -6.312  18.019  -4.193  1.00  0.00
ATOM   2185  H1  WAT   702      -6.433  18.745  -4.805  1.00  0.00
ATOM   2186  H2  WAT   702      -6.622  17.249  -4.670  1.00  0.00
TER
ATOM   2187  O   WAT   703      -8.674  21.190   1.614  1.00  0.00
ATOM   2188  H1  WAT   703      -8.596  21.325   0.670  1.00  0.00
ATOM   2189  H2  WAT   703      -8.060  20.482   1.807  1.00  0.00
TER
ATOM   2190  O   WAT   704      -7.429  22.890  -1.975  1.00  0.00
ATOM   2191  H1  WAT   704      -7.836  23.032  -2.830  1.00  0.00
ATOM   2192  H2  WAT   704      -6.538  22.606  -2.178  1.00  0.00
TER
ATOM   2193  O   WAT   705       8.527  23.337   6.362  1.00  0.00
ATOM   2194  H1  WAT   705       8.653  23.098   5.444  1.00  0.00
ATOM   2195  H2  WAT   705       8.569  22.505   6.834  1.00  0.00
TER
ATOM   2196  O   WAT   706       8.380  15.390   7.327  1.00  0.00
ATOM   2197  H1  WAT   706       7.764  15.898   6.798  1.00  0.00
ATOM   2198  H2  WAT   706       8.059  14.490   7.269  1.00  0.00
TER
ATOM   2199  O   WAT   707      -8.618  22.232   4.153  1.00  0.00
ATOM   2200  H1  WAT   707      -8.455  21.762   3.335  1.00  0.00
ATOM   2201  H2  WAT   707      -8.153  21.724   4.818  1.00  0.00
TER
ATOM   2202  O   WAT   708      -3.846  11.362  -0.811  1.00  0.00
ATOM   2203  H1  WAT   708      -4.289  12.143  -1.142  1.00  0.00
ATOM   2204  H2  WAT   708      -3.287  11.685  -0.103  1.00  0.00
TER
ATOM   2205  O   WAT   709       0.441  14.229   4.793  1.00  0.00
ATOM   2206  H1  WAT   709      -0.021  14.437   5.605  1.00  0.00
ATOM   2207  H2  WAT   709       0.039  13.415   4.490  1.00  0.00
TER
ATOM   2208  O   WAT   710       5.441  15.450   5.923  1.00  0.00
ATOM   2209  H1  WAT   710       4.591  15.151   6.244  1.00  0.00
ATOM   2210  H2  WAT   710       5.282  15.694   5.011  1.00  0.00
TER
ATOM   2211  O   WAT   711       2.536  16.950   8.023  1.00  0.00
ATOM   2212  H1  WAT   711       2.862  16.117   7.683  1.00  0.00
ATOM   2213  H2  WAT   711       3.324  17.473   8.170  1.00  0.00
TER
ATOM   2214  O   WAT   712      -0.730  10.983  -5.930  1.00  0.00
ATOM   2215  H1  WAT   712      -1.355  10.979  -5.205  1.00  0.00
ATOM   2216  H2  WAT   712      -0.817  10.116  -6.326  1.00  0.00
TER
ATOM   2217  O   WAT   713      -1.808  11.907   1.048  1.00  0.00
ATOM   2218  H1  WAT   713      -1.511  12.813   0.968  1.00  0.00
ATOM   2219  H2  WAT   713      -1.260  11.419   0.434  1.00  0.00
TER
ATOM   2220  O   WAT   714      -4.055  16.486  -3.082  1.00  0.00
ATOM   2221  H1  WAT   714      -4.280  16.269  -2.178  1.00  0.00
ATOM   2222  H2  WAT   714      -4.835  16.918  -3.428  1.00  0.00
TER
ATOM   2223  O   WAT   715       3.175  16.492  -4.483  1.00  0.00
ATOM   2224  H1  WAT   715       2.576  17.216  -4.667  1.00  0.00
ATOM   2225  H2  WAT   715       3.723  16.430  -5.266  1.00  0.00
TER
ATOM   2226  O   WAT   716      -1.615  17.384   7.584  1.00  0.00
ATOM   2227  H1  WAT   716      -1.710  16.444   7.434  1.00  0.00
ATOM   2228  H2  WAT   716      -0.771  17.606   7.188  1.00  0.00
TER
ATOM   2229  O   WAT   717       1.782  15.128  -2.453  1.00  0.00
ATOM   2230  H1  WAT   717       2.175  15.446  -3.266  1.00  0.00
ATOM   2231  H2  WAT   717       2.143  14.249  -2.339  1.00  0.00
TER
ATOM   2232  O   WAT   718      -6.484  13.796   5.737  1.00  0.00
ATOM   2233  H1  WAT   718      -6.877  14.643   5.944  1.00  0.00
ATOM   2234  H2  WAT   718      -7.172  13.158   5.928  1.00  0.00
TER
ATOM   2235  O   WAT   719       0.091  13.879   8.807  1.00  0.00
ATOM   2236  H1  WAT   719      -0.599  13.686   9.441  1.00  0.00
ATOM   2237  H2  WAT   719       0.834  14.162   9.339  1.00  0.00
TER
ATOM   2238  O   WAT   720      -9.182  11.718  -0.230  1.00  0.00
ATOM   2239  H1  WAT   720      -9.471  12.289   0.483  1.00  0.00
ATOM   2240  H2  WAT   720      -8.437  11.239   0.133  1.00  0.00
TER
ATOM   2241  O   WAT   721      -8.995  15.660  -9.020  1.00  0.00
ATOM   2242  H1  WAT   721      -9.077  16.603  -8.878  1.00  0.00
ATOM   2243  H2  WAT   721      -9.347  15.518  -9.898  1.00  0.00
TER
ATOM   2244  O   WAT   722       2.367  17.719   1.642  1.00  0.00
ATOM   2245  H1  WAT   722       1.635  18.228   1.991  1.00  0.00
ATOM   2246  H2  WAT   722       1.970  16.902   1.341  1.00  0.00
TER
ATOM   2247  O   WAT   723      -1.195  14.394   0.047  1.00  0.00
ATOM   2248  H1  WAT   723      -1.191  13.953  -0.802  1.00  0.00
ATOM   2249  H2  WAT   723      -0.300  14.716   0.154  1.00  0.00
TER
ATOM   2250  O   WAT   724      -5.345  14.277  -0.993  1.00  0.00
ATOM   2251  H1  WAT   724      -5.685  14.754  -0.237  1.00  0.00
ATOM   2252  H2  WAT   724      -6.107  13.823  -1.353  1.00  0.00
TER
ATOM   2253  O   WAT   725      -1.133  15.395  -6.962  1.00  0.00
ATOM   2254  H1  WAT   725      -1.012  15.354  -6.013  1.00  0.00
ATOM   2255  H2  WAT   725      -1.518  16.258  -7.117  1.00  0.00
TER
ATOM   2256  O   WAT   726       2.830  13.172   1.054  1.00  0.00
ATOM   2257  H1  WAT   726       2.847  13.623   1.899  1.00  0.00
ATOM   2258  H2  WAT   726       2.581  12.273   1.268  1.00  0.00
TER
ATOM   2259  O   WAT   727      -2.121  17.706  -7.564  1.00  0.00
ATOM   2260  H1  WAT   727      -2.689  17.257  -8.190  1.00  0.00
ATOM   2261  H2  WAT   727      -1.412  18.065  -8.097  1.00  0.00
TER
ATOM   2262  O   WAT   728       6.257  10.585   6.893  1.00  0.00
ATOM   2263  H1  WAT   728       6.581   9.854   7.419  1.00  0.00
ATOM   2264  H2  WAT   728       6.293  10.267   5.991  1.00  0.00
TER
ATOM   2265  O   WAT   729      -7.044  21.607   6.313  1.00  0.00
ATOM   2266  H1  WAT   729      -7.428  20.966   6.911  1.00  0.00
ATOM   2267  H2  WAT   729      -6.733  22.310   6.882  1.00  0.00
TER
ATOM   2268  O   WAT   730      -0.894  18.454   1.794  1.00  0.00
ATOM   2269  H1  WAT   730      -0.527  17.980   2.540  1.00  0.00
ATOM   2270  H2  WAT   730      -1.084  19.329   2.135  1.00  0.00
TER
ATOM   2271  O   WAT   731      -8.030  13.199  -2.077  1.00  0.00
ATOM   2272  H1  WAT   731      -8.315  12.834  -1.239  1.00  0.00
ATOM   2273  H2  WAT   731      -8.092  12.467  -2.690  1.00  0.00
TER
ATOM   2274  O   WAT   732      -3.104  17.495   4.112  1.00  0.00
ATOM   2275  H1  WAT   732      -3.409  18.375   4.337  1.00  0.00
ATOM   2276  H2  WAT   732      -2.150  17.555   4.148  1.00  0.00
TER
ATOM   2277  O   WAT   733      -4.576  21.701  -5.291  1.00  0.00
ATOM   2278  H1  WAT   733      -5.350  21.161  -5.451  1.00  0.00
ATOM   2279  H2  WAT   733      -3.847  21.182  -5.629  1.00  0.00
TER
ATOM   2280  O   WAT   734       6.183  20.698   0.502  1.00  0.00
ATOM   2281  H1  WAT   734       6.903  21.193   0.111  1.00  0.00
ATOM   2282  H2  WAT   734       5.981  20.020  -0.143  1.00  0.00
TER
ATOM   2283  O   WAT   735       1.644  12.092  -5.355  1.00  0.00
ATOM   2284  H1  WAT   735       0.830  11.593  -5.431  1.00  0.00
ATOM   2285  H2  WAT   735       1.450  12.932  -5.772  1.00  0.00
TER
ATOM   2286  O   WAT   736       1.565  20.769   6.388  1.00  0.00
ATOM   2287  H1  WAT   736       1.498  19.848   6.134  1.00  0.00
ATOM   2288  H2  WAT   736       0.935  20.866   7.103  1.00  0.00
TER
ATOM   2289  O   WAT   737       4.359  16.464  -7.059  1.00  0.00
ATOM   2290  H1  WAT   737       5.246  16.775  -7.234  1.00  0.00
ATOM   2291  H2  WAT   737       4.329  15.591  -7.451  1.00  0.00
TER
ATOM   2292  O   WAT   738      -4.532  21.369  -1.653  1.00  0.00
ATOM   2293  H1  WAT   738      -4.015  20.566  -1.707  1.00  0.00
ATOM   2294  H2  WAT   738      -4.984  21.307  -0.811  1.00  0.00
TER
ATOM   2295  O   WAT   739       0.355  22.636  -6.380  1.00  0.00
ATOM   2296  H1  WAT   739       0.696  23.380  -6.876  1.00  0.00
ATOM   2297  H2  WAT   739      -0.474  22.949  -6.018  1.00  0.00
TER
ATOM   2298  O   WAT   740      -7.048  18.336   5.259  1.00  0.00
ATOM   2299  H1  WAT   740      -7.406  19.001   5.847  1.00  0.00
ATOM   2300  H2  WAT   740      -7.342  17.504   5.631  1.00  0.00
TER
ATOM   2301  O   WAT   741      -3.847  18.794   8.143  1.00  0.00
ATOM   2302  H1  WAT   741      -4.147  18.940   7.246  1.00  0.00
ATOM   2303  H2  WAT   741      -3.075  18.235   8.051  1.00  0.00
TER
ATOM   2304  O   WAT   742       1.496  23.591   6.139  1.00  0.00
ATOM   2305  H1  WAT   742       1.511  22.659   5.921  1.00  0.00
ATOM   2306  H2  WAT   742       0.789  23.677   6.778  1.00  0.00
TER
ATOM   2307  O   WAT   743       6.630  17.775  -7.591  1.00  0.00
ATOM   2308  H1  WAT   743       6.546  18.206  -8.442  1.00  0.00
ATOM   2309  H2  WAT   743       7.349  18.235  -7.159  1.00  0.00
TER
ATOM   2310  O   WAT   744       7.707  20.232   5.486  1.00  0.00
ATOM   2311  H1  WAT   744       6.982  20.825   5.289  1.00  0.00
ATOM   2312  H2  WAT   744       8.235  20.224   4.687  1.00  0.00
TER
ATOM   2313  O   WAT   745       3.237  21.958  -1.016  1.00  0.00
ATOM   2314  H1  WAT   745       3.590  21.360  -1.676  1.00  0.00
ATOM   2315  H2  WAT   745       2.354  21.632  -0.845  1.00  0.00
TER
ATOM   2316  O   WAT   746      -0.676  22.717  -3.609  1.00  0.00
ATOM   2317  H1  WAT   746       0.011  23.264  -3.228  1.00  0.00
ATOM   2318  H2  WAT   746      -1.463  23.262  -3.574  1.00  0.00
TER
ATOM   2319  O   WAT   747      -8.537  18.335  -8.117  1.00  0.00
ATOM   2320  H1  WAT   747      -7.668  18.617  -7.834  1.00  0.00
ATOM   2321  H2  WAT   747      -9.028  19.148  -8.232  1.00  0.00
TER
ATOM   2322  O   WAT   748      -1.374  19.722  -3.996  1.00  0.00
ATOM   2323  H1  WAT   748      -0.917  20.533  -3.770  1.00  0.00
ATOM   2324  H2  WAT   748      -1.725  19.404  -3.164  1.00  0.00
TER
ATOM   2325  O   WAT   749      -5.472  10.066  -3.524  1.00  0.00
ATOM   2326  H1  WAT   749      -5.601  10.058  -2.576  1.00  0.00
ATOM   2327  H2  WAT   749      -6.296  10.404  -3.875  1.00  0.00
TER
ATOM   2328  O   WAT   750       2.203  23.236   1.951  1.00  0.00
ATOM   2329  H1  WAT   750       2.845  22.535   2.064  1.00  0.00
ATOM   2330  H2  WAT   750       2.728  24.016   1.770  1.00  0.00
TER
ATOM   2331  O   WAT   751       6.048  23.521  -8.325  1.00  0.00
ATOM   2332  H1  WAT   751       5.822  22.804  -7.733  1.00  0.00
ATOM   2333  H2  WAT   751       5.658  23.272  -9.163  1.00  0.00
TER
ATOM   2334  O   WAT   752      -8.473  11.825   5.937  1.00  0.00
ATOM   2335  H1  WAT   752      -9.187  12.025   6.542  1.00  0.00
ATOM   2336  H2  WAT   752      -8.054  11.049   6.308  1.00  0.00
TER
ATOM   2337  O   WAT   753       5.630  21.438  -6.664  1.00  0.00
ATOM   2338  H1  WAT   753       5.342  21.899  -5.876  1.00  0.00
ATOM   2339  H2  WAT   753       6.425  20.978  -6.396  1.00  0.00
TER
ATOM   2340  O   WAT   754      -6.552  20.152  -5.989  1.00  0.00
ATOM   2341  H1  WAT   754      -7.160  20.892  -5.979  1.00  0.00
ATOM   2342  H2  WAT   754      -6.078  20.242  -6.815  1.00  0.00
TER
ATOM   2343  O   WAT   755       3.021  14.317   3.687  1.00  0.00
ATOM   2344  H1  WAT   755       3.389  13.497   4.015  1.00  0.00
ATOM   2345  H2  WAT   755       2.161  14.377   4.102  1.00  0.00
TER
ATOM   2346  O   WAT   756       6.387  13.273  -5.504  1.00  0.00
ATOM   2347  H1  WAT   756       5.758  13.377  -6.219  1.00  0.00
ATOM   2348  H2  WAT   756       5.892  13.493  -4.715  1.00  0.00
TER
ATOM   2349  O   WAT   757      -1.645  15.551  -4.089  1.00  0.00
ATOM   2350  H1  WAT   757      -2.353  16.020  -3.647  1.00  0.00
ATOM   2351  H2  WAT   757      -1.360  14.894  -3.454  1.00  0.00
TER
ATOM   2352  O   WAT   758      -0.019  16.971   3.911  1.00  0.00
ATOM   2353  H1  WAT   758       0.480  17.446   4.576  1.00  0.00
ATOM   2354  H2  WAT   758       0.123  16.047   4.118  1.00  0.00
TER
ATOM   2355  O   WAT   759       2.387  12.277  -2.649  1.00  0.00
ATOM   2356  H1  WAT   759       2.264  12.295  -3.598  1.00  0.00
ATOM   2357  H2  WAT   759       3.335  12.324  -2.529  1.00  0.00
TER
ATOM   2358  O   WAT   760      -3.441  13.860  -6.714  1.00  0.00
ATOM   2359  H1  WAT   760      -2.592  14.297  -6.780  1.00  0.00
ATOM   2360  H2  WAT   760      -3.808  14.172  -5.886  1.00  0.00
TER
ATOM   2361  O   WAT   761       7.188  13.188   4.753  1.00  0.00
ATOM   2362  H1  WAT   761       6.685  13.928   5.093  1.00  0.00
ATOM   2363  H2  WAT   761       8.003  13.576   4.437  1.00  0.00
TER
ATOM   2364  O   WAT   762       5.480  18.431  -1.800  1.00  0.00
ATOM   2365  H1  WAT   762       4.539  18.446  -1.626  1.00  0.00
ATOM   2366  H2  WAT   762       5.794  17.645  -1.354  1.00  0.00
TER
ATOM   2367  O   WAT   763      -4.542  20.113  -8.240  1.00  0.00
ATOM   2368  H1  WAT   763      -3.776  20.001  -7.678  1.00  0.00
ATOM   2369  H2  WAT   763      -4.464  19.417  -8.892  1.00  0.00
TER
ATOM   2370  O   WAT   764      -5.847  17.546  -7.557  1.00  0.00
ATOM   2371  H1  WAT   764      -5.767  16.598  -7.445  1.00  0.00
ATOM   2372  H2  WAT   764      -4.955  17.876  -7.451  1.00  0.00
TER
ATOM   2373  O   WAT   765       2.796  22.988   8.683  1.00  0.00
ATOM   2374  H1  WAT   765       2.190  23.011   7.942  1.00  0.00
ATOM   2375  H2  WAT   765       2.492  22.256   9.219  1.00  0.00
TER
ATOM   2376  O   WAT   766      -8.320  19.367   7.679  1.00  0.00
ATOM   2377  H1  WAT   766      -7.816  18.788   8.250  1.00  0.00
ATOM   2378  H2  WAT   766      -9.059  19.651   8.216  1.00  0.00
TER
ATOM   2379  O   WAT   767      -1.418  22.089  -8.767  1.00  0.00
ATOM   2380  H1  WAT   767      -1.523  21.474  -8.040  1.00  0.00
ATOM   2381  H2  WAT   767      -1.585  21.565  -9.550  1.00  0.00
TER
ATOM   2382  O   WAT   768      -1.266  20.774   7.212  1.00  0.00
ATOM   2383  H1  WAT   768      -2.032  21.343   7.128  1.00  0.00
ATOM   2384  H2  WAT   768      -1.085  20.482   6.319  1.00  0.00
TER
ATOM   2385  O   WAT   769       1.822  21.151  -8.162  1.00  0.00
ATOM   2386  H1  WAT   769       1.273  21.598  -7.518  1.00  0.00
ATOM   2387  H2  WAT   769       2.444  20.646  -7.639  1.00  0.00
TER
ATOM   2388  O   WAT   770       5.876  22.505   7.770  1.00  0.00
ATOM   2389  H1  WAT   770       6.617  22.842   7.267  1.00  0.00
ATOM   2390  H2  WAT   770       5.113  22.674   7.217  1.00  0.00
TER
ATOM   2391  O   WAT   771      -6.288  17.510   8.574  1.00  0.00
ATOM   2392  H1  WAT   771      -6.247  17.212   9.482  1.00  0.00
ATOM   2393  H2  WAT   771      -5.433  17.911   8.415  1.00  0.00
TER
ATOM   2394  O   WAT   772      -2.510  20.110  -6.266  1.00  0.00
ATOM   2395  H1  WAT   772      -2.088  19.944  -5.423  1.00  0.00
ATOM   2396  H2  WAT   772      -2.385  19.300  -6.760  1.00  0.00
TER
ATOM   2397  O   WAT   773      -4.347  16.089   6.541  1.00  0.00
ATOM   2398  H1  WAT   773      -4.878  15.598   5.914  1.00  0.00
ATOM   2399  H2  WAT   773      -3.678  16.518   6.007  1.00  0.00
TER
ATOM   2400  O   WAT   774       0.003  19.133  -9.018  1.00  0.00
ATOM   2401  H1  WAT   774       0.523  18.418  -9.384  1.00  0.00
ATOM   2402  H2  WAT   774       0.650  19.772  -8.718  1.00  0.00
TER
ATOM   2403  O   WAT   775       4.551  20.556   6.305  1.00  0.00
ATOM   2404  H1  WAT   775       4.965  20.711   7.154  1.00  0.00
ATOM   2405  H2  WAT   775       3.616  20.682   6.468  1.00  0.00
TER
ATOM   2406  O   WAT   776       5.023  17.896   8.309  1.00  0.00
ATOM   2407  H1  WAT   776       5.605  17.141   8.221  1.00  0.00
ATOM   2408  H2  WAT   776       5.199  18.427   7.532  1.00  0.00
TER
ATOM   2409  O   WAT   777      -3.860  13.056   6.621  1.00  0.00
ATOM   2410  H1  WAT   777      -3.954  12.438   5.896  1.00  0.00
ATOM   2411  H2  WAT   777      -4.440  13.782   6.394  1.00  0.00
TER
ATOM   2412  O   WAT   778      -1.094  11.613   3.654  1.00  0.00
ATOM   2413  H1  WAT   778      -1.542  11.635   2.808  1.00  0.00
ATOM   2414  H2  WAT   778      -1.727  11.215   4.251  1.00  0.00
TER
ATOM   2415  O   WAT   779      -0.688  20.508   4.275  1.00  0.00
ATOM   2416  H1  WAT   779      -0.269  21.352   4.103  1.00  0.00
ATOM   2417  H2  WAT   779      -1.607  20.646   4.046  1.00  0.00
TER
ATOM   2418  O   WAT   780       1.648  18.240   5.659  1.00  0.00
ATOM   2419  H1  WAT   780       1.768  17.644   6.398  1.00  0.00
ATOM   2420  H2  WAT   780       2.508  18.277   5.239  1.00  0.00
TER
ATOM   2421  O   WAT   781       3.987  18.794   4.235  1.00  0.00
ATOM   2422  H1  WAT   781       3.461  19.318   3.632  1.00  0.00
ATOM   2423  H2  WAT   781       4.330  19.426   4.866  1.00  0.00
TER
ATOM   2424  O   WAT   782      -3.614  16.183  -9.320  1.00  0.00
ATOM   2425  H1  WAT   782      -3.815  15.320  -8.959  1.00  0.00
ATOM   2426  H2  WAT   782      -3.785  16.096 -10.258  1.00  0.00
TER
ATOM   2427  O   WAT   783      -1.585  14.782   6.916  1.00  0.00
ATOM   2428  H1  WAT   783      -0.995  14.474   7.604  1.00  0.00
ATOM   2429  H2  WAT   783      -2.403  14.310   7.072  1.00  0.00
TER
ATOM   2430  O   WAT   784       3.235  14.399   7.150  1.00  0.00
ATOM   2431  H1  WAT   784       2.546  13.737   7.085  1.00  0.00
ATOM   2432  H2  WAT   784       3.955  13.953   7.595  1.00  0.00
TER
ATOM   2433  O   WAT   785       3.865  10.994  -6.791  1.00  0.00
ATOM   2434  H1  WAT   785       4.145  10.151  -6.435  1.00  0.00
ATOM   2435  H2  WAT   785       3.091  11.226  -6.277  1.00  0.00
TER
ATOM   2436  O   WAT   786      -4.816  13.283  -9.332  1.00  0.00
ATOM   2437  H1  WAT   786      -4.513  13.290 -10.240  1.00  0.00
ATOM   2438  H2  WAT   786      -4.076  12.933  -8.835  1.00  0.00
TER
ATOM   2439  O   WAT   787      -1.597  12.227  -8.347  1.00  0.00
ATOM   2440  H1  WAT   787      -1.945  11.549  -8.926  1.00  0.00
ATOM   2441  H2  WAT   787      -1.396  11.765  -7.532  1.00  0.00
TER
ATOM   2442  O   WAT   788      -5.793  22.587  -8.499  1.00  0.00
ATOM   2443  H1  WAT   788      -5.355  23.130  -7.843  1.00  0.00
ATOM   2444  H2  WAT   788      -5.308  21.762  -8.490  1.00  0.00
TER
ATOM   2445  O   WAT   789      -3.982  23.707  -3.387  1.00  0.00
ATOM   2446  H1  WAT   789      -4.283  23.584  -2.487  1.00  0.00
ATOM   2447  H2  WAT   789      -4.088  22.848  -3.795  1.00  0.00
TER
ATOM   2448  O   WAT   790       8.787  23.487  -8.684  1.00  0.00
ATOM   2449  H1  WAT   790       7.956  23.554  -8.214  1.00  0.00
ATOM   2450  H2  WAT   790       8.964  24.377  -8.988  1.00  0.00
TER
ATOM   2451  O   WAT   791       8.243  20.232  -6.181  1.00  0.00
ATOM   2452  H1  WAT   791       9.005  20.801  -6.075  1.00  0.00
ATOM   2453  H2  WAT   791       8.258  19.664  -5.410  1.00  0.00
TER
ATOM   2454  O   WAT   792      -8.257  18.755  -1.950  1.00  0.00
ATOM   2455  H1  WAT   792      -8.912  18.486  -2.594  1.00  0.00
ATOM   2456  H2  WAT   792      -7.419  18.646  -2.400  1.00  0.00
TER
ATOM   2457  O   WAT   793       9.249  21.087  -1.337  1.00  0.00
ATOM   2458  H1  WAT   793       9.620  20.303  -1.743  1.00  0.00
ATOM   2459  H2  WAT   793       9.889  21.775  -1.515  1.00  0.00
TER
ATOM   2460  O   WAT   794       6.232  22.470   4.076  1.00  0.00
ATOM   2461  H1  WAT   794       5.418  22.900   4.339  1.00  0.00
ATOM   2462  H2  WAT   794       6.640  23.082   3.463  1.00  0.00
TER
ATOM   2463  O   WAT   795       8.295  20.525  -9.024  1.00  0.00
ATOM   2464  H1  WAT   795       8.570  21.433  -9.152  1.00  0.00
ATOM   2465  H2  WAT   795       8.106  20.461  -8.087  1.00  0.00
TER
ATOM   2466  O   WAT   796       4.692  13.549  -7.728  1.00  0.00
ATOM   2467  H1  WAT   796       5.111  13.363  -8.569  1.00  0.00
ATOM   2468  H2  WAT   796       4.386  12.697  -7.418  1.00  0.00
TER
ATOM   2469  O   WAT   797       8.191  18.462  -4.031  1.00  0.00
ATOM   2470  H1  WAT   797       7.816  17.695  -4.463  1.00  0.00
ATOM   2471  H2  WAT   797       7.462  18.844  -3.543  1.00  0.00
TER
ATOM   2472  O   WAT   798      -7.219  19.141   2.590  1.00  0.00
ATOM   2473  H1  WAT   798      -6.852  19.053   3.470  1.00  0.00
ATOM   2474  H2  WAT   798      -7.788  18.377   2.491  1.00  0.00
TER
ATOM   2475  O   WAT   799       7.581  17.609   5.603  1.00  0.00
ATOM   2476  H1  WAT   799       7.350  17.380   4.703  1.00  0.00
ATOM   2477  H2  WAT   799       7.842  18.529   5.558  1.00  0.00
TER
ATOM   2478  O   WAT   800      -7.668  16.051   6.496  1.00  0.00
ATOM   2479  H1  WAT   800      -8.562  16.018   6.835  1.00  0.00
ATOM   2480  H2  WAT   800      -7.128  16.250   7.261  1.00  0.00
TER
ATOM   2481  O   WAT   801       6.020  12.835   8.381  1.00  0.00
ATOM   2482  H1  WAT   801       6.897  12.843   8.765  1.00  0.00
ATOM   2483  H2  WAT   801       6.032  12.098   7.770  1.00  0.00
TER
ATOM   2484  O   WAT   802      -9.043  15.965  -6.008  1.00  0.00
ATOM   2485  H1  WAT   802      -9.947  16.228  -6.182  1.00  0.00
ATOM   2486  H2  WAT   802      -8.559  16.236  -6.788  1.00  0.00
TER
ATOM   2487  O   WAT   803       7.466  16.688  -0.730  1.00  0.00
ATOM   2488  H1  WAT   803       7.990  16.194  -1.361  1.00  0.00
ATOM   2489  H2  WAT   803       8.052  16.823   0.015  1.00  0.00
TER
ATOM   2490  O   WAT   804       7.645  16.772   2.792  1.00  0.00
ATOM   2491  H1  WAT   804       6.696  16.738   2.906  1.00  0.00
ATOM   2492  H2  WAT   804       7.827  17.682   2.557  1.00  0.00
TER
ATOM   2493  O   WAT   805      -6.500  15.022  -8.098  1.00  0.00
ATOM   2494  H1  WAT   805      -5.791  14.600  -8.583  1.00  0.00
ATOM   2495  H2  WAT   805      -7.216  15.089  -8.730  1.00  0.00
TER
ATOM   2496  O   WAT   806      -6.853  11.076  -9.058  1.00  0.00
ATOM   2497  H1  WAT   806      -6.130  11.617  -8.740  1.00  0.00
ATOM   2498  H2  WAT   806      -6.580  10.802  -9.934  1.00  0.00
TER
ATOM   2499  O   WAT   807       6.956  15.945  -4.791  1.00  0.00
ATOM   2500  H1  WAT   807       7.452  15.712  -4.006  1.00  0.00
ATOM   2501  H2  WAT   807       6.758  15.106  -5.207  1.00  0.00
TER
ATOM   2502  O   WAT   808      -7.164  10.326   0.844  1.00  0.00
ATOM   2503  H1  WAT   808      -6.516   9.776   0.404  1.00  0.00
ATOM   2504  H2  WAT   808      -6.743  10.581   1.666  1.00  0.00
TER
ATOM   2505  O   WAT   809       8.385  14.581  -2.257  1.00  0.00
ATOM   2506  H1  WAT   809       8.275  14.427  -1.319  1.00  0.00
ATOM   2507  H2  WAT   809       9.146  14.053  -2.499  1.00  0.00
TER
ATOM   2508  O   WAT   810       6.732  10.520   4.201  1.00  0.00
ATOM   2509  H1  WAT   810       7.369  11.134   4.567  1.00  0.00
ATOM   2510  H2  WAT   810       6.879  10.557   3.256  1.00  0.00
TER
ATOM   2511  O   WAT   811       9.274  12.412  -9.016  1.00  0.00
ATOM   2512  H1  WAT   811      10.199  12.280  -9.225  1.00  0.00
ATOM   2513  H2  WAT   811       9.252  12.491  -8.063  1.00  0.00
TER
ATOM   2514  O   WAT   812       9.348  13.183  -6.391  1.00  0.00
ATOM   2515  H1  WAT   812       8.553  13.117  -5.861  1.00  0.00
ATOM   2516  H2  WAT   812       9.552  14.118  -6.402  1.00  0.00
TER
ATOM   2517  O   WAT   813      -7.410  10.482   3.587  1.00  0.00
ATOM   2518  H1  WAT   813      -7.759  10.938   4.353  1.00  0.00
ATOM   2519  H2  WAT   813      -7.742   9.588   3.669  1.00  0.00
TER
ATOM   2520  O   WAT   814       0.102  11.673   7.109  1.00  0.00
ATOM   2521  H1  WAT   814       0.041  12.265   7.858  1.00  0.00
ATOM   2522  H2  WAT   814       1.042  11.566   6.964  1.00  0.00
TER
ATOM   2523  O   WAT   815       2.739  11.330   6.748  1.00  0.00
ATOM   2524  H1  WAT   815       3.354  11.648   6.086  1.00  0.00
ATOM   2525  H2  WAT   815       3.284  10.845   7.368  1.00  0.00
TER
ATOM   2526  O   WAT   816      -6.738  10.009   6.862  1.00  0.00
ATOM   2527  H1  WAT   816      -6.190   9.828   6.099  1.00  0.00
ATOM   2528  H2  WAT   816      -6.673   9.219   7.398  1.00  0.00
TER
ATOM   2529  O   WAT   817       4.387  12.100   4.459  1.00  0.00
ATOM   2530  H1  WAT   817       4.059  11.286   4.079  1.00  0.00
ATOM   2531  H2  WAT   817       5.336  12.057   4.336  1.00  0.00
TER
ATOM   2532  O   WAT   818      -6.334  23.966   3.823  1.00  0.00
ATOM   2533  H1  WAT   818      -7.061  23.346   3.755  1.00  0.00
ATOM   2534  H2  WAT   818      -6.273  24.360   2.953  1.00  0.00
TER
ATOM   2535  O   WAT   819       5.780  11.513   0.059  1.00  0.00
ATOM   2536  H1  WAT   819       6.221  11.457  -0.789  1.00  0.00
ATOM   2537  H2  WAT   819       5.511  12.428   0.130  1.00  0.00
TER
ATOM   2538  O   WAT   820       7.644  11.144  -1.930  1.00  0.00
ATOM   2539  H1  WAT   820       7.583  10.200  -2.077  1.00  0.00
ATOM   2540  H2  WAT   820       8.423  11.252  -1.385  1.00  0.00
TER
ATOM   2541  O   WAT   821      -7.428  11.115  -5.464  1.00  0.00
ATOM   2542  H1  WAT   821      -6.670  11.228  -6.038  1.00  0.00
ATOM   2543  H2  WAT   821      -7.890  11.952  -5.510  1.00  0.00
TER
ATOM   2544  O   WAT   822      -0.887  13.229  -2.474  1.00  0.00
ATOM   2545  H1  WAT   822      -1.699  12.855  -2.815  1.00  0.00
ATOM   2546  H2  WAT   822      -0.383  12.473  -2.172  1.00  0.00
TER
ATOM   2547  O   WAT   823       3.616   9.893  -1.236  1.00  0.00
ATOM   2548  H1  WAT   823       4.219  10.465  -0.761  1.00  0.00
ATOM   2549  H2  WAT   823       2.875  10.457  -1.458  1.00  0.00
TER
ATOM   2550  O   WAT   824       6.759  10.295  -5.962  1.00  0.00
ATOM   2551  H1  WAT   824       6.954  11.194  -5.695  1.00  0.00
ATOM   2552  H2  WAT   824       5.972  10.064  -5.468  1.00  0.00
TER
ATOM   2553  O   WAT   825      -5.056  11.641  -6.924  1.00  0.00
ATOM   2554  H1  WAT   825      -4.526  10.854  -7.053  1.00  0.00
ATOM   2555  H2  WAT   825      -4.423  12.321  -6.691  1.00  0.00
TER
ATOM   2556  O   WAT   826      -2.862  11.379  -3.870  1.00  0.00
ATOM   2557  H1  WAT   826      -3.492  10.678  -3.703  1.00  0.00
ATOM   2558  H2  WAT   826      -3.401  12.139  -4.086  1.00  0.00
TER
ATOM   2559  O   WAT   827      -2.736  10.657   8.566  1.00  0.00
ATOM   2560  H1  WAT   827      -3.018  11.161   7.802  1.00  0.00
ATOM   2561  H2  WAT   827      -2.354   9.860   8.200  1.00  0.00
TER
ATOM   2562  O   WAT   828      -4.684  24.041  -6.643  1.00  0.00
ATOM   2563  H1  WAT   828      -5.313  24.510  -6.094  1.00  0.00
ATOM   2564  H2  WAT   828      -4.569  23.196  -6.208  1.00  0.00
TER
ATOM   2565  O   WAT   829       3.865  10.073   9.144  1.00  0.00
ATOM   2566  H1  WAT   829       3.752  10.392  10.039  1.00  0.00
ATOM   2567  H2  WAT   829       4.682  10.474   8.847  1.00  0.00
TER
ATOM   2568  O   WAT   830       0.903  19.870 -18.612  1.00  0.00
ATOM   2569  H1  WAT   830       0.127  19.390 -18.322  1.00  0.00
ATOM   2570  H2  WAT   830       1.554  19.190 -18.786  1.00  0.00
TER
ATOM   2571  O   WAT   831      -5.081  20.182 -17.734  1.00  0.00
ATOM   2572  H1  WAT   831      -5.912  19.927 -17.335  1.00  0.00
ATOM   2573  H2  WAT   831      -4.472  20.253 -16.999  1.00  0.00
TER
ATOM   2574  O   WAT   832       4.924  24.276 -19.832  1.00  0.00
ATOM   2575  H1  WAT   832       4.462  23.505 -19.503  1.00  0.00
ATOM   2576  H2  WAT   832       5.736  24.302 -19.327  1.00  0.00
TER
ATOM   2577  O   WAT   833      -8.708  17.743 -18.066  1.00  0.00
ATOM   2578  H1  WAT   833      -8.136  16.975 -18.066  1.00  0.00
ATOM   2579  H2  WAT   833      -8.708  18.041 -18.975  1.00  0.00
TER
ATOM   2580  O   WAT   834       0.344  22.546 -18.605  1.00  0.00
ATOM   2581  H1  WAT   834       0.275  21.605 -18.766  1.00  0.00
ATOM   2582  H2  WAT   834       1.106  22.636 -18.033  1.00  0.00
TER
ATOM   2583  O   WAT   835      -7.466  13.151 -16.279  1.00  0.00
ATOM   2584  H1  WAT   835      -7.645  12.254 -15.999  1.00  0.00
ATOM   2585  H2  WAT   835      -7.868  13.698 -15.605  1.00  0.00
TER
ATOM   2586  O   WAT   836       1.374  15.353 -18.378  1.00  0.00
ATOM   2587  H1  WAT   836       1.751  14.480 -18.491  1.00  0.00
ATOM   2588  H2  WAT   836       1.276  15.688 -19.269  1.00  0.00
TER
ATOM   2589  O   WAT   837      -6.847  15.647 -17.671  1.00  0.00
ATOM   2590  H1  WAT   837      -6.166  15.911 -17.052  1.00  0.00
ATOM   2591  H2  WAT   837      -7.162  14.807 -17.337  1.00  0.00
TER
ATOM   2592  O   WAT   838      -2.654  16.694 -18.584  1.00  0.00
ATOM   2593  H1  WAT   838      -2.147  17.192 -17.943  1.00  0.00
ATOM   2594  H2  WAT   838      -2.123  15.917 -18.760  1.00  0.00
TER
ATOM   2595  O   WAT   839       9.447  14.864 -14.881  1.00  0.00
ATOM   2596  H1  WAT   839       8.742  15.252 -15.399  1.00  0.00
ATOM   2597  H2  WAT   839       9.712  15.559 -14.279  1.00  0.00
TER
ATOM   2598  O   WAT   840      -4.371  11.334 -14.317  1.00  0.00
ATOM   2599  H1  WAT   840      -4.369  11.851 -15.123  1.00  0.00
ATOM   2600  H2  WAT   840      -5.200  10.857 -14.340  1.00  0.00
TER
ATOM   2601  O   WAT   841      -3.121  20.973 -16.140  1.00  0.00
ATOM   2602  H1  WAT   841      -3.454  21.600 -15.498  1.00  0.00
ATOM   2603  H2  WAT   841      -2.944  21.499 -16.920  1.00  0.00
TER
ATOM   2604  O   WAT   842       5.393  14.788 -18.672  1.00  0.00
ATOM   2605  H1  WAT   842       4.688  15.076 -18.092  1.00  0.00
ATOM   2606  H2  WAT   842       5.754  15.598 -19.032  1.00  0.00
TER
ATOM   2607  O   WAT   843      -4.689  13.045 -16.310  1.00  0.00
ATOM   2608  H1  WAT   843      -4.348  13.889 -16.605  1.00  0.00
ATOM   2609  H2  WAT   843      -5.628  13.193 -16.194  1.00  0.00
TER
ATOM   2610  O   WAT   844      -3.909  22.941 -14.325  1.00  0.00
ATOM   2611  H1  WAT   844      -3.291  23.616 -14.607  1.00  0.00
ATOM   2612  H2  WAT   844      -4.769  23.350 -14.416  1.00  0.00
TER
ATOM   2613  O   WAT   845       8.462  14.233 -18.281  1.00  0.00
ATOM   2614  H1  WAT   845       7.514  14.267 -18.150  1.00  0.00
ATOM   2615  H2  WAT   845       8.787  15.047 -17.897  1.00  0.00
TER
ATOM   2616  O   WAT   846       3.944  21.153 -16.367  1.00  0.00
ATOM   2617  H1  WAT   846       4.360  20.939 -17.202  1.00  0.00
ATOM   2618  H2  WAT   846       4.667  21.410 -15.796  1.00  0.00
TER
ATOM   2619  O   WAT   847       7.890  19.551 -16.275  1.00  0.00
ATOM   2620  H1  WAT   847       7.062  19.621 -16.750  1.00  0.00
ATOM   2621  H2  WAT   847       8.485  20.137 -16.744  1.00  0.00
TER
ATOM   2622  O   WAT   848       4.854  16.338 -15.330  1.00  0.00
ATOM   2623  H1  WAT   848       4.441  17.164 -15.076  1.00  0.00
ATOM   2624  H2  WAT   848       4.122  15.753 -15.522  1.00  0.00
TER
ATOM   2625  O   WAT   849      -2.545  22.811 -18.304  1.00  0.00
ATOM   2626  H1  WAT   849      -2.842  22.206 -18.983  1.00  0.00
ATOM   2627  H2  WAT   849      -1.595  22.849 -18.415  1.00  0.00
TER
ATOM   2628  O   WAT   850      -4.300  15.899 -16.688  1.00  0.00
ATOM   2629  H1  WAT   850      -3.748  16.008 -17.463  1.00  0.00
ATOM   2630  H2  WAT   850      -3.786  16.272 -15.972  1.00  0.00
TER
ATOM   2631  O   WAT   851      -3.453  22.549 -11.653  1.00  0.00
ATOM   2632  H1  WAT   851      -4.350  22.773 -11.406  1.00  0.00
ATOM   2633  H2  WAT   851      -3.428  22.673 -12.602  1.00  0.00
TER
ATOM   2634  O   WAT   852      -4.626  19.420 -13.077  1.00  0.00
ATOM   2635  H1  WAT   852      -4.765  20.293 -12.709  1.00  0.00
ATOM   2636  H2  WAT   852      -5.508  19.078 -13.223  1.00  0.00
TER
ATOM   2637  O   WAT   853      -8.674  21.190 -17.160  1.00  0.00
ATOM   2638  H1  WAT   853      -8.596  21.325 -18.105  1.00  0.00
ATOM   2639  H2  WAT   853      -8.060  20.482 -16.968  1.00  0.00
TER
ATOM   2640  O   WAT   854       8.527  23.337 -12.413  1.00  0.00
ATOM   2641  H1  WAT   854       8.653  23.098 -13.331  1.00  0.00
ATOM   2642  H2  WAT   854       8.569  22.505 -11.940  1.00  0.00
TER
ATOM   2643  O   WAT   855       8.380  15.390 -11.448  1.00  0.00
ATOM   2644  H1  WAT   855       7.764  15.898 -11.976  1.00  0.00
ATOM   2645  H2  WAT   855       8.059  14.490 -11.505  1.00  0.00
TER
ATOM   2646  O   WAT   856      -8.618  22.232 -14.621  1.00  0.00
ATOM   2647  H1  WAT   856      -8.455  21.762 -15.439  1.00  0.00
ATOM   2648  H2  WAT   856      -8.153  21.724 -13.956  1.00  0.00
TER
ATOM   2649  O   WAT   857      -3.846  11.362 -19.585  1.00  0.00
ATOM   2650  H1  WAT   857      -4.289  12.143 -19.916  1.00  0.00
ATOM   2651  H2  WAT   857      -3.287  11.685 -18.878  1.00  0.00
TER
ATOM   2652  O   WAT   858       0.441  14.229 -13.981  1.00  0.00
ATOM   2653  H1  WAT   858      -0.021  14.437 -13.169  1.00  0.00
ATOM   2654  H2  WAT   858       0.039  13.415 -14.284  1.00  0.00
TER
ATOM   2655  O   WAT   859       5.441  15.450 -12.852  1.00  0.00
ATOM   2656  H1  WAT   859       4.591  15.151 -12.531  1.00  0.00
ATOM   2657  H2  WAT   859       5.282  15.694 -13.763  1.00  0.00
TER
ATOM   2658  O   WAT   860       2.536  16.950 -10.752  1.00  0.00
ATOM   2659  H1  WAT   860       2.862  16.117 -11.092  1.00  0.00
ATOM   2660  H2  WAT   860       3.324  17.473 -10.604  1.00  0.00
TER
ATOM   2661  O   WAT   861      -1.808  11.907 -17.726  1.00  0.00
ATOM   2662  H1  WAT   861      -1.511  12.813 -17.807  1.00  0.00
ATOM   2663  H2  WAT   861      -1.260  11.419 -18.340  1.00  0.00
TER
ATOM   2664  O   WAT   862      -1.615  17.384 -11.191  1.00  0.00
ATOM   2665  H1  WAT   862      -1.710  16.444 -11.341  1.00  0.00
ATOM   2666  H2  WAT   862      -0.771  17.606 -11.586  1.00  0.00
TER
ATOM   2667  O   WAT   863      -6.484  13.796 -13.037  1.00  0.00
ATOM   2668  H1  WAT   863      -6.877  14.643 -12.830  1.00  0.00
ATOM   2669  H2  WAT   863      -7.172  13.158 -12.846  1.00  0.00
TER
ATOM   2670  O   WAT   864       0.091  13.879  -9.968  1.00  0.00
ATOM   2671  H1  WAT   864      -0.599  13.686  -9.333  1.00  0.00
ATOM   2672  H2  WAT   864       0.834  14.162  -9.435  1.00  0.00
TER
ATOM   2673  O   WAT   865      -9.182  11.718 -19.004  1.00  0.00
ATOM   2674  H1  WAT   865      -9.471  12.289 -18.292  1.00  0.00
ATOM   2675  H2  WAT   865      -8.437  11.239 -18.641  1.00  0.00
TER
ATOM   2676  O   WAT   866       2.367  17.719 -17.132  1.00  0.00
ATOM   2677  H1  WAT   866       1.635  18.228 -16.783  1.00  0.00
ATOM   2678  H2  WAT   866       1.970  16.902 -17.433  1.00  0.00
TER
ATOM   2679  O   WAT   867      -1.195  14.394 -18.727  1.00  0.00
ATOM   2680  H1  WAT   867      -1.191  13.953 -19.577  1.00  0.00
ATOM   2681  H2  WAT   867      -0.300  14.716 -18.620  1.00  0.00
TER
ATOM   2682  O   WAT   868      -5.345  14.277 -19.768  1.00  0.00
ATOM   2683  H1  WAT   868      -5.685  14.754 -19.011  1.00  0.00
ATOM   2684  H2  WAT   868      -6.107  13.823 -20.128  1.00  0.00
TER
ATOM   2685  O   WAT   869       2.830  13.172 -17.720  1.00  0.00
ATOM   2686  H1  WAT   869       2.847  13.623 -16.876  1.00  0.00
ATOM   2687  H2  WAT   869       2.581  12.273 -17.507  1.00  0.00
TER
ATOM   2688  O   WAT   870       6.257  10.585 -11.881  1.00  0.00
ATOM   2689  H1  WAT   870       6.581   9.854 -11.356  1.00  0.00
ATOM   2690  H2  WAT   870       6.293  10.267 -12.783  1.00  0.00
TER
ATOM   2691  O   WAT   871      -7.044  21.607 -12.461  1.00  0.00
ATOM   2692  H1  WAT   871      -7.428  20.966 -11.863  1.00  0.00
ATOM   2693  H2  WAT   871      -6.733  22.310 -11.892  1.00  0.00
TER
ATOM   2694  O   WAT   872      -0.894  18.454 -16.980  1.00  0.00
ATOM   2695  H1  WAT   872      -0.527  17.980 -16.234  1.00  0.00
ATOM   2696  H2  WAT   872      -1.084  19.329 -16.640  1.00  0.00
TER
ATOM   2697  O   WAT   873      -3.104  17.495 -14.662  1.00  0.00
ATOM   2698  H1  WAT   873      -3.409  18.375 -14.437  1.00  0.00
ATOM   2699  H2  WAT   873      -2.150  17.555 -14.626  1.00  0.00
TER
ATOM   2700  O   WAT   874       6.183  20.698 -18.273  1.00  0.00
ATOM   2701  H1  WAT   874       6.903  21.193 -18.663  1.00  0.00
ATOM   2702  H2  WAT   874       5.981  20.020 -18.917  1.00  0.00
TER
ATOM   2703  O   WAT   875       1.565  20.769 -12.386  1.00  0.00
ATOM   2704  H1  WAT   875       1.498  19.848 -12.640  1.00  0.00
ATOM   2705  H2  WAT   875       0.935  20.866 -11.671  1.00  0.00
TER
ATOM   2706  O   WAT   876      -7.048  18.336 -13.515  1.00  0.00
ATOM   2707  H1  WAT   876      -7.406  19.001 -12.928  1.00  0.00
ATOM   2708  H2  WAT   876      -7.342  17.504 -13.144  1.00  0.00
TER
ATOM   2709  O   WAT   877      -3.847  18.794 -10.631  1.00  0.00
ATOM   2710  H1  WAT   877      -4.147  18.940 -11.528  1.00  0.00
ATOM   2711  H2  WAT   877      -3.075  18.235 -10.724  1.00  0.00
TER
ATOM   2712  O   WAT   878       1.496  23.591 -12.635  1.00  0.00
ATOM   2713  H1  WAT   878       1.511  22.659 -12.854  1.00  0.00
ATOM   2714  H2  WAT   878       0.789  23.677 -11.996  1.00  0.00
TER
ATOM   2715  O   WAT   879       7.707  20.232 -13.289  1.00  0.00
ATOM   2716  H1  WAT   879       6.982  20.825 -13.486  1.00  0.00
ATOM   2717  H2  WAT   879       8.235  20.224 -14.087  1.00  0.00
TER
ATOM   2718  O   WAT   880       2.203  23.236 -16.824  1.00  0.00
ATOM   2719  H1  WAT   880       2.845  22.535 -16.710  1.00  0.00
ATOM   2720  H2  WAT   880       2.728  24.016 -17.004  1.00  0.00
TER
ATOM   2721  O   WAT   881      -8.473  11.825 -12.838  1.00  0.00
ATOM   2722  H1  WAT   881      -9.187  12.025 -12.232  1.00  0.00
ATOM   2723  H2  WAT   881      -8.054  11.049 -12.466  1.00  0.00
TER
ATOM   2724  O   WAT   882       3.021  14.317 -15.088  1.00  0.00
ATOM   2725  H1  WAT   882       3.389  13.497 -14.760  1.00  0.00
ATOM   2726  H2  WAT   882       2.161  14.377 -14.672  1.00  0.00
TER
ATOM   2727  O   WAT   883      -0.019  16.971 -14.864  1.00  0.00
ATOM   2728  H1  WAT   883       0.480  17.446 -14.199  1.00  0.00
ATOM   2729  H2  WAT   883       0.123  16.047 -14.657  1.00  0.00
TER
ATOM   2730  O   WAT   884       7.188  13.188 -14.021  1.00  0.00
ATOM   2731  H1  WAT   884       6.685  13.928 -13.682  1.00  0.00
ATOM   2732  H2  WAT   884       8.003  13.576 -14.337  1.00  0.00
TER
ATOM   2733  O   WAT   885       2.796  22.988 -10.092  1.00  0.00
ATOM   2734  H1  WAT   885       2.190  23.011 -10.832  1.00  0.00
ATOM   2735  H2  WAT   885       2.492  22.256  -9.555  1.00  0.00
TER
ATOM   2736  O   WAT   886      -8.320  19.367 -11.096  1.00  0.00
ATOM   2737  H1  WAT   886      -7.816  18.788 -10.524  1.00  0.00
ATOM   2738  H2  WAT   886      -9.059  19.651 -10.558  1.00  0.00
TER
ATOM   2739  O   WAT   887      -1.266  20.774 -11.562  1.00  0.00
ATOM   2740  H1  WAT   887      -2.032  21.343 -11.646  1.00  0.00
ATOM   2741  H2  WAT   887      -1.085  20.482 -12.455  1.00  0.00
TER
ATOM   2742  O   WAT   888       5.876  22.505 -11.004  1.00  0.00
ATOM   2743  H1  WAT   888       6.617  22.842 -11.508  1.00  0.00
ATOM   2744  H2  WAT   888       5.113  22.674 -11.557  1.00  0.00
TER
ATOM   2745  O   WAT   889      -6.288  17.510 -10.201  1.00  0.00
ATOM   2746  H1  WAT   889      -6.247  17.212  -9.292  1.00  0.00
ATOM   2747  H2  WAT   889      -5.433  17.911 -10.360  1.00  0.00
TER
ATOM   2748  O   WAT   890      -4.347  16.089 -12.233  1.00  0.00
ATOM   2749  H1  WAT   890      -4.878  15.598 -12.861  1.00  0.00
ATOM   2750  H2  WAT   890      -3.678  16.518 -12.767  1.00  0.00
TER
ATOM   2751  O   WAT   891       4.551  20.556 -12.469  1.00  0.00
ATOM   2752  H1  WAT   891       4.965  20.711 -11.620  1.00  0.00
ATOM   2753  H2  WAT   891       3.616  20.682 -12.306  1.00  0.00
TER
ATOM   2754  O   WAT   892       5.023  17.896 -10.465  1.00  0.00
ATOM   2755  H1  WAT   892       5.605  17.141 -10.553  1.00  0.00
ATOM   2756  H2  WAT   892       5.199  18.427 -11.242  1.00  0.00
TER
ATOM   2757  O   WAT   893      -3.860  13.056 -12.153  1.00  0.00
ATOM   2758  H1  WAT   893      -3.954  12.438 -12.878  1.00  0.00
ATOM   2759  H2  WAT   893      -4.440  13.782 -12.380  1.00  0.00
TER
ATOM   2760  O   WAT   894      -1.094  11.613 -15.121  1.00  0.00
ATOM   2761  H1  WAT   894      -1.542  11.635 -15.966  1.00  0.00
ATOM   2762  H2  WAT   894      -1.727  11.215 -14.524  1.00  0.00
TER
ATOM   2763  O   WAT   895      -0.688  20.508 -14.499  1.00  0.00
ATOM   2764  H1  WAT   895      -0.269  21.352 -14.672  1.00  0.00
ATOM   2765  H2  WAT   895      -1.607  20.646 -14.729  1.00  0.00
TER
ATOM   2766  O   WAT   896       1.648  18.240 -13.116  1.00  0.00
ATOM   2767  H1  WAT   896       1.768  17.644 -12.376  1.00  0.00
ATOM   2768  H2  WAT   896       2.508  18.277 -13.535  1.00  0.00
TER
ATOM   2769  O   WAT   897       3.987  18.794 -14.539  1.00  0.00
ATOM   2770  H1  WAT   897       3.461  19.318 -15.143  1.00  0.00
ATOM   2771  H2  WAT   897       4.330  19.426 -13.908  1.00  0.00
TER
ATOM   2772  O   WAT   898      -1.585  14.782 -11.858  1.00  0.00
ATOM   2773  H1  WAT   898      -0.995  14.474 -11.170  1.00  0.00
ATOM   2774  H2  WAT   898      -2.403  14.310 -11.702  1.00  0.00
TER
ATOM   2775  O   WAT   899       3.235  14.399 -11.625  1.00  0.00
ATOM   2776  H1  WAT   899       2.546  13.737 -11.690  1.00  0.00
ATOM   2777  H2  WAT   899       3.955  13.953 -11.180  1.00  0.00
TER
ATOM   2778  O   WAT   900       6.232  22.470 -14.698  1.00  0.00
ATOM   2779  H1  WAT   900       5.418  22.900 -14.435  1.00  0.00
ATOM   2780  H2  WAT   900       6.640  23.082 -15.311  1.00  0.00
TER
ATOM   2781  O   WAT   901      -7.219  19.141 -16.184  1.00  0.00
ATOM   2782  H1  WAT   901      -6.852  19.053 -15.305  1.00  0.00
ATOM   2783  H2  WAT   901      -7.788  18.377 -16.283  1.00  0.00
TER
ATOM   2784  O   WAT   902       7.581  17.609 -13.171  1.00  0.00
ATOM   2785  H1  WAT   902       7.350  17.380 -14.071  1.00  0.00
ATOM   2786  H2  WAT   902       7.842  18.529 -13.217  1.00  0.00
TER
ATOM   2787  O   WAT   903      -7.668  16.051 -12.278  1.00  0.00
ATOM   2788  H1  WAT   903      -8.562  16.018 -11.939  1.00  0.00
ATOM   2789  H2  WAT   903      -7.128  16.250 -11.513  1.00  0.00
TER
ATOM   2790  O   WAT   904       6.020  12.835 -10.393  1.00  0.00
ATOM   2791  H1  WAT   904       6.897  12.843 -10.010  1.00  0.00
ATOM   2792  H2  WAT   904       6.032  12.098 -11.004  1.00  0.00
TER
ATOM   2793  O   WAT   905       7.466  16.688 -19.504  1.00  0.00
ATOM   2794  H1  WAT   905       7.990  16.194 -20.135  1.00  0.00
ATOM   2795  H2  WAT   905       8.052  16.823 -18.760  1.00  0.00
TER
ATOM   2796  O   WAT   906       7.645  16.772 -15.982  1.00  0.00
ATOM   2797  H1  WAT   906       6.696  16.738 -15.868  1.00  0.00
ATOM   2798  H2  WAT   906       7.827  17.682 -16.217  1.00  0.00
TER
ATOM   2799  O   WAT   907      -7.164  10.326 -17.930  1.00  0.00
ATOM   2800  H1  WAT   907      -6.516   9.776 -18.370  1.00  0.00
ATOM   2801  H2  WAT   907      -6.743  10.581 -17.108  1.00  0.00
TER
ATOM   2802  O   WAT   908       6.732  10.520 -14.573  1.00  0.00
ATOM   2803  H1  WAT   908       7.369  11.134 -14.207  1.00  0.00
ATOM   2804  H2  WAT   908       6.879  10.557 -15.518  1.00  0.00
TER
ATOM   2805  O   WAT   909      -7.410  10.482 -15.187  1.00  0.00
ATOM   2806  H1  WAT   909      -7.759  10.938 -14.422  1.00  0.00
ATOM   2807  H2  WAT   909      -7.742   9.588 -15.105  1.00  0.00
TER
ATOM   2808  O   WAT   910       0.102  11.673 -11.666  1.00  0.00
ATOM   2809  H1  WAT   910       0.041  12.265 -10.916  1.00  0.00
ATOM   2810  H2  WAT   910       1.042  11.566 -11.810  1.00  0.00
TER
ATOM   2811  O   WAT   911       2.739  11.330 -12.026  1.00  0.00
ATOM   2812  H1  WAT   911       3.354  11.648 -12.688  1.00  0.00
ATOM   2813  H2  WAT   911       3.284  10.845 -11.407  1.00  0.00
TER
ATOM   2814  O   WAT   912      -6.738  10.009 -11.912  1.00  0.00
ATOM   2815  H1  WAT   912      -6.190   9.828 -12.676  1.00  0.00
ATOM   2816  H2  WAT   912      -6.673   9.219 -11.377  1.00  0.00
TER
ATOM   2817  O   WAT   913       3.480   9.893 -15.699  1.00  0.00
ATOM   2818  H1  WAT   913       2.606  10.227 -15.902  1.00  0.00
ATOM   2819  H2  WAT   913       3.371   9.421 -14.874  1.00  0.00
TER
ATOM   2820  O   WAT   914       4.387  12.100 -14.315  1.00  0.00
ATOM   2821  H1  WAT   914       4.059  11.286 -14.695  1.00  0.00
ATOM   2822  H2  WAT   914       5.336  12.057 -14.439  1.00  0.00
TER
ATOM   2823  O   WAT   915      -6.334  23.966 -14.952  1.00  0.00
ATOM   2824  H1  WAT   915      -7.061  23.346 -15.019  1.00  0.00
ATOM   2825  H2  WAT   915      -6.273  24.360 -15.822  1.00  0.00
TER
ATOM   2826  O   WAT   916       1.228  10.810 -16.760  1.00  0.00
ATOM   2827  H1  WAT   916       0.445  11.285 -16.480  1.00  0.00
ATOM   2828  H2  WAT   916       0.934   9.906 -16.869  1.00  0.00
TER
ATOM   2829  O   WAT   917       5.780  11.513 -18.715  1.00  0.00
ATOM   2830  H1  WAT   917       6.221  11.457 -19.563  1.00  0.00
ATOM   2831  H2  WAT   917       5.511  12.428 -18.644  1.00  0.00
TER
ATOM   2832  O   WAT   918       3.616   9.893 -20.010  1.00  0.00
ATOM   2833  H1  WAT   918       4.219  10.465 -19.535  1.00  0.00
ATOM   2834  H2  WAT   918       2.875  10.457 -20.233  1.00  0.00
TER
ATOM   2835  O   WAT   919      -2.736  10.657 -10.209  1.00  0.00
ATOM   2836  H1  WAT   919      -3.018  11.161 -10.973  1.00  0.00
ATOM   2837  H2  WAT   919      -2.354   9.860 -10.575  1.00  0.00
TER
ATOM   2838  O   WAT   920       3.865  10.073  -9.631  1.00  0.00
ATOM   2839  H1  WAT   920       3.752  10.392  -8.736  1.00  0.00
ATOM   2840  H2  WAT   920       4.682  10.474  -9.927  1.00  0.00
TER
ATOM   2841  O   WAT   921       2.771  -0.682  17.056  1.00  0.00
ATOM   2842  H1  WAT   921       2.690  -1.597  16.785  1.00  0.00
ATOM   2843  H2  WAT   921       2.357  -0.186  16.350  1.00  0.00
TER
ATOM   2844  O   WAT   922       0.903   1.095  18.937  1.00  0.00
ATOM   2845  H1  WAT   922       0.127   0.616  19.227  1.00  0.00
ATOM   2846  H2  WAT   922       1.554   0.416  18.762  1.00  0.00
TER
ATOM   2847  O   WAT   923       4.924   5.502  17.717  1.00  0.00
ATOM   2848  H1  WAT   923       4.462   4.730  18.045  1.00  0.00
ATOM   2849  H2  WAT   923       5.736   5.528  18.222  1.00  0.00
TER
ATOM   2850  O   WAT   924      -5.100   5.441  20.010  1.00  0.00
ATOM   2851  H1  WAT   924      -4.798   4.551  19.831  1.00  0.00
ATOM   2852  H2  WAT   924      -4.356   5.998  19.782  1.00  0.00
TER
ATOM   2853  O   WAT   925      -6.671  -3.632  13.599  1.00  0.00
ATOM   2854  H1  WAT   925      -7.560  -3.291  13.497  1.00  0.00
ATOM   2855  H2  WAT   925      -6.387  -3.832  12.707  1.00  0.00
TER
ATOM   2856  O   WAT   926      -8.708  -1.032  19.483  1.00  0.00
ATOM   2857  H1  WAT   926      -8.136  -1.800  19.483  1.00  0.00
ATOM   2858  H2  WAT   926      -8.708  -0.733  18.573  1.00  0.00
TER
ATOM   2859  O   WAT   927       1.150   7.787  17.337  1.00  0.00
ATOM   2860  H1  WAT   927       0.531   8.243  16.767  1.00  0.00
ATOM   2861  H2  WAT   927       2.005   7.942  16.936  1.00  0.00
TER
ATOM   2862  O   WAT   928       0.344   3.771  18.944  1.00  0.00
ATOM   2863  H1  WAT   928       0.275   2.830  18.783  1.00  0.00
ATOM   2864  H2  WAT   928       1.106   3.861  19.516  1.00  0.00
TER
ATOM   2865  O   WAT   929       1.374  -3.422  19.171  1.00  0.00
ATOM   2866  H1  WAT   929       1.751  -4.295  19.058  1.00  0.00
ATOM   2867  H2  WAT   929       1.276  -3.086  18.280  1.00  0.00
TER
ATOM   2868  O   WAT   930      -4.495  -5.049  14.632  1.00  0.00
ATOM   2869  H1  WAT   930      -4.389  -4.149  14.939  1.00  0.00
ATOM   2870  H2  WAT   930      -5.406  -5.097  14.342  1.00  0.00
TER
ATOM   2871  O   WAT   931       5.157  -5.927  16.104  1.00  0.00
ATOM   2872  H1  WAT   931       5.978  -6.417  16.146  1.00  0.00
ATOM   2873  H2  WAT   931       5.190  -5.337  16.857  1.00  0.00
TER
ATOM   2874  O   WAT   932      -2.654  -2.081  18.965  1.00  0.00
ATOM   2875  H1  WAT   932      -2.147  -1.582  19.605  1.00  0.00
ATOM   2876  H2  WAT   932      -2.123  -2.857  18.789  1.00  0.00
TER
ATOM   2877  O   WAT   933       2.016   2.671  14.730  1.00  0.00
ATOM   2878  H1  WAT   933       1.398   3.136  14.167  1.00  0.00
ATOM   2879  H2  WAT   933       2.529   3.364  15.147  1.00  0.00
TER
ATOM   2880  O   WAT   934       5.393  -3.987  18.876  1.00  0.00
ATOM   2881  H1  WAT   934       4.688  -3.698  19.457  1.00  0.00
ATOM   2882  H2  WAT   934       5.754  -3.177  18.516  1.00  0.00
TER
ATOM   2883  O   WAT   935      -8.615   3.357  12.104  1.00  0.00
ATOM   2884  H1  WAT   935      -8.993   3.846  11.373  1.00  0.00
ATOM   2885  H2  WAT   935      -8.358   4.029  12.735  1.00  0.00
TER
ATOM   2886  O   WAT   936       8.462  -4.541  19.267  1.00  0.00
ATOM   2887  H1  WAT   936       7.514  -4.507  19.399  1.00  0.00
ATOM   2888  H2  WAT   936       8.787  -3.727  19.652  1.00  0.00
TER
ATOM   2889  O   WAT   937      -1.007  -8.241  17.563  1.00  0.00
ATOM   2890  H1  WAT   937      -0.699  -8.797  16.846  1.00  0.00
ATOM   2891  H2  WAT   937      -1.936  -8.107  17.380  1.00  0.00
TER
ATOM   2892  O   WAT   938       4.545   7.475  19.854  1.00  0.00
ATOM   2893  H1  WAT   938       4.558   7.071  18.986  1.00  0.00
ATOM   2894  H2  WAT   938       3.992   8.250  19.750  1.00  0.00
TER
ATOM   2895  O   WAT   939       5.840   4.197  14.943  1.00  0.00
ATOM   2896  H1  WAT   939       5.729   3.254  15.068  1.00  0.00
ATOM   2897  H2  WAT   939       5.836   4.558  15.829  1.00  0.00
TER
ATOM   2898  O   WAT   940       1.382  -0.177  14.299  1.00  0.00
ATOM   2899  H1  WAT   940       0.454  -0.243  14.528  1.00  0.00
ATOM   2900  H2  WAT   940       1.534   0.761  14.184  1.00  0.00
TER
ATOM   2901  O   WAT   941       1.368  -3.905  11.296  1.00  0.00
ATOM   2902  H1  WAT   941       0.429  -3.743  11.381  1.00  0.00
ATOM   2903  H2  WAT   941       1.687  -3.186  10.749  1.00  0.00
TER
ATOM   2904  O   WAT   942       5.411   1.385  14.802  1.00  0.00
ATOM   2905  H1  WAT   942       4.793   1.047  14.155  1.00  0.00
ATOM   2906  H2  WAT   942       5.394   0.741  15.510  1.00  0.00
TER
ATOM   2907  O   WAT   943      -3.013   0.350  17.081  1.00  0.00
ATOM   2908  H1  WAT   943      -3.417  -0.362  16.585  1.00  0.00
ATOM   2909  H2  WAT   943      -2.926   0.005  17.970  1.00  0.00
TER
ATOM   2910  O   WAT   944      -2.545   4.037  19.245  1.00  0.00
ATOM   2911  H1  WAT   944      -2.842   3.431  18.565  1.00  0.00
ATOM   2912  H2  WAT   944      -1.595   4.074  19.134  1.00  0.00
TER
ATOM   2913  O   WAT   945       3.588   0.624  11.810  1.00  0.00
ATOM   2914  H1  WAT   945       4.027  -0.214  11.663  1.00  0.00
ATOM   2915  H2  WAT   945       4.301   1.257  11.896  1.00  0.00
TER
ATOM   2916  O   WAT   946       1.697   5.564  15.778  1.00  0.00
ATOM   2917  H1  WAT   946       2.137   6.306  15.363  1.00  0.00
ATOM   2918  H2  WAT   946       1.636   5.806  16.702  1.00  0.00
TER
ATOM   2919  O   WAT   947       7.169  -8.122  10.124  1.00  0.00
ATOM   2920  H1  WAT   947       6.857  -8.029  11.024  1.00  0.00
ATOM   2921  H2  WAT   947       7.931  -7.543  10.073  1.00  0.00
TER
ATOM   2922  O   WAT   948      -6.312  -0.756  14.581  1.00  0.00
ATOM   2923  H1  WAT   948      -6.433  -0.029  13.970  1.00  0.00
ATOM   2924  H2  WAT   948      -6.622  -1.525  14.104  1.00  0.00
TER
ATOM   2925  O   WAT   949      -7.429   4.116  16.799  1.00  0.00
ATOM   2926  H1  WAT   949      -7.836   4.257  15.944  1.00  0.00
ATOM   2927  H2  WAT   949      -6.538   3.832  16.596  1.00  0.00
TER
ATOM   2928  O   WAT   950       4.364   8.551  13.134  1.00  0.00
ATOM   2929  H1  WAT   950       4.204   8.261  14.032  1.00  0.00
ATOM   2930  H2  WAT   950       4.199   7.775  12.599  1.00  0.00
TER
ATOM   2931  O   WAT   951      -3.157   8.330  14.911  1.00  0.00
ATOM   2932  H1  WAT   951      -3.333   7.414  14.698  1.00  0.00
ATOM   2933  H2  WAT   951      -4.011   8.689  15.151  1.00  0.00
TER
ATOM   2934  O   WAT   952       4.067   6.059  11.694  1.00  0.00
ATOM   2935  H1  WAT   952       3.373   6.057  11.034  1.00  0.00
ATOM   2936  H2  WAT   952       4.809   5.635  11.263  1.00  0.00
TER
ATOM   2937  O   WAT   953       3.632   7.686  15.769  1.00  0.00
ATOM   2938  H1  WAT   953       4.088   6.905  16.083  1.00  0.00
ATOM   2939  H2  WAT   953       3.971   8.396  16.313  1.00  0.00
TER
ATOM   2940  O   WAT   954      -3.846  -7.412  17.964  1.00  0.00
ATOM   2941  H1  WAT   954      -4.289  -6.631  17.632  1.00  0.00
ATOM   2942  H2  WAT   954      -3.287  -7.089  18.671  1.00  0.00
TER
ATOM   2943  O   WAT   955      -0.730  -7.791  12.844  1.00  0.00
ATOM   2944  H1  WAT   955      -1.355  -7.795  13.570  1.00  0.00
ATOM   2945  H2  WAT   955      -0.817  -8.658  12.448  1.00  0.00
TER
ATOM   2946  O   WAT   956      -1.808  -6.867  19.823  1.00  0.00
ATOM   2947  H1  WAT   956      -1.511  -5.961  19.742  1.00  0.00
ATOM   2948  H2  WAT   956      -1.260  -7.356  19.209  1.00  0.00
TER
ATOM   2949  O   WAT   957      -4.055  -2.289  15.692  1.00  0.00
ATOM   2950  H1  WAT   957      -4.280  -2.505  16.597  1.00  0.00
ATOM   2951  H2  WAT   957      -4.835  -1.856  15.347  1.00  0.00
TER
ATOM   2952  O   WAT   958       3.175  -2.282  14.291  1.00  0.00
ATOM   2953  H1  WAT   958       2.576  -1.559  14.107  1.00  0.00
ATOM   2954  H2  WAT   958       3.723  -2.345  13.509  1.00  0.00
TER
ATOM   2955  O   WAT   959       1.782  -3.646  16.321  1.00  0.00
ATOM   2956  H1  WAT   959       2.175  -3.329  15.508  1.00  0.00
ATOM   2957  H2  WAT   959       2.143  -4.525  16.436  1.00  0.00
TER
ATOM   2958  O   WAT   960      -9.182  -7.056  18.544  1.00  0.00
ATOM   2959  H1  WAT   960      -9.471  -6.486  19.257  1.00  0.00
ATOM   2960  H2  WAT   960      -8.437  -7.536  18.907  1.00  0.00
TER
ATOM   2961  O   WAT   961      -8.995  -3.114   9.755  1.00  0.00
ATOM   2962  H1  WAT   961      -9.077  -2.171   9.896  1.00  0.00
ATOM   2963  H2  WAT   961      -9.347  -3.256   8.876  1.00  0.00
TER
ATOM   2964  O   WAT   962      -1.195  -4.380  18.822  1.00  0.00
ATOM   2965  H1  WAT   962      -1.191  -4.821  17.972  1.00  0.00
ATOM   2966  H2  WAT   962      -0.300  -4.058  18.929  1.00  0.00
TER
ATOM   2967  O   WAT   963      -5.345  -4.497  17.781  1.00  0.00
ATOM   2968  H1  WAT   963      -5.685  -4.020  18.538  1.00  0.00
ATOM   2969  H2  WAT   963      -6.107  -4.951  17.421  1.00  0.00
TER
ATOM   2970  O   WAT   964      -1.133  -3.379  11.812  1.00  0.00
ATOM   2971  H1  WAT   964      -1.012  -3.420  12.761  1.00  0.00
ATOM   2972  H2  WAT   964      -1.518  -2.516  11.657  1.00  0.00
TER
ATOM   2973  O   WAT   965      -2.121  -1.069  11.211  1.00  0.00
ATOM   2974  H1  WAT   965      -2.689  -1.517  10.584  1.00  0.00
ATOM   2975  H2  WAT   965      -1.412  -0.709  10.677  1.00  0.00
TER
ATOM   2976  O   WAT   966      -8.030  -5.576  16.698  1.00  0.00
ATOM   2977  H1  WAT   966      -8.315  -5.940  17.535  1.00  0.00
ATOM   2978  H2  WAT   966      -8.092  -6.307  16.084  1.00  0.00
TER
ATOM   2979  O   WAT   967      -4.576   2.927  13.483  1.00  0.00
ATOM   2980  H1  WAT   967      -5.350   2.387  13.323  1.00  0.00
ATOM   2981  H2  WAT   967      -3.847   2.408  13.145  1.00  0.00
TER
ATOM   2982  O   WAT   968       6.183   1.924  19.276  1.00  0.00
ATOM   2983  H1  WAT   968       6.903   2.419  18.886  1.00  0.00
ATOM   2984  H2  WAT   968       5.981   1.245  18.631  1.00  0.00
TER
ATOM   2985  O   WAT   969       1.644  -6.683  13.419  1.00  0.00
ATOM   2986  H1  WAT   969       0.830  -7.181  13.343  1.00  0.00
ATOM   2987  H2  WAT   969       1.450  -5.843  13.003  1.00  0.00
TER
ATOM   2988  O   WAT   970       4.359  -2.311  11.715  1.00  0.00
ATOM   2989  H1  WAT   970       5.246  -1.999  11.540  1.00  0.00
ATOM   2990  H2  WAT   970       4.329  -3.183  11.323  1.00  0.00
TER
ATOM   2991  O   WAT   971      -4.532   2.595  17.121  1.00  0.00
ATOM   2992  H1  WAT   971      -4.015   1.792  17.067  1.00  0.00
ATOM   2993  H2  WAT   971      -4.984   2.533  17.963  1.00  0.00
TER
ATOM   2994  O   WAT   972       0.355   3.862  12.394  1.00  0.00
ATOM   2995  H1  WAT   972       0.696   4.606  11.898  1.00  0.00
ATOM   2996  H2  WAT   972      -0.474   4.175  12.756  1.00  0.00
TER
ATOM   2997  O   WAT   973       6.630  -0.999  11.183  1.00  0.00
ATOM   2998  H1  WAT   973       6.546  -0.568  10.333  1.00  0.00
ATOM   2999  H2  WAT   973       7.349  -0.540  11.616  1.00  0.00
TER
ATOM   3000  O   WAT   974       7.659   5.855  13.911  1.00  0.00
ATOM   3001  H1  WAT   974       7.016   5.200  14.186  1.00  0.00
ATOM   3002  H2  WAT   974       7.272   6.260  13.135  1.00  0.00
TER
ATOM   3003  O   WAT   975       3.237   3.183  17.758  1.00  0.00
ATOM   3004  H1  WAT   975       3.590   2.586  17.099  1.00  0.00
ATOM   3005  H2  WAT   975       2.354   2.858  17.929  1.00  0.00
TER
ATOM   3006  O   WAT   976      -0.676   3.943  15.166  1.00  0.00
ATOM   3007  H1  WAT   976       0.011   4.490  15.546  1.00  0.00
ATOM   3008  H2  WAT   976      -1.463   4.487  15.200  1.00  0.00
TER
ATOM   3009  O   WAT   977      -8.537  -0.440  10.657  1.00  0.00
ATOM   3010  H1  WAT   977      -7.668  -0.157  10.941  1.00  0.00
ATOM   3011  H2  WAT   977      -9.028   0.374  10.542  1.00  0.00
TER
ATOM   3012  O   WAT   978      -1.374   0.948  14.778  1.00  0.00
ATOM   3013  H1  WAT   978      -0.917   1.758  15.004  1.00  0.00
ATOM   3014  H2  WAT   978      -1.725   0.630  15.610  1.00  0.00
TER
ATOM   3015  O   WAT   979      -5.472  -8.709  15.250  1.00  0.00
ATOM   3016  H1  WAT   979      -5.601  -8.717  16.199  1.00  0.00
ATOM   3017  H2  WAT   979      -6.296  -8.370  14.899  1.00  0.00
TER
ATOM   3018  O   WAT   980       6.048   4.746  10.449  1.00  0.00
ATOM   3019  H1  WAT   980       5.822   4.029  11.041  1.00  0.00
ATOM   3020  H2  WAT   980       5.658   4.498   9.611  1.00  0.00
TER
ATOM   3021  O   WAT   981      -8.170   8.773  11.223  1.00  0.00
ATOM   3022  H1  WAT   981      -7.810   9.372  10.569  1.00  0.00
ATOM   3023  H2  WAT   981      -8.311   9.319  11.997  1.00  0.00
TER
ATOM   3024  O   WAT   982       5.630   2.664  12.110  1.00  0.00
ATOM   3025  H1  WAT   982       5.342   3.125  12.898  1.00  0.00
ATOM   3026  H2  WAT   982       6.425   2.203  12.379  1.00  0.00
TER
ATOM   3027  O   WAT   983      -2.153   6.156  12.041  1.00  0.00
ATOM   3028  H1  WAT   983      -2.162   6.889  11.425  1.00  0.00
ATOM   3029  H2  WAT   983      -3.073   5.909  12.133  1.00  0.00
TER
ATOM   3030  O   WAT   984      -6.552   1.378  12.785  1.00  0.00
ATOM   3031  H1  WAT   984      -7.160   2.118  12.795  1.00  0.00
ATOM   3032  H2  WAT   984      -6.078   1.468  11.959  1.00  0.00
TER
ATOM   3033  O   WAT   985       6.387  -5.502  13.270  1.00  0.00
ATOM   3034  H1  WAT   985       5.758  -5.397  12.556  1.00  0.00
ATOM   3035  H2  WAT   985       5.892  -5.282  14.059  1.00  0.00
TER
ATOM   3036  O   WAT   986       0.833   6.219  10.703  1.00  0.00
ATOM   3037  H1  WAT   986       0.934   6.015   9.773  1.00  0.00
ATOM   3038  H2  WAT   986      -0.067   5.965  10.908  1.00  0.00
TER
ATOM   3039  O   WAT   987      -1.645  -3.223  14.686  1.00  0.00
ATOM   3040  H1  WAT   987      -2.353  -2.754  15.127  1.00  0.00
ATOM   3041  H2  WAT   987      -1.360  -3.881  15.320  1.00  0.00
TER
ATOM   3042  O   WAT   988       2.387  -6.498  16.125  1.00  0.00
ATOM   3043  H1  WAT   988       2.264  -6.479  15.176  1.00  0.00
ATOM   3044  H2  WAT   988       3.335  -6.450  16.245  1.00  0.00
TER
ATOM   3045  O   WAT   989      -0.525   8.738  15.398  1.00  0.00
ATOM   3046  H1  WAT   989      -0.271   8.700  14.476  1.00  0.00
ATOM   3047  H2  WAT   989      -1.474   8.611  15.391  1.00  0.00
TER
ATOM   3048  O   WAT   990      -3.441  -4.914  12.061  1.00  0.00
ATOM   3049  H1  WAT   990      -2.592  -4.477  11.995  1.00  0.00
ATOM   3050  H2  WAT   990      -3.808  -4.602  12.888  1.00  0.00
TER
ATOM   3051  O   WAT   991       5.480  -0.343  16.974  1.00  0.00
ATOM   3052  H1  WAT   991       4.539  -0.328  17.149  1.00  0.00
ATOM   3053  H2  WAT   991       5.794  -1.130  17.420  1.00  0.00
TER
ATOM   3054  O   WAT   992      -4.542   1.339  10.534  1.00  0.00
ATOM   3055  H1  WAT   992      -3.776   1.227  11.097  1.00  0.00
ATOM   3056  H2  WAT   992      -4.464   0.643   9.882  1.00  0.00
TER
ATOM   3057  O   WAT   993      -5.847  -1.229  11.218  1.00  0.00
ATOM   3058  H1  WAT   993      -5.767  -2.176  11.329  1.00  0.00
ATOM   3059  H2  WAT   993      -4.955  -0.898  11.324  1.00  0.00
TER
ATOM   3060  O   WAT   994       7.482   6.828  18.649  1.00  0.00
ATOM   3061  H1  WAT   994       7.607   7.651  19.122  1.00  0.00
ATOM   3062  H2  WAT   994       8.349   6.617  18.302  1.00  0.00
TER
ATOM   3063  O   WAT   995      -5.046   8.921  18.321  1.00  0.00
ATOM   3064  H1  WAT   995      -4.310   8.372  18.592  1.00  0.00
ATOM   3065  H2  WAT   995      -4.662   9.786  18.182  1.00  0.00
TER
ATOM   3066  O   WAT   996      -8.161   4.988  14.195  1.00  0.00
ATOM   3067  H1  WAT   996      -9.087   5.230  14.186  1.00  0.00
ATOM   3068  H2  WAT   996      -7.696   5.816  14.074  1.00  0.00
TER
ATOM   3069  O   WAT   997      -1.936   8.094  10.144  1.00  0.00
ATOM   3070  H1  WAT   997      -1.143   8.383   9.692  1.00  0.00
ATOM   3071  H2  WAT   997      -2.455   7.663   9.465  1.00  0.00
TER
ATOM   3072  O   WAT   998       7.117   7.321  11.567  1.00  0.00
ATOM   3073  H1  WAT   998       6.832   6.907  10.753  1.00  0.00
ATOM   3074  H2  WAT   998       6.919   8.250  11.447  1.00  0.00
TER
ATOM   3075  O   WAT   999      -1.418   3.314  10.008  1.00  0.00
ATOM   3076  H1  WAT   999      -1.523   2.699  10.734  1.00  0.00
ATOM   3077  H2  WAT   999      -1.585   2.791   9.224  1.00  0.00
TER
ATOM   3078  O   WAT  1000       1.822   2.376  10.612  1.00  0.00
ATOM   3079  H1  WAT  1000       1.273   2.823  11.256  1.00  0.00
ATOM   3080  H2  WAT  1000       2.444   1.871  11.136  1.00  0.00
TER
ATOM   3081  O   WAT  1001      -2.510   1.335  12.509  1.00  0.00
ATOM   3082  H1  WAT  1001      -2.088   1.169  13.352  1.00  0.00
ATOM   3083  H2  WAT  1001      -2.385   0.525  12.014  1.00  0.00
TER
ATOM   3084  O   WAT  1002       0.003   0.359   9.756  1.00  0.00
ATOM   3085  H1  WAT  1002       0.523  -0.356   9.390  1.00  0.00
ATOM   3086  H2  WAT  1002       0.650   0.998  10.056  1.00  0.00
TER
ATOM   3087  O   WAT  1003      -3.614  -2.591   9.454  1.00  0.00
ATOM   3088  H1  WAT  1003      -3.815  -3.455   9.816  1.00  0.00
ATOM   3089  H2  WAT  1003      -3.785  -2.678   8.517  1.00  0.00
TER
ATOM   3090  O   WAT  1004       3.865  -7.781  11.983  1.00  0.00
ATOM   3091  H1  WAT  1004       4.145  -8.624  12.339  1.00  0.00
ATOM   3092  H2  WAT  1004       3.091  -7.548  12.497  1.00  0.00
TER
ATOM   3093  O   WAT  1005      -4.816  -5.491   9.442  1.00  0.00
ATOM   3094  H1  WAT  1005      -4.513  -5.485   8.534  1.00  0.00
ATOM   3095  H2  WAT  1005      -4.076  -5.841   9.939  1.00  0.00
TER
ATOM   3096  O   WAT  1006      -1.597  -6.548  10.428  1.00  0.00
ATOM   3097  H1  WAT  1006      -1.945  -7.225   9.848  1.00  0.00
ATOM   3098  H2  WAT  1006      -1.396  -7.009  11.242  1.00  0.00
TER
ATOM   3099  O   WAT  1007       0.568   8.440  12.046  1.00  0.00
ATOM   3100  H1  WAT  1007       1.463   8.779  12.068  1.00  0.00
ATOM   3101  H2  WAT  1007       0.599   7.718  11.419  1.00  0.00
TER
ATOM   3102  O   WAT  1008      -5.793   3.813  10.275  1.00  0.00
ATOM   3103  H1  WAT  1008      -5.355   4.356  10.931  1.00  0.00
ATOM   3104  H2  WAT  1008      -5.308   2.988  10.285  1.00  0.00
TER
ATOM   3105  O   WAT  1009      -8.578   6.602  17.727  1.00  0.00
ATOM   3106  H1  WAT  1009      -8.248   5.734  17.495  1.00  0.00
ATOM   3107  H2  WAT  1009      -8.149   6.808  18.558  1.00  0.00
TER
ATOM   3108  O   WAT  1010      -3.982   4.933  15.387  1.00  0.00
ATOM   3109  H1  WAT  1010      -4.283   4.809  16.288  1.00  0.00
ATOM   3110  H2  WAT  1010      -4.088   4.074  14.979  1.00  0.00
TER
ATOM   3111  O   WAT  1011       8.787   4.712  10.090  1.00  0.00
ATOM   3112  H1  WAT  1011       7.956   4.780  10.561  1.00  0.00
ATOM   3113  H2  WAT  1011       8.964   5.603   9.787  1.00  0.00
TER
ATOM   3114  O   WAT  1012       8.243   1.457  12.593  1.00  0.00
ATOM   3115  H1  WAT  1012       9.005   2.027  12.699  1.00  0.00
ATOM   3116  H2  WAT  1012       8.258   0.890  13.364  1.00  0.00
TER
ATOM   3117  O   WAT  1013      -8.257  -0.019  16.824  1.00  0.00
ATOM   3118  H1  WAT  1013      -8.912  -0.288  16.180  1.00  0.00
ATOM   3119  H2  WAT  1013      -7.419  -0.129  16.374  1.00  0.00
TER
ATOM   3120  O   WAT  1014       9.249   2.312  17.438  1.00  0.00
ATOM   3121  H1  WAT  1014       9.620   1.529  17.031  1.00  0.00
ATOM   3122  H2  WAT  1014       9.889   3.001  17.259  1.00  0.00
TER
ATOM   3123  O   WAT  1015       8.295   1.751   9.751  1.00  0.00
ATOM   3124  H1  WAT  1015       8.570   2.658   9.623  1.00  0.00
ATOM   3125  H2  WAT  1015       8.106   1.687  10.687  1.00  0.00
TER
ATOM   3126  O   WAT  1016       4.692  -5.225  11.046  1.00  0.00
ATOM   3127  H1  WAT  1016       5.111  -5.412  10.206  1.00  0.00
ATOM   3128  H2  WAT  1016       4.386  -6.077  11.356  1.00  0.00
TER
ATOM   3129  O   WAT  1017       8.191  -0.312  14.744  1.00  0.00
ATOM   3130  H1  WAT  1017       7.816  -1.080  14.312  1.00  0.00
ATOM   3131  H2  WAT  1017       7.462   0.070  15.231  1.00  0.00
TER
ATOM   3132  O   WAT  1018      -9.043  -2.809  12.767  1.00  0.00
ATOM   3133  H1  WAT  1018      -9.947  -2.546  12.592  1.00  0.00
ATOM   3134  H2  WAT  1018      -8.559  -2.538  11.987  1.00  0.00
TER
ATOM   3135  O   WAT  1019       7.466  -2.087  18.044  1.00  0.00
ATOM   3136  H1  WAT  1019       7.990  -2.580  17.413  1.00  0.00
ATOM   3137  H2  WAT  1019       8.052  -1.952  18.789  1.00  0.00
TER
ATOM   3138  O   WAT  1020      -6.500  -3.753  10.676  1.00  0.00
ATOM   3139  H1  WAT  1020      -5.791  -4.174  10.191  1.00  0.00
ATOM   3140  H2  WAT  1020      -7.216  -3.685  10.045  1.00  0.00
TER
ATOM   3141  O   WAT  1021      -6.853  -7.699   9.716  1.00  0.00
ATOM   3142  H1  WAT  1021      -6.130  -7.158  10.035  1.00  0.00
ATOM   3143  H2  WAT  1021      -6.580  -7.972   8.841  1.00  0.00
TER
ATOM   3144  O   WAT  1022       6.956  -2.829  13.984  1.00  0.00
ATOM   3145  H1  WAT  1022       7.452  -3.062  14.768  1.00  0.00
ATOM   3146  H2  WAT  1022       6.758  -3.668  13.567  1.00  0.00
TER
ATOM   3147  O   WAT  1023       8.385  -4.193  16.517  1.00  0.00
ATOM   3148  H1  WAT  1023       8.275  -4.348  17.456  1.00  0.00
ATOM   3149  H2  WAT  1023       9.146  -4.721  16.275  1.00  0.00
TER
ATOM   3150  O   WAT  1024       9.274  -6.363   9.758  1.00  0.00
ATOM   3151  H1  WAT  1024      10.199  -6.494   9.550  1.00  0.00
ATOM   3152  H2  WAT  1024       9.252  -6.283  10.712  1.00  0.00
TER
ATOM   3153  O   WAT  1025       9.348  -5.591  12.384  1.00  0.00
ATOM   3154  H1  WAT  1025       8.553  -5.657  12.913  1.00  0.00
ATOM   3155  H2  WAT  1025       9.552  -4.656  12.372  1.00  0.00
TER
ATOM   3156  O   WAT  1026       6.290   8.448  16.377  1.00  0.00
ATOM   3157  H1  WAT  1026       6.886   8.126  15.701  1.00  0.00
ATOM   3158  H2  WAT  1026       6.548   7.975  17.169  1.00  0.00
TER
ATOM   3159  O   WAT  1027      -2.729   7.406  19.382  1.00  0.00
ATOM   3160  H1  WAT  1027      -2.213   6.795  18.857  1.00  0.00
ATOM   3161  H2  WAT  1027      -2.080   7.909  19.873  1.00  0.00
TER
ATOM   3162  O   WAT  1028       5.780  -7.262  18.834  1.00  0.00
ATOM   3163  H1  WAT  1028       6.221  -7.317  17.986  1.00  0.00
ATOM   3164  H2  WAT  1028       5.511  -6.346  18.905  1.00  0.00
TER
ATOM   3165  O   WAT  1029       7.644  -7.630  16.844  1.00  0.00
ATOM   3166  H1  WAT  1029       7.583  -8.574  16.698  1.00  0.00
ATOM   3167  H2  WAT  1029       8.423  -7.522  17.390  1.00  0.00
TER
ATOM   3168  O   WAT  1030      -8.051   8.509  15.807  1.00  0.00
ATOM   3169  H1  WAT  1030      -8.219   7.876  16.505  1.00  0.00
ATOM   3170  H2  WAT  1030      -8.918   8.715  15.456  1.00  0.00
TER
ATOM   3171  O   WAT  1031      -7.428  -7.659  13.310  1.00  0.00
ATOM   3172  H1  WAT  1031      -6.670  -7.546  12.736  1.00  0.00
ATOM   3173  H2  WAT  1031      -7.890  -6.822  13.264  1.00  0.00
TER
ATOM   3174  O   WAT  1032      -0.887  -5.545  16.300  1.00  0.00
ATOM   3175  H1  WAT  1032      -1.699  -5.920  15.960  1.00  0.00
ATOM   3176  H2  WAT  1032      -0.383  -6.301  16.602  1.00  0.00
TER
ATOM   3177  O   WAT  1033       3.616  -8.881  17.539  1.00  0.00
ATOM   3178  H1  WAT  1033       4.219  -8.309  18.013  1.00  0.00
ATOM   3179  H2  WAT  1033       2.875  -8.317  17.316  1.00  0.00
TER
ATOM   3180  O   WAT  1034       6.759  -8.479  12.813  1.00  0.00
ATOM   3181  H1  WAT  1034       6.954  -7.581  13.079  1.00  0.00
ATOM   3182  H2  WAT  1034       5.972  -8.710  13.306  1.00  0.00
TER
ATOM   3183  O   WAT  1035      -6.445   7.202  13.252  1.00  0.00
ATOM   3184  H1  WAT  1035      -6.970   7.583  12.548  1.00  0.00
ATOM   3185  H2  WAT  1035      -6.520   7.827  13.973  1.00  0.00
TER
ATOM   3186  O   WAT  1036      -5.056  -7.133  11.850  1.00  0.00
ATOM   3187  H1  WAT  1036      -4.526  -7.920  11.721  1.00  0.00
ATOM   3188  H2  WAT  1036      -4.423  -6.454  12.084  1.00  0.00
TER
ATOM   3189  O   WAT  1037      -2.862  -7.395  14.905  1.00  0.00
ATOM   3190  H1  WAT  1037      -3.492  -8.097  15.072  1.00  0.00
ATOM   3191  H2  WAT  1037      -3.401  -6.635  14.688  1.00  0.00
TER
ATOM   3192  O   WAT  1038       8.312   8.761  14.573  1.00  0.00
ATOM   3193  H1  WAT  1038       8.487   8.075  13.929  1.00  0.00
ATOM   3194  H2  WAT  1038       7.614   9.286  14.181  1.00  0.00
TER
ATOM   3195  O   WAT  1039      -3.845   9.151  12.127  1.00  0.00
ATOM   3196  H1  WAT  1039      -3.114   8.866  11.579  1.00  0.00
ATOM   3197  H2  WAT  1039      -3.586   8.912  13.017  1.00  0.00
TER
ATOM   3198  O   WAT  1040      -4.684   5.267  12.131  1.00  0.00
ATOM   3199  H1  WAT  1040      -5.313   5.736  12.680  1.00  0.00
ATOM   3200  H2  WAT  1040      -4.569   4.422  12.566  1.00  0.00
TER
ATOM   3201  O   WAT  1041      -5.081   1.407   1.040  1.00  0.00
ATOM   3202  H1  WAT  1041      -5.912   1.152   1.440  1.00  0.00
ATOM   3203  H2  WAT  1041      -4.472   1.479   1.776  1.00  0.00
TER
ATOM   3204  O   WAT  1042      -6.671  -3.632  -5.176  1.00  0.00
ATOM   3205  H1  WAT  1042      -7.560  -3.291  -5.278  1.00  0.00
ATOM   3206  H2  WAT  1042      -6.387  -3.832  -6.068  1.00  0.00
TER
ATOM   3207  O   WAT  1043      -8.708  -1.032   0.708  1.00  0.00
ATOM   3208  H1  WAT  1043      -8.136  -1.800   0.709  1.00  0.00
ATOM   3209  H2  WAT  1043      -8.708  -0.733  -0.201  1.00  0.00
TER
ATOM   3210  O   WAT  1044      -7.466  -5.623   2.495  1.00  0.00
ATOM   3211  H1  WAT  1044      -7.645  -6.521   2.775  1.00  0.00
ATOM   3212  H2  WAT  1044      -7.868  -5.076   3.170  1.00  0.00
TER
ATOM   3213  O   WAT  1045      -4.495  -5.049  -4.142  1.00  0.00
ATOM   3214  H1  WAT  1045      -4.389  -4.149  -3.835  1.00  0.00
ATOM   3215  H2  WAT  1045      -5.406  -5.097  -4.432  1.00  0.00
TER
ATOM   3216  O   WAT  1046       5.157  -5.927  -2.671  1.00  0.00
ATOM   3217  H1  WAT  1046       5.978  -6.417  -2.628  1.00  0.00
ATOM   3218  H2  WAT  1046       5.190  -5.337  -1.918  1.00  0.00
TER
ATOM   3219  O   WAT  1047      -6.847  -3.127   1.103  1.00  0.00
ATOM   3220  H1  WAT  1047      -6.166  -2.863   1.722  1.00  0.00
ATOM   3221  H2  WAT  1047      -7.162  -3.967   1.437  1.00  0.00
TER
ATOM   3222  O   WAT  1048       9.447  -3.910   3.894  1.00  0.00
ATOM   3223  H1  WAT  1048       8.742  -3.522   3.375  1.00  0.00
ATOM   3224  H2  WAT  1048       9.712  -3.215   4.496  1.00  0.00
TER
ATOM   3225  O   WAT  1049      -4.371  -7.441   4.457  1.00  0.00
ATOM   3226  H1  WAT  1049      -4.369  -6.923   3.652  1.00  0.00
ATOM   3227  H2  WAT  1049      -5.200  -7.918   4.434  1.00  0.00
TER
ATOM   3228  O   WAT  1050      -4.689  -5.730   2.464  1.00  0.00
ATOM   3229  H1  WAT  1050      -4.348  -4.885   2.169  1.00  0.00
ATOM   3230  H2  WAT  1050      -5.628  -5.581   2.581  1.00  0.00
TER
ATOM   3231  O   WAT  1051      -8.615   3.357  -6.670  1.00  0.00
ATOM   3232  H1  WAT  1051      -8.993   3.846  -7.402  1.00  0.00
ATOM   3233  H2  WAT  1051      -8.358   4.029  -6.039  1.00  0.00
TER
ATOM   3234  O   WAT  1052       7.009   5.631   2.365  1.00  0.00
ATOM   3235  H1  WAT  1052       6.325   6.301   2.356  1.00  0.00
ATOM   3236  H2  WAT  1052       7.549   5.829   1.599  1.00  0.00
TER
ATOM   3237  O   WAT  1053       8.462  -4.541   0.493  1.00  0.00
ATOM   3238  H1  WAT  1053       7.514  -4.507   0.624  1.00  0.00
ATOM   3239  H2  WAT  1053       8.787  -3.727   0.878  1.00  0.00
TER
ATOM   3240  O   WAT  1054       5.840   4.197  -3.832  1.00  0.00
ATOM   3241  H1  WAT  1054       5.729   3.254  -3.707  1.00  0.00
ATOM   3242  H2  WAT  1054       5.836   4.558  -2.946  1.00  0.00
TER
ATOM   3243  O   WAT  1055       1.368  -3.905  -7.479  1.00  0.00
ATOM   3244  H1  WAT  1055       0.429  -3.743  -7.394  1.00  0.00
ATOM   3245  H2  WAT  1055       1.687  -3.186  -8.025  1.00  0.00
TER
ATOM   3246  O   WAT  1056       7.890   0.777   2.499  1.00  0.00
ATOM   3247  H1  WAT  1056       7.062   0.846   2.024  1.00  0.00
ATOM   3248  H2  WAT  1056       8.485   1.362   2.031  1.00  0.00
TER
ATOM   3249  O   WAT  1057      -4.300  -2.876   2.086  1.00  0.00
ATOM   3250  H1  WAT  1057      -3.748  -2.766   1.312  1.00  0.00
ATOM   3251  H2  WAT  1057      -3.786  -2.502   2.802  1.00  0.00
TER
ATOM   3252  O   WAT  1058       5.544   7.610   4.133  1.00  0.00
ATOM   3253  H1  WAT  1058       5.067   8.417   3.940  1.00  0.00
ATOM   3254  H2  WAT  1058       4.860   6.958   4.285  1.00  0.00
TER
ATOM   3255  O   WAT  1059      -3.453   3.775   7.121  1.00  0.00
ATOM   3256  H1  WAT  1059      -4.350   3.999   7.368  1.00  0.00
ATOM   3257  H2  WAT  1059      -3.428   3.898   6.172  1.00  0.00
TER
ATOM   3258  O   WAT  1060       3.588   0.624  -6.965  1.00  0.00
ATOM   3259  H1  WAT  1060       4.027  -0.214  -7.111  1.00  0.00
ATOM   3260  H2  WAT  1060       4.301   1.257  -6.878  1.00  0.00
TER
ATOM   3261  O   WAT  1061      -4.626   0.646   5.697  1.00  0.00
ATOM   3262  H1  WAT  1061      -4.765   1.518   6.066  1.00  0.00
ATOM   3263  H2  WAT  1061      -5.508   0.303   5.552  1.00  0.00
TER
ATOM   3264  O   WAT  1062      -2.828   6.588   7.905  1.00  0.00
ATOM   3265  H1  WAT  1062      -2.856   6.993   7.038  1.00  0.00
ATOM   3266  H2  WAT  1062      -2.991   5.659   7.743  1.00  0.00
TER
ATOM   3267  O   WAT  1063       7.169  -8.122  -8.651  1.00  0.00
ATOM   3268  H1  WAT  1063       6.857  -8.029  -7.751  1.00  0.00
ATOM   3269  H2  WAT  1063       7.931  -7.543  -8.701  1.00  0.00
TER
ATOM   3270  O   WAT  1064      -6.312  -0.756  -4.193  1.00  0.00
ATOM   3271  H1  WAT  1064      -6.433  -0.029  -4.805  1.00  0.00
ATOM   3272  H2  WAT  1064      -6.622  -1.525  -4.670  1.00  0.00
TER
ATOM   3273  O   WAT  1065       9.124   7.371   9.202  1.00  0.00
ATOM   3274  H1  WAT  1065       9.600   7.849   9.881  1.00  0.00
ATOM   3275  H2  WAT  1065       9.745   7.303   8.476  1.00  0.00
TER
ATOM   3276  O   WAT  1066      -8.674   2.416   1.614  1.00  0.00
ATOM   3277  H1  WAT  1066      -8.596   2.551   0.670  1.00  0.00
ATOM   3278  H2  WAT  1066      -8.060   1.707   1.807  1.00  0.00
TER
ATOM   3279  O   WAT  1067      -7.429   4.116  -1.975  1.00  0.00
ATOM   3280  H1  WAT  1067      -7.836   4.257  -2.830  1.00  0.00
ATOM   3281  H2  WAT  1067      -6.538   3.832  -2.178  1.00  0.00
TER
ATOM   3282  O   WAT  1068       8.527   4.562   6.362  1.00  0.00
ATOM   3283  H1  WAT  1068       8.653   4.323   5.444  1.00  0.00
ATOM   3284  H2  WAT  1068       8.569   3.731   6.834  1.00  0.00
TER
ATOM   3285  O   WAT  1069       4.364   8.551  -5.640  1.00  0.00
ATOM   3286  H1  WAT  1069       4.204   8.261  -4.742  1.00  0.00
ATOM   3287  H2  WAT  1069       4.199   7.775  -6.176  1.00  0.00
TER
ATOM   3288  O   WAT  1070      -3.157   8.330  -3.863  1.00  0.00
ATOM   3289  H1  WAT  1070      -3.333   7.414  -4.076  1.00  0.00
ATOM   3290  H2  WAT  1070      -4.011   8.689  -3.623  1.00  0.00
TER
ATOM   3291  O   WAT  1071       4.067   6.059  -7.081  1.00  0.00
ATOM   3292  H1  WAT  1071       3.373   6.057  -7.740  1.00  0.00
ATOM   3293  H2  WAT  1071       4.809   5.635  -7.511  1.00  0.00
TER
ATOM   3294  O   WAT  1072       3.632   7.686  -3.006  1.00  0.00
ATOM   3295  H1  WAT  1072       4.088   6.905  -2.692  1.00  0.00
ATOM   3296  H2  WAT  1072       3.971   8.396  -2.462  1.00  0.00
TER
ATOM   3297  O   WAT  1073       8.380  -3.384   7.327  1.00  0.00
ATOM   3298  H1  WAT  1073       7.764  -2.876   6.798  1.00  0.00
ATOM   3299  H2  WAT  1073       8.059  -4.285   7.269  1.00  0.00
TER
ATOM   3300  O   WAT  1074      -8.618   3.457   4.153  1.00  0.00
ATOM   3301  H1  WAT  1074      -8.455   2.988   3.335  1.00  0.00
ATOM   3302  H2  WAT  1074      -8.153   2.950   4.818  1.00  0.00
TER
ATOM   3303  O   WAT  1075      -3.846  -7.412  -0.811  1.00  0.00
ATOM   3304  H1  WAT  1075      -4.289  -6.631  -1.142  1.00  0.00
ATOM   3305  H2  WAT  1075      -3.287  -7.089  -0.103  1.00  0.00
TER
ATOM   3306  O   WAT  1076       5.441  -3.324   5.923  1.00  0.00
ATOM   3307  H1  WAT  1076       4.591  -3.624   6.244  1.00  0.00
ATOM   3308  H2  WAT  1076       5.282  -3.080   5.011  1.00  0.00
TER
ATOM   3309  O   WAT  1077       2.536  -1.824   8.023  1.00  0.00
ATOM   3310  H1  WAT  1077       2.862  -2.658   7.683  1.00  0.00
ATOM   3311  H2  WAT  1077       3.324  -1.301   8.170  1.00  0.00
TER
ATOM   3312  O   WAT  1078      -0.730  -7.791  -5.930  1.00  0.00
ATOM   3313  H1  WAT  1078      -1.355  -7.795  -5.205  1.00  0.00
ATOM   3314  H2  WAT  1078      -0.817  -8.658  -6.326  1.00  0.00
TER
ATOM   3315  O   WAT  1079      -1.615  -1.390   7.584  1.00  0.00
ATOM   3316  H1  WAT  1079      -1.710  -2.331   7.434  1.00  0.00
ATOM   3317  H2  WAT  1079      -0.771  -1.169   7.188  1.00  0.00
TER
ATOM   3318  O   WAT  1080      -6.484  -4.979   5.737  1.00  0.00
ATOM   3319  H1  WAT  1080      -6.877  -4.131   5.944  1.00  0.00
ATOM   3320  H2  WAT  1080      -7.172  -5.616   5.928  1.00  0.00
TER
ATOM   3321  O   WAT  1081       0.091  -4.895   8.807  1.00  0.00
ATOM   3322  H1  WAT  1081      -0.599  -5.088   9.441  1.00  0.00
ATOM   3323  H2  WAT  1081       0.834  -4.612   9.339  1.00  0.00
TER
ATOM   3324  O   WAT  1082      -9.182  -7.056  -0.230  1.00  0.00
ATOM   3325  H1  WAT  1082      -9.471  -6.486   0.483  1.00  0.00
ATOM   3326  H2  WAT  1082      -8.437  -7.536   0.133  1.00  0.00
TER
ATOM   3327  O   WAT  1083      -8.995  -3.114  -9.020  1.00  0.00
ATOM   3328  H1  WAT  1083      -9.077  -2.171  -8.878  1.00  0.00
ATOM   3329  H2  WAT  1083      -9.347  -3.256  -9.898  1.00  0.00
TER
ATOM   3330  O   WAT  1084      -5.345  -4.497  -0.993  1.00  0.00
ATOM   3331  H1  WAT  1084      -5.685  -4.020  -0.237  1.00  0.00
ATOM   3332  H2  WAT  1084      -6.107  -4.951  -1.353  1.00  0.00
TER
ATOM   3333  O   WAT  1085      -2.121  -1.069  -7.564  1.00  0.00
ATOM   3334  H1  WAT  1085      -2.689  -1.517  -8.190  1.00  0.00
ATOM   3335  H2  WAT  1085      -1.412  -0.709  -8.097  1.00  0.00
TER
ATOM   3336  O   WAT  1086       6.257  -8.189   6.893  1.00  0.00
ATOM   3337  H1  WAT  1086       6.581  -8.920   7.419  1.00  0.00
ATOM   3338  H2  WAT  1086       6.293  -8.508   5.991  1.00  0.00
TER
ATOM   3339  O   WAT  1087      -7.044   2.832   6.313  1.00  0.00
ATOM   3340  H1  WAT  1087      -7.428   2.192   6.911  1.00  0.00
ATOM   3341  H2  WAT  1087      -6.733   3.536   6.882  1.00  0.00
TER
ATOM   3342  O   WAT  1088      -8.030  -5.576  -2.077  1.00  0.00
ATOM   3343  H1  WAT  1088      -8.315  -5.940  -1.239  1.00  0.00
ATOM   3344  H2  WAT  1088      -8.092  -6.307  -2.690  1.00  0.00
TER
ATOM   3345  O   WAT  1089      -4.576   2.927  -5.291  1.00  0.00
ATOM   3346  H1  WAT  1089      -5.350   2.387  -5.451  1.00  0.00
ATOM   3347  H2  WAT  1089      -3.847   2.408  -5.629  1.00  0.00
TER
ATOM   3348  O   WAT  1090       6.183   1.924   0.502  1.00  0.00
ATOM   3349  H1  WAT  1090       6.903   2.419   0.111  1.00  0.00
ATOM   3350  H2  WAT  1090       5.981   1.245  -0.143  1.00  0.00
TER
ATOM   3351  O   WAT  1091       1.644  -6.683  -5.355  1.00  0.00
ATOM   3352  H1  WAT  1091       0.830  -7.181  -5.431  1.00  0.00
ATOM   3353  H2  WAT  1091       1.450  -5.843  -5.772  1.00  0.00
TER
ATOM   3354  O   WAT  1092       4.359  -2.311  -7.059  1.00  0.00
ATOM   3355  H1  WAT  1092       5.246  -1.999  -7.234  1.00  0.00
ATOM   3356  H2  WAT  1092       4.329  -3.183  -7.451  1.00  0.00
TER
ATOM   3357  O   WAT  1093      -4.532   2.595  -1.653  1.00  0.00
ATOM   3358  H1  WAT  1093      -4.015   1.792  -1.707  1.00  0.00
ATOM   3359  H2  WAT  1093      -4.984   2.533  -0.811  1.00  0.00
TER
ATOM   3360  O   WAT  1094       0.355   3.862  -6.380  1.00  0.00
ATOM   3361  H1  WAT  1094       0.696   4.606  -6.876  1.00  0.00
ATOM   3362  H2  WAT  1094      -0.474   4.175  -6.018  1.00  0.00
TER
ATOM   3363  O   WAT  1095      -7.048  -0.439   5.259  1.00  0.00
ATOM   3364  H1  WAT  1095      -7.406   0.227   5.847  1.00  0.00
ATOM   3365  H2  WAT  1095      -7.342  -1.270   5.631  1.00  0.00
TER
ATOM   3366  O   WAT  1096      -3.847   0.020   8.143  1.00  0.00
ATOM   3367  H1  WAT  1096      -4.147   0.165   7.246  1.00  0.00
ATOM   3368  H2  WAT  1096      -3.075  -0.540   8.051  1.00  0.00
TER
ATOM   3369  O   WAT  1097       6.630  -0.999  -7.591  1.00  0.00
ATOM   3370  H1  WAT  1097       6.546  -0.568  -8.442  1.00  0.00
ATOM   3371  H2  WAT  1097       7.349  -0.540  -7.159  1.00  0.00
TER
ATOM   3372  O   WAT  1098       7.707   1.457   5.486  1.00  0.00
ATOM   3373  H1  WAT  1098       6.982   2.050   5.289  1.00  0.00
ATOM   3374  H2  WAT  1098       8.235   1.450   4.687  1.00  0.00
TER
ATOM   3375  O   WAT  1099       7.659   5.855  -4.863  1.00  0.00
ATOM   3376  H1  WAT  1099       7.016   5.200  -4.589  1.00  0.00
ATOM   3377  H2  WAT  1099       7.272   6.260  -5.639  1.00  0.00
TER
ATOM   3378  O   WAT  1100      -8.537  -0.440  -8.117  1.00  0.00
ATOM   3379  H1  WAT  1100      -7.668  -0.157  -7.834  1.00  0.00
ATOM   3380  H2  WAT  1100      -9.028   0.374  -8.232  1.00  0.00
TER
ATOM   3381  O   WAT  1101      -5.472  -8.709  -3.524  1.00  0.00
ATOM   3382  H1  WAT  1101      -5.601  -8.717  -2.576  1.00  0.00
ATOM   3383  H2  WAT  1101      -6.296  -8.370  -3.875  1.00  0.00
TER
ATOM   3384  O   WAT  1102       6.048   4.746  -8.325  1.00  0.00
ATOM   3385  H1  WAT  1102       5.822   4.029  -7.733  1.00  0.00
ATOM   3386  H2  WAT  1102       5.658   4.498  -9.163  1.00  0.00
TER
ATOM   3387  O   WAT  1103       3.977   5.261   5.154  1.00  0.00
ATOM   3388  H1  WAT  1103       4.312   5.848   5.832  1.00  0.00
ATOM   3389  H2  WAT  1103       3.057   5.130   5.384  1.00  0.00
TER
ATOM   3390  O   WAT  1104      -8.170   8.773  -7.551  1.00  0.00
ATOM   3391  H1  WAT  1104      -7.810   9.372  -8.205  1.00  0.00
ATOM   3392  H2  WAT  1104      -8.311   9.319  -6.777  1.00  0.00
TER
ATOM   3393  O   WAT  1105      -8.473  -6.949   5.937  1.00  0.00
ATOM   3394  H1  WAT  1105      -9.187  -6.750   6.542  1.00  0.00
ATOM   3395  H2  WAT  1105      -8.054  -7.725   6.308  1.00  0.00
TER
ATOM   3396  O   WAT  1106       5.630   2.664  -6.664  1.00  0.00
ATOM   3397  H1  WAT  1106       5.342   3.125  -5.876  1.00  0.00
ATOM   3398  H2  WAT  1106       6.425   2.203  -6.396  1.00  0.00
TER
ATOM   3399  O   WAT  1107      -8.186   7.039   6.923  1.00  0.00
ATOM   3400  H1  WAT  1107      -8.077   6.098   6.783  1.00  0.00
ATOM   3401  H2  WAT  1107      -8.838   7.304   6.275  1.00  0.00
TER
ATOM   3402  O   WAT  1108      -0.195   5.310   8.323  1.00  0.00
ATOM   3403  H1  WAT  1108      -0.515   4.591   8.868  1.00  0.00
ATOM   3404  H2  WAT  1108      -0.869   5.986   8.397  1.00  0.00
TER
ATOM   3405  O   WAT  1109      -2.153   6.156  -6.734  1.00  0.00
ATOM   3406  H1  WAT  1109      -2.162   6.889  -7.349  1.00  0.00
ATOM   3407  H2  WAT  1109      -3.073   5.909  -6.641  1.00  0.00
TER
ATOM   3408  O   WAT  1110      -6.552   1.378  -5.989  1.00  0.00
ATOM   3409  H1  WAT  1110      -7.160   2.118  -5.979  1.00  0.00
ATOM   3410  H2  WAT  1110      -6.078   1.468  -6.815  1.00  0.00
TER
ATOM   3411  O   WAT  1111       6.387  -5.502  -5.504  1.00  0.00
ATOM   3412  H1  WAT  1111       5.758  -5.397  -6.219  1.00  0.00
ATOM   3413  H2  WAT  1111       5.892  -5.282  -4.715  1.00  0.00
TER
ATOM   3414  O   WAT  1112       0.833   6.219  -8.071  1.00  0.00
ATOM   3415  H1  WAT  1112       0.934   6.015  -9.001  1.00  0.00
ATOM   3416  H2  WAT  1112      -0.067   5.965  -7.866  1.00  0.00
TER
ATOM   3417  O   WAT  1113      -0.525   8.738  -3.376  1.00  0.00
ATOM   3418  H1  WAT  1113      -0.271   8.700  -4.298  1.00  0.00
ATOM   3419  H2  WAT  1113      -1.474   8.611  -3.383  1.00  0.00
TER
ATOM   3420  O   WAT  1114      -3.441  -4.914  -6.714  1.00  0.00
ATOM   3421  H1  WAT  1114      -2.592  -4.477  -6.780  1.00  0.00
ATOM   3422  H2  WAT  1114      -3.808  -4.602  -5.886  1.00  0.00
TER
ATOM   3423  O   WAT  1115       7.188  -5.586   4.753  1.00  0.00
ATOM   3424  H1  WAT  1115       6.685  -4.846   5.093  1.00  0.00
ATOM   3425  H2  WAT  1115       8.003  -5.198   4.437  1.00  0.00
TER
ATOM   3426  O   WAT  1116       5.480  -0.343  -1.800  1.00  0.00
ATOM   3427  H1  WAT  1116       4.539  -0.328  -1.626  1.00  0.00
ATOM   3428  H2  WAT  1116       5.794  -1.130  -1.354  1.00  0.00
TER
ATOM   3429  O   WAT  1117      -4.542   1.339  -8.240  1.00  0.00
ATOM   3430  H1  WAT  1117      -3.776   1.227  -7.678  1.00  0.00
ATOM   3431  H2  WAT  1117      -4.464   0.643  -8.892  1.00  0.00
TER
ATOM   3432  O   WAT  1118      -5.847  -1.229  -7.557  1.00  0.00
ATOM   3433  H1  WAT  1118      -5.767  -2.176  -7.445  1.00  0.00
ATOM   3434  H2  WAT  1118      -4.955  -0.898  -7.451  1.00  0.00
TER
ATOM   3435  O   WAT  1119       7.482   6.828  -0.125  1.00  0.00
ATOM   3436  H1  WAT  1119       7.607   7.651   0.347  1.00  0.00
ATOM   3437  H2  WAT  1119       8.349   6.617  -0.473  1.00  0.00
TER
ATOM   3438  O   WAT  1120      -5.046   8.921  -0.453  1.00  0.00
ATOM   3439  H1  WAT  1120      -4.310   8.372  -0.182  1.00  0.00
ATOM   3440  H2  WAT  1120      -4.662   9.786  -0.593  1.00  0.00
TER
ATOM   3441  O   WAT  1121      -8.161   4.988  -4.579  1.00  0.00
ATOM   3442  H1  WAT  1121      -9.087   5.230  -4.589  1.00  0.00
ATOM   3443  H2  WAT  1121      -7.696   5.816  -4.701  1.00  0.00
TER
ATOM   3444  O   WAT  1122      -6.040   8.105   8.735  1.00  0.00
ATOM   3445  H1  WAT  1122      -5.239   8.427   9.149  1.00  0.00
ATOM   3446  H2  WAT  1122      -6.555   7.745   9.457  1.00  0.00
TER
ATOM   3447  O   WAT  1123      -1.936   8.094  -8.631  1.00  0.00
ATOM   3448  H1  WAT  1123      -1.143   8.383  -9.083  1.00  0.00
ATOM   3449  H2  WAT  1123      -2.455   7.663  -9.310  1.00  0.00
TER
ATOM   3450  O   WAT  1124       2.796   4.213   8.683  1.00  0.00
ATOM   3451  H1  WAT  1124       2.190   4.237   7.942  1.00  0.00
ATOM   3452  H2  WAT  1124       2.492   3.482   9.219  1.00  0.00
TER
ATOM   3453  O   WAT  1125       4.227   7.942   7.294  1.00  0.00
ATOM   3454  H1  WAT  1125       5.179   7.857   7.244  1.00  0.00
ATOM   3455  H2  WAT  1125       4.079   8.606   7.967  1.00  0.00
TER
ATOM   3456  O   WAT  1126       7.117   7.321  -7.207  1.00  0.00
ATOM   3457  H1  WAT  1126       6.832   6.907  -8.022  1.00  0.00
ATOM   3458  H2  WAT  1126       6.919   8.250  -7.327  1.00  0.00
TER
ATOM   3459  O   WAT  1127      -8.320   0.593   7.679  1.00  0.00
ATOM   3460  H1  WAT  1127      -7.816   0.014   8.250  1.00  0.00
ATOM   3461  H2  WAT  1127      -9.059   0.877   8.216  1.00  0.00
TER
ATOM   3462  O   WAT  1128      -1.418   3.314  -8.767  1.00  0.00
ATOM   3463  H1  WAT  1128      -1.523   2.699  -8.040  1.00  0.00
ATOM   3464  H2  WAT  1128      -1.585   2.791  -9.550  1.00  0.00
TER
ATOM   3465  O   WAT  1129      -1.266   2.000   7.212  1.00  0.00
ATOM   3466  H1  WAT  1129      -2.032   2.568   7.128  1.00  0.00
ATOM   3467  H2  WAT  1129      -1.085   1.708   6.319  1.00  0.00
TER
ATOM   3468  O   WAT  1130       1.822   2.376  -8.162  1.00  0.00
ATOM   3469  H1  WAT  1130       1.273   2.823  -7.518  1.00  0.00
ATOM   3470  H2  WAT  1130       2.444   1.871  -7.639  1.00  0.00
TER
ATOM   3471  O   WAT  1131       5.876   3.730   7.770  1.00  0.00
ATOM   3472  H1  WAT  1131       6.617   4.068   7.267  1.00  0.00
ATOM   3473  H2  WAT  1131       5.113   3.900   7.217  1.00  0.00
TER
ATOM   3474  O   WAT  1132      -6.288  -1.264   8.574  1.00  0.00
ATOM   3475  H1  WAT  1132      -6.247  -1.563   9.482  1.00  0.00
ATOM   3476  H2  WAT  1132      -5.433  -0.863   8.415  1.00  0.00
TER
ATOM   3477  O   WAT  1133      -2.510   1.335  -6.266  1.00  0.00
ATOM   3478  H1  WAT  1133      -2.088   1.169  -5.423  1.00  0.00
ATOM   3479  H2  WAT  1133      -2.385   0.525  -6.760  1.00  0.00
TER
ATOM   3480  O   WAT  1134      -4.347  -2.685   6.541  1.00  0.00
ATOM   3481  H1  WAT  1134      -4.878  -3.176   5.914  1.00  0.00
ATOM   3482  H2  WAT  1134      -3.678  -2.257   6.007  1.00  0.00
TER
ATOM   3483  O   WAT  1135       0.003   0.359  -9.018  1.00  0.00
ATOM   3484  H1  WAT  1135       0.523  -0.356  -9.384  1.00  0.00
ATOM   3485  H2  WAT  1135       0.650   0.998  -8.718  1.00  0.00
TER
ATOM   3486  O   WAT  1136       4.551   1.782   6.305  1.00  0.00
ATOM   3487  H1  WAT  1136       4.965   1.936   7.154  1.00  0.00
ATOM   3488  H2  WAT  1136       3.616   1.907   6.468  1.00  0.00
TER
ATOM   3489  O   WAT  1137       5.023  -0.878   8.309  1.00  0.00
ATOM   3490  H1  WAT  1137       5.605  -1.633   8.221  1.00  0.00
ATOM   3491  H2  WAT  1137       5.199  -0.348   7.532  1.00  0.00
TER
ATOM   3492  O   WAT  1138      -3.860  -5.719   6.621  1.00  0.00
ATOM   3493  H1  WAT  1138      -3.954  -6.337   5.896  1.00  0.00
ATOM   3494  H2  WAT  1138      -4.440  -4.992   6.394  1.00  0.00
TER
ATOM   3495  O   WAT  1139      -3.614  -2.591  -9.320  1.00  0.00
ATOM   3496  H1  WAT  1139      -3.815  -3.455  -8.959  1.00  0.00
ATOM   3497  H2  WAT  1139      -3.785  -2.678 -10.258  1.00  0.00
TER
ATOM   3498  O   WAT  1140      -2.837   8.039   5.391  1.00  0.00
ATOM   3499  H1  WAT  1140      -3.375   8.764   5.072  1.00  0.00
ATOM   3500  H2  WAT  1140      -2.584   7.562   4.601  1.00  0.00
TER
ATOM   3501  O   WAT  1141       3.235  -4.376   7.150  1.00  0.00
ATOM   3502  H1  WAT  1141       2.546  -5.038   7.085  1.00  0.00
ATOM   3503  H2  WAT  1141       3.955  -4.822   7.595  1.00  0.00
TER
ATOM   3504  O   WAT  1142       3.865  -7.781  -6.791  1.00  0.00
ATOM   3505  H1  WAT  1142       4.145  -8.624  -6.435  1.00  0.00
ATOM   3506  H2  WAT  1142       3.091  -7.548  -6.277  1.00  0.00
TER
ATOM   3507  O   WAT  1143      -4.816  -5.491  -9.332  1.00  0.00
ATOM   3508  H1  WAT  1143      -4.513  -5.485 -10.240  1.00  0.00
ATOM   3509  H2  WAT  1143      -4.076  -5.841  -8.835  1.00  0.00
TER
ATOM   3510  O   WAT  1144      -1.597  -6.548  -8.347  1.00  0.00
ATOM   3511  H1  WAT  1144      -1.945  -7.225  -8.926  1.00  0.00
ATOM   3512  H2  WAT  1144      -1.396  -7.009  -7.532  1.00  0.00
TER
ATOM   3513  O   WAT  1145       0.568   8.440  -6.728  1.00  0.00
ATOM   3514  H1  WAT  1145       1.463   8.779  -6.706  1.00  0.00
ATOM   3515  H2  WAT  1145       0.599   7.718  -7.355  1.00  0.00
TER
ATOM   3516  O   WAT  1146      -5.793   3.813  -8.499  1.00  0.00
ATOM   3517  H1  WAT  1146      -5.355   4.356  -7.843  1.00  0.00
ATOM   3518  H2  WAT  1146      -5.308   2.988  -8.490  1.00  0.00
TER
ATOM   3519  O   WAT  1147      -8.578   6.602  -1.047  1.00  0.00
ATOM   3520  H1  WAT  1147      -8.248   5.734  -1.279  1.00  0.00
ATOM   3521  H2  WAT  1147      -8.149   6.808  -0.217  1.00  0.00
TER
ATOM   3522  O   WAT  1148      -3.982   4.933  -3.387  1.00  0.00
ATOM   3523  H1  WAT  1148      -4.283   4.809  -2.487  1.00  0.00
ATOM   3524  H2  WAT  1148      -4.088   4.074  -3.795  1.00  0.00
TER
ATOM   3525  O   WAT  1149      -8.089   7.469   1.691  1.00  0.00
ATOM   3526  H1  WAT  1149      -8.526   7.649   2.523  1.00  0.00
ATOM   3527  H2  WAT  1149      -7.521   8.226   1.549  1.00  0.00
TER
ATOM   3528  O   WAT  1150       7.547   6.971   5.979  1.00  0.00
ATOM   3529  H1  WAT  1150       6.947   7.030   5.235  1.00  0.00
ATOM   3530  H2  WAT  1150       7.676   6.031   6.108  1.00  0.00
TER
ATOM   3531  O   WAT  1151       8.787   4.712  -8.684  1.00  0.00
ATOM   3532  H1  WAT  1151       7.956   4.780  -8.214  1.00  0.00
ATOM   3533  H2  WAT  1151       8.964   5.603  -8.988  1.00  0.00
TER
ATOM   3534  O   WAT  1152       8.243   1.457  -6.181  1.00  0.00
ATOM   3535  H1  WAT  1152       9.005   2.027  -6.075  1.00  0.00
ATOM   3536  H2  WAT  1152       8.258   0.890  -5.410  1.00  0.00
TER
ATOM   3537  O   WAT  1153      -8.257  -0.019  -1.950  1.00  0.00
ATOM   3538  H1  WAT  1153      -8.912  -0.288  -2.594  1.00  0.00
ATOM   3539  H2  WAT  1153      -7.419  -0.129  -2.400  1.00  0.00
TER
ATOM   3540  O   WAT  1154       9.249   2.312  -1.337  1.00  0.00
ATOM   3541  H1  WAT  1154       9.620   1.529  -1.743  1.00  0.00
ATOM   3542  H2  WAT  1154       9.889   3.001  -1.515  1.00  0.00
TER
ATOM   3543  O   WAT  1155       6.232   3.696   4.076  1.00  0.00
ATOM   3544  H1  WAT  1155       5.418   4.126   4.339  1.00  0.00
ATOM   3545  H2  WAT  1155       6.640   4.308   3.463  1.00  0.00
TER
ATOM   3546  O   WAT  1156       8.295   1.751  -9.024  1.00  0.00
ATOM   3547  H1  WAT  1156       8.570   2.658  -9.152  1.00  0.00
ATOM   3548  H2  WAT  1156       8.106   1.687  -8.087  1.00  0.00
TER
ATOM   3549  O   WAT  1157       4.692  -5.225  -7.728  1.00  0.00
ATOM   3550  H1  WAT  1157       5.111  -5.412  -8.569  1.00  0.00
ATOM   3551  H2  WAT  1157       4.386  -6.077  -7.418  1.00  0.00
TER
ATOM   3552  O   WAT  1158       8.191  -0.312  -4.031  1.00  0.00
ATOM   3553  H1  WAT  1158       7.816  -1.080  -4.463  1.00  0.00
ATOM   3554  H2  WAT  1158       7.462   0.070  -3.543  1.00  0.00
TER
ATOM   3555  O   WAT  1159      -7.219   0.366   2.590  1.00  0.00
ATOM   3556  H1  WAT  1159      -6.852   0.279   3.470  1.00  0.00
ATOM   3557  H2  WAT  1159      -7.788  -0.397   2.491  1.00  0.00
TER
ATOM   3558  O   WAT  1160       7.581  -1.165   5.603  1.00  0.00
ATOM   3559  H1  WAT  1160       7.350  -1.394   4.703  1.00  0.00
ATOM   3560  H2  WAT  1160       7.842  -0.245   5.558  1.00  0.00
TER
ATOM   3561  O   WAT  1161      -7.668  -2.723   6.496  1.00  0.00
ATOM   3562  H1  WAT  1161      -8.562  -2.756   6.835  1.00  0.00
ATOM   3563  H2  WAT  1161      -7.128  -2.524   7.261  1.00  0.00
TER
ATOM   3564  O   WAT  1162       6.020  -5.940   8.381  1.00  0.00
ATOM   3565  H1  WAT  1162       6.897  -5.931   8.765  1.00  0.00
ATOM   3566  H2  WAT  1162       6.032  -6.677   7.770  1.00  0.00
TER
ATOM   3567  O   WAT  1163      -9.043  -2.809  -6.008  1.00  0.00
ATOM   3568  H1  WAT  1163      -9.947  -2.546  -6.182  1.00  0.00
ATOM   3569  H2  WAT  1163      -8.559  -2.538  -6.788  1.00  0.00
TER
ATOM   3570  O   WAT  1164       7.466  -2.087  -0.730  1.00  0.00
ATOM   3571  H1  WAT  1164       7.990  -2.580  -1.361  1.00  0.00
ATOM   3572  H2  WAT  1164       8.052  -1.952   0.015  1.00  0.00
TER
ATOM   3573  O   WAT  1165       7.645  -2.003   2.792  1.00  0.00
ATOM   3574  H1  WAT  1165       6.696  -2.036   2.906  1.00  0.00
ATOM   3575  H2  WAT  1165       7.827  -1.093   2.557  1.00  0.00
TER
ATOM   3576  O   WAT  1166      -6.500  -3.753  -8.098  1.00  0.00
ATOM   3577  H1  WAT  1166      -5.791  -4.174  -8.583  1.00  0.00
ATOM   3578  H2  WAT  1166      -7.216  -3.685  -8.730  1.00  0.00
TER
ATOM   3579  O   WAT  1167      -6.853  -7.699  -9.058  1.00  0.00
ATOM   3580  H1  WAT  1167      -6.130  -7.158  -8.740  1.00  0.00
ATOM   3581  H2  WAT  1167      -6.580  -7.972  -9.934  1.00  0.00
TER
ATOM   3582  O   WAT  1168       6.956  -2.829  -4.791  1.00  0.00
ATOM   3583  H1  WAT  1168       7.452  -3.062  -4.006  1.00  0.00
ATOM   3584  H2  WAT  1168       6.758  -3.668  -5.207  1.00  0.00
TER
ATOM   3585  O   WAT  1169      -7.164  -8.448   0.844  1.00  0.00
ATOM   3586  H1  WAT  1169      -6.516  -8.998   0.404  1.00  0.00
ATOM   3587  H2  WAT  1169      -6.743  -8.194   1.666  1.00  0.00
TER
ATOM   3588  O   WAT  1170       8.385  -4.193  -2.257  1.00  0.00
ATOM   3589  H1  WAT  1170       8.275  -4.348  -1.319  1.00  0.00
ATOM   3590  H2  WAT  1170       9.146  -4.721  -2.499  1.00  0.00
TER
ATOM   3591  O   WAT  1171       6.732  -8.254   4.201  1.00  0.00
ATOM   3592  H1  WAT  1171       7.369  -7.640   4.567  1.00  0.00
ATOM   3593  H2  WAT  1171       6.879  -8.218   3.256  1.00  0.00
TER
ATOM   3594  O   WAT  1172       9.274  -6.363  -9.016  1.00  0.00
ATOM   3595  H1  WAT  1172      10.199  -6.494  -9.225  1.00  0.00
ATOM   3596  H2  WAT  1172       9.252  -6.283  -8.063  1.00  0.00
TER
ATOM   3597  O   WAT  1173       9.348  -5.591  -6.391  1.00  0.00
ATOM   3598  H1  WAT  1173       8.553  -5.657  -5.861  1.00  0.00
ATOM   3599  H2  WAT  1173       9.552  -4.656  -6.402  1.00  0.00
TER
ATOM   3600  O   WAT  1174       6.290   8.448  -2.397  1.00  0.00
ATOM   3601  H1  WAT  1174       6.886   8.126  -3.073  1.00  0.00
ATOM   3602  H2  WAT  1174       6.548   7.975  -1.606  1.00  0.00
TER
ATOM   3603  O   WAT  1175      -7.410  -8.292   3.587  1.00  0.00
ATOM   3604  H1  WAT  1175      -7.759  -7.836   4.353  1.00  0.00
ATOM   3605  H2  WAT  1175      -7.742  -9.187   3.669  1.00  0.00
TER
ATOM   3606  O   WAT  1176      -5.804   4.879   7.752  1.00  0.00
ATOM   3607  H1  WAT  1176      -5.847   4.509   8.634  1.00  0.00
ATOM   3608  H2  WAT  1176      -5.673   5.817   7.892  1.00  0.00
TER
ATOM   3609  O   WAT  1177       0.102  -7.101   7.109  1.00  0.00
ATOM   3610  H1  WAT  1177       0.041  -6.509   7.858  1.00  0.00
ATOM   3611  H2  WAT  1177       1.042  -7.209   6.964  1.00  0.00
TER
ATOM   3612  O   WAT  1178       2.739  -7.444   6.748  1.00  0.00
ATOM   3613  H1  WAT  1178       3.354  -7.126   6.086  1.00  0.00
ATOM   3614  H2  WAT  1178       3.284  -7.929   7.368  1.00  0.00
TER
ATOM   3615  O   WAT  1179       9.157   8.455   4.154  1.00  0.00
ATOM   3616  H1  WAT  1179       8.663   8.852   3.437  1.00  0.00
ATOM   3617  H2  WAT  1179       8.548   7.830   4.548  1.00  0.00
TER
ATOM   3618  O   WAT  1180      -6.738  -8.765   6.862  1.00  0.00
ATOM   3619  H1  WAT  1180      -6.190  -8.946   6.099  1.00  0.00
ATOM   3620  H2  WAT  1180      -6.673  -9.555   7.398  1.00  0.00
TER
ATOM   3621  O   WAT  1181      -5.965   7.826   4.872  1.00  0.00
ATOM   3622  H1  WAT  1181      -6.559   7.694   5.611  1.00  0.00
ATOM   3623  H2  WAT  1181      -5.973   6.990   4.406  1.00  0.00
TER
ATOM   3624  O   WAT  1182       6.841   9.097   1.433  1.00  0.00
ATOM   3625  H1  WAT  1182       6.381   9.849   1.059  1.00  0.00
ATOM   3626  H2  WAT  1182       6.212   8.378   1.374  1.00  0.00
TER
ATOM   3627  O   WAT  1183       7.644  -7.630  -1.930  1.00  0.00
ATOM   3628  H1  WAT  1183       7.583  -8.574  -2.077  1.00  0.00
ATOM   3629  H2  WAT  1183       8.423  -7.522  -1.385  1.00  0.00
TER
ATOM   3630  O   WAT  1184      -8.051   8.509  -2.968  1.00  0.00
ATOM   3631  H1  WAT  1184      -8.219   7.876  -2.269  1.00  0.00
ATOM   3632  H2  WAT  1184      -8.918   8.715  -3.318  1.00  0.00
TER
ATOM   3633  O   WAT  1185      -7.428  -7.659  -5.464  1.00  0.00
ATOM   3634  H1  WAT  1185      -6.670  -7.546  -6.038  1.00  0.00
ATOM   3635  H2  WAT  1185      -7.890  -6.822  -5.510  1.00  0.00
TER
ATOM   3636  O   WAT  1186       6.759  -8.479  -5.962  1.00  0.00
ATOM   3637  H1  WAT  1186       6.954  -7.581  -5.695  1.00  0.00
ATOM   3638  H2  WAT  1186       5.972  -8.710  -5.468  1.00  0.00
TER
ATOM   3639  O   WAT  1187      -6.445   7.202  -5.523  1.00  0.00
ATOM   3640  H1  WAT  1187      -6.970   7.583  -6.226  1.00  0.00
ATOM   3641  H2  WAT  1187      -6.520   7.827  -4.802  1.00  0.00
TER
ATOM   3642  O   WAT  1188      -5.056  -7.133  -6.924  1.00  0.00
ATOM   3643  H1  WAT  1188      -4.526  -7.920  -7.053  1.00  0.00
ATOM   3644  H2  WAT  1188      -4.423  -6.454  -6.691  1.00  0.00
TER
ATOM   3645  O   WAT  1189      -2.862  -7.395  -3.870  1.00  0.00
ATOM   3646  H1  WAT  1189      -3.492  -8.097  -3.703  1.00  0.00
ATOM   3647  H2  WAT  1189      -3.401  -6.635  -4.086  1.00  0.00
TER
ATOM   3648  O   WAT  1190       0.077   9.219   8.801  1.00  0.00
ATOM   3649  H1  WAT  1190       1.004   8.983   8.845  1.00  0.00
ATOM   3650  H2  WAT  1190       0.062  10.046   8.320  1.00  0.00
TER
ATOM   3651  O   WAT  1191       8.312   8.761  -4.201  1.00  0.00
ATOM   3652  H1  WAT  1191       8.487   8.075  -4.845  1.00  0.00
ATOM   3653  H2  WAT  1191       7.614   9.286  -4.593  1.00  0.00
TER
ATOM   3654  O   WAT  1192      -2.736  -8.117   8.566  1.00  0.00
ATOM   3655  H1  WAT  1192      -3.018  -7.614   7.802  1.00  0.00
ATOM   3656  H2  WAT  1192      -2.354  -8.915   8.200  1.00  0.00
TER
ATOM   3657  O   WAT  1193      -3.845   9.151  -6.648  1.00  0.00
ATOM   3658  H1  WAT  1193      -3.114   8.866  -7.195  1.00  0.00
ATOM   3659  H2  WAT  1193      -3.586   8.912  -5.758  1.00  0.00
TER
ATOM   3660  O   WAT  1194      -4.684   5.267  -6.643  1.00  0.00
ATOM   3661  H1  WAT  1194      -5.313   5.736  -6.094  1.00  0.00
ATOM   3662  H2  WAT  1194      -4.569   4.422  -6.208  1.00  0.00
TER
ATOM   3663  O   WAT  1195       3.865  -8.702   9.144  1.00  0.00
ATOM   3664  H1  WAT  1195       3.752  -8.382  10.039  1.00  0.00
ATOM   3665  H2  WAT  1195       4.682  -8.300   8.847  1.00  0.00
TER
ATOM   3666  O   WAT  1196       6.645   8.445   8.626  1.00  0.00
ATOM   3667  H1  WAT  1196       7.438   7.950   8.418  1.00  0.00
ATOM   3668  H2  WAT  1196       6.938   9.125   9.233  1.00  0.00
TER
ATOM   3669  O   WAT  1197       0.903   1.095 -18.612  1.00  0.00
ATOM   3670  H1  WAT  1197       0.127   0.616 -18.322  1.00  0.00
ATOM   3671  H2  WAT  1197       1.554   0.416 -18.786  1.00  0.00
TER
ATOM   3672  O   WAT  1198      -5.081   1.407 -17.734  1.00  0.00
ATOM   3673  H1  WAT  1198      -5.912   1.152 -17.335  1.00  0.00
ATOM   3674  H2  WAT  1198      -4.472   1.479 -16.999  1.00  0.00
TER
ATOM   3675  O   WAT  1199       4.924   5.502 -19.832  1.00  0.00
ATOM   3676  H1  WAT  1199       4.462   4.730 -19.503  1.00  0.00
ATOM   3677  H2  WAT  1199       5.736   5.528 -19.327  1.00  0.00
TER
ATOM   3678  O   WAT  1200      -5.100   5.441 -17.539  1.00  0.00
ATOM   3679  H1  WAT  1200      -4.798   4.551 -17.718  1.00  0.00
ATOM   3680  H2  WAT  1200      -4.356   5.998 -17.766  1.00  0.00
TER
ATOM   3681  O   WAT  1201      -8.708  -1.032 -18.066  1.00  0.00
ATOM   3682  H1  WAT  1201      -8.136  -1.800 -18.066  1.00  0.00
ATOM   3683  H2  WAT  1201      -8.708  -0.733 -18.975  1.00  0.00
TER
ATOM   3684  O   WAT  1202       0.344   3.771 -18.605  1.00  0.00
ATOM   3685  H1  WAT  1202       0.275   2.830 -18.766  1.00  0.00
ATOM   3686  H2  WAT  1202       1.106   3.861 -18.033  1.00  0.00
TER
ATOM   3687  O   WAT  1203      -7.466  -5.623 -16.279  1.00  0.00
ATOM   3688  H1  WAT  1203      -7.645  -6.521 -15.999  1.00  0.00
ATOM   3689  H2  WAT  1203      -7.868  -5.076 -15.605  1.00  0.00
TER
ATOM   3690  O   WAT  1204       1.374  -3.422 -18.378  1.00  0.00
ATOM   3691  H1  WAT  1204       1.751  -4.295 -18.491  1.00  0.00
ATOM   3692  H2  WAT  1204       1.276  -3.086 -19.269  1.00  0.00
TER
ATOM   3693  O   WAT  1205      -6.847  -3.127 -17.671  1.00  0.00
ATOM   3694  H1  WAT  1205      -6.166  -2.863 -17.052  1.00  0.00
ATOM   3695  H2  WAT  1205      -7.162  -3.967 -17.337  1.00  0.00
TER
ATOM   3696  O   WAT  1206      -2.654  -2.081 -18.584  1.00  0.00
ATOM   3697  H1  WAT  1206      -2.147  -1.582 -17.943  1.00  0.00
ATOM   3698  H2  WAT  1206      -2.123  -2.857 -18.760  1.00  0.00
TER
ATOM   3699  O   WAT  1207       9.447  -3.910 -14.881  1.00  0.00
ATOM   3700  H1  WAT  1207       8.742  -3.522 -15.399  1.00  0.00
ATOM   3701  H2  WAT  1207       9.712  -3.215 -14.279  1.00  0.00
TER
ATOM   3702  O   WAT  1208      -4.371  -7.441 -14.317  1.00  0.00
ATOM   3703  H1  WAT  1208      -4.369  -6.923 -15.123  1.00  0.00
ATOM   3704  H2  WAT  1208      -5.200  -7.918 -14.340  1.00  0.00
TER
ATOM   3705  O   WAT  1209      -3.121   2.199 -16.140  1.00  0.00
ATOM   3706  H1  WAT  1209      -3.454   2.826 -15.498  1.00  0.00
ATOM   3707  H2  WAT  1209      -2.944   2.725 -16.920  1.00  0.00
TER
ATOM   3708  O   WAT  1210       5.393  -3.987 -18.672  1.00  0.00
ATOM   3709  H1  WAT  1210       4.688  -3.698 -18.092  1.00  0.00
ATOM   3710  H2  WAT  1210       5.754  -3.177 -19.032  1.00  0.00
TER
ATOM   3711  O   WAT  1211      -4.689  -5.730 -16.310  1.00  0.00
ATOM   3712  H1  WAT  1211      -4.348  -4.885 -16.605  1.00  0.00
ATOM   3713  H2  WAT  1211      -5.628  -5.581 -16.194  1.00  0.00
TER
ATOM   3714  O   WAT  1212      -3.909   4.167 -14.325  1.00  0.00
ATOM   3715  H1  WAT  1212      -3.291   4.842 -14.607  1.00  0.00
ATOM   3716  H2  WAT  1212      -4.769   4.576 -14.416  1.00  0.00
TER
ATOM   3717  O   WAT  1213       7.009   5.631 -16.410  1.00  0.00
ATOM   3718  H1  WAT  1213       6.325   6.301 -16.418  1.00  0.00
ATOM   3719  H2  WAT  1213       7.549   5.829 -17.175  1.00  0.00
TER
ATOM   3720  O   WAT  1214       8.462  -4.541 -18.281  1.00  0.00
ATOM   3721  H1  WAT  1214       7.514  -4.507 -18.150  1.00  0.00
ATOM   3722  H2  WAT  1214       8.787  -3.727 -17.897  1.00  0.00
TER
ATOM   3723  O   WAT  1215       4.545   7.475 -17.695  1.00  0.00
ATOM   3724  H1  WAT  1215       4.558   7.071 -18.563  1.00  0.00
ATOM   3725  H2  WAT  1215       3.992   8.250 -17.799  1.00  0.00
TER
ATOM   3726  O   WAT  1216       3.944   2.378 -16.367  1.00  0.00
ATOM   3727  H1  WAT  1216       4.360   2.164 -17.202  1.00  0.00
ATOM   3728  H2  WAT  1216       4.667   2.636 -15.796  1.00  0.00
TER
ATOM   3729  O   WAT  1217       7.890   0.777 -16.275  1.00  0.00
ATOM   3730  H1  WAT  1217       7.062   0.846 -16.750  1.00  0.00
ATOM   3731  H2  WAT  1217       8.485   1.362 -16.744  1.00  0.00
TER
ATOM   3732  O   WAT  1218       4.854  -2.436 -15.330  1.00  0.00
ATOM   3733  H1  WAT  1218       4.441  -1.611 -15.076  1.00  0.00
ATOM   3734  H2  WAT  1218       4.122  -3.022 -15.522  1.00  0.00
TER
ATOM   3735  O   WAT  1219      -2.545   4.037 -18.304  1.00  0.00
ATOM   3736  H1  WAT  1219      -2.842   3.431 -18.983  1.00  0.00
ATOM   3737  H2  WAT  1219      -1.595   4.074 -18.415  1.00  0.00
TER
ATOM   3738  O   WAT  1220      -4.300  -2.876 -16.688  1.00  0.00
ATOM   3739  H1  WAT  1220      -3.748  -2.766 -17.463  1.00  0.00
ATOM   3740  H2  WAT  1220      -3.786  -2.502 -15.972  1.00  0.00
TER
ATOM   3741  O   WAT  1221       5.544   7.610 -14.642  1.00  0.00
ATOM   3742  H1  WAT  1221       5.067   8.417 -14.834  1.00  0.00
ATOM   3743  H2  WAT  1221       4.860   6.958 -14.489  1.00  0.00
TER
ATOM   3744  O   WAT  1222      -3.453   3.775 -11.653  1.00  0.00
ATOM   3745  H1  WAT  1222      -4.350   3.999 -11.406  1.00  0.00
ATOM   3746  H2  WAT  1222      -3.428   3.898 -12.602  1.00  0.00
TER
ATOM   3747  O   WAT  1223      -4.626   0.646 -13.077  1.00  0.00
ATOM   3748  H1  WAT  1223      -4.765   1.518 -12.709  1.00  0.00
ATOM   3749  H2  WAT  1223      -5.508   0.303 -13.223  1.00  0.00
TER
ATOM   3750  O   WAT  1224      -2.828   6.588 -10.869  1.00  0.00
ATOM   3751  H1  WAT  1224      -2.856   6.993 -11.736  1.00  0.00
ATOM   3752  H2  WAT  1224      -2.991   5.659 -11.032  1.00  0.00
TER
ATOM   3753  O   WAT  1225       9.124   7.371  -9.573  1.00  0.00
ATOM   3754  H1  WAT  1225       9.600   7.849  -8.894  1.00  0.00
ATOM   3755  H2  WAT  1225       9.745   7.303 -10.298  1.00  0.00
TER
ATOM   3756  O   WAT  1226      -8.674   2.416 -17.160  1.00  0.00
ATOM   3757  H1  WAT  1226      -8.596   2.551 -18.105  1.00  0.00
ATOM   3758  H2  WAT  1226      -8.060   1.707 -16.968  1.00  0.00
TER
ATOM   3759  O   WAT  1227       8.527   4.562 -12.413  1.00  0.00
ATOM   3760  H1  WAT  1227       8.653   4.323 -13.331  1.00  0.00
ATOM   3761  H2  WAT  1227       8.569   3.731 -11.940  1.00  0.00
TER
ATOM   3762  O   WAT  1228       2.389   8.265 -13.843  1.00  0.00
ATOM   3763  H1  WAT  1228       2.903   8.176 -13.041  1.00  0.00
ATOM   3764  H2  WAT  1228       1.546   8.611 -13.550  1.00  0.00
TER
ATOM   3765  O   WAT  1229       8.380  -3.384 -11.448  1.00  0.00
ATOM   3766  H1  WAT  1229       7.764  -2.876 -11.976  1.00  0.00
ATOM   3767  H2  WAT  1229       8.059  -4.285 -11.505  1.00  0.00
TER
ATOM   3768  O   WAT  1230      -8.618   3.457 -14.621  1.00  0.00
ATOM   3769  H1  WAT  1230      -8.455   2.988 -15.439  1.00  0.00
ATOM   3770  H2  WAT  1230      -8.153   2.950 -13.956  1.00  0.00
TER
ATOM   3771  O   WAT  1231      -3.846  -7.412 -19.585  1.00  0.00
ATOM   3772  H1  WAT  1231      -4.289  -6.631 -19.916  1.00  0.00
ATOM   3773  H2  WAT  1231      -3.287  -7.089 -18.878  1.00  0.00
TER
ATOM   3774  O   WAT  1232       0.441  -4.545 -13.981  1.00  0.00
ATOM   3775  H1  WAT  1232      -0.021  -4.337 -13.169  1.00  0.00
ATOM   3776  H2  WAT  1232       0.039  -5.359 -14.284  1.00  0.00
TER
ATOM   3777  O   WAT  1233       5.441  -3.324 -12.852  1.00  0.00
ATOM   3778  H1  WAT  1233       4.591  -3.624 -12.531  1.00  0.00
ATOM   3779  H2  WAT  1233       5.282  -3.080 -13.763  1.00  0.00
TER
ATOM   3780  O   WAT  1234       2.536  -1.824 -10.752  1.00  0.00
ATOM   3781  H1  WAT  1234       2.862  -2.658 -11.092  1.00  0.00
ATOM   3782  H2  WAT  1234       3.324  -1.301 -10.604  1.00  0.00
TER
ATOM   3783  O   WAT  1235      -1.808  -6.867 -17.726  1.00  0.00
ATOM   3784  H1  WAT  1235      -1.511  -5.961 -17.807  1.00  0.00
ATOM   3785  H2  WAT  1235      -1.260  -7.356 -18.340  1.00  0.00
TER
ATOM   3786  O   WAT  1236      -1.615  -1.390 -11.191  1.00  0.00
ATOM   3787  H1  WAT  1236      -1.710  -2.331 -11.341  1.00  0.00
ATOM   3788  H2  WAT  1236      -0.771  -1.169 -11.586  1.00  0.00
TER
ATOM   3789  O   WAT  1237      -6.484  -4.979 -13.037  1.00  0.00
ATOM   3790  H1  WAT  1237      -6.877  -4.131 -12.830  1.00  0.00
ATOM   3791  H2  WAT  1237      -7.172  -5.616 -12.846  1.00  0.00
TER
ATOM   3792  O   WAT  1238       0.091  -4.895  -9.968  1.00  0.00
ATOM   3793  H1  WAT  1238      -0.599  -5.088  -9.333  1.00  0.00
ATOM   3794  H2  WAT  1238       0.834  -4.612  -9.435  1.00  0.00
TER
ATOM   3795  O   WAT  1239      -9.182  -7.056 -19.004  1.00  0.00
ATOM   3796  H1  WAT  1239      -9.471  -6.486 -18.292  1.00  0.00
ATOM   3797  H2  WAT  1239      -8.437  -7.536 -18.641  1.00  0.00
TER
ATOM   3798  O   WAT  1240       2.367  -1.055 -17.132  1.00  0.00
ATOM   3799  H1  WAT  1240       1.635  -0.547 -16.783  1.00  0.00
ATOM   3800  H2  WAT  1240       1.970  -1.872 -17.433  1.00  0.00
TER
ATOM   3801  O   WAT  1241      -1.195  -4.380 -18.727  1.00  0.00
ATOM   3802  H1  WAT  1241      -1.191  -4.821 -19.577  1.00  0.00
ATOM   3803  H2  WAT  1241      -0.300  -4.058 -18.620  1.00  0.00
TER
ATOM   3804  O   WAT  1242      -5.345  -4.497 -19.768  1.00  0.00
ATOM   3805  H1  WAT  1242      -5.685  -4.020 -19.011  1.00  0.00
ATOM   3806  H2  WAT  1242      -6.107  -4.951 -20.128  1.00  0.00
TER
ATOM   3807  O   WAT  1243       2.830  -5.602 -17.720  1.00  0.00
ATOM   3808  H1  WAT  1243       2.847  -5.151 -16.876  1.00  0.00
ATOM   3809  H2  WAT  1243       2.581  -6.502 -17.507  1.00  0.00
TER
ATOM   3810  O   WAT  1244       6.257  -8.189 -11.881  1.00  0.00
ATOM   3811  H1  WAT  1244       6.581  -8.920 -11.356  1.00  0.00
ATOM   3812  H2  WAT  1244       6.293  -8.508 -12.783  1.00  0.00
TER
ATOM   3813  O   WAT  1245      -7.044   2.832 -12.461  1.00  0.00
ATOM   3814  H1  WAT  1245      -7.428   2.192 -11.863  1.00  0.00
ATOM   3815  H2  WAT  1245      -6.733   3.536 -11.892  1.00  0.00
TER
ATOM   3816  O   WAT  1246      -0.894  -0.320 -16.980  1.00  0.00
ATOM   3817  H1  WAT  1246      -0.527  -0.794 -16.234  1.00  0.00
ATOM   3818  H2  WAT  1246      -1.084   0.554 -16.640  1.00  0.00
TER
ATOM   3819  O   WAT  1247      -3.104  -1.279 -14.662  1.00  0.00
ATOM   3820  H1  WAT  1247      -3.409  -0.400 -14.437  1.00  0.00
ATOM   3821  H2  WAT  1247      -2.150  -1.219 -14.626  1.00  0.00
TER
ATOM   3822  O   WAT  1248       6.183   1.924 -18.273  1.00  0.00
ATOM   3823  H1  WAT  1248       6.903   2.419 -18.663  1.00  0.00
ATOM   3824  H2  WAT  1248       5.981   1.245 -18.917  1.00  0.00
TER
ATOM   3825  O   WAT  1249       1.565   1.995 -12.386  1.00  0.00
ATOM   3826  H1  WAT  1249       1.498   1.074 -12.640  1.00  0.00
ATOM   3827  H2  WAT  1249       0.935   2.092 -11.671  1.00  0.00
TER
ATOM   3828  O   WAT  1250      -7.048  -0.439 -13.515  1.00  0.00
ATOM   3829  H1  WAT  1250      -7.406   0.227 -12.928  1.00  0.00
ATOM   3830  H2  WAT  1250      -7.342  -1.270 -13.144  1.00  0.00
TER
ATOM   3831  O   WAT  1251      -3.847   0.020 -10.631  1.00  0.00
ATOM   3832  H1  WAT  1251      -4.147   0.165 -11.528  1.00  0.00
ATOM   3833  H2  WAT  1251      -3.075  -0.540 -10.724  1.00  0.00
TER
ATOM   3834  O   WAT  1252       1.496   4.817 -12.635  1.00  0.00
ATOM   3835  H1  WAT  1252       1.511   3.885 -12.854  1.00  0.00
ATOM   3836  H2  WAT  1252       0.789   4.903 -11.996  1.00  0.00
TER
ATOM   3837  O   WAT  1253       7.707   1.457 -13.289  1.00  0.00
ATOM   3838  H1  WAT  1253       6.982   2.050 -13.486  1.00  0.00
ATOM   3839  H2  WAT  1253       8.235   1.450 -14.087  1.00  0.00
TER
ATOM   3840  O   WAT  1254       0.930   6.458 -15.541  1.00  0.00
ATOM   3841  H1  WAT  1254       1.574   6.664 -14.864  1.00  0.00
ATOM   3842  H2  WAT  1254       1.293   5.697 -15.994  1.00  0.00
TER
ATOM   3843  O   WAT  1255       2.203   4.462 -16.824  1.00  0.00
ATOM   3844  H1  WAT  1255       2.845   3.761 -16.710  1.00  0.00
ATOM   3845  H2  WAT  1255       2.728   5.241 -17.004  1.00  0.00
TER
ATOM   3846  O   WAT  1256       3.977   5.261 -13.620  1.00  0.00
ATOM   3847  H1  WAT  1256       4.312   5.848 -12.942  1.00  0.00
ATOM   3848  H2  WAT  1256       3.057   5.130 -13.390  1.00  0.00
TER
ATOM   3849  O   WAT  1257      -8.473  -6.949 -12.838  1.00  0.00
ATOM   3850  H1  WAT  1257      -9.187  -6.750 -12.232  1.00  0.00
ATOM   3851  H2  WAT  1257      -8.054  -7.725 -12.466  1.00  0.00
TER
ATOM   3852  O   WAT  1258      -8.186   7.039 -11.851  1.00  0.00
ATOM   3853  H1  WAT  1258      -8.077   6.098 -11.992  1.00  0.00
ATOM   3854  H2  WAT  1258      -8.838   7.304 -12.500  1.00  0.00
TER
ATOM   3855  O   WAT  1259      -0.195   5.310 -10.451  1.00  0.00
ATOM   3856  H1  WAT  1259      -0.515   4.591  -9.907  1.00  0.00
ATOM   3857  H2  WAT  1259      -0.869   5.986 -10.378  1.00  0.00
TER
ATOM   3858  O   WAT  1260       3.021  -4.457 -15.088  1.00  0.00
ATOM   3859  H1  WAT  1260       3.389  -5.278 -14.760  1.00  0.00
ATOM   3860  H2  WAT  1260       2.161  -4.397 -14.672  1.00  0.00
TER
ATOM   3861  O   WAT  1261      -0.019  -1.803 -14.864  1.00  0.00
ATOM   3862  H1  WAT  1261       0.480  -1.329 -14.199  1.00  0.00
ATOM   3863  H2  WAT  1261       0.123  -2.727 -14.657  1.00  0.00
TER
ATOM   3864  O   WAT  1262       7.188  -5.586 -14.021  1.00  0.00
ATOM   3865  H1  WAT  1262       6.685  -4.846 -13.682  1.00  0.00
ATOM   3866  H2  WAT  1262       8.003  -5.198 -14.337  1.00  0.00
TER
ATOM   3867  O   WAT  1263       7.482   6.828 -18.899  1.00  0.00
ATOM   3868  H1  WAT  1263       7.607   7.651 -18.427  1.00  0.00
ATOM   3869  H2  WAT  1263       8.349   6.617 -19.247  1.00  0.00
TER
ATOM   3870  O   WAT  1264      -5.046   8.921 -19.228  1.00  0.00
ATOM   3871  H1  WAT  1264      -4.310   8.372 -18.957  1.00  0.00
ATOM   3872  H2  WAT  1264      -4.662   9.786 -19.367  1.00  0.00
TER
ATOM   3873  O   WAT  1265      -6.040   8.105 -10.039  1.00  0.00
ATOM   3874  H1  WAT  1265      -5.239   8.427  -9.626  1.00  0.00
ATOM   3875  H2  WAT  1265      -6.555   7.745  -9.317  1.00  0.00
TER
ATOM   3876  O   WAT  1266       2.796   4.213 -10.092  1.00  0.00
ATOM   3877  H1  WAT  1266       2.190   4.237 -10.832  1.00  0.00
ATOM   3878  H2  WAT  1266       2.492   3.482  -9.555  1.00  0.00
TER
ATOM   3879  O   WAT  1267       4.227   7.942 -11.481  1.00  0.00
ATOM   3880  H1  WAT  1267       5.179   7.857 -11.531  1.00  0.00
ATOM   3881  H2  WAT  1267       4.079   8.606 -10.807  1.00  0.00
TER
ATOM   3882  O   WAT  1268      -8.320   0.593 -11.096  1.00  0.00
ATOM   3883  H1  WAT  1268      -7.816   0.014 -10.524  1.00  0.00
ATOM   3884  H2  WAT  1268      -9.059   0.877 -10.558  1.00  0.00
TER
ATOM   3885  O   WAT  1269      -1.266   2.000 -11.562  1.00  0.00
ATOM   3886  H1  WAT  1269      -2.032   2.568 -11.646  1.00  0.00
ATOM   3887  H2  WAT  1269      -1.085   1.708 -12.455  1.00  0.00
TER
ATOM   3888  O   WAT  1270       5.876   3.730 -11.004  1.00  0.00
ATOM   3889  H1  WAT  1270       6.617   4.068 -11.508  1.00  0.00
ATOM   3890  H2  WAT  1270       5.113   3.900 -11.557  1.00  0.00
TER
ATOM   3891  O   WAT  1271      -6.288  -1.264 -10.201  1.00  0.00
ATOM   3892  H1  WAT  1271      -6.247  -1.563  -9.292  1.00  0.00
ATOM   3893  H2  WAT  1271      -5.433  -0.863 -10.360  1.00  0.00
TER
ATOM   3894  O   WAT  1272      -4.347  -2.685 -12.233  1.00  0.00
ATOM   3895  H1  WAT  1272      -4.878  -3.176 -12.861  1.00  0.00
ATOM   3896  H2  WAT  1272      -3.678  -2.257 -12.767  1.00  0.00
TER
ATOM   3897  O   WAT  1273       4.551   1.782 -12.469  1.00  0.00
ATOM   3898  H1  WAT  1273       4.965   1.936 -11.620  1.00  0.00
ATOM   3899  H2  WAT  1273       3.616   1.907 -12.306  1.00  0.00
TER
ATOM   3900  O   WAT  1274       5.023  -0.878 -10.465  1.00  0.00
ATOM   3901  H1  WAT  1274       5.605  -1.633 -10.553  1.00  0.00
ATOM   3902  H2  WAT  1274       5.199  -0.348 -11.242  1.00  0.00
TER
ATOM   3903  O   WAT  1275      -3.860  -5.719 -12.153  1.00  0.00
ATOM   3904  H1  WAT  1275      -3.954  -6.337 -12.878  1.00  0.00
ATOM   3905  H2  WAT  1275      -4.440  -4.992 -12.380  1.00  0.00
TER
ATOM   3906  O   WAT  1276      -1.094  -7.161 -15.121  1.00  0.00
ATOM   3907  H1  WAT  1276      -1.542  -7.139 -15.966  1.00  0.00
ATOM   3908  H2  WAT  1276      -1.727  -7.560 -14.524  1.00  0.00
TER
ATOM   3909  O   WAT  1277      -0.688   1.734 -14.499  1.00  0.00
ATOM   3910  H1  WAT  1277      -0.269   2.577 -14.672  1.00  0.00
ATOM   3911  H2  WAT  1277      -1.607   1.871 -14.729  1.00  0.00
TER
ATOM   3912  O   WAT  1278       1.648  -0.534 -13.116  1.00  0.00
ATOM   3913  H1  WAT  1278       1.768  -1.130 -12.376  1.00  0.00
ATOM   3914  H2  WAT  1278       2.508  -0.497 -13.535  1.00  0.00
TER
ATOM   3915  O   WAT  1279       3.987   0.019 -14.539  1.00  0.00
ATOM   3916  H1  WAT  1279       3.461   0.544 -15.143  1.00  0.00
ATOM   3917  H2  WAT  1279       4.330   0.652 -13.908  1.00  0.00
TER
ATOM   3918  O   WAT  1280      -2.837   8.039 -13.384  1.00  0.00
ATOM   3919  H1  WAT  1280      -3.375   8.764 -13.703  1.00  0.00
ATOM   3920  H2  WAT  1280      -2.584   7.562 -14.174  1.00  0.00
TER
ATOM   3921  O   WAT  1281      -1.585  -3.992 -11.858  1.00  0.00
ATOM   3922  H1  WAT  1281      -0.995  -4.301 -11.170  1.00  0.00
ATOM   3923  H2  WAT  1281      -2.403  -4.464 -11.702  1.00  0.00
TER
ATOM   3924  O   WAT  1282       3.235  -4.376 -11.625  1.00  0.00
ATOM   3925  H1  WAT  1282       2.546  -5.038 -11.690  1.00  0.00
ATOM   3926  H2  WAT  1282       3.955  -4.822 -11.180  1.00  0.00
TER
ATOM   3927  O   WAT  1283       0.019   9.274 -13.125  1.00  0.00
ATOM   3928  H1  WAT  1283      -0.055  10.178 -12.818  1.00  0.00
ATOM   3929  H2  WAT  1283      -0.883   8.956 -13.153  1.00  0.00
TER
ATOM   3930  O   WAT  1284      -8.578   6.602 -19.822  1.00  0.00
ATOM   3931  H1  WAT  1284      -8.248   5.734 -20.054  1.00  0.00
ATOM   3932  H2  WAT  1284      -8.149   6.808 -18.991  1.00  0.00
TER
ATOM   3933  O   WAT  1285      -8.089   7.469 -17.083  1.00  0.00
ATOM   3934  H1  WAT  1285      -8.526   7.649 -16.251  1.00  0.00
ATOM   3935  H2  WAT  1285      -7.521   8.226 -17.225  1.00  0.00
TER
ATOM   3936  O   WAT  1286       7.547   6.971 -12.796  1.00  0.00
ATOM   3937  H1  WAT  1286       6.947   7.030 -13.539  1.00  0.00
ATOM   3938  H2  WAT  1286       7.676   6.031 -12.666  1.00  0.00
TER
ATOM   3939  O   WAT  1287       6.232   3.696 -14.698  1.00  0.00
ATOM   3940  H1  WAT  1287       5.418   4.126 -14.435  1.00  0.00
ATOM   3941  H2  WAT  1287       6.640   4.308 -15.311  1.00  0.00
TER
ATOM   3942  O   WAT  1288      -7.219   0.366 -16.184  1.00  0.00
ATOM   3943  H1  WAT  1288      -6.852   0.279 -15.305  1.00  0.00
ATOM   3944  H2  WAT  1288      -7.788  -0.397 -16.283  1.00  0.00
TER
ATOM   3945  O   WAT  1289       7.581  -1.165 -13.171  1.00  0.00
ATOM   3946  H1  WAT  1289       7.350  -1.394 -14.071  1.00  0.00
ATOM   3947  H2  WAT  1289       7.842  -0.245 -13.217  1.00  0.00
TER
ATOM   3948  O   WAT  1290      -7.668  -2.723 -12.278  1.00  0.00
ATOM   3949  H1  WAT  1290      -8.562  -2.756 -11.939  1.00  0.00
ATOM   3950  H2  WAT  1290      -7.128  -2.524 -11.513  1.00  0.00
TER
ATOM   3951  O   WAT  1291       6.020  -5.940 -10.393  1.00  0.00
ATOM   3952  H1  WAT  1291       6.897  -5.931 -10.010  1.00  0.00
ATOM   3953  H2  WAT  1291       6.032  -6.677 -11.004  1.00  0.00
TER
ATOM   3954  O   WAT  1292       7.466  -2.087 -19.504  1.00  0.00
ATOM   3955  H1  WAT  1292       7.990  -2.580 -20.135  1.00  0.00
ATOM   3956  H2  WAT  1292       8.052  -1.952 -18.760  1.00  0.00
TER
ATOM   3957  O   WAT  1293       7.645  -2.003 -15.982  1.00  0.00
ATOM   3958  H1  WAT  1293       6.696  -2.036 -15.868  1.00  0.00
ATOM   3959  H2  WAT  1293       7.827  -1.093 -16.217  1.00  0.00
TER
ATOM   3960  O   WAT  1294      -7.164  -8.448 -17.930  1.00  0.00
ATOM   3961  H1  WAT  1294      -6.516  -8.998 -18.370  1.00  0.00
ATOM   3962  H2  WAT  1294      -6.743  -8.194 -17.108  1.00  0.00
TER
ATOM   3963  O   WAT  1295       6.732  -8.254 -14.573  1.00  0.00
ATOM   3964  H1  WAT  1295       7.369  -7.640 -14.207  1.00  0.00
ATOM   3965  H2  WAT  1295       6.879  -8.218 -15.518  1.00  0.00
TER
ATOM   3966  O   WAT  1296      -7.410  -8.292 -15.187  1.00  0.00
ATOM   3967  H1  WAT  1296      -7.759  -7.836 -14.422  1.00  0.00
ATOM   3968  H2  WAT  1296      -7.742  -9.187 -15.105  1.00  0.00
TER
ATOM   3969  O   WAT  1297      -5.804   4.879 -11.022  1.00  0.00
ATOM   3970  H1  WAT  1297      -5.847   4.509 -10.141  1.00  0.00
ATOM   3971  H2  WAT  1297      -5.673   5.817 -10.882  1.00  0.00
TER
ATOM   3972  O   WAT  1298      -2.103   6.435 -15.421  1.00  0.00
ATOM   3973  H1  WAT  1298      -2.344   6.703 -16.308  1.00  0.00
ATOM   3974  H2  WAT  1298      -1.163   6.606 -15.366  1.00  0.00
TER
ATOM   3975  O   WAT  1299       0.102  -7.101 -11.666  1.00  0.00
ATOM   3976  H1  WAT  1299       0.041  -6.509 -10.916  1.00  0.00
ATOM   3977  H2  WAT  1299       1.042  -7.209 -11.810  1.00  0.00
TER
ATOM   3978  O   WAT  1300       2.739  -7.444 -12.026  1.00  0.00
ATOM   3979  H1  WAT  1300       3.354  -7.126 -12.688  1.00  0.00
ATOM   3980  H2  WAT  1300       3.284  -7.929 -11.407  1.00  0.00
TER
ATOM   3981  O   WAT  1301       9.157   8.455 -14.620  1.00  0.00
ATOM   3982  H1  WAT  1301       8.663   8.852 -15.337  1.00  0.00
ATOM   3983  H2  WAT  1301       8.548   7.830 -14.226  1.00  0.00
TER
ATOM   3984  O   WAT  1302      -6.738  -8.765 -11.912  1.00  0.00
ATOM   3985  H1  WAT  1302      -6.190  -8.946 -12.676  1.00  0.00
ATOM   3986  H2  WAT  1302      -6.673  -9.555 -11.377  1.00  0.00
TER
ATOM   3987  O   WAT  1303      -5.965   7.826 -13.902  1.00  0.00
ATOM   3988  H1  WAT  1303      -6.559   7.694 -13.163  1.00  0.00
ATOM   3989  H2  WAT  1303      -5.973   6.990 -14.368  1.00  0.00
TER
ATOM   3990  O   WAT  1304       3.480  -8.881 -15.699  1.00  0.00
ATOM   3991  H1  WAT  1304       2.606  -8.548 -15.902  1.00  0.00
ATOM   3992  H2  WAT  1304       3.371  -9.354 -14.874  1.00  0.00
TER
ATOM   3993  O   WAT  1305       4.387  -6.674 -14.315  1.00  0.00
ATOM   3994  H1  WAT  1305       4.059  -7.489 -14.695  1.00  0.00
ATOM   3995  H2  WAT  1305       5.336  -6.717 -14.439  1.00  0.00
TER
ATOM   3996  O   WAT  1306       6.841   9.097 -17.341  1.00  0.00
ATOM   3997  H1  WAT  1306       6.381   9.849 -17.716  1.00  0.00
ATOM   3998  H2  WAT  1306       6.212   8.378 -17.400  1.00  0.00
TER
ATOM   3999  O   WAT  1307      -6.334   5.192 -14.952  1.00  0.00
ATOM   4000  H1  WAT  1307      -7.061   4.572 -15.019  1.00  0.00
ATOM   4001  H2  WAT  1307      -6.273   5.586 -15.822  1.00  0.00
TER
ATOM   4002  O   WAT  1308      -2.729   7.406 -18.167  1.00  0.00
ATOM   4003  H1  WAT  1308      -2.213   6.795 -18.692  1.00  0.00
ATOM   4004  H2  WAT  1308      -2.080   7.909 -17.676  1.00  0.00
TER
ATOM   4005  O   WAT  1309       0.010   8.297 -17.340  1.00  0.00
ATOM   4006  H1  WAT  1309       0.298   8.042 -18.216  1.00  0.00
ATOM   4007  H2  WAT  1309       0.522   7.745 -16.749  1.00  0.00
TER
ATOM   4008  O   WAT  1310       1.228  -7.964 -16.760  1.00  0.00
ATOM   4009  H1  WAT  1310       0.445  -7.490 -16.480  1.00  0.00
ATOM   4010  H2  WAT  1310       0.934  -8.869 -16.869  1.00  0.00
TER
ATOM   4011  O   WAT  1311       5.780  -7.262 -18.715  1.00  0.00
ATOM   4012  H1  WAT  1311       6.221  -7.317 -19.563  1.00  0.00
ATOM   4013  H2  WAT  1311       5.511  -6.346 -18.644  1.00  0.00
TER
ATOM   4014  O   WAT  1312       3.616  -8.881 -20.010  1.00  0.00
ATOM   4015  H1  WAT  1312       4.219  -8.309 -19.535  1.00  0.00
ATOM   4016  H2  WAT  1312       2.875  -8.317 -20.233  1.00  0.00
TER
ATOM   4017  O   WAT  1313       0.077   9.219  -9.973  1.00  0.00
ATOM   4018  H1  WAT  1313       1.004   8.983  -9.929  1.00  0.00
ATOM   4019  H2  WAT  1313       0.062  10.046 -10.454  1.00  0.00
TER
ATOM   4020  O   WAT  1314      -2.736  -8.117 -10.209  1.00  0.00
ATOM   4021  H1  WAT  1314      -3.018  -7.614 -10.973  1.00  0.00
ATOM   4022  H2  WAT  1314      -2.354  -8.915 -10.575  1.00  0.00
TER
ATOM   4023  O   WAT  1315       3.865  -8.702  -9.631  1.00  0.00
ATOM   4024  H1  WAT  1315       3.752  -8.382  -8.736  1.00  0.00
ATOM   4025  H2  WAT  1315       4.682  -8.300  -9.927  1.00  0.00
TER
ATOM   4026  O   WAT  1316       6.645   8.445 -10.149  1.00  0.00
ATOM   4027  H1  WAT  1316       7.438   7.950 -10.356  1.00  0.00
ATOM   4028  H2  WAT  1316       6.938   9.125  -9.541  1.00  0.00
TER
ATOM   4029  O   WAT  1317       2.771 -19.457  17.056  1.00  0.00
ATOM   4030  H1  WAT  1317       2.690 -20.371  16.785  1.00  0.00
ATOM   4031  H2  WAT  1317       2.357 -18.960  16.350  1.00  0.00
TER
ATOM   4032  O   WAT  1318       0.903 -17.679  18.937  1.00  0.00
ATOM   4033  H1  WAT  1318       0.127 -18.159  19.227  1.00  0.00
ATOM   4034  H2  WAT  1318       1.554 -18.358  18.762  1.00  0.00
TER
ATOM   4035  O   WAT  1319       4.924 -13.273  17.717  1.00  0.00
ATOM   4036  H1  WAT  1319       4.462 -14.044  18.045  1.00  0.00
ATOM   4037  H2  WAT  1319       5.736 -13.246  18.222  1.00  0.00
TER
ATOM   4038  O   WAT  1320      -5.100 -13.333  20.010  1.00  0.00
ATOM   4039  H1  WAT  1320      -4.798 -14.223  19.831  1.00  0.00
ATOM   4040  H2  WAT  1320      -4.356 -12.776  19.782  1.00  0.00
TER
ATOM   4041  O   WAT  1321      -6.671 -22.407  13.599  1.00  0.00
ATOM   4042  H1  WAT  1321      -7.560 -22.065  13.497  1.00  0.00
ATOM   4043  H2  WAT  1321      -6.387 -22.607  12.707  1.00  0.00
TER
ATOM   4044  O   WAT  1322      -8.708 -19.806  19.483  1.00  0.00
ATOM   4045  H1  WAT  1322      -8.136 -20.574  19.483  1.00  0.00
ATOM   4046  H2  WAT  1322      -8.708 -19.507  18.573  1.00  0.00
TER
ATOM   4047  O   WAT  1323       1.150 -10.987  17.337  1.00  0.00
ATOM   4048  H1  WAT  1323       0.531 -10.531  16.767  1.00  0.00
ATOM   4049  H2  WAT  1323       2.005 -10.832  16.936  1.00  0.00
TER
ATOM   4050  O   WAT  1324       0.344 -15.003  18.944  1.00  0.00
ATOM   4051  H1  WAT  1324       0.275 -15.944  18.783  1.00  0.00
ATOM   4052  H2  WAT  1324       1.106 -14.913  19.516  1.00  0.00
TER
ATOM   4053  O   WAT  1325       1.374 -22.196  19.171  1.00  0.00
ATOM   4054  H1  WAT  1325       1.751 -23.069  19.058  1.00  0.00
ATOM   4055  H2  WAT  1325       1.276 -21.860  18.280  1.00  0.00
TER
ATOM   4056  O   WAT  1326      -4.495 -23.824  14.632  1.00  0.00
ATOM   4057  H1  WAT  1326      -4.389 -22.923  14.939  1.00  0.00
ATOM   4058  H2  WAT  1326      -5.406 -23.872  14.342  1.00  0.00
TER
ATOM   4059  O   WAT  1327      -2.654 -20.855  18.965  1.00  0.00
ATOM   4060  H1  WAT  1327      -2.147 -20.357  19.605  1.00  0.00
ATOM   4061  H2  WAT  1327      -2.123 -21.631  18.789  1.00  0.00
TER
ATOM   4062  O   WAT  1328       2.016 -16.103  14.730  1.00  0.00
ATOM   4063  H1  WAT  1328       1.398 -15.638  14.167  1.00  0.00
ATOM   4064  H2  WAT  1328       2.529 -15.410  15.147  1.00  0.00
TER
ATOM   4065  O   WAT  1329       5.393 -22.761  18.876  1.00  0.00
ATOM   4066  H1  WAT  1329       4.688 -22.473  19.457  1.00  0.00
ATOM   4067  H2  WAT  1329       5.754 -21.951  18.516  1.00  0.00
TER
ATOM   4068  O   WAT  1330      -8.615 -15.417  12.104  1.00  0.00
ATOM   4069  H1  WAT  1330      -8.993 -14.929  11.373  1.00  0.00
ATOM   4070  H2  WAT  1330      -8.358 -14.745  12.735  1.00  0.00
TER
ATOM   4071  O   WAT  1331       8.462 -23.316  19.267  1.00  0.00
ATOM   4072  H1  WAT  1331       7.514 -23.282  19.399  1.00  0.00
ATOM   4073  H2  WAT  1331       8.787 -22.502  19.652  1.00  0.00
TER
ATOM   4074  O   WAT  1332       4.545 -11.299  19.854  1.00  0.00
ATOM   4075  H1  WAT  1332       4.558 -11.703  18.986  1.00  0.00
ATOM   4076  H2  WAT  1332       3.992 -10.524  19.750  1.00  0.00
TER
ATOM   4077  O   WAT  1333       5.840 -14.577  14.943  1.00  0.00
ATOM   4078  H1  WAT  1333       5.729 -15.520  15.068  1.00  0.00
ATOM   4079  H2  WAT  1333       5.836 -14.216  15.829  1.00  0.00
TER
ATOM   4080  O   WAT  1334       1.382 -18.951  14.299  1.00  0.00
ATOM   4081  H1  WAT  1334       0.454 -19.017  14.528  1.00  0.00
ATOM   4082  H2  WAT  1334       1.534 -18.013  14.184  1.00  0.00
TER
ATOM   4083  O   WAT  1335       1.368 -22.679  11.296  1.00  0.00
ATOM   4084  H1  WAT  1335       0.429 -22.518  11.381  1.00  0.00
ATOM   4085  H2  WAT  1335       1.687 -21.961  10.749  1.00  0.00
TER
ATOM   4086  O   WAT  1336       5.411 -17.389  14.802  1.00  0.00
ATOM   4087  H1  WAT  1336       4.793 -17.727  14.155  1.00  0.00
ATOM   4088  H2  WAT  1336       5.394 -18.033  15.510  1.00  0.00
TER
ATOM   4089  O   WAT  1337      -3.013 -18.424  17.081  1.00  0.00
ATOM   4090  H1  WAT  1337      -3.417 -19.137  16.585  1.00  0.00
ATOM   4091  H2  WAT  1337      -2.926 -18.769  17.970  1.00  0.00
TER
ATOM   4092  O   WAT  1338      -2.545 -14.738  19.245  1.00  0.00
ATOM   4093  H1  WAT  1338      -2.842 -15.343  18.565  1.00  0.00
ATOM   4094  H2  WAT  1338      -1.595 -14.700  19.134  1.00  0.00
TER
ATOM   4095  O   WAT  1339       3.588 -18.150  11.810  1.00  0.00
ATOM   4096  H1  WAT  1339       4.027 -18.988  11.663  1.00  0.00
ATOM   4097  H2  WAT  1339       4.301 -17.517  11.896  1.00  0.00
TER
ATOM   4098  O   WAT  1340       1.697 -13.211  15.778  1.00  0.00
ATOM   4099  H1  WAT  1340       2.137 -12.468  15.363  1.00  0.00
ATOM   4100  H2  WAT  1340       1.636 -12.968  16.702  1.00  0.00
TER
ATOM   4101  O   WAT  1341      -6.312 -19.530  14.581  1.00  0.00
ATOM   4102  H1  WAT  1341      -6.433 -18.804  13.970  1.00  0.00
ATOM   4103  H2  WAT  1341      -6.622 -20.300  14.104  1.00  0.00
TER
ATOM   4104  O   WAT  1342      -7.429 -14.658  16.799  1.00  0.00
ATOM   4105  H1  WAT  1342      -7.836 -14.517  15.944  1.00  0.00
ATOM   4106  H2  WAT  1342      -6.538 -14.942  16.596  1.00  0.00
TER
ATOM   4107  O   WAT  1343       4.364 -10.224  13.134  1.00  0.00
ATOM   4108  H1  WAT  1343       4.204 -10.513  14.032  1.00  0.00
ATOM   4109  H2  WAT  1343       4.199 -11.000  12.599  1.00  0.00
TER
ATOM   4110  O   WAT  1344      -3.157 -10.444  14.911  1.00  0.00
ATOM   4111  H1  WAT  1344      -3.333 -11.360  14.698  1.00  0.00
ATOM   4112  H2  WAT  1344      -4.011 -10.085  15.151  1.00  0.00
TER
ATOM   4113  O   WAT  1345       4.067 -12.715  11.694  1.00  0.00
ATOM   4114  H1  WAT  1345       3.373 -12.717  11.034  1.00  0.00
ATOM   4115  H2  WAT  1345       4.809 -13.139  11.263  1.00  0.00
TER
ATOM   4116  O   WAT  1346       3.632 -11.089  15.769  1.00  0.00
ATOM   4117  H1  WAT  1346       4.088 -11.870  16.083  1.00  0.00
ATOM   4118  H2  WAT  1346       3.971 -10.378  16.313  1.00  0.00
TER
ATOM   4119  O   WAT  1347      -4.055 -21.063  15.692  1.00  0.00
ATOM   4120  H1  WAT  1347      -4.280 -21.279  16.597  1.00  0.00
ATOM   4121  H2  WAT  1347      -4.835 -20.630  15.347  1.00  0.00
TER
ATOM   4122  O   WAT  1348       3.175 -21.057  14.291  1.00  0.00
ATOM   4123  H1  WAT  1348       2.576 -20.333  14.107  1.00  0.00
ATOM   4124  H2  WAT  1348       3.723 -21.119  13.509  1.00  0.00
TER
ATOM   4125  O   WAT  1349       1.782 -22.420  16.321  1.00  0.00
ATOM   4126  H1  WAT  1349       2.175 -22.103  15.508  1.00  0.00
ATOM   4127  H2  WAT  1349       2.143 -23.299  16.436  1.00  0.00
TER
ATOM   4128  O   WAT  1350      -8.995 -21.888   9.755  1.00  0.00
ATOM   4129  H1  WAT  1350      -9.077 -20.945   9.896  1.00  0.00
ATOM   4130  H2  WAT  1350      -9.347 -22.031   8.876  1.00  0.00
TER
ATOM   4131  O   WAT  1351      -1.195 -23.154  18.822  1.00  0.00
ATOM   4132  H1  WAT  1351      -1.191 -23.595  17.972  1.00  0.00
ATOM   4133  H2  WAT  1351      -0.300 -22.833  18.929  1.00  0.00
TER
ATOM   4134  O   WAT  1352      -5.345 -23.272  17.781  1.00  0.00
ATOM   4135  H1  WAT  1352      -5.685 -22.794  18.538  1.00  0.00
ATOM   4136  H2  WAT  1352      -6.107 -23.725  17.421  1.00  0.00
TER
ATOM   4137  O   WAT  1353      -1.133 -22.153  11.812  1.00  0.00
ATOM   4138  H1  WAT  1353      -1.012 -22.195  12.761  1.00  0.00
ATOM   4139  H2  WAT  1353      -1.518 -21.291  11.657  1.00  0.00
TER
ATOM   4140  O   WAT  1354      -2.121 -19.843  11.211  1.00  0.00
ATOM   4141  H1  WAT  1354      -2.689 -20.291  10.584  1.00  0.00
ATOM   4142  H2  WAT  1354      -1.412 -19.484  10.677  1.00  0.00
TER
ATOM   4143  O   WAT  1355      -4.576 -15.847  13.483  1.00  0.00
ATOM   4144  H1  WAT  1355      -5.350 -16.388  13.323  1.00  0.00
ATOM   4145  H2  WAT  1355      -3.847 -16.367  13.145  1.00  0.00
TER
ATOM   4146  O   WAT  1356       6.183 -16.851  19.276  1.00  0.00
ATOM   4147  H1  WAT  1356       6.903 -16.355  18.886  1.00  0.00
ATOM   4148  H2  WAT  1356       5.981 -17.529  18.631  1.00  0.00
TER
ATOM   4149  O   WAT  1357       4.359 -21.085  11.715  1.00  0.00
ATOM   4150  H1  WAT  1357       5.246 -20.773  11.540  1.00  0.00
ATOM   4151  H2  WAT  1357       4.329 -21.958  11.323  1.00  0.00
TER
ATOM   4152  O   WAT  1358      -4.532 -16.179  17.121  1.00  0.00
ATOM   4153  H1  WAT  1358      -4.015 -16.982  17.067  1.00  0.00
ATOM   4154  H2  WAT  1358      -4.984 -16.241  17.963  1.00  0.00
TER
ATOM   4155  O   WAT  1359       0.355 -14.913  12.394  1.00  0.00
ATOM   4156  H1  WAT  1359       0.696 -14.168  11.898  1.00  0.00
ATOM   4157  H2  WAT  1359      -0.474 -14.600  12.756  1.00  0.00
TER
ATOM   4158  O   WAT  1360       6.630 -19.774  11.183  1.00  0.00
ATOM   4159  H1  WAT  1360       6.546 -19.342  10.333  1.00  0.00
ATOM   4160  H2  WAT  1360       7.349 -19.314  11.616  1.00  0.00
TER
ATOM   4161  O   WAT  1361       7.659 -12.920  13.911  1.00  0.00
ATOM   4162  H1  WAT  1361       7.016 -13.574  14.186  1.00  0.00
ATOM   4163  H2  WAT  1361       7.272 -12.514  13.135  1.00  0.00
TER
ATOM   4164  O   WAT  1362       3.237 -15.591  17.758  1.00  0.00
ATOM   4165  H1  WAT  1362       3.590 -16.188  17.099  1.00  0.00
ATOM   4166  H2  WAT  1362       2.354 -15.917  17.929  1.00  0.00
TER
ATOM   4167  O   WAT  1363      -0.676 -14.831  15.166  1.00  0.00
ATOM   4168  H1  WAT  1363       0.011 -14.284  15.546  1.00  0.00
ATOM   4169  H2  WAT  1363      -1.463 -14.287  15.200  1.00  0.00
TER
ATOM   4170  O   WAT  1364      -8.537 -19.214  10.657  1.00  0.00
ATOM   4171  H1  WAT  1364      -7.668 -18.931  10.941  1.00  0.00
ATOM   4172  H2  WAT  1364      -9.028 -18.400  10.542  1.00  0.00
TER
ATOM   4173  O   WAT  1365      -1.374 -17.827  14.778  1.00  0.00
ATOM   4174  H1  WAT  1365      -0.917 -17.016  15.004  1.00  0.00
ATOM   4175  H2  WAT  1365      -1.725 -18.144  15.610  1.00  0.00
TER
ATOM   4176  O   WAT  1366       6.048 -14.028  10.449  1.00  0.00
ATOM   4177  H1  WAT  1366       5.822 -14.745  11.041  1.00  0.00
ATOM   4178  H2  WAT  1366       5.658 -14.277   9.611  1.00  0.00
TER
ATOM   4179  O   WAT  1367      -8.170 -10.001  11.223  1.00  0.00
ATOM   4180  H1  WAT  1367      -7.810  -9.402  10.569  1.00  0.00
ATOM   4181  H2  WAT  1367      -8.311  -9.455  11.997  1.00  0.00
TER
ATOM   4182  O   WAT  1368       5.630 -16.111  12.110  1.00  0.00
ATOM   4183  H1  WAT  1368       5.342 -15.649  12.898  1.00  0.00
ATOM   4184  H2  WAT  1368       6.425 -16.571  12.379  1.00  0.00
TER
ATOM   4185  O   WAT  1369      -2.153 -12.618  12.041  1.00  0.00
ATOM   4186  H1  WAT  1369      -2.162 -11.885  11.425  1.00  0.00
ATOM   4187  H2  WAT  1369      -3.073 -12.865  12.133  1.00  0.00
TER
ATOM   4188  O   WAT  1370      -6.552 -17.397  12.785  1.00  0.00
ATOM   4189  H1  WAT  1370      -7.160 -16.657  12.795  1.00  0.00
ATOM   4190  H2  WAT  1370      -6.078 -17.307  11.959  1.00  0.00
TER
ATOM   4191  O   WAT  1371       6.387 -24.276  13.270  1.00  0.00
ATOM   4192  H1  WAT  1371       5.758 -24.171  12.556  1.00  0.00
ATOM   4193  H2  WAT  1371       5.892 -24.056  14.059  1.00  0.00
TER
ATOM   4194  O   WAT  1372       0.833 -12.555  10.703  1.00  0.00
ATOM   4195  H1  WAT  1372       0.934 -12.759   9.773  1.00  0.00
ATOM   4196  H2  WAT  1372      -0.067 -12.809  10.908  1.00  0.00
TER
ATOM   4197  O   WAT  1373      -1.645 -21.997  14.686  1.00  0.00
ATOM   4198  H1  WAT  1373      -2.353 -21.529  15.127  1.00  0.00
ATOM   4199  H2  WAT  1373      -1.360 -22.655  15.320  1.00  0.00
TER
ATOM   4200  O   WAT  1374      -0.525 -10.037  15.398  1.00  0.00
ATOM   4201  H1  WAT  1374      -0.271 -10.075  14.476  1.00  0.00
ATOM   4202  H2  WAT  1374      -1.474 -10.163  15.391  1.00  0.00
TER
ATOM   4203  O   WAT  1375      -3.441 -23.689  12.061  1.00  0.00
ATOM   4204  H1  WAT  1375      -2.592 -23.252  11.995  1.00  0.00
ATOM   4205  H2  WAT  1375      -3.808 -23.377  12.888  1.00  0.00
TER
ATOM   4206  O   WAT  1376       5.480 -19.117  16.974  1.00  0.00
ATOM   4207  H1  WAT  1376       4.539 -19.102  17.149  1.00  0.00
ATOM   4208  H2  WAT  1376       5.794 -19.904  17.420  1.00  0.00
TER
ATOM   4209  O   WAT  1377      -4.542 -17.436  10.534  1.00  0.00
ATOM   4210  H1  WAT  1377      -3.776 -17.547  11.097  1.00  0.00
ATOM   4211  H2  WAT  1377      -4.464 -18.132   9.882  1.00  0.00
TER
ATOM   4212  O   WAT  1378      -5.847 -20.003  11.218  1.00  0.00
ATOM   4213  H1  WAT  1378      -5.767 -20.950  11.329  1.00  0.00
ATOM   4214  H2  WAT  1378      -4.955 -19.672  11.324  1.00  0.00
TER
ATOM   4215  O   WAT  1379       7.482 -11.947  18.649  1.00  0.00
ATOM   4216  H1  WAT  1379       7.607 -11.123  19.122  1.00  0.00
ATOM   4217  H2  WAT  1379       8.349 -12.158  18.302  1.00  0.00
TER
ATOM   4218  O   WAT  1380      -5.046  -9.853  18.321  1.00  0.00
ATOM   4219  H1  WAT  1380      -4.310 -10.402  18.592  1.00  0.00
ATOM   4220  H2  WAT  1380      -4.662  -8.988  18.182  1.00  0.00
TER
ATOM   4221  O   WAT  1381      -8.161 -13.786  14.195  1.00  0.00
ATOM   4222  H1  WAT  1381      -9.087 -13.544  14.186  1.00  0.00
ATOM   4223  H2  WAT  1381      -7.696 -12.959  14.074  1.00  0.00
TER
ATOM   4224  O   WAT  1382      -1.936 -10.680  10.144  1.00  0.00
ATOM   4225  H1  WAT  1382      -1.143 -10.392   9.692  1.00  0.00
ATOM   4226  H2  WAT  1382      -2.455 -11.111   9.465  1.00  0.00
TER
ATOM   4227  O   WAT  1383       7.117 -11.453  11.567  1.00  0.00
ATOM   4228  H1  WAT  1383       6.832 -11.867  10.753  1.00  0.00
ATOM   4229  H2  WAT  1383       6.919 -10.525  11.447  1.00  0.00
TER
ATOM   4230  O   WAT  1384      -1.418 -15.460  10.008  1.00  0.00
ATOM   4231  H1  WAT  1384      -1.523 -16.075  10.734  1.00  0.00
ATOM   4232  H2  WAT  1384      -1.585 -15.984   9.224  1.00  0.00
TER
ATOM   4233  O   WAT  1385       1.822 -16.398  10.612  1.00  0.00
ATOM   4234  H1  WAT  1385       1.273 -15.951  11.256  1.00  0.00
ATOM   4235  H2  WAT  1385       2.444 -16.903  11.136  1.00  0.00
TER
ATOM   4236  O   WAT  1386      -2.510 -17.439  12.509  1.00  0.00
ATOM   4237  H1  WAT  1386      -2.088 -17.605  13.352  1.00  0.00
ATOM   4238  H2  WAT  1386      -2.385 -18.249  12.014  1.00  0.00
TER
ATOM   4239  O   WAT  1387       0.003 -18.415   9.756  1.00  0.00
ATOM   4240  H1  WAT  1387       0.523 -19.130   9.390  1.00  0.00
ATOM   4241  H2  WAT  1387       0.650 -17.777  10.056  1.00  0.00
TER
ATOM   4242  O   WAT  1388      -3.614 -21.366   9.454  1.00  0.00
ATOM   4243  H1  WAT  1388      -3.815 -22.229   9.816  1.00  0.00
ATOM   4244  H2  WAT  1388      -3.785 -21.452   8.517  1.00  0.00
TER
ATOM   4245  O   WAT  1389       0.568 -10.334  12.046  1.00  0.00
ATOM   4246  H1  WAT  1389       1.463  -9.996  12.068  1.00  0.00
ATOM   4247  H2  WAT  1389       0.599 -11.056  11.419  1.00  0.00
TER
ATOM   4248  O   WAT  1390      -5.793 -14.961  10.275  1.00  0.00
ATOM   4249  H1  WAT  1390      -5.355 -14.418  10.931  1.00  0.00
ATOM   4250  H2  WAT  1390      -5.308 -15.787  10.285  1.00  0.00
TER
ATOM   4251  O   WAT  1391      -8.578 -12.172  17.727  1.00  0.00
ATOM   4252  H1  WAT  1391      -8.248 -13.040  17.495  1.00  0.00
ATOM   4253  H2  WAT  1391      -8.149 -11.967  18.558  1.00  0.00
TER
ATOM   4254  O   WAT  1392      -3.982 -13.842  15.387  1.00  0.00
ATOM   4255  H1  WAT  1392      -4.283 -13.965  16.288  1.00  0.00
ATOM   4256  H2  WAT  1392      -4.088 -14.701  14.979  1.00  0.00
TER
ATOM   4257  O   WAT  1393       8.787 -14.062  10.090  1.00  0.00
ATOM   4258  H1  WAT  1393       7.956 -13.994  10.561  1.00  0.00
ATOM   4259  H2  WAT  1393       8.964 -13.172   9.787  1.00  0.00
TER
ATOM   4260  O   WAT  1394       8.243 -17.317  12.593  1.00  0.00
ATOM   4261  H1  WAT  1394       9.005 -16.748  12.699  1.00  0.00
ATOM   4262  H2  WAT  1394       8.258 -17.884  13.364  1.00  0.00
TER
ATOM   4263  O   WAT  1395      -8.257 -18.793  16.824  1.00  0.00
ATOM   4264  H1  WAT  1395      -8.912 -19.062  16.180  1.00  0.00
ATOM   4265  H2  WAT  1395      -7.419 -18.903  16.374  1.00  0.00
TER
ATOM   4266  O   WAT  1396       9.249 -16.462  17.438  1.00  0.00
ATOM   4267  H1  WAT  1396       9.620 -17.245  17.031  1.00  0.00
ATOM   4268  H2  WAT  1396       9.889 -15.773  17.259  1.00  0.00
TER
ATOM   4269  O   WAT  1397       8.295 -17.024   9.751  1.00  0.00
ATOM   4270  H1  WAT  1397       8.570 -16.116   9.623  1.00  0.00
ATOM   4271  H2  WAT  1397       8.106 -17.087  10.687  1.00  0.00
TER
ATOM   4272  O   WAT  1398       8.191 -19.087  14.744  1.00  0.00
ATOM   4273  H1  WAT  1398       7.816 -19.854  14.312  1.00  0.00
ATOM   4274  H2  WAT  1398       7.462 -18.705  15.231  1.00  0.00
TER
ATOM   4275  O   WAT  1399      -9.043 -21.583  12.767  1.00  0.00
ATOM   4276  H1  WAT  1399      -9.947 -21.320  12.592  1.00  0.00
ATOM   4277  H2  WAT  1399      -8.559 -21.312  11.987  1.00  0.00
TER
ATOM   4278  O   WAT  1400       7.466 -20.861  18.044  1.00  0.00
ATOM   4279  H1  WAT  1400       7.990 -21.355  17.413  1.00  0.00
ATOM   4280  H2  WAT  1400       8.052 -20.726  18.789  1.00  0.00
TER
ATOM   4281  O   WAT  1401      -6.500 -22.527  10.676  1.00  0.00
ATOM   4282  H1  WAT  1401      -5.791 -22.949  10.191  1.00  0.00
ATOM   4283  H2  WAT  1401      -7.216 -22.459  10.045  1.00  0.00
TER
ATOM   4284  O   WAT  1402       6.956 -21.604  13.984  1.00  0.00
ATOM   4285  H1  WAT  1402       7.452 -21.837  14.768  1.00  0.00
ATOM   4286  H2  WAT  1402       6.758 -22.443  13.567  1.00  0.00
TER
ATOM   4287  O   WAT  1403       8.385 -22.968  16.517  1.00  0.00
ATOM   4288  H1  WAT  1403       8.275 -23.122  17.456  1.00  0.00
ATOM   4289  H2  WAT  1403       9.146 -23.496  16.275  1.00  0.00
TER
ATOM   4290  O   WAT  1404       6.290 -10.327  16.377  1.00  0.00
ATOM   4291  H1  WAT  1404       6.886 -10.648  15.701  1.00  0.00
ATOM   4292  H2  WAT  1404       6.548 -10.799  17.169  1.00  0.00
TER
ATOM   4293  O   WAT  1405      -2.729 -11.368  19.382  1.00  0.00
ATOM   4294  H1  WAT  1405      -2.213 -11.980  18.857  1.00  0.00
ATOM   4295  H2  WAT  1405      -2.080 -10.865  19.873  1.00  0.00
TER
ATOM   4296  O   WAT  1406      -8.051 -10.265  15.807  1.00  0.00
ATOM   4297  H1  WAT  1406      -8.219 -10.898  16.505  1.00  0.00
ATOM   4298  H2  WAT  1406      -8.918 -10.059  15.456  1.00  0.00
TER
ATOM   4299  O   WAT  1407      -6.445 -11.572  13.252  1.00  0.00
ATOM   4300  H1  WAT  1407      -6.970 -11.191  12.548  1.00  0.00
ATOM   4301  H2  WAT  1407      -6.520 -10.947  13.973  1.00  0.00
TER
ATOM   4302  O   WAT  1408       8.312 -10.013  14.573  1.00  0.00
ATOM   4303  H1  WAT  1408       8.487 -10.700  13.929  1.00  0.00
ATOM   4304  H2  WAT  1408       7.614  -9.489  14.181  1.00  0.00
TER
ATOM   4305  O   WAT  1409      -3.845  -9.624  12.127  1.00  0.00
ATOM   4306  H1  WAT  1409      -3.114  -9.908  11.579  1.00  0.00
ATOM   4307  H2  WAT  1409      -3.586  -9.862  13.017  1.00  0.00
TER
ATOM   4308  O   WAT  1410      -4.684 -13.507  12.131  1.00  0.00
ATOM   4309  H1  WAT  1410      -5.313 -13.039  12.680  1.00  0.00
ATOM   4310  H2  WAT  1410      -4.569 -14.352  12.566  1.00  0.00
TER
ATOM   4311  O   WAT  1411       2.771 -19.457  -1.718  1.00  0.00
ATOM   4312  H1  WAT  1411       2.690 -20.371  -1.989  1.00  0.00
ATOM   4313  H2  WAT  1411       2.357 -18.960  -2.425  1.00  0.00
TER
ATOM   4314  O   WAT  1412       0.903 -17.679   0.162  1.00  0.00
ATOM   4315  H1  WAT  1412       0.127 -18.159   0.452  1.00  0.00
ATOM   4316  H2  WAT  1412       1.554 -18.358  -0.012  1.00  0.00
TER
ATOM   4317  O   WAT  1413      -5.081 -17.367   1.040  1.00  0.00
ATOM   4318  H1  WAT  1413      -5.912 -17.622   1.440  1.00  0.00
ATOM   4319  H2  WAT  1413      -4.472 -17.296   1.776  1.00  0.00
TER
ATOM   4320  O   WAT  1414       4.924 -13.273  -1.058  1.00  0.00
ATOM   4321  H1  WAT  1414       4.462 -14.044  -0.729  1.00  0.00
ATOM   4322  H2  WAT  1414       5.736 -13.246  -0.552  1.00  0.00
TER
ATOM   4323  O   WAT  1415      -5.100 -13.333   1.236  1.00  0.00
ATOM   4324  H1  WAT  1415      -4.798 -14.223   1.057  1.00  0.00
ATOM   4325  H2  WAT  1415      -4.356 -12.776   1.008  1.00  0.00
TER
ATOM   4326  O   WAT  1416      -6.671 -22.407  -5.176  1.00  0.00
ATOM   4327  H1  WAT  1416      -7.560 -22.065  -5.278  1.00  0.00
ATOM   4328  H2  WAT  1416      -6.387 -22.607  -6.068  1.00  0.00
TER
ATOM   4329  O   WAT  1417      -8.708 -19.806   0.708  1.00  0.00
ATOM   4330  H1  WAT  1417      -8.136 -20.574   0.709  1.00  0.00
ATOM   4331  H2  WAT  1417      -8.708 -19.507  -0.201  1.00  0.00
TER
ATOM   4332  O   WAT  1418       0.344 -15.003   0.169  1.00  0.00
ATOM   4333  H1  WAT  1418       0.275 -15.944   0.008  1.00  0.00
ATOM   4334  H2  WAT  1418       1.106 -14.913   0.742  1.00  0.00
TER
ATOM   4335  O   WAT  1419       1.374 -22.196   0.396  1.00  0.00
ATOM   4336  H1  WAT  1419       1.751 -23.069   0.284  1.00  0.00
ATOM   4337  H2  WAT  1419       1.276 -21.860  -0.495  1.00  0.00
TER
ATOM   4338  O   WAT  1420      -4.495 -23.824  -4.142  1.00  0.00
ATOM   4339  H1  WAT  1420      -4.389 -22.923  -3.835  1.00  0.00
ATOM   4340  H2  WAT  1420      -5.406 -23.872  -4.432  1.00  0.00
TER
ATOM   4341  O   WAT  1421      -6.847 -21.902   1.103  1.00  0.00
ATOM   4342  H1  WAT  1421      -6.166 -21.638   1.722  1.00  0.00
ATOM   4343  H2  WAT  1421      -7.162 -22.742   1.437  1.00  0.00
TER
ATOM   4344  O   WAT  1422      -2.654 -20.855   0.191  1.00  0.00
ATOM   4345  H1  WAT  1422      -2.147 -20.357   0.831  1.00  0.00
ATOM   4346  H2  WAT  1422      -2.123 -21.631   0.015  1.00  0.00
TER
ATOM   4347  O   WAT  1423       9.447 -22.684   3.894  1.00  0.00
ATOM   4348  H1  WAT  1423       8.742 -22.296   3.375  1.00  0.00
ATOM   4349  H2  WAT  1423       9.712 -21.989   4.496  1.00  0.00
TER
ATOM   4350  O   WAT  1424       2.016 -16.103  -4.044  1.00  0.00
ATOM   4351  H1  WAT  1424       1.398 -15.638  -4.608  1.00  0.00
ATOM   4352  H2  WAT  1424       2.529 -15.410  -3.627  1.00  0.00
TER
ATOM   4353  O   WAT  1425      -3.121 -16.576   2.634  1.00  0.00
ATOM   4354  H1  WAT  1425      -3.454 -15.949   3.276  1.00  0.00
ATOM   4355  H2  WAT  1425      -2.944 -16.049   1.854  1.00  0.00
TER
ATOM   4356  O   WAT  1426       5.393 -22.761   0.102  1.00  0.00
ATOM   4357  H1  WAT  1426       4.688 -22.473   0.682  1.00  0.00
ATOM   4358  H2  WAT  1426       5.754 -21.951  -0.258  1.00  0.00
TER
ATOM   4359  O   WAT  1427      -3.909 -14.607   4.449  1.00  0.00
ATOM   4360  H1  WAT  1427      -3.291 -13.932   4.168  1.00  0.00
ATOM   4361  H2  WAT  1427      -4.769 -14.199   4.358  1.00  0.00
TER
ATOM   4362  O   WAT  1428      -8.615 -15.417  -6.670  1.00  0.00
ATOM   4363  H1  WAT  1428      -8.993 -14.929  -7.402  1.00  0.00
ATOM   4364  H2  WAT  1428      -8.358 -14.745  -6.039  1.00  0.00
TER
ATOM   4365  O   WAT  1429       7.009 -13.144   2.365  1.00  0.00
ATOM   4366  H1  WAT  1429       6.325 -12.474   2.356  1.00  0.00
ATOM   4367  H2  WAT  1429       7.549 -12.945   1.599  1.00  0.00
TER
ATOM   4368  O   WAT  1430       8.462 -23.316   0.493  1.00  0.00
ATOM   4369  H1  WAT  1430       7.514 -23.282   0.624  1.00  0.00
ATOM   4370  H2  WAT  1430       8.787 -22.502   0.878  1.00  0.00
TER
ATOM   4371  O   WAT  1431       5.840 -14.577  -3.832  1.00  0.00
ATOM   4372  H1  WAT  1431       5.729 -15.520  -3.707  1.00  0.00
ATOM   4373  H2  WAT  1431       5.836 -14.216  -2.946  1.00  0.00
TER
ATOM   4374  O   WAT  1432       3.944 -16.396   2.407  1.00  0.00
ATOM   4375  H1  WAT  1432       4.360 -16.610   1.573  1.00  0.00
ATOM   4376  H2  WAT  1432       4.667 -16.139   2.978  1.00  0.00
TER
ATOM   4377  O   WAT  1433       1.382 -18.951  -4.476  1.00  0.00
ATOM   4378  H1  WAT  1433       0.454 -19.017  -4.247  1.00  0.00
ATOM   4379  H2  WAT  1433       1.534 -18.013  -4.590  1.00  0.00
TER
ATOM   4380  O   WAT  1434       1.368 -22.679  -7.479  1.00  0.00
ATOM   4381  H1  WAT  1434       0.429 -22.518  -7.394  1.00  0.00
ATOM   4382  H2  WAT  1434       1.687 -21.961  -8.025  1.00  0.00
TER
ATOM   4383  O   WAT  1435       7.890 -17.997   2.499  1.00  0.00
ATOM   4384  H1  WAT  1435       7.062 -17.928   2.024  1.00  0.00
ATOM   4385  H2  WAT  1435       8.485 -17.412   2.031  1.00  0.00
TER
ATOM   4386  O   WAT  1436       5.411 -17.389  -3.972  1.00  0.00
ATOM   4387  H1  WAT  1436       4.793 -17.727  -4.619  1.00  0.00
ATOM   4388  H2  WAT  1436       5.394 -18.033  -3.264  1.00  0.00
TER
ATOM   4389  O   WAT  1437       4.854 -21.210   3.445  1.00  0.00
ATOM   4390  H1  WAT  1437       4.441 -20.385   3.699  1.00  0.00
ATOM   4391  H2  WAT  1437       4.122 -21.796   3.252  1.00  0.00
TER
ATOM   4392  O   WAT  1438      -3.013 -18.424  -1.694  1.00  0.00
ATOM   4393  H1  WAT  1438      -3.417 -19.137  -2.189  1.00  0.00
ATOM   4394  H2  WAT  1438      -2.926 -18.769  -0.805  1.00  0.00
TER
ATOM   4395  O   WAT  1439      -2.545 -14.738   0.470  1.00  0.00
ATOM   4396  H1  WAT  1439      -2.842 -15.343  -0.209  1.00  0.00
ATOM   4397  H2  WAT  1439      -1.595 -14.700   0.359  1.00  0.00
TER
ATOM   4398  O   WAT  1440      -4.300 -21.650   2.086  1.00  0.00
ATOM   4399  H1  WAT  1440      -3.748 -21.541   1.312  1.00  0.00
ATOM   4400  H2  WAT  1440      -3.786 -21.276   2.802  1.00  0.00
TER
ATOM   4401  O   WAT  1441       5.544 -11.165   4.133  1.00  0.00
ATOM   4402  H1  WAT  1441       5.067 -10.357   3.940  1.00  0.00
ATOM   4403  H2  WAT  1441       4.860 -11.817   4.285  1.00  0.00
TER
ATOM   4404  O   WAT  1442      -3.453 -15.000   7.121  1.00  0.00
ATOM   4405  H1  WAT  1442      -4.350 -14.776   7.368  1.00  0.00
ATOM   4406  H2  WAT  1442      -3.428 -14.876   6.172  1.00  0.00
TER
ATOM   4407  O   WAT  1443       3.588 -18.150  -6.965  1.00  0.00
ATOM   4408  H1  WAT  1443       4.027 -18.988  -7.111  1.00  0.00
ATOM   4409  H2  WAT  1443       4.301 -17.517  -6.878  1.00  0.00
TER
ATOM   4410  O   WAT  1444      -4.626 -18.128   5.697  1.00  0.00
ATOM   4411  H1  WAT  1444      -4.765 -17.256   6.066  1.00  0.00
ATOM   4412  H2  WAT  1444      -5.508 -18.471   5.552  1.00  0.00
TER
ATOM   4413  O   WAT  1445       1.697 -13.211  -2.997  1.00  0.00
ATOM   4414  H1  WAT  1445       2.137 -12.468  -3.411  1.00  0.00
ATOM   4415  H2  WAT  1445       1.636 -12.968  -2.073  1.00  0.00
TER
ATOM   4416  O   WAT  1446      -2.828 -12.186   7.905  1.00  0.00
ATOM   4417  H1  WAT  1446      -2.856 -11.782   7.038  1.00  0.00
ATOM   4418  H2  WAT  1446      -2.991 -13.115   7.743  1.00  0.00
TER
ATOM   4419  O   WAT  1447      -6.312 -19.530  -4.193  1.00  0.00
ATOM   4420  H1  WAT  1447      -6.433 -18.804  -4.805  1.00  0.00
ATOM   4421  H2  WAT  1447      -6.622 -20.300  -4.670  1.00  0.00
TER
ATOM   4422  O   WAT  1448       9.124 -11.403   9.202  1.00  0.00
ATOM   4423  H1  WAT  1448       9.600 -10.925   9.881  1.00  0.00
ATOM   4424  H2  WAT  1448       9.745 -11.472   8.476  1.00  0.00
TER
ATOM   4425  O   WAT  1449      -8.674 -16.358   1.614  1.00  0.00
ATOM   4426  H1  WAT  1449      -8.596 -16.224   0.670  1.00  0.00
ATOM   4427  H2  WAT  1449      -8.060 -17.067   1.807  1.00  0.00
TER
ATOM   4428  O   WAT  1450      -7.429 -14.658  -1.975  1.00  0.00
ATOM   4429  H1  WAT  1450      -7.836 -14.517  -2.830  1.00  0.00
ATOM   4430  H2  WAT  1450      -6.538 -14.942  -2.178  1.00  0.00
TER
ATOM   4431  O   WAT  1451       8.527 -14.212   6.362  1.00  0.00
ATOM   4432  H1  WAT  1451       8.653 -14.451   5.444  1.00  0.00
ATOM   4433  H2  WAT  1451       8.569 -15.044   6.834  1.00  0.00
TER
ATOM   4434  O   WAT  1452       2.389 -10.509   4.931  1.00  0.00
ATOM   4435  H1  WAT  1452       2.903 -10.598   5.734  1.00  0.00
ATOM   4436  H2  WAT  1452       1.546 -10.163   5.224  1.00  0.00
TER
ATOM   4437  O   WAT  1453       4.364 -10.224  -5.640  1.00  0.00
ATOM   4438  H1  WAT  1453       4.204 -10.513  -4.742  1.00  0.00
ATOM   4439  H2  WAT  1453       4.199 -11.000  -6.176  1.00  0.00
TER
ATOM   4440  O   WAT  1454      -3.157 -10.444  -3.863  1.00  0.00
ATOM   4441  H1  WAT  1454      -3.333 -11.360  -4.076  1.00  0.00
ATOM   4442  H2  WAT  1454      -4.011 -10.085  -3.623  1.00  0.00
TER
ATOM   4443  O   WAT  1455       4.067 -12.715  -7.081  1.00  0.00
ATOM   4444  H1  WAT  1455       3.373 -12.717  -7.740  1.00  0.00
ATOM   4445  H2  WAT  1455       4.809 -13.139  -7.511  1.00  0.00
TER
ATOM   4446  O   WAT  1456       3.632 -11.089  -3.006  1.00  0.00
ATOM   4447  H1  WAT  1456       4.088 -11.870  -2.692  1.00  0.00
ATOM   4448  H2  WAT  1456       3.971 -10.378  -2.462  1.00  0.00
TER
ATOM   4449  O   WAT  1457       8.380 -22.159   7.327  1.00  0.00
ATOM   4450  H1  WAT  1457       7.764 -21.651   6.798  1.00  0.00
ATOM   4451  H2  WAT  1457       8.059 -23.059   7.269  1.00  0.00
TER
ATOM   4452  O   WAT  1458      -8.618 -15.317   4.153  1.00  0.00
ATOM   4453  H1  WAT  1458      -8.455 -15.787   3.335  1.00  0.00
ATOM   4454  H2  WAT  1458      -8.153 -15.825   4.818  1.00  0.00
TER
ATOM   4455  O   WAT  1459       0.441 -23.320   4.793  1.00  0.00
ATOM   4456  H1  WAT  1459      -0.021 -23.111   5.605  1.00  0.00
ATOM   4457  H2  WAT  1459       0.039 -24.134   4.490  1.00  0.00
TER
ATOM   4458  O   WAT  1460       5.441 -22.099   5.923  1.00  0.00
ATOM   4459  H1  WAT  1460       4.591 -22.398   6.244  1.00  0.00
ATOM   4460  H2  WAT  1460       5.282 -21.855   5.011  1.00  0.00
TER
ATOM   4461  O   WAT  1461       2.536 -20.599   8.023  1.00  0.00
ATOM   4462  H1  WAT  1461       2.862 -21.432   7.683  1.00  0.00
ATOM   4463  H2  WAT  1461       3.324 -20.076   8.170  1.00  0.00
TER
ATOM   4464  O   WAT  1462      -4.055 -21.063  -3.082  1.00  0.00
ATOM   4465  H1  WAT  1462      -4.280 -21.279  -2.178  1.00  0.00
ATOM   4466  H2  WAT  1462      -4.835 -20.630  -3.428  1.00  0.00
TER
ATOM   4467  O   WAT  1463       3.175 -21.057  -4.483  1.00  0.00
ATOM   4468  H1  WAT  1463       2.576 -20.333  -4.667  1.00  0.00
ATOM   4469  H2  WAT  1463       3.723 -21.119  -5.266  1.00  0.00
TER
ATOM   4470  O   WAT  1464      -1.615 -20.165   7.584  1.00  0.00
ATOM   4471  H1  WAT  1464      -1.710 -21.105   7.434  1.00  0.00
ATOM   4472  H2  WAT  1464      -0.771 -19.943   7.188  1.00  0.00
TER
ATOM   4473  O   WAT  1465       1.782 -22.420  -2.453  1.00  0.00
ATOM   4474  H1  WAT  1465       2.175 -22.103  -3.266  1.00  0.00
ATOM   4475  H2  WAT  1465       2.143 -23.299  -2.339  1.00  0.00
TER
ATOM   4476  O   WAT  1466       0.091 -23.670   8.807  1.00  0.00
ATOM   4477  H1  WAT  1466      -0.599 -23.862   9.441  1.00  0.00
ATOM   4478  H2  WAT  1466       0.834 -23.386   9.339  1.00  0.00
TER
ATOM   4479  O   WAT  1467      -8.995 -21.888  -9.020  1.00  0.00
ATOM   4480  H1  WAT  1467      -9.077 -20.945  -8.878  1.00  0.00
ATOM   4481  H2  WAT  1467      -9.347 -22.031  -9.898  1.00  0.00
TER
ATOM   4482  O   WAT  1468       2.367 -19.830   1.642  1.00  0.00
ATOM   4483  H1  WAT  1468       1.635 -19.321   1.991  1.00  0.00
ATOM   4484  H2  WAT  1468       1.970 -20.647   1.341  1.00  0.00
TER
ATOM   4485  O   WAT  1469      -1.195 -23.154   0.047  1.00  0.00
ATOM   4486  H1  WAT  1469      -1.191 -23.595  -0.802  1.00  0.00
ATOM   4487  H2  WAT  1469      -0.300 -22.833   0.154  1.00  0.00
TER
ATOM   4488  O   WAT  1470      -5.345 -23.272  -0.993  1.00  0.00
ATOM   4489  H1  WAT  1470      -5.685 -22.794  -0.237  1.00  0.00
ATOM   4490  H2  WAT  1470      -6.107 -23.725  -1.353  1.00  0.00
TER
ATOM   4491  O   WAT  1471      -1.133 -22.153  -6.962  1.00  0.00
ATOM   4492  H1  WAT  1471      -1.012 -22.195  -6.013  1.00  0.00
ATOM   4493  H2  WAT  1471      -1.518 -21.291  -7.117  1.00  0.00
TER
ATOM   4494  O   WAT  1472      -2.121 -19.843  -7.564  1.00  0.00
ATOM   4495  H1  WAT  1472      -2.689 -20.291  -8.190  1.00  0.00
ATOM   4496  H2  WAT  1472      -1.412 -19.484  -8.097  1.00  0.00
TER
ATOM   4497  O   WAT  1473      -7.044 -15.942   6.313  1.00  0.00
ATOM   4498  H1  WAT  1473      -7.428 -16.583   6.911  1.00  0.00
ATOM   4499  H2  WAT  1473      -6.733 -15.238   6.882  1.00  0.00
TER
ATOM   4500  O   WAT  1474      -0.894 -19.094   1.794  1.00  0.00
ATOM   4501  H1  WAT  1474      -0.527 -19.568   2.540  1.00  0.00
ATOM   4502  H2  WAT  1474      -1.084 -18.220   2.135  1.00  0.00
TER
ATOM   4503  O   WAT  1475      -3.104 -20.053   4.112  1.00  0.00
ATOM   4504  H1  WAT  1475      -3.409 -19.174   4.337  1.00  0.00
ATOM   4505  H2  WAT  1475      -2.150 -19.993   4.148  1.00  0.00
TER
ATOM   4506  O   WAT  1476      -4.576 -15.847  -5.291  1.00  0.00
ATOM   4507  H1  WAT  1476      -5.350 -16.388  -5.451  1.00  0.00
ATOM   4508  H2  WAT  1476      -3.847 -16.367  -5.629  1.00  0.00
TER
ATOM   4509  O   WAT  1477       6.183 -16.851   0.502  1.00  0.00
ATOM   4510  H1  WAT  1477       6.903 -16.355   0.111  1.00  0.00
ATOM   4511  H2  WAT  1477       5.981 -17.529  -0.143  1.00  0.00
TER
ATOM   4512  O   WAT  1478       1.565 -16.780   6.388  1.00  0.00
ATOM   4513  H1  WAT  1478       1.498 -17.700   6.134  1.00  0.00
ATOM   4514  H2  WAT  1478       0.935 -16.682   7.103  1.00  0.00
TER
ATOM   4515  O   WAT  1479       4.359 -21.085  -7.059  1.00  0.00
ATOM   4516  H1  WAT  1479       5.246 -20.773  -7.234  1.00  0.00
ATOM   4517  H2  WAT  1479       4.329 -21.958  -7.451  1.00  0.00
TER
ATOM   4518  O   WAT  1480      -4.532 -16.179  -1.653  1.00  0.00
ATOM   4519  H1  WAT  1480      -4.015 -16.982  -1.707  1.00  0.00
ATOM   4520  H2  WAT  1480      -4.984 -16.241  -0.811  1.00  0.00
TER
ATOM   4521  O   WAT  1481       0.355 -14.913  -6.380  1.00  0.00
ATOM   4522  H1  WAT  1481       0.696 -14.168  -6.876  1.00  0.00
ATOM   4523  H2  WAT  1481      -0.474 -14.600  -6.018  1.00  0.00
TER
ATOM   4524  O   WAT  1482      -7.048 -19.213   5.259  1.00  0.00
ATOM   4525  H1  WAT  1482      -7.406 -18.548   5.847  1.00  0.00
ATOM   4526  H2  WAT  1482      -7.342 -20.045   5.631  1.00  0.00
TER
ATOM   4527  O   WAT  1483      -3.847 -18.755   8.143  1.00  0.00
ATOM   4528  H1  WAT  1483      -4.147 -18.609   7.246  1.00  0.00
ATOM   4529  H2  WAT  1483      -3.075 -19.314   8.051  1.00  0.00
TER
ATOM   4530  O   WAT  1484       1.496 -13.958   6.139  1.00  0.00
ATOM   4531  H1  WAT  1484       1.511 -14.890   5.921  1.00  0.00
ATOM   4532  H2  WAT  1484       0.789 -13.872   6.778  1.00  0.00
TER
ATOM   4533  O   WAT  1485       6.630 -19.774  -7.591  1.00  0.00
ATOM   4534  H1  WAT  1485       6.546 -19.342  -8.442  1.00  0.00
ATOM   4535  H2  WAT  1485       7.349 -19.314  -7.159  1.00  0.00
TER
ATOM   4536  O   WAT  1486       7.707 -17.317   5.486  1.00  0.00
ATOM   4537  H1  WAT  1486       6.982 -16.724   5.289  1.00  0.00
ATOM   4538  H2  WAT  1486       8.235 -17.325   4.687  1.00  0.00
TER
ATOM   4539  O   WAT  1487       7.659 -12.920  -4.863  1.00  0.00
ATOM   4540  H1  WAT  1487       7.016 -13.574  -4.589  1.00  0.00
ATOM   4541  H2  WAT  1487       7.272 -12.514  -5.639  1.00  0.00
TER
ATOM   4542  O   WAT  1488       3.237 -15.591  -1.016  1.00  0.00
ATOM   4543  H1  WAT  1488       3.590 -16.188  -1.676  1.00  0.00
ATOM   4544  H2  WAT  1488       2.354 -15.917  -0.845  1.00  0.00
TER
ATOM   4545  O   WAT  1489      -0.676 -14.831  -3.609  1.00  0.00
ATOM   4546  H1  WAT  1489       0.011 -14.284  -3.228  1.00  0.00
ATOM   4547  H2  WAT  1489      -1.463 -14.287  -3.574  1.00  0.00
TER
ATOM   4548  O   WAT  1490      -8.537 -19.214  -8.117  1.00  0.00
ATOM   4549  H1  WAT  1490      -7.668 -18.931  -7.834  1.00  0.00
ATOM   4550  H2  WAT  1490      -9.028 -18.400  -8.232  1.00  0.00
TER
ATOM   4551  O   WAT  1491      -1.374 -17.827  -3.996  1.00  0.00
ATOM   4552  H1  WAT  1491      -0.917 -17.016  -3.770  1.00  0.00
ATOM   4553  H2  WAT  1491      -1.725 -18.144  -3.164  1.00  0.00
TER
ATOM   4554  O   WAT  1492       0.930 -12.316   3.233  1.00  0.00
ATOM   4555  H1  WAT  1492       1.574 -12.110   3.910  1.00  0.00
ATOM   4556  H2  WAT  1492       1.293 -13.077   2.780  1.00  0.00
TER
ATOM   4557  O   WAT  1493       2.203 -14.313   1.951  1.00  0.00
ATOM   4558  H1  WAT  1493       2.845 -15.013   2.064  1.00  0.00
ATOM   4559  H2  WAT  1493       2.728 -13.533   1.770  1.00  0.00
TER
ATOM   4560  O   WAT  1494       6.048 -14.028  -8.325  1.00  0.00
ATOM   4561  H1  WAT  1494       5.822 -14.745  -7.733  1.00  0.00
ATOM   4562  H2  WAT  1494       5.658 -14.277  -9.163  1.00  0.00
TER
ATOM   4563  O   WAT  1495       3.977 -13.513   5.154  1.00  0.00
ATOM   4564  H1  WAT  1495       4.312 -12.927   5.832  1.00  0.00
ATOM   4565  H2  WAT  1495       3.057 -13.644   5.384  1.00  0.00
TER
ATOM   4566  O   WAT  1496      -8.170 -10.001  -7.551  1.00  0.00
ATOM   4567  H1  WAT  1496      -7.810  -9.402  -8.205  1.00  0.00
ATOM   4568  H2  WAT  1496      -8.311  -9.455  -6.777  1.00  0.00
TER
ATOM   4569  O   WAT  1497       5.630 -16.111  -6.664  1.00  0.00
ATOM   4570  H1  WAT  1497       5.342 -15.649  -5.876  1.00  0.00
ATOM   4571  H2  WAT  1497       6.425 -16.571  -6.396  1.00  0.00
TER
ATOM   4572  O   WAT  1498      -8.186 -11.736   6.923  1.00  0.00
ATOM   4573  H1  WAT  1498      -8.077 -12.676   6.783  1.00  0.00
ATOM   4574  H2  WAT  1498      -8.838 -11.470   6.275  1.00  0.00
TER
ATOM   4575  O   WAT  1499      -0.195 -13.464   8.323  1.00  0.00
ATOM   4576  H1  WAT  1499      -0.515 -14.183   8.868  1.00  0.00
ATOM   4577  H2  WAT  1499      -0.869 -12.789   8.397  1.00  0.00
TER
ATOM   4578  O   WAT  1500      -2.153 -12.618  -6.734  1.00  0.00
ATOM   4579  H1  WAT  1500      -2.162 -11.885  -7.349  1.00  0.00
ATOM   4580  H2  WAT  1500      -3.073 -12.865  -6.641  1.00  0.00
TER
ATOM   4581  O   WAT  1501      -6.552 -17.397  -5.989  1.00  0.00
ATOM   4582  H1  WAT  1501      -7.160 -16.657  -5.979  1.00  0.00
ATOM   4583  H2  WAT  1501      -6.078 -17.307  -6.815  1.00  0.00
TER
ATOM   4584  O   WAT  1502       3.021 -23.232   3.687  1.00  0.00
ATOM   4585  H1  WAT  1502       3.389 -24.052   4.015  1.00  0.00
ATOM   4586  H2  WAT  1502       2.161 -23.171   4.102  1.00  0.00
TER
ATOM   4587  O   WAT  1503       6.387 -24.276  -5.504  1.00  0.00
ATOM   4588  H1  WAT  1503       5.758 -24.171  -6.219  1.00  0.00
ATOM   4589  H2  WAT  1503       5.892 -24.056  -4.715  1.00  0.00
TER
ATOM   4590  O   WAT  1504       0.833 -12.555  -8.071  1.00  0.00
ATOM   4591  H1  WAT  1504       0.934 -12.759  -9.001  1.00  0.00
ATOM   4592  H2  WAT  1504      -0.067 -12.809  -7.866  1.00  0.00
TER
ATOM   4593  O   WAT  1505      -1.645 -21.997  -4.089  1.00  0.00
ATOM   4594  H1  WAT  1505      -2.353 -21.529  -3.647  1.00  0.00
ATOM   4595  H2  WAT  1505      -1.360 -22.655  -3.454  1.00  0.00
TER
ATOM   4596  O   WAT  1506      -0.019 -20.578   3.911  1.00  0.00
ATOM   4597  H1  WAT  1506       0.480 -20.103   4.576  1.00  0.00
ATOM   4598  H2  WAT  1506       0.123 -21.501   4.118  1.00  0.00
TER
ATOM   4599  O   WAT  1507      -0.525 -10.037  -3.376  1.00  0.00
ATOM   4600  H1  WAT  1507      -0.271 -10.075  -4.298  1.00  0.00
ATOM   4601  H2  WAT  1507      -1.474 -10.163  -3.383  1.00  0.00
TER
ATOM   4602  O   WAT  1508      -3.441 -23.689  -6.714  1.00  0.00
ATOM   4603  H1  WAT  1508      -2.592 -23.252  -6.780  1.00  0.00
ATOM   4604  H2  WAT  1508      -3.808 -23.377  -5.886  1.00  0.00
TER
ATOM   4605  O   WAT  1509       5.480 -19.117  -1.800  1.00  0.00
ATOM   4606  H1  WAT  1509       4.539 -19.102  -1.626  1.00  0.00
ATOM   4607  H2  WAT  1509       5.794 -19.904  -1.354  1.00  0.00
TER
ATOM   4608  O   WAT  1510      -4.542 -17.436  -8.240  1.00  0.00
ATOM   4609  H1  WAT  1510      -3.776 -17.547  -7.678  1.00  0.00
ATOM   4610  H2  WAT  1510      -4.464 -18.132  -8.892  1.00  0.00
TER
ATOM   4611  O   WAT  1511      -5.847 -20.003  -7.557  1.00  0.00
ATOM   4612  H1  WAT  1511      -5.767 -20.950  -7.445  1.00  0.00
ATOM   4613  H2  WAT  1511      -4.955 -19.672  -7.451  1.00  0.00
TER
ATOM   4614  O   WAT  1512       7.482 -11.947  -0.125  1.00  0.00
ATOM   4615  H1  WAT  1512       7.607 -11.123   0.347  1.00  0.00
ATOM   4616  H2  WAT  1512       8.349 -12.158  -0.473  1.00  0.00
TER
ATOM   4617  O   WAT  1513      -5.046  -9.853  -0.453  1.00  0.00
ATOM   4618  H1  WAT  1513      -4.310 -10.402  -0.182  1.00  0.00
ATOM   4619  H2  WAT  1513      -4.662  -8.988  -0.593  1.00  0.00
TER
ATOM   4620  O   WAT  1514      -8.161 -13.786  -4.579  1.00  0.00
ATOM   4621  H1  WAT  1514      -9.087 -13.544  -4.589  1.00  0.00
ATOM   4622  H2  WAT  1514      -7.696 -12.959  -4.701  1.00  0.00
TER
ATOM   4623  O   WAT  1515      -6.040 -10.669   8.735  1.00  0.00
ATOM   4624  H1  WAT  1515      -5.239 -10.348   9.149  1.00  0.00
ATOM   4625  H2  WAT  1515      -6.555 -11.029   9.457  1.00  0.00
TER
ATOM   4626  O   WAT  1516      -1.936 -10.680  -8.631  1.00  0.00
ATOM   4627  H1  WAT  1516      -1.143 -10.392  -9.083  1.00  0.00
ATOM   4628  H2  WAT  1516      -2.455 -11.111  -9.310  1.00  0.00
TER
ATOM   4629  O   WAT  1517       2.796 -14.561   8.683  1.00  0.00
ATOM   4630  H1  WAT  1517       2.190 -14.538   7.942  1.00  0.00
ATOM   4631  H2  WAT  1517       2.492 -15.293   9.219  1.00  0.00
TER
ATOM   4632  O   WAT  1518       4.227 -10.833   7.294  1.00  0.00
ATOM   4633  H1  WAT  1518       5.179 -10.917   7.244  1.00  0.00
ATOM   4634  H2  WAT  1518       4.079 -10.169   7.967  1.00  0.00
TER
ATOM   4635  O   WAT  1519       7.117 -11.453  -7.207  1.00  0.00
ATOM   4636  H1  WAT  1519       6.832 -11.867  -8.022  1.00  0.00
ATOM   4637  H2  WAT  1519       6.919 -10.525  -7.327  1.00  0.00
TER
ATOM   4638  O   WAT  1520      -8.320 -18.182   7.679  1.00  0.00
ATOM   4639  H1  WAT  1520      -7.816 -18.761   8.250  1.00  0.00
ATOM   4640  H2  WAT  1520      -9.059 -17.897   8.216  1.00  0.00
TER
ATOM   4641  O   WAT  1521      -1.418 -15.460  -8.767  1.00  0.00
ATOM   4642  H1  WAT  1521      -1.523 -16.075  -8.040  1.00  0.00
ATOM   4643  H2  WAT  1521      -1.585 -15.984  -9.550  1.00  0.00
TER
ATOM   4644  O   WAT  1522      -1.266 -16.774   7.212  1.00  0.00
ATOM   4645  H1  WAT  1522      -2.032 -16.206   7.128  1.00  0.00
ATOM   4646  H2  WAT  1522      -1.085 -17.067   6.319  1.00  0.00
TER
ATOM   4647  O   WAT  1523       1.822 -16.398  -8.162  1.00  0.00
ATOM   4648  H1  WAT  1523       1.273 -15.951  -7.518  1.00  0.00
ATOM   4649  H2  WAT  1523       2.444 -16.903  -7.639  1.00  0.00
TER
ATOM   4650  O   WAT  1524       5.876 -15.044   7.770  1.00  0.00
ATOM   4651  H1  WAT  1524       6.617 -14.706   7.267  1.00  0.00
ATOM   4652  H2  WAT  1524       5.113 -14.875   7.217  1.00  0.00
TER
ATOM   4653  O   WAT  1525      -6.288 -20.039   8.574  1.00  0.00
ATOM   4654  H1  WAT  1525      -6.247 -20.337   9.482  1.00  0.00
ATOM   4655  H2  WAT  1525      -5.433 -19.638   8.415  1.00  0.00
TER
ATOM   4656  O   WAT  1526      -2.510 -17.439  -6.266  1.00  0.00
ATOM   4657  H1  WAT  1526      -2.088 -17.605  -5.423  1.00  0.00
ATOM   4658  H2  WAT  1526      -2.385 -18.249  -6.760  1.00  0.00
TER
ATOM   4659  O   WAT  1527      -4.347 -21.459   6.541  1.00  0.00
ATOM   4660  H1  WAT  1527      -4.878 -21.950   5.914  1.00  0.00
ATOM   4661  H2  WAT  1527      -3.678 -21.031   6.007  1.00  0.00
TER
ATOM   4662  O   WAT  1528       0.003 -18.415  -9.018  1.00  0.00
ATOM   4663  H1  WAT  1528       0.523 -19.130  -9.384  1.00  0.00
ATOM   4664  H2  WAT  1528       0.650 -17.777  -8.718  1.00  0.00
TER
ATOM   4665  O   WAT  1529       4.551 -16.992   6.305  1.00  0.00
ATOM   4666  H1  WAT  1529       4.965 -16.838   7.154  1.00  0.00
ATOM   4667  H2  WAT  1529       3.616 -16.867   6.468  1.00  0.00
TER
ATOM   4668  O   WAT  1530       5.023 -19.653   8.309  1.00  0.00
ATOM   4669  H1  WAT  1530       5.605 -20.408   8.221  1.00  0.00
ATOM   4670  H2  WAT  1530       5.199 -19.122   7.532  1.00  0.00
TER
ATOM   4671  O   WAT  1531      -0.688 -17.040   4.275  1.00  0.00
ATOM   4672  H1  WAT  1531      -0.269 -16.197   4.103  1.00  0.00
ATOM   4673  H2  WAT  1531      -1.607 -16.903   4.046  1.00  0.00
TER
ATOM   4674  O   WAT  1532       1.648 -19.309   5.659  1.00  0.00
ATOM   4675  H1  WAT  1532       1.768 -19.905   6.398  1.00  0.00
ATOM   4676  H2  WAT  1532       2.508 -19.272   5.239  1.00  0.00
TER
ATOM   4677  O   WAT  1533       3.987 -18.755   4.235  1.00  0.00
ATOM   4678  H1  WAT  1533       3.461 -18.231   3.632  1.00  0.00
ATOM   4679  H2  WAT  1533       4.330 -18.122   4.866  1.00  0.00
TER
ATOM   4680  O   WAT  1534      -3.614 -21.366  -9.320  1.00  0.00
ATOM   4681  H1  WAT  1534      -3.815 -22.229  -8.959  1.00  0.00
ATOM   4682  H2  WAT  1534      -3.785 -21.452 -10.258  1.00  0.00
TER
ATOM   4683  O   WAT  1535      -2.837 -10.735   5.391  1.00  0.00
ATOM   4684  H1  WAT  1535      -3.375 -10.010   5.072  1.00  0.00
ATOM   4685  H2  WAT  1535      -2.584 -11.212   4.601  1.00  0.00
TER
ATOM   4686  O   WAT  1536      -1.585 -22.767   6.916  1.00  0.00
ATOM   4687  H1  WAT  1536      -0.995 -23.075   7.604  1.00  0.00
ATOM   4688  H2  WAT  1536      -2.403 -23.239   7.072  1.00  0.00
TER
ATOM   4689  O   WAT  1537       3.235 -23.150   7.150  1.00  0.00
ATOM   4690  H1  WAT  1537       2.546 -23.812   7.085  1.00  0.00
ATOM   4691  H2  WAT  1537       3.955 -23.596   7.595  1.00  0.00
TER
ATOM   4692  O   WAT  1538       0.019  -9.500   5.649  1.00  0.00
ATOM   4693  H1  WAT  1538      -0.055  -8.596   5.957  1.00  0.00
ATOM   4694  H2  WAT  1538      -0.883  -9.819   5.622  1.00  0.00
TER
ATOM   4695  O   WAT  1539       0.568 -10.334  -6.728  1.00  0.00
ATOM   4696  H1  WAT  1539       1.463  -9.996  -6.706  1.00  0.00
ATOM   4697  H2  WAT  1539       0.599 -11.056  -7.355  1.00  0.00
TER
ATOM   4698  O   WAT  1540      -5.793 -14.961  -8.499  1.00  0.00
ATOM   4699  H1  WAT  1540      -5.355 -14.418  -7.843  1.00  0.00
ATOM   4700  H2  WAT  1540      -5.308 -15.787  -8.490  1.00  0.00
TER
ATOM   4701  O   WAT  1541      -8.578 -12.172  -1.047  1.00  0.00
ATOM   4702  H1  WAT  1541      -8.248 -13.040  -1.279  1.00  0.00
ATOM   4703  H2  WAT  1541      -8.149 -11.967  -0.217  1.00  0.00
TER
ATOM   4704  O   WAT  1542      -3.982 -13.842  -3.387  1.00  0.00
ATOM   4705  H1  WAT  1542      -4.283 -13.965  -2.487  1.00  0.00
ATOM   4706  H2  WAT  1542      -4.088 -14.701  -3.795  1.00  0.00
TER
ATOM   4707  O   WAT  1543      -8.089 -11.305   1.691  1.00  0.00
ATOM   4708  H1  WAT  1543      -8.526 -11.125   2.523  1.00  0.00
ATOM   4709  H2  WAT  1543      -7.521 -10.548   1.549  1.00  0.00
TER
ATOM   4710  O   WAT  1544       7.547 -11.804   5.979  1.00  0.00
ATOM   4711  H1  WAT  1544       6.947 -11.744   5.235  1.00  0.00
ATOM   4712  H2  WAT  1544       7.676 -12.743   6.108  1.00  0.00
TER
ATOM   4713  O   WAT  1545       8.787 -14.062  -8.684  1.00  0.00
ATOM   4714  H1  WAT  1545       7.956 -13.994  -8.214  1.00  0.00
ATOM   4715  H2  WAT  1545       8.964 -13.172  -8.988  1.00  0.00
TER
ATOM   4716  O   WAT  1546       8.243 -17.317  -6.181  1.00  0.00
ATOM   4717  H1  WAT  1546       9.005 -16.748  -6.075  1.00  0.00
ATOM   4718  H2  WAT  1546       8.258 -17.884  -5.410  1.00  0.00
TER
ATOM   4719  O   WAT  1547      -8.257 -18.793  -1.950  1.00  0.00
ATOM   4720  H1  WAT  1547      -8.912 -19.062  -2.594  1.00  0.00
ATOM   4721  H2  WAT  1547      -7.419 -18.903  -2.400  1.00  0.00
TER
ATOM   4722  O   WAT  1548       9.249 -16.462  -1.337  1.00  0.00
ATOM   4723  H1  WAT  1548       9.620 -17.245  -1.743  1.00  0.00
ATOM   4724  H2  WAT  1548       9.889 -15.773  -1.515  1.00  0.00
TER
ATOM   4725  O   WAT  1549       6.232 -15.079   4.076  1.00  0.00
ATOM   4726  H1  WAT  1549       5.418 -14.649   4.339  1.00  0.00
ATOM   4727  H2  WAT  1549       6.640 -14.467   3.463  1.00  0.00
TER
ATOM   4728  O   WAT  1550       8.295 -17.024  -9.024  1.00  0.00
ATOM   4729  H1  WAT  1550       8.570 -16.116  -9.152  1.00  0.00
ATOM   4730  H2  WAT  1550       8.106 -17.087  -8.087  1.00  0.00
TER
ATOM   4731  O   WAT  1551       8.191 -19.087  -4.031  1.00  0.00
ATOM   4732  H1  WAT  1551       7.816 -19.854  -4.463  1.00  0.00
ATOM   4733  H2  WAT  1551       7.462 -18.705  -3.543  1.00  0.00
TER
ATOM   4734  O   WAT  1552      -7.219 -18.408   2.590  1.00  0.00
ATOM   4735  H1  WAT  1552      -6.852 -18.495   3.470  1.00  0.00
ATOM   4736  H2  WAT  1552      -7.788 -19.171   2.491  1.00  0.00
TER
ATOM   4737  O   WAT  1553       7.581 -19.940   5.603  1.00  0.00
ATOM   4738  H1  WAT  1553       7.350 -20.168   4.703  1.00  0.00
ATOM   4739  H2  WAT  1553       7.842 -19.020   5.558  1.00  0.00
TER
ATOM   4740  O   WAT  1554      -7.668 -21.497   6.496  1.00  0.00
ATOM   4741  H1  WAT  1554      -8.562 -21.531   6.835  1.00  0.00
ATOM   4742  H2  WAT  1554      -7.128 -21.299   7.261  1.00  0.00
TER
ATOM   4743  O   WAT  1555      -9.043 -21.583  -6.008  1.00  0.00
ATOM   4744  H1  WAT  1555      -9.947 -21.320  -6.182  1.00  0.00
ATOM   4745  H2  WAT  1555      -8.559 -21.312  -6.788  1.00  0.00
TER
ATOM   4746  O   WAT  1556       7.466 -20.861  -0.730  1.00  0.00
ATOM   4747  H1  WAT  1556       7.990 -21.355  -1.361  1.00  0.00
ATOM   4748  H2  WAT  1556       8.052 -20.726   0.015  1.00  0.00
TER
ATOM   4749  O   WAT  1557       7.645 -20.777   2.792  1.00  0.00
ATOM   4750  H1  WAT  1557       6.696 -20.811   2.906  1.00  0.00
ATOM   4751  H2  WAT  1557       7.827 -19.867   2.557  1.00  0.00
TER
ATOM   4752  O   WAT  1558      -6.500 -22.527  -8.098  1.00  0.00
ATOM   4753  H1  WAT  1558      -5.791 -22.949  -8.583  1.00  0.00
ATOM   4754  H2  WAT  1558      -7.216 -22.459  -8.730  1.00  0.00
TER
ATOM   4755  O   WAT  1559       6.956 -21.604  -4.791  1.00  0.00
ATOM   4756  H1  WAT  1559       7.452 -21.837  -4.006  1.00  0.00
ATOM   4757  H2  WAT  1559       6.758 -22.443  -5.207  1.00  0.00
TER
ATOM   4758  O   WAT  1560       8.385 -22.968  -2.257  1.00  0.00
ATOM   4759  H1  WAT  1560       8.275 -23.122  -1.319  1.00  0.00
ATOM   4760  H2  WAT  1560       9.146 -23.496  -2.499  1.00  0.00
TER
ATOM   4761  O   WAT  1561       6.290 -10.327  -2.397  1.00  0.00
ATOM   4762  H1  WAT  1561       6.886 -10.648  -3.073  1.00  0.00
ATOM   4763  H2  WAT  1561       6.548 -10.799  -1.606  1.00  0.00
TER
ATOM   4764  O   WAT  1562      -5.804 -13.895   7.752  1.00  0.00
ATOM   4765  H1  WAT  1562      -5.847 -14.266   8.634  1.00  0.00
ATOM   4766  H2  WAT  1562      -5.673 -12.957   7.892  1.00  0.00
TER
ATOM   4767  O   WAT  1563      -2.103 -12.339   3.353  1.00  0.00
ATOM   4768  H1  WAT  1563      -2.344 -12.071   2.466  1.00  0.00
ATOM   4769  H2  WAT  1563      -1.163 -12.168   3.408  1.00  0.00
TER
ATOM   4770  O   WAT  1564       9.157 -10.319   4.154  1.00  0.00
ATOM   4771  H1  WAT  1564       8.663  -9.923   3.437  1.00  0.00
ATOM   4772  H2  WAT  1564       8.548 -10.945   4.548  1.00  0.00
TER
ATOM   4773  O   WAT  1565      -5.965 -10.949   4.872  1.00  0.00
ATOM   4774  H1  WAT  1565      -6.559 -11.080   5.611  1.00  0.00
ATOM   4775  H2  WAT  1565      -5.973 -11.785   4.406  1.00  0.00
TER
ATOM   4776  O   WAT  1566       6.841  -9.677   1.433  1.00  0.00
ATOM   4777  H1  WAT  1566       6.381  -8.926   1.059  1.00  0.00
ATOM   4778  H2  WAT  1566       6.212 -10.396   1.374  1.00  0.00
TER
ATOM   4779  O   WAT  1567      -6.334 -13.583   3.823  1.00  0.00
ATOM   4780  H1  WAT  1567      -7.061 -14.202   3.755  1.00  0.00
ATOM   4781  H2  WAT  1567      -6.273 -13.189   2.953  1.00  0.00
TER
ATOM   4782  O   WAT  1568      -2.729 -11.368   0.608  1.00  0.00
ATOM   4783  H1  WAT  1568      -2.213 -11.980   0.083  1.00  0.00
ATOM   4784  H2  WAT  1568      -2.080 -10.865   1.099  1.00  0.00
TER
ATOM   4785  O   WAT  1569      -8.051 -10.265  -2.968  1.00  0.00
ATOM   4786  H1  WAT  1569      -8.219 -10.898  -2.269  1.00  0.00
ATOM   4787  H2  WAT  1569      -8.918 -10.059  -3.318  1.00  0.00
TER
ATOM   4788  O   WAT  1570      -6.445 -11.572  -5.523  1.00  0.00
ATOM   4789  H1  WAT  1570      -6.970 -11.191  -6.226  1.00  0.00
ATOM   4790  H2  WAT  1570      -6.520 -10.947  -4.802  1.00  0.00
TER
ATOM   4791  O   WAT  1571       0.077  -9.556   8.801  1.00  0.00
ATOM   4792  H1  WAT  1571       1.004  -9.791   8.845  1.00  0.00
ATOM   4793  H2  WAT  1571       0.062  -8.729   8.320  1.00  0.00
TER
ATOM   4794  O   WAT  1572       8.312 -10.013  -4.201  1.00  0.00
ATOM   4795  H1  WAT  1572       8.487 -10.700  -4.845  1.00  0.00
ATOM   4796  H2  WAT  1572       7.614  -9.489  -4.593  1.00  0.00
TER
ATOM   4797  O   WAT  1573      -3.845  -9.624  -6.648  1.00  0.00
ATOM   4798  H1  WAT  1573      -3.114  -9.908  -7.195  1.00  0.00
ATOM   4799  H2  WAT  1573      -3.586  -9.862  -5.758  1.00  0.00
TER
ATOM   4800  O   WAT  1574      -4.684 -13.507  -6.643  1.00  0.00
ATOM   4801  H1  WAT  1574      -5.313 -13.039  -6.094  1.00  0.00
ATOM   4802  H2  WAT  1574      -4.569 -14.352  -6.208  1.00  0.00
TER
ATOM   4803  O   WAT  1575       6.645 -10.329   8.626  1.00  0.00
ATOM   4804  H1  WAT  1575       7.438 -10.824   8.418  1.00  0.00
ATOM   4805  H2  WAT  1575       6.938  -9.650   9.233  1.00  0.00
TER
ATOM   4806  O   WAT  1576       0.903 -17.679 -18.612  1.00  0.00
ATOM   4807  H1  WAT  1576       0.127 -18.159 -18.322  1.00  0.00
ATOM   4808  H2  WAT  1576       1.554 -18.358 -18.786  1.00  0.00
TER
ATOM   4809  O   WAT  1577      -5.081 -17.367 -17.734  1.00  0.00
ATOM   4810  H1  WAT  1577      -5.912 -17.622 -17.335  1.00  0.00
ATOM   4811  H2  WAT  1577      -4.472 -17.296 -16.999  1.00  0.00
TER
ATOM   4812  O   WAT  1578       4.924 -13.273 -19.832  1.00  0.00
ATOM   4813  H1  WAT  1578       4.462 -14.044 -19.503  1.00  0.00
ATOM   4814  H2  WAT  1578       5.736 -13.246 -19.327  1.00  0.00
TER
ATOM   4815  O   WAT  1579      -5.100 -13.333 -17.539  1.00  0.00
ATOM   4816  H1  WAT  1579      -4.798 -14.223 -17.718  1.00  0.00
ATOM   4817  H2  WAT  1579      -4.356 -12.776 -17.766  1.00  0.00
TER
ATOM   4818  O   WAT  1580      -8.708 -19.806 -18.066  1.00  0.00
ATOM   4819  H1  WAT  1580      -8.136 -20.574 -18.066  1.00  0.00
ATOM   4820  H2  WAT  1580      -8.708 -19.507 -18.975  1.00  0.00
TER
ATOM   4821  O   WAT  1581       0.344 -15.003 -18.605  1.00  0.00
ATOM   4822  H1  WAT  1581       0.275 -15.944 -18.766  1.00  0.00
ATOM   4823  H2  WAT  1581       1.106 -14.913 -18.033  1.00  0.00
TER
ATOM   4824  O   WAT  1582       1.374 -22.196 -18.378  1.00  0.00
ATOM   4825  H1  WAT  1582       1.751 -23.069 -18.491  1.00  0.00
ATOM   4826  H2  WAT  1582       1.276 -21.860 -19.269  1.00  0.00
TER
ATOM   4827  O   WAT  1583      -6.847 -21.902 -17.671  1.00  0.00
ATOM   4828  H1  WAT  1583      -6.166 -21.638 -17.052  1.00  0.00
ATOM   4829  H2  WAT  1583      -7.162 -22.742 -17.337  1.00  0.00
TER
ATOM   4830  O   WAT  1584      -2.654 -20.855 -18.584  1.00  0.00
ATOM   4831  H1  WAT  1584      -2.147 -20.357 -17.943  1.00  0.00
ATOM   4832  H2  WAT  1584      -2.123 -21.631 -18.760  1.00  0.00
TER
ATOM   4833  O   WAT  1585       9.447 -22.684 -14.881  1.00  0.00
ATOM   4834  H1  WAT  1585       8.742 -22.296 -15.399  1.00  0.00
ATOM   4835  H2  WAT  1585       9.712 -21.989 -14.279  1.00  0.00
TER
ATOM   4836  O   WAT  1586      -3.121 -16.576 -16.140  1.00  0.00
ATOM   4837  H1  WAT  1586      -3.454 -15.949 -15.498  1.00  0.00
ATOM   4838  H2  WAT  1586      -2.944 -16.049 -16.920  1.00  0.00
TER
ATOM   4839  O   WAT  1587       5.393 -22.761 -18.672  1.00  0.00
ATOM   4840  H1  WAT  1587       4.688 -22.473 -18.092  1.00  0.00
ATOM   4841  H2  WAT  1587       5.754 -21.951 -19.032  1.00  0.00
TER
ATOM   4842  O   WAT  1588      -3.909 -14.607 -14.325  1.00  0.00
ATOM   4843  H1  WAT  1588      -3.291 -13.932 -14.607  1.00  0.00
ATOM   4844  H2  WAT  1588      -4.769 -14.199 -14.416  1.00  0.00
TER
ATOM   4845  O   WAT  1589       7.009 -13.144 -16.410  1.00  0.00
ATOM   4846  H1  WAT  1589       6.325 -12.474 -16.418  1.00  0.00
ATOM   4847  H2  WAT  1589       7.549 -12.945 -17.175  1.00  0.00
TER
ATOM   4848  O   WAT  1590       8.462 -23.316 -18.281  1.00  0.00
ATOM   4849  H1  WAT  1590       7.514 -23.282 -18.150  1.00  0.00
ATOM   4850  H2  WAT  1590       8.787 -22.502 -17.897  1.00  0.00
TER
ATOM   4851  O   WAT  1591       4.545 -11.299 -17.695  1.00  0.00
ATOM   4852  H1  WAT  1591       4.558 -11.703 -18.563  1.00  0.00
ATOM   4853  H2  WAT  1591       3.992 -10.524 -17.799  1.00  0.00
TER
ATOM   4854  O   WAT  1592       3.944 -16.396 -16.367  1.00  0.00
ATOM   4855  H1  WAT  1592       4.360 -16.610 -17.202  1.00  0.00
ATOM   4856  H2  WAT  1592       4.667 -16.139 -15.796  1.00  0.00
TER
ATOM   4857  O   WAT  1593       7.890 -17.997 -16.275  1.00  0.00
ATOM   4858  H1  WAT  1593       7.062 -17.928 -16.750  1.00  0.00
ATOM   4859  H2  WAT  1593       8.485 -17.412 -16.744  1.00  0.00
TER
ATOM   4860  O   WAT  1594       4.854 -21.210 -15.330  1.00  0.00
ATOM   4861  H1  WAT  1594       4.441 -20.385 -15.076  1.00  0.00
ATOM   4862  H2  WAT  1594       4.122 -21.796 -15.522  1.00  0.00
TER
ATOM   4863  O   WAT  1595      -2.545 -14.738 -18.304  1.00  0.00
ATOM   4864  H1  WAT  1595      -2.842 -15.343 -18.983  1.00  0.00
ATOM   4865  H2  WAT  1595      -1.595 -14.700 -18.415  1.00  0.00
TER
ATOM   4866  O   WAT  1596      -4.300 -21.650 -16.688  1.00  0.00
ATOM   4867  H1  WAT  1596      -3.748 -21.541 -17.463  1.00  0.00
ATOM   4868  H2  WAT  1596      -3.786 -21.276 -15.972  1.00  0.00
TER
ATOM   4869  O   WAT  1597       5.544 -11.165 -14.642  1.00  0.00
ATOM   4870  H1  WAT  1597       5.067 -10.357 -14.834  1.00  0.00
ATOM   4871  H2  WAT  1597       4.860 -11.817 -14.489  1.00  0.00
TER
ATOM   4872  O   WAT  1598      -3.453 -15.000 -11.653  1.00  0.00
ATOM   4873  H1  WAT  1598      -4.350 -14.776 -11.406  1.00  0.00
ATOM   4874  H2  WAT  1598      -3.428 -14.876 -12.602  1.00  0.00
TER
ATOM   4875  O   WAT  1599      -4.626 -18.128 -13.077  1.00  0.00
ATOM   4876  H1  WAT  1599      -4.765 -17.256 -12.709  1.00  0.00
ATOM   4877  H2  WAT  1599      -5.508 -18.471 -13.223  1.00  0.00
TER
ATOM   4878  O   WAT  1600      -2.828 -12.186 -10.869  1.00  0.00
ATOM   4879  H1  WAT  1600      -2.856 -11.782 -11.736  1.00  0.00
ATOM   4880  H2  WAT  1600      -2.991 -13.115 -11.032  1.00  0.00
TER
ATOM   4881  O   WAT  1601       9.124 -11.403  -9.573  1.00  0.00
ATOM   4882  H1  WAT  1601       9.600 -10.925  -8.894  1.00  0.00
ATOM   4883  H2  WAT  1601       9.745 -11.472 -10.298  1.00  0.00
TER
ATOM   4884  O   WAT  1602      -8.674 -16.358 -17.160  1.00  0.00
ATOM   4885  H1  WAT  1602      -8.596 -16.224 -18.105  1.00  0.00
ATOM   4886  H2  WAT  1602      -8.060 -17.067 -16.968  1.00  0.00
TER
ATOM   4887  O   WAT  1603       8.527 -14.212 -12.413  1.00  0.00
ATOM   4888  H1  WAT  1603       8.653 -14.451 -13.331  1.00  0.00
ATOM   4889  H2  WAT  1603       8.569 -15.044 -11.940  1.00  0.00
TER
ATOM   4890  O   WAT  1604       2.389 -10.509 -13.843  1.00  0.00
ATOM   4891  H1  WAT  1604       2.903 -10.598 -13.041  1.00  0.00
ATOM   4892  H2  WAT  1604       1.546 -10.163 -13.550  1.00  0.00
TER
ATOM   4893  O   WAT  1605       8.380 -22.159 -11.448  1.00  0.00
ATOM   4894  H1  WAT  1605       7.764 -21.651 -11.976  1.00  0.00
ATOM   4895  H2  WAT  1605       8.059 -23.059 -11.505  1.00  0.00
TER
ATOM   4896  O   WAT  1606      -8.618 -15.317 -14.621  1.00  0.00
ATOM   4897  H1  WAT  1606      -8.455 -15.787 -15.439  1.00  0.00
ATOM   4898  H2  WAT  1606      -8.153 -15.825 -13.956  1.00  0.00
TER
ATOM   4899  O   WAT  1607       0.441 -23.320 -13.981  1.00  0.00
ATOM   4900  H1  WAT  1607      -0.021 -23.111 -13.169  1.00  0.00
ATOM   4901  H2  WAT  1607       0.039 -24.134 -14.284  1.00  0.00
TER
ATOM   4902  O   WAT  1608       5.441 -22.099 -12.852  1.00  0.00
ATOM   4903  H1  WAT  1608       4.591 -22.398 -12.531  1.00  0.00
ATOM   4904  H2  WAT  1608       5.282 -21.855 -13.763  1.00  0.00
TER
ATOM   4905  O   WAT  1609       2.536 -20.599 -10.752  1.00  0.00
ATOM   4906  H1  WAT  1609       2.862 -21.432 -11.092  1.00  0.00
ATOM   4907  H2  WAT  1609       3.324 -20.076 -10.604  1.00  0.00
TER
ATOM   4908  O   WAT  1610      -1.615 -20.165 -11.191  1.00  0.00
ATOM   4909  H1  WAT  1610      -1.710 -21.105 -11.341  1.00  0.00
ATOM   4910  H2  WAT  1610      -0.771 -19.943 -11.586  1.00  0.00
TER
ATOM   4911  O   WAT  1611       0.091 -23.670  -9.968  1.00  0.00
ATOM   4912  H1  WAT  1611      -0.599 -23.862  -9.333  1.00  0.00
ATOM   4913  H2  WAT  1611       0.834 -23.386  -9.435  1.00  0.00
TER
ATOM   4914  O   WAT  1612       2.367 -19.830 -17.132  1.00  0.00
ATOM   4915  H1  WAT  1612       1.635 -19.321 -16.783  1.00  0.00
ATOM   4916  H2  WAT  1612       1.970 -20.647 -17.433  1.00  0.00
TER
ATOM   4917  O   WAT  1613      -1.195 -23.154 -18.727  1.00  0.00
ATOM   4918  H1  WAT  1613      -1.191 -23.595 -19.577  1.00  0.00
ATOM   4919  H2  WAT  1613      -0.300 -22.833 -18.620  1.00  0.00
TER
ATOM   4920  O   WAT  1614      -5.345 -23.272 -19.768  1.00  0.00
ATOM   4921  H1  WAT  1614      -5.685 -22.794 -19.011  1.00  0.00
ATOM   4922  H2  WAT  1614      -6.107 -23.725 -20.128  1.00  0.00
TER
ATOM   4923  O   WAT  1615      -7.044 -15.942 -12.461  1.00  0.00
ATOM   4924  H1  WAT  1615      -7.428 -16.583 -11.863  1.00  0.00
ATOM   4925  H2  WAT  1615      -6.733 -15.238 -11.892  1.00  0.00
TER
ATOM   4926  O   WAT  1616      -0.894 -19.094 -16.980  1.00  0.00
ATOM   4927  H1  WAT  1616      -0.527 -19.568 -16.234  1.00  0.00
ATOM   4928  H2  WAT  1616      -1.084 -18.220 -16.640  1.00  0.00
TER
ATOM   4929  O   WAT  1617      -3.104 -20.053 -14.662  1.00  0.00
ATOM   4930  H1  WAT  1617      -3.409 -19.174 -14.437  1.00  0.00
ATOM   4931  H2  WAT  1617      -2.150 -19.993 -14.626  1.00  0.00
TER
ATOM   4932  O   WAT  1618       6.183 -16.851 -18.273  1.00  0.00
ATOM   4933  H1  WAT  1618       6.903 -16.355 -18.663  1.00  0.00
ATOM   4934  H2  WAT  1618       5.981 -17.529 -18.917  1.00  0.00
TER
ATOM   4935  O   WAT  1619       1.565 -16.780 -12.386  1.00  0.00
ATOM   4936  H1  WAT  1619       1.498 -17.700 -12.640  1.00  0.00
ATOM   4937  H2  WAT  1619       0.935 -16.682 -11.671  1.00  0.00
TER
ATOM   4938  O   WAT  1620      -7.048 -19.213 -13.515  1.00  0.00
ATOM   4939  H1  WAT  1620      -7.406 -18.548 -12.928  1.00  0.00
ATOM   4940  H2  WAT  1620      -7.342 -20.045 -13.144  1.00  0.00
TER
ATOM   4941  O   WAT  1621      -3.847 -18.755 -10.631  1.00  0.00
ATOM   4942  H1  WAT  1621      -4.147 -18.609 -11.528  1.00  0.00
ATOM   4943  H2  WAT  1621      -3.075 -19.314 -10.724  1.00  0.00
TER
ATOM   4944  O   WAT  1622       1.496 -13.958 -12.635  1.00  0.00
ATOM   4945  H1  WAT  1622       1.511 -14.890 -12.854  1.00  0.00
ATOM   4946  H2  WAT  1622       0.789 -13.872 -11.996  1.00  0.00
TER
ATOM   4947  O   WAT  1623       7.707 -17.317 -13.289  1.00  0.00
ATOM   4948  H1  WAT  1623       6.982 -16.724 -13.486  1.00  0.00
ATOM   4949  H2  WAT  1623       8.235 -17.325 -14.087  1.00  0.00
TER
ATOM   4950  O   WAT  1624       0.930 -12.316 -15.541  1.00  0.00
ATOM   4951  H1  WAT  1624       1.574 -12.110 -14.864  1.00  0.00
ATOM   4952  H2  WAT  1624       1.293 -13.077 -15.994  1.00  0.00
TER
ATOM   4953  O   WAT  1625       2.203 -14.313 -16.824  1.00  0.00
ATOM   4954  H1  WAT  1625       2.845 -15.013 -16.710  1.00  0.00
ATOM   4955  H2  WAT  1625       2.728 -13.533 -17.004  1.00  0.00
TER
ATOM   4956  O   WAT  1626       3.977 -13.513 -13.620  1.00  0.00
ATOM   4957  H1  WAT  1626       4.312 -12.927 -12.942  1.00  0.00
ATOM   4958  H2  WAT  1626       3.057 -13.644 -13.390  1.00  0.00
TER
ATOM   4959  O   WAT  1627      -8.186 -11.736 -11.851  1.00  0.00
ATOM   4960  H1  WAT  1627      -8.077 -12.676 -11.992  1.00  0.00
ATOM   4961  H2  WAT  1627      -8.838 -11.470 -12.500  1.00  0.00
TER
ATOM   4962  O   WAT  1628      -0.195 -13.464 -10.451  1.00  0.00
ATOM   4963  H1  WAT  1628      -0.515 -14.183  -9.907  1.00  0.00
ATOM   4964  H2  WAT  1628      -0.869 -12.789 -10.378  1.00  0.00
TER
ATOM   4965  O   WAT  1629       3.021 -23.232 -15.088  1.00  0.00
ATOM   4966  H1  WAT  1629       3.389 -24.052 -14.760  1.00  0.00
ATOM   4967  H2  WAT  1629       2.161 -23.171 -14.672  1.00  0.00
TER
ATOM   4968  O   WAT  1630      -0.019 -20.578 -14.864  1.00  0.00
ATOM   4969  H1  WAT  1630       0.480 -20.103 -14.199  1.00  0.00
ATOM   4970  H2  WAT  1630       0.123 -21.501 -14.657  1.00  0.00
TER
ATOM   4971  O   WAT  1631       7.482 -11.947 -18.899  1.00  0.00
ATOM   4972  H1  WAT  1631       7.607 -11.123 -18.427  1.00  0.00
ATOM   4973  H2  WAT  1631       8.349 -12.158 -19.247  1.00  0.00
TER
ATOM   4974  O   WAT  1632      -5.046  -9.853 -19.228  1.00  0.00
ATOM   4975  H1  WAT  1632      -4.310 -10.402 -18.957  1.00  0.00
ATOM   4976  H2  WAT  1632      -4.662  -8.988 -19.367  1.00  0.00
TER
ATOM   4977  O   WAT  1633      -6.040 -10.669 -10.039  1.00  0.00
ATOM   4978  H1  WAT  1633      -5.239 -10.348  -9.626  1.00  0.00
ATOM   4979  H2  WAT  1633      -6.555 -11.029  -9.317  1.00  0.00
TER
ATOM   4980  O   WAT  1634       2.796 -14.561 -10.092  1.00  0.00
ATOM   4981  H1  WAT  1634       2.190 -14.538 -10.832  1.00  0.00
ATOM   4982  H2  WAT  1634       2.492 -15.293  -9.555  1.00  0.00
TER
ATOM   4983  O   WAT  1635       4.227 -10.833 -11.481  1.00  0.00
ATOM   4984  H1  WAT  1635       5.179 -10.917 -11.531  1.00  0.00
ATOM   4985  H2  WAT  1635       4.079 -10.169 -10.807  1.00  0.00
TER
ATOM   4986  O   WAT  1636      -8.320 -18.182 -11.096  1.00  0.00
ATOM   4987  H1  WAT  1636      -7.816 -18.761 -10.524  1.00  0.00
ATOM   4988  H2  WAT  1636      -9.059 -17.897 -10.558  1.00  0.00
TER
ATOM   4989  O   WAT  1637      -1.266 -16.774 -11.562  1.00  0.00
ATOM   4990  H1  WAT  1637      -2.032 -16.206 -11.646  1.00  0.00
ATOM   4991  H2  WAT  1637      -1.085 -17.067 -12.455  1.00  0.00
TER
ATOM   4992  O   WAT  1638       5.876 -15.044 -11.004  1.00  0.00
ATOM   4993  H1  WAT  1638       6.617 -14.706 -11.508  1.00  0.00
ATOM   4994  H2  WAT  1638       5.113 -14.875 -11.557  1.00  0.00
TER
ATOM   4995  O   WAT  1639      -6.288 -20.039 -10.201  1.00  0.00
ATOM   4996  H1  WAT  1639      -6.247 -20.337  -9.292  1.00  0.00
ATOM   4997  H2  WAT  1639      -5.433 -19.638 -10.360  1.00  0.00
TER
ATOM   4998  O   WAT  1640      -4.347 -21.459 -12.233  1.00  0.00
ATOM   4999  H1  WAT  1640      -4.878 -21.950 -12.861  1.00  0.00
ATOM   5000  H2  WAT  1640      -3.678 -21.031 -12.767  1.00  0.00
TER
ATOM   5001  O   WAT  1641       4.551 -16.992 -12.469  1.00  0.00
ATOM   5002  H1  WAT  1641       4.965 -16.838 -11.620  1.00  0.00
ATOM   5003  H2  WAT  1641       3.616 -16.867 -12.306  1.00  0.00
TER
ATOM   5004  O   WAT  1642       5.023 -19.653 -10.465  1.00  0.00
ATOM   5005  H1  WAT  1642       5.605 -20.408 -10.553  1.00  0.00
ATOM   5006  H2  WAT  1642       5.199 -19.122 -11.242  1.00  0.00
TER
ATOM   5007  O   WAT  1643      -0.688 -17.040 -14.499  1.00  0.00
ATOM   5008  H1  WAT  1643      -0.269 -16.197 -14.672  1.00  0.00
ATOM   5009  H2  WAT  1643      -1.607 -16.903 -14.729  1.00  0.00
TER
ATOM   5010  O   WAT  1644       1.648 -19.309 -13.116  1.00  0.00
ATOM   5011  H1  WAT  1644       1.768 -19.905 -12.376  1.00  0.00
ATOM   5012  H2  WAT  1644       2.508 -19.272 -13.535  1.00  0.00
TER
ATOM   5013  O   WAT  1645       3.987 -18.755 -14.539  1.00  0.00
ATOM   5014  H1  WAT  1645       3.461 -18.231 -15.143  1.00  0.00
ATOM   5015  H2  WAT  1645       4.330 -18.122 -13.908  1.00  0.00
TER
ATOM   5016  O   WAT  1646      -2.837 -10.735 -13.384  1.00  0.00
ATOM   5017  H1  WAT  1646      -3.375 -10.010 -13.703  1.00  0.00
ATOM   5018  H2  WAT  1646      -2.584 -11.212 -14.174  1.00  0.00
TER
ATOM   5019  O   WAT  1647      -1.585 -22.767 -11.858  1.00  0.00
ATOM   5020  H1  WAT  1647      -0.995 -23.075 -11.170  1.00  0.00
ATOM   5021  H2  WAT  1647      -2.403 -23.239 -11.702  1.00  0.00
TER
ATOM   5022  O   WAT  1648       3.235 -23.150 -11.625  1.00  0.00
ATOM   5023  H1  WAT  1648       2.546 -23.812 -11.690  1.00  0.00
ATOM   5024  H2  WAT  1648       3.955 -23.596 -11.180  1.00  0.00
TER
ATOM   5025  O   WAT  1649       0.019  -9.500 -13.125  1.00  0.00
ATOM   5026  H1  WAT  1649      -0.055  -8.596 -12.818  1.00  0.00
ATOM   5027  H2  WAT  1649      -0.883  -9.819 -13.153  1.00  0.00
TER
ATOM   5028  O   WAT  1650      -8.578 -12.172 -19.822  1.00  0.00
ATOM   5029  H1  WAT  1650      -8.248 -13.040 -20.054  1.00  0.00
ATOM   5030  H2  WAT  1650      -8.149 -11.967 -18.991  1.00  0.00
TER
ATOM   5031  O   WAT  1651      -8.089 -11.305 -17.083  1.00  0.00
ATOM   5032  H1  WAT  1651      -8.526 -11.125 -16.251  1.00  0.00
ATOM   5033  H2  WAT  1651      -7.521 -10.548 -17.225  1.00  0.00
TER
ATOM   5034  O   WAT  1652       7.547 -11.804 -12.796  1.00  0.00
ATOM   5035  H1  WAT  1652       6.947 -11.744 -13.539  1.00  0.00
ATOM   5036  H2  WAT  1652       7.676 -12.743 -12.666  1.00  0.00
TER
ATOM   5037  O   WAT  1653       6.232 -15.079 -14.698  1.00  0.00
ATOM   5038  H1  WAT  1653       5.418 -14.649 -14.435  1.00  0.00
ATOM   5039  H2  WAT  1653       6.640 -14.467 -15.311  1.00  0.00
TER
ATOM   5040  O   WAT  1654      -7.219 -18.408 -16.184  1.00  0.00
ATOM   5041  H1  WAT  1654      -6.852 -18.495 -15.305  1.00  0.00
ATOM   5042  H2  WAT  1654      -7.788 -19.171 -16.283  1.00  0.00
TER
ATOM   5043  O   WAT  1655       7.581 -19.940 -13.171  1.00  0.00
ATOM   5044  H1  WAT  1655       7.350 -20.168 -14.071  1.00  0.00
ATOM   5045  H2  WAT  1655       7.842 -19.020 -13.217  1.00  0.00
TER
ATOM   5046  O   WAT  1656      -7.668 -21.497 -12.278  1.00  0.00
ATOM   5047  H1  WAT  1656      -8.562 -21.531 -11.939  1.00  0.00
ATOM   5048  H2  WAT  1656      -7.128 -21.299 -11.513  1.00  0.00
TER
ATOM   5049  O   WAT  1657       7.466 -20.861 -19.504  1.00  0.00
ATOM   5050  H1  WAT  1657       7.990 -21.355 -20.135  1.00  0.00
ATOM   5051  H2  WAT  1657       8.052 -20.726 -18.760  1.00  0.00
TER
ATOM   5052  O   WAT  1658       7.645 -20.777 -15.982  1.00  0.00
ATOM   5053  H1  WAT  1658       6.696 -20.811 -15.868  1.00  0.00
ATOM   5054  H2  WAT  1658       7.827 -19.867 -16.217  1.00  0.00
TER
ATOM   5055  O   WAT  1659      -5.804 -13.895 -11.022  1.00  0.00
ATOM   5056  H1  WAT  1659      -5.847 -14.266 -10.141  1.00  0.00
ATOM   5057  H2  WAT  1659      -5.673 -12.957 -10.882  1.00  0.00
TER
ATOM   5058  O   WAT  1660      -2.103 -12.339 -15.421  1.00  0.00
ATOM   5059  H1  WAT  1660      -2.344 -12.071 -16.308  1.00  0.00
ATOM   5060  H2  WAT  1660      -1.163 -12.168 -15.366  1.00  0.00
TER
ATOM   5061  O   WAT  1661       9.157 -10.319 -14.620  1.00  0.00
ATOM   5062  H1  WAT  1661       8.663  -9.923 -15.337  1.00  0.00
ATOM   5063  H2  WAT  1661       8.548 -10.945 -14.226  1.00  0.00
TER
ATOM   5064  O   WAT  1662      -5.965 -10.949 -13.902  1.00  0.00
ATOM   5065  H1  WAT  1662      -6.559 -11.080 -13.163  1.00  0.00
ATOM   5066  H2  WAT  1662      -5.973 -11.785 -14.368  1.00  0.00
TER
ATOM   5067  O   WAT  1663       6.841  -9.677 -17.341  1.00  0.00
ATOM   5068  H1  WAT  1663       6.381  -8.926 -17.716  1.00  0.00
ATOM   5069  H2  WAT  1663       6.212 -10.396 -17.400  1.00  0.00
TER
ATOM   5070  O   WAT  1664      -6.334 -13.583 -14.952  1.00  0.00
ATOM   5071  H1  WAT  1664      -7.061 -14.202 -15.019  1.00  0.00
ATOM   5072  H2  WAT  1664      -6.273 -13.189 -15.822  1.00  0.00
TER
ATOM   5073  O   WAT  1665      -2.729 -11.368 -18.167  1.00  0.00
ATOM   5074  H1  WAT  1665      -2.213 -11.980 -18.692  1.00  0.00
ATOM   5075  H2  WAT  1665      -2.080 -10.865 -17.676  1.00  0.00
TER
ATOM   5076  O   WAT  1666       0.010 -10.477 -17.340  1.00  0.00
ATOM   5077  H1  WAT  1666       0.298 -10.732 -18.216  1.00  0.00
ATOM   5078  H2  WAT  1666       0.522 -11.030 -16.749  1.00  0.00
TER
ATOM   5079  O   WAT  1667       0.077  -9.556  -9.973  1.00  0.00
ATOM   5080  H1  WAT  1667       1.004  -9.791  -9.929  1.00  0.00
ATOM   5081  H2  WAT  1667       0.062  -8.729 -10.454  1.00  0.00
TER
ATOM   5082  O   WAT  1668       6.645 -10.329 -10.149  1.00  0.00
ATOM   5083  H1  WAT  1668       7.438 -10.824 -10.356  1.00  0.00
ATOM   5084  H2  WAT  1668       6.938  -9.650  -9.541  1.00  0.00
TER
ATOM   5085  O   WAT  1669     -16.003  18.092  17.056  1.00  0.00
ATOM   5086  H1  WAT  1669     -16.084  17.177  16.785  1.00  0.00
ATOM   5087  H2  WAT  1669     -16.417  18.589  16.350  1.00  0.00
TER
ATOM   5088  O   WAT  1670     -17.872  19.870  18.937  1.00  0.00
ATOM   5089  H1  WAT  1670     -18.647  19.390  19.227  1.00  0.00
ATOM   5090  H2  WAT  1670     -17.220  19.190  18.762  1.00  0.00
TER
ATOM   5091  O   WAT  1671     -13.851  24.276  17.717  1.00  0.00
ATOM   5092  H1  WAT  1671     -14.313  23.505  18.045  1.00  0.00
ATOM   5093  H2  WAT  1671     -13.038  24.302  18.222  1.00  0.00
TER
ATOM   5094  O   WAT  1672     -18.431  22.546  18.944  1.00  0.00
ATOM   5095  H1  WAT  1672     -18.500  21.605  18.783  1.00  0.00
ATOM   5096  H2  WAT  1672     -17.669  22.636  19.516  1.00  0.00
TER
ATOM   5097  O   WAT  1673     -17.400  15.353  19.171  1.00  0.00
ATOM   5098  H1  WAT  1673     -17.024  14.480  19.058  1.00  0.00
ATOM   5099  H2  WAT  1673     -17.498  15.688  18.280  1.00  0.00
TER
ATOM   5100  O   WAT  1674     -13.618  12.848  16.104  1.00  0.00
ATOM   5101  H1  WAT  1674     -12.797  12.357  16.146  1.00  0.00
ATOM   5102  H2  WAT  1674     -13.584  13.437  16.857  1.00  0.00
TER
ATOM   5103  O   WAT  1675     -16.758  21.446  14.730  1.00  0.00
ATOM   5104  H1  WAT  1675     -17.376  21.911  14.167  1.00  0.00
ATOM   5105  H2  WAT  1675     -16.246  22.138  15.147  1.00  0.00
TER
ATOM   5106  O   WAT  1676     -13.382  14.788  18.876  1.00  0.00
ATOM   5107  H1  WAT  1676     -14.086  15.076  19.457  1.00  0.00
ATOM   5108  H2  WAT  1676     -13.020  15.598  18.516  1.00  0.00
TER
ATOM   5109  O   WAT  1677     -10.313  14.233  19.267  1.00  0.00
ATOM   5110  H1  WAT  1677     -11.260  14.267  19.399  1.00  0.00
ATOM   5111  H2  WAT  1677      -9.988  15.047  19.652  1.00  0.00
TER
ATOM   5112  O   WAT  1678     -12.935  22.971  14.943  1.00  0.00
ATOM   5113  H1  WAT  1678     -13.045  22.029  15.068  1.00  0.00
ATOM   5114  H2  WAT  1678     -12.938  23.333  15.829  1.00  0.00
TER
ATOM   5115  O   WAT  1679     -17.393  18.598  14.299  1.00  0.00
ATOM   5116  H1  WAT  1679     -18.320  18.531  14.528  1.00  0.00
ATOM   5117  H2  WAT  1679     -17.240  19.536  14.184  1.00  0.00
TER
ATOM   5118  O   WAT  1680     -17.406  14.869  11.296  1.00  0.00
ATOM   5119  H1  WAT  1680     -18.346  15.031  11.381  1.00  0.00
ATOM   5120  H2  WAT  1680     -17.088  15.588  10.749  1.00  0.00
TER
ATOM   5121  O   WAT  1681     -13.363  20.160  14.802  1.00  0.00
ATOM   5122  H1  WAT  1681     -13.982  19.822  14.155  1.00  0.00
ATOM   5123  H2  WAT  1681     -13.381  19.516  15.510  1.00  0.00
TER
ATOM   5124  O   WAT  1682     -15.187  19.398  11.810  1.00  0.00
ATOM   5125  H1  WAT  1682     -14.747  18.561  11.663  1.00  0.00
ATOM   5126  H2  WAT  1682     -14.474  20.031  11.896  1.00  0.00
TER
ATOM   5127  O   WAT  1683     -11.605  10.653  10.124  1.00  0.00
ATOM   5128  H1  WAT  1683     -11.918  10.745  11.024  1.00  0.00
ATOM   5129  H2  WAT  1683     -10.844  11.231  10.073  1.00  0.00
TER
ATOM   5130  O   WAT  1684     -15.599  16.492  14.291  1.00  0.00
ATOM   5131  H1  WAT  1684     -16.198  17.216  14.107  1.00  0.00
ATOM   5132  H2  WAT  1684     -15.051  16.430  13.509  1.00  0.00
TER
ATOM   5133  O   WAT  1685     -16.993  15.128  16.321  1.00  0.00
ATOM   5134  H1  WAT  1685     -16.600  15.446  15.508  1.00  0.00
ATOM   5135  H2  WAT  1685     -16.631  14.249  16.436  1.00  0.00
TER
ATOM   5136  O   WAT  1686     -12.592  20.698  19.276  1.00  0.00
ATOM   5137  H1  WAT  1686     -11.872  21.193  18.886  1.00  0.00
ATOM   5138  H2  WAT  1686     -12.793  20.020  18.631  1.00  0.00
TER
ATOM   5139  O   WAT  1687     -17.131  12.092  13.419  1.00  0.00
ATOM   5140  H1  WAT  1687     -17.944  11.593  13.343  1.00  0.00
ATOM   5141  H2  WAT  1687     -17.324  12.932  13.003  1.00  0.00
TER
ATOM   5142  O   WAT  1688     -14.416  16.464  11.715  1.00  0.00
ATOM   5143  H1  WAT  1688     -13.528  16.775  11.540  1.00  0.00
ATOM   5144  H2  WAT  1688     -14.445  15.591  11.323  1.00  0.00
TER
ATOM   5145  O   WAT  1689     -12.144  17.775  11.183  1.00  0.00
ATOM   5146  H1  WAT  1689     -12.228  18.206  10.333  1.00  0.00
ATOM   5147  H2  WAT  1689     -11.425  18.235  11.616  1.00  0.00
TER
ATOM   5148  O   WAT  1690     -15.537  21.958  17.758  1.00  0.00
ATOM   5149  H1  WAT  1690     -15.185  21.360  17.099  1.00  0.00
ATOM   5150  H2  WAT  1690     -16.421  21.632  17.929  1.00  0.00
TER
ATOM   5151  O   WAT  1691     -12.726  23.521  10.449  1.00  0.00
ATOM   5152  H1  WAT  1691     -12.952  22.804  11.041  1.00  0.00
ATOM   5153  H2  WAT  1691     -13.116  23.272   9.611  1.00  0.00
TER
ATOM   5154  O   WAT  1692     -13.144  21.438  12.110  1.00  0.00
ATOM   5155  H1  WAT  1692     -13.432  21.899  12.898  1.00  0.00
ATOM   5156  H2  WAT  1692     -12.349  20.978  12.379  1.00  0.00
TER
ATOM   5157  O   WAT  1693     -12.387  13.273  13.270  1.00  0.00
ATOM   5158  H1  WAT  1693     -13.016  13.377  12.556  1.00  0.00
ATOM   5159  H2  WAT  1693     -12.882  13.493  14.059  1.00  0.00
TER
ATOM   5160  O   WAT  1694     -16.387  12.277  16.125  1.00  0.00
ATOM   5161  H1  WAT  1694     -16.511  12.295  15.176  1.00  0.00
ATOM   5162  H2  WAT  1694     -15.439  12.324  16.245  1.00  0.00
TER
ATOM   5163  O   WAT  1695     -13.294  18.431  16.974  1.00  0.00
ATOM   5164  H1  WAT  1695     -14.235  18.446  17.149  1.00  0.00
ATOM   5165  H2  WAT  1695     -12.980  17.645  17.420  1.00  0.00
TER
ATOM   5166  O   WAT  1696     -16.952  21.151  10.612  1.00  0.00
ATOM   5167  H1  WAT  1696     -17.501  21.598  11.256  1.00  0.00
ATOM   5168  H2  WAT  1696     -16.330  20.646  11.136  1.00  0.00
TER
ATOM   5169  O   WAT  1697     -18.772  19.133   9.756  1.00  0.00
ATOM   5170  H1  WAT  1697     -18.251  18.418   9.390  1.00  0.00
ATOM   5171  H2  WAT  1697     -18.125  19.772  10.056  1.00  0.00
TER
ATOM   5172  O   WAT  1698     -14.910  10.994  11.983  1.00  0.00
ATOM   5173  H1  WAT  1698     -14.629  10.151  12.339  1.00  0.00
ATOM   5174  H2  WAT  1698     -15.683  11.226  12.497  1.00  0.00
TER
ATOM   5175  O   WAT  1699      -9.987  23.487  10.090  1.00  0.00
ATOM   5176  H1  WAT  1699     -10.818  23.554  10.561  1.00  0.00
ATOM   5177  H2  WAT  1699      -9.810  24.377   9.787  1.00  0.00
TER
ATOM   5178  O   WAT  1700     -10.532  20.232  12.593  1.00  0.00
ATOM   5179  H1  WAT  1700      -9.770  20.801  12.699  1.00  0.00
ATOM   5180  H2  WAT  1700     -10.516  19.664  13.364  1.00  0.00
TER
ATOM   5181  O   WAT  1701      -9.526  21.087  17.438  1.00  0.00
ATOM   5182  H1  WAT  1701      -9.155  20.303  17.031  1.00  0.00
ATOM   5183  H2  WAT  1701      -8.885  21.775  17.259  1.00  0.00
TER
ATOM   5184  O   WAT  1702     -10.480  20.525   9.751  1.00  0.00
ATOM   5185  H1  WAT  1702     -10.205  21.433   9.623  1.00  0.00
ATOM   5186  H2  WAT  1702     -10.669  20.461  10.687  1.00  0.00
TER
ATOM   5187  O   WAT  1703     -14.082  13.549  11.046  1.00  0.00
ATOM   5188  H1  WAT  1703     -13.664  13.363  10.206  1.00  0.00
ATOM   5189  H2  WAT  1703     -14.389  12.697  11.356  1.00  0.00
TER
ATOM   5190  O   WAT  1704     -10.583  18.462  14.744  1.00  0.00
ATOM   5191  H1  WAT  1704     -10.959  17.695  14.312  1.00  0.00
ATOM   5192  H2  WAT  1704     -11.313  18.844  15.231  1.00  0.00
TER
ATOM   5193  O   WAT  1705     -11.308  16.688  18.044  1.00  0.00
ATOM   5194  H1  WAT  1705     -10.784  16.194  17.413  1.00  0.00
ATOM   5195  H2  WAT  1705     -10.722  16.823  18.789  1.00  0.00
TER
ATOM   5196  O   WAT  1706     -11.818  15.945  13.984  1.00  0.00
ATOM   5197  H1  WAT  1706     -11.322  15.712  14.768  1.00  0.00
ATOM   5198  H2  WAT  1706     -12.016  15.106  13.567  1.00  0.00
TER
ATOM   5199  O   WAT  1707     -10.389  14.581  16.517  1.00  0.00
ATOM   5200  H1  WAT  1707     -10.499  14.427  17.456  1.00  0.00
ATOM   5201  H2  WAT  1707      -9.629  14.053  16.275  1.00  0.00
TER
ATOM   5202  O   WAT  1708      -9.500  12.412   9.758  1.00  0.00
ATOM   5203  H1  WAT  1708      -8.575  12.280   9.550  1.00  0.00
ATOM   5204  H2  WAT  1708      -9.523  12.491  10.712  1.00  0.00
TER
ATOM   5205  O   WAT  1709      -9.426  13.183  12.384  1.00  0.00
ATOM   5206  H1  WAT  1709     -10.221  13.117  12.913  1.00  0.00
ATOM   5207  H2  WAT  1709      -9.222  14.118  12.372  1.00  0.00
TER
ATOM   5208  O   WAT  1710     -12.994  11.513  18.834  1.00  0.00
ATOM   5209  H1  WAT  1710     -12.554  11.457  17.986  1.00  0.00
ATOM   5210  H2  WAT  1710     -13.264  12.428  18.905  1.00  0.00
TER
ATOM   5211  O   WAT  1711     -11.131  11.144  16.844  1.00  0.00
ATOM   5212  H1  WAT  1711     -11.192  10.200  16.698  1.00  0.00
ATOM   5213  H2  WAT  1711     -10.351  11.252  17.390  1.00  0.00
TER
ATOM   5214  O   WAT  1712     -15.159   9.893  17.539  1.00  0.00
ATOM   5215  H1  WAT  1712     -14.556  10.465  18.013  1.00  0.00
ATOM   5216  H2  WAT  1712     -15.899  10.457  17.316  1.00  0.00
TER
ATOM   5217  O   WAT  1713     -12.015  10.295  12.813  1.00  0.00
ATOM   5218  H1  WAT  1713     -11.820  11.194  13.079  1.00  0.00
ATOM   5219  H2  WAT  1713     -12.802  10.064  13.306  1.00  0.00
TER
ATOM   5220  O   WAT  1714     -16.003  18.092  -1.718  1.00  0.00
ATOM   5221  H1  WAT  1714     -16.084  17.177  -1.989  1.00  0.00
ATOM   5222  H2  WAT  1714     -16.417  18.589  -2.425  1.00  0.00
TER
ATOM   5223  O   WAT  1715     -17.872  19.870   0.162  1.00  0.00
ATOM   5224  H1  WAT  1715     -18.647  19.390   0.452  1.00  0.00
ATOM   5225  H2  WAT  1715     -17.220  19.190  -0.012  1.00  0.00
TER
ATOM   5226  O   WAT  1716     -13.851  24.276  -1.058  1.00  0.00
ATOM   5227  H1  WAT  1716     -14.313  23.505  -0.729  1.00  0.00
ATOM   5228  H2  WAT  1716     -13.038  24.302  -0.552  1.00  0.00
TER
ATOM   5229  O   WAT  1717     -18.431  22.546   0.169  1.00  0.00
ATOM   5230  H1  WAT  1717     -18.500  21.605   0.008  1.00  0.00
ATOM   5231  H2  WAT  1717     -17.669  22.636   0.742  1.00  0.00
TER
ATOM   5232  O   WAT  1718     -17.400  15.353   0.396  1.00  0.00
ATOM   5233  H1  WAT  1718     -17.024  14.480   0.284  1.00  0.00
ATOM   5234  H2  WAT  1718     -17.498  15.688  -0.495  1.00  0.00
TER
ATOM   5235  O   WAT  1719     -13.618  12.848  -2.671  1.00  0.00
ATOM   5236  H1  WAT  1719     -12.797  12.357  -2.628  1.00  0.00
ATOM   5237  H2  WAT  1719     -13.584  13.437  -1.918  1.00  0.00
TER
ATOM   5238  O   WAT  1720      -9.328  14.864   3.894  1.00  0.00
ATOM   5239  H1  WAT  1720     -10.033  15.252   3.375  1.00  0.00
ATOM   5240  H2  WAT  1720      -9.062  15.559   4.496  1.00  0.00
TER
ATOM   5241  O   WAT  1721     -16.758  21.446  -4.044  1.00  0.00
ATOM   5242  H1  WAT  1721     -17.376  21.911  -4.608  1.00  0.00
ATOM   5243  H2  WAT  1721     -16.246  22.138  -3.627  1.00  0.00
TER
ATOM   5244  O   WAT  1722     -13.382  14.788   0.102  1.00  0.00
ATOM   5245  H1  WAT  1722     -14.086  15.076   0.682  1.00  0.00
ATOM   5246  H2  WAT  1722     -13.020  15.598  -0.258  1.00  0.00
TER
ATOM   5247  O   WAT  1723     -10.313  14.233   0.493  1.00  0.00
ATOM   5248  H1  WAT  1723     -11.260  14.267   0.624  1.00  0.00
ATOM   5249  H2  WAT  1723      -9.988  15.047   0.878  1.00  0.00
TER
ATOM   5250  O   WAT  1724     -12.935  22.971  -3.832  1.00  0.00
ATOM   5251  H1  WAT  1724     -13.045  22.029  -3.707  1.00  0.00
ATOM   5252  H2  WAT  1724     -12.938  23.333  -2.946  1.00  0.00
TER
ATOM   5253  O   WAT  1725     -14.831  21.153   2.407  1.00  0.00
ATOM   5254  H1  WAT  1725     -14.414  20.939   1.573  1.00  0.00
ATOM   5255  H2  WAT  1725     -14.107  21.410   2.978  1.00  0.00
TER
ATOM   5256  O   WAT  1726     -17.393  18.598  -4.476  1.00  0.00
ATOM   5257  H1  WAT  1726     -18.320  18.531  -4.247  1.00  0.00
ATOM   5258  H2  WAT  1726     -17.240  19.536  -4.590  1.00  0.00
TER
ATOM   5259  O   WAT  1727     -17.406  14.869  -7.479  1.00  0.00
ATOM   5260  H1  WAT  1727     -18.346  15.031  -7.394  1.00  0.00
ATOM   5261  H2  WAT  1727     -17.088  15.588  -8.025  1.00  0.00
TER
ATOM   5262  O   WAT  1728     -10.885  19.551   2.499  1.00  0.00
ATOM   5263  H1  WAT  1728     -11.713  19.621   2.024  1.00  0.00
ATOM   5264  H2  WAT  1728     -10.290  20.137   2.031  1.00  0.00
TER
ATOM   5265  O   WAT  1729     -13.363  20.160  -3.972  1.00  0.00
ATOM   5266  H1  WAT  1729     -13.982  19.822  -4.619  1.00  0.00
ATOM   5267  H2  WAT  1729     -13.381  19.516  -3.264  1.00  0.00
TER
ATOM   5268  O   WAT  1730     -13.920  16.338   3.445  1.00  0.00
ATOM   5269  H1  WAT  1730     -14.333  17.164   3.699  1.00  0.00
ATOM   5270  H2  WAT  1730     -14.653  15.753   3.252  1.00  0.00
TER
ATOM   5271  O   WAT  1731     -15.187  19.398  -6.965  1.00  0.00
ATOM   5272  H1  WAT  1731     -14.747  18.561  -7.111  1.00  0.00
ATOM   5273  H2  WAT  1731     -14.474  20.031  -6.878  1.00  0.00
TER
ATOM   5274  O   WAT  1732     -11.605  10.653  -8.651  1.00  0.00
ATOM   5275  H1  WAT  1732     -11.918  10.745  -7.751  1.00  0.00
ATOM   5276  H2  WAT  1732     -10.844  11.231  -8.701  1.00  0.00
TER
ATOM   5277  O   WAT  1733     -10.247  23.337   6.362  1.00  0.00
ATOM   5278  H1  WAT  1733     -10.121  23.098   5.444  1.00  0.00
ATOM   5279  H2  WAT  1733     -10.205  22.505   6.834  1.00  0.00
TER
ATOM   5280  O   WAT  1734     -10.395  15.390   7.327  1.00  0.00
ATOM   5281  H1  WAT  1734     -11.010  15.898   6.798  1.00  0.00
ATOM   5282  H2  WAT  1734     -10.715  14.490   7.269  1.00  0.00
TER
ATOM   5283  O   WAT  1735     -18.333  14.229   4.793  1.00  0.00
ATOM   5284  H1  WAT  1735     -18.795  14.437   5.605  1.00  0.00
ATOM   5285  H2  WAT  1735     -18.736  13.415   4.490  1.00  0.00
TER
ATOM   5286  O   WAT  1736     -13.333  15.450   5.923  1.00  0.00
ATOM   5287  H1  WAT  1736     -14.184  15.151   6.244  1.00  0.00
ATOM   5288  H2  WAT  1736     -13.493  15.694   5.011  1.00  0.00
TER
ATOM   5289  O   WAT  1737     -16.238  16.950   8.023  1.00  0.00
ATOM   5290  H1  WAT  1737     -15.913  16.117   7.683  1.00  0.00
ATOM   5291  H2  WAT  1737     -15.450  17.473   8.170  1.00  0.00
TER
ATOM   5292  O   WAT  1738     -15.599  16.492  -4.483  1.00  0.00
ATOM   5293  H1  WAT  1738     -16.198  17.216  -4.667  1.00  0.00
ATOM   5294  H2  WAT  1738     -15.051  16.430  -5.266  1.00  0.00
TER
ATOM   5295  O   WAT  1739     -16.993  15.128  -2.453  1.00  0.00
ATOM   5296  H1  WAT  1739     -16.600  15.446  -3.266  1.00  0.00
ATOM   5297  H2  WAT  1739     -16.631  14.249  -2.339  1.00  0.00
TER
ATOM   5298  O   WAT  1740     -16.407  17.719   1.642  1.00  0.00
ATOM   5299  H1  WAT  1740     -17.139  18.228   1.991  1.00  0.00
ATOM   5300  H2  WAT  1740     -16.805  16.902   1.341  1.00  0.00
TER
ATOM   5301  O   WAT  1741     -15.945  13.172   1.054  1.00  0.00
ATOM   5302  H1  WAT  1741     -15.927  13.623   1.899  1.00  0.00
ATOM   5303  H2  WAT  1741     -16.193  12.273   1.268  1.00  0.00
TER
ATOM   5304  O   WAT  1742     -12.517  10.585   6.893  1.00  0.00
ATOM   5305  H1  WAT  1742     -12.193   9.854   7.419  1.00  0.00
ATOM   5306  H2  WAT  1742     -12.482  10.267   5.991  1.00  0.00
TER
ATOM   5307  O   WAT  1743     -12.592  20.698   0.502  1.00  0.00
ATOM   5308  H1  WAT  1743     -11.872  21.193   0.111  1.00  0.00
ATOM   5309  H2  WAT  1743     -12.793  20.020  -0.143  1.00  0.00
TER
ATOM   5310  O   WAT  1744     -17.131  12.092  -5.355  1.00  0.00
ATOM   5311  H1  WAT  1744     -17.944  11.593  -5.431  1.00  0.00
ATOM   5312  H2  WAT  1744     -17.324  12.932  -5.772  1.00  0.00
TER
ATOM   5313  O   WAT  1745     -17.210  20.769   6.388  1.00  0.00
ATOM   5314  H1  WAT  1745     -17.276  19.848   6.134  1.00  0.00
ATOM   5315  H2  WAT  1745     -17.839  20.866   7.103  1.00  0.00
TER
ATOM   5316  O   WAT  1746     -14.416  16.464  -7.059  1.00  0.00
ATOM   5317  H1  WAT  1746     -13.528  16.775  -7.234  1.00  0.00
ATOM   5318  H2  WAT  1746     -14.445  15.591  -7.451  1.00  0.00
TER
ATOM   5319  O   WAT  1747     -17.278  23.591   6.139  1.00  0.00
ATOM   5320  H1  WAT  1747     -17.264  22.659   5.921  1.00  0.00
ATOM   5321  H2  WAT  1747     -17.986  23.677   6.778  1.00  0.00
TER
ATOM   5322  O   WAT  1748     -12.144  17.775  -7.591  1.00  0.00
ATOM   5323  H1  WAT  1748     -12.228  18.206  -8.442  1.00  0.00
ATOM   5324  H2  WAT  1748     -11.425  18.235  -7.159  1.00  0.00
TER
ATOM   5325  O   WAT  1749     -11.067  20.232   5.486  1.00  0.00
ATOM   5326  H1  WAT  1749     -11.792  20.825   5.289  1.00  0.00
ATOM   5327  H2  WAT  1749     -10.539  20.224   4.687  1.00  0.00
TER
ATOM   5328  O   WAT  1750     -15.537  21.958  -1.016  1.00  0.00
ATOM   5329  H1  WAT  1750     -15.185  21.360  -1.676  1.00  0.00
ATOM   5330  H2  WAT  1750     -16.421  21.632  -0.845  1.00  0.00
TER
ATOM   5331  O   WAT  1751     -16.572  23.236   1.951  1.00  0.00
ATOM   5332  H1  WAT  1751     -15.929  22.535   2.064  1.00  0.00
ATOM   5333  H2  WAT  1751     -16.047  24.016   1.770  1.00  0.00
TER
ATOM   5334  O   WAT  1752     -12.726  23.521  -8.325  1.00  0.00
ATOM   5335  H1  WAT  1752     -12.952  22.804  -7.733  1.00  0.00
ATOM   5336  H2  WAT  1752     -13.116  23.272  -9.163  1.00  0.00
TER
ATOM   5337  O   WAT  1753     -13.144  21.438  -6.664  1.00  0.00
ATOM   5338  H1  WAT  1753     -13.432  21.899  -5.876  1.00  0.00
ATOM   5339  H2  WAT  1753     -12.349  20.978  -6.396  1.00  0.00
TER
ATOM   5340  O   WAT  1754     -15.754  14.317   3.687  1.00  0.00
ATOM   5341  H1  WAT  1754     -15.385  13.497   4.015  1.00  0.00
ATOM   5342  H2  WAT  1754     -16.614  14.377   4.102  1.00  0.00
TER
ATOM   5343  O   WAT  1755     -12.387  13.273  -5.504  1.00  0.00
ATOM   5344  H1  WAT  1755     -13.016  13.377  -6.219  1.00  0.00
ATOM   5345  H2  WAT  1755     -12.882  13.493  -4.715  1.00  0.00
TER
ATOM   5346  O   WAT  1756     -18.793  16.971   3.911  1.00  0.00
ATOM   5347  H1  WAT  1756     -18.295  17.446   4.576  1.00  0.00
ATOM   5348  H2  WAT  1756     -18.651  16.047   4.118  1.00  0.00
TER
ATOM   5349  O   WAT  1757     -16.387  12.277  -2.649  1.00  0.00
ATOM   5350  H1  WAT  1757     -16.511  12.295  -3.598  1.00  0.00
ATOM   5351  H2  WAT  1757     -15.439  12.324  -2.529  1.00  0.00
TER
ATOM   5352  O   WAT  1758     -11.587  13.188   4.753  1.00  0.00
ATOM   5353  H1  WAT  1758     -12.089  13.928   5.093  1.00  0.00
ATOM   5354  H2  WAT  1758     -10.771  13.576   4.437  1.00  0.00
TER
ATOM   5355  O   WAT  1759     -13.294  18.431  -1.800  1.00  0.00
ATOM   5356  H1  WAT  1759     -14.235  18.446  -1.626  1.00  0.00
ATOM   5357  H2  WAT  1759     -12.980  17.645  -1.354  1.00  0.00
TER
ATOM   5358  O   WAT  1760     -15.978  22.988   8.683  1.00  0.00
ATOM   5359  H1  WAT  1760     -16.584  23.011   7.942  1.00  0.00
ATOM   5360  H2  WAT  1760     -16.282  22.256   9.219  1.00  0.00
TER
ATOM   5361  O   WAT  1761     -16.952  21.151  -8.162  1.00  0.00
ATOM   5362  H1  WAT  1761     -17.501  21.598  -7.518  1.00  0.00
ATOM   5363  H2  WAT  1761     -16.330  20.646  -7.639  1.00  0.00
TER
ATOM   5364  O   WAT  1762     -12.898  22.505   7.770  1.00  0.00
ATOM   5365  H1  WAT  1762     -12.157  22.842   7.267  1.00  0.00
ATOM   5366  H2  WAT  1762     -13.661  22.674   7.217  1.00  0.00
TER
ATOM   5367  O   WAT  1763     -18.772  19.133  -9.018  1.00  0.00
ATOM   5368  H1  WAT  1763     -18.251  18.418  -9.384  1.00  0.00
ATOM   5369  H2  WAT  1763     -18.125  19.772  -8.718  1.00  0.00
TER
ATOM   5370  O   WAT  1764     -14.224  20.556   6.305  1.00  0.00
ATOM   5371  H1  WAT  1764     -13.810  20.711   7.154  1.00  0.00
ATOM   5372  H2  WAT  1764     -15.159  20.682   6.468  1.00  0.00
TER
ATOM   5373  O   WAT  1765     -13.752  17.896   8.309  1.00  0.00
ATOM   5374  H1  WAT  1765     -13.170  17.141   8.221  1.00  0.00
ATOM   5375  H2  WAT  1765     -13.575  18.427   7.532  1.00  0.00
TER
ATOM   5376  O   WAT  1766     -17.126  18.240   5.659  1.00  0.00
ATOM   5377  H1  WAT  1766     -17.006  17.644   6.398  1.00  0.00
ATOM   5378  H2  WAT  1766     -16.267  18.277   5.239  1.00  0.00
TER
ATOM   5379  O   WAT  1767     -14.787  18.794   4.235  1.00  0.00
ATOM   5380  H1  WAT  1767     -15.314  19.318   3.632  1.00  0.00
ATOM   5381  H2  WAT  1767     -14.444  19.426   4.866  1.00  0.00
TER
ATOM   5382  O   WAT  1768     -15.540  14.399   7.150  1.00  0.00
ATOM   5383  H1  WAT  1768     -16.228  13.737   7.085  1.00  0.00
ATOM   5384  H2  WAT  1768     -14.819  13.953   7.595  1.00  0.00
TER
ATOM   5385  O   WAT  1769     -14.910  10.994  -6.791  1.00  0.00
ATOM   5386  H1  WAT  1769     -14.629  10.151  -6.435  1.00  0.00
ATOM   5387  H2  WAT  1769     -15.683  11.226  -6.277  1.00  0.00
TER
ATOM   5388  O   WAT  1770      -9.987  23.487  -8.684  1.00  0.00
ATOM   5389  H1  WAT  1770     -10.818  23.554  -8.214  1.00  0.00
ATOM   5390  H2  WAT  1770      -9.810  24.377  -8.988  1.00  0.00
TER
ATOM   5391  O   WAT  1771     -10.532  20.232  -6.181  1.00  0.00
ATOM   5392  H1  WAT  1771      -9.770  20.801  -6.075  1.00  0.00
ATOM   5393  H2  WAT  1771     -10.516  19.664  -5.410  1.00  0.00
TER
ATOM   5394  O   WAT  1772      -9.526  21.087  -1.337  1.00  0.00
ATOM   5395  H1  WAT  1772      -9.155  20.303  -1.743  1.00  0.00
ATOM   5396  H2  WAT  1772      -8.885  21.775  -1.515  1.00  0.00
TER
ATOM   5397  O   WAT  1773     -12.542  22.470   4.076  1.00  0.00
ATOM   5398  H1  WAT  1773     -13.356  22.900   4.339  1.00  0.00
ATOM   5399  H2  WAT  1773     -12.135  23.082   3.463  1.00  0.00
TER
ATOM   5400  O   WAT  1774     -10.480  20.525  -9.024  1.00  0.00
ATOM   5401  H1  WAT  1774     -10.205  21.433  -9.152  1.00  0.00
ATOM   5402  H2  WAT  1774     -10.669  20.461  -8.087  1.00  0.00
TER
ATOM   5403  O   WAT  1775     -14.082  13.549  -7.728  1.00  0.00
ATOM   5404  H1  WAT  1775     -13.664  13.363  -8.569  1.00  0.00
ATOM   5405  H2  WAT  1775     -14.389  12.697  -7.418  1.00  0.00
TER
ATOM   5406  O   WAT  1776     -10.583  18.462  -4.031  1.00  0.00
ATOM   5407  H1  WAT  1776     -10.959  17.695  -4.463  1.00  0.00
ATOM   5408  H2  WAT  1776     -11.313  18.844  -3.543  1.00  0.00
TER
ATOM   5409  O   WAT  1777     -11.193  17.609   5.603  1.00  0.00
ATOM   5410  H1  WAT  1777     -11.425  17.380   4.703  1.00  0.00
ATOM   5411  H2  WAT  1777     -10.933  18.529   5.558  1.00  0.00
TER
ATOM   5412  O   WAT  1778     -12.754  12.835   8.381  1.00  0.00
ATOM   5413  H1  WAT  1778     -11.877  12.843   8.765  1.00  0.00
ATOM   5414  H2  WAT  1778     -12.742  12.098   7.770  1.00  0.00
TER
ATOM   5415  O   WAT  1779     -11.308  16.688  -0.730  1.00  0.00
ATOM   5416  H1  WAT  1779     -10.784  16.194  -1.361  1.00  0.00
ATOM   5417  H2  WAT  1779     -10.722  16.823   0.015  1.00  0.00
TER
ATOM   5418  O   WAT  1780     -11.129  16.772   2.792  1.00  0.00
ATOM   5419  H1  WAT  1780     -12.079  16.738   2.906  1.00  0.00
ATOM   5420  H2  WAT  1780     -10.948  17.682   2.557  1.00  0.00
TER
ATOM   5421  O   WAT  1781     -11.818  15.945  -4.791  1.00  0.00
ATOM   5422  H1  WAT  1781     -11.322  15.712  -4.006  1.00  0.00
ATOM   5423  H2  WAT  1781     -12.016  15.106  -5.207  1.00  0.00
TER
ATOM   5424  O   WAT  1782     -10.389  14.581  -2.257  1.00  0.00
ATOM   5425  H1  WAT  1782     -10.499  14.427  -1.319  1.00  0.00
ATOM   5426  H2  WAT  1782      -9.629  14.053  -2.499  1.00  0.00
TER
ATOM   5427  O   WAT  1783     -12.043  10.520   4.201  1.00  0.00
ATOM   5428  H1  WAT  1783     -11.406  11.134   4.567  1.00  0.00
ATOM   5429  H2  WAT  1783     -11.895  10.557   3.256  1.00  0.00
TER
ATOM   5430  O   WAT  1784      -9.500  12.412  -9.016  1.00  0.00
ATOM   5431  H1  WAT  1784      -8.575  12.280  -9.225  1.00  0.00
ATOM   5432  H2  WAT  1784      -9.523  12.491  -8.063  1.00  0.00
TER
ATOM   5433  O   WAT  1785      -9.426  13.183  -6.391  1.00  0.00
ATOM   5434  H1  WAT  1785     -10.221  13.117  -5.861  1.00  0.00
ATOM   5435  H2  WAT  1785      -9.222  14.118  -6.402  1.00  0.00
TER
ATOM   5436  O   WAT  1786     -18.672  11.673   7.109  1.00  0.00
ATOM   5437  H1  WAT  1786     -18.733  12.265   7.858  1.00  0.00
ATOM   5438  H2  WAT  1786     -17.732  11.566   6.964  1.00  0.00
TER
ATOM   5439  O   WAT  1787     -16.035  11.330   6.748  1.00  0.00
ATOM   5440  H1  WAT  1787     -15.421  11.648   6.086  1.00  0.00
ATOM   5441  H2  WAT  1787     -15.490  10.845   7.368  1.00  0.00
TER
ATOM   5442  O   WAT  1788     -15.294   9.893   3.075  1.00  0.00
ATOM   5443  H1  WAT  1788     -16.168  10.227   2.872  1.00  0.00
ATOM   5444  H2  WAT  1788     -15.403   9.421   3.900  1.00  0.00
TER
ATOM   5445  O   WAT  1789     -14.387  12.100   4.459  1.00  0.00
ATOM   5446  H1  WAT  1789     -14.716  11.286   4.079  1.00  0.00
ATOM   5447  H2  WAT  1789     -13.439  12.057   4.336  1.00  0.00
TER
ATOM   5448  O   WAT  1790     -17.547  10.810   2.014  1.00  0.00
ATOM   5449  H1  WAT  1790     -18.329  11.285   2.294  1.00  0.00
ATOM   5450  H2  WAT  1790     -17.840   9.906   1.906  1.00  0.00
TER
ATOM   5451  O   WAT  1791     -12.994  11.513   0.059  1.00  0.00
ATOM   5452  H1  WAT  1791     -12.554  11.457  -0.789  1.00  0.00
ATOM   5453  H2  WAT  1791     -13.264  12.428   0.130  1.00  0.00
TER
ATOM   5454  O   WAT  1792     -11.131  11.144  -1.930  1.00  0.00
ATOM   5455  H1  WAT  1792     -11.192  10.200  -2.077  1.00  0.00
ATOM   5456  H2  WAT  1792     -10.351  11.252  -1.385  1.00  0.00
TER
ATOM   5457  O   WAT  1793     -15.159   9.893  -1.236  1.00  0.00
ATOM   5458  H1  WAT  1793     -14.556  10.465  -0.761  1.00  0.00
ATOM   5459  H2  WAT  1793     -15.899  10.457  -1.458  1.00  0.00
TER
ATOM   5460  O   WAT  1794     -12.015  10.295  -5.962  1.00  0.00
ATOM   5461  H1  WAT  1794     -11.820  11.194  -5.695  1.00  0.00
ATOM   5462  H2  WAT  1794     -12.802  10.064  -5.468  1.00  0.00
TER
ATOM   5463  O   WAT  1795     -14.909  10.073   9.144  1.00  0.00
ATOM   5464  H1  WAT  1795     -15.023  10.392  10.039  1.00  0.00
ATOM   5465  H2  WAT  1795     -14.092  10.474   8.847  1.00  0.00
TER
ATOM   5466  O   WAT  1796     -17.872  19.870 -18.612  1.00  0.00
ATOM   5467  H1  WAT  1796     -18.647  19.390 -18.322  1.00  0.00
ATOM   5468  H2  WAT  1796     -17.220  19.190 -18.786  1.00  0.00
TER
ATOM   5469  O   WAT  1797     -13.851  24.276 -19.832  1.00  0.00
ATOM   5470  H1  WAT  1797     -14.313  23.505 -19.503  1.00  0.00
ATOM   5471  H2  WAT  1797     -13.038  24.302 -19.327  1.00  0.00
TER
ATOM   5472  O   WAT  1798     -18.431  22.546 -18.605  1.00  0.00
ATOM   5473  H1  WAT  1798     -18.500  21.605 -18.766  1.00  0.00
ATOM   5474  H2  WAT  1798     -17.669  22.636 -18.033  1.00  0.00
TER
ATOM   5475  O   WAT  1799     -17.400  15.353 -18.378  1.00  0.00
ATOM   5476  H1  WAT  1799     -17.024  14.480 -18.491  1.00  0.00
ATOM   5477  H2  WAT  1799     -17.498  15.688 -19.269  1.00  0.00
TER
ATOM   5478  O   WAT  1800      -9.328  14.864 -14.881  1.00  0.00
ATOM   5479  H1  WAT  1800     -10.033  15.252 -15.399  1.00  0.00
ATOM   5480  H2  WAT  1800      -9.062  15.559 -14.279  1.00  0.00
TER
ATOM   5481  O   WAT  1801     -13.382  14.788 -18.672  1.00  0.00
ATOM   5482  H1  WAT  1801     -14.086  15.076 -18.092  1.00  0.00
ATOM   5483  H2  WAT  1801     -13.020  15.598 -19.032  1.00  0.00
TER
ATOM   5484  O   WAT  1802     -10.313  14.233 -18.281  1.00  0.00
ATOM   5485  H1  WAT  1802     -11.260  14.267 -18.150  1.00  0.00
ATOM   5486  H2  WAT  1802      -9.988  15.047 -17.897  1.00  0.00
TER
ATOM   5487  O   WAT  1803     -14.831  21.153 -16.367  1.00  0.00
ATOM   5488  H1  WAT  1803     -14.414  20.939 -17.202  1.00  0.00
ATOM   5489  H2  WAT  1803     -14.107  21.410 -15.796  1.00  0.00
TER
ATOM   5490  O   WAT  1804     -10.885  19.551 -16.275  1.00  0.00
ATOM   5491  H1  WAT  1804     -11.713  19.621 -16.750  1.00  0.00
ATOM   5492  H2  WAT  1804     -10.290  20.137 -16.744  1.00  0.00
TER
ATOM   5493  O   WAT  1805     -13.920  16.338 -15.330  1.00  0.00
ATOM   5494  H1  WAT  1805     -14.333  17.164 -15.076  1.00  0.00
ATOM   5495  H2  WAT  1805     -14.653  15.753 -15.522  1.00  0.00
TER
ATOM   5496  O   WAT  1806     -10.247  23.337 -12.413  1.00  0.00
ATOM   5497  H1  WAT  1806     -10.121  23.098 -13.331  1.00  0.00
ATOM   5498  H2  WAT  1806     -10.205  22.505 -11.940  1.00  0.00
TER
ATOM   5499  O   WAT  1807     -10.395  15.390 -11.448  1.00  0.00
ATOM   5500  H1  WAT  1807     -11.010  15.898 -11.976  1.00  0.00
ATOM   5501  H2  WAT  1807     -10.715  14.490 -11.505  1.00  0.00
TER
ATOM   5502  O   WAT  1808     -18.333  14.229 -13.981  1.00  0.00
ATOM   5503  H1  WAT  1808     -18.795  14.437 -13.169  1.00  0.00
ATOM   5504  H2  WAT  1808     -18.736  13.415 -14.284  1.00  0.00
TER
ATOM   5505  O   WAT  1809     -13.333  15.450 -12.852  1.00  0.00
ATOM   5506  H1  WAT  1809     -14.184  15.151 -12.531  1.00  0.00
ATOM   5507  H2  WAT  1809     -13.493  15.694 -13.763  1.00  0.00
TER
ATOM   5508  O   WAT  1810     -16.238  16.950 -10.752  1.00  0.00
ATOM   5509  H1  WAT  1810     -15.913  16.117 -11.092  1.00  0.00
ATOM   5510  H2  WAT  1810     -15.450  17.473 -10.604  1.00  0.00
TER
ATOM   5511  O   WAT  1811     -16.407  17.719 -17.132  1.00  0.00
ATOM   5512  H1  WAT  1811     -17.139  18.228 -16.783  1.00  0.00
ATOM   5513  H2  WAT  1811     -16.805  16.902 -17.433  1.00  0.00
TER
ATOM   5514  O   WAT  1812     -15.945  13.172 -17.720  1.00  0.00
ATOM   5515  H1  WAT  1812     -15.927  13.623 -16.876  1.00  0.00
ATOM   5516  H2  WAT  1812     -16.193  12.273 -17.507  1.00  0.00
TER
ATOM   5517  O   WAT  1813     -12.517  10.585 -11.881  1.00  0.00
ATOM   5518  H1  WAT  1813     -12.193   9.854 -11.356  1.00  0.00
ATOM   5519  H2  WAT  1813     -12.482  10.267 -12.783  1.00  0.00
TER
ATOM   5520  O   WAT  1814     -12.592  20.698 -18.273  1.00  0.00
ATOM   5521  H1  WAT  1814     -11.872  21.193 -18.663  1.00  0.00
ATOM   5522  H2  WAT  1814     -12.793  20.020 -18.917  1.00  0.00
TER
ATOM   5523  O   WAT  1815     -17.210  20.769 -12.386  1.00  0.00
ATOM   5524  H1  WAT  1815     -17.276  19.848 -12.640  1.00  0.00
ATOM   5525  H2  WAT  1815     -17.839  20.866 -11.671  1.00  0.00
TER
ATOM   5526  O   WAT  1816     -17.278  23.591 -12.635  1.00  0.00
ATOM   5527  H1  WAT  1816     -17.264  22.659 -12.854  1.00  0.00
ATOM   5528  H2  WAT  1816     -17.986  23.677 -11.996  1.00  0.00
TER
ATOM   5529  O   WAT  1817     -11.067  20.232 -13.289  1.00  0.00
ATOM   5530  H1  WAT  1817     -11.792  20.825 -13.486  1.00  0.00
ATOM   5531  H2  WAT  1817     -10.539  20.224 -14.087  1.00  0.00
TER
ATOM   5532  O   WAT  1818     -16.572  23.236 -16.824  1.00  0.00
ATOM   5533  H1  WAT  1818     -15.929  22.535 -16.710  1.00  0.00
ATOM   5534  H2  WAT  1818     -16.047  24.016 -17.004  1.00  0.00
TER
ATOM   5535  O   WAT  1819     -15.754  14.317 -15.088  1.00  0.00
ATOM   5536  H1  WAT  1819     -15.385  13.497 -14.760  1.00  0.00
ATOM   5537  H2  WAT  1819     -16.614  14.377 -14.672  1.00  0.00
TER
ATOM   5538  O   WAT  1820     -18.793  16.971 -14.864  1.00  0.00
ATOM   5539  H1  WAT  1820     -18.295  17.446 -14.199  1.00  0.00
ATOM   5540  H2  WAT  1820     -18.651  16.047 -14.657  1.00  0.00
TER
ATOM   5541  O   WAT  1821     -11.587  13.188 -14.021  1.00  0.00
ATOM   5542  H1  WAT  1821     -12.089  13.928 -13.682  1.00  0.00
ATOM   5543  H2  WAT  1821     -10.771  13.576 -14.337  1.00  0.00
TER
ATOM   5544  O   WAT  1822     -15.978  22.988 -10.092  1.00  0.00
ATOM   5545  H1  WAT  1822     -16.584  23.011 -10.832  1.00  0.00
ATOM   5546  H2  WAT  1822     -16.282  22.256  -9.555  1.00  0.00
TER
ATOM   5547  O   WAT  1823     -12.898  22.505 -11.004  1.00  0.00
ATOM   5548  H1  WAT  1823     -12.157  22.842 -11.508  1.00  0.00
ATOM   5549  H2  WAT  1823     -13.661  22.674 -11.557  1.00  0.00
TER
ATOM   5550  O   WAT  1824     -14.224  20.556 -12.469  1.00  0.00
ATOM   5551  H1  WAT  1824     -13.810  20.711 -11.620  1.00  0.00
ATOM   5552  H2  WAT  1824     -15.159  20.682 -12.306  1.00  0.00
TER
ATOM   5553  O   WAT  1825     -13.752  17.896 -10.465  1.00  0.00
ATOM   5554  H1  WAT  1825     -13.170  17.141 -10.553  1.00  0.00
ATOM   5555  H2  WAT  1825     -13.575  18.427 -11.242  1.00  0.00
TER
ATOM   5556  O   WAT  1826     -17.126  18.240 -13.116  1.00  0.00
ATOM   5557  H1  WAT  1826     -17.006  17.644 -12.376  1.00  0.00
ATOM   5558  H2  WAT  1826     -16.267  18.277 -13.535  1.00  0.00
TER
ATOM   5559  O   WAT  1827     -14.787  18.794 -14.539  1.00  0.00
ATOM   5560  H1  WAT  1827     -15.314  19.318 -15.143  1.00  0.00
ATOM   5561  H2  WAT  1827     -14.444  19.426 -13.908  1.00  0.00
TER
ATOM   5562  O   WAT  1828     -15.540  14.399 -11.625  1.00  0.00
ATOM   5563  H1  WAT  1828     -16.228  13.737 -11.690  1.00  0.00
ATOM   5564  H2  WAT  1828     -14.819  13.953 -11.180  1.00  0.00
TER
ATOM   5565  O   WAT  1829     -12.542  22.470 -14.698  1.00  0.00
ATOM   5566  H1  WAT  1829     -13.356  22.900 -14.435  1.00  0.00
ATOM   5567  H2  WAT  1829     -12.135  23.082 -15.311  1.00  0.00
TER
ATOM   5568  O   WAT  1830     -11.193  17.609 -13.171  1.00  0.00
ATOM   5569  H1  WAT  1830     -11.425  17.380 -14.071  1.00  0.00
ATOM   5570  H2  WAT  1830     -10.933  18.529 -13.217  1.00  0.00
TER
ATOM   5571  O   WAT  1831     -12.754  12.835 -10.393  1.00  0.00
ATOM   5572  H1  WAT  1831     -11.877  12.843 -10.010  1.00  0.00
ATOM   5573  H2  WAT  1831     -12.742  12.098 -11.004  1.00  0.00
TER
ATOM   5574  O   WAT  1832     -11.308  16.688 -19.504  1.00  0.00
ATOM   5575  H1  WAT  1832     -10.784  16.194 -20.135  1.00  0.00
ATOM   5576  H2  WAT  1832     -10.722  16.823 -18.760  1.00  0.00
TER
ATOM   5577  O   WAT  1833     -11.129  16.772 -15.982  1.00  0.00
ATOM   5578  H1  WAT  1833     -12.079  16.738 -15.868  1.00  0.00
ATOM   5579  H2  WAT  1833     -10.948  17.682 -16.217  1.00  0.00
TER
ATOM   5580  O   WAT  1834     -12.043  10.520 -14.573  1.00  0.00
ATOM   5581  H1  WAT  1834     -11.406  11.134 -14.207  1.00  0.00
ATOM   5582  H2  WAT  1834     -11.895  10.557 -15.518  1.00  0.00
TER
ATOM   5583  O   WAT  1835     -18.672  11.673 -11.666  1.00  0.00
ATOM   5584  H1  WAT  1835     -18.733  12.265 -10.916  1.00  0.00
ATOM   5585  H2  WAT  1835     -17.732  11.566 -11.810  1.00  0.00
TER
ATOM   5586  O   WAT  1836     -16.035  11.330 -12.026  1.00  0.00
ATOM   5587  H1  WAT  1836     -15.421  11.648 -12.688  1.00  0.00
ATOM   5588  H2  WAT  1836     -15.490  10.845 -11.407  1.00  0.00
TER
ATOM   5589  O   WAT  1837     -15.294   9.893 -15.699  1.00  0.00
ATOM   5590  H1  WAT  1837     -16.168  10.227 -15.902  1.00  0.00
ATOM   5591  H2  WAT  1837     -15.403   9.421 -14.874  1.00  0.00
TER
ATOM   5592  O   WAT  1838     -14.387  12.100 -14.315  1.00  0.00
ATOM   5593  H1  WAT  1838     -14.716  11.286 -14.695  1.00  0.00
ATOM   5594  H2  WAT  1838     -13.439  12.057 -14.439  1.00  0.00
TER
ATOM   5595  O   WAT  1839     -17.547  10.810 -16.760  1.00  0.00
ATOM   5596  H1  WAT  1839     -18.329  11.285 -16.480  1.00  0.00
ATOM   5597  H2  WAT  1839     -17.840   9.906 -16.869  1.00  0.00
TER
ATOM   5598  O   WAT  1840     -12.994  11.513 -18.715  1.00  0.00
ATOM   5599  H1  WAT  1840     -12.554  11.457 -19.563  1.00  0.00
ATOM   5600  H2  WAT  1840     -13.264  12.428 -18.644  1.00  0.00
TER
ATOM   5601  O   WAT  1841     -15.159   9.893 -20.010  1.00  0.00
ATOM   5602  H1  WAT  1841     -14.556  10.465 -19.535  1.00  0.00
ATOM   5603  H2  WAT  1841     -15.899  10.457 -20.233  1.00  0.00
TER
ATOM   5604  O   WAT  1842     -14.909  10.073  -9.631  1.00  0.00
ATOM   5605  H1  WAT  1842     -15.023  10.392  -8.736  1.00  0.00
ATOM   5606  H2  WAT  1842     -14.092  10.474  -9.927  1.00  0.00
TER
ATOM   5607  O   WAT  1843     -16.003  -0.682  17.056  1.00  0.00
ATOM   5608  H1  WAT  1843     -16.084  -1.597  16.785  1.00  0.00
ATOM   5609  H2  WAT  1843     -16.417  -0.186  16.350  1.00  0.00
TER
ATOM   5610  O   WAT  1844     -17.872   1.095  18.937  1.00  0.00
ATOM   5611  H1  WAT  1844     -18.647   0.616  19.227  1.00  0.00
ATOM   5612  H2  WAT  1844     -17.220   0.416  18.762  1.00  0.00
TER
ATOM   5613  O   WAT  1845     -13.851   5.502  17.717  1.00  0.00
ATOM   5614  H1  WAT  1845     -14.313   4.730  18.045  1.00  0.00
ATOM   5615  H2  WAT  1845     -13.038   5.528  18.222  1.00  0.00
TER
ATOM   5616  O   WAT  1846     -17.624   7.787  17.337  1.00  0.00
ATOM   5617  H1  WAT  1846     -18.243   8.243  16.767  1.00  0.00
ATOM   5618  H2  WAT  1846     -16.769   7.942  16.936  1.00  0.00
TER
ATOM   5619  O   WAT  1847     -18.431   3.771  18.944  1.00  0.00
ATOM   5620  H1  WAT  1847     -18.500   2.830  18.783  1.00  0.00
ATOM   5621  H2  WAT  1847     -17.669   3.861  19.516  1.00  0.00
TER
ATOM   5622  O   WAT  1848     -17.400  -3.422  19.171  1.00  0.00
ATOM   5623  H1  WAT  1848     -17.024  -4.295  19.058  1.00  0.00
ATOM   5624  H2  WAT  1848     -17.498  -3.086  18.280  1.00  0.00
TER
ATOM   5625  O   WAT  1849     -13.618  -5.927  16.104  1.00  0.00
ATOM   5626  H1  WAT  1849     -12.797  -6.417  16.146  1.00  0.00
ATOM   5627  H2  WAT  1849     -13.584  -5.337  16.857  1.00  0.00
TER
ATOM   5628  O   WAT  1850     -16.758   2.671  14.730  1.00  0.00
ATOM   5629  H1  WAT  1850     -17.376   3.136  14.167  1.00  0.00
ATOM   5630  H2  WAT  1850     -16.246   3.364  15.147  1.00  0.00
TER
ATOM   5631  O   WAT  1851     -13.382  -3.987  18.876  1.00  0.00
ATOM   5632  H1  WAT  1851     -14.086  -3.698  19.457  1.00  0.00
ATOM   5633  H2  WAT  1851     -13.020  -3.177  18.516  1.00  0.00
TER
ATOM   5634  O   WAT  1852     -10.313  -4.541  19.267  1.00  0.00
ATOM   5635  H1  WAT  1852     -11.260  -4.507  19.399  1.00  0.00
ATOM   5636  H2  WAT  1852      -9.988  -3.727  19.652  1.00  0.00
TER
ATOM   5637  O   WAT  1853     -14.229   7.475  19.854  1.00  0.00
ATOM   5638  H1  WAT  1853     -14.217   7.071  18.986  1.00  0.00
ATOM   5639  H2  WAT  1853     -14.782   8.250  19.750  1.00  0.00
TER
ATOM   5640  O   WAT  1854     -12.935   4.197  14.943  1.00  0.00
ATOM   5641  H1  WAT  1854     -13.045   3.254  15.068  1.00  0.00
ATOM   5642  H2  WAT  1854     -12.938   4.558  15.829  1.00  0.00
TER
ATOM   5643  O   WAT  1855     -17.393  -0.177  14.299  1.00  0.00
ATOM   5644  H1  WAT  1855     -18.320  -0.243  14.528  1.00  0.00
ATOM   5645  H2  WAT  1855     -17.240   0.761  14.184  1.00  0.00
TER
ATOM   5646  O   WAT  1856     -17.406  -3.905  11.296  1.00  0.00
ATOM   5647  H1  WAT  1856     -18.346  -3.743  11.381  1.00  0.00
ATOM   5648  H2  WAT  1856     -17.088  -3.186  10.749  1.00  0.00
TER
ATOM   5649  O   WAT  1857     -13.363   1.385  14.802  1.00  0.00
ATOM   5650  H1  WAT  1857     -13.982   1.047  14.155  1.00  0.00
ATOM   5651  H2  WAT  1857     -13.381   0.741  15.510  1.00  0.00
TER
ATOM   5652  O   WAT  1858     -15.187   0.624  11.810  1.00  0.00
ATOM   5653  H1  WAT  1858     -14.747  -0.214  11.663  1.00  0.00
ATOM   5654  H2  WAT  1858     -14.474   1.257  11.896  1.00  0.00
TER
ATOM   5655  O   WAT  1859     -17.077   5.564  15.778  1.00  0.00
ATOM   5656  H1  WAT  1859     -16.637   6.306  15.363  1.00  0.00
ATOM   5657  H2  WAT  1859     -17.138   5.806  16.702  1.00  0.00
TER
ATOM   5658  O   WAT  1860     -11.605  -8.122  10.124  1.00  0.00
ATOM   5659  H1  WAT  1860     -11.918  -8.029  11.024  1.00  0.00
ATOM   5660  H2  WAT  1860     -10.844  -7.543  10.073  1.00  0.00
TER
ATOM   5661  O   WAT  1861     -14.410   8.551  13.134  1.00  0.00
ATOM   5662  H1  WAT  1861     -14.570   8.261  14.032  1.00  0.00
ATOM   5663  H2  WAT  1861     -14.575   7.775  12.599  1.00  0.00
TER
ATOM   5664  O   WAT  1862     -14.707   6.059  11.694  1.00  0.00
ATOM   5665  H1  WAT  1862     -15.401   6.057  11.034  1.00  0.00
ATOM   5666  H2  WAT  1862     -13.965   5.635  11.263  1.00  0.00
TER
ATOM   5667  O   WAT  1863     -15.142   7.686  15.769  1.00  0.00
ATOM   5668  H1  WAT  1863     -14.687   6.905  16.083  1.00  0.00
ATOM   5669  H2  WAT  1863     -14.803   8.396  16.313  1.00  0.00
TER
ATOM   5670  O   WAT  1864     -15.599  -2.282  14.291  1.00  0.00
ATOM   5671  H1  WAT  1864     -16.198  -1.559  14.107  1.00  0.00
ATOM   5672  H2  WAT  1864     -15.051  -2.345  13.509  1.00  0.00
TER
ATOM   5673  O   WAT  1865     -16.993  -3.646  16.321  1.00  0.00
ATOM   5674  H1  WAT  1865     -16.600  -3.329  15.508  1.00  0.00
ATOM   5675  H2  WAT  1865     -16.631  -4.525  16.436  1.00  0.00
TER
ATOM   5676  O   WAT  1866     -12.592   1.924  19.276  1.00  0.00
ATOM   5677  H1  WAT  1866     -11.872   2.419  18.886  1.00  0.00
ATOM   5678  H2  WAT  1866     -12.793   1.245  18.631  1.00  0.00
TER
ATOM   5679  O   WAT  1867     -17.131  -6.683  13.419  1.00  0.00
ATOM   5680  H1  WAT  1867     -17.944  -7.181  13.343  1.00  0.00
ATOM   5681  H2  WAT  1867     -17.324  -5.843  13.003  1.00  0.00
TER
ATOM   5682  O   WAT  1868     -14.416  -2.311  11.715  1.00  0.00
ATOM   5683  H1  WAT  1868     -13.528  -1.999  11.540  1.00  0.00
ATOM   5684  H2  WAT  1868     -14.445  -3.183  11.323  1.00  0.00
TER
ATOM   5685  O   WAT  1869     -12.144  -0.999  11.183  1.00  0.00
ATOM   5686  H1  WAT  1869     -12.228  -0.568  10.333  1.00  0.00
ATOM   5687  H2  WAT  1869     -11.425  -0.540  11.616  1.00  0.00
TER
ATOM   5688  O   WAT  1870     -11.116   5.855  13.911  1.00  0.00
ATOM   5689  H1  WAT  1870     -11.758   5.200  14.186  1.00  0.00
ATOM   5690  H2  WAT  1870     -11.503   6.260  13.135  1.00  0.00
TER
ATOM   5691  O   WAT  1871     -15.537   3.183  17.758  1.00  0.00
ATOM   5692  H1  WAT  1871     -15.185   2.586  17.099  1.00  0.00
ATOM   5693  H2  WAT  1871     -16.421   2.858  17.929  1.00  0.00
TER
ATOM   5694  O   WAT  1872     -12.726   4.746  10.449  1.00  0.00
ATOM   5695  H1  WAT  1872     -12.952   4.029  11.041  1.00  0.00
ATOM   5696  H2  WAT  1872     -13.116   4.498   9.611  1.00  0.00
TER
ATOM   5697  O   WAT  1873     -13.144   2.664  12.110  1.00  0.00
ATOM   5698  H1  WAT  1873     -13.432   3.125  12.898  1.00  0.00
ATOM   5699  H2  WAT  1873     -12.349   2.203  12.379  1.00  0.00
TER
ATOM   5700  O   WAT  1874     -12.387  -5.502  13.270  1.00  0.00
ATOM   5701  H1  WAT  1874     -13.016  -5.397  12.556  1.00  0.00
ATOM   5702  H2  WAT  1874     -12.882  -5.282  14.059  1.00  0.00
TER
ATOM   5703  O   WAT  1875     -17.942   6.219  10.703  1.00  0.00
ATOM   5704  H1  WAT  1875     -17.840   6.015   9.773  1.00  0.00
ATOM   5705  H2  WAT  1875     -18.841   5.965  10.908  1.00  0.00
TER
ATOM   5706  O   WAT  1876     -16.387  -6.498  16.125  1.00  0.00
ATOM   5707  H1  WAT  1876     -16.511  -6.479  15.176  1.00  0.00
ATOM   5708  H2  WAT  1876     -15.439  -6.450  16.245  1.00  0.00
TER
ATOM   5709  O   WAT  1877     -13.294  -0.343  16.974  1.00  0.00
ATOM   5710  H1  WAT  1877     -14.235  -0.328  17.149  1.00  0.00
ATOM   5711  H2  WAT  1877     -12.980  -1.130  17.420  1.00  0.00
TER
ATOM   5712  O   WAT  1878     -11.292   6.828  18.649  1.00  0.00
ATOM   5713  H1  WAT  1878     -11.167   7.651  19.122  1.00  0.00
ATOM   5714  H2  WAT  1878     -10.425   6.617  18.302  1.00  0.00
TER
ATOM   5715  O   WAT  1879     -11.657   7.321  11.567  1.00  0.00
ATOM   5716  H1  WAT  1879     -11.943   6.907  10.753  1.00  0.00
ATOM   5717  H2  WAT  1879     -11.855   8.250  11.447  1.00  0.00
TER
ATOM   5718  O   WAT  1880     -16.952   2.376  10.612  1.00  0.00
ATOM   5719  H1  WAT  1880     -17.501   2.823  11.256  1.00  0.00
ATOM   5720  H2  WAT  1880     -16.330   1.871  11.136  1.00  0.00
TER
ATOM   5721  O   WAT  1881     -18.772   0.359   9.756  1.00  0.00
ATOM   5722  H1  WAT  1881     -18.251  -0.356   9.390  1.00  0.00
ATOM   5723  H2  WAT  1881     -18.125   0.998  10.056  1.00  0.00
TER
ATOM   5724  O   WAT  1882     -14.910  -7.781  11.983  1.00  0.00
ATOM   5725  H1  WAT  1882     -14.629  -8.624  12.339  1.00  0.00
ATOM   5726  H2  WAT  1882     -15.683  -7.548  12.497  1.00  0.00
TER
ATOM   5727  O   WAT  1883     -18.207   8.440  12.046  1.00  0.00
ATOM   5728  H1  WAT  1883     -17.312   8.779  12.068  1.00  0.00
ATOM   5729  H2  WAT  1883     -18.175   7.718  11.419  1.00  0.00
TER
ATOM   5730  O   WAT  1884      -9.987   4.712  10.090  1.00  0.00
ATOM   5731  H1  WAT  1884     -10.818   4.780  10.561  1.00  0.00
ATOM   5732  H2  WAT  1884      -9.810   5.603   9.787  1.00  0.00
TER
ATOM   5733  O   WAT  1885     -10.532   1.457  12.593  1.00  0.00
ATOM   5734  H1  WAT  1885      -9.770   2.027  12.699  1.00  0.00
ATOM   5735  H2  WAT  1885     -10.516   0.890  13.364  1.00  0.00
TER
ATOM   5736  O   WAT  1886      -9.526   2.312  17.438  1.00  0.00
ATOM   5737  H1  WAT  1886      -9.155   1.529  17.031  1.00  0.00
ATOM   5738  H2  WAT  1886      -8.885   3.001  17.259  1.00  0.00
TER
ATOM   5739  O   WAT  1887     -10.480   1.751   9.751  1.00  0.00
ATOM   5740  H1  WAT  1887     -10.205   2.658   9.623  1.00  0.00
ATOM   5741  H2  WAT  1887     -10.669   1.687  10.687  1.00  0.00
TER
ATOM   5742  O   WAT  1888     -14.082  -5.225  11.046  1.00  0.00
ATOM   5743  H1  WAT  1888     -13.664  -5.412  10.206  1.00  0.00
ATOM   5744  H2  WAT  1888     -14.389  -6.077  11.356  1.00  0.00
TER
ATOM   5745  O   WAT  1889     -10.583  -0.312  14.744  1.00  0.00
ATOM   5746  H1  WAT  1889     -10.959  -1.080  14.312  1.00  0.00
ATOM   5747  H2  WAT  1889     -11.313   0.070  15.231  1.00  0.00
TER
ATOM   5748  O   WAT  1890     -11.308  -2.087  18.044  1.00  0.00
ATOM   5749  H1  WAT  1890     -10.784  -2.580  17.413  1.00  0.00
ATOM   5750  H2  WAT  1890     -10.722  -1.952  18.789  1.00  0.00
TER
ATOM   5751  O   WAT  1891     -11.818  -2.829  13.984  1.00  0.00
ATOM   5752  H1  WAT  1891     -11.322  -3.062  14.768  1.00  0.00
ATOM   5753  H2  WAT  1891     -12.016  -3.668  13.567  1.00  0.00
TER
ATOM   5754  O   WAT  1892     -10.389  -4.193  16.517  1.00  0.00
ATOM   5755  H1  WAT  1892     -10.499  -4.348  17.456  1.00  0.00
ATOM   5756  H2  WAT  1892      -9.629  -4.721  16.275  1.00  0.00
TER
ATOM   5757  O   WAT  1893      -9.500  -6.363   9.758  1.00  0.00
ATOM   5758  H1  WAT  1893      -8.575  -6.494   9.550  1.00  0.00
ATOM   5759  H2  WAT  1893      -9.523  -6.283  10.712  1.00  0.00
TER
ATOM   5760  O   WAT  1894      -9.426  -5.591  12.384  1.00  0.00
ATOM   5761  H1  WAT  1894     -10.221  -5.657  12.913  1.00  0.00
ATOM   5762  H2  WAT  1894      -9.222  -4.656  12.372  1.00  0.00
TER
ATOM   5763  O   WAT  1895     -12.485   8.448  16.377  1.00  0.00
ATOM   5764  H1  WAT  1895     -11.889   8.126  15.701  1.00  0.00
ATOM   5765  H2  WAT  1895     -12.227   7.975  17.169  1.00  0.00
TER
ATOM   5766  O   WAT  1896     -12.994  -7.262  18.834  1.00  0.00
ATOM   5767  H1  WAT  1896     -12.554  -7.317  17.986  1.00  0.00
ATOM   5768  H2  WAT  1896     -13.264  -6.346  18.905  1.00  0.00
TER
ATOM   5769  O   WAT  1897     -11.131  -7.630  16.844  1.00  0.00
ATOM   5770  H1  WAT  1897     -11.192  -8.574  16.698  1.00  0.00
ATOM   5771  H2  WAT  1897     -10.351  -7.522  17.390  1.00  0.00
TER
ATOM   5772  O   WAT  1898     -15.159  -8.881  17.539  1.00  0.00
ATOM   5773  H1  WAT  1898     -14.556  -8.309  18.013  1.00  0.00
ATOM   5774  H2  WAT  1898     -15.899  -8.317  17.316  1.00  0.00
TER
ATOM   5775  O   WAT  1899     -12.015  -8.479  12.813  1.00  0.00
ATOM   5776  H1  WAT  1899     -11.820  -7.581  13.079  1.00  0.00
ATOM   5777  H2  WAT  1899     -12.802  -8.710  13.306  1.00  0.00
TER
ATOM   5778  O   WAT  1900     -10.463   8.761  14.573  1.00  0.00
ATOM   5779  H1  WAT  1900     -10.287   8.075  13.929  1.00  0.00
ATOM   5780  H2  WAT  1900     -11.160   9.286  14.181  1.00  0.00
TER
ATOM   5781  O   WAT  1901     -16.003  -0.682  -1.718  1.00  0.00
ATOM   5782  H1  WAT  1901     -16.084  -1.597  -1.989  1.00  0.00
ATOM   5783  H2  WAT  1901     -16.417  -0.186  -2.425  1.00  0.00
TER
ATOM   5784  O   WAT  1902     -17.872   1.095   0.162  1.00  0.00
ATOM   5785  H1  WAT  1902     -18.647   0.616   0.452  1.00  0.00
ATOM   5786  H2  WAT  1902     -17.220   0.416  -0.012  1.00  0.00
TER
ATOM   5787  O   WAT  1903     -13.851   5.502  -1.058  1.00  0.00
ATOM   5788  H1  WAT  1903     -14.313   4.730  -0.729  1.00  0.00
ATOM   5789  H2  WAT  1903     -13.038   5.528  -0.552  1.00  0.00
TER
ATOM   5790  O   WAT  1904     -17.624   7.787  -1.437  1.00  0.00
ATOM   5791  H1  WAT  1904     -18.243   8.243  -2.008  1.00  0.00
ATOM   5792  H2  WAT  1904     -16.769   7.942  -1.838  1.00  0.00
TER
ATOM   5793  O   WAT  1905     -18.431   3.771   0.169  1.00  0.00
ATOM   5794  H1  WAT  1905     -18.500   2.830   0.008  1.00  0.00
ATOM   5795  H2  WAT  1905     -17.669   3.861   0.742  1.00  0.00
TER
ATOM   5796  O   WAT  1906     -17.400  -3.422   0.396  1.00  0.00
ATOM   5797  H1  WAT  1906     -17.024  -4.295   0.284  1.00  0.00
ATOM   5798  H2  WAT  1906     -17.498  -3.086  -0.495  1.00  0.00
TER
ATOM   5799  O   WAT  1907     -13.618  -5.927  -2.671  1.00  0.00
ATOM   5800  H1  WAT  1907     -12.797  -6.417  -2.628  1.00  0.00
ATOM   5801  H2  WAT  1907     -13.584  -5.337  -1.918  1.00  0.00
TER
ATOM   5802  O   WAT  1908      -9.328  -3.910   3.894  1.00  0.00
ATOM   5803  H1  WAT  1908     -10.033  -3.522   3.375  1.00  0.00
ATOM   5804  H2  WAT  1908      -9.062  -3.215   4.496  1.00  0.00
TER
ATOM   5805  O   WAT  1909     -16.758   2.671  -4.044  1.00  0.00
ATOM   5806  H1  WAT  1909     -17.376   3.136  -4.608  1.00  0.00
ATOM   5807  H2  WAT  1909     -16.246   3.364  -3.627  1.00  0.00
TER
ATOM   5808  O   WAT  1910     -13.382  -3.987   0.102  1.00  0.00
ATOM   5809  H1  WAT  1910     -14.086  -3.698   0.682  1.00  0.00
ATOM   5810  H2  WAT  1910     -13.020  -3.177  -0.258  1.00  0.00
TER
ATOM   5811  O   WAT  1911     -11.765   5.631   2.365  1.00  0.00
ATOM   5812  H1  WAT  1911     -12.449   6.301   2.356  1.00  0.00
ATOM   5813  H2  WAT  1911     -11.226   5.829   1.599  1.00  0.00
TER
ATOM   5814  O   WAT  1912     -10.313  -4.541   0.493  1.00  0.00
ATOM   5815  H1  WAT  1912     -11.260  -4.507   0.624  1.00  0.00
ATOM   5816  H2  WAT  1912      -9.988  -3.727   0.878  1.00  0.00
TER
ATOM   5817  O   WAT  1913     -14.229   7.475   1.079  1.00  0.00
ATOM   5818  H1  WAT  1913     -14.217   7.071   0.211  1.00  0.00
ATOM   5819  H2  WAT  1913     -14.782   8.250   0.975  1.00  0.00
TER
ATOM   5820  O   WAT  1914     -12.935   4.197  -3.832  1.00  0.00
ATOM   5821  H1  WAT  1914     -13.045   3.254  -3.707  1.00  0.00
ATOM   5822  H2  WAT  1914     -12.938   4.558  -2.946  1.00  0.00
TER
ATOM   5823  O   WAT  1915     -14.831   2.378   2.407  1.00  0.00
ATOM   5824  H1  WAT  1915     -14.414   2.164   1.573  1.00  0.00
ATOM   5825  H2  WAT  1915     -14.107   2.636   2.978  1.00  0.00
TER
ATOM   5826  O   WAT  1916     -17.393  -0.177  -4.476  1.00  0.00
ATOM   5827  H1  WAT  1916     -18.320  -0.243  -4.247  1.00  0.00
ATOM   5828  H2  WAT  1916     -17.240   0.761  -4.590  1.00  0.00
TER
ATOM   5829  O   WAT  1917     -17.406  -3.905  -7.479  1.00  0.00
ATOM   5830  H1  WAT  1917     -18.346  -3.743  -7.394  1.00  0.00
ATOM   5831  H2  WAT  1917     -17.088  -3.186  -8.025  1.00  0.00
TER
ATOM   5832  O   WAT  1918     -10.885   0.777   2.499  1.00  0.00
ATOM   5833  H1  WAT  1918     -11.713   0.846   2.024  1.00  0.00
ATOM   5834  H2  WAT  1918     -10.290   1.362   2.031  1.00  0.00
TER
ATOM   5835  O   WAT  1919     -13.363   1.385  -3.972  1.00  0.00
ATOM   5836  H1  WAT  1919     -13.982   1.047  -4.619  1.00  0.00
ATOM   5837  H2  WAT  1919     -13.381   0.741  -3.264  1.00  0.00
TER
ATOM   5838  O   WAT  1920     -13.920  -2.436   3.445  1.00  0.00
ATOM   5839  H1  WAT  1920     -14.333  -1.611   3.699  1.00  0.00
ATOM   5840  H2  WAT  1920     -14.653  -3.022   3.252  1.00  0.00
TER
ATOM   5841  O   WAT  1921     -13.230   7.610   4.133  1.00  0.00
ATOM   5842  H1  WAT  1921     -13.707   8.417   3.940  1.00  0.00
ATOM   5843  H2  WAT  1921     -13.914   6.958   4.285  1.00  0.00
TER
ATOM   5844  O   WAT  1922     -15.187   0.624  -6.965  1.00  0.00
ATOM   5845  H1  WAT  1922     -14.747  -0.214  -7.111  1.00  0.00
ATOM   5846  H2  WAT  1922     -14.474   1.257  -6.878  1.00  0.00
TER
ATOM   5847  O   WAT  1923     -17.077   5.564  -2.997  1.00  0.00
ATOM   5848  H1  WAT  1923     -16.637   6.306  -3.411  1.00  0.00
ATOM   5849  H2  WAT  1923     -17.138   5.806  -2.073  1.00  0.00
TER
ATOM   5850  O   WAT  1924     -11.605  -8.122  -8.651  1.00  0.00
ATOM   5851  H1  WAT  1924     -11.918  -8.029  -7.751  1.00  0.00
ATOM   5852  H2  WAT  1924     -10.844  -7.543  -8.701  1.00  0.00
TER
ATOM   5853  O   WAT  1925      -9.650   7.371   9.202  1.00  0.00
ATOM   5854  H1  WAT  1925      -9.175   7.849   9.881  1.00  0.00
ATOM   5855  H2  WAT  1925      -9.030   7.303   8.476  1.00  0.00
TER
[truncated: 66,630 more chars]
