# Supplementary material for: Accuracy and Precision of Alchemical Relative Free Energy Predictions with and without Replica‐Exchange
Source: Adv Theory Simul. 2019 Nov 27;3(1):1900195. doi: 10.1002/adts.201900195 (PMC8427472; doi:10.1002/adts.201900195)
Supplement: Supplementary file 1 — Supporting Information [file ADTS-3-1900195-s001.gz › BRD4/ligand/l14-l13/build/complex.pdb]

ATOM      1  C10 L14     1       0.827  -2.397  -4.053  1.00  0.00
ATOM      2  C11 L14     1       1.380  -1.295  -3.373  1.00  0.00
ATOM      3  H34 L14     1       2.383  -0.978  -3.621  1.00  0.00
ATOM      4  H33 L14     1       1.406  -2.909  -4.809  1.00  0.00
ATOM      5  C9  L14     1      -0.477  -2.832  -3.749  1.00  0.00
ATOM      6 H227 L14     1      -0.902  -3.679  -4.271  1.00  0.00
ATOM      7  C8  L14     1      -1.224  -2.162  -2.763  1.00  0.00
ATOM      8  H31 L14     1      -2.225  -2.495  -2.524  1.00  0.00
ATOM      9  C7  L14     1      -0.671  -1.059  -2.083  1.00  0.00
ATOM     10  H30 L14     1      -1.272  -0.576  -1.326  1.00  0.00
ATOM     11  C6  L14     1       0.639  -0.615  -2.383  1.00  0.00
ATOM     12  N5  L14     1       1.244   0.475  -1.738  1.00  0.00
ATOM     13  H29 L14     1       2.187   0.746  -1.998  1.00  0.00
ATOM     14  C4  L14     1       0.556   1.282  -0.733  1.00  0.00
ATOM     15  H23 L14     1      -0.466   1.449  -1.076  1.00  0.00
ATOM     16  C3  L14     1       1.216   2.660  -0.600  1.00  0.00
ATOM     17  H27 L14     1       1.307   3.137  -1.577  1.00  0.00
ATOM     18  H28 L14     1       2.235   2.520  -0.235  1.00  0.00
ATOM     19  C2  L14     1       0.449   3.607   0.365  1.00  0.00
ATOM     20  C1  L14     1       1.395   4.634   1.032  1.00  0.00
ATOM     21 C223 L14     1       0.685   5.589   2.003  1.00  0.00
ATOM     22 H224 L14     1       1.402   6.257   2.481  1.00  0.00
ATOM     23 H225 L14     1      -0.050   6.212   1.493  1.00  0.00
ATOM     24 H226 L14     1       0.171   5.039   2.791  1.00  0.00
ATOM     25  H24 L14     1       1.910   5.213   0.263  1.00  0.00
ATOM     26  H26 L14     1       2.178   4.112   1.583  1.00  0.00
ATOM     27  H22 L14     1      -0.251   4.154  -0.271  1.00  0.00
ATOM     28  N18 L14     1      -0.347   2.882   1.393  1.00  0.00
ATOM     29  C19 L14     1      -1.508   3.448   1.838  1.00  0.00
ATOM     30  C20 L14     1      -2.544   2.609   2.593  1.00  0.00
ATOM     31  H41 L14     1      -2.606   1.594   2.199  1.00  0.00
ATOM     32  H39 L14     1      -2.309   2.568   3.655  1.00  0.00
ATOM     33  H40 L14     1      -3.533   3.054   2.491  1.00  0.00
ATOM     34  O21 L14     1      -1.799   4.631   1.627  1.00  0.00
ATOM     35  C17 L14     1       0.039   1.537   1.713  1.00  0.00
ATOM     36  C16 L14     1       0.051   1.057   3.043  1.00  0.00
ATOM     37  C15 L14     1       0.444  -0.266   3.320  1.00  0.00
ATOM     38  H37 L14     1       0.442  -0.606   4.346  1.00  0.00
ATOM     39  H38 L14     1      -0.227   1.699   3.866  1.00  0.00
ATOM     40  C12 L14     1       0.480   0.690   0.671  1.00  0.00
ATOM     41  C13 L14     1       0.878  -0.635   0.965  1.00  0.00
ATOM     42  H35 L14     1       1.210  -1.284   0.169  1.00  0.00
ATOM     43  C14 L14     1       0.855  -1.135   2.286  1.00  0.00
ATOM     44 C116 L14     1       1.267  -2.523   2.581  1.00  0.00
ATOM     45 C121 L14     1       2.351  -3.121   1.899  1.00  0.00
ATOM     46 H126 L14     1       2.898  -2.561   1.154  1.00  0.00
ATOM     47 C120 L14     1       2.745  -4.445   2.180  1.00  0.00
ATOM     48 H125 L14     1       3.579  -4.875   1.643  1.00  0.00
ATOM     49 C119 L14     1       2.064  -5.208   3.154  1.00  0.00
ATOM     50 C219 L14     1       2.483  -6.621   3.456  1.00  0.00
ATOM     51 O221 L14     1       3.444  -7.135   2.846  1.00  0.00
ATOM     52 O222 L14     1       1.872  -7.286   4.318  1.00  0.00
ATOM     53 C118 L14     1       0.979  -4.615   3.838  1.00  0.00
ATOM     54 H123 L14     1       0.440  -5.178   4.586  1.00  0.00
ATOM     55 C117 L14     1       0.589  -3.291   3.554  1.00  0.00
ATOM     56 H122 L14     1      -0.250  -2.868   4.089  1.00  0.00
ATOM     57  T10 L14     1       1.393   4.636   1.036  1.00  0.00
ATOM     58  T11 L14     1       0.704   5.643   1.976  1.00  0.00
ATOM     59  T12 L14     1       1.643   6.731   2.515  1.00  0.00
ATOM     60  T15 L14     1       1.089   7.465   3.101  1.00  0.00
ATOM     61  T16 L14     1       2.414   6.315   3.164  1.00  0.00
ATOM     62  T17 L14     1       2.139   7.265   1.703  1.00  0.00
ATOM     63  T13 L14     1      -0.105   6.128   1.428  1.00  0.00
ATOM     64  T14 L14     1       0.224   5.126   2.808  1.00  0.00
ATOM     65  T18 L14     1       1.920   5.189   0.256  1.00  0.00
ATOM     66  T19 L14     1       2.171   4.118   1.597  1.00  0.00
TER
ATOM     67  O   WAT     2      12.103  15.029  13.599  1.00  0.00
ATOM     68  H1  WAT     2      11.215  15.370  13.497  1.00  0.00
ATOM     69  H2  WAT     2      12.387  14.829  12.707  1.00  0.00
TER
ATOM     70  O   WAT     3      10.066  17.629  19.483  1.00  0.00
ATOM     71  H1  WAT     3      10.638  16.861  19.483  1.00  0.00
ATOM     72  H2  WAT     3      10.066  17.928  18.573  1.00  0.00
TER
ATOM     73  O   WAT     4      14.279  13.612  14.632  1.00  0.00
ATOM     74  H1  WAT     4      14.386  14.512  14.939  1.00  0.00
ATOM     75  H2  WAT     4      13.368  13.564  14.342  1.00  0.00
TER
ATOM     76  O   WAT     5      16.120  16.580  18.965  1.00  0.00
ATOM     77  H1  WAT     5      16.628  17.078  19.605  1.00  0.00
ATOM     78  H2  WAT     5      16.651  15.804  18.789  1.00  0.00
TER
ATOM     79  O   WAT     6      10.159  22.018  12.104  1.00  0.00
ATOM     80  H1  WAT     6       9.782  22.507  11.373  1.00  0.00
ATOM     81  H2  WAT     6      10.416  22.690  12.735  1.00  0.00
TER
ATOM     82  O   WAT     7      17.768  10.419  17.563  1.00  0.00
ATOM     83  H1  WAT     7      18.075   9.864  16.846  1.00  0.00
ATOM     84  H2  WAT     7      16.838  10.554  17.380  1.00  0.00
TER
ATOM     85  O   WAT     8      15.762  19.011  17.081  1.00  0.00
ATOM     86  H1  WAT     8      15.357  18.299  16.585  1.00  0.00
ATOM     87  H2  WAT     8      15.848  18.666  17.970  1.00  0.00
TER
ATOM     88  O   WAT     9      16.230  22.698  19.245  1.00  0.00
ATOM     89  H1  WAT     9      15.933  22.092  18.565  1.00  0.00
ATOM     90  H2  WAT     9      17.180  22.735  19.134  1.00  0.00
TER
ATOM     91  O   WAT    10      12.462  17.905  14.581  1.00  0.00
ATOM     92  H1  WAT    10      12.342  18.632  13.970  1.00  0.00
ATOM     93  H2  WAT    10      12.152  17.136  14.104  1.00  0.00
TER
ATOM     94  O   WAT    11      11.345  22.777  16.799  1.00  0.00
ATOM     95  H1  WAT    11      10.938  22.918  15.944  1.00  0.00
ATOM     96  H2  WAT    11      12.237  22.493  16.596  1.00  0.00
TER
ATOM     97  O   WAT    12      14.928  11.249  17.964  1.00  0.00
ATOM     98  H1  WAT    12      14.485  12.030  17.632  1.00  0.00
ATOM     99  H2  WAT    12      15.487  11.572  18.671  1.00  0.00
TER
ATOM    100  O   WAT    13      18.044  10.870  12.844  1.00  0.00
ATOM    101  H1  WAT    13      17.420  10.866  13.570  1.00  0.00
ATOM    102  H2  WAT    13      17.957  10.003  12.448  1.00  0.00
TER
ATOM    103  O   WAT    14      16.966  11.794  19.823  1.00  0.00
ATOM    104  H1  WAT    14      17.263  12.700  19.742  1.00  0.00
ATOM    105  H2  WAT    14      17.515  11.305  19.209  1.00  0.00
TER
ATOM    106  O   WAT    15      14.720  16.372  15.692  1.00  0.00
ATOM    107  H1  WAT    15      14.494  16.156  16.597  1.00  0.00
ATOM    108  H2  WAT    15      13.939  16.805  15.347  1.00  0.00
TER
ATOM    109  O   WAT    16       9.592  11.605  18.544  1.00  0.00
ATOM    110  H1  WAT    16       9.304  12.175  19.257  1.00  0.00
ATOM    111  H2  WAT    16      10.337  11.125  18.907  1.00  0.00
TER
ATOM    112  O   WAT    17       9.780  15.547   9.755  1.00  0.00
ATOM    113  H1  WAT    17       9.697  16.490   9.896  1.00  0.00
ATOM    114  H2  WAT    17       9.428  15.404   8.876  1.00  0.00
TER
ATOM    115  O   WAT    18      17.579  14.281  18.822  1.00  0.00
ATOM    116  H1  WAT    18      17.583  13.840  17.972  1.00  0.00
ATOM    117  H2  WAT    18      18.474  14.603  18.929  1.00  0.00
TER
ATOM    118  O   WAT    19      13.430  14.164  17.781  1.00  0.00
ATOM    119  H1  WAT    19      13.090  14.641  18.538  1.00  0.00
ATOM    120  H2  WAT    19      12.667  13.710  17.421  1.00  0.00
TER
ATOM    121  O   WAT    20      17.641  15.282  11.812  1.00  0.00
ATOM    122  H1  WAT    20      17.763  15.241  12.761  1.00  0.00
ATOM    123  H2  WAT    20      17.256  16.145  11.657  1.00  0.00
TER
ATOM    124  O   WAT    21      16.653  17.592  11.211  1.00  0.00
ATOM    125  H1  WAT    21      16.085  17.144  10.584  1.00  0.00
ATOM    126  H2  WAT    21      17.362  17.951  10.677  1.00  0.00
TER
ATOM    127  O   WAT    22      10.744  13.085  16.698  1.00  0.00
ATOM    128  H1  WAT    22      10.459  12.721  17.535  1.00  0.00
ATOM    129  H2  WAT    22      10.682  12.353  16.084  1.00  0.00
TER
ATOM    130  O   WAT    23      14.198  21.588  13.483  1.00  0.00
ATOM    131  H1  WAT    23      13.424  21.048  13.323  1.00  0.00
ATOM    132  H2  WAT    23      14.928  21.069  13.145  1.00  0.00
TER
ATOM    133  O   WAT    24      14.242  21.256  17.121  1.00  0.00
ATOM    134  H1  WAT    24      14.760  20.453  17.067  1.00  0.00
ATOM    135  H2  WAT    24      13.790  21.194  17.963  1.00  0.00
TER
ATOM    136  O   WAT    25      10.237  18.221  10.657  1.00  0.00
ATOM    137  H1  WAT    25      11.107  18.504  10.941  1.00  0.00
ATOM    138  H2  WAT    25       9.746  19.035  10.542  1.00  0.00
TER
ATOM    139  O   WAT    26      17.401  19.609  14.778  1.00  0.00
ATOM    140  H1  WAT    26      17.857  20.419  15.004  1.00  0.00
ATOM    141  H2  WAT    26      17.050  19.291  15.610  1.00  0.00
TER
ATOM    142  O   WAT    27      13.302   9.952  15.250  1.00  0.00
ATOM    143  H1  WAT    27      13.173   9.944  16.199  1.00  0.00
ATOM    144  H2  WAT    27      12.478  10.291  14.899  1.00  0.00
TER
ATOM    145  O   WAT    28      12.222  20.039  12.785  1.00  0.00
ATOM    146  H1  WAT    28      11.615  20.779  12.795  1.00  0.00
ATOM    147  H2  WAT    28      12.697  20.129  11.959  1.00  0.00
TER
ATOM    148  O   WAT    29      17.130  15.438  14.686  1.00  0.00
ATOM    149  H1  WAT    29      16.421  15.907  15.127  1.00  0.00
ATOM    150  H2  WAT    29      17.414  14.780  15.320  1.00  0.00
TER
ATOM    151  O   WAT    30      15.333  13.747  12.061  1.00  0.00
ATOM    152  H1  WAT    30      16.182  14.184  11.995  1.00  0.00
ATOM    153  H2  WAT    30      14.966  14.059  12.888  1.00  0.00
TER
ATOM    154  O   WAT    31      14.232  20.000  10.534  1.00  0.00
ATOM    155  H1  WAT    31      14.999  19.888  11.097  1.00  0.00
ATOM    156  H2  WAT    31      14.310  19.304   9.882  1.00  0.00
TER
ATOM    157  O   WAT    32      12.927  17.432  11.218  1.00  0.00
ATOM    158  H1  WAT    32      13.007  16.485  11.329  1.00  0.00
ATOM    159  H2  WAT    32      13.819  17.763  11.324  1.00  0.00
TER
ATOM    160  O   WAT    33      17.357  21.975  10.008  1.00  0.00
ATOM    161  H1  WAT    33      17.252  21.360  10.734  1.00  0.00
ATOM    162  H2  WAT    33      17.189  21.452   9.224  1.00  0.00
TER
ATOM    163  O   WAT    34      16.264  19.996  12.509  1.00  0.00
ATOM    164  H1  WAT    34      16.686  19.830  13.352  1.00  0.00
ATOM    165  H2  WAT    34      16.389  19.186  12.014  1.00  0.00
TER
ATOM    166  O   WAT    35      15.160  16.070   9.454  1.00  0.00
ATOM    167  H1  WAT    35      14.959  15.206   9.816  1.00  0.00
ATOM    168  H2  WAT    35      14.989  15.983   8.517  1.00  0.00
TER
ATOM    169  O   WAT    36      13.958  13.170   9.442  1.00  0.00
ATOM    170  H1  WAT    36      14.261  13.176   8.534  1.00  0.00
ATOM    171  H2  WAT    36      14.698  12.819   9.939  1.00  0.00
TER
ATOM    172  O   WAT    37      17.177  12.113  10.428  1.00  0.00
ATOM    173  H1  WAT    37      16.829  11.436   9.848  1.00  0.00
ATOM    174  H2  WAT    37      17.378  11.652  11.242  1.00  0.00
TER
ATOM    175  O   WAT    38      10.518  18.642  16.824  1.00  0.00
ATOM    176  H1  WAT    38       9.862  18.373  16.180  1.00  0.00
ATOM    177  H2  WAT    38      11.355  18.532  16.374  1.00  0.00
TER
ATOM    178  O   WAT    39       9.731  15.852  12.767  1.00  0.00
ATOM    179  H1  WAT    39       8.828  16.115  12.592  1.00  0.00
ATOM    180  H2  WAT    39      10.215  16.123  11.987  1.00  0.00
TER
ATOM    181  O   WAT    40      12.274  14.908  10.676  1.00  0.00
ATOM    182  H1  WAT    40      12.983  14.487  10.191  1.00  0.00
ATOM    183  H2  WAT    40      11.558  14.976  10.045  1.00  0.00
TER
ATOM    184  O   WAT    41      11.921  10.962   9.716  1.00  0.00
ATOM    185  H1  WAT    41      12.644  11.503  10.035  1.00  0.00
ATOM    186  H2  WAT    41      12.194  10.689   8.841  1.00  0.00
TER
ATOM    187  O   WAT    42      11.346  11.002  13.310  1.00  0.00
ATOM    188  H1  WAT    42      12.104  11.115  12.736  1.00  0.00
ATOM    189  H2  WAT    42      10.884  11.839  13.264  1.00  0.00
TER
ATOM    190  O   WAT    43      17.888  13.116  16.300  1.00  0.00
ATOM    191  H1  WAT    43      17.075  12.741  15.960  1.00  0.00
ATOM    192  H2  WAT    43      18.392  12.360  16.602  1.00  0.00
TER
ATOM    193  O   WAT    44      13.719  11.528  11.850  1.00  0.00
ATOM    194  H1  WAT    44      14.248  10.741  11.721  1.00  0.00
ATOM    195  H2  WAT    44      14.352  12.207  12.084  1.00  0.00
TER
ATOM    196  O   WAT    45      15.912  11.266  14.905  1.00  0.00
ATOM    197  H1  WAT    45      15.283  10.564  15.072  1.00  0.00
ATOM    198  H2  WAT    45      15.373  12.026  14.688  1.00  0.00
TER
ATOM    199  O   WAT    46      13.694  20.068   1.040  1.00  0.00
ATOM    200  H1  WAT    46      12.862  19.813   1.440  1.00  0.00
ATOM    201  H2  WAT    46      14.302  20.139   1.776  1.00  0.00
TER
ATOM    202  O   WAT    47      12.103  15.029  -5.176  1.00  0.00
ATOM    203  H1  WAT    47      11.215  15.370  -5.278  1.00  0.00
ATOM    204  H2  WAT    47      12.387  14.829  -6.068  1.00  0.00
TER
ATOM    205  O   WAT    48      10.066  17.629   0.708  1.00  0.00
ATOM    206  H1  WAT    48      10.638  16.861   0.709  1.00  0.00
ATOM    207  H2  WAT    48      10.066  17.928  -0.201  1.00  0.00
TER
ATOM    208  O   WAT    49      11.309  13.038   2.495  1.00  0.00
ATOM    209  H1  WAT    49      11.129  12.140   2.775  1.00  0.00
ATOM    210  H2  WAT    49      10.907  13.585   3.170  1.00  0.00
TER
ATOM    211  O   WAT    50      14.279  13.612  -4.142  1.00  0.00
ATOM    212  H1  WAT    50      14.386  14.512  -3.835  1.00  0.00
ATOM    213  H2  WAT    50      13.368  13.564  -4.432  1.00  0.00
TER
ATOM    214  O   WAT    51      11.927  15.534   1.103  1.00  0.00
ATOM    215  H1  WAT    51      12.608  15.797   1.722  1.00  0.00
ATOM    216  H2  WAT    51      11.612  14.694   1.437  1.00  0.00
TER
ATOM    217  O   WAT    52      16.120  16.580   0.191  1.00  0.00
ATOM    218  H1  WAT    52      16.628  17.078   0.831  1.00  0.00
ATOM    219  H2  WAT    52      16.651  15.804   0.015  1.00  0.00
TER
ATOM    220  O   WAT    53      14.403  11.220   4.457  1.00  0.00
ATOM    221  H1  WAT    53      14.405  11.737   3.652  1.00  0.00
ATOM    222  H2  WAT    53      13.574  10.743   4.434  1.00  0.00
TER
ATOM    223  O   WAT    54      15.654  20.860   2.634  1.00  0.00
ATOM    224  H1  WAT    54      15.321  21.487   3.276  1.00  0.00
ATOM    225  H2  WAT    54      15.830  21.386   1.854  1.00  0.00
TER
ATOM    226  O   WAT    55      14.085  12.931   2.464  1.00  0.00
ATOM    227  H1  WAT    55      14.427  13.775   2.169  1.00  0.00
ATOM    228  H2  WAT    55      13.147  13.080   2.581  1.00  0.00
TER
ATOM    229  O   WAT    56      10.159  22.018  -6.670  1.00  0.00
ATOM    230  H1  WAT    56       9.782  22.507  -7.402  1.00  0.00
ATOM    231  H2  WAT    56      10.416  22.690  -6.039  1.00  0.00
TER
ATOM    232  O   WAT    57      17.768  10.419  -1.212  1.00  0.00
ATOM    233  H1  WAT    57      18.075   9.864  -1.928  1.00  0.00
ATOM    234  H2  WAT    57      16.838  10.554  -1.394  1.00  0.00
TER
ATOM    235  O   WAT    58      15.762  19.011  -1.694  1.00  0.00
ATOM    236  H1  WAT    58      15.357  18.299  -2.189  1.00  0.00
ATOM    237  H2  WAT    58      15.848  18.666  -0.805  1.00  0.00
TER
ATOM    238  O   WAT    59      16.230  22.698   0.470  1.00  0.00
ATOM    239  H1  WAT    59      15.933  22.092  -0.209  1.00  0.00
ATOM    240  H2  WAT    59      17.180  22.735   0.359  1.00  0.00
TER
ATOM    241  O   WAT    60      14.474  15.785   2.086  1.00  0.00
ATOM    242  H1  WAT    60      15.026  15.895   1.312  1.00  0.00
ATOM    243  H2  WAT    60      14.989  16.159   2.802  1.00  0.00
TER
ATOM    244  O   WAT    61      15.322  22.436   7.121  1.00  0.00
ATOM    245  H1  WAT    61      14.424  22.660   7.368  1.00  0.00
ATOM    246  H2  WAT    61      15.347  22.559   6.172  1.00  0.00
TER
ATOM    247  O   WAT    62      14.149  19.307   5.697  1.00  0.00
ATOM    248  H1  WAT    62      14.009  20.179   6.066  1.00  0.00
ATOM    249  H2  WAT    62      13.267  18.964   5.552  1.00  0.00
TER
ATOM    250  O   WAT    63      12.462  17.905  -4.193  1.00  0.00
ATOM    251  H1  WAT    63      12.342  18.632  -4.805  1.00  0.00
ATOM    252  H2  WAT    63      12.152  17.136  -4.670  1.00  0.00
TER
ATOM    253  O   WAT    64      10.101  21.077   1.614  1.00  0.00
ATOM    254  H1  WAT    64      10.179  21.212   0.670  1.00  0.00
ATOM    255  H2  WAT    64      10.715  20.368   1.807  1.00  0.00
TER
ATOM    256  O   WAT    65      11.345  22.777  -1.975  1.00  0.00
ATOM    257  H1  WAT    65      10.938  22.918  -2.830  1.00  0.00
ATOM    258  H2  WAT    65      12.237  22.493  -2.178  1.00  0.00
TER
ATOM    259  O   WAT    66      10.156  22.118   4.153  1.00  0.00
ATOM    260  H1  WAT    66      10.320  21.649   3.335  1.00  0.00
ATOM    261  H2  WAT    66      10.622  21.611   4.818  1.00  0.00
TER
ATOM    262  O   WAT    67      14.928  11.249  -0.811  1.00  0.00
ATOM    263  H1  WAT    67      14.485  12.030  -1.142  1.00  0.00
ATOM    264  H2  WAT    67      15.487  11.572  -0.103  1.00  0.00
TER
ATOM    265  O   WAT    68      18.044  10.870  -5.930  1.00  0.00
ATOM    266  H1  WAT    68      17.420  10.866  -5.205  1.00  0.00
ATOM    267  H2  WAT    68      17.957  10.003  -6.326  1.00  0.00
TER
ATOM    268  O   WAT    69      16.966  11.794   1.048  1.00  0.00
ATOM    269  H1  WAT    69      17.263  12.700   0.968  1.00  0.00
ATOM    270  H2  WAT    69      17.515  11.305   0.434  1.00  0.00
TER
ATOM    271  O   WAT    70      14.720  16.372  -3.082  1.00  0.00
ATOM    272  H1  WAT    70      14.494  16.156  -2.178  1.00  0.00
ATOM    273  H2  WAT    70      13.939  16.805  -3.428  1.00  0.00
TER
ATOM    274  O   WAT    71      17.160  17.271   7.584  1.00  0.00
ATOM    275  H1  WAT    71      17.064  16.330   7.434  1.00  0.00
ATOM    276  H2  WAT    71      18.003  17.492   7.188  1.00  0.00
TER
ATOM    277  O   WAT    72      12.291  13.682   5.737  1.00  0.00
ATOM    278  H1  WAT    72      11.897  14.530   5.944  1.00  0.00
ATOM    279  H2  WAT    72      11.603  13.045   5.928  1.00  0.00
TER
ATOM    280  O   WAT    73       9.592  11.605  -0.230  1.00  0.00
ATOM    281  H1  WAT    73       9.304  12.175   0.483  1.00  0.00
ATOM    282  H2  WAT    73      10.337  11.125   0.133  1.00  0.00
TER
ATOM    283  O   WAT    74       9.780  15.547  -9.020  1.00  0.00
ATOM    284  H1  WAT    74       9.697  16.490  -8.878  1.00  0.00
ATOM    285  H2  WAT    74       9.428  15.404  -9.898  1.00  0.00
TER
ATOM    286  O   WAT    75      17.579  14.281   0.047  1.00  0.00
ATOM    287  H1  WAT    75      17.583  13.840  -0.802  1.00  0.00
ATOM    288  H2  WAT    75      18.474  14.603   0.154  1.00  0.00
TER
ATOM    289  O   WAT    76      13.430  14.164  -0.993  1.00  0.00
ATOM    290  H1  WAT    76      13.090  14.641  -0.237  1.00  0.00
ATOM    291  H2  WAT    76      12.667  13.710  -1.353  1.00  0.00
TER
ATOM    292  O   WAT    77      17.641  15.282  -6.962  1.00  0.00
ATOM    293  H1  WAT    77      17.763  15.241  -6.013  1.00  0.00
ATOM    294  H2  WAT    77      17.256  16.145  -7.117  1.00  0.00
TER
ATOM    295  O   WAT    78      16.653  17.592  -7.564  1.00  0.00
ATOM    296  H1  WAT    78      16.085  17.144  -8.190  1.00  0.00
ATOM    297  H2  WAT    78      17.362  17.951  -8.097  1.00  0.00
TER
ATOM    298  O   WAT    79      11.730  21.493   6.313  1.00  0.00
ATOM    299  H1  WAT    79      11.346  20.853   6.911  1.00  0.00
ATOM    300  H2  WAT    79      12.042  22.197   6.882  1.00  0.00
TER
ATOM    301  O   WAT    80      17.880  18.341   1.794  1.00  0.00
ATOM    302  H1  WAT    80      18.247  17.867   2.540  1.00  0.00
ATOM    303  H2  WAT    80      17.691  19.215   2.135  1.00  0.00
TER
ATOM    304  O   WAT    81      10.744  13.085  -2.077  1.00  0.00
ATOM    305  H1  WAT    81      10.459  12.721  -1.239  1.00  0.00
ATOM    306  H2  WAT    81      10.682  12.353  -2.690  1.00  0.00
TER
ATOM    307  O   WAT    82      15.670  17.382   4.112  1.00  0.00
ATOM    308  H1  WAT    82      15.366  18.261   4.337  1.00  0.00
ATOM    309  H2  WAT    82      16.625  17.442   4.148  1.00  0.00
TER
ATOM    310  O   WAT    83      14.198  21.588  -5.291  1.00  0.00
ATOM    311  H1  WAT    83      13.424  21.048  -5.451  1.00  0.00
ATOM    312  H2  WAT    83      14.928  21.069  -5.629  1.00  0.00
TER
ATOM    313  O   WAT    84      14.242  21.256  -1.653  1.00  0.00
ATOM    314  H1  WAT    84      14.760  20.453  -1.707  1.00  0.00
ATOM    315  H2  WAT    84      13.790  21.194  -0.811  1.00  0.00
TER
ATOM    316  O   WAT    85      11.726  18.222   5.259  1.00  0.00
ATOM    317  H1  WAT    85      11.368  18.888   5.847  1.00  0.00
ATOM    318  H2  WAT    85      11.432  17.391   5.631  1.00  0.00
TER
ATOM    319  O   WAT    86      14.928  18.681   8.143  1.00  0.00
ATOM    320  H1  WAT    86      14.628  18.826   7.246  1.00  0.00
ATOM    321  H2  WAT    86      15.699  18.121   8.051  1.00  0.00
TER
ATOM    322  O   WAT    87      10.237  18.221  -8.117  1.00  0.00
ATOM    323  H1  WAT    87      11.107  18.504  -7.834  1.00  0.00
ATOM    324  H2  WAT    87       9.746  19.035  -8.232  1.00  0.00
TER
ATOM    325  O   WAT    88      17.401  19.609  -3.996  1.00  0.00
ATOM    326  H1  WAT    88      17.857  20.419  -3.770  1.00  0.00
ATOM    327  H2  WAT    88      17.050  19.291  -3.164  1.00  0.00
TER
ATOM    328  O   WAT    89      13.302   9.952  -3.524  1.00  0.00
ATOM    329  H1  WAT    89      13.173   9.944  -2.576  1.00  0.00
ATOM    330  H2  WAT    89      12.478  10.291  -3.875  1.00  0.00
TER
ATOM    331  O   WAT    90      10.301  11.712   5.937  1.00  0.00
ATOM    332  H1  WAT    90       9.587  11.911   6.542  1.00  0.00
ATOM    333  H2  WAT    90      10.721  10.935   6.308  1.00  0.00
TER
ATOM    334  O   WAT    91      12.222  20.039  -5.989  1.00  0.00
ATOM    335  H1  WAT    91      11.615  20.779  -5.979  1.00  0.00
ATOM    336  H2  WAT    91      12.697  20.129  -6.815  1.00  0.00
TER
ATOM    337  O   WAT    92      17.130  15.438  -4.089  1.00  0.00
ATOM    338  H1  WAT    92      16.421  15.907  -3.647  1.00  0.00
ATOM    339  H2  WAT    92      17.414  14.780  -3.454  1.00  0.00
TER
ATOM    340  O   WAT    93      15.333  13.747  -6.714  1.00  0.00
ATOM    341  H1  WAT    93      16.182  14.184  -6.780  1.00  0.00
ATOM    342  H2  WAT    93      14.966  14.059  -5.886  1.00  0.00
TER
ATOM    343  O   WAT    94      14.232  20.000  -8.240  1.00  0.00
ATOM    344  H1  WAT    94      14.999  19.888  -7.678  1.00  0.00
ATOM    345  H2  WAT    94      14.310  19.304  -8.892  1.00  0.00
TER
ATOM    346  O   WAT    95      12.927  17.432  -7.557  1.00  0.00
ATOM    347  H1  WAT    95      13.007  16.485  -7.445  1.00  0.00
ATOM    348  H2  WAT    95      13.819  17.763  -7.451  1.00  0.00
TER
ATOM    349  O   WAT    96      10.454  19.254   7.679  1.00  0.00
ATOM    350  H1  WAT    96      10.958  18.675   8.250  1.00  0.00
ATOM    351  H2  WAT    96       9.715  19.538   8.216  1.00  0.00
TER
ATOM    352  O   WAT    97      17.357  21.975  -8.767  1.00  0.00
ATOM    353  H1  WAT    97      17.252  21.360  -8.040  1.00  0.00
ATOM    354  H2  WAT    97      17.189  21.452  -9.550  1.00  0.00
TER
ATOM    355  O   WAT    98      17.508  20.661   7.212  1.00  0.00
ATOM    356  H1  WAT    98      16.743  21.229   7.128  1.00  0.00
ATOM    357  H2  WAT    98      17.690  20.369   6.319  1.00  0.00
TER
ATOM    358  O   WAT    99      12.486  17.397   8.574  1.00  0.00
ATOM    359  H1  WAT    99      12.527  17.098   9.482  1.00  0.00
ATOM    360  H2  WAT    99      13.341  17.798   8.415  1.00  0.00
TER
ATOM    361  O   WAT   100      16.264  19.996  -6.266  1.00  0.00
ATOM    362  H1  WAT   100      16.686  19.830  -5.423  1.00  0.00
ATOM    363  H2  WAT   100      16.389  19.186  -6.760  1.00  0.00
TER
ATOM    364  O   WAT   101      14.427  15.976   6.541  1.00  0.00
ATOM    365  H1  WAT   101      13.897  15.485   5.914  1.00  0.00
ATOM    366  H2  WAT   101      15.096  16.404   6.007  1.00  0.00
TER
ATOM    367  O   WAT   102      14.914  12.942   6.621  1.00  0.00
ATOM    368  H1  WAT   102      14.820  12.324   5.896  1.00  0.00
ATOM    369  H2  WAT   102      14.334  13.669   6.394  1.00  0.00
TER
ATOM    370  O   WAT   103      17.680  11.500   3.654  1.00  0.00
ATOM    371  H1  WAT   103      17.232  11.522   2.808  1.00  0.00
ATOM    372  H2  WAT   103      17.047  11.101   4.251  1.00  0.00
TER
ATOM    373  O   WAT   104      18.086  20.395   4.275  1.00  0.00
ATOM    374  H1  WAT   104      18.505  21.238   4.103  1.00  0.00
ATOM    375  H2  WAT   104      17.167  20.532   4.046  1.00  0.00
TER
ATOM    376  O   WAT   105      15.160  16.070  -9.320  1.00  0.00
ATOM    377  H1  WAT   105      14.959  15.206  -8.959  1.00  0.00
ATOM    378  H2  WAT   105      14.989  15.983 -10.258  1.00  0.00
TER
ATOM    379  O   WAT   106      17.190  14.669   6.916  1.00  0.00
ATOM    380  H1  WAT   106      17.780  14.360   7.604  1.00  0.00
ATOM    381  H2  WAT   106      16.372  14.197   7.072  1.00  0.00
TER
ATOM    382  O   WAT   107      13.958  13.170  -9.332  1.00  0.00
ATOM    383  H1  WAT   107      14.261  13.176 -10.240  1.00  0.00
ATOM    384  H2  WAT   107      14.698  12.819  -8.835  1.00  0.00
TER
ATOM    385  O   WAT   108      17.177  12.113  -8.347  1.00  0.00
ATOM    386  H1  WAT   108      16.829  11.436  -8.926  1.00  0.00
ATOM    387  H2  WAT   108      17.378  11.652  -7.532  1.00  0.00
TER
ATOM    388  O   WAT   109      10.518  18.642  -1.950  1.00  0.00
ATOM    389  H1  WAT   109       9.862  18.373  -2.594  1.00  0.00
ATOM    390  H2  WAT   109      11.355  18.532  -2.400  1.00  0.00
TER
ATOM    391  O   WAT   110      11.555  19.027   2.590  1.00  0.00
ATOM    392  H1  WAT   110      11.922  18.940   3.470  1.00  0.00
ATOM    393  H2  WAT   110      10.986  18.264   2.491  1.00  0.00
TER
ATOM    394  O   WAT   111      11.107  15.938   6.496  1.00  0.00
ATOM    395  H1  WAT   111      10.212  15.905   6.835  1.00  0.00
ATOM    396  H2  WAT   111      11.646  16.137   7.261  1.00  0.00
TER
ATOM    397  O   WAT   112       9.731  15.852  -6.008  1.00  0.00
ATOM    398  H1  WAT   112       8.828  16.115  -6.182  1.00  0.00
ATOM    399  H2  WAT   112      10.215  16.123  -6.788  1.00  0.00
TER
ATOM    400  O   WAT   113      12.274  14.908  -8.098  1.00  0.00
ATOM    401  H1  WAT   113      12.983  14.487  -8.583  1.00  0.00
ATOM    402  H2  WAT   113      11.558  14.976  -8.730  1.00  0.00
TER
ATOM    403  O   WAT   114      11.921  10.962  -9.058  1.00  0.00
ATOM    404  H1  WAT   114      12.644  11.503  -8.740  1.00  0.00
ATOM    405  H2  WAT   114      12.194  10.689  -9.934  1.00  0.00
TER
ATOM    406  O   WAT   115      11.611  10.213   0.844  1.00  0.00
ATOM    407  H1  WAT   115      12.258   9.663   0.404  1.00  0.00
ATOM    408  H2  WAT   115      12.031  10.467   1.666  1.00  0.00
TER
ATOM    409  O   WAT   116      11.364  10.368   3.587  1.00  0.00
ATOM    410  H1  WAT   116      11.015  10.825   4.353  1.00  0.00
ATOM    411  H2  WAT   116      11.033   9.474   3.669  1.00  0.00
TER
ATOM    412  O   WAT   117      12.036   9.896   6.862  1.00  0.00
ATOM    413  H1  WAT   117      12.584   9.715   6.099  1.00  0.00
ATOM    414  H2  WAT   117      12.101   9.106   7.398  1.00  0.00
TER
ATOM    415  O   WAT   118      11.346  11.002  -5.464  1.00  0.00
ATOM    416  H1  WAT   118      12.104  11.115  -6.038  1.00  0.00
ATOM    417  H2  WAT   118      10.884  11.839  -5.510  1.00  0.00
TER
ATOM    418  O   WAT   119      17.888  13.116  -2.474  1.00  0.00
ATOM    419  H1  WAT   119      17.075  12.741  -2.815  1.00  0.00
ATOM    420  H2  WAT   119      18.392  12.360  -2.172  1.00  0.00
TER
ATOM    421  O   WAT   120      13.719  11.528  -6.924  1.00  0.00
ATOM    422  H1  WAT   120      14.248  10.741  -7.053  1.00  0.00
ATOM    423  H2  WAT   120      14.352  12.207  -6.691  1.00  0.00
TER
ATOM    424  O   WAT   121      15.912  11.266  -3.870  1.00  0.00
ATOM    425  H1  WAT   121      15.283  10.564  -3.703  1.00  0.00
ATOM    426  H2  WAT   121      15.373  12.026  -4.086  1.00  0.00
TER
ATOM    427  O   WAT   122      16.038  10.544   8.566  1.00  0.00
ATOM    428  H1  WAT   122      15.756  11.047   7.802  1.00  0.00
ATOM    429  H2  WAT   122      16.420   9.746   8.200  1.00  0.00
TER
ATOM    430  O   WAT   123      13.694  20.068 -17.734  1.00  0.00
ATOM    431  H1  WAT   123      12.862  19.813 -17.335  1.00  0.00
ATOM    432  H2  WAT   123      14.302  20.139 -16.999  1.00  0.00
TER
ATOM    433  O   WAT   124      10.066  17.629 -18.066  1.00  0.00
ATOM    434  H1  WAT   124      10.638  16.861 -18.066  1.00  0.00
ATOM    435  H2  WAT   124      10.066  17.928 -18.975  1.00  0.00
TER
ATOM    436  O   WAT   125      11.309  13.038 -16.279  1.00  0.00
ATOM    437  H1  WAT   125      11.129  12.140 -15.999  1.00  0.00
ATOM    438  H2  WAT   125      10.907  13.585 -15.605  1.00  0.00
TER
ATOM    439  O   WAT   126      11.927  15.534 -17.671  1.00  0.00
ATOM    440  H1  WAT   126      12.608  15.797 -17.052  1.00  0.00
ATOM    441  H2  WAT   126      11.612  14.694 -17.337  1.00  0.00
TER
ATOM    442  O   WAT   127      16.120  16.580 -18.584  1.00  0.00
ATOM    443  H1  WAT   127      16.628  17.078 -17.943  1.00  0.00
ATOM    444  H2  WAT   127      16.651  15.804 -18.760  1.00  0.00
TER
ATOM    445  O   WAT   128      14.403  11.220 -14.317  1.00  0.00
ATOM    446  H1  WAT   128      14.405  11.737 -15.123  1.00  0.00
ATOM    447  H2  WAT   128      13.574  10.743 -14.340  1.00  0.00
TER
ATOM    448  O   WAT   129      15.654  20.860 -16.140  1.00  0.00
ATOM    449  H1  WAT   129      15.321  21.487 -15.498  1.00  0.00
ATOM    450  H2  WAT   129      15.830  21.386 -16.920  1.00  0.00
TER
ATOM    451  O   WAT   130      14.085  12.931 -16.310  1.00  0.00
ATOM    452  H1  WAT   130      14.427  13.775 -16.605  1.00  0.00
ATOM    453  H2  WAT   130      13.147  13.080 -16.194  1.00  0.00
TER
ATOM    454  O   WAT   131      16.230  22.698 -18.304  1.00  0.00
ATOM    455  H1  WAT   131      15.933  22.092 -18.983  1.00  0.00
ATOM    456  H2  WAT   131      17.180  22.735 -18.415  1.00  0.00
TER
ATOM    457  O   WAT   132      14.474  15.785 -16.688  1.00  0.00
ATOM    458  H1  WAT   132      15.026  15.895 -17.463  1.00  0.00
ATOM    459  H2  WAT   132      14.989  16.159 -15.972  1.00  0.00
TER
ATOM    460  O   WAT   133      15.322  22.436 -11.653  1.00  0.00
ATOM    461  H1  WAT   133      14.424  22.660 -11.406  1.00  0.00
ATOM    462  H2  WAT   133      15.347  22.559 -12.602  1.00  0.00
TER
ATOM    463  O   WAT   134      14.149  19.307 -13.077  1.00  0.00
ATOM    464  H1  WAT   134      14.009  20.179 -12.709  1.00  0.00
ATOM    465  H2  WAT   134      13.267  18.964 -13.223  1.00  0.00
TER
ATOM    466  O   WAT   135      10.101  21.077 -17.160  1.00  0.00
ATOM    467  H1  WAT   135      10.179  21.212 -18.105  1.00  0.00
ATOM    468  H2  WAT   135      10.715  20.368 -16.968  1.00  0.00
TER
ATOM    469  O   WAT   136      10.156  22.118 -14.621  1.00  0.00
ATOM    470  H1  WAT   136      10.320  21.649 -15.439  1.00  0.00
ATOM    471  H2  WAT   136      10.622  21.611 -13.956  1.00  0.00
TER
ATOM    472  O   WAT   137      14.928  11.249 -19.585  1.00  0.00
ATOM    473  H1  WAT   137      14.485  12.030 -19.916  1.00  0.00
ATOM    474  H2  WAT   137      15.487  11.572 -18.878  1.00  0.00
TER
ATOM    475  O   WAT   138      16.966  11.794 -17.726  1.00  0.00
ATOM    476  H1  WAT   138      17.263  12.700 -17.807  1.00  0.00
ATOM    477  H2  WAT   138      17.515  11.305 -18.340  1.00  0.00
TER
ATOM    478  O   WAT   139      17.160  17.271 -11.191  1.00  0.00
ATOM    479  H1  WAT   139      17.064  16.330 -11.341  1.00  0.00
ATOM    480  H2  WAT   139      18.003  17.492 -11.586  1.00  0.00
TER
ATOM    481  O   WAT   140      12.291  13.682 -13.037  1.00  0.00
ATOM    482  H1  WAT   140      11.897  14.530 -12.830  1.00  0.00
ATOM    483  H2  WAT   140      11.603  13.045 -12.846  1.00  0.00
TER
ATOM    484  O   WAT   141       9.592  11.605 -19.004  1.00  0.00
ATOM    485  H1  WAT   141       9.304  12.175 -18.292  1.00  0.00
ATOM    486  H2  WAT   141      10.337  11.125 -18.641  1.00  0.00
TER
ATOM    487  O   WAT   142      17.579  14.281 -18.727  1.00  0.00
ATOM    488  H1  WAT   142      17.583  13.840 -19.577  1.00  0.00
ATOM    489  H2  WAT   142      18.474  14.603 -18.620  1.00  0.00
TER
ATOM    490  O   WAT   143      13.430  14.164 -19.768  1.00  0.00
ATOM    491  H1  WAT   143      13.090  14.641 -19.011  1.00  0.00
ATOM    492  H2  WAT   143      12.667  13.710 -20.128  1.00  0.00
TER
ATOM    493  O   WAT   144      11.730  21.493 -12.461  1.00  0.00
ATOM    494  H1  WAT   144      11.346  20.853 -11.863  1.00  0.00
ATOM    495  H2  WAT   144      12.042  22.197 -11.892  1.00  0.00
TER
ATOM    496  O   WAT   145      17.880  18.341 -16.980  1.00  0.00
ATOM    497  H1  WAT   145      18.247  17.867 -16.234  1.00  0.00
ATOM    498  H2  WAT   145      17.691  19.215 -16.640  1.00  0.00
TER
ATOM    499  O   WAT   146      15.670  17.382 -14.662  1.00  0.00
ATOM    500  H1  WAT   146      15.366  18.261 -14.437  1.00  0.00
ATOM    501  H2  WAT   146      16.625  17.442 -14.626  1.00  0.00
TER
ATOM    502  O   WAT   147      11.726  18.222 -13.515  1.00  0.00
ATOM    503  H1  WAT   147      11.368  18.888 -12.928  1.00  0.00
ATOM    504  H2  WAT   147      11.432  17.391 -13.144  1.00  0.00
TER
ATOM    505  O   WAT   148      14.928  18.681 -10.631  1.00  0.00
ATOM    506  H1  WAT   148      14.628  18.826 -11.528  1.00  0.00
ATOM    507  H2  WAT   148      15.699  18.121 -10.724  1.00  0.00
TER
ATOM    508  O   WAT   149      10.301  11.712 -12.838  1.00  0.00
ATOM    509  H1  WAT   149       9.587  11.911 -12.232  1.00  0.00
ATOM    510  H2  WAT   149      10.721  10.935 -12.466  1.00  0.00
TER
ATOM    511  O   WAT   150      10.454  19.254 -11.096  1.00  0.00
ATOM    512  H1  WAT   150      10.958  18.675 -10.524  1.00  0.00
ATOM    513  H2  WAT   150       9.715  19.538 -10.558  1.00  0.00
TER
ATOM    514  O   WAT   151      17.508  20.661 -11.562  1.00  0.00
ATOM    515  H1  WAT   151      16.743  21.229 -11.646  1.00  0.00
ATOM    516  H2  WAT   151      17.690  20.369 -12.455  1.00  0.00
TER
ATOM    517  O   WAT   152      12.486  17.397 -10.201  1.00  0.00
ATOM    518  H1  WAT   152      12.527  17.098  -9.292  1.00  0.00
ATOM    519  H2  WAT   152      13.341  17.798 -10.360  1.00  0.00
TER
ATOM    520  O   WAT   153      14.427  15.976 -12.233  1.00  0.00
ATOM    521  H1  WAT   153      13.897  15.485 -12.861  1.00  0.00
ATOM    522  H2  WAT   153      15.096  16.404 -12.767  1.00  0.00
TER
ATOM    523  O   WAT   154      14.914  12.942 -12.153  1.00  0.00
ATOM    524  H1  WAT   154      14.820  12.324 -12.878  1.00  0.00
ATOM    525  H2  WAT   154      14.334  13.669 -12.380  1.00  0.00
TER
ATOM    526  O   WAT   155      17.680  11.500 -15.121  1.00  0.00
ATOM    527  H1  WAT   155      17.232  11.522 -15.966  1.00  0.00
ATOM    528  H2  WAT   155      17.047  11.101 -14.524  1.00  0.00
TER
ATOM    529  O   WAT   156      18.086  20.395 -14.499  1.00  0.00
ATOM    530  H1  WAT   156      18.505  21.238 -14.672  1.00  0.00
ATOM    531  H2  WAT   156      17.167  20.532 -14.729  1.00  0.00
TER
ATOM    532  O   WAT   157      17.190  14.669 -11.858  1.00  0.00
ATOM    533  H1  WAT   157      17.780  14.360 -11.170  1.00  0.00
ATOM    534  H2  WAT   157      16.372  14.197 -11.702  1.00  0.00
TER
ATOM    535  O   WAT   158      11.555  19.027 -16.184  1.00  0.00
ATOM    536  H1  WAT   158      11.922  18.940 -15.305  1.00  0.00
ATOM    537  H2  WAT   158      10.986  18.264 -16.283  1.00  0.00
TER
ATOM    538  O   WAT   159      11.107  15.938 -12.278  1.00  0.00
ATOM    539  H1  WAT   159      10.212  15.905 -11.939  1.00  0.00
ATOM    540  H2  WAT   159      11.646  16.137 -11.513  1.00  0.00
TER
ATOM    541  O   WAT   160      11.611  10.213 -17.930  1.00  0.00
ATOM    542  H1  WAT   160      12.258   9.663 -18.370  1.00  0.00
ATOM    543  H2  WAT   160      12.031  10.467 -17.108  1.00  0.00
TER
ATOM    544  O   WAT   161      11.364  10.368 -15.187  1.00  0.00
ATOM    545  H1  WAT   161      11.015  10.825 -14.422  1.00  0.00
ATOM    546  H2  WAT   161      11.033   9.474 -15.105  1.00  0.00
TER
ATOM    547  O   WAT   162      12.036   9.896 -11.912  1.00  0.00
ATOM    548  H1  WAT   162      12.584   9.715 -12.676  1.00  0.00
ATOM    549  H2  WAT   162      12.101   9.106 -11.377  1.00  0.00
TER
ATOM    550  O   WAT   163      16.038  10.544 -10.209  1.00  0.00
ATOM    551  H1  WAT   163      15.756  11.047 -10.973  1.00  0.00
ATOM    552  H2  WAT   163      16.420   9.746 -10.575  1.00  0.00
TER
ATOM    553  O   WAT   164      13.674   5.328  20.010  1.00  0.00
ATOM    554  H1  WAT   164      13.977   4.438  19.831  1.00  0.00
ATOM    555  H2  WAT   164      14.418   5.885  19.782  1.00  0.00
TER
ATOM    556  O   WAT   165      12.103  -3.746  13.599  1.00  0.00
ATOM    557  H1  WAT   165      11.215  -3.404  13.497  1.00  0.00
ATOM    558  H2  WAT   165      12.387  -3.946  12.707  1.00  0.00
TER
ATOM    559  O   WAT   166      10.066  -1.145  19.483  1.00  0.00
ATOM    560  H1  WAT   166      10.638  -1.913  19.483  1.00  0.00
ATOM    561  H2  WAT   166      10.066  -0.846  18.573  1.00  0.00
TER
ATOM    562  O   WAT   167      14.279  -5.163  14.632  1.00  0.00
ATOM    563  H1  WAT   167      14.386  -4.262  14.939  1.00  0.00
ATOM    564  H2  WAT   167      13.368  -5.211  14.342  1.00  0.00
TER
ATOM    565  O   WAT   168      16.120  -2.194  18.965  1.00  0.00
ATOM    566  H1  WAT   168      16.628  -1.696  19.605  1.00  0.00
ATOM    567  H2  WAT   168      16.651  -2.970  18.789  1.00  0.00
TER
ATOM    568  O   WAT   169      10.159   3.243  12.104  1.00  0.00
ATOM    569  H1  WAT   169       9.782   3.732  11.373  1.00  0.00
ATOM    570  H2  WAT   169      10.416   3.916  12.735  1.00  0.00
TER
ATOM    571  O   WAT   170      17.768  -8.355  17.563  1.00  0.00
ATOM    572  H1  WAT   170      18.075  -8.910  16.846  1.00  0.00
ATOM    573  H2  WAT   170      16.838  -8.220  17.380  1.00  0.00
TER
ATOM    574  O   WAT   171      15.762   0.236  17.081  1.00  0.00
ATOM    575  H1  WAT   171      15.357  -0.476  16.585  1.00  0.00
ATOM    576  H2  WAT   171      15.848  -0.108  17.970  1.00  0.00
TER
ATOM    577  O   WAT   172      16.230   3.923  19.245  1.00  0.00
ATOM    578  H1  WAT   172      15.933   3.318  18.565  1.00  0.00
ATOM    579  H2  WAT   172      17.180   3.961  19.134  1.00  0.00
TER
ATOM    580  O   WAT   173      12.462  -0.869  14.581  1.00  0.00
ATOM    581  H1  WAT   173      12.342  -0.143  13.970  1.00  0.00
ATOM    582  H2  WAT   173      12.152  -1.639  14.104  1.00  0.00
TER
ATOM    583  O   WAT   174      11.345   4.003  16.799  1.00  0.00
ATOM    584  H1  WAT   174      10.938   4.144  15.944  1.00  0.00
ATOM    585  H2  WAT   174      12.237   3.719  16.596  1.00  0.00
TER
ATOM    586  O   WAT   175      15.617   8.217  14.911  1.00  0.00
ATOM    587  H1  WAT   175      15.442   7.301  14.698  1.00  0.00
ATOM    588  H2  WAT   175      14.763   8.576  15.151  1.00  0.00
TER
ATOM    589  O   WAT   176      14.928  -7.526  17.964  1.00  0.00
ATOM    590  H1  WAT   176      14.485  -6.745  17.632  1.00  0.00
ATOM    591  H2  WAT   176      15.487  -7.203  18.671  1.00  0.00
TER
ATOM    592  O   WAT   177      18.044  -7.904  12.844  1.00  0.00
ATOM    593  H1  WAT   177      17.420  -7.908  13.570  1.00  0.00
ATOM    594  H2  WAT   177      17.957  -8.771  12.448  1.00  0.00
TER
ATOM    595  O   WAT   178      16.966  -6.981  19.823  1.00  0.00
ATOM    596  H1  WAT   178      17.263  -6.074  19.742  1.00  0.00
ATOM    597  H2  WAT   178      17.515  -7.469  19.209  1.00  0.00
TER
ATOM    598  O   WAT   179      14.720  -2.402  15.692  1.00  0.00
ATOM    599  H1  WAT   179      14.494  -2.618  16.597  1.00  0.00
ATOM    600  H2  WAT   179      13.939  -1.969  15.347  1.00  0.00
TER
ATOM    601  O   WAT   180       9.592  -7.169  18.544  1.00  0.00
ATOM    602  H1  WAT   180       9.304  -6.599  19.257  1.00  0.00
ATOM    603  H2  WAT   180      10.337  -7.649  18.907  1.00  0.00
TER
ATOM    604  O   WAT   181       9.780  -3.227   9.755  1.00  0.00
ATOM    605  H1  WAT   181       9.697  -2.284   9.896  1.00  0.00
ATOM    606  H2  WAT   181       9.428  -3.370   8.876  1.00  0.00
TER
ATOM    607  O   WAT   182      17.579  -4.493  18.822  1.00  0.00
ATOM    608  H1  WAT   182      17.583  -4.934  17.972  1.00  0.00
ATOM    609  H2  WAT   182      18.474  -4.172  18.929  1.00  0.00
TER
ATOM    610  O   WAT   183      13.430  -4.611  17.781  1.00  0.00
ATOM    611  H1  WAT   183      13.090  -4.133  18.538  1.00  0.00
ATOM    612  H2  WAT   183      12.667  -5.064  17.421  1.00  0.00
TER
ATOM    613  O   WAT   184      17.641  -3.492  11.812  1.00  0.00
ATOM    614  H1  WAT   184      17.763  -3.534  12.761  1.00  0.00
ATOM    615  H2  WAT   184      17.256  -2.630  11.657  1.00  0.00
TER
ATOM    616  O   WAT   185      16.653  -1.182  11.211  1.00  0.00
ATOM    617  H1  WAT   185      16.085  -1.630  10.584  1.00  0.00
ATOM    618  H2  WAT   185      17.362  -0.823  10.677  1.00  0.00
TER
ATOM    619  O   WAT   186      10.744  -5.689  16.698  1.00  0.00
ATOM    620  H1  WAT   186      10.459  -6.053  17.535  1.00  0.00
ATOM    621  H2  WAT   186      10.682  -6.421  16.084  1.00  0.00
TER
ATOM    622  O   WAT   187      14.198   2.814  13.483  1.00  0.00
ATOM    623  H1  WAT   187      13.424   2.273  13.323  1.00  0.00
ATOM    624  H2  WAT   187      14.928   2.294  13.145  1.00  0.00
TER
ATOM    625  O   WAT   188      14.242   2.482  17.121  1.00  0.00
ATOM    626  H1  WAT   188      14.760   1.679  17.067  1.00  0.00
ATOM    627  H2  WAT   188      13.790   2.420  17.963  1.00  0.00
TER
ATOM    628  O   WAT   189      18.098   3.830  15.166  1.00  0.00
ATOM    629  H1  WAT   189      18.785   4.377  15.546  1.00  0.00
ATOM    630  H2  WAT   189      17.311   4.374  15.200  1.00  0.00
TER
ATOM    631  O   WAT   190      10.237  -0.553  10.657  1.00  0.00
ATOM    632  H1  WAT   190      11.107  -0.271  10.941  1.00  0.00
ATOM    633  H2  WAT   190       9.746   0.261  10.542  1.00  0.00
TER
ATOM    634  O   WAT   191      17.401   0.834  14.778  1.00  0.00
ATOM    635  H1  WAT   191      17.857   1.645  15.004  1.00  0.00
ATOM    636  H2  WAT   191      17.050   0.517  15.610  1.00  0.00
TER
ATOM    637  O   WAT   192      13.302  -8.822  15.250  1.00  0.00
ATOM    638  H1  WAT   192      13.173  -8.830  16.199  1.00  0.00
ATOM    639  H2  WAT   192      12.478  -8.484  14.899  1.00  0.00
TER
ATOM    640  O   WAT   193      10.604   8.660  11.223  1.00  0.00
ATOM    641  H1  WAT   193      10.964   9.259  10.569  1.00  0.00
ATOM    642  H2  WAT   193      10.464   9.206  11.997  1.00  0.00
TER
ATOM    643  O   WAT   194      16.621   6.043  12.041  1.00  0.00
ATOM    644  H1  WAT   194      16.612   6.776  11.425  1.00  0.00
ATOM    645  H2  WAT   194      15.701   5.796  12.133  1.00  0.00
TER
ATOM    646  O   WAT   195      12.222   1.264  12.785  1.00  0.00
ATOM    647  H1  WAT   195      11.615   2.004  12.795  1.00  0.00
ATOM    648  H2  WAT   195      12.697   1.354  11.959  1.00  0.00
TER
ATOM    649  O   WAT   196      17.130  -3.336  14.686  1.00  0.00
ATOM    650  H1  WAT   196      16.421  -2.868  15.127  1.00  0.00
ATOM    651  H2  WAT   196      17.414  -3.994  15.320  1.00  0.00
TER
ATOM    652  O   WAT   197      18.249   8.624  15.398  1.00  0.00
ATOM    653  H1  WAT   197      18.503   8.586  14.476  1.00  0.00
ATOM    654  H2  WAT   197      17.300   8.498  15.391  1.00  0.00
TER
ATOM    655  O   WAT   198      15.333  -5.028  12.061  1.00  0.00
ATOM    656  H1  WAT   198      16.182  -4.591  11.995  1.00  0.00
ATOM    657  H2  WAT   198      14.966  -4.716  12.888  1.00  0.00
TER
ATOM    658  O   WAT   199      14.232   1.225  10.534  1.00  0.00
ATOM    659  H1  WAT   199      14.999   1.114  11.097  1.00  0.00
ATOM    660  H2  WAT   199      14.310   0.529   9.882  1.00  0.00
TER
ATOM    661  O   WAT   200      12.927  -1.342  11.218  1.00  0.00
ATOM    662  H1  WAT   200      13.007  -2.289  11.329  1.00  0.00
ATOM    663  H2  WAT   200      13.819  -1.011  11.324  1.00  0.00
TER
ATOM    664  O   WAT   201      13.729   8.807  18.321  1.00  0.00
ATOM    665  H1  WAT   201      14.465   8.259  18.592  1.00  0.00
ATOM    666  H2  WAT   201      14.113   9.673  18.182  1.00  0.00
TER
ATOM    667  O   WAT   202      10.613   4.875  14.195  1.00  0.00
ATOM    668  H1  WAT   202       9.687   5.117  14.186  1.00  0.00
ATOM    669  H2  WAT   202      11.079   5.702  14.074  1.00  0.00
TER
ATOM    670  O   WAT   203      16.839   7.981  10.144  1.00  0.00
ATOM    671  H1  WAT   203      17.632   8.269   9.692  1.00  0.00
ATOM    672  H2  WAT   203      16.319   7.550   9.465  1.00  0.00
TER
ATOM    673  O   WAT   204      17.357   3.201  10.008  1.00  0.00
ATOM    674  H1  WAT   204      17.252   2.586  10.734  1.00  0.00
ATOM    675  H2  WAT   204      17.189   2.677   9.224  1.00  0.00
TER
ATOM    676  O   WAT   205      16.264   1.222  12.509  1.00  0.00
ATOM    677  H1  WAT   205      16.686   1.056  13.352  1.00  0.00
ATOM    678  H2  WAT   205      16.389   0.412  12.014  1.00  0.00
TER
ATOM    679  O   WAT   206      15.160  -2.705   9.454  1.00  0.00
ATOM    680  H1  WAT   206      14.959  -3.568   9.816  1.00  0.00
ATOM    681  H2  WAT   206      14.989  -2.791   8.517  1.00  0.00
TER
ATOM    682  O   WAT   207      13.958  -5.605   9.442  1.00  0.00
ATOM    683  H1  WAT   207      14.261  -5.598   8.534  1.00  0.00
ATOM    684  H2  WAT   207      14.698  -5.955   9.939  1.00  0.00
TER
ATOM    685  O   WAT   208      17.177  -6.661  10.428  1.00  0.00
ATOM    686  H1  WAT   208      16.829  -7.339   9.848  1.00  0.00
ATOM    687  H2  WAT   208      17.378  -7.122  11.242  1.00  0.00
TER
ATOM    688  O   WAT   209      12.981   3.700  10.275  1.00  0.00
ATOM    689  H1  WAT   209      13.419   4.243  10.931  1.00  0.00
ATOM    690  H2  WAT   209      13.466   2.874  10.285  1.00  0.00
TER
ATOM    691  O   WAT   210      10.196   6.488  17.727  1.00  0.00
ATOM    692  H1  WAT   210      10.526   5.621  17.495  1.00  0.00
ATOM    693  H2  WAT   210      10.625   6.694  18.558  1.00  0.00
TER
ATOM    694  O   WAT   211      14.792   4.819  15.387  1.00  0.00
ATOM    695  H1  WAT   211      14.492   4.696  16.288  1.00  0.00
ATOM    696  H2  WAT   211      14.686   3.960  14.979  1.00  0.00
TER
ATOM    697  O   WAT   212      10.518  -0.132  16.824  1.00  0.00
ATOM    698  H1  WAT   212       9.862  -0.401  16.180  1.00  0.00
ATOM    699  H2  WAT   212      11.355  -0.242  16.374  1.00  0.00
TER
ATOM    700  O   WAT   213       9.731  -2.923  12.767  1.00  0.00
ATOM    701  H1  WAT   213       8.828  -2.660  12.592  1.00  0.00
ATOM    702  H2  WAT   213      10.215  -2.651  11.987  1.00  0.00
TER
ATOM    703  O   WAT   214      12.274  -3.866  10.676  1.00  0.00
ATOM    704  H1  WAT   214      12.983  -4.288  10.191  1.00  0.00
ATOM    705  H2  WAT   214      11.558  -3.798  10.045  1.00  0.00
TER
ATOM    706  O   WAT   215      11.921  -7.812   9.716  1.00  0.00
ATOM    707  H1  WAT   215      12.644  -7.271  10.035  1.00  0.00
ATOM    708  H2  WAT   215      12.194  -8.086   8.841  1.00  0.00
TER
ATOM    709  O   WAT   216      16.045   7.293  19.382  1.00  0.00
ATOM    710  H1  WAT   216      16.561   6.681  18.857  1.00  0.00
ATOM    711  H2  WAT   216      16.695   7.796  19.873  1.00  0.00
TER
ATOM    712  O   WAT   217      10.723   8.396  15.807  1.00  0.00
ATOM    713  H1  WAT   217      10.556   7.763  16.505  1.00  0.00
ATOM    714  H2  WAT   217       9.857   8.602  15.456  1.00  0.00
TER
ATOM    715  O   WAT   218      11.346  -7.773  13.310  1.00  0.00
ATOM    716  H1  WAT   218      12.104  -7.660  12.736  1.00  0.00
ATOM    717  H2  WAT   218      10.884  -6.936  13.264  1.00  0.00
TER
ATOM    718  O   WAT   219      17.888  -5.659  16.300  1.00  0.00
ATOM    719  H1  WAT   219      17.075  -6.033  15.960  1.00  0.00
ATOM    720  H2  WAT   219      18.392  -6.414  16.602  1.00  0.00
TER
ATOM    721  O   WAT   220      12.330   7.089  13.252  1.00  0.00
ATOM    722  H1  WAT   220      11.804   7.470  12.548  1.00  0.00
ATOM    723  H2  WAT   220      12.254   7.714  13.973  1.00  0.00
TER
ATOM    724  O   WAT   221      13.719  -7.246  11.850  1.00  0.00
ATOM    725  H1  WAT   221      14.248  -8.033  11.721  1.00  0.00
ATOM    726  H2  WAT   221      14.352  -6.567  12.084  1.00  0.00
TER
ATOM    727  O   WAT   222      15.912  -7.509  14.905  1.00  0.00
ATOM    728  H1  WAT   222      15.283  -8.210  15.072  1.00  0.00
ATOM    729  H2  WAT   222      15.373  -6.748  14.688  1.00  0.00
TER
ATOM    730  O   WAT   223      14.929   9.037  12.127  1.00  0.00
ATOM    731  H1  WAT   223      15.661   8.753  11.579  1.00  0.00
ATOM    732  H2  WAT   223      15.188   8.798  13.017  1.00  0.00
TER
ATOM    733  O   WAT   224      14.090   5.154  12.131  1.00  0.00
ATOM    734  H1  WAT   224      13.461   5.622  12.680  1.00  0.00
ATOM    735  H2  WAT   224      14.205   4.309  12.566  1.00  0.00
TER
ATOM    736  O   WAT   225      13.694   1.294   1.040  1.00  0.00
ATOM    737  H1  WAT   225      12.862   1.039   1.440  1.00  0.00
ATOM    738  H2  WAT   225      14.302   1.365   1.776  1.00  0.00
TER
ATOM    739  O   WAT   226      13.674   5.328   1.236  1.00  0.00
ATOM    740  H1  WAT   226      13.977   4.438   1.057  1.00  0.00
ATOM    741  H2  WAT   226      14.418   5.885   1.008  1.00  0.00
TER
ATOM    742  O   WAT   227      12.103  -3.746  -5.176  1.00  0.00
ATOM    743  H1  WAT   227      11.215  -3.404  -5.278  1.00  0.00
ATOM    744  H2  WAT   227      12.387  -3.946  -6.068  1.00  0.00
TER
ATOM    745  O   WAT   228      10.066  -1.145   0.708  1.00  0.00
ATOM    746  H1  WAT   228      10.638  -1.913   0.709  1.00  0.00
ATOM    747  H2  WAT   228      10.066  -0.846  -0.201  1.00  0.00
TER
ATOM    748  O   WAT   229      11.309  -5.737   2.495  1.00  0.00
ATOM    749  H1  WAT   229      11.129  -6.634   2.775  1.00  0.00
ATOM    750  H2  WAT   229      10.907  -5.190   3.170  1.00  0.00
TER
ATOM    751  O   WAT   230      14.279  -5.163  -4.142  1.00  0.00
ATOM    752  H1  WAT   230      14.386  -4.262  -3.835  1.00  0.00
ATOM    753  H2  WAT   230      13.368  -5.211  -4.432  1.00  0.00
TER
ATOM    754  O   WAT   231      11.927  -3.241   1.103  1.00  0.00
ATOM    755  H1  WAT   231      12.608  -2.977   1.722  1.00  0.00
ATOM    756  H2  WAT   231      11.612  -4.081   1.437  1.00  0.00
TER
ATOM    757  O   WAT   232      16.120  -2.194   0.191  1.00  0.00
ATOM    758  H1  WAT   232      16.628  -1.696   0.831  1.00  0.00
ATOM    759  H2  WAT   232      16.651  -2.970   0.015  1.00  0.00
TER
ATOM    760  O   WAT   233      14.403  -7.554   4.457  1.00  0.00
ATOM    761  H1  WAT   233      14.405  -7.037   3.652  1.00  0.00
ATOM    762  H2  WAT   233      13.574  -8.031   4.434  1.00  0.00
TER
ATOM    763  O   WAT   234      15.654   2.085   2.634  1.00  0.00
ATOM    764  H1  WAT   234      15.321   2.712   3.276  1.00  0.00
ATOM    765  H2  WAT   234      15.830   2.612   1.854  1.00  0.00
TER
ATOM    766  O   WAT   235      14.085  -5.843   2.464  1.00  0.00
ATOM    767  H1  WAT   235      14.427  -4.999   2.169  1.00  0.00
ATOM    768  H2  WAT   235      13.147  -5.695   2.581  1.00  0.00
TER
ATOM    769  O   WAT   236      14.866   4.053   4.449  1.00  0.00
ATOM    770  H1  WAT   236      15.483   4.729   4.168  1.00  0.00
ATOM    771  H2  WAT   236      14.005   4.462   4.358  1.00  0.00
TER
ATOM    772  O   WAT   237      10.159   3.243  -6.670  1.00  0.00
ATOM    773  H1  WAT   237       9.782   3.732  -7.402  1.00  0.00
ATOM    774  H2  WAT   237      10.416   3.916  -6.039  1.00  0.00
TER
ATOM    775  O   WAT   238      17.768  -8.355  -1.212  1.00  0.00
ATOM    776  H1  WAT   238      18.075  -8.910  -1.928  1.00  0.00
ATOM    777  H2  WAT   238      16.838  -8.220  -1.394  1.00  0.00
TER
ATOM    778  O   WAT   239      15.762   0.236  -1.694  1.00  0.00
ATOM    779  H1  WAT   239      15.357  -0.476  -2.189  1.00  0.00
ATOM    780  H2  WAT   239      15.848  -0.108  -0.805  1.00  0.00
TER
ATOM    781  O   WAT   240      16.230   3.923   0.470  1.00  0.00
ATOM    782  H1  WAT   240      15.933   3.318  -0.209  1.00  0.00
ATOM    783  H2  WAT   240      17.180   3.961   0.359  1.00  0.00
TER
ATOM    784  O   WAT   241      14.474  -2.989   2.086  1.00  0.00
ATOM    785  H1  WAT   241      15.026  -2.880   1.312  1.00  0.00
ATOM    786  H2  WAT   241      14.989  -2.615   2.802  1.00  0.00
TER
ATOM    787  O   WAT   242      15.322   3.661   7.121  1.00  0.00
ATOM    788  H1  WAT   242      14.424   3.885   7.368  1.00  0.00
ATOM    789  H2  WAT   242      15.347   3.785   6.172  1.00  0.00
TER
ATOM    790  O   WAT   243      14.149   0.533   5.697  1.00  0.00
ATOM    791  H1  WAT   243      14.009   1.405   6.066  1.00  0.00
ATOM    792  H2  WAT   243      13.267   0.190   5.552  1.00  0.00
TER
ATOM    793  O   WAT   244      15.947   6.475   7.905  1.00  0.00
ATOM    794  H1  WAT   244      15.918   6.879   7.038  1.00  0.00
ATOM    795  H2  WAT   244      15.783   5.546   7.743  1.00  0.00
TER
ATOM    796  O   WAT   245      12.462  -0.869  -4.193  1.00  0.00
ATOM    797  H1  WAT   245      12.342  -0.143  -4.805  1.00  0.00
ATOM    798  H2  WAT   245      12.152  -1.639  -4.670  1.00  0.00
TER
ATOM    799  O   WAT   246      10.101   2.302   1.614  1.00  0.00
ATOM    800  H1  WAT   246      10.179   2.437   0.670  1.00  0.00
ATOM    801  H2  WAT   246      10.715   1.594   1.807  1.00  0.00
TER
ATOM    802  O   WAT   247      11.345   4.003  -1.975  1.00  0.00
ATOM    803  H1  WAT   247      10.938   4.144  -2.830  1.00  0.00
ATOM    804  H2  WAT   247      12.237   3.719  -2.178  1.00  0.00
TER
ATOM    805  O   WAT   248      15.617   8.217  -3.863  1.00  0.00
ATOM    806  H1  WAT   248      15.442   7.301  -4.076  1.00  0.00
ATOM    807  H2  WAT   248      14.763   8.576  -3.623  1.00  0.00
TER
ATOM    808  O   WAT   249      10.156   3.344   4.153  1.00  0.00
ATOM    809  H1  WAT   249      10.320   2.874   3.335  1.00  0.00
ATOM    810  H2  WAT   249      10.622   2.836   4.818  1.00  0.00
TER
ATOM    811  O   WAT   250      14.928  -7.526  -0.811  1.00  0.00
ATOM    812  H1  WAT   250      14.485  -6.745  -1.142  1.00  0.00
ATOM    813  H2  WAT   250      15.487  -7.203  -0.103  1.00  0.00
TER
ATOM    814  O   WAT   251      18.044  -7.904  -5.930  1.00  0.00
ATOM    815  H1  WAT   251      17.420  -7.908  -5.205  1.00  0.00
ATOM    816  H2  WAT   251      17.957  -8.771  -6.326  1.00  0.00
TER
ATOM    817  O   WAT   252      16.966  -6.981   1.048  1.00  0.00
ATOM    818  H1  WAT   252      17.263  -6.074   0.968  1.00  0.00
ATOM    819  H2  WAT   252      17.515  -7.469   0.434  1.00  0.00
TER
ATOM    820  O   WAT   253      14.720  -2.402  -3.082  1.00  0.00
ATOM    821  H1  WAT   253      14.494  -2.618  -2.178  1.00  0.00
ATOM    822  H2  WAT   253      13.939  -1.969  -3.428  1.00  0.00
TER
ATOM    823  O   WAT   254      17.160  -1.504   7.584  1.00  0.00
ATOM    824  H1  WAT   254      17.064  -2.444   7.434  1.00  0.00
ATOM    825  H2  WAT   254      18.003  -1.282   7.188  1.00  0.00
TER
ATOM    826  O   WAT   255      12.291  -5.092   5.737  1.00  0.00
ATOM    827  H1  WAT   255      11.897  -4.245   5.944  1.00  0.00
ATOM    828  H2  WAT   255      11.603  -5.730   5.928  1.00  0.00
TER
ATOM    829  O   WAT   256       9.592  -7.169  -0.230  1.00  0.00
ATOM    830  H1  WAT   256       9.304  -6.599   0.483  1.00  0.00
ATOM    831  H2  WAT   256      10.337  -7.649   0.133  1.00  0.00
TER
ATOM    832  O   WAT   257       9.780  -3.227  -9.020  1.00  0.00
ATOM    833  H1  WAT   257       9.697  -2.284  -8.878  1.00  0.00
ATOM    834  H2  WAT   257       9.428  -3.370  -9.898  1.00  0.00
TER
ATOM    835  O   WAT   258      17.579  -4.493   0.047  1.00  0.00
ATOM    836  H1  WAT   258      17.583  -4.934  -0.802  1.00  0.00
ATOM    837  H2  WAT   258      18.474  -4.172   0.154  1.00  0.00
TER
ATOM    838  O   WAT   259      13.430  -4.611  -0.993  1.00  0.00
ATOM    839  H1  WAT   259      13.090  -4.133  -0.237  1.00  0.00
ATOM    840  H2  WAT   259      12.667  -5.064  -1.353  1.00  0.00
TER
ATOM    841  O   WAT   260      17.641  -3.492  -6.962  1.00  0.00
ATOM    842  H1  WAT   260      17.763  -3.534  -6.013  1.00  0.00
ATOM    843  H2  WAT   260      17.256  -2.630  -7.117  1.00  0.00
TER
ATOM    844  O   WAT   261      16.653  -1.182  -7.564  1.00  0.00
ATOM    845  H1  WAT   261      16.085  -1.630  -8.190  1.00  0.00
ATOM    846  H2  WAT   261      17.362  -0.823  -8.097  1.00  0.00
TER
ATOM    847  O   WAT   262      11.730   2.719   6.313  1.00  0.00
ATOM    848  H1  WAT   262      11.346   2.078   6.911  1.00  0.00
ATOM    849  H2  WAT   262      12.042   3.423   6.882  1.00  0.00
TER
ATOM    850  O   WAT   263      17.880  -0.433   1.794  1.00  0.00
ATOM    851  H1  WAT   263      18.247  -0.907   2.540  1.00  0.00
ATOM    852  H2  WAT   263      17.691   0.441   2.135  1.00  0.00
TER
ATOM    853  O   WAT   264      10.744  -5.689  -2.077  1.00  0.00
ATOM    854  H1  WAT   264      10.459  -6.053  -1.239  1.00  0.00
ATOM    855  H2  WAT   264      10.682  -6.421  -2.690  1.00  0.00
TER
ATOM    856  O   WAT   265      15.670  -1.392   4.112  1.00  0.00
ATOM    857  H1  WAT   265      15.366  -0.513   4.337  1.00  0.00
ATOM    858  H2  WAT   265      16.625  -1.332   4.148  1.00  0.00
TER
ATOM    859  O   WAT   266      14.198   2.814  -5.291  1.00  0.00
ATOM    860  H1  WAT   266      13.424   2.273  -5.451  1.00  0.00
ATOM    861  H2  WAT   266      14.928   2.294  -5.629  1.00  0.00
TER
ATOM    862  O   WAT   267      14.242   2.482  -1.653  1.00  0.00
ATOM    863  H1  WAT   267      14.760   1.679  -1.707  1.00  0.00
ATOM    864  H2  WAT   267      13.790   2.420  -0.811  1.00  0.00
TER
ATOM    865  O   WAT   268      11.726  -0.552   5.259  1.00  0.00
ATOM    866  H1  WAT   268      11.368   0.113   5.847  1.00  0.00
ATOM    867  H2  WAT   268      11.432  -1.384   5.631  1.00  0.00
TER
ATOM    868  O   WAT   269      14.928  -0.094   8.143  1.00  0.00
ATOM    869  H1  WAT   269      14.628   0.052   7.246  1.00  0.00
ATOM    870  H2  WAT   269      15.699  -0.653   8.051  1.00  0.00
TER
ATOM    871  O   WAT   270      18.098   3.830  -3.609  1.00  0.00
ATOM    872  H1  WAT   270      18.785   4.377  -3.228  1.00  0.00
ATOM    873  H2  WAT   270      17.311   4.374  -3.574  1.00  0.00
TER
ATOM    874  O   WAT   271      10.237  -0.553  -8.117  1.00  0.00
ATOM    875  H1  WAT   271      11.107  -0.271  -7.834  1.00  0.00
ATOM    876  H2  WAT   271       9.746   0.261  -8.232  1.00  0.00
TER
ATOM    877  O   WAT   272      17.401   0.834  -3.996  1.00  0.00
ATOM    878  H1  WAT   272      17.857   1.645  -3.770  1.00  0.00
ATOM    879  H2  WAT   272      17.050   0.517  -3.164  1.00  0.00
TER
ATOM    880  O   WAT   273      13.302  -8.822  -3.524  1.00  0.00
ATOM    881  H1  WAT   273      13.173  -8.830  -2.576  1.00  0.00
ATOM    882  H2  WAT   273      12.478  -8.484  -3.875  1.00  0.00
TER
ATOM    883  O   WAT   274      10.604   8.660  -7.551  1.00  0.00
ATOM    884  H1  WAT   274      10.964   9.259  -8.205  1.00  0.00
ATOM    885  H2  WAT   274      10.464   9.206  -6.777  1.00  0.00
TER
ATOM    886  O   WAT   275      10.301  -7.063   5.937  1.00  0.00
ATOM    887  H1  WAT   275       9.587  -6.863   6.542  1.00  0.00
ATOM    888  H2  WAT   275      10.721  -7.839   6.308  1.00  0.00
TER
ATOM    889  O   WAT   276      10.589   6.925   6.923  1.00  0.00
ATOM    890  H1  WAT   276      10.698   5.985   6.783  1.00  0.00
ATOM    891  H2  WAT   276       9.937   7.191   6.275  1.00  0.00
TER
ATOM    892  O   WAT   277      18.580   5.197   8.323  1.00  0.00
ATOM    893  H1  WAT   277      18.259   4.478   8.868  1.00  0.00
ATOM    894  H2  WAT   277      17.906   5.872   8.397  1.00  0.00
TER
ATOM    895  O   WAT   278      16.621   6.043  -6.734  1.00  0.00
ATOM    896  H1  WAT   278      16.612   6.776  -7.349  1.00  0.00
ATOM    897  H2  WAT   278      15.701   5.796  -6.641  1.00  0.00
TER
ATOM    898  O   WAT   279      12.222   1.264  -5.989  1.00  0.00
ATOM    899  H1  WAT   279      11.615   2.004  -5.979  1.00  0.00
ATOM    900  H2  WAT   279      12.697   1.354  -6.815  1.00  0.00
TER
ATOM    901  O   WAT   280      17.130  -3.336  -4.089  1.00  0.00
ATOM    902  H1  WAT   280      16.421  -2.868  -3.647  1.00  0.00
ATOM    903  H2  WAT   280      17.414  -3.994  -3.454  1.00  0.00
TER
ATOM    904  O   WAT   281      18.249   8.624  -3.376  1.00  0.00
ATOM    905  H1  WAT   281      18.503   8.586  -4.298  1.00  0.00
ATOM    906  H2  WAT   281      17.300   8.498  -3.383  1.00  0.00
TER
ATOM    907  O   WAT   282      15.333  -5.028  -6.714  1.00  0.00
ATOM    908  H1  WAT   282      16.182  -4.591  -6.780  1.00  0.00
ATOM    909  H2  WAT   282      14.966  -4.716  -5.886  1.00  0.00
TER
ATOM    910  O   WAT   283      14.232   1.225  -8.240  1.00  0.00
ATOM    911  H1  WAT   283      14.999   1.114  -7.678  1.00  0.00
ATOM    912  H2  WAT   283      14.310   0.529  -8.892  1.00  0.00
TER
ATOM    913  O   WAT   284      12.927  -1.342  -7.557  1.00  0.00
ATOM    914  H1  WAT   284      13.007  -2.289  -7.445  1.00  0.00
ATOM    915  H2  WAT   284      13.819  -1.011  -7.451  1.00  0.00
TER
ATOM    916  O   WAT   285      13.729   8.807  -0.453  1.00  0.00
ATOM    917  H1  WAT   285      14.465   8.259  -0.182  1.00  0.00
ATOM    918  H2  WAT   285      14.113   9.673  -0.593  1.00  0.00
TER
ATOM    919  O   WAT   286      10.613   4.875  -4.579  1.00  0.00
ATOM    920  H1  WAT   286       9.687   5.117  -4.589  1.00  0.00
ATOM    921  H2  WAT   286      11.079   5.702  -4.701  1.00  0.00
TER
ATOM    922  O   WAT   287      12.734   7.992   8.735  1.00  0.00
ATOM    923  H1  WAT   287      13.536   8.313   9.149  1.00  0.00
ATOM    924  H2  WAT   287      12.220   7.632   9.457  1.00  0.00
TER
ATOM    925  O   WAT   288      16.839   7.981  -8.631  1.00  0.00
ATOM    926  H1  WAT   288      17.632   8.269  -9.083  1.00  0.00
ATOM    927  H2  WAT   288      16.319   7.550  -9.310  1.00  0.00
TER
ATOM    928  O   WAT   289      10.454   0.479   7.679  1.00  0.00
ATOM    929  H1  WAT   289      10.958  -0.100   8.250  1.00  0.00
ATOM    930  H2  WAT   289       9.715   0.763   8.216  1.00  0.00
TER
ATOM    931  O   WAT   290      17.357   3.201  -8.767  1.00  0.00
ATOM    932  H1  WAT   290      17.252   2.586  -8.040  1.00  0.00
ATOM    933  H2  WAT   290      17.189   2.677  -9.550  1.00  0.00
TER
ATOM    934  O   WAT   291      17.508   1.887   7.212  1.00  0.00
ATOM    935  H1  WAT   291      16.743   2.455   7.128  1.00  0.00
ATOM    936  H2  WAT   291      17.690   1.594   6.319  1.00  0.00
TER
ATOM    937  O   WAT   292      12.486  -1.378   8.574  1.00  0.00
ATOM    938  H1  WAT   292      12.527  -1.676   9.482  1.00  0.00
ATOM    939  H2  WAT   292      13.341  -0.977   8.415  1.00  0.00
TER
ATOM    940  O   WAT   293      16.264   1.222  -6.266  1.00  0.00
ATOM    941  H1  WAT   293      16.686   1.056  -5.423  1.00  0.00
ATOM    942  H2  WAT   293      16.389   0.412  -6.760  1.00  0.00
TER
ATOM    943  O   WAT   294      14.427  -2.798   6.541  1.00  0.00
ATOM    944  H1  WAT   294      13.897  -3.289   5.914  1.00  0.00
ATOM    945  H2  WAT   294      15.096  -2.370   6.007  1.00  0.00
TER
ATOM    946  O   WAT   295      14.914  -5.832   6.621  1.00  0.00
ATOM    947  H1  WAT   295      14.820  -6.450   5.896  1.00  0.00
ATOM    948  H2  WAT   295      14.334  -5.106   6.394  1.00  0.00
TER
ATOM    949  O   WAT   296      17.680  -7.275   3.654  1.00  0.00
ATOM    950  H1  WAT   296      17.232  -7.252   2.808  1.00  0.00
ATOM    951  H2  WAT   296      17.047  -7.673   4.251  1.00  0.00
TER
ATOM    952  O   WAT   297      18.086   1.621   4.275  1.00  0.00
ATOM    953  H1  WAT   297      18.505   2.464   4.103  1.00  0.00
ATOM    954  H2  WAT   297      17.167   1.758   4.046  1.00  0.00
TER
ATOM    955  O   WAT   298      15.160  -2.705  -9.320  1.00  0.00
ATOM    956  H1  WAT   298      14.959  -3.568  -8.959  1.00  0.00
ATOM    957  H2  WAT   298      14.989  -2.791 -10.258  1.00  0.00
TER
ATOM    958  O   WAT   299      15.937   7.926   5.391  1.00  0.00
ATOM    959  H1  WAT   299      15.399   8.651   5.072  1.00  0.00
ATOM    960  H2  WAT   299      16.191   7.449   4.601  1.00  0.00
TER
ATOM    961  O   WAT   300      17.190  -4.106   6.916  1.00  0.00
ATOM    962  H1  WAT   300      17.780  -4.414   7.604  1.00  0.00
ATOM    963  H2  WAT   300      16.372  -4.578   7.072  1.00  0.00
TER
ATOM    964  O   WAT   301      13.958  -5.605  -9.332  1.00  0.00
ATOM    965  H1  WAT   301      14.261  -5.598 -10.240  1.00  0.00
ATOM    966  H2  WAT   301      14.698  -5.955  -8.835  1.00  0.00
TER
ATOM    967  O   WAT   302      18.793   9.161   5.649  1.00  0.00
ATOM    968  H1  WAT   302      18.719  10.065   5.957  1.00  0.00
ATOM    969  H2  WAT   302      17.891   8.842   5.622  1.00  0.00
TER
ATOM    970  O   WAT   303      17.177  -6.661  -8.347  1.00  0.00
ATOM    971  H1  WAT   303      16.829  -7.339  -8.926  1.00  0.00
ATOM    972  H2  WAT   303      17.378  -7.122  -7.532  1.00  0.00
TER
ATOM    973  O   WAT   304      12.981   3.700  -8.499  1.00  0.00
ATOM    974  H1  WAT   304      13.419   4.243  -7.843  1.00  0.00
ATOM    975  H2  WAT   304      13.466   2.874  -8.490  1.00  0.00
TER
ATOM    976  O   WAT   305      10.196   6.488  -1.047  1.00  0.00
ATOM    977  H1  WAT   305      10.526   5.621  -1.279  1.00  0.00
ATOM    978  H2  WAT   305      10.625   6.694  -0.217  1.00  0.00
TER
ATOM    979  O   WAT   306      14.792   4.819  -3.387  1.00  0.00
ATOM    980  H1  WAT   306      14.492   4.696  -2.487  1.00  0.00
ATOM    981  H2  WAT   306      14.686   3.960  -3.795  1.00  0.00
TER
ATOM    982  O   WAT   307      10.685   7.356   1.691  1.00  0.00
ATOM    983  H1  WAT   307      10.248   7.536   2.523  1.00  0.00
ATOM    984  H2  WAT   307      11.253   8.113   1.549  1.00  0.00
TER
ATOM    985  O   WAT   308      10.518  -0.132  -1.950  1.00  0.00
ATOM    986  H1  WAT   308       9.862  -0.401  -2.594  1.00  0.00
ATOM    987  H2  WAT   308      11.355  -0.242  -2.400  1.00  0.00
TER
ATOM    988  O   WAT   309      11.555   0.253   2.590  1.00  0.00
ATOM    989  H1  WAT   309      11.922   0.166   3.470  1.00  0.00
ATOM    990  H2  WAT   309      10.986  -0.511   2.491  1.00  0.00
TER
ATOM    991  O   WAT   310      11.107  -2.836   6.496  1.00  0.00
ATOM    992  H1  WAT   310      10.212  -2.870   6.835  1.00  0.00
ATOM    993  H2  WAT   310      11.646  -2.638   7.261  1.00  0.00
TER
ATOM    994  O   WAT   311       9.731  -2.923  -6.008  1.00  0.00
ATOM    995  H1  WAT   311       8.828  -2.660  -6.182  1.00  0.00
ATOM    996  H2  WAT   311      10.215  -2.651  -6.788  1.00  0.00
TER
ATOM    997  O   WAT   312      12.274  -3.866  -8.098  1.00  0.00
ATOM    998  H1  WAT   312      12.983  -4.288  -8.583  1.00  0.00
ATOM    999  H2  WAT   312      11.558  -3.798  -8.730  1.00  0.00
TER
ATOM   1000  O   WAT   313      11.921  -7.812  -9.058  1.00  0.00
ATOM   1001  H1  WAT   313      12.644  -7.271  -8.740  1.00  0.00
ATOM   1002  H2  WAT   313      12.194  -8.086  -9.934  1.00  0.00
TER
ATOM   1003  O   WAT   314      11.611  -8.561   0.844  1.00  0.00
ATOM   1004  H1  WAT   314      12.258  -9.112   0.404  1.00  0.00
ATOM   1005  H2  WAT   314      12.031  -8.307   1.666  1.00  0.00
TER
ATOM   1006  O   WAT   315      11.364  -8.406   3.587  1.00  0.00
ATOM   1007  H1  WAT   315      11.015  -7.949   4.353  1.00  0.00
ATOM   1008  H2  WAT   315      11.033  -9.300   3.669  1.00  0.00
TER
ATOM   1009  O   WAT   316      12.970   4.766   7.752  1.00  0.00
ATOM   1010  H1  WAT   316      12.927   4.395   8.634  1.00  0.00
ATOM   1011  H2  WAT   316      13.101   5.704   7.892  1.00  0.00
TER
ATOM   1012  O   WAT   317      16.671   6.322   3.353  1.00  0.00
ATOM   1013  H1  WAT   317      16.430   6.589   2.466  1.00  0.00
ATOM   1014  H2  WAT   317      17.611   6.493   3.408  1.00  0.00
TER
ATOM   1015  O   WAT   318      12.036  -8.878   6.862  1.00  0.00
ATOM   1016  H1  WAT   318      12.584  -9.059   6.099  1.00  0.00
ATOM   1017  H2  WAT   318      12.101  -9.669   7.398  1.00  0.00
TER
ATOM   1018  O   WAT   319      12.809   7.712   4.872  1.00  0.00
ATOM   1019  H1  WAT   319      12.215   7.581   5.611  1.00  0.00
ATOM   1020  H2  WAT   319      12.802   6.876   4.406  1.00  0.00
TER
ATOM   1021  O   WAT   320      12.440   5.078   3.823  1.00  0.00
ATOM   1022  H1  WAT   320      11.714   4.459   3.755  1.00  0.00
ATOM   1023  H2  WAT   320      12.501   5.472   2.953  1.00  0.00
TER
ATOM   1024  O   WAT   321      16.045   7.293   0.608  1.00  0.00
ATOM   1025  H1  WAT   321      16.561   6.681   0.083  1.00  0.00
ATOM   1026  H2  WAT   321      16.695   7.796   1.099  1.00  0.00
TER
ATOM   1027  O   WAT   322      10.723   8.396  -2.968  1.00  0.00
ATOM   1028  H1  WAT   322      10.556   7.763  -2.269  1.00  0.00
ATOM   1029  H2  WAT   322       9.857   8.602  -3.318  1.00  0.00
TER
ATOM   1030  O   WAT   323      11.346  -7.773  -5.464  1.00  0.00
ATOM   1031  H1  WAT   323      12.104  -7.660  -6.038  1.00  0.00
ATOM   1032  H2  WAT   323      10.884  -6.936  -5.510  1.00  0.00
TER
ATOM   1033  O   WAT   324      17.888  -5.659  -2.474  1.00  0.00
ATOM   1034  H1  WAT   324      17.075  -6.033  -2.815  1.00  0.00
ATOM   1035  H2  WAT   324      18.392  -6.414  -2.172  1.00  0.00
TER
ATOM   1036  O   WAT   325      12.330   7.089  -5.523  1.00  0.00
ATOM   1037  H1  WAT   325      11.804   7.470  -6.226  1.00  0.00
ATOM   1038  H2  WAT   325      12.254   7.714  -4.802  1.00  0.00
TER
ATOM   1039  O   WAT   326      13.719  -7.246  -6.924  1.00  0.00
ATOM   1040  H1  WAT   326      14.248  -8.033  -7.053  1.00  0.00
ATOM   1041  H2  WAT   326      14.352  -6.567  -6.691  1.00  0.00
TER
ATOM   1042  O   WAT   327      15.912  -7.509  -3.870  1.00  0.00
ATOM   1043  H1  WAT   327      15.283  -8.210  -3.703  1.00  0.00
ATOM   1044  H2  WAT   327      15.373  -6.748  -4.086  1.00  0.00
TER
ATOM   1045  O   WAT   328      16.038  -8.230   8.566  1.00  0.00
ATOM   1046  H1  WAT   328      15.756  -7.727   7.802  1.00  0.00
ATOM   1047  H2  WAT   328      16.420  -9.028   8.200  1.00  0.00
TER
ATOM   1048  O   WAT   329      14.929   9.037  -6.648  1.00  0.00
ATOM   1049  H1  WAT   329      15.661   8.753  -7.195  1.00  0.00
ATOM   1050  H2  WAT   329      15.188   8.798  -5.758  1.00  0.00
TER
ATOM   1051  O   WAT   330      14.090   5.154  -6.643  1.00  0.00
ATOM   1052  H1  WAT   330      13.461   5.622  -6.094  1.00  0.00
ATOM   1053  H2  WAT   330      14.205   4.309  -6.208  1.00  0.00
TER
ATOM   1054  O   WAT   331      13.694   1.294 -17.734  1.00  0.00
ATOM   1055  H1  WAT   331      12.862   1.039 -17.335  1.00  0.00
ATOM   1056  H2  WAT   331      14.302   1.365 -16.999  1.00  0.00
TER
ATOM   1057  O   WAT   332      13.674   5.328 -17.539  1.00  0.00
ATOM   1058  H1  WAT   332      13.977   4.438 -17.718  1.00  0.00
ATOM   1059  H2  WAT   332      14.418   5.885 -17.766  1.00  0.00
TER
ATOM   1060  O   WAT   333      10.066  -1.145 -18.066  1.00  0.00
ATOM   1061  H1  WAT   333      10.638  -1.913 -18.066  1.00  0.00
ATOM   1062  H2  WAT   333      10.066  -0.846 -18.975  1.00  0.00
TER
ATOM   1063  O   WAT   334      11.309  -5.737 -16.279  1.00  0.00
ATOM   1064  H1  WAT   334      11.129  -6.634 -15.999  1.00  0.00
ATOM   1065  H2  WAT   334      10.907  -5.190 -15.605  1.00  0.00
TER
ATOM   1066  O   WAT   335      11.927  -3.241 -17.671  1.00  0.00
ATOM   1067  H1  WAT   335      12.608  -2.977 -17.052  1.00  0.00
ATOM   1068  H2  WAT   335      11.612  -4.081 -17.337  1.00  0.00
TER
ATOM   1069  O   WAT   336      16.120  -2.194 -18.584  1.00  0.00
ATOM   1070  H1  WAT   336      16.628  -1.696 -17.943  1.00  0.00
ATOM   1071  H2  WAT   336      16.651  -2.970 -18.760  1.00  0.00
TER
ATOM   1072  O   WAT   337      14.403  -7.554 -14.317  1.00  0.00
ATOM   1073  H1  WAT   337      14.405  -7.037 -15.123  1.00  0.00
ATOM   1074  H2  WAT   337      13.574  -8.031 -14.340  1.00  0.00
TER
ATOM   1075  O   WAT   338      15.654   2.085 -16.140  1.00  0.00
ATOM   1076  H1  WAT   338      15.321   2.712 -15.498  1.00  0.00
ATOM   1077  H2  WAT   338      15.830   2.612 -16.920  1.00  0.00
TER
ATOM   1078  O   WAT   339      14.085  -5.843 -16.310  1.00  0.00
ATOM   1079  H1  WAT   339      14.427  -4.999 -16.605  1.00  0.00
ATOM   1080  H2  WAT   339      13.147  -5.695 -16.194  1.00  0.00
TER
ATOM   1081  O   WAT   340      14.866   4.053 -14.325  1.00  0.00
ATOM   1082  H1  WAT   340      15.483   4.729 -14.607  1.00  0.00
ATOM   1083  H2  WAT   340      14.005   4.462 -14.416  1.00  0.00
TER
ATOM   1084  O   WAT   341      16.230   3.923 -18.304  1.00  0.00
ATOM   1085  H1  WAT   341      15.933   3.318 -18.983  1.00  0.00
ATOM   1086  H2  WAT   341      17.180   3.961 -18.415  1.00  0.00
TER
ATOM   1087  O   WAT   342      14.474  -2.989 -16.688  1.00  0.00
ATOM   1088  H1  WAT   342      15.026  -2.880 -17.463  1.00  0.00
ATOM   1089  H2  WAT   342      14.989  -2.615 -15.972  1.00  0.00
TER
ATOM   1090  O   WAT   343      15.322   3.661 -11.653  1.00  0.00
ATOM   1091  H1  WAT   343      14.424   3.885 -11.406  1.00  0.00
ATOM   1092  H2  WAT   343      15.347   3.785 -12.602  1.00  0.00
TER
ATOM   1093  O   WAT   344      14.149   0.533 -13.077  1.00  0.00
ATOM   1094  H1  WAT   344      14.009   1.405 -12.709  1.00  0.00
ATOM   1095  H2  WAT   344      13.267   0.190 -13.223  1.00  0.00
TER
ATOM   1096  O   WAT   345      15.947   6.475 -10.869  1.00  0.00
ATOM   1097  H1  WAT   345      15.918   6.879 -11.736  1.00  0.00
ATOM   1098  H2  WAT   345      15.783   5.546 -11.032  1.00  0.00
TER
ATOM   1099  O   WAT   346      10.101   2.302 -17.160  1.00  0.00
ATOM   1100  H1  WAT   346      10.179   2.437 -18.105  1.00  0.00
ATOM   1101  H2  WAT   346      10.715   1.594 -16.968  1.00  0.00
TER
ATOM   1102  O   WAT   347      10.156   3.344 -14.621  1.00  0.00
ATOM   1103  H1  WAT   347      10.320   2.874 -15.439  1.00  0.00
ATOM   1104  H2  WAT   347      10.622   2.836 -13.956  1.00  0.00
TER
ATOM   1105  O   WAT   348      14.928  -7.526 -19.585  1.00  0.00
ATOM   1106  H1  WAT   348      14.485  -6.745 -19.916  1.00  0.00
ATOM   1107  H2  WAT   348      15.487  -7.203 -18.878  1.00  0.00
TER
ATOM   1108  O   WAT   349      16.966  -6.981 -17.726  1.00  0.00
ATOM   1109  H1  WAT   349      17.263  -6.074 -17.807  1.00  0.00
ATOM   1110  H2  WAT   349      17.515  -7.469 -18.340  1.00  0.00
TER
ATOM   1111  O   WAT   350      17.160  -1.504 -11.191  1.00  0.00
ATOM   1112  H1  WAT   350      17.064  -2.444 -11.341  1.00  0.00
ATOM   1113  H2  WAT   350      18.003  -1.282 -11.586  1.00  0.00
TER
ATOM   1114  O   WAT   351      12.291  -5.092 -13.037  1.00  0.00
ATOM   1115  H1  WAT   351      11.897  -4.245 -12.830  1.00  0.00
ATOM   1116  H2  WAT   351      11.603  -5.730 -12.846  1.00  0.00
TER
ATOM   1117  O   WAT   352       9.592  -7.169 -19.004  1.00  0.00
ATOM   1118  H1  WAT   352       9.304  -6.599 -18.292  1.00  0.00
ATOM   1119  H2  WAT   352      10.337  -7.649 -18.641  1.00  0.00
TER
ATOM   1120  O   WAT   353      17.579  -4.493 -18.727  1.00  0.00
ATOM   1121  H1  WAT   353      17.583  -4.934 -19.577  1.00  0.00
ATOM   1122  H2  WAT   353      18.474  -4.172 -18.620  1.00  0.00
TER
ATOM   1123  O   WAT   354      13.430  -4.611 -19.768  1.00  0.00
ATOM   1124  H1  WAT   354      13.090  -4.133 -19.011  1.00  0.00
ATOM   1125  H2  WAT   354      12.667  -5.064 -20.128  1.00  0.00
TER
ATOM   1126  O   WAT   355      11.730   2.719 -12.461  1.00  0.00
ATOM   1127  H1  WAT   355      11.346   2.078 -11.863  1.00  0.00
ATOM   1128  H2  WAT   355      12.042   3.423 -11.892  1.00  0.00
TER
ATOM   1129  O   WAT   356      17.880  -0.433 -16.980  1.00  0.00
ATOM   1130  H1  WAT   356      18.247  -0.907 -16.234  1.00  0.00
ATOM   1131  H2  WAT   356      17.691   0.441 -16.640  1.00  0.00
TER
ATOM   1132  O   WAT   357      15.670  -1.392 -14.662  1.00  0.00
ATOM   1133  H1  WAT   357      15.366  -0.513 -14.437  1.00  0.00
ATOM   1134  H2  WAT   357      16.625  -1.332 -14.626  1.00  0.00
TER
ATOM   1135  O   WAT   358      11.726  -0.552 -13.515  1.00  0.00
ATOM   1136  H1  WAT   358      11.368   0.113 -12.928  1.00  0.00
ATOM   1137  H2  WAT   358      11.432  -1.384 -13.144  1.00  0.00
TER
ATOM   1138  O   WAT   359      14.928  -0.094 -10.631  1.00  0.00
ATOM   1139  H1  WAT   359      14.628   0.052 -11.528  1.00  0.00
ATOM   1140  H2  WAT   359      15.699  -0.653 -10.724  1.00  0.00
TER
ATOM   1141  O   WAT   360      10.301  -7.063 -12.838  1.00  0.00
ATOM   1142  H1  WAT   360       9.587  -6.863 -12.232  1.00  0.00
ATOM   1143  H2  WAT   360      10.721  -7.839 -12.466  1.00  0.00
TER
ATOM   1144  O   WAT   361      10.589   6.925 -11.851  1.00  0.00
ATOM   1145  H1  WAT   361      10.698   5.985 -11.992  1.00  0.00
ATOM   1146  H2  WAT   361       9.937   7.191 -12.500  1.00  0.00
TER
ATOM   1147  O   WAT   362      18.580   5.197 -10.451  1.00  0.00
ATOM   1148  H1  WAT   362      18.259   4.478  -9.907  1.00  0.00
ATOM   1149  H2  WAT   362      17.906   5.872 -10.378  1.00  0.00
TER
ATOM   1150  O   WAT   363      13.729   8.807 -19.228  1.00  0.00
ATOM   1151  H1  WAT   363      14.465   8.259 -18.957  1.00  0.00
ATOM   1152  H2  WAT   363      14.113   9.673 -19.367  1.00  0.00
TER
ATOM   1153  O   WAT   364      12.734   7.992 -10.039  1.00  0.00
ATOM   1154  H1  WAT   364      13.536   8.313  -9.626  1.00  0.00
ATOM   1155  H2  WAT   364      12.220   7.632  -9.317  1.00  0.00
TER
ATOM   1156  O   WAT   365      10.454   0.479 -11.096  1.00  0.00
ATOM   1157  H1  WAT   365      10.958  -0.100 -10.524  1.00  0.00
ATOM   1158  H2  WAT   365       9.715   0.763 -10.558  1.00  0.00
TER
ATOM   1159  O   WAT   366      17.508   1.887 -11.562  1.00  0.00
ATOM   1160  H1  WAT   366      16.743   2.455 -11.646  1.00  0.00
ATOM   1161  H2  WAT   366      17.690   1.594 -12.455  1.00  0.00
TER
ATOM   1162  O   WAT   367      12.486  -1.378 -10.201  1.00  0.00
ATOM   1163  H1  WAT   367      12.527  -1.676  -9.292  1.00  0.00
ATOM   1164  H2  WAT   367      13.341  -0.977 -10.360  1.00  0.00
TER
ATOM   1165  O   WAT   368      14.427  -2.798 -12.233  1.00  0.00
ATOM   1166  H1  WAT   368      13.897  -3.289 -12.861  1.00  0.00
ATOM   1167  H2  WAT   368      15.096  -2.370 -12.767  1.00  0.00
TER
ATOM   1168  O   WAT   369      14.914  -5.832 -12.153  1.00  0.00
ATOM   1169  H1  WAT   369      14.820  -6.450 -12.878  1.00  0.00
ATOM   1170  H2  WAT   369      14.334  -5.106 -12.380  1.00  0.00
TER
ATOM   1171  O   WAT   370      17.680  -7.275 -15.121  1.00  0.00
ATOM   1172  H1  WAT   370      17.232  -7.252 -15.966  1.00  0.00
ATOM   1173  H2  WAT   370      17.047  -7.673 -14.524  1.00  0.00
TER
ATOM   1174  O   WAT   371      18.086   1.621 -14.499  1.00  0.00
ATOM   1175  H1  WAT   371      18.505   2.464 -14.672  1.00  0.00
ATOM   1176  H2  WAT   371      17.167   1.758 -14.729  1.00  0.00
TER
ATOM   1177  O   WAT   372      15.937   7.926 -13.384  1.00  0.00
ATOM   1178  H1  WAT   372      15.399   8.651 -13.703  1.00  0.00
ATOM   1179  H2  WAT   372      16.191   7.449 -14.174  1.00  0.00
TER
ATOM   1180  O   WAT   373      17.190  -4.106 -11.858  1.00  0.00
ATOM   1181  H1  WAT   373      17.780  -4.414 -11.170  1.00  0.00
ATOM   1182  H2  WAT   373      16.372  -4.578 -11.702  1.00  0.00
TER
ATOM   1183  O   WAT   374      18.793   9.161 -13.125  1.00  0.00
ATOM   1184  H1  WAT   374      18.719  10.065 -12.818  1.00  0.00
ATOM   1185  H2  WAT   374      17.891   8.842 -13.153  1.00  0.00
TER
ATOM   1186  O   WAT   375      10.196   6.488 -19.822  1.00  0.00
ATOM   1187  H1  WAT   375      10.526   5.621 -20.054  1.00  0.00
ATOM   1188  H2  WAT   375      10.625   6.694 -18.991  1.00  0.00
TER
ATOM   1189  O   WAT   376      10.685   7.356 -17.083  1.00  0.00
ATOM   1190  H1  WAT   376      10.248   7.536 -16.251  1.00  0.00
ATOM   1191  H2  WAT   376      11.253   8.113 -17.225  1.00  0.00
TER
ATOM   1192  O   WAT   377      11.555   0.253 -16.184  1.00  0.00
ATOM   1193  H1  WAT   377      11.922   0.166 -15.305  1.00  0.00
ATOM   1194  H2  WAT   377      10.986  -0.511 -16.283  1.00  0.00
TER
ATOM   1195  O   WAT   378      11.107  -2.836 -12.278  1.00  0.00
ATOM   1196  H1  WAT   378      10.212  -2.870 -11.939  1.00  0.00
ATOM   1197  H2  WAT   378      11.646  -2.638 -11.513  1.00  0.00
TER
ATOM   1198  O   WAT   379      11.611  -8.561 -17.930  1.00  0.00
ATOM   1199  H1  WAT   379      12.258  -9.112 -18.370  1.00  0.00
ATOM   1200  H2  WAT   379      12.031  -8.307 -17.108  1.00  0.00
TER
ATOM   1201  O   WAT   380      11.364  -8.406 -15.187  1.00  0.00
ATOM   1202  H1  WAT   380      11.015  -7.949 -14.422  1.00  0.00
ATOM   1203  H2  WAT   380      11.033  -9.300 -15.105  1.00  0.00
TER
ATOM   1204  O   WAT   381      12.970   4.766 -11.022  1.00  0.00
ATOM   1205  H1  WAT   381      12.927   4.395 -10.141  1.00  0.00
ATOM   1206  H2  WAT   381      13.101   5.704 -10.882  1.00  0.00
TER
ATOM   1207  O   WAT   382      16.671   6.322 -15.421  1.00  0.00
ATOM   1208  H1  WAT   382      16.430   6.589 -16.308  1.00  0.00
ATOM   1209  H2  WAT   382      17.611   6.493 -15.366  1.00  0.00
TER
ATOM   1210  O   WAT   383      12.036  -8.878 -11.912  1.00  0.00
ATOM   1211  H1  WAT   383      12.584  -9.059 -12.676  1.00  0.00
ATOM   1212  H2  WAT   383      12.101  -9.669 -11.377  1.00  0.00
TER
ATOM   1213  O   WAT   384      12.809   7.712 -13.902  1.00  0.00
ATOM   1214  H1  WAT   384      12.215   7.581 -13.163  1.00  0.00
ATOM   1215  H2  WAT   384      12.802   6.876 -14.368  1.00  0.00
TER
ATOM   1216  O   WAT   385      12.440   5.078 -14.952  1.00  0.00
ATOM   1217  H1  WAT   385      11.714   4.459 -15.019  1.00  0.00
ATOM   1218  H2  WAT   385      12.501   5.472 -15.822  1.00  0.00
TER
ATOM   1219  O   WAT   386      16.045   7.293 -18.167  1.00  0.00
ATOM   1220  H1  WAT   386      16.561   6.681 -18.692  1.00  0.00
ATOM   1221  H2  WAT   386      16.695   7.796 -17.676  1.00  0.00
TER
ATOM   1222  O   WAT   387      16.038  -8.230 -10.209  1.00  0.00
ATOM   1223  H1  WAT   387      15.756  -7.727 -10.973  1.00  0.00
ATOM   1224  H2  WAT   387      16.420  -9.028 -10.575  1.00  0.00
TER
ATOM   1225  O   WAT   388      13.674 -13.446  20.010  1.00  0.00
ATOM   1226  H1  WAT   388      13.977 -14.336  19.831  1.00  0.00
ATOM   1227  H2  WAT   388      14.418 -12.889  19.782  1.00  0.00
TER
ATOM   1228  O   WAT   389      12.103 -22.520  13.599  1.00  0.00
ATOM   1229  H1  WAT   389      11.215 -22.178  13.497  1.00  0.00
ATOM   1230  H2  WAT   389      12.387 -22.720  12.707  1.00  0.00
TER
ATOM   1231  O   WAT   390      10.066 -19.920  19.483  1.00  0.00
ATOM   1232  H1  WAT   390      10.638 -20.687  19.483  1.00  0.00
ATOM   1233  H2  WAT   390      10.066 -19.621  18.573  1.00  0.00
TER
ATOM   1234  O   WAT   391      16.120 -20.968  18.965  1.00  0.00
ATOM   1235  H1  WAT   391      16.628 -20.470  19.605  1.00  0.00
ATOM   1236  H2  WAT   391      16.651 -21.745  18.789  1.00  0.00
TER
ATOM   1237  O   WAT   392      10.159 -15.531  12.104  1.00  0.00
ATOM   1238  H1  WAT   392       9.782 -15.042  11.373  1.00  0.00
ATOM   1239  H2  WAT   392      10.416 -14.858  12.735  1.00  0.00
TER
ATOM   1240  O   WAT   393      15.762 -18.538  17.081  1.00  0.00
ATOM   1241  H1  WAT   393      15.357 -19.250  16.585  1.00  0.00
ATOM   1242  H2  WAT   393      15.848 -18.883  17.970  1.00  0.00
TER
ATOM   1243  O   WAT   394      16.230 -14.851  19.245  1.00  0.00
ATOM   1244  H1  WAT   394      15.933 -15.457  18.565  1.00  0.00
ATOM   1245  H2  WAT   394      17.180 -14.813  19.134  1.00  0.00
TER
ATOM   1246  O   WAT   395      12.462 -19.643  14.581  1.00  0.00
ATOM   1247  H1  WAT   395      12.342 -18.917  13.970  1.00  0.00
ATOM   1248  H2  WAT   395      12.152 -20.413  14.104  1.00  0.00
TER
ATOM   1249  O   WAT   396      11.345 -14.772  16.799  1.00  0.00
ATOM   1250  H1  WAT   396      10.938 -14.630  15.944  1.00  0.00
ATOM   1251  H2  WAT   396      12.237 -15.056  16.596  1.00  0.00
TER
ATOM   1252  O   WAT   397      15.617 -10.557  14.911  1.00  0.00
ATOM   1253  H1  WAT   397      15.442 -11.474  14.698  1.00  0.00
ATOM   1254  H2  WAT   397      14.763 -10.199  15.151  1.00  0.00
TER
ATOM   1255  O   WAT   398      14.720 -21.177  15.692  1.00  0.00
ATOM   1256  H1  WAT   398      14.494 -21.393  16.597  1.00  0.00
ATOM   1257  H2  WAT   398      13.939 -20.744  15.347  1.00  0.00
TER
ATOM   1258  O   WAT   399       9.780 -22.002   9.755  1.00  0.00
ATOM   1259  H1  WAT   399       9.697 -21.059   9.896  1.00  0.00
ATOM   1260  H2  WAT   399       9.428 -22.144   8.876  1.00  0.00
TER
ATOM   1261  O   WAT   400      17.641 -22.267  11.812  1.00  0.00
ATOM   1262  H1  WAT   400      17.763 -22.308  12.761  1.00  0.00
ATOM   1263  H2  WAT   400      17.256 -21.404  11.657  1.00  0.00
TER
ATOM   1264  O   WAT   401      16.653 -19.956  11.211  1.00  0.00
ATOM   1265  H1  WAT   401      16.085 -20.405  10.584  1.00  0.00
ATOM   1266  H2  WAT   401      17.362 -19.597  10.677  1.00  0.00
TER
ATOM   1267  O   WAT   402      14.198 -15.961  13.483  1.00  0.00
ATOM   1268  H1  WAT   402      13.424 -16.501  13.323  1.00  0.00
ATOM   1269  H2  WAT   402      14.928 -16.480  13.145  1.00  0.00
TER
ATOM   1270  O   WAT   403      14.242 -16.293  17.121  1.00  0.00
ATOM   1271  H1  WAT   403      14.760 -17.096  17.067  1.00  0.00
ATOM   1272  H2  WAT   403      13.790 -16.355  17.963  1.00  0.00
TER
ATOM   1273  O   WAT   404      18.098 -14.945  15.166  1.00  0.00
ATOM   1274  H1  WAT   404      18.785 -14.398  15.546  1.00  0.00
ATOM   1275  H2  WAT   404      17.311 -14.401  15.200  1.00  0.00
TER
ATOM   1276  O   WAT   405      10.237 -19.327  10.657  1.00  0.00
ATOM   1277  H1  WAT   405      11.107 -19.045  10.941  1.00  0.00
ATOM   1278  H2  WAT   405       9.746 -18.514  10.542  1.00  0.00
TER
ATOM   1279  O   WAT   406      17.401 -17.940  14.778  1.00  0.00
ATOM   1280  H1  WAT   406      17.857 -17.130  15.004  1.00  0.00
ATOM   1281  H2  WAT   406      17.050 -18.258  15.610  1.00  0.00
TER
ATOM   1282  O   WAT   407      10.604 -10.115  11.223  1.00  0.00
ATOM   1283  H1  WAT   407      10.964  -9.516  10.569  1.00  0.00
ATOM   1284  H2  WAT   407      10.464  -9.569  11.997  1.00  0.00
TER
ATOM   1285  O   WAT   408      16.621 -12.732  12.041  1.00  0.00
ATOM   1286  H1  WAT   408      16.612 -11.999  11.425  1.00  0.00
ATOM   1287  H2  WAT   408      15.701 -12.978  12.133  1.00  0.00
TER
ATOM   1288  O   WAT   409      12.222 -17.510  12.785  1.00  0.00
ATOM   1289  H1  WAT   409      11.615 -16.770  12.795  1.00  0.00
ATOM   1290  H2  WAT   409      12.697 -17.420  11.959  1.00  0.00
TER
ATOM   1291  O   WAT   410      17.130 -22.111  14.686  1.00  0.00
ATOM   1292  H1  WAT   410      16.421 -21.642  15.127  1.00  0.00
ATOM   1293  H2  WAT   410      17.414 -22.768  15.320  1.00  0.00
TER
ATOM   1294  O   WAT   411      18.249 -10.150  15.398  1.00  0.00
ATOM   1295  H1  WAT   411      18.503 -10.188  14.476  1.00  0.00
ATOM   1296  H2  WAT   411      17.300 -10.277  15.391  1.00  0.00
TER
ATOM   1297  O   WAT   412      14.232 -17.549  10.534  1.00  0.00
ATOM   1298  H1  WAT   412      14.999 -17.661  11.097  1.00  0.00
ATOM   1299  H2  WAT   412      14.310 -18.245   9.882  1.00  0.00
TER
ATOM   1300  O   WAT   413      12.927 -20.116  11.218  1.00  0.00
ATOM   1301  H1  WAT   413      13.007 -21.064  11.329  1.00  0.00
ATOM   1302  H2  WAT   413      13.819 -19.786  11.324  1.00  0.00
TER
ATOM   1303  O   WAT   414      13.729  -9.967  18.321  1.00  0.00
ATOM   1304  H1  WAT   414      14.465 -10.515  18.592  1.00  0.00
ATOM   1305  H2  WAT   414      14.113  -9.101  18.182  1.00  0.00
TER
ATOM   1306  O   WAT   415      10.613 -13.900  14.195  1.00  0.00
ATOM   1307  H1  WAT   415       9.687 -13.657  14.186  1.00  0.00
ATOM   1308  H2  WAT   415      11.079 -13.072  14.074  1.00  0.00
TER
ATOM   1309  O   WAT   416      16.839 -10.794  10.144  1.00  0.00
ATOM   1310  H1  WAT   416      17.632 -10.505   9.692  1.00  0.00
ATOM   1311  H2  WAT   416      16.319 -11.225   9.465  1.00  0.00
TER
ATOM   1312  O   WAT   417      17.357 -15.573  10.008  1.00  0.00
ATOM   1313  H1  WAT   417      17.252 -16.188  10.734  1.00  0.00
ATOM   1314  H2  WAT   417      17.189 -16.097   9.224  1.00  0.00
TER
ATOM   1315  O   WAT   418      16.264 -17.552  12.509  1.00  0.00
ATOM   1316  H1  WAT   418      16.686 -17.718  13.352  1.00  0.00
ATOM   1317  H2  WAT   418      16.389 -18.362  12.014  1.00  0.00
TER
ATOM   1318  O   WAT   419      15.160 -21.479   9.454  1.00  0.00
ATOM   1319  H1  WAT   419      14.959 -22.342   9.816  1.00  0.00
ATOM   1320  H2  WAT   419      14.989 -21.566   8.517  1.00  0.00
TER
ATOM   1321  O   WAT   420      12.981 -15.075  10.275  1.00  0.00
ATOM   1322  H1  WAT   420      13.419 -14.532  10.931  1.00  0.00
ATOM   1323  H2  WAT   420      13.466 -15.900  10.285  1.00  0.00
TER
ATOM   1324  O   WAT   421      10.196 -12.286  17.727  1.00  0.00
ATOM   1325  H1  WAT   421      10.526 -13.154  17.495  1.00  0.00
ATOM   1326  H2  WAT   421      10.625 -12.080  18.558  1.00  0.00
TER
ATOM   1327  O   WAT   422      14.792 -13.955  15.387  1.00  0.00
ATOM   1328  H1  WAT   422      14.492 -14.078  16.288  1.00  0.00
ATOM   1329  H2  WAT   422      14.686 -14.814  14.979  1.00  0.00
TER
ATOM   1330  O   WAT   423      10.518 -18.907  16.824  1.00  0.00
ATOM   1331  H1  WAT   423       9.862 -19.176  16.180  1.00  0.00
ATOM   1332  H2  WAT   423      11.355 -19.016  16.374  1.00  0.00
TER
ATOM   1333  O   WAT   424       9.731 -21.697  12.767  1.00  0.00
ATOM   1334  H1  WAT   424       8.828 -21.434  12.592  1.00  0.00
ATOM   1335  H2  WAT   424      10.215 -21.426  11.987  1.00  0.00
TER
ATOM   1336  O   WAT   425      16.045 -11.482  19.382  1.00  0.00
ATOM   1337  H1  WAT   425      16.561 -12.093  18.857  1.00  0.00
ATOM   1338  H2  WAT   425      16.695 -10.979  19.873  1.00  0.00
TER
ATOM   1339  O   WAT   426      10.723 -10.379  15.807  1.00  0.00
ATOM   1340  H1  WAT   426      10.556 -11.012  16.505  1.00  0.00
ATOM   1341  H2  WAT   426       9.857 -10.173  15.456  1.00  0.00
TER
ATOM   1342  O   WAT   427      12.330 -11.685  13.252  1.00  0.00
ATOM   1343  H1  WAT   427      11.804 -11.305  12.548  1.00  0.00
ATOM   1344  H2  WAT   427      12.254 -11.060  13.973  1.00  0.00
TER
ATOM   1345  O   WAT   428      14.929  -9.737  12.127  1.00  0.00
ATOM   1346  H1  WAT   428      15.661 -10.021  11.579  1.00  0.00
ATOM   1347  H2  WAT   428      15.188  -9.976  13.017  1.00  0.00
TER
ATOM   1348  O   WAT   429      14.090 -13.621  12.131  1.00  0.00
ATOM   1349  H1  WAT   429      13.461 -13.152  12.680  1.00  0.00
ATOM   1350  H2  WAT   429      14.205 -14.466  12.566  1.00  0.00
TER
ATOM   1351  O   WAT   430      13.694 -17.480   1.040  1.00  0.00
ATOM   1352  H1  WAT   430      12.862 -17.735   1.440  1.00  0.00
ATOM   1353  H2  WAT   430      14.302 -17.409   1.776  1.00  0.00
TER
ATOM   1354  O   WAT   431      13.674 -13.446   1.236  1.00  0.00
ATOM   1355  H1  WAT   431      13.977 -14.336   1.057  1.00  0.00
ATOM   1356  H2  WAT   431      14.418 -12.889   1.008  1.00  0.00
TER
ATOM   1357  O   WAT   432      12.103 -22.520  -5.176  1.00  0.00
ATOM   1358  H1  WAT   432      11.215 -22.178  -5.278  1.00  0.00
ATOM   1359  H2  WAT   432      12.387 -22.720  -6.068  1.00  0.00
TER
ATOM   1360  O   WAT   433      10.066 -19.920   0.708  1.00  0.00
ATOM   1361  H1  WAT   433      10.638 -20.687   0.709  1.00  0.00
ATOM   1362  H2  WAT   433      10.066 -19.621  -0.201  1.00  0.00
TER
ATOM   1363  O   WAT   434      11.927 -22.015   1.103  1.00  0.00
ATOM   1364  H1  WAT   434      12.608 -21.751   1.722  1.00  0.00
ATOM   1365  H2  WAT   434      11.612 -22.855   1.437  1.00  0.00
TER
ATOM   1366  O   WAT   435      16.120 -20.968   0.191  1.00  0.00
ATOM   1367  H1  WAT   435      16.628 -20.470   0.831  1.00  0.00
ATOM   1368  H2  WAT   435      16.651 -21.745   0.015  1.00  0.00
TER
ATOM   1369  O   WAT   436      15.654 -16.689   2.634  1.00  0.00
ATOM   1370  H1  WAT   436      15.321 -16.062   3.276  1.00  0.00
ATOM   1371  H2  WAT   436      15.830 -16.163   1.854  1.00  0.00
TER
ATOM   1372  O   WAT   437      14.866 -14.721   4.449  1.00  0.00
ATOM   1373  H1  WAT   437      15.483 -14.046   4.168  1.00  0.00
ATOM   1374  H2  WAT   437      14.005 -14.312   4.358  1.00  0.00
TER
ATOM   1375  O   WAT   438      10.159 -15.531  -6.670  1.00  0.00
ATOM   1376  H1  WAT   438       9.782 -15.042  -7.402  1.00  0.00
ATOM   1377  H2  WAT   438      10.416 -14.858  -6.039  1.00  0.00
TER
ATOM   1378  O   WAT   439      15.762 -18.538  -1.694  1.00  0.00
ATOM   1379  H1  WAT   439      15.357 -19.250  -2.189  1.00  0.00
ATOM   1380  H2  WAT   439      15.848 -18.883  -0.805  1.00  0.00
TER
ATOM   1381  O   WAT   440      16.230 -14.851   0.470  1.00  0.00
ATOM   1382  H1  WAT   440      15.933 -15.457  -0.209  1.00  0.00
ATOM   1383  H2  WAT   440      17.180 -14.813   0.359  1.00  0.00
TER
ATOM   1384  O   WAT   441      14.474 -21.764   2.086  1.00  0.00
ATOM   1385  H1  WAT   441      15.026 -21.654   1.312  1.00  0.00
ATOM   1386  H2  WAT   441      14.989 -21.390   2.802  1.00  0.00
TER
ATOM   1387  O   WAT   442      15.322 -15.113   7.121  1.00  0.00
ATOM   1388  H1  WAT   442      14.424 -14.889   7.368  1.00  0.00
ATOM   1389  H2  WAT   442      15.347 -14.989   6.172  1.00  0.00
TER
ATOM   1390  O   WAT   443      14.149 -18.242   5.697  1.00  0.00
ATOM   1391  H1  WAT   443      14.009 -17.369   6.066  1.00  0.00
ATOM   1392  H2  WAT   443      13.267 -18.584   5.552  1.00  0.00
TER
ATOM   1393  O   WAT   444      15.947 -12.299   7.905  1.00  0.00
ATOM   1394  H1  WAT   444      15.918 -11.895   7.038  1.00  0.00
ATOM   1395  H2  WAT   444      15.783 -13.228   7.743  1.00  0.00
TER
ATOM   1396  O   WAT   445      12.462 -19.643  -4.193  1.00  0.00
ATOM   1397  H1  WAT   445      12.342 -18.917  -4.805  1.00  0.00
ATOM   1398  H2  WAT   445      12.152 -20.413  -4.670  1.00  0.00
TER
ATOM   1399  O   WAT   446      10.101 -16.472   1.614  1.00  0.00
ATOM   1400  H1  WAT   446      10.179 -16.337   0.670  1.00  0.00
ATOM   1401  H2  WAT   446      10.715 -17.180   1.807  1.00  0.00
TER
ATOM   1402  O   WAT   447      11.345 -14.772  -1.975  1.00  0.00
ATOM   1403  H1  WAT   447      10.938 -14.630  -2.830  1.00  0.00
ATOM   1404  H2  WAT   447      12.237 -15.056  -2.178  1.00  0.00
TER
ATOM   1405  O   WAT   448      15.617 -10.557  -3.863  1.00  0.00
ATOM   1406  H1  WAT   448      15.442 -11.474  -4.076  1.00  0.00
ATOM   1407  H2  WAT   448      14.763 -10.199  -3.623  1.00  0.00
TER
ATOM   1408  O   WAT   449      10.156 -15.430   4.153  1.00  0.00
ATOM   1409  H1  WAT   449      10.320 -15.900   3.335  1.00  0.00
ATOM   1410  H2  WAT   449      10.622 -15.938   4.818  1.00  0.00
TER
ATOM   1411  O   WAT   450      14.720 -21.177  -3.082  1.00  0.00
ATOM   1412  H1  WAT   450      14.494 -21.393  -2.178  1.00  0.00
ATOM   1413  H2  WAT   450      13.939 -20.744  -3.428  1.00  0.00
TER
ATOM   1414  O   WAT   451      17.160 -20.278   7.584  1.00  0.00
ATOM   1415  H1  WAT   451      17.064 -21.218   7.434  1.00  0.00
ATOM   1416  H2  WAT   451      18.003 -20.056   7.188  1.00  0.00
TER
ATOM   1417  O   WAT   452       9.780 -22.002  -9.020  1.00  0.00
ATOM   1418  H1  WAT   452       9.697 -21.059  -8.878  1.00  0.00
ATOM   1419  H2  WAT   452       9.428 -22.144  -9.898  1.00  0.00
TER
ATOM   1420  O   WAT   453      17.641 -22.267  -6.962  1.00  0.00
ATOM   1421  H1  WAT   453      17.763 -22.308  -6.013  1.00  0.00
ATOM   1422  H2  WAT   453      17.256 -21.404  -7.117  1.00  0.00
TER
ATOM   1423  O   WAT   454      16.653 -19.956  -7.564  1.00  0.00
ATOM   1424  H1  WAT   454      16.085 -20.405  -8.190  1.00  0.00
ATOM   1425  H2  WAT   454      17.362 -19.597  -8.097  1.00  0.00
TER
ATOM   1426  O   WAT   455      11.730 -16.055   6.313  1.00  0.00
ATOM   1427  H1  WAT   455      11.346 -16.696   6.911  1.00  0.00
ATOM   1428  H2  WAT   455      12.042 -15.352   6.882  1.00  0.00
TER
ATOM   1429  O   WAT   456      17.880 -19.208   1.794  1.00  0.00
ATOM   1430  H1  WAT   456      18.247 -19.682   2.540  1.00  0.00
ATOM   1431  H2  WAT   456      17.691 -18.333   2.135  1.00  0.00
TER
ATOM   1432  O   WAT   457      15.670 -20.167   4.112  1.00  0.00
ATOM   1433  H1  WAT   457      15.366 -19.288   4.337  1.00  0.00
ATOM   1434  H2  WAT   457      16.625 -20.107   4.148  1.00  0.00
TER
ATOM   1435  O   WAT   458      14.198 -15.961  -5.291  1.00  0.00
ATOM   1436  H1  WAT   458      13.424 -16.501  -5.451  1.00  0.00
ATOM   1437  H2  WAT   458      14.928 -16.480  -5.629  1.00  0.00
TER
ATOM   1438  O   WAT   459      14.242 -16.293  -1.653  1.00  0.00
ATOM   1439  H1  WAT   459      14.760 -17.096  -1.707  1.00  0.00
ATOM   1440  H2  WAT   459      13.790 -16.355  -0.811  1.00  0.00
TER
ATOM   1441  O   WAT   460      11.726 -19.327   5.259  1.00  0.00
ATOM   1442  H1  WAT   460      11.368 -18.661   5.847  1.00  0.00
ATOM   1443  H2  WAT   460      11.432 -20.158   5.631  1.00  0.00
TER
ATOM   1444  O   WAT   461      14.928 -18.868   8.143  1.00  0.00
ATOM   1445  H1  WAT   461      14.628 -18.722   7.246  1.00  0.00
ATOM   1446  H2  WAT   461      15.699 -19.428   8.051  1.00  0.00
TER
ATOM   1447  O   WAT   462      18.098 -14.945  -3.609  1.00  0.00
ATOM   1448  H1  WAT   462      18.785 -14.398  -3.228  1.00  0.00
ATOM   1449  H2  WAT   462      17.311 -14.401  -3.574  1.00  0.00
TER
ATOM   1450  O   WAT   463      10.237 -19.327  -8.117  1.00  0.00
ATOM   1451  H1  WAT   463      11.107 -19.045  -7.834  1.00  0.00
ATOM   1452  H2  WAT   463       9.746 -18.514  -8.232  1.00  0.00
TER
ATOM   1453  O   WAT   464      17.401 -17.940  -3.996  1.00  0.00
ATOM   1454  H1  WAT   464      17.857 -17.130  -3.770  1.00  0.00
ATOM   1455  H2  WAT   464      17.050 -18.258  -3.164  1.00  0.00
TER
ATOM   1456  O   WAT   465      10.604 -10.115  -7.551  1.00  0.00
ATOM   1457  H1  WAT   465      10.964  -9.516  -8.205  1.00  0.00
ATOM   1458  H2  WAT   465      10.464  -9.569  -6.777  1.00  0.00
TER
ATOM   1459  O   WAT   466      10.589 -11.849   6.923  1.00  0.00
ATOM   1460  H1  WAT   466      10.698 -12.790   6.783  1.00  0.00
ATOM   1461  H2  WAT   466       9.937 -11.584   6.275  1.00  0.00
TER
ATOM   1462  O   WAT   467      18.580 -13.578   8.323  1.00  0.00
ATOM   1463  H1  WAT   467      18.259 -14.297   8.868  1.00  0.00
ATOM   1464  H2  WAT   467      17.906 -12.902   8.397  1.00  0.00
TER
ATOM   1465  O   WAT   468      16.621 -12.732  -6.734  1.00  0.00
ATOM   1466  H1  WAT   468      16.612 -11.999  -7.349  1.00  0.00
ATOM   1467  H2  WAT   468      15.701 -12.978  -6.641  1.00  0.00
TER
ATOM   1468  O   WAT   469      12.222 -17.510  -5.989  1.00  0.00
ATOM   1469  H1  WAT   469      11.615 -16.770  -5.979  1.00  0.00
ATOM   1470  H2  WAT   469      12.697 -17.420  -6.815  1.00  0.00
TER
ATOM   1471  O   WAT   470      17.130 -22.111  -4.089  1.00  0.00
ATOM   1472  H1  WAT   470      16.421 -21.642  -3.647  1.00  0.00
ATOM   1473  H2  WAT   470      17.414 -22.768  -3.454  1.00  0.00
TER
ATOM   1474  O   WAT   471      18.249 -10.150  -3.376  1.00  0.00
ATOM   1475  H1  WAT   471      18.503 -10.188  -4.298  1.00  0.00
ATOM   1476  H2  WAT   471      17.300 -10.277  -3.383  1.00  0.00
TER
ATOM   1477  O   WAT   472      14.232 -17.549  -8.240  1.00  0.00
ATOM   1478  H1  WAT   472      14.999 -17.661  -7.678  1.00  0.00
ATOM   1479  H2  WAT   472      14.310 -18.245  -8.892  1.00  0.00
TER
ATOM   1480  O   WAT   473      12.927 -20.116  -7.557  1.00  0.00
ATOM   1481  H1  WAT   473      13.007 -21.064  -7.445  1.00  0.00
ATOM   1482  H2  WAT   473      13.819 -19.786  -7.451  1.00  0.00
TER
ATOM   1483  O   WAT   474      13.729  -9.967  -0.453  1.00  0.00
ATOM   1484  H1  WAT   474      14.465 -10.515  -0.182  1.00  0.00
ATOM   1485  H2  WAT   474      14.113  -9.101  -0.593  1.00  0.00
TER
ATOM   1486  O   WAT   475      10.613 -13.900  -4.579  1.00  0.00
ATOM   1487  H1  WAT   475       9.687 -13.657  -4.589  1.00  0.00
ATOM   1488  H2  WAT   475      11.079 -13.072  -4.701  1.00  0.00
TER
ATOM   1489  O   WAT   476      12.734 -10.782   8.735  1.00  0.00
ATOM   1490  H1  WAT   476      13.536 -10.461   9.149  1.00  0.00
ATOM   1491  H2  WAT   476      12.220 -11.143   9.457  1.00  0.00
TER
ATOM   1492  O   WAT   477      16.839 -10.794  -8.631  1.00  0.00
ATOM   1493  H1  WAT   477      17.632 -10.505  -9.083  1.00  0.00
ATOM   1494  H2  WAT   477      16.319 -11.225  -9.310  1.00  0.00
TER
ATOM   1495  O   WAT   478      10.454 -18.295   7.679  1.00  0.00
ATOM   1496  H1  WAT   478      10.958 -18.874   8.250  1.00  0.00
ATOM   1497  H2  WAT   478       9.715 -18.011   8.216  1.00  0.00
TER
ATOM   1498  O   WAT   479      17.357 -15.573  -8.767  1.00  0.00
ATOM   1499  H1  WAT   479      17.252 -16.188  -8.040  1.00  0.00
ATOM   1500  H2  WAT   479      17.189 -16.097  -9.550  1.00  0.00
TER
ATOM   1501  O   WAT   480      17.508 -16.888   7.212  1.00  0.00
ATOM   1502  H1  WAT   480      16.743 -16.319   7.128  1.00  0.00
ATOM   1503  H2  WAT   480      17.690 -17.180   6.319  1.00  0.00
TER
ATOM   1504  O   WAT   481      12.486 -20.152   8.574  1.00  0.00
ATOM   1505  H1  WAT   481      12.527 -20.451   9.482  1.00  0.00
ATOM   1506  H2  WAT   481      13.341 -19.751   8.415  1.00  0.00
TER
ATOM   1507  O   WAT   482      16.264 -17.552  -6.266  1.00  0.00
ATOM   1508  H1  WAT   482      16.686 -17.718  -5.423  1.00  0.00
ATOM   1509  H2  WAT   482      16.389 -18.362  -6.760  1.00  0.00
TER
ATOM   1510  O   WAT   483      14.427 -21.573   6.541  1.00  0.00
ATOM   1511  H1  WAT   483      13.897 -22.064   5.914  1.00  0.00
ATOM   1512  H2  WAT   483      15.096 -21.144   6.007  1.00  0.00
TER
ATOM   1513  O   WAT   484      18.086 -17.154   4.275  1.00  0.00
ATOM   1514  H1  WAT   484      18.505 -16.310   4.103  1.00  0.00
ATOM   1515  H2  WAT   484      17.167 -17.017   4.046  1.00  0.00
TER
ATOM   1516  O   WAT   485      15.160 -21.479  -9.320  1.00  0.00
ATOM   1517  H1  WAT   485      14.959 -22.342  -8.959  1.00  0.00
ATOM   1518  H2  WAT   485      14.989 -21.566 -10.258  1.00  0.00
TER
ATOM   1519  O   WAT   486      15.937 -10.848   5.391  1.00  0.00
ATOM   1520  H1  WAT   486      15.399 -10.124   5.072  1.00  0.00
ATOM   1521  H2  WAT   486      16.191 -11.325   4.601  1.00  0.00
TER
ATOM   1522  O   WAT   487      18.793  -9.613   5.649  1.00  0.00
ATOM   1523  H1  WAT   487      18.719  -8.710   5.957  1.00  0.00
ATOM   1524  H2  WAT   487      17.891  -9.932   5.622  1.00  0.00
TER
ATOM   1525  O   WAT   488      12.981 -15.075  -8.499  1.00  0.00
ATOM   1526  H1  WAT   488      13.419 -14.532  -7.843  1.00  0.00
ATOM   1527  H2  WAT   488      13.466 -15.900  -8.490  1.00  0.00
TER
ATOM   1528  O   WAT   489      10.196 -12.286  -1.047  1.00  0.00
ATOM   1529  H1  WAT   489      10.526 -13.154  -1.279  1.00  0.00
ATOM   1530  H2  WAT   489      10.625 -12.080  -0.217  1.00  0.00
TER
ATOM   1531  O   WAT   490      14.792 -13.955  -3.387  1.00  0.00
ATOM   1532  H1  WAT   490      14.492 -14.078  -2.487  1.00  0.00
ATOM   1533  H2  WAT   490      14.686 -14.814  -3.795  1.00  0.00
TER
ATOM   1534  O   WAT   491      10.685 -11.419   1.691  1.00  0.00
ATOM   1535  H1  WAT   491      10.248 -11.239   2.523  1.00  0.00
ATOM   1536  H2  WAT   491      11.253 -10.661   1.549  1.00  0.00
TER
ATOM   1537  O   WAT   492      10.518 -18.907  -1.950  1.00  0.00
ATOM   1538  H1  WAT   492       9.862 -19.176  -2.594  1.00  0.00
ATOM   1539  H2  WAT   492      11.355 -19.016  -2.400  1.00  0.00
TER
ATOM   1540  O   WAT   493      11.555 -18.522   2.590  1.00  0.00
ATOM   1541  H1  WAT   493      11.922 -18.609   3.470  1.00  0.00
ATOM   1542  H2  WAT   493      10.986 -19.285   2.491  1.00  0.00
TER
ATOM   1543  O   WAT   494      11.107 -21.611   6.496  1.00  0.00
ATOM   1544  H1  WAT   494      10.212 -21.644   6.835  1.00  0.00
ATOM   1545  H2  WAT   494      11.646 -21.412   7.261  1.00  0.00
TER
ATOM   1546  O   WAT   495       9.731 -21.697  -6.008  1.00  0.00
ATOM   1547  H1  WAT   495       8.828 -21.434  -6.182  1.00  0.00
ATOM   1548  H2  WAT   495      10.215 -21.426  -6.788  1.00  0.00
TER
ATOM   1549  O   WAT   496      12.970 -14.008   7.752  1.00  0.00
ATOM   1550  H1  WAT   496      12.927 -14.379   8.634  1.00  0.00
ATOM   1551  H2  WAT   496      13.101 -13.071   7.892  1.00  0.00
TER
ATOM   1552  O   WAT   497      16.671 -12.452   3.353  1.00  0.00
ATOM   1553  H1  WAT   497      16.430 -12.185   2.466  1.00  0.00
ATOM   1554  H2  WAT   497      17.611 -12.282   3.408  1.00  0.00
TER
ATOM   1555  O   WAT   498      12.809 -11.062   4.872  1.00  0.00
ATOM   1556  H1  WAT   498      12.215 -11.194   5.611  1.00  0.00
ATOM   1557  H2  WAT   498      12.802 -11.898   4.406  1.00  0.00
TER
ATOM   1558  O   WAT   499      12.440 -13.696   3.823  1.00  0.00
ATOM   1559  H1  WAT   499      11.714 -14.316   3.755  1.00  0.00
ATOM   1560  H2  WAT   499      12.501 -13.302   2.953  1.00  0.00
TER
ATOM   1561  O   WAT   500      16.045 -11.482   0.608  1.00  0.00
ATOM   1562  H1  WAT   500      16.561 -12.093   0.083  1.00  0.00
ATOM   1563  H2  WAT   500      16.695 -10.979   1.099  1.00  0.00
TER
ATOM   1564  O   WAT   501      10.723 -10.379  -2.968  1.00  0.00
ATOM   1565  H1  WAT   501      10.556 -11.012  -2.269  1.00  0.00
ATOM   1566  H2  WAT   501       9.857 -10.173  -3.318  1.00  0.00
TER
ATOM   1567  O   WAT   502      12.330 -11.685  -5.523  1.00  0.00
ATOM   1568  H1  WAT   502      11.804 -11.305  -6.226  1.00  0.00
ATOM   1569  H2  WAT   502      12.254 -11.060  -4.802  1.00  0.00
TER
ATOM   1570  O   WAT   503      14.929  -9.737  -6.648  1.00  0.00
ATOM   1571  H1  WAT   503      15.661 -10.021  -7.195  1.00  0.00
ATOM   1572  H2  WAT   503      15.188  -9.976  -5.758  1.00  0.00
TER
ATOM   1573  O   WAT   504      14.090 -13.621  -6.643  1.00  0.00
ATOM   1574  H1  WAT   504      13.461 -13.152  -6.094  1.00  0.00
ATOM   1575  H2  WAT   504      14.205 -14.466  -6.208  1.00  0.00
TER
ATOM   1576  O   WAT   505      13.694 -17.480 -17.734  1.00  0.00
ATOM   1577  H1  WAT   505      12.862 -17.735 -17.335  1.00  0.00
ATOM   1578  H2  WAT   505      14.302 -17.409 -16.999  1.00  0.00
TER
ATOM   1579  O   WAT   506      13.674 -13.446 -17.539  1.00  0.00
ATOM   1580  H1  WAT   506      13.977 -14.336 -17.718  1.00  0.00
ATOM   1581  H2  WAT   506      14.418 -12.889 -17.766  1.00  0.00
TER
ATOM   1582  O   WAT   507      10.066 -19.920 -18.066  1.00  0.00
ATOM   1583  H1  WAT   507      10.638 -20.687 -18.066  1.00  0.00
ATOM   1584  H2  WAT   507      10.066 -19.621 -18.975  1.00  0.00
TER
ATOM   1585  O   WAT   508      11.927 -22.015 -17.671  1.00  0.00
ATOM   1586  H1  WAT   508      12.608 -21.751 -17.052  1.00  0.00
ATOM   1587  H2  WAT   508      11.612 -22.855 -17.337  1.00  0.00
TER
ATOM   1588  O   WAT   509      16.120 -20.968 -18.584  1.00  0.00
ATOM   1589  H1  WAT   509      16.628 -20.470 -17.943  1.00  0.00
ATOM   1590  H2  WAT   509      16.651 -21.745 -18.760  1.00  0.00
TER
ATOM   1591  O   WAT   510      15.654 -16.689 -16.140  1.00  0.00
ATOM   1592  H1  WAT   510      15.321 -16.062 -15.498  1.00  0.00
ATOM   1593  H2  WAT   510      15.830 -16.163 -16.920  1.00  0.00
TER
ATOM   1594  O   WAT   511      14.866 -14.721 -14.325  1.00  0.00
ATOM   1595  H1  WAT   511      15.483 -14.046 -14.607  1.00  0.00
ATOM   1596  H2  WAT   511      14.005 -14.312 -14.416  1.00  0.00
TER
ATOM   1597  O   WAT   512      16.230 -14.851 -18.304  1.00  0.00
ATOM   1598  H1  WAT   512      15.933 -15.457 -18.983  1.00  0.00
ATOM   1599  H2  WAT   512      17.180 -14.813 -18.415  1.00  0.00
TER
ATOM   1600  O   WAT   513      14.474 -21.764 -16.688  1.00  0.00
ATOM   1601  H1  WAT   513      15.026 -21.654 -17.463  1.00  0.00
ATOM   1602  H2  WAT   513      14.989 -21.390 -15.972  1.00  0.00
TER
ATOM   1603  O   WAT   514      15.322 -15.113 -11.653  1.00  0.00
ATOM   1604  H1  WAT   514      14.424 -14.889 -11.406  1.00  0.00
ATOM   1605  H2  WAT   514      15.347 -14.989 -12.602  1.00  0.00
TER
ATOM   1606  O   WAT   515      14.149 -18.242 -13.077  1.00  0.00
ATOM   1607  H1  WAT   515      14.009 -17.369 -12.709  1.00  0.00
ATOM   1608  H2  WAT   515      13.267 -18.584 -13.223  1.00  0.00
TER
ATOM   1609  O   WAT   516      15.947 -12.299 -10.869  1.00  0.00
ATOM   1610  H1  WAT   516      15.918 -11.895 -11.736  1.00  0.00
ATOM   1611  H2  WAT   516      15.783 -13.228 -11.032  1.00  0.00
TER
ATOM   1612  O   WAT   517      10.101 -16.472 -17.160  1.00  0.00
ATOM   1613  H1  WAT   517      10.179 -16.337 -18.105  1.00  0.00
ATOM   1614  H2  WAT   517      10.715 -17.180 -16.968  1.00  0.00
TER
ATOM   1615  O   WAT   518      10.156 -15.430 -14.621  1.00  0.00
ATOM   1616  H1  WAT   518      10.320 -15.900 -15.439  1.00  0.00
ATOM   1617  H2  WAT   518      10.622 -15.938 -13.956  1.00  0.00
TER
ATOM   1618  O   WAT   519      17.160 -20.278 -11.191  1.00  0.00
ATOM   1619  H1  WAT   519      17.064 -21.218 -11.341  1.00  0.00
ATOM   1620  H2  WAT   519      18.003 -20.056 -11.586  1.00  0.00
TER
ATOM   1621  O   WAT   520      11.730 -16.055 -12.461  1.00  0.00
ATOM   1622  H1  WAT   520      11.346 -16.696 -11.863  1.00  0.00
ATOM   1623  H2  WAT   520      12.042 -15.352 -11.892  1.00  0.00
TER
ATOM   1624  O   WAT   521      17.880 -19.208 -16.980  1.00  0.00
ATOM   1625  H1  WAT   521      18.247 -19.682 -16.234  1.00  0.00
ATOM   1626  H2  WAT   521      17.691 -18.333 -16.640  1.00  0.00
TER
ATOM   1627  O   WAT   522      15.670 -20.167 -14.662  1.00  0.00
ATOM   1628  H1  WAT   522      15.366 -19.288 -14.437  1.00  0.00
ATOM   1629  H2  WAT   522      16.625 -20.107 -14.626  1.00  0.00
TER
ATOM   1630  O   WAT   523      11.726 -19.327 -13.515  1.00  0.00
ATOM   1631  H1  WAT   523      11.368 -18.661 -12.928  1.00  0.00
ATOM   1632  H2  WAT   523      11.432 -20.158 -13.144  1.00  0.00
TER
ATOM   1633  O   WAT   524      14.928 -18.868 -10.631  1.00  0.00
ATOM   1634  H1  WAT   524      14.628 -18.722 -11.528  1.00  0.00
ATOM   1635  H2  WAT   524      15.699 -19.428 -10.724  1.00  0.00
TER
ATOM   1636  O   WAT   525      10.589 -11.849 -11.851  1.00  0.00
ATOM   1637  H1  WAT   525      10.698 -12.790 -11.992  1.00  0.00
ATOM   1638  H2  WAT   525       9.937 -11.584 -12.500  1.00  0.00
TER
ATOM   1639  O   WAT   526      18.580 -13.578 -10.451  1.00  0.00
ATOM   1640  H1  WAT   526      18.259 -14.297  -9.907  1.00  0.00
ATOM   1641  H2  WAT   526      17.906 -12.902 -10.378  1.00  0.00
TER
ATOM   1642  O   WAT   527      13.729  -9.967 -19.228  1.00  0.00
ATOM   1643  H1  WAT   527      14.465 -10.515 -18.957  1.00  0.00
ATOM   1644  H2  WAT   527      14.113  -9.101 -19.367  1.00  0.00
TER
ATOM   1645  O   WAT   528      12.734 -10.782 -10.039  1.00  0.00
ATOM   1646  H1  WAT   528      13.536 -10.461  -9.626  1.00  0.00
ATOM   1647  H2  WAT   528      12.220 -11.143  -9.317  1.00  0.00
TER
ATOM   1648  O   WAT   529      10.454 -18.295 -11.096  1.00  0.00
ATOM   1649  H1  WAT   529      10.958 -18.874 -10.524  1.00  0.00
ATOM   1650  H2  WAT   529       9.715 -18.011 -10.558  1.00  0.00
TER
ATOM   1651  O   WAT   530      17.508 -16.888 -11.562  1.00  0.00
ATOM   1652  H1  WAT   530      16.743 -16.319 -11.646  1.00  0.00
ATOM   1653  H2  WAT   530      17.690 -17.180 -12.455  1.00  0.00
TER
ATOM   1654  O   WAT   531      12.486 -20.152 -10.201  1.00  0.00
ATOM   1655  H1  WAT   531      12.527 -20.451  -9.292  1.00  0.00
ATOM   1656  H2  WAT   531      13.341 -19.751 -10.360  1.00  0.00
TER
ATOM   1657  O   WAT   532      14.427 -21.573 -12.233  1.00  0.00
ATOM   1658  H1  WAT   532      13.897 -22.064 -12.861  1.00  0.00
ATOM   1659  H2  WAT   532      15.096 -21.144 -12.767  1.00  0.00
TER
ATOM   1660  O   WAT   533      18.086 -17.154 -14.499  1.00  0.00
ATOM   1661  H1  WAT   533      18.505 -16.310 -14.672  1.00  0.00
ATOM   1662  H2  WAT   533      17.167 -17.017 -14.729  1.00  0.00
TER
ATOM   1663  O   WAT   534      15.937 -10.848 -13.384  1.00  0.00
ATOM   1664  H1  WAT   534      15.399 -10.124 -13.703  1.00  0.00
ATOM   1665  H2  WAT   534      16.191 -11.325 -14.174  1.00  0.00
TER
ATOM   1666  O   WAT   535      18.793  -9.613 -13.125  1.00  0.00
ATOM   1667  H1  WAT   535      18.719  -8.710 -12.818  1.00  0.00
ATOM   1668  H2  WAT   535      17.891  -9.932 -13.153  1.00  0.00
TER
ATOM   1669  O   WAT   536      10.196 -12.286 -19.822  1.00  0.00
ATOM   1670  H1  WAT   536      10.526 -13.154 -20.054  1.00  0.00
ATOM   1671  H2  WAT   536      10.625 -12.080 -18.991  1.00  0.00
TER
ATOM   1672  O   WAT   537      10.685 -11.419 -17.083  1.00  0.00
ATOM   1673  H1  WAT   537      10.248 -11.239 -16.251  1.00  0.00
ATOM   1674  H2  WAT   537      11.253 -10.661 -17.225  1.00  0.00
TER
ATOM   1675  O   WAT   538      11.555 -18.522 -16.184  1.00  0.00
ATOM   1676  H1  WAT   538      11.922 -18.609 -15.305  1.00  0.00
ATOM   1677  H2  WAT   538      10.986 -19.285 -16.283  1.00  0.00
TER
ATOM   1678  O   WAT   539      11.107 -21.611 -12.278  1.00  0.00
ATOM   1679  H1  WAT   539      10.212 -21.644 -11.939  1.00  0.00
ATOM   1680  H2  WAT   539      11.646 -21.412 -11.513  1.00  0.00
TER
ATOM   1681  O   WAT   540      12.970 -14.008 -11.022  1.00  0.00
ATOM   1682  H1  WAT   540      12.927 -14.379 -10.141  1.00  0.00
ATOM   1683  H2  WAT   540      13.101 -13.071 -10.882  1.00  0.00
TER
ATOM   1684  O   WAT   541      16.671 -12.452 -15.421  1.00  0.00
ATOM   1685  H1  WAT   541      16.430 -12.185 -16.308  1.00  0.00
ATOM   1686  H2  WAT   541      17.611 -12.282 -15.366  1.00  0.00
TER
ATOM   1687  O   WAT   542      12.809 -11.062 -13.902  1.00  0.00
ATOM   1688  H1  WAT   542      12.215 -11.194 -13.163  1.00  0.00
ATOM   1689  H2  WAT   542      12.802 -11.898 -14.368  1.00  0.00
TER
ATOM   1690  O   WAT   543      12.440 -13.696 -14.952  1.00  0.00
ATOM   1691  H1  WAT   543      11.714 -14.316 -15.019  1.00  0.00
ATOM   1692  H2  WAT   543      12.501 -13.302 -15.822  1.00  0.00
TER
ATOM   1693  O   WAT   544      16.045 -11.482 -18.167  1.00  0.00
ATOM   1694  H1  WAT   544      16.561 -12.093 -18.692  1.00  0.00
ATOM   1695  H2  WAT   544      16.695 -10.979 -17.676  1.00  0.00
TER
ATOM   1696  O   WAT   545       2.771  17.979  17.056  1.00  0.00
ATOM   1697  H1  WAT   545       2.690  17.064  16.785  1.00  0.00
ATOM   1698  H2  WAT   545       2.357  18.475  16.350  1.00  0.00
TER
ATOM   1699  O   WAT   546       0.903  19.756  18.937  1.00  0.00
ATOM   1700  H1  WAT   546       0.127  19.276  19.227  1.00  0.00
ATOM   1701  H2  WAT   546       1.554  19.077  18.762  1.00  0.00
TER
ATOM   1702  O   WAT   547      -6.671  15.029  13.599  1.00  0.00
ATOM   1703  H1  WAT   547      -7.560  15.370  13.497  1.00  0.00
ATOM   1704  H2  WAT   547      -6.387  14.829  12.707  1.00  0.00
TER
ATOM   1705  O   WAT   548      -8.708  17.629  19.483  1.00  0.00
ATOM   1706  H1  WAT   548      -8.136  16.861  19.483  1.00  0.00
ATOM   1707  H2  WAT   548      -8.708  17.928  18.573  1.00  0.00
TER
ATOM   1708  O   WAT   549       0.344  22.432  18.944  1.00  0.00
ATOM   1709  H1  WAT   549       0.275  21.491  18.783  1.00  0.00
ATOM   1710  H2  WAT   549       1.106  22.522  19.516  1.00  0.00
TER
ATOM   1711  O   WAT   550       1.374  15.239  19.171  1.00  0.00
ATOM   1712  H1  WAT   550       1.751  14.366  19.058  1.00  0.00
ATOM   1713  H2  WAT   550       1.276  15.575  18.280  1.00  0.00
TER
ATOM   1714  O   WAT   551      -4.495  13.612  14.632  1.00  0.00
ATOM   1715  H1  WAT   551      -4.389  14.512  14.939  1.00  0.00
ATOM   1716  H2  WAT   551      -5.406  13.564  14.342  1.00  0.00
TER
ATOM   1717  O   WAT   552       5.157  12.734  16.104  1.00  0.00
ATOM   1718  H1  WAT   552       5.978  12.244  16.146  1.00  0.00
ATOM   1719  H2  WAT   552       5.190  13.324  16.857  1.00  0.00
TER
ATOM   1720  O   WAT   553      -2.654  16.580  18.965  1.00  0.00
ATOM   1721  H1  WAT   553      -2.147  17.078  19.605  1.00  0.00
ATOM   1722  H2  WAT   553      -2.123  15.804  18.789  1.00  0.00
TER
ATOM   1723  O   WAT   554       2.016  21.332  14.730  1.00  0.00
ATOM   1724  H1  WAT   554       1.398  21.797  14.167  1.00  0.00
ATOM   1725  H2  WAT   554       2.529  22.025  15.147  1.00  0.00
TER
ATOM   1726  O   WAT   555       5.393  14.674  18.876  1.00  0.00
ATOM   1727  H1  WAT   555       4.688  14.963  19.457  1.00  0.00
ATOM   1728  H2  WAT   555       5.754  15.484  18.516  1.00  0.00
TER
ATOM   1729  O   WAT   556      -8.615  22.018  12.104  1.00  0.00
ATOM   1730  H1  WAT   556      -8.993  22.507  11.373  1.00  0.00
ATOM   1731  H2  WAT   556      -8.358  22.690  12.735  1.00  0.00
TER
ATOM   1732  O   WAT   557       8.462  14.120  19.267  1.00  0.00
ATOM   1733  H1  WAT   557       7.514  14.154  19.399  1.00  0.00
ATOM   1734  H2  WAT   557       8.787  14.934  19.652  1.00  0.00
TER
ATOM   1735  O   WAT   558      -1.007  10.419  17.563  1.00  0.00
ATOM   1736  H1  WAT   558      -0.699   9.864  16.846  1.00  0.00
ATOM   1737  H2  WAT   558      -1.936  10.554  17.380  1.00  0.00
TER
ATOM   1738  O   WAT   559       1.382  18.484  14.299  1.00  0.00
ATOM   1739  H1  WAT   559       0.454  18.418  14.528  1.00  0.00
ATOM   1740  H2  WAT   559       1.534  19.422  14.184  1.00  0.00
TER
ATOM   1741  O   WAT   560       1.368  14.756  11.296  1.00  0.00
ATOM   1742  H1  WAT   560       0.429  14.917  11.381  1.00  0.00
ATOM   1743  H2  WAT   560       1.687  15.475  10.749  1.00  0.00
TER
ATOM   1744  O   WAT   561       5.411  20.046  14.802  1.00  0.00
ATOM   1745  H1  WAT   561       4.793  19.708  14.155  1.00  0.00
ATOM   1746  H2  WAT   561       5.394  19.402  15.510  1.00  0.00
TER
ATOM   1747  O   WAT   562      -3.013  19.011  17.081  1.00  0.00
ATOM   1748  H1  WAT   562      -3.417  18.299  16.585  1.00  0.00
ATOM   1749  H2  WAT   562      -2.926  18.666  17.970  1.00  0.00
TER
ATOM   1750  O   WAT   563      -2.545  22.698  19.245  1.00  0.00
ATOM   1751  H1  WAT   563      -2.842  22.092  18.565  1.00  0.00
ATOM   1752  H2  WAT   563      -1.595  22.735  19.134  1.00  0.00
TER
ATOM   1753  O   WAT   564       3.588  19.285  11.810  1.00  0.00
ATOM   1754  H1  WAT   564       4.027  18.447  11.663  1.00  0.00
ATOM   1755  H2  WAT   564       4.301  19.918  11.896  1.00  0.00
TER
ATOM   1756  O   WAT   565       7.169  10.539  10.124  1.00  0.00
ATOM   1757  H1  WAT   565       6.857  10.632  11.024  1.00  0.00
ATOM   1758  H2  WAT   565       7.931  11.117  10.073  1.00  0.00
TER
ATOM   1759  O   WAT   566      -6.312  17.905  14.581  1.00  0.00
ATOM   1760  H1  WAT   566      -6.433  18.632  13.970  1.00  0.00
ATOM   1761  H2  WAT   566      -6.622  17.136  14.104  1.00  0.00
TER
ATOM   1762  O   WAT   567      -7.429  22.777  16.799  1.00  0.00
ATOM   1763  H1  WAT   567      -7.836  22.918  15.944  1.00  0.00
ATOM   1764  H2  WAT   567      -6.538  22.493  16.596  1.00  0.00
TER
ATOM   1765  O   WAT   568      -3.846  11.249  17.964  1.00  0.00
ATOM   1766  H1  WAT   568      -4.289  12.030  17.632  1.00  0.00
ATOM   1767  H2  WAT   568      -3.287  11.572  18.671  1.00  0.00
TER
ATOM   1768  O   WAT   569      -0.730  10.870  12.844  1.00  0.00
ATOM   1769  H1  WAT   569      -1.355  10.866  13.570  1.00  0.00
ATOM   1770  H2  WAT   569      -0.817  10.003  12.448  1.00  0.00
TER
ATOM   1771  O   WAT   570      -1.808  11.794  19.823  1.00  0.00
ATOM   1772  H1  WAT   570      -1.511  12.700  19.742  1.00  0.00
ATOM   1773  H2  WAT   570      -1.260  11.305  19.209  1.00  0.00
TER
ATOM   1774  O   WAT   571      -4.055  16.372  15.692  1.00  0.00
ATOM   1775  H1  WAT   571      -4.280  16.156  16.597  1.00  0.00
ATOM   1776  H2  WAT   571      -4.835  16.805  15.347  1.00  0.00
TER
ATOM   1777  O   WAT   572       3.175  16.379  14.291  1.00  0.00
ATOM   1778  H1  WAT   572       2.576  17.102  14.107  1.00  0.00
ATOM   1779  H2  WAT   572       3.723  16.316  13.509  1.00  0.00
TER
ATOM   1780  O   WAT   573       1.782  15.015  16.321  1.00  0.00
ATOM   1781  H1  WAT   573       2.175  15.332  15.508  1.00  0.00
ATOM   1782  H2  WAT   573       2.143  14.136  16.436  1.00  0.00
TER
ATOM   1783  O   WAT   574      -9.182  11.605  18.544  1.00  0.00
ATOM   1784  H1  WAT   574      -9.471  12.175  19.257  1.00  0.00
ATOM   1785  H2  WAT   574      -8.437  11.125  18.907  1.00  0.00
TER
ATOM   1786  O   WAT   575      -8.995  15.547   9.755  1.00  0.00
ATOM   1787  H1  WAT   575      -9.077  16.490   9.896  1.00  0.00
ATOM   1788  H2  WAT   575      -9.347  15.404   8.876  1.00  0.00
TER
ATOM   1789  O   WAT   576      -1.195  14.281  18.822  1.00  0.00
ATOM   1790  H1  WAT   576      -1.191  13.840  17.972  1.00  0.00
ATOM   1791  H2  WAT   576      -0.300  14.603  18.929  1.00  0.00
TER
ATOM   1792  O   WAT   577      -5.345  14.164  17.781  1.00  0.00
ATOM   1793  H1  WAT   577      -5.685  14.641  18.538  1.00  0.00
ATOM   1794  H2  WAT   577      -6.107  13.710  17.421  1.00  0.00
TER
ATOM   1795  O   WAT   578      -1.133  15.282  11.812  1.00  0.00
ATOM   1796  H1  WAT   578      -1.012  15.241  12.761  1.00  0.00
ATOM   1797  H2  WAT   578      -1.518  16.145  11.657  1.00  0.00
TER
ATOM   1798  O   WAT   579      -2.121  17.592  11.211  1.00  0.00
ATOM   1799  H1  WAT   579      -2.689  17.144  10.584  1.00  0.00
ATOM   1800  H2  WAT   579      -1.412  17.951  10.677  1.00  0.00
TER
ATOM   1801  O   WAT   580      -8.030  13.085  16.698  1.00  0.00
ATOM   1802  H1  WAT   580      -8.315  12.721  17.535  1.00  0.00
ATOM   1803  H2  WAT   580      -8.092  12.353  16.084  1.00  0.00
TER
ATOM   1804  O   WAT   581      -4.576  21.588  13.483  1.00  0.00
ATOM   1805  H1  WAT   581      -5.350  21.048  13.323  1.00  0.00
ATOM   1806  H2  WAT   581      -3.847  21.069  13.145  1.00  0.00
TER
ATOM   1807  O   WAT   582       6.183  20.585  19.276  1.00  0.00
ATOM   1808  H1  WAT   582       6.903  21.080  18.886  1.00  0.00
ATOM   1809  H2  WAT   582       5.981  19.906  18.631  1.00  0.00
TER
ATOM   1810  O   WAT   583       1.644  11.978  13.419  1.00  0.00
ATOM   1811  H1  WAT   583       0.830  11.480  13.343  1.00  0.00
ATOM   1812  H2  WAT   583       1.450  12.818  13.003  1.00  0.00
TER
ATOM   1813  O   WAT   584       4.359  16.350  11.715  1.00  0.00
ATOM   1814  H1  WAT   584       5.246  16.662  11.540  1.00  0.00
ATOM   1815  H2  WAT   584       4.329  15.478  11.323  1.00  0.00
TER
ATOM   1816  O   WAT   585      -4.532  21.256  17.121  1.00  0.00
ATOM   1817  H1  WAT   585      -4.015  20.453  17.067  1.00  0.00
ATOM   1818  H2  WAT   585      -4.984  21.194  17.963  1.00  0.00
TER
ATOM   1819  O   WAT   586       6.630  17.662  11.183  1.00  0.00
ATOM   1820  H1  WAT   586       6.546  18.093  10.333  1.00  0.00
ATOM   1821  H2  WAT   586       7.349  18.121  11.616  1.00  0.00
TER
ATOM   1822  O   WAT   587       3.237  21.844  17.758  1.00  0.00
ATOM   1823  H1  WAT   587       3.590  21.247  17.099  1.00  0.00
ATOM   1824  H2  WAT   587       2.354  21.519  17.929  1.00  0.00
TER
ATOM   1825  O   WAT   588      -8.537  18.221  10.657  1.00  0.00
ATOM   1826  H1  WAT   588      -7.668  18.504  10.941  1.00  0.00
ATOM   1827  H2  WAT   588      -9.028  19.035  10.542  1.00  0.00
TER
ATOM   1828  O   WAT   589      -1.374  19.609  14.778  1.00  0.00
ATOM   1829  H1  WAT   589      -0.917  20.419  15.004  1.00  0.00
ATOM   1830  H2  WAT   589      -1.725  19.291  15.610  1.00  0.00
TER
ATOM   1831  O   WAT   590      -5.472   9.952  15.250  1.00  0.00
ATOM   1832  H1  WAT   590      -5.601   9.944  16.199  1.00  0.00
ATOM   1833  H2  WAT   590      -6.296  10.291  14.899  1.00  0.00
TER
ATOM   1834  O   WAT   591       5.630  21.325  12.110  1.00  0.00
ATOM   1835  H1  WAT   591       5.342  21.786  12.898  1.00  0.00
ATOM   1836  H2  WAT   591       6.425  20.864  12.379  1.00  0.00
TER
ATOM   1837  O   WAT   592      -6.552  20.039  12.785  1.00  0.00
ATOM   1838  H1  WAT   592      -7.160  20.779  12.795  1.00  0.00
ATOM   1839  H2  WAT   592      -6.078  20.129  11.959  1.00  0.00
TER
ATOM   1840  O   WAT   593       6.387  13.159  13.270  1.00  0.00
ATOM   1841  H1  WAT   593       5.758  13.264  12.556  1.00  0.00
ATOM   1842  H2  WAT   593       5.892  13.379  14.059  1.00  0.00
TER
ATOM   1843  O   WAT   594      -1.645  15.438  14.686  1.00  0.00
ATOM   1844  H1  WAT   594      -2.353  15.907  15.127  1.00  0.00
ATOM   1845  H2  WAT   594      -1.360  14.780  15.320  1.00  0.00
TER
ATOM   1846  O   WAT   595       2.387  12.163  16.125  1.00  0.00
ATOM   1847  H1  WAT   595       2.264  12.182  15.176  1.00  0.00
ATOM   1848  H2  WAT   595       3.335  12.211  16.245  1.00  0.00
TER
ATOM   1849  O   WAT   596      -3.441  13.747  12.061  1.00  0.00
ATOM   1850  H1  WAT   596      -2.592  14.184  11.995  1.00  0.00
ATOM   1851  H2  WAT   596      -3.808  14.059  12.888  1.00  0.00
TER
ATOM   1852  O   WAT   597       5.480  18.318  16.974  1.00  0.00
ATOM   1853  H1  WAT   597       4.539  18.333  17.149  1.00  0.00
ATOM   1854  H2  WAT   597       5.794  17.531  17.420  1.00  0.00
TER
ATOM   1855  O   WAT   598      -4.542  20.000  10.534  1.00  0.00
ATOM   1856  H1  WAT   598      -3.776  19.888  11.097  1.00  0.00
ATOM   1857  H2  WAT   598      -4.464  19.304   9.882  1.00  0.00
TER
ATOM   1858  O   WAT   599      -5.847  17.432  11.218  1.00  0.00
ATOM   1859  H1  WAT   599      -5.767  16.485  11.329  1.00  0.00
ATOM   1860  H2  WAT   599      -4.955  17.763  11.324  1.00  0.00
TER
ATOM   1861  O   WAT   600      -1.418  21.975  10.008  1.00  0.00
ATOM   1862  H1  WAT   600      -1.523  21.360  10.734  1.00  0.00
ATOM   1863  H2  WAT   600      -1.585  21.452   9.224  1.00  0.00
TER
ATOM   1864  O   WAT   601       1.822  21.037  10.612  1.00  0.00
ATOM   1865  H1  WAT   601       1.273  21.484  11.256  1.00  0.00
ATOM   1866  H2  WAT   601       2.444  20.532  11.136  1.00  0.00
TER
ATOM   1867  O   WAT   602      -2.510  19.996  12.509  1.00  0.00
ATOM   1868  H1  WAT   602      -2.088  19.830  13.352  1.00  0.00
ATOM   1869  H2  WAT   602      -2.385  19.186  12.014  1.00  0.00
TER
ATOM   1870  O   WAT   603       0.003  19.020   9.756  1.00  0.00
ATOM   1871  H1  WAT   603       0.523  18.305   9.390  1.00  0.00
ATOM   1872  H2  WAT   603       0.650  19.659  10.056  1.00  0.00
TER
ATOM   1873  O   WAT   604      -3.614  16.070   9.454  1.00  0.00
ATOM   1874  H1  WAT   604      -3.815  15.206   9.816  1.00  0.00
ATOM   1875  H2  WAT   604      -3.785  15.983   8.517  1.00  0.00
TER
ATOM   1876  O   WAT   605       3.865  10.880  11.983  1.00  0.00
ATOM   1877  H1  WAT   605       4.145  10.037  12.339  1.00  0.00
ATOM   1878  H2  WAT   605       3.091  11.113  12.497  1.00  0.00
TER
ATOM   1879  O   WAT   606      -4.816  13.170   9.442  1.00  0.00
ATOM   1880  H1  WAT   606      -4.513  13.176   8.534  1.00  0.00
ATOM   1881  H2  WAT   606      -4.076  12.819   9.939  1.00  0.00
TER
ATOM   1882  O   WAT   607      -1.597  12.113  10.428  1.00  0.00
ATOM   1883  H1  WAT   607      -1.945  11.436   9.848  1.00  0.00
ATOM   1884  H2  WAT   607      -1.396  11.652  11.242  1.00  0.00
TER
ATOM   1885  O   WAT   608       8.243  20.118  12.593  1.00  0.00
ATOM   1886  H1  WAT   608       9.005  20.688  12.699  1.00  0.00
ATOM   1887  H2  WAT   608       8.258  19.551  13.364  1.00  0.00
TER
ATOM   1888  O   WAT   609      -8.257  18.642  16.824  1.00  0.00
ATOM   1889  H1  WAT   609      -8.912  18.373  16.180  1.00  0.00
ATOM   1890  H2  WAT   609      -7.419  18.532  16.374  1.00  0.00
TER
ATOM   1891  O   WAT   610       9.249  20.973  17.438  1.00  0.00
ATOM   1892  H1  WAT   610       9.620  20.190  17.031  1.00  0.00
ATOM   1893  H2  WAT   610       9.889  21.662  17.259  1.00  0.00
TER
ATOM   1894  O   WAT   611       8.295  20.412   9.751  1.00  0.00
ATOM   1895  H1  WAT   611       8.570  21.319   9.623  1.00  0.00
ATOM   1896  H2  WAT   611       8.106  20.348  10.687  1.00  0.00
TER
ATOM   1897  O   WAT   612       4.692  13.436  11.046  1.00  0.00
ATOM   1898  H1  WAT   612       5.111  13.249  10.206  1.00  0.00
ATOM   1899  H2  WAT   612       4.386  12.584  11.356  1.00  0.00
TER
ATOM   1900  O   WAT   613       8.191  18.348  14.744  1.00  0.00
ATOM   1901  H1  WAT   613       7.816  17.581  14.312  1.00  0.00
ATOM   1902  H2  WAT   613       7.462  18.731  15.231  1.00  0.00
TER
ATOM   1903  O   WAT   614      -9.043  15.852  12.767  1.00  0.00
ATOM   1904  H1  WAT   614      -9.947  16.115  12.592  1.00  0.00
ATOM   1905  H2  WAT   614      -8.559  16.123  11.987  1.00  0.00
TER
ATOM   1906  O   WAT   615       7.466  16.574  18.044  1.00  0.00
ATOM   1907  H1  WAT   615       7.990  16.080  17.413  1.00  0.00
ATOM   1908  H2  WAT   615       8.052  16.709  18.789  1.00  0.00
TER
ATOM   1909  O   WAT   616      -6.500  14.908  10.676  1.00  0.00
ATOM   1910  H1  WAT   616      -5.791  14.487  10.191  1.00  0.00
ATOM   1911  H2  WAT   616      -7.216  14.976  10.045  1.00  0.00
TER
ATOM   1912  O   WAT   617      -6.853  10.962   9.716  1.00  0.00
ATOM   1913  H1  WAT   617      -6.130  11.503  10.035  1.00  0.00
ATOM   1914  H2  WAT   617      -6.580  10.689   8.841  1.00  0.00
TER
ATOM   1915  O   WAT   618       6.956  15.832  13.984  1.00  0.00
ATOM   1916  H1  WAT   618       7.452  15.599  14.768  1.00  0.00
ATOM   1917  H2  WAT   618       6.758  14.993  13.567  1.00  0.00
TER
ATOM   1918  O   WAT   619       8.385  14.468  16.517  1.00  0.00
ATOM   1919  H1  WAT   619       8.275  14.313  17.456  1.00  0.00
ATOM   1920  H2  WAT   619       9.146  13.940  16.275  1.00  0.00
TER
ATOM   1921  O   WAT   620       9.274  12.298   9.758  1.00  0.00
ATOM   1922  H1  WAT   620      10.199  12.167   9.550  1.00  0.00
ATOM   1923  H2  WAT   620       9.252  12.378  10.712  1.00  0.00
TER
ATOM   1924  O   WAT   621       9.348  13.069  12.384  1.00  0.00
ATOM   1925  H1  WAT   621       8.553  13.004  12.913  1.00  0.00
ATOM   1926  H2  WAT   621       9.552  14.005  12.372  1.00  0.00
TER
ATOM   1927  O   WAT   622       5.780  11.399  18.834  1.00  0.00
ATOM   1928  H1  WAT   622       6.221  11.344  17.986  1.00  0.00
ATOM   1929  H2  WAT   622       5.511  12.315  18.905  1.00  0.00
TER
ATOM   1930  O   WAT   623       7.644  11.031  16.844  1.00  0.00
ATOM   1931  H1  WAT   623       7.583  10.087  16.698  1.00  0.00
ATOM   1932  H2  WAT   623       8.423  11.139  17.390  1.00  0.00
TER
ATOM   1933  O   WAT   624      -7.428  11.002  13.310  1.00  0.00
ATOM   1934  H1  WAT   624      -6.670  11.115  12.736  1.00  0.00
ATOM   1935  H2  WAT   624      -7.890  11.839  13.264  1.00  0.00
TER
ATOM   1936  O   WAT   625      -0.887  13.116  16.300  1.00  0.00
ATOM   1937  H1  WAT   625      -1.699  12.741  15.960  1.00  0.00
ATOM   1938  H2  WAT   625      -0.383  12.360  16.602  1.00  0.00
TER
ATOM   1939  O   WAT   626       3.616   9.780  17.539  1.00  0.00
ATOM   1940  H1  WAT   626       4.219  10.352  18.013  1.00  0.00
ATOM   1941  H2  WAT   626       2.875  10.344  17.316  1.00  0.00
TER
ATOM   1942  O   WAT   627       6.759  10.182  12.813  1.00  0.00
ATOM   1943  H1  WAT   627       6.954  11.080  13.079  1.00  0.00
ATOM   1944  H2  WAT   627       5.972   9.951  13.306  1.00  0.00
TER
ATOM   1945  O   WAT   628      -5.056  11.528  11.850  1.00  0.00
ATOM   1946  H1  WAT   628      -4.526  10.741  11.721  1.00  0.00
ATOM   1947  H2  WAT   628      -4.423  12.207  12.084  1.00  0.00
TER
ATOM   1948  O   WAT   629      -2.862  11.266  14.905  1.00  0.00
ATOM   1949  H1  WAT   629      -3.492  10.564  15.072  1.00  0.00
ATOM   1950  H2  WAT   629      -3.401  12.026  14.688  1.00  0.00
TER
ATOM   1951  O   WAT   630       2.771  17.979  -1.718  1.00  0.00
ATOM   1952  H1  WAT   630       2.690  17.064  -1.989  1.00  0.00
ATOM   1953  H2  WAT   630       2.357  18.475  -2.425  1.00  0.00
TER
ATOM   1954  O   WAT   631       0.903  19.756   0.162  1.00  0.00
ATOM   1955  H1  WAT   631       0.127  19.276   0.452  1.00  0.00
ATOM   1956  H2  WAT   631       1.554  19.077  -0.012  1.00  0.00
TER
ATOM   1957  O   WAT   632      -5.081  20.068   1.040  1.00  0.00
ATOM   1958  H1  WAT   632      -5.912  19.813   1.440  1.00  0.00
ATOM   1959  H2  WAT   632      -4.472  20.139   1.776  1.00  0.00
TER
ATOM   1960  O   WAT   633      -6.671  15.029  -5.176  1.00  0.00
ATOM   1961  H1  WAT   633      -7.560  15.370  -5.278  1.00  0.00
ATOM   1962  H2  WAT   633      -6.387  14.829  -6.068  1.00  0.00
TER
ATOM   1963  O   WAT   634      -8.708  17.629   0.708  1.00  0.00
ATOM   1964  H1  WAT   634      -8.136  16.861   0.709  1.00  0.00
ATOM   1965  H2  WAT   634      -8.708  17.928  -0.201  1.00  0.00
TER
ATOM   1966  O   WAT   635       0.344  22.432   0.169  1.00  0.00
ATOM   1967  H1  WAT   635       0.275  21.491   0.008  1.00  0.00
ATOM   1968  H2  WAT   635       1.106  22.522   0.742  1.00  0.00
TER
ATOM   1969  O   WAT   636      -7.466  13.038   2.495  1.00  0.00
ATOM   1970  H1  WAT   636      -7.645  12.140   2.775  1.00  0.00
ATOM   1971  H2  WAT   636      -7.868  13.585   3.170  1.00  0.00
TER
ATOM   1972  O   WAT   637       1.374  15.239   0.396  1.00  0.00
ATOM   1973  H1  WAT   637       1.751  14.366   0.284  1.00  0.00
ATOM   1974  H2  WAT   637       1.276  15.575  -0.495  1.00  0.00
TER
ATOM   1975  O   WAT   638      -4.495  13.612  -4.142  1.00  0.00
ATOM   1976  H1  WAT   638      -4.389  14.512  -3.835  1.00  0.00
ATOM   1977  H2  WAT   638      -5.406  13.564  -4.432  1.00  0.00
TER
ATOM   1978  O   WAT   639       5.157  12.734  -2.671  1.00  0.00
ATOM   1979  H1  WAT   639       5.978  12.244  -2.628  1.00  0.00
ATOM   1980  H2  WAT   639       5.190  13.324  -1.918  1.00  0.00
TER
ATOM   1981  O   WAT   640      -6.847  15.534   1.103  1.00  0.00
ATOM   1982  H1  WAT   640      -6.166  15.797   1.722  1.00  0.00
ATOM   1983  H2  WAT   640      -7.162  14.694   1.437  1.00  0.00
TER
ATOM   1984  O   WAT   641      -2.654  16.580   0.191  1.00  0.00
ATOM   1985  H1  WAT   641      -2.147  17.078   0.831  1.00  0.00
ATOM   1986  H2  WAT   641      -2.123  15.804   0.015  1.00  0.00
TER
ATOM   1987  O   WAT   642       9.447  14.751   3.894  1.00  0.00
ATOM   1988  H1  WAT   642       8.742  15.139   3.375  1.00  0.00
ATOM   1989  H2  WAT   642       9.712  15.446   4.496  1.00  0.00
TER
ATOM   1990  O   WAT   643      -4.371  11.220   4.457  1.00  0.00
ATOM   1991  H1  WAT   643      -4.369  11.737   3.652  1.00  0.00
ATOM   1992  H2  WAT   643      -5.200  10.743   4.434  1.00  0.00
TER
ATOM   1993  O   WAT   644       2.016  21.332  -4.044  1.00  0.00
ATOM   1994  H1  WAT   644       1.398  21.797  -4.608  1.00  0.00
ATOM   1995  H2  WAT   644       2.529  22.025  -3.627  1.00  0.00
TER
ATOM   1996  O   WAT   645      -3.121  20.860   2.634  1.00  0.00
ATOM   1997  H1  WAT   645      -3.454  21.487   3.276  1.00  0.00
ATOM   1998  H2  WAT   645      -2.944  21.386   1.854  1.00  0.00
TER
ATOM   1999  O   WAT   646       5.393  14.674   0.102  1.00  0.00
ATOM   2000  H1  WAT   646       4.688  14.963   0.682  1.00  0.00
ATOM   2001  H2  WAT   646       5.754  15.484  -0.258  1.00  0.00
TER
ATOM   2002  O   WAT   647      -4.689  12.931   2.464  1.00  0.00
ATOM   2003  H1  WAT   647      -4.348  13.775   2.169  1.00  0.00
ATOM   2004  H2  WAT   647      -5.628  13.080   2.581  1.00  0.00
TER
ATOM   2005  O   WAT   648      -8.615  22.018  -6.670  1.00  0.00
ATOM   2006  H1  WAT   648      -8.993  22.507  -7.402  1.00  0.00
ATOM   2007  H2  WAT   648      -8.358  22.690  -6.039  1.00  0.00
TER
ATOM   2008  O   WAT   649       8.462  14.120   0.493  1.00  0.00
ATOM   2009  H1  WAT   649       7.514  14.154   0.624  1.00  0.00
ATOM   2010  H2  WAT   649       8.787  14.934   0.878  1.00  0.00
TER
ATOM   2011  O   WAT   650      -1.007  10.419  -1.212  1.00  0.00
ATOM   2012  H1  WAT   650      -0.699   9.864  -1.928  1.00  0.00
ATOM   2013  H2  WAT   650      -1.936  10.554  -1.394  1.00  0.00
TER
ATOM   2014  O   WAT   651       3.944  21.039   2.407  1.00  0.00
ATOM   2015  H1  WAT   651       4.360  20.825   1.573  1.00  0.00
ATOM   2016  H2  WAT   651       4.667  21.296   2.978  1.00  0.00
TER
ATOM   2017  O   WAT   652       1.382  18.484  -4.476  1.00  0.00
ATOM   2018  H1  WAT   652       0.454  18.418  -4.247  1.00  0.00
ATOM   2019  H2  WAT   652       1.534  19.422  -4.590  1.00  0.00
TER
ATOM   2020  O   WAT   653       1.368  14.756  -7.479  1.00  0.00
ATOM   2021  H1  WAT   653       0.429  14.917  -7.394  1.00  0.00
ATOM   2022  H2  WAT   653       1.687  15.475  -8.025  1.00  0.00
TER
ATOM   2023  O   WAT   654       7.890  19.438   2.499  1.00  0.00
ATOM   2024  H1  WAT   654       7.062  19.507   2.024  1.00  0.00
ATOM   2025  H2  WAT   654       8.485  20.023   2.031  1.00  0.00
TER
ATOM   2026  O   WAT   655       5.411  20.046  -3.972  1.00  0.00
ATOM   2027  H1  WAT   655       4.793  19.708  -4.619  1.00  0.00
ATOM   2028  H2  WAT   655       5.394  19.402  -3.264  1.00  0.00
TER
ATOM   2029  O   WAT   656       4.854  16.225   3.445  1.00  0.00
ATOM   2030  H1  WAT   656       4.441  17.050   3.699  1.00  0.00
ATOM   2031  H2  WAT   656       4.122  15.639   3.252  1.00  0.00
TER
ATOM   2032  O   WAT   657      -3.013  19.011  -1.694  1.00  0.00
ATOM   2033  H1  WAT   657      -3.417  18.299  -2.189  1.00  0.00
ATOM   2034  H2  WAT   657      -2.926  18.666  -0.805  1.00  0.00
TER
ATOM   2035  O   WAT   658      -2.545  22.698   0.470  1.00  0.00
ATOM   2036  H1  WAT   658      -2.842  22.092  -0.209  1.00  0.00
ATOM   2037  H2  WAT   658      -1.595  22.735   0.359  1.00  0.00
TER
ATOM   2038  O   WAT   659      -4.300  15.785   2.086  1.00  0.00
ATOM   2039  H1  WAT   659      -3.748  15.895   1.312  1.00  0.00
ATOM   2040  H2  WAT   659      -3.786  16.159   2.802  1.00  0.00
TER
ATOM   2041  O   WAT   660      -3.453  22.436   7.121  1.00  0.00
ATOM   2042  H1  WAT   660      -4.350  22.660   7.368  1.00  0.00
ATOM   2043  H2  WAT   660      -3.428  22.559   6.172  1.00  0.00
TER
ATOM   2044  O   WAT   661       3.588  19.285  -6.965  1.00  0.00
ATOM   2045  H1  WAT   661       4.027  18.447  -7.111  1.00  0.00
ATOM   2046  H2  WAT   661       4.301  19.918  -6.878  1.00  0.00
TER
ATOM   2047  O   WAT   662      -4.626  19.307   5.697  1.00  0.00
ATOM   2048  H1  WAT   662      -4.765  20.179   6.066  1.00  0.00
ATOM   2049  H2  WAT   662      -5.508  18.964   5.552  1.00  0.00
TER
ATOM   2050  O   WAT   663       7.169  10.539  -8.651  1.00  0.00
ATOM   2051  H1  WAT   663       6.857  10.632  -7.751  1.00  0.00
ATOM   2052  H2  WAT   663       7.931  11.117  -8.701  1.00  0.00
TER
ATOM   2053  O   WAT   664      -6.312  17.905  -4.193  1.00  0.00
ATOM   2054  H1  WAT   664      -6.433  18.632  -4.805  1.00  0.00
ATOM   2055  H2  WAT   664      -6.622  17.136  -4.670  1.00  0.00
TER
ATOM   2056  O   WAT   665      -8.674  21.077   1.614  1.00  0.00
ATOM   2057  H1  WAT   665      -8.596  21.212   0.670  1.00  0.00
ATOM   2058  H2  WAT   665      -8.060  20.368   1.807  1.00  0.00
TER
ATOM   2059  O   WAT   666      -7.429  22.777  -1.975  1.00  0.00
ATOM   2060  H1  WAT   666      -7.836  22.918  -2.830  1.00  0.00
ATOM   2061  H2  WAT   666      -6.538  22.493  -2.178  1.00  0.00
TER
ATOM   2062  O   WAT   667       8.380  15.276   7.327  1.00  0.00
ATOM   2063  H1  WAT   667       7.764  15.784   6.798  1.00  0.00
ATOM   2064  H2  WAT   667       8.059  14.376   7.269  1.00  0.00
TER
ATOM   2065  O   WAT   668      -8.618  22.118   4.153  1.00  0.00
ATOM   2066  H1  WAT   668      -8.455  21.649   3.335  1.00  0.00
ATOM   2067  H2  WAT   668      -8.153  21.611   4.818  1.00  0.00
TER
ATOM   2068  O   WAT   669      -3.846  11.249  -0.811  1.00  0.00
ATOM   2069  H1  WAT   669      -4.289  12.030  -1.142  1.00  0.00
ATOM   2070  H2  WAT   669      -3.287  11.572  -0.103  1.00  0.00
TER
ATOM   2071  O   WAT   670       0.441  14.116   4.793  1.00  0.00
ATOM   2072  H1  WAT   670      -0.021  14.324   5.605  1.00  0.00
ATOM   2073  H2  WAT   670       0.039  13.302   4.490  1.00  0.00
TER
ATOM   2074  O   WAT   671       5.441  15.337   5.923  1.00  0.00
ATOM   2075  H1  WAT   671       4.591  15.037   6.244  1.00  0.00
ATOM   2076  H2  WAT   671       5.282  15.581   5.011  1.00  0.00
TER
ATOM   2077  O   WAT   672       2.536  16.837   8.023  1.00  0.00
ATOM   2078  H1  WAT   672       2.862  16.003   7.683  1.00  0.00
ATOM   2079  H2  WAT   672       3.324  17.360   8.170  1.00  0.00
TER
ATOM   2080  O   WAT   673      -0.730  10.870  -5.930  1.00  0.00
ATOM   2081  H1  WAT   673      -1.355  10.866  -5.205  1.00  0.00
ATOM   2082  H2  WAT   673      -0.817  10.003  -6.326  1.00  0.00
TER
ATOM   2083  O   WAT   674      -1.808  11.794   1.048  1.00  0.00
ATOM   2084  H1  WAT   674      -1.511  12.700   0.968  1.00  0.00
ATOM   2085  H2  WAT   674      -1.260  11.305   0.434  1.00  0.00
TER
ATOM   2086  O   WAT   675      -4.055  16.372  -3.082  1.00  0.00
ATOM   2087  H1  WAT   675      -4.280  16.156  -2.178  1.00  0.00
ATOM   2088  H2  WAT   675      -4.835  16.805  -3.428  1.00  0.00
TER
ATOM   2089  O   WAT   676       3.175  16.379  -4.483  1.00  0.00
ATOM   2090  H1  WAT   676       2.576  17.102  -4.667  1.00  0.00
ATOM   2091  H2  WAT   676       3.723  16.316  -5.266  1.00  0.00
TER
ATOM   2092  O   WAT   677      -1.615  17.271   7.584  1.00  0.00
ATOM   2093  H1  WAT   677      -1.710  16.330   7.434  1.00  0.00
ATOM   2094  H2  WAT   677      -0.771  17.492   7.188  1.00  0.00
TER
ATOM   2095  O   WAT   678       1.782  15.015  -2.453  1.00  0.00
ATOM   2096  H1  WAT   678       2.175  15.332  -3.266  1.00  0.00
ATOM   2097  H2  WAT   678       2.143  14.136  -2.339  1.00  0.00
TER
ATOM   2098  O   WAT   679      -6.484  13.682   5.737  1.00  0.00
ATOM   2099  H1  WAT   679      -6.877  14.530   5.944  1.00  0.00
ATOM   2100  H2  WAT   679      -7.172  13.045   5.928  1.00  0.00
TER
ATOM   2101  O   WAT   680       0.091  13.766   8.807  1.00  0.00
ATOM   2102  H1  WAT   680      -0.599  13.573   9.441  1.00  0.00
ATOM   2103  H2  WAT   680       0.834  14.049   9.339  1.00  0.00
TER
ATOM   2104  O   WAT   681      -9.182  11.605  -0.230  1.00  0.00
ATOM   2105  H1  WAT   681      -9.471  12.175   0.483  1.00  0.00
ATOM   2106  H2  WAT   681      -8.437  11.125   0.133  1.00  0.00
TER
ATOM   2107  O   WAT   682      -8.995  15.547  -9.020  1.00  0.00
ATOM   2108  H1  WAT   682      -9.077  16.490  -8.878  1.00  0.00
ATOM   2109  H2  WAT   682      -9.347  15.404  -9.898  1.00  0.00
TER
ATOM   2110  O   WAT   683       2.367  17.605   1.642  1.00  0.00
ATOM   2111  H1  WAT   683       1.635  18.114   1.991  1.00  0.00
ATOM   2112  H2  WAT   683       1.970  16.788   1.341  1.00  0.00
TER
ATOM   2113  O   WAT   684      -1.195  14.281   0.047  1.00  0.00
ATOM   2114  H1  WAT   684      -1.191  13.840  -0.802  1.00  0.00
ATOM   2115  H2  WAT   684      -0.300  14.603   0.154  1.00  0.00
TER
ATOM   2116  O   WAT   685      -5.345  14.164  -0.993  1.00  0.00
ATOM   2117  H1  WAT   685      -5.685  14.641  -0.237  1.00  0.00
ATOM   2118  H2  WAT   685      -6.107  13.710  -1.353  1.00  0.00
TER
ATOM   2119  O   WAT   686      -1.133  15.282  -6.962  1.00  0.00
ATOM   2120  H1  WAT   686      -1.012  15.241  -6.013  1.00  0.00
ATOM   2121  H2  WAT   686      -1.518  16.145  -7.117  1.00  0.00
TER
ATOM   2122  O   WAT   687       2.830  13.059   1.054  1.00  0.00
ATOM   2123  H1  WAT   687       2.847  13.510   1.899  1.00  0.00
ATOM   2124  H2  WAT   687       2.581  12.159   1.268  1.00  0.00
TER
ATOM   2125  O   WAT   688      -2.121  17.592  -7.564  1.00  0.00
ATOM   2126  H1  WAT   688      -2.689  17.144  -8.190  1.00  0.00
ATOM   2127  H2  WAT   688      -1.412  17.951  -8.097  1.00  0.00
TER
ATOM   2128  O   WAT   689       6.257  10.472   6.893  1.00  0.00
ATOM   2129  H1  WAT   689       6.581   9.741   7.419  1.00  0.00
ATOM   2130  H2  WAT   689       6.293  10.153   5.991  1.00  0.00
TER
ATOM   2131  O   WAT   690      -7.044  21.493   6.313  1.00  0.00
ATOM   2132  H1  WAT   690      -7.428  20.853   6.911  1.00  0.00
ATOM   2133  H2  WAT   690      -6.733  22.197   6.882  1.00  0.00
TER
ATOM   2134  O   WAT   691      -0.894  18.341   1.794  1.00  0.00
ATOM   2135  H1  WAT   691      -0.527  17.867   2.540  1.00  0.00
ATOM   2136  H2  WAT   691      -1.084  19.215   2.135  1.00  0.00
TER
ATOM   2137  O   WAT   692      -8.030  13.085  -2.077  1.00  0.00
ATOM   2138  H1  WAT   692      -8.315  12.721  -1.239  1.00  0.00
ATOM   2139  H2  WAT   692      -8.092  12.353  -2.690  1.00  0.00
TER
ATOM   2140  O   WAT   693      -3.104  17.382   4.112  1.00  0.00
ATOM   2141  H1  WAT   693      -3.409  18.261   4.337  1.00  0.00
ATOM   2142  H2  WAT   693      -2.150  17.442   4.148  1.00  0.00
TER
ATOM   2143  O   WAT   694      -4.576  21.588  -5.291  1.00  0.00
ATOM   2144  H1  WAT   694      -5.350  21.048  -5.451  1.00  0.00
ATOM   2145  H2  WAT   694      -3.847  21.069  -5.629  1.00  0.00
TER
ATOM   2146  O   WAT   695       6.183  20.585   0.502  1.00  0.00
ATOM   2147  H1  WAT   695       6.903  21.080   0.111  1.00  0.00
ATOM   2148  H2  WAT   695       5.981  19.906  -0.143  1.00  0.00
TER
ATOM   2149  O   WAT   696       1.644  11.978  -5.355  1.00  0.00
ATOM   2150  H1  WAT   696       0.830  11.480  -5.431  1.00  0.00
ATOM   2151  H2  WAT   696       1.450  12.818  -5.772  1.00  0.00
TER
ATOM   2152  O   WAT   697       1.565  20.655   6.388  1.00  0.00
ATOM   2153  H1  WAT   697       1.498  19.735   6.134  1.00  0.00
ATOM   2154  H2  WAT   697       0.935  20.753   7.103  1.00  0.00
TER
ATOM   2155  O   WAT   698       4.359  16.350  -7.059  1.00  0.00
ATOM   2156  H1  WAT   698       5.246  16.662  -7.234  1.00  0.00
ATOM   2157  H2  WAT   698       4.329  15.478  -7.451  1.00  0.00
TER
ATOM   2158  O   WAT   699      -4.532  21.256  -1.653  1.00  0.00
ATOM   2159  H1  WAT   699      -4.015  20.453  -1.707  1.00  0.00
ATOM   2160  H2  WAT   699      -4.984  21.194  -0.811  1.00  0.00
TER
ATOM   2161  O   WAT   700      -7.048  18.222   5.259  1.00  0.00
ATOM   2162  H1  WAT   700      -7.406  18.888   5.847  1.00  0.00
ATOM   2163  H2  WAT   700      -7.342  17.391   5.631  1.00  0.00
TER
ATOM   2164  O   WAT   701      -3.847  18.681   8.143  1.00  0.00
ATOM   2165  H1  WAT   701      -4.147  18.826   7.246  1.00  0.00
ATOM   2166  H2  WAT   701      -3.075  18.121   8.051  1.00  0.00
TER
ATOM   2167  O   WAT   702       6.630  17.662  -7.591  1.00  0.00
ATOM   2168  H1  WAT   702       6.546  18.093  -8.442  1.00  0.00
ATOM   2169  H2  WAT   702       7.349  18.121  -7.159  1.00  0.00
TER
ATOM   2170  O   WAT   703       7.707  20.118   5.486  1.00  0.00
ATOM   2171  H1  WAT   703       6.982  20.711   5.289  1.00  0.00
ATOM   2172  H2  WAT   703       8.235  20.111   4.687  1.00  0.00
TER
ATOM   2173  O   WAT   704       3.237  21.844  -1.016  1.00  0.00
ATOM   2174  H1  WAT   704       3.590  21.247  -1.676  1.00  0.00
ATOM   2175  H2  WAT   704       2.354  21.519  -0.845  1.00  0.00
TER
ATOM   2176  O   WAT   705      -8.537  18.221  -8.117  1.00  0.00
ATOM   2177  H1  WAT   705      -7.668  18.504  -7.834  1.00  0.00
ATOM   2178  H2  WAT   705      -9.028  19.035  -8.232  1.00  0.00
TER
ATOM   2179  O   WAT   706      -1.374  19.609  -3.996  1.00  0.00
ATOM   2180  H1  WAT   706      -0.917  20.419  -3.770  1.00  0.00
ATOM   2181  H2  WAT   706      -1.725  19.291  -3.164  1.00  0.00
TER
ATOM   2182  O   WAT   707      -5.472   9.952  -3.524  1.00  0.00
ATOM   2183  H1  WAT   707      -5.601   9.944  -2.576  1.00  0.00
ATOM   2184  H2  WAT   707      -6.296  10.291  -3.875  1.00  0.00
TER
ATOM   2185  O   WAT   708      -8.473  11.712   5.937  1.00  0.00
ATOM   2186  H1  WAT   708      -9.187  11.911   6.542  1.00  0.00
ATOM   2187  H2  WAT   708      -8.054  10.935   6.308  1.00  0.00
TER
ATOM   2188  O   WAT   709       5.630  21.325  -6.664  1.00  0.00
ATOM   2189  H1  WAT   709       5.342  21.786  -5.876  1.00  0.00
ATOM   2190  H2  WAT   709       6.425  20.864  -6.396  1.00  0.00
TER
ATOM   2191  O   WAT   710      -6.552  20.039  -5.989  1.00  0.00
ATOM   2192  H1  WAT   710      -7.160  20.779  -5.979  1.00  0.00
ATOM   2193  H2  WAT   710      -6.078  20.129  -6.815  1.00  0.00
TER
ATOM   2194  O   WAT   711       3.021  14.204   3.687  1.00  0.00
ATOM   2195  H1  WAT   711       3.389  13.383   4.015  1.00  0.00
ATOM   2196  H2  WAT   711       2.161  14.264   4.102  1.00  0.00
TER
ATOM   2197  O   WAT   712       6.387  13.159  -5.504  1.00  0.00
ATOM   2198  H1  WAT   712       5.758  13.264  -6.219  1.00  0.00
ATOM   2199  H2  WAT   712       5.892  13.379  -4.715  1.00  0.00
TER
ATOM   2200  O   WAT   713      -1.645  15.438  -4.089  1.00  0.00
ATOM   2201  H1  WAT   713      -2.353  15.907  -3.647  1.00  0.00
ATOM   2202  H2  WAT   713      -1.360  14.780  -3.454  1.00  0.00
TER
ATOM   2203  O   WAT   714      -0.019  16.858   3.911  1.00  0.00
ATOM   2204  H1  WAT   714       0.480  17.332   4.576  1.00  0.00
ATOM   2205  H2  WAT   714       0.123  15.934   4.118  1.00  0.00
TER
ATOM   2206  O   WAT   715       2.387  12.163  -2.649  1.00  0.00
ATOM   2207  H1  WAT   715       2.264  12.182  -3.598  1.00  0.00
ATOM   2208  H2  WAT   715       3.335  12.211  -2.529  1.00  0.00
TER
ATOM   2209  O   WAT   716      -3.441  13.747  -6.714  1.00  0.00
ATOM   2210  H1  WAT   716      -2.592  14.184  -6.780  1.00  0.00
ATOM   2211  H2  WAT   716      -3.808  14.059  -5.886  1.00  0.00
TER
ATOM   2212  O   WAT   717       7.188  13.075   4.753  1.00  0.00
ATOM   2213  H1  WAT   717       6.685  13.815   5.093  1.00  0.00
ATOM   2214  H2  WAT   717       8.003  13.463   4.437  1.00  0.00
TER
ATOM   2215  O   WAT   718       5.480  18.318  -1.800  1.00  0.00
ATOM   2216  H1  WAT   718       4.539  18.333  -1.626  1.00  0.00
ATOM   2217  H2  WAT   718       5.794  17.531  -1.354  1.00  0.00
TER
ATOM   2218  O   WAT   719      -4.542  20.000  -8.240  1.00  0.00
ATOM   2219  H1  WAT   719      -3.776  19.888  -7.678  1.00  0.00
ATOM   2220  H2  WAT   719      -4.464  19.304  -8.892  1.00  0.00
TER
ATOM   2221  O   WAT   720      -5.847  17.432  -7.557  1.00  0.00
ATOM   2222  H1  WAT   720      -5.767  16.485  -7.445  1.00  0.00
ATOM   2223  H2  WAT   720      -4.955  17.763  -7.451  1.00  0.00
TER
ATOM   2224  O   WAT   721       2.796  22.874   8.683  1.00  0.00
ATOM   2225  H1  WAT   721       2.190  22.898   7.942  1.00  0.00
ATOM   2226  H2  WAT   721       2.492  22.143   9.219  1.00  0.00
TER
ATOM   2227  O   WAT   722      -8.320  19.254   7.679  1.00  0.00
ATOM   2228  H1  WAT   722      -7.816  18.675   8.250  1.00  0.00
ATOM   2229  H2  WAT   722      -9.059  19.538   8.216  1.00  0.00
TER
ATOM   2230  O   WAT   723      -1.418  21.975  -8.767  1.00  0.00
ATOM   2231  H1  WAT   723      -1.523  21.360  -8.040  1.00  0.00
ATOM   2232  H2  WAT   723      -1.585  21.452  -9.550  1.00  0.00
TER
ATOM   2233  O   WAT   724      -1.266  20.661   7.212  1.00  0.00
ATOM   2234  H1  WAT   724      -2.032  21.229   7.128  1.00  0.00
ATOM   2235  H2  WAT   724      -1.085  20.369   6.319  1.00  0.00
TER
ATOM   2236  O   WAT   725       1.822  21.037  -8.162  1.00  0.00
ATOM   2237  H1  WAT   725       1.273  21.484  -7.518  1.00  0.00
ATOM   2238  H2  WAT   725       2.444  20.532  -7.639  1.00  0.00
TER
ATOM   2239  O   WAT   726       5.876  22.391   7.770  1.00  0.00
ATOM   2240  H1  WAT   726       6.617  22.729   7.267  1.00  0.00
ATOM   2241  H2  WAT   726       5.113  22.561   7.217  1.00  0.00
TER
ATOM   2242  O   WAT   727      -6.288  17.397   8.574  1.00  0.00
ATOM   2243  H1  WAT   727      -6.247  17.098   9.482  1.00  0.00
ATOM   2244  H2  WAT   727      -5.433  17.798   8.415  1.00  0.00
TER
ATOM   2245  O   WAT   728      -2.510  19.996  -6.266  1.00  0.00
ATOM   2246  H1  WAT   728      -2.088  19.830  -5.423  1.00  0.00
ATOM   2247  H2  WAT   728      -2.385  19.186  -6.760  1.00  0.00
TER
ATOM   2248  O   WAT   729      -4.347  15.976   6.541  1.00  0.00
ATOM   2249  H1  WAT   729      -4.878  15.485   5.914  1.00  0.00
ATOM   2250  H2  WAT   729      -3.678  16.404   6.007  1.00  0.00
TER
ATOM   2251  O   WAT   730       0.003  19.020  -9.018  1.00  0.00
ATOM   2252  H1  WAT   730       0.523  18.305  -9.384  1.00  0.00
ATOM   2253  H2  WAT   730       0.650  19.659  -8.718  1.00  0.00
TER
ATOM   2254  O   WAT   731       4.551  20.443   6.305  1.00  0.00
ATOM   2255  H1  WAT   731       4.965  20.597   7.154  1.00  0.00
ATOM   2256  H2  WAT   731       3.616  20.568   6.468  1.00  0.00
TER
ATOM   2257  O   WAT   732       5.023  17.783   8.309  1.00  0.00
ATOM   2258  H1  WAT   732       5.605  17.028   8.221  1.00  0.00
ATOM   2259  H2  WAT   732       5.199  18.313   7.532  1.00  0.00
TER
ATOM   2260  O   WAT   733      -3.860  12.942   6.621  1.00  0.00
ATOM   2261  H1  WAT   733      -3.954  12.324   5.896  1.00  0.00
ATOM   2262  H2  WAT   733      -4.440  13.669   6.394  1.00  0.00
TER
ATOM   2263  O   WAT   734      -1.094  11.500   3.654  1.00  0.00
ATOM   2264  H1  WAT   734      -1.542  11.522   2.808  1.00  0.00
ATOM   2265  H2  WAT   734      -1.727  11.101   4.251  1.00  0.00
TER
ATOM   2266  O   WAT   735      -0.688  20.395   4.275  1.00  0.00
ATOM   2267  H1  WAT   735      -0.269  21.238   4.103  1.00  0.00
ATOM   2268  H2  WAT   735      -1.607  20.532   4.046  1.00  0.00
TER
ATOM   2269  O   WAT   736       1.648  18.127   5.659  1.00  0.00
ATOM   2270  H1  WAT   736       1.768  17.531   6.398  1.00  0.00
ATOM   2271  H2  WAT   736       2.508  18.164   5.239  1.00  0.00
TER
ATOM   2272  O   WAT   737       3.987  18.680   4.235  1.00  0.00
ATOM   2273  H1  WAT   737       3.461  19.205   3.632  1.00  0.00
ATOM   2274  H2  WAT   737       4.330  19.313   4.866  1.00  0.00
TER
ATOM   2275  O   WAT   738      -3.614  16.070  -9.320  1.00  0.00
ATOM   2276  H1  WAT   738      -3.815  15.206  -8.959  1.00  0.00
ATOM   2277  H2  WAT   738      -3.785  15.983 -10.258  1.00  0.00
TER
ATOM   2278  O   WAT   739      -1.585  14.669   6.916  1.00  0.00
ATOM   2279  H1  WAT   739      -0.995  14.360   7.604  1.00  0.00
ATOM   2280  H2  WAT   739      -2.403  14.197   7.072  1.00  0.00
TER
ATOM   2281  O   WAT   740       3.235  14.285   7.150  1.00  0.00
ATOM   2282  H1  WAT   740       2.546  13.623   7.085  1.00  0.00
ATOM   2283  H2  WAT   740       3.955  13.839   7.595  1.00  0.00
TER
ATOM   2284  O   WAT   741       3.865  10.880  -6.791  1.00  0.00
ATOM   2285  H1  WAT   741       4.145  10.037  -6.435  1.00  0.00
ATOM   2286  H2  WAT   741       3.091  11.113  -6.277  1.00  0.00
TER
ATOM   2287  O   WAT   742      -4.816  13.170  -9.332  1.00  0.00
ATOM   2288  H1  WAT   742      -4.513  13.176 -10.240  1.00  0.00
ATOM   2289  H2  WAT   742      -4.076  12.819  -8.835  1.00  0.00
TER
ATOM   2290  O   WAT   743      -1.597  12.113  -8.347  1.00  0.00
ATOM   2291  H1  WAT   743      -1.945  11.436  -8.926  1.00  0.00
ATOM   2292  H2  WAT   743      -1.396  11.652  -7.532  1.00  0.00
TER
ATOM   2293  O   WAT   744       8.243  20.118  -6.181  1.00  0.00
ATOM   2294  H1  WAT   744       9.005  20.688  -6.075  1.00  0.00
ATOM   2295  H2  WAT   744       8.258  19.551  -5.410  1.00  0.00
TER
ATOM   2296  O   WAT   745      -8.257  18.642  -1.950  1.00  0.00
ATOM   2297  H1  WAT   745      -8.912  18.373  -2.594  1.00  0.00
ATOM   2298  H2  WAT   745      -7.419  18.532  -2.400  1.00  0.00
TER
ATOM   2299  O   WAT   746       9.249  20.973  -1.337  1.00  0.00
ATOM   2300  H1  WAT   746       9.620  20.190  -1.743  1.00  0.00
ATOM   2301  H2  WAT   746       9.889  21.662  -1.515  1.00  0.00
TER
ATOM   2302  O   WAT   747       8.295  20.412  -9.024  1.00  0.00
ATOM   2303  H1  WAT   747       8.570  21.319  -9.152  1.00  0.00
ATOM   2304  H2  WAT   747       8.106  20.348  -8.087  1.00  0.00
TER
ATOM   2305  O   WAT   748       4.692  13.436  -7.728  1.00  0.00
ATOM   2306  H1  WAT   748       5.111  13.249  -8.569  1.00  0.00
ATOM   2307  H2  WAT   748       4.386  12.584  -7.418  1.00  0.00
TER
ATOM   2308  O   WAT   749       8.191  18.348  -4.031  1.00  0.00
ATOM   2309  H1  WAT   749       7.816  17.581  -4.463  1.00  0.00
ATOM   2310  H2  WAT   749       7.462  18.731  -3.543  1.00  0.00
TER
ATOM   2311  O   WAT   750      -7.219  19.027   2.590  1.00  0.00
ATOM   2312  H1  WAT   750      -6.852  18.940   3.470  1.00  0.00
ATOM   2313  H2  WAT   750      -7.788  18.264   2.491  1.00  0.00
TER
ATOM   2314  O   WAT   751       7.581  17.496   5.603  1.00  0.00
ATOM   2315  H1  WAT   751       7.350  17.267   4.703  1.00  0.00
ATOM   2316  H2  WAT   751       7.842  18.416   5.558  1.00  0.00
TER
ATOM   2317  O   WAT   752      -7.668  15.938   6.496  1.00  0.00
ATOM   2318  H1  WAT   752      -8.562  15.905   6.835  1.00  0.00
ATOM   2319  H2  WAT   752      -7.128  16.137   7.261  1.00  0.00
TER
ATOM   2320  O   WAT   753       6.020  12.721   8.381  1.00  0.00
ATOM   2321  H1  WAT   753       6.897  12.730   8.765  1.00  0.00
ATOM   2322  H2  WAT   753       6.032  11.984   7.770  1.00  0.00
TER
ATOM   2323  O   WAT   754      -9.043  15.852  -6.008  1.00  0.00
ATOM   2324  H1  WAT   754      -9.947  16.115  -6.182  1.00  0.00
ATOM   2325  H2  WAT   754      -8.559  16.123  -6.788  1.00  0.00
TER
ATOM   2326  O   WAT   755       7.466  16.574  -0.730  1.00  0.00
ATOM   2327  H1  WAT   755       7.990  16.080  -1.361  1.00  0.00
ATOM   2328  H2  WAT   755       8.052  16.709   0.015  1.00  0.00
TER
ATOM   2329  O   WAT   756       7.645  16.658   2.792  1.00  0.00
ATOM   2330  H1  WAT   756       6.696  16.625   2.906  1.00  0.00
ATOM   2331  H2  WAT   756       7.827  17.568   2.557  1.00  0.00
TER
ATOM   2332  O   WAT   757      -6.500  14.908  -8.098  1.00  0.00
ATOM   2333  H1  WAT   757      -5.791  14.487  -8.583  1.00  0.00
ATOM   2334  H2  WAT   757      -7.216  14.976  -8.730  1.00  0.00
TER
ATOM   2335  O   WAT   758      -6.853  10.962  -9.058  1.00  0.00
ATOM   2336  H1  WAT   758      -6.130  11.503  -8.740  1.00  0.00
ATOM   2337  H2  WAT   758      -6.580  10.689  -9.934  1.00  0.00
TER
ATOM   2338  O   WAT   759       6.956  15.832  -4.791  1.00  0.00
ATOM   2339  H1  WAT   759       7.452  15.599  -4.006  1.00  0.00
ATOM   2340  H2  WAT   759       6.758  14.993  -5.207  1.00  0.00
TER
ATOM   2341  O   WAT   760      -7.164  10.213   0.844  1.00  0.00
ATOM   2342  H1  WAT   760      -6.516   9.663   0.404  1.00  0.00
ATOM   2343  H2  WAT   760      -6.743  10.467   1.666  1.00  0.00
TER
ATOM   2344  O   WAT   761       8.385  14.468  -2.257  1.00  0.00
ATOM   2345  H1  WAT   761       8.275  14.313  -1.319  1.00  0.00
ATOM   2346  H2  WAT   761       9.146  13.940  -2.499  1.00  0.00
TER
ATOM   2347  O   WAT   762       6.732  10.407   4.201  1.00  0.00
ATOM   2348  H1  WAT   762       7.369  11.020   4.567  1.00  0.00
ATOM   2349  H2  WAT   762       6.879  10.443   3.256  1.00  0.00
TER
ATOM   2350  O   WAT   763       9.274  12.298  -9.016  1.00  0.00
ATOM   2351  H1  WAT   763      10.199  12.167  -9.225  1.00  0.00
ATOM   2352  H2  WAT   763       9.252  12.378  -8.063  1.00  0.00
TER
ATOM   2353  O   WAT   764       9.348  13.069  -6.391  1.00  0.00
ATOM   2354  H1  WAT   764       8.553  13.004  -5.861  1.00  0.00
ATOM   2355  H2  WAT   764       9.552  14.005  -6.402  1.00  0.00
TER
ATOM   2356  O   WAT   765      -7.410  10.368   3.587  1.00  0.00
ATOM   2357  H1  WAT   765      -7.759  10.825   4.353  1.00  0.00
ATOM   2358  H2  WAT   765      -7.742   9.474   3.669  1.00  0.00
TER
ATOM   2359  O   WAT   766       0.102  11.560   7.109  1.00  0.00
ATOM   2360  H1  WAT   766       0.041  12.152   7.858  1.00  0.00
ATOM   2361  H2  WAT   766       1.042  11.452   6.964  1.00  0.00
TER
ATOM   2362  O   WAT   767       2.739  11.217   6.748  1.00  0.00
ATOM   2363  H1  WAT   767       3.354  11.535   6.086  1.00  0.00
ATOM   2364  H2  WAT   767       3.284  10.732   7.368  1.00  0.00
TER
ATOM   2365  O   WAT   768      -6.738   9.896   6.862  1.00  0.00
ATOM   2366  H1  WAT   768      -6.190   9.715   6.099  1.00  0.00
ATOM   2367  H2  WAT   768      -6.673   9.106   7.398  1.00  0.00
TER
ATOM   2368  O   WAT   769       4.387  11.987   4.459  1.00  0.00
ATOM   2369  H1  WAT   769       4.059  11.172   4.079  1.00  0.00
ATOM   2370  H2  WAT   769       5.336  11.944   4.336  1.00  0.00
TER
ATOM   2371  O   WAT   770       1.228  10.697   2.014  1.00  0.00
ATOM   2372  H1  WAT   770       0.445  11.171   2.294  1.00  0.00
ATOM   2373  H2  WAT   770       0.934   9.792   1.906  1.00  0.00
TER
ATOM   2374  O   WAT   771       5.780  11.399   0.059  1.00  0.00
ATOM   2375  H1  WAT   771       6.221  11.344  -0.789  1.00  0.00
ATOM   2376  H2  WAT   771       5.511  12.315   0.130  1.00  0.00
TER
ATOM   2377  O   WAT   772       7.644  11.031  -1.930  1.00  0.00
ATOM   2378  H1  WAT   772       7.583  10.087  -2.077  1.00  0.00
ATOM   2379  H2  WAT   772       8.423  11.139  -1.385  1.00  0.00
TER
ATOM   2380  O   WAT   773      -7.428  11.002  -5.464  1.00  0.00
ATOM   2381  H1  WAT   773      -6.670  11.115  -6.038  1.00  0.00
ATOM   2382  H2  WAT   773      -7.890  11.839  -5.510  1.00  0.00
TER
ATOM   2383  O   WAT   774      -0.887  13.116  -2.474  1.00  0.00
ATOM   2384  H1  WAT   774      -1.699  12.741  -2.815  1.00  0.00
ATOM   2385  H2  WAT   774      -0.383  12.360  -2.172  1.00  0.00
TER
ATOM   2386  O   WAT   775       3.616   9.780  -1.236  1.00  0.00
ATOM   2387  H1  WAT   775       4.219  10.352  -0.761  1.00  0.00
ATOM   2388  H2  WAT   775       2.875  10.344  -1.458  1.00  0.00
TER
ATOM   2389  O   WAT   776       6.759  10.182  -5.962  1.00  0.00
ATOM   2390  H1  WAT   776       6.954  11.080  -5.695  1.00  0.00
ATOM   2391  H2  WAT   776       5.972   9.951  -5.468  1.00  0.00
TER
ATOM   2392  O   WAT   777      -5.056  11.528  -6.924  1.00  0.00
ATOM   2393  H1  WAT   777      -4.526  10.741  -7.053  1.00  0.00
ATOM   2394  H2  WAT   777      -4.423  12.207  -6.691  1.00  0.00
TER
ATOM   2395  O   WAT   778      -2.862  11.266  -3.870  1.00  0.00
ATOM   2396  H1  WAT   778      -3.492  10.564  -3.703  1.00  0.00
ATOM   2397  H2  WAT   778      -3.401  12.026  -4.086  1.00  0.00
TER
ATOM   2398  O   WAT   779      -2.736  10.544   8.566  1.00  0.00
ATOM   2399  H1  WAT   779      -3.018  11.047   7.802  1.00  0.00
ATOM   2400  H2  WAT   779      -2.354   9.746   8.200  1.00  0.00
TER
ATOM   2401  O   WAT   780       3.865   9.959   9.144  1.00  0.00
ATOM   2402  H1  WAT   780       3.752  10.279  10.039  1.00  0.00
ATOM   2403  H2  WAT   780       4.682  10.361   8.847  1.00  0.00
TER
ATOM   2404  O   WAT   781       0.903  19.756 -18.612  1.00  0.00
ATOM   2405  H1  WAT   781       0.127  19.276 -18.322  1.00  0.00
ATOM   2406  H2  WAT   781       1.554  19.077 -18.786  1.00  0.00
TER
ATOM   2407  O   WAT   782      -5.081  20.068 -17.734  1.00  0.00
ATOM   2408  H1  WAT   782      -5.912  19.813 -17.335  1.00  0.00
ATOM   2409  H2  WAT   782      -4.472  20.139 -16.999  1.00  0.00
TER
ATOM   2410  O   WAT   783      -8.708  17.629 -18.066  1.00  0.00
ATOM   2411  H1  WAT   783      -8.136  16.861 -18.066  1.00  0.00
ATOM   2412  H2  WAT   783      -8.708  17.928 -18.975  1.00  0.00
TER
ATOM   2413  O   WAT   784       0.344  22.432 -18.605  1.00  0.00
ATOM   2414  H1  WAT   784       0.275  21.491 -18.766  1.00  0.00
ATOM   2415  H2  WAT   784       1.106  22.522 -18.033  1.00  0.00
TER
ATOM   2416  O   WAT   785      -7.466  13.038 -16.279  1.00  0.00
ATOM   2417  H1  WAT   785      -7.645  12.140 -15.999  1.00  0.00
ATOM   2418  H2  WAT   785      -7.868  13.585 -15.605  1.00  0.00
TER
ATOM   2419  O   WAT   786       1.374  15.239 -18.378  1.00  0.00
ATOM   2420  H1  WAT   786       1.751  14.366 -18.491  1.00  0.00
ATOM   2421  H2  WAT   786       1.276  15.575 -19.269  1.00  0.00
TER
ATOM   2422  O   WAT   787      -6.847  15.534 -17.671  1.00  0.00
ATOM   2423  H1  WAT   787      -6.166  15.797 -17.052  1.00  0.00
ATOM   2424  H2  WAT   787      -7.162  14.694 -17.337  1.00  0.00
TER
ATOM   2425  O   WAT   788      -2.654  16.580 -18.584  1.00  0.00
ATOM   2426  H1  WAT   788      -2.147  17.078 -17.943  1.00  0.00
ATOM   2427  H2  WAT   788      -2.123  15.804 -18.760  1.00  0.00
TER
ATOM   2428  O   WAT   789       9.447  14.751 -14.881  1.00  0.00
ATOM   2429  H1  WAT   789       8.742  15.139 -15.399  1.00  0.00
ATOM   2430  H2  WAT   789       9.712  15.446 -14.279  1.00  0.00
TER
ATOM   2431  O   WAT   790      -4.371  11.220 -14.317  1.00  0.00
ATOM   2432  H1  WAT   790      -4.369  11.737 -15.123  1.00  0.00
ATOM   2433  H2  WAT   790      -5.200  10.743 -14.340  1.00  0.00
TER
ATOM   2434  O   WAT   791      -3.121  20.860 -16.140  1.00  0.00
ATOM   2435  H1  WAT   791      -3.454  21.487 -15.498  1.00  0.00
ATOM   2436  H2  WAT   791      -2.944  21.386 -16.920  1.00  0.00
TER
ATOM   2437  O   WAT   792       5.393  14.674 -18.672  1.00  0.00
ATOM   2438  H1  WAT   792       4.688  14.963 -18.092  1.00  0.00
ATOM   2439  H2  WAT   792       5.754  15.484 -19.032  1.00  0.00
TER
ATOM   2440  O   WAT   793      -4.689  12.931 -16.310  1.00  0.00
ATOM   2441  H1  WAT   793      -4.348  13.775 -16.605  1.00  0.00
ATOM   2442  H2  WAT   793      -5.628  13.080 -16.194  1.00  0.00
TER
ATOM   2443  O   WAT   794       8.462  14.120 -18.281  1.00  0.00
ATOM   2444  H1  WAT   794       7.514  14.154 -18.150  1.00  0.00
ATOM   2445  H2  WAT   794       8.787  14.934 -17.897  1.00  0.00
TER
ATOM   2446  O   WAT   795       3.944  21.039 -16.367  1.00  0.00
ATOM   2447  H1  WAT   795       4.360  20.825 -17.202  1.00  0.00
ATOM   2448  H2  WAT   795       4.667  21.296 -15.796  1.00  0.00
TER
ATOM   2449  O   WAT   796       7.890  19.438 -16.275  1.00  0.00
ATOM   2450  H1  WAT   796       7.062  19.507 -16.750  1.00  0.00
ATOM   2451  H2  WAT   796       8.485  20.023 -16.744  1.00  0.00
TER
ATOM   2452  O   WAT   797       4.854  16.225 -15.330  1.00  0.00
ATOM   2453  H1  WAT   797       4.441  17.050 -15.076  1.00  0.00
ATOM   2454  H2  WAT   797       4.122  15.639 -15.522  1.00  0.00
TER
ATOM   2455  O   WAT   798      -2.545  22.698 -18.304  1.00  0.00
ATOM   2456  H1  WAT   798      -2.842  22.092 -18.983  1.00  0.00
ATOM   2457  H2  WAT   798      -1.595  22.735 -18.415  1.00  0.00
TER
ATOM   2458  O   WAT   799      -4.300  15.785 -16.688  1.00  0.00
ATOM   2459  H1  WAT   799      -3.748  15.895 -17.463  1.00  0.00
ATOM   2460  H2  WAT   799      -3.786  16.159 -15.972  1.00  0.00
TER
ATOM   2461  O   WAT   800      -3.453  22.436 -11.653  1.00  0.00
ATOM   2462  H1  WAT   800      -4.350  22.660 -11.406  1.00  0.00
ATOM   2463  H2  WAT   800      -3.428  22.559 -12.602  1.00  0.00
TER
ATOM   2464  O   WAT   801      -4.626  19.307 -13.077  1.00  0.00
ATOM   2465  H1  WAT   801      -4.765  20.179 -12.709  1.00  0.00
ATOM   2466  H2  WAT   801      -5.508  18.964 -13.223  1.00  0.00
TER
ATOM   2467  O   WAT   802      -8.674  21.077 -17.160  1.00  0.00
ATOM   2468  H1  WAT   802      -8.596  21.212 -18.105  1.00  0.00
ATOM   2469  H2  WAT   802      -8.060  20.368 -16.968  1.00  0.00
TER
ATOM   2470  O   WAT   803       8.380  15.276 -11.448  1.00  0.00
ATOM   2471  H1  WAT   803       7.764  15.784 -11.976  1.00  0.00
ATOM   2472  H2  WAT   803       8.059  14.376 -11.505  1.00  0.00
TER
ATOM   2473  O   WAT   804      -8.618  22.118 -14.621  1.00  0.00
ATOM   2474  H1  WAT   804      -8.455  21.649 -15.439  1.00  0.00
ATOM   2475  H2  WAT   804      -8.153  21.611 -13.956  1.00  0.00
TER
ATOM   2476  O   WAT   805      -3.846  11.249 -19.585  1.00  0.00
ATOM   2477  H1  WAT   805      -4.289  12.030 -19.916  1.00  0.00
ATOM   2478  H2  WAT   805      -3.287  11.572 -18.878  1.00  0.00
TER
ATOM   2479  O   WAT   806       0.441  14.116 -13.981  1.00  0.00
ATOM   2480  H1  WAT   806      -0.021  14.324 -13.169  1.00  0.00
ATOM   2481  H2  WAT   806       0.039  13.302 -14.284  1.00  0.00
TER
ATOM   2482  O   WAT   807       5.441  15.337 -12.852  1.00  0.00
ATOM   2483  H1  WAT   807       4.591  15.037 -12.531  1.00  0.00
ATOM   2484  H2  WAT   807       5.282  15.581 -13.763  1.00  0.00
TER
ATOM   2485  O   WAT   808       2.536  16.837 -10.752  1.00  0.00
ATOM   2486  H1  WAT   808       2.862  16.003 -11.092  1.00  0.00
ATOM   2487  H2  WAT   808       3.324  17.360 -10.604  1.00  0.00
TER
ATOM   2488  O   WAT   809      -1.808  11.794 -17.726  1.00  0.00
ATOM   2489  H1  WAT   809      -1.511  12.700 -17.807  1.00  0.00
ATOM   2490  H2  WAT   809      -1.260  11.305 -18.340  1.00  0.00
TER
ATOM   2491  O   WAT   810      -1.615  17.271 -11.191  1.00  0.00
ATOM   2492  H1  WAT   810      -1.710  16.330 -11.341  1.00  0.00
ATOM   2493  H2  WAT   810      -0.771  17.492 -11.586  1.00  0.00
TER
ATOM   2494  O   WAT   811      -6.484  13.682 -13.037  1.00  0.00
ATOM   2495  H1  WAT   811      -6.877  14.530 -12.830  1.00  0.00
ATOM   2496  H2  WAT   811      -7.172  13.045 -12.846  1.00  0.00
TER
ATOM   2497  O   WAT   812       0.091  13.766  -9.968  1.00  0.00
ATOM   2498  H1  WAT   812      -0.599  13.573  -9.333  1.00  0.00
ATOM   2499  H2  WAT   812       0.834  14.049  -9.435  1.00  0.00
TER
ATOM   2500  O   WAT   813      -9.182  11.605 -19.004  1.00  0.00
ATOM   2501  H1  WAT   813      -9.471  12.175 -18.292  1.00  0.00
ATOM   2502  H2  WAT   813      -8.437  11.125 -18.641  1.00  0.00
TER
ATOM   2503  O   WAT   814       2.367  17.605 -17.132  1.00  0.00
ATOM   2504  H1  WAT   814       1.635  18.114 -16.783  1.00  0.00
ATOM   2505  H2  WAT   814       1.970  16.788 -17.433  1.00  0.00
TER
ATOM   2506  O   WAT   815      -1.195  14.281 -18.727  1.00  0.00
ATOM   2507  H1  WAT   815      -1.191  13.840 -19.577  1.00  0.00
ATOM   2508  H2  WAT   815      -0.300  14.603 -18.620  1.00  0.00
TER
ATOM   2509  O   WAT   816      -5.345  14.164 -19.768  1.00  0.00
ATOM   2510  H1  WAT   816      -5.685  14.641 -19.011  1.00  0.00
ATOM   2511  H2  WAT   816      -6.107  13.710 -20.128  1.00  0.00
TER
ATOM   2512  O   WAT   817       2.830  13.059 -17.720  1.00  0.00
ATOM   2513  H1  WAT   817       2.847  13.510 -16.876  1.00  0.00
ATOM   2514  H2  WAT   817       2.581  12.159 -17.507  1.00  0.00
TER
ATOM   2515  O   WAT   818       6.257  10.472 -11.881  1.00  0.00
ATOM   2516  H1  WAT   818       6.581   9.741 -11.356  1.00  0.00
ATOM   2517  H2  WAT   818       6.293  10.153 -12.783  1.00  0.00
TER
ATOM   2518  O   WAT   819      -7.044  21.493 -12.461  1.00  0.00
ATOM   2519  H1  WAT   819      -7.428  20.853 -11.863  1.00  0.00
ATOM   2520  H2  WAT   819      -6.733  22.197 -11.892  1.00  0.00
TER
ATOM   2521  O   WAT   820      -0.894  18.341 -16.980  1.00  0.00
ATOM   2522  H1  WAT   820      -0.527  17.867 -16.234  1.00  0.00
ATOM   2523  H2  WAT   820      -1.084  19.215 -16.640  1.00  0.00
TER
ATOM   2524  O   WAT   821      -3.104  17.382 -14.662  1.00  0.00
ATOM   2525  H1  WAT   821      -3.409  18.261 -14.437  1.00  0.00
ATOM   2526  H2  WAT   821      -2.150  17.442 -14.626  1.00  0.00
TER
ATOM   2527  O   WAT   822       6.183  20.585 -18.273  1.00  0.00
ATOM   2528  H1  WAT   822       6.903  21.080 -18.663  1.00  0.00
ATOM   2529  H2  WAT   822       5.981  19.906 -18.917  1.00  0.00
TER
ATOM   2530  O   WAT   823       1.565  20.655 -12.386  1.00  0.00
ATOM   2531  H1  WAT   823       1.498  19.735 -12.640  1.00  0.00
ATOM   2532  H2  WAT   823       0.935  20.753 -11.671  1.00  0.00
TER
ATOM   2533  O   WAT   824      -7.048  18.222 -13.515  1.00  0.00
ATOM   2534  H1  WAT   824      -7.406  18.888 -12.928  1.00  0.00
ATOM   2535  H2  WAT   824      -7.342  17.391 -13.144  1.00  0.00
TER
ATOM   2536  O   WAT   825      -3.847  18.681 -10.631  1.00  0.00
ATOM   2537  H1  WAT   825      -4.147  18.826 -11.528  1.00  0.00
ATOM   2538  H2  WAT   825      -3.075  18.121 -10.724  1.00  0.00
TER
ATOM   2539  O   WAT   826       7.707  20.118 -13.289  1.00  0.00
ATOM   2540  H1  WAT   826       6.982  20.711 -13.486  1.00  0.00
ATOM   2541  H2  WAT   826       8.235  20.111 -14.087  1.00  0.00
TER
ATOM   2542  O   WAT   827      -8.473  11.712 -12.838  1.00  0.00
ATOM   2543  H1  WAT   827      -9.187  11.911 -12.232  1.00  0.00
ATOM   2544  H2  WAT   827      -8.054  10.935 -12.466  1.00  0.00
TER
ATOM   2545  O   WAT   828       3.021  14.204 -15.088  1.00  0.00
ATOM   2546  H1  WAT   828       3.389  13.383 -14.760  1.00  0.00
ATOM   2547  H2  WAT   828       2.161  14.264 -14.672  1.00  0.00
TER
ATOM   2548  O   WAT   829      -0.019  16.858 -14.864  1.00  0.00
ATOM   2549  H1  WAT   829       0.480  17.332 -14.199  1.00  0.00
ATOM   2550  H2  WAT   829       0.123  15.934 -14.657  1.00  0.00
TER
ATOM   2551  O   WAT   830       7.188  13.075 -14.021  1.00  0.00
ATOM   2552  H1  WAT   830       6.685  13.815 -13.682  1.00  0.00
ATOM   2553  H2  WAT   830       8.003  13.463 -14.337  1.00  0.00
TER
ATOM   2554  O   WAT   831       2.796  22.874 -10.092  1.00  0.00
ATOM   2555  H1  WAT   831       2.190  22.898 -10.832  1.00  0.00
ATOM   2556  H2  WAT   831       2.492  22.143  -9.555  1.00  0.00
TER
ATOM   2557  O   WAT   832      -8.320  19.254 -11.096  1.00  0.00
ATOM   2558  H1  WAT   832      -7.816  18.675 -10.524  1.00  0.00
ATOM   2559  H2  WAT   832      -9.059  19.538 -10.558  1.00  0.00
TER
ATOM   2560  O   WAT   833      -1.266  20.661 -11.562  1.00  0.00
ATOM   2561  H1  WAT   833      -2.032  21.229 -11.646  1.00  0.00
ATOM   2562  H2  WAT   833      -1.085  20.369 -12.455  1.00  0.00
TER
ATOM   2563  O   WAT   834       5.876  22.391 -11.004  1.00  0.00
ATOM   2564  H1  WAT   834       6.617  22.729 -11.508  1.00  0.00
ATOM   2565  H2  WAT   834       5.113  22.561 -11.557  1.00  0.00
TER
ATOM   2566  O   WAT   835      -6.288  17.397 -10.201  1.00  0.00
ATOM   2567  H1  WAT   835      -6.247  17.098  -9.292  1.00  0.00
ATOM   2568  H2  WAT   835      -5.433  17.798 -10.360  1.00  0.00
TER
ATOM   2569  O   WAT   836      -4.347  15.976 -12.233  1.00  0.00
ATOM   2570  H1  WAT   836      -4.878  15.485 -12.861  1.00  0.00
ATOM   2571  H2  WAT   836      -3.678  16.404 -12.767  1.00  0.00
TER
ATOM   2572  O   WAT   837       4.551  20.443 -12.469  1.00  0.00
ATOM   2573  H1  WAT   837       4.965  20.597 -11.620  1.00  0.00
ATOM   2574  H2  WAT   837       3.616  20.568 -12.306  1.00  0.00
TER
ATOM   2575  O   WAT   838       5.023  17.783 -10.465  1.00  0.00
ATOM   2576  H1  WAT   838       5.605  17.028 -10.553  1.00  0.00
ATOM   2577  H2  WAT   838       5.199  18.313 -11.242  1.00  0.00
TER
ATOM   2578  O   WAT   839      -3.860  12.942 -12.153  1.00  0.00
ATOM   2579  H1  WAT   839      -3.954  12.324 -12.878  1.00  0.00
ATOM   2580  H2  WAT   839      -4.440  13.669 -12.380  1.00  0.00
TER
ATOM   2581  O   WAT   840      -1.094  11.500 -15.121  1.00  0.00
ATOM   2582  H1  WAT   840      -1.542  11.522 -15.966  1.00  0.00
ATOM   2583  H2  WAT   840      -1.727  11.101 -14.524  1.00  0.00
TER
ATOM   2584  O   WAT   841      -0.688  20.395 -14.499  1.00  0.00
ATOM   2585  H1  WAT   841      -0.269  21.238 -14.672  1.00  0.00
ATOM   2586  H2  WAT   841      -1.607  20.532 -14.729  1.00  0.00
TER
ATOM   2587  O   WAT   842       1.648  18.127 -13.116  1.00  0.00
ATOM   2588  H1  WAT   842       1.768  17.531 -12.376  1.00  0.00
ATOM   2589  H2  WAT   842       2.508  18.164 -13.535  1.00  0.00
TER
ATOM   2590  O   WAT   843       3.987  18.680 -14.539  1.00  0.00
ATOM   2591  H1  WAT   843       3.461  19.205 -15.143  1.00  0.00
ATOM   2592  H2  WAT   843       4.330  19.313 -13.908  1.00  0.00
TER
ATOM   2593  O   WAT   844      -1.585  14.669 -11.858  1.00  0.00
ATOM   2594  H1  WAT   844      -0.995  14.360 -11.170  1.00  0.00
ATOM   2595  H2  WAT   844      -2.403  14.197 -11.702  1.00  0.00
TER
ATOM   2596  O   WAT   845       3.235  14.285 -11.625  1.00  0.00
ATOM   2597  H1  WAT   845       2.546  13.623 -11.690  1.00  0.00
ATOM   2598  H2  WAT   845       3.955  13.839 -11.180  1.00  0.00
TER
ATOM   2599  O   WAT   846      -7.219  19.027 -16.184  1.00  0.00
ATOM   2600  H1  WAT   846      -6.852  18.940 -15.305  1.00  0.00
ATOM   2601  H2  WAT   846      -7.788  18.264 -16.283  1.00  0.00
TER
ATOM   2602  O   WAT   847       7.581  17.496 -13.171  1.00  0.00
ATOM   2603  H1  WAT   847       7.350  17.267 -14.071  1.00  0.00
ATOM   2604  H2  WAT   847       7.842  18.416 -13.217  1.00  0.00
TER
ATOM   2605  O   WAT   848      -7.668  15.938 -12.278  1.00  0.00
ATOM   2606  H1  WAT   848      -8.562  15.905 -11.939  1.00  0.00
ATOM   2607  H2  WAT   848      -7.128  16.137 -11.513  1.00  0.00
TER
ATOM   2608  O   WAT   849       6.020  12.721 -10.393  1.00  0.00
ATOM   2609  H1  WAT   849       6.897  12.730 -10.010  1.00  0.00
ATOM   2610  H2  WAT   849       6.032  11.984 -11.004  1.00  0.00
TER
ATOM   2611  O   WAT   850       7.466  16.574 -19.504  1.00  0.00
ATOM   2612  H1  WAT   850       7.990  16.080 -20.135  1.00  0.00
ATOM   2613  H2  WAT   850       8.052  16.709 -18.760  1.00  0.00
TER
ATOM   2614  O   WAT   851       7.645  16.658 -15.982  1.00  0.00
ATOM   2615  H1  WAT   851       6.696  16.625 -15.868  1.00  0.00
ATOM   2616  H2  WAT   851       7.827  17.568 -16.217  1.00  0.00
TER
ATOM   2617  O   WAT   852      -7.164  10.213 -17.930  1.00  0.00
ATOM   2618  H1  WAT   852      -6.516   9.663 -18.370  1.00  0.00
ATOM   2619  H2  WAT   852      -6.743  10.467 -17.108  1.00  0.00
TER
ATOM   2620  O   WAT   853       6.732  10.407 -14.573  1.00  0.00
ATOM   2621  H1  WAT   853       7.369  11.020 -14.207  1.00  0.00
ATOM   2622  H2  WAT   853       6.879  10.443 -15.518  1.00  0.00
TER
ATOM   2623  O   WAT   854      -7.410  10.368 -15.187  1.00  0.00
ATOM   2624  H1  WAT   854      -7.759  10.825 -14.422  1.00  0.00
ATOM   2625  H2  WAT   854      -7.742   9.474 -15.105  1.00  0.00
TER
ATOM   2626  O   WAT   855       0.102  11.560 -11.666  1.00  0.00
ATOM   2627  H1  WAT   855       0.041  12.152 -10.916  1.00  0.00
ATOM   2628  H2  WAT   855       1.042  11.452 -11.810  1.00  0.00
TER
ATOM   2629  O   WAT   856       2.739  11.217 -12.026  1.00  0.00
ATOM   2630  H1  WAT   856       3.354  11.535 -12.688  1.00  0.00
ATOM   2631  H2  WAT   856       3.284  10.732 -11.407  1.00  0.00
TER
ATOM   2632  O   WAT   857      -6.738   9.896 -11.912  1.00  0.00
ATOM   2633  H1  WAT   857      -6.190   9.715 -12.676  1.00  0.00
ATOM   2634  H2  WAT   857      -6.673   9.106 -11.377  1.00  0.00
TER
ATOM   2635  O   WAT   858       3.480   9.780 -15.699  1.00  0.00
ATOM   2636  H1  WAT   858       2.606  10.113 -15.902  1.00  0.00
ATOM   2637  H2  WAT   858       3.371   9.307 -14.874  1.00  0.00
TER
ATOM   2638  O   WAT   859       4.387  11.987 -14.315  1.00  0.00
ATOM   2639  H1  WAT   859       4.059  11.172 -14.695  1.00  0.00
ATOM   2640  H2  WAT   859       5.336  11.944 -14.439  1.00  0.00
TER
ATOM   2641  O   WAT   860       1.228  10.697 -16.760  1.00  0.00
ATOM   2642  H1  WAT   860       0.445  11.171 -16.480  1.00  0.00
ATOM   2643  H2  WAT   860       0.934   9.792 -16.869  1.00  0.00
TER
ATOM   2644  O   WAT   861       5.780  11.399 -18.715  1.00  0.00
ATOM   2645  H1  WAT   861       6.221  11.344 -19.563  1.00  0.00
ATOM   2646  H2  WAT   861       5.511  12.315 -18.644  1.00  0.00
TER
ATOM   2647  O   WAT   862       3.616   9.780 -20.010  1.00  0.00
ATOM   2648  H1  WAT   862       4.219  10.352 -19.535  1.00  0.00
ATOM   2649  H2  WAT   862       2.875  10.344 -20.233  1.00  0.00
TER
ATOM   2650  O   WAT   863      -2.736  10.544 -10.209  1.00  0.00
ATOM   2651  H1  WAT   863      -3.018  11.047 -10.973  1.00  0.00
ATOM   2652  H2  WAT   863      -2.354   9.746 -10.575  1.00  0.00
TER
ATOM   2653  O   WAT   864       3.865   9.959  -9.631  1.00  0.00
ATOM   2654  H1  WAT   864       3.752  10.279  -8.736  1.00  0.00
ATOM   2655  H2  WAT   864       4.682  10.361  -9.927  1.00  0.00
TER
ATOM   2656  O   WAT   865       2.771  -0.796  17.056  1.00  0.00
ATOM   2657  H1  WAT   865       2.690  -1.710  16.785  1.00  0.00
ATOM   2658  H2  WAT   865       2.357  -0.299  16.350  1.00  0.00
TER
ATOM   2659  O   WAT   866       0.903   0.982  18.937  1.00  0.00
ATOM   2660  H1  WAT   866       0.127   0.502  19.227  1.00  0.00
ATOM   2661  H2  WAT   866       1.554   0.303  18.762  1.00  0.00
TER
ATOM   2662  O   WAT   867       4.924   5.388  17.717  1.00  0.00
ATOM   2663  H1  WAT   867       4.462   4.617  18.045  1.00  0.00
ATOM   2664  H2  WAT   867       5.736   5.415  18.222  1.00  0.00
TER
ATOM   2665  O   WAT   868      -5.100   5.328  20.010  1.00  0.00
ATOM   2666  H1  WAT   868      -4.798   4.438  19.831  1.00  0.00
ATOM   2667  H2  WAT   868      -4.356   5.885  19.782  1.00  0.00
TER
ATOM   2668  O   WAT   869      -6.671  -3.746  13.599  1.00  0.00
ATOM   2669  H1  WAT   869      -7.560  -3.404  13.497  1.00  0.00
ATOM   2670  H2  WAT   869      -6.387  -3.946  12.707  1.00  0.00
TER
ATOM   2671  O   WAT   870      -8.708  -1.145  19.483  1.00  0.00
ATOM   2672  H1  WAT   870      -8.136  -1.913  19.483  1.00  0.00
ATOM   2673  H2  WAT   870      -8.708  -0.846  18.573  1.00  0.00
TER
ATOM   2674  O   WAT   871       1.150   7.674  17.337  1.00  0.00
ATOM   2675  H1  WAT   871       0.531   8.130  16.767  1.00  0.00
ATOM   2676  H2  WAT   871       2.005   7.829  16.936  1.00  0.00
TER
ATOM   2677  O   WAT   872       0.344   3.658  18.944  1.00  0.00
ATOM   2678  H1  WAT   872       0.275   2.717  18.783  1.00  0.00
ATOM   2679  H2  WAT   872       1.106   3.748  19.516  1.00  0.00
TER
ATOM   2680  O   WAT   873       1.374  -3.535  19.171  1.00  0.00
ATOM   2681  H1  WAT   873       1.751  -4.408  19.058  1.00  0.00
ATOM   2682  H2  WAT   873       1.276  -3.199  18.280  1.00  0.00
TER
ATOM   2683  O   WAT   874      -4.495  -5.163  14.632  1.00  0.00
ATOM   2684  H1  WAT   874      -4.389  -4.262  14.939  1.00  0.00
ATOM   2685  H2  WAT   874      -5.406  -5.211  14.342  1.00  0.00
TER
ATOM   2686  O   WAT   875       5.157  -6.040  16.104  1.00  0.00
ATOM   2687  H1  WAT   875       5.978  -6.530  16.146  1.00  0.00
ATOM   2688  H2  WAT   875       5.190  -5.450  16.857  1.00  0.00
TER
ATOM   2689  O   WAT   876      -2.654  -2.194  18.965  1.00  0.00
ATOM   2690  H1  WAT   876      -2.147  -1.696  19.605  1.00  0.00
ATOM   2691  H2  WAT   876      -2.123  -2.970  18.789  1.00  0.00
TER
ATOM   2692  O   WAT   877       2.016   2.558  14.730  1.00  0.00
ATOM   2693  H1  WAT   877       1.398   3.023  14.167  1.00  0.00
ATOM   2694  H2  WAT   877       2.529   3.251  15.147  1.00  0.00
TER
ATOM   2695  O   WAT   878       5.393  -4.100  18.876  1.00  0.00
ATOM   2696  H1  WAT   878       4.688  -3.812  19.457  1.00  0.00
ATOM   2697  H2  WAT   878       5.754  -3.290  18.516  1.00  0.00
TER
ATOM   2698  O   WAT   879      -8.615   3.243  12.104  1.00  0.00
ATOM   2699  H1  WAT   879      -8.993   3.732  11.373  1.00  0.00
ATOM   2700  H2  WAT   879      -8.358   3.916  12.735  1.00  0.00
TER
ATOM   2701  O   WAT   880       8.462  -4.655  19.267  1.00  0.00
ATOM   2702  H1  WAT   880       7.514  -4.621  19.399  1.00  0.00
ATOM   2703  H2  WAT   880       8.787  -3.841  19.652  1.00  0.00
TER
ATOM   2704  O   WAT   881      -1.007  -8.355  17.563  1.00  0.00
ATOM   2705  H1  WAT   881      -0.699  -8.910  16.846  1.00  0.00
ATOM   2706  H2  WAT   881      -1.936  -8.220  17.380  1.00  0.00
TER
ATOM   2707  O   WAT   882       4.545   7.362  19.854  1.00  0.00
ATOM   2708  H1  WAT   882       4.558   6.958  18.986  1.00  0.00
ATOM   2709  H2  WAT   882       3.992   8.137  19.750  1.00  0.00
TER
ATOM   2710  O   WAT   883       5.840   4.083  14.943  1.00  0.00
ATOM   2711  H1  WAT   883       5.729   3.141  15.068  1.00  0.00
ATOM   2712  H2  WAT   883       5.836   4.445  15.829  1.00  0.00
TER
ATOM   2713  O   WAT   884       1.382  -0.290  14.299  1.00  0.00
ATOM   2714  H1  WAT   884       0.454  -0.356  14.528  1.00  0.00
ATOM   2715  H2  WAT   884       1.534   0.648  14.184  1.00  0.00
TER
ATOM   2716  O   WAT   885       1.368  -4.018  11.296  1.00  0.00
ATOM   2717  H1  WAT   885       0.429  -3.857  11.381  1.00  0.00
ATOM   2718  H2  WAT   885       1.687  -3.300  10.749  1.00  0.00
TER
ATOM   2719  O   WAT   886       5.411   1.272  14.802  1.00  0.00
ATOM   2720  H1  WAT   886       4.793   0.934  14.155  1.00  0.00
ATOM   2721  H2  WAT   886       5.394   0.628  15.510  1.00  0.00
TER
ATOM   2722  O   WAT   887      -3.013   0.236  17.081  1.00  0.00
ATOM   2723  H1  WAT   887      -3.417  -0.476  16.585  1.00  0.00
ATOM   2724  H2  WAT   887      -2.926  -0.108  17.970  1.00  0.00
TER
ATOM   2725  O   WAT   888      -2.545   3.923  19.245  1.00  0.00
ATOM   2726  H1  WAT   888      -2.842   3.318  18.565  1.00  0.00
ATOM   2727  H2  WAT   888      -1.595   3.961  19.134  1.00  0.00
TER
ATOM   2728  O   WAT   889       3.588   0.511  11.810  1.00  0.00
ATOM   2729  H1  WAT   889       4.027  -0.327  11.663  1.00  0.00
ATOM   2730  H2  WAT   889       4.301   1.144  11.896  1.00  0.00
TER
ATOM   2731  O   WAT   890       1.697   5.450  15.778  1.00  0.00
ATOM   2732  H1  WAT   890       2.137   6.193  15.363  1.00  0.00
ATOM   2733  H2  WAT   890       1.636   5.693  16.702  1.00  0.00
TER
ATOM   2734  O   WAT   891       7.169  -8.235  10.124  1.00  0.00
ATOM   2735  H1  WAT   891       6.857  -8.142  11.024  1.00  0.00
ATOM   2736  H2  WAT   891       7.931  -7.657  10.073  1.00  0.00
TER
ATOM   2737  O   WAT   892      -6.312  -0.869  14.581  1.00  0.00
ATOM   2738  H1  WAT   892      -6.433  -0.143  13.970  1.00  0.00
ATOM   2739  H2  WAT   892      -6.622  -1.639  14.104  1.00  0.00
TER
ATOM   2740  O   WAT   893      -7.429   4.003  16.799  1.00  0.00
ATOM   2741  H1  WAT   893      -7.836   4.144  15.944  1.00  0.00
ATOM   2742  H2  WAT   893      -6.538   3.719  16.596  1.00  0.00
TER
ATOM   2743  O   WAT   894       4.364   8.437  13.134  1.00  0.00
ATOM   2744  H1  WAT   894       4.204   8.148  14.032  1.00  0.00
ATOM   2745  H2  WAT   894       4.199   7.661  12.599  1.00  0.00
TER
ATOM   2746  O   WAT   895      -3.157   8.217  14.911  1.00  0.00
ATOM   2747  H1  WAT   895      -3.333   7.301  14.698  1.00  0.00
ATOM   2748  H2  WAT   895      -4.011   8.576  15.151  1.00  0.00
TER
ATOM   2749  O   WAT   896       4.067   5.946  11.694  1.00  0.00
ATOM   2750  H1  WAT   896       3.373   5.944  11.034  1.00  0.00
ATOM   2751  H2  WAT   896       4.809   5.522  11.263  1.00  0.00
TER
ATOM   2752  O   WAT   897       3.632   7.572  15.769  1.00  0.00
ATOM   2753  H1  WAT   897       4.088   6.791  16.083  1.00  0.00
ATOM   2754  H2  WAT   897       3.971   8.283  16.313  1.00  0.00
TER
ATOM   2755  O   WAT   898      -3.846  -7.526  17.964  1.00  0.00
ATOM   2756  H1  WAT   898      -4.289  -6.745  17.632  1.00  0.00
ATOM   2757  H2  WAT   898      -3.287  -7.203  18.671  1.00  0.00
TER
ATOM   2758  O   WAT   899      -0.730  -7.904  12.844  1.00  0.00
ATOM   2759  H1  WAT   899      -1.355  -7.908  13.570  1.00  0.00
ATOM   2760  H2  WAT   899      -0.817  -8.771  12.448  1.00  0.00
TER
ATOM   2761  O   WAT   900      -1.808  -6.981  19.823  1.00  0.00
ATOM   2762  H1  WAT   900      -1.511  -6.074  19.742  1.00  0.00
ATOM   2763  H2  WAT   900      -1.260  -7.469  19.209  1.00  0.00
TER
ATOM   2764  O   WAT   901      -4.055  -2.402  15.692  1.00  0.00
ATOM   2765  H1  WAT   901      -4.280  -2.618  16.597  1.00  0.00
ATOM   2766  H2  WAT   901      -4.835  -1.969  15.347  1.00  0.00
TER
ATOM   2767  O   WAT   902       3.175  -2.396  14.291  1.00  0.00
ATOM   2768  H1  WAT   902       2.576  -1.672  14.107  1.00  0.00
ATOM   2769  H2  WAT   902       3.723  -2.458  13.509  1.00  0.00
TER
ATOM   2770  O   WAT   903       1.782  -3.759  16.321  1.00  0.00
ATOM   2771  H1  WAT   903       2.175  -3.442  15.508  1.00  0.00
ATOM   2772  H2  WAT   903       2.143  -4.638  16.436  1.00  0.00
TER
ATOM   2773  O   WAT   904      -9.182  -7.169  18.544  1.00  0.00
ATOM   2774  H1  WAT   904      -9.471  -6.599  19.257  1.00  0.00
ATOM   2775  H2  WAT   904      -8.437  -7.649  18.907  1.00  0.00
TER
ATOM   2776  O   WAT   905      -8.995  -3.227   9.755  1.00  0.00
ATOM   2777  H1  WAT   905      -9.077  -2.284   9.896  1.00  0.00
ATOM   2778  H2  WAT   905      -9.347  -3.370   8.876  1.00  0.00
TER
ATOM   2779  O   WAT   906      -1.195  -4.493  18.822  1.00  0.00
ATOM   2780  H1  WAT   906      -1.191  -4.934  17.972  1.00  0.00
ATOM   2781  H2  WAT   906      -0.300  -4.172  18.929  1.00  0.00
TER
ATOM   2782  O   WAT   907      -5.345  -4.611  17.781  1.00  0.00
ATOM   2783  H1  WAT   907      -5.685  -4.133  18.538  1.00  0.00
ATOM   2784  H2  WAT   907      -6.107  -5.064  17.421  1.00  0.00
TER
ATOM   2785  O   WAT   908      -1.133  -3.492  11.812  1.00  0.00
ATOM   2786  H1  WAT   908      -1.012  -3.534  12.761  1.00  0.00
ATOM   2787  H2  WAT   908      -1.518  -2.630  11.657  1.00  0.00
TER
ATOM   2788  O   WAT   909      -2.121  -1.182  11.211  1.00  0.00
ATOM   2789  H1  WAT   909      -2.689  -1.630  10.584  1.00  0.00
ATOM   2790  H2  WAT   909      -1.412  -0.823  10.677  1.00  0.00
TER
ATOM   2791  O   WAT   910      -8.030  -5.689  16.698  1.00  0.00
ATOM   2792  H1  WAT   910      -8.315  -6.053  17.535  1.00  0.00
ATOM   2793  H2  WAT   910      -8.092  -6.421  16.084  1.00  0.00
TER
ATOM   2794  O   WAT   911      -4.576   2.814  13.483  1.00  0.00
ATOM   2795  H1  WAT   911      -5.350   2.273  13.323  1.00  0.00
ATOM   2796  H2  WAT   911      -3.847   2.294  13.145  1.00  0.00
TER
ATOM   2797  O   WAT   912       6.183   1.810  19.276  1.00  0.00
ATOM   2798  H1  WAT   912       6.903   2.306  18.886  1.00  0.00
ATOM   2799  H2  WAT   912       5.981   1.132  18.631  1.00  0.00
TER
ATOM   2800  O   WAT   913       1.644  -6.796  13.419  1.00  0.00
ATOM   2801  H1  WAT   913       0.830  -7.295  13.343  1.00  0.00
ATOM   2802  H2  WAT   913       1.450  -5.956  13.003  1.00  0.00
TER
ATOM   2803  O   WAT   914       4.359  -2.424  11.715  1.00  0.00
ATOM   2804  H1  WAT   914       5.246  -2.112  11.540  1.00  0.00
ATOM   2805  H2  WAT   914       4.329  -3.297  11.323  1.00  0.00
TER
ATOM   2806  O   WAT   915      -4.532   2.482  17.121  1.00  0.00
ATOM   2807  H1  WAT   915      -4.015   1.679  17.067  1.00  0.00
ATOM   2808  H2  WAT   915      -4.984   2.420  17.963  1.00  0.00
TER
ATOM   2809  O   WAT   916       0.355   3.748  12.394  1.00  0.00
ATOM   2810  H1  WAT   916       0.696   4.493  11.898  1.00  0.00
ATOM   2811  H2  WAT   916      -0.474   4.061  12.756  1.00  0.00
TER
ATOM   2812  O   WAT   917       6.630  -1.113  11.183  1.00  0.00
ATOM   2813  H1  WAT   917       6.546  -0.681  10.333  1.00  0.00
ATOM   2814  H2  WAT   917       7.349  -0.653  11.616  1.00  0.00
TER
ATOM   2815  O   WAT   918       7.659   5.741  13.911  1.00  0.00
ATOM   2816  H1  WAT   918       7.016   5.087  14.186  1.00  0.00
ATOM   2817  H2  WAT   918       7.272   6.147  13.135  1.00  0.00
TER
ATOM   2818  O   WAT   919       3.237   3.070  17.758  1.00  0.00
ATOM   2819  H1  WAT   919       3.590   2.473  17.099  1.00  0.00
ATOM   2820  H2  WAT   919       2.354   2.744  17.929  1.00  0.00
TER
ATOM   2821  O   WAT   920      -0.676   3.830  15.166  1.00  0.00
ATOM   2822  H1  WAT   920       0.011   4.377  15.546  1.00  0.00
ATOM   2823  H2  WAT   920      -1.463   4.374  15.200  1.00  0.00
TER
ATOM   2824  O   WAT   921      -8.537  -0.553  10.657  1.00  0.00
ATOM   2825  H1  WAT   921      -7.668  -0.271  10.941  1.00  0.00
ATOM   2826  H2  WAT   921      -9.028   0.261  10.542  1.00  0.00
TER
ATOM   2827  O   WAT   922      -1.374   0.834  14.778  1.00  0.00
ATOM   2828  H1  WAT   922      -0.917   1.645  15.004  1.00  0.00
ATOM   2829  H2  WAT   922      -1.725   0.517  15.610  1.00  0.00
TER
ATOM   2830  O   WAT   923      -5.472  -8.822  15.250  1.00  0.00
ATOM   2831  H1  WAT   923      -5.601  -8.830  16.199  1.00  0.00
ATOM   2832  H2  WAT   923      -6.296  -8.484  14.899  1.00  0.00
TER
ATOM   2833  O   WAT   924       6.048   4.633  10.449  1.00  0.00
ATOM   2834  H1  WAT   924       5.822   3.916  11.041  1.00  0.00
ATOM   2835  H2  WAT   924       5.658   4.384   9.611  1.00  0.00
TER
ATOM   2836  O   WAT   925      -8.170   8.660  11.223  1.00  0.00
ATOM   2837  H1  WAT   925      -7.810   9.259  10.569  1.00  0.00
ATOM   2838  H2  WAT   925      -8.311   9.206  11.997  1.00  0.00
TER
ATOM   2839  O   WAT   926       5.630   2.550  12.110  1.00  0.00
ATOM   2840  H1  WAT   926       5.342   3.011  12.898  1.00  0.00
ATOM   2841  H2  WAT   926       6.425   2.090  12.379  1.00  0.00
TER
ATOM   2842  O   WAT   927      -2.153   6.043  12.041  1.00  0.00
ATOM   2843  H1  WAT   927      -2.162   6.776  11.425  1.00  0.00
ATOM   2844  H2  WAT   927      -3.073   5.796  12.133  1.00  0.00
TER
ATOM   2845  O   WAT   928      -6.552   1.264  12.785  1.00  0.00
ATOM   2846  H1  WAT   928      -7.160   2.004  12.795  1.00  0.00
ATOM   2847  H2  WAT   928      -6.078   1.354  11.959  1.00  0.00
TER
ATOM   2848  O   WAT   929       6.387  -5.615  13.270  1.00  0.00
ATOM   2849  H1  WAT   929       5.758  -5.510  12.556  1.00  0.00
ATOM   2850  H2  WAT   929       5.892  -5.395  14.059  1.00  0.00
TER
ATOM   2851  O   WAT   930       0.833   6.106  10.703  1.00  0.00
ATOM   2852  H1  WAT   930       0.934   5.902   9.773  1.00  0.00
ATOM   2853  H2  WAT   930      -0.067   5.851  10.908  1.00  0.00
TER
ATOM   2854  O   WAT   931      -1.645  -3.336  14.686  1.00  0.00
ATOM   2855  H1  WAT   931      -2.353  -2.868  15.127  1.00  0.00
ATOM   2856  H2  WAT   931      -1.360  -3.994  15.320  1.00  0.00
TER
ATOM   2857  O   WAT   932       2.387  -6.611  16.125  1.00  0.00
ATOM   2858  H1  WAT   932       2.264  -6.593  15.176  1.00  0.00
ATOM   2859  H2  WAT   932       3.335  -6.563  16.245  1.00  0.00
TER
ATOM   2860  O   WAT   933      -0.525   8.624  15.398  1.00  0.00
ATOM   2861  H1  WAT   933      -0.271   8.586  14.476  1.00  0.00
ATOM   2862  H2  WAT   933      -1.474   8.498  15.391  1.00  0.00
TER
ATOM   2863  O   WAT   934      -3.441  -5.028  12.061  1.00  0.00
ATOM   2864  H1  WAT   934      -2.592  -4.591  11.995  1.00  0.00
ATOM   2865  H2  WAT   934      -3.808  -4.716  12.888  1.00  0.00
TER
ATOM   2866  O   WAT   935       5.480  -0.457  16.974  1.00  0.00
ATOM   2867  H1  WAT   935       4.539  -0.442  17.149  1.00  0.00
ATOM   2868  H2  WAT   935       5.794  -1.243  17.420  1.00  0.00
TER
ATOM   2869  O   WAT   936      -4.542   1.225  10.534  1.00  0.00
ATOM   2870  H1  WAT   936      -3.776   1.114  11.097  1.00  0.00
ATOM   2871  H2  WAT   936      -4.464   0.529   9.882  1.00  0.00
TER
ATOM   2872  O   WAT   937      -5.847  -1.342  11.218  1.00  0.00
ATOM   2873  H1  WAT   937      -5.767  -2.289  11.329  1.00  0.00
ATOM   2874  H2  WAT   937      -4.955  -1.011  11.324  1.00  0.00
TER
ATOM   2875  O   WAT   938       7.482   6.714  18.649  1.00  0.00
ATOM   2876  H1  WAT   938       7.607   7.537  19.122  1.00  0.00
ATOM   2877  H2  WAT   938       8.349   6.503  18.302  1.00  0.00
TER
ATOM   2878  O   WAT   939      -5.046   8.807  18.321  1.00  0.00
ATOM   2879  H1  WAT   939      -4.310   8.259  18.592  1.00  0.00
ATOM   2880  H2  WAT   939      -4.662   9.673  18.182  1.00  0.00
TER
ATOM   2881  O   WAT   940      -8.161   4.875  14.195  1.00  0.00
ATOM   2882  H1  WAT   940      -9.087   5.117  14.186  1.00  0.00
ATOM   2883  H2  WAT   940      -7.696   5.702  14.074  1.00  0.00
TER
ATOM   2884  O   WAT   941      -1.936   7.981  10.144  1.00  0.00
ATOM   2885  H1  WAT   941      -1.143   8.269   9.692  1.00  0.00
ATOM   2886  H2  WAT   941      -2.455   7.550   9.465  1.00  0.00
TER
ATOM   2887  O   WAT   942       7.117   7.208  11.567  1.00  0.00
ATOM   2888  H1  WAT   942       6.832   6.794  10.753  1.00  0.00
ATOM   2889  H2  WAT   942       6.919   8.136  11.447  1.00  0.00
TER
ATOM   2890  O   WAT   943      -1.418   3.201  10.008  1.00  0.00
ATOM   2891  H1  WAT   943      -1.523   2.586  10.734  1.00  0.00
ATOM   2892  H2  WAT   943      -1.585   2.677   9.224  1.00  0.00
TER
ATOM   2893  O   WAT   944       1.822   2.263  10.612  1.00  0.00
ATOM   2894  H1  WAT   944       1.273   2.710  11.256  1.00  0.00
ATOM   2895  H2  WAT   944       2.444   1.758  11.136  1.00  0.00
TER
ATOM   2896  O   WAT   945      -2.510   1.222  12.509  1.00  0.00
ATOM   2897  H1  WAT   945      -2.088   1.056  13.352  1.00  0.00
ATOM   2898  H2  WAT   945      -2.385   0.412  12.014  1.00  0.00
TER
ATOM   2899  O   WAT   946       0.003   0.246   9.756  1.00  0.00
ATOM   2900  H1  WAT   946       0.523  -0.469   9.390  1.00  0.00
ATOM   2901  H2  WAT   946       0.650   0.884  10.056  1.00  0.00
TER
ATOM   2902  O   WAT   947      -3.614  -2.705   9.454  1.00  0.00
ATOM   2903  H1  WAT   947      -3.815  -3.568   9.816  1.00  0.00
ATOM   2904  H2  WAT   947      -3.785  -2.791   8.517  1.00  0.00
TER
ATOM   2905  O   WAT   948       3.865  -7.894  11.983  1.00  0.00
ATOM   2906  H1  WAT   948       4.145  -8.737  12.339  1.00  0.00
ATOM   2907  H2  WAT   948       3.091  -7.662  12.497  1.00  0.00
TER
ATOM   2908  O   WAT   949      -4.816  -5.605   9.442  1.00  0.00
ATOM   2909  H1  WAT   949      -4.513  -5.598   8.534  1.00  0.00
ATOM   2910  H2  WAT   949      -4.076  -5.955   9.939  1.00  0.00
TER
ATOM   2911  O   WAT   950      -1.597  -6.661  10.428  1.00  0.00
ATOM   2912  H1  WAT   950      -1.945  -7.339   9.848  1.00  0.00
ATOM   2913  H2  WAT   950      -1.396  -7.122  11.242  1.00  0.00
TER
ATOM   2914  O   WAT   951       0.568   8.327  12.046  1.00  0.00
ATOM   2915  H1  WAT   951       1.463   8.665  12.068  1.00  0.00
ATOM   2916  H2  WAT   951       0.599   7.605  11.419  1.00  0.00
TER
ATOM   2917  O   WAT   952      -5.793   3.700  10.275  1.00  0.00
ATOM   2918  H1  WAT   952      -5.355   4.243  10.931  1.00  0.00
ATOM   2919  H2  WAT   952      -5.308   2.874  10.285  1.00  0.00
TER
ATOM   2920  O   WAT   953      -8.578   6.488  17.727  1.00  0.00
ATOM   2921  H1  WAT   953      -8.248   5.621  17.495  1.00  0.00
ATOM   2922  H2  WAT   953      -8.149   6.694  18.558  1.00  0.00
TER
ATOM   2923  O   WAT   954      -3.982   4.819  15.387  1.00  0.00
ATOM   2924  H1  WAT   954      -4.283   4.696  16.288  1.00  0.00
ATOM   2925  H2  WAT   954      -4.088   3.960  14.979  1.00  0.00
TER
ATOM   2926  O   WAT   955       8.787   4.599  10.090  1.00  0.00
ATOM   2927  H1  WAT   955       7.956   4.667  10.561  1.00  0.00
ATOM   2928  H2  WAT   955       8.964   5.489   9.787  1.00  0.00
TER
ATOM   2929  O   WAT   956       8.243   1.344  12.593  1.00  0.00
ATOM   2930  H1  WAT   956       9.005   1.913  12.699  1.00  0.00
ATOM   2931  H2  WAT   956       8.258   0.776  13.364  1.00  0.00
TER
ATOM   2932  O   WAT   957      -8.257  -0.132  16.824  1.00  0.00
ATOM   2933  H1  WAT   957      -8.912  -0.401  16.180  1.00  0.00
ATOM   2934  H2  WAT   957      -7.419  -0.242  16.374  1.00  0.00
TER
ATOM   2935  O   WAT   958       9.249   2.199  17.438  1.00  0.00
ATOM   2936  H1  WAT   958       9.620   1.416  17.031  1.00  0.00
ATOM   2937  H2  WAT   958       9.889   2.888  17.259  1.00  0.00
TER
ATOM   2938  O   WAT   959       8.295   1.637   9.751  1.00  0.00
ATOM   2939  H1  WAT   959       8.570   2.545   9.623  1.00  0.00
ATOM   2940  H2  WAT   959       8.106   1.573  10.687  1.00  0.00
TER
ATOM   2941  O   WAT   960       4.692  -5.338  11.046  1.00  0.00
ATOM   2942  H1  WAT   960       5.111  -5.525  10.206  1.00  0.00
ATOM   2943  H2  WAT   960       4.386  -6.190  11.356  1.00  0.00
TER
ATOM   2944  O   WAT   961       8.191  -0.426  14.744  1.00  0.00
ATOM   2945  H1  WAT   961       7.816  -1.193  14.312  1.00  0.00
ATOM   2946  H2  WAT   961       7.462  -0.044  15.231  1.00  0.00
TER
ATOM   2947  O   WAT   962      -9.043  -2.923  12.767  1.00  0.00
ATOM   2948  H1  WAT   962      -9.947  -2.660  12.592  1.00  0.00
ATOM   2949  H2  WAT   962      -8.559  -2.651  11.987  1.00  0.00
TER
ATOM   2950  O   WAT   963       7.466  -2.200  18.044  1.00  0.00
ATOM   2951  H1  WAT   963       7.990  -2.694  17.413  1.00  0.00
ATOM   2952  H2  WAT   963       8.052  -2.065  18.789  1.00  0.00
TER
ATOM   2953  O   WAT   964      -6.500  -3.866  10.676  1.00  0.00
ATOM   2954  H1  WAT   964      -5.791  -4.288  10.191  1.00  0.00
ATOM   2955  H2  WAT   964      -7.216  -3.798  10.045  1.00  0.00
TER
ATOM   2956  O   WAT   965      -6.853  -7.812   9.716  1.00  0.00
ATOM   2957  H1  WAT   965      -6.130  -7.271  10.035  1.00  0.00
ATOM   2958  H2  WAT   965      -6.580  -8.086   8.841  1.00  0.00
TER
ATOM   2959  O   WAT   966       6.956  -2.943  13.984  1.00  0.00
ATOM   2960  H1  WAT   966       7.452  -3.176  14.768  1.00  0.00
ATOM   2961  H2  WAT   966       6.758  -3.782  13.567  1.00  0.00
TER
ATOM   2962  O   WAT   967       8.385  -4.307  16.517  1.00  0.00
ATOM   2963  H1  WAT   967       8.275  -4.461  17.456  1.00  0.00
ATOM   2964  H2  WAT   967       9.146  -4.835  16.275  1.00  0.00
TER
ATOM   2965  O   WAT   968       9.274  -6.476   9.758  1.00  0.00
ATOM   2966  H1  WAT   968      10.199  -6.608   9.550  1.00  0.00
ATOM   2967  H2  WAT   968       9.252  -6.397  10.712  1.00  0.00
TER
ATOM   2968  O   WAT   969       9.348  -5.705  12.384  1.00  0.00
ATOM   2969  H1  WAT   969       8.553  -5.770  12.913  1.00  0.00
ATOM   2970  H2  WAT   969       9.552  -4.770  12.372  1.00  0.00
TER
ATOM   2971  O   WAT   970       6.290   8.334  16.377  1.00  0.00
ATOM   2972  H1  WAT   970       6.886   8.013  15.701  1.00  0.00
ATOM   2973  H2  WAT   970       6.548   7.861  17.169  1.00  0.00
TER
ATOM   2974  O   WAT   971      -2.729   7.293  19.382  1.00  0.00
ATOM   2975  H1  WAT   971      -2.213   6.681  18.857  1.00  0.00
ATOM   2976  H2  WAT   971      -2.080   7.796  19.873  1.00  0.00
TER
ATOM   2977  O   WAT   972       5.780  -7.375  18.834  1.00  0.00
ATOM   2978  H1  WAT   972       6.221  -7.431  17.986  1.00  0.00
ATOM   2979  H2  WAT   972       5.511  -6.459  18.905  1.00  0.00
TER
ATOM   2980  O   WAT   973       7.644  -7.744  16.844  1.00  0.00
ATOM   2981  H1  WAT   973       7.583  -8.688  16.698  1.00  0.00
ATOM   2982  H2  WAT   973       8.423  -7.636  17.390  1.00  0.00
TER
ATOM   2983  O   WAT   974      -8.051   8.396  15.807  1.00  0.00
ATOM   2984  H1  WAT   974      -8.219   7.763  16.505  1.00  0.00
ATOM   2985  H2  WAT   974      -8.918   8.602  15.456  1.00  0.00
TER
ATOM   2986  O   WAT   975      -7.428  -7.773  13.310  1.00  0.00
ATOM   2987  H1  WAT   975      -6.670  -7.660  12.736  1.00  0.00
ATOM   2988  H2  WAT   975      -7.890  -6.936  13.264  1.00  0.00
TER
ATOM   2989  O   WAT   976      -0.887  -5.659  16.300  1.00  0.00
ATOM   2990  H1  WAT   976      -1.699  -6.033  15.960  1.00  0.00
ATOM   2991  H2  WAT   976      -0.383  -6.414  16.602  1.00  0.00
TER
ATOM   2992  O   WAT   977       3.616  -8.995  17.539  1.00  0.00
ATOM   2993  H1  WAT   977       4.219  -8.423  18.013  1.00  0.00
ATOM   2994  H2  WAT   977       2.875  -8.431  17.316  1.00  0.00
TER
ATOM   2995  O   WAT   978       6.759  -8.592  12.813  1.00  0.00
ATOM   2996  H1  WAT   978       6.954  -7.694  13.079  1.00  0.00
ATOM   2997  H2  WAT   978       5.972  -8.824  13.306  1.00  0.00
TER
ATOM   2998  O   WAT   979      -6.445   7.089  13.252  1.00  0.00
ATOM   2999  H1  WAT   979      -6.970   7.470  12.548  1.00  0.00
ATOM   3000  H2  WAT   979      -6.520   7.714  13.973  1.00  0.00
TER
ATOM   3001  O   WAT   980      -5.056  -7.246  11.850  1.00  0.00
ATOM   3002  H1  WAT   980      -4.526  -8.033  11.721  1.00  0.00
ATOM   3003  H2  WAT   980      -4.423  -6.567  12.084  1.00  0.00
TER
ATOM   3004  O   WAT   981      -2.862  -7.509  14.905  1.00  0.00
ATOM   3005  H1  WAT   981      -3.492  -8.210  15.072  1.00  0.00
ATOM   3006  H2  WAT   981      -3.401  -6.748  14.688  1.00  0.00
TER
ATOM   3007  O   WAT   982       8.312   8.648  14.573  1.00  0.00
ATOM   3008  H1  WAT   982       8.487   7.961  13.929  1.00  0.00
ATOM   3009  H2  WAT   982       7.614   9.172  14.181  1.00  0.00
TER
ATOM   3010  O   WAT   983      -3.845   9.037  12.127  1.00  0.00
ATOM   3011  H1  WAT   983      -3.114   8.753  11.579  1.00  0.00
ATOM   3012  H2  WAT   983      -3.586   8.798  13.017  1.00  0.00
TER
ATOM   3013  O   WAT   984      -4.684   5.154  12.131  1.00  0.00
ATOM   3014  H1  WAT   984      -5.313   5.622  12.680  1.00  0.00
ATOM   3015  H2  WAT   984      -4.569   4.309  12.566  1.00  0.00
TER
ATOM   3016  O   WAT   985       4.924   5.388  -1.058  1.00  0.00
ATOM   3017  H1  WAT   985       4.462   4.617  -0.729  1.00  0.00
ATOM   3018  H2  WAT   985       5.736   5.415  -0.552  1.00  0.00
TER
ATOM   3019  O   WAT   986      -6.671  -3.746  -5.176  1.00  0.00
ATOM   3020  H1  WAT   986      -7.560  -3.404  -5.278  1.00  0.00
ATOM   3021  H2  WAT   986      -6.387  -3.946  -6.068  1.00  0.00
TER
ATOM   3022  O   WAT   987      -8.708  -1.145   0.708  1.00  0.00
ATOM   3023  H1  WAT   987      -8.136  -1.913   0.709  1.00  0.00
ATOM   3024  H2  WAT   987      -8.708  -0.846  -0.201  1.00  0.00
TER
ATOM   3025  O   WAT   988      -7.466  -5.737   2.495  1.00  0.00
ATOM   3026  H1  WAT   988      -7.645  -6.634   2.775  1.00  0.00
ATOM   3027  H2  WAT   988      -7.868  -5.190   3.170  1.00  0.00
TER
ATOM   3028  O   WAT   989      -4.495  -5.163  -4.142  1.00  0.00
ATOM   3029  H1  WAT   989      -4.389  -4.262  -3.835  1.00  0.00
ATOM   3030  H2  WAT   989      -5.406  -5.211  -4.432  1.00  0.00
TER
ATOM   3031  O   WAT   990       5.157  -6.040  -2.671  1.00  0.00
ATOM   3032  H1  WAT   990       5.978  -6.530  -2.628  1.00  0.00
ATOM   3033  H2  WAT   990       5.190  -5.450  -1.918  1.00  0.00
TER
ATOM   3034  O   WAT   991      -6.847  -3.241   1.103  1.00  0.00
ATOM   3035  H1  WAT   991      -6.166  -2.977   1.722  1.00  0.00
ATOM   3036  H2  WAT   991      -7.162  -4.081   1.437  1.00  0.00
TER
ATOM   3037  O   WAT   992       9.447  -4.023   3.894  1.00  0.00
ATOM   3038  H1  WAT   992       8.742  -3.635   3.375  1.00  0.00
ATOM   3039  H2  WAT   992       9.712  -3.328   4.496  1.00  0.00
TER
ATOM   3040  O   WAT   993      -4.371  -7.554   4.457  1.00  0.00
ATOM   3041  H1  WAT   993      -4.369  -7.037   3.652  1.00  0.00
ATOM   3042  H2  WAT   993      -5.200  -8.031   4.434  1.00  0.00
TER
ATOM   3043  O   WAT   994      -4.689  -5.843   2.464  1.00  0.00
ATOM   3044  H1  WAT   994      -4.348  -4.999   2.169  1.00  0.00
ATOM   3045  H2  WAT   994      -5.628  -5.695   2.581  1.00  0.00
TER
ATOM   3046  O   WAT   995      -8.615   3.243  -6.670  1.00  0.00
ATOM   3047  H1  WAT   995      -8.993   3.732  -7.402  1.00  0.00
ATOM   3048  H2  WAT   995      -8.358   3.916  -6.039  1.00  0.00
TER
ATOM   3049  O   WAT   996       7.009   5.517   2.365  1.00  0.00
ATOM   3050  H1  WAT   996       6.325   6.187   2.356  1.00  0.00
ATOM   3051  H2  WAT   996       7.549   5.716   1.599  1.00  0.00
TER
ATOM   3052  O   WAT   997       8.462  -4.655   0.493  1.00  0.00
ATOM   3053  H1  WAT   997       7.514  -4.621   0.624  1.00  0.00
ATOM   3054  H2  WAT   997       8.787  -3.841   0.878  1.00  0.00
TER
ATOM   3055  O   WAT   998      -1.007  -8.355  -1.212  1.00  0.00
ATOM   3056  H1  WAT   998      -0.699  -8.910  -1.928  1.00  0.00
ATOM   3057  H2  WAT   998      -1.936  -8.220  -1.394  1.00  0.00
TER
ATOM   3058  O   WAT   999       5.840   4.083  -3.832  1.00  0.00
ATOM   3059  H1  WAT   999       5.729   3.141  -3.707  1.00  0.00
ATOM   3060  H2  WAT   999       5.836   4.445  -2.946  1.00  0.00
TER
ATOM   3061  O   WAT  1000       7.890   0.664   2.499  1.00  0.00
ATOM   3062  H1  WAT  1000       7.062   0.733   2.024  1.00  0.00
ATOM   3063  H2  WAT  1000       8.485   1.249   2.031  1.00  0.00
TER
ATOM   3064  O   WAT  1001       5.411   1.272  -3.972  1.00  0.00
ATOM   3065  H1  WAT  1001       4.793   0.934  -4.619  1.00  0.00
ATOM   3066  H2  WAT  1001       5.394   0.628  -3.264  1.00  0.00
TER
ATOM   3067  O   WAT  1002      -4.300  -2.989   2.086  1.00  0.00
ATOM   3068  H1  WAT  1002      -3.748  -2.880   1.312  1.00  0.00
ATOM   3069  H2  WAT  1002      -3.786  -2.615   2.802  1.00  0.00
TER
ATOM   3070  O   WAT  1003       5.544   7.496   4.133  1.00  0.00
ATOM   3071  H1  WAT  1003       5.067   8.304   3.940  1.00  0.00
ATOM   3072  H2  WAT  1003       4.860   6.844   4.285  1.00  0.00
TER
ATOM   3073  O   WAT  1004      -3.453   3.661   7.121  1.00  0.00
ATOM   3074  H1  WAT  1004      -4.350   3.885   7.368  1.00  0.00
ATOM   3075  H2  WAT  1004      -3.428   3.785   6.172  1.00  0.00
TER
ATOM   3076  O   WAT  1005       3.588   0.511  -6.965  1.00  0.00
ATOM   3077  H1  WAT  1005       4.027  -0.327  -7.111  1.00  0.00
ATOM   3078  H2  WAT  1005       4.301   1.144  -6.878  1.00  0.00
TER
ATOM   3079  O   WAT  1006      -4.626   0.533   5.697  1.00  0.00
ATOM   3080  H1  WAT  1006      -4.765   1.405   6.066  1.00  0.00
ATOM   3081  H2  WAT  1006      -5.508   0.190   5.552  1.00  0.00
TER
ATOM   3082  O   WAT  1007      -2.828   6.475   7.905  1.00  0.00
ATOM   3083  H1  WAT  1007      -2.856   6.879   7.038  1.00  0.00
ATOM   3084  H2  WAT  1007      -2.991   5.546   7.743  1.00  0.00
TER
ATOM   3085  O   WAT  1008       7.169  -8.235  -8.651  1.00  0.00
ATOM   3086  H1  WAT  1008       6.857  -8.142  -7.751  1.00  0.00
ATOM   3087  H2  WAT  1008       7.931  -7.657  -8.701  1.00  0.00
TER
ATOM   3088  O   WAT  1009      -6.312  -0.869  -4.193  1.00  0.00
ATOM   3089  H1  WAT  1009      -6.433  -0.143  -4.805  1.00  0.00
ATOM   3090  H2  WAT  1009      -6.622  -1.639  -4.670  1.00  0.00
TER
ATOM   3091  O   WAT  1010       9.124   7.258   9.202  1.00  0.00
ATOM   3092  H1  WAT  1010       9.600   7.736   9.881  1.00  0.00
ATOM   3093  H2  WAT  1010       9.745   7.189   8.476  1.00  0.00
TER
ATOM   3094  O   WAT  1011      -8.674   2.302   1.614  1.00  0.00
ATOM   3095  H1  WAT  1011      -8.596   2.437   0.670  1.00  0.00
ATOM   3096  H2  WAT  1011      -8.060   1.594   1.807  1.00  0.00
TER
ATOM   3097  O   WAT  1012      -7.429   4.003  -1.975  1.00  0.00
ATOM   3098  H1  WAT  1012      -7.836   4.144  -2.830  1.00  0.00
ATOM   3099  H2  WAT  1012      -6.538   3.719  -2.178  1.00  0.00
TER
ATOM   3100  O   WAT  1013       8.527   4.449   6.362  1.00  0.00
ATOM   3101  H1  WAT  1013       8.653   4.210   5.444  1.00  0.00
ATOM   3102  H2  WAT  1013       8.569   3.617   6.834  1.00  0.00
TER
ATOM   3103  O   WAT  1014       4.364   8.437  -5.640  1.00  0.00
ATOM   3104  H1  WAT  1014       4.204   8.148  -4.742  1.00  0.00
ATOM   3105  H2  WAT  1014       4.199   7.661  -6.176  1.00  0.00
TER
ATOM   3106  O   WAT  1015      -3.157   8.217  -3.863  1.00  0.00
ATOM   3107  H1  WAT  1015      -3.333   7.301  -4.076  1.00  0.00
ATOM   3108  H2  WAT  1015      -4.011   8.576  -3.623  1.00  0.00
TER
ATOM   3109  O   WAT  1016       4.067   5.946  -7.081  1.00  0.00
ATOM   3110  H1  WAT  1016       3.373   5.944  -7.740  1.00  0.00
ATOM   3111  H2  WAT  1016       4.809   5.522  -7.511  1.00  0.00
TER
ATOM   3112  O   WAT  1017       3.632   7.572  -3.006  1.00  0.00
ATOM   3113  H1  WAT  1017       4.088   6.791  -2.692  1.00  0.00
ATOM   3114  H2  WAT  1017       3.971   8.283  -2.462  1.00  0.00
TER
ATOM   3115  O   WAT  1018       8.380  -3.498   7.327  1.00  0.00
ATOM   3116  H1  WAT  1018       7.764  -2.990   6.798  1.00  0.00
ATOM   3117  H2  WAT  1018       8.059  -4.398   7.269  1.00  0.00
TER
ATOM   3118  O   WAT  1019      -8.618   3.344   4.153  1.00  0.00
ATOM   3119  H1  WAT  1019      -8.455   2.874   3.335  1.00  0.00
ATOM   3120  H2  WAT  1019      -8.153   2.836   4.818  1.00  0.00
TER
ATOM   3121  O   WAT  1020      -3.846  -7.526  -0.811  1.00  0.00
ATOM   3122  H1  WAT  1020      -4.289  -6.745  -1.142  1.00  0.00
ATOM   3123  H2  WAT  1020      -3.287  -7.203  -0.103  1.00  0.00
TER
ATOM   3124  O   WAT  1021       5.441  -3.438   5.923  1.00  0.00
ATOM   3125  H1  WAT  1021       4.591  -3.737   6.244  1.00  0.00
ATOM   3126  H2  WAT  1021       5.282  -3.194   5.011  1.00  0.00
TER
ATOM   3127  O   WAT  1022       2.536  -1.938   8.023  1.00  0.00
ATOM   3128  H1  WAT  1022       2.862  -2.771   7.683  1.00  0.00
ATOM   3129  H2  WAT  1022       3.324  -1.415   8.170  1.00  0.00
TER
ATOM   3130  O   WAT  1023      -0.730  -7.904  -5.930  1.00  0.00
ATOM   3131  H1  WAT  1023      -1.355  -7.908  -5.205  1.00  0.00
ATOM   3132  H2  WAT  1023      -0.817  -8.771  -6.326  1.00  0.00
TER
ATOM   3133  O   WAT  1024      -1.808  -6.981   1.048  1.00  0.00
ATOM   3134  H1  WAT  1024      -1.511  -6.074   0.968  1.00  0.00
ATOM   3135  H2  WAT  1024      -1.260  -7.469   0.434  1.00  0.00
TER
ATOM   3136  O   WAT  1025      -1.615  -1.504   7.584  1.00  0.00
ATOM   3137  H1  WAT  1025      -1.710  -2.444   7.434  1.00  0.00
ATOM   3138  H2  WAT  1025      -0.771  -1.282   7.188  1.00  0.00
TER
ATOM   3139  O   WAT  1026      -6.484  -5.092   5.737  1.00  0.00
ATOM   3140  H1  WAT  1026      -6.877  -4.245   5.944  1.00  0.00
ATOM   3141  H2  WAT  1026      -7.172  -5.730   5.928  1.00  0.00
TER
ATOM   3142  O   WAT  1027       0.091  -5.009   8.807  1.00  0.00
ATOM   3143  H1  WAT  1027      -0.599  -5.202   9.441  1.00  0.00
ATOM   3144  H2  WAT  1027       0.834  -4.725   9.339  1.00  0.00
TER
ATOM   3145  O   WAT  1028      -9.182  -7.169  -0.230  1.00  0.00
ATOM   3146  H1  WAT  1028      -9.471  -6.599   0.483  1.00  0.00
ATOM   3147  H2  WAT  1028      -8.437  -7.649   0.133  1.00  0.00
TER
ATOM   3148  O   WAT  1029      -8.995  -3.227  -9.020  1.00  0.00
ATOM   3149  H1  WAT  1029      -9.077  -2.284  -8.878  1.00  0.00
ATOM   3150  H2  WAT  1029      -9.347  -3.370  -9.898  1.00  0.00
TER
ATOM   3151  O   WAT  1030      -5.345  -4.611  -0.993  1.00  0.00
ATOM   3152  H1  WAT  1030      -5.685  -4.133  -0.237  1.00  0.00
ATOM   3153  H2  WAT  1030      -6.107  -5.064  -1.353  1.00  0.00
TER
ATOM   3154  O   WAT  1031      -2.121  -1.182  -7.564  1.00  0.00
ATOM   3155  H1  WAT  1031      -2.689  -1.630  -8.190  1.00  0.00
ATOM   3156  H2  WAT  1031      -1.412  -0.823  -8.097  1.00  0.00
TER
ATOM   3157  O   WAT  1032       6.257  -8.302   6.893  1.00  0.00
ATOM   3158  H1  WAT  1032       6.581  -9.033   7.419  1.00  0.00
ATOM   3159  H2  WAT  1032       6.293  -8.621   5.991  1.00  0.00
TER
ATOM   3160  O   WAT  1033      -7.044   2.719   6.313  1.00  0.00
ATOM   3161  H1  WAT  1033      -7.428   2.078   6.911  1.00  0.00
ATOM   3162  H2  WAT  1033      -6.733   3.423   6.882  1.00  0.00
TER
ATOM   3163  O   WAT  1034      -8.030  -5.689  -2.077  1.00  0.00
ATOM   3164  H1  WAT  1034      -8.315  -6.053  -1.239  1.00  0.00
ATOM   3165  H2  WAT  1034      -8.092  -6.421  -2.690  1.00  0.00
TER
ATOM   3166  O   WAT  1035      -4.576   2.814  -5.291  1.00  0.00
ATOM   3167  H1  WAT  1035      -5.350   2.273  -5.451  1.00  0.00
ATOM   3168  H2  WAT  1035      -3.847   2.294  -5.629  1.00  0.00
TER
ATOM   3169  O   WAT  1036       6.183   1.810   0.502  1.00  0.00
ATOM   3170  H1  WAT  1036       6.903   2.306   0.111  1.00  0.00
ATOM   3171  H2  WAT  1036       5.981   1.132  -0.143  1.00  0.00
TER
ATOM   3172  O   WAT  1037       1.644  -6.796  -5.355  1.00  0.00
ATOM   3173  H1  WAT  1037       0.830  -7.295  -5.431  1.00  0.00
ATOM   3174  H2  WAT  1037       1.450  -5.956  -5.772  1.00  0.00
TER
ATOM   3175  O   WAT  1038       4.359  -2.424  -7.059  1.00  0.00
ATOM   3176  H1  WAT  1038       5.246  -2.112  -7.234  1.00  0.00
ATOM   3177  H2  WAT  1038       4.329  -3.297  -7.451  1.00  0.00
TER
ATOM   3178  O   WAT  1039      -4.532   2.482  -1.653  1.00  0.00
ATOM   3179  H1  WAT  1039      -4.015   1.679  -1.707  1.00  0.00
ATOM   3180  H2  WAT  1039      -4.984   2.420  -0.811  1.00  0.00
TER
ATOM   3181  O   WAT  1040       0.355   3.748  -6.380  1.00  0.00
ATOM   3182  H1  WAT  1040       0.696   4.493  -6.876  1.00  0.00
ATOM   3183  H2  WAT  1040      -0.474   4.061  -6.018  1.00  0.00
TER
ATOM   3184  O   WAT  1041      -7.048  -0.552   5.259  1.00  0.00
ATOM   3185  H1  WAT  1041      -7.406   0.113   5.847  1.00  0.00
ATOM   3186  H2  WAT  1041      -7.342  -1.384   5.631  1.00  0.00
TER
ATOM   3187  O   WAT  1042      -3.847  -0.094   8.143  1.00  0.00
ATOM   3188  H1  WAT  1042      -4.147   0.052   7.246  1.00  0.00
ATOM   3189  H2  WAT  1042      -3.075  -0.653   8.051  1.00  0.00
TER
ATOM   3190  O   WAT  1043       1.496   4.703   6.139  1.00  0.00
ATOM   3191  H1  WAT  1043       1.511   3.771   5.921  1.00  0.00
ATOM   3192  H2  WAT  1043       0.789   4.789   6.778  1.00  0.00
TER
ATOM   3193  O   WAT  1044       6.630  -1.113  -7.591  1.00  0.00
ATOM   3194  H1  WAT  1044       6.546  -0.681  -8.442  1.00  0.00
ATOM   3195  H2  WAT  1044       7.349  -0.653  -7.159  1.00  0.00
TER
ATOM   3196  O   WAT  1045       7.707   1.344   5.486  1.00  0.00
ATOM   3197  H1  WAT  1045       6.982   1.937   5.289  1.00  0.00
ATOM   3198  H2  WAT  1045       8.235   1.336   4.687  1.00  0.00
TER
ATOM   3199  O   WAT  1046       7.659   5.741  -4.863  1.00  0.00
ATOM   3200  H1  WAT  1046       7.016   5.087  -4.589  1.00  0.00
ATOM   3201  H2  WAT  1046       7.272   6.147  -5.639  1.00  0.00
TER
ATOM   3202  O   WAT  1047      -8.537  -0.553  -8.117  1.00  0.00
ATOM   3203  H1  WAT  1047      -7.668  -0.271  -7.834  1.00  0.00
ATOM   3204  H2  WAT  1047      -9.028   0.261  -8.232  1.00  0.00
TER
ATOM   3205  O   WAT  1048      -5.472  -8.822  -3.524  1.00  0.00
ATOM   3206  H1  WAT  1048      -5.601  -8.830  -2.576  1.00  0.00
ATOM   3207  H2  WAT  1048      -6.296  -8.484  -3.875  1.00  0.00
TER
ATOM   3208  O   WAT  1049       6.048   4.633  -8.325  1.00  0.00
ATOM   3209  H1  WAT  1049       5.822   3.916  -7.733  1.00  0.00
ATOM   3210  H2  WAT  1049       5.658   4.384  -9.163  1.00  0.00
TER
ATOM   3211  O   WAT  1050      -8.170   8.660  -7.551  1.00  0.00
ATOM   3212  H1  WAT  1050      -7.810   9.259  -8.205  1.00  0.00
ATOM   3213  H2  WAT  1050      -8.311   9.206  -6.777  1.00  0.00
TER
ATOM   3214  O   WAT  1051      -8.473  -7.063   5.937  1.00  0.00
ATOM   3215  H1  WAT  1051      -9.187  -6.863   6.542  1.00  0.00
ATOM   3216  H2  WAT  1051      -8.054  -7.839   6.308  1.00  0.00
TER
ATOM   3217  O   WAT  1052       5.630   2.550  -6.664  1.00  0.00
ATOM   3218  H1  WAT  1052       5.342   3.011  -5.876  1.00  0.00
ATOM   3219  H2  WAT  1052       6.425   2.090  -6.396  1.00  0.00
TER
ATOM   3220  O   WAT  1053      -8.186   6.925   6.923  1.00  0.00
ATOM   3221  H1  WAT  1053      -8.077   5.985   6.783  1.00  0.00
ATOM   3222  H2  WAT  1053      -8.838   7.191   6.275  1.00  0.00
TER
ATOM   3223  O   WAT  1054      -0.195   5.197   8.323  1.00  0.00
ATOM   3224  H1  WAT  1054      -0.515   4.478   8.868  1.00  0.00
ATOM   3225  H2  WAT  1054      -0.869   5.872   8.397  1.00  0.00
TER
ATOM   3226  O   WAT  1055      -2.153   6.043  -6.734  1.00  0.00
ATOM   3227  H1  WAT  1055      -2.162   6.776  -7.349  1.00  0.00
ATOM   3228  H2  WAT  1055      -3.073   5.796  -6.641  1.00  0.00
TER
ATOM   3229  O   WAT  1056      -6.552   1.264  -5.989  1.00  0.00
ATOM   3230  H1  WAT  1056      -7.160   2.004  -5.979  1.00  0.00
ATOM   3231  H2  WAT  1056      -6.078   1.354  -6.815  1.00  0.00
TER
ATOM   3232  O   WAT  1057       6.387  -5.615  -5.504  1.00  0.00
ATOM   3233  H1  WAT  1057       5.758  -5.510  -6.219  1.00  0.00
ATOM   3234  H2  WAT  1057       5.892  -5.395  -4.715  1.00  0.00
TER
ATOM   3235  O   WAT  1058       0.833   6.106  -8.071  1.00  0.00
ATOM   3236  H1  WAT  1058       0.934   5.902  -9.001  1.00  0.00
ATOM   3237  H2  WAT  1058      -0.067   5.851  -7.866  1.00  0.00
TER
ATOM   3238  O   WAT  1059       2.387  -6.611  -2.649  1.00  0.00
ATOM   3239  H1  WAT  1059       2.264  -6.593  -3.598  1.00  0.00
ATOM   3240  H2  WAT  1059       3.335  -6.563  -2.529  1.00  0.00
TER
ATOM   3241  O   WAT  1060      -0.525   8.624  -3.376  1.00  0.00
ATOM   3242  H1  WAT  1060      -0.271   8.586  -4.298  1.00  0.00
ATOM   3243  H2  WAT  1060      -1.474   8.498  -3.383  1.00  0.00
TER
ATOM   3244  O   WAT  1061      -3.441  -5.028  -6.714  1.00  0.00
ATOM   3245  H1  WAT  1061      -2.592  -4.591  -6.780  1.00  0.00
ATOM   3246  H2  WAT  1061      -3.808  -4.716  -5.886  1.00  0.00
TER
ATOM   3247  O   WAT  1062       7.188  -5.700   4.753  1.00  0.00
ATOM   3248  H1  WAT  1062       6.685  -4.959   5.093  1.00  0.00
ATOM   3249  H2  WAT  1062       8.003  -5.311   4.437  1.00  0.00
TER
ATOM   3250  O   WAT  1063       5.480  -0.457  -1.800  1.00  0.00
ATOM   3251  H1  WAT  1063       4.539  -0.442  -1.626  1.00  0.00
ATOM   3252  H2  WAT  1063       5.794  -1.243  -1.354  1.00  0.00
TER
ATOM   3253  O   WAT  1064      -4.542   1.225  -8.240  1.00  0.00
ATOM   3254  H1  WAT  1064      -3.776   1.114  -7.678  1.00  0.00
ATOM   3255  H2  WAT  1064      -4.464   0.529  -8.892  1.00  0.00
TER
ATOM   3256  O   WAT  1065      -5.847  -1.342  -7.557  1.00  0.00
ATOM   3257  H1  WAT  1065      -5.767  -2.289  -7.445  1.00  0.00
ATOM   3258  H2  WAT  1065      -4.955  -1.011  -7.451  1.00  0.00
TER
ATOM   3259  O   WAT  1066       7.482   6.714  -0.125  1.00  0.00
ATOM   3260  H1  WAT  1066       7.607   7.537   0.347  1.00  0.00
ATOM   3261  H2  WAT  1066       8.349   6.503  -0.473  1.00  0.00
TER
ATOM   3262  O   WAT  1067      -5.046   8.807  -0.453  1.00  0.00
ATOM   3263  H1  WAT  1067      -4.310   8.259  -0.182  1.00  0.00
ATOM   3264  H2  WAT  1067      -4.662   9.673  -0.593  1.00  0.00
TER
ATOM   3265  O   WAT  1068      -8.161   4.875  -4.579  1.00  0.00
ATOM   3266  H1  WAT  1068      -9.087   5.117  -4.589  1.00  0.00
ATOM   3267  H2  WAT  1068      -7.696   5.702  -4.701  1.00  0.00
TER
ATOM   3268  O   WAT  1069      -6.040   7.992   8.735  1.00  0.00
ATOM   3269  H1  WAT  1069      -5.239   8.313   9.149  1.00  0.00
ATOM   3270  H2  WAT  1069      -6.555   7.632   9.457  1.00  0.00
TER
ATOM   3271  O   WAT  1070      -1.936   7.981  -8.631  1.00  0.00
ATOM   3272  H1  WAT  1070      -1.143   8.269  -9.083  1.00  0.00
ATOM   3273  H2  WAT  1070      -2.455   7.550  -9.310  1.00  0.00
TER
ATOM   3274  O   WAT  1071       2.796   4.100   8.683  1.00  0.00
ATOM   3275  H1  WAT  1071       2.190   4.123   7.942  1.00  0.00
ATOM   3276  H2  WAT  1071       2.492   3.368   9.219  1.00  0.00
TER
ATOM   3277  O   WAT  1072       4.227   7.828   7.294  1.00  0.00
ATOM   3278  H1  WAT  1072       5.179   7.744   7.244  1.00  0.00
ATOM   3279  H2  WAT  1072       4.079   8.492   7.967  1.00  0.00
TER
ATOM   3280  O   WAT  1073       7.117   7.208  -7.207  1.00  0.00
ATOM   3281  H1  WAT  1073       6.832   6.794  -8.022  1.00  0.00
ATOM   3282  H2  WAT  1073       6.919   8.136  -7.327  1.00  0.00
TER
ATOM   3283  O   WAT  1074      -8.320   0.479   7.679  1.00  0.00
ATOM   3284  H1  WAT  1074      -7.816  -0.100   8.250  1.00  0.00
ATOM   3285  H2  WAT  1074      -9.059   0.763   8.216  1.00  0.00
TER
ATOM   3286  O   WAT  1075      -1.418   3.201  -8.767  1.00  0.00
ATOM   3287  H1  WAT  1075      -1.523   2.586  -8.040  1.00  0.00
ATOM   3288  H2  WAT  1075      -1.585   2.677  -9.550  1.00  0.00
TER
ATOM   3289  O   WAT  1076      -1.266   1.887   7.212  1.00  0.00
ATOM   3290  H1  WAT  1076      -2.032   2.455   7.128  1.00  0.00
ATOM   3291  H2  WAT  1076      -1.085   1.594   6.319  1.00  0.00
TER
ATOM   3292  O   WAT  1077       1.822   2.263  -8.162  1.00  0.00
ATOM   3293  H1  WAT  1077       1.273   2.710  -7.518  1.00  0.00
ATOM   3294  H2  WAT  1077       2.444   1.758  -7.639  1.00  0.00
TER
ATOM   3295  O   WAT  1078       5.876   3.617   7.770  1.00  0.00
ATOM   3296  H1  WAT  1078       6.617   3.955   7.267  1.00  0.00
ATOM   3297  H2  WAT  1078       5.113   3.786   7.217  1.00  0.00
TER
ATOM   3298  O   WAT  1079      -6.288  -1.378   8.574  1.00  0.00
ATOM   3299  H1  WAT  1079      -6.247  -1.676   9.482  1.00  0.00
ATOM   3300  H2  WAT  1079      -5.433  -0.977   8.415  1.00  0.00
TER
ATOM   3301  O   WAT  1080      -2.510   1.222  -6.266  1.00  0.00
ATOM   3302  H1  WAT  1080      -2.088   1.056  -5.423  1.00  0.00
ATOM   3303  H2  WAT  1080      -2.385   0.412  -6.760  1.00  0.00
TER
ATOM   3304  O   WAT  1081      -4.347  -2.798   6.541  1.00  0.00
ATOM   3305  H1  WAT  1081      -4.878  -3.289   5.914  1.00  0.00
ATOM   3306  H2  WAT  1081      -3.678  -2.370   6.007  1.00  0.00
TER
ATOM   3307  O   WAT  1082       0.003   0.246  -9.018  1.00  0.00
ATOM   3308  H1  WAT  1082       0.523  -0.469  -9.384  1.00  0.00
ATOM   3309  H2  WAT  1082       0.650   0.884  -8.718  1.00  0.00
TER
ATOM   3310  O   WAT  1083       4.551   1.669   6.305  1.00  0.00
ATOM   3311  H1  WAT  1083       4.965   1.823   7.154  1.00  0.00
ATOM   3312  H2  WAT  1083       3.616   1.794   6.468  1.00  0.00
TER
ATOM   3313  O   WAT  1084       5.023  -0.992   8.309  1.00  0.00
ATOM   3314  H1  WAT  1084       5.605  -1.747   8.221  1.00  0.00
ATOM   3315  H2  WAT  1084       5.199  -0.461   7.532  1.00  0.00
TER
ATOM   3316  O   WAT  1085      -3.860  -5.832   6.621  1.00  0.00
ATOM   3317  H1  WAT  1085      -3.954  -6.450   5.896  1.00  0.00
ATOM   3318  H2  WAT  1085      -4.440  -5.106   6.394  1.00  0.00
TER
ATOM   3319  O   WAT  1086      -3.614  -2.705  -9.320  1.00  0.00
ATOM   3320  H1  WAT  1086      -3.815  -3.568  -8.959  1.00  0.00
ATOM   3321  H2  WAT  1086      -3.785  -2.791 -10.258  1.00  0.00
TER
ATOM   3322  O   WAT  1087      -2.837   7.926   5.391  1.00  0.00
ATOM   3323  H1  WAT  1087      -3.375   8.651   5.072  1.00  0.00
ATOM   3324  H2  WAT  1087      -2.584   7.449   4.601  1.00  0.00
TER
ATOM   3325  O   WAT  1088      -1.585  -4.106   6.916  1.00  0.00
ATOM   3326  H1  WAT  1088      -0.995  -4.414   7.604  1.00  0.00
ATOM   3327  H2  WAT  1088      -2.403  -4.578   7.072  1.00  0.00
TER
ATOM   3328  O   WAT  1089       3.235  -4.489   7.150  1.00  0.00
ATOM   3329  H1  WAT  1089       2.546  -5.151   7.085  1.00  0.00
ATOM   3330  H2  WAT  1089       3.955  -4.935   7.595  1.00  0.00
TER
ATOM   3331  O   WAT  1090       3.865  -7.894  -6.791  1.00  0.00
ATOM   3332  H1  WAT  1090       4.145  -8.737  -6.435  1.00  0.00
ATOM   3333  H2  WAT  1090       3.091  -7.662  -6.277  1.00  0.00
TER
ATOM   3334  O   WAT  1091      -4.816  -5.605  -9.332  1.00  0.00
ATOM   3335  H1  WAT  1091      -4.513  -5.598 -10.240  1.00  0.00
ATOM   3336  H2  WAT  1091      -4.076  -5.955  -8.835  1.00  0.00
TER
ATOM   3337  O   WAT  1092      -1.597  -6.661  -8.347  1.00  0.00
ATOM   3338  H1  WAT  1092      -1.945  -7.339  -8.926  1.00  0.00
ATOM   3339  H2  WAT  1092      -1.396  -7.122  -7.532  1.00  0.00
TER
ATOM   3340  O   WAT  1093       0.568   8.327  -6.728  1.00  0.00
ATOM   3341  H1  WAT  1093       1.463   8.665  -6.706  1.00  0.00
ATOM   3342  H2  WAT  1093       0.599   7.605  -7.355  1.00  0.00
TER
ATOM   3343  O   WAT  1094      -5.793   3.700  -8.499  1.00  0.00
ATOM   3344  H1  WAT  1094      -5.355   4.243  -7.843  1.00  0.00
ATOM   3345  H2  WAT  1094      -5.308   2.874  -8.490  1.00  0.00
TER
ATOM   3346  O   WAT  1095      -8.578   6.488  -1.047  1.00  0.00
ATOM   3347  H1  WAT  1095      -8.248   5.621  -1.279  1.00  0.00
ATOM   3348  H2  WAT  1095      -8.149   6.694  -0.217  1.00  0.00
TER
ATOM   3349  O   WAT  1096      -3.982   4.819  -3.387  1.00  0.00
ATOM   3350  H1  WAT  1096      -4.283   4.696  -2.487  1.00  0.00
ATOM   3351  H2  WAT  1096      -4.088   3.960  -3.795  1.00  0.00
TER
ATOM   3352  O   WAT  1097      -8.089   7.356   1.691  1.00  0.00
ATOM   3353  H1  WAT  1097      -8.526   7.536   2.523  1.00  0.00
ATOM   3354  H2  WAT  1097      -7.521   8.113   1.549  1.00  0.00
TER
ATOM   3355  O   WAT  1098       7.547   6.857   5.979  1.00  0.00
ATOM   3356  H1  WAT  1098       6.947   6.916   5.235  1.00  0.00
ATOM   3357  H2  WAT  1098       7.676   5.918   6.108  1.00  0.00
TER
ATOM   3358  O   WAT  1099       8.787   4.599  -8.684  1.00  0.00
ATOM   3359  H1  WAT  1099       7.956   4.667  -8.214  1.00  0.00
ATOM   3360  H2  WAT  1099       8.964   5.489  -8.988  1.00  0.00
TER
ATOM   3361  O   WAT  1100       8.243   1.344  -6.181  1.00  0.00
ATOM   3362  H1  WAT  1100       9.005   1.913  -6.075  1.00  0.00
ATOM   3363  H2  WAT  1100       8.258   0.776  -5.410  1.00  0.00
TER
ATOM   3364  O   WAT  1101      -8.257  -0.132  -1.950  1.00  0.00
ATOM   3365  H1  WAT  1101      -8.912  -0.401  -2.594  1.00  0.00
ATOM   3366  H2  WAT  1101      -7.419  -0.242  -2.400  1.00  0.00
TER
ATOM   3367  O   WAT  1102       9.249   2.199  -1.337  1.00  0.00
ATOM   3368  H1  WAT  1102       9.620   1.416  -1.743  1.00  0.00
ATOM   3369  H2  WAT  1102       9.889   2.888  -1.515  1.00  0.00
TER
ATOM   3370  O   WAT  1103       6.232   3.582   4.076  1.00  0.00
ATOM   3371  H1  WAT  1103       5.418   4.012   4.339  1.00  0.00
ATOM   3372  H2  WAT  1103       6.640   4.194   3.463  1.00  0.00
TER
ATOM   3373  O   WAT  1104       8.295   1.637  -9.024  1.00  0.00
ATOM   3374  H1  WAT  1104       8.570   2.545  -9.152  1.00  0.00
ATOM   3375  H2  WAT  1104       8.106   1.573  -8.087  1.00  0.00
TER
ATOM   3376  O   WAT  1105       4.692  -5.338  -7.728  1.00  0.00
ATOM   3377  H1  WAT  1105       5.111  -5.525  -8.569  1.00  0.00
ATOM   3378  H2  WAT  1105       4.386  -6.190  -7.418  1.00  0.00
TER
ATOM   3379  O   WAT  1106       8.191  -0.426  -4.031  1.00  0.00
ATOM   3380  H1  WAT  1106       7.816  -1.193  -4.463  1.00  0.00
ATOM   3381  H2  WAT  1106       7.462  -0.044  -3.543  1.00  0.00
TER
ATOM   3382  O   WAT  1107      -7.219   0.253   2.590  1.00  0.00
ATOM   3383  H1  WAT  1107      -6.852   0.166   3.470  1.00  0.00
ATOM   3384  H2  WAT  1107      -7.788  -0.511   2.491  1.00  0.00
TER
ATOM   3385  O   WAT  1108       7.581  -1.279   5.603  1.00  0.00
ATOM   3386  H1  WAT  1108       7.350  -1.507   4.703  1.00  0.00
ATOM   3387  H2  WAT  1108       7.842  -0.359   5.558  1.00  0.00
TER
ATOM   3388  O   WAT  1109      -7.668  -2.836   6.496  1.00  0.00
ATOM   3389  H1  WAT  1109      -8.562  -2.870   6.835  1.00  0.00
ATOM   3390  H2  WAT  1109      -7.128  -2.638   7.261  1.00  0.00
TER
ATOM   3391  O   WAT  1110       6.020  -6.053   8.381  1.00  0.00
ATOM   3392  H1  WAT  1110       6.897  -6.045   8.765  1.00  0.00
ATOM   3393  H2  WAT  1110       6.032  -6.790   7.770  1.00  0.00
TER
ATOM   3394  O   WAT  1111      -9.043  -2.923  -6.008  1.00  0.00
ATOM   3395  H1  WAT  1111      -9.947  -2.660  -6.182  1.00  0.00
ATOM   3396  H2  WAT  1111      -8.559  -2.651  -6.788  1.00  0.00
TER
ATOM   3397  O   WAT  1112       7.466  -2.200  -0.730  1.00  0.00
ATOM   3398  H1  WAT  1112       7.990  -2.694  -1.361  1.00  0.00
ATOM   3399  H2  WAT  1112       8.052  -2.065   0.015  1.00  0.00
TER
ATOM   3400  O   WAT  1113       7.645  -2.116   2.792  1.00  0.00
ATOM   3401  H1  WAT  1113       6.696  -2.150   2.906  1.00  0.00
ATOM   3402  H2  WAT  1113       7.827  -1.206   2.557  1.00  0.00
TER
ATOM   3403  O   WAT  1114      -6.500  -3.866  -8.098  1.00  0.00
ATOM   3404  H1  WAT  1114      -5.791  -4.288  -8.583  1.00  0.00
ATOM   3405  H2  WAT  1114      -7.216  -3.798  -8.730  1.00  0.00
TER
ATOM   3406  O   WAT  1115      -6.853  -7.812  -9.058  1.00  0.00
ATOM   3407  H1  WAT  1115      -6.130  -7.271  -8.740  1.00  0.00
ATOM   3408  H2  WAT  1115      -6.580  -8.086  -9.934  1.00  0.00
TER
ATOM   3409  O   WAT  1116       6.956  -2.943  -4.791  1.00  0.00
ATOM   3410  H1  WAT  1116       7.452  -3.176  -4.006  1.00  0.00
ATOM   3411  H2  WAT  1116       6.758  -3.782  -5.207  1.00  0.00
TER
ATOM   3412  O   WAT  1117      -7.164  -8.561   0.844  1.00  0.00
ATOM   3413  H1  WAT  1117      -6.516  -9.112   0.404  1.00  0.00
ATOM   3414  H2  WAT  1117      -6.743  -8.307   1.666  1.00  0.00
TER
ATOM   3415  O   WAT  1118       8.385  -4.307  -2.257  1.00  0.00
ATOM   3416  H1  WAT  1118       8.275  -4.461  -1.319  1.00  0.00
ATOM   3417  H2  WAT  1118       9.146  -4.835  -2.499  1.00  0.00
TER
ATOM   3418  O   WAT  1119       6.732  -8.367   4.201  1.00  0.00
ATOM   3419  H1  WAT  1119       7.369  -7.754   4.567  1.00  0.00
ATOM   3420  H2  WAT  1119       6.879  -8.331   3.256  1.00  0.00
TER
ATOM   3421  O   WAT  1120       9.274  -6.476  -9.016  1.00  0.00
ATOM   3422  H1  WAT  1120      10.199  -6.608  -9.225  1.00  0.00
ATOM   3423  H2  WAT  1120       9.252  -6.397  -8.063  1.00  0.00
TER
ATOM   3424  O   WAT  1121       9.348  -5.705  -6.391  1.00  0.00
ATOM   3425  H1  WAT  1121       8.553  -5.770  -5.861  1.00  0.00
ATOM   3426  H2  WAT  1121       9.552  -4.770  -6.402  1.00  0.00
TER
ATOM   3427  O   WAT  1122       6.290   8.334  -2.397  1.00  0.00
ATOM   3428  H1  WAT  1122       6.886   8.013  -3.073  1.00  0.00
ATOM   3429  H2  WAT  1122       6.548   7.861  -1.606  1.00  0.00
TER
ATOM   3430  O   WAT  1123      -7.410  -8.406   3.587  1.00  0.00
ATOM   3431  H1  WAT  1123      -7.759  -7.949   4.353  1.00  0.00
ATOM   3432  H2  WAT  1123      -7.742  -9.300   3.669  1.00  0.00
TER
ATOM   3433  O   WAT  1124      -5.804   4.766   7.752  1.00  0.00
ATOM   3434  H1  WAT  1124      -5.847   4.395   8.634  1.00  0.00
ATOM   3435  H2  WAT  1124      -5.673   5.704   7.892  1.00  0.00
TER
ATOM   3436  O   WAT  1125       9.157   8.341   4.154  1.00  0.00
ATOM   3437  H1  WAT  1125       8.663   8.738   3.437  1.00  0.00
ATOM   3438  H2  WAT  1125       8.548   7.716   4.548  1.00  0.00
TER
ATOM   3439  O   WAT  1126      -6.738  -8.878   6.862  1.00  0.00
ATOM   3440  H1  WAT  1126      -6.190  -9.059   6.099  1.00  0.00
ATOM   3441  H2  WAT  1126      -6.673  -9.669   7.398  1.00  0.00
TER
ATOM   3442  O   WAT  1127      -5.965   7.712   4.872  1.00  0.00
ATOM   3443  H1  WAT  1127      -6.559   7.581   5.611  1.00  0.00
ATOM   3444  H2  WAT  1127      -5.973   6.876   4.406  1.00  0.00
TER
ATOM   3445  O   WAT  1128       6.841   8.984   1.433  1.00  0.00
ATOM   3446  H1  WAT  1128       6.381   9.735   1.059  1.00  0.00
ATOM   3447  H2  WAT  1128       6.212   8.264   1.374  1.00  0.00
TER
ATOM   3448  O   WAT  1129      -6.334   5.078   3.823  1.00  0.00
ATOM   3449  H1  WAT  1129      -7.061   4.459   3.755  1.00  0.00
ATOM   3450  H2  WAT  1129      -6.273   5.472   2.953  1.00  0.00
TER
ATOM   3451  O   WAT  1130       5.780  -7.375   0.059  1.00  0.00
ATOM   3452  H1  WAT  1130       6.221  -7.431  -0.789  1.00  0.00
ATOM   3453  H2  WAT  1130       5.511  -6.459   0.130  1.00  0.00
TER
ATOM   3454  O   WAT  1131       7.644  -7.744  -1.930  1.00  0.00
ATOM   3455  H1  WAT  1131       7.583  -8.688  -2.077  1.00  0.00
ATOM   3456  H2  WAT  1131       8.423  -7.636  -1.385  1.00  0.00
TER
ATOM   3457  O   WAT  1132      -8.051   8.396  -2.968  1.00  0.00
ATOM   3458  H1  WAT  1132      -8.219   7.763  -2.269  1.00  0.00
ATOM   3459  H2  WAT  1132      -8.918   8.602  -3.318  1.00  0.00
TER
ATOM   3460  O   WAT  1133      -7.428  -7.773  -5.464  1.00  0.00
ATOM   3461  H1  WAT  1133      -6.670  -7.660  -6.038  1.00  0.00
ATOM   3462  H2  WAT  1133      -7.890  -6.936  -5.510  1.00  0.00
TER
ATOM   3463  O   WAT  1134       3.616  -8.995  -1.236  1.00  0.00
ATOM   3464  H1  WAT  1134       4.219  -8.423  -0.761  1.00  0.00
ATOM   3465  H2  WAT  1134       2.875  -8.431  -1.458  1.00  0.00
TER
ATOM   3466  O   WAT  1135       6.759  -8.592  -5.962  1.00  0.00
ATOM   3467  H1  WAT  1135       6.954  -7.694  -5.695  1.00  0.00
ATOM   3468  H2  WAT  1135       5.972  -8.824  -5.468  1.00  0.00
TER
ATOM   3469  O   WAT  1136      -6.445   7.089  -5.523  1.00  0.00
ATOM   3470  H1  WAT  1136      -6.970   7.470  -6.226  1.00  0.00
ATOM   3471  H2  WAT  1136      -6.520   7.714  -4.802  1.00  0.00
TER
ATOM   3472  O   WAT  1137      -5.056  -7.246  -6.924  1.00  0.00
ATOM   3473  H1  WAT  1137      -4.526  -8.033  -7.053  1.00  0.00
ATOM   3474  H2  WAT  1137      -4.423  -6.567  -6.691  1.00  0.00
TER
ATOM   3475  O   WAT  1138      -2.862  -7.509  -3.870  1.00  0.00
ATOM   3476  H1  WAT  1138      -3.492  -8.210  -3.703  1.00  0.00
ATOM   3477  H2  WAT  1138      -3.401  -6.748  -4.086  1.00  0.00
TER
ATOM   3478  O   WAT  1139       0.077   9.105   8.801  1.00  0.00
ATOM   3479  H1  WAT  1139       1.004   8.870   8.845  1.00  0.00
ATOM   3480  H2  WAT  1139       0.062   9.932   8.320  1.00  0.00
TER
ATOM   3481  O   WAT  1140       8.312   8.648  -4.201  1.00  0.00
ATOM   3482  H1  WAT  1140       8.487   7.961  -4.845  1.00  0.00
ATOM   3483  H2  WAT  1140       7.614   9.172  -4.593  1.00  0.00
TER
ATOM   3484  O   WAT  1141      -2.736  -8.230   8.566  1.00  0.00
ATOM   3485  H1  WAT  1141      -3.018  -7.727   7.802  1.00  0.00
ATOM   3486  H2  WAT  1141      -2.354  -9.028   8.200  1.00  0.00
TER
ATOM   3487  O   WAT  1142      -3.845   9.037  -6.648  1.00  0.00
ATOM   3488  H1  WAT  1142      -3.114   8.753  -7.195  1.00  0.00
ATOM   3489  H2  WAT  1142      -3.586   8.798  -5.758  1.00  0.00
TER
ATOM   3490  O   WAT  1143      -4.684   5.154  -6.643  1.00  0.00
ATOM   3491  H1  WAT  1143      -5.313   5.622  -6.094  1.00  0.00
ATOM   3492  H2  WAT  1143      -4.569   4.309  -6.208  1.00  0.00
TER
ATOM   3493  O   WAT  1144       3.865  -8.815   9.144  1.00  0.00
ATOM   3494  H1  WAT  1144       3.752  -8.496  10.039  1.00  0.00
ATOM   3495  H2  WAT  1144       4.682  -8.414   8.847  1.00  0.00
TER
ATOM   3496  O   WAT  1145       6.645   8.332   8.626  1.00  0.00
ATOM   3497  H1  WAT  1145       7.438   7.837   8.418  1.00  0.00
ATOM   3498  H2  WAT  1145       6.938   9.011   9.233  1.00  0.00
TER
ATOM   3499  O   WAT  1146       0.903   0.982 -18.612  1.00  0.00
ATOM   3500  H1  WAT  1146       0.127   0.502 -18.322  1.00  0.00
ATOM   3501  H2  WAT  1146       1.554   0.303 -18.786  1.00  0.00
TER
ATOM   3502  O   WAT  1147      -5.081   1.294 -17.734  1.00  0.00
ATOM   3503  H1  WAT  1147      -5.912   1.039 -17.335  1.00  0.00
ATOM   3504  H2  WAT  1147      -4.472   1.365 -16.999  1.00  0.00
TER
ATOM   3505  O   WAT  1148       4.924   5.388 -19.832  1.00  0.00
ATOM   3506  H1  WAT  1148       4.462   4.617 -19.503  1.00  0.00
ATOM   3507  H2  WAT  1148       5.736   5.415 -19.327  1.00  0.00
TER
ATOM   3508  O   WAT  1149      -5.100   5.328 -17.539  1.00  0.00
ATOM   3509  H1  WAT  1149      -4.798   4.438 -17.718  1.00  0.00
ATOM   3510  H2  WAT  1149      -4.356   5.885 -17.766  1.00  0.00
TER
ATOM   3511  O   WAT  1150      -8.708  -1.145 -18.066  1.00  0.00
ATOM   3512  H1  WAT  1150      -8.136  -1.913 -18.066  1.00  0.00
ATOM   3513  H2  WAT  1150      -8.708  -0.846 -18.975  1.00  0.00
TER
ATOM   3514  O   WAT  1151       0.344   3.658 -18.605  1.00  0.00
ATOM   3515  H1  WAT  1151       0.275   2.717 -18.766  1.00  0.00
ATOM   3516  H2  WAT  1151       1.106   3.748 -18.033  1.00  0.00
TER
ATOM   3517  O   WAT  1152      -7.466  -5.737 -16.279  1.00  0.00
ATOM   3518  H1  WAT  1152      -7.645  -6.634 -15.999  1.00  0.00
ATOM   3519  H2  WAT  1152      -7.868  -5.190 -15.605  1.00  0.00
TER
ATOM   3520  O   WAT  1153       1.374  -3.535 -18.378  1.00  0.00
ATOM   3521  H1  WAT  1153       1.751  -4.408 -18.491  1.00  0.00
ATOM   3522  H2  WAT  1153       1.276  -3.199 -19.269  1.00  0.00
TER
ATOM   3523  O   WAT  1154      -6.847  -3.241 -17.671  1.00  0.00
ATOM   3524  H1  WAT  1154      -6.166  -2.977 -17.052  1.00  0.00
ATOM   3525  H2  WAT  1154      -7.162  -4.081 -17.337  1.00  0.00
TER
ATOM   3526  O   WAT  1155      -2.654  -2.194 -18.584  1.00  0.00
ATOM   3527  H1  WAT  1155      -2.147  -1.696 -17.943  1.00  0.00
ATOM   3528  H2  WAT  1155      -2.123  -2.970 -18.760  1.00  0.00
TER
ATOM   3529  O   WAT  1156       9.447  -4.023 -14.881  1.00  0.00
ATOM   3530  H1  WAT  1156       8.742  -3.635 -15.399  1.00  0.00
ATOM   3531  H2  WAT  1156       9.712  -3.328 -14.279  1.00  0.00
TER
ATOM   3532  O   WAT  1157      -4.371  -7.554 -14.317  1.00  0.00
ATOM   3533  H1  WAT  1157      -4.369  -7.037 -15.123  1.00  0.00
ATOM   3534  H2  WAT  1157      -5.200  -8.031 -14.340  1.00  0.00
TER
ATOM   3535  O   WAT  1158      -3.121   2.085 -16.140  1.00  0.00
ATOM   3536  H1  WAT  1158      -3.454   2.712 -15.498  1.00  0.00
ATOM   3537  H2  WAT  1158      -2.944   2.612 -16.920  1.00  0.00
TER
ATOM   3538  O   WAT  1159       5.393  -4.100 -18.672  1.00  0.00
ATOM   3539  H1  WAT  1159       4.688  -3.812 -18.092  1.00  0.00
ATOM   3540  H2  WAT  1159       5.754  -3.290 -19.032  1.00  0.00
TER
ATOM   3541  O   WAT  1160      -4.689  -5.843 -16.310  1.00  0.00
ATOM   3542  H1  WAT  1160      -4.348  -4.999 -16.605  1.00  0.00
ATOM   3543  H2  WAT  1160      -5.628  -5.695 -16.194  1.00  0.00
TER
ATOM   3544  O   WAT  1161      -3.909   4.053 -14.325  1.00  0.00
ATOM   3545  H1  WAT  1161      -3.291   4.729 -14.607  1.00  0.00
ATOM   3546  H2  WAT  1161      -4.769   4.462 -14.416  1.00  0.00
TER
ATOM   3547  O   WAT  1162       7.009   5.517 -16.410  1.00  0.00
ATOM   3548  H1  WAT  1162       6.325   6.187 -16.418  1.00  0.00
ATOM   3549  H2  WAT  1162       7.549   5.716 -17.175  1.00  0.00
TER
ATOM   3550  O   WAT  1163       8.462  -4.655 -18.281  1.00  0.00
ATOM   3551  H1  WAT  1163       7.514  -4.621 -18.150  1.00  0.00
ATOM   3552  H2  WAT  1163       8.787  -3.841 -17.897  1.00  0.00
TER
ATOM   3553  O   WAT  1164       4.545   7.362 -17.695  1.00  0.00
ATOM   3554  H1  WAT  1164       4.558   6.958 -18.563  1.00  0.00
ATOM   3555  H2  WAT  1164       3.992   8.137 -17.799  1.00  0.00
TER
ATOM   3556  O   WAT  1165       3.944   2.265 -16.367  1.00  0.00
ATOM   3557  H1  WAT  1165       4.360   2.051 -17.202  1.00  0.00
ATOM   3558  H2  WAT  1165       4.667   2.522 -15.796  1.00  0.00
TER
ATOM   3559  O   WAT  1166       7.890   0.664 -16.275  1.00  0.00
ATOM   3560  H1  WAT  1166       7.062   0.733 -16.750  1.00  0.00
ATOM   3561  H2  WAT  1166       8.485   1.249 -16.744  1.00  0.00
TER
ATOM   3562  O   WAT  1167       4.854  -2.550 -15.330  1.00  0.00
ATOM   3563  H1  WAT  1167       4.441  -1.724 -15.076  1.00  0.00
ATOM   3564  H2  WAT  1167       4.122  -3.135 -15.522  1.00  0.00
TER
ATOM   3565  O   WAT  1168      -2.545   3.923 -18.304  1.00  0.00
ATOM   3566  H1  WAT  1168      -2.842   3.318 -18.983  1.00  0.00
ATOM   3567  H2  WAT  1168      -1.595   3.961 -18.415  1.00  0.00
TER
ATOM   3568  O   WAT  1169      -4.300  -2.989 -16.688  1.00  0.00
ATOM   3569  H1  WAT  1169      -3.748  -2.880 -17.463  1.00  0.00
ATOM   3570  H2  WAT  1169      -3.786  -2.615 -15.972  1.00  0.00
TER
ATOM   3571  O   WAT  1170       5.544   7.496 -14.642  1.00  0.00
ATOM   3572  H1  WAT  1170       5.067   8.304 -14.834  1.00  0.00
ATOM   3573  H2  WAT  1170       4.860   6.844 -14.489  1.00  0.00
TER
ATOM   3574  O   WAT  1171      -3.453   3.661 -11.653  1.00  0.00
ATOM   3575  H1  WAT  1171      -4.350   3.885 -11.406  1.00  0.00
ATOM   3576  H2  WAT  1171      -3.428   3.785 -12.602  1.00  0.00
TER
ATOM   3577  O   WAT  1172      -4.626   0.533 -13.077  1.00  0.00
ATOM   3578  H1  WAT  1172      -4.765   1.405 -12.709  1.00  0.00
ATOM   3579  H2  WAT  1172      -5.508   0.190 -13.223  1.00  0.00
TER
ATOM   3580  O   WAT  1173      -2.828   6.475 -10.869  1.00  0.00
ATOM   3581  H1  WAT  1173      -2.856   6.879 -11.736  1.00  0.00
ATOM   3582  H2  WAT  1173      -2.991   5.546 -11.032  1.00  0.00
TER
ATOM   3583  O   WAT  1174       9.124   7.258  -9.573  1.00  0.00
ATOM   3584  H1  WAT  1174       9.600   7.736  -8.894  1.00  0.00
ATOM   3585  H2  WAT  1174       9.745   7.189 -10.298  1.00  0.00
TER
ATOM   3586  O   WAT  1175      -8.674   2.302 -17.160  1.00  0.00
ATOM   3587  H1  WAT  1175      -8.596   2.437 -18.105  1.00  0.00
ATOM   3588  H2  WAT  1175      -8.060   1.594 -16.968  1.00  0.00
TER
ATOM   3589  O   WAT  1176       8.527   4.449 -12.413  1.00  0.00
ATOM   3590  H1  WAT  1176       8.653   4.210 -13.331  1.00  0.00
ATOM   3591  H2  WAT  1176       8.569   3.617 -11.940  1.00  0.00
TER
ATOM   3592  O   WAT  1177       2.389   8.152 -13.843  1.00  0.00
ATOM   3593  H1  WAT  1177       2.903   8.063 -13.041  1.00  0.00
ATOM   3594  H2  WAT  1177       1.546   8.498 -13.550  1.00  0.00
TER
ATOM   3595  O   WAT  1178       8.380  -3.498 -11.448  1.00  0.00
ATOM   3596  H1  WAT  1178       7.764  -2.990 -11.976  1.00  0.00
ATOM   3597  H2  WAT  1178       8.059  -4.398 -11.505  1.00  0.00
TER
ATOM   3598  O   WAT  1179      -8.618   3.344 -14.621  1.00  0.00
ATOM   3599  H1  WAT  1179      -8.455   2.874 -15.439  1.00  0.00
ATOM   3600  H2  WAT  1179      -8.153   2.836 -13.956  1.00  0.00
TER
ATOM   3601  O   WAT  1180      -3.846  -7.526 -19.585  1.00  0.00
ATOM   3602  H1  WAT  1180      -4.289  -6.745 -19.916  1.00  0.00
ATOM   3603  H2  WAT  1180      -3.287  -7.203 -18.878  1.00  0.00
TER
ATOM   3604  O   WAT  1181       0.441  -4.659 -13.981  1.00  0.00
ATOM   3605  H1  WAT  1181      -0.021  -4.450 -13.169  1.00  0.00
ATOM   3606  H2  WAT  1181       0.039  -5.473 -14.284  1.00  0.00
TER
ATOM   3607  O   WAT  1182       5.441  -3.438 -12.852  1.00  0.00
ATOM   3608  H1  WAT  1182       4.591  -3.737 -12.531  1.00  0.00
ATOM   3609  H2  WAT  1182       5.282  -3.194 -13.763  1.00  0.00
TER
ATOM   3610  O   WAT  1183       2.536  -1.938 -10.752  1.00  0.00
ATOM   3611  H1  WAT  1183       2.862  -2.771 -11.092  1.00  0.00
ATOM   3612  H2  WAT  1183       3.324  -1.415 -10.604  1.00  0.00
TER
ATOM   3613  O   WAT  1184      -1.808  -6.981 -17.726  1.00  0.00
ATOM   3614  H1  WAT  1184      -1.511  -6.074 -17.807  1.00  0.00
ATOM   3615  H2  WAT  1184      -1.260  -7.469 -18.340  1.00  0.00
TER
ATOM   3616  O   WAT  1185      -1.615  -1.504 -11.191  1.00  0.00
ATOM   3617  H1  WAT  1185      -1.710  -2.444 -11.341  1.00  0.00
ATOM   3618  H2  WAT  1185      -0.771  -1.282 -11.586  1.00  0.00
TER
ATOM   3619  O   WAT  1186      -6.484  -5.092 -13.037  1.00  0.00
ATOM   3620  H1  WAT  1186      -6.877  -4.245 -12.830  1.00  0.00
ATOM   3621  H2  WAT  1186      -7.172  -5.730 -12.846  1.00  0.00
TER
ATOM   3622  O   WAT  1187       0.091  -5.009  -9.968  1.00  0.00
ATOM   3623  H1  WAT  1187      -0.599  -5.202  -9.333  1.00  0.00
ATOM   3624  H2  WAT  1187       0.834  -4.725  -9.435  1.00  0.00
TER
ATOM   3625  O   WAT  1188      -9.182  -7.169 -19.004  1.00  0.00
ATOM   3626  H1  WAT  1188      -9.471  -6.599 -18.292  1.00  0.00
ATOM   3627  H2  WAT  1188      -8.437  -7.649 -18.641  1.00  0.00
TER
ATOM   3628  O   WAT  1189       2.367  -1.169 -17.132  1.00  0.00
ATOM   3629  H1  WAT  1189       1.635  -0.660 -16.783  1.00  0.00
ATOM   3630  H2  WAT  1189       1.970  -1.986 -17.433  1.00  0.00
TER
ATOM   3631  O   WAT  1190      -1.195  -4.493 -18.727  1.00  0.00
ATOM   3632  H1  WAT  1190      -1.191  -4.934 -19.577  1.00  0.00
ATOM   3633  H2  WAT  1190      -0.300  -4.172 -18.620  1.00  0.00
TER
ATOM   3634  O   WAT  1191      -5.345  -4.611 -19.768  1.00  0.00
ATOM   3635  H1  WAT  1191      -5.685  -4.133 -19.011  1.00  0.00
ATOM   3636  H2  WAT  1191      -6.107  -5.064 -20.128  1.00  0.00
TER
ATOM   3637  O   WAT  1192       2.830  -5.716 -17.720  1.00  0.00
ATOM   3638  H1  WAT  1192       2.847  -5.265 -16.876  1.00  0.00
ATOM   3639  H2  WAT  1192       2.581  -6.615 -17.507  1.00  0.00
TER
ATOM   3640  O   WAT  1193       6.257  -8.302 -11.881  1.00  0.00
ATOM   3641  H1  WAT  1193       6.581  -9.033 -11.356  1.00  0.00
ATOM   3642  H2  WAT  1193       6.293  -8.621 -12.783  1.00  0.00
TER
ATOM   3643  O   WAT  1194      -7.044   2.719 -12.461  1.00  0.00
ATOM   3644  H1  WAT  1194      -7.428   2.078 -11.863  1.00  0.00
ATOM   3645  H2  WAT  1194      -6.733   3.423 -11.892  1.00  0.00
TER
ATOM   3646  O   WAT  1195      -0.894  -0.433 -16.980  1.00  0.00
ATOM   3647  H1  WAT  1195      -0.527  -0.907 -16.234  1.00  0.00
ATOM   3648  H2  WAT  1195      -1.084   0.441 -16.640  1.00  0.00
TER
ATOM   3649  O   WAT  1196      -3.104  -1.392 -14.662  1.00  0.00
ATOM   3650  H1  WAT  1196      -3.409  -0.513 -14.437  1.00  0.00
ATOM   3651  H2  WAT  1196      -2.150  -1.332 -14.626  1.00  0.00
TER
ATOM   3652  O   WAT  1197       6.183   1.810 -18.273  1.00  0.00
ATOM   3653  H1  WAT  1197       6.903   2.306 -18.663  1.00  0.00
ATOM   3654  H2  WAT  1197       5.981   1.132 -18.917  1.00  0.00
TER
ATOM   3655  O   WAT  1198       1.565   1.881 -12.386  1.00  0.00
ATOM   3656  H1  WAT  1198       1.498   0.961 -12.640  1.00  0.00
ATOM   3657  H2  WAT  1198       0.935   1.979 -11.671  1.00  0.00
TER
ATOM   3658  O   WAT  1199      -7.048  -0.552 -13.515  1.00  0.00
ATOM   3659  H1  WAT  1199      -7.406   0.113 -12.928  1.00  0.00
ATOM   3660  H2  WAT  1199      -7.342  -1.384 -13.144  1.00  0.00
TER
ATOM   3661  O   WAT  1200      -3.847  -0.094 -10.631  1.00  0.00
ATOM   3662  H1  WAT  1200      -4.147   0.052 -11.528  1.00  0.00
ATOM   3663  H2  WAT  1200      -3.075  -0.653 -10.724  1.00  0.00
TER
ATOM   3664  O   WAT  1201       1.496   4.703 -12.635  1.00  0.00
ATOM   3665  H1  WAT  1201       1.511   3.771 -12.854  1.00  0.00
ATOM   3666  H2  WAT  1201       0.789   4.789 -11.996  1.00  0.00
TER
ATOM   3667  O   WAT  1202       7.707   1.344 -13.289  1.00  0.00
ATOM   3668  H1  WAT  1202       6.982   1.937 -13.486  1.00  0.00
ATOM   3669  H2  WAT  1202       8.235   1.336 -14.087  1.00  0.00
TER
ATOM   3670  O   WAT  1203       0.930   6.345 -15.541  1.00  0.00
ATOM   3671  H1  WAT  1203       1.574   6.551 -14.864  1.00  0.00
ATOM   3672  H2  WAT  1203       1.293   5.584 -15.994  1.00  0.00
TER
ATOM   3673  O   WAT  1204       2.203   4.348 -16.824  1.00  0.00
ATOM   3674  H1  WAT  1204       2.845   3.647 -16.710  1.00  0.00
ATOM   3675  H2  WAT  1204       2.728   5.128 -17.004  1.00  0.00
TER
ATOM   3676  O   WAT  1205       3.977   5.148 -13.620  1.00  0.00
ATOM   3677  H1  WAT  1205       4.312   5.734 -12.942  1.00  0.00
ATOM   3678  H2  WAT  1205       3.057   5.017 -13.390  1.00  0.00
TER
ATOM   3679  O   WAT  1206      -8.473  -7.063 -12.838  1.00  0.00
ATOM   3680  H1  WAT  1206      -9.187  -6.863 -12.232  1.00  0.00
ATOM   3681  H2  WAT  1206      -8.054  -7.839 -12.466  1.00  0.00
TER
ATOM   3682  O   WAT  1207      -8.186   6.925 -11.851  1.00  0.00
ATOM   3683  H1  WAT  1207      -8.077   5.985 -11.992  1.00  0.00
ATOM   3684  H2  WAT  1207      -8.838   7.191 -12.500  1.00  0.00
TER
ATOM   3685  O   WAT  1208      -0.195   5.197 -10.451  1.00  0.00
ATOM   3686  H1  WAT  1208      -0.515   4.478  -9.907  1.00  0.00
ATOM   3687  H2  WAT  1208      -0.869   5.872 -10.378  1.00  0.00
TER
ATOM   3688  O   WAT  1209       3.021  -4.571 -15.088  1.00  0.00
ATOM   3689  H1  WAT  1209       3.389  -5.391 -14.760  1.00  0.00
ATOM   3690  H2  WAT  1209       2.161  -4.510 -14.672  1.00  0.00
TER
ATOM   3691  O   WAT  1210      -0.019  -1.917 -14.864  1.00  0.00
ATOM   3692  H1  WAT  1210       0.480  -1.442 -14.199  1.00  0.00
ATOM   3693  H2  WAT  1210       0.123  -2.840 -14.657  1.00  0.00
TER
ATOM   3694  O   WAT  1211       7.188  -5.700 -14.021  1.00  0.00
ATOM   3695  H1  WAT  1211       6.685  -4.959 -13.682  1.00  0.00
ATOM   3696  H2  WAT  1211       8.003  -5.311 -14.337  1.00  0.00
TER
ATOM   3697  O   WAT  1212       7.482   6.714 -18.899  1.00  0.00
ATOM   3698  H1  WAT  1212       7.607   7.537 -18.427  1.00  0.00
ATOM   3699  H2  WAT  1212       8.349   6.503 -19.247  1.00  0.00
TER
ATOM   3700  O   WAT  1213      -5.046   8.807 -19.228  1.00  0.00
ATOM   3701  H1  WAT  1213      -4.310   8.259 -18.957  1.00  0.00
ATOM   3702  H2  WAT  1213      -4.662   9.673 -19.367  1.00  0.00
TER
ATOM   3703  O   WAT  1214      -6.040   7.992 -10.039  1.00  0.00
ATOM   3704  H1  WAT  1214      -5.239   8.313  -9.626  1.00  0.00
ATOM   3705  H2  WAT  1214      -6.555   7.632  -9.317  1.00  0.00
TER
ATOM   3706  O   WAT  1215       2.796   4.100 -10.092  1.00  0.00
ATOM   3707  H1  WAT  1215       2.190   4.123 -10.832  1.00  0.00
ATOM   3708  H2  WAT  1215       2.492   3.368  -9.555  1.00  0.00
TER
ATOM   3709  O   WAT  1216       4.227   7.828 -11.481  1.00  0.00
ATOM   3710  H1  WAT  1216       5.179   7.744 -11.531  1.00  0.00
ATOM   3711  H2  WAT  1216       4.079   8.492 -10.807  1.00  0.00
TER
ATOM   3712  O   WAT  1217      -8.320   0.479 -11.096  1.00  0.00
ATOM   3713  H1  WAT  1217      -7.816  -0.100 -10.524  1.00  0.00
ATOM   3714  H2  WAT  1217      -9.059   0.763 -10.558  1.00  0.00
TER
ATOM   3715  O   WAT  1218      -1.266   1.887 -11.562  1.00  0.00
ATOM   3716  H1  WAT  1218      -2.032   2.455 -11.646  1.00  0.00
ATOM   3717  H2  WAT  1218      -1.085   1.594 -12.455  1.00  0.00
TER
ATOM   3718  O   WAT  1219       5.876   3.617 -11.004  1.00  0.00
ATOM   3719  H1  WAT  1219       6.617   3.955 -11.508  1.00  0.00
ATOM   3720  H2  WAT  1219       5.113   3.786 -11.557  1.00  0.00
TER
ATOM   3721  O   WAT  1220      -6.288  -1.378 -10.201  1.00  0.00
ATOM   3722  H1  WAT  1220      -6.247  -1.676  -9.292  1.00  0.00
ATOM   3723  H2  WAT  1220      -5.433  -0.977 -10.360  1.00  0.00
TER
ATOM   3724  O   WAT  1221      -4.347  -2.798 -12.233  1.00  0.00
ATOM   3725  H1  WAT  1221      -4.878  -3.289 -12.861  1.00  0.00
ATOM   3726  H2  WAT  1221      -3.678  -2.370 -12.767  1.00  0.00
TER
ATOM   3727  O   WAT  1222       4.551   1.669 -12.469  1.00  0.00
ATOM   3728  H1  WAT  1222       4.965   1.823 -11.620  1.00  0.00
ATOM   3729  H2  WAT  1222       3.616   1.794 -12.306  1.00  0.00
TER
ATOM   3730  O   WAT  1223       5.023  -0.992 -10.465  1.00  0.00
ATOM   3731  H1  WAT  1223       5.605  -1.747 -10.553  1.00  0.00
ATOM   3732  H2  WAT  1223       5.199  -0.461 -11.242  1.00  0.00
TER
ATOM   3733  O   WAT  1224      -3.860  -5.832 -12.153  1.00  0.00
ATOM   3734  H1  WAT  1224      -3.954  -6.450 -12.878  1.00  0.00
ATOM   3735  H2  WAT  1224      -4.440  -5.106 -12.380  1.00  0.00
TER
ATOM   3736  O   WAT  1225      -1.094  -7.275 -15.121  1.00  0.00
ATOM   3737  H1  WAT  1225      -1.542  -7.252 -15.966  1.00  0.00
ATOM   3738  H2  WAT  1225      -1.727  -7.673 -14.524  1.00  0.00
TER
ATOM   3739  O   WAT  1226      -0.688   1.621 -14.499  1.00  0.00
ATOM   3740  H1  WAT  1226      -0.269   2.464 -14.672  1.00  0.00
ATOM   3741  H2  WAT  1226      -1.607   1.758 -14.729  1.00  0.00
TER
ATOM   3742  O   WAT  1227       1.648  -0.648 -13.116  1.00  0.00
ATOM   3743  H1  WAT  1227       1.768  -1.244 -12.376  1.00  0.00
ATOM   3744  H2  WAT  1227       2.508  -0.611 -13.535  1.00  0.00
TER
ATOM   3745  O   WAT  1228       3.987  -0.094 -14.539  1.00  0.00
ATOM   3746  H1  WAT  1228       3.461   0.430 -15.143  1.00  0.00
ATOM   3747  H2  WAT  1228       4.330   0.539 -13.908  1.00  0.00
TER
ATOM   3748  O   WAT  1229      -2.837   7.926 -13.384  1.00  0.00
ATOM   3749  H1  WAT  1229      -3.375   8.651 -13.703  1.00  0.00
ATOM   3750  H2  WAT  1229      -2.584   7.449 -14.174  1.00  0.00
TER
ATOM   3751  O   WAT  1230      -1.585  -4.106 -11.858  1.00  0.00
ATOM   3752  H1  WAT  1230      -0.995  -4.414 -11.170  1.00  0.00
ATOM   3753  H2  WAT  1230      -2.403  -4.578 -11.702  1.00  0.00
TER
ATOM   3754  O   WAT  1231       3.235  -4.489 -11.625  1.00  0.00
ATOM   3755  H1  WAT  1231       2.546  -5.151 -11.690  1.00  0.00
ATOM   3756  H2  WAT  1231       3.955  -4.935 -11.180  1.00  0.00
TER
ATOM   3757  O   WAT  1232       0.019   9.161 -13.125  1.00  0.00
ATOM   3758  H1  WAT  1232      -0.055  10.065 -12.818  1.00  0.00
ATOM   3759  H2  WAT  1232      -0.883   8.842 -13.153  1.00  0.00
TER
ATOM   3760  O   WAT  1233      -8.578   6.488 -19.822  1.00  0.00
ATOM   3761  H1  WAT  1233      -8.248   5.621 -20.054  1.00  0.00
ATOM   3762  H2  WAT  1233      -8.149   6.694 -18.991  1.00  0.00
TER
ATOM   3763  O   WAT  1234      -8.089   7.356 -17.083  1.00  0.00
ATOM   3764  H1  WAT  1234      -8.526   7.536 -16.251  1.00  0.00
ATOM   3765  H2  WAT  1234      -7.521   8.113 -17.225  1.00  0.00
TER
ATOM   3766  O   WAT  1235       7.547   6.857 -12.796  1.00  0.00
ATOM   3767  H1  WAT  1235       6.947   6.916 -13.539  1.00  0.00
ATOM   3768  H2  WAT  1235       7.676   5.918 -12.666  1.00  0.00
TER
ATOM   3769  O   WAT  1236       6.232   3.582 -14.698  1.00  0.00
ATOM   3770  H1  WAT  1236       5.418   4.012 -14.435  1.00  0.00
ATOM   3771  H2  WAT  1236       6.640   4.194 -15.311  1.00  0.00
TER
ATOM   3772  O   WAT  1237      -7.219   0.253 -16.184  1.00  0.00
ATOM   3773  H1  WAT  1237      -6.852   0.166 -15.305  1.00  0.00
ATOM   3774  H2  WAT  1237      -7.788  -0.511 -16.283  1.00  0.00
TER
ATOM   3775  O   WAT  1238       7.581  -1.279 -13.171  1.00  0.00
ATOM   3776  H1  WAT  1238       7.350  -1.507 -14.071  1.00  0.00
ATOM   3777  H2  WAT  1238       7.842  -0.359 -13.217  1.00  0.00
TER
ATOM   3778  O   WAT  1239      -7.668  -2.836 -12.278  1.00  0.00
ATOM   3779  H1  WAT  1239      -8.562  -2.870 -11.939  1.00  0.00
ATOM   3780  H2  WAT  1239      -7.128  -2.638 -11.513  1.00  0.00
TER
ATOM   3781  O   WAT  1240       6.020  -6.053 -10.393  1.00  0.00
ATOM   3782  H1  WAT  1240       6.897  -6.045 -10.010  1.00  0.00
ATOM   3783  H2  WAT  1240       6.032  -6.790 -11.004  1.00  0.00
TER
ATOM   3784  O   WAT  1241       7.466  -2.200 -19.504  1.00  0.00
ATOM   3785  H1  WAT  1241       7.990  -2.694 -20.135  1.00  0.00
ATOM   3786  H2  WAT  1241       8.052  -2.065 -18.760  1.00  0.00
TER
ATOM   3787  O   WAT  1242       7.645  -2.116 -15.982  1.00  0.00
ATOM   3788  H1  WAT  1242       6.696  -2.150 -15.868  1.00  0.00
ATOM   3789  H2  WAT  1242       7.827  -1.206 -16.217  1.00  0.00
TER
ATOM   3790  O   WAT  1243      -7.164  -8.561 -17.930  1.00  0.00
ATOM   3791  H1  WAT  1243      -6.516  -9.112 -18.370  1.00  0.00
ATOM   3792  H2  WAT  1243      -6.743  -8.307 -17.108  1.00  0.00
TER
ATOM   3793  O   WAT  1244       6.732  -8.367 -14.573  1.00  0.00
ATOM   3794  H1  WAT  1244       7.369  -7.754 -14.207  1.00  0.00
ATOM   3795  H2  WAT  1244       6.879  -8.331 -15.518  1.00  0.00
TER
ATOM   3796  O   WAT  1245      -7.410  -8.406 -15.187  1.00  0.00
ATOM   3797  H1  WAT  1245      -7.759  -7.949 -14.422  1.00  0.00
ATOM   3798  H2  WAT  1245      -7.742  -9.300 -15.105  1.00  0.00
TER
ATOM   3799  O   WAT  1246      -5.804   4.766 -11.022  1.00  0.00
ATOM   3800  H1  WAT  1246      -5.847   4.395 -10.141  1.00  0.00
ATOM   3801  H2  WAT  1246      -5.673   5.704 -10.882  1.00  0.00
TER
ATOM   3802  O   WAT  1247      -2.103   6.322 -15.421  1.00  0.00
ATOM   3803  H1  WAT  1247      -2.344   6.589 -16.308  1.00  0.00
ATOM   3804  H2  WAT  1247      -1.163   6.493 -15.366  1.00  0.00
TER
ATOM   3805  O   WAT  1248       0.102  -7.215 -11.666  1.00  0.00
ATOM   3806  H1  WAT  1248       0.041  -6.623 -10.916  1.00  0.00
ATOM   3807  H2  WAT  1248       1.042  -7.322 -11.810  1.00  0.00
TER
ATOM   3808  O   WAT  1249       2.739  -7.558 -12.026  1.00  0.00
ATOM   3809  H1  WAT  1249       3.354  -7.240 -12.688  1.00  0.00
ATOM   3810  H2  WAT  1249       3.284  -8.043 -11.407  1.00  0.00
TER
ATOM   3811  O   WAT  1250       9.157   8.341 -14.620  1.00  0.00
ATOM   3812  H1  WAT  1250       8.663   8.738 -15.337  1.00  0.00
ATOM   3813  H2  WAT  1250       8.548   7.716 -14.226  1.00  0.00
TER
ATOM   3814  O   WAT  1251      -6.738  -8.878 -11.912  1.00  0.00
ATOM   3815  H1  WAT  1251      -6.190  -9.059 -12.676  1.00  0.00
ATOM   3816  H2  WAT  1251      -6.673  -9.669 -11.377  1.00  0.00
TER
ATOM   3817  O   WAT  1252      -5.965   7.712 -13.902  1.00  0.00
ATOM   3818  H1  WAT  1252      -6.559   7.581 -13.163  1.00  0.00
ATOM   3819  H2  WAT  1252      -5.973   6.876 -14.368  1.00  0.00
TER
ATOM   3820  O   WAT  1253       3.480  -8.994 -15.699  1.00  0.00
ATOM   3821  H1  WAT  1253       2.606  -8.661 -15.902  1.00  0.00
ATOM   3822  H2  WAT  1253       3.371  -9.467 -14.874  1.00  0.00
TER
ATOM   3823  O   WAT  1254       4.387  -6.787 -14.315  1.00  0.00
ATOM   3824  H1  WAT  1254       4.059  -7.602 -14.695  1.00  0.00
ATOM   3825  H2  WAT  1254       5.336  -6.830 -14.439  1.00  0.00
TER
ATOM   3826  O   WAT  1255       6.841   8.984 -17.341  1.00  0.00
ATOM   3827  H1  WAT  1255       6.381   9.735 -17.716  1.00  0.00
ATOM   3828  H2  WAT  1255       6.212   8.264 -17.400  1.00  0.00
TER
ATOM   3829  O   WAT  1256      -6.334   5.078 -14.952  1.00  0.00
ATOM   3830  H1  WAT  1256      -7.061   4.459 -15.019  1.00  0.00
ATOM   3831  H2  WAT  1256      -6.273   5.472 -15.822  1.00  0.00
TER
ATOM   3832  O   WAT  1257      -2.729   7.293 -18.167  1.00  0.00
ATOM   3833  H1  WAT  1257      -2.213   6.681 -18.692  1.00  0.00
ATOM   3834  H2  WAT  1257      -2.080   7.796 -17.676  1.00  0.00
TER
ATOM   3835  O   WAT  1258       0.010   8.183 -17.340  1.00  0.00
ATOM   3836  H1  WAT  1258       0.298   7.929 -18.216  1.00  0.00
ATOM   3837  H2  WAT  1258       0.522   7.631 -16.749  1.00  0.00
TER
ATOM   3838  O   WAT  1259       1.228  -8.077 -16.760  1.00  0.00
ATOM   3839  H1  WAT  1259       0.445  -7.603 -16.480  1.00  0.00
ATOM   3840  H2  WAT  1259       0.934  -8.982 -16.869  1.00  0.00
TER
ATOM   3841  O   WAT  1260       5.780  -7.375 -18.715  1.00  0.00
ATOM   3842  H1  WAT  1260       6.221  -7.431 -19.563  1.00  0.00
ATOM   3843  H2  WAT  1260       5.511  -6.459 -18.644  1.00  0.00
TER
ATOM   3844  O   WAT  1261       3.616  -8.995 -20.010  1.00  0.00
ATOM   3845  H1  WAT  1261       4.219  -8.423 -19.535  1.00  0.00
ATOM   3846  H2  WAT  1261       2.875  -8.431 -20.233  1.00  0.00
TER
ATOM   3847  O   WAT  1262       0.077   9.105  -9.973  1.00  0.00
ATOM   3848  H1  WAT  1262       1.004   8.870  -9.929  1.00  0.00
ATOM   3849  H2  WAT  1262       0.062   9.932 -10.454  1.00  0.00
TER
ATOM   3850  O   WAT  1263      -2.736  -8.230 -10.209  1.00  0.00
ATOM   3851  H1  WAT  1263      -3.018  -7.727 -10.973  1.00  0.00
ATOM   3852  H2  WAT  1263      -2.354  -9.028 -10.575  1.00  0.00
TER
ATOM   3853  O   WAT  1264       3.865  -8.815  -9.631  1.00  0.00
ATOM   3854  H1  WAT  1264       3.752  -8.496  -8.736  1.00  0.00
ATOM   3855  H2  WAT  1264       4.682  -8.414  -9.927  1.00  0.00
TER
ATOM   3856  O   WAT  1265       6.645   8.332 -10.149  1.00  0.00
ATOM   3857  H1  WAT  1265       7.438   7.837 -10.356  1.00  0.00
ATOM   3858  H2  WAT  1265       6.938   9.011  -9.541  1.00  0.00
TER
ATOM   3859  O   WAT  1266       2.771 -19.570  17.056  1.00  0.00
ATOM   3860  H1  WAT  1266       2.690 -20.485  16.785  1.00  0.00
ATOM   3861  H2  WAT  1266       2.357 -19.073  16.350  1.00  0.00
TER
ATOM   3862  O   WAT  1267       0.903 -17.792  18.937  1.00  0.00
ATOM   3863  H1  WAT  1267       0.127 -18.272  19.227  1.00  0.00
ATOM   3864  H2  WAT  1267       1.554 -18.472  18.762  1.00  0.00
TER
ATOM   3865  O   WAT  1268       4.924 -13.386  17.717  1.00  0.00
ATOM   3866  H1  WAT  1268       4.462 -14.158  18.045  1.00  0.00
ATOM   3867  H2  WAT  1268       5.736 -13.360  18.222  1.00  0.00
TER
ATOM   3868  O   WAT  1269      -5.100 -13.446  20.010  1.00  0.00
ATOM   3869  H1  WAT  1269      -4.798 -14.336  19.831  1.00  0.00
ATOM   3870  H2  WAT  1269      -4.356 -12.889  19.782  1.00  0.00
TER
ATOM   3871  O   WAT  1270      -6.671 -22.520  13.599  1.00  0.00
ATOM   3872  H1  WAT  1270      -7.560 -22.178  13.497  1.00  0.00
ATOM   3873  H2  WAT  1270      -6.387 -22.720  12.707  1.00  0.00
TER
ATOM   3874  O   WAT  1271      -8.708 -19.920  19.483  1.00  0.00
ATOM   3875  H1  WAT  1271      -8.136 -20.687  19.483  1.00  0.00
ATOM   3876  H2  WAT  1271      -8.708 -19.621  18.573  1.00  0.00
TER
ATOM   3877  O   WAT  1272       1.150 -11.100  17.337  1.00  0.00
ATOM   3878  H1  WAT  1272       0.531 -10.645  16.767  1.00  0.00
ATOM   3879  H2  WAT  1272       2.005 -10.945  16.936  1.00  0.00
TER
ATOM   3880  O   WAT  1273       0.344 -15.117  18.944  1.00  0.00
ATOM   3881  H1  WAT  1273       0.275 -16.058  18.783  1.00  0.00
ATOM   3882  H2  WAT  1273       1.106 -15.026  19.516  1.00  0.00
TER
ATOM   3883  O   WAT  1274      -2.654 -20.968  18.965  1.00  0.00
ATOM   3884  H1  WAT  1274      -2.147 -20.470  19.605  1.00  0.00
ATOM   3885  H2  WAT  1274      -2.123 -21.745  18.789  1.00  0.00
TER
ATOM   3886  O   WAT  1275       2.016 -16.217  14.730  1.00  0.00
ATOM   3887  H1  WAT  1275       1.398 -15.752  14.167  1.00  0.00
ATOM   3888  H2  WAT  1275       2.529 -15.524  15.147  1.00  0.00
TER
ATOM   3889  O   WAT  1276       5.393 -22.874  18.876  1.00  0.00
ATOM   3890  H1  WAT  1276       4.688 -22.586  19.457  1.00  0.00
ATOM   3891  H2  WAT  1276       5.754 -22.064  18.516  1.00  0.00
TER
ATOM   3892  O   WAT  1277      -8.615 -15.531  12.104  1.00  0.00
ATOM   3893  H1  WAT  1277      -8.993 -15.042  11.373  1.00  0.00
ATOM   3894  H2  WAT  1277      -8.358 -14.858  12.735  1.00  0.00
TER
ATOM   3895  O   WAT  1278       4.545 -11.412  19.854  1.00  0.00
ATOM   3896  H1  WAT  1278       4.558 -11.816  18.986  1.00  0.00
ATOM   3897  H2  WAT  1278       3.992 -10.638  19.750  1.00  0.00
TER
ATOM   3898  O   WAT  1279       5.840 -14.691  14.943  1.00  0.00
ATOM   3899  H1  WAT  1279       5.729 -15.633  15.068  1.00  0.00
ATOM   3900  H2  WAT  1279       5.836 -14.329  15.829  1.00  0.00
TER
ATOM   3901  O   WAT  1280       1.382 -19.064  14.299  1.00  0.00
ATOM   3902  H1  WAT  1280       0.454 -19.131  14.528  1.00  0.00
ATOM   3903  H2  WAT  1280       1.534 -18.126  14.184  1.00  0.00
TER
ATOM   3904  O   WAT  1281       1.368 -22.793  11.296  1.00  0.00
ATOM   3905  H1  WAT  1281       0.429 -22.631  11.381  1.00  0.00
ATOM   3906  H2  WAT  1281       1.687 -22.074  10.749  1.00  0.00
TER
ATOM   3907  O   WAT  1282       5.411 -17.502  14.802  1.00  0.00
ATOM   3908  H1  WAT  1282       4.793 -17.840  14.155  1.00  0.00
ATOM   3909  H2  WAT  1282       5.394 -18.146  15.510  1.00  0.00
TER
ATOM   3910  O   WAT  1283      -3.013 -18.538  17.081  1.00  0.00
ATOM   3911  H1  WAT  1283      -3.417 -19.250  16.585  1.00  0.00
ATOM   3912  H2  WAT  1283      -2.926 -18.883  17.970  1.00  0.00
TER
ATOM   3913  O   WAT  1284      -2.545 -14.851  19.245  1.00  0.00
ATOM   3914  H1  WAT  1284      -2.842 -15.457  18.565  1.00  0.00
ATOM   3915  H2  WAT  1284      -1.595 -14.813  19.134  1.00  0.00
TER
ATOM   3916  O   WAT  1285       3.588 -18.264  11.810  1.00  0.00
ATOM   3917  H1  WAT  1285       4.027 -19.101  11.663  1.00  0.00
ATOM   3918  H2  WAT  1285       4.301 -17.631  11.896  1.00  0.00
TER
ATOM   3919  O   WAT  1286       1.697 -13.324  15.778  1.00  0.00
ATOM   3920  H1  WAT  1286       2.137 -12.582  15.363  1.00  0.00
ATOM   3921  H2  WAT  1286       1.636 -13.081  16.702  1.00  0.00
TER
ATOM   3922  O   WAT  1287      -6.312 -19.643  14.581  1.00  0.00
ATOM   3923  H1  WAT  1287      -6.433 -18.917  13.970  1.00  0.00
ATOM   3924  H2  WAT  1287      -6.622 -20.413  14.104  1.00  0.00
TER
ATOM   3925  O   WAT  1288      -7.429 -14.772  16.799  1.00  0.00
ATOM   3926  H1  WAT  1288      -7.836 -14.630  15.944  1.00  0.00
ATOM   3927  H2  WAT  1288      -6.538 -15.056  16.596  1.00  0.00
TER
ATOM   3928  O   WAT  1289       4.364 -10.337  13.134  1.00  0.00
ATOM   3929  H1  WAT  1289       4.204 -10.627  14.032  1.00  0.00
ATOM   3930  H2  WAT  1289       4.199 -11.113  12.599  1.00  0.00
TER
ATOM   3931  O   WAT  1290      -3.157 -10.557  14.911  1.00  0.00
ATOM   3932  H1  WAT  1290      -3.333 -11.474  14.698  1.00  0.00
ATOM   3933  H2  WAT  1290      -4.011 -10.199  15.151  1.00  0.00
TER
ATOM   3934  O   WAT  1291       4.067 -12.828  11.694  1.00  0.00
ATOM   3935  H1  WAT  1291       3.373 -12.831  11.034  1.00  0.00
ATOM   3936  H2  WAT  1291       4.809 -13.252  11.263  1.00  0.00
TER
ATOM   3937  O   WAT  1292       3.632 -11.202  15.769  1.00  0.00
ATOM   3938  H1  WAT  1292       4.088 -11.983  16.083  1.00  0.00
ATOM   3939  H2  WAT  1292       3.971 -10.491  16.313  1.00  0.00
TER
ATOM   3940  O   WAT  1293      -4.055 -21.177  15.692  1.00  0.00
ATOM   3941  H1  WAT  1293      -4.280 -21.393  16.597  1.00  0.00
ATOM   3942  H2  WAT  1293      -4.835 -20.744  15.347  1.00  0.00
TER
ATOM   3943  O   WAT  1294       3.175 -21.170  14.291  1.00  0.00
ATOM   3944  H1  WAT  1294       2.576 -20.447  14.107  1.00  0.00
ATOM   3945  H2  WAT  1294       3.723 -21.232  13.509  1.00  0.00
TER
ATOM   3946  O   WAT  1295      -8.995 -22.002   9.755  1.00  0.00
ATOM   3947  H1  WAT  1295      -9.077 -21.059   9.896  1.00  0.00
ATOM   3948  H2  WAT  1295      -9.347 -22.144   8.876  1.00  0.00
TER
ATOM   3949  O   WAT  1296      -1.133 -22.267  11.812  1.00  0.00
ATOM   3950  H1  WAT  1296      -1.012 -22.308  12.761  1.00  0.00
ATOM   3951  H2  WAT  1296      -1.518 -21.404  11.657  1.00  0.00
TER
ATOM   3952  O   WAT  1297      -2.121 -19.956  11.211  1.00  0.00
ATOM   3953  H1  WAT  1297      -2.689 -20.405  10.584  1.00  0.00
ATOM   3954  H2  WAT  1297      -1.412 -19.597  10.677  1.00  0.00
TER
ATOM   3955  O   WAT  1298      -4.576 -15.961  13.483  1.00  0.00
ATOM   3956  H1  WAT  1298      -5.350 -16.501  13.323  1.00  0.00
ATOM   3957  H2  WAT  1298      -3.847 -16.480  13.145  1.00  0.00
TER
ATOM   3958  O   WAT  1299       6.183 -16.964  19.276  1.00  0.00
ATOM   3959  H1  WAT  1299       6.903 -16.469  18.886  1.00  0.00
ATOM   3960  H2  WAT  1299       5.981 -17.642  18.631  1.00  0.00
TER
ATOM   3961  O   WAT  1300       4.359 -21.198  11.715  1.00  0.00
ATOM   3962  H1  WAT  1300       5.246 -20.887  11.540  1.00  0.00
ATOM   3963  H2  WAT  1300       4.329 -22.071  11.323  1.00  0.00
TER
ATOM   3964  O   WAT  1301      -4.532 -16.293  17.121  1.00  0.00
ATOM   3965  H1  WAT  1301      -4.015 -17.096  17.067  1.00  0.00
ATOM   3966  H2  WAT  1301      -4.984 -16.355  17.963  1.00  0.00
TER
ATOM   3967  O   WAT  1302       0.355 -15.026  12.394  1.00  0.00
ATOM   3968  H1  WAT  1302       0.696 -14.282  11.898  1.00  0.00
ATOM   3969  H2  WAT  1302      -0.474 -14.713  12.756  1.00  0.00
TER
ATOM   3970  O   WAT  1303       6.630 -19.887  11.183  1.00  0.00
ATOM   3971  H1  WAT  1303       6.546 -19.456  10.333  1.00  0.00
ATOM   3972  H2  WAT  1303       7.349 -19.427  11.616  1.00  0.00
TER
ATOM   3973  O   WAT  1304       7.659 -13.033  13.911  1.00  0.00
ATOM   3974  H1  WAT  1304       7.016 -13.687  14.186  1.00  0.00
ATOM   3975  H2  WAT  1304       7.272 -12.627  13.135  1.00  0.00
TER
ATOM   3976  O   WAT  1305       3.237 -15.704  17.758  1.00  0.00
ATOM   3977  H1  WAT  1305       3.590 -16.302  17.099  1.00  0.00
ATOM   3978  H2  WAT  1305       2.354 -16.030  17.929  1.00  0.00
TER
ATOM   3979  O   WAT  1306      -0.676 -14.945  15.166  1.00  0.00
ATOM   3980  H1  WAT  1306       0.011 -14.398  15.546  1.00  0.00
ATOM   3981  H2  WAT  1306      -1.463 -14.401  15.200  1.00  0.00
TER
ATOM   3982  O   WAT  1307      -8.537 -19.327  10.657  1.00  0.00
ATOM   3983  H1  WAT  1307      -7.668 -19.045  10.941  1.00  0.00
ATOM   3984  H2  WAT  1307      -9.028 -18.514  10.542  1.00  0.00
TER
ATOM   3985  O   WAT  1308      -1.374 -17.940  14.778  1.00  0.00
ATOM   3986  H1  WAT  1308      -0.917 -17.130  15.004  1.00  0.00
ATOM   3987  H2  WAT  1308      -1.725 -18.258  15.610  1.00  0.00
TER
ATOM   3988  O   WAT  1309       6.048 -14.141  10.449  1.00  0.00
ATOM   3989  H1  WAT  1309       5.822 -14.858  11.041  1.00  0.00
ATOM   3990  H2  WAT  1309       5.658 -14.390   9.611  1.00  0.00
TER
ATOM   3991  O   WAT  1310      -8.170 -10.115  11.223  1.00  0.00
ATOM   3992  H1  WAT  1310      -7.810  -9.516  10.569  1.00  0.00
ATOM   3993  H2  WAT  1310      -8.311  -9.569  11.997  1.00  0.00
TER
ATOM   3994  O   WAT  1311       5.630 -16.224  12.110  1.00  0.00
ATOM   3995  H1  WAT  1311       5.342 -15.763  12.898  1.00  0.00
ATOM   3996  H2  WAT  1311       6.425 -16.684  12.379  1.00  0.00
TER
ATOM   3997  O   WAT  1312      -2.153 -12.732  12.041  1.00  0.00
ATOM   3998  H1  WAT  1312      -2.162 -11.999  11.425  1.00  0.00
ATOM   3999  H2  WAT  1312      -3.073 -12.978  12.133  1.00  0.00
TER
ATOM   4000  O   WAT  1313      -6.552 -17.510  12.785  1.00  0.00
ATOM   4001  H1  WAT  1313      -7.160 -16.770  12.795  1.00  0.00
ATOM   4002  H2  WAT  1313      -6.078 -17.420  11.959  1.00  0.00
TER
ATOM   4003  O   WAT  1314       0.833 -12.669  10.703  1.00  0.00
ATOM   4004  H1  WAT  1314       0.934 -12.872   9.773  1.00  0.00
ATOM   4005  H2  WAT  1314      -0.067 -12.923  10.908  1.00  0.00
TER
ATOM   4006  O   WAT  1315      -1.645 -22.111  14.686  1.00  0.00
ATOM   4007  H1  WAT  1315      -2.353 -21.642  15.127  1.00  0.00
ATOM   4008  H2  WAT  1315      -1.360 -22.768  15.320  1.00  0.00
TER
ATOM   4009  O   WAT  1316      -0.525 -10.150  15.398  1.00  0.00
ATOM   4010  H1  WAT  1316      -0.271 -10.188  14.476  1.00  0.00
ATOM   4011  H2  WAT  1316      -1.474 -10.277  15.391  1.00  0.00
TER
ATOM   4012  O   WAT  1317       5.480 -19.231  16.974  1.00  0.00
ATOM   4013  H1  WAT  1317       4.539 -19.216  17.149  1.00  0.00
ATOM   4014  H2  WAT  1317       5.794 -20.017  17.420  1.00  0.00
TER
ATOM   4015  O   WAT  1318      -4.542 -17.549  10.534  1.00  0.00
ATOM   4016  H1  WAT  1318      -3.776 -17.661  11.097  1.00  0.00
ATOM   4017  H2  WAT  1318      -4.464 -18.245   9.882  1.00  0.00
TER
ATOM   4018  O   WAT  1319      -5.847 -20.116  11.218  1.00  0.00
ATOM   4019  H1  WAT  1319      -5.767 -21.064  11.329  1.00  0.00
ATOM   4020  H2  WAT  1319      -4.955 -19.786  11.324  1.00  0.00
TER
ATOM   4021  O   WAT  1320       7.482 -12.060  18.649  1.00  0.00
ATOM   4022  H1  WAT  1320       7.607 -11.237  19.122  1.00  0.00
ATOM   4023  H2  WAT  1320       8.349 -12.271  18.302  1.00  0.00
TER
ATOM   4024  O   WAT  1321      -5.046  -9.967  18.321  1.00  0.00
ATOM   4025  H1  WAT  1321      -4.310 -10.515  18.592  1.00  0.00
ATOM   4026  H2  WAT  1321      -4.662  -9.101  18.182  1.00  0.00
TER
ATOM   4027  O   WAT  1322      -8.161 -13.900  14.195  1.00  0.00
ATOM   4028  H1  WAT  1322      -9.087 -13.657  14.186  1.00  0.00
ATOM   4029  H2  WAT  1322      -7.696 -13.072  14.074  1.00  0.00
TER
ATOM   4030  O   WAT  1323      -1.936 -10.794  10.144  1.00  0.00
ATOM   4031  H1  WAT  1323      -1.143 -10.505   9.692  1.00  0.00
ATOM   4032  H2  WAT  1323      -2.455 -11.225   9.465  1.00  0.00
TER
ATOM   4033  O   WAT  1324       7.117 -11.567  11.567  1.00  0.00
ATOM   4034  H1  WAT  1324       6.832 -11.980  10.753  1.00  0.00
ATOM   4035  H2  WAT  1324       6.919 -10.638  11.447  1.00  0.00
TER
ATOM   4036  O   WAT  1325      -1.418 -15.573  10.008  1.00  0.00
ATOM   4037  H1  WAT  1325      -1.523 -16.188  10.734  1.00  0.00
ATOM   4038  H2  WAT  1325      -1.585 -16.097   9.224  1.00  0.00
TER
ATOM   4039  O   WAT  1326       1.822 -16.511  10.612  1.00  0.00
ATOM   4040  H1  WAT  1326       1.273 -16.065  11.256  1.00  0.00
ATOM   4041  H2  WAT  1326       2.444 -17.017  11.136  1.00  0.00
TER
ATOM   4042  O   WAT  1327      -2.510 -17.552  12.509  1.00  0.00
ATOM   4043  H1  WAT  1327      -2.088 -17.718  13.352  1.00  0.00
ATOM   4044  H2  WAT  1327      -2.385 -18.362  12.014  1.00  0.00
TER
ATOM   4045  O   WAT  1328       0.003 -18.529   9.756  1.00  0.00
ATOM   4046  H1  WAT  1328       0.523 -19.244   9.390  1.00  0.00
ATOM   4047  H2  WAT  1328       0.650 -17.890  10.056  1.00  0.00
TER
ATOM   4048  O   WAT  1329      -3.614 -21.479   9.454  1.00  0.00
ATOM   4049  H1  WAT  1329      -3.815 -22.342   9.816  1.00  0.00
ATOM   4050  H2  WAT  1329      -3.785 -21.566   8.517  1.00  0.00
TER
ATOM   4051  O   WAT  1330       0.568 -10.447  12.046  1.00  0.00
ATOM   4052  H1  WAT  1330       1.463 -10.109  12.068  1.00  0.00
ATOM   4053  H2  WAT  1330       0.599 -11.170  11.419  1.00  0.00
TER
ATOM   4054  O   WAT  1331      -5.793 -15.075  10.275  1.00  0.00
ATOM   4055  H1  WAT  1331      -5.355 -14.532  10.931  1.00  0.00
ATOM   4056  H2  WAT  1331      -5.308 -15.900  10.285  1.00  0.00
TER
ATOM   4057  O   WAT  1332      -8.578 -12.286  17.727  1.00  0.00
ATOM   4058  H1  WAT  1332      -8.248 -13.154  17.495  1.00  0.00
ATOM   4059  H2  WAT  1332      -8.149 -12.080  18.558  1.00  0.00
TER
ATOM   4060  O   WAT  1333      -3.982 -13.955  15.387  1.00  0.00
ATOM   4061  H1  WAT  1333      -4.283 -14.078  16.288  1.00  0.00
ATOM   4062  H2  WAT  1333      -4.088 -14.814  14.979  1.00  0.00
TER
ATOM   4063  O   WAT  1334       8.787 -14.175  10.090  1.00  0.00
ATOM   4064  H1  WAT  1334       7.956 -14.108  10.561  1.00  0.00
ATOM   4065  H2  WAT  1334       8.964 -13.285   9.787  1.00  0.00
TER
ATOM   4066  O   WAT  1335       8.243 -17.431  12.593  1.00  0.00
ATOM   4067  H1  WAT  1335       9.005 -16.861  12.699  1.00  0.00
ATOM   4068  H2  WAT  1335       8.258 -17.998  13.364  1.00  0.00
TER
ATOM   4069  O   WAT  1336      -8.257 -18.907  16.824  1.00  0.00
ATOM   4070  H1  WAT  1336      -8.912 -19.176  16.180  1.00  0.00
ATOM   4071  H2  WAT  1336      -7.419 -19.016  16.374  1.00  0.00
TER
ATOM   4072  O   WAT  1337       9.249 -16.576  17.438  1.00  0.00
ATOM   4073  H1  WAT  1337       9.620 -17.359  17.031  1.00  0.00
ATOM   4074  H2  WAT  1337       9.889 -15.887  17.259  1.00  0.00
TER
ATOM   4075  O   WAT  1338       8.295 -17.137   9.751  1.00  0.00
ATOM   4076  H1  WAT  1338       8.570 -16.229   9.623  1.00  0.00
ATOM   4077  H2  WAT  1338       8.106 -17.201  10.687  1.00  0.00
TER
ATOM   4078  O   WAT  1339       8.191 -19.200  14.744  1.00  0.00
ATOM   4079  H1  WAT  1339       7.816 -19.967  14.312  1.00  0.00
ATOM   4080  H2  WAT  1339       7.462 -18.818  15.231  1.00  0.00
TER
ATOM   4081  O   WAT  1340      -9.043 -21.697  12.767  1.00  0.00
ATOM   4082  H1  WAT  1340      -9.947 -21.434  12.592  1.00  0.00
ATOM   4083  H2  WAT  1340      -8.559 -21.426  11.987  1.00  0.00
TER
ATOM   4084  O   WAT  1341       7.466 -20.974  18.044  1.00  0.00
ATOM   4085  H1  WAT  1341       7.990 -21.468  17.413  1.00  0.00
ATOM   4086  H2  WAT  1341       8.052 -20.839  18.789  1.00  0.00
TER
ATOM   4087  O   WAT  1342       6.956 -21.717  13.984  1.00  0.00
ATOM   4088  H1  WAT  1342       7.452 -21.950  14.768  1.00  0.00
ATOM   4089  H2  WAT  1342       6.758 -22.556  13.567  1.00  0.00
TER
ATOM   4090  O   WAT  1343       6.290 -10.440  16.377  1.00  0.00
ATOM   4091  H1  WAT  1343       6.886 -10.762  15.701  1.00  0.00
ATOM   4092  H2  WAT  1343       6.548 -10.913  17.169  1.00  0.00
TER
ATOM   4093  O   WAT  1344      -2.729 -11.482  19.382  1.00  0.00
ATOM   4094  H1  WAT  1344      -2.213 -12.093  18.857  1.00  0.00
ATOM   4095  H2  WAT  1344      -2.080 -10.979  19.873  1.00  0.00
TER
ATOM   4096  O   WAT  1345      -8.051 -10.379  15.807  1.00  0.00
ATOM   4097  H1  WAT  1345      -8.219 -11.012  16.505  1.00  0.00
ATOM   4098  H2  WAT  1345      -8.918 -10.173  15.456  1.00  0.00
TER
ATOM   4099  O   WAT  1346      -6.445 -11.685  13.252  1.00  0.00
ATOM   4100  H1  WAT  1346      -6.970 -11.305  12.548  1.00  0.00
ATOM   4101  H2  WAT  1346      -6.520 -11.060  13.973  1.00  0.00
TER
ATOM   4102  O   WAT  1347       8.312 -10.127  14.573  1.00  0.00
ATOM   4103  H1  WAT  1347       8.487 -10.813  13.929  1.00  0.00
ATOM   4104  H2  WAT  1347       7.614  -9.602  14.181  1.00  0.00
TER
ATOM   4105  O   WAT  1348      -3.845  -9.737  12.127  1.00  0.00
ATOM   4106  H1  WAT  1348      -3.114 -10.021  11.579  1.00  0.00
ATOM   4107  H2  WAT  1348      -3.586  -9.976  13.017  1.00  0.00
TER
ATOM   4108  O   WAT  1349      -4.684 -13.621  12.131  1.00  0.00
ATOM   4109  H1  WAT  1349      -5.313 -13.152  12.680  1.00  0.00
ATOM   4110  H2  WAT  1349      -4.569 -14.466  12.566  1.00  0.00
TER
ATOM   4111  O   WAT  1350       2.771 -19.570  -1.718  1.00  0.00
ATOM   4112  H1  WAT  1350       2.690 -20.485  -1.989  1.00  0.00
ATOM   4113  H2  WAT  1350       2.357 -19.073  -2.425  1.00  0.00
TER
ATOM   4114  O   WAT  1351       0.903 -17.792   0.162  1.00  0.00
ATOM   4115  H1  WAT  1351       0.127 -18.272   0.452  1.00  0.00
ATOM   4116  H2  WAT  1351       1.554 -18.472  -0.012  1.00  0.00
TER
ATOM   4117  O   WAT  1352      -5.081 -17.480   1.040  1.00  0.00
ATOM   4118  H1  WAT  1352      -5.912 -17.735   1.440  1.00  0.00
ATOM   4119  H2  WAT  1352      -4.472 -17.409   1.776  1.00  0.00
TER
ATOM   4120  O   WAT  1353       4.924 -13.386  -1.058  1.00  0.00
ATOM   4121  H1  WAT  1353       4.462 -14.158  -0.729  1.00  0.00
ATOM   4122  H2  WAT  1353       5.736 -13.360  -0.552  1.00  0.00
TER
ATOM   4123  O   WAT  1354      -5.100 -13.446   1.236  1.00  0.00
ATOM   4124  H1  WAT  1354      -4.798 -14.336   1.057  1.00  0.00
ATOM   4125  H2  WAT  1354      -4.356 -12.889   1.008  1.00  0.00
TER
ATOM   4126  O   WAT  1355      -6.671 -22.520  -5.176  1.00  0.00
ATOM   4127  H1  WAT  1355      -7.560 -22.178  -5.278  1.00  0.00
ATOM   4128  H2  WAT  1355      -6.387 -22.720  -6.068  1.00  0.00
TER
ATOM   4129  O   WAT  1356      -8.708 -19.920   0.708  1.00  0.00
ATOM   4130  H1  WAT  1356      -8.136 -20.687   0.709  1.00  0.00
ATOM   4131  H2  WAT  1356      -8.708 -19.621  -0.201  1.00  0.00
TER
ATOM   4132  O   WAT  1357       1.150 -11.100  -1.437  1.00  0.00
ATOM   4133  H1  WAT  1357       0.531 -10.645  -2.008  1.00  0.00
ATOM   4134  H2  WAT  1357       2.005 -10.945  -1.838  1.00  0.00
TER
ATOM   4135  O   WAT  1358       0.344 -15.117   0.169  1.00  0.00
ATOM   4136  H1  WAT  1358       0.275 -16.058   0.008  1.00  0.00
ATOM   4137  H2  WAT  1358       1.106 -15.026   0.742  1.00  0.00
TER
ATOM   4138  O   WAT  1359      -6.847 -22.015   1.103  1.00  0.00
ATOM   4139  H1  WAT  1359      -6.166 -21.751   1.722  1.00  0.00
ATOM   4140  H2  WAT  1359      -7.162 -22.855   1.437  1.00  0.00
TER
ATOM   4141  O   WAT  1360      -2.654 -20.968   0.191  1.00  0.00
ATOM   4142  H1  WAT  1360      -2.147 -20.470   0.831  1.00  0.00
ATOM   4143  H2  WAT  1360      -2.123 -21.745   0.015  1.00  0.00
TER
ATOM   4144  O   WAT  1361       9.447 -22.798   3.894  1.00  0.00
ATOM   4145  H1  WAT  1361       8.742 -22.410   3.375  1.00  0.00
ATOM   4146  H2  WAT  1361       9.712 -22.103   4.496  1.00  0.00
TER
ATOM   4147  O   WAT  1362       2.016 -16.217  -4.044  1.00  0.00
ATOM   4148  H1  WAT  1362       1.398 -15.752  -4.608  1.00  0.00
ATOM   4149  H2  WAT  1362       2.529 -15.524  -3.627  1.00  0.00
TER
ATOM   4150  O   WAT  1363      -3.121 -16.689   2.634  1.00  0.00
ATOM   4151  H1  WAT  1363      -3.454 -16.062   3.276  1.00  0.00
ATOM   4152  H2  WAT  1363      -2.944 -16.163   1.854  1.00  0.00
TER
ATOM   4153  O   WAT  1364       5.393 -22.874   0.102  1.00  0.00
ATOM   4154  H1  WAT  1364       4.688 -22.586   0.682  1.00  0.00
ATOM   4155  H2  WAT  1364       5.754 -22.064  -0.258  1.00  0.00
TER
ATOM   4156  O   WAT  1365      -3.909 -14.721   4.449  1.00  0.00
ATOM   4157  H1  WAT  1365      -3.291 -14.046   4.168  1.00  0.00
ATOM   4158  H2  WAT  1365      -4.769 -14.312   4.358  1.00  0.00
TER
ATOM   4159  O   WAT  1366      -8.615 -15.531  -6.670  1.00  0.00
ATOM   4160  H1  WAT  1366      -8.993 -15.042  -7.402  1.00  0.00
ATOM   4161  H2  WAT  1366      -8.358 -14.858  -6.039  1.00  0.00
TER
ATOM   4162  O   WAT  1367       7.009 -13.257   2.365  1.00  0.00
ATOM   4163  H1  WAT  1367       6.325 -12.587   2.356  1.00  0.00
ATOM   4164  H2  WAT  1367       7.549 -13.059   1.599  1.00  0.00
TER
ATOM   4165  O   WAT  1368       4.545 -11.412   1.079  1.00  0.00
ATOM   4166  H1  WAT  1368       4.558 -11.816   0.211  1.00  0.00
ATOM   4167  H2  WAT  1368       3.992 -10.638   0.975  1.00  0.00
TER
ATOM   4168  O   WAT  1369       5.840 -14.691  -3.832  1.00  0.00
ATOM   4169  H1  WAT  1369       5.729 -15.633  -3.707  1.00  0.00
ATOM   4170  H2  WAT  1369       5.836 -14.329  -2.946  1.00  0.00
TER
ATOM   4171  O   WAT  1370       3.944 -16.510   2.407  1.00  0.00
ATOM   4172  H1  WAT  1370       4.360 -16.724   1.573  1.00  0.00
ATOM   4173  H2  WAT  1370       4.667 -16.252   2.978  1.00  0.00
TER
ATOM   4174  O   WAT  1371       1.382 -19.064  -4.476  1.00  0.00
ATOM   4175  H1  WAT  1371       0.454 -19.131  -4.247  1.00  0.00
ATOM   4176  H2  WAT  1371       1.534 -18.126  -4.590  1.00  0.00
TER
ATOM   4177  O   WAT  1372       1.368 -22.793  -7.479  1.00  0.00
ATOM   4178  H1  WAT  1372       0.429 -22.631  -7.394  1.00  0.00
ATOM   4179  H2  WAT  1372       1.687 -22.074  -8.025  1.00  0.00
TER
ATOM   4180  O   WAT  1373       7.890 -18.111   2.499  1.00  0.00
ATOM   4181  H1  WAT  1373       7.062 -18.041   2.024  1.00  0.00
ATOM   4182  H2  WAT  1373       8.485 -17.525   2.031  1.00  0.00
TER
ATOM   4183  O   WAT  1374       5.411 -17.502  -3.972  1.00  0.00
ATOM   4184  H1  WAT  1374       4.793 -17.840  -4.619  1.00  0.00
ATOM   4185  H2  WAT  1374       5.394 -18.146  -3.264  1.00  0.00
TER
ATOM   4186  O   WAT  1375       4.854 -21.324   3.445  1.00  0.00
ATOM   4187  H1  WAT  1375       4.441 -20.498   3.699  1.00  0.00
ATOM   4188  H2  WAT  1375       4.122 -21.909   3.252  1.00  0.00
TER
ATOM   4189  O   WAT  1376      -3.013 -18.538  -1.694  1.00  0.00
ATOM   4190  H1  WAT  1376      -3.417 -19.250  -2.189  1.00  0.00
ATOM   4191  H2  WAT  1376      -2.926 -18.883  -0.805  1.00  0.00
TER
ATOM   4192  O   WAT  1377      -2.545 -14.851   0.470  1.00  0.00
ATOM   4193  H1  WAT  1377      -2.842 -15.457  -0.209  1.00  0.00
ATOM   4194  H2  WAT  1377      -1.595 -14.813   0.359  1.00  0.00
TER
ATOM   4195  O   WAT  1378      -4.300 -21.764   2.086  1.00  0.00
ATOM   4196  H1  WAT  1378      -3.748 -21.654   1.312  1.00  0.00
ATOM   4197  H2  WAT  1378      -3.786 -21.390   2.802  1.00  0.00
TER
ATOM   4198  O   WAT  1379       5.544 -11.278   4.133  1.00  0.00
ATOM   4199  H1  WAT  1379       5.067 -10.471   3.940  1.00  0.00
ATOM   4200  H2  WAT  1379       4.860 -11.930   4.285  1.00  0.00
TER
ATOM   4201  O   WAT  1380      -3.453 -15.113   7.121  1.00  0.00
ATOM   4202  H1  WAT  1380      -4.350 -14.889   7.368  1.00  0.00
ATOM   4203  H2  WAT  1380      -3.428 -14.989   6.172  1.00  0.00
TER
ATOM   4204  O   WAT  1381       3.588 -18.264  -6.965  1.00  0.00
ATOM   4205  H1  WAT  1381       4.027 -19.101  -7.111  1.00  0.00
ATOM   4206  H2  WAT  1381       4.301 -17.631  -6.878  1.00  0.00
TER
ATOM   4207  O   WAT  1382      -4.626 -18.242   5.697  1.00  0.00
ATOM   4208  H1  WAT  1382      -4.765 -17.369   6.066  1.00  0.00
ATOM   4209  H2  WAT  1382      -5.508 -18.584   5.552  1.00  0.00
TER
ATOM   4210  O   WAT  1383       1.697 -13.324  -2.997  1.00  0.00
ATOM   4211  H1  WAT  1383       2.137 -12.582  -3.411  1.00  0.00
ATOM   4212  H2  WAT  1383       1.636 -13.081  -2.073  1.00  0.00
TER
ATOM   4213  O   WAT  1384      -2.828 -12.299   7.905  1.00  0.00
ATOM   4214  H1  WAT  1384      -2.856 -11.895   7.038  1.00  0.00
ATOM   4215  H2  WAT  1384      -2.991 -13.228   7.743  1.00  0.00
TER
ATOM   4216  O   WAT  1385      -6.312 -19.643  -4.193  1.00  0.00
ATOM   4217  H1  WAT  1385      -6.433 -18.917  -4.805  1.00  0.00
ATOM   4218  H2  WAT  1385      -6.622 -20.413  -4.670  1.00  0.00
TER
ATOM   4219  O   WAT  1386       9.124 -11.517   9.202  1.00  0.00
ATOM   4220  H1  WAT  1386       9.600 -11.038   9.881  1.00  0.00
ATOM   4221  H2  WAT  1386       9.745 -11.585   8.476  1.00  0.00
TER
ATOM   4222  O   WAT  1387      -8.674 -16.472   1.614  1.00  0.00
ATOM   4223  H1  WAT  1387      -8.596 -16.337   0.670  1.00  0.00
ATOM   4224  H2  WAT  1387      -8.060 -17.180   1.807  1.00  0.00
TER
ATOM   4225  O   WAT  1388      -7.429 -14.772  -1.975  1.00  0.00
ATOM   4226  H1  WAT  1388      -7.836 -14.630  -2.830  1.00  0.00
ATOM   4227  H2  WAT  1388      -6.538 -15.056  -2.178  1.00  0.00
TER
ATOM   4228  O   WAT  1389       8.527 -14.325   6.362  1.00  0.00
ATOM   4229  H1  WAT  1389       8.653 -14.564   5.444  1.00  0.00
ATOM   4230  H2  WAT  1389       8.569 -15.157   6.834  1.00  0.00
TER
ATOM   4231  O   WAT  1390       2.389 -10.623   4.931  1.00  0.00
ATOM   4232  H1  WAT  1390       2.903 -10.712   5.734  1.00  0.00
ATOM   4233  H2  WAT  1390       1.546 -10.277   5.224  1.00  0.00
TER
ATOM   4234  O   WAT  1391       4.364 -10.337  -5.640  1.00  0.00
ATOM   4235  H1  WAT  1391       4.204 -10.627  -4.742  1.00  0.00
ATOM   4236  H2  WAT  1391       4.199 -11.113  -6.176  1.00  0.00
TER
ATOM   4237  O   WAT  1392      -3.157 -10.557  -3.863  1.00  0.00
ATOM   4238  H1  WAT  1392      -3.333 -11.474  -4.076  1.00  0.00
ATOM   4239  H2  WAT  1392      -4.011 -10.199  -3.623  1.00  0.00
TER
ATOM   4240  O   WAT  1393       4.067 -12.828  -7.081  1.00  0.00
ATOM   4241  H1  WAT  1393       3.373 -12.831  -7.740  1.00  0.00
ATOM   4242  H2  WAT  1393       4.809 -13.252  -7.511  1.00  0.00
TER
ATOM   4243  O   WAT  1394       3.632 -11.202  -3.006  1.00  0.00
ATOM   4244  H1  WAT  1394       4.088 -11.983  -2.692  1.00  0.00
ATOM   4245  H2  WAT  1394       3.971 -10.491  -2.462  1.00  0.00
TER
ATOM   4246  O   WAT  1395      -8.618 -15.430   4.153  1.00  0.00
ATOM   4247  H1  WAT  1395      -8.455 -15.900   3.335  1.00  0.00
ATOM   4248  H2  WAT  1395      -8.153 -15.938   4.818  1.00  0.00
TER
ATOM   4249  O   WAT  1396       5.441 -22.212   5.923  1.00  0.00
ATOM   4250  H1  WAT  1396       4.591 -22.512   6.244  1.00  0.00
ATOM   4251  H2  WAT  1396       5.282 -21.968   5.011  1.00  0.00
TER
ATOM   4252  O   WAT  1397       2.536 -20.712   8.023  1.00  0.00
ATOM   4253  H1  WAT  1397       2.862 -21.546   7.683  1.00  0.00
ATOM   4254  H2  WAT  1397       3.324 -20.189   8.170  1.00  0.00
TER
ATOM   4255  O   WAT  1398      -4.055 -21.177  -3.082  1.00  0.00
ATOM   4256  H1  WAT  1398      -4.280 -21.393  -2.178  1.00  0.00
ATOM   4257  H2  WAT  1398      -4.835 -20.744  -3.428  1.00  0.00
TER
ATOM   4258  O   WAT  1399       3.175 -21.170  -4.483  1.00  0.00
ATOM   4259  H1  WAT  1399       2.576 -20.447  -4.667  1.00  0.00
ATOM   4260  H2  WAT  1399       3.723 -21.232  -5.266  1.00  0.00
TER
ATOM   4261  O   WAT  1400      -1.615 -20.278   7.584  1.00  0.00
ATOM   4262  H1  WAT  1400      -1.710 -21.218   7.434  1.00  0.00
ATOM   4263  H2  WAT  1400      -0.771 -20.056   7.188  1.00  0.00
TER
ATOM   4264  O   WAT  1401      -8.995 -22.002  -9.020  1.00  0.00
ATOM   4265  H1  WAT  1401      -9.077 -21.059  -8.878  1.00  0.00
ATOM   4266  H2  WAT  1401      -9.347 -22.144  -9.898  1.00  0.00
TER
ATOM   4267  O   WAT  1402       2.367 -19.943   1.642  1.00  0.00
ATOM   4268  H1  WAT  1402       1.635 -19.435   1.991  1.00  0.00
ATOM   4269  H2  WAT  1402       1.970 -20.760   1.341  1.00  0.00
TER
ATOM   4270  O   WAT  1403      -1.133 -22.267  -6.962  1.00  0.00
ATOM   4271  H1  WAT  1403      -1.012 -22.308  -6.013  1.00  0.00
ATOM   4272  H2  WAT  1403      -1.518 -21.404  -7.117  1.00  0.00
TER
ATOM   4273  O   WAT  1404      -2.121 -19.956  -7.564  1.00  0.00
ATOM   4274  H1  WAT  1404      -2.689 -20.405  -8.190  1.00  0.00
ATOM   4275  H2  WAT  1404      -1.412 -19.597  -8.097  1.00  0.00
TER
ATOM   4276  O   WAT  1405      -7.044 -16.055   6.313  1.00  0.00
ATOM   4277  H1  WAT  1405      -7.428 -16.696   6.911  1.00  0.00
ATOM   4278  H2  WAT  1405      -6.733 -15.352   6.882  1.00  0.00
TER
ATOM   4279  O   WAT  1406      -0.894 -19.208   1.794  1.00  0.00
ATOM   4280  H1  WAT  1406      -0.527 -19.682   2.540  1.00  0.00
ATOM   4281  H2  WAT  1406      -1.084 -18.333   2.135  1.00  0.00
TER
ATOM   4282  O   WAT  1407      -3.104 -20.167   4.112  1.00  0.00
ATOM   4283  H1  WAT  1407      -3.409 -19.288   4.337  1.00  0.00
ATOM   4284  H2  WAT  1407      -2.150 -20.107   4.148  1.00  0.00
TER
ATOM   4285  O   WAT  1408      -4.576 -15.961  -5.291  1.00  0.00
ATOM   4286  H1  WAT  1408      -5.350 -16.501  -5.451  1.00  0.00
ATOM   4287  H2  WAT  1408      -3.847 -16.480  -5.629  1.00  0.00
TER
ATOM   4288  O   WAT  1409       6.183 -16.964   0.502  1.00  0.00
ATOM   4289  H1  WAT  1409       6.903 -16.469   0.111  1.00  0.00
ATOM   4290  H2  WAT  1409       5.981 -17.642  -0.143  1.00  0.00
TER
ATOM   4291  O   WAT  1410       1.565 -16.893   6.388  1.00  0.00
ATOM   4292  H1  WAT  1410       1.498 -17.814   6.134  1.00  0.00
ATOM   4293  H2  WAT  1410       0.935 -16.796   7.103  1.00  0.00
TER
ATOM   4294  O   WAT  1411       4.359 -21.198  -7.059  1.00  0.00
ATOM   4295  H1  WAT  1411       5.246 -20.887  -7.234  1.00  0.00
ATOM   4296  H2  WAT  1411       4.329 -22.071  -7.451  1.00  0.00
TER
ATOM   4297  O   WAT  1412      -4.532 -16.293  -1.653  1.00  0.00
ATOM   4298  H1  WAT  1412      -4.015 -17.096  -1.707  1.00  0.00
ATOM   4299  H2  WAT  1412      -4.984 -16.355  -0.811  1.00  0.00
TER
ATOM   4300  O   WAT  1413       0.355 -15.026  -6.380  1.00  0.00
ATOM   4301  H1  WAT  1413       0.696 -14.282  -6.876  1.00  0.00
ATOM   4302  H2  WAT  1413      -0.474 -14.713  -6.018  1.00  0.00
TER
ATOM   4303  O   WAT  1414      -7.048 -19.327   5.259  1.00  0.00
ATOM   4304  H1  WAT  1414      -7.406 -18.661   5.847  1.00  0.00
ATOM   4305  H2  WAT  1414      -7.342 -20.158   5.631  1.00  0.00
TER
ATOM   4306  O   WAT  1415      -3.847 -18.868   8.143  1.00  0.00
ATOM   4307  H1  WAT  1415      -4.147 -18.722   7.246  1.00  0.00
ATOM   4308  H2  WAT  1415      -3.075 -19.428   8.051  1.00  0.00
TER
ATOM   4309  O   WAT  1416       1.496 -14.071   6.139  1.00  0.00
ATOM   4310  H1  WAT  1416       1.511 -15.003   5.921  1.00  0.00
ATOM   4311  H2  WAT  1416       0.789 -13.985   6.778  1.00  0.00
TER
ATOM   4312  O   WAT  1417       6.630 -19.887  -7.591  1.00  0.00
ATOM   4313  H1  WAT  1417       6.546 -19.456  -8.442  1.00  0.00
ATOM   4314  H2  WAT  1417       7.349 -19.427  -7.159  1.00  0.00
TER
ATOM   4315  O   WAT  1418       7.707 -17.430   5.486  1.00  0.00
ATOM   4316  H1  WAT  1418       6.982 -16.838   5.289  1.00  0.00
ATOM   4317  H2  WAT  1418       8.235 -17.438   4.687  1.00  0.00
TER
ATOM   4318  O   WAT  1419       7.659 -13.033  -4.863  1.00  0.00
ATOM   4319  H1  WAT  1419       7.016 -13.687  -4.589  1.00  0.00
ATOM   4320  H2  WAT  1419       7.272 -12.627  -5.639  1.00  0.00
TER
ATOM   4321  O   WAT  1420       3.237 -15.704  -1.016  1.00  0.00
ATOM   4322  H1  WAT  1420       3.590 -16.302  -1.676  1.00  0.00
ATOM   4323  H2  WAT  1420       2.354 -16.030  -0.845  1.00  0.00
TER
ATOM   4324  O   WAT  1421      -0.676 -14.945  -3.609  1.00  0.00
ATOM   4325  H1  WAT  1421       0.011 -14.398  -3.228  1.00  0.00
ATOM   4326  H2  WAT  1421      -1.463 -14.401  -3.574  1.00  0.00
TER
ATOM   4327  O   WAT  1422      -8.537 -19.327  -8.117  1.00  0.00
ATOM   4328  H1  WAT  1422      -7.668 -19.045  -7.834  1.00  0.00
ATOM   4329  H2  WAT  1422      -9.028 -18.514  -8.232  1.00  0.00
TER
ATOM   4330  O   WAT  1423      -1.374 -17.940  -3.996  1.00  0.00
ATOM   4331  H1  WAT  1423      -0.917 -17.130  -3.770  1.00  0.00
ATOM   4332  H2  WAT  1423      -1.725 -18.258  -3.164  1.00  0.00
TER
ATOM   4333  O   WAT  1424       0.930 -12.429   3.233  1.00  0.00
ATOM   4334  H1  WAT  1424       1.574 -12.223   3.910  1.00  0.00
ATOM   4335  H2  WAT  1424       1.293 -13.191   2.780  1.00  0.00
TER
ATOM   4336  O   WAT  1425       2.203 -14.426   1.951  1.00  0.00
ATOM   4337  H1  WAT  1425       2.845 -15.127   2.064  1.00  0.00
ATOM   4338  H2  WAT  1425       2.728 -13.646   1.770  1.00  0.00
TER
ATOM   4339  O   WAT  1426       6.048 -14.141  -8.325  1.00  0.00
ATOM   4340  H1  WAT  1426       5.822 -14.858  -7.733  1.00  0.00
ATOM   4341  H2  WAT  1426       5.658 -14.390  -9.163  1.00  0.00
TER
ATOM   4342  O   WAT  1427       3.977 -13.627   5.154  1.00  0.00
ATOM   4343  H1  WAT  1427       4.312 -13.040   5.832  1.00  0.00
ATOM   4344  H2  WAT  1427       3.057 -13.757   5.384  1.00  0.00
TER
ATOM   4345  O   WAT  1428      -8.170 -10.115  -7.551  1.00  0.00
ATOM   4346  H1  WAT  1428      -7.810  -9.516  -8.205  1.00  0.00
ATOM   4347  H2  WAT  1428      -8.311  -9.569  -6.777  1.00  0.00
TER
ATOM   4348  O   WAT  1429       5.630 -16.224  -6.664  1.00  0.00
ATOM   4349  H1  WAT  1429       5.342 -15.763  -5.876  1.00  0.00
ATOM   4350  H2  WAT  1429       6.425 -16.684  -6.396  1.00  0.00
TER
ATOM   4351  O   WAT  1430      -8.186 -11.849   6.923  1.00  0.00
ATOM   4352  H1  WAT  1430      -8.077 -12.790   6.783  1.00  0.00
ATOM   4353  H2  WAT  1430      -8.838 -11.584   6.275  1.00  0.00
TER
ATOM   4354  O   WAT  1431      -0.195 -13.578   8.323  1.00  0.00
ATOM   4355  H1  WAT  1431      -0.515 -14.297   8.868  1.00  0.00
ATOM   4356  H2  WAT  1431      -0.869 -12.902   8.397  1.00  0.00
TER
ATOM   4357  O   WAT  1432      -2.153 -12.732  -6.734  1.00  0.00
ATOM   4358  H1  WAT  1432      -2.162 -11.999  -7.349  1.00  0.00
ATOM   4359  H2  WAT  1432      -3.073 -12.978  -6.641  1.00  0.00
TER
ATOM   4360  O   WAT  1433      -6.552 -17.510  -5.989  1.00  0.00
ATOM   4361  H1  WAT  1433      -7.160 -16.770  -5.979  1.00  0.00
ATOM   4362  H2  WAT  1433      -6.078 -17.420  -6.815  1.00  0.00
TER
ATOM   4363  O   WAT  1434       0.833 -12.669  -8.071  1.00  0.00
ATOM   4364  H1  WAT  1434       0.934 -12.872  -9.001  1.00  0.00
ATOM   4365  H2  WAT  1434      -0.067 -12.923  -7.866  1.00  0.00
TER
ATOM   4366  O   WAT  1435      -1.645 -22.111  -4.089  1.00  0.00
ATOM   4367  H1  WAT  1435      -2.353 -21.642  -3.647  1.00  0.00
ATOM   4368  H2  WAT  1435      -1.360 -22.768  -3.454  1.00  0.00
TER
ATOM   4369  O   WAT  1436      -0.019 -20.691   3.911  1.00  0.00
ATOM   4370  H1  WAT  1436       0.480 -20.216   4.576  1.00  0.00
ATOM   4371  H2  WAT  1436       0.123 -21.615   4.118  1.00  0.00
TER
ATOM   4372  O   WAT  1437      -0.525 -10.150  -3.376  1.00  0.00
ATOM   4373  H1  WAT  1437      -0.271 -10.188  -4.298  1.00  0.00
ATOM   4374  H2  WAT  1437      -1.474 -10.277  -3.383  1.00  0.00
TER
ATOM   4375  O   WAT  1438       5.480 -19.231  -1.800  1.00  0.00
ATOM   4376  H1  WAT  1438       4.539 -19.216  -1.626  1.00  0.00
ATOM   4377  H2  WAT  1438       5.794 -20.017  -1.354  1.00  0.00
TER
ATOM   4378  O   WAT  1439      -4.542 -17.549  -8.240  1.00  0.00
ATOM   4379  H1  WAT  1439      -3.776 -17.661  -7.678  1.00  0.00
ATOM   4380  H2  WAT  1439      -4.464 -18.245  -8.892  1.00  0.00
TER
ATOM   4381  O   WAT  1440      -5.847 -20.116  -7.557  1.00  0.00
ATOM   4382  H1  WAT  1440      -5.767 -21.064  -7.445  1.00  0.00
ATOM   4383  H2  WAT  1440      -4.955 -19.786  -7.451  1.00  0.00
TER
ATOM   4384  O   WAT  1441       7.482 -12.060  -0.125  1.00  0.00
ATOM   4385  H1  WAT  1441       7.607 -11.237   0.347  1.00  0.00
ATOM   4386  H2  WAT  1441       8.349 -12.271  -0.473  1.00  0.00
TER
ATOM   4387  O   WAT  1442      -5.046  -9.967  -0.453  1.00  0.00
ATOM   4388  H1  WAT  1442      -4.310 -10.515  -0.182  1.00  0.00
ATOM   4389  H2  WAT  1442      -4.662  -9.101  -0.593  1.00  0.00
TER
ATOM   4390  O   WAT  1443      -8.161 -13.900  -4.579  1.00  0.00
ATOM   4391  H1  WAT  1443      -9.087 -13.657  -4.589  1.00  0.00
ATOM   4392  H2  WAT  1443      -7.696 -13.072  -4.701  1.00  0.00
TER
ATOM   4393  O   WAT  1444      -6.040 -10.782   8.735  1.00  0.00
ATOM   4394  H1  WAT  1444      -5.239 -10.461   9.149  1.00  0.00
ATOM   4395  H2  WAT  1444      -6.555 -11.143   9.457  1.00  0.00
TER
ATOM   4396  O   WAT  1445      -1.936 -10.794  -8.631  1.00  0.00
ATOM   4397  H1  WAT  1445      -1.143 -10.505  -9.083  1.00  0.00
ATOM   4398  H2  WAT  1445      -2.455 -11.225  -9.310  1.00  0.00
TER
ATOM   4399  O   WAT  1446       2.796 -14.674   8.683  1.00  0.00
ATOM   4400  H1  WAT  1446       2.190 -14.651   7.942  1.00  0.00
ATOM   4401  H2  WAT  1446       2.492 -15.406   9.219  1.00  0.00
TER
ATOM   4402  O   WAT  1447       4.227 -10.946   7.294  1.00  0.00
ATOM   4403  H1  WAT  1447       5.179 -11.030   7.244  1.00  0.00
ATOM   4404  H2  WAT  1447       4.079 -10.282   7.967  1.00  0.00
TER
ATOM   4405  O   WAT  1448       7.117 -11.567  -7.207  1.00  0.00
ATOM   4406  H1  WAT  1448       6.832 -11.980  -8.022  1.00  0.00
ATOM   4407  H2  WAT  1448       6.919 -10.638  -7.327  1.00  0.00
TER
ATOM   4408  O   WAT  1449      -8.320 -18.295   7.679  1.00  0.00
ATOM   4409  H1  WAT  1449      -7.816 -18.874   8.250  1.00  0.00
ATOM   4410  H2  WAT  1449      -9.059 -18.011   8.216  1.00  0.00
TER
ATOM   4411  O   WAT  1450      -1.418 -15.573  -8.767  1.00  0.00
ATOM   4412  H1  WAT  1450      -1.523 -16.188  -8.040  1.00  0.00
ATOM   4413  H2  WAT  1450      -1.585 -16.097  -9.550  1.00  0.00
TER
ATOM   4414  O   WAT  1451      -1.266 -16.888   7.212  1.00  0.00
ATOM   4415  H1  WAT  1451      -2.032 -16.319   7.128  1.00  0.00
ATOM   4416  H2  WAT  1451      -1.085 -17.180   6.319  1.00  0.00
TER
ATOM   4417  O   WAT  1452       1.822 -16.511  -8.162  1.00  0.00
ATOM   4418  H1  WAT  1452       1.273 -16.065  -7.518  1.00  0.00
ATOM   4419  H2  WAT  1452       2.444 -17.017  -7.639  1.00  0.00
TER
ATOM   4420  O   WAT  1453       5.876 -15.157   7.770  1.00  0.00
ATOM   4421  H1  WAT  1453       6.617 -14.820   7.267  1.00  0.00
ATOM   4422  H2  WAT  1453       5.113 -14.988   7.217  1.00  0.00
TER
ATOM   4423  O   WAT  1454      -6.288 -20.152   8.574  1.00  0.00
ATOM   4424  H1  WAT  1454      -6.247 -20.451   9.482  1.00  0.00
ATOM   4425  H2  WAT  1454      -5.433 -19.751   8.415  1.00  0.00
TER
ATOM   4426  O   WAT  1455      -2.510 -17.552  -6.266  1.00  0.00
ATOM   4427  H1  WAT  1455      -2.088 -17.718  -5.423  1.00  0.00
ATOM   4428  H2  WAT  1455      -2.385 -18.362  -6.760  1.00  0.00
TER
ATOM   4429  O   WAT  1456      -4.347 -21.573   6.541  1.00  0.00
ATOM   4430  H1  WAT  1456      -4.878 -22.064   5.914  1.00  0.00
ATOM   4431  H2  WAT  1456      -3.678 -21.144   6.007  1.00  0.00
TER
ATOM   4432  O   WAT  1457       0.003 -18.529  -9.018  1.00  0.00
ATOM   4433  H1  WAT  1457       0.523 -19.244  -9.384  1.00  0.00
ATOM   4434  H2  WAT  1457       0.650 -17.890  -8.718  1.00  0.00
TER
ATOM   4435  O   WAT  1458       4.551 -17.106   6.305  1.00  0.00
ATOM   4436  H1  WAT  1458       4.965 -16.951   7.154  1.00  0.00
ATOM   4437  H2  WAT  1458       3.616 -16.980   6.468  1.00  0.00
TER
ATOM   4438  O   WAT  1459       5.023 -19.766   8.309  1.00  0.00
ATOM   4439  H1  WAT  1459       5.605 -20.521   8.221  1.00  0.00
ATOM   4440  H2  WAT  1459       5.199 -19.235   7.532  1.00  0.00
TER
ATOM   4441  O   WAT  1460      -0.688 -17.154   4.275  1.00  0.00
ATOM   4442  H1  WAT  1460      -0.269 -16.310   4.103  1.00  0.00
ATOM   4443  H2  WAT  1460      -1.607 -17.017   4.046  1.00  0.00
TER
ATOM   4444  O   WAT  1461       1.648 -19.422   5.659  1.00  0.00
ATOM   4445  H1  WAT  1461       1.768 -20.018   6.398  1.00  0.00
ATOM   4446  H2  WAT  1461       2.508 -19.385   5.239  1.00  0.00
TER
ATOM   4447  O   WAT  1462       3.987 -18.868   4.235  1.00  0.00
ATOM   4448  H1  WAT  1462       3.461 -18.344   3.632  1.00  0.00
ATOM   4449  H2  WAT  1462       4.330 -18.236   4.866  1.00  0.00
TER
ATOM   4450  O   WAT  1463      -3.614 -21.479  -9.320  1.00  0.00
ATOM   4451  H1  WAT  1463      -3.815 -22.342  -8.959  1.00  0.00
ATOM   4452  H2  WAT  1463      -3.785 -21.566 -10.258  1.00  0.00
TER
ATOM   4453  O   WAT  1464      -2.837 -10.848   5.391  1.00  0.00
ATOM   4454  H1  WAT  1464      -3.375 -10.124   5.072  1.00  0.00
ATOM   4455  H2  WAT  1464      -2.584 -11.325   4.601  1.00  0.00
TER
ATOM   4456  O   WAT  1465       0.568 -10.447  -6.728  1.00  0.00
ATOM   4457  H1  WAT  1465       1.463 -10.109  -6.706  1.00  0.00
ATOM   4458  H2  WAT  1465       0.599 -11.170  -7.355  1.00  0.00
TER
ATOM   4459  O   WAT  1466      -5.793 -15.075  -8.499  1.00  0.00
ATOM   4460  H1  WAT  1466      -5.355 -14.532  -7.843  1.00  0.00
ATOM   4461  H2  WAT  1466      -5.308 -15.900  -8.490  1.00  0.00
TER
ATOM   4462  O   WAT  1467      -8.578 -12.286  -1.047  1.00  0.00
ATOM   4463  H1  WAT  1467      -8.248 -13.154  -1.279  1.00  0.00
ATOM   4464  H2  WAT  1467      -8.149 -12.080  -0.217  1.00  0.00
TER
ATOM   4465  O   WAT  1468      -3.982 -13.955  -3.387  1.00  0.00
ATOM   4466  H1  WAT  1468      -4.283 -14.078  -2.487  1.00  0.00
ATOM   4467  H2  WAT  1468      -4.088 -14.814  -3.795  1.00  0.00
TER
ATOM   4468  O   WAT  1469      -8.089 -11.419   1.691  1.00  0.00
ATOM   4469  H1  WAT  1469      -8.526 -11.239   2.523  1.00  0.00
ATOM   4470  H2  WAT  1469      -7.521 -10.661   1.549  1.00  0.00
TER
ATOM   4471  O   WAT  1470       7.547 -11.917   5.979  1.00  0.00
ATOM   4472  H1  WAT  1470       6.947 -11.858   5.235  1.00  0.00
ATOM   4473  H2  WAT  1470       7.676 -12.857   6.108  1.00  0.00
TER
ATOM   4474  O   WAT  1471       8.787 -14.175  -8.684  1.00  0.00
ATOM   4475  H1  WAT  1471       7.956 -14.108  -8.214  1.00  0.00
ATOM   4476  H2  WAT  1471       8.964 -13.285  -8.988  1.00  0.00
TER
ATOM   4477  O   WAT  1472       8.243 -17.431  -6.181  1.00  0.00
ATOM   4478  H1  WAT  1472       9.005 -16.861  -6.075  1.00  0.00
ATOM   4479  H2  WAT  1472       8.258 -17.998  -5.410  1.00  0.00
TER
ATOM   4480  O   WAT  1473      -8.257 -18.907  -1.950  1.00  0.00
ATOM   4481  H1  WAT  1473      -8.912 -19.176  -2.594  1.00  0.00
ATOM   4482  H2  WAT  1473      -7.419 -19.016  -2.400  1.00  0.00
TER
ATOM   4483  O   WAT  1474       9.249 -16.576  -1.337  1.00  0.00
ATOM   4484  H1  WAT  1474       9.620 -17.359  -1.743  1.00  0.00
ATOM   4485  H2  WAT  1474       9.889 -15.887  -1.515  1.00  0.00
TER
ATOM   4486  O   WAT  1475       6.232 -15.192   4.076  1.00  0.00
ATOM   4487  H1  WAT  1475       5.418 -14.762   4.339  1.00  0.00
ATOM   4488  H2  WAT  1475       6.640 -14.580   3.463  1.00  0.00
TER
ATOM   4489  O   WAT  1476       8.295 -17.137  -9.024  1.00  0.00
ATOM   4490  H1  WAT  1476       8.570 -16.229  -9.152  1.00  0.00
ATOM   4491  H2  WAT  1476       8.106 -17.201  -8.087  1.00  0.00
TER
ATOM   4492  O   WAT  1477       8.191 -19.200  -4.031  1.00  0.00
ATOM   4493  H1  WAT  1477       7.816 -19.967  -4.463  1.00  0.00
ATOM   4494  H2  WAT  1477       7.462 -18.818  -3.543  1.00  0.00
TER
ATOM   4495  O   WAT  1478      -7.219 -18.522   2.590  1.00  0.00
ATOM   4496  H1  WAT  1478      -6.852 -18.609   3.470  1.00  0.00
ATOM   4497  H2  WAT  1478      -7.788 -19.285   2.491  1.00  0.00
TER
ATOM   4498  O   WAT  1479       7.581 -20.053   5.603  1.00  0.00
ATOM   4499  H1  WAT  1479       7.350 -20.282   4.703  1.00  0.00
ATOM   4500  H2  WAT  1479       7.842 -19.133   5.558  1.00  0.00
TER
ATOM   4501  O   WAT  1480      -7.668 -21.611   6.496  1.00  0.00
ATOM   4502  H1  WAT  1480      -8.562 -21.644   6.835  1.00  0.00
ATOM   4503  H2  WAT  1480      -7.128 -21.412   7.261  1.00  0.00
TER
ATOM   4504  O   WAT  1481      -9.043 -21.697  -6.008  1.00  0.00
ATOM   4505  H1  WAT  1481      -9.947 -21.434  -6.182  1.00  0.00
ATOM   4506  H2  WAT  1481      -8.559 -21.426  -6.788  1.00  0.00
TER
ATOM   4507  O   WAT  1482       7.466 -20.974  -0.730  1.00  0.00
ATOM   4508  H1  WAT  1482       7.990 -21.468  -1.361  1.00  0.00
ATOM   4509  H2  WAT  1482       8.052 -20.839   0.015  1.00  0.00
TER
ATOM   4510  O   WAT  1483       7.645 -20.891   2.792  1.00  0.00
ATOM   4511  H1  WAT  1483       6.696 -20.924   2.906  1.00  0.00
ATOM   4512  H2  WAT  1483       7.827 -19.981   2.557  1.00  0.00
TER
ATOM   4513  O   WAT  1484       6.956 -21.717  -4.791  1.00  0.00
ATOM   4514  H1  WAT  1484       7.452 -21.950  -4.006  1.00  0.00
ATOM   4515  H2  WAT  1484       6.758 -22.556  -5.207  1.00  0.00
TER
ATOM   4516  O   WAT  1485       6.290 -10.440  -2.397  1.00  0.00
ATOM   4517  H1  WAT  1485       6.886 -10.762  -3.073  1.00  0.00
ATOM   4518  H2  WAT  1485       6.548 -10.913  -1.606  1.00  0.00
TER
ATOM   4519  O   WAT  1486      -5.804 -14.008   7.752  1.00  0.00
ATOM   4520  H1  WAT  1486      -5.847 -14.379   8.634  1.00  0.00
ATOM   4521  H2  WAT  1486      -5.673 -13.071   7.892  1.00  0.00
TER
ATOM   4522  O   WAT  1487      -2.103 -12.452   3.353  1.00  0.00
ATOM   4523  H1  WAT  1487      -2.344 -12.185   2.466  1.00  0.00
ATOM   4524  H2  WAT  1487      -1.163 -12.282   3.408  1.00  0.00
TER
ATOM   4525  O   WAT  1488       9.157 -10.433   4.154  1.00  0.00
ATOM   4526  H1  WAT  1488       8.663 -10.036   3.437  1.00  0.00
ATOM   4527  H2  WAT  1488       8.548 -11.058   4.548  1.00  0.00
TER
ATOM   4528  O   WAT  1489      -5.965 -11.062   4.872  1.00  0.00
ATOM   4529  H1  WAT  1489      -6.559 -11.194   5.611  1.00  0.00
ATOM   4530  H2  WAT  1489      -5.973 -11.898   4.406  1.00  0.00
TER
ATOM   4531  O   WAT  1490       6.841  -9.791   1.433  1.00  0.00
ATOM   4532  H1  WAT  1490       6.381  -9.039   1.059  1.00  0.00
ATOM   4533  H2  WAT  1490       6.212 -10.510   1.374  1.00  0.00
TER
ATOM   4534  O   WAT  1491      -6.334 -13.696   3.823  1.00  0.00
ATOM   4535  H1  WAT  1491      -7.061 -14.316   3.755  1.00  0.00
ATOM   4536  H2  WAT  1491      -6.273 -13.302   2.953  1.00  0.00
TER
ATOM   4537  O   WAT  1492      -2.729 -11.482   0.608  1.00  0.00
ATOM   4538  H1  WAT  1492      -2.213 -12.093   0.083  1.00  0.00
ATOM   4539  H2  WAT  1492      -2.080 -10.979   1.099  1.00  0.00
TER
ATOM   4540  O   WAT  1493       0.010 -10.591   1.435  1.00  0.00
ATOM   4541  H1  WAT  1493       0.298 -10.845   0.558  1.00  0.00
ATOM   4542  H2  WAT  1493       0.522 -11.143   2.025  1.00  0.00
TER
ATOM   4543  O   WAT  1494      -8.051 -10.379  -2.968  1.00  0.00
ATOM   4544  H1  WAT  1494      -8.219 -11.012  -2.269  1.00  0.00
ATOM   4545  H2  WAT  1494      -8.918 -10.173  -3.318  1.00  0.00
TER
ATOM   4546  O   WAT  1495      -6.445 -11.685  -5.523  1.00  0.00
ATOM   4547  H1  WAT  1495      -6.970 -11.305  -6.226  1.00  0.00
ATOM   4548  H2  WAT  1495      -6.520 -11.060  -4.802  1.00  0.00
TER
ATOM   4549  O   WAT  1496       0.077  -9.669   8.801  1.00  0.00
ATOM   4550  H1  WAT  1496       1.004  -9.905   8.845  1.00  0.00
ATOM   4551  H2  WAT  1496       0.062  -8.842   8.320  1.00  0.00
TER
ATOM   4552  O   WAT  1497       8.312 -10.127  -4.201  1.00  0.00
ATOM   4553  H1  WAT  1497       8.487 -10.813  -4.845  1.00  0.00
ATOM   4554  H2  WAT  1497       7.614  -9.602  -4.593  1.00  0.00
TER
ATOM   4555  O   WAT  1498      -3.845  -9.737  -6.648  1.00  0.00
ATOM   4556  H1  WAT  1498      -3.114 -10.021  -7.195  1.00  0.00
ATOM   4557  H2  WAT  1498      -3.586  -9.976  -5.758  1.00  0.00
TER
ATOM   4558  O   WAT  1499      -4.684 -13.621  -6.643  1.00  0.00
ATOM   4559  H1  WAT  1499      -5.313 -13.152  -6.094  1.00  0.00
ATOM   4560  H2  WAT  1499      -4.569 -14.466  -6.208  1.00  0.00
TER
ATOM   4561  O   WAT  1500       6.645 -10.442   8.626  1.00  0.00
ATOM   4562  H1  WAT  1500       7.438 -10.937   8.418  1.00  0.00
ATOM   4563  H2  WAT  1500       6.938  -9.763   9.233  1.00  0.00
TER
ATOM   4564  O   WAT  1501       0.903 -17.792 -18.612  1.00  0.00
ATOM   4565  H1  WAT  1501       0.127 -18.272 -18.322  1.00  0.00
ATOM   4566  H2  WAT  1501       1.554 -18.472 -18.786  1.00  0.00
TER
ATOM   4567  O   WAT  1502      -5.081 -17.480 -17.734  1.00  0.00
ATOM   4568  H1  WAT  1502      -5.912 -17.735 -17.335  1.00  0.00
ATOM   4569  H2  WAT  1502      -4.472 -17.409 -16.999  1.00  0.00
TER
ATOM   4570  O   WAT  1503       4.924 -13.386 -19.832  1.00  0.00
ATOM   4571  H1  WAT  1503       4.462 -14.158 -19.503  1.00  0.00
ATOM   4572  H2  WAT  1503       5.736 -13.360 -19.327  1.00  0.00
TER
ATOM   4573  O   WAT  1504      -5.100 -13.446 -17.539  1.00  0.00
ATOM   4574  H1  WAT  1504      -4.798 -14.336 -17.718  1.00  0.00
ATOM   4575  H2  WAT  1504      -4.356 -12.889 -17.766  1.00  0.00
TER
ATOM   4576  O   WAT  1505      -8.708 -19.920 -18.066  1.00  0.00
ATOM   4577  H1  WAT  1505      -8.136 -20.687 -18.066  1.00  0.00
ATOM   4578  H2  WAT  1505      -8.708 -19.621 -18.975  1.00  0.00
TER
ATOM   4579  O   WAT  1506       0.344 -15.117 -18.605  1.00  0.00
ATOM   4580  H1  WAT  1506       0.275 -16.058 -18.766  1.00  0.00
ATOM   4581  H2  WAT  1506       1.106 -15.026 -18.033  1.00  0.00
TER
ATOM   4582  O   WAT  1507      -6.847 -22.015 -17.671  1.00  0.00
ATOM   4583  H1  WAT  1507      -6.166 -21.751 -17.052  1.00  0.00
ATOM   4584  H2  WAT  1507      -7.162 -22.855 -17.337  1.00  0.00
TER
ATOM   4585  O   WAT  1508      -2.654 -20.968 -18.584  1.00  0.00
ATOM   4586  H1  WAT  1508      -2.147 -20.470 -17.943  1.00  0.00
ATOM   4587  H2  WAT  1508      -2.123 -21.745 -18.760  1.00  0.00
TER
ATOM   4588  O   WAT  1509       9.447 -22.798 -14.881  1.00  0.00
ATOM   4589  H1  WAT  1509       8.742 -22.410 -15.399  1.00  0.00
ATOM   4590  H2  WAT  1509       9.712 -22.103 -14.279  1.00  0.00
TER
ATOM   4591  O   WAT  1510      -3.121 -16.689 -16.140  1.00  0.00
ATOM   4592  H1  WAT  1510      -3.454 -16.062 -15.498  1.00  0.00
ATOM   4593  H2  WAT  1510      -2.944 -16.163 -16.920  1.00  0.00
TER
ATOM   4594  O   WAT  1511       5.393 -22.874 -18.672  1.00  0.00
ATOM   4595  H1  WAT  1511       4.688 -22.586 -18.092  1.00  0.00
ATOM   4596  H2  WAT  1511       5.754 -22.064 -19.032  1.00  0.00
TER
ATOM   4597  O   WAT  1512      -3.909 -14.721 -14.325  1.00  0.00
ATOM   4598  H1  WAT  1512      -3.291 -14.046 -14.607  1.00  0.00
ATOM   4599  H2  WAT  1512      -4.769 -14.312 -14.416  1.00  0.00
TER
ATOM   4600  O   WAT  1513       7.009 -13.257 -16.410  1.00  0.00
ATOM   4601  H1  WAT  1513       6.325 -12.587 -16.418  1.00  0.00
ATOM   4602  H2  WAT  1513       7.549 -13.059 -17.175  1.00  0.00
TER
ATOM   4603  O   WAT  1514       4.545 -11.412 -17.695  1.00  0.00
ATOM   4604  H1  WAT  1514       4.558 -11.816 -18.563  1.00  0.00
ATOM   4605  H2  WAT  1514       3.992 -10.638 -17.799  1.00  0.00
TER
ATOM   4606  O   WAT  1515       3.944 -16.510 -16.367  1.00  0.00
ATOM   4607  H1  WAT  1515       4.360 -16.724 -17.202  1.00  0.00
ATOM   4608  H2  WAT  1515       4.667 -16.252 -15.796  1.00  0.00
TER
ATOM   4609  O   WAT  1516       7.890 -18.111 -16.275  1.00  0.00
ATOM   4610  H1  WAT  1516       7.062 -18.041 -16.750  1.00  0.00
ATOM   4611  H2  WAT  1516       8.485 -17.525 -16.744  1.00  0.00
TER
ATOM   4612  O   WAT  1517       4.854 -21.324 -15.330  1.00  0.00
ATOM   4613  H1  WAT  1517       4.441 -20.498 -15.076  1.00  0.00
ATOM   4614  H2  WAT  1517       4.122 -21.909 -15.522  1.00  0.00
TER
ATOM   4615  O   WAT  1518      -2.545 -14.851 -18.304  1.00  0.00
ATOM   4616  H1  WAT  1518      -2.842 -15.457 -18.983  1.00  0.00
ATOM   4617  H2  WAT  1518      -1.595 -14.813 -18.415  1.00  0.00
TER
ATOM   4618  O   WAT  1519      -4.300 -21.764 -16.688  1.00  0.00
ATOM   4619  H1  WAT  1519      -3.748 -21.654 -17.463  1.00  0.00
ATOM   4620  H2  WAT  1519      -3.786 -21.390 -15.972  1.00  0.00
TER
ATOM   4621  O   WAT  1520       5.544 -11.278 -14.642  1.00  0.00
ATOM   4622  H1  WAT  1520       5.067 -10.471 -14.834  1.00  0.00
ATOM   4623  H2  WAT  1520       4.860 -11.930 -14.489  1.00  0.00
TER
ATOM   4624  O   WAT  1521      -3.453 -15.113 -11.653  1.00  0.00
ATOM   4625  H1  WAT  1521      -4.350 -14.889 -11.406  1.00  0.00
ATOM   4626  H2  WAT  1521      -3.428 -14.989 -12.602  1.00  0.00
TER
ATOM   4627  O   WAT  1522      -4.626 -18.242 -13.077  1.00  0.00
ATOM   4628  H1  WAT  1522      -4.765 -17.369 -12.709  1.00  0.00
ATOM   4629  H2  WAT  1522      -5.508 -18.584 -13.223  1.00  0.00
TER
ATOM   4630  O   WAT  1523      -2.828 -12.299 -10.869  1.00  0.00
ATOM   4631  H1  WAT  1523      -2.856 -11.895 -11.736  1.00  0.00
ATOM   4632  H2  WAT  1523      -2.991 -13.228 -11.032  1.00  0.00
TER
ATOM   4633  O   WAT  1524       9.124 -11.517  -9.573  1.00  0.00
ATOM   4634  H1  WAT  1524       9.600 -11.038  -8.894  1.00  0.00
ATOM   4635  H2  WAT  1524       9.745 -11.585 -10.298  1.00  0.00
TER
ATOM   4636  O   WAT  1525      -8.674 -16.472 -17.160  1.00  0.00
ATOM   4637  H1  WAT  1525      -8.596 -16.337 -18.105  1.00  0.00
ATOM   4638  H2  WAT  1525      -8.060 -17.180 -16.968  1.00  0.00
TER
ATOM   4639  O   WAT  1526       8.527 -14.325 -12.413  1.00  0.00
ATOM   4640  H1  WAT  1526       8.653 -14.564 -13.331  1.00  0.00
ATOM   4641  H2  WAT  1526       8.569 -15.157 -11.940  1.00  0.00
TER
ATOM   4642  O   WAT  1527       2.389 -10.623 -13.843  1.00  0.00
ATOM   4643  H1  WAT  1527       2.903 -10.712 -13.041  1.00  0.00
ATOM   4644  H2  WAT  1527       1.546 -10.277 -13.550  1.00  0.00
TER
ATOM   4645  O   WAT  1528      -8.618 -15.430 -14.621  1.00  0.00
ATOM   4646  H1  WAT  1528      -8.455 -15.900 -15.439  1.00  0.00
ATOM   4647  H2  WAT  1528      -8.153 -15.938 -13.956  1.00  0.00
TER
ATOM   4648  O   WAT  1529       5.441 -22.212 -12.852  1.00  0.00
ATOM   4649  H1  WAT  1529       4.591 -22.512 -12.531  1.00  0.00
ATOM   4650  H2  WAT  1529       5.282 -21.968 -13.763  1.00  0.00
TER
ATOM   4651  O   WAT  1530       2.536 -20.712 -10.752  1.00  0.00
ATOM   4652  H1  WAT  1530       2.862 -21.546 -11.092  1.00  0.00
ATOM   4653  H2  WAT  1530       3.324 -20.189 -10.604  1.00  0.00
TER
ATOM   4654  O   WAT  1531      -1.615 -20.278 -11.191  1.00  0.00
ATOM   4655  H1  WAT  1531      -1.710 -21.218 -11.341  1.00  0.00
ATOM   4656  H2  WAT  1531      -0.771 -20.056 -11.586  1.00  0.00
TER
ATOM   4657  O   WAT  1532       2.367 -19.943 -17.132  1.00  0.00
ATOM   4658  H1  WAT  1532       1.635 -19.435 -16.783  1.00  0.00
ATOM   4659  H2  WAT  1532       1.970 -20.760 -17.433  1.00  0.00
TER
ATOM   4660  O   WAT  1533      -7.044 -16.055 -12.461  1.00  0.00
ATOM   4661  H1  WAT  1533      -7.428 -16.696 -11.863  1.00  0.00
ATOM   4662  H2  WAT  1533      -6.733 -15.352 -11.892  1.00  0.00
TER
ATOM   4663  O   WAT  1534      -0.894 -19.208 -16.980  1.00  0.00
ATOM   4664  H1  WAT  1534      -0.527 -19.682 -16.234  1.00  0.00
ATOM   4665  H2  WAT  1534      -1.084 -18.333 -16.640  1.00  0.00
TER
ATOM   4666  O   WAT  1535      -3.104 -20.167 -14.662  1.00  0.00
ATOM   4667  H1  WAT  1535      -3.409 -19.288 -14.437  1.00  0.00
ATOM   4668  H2  WAT  1535      -2.150 -20.107 -14.626  1.00  0.00
TER
ATOM   4669  O   WAT  1536       6.183 -16.964 -18.273  1.00  0.00
ATOM   4670  H1  WAT  1536       6.903 -16.469 -18.663  1.00  0.00
ATOM   4671  H2  WAT  1536       5.981 -17.642 -18.917  1.00  0.00
TER
ATOM   4672  O   WAT  1537       1.565 -16.893 -12.386  1.00  0.00
ATOM   4673  H1  WAT  1537       1.498 -17.814 -12.640  1.00  0.00
ATOM   4674  H2  WAT  1537       0.935 -16.796 -11.671  1.00  0.00
TER
ATOM   4675  O   WAT  1538      -7.048 -19.327 -13.515  1.00  0.00
ATOM   4676  H1  WAT  1538      -7.406 -18.661 -12.928  1.00  0.00
ATOM   4677  H2  WAT  1538      -7.342 -20.158 -13.144  1.00  0.00
TER
ATOM   4678  O   WAT  1539      -3.847 -18.868 -10.631  1.00  0.00
ATOM   4679  H1  WAT  1539      -4.147 -18.722 -11.528  1.00  0.00
ATOM   4680  H2  WAT  1539      -3.075 -19.428 -10.724  1.00  0.00
TER
ATOM   4681  O   WAT  1540       1.496 -14.071 -12.635  1.00  0.00
ATOM   4682  H1  WAT  1540       1.511 -15.003 -12.854  1.00  0.00
ATOM   4683  H2  WAT  1540       0.789 -13.985 -11.996  1.00  0.00
TER
ATOM   4684  O   WAT  1541       7.707 -17.430 -13.289  1.00  0.00
ATOM   4685  H1  WAT  1541       6.982 -16.838 -13.486  1.00  0.00
ATOM   4686  H2  WAT  1541       8.235 -17.438 -14.087  1.00  0.00
TER
ATOM   4687  O   WAT  1542       0.930 -12.429 -15.541  1.00  0.00
ATOM   4688  H1  WAT  1542       1.574 -12.223 -14.864  1.00  0.00
ATOM   4689  H2  WAT  1542       1.293 -13.191 -15.994  1.00  0.00
TER
ATOM   4690  O   WAT  1543       2.203 -14.426 -16.824  1.00  0.00
ATOM   4691  H1  WAT  1543       2.845 -15.127 -16.710  1.00  0.00
ATOM   4692  H2  WAT  1543       2.728 -13.646 -17.004  1.00  0.00
TER
ATOM   4693  O   WAT  1544       3.977 -13.627 -13.620  1.00  0.00
ATOM   4694  H1  WAT  1544       4.312 -13.040 -12.942  1.00  0.00
ATOM   4695  H2  WAT  1544       3.057 -13.757 -13.390  1.00  0.00
TER
ATOM   4696  O   WAT  1545      -8.186 -11.849 -11.851  1.00  0.00
ATOM   4697  H1  WAT  1545      -8.077 -12.790 -11.992  1.00  0.00
ATOM   4698  H2  WAT  1545      -8.838 -11.584 -12.500  1.00  0.00
TER
ATOM   4699  O   WAT  1546      -0.195 -13.578 -10.451  1.00  0.00
ATOM   4700  H1  WAT  1546      -0.515 -14.297  -9.907  1.00  0.00
ATOM   4701  H2  WAT  1546      -0.869 -12.902 -10.378  1.00  0.00
TER
ATOM   4702  O   WAT  1547      -0.019 -20.691 -14.864  1.00  0.00
ATOM   4703  H1  WAT  1547       0.480 -20.216 -14.199  1.00  0.00
ATOM   4704  H2  WAT  1547       0.123 -21.615 -14.657  1.00  0.00
TER
ATOM   4705  O   WAT  1548       7.482 -12.060 -18.899  1.00  0.00
ATOM   4706  H1  WAT  1548       7.607 -11.237 -18.427  1.00  0.00
ATOM   4707  H2  WAT  1548       8.349 -12.271 -19.247  1.00  0.00
TER
ATOM   4708  O   WAT  1549      -5.046  -9.967 -19.228  1.00  0.00
ATOM   4709  H1  WAT  1549      -4.310 -10.515 -18.957  1.00  0.00
ATOM   4710  H2  WAT  1549      -4.662  -9.101 -19.367  1.00  0.00
TER
ATOM   4711  O   WAT  1550      -6.040 -10.782 -10.039  1.00  0.00
ATOM   4712  H1  WAT  1550      -5.239 -10.461  -9.626  1.00  0.00
ATOM   4713  H2  WAT  1550      -6.555 -11.143  -9.317  1.00  0.00
TER
ATOM   4714  O   WAT  1551       2.796 -14.674 -10.092  1.00  0.00
ATOM   4715  H1  WAT  1551       2.190 -14.651 -10.832  1.00  0.00
ATOM   4716  H2  WAT  1551       2.492 -15.406  -9.555  1.00  0.00
TER
ATOM   4717  O   WAT  1552       4.227 -10.946 -11.481  1.00  0.00
ATOM   4718  H1  WAT  1552       5.179 -11.030 -11.531  1.00  0.00
ATOM   4719  H2  WAT  1552       4.079 -10.282 -10.807  1.00  0.00
TER
ATOM   4720  O   WAT  1553      -8.320 -18.295 -11.096  1.00  0.00
ATOM   4721  H1  WAT  1553      -7.816 -18.874 -10.524  1.00  0.00
ATOM   4722  H2  WAT  1553      -9.059 -18.011 -10.558  1.00  0.00
TER
ATOM   4723  O   WAT  1554      -1.266 -16.888 -11.562  1.00  0.00
ATOM   4724  H1  WAT  1554      -2.032 -16.319 -11.646  1.00  0.00
ATOM   4725  H2  WAT  1554      -1.085 -17.180 -12.455  1.00  0.00
TER
ATOM   4726  O   WAT  1555       5.876 -15.157 -11.004  1.00  0.00
ATOM   4727  H1  WAT  1555       6.617 -14.820 -11.508  1.00  0.00
ATOM   4728  H2  WAT  1555       5.113 -14.988 -11.557  1.00  0.00
TER
ATOM   4729  O   WAT  1556      -6.288 -20.152 -10.201  1.00  0.00
ATOM   4730  H1  WAT  1556      -6.247 -20.451  -9.292  1.00  0.00
ATOM   4731  H2  WAT  1556      -5.433 -19.751 -10.360  1.00  0.00
TER
ATOM   4732  O   WAT  1557      -4.347 -21.573 -12.233  1.00  0.00
ATOM   4733  H1  WAT  1557      -4.878 -22.064 -12.861  1.00  0.00
ATOM   4734  H2  WAT  1557      -3.678 -21.144 -12.767  1.00  0.00
TER
ATOM   4735  O   WAT  1558       4.551 -17.106 -12.469  1.00  0.00
ATOM   4736  H1  WAT  1558       4.965 -16.951 -11.620  1.00  0.00
ATOM   4737  H2  WAT  1558       3.616 -16.980 -12.306  1.00  0.00
TER
ATOM   4738  O   WAT  1559       5.023 -19.766 -10.465  1.00  0.00
ATOM   4739  H1  WAT  1559       5.605 -20.521 -10.553  1.00  0.00
ATOM   4740  H2  WAT  1559       5.199 -19.235 -11.242  1.00  0.00
TER
ATOM   4741  O   WAT  1560      -0.688 -17.154 -14.499  1.00  0.00
ATOM   4742  H1  WAT  1560      -0.269 -16.310 -14.672  1.00  0.00
ATOM   4743  H2  WAT  1560      -1.607 -17.017 -14.729  1.00  0.00
TER
ATOM   4744  O   WAT  1561       1.648 -19.422 -13.116  1.00  0.00
ATOM   4745  H1  WAT  1561       1.768 -20.018 -12.376  1.00  0.00
ATOM   4746  H2  WAT  1561       2.508 -19.385 -13.535  1.00  0.00
TER
ATOM   4747  O   WAT  1562       3.987 -18.868 -14.539  1.00  0.00
ATOM   4748  H1  WAT  1562       3.461 -18.344 -15.143  1.00  0.00
ATOM   4749  H2  WAT  1562       4.330 -18.236 -13.908  1.00  0.00
TER
ATOM   4750  O   WAT  1563      -2.837 -10.848 -13.384  1.00  0.00
ATOM   4751  H1  WAT  1563      -3.375 -10.124 -13.703  1.00  0.00
ATOM   4752  H2  WAT  1563      -2.584 -11.325 -14.174  1.00  0.00
TER
ATOM   4753  O   WAT  1564       0.019  -9.613 -13.125  1.00  0.00
ATOM   4754  H1  WAT  1564      -0.055  -8.710 -12.818  1.00  0.00
ATOM   4755  H2  WAT  1564      -0.883  -9.932 -13.153  1.00  0.00
TER
ATOM   4756  O   WAT  1565      -8.578 -12.286 -19.822  1.00  0.00
ATOM   4757  H1  WAT  1565      -8.248 -13.154 -20.054  1.00  0.00
ATOM   4758  H2  WAT  1565      -8.149 -12.080 -18.991  1.00  0.00
TER
ATOM   4759  O   WAT  1566      -8.089 -11.419 -17.083  1.00  0.00
ATOM   4760  H1  WAT  1566      -8.526 -11.239 -16.251  1.00  0.00
ATOM   4761  H2  WAT  1566      -7.521 -10.661 -17.225  1.00  0.00
TER
ATOM   4762  O   WAT  1567       7.547 -11.917 -12.796  1.00  0.00
ATOM   4763  H1  WAT  1567       6.947 -11.858 -13.539  1.00  0.00
ATOM   4764  H2  WAT  1567       7.676 -12.857 -12.666  1.00  0.00
TER
ATOM   4765  O   WAT  1568       6.232 -15.192 -14.698  1.00  0.00
ATOM   4766  H1  WAT  1568       5.418 -14.762 -14.435  1.00  0.00
ATOM   4767  H2  WAT  1568       6.640 -14.580 -15.311  1.00  0.00
TER
ATOM   4768  O   WAT  1569      -7.219 -18.522 -16.184  1.00  0.00
ATOM   4769  H1  WAT  1569      -6.852 -18.609 -15.305  1.00  0.00
ATOM   4770  H2  WAT  1569      -7.788 -19.285 -16.283  1.00  0.00
TER
ATOM   4771  O   WAT  1570       7.581 -20.053 -13.171  1.00  0.00
ATOM   4772  H1  WAT  1570       7.350 -20.282 -14.071  1.00  0.00
ATOM   4773  H2  WAT  1570       7.842 -19.133 -13.217  1.00  0.00
TER
ATOM   4774  O   WAT  1571      -7.668 -21.611 -12.278  1.00  0.00
ATOM   4775  H1  WAT  1571      -8.562 -21.644 -11.939  1.00  0.00
ATOM   4776  H2  WAT  1571      -7.128 -21.412 -11.513  1.00  0.00
TER
ATOM   4777  O   WAT  1572       7.466 -20.974 -19.504  1.00  0.00
ATOM   4778  H1  WAT  1572       7.990 -21.468 -20.135  1.00  0.00
ATOM   4779  H2  WAT  1572       8.052 -20.839 -18.760  1.00  0.00
TER
ATOM   4780  O   WAT  1573       7.645 -20.891 -15.982  1.00  0.00
ATOM   4781  H1  WAT  1573       6.696 -20.924 -15.868  1.00  0.00
ATOM   4782  H2  WAT  1573       7.827 -19.981 -16.217  1.00  0.00
TER
ATOM   4783  O   WAT  1574      -5.804 -14.008 -11.022  1.00  0.00
ATOM   4784  H1  WAT  1574      -5.847 -14.379 -10.141  1.00  0.00
ATOM   4785  H2  WAT  1574      -5.673 -13.071 -10.882  1.00  0.00
TER
ATOM   4786  O   WAT  1575      -2.103 -12.452 -15.421  1.00  0.00
ATOM   4787  H1  WAT  1575      -2.344 -12.185 -16.308  1.00  0.00
ATOM   4788  H2  WAT  1575      -1.163 -12.282 -15.366  1.00  0.00
TER
ATOM   4789  O   WAT  1576       9.157 -10.433 -14.620  1.00  0.00
ATOM   4790  H1  WAT  1576       8.663 -10.036 -15.337  1.00  0.00
ATOM   4791  H2  WAT  1576       8.548 -11.058 -14.226  1.00  0.00
TER
ATOM   4792  O   WAT  1577      -5.965 -11.062 -13.902  1.00  0.00
ATOM   4793  H1  WAT  1577      -6.559 -11.194 -13.163  1.00  0.00
ATOM   4794  H2  WAT  1577      -5.973 -11.898 -14.368  1.00  0.00
TER
ATOM   4795  O   WAT  1578       6.841  -9.791 -17.341  1.00  0.00
ATOM   4796  H1  WAT  1578       6.381  -9.039 -17.716  1.00  0.00
ATOM   4797  H2  WAT  1578       6.212 -10.510 -17.400  1.00  0.00
TER
ATOM   4798  O   WAT  1579      -6.334 -13.696 -14.952  1.00  0.00
ATOM   4799  H1  WAT  1579      -7.061 -14.316 -15.019  1.00  0.00
ATOM   4800  H2  WAT  1579      -6.273 -13.302 -15.822  1.00  0.00
TER
ATOM   4801  O   WAT  1580      -2.729 -11.482 -18.167  1.00  0.00
ATOM   4802  H1  WAT  1580      -2.213 -12.093 -18.692  1.00  0.00
ATOM   4803  H2  WAT  1580      -2.080 -10.979 -17.676  1.00  0.00
TER
ATOM   4804  O   WAT  1581       0.010 -10.591 -17.340  1.00  0.00
ATOM   4805  H1  WAT  1581       0.298 -10.845 -18.216  1.00  0.00
ATOM   4806  H2  WAT  1581       0.522 -11.143 -16.749  1.00  0.00
TER
ATOM   4807  O   WAT  1582       0.077  -9.669  -9.973  1.00  0.00
ATOM   4808  H1  WAT  1582       1.004  -9.905  -9.929  1.00  0.00
ATOM   4809  H2  WAT  1582       0.062  -8.842 -10.454  1.00  0.00
TER
ATOM   4810  O   WAT  1583       6.645 -10.442 -10.149  1.00  0.00
ATOM   4811  H1  WAT  1583       7.438 -10.937 -10.356  1.00  0.00
ATOM   4812  H2  WAT  1583       6.938  -9.763  -9.541  1.00  0.00
TER
ATOM   4813  O   WAT  1584     -16.003  17.979  17.056  1.00  0.00
ATOM   4814  H1  WAT  1584     -16.084  17.064  16.785  1.00  0.00
ATOM   4815  H2  WAT  1584     -16.417  18.475  16.350  1.00  0.00
TER
ATOM   4816  O   WAT  1585     -17.872  19.756  18.937  1.00  0.00
ATOM   4817  H1  WAT  1585     -18.647  19.276  19.227  1.00  0.00
ATOM   4818  H2  WAT  1585     -17.220  19.077  18.762  1.00  0.00
TER
ATOM   4819  O   WAT  1586     -18.431  22.432  18.944  1.00  0.00
ATOM   4820  H1  WAT  1586     -18.500  21.491  18.783  1.00  0.00
ATOM   4821  H2  WAT  1586     -17.669  22.522  19.516  1.00  0.00
TER
ATOM   4822  O   WAT  1587     -17.400  15.239  19.171  1.00  0.00
ATOM   4823  H1  WAT  1587     -17.024  14.366  19.058  1.00  0.00
ATOM   4824  H2  WAT  1587     -17.498  15.575  18.280  1.00  0.00
TER
ATOM   4825  O   WAT  1588     -13.618  12.734  16.104  1.00  0.00
ATOM   4826  H1  WAT  1588     -12.797  12.244  16.146  1.00  0.00
ATOM   4827  H2  WAT  1588     -13.584  13.324  16.857  1.00  0.00
TER
ATOM   4828  O   WAT  1589     -16.758  21.332  14.730  1.00  0.00
ATOM   4829  H1  WAT  1589     -17.376  21.797  14.167  1.00  0.00
ATOM   4830  H2  WAT  1589     -16.246  22.025  15.147  1.00  0.00
TER
ATOM   4831  O   WAT  1590     -13.382  14.674  18.876  1.00  0.00
ATOM   4832  H1  WAT  1590     -14.086  14.963  19.457  1.00  0.00
ATOM   4833  H2  WAT  1590     -13.020  15.484  18.516  1.00  0.00
TER
ATOM   4834  O   WAT  1591     -10.313  14.120  19.267  1.00  0.00
ATOM   4835  H1  WAT  1591     -11.260  14.154  19.399  1.00  0.00
ATOM   4836  H2  WAT  1591      -9.988  14.934  19.652  1.00  0.00
TER
ATOM   4837  O   WAT  1592     -17.393  18.484  14.299  1.00  0.00
ATOM   4838  H1  WAT  1592     -18.320  18.418  14.528  1.00  0.00
ATOM   4839  H2  WAT  1592     -17.240  19.422  14.184  1.00  0.00
TER
ATOM   4840  O   WAT  1593     -17.406  14.756  11.296  1.00  0.00
ATOM   4841  H1  WAT  1593     -18.346  14.917  11.381  1.00  0.00
ATOM   4842  H2  WAT  1593     -17.088  15.475  10.749  1.00  0.00
TER
ATOM   4843  O   WAT  1594     -13.363  20.046  14.802  1.00  0.00
ATOM   4844  H1  WAT  1594     -13.982  19.708  14.155  1.00  0.00
ATOM   4845  H2  WAT  1594     -13.381  19.402  15.510  1.00  0.00
TER
ATOM   4846  O   WAT  1595     -15.187  19.285  11.810  1.00  0.00
ATOM   4847  H1  WAT  1595     -14.747  18.447  11.663  1.00  0.00
ATOM   4848  H2  WAT  1595     -14.474  19.918  11.896  1.00  0.00
TER
ATOM   4849  O   WAT  1596     -11.605  10.539  10.124  1.00  0.00
ATOM   4850  H1  WAT  1596     -11.918  10.632  11.024  1.00  0.00
ATOM   4851  H2  WAT  1596     -10.844  11.117  10.073  1.00  0.00
TER
ATOM   4852  O   WAT  1597     -15.599  16.379  14.291  1.00  0.00
ATOM   4853  H1  WAT  1597     -16.198  17.102  14.107  1.00  0.00
ATOM   4854  H2  WAT  1597     -15.051  16.316  13.509  1.00  0.00
TER
ATOM   4855  O   WAT  1598     -16.993  15.015  16.321  1.00  0.00
ATOM   4856  H1  WAT  1598     -16.600  15.332  15.508  1.00  0.00
ATOM   4857  H2  WAT  1598     -16.631  14.136  16.436  1.00  0.00
TER
ATOM   4858  O   WAT  1599     -12.592  20.585  19.276  1.00  0.00
ATOM   4859  H1  WAT  1599     -11.872  21.080  18.886  1.00  0.00
ATOM   4860  H2  WAT  1599     -12.793  19.906  18.631  1.00  0.00
TER
ATOM   4861  O   WAT  1600     -17.131  11.978  13.419  1.00  0.00
ATOM   4862  H1  WAT  1600     -17.944  11.480  13.343  1.00  0.00
ATOM   4863  H2  WAT  1600     -17.324  12.818  13.003  1.00  0.00
TER
ATOM   4864  O   WAT  1601     -14.416  16.350  11.715  1.00  0.00
ATOM   4865  H1  WAT  1601     -13.528  16.662  11.540  1.00  0.00
ATOM   4866  H2  WAT  1601     -14.445  15.478  11.323  1.00  0.00
TER
ATOM   4867  O   WAT  1602     -12.144  17.662  11.183  1.00  0.00
ATOM   4868  H1  WAT  1602     -12.228  18.093  10.333  1.00  0.00
ATOM   4869  H2  WAT  1602     -11.425  18.121  11.616  1.00  0.00
TER
ATOM   4870  O   WAT  1603     -15.537  21.844  17.758  1.00  0.00
ATOM   4871  H1  WAT  1603     -15.185  21.247  17.099  1.00  0.00
ATOM   4872  H2  WAT  1603     -16.421  21.519  17.929  1.00  0.00
TER
ATOM   4873  O   WAT  1604     -13.144  21.325  12.110  1.00  0.00
ATOM   4874  H1  WAT  1604     -13.432  21.786  12.898  1.00  0.00
ATOM   4875  H2  WAT  1604     -12.349  20.864  12.379  1.00  0.00
TER
ATOM   4876  O   WAT  1605     -12.387  13.159  13.270  1.00  0.00
ATOM   4877  H1  WAT  1605     -13.016  13.264  12.556  1.00  0.00
ATOM   4878  H2  WAT  1605     -12.882  13.379  14.059  1.00  0.00
TER
ATOM   4879  O   WAT  1606     -16.387  12.163  16.125  1.00  0.00
ATOM   4880  H1  WAT  1606     -16.511  12.182  15.176  1.00  0.00
ATOM   4881  H2  WAT  1606     -15.439  12.211  16.245  1.00  0.00
TER
ATOM   4882  O   WAT  1607     -13.294  18.318  16.974  1.00  0.00
ATOM   4883  H1  WAT  1607     -14.235  18.333  17.149  1.00  0.00
ATOM   4884  H2  WAT  1607     -12.980  17.531  17.420  1.00  0.00
TER
ATOM   4885  O   WAT  1608     -16.952  21.037  10.612  1.00  0.00
ATOM   4886  H1  WAT  1608     -17.501  21.484  11.256  1.00  0.00
ATOM   4887  H2  WAT  1608     -16.330  20.532  11.136  1.00  0.00
TER
ATOM   4888  O   WAT  1609     -18.772  19.020   9.756  1.00  0.00
ATOM   4889  H1  WAT  1609     -18.251  18.305   9.390  1.00  0.00
ATOM   4890  H2  WAT  1609     -18.125  19.659  10.056  1.00  0.00
TER
ATOM   4891  O   WAT  1610     -14.910  10.880  11.983  1.00  0.00
ATOM   4892  H1  WAT  1610     -14.629  10.037  12.339  1.00  0.00
ATOM   4893  H2  WAT  1610     -15.683  11.113  12.497  1.00  0.00
TER
ATOM   4894  O   WAT  1611     -10.532  20.118  12.593  1.00  0.00
ATOM   4895  H1  WAT  1611      -9.770  20.688  12.699  1.00  0.00
ATOM   4896  H2  WAT  1611     -10.516  19.551  13.364  1.00  0.00
TER
ATOM   4897  O   WAT  1612      -9.526  20.973  17.438  1.00  0.00
ATOM   4898  H1  WAT  1612      -9.155  20.190  17.031  1.00  0.00
ATOM   4899  H2  WAT  1612      -8.885  21.662  17.259  1.00  0.00
TER
ATOM   4900  O   WAT  1613     -10.480  20.412   9.751  1.00  0.00
ATOM   4901  H1  WAT  1613     -10.205  21.319   9.623  1.00  0.00
ATOM   4902  H2  WAT  1613     -10.669  20.348  10.687  1.00  0.00
TER
ATOM   4903  O   WAT  1614     -14.082  13.436  11.046  1.00  0.00
ATOM   4904  H1  WAT  1614     -13.664  13.249  10.206  1.00  0.00
ATOM   4905  H2  WAT  1614     -14.389  12.584  11.356  1.00  0.00
TER
ATOM   4906  O   WAT  1615     -10.583  18.348  14.744  1.00  0.00
ATOM   4907  H1  WAT  1615     -10.959  17.581  14.312  1.00  0.00
ATOM   4908  H2  WAT  1615     -11.313  18.731  15.231  1.00  0.00
TER
ATOM   4909  O   WAT  1616     -11.308  16.574  18.044  1.00  0.00
ATOM   4910  H1  WAT  1616     -10.784  16.080  17.413  1.00  0.00
ATOM   4911  H2  WAT  1616     -10.722  16.709  18.789  1.00  0.00
TER
ATOM   4912  O   WAT  1617     -11.818  15.832  13.984  1.00  0.00
ATOM   4913  H1  WAT  1617     -11.322  15.599  14.768  1.00  0.00
ATOM   4914  H2  WAT  1617     -12.016  14.993  13.567  1.00  0.00
TER
ATOM   4915  O   WAT  1618     -10.389  14.468  16.517  1.00  0.00
ATOM   4916  H1  WAT  1618     -10.499  14.313  17.456  1.00  0.00
ATOM   4917  H2  WAT  1618      -9.629  13.940  16.275  1.00  0.00
TER
ATOM   4918  O   WAT  1619      -9.500  12.298   9.758  1.00  0.00
ATOM   4919  H1  WAT  1619      -8.575  12.167   9.550  1.00  0.00
ATOM   4920  H2  WAT  1619      -9.523  12.378  10.712  1.00  0.00
TER
ATOM   4921  O   WAT  1620      -9.426  13.069  12.384  1.00  0.00
ATOM   4922  H1  WAT  1620     -10.221  13.004  12.913  1.00  0.00
ATOM   4923  H2  WAT  1620      -9.222  14.005  12.372  1.00  0.00
TER
ATOM   4924  O   WAT  1621     -12.994  11.399  18.834  1.00  0.00
ATOM   4925  H1  WAT  1621     -12.554  11.344  17.986  1.00  0.00
ATOM   4926  H2  WAT  1621     -13.264  12.315  18.905  1.00  0.00
TER
ATOM   4927  O   WAT  1622     -11.131  11.031  16.844  1.00  0.00
ATOM   4928  H1  WAT  1622     -11.192  10.087  16.698  1.00  0.00
ATOM   4929  H2  WAT  1622     -10.351  11.139  17.390  1.00  0.00
TER
ATOM   4930  O   WAT  1623     -15.159   9.780  17.539  1.00  0.00
ATOM   4931  H1  WAT  1623     -14.556  10.352  18.013  1.00  0.00
ATOM   4932  H2  WAT  1623     -15.899  10.344  17.316  1.00  0.00
TER
ATOM   4933  O   WAT  1624     -12.015  10.182  12.813  1.00  0.00
ATOM   4934  H1  WAT  1624     -11.820  11.080  13.079  1.00  0.00
ATOM   4935  H2  WAT  1624     -12.802   9.951  13.306  1.00  0.00
TER
ATOM   4936  O   WAT  1625     -16.003  17.979  -1.718  1.00  0.00
ATOM   4937  H1  WAT  1625     -16.084  17.064  -1.989  1.00  0.00
ATOM   4938  H2  WAT  1625     -16.417  18.475  -2.425  1.00  0.00
TER
ATOM   4939  O   WAT  1626     -17.872  19.756   0.162  1.00  0.00
ATOM   4940  H1  WAT  1626     -18.647  19.276   0.452  1.00  0.00
ATOM   4941  H2  WAT  1626     -17.220  19.077  -0.012  1.00  0.00
TER
ATOM   4942  O   WAT  1627     -18.431  22.432   0.169  1.00  0.00
ATOM   4943  H1  WAT  1627     -18.500  21.491   0.008  1.00  0.00
ATOM   4944  H2  WAT  1627     -17.669  22.522   0.742  1.00  0.00
TER
ATOM   4945  O   WAT  1628     -17.400  15.239   0.396  1.00  0.00
ATOM   4946  H1  WAT  1628     -17.024  14.366   0.284  1.00  0.00
ATOM   4947  H2  WAT  1628     -17.498  15.575  -0.495  1.00  0.00
TER
ATOM   4948  O   WAT  1629     -13.618  12.734  -2.671  1.00  0.00
ATOM   4949  H1  WAT  1629     -12.797  12.244  -2.628  1.00  0.00
ATOM   4950  H2  WAT  1629     -13.584  13.324  -1.918  1.00  0.00
TER
ATOM   4951  O   WAT  1630      -9.328  14.751   3.894  1.00  0.00
ATOM   4952  H1  WAT  1630     -10.033  15.139   3.375  1.00  0.00
ATOM   4953  H2  WAT  1630      -9.062  15.446   4.496  1.00  0.00
TER
ATOM   4954  O   WAT  1631     -16.758  21.332  -4.044  1.00  0.00
ATOM   4955  H1  WAT  1631     -17.376  21.797  -4.608  1.00  0.00
ATOM   4956  H2  WAT  1631     -16.246  22.025  -3.627  1.00  0.00
TER
ATOM   4957  O   WAT  1632     -13.382  14.674   0.102  1.00  0.00
ATOM   4958  H1  WAT  1632     -14.086  14.963   0.682  1.00  0.00
ATOM   4959  H2  WAT  1632     -13.020  15.484  -0.258  1.00  0.00
TER
ATOM   4960  O   WAT  1633     -10.313  14.120   0.493  1.00  0.00
ATOM   4961  H1  WAT  1633     -11.260  14.154   0.624  1.00  0.00
ATOM   4962  H2  WAT  1633      -9.988  14.934   0.878  1.00  0.00
TER
ATOM   4963  O   WAT  1634     -14.831  21.039   2.407  1.00  0.00
ATOM   4964  H1  WAT  1634     -14.414  20.825   1.573  1.00  0.00
ATOM   4965  H2  WAT  1634     -14.107  21.296   2.978  1.00  0.00
TER
ATOM   4966  O   WAT  1635     -17.393  18.484  -4.476  1.00  0.00
ATOM   4967  H1  WAT  1635     -18.320  18.418  -4.247  1.00  0.00
ATOM   4968  H2  WAT  1635     -17.240  19.422  -4.590  1.00  0.00
TER
ATOM   4969  O   WAT  1636     -17.406  14.756  -7.479  1.00  0.00
ATOM   4970  H1  WAT  1636     -18.346  14.917  -7.394  1.00  0.00
ATOM   4971  H2  WAT  1636     -17.088  15.475  -8.025  1.00  0.00
TER
ATOM   4972  O   WAT  1637     -10.885  19.438   2.499  1.00  0.00
ATOM   4973  H1  WAT  1637     -11.713  19.507   2.024  1.00  0.00
ATOM   4974  H2  WAT  1637     -10.290  20.023   2.031  1.00  0.00
TER
ATOM   4975  O   WAT  1638     -13.363  20.046  -3.972  1.00  0.00
ATOM   4976  H1  WAT  1638     -13.982  19.708  -4.619  1.00  0.00
ATOM   4977  H2  WAT  1638     -13.381  19.402  -3.264  1.00  0.00
TER
ATOM   4978  O   WAT  1639     -13.920  16.225   3.445  1.00  0.00
ATOM   4979  H1  WAT  1639     -14.333  17.050   3.699  1.00  0.00
ATOM   4980  H2  WAT  1639     -14.653  15.639   3.252  1.00  0.00
TER
ATOM   4981  O   WAT  1640     -15.187  19.285  -6.965  1.00  0.00
ATOM   4982  H1  WAT  1640     -14.747  18.447  -7.111  1.00  0.00
ATOM   4983  H2  WAT  1640     -14.474  19.918  -6.878  1.00  0.00
TER
ATOM   4984  O   WAT  1641     -11.605  10.539  -8.651  1.00  0.00
ATOM   4985  H1  WAT  1641     -11.918  10.632  -7.751  1.00  0.00
ATOM   4986  H2  WAT  1641     -10.844  11.117  -8.701  1.00  0.00
TER
ATOM   4987  O   WAT  1642     -10.395  15.276   7.327  1.00  0.00
ATOM   4988  H1  WAT  1642     -11.010  15.784   6.798  1.00  0.00
ATOM   4989  H2  WAT  1642     -10.715  14.376   7.269  1.00  0.00
TER
ATOM   4990  O   WAT  1643     -18.333  14.116   4.793  1.00  0.00
ATOM   4991  H1  WAT  1643     -18.795  14.324   5.605  1.00  0.00
ATOM   4992  H2  WAT  1643     -18.736  13.302   4.490  1.00  0.00
TER
ATOM   4993  O   WAT  1644     -13.333  15.337   5.923  1.00  0.00
ATOM   4994  H1  WAT  1644     -14.184  15.037   6.244  1.00  0.00
ATOM   4995  H2  WAT  1644     -13.493  15.581   5.011  1.00  0.00
TER
ATOM   4996  O   WAT  1645     -16.238  16.837   8.023  1.00  0.00
ATOM   4997  H1  WAT  1645     -15.913  16.003   7.683  1.00  0.00
ATOM   4998  H2  WAT  1645     -15.450  17.360   8.170  1.00  0.00
TER
ATOM   4999  O   WAT  1646     -15.599  16.379  -4.483  1.00  0.00
ATOM   5000  H1  WAT  1646     -16.198  17.102  -4.667  1.00  0.00
ATOM   5001  H2  WAT  1646     -15.051  16.316  -5.266  1.00  0.00
TER
ATOM   5002  O   WAT  1647     -16.993  15.015  -2.453  1.00  0.00
ATOM   5003  H1  WAT  1647     -16.600  15.332  -3.266  1.00  0.00
ATOM   5004  H2  WAT  1647     -16.631  14.136  -2.339  1.00  0.00
TER
ATOM   5005  O   WAT  1648     -16.407  17.605   1.642  1.00  0.00
ATOM   5006  H1  WAT  1648     -17.139  18.114   1.991  1.00  0.00
ATOM   5007  H2  WAT  1648     -16.805  16.788   1.341  1.00  0.00
TER
ATOM   5008  O   WAT  1649     -15.945  13.059   1.054  1.00  0.00
ATOM   5009  H1  WAT  1649     -15.927  13.510   1.899  1.00  0.00
ATOM   5010  H2  WAT  1649     -16.193  12.159   1.268  1.00  0.00
TER
ATOM   5011  O   WAT  1650     -12.517  10.472   6.893  1.00  0.00
ATOM   5012  H1  WAT  1650     -12.193   9.741   7.419  1.00  0.00
ATOM   5013  H2  WAT  1650     -12.482  10.153   5.991  1.00  0.00
TER
ATOM   5014  O   WAT  1651     -12.592  20.585   0.502  1.00  0.00
ATOM   5015  H1  WAT  1651     -11.872  21.080   0.111  1.00  0.00
ATOM   5016  H2  WAT  1651     -12.793  19.906  -0.143  1.00  0.00
TER
ATOM   5017  O   WAT  1652     -17.131  11.978  -5.355  1.00  0.00
ATOM   5018  H1  WAT  1652     -17.944  11.480  -5.431  1.00  0.00
ATOM   5019  H2  WAT  1652     -17.324  12.818  -5.772  1.00  0.00
TER
ATOM   5020  O   WAT  1653     -17.210  20.655   6.388  1.00  0.00
ATOM   5021  H1  WAT  1653     -17.276  19.735   6.134  1.00  0.00
ATOM   5022  H2  WAT  1653     -17.839  20.753   7.103  1.00  0.00
TER
ATOM   5023  O   WAT  1654     -14.416  16.350  -7.059  1.00  0.00
ATOM   5024  H1  WAT  1654     -13.528  16.662  -7.234  1.00  0.00
ATOM   5025  H2  WAT  1654     -14.445  15.478  -7.451  1.00  0.00
TER
ATOM   5026  O   WAT  1655     -12.144  17.662  -7.591  1.00  0.00
ATOM   5027  H1  WAT  1655     -12.228  18.093  -8.442  1.00  0.00
ATOM   5028  H2  WAT  1655     -11.425  18.121  -7.159  1.00  0.00
TER
ATOM   5029  O   WAT  1656     -11.067  20.118   5.486  1.00  0.00
ATOM   5030  H1  WAT  1656     -11.792  20.711   5.289  1.00  0.00
ATOM   5031  H2  WAT  1656     -10.539  20.111   4.687  1.00  0.00
TER
ATOM   5032  O   WAT  1657     -15.537  21.844  -1.016  1.00  0.00
ATOM   5033  H1  WAT  1657     -15.185  21.247  -1.676  1.00  0.00
ATOM   5034  H2  WAT  1657     -16.421  21.519  -0.845  1.00  0.00
TER
ATOM   5035  O   WAT  1658     -13.144  21.325  -6.664  1.00  0.00
ATOM   5036  H1  WAT  1658     -13.432  21.786  -5.876  1.00  0.00
ATOM   5037  H2  WAT  1658     -12.349  20.864  -6.396  1.00  0.00
TER
ATOM   5038  O   WAT  1659     -15.754  14.204   3.687  1.00  0.00
ATOM   5039  H1  WAT  1659     -15.385  13.383   4.015  1.00  0.00
ATOM   5040  H2  WAT  1659     -16.614  14.264   4.102  1.00  0.00
TER
ATOM   5041  O   WAT  1660     -12.387  13.159  -5.504  1.00  0.00
ATOM   5042  H1  WAT  1660     -13.016  13.264  -6.219  1.00  0.00
ATOM   5043  H2  WAT  1660     -12.882  13.379  -4.715  1.00  0.00
TER
ATOM   5044  O   WAT  1661     -18.793  16.858   3.911  1.00  0.00
ATOM   5045  H1  WAT  1661     -18.295  17.332   4.576  1.00  0.00
ATOM   5046  H2  WAT  1661     -18.651  15.934   4.118  1.00  0.00
TER
ATOM   5047  O   WAT  1662     -16.387  12.163  -2.649  1.00  0.00
ATOM   5048  H1  WAT  1662     -16.511  12.182  -3.598  1.00  0.00
ATOM   5049  H2  WAT  1662     -15.439  12.211  -2.529  1.00  0.00
TER
ATOM   5050  O   WAT  1663     -11.587  13.075   4.753  1.00  0.00
ATOM   5051  H1  WAT  1663     -12.089  13.815   5.093  1.00  0.00
ATOM   5052  H2  WAT  1663     -10.771  13.463   4.437  1.00  0.00
TER
ATOM   5053  O   WAT  1664     -13.294  18.318  -1.800  1.00  0.00
ATOM   5054  H1  WAT  1664     -14.235  18.333  -1.626  1.00  0.00
ATOM   5055  H2  WAT  1664     -12.980  17.531  -1.354  1.00  0.00
TER
ATOM   5056  O   WAT  1665     -15.978  22.874   8.683  1.00  0.00
ATOM   5057  H1  WAT  1665     -16.584  22.898   7.942  1.00  0.00
ATOM   5058  H2  WAT  1665     -16.282  22.143   9.219  1.00  0.00
TER
ATOM   5059  O   WAT  1666     -16.952  21.037  -8.162  1.00  0.00
ATOM   5060  H1  WAT  1666     -17.501  21.484  -7.518  1.00  0.00
ATOM   5061  H2  WAT  1666     -16.330  20.532  -7.639  1.00  0.00
TER
ATOM   5062  O   WAT  1667     -12.898  22.391   7.770  1.00  0.00
ATOM   5063  H1  WAT  1667     -12.157  22.729   7.267  1.00  0.00
ATOM   5064  H2  WAT  1667     -13.661  22.561   7.217  1.00  0.00
TER
ATOM   5065  O   WAT  1668     -18.772  19.020  -9.018  1.00  0.00
ATOM   5066  H1  WAT  1668     -18.251  18.305  -9.384  1.00  0.00
ATOM   5067  H2  WAT  1668     -18.125  19.659  -8.718  1.00  0.00
TER
ATOM   5068  O   WAT  1669     -14.224  20.443   6.305  1.00  0.00
ATOM   5069  H1  WAT  1669     -13.810  20.597   7.154  1.00  0.00
ATOM   5070  H2  WAT  1669     -15.159  20.568   6.468  1.00  0.00
TER
ATOM   5071  O   WAT  1670     -13.752  17.783   8.309  1.00  0.00
ATOM   5072  H1  WAT  1670     -13.170  17.028   8.221  1.00  0.00
ATOM   5073  H2  WAT  1670     -13.575  18.313   7.532  1.00  0.00
TER
ATOM   5074  O   WAT  1671     -17.126  18.127   5.659  1.00  0.00
ATOM   5075  H1  WAT  1671     -17.006  17.531   6.398  1.00  0.00
ATOM   5076  H2  WAT  1671     -16.267  18.164   5.239  1.00  0.00
TER
ATOM   5077  O   WAT  1672     -14.787  18.680   4.235  1.00  0.00
ATOM   5078  H1  WAT  1672     -15.314  19.205   3.632  1.00  0.00
ATOM   5079  H2  WAT  1672     -14.444  19.313   4.866  1.00  0.00
TER
ATOM   5080  O   WAT  1673     -15.540  14.285   7.150  1.00  0.00
ATOM   5081  H1  WAT  1673     -16.228  13.623   7.085  1.00  0.00
ATOM   5082  H2  WAT  1673     -14.819  13.839   7.595  1.00  0.00
TER
ATOM   5083  O   WAT  1674     -14.910  10.880  -6.791  1.00  0.00
ATOM   5084  H1  WAT  1674     -14.629  10.037  -6.435  1.00  0.00
ATOM   5085  H2  WAT  1674     -15.683  11.113  -6.277  1.00  0.00
TER
ATOM   5086  O   WAT  1675     -10.532  20.118  -6.181  1.00  0.00
ATOM   5087  H1  WAT  1675      -9.770  20.688  -6.075  1.00  0.00
ATOM   5088  H2  WAT  1675     -10.516  19.551  -5.410  1.00  0.00
TER
ATOM   5089  O   WAT  1676      -9.526  20.973  -1.337  1.00  0.00
ATOM   5090  H1  WAT  1676      -9.155  20.190  -1.743  1.00  0.00
ATOM   5091  H2  WAT  1676      -8.885  21.662  -1.515  1.00  0.00
TER
ATOM   5092  O   WAT  1677     -10.480  20.412  -9.024  1.00  0.00
ATOM   5093  H1  WAT  1677     -10.205  21.319  -9.152  1.00  0.00
ATOM   5094  H2  WAT  1677     -10.669  20.348  -8.087  1.00  0.00
TER
ATOM   5095  O   WAT  1678     -14.082  13.436  -7.728  1.00  0.00
ATOM   5096  H1  WAT  1678     -13.664  13.249  -8.569  1.00  0.00
ATOM   5097  H2  WAT  1678     -14.389  12.584  -7.418  1.00  0.00
TER
ATOM   5098  O   WAT  1679     -10.583  18.348  -4.031  1.00  0.00
ATOM   5099  H1  WAT  1679     -10.959  17.581  -4.463  1.00  0.00
ATOM   5100  H2  WAT  1679     -11.313  18.731  -3.543  1.00  0.00
TER
ATOM   5101  O   WAT  1680     -11.193  17.496   5.603  1.00  0.00
ATOM   5102  H1  WAT  1680     -11.425  17.267   4.703  1.00  0.00
ATOM   5103  H2  WAT  1680     -10.933  18.416   5.558  1.00  0.00
TER
ATOM   5104  O   WAT  1681     -12.754  12.721   8.381  1.00  0.00
ATOM   5105  H1  WAT  1681     -11.877  12.730   8.765  1.00  0.00
ATOM   5106  H2  WAT  1681     -12.742  11.984   7.770  1.00  0.00
TER
ATOM   5107  O   WAT  1682     -11.308  16.574  -0.730  1.00  0.00
ATOM   5108  H1  WAT  1682     -10.784  16.080  -1.361  1.00  0.00
ATOM   5109  H2  WAT  1682     -10.722  16.709   0.015  1.00  0.00
TER
ATOM   5110  O   WAT  1683     -11.129  16.658   2.792  1.00  0.00
ATOM   5111  H1  WAT  1683     -12.079  16.625   2.906  1.00  0.00
ATOM   5112  H2  WAT  1683     -10.948  17.568   2.557  1.00  0.00
TER
ATOM   5113  O   WAT  1684     -11.818  15.832  -4.791  1.00  0.00
ATOM   5114  H1  WAT  1684     -11.322  15.599  -4.006  1.00  0.00
ATOM   5115  H2  WAT  1684     -12.016  14.993  -5.207  1.00  0.00
TER
ATOM   5116  O   WAT  1685     -10.389  14.468  -2.257  1.00  0.00
ATOM   5117  H1  WAT  1685     -10.499  14.313  -1.319  1.00  0.00
ATOM   5118  H2  WAT  1685      -9.629  13.940  -2.499  1.00  0.00
TER
ATOM   5119  O   WAT  1686     -12.043  10.407   4.201  1.00  0.00
ATOM   5120  H1  WAT  1686     -11.406  11.020   4.567  1.00  0.00
ATOM   5121  H2  WAT  1686     -11.895  10.443   3.256  1.00  0.00
TER
ATOM   5122  O   WAT  1687      -9.500  12.298  -9.016  1.00  0.00
ATOM   5123  H1  WAT  1687      -8.575  12.167  -9.225  1.00  0.00
ATOM   5124  H2  WAT  1687      -9.523  12.378  -8.063  1.00  0.00
TER
ATOM   5125  O   WAT  1688      -9.426  13.069  -6.391  1.00  0.00
ATOM   5126  H1  WAT  1688     -10.221  13.004  -5.861  1.00  0.00
ATOM   5127  H2  WAT  1688      -9.222  14.005  -6.402  1.00  0.00
TER
ATOM   5128  O   WAT  1689     -18.672  11.560   7.109  1.00  0.00
ATOM   5129  H1  WAT  1689     -18.733  12.152   7.858  1.00  0.00
ATOM   5130  H2  WAT  1689     -17.732  11.452   6.964  1.00  0.00
TER
ATOM   5131  O   WAT  1690     -16.035  11.217   6.748  1.00  0.00
ATOM   5132  H1  WAT  1690     -15.421  11.535   6.086  1.00  0.00
ATOM   5133  H2  WAT  1690     -15.490  10.732   7.368  1.00  0.00
TER
ATOM   5134  O   WAT  1691     -15.294   9.780   3.075  1.00  0.00
ATOM   5135  H1  WAT  1691     -16.168  10.113   2.872  1.00  0.00
ATOM   5136  H2  WAT  1691     -15.403   9.307   3.900  1.00  0.00
TER
ATOM   5137  O   WAT  1692     -14.387  11.987   4.459  1.00  0.00
ATOM   5138  H1  WAT  1692     -14.716  11.172   4.079  1.00  0.00
ATOM   5139  H2  WAT  1692     -13.439  11.944   4.336  1.00  0.00
TER
ATOM   5140  O   WAT  1693     -17.547  10.697   2.014  1.00  0.00
ATOM   5141  H1  WAT  1693     -18.329  11.171   2.294  1.00  0.00
ATOM   5142  H2  WAT  1693     -17.840   9.792   1.906  1.00  0.00
TER
ATOM   5143  O   WAT  1694     -12.994  11.399   0.059  1.00  0.00
ATOM   5144  H1  WAT  1694     -12.554  11.344  -0.789  1.00  0.00
ATOM   5145  H2  WAT  1694     -13.264  12.315   0.130  1.00  0.00
TER
ATOM   5146  O   WAT  1695     -11.131  11.031  -1.930  1.00  0.00
ATOM   5147  H1  WAT  1695     -11.192  10.087  -2.077  1.00  0.00
ATOM   5148  H2  WAT  1695     -10.351  11.139  -1.385  1.00  0.00
TER
ATOM   5149  O   WAT  1696     -15.159   9.780  -1.236  1.00  0.00
ATOM   5150  H1  WAT  1696     -14.556  10.352  -0.761  1.00  0.00
ATOM   5151  H2  WAT  1696     -15.899  10.344  -1.458  1.00  0.00
TER
ATOM   5152  O   WAT  1697     -12.015  10.182  -5.962  1.00  0.00
ATOM   5153  H1  WAT  1697     -11.820  11.080  -5.695  1.00  0.00
ATOM   5154  H2  WAT  1697     -12.802   9.951  -5.468  1.00  0.00
TER
ATOM   5155  O   WAT  1698     -14.909   9.959   9.144  1.00  0.00
ATOM   5156  H1  WAT  1698     -15.023  10.279  10.039  1.00  0.00
ATOM   5157  H2  WAT  1698     -14.092  10.361   8.847  1.00  0.00
TER
ATOM   5158  O   WAT  1699     -17.872  19.756 -18.612  1.00  0.00
ATOM   5159  H1  WAT  1699     -18.647  19.276 -18.322  1.00  0.00
ATOM   5160  H2  WAT  1699     -17.220  19.077 -18.786  1.00  0.00
TER
ATOM   5161  O   WAT  1700     -18.431  22.432 -18.605  1.00  0.00
ATOM   5162  H1  WAT  1700     -18.500  21.491 -18.766  1.00  0.00
ATOM   5163  H2  WAT  1700     -17.669  22.522 -18.033  1.00  0.00
TER
ATOM   5164  O   WAT  1701     -17.400  15.239 -18.378  1.00  0.00
ATOM   5165  H1  WAT  1701     -17.024  14.366 -18.491  1.00  0.00
ATOM   5166  H2  WAT  1701     -17.498  15.575 -19.269  1.00  0.00
TER
ATOM   5167  O   WAT  1702      -9.328  14.751 -14.881  1.00  0.00
ATOM   5168  H1  WAT  1702     -10.033  15.139 -15.399  1.00  0.00
ATOM   5169  H2  WAT  1702      -9.062  15.446 -14.279  1.00  0.00
TER
ATOM   5170  O   WAT  1703     -13.382  14.674 -18.672  1.00  0.00
ATOM   5171  H1  WAT  1703     -14.086  14.963 -18.092  1.00  0.00
ATOM   5172  H2  WAT  1703     -13.020  15.484 -19.032  1.00  0.00
TER
ATOM   5173  O   WAT  1704     -10.313  14.120 -18.281  1.00  0.00
ATOM   5174  H1  WAT  1704     -11.260  14.154 -18.150  1.00  0.00
ATOM   5175  H2  WAT  1704      -9.988  14.934 -17.897  1.00  0.00
TER
ATOM   5176  O   WAT  1705     -14.831  21.039 -16.367  1.00  0.00
ATOM   5177  H1  WAT  1705     -14.414  20.825 -17.202  1.00  0.00
ATOM   5178  H2  WAT  1705     -14.107  21.296 -15.796  1.00  0.00
TER
ATOM   5179  O   WAT  1706     -10.885  19.438 -16.275  1.00  0.00
ATOM   5180  H1  WAT  1706     -11.713  19.507 -16.750  1.00  0.00
ATOM   5181  H2  WAT  1706     -10.290  20.023 -16.744  1.00  0.00
TER
ATOM   5182  O   WAT  1707     -13.920  16.225 -15.330  1.00  0.00
ATOM   5183  H1  WAT  1707     -14.333  17.050 -15.076  1.00  0.00
ATOM   5184  H2  WAT  1707     -14.653  15.639 -15.522  1.00  0.00
TER
ATOM   5185  O   WAT  1708     -10.395  15.276 -11.448  1.00  0.00
ATOM   5186  H1  WAT  1708     -11.010  15.784 -11.976  1.00  0.00
ATOM   5187  H2  WAT  1708     -10.715  14.376 -11.505  1.00  0.00
TER
ATOM   5188  O   WAT  1709     -18.333  14.116 -13.981  1.00  0.00
ATOM   5189  H1  WAT  1709     -18.795  14.324 -13.169  1.00  0.00
ATOM   5190  H2  WAT  1709     -18.736  13.302 -14.284  1.00  0.00
TER
ATOM   5191  O   WAT  1710     -13.333  15.337 -12.852  1.00  0.00
ATOM   5192  H1  WAT  1710     -14.184  15.037 -12.531  1.00  0.00
ATOM   5193  H2  WAT  1710     -13.493  15.581 -13.763  1.00  0.00
TER
ATOM   5194  O   WAT  1711     -16.238  16.837 -10.752  1.00  0.00
ATOM   5195  H1  WAT  1711     -15.913  16.003 -11.092  1.00  0.00
ATOM   5196  H2  WAT  1711     -15.450  17.360 -10.604  1.00  0.00
TER
ATOM   5197  O   WAT  1712     -16.407  17.605 -17.132  1.00  0.00
ATOM   5198  H1  WAT  1712     -17.139  18.114 -16.783  1.00  0.00
ATOM   5199  H2  WAT  1712     -16.805  16.788 -17.433  1.00  0.00
TER
ATOM   5200  O   WAT  1713     -15.945  13.059 -17.720  1.00  0.00
ATOM   5201  H1  WAT  1713     -15.927  13.510 -16.876  1.00  0.00
ATOM   5202  H2  WAT  1713     -16.193  12.159 -17.507  1.00  0.00
TER
ATOM   5203  O   WAT  1714     -12.517  10.472 -11.881  1.00  0.00
ATOM   5204  H1  WAT  1714     -12.193   9.741 -11.356  1.00  0.00
ATOM   5205  H2  WAT  1714     -12.482  10.153 -12.783  1.00  0.00
TER
ATOM   5206  O   WAT  1715     -12.592  20.585 -18.273  1.00  0.00
ATOM   5207  H1  WAT  1715     -11.872  21.080 -18.663  1.00  0.00
ATOM   5208  H2  WAT  1715     -12.793  19.906 -18.917  1.00  0.00
TER
ATOM   5209  O   WAT  1716     -17.210  20.655 -12.386  1.00  0.00
ATOM   5210  H1  WAT  1716     -17.276  19.735 -12.640  1.00  0.00
ATOM   5211  H2  WAT  1716     -17.839  20.753 -11.671  1.00  0.00
TER
ATOM   5212  O   WAT  1717     -11.067  20.118 -13.289  1.00  0.00
ATOM   5213  H1  WAT  1717     -11.792  20.711 -13.486  1.00  0.00
ATOM   5214  H2  WAT  1717     -10.539  20.111 -14.087  1.00  0.00
TER
ATOM   5215  O   WAT  1718     -15.754  14.204 -15.088  1.00  0.00
ATOM   5216  H1  WAT  1718     -15.385  13.383 -14.760  1.00  0.00
ATOM   5217  H2  WAT  1718     -16.614  14.264 -14.672  1.00  0.00
TER
ATOM   5218  O   WAT  1719     -18.793  16.858 -14.864  1.00  0.00
ATOM   5219  H1  WAT  1719     -18.295  17.332 -14.199  1.00  0.00
ATOM   5220  H2  WAT  1719     -18.651  15.934 -14.657  1.00  0.00
TER
ATOM   5221  O   WAT  1720     -11.587  13.075 -14.021  1.00  0.00
ATOM   5222  H1  WAT  1720     -12.089  13.815 -13.682  1.00  0.00
ATOM   5223  H2  WAT  1720     -10.771  13.463 -14.337  1.00  0.00
TER
ATOM   5224  O   WAT  1721     -15.978  22.874 -10.092  1.00  0.00
ATOM   5225  H1  WAT  1721     -16.584  22.898 -10.832  1.00  0.00
ATOM   5226  H2  WAT  1721     -16.282  22.143  -9.555  1.00  0.00
TER
ATOM   5227  O   WAT  1722     -12.898  22.391 -11.004  1.00  0.00
ATOM   5228  H1  WAT  1722     -12.157  22.729 -11.508  1.00  0.00
ATOM   5229  H2  WAT  1722     -13.661  22.561 -11.557  1.00  0.00
TER
ATOM   5230  O   WAT  1723     -14.224  20.443 -12.469  1.00  0.00
ATOM   5231  H1  WAT  1723     -13.810  20.597 -11.620  1.00  0.00
ATOM   5232  H2  WAT  1723     -15.159  20.568 -12.306  1.00  0.00
TER
ATOM   5233  O   WAT  1724     -13.752  17.783 -10.465  1.00  0.00
ATOM   5234  H1  WAT  1724     -13.170  17.028 -10.553  1.00  0.00
ATOM   5235  H2  WAT  1724     -13.575  18.313 -11.242  1.00  0.00
TER
ATOM   5236  O   WAT  1725     -17.126  18.127 -13.116  1.00  0.00
ATOM   5237  H1  WAT  1725     -17.006  17.531 -12.376  1.00  0.00
ATOM   5238  H2  WAT  1725     -16.267  18.164 -13.535  1.00  0.00
TER
ATOM   5239  O   WAT  1726     -14.787  18.680 -14.539  1.00  0.00
ATOM   5240  H1  WAT  1726     -15.314  19.205 -15.143  1.00  0.00
ATOM   5241  H2  WAT  1726     -14.444  19.313 -13.908  1.00  0.00
TER
ATOM   5242  O   WAT  1727     -15.540  14.285 -11.625  1.00  0.00
ATOM   5243  H1  WAT  1727     -16.228  13.623 -11.690  1.00  0.00
ATOM   5244  H2  WAT  1727     -14.819  13.839 -11.180  1.00  0.00
TER
ATOM   5245  O   WAT  1728     -11.193  17.496 -13.171  1.00  0.00
ATOM   5246  H1  WAT  1728     -11.425  17.267 -14.071  1.00  0.00
ATOM   5247  H2  WAT  1728     -10.933  18.416 -13.217  1.00  0.00
TER
ATOM   5248  O   WAT  1729     -12.754  12.721 -10.393  1.00  0.00
ATOM   5249  H1  WAT  1729     -11.877  12.730 -10.010  1.00  0.00
ATOM   5250  H2  WAT  1729     -12.742  11.984 -11.004  1.00  0.00
TER
ATOM   5251  O   WAT  1730     -11.308  16.574 -19.504  1.00  0.00
ATOM   5252  H1  WAT  1730     -10.784  16.080 -20.135  1.00  0.00
ATOM   5253  H2  WAT  1730     -10.722  16.709 -18.760  1.00  0.00
TER
ATOM   5254  O   WAT  1731     -11.129  16.658 -15.982  1.00  0.00
ATOM   5255  H1  WAT  1731     -12.079  16.625 -15.868  1.00  0.00
ATOM   5256  H2  WAT  1731     -10.948  17.568 -16.217  1.00  0.00
TER
ATOM   5257  O   WAT  1732     -12.043  10.407 -14.573  1.00  0.00
ATOM   5258  H1  WAT  1732     -11.406  11.020 -14.207  1.00  0.00
ATOM   5259  H2  WAT  1732     -11.895  10.443 -15.518  1.00  0.00
TER
ATOM   5260  O   WAT  1733     -18.672  11.560 -11.666  1.00  0.00
ATOM   5261  H1  WAT  1733     -18.733  12.152 -10.916  1.00  0.00
ATOM   5262  H2  WAT  1733     -17.732  11.452 -11.810  1.00  0.00
TER
ATOM   5263  O   WAT  1734     -16.035  11.217 -12.026  1.00  0.00
ATOM   5264  H1  WAT  1734     -15.421  11.535 -12.688  1.00  0.00
ATOM   5265  H2  WAT  1734     -15.490  10.732 -11.407  1.00  0.00
TER
ATOM   5266  O   WAT  1735     -15.294   9.780 -15.699  1.00  0.00
ATOM   5267  H1  WAT  1735     -16.168  10.113 -15.902  1.00  0.00
ATOM   5268  H2  WAT  1735     -15.403   9.307 -14.874  1.00  0.00
TER
ATOM   5269  O   WAT  1736     -14.387  11.987 -14.315  1.00  0.00
ATOM   5270  H1  WAT  1736     -14.716  11.172 -14.695  1.00  0.00
ATOM   5271  H2  WAT  1736     -13.439  11.944 -14.439  1.00  0.00
TER
ATOM   5272  O   WAT  1737     -17.547  10.697 -16.760  1.00  0.00
ATOM   5273  H1  WAT  1737     -18.329  11.171 -16.480  1.00  0.00
ATOM   5274  H2  WAT  1737     -17.840   9.792 -16.869  1.00  0.00
TER
ATOM   5275  O   WAT  1738     -12.994  11.399 -18.715  1.00  0.00
ATOM   5276  H1  WAT  1738     -12.554  11.344 -19.563  1.00  0.00
ATOM   5277  H2  WAT  1738     -13.264  12.315 -18.644  1.00  0.00
TER
ATOM   5278  O   WAT  1739     -15.159   9.780 -20.010  1.00  0.00
ATOM   5279  H1  WAT  1739     -14.556  10.352 -19.535  1.00  0.00
ATOM   5280  H2  WAT  1739     -15.899  10.344 -20.233  1.00  0.00
TER
ATOM   5281  O   WAT  1740     -14.909   9.959  -9.631  1.00  0.00
ATOM   5282  H1  WAT  1740     -15.023  10.279  -8.736  1.00  0.00
ATOM   5283  H2  WAT  1740     -14.092  10.361  -9.927  1.00  0.00
TER
ATOM   5284  O   WAT  1741     -16.003  -0.796  17.056  1.00  0.00
ATOM   5285  H1  WAT  1741     -16.084  -1.710  16.785  1.00  0.00
ATOM   5286  H2  WAT  1741     -16.417  -0.299  16.350  1.00  0.00
TER
ATOM   5287  O   WAT  1742     -17.872   0.982  18.937  1.00  0.00
ATOM   5288  H1  WAT  1742     -18.647   0.502  19.227  1.00  0.00
ATOM   5289  H2  WAT  1742     -17.220   0.303  18.762  1.00  0.00
TER
ATOM   5290  O   WAT  1743     -13.851   5.388  17.717  1.00  0.00
ATOM   5291  H1  WAT  1743     -14.313   4.617  18.045  1.00  0.00
ATOM   5292  H2  WAT  1743     -13.038   5.415  18.222  1.00  0.00
TER
ATOM   5293  O   WAT  1744     -17.624   7.674  17.337  1.00  0.00
ATOM   5294  H1  WAT  1744     -18.243   8.130  16.767  1.00  0.00
ATOM   5295  H2  WAT  1744     -16.769   7.829  16.936  1.00  0.00
TER
ATOM   5296  O   WAT  1745     -18.431   3.658  18.944  1.00  0.00
ATOM   5297  H1  WAT  1745     -18.500   2.717  18.783  1.00  0.00
ATOM   5298  H2  WAT  1745     -17.669   3.748  19.516  1.00  0.00
TER
ATOM   5299  O   WAT  1746     -17.400  -3.535  19.171  1.00  0.00
ATOM   5300  H1  WAT  1746     -17.024  -4.408  19.058  1.00  0.00
ATOM   5301  H2  WAT  1746     -17.498  -3.199  18.280  1.00  0.00
TER
ATOM   5302  O   WAT  1747     -13.618  -6.040  16.104  1.00  0.00
ATOM   5303  H1  WAT  1747     -12.797  -6.530  16.146  1.00  0.00
ATOM   5304  H2  WAT  1747     -13.584  -5.450  16.857  1.00  0.00
TER
ATOM   5305  O   WAT  1748     -16.758   2.558  14.730  1.00  0.00
ATOM   5306  H1  WAT  1748     -17.376   3.023  14.167  1.00  0.00
ATOM   5307  H2  WAT  1748     -16.246   3.251  15.147  1.00  0.00
TER
ATOM   5308  O   WAT  1749     -13.382  -4.100  18.876  1.00  0.00
ATOM   5309  H1  WAT  1749     -14.086  -3.812  19.457  1.00  0.00
ATOM   5310  H2  WAT  1749     -13.020  -3.290  18.516  1.00  0.00
TER
ATOM   5311  O   WAT  1750     -10.313  -4.655  19.267  1.00  0.00
ATOM   5312  H1  WAT  1750     -11.260  -4.621  19.399  1.00  0.00
ATOM   5313  H2  WAT  1750      -9.988  -3.841  19.652  1.00  0.00
TER
ATOM   5314  O   WAT  1751     -14.229   7.362  19.854  1.00  0.00
ATOM   5315  H1  WAT  1751     -14.217   6.958  18.986  1.00  0.00
ATOM   5316  H2  WAT  1751     -14.782   8.137  19.750  1.00  0.00
TER
ATOM   5317  O   WAT  1752     -12.935   4.083  14.943  1.00  0.00
ATOM   5318  H1  WAT  1752     -13.045   3.141  15.068  1.00  0.00
ATOM   5319  H2  WAT  1752     -12.938   4.445  15.829  1.00  0.00
TER
ATOM   5320  O   WAT  1753     -17.393  -0.290  14.299  1.00  0.00
ATOM   5321  H1  WAT  1753     -18.320  -0.356  14.528  1.00  0.00
ATOM   5322  H2  WAT  1753     -17.240   0.648  14.184  1.00  0.00
TER
ATOM   5323  O   WAT  1754     -17.406  -4.018  11.296  1.00  0.00
ATOM   5324  H1  WAT  1754     -18.346  -3.857  11.381  1.00  0.00
ATOM   5325  H2  WAT  1754     -17.088  -3.300  10.749  1.00  0.00
TER
ATOM   5326  O   WAT  1755     -13.363   1.272  14.802  1.00  0.00
ATOM   5327  H1  WAT  1755     -13.982   0.934  14.155  1.00  0.00
ATOM   5328  H2  WAT  1755     -13.381   0.628  15.510  1.00  0.00
TER
ATOM   5329  O   WAT  1756     -15.187   0.511  11.810  1.00  0.00
ATOM   5330  H1  WAT  1756     -14.747  -0.327  11.663  1.00  0.00
ATOM   5331  H2  WAT  1756     -14.474   1.144  11.896  1.00  0.00
TER
ATOM   5332  O   WAT  1757     -17.077   5.450  15.778  1.00  0.00
ATOM   5333  H1  WAT  1757     -16.637   6.193  15.363  1.00  0.00
ATOM   5334  H2  WAT  1757     -17.138   5.693  16.702  1.00  0.00
TER
ATOM   5335  O   WAT  1758     -11.605  -8.235  10.124  1.00  0.00
ATOM   5336  H1  WAT  1758     -11.918  -8.142  11.024  1.00  0.00
ATOM   5337  H2  WAT  1758     -10.844  -7.657  10.073  1.00  0.00
TER
ATOM   5338  O   WAT  1759     -14.410   8.437  13.134  1.00  0.00
ATOM   5339  H1  WAT  1759     -14.570   8.148  14.032  1.00  0.00
ATOM   5340  H2  WAT  1759     -14.575   7.661  12.599  1.00  0.00
TER
ATOM   5341  O   WAT  1760     -14.707   5.946  11.694  1.00  0.00
ATOM   5342  H1  WAT  1760     -15.401   5.944  11.034  1.00  0.00
ATOM   5343  H2  WAT  1760     -13.965   5.522  11.263  1.00  0.00
TER
ATOM   5344  O   WAT  1761     -15.142   7.572  15.769  1.00  0.00
ATOM   5345  H1  WAT  1761     -14.687   6.791  16.083  1.00  0.00
ATOM   5346  H2  WAT  1761     -14.803   8.283  16.313  1.00  0.00
TER
ATOM   5347  O   WAT  1762     -15.599  -2.396  14.291  1.00  0.00
ATOM   5348  H1  WAT  1762     -16.198  -1.672  14.107  1.00  0.00
ATOM   5349  H2  WAT  1762     -15.051  -2.458  13.509  1.00  0.00
TER
ATOM   5350  O   WAT  1763     -16.993  -3.759  16.321  1.00  0.00
ATOM   5351  H1  WAT  1763     -16.600  -3.442  15.508  1.00  0.00
ATOM   5352  H2  WAT  1763     -16.631  -4.638  16.436  1.00  0.00
TER
ATOM   5353  O   WAT  1764     -12.592   1.810  19.276  1.00  0.00
ATOM   5354  H1  WAT  1764     -11.872   2.306  18.886  1.00  0.00
ATOM   5355  H2  WAT  1764     -12.793   1.132  18.631  1.00  0.00
TER
ATOM   5356  O   WAT  1765     -17.131  -6.796  13.419  1.00  0.00
ATOM   5357  H1  WAT  1765     -17.944  -7.295  13.343  1.00  0.00
ATOM   5358  H2  WAT  1765     -17.324  -5.956  13.003  1.00  0.00
TER
ATOM   5359  O   WAT  1766     -14.416  -2.424  11.715  1.00  0.00
ATOM   5360  H1  WAT  1766     -13.528  -2.112  11.540  1.00  0.00
ATOM   5361  H2  WAT  1766     -14.445  -3.297  11.323  1.00  0.00
TER
ATOM   5362  O   WAT  1767     -12.144  -1.113  11.183  1.00  0.00
ATOM   5363  H1  WAT  1767     -12.228  -0.681  10.333  1.00  0.00
ATOM   5364  H2  WAT  1767     -11.425  -0.653  11.616  1.00  0.00
TER
ATOM   5365  O   WAT  1768     -11.116   5.741  13.911  1.00  0.00
ATOM   5366  H1  WAT  1768     -11.758   5.087  14.186  1.00  0.00
ATOM   5367  H2  WAT  1768     -11.503   6.147  13.135  1.00  0.00
TER
ATOM   5368  O   WAT  1769     -15.537   3.070  17.758  1.00  0.00
ATOM   5369  H1  WAT  1769     -15.185   2.473  17.099  1.00  0.00
ATOM   5370  H2  WAT  1769     -16.421   2.744  17.929  1.00  0.00
TER
ATOM   5371  O   WAT  1770     -12.726   4.633  10.449  1.00  0.00
ATOM   5372  H1  WAT  1770     -12.952   3.916  11.041  1.00  0.00
ATOM   5373  H2  WAT  1770     -13.116   4.384   9.611  1.00  0.00
TER
ATOM   5374  O   WAT  1771     -13.144   2.550  12.110  1.00  0.00
ATOM   5375  H1  WAT  1771     -13.432   3.011  12.898  1.00  0.00
ATOM   5376  H2  WAT  1771     -12.349   2.090  12.379  1.00  0.00
TER
ATOM   5377  O   WAT  1772     -12.387  -5.615  13.270  1.00  0.00
ATOM   5378  H1  WAT  1772     -13.016  -5.510  12.556  1.00  0.00
ATOM   5379  H2  WAT  1772     -12.882  -5.395  14.059  1.00  0.00
TER
ATOM   5380  O   WAT  1773     -17.942   6.106  10.703  1.00  0.00
ATOM   5381  H1  WAT  1773     -17.840   5.902   9.773  1.00  0.00
ATOM   5382  H2  WAT  1773     -18.841   5.851  10.908  1.00  0.00
TER
ATOM   5383  O   WAT  1774     -16.387  -6.611  16.125  1.00  0.00
ATOM   5384  H1  WAT  1774     -16.511  -6.593  15.176  1.00  0.00
ATOM   5385  H2  WAT  1774     -15.439  -6.563  16.245  1.00  0.00
TER
ATOM   5386  O   WAT  1775     -13.294  -0.457  16.974  1.00  0.00
ATOM   5387  H1  WAT  1775     -14.235  -0.442  17.149  1.00  0.00
ATOM   5388  H2  WAT  1775     -12.980  -1.243  17.420  1.00  0.00
TER
ATOM   5389  O   WAT  1776     -11.292   6.714  18.649  1.00  0.00
ATOM   5390  H1  WAT  1776     -11.167   7.537  19.122  1.00  0.00
ATOM   5391  H2  WAT  1776     -10.425   6.503  18.302  1.00  0.00
TER
ATOM   5392  O   WAT  1777     -11.657   7.208  11.567  1.00  0.00
ATOM   5393  H1  WAT  1777     -11.943   6.794  10.753  1.00  0.00
ATOM   5394  H2  WAT  1777     -11.855   8.136  11.447  1.00  0.00
TER
ATOM   5395  O   WAT  1778     -16.952   2.263  10.612  1.00  0.00
ATOM   5396  H1  WAT  1778     -17.501   2.710  11.256  1.00  0.00
ATOM   5397  H2  WAT  1778     -16.330   1.758  11.136  1.00  0.00
TER
ATOM   5398  O   WAT  1779     -18.772   0.246   9.756  1.00  0.00
ATOM   5399  H1  WAT  1779     -18.251  -0.469   9.390  1.00  0.00
ATOM   5400  H2  WAT  1779     -18.125   0.884  10.056  1.00  0.00
TER
ATOM   5401  O   WAT  1780     -14.910  -7.894  11.983  1.00  0.00
ATOM   5402  H1  WAT  1780     -14.629  -8.737  12.339  1.00  0.00
ATOM   5403  H2  WAT  1780     -15.683  -7.662  12.497  1.00  0.00
TER
ATOM   5404  O   WAT  1781     -18.207   8.327  12.046  1.00  0.00
ATOM   5405  H1  WAT  1781     -17.312   8.665  12.068  1.00  0.00
ATOM   5406  H2  WAT  1781     -18.175   7.605  11.419  1.00  0.00
TER
ATOM   5407  O   WAT  1782      -9.987   4.599  10.090  1.00  0.00
ATOM   5408  H1  WAT  1782     -10.818   4.667  10.561  1.00  0.00
ATOM   5409  H2  WAT  1782      -9.810   5.489   9.787  1.00  0.00
TER
ATOM   5410  O   WAT  1783     -10.532   1.344  12.593  1.00  0.00
ATOM   5411  H1  WAT  1783      -9.770   1.913  12.699  1.00  0.00
ATOM   5412  H2  WAT  1783     -10.516   0.776  13.364  1.00  0.00
TER
ATOM   5413  O   WAT  1784      -9.526   2.199  17.438  1.00  0.00
ATOM   5414  H1  WAT  1784      -9.155   1.416  17.031  1.00  0.00
ATOM   5415  H2  WAT  1784      -8.885   2.888  17.259  1.00  0.00
TER
ATOM   5416  O   WAT  1785     -10.480   1.637   9.751  1.00  0.00
ATOM   5417  H1  WAT  1785     -10.205   2.545   9.623  1.00  0.00
ATOM   5418  H2  WAT  1785     -10.669   1.573  10.687  1.00  0.00
TER
ATOM   5419  O   WAT  1786     -14.082  -5.338  11.046  1.00  0.00
ATOM   5420  H1  WAT  1786     -13.664  -5.525  10.206  1.00  0.00
ATOM   5421  H2  WAT  1786     -14.389  -6.190  11.356  1.00  0.00
TER
ATOM   5422  O   WAT  1787     -10.583  -0.426  14.744  1.00  0.00
ATOM   5423  H1  WAT  1787     -10.959  -1.193  14.312  1.00  0.00
ATOM   5424  H2  WAT  1787     -11.313  -0.044  15.231  1.00  0.00
TER
ATOM   5425  O   WAT  1788     -11.308  -2.200  18.044  1.00  0.00
ATOM   5426  H1  WAT  1788     -10.784  -2.694  17.413  1.00  0.00
ATOM   5427  H2  WAT  1788     -10.722  -2.065  18.789  1.00  0.00
TER
ATOM   5428  O   WAT  1789     -11.818  -2.943  13.984  1.00  0.00
ATOM   5429  H1  WAT  1789     -11.322  -3.176  14.768  1.00  0.00
ATOM   5430  H2  WAT  1789     -12.016  -3.782  13.567  1.00  0.00
TER
ATOM   5431  O   WAT  1790     -10.389  -4.307  16.517  1.00  0.00
ATOM   5432  H1  WAT  1790     -10.499  -4.461  17.456  1.00  0.00
ATOM   5433  H2  WAT  1790      -9.629  -4.835  16.275  1.00  0.00
TER
ATOM   5434  O   WAT  1791      -9.500  -6.476   9.758  1.00  0.00
ATOM   5435  H1  WAT  1791      -8.575  -6.608   9.550  1.00  0.00
ATOM   5436  H2  WAT  1791      -9.523  -6.397  10.712  1.00  0.00
TER
ATOM   5437  O   WAT  1792      -9.426  -5.705  12.384  1.00  0.00
ATOM   5438  H1  WAT  1792     -10.221  -5.770  12.913  1.00  0.00
ATOM   5439  H2  WAT  1792      -9.222  -4.770  12.372  1.00  0.00
TER
ATOM   5440  O   WAT  1793     -12.485   8.334  16.377  1.00  0.00
ATOM   5441  H1  WAT  1793     -11.889   8.013  15.701  1.00  0.00
ATOM   5442  H2  WAT  1793     -12.227   7.861  17.169  1.00  0.00
TER
ATOM   5443  O   WAT  1794     -12.994  -7.375  18.834  1.00  0.00
ATOM   5444  H1  WAT  1794     -12.554  -7.431  17.986  1.00  0.00
ATOM   5445  H2  WAT  1794     -13.264  -6.459  18.905  1.00  0.00
TER
ATOM   5446  O   WAT  1795     -11.131  -7.744  16.844  1.00  0.00
ATOM   5447  H1  WAT  1795     -11.192  -8.688  16.698  1.00  0.00
ATOM   5448  H2  WAT  1795     -10.351  -7.636  17.390  1.00  0.00
TER
ATOM   5449  O   WAT  1796     -15.159  -8.995  17.539  1.00  0.00
ATOM   5450  H1  WAT  1796     -14.556  -8.423  18.013  1.00  0.00
ATOM   5451  H2  WAT  1796     -15.899  -8.431  17.316  1.00  0.00
TER
ATOM   5452  O   WAT  1797     -12.015  -8.592  12.813  1.00  0.00
ATOM   5453  H1  WAT  1797     -11.820  -7.694  13.079  1.00  0.00
ATOM   5454  H2  WAT  1797     -12.802  -8.824  13.306  1.00  0.00
TER
ATOM   5455  O   WAT  1798     -10.463   8.648  14.573  1.00  0.00
ATOM   5456  H1  WAT  1798     -10.287   7.961  13.929  1.00  0.00
ATOM   5457  H2  WAT  1798     -11.160   9.172  14.181  1.00  0.00
TER
ATOM   5458  O   WAT  1799     -16.003  -0.796  -1.718  1.00  0.00
ATOM   5459  H1  WAT  1799     -16.084  -1.710  -1.989  1.00  0.00
ATOM   5460  H2  WAT  1799     -16.417  -0.299  -2.425  1.00  0.00
TER
ATOM   5461  O   WAT  1800     -17.872   0.982   0.162  1.00  0.00
ATOM   5462  H1  WAT  1800     -18.647   0.502   0.452  1.00  0.00
ATOM   5463  H2  WAT  1800     -17.220   0.303  -0.012  1.00  0.00
TER
ATOM   5464  O   WAT  1801     -13.851   5.388  -1.058  1.00  0.00
ATOM   5465  H1  WAT  1801     -14.313   4.617  -0.729  1.00  0.00
ATOM   5466  H2  WAT  1801     -13.038   5.415  -0.552  1.00  0.00
TER
ATOM   5467  O   WAT  1802     -17.624   7.674  -1.437  1.00  0.00
ATOM   5468  H1  WAT  1802     -18.243   8.130  -2.008  1.00  0.00
ATOM   5469  H2  WAT  1802     -16.769   7.829  -1.838  1.00  0.00
TER
ATOM   5470  O   WAT  1803     -18.431   3.658   0.169  1.00  0.00
ATOM   5471  H1  WAT  1803     -18.500   2.717   0.008  1.00  0.00
ATOM   5472  H2  WAT  1803     -17.669   3.748   0.742  1.00  0.00
TER
ATOM   5473  O   WAT  1804     -17.400  -3.535   0.396  1.00  0.00
ATOM   5474  H1  WAT  1804     -17.024  -4.408   0.284  1.00  0.00
ATOM   5475  H2  WAT  1804     -17.498  -3.199  -0.495  1.00  0.00
TER
ATOM   5476  O   WAT  1805     -13.618  -6.040  -2.671  1.00  0.00
ATOM   5477  H1  WAT  1805     -12.797  -6.530  -2.628  1.00  0.00
ATOM   5478  H2  WAT  1805     -13.584  -5.450  -1.918  1.00  0.00
TER
ATOM   5479  O   WAT  1806      -9.328  -4.023   3.894  1.00  0.00
ATOM   5480  H1  WAT  1806     -10.033  -3.635   3.375  1.00  0.00
ATOM   5481  H2  WAT  1806      -9.062  -3.328   4.496  1.00  0.00
TER
ATOM   5482  O   WAT  1807     -16.758   2.558  -4.044  1.00  0.00
ATOM   5483  H1  WAT  1807     -17.376   3.023  -4.608  1.00  0.00
ATOM   5484  H2  WAT  1807     -16.246   3.251  -3.627  1.00  0.00
TER
ATOM   5485  O   WAT  1808     -13.382  -4.100   0.102  1.00  0.00
ATOM   5486  H1  WAT  1808     -14.086  -3.812   0.682  1.00  0.00
ATOM   5487  H2  WAT  1808     -13.020  -3.290  -0.258  1.00  0.00
TER
ATOM   5488  O   WAT  1809     -11.765   5.517   2.365  1.00  0.00
ATOM   5489  H1  WAT  1809     -12.449   6.187   2.356  1.00  0.00
ATOM   5490  H2  WAT  1809     -11.226   5.716   1.599  1.00  0.00
TER
ATOM   5491  O   WAT  1810     -10.313  -4.655   0.493  1.00  0.00
ATOM   5492  H1  WAT  1810     -11.260  -4.621   0.624  1.00  0.00
ATOM   5493  H2  WAT  1810      -9.988  -3.841   0.878  1.00  0.00
TER
ATOM   5494  O   WAT  1811     -14.229   7.362   1.079  1.00  0.00
ATOM   5495  H1  WAT  1811     -14.217   6.958   0.211  1.00  0.00
ATOM   5496  H2  WAT  1811     -14.782   8.137   0.975  1.00  0.00
TER
ATOM   5497  O   WAT  1812     -12.935   4.083  -3.832  1.00  0.00
ATOM   5498  H1  WAT  1812     -13.045   3.141  -3.707  1.00  0.00
ATOM   5499  H2  WAT  1812     -12.938   4.445  -2.946  1.00  0.00
TER
ATOM   5500  O   WAT  1813     -14.831   2.265   2.407  1.00  0.00
ATOM   5501  H1  WAT  1813     -14.414   2.051   1.573  1.00  0.00
ATOM   5502  H2  WAT  1813     -14.107   2.522   2.978  1.00  0.00
TER
ATOM   5503  O   WAT  1814     -17.393  -0.290  -4.476  1.00  0.00
ATOM   5504  H1  WAT  1814     -18.320  -0.356  -4.247  1.00  0.00
ATOM   5505  H2  WAT  1814     -17.240   0.648  -4.590  1.00  0.00
TER
ATOM   5506  O   WAT  1815     -17.406  -4.018  -7.479  1.00  0.00
ATOM   5507  H1  WAT  1815     -18.346  -3.857  -7.394  1.00  0.00
ATOM   5508  H2  WAT  1815     -17.088  -3.300  -8.025  1.00  0.00
TER
ATOM   5509  O   WAT  1816     -10.885   0.664   2.499  1.00  0.00
ATOM   5510  H1  WAT  1816     -11.713   0.733   2.024  1.00  0.00
ATOM   5511  H2  WAT  1816     -10.290   1.249   2.031  1.00  0.00
TER
ATOM   5512  O   WAT  1817     -13.363   1.272  -3.972  1.00  0.00
ATOM   5513  H1  WAT  1817     -13.982   0.934  -4.619  1.00  0.00
ATOM   5514  H2  WAT  1817     -13.381   0.628  -3.264  1.00  0.00
TER
ATOM   5515  O   WAT  1818     -13.920  -2.550   3.445  1.00  0.00
ATOM   5516  H1  WAT  1818     -14.333  -1.724   3.699  1.00  0.00
ATOM   5517  H2  WAT  1818     -14.653  -3.135   3.252  1.00  0.00
TER
ATOM   5518  O   WAT  1819     -13.230   7.496   4.133  1.00  0.00
ATOM   5519  H1  WAT  1819     -13.707   8.304   3.940  1.00  0.00
ATOM   5520  H2  WAT  1819     -13.914   6.844   4.285  1.00  0.00
TER
ATOM   5521  O   WAT  1820     -15.187   0.511  -6.965  1.00  0.00
ATOM   5522  H1  WAT  1820     -14.747  -0.327  -7.111  1.00  0.00
ATOM   5523  H2  WAT  1820     -14.474   1.144  -6.878  1.00  0.00
TER
ATOM   5524  O   WAT  1821     -17.077   5.450  -2.997  1.00  0.00
ATOM   5525  H1  WAT  1821     -16.637   6.193  -3.411  1.00  0.00
ATOM   5526  H2  WAT  1821     -17.138   5.693  -2.073  1.00  0.00
TER
ATOM   5527  O   WAT  1822     -11.605  -8.235  -8.651  1.00  0.00
ATOM   5528  H1  WAT  1822     -11.918  -8.142  -7.751  1.00  0.00
ATOM   5529  H2  WAT  1822     -10.844  -7.657  -8.701  1.00  0.00
TER
ATOM   5530  O   WAT  1823      -9.650   7.258   9.202  1.00  0.00
ATOM   5531  H1  WAT  1823      -9.175   7.736   9.881  1.00  0.00
ATOM   5532  H2  WAT  1823      -9.030   7.189   8.476  1.00  0.00
TER
ATOM   5533  O   WAT  1824     -10.247   4.449   6.362  1.00  0.00
ATOM   5534  H1  WAT  1824     -10.121   4.210   5.444  1.00  0.00
ATOM   5535  H2  WAT  1824     -10.205   3.617   6.834  1.00  0.00
TER
ATOM   5536  O   WAT  1825     -16.386   8.152   4.931  1.00  0.00
ATOM   5537  H1  WAT  1825     -15.871   8.063   5.734  1.00  0.00
ATOM   5538  H2  WAT  1825     -17.229   8.498   5.224  1.00  0.00
TER
ATOM   5539  O   WAT  1826     -14.410   8.437  -5.640  1.00  0.00
ATOM   5540  H1  WAT  1826     -14.570   8.148  -4.742  1.00  0.00
ATOM   5541  H2  WAT  1826     -14.575   7.661  -6.176  1.00  0.00
TER
ATOM   5542  O   WAT  1827     -14.707   5.946  -7.081  1.00  0.00
ATOM   5543  H1  WAT  1827     -15.401   5.944  -7.740  1.00  0.00
ATOM   5544  H2  WAT  1827     -13.965   5.522  -7.511  1.00  0.00
TER
ATOM   5545  O   WAT  1828     -15.142   7.572  -3.006  1.00  0.00
ATOM   5546  H1  WAT  1828     -14.687   6.791  -2.692  1.00  0.00
ATOM   5547  H2  WAT  1828     -14.803   8.283  -2.462  1.00  0.00
TER
ATOM   5548  O   WAT  1829     -10.395  -3.498   7.327  1.00  0.00
ATOM   5549  H1  WAT  1829     -11.010  -2.990   6.798  1.00  0.00
ATOM   5550  H2  WAT  1829     -10.715  -4.398   7.269  1.00  0.00
TER
ATOM   5551  O   WAT  1830     -18.333  -4.659   4.793  1.00  0.00
ATOM   5552  H1  WAT  1830     -18.795  -4.450   5.605  1.00  0.00
ATOM   5553  H2  WAT  1830     -18.736  -5.473   4.490  1.00  0.00
TER
ATOM   5554  O   WAT  1831     -13.333  -3.438   5.923  1.00  0.00
ATOM   5555  H1  WAT  1831     -14.184  -3.737   6.244  1.00  0.00
ATOM   5556  H2  WAT  1831     -13.493  -3.194   5.011  1.00  0.00
TER
ATOM   5557  O   WAT  1832     -16.238  -1.938   8.023  1.00  0.00
ATOM   5558  H1  WAT  1832     -15.913  -2.771   7.683  1.00  0.00
ATOM   5559  H2  WAT  1832     -15.450  -1.415   8.170  1.00  0.00
TER
ATOM   5560  O   WAT  1833     -15.599  -2.396  -4.483  1.00  0.00
ATOM   5561  H1  WAT  1833     -16.198  -1.672  -4.667  1.00  0.00
ATOM   5562  H2  WAT  1833     -15.051  -2.458  -5.266  1.00  0.00
TER
ATOM   5563  O   WAT  1834     -16.993  -3.759  -2.453  1.00  0.00
ATOM   5564  H1  WAT  1834     -16.600  -3.442  -3.266  1.00  0.00
ATOM   5565  H2  WAT  1834     -16.631  -4.638  -2.339  1.00  0.00
TER
ATOM   5566  O   WAT  1835     -16.407  -1.169   1.642  1.00  0.00
ATOM   5567  H1  WAT  1835     -17.139  -0.660   1.991  1.00  0.00
ATOM   5568  H2  WAT  1835     -16.805  -1.986   1.341  1.00  0.00
TER
ATOM   5569  O   WAT  1836     -15.945  -5.716   1.054  1.00  0.00
ATOM   5570  H1  WAT  1836     -15.927  -5.265   1.899  1.00  0.00
ATOM   5571  H2  WAT  1836     -16.193  -6.615   1.268  1.00  0.00
TER
ATOM   5572  O   WAT  1837     -12.517  -8.302   6.893  1.00  0.00
ATOM   5573  H1  WAT  1837     -12.193  -9.033   7.419  1.00  0.00
ATOM   5574  H2  WAT  1837     -12.482  -8.621   5.991  1.00  0.00
TER
ATOM   5575  O   WAT  1838     -12.592   1.810   0.502  1.00  0.00
ATOM   5576  H1  WAT  1838     -11.872   2.306   0.111  1.00  0.00
ATOM   5577  H2  WAT  1838     -12.793   1.132  -0.143  1.00  0.00
TER
ATOM   5578  O   WAT  1839     -17.131  -6.796  -5.355  1.00  0.00
ATOM   5579  H1  WAT  1839     -17.944  -7.295  -5.431  1.00  0.00
ATOM   5580  H2  WAT  1839     -17.324  -5.956  -5.772  1.00  0.00
TER
ATOM   5581  O   WAT  1840     -17.210   1.881   6.388  1.00  0.00
ATOM   5582  H1  WAT  1840     -17.276   0.961   6.134  1.00  0.00
ATOM   5583  H2  WAT  1840     -17.839   1.979   7.103  1.00  0.00
TER
ATOM   5584  O   WAT  1841     -14.416  -2.424  -7.059  1.00  0.00
ATOM   5585  H1  WAT  1841     -13.528  -2.112  -7.234  1.00  0.00
ATOM   5586  H2  WAT  1841     -14.445  -3.297  -7.451  1.00  0.00
TER
ATOM   5587  O   WAT  1842     -17.278   4.703   6.139  1.00  0.00
ATOM   5588  H1  WAT  1842     -17.264   3.771   5.921  1.00  0.00
ATOM   5589  H2  WAT  1842     -17.986   4.789   6.778  1.00  0.00
TER
ATOM   5590  O   WAT  1843     -12.144  -1.113  -7.591  1.00  0.00
ATOM   5591  H1  WAT  1843     -12.228  -0.681  -8.442  1.00  0.00
ATOM   5592  H2  WAT  1843     -11.425  -0.653  -7.159  1.00  0.00
TER
ATOM   5593  O   WAT  1844     -11.067   1.344   5.486  1.00  0.00
ATOM   5594  H1  WAT  1844     -11.792   1.937   5.289  1.00  0.00
ATOM   5595  H2  WAT  1844     -10.539   1.336   4.687  1.00  0.00
TER
ATOM   5596  O   WAT  1845     -11.116   5.741  -4.863  1.00  0.00
ATOM   5597  H1  WAT  1845     -11.758   5.087  -4.589  1.00  0.00
ATOM   5598  H2  WAT  1845     -11.503   6.147  -5.639  1.00  0.00
TER
ATOM   5599  O   WAT  1846     -15.537   3.070  -1.016  1.00  0.00
ATOM   5600  H1  WAT  1846     -15.185   2.473  -1.676  1.00  0.00
ATOM   5601  H2  WAT  1846     -16.421   2.744  -0.845  1.00  0.00
TER
ATOM   5602  O   WAT  1847     -17.845   6.345   3.233  1.00  0.00
ATOM   5603  H1  WAT  1847     -17.201   6.551   3.910  1.00  0.00
ATOM   5604  H2  WAT  1847     -17.482   5.584   2.780  1.00  0.00
TER
ATOM   5605  O   WAT  1848     -16.572   4.348   1.951  1.00  0.00
ATOM   5606  H1  WAT  1848     -15.929   3.647   2.064  1.00  0.00
ATOM   5607  H2  WAT  1848     -16.047   5.128   1.770  1.00  0.00
TER
ATOM   5608  O   WAT  1849     -12.726   4.633  -8.325  1.00  0.00
ATOM   5609  H1  WAT  1849     -12.952   3.916  -7.733  1.00  0.00
ATOM   5610  H2  WAT  1849     -13.116   4.384  -9.163  1.00  0.00
TER
ATOM   5611  O   WAT  1850     -14.798   5.148   5.154  1.00  0.00
ATOM   5612  H1  WAT  1850     -14.462   5.734   5.832  1.00  0.00
ATOM   5613  H2  WAT  1850     -15.718   5.017   5.384  1.00  0.00
TER
ATOM   5614  O   WAT  1851     -13.144   2.550  -6.664  1.00  0.00
ATOM   5615  H1  WAT  1851     -13.432   3.011  -5.876  1.00  0.00
ATOM   5616  H2  WAT  1851     -12.349   2.090  -6.396  1.00  0.00
TER
ATOM   5617  O   WAT  1852     -15.754  -4.571   3.687  1.00  0.00
ATOM   5618  H1  WAT  1852     -15.385  -5.391   4.015  1.00  0.00
ATOM   5619  H2  WAT  1852     -16.614  -4.510   4.102  1.00  0.00
TER
ATOM   5620  O   WAT  1853     -12.387  -5.615  -5.504  1.00  0.00
ATOM   5621  H1  WAT  1853     -13.016  -5.510  -6.219  1.00  0.00
ATOM   5622  H2  WAT  1853     -12.882  -5.395  -4.715  1.00  0.00
TER
ATOM   5623  O   WAT  1854     -17.942   6.106  -8.071  1.00  0.00
ATOM   5624  H1  WAT  1854     -17.840   5.902  -9.001  1.00  0.00
ATOM   5625  H2  WAT  1854     -18.841   5.851  -7.866  1.00  0.00
TER
ATOM   5626  O   WAT  1855     -18.793  -1.917   3.911  1.00  0.00
ATOM   5627  H1  WAT  1855     -18.295  -1.442   4.576  1.00  0.00
ATOM   5628  H2  WAT  1855     -18.651  -2.840   4.118  1.00  0.00
TER
ATOM   5629  O   WAT  1856     -16.387  -6.611  -2.649  1.00  0.00
ATOM   5630  H1  WAT  1856     -16.511  -6.593  -3.598  1.00  0.00
ATOM   5631  H2  WAT  1856     -15.439  -6.563  -2.529  1.00  0.00
TER
ATOM   5632  O   WAT  1857     -11.587  -5.700   4.753  1.00  0.00
ATOM   5633  H1  WAT  1857     -12.089  -4.959   5.093  1.00  0.00
ATOM   5634  H2  WAT  1857     -10.771  -5.311   4.437  1.00  0.00
TER
ATOM   5635  O   WAT  1858     -13.294  -0.457  -1.800  1.00  0.00
ATOM   5636  H1  WAT  1858     -14.235  -0.442  -1.626  1.00  0.00
ATOM   5637  H2  WAT  1858     -12.980  -1.243  -1.354  1.00  0.00
TER
ATOM   5638  O   WAT  1859     -11.292   6.714  -0.125  1.00  0.00
ATOM   5639  H1  WAT  1859     -11.167   7.537   0.347  1.00  0.00
ATOM   5640  H2  WAT  1859     -10.425   6.503  -0.473  1.00  0.00
TER
ATOM   5641  O   WAT  1860     -15.978   4.100   8.683  1.00  0.00
ATOM   5642  H1  WAT  1860     -16.584   4.123   7.942  1.00  0.00
ATOM   5643  H2  WAT  1860     -16.282   3.368   9.219  1.00  0.00
TER
ATOM   5644  O   WAT  1861     -14.548   7.828   7.294  1.00  0.00
ATOM   5645  H1  WAT  1861     -13.596   7.744   7.244  1.00  0.00
ATOM   5646  H2  WAT  1861     -14.695   8.492   7.967  1.00  0.00
TER
ATOM   5647  O   WAT  1862     -11.657   7.208  -7.207  1.00  0.00
ATOM   5648  H1  WAT  1862     -11.943   6.794  -8.022  1.00  0.00
ATOM   5649  H2  WAT  1862     -11.855   8.136  -7.327  1.00  0.00
TER
ATOM   5650  O   WAT  1863     -16.952   2.263  -8.162  1.00  0.00
ATOM   5651  H1  WAT  1863     -17.501   2.710  -7.518  1.00  0.00
ATOM   5652  H2  WAT  1863     -16.330   1.758  -7.639  1.00  0.00
TER
ATOM   5653  O   WAT  1864     -12.898   3.617   7.770  1.00  0.00
ATOM   5654  H1  WAT  1864     -12.157   3.955   7.267  1.00  0.00
ATOM   5655  H2  WAT  1864     -13.661   3.786   7.217  1.00  0.00
TER
ATOM   5656  O   WAT  1865     -18.772   0.246  -9.018  1.00  0.00
ATOM   5657  H1  WAT  1865     -18.251  -0.469  -9.384  1.00  0.00
ATOM   5658  H2  WAT  1865     -18.125   0.884  -8.718  1.00  0.00
TER
ATOM   5659  O   WAT  1866     -14.224   1.669   6.305  1.00  0.00
ATOM   5660  H1  WAT  1866     -13.810   1.823   7.154  1.00  0.00
ATOM   5661  H2  WAT  1866     -15.159   1.794   6.468  1.00  0.00
TER
ATOM   5662  O   WAT  1867     -13.752  -0.992   8.309  1.00  0.00
ATOM   5663  H1  WAT  1867     -13.170  -1.747   8.221  1.00  0.00
ATOM   5664  H2  WAT  1867     -13.575  -0.461   7.532  1.00  0.00
TER
ATOM   5665  O   WAT  1868     -17.126  -0.648   5.659  1.00  0.00
ATOM   5666  H1  WAT  1868     -17.006  -1.244   6.398  1.00  0.00
ATOM   5667  H2  WAT  1868     -16.267  -0.611   5.239  1.00  0.00
TER
ATOM   5668  O   WAT  1869     -14.787  -0.094   4.235  1.00  0.00
ATOM   5669  H1  WAT  1869     -15.314   0.430   3.632  1.00  0.00
ATOM   5670  H2  WAT  1869     -14.444   0.539   4.866  1.00  0.00
TER
ATOM   5671  O   WAT  1870     -15.540  -4.489   7.150  1.00  0.00
ATOM   5672  H1  WAT  1870     -16.228  -5.151   7.085  1.00  0.00
ATOM   5673  H2  WAT  1870     -14.819  -4.935   7.595  1.00  0.00
TER
ATOM   5674  O   WAT  1871     -14.910  -7.894  -6.791  1.00  0.00
ATOM   5675  H1  WAT  1871     -14.629  -8.737  -6.435  1.00  0.00
ATOM   5676  H2  WAT  1871     -15.683  -7.662  -6.277  1.00  0.00
TER
ATOM   5677  O   WAT  1872     -18.207   8.327  -6.728  1.00  0.00
ATOM   5678  H1  WAT  1872     -17.312   8.665  -6.706  1.00  0.00
ATOM   5679  H2  WAT  1872     -18.175   7.605  -7.355  1.00  0.00
TER
ATOM   5680  O   WAT  1873     -11.227   6.857   5.979  1.00  0.00
ATOM   5681  H1  WAT  1873     -11.827   6.916   5.235  1.00  0.00
ATOM   5682  H2  WAT  1873     -11.098   5.918   6.108  1.00  0.00
TER
ATOM   5683  O   WAT  1874      -9.987   4.599  -8.684  1.00  0.00
ATOM   5684  H1  WAT  1874     -10.818   4.667  -8.214  1.00  0.00
ATOM   5685  H2  WAT  1874      -9.810   5.489  -8.988  1.00  0.00
TER
ATOM   5686  O   WAT  1875     -10.532   1.344  -6.181  1.00  0.00
ATOM   5687  H1  WAT  1875      -9.770   1.913  -6.075  1.00  0.00
ATOM   5688  H2  WAT  1875     -10.516   0.776  -5.410  1.00  0.00
TER
ATOM   5689  O   WAT  1876      -9.526   2.199  -1.337  1.00  0.00
ATOM   5690  H1  WAT  1876      -9.155   1.416  -1.743  1.00  0.00
ATOM   5691  H2  WAT  1876      -8.885   2.888  -1.515  1.00  0.00
TER
ATOM   5692  O   WAT  1877     -12.542   3.582   4.076  1.00  0.00
ATOM   5693  H1  WAT  1877     -13.356   4.012   4.339  1.00  0.00
ATOM   5694  H2  WAT  1877     -12.135   4.194   3.463  1.00  0.00
TER
ATOM   5695  O   WAT  1878     -10.480   1.637  -9.024  1.00  0.00
ATOM   5696  H1  WAT  1878     -10.205   2.545  -9.152  1.00  0.00
ATOM   5697  H2  WAT  1878     -10.669   1.573  -8.087  1.00  0.00
TER
ATOM   5698  O   WAT  1879     -14.082  -5.338  -7.728  1.00  0.00
ATOM   5699  H1  WAT  1879     -13.664  -5.525  -8.569  1.00  0.00
ATOM   5700  H2  WAT  1879     -14.389  -6.190  -7.418  1.00  0.00
TER
ATOM   5701  O   WAT  1880     -10.583  -0.426  -4.031  1.00  0.00
ATOM   5702  H1  WAT  1880     -10.959  -1.193  -4.463  1.00  0.00
ATOM   5703  H2  WAT  1880     -11.313  -0.044  -3.543  1.00  0.00
TER
ATOM   5704  O   WAT  1881     -11.193  -1.279   5.603  1.00  0.00
ATOM   5705  H1  WAT  1881     -11.425  -1.507   4.703  1.00  0.00
ATOM   5706  H2  WAT  1881     -10.933  -0.359   5.558  1.00  0.00
TER
ATOM   5707  O   WAT  1882     -12.754  -6.053   8.381  1.00  0.00
ATOM   5708  H1  WAT  1882     -11.877  -6.045   8.765  1.00  0.00
ATOM   5709  H2  WAT  1882     -12.742  -6.790   7.770  1.00  0.00
TER
ATOM   5710  O   WAT  1883     -11.308  -2.200  -0.730  1.00  0.00
ATOM   5711  H1  WAT  1883     -10.784  -2.694  -1.361  1.00  0.00
ATOM   5712  H2  WAT  1883     -10.722  -2.065   0.015  1.00  0.00
TER
ATOM   5713  O   WAT  1884     -11.129  -2.116   2.792  1.00  0.00
ATOM   5714  H1  WAT  1884     -12.079  -2.150   2.906  1.00  0.00
ATOM   5715  H2  WAT  1884     -10.948  -1.206   2.557  1.00  0.00
TER
ATOM   5716  O   WAT  1885     -11.818  -2.943  -4.791  1.00  0.00
ATOM   5717  H1  WAT  1885     -11.322  -3.176  -4.006  1.00  0.00
ATOM   5718  H2  WAT  1885     -12.016  -3.782  -5.207  1.00  0.00
TER
ATOM   5719  O   WAT  1886     -10.389  -4.307  -2.257  1.00  0.00
ATOM   5720  H1  WAT  1886     -10.499  -4.461  -1.319  1.00  0.00
ATOM   5721  H2  WAT  1886      -9.629  -4.835  -2.499  1.00  0.00
TER
ATOM   5722  O   WAT  1887     -12.043  -8.367   4.201  1.00  0.00
ATOM   5723  H1  WAT  1887     -11.406  -7.754   4.567  1.00  0.00
ATOM   5724  H2  WAT  1887     -11.895  -8.331   3.256  1.00  0.00
TER
ATOM   5725  O   WAT  1888      -9.500  -6.476  -9.016  1.00  0.00
ATOM   5726  H1  WAT  1888      -8.575  -6.608  -9.225  1.00  0.00
ATOM   5727  H2  WAT  1888      -9.523  -6.397  -8.063  1.00  0.00
TER
ATOM   5728  O   WAT  1889      -9.426  -5.705  -6.391  1.00  0.00
ATOM   5729  H1  WAT  1889     -10.221  -5.770  -5.861  1.00  0.00
ATOM   5730  H2  WAT  1889      -9.222  -4.770  -6.402  1.00  0.00
TER
ATOM   5731  O   WAT  1890     -12.485   8.334  -2.397  1.00  0.00
ATOM   5732  H1  WAT  1890     -11.889   8.013  -3.073  1.00  0.00
ATOM   5733  H2  WAT  1890     -12.227   7.861  -1.606  1.00  0.00
TER
ATOM   5734  O   WAT  1891     -18.672  -7.215   7.109  1.00  0.00
ATOM   5735  H1  WAT  1891     -18.733  -6.623   7.858  1.00  0.00
ATOM   5736  H2  WAT  1891     -17.732  -7.322   6.964  1.00  0.00
TER
ATOM   5737  O   WAT  1892     -16.035  -7.558   6.748  1.00  0.00
ATOM   5738  H1  WAT  1892     -15.421  -7.240   6.086  1.00  0.00
ATOM   5739  H2  WAT  1892     -15.490  -8.043   7.368  1.00  0.00
TER
ATOM   5740  O   WAT  1893      -9.617   8.341   4.154  1.00  0.00
ATOM   5741  H1  WAT  1893     -10.112   8.738   3.437  1.00  0.00
ATOM   5742  H2  WAT  1893     -10.226   7.716   4.548  1.00  0.00
TER
ATOM   5743  O   WAT  1894     -15.294  -8.994   3.075  1.00  0.00
ATOM   5744  H1  WAT  1894     -16.168  -8.661   2.872  1.00  0.00
ATOM   5745  H2  WAT  1894     -15.403  -9.467   3.900  1.00  0.00
TER
ATOM   5746  O   WAT  1895     -14.387  -6.787   4.459  1.00  0.00
ATOM   5747  H1  WAT  1895     -14.716  -7.602   4.079  1.00  0.00
ATOM   5748  H2  WAT  1895     -13.439  -6.830   4.336  1.00  0.00
TER
ATOM   5749  O   WAT  1896     -11.933   8.984   1.433  1.00  0.00
ATOM   5750  H1  WAT  1896     -12.393   9.735   1.059  1.00  0.00
ATOM   5751  H2  WAT  1896     -12.562   8.264   1.374  1.00  0.00
TER
ATOM   5752  O   WAT  1897     -18.764   8.183   1.435  1.00  0.00
ATOM   5753  H1  WAT  1897     -18.476   7.929   0.558  1.00  0.00
ATOM   5754  H2  WAT  1897     -18.252   7.631   2.025  1.00  0.00
TER
ATOM   5755  O   WAT  1898     -17.547  -8.077   2.014  1.00  0.00
ATOM   5756  H1  WAT  1898     -18.329  -7.603   2.294  1.00  0.00
ATOM   5757  H2  WAT  1898     -17.840  -8.982   1.906  1.00  0.00
TER
ATOM   5758  O   WAT  1899     -12.994  -7.375   0.059  1.00  0.00
ATOM   5759  H1  WAT  1899     -12.554  -7.431  -0.789  1.00  0.00
ATOM   5760  H2  WAT  1899     -13.264  -6.459   0.130  1.00  0.00
TER
ATOM   5761  O   WAT  1900     -11.131  -7.744  -1.930  1.00  0.00
ATOM   5762  H1  WAT  1900     -11.192  -8.688  -2.077  1.00  0.00
ATOM   5763  H2  WAT  1900     -10.351  -7.636  -1.385  1.00  0.00
TER
ATOM   5764  O   WAT  1901     -15.159  -8.995  -1.236  1.00  0.00
ATOM   5765  H1  WAT  1901     -14.556  -8.423  -0.761  1.00  0.00
ATOM   5766  H2  WAT  1901     -15.899  -8.431  -1.458  1.00  0.00
TER
ATOM   5767  O   WAT  1902     -12.015  -8.592  -5.962  1.00  0.00
ATOM   5768  H1  WAT  1902     -11.820  -7.694  -5.695  1.00  0.00
ATOM   5769  H2  WAT  1902     -12.802  -8.824  -5.468  1.00  0.00
TER
ATOM   5770  O   WAT  1903     -18.697   9.105   8.801  1.00  0.00
ATOM   5771  H1  WAT  1903     -17.770   8.870   8.845  1.00  0.00
ATOM   5772  H2  WAT  1903     -18.712   9.932   8.320  1.00  0.00
TER
ATOM   5773  O   WAT  1904     -10.463   8.648  -4.201  1.00  0.00
ATOM   5774  H1  WAT  1904     -10.287   7.961  -4.845  1.00  0.00
ATOM   5775  H2  WAT  1904     -11.160   9.172  -4.593  1.00  0.00
TER
ATOM   5776  O   WAT  1905     -14.909  -8.815   9.144  1.00  0.00
ATOM   5777  H1  WAT  1905     -15.023  -8.496  10.039  1.00  0.00
ATOM   5778  H2  WAT  1905     -14.092  -8.414   8.847  1.00  0.00
TER
ATOM   5779  O   WAT  1906     -12.129   8.332   8.626  1.00  0.00
ATOM   5780  H1  WAT  1906     -11.337   7.837   8.418  1.00  0.00
ATOM   5781  H2  WAT  1906     -11.836   9.011   9.233  1.00  0.00
TER
ATOM   5782  O   WAT  1907     -17.872   0.982 -18.612  1.00  0.00
ATOM   5783  H1  WAT  1907     -18.647   0.502 -18.322  1.00  0.00
ATOM   5784  H2  WAT  1907     -17.220   0.303 -18.786  1.00  0.00
TER
ATOM   5785  O   WAT  1908     -13.851   5.388 -19.832  1.00  0.00
ATOM   5786  H1  WAT  1908     -14.313   4.617 -19.503  1.00  0.00
ATOM   5787  H2  WAT  1908     -13.038   5.415 -19.327  1.00  0.00
TER
ATOM   5788  O   WAT  1909     -18.431   3.658 -18.605  1.00  0.00
ATOM   5789  H1  WAT  1909     -18.500   2.717 -18.766  1.00  0.00
ATOM   5790  H2  WAT  1909     -17.669   3.748 -18.033  1.00  0.00
TER
ATOM   5791  O   WAT  1910     -17.400  -3.535 -18.378  1.00  0.00
ATOM   5792  H1  WAT  1910     -17.024  -4.408 -18.491  1.00  0.00
ATOM   5793  H2  WAT  1910     -17.498  -3.199 -19.269  1.00  0.00
TER
ATOM   5794  O   WAT  1911      -9.328  -4.023 -14.881  1.00  0.00
ATOM   5795  H1  WAT  1911     -10.033  -3.635 -15.399  1.00  0.00
ATOM   5796  H2  WAT  1911      -9.062  -3.328 -14.279  1.00  0.00
TER
ATOM   5797  O   WAT  1912     -13.382  -4.100 -18.672  1.00  0.00
ATOM   5798  H1  WAT  1912     -14.086  -3.812 -18.092  1.00  0.00
ATOM   5799  H2  WAT  1912     -13.020  -3.290 -19.032  1.00  0.00
TER
ATOM   5800  O   WAT  1913     -11.765   5.517 -16.410  1.00  0.00
ATOM   5801  H1  WAT  1913     -12.449   6.187 -16.418  1.00  0.00
ATOM   5802  H2  WAT  1913     -11.226   5.716 -17.175  1.00  0.00
TER
ATOM   5803  O   WAT  1914     -10.313  -4.655 -18.281  1.00  0.00
ATOM   5804  H1  WAT  1914     -11.260  -4.621 -18.150  1.00  0.00
ATOM   5805  H2  WAT  1914      -9.988  -3.841 -17.897  1.00  0.00
TER
ATOM   5806  O   WAT  1915     -14.229   7.362 -17.695  1.00  0.00
ATOM   5807  H1  WAT  1915     -14.217   6.958 -18.563  1.00  0.00
ATOM   5808  H2  WAT  1915     -14.782   8.137 -17.799  1.00  0.00
TER
ATOM   5809  O   WAT  1916     -14.831   2.265 -16.367  1.00  0.00
ATOM   5810  H1  WAT  1916     -14.414   2.051 -17.202  1.00  0.00
ATOM   5811  H2  WAT  1916     -14.107   2.522 -15.796  1.00  0.00
TER
ATOM   5812  O   WAT  1917     -10.885   0.664 -16.275  1.00  0.00
ATOM   5813  H1  WAT  1917     -11.713   0.733 -16.750  1.00  0.00
ATOM   5814  H2  WAT  1917     -10.290   1.249 -16.744  1.00  0.00
TER
ATOM   5815  O   WAT  1918     -13.920  -2.550 -15.330  1.00  0.00
ATOM   5816  H1  WAT  1918     -14.333  -1.724 -15.076  1.00  0.00
ATOM   5817  H2  WAT  1918     -14.653  -3.135 -15.522  1.00  0.00
TER
ATOM   5818  O   WAT  1919     -13.230   7.496 -14.642  1.00  0.00
ATOM   5819  H1  WAT  1919     -13.707   8.304 -14.834  1.00  0.00
ATOM   5820  H2  WAT  1919     -13.914   6.844 -14.489  1.00  0.00
TER
ATOM   5821  O   WAT  1920      -9.650   7.258  -9.573  1.00  0.00
ATOM   5822  H1  WAT  1920      -9.175   7.736  -8.894  1.00  0.00
ATOM   5823  H2  WAT  1920      -9.030   7.189 -10.298  1.00  0.00
TER
ATOM   5824  O   WAT  1921     -10.247   4.449 -12.413  1.00  0.00
ATOM   5825  H1  WAT  1921     -10.121   4.210 -13.331  1.00  0.00
ATOM   5826  H2  WAT  1921     -10.205   3.617 -11.940  1.00  0.00
TER
ATOM   5827  O   WAT  1922     -16.386   8.152 -13.843  1.00  0.00
ATOM   5828  H1  WAT  1922     -15.871   8.063 -13.041  1.00  0.00
ATOM   5829  H2  WAT  1922     -17.229   8.498 -13.550  1.00  0.00
TER
ATOM   5830  O   WAT  1923     -10.395  -3.498 -11.448  1.00  0.00
ATOM   5831  H1  WAT  1923     -11.010  -2.990 -11.976  1.00  0.00
ATOM   5832  H2  WAT  1923     -10.715  -4.398 -11.505  1.00  0.00
TER
ATOM   5833  O   WAT  1924     -18.333  -4.659 -13.981  1.00  0.00
ATOM   5834  H1  WAT  1924     -18.795  -4.450 -13.169  1.00  0.00
ATOM   5835  H2  WAT  1924     -18.736  -5.473 -14.284  1.00  0.00
TER
ATOM   5836  O   WAT  1925     -13.333  -3.438 -12.852  1.00  0.00
ATOM   5837  H1  WAT  1925     -14.184  -3.737 -12.531  1.00  0.00
ATOM   5838  H2  WAT  1925     -13.493  -3.194 -13.763  1.00  0.00
TER
ATOM   5839  O   WAT  1926     -16.238  -1.938 -10.752  1.00  0.00
ATOM   5840  H1  WAT  1926     -15.913  -2.771 -11.092  1.00  0.00
ATOM   5841  H2  WAT  1926     -15.450  -1.415 -10.604  1.00  0.00
TER
ATOM   5842  O   WAT  1927     -16.407  -1.169 -17.132  1.00  0.00
ATOM   5843  H1  WAT  1927     -17.139  -0.660 -16.783  1.00  0.00
ATOM   5844  H2  WAT  1927     -16.805  -1.986 -17.433  1.00  0.00
TER
ATOM   5845  O   WAT  1928     -15.945  -5.716 -17.720  1.00  0.00
ATOM   5846  H1  WAT  1928     -15.927  -5.265 -16.876  1.00  0.00
ATOM   5847  H2  WAT  1928     -16.193  -6.615 -17.507  1.00  0.00
TER
ATOM   5848  O   WAT  1929     -12.517  -8.302 -11.881  1.00  0.00
ATOM   5849  H1  WAT  1929     -12.193  -9.033 -11.356  1.00  0.00
ATOM   5850  H2  WAT  1929     -12.482  -8.621 -12.783  1.00  0.00
TER
ATOM   5851  O   WAT  1930     -12.592   1.810 -18.273  1.00  0.00
ATOM   5852  H1  WAT  1930     -11.872   2.306 -18.663  1.00  0.00
ATOM   5853  H2  WAT  1930     -12.793   1.132 -18.917  1.00  0.00
TER
ATOM   5854  O   WAT  1931     -17.210   1.881 -12.386  1.00  0.00
[truncated: 40,528 more chars]
