# Supplementary material for: Accuracy and Precision of Alchemical Relative Free Energy Predictions with and without Replica‐Exchange
Source: Adv Theory Simul. 2019 Nov 27;3(1):1900195. doi: 10.1002/adts.201900195 (PMC8427472; doi:10.1002/adts.201900195)
Supplement: Supplementary file 1 — Supporting Information [file ADTS-3-1900195-s001.gz › BRD4/ligand/l15-l14/build/complex.pdb]

ATOM      1 CL1  L15     1      -2.205  -3.595  -4.254  1.00  0.00
ATOM      2  C9  L15     1      -1.363  -2.287  -3.452  1.00  0.00
ATOM      3  C8  L15     1      -1.777  -1.869  -2.238  1.00  0.00
ATOM      4  C7  L15     1      -1.098  -0.861  -1.598  1.00  0.00
ATOM      5  H30 L15     1      -1.417  -0.544  -0.616  1.00  0.00
ATOM      6  H31 L15     1      -2.638  -2.327  -1.774  1.00  0.00
ATOM      7  C10 L15     1      -0.297  -1.719  -4.067  1.00  0.00
ATOM      8  H33 L15     1       0.016  -2.044  -5.048  1.00  0.00
ATOM      9  C11 L15     1       0.387  -0.717  -3.425  1.00  0.00
ATOM     10  H34 L15     1       1.258  -0.286  -3.895  1.00  0.00
ATOM     11  C6  L15     1      -0.027  -0.261  -2.194  1.00  0.00
ATOM     12  N5  L15     1       0.695   0.726  -1.540  1.00  0.00
ATOM     13  H29 L15     1       1.674   0.859  -1.750  1.00  0.00
ATOM     14  C4  L15     1       0.132   1.614  -0.541  1.00  0.00
ATOM     15  H23 L15     1      -0.908   1.778  -0.824  1.00  0.00
ATOM     16  C3  L15     1       0.785   2.977  -0.496  1.00  0.00
ATOM     17  H28 L15     1       1.848   2.863  -0.282  1.00  0.00
ATOM     18  H27 L15     1       0.688   3.458  -1.469  1.00  0.00
ATOM     19  C2  L15     1       0.141   3.859   0.575  1.00  0.00
ATOM     20  C1  L15     1       1.164   4.731   1.322  1.00  0.00
ATOM     21  H25 L15     1       0.650   5.335   2.070  1.00  0.00
ATOM     22  H26 L15     1       1.897   4.092   1.814  1.00  0.00
ATOM     23  H24 L15     1       1.671   5.385   0.613  1.00  0.00
ATOM     24  H22 L15     1      -0.495   4.558   0.032  1.00  0.00
ATOM     25  N18 L15     1      -0.762   3.148   1.511  1.00  0.00
ATOM     26  C19 L15     1      -1.872   3.756   1.961  1.00  0.00
ATOM     27  C20 L15     1      -2.750   2.989   2.901  1.00  0.00
ATOM     28  H40 L15     1      -3.607   3.602   3.181  1.00  0.00
ATOM     29  H41 L15     1      -3.099   2.079   2.412  1.00  0.00
ATOM     30  H39 L15     1      -2.184   2.726   3.795  1.00  0.00
ATOM     31  O21 L15     1      -2.121   4.869   1.647  1.00  0.00
ATOM     32  C17 L15     1      -0.349   1.834   1.862  1.00  0.00
ATOM     33  C16 L15     1      -0.363   1.389   3.161  1.00  0.00
ATOM     34  C15 L15     1       0.098   0.132   3.448  1.00  0.00
ATOM     35  H37 L15     1       0.084  -0.195   4.477  1.00  0.00
ATOM     36  H38 L15     1      -0.734   2.022   3.953  1.00  0.00
ATOM     37  C12 L15     1       0.110   1.008   0.839  1.00  0.00
ATOM     38  C13 L15     1       0.637  -0.234   1.160  1.00  0.00
ATOM     39  H35 L15     1       1.102  -0.838   0.394  1.00  0.00
ATOM     40  C14 L15     1       0.573  -0.711   2.462  1.00  0.00
ATOM     41 C116 L15     1       1.069  -2.051   2.830  1.00  0.00
ATOM     42 C117 L15     1       0.560  -2.695   3.931  1.00  0.00
ATOM     43 H122 L15     1      -0.220  -2.231   4.515  1.00  0.00
ATOM     44 C118 L15     1       1.020  -3.932   4.319  1.00  0.00
ATOM     45 H123 L15     1       0.604  -4.413   5.192  1.00  0.00
ATOM     46 C119 L15     1       2.010  -4.572   3.607  1.00  0.00
ATOM     47 C219 L15     1       2.514  -5.911   4.030  1.00  0.00
ATOM     48 O221 L15     1       3.518  -6.328   3.548  1.00  0.00
ATOM     49 O222 L15     1       1.855  -6.545   4.919  1.00  0.00
ATOM     50 C120 L15     1       2.539  -3.929   2.503  1.00  0.00
ATOM     51 H125 L15     1       3.321  -4.401   1.926  1.00  0.00
ATOM     52 C121 L15     1       2.075  -2.680   2.126  1.00  0.00
ATOM     53 H126 L15     1       2.514  -2.198   1.265  1.00  0.00
ATOM     54  T10 L15     1       0.182  -2.097  -3.914  1.00  0.00
ATOM     55  T11 L15     1       0.786  -1.024  -3.231  1.00  0.00
ATOM     56  T27 L15     1       1.801  -0.750  -3.483  1.00  0.00
ATOM     57  T26 L15     1       0.734  -2.630  -4.676  1.00  0.00
ATOM     58  T17 L15     1      -1.138  -2.476  -3.605  1.00  0.00
ATOM     59  T21 L15     1      -1.603  -3.301  -4.129  1.00  0.00
ATOM     60  T16 L15     1      -1.850  -1.780  -2.612  1.00  0.00
ATOM     61  T25 L15     1      -2.864  -2.070  -2.369  1.00  0.00
ATOM     62  T15 L15     1      -1.246  -0.706  -1.929  1.00  0.00
ATOM     63  T24 L15     1      -1.822  -0.201  -1.166  1.00  0.00
ATOM     64  T14 L15     1       0.080  -0.318  -2.233  1.00  0.00
ATOM     65  T12 L15     1       1.083   4.874   1.205  1.00  0.00
ATOM     66  T13 L15     1       0.420   5.854   2.185  1.00  0.00
ATOM     67  T18 L15     1       1.168   6.488   2.663  1.00  0.00
ATOM     68  T19 L15     1      -0.290   6.511   1.682  1.00  0.00
ATOM     69  T20 L15     1      -0.113   5.323   2.973  1.00  0.00
ATOM     70  T22 L15     1       1.619   5.435   0.436  1.00  0.00
ATOM     71  T23 L15     1       1.845   4.316   1.749  1.00  0.00
TER
ATOM     72  O   WAT     2      12.103  14.923  13.782  1.00  0.00
ATOM     73  H1  WAT     2      11.215  15.264  13.680  1.00  0.00
ATOM     74  H2  WAT     2      12.387  14.723  12.890  1.00  0.00
TER
ATOM     75  O   WAT     3      10.066  17.523  19.666  1.00  0.00
ATOM     76  H1  WAT     3      10.638  16.756  19.667  1.00  0.00
ATOM     77  H2  WAT     3      10.066  17.822  18.757  1.00  0.00
TER
ATOM     78  O   WAT     4      14.279  13.506  14.816  1.00  0.00
ATOM     79  H1  WAT     4      14.386  14.406  15.123  1.00  0.00
ATOM     80  H2  WAT     4      13.368  13.458  14.526  1.00  0.00
TER
ATOM     81  O   WAT     5      16.120  16.475  19.149  1.00  0.00
ATOM     82  H1  WAT     5      16.628  16.973  19.789  1.00  0.00
ATOM     83  H2  WAT     5      16.651  15.698  18.973  1.00  0.00
TER
ATOM     84  O   WAT     6      17.768  10.314  17.747  1.00  0.00
ATOM     85  H1  WAT     6      18.075   9.758  17.030  1.00  0.00
ATOM     86  H2  WAT     6      16.838  10.448  17.564  1.00  0.00
TER
ATOM     87  O   WAT     7      15.762  18.905  17.265  1.00  0.00
ATOM     88  H1  WAT     7      15.357  18.193  16.769  1.00  0.00
ATOM     89  H2  WAT     7      15.848  18.560  18.153  1.00  0.00
TER
ATOM     90  O   WAT     8      12.462  17.800  14.765  1.00  0.00
ATOM     91  H1  WAT     8      12.342  18.526  14.153  1.00  0.00
ATOM     92  H2  WAT     8      12.152  17.030  14.288  1.00  0.00
TER
ATOM     93  O   WAT     9      14.928  11.143  18.148  1.00  0.00
ATOM     94  H1  WAT     9      14.485  11.924  17.816  1.00  0.00
ATOM     95  H2  WAT     9      15.487  11.466  18.855  1.00  0.00
TER
ATOM     96  O   WAT    10      18.044  10.764  13.028  1.00  0.00
ATOM     97  H1  WAT    10      17.420  10.760  13.754  1.00  0.00
ATOM     98  H2  WAT    10      17.957   9.897  12.632  1.00  0.00
TER
ATOM     99  O   WAT    11      16.966  11.688  20.007  1.00  0.00
ATOM    100  H1  WAT    11      17.263  12.594  19.926  1.00  0.00
ATOM    101  H2  WAT    11      17.515  11.200  19.393  1.00  0.00
TER
ATOM    102  O   WAT    12      14.720  16.266  15.876  1.00  0.00
ATOM    103  H1  WAT    12      14.494  16.050  16.780  1.00  0.00
ATOM    104  H2  WAT    12      13.939  16.699  15.530  1.00  0.00
TER
ATOM    105  O   WAT    13       9.592  11.499  18.728  1.00  0.00
ATOM    106  H1  WAT    13       9.304  12.069  19.441  1.00  0.00
ATOM    107  H2  WAT    13      10.337  11.020  19.091  1.00  0.00
TER
ATOM    108  O   WAT    14       9.780  15.441   9.938  1.00  0.00
ATOM    109  H1  WAT    14       9.697  16.384  10.080  1.00  0.00
ATOM    110  H2  WAT    14       9.428  15.299   9.060  1.00  0.00
TER
ATOM    111  O   WAT    15      17.579  14.175  19.005  1.00  0.00
ATOM    112  H1  WAT    15      17.583  13.734  18.156  1.00  0.00
ATOM    113  H2  WAT    15      18.474  14.497  19.113  1.00  0.00
TER
ATOM    114  O   WAT    16      13.430  14.058  17.965  1.00  0.00
ATOM    115  H1  WAT    16      13.090  14.535  18.722  1.00  0.00
ATOM    116  H2  WAT    16      12.667  13.604  17.605  1.00  0.00
TER
ATOM    117  O   WAT    17      17.641  15.176  11.996  1.00  0.00
ATOM    118  H1  WAT    17      17.763  15.135  12.945  1.00  0.00
ATOM    119  H2  WAT    17      17.256  16.039  11.841  1.00  0.00
TER
ATOM    120  O   WAT    18      16.653  17.486  11.394  1.00  0.00
ATOM    121  H1  WAT    18      16.085  17.038  10.768  1.00  0.00
ATOM    122  H2  WAT    18      17.362  17.846  10.861  1.00  0.00
TER
ATOM    123  O   WAT    19      10.744  12.980  16.881  1.00  0.00
ATOM    124  H1  WAT    19      10.459  12.615  17.719  1.00  0.00
ATOM    125  H2  WAT    19      10.682  12.248  16.268  1.00  0.00
TER
ATOM    126  O   WAT    20      14.198  21.482  13.667  1.00  0.00
ATOM    127  H1  WAT    20      13.424  20.942  13.507  1.00  0.00
ATOM    128  H2  WAT    20      14.928  20.963  13.329  1.00  0.00
TER
ATOM    129  O   WAT    21      14.242  21.150  17.305  1.00  0.00
ATOM    130  H1  WAT    21      14.760  20.347  17.251  1.00  0.00
ATOM    131  H2  WAT    21      13.790  21.088  18.147  1.00  0.00
TER
ATOM    132  O   WAT    22      10.237  18.115  10.841  1.00  0.00
ATOM    133  H1  WAT    22      11.107  18.398  11.125  1.00  0.00
ATOM    134  H2  WAT    22       9.746  18.929  10.726  1.00  0.00
TER
ATOM    135  O   WAT    23      17.401  19.503  14.962  1.00  0.00
ATOM    136  H1  WAT    23      17.857  20.313  15.188  1.00  0.00
ATOM    137  H2  WAT    23      17.050  19.185  15.794  1.00  0.00
TER
ATOM    138  O   WAT    24      13.302   9.847  15.434  1.00  0.00
ATOM    139  H1  WAT    24      13.173   9.838  16.383  1.00  0.00
ATOM    140  H2  WAT    24      12.478  10.185  15.083  1.00  0.00
TER
ATOM    141  O   WAT    25      12.222  19.933  12.969  1.00  0.00
ATOM    142  H1  WAT    25      11.615  20.673  12.979  1.00  0.00
ATOM    143  H2  WAT    25      12.697  20.023  12.143  1.00  0.00
TER
ATOM    144  O   WAT    26      17.130  15.332  14.869  1.00  0.00
ATOM    145  H1  WAT    26      16.421  15.801  15.311  1.00  0.00
ATOM    146  H2  WAT    26      17.414  14.674  15.504  1.00  0.00
TER
ATOM    147  O   WAT    27      15.333  13.641  12.245  1.00  0.00
ATOM    148  H1  WAT    27      16.182  14.078  12.179  1.00  0.00
ATOM    149  H2  WAT    27      14.966  13.953  13.072  1.00  0.00
TER
ATOM    150  O   WAT    28      14.232  19.894  10.718  1.00  0.00
ATOM    151  H1  WAT    28      14.999  19.782  11.281  1.00  0.00
ATOM    152  H2  WAT    28      14.310  19.198  10.066  1.00  0.00
TER
ATOM    153  O   WAT    29      12.927  17.326  11.401  1.00  0.00
ATOM    154  H1  WAT    29      13.007  16.379  11.513  1.00  0.00
ATOM    155  H2  WAT    29      13.819  17.657  11.507  1.00  0.00
TER
ATOM    156  O   WAT    30      17.357  21.869  10.192  1.00  0.00
ATOM    157  H1  WAT    30      17.252  21.255  10.918  1.00  0.00
ATOM    158  H2  WAT    30      17.189  21.346   9.408  1.00  0.00
TER
ATOM    159  O   WAT    31      16.264  19.890  12.692  1.00  0.00
ATOM    160  H1  WAT    31      16.686  19.724  13.535  1.00  0.00
ATOM    161  H2  WAT    31      16.389  19.080  12.198  1.00  0.00
TER
ATOM    162  O   WAT    32      15.160  15.964   9.638  1.00  0.00
ATOM    163  H1  WAT    32      14.959  15.101   9.999  1.00  0.00
ATOM    164  H2  WAT    32      14.989  15.877   8.700  1.00  0.00
TER
ATOM    165  O   WAT    33      13.958  13.064   9.626  1.00  0.00
ATOM    166  H1  WAT    33      14.261  13.071   8.718  1.00  0.00
ATOM    167  H2  WAT    33      14.698  12.714  10.123  1.00  0.00
TER
ATOM    168  O   WAT    34      17.177  12.007  10.612  1.00  0.00
ATOM    169  H1  WAT    34      16.829  11.330  10.032  1.00  0.00
ATOM    170  H2  WAT    34      17.378  11.546  11.426  1.00  0.00
TER
ATOM    171  O   WAT    35      10.518  18.536  17.008  1.00  0.00
ATOM    172  H1  WAT    35       9.862  18.267  16.364  1.00  0.00
ATOM    173  H2  WAT    35      11.355  18.427  16.558  1.00  0.00
TER
ATOM    174  O   WAT    36       9.731  15.746  12.951  1.00  0.00
ATOM    175  H1  WAT    36       8.828  16.009  12.776  1.00  0.00
ATOM    176  H2  WAT    36      10.215  16.017  12.171  1.00  0.00
TER
ATOM    177  O   WAT    37      12.274  14.803  10.860  1.00  0.00
ATOM    178  H1  WAT    37      12.983  14.381  10.375  1.00  0.00
ATOM    179  H2  WAT    37      11.558  14.870  10.228  1.00  0.00
TER
ATOM    180  O   WAT    38      11.921  10.856   9.900  1.00  0.00
ATOM    181  H1  WAT    38      12.644  11.397  10.218  1.00  0.00
ATOM    182  H2  WAT    38      12.194  10.583   9.024  1.00  0.00
TER
ATOM    183  O   WAT    39      11.611  10.107  19.802  1.00  0.00
ATOM    184  H1  WAT    39      12.258   9.557  19.362  1.00  0.00
ATOM    185  H2  WAT    39      12.031  10.361  20.624  1.00  0.00
TER
ATOM    186  O   WAT    40      11.346  10.896  13.494  1.00  0.00
ATOM    187  H1  WAT    40      12.104  11.009  12.920  1.00  0.00
ATOM    188  H2  WAT    40      10.884  11.733  13.448  1.00  0.00
TER
ATOM    189  O   WAT    41      17.888  13.010  16.484  1.00  0.00
ATOM    190  H1  WAT    41      17.075  12.635  16.144  1.00  0.00
ATOM    191  H2  WAT    41      18.392  12.254  16.786  1.00  0.00
TER
ATOM    192  O   WAT    42      13.719  11.422  12.034  1.00  0.00
ATOM    193  H1  WAT    42      14.248  10.635  11.905  1.00  0.00
ATOM    194  H2  WAT    42      14.352  12.101  12.268  1.00  0.00
TER
ATOM    195  O   WAT    43      15.912  11.160  15.089  1.00  0.00
ATOM    196  H1  WAT    43      15.283  10.458  15.256  1.00  0.00
ATOM    197  H2  WAT    43      15.373  11.920  14.872  1.00  0.00
TER
ATOM    198  O   WAT    44      13.694  19.963   1.224  1.00  0.00
ATOM    199  H1  WAT    44      12.862  19.707   1.623  1.00  0.00
ATOM    200  H2  WAT    44      14.302  20.034   1.960  1.00  0.00
TER
ATOM    201  O   WAT    45      12.103  14.923  -4.992  1.00  0.00
ATOM    202  H1  WAT    45      11.215  15.264  -5.094  1.00  0.00
ATOM    203  H2  WAT    45      12.387  14.723  -5.884  1.00  0.00
TER
ATOM    204  O   WAT    46      10.066  17.523   0.892  1.00  0.00
ATOM    205  H1  WAT    46      10.638  16.756   0.892  1.00  0.00
ATOM    206  H2  WAT    46      10.066  17.822  -0.017  1.00  0.00
TER
ATOM    207  O   WAT    47      11.309  12.932   2.679  1.00  0.00
ATOM    208  H1  WAT    47      11.129  12.034   2.959  1.00  0.00
ATOM    209  H2  WAT    47      10.907  13.479   3.354  1.00  0.00
TER
ATOM    210  O   WAT    48      14.279  13.506  -3.958  1.00  0.00
ATOM    211  H1  WAT    48      14.386  14.406  -3.651  1.00  0.00
ATOM    212  H2  WAT    48      13.368  13.458  -4.249  1.00  0.00
TER
ATOM    213  O   WAT    49      11.927  15.428   1.287  1.00  0.00
ATOM    214  H1  WAT    49      12.608  15.692   1.906  1.00  0.00
ATOM    215  H2  WAT    49      11.612  14.588   1.621  1.00  0.00
TER
ATOM    216  O   WAT    50      16.120  16.475   0.374  1.00  0.00
ATOM    217  H1  WAT    50      16.628  16.973   1.015  1.00  0.00
ATOM    218  H2  WAT    50      16.651  15.698   0.198  1.00  0.00
TER
ATOM    219  O   WAT    51      14.403  11.114   4.641  1.00  0.00
ATOM    220  H1  WAT    51      14.405  11.632   3.835  1.00  0.00
ATOM    221  H2  WAT    51      13.574  10.637   4.618  1.00  0.00
TER
ATOM    222  O   WAT    52      15.654  20.754   2.818  1.00  0.00
ATOM    223  H1  WAT    52      15.321  21.381   3.460  1.00  0.00
ATOM    224  H2  WAT    52      15.830  21.280   2.038  1.00  0.00
TER
ATOM    225  O   WAT    53      14.085  12.825   2.648  1.00  0.00
ATOM    226  H1  WAT    53      14.427  13.670   2.353  1.00  0.00
ATOM    227  H2  WAT    53      13.147  12.974   2.764  1.00  0.00
TER
ATOM    228  O   WAT    54      17.768  10.314  -1.028  1.00  0.00
ATOM    229  H1  WAT    54      18.075   9.758  -1.744  1.00  0.00
ATOM    230  H2  WAT    54      16.838  10.448  -1.210  1.00  0.00
TER
ATOM    231  O   WAT    55      15.762  18.905  -1.510  1.00  0.00
ATOM    232  H1  WAT    55      15.357  18.193  -2.005  1.00  0.00
ATOM    233  H2  WAT    55      15.848  18.560  -0.621  1.00  0.00
TER
ATOM    234  O   WAT    56      14.474  15.679   2.270  1.00  0.00
ATOM    235  H1  WAT    56      15.026  15.789   1.495  1.00  0.00
ATOM    236  H2  WAT    56      14.989  16.053   2.986  1.00  0.00
TER
ATOM    237  O   WAT    57      14.149  19.201   5.881  1.00  0.00
ATOM    238  H1  WAT    57      14.009  20.074   6.249  1.00  0.00
ATOM    239  H2  WAT    57      13.267  18.859   5.735  1.00  0.00
TER
ATOM    240  O   WAT    58      12.462  17.800  -4.009  1.00  0.00
ATOM    241  H1  WAT    58      12.342  18.526  -4.621  1.00  0.00
ATOM    242  H2  WAT    58      12.152  17.030  -4.486  1.00  0.00
TER
ATOM    243  O   WAT    59      10.101  20.971   1.798  1.00  0.00
ATOM    244  H1  WAT    59      10.179  21.106   0.853  1.00  0.00
ATOM    245  H2  WAT    59      10.715  20.263   1.991  1.00  0.00
TER
ATOM    246  O   WAT    60      14.928  11.143  -0.627  1.00  0.00
ATOM    247  H1  WAT    60      14.485  11.924  -0.958  1.00  0.00
ATOM    248  H2  WAT    60      15.487  11.466   0.080  1.00  0.00
TER
ATOM    249  O   WAT    61      18.044  10.764  -5.746  1.00  0.00
ATOM    250  H1  WAT    61      17.420  10.760  -5.021  1.00  0.00
ATOM    251  H2  WAT    61      17.957   9.897  -6.143  1.00  0.00
TER
ATOM    252  O   WAT    62      16.966  11.688   1.232  1.00  0.00
ATOM    253  H1  WAT    62      17.263  12.594   1.151  1.00  0.00
ATOM    254  H2  WAT    62      17.515  11.200   0.618  1.00  0.00
TER
ATOM    255  O   WAT    63      14.720  16.266  -2.899  1.00  0.00
ATOM    256  H1  WAT    63      14.494  16.050  -1.994  1.00  0.00
ATOM    257  H2  WAT    63      13.939  16.699  -3.244  1.00  0.00
TER
ATOM    258  O   WAT    64      17.160  17.165   7.767  1.00  0.00
ATOM    259  H1  WAT    64      17.064  16.224   7.617  1.00  0.00
ATOM    260  H2  WAT    64      18.003  17.386   7.372  1.00  0.00
TER
ATOM    261  O   WAT    65      12.291  13.576   5.921  1.00  0.00
ATOM    262  H1  WAT    65      11.897  14.424   6.128  1.00  0.00
ATOM    263  H2  WAT    65      11.603  12.939   6.112  1.00  0.00
TER
ATOM    264  O   WAT    66       9.592  11.499  -0.046  1.00  0.00
ATOM    265  H1  WAT    66       9.304  12.069   0.666  1.00  0.00
ATOM    266  H2  WAT    66      10.337  11.020   0.317  1.00  0.00
TER
ATOM    267  O   WAT    67       9.780  15.441  -8.836  1.00  0.00
ATOM    268  H1  WAT    67       9.697  16.384  -8.694  1.00  0.00
ATOM    269  H2  WAT    67       9.428  15.299  -9.715  1.00  0.00
TER
ATOM    270  O   WAT    68      17.579  14.175   0.231  1.00  0.00
ATOM    271  H1  WAT    68      17.583  13.734  -0.618  1.00  0.00
ATOM    272  H2  WAT    68      18.474  14.497   0.338  1.00  0.00
TER
ATOM    273  O   WAT    69      13.430  14.058  -0.809  1.00  0.00
ATOM    274  H1  WAT    69      13.090  14.535  -0.053  1.00  0.00
ATOM    275  H2  WAT    69      12.667  13.604  -1.169  1.00  0.00
TER
ATOM    276  O   WAT    70      17.641  15.176  -6.778  1.00  0.00
ATOM    277  H1  WAT    70      17.763  15.135  -5.830  1.00  0.00
ATOM    278  H2  WAT    70      17.256  16.039  -6.934  1.00  0.00
TER
ATOM    279  O   WAT    71      16.653  17.486  -7.380  1.00  0.00
ATOM    280  H1  WAT    71      16.085  17.038  -8.006  1.00  0.00
ATOM    281  H2  WAT    71      17.362  17.846  -7.913  1.00  0.00
TER
ATOM    282  O   WAT    72      17.880  18.235   1.978  1.00  0.00
ATOM    283  H1  WAT    72      18.247  17.761   2.724  1.00  0.00
ATOM    284  H2  WAT    72      17.691  19.109   2.318  1.00  0.00
TER
ATOM    285  O   WAT    73      10.744  12.980  -1.893  1.00  0.00
ATOM    286  H1  WAT    73      10.459  12.615  -1.055  1.00  0.00
ATOM    287  H2  WAT    73      10.682  12.248  -2.507  1.00  0.00
TER
ATOM    288  O   WAT    74      15.670  17.276   4.296  1.00  0.00
ATOM    289  H1  WAT    74      15.366  18.155   4.521  1.00  0.00
ATOM    290  H2  WAT    74      16.625  17.336   4.332  1.00  0.00
TER
ATOM    291  O   WAT    75      14.198  21.482  -5.107  1.00  0.00
ATOM    292  H1  WAT    75      13.424  20.942  -5.267  1.00  0.00
ATOM    293  H2  WAT    75      14.928  20.963  -5.445  1.00  0.00
TER
ATOM    294  O   WAT    76      14.242  21.150  -1.469  1.00  0.00
ATOM    295  H1  WAT    76      14.760  20.347  -1.524  1.00  0.00
ATOM    296  H2  WAT    76      13.790  21.088  -0.628  1.00  0.00
TER
ATOM    297  O   WAT    77      11.726  18.116   5.443  1.00  0.00
ATOM    298  H1  WAT    77      11.368  18.782   6.031  1.00  0.00
ATOM    299  H2  WAT    77      11.432  17.285   5.814  1.00  0.00
TER
ATOM    300  O   WAT    78      14.928  18.575   8.327  1.00  0.00
ATOM    301  H1  WAT    78      14.628  18.721   7.430  1.00  0.00
ATOM    302  H2  WAT    78      15.699  18.015   8.234  1.00  0.00
TER
ATOM    303  O   WAT    79      10.237  18.115  -7.933  1.00  0.00
ATOM    304  H1  WAT    79      11.107  18.398  -7.650  1.00  0.00
ATOM    305  H2  WAT    79       9.746  18.929  -8.048  1.00  0.00
TER
ATOM    306  O   WAT    80      17.401  19.503  -3.813  1.00  0.00
ATOM    307  H1  WAT    80      17.857  20.313  -3.587  1.00  0.00
ATOM    308  H2  WAT    80      17.050  19.185  -2.981  1.00  0.00
TER
ATOM    309  O   WAT    81      13.302   9.847  -3.340  1.00  0.00
ATOM    310  H1  WAT    81      13.173   9.838  -2.392  1.00  0.00
ATOM    311  H2  WAT    81      12.478  10.185  -3.691  1.00  0.00
TER
ATOM    312  O   WAT    82      10.301  11.606   6.120  1.00  0.00
ATOM    313  H1  WAT    82       9.587  11.805   6.726  1.00  0.00
ATOM    314  H2  WAT    82      10.721  10.830   6.492  1.00  0.00
TER
ATOM    315  O   WAT    83      12.222  19.933  -5.805  1.00  0.00
ATOM    316  H1  WAT    83      11.615  20.673  -5.796  1.00  0.00
ATOM    317  H2  WAT    83      12.697  20.023  -6.631  1.00  0.00
TER
ATOM    318  O   WAT    84      17.130  15.332  -3.905  1.00  0.00
ATOM    319  H1  WAT    84      16.421  15.801  -3.464  1.00  0.00
ATOM    320  H2  WAT    84      17.414  14.674  -3.270  1.00  0.00
TER
ATOM    321  O   WAT    85      15.333  13.641  -6.530  1.00  0.00
ATOM    322  H1  WAT    85      16.182  14.078  -6.596  1.00  0.00
ATOM    323  H2  WAT    85      14.966  13.953  -5.703  1.00  0.00
TER
ATOM    324  O   WAT    86      14.232  19.894  -8.056  1.00  0.00
ATOM    325  H1  WAT    86      14.999  19.782  -7.494  1.00  0.00
ATOM    326  H2  WAT    86      14.310  19.198  -8.709  1.00  0.00
TER
ATOM    327  O   WAT    87      12.927  17.326  -7.373  1.00  0.00
ATOM    328  H1  WAT    87      13.007  16.379  -7.261  1.00  0.00
ATOM    329  H2  WAT    87      13.819  17.657  -7.267  1.00  0.00
TER
ATOM    330  O   WAT    88      10.454  19.148   7.863  1.00  0.00
ATOM    331  H1  WAT    88      10.958  18.569   8.434  1.00  0.00
ATOM    332  H2  WAT    88       9.715  19.432   8.400  1.00  0.00
TER
ATOM    333  O   WAT    89      17.357  21.869  -8.583  1.00  0.00
ATOM    334  H1  WAT    89      17.252  21.255  -7.857  1.00  0.00
ATOM    335  H2  WAT    89      17.189  21.346  -9.366  1.00  0.00
TER
ATOM    336  O   WAT    90      17.508  20.555   7.396  1.00  0.00
ATOM    337  H1  WAT    90      16.743  21.124   7.312  1.00  0.00
ATOM    338  H2  WAT    90      17.690  20.263   6.503  1.00  0.00
TER
ATOM    339  O   WAT    91      12.486  17.291   8.758  1.00  0.00
ATOM    340  H1  WAT    91      12.527  16.992   9.666  1.00  0.00
ATOM    341  H2  WAT    91      13.341  17.692   8.598  1.00  0.00
TER
ATOM    342  O   WAT    92      16.264  19.890  -6.082  1.00  0.00
ATOM    343  H1  WAT    92      16.686  19.724  -5.239  1.00  0.00
ATOM    344  H2  WAT    92      16.389  19.080  -6.577  1.00  0.00
TER
ATOM    345  O   WAT    93      14.427  15.870   6.725  1.00  0.00
ATOM    346  H1  WAT    93      13.897  15.379   6.097  1.00  0.00
ATOM    347  H2  WAT    93      15.096  16.299   6.191  1.00  0.00
TER
ATOM    348  O   WAT    94      14.914  12.836   6.805  1.00  0.00
ATOM    349  H1  WAT    94      14.820  12.218   6.080  1.00  0.00
ATOM    350  H2  WAT    94      14.334  13.563   6.578  1.00  0.00
TER
ATOM    351  O   WAT    95      17.680  11.394   3.838  1.00  0.00
ATOM    352  H1  WAT    95      17.232  11.416   2.992  1.00  0.00
ATOM    353  H2  WAT    95      17.047  10.996   4.435  1.00  0.00
TER
ATOM    354  O   WAT    96      18.086  20.289   4.459  1.00  0.00
ATOM    355  H1  WAT    96      18.505  21.132   4.286  1.00  0.00
ATOM    356  H2  WAT    96      17.167  20.426   4.229  1.00  0.00
TER
ATOM    357  O   WAT    97      15.160  15.964  -9.136  1.00  0.00
ATOM    358  H1  WAT    97      14.959  15.101  -8.775  1.00  0.00
ATOM    359  H2  WAT    97      14.989  15.877 -10.074  1.00  0.00
TER
ATOM    360  O   WAT    98      17.190  14.563   7.100  1.00  0.00
ATOM    361  H1  WAT    98      17.780  14.254   7.788  1.00  0.00
ATOM    362  H2  WAT    98      16.372  14.091   7.256  1.00  0.00
TER
ATOM    363  O   WAT    99      13.958  13.064  -9.148  1.00  0.00
ATOM    364  H1  WAT    99      14.261  13.071 -10.057  1.00  0.00
ATOM    365  H2  WAT    99      14.698  12.714  -8.652  1.00  0.00
TER
ATOM    366  O   WAT   100      17.177  12.007  -8.163  1.00  0.00
ATOM    367  H1  WAT   100      16.829  11.330  -8.743  1.00  0.00
ATOM    368  H2  WAT   100      17.378  11.546  -7.348  1.00  0.00
TER
ATOM    369  O   WAT   101      10.518  18.536  -1.766  1.00  0.00
ATOM    370  H1  WAT   101       9.862  18.267  -2.410  1.00  0.00
ATOM    371  H2  WAT   101      11.355  18.427  -2.216  1.00  0.00
TER
ATOM    372  O   WAT   102      11.555  18.921   2.774  1.00  0.00
ATOM    373  H1  WAT   102      11.922  18.834   3.654  1.00  0.00
ATOM    374  H2  WAT   102      10.986  18.158   2.675  1.00  0.00
TER
ATOM    375  O   WAT   103      11.107  15.832   6.680  1.00  0.00
ATOM    376  H1  WAT   103      10.212  15.799   7.019  1.00  0.00
ATOM    377  H2  WAT   103      11.646  16.031   7.445  1.00  0.00
TER
ATOM    378  O   WAT   104       9.731  15.746  -5.824  1.00  0.00
ATOM    379  H1  WAT   104       8.828  16.009  -5.999  1.00  0.00
ATOM    380  H2  WAT   104      10.215  16.017  -6.604  1.00  0.00
TER
ATOM    381  O   WAT   105      12.274  14.803  -7.914  1.00  0.00
ATOM    382  H1  WAT   105      12.983  14.381  -8.400  1.00  0.00
ATOM    383  H2  WAT   105      11.558  14.870  -8.546  1.00  0.00
TER
ATOM    384  O   WAT   106      11.921  10.856  -8.874  1.00  0.00
ATOM    385  H1  WAT   106      12.644  11.397  -8.556  1.00  0.00
ATOM    386  H2  WAT   106      12.194  10.583  -9.750  1.00  0.00
TER
ATOM    387  O   WAT   107      11.611  10.107   1.028  1.00  0.00
ATOM    388  H1  WAT   107      12.258   9.557   0.588  1.00  0.00
ATOM    389  H2  WAT   107      12.031  10.361   1.850  1.00  0.00
TER
ATOM    390  O   WAT   108      11.364  10.263   3.771  1.00  0.00
ATOM    391  H1  WAT   108      11.015  10.719   4.536  1.00  0.00
ATOM    392  H2  WAT   108      11.033   9.368   3.853  1.00  0.00
TER
ATOM    393  O   WAT   109      12.036   9.790   7.046  1.00  0.00
ATOM    394  H1  WAT   109      12.584   9.609   6.282  1.00  0.00
ATOM    395  H2  WAT   109      12.101   9.000   7.581  1.00  0.00
TER
ATOM    396  O   WAT   110      11.346  10.896  -5.281  1.00  0.00
ATOM    397  H1  WAT   110      12.104  11.009  -5.854  1.00  0.00
ATOM    398  H2  WAT   110      10.884  11.733  -5.326  1.00  0.00
TER
ATOM    399  O   WAT   111      17.888  13.010  -2.290  1.00  0.00
ATOM    400  H1  WAT   111      17.075  12.635  -2.631  1.00  0.00
ATOM    401  H2  WAT   111      18.392  12.254  -1.988  1.00  0.00
TER
ATOM    402  O   WAT   112      13.719  11.422  -6.740  1.00  0.00
ATOM    403  H1  WAT   112      14.248  10.635  -6.870  1.00  0.00
ATOM    404  H2  WAT   112      14.352  12.101  -6.507  1.00  0.00
TER
ATOM    405  O   WAT   113      15.912  11.160  -3.686  1.00  0.00
ATOM    406  H1  WAT   113      15.283  10.458  -3.519  1.00  0.00
ATOM    407  H2  WAT   113      15.373  11.920  -3.903  1.00  0.00
TER
ATOM    408  O   WAT   114      16.038  10.438   8.749  1.00  0.00
ATOM    409  H1  WAT   114      15.756  10.941   7.985  1.00  0.00
ATOM    410  H2  WAT   114      16.420   9.640   8.384  1.00  0.00
TER
ATOM    411  O   WAT   115      13.694  19.963 -17.551  1.00  0.00
ATOM    412  H1  WAT   115      12.862  19.707 -17.151  1.00  0.00
ATOM    413  H2  WAT   115      14.302  20.034 -16.815  1.00  0.00
TER
ATOM    414  O   WAT   116      10.066  17.523 -17.882  1.00  0.00
ATOM    415  H1  WAT   116      10.638  16.756 -17.882  1.00  0.00
ATOM    416  H2  WAT   116      10.066  17.822 -18.792  1.00  0.00
TER
ATOM    417  O   WAT   117      11.309  12.932 -16.095  1.00  0.00
ATOM    418  H1  WAT   117      11.129  12.034 -15.815  1.00  0.00
ATOM    419  H2  WAT   117      10.907  13.479 -15.421  1.00  0.00
TER
ATOM    420  O   WAT   118      11.927  15.428 -17.487  1.00  0.00
ATOM    421  H1  WAT   118      12.608  15.692 -16.868  1.00  0.00
ATOM    422  H2  WAT   118      11.612  14.588 -17.153  1.00  0.00
TER
ATOM    423  O   WAT   119      16.120  16.475 -18.400  1.00  0.00
ATOM    424  H1  WAT   119      16.628  16.973 -17.759  1.00  0.00
ATOM    425  H2  WAT   119      16.651  15.698 -18.576  1.00  0.00
TER
ATOM    426  O   WAT   120      14.403  11.114 -14.134  1.00  0.00
ATOM    427  H1  WAT   120      14.405  11.632 -14.939  1.00  0.00
ATOM    428  H2  WAT   120      13.574  10.637 -14.157  1.00  0.00
TER
ATOM    429  O   WAT   121      15.654  20.754 -15.956  1.00  0.00
ATOM    430  H1  WAT   121      15.321  21.381 -15.314  1.00  0.00
ATOM    431  H2  WAT   121      15.830  21.280 -16.736  1.00  0.00
TER
ATOM    432  O   WAT   122      14.085  12.825 -16.127  1.00  0.00
ATOM    433  H1  WAT   122      14.427  13.670 -16.421  1.00  0.00
ATOM    434  H2  WAT   122      13.147  12.974 -16.010  1.00  0.00
TER
ATOM    435  O   WAT   123      14.474  15.679 -16.504  1.00  0.00
ATOM    436  H1  WAT   123      15.026  15.789 -17.279  1.00  0.00
ATOM    437  H2  WAT   123      14.989  16.053 -15.789  1.00  0.00
TER
ATOM    438  O   WAT   124      14.149  19.201 -12.894  1.00  0.00
ATOM    439  H1  WAT   124      14.009  20.074 -12.525  1.00  0.00
ATOM    440  H2  WAT   124      13.267  18.859 -13.039  1.00  0.00
TER
ATOM    441  O   WAT   125      10.101  20.971 -16.977  1.00  0.00
ATOM    442  H1  WAT   125      10.179  21.106 -17.921  1.00  0.00
ATOM    443  H2  WAT   125      10.715  20.263 -16.784  1.00  0.00
TER
ATOM    444  O   WAT   126      14.928  11.143 -19.401  1.00  0.00
ATOM    445  H1  WAT   126      14.485  11.924 -19.733  1.00  0.00
ATOM    446  H2  WAT   126      15.487  11.466 -18.694  1.00  0.00
TER
ATOM    447  O   WAT   127      16.966  11.688 -17.542  1.00  0.00
ATOM    448  H1  WAT   127      17.263  12.594 -17.623  1.00  0.00
ATOM    449  H2  WAT   127      17.515  11.200 -18.156  1.00  0.00
TER
ATOM    450  O   WAT   128      17.160  17.165 -11.007  1.00  0.00
ATOM    451  H1  WAT   128      17.064  16.224 -11.157  1.00  0.00
ATOM    452  H2  WAT   128      18.003  17.386 -11.402  1.00  0.00
TER
ATOM    453  O   WAT   129      12.291  13.576 -12.854  1.00  0.00
ATOM    454  H1  WAT   129      11.897  14.424 -12.646  1.00  0.00
ATOM    455  H2  WAT   129      11.603  12.939 -12.663  1.00  0.00
TER
ATOM    456  O   WAT   130       9.592  11.499 -18.821  1.00  0.00
ATOM    457  H1  WAT   130       9.304  12.069 -18.108  1.00  0.00
ATOM    458  H2  WAT   130      10.337  11.020 -18.457  1.00  0.00
TER
ATOM    459  O   WAT   131      17.579  14.175 -18.543  1.00  0.00
ATOM    460  H1  WAT   131      17.583  13.734 -19.393  1.00  0.00
ATOM    461  H2  WAT   131      18.474  14.497 -18.436  1.00  0.00
TER
ATOM    462  O   WAT   132      13.430  14.058 -19.584  1.00  0.00
ATOM    463  H1  WAT   132      13.090  14.535 -18.827  1.00  0.00
ATOM    464  H2  WAT   132      12.667  13.604 -19.944  1.00  0.00
TER
ATOM    465  O   WAT   133      17.880  18.235 -16.797  1.00  0.00
ATOM    466  H1  WAT   133      18.247  17.761 -16.051  1.00  0.00
ATOM    467  H2  WAT   133      17.691  19.109 -16.456  1.00  0.00
TER
ATOM    468  O   WAT   134      15.670  17.276 -14.478  1.00  0.00
ATOM    469  H1  WAT   134      15.366  18.155 -14.253  1.00  0.00
ATOM    470  H2  WAT   134      16.625  17.336 -14.443  1.00  0.00
TER
ATOM    471  O   WAT   135      14.242  21.150 -20.244  1.00  0.00
ATOM    472  H1  WAT   135      14.760  20.347 -20.298  1.00  0.00
ATOM    473  H2  WAT   135      13.790  21.088 -19.402  1.00  0.00
TER
ATOM    474  O   WAT   136      11.726  18.116 -13.331  1.00  0.00
ATOM    475  H1  WAT   136      11.368  18.782 -12.744  1.00  0.00
ATOM    476  H2  WAT   136      11.432  17.285 -12.960  1.00  0.00
TER
ATOM    477  O   WAT   137      14.928  18.575 -10.447  1.00  0.00
ATOM    478  H1  WAT   137      14.628  18.721 -11.344  1.00  0.00
ATOM    479  H2  WAT   137      15.699  18.015 -10.540  1.00  0.00
TER
ATOM    480  O   WAT   138      10.301  11.606 -12.654  1.00  0.00
ATOM    481  H1  WAT   138       9.587  11.805 -12.049  1.00  0.00
ATOM    482  H2  WAT   138      10.721  10.830 -12.282  1.00  0.00
TER
ATOM    483  O   WAT   139      10.454  19.148 -10.912  1.00  0.00
ATOM    484  H1  WAT   139      10.958  18.569 -10.340  1.00  0.00
ATOM    485  H2  WAT   139       9.715  19.432 -10.374  1.00  0.00
TER
ATOM    486  O   WAT   140      17.508  20.555 -11.378  1.00  0.00
ATOM    487  H1  WAT   140      16.743  21.124 -11.463  1.00  0.00
ATOM    488  H2  WAT   140      17.690  20.263 -12.271  1.00  0.00
TER
ATOM    489  O   WAT   141      12.486  17.291 -10.017  1.00  0.00
ATOM    490  H1  WAT   141      12.527  16.992  -9.108  1.00  0.00
ATOM    491  H2  WAT   141      13.341  17.692 -10.176  1.00  0.00
TER
ATOM    492  O   WAT   142      14.427  15.870 -12.049  1.00  0.00
ATOM    493  H1  WAT   142      13.897  15.379 -12.677  1.00  0.00
ATOM    494  H2  WAT   142      15.096  16.299 -12.583  1.00  0.00
TER
ATOM    495  O   WAT   143      14.914  12.836 -11.970  1.00  0.00
ATOM    496  H1  WAT   143      14.820  12.218 -12.694  1.00  0.00
ATOM    497  H2  WAT   143      14.334  13.563 -12.197  1.00  0.00
TER
ATOM    498  O   WAT   144      17.680  11.394 -14.937  1.00  0.00
ATOM    499  H1  WAT   144      17.232  11.416 -15.782  1.00  0.00
ATOM    500  H2  WAT   144      17.047  10.996 -14.340  1.00  0.00
TER
ATOM    501  O   WAT   145      18.086  20.289 -14.316  1.00  0.00
ATOM    502  H1  WAT   145      18.505  21.132 -14.488  1.00  0.00
ATOM    503  H2  WAT   145      17.167  20.426 -14.545  1.00  0.00
TER
ATOM    504  O   WAT   146      17.190  14.563 -11.674  1.00  0.00
ATOM    505  H1  WAT   146      17.780  14.254 -10.986  1.00  0.00
ATOM    506  H2  WAT   146      16.372  14.091 -11.518  1.00  0.00
TER
ATOM    507  O   WAT   147      11.555  18.921 -16.000  1.00  0.00
ATOM    508  H1  WAT   147      11.922  18.834 -15.121  1.00  0.00
ATOM    509  H2  WAT   147      10.986  18.158 -16.100  1.00  0.00
TER
ATOM    510  O   WAT   148      11.107  15.832 -12.095  1.00  0.00
ATOM    511  H1  WAT   148      10.212  15.799 -11.755  1.00  0.00
ATOM    512  H2  WAT   148      11.646  16.031 -11.329  1.00  0.00
TER
ATOM    513  O   WAT   149      11.611  10.107 -17.746  1.00  0.00
ATOM    514  H1  WAT   149      12.258   9.557 -18.187  1.00  0.00
ATOM    515  H2  WAT   149      12.031  10.361 -16.925  1.00  0.00
TER
ATOM    516  O   WAT   150      11.364  10.263 -15.004  1.00  0.00
ATOM    517  H1  WAT   150      11.015  10.719 -14.238  1.00  0.00
ATOM    518  H2  WAT   150      11.033   9.368 -14.921  1.00  0.00
TER
ATOM    519  O   WAT   151      12.036   9.790 -11.729  1.00  0.00
ATOM    520  H1  WAT   151      12.584   9.609 -12.492  1.00  0.00
ATOM    521  H2  WAT   151      12.101   9.000 -11.193  1.00  0.00
TER
ATOM    522  O   WAT   152      16.038  10.438 -10.025  1.00  0.00
ATOM    523  H1  WAT   152      15.756  10.941 -10.789  1.00  0.00
ATOM    524  H2  WAT   152      16.420   9.640 -10.391  1.00  0.00
TER
ATOM    525  O   WAT   153      13.674   5.222  20.194  1.00  0.00
ATOM    526  H1  WAT   153      13.977   4.332  20.015  1.00  0.00
ATOM    527  H2  WAT   153      14.418   5.779  19.966  1.00  0.00
TER
ATOM    528  O   WAT   154      12.103  -3.852  13.782  1.00  0.00
ATOM    529  H1  WAT   154      11.215  -3.510  13.680  1.00  0.00
ATOM    530  H2  WAT   154      12.387  -4.052  12.890  1.00  0.00
TER
ATOM    531  O   WAT   155      10.066  -1.251  19.666  1.00  0.00
ATOM    532  H1  WAT   155      10.638  -2.019  19.667  1.00  0.00
ATOM    533  H2  WAT   155      10.066  -0.952  18.757  1.00  0.00
TER
ATOM    534  O   WAT   156      14.279  -5.268  14.816  1.00  0.00
ATOM    535  H1  WAT   156      14.386  -4.368  15.123  1.00  0.00
ATOM    536  H2  WAT   156      13.368  -5.317  14.526  1.00  0.00
TER
ATOM    537  O   WAT   157      16.120  -2.300  19.149  1.00  0.00
ATOM    538  H1  WAT   157      16.628  -1.802  19.789  1.00  0.00
ATOM    539  H2  WAT   157      16.651  -3.076  18.973  1.00  0.00
TER
ATOM    540  O   WAT   158      10.159   3.138  12.288  1.00  0.00
ATOM    541  H1  WAT   158       9.782   3.626  11.557  1.00  0.00
ATOM    542  H2  WAT   158      10.416   3.810  12.919  1.00  0.00
TER
ATOM    543  O   WAT   159      17.768  -8.461  17.747  1.00  0.00
ATOM    544  H1  WAT   159      18.075  -9.016  17.030  1.00  0.00
ATOM    545  H2  WAT   159      16.838  -8.326  17.564  1.00  0.00
TER
ATOM    546  O   WAT   160      15.762   0.131  17.265  1.00  0.00
ATOM    547  H1  WAT   160      15.357  -0.582  16.769  1.00  0.00
ATOM    548  H2  WAT   160      15.848  -0.214  18.153  1.00  0.00
TER
ATOM    549  O   WAT   161      16.230   3.817  19.428  1.00  0.00
ATOM    550  H1  WAT   161      15.933   3.212  18.749  1.00  0.00
ATOM    551  H2  WAT   161      17.180   3.855  19.317  1.00  0.00
TER
ATOM    552  O   WAT   162      12.462  -0.975  14.765  1.00  0.00
ATOM    553  H1  WAT   162      12.342  -0.249  14.153  1.00  0.00
ATOM    554  H2  WAT   162      12.152  -1.745  14.288  1.00  0.00
TER
ATOM    555  O   WAT   163      11.345   3.897  16.983  1.00  0.00
ATOM    556  H1  WAT   163      10.938   4.038  16.128  1.00  0.00
ATOM    557  H2  WAT   163      12.237   3.613  16.780  1.00  0.00
TER
ATOM    558  O   WAT   164      15.617   8.111  15.095  1.00  0.00
ATOM    559  H1  WAT   164      15.442   7.195  14.882  1.00  0.00
ATOM    560  H2  WAT   164      14.763   8.470  15.335  1.00  0.00
TER
ATOM    561  O   WAT   165      14.928  -7.631  18.148  1.00  0.00
ATOM    562  H1  WAT   165      14.485  -6.850  17.816  1.00  0.00
ATOM    563  H2  WAT   165      15.487  -7.308  18.855  1.00  0.00
TER
ATOM    564  O   WAT   166      18.044  -8.010  13.028  1.00  0.00
ATOM    565  H1  WAT   166      17.420  -8.014  13.754  1.00  0.00
ATOM    566  H2  WAT   166      17.957  -8.877  12.632  1.00  0.00
TER
ATOM    567  O   WAT   167      16.966  -7.087  20.007  1.00  0.00
ATOM    568  H1  WAT   167      17.263  -6.180  19.926  1.00  0.00
ATOM    569  H2  WAT   167      17.515  -7.575  19.393  1.00  0.00
TER
ATOM    570  O   WAT   168      14.720  -2.508  15.876  1.00  0.00
ATOM    571  H1  WAT   168      14.494  -2.724  16.780  1.00  0.00
ATOM    572  H2  WAT   168      13.939  -2.075  15.530  1.00  0.00
TER
ATOM    573  O   WAT   169       9.592  -7.275  18.728  1.00  0.00
ATOM    574  H1  WAT   169       9.304  -6.705  19.441  1.00  0.00
ATOM    575  H2  WAT   169      10.337  -7.755  19.091  1.00  0.00
TER
ATOM    576  O   WAT   170       9.780  -3.333   9.938  1.00  0.00
ATOM    577  H1  WAT   170       9.697  -2.390  10.080  1.00  0.00
ATOM    578  H2  WAT   170       9.428  -3.476   9.060  1.00  0.00
TER
ATOM    579  O   WAT   171      17.579  -4.599  19.005  1.00  0.00
ATOM    580  H1  WAT   171      17.583  -5.040  18.156  1.00  0.00
ATOM    581  H2  WAT   171      18.474  -4.278  19.113  1.00  0.00
TER
ATOM    582  O   WAT   172      13.430  -4.717  17.965  1.00  0.00
ATOM    583  H1  WAT   172      13.090  -4.239  18.722  1.00  0.00
ATOM    584  H2  WAT   172      12.667  -5.170  17.605  1.00  0.00
TER
ATOM    585  O   WAT   173      17.641  -3.598  11.996  1.00  0.00
ATOM    586  H1  WAT   173      17.763  -3.639  12.945  1.00  0.00
ATOM    587  H2  WAT   173      17.256  -2.736  11.841  1.00  0.00
TER
ATOM    588  O   WAT   174      16.653  -1.288  11.394  1.00  0.00
ATOM    589  H1  WAT   174      16.085  -1.736  10.768  1.00  0.00
ATOM    590  H2  WAT   174      17.362  -0.929  10.861  1.00  0.00
TER
ATOM    591  O   WAT   175      10.744  -5.795  16.881  1.00  0.00
ATOM    592  H1  WAT   175      10.459  -6.159  17.719  1.00  0.00
ATOM    593  H2  WAT   175      10.682  -6.527  16.268  1.00  0.00
TER
ATOM    594  O   WAT   176      14.198   2.708  13.667  1.00  0.00
ATOM    595  H1  WAT   176      13.424   2.168  13.507  1.00  0.00
ATOM    596  H2  WAT   176      14.928   2.189  13.329  1.00  0.00
TER
ATOM    597  O   WAT   177      14.242   2.376  17.305  1.00  0.00
ATOM    598  H1  WAT   177      14.760   1.573  17.251  1.00  0.00
ATOM    599  H2  WAT   177      13.790   2.314  18.147  1.00  0.00
TER
ATOM    600  O   WAT   178      18.098   3.724  15.349  1.00  0.00
ATOM    601  H1  WAT   178      18.785   4.271  15.730  1.00  0.00
ATOM    602  H2  WAT   178      17.311   4.268  15.384  1.00  0.00
TER
ATOM    603  O   WAT   179      10.237  -0.659  10.841  1.00  0.00
ATOM    604  H1  WAT   179      11.107  -0.376  11.125  1.00  0.00
ATOM    605  H2  WAT   179       9.746   0.155  10.726  1.00  0.00
TER
ATOM    606  O   WAT   180      17.401   0.728  14.962  1.00  0.00
ATOM    607  H1  WAT   180      17.857   1.539  15.188  1.00  0.00
ATOM    608  H2  WAT   180      17.050   0.411  15.794  1.00  0.00
TER
ATOM    609  O   WAT   181      13.302  -8.928  15.434  1.00  0.00
ATOM    610  H1  WAT   181      13.173  -8.936  16.383  1.00  0.00
ATOM    611  H2  WAT   181      12.478  -8.589  15.083  1.00  0.00
TER
ATOM    612  O   WAT   182      10.604   8.554  11.407  1.00  0.00
ATOM    613  H1  WAT   182      10.964   9.153  10.753  1.00  0.00
ATOM    614  H2  WAT   182      10.464   9.100  12.181  1.00  0.00
TER
ATOM    615  O   WAT   183      16.621   5.937  12.225  1.00  0.00
ATOM    616  H1  WAT   183      16.612   6.670  11.609  1.00  0.00
ATOM    617  H2  WAT   183      15.701   5.690  12.317  1.00  0.00
TER
ATOM    618  O   WAT   184      12.222   1.158  12.969  1.00  0.00
ATOM    619  H1  WAT   184      11.615   1.898  12.979  1.00  0.00
ATOM    620  H2  WAT   184      12.697   1.248  12.143  1.00  0.00
TER
ATOM    621  O   WAT   185      17.130  -3.442  14.869  1.00  0.00
ATOM    622  H1  WAT   185      16.421  -2.974  15.311  1.00  0.00
ATOM    623  H2  WAT   185      17.414  -4.100  15.504  1.00  0.00
TER
ATOM    624  O   WAT   186      18.249   8.518  15.582  1.00  0.00
ATOM    625  H1  WAT   186      18.503   8.481  14.660  1.00  0.00
ATOM    626  H2  WAT   186      17.300   8.392  15.575  1.00  0.00
TER
ATOM    627  O   WAT   187      15.333  -5.134  12.245  1.00  0.00
ATOM    628  H1  WAT   187      16.182  -4.697  12.179  1.00  0.00
ATOM    629  H2  WAT   187      14.966  -4.822  13.072  1.00  0.00
TER
ATOM    630  O   WAT   188      14.232   1.120  10.718  1.00  0.00
ATOM    631  H1  WAT   188      14.999   1.008  11.281  1.00  0.00
ATOM    632  H2  WAT   188      14.310   0.423  10.066  1.00  0.00
TER
ATOM    633  O   WAT   189      12.927  -1.448  11.401  1.00  0.00
ATOM    634  H1  WAT   189      13.007  -2.395  11.513  1.00  0.00
ATOM    635  H2  WAT   189      13.819  -1.117  11.507  1.00  0.00
TER
ATOM    636  O   WAT   190      13.729   8.702  18.505  1.00  0.00
ATOM    637  H1  WAT   190      14.465   8.153  18.776  1.00  0.00
ATOM    638  H2  WAT   190      14.113   9.567  18.365  1.00  0.00
TER
ATOM    639  O   WAT   191      10.613   4.769  14.379  1.00  0.00
ATOM    640  H1  WAT   191       9.687   5.011  14.369  1.00  0.00
ATOM    641  H2  WAT   191      11.079   5.596  14.257  1.00  0.00
TER
ATOM    642  O   WAT   192      16.839   7.875  10.327  1.00  0.00
ATOM    643  H1  WAT   192      17.632   8.164   9.876  1.00  0.00
ATOM    644  H2  WAT   192      16.319   7.444   9.649  1.00  0.00
TER
ATOM    645  O   WAT   193      17.357   3.095  10.192  1.00  0.00
ATOM    646  H1  WAT   193      17.252   2.480  10.918  1.00  0.00
ATOM    647  H2  WAT   193      17.189   2.572   9.408  1.00  0.00
TER
ATOM    648  O   WAT   194      16.264   1.116  12.692  1.00  0.00
ATOM    649  H1  WAT   194      16.686   0.950  13.535  1.00  0.00
ATOM    650  H2  WAT   194      16.389   0.306  12.198  1.00  0.00
TER
ATOM    651  O   WAT   195      15.160  -2.811   9.638  1.00  0.00
ATOM    652  H1  WAT   195      14.959  -3.674   9.999  1.00  0.00
ATOM    653  H2  WAT   195      14.989  -2.897   8.700  1.00  0.00
TER
ATOM    654  O   WAT   196      13.958  -5.710   9.626  1.00  0.00
ATOM    655  H1  WAT   196      14.261  -5.704   8.718  1.00  0.00
ATOM    656  H2  WAT   196      14.698  -6.061  10.123  1.00  0.00
TER
ATOM    657  O   WAT   197      17.177  -6.767  10.612  1.00  0.00
ATOM    658  H1  WAT   197      16.829  -7.445  10.032  1.00  0.00
ATOM    659  H2  WAT   197      17.378  -7.228  11.426  1.00  0.00
TER
ATOM    660  O   WAT   198      12.981   3.594  10.459  1.00  0.00
ATOM    661  H1  WAT   198      13.419   4.137  11.115  1.00  0.00
ATOM    662  H2  WAT   198      13.466   2.768  10.469  1.00  0.00
TER
ATOM    663  O   WAT   199      10.196   6.383  17.911  1.00  0.00
ATOM    664  H1  WAT   199      10.526   5.515  17.679  1.00  0.00
ATOM    665  H2  WAT   199      10.625   6.589  18.741  1.00  0.00
TER
ATOM    666  O   WAT   200      14.792   4.714  15.571  1.00  0.00
ATOM    667  H1  WAT   200      14.492   4.590  16.472  1.00  0.00
ATOM    668  H2  WAT   200      14.686   3.854  15.163  1.00  0.00
TER
ATOM    669  O   WAT   201      10.518  -0.238  17.008  1.00  0.00
ATOM    670  H1  WAT   201       9.862  -0.507  16.364  1.00  0.00
ATOM    671  H2  WAT   201      11.355  -0.348  16.558  1.00  0.00
TER
ATOM    672  O   WAT   202       9.731  -3.028  12.951  1.00  0.00
ATOM    673  H1  WAT   202       8.828  -2.765  12.776  1.00  0.00
ATOM    674  H2  WAT   202      10.215  -2.757  12.171  1.00  0.00
TER
ATOM    675  O   WAT   203      12.274  -3.972  10.860  1.00  0.00
ATOM    676  H1  WAT   203      12.983  -4.393  10.375  1.00  0.00
ATOM    677  H2  WAT   203      11.558  -3.904  10.228  1.00  0.00
TER
ATOM    678  O   WAT   204      11.921  -7.918   9.900  1.00  0.00
ATOM    679  H1  WAT   204      12.644  -7.377  10.218  1.00  0.00
ATOM    680  H2  WAT   204      12.194  -8.192   9.024  1.00  0.00
TER
ATOM    681  O   WAT   205      11.611  -8.667  19.802  1.00  0.00
ATOM    682  H1  WAT   205      12.258  -9.218  19.362  1.00  0.00
ATOM    683  H2  WAT   205      12.031  -8.413  20.624  1.00  0.00
TER
ATOM    684  O   WAT   206      16.045   7.187  19.566  1.00  0.00
ATOM    685  H1  WAT   206      16.561   6.576  19.041  1.00  0.00
ATOM    686  H2  WAT   206      16.695   7.690  20.057  1.00  0.00
TER
ATOM    687  O   WAT   207      10.723   8.290  15.991  1.00  0.00
ATOM    688  H1  WAT   207      10.556   7.657  16.689  1.00  0.00
ATOM    689  H2  WAT   207       9.857   8.496  15.640  1.00  0.00
TER
ATOM    690  O   WAT   208      11.346  -7.879  13.494  1.00  0.00
ATOM    691  H1  WAT   208      12.104  -7.766  12.920  1.00  0.00
ATOM    692  H2  WAT   208      10.884  -7.042  13.448  1.00  0.00
TER
ATOM    693  O   WAT   209      17.888  -5.765  16.484  1.00  0.00
ATOM    694  H1  WAT   209      17.075  -6.139  16.144  1.00  0.00
ATOM    695  H2  WAT   209      18.392  -6.520  16.786  1.00  0.00
TER
ATOM    696  O   WAT   210      12.330   6.983  13.436  1.00  0.00
ATOM    697  H1  WAT   210      11.804   7.364  12.732  1.00  0.00
ATOM    698  H2  WAT   210      12.254   7.608  14.157  1.00  0.00
TER
ATOM    699  O   WAT   211      13.719  -7.352  12.034  1.00  0.00
ATOM    700  H1  WAT   211      14.248  -8.139  11.905  1.00  0.00
ATOM    701  H2  WAT   211      14.352  -6.673  12.268  1.00  0.00
TER
ATOM    702  O   WAT   212      15.912  -7.615  15.089  1.00  0.00
ATOM    703  H1  WAT   212      15.283  -8.316  15.256  1.00  0.00
ATOM    704  H2  WAT   212      15.373  -6.854  14.872  1.00  0.00
TER
ATOM    705  O   WAT   213      14.929   8.931  12.311  1.00  0.00
ATOM    706  H1  WAT   213      15.661   8.647  11.763  1.00  0.00
ATOM    707  H2  WAT   213      15.188   8.693  13.200  1.00  0.00
TER
ATOM    708  O   WAT   214      14.090   5.048  12.315  1.00  0.00
ATOM    709  H1  WAT   214      13.461   5.516  12.864  1.00  0.00
ATOM    710  H2  WAT   214      14.205   4.203  12.750  1.00  0.00
TER
ATOM    711  O   WAT   215      13.694   1.188   1.224  1.00  0.00
ATOM    712  H1  WAT   215      12.862   0.933   1.623  1.00  0.00
ATOM    713  H2  WAT   215      14.302   1.259   1.960  1.00  0.00
TER
ATOM    714  O   WAT   216      13.674   5.222   1.420  1.00  0.00
ATOM    715  H1  WAT   216      13.977   4.332   1.241  1.00  0.00
ATOM    716  H2  WAT   216      14.418   5.779   1.192  1.00  0.00
TER
ATOM    717  O   WAT   217      12.103  -3.852  -4.992  1.00  0.00
ATOM    718  H1  WAT   217      11.215  -3.510  -5.094  1.00  0.00
ATOM    719  H2  WAT   217      12.387  -4.052  -5.884  1.00  0.00
TER
ATOM    720  O   WAT   218      10.066  -1.251   0.892  1.00  0.00
ATOM    721  H1  WAT   218      10.638  -2.019   0.892  1.00  0.00
ATOM    722  H2  WAT   218      10.066  -0.952  -0.017  1.00  0.00
TER
ATOM    723  O   WAT   219      11.309  -5.843   2.679  1.00  0.00
ATOM    724  H1  WAT   219      11.129  -6.740   2.959  1.00  0.00
ATOM    725  H2  WAT   219      10.907  -5.295   3.354  1.00  0.00
TER
ATOM    726  O   WAT   220      14.279  -5.268  -3.958  1.00  0.00
ATOM    727  H1  WAT   220      14.386  -4.368  -3.651  1.00  0.00
ATOM    728  H2  WAT   220      13.368  -5.317  -4.249  1.00  0.00
TER
ATOM    729  O   WAT   221      11.927  -3.347   1.287  1.00  0.00
ATOM    730  H1  WAT   221      12.608  -3.083   1.906  1.00  0.00
ATOM    731  H2  WAT   221      11.612  -4.186   1.621  1.00  0.00
TER
ATOM    732  O   WAT   222      16.120  -2.300   0.374  1.00  0.00
ATOM    733  H1  WAT   222      16.628  -1.802   1.015  1.00  0.00
ATOM    734  H2  WAT   222      16.651  -3.076   0.198  1.00  0.00
TER
ATOM    735  O   WAT   223      14.403  -7.660   4.641  1.00  0.00
ATOM    736  H1  WAT   223      14.405  -7.143   3.835  1.00  0.00
ATOM    737  H2  WAT   223      13.574  -8.137   4.618  1.00  0.00
TER
ATOM    738  O   WAT   224      15.654   1.980   2.818  1.00  0.00
ATOM    739  H1  WAT   224      15.321   2.606   3.460  1.00  0.00
ATOM    740  H2  WAT   224      15.830   2.506   2.038  1.00  0.00
TER
ATOM    741  O   WAT   225      14.085  -5.949   2.648  1.00  0.00
ATOM    742  H1  WAT   225      14.427  -5.105   2.353  1.00  0.00
ATOM    743  H2  WAT   225      13.147  -5.801   2.764  1.00  0.00
TER
ATOM    744  O   WAT   226      14.866   3.948   4.633  1.00  0.00
ATOM    745  H1  WAT   226      15.483   4.623   4.351  1.00  0.00
ATOM    746  H2  WAT   226      14.005   4.356   4.542  1.00  0.00
TER
ATOM    747  O   WAT   227      10.159   3.138  -6.486  1.00  0.00
ATOM    748  H1  WAT   227       9.782   3.626  -7.218  1.00  0.00
ATOM    749  H2  WAT   227      10.416   3.810  -5.856  1.00  0.00
TER
ATOM    750  O   WAT   228      17.768  -8.461  -1.028  1.00  0.00
ATOM    751  H1  WAT   228      18.075  -9.016  -1.744  1.00  0.00
ATOM    752  H2  WAT   228      16.838  -8.326  -1.210  1.00  0.00
TER
ATOM    753  O   WAT   229      15.762   0.131  -1.510  1.00  0.00
ATOM    754  H1  WAT   229      15.357  -0.582  -2.005  1.00  0.00
ATOM    755  H2  WAT   229      15.848  -0.214  -0.621  1.00  0.00
TER
ATOM    756  O   WAT   230      16.230   3.817   0.654  1.00  0.00
ATOM    757  H1  WAT   230      15.933   3.212  -0.025  1.00  0.00
ATOM    758  H2  WAT   230      17.180   3.855   0.543  1.00  0.00
TER
ATOM    759  O   WAT   231      14.474  -3.095   2.270  1.00  0.00
ATOM    760  H1  WAT   231      15.026  -2.985   1.495  1.00  0.00
ATOM    761  H2  WAT   231      14.989  -2.721   2.986  1.00  0.00
TER
ATOM    762  O   WAT   232      15.322   3.556   7.305  1.00  0.00
ATOM    763  H1  WAT   232      14.424   3.780   7.552  1.00  0.00
ATOM    764  H2  WAT   232      15.347   3.679   6.356  1.00  0.00
TER
ATOM    765  O   WAT   233      14.149   0.427   5.881  1.00  0.00
ATOM    766  H1  WAT   233      14.009   1.299   6.249  1.00  0.00
ATOM    767  H2  WAT   233      13.267   0.084   5.735  1.00  0.00
TER
ATOM    768  O   WAT   234      15.947   6.369   8.089  1.00  0.00
ATOM    769  H1  WAT   234      15.918   6.773   7.222  1.00  0.00
ATOM    770  H2  WAT   234      15.783   5.440   7.926  1.00  0.00
TER
ATOM    771  O   WAT   235      12.462  -0.975  -4.009  1.00  0.00
ATOM    772  H1  WAT   235      12.342  -0.249  -4.621  1.00  0.00
ATOM    773  H2  WAT   235      12.152  -1.745  -4.486  1.00  0.00
TER
ATOM    774  O   WAT   236      10.101   2.197   1.798  1.00  0.00
ATOM    775  H1  WAT   236      10.179   2.332   0.853  1.00  0.00
ATOM    776  H2  WAT   236      10.715   1.488   1.991  1.00  0.00
TER
ATOM    777  O   WAT   237      11.345   3.897  -1.792  1.00  0.00
ATOM    778  H1  WAT   237      10.938   4.038  -2.646  1.00  0.00
ATOM    779  H2  WAT   237      12.237   3.613  -1.995  1.00  0.00
TER
ATOM    780  O   WAT   238      15.617   8.111  -3.679  1.00  0.00
ATOM    781  H1  WAT   238      15.442   7.195  -3.893  1.00  0.00
ATOM    782  H2  WAT   238      14.763   8.470  -3.440  1.00  0.00
TER
ATOM    783  O   WAT   239      10.156   3.238   4.337  1.00  0.00
ATOM    784  H1  WAT   239      10.320   2.769   3.519  1.00  0.00
ATOM    785  H2  WAT   239      10.622   2.730   5.002  1.00  0.00
TER
ATOM    786  O   WAT   240      14.928  -7.631  -0.627  1.00  0.00
ATOM    787  H1  WAT   240      14.485  -6.850  -0.958  1.00  0.00
ATOM    788  H2  WAT   240      15.487  -7.308   0.080  1.00  0.00
TER
ATOM    789  O   WAT   241      18.044  -8.010  -5.746  1.00  0.00
ATOM    790  H1  WAT   241      17.420  -8.014  -5.021  1.00  0.00
ATOM    791  H2  WAT   241      17.957  -8.877  -6.143  1.00  0.00
TER
ATOM    792  O   WAT   242      16.966  -7.087   1.232  1.00  0.00
ATOM    793  H1  WAT   242      17.263  -6.180   1.151  1.00  0.00
ATOM    794  H2  WAT   242      17.515  -7.575   0.618  1.00  0.00
TER
ATOM    795  O   WAT   243      14.720  -2.508  -2.899  1.00  0.00
ATOM    796  H1  WAT   243      14.494  -2.724  -1.994  1.00  0.00
ATOM    797  H2  WAT   243      13.939  -2.075  -3.244  1.00  0.00
TER
ATOM    798  O   WAT   244      17.160  -1.609   7.767  1.00  0.00
ATOM    799  H1  WAT   244      17.064  -2.550   7.617  1.00  0.00
ATOM    800  H2  WAT   244      18.003  -1.388   7.372  1.00  0.00
TER
ATOM    801  O   WAT   245      12.291  -5.198   5.921  1.00  0.00
ATOM    802  H1  WAT   245      11.897  -4.351   6.128  1.00  0.00
ATOM    803  H2  WAT   245      11.603  -5.835   6.112  1.00  0.00
TER
ATOM    804  O   WAT   246       9.592  -7.275  -0.046  1.00  0.00
ATOM    805  H1  WAT   246       9.304  -6.705   0.666  1.00  0.00
ATOM    806  H2  WAT   246      10.337  -7.755   0.317  1.00  0.00
TER
ATOM    807  O   WAT   247       9.780  -3.333  -8.836  1.00  0.00
ATOM    808  H1  WAT   247       9.697  -2.390  -8.694  1.00  0.00
ATOM    809  H2  WAT   247       9.428  -3.476  -9.715  1.00  0.00
TER
ATOM    810  O   WAT   248      17.579  -4.599   0.231  1.00  0.00
ATOM    811  H1  WAT   248      17.583  -5.040  -0.618  1.00  0.00
ATOM    812  H2  WAT   248      18.474  -4.278   0.338  1.00  0.00
TER
ATOM    813  O   WAT   249      13.430  -4.717  -0.809  1.00  0.00
ATOM    814  H1  WAT   249      13.090  -4.239  -0.053  1.00  0.00
ATOM    815  H2  WAT   249      12.667  -5.170  -1.169  1.00  0.00
TER
ATOM    816  O   WAT   250      17.641  -3.598  -6.778  1.00  0.00
ATOM    817  H1  WAT   250      17.763  -3.639  -5.830  1.00  0.00
ATOM    818  H2  WAT   250      17.256  -2.736  -6.934  1.00  0.00
TER
ATOM    819  O   WAT   251      16.653  -1.288  -7.380  1.00  0.00
ATOM    820  H1  WAT   251      16.085  -1.736  -8.006  1.00  0.00
ATOM    821  H2  WAT   251      17.362  -0.929  -7.913  1.00  0.00
TER
ATOM    822  O   WAT   252      11.730   2.613   6.497  1.00  0.00
ATOM    823  H1  WAT   252      11.346   1.973   7.095  1.00  0.00
ATOM    824  H2  WAT   252      12.042   3.317   7.066  1.00  0.00
TER
ATOM    825  O   WAT   253      17.880  -0.539   1.978  1.00  0.00
ATOM    826  H1  WAT   253      18.247  -1.013   2.724  1.00  0.00
ATOM    827  H2  WAT   253      17.691   0.335   2.318  1.00  0.00
TER
ATOM    828  O   WAT   254      10.744  -5.795  -1.893  1.00  0.00
ATOM    829  H1  WAT   254      10.459  -6.159  -1.055  1.00  0.00
ATOM    830  H2  WAT   254      10.682  -6.527  -2.507  1.00  0.00
TER
ATOM    831  O   WAT   255      15.670  -1.498   4.296  1.00  0.00
ATOM    832  H1  WAT   255      15.366  -0.619   4.521  1.00  0.00
ATOM    833  H2  WAT   255      16.625  -1.438   4.332  1.00  0.00
TER
ATOM    834  O   WAT   256      14.198   2.708  -5.107  1.00  0.00
ATOM    835  H1  WAT   256      13.424   2.168  -5.267  1.00  0.00
ATOM    836  H2  WAT   256      14.928   2.189  -5.445  1.00  0.00
TER
ATOM    837  O   WAT   257      14.242   2.376  -1.469  1.00  0.00
ATOM    838  H1  WAT   257      14.760   1.573  -1.524  1.00  0.00
ATOM    839  H2  WAT   257      13.790   2.314  -0.628  1.00  0.00
TER
ATOM    840  O   WAT   258      11.726  -0.658   5.443  1.00  0.00
ATOM    841  H1  WAT   258      11.368   0.007   6.031  1.00  0.00
ATOM    842  H2  WAT   258      11.432  -1.490   5.814  1.00  0.00
TER
ATOM    843  O   WAT   259      14.928  -0.200   8.327  1.00  0.00
ATOM    844  H1  WAT   259      14.628  -0.054   7.430  1.00  0.00
ATOM    845  H2  WAT   259      15.699  -0.759   8.234  1.00  0.00
TER
ATOM    846  O   WAT   260      18.098   3.724  -3.425  1.00  0.00
ATOM    847  H1  WAT   260      18.785   4.271  -3.044  1.00  0.00
ATOM    848  H2  WAT   260      17.311   4.268  -3.390  1.00  0.00
TER
ATOM    849  O   WAT   261      10.237  -0.659  -7.933  1.00  0.00
ATOM    850  H1  WAT   261      11.107  -0.376  -7.650  1.00  0.00
ATOM    851  H2  WAT   261       9.746   0.155  -8.048  1.00  0.00
TER
ATOM    852  O   WAT   262      17.401   0.728  -3.813  1.00  0.00
ATOM    853  H1  WAT   262      17.857   1.539  -3.587  1.00  0.00
ATOM    854  H2  WAT   262      17.050   0.411  -2.981  1.00  0.00
TER
ATOM    855  O   WAT   263      13.302  -8.928  -3.340  1.00  0.00
ATOM    856  H1  WAT   263      13.173  -8.936  -2.392  1.00  0.00
ATOM    857  H2  WAT   263      12.478  -8.589  -3.691  1.00  0.00
TER
ATOM    858  O   WAT   264      10.604   8.554  -7.367  1.00  0.00
ATOM    859  H1  WAT   264      10.964   9.153  -8.021  1.00  0.00
ATOM    860  H2  WAT   264      10.464   9.100  -6.594  1.00  0.00
TER
ATOM    861  O   WAT   265      10.301  -7.169   6.120  1.00  0.00
ATOM    862  H1  WAT   265       9.587  -6.969   6.726  1.00  0.00
ATOM    863  H2  WAT   265      10.721  -7.945   6.492  1.00  0.00
TER
ATOM    864  O   WAT   266      10.589   6.819   7.107  1.00  0.00
ATOM    865  H1  WAT   266      10.698   5.879   6.967  1.00  0.00
ATOM    866  H2  WAT   266       9.937   7.085   6.458  1.00  0.00
TER
ATOM    867  O   WAT   267      18.580   5.091   8.507  1.00  0.00
ATOM    868  H1  WAT   267      18.259   4.372   9.051  1.00  0.00
ATOM    869  H2  WAT   267      17.906   5.766   8.580  1.00  0.00
TER
ATOM    870  O   WAT   268      16.621   5.937  -6.550  1.00  0.00
ATOM    871  H1  WAT   268      16.612   6.670  -7.165  1.00  0.00
ATOM    872  H2  WAT   268      15.701   5.690  -6.457  1.00  0.00
TER
ATOM    873  O   WAT   269      12.222   1.158  -5.805  1.00  0.00
ATOM    874  H1  WAT   269      11.615   1.898  -5.796  1.00  0.00
ATOM    875  H2  WAT   269      12.697   1.248  -6.631  1.00  0.00
TER
ATOM    876  O   WAT   270      17.130  -3.442  -3.905  1.00  0.00
ATOM    877  H1  WAT   270      16.421  -2.974  -3.464  1.00  0.00
ATOM    878  H2  WAT   270      17.414  -4.100  -3.270  1.00  0.00
TER
ATOM    879  O   WAT   271      18.249   8.518  -3.193  1.00  0.00
ATOM    880  H1  WAT   271      18.503   8.481  -4.115  1.00  0.00
ATOM    881  H2  WAT   271      17.300   8.392  -3.200  1.00  0.00
TER
ATOM    882  O   WAT   272      15.333  -5.134  -6.530  1.00  0.00
ATOM    883  H1  WAT   272      16.182  -4.697  -6.596  1.00  0.00
ATOM    884  H2  WAT   272      14.966  -4.822  -5.703  1.00  0.00
TER
ATOM    885  O   WAT   273      14.232   1.120  -8.056  1.00  0.00
ATOM    886  H1  WAT   273      14.999   1.008  -7.494  1.00  0.00
ATOM    887  H2  WAT   273      14.310   0.423  -8.709  1.00  0.00
TER
ATOM    888  O   WAT   274      12.927  -1.448  -7.373  1.00  0.00
ATOM    889  H1  WAT   274      13.007  -2.395  -7.261  1.00  0.00
ATOM    890  H2  WAT   274      13.819  -1.117  -7.267  1.00  0.00
TER
ATOM    891  O   WAT   275      13.729   8.702  -0.270  1.00  0.00
ATOM    892  H1  WAT   275      14.465   8.153   0.001  1.00  0.00
ATOM    893  H2  WAT   275      14.113   9.567  -0.409  1.00  0.00
TER
ATOM    894  O   WAT   276      10.613   4.769  -4.395  1.00  0.00
ATOM    895  H1  WAT   276       9.687   5.011  -4.405  1.00  0.00
ATOM    896  H2  WAT   276      11.079   5.596  -4.517  1.00  0.00
TER
ATOM    897  O   WAT   277      12.734   7.886   8.919  1.00  0.00
ATOM    898  H1  WAT   277      13.536   8.207   9.333  1.00  0.00
ATOM    899  H2  WAT   277      12.220   7.526   9.641  1.00  0.00
TER
ATOM    900  O   WAT   278      16.839   7.875  -8.447  1.00  0.00
ATOM    901  H1  WAT   278      17.632   8.164  -8.899  1.00  0.00
ATOM    902  H2  WAT   278      16.319   7.444  -9.126  1.00  0.00
TER
ATOM    903  O   WAT   279      10.454   0.374   7.863  1.00  0.00
ATOM    904  H1  WAT   279      10.958  -0.206   8.434  1.00  0.00
ATOM    905  H2  WAT   279       9.715   0.658   8.400  1.00  0.00
TER
ATOM    906  O   WAT   280      17.357   3.095  -8.583  1.00  0.00
ATOM    907  H1  WAT   280      17.252   2.480  -7.857  1.00  0.00
ATOM    908  H2  WAT   280      17.189   2.572  -9.366  1.00  0.00
TER
ATOM    909  O   WAT   281      17.508   1.781   7.396  1.00  0.00
ATOM    910  H1  WAT   281      16.743   2.349   7.312  1.00  0.00
ATOM    911  H2  WAT   281      17.690   1.488   6.503  1.00  0.00
TER
ATOM    912  O   WAT   282      12.486  -1.483   8.758  1.00  0.00
ATOM    913  H1  WAT   282      12.527  -1.782   9.666  1.00  0.00
ATOM    914  H2  WAT   282      13.341  -1.083   8.598  1.00  0.00
TER
ATOM    915  O   WAT   283      16.264   1.116  -6.082  1.00  0.00
ATOM    916  H1  WAT   283      16.686   0.950  -5.239  1.00  0.00
ATOM    917  H2  WAT   283      16.389   0.306  -6.577  1.00  0.00
TER
ATOM    918  O   WAT   284      14.427  -2.904   6.725  1.00  0.00
ATOM    919  H1  WAT   284      13.897  -3.395   6.097  1.00  0.00
ATOM    920  H2  WAT   284      15.096  -2.476   6.191  1.00  0.00
TER
ATOM    921  O   WAT   285      14.914  -5.938   6.805  1.00  0.00
ATOM    922  H1  WAT   285      14.820  -6.556   6.080  1.00  0.00
ATOM    923  H2  WAT   285      14.334  -5.211   6.578  1.00  0.00
TER
ATOM    924  O   WAT   286      17.680  -7.381   3.838  1.00  0.00
ATOM    925  H1  WAT   286      17.232  -7.358   2.992  1.00  0.00
ATOM    926  H2  WAT   286      17.047  -7.779   4.435  1.00  0.00
TER
ATOM    927  O   WAT   287      18.086   1.515   4.459  1.00  0.00
ATOM    928  H1  WAT   287      18.505   2.358   4.286  1.00  0.00
ATOM    929  H2  WAT   287      17.167   1.652   4.229  1.00  0.00
TER
ATOM    930  O   WAT   288      15.160  -2.811  -9.136  1.00  0.00
ATOM    931  H1  WAT   288      14.959  -3.674  -8.775  1.00  0.00
ATOM    932  H2  WAT   288      14.989  -2.897 -10.074  1.00  0.00
TER
ATOM    933  O   WAT   289      15.937   7.820   5.575  1.00  0.00
ATOM    934  H1  WAT   289      15.399   8.545   5.255  1.00  0.00
ATOM    935  H2  WAT   289      16.191   7.343   4.784  1.00  0.00
TER
ATOM    936  O   WAT   290      17.190  -4.211   7.100  1.00  0.00
ATOM    937  H1  WAT   290      17.780  -4.520   7.788  1.00  0.00
ATOM    938  H2  WAT   290      16.372  -4.684   7.256  1.00  0.00
TER
ATOM    939  O   WAT   291      13.958  -5.710  -9.148  1.00  0.00
ATOM    940  H1  WAT   291      14.261  -5.704 -10.057  1.00  0.00
ATOM    941  H2  WAT   291      14.698  -6.061  -8.652  1.00  0.00
TER
ATOM    942  O   WAT   292      18.793   9.055   5.833  1.00  0.00
ATOM    943  H1  WAT   292      18.719   9.959   6.140  1.00  0.00
ATOM    944  H2  WAT   292      17.891   8.736   5.805  1.00  0.00
TER
ATOM    945  O   WAT   293      17.177  -6.767  -8.163  1.00  0.00
ATOM    946  H1  WAT   293      16.829  -7.445  -8.743  1.00  0.00
ATOM    947  H2  WAT   293      17.378  -7.228  -7.348  1.00  0.00
TER
ATOM    948  O   WAT   294      12.981   3.594  -8.315  1.00  0.00
ATOM    949  H1  WAT   294      13.419   4.137  -7.660  1.00  0.00
ATOM    950  H2  WAT   294      13.466   2.768  -8.306  1.00  0.00
TER
ATOM    951  O   WAT   295      10.196   6.383  -0.863  1.00  0.00
ATOM    952  H1  WAT   295      10.526   5.515  -1.096  1.00  0.00
ATOM    953  H2  WAT   295      10.625   6.589  -0.033  1.00  0.00
TER
ATOM    954  O   WAT   296      14.792   4.714  -3.203  1.00  0.00
ATOM    955  H1  WAT   296      14.492   4.590  -2.303  1.00  0.00
ATOM    956  H2  WAT   296      14.686   3.854  -3.612  1.00  0.00
TER
ATOM    957  O   WAT   297      10.685   7.250   1.875  1.00  0.00
ATOM    958  H1  WAT   297      10.248   7.430   2.707  1.00  0.00
ATOM    959  H2  WAT   297      11.253   8.007   1.733  1.00  0.00
TER
ATOM    960  O   WAT   298      10.518  -0.238  -1.766  1.00  0.00
ATOM    961  H1  WAT   298       9.862  -0.507  -2.410  1.00  0.00
ATOM    962  H2  WAT   298      11.355  -0.348  -2.216  1.00  0.00
TER
ATOM    963  O   WAT   299      11.555   0.147   2.774  1.00  0.00
ATOM    964  H1  WAT   299      11.922   0.060   3.654  1.00  0.00
ATOM    965  H2  WAT   299      10.986  -0.616   2.675  1.00  0.00
TER
ATOM    966  O   WAT   300      11.107  -2.942   6.680  1.00  0.00
ATOM    967  H1  WAT   300      10.212  -2.975   7.019  1.00  0.00
ATOM    968  H2  WAT   300      11.646  -2.743   7.445  1.00  0.00
TER
ATOM    969  O   WAT   301       9.731  -3.028  -5.824  1.00  0.00
ATOM    970  H1  WAT   301       8.828  -2.765  -5.999  1.00  0.00
ATOM    971  H2  WAT   301      10.215  -2.757  -6.604  1.00  0.00
TER
ATOM    972  O   WAT   302      12.274  -3.972  -7.914  1.00  0.00
ATOM    973  H1  WAT   302      12.983  -4.393  -8.400  1.00  0.00
ATOM    974  H2  WAT   302      11.558  -3.904  -8.546  1.00  0.00
TER
ATOM    975  O   WAT   303      11.921  -7.918  -8.874  1.00  0.00
ATOM    976  H1  WAT   303      12.644  -7.377  -8.556  1.00  0.00
ATOM    977  H2  WAT   303      12.194  -8.192  -9.750  1.00  0.00
TER
ATOM    978  O   WAT   304      11.611  -8.667   1.028  1.00  0.00
ATOM    979  H1  WAT   304      12.258  -9.218   0.588  1.00  0.00
ATOM    980  H2  WAT   304      12.031  -8.413   1.850  1.00  0.00
TER
ATOM    981  O   WAT   305      11.364  -8.512   3.771  1.00  0.00
ATOM    982  H1  WAT   305      11.015  -8.055   4.536  1.00  0.00
ATOM    983  H2  WAT   305      11.033  -9.406   3.853  1.00  0.00
TER
ATOM    984  O   WAT   306      12.970   4.660   7.936  1.00  0.00
ATOM    985  H1  WAT   306      12.927   4.290   8.817  1.00  0.00
ATOM    986  H2  WAT   306      13.101   5.598   8.076  1.00  0.00
TER
ATOM    987  O   WAT   307      16.671   6.216   3.537  1.00  0.00
ATOM    988  H1  WAT   307      16.430   6.484   2.650  1.00  0.00
ATOM    989  H2  WAT   307      17.611   6.387   3.592  1.00  0.00
TER
ATOM    990  O   WAT   308      12.036  -8.984   7.046  1.00  0.00
ATOM    991  H1  WAT   308      12.584  -9.165   6.282  1.00  0.00
ATOM    992  H2  WAT   308      12.101  -9.775   7.581  1.00  0.00
TER
ATOM    993  O   WAT   309      12.809   7.606   5.056  1.00  0.00
ATOM    994  H1  WAT   309      12.215   7.475   5.795  1.00  0.00
ATOM    995  H2  WAT   309      12.802   6.770   4.590  1.00  0.00
TER
ATOM    996  O   WAT   310      12.440   4.972   4.007  1.00  0.00
ATOM    997  H1  WAT   310      11.714   4.353   3.939  1.00  0.00
ATOM    998  H2  WAT   310      12.501   5.366   3.136  1.00  0.00
TER
ATOM    999  O   WAT   311      16.045   7.187   0.792  1.00  0.00
ATOM   1000  H1  WAT   311      16.561   6.576   0.266  1.00  0.00
ATOM   1001  H2  WAT   311      16.695   7.690   1.283  1.00  0.00
TER
ATOM   1002  O   WAT   312      10.723   8.290  -2.784  1.00  0.00
ATOM   1003  H1  WAT   312      10.556   7.657  -2.086  1.00  0.00
ATOM   1004  H2  WAT   312       9.857   8.496  -3.134  1.00  0.00
TER
ATOM   1005  O   WAT   313      11.346  -7.879  -5.281  1.00  0.00
ATOM   1006  H1  WAT   313      12.104  -7.766  -5.854  1.00  0.00
ATOM   1007  H2  WAT   313      10.884  -7.042  -5.326  1.00  0.00
TER
ATOM   1008  O   WAT   314      17.888  -5.765  -2.290  1.00  0.00
ATOM   1009  H1  WAT   314      17.075  -6.139  -2.631  1.00  0.00
ATOM   1010  H2  WAT   314      18.392  -6.520  -1.988  1.00  0.00
TER
ATOM   1011  O   WAT   315      12.330   6.983  -5.339  1.00  0.00
ATOM   1012  H1  WAT   315      11.804   7.364  -6.043  1.00  0.00
ATOM   1013  H2  WAT   315      12.254   7.608  -4.618  1.00  0.00
TER
ATOM   1014  O   WAT   316      13.719  -7.352  -6.740  1.00  0.00
ATOM   1015  H1  WAT   316      14.248  -8.139  -6.870  1.00  0.00
ATOM   1016  H2  WAT   316      14.352  -6.673  -6.507  1.00  0.00
TER
ATOM   1017  O   WAT   317      15.912  -7.615  -3.686  1.00  0.00
ATOM   1018  H1  WAT   317      15.283  -8.316  -3.519  1.00  0.00
ATOM   1019  H2  WAT   317      15.373  -6.854  -3.903  1.00  0.00
TER
ATOM   1020  O   WAT   318      16.038  -8.336   8.749  1.00  0.00
ATOM   1021  H1  WAT   318      15.756  -7.833   7.985  1.00  0.00
ATOM   1022  H2  WAT   318      16.420  -9.134   8.384  1.00  0.00
TER
ATOM   1023  O   WAT   319      14.929   8.931  -6.464  1.00  0.00
ATOM   1024  H1  WAT   319      15.661   8.647  -7.011  1.00  0.00
ATOM   1025  H2  WAT   319      15.188   8.693  -5.574  1.00  0.00
TER
ATOM   1026  O   WAT   320      14.090   5.048  -6.459  1.00  0.00
ATOM   1027  H1  WAT   320      13.461   5.516  -5.911  1.00  0.00
ATOM   1028  H2  WAT   320      14.205   4.203  -6.025  1.00  0.00
TER
ATOM   1029  O   WAT   321      13.694   1.188 -17.551  1.00  0.00
ATOM   1030  H1  WAT   321      12.862   0.933 -17.151  1.00  0.00
ATOM   1031  H2  WAT   321      14.302   1.259 -16.815  1.00  0.00
TER
ATOM   1032  O   WAT   322      13.674   5.222 -17.355  1.00  0.00
ATOM   1033  H1  WAT   322      13.977   4.332 -17.534  1.00  0.00
ATOM   1034  H2  WAT   322      14.418   5.779 -17.583  1.00  0.00
TER
ATOM   1035  O   WAT   323      10.066  -1.251 -17.882  1.00  0.00
ATOM   1036  H1  WAT   323      10.638  -2.019 -17.882  1.00  0.00
ATOM   1037  H2  WAT   323      10.066  -0.952 -18.792  1.00  0.00
TER
ATOM   1038  O   WAT   324      11.309  -5.843 -16.095  1.00  0.00
ATOM   1039  H1  WAT   324      11.129  -6.740 -15.815  1.00  0.00
ATOM   1040  H2  WAT   324      10.907  -5.295 -15.421  1.00  0.00
TER
ATOM   1041  O   WAT   325      11.927  -3.347 -17.487  1.00  0.00
ATOM   1042  H1  WAT   325      12.608  -3.083 -16.868  1.00  0.00
ATOM   1043  H2  WAT   325      11.612  -4.186 -17.153  1.00  0.00
TER
ATOM   1044  O   WAT   326      16.120  -2.300 -18.400  1.00  0.00
ATOM   1045  H1  WAT   326      16.628  -1.802 -17.759  1.00  0.00
ATOM   1046  H2  WAT   326      16.651  -3.076 -18.576  1.00  0.00
TER
ATOM   1047  O   WAT   327      14.403  -7.660 -14.134  1.00  0.00
ATOM   1048  H1  WAT   327      14.405  -7.143 -14.939  1.00  0.00
ATOM   1049  H2  WAT   327      13.574  -8.137 -14.157  1.00  0.00
TER
ATOM   1050  O   WAT   328      15.654   1.980 -15.956  1.00  0.00
ATOM   1051  H1  WAT   328      15.321   2.606 -15.314  1.00  0.00
ATOM   1052  H2  WAT   328      15.830   2.506 -16.736  1.00  0.00
TER
ATOM   1053  O   WAT   329      14.085  -5.949 -16.127  1.00  0.00
ATOM   1054  H1  WAT   329      14.427  -5.105 -16.421  1.00  0.00
ATOM   1055  H2  WAT   329      13.147  -5.801 -16.010  1.00  0.00
TER
ATOM   1056  O   WAT   330      14.866   3.948 -14.141  1.00  0.00
ATOM   1057  H1  WAT   330      15.483   4.623 -14.423  1.00  0.00
ATOM   1058  H2  WAT   330      14.005   4.356 -14.233  1.00  0.00
TER
ATOM   1059  O   WAT   331      16.230   3.817 -18.120  1.00  0.00
ATOM   1060  H1  WAT   331      15.933   3.212 -18.799  1.00  0.00
ATOM   1061  H2  WAT   331      17.180   3.855 -18.231  1.00  0.00
TER
ATOM   1062  O   WAT   332      14.474  -3.095 -16.504  1.00  0.00
ATOM   1063  H1  WAT   332      15.026  -2.985 -17.279  1.00  0.00
ATOM   1064  H2  WAT   332      14.989  -2.721 -15.789  1.00  0.00
TER
ATOM   1065  O   WAT   333      15.322   3.556 -11.469  1.00  0.00
ATOM   1066  H1  WAT   333      14.424   3.780 -11.222  1.00  0.00
ATOM   1067  H2  WAT   333      15.347   3.679 -12.418  1.00  0.00
TER
ATOM   1068  O   WAT   334      14.149   0.427 -12.894  1.00  0.00
ATOM   1069  H1  WAT   334      14.009   1.299 -12.525  1.00  0.00
ATOM   1070  H2  WAT   334      13.267   0.084 -13.039  1.00  0.00
TER
ATOM   1071  O   WAT   335      15.947   6.369 -10.685  1.00  0.00
ATOM   1072  H1  WAT   335      15.918   6.773 -11.552  1.00  0.00
ATOM   1073  H2  WAT   335      15.783   5.440 -10.848  1.00  0.00
TER
ATOM   1074  O   WAT   336      10.101   2.197 -16.977  1.00  0.00
ATOM   1075  H1  WAT   336      10.179   2.332 -17.921  1.00  0.00
ATOM   1076  H2  WAT   336      10.715   1.488 -16.784  1.00  0.00
TER
ATOM   1077  O   WAT   337      10.156   3.238 -14.437  1.00  0.00
ATOM   1078  H1  WAT   337      10.320   2.769 -15.255  1.00  0.00
ATOM   1079  H2  WAT   337      10.622   2.730 -13.772  1.00  0.00
TER
ATOM   1080  O   WAT   338      14.928  -7.631 -19.401  1.00  0.00
ATOM   1081  H1  WAT   338      14.485  -6.850 -19.733  1.00  0.00
ATOM   1082  H2  WAT   338      15.487  -7.308 -18.694  1.00  0.00
TER
ATOM   1083  O   WAT   339      16.966  -7.087 -17.542  1.00  0.00
ATOM   1084  H1  WAT   339      17.263  -6.180 -17.623  1.00  0.00
ATOM   1085  H2  WAT   339      17.515  -7.575 -18.156  1.00  0.00
TER
ATOM   1086  O   WAT   340      17.160  -1.609 -11.007  1.00  0.00
ATOM   1087  H1  WAT   340      17.064  -2.550 -11.157  1.00  0.00
ATOM   1088  H2  WAT   340      18.003  -1.388 -11.402  1.00  0.00
TER
ATOM   1089  O   WAT   341      12.291  -5.198 -12.854  1.00  0.00
ATOM   1090  H1  WAT   341      11.897  -4.351 -12.646  1.00  0.00
ATOM   1091  H2  WAT   341      11.603  -5.835 -12.663  1.00  0.00
TER
ATOM   1092  O   WAT   342       9.592  -7.275 -18.821  1.00  0.00
ATOM   1093  H1  WAT   342       9.304  -6.705 -18.108  1.00  0.00
ATOM   1094  H2  WAT   342      10.337  -7.755 -18.457  1.00  0.00
TER
ATOM   1095  O   WAT   343      17.579  -4.599 -18.543  1.00  0.00
ATOM   1096  H1  WAT   343      17.583  -5.040 -19.393  1.00  0.00
ATOM   1097  H2  WAT   343      18.474  -4.278 -18.436  1.00  0.00
TER
ATOM   1098  O   WAT   344      13.430  -4.717 -19.584  1.00  0.00
ATOM   1099  H1  WAT   344      13.090  -4.239 -18.827  1.00  0.00
ATOM   1100  H2  WAT   344      12.667  -5.170 -19.944  1.00  0.00
TER
ATOM   1101  O   WAT   345      11.730   2.613 -12.278  1.00  0.00
ATOM   1102  H1  WAT   345      11.346   1.973 -11.679  1.00  0.00
ATOM   1103  H2  WAT   345      12.042   3.317 -11.708  1.00  0.00
TER
ATOM   1104  O   WAT   346      17.880  -0.539 -16.797  1.00  0.00
ATOM   1105  H1  WAT   346      18.247  -1.013 -16.051  1.00  0.00
ATOM   1106  H2  WAT   346      17.691   0.335 -16.456  1.00  0.00
TER
ATOM   1107  O   WAT   347      15.670  -1.498 -14.478  1.00  0.00
ATOM   1108  H1  WAT   347      15.366  -0.619 -14.253  1.00  0.00
ATOM   1109  H2  WAT   347      16.625  -1.438 -14.443  1.00  0.00
TER
ATOM   1110  O   WAT   348      14.242   2.376 -20.244  1.00  0.00
ATOM   1111  H1  WAT   348      14.760   1.573 -20.298  1.00  0.00
ATOM   1112  H2  WAT   348      13.790   2.314 -19.402  1.00  0.00
TER
ATOM   1113  O   WAT   349      11.726  -0.658 -13.331  1.00  0.00
ATOM   1114  H1  WAT   349      11.368   0.007 -12.744  1.00  0.00
ATOM   1115  H2  WAT   349      11.432  -1.490 -12.960  1.00  0.00
TER
ATOM   1116  O   WAT   350      14.928  -0.200 -10.447  1.00  0.00
ATOM   1117  H1  WAT   350      14.628  -0.054 -11.344  1.00  0.00
ATOM   1118  H2  WAT   350      15.699  -0.759 -10.540  1.00  0.00
TER
ATOM   1119  O   WAT   351      10.301  -7.169 -12.654  1.00  0.00
ATOM   1120  H1  WAT   351       9.587  -6.969 -12.049  1.00  0.00
ATOM   1121  H2  WAT   351      10.721  -7.945 -12.282  1.00  0.00
TER
ATOM   1122  O   WAT   352      10.589   6.819 -11.667  1.00  0.00
ATOM   1123  H1  WAT   352      10.698   5.879 -11.808  1.00  0.00
ATOM   1124  H2  WAT   352       9.937   7.085 -12.316  1.00  0.00
TER
ATOM   1125  O   WAT   353      18.580   5.091 -10.267  1.00  0.00
ATOM   1126  H1  WAT   353      18.259   4.372  -9.723  1.00  0.00
ATOM   1127  H2  WAT   353      17.906   5.766 -10.194  1.00  0.00
TER
ATOM   1128  O   WAT   354      13.729   8.702 -19.044  1.00  0.00
ATOM   1129  H1  WAT   354      14.465   8.153 -18.773  1.00  0.00
ATOM   1130  H2  WAT   354      14.113   9.567 -19.183  1.00  0.00
TER
ATOM   1131  O   WAT   355      12.734   7.886  -9.855  1.00  0.00
ATOM   1132  H1  WAT   355      13.536   8.207  -9.442  1.00  0.00
ATOM   1133  H2  WAT   355      12.220   7.526  -9.133  1.00  0.00
TER
ATOM   1134  O   WAT   356      10.454   0.374 -10.912  1.00  0.00
ATOM   1135  H1  WAT   356      10.958  -0.206 -10.340  1.00  0.00
ATOM   1136  H2  WAT   356       9.715   0.658 -10.374  1.00  0.00
TER
ATOM   1137  O   WAT   357      17.508   1.781 -11.378  1.00  0.00
ATOM   1138  H1  WAT   357      16.743   2.349 -11.463  1.00  0.00
ATOM   1139  H2  WAT   357      17.690   1.488 -12.271  1.00  0.00
TER
ATOM   1140  O   WAT   358      12.486  -1.483 -10.017  1.00  0.00
ATOM   1141  H1  WAT   358      12.527  -1.782  -9.108  1.00  0.00
ATOM   1142  H2  WAT   358      13.341  -1.083 -10.176  1.00  0.00
TER
ATOM   1143  O   WAT   359      14.427  -2.904 -12.049  1.00  0.00
ATOM   1144  H1  WAT   359      13.897  -3.395 -12.677  1.00  0.00
ATOM   1145  H2  WAT   359      15.096  -2.476 -12.583  1.00  0.00
TER
ATOM   1146  O   WAT   360      14.914  -5.938 -11.970  1.00  0.00
ATOM   1147  H1  WAT   360      14.820  -6.556 -12.694  1.00  0.00
ATOM   1148  H2  WAT   360      14.334  -5.211 -12.197  1.00  0.00
TER
ATOM   1149  O   WAT   361      17.680  -7.381 -14.937  1.00  0.00
ATOM   1150  H1  WAT   361      17.232  -7.358 -15.782  1.00  0.00
ATOM   1151  H2  WAT   361      17.047  -7.779 -14.340  1.00  0.00
TER
ATOM   1152  O   WAT   362      18.086   1.515 -14.316  1.00  0.00
ATOM   1153  H1  WAT   362      18.505   2.358 -14.488  1.00  0.00
ATOM   1154  H2  WAT   362      17.167   1.652 -14.545  1.00  0.00
TER
ATOM   1155  O   WAT   363      15.937   7.820 -13.200  1.00  0.00
ATOM   1156  H1  WAT   363      15.399   8.545 -13.519  1.00  0.00
ATOM   1157  H2  WAT   363      16.191   7.343 -13.990  1.00  0.00
TER
ATOM   1158  O   WAT   364      17.190  -4.211 -11.674  1.00  0.00
ATOM   1159  H1  WAT   364      17.780  -4.520 -10.986  1.00  0.00
ATOM   1160  H2  WAT   364      16.372  -4.684 -11.518  1.00  0.00
TER
ATOM   1161  O   WAT   365      18.793   9.055 -12.941  1.00  0.00
ATOM   1162  H1  WAT   365      18.719   9.959 -12.634  1.00  0.00
ATOM   1163  H2  WAT   365      17.891   8.736 -12.969  1.00  0.00
TER
ATOM   1164  O   WAT   366      10.196   6.383 -19.638  1.00  0.00
ATOM   1165  H1  WAT   366      10.526   5.515 -19.870  1.00  0.00
ATOM   1166  H2  WAT   366      10.625   6.589 -18.807  1.00  0.00
TER
ATOM   1167  O   WAT   367      10.685   7.250 -16.900  1.00  0.00
ATOM   1168  H1  WAT   367      10.248   7.430 -16.067  1.00  0.00
ATOM   1169  H2  WAT   367      11.253   8.007 -17.041  1.00  0.00
TER
ATOM   1170  O   WAT   368      11.555   0.147 -16.000  1.00  0.00
ATOM   1171  H1  WAT   368      11.922   0.060 -15.121  1.00  0.00
ATOM   1172  H2  WAT   368      10.986  -0.616 -16.100  1.00  0.00
TER
ATOM   1173  O   WAT   369      11.107  -2.942 -12.095  1.00  0.00
ATOM   1174  H1  WAT   369      10.212  -2.975 -11.755  1.00  0.00
ATOM   1175  H2  WAT   369      11.646  -2.743 -11.329  1.00  0.00
TER
ATOM   1176  O   WAT   370      11.611  -8.667 -17.746  1.00  0.00
ATOM   1177  H1  WAT   370      12.258  -9.218 -18.187  1.00  0.00
ATOM   1178  H2  WAT   370      12.031  -8.413 -16.925  1.00  0.00
TER
ATOM   1179  O   WAT   371      11.364  -8.512 -15.004  1.00  0.00
ATOM   1180  H1  WAT   371      11.015  -8.055 -14.238  1.00  0.00
ATOM   1181  H2  WAT   371      11.033  -9.406 -14.921  1.00  0.00
TER
ATOM   1182  O   WAT   372      12.970   4.660 -10.838  1.00  0.00
ATOM   1183  H1  WAT   372      12.927   4.290  -9.957  1.00  0.00
ATOM   1184  H2  WAT   372      13.101   5.598 -10.698  1.00  0.00
TER
ATOM   1185  O   WAT   373      16.671   6.216 -15.237  1.00  0.00
ATOM   1186  H1  WAT   373      16.430   6.484 -16.124  1.00  0.00
ATOM   1187  H2  WAT   373      17.611   6.387 -15.182  1.00  0.00
TER
ATOM   1188  O   WAT   374      12.036  -8.984 -11.729  1.00  0.00
ATOM   1189  H1  WAT   374      12.584  -9.165 -12.492  1.00  0.00
ATOM   1190  H2  WAT   374      12.101  -9.775 -11.193  1.00  0.00
TER
ATOM   1191  O   WAT   375      12.809   7.606 -13.719  1.00  0.00
ATOM   1192  H1  WAT   375      12.215   7.475 -12.980  1.00  0.00
ATOM   1193  H2  WAT   375      12.802   6.770 -14.184  1.00  0.00
TER
ATOM   1194  O   WAT   376      12.440   4.972 -14.768  1.00  0.00
ATOM   1195  H1  WAT   376      11.714   4.353 -14.835  1.00  0.00
ATOM   1196  H2  WAT   376      12.501   5.366 -15.638  1.00  0.00
TER
ATOM   1197  O   WAT   377      16.045   7.187 -17.983  1.00  0.00
ATOM   1198  H1  WAT   377      16.561   6.576 -18.508  1.00  0.00
ATOM   1199  H2  WAT   377      16.695   7.690 -17.492  1.00  0.00
TER
ATOM   1200  O   WAT   378      16.038  -8.336 -10.025  1.00  0.00
ATOM   1201  H1  WAT   378      15.756  -7.833 -10.789  1.00  0.00
ATOM   1202  H2  WAT   378      16.420  -9.134 -10.391  1.00  0.00
TER
ATOM   1203  O   WAT   379      13.674 -13.552  20.194  1.00  0.00
ATOM   1204  H1  WAT   379      13.977 -14.442  20.015  1.00  0.00
ATOM   1205  H2  WAT   379      14.418 -12.995  19.966  1.00  0.00
TER
ATOM   1206  O   WAT   380      10.066 -20.025  19.666  1.00  0.00
ATOM   1207  H1  WAT   380      10.638 -20.793  19.667  1.00  0.00
ATOM   1208  H2  WAT   380      10.066 -19.726  18.757  1.00  0.00
TER
ATOM   1209  O   WAT   381      16.120 -21.074  19.149  1.00  0.00
ATOM   1210  H1  WAT   381      16.628 -20.576  19.789  1.00  0.00
ATOM   1211  H2  WAT   381      16.651 -21.851  18.973  1.00  0.00
TER
ATOM   1212  O   WAT   382      10.159 -15.637  12.288  1.00  0.00
ATOM   1213  H1  WAT   382       9.782 -15.148  11.557  1.00  0.00
ATOM   1214  H2  WAT   382      10.416 -14.964  12.919  1.00  0.00
TER
ATOM   1215  O   WAT   383      15.762 -18.644  17.265  1.00  0.00
ATOM   1216  H1  WAT   383      15.357 -19.356  16.769  1.00  0.00
ATOM   1217  H2  WAT   383      15.848 -18.988  18.153  1.00  0.00
TER
ATOM   1218  O   WAT   384      16.230 -14.957  19.428  1.00  0.00
ATOM   1219  H1  WAT   384      15.933 -15.562  18.749  1.00  0.00
ATOM   1220  H2  WAT   384      17.180 -14.919  19.317  1.00  0.00
TER
ATOM   1221  O   WAT   385      12.462 -19.749  14.765  1.00  0.00
ATOM   1222  H1  WAT   385      12.342 -19.023  14.153  1.00  0.00
ATOM   1223  H2  WAT   385      12.152 -20.519  14.288  1.00  0.00
TER
ATOM   1224  O   WAT   386      11.345 -14.878  16.983  1.00  0.00
ATOM   1225  H1  WAT   386      10.938 -14.736  16.128  1.00  0.00
ATOM   1226  H2  WAT   386      12.237 -15.162  16.780  1.00  0.00
TER
ATOM   1227  O   WAT   387      15.617 -10.663  15.095  1.00  0.00
ATOM   1228  H1  WAT   387      15.442 -11.580  14.882  1.00  0.00
ATOM   1229  H2  WAT   387      14.763 -10.304  15.335  1.00  0.00
TER
ATOM   1230  O   WAT   388      14.720 -21.282  15.876  1.00  0.00
ATOM   1231  H1  WAT   388      14.494 -21.499  16.780  1.00  0.00
ATOM   1232  H2  WAT   388      13.939 -20.849  15.530  1.00  0.00
TER
ATOM   1233  O   WAT   389      16.653 -20.062  11.394  1.00  0.00
ATOM   1234  H1  WAT   389      16.085 -20.510  10.768  1.00  0.00
ATOM   1235  H2  WAT   389      17.362 -19.703  10.861  1.00  0.00
TER
ATOM   1236  O   WAT   390      14.198 -16.067  13.667  1.00  0.00
ATOM   1237  H1  WAT   390      13.424 -16.607  13.507  1.00  0.00
ATOM   1238  H2  WAT   390      14.928 -16.586  13.329  1.00  0.00
TER
ATOM   1239  O   WAT   391      14.242 -16.398  17.305  1.00  0.00
ATOM   1240  H1  WAT   391      14.760 -17.202  17.251  1.00  0.00
ATOM   1241  H2  WAT   391      13.790 -16.461  18.147  1.00  0.00
TER
ATOM   1242  O   WAT   392      18.098 -15.050  15.349  1.00  0.00
ATOM   1243  H1  WAT   392      18.785 -14.504  15.730  1.00  0.00
ATOM   1244  H2  WAT   392      17.311 -14.506  15.384  1.00  0.00
TER
ATOM   1245  O   WAT   393      10.237 -19.433  10.841  1.00  0.00
ATOM   1246  H1  WAT   393      11.107 -19.151  11.125  1.00  0.00
ATOM   1247  H2  WAT   393       9.746 -18.620  10.726  1.00  0.00
TER
ATOM   1248  O   WAT   394      17.401 -18.046  14.962  1.00  0.00
ATOM   1249  H1  WAT   394      17.857 -17.235  15.188  1.00  0.00
ATOM   1250  H2  WAT   394      17.050 -18.364  15.794  1.00  0.00
TER
ATOM   1251  O   WAT   395      10.604 -10.220  11.407  1.00  0.00
ATOM   1252  H1  WAT   395      10.964  -9.622  10.753  1.00  0.00
ATOM   1253  H2  WAT   395      10.464  -9.674  12.181  1.00  0.00
TER
ATOM   1254  O   WAT   396      16.621 -12.837  12.225  1.00  0.00
ATOM   1255  H1  WAT   396      16.612 -12.104  11.609  1.00  0.00
ATOM   1256  H2  WAT   396      15.701 -13.084  12.317  1.00  0.00
TER
ATOM   1257  O   WAT   397      12.222 -17.616  12.969  1.00  0.00
ATOM   1258  H1  WAT   397      11.615 -16.876  12.979  1.00  0.00
ATOM   1259  H2  WAT   397      12.697 -17.526  12.143  1.00  0.00
TER
ATOM   1260  O   WAT   398      18.249 -10.256  15.582  1.00  0.00
ATOM   1261  H1  WAT   398      18.503 -10.294  14.660  1.00  0.00
ATOM   1262  H2  WAT   398      17.300 -10.383  15.575  1.00  0.00
TER
ATOM   1263  O   WAT   399      14.232 -17.655  10.718  1.00  0.00
ATOM   1264  H1  WAT   399      14.999 -17.767  11.281  1.00  0.00
ATOM   1265  H2  WAT   399      14.310 -18.351  10.066  1.00  0.00
TER
ATOM   1266  O   WAT   400      12.927 -20.222  11.401  1.00  0.00
ATOM   1267  H1  WAT   400      13.007 -21.169  11.513  1.00  0.00
ATOM   1268  H2  WAT   400      13.819 -19.892  11.507  1.00  0.00
TER
ATOM   1269  O   WAT   401      13.729 -10.073  18.505  1.00  0.00
ATOM   1270  H1  WAT   401      14.465 -10.621  18.776  1.00  0.00
ATOM   1271  H2  WAT   401      14.113  -9.207  18.365  1.00  0.00
TER
ATOM   1272  O   WAT   402      10.613 -14.005  14.379  1.00  0.00
ATOM   1273  H1  WAT   402       9.687 -13.763  14.369  1.00  0.00
ATOM   1274  H2  WAT   402      11.079 -13.178  14.257  1.00  0.00
TER
ATOM   1275  O   WAT   403      16.839 -10.900  10.327  1.00  0.00
ATOM   1276  H1  WAT   403      17.632 -10.611   9.876  1.00  0.00
ATOM   1277  H2  WAT   403      16.319 -11.330   9.649  1.00  0.00
TER
ATOM   1278  O   WAT   404      17.357 -15.679  10.192  1.00  0.00
ATOM   1279  H1  WAT   404      17.252 -16.294  10.918  1.00  0.00
ATOM   1280  H2  WAT   404      17.189 -16.203   9.408  1.00  0.00
TER
ATOM   1281  O   WAT   405      16.264 -17.658  12.692  1.00  0.00
ATOM   1282  H1  WAT   405      16.686 -17.824  13.535  1.00  0.00
ATOM   1283  H2  WAT   405      16.389 -18.468  12.198  1.00  0.00
TER
ATOM   1284  O   WAT   406      12.981 -15.181  10.459  1.00  0.00
ATOM   1285  H1  WAT   406      13.419 -14.638  11.115  1.00  0.00
ATOM   1286  H2  WAT   406      13.466 -16.006  10.469  1.00  0.00
TER
ATOM   1287  O   WAT   407      10.196 -12.392  17.911  1.00  0.00
ATOM   1288  H1  WAT   407      10.526 -13.260  17.679  1.00  0.00
ATOM   1289  H2  WAT   407      10.625 -12.186  18.741  1.00  0.00
TER
ATOM   1290  O   WAT   408      14.792 -14.061  15.571  1.00  0.00
ATOM   1291  H1  WAT   408      14.492 -14.184  16.472  1.00  0.00
ATOM   1292  H2  WAT   408      14.686 -14.920  15.163  1.00  0.00
TER
ATOM   1293  O   WAT   409      10.518 -19.013  17.008  1.00  0.00
ATOM   1294  H1  WAT   409       9.862 -19.281  16.364  1.00  0.00
ATOM   1295  H2  WAT   409      11.355 -19.122  16.558  1.00  0.00
TER
ATOM   1296  O   WAT   410       9.731 -21.803  12.951  1.00  0.00
ATOM   1297  H1  WAT   410       8.828 -21.540  12.776  1.00  0.00
ATOM   1298  H2  WAT   410      10.215 -21.532  12.171  1.00  0.00
TER
ATOM   1299  O   WAT   411      16.045 -11.588  19.566  1.00  0.00
ATOM   1300  H1  WAT   411      16.561 -12.199  19.041  1.00  0.00
ATOM   1301  H2  WAT   411      16.695 -11.085  20.057  1.00  0.00
TER
ATOM   1302  O   WAT   412      10.723 -10.485  15.991  1.00  0.00
ATOM   1303  H1  WAT   412      10.556 -11.118  16.689  1.00  0.00
ATOM   1304  H2  WAT   412       9.857 -10.279  15.640  1.00  0.00
TER
ATOM   1305  O   WAT   413      12.330 -11.791  13.436  1.00  0.00
ATOM   1306  H1  WAT   413      11.804 -11.410  12.732  1.00  0.00
ATOM   1307  H2  WAT   413      12.254 -11.166  14.157  1.00  0.00
TER
ATOM   1308  O   WAT   414      14.929  -9.843  12.311  1.00  0.00
ATOM   1309  H1  WAT   414      15.661 -10.127  11.763  1.00  0.00
ATOM   1310  H2  WAT   414      15.188 -10.082  13.200  1.00  0.00
TER
ATOM   1311  O   WAT   415      14.090 -13.727  12.315  1.00  0.00
ATOM   1312  H1  WAT   415      13.461 -13.258  12.864  1.00  0.00
ATOM   1313  H2  WAT   415      14.205 -14.572  12.750  1.00  0.00
TER
ATOM   1314  O   WAT   416      13.694 -17.586   1.224  1.00  0.00
ATOM   1315  H1  WAT   416      12.862 -17.841   1.623  1.00  0.00
ATOM   1316  H2  WAT   416      14.302 -17.515   1.960  1.00  0.00
TER
ATOM   1317  O   WAT   417      13.674 -13.552   1.420  1.00  0.00
ATOM   1318  H1  WAT   417      13.977 -14.442   1.241  1.00  0.00
ATOM   1319  H2  WAT   417      14.418 -12.995   1.192  1.00  0.00
TER
ATOM   1320  O   WAT   418      10.066 -20.025   0.892  1.00  0.00
ATOM   1321  H1  WAT   418      10.638 -20.793   0.892  1.00  0.00
ATOM   1322  H2  WAT   418      10.066 -19.726  -0.017  1.00  0.00
TER
ATOM   1323  O   WAT   419      16.120 -21.074   0.374  1.00  0.00
ATOM   1324  H1  WAT   419      16.628 -20.576   1.015  1.00  0.00
ATOM   1325  H2  WAT   419      16.651 -21.851   0.198  1.00  0.00
TER
ATOM   1326  O   WAT   420      15.654 -16.795   2.818  1.00  0.00
ATOM   1327  H1  WAT   420      15.321 -16.168   3.460  1.00  0.00
ATOM   1328  H2  WAT   420      15.830 -16.269   2.038  1.00  0.00
TER
ATOM   1329  O   WAT   421      14.866 -14.827   4.633  1.00  0.00
ATOM   1330  H1  WAT   421      15.483 -14.152   4.351  1.00  0.00
ATOM   1331  H2  WAT   421      14.005 -14.418   4.542  1.00  0.00
TER
ATOM   1332  O   WAT   422      10.159 -15.637  -6.486  1.00  0.00
ATOM   1333  H1  WAT   422       9.782 -15.148  -7.218  1.00  0.00
ATOM   1334  H2  WAT   422      10.416 -14.964  -5.856  1.00  0.00
TER
ATOM   1335  O   WAT   423      15.762 -18.644  -1.510  1.00  0.00
ATOM   1336  H1  WAT   423      15.357 -19.356  -2.005  1.00  0.00
ATOM   1337  H2  WAT   423      15.848 -18.988  -0.621  1.00  0.00
TER
ATOM   1338  O   WAT   424      16.230 -14.957   0.654  1.00  0.00
ATOM   1339  H1  WAT   424      15.933 -15.562  -0.025  1.00  0.00
ATOM   1340  H2  WAT   424      17.180 -14.919   0.543  1.00  0.00
TER
ATOM   1341  O   WAT   425      14.474 -21.869   2.270  1.00  0.00
ATOM   1342  H1  WAT   425      15.026 -21.760   1.495  1.00  0.00
ATOM   1343  H2  WAT   425      14.989 -21.496   2.986  1.00  0.00
TER
ATOM   1344  O   WAT   426      15.322 -15.219   7.305  1.00  0.00
ATOM   1345  H1  WAT   426      14.424 -14.995   7.552  1.00  0.00
ATOM   1346  H2  WAT   426      15.347 -15.095   6.356  1.00  0.00
TER
ATOM   1347  O   WAT   427      14.149 -18.347   5.881  1.00  0.00
ATOM   1348  H1  WAT   427      14.009 -17.475   6.249  1.00  0.00
ATOM   1349  H2  WAT   427      13.267 -18.690   5.735  1.00  0.00
TER
ATOM   1350  O   WAT   428      15.947 -12.405   8.089  1.00  0.00
ATOM   1351  H1  WAT   428      15.918 -12.001   7.222  1.00  0.00
ATOM   1352  H2  WAT   428      15.783 -13.334   7.926  1.00  0.00
TER
ATOM   1353  O   WAT   429      12.462 -19.749  -4.009  1.00  0.00
ATOM   1354  H1  WAT   429      12.342 -19.023  -4.621  1.00  0.00
ATOM   1355  H2  WAT   429      12.152 -20.519  -4.486  1.00  0.00
TER
ATOM   1356  O   WAT   430      10.101 -16.578   1.798  1.00  0.00
ATOM   1357  H1  WAT   430      10.179 -16.443   0.853  1.00  0.00
ATOM   1358  H2  WAT   430      10.715 -17.286   1.991  1.00  0.00
TER
ATOM   1359  O   WAT   431      11.345 -14.878  -1.792  1.00  0.00
ATOM   1360  H1  WAT   431      10.938 -14.736  -2.646  1.00  0.00
ATOM   1361  H2  WAT   431      12.237 -15.162  -1.995  1.00  0.00
TER
ATOM   1362  O   WAT   432      15.617 -10.663  -3.679  1.00  0.00
ATOM   1363  H1  WAT   432      15.442 -11.580  -3.893  1.00  0.00
ATOM   1364  H2  WAT   432      14.763 -10.304  -3.440  1.00  0.00
TER
ATOM   1365  O   WAT   433      10.156 -15.536   4.337  1.00  0.00
ATOM   1366  H1  WAT   433      10.320 -16.006   3.519  1.00  0.00
ATOM   1367  H2  WAT   433      10.622 -16.044   5.002  1.00  0.00
TER
ATOM   1368  O   WAT   434      14.720 -21.282  -2.899  1.00  0.00
ATOM   1369  H1  WAT   434      14.494 -21.499  -1.994  1.00  0.00
ATOM   1370  H2  WAT   434      13.939 -20.849  -3.244  1.00  0.00
TER
ATOM   1371  O   WAT   435      17.160 -20.384   7.767  1.00  0.00
ATOM   1372  H1  WAT   435      17.064 -21.324   7.617  1.00  0.00
ATOM   1373  H2  WAT   435      18.003 -20.162   7.372  1.00  0.00
TER
ATOM   1374  O   WAT   436      16.653 -20.062  -7.380  1.00  0.00
ATOM   1375  H1  WAT   436      16.085 -20.510  -8.006  1.00  0.00
ATOM   1376  H2  WAT   436      17.362 -19.703  -7.913  1.00  0.00
TER
ATOM   1377  O   WAT   437      11.730 -16.161   6.497  1.00  0.00
ATOM   1378  H1  WAT   437      11.346 -16.802   7.095  1.00  0.00
ATOM   1379  H2  WAT   437      12.042 -15.458   7.066  1.00  0.00
TER
ATOM   1380  O   WAT   438      17.880 -19.313   1.978  1.00  0.00
ATOM   1381  H1  WAT   438      18.247 -19.788   2.724  1.00  0.00
ATOM   1382  H2  WAT   438      17.691 -18.439   2.318  1.00  0.00
TER
ATOM   1383  O   WAT   439      15.670 -20.273   4.296  1.00  0.00
ATOM   1384  H1  WAT   439      15.366 -19.393   4.521  1.00  0.00
ATOM   1385  H2  WAT   439      16.625 -20.213   4.332  1.00  0.00
TER
ATOM   1386  O   WAT   440      14.198 -16.067  -5.107  1.00  0.00
ATOM   1387  H1  WAT   440      13.424 -16.607  -5.267  1.00  0.00
ATOM   1388  H2  WAT   440      14.928 -16.586  -5.445  1.00  0.00
TER
ATOM   1389  O   WAT   441      14.242 -16.398  -1.469  1.00  0.00
ATOM   1390  H1  WAT   441      14.760 -17.202  -1.524  1.00  0.00
ATOM   1391  H2  WAT   441      13.790 -16.461  -0.628  1.00  0.00
TER
ATOM   1392  O   WAT   442      11.726 -19.432   5.443  1.00  0.00
ATOM   1393  H1  WAT   442      11.368 -18.767   6.031  1.00  0.00
ATOM   1394  H2  WAT   442      11.432 -20.264   5.814  1.00  0.00
TER
ATOM   1395  O   WAT   443      14.928 -18.974   8.327  1.00  0.00
ATOM   1396  H1  WAT   443      14.628 -18.828   7.430  1.00  0.00
ATOM   1397  H2  WAT   443      15.699 -19.533   8.234  1.00  0.00
TER
ATOM   1398  O   WAT   444      18.098 -15.050  -3.425  1.00  0.00
ATOM   1399  H1  WAT   444      18.785 -14.504  -3.044  1.00  0.00
ATOM   1400  H2  WAT   444      17.311 -14.506  -3.390  1.00  0.00
TER
ATOM   1401  O   WAT   445      10.237 -19.433  -7.933  1.00  0.00
ATOM   1402  H1  WAT   445      11.107 -19.151  -7.650  1.00  0.00
ATOM   1403  H2  WAT   445       9.746 -18.620  -8.048  1.00  0.00
TER
ATOM   1404  O   WAT   446      17.401 -18.046  -3.813  1.00  0.00
ATOM   1405  H1  WAT   446      17.857 -17.235  -3.587  1.00  0.00
ATOM   1406  H2  WAT   446      17.050 -18.364  -2.981  1.00  0.00
TER
ATOM   1407  O   WAT   447      10.604 -10.220  -7.367  1.00  0.00
ATOM   1408  H1  WAT   447      10.964  -9.622  -8.021  1.00  0.00
ATOM   1409  H2  WAT   447      10.464  -9.674  -6.594  1.00  0.00
TER
ATOM   1410  O   WAT   448      10.589 -11.955   7.107  1.00  0.00
ATOM   1411  H1  WAT   448      10.698 -12.896   6.967  1.00  0.00
ATOM   1412  H2  WAT   448       9.937 -11.690   6.458  1.00  0.00
TER
ATOM   1413  O   WAT   449      18.580 -13.683   8.507  1.00  0.00
ATOM   1414  H1  WAT   449      18.259 -14.402   9.051  1.00  0.00
ATOM   1415  H2  WAT   449      17.906 -13.008   8.580  1.00  0.00
TER
ATOM   1416  O   WAT   450      16.621 -12.837  -6.550  1.00  0.00
ATOM   1417  H1  WAT   450      16.612 -12.104  -7.165  1.00  0.00
ATOM   1418  H2  WAT   450      15.701 -13.084  -6.457  1.00  0.00
TER
ATOM   1419  O   WAT   451      12.222 -17.616  -5.805  1.00  0.00
ATOM   1420  H1  WAT   451      11.615 -16.876  -5.796  1.00  0.00
ATOM   1421  H2  WAT   451      12.697 -17.526  -6.631  1.00  0.00
TER
ATOM   1422  O   WAT   452      18.249 -10.256  -3.193  1.00  0.00
ATOM   1423  H1  WAT   452      18.503 -10.294  -4.115  1.00  0.00
ATOM   1424  H2  WAT   452      17.300 -10.383  -3.200  1.00  0.00
TER
ATOM   1425  O   WAT   453      14.232 -17.655  -8.056  1.00  0.00
ATOM   1426  H1  WAT   453      14.999 -17.767  -7.494  1.00  0.00
ATOM   1427  H2  WAT   453      14.310 -18.351  -8.709  1.00  0.00
TER
ATOM   1428  O   WAT   454      12.927 -20.222  -7.373  1.00  0.00
ATOM   1429  H1  WAT   454      13.007 -21.169  -7.261  1.00  0.00
ATOM   1430  H2  WAT   454      13.819 -19.892  -7.267  1.00  0.00
TER
ATOM   1431  O   WAT   455      13.729 -10.073  -0.270  1.00  0.00
ATOM   1432  H1  WAT   455      14.465 -10.621   0.001  1.00  0.00
ATOM   1433  H2  WAT   455      14.113  -9.207  -0.409  1.00  0.00
TER
ATOM   1434  O   WAT   456      10.613 -14.005  -4.395  1.00  0.00
ATOM   1435  H1  WAT   456       9.687 -13.763  -4.405  1.00  0.00
ATOM   1436  H2  WAT   456      11.079 -13.178  -4.517  1.00  0.00
TER
ATOM   1437  O   WAT   457      12.734 -10.888   8.919  1.00  0.00
ATOM   1438  H1  WAT   457      13.536 -10.567   9.333  1.00  0.00
ATOM   1439  H2  WAT   457      12.220 -11.249   9.641  1.00  0.00
TER
ATOM   1440  O   WAT   458      16.839 -10.900  -8.447  1.00  0.00
ATOM   1441  H1  WAT   458      17.632 -10.611  -8.899  1.00  0.00
ATOM   1442  H2  WAT   458      16.319 -11.330  -9.126  1.00  0.00
TER
ATOM   1443  O   WAT   459      10.454 -18.401   7.863  1.00  0.00
ATOM   1444  H1  WAT   459      10.958 -18.980   8.434  1.00  0.00
ATOM   1445  H2  WAT   459       9.715 -18.117   8.400  1.00  0.00
TER
ATOM   1446  O   WAT   460      17.357 -15.679  -8.583  1.00  0.00
ATOM   1447  H1  WAT   460      17.252 -16.294  -7.857  1.00  0.00
ATOM   1448  H2  WAT   460      17.189 -16.203  -9.366  1.00  0.00
TER
ATOM   1449  O   WAT   461      17.508 -16.994   7.396  1.00  0.00
ATOM   1450  H1  WAT   461      16.743 -16.425   7.312  1.00  0.00
ATOM   1451  H2  WAT   461      17.690 -17.286   6.503  1.00  0.00
TER
ATOM   1452  O   WAT   462      12.486 -20.258   8.758  1.00  0.00
ATOM   1453  H1  WAT   462      12.527 -20.556   9.666  1.00  0.00
ATOM   1454  H2  WAT   462      13.341 -19.857   8.598  1.00  0.00
TER
ATOM   1455  O   WAT   463      16.264 -17.658  -6.082  1.00  0.00
ATOM   1456  H1  WAT   463      16.686 -17.824  -5.239  1.00  0.00
ATOM   1457  H2  WAT   463      16.389 -18.468  -6.577  1.00  0.00
TER
ATOM   1458  O   WAT   464      14.427 -21.679   6.725  1.00  0.00
ATOM   1459  H1  WAT   464      13.897 -22.169   6.097  1.00  0.00
ATOM   1460  H2  WAT   464      15.096 -21.250   6.191  1.00  0.00
TER
ATOM   1461  O   WAT   465      18.086 -17.260   4.459  1.00  0.00
ATOM   1462  H1  WAT   465      18.505 -16.416   4.286  1.00  0.00
ATOM   1463  H2  WAT   465      17.167 -17.122   4.229  1.00  0.00
TER
ATOM   1464  O   WAT   466      15.937 -10.954   5.575  1.00  0.00
ATOM   1465  H1  WAT   466      15.399 -10.230   5.255  1.00  0.00
ATOM   1466  H2  WAT   466      16.191 -11.431   4.784  1.00  0.00
TER
ATOM   1467  O   WAT   467      18.793  -9.719   5.833  1.00  0.00
ATOM   1468  H1  WAT   467      18.719  -8.816   6.140  1.00  0.00
ATOM   1469  H2  WAT   467      17.891 -10.038   5.805  1.00  0.00
TER
ATOM   1470  O   WAT   468      12.981 -15.181  -8.315  1.00  0.00
ATOM   1471  H1  WAT   468      13.419 -14.638  -7.660  1.00  0.00
ATOM   1472  H2  WAT   468      13.466 -16.006  -8.306  1.00  0.00
TER
ATOM   1473  O   WAT   469      10.196 -12.392  -0.863  1.00  0.00
ATOM   1474  H1  WAT   469      10.526 -13.260  -1.096  1.00  0.00
ATOM   1475  H2  WAT   469      10.625 -12.186  -0.033  1.00  0.00
TER
ATOM   1476  O   WAT   470      14.792 -14.061  -3.203  1.00  0.00
ATOM   1477  H1  WAT   470      14.492 -14.184  -2.303  1.00  0.00
ATOM   1478  H2  WAT   470      14.686 -14.920  -3.612  1.00  0.00
TER
ATOM   1479  O   WAT   471      10.685 -11.525   1.875  1.00  0.00
ATOM   1480  H1  WAT   471      10.248 -11.345   2.707  1.00  0.00
ATOM   1481  H2  WAT   471      11.253 -10.767   1.733  1.00  0.00
TER
ATOM   1482  O   WAT   472      10.518 -19.013  -1.766  1.00  0.00
ATOM   1483  H1  WAT   472       9.862 -19.281  -2.410  1.00  0.00
ATOM   1484  H2  WAT   472      11.355 -19.122  -2.216  1.00  0.00
TER
ATOM   1485  O   WAT   473      11.555 -18.627   2.774  1.00  0.00
ATOM   1486  H1  WAT   473      11.922 -18.715   3.654  1.00  0.00
ATOM   1487  H2  WAT   473      10.986 -19.391   2.675  1.00  0.00
TER
ATOM   1488  O   WAT   474      11.107 -21.716   6.680  1.00  0.00
ATOM   1489  H1  WAT   474      10.212 -21.750   7.019  1.00  0.00
ATOM   1490  H2  WAT   474      11.646 -21.518   7.445  1.00  0.00
TER
ATOM   1491  O   WAT   475       9.731 -21.803  -5.824  1.00  0.00
ATOM   1492  H1  WAT   475       8.828 -21.540  -5.999  1.00  0.00
ATOM   1493  H2  WAT   475      10.215 -21.532  -6.604  1.00  0.00
TER
ATOM   1494  O   WAT   476      12.970 -14.114   7.936  1.00  0.00
ATOM   1495  H1  WAT   476      12.927 -14.485   8.817  1.00  0.00
ATOM   1496  H2  WAT   476      13.101 -13.176   8.076  1.00  0.00
TER
ATOM   1497  O   WAT   477      16.671 -12.558   3.537  1.00  0.00
ATOM   1498  H1  WAT   477      16.430 -12.291   2.650  1.00  0.00
ATOM   1499  H2  WAT   477      17.611 -12.388   3.592  1.00  0.00
TER
ATOM   1500  O   WAT   478      12.809 -11.168   5.056  1.00  0.00
ATOM   1501  H1  WAT   478      12.215 -11.299   5.795  1.00  0.00
ATOM   1502  H2  WAT   478      12.802 -12.004   4.590  1.00  0.00
TER
ATOM   1503  O   WAT   479      12.440 -13.802   4.007  1.00  0.00
ATOM   1504  H1  WAT   479      11.714 -14.421   3.939  1.00  0.00
ATOM   1505  H2  WAT   479      12.501 -13.408   3.136  1.00  0.00
TER
ATOM   1506  O   WAT   480      16.045 -11.588   0.792  1.00  0.00
ATOM   1507  H1  WAT   480      16.561 -12.199   0.266  1.00  0.00
ATOM   1508  H2  WAT   480      16.695 -11.085   1.283  1.00  0.00
TER
ATOM   1509  O   WAT   481      10.723 -10.485  -2.784  1.00  0.00
ATOM   1510  H1  WAT   481      10.556 -11.118  -2.086  1.00  0.00
ATOM   1511  H2  WAT   481       9.857 -10.279  -3.134  1.00  0.00
TER
ATOM   1512  O   WAT   482      12.330 -11.791  -5.339  1.00  0.00
ATOM   1513  H1  WAT   482      11.804 -11.410  -6.043  1.00  0.00
ATOM   1514  H2  WAT   482      12.254 -11.166  -4.618  1.00  0.00
TER
ATOM   1515  O   WAT   483      14.929  -9.843  -6.464  1.00  0.00
ATOM   1516  H1  WAT   483      15.661 -10.127  -7.011  1.00  0.00
ATOM   1517  H2  WAT   483      15.188 -10.082  -5.574  1.00  0.00
TER
ATOM   1518  O   WAT   484      14.090 -13.727  -6.459  1.00  0.00
ATOM   1519  H1  WAT   484      13.461 -13.258  -5.911  1.00  0.00
ATOM   1520  H2  WAT   484      14.205 -14.572  -6.025  1.00  0.00
TER
ATOM   1521  O   WAT   485      13.694 -17.586 -17.551  1.00  0.00
ATOM   1522  H1  WAT   485      12.862 -17.841 -17.151  1.00  0.00
ATOM   1523  H2  WAT   485      14.302 -17.515 -16.815  1.00  0.00
TER
ATOM   1524  O   WAT   486      13.674 -13.552 -17.355  1.00  0.00
ATOM   1525  H1  WAT   486      13.977 -14.442 -17.534  1.00  0.00
ATOM   1526  H2  WAT   486      14.418 -12.995 -17.583  1.00  0.00
TER
ATOM   1527  O   WAT   487      10.066 -20.025 -17.882  1.00  0.00
ATOM   1528  H1  WAT   487      10.638 -20.793 -17.882  1.00  0.00
ATOM   1529  H2  WAT   487      10.066 -19.726 -18.792  1.00  0.00
TER
ATOM   1530  O   WAT   488      16.120 -21.074 -18.400  1.00  0.00
ATOM   1531  H1  WAT   488      16.628 -20.576 -17.759  1.00  0.00
ATOM   1532  H2  WAT   488      16.651 -21.851 -18.576  1.00  0.00
TER
ATOM   1533  O   WAT   489      15.654 -16.795 -15.956  1.00  0.00
ATOM   1534  H1  WAT   489      15.321 -16.168 -15.314  1.00  0.00
ATOM   1535  H2  WAT   489      15.830 -16.269 -16.736  1.00  0.00
TER
ATOM   1536  O   WAT   490      14.866 -14.827 -14.141  1.00  0.00
ATOM   1537  H1  WAT   490      15.483 -14.152 -14.423  1.00  0.00
ATOM   1538  H2  WAT   490      14.005 -14.418 -14.233  1.00  0.00
TER
ATOM   1539  O   WAT   491      16.230 -14.957 -18.120  1.00  0.00
ATOM   1540  H1  WAT   491      15.933 -15.562 -18.799  1.00  0.00
ATOM   1541  H2  WAT   491      17.180 -14.919 -18.231  1.00  0.00
TER
ATOM   1542  O   WAT   492      14.474 -21.869 -16.504  1.00  0.00
ATOM   1543  H1  WAT   492      15.026 -21.760 -17.279  1.00  0.00
ATOM   1544  H2  WAT   492      14.989 -21.496 -15.789  1.00  0.00
TER
ATOM   1545  O   WAT   493      15.322 -15.219 -11.469  1.00  0.00
ATOM   1546  H1  WAT   493      14.424 -14.995 -11.222  1.00  0.00
ATOM   1547  H2  WAT   493      15.347 -15.095 -12.418  1.00  0.00
TER
ATOM   1548  O   WAT   494      14.149 -18.347 -12.894  1.00  0.00
ATOM   1549  H1  WAT   494      14.009 -17.475 -12.525  1.00  0.00
ATOM   1550  H2  WAT   494      13.267 -18.690 -13.039  1.00  0.00
TER
ATOM   1551  O   WAT   495      15.947 -12.405 -10.685  1.00  0.00
ATOM   1552  H1  WAT   495      15.918 -12.001 -11.552  1.00  0.00
ATOM   1553  H2  WAT   495      15.783 -13.334 -10.848  1.00  0.00
TER
ATOM   1554  O   WAT   496      10.101 -16.578 -16.977  1.00  0.00
ATOM   1555  H1  WAT   496      10.179 -16.443 -17.921  1.00  0.00
ATOM   1556  H2  WAT   496      10.715 -17.286 -16.784  1.00  0.00
TER
ATOM   1557  O   WAT   497      10.156 -15.536 -14.437  1.00  0.00
ATOM   1558  H1  WAT   497      10.320 -16.006 -15.255  1.00  0.00
ATOM   1559  H2  WAT   497      10.622 -16.044 -13.772  1.00  0.00
TER
ATOM   1560  O   WAT   498      17.160 -20.384 -11.007  1.00  0.00
ATOM   1561  H1  WAT   498      17.064 -21.324 -11.157  1.00  0.00
ATOM   1562  H2  WAT   498      18.003 -20.162 -11.402  1.00  0.00
TER
ATOM   1563  O   WAT   499      11.730 -16.161 -12.278  1.00  0.00
ATOM   1564  H1  WAT   499      11.346 -16.802 -11.679  1.00  0.00
ATOM   1565  H2  WAT   499      12.042 -15.458 -11.708  1.00  0.00
TER
ATOM   1566  O   WAT   500      17.880 -19.313 -16.797  1.00  0.00
ATOM   1567  H1  WAT   500      18.247 -19.788 -16.051  1.00  0.00
ATOM   1568  H2  WAT   500      17.691 -18.439 -16.456  1.00  0.00
TER
ATOM   1569  O   WAT   501      15.670 -20.273 -14.478  1.00  0.00
ATOM   1570  H1  WAT   501      15.366 -19.393 -14.253  1.00  0.00
ATOM   1571  H2  WAT   501      16.625 -20.213 -14.443  1.00  0.00
TER
ATOM   1572  O   WAT   502      14.242 -16.398 -20.244  1.00  0.00
ATOM   1573  H1  WAT   502      14.760 -17.202 -20.298  1.00  0.00
ATOM   1574  H2  WAT   502      13.790 -16.461 -19.402  1.00  0.00
TER
ATOM   1575  O   WAT   503      11.726 -19.432 -13.331  1.00  0.00
ATOM   1576  H1  WAT   503      11.368 -18.767 -12.744  1.00  0.00
ATOM   1577  H2  WAT   503      11.432 -20.264 -12.960  1.00  0.00
TER
ATOM   1578  O   WAT   504      14.928 -18.974 -10.447  1.00  0.00
ATOM   1579  H1  WAT   504      14.628 -18.828 -11.344  1.00  0.00
ATOM   1580  H2  WAT   504      15.699 -19.533 -10.540  1.00  0.00
TER
ATOM   1581  O   WAT   505      10.589 -11.955 -11.667  1.00  0.00
ATOM   1582  H1  WAT   505      10.698 -12.896 -11.808  1.00  0.00
ATOM   1583  H2  WAT   505       9.937 -11.690 -12.316  1.00  0.00
TER
ATOM   1584  O   WAT   506      18.580 -13.683 -10.267  1.00  0.00
ATOM   1585  H1  WAT   506      18.259 -14.402  -9.723  1.00  0.00
ATOM   1586  H2  WAT   506      17.906 -13.008 -10.194  1.00  0.00
TER
ATOM   1587  O   WAT   507      13.729 -10.073 -19.044  1.00  0.00
ATOM   1588  H1  WAT   507      14.465 -10.621 -18.773  1.00  0.00
ATOM   1589  H2  WAT   507      14.113  -9.207 -19.183  1.00  0.00
TER
ATOM   1590  O   WAT   508      12.734 -10.888  -9.855  1.00  0.00
ATOM   1591  H1  WAT   508      13.536 -10.567  -9.442  1.00  0.00
ATOM   1592  H2  WAT   508      12.220 -11.249  -9.133  1.00  0.00
TER
ATOM   1593  O   WAT   509      10.454 -18.401 -10.912  1.00  0.00
ATOM   1594  H1  WAT   509      10.958 -18.980 -10.340  1.00  0.00
ATOM   1595  H2  WAT   509       9.715 -18.117 -10.374  1.00  0.00
TER
ATOM   1596  O   WAT   510      17.508 -16.994 -11.378  1.00  0.00
ATOM   1597  H1  WAT   510      16.743 -16.425 -11.463  1.00  0.00
ATOM   1598  H2  WAT   510      17.690 -17.286 -12.271  1.00  0.00
TER
ATOM   1599  O   WAT   511      12.486 -20.258 -10.017  1.00  0.00
ATOM   1600  H1  WAT   511      12.527 -20.556  -9.108  1.00  0.00
ATOM   1601  H2  WAT   511      13.341 -19.857 -10.176  1.00  0.00
TER
ATOM   1602  O   WAT   512      14.427 -21.679 -12.049  1.00  0.00
ATOM   1603  H1  WAT   512      13.897 -22.169 -12.677  1.00  0.00
ATOM   1604  H2  WAT   512      15.096 -21.250 -12.583  1.00  0.00
TER
ATOM   1605  O   WAT   513      18.086 -17.260 -14.316  1.00  0.00
ATOM   1606  H1  WAT   513      18.505 -16.416 -14.488  1.00  0.00
ATOM   1607  H2  WAT   513      17.167 -17.122 -14.545  1.00  0.00
TER
ATOM   1608  O   WAT   514      15.937 -10.954 -13.200  1.00  0.00
ATOM   1609  H1  WAT   514      15.399 -10.230 -13.519  1.00  0.00
ATOM   1610  H2  WAT   514      16.191 -11.431 -13.990  1.00  0.00
TER
ATOM   1611  O   WAT   515      18.793  -9.719 -12.941  1.00  0.00
ATOM   1612  H1  WAT   515      18.719  -8.816 -12.634  1.00  0.00
ATOM   1613  H2  WAT   515      17.891 -10.038 -12.969  1.00  0.00
TER
ATOM   1614  O   WAT   516      10.196 -12.392 -19.638  1.00  0.00
ATOM   1615  H1  WAT   516      10.526 -13.260 -19.870  1.00  0.00
ATOM   1616  H2  WAT   516      10.625 -12.186 -18.807  1.00  0.00
TER
ATOM   1617  O   WAT   517      10.685 -11.525 -16.900  1.00  0.00
ATOM   1618  H1  WAT   517      10.248 -11.345 -16.067  1.00  0.00
ATOM   1619  H2  WAT   517      11.253 -10.767 -17.041  1.00  0.00
TER
ATOM   1620  O   WAT   518      11.555 -18.627 -16.000  1.00  0.00
ATOM   1621  H1  WAT   518      11.922 -18.715 -15.121  1.00  0.00
ATOM   1622  H2  WAT   518      10.986 -19.391 -16.100  1.00  0.00
TER
ATOM   1623  O   WAT   519      11.107 -21.716 -12.095  1.00  0.00
ATOM   1624  H1  WAT   519      10.212 -21.750 -11.755  1.00  0.00
ATOM   1625  H2  WAT   519      11.646 -21.518 -11.329  1.00  0.00
TER
ATOM   1626  O   WAT   520      12.970 -14.114 -10.838  1.00  0.00
ATOM   1627  H1  WAT   520      12.927 -14.485  -9.957  1.00  0.00
ATOM   1628  H2  WAT   520      13.101 -13.176 -10.698  1.00  0.00
TER
ATOM   1629  O   WAT   521      16.671 -12.558 -15.237  1.00  0.00
ATOM   1630  H1  WAT   521      16.430 -12.291 -16.124  1.00  0.00
ATOM   1631  H2  WAT   521      17.611 -12.388 -15.182  1.00  0.00
TER
ATOM   1632  O   WAT   522      12.809 -11.168 -13.719  1.00  0.00
ATOM   1633  H1  WAT   522      12.215 -11.299 -12.980  1.00  0.00
ATOM   1634  H2  WAT   522      12.802 -12.004 -14.184  1.00  0.00
TER
ATOM   1635  O   WAT   523      12.440 -13.802 -14.768  1.00  0.00
ATOM   1636  H1  WAT   523      11.714 -14.421 -14.835  1.00  0.00
ATOM   1637  H2  WAT   523      12.501 -13.408 -15.638  1.00  0.00
TER
ATOM   1638  O   WAT   524      16.045 -11.588 -17.983  1.00  0.00
ATOM   1639  H1  WAT   524      16.561 -12.199 -18.508  1.00  0.00
ATOM   1640  H2  WAT   524      16.695 -11.085 -17.492  1.00  0.00
TER
ATOM   1641  O   WAT   525       2.771  17.873  17.240  1.00  0.00
ATOM   1642  H1  WAT   525       2.690  16.958  16.969  1.00  0.00
ATOM   1643  H2  WAT   525       2.357  18.369  16.534  1.00  0.00
TER
ATOM   1644  O   WAT   526       0.903  19.651  19.121  1.00  0.00
ATOM   1645  H1  WAT   526       0.127  19.171  19.410  1.00  0.00
ATOM   1646  H2  WAT   526       1.554  18.971  18.946  1.00  0.00
TER
ATOM   1647  O   WAT   527      -6.671  14.923  13.782  1.00  0.00
ATOM   1648  H1  WAT   527      -7.560  15.264  13.680  1.00  0.00
ATOM   1649  H2  WAT   527      -6.387  14.723  12.890  1.00  0.00
TER
ATOM   1650  O   WAT   528      -8.708  17.523  19.666  1.00  0.00
ATOM   1651  H1  WAT   528      -8.136  16.756  19.667  1.00  0.00
ATOM   1652  H2  WAT   528      -8.708  17.822  18.757  1.00  0.00
TER
ATOM   1653  O   WAT   529       1.374  15.133  19.354  1.00  0.00
ATOM   1654  H1  WAT   529       1.751  14.261  19.242  1.00  0.00
ATOM   1655  H2  WAT   529       1.276  15.469  18.464  1.00  0.00
TER
ATOM   1656  O   WAT   530      -4.495  13.506  14.816  1.00  0.00
ATOM   1657  H1  WAT   530      -4.389  14.406  15.123  1.00  0.00
ATOM   1658  H2  WAT   530      -5.406  13.458  14.526  1.00  0.00
TER
ATOM   1659  O   WAT   531       5.157  12.628  16.287  1.00  0.00
ATOM   1660  H1  WAT   531       5.978  12.138  16.330  1.00  0.00
ATOM   1661  H2  WAT   531       5.190  13.218  17.040  1.00  0.00
TER
ATOM   1662  O   WAT   532      -2.654  16.475  19.149  1.00  0.00
ATOM   1663  H1  WAT   532      -2.147  16.973  19.789  1.00  0.00
ATOM   1664  H2  WAT   532      -2.123  15.698  18.973  1.00  0.00
TER
ATOM   1665  O   WAT   533       2.016  21.226  14.914  1.00  0.00
ATOM   1666  H1  WAT   533       1.398  21.691  14.350  1.00  0.00
ATOM   1667  H2  WAT   533       2.529  21.919  15.331  1.00  0.00
TER
ATOM   1668  O   WAT   534       5.393  14.568  19.060  1.00  0.00
ATOM   1669  H1  WAT   534       4.688  14.857  19.640  1.00  0.00
ATOM   1670  H2  WAT   534       5.754  15.378  18.700  1.00  0.00
TER
ATOM   1671  O   WAT   535       8.462  14.014  19.451  1.00  0.00
ATOM   1672  H1  WAT   535       7.514  14.048  19.583  1.00  0.00
ATOM   1673  H2  WAT   535       8.787  14.828  19.836  1.00  0.00
TER
ATOM   1674  O   WAT   536      -1.007  10.314  17.747  1.00  0.00
ATOM   1675  H1  WAT   536      -0.699   9.758  17.030  1.00  0.00
ATOM   1676  H2  WAT   536      -1.936  10.448  17.564  1.00  0.00
TER
ATOM   1677  O   WAT   537       1.382  18.379  14.483  1.00  0.00
ATOM   1678  H1  WAT   537       0.454  18.312  14.711  1.00  0.00
ATOM   1679  H2  WAT   537       1.534  19.317  14.368  1.00  0.00
TER
ATOM   1680  O   WAT   538       1.368  14.650  11.479  1.00  0.00
ATOM   1681  H1  WAT   538       0.429  14.812  11.565  1.00  0.00
ATOM   1682  H2  WAT   538       1.687  15.369  10.933  1.00  0.00
TER
ATOM   1683  O   WAT   539       5.411  19.941  14.986  1.00  0.00
ATOM   1684  H1  WAT   539       4.793  19.603  14.339  1.00  0.00
ATOM   1685  H2  WAT   539       5.394  19.297  15.694  1.00  0.00
TER
ATOM   1686  O   WAT   540      -3.013  18.905  17.265  1.00  0.00
ATOM   1687  H1  WAT   540      -3.417  18.193  16.769  1.00  0.00
ATOM   1688  H2  WAT   540      -2.926  18.560  18.153  1.00  0.00
TER
ATOM   1689  O   WAT   541       3.588  19.179  11.993  1.00  0.00
ATOM   1690  H1  WAT   541       4.027  18.341  11.847  1.00  0.00
ATOM   1691  H2  WAT   541       4.301  19.812  12.080  1.00  0.00
TER
ATOM   1692  O   WAT   542       7.169  10.434  10.307  1.00  0.00
ATOM   1693  H1  WAT   542       6.857  10.526  11.207  1.00  0.00
ATOM   1694  H2  WAT   542       7.931  11.012  10.257  1.00  0.00
TER
ATOM   1695  O   WAT   543      -6.312  17.800  14.765  1.00  0.00
ATOM   1696  H1  WAT   543      -6.433  18.526  14.153  1.00  0.00
ATOM   1697  H2  WAT   543      -6.622  17.030  14.288  1.00  0.00
TER
ATOM   1698  O   WAT   544      -3.846  11.143  18.148  1.00  0.00
ATOM   1699  H1  WAT   544      -4.289  11.924  17.816  1.00  0.00
ATOM   1700  H2  WAT   544      -3.287  11.466  18.855  1.00  0.00
TER
ATOM   1701  O   WAT   545      -0.730  10.764  13.028  1.00  0.00
ATOM   1702  H1  WAT   545      -1.355  10.760  13.754  1.00  0.00
ATOM   1703  H2  WAT   545      -0.817   9.897  12.632  1.00  0.00
TER
ATOM   1704  O   WAT   546      -1.808  11.688  20.007  1.00  0.00
ATOM   1705  H1  WAT   546      -1.511  12.594  19.926  1.00  0.00
ATOM   1706  H2  WAT   546      -1.260  11.200  19.393  1.00  0.00
TER
ATOM   1707  O   WAT   547      -4.055  16.266  15.876  1.00  0.00
ATOM   1708  H1  WAT   547      -4.280  16.050  16.780  1.00  0.00
ATOM   1709  H2  WAT   547      -4.835  16.699  15.530  1.00  0.00
TER
ATOM   1710  O   WAT   548       3.175  16.273  14.475  1.00  0.00
ATOM   1711  H1  WAT   548       2.576  16.996  14.291  1.00  0.00
ATOM   1712  H2  WAT   548       3.723  16.210  13.692  1.00  0.00
TER
ATOM   1713  O   WAT   549       1.782  14.909  16.505  1.00  0.00
ATOM   1714  H1  WAT   549       2.175  15.226  15.692  1.00  0.00
ATOM   1715  H2  WAT   549       2.143  14.030  16.620  1.00  0.00
TER
ATOM   1716  O   WAT   550      -9.182  11.499  18.728  1.00  0.00
ATOM   1717  H1  WAT   550      -9.471  12.069  19.441  1.00  0.00
ATOM   1718  H2  WAT   550      -8.437  11.020  19.091  1.00  0.00
TER
ATOM   1719  O   WAT   551      -8.995  15.441   9.938  1.00  0.00
ATOM   1720  H1  WAT   551      -9.077  16.384  10.080  1.00  0.00
ATOM   1721  H2  WAT   551      -9.347  15.299   9.060  1.00  0.00
TER
ATOM   1722  O   WAT   552      -1.195  14.175  19.005  1.00  0.00
ATOM   1723  H1  WAT   552      -1.191  13.734  18.156  1.00  0.00
ATOM   1724  H2  WAT   552      -0.300  14.497  19.113  1.00  0.00
TER
ATOM   1725  O   WAT   553      -5.345  14.058  17.965  1.00  0.00
ATOM   1726  H1  WAT   553      -5.685  14.535  18.722  1.00  0.00
ATOM   1727  H2  WAT   553      -6.107  13.604  17.605  1.00  0.00
TER
ATOM   1728  O   WAT   554      -1.133  15.176  11.996  1.00  0.00
ATOM   1729  H1  WAT   554      -1.012  15.135  12.945  1.00  0.00
ATOM   1730  H2  WAT   554      -1.518  16.039  11.841  1.00  0.00
TER
ATOM   1731  O   WAT   555      -2.121  17.486  11.394  1.00  0.00
ATOM   1732  H1  WAT   555      -2.689  17.038  10.768  1.00  0.00
ATOM   1733  H2  WAT   555      -1.412  17.846  10.861  1.00  0.00
TER
ATOM   1734  O   WAT   556      -8.030  12.980  16.881  1.00  0.00
ATOM   1735  H1  WAT   556      -8.315  12.615  17.719  1.00  0.00
ATOM   1736  H2  WAT   556      -8.092  12.248  16.268  1.00  0.00
TER
ATOM   1737  O   WAT   557      -4.576  21.482  13.667  1.00  0.00
ATOM   1738  H1  WAT   557      -5.350  20.942  13.507  1.00  0.00
ATOM   1739  H2  WAT   557      -3.847  20.963  13.329  1.00  0.00
TER
ATOM   1740  O   WAT   558       6.183  20.479  19.460  1.00  0.00
ATOM   1741  H1  WAT   558       6.903  20.974  19.069  1.00  0.00
ATOM   1742  H2  WAT   558       5.981  19.801  18.815  1.00  0.00
TER
ATOM   1743  O   WAT   559       1.644  11.873  13.603  1.00  0.00
ATOM   1744  H1  WAT   559       0.830  11.374  13.527  1.00  0.00
ATOM   1745  H2  WAT   559       1.450  12.712  13.186  1.00  0.00
TER
ATOM   1746  O   WAT   560       4.359  16.244  11.899  1.00  0.00
ATOM   1747  H1  WAT   560       5.246  16.556  11.724  1.00  0.00
ATOM   1748  H2  WAT   560       4.329  15.372  11.507  1.00  0.00
TER
ATOM   1749  O   WAT   561      -4.532  21.150  17.305  1.00  0.00
ATOM   1750  H1  WAT   561      -4.015  20.347  17.251  1.00  0.00
ATOM   1751  H2  WAT   561      -4.984  21.088  18.147  1.00  0.00
TER
ATOM   1752  O   WAT   562       6.630  17.556  11.367  1.00  0.00
ATOM   1753  H1  WAT   562       6.546  17.987  10.517  1.00  0.00
ATOM   1754  H2  WAT   562       7.349  18.016  11.800  1.00  0.00
TER
ATOM   1755  O   WAT   563       3.237  21.738  17.942  1.00  0.00
ATOM   1756  H1  WAT   563       3.590  21.141  17.282  1.00  0.00
ATOM   1757  H2  WAT   563       2.354  21.413  18.113  1.00  0.00
TER
ATOM   1758  O   WAT   564      -8.537  18.115  10.841  1.00  0.00
ATOM   1759  H1  WAT   564      -7.668  18.398  11.125  1.00  0.00
ATOM   1760  H2  WAT   564      -9.028  18.929  10.726  1.00  0.00
TER
ATOM   1761  O   WAT   565      -1.374  19.503  14.962  1.00  0.00
ATOM   1762  H1  WAT   565      -0.917  20.313  15.188  1.00  0.00
ATOM   1763  H2  WAT   565      -1.725  19.185  15.794  1.00  0.00
TER
ATOM   1764  O   WAT   566      -5.472   9.847  15.434  1.00  0.00
ATOM   1765  H1  WAT   566      -5.601   9.838  16.383  1.00  0.00
ATOM   1766  H2  WAT   566      -6.296  10.185  15.083  1.00  0.00
TER
ATOM   1767  O   WAT   567       5.630  21.219  12.294  1.00  0.00
ATOM   1768  H1  WAT   567       5.342  21.680  13.082  1.00  0.00
ATOM   1769  H2  WAT   567       6.425  20.759  12.563  1.00  0.00
TER
ATOM   1770  O   WAT   568      -6.552  19.933  12.969  1.00  0.00
ATOM   1771  H1  WAT   568      -7.160  20.673  12.979  1.00  0.00
ATOM   1772  H2  WAT   568      -6.078  20.023  12.143  1.00  0.00
TER
ATOM   1773  O   WAT   569       6.387  13.054  13.454  1.00  0.00
ATOM   1774  H1  WAT   569       5.758  13.158  12.739  1.00  0.00
ATOM   1775  H2  WAT   569       5.892  13.273  14.243  1.00  0.00
TER
ATOM   1776  O   WAT   570      -1.645  15.332  14.869  1.00  0.00
ATOM   1777  H1  WAT   570      -2.353  15.801  15.311  1.00  0.00
ATOM   1778  H2  WAT   570      -1.360  14.674  15.504  1.00  0.00
TER
ATOM   1779  O   WAT   571       2.387  12.057  16.309  1.00  0.00
ATOM   1780  H1  WAT   571       2.264  12.076  15.360  1.00  0.00
ATOM   1781  H2  WAT   571       3.335  12.105  16.429  1.00  0.00
TER
ATOM   1782  O   WAT   572      -3.441  13.641  12.245  1.00  0.00
ATOM   1783  H1  WAT   572      -2.592  14.078  12.179  1.00  0.00
ATOM   1784  H2  WAT   572      -3.808  13.953  13.072  1.00  0.00
TER
ATOM   1785  O   WAT   573       5.480  18.212  17.158  1.00  0.00
ATOM   1786  H1  WAT   573       4.539  18.227  17.332  1.00  0.00
ATOM   1787  H2  WAT   573       5.794  17.426  17.604  1.00  0.00
TER
ATOM   1788  O   WAT   574      -4.542  19.894  10.718  1.00  0.00
ATOM   1789  H1  WAT   574      -3.776  19.782  11.281  1.00  0.00
ATOM   1790  H2  WAT   574      -4.464  19.198  10.066  1.00  0.00
TER
ATOM   1791  O   WAT   575      -5.847  17.326  11.401  1.00  0.00
ATOM   1792  H1  WAT   575      -5.767  16.379  11.513  1.00  0.00
ATOM   1793  H2  WAT   575      -4.955  17.657  11.507  1.00  0.00
TER
ATOM   1794  O   WAT   576      -1.418  21.869  10.192  1.00  0.00
ATOM   1795  H1  WAT   576      -1.523  21.255  10.918  1.00  0.00
ATOM   1796  H2  WAT   576      -1.585  21.346   9.408  1.00  0.00
TER
ATOM   1797  O   WAT   577       1.822  20.931  10.796  1.00  0.00
ATOM   1798  H1  WAT   577       1.273  21.378  11.440  1.00  0.00
ATOM   1799  H2  WAT   577       2.444  20.426  11.320  1.00  0.00
TER
ATOM   1800  O   WAT   578      -2.510  19.890  12.692  1.00  0.00
ATOM   1801  H1  WAT   578      -2.088  19.724  13.535  1.00  0.00
ATOM   1802  H2  WAT   578      -2.385  19.080  12.198  1.00  0.00
TER
ATOM   1803  O   WAT   579       0.003  18.914   9.940  1.00  0.00
ATOM   1804  H1  WAT   579       0.523  18.199   9.574  1.00  0.00
ATOM   1805  H2  WAT   579       0.650  19.553  10.240  1.00  0.00
TER
ATOM   1806  O   WAT   580      -3.614  15.964   9.638  1.00  0.00
ATOM   1807  H1  WAT   580      -3.815  15.101   9.999  1.00  0.00
ATOM   1808  H2  WAT   580      -3.785  15.877   8.700  1.00  0.00
TER
ATOM   1809  O   WAT   581       3.865  10.775  12.167  1.00  0.00
ATOM   1810  H1  WAT   581       4.145   9.931  12.523  1.00  0.00
ATOM   1811  H2  WAT   581       3.091  11.007  12.681  1.00  0.00
TER
ATOM   1812  O   WAT   582      -4.816  13.064   9.626  1.00  0.00
ATOM   1813  H1  WAT   582      -4.513  13.071   8.718  1.00  0.00
ATOM   1814  H2  WAT   582      -4.076  12.714  10.123  1.00  0.00
TER
ATOM   1815  O   WAT   583      -1.597  12.007  10.612  1.00  0.00
ATOM   1816  H1  WAT   583      -1.945  11.330  10.032  1.00  0.00
ATOM   1817  H2  WAT   583      -1.396  11.546  11.426  1.00  0.00
TER
ATOM   1818  O   WAT   584       8.243  20.012  12.777  1.00  0.00
ATOM   1819  H1  WAT   584       9.005  20.582  12.883  1.00  0.00
ATOM   1820  H2  WAT   584       8.258  19.445  13.548  1.00  0.00
TER
ATOM   1821  O   WAT   585      -8.257  18.536  17.008  1.00  0.00
ATOM   1822  H1  WAT   585      -8.912  18.267  16.364  1.00  0.00
ATOM   1823  H2  WAT   585      -7.419  18.427  16.558  1.00  0.00
TER
ATOM   1824  O   WAT   586       9.249  20.867  17.621  1.00  0.00
ATOM   1825  H1  WAT   586       9.620  20.084  17.215  1.00  0.00
ATOM   1826  H2  WAT   586       9.889  21.556  17.443  1.00  0.00
TER
ATOM   1827  O   WAT   587       8.295  20.306   9.934  1.00  0.00
ATOM   1828  H1  WAT   587       8.570  21.214   9.806  1.00  0.00
ATOM   1829  H2  WAT   587       8.106  20.242  10.871  1.00  0.00
TER
ATOM   1830  O   WAT   588       4.692  13.330  11.230  1.00  0.00
ATOM   1831  H1  WAT   588       5.111  13.143  10.389  1.00  0.00
ATOM   1832  H2  WAT   588       4.386  12.478  11.540  1.00  0.00
TER
ATOM   1833  O   WAT   589       8.191  18.243  14.927  1.00  0.00
ATOM   1834  H1  WAT   589       7.816  17.475  14.496  1.00  0.00
ATOM   1835  H2  WAT   589       7.462  18.625  15.415  1.00  0.00
TER
ATOM   1836  O   WAT   590      -9.043  15.746  12.951  1.00  0.00
ATOM   1837  H1  WAT   590      -9.947  16.009  12.776  1.00  0.00
ATOM   1838  H2  WAT   590      -8.559  16.017  12.171  1.00  0.00
TER
ATOM   1839  O   WAT   591       7.466  16.468  18.228  1.00  0.00
ATOM   1840  H1  WAT   591       7.990  15.975  17.597  1.00  0.00
ATOM   1841  H2  WAT   591       8.052  16.603  18.973  1.00  0.00
TER
ATOM   1842  O   WAT   592      -6.500  14.803  10.860  1.00  0.00
ATOM   1843  H1  WAT   592      -5.791  14.381  10.375  1.00  0.00
ATOM   1844  H2  WAT   592      -7.216  14.870  10.228  1.00  0.00
TER
ATOM   1845  O   WAT   593      -6.853  10.856   9.900  1.00  0.00
ATOM   1846  H1  WAT   593      -6.130  11.397  10.218  1.00  0.00
ATOM   1847  H2  WAT   593      -6.580  10.583   9.024  1.00  0.00
TER
ATOM   1848  O   WAT   594       6.956  15.726  14.167  1.00  0.00
ATOM   1849  H1  WAT   594       7.452  15.493  14.952  1.00  0.00
ATOM   1850  H2  WAT   594       6.758  14.887  13.751  1.00  0.00
TER
ATOM   1851  O   WAT   595      -7.164  10.107  19.802  1.00  0.00
ATOM   1852  H1  WAT   595      -6.516   9.557  19.362  1.00  0.00
ATOM   1853  H2  WAT   595      -6.743  10.361  20.624  1.00  0.00
TER
ATOM   1854  O   WAT   596       8.385  14.362  16.701  1.00  0.00
ATOM   1855  H1  WAT   596       8.275  14.207  17.639  1.00  0.00
ATOM   1856  H2  WAT   596       9.146  13.834  16.459  1.00  0.00
TER
ATOM   1857  O   WAT   597       9.274  12.193   9.942  1.00  0.00
ATOM   1858  H1  WAT   597      10.199  12.061   9.734  1.00  0.00
ATOM   1859  H2  WAT   597       9.252  12.272  10.895  1.00  0.00
TER
ATOM   1860  O   WAT   598       9.348  12.964  12.567  1.00  0.00
ATOM   1861  H1  WAT   598       8.553  12.898  13.097  1.00  0.00
ATOM   1862  H2  WAT   598       9.552  13.899  12.556  1.00  0.00
TER
ATOM   1863  O   WAT   599       5.780  11.293  19.017  1.00  0.00
ATOM   1864  H1  WAT   599       6.221  11.238  18.169  1.00  0.00
ATOM   1865  H2  WAT   599       5.511  12.209  19.088  1.00  0.00
TER
ATOM   1866  O   WAT   600       7.644  10.925  17.028  1.00  0.00
ATOM   1867  H1  WAT   600       7.583   9.981  16.881  1.00  0.00
ATOM   1868  H2  WAT   600       8.423  11.033  17.574  1.00  0.00
TER
ATOM   1869  O   WAT   601      -7.428  10.896  13.494  1.00  0.00
ATOM   1870  H1  WAT   601      -6.670  11.009  12.920  1.00  0.00
ATOM   1871  H2  WAT   601      -7.890  11.733  13.448  1.00  0.00
TER
ATOM   1872  O   WAT   602      -0.887  13.010  16.484  1.00  0.00
ATOM   1873  H1  WAT   602      -1.699  12.635  16.144  1.00  0.00
ATOM   1874  H2  WAT   602      -0.383  12.254  16.786  1.00  0.00
TER
ATOM   1875  O   WAT   603       3.616   9.674  17.722  1.00  0.00
ATOM   1876  H1  WAT   603       4.219  10.246  18.197  1.00  0.00
ATOM   1877  H2  WAT   603       2.875  10.238  17.500  1.00  0.00
TER
ATOM   1878  O   WAT   604       6.759  10.076  12.996  1.00  0.00
ATOM   1879  H1  WAT   604       6.954  10.974  13.263  1.00  0.00
ATOM   1880  H2  WAT   604       5.972   9.845  13.490  1.00  0.00
TER
ATOM   1881  O   WAT   605      -5.056  11.422  12.034  1.00  0.00
ATOM   1882  H1  WAT   605      -4.526  10.635  11.905  1.00  0.00
ATOM   1883  H2  WAT   605      -4.423  12.101  12.268  1.00  0.00
TER
ATOM   1884  O   WAT   606      -2.862  11.160  15.089  1.00  0.00
ATOM   1885  H1  WAT   606      -3.492  10.458  15.256  1.00  0.00
ATOM   1886  H2  WAT   606      -3.401  11.920  14.872  1.00  0.00
TER
ATOM   1887  O   WAT   607       2.771  17.873  -1.535  1.00  0.00
ATOM   1888  H1  WAT   607       2.690  16.958  -1.806  1.00  0.00
ATOM   1889  H2  WAT   607       2.357  18.369  -2.241  1.00  0.00
TER
ATOM   1890  O   WAT   608       0.903  19.651   0.346  1.00  0.00
ATOM   1891  H1  WAT   608       0.127  19.171   0.636  1.00  0.00
ATOM   1892  H2  WAT   608       1.554  18.971   0.172  1.00  0.00
TER
ATOM   1893  O   WAT   609      -5.081  19.963   1.224  1.00  0.00
ATOM   1894  H1  WAT   609      -5.912  19.707   1.623  1.00  0.00
ATOM   1895  H2  WAT   609      -4.472  20.034   1.960  1.00  0.00
TER
ATOM   1896  O   WAT   610      -6.671  14.923  -4.992  1.00  0.00
ATOM   1897  H1  WAT   610      -7.560  15.264  -5.094  1.00  0.00
ATOM   1898  H2  WAT   610      -6.387  14.723  -5.884  1.00  0.00
TER
ATOM   1899  O   WAT   611      -8.708  17.523   0.892  1.00  0.00
ATOM   1900  H1  WAT   611      -8.136  16.756   0.892  1.00  0.00
ATOM   1901  H2  WAT   611      -8.708  17.822  -0.017  1.00  0.00
TER
ATOM   1902  O   WAT   612      -7.466  12.932   2.679  1.00  0.00
ATOM   1903  H1  WAT   612      -7.645  12.034   2.959  1.00  0.00
ATOM   1904  H2  WAT   612      -7.868  13.479   3.354  1.00  0.00
TER
ATOM   1905  O   WAT   613       1.374  15.133   0.580  1.00  0.00
ATOM   1906  H1  WAT   613       1.751  14.261   0.467  1.00  0.00
ATOM   1907  H2  WAT   613       1.276  15.469  -0.311  1.00  0.00
TER
ATOM   1908  O   WAT   614      -4.495  13.506  -3.958  1.00  0.00
ATOM   1909  H1  WAT   614      -4.389  14.406  -3.651  1.00  0.00
ATOM   1910  H2  WAT   614      -5.406  13.458  -4.249  1.00  0.00
TER
ATOM   1911  O   WAT   615       5.157  12.628  -2.487  1.00  0.00
ATOM   1912  H1  WAT   615       5.978  12.138  -2.445  1.00  0.00
ATOM   1913  H2  WAT   615       5.190  13.218  -1.734  1.00  0.00
TER
ATOM   1914  O   WAT   616      -6.847  15.428   1.287  1.00  0.00
ATOM   1915  H1  WAT   616      -6.166  15.692   1.906  1.00  0.00
ATOM   1916  H2  WAT   616      -7.162  14.588   1.621  1.00  0.00
TER
ATOM   1917  O   WAT   617      -2.654  16.475   0.374  1.00  0.00
ATOM   1918  H1  WAT   617      -2.147  16.973   1.015  1.00  0.00
ATOM   1919  H2  WAT   617      -2.123  15.698   0.198  1.00  0.00
TER
ATOM   1920  O   WAT   618       9.447  14.645   4.077  1.00  0.00
ATOM   1921  H1  WAT   618       8.742  15.033   3.559  1.00  0.00
ATOM   1922  H2  WAT   618       9.712  15.340   4.679  1.00  0.00
TER
ATOM   1923  O   WAT   619      -4.371  11.114   4.641  1.00  0.00
ATOM   1924  H1  WAT   619      -4.369  11.632   3.835  1.00  0.00
ATOM   1925  H2  WAT   619      -5.200  10.637   4.618  1.00  0.00
TER
ATOM   1926  O   WAT   620       2.016  21.226  -3.860  1.00  0.00
ATOM   1927  H1  WAT   620       1.398  21.691  -4.424  1.00  0.00
ATOM   1928  H2  WAT   620       2.529  21.919  -3.443  1.00  0.00
TER
ATOM   1929  O   WAT   621      -3.121  20.754   2.818  1.00  0.00
ATOM   1930  H1  WAT   621      -3.454  21.381   3.460  1.00  0.00
ATOM   1931  H2  WAT   621      -2.944  21.280   2.038  1.00  0.00
TER
ATOM   1932  O   WAT   622       5.393  14.568   0.286  1.00  0.00
ATOM   1933  H1  WAT   622       4.688  14.857   0.866  1.00  0.00
ATOM   1934  H2  WAT   622       5.754  15.378  -0.074  1.00  0.00
TER
ATOM   1935  O   WAT   623      -4.689  12.825   2.648  1.00  0.00
ATOM   1936  H1  WAT   623      -4.348  13.670   2.353  1.00  0.00
ATOM   1937  H2  WAT   623      -5.628  12.974   2.764  1.00  0.00
TER
ATOM   1938  O   WAT   624       8.462  14.014   0.677  1.00  0.00
ATOM   1939  H1  WAT   624       7.514  14.048   0.808  1.00  0.00
ATOM   1940  H2  WAT   624       8.787  14.828   1.062  1.00  0.00
TER
ATOM   1941  O   WAT   625      -1.007  10.314  -1.028  1.00  0.00
ATOM   1942  H1  WAT   625      -0.699   9.758  -1.744  1.00  0.00
ATOM   1943  H2  WAT   625      -1.936  10.448  -1.210  1.00  0.00
TER
ATOM   1944  O   WAT   626       3.944  20.933   2.591  1.00  0.00
ATOM   1945  H1  WAT   626       4.360  20.719   1.757  1.00  0.00
ATOM   1946  H2  WAT   626       4.667  21.191   3.162  1.00  0.00
TER
ATOM   1947  O   WAT   627       1.382  18.379  -4.292  1.00  0.00
ATOM   1948  H1  WAT   627       0.454  18.312  -4.063  1.00  0.00
ATOM   1949  H2  WAT   627       1.534  19.317  -4.406  1.00  0.00
TER
ATOM   1950  O   WAT   628       1.368  14.650  -7.295  1.00  0.00
ATOM   1951  H1  WAT   628       0.429  14.812  -7.210  1.00  0.00
ATOM   1952  H2  WAT   628       1.687  15.369  -7.841  1.00  0.00
TER
ATOM   1953  O   WAT   629       7.890  19.332   2.683  1.00  0.00
ATOM   1954  H1  WAT   629       7.062  19.401   2.208  1.00  0.00
ATOM   1955  H2  WAT   629       8.485  19.918   2.214  1.00  0.00
TER
ATOM   1956  O   WAT   630       5.411  19.941  -3.788  1.00  0.00
ATOM   1957  H1  WAT   630       4.793  19.603  -4.436  1.00  0.00
ATOM   1958  H2  WAT   630       5.394  19.297  -3.080  1.00  0.00
TER
ATOM   1959  O   WAT   631       4.854  16.119   3.628  1.00  0.00
ATOM   1960  H1  WAT   631       4.441  16.944   3.882  1.00  0.00
ATOM   1961  H2  WAT   631       4.122  15.534   3.436  1.00  0.00
TER
ATOM   1962  O   WAT   632      -3.013  18.905  -1.510  1.00  0.00
ATOM   1963  H1  WAT   632      -3.417  18.193  -2.005  1.00  0.00
ATOM   1964  H2  WAT   632      -2.926  18.560  -0.621  1.00  0.00
TER
ATOM   1965  O   WAT   633      -4.300  15.679   2.270  1.00  0.00
ATOM   1966  H1  WAT   633      -3.748  15.789   1.495  1.00  0.00
ATOM   1967  H2  WAT   633      -3.786  16.053   2.986  1.00  0.00
TER
ATOM   1968  O   WAT   634       3.588  19.179  -6.781  1.00  0.00
ATOM   1969  H1  WAT   634       4.027  18.341  -6.927  1.00  0.00
ATOM   1970  H2  WAT   634       4.301  19.812  -6.695  1.00  0.00
TER
ATOM   1971  O   WAT   635      -4.626  19.201   5.881  1.00  0.00
ATOM   1972  H1  WAT   635      -4.765  20.074   6.249  1.00  0.00
ATOM   1973  H2  WAT   635      -5.508  18.859   5.735  1.00  0.00
TER
ATOM   1974  O   WAT   636       7.169  10.434  -8.467  1.00  0.00
ATOM   1975  H1  WAT   636       6.857  10.526  -7.567  1.00  0.00
ATOM   1976  H2  WAT   636       7.931  11.012  -8.517  1.00  0.00
TER
ATOM   1977  O   WAT   637      -6.312  17.800  -4.009  1.00  0.00
ATOM   1978  H1  WAT   637      -6.433  18.526  -4.621  1.00  0.00
ATOM   1979  H2  WAT   637      -6.622  17.030  -4.486  1.00  0.00
TER
ATOM   1980  O   WAT   638      -8.674  20.971   1.798  1.00  0.00
ATOM   1981  H1  WAT   638      -8.596  21.106   0.853  1.00  0.00
ATOM   1982  H2  WAT   638      -8.060  20.263   1.991  1.00  0.00
TER
ATOM   1983  O   WAT   639       8.380  15.171   7.511  1.00  0.00
ATOM   1984  H1  WAT   639       7.764  15.679   6.982  1.00  0.00
ATOM   1985  H2  WAT   639       8.059  14.271   7.453  1.00  0.00
TER
ATOM   1986  O   WAT   640      -3.846  11.143  -0.627  1.00  0.00
ATOM   1987  H1  WAT   640      -4.289  11.924  -0.958  1.00  0.00
ATOM   1988  H2  WAT   640      -3.287  11.466   0.080  1.00  0.00
TER
ATOM   1989  O   WAT   641       0.441  14.010   4.977  1.00  0.00
ATOM   1990  H1  WAT   641      -0.021  14.218   5.789  1.00  0.00
ATOM   1991  H2  WAT   641       0.039  13.196   4.674  1.00  0.00
TER
ATOM   1992  O   WAT   642       5.441  15.231   6.106  1.00  0.00
ATOM   1993  H1  WAT   642       4.591  14.931   6.427  1.00  0.00
ATOM   1994  H2  WAT   642       5.282  15.475   5.195  1.00  0.00
TER
ATOM   1995  O   WAT   643       2.536  16.731   8.206  1.00  0.00
ATOM   1996  H1  WAT   643       2.862  15.897   7.867  1.00  0.00
ATOM   1997  H2  WAT   643       3.324  17.254   8.354  1.00  0.00
TER
ATOM   1998  O   WAT   644      -0.730  10.764  -5.746  1.00  0.00
ATOM   1999  H1  WAT   644      -1.355  10.760  -5.021  1.00  0.00
ATOM   2000  H2  WAT   644      -0.817   9.897  -6.143  1.00  0.00
TER
ATOM   2001  O   WAT   645      -1.808  11.688   1.232  1.00  0.00
ATOM   2002  H1  WAT   645      -1.511  12.594   1.151  1.00  0.00
ATOM   2003  H2  WAT   645      -1.260  11.200   0.618  1.00  0.00
TER
ATOM   2004  O   WAT   646      -4.055  16.266  -2.899  1.00  0.00
ATOM   2005  H1  WAT   646      -4.280  16.050  -1.994  1.00  0.00
ATOM   2006  H2  WAT   646      -4.835  16.699  -3.244  1.00  0.00
TER
ATOM   2007  O   WAT   647       3.175  16.273  -4.300  1.00  0.00
ATOM   2008  H1  WAT   647       2.576  16.996  -4.483  1.00  0.00
ATOM   2009  H2  WAT   647       3.723  16.210  -5.082  1.00  0.00
TER
ATOM   2010  O   WAT   648      -1.615  17.165   7.767  1.00  0.00
ATOM   2011  H1  WAT   648      -1.710  16.224   7.617  1.00  0.00
ATOM   2012  H2  WAT   648      -0.771  17.386   7.372  1.00  0.00
TER
ATOM   2013  O   WAT   649       1.782  14.909  -2.269  1.00  0.00
ATOM   2014  H1  WAT   649       2.175  15.226  -3.082  1.00  0.00
ATOM   2015  H2  WAT   649       2.143  14.030  -2.155  1.00  0.00
TER
ATOM   2016  O   WAT   650      -6.484  13.576   5.921  1.00  0.00
ATOM   2017  H1  WAT   650      -6.877  14.424   6.128  1.00  0.00
ATOM   2018  H2  WAT   650      -7.172  12.939   6.112  1.00  0.00
TER
ATOM   2019  O   WAT   651       0.091  13.660   8.990  1.00  0.00
ATOM   2020  H1  WAT   651      -0.599  13.467   9.625  1.00  0.00
ATOM   2021  H2  WAT   651       0.834  13.943   9.523  1.00  0.00
TER
ATOM   2022  O   WAT   652      -9.182  11.499  -0.046  1.00  0.00
ATOM   2023  H1  WAT   652      -9.471  12.069   0.666  1.00  0.00
ATOM   2024  H2  WAT   652      -8.437  11.020   0.317  1.00  0.00
TER
ATOM   2025  O   WAT   653      -8.995  15.441  -8.836  1.00  0.00
ATOM   2026  H1  WAT   653      -9.077  16.384  -8.694  1.00  0.00
ATOM   2027  H2  WAT   653      -9.347  15.299  -9.715  1.00  0.00
TER
ATOM   2028  O   WAT   654       2.367  17.500   1.826  1.00  0.00
ATOM   2029  H1  WAT   654       1.635  18.008   2.175  1.00  0.00
ATOM   2030  H2  WAT   654       1.970  16.683   1.525  1.00  0.00
TER
ATOM   2031  O   WAT   655      -1.195  14.175   0.231  1.00  0.00
ATOM   2032  H1  WAT   655      -1.191  13.734  -0.618  1.00  0.00
ATOM   2033  H2  WAT   655      -0.300  14.497   0.338  1.00  0.00
TER
ATOM   2034  O   WAT   656      -5.345  14.058  -0.809  1.00  0.00
ATOM   2035  H1  WAT   656      -5.685  14.535  -0.053  1.00  0.00
ATOM   2036  H2  WAT   656      -6.107  13.604  -1.169  1.00  0.00
TER
ATOM   2037  O   WAT   657      -1.133  15.176  -6.778  1.00  0.00
ATOM   2038  H1  WAT   657      -1.012  15.135  -5.830  1.00  0.00
ATOM   2039  H2  WAT   657      -1.518  16.039  -6.934  1.00  0.00
TER
ATOM   2040  O   WAT   658       2.830  12.953   1.238  1.00  0.00
ATOM   2041  H1  WAT   658       2.847  13.404   2.082  1.00  0.00
ATOM   2042  H2  WAT   658       2.581  12.054   1.451  1.00  0.00
TER
ATOM   2043  O   WAT   659      -2.121  17.486  -7.380  1.00  0.00
ATOM   2044  H1  WAT   659      -2.689  17.038  -8.006  1.00  0.00
ATOM   2045  H2  WAT   659      -1.412  17.846  -7.913  1.00  0.00
TER
ATOM   2046  O   WAT   660       6.257  10.366   7.077  1.00  0.00
ATOM   2047  H1  WAT   660       6.581   9.635   7.603  1.00  0.00
ATOM   2048  H2  WAT   660       6.293  10.048   6.175  1.00  0.00
TER
ATOM   2049  O   WAT   661      -0.894  18.235   1.978  1.00  0.00
ATOM   2050  H1  WAT   661      -0.527  17.761   2.724  1.00  0.00
ATOM   2051  H2  WAT   661      -1.084  19.109   2.318  1.00  0.00
TER
ATOM   2052  O   WAT   662      -8.030  12.980  -1.893  1.00  0.00
ATOM   2053  H1  WAT   662      -8.315  12.615  -1.055  1.00  0.00
ATOM   2054  H2  WAT   662      -8.092  12.248  -2.507  1.00  0.00
TER
ATOM   2055  O   WAT   663      -3.104  17.276   4.296  1.00  0.00
ATOM   2056  H1  WAT   663      -3.409  18.155   4.521  1.00  0.00
ATOM   2057  H2  WAT   663      -2.150  17.336   4.332  1.00  0.00
TER
ATOM   2058  O   WAT   664      -4.576  21.482  -5.107  1.00  0.00
ATOM   2059  H1  WAT   664      -5.350  20.942  -5.267  1.00  0.00
ATOM   2060  H2  WAT   664      -3.847  20.963  -5.445  1.00  0.00
TER
ATOM   2061  O   WAT   665       6.183  20.479   0.685  1.00  0.00
ATOM   2062  H1  WAT   665       6.903  20.974   0.295  1.00  0.00
ATOM   2063  H2  WAT   665       5.981  19.801   0.041  1.00  0.00
TER
ATOM   2064  O   WAT   666       1.644  11.873  -5.172  1.00  0.00
ATOM   2065  H1  WAT   666       0.830  11.374  -5.247  1.00  0.00
ATOM   2066  H2  WAT   666       1.450  12.712  -5.588  1.00  0.00
TER
ATOM   2067  O   WAT   667       1.565  20.550   6.572  1.00  0.00
ATOM   2068  H1  WAT   667       1.498  19.629   6.318  1.00  0.00
ATOM   2069  H2  WAT   667       0.935  20.647   7.287  1.00  0.00
TER
ATOM   2070  O   WAT   668       4.359  16.244  -6.875  1.00  0.00
ATOM   2071  H1  WAT   668       5.246  16.556  -7.050  1.00  0.00
ATOM   2072  H2  WAT   668       4.329  15.372  -7.267  1.00  0.00
TER
ATOM   2073  O   WAT   669      -4.532  21.150  -1.469  1.00  0.00
ATOM   2074  H1  WAT   669      -4.015  20.347  -1.524  1.00  0.00
ATOM   2075  H2  WAT   669      -4.984  21.088  -0.628  1.00  0.00
TER
ATOM   2076  O   WAT   670      -7.048  18.116   5.443  1.00  0.00
ATOM   2077  H1  WAT   670      -7.406  18.782   6.031  1.00  0.00
ATOM   2078  H2  WAT   670      -7.342  17.285   5.814  1.00  0.00
TER
ATOM   2079  O   WAT   671      -3.847  18.575   8.327  1.00  0.00
ATOM   2080  H1  WAT   671      -4.147  18.721   7.430  1.00  0.00
ATOM   2081  H2  WAT   671      -3.075  18.015   8.234  1.00  0.00
TER
ATOM   2082  O   WAT   672       6.630  17.556  -7.407  1.00  0.00
ATOM   2083  H1  WAT   672       6.546  17.987  -8.258  1.00  0.00
ATOM   2084  H2  WAT   672       7.349  18.016  -6.975  1.00  0.00
TER
ATOM   2085  O   WAT   673       7.707  20.012   5.670  1.00  0.00
ATOM   2086  H1  WAT   673       6.982  20.605   5.472  1.00  0.00
ATOM   2087  H2  WAT   673       8.235  20.005   4.871  1.00  0.00
TER
ATOM   2088  O   WAT   674       3.237  21.738  -0.832  1.00  0.00
ATOM   2089  H1  WAT   674       3.590  21.141  -1.492  1.00  0.00
ATOM   2090  H2  WAT   674       2.354  21.413  -0.661  1.00  0.00
TER
ATOM   2091  O   WAT   675      -8.537  18.115  -7.933  1.00  0.00
ATOM   2092  H1  WAT   675      -7.668  18.398  -7.650  1.00  0.00
ATOM   2093  H2  WAT   675      -9.028  18.929  -8.048  1.00  0.00
TER
ATOM   2094  O   WAT   676      -1.374  19.503  -3.813  1.00  0.00
ATOM   2095  H1  WAT   676      -0.917  20.313  -3.587  1.00  0.00
ATOM   2096  H2  WAT   676      -1.725  19.185  -2.981  1.00  0.00
TER
ATOM   2097  O   WAT   677      -5.472   9.847  -3.340  1.00  0.00
ATOM   2098  H1  WAT   677      -5.601   9.838  -2.392  1.00  0.00
ATOM   2099  H2  WAT   677      -6.296  10.185  -3.691  1.00  0.00
TER
ATOM   2100  O   WAT   678      -8.473  11.606   6.120  1.00  0.00
ATOM   2101  H1  WAT   678      -9.187  11.805   6.726  1.00  0.00
ATOM   2102  H2  WAT   678      -8.054  10.830   6.492  1.00  0.00
TER
ATOM   2103  O   WAT   679       5.630  21.219  -6.480  1.00  0.00
ATOM   2104  H1  WAT   679       5.342  21.680  -5.692  1.00  0.00
ATOM   2105  H2  WAT   679       6.425  20.759  -6.212  1.00  0.00
TER
ATOM   2106  O   WAT   680      -6.552  19.933  -5.805  1.00  0.00
ATOM   2107  H1  WAT   680      -7.160  20.673  -5.796  1.00  0.00
ATOM   2108  H2  WAT   680      -6.078  20.023  -6.631  1.00  0.00
TER
ATOM   2109  O   WAT   681       3.021  14.098   3.871  1.00  0.00
ATOM   2110  H1  WAT   681       3.389  13.277   4.198  1.00  0.00
ATOM   2111  H2  WAT   681       2.161  14.158   4.286  1.00  0.00
TER
ATOM   2112  O   WAT   682       6.387  13.054  -5.321  1.00  0.00
ATOM   2113  H1  WAT   682       5.758  13.158  -6.035  1.00  0.00
ATOM   2114  H2  WAT   682       5.892  13.273  -4.531  1.00  0.00
TER
ATOM   2115  O   WAT   683      -1.645  15.332  -3.905  1.00  0.00
ATOM   2116  H1  WAT   683      -2.353  15.801  -3.464  1.00  0.00
ATOM   2117  H2  WAT   683      -1.360  14.674  -3.270  1.00  0.00
TER
ATOM   2118  O   WAT   684      -0.019  16.752   4.094  1.00  0.00
ATOM   2119  H1  WAT   684       0.480  17.226   4.760  1.00  0.00
ATOM   2120  H2  WAT   684       0.123  15.828   4.301  1.00  0.00
TER
ATOM   2121  O   WAT   685       2.387  12.057  -2.465  1.00  0.00
ATOM   2122  H1  WAT   685       2.264  12.076  -3.414  1.00  0.00
ATOM   2123  H2  WAT   685       3.335  12.105  -2.345  1.00  0.00
TER
ATOM   2124  O   WAT   686      -3.441  13.641  -6.530  1.00  0.00
ATOM   2125  H1  WAT   686      -2.592  14.078  -6.596  1.00  0.00
ATOM   2126  H2  WAT   686      -3.808  13.953  -5.703  1.00  0.00
TER
ATOM   2127  O   WAT   687       7.188  12.969   4.937  1.00  0.00
ATOM   2128  H1  WAT   687       6.685  13.709   5.277  1.00  0.00
ATOM   2129  H2  WAT   687       8.003  13.357   4.621  1.00  0.00
TER
ATOM   2130  O   WAT   688       5.480  18.212  -1.617  1.00  0.00
ATOM   2131  H1  WAT   688       4.539  18.227  -1.442  1.00  0.00
ATOM   2132  H2  WAT   688       5.794  17.426  -1.171  1.00  0.00
TER
ATOM   2133  O   WAT   689      -4.542  19.894  -8.056  1.00  0.00
ATOM   2134  H1  WAT   689      -3.776  19.782  -7.494  1.00  0.00
ATOM   2135  H2  WAT   689      -4.464  19.198  -8.709  1.00  0.00
TER
ATOM   2136  O   WAT   690      -5.847  17.326  -7.373  1.00  0.00
ATOM   2137  H1  WAT   690      -5.767  16.379  -7.261  1.00  0.00
ATOM   2138  H2  WAT   690      -4.955  17.657  -7.267  1.00  0.00
TER
ATOM   2139  O   WAT   691      -8.320  19.148   7.863  1.00  0.00
ATOM   2140  H1  WAT   691      -7.816  18.569   8.434  1.00  0.00
ATOM   2141  H2  WAT   691      -9.059  19.432   8.400  1.00  0.00
TER
ATOM   2142  O   WAT   692      -1.418  21.869  -8.583  1.00  0.00
ATOM   2143  H1  WAT   692      -1.523  21.255  -7.857  1.00  0.00
ATOM   2144  H2  WAT   692      -1.585  21.346  -9.366  1.00  0.00
TER
ATOM   2145  O   WAT   693      -1.266  20.555   7.396  1.00  0.00
ATOM   2146  H1  WAT   693      -2.032  21.124   7.312  1.00  0.00
ATOM   2147  H2  WAT   693      -1.085  20.263   6.503  1.00  0.00
TER
ATOM   2148  O   WAT   694       1.822  20.931  -7.979  1.00  0.00
ATOM   2149  H1  WAT   694       1.273  21.378  -7.334  1.00  0.00
ATOM   2150  H2  WAT   694       2.444  20.426  -7.455  1.00  0.00
TER
ATOM   2151  O   WAT   695      -6.288  17.291   8.758  1.00  0.00
ATOM   2152  H1  WAT   695      -6.247  16.992   9.666  1.00  0.00
ATOM   2153  H2  WAT   695      -5.433  17.692   8.598  1.00  0.00
TER
ATOM   2154  O   WAT   696      -2.510  19.890  -6.082  1.00  0.00
ATOM   2155  H1  WAT   696      -2.088  19.724  -5.239  1.00  0.00
ATOM   2156  H2  WAT   696      -2.385  19.080  -6.577  1.00  0.00
TER
ATOM   2157  O   WAT   697      -4.347  15.870   6.725  1.00  0.00
ATOM   2158  H1  WAT   697      -4.878  15.379   6.097  1.00  0.00
ATOM   2159  H2  WAT   697      -3.678  16.299   6.191  1.00  0.00
TER
ATOM   2160  O   WAT   698       0.003  18.914  -8.834  1.00  0.00
ATOM   2161  H1  WAT   698       0.523  18.199  -9.200  1.00  0.00
ATOM   2162  H2  WAT   698       0.650  19.553  -8.534  1.00  0.00
TER
ATOM   2163  O   WAT   699       4.551  20.337   6.489  1.00  0.00
ATOM   2164  H1  WAT   699       4.965  20.492   7.338  1.00  0.00
ATOM   2165  H2  WAT   699       3.616  20.463   6.652  1.00  0.00
TER
ATOM   2166  O   WAT   700       5.023  17.677   8.493  1.00  0.00
ATOM   2167  H1  WAT   700       5.605  16.922   8.405  1.00  0.00
ATOM   2168  H2  WAT   700       5.199  18.207   7.716  1.00  0.00
TER
ATOM   2169  O   WAT   701      -3.860  12.836   6.805  1.00  0.00
ATOM   2170  H1  WAT   701      -3.954  12.218   6.080  1.00  0.00
ATOM   2171  H2  WAT   701      -4.440  13.563   6.578  1.00  0.00
TER
ATOM   2172  O   WAT   702      -1.094  11.394   3.838  1.00  0.00
ATOM   2173  H1  WAT   702      -1.542  11.416   2.992  1.00  0.00
ATOM   2174  H2  WAT   702      -1.727  10.996   4.435  1.00  0.00
TER
ATOM   2175  O   WAT   703      -0.688  20.289   4.459  1.00  0.00
ATOM   2176  H1  WAT   703      -0.269  21.132   4.286  1.00  0.00
ATOM   2177  H2  WAT   703      -1.607  20.426   4.229  1.00  0.00
TER
ATOM   2178  O   WAT   704       1.648  18.021   5.843  1.00  0.00
ATOM   2179  H1  WAT   704       1.768  17.425   6.582  1.00  0.00
ATOM   2180  H2  WAT   704       2.508  18.058   5.423  1.00  0.00
TER
ATOM   2181  O   WAT   705       3.987  18.574   4.419  1.00  0.00
ATOM   2182  H1  WAT   705       3.461  19.099   3.815  1.00  0.00
ATOM   2183  H2  WAT   705       4.330  19.207   5.050  1.00  0.00
TER
ATOM   2184  O   WAT   706      -3.614  15.964  -9.136  1.00  0.00
ATOM   2185  H1  WAT   706      -3.815  15.101  -8.775  1.00  0.00
ATOM   2186  H2  WAT   706      -3.785  15.877 -10.074  1.00  0.00
TER
ATOM   2187  O   WAT   707      -1.585  14.563   7.100  1.00  0.00
ATOM   2188  H1  WAT   707      -0.995  14.254   7.788  1.00  0.00
ATOM   2189  H2  WAT   707      -2.403  14.091   7.256  1.00  0.00
TER
ATOM   2190  O   WAT   708       3.235  14.179   7.333  1.00  0.00
ATOM   2191  H1  WAT   708       2.546  13.518   7.268  1.00  0.00
ATOM   2192  H2  WAT   708       3.955  13.733   7.778  1.00  0.00
TER
ATOM   2193  O   WAT   709       3.865  10.775  -6.608  1.00  0.00
ATOM   2194  H1  WAT   709       4.145   9.931  -6.252  1.00  0.00
ATOM   2195  H2  WAT   709       3.091  11.007  -6.094  1.00  0.00
TER
ATOM   2196  O   WAT   710      -4.816  13.064  -9.148  1.00  0.00
ATOM   2197  H1  WAT   710      -4.513  13.071 -10.057  1.00  0.00
ATOM   2198  H2  WAT   710      -4.076  12.714  -8.652  1.00  0.00
TER
ATOM   2199  O   WAT   711      -1.597  12.007  -8.163  1.00  0.00
ATOM   2200  H1  WAT   711      -1.945  11.330  -8.743  1.00  0.00
ATOM   2201  H2  WAT   711      -1.396  11.546  -7.348  1.00  0.00
TER
ATOM   2202  O   WAT   712       8.243  20.012  -5.997  1.00  0.00
ATOM   2203  H1  WAT   712       9.005  20.582  -5.891  1.00  0.00
ATOM   2204  H2  WAT   712       8.258  19.445  -5.226  1.00  0.00
TER
ATOM   2205  O   WAT   713      -8.257  18.536  -1.766  1.00  0.00
ATOM   2206  H1  WAT   713      -8.912  18.267  -2.410  1.00  0.00
ATOM   2207  H2  WAT   713      -7.419  18.427  -2.216  1.00  0.00
TER
ATOM   2208  O   WAT   714       9.249  20.867  -1.153  1.00  0.00
ATOM   2209  H1  WAT   714       9.620  20.084  -1.559  1.00  0.00
ATOM   2210  H2  WAT   714       9.889  21.556  -1.331  1.00  0.00
TER
ATOM   2211  O   WAT   715       8.295  20.306  -8.840  1.00  0.00
ATOM   2212  H1  WAT   715       8.570  21.214  -8.968  1.00  0.00
ATOM   2213  H2  WAT   715       8.106  20.242  -7.904  1.00  0.00
TER
ATOM   2214  O   WAT   716       4.692  13.330  -7.545  1.00  0.00
ATOM   2215  H1  WAT   716       5.111  13.143  -8.385  1.00  0.00
ATOM   2216  H2  WAT   716       4.386  12.478  -7.234  1.00  0.00
TER
ATOM   2217  O   WAT   717       8.191  18.243  -3.847  1.00  0.00
ATOM   2218  H1  WAT   717       7.816  17.475  -4.279  1.00  0.00
ATOM   2219  H2  WAT   717       7.462  18.625  -3.359  1.00  0.00
TER
ATOM   2220  O   WAT   718      -7.219  18.921   2.774  1.00  0.00
ATOM   2221  H1  WAT   718      -6.852  18.834   3.654  1.00  0.00
ATOM   2222  H2  WAT   718      -7.788  18.158   2.675  1.00  0.00
TER
ATOM   2223  O   WAT   719       7.581  17.390   5.787  1.00  0.00
ATOM   2224  H1  WAT   719       7.350  17.161   4.887  1.00  0.00
ATOM   2225  H2  WAT   719       7.842  18.310   5.742  1.00  0.00
TER
ATOM   2226  O   WAT   720      -7.668  15.832   6.680  1.00  0.00
ATOM   2227  H1  WAT   720      -8.562  15.799   7.019  1.00  0.00
ATOM   2228  H2  WAT   720      -7.128  16.031   7.445  1.00  0.00
TER
ATOM   2229  O   WAT   721       6.020  12.615   8.565  1.00  0.00
ATOM   2230  H1  WAT   721       6.897  12.624   8.948  1.00  0.00
ATOM   2231  H2  WAT   721       6.032  11.879   7.954  1.00  0.00
TER
ATOM   2232  O   WAT   722      -9.043  15.746  -5.824  1.00  0.00
ATOM   2233  H1  WAT   722      -9.947  16.009  -5.999  1.00  0.00
ATOM   2234  H2  WAT   722      -8.559  16.017  -6.604  1.00  0.00
TER
ATOM   2235  O   WAT   723       7.466  16.468  -0.546  1.00  0.00
ATOM   2236  H1  WAT   723       7.990  15.975  -1.177  1.00  0.00
ATOM   2237  H2  WAT   723       8.052  16.603   0.199  1.00  0.00
TER
ATOM   2238  O   WAT   724       7.645  16.552   2.976  1.00  0.00
ATOM   2239  H1  WAT   724       6.696  16.519   3.090  1.00  0.00
ATOM   2240  H2  WAT   724       7.827  17.462   2.741  1.00  0.00
TER
ATOM   2241  O   WAT   725      -6.500  14.803  -7.914  1.00  0.00
ATOM   2242  H1  WAT   725      -5.791  14.381  -8.400  1.00  0.00
ATOM   2243  H2  WAT   725      -7.216  14.870  -8.546  1.00  0.00
TER
ATOM   2244  O   WAT   726      -6.853  10.856  -8.874  1.00  0.00
ATOM   2245  H1  WAT   726      -6.130  11.397  -8.556  1.00  0.00
ATOM   2246  H2  WAT   726      -6.580  10.583  -9.750  1.00  0.00
TER
ATOM   2247  O   WAT   727       6.956  15.726  -4.607  1.00  0.00
ATOM   2248  H1  WAT   727       7.452  15.493  -3.822  1.00  0.00
ATOM   2249  H2  WAT   727       6.758  14.887  -5.023  1.00  0.00
TER
ATOM   2250  O   WAT   728      -7.164  10.107   1.028  1.00  0.00
ATOM   2251  H1  WAT   728      -6.516   9.557   0.588  1.00  0.00
ATOM   2252  H2  WAT   728      -6.743  10.361   1.850  1.00  0.00
TER
ATOM   2253  O   WAT   729       8.385  14.362  -2.073  1.00  0.00
ATOM   2254  H1  WAT   729       8.275  14.207  -1.135  1.00  0.00
ATOM   2255  H2  WAT   729       9.146  13.834  -2.316  1.00  0.00
TER
ATOM   2256  O   WAT   730       6.732  10.301   4.385  1.00  0.00
ATOM   2257  H1  WAT   730       7.369  10.915   4.751  1.00  0.00
ATOM   2258  H2  WAT   730       6.879  10.337   3.440  1.00  0.00
TER
ATOM   2259  O   WAT   731       9.274  12.193  -8.833  1.00  0.00
ATOM   2260  H1  WAT   731      10.199  12.061  -9.041  1.00  0.00
ATOM   2261  H2  WAT   731       9.252  12.272  -7.879  1.00  0.00
TER
ATOM   2262  O   WAT   732       9.348  12.964  -6.207  1.00  0.00
ATOM   2263  H1  WAT   732       8.553  12.898  -5.678  1.00  0.00
ATOM   2264  H2  WAT   732       9.552  13.899  -6.218  1.00  0.00
TER
ATOM   2265  O   WAT   733      -7.410  10.263   3.771  1.00  0.00
ATOM   2266  H1  WAT   733      -7.759  10.719   4.536  1.00  0.00
ATOM   2267  H2  WAT   733      -7.742   9.368   3.853  1.00  0.00
TER
ATOM   2268  O   WAT   734       0.102  11.454   7.293  1.00  0.00
ATOM   2269  H1  WAT   734       0.041  12.046   8.042  1.00  0.00
ATOM   2270  H2  WAT   734       1.042  11.346   7.148  1.00  0.00
TER
ATOM   2271  O   WAT   735       2.739  11.111   6.932  1.00  0.00
ATOM   2272  H1  WAT   735       3.354  11.429   6.270  1.00  0.00
ATOM   2273  H2  WAT   735       3.284  10.626   7.551  1.00  0.00
TER
ATOM   2274  O   WAT   736      -6.738   9.790   7.046  1.00  0.00
ATOM   2275  H1  WAT   736      -6.190   9.609   6.282  1.00  0.00
ATOM   2276  H2  WAT   736      -6.673   9.000   7.581  1.00  0.00
TER
ATOM   2277  O   WAT   737       3.480   9.674   3.259  1.00  0.00
ATOM   2278  H1  WAT   737       2.606  10.008   3.056  1.00  0.00
ATOM   2279  H2  WAT   737       3.371   9.201   4.084  1.00  0.00
TER
ATOM   2280  O   WAT   738       4.387  11.881   4.643  1.00  0.00
ATOM   2281  H1  WAT   738       4.059  11.066   4.263  1.00  0.00
ATOM   2282  H2  WAT   738       5.336  11.838   4.520  1.00  0.00
TER
ATOM   2283  O   WAT   739       1.228  10.591   2.198  1.00  0.00
ATOM   2284  H1  WAT   739       0.445  11.066   2.478  1.00  0.00
ATOM   2285  H2  WAT   739       0.934   9.687   2.089  1.00  0.00
TER
ATOM   2286  O   WAT   740       5.780  11.293   0.243  1.00  0.00
ATOM   2287  H1  WAT   740       6.221  11.238  -0.605  1.00  0.00
ATOM   2288  H2  WAT   740       5.511  12.209   0.314  1.00  0.00
TER
ATOM   2289  O   WAT   741       7.644  10.925  -1.746  1.00  0.00
ATOM   2290  H1  WAT   741       7.583   9.981  -1.893  1.00  0.00
ATOM   2291  H2  WAT   741       8.423  11.033  -1.201  1.00  0.00
TER
ATOM   2292  O   WAT   742      -7.428  10.896  -5.281  1.00  0.00
ATOM   2293  H1  WAT   742      -6.670  11.009  -5.854  1.00  0.00
ATOM   2294  H2  WAT   742      -7.890  11.733  -5.326  1.00  0.00
TER
ATOM   2295  O   WAT   743      -0.887  13.010  -2.290  1.00  0.00
ATOM   2296  H1  WAT   743      -1.699  12.635  -2.631  1.00  0.00
ATOM   2297  H2  WAT   743      -0.383  12.254  -1.988  1.00  0.00
TER
ATOM   2298  O   WAT   744       3.616   9.674  -1.052  1.00  0.00
ATOM   2299  H1  WAT   744       4.219  10.246  -0.577  1.00  0.00
ATOM   2300  H2  WAT   744       2.875  10.238  -1.275  1.00  0.00
TER
ATOM   2301  O   WAT   745       6.759  10.076  -5.778  1.00  0.00
ATOM   2302  H1  WAT   745       6.954  10.974  -5.511  1.00  0.00
ATOM   2303  H2  WAT   745       5.972   9.845  -5.285  1.00  0.00
TER
ATOM   2304  O   WAT   746      -5.056  11.422  -6.740  1.00  0.00
ATOM   2305  H1  WAT   746      -4.526  10.635  -6.870  1.00  0.00
ATOM   2306  H2  WAT   746      -4.423  12.101  -6.507  1.00  0.00
TER
ATOM   2307  O   WAT   747      -2.862  11.160  -3.686  1.00  0.00
ATOM   2308  H1  WAT   747      -3.492  10.458  -3.519  1.00  0.00
ATOM   2309  H2  WAT   747      -3.401  11.920  -3.903  1.00  0.00
TER
ATOM   2310  O   WAT   748      -2.736  10.438   8.749  1.00  0.00
ATOM   2311  H1  WAT   748      -3.018  10.941   7.985  1.00  0.00
ATOM   2312  H2  WAT   748      -2.354   9.640   8.384  1.00  0.00
TER
ATOM   2313  O   WAT   749       3.865   9.853   9.327  1.00  0.00
ATOM   2314  H1  WAT   749       3.752  10.173  10.223  1.00  0.00
ATOM   2315  H2  WAT   749       4.682  10.255   9.031  1.00  0.00
TER
ATOM   2316  O   WAT   750       0.903  19.651 -18.428  1.00  0.00
ATOM   2317  H1  WAT   750       0.127  19.171 -18.138  1.00  0.00
ATOM   2318  H2  WAT   750       1.554  18.971 -18.603  1.00  0.00
TER
ATOM   2319  O   WAT   751      -5.081  19.963 -17.551  1.00  0.00
ATOM   2320  H1  WAT   751      -5.912  19.707 -17.151  1.00  0.00
ATOM   2321  H2  WAT   751      -4.472  20.034 -16.815  1.00  0.00
TER
ATOM   2322  O   WAT   752      -8.708  17.523 -17.882  1.00  0.00
ATOM   2323  H1  WAT   752      -8.136  16.756 -17.882  1.00  0.00
ATOM   2324  H2  WAT   752      -8.708  17.822 -18.792  1.00  0.00
TER
ATOM   2325  O   WAT   753      -7.466  12.932 -16.095  1.00  0.00
ATOM   2326  H1  WAT   753      -7.645  12.034 -15.815  1.00  0.00
ATOM   2327  H2  WAT   753      -7.868  13.479 -15.421  1.00  0.00
TER
ATOM   2328  O   WAT   754       1.374  15.133 -18.194  1.00  0.00
ATOM   2329  H1  WAT   754       1.751  14.261 -18.307  1.00  0.00
ATOM   2330  H2  WAT   754       1.276  15.469 -19.085  1.00  0.00
TER
ATOM   2331  O   WAT   755      -6.847  15.428 -17.487  1.00  0.00
ATOM   2332  H1  WAT   755      -6.166  15.692 -16.868  1.00  0.00
ATOM   2333  H2  WAT   755      -7.162  14.588 -17.153  1.00  0.00
TER
ATOM   2334  O   WAT   756      -2.654  16.475 -18.400  1.00  0.00
ATOM   2335  H1  WAT   756      -2.147  16.973 -17.759  1.00  0.00
ATOM   2336  H2  WAT   756      -2.123  15.698 -18.576  1.00  0.00
TER
ATOM   2337  O   WAT   757       9.447  14.645 -14.697  1.00  0.00
ATOM   2338  H1  WAT   757       8.742  15.033 -15.216  1.00  0.00
ATOM   2339  H2  WAT   757       9.712  15.340 -14.095  1.00  0.00
TER
ATOM   2340  O   WAT   758      -4.371  11.114 -14.134  1.00  0.00
ATOM   2341  H1  WAT   758      -4.369  11.632 -14.939  1.00  0.00
ATOM   2342  H2  WAT   758      -5.200  10.637 -14.157  1.00  0.00
TER
ATOM   2343  O   WAT   759      -3.121  20.754 -15.956  1.00  0.00
ATOM   2344  H1  WAT   759      -3.454  21.381 -15.314  1.00  0.00
ATOM   2345  H2  WAT   759      -2.944  21.280 -16.736  1.00  0.00
TER
ATOM   2346  O   WAT   760       5.393  14.568 -18.489  1.00  0.00
ATOM   2347  H1  WAT   760       4.688  14.857 -17.908  1.00  0.00
ATOM   2348  H2  WAT   760       5.754  15.378 -18.849  1.00  0.00
TER
ATOM   2349  O   WAT   761      -4.689  12.825 -16.127  1.00  0.00
ATOM   2350  H1  WAT   761      -4.348  13.670 -16.421  1.00  0.00
ATOM   2351  H2  WAT   761      -5.628  12.974 -16.010  1.00  0.00
TER
ATOM   2352  O   WAT   762       8.462  14.014 -18.098  1.00  0.00
ATOM   2353  H1  WAT   762       7.514  14.048 -17.966  1.00  0.00
ATOM   2354  H2  WAT   762       8.787  14.828 -17.713  1.00  0.00
TER
ATOM   2355  O   WAT   763       3.944  20.933 -16.183  1.00  0.00
ATOM   2356  H1  WAT   763       4.360  20.719 -17.018  1.00  0.00
ATOM   2357  H2  WAT   763       4.667  21.191 -15.612  1.00  0.00
TER
ATOM   2358  O   WAT   764       7.890  19.332 -16.091  1.00  0.00
ATOM   2359  H1  WAT   764       7.062  19.401 -16.566  1.00  0.00
ATOM   2360  H2  WAT   764       8.485  19.918 -16.560  1.00  0.00
TER
ATOM   2361  O   WAT   765       4.854  16.119 -15.146  1.00  0.00
ATOM   2362  H1  WAT   765       4.441  16.944 -14.892  1.00  0.00
ATOM   2363  H2  WAT   765       4.122  15.534 -15.338  1.00  0.00
TER
ATOM   2364  O   WAT   766      -4.300  15.679 -16.504  1.00  0.00
ATOM   2365  H1  WAT   766      -3.748  15.789 -17.279  1.00  0.00
ATOM   2366  H2  WAT   766      -3.786  16.053 -15.789  1.00  0.00
TER
ATOM   2367  O   WAT   767      -4.626  19.201 -12.894  1.00  0.00
ATOM   2368  H1  WAT   767      -4.765  20.074 -12.525  1.00  0.00
ATOM   2369  H2  WAT   767      -5.508  18.859 -13.039  1.00  0.00
TER
ATOM   2370  O   WAT   768      -8.674  20.971 -16.977  1.00  0.00
ATOM   2371  H1  WAT   768      -8.596  21.106 -17.921  1.00  0.00
ATOM   2372  H2  WAT   768      -8.060  20.263 -16.784  1.00  0.00
TER
ATOM   2373  O   WAT   769       8.380  15.171 -11.264  1.00  0.00
ATOM   2374  H1  WAT   769       7.764  15.679 -11.792  1.00  0.00
ATOM   2375  H2  WAT   769       8.059  14.271 -11.321  1.00  0.00
TER
ATOM   2376  O   WAT   770      -3.846  11.143 -19.401  1.00  0.00
ATOM   2377  H1  WAT   770      -4.289  11.924 -19.733  1.00  0.00
ATOM   2378  H2  WAT   770      -3.287  11.466 -18.694  1.00  0.00
TER
ATOM   2379  O   WAT   771       0.441  14.010 -13.798  1.00  0.00
ATOM   2380  H1  WAT   771      -0.021  14.218 -12.986  1.00  0.00
ATOM   2381  H2  WAT   771       0.039  13.196 -14.101  1.00  0.00
TER
ATOM   2382  O   WAT   772       5.441  15.231 -12.668  1.00  0.00
ATOM   2383  H1  WAT   772       4.591  14.931 -12.347  1.00  0.00
ATOM   2384  H2  WAT   772       5.282  15.475 -13.580  1.00  0.00
TER
ATOM   2385  O   WAT   773       2.536  16.731 -10.568  1.00  0.00
ATOM   2386  H1  WAT   773       2.862  15.897 -10.908  1.00  0.00
ATOM   2387  H2  WAT   773       3.324  17.254 -10.420  1.00  0.00
TER
ATOM   2388  O   WAT   774      -1.808  11.688 -17.542  1.00  0.00
ATOM   2389  H1  WAT   774      -1.511  12.594 -17.623  1.00  0.00
ATOM   2390  H2  WAT   774      -1.260  11.200 -18.156  1.00  0.00
TER
ATOM   2391  O   WAT   775      -1.615  17.165 -11.007  1.00  0.00
ATOM   2392  H1  WAT   775      -1.710  16.224 -11.157  1.00  0.00
ATOM   2393  H2  WAT   775      -0.771  17.386 -11.402  1.00  0.00
TER
ATOM   2394  O   WAT   776      -6.484  13.576 -12.854  1.00  0.00
ATOM   2395  H1  WAT   776      -6.877  14.424 -12.646  1.00  0.00
ATOM   2396  H2  WAT   776      -7.172  12.939 -12.663  1.00  0.00
TER
ATOM   2397  O   WAT   777       0.091  13.660  -9.784  1.00  0.00
ATOM   2398  H1  WAT   777      -0.599  13.467  -9.149  1.00  0.00
ATOM   2399  H2  WAT   777       0.834  13.943  -9.251  1.00  0.00
TER
ATOM   2400  O   WAT   778      -9.182  11.499 -18.821  1.00  0.00
ATOM   2401  H1  WAT   778      -9.471  12.069 -18.108  1.00  0.00
ATOM   2402  H2  WAT   778      -8.437  11.020 -18.457  1.00  0.00
TER
ATOM   2403  O   WAT   779       2.367  17.500 -16.949  1.00  0.00
ATOM   2404  H1  WAT   779       1.635  18.008 -16.600  1.00  0.00
ATOM   2405  H2  WAT   779       1.970  16.683 -17.250  1.00  0.00
TER
ATOM   2406  O   WAT   780      -1.195  14.175 -18.543  1.00  0.00
ATOM   2407  H1  WAT   780      -1.191  13.734 -19.393  1.00  0.00
ATOM   2408  H2  WAT   780      -0.300  14.497 -18.436  1.00  0.00
TER
ATOM   2409  O   WAT   781      -5.345  14.058 -19.584  1.00  0.00
ATOM   2410  H1  WAT   781      -5.685  14.535 -18.827  1.00  0.00
ATOM   2411  H2  WAT   781      -6.107  13.604 -19.944  1.00  0.00
TER
ATOM   2412  O   WAT   782       2.830  12.953 -17.536  1.00  0.00
ATOM   2413  H1  WAT   782       2.847  13.404 -16.692  1.00  0.00
ATOM   2414  H2  WAT   782       2.581  12.054 -17.323  1.00  0.00
TER
ATOM   2415  O   WAT   783       6.257  10.366 -11.698  1.00  0.00
ATOM   2416  H1  WAT   783       6.581   9.635 -11.172  1.00  0.00
ATOM   2417  H2  WAT   783       6.293  10.048 -12.599  1.00  0.00
TER
ATOM   2418  O   WAT   784      -0.894  18.235 -16.797  1.00  0.00
ATOM   2419  H1  WAT   784      -0.527  17.761 -16.051  1.00  0.00
ATOM   2420  H2  WAT   784      -1.084  19.109 -16.456  1.00  0.00
TER
ATOM   2421  O   WAT   785      -3.104  17.276 -14.478  1.00  0.00
ATOM   2422  H1  WAT   785      -3.409  18.155 -14.253  1.00  0.00
ATOM   2423  H2  WAT   785      -2.150  17.336 -14.443  1.00  0.00
TER
ATOM   2424  O   WAT   786       6.183  20.479 -18.089  1.00  0.00
ATOM   2425  H1  WAT   786       6.903  20.974 -18.479  1.00  0.00
ATOM   2426  H2  WAT   786       5.981  19.801 -18.734  1.00  0.00
TER
ATOM   2427  O   WAT   787       1.565  20.550 -12.202  1.00  0.00
ATOM   2428  H1  WAT   787       1.498  19.629 -12.456  1.00  0.00
ATOM   2429  H2  WAT   787       0.935  20.647 -11.488  1.00  0.00
TER
ATOM   2430  O   WAT   788      -4.532  21.150 -20.244  1.00  0.00
ATOM   2431  H1  WAT   788      -4.015  20.347 -20.298  1.00  0.00
ATOM   2432  H2  WAT   788      -4.984  21.088 -19.402  1.00  0.00
TER
ATOM   2433  O   WAT   789      -7.048  18.116 -13.331  1.00  0.00
ATOM   2434  H1  WAT   789      -7.406  18.782 -12.744  1.00  0.00
ATOM   2435  H2  WAT   789      -7.342  17.285 -12.960  1.00  0.00
TER
ATOM   2436  O   WAT   790      -3.847  18.575 -10.447  1.00  0.00
ATOM   2437  H1  WAT   790      -4.147  18.721 -11.344  1.00  0.00
ATOM   2438  H2  WAT   790      -3.075  18.015 -10.540  1.00  0.00
TER
ATOM   2439  O   WAT   791       7.707  20.012 -13.105  1.00  0.00
ATOM   2440  H1  WAT   791       6.982  20.605 -13.302  1.00  0.00
ATOM   2441  H2  WAT   791       8.235  20.005 -13.904  1.00  0.00
TER
ATOM   2442  O   WAT   792       3.237  21.738 -19.606  1.00  0.00
ATOM   2443  H1  WAT   792       3.590  21.141 -20.266  1.00  0.00
ATOM   2444  H2  WAT   792       2.354  21.413 -19.436  1.00  0.00
TER
ATOM   2445  O   WAT   793      -8.473  11.606 -12.654  1.00  0.00
ATOM   2446  H1  WAT   793      -9.187  11.805 -12.049  1.00  0.00
ATOM   2447  H2  WAT   793      -8.054  10.830 -12.282  1.00  0.00
TER
ATOM   2448  O   WAT   794       3.021  14.098 -14.904  1.00  0.00
ATOM   2449  H1  WAT   794       3.389  13.277 -14.576  1.00  0.00
ATOM   2450  H2  WAT   794       2.161  14.158 -14.488  1.00  0.00
TER
ATOM   2451  O   WAT   795      -0.019  16.752 -14.680  1.00  0.00
ATOM   2452  H1  WAT   795       0.480  17.226 -14.015  1.00  0.00
ATOM   2453  H2  WAT   795       0.123  15.828 -14.473  1.00  0.00
TER
ATOM   2454  O   WAT   796       7.188  12.969 -13.837  1.00  0.00
ATOM   2455  H1  WAT   796       6.685  13.709 -13.498  1.00  0.00
ATOM   2456  H2  WAT   796       8.003  13.357 -14.153  1.00  0.00
TER
ATOM   2457  O   WAT   797       5.480  18.212 -20.391  1.00  0.00
ATOM   2458  H1  WAT   797       4.539  18.227 -20.216  1.00  0.00
ATOM   2459  H2  WAT   797       5.794  17.426 -19.945  1.00  0.00
TER
ATOM   2460  O   WAT   798      -8.320  19.148 -10.912  1.00  0.00
ATOM   2461  H1  WAT   798      -7.816  18.569 -10.340  1.00  0.00
ATOM   2462  H2  WAT   798      -9.059  19.432 -10.374  1.00  0.00
TER
ATOM   2463  O   WAT   799      -1.266  20.555 -11.378  1.00  0.00
ATOM   2464  H1  WAT   799      -2.032  21.124 -11.463  1.00  0.00
ATOM   2465  H2  WAT   799      -1.085  20.263 -12.271  1.00  0.00
TER
ATOM   2466  O   WAT   800      -6.288  17.291 -10.017  1.00  0.00
ATOM   2467  H1  WAT   800      -6.247  16.992  -9.108  1.00  0.00
ATOM   2468  H2  WAT   800      -5.433  17.692 -10.176  1.00  0.00
TER
ATOM   2469  O   WAT   801      -4.347  15.870 -12.049  1.00  0.00
ATOM   2470  H1  WAT   801      -4.878  15.379 -12.677  1.00  0.00
ATOM   2471  H2  WAT   801      -3.678  16.299 -12.583  1.00  0.00
TER
ATOM   2472  O   WAT   802       4.551  20.337 -12.285  1.00  0.00
ATOM   2473  H1  WAT   802       4.965  20.492 -11.436  1.00  0.00
ATOM   2474  H2  WAT   802       3.616  20.463 -12.123  1.00  0.00
TER
ATOM   2475  O   WAT   803       5.023  17.677 -10.281  1.00  0.00
ATOM   2476  H1  WAT   803       5.605  16.922 -10.369  1.00  0.00
ATOM   2477  H2  WAT   803       5.199  18.207 -11.058  1.00  0.00
TER
ATOM   2478  O   WAT   804      -3.860  12.836 -11.970  1.00  0.00
ATOM   2479  H1  WAT   804      -3.954  12.218 -12.694  1.00  0.00
ATOM   2480  H2  WAT   804      -4.440  13.563 -12.197  1.00  0.00
TER
ATOM   2481  O   WAT   805      -1.094  11.394 -14.937  1.00  0.00
ATOM   2482  H1  WAT   805      -1.542  11.416 -15.782  1.00  0.00
ATOM   2483  H2  WAT   805      -1.727  10.996 -14.340  1.00  0.00
TER
ATOM   2484  O   WAT   806      -0.688  20.289 -14.316  1.00  0.00
ATOM   2485  H1  WAT   806      -0.269  21.132 -14.488  1.00  0.00
ATOM   2486  H2  WAT   806      -1.607  20.426 -14.545  1.00  0.00
TER
ATOM   2487  O   WAT   807       1.648  18.021 -12.932  1.00  0.00
ATOM   2488  H1  WAT   807       1.768  17.425 -12.192  1.00  0.00
ATOM   2489  H2  WAT   807       2.508  18.058 -13.352  1.00  0.00
TER
ATOM   2490  O   WAT   808       3.987  18.574 -14.356  1.00  0.00
ATOM   2491  H1  WAT   808       3.461  19.099 -14.959  1.00  0.00
ATOM   2492  H2  WAT   808       4.330  19.207 -13.725  1.00  0.00
TER
ATOM   2493  O   WAT   809      -1.585  14.563 -11.674  1.00  0.00
ATOM   2494  H1  WAT   809      -0.995  14.254 -10.986  1.00  0.00
ATOM   2495  H2  WAT   809      -2.403  14.091 -11.518  1.00  0.00
TER
ATOM   2496  O   WAT   810       3.235  14.179 -11.441  1.00  0.00
ATOM   2497  H1  WAT   810       2.546  13.518 -11.506  1.00  0.00
ATOM   2498  H2  WAT   810       3.955  13.733 -10.996  1.00  0.00
TER
ATOM   2499  O   WAT   811       9.249  20.867 -19.927  1.00  0.00
ATOM   2500  H1  WAT   811       9.620  20.084 -20.334  1.00  0.00
ATOM   2501  H2  WAT   811       9.889  21.556 -20.106  1.00  0.00
TER
ATOM   2502  O   WAT   812      -7.219  18.921 -16.000  1.00  0.00
ATOM   2503  H1  WAT   812      -6.852  18.834 -15.121  1.00  0.00
ATOM   2504  H2  WAT   812      -7.788  18.158 -16.100  1.00  0.00
TER
ATOM   2505  O   WAT   813       7.581  17.390 -12.987  1.00  0.00
ATOM   2506  H1  WAT   813       7.350  17.161 -13.888  1.00  0.00
ATOM   2507  H2  WAT   813       7.842  18.310 -13.033  1.00  0.00
TER
ATOM   2508  O   WAT   814      -7.668  15.832 -12.095  1.00  0.00
ATOM   2509  H1  WAT   814      -8.562  15.799 -11.755  1.00  0.00
ATOM   2510  H2  WAT   814      -7.128  16.031 -11.329  1.00  0.00
TER
ATOM   2511  O   WAT   815       6.020  12.615 -10.209  1.00  0.00
ATOM   2512  H1  WAT   815       6.897  12.624  -9.826  1.00  0.00
ATOM   2513  H2  WAT   815       6.032  11.879 -10.820  1.00  0.00
TER
ATOM   2514  O   WAT   816       7.466  16.468 -19.321  1.00  0.00
ATOM   2515  H1  WAT   816       7.990  15.975 -19.952  1.00  0.00
ATOM   2516  H2  WAT   816       8.052  16.603 -18.576  1.00  0.00
TER
ATOM   2517  O   WAT   817       7.645  16.552 -15.799  1.00  0.00
ATOM   2518  H1  WAT   817       6.696  16.519 -15.684  1.00  0.00
ATOM   2519  H2  WAT   817       7.827  17.462 -16.034  1.00  0.00
TER
ATOM   2520  O   WAT   818      -7.164  10.107 -17.746  1.00  0.00
ATOM   2521  H1  WAT   818      -6.516   9.557 -18.187  1.00  0.00
ATOM   2522  H2  WAT   818      -6.743  10.361 -16.925  1.00  0.00
TER
ATOM   2523  O   WAT   819       6.732  10.301 -14.389  1.00  0.00
ATOM   2524  H1  WAT   819       7.369  10.915 -14.023  1.00  0.00
ATOM   2525  H2  WAT   819       6.879  10.337 -15.334  1.00  0.00
TER
ATOM   2526  O   WAT   820      -7.410  10.263 -15.004  1.00  0.00
ATOM   2527  H1  WAT   820      -7.759  10.719 -14.238  1.00  0.00
ATOM   2528  H2  WAT   820      -7.742   9.368 -14.921  1.00  0.00
TER
ATOM   2529  O   WAT   821       0.102  11.454 -11.482  1.00  0.00
ATOM   2530  H1  WAT   821       0.041  12.046 -10.732  1.00  0.00
ATOM   2531  H2  WAT   821       1.042  11.346 -11.627  1.00  0.00
TER
ATOM   2532  O   WAT   822       2.739  11.111 -11.843  1.00  0.00
ATOM   2533  H1  WAT   822       3.354  11.429 -12.504  1.00  0.00
ATOM   2534  H2  WAT   822       3.284  10.626 -11.223  1.00  0.00
TER
ATOM   2535  O   WAT   823      -6.738   9.790 -11.729  1.00  0.00
ATOM   2536  H1  WAT   823      -6.190   9.609 -12.492  1.00  0.00
ATOM   2537  H2  WAT   823      -6.673   9.000 -11.193  1.00  0.00
TER
ATOM   2538  O   WAT   824       3.480   9.674 -15.516  1.00  0.00
ATOM   2539  H1  WAT   824       2.606  10.008 -15.718  1.00  0.00
ATOM   2540  H2  WAT   824       3.371   9.201 -14.690  1.00  0.00
TER
ATOM   2541  O   WAT   825       4.387  11.881 -14.131  1.00  0.00
ATOM   2542  H1  WAT   825       4.059  11.066 -14.511  1.00  0.00
ATOM   2543  H2  WAT   825       5.336  11.838 -14.255  1.00  0.00
TER
ATOM   2544  O   WAT   826       1.228  10.591 -16.576  1.00  0.00
ATOM   2545  H1  WAT   826       0.445  11.066 -16.297  1.00  0.00
ATOM   2546  H2  WAT   826       0.934   9.687 -16.685  1.00  0.00
TER
ATOM   2547  O   WAT   827       5.780  11.293 -18.531  1.00  0.00
ATOM   2548  H1  WAT   827       6.221  11.238 -19.379  1.00  0.00
ATOM   2549  H2  WAT   827       5.511  12.209 -18.460  1.00  0.00
TER
ATOM   2550  O   WAT   828       3.616   9.674 -19.826  1.00  0.00
ATOM   2551  H1  WAT   828       4.219  10.246 -19.352  1.00  0.00
ATOM   2552  H2  WAT   828       2.875  10.238 -20.049  1.00  0.00
TER
ATOM   2553  O   WAT   829      -2.736  10.438 -10.025  1.00  0.00
ATOM   2554  H1  WAT   829      -3.018  10.941 -10.789  1.00  0.00
ATOM   2555  H2  WAT   829      -2.354   9.640 -10.391  1.00  0.00
TER
ATOM   2556  O   WAT   830       3.865   9.853  -9.447  1.00  0.00
ATOM   2557  H1  WAT   830       3.752  10.173  -8.552  1.00  0.00
ATOM   2558  H2  WAT   830       4.682  10.255  -9.743  1.00  0.00
TER
ATOM   2559  O   WAT   831       2.771  -0.902  17.240  1.00  0.00
ATOM   2560  H1  WAT   831       2.690  -1.816  16.969  1.00  0.00
ATOM   2561  H2  WAT   831       2.357  -0.405  16.534  1.00  0.00
TER
ATOM   2562  O   WAT   832       0.903   0.876  19.121  1.00  0.00
ATOM   2563  H1  WAT   832       0.127   0.396  19.410  1.00  0.00
ATOM   2564  H2  WAT   832       1.554   0.197  18.946  1.00  0.00
TER
ATOM   2565  O   WAT   833       4.924   5.282  17.900  1.00  0.00
ATOM   2566  H1  WAT   833       4.462   4.511  18.229  1.00  0.00
ATOM   2567  H2  WAT   833       5.736   5.309  18.406  1.00  0.00
TER
ATOM   2568  O   WAT   834      -5.100   5.222  20.194  1.00  0.00
ATOM   2569  H1  WAT   834      -4.798   4.332  20.015  1.00  0.00
ATOM   2570  H2  WAT   834      -4.356   5.779  19.966  1.00  0.00
TER
ATOM   2571  O   WAT   835      -6.671  -3.852  13.782  1.00  0.00
ATOM   2572  H1  WAT   835      -7.560  -3.510  13.680  1.00  0.00
ATOM   2573  H2  WAT   835      -6.387  -4.052  12.890  1.00  0.00
TER
ATOM   2574  O   WAT   836      -8.708  -1.251  19.666  1.00  0.00
ATOM   2575  H1  WAT   836      -8.136  -2.019  19.667  1.00  0.00
ATOM   2576  H2  WAT   836      -8.708  -0.952  18.757  1.00  0.00
TER
ATOM   2577  O   WAT   837       1.150   7.568  17.521  1.00  0.00
ATOM   2578  H1  WAT   837       0.531   8.024  16.950  1.00  0.00
ATOM   2579  H2  WAT   837       2.005   7.723  17.120  1.00  0.00
TER
ATOM   2580  O   WAT   838       0.344   3.552  19.128  1.00  0.00
ATOM   2581  H1  WAT   838       0.275   2.611  18.966  1.00  0.00
ATOM   2582  H2  WAT   838       1.106   3.642  19.700  1.00  0.00
TER
ATOM   2583  O   WAT   839       1.374  -3.641  19.354  1.00  0.00
ATOM   2584  H1  WAT   839       1.751  -4.514  19.242  1.00  0.00
ATOM   2585  H2  WAT   839       1.276  -3.305  18.464  1.00  0.00
TER
ATOM   2586  O   WAT   840      -4.495  -5.268  14.816  1.00  0.00
ATOM   2587  H1  WAT   840      -4.389  -4.368  15.123  1.00  0.00
ATOM   2588  H2  WAT   840      -5.406  -5.317  14.526  1.00  0.00
TER
ATOM   2589  O   WAT   841       5.157  -6.146  16.287  1.00  0.00
ATOM   2590  H1  WAT   841       5.978  -6.636  16.330  1.00  0.00
ATOM   2591  H2  WAT   841       5.190  -5.556  17.040  1.00  0.00
TER
ATOM   2592  O   WAT   842      -2.654  -2.300  19.149  1.00  0.00
ATOM   2593  H1  WAT   842      -2.147  -1.802  19.789  1.00  0.00
ATOM   2594  H2  WAT   842      -2.123  -3.076  18.973  1.00  0.00
TER
ATOM   2595  O   WAT   843       2.016   2.452  14.914  1.00  0.00
ATOM   2596  H1  WAT   843       1.398   2.917  14.350  1.00  0.00
ATOM   2597  H2  WAT   843       2.529   3.145  15.331  1.00  0.00
TER
ATOM   2598  O   WAT   844       5.393  -4.206  19.060  1.00  0.00
ATOM   2599  H1  WAT   844       4.688  -3.917  19.640  1.00  0.00
ATOM   2600  H2  WAT   844       5.754  -3.396  18.700  1.00  0.00
TER
ATOM   2601  O   WAT   845      -8.615   3.138  12.288  1.00  0.00
ATOM   2602  H1  WAT   845      -8.993   3.626  11.557  1.00  0.00
ATOM   2603  H2  WAT   845      -8.358   3.810  12.919  1.00  0.00
TER
ATOM   2604  O   WAT   846       8.462  -4.760  19.451  1.00  0.00
ATOM   2605  H1  WAT   846       7.514  -4.727  19.583  1.00  0.00
ATOM   2606  H2  WAT   846       8.787  -3.947  19.836  1.00  0.00
TER
ATOM   2607  O   WAT   847      -1.007  -8.461  17.747  1.00  0.00
ATOM   2608  H1  WAT   847      -0.699  -9.016  17.030  1.00  0.00
ATOM   2609  H2  WAT   847      -1.936  -8.326  17.564  1.00  0.00
TER
ATOM   2610  O   WAT   848       4.545   7.256  20.037  1.00  0.00
ATOM   2611  H1  WAT   848       4.558   6.852  19.170  1.00  0.00
ATOM   2612  H2  WAT   848       3.992   8.031  19.933  1.00  0.00
TER
ATOM   2613  O   WAT   849       5.840   3.978  15.126  1.00  0.00
ATOM   2614  H1  WAT   849       5.729   3.035  15.251  1.00  0.00
ATOM   2615  H2  WAT   849       5.836   4.339  16.013  1.00  0.00
TER
ATOM   2616  O   WAT   850       1.382  -0.396  14.483  1.00  0.00
ATOM   2617  H1  WAT   850       0.454  -0.462  14.711  1.00  0.00
ATOM   2618  H2  WAT   850       1.534   0.542  14.368  1.00  0.00
TER
ATOM   2619  O   WAT   851       1.368  -4.124  11.479  1.00  0.00
ATOM   2620  H1  WAT   851       0.429  -3.963  11.565  1.00  0.00
ATOM   2621  H2  WAT   851       1.687  -3.406  10.933  1.00  0.00
TER
ATOM   2622  O   WAT   852       5.411   1.166  14.986  1.00  0.00
ATOM   2623  H1  WAT   852       4.793   0.828  14.339  1.00  0.00
ATOM   2624  H2  WAT   852       5.394   0.522  15.694  1.00  0.00
TER
ATOM   2625  O   WAT   853      -3.013   0.131  17.265  1.00  0.00
ATOM   2626  H1  WAT   853      -3.417  -0.582  16.769  1.00  0.00
ATOM   2627  H2  WAT   853      -2.926  -0.214  18.153  1.00  0.00
TER
ATOM   2628  O   WAT   854      -2.545   3.817  19.428  1.00  0.00
ATOM   2629  H1  WAT   854      -2.842   3.212  18.749  1.00  0.00
ATOM   2630  H2  WAT   854      -1.595   3.855  19.317  1.00  0.00
TER
ATOM   2631  O   WAT   855       3.588   0.405  11.993  1.00  0.00
ATOM   2632  H1  WAT   855       4.027  -0.433  11.847  1.00  0.00
ATOM   2633  H2  WAT   855       4.301   1.038  12.080  1.00  0.00
TER
ATOM   2634  O   WAT   856       1.697   5.344  15.962  1.00  0.00
ATOM   2635  H1  WAT   856       2.137   6.087  15.547  1.00  0.00
ATOM   2636  H2  WAT   856       1.636   5.587  16.885  1.00  0.00
TER
ATOM   2637  O   WAT   857       7.169  -8.341  10.307  1.00  0.00
ATOM   2638  H1  WAT   857       6.857  -8.248  11.207  1.00  0.00
ATOM   2639  H2  WAT   857       7.931  -7.763  10.257  1.00  0.00
TER
ATOM   2640  O   WAT   858      -6.312  -0.975  14.765  1.00  0.00
ATOM   2641  H1  WAT   858      -6.433  -0.249  14.153  1.00  0.00
ATOM   2642  H2  WAT   858      -6.622  -1.745  14.288  1.00  0.00
TER
ATOM   2643  O   WAT   859      -7.429   3.897  16.983  1.00  0.00
ATOM   2644  H1  WAT   859      -7.836   4.038  16.128  1.00  0.00
ATOM   2645  H2  WAT   859      -6.538   3.613  16.780  1.00  0.00
TER
ATOM   2646  O   WAT   860       4.364   8.331  13.318  1.00  0.00
ATOM   2647  H1  WAT   860       4.204   8.042  14.216  1.00  0.00
ATOM   2648  H2  WAT   860       4.199   7.555  12.782  1.00  0.00
TER
ATOM   2649  O   WAT   861      -3.157   8.111  15.095  1.00  0.00
ATOM   2650  H1  WAT   861      -3.333   7.195  14.882  1.00  0.00
ATOM   2651  H2  WAT   861      -4.011   8.470  15.335  1.00  0.00
TER
ATOM   2652  O   WAT   862       4.067   5.840  11.878  1.00  0.00
ATOM   2653  H1  WAT   862       3.373   5.838  11.218  1.00  0.00
ATOM   2654  H2  WAT   862       4.809   5.416  11.447  1.00  0.00
TER
ATOM   2655  O   WAT   863       3.632   7.466  15.952  1.00  0.00
ATOM   2656  H1  WAT   863       4.088   6.685  16.266  1.00  0.00
ATOM   2657  H2  WAT   863       3.971   8.177  16.497  1.00  0.00
TER
ATOM   2658  O   WAT   864      -3.846  -7.631  18.148  1.00  0.00
ATOM   2659  H1  WAT   864      -4.289  -6.850  17.816  1.00  0.00
ATOM   2660  H2  WAT   864      -3.287  -7.308  18.855  1.00  0.00
TER
ATOM   2661  O   WAT   865      -0.730  -8.010  13.028  1.00  0.00
ATOM   2662  H1  WAT   865      -1.355  -8.014  13.754  1.00  0.00
ATOM   2663  H2  WAT   865      -0.817  -8.877  12.632  1.00  0.00
TER
ATOM   2664  O   WAT   866      -1.808  -7.087  20.007  1.00  0.00
ATOM   2665  H1  WAT   866      -1.511  -6.180  19.926  1.00  0.00
ATOM   2666  H2  WAT   866      -1.260  -7.575  19.393  1.00  0.00
TER
ATOM   2667  O   WAT   867      -4.055  -2.508  15.876  1.00  0.00
ATOM   2668  H1  WAT   867      -4.280  -2.724  16.780  1.00  0.00
ATOM   2669  H2  WAT   867      -4.835  -2.075  15.530  1.00  0.00
TER
ATOM   2670  O   WAT   868       3.175  -2.502  14.475  1.00  0.00
ATOM   2671  H1  WAT   868       2.576  -1.778  14.291  1.00  0.00
ATOM   2672  H2  WAT   868       3.723  -2.564  13.692  1.00  0.00
TER
ATOM   2673  O   WAT   869       1.782  -3.865  16.505  1.00  0.00
ATOM   2674  H1  WAT   869       2.175  -3.548  15.692  1.00  0.00
ATOM   2675  H2  WAT   869       2.143  -4.744  16.620  1.00  0.00
TER
ATOM   2676  O   WAT   870      -9.182  -7.275  18.728  1.00  0.00
ATOM   2677  H1  WAT   870      -9.471  -6.705  19.441  1.00  0.00
ATOM   2678  H2  WAT   870      -8.437  -7.755  19.091  1.00  0.00
TER
ATOM   2679  O   WAT   871      -8.995  -3.333   9.938  1.00  0.00
ATOM   2680  H1  WAT   871      -9.077  -2.390  10.080  1.00  0.00
ATOM   2681  H2  WAT   871      -9.347  -3.476   9.060  1.00  0.00
TER
ATOM   2682  O   WAT   872      -1.195  -4.599  19.005  1.00  0.00
ATOM   2683  H1  WAT   872      -1.191  -5.040  18.156  1.00  0.00
ATOM   2684  H2  WAT   872      -0.300  -4.278  19.113  1.00  0.00
TER
ATOM   2685  O   WAT   873      -5.345  -4.717  17.965  1.00  0.00
ATOM   2686  H1  WAT   873      -5.685  -4.239  18.722  1.00  0.00
ATOM   2687  H2  WAT   873      -6.107  -5.170  17.605  1.00  0.00
TER
ATOM   2688  O   WAT   874      -1.133  -3.598  11.996  1.00  0.00
ATOM   2689  H1  WAT   874      -1.012  -3.639  12.945  1.00  0.00
ATOM   2690  H2  WAT   874      -1.518  -2.736  11.841  1.00  0.00
TER
ATOM   2691  O   WAT   875      -2.121  -1.288  11.394  1.00  0.00
ATOM   2692  H1  WAT   875      -2.689  -1.736  10.768  1.00  0.00
ATOM   2693  H2  WAT   875      -1.412  -0.929  10.861  1.00  0.00
TER
ATOM   2694  O   WAT   876      -8.030  -5.795  16.881  1.00  0.00
ATOM   2695  H1  WAT   876      -8.315  -6.159  17.719  1.00  0.00
ATOM   2696  H2  WAT   876      -8.092  -6.527  16.268  1.00  0.00
TER
ATOM   2697  O   WAT   877      -4.576   2.708  13.667  1.00  0.00
ATOM   2698  H1  WAT   877      -5.350   2.168  13.507  1.00  0.00
ATOM   2699  H2  WAT   877      -3.847   2.189  13.329  1.00  0.00
TER
ATOM   2700  O   WAT   878       6.183   1.704  19.460  1.00  0.00
ATOM   2701  H1  WAT   878       6.903   2.200  19.069  1.00  0.00
ATOM   2702  H2  WAT   878       5.981   1.026  18.815  1.00  0.00
TER
ATOM   2703  O   WAT   879       1.644  -6.902  13.603  1.00  0.00
ATOM   2704  H1  WAT   879       0.830  -7.401  13.527  1.00  0.00
ATOM   2705  H2  WAT   879       1.450  -6.062  13.186  1.00  0.00
TER
ATOM   2706  O   WAT   880       4.359  -2.530  11.899  1.00  0.00
ATOM   2707  H1  WAT   880       5.246  -2.218  11.724  1.00  0.00
ATOM   2708  H2  WAT   880       4.329  -3.403  11.507  1.00  0.00
TER
ATOM   2709  O   WAT   881      -4.532   2.376  17.305  1.00  0.00
ATOM   2710  H1  WAT   881      -4.015   1.573  17.251  1.00  0.00
ATOM   2711  H2  WAT   881      -4.984   2.314  18.147  1.00  0.00
TER
ATOM   2712  O   WAT   882       0.355   3.643  12.578  1.00  0.00
ATOM   2713  H1  WAT   882       0.696   4.387  12.082  1.00  0.00
ATOM   2714  H2  WAT   882      -0.474   3.956  12.940  1.00  0.00
TER
ATOM   2715  O   WAT   883       6.630  -1.219  11.367  1.00  0.00
ATOM   2716  H1  WAT   883       6.546  -0.787  10.517  1.00  0.00
ATOM   2717  H2  WAT   883       7.349  -0.759  11.800  1.00  0.00
TER
ATOM   2718  O   WAT   884       7.659   5.636  14.095  1.00  0.00
ATOM   2719  H1  WAT   884       7.016   4.981  14.369  1.00  0.00
ATOM   2720  H2  WAT   884       7.272   6.041  13.319  1.00  0.00
TER
ATOM   2721  O   WAT   885       3.237   2.964  17.942  1.00  0.00
ATOM   2722  H1  WAT   885       3.590   2.367  17.282  1.00  0.00
ATOM   2723  H2  WAT   885       2.354   2.639  18.113  1.00  0.00
TER
ATOM   2724  O   WAT   886      -0.676   3.724  15.349  1.00  0.00
ATOM   2725  H1  WAT   886       0.011   4.271  15.730  1.00  0.00
ATOM   2726  H2  WAT   886      -1.463   4.268  15.384  1.00  0.00
TER
ATOM   2727  O   WAT   887      -8.537  -0.659  10.841  1.00  0.00
ATOM   2728  H1  WAT   887      -7.668  -0.376  11.125  1.00  0.00
ATOM   2729  H2  WAT   887      -9.028   0.155  10.726  1.00  0.00
TER
ATOM   2730  O   WAT   888      -1.374   0.728  14.962  1.00  0.00
ATOM   2731  H1  WAT   888      -0.917   1.539  15.188  1.00  0.00
ATOM   2732  H2  WAT   888      -1.725   0.411  15.794  1.00  0.00
TER
ATOM   2733  O   WAT   889      -5.472  -8.928  15.434  1.00  0.00
ATOM   2734  H1  WAT   889      -5.601  -8.936  16.383  1.00  0.00
ATOM   2735  H2  WAT   889      -6.296  -8.589  15.083  1.00  0.00
TER
ATOM   2736  O   WAT   890       6.048   4.527  10.633  1.00  0.00
ATOM   2737  H1  WAT   890       5.822   3.810  11.225  1.00  0.00
ATOM   2738  H2  WAT   890       5.658   4.278   9.795  1.00  0.00
TER
ATOM   2739  O   WAT   891      -8.170   8.554  11.407  1.00  0.00
ATOM   2740  H1  WAT   891      -7.810   9.153  10.753  1.00  0.00
ATOM   2741  H2  WAT   891      -8.311   9.100  12.181  1.00  0.00
TER
ATOM   2742  O   WAT   892       5.630   2.444  12.294  1.00  0.00
ATOM   2743  H1  WAT   892       5.342   2.906  13.082  1.00  0.00
ATOM   2744  H2  WAT   892       6.425   1.984  12.563  1.00  0.00
TER
ATOM   2745  O   WAT   893      -2.153   5.937  12.225  1.00  0.00
ATOM   2746  H1  WAT   893      -2.162   6.670  11.609  1.00  0.00
ATOM   2747  H2  WAT   893      -3.073   5.690  12.317  1.00  0.00
TER
ATOM   2748  O   WAT   894      -6.552   1.158  12.969  1.00  0.00
ATOM   2749  H1  WAT   894      -7.160   1.898  12.979  1.00  0.00
ATOM   2750  H2  WAT   894      -6.078   1.248  12.143  1.00  0.00
TER
ATOM   2751  O   WAT   895       6.387  -5.721  13.454  1.00  0.00
ATOM   2752  H1  WAT   895       5.758  -5.616  12.739  1.00  0.00
ATOM   2753  H2  WAT   895       5.892  -5.501  14.243  1.00  0.00
TER
ATOM   2754  O   WAT   896       0.833   6.000  10.887  1.00  0.00
ATOM   2755  H1  WAT   896       0.934   5.796   9.957  1.00  0.00
ATOM   2756  H2  WAT   896      -0.067   5.746  11.092  1.00  0.00
TER
ATOM   2757  O   WAT   897      -1.645  -3.442  14.869  1.00  0.00
ATOM   2758  H1  WAT   897      -2.353  -2.974  15.311  1.00  0.00
ATOM   2759  H2  WAT   897      -1.360  -4.100  15.504  1.00  0.00
TER
ATOM   2760  O   WAT   898       2.387  -6.717  16.309  1.00  0.00
ATOM   2761  H1  WAT   898       2.264  -6.698  15.360  1.00  0.00
ATOM   2762  H2  WAT   898       3.335  -6.669  16.429  1.00  0.00
TER
ATOM   2763  O   WAT   899      -0.525   8.518  15.582  1.00  0.00
ATOM   2764  H1  WAT   899      -0.271   8.481  14.660  1.00  0.00
ATOM   2765  H2  WAT   899      -1.474   8.392  15.575  1.00  0.00
TER
ATOM   2766  O   WAT   900      -3.441  -5.134  12.245  1.00  0.00
ATOM   2767  H1  WAT   900      -2.592  -4.697  12.179  1.00  0.00
ATOM   2768  H2  WAT   900      -3.808  -4.822  13.072  1.00  0.00
TER
ATOM   2769  O   WAT   901       5.480  -0.562  17.158  1.00  0.00
ATOM   2770  H1  WAT   901       4.539  -0.547  17.332  1.00  0.00
ATOM   2771  H2  WAT   901       5.794  -1.349  17.604  1.00  0.00
TER
ATOM   2772  O   WAT   902      -4.542   1.120  10.718  1.00  0.00
ATOM   2773  H1  WAT   902      -3.776   1.008  11.281  1.00  0.00
ATOM   2774  H2  WAT   902      -4.464   0.423  10.066  1.00  0.00
TER
ATOM   2775  O   WAT   903      -5.847  -1.448  11.401  1.00  0.00
ATOM   2776  H1  WAT   903      -5.767  -2.395  11.513  1.00  0.00
ATOM   2777  H2  WAT   903      -4.955  -1.117  11.507  1.00  0.00
TER
ATOM   2778  O   WAT   904       7.482   6.609  18.833  1.00  0.00
ATOM   2779  H1  WAT   904       7.607   7.432  19.305  1.00  0.00
ATOM   2780  H2  WAT   904       8.349   6.398  18.486  1.00  0.00
TER
ATOM   2781  O   WAT   905      -5.046   8.702  18.505  1.00  0.00
ATOM   2782  H1  WAT   905      -4.310   8.153  18.776  1.00  0.00
ATOM   2783  H2  WAT   905      -4.662   9.567  18.365  1.00  0.00
TER
ATOM   2784  O   WAT   906      -8.161   4.769  14.379  1.00  0.00
ATOM   2785  H1  WAT   906      -9.087   5.011  14.369  1.00  0.00
ATOM   2786  H2  WAT   906      -7.696   5.596  14.257  1.00  0.00
TER
ATOM   2787  O   WAT   907      -1.936   7.875  10.327  1.00  0.00
ATOM   2788  H1  WAT   907      -1.143   8.164   9.876  1.00  0.00
ATOM   2789  H2  WAT   907      -2.455   7.444   9.649  1.00  0.00
TER
ATOM   2790  O   WAT   908       7.117   7.102  11.751  1.00  0.00
ATOM   2791  H1  WAT   908       6.832   6.688  10.936  1.00  0.00
ATOM   2792  H2  WAT   908       6.919   8.030  11.631  1.00  0.00
TER
ATOM   2793  O   WAT   909      -1.418   3.095  10.192  1.00  0.00
ATOM   2794  H1  WAT   909      -1.523   2.480  10.918  1.00  0.00
ATOM   2795  H2  WAT   909      -1.585   2.572   9.408  1.00  0.00
TER
ATOM   2796  O   WAT   910       1.822   2.157  10.796  1.00  0.00
ATOM   2797  H1  WAT   910       1.273   2.604  11.440  1.00  0.00
ATOM   2798  H2  WAT   910       2.444   1.652  11.320  1.00  0.00
TER
ATOM   2799  O   WAT   911      -2.510   1.116  12.692  1.00  0.00
ATOM   2800  H1  WAT   911      -2.088   0.950  13.535  1.00  0.00
ATOM   2801  H2  WAT   911      -2.385   0.306  12.198  1.00  0.00
TER
ATOM   2802  O   WAT   912       0.003   0.140   9.940  1.00  0.00
ATOM   2803  H1  WAT   912       0.523  -0.575   9.574  1.00  0.00
ATOM   2804  H2  WAT   912       0.650   0.778  10.240  1.00  0.00
TER
ATOM   2805  O   WAT   913      -3.614  -2.811   9.638  1.00  0.00
ATOM   2806  H1  WAT   913      -3.815  -3.674   9.999  1.00  0.00
ATOM   2807  H2  WAT   913      -3.785  -2.897   8.700  1.00  0.00
TER
ATOM   2808  O   WAT   914       3.865  -8.000  12.167  1.00  0.00
ATOM   2809  H1  WAT   914       4.145  -8.843  12.523  1.00  0.00
ATOM   2810  H2  WAT   914       3.091  -7.767  12.681  1.00  0.00
TER
ATOM   2811  O   WAT   915      -4.816  -5.710   9.626  1.00  0.00
ATOM   2812  H1  WAT   915      -4.513  -5.704   8.718  1.00  0.00
ATOM   2813  H2  WAT   915      -4.076  -6.061  10.123  1.00  0.00
TER
ATOM   2814  O   WAT   916      -1.597  -6.767  10.612  1.00  0.00
ATOM   2815  H1  WAT   916      -1.945  -7.445  10.032  1.00  0.00
ATOM   2816  H2  WAT   916      -1.396  -7.228  11.426  1.00  0.00
TER
ATOM   2817  O   WAT   917       0.568   8.221  12.230  1.00  0.00
ATOM   2818  H1  WAT   917       1.463   8.560  12.252  1.00  0.00
ATOM   2819  H2  WAT   917       0.599   7.499  11.603  1.00  0.00
TER
ATOM   2820  O   WAT   918      -5.793   3.594  10.459  1.00  0.00
ATOM   2821  H1  WAT   918      -5.355   4.137  11.115  1.00  0.00
ATOM   2822  H2  WAT   918      -5.308   2.768  10.469  1.00  0.00
TER
ATOM   2823  O   WAT   919      -8.578   6.383  17.911  1.00  0.00
ATOM   2824  H1  WAT   919      -8.248   5.515  17.679  1.00  0.00
ATOM   2825  H2  WAT   919      -8.149   6.589  18.741  1.00  0.00
TER
ATOM   2826  O   WAT   920      -3.982   4.714  15.571  1.00  0.00
ATOM   2827  H1  WAT   920      -4.283   4.590  16.472  1.00  0.00
ATOM   2828  H2  WAT   920      -4.088   3.854  15.163  1.00  0.00
TER
ATOM   2829  O   WAT   921       8.787   4.493  10.274  1.00  0.00
ATOM   2830  H1  WAT   921       7.956   4.561  10.745  1.00  0.00
ATOM   2831  H2  WAT   921       8.964   5.384   9.970  1.00  0.00
TER
ATOM   2832  O   WAT   922       8.243   1.238  12.777  1.00  0.00
ATOM   2833  H1  WAT   922       9.005   1.808  12.883  1.00  0.00
ATOM   2834  H2  WAT   922       8.258   0.671  13.548  1.00  0.00
TER
ATOM   2835  O   WAT   923      -8.257  -0.238  17.008  1.00  0.00
ATOM   2836  H1  WAT   923      -8.912  -0.507  16.364  1.00  0.00
ATOM   2837  H2  WAT   923      -7.419  -0.348  16.558  1.00  0.00
TER
ATOM   2838  O   WAT   924       9.249   2.093  17.621  1.00  0.00
ATOM   2839  H1  WAT   924       9.620   1.310  17.215  1.00  0.00
ATOM   2840  H2  WAT   924       9.889   2.782  17.443  1.00  0.00
TER
ATOM   2841  O   WAT   925       8.295   1.531   9.934  1.00  0.00
ATOM   2842  H1  WAT   925       8.570   2.439   9.806  1.00  0.00
ATOM   2843  H2  WAT   925       8.106   1.468  10.871  1.00  0.00
TER
ATOM   2844  O   WAT   926       4.692  -5.444  11.230  1.00  0.00
ATOM   2845  H1  WAT   926       5.111  -5.631  10.389  1.00  0.00
ATOM   2846  H2  WAT   926       4.386  -6.296  11.540  1.00  0.00
TER
ATOM   2847  O   WAT   927       8.191  -0.532  14.927  1.00  0.00
ATOM   2848  H1  WAT   927       7.816  -1.299  14.496  1.00  0.00
ATOM   2849  H2  WAT   927       7.462  -0.149  15.415  1.00  0.00
TER
ATOM   2850  O   WAT   928      -9.043  -3.028  12.951  1.00  0.00
ATOM   2851  H1  WAT   928      -9.947  -2.765  12.776  1.00  0.00
ATOM   2852  H2  WAT   928      -8.559  -2.757  12.171  1.00  0.00
TER
ATOM   2853  O   WAT   929       7.466  -2.306  18.228  1.00  0.00
ATOM   2854  H1  WAT   929       7.990  -2.800  17.597  1.00  0.00
ATOM   2855  H2  WAT   929       8.052  -2.171  18.973  1.00  0.00
TER
ATOM   2856  O   WAT   930      -6.500  -3.972  10.860  1.00  0.00
ATOM   2857  H1  WAT   930      -5.791  -4.393  10.375  1.00  0.00
ATOM   2858  H2  WAT   930      -7.216  -3.904  10.228  1.00  0.00
TER
ATOM   2859  O   WAT   931      -6.853  -7.918   9.900  1.00  0.00
ATOM   2860  H1  WAT   931      -6.130  -7.377  10.218  1.00  0.00
ATOM   2861  H2  WAT   931      -6.580  -8.192   9.024  1.00  0.00
TER
ATOM   2862  O   WAT   932       6.956  -3.049  14.167  1.00  0.00
ATOM   2863  H1  WAT   932       7.452  -3.282  14.952  1.00  0.00
ATOM   2864  H2  WAT   932       6.758  -3.887  13.751  1.00  0.00
TER
ATOM   2865  O   WAT   933      -7.164  -8.667  19.802  1.00  0.00
ATOM   2866  H1  WAT   933      -6.516  -9.218  19.362  1.00  0.00
ATOM   2867  H2  WAT   933      -6.743  -8.413  20.624  1.00  0.00
TER
ATOM   2868  O   WAT   934       8.385  -4.413  16.701  1.00  0.00
ATOM   2869  H1  WAT   934       8.275  -4.567  17.639  1.00  0.00
ATOM   2870  H2  WAT   934       9.146  -4.940  16.459  1.00  0.00
TER
ATOM   2871  O   WAT   935       9.274  -6.582   9.942  1.00  0.00
ATOM   2872  H1  WAT   935      10.199  -6.714   9.734  1.00  0.00
ATOM   2873  H2  WAT   935       9.252  -6.502  10.895  1.00  0.00
TER
ATOM   2874  O   WAT   936       9.348  -5.811  12.567  1.00  0.00
ATOM   2875  H1  WAT   936       8.553  -5.876  13.097  1.00  0.00
ATOM   2876  H2  WAT   936       9.552  -4.876  12.556  1.00  0.00
TER
ATOM   2877  O   WAT   937       6.290   8.228  16.561  1.00  0.00
ATOM   2878  H1  WAT   937       6.886   7.907  15.885  1.00  0.00
ATOM   2879  H2  WAT   937       6.548   7.756  17.353  1.00  0.00
TER
ATOM   2880  O   WAT   938       6.841   8.878  20.391  1.00  0.00
ATOM   2881  H1  WAT   938       6.381   9.630  20.017  1.00  0.00
ATOM   2882  H2  WAT   938       6.212   8.159  20.333  1.00  0.00
TER
ATOM   2883  O   WAT   939      -2.729   7.187  19.566  1.00  0.00
ATOM   2884  H1  WAT   939      -2.213   6.576  19.041  1.00  0.00
ATOM   2885  H2  WAT   939      -2.080   7.690  20.057  1.00  0.00
TER
ATOM   2886  O   WAT   940       5.780  -7.481  19.017  1.00  0.00
ATOM   2887  H1  WAT   940       6.221  -7.536  18.169  1.00  0.00
ATOM   2888  H2  WAT   940       5.511  -6.565  19.088  1.00  0.00
TER
ATOM   2889  O   WAT   941       7.644  -7.849  17.028  1.00  0.00
ATOM   2890  H1  WAT   941       7.583  -8.793  16.881  1.00  0.00
ATOM   2891  H2  WAT   941       8.423  -7.741  17.574  1.00  0.00
TER
ATOM   2892  O   WAT   942      -8.051   8.290  15.991  1.00  0.00
ATOM   2893  H1  WAT   942      -8.219   7.657  16.689  1.00  0.00
ATOM   2894  H2  WAT   942      -8.918   8.496  15.640  1.00  0.00
TER
ATOM   2895  O   WAT   943      -7.428  -7.879  13.494  1.00  0.00
ATOM   2896  H1  WAT   943      -6.670  -7.766  12.920  1.00  0.00
ATOM   2897  H2  WAT   943      -7.890  -7.042  13.448  1.00  0.00
TER
ATOM   2898  O   WAT   944      -0.887  -5.765  16.484  1.00  0.00
ATOM   2899  H1  WAT   944      -1.699  -6.139  16.144  1.00  0.00
ATOM   2900  H2  WAT   944      -0.383  -6.520  16.786  1.00  0.00
TER
ATOM   2901  O   WAT   945       3.616  -9.100  17.722  1.00  0.00
ATOM   2902  H1  WAT   945       4.219  -8.528  18.197  1.00  0.00
ATOM   2903  H2  WAT   945       2.875  -8.536  17.500  1.00  0.00
TER
ATOM   2904  O   WAT   946       6.759  -8.698  12.996  1.00  0.00
ATOM   2905  H1  WAT   946       6.954  -7.800  13.263  1.00  0.00
ATOM   2906  H2  WAT   946       5.972  -8.930  13.490  1.00  0.00
TER
ATOM   2907  O   WAT   947      -6.445   6.983  13.436  1.00  0.00
ATOM   2908  H1  WAT   947      -6.970   7.364  12.732  1.00  0.00
ATOM   2909  H2  WAT   947      -6.520   7.608  14.157  1.00  0.00
TER
ATOM   2910  O   WAT   948      -5.056  -7.352  12.034  1.00  0.00
ATOM   2911  H1  WAT   948      -4.526  -8.139  11.905  1.00  0.00
ATOM   2912  H2  WAT   948      -4.423  -6.673  12.268  1.00  0.00
TER
ATOM   2913  O   WAT   949      -2.862  -7.615  15.089  1.00  0.00
ATOM   2914  H1  WAT   949      -3.492  -8.316  15.256  1.00  0.00
ATOM   2915  H2  WAT   949      -3.401  -6.854  14.872  1.00  0.00
TER
ATOM   2916  O   WAT   950       8.312   8.542  14.757  1.00  0.00
ATOM   2917  H1  WAT   950       8.487   7.856  14.113  1.00  0.00
ATOM   2918  H2  WAT   950       7.614   9.067  14.365  1.00  0.00
TER
ATOM   2919  O   WAT   951      -3.845   8.931  12.311  1.00  0.00
ATOM   2920  H1  WAT   951      -3.114   8.647  11.763  1.00  0.00
ATOM   2921  H2  WAT   951      -3.586   8.693  13.200  1.00  0.00
TER
ATOM   2922  O   WAT   952      -4.684   5.048  12.315  1.00  0.00
ATOM   2923  H1  WAT   952      -5.313   5.516  12.864  1.00  0.00
ATOM   2924  H2  WAT   952      -4.569   4.203  12.750  1.00  0.00
TER
ATOM   2925  O   WAT   953       4.924   5.282  -0.874  1.00  0.00
ATOM   2926  H1  WAT   953       4.462   4.511  -0.545  1.00  0.00
ATOM   2927  H2  WAT   953       5.736   5.309  -0.369  1.00  0.00
TER
ATOM   2928  O   WAT   954      -6.671  -3.852  -4.992  1.00  0.00
ATOM   2929  H1  WAT   954      -7.560  -3.510  -5.094  1.00  0.00
ATOM   2930  H2  WAT   954      -6.387  -4.052  -5.884  1.00  0.00
TER
ATOM   2931  O   WAT   955      -8.708  -1.251   0.892  1.00  0.00
ATOM   2932  H1  WAT   955      -8.136  -2.019   0.892  1.00  0.00
ATOM   2933  H2  WAT   955      -8.708  -0.952  -0.017  1.00  0.00
TER
ATOM   2934  O   WAT   956      -7.466  -5.843   2.679  1.00  0.00
ATOM   2935  H1  WAT   956      -7.645  -6.740   2.959  1.00  0.00
ATOM   2936  H2  WAT   956      -7.868  -5.295   3.354  1.00  0.00
TER
ATOM   2937  O   WAT   957       5.157  -6.146  -2.487  1.00  0.00
ATOM   2938  H1  WAT   957       5.978  -6.636  -2.445  1.00  0.00
ATOM   2939  H2  WAT   957       5.190  -5.556  -1.734  1.00  0.00
TER
ATOM   2940  O   WAT   958      -6.847  -3.347   1.287  1.00  0.00
ATOM   2941  H1  WAT   958      -6.166  -3.083   1.906  1.00  0.00
ATOM   2942  H2  WAT   958      -7.162  -4.186   1.621  1.00  0.00
TER
ATOM   2943  O   WAT   959       9.447  -4.129   4.077  1.00  0.00
ATOM   2944  H1  WAT   959       8.742  -3.741   3.559  1.00  0.00
ATOM   2945  H2  WAT   959       9.712  -3.434   4.679  1.00  0.00
TER
ATOM   2946  O   WAT   960      -4.371  -7.660   4.641  1.00  0.00
ATOM   2947  H1  WAT   960      -4.369  -7.143   3.835  1.00  0.00
ATOM   2948  H2  WAT   960      -5.200  -8.137   4.618  1.00  0.00
TER
ATOM   2949  O   WAT   961      -4.689  -5.949   2.648  1.00  0.00
ATOM   2950  H1  WAT   961      -4.348  -5.105   2.353  1.00  0.00
ATOM   2951  H2  WAT   961      -5.628  -5.801   2.764  1.00  0.00
TER
ATOM   2952  O   WAT   962      -8.615   3.138  -6.486  1.00  0.00
ATOM   2953  H1  WAT   962      -8.993   3.626  -7.218  1.00  0.00
ATOM   2954  H2  WAT   962      -8.358   3.810  -5.856  1.00  0.00
TER
ATOM   2955  O   WAT   963       7.009   5.412   2.548  1.00  0.00
ATOM   2956  H1  WAT   963       6.325   6.082   2.540  1.00  0.00
ATOM   2957  H2  WAT   963       7.549   5.610   1.783  1.00  0.00
TER
ATOM   2958  O   WAT   964       8.462  -4.760   0.677  1.00  0.00
ATOM   2959  H1  WAT   964       7.514  -4.727   0.808  1.00  0.00
ATOM   2960  H2  WAT   964       8.787  -3.947   1.062  1.00  0.00
TER
ATOM   2961  O   WAT   965      -1.007  -8.461  -1.028  1.00  0.00
ATOM   2962  H1  WAT   965      -0.699  -9.016  -1.744  1.00  0.00
ATOM   2963  H2  WAT   965      -1.936  -8.326  -1.210  1.00  0.00
TER
ATOM   2964  O   WAT   966       4.545   7.256   1.263  1.00  0.00
ATOM   2965  H1  WAT   966       4.558   6.852   0.395  1.00  0.00
ATOM   2966  H2  WAT   966       3.992   8.031   1.159  1.00  0.00
TER
ATOM   2967  O   WAT   967       5.840   3.978  -3.648  1.00  0.00
ATOM   2968  H1  WAT   967       5.729   3.035  -3.523  1.00  0.00
ATOM   2969  H2  WAT   967       5.836   4.339  -2.762  1.00  0.00
TER
ATOM   2970  O   WAT   968       7.890   0.558   2.683  1.00  0.00
ATOM   2971  H1  WAT   968       7.062   0.627   2.208  1.00  0.00
ATOM   2972  H2  WAT   968       8.485   1.143   2.214  1.00  0.00
TER
ATOM   2973  O   WAT   969       5.411   1.166  -3.788  1.00  0.00
ATOM   2974  H1  WAT   969       4.793   0.828  -4.436  1.00  0.00
ATOM   2975  H2  WAT   969       5.394   0.522  -3.080  1.00  0.00
TER
ATOM   2976  O   WAT   970      -4.300  -3.095   2.270  1.00  0.00
ATOM   2977  H1  WAT   970      -3.748  -2.985   1.495  1.00  0.00
ATOM   2978  H2  WAT   970      -3.786  -2.721   2.986  1.00  0.00
TER
ATOM   2979  O   WAT   971       5.544   7.391   4.316  1.00  0.00
ATOM   2980  H1  WAT   971       5.067   8.198   4.124  1.00  0.00
ATOM   2981  H2  WAT   971       4.860   6.738   4.469  1.00  0.00
TER
ATOM   2982  O   WAT   972      -3.453   3.556   7.305  1.00  0.00
ATOM   2983  H1  WAT   972      -4.350   3.780   7.552  1.00  0.00
ATOM   2984  H2  WAT   972      -3.428   3.679   6.356  1.00  0.00
TER
ATOM   2985  O   WAT   973       3.588   0.405  -6.781  1.00  0.00
ATOM   2986  H1  WAT   973       4.027  -0.433  -6.927  1.00  0.00
ATOM   2987  H2  WAT   973       4.301   1.038  -6.695  1.00  0.00
TER
ATOM   2988  O   WAT   974      -4.626   0.427   5.881  1.00  0.00
ATOM   2989  H1  WAT   974      -4.765   1.299   6.249  1.00  0.00
ATOM   2990  H2  WAT   974      -5.508   0.084   5.735  1.00  0.00
TER
ATOM   2991  O   WAT   975      -2.828   6.369   8.089  1.00  0.00
ATOM   2992  H1  WAT   975      -2.856   6.773   7.222  1.00  0.00
ATOM   2993  H2  WAT   975      -2.991   5.440   7.926  1.00  0.00
TER
ATOM   2994  O   WAT   976       7.169  -8.341  -8.467  1.00  0.00
ATOM   2995  H1  WAT   976       6.857  -8.248  -7.567  1.00  0.00
ATOM   2996  H2  WAT   976       7.931  -7.763  -8.517  1.00  0.00
TER
ATOM   2997  O   WAT   977      -6.312  -0.975  -4.009  1.00  0.00
ATOM   2998  H1  WAT   977      -6.433  -0.249  -4.621  1.00  0.00
ATOM   2999  H2  WAT   977      -6.622  -1.745  -4.486  1.00  0.00
TER
ATOM   3000  O   WAT   978       9.124   7.152   9.386  1.00  0.00
ATOM   3001  H1  WAT   978       9.600   7.630  10.064  1.00  0.00
ATOM   3002  H2  WAT   978       9.745   7.084   8.660  1.00  0.00
TER
ATOM   3003  O   WAT   979      -8.674   2.197   1.798  1.00  0.00
ATOM   3004  H1  WAT   979      -8.596   2.332   0.853  1.00  0.00
ATOM   3005  H2  WAT   979      -8.060   1.488   1.991  1.00  0.00
TER
ATOM   3006  O   WAT   980      -7.429   3.897  -1.792  1.00  0.00
ATOM   3007  H1  WAT   980      -7.836   4.038  -2.646  1.00  0.00
ATOM   3008  H2  WAT   980      -6.538   3.613  -1.995  1.00  0.00
TER
ATOM   3009  O   WAT   981       8.527   4.343   6.546  1.00  0.00
ATOM   3010  H1  WAT   981       8.653   4.104   5.627  1.00  0.00
ATOM   3011  H2  WAT   981       8.569   3.512   7.018  1.00  0.00
TER
ATOM   3012  O   WAT   982       4.364   8.331  -5.457  1.00  0.00
ATOM   3013  H1  WAT   982       4.204   8.042  -4.558  1.00  0.00
ATOM   3014  H2  WAT   982       4.199   7.555  -5.992  1.00  0.00
TER
ATOM   3015  O   WAT   983      -3.157   8.111  -3.679  1.00  0.00
ATOM   3016  H1  WAT   983      -3.333   7.195  -3.893  1.00  0.00
ATOM   3017  H2  WAT   983      -4.011   8.470  -3.440  1.00  0.00
TER
ATOM   3018  O   WAT   984       4.067   5.840  -6.897  1.00  0.00
ATOM   3019  H1  WAT   984       3.373   5.838  -7.557  1.00  0.00
ATOM   3020  H2  WAT   984       4.809   5.416  -7.327  1.00  0.00
TER
ATOM   3021  O   WAT   985       3.632   7.466  -2.822  1.00  0.00
ATOM   3022  H1  WAT   985       4.088   6.685  -2.508  1.00  0.00
ATOM   3023  H2  WAT   985       3.971   8.177  -2.278  1.00  0.00
TER
ATOM   3024  O   WAT   986       8.380  -3.604   7.511  1.00  0.00
ATOM   3025  H1  WAT   986       7.764  -3.096   6.982  1.00  0.00
ATOM   3026  H2  WAT   986       8.059  -4.504   7.453  1.00  0.00
TER
ATOM   3027  O   WAT   987      -8.618   3.238   4.337  1.00  0.00
ATOM   3028  H1  WAT   987      -8.455   2.769   3.519  1.00  0.00
ATOM   3029  H2  WAT   987      -8.153   2.730   5.002  1.00  0.00
TER
ATOM   3030  O   WAT   988      -3.846  -7.631  -0.627  1.00  0.00
ATOM   3031  H1  WAT   988      -4.289  -6.850  -0.958  1.00  0.00
ATOM   3032  H2  WAT   988      -3.287  -7.308   0.080  1.00  0.00
TER
ATOM   3033  O   WAT   989       5.441  -3.544   6.106  1.00  0.00
ATOM   3034  H1  WAT   989       4.591  -3.843   6.427  1.00  0.00
ATOM   3035  H2  WAT   989       5.282  -3.299   5.195  1.00  0.00
TER
ATOM   3036  O   WAT   990       2.536  -2.043   8.206  1.00  0.00
ATOM   3037  H1  WAT   990       2.862  -2.877   7.867  1.00  0.00
ATOM   3038  H2  WAT   990       3.324  -1.521   8.354  1.00  0.00
TER
ATOM   3039  O   WAT   991      -0.730  -8.010  -5.746  1.00  0.00
ATOM   3040  H1  WAT   991      -1.355  -8.014  -5.021  1.00  0.00
ATOM   3041  H2  WAT   991      -0.817  -8.877  -6.143  1.00  0.00
TER
ATOM   3042  O   WAT   992      -1.808  -7.087   1.232  1.00  0.00
ATOM   3043  H1  WAT   992      -1.511  -6.180   1.151  1.00  0.00
ATOM   3044  H2  WAT   992      -1.260  -7.575   0.618  1.00  0.00
TER
ATOM   3045  O   WAT   993      -1.615  -1.609   7.767  1.00  0.00
ATOM   3046  H1  WAT   993      -1.710  -2.550   7.617  1.00  0.00
ATOM   3047  H2  WAT   993      -0.771  -1.388   7.372  1.00  0.00
TER
ATOM   3048  O   WAT   994      -6.484  -5.198   5.921  1.00  0.00
ATOM   3049  H1  WAT   994      -6.877  -4.351   6.128  1.00  0.00
ATOM   3050  H2  WAT   994      -7.172  -5.835   6.112  1.00  0.00
TER
ATOM   3051  O   WAT   995       0.091  -5.115   8.990  1.00  0.00
ATOM   3052  H1  WAT   995      -0.599  -5.307   9.625  1.00  0.00
ATOM   3053  H2  WAT   995       0.834  -4.831   9.523  1.00  0.00
TER
ATOM   3054  O   WAT   996      -9.182  -7.275  -0.046  1.00  0.00
ATOM   3055  H1  WAT   996      -9.471  -6.705   0.666  1.00  0.00
ATOM   3056  H2  WAT   996      -8.437  -7.755   0.317  1.00  0.00
TER
ATOM   3057  O   WAT   997      -8.995  -3.333  -8.836  1.00  0.00
ATOM   3058  H1  WAT   997      -9.077  -2.390  -8.694  1.00  0.00
ATOM   3059  H2  WAT   997      -9.347  -3.476  -9.715  1.00  0.00
TER
ATOM   3060  O   WAT   998      -1.195  -4.599   0.231  1.00  0.00
ATOM   3061  H1  WAT   998      -1.191  -5.040  -0.618  1.00  0.00
ATOM   3062  H2  WAT   998      -0.300  -4.278   0.338  1.00  0.00
TER
ATOM   3063  O   WAT   999      -5.345  -4.717  -0.809  1.00  0.00
ATOM   3064  H1  WAT   999      -5.685  -4.239  -0.053  1.00  0.00
ATOM   3065  H2  WAT   999      -6.107  -5.170  -1.169  1.00  0.00
TER
ATOM   3066  O   WAT  1000      -2.121  -1.288  -7.380  1.00  0.00
ATOM   3067  H1  WAT  1000      -2.689  -1.736  -8.006  1.00  0.00
ATOM   3068  H2  WAT  1000      -1.412  -0.929  -7.913  1.00  0.00
TER
ATOM   3069  O   WAT  1001       6.257  -8.408   7.077  1.00  0.00
ATOM   3070  H1  WAT  1001       6.581  -9.139   7.603  1.00  0.00
ATOM   3071  H2  WAT  1001       6.293  -8.727   6.175  1.00  0.00
TER
ATOM   3072  O   WAT  1002      -7.044   2.613   6.497  1.00  0.00
ATOM   3073  H1  WAT  1002      -7.428   1.973   7.095  1.00  0.00
ATOM   3074  H2  WAT  1002      -6.733   3.317   7.066  1.00  0.00
TER
ATOM   3075  O   WAT  1003      -8.030  -5.795  -1.893  1.00  0.00
ATOM   3076  H1  WAT  1003      -8.315  -6.159  -1.055  1.00  0.00
ATOM   3077  H2  WAT  1003      -8.092  -6.527  -2.507  1.00  0.00
TER
ATOM   3078  O   WAT  1004      -4.576   2.708  -5.107  1.00  0.00
ATOM   3079  H1  WAT  1004      -5.350   2.168  -5.267  1.00  0.00
ATOM   3080  H2  WAT  1004      -3.847   2.189  -5.445  1.00  0.00
TER
ATOM   3081  O   WAT  1005       6.183   1.704   0.685  1.00  0.00
ATOM   3082  H1  WAT  1005       6.903   2.200   0.295  1.00  0.00
ATOM   3083  H2  WAT  1005       5.981   1.026   0.041  1.00  0.00
TER
ATOM   3084  O   WAT  1006       1.644  -6.902  -5.172  1.00  0.00
ATOM   3085  H1  WAT  1006       0.830  -7.401  -5.247  1.00  0.00
ATOM   3086  H2  WAT  1006       1.450  -6.062  -5.588  1.00  0.00
TER
ATOM   3087  O   WAT  1007       1.565   1.775   6.572  1.00  0.00
ATOM   3088  H1  WAT  1007       1.498   0.855   6.318  1.00  0.00
ATOM   3089  H2  WAT  1007       0.935   1.873   7.287  1.00  0.00
TER
ATOM   3090  O   WAT  1008       4.359  -2.530  -6.875  1.00  0.00
ATOM   3091  H1  WAT  1008       5.246  -2.218  -7.050  1.00  0.00
ATOM   3092  H2  WAT  1008       4.329  -3.403  -7.267  1.00  0.00
TER
ATOM   3093  O   WAT  1009      -4.532   2.376  -1.469  1.00  0.00
ATOM   3094  H1  WAT  1009      -4.015   1.573  -1.524  1.00  0.00
ATOM   3095  H2  WAT  1009      -4.984   2.314  -0.628  1.00  0.00
TER
ATOM   3096  O   WAT  1010       0.355   3.643  -6.197  1.00  0.00
ATOM   3097  H1  WAT  1010       0.696   4.387  -6.692  1.00  0.00
ATOM   3098  H2  WAT  1010      -0.474   3.956  -5.834  1.00  0.00
TER
ATOM   3099  O   WAT  1011      -7.048  -0.658   5.443  1.00  0.00
ATOM   3100  H1  WAT  1011      -7.406   0.007   6.031  1.00  0.00
ATOM   3101  H2  WAT  1011      -7.342  -1.490   5.814  1.00  0.00
TER
ATOM   3102  O   WAT  1012      -3.847  -0.200   8.327  1.00  0.00
ATOM   3103  H1  WAT  1012      -4.147  -0.054   7.430  1.00  0.00
ATOM   3104  H2  WAT  1012      -3.075  -0.759   8.234  1.00  0.00
TER
ATOM   3105  O   WAT  1013       1.496   4.597   6.323  1.00  0.00
ATOM   3106  H1  WAT  1013       1.511   3.665   6.105  1.00  0.00
ATOM   3107  H2  WAT  1013       0.789   4.683   6.962  1.00  0.00
TER
ATOM   3108  O   WAT  1014       6.630  -1.219  -7.407  1.00  0.00
ATOM   3109  H1  WAT  1014       6.546  -0.787  -8.258  1.00  0.00
ATOM   3110  H2  WAT  1014       7.349  -0.759  -6.975  1.00  0.00
TER
ATOM   3111  O   WAT  1015       7.707   1.238   5.670  1.00  0.00
ATOM   3112  H1  WAT  1015       6.982   1.831   5.472  1.00  0.00
ATOM   3113  H2  WAT  1015       8.235   1.230   4.871  1.00  0.00
TER
ATOM   3114  O   WAT  1016       7.659   5.636  -4.679  1.00  0.00
ATOM   3115  H1  WAT  1016       7.016   4.981  -4.405  1.00  0.00
ATOM   3116  H2  WAT  1016       7.272   6.041  -5.455  1.00  0.00
TER
ATOM   3117  O   WAT  1017      -8.537  -0.659  -7.933  1.00  0.00
ATOM   3118  H1  WAT  1017      -7.668  -0.376  -7.650  1.00  0.00
ATOM   3119  H2  WAT  1017      -9.028   0.155  -8.048  1.00  0.00
TER
ATOM   3120  O   WAT  1018      -5.472  -8.928  -3.340  1.00  0.00
ATOM   3121  H1  WAT  1018      -5.601  -8.936  -2.392  1.00  0.00
ATOM   3122  H2  WAT  1018      -6.296  -8.589  -3.691  1.00  0.00
TER
ATOM   3123  O   WAT  1019       6.048   4.527  -8.142  1.00  0.00
ATOM   3124  H1  WAT  1019       5.822   3.810  -7.549  1.00  0.00
ATOM   3125  H2  WAT  1019       5.658   4.278  -8.979  1.00  0.00
TER
ATOM   3126  O   WAT  1020       3.977   5.042   5.338  1.00  0.00
ATOM   3127  H1  WAT  1020       4.312   5.628   6.016  1.00  0.00
ATOM   3128  H2  WAT  1020       3.057   4.911   5.568  1.00  0.00
TER
ATOM   3129  O   WAT  1021      -8.170   8.554  -7.367  1.00  0.00
ATOM   3130  H1  WAT  1021      -7.810   9.153  -8.021  1.00  0.00
ATOM   3131  H2  WAT  1021      -8.311   9.100  -6.594  1.00  0.00
TER
ATOM   3132  O   WAT  1022      -8.473  -7.169   6.120  1.00  0.00
ATOM   3133  H1  WAT  1022      -9.187  -6.969   6.726  1.00  0.00
ATOM   3134  H2  WAT  1022      -8.054  -7.945   6.492  1.00  0.00
TER
ATOM   3135  O   WAT  1023       5.630   2.444  -6.480  1.00  0.00
ATOM   3136  H1  WAT  1023       5.342   2.906  -5.692  1.00  0.00
ATOM   3137  H2  WAT  1023       6.425   1.984  -6.212  1.00  0.00
TER
ATOM   3138  O   WAT  1024      -8.186   6.819   7.107  1.00  0.00
ATOM   3139  H1  WAT  1024      -8.077   5.879   6.967  1.00  0.00
ATOM   3140  H2  WAT  1024      -8.838   7.085   6.458  1.00  0.00
TER
ATOM   3141  O   WAT  1025      -0.195   5.091   8.507  1.00  0.00
ATOM   3142  H1  WAT  1025      -0.515   4.372   9.051  1.00  0.00
ATOM   3143  H2  WAT  1025      -0.869   5.766   8.580  1.00  0.00
TER
ATOM   3144  O   WAT  1026      -2.153   5.937  -6.550  1.00  0.00
ATOM   3145  H1  WAT  1026      -2.162   6.670  -7.165  1.00  0.00
ATOM   3146  H2  WAT  1026      -3.073   5.690  -6.457  1.00  0.00
TER
ATOM   3147  O   WAT  1027      -6.552   1.158  -5.805  1.00  0.00
ATOM   3148  H1  WAT  1027      -7.160   1.898  -5.796  1.00  0.00
ATOM   3149  H2  WAT  1027      -6.078   1.248  -6.631  1.00  0.00
TER
ATOM   3150  O   WAT  1028       6.387  -5.721  -5.321  1.00  0.00
ATOM   3151  H1  WAT  1028       5.758  -5.616  -6.035  1.00  0.00
ATOM   3152  H2  WAT  1028       5.892  -5.501  -4.531  1.00  0.00
TER
ATOM   3153  O   WAT  1029       0.833   6.000  -7.887  1.00  0.00
ATOM   3154  H1  WAT  1029       0.934   5.796  -8.817  1.00  0.00
ATOM   3155  H2  WAT  1029      -0.067   5.746  -7.683  1.00  0.00
TER
ATOM   3156  O   WAT  1030       2.387  -6.717  -2.465  1.00  0.00
ATOM   3157  H1  WAT  1030       2.264  -6.698  -3.414  1.00  0.00
ATOM   3158  H2  WAT  1030       3.335  -6.669  -2.345  1.00  0.00
TER
ATOM   3159  O   WAT  1031      -0.525   8.518  -3.193  1.00  0.00
ATOM   3160  H1  WAT  1031      -0.271   8.481  -4.115  1.00  0.00
ATOM   3161  H2  WAT  1031      -1.474   8.392  -3.200  1.00  0.00
TER
ATOM   3162  O   WAT  1032       7.188  -5.806   4.937  1.00  0.00
ATOM   3163  H1  WAT  1032       6.685  -5.065   5.277  1.00  0.00
ATOM   3164  H2  WAT  1032       8.003  -5.417   4.621  1.00  0.00
TER
ATOM   3165  O   WAT  1033       5.480  -0.562  -1.617  1.00  0.00
ATOM   3166  H1  WAT  1033       4.539  -0.547  -1.442  1.00  0.00
ATOM   3167  H2  WAT  1033       5.794  -1.349  -1.171  1.00  0.00
TER
ATOM   3168  O   WAT  1034      -4.542   1.120  -8.056  1.00  0.00
ATOM   3169  H1  WAT  1034      -3.776   1.008  -7.494  1.00  0.00
ATOM   3170  H2  WAT  1034      -4.464   0.423  -8.709  1.00  0.00
TER
ATOM   3171  O   WAT  1035      -5.847  -1.448  -7.373  1.00  0.00
ATOM   3172  H1  WAT  1035      -5.767  -2.395  -7.261  1.00  0.00
ATOM   3173  H2  WAT  1035      -4.955  -1.117  -7.267  1.00  0.00
TER
ATOM   3174  O   WAT  1036       7.482   6.609   0.059  1.00  0.00
ATOM   3175  H1  WAT  1036       7.607   7.432   0.531  1.00  0.00
ATOM   3176  H2  WAT  1036       8.349   6.398  -0.289  1.00  0.00
TER
ATOM   3177  O   WAT  1037      -5.046   8.702  -0.270  1.00  0.00
ATOM   3178  H1  WAT  1037      -4.310   8.153   0.001  1.00  0.00
ATOM   3179  H2  WAT  1037      -4.662   9.567  -0.409  1.00  0.00
TER
ATOM   3180  O   WAT  1038      -8.161   4.769  -4.395  1.00  0.00
ATOM   3181  H1  WAT  1038      -9.087   5.011  -4.405  1.00  0.00
ATOM   3182  H2  WAT  1038      -7.696   5.596  -4.517  1.00  0.00
TER
ATOM   3183  O   WAT  1039      -6.040   7.886   8.919  1.00  0.00
ATOM   3184  H1  WAT  1039      -5.239   8.207   9.333  1.00  0.00
ATOM   3185  H2  WAT  1039      -6.555   7.526   9.641  1.00  0.00
TER
ATOM   3186  O   WAT  1040      -1.936   7.875  -8.447  1.00  0.00
ATOM   3187  H1  WAT  1040      -1.143   8.164  -8.899  1.00  0.00
ATOM   3188  H2  WAT  1040      -2.455   7.444  -9.126  1.00  0.00
TER
ATOM   3189  O   WAT  1041       2.796   3.994   8.867  1.00  0.00
ATOM   3190  H1  WAT  1041       2.190   4.017   8.126  1.00  0.00
ATOM   3191  H2  WAT  1041       2.492   3.263   9.403  1.00  0.00
TER
ATOM   3192  O   WAT  1042       4.227   7.722   7.477  1.00  0.00
ATOM   3193  H1  WAT  1042       5.179   7.638   7.428  1.00  0.00
ATOM   3194  H2  WAT  1042       4.079   8.386   8.151  1.00  0.00
TER
ATOM   3195  O   WAT  1043       7.117   7.102  -7.023  1.00  0.00
ATOM   3196  H1  WAT  1043       6.832   6.688  -7.838  1.00  0.00
ATOM   3197  H2  WAT  1043       6.919   8.030  -7.143  1.00  0.00
TER
ATOM   3198  O   WAT  1044      -8.320   0.374   7.863  1.00  0.00
ATOM   3199  H1  WAT  1044      -7.816  -0.206   8.434  1.00  0.00
ATOM   3200  H2  WAT  1044      -9.059   0.658   8.400  1.00  0.00
TER
ATOM   3201  O   WAT  1045      -1.418   3.095  -8.583  1.00  0.00
ATOM   3202  H1  WAT  1045      -1.523   2.480  -7.857  1.00  0.00
ATOM   3203  H2  WAT  1045      -1.585   2.572  -9.366  1.00  0.00
TER
ATOM   3204  O   WAT  1046      -1.266   1.781   7.396  1.00  0.00
ATOM   3205  H1  WAT  1046      -2.032   2.349   7.312  1.00  0.00
ATOM   3206  H2  WAT  1046      -1.085   1.488   6.503  1.00  0.00
TER
ATOM   3207  O   WAT  1047       1.822   2.157  -7.979  1.00  0.00
ATOM   3208  H1  WAT  1047       1.273   2.604  -7.334  1.00  0.00
ATOM   3209  H2  WAT  1047       2.444   1.652  -7.455  1.00  0.00
TER
ATOM   3210  O   WAT  1048       5.876   3.511   7.954  1.00  0.00
ATOM   3211  H1  WAT  1048       6.617   3.849   7.450  1.00  0.00
ATOM   3212  H2  WAT  1048       5.113   3.680   7.401  1.00  0.00
TER
ATOM   3213  O   WAT  1049      -6.288  -1.483   8.758  1.00  0.00
ATOM   3214  H1  WAT  1049      -6.247  -1.782   9.666  1.00  0.00
ATOM   3215  H2  WAT  1049      -5.433  -1.083   8.598  1.00  0.00
TER
ATOM   3216  O   WAT  1050      -2.510   1.116  -6.082  1.00  0.00
ATOM   3217  H1  WAT  1050      -2.088   0.950  -5.239  1.00  0.00
ATOM   3218  H2  WAT  1050      -2.385   0.306  -6.577  1.00  0.00
TER
ATOM   3219  O   WAT  1051      -4.347  -2.904   6.725  1.00  0.00
ATOM   3220  H1  WAT  1051      -4.878  -3.395   6.097  1.00  0.00
ATOM   3221  H2  WAT  1051      -3.678  -2.476   6.191  1.00  0.00
TER
ATOM   3222  O   WAT  1052       0.003   0.140  -8.834  1.00  0.00
ATOM   3223  H1  WAT  1052       0.523  -0.575  -9.200  1.00  0.00
ATOM   3224  H2  WAT  1052       0.650   0.778  -8.534  1.00  0.00
TER
ATOM   3225  O   WAT  1053       4.551   1.563   6.489  1.00  0.00
ATOM   3226  H1  WAT  1053       4.965   1.717   7.338  1.00  0.00
ATOM   3227  H2  WAT  1053       3.616   1.688   6.652  1.00  0.00
TER
ATOM   3228  O   WAT  1054       5.023  -1.098   8.493  1.00  0.00
ATOM   3229  H1  WAT  1054       5.605  -1.852   8.405  1.00  0.00
ATOM   3230  H2  WAT  1054       5.199  -0.567   7.716  1.00  0.00
TER
ATOM   3231  O   WAT  1055      -3.860  -5.938   6.805  1.00  0.00
ATOM   3232  H1  WAT  1055      -3.954  -6.556   6.080  1.00  0.00
ATOM   3233  H2  WAT  1055      -4.440  -5.211   6.578  1.00  0.00
TER
ATOM   3234  O   WAT  1056       3.987  -0.200   4.419  1.00  0.00
ATOM   3235  H1  WAT  1056       3.461   0.324   3.815  1.00  0.00
ATOM   3236  H2  WAT  1056       4.330   0.433   5.050  1.00  0.00
TER
ATOM   3237  O   WAT  1057      -3.614  -2.811  -9.136  1.00  0.00
ATOM   3238  H1  WAT  1057      -3.815  -3.674  -8.775  1.00  0.00
ATOM   3239  H2  WAT  1057      -3.785  -2.897 -10.074  1.00  0.00
TER
ATOM   3240  O   WAT  1058      -2.837   7.820   5.575  1.00  0.00
ATOM   3241  H1  WAT  1058      -3.375   8.545   5.255  1.00  0.00
ATOM   3242  H2  WAT  1058      -2.584   7.343   4.784  1.00  0.00
TER
ATOM   3243  O   WAT  1059       3.865  -8.000  -6.608  1.00  0.00
ATOM   3244  H1  WAT  1059       4.145  -8.843  -6.252  1.00  0.00
ATOM   3245  H2  WAT  1059       3.091  -7.767  -6.094  1.00  0.00
TER
ATOM   3246  O   WAT  1060      -4.816  -5.710  -9.148  1.00  0.00
ATOM   3247  H1  WAT  1060      -4.513  -5.704 -10.057  1.00  0.00
ATOM   3248  H2  WAT  1060      -4.076  -6.061  -8.652  1.00  0.00
TER
ATOM   3249  O   WAT  1061       0.019   9.055   5.833  1.00  0.00
ATOM   3250  H1  WAT  1061      -0.055   9.959   6.140  1.00  0.00
ATOM   3251  H2  WAT  1061      -0.883   8.736   5.805  1.00  0.00
TER
ATOM   3252  O   WAT  1062      -1.597  -6.767  -8.163  1.00  0.00
ATOM   3253  H1  WAT  1062      -1.945  -7.445  -8.743  1.00  0.00
ATOM   3254  H2  WAT  1062      -1.396  -7.228  -7.348  1.00  0.00
TER
ATOM   3255  O   WAT  1063       0.568   8.221  -6.544  1.00  0.00
ATOM   3256  H1  WAT  1063       1.463   8.560  -6.522  1.00  0.00
ATOM   3257  H2  WAT  1063       0.599   7.499  -7.172  1.00  0.00
TER
ATOM   3258  O   WAT  1064      -5.793   3.594  -8.315  1.00  0.00
ATOM   3259  H1  WAT  1064      -5.355   4.137  -7.660  1.00  0.00
ATOM   3260  H2  WAT  1064      -5.308   2.768  -8.306  1.00  0.00
TER
ATOM   3261  O   WAT  1065      -8.578   6.383  -0.863  1.00  0.00
ATOM   3262  H1  WAT  1065      -8.248   5.515  -1.096  1.00  0.00
ATOM   3263  H2  WAT  1065      -8.149   6.589  -0.033  1.00  0.00
TER
ATOM   3264  O   WAT  1066      -3.982   4.714  -3.203  1.00  0.00
ATOM   3265  H1  WAT  1066      -4.283   4.590  -2.303  1.00  0.00
ATOM   3266  H2  WAT  1066      -4.088   3.854  -3.612  1.00  0.00
TER
ATOM   3267  O   WAT  1067      -8.089   7.250   1.875  1.00  0.00
ATOM   3268  H1  WAT  1067      -8.526   7.430   2.707  1.00  0.00
ATOM   3269  H2  WAT  1067      -7.521   8.007   1.733  1.00  0.00
TER
ATOM   3270  O   WAT  1068       7.547   6.751   6.162  1.00  0.00
ATOM   3271  H1  WAT  1068       6.947   6.811   5.419  1.00  0.00
ATOM   3272  H2  WAT  1068       7.676   5.812   6.292  1.00  0.00
TER
ATOM   3273  O   WAT  1069       8.787   4.493  -8.501  1.00  0.00
ATOM   3274  H1  WAT  1069       7.956   4.561  -8.030  1.00  0.00
ATOM   3275  H2  WAT  1069       8.964   5.384  -8.804  1.00  0.00
TER
ATOM   3276  O   WAT  1070       8.243   1.238  -5.997  1.00  0.00
ATOM   3277  H1  WAT  1070       9.005   1.808  -5.891  1.00  0.00
ATOM   3278  H2  WAT  1070       8.258   0.671  -5.226  1.00  0.00
TER
ATOM   3279  O   WAT  1071      -8.257  -0.238  -1.766  1.00  0.00
ATOM   3280  H1  WAT  1071      -8.912  -0.507  -2.410  1.00  0.00
ATOM   3281  H2  WAT  1071      -7.419  -0.348  -2.216  1.00  0.00
TER
ATOM   3282  O   WAT  1072       9.249   2.093  -1.153  1.00  0.00
ATOM   3283  H1  WAT  1072       9.620   1.310  -1.559  1.00  0.00
ATOM   3284  H2  WAT  1072       9.889   2.782  -1.331  1.00  0.00
TER
ATOM   3285  O   WAT  1073       6.232   3.477   4.260  1.00  0.00
ATOM   3286  H1  WAT  1073       5.418   3.906   4.523  1.00  0.00
ATOM   3287  H2  WAT  1073       6.640   4.088   3.647  1.00  0.00
TER
ATOM   3288  O   WAT  1074       8.295   1.531  -8.840  1.00  0.00
ATOM   3289  H1  WAT  1074       8.570   2.439  -8.968  1.00  0.00
ATOM   3290  H2  WAT  1074       8.106   1.468  -7.904  1.00  0.00
TER
ATOM   3291  O   WAT  1075       4.692  -5.444  -7.545  1.00  0.00
ATOM   3292  H1  WAT  1075       5.111  -5.631  -8.385  1.00  0.00
ATOM   3293  H2  WAT  1075       4.386  -6.296  -7.234  1.00  0.00
TER
ATOM   3294  O   WAT  1076       8.191  -0.532  -3.847  1.00  0.00
ATOM   3295  H1  WAT  1076       7.816  -1.299  -4.279  1.00  0.00
ATOM   3296  H2  WAT  1076       7.462  -0.149  -3.359  1.00  0.00
TER
ATOM   3297  O   WAT  1077      -7.219   0.147   2.774  1.00  0.00
ATOM   3298  H1  WAT  1077      -6.852   0.060   3.654  1.00  0.00
ATOM   3299  H2  WAT  1077      -7.788  -0.616   2.675  1.00  0.00
TER
ATOM   3300  O   WAT  1078       7.581  -1.385   5.787  1.00  0.00
ATOM   3301  H1  WAT  1078       7.350  -1.613   4.887  1.00  0.00
ATOM   3302  H2  WAT  1078       7.842  -0.465   5.742  1.00  0.00
TER
ATOM   3303  O   WAT  1079      -7.668  -2.942   6.680  1.00  0.00
ATOM   3304  H1  WAT  1079      -8.562  -2.975   7.019  1.00  0.00
ATOM   3305  H2  WAT  1079      -7.128  -2.743   7.445  1.00  0.00
TER
ATOM   3306  O   WAT  1080       6.020  -6.159   8.565  1.00  0.00
ATOM   3307  H1  WAT  1080       6.897  -6.151   8.948  1.00  0.00
ATOM   3308  H2  WAT  1080       6.032  -6.896   7.954  1.00  0.00
TER
ATOM   3309  O   WAT  1081      -9.043  -3.028  -5.824  1.00  0.00
ATOM   3310  H1  WAT  1081      -9.947  -2.765  -5.999  1.00  0.00
ATOM   3311  H2  WAT  1081      -8.559  -2.757  -6.604  1.00  0.00
TER
ATOM   3312  O   WAT  1082       7.466  -2.306  -0.546  1.00  0.00
ATOM   3313  H1  WAT  1082       7.990  -2.800  -1.177  1.00  0.00
ATOM   3314  H2  WAT  1082       8.052  -2.171   0.199  1.00  0.00
TER
ATOM   3315  O   WAT  1083       7.645  -2.222   2.976  1.00  0.00
ATOM   3316  H1  WAT  1083       6.696  -2.256   3.090  1.00  0.00
ATOM   3317  H2  WAT  1083       7.827  -1.312   2.741  1.00  0.00
TER
ATOM   3318  O   WAT  1084      -6.500  -3.972  -7.914  1.00  0.00
ATOM   3319  H1  WAT  1084      -5.791  -4.393  -8.400  1.00  0.00
ATOM   3320  H2  WAT  1084      -7.216  -3.904  -8.546  1.00  0.00
TER
ATOM   3321  O   WAT  1085      -6.853  -7.918  -8.874  1.00  0.00
ATOM   3322  H1  WAT  1085      -6.130  -7.377  -8.556  1.00  0.00
ATOM   3323  H2  WAT  1085      -6.580  -8.192  -9.750  1.00  0.00
TER
ATOM   3324  O   WAT  1086       6.956  -3.049  -4.607  1.00  0.00
ATOM   3325  H1  WAT  1086       7.452  -3.282  -3.822  1.00  0.00
ATOM   3326  H2  WAT  1086       6.758  -3.887  -5.023  1.00  0.00
TER
ATOM   3327  O   WAT  1087      -7.164  -8.667   1.028  1.00  0.00
ATOM   3328  H1  WAT  1087      -6.516  -9.218   0.588  1.00  0.00
ATOM   3329  H2  WAT  1087      -6.743  -8.413   1.850  1.00  0.00
TER
ATOM   3330  O   WAT  1088       8.385  -4.413  -2.073  1.00  0.00
ATOM   3331  H1  WAT  1088       8.275  -4.567  -1.135  1.00  0.00
ATOM   3332  H2  WAT  1088       9.146  -4.940  -2.316  1.00  0.00
TER
ATOM   3333  O   WAT  1089       6.732  -8.473   4.385  1.00  0.00
ATOM   3334  H1  WAT  1089       7.369  -7.860   4.751  1.00  0.00
ATOM   3335  H2  WAT  1089       6.879  -8.437   3.440  1.00  0.00
TER
ATOM   3336  O   WAT  1090       9.274  -6.582  -8.833  1.00  0.00
ATOM   3337  H1  WAT  1090      10.199  -6.714  -9.041  1.00  0.00
ATOM   3338  H2  WAT  1090       9.252  -6.502  -7.879  1.00  0.00
TER
ATOM   3339  O   WAT  1091       9.348  -5.811  -6.207  1.00  0.00
ATOM   3340  H1  WAT  1091       8.553  -5.876  -5.678  1.00  0.00
ATOM   3341  H2  WAT  1091       9.552  -4.876  -6.218  1.00  0.00
TER
ATOM   3342  O   WAT  1092       6.290   8.228  -2.213  1.00  0.00
ATOM   3343  H1  WAT  1092       6.886   7.907  -2.890  1.00  0.00
ATOM   3344  H2  WAT  1092       6.548   7.756  -1.422  1.00  0.00
TER
ATOM   3345  O   WAT  1093      -7.410  -8.512   3.771  1.00  0.00
ATOM   3346  H1  WAT  1093      -7.759  -8.055   4.536  1.00  0.00
ATOM   3347  H2  WAT  1093      -7.742  -9.406   3.853  1.00  0.00
TER
ATOM   3348  O   WAT  1094      -5.804   4.660   7.936  1.00  0.00
ATOM   3349  H1  WAT  1094      -5.847   4.290   8.817  1.00  0.00
ATOM   3350  H2  WAT  1094      -5.673   5.598   8.076  1.00  0.00
TER
ATOM   3351  O   WAT  1095       9.157   8.236   4.338  1.00  0.00
ATOM   3352  H1  WAT  1095       8.663   8.633   3.621  1.00  0.00
ATOM   3353  H2  WAT  1095       8.548   7.611   4.732  1.00  0.00
TER
ATOM   3354  O   WAT  1096      -6.738  -8.984   7.046  1.00  0.00
ATOM   3355  H1  WAT  1096      -6.190  -9.165   6.282  1.00  0.00
ATOM   3356  H2  WAT  1096      -6.673  -9.775   7.581  1.00  0.00
TER
ATOM   3357  O   WAT  1097      -5.965   7.606   5.056  1.00  0.00
ATOM   3358  H1  WAT  1097      -6.559   7.475   5.795  1.00  0.00
ATOM   3359  H2  WAT  1097      -5.973   6.770   4.590  1.00  0.00
TER
ATOM   3360  O   WAT  1098       6.841   8.878   1.617  1.00  0.00
ATOM   3361  H1  WAT  1098       6.381   9.630   1.242  1.00  0.00
ATOM   3362  H2  WAT  1098       6.212   8.159   1.558  1.00  0.00
TER
ATOM   3363  O   WAT  1099       5.780  -7.481   0.243  1.00  0.00
ATOM   3364  H1  WAT  1099       6.221  -7.536  -0.605  1.00  0.00
ATOM   3365  H2  WAT  1099       5.511  -6.565   0.314  1.00  0.00
TER
ATOM   3366  O   WAT  1100       7.644  -7.849  -1.746  1.00  0.00
ATOM   3367  H1  WAT  1100       7.583  -8.793  -1.893  1.00  0.00
ATOM   3368  H2  WAT  1100       8.423  -7.741  -1.201  1.00  0.00
TER
ATOM   3369  O   WAT  1101      -8.051   8.290  -2.784  1.00  0.00
ATOM   3370  H1  WAT  1101      -8.219   7.657  -2.086  1.00  0.00
ATOM   3371  H2  WAT  1101      -8.918   8.496  -3.134  1.00  0.00
TER
ATOM   3372  O   WAT  1102      -7.428  -7.879  -5.281  1.00  0.00
ATOM   3373  H1  WAT  1102      -6.670  -7.766  -5.854  1.00  0.00
ATOM   3374  H2  WAT  1102      -7.890  -7.042  -5.326  1.00  0.00
TER
ATOM   3375  O   WAT  1103       3.616  -9.100  -1.052  1.00  0.00
ATOM   3376  H1  WAT  1103       4.219  -8.528  -0.577  1.00  0.00
ATOM   3377  H2  WAT  1103       2.875  -8.536  -1.275  1.00  0.00
TER
ATOM   3378  O   WAT  1104       6.759  -8.698  -5.778  1.00  0.00
ATOM   3379  H1  WAT  1104       6.954  -7.800  -5.511  1.00  0.00
ATOM   3380  H2  WAT  1104       5.972  -8.930  -5.285  1.00  0.00
TER
ATOM   3381  O   WAT  1105      -6.445   6.983  -5.339  1.00  0.00
ATOM   3382  H1  WAT  1105      -6.970   7.364  -6.043  1.00  0.00
ATOM   3383  H2  WAT  1105      -6.520   7.608  -4.618  1.00  0.00
TER
ATOM   3384  O   WAT  1106      -5.056  -7.352  -6.740  1.00  0.00
ATOM   3385  H1  WAT  1106      -4.526  -8.139  -6.870  1.00  0.00
ATOM   3386  H2  WAT  1106      -4.423  -6.673  -6.507  1.00  0.00
TER
ATOM   3387  O   WAT  1107      -2.862  -7.615  -3.686  1.00  0.00
ATOM   3388  H1  WAT  1107      -3.492  -8.316  -3.519  1.00  0.00
ATOM   3389  H2  WAT  1107      -3.401  -6.854  -3.903  1.00  0.00
TER
ATOM   3390  O   WAT  1108       0.077   8.999   8.985  1.00  0.00
ATOM   3391  H1  WAT  1108       1.004   8.764   9.029  1.00  0.00
ATOM   3392  H2  WAT  1108       0.062   9.826   8.504  1.00  0.00
TER
ATOM   3393  O   WAT  1109       8.312   8.542  -4.017  1.00  0.00
ATOM   3394  H1  WAT  1109       8.487   7.856  -4.661  1.00  0.00
ATOM   3395  H2  WAT  1109       7.614   9.067  -4.410  1.00  0.00
TER
ATOM   3396  O   WAT  1110      -2.736  -8.336   8.749  1.00  0.00
ATOM   3397  H1  WAT  1110      -3.018  -7.833   7.985  1.00  0.00
ATOM   3398  H2  WAT  1110      -2.354  -9.134   8.384  1.00  0.00
TER
ATOM   3399  O   WAT  1111      -3.845   8.931  -6.464  1.00  0.00
ATOM   3400  H1  WAT  1111      -3.114   8.647  -7.011  1.00  0.00
ATOM   3401  H2  WAT  1111      -3.586   8.693  -5.574  1.00  0.00
TER
ATOM   3402  O   WAT  1112      -4.684   5.048  -6.459  1.00  0.00
ATOM   3403  H1  WAT  1112      -5.313   5.516  -5.911  1.00  0.00
ATOM   3404  H2  WAT  1112      -4.569   4.203  -6.025  1.00  0.00
TER
ATOM   3405  O   WAT  1113       3.865  -8.921   9.327  1.00  0.00
ATOM   3406  H1  WAT  1113       3.752  -8.601  10.223  1.00  0.00
ATOM   3407  H2  WAT  1113       4.682  -8.520   9.031  1.00  0.00
TER
ATOM   3408  O   WAT  1114       6.645   8.226   8.809  1.00  0.00
ATOM   3409  H1  WAT  1114       7.438   7.731   8.602  1.00  0.00
ATOM   3410  H2  WAT  1114       6.938   8.905   9.417  1.00  0.00
TER
ATOM   3411  O   WAT  1115       0.903   0.876 -18.428  1.00  0.00
ATOM   3412  H1  WAT  1115       0.127   0.396 -18.138  1.00  0.00
ATOM   3413  H2  WAT  1115       1.554   0.197 -18.603  1.00  0.00
TER
ATOM   3414  O   WAT  1116      -5.081   1.188 -17.551  1.00  0.00
ATOM   3415  H1  WAT  1116      -5.912   0.933 -17.151  1.00  0.00
ATOM   3416  H2  WAT  1116      -4.472   1.259 -16.815  1.00  0.00
TER
ATOM   3417  O   WAT  1117       4.924   5.282 -19.648  1.00  0.00
ATOM   3418  H1  WAT  1117       4.462   4.511 -19.320  1.00  0.00
ATOM   3419  H2  WAT  1117       5.736   5.309 -19.143  1.00  0.00
TER
ATOM   3420  O   WAT  1118      -5.100   5.222 -17.355  1.00  0.00
ATOM   3421  H1  WAT  1118      -4.798   4.332 -17.534  1.00  0.00
ATOM   3422  H2  WAT  1118      -4.356   5.779 -17.583  1.00  0.00
TER
ATOM   3423  O   WAT  1119      -8.708  -1.251 -17.882  1.00  0.00
ATOM   3424  H1  WAT  1119      -8.136  -2.019 -17.882  1.00  0.00
ATOM   3425  H2  WAT  1119      -8.708  -0.952 -18.792  1.00  0.00
TER
ATOM   3426  O   WAT  1120       0.344   3.552 -18.421  1.00  0.00
ATOM   3427  H1  WAT  1120       0.275   2.611 -18.582  1.00  0.00
ATOM   3428  H2  WAT  1120       1.106   3.642 -17.849  1.00  0.00
TER
ATOM   3429  O   WAT  1121      -7.466  -5.843 -16.095  1.00  0.00
ATOM   3430  H1  WAT  1121      -7.645  -6.740 -15.815  1.00  0.00
ATOM   3431  H2  WAT  1121      -7.868  -5.295 -15.421  1.00  0.00
TER
ATOM   3432  O   WAT  1122       1.374  -3.641 -18.194  1.00  0.00
ATOM   3433  H1  WAT  1122       1.751  -4.514 -18.307  1.00  0.00
ATOM   3434  H2  WAT  1122       1.276  -3.305 -19.085  1.00  0.00
TER
ATOM   3435  O   WAT  1123      -6.847  -3.347 -17.487  1.00  0.00
ATOM   3436  H1  WAT  1123      -6.166  -3.083 -16.868  1.00  0.00
ATOM   3437  H2  WAT  1123      -7.162  -4.186 -17.153  1.00  0.00
TER
ATOM   3438  O   WAT  1124      -2.654  -2.300 -18.400  1.00  0.00
ATOM   3439  H1  WAT  1124      -2.147  -1.802 -17.759  1.00  0.00
ATOM   3440  H2  WAT  1124      -2.123  -3.076 -18.576  1.00  0.00
TER
ATOM   3441  O   WAT  1125       9.447  -4.129 -14.697  1.00  0.00
ATOM   3442  H1  WAT  1125       8.742  -3.741 -15.216  1.00  0.00
ATOM   3443  H2  WAT  1125       9.712  -3.434 -14.095  1.00  0.00
TER
ATOM   3444  O   WAT  1126      -4.371  -7.660 -14.134  1.00  0.00
ATOM   3445  H1  WAT  1126      -4.369  -7.143 -14.939  1.00  0.00
ATOM   3446  H2  WAT  1126      -5.200  -8.137 -14.157  1.00  0.00
TER
ATOM   3447  O   WAT  1127      -3.121   1.980 -15.956  1.00  0.00
ATOM   3448  H1  WAT  1127      -3.454   2.606 -15.314  1.00  0.00
ATOM   3449  H2  WAT  1127      -2.944   2.506 -16.736  1.00  0.00
TER
ATOM   3450  O   WAT  1128       5.393  -4.206 -18.489  1.00  0.00
ATOM   3451  H1  WAT  1128       4.688  -3.917 -17.908  1.00  0.00
ATOM   3452  H2  WAT  1128       5.754  -3.396 -18.849  1.00  0.00
TER
ATOM   3453  O   WAT  1129      -4.689  -5.949 -16.127  1.00  0.00
ATOM   3454  H1  WAT  1129      -4.348  -5.105 -16.421  1.00  0.00
ATOM   3455  H2  WAT  1129      -5.628  -5.801 -16.010  1.00  0.00
TER
ATOM   3456  O   WAT  1130      -3.909   3.948 -14.141  1.00  0.00
ATOM   3457  H1  WAT  1130      -3.291   4.623 -14.423  1.00  0.00
ATOM   3458  H2  WAT  1130      -4.769   4.356 -14.233  1.00  0.00
TER
ATOM   3459  O   WAT  1131       7.009   5.412 -16.226  1.00  0.00
ATOM   3460  H1  WAT  1131       6.325   6.082 -16.234  1.00  0.00
ATOM   3461  H2  WAT  1131       7.549   5.610 -16.991  1.00  0.00
TER
ATOM   3462  O   WAT  1132       8.462  -4.760 -18.098  1.00  0.00
ATOM   3463  H1  WAT  1132       7.514  -4.727 -17.966  1.00  0.00
ATOM   3464  H2  WAT  1132       8.787  -3.947 -17.713  1.00  0.00
TER
ATOM   3465  O   WAT  1133       4.545   7.256 -17.511  1.00  0.00
ATOM   3466  H1  WAT  1133       4.558   6.852 -18.379  1.00  0.00
ATOM   3467  H2  WAT  1133       3.992   8.031 -17.615  1.00  0.00
TER
ATOM   3468  O   WAT  1134       3.944   2.159 -16.183  1.00  0.00
ATOM   3469  H1  WAT  1134       4.360   1.945 -17.018  1.00  0.00
ATOM   3470  H2  WAT  1134       4.667   2.416 -15.612  1.00  0.00
TER
ATOM   3471  O   WAT  1135       7.890   0.558 -16.091  1.00  0.00
ATOM   3472  H1  WAT  1135       7.062   0.627 -16.566  1.00  0.00
ATOM   3473  H2  WAT  1135       8.485   1.143 -16.560  1.00  0.00
TER
ATOM   3474  O   WAT  1136       4.854  -2.655 -15.146  1.00  0.00
ATOM   3475  H1  WAT  1136       4.441  -1.830 -14.892  1.00  0.00
ATOM   3476  H2  WAT  1136       4.122  -3.241 -15.338  1.00  0.00
TER
ATOM   3477  O   WAT  1137      -2.545   3.817 -18.120  1.00  0.00
ATOM   3478  H1  WAT  1137      -2.842   3.212 -18.799  1.00  0.00
ATOM   3479  H2  WAT  1137      -1.595   3.855 -18.231  1.00  0.00
TER
ATOM   3480  O   WAT  1138      -4.300  -3.095 -16.504  1.00  0.00
ATOM   3481  H1  WAT  1138      -3.748  -2.985 -17.279  1.00  0.00
ATOM   3482  H2  WAT  1138      -3.786  -2.721 -15.789  1.00  0.00
TER
ATOM   3483  O   WAT  1139       5.544   7.391 -14.458  1.00  0.00
ATOM   3484  H1  WAT  1139       5.067   8.198 -14.651  1.00  0.00
ATOM   3485  H2  WAT  1139       4.860   6.738 -14.305  1.00  0.00
TER
ATOM   3486  O   WAT  1140      -3.453   3.556 -11.469  1.00  0.00
ATOM   3487  H1  WAT  1140      -4.350   3.780 -11.222  1.00  0.00
ATOM   3488  H2  WAT  1140      -3.428   3.679 -12.418  1.00  0.00
TER
ATOM   3489  O   WAT  1141      -4.626   0.427 -12.894  1.00  0.00
ATOM   3490  H1  WAT  1141      -4.765   1.299 -12.525  1.00  0.00
ATOM   3491  H2  WAT  1141      -5.508   0.084 -13.039  1.00  0.00
TER
ATOM   3492  O   WAT  1142      -2.828   6.369 -10.685  1.00  0.00
ATOM   3493  H1  WAT  1142      -2.856   6.773 -11.552  1.00  0.00
ATOM   3494  H2  WAT  1142      -2.991   5.440 -10.848  1.00  0.00
TER
ATOM   3495  O   WAT  1143       9.124   7.152  -9.389  1.00  0.00
ATOM   3496  H1  WAT  1143       9.600   7.630  -8.710  1.00  0.00
ATOM   3497  H2  WAT  1143       9.745   7.084 -10.114  1.00  0.00
TER
ATOM   3498  O   WAT  1144      -8.674   2.197 -16.977  1.00  0.00
ATOM   3499  H1  WAT  1144      -8.596   2.332 -17.921  1.00  0.00
ATOM   3500  H2  WAT  1144      -8.060   1.488 -16.784  1.00  0.00
TER
ATOM   3501  O   WAT  1145       8.527   4.343 -12.229  1.00  0.00
ATOM   3502  H1  WAT  1145       8.653   4.104 -13.147  1.00  0.00
ATOM   3503  H2  WAT  1145       8.569   3.512 -11.757  1.00  0.00
TER
ATOM   3504  O   WAT  1146       2.389   8.046 -13.659  1.00  0.00
ATOM   3505  H1  WAT  1146       2.903   7.957 -12.857  1.00  0.00
ATOM   3506  H2  WAT  1146       1.546   8.392 -13.366  1.00  0.00
TER
ATOM   3507  O   WAT  1147       8.380  -3.604 -11.264  1.00  0.00
ATOM   3508  H1  WAT  1147       7.764  -3.096 -11.792  1.00  0.00
ATOM   3509  H2  WAT  1147       8.059  -4.504 -11.321  1.00  0.00
TER
ATOM   3510  O   WAT  1148      -8.618   3.238 -14.437  1.00  0.00
ATOM   3511  H1  WAT  1148      -8.455   2.769 -15.255  1.00  0.00
ATOM   3512  H2  WAT  1148      -8.153   2.730 -13.772  1.00  0.00
TER
ATOM   3513  O   WAT  1149      -3.846  -7.631 -19.401  1.00  0.00
ATOM   3514  H1  WAT  1149      -4.289  -6.850 -19.733  1.00  0.00
ATOM   3515  H2  WAT  1149      -3.287  -7.308 -18.694  1.00  0.00
TER
ATOM   3516  O   WAT  1150       0.441  -4.764 -13.798  1.00  0.00
ATOM   3517  H1  WAT  1150      -0.021  -4.556 -12.986  1.00  0.00
ATOM   3518  H2  WAT  1150       0.039  -5.579 -14.101  1.00  0.00
TER
ATOM   3519  O   WAT  1151       5.441  -3.544 -12.668  1.00  0.00
ATOM   3520  H1  WAT  1151       4.591  -3.843 -12.347  1.00  0.00
ATOM   3521  H2  WAT  1151       5.282  -3.299 -13.580  1.00  0.00
TER
ATOM   3522  O   WAT  1152       2.536  -2.043 -10.568  1.00  0.00
ATOM   3523  H1  WAT  1152       2.862  -2.877 -10.908  1.00  0.00
ATOM   3524  H2  WAT  1152       3.324  -1.521 -10.420  1.00  0.00
TER
ATOM   3525  O   WAT  1153      -1.808  -7.087 -17.542  1.00  0.00
ATOM   3526  H1  WAT  1153      -1.511  -6.180 -17.623  1.00  0.00
ATOM   3527  H2  WAT  1153      -1.260  -7.575 -18.156  1.00  0.00
TER
ATOM   3528  O   WAT  1154      -1.615  -1.609 -11.007  1.00  0.00
ATOM   3529  H1  WAT  1154      -1.710  -2.550 -11.157  1.00  0.00
ATOM   3530  H2  WAT  1154      -0.771  -1.388 -11.402  1.00  0.00
TER
ATOM   3531  O   WAT  1155      -6.484  -5.198 -12.854  1.00  0.00
ATOM   3532  H1  WAT  1155      -6.877  -4.351 -12.646  1.00  0.00
ATOM   3533  H2  WAT  1155      -7.172  -5.835 -12.663  1.00  0.00
TER
ATOM   3534  O   WAT  1156       0.091  -5.115  -9.784  1.00  0.00
ATOM   3535  H1  WAT  1156      -0.599  -5.307  -9.149  1.00  0.00
ATOM   3536  H2  WAT  1156       0.834  -4.831  -9.251  1.00  0.00
TER
ATOM   3537  O   WAT  1157      -9.182  -7.275 -18.821  1.00  0.00
ATOM   3538  H1  WAT  1157      -9.471  -6.705 -18.108  1.00  0.00
ATOM   3539  H2  WAT  1157      -8.437  -7.755 -18.457  1.00  0.00
TER
ATOM   3540  O   WAT  1158       2.367  -1.275 -16.949  1.00  0.00
ATOM   3541  H1  WAT  1158       1.635  -0.766 -16.600  1.00  0.00
ATOM   3542  H2  WAT  1158       1.970  -2.092 -17.250  1.00  0.00
TER
ATOM   3543  O   WAT  1159      -1.195  -4.599 -18.543  1.00  0.00
ATOM   3544  H1  WAT  1159      -1.191  -5.040 -19.393  1.00  0.00
ATOM   3545  H2  WAT  1159      -0.300  -4.278 -18.436  1.00  0.00
TER
ATOM   3546  O   WAT  1160      -5.345  -4.717 -19.584  1.00  0.00
ATOM   3547  H1  WAT  1160      -5.685  -4.239 -18.827  1.00  0.00
ATOM   3548  H2  WAT  1160      -6.107  -5.170 -19.944  1.00  0.00
TER
ATOM   3549  O   WAT  1161       2.830  -5.821 -17.536  1.00  0.00
ATOM   3550  H1  WAT  1161       2.847  -5.370 -16.692  1.00  0.00
ATOM   3551  H2  WAT  1161       2.581  -6.721 -17.323  1.00  0.00
TER
ATOM   3552  O   WAT  1162       6.257  -8.408 -11.698  1.00  0.00
ATOM   3553  H1  WAT  1162       6.581  -9.139 -11.172  1.00  0.00
ATOM   3554  H2  WAT  1162       6.293  -8.727 -12.599  1.00  0.00
TER
ATOM   3555  O   WAT  1163      -7.044   2.613 -12.278  1.00  0.00
ATOM   3556  H1  WAT  1163      -7.428   1.973 -11.679  1.00  0.00
ATOM   3557  H2  WAT  1163      -6.733   3.317 -11.708  1.00  0.00
TER
ATOM   3558  O   WAT  1164      -0.894  -0.539 -16.797  1.00  0.00
ATOM   3559  H1  WAT  1164      -0.527  -1.013 -16.051  1.00  0.00
ATOM   3560  H2  WAT  1164      -1.084   0.335 -16.456  1.00  0.00
TER
ATOM   3561  O   WAT  1165      -3.104  -1.498 -14.478  1.00  0.00
ATOM   3562  H1  WAT  1165      -3.409  -0.619 -14.253  1.00  0.00
ATOM   3563  H2  WAT  1165      -2.150  -1.438 -14.443  1.00  0.00
TER
ATOM   3564  O   WAT  1166       6.183   1.704 -18.089  1.00  0.00
ATOM   3565  H1  WAT  1166       6.903   2.200 -18.479  1.00  0.00
ATOM   3566  H2  WAT  1166       5.981   1.026 -18.734  1.00  0.00
TER
ATOM   3567  O   WAT  1167       1.565   1.775 -12.202  1.00  0.00
ATOM   3568  H1  WAT  1167       1.498   0.855 -12.456  1.00  0.00
ATOM   3569  H2  WAT  1167       0.935   1.873 -11.488  1.00  0.00
TER
ATOM   3570  O   WAT  1168      -4.532   2.376 -20.244  1.00  0.00
ATOM   3571  H1  WAT  1168      -4.015   1.573 -20.298  1.00  0.00
ATOM   3572  H2  WAT  1168      -4.984   2.314 -19.402  1.00  0.00
TER
ATOM   3573  O   WAT  1169      -7.048  -0.658 -13.331  1.00  0.00
ATOM   3574  H1  WAT  1169      -7.406   0.007 -12.744  1.00  0.00
ATOM   3575  H2  WAT  1169      -7.342  -1.490 -12.960  1.00  0.00
TER
ATOM   3576  O   WAT  1170      -3.847  -0.200 -10.447  1.00  0.00
ATOM   3577  H1  WAT  1170      -4.147  -0.054 -11.344  1.00  0.00
ATOM   3578  H2  WAT  1170      -3.075  -0.759 -10.540  1.00  0.00
TER
ATOM   3579  O   WAT  1171       1.496   4.597 -12.452  1.00  0.00
ATOM   3580  H1  WAT  1171       1.511   3.665 -12.670  1.00  0.00
ATOM   3581  H2  WAT  1171       0.789   4.683 -11.813  1.00  0.00
TER
ATOM   3582  O   WAT  1172       7.707   1.238 -13.105  1.00  0.00
ATOM   3583  H1  WAT  1172       6.982   1.831 -13.302  1.00  0.00
ATOM   3584  H2  WAT  1172       8.235   1.230 -13.904  1.00  0.00
TER
ATOM   3585  O   WAT  1173       3.237   2.964 -19.606  1.00  0.00
ATOM   3586  H1  WAT  1173       3.590   2.367 -20.266  1.00  0.00
ATOM   3587  H2  WAT  1173       2.354   2.639 -19.436  1.00  0.00
TER
ATOM   3588  O   WAT  1174       0.930   6.239 -15.358  1.00  0.00
ATOM   3589  H1  WAT  1174       1.574   6.445 -14.680  1.00  0.00
ATOM   3590  H2  WAT  1174       1.293   5.478 -15.811  1.00  0.00
TER
ATOM   3591  O   WAT  1175       2.203   4.242 -16.640  1.00  0.00
ATOM   3592  H1  WAT  1175       2.845   3.542 -16.527  1.00  0.00
ATOM   3593  H2  WAT  1175       2.728   5.022 -16.820  1.00  0.00
TER
ATOM   3594  O   WAT  1176       3.977   5.042 -13.436  1.00  0.00
ATOM   3595  H1  WAT  1176       4.312   5.628 -12.759  1.00  0.00
ATOM   3596  H2  WAT  1176       3.057   4.911 -13.207  1.00  0.00
TER
ATOM   3597  O   WAT  1177      -8.473  -7.169 -12.654  1.00  0.00
ATOM   3598  H1  WAT  1177      -9.187  -6.969 -12.049  1.00  0.00
ATOM   3599  H2  WAT  1177      -8.054  -7.945 -12.282  1.00  0.00
TER
ATOM   3600  O   WAT  1178      -8.186   6.819 -11.667  1.00  0.00
ATOM   3601  H1  WAT  1178      -8.077   5.879 -11.808  1.00  0.00
ATOM   3602  H2  WAT  1178      -8.838   7.085 -12.316  1.00  0.00
TER
ATOM   3603  O   WAT  1179      -0.195   5.091 -10.267  1.00  0.00
ATOM   3604  H1  WAT  1179      -0.515   4.372  -9.723  1.00  0.00
ATOM   3605  H2  WAT  1179      -0.869   5.766 -10.194  1.00  0.00
TER
ATOM   3606  O   WAT  1180       3.021  -4.676 -14.904  1.00  0.00
ATOM   3607  H1  WAT  1180       3.389  -5.497 -14.576  1.00  0.00
ATOM   3608  H2  WAT  1180       2.161  -4.616 -14.488  1.00  0.00
TER
ATOM   3609  O   WAT  1181      -0.019  -2.022 -14.680  1.00  0.00
ATOM   3610  H1  WAT  1181       0.480  -1.548 -14.015  1.00  0.00
ATOM   3611  H2  WAT  1181       0.123  -2.946 -14.473  1.00  0.00
TER
ATOM   3612  O   WAT  1182       7.188  -5.806 -13.837  1.00  0.00
ATOM   3613  H1  WAT  1182       6.685  -5.065 -13.498  1.00  0.00
ATOM   3614  H2  WAT  1182       8.003  -5.417 -14.153  1.00  0.00
TER
ATOM   3615  O   WAT  1183       5.480  -0.562 -20.391  1.00  0.00
ATOM   3616  H1  WAT  1183       4.539  -0.547 -20.216  1.00  0.00
ATOM   3617  H2  WAT  1183       5.794  -1.349 -19.945  1.00  0.00
TER
ATOM   3618  O   WAT  1184       7.482   6.609 -18.716  1.00  0.00
ATOM   3619  H1  WAT  1184       7.607   7.432 -18.243  1.00  0.00
ATOM   3620  H2  WAT  1184       8.349   6.398 -19.063  1.00  0.00
TER
ATOM   3621  O   WAT  1185      -5.046   8.702 -19.044  1.00  0.00
ATOM   3622  H1  WAT  1185      -4.310   8.153 -18.773  1.00  0.00
ATOM   3623  H2  WAT  1185      -4.662   9.567 -19.183  1.00  0.00
TER
ATOM   3624  O   WAT  1186      -6.040   7.886  -9.855  1.00  0.00
ATOM   3625  H1  WAT  1186      -5.239   8.207  -9.442  1.00  0.00
ATOM   3626  H2  WAT  1186      -6.555   7.526  -9.133  1.00  0.00
TER
ATOM   3627  O   WAT  1187       2.796   3.994  -9.908  1.00  0.00
ATOM   3628  H1  WAT  1187       2.190   4.017 -10.648  1.00  0.00
ATOM   3629  H2  WAT  1187       2.492   3.263  -9.371  1.00  0.00
TER
ATOM   3630  O   WAT  1188       4.227   7.722 -11.297  1.00  0.00
ATOM   3631  H1  WAT  1188       5.179   7.638 -11.347  1.00  0.00
ATOM   3632  H2  WAT  1188       4.079   8.386 -10.623  1.00  0.00
TER
ATOM   3633  O   WAT  1189      -8.320   0.374 -10.912  1.00  0.00
ATOM   3634  H1  WAT  1189      -7.816  -0.206 -10.340  1.00  0.00
ATOM   3635  H2  WAT  1189      -9.059   0.658 -10.374  1.00  0.00
TER
ATOM   3636  O   WAT  1190      -1.266   1.781 -11.378  1.00  0.00
ATOM   3637  H1  WAT  1190      -2.032   2.349 -11.463  1.00  0.00
ATOM   3638  H2  WAT  1190      -1.085   1.488 -12.271  1.00  0.00
TER
ATOM   3639  O   WAT  1191       5.876   3.511 -10.821  1.00  0.00
ATOM   3640  H1  WAT  1191       6.617   3.849 -11.324  1.00  0.00
ATOM   3641  H2  WAT  1191       5.113   3.680 -11.374  1.00  0.00
TER
ATOM   3642  O   WAT  1192      -6.288  -1.483 -10.017  1.00  0.00
ATOM   3643  H1  WAT  1192      -6.247  -1.782  -9.108  1.00  0.00
ATOM   3644  H2  WAT  1192      -5.433  -1.083 -10.176  1.00  0.00
TER
ATOM   3645  O   WAT  1193      -4.347  -2.904 -12.049  1.00  0.00
ATOM   3646  H1  WAT  1193      -4.878  -3.395 -12.677  1.00  0.00
ATOM   3647  H2  WAT  1193      -3.678  -2.476 -12.583  1.00  0.00
TER
ATOM   3648  O   WAT  1194       4.551   1.563 -12.285  1.00  0.00
ATOM   3649  H1  WAT  1194       4.965   1.717 -11.436  1.00  0.00
ATOM   3650  H2  WAT  1194       3.616   1.688 -12.123  1.00  0.00
TER
ATOM   3651  O   WAT  1195       5.023  -1.098 -10.281  1.00  0.00
ATOM   3652  H1  WAT  1195       5.605  -1.852 -10.369  1.00  0.00
ATOM   3653  H2  WAT  1195       5.199  -0.567 -11.058  1.00  0.00
TER
ATOM   3654  O   WAT  1196      -3.860  -5.938 -11.970  1.00  0.00
ATOM   3655  H1  WAT  1196      -3.954  -6.556 -12.694  1.00  0.00
ATOM   3656  H2  WAT  1196      -4.440  -5.211 -12.197  1.00  0.00
TER
ATOM   3657  O   WAT  1197      -1.094  -7.381 -14.937  1.00  0.00
ATOM   3658  H1  WAT  1197      -1.542  -7.358 -15.782  1.00  0.00
ATOM   3659  H2  WAT  1197      -1.727  -7.779 -14.340  1.00  0.00
TER
ATOM   3660  O   WAT  1198      -0.688   1.515 -14.316  1.00  0.00
ATOM   3661  H1  WAT  1198      -0.269   2.358 -14.488  1.00  0.00
ATOM   3662  H2  WAT  1198      -1.607   1.652 -14.545  1.00  0.00
TER
ATOM   3663  O   WAT  1199       1.648  -0.754 -12.932  1.00  0.00
ATOM   3664  H1  WAT  1199       1.768  -1.349 -12.192  1.00  0.00
ATOM   3665  H2  WAT  1199       2.508  -0.717 -13.352  1.00  0.00
TER
ATOM   3666  O   WAT  1200       3.987  -0.200 -14.356  1.00  0.00
ATOM   3667  H1  WAT  1200       3.461   0.324 -14.959  1.00  0.00
ATOM   3668  H2  WAT  1200       4.330   0.433 -13.725  1.00  0.00
TER
ATOM   3669  O   WAT  1201      -2.837   7.820 -13.200  1.00  0.00
ATOM   3670  H1  WAT  1201      -3.375   8.545 -13.519  1.00  0.00
ATOM   3671  H2  WAT  1201      -2.584   7.343 -13.990  1.00  0.00
TER
ATOM   3672  O   WAT  1202      -1.585  -4.211 -11.674  1.00  0.00
ATOM   3673  H1  WAT  1202      -0.995  -4.520 -10.986  1.00  0.00
ATOM   3674  H2  WAT  1202      -2.403  -4.684 -11.518  1.00  0.00
TER
ATOM   3675  O   WAT  1203       3.235  -4.595 -11.441  1.00  0.00
ATOM   3676  H1  WAT  1203       2.546  -5.257 -11.506  1.00  0.00
ATOM   3677  H2  WAT  1203       3.955  -5.041 -10.996  1.00  0.00
TER
ATOM   3678  O   WAT  1204       0.019   9.055 -12.941  1.00  0.00
ATOM   3679  H1  WAT  1204      -0.055   9.959 -12.634  1.00  0.00
ATOM   3680  H2  WAT  1204      -0.883   8.736 -12.969  1.00  0.00
TER
ATOM   3681  O   WAT  1205      -8.578   6.383 -19.638  1.00  0.00
ATOM   3682  H1  WAT  1205      -8.248   5.515 -19.870  1.00  0.00
ATOM   3683  H2  WAT  1205      -8.149   6.589 -18.807  1.00  0.00
TER
ATOM   3684  O   WAT  1206      -8.089   7.250 -16.900  1.00  0.00
ATOM   3685  H1  WAT  1206      -8.526   7.430 -16.067  1.00  0.00
ATOM   3686  H2  WAT  1206      -7.521   8.007 -17.041  1.00  0.00
TER
ATOM   3687  O   WAT  1207       7.547   6.751 -12.612  1.00  0.00
ATOM   3688  H1  WAT  1207       6.947   6.811 -13.355  1.00  0.00
ATOM   3689  H2  WAT  1207       7.676   5.812 -12.482  1.00  0.00
TER
ATOM   3690  O   WAT  1208       9.249   2.093 -19.927  1.00  0.00
ATOM   3691  H1  WAT  1208       9.620   1.310 -20.334  1.00  0.00
ATOM   3692  H2  WAT  1208       9.889   2.782 -20.106  1.00  0.00
TER
ATOM   3693  O   WAT  1209       6.232   3.477 -14.514  1.00  0.00
ATOM   3694  H1  WAT  1209       5.418   3.906 -14.252  1.00  0.00
ATOM   3695  H2  WAT  1209       6.640   4.088 -15.127  1.00  0.00
TER
ATOM   3696  O   WAT  1210      -7.219   0.147 -16.000  1.00  0.00
ATOM   3697  H1  WAT  1210      -6.852   0.060 -15.121  1.00  0.00
ATOM   3698  H2  WAT  1210      -7.788  -0.616 -16.100  1.00  0.00
TER
ATOM   3699  O   WAT  1211       7.581  -1.385 -12.987  1.00  0.00
ATOM   3700  H1  WAT  1211       7.350  -1.613 -13.888  1.00  0.00
ATOM   3701  H2  WAT  1211       7.842  -0.465 -13.033  1.00  0.00
TER
ATOM   3702  O   WAT  1212      -7.668  -2.942 -12.095  1.00  0.00
ATOM   3703  H1  WAT  1212      -8.562  -2.975 -11.755  1.00  0.00
ATOM   3704  H2  WAT  1212      -7.128  -2.743 -11.329  1.00  0.00
TER
ATOM   3705  O   WAT  1213       6.020  -6.159 -10.209  1.00  0.00
ATOM   3706  H1  WAT  1213       6.897  -6.151  -9.826  1.00  0.00
ATOM   3707  H2  WAT  1213       6.032  -6.896 -10.820  1.00  0.00
TER
ATOM   3708  O   WAT  1214       7.466  -2.306 -19.321  1.00  0.00
ATOM   3709  H1  WAT  1214       7.990  -2.800 -19.952  1.00  0.00
ATOM   3710  H2  WAT  1214       8.052  -2.171 -18.576  1.00  0.00
TER
ATOM   3711  O   WAT  1215       7.645  -2.222 -15.799  1.00  0.00
ATOM   3712  H1  WAT  1215       6.696  -2.256 -15.684  1.00  0.00
ATOM   3713  H2  WAT  1215       7.827  -1.312 -16.034  1.00  0.00
TER
ATOM   3714  O   WAT  1216      -7.164  -8.667 -17.746  1.00  0.00
ATOM   3715  H1  WAT  1216      -6.516  -9.218 -18.187  1.00  0.00
ATOM   3716  H2  WAT  1216      -6.743  -8.413 -16.925  1.00  0.00
TER
ATOM   3717  O   WAT  1217       6.732  -8.473 -14.389  1.00  0.00
ATOM   3718  H1  WAT  1217       7.369  -7.860 -14.023  1.00  0.00
ATOM   3719  H2  WAT  1217       6.879  -8.437 -15.334  1.00  0.00
TER
ATOM   3720  O   WAT  1218      -7.410  -8.512 -15.004  1.00  0.00
ATOM   3721  H1  WAT  1218      -7.759  -8.055 -14.238  1.00  0.00
ATOM   3722  H2  WAT  1218      -7.742  -9.406 -14.921  1.00  0.00
TER
ATOM   3723  O   WAT  1219      -5.804   4.660 -10.838  1.00  0.00
ATOM   3724  H1  WAT  1219      -5.847   4.290  -9.957  1.00  0.00
ATOM   3725  H2  WAT  1219      -5.673   5.598 -10.698  1.00  0.00
TER
ATOM   3726  O   WAT  1220      -2.103   6.216 -15.237  1.00  0.00
ATOM   3727  H1  WAT  1220      -2.344   6.484 -16.124  1.00  0.00
ATOM   3728  H2  WAT  1220      -1.163   6.387 -15.182  1.00  0.00
TER
ATOM   3729  O   WAT  1221       0.102  -7.321 -11.482  1.00  0.00
ATOM   3730  H1  WAT  1221       0.041  -6.728 -10.732  1.00  0.00
ATOM   3731  H2  WAT  1221       1.042  -7.428 -11.627  1.00  0.00
TER
ATOM   3732  O   WAT  1222       2.739  -7.664 -11.843  1.00  0.00
ATOM   3733  H1  WAT  1222       3.354  -7.346 -12.504  1.00  0.00
ATOM   3734  H2  WAT  1222       3.284  -8.149 -11.223  1.00  0.00
TER
ATOM   3735  O   WAT  1223       9.157   8.236 -14.436  1.00  0.00
ATOM   3736  H1  WAT  1223       8.663   8.633 -15.154  1.00  0.00
ATOM   3737  H2  WAT  1223       8.548   7.611 -14.043  1.00  0.00
TER
ATOM   3738  O   WAT  1224      -6.738  -8.984 -11.729  1.00  0.00
ATOM   3739  H1  WAT  1224      -6.190  -9.165 -12.492  1.00  0.00
ATOM   3740  H2  WAT  1224      -6.673  -9.775 -11.193  1.00  0.00
TER
ATOM   3741  O   WAT  1225      -5.965   7.606 -13.719  1.00  0.00
ATOM   3742  H1  WAT  1225      -6.559   7.475 -12.980  1.00  0.00
ATOM   3743  H2  WAT  1225      -5.973   6.770 -14.184  1.00  0.00
TER
ATOM   3744  O   WAT  1226       3.480  -9.100 -15.516  1.00  0.00
ATOM   3745  H1  WAT  1226       2.606  -8.767 -15.718  1.00  0.00
ATOM   3746  H2  WAT  1226       3.371  -9.573 -14.690  1.00  0.00
TER
ATOM   3747  O   WAT  1227       4.387  -6.893 -14.131  1.00  0.00
ATOM   3748  H1  WAT  1227       4.059  -7.708 -14.511  1.00  0.00
ATOM   3749  H2  WAT  1227       5.336  -6.936 -14.255  1.00  0.00
TER
ATOM   3750  O   WAT  1228       6.841   8.878 -17.158  1.00  0.00
ATOM   3751  H1  WAT  1228       6.381   9.630 -17.532  1.00  0.00
ATOM   3752  H2  WAT  1228       6.212   8.159 -17.216  1.00  0.00
TER
ATOM   3753  O   WAT  1229      -6.334   4.972 -14.768  1.00  0.00
ATOM   3754  H1  WAT  1229      -7.061   4.353 -14.835  1.00  0.00
ATOM   3755  H2  WAT  1229      -6.273   5.366 -15.638  1.00  0.00
TER
ATOM   3756  O   WAT  1230      -2.729   7.187 -17.983  1.00  0.00
ATOM   3757  H1  WAT  1230      -2.213   6.576 -18.508  1.00  0.00
ATOM   3758  H2  WAT  1230      -2.080   7.690 -17.492  1.00  0.00
TER
ATOM   3759  O   WAT  1231       0.010   8.078 -17.156  1.00  0.00
ATOM   3760  H1  WAT  1231       0.298   7.823 -18.033  1.00  0.00
ATOM   3761  H2  WAT  1231       0.522   7.525 -16.565  1.00  0.00
TER
ATOM   3762  O   WAT  1232       1.228  -8.183 -16.576  1.00  0.00
ATOM   3763  H1  WAT  1232       0.445  -7.709 -16.297  1.00  0.00
ATOM   3764  H2  WAT  1232       0.934  -9.088 -16.685  1.00  0.00
TER
ATOM   3765  O   WAT  1233       5.780  -7.481 -18.531  1.00  0.00
ATOM   3766  H1  WAT  1233       6.221  -7.536 -19.379  1.00  0.00
ATOM   3767  H2  WAT  1233       5.511  -6.565 -18.460  1.00  0.00
TER
ATOM   3768  O   WAT  1234       3.616  -9.100 -19.826  1.00  0.00
ATOM   3769  H1  WAT  1234       4.219  -8.528 -19.352  1.00  0.00
ATOM   3770  H2  WAT  1234       2.875  -8.536 -20.049  1.00  0.00
TER
ATOM   3771  O   WAT  1235       0.077   8.999  -9.789  1.00  0.00
ATOM   3772  H1  WAT  1235       1.004   8.764  -9.746  1.00  0.00
ATOM   3773  H2  WAT  1235       0.062   9.826 -10.271  1.00  0.00
TER
ATOM   3774  O   WAT  1236      -2.736  -8.336 -10.025  1.00  0.00
ATOM   3775  H1  WAT  1236      -3.018  -7.833 -10.789  1.00  0.00
ATOM   3776  H2  WAT  1236      -2.354  -9.134 -10.391  1.00  0.00
TER
ATOM   3777  O   WAT  1237       3.865  -8.921  -9.447  1.00  0.00
ATOM   3778  H1  WAT  1237       3.752  -8.601  -8.552  1.00  0.00
ATOM   3779  H2  WAT  1237       4.682  -8.520  -9.743  1.00  0.00
TER
ATOM   3780  O   WAT  1238       6.645   8.226  -9.965  1.00  0.00
ATOM   3781  H1  WAT  1238       7.438   7.731 -10.172  1.00  0.00
ATOM   3782  H2  WAT  1238       6.938   8.905  -9.357  1.00  0.00
TER
ATOM   3783  O   WAT  1239       2.771 -19.676  17.240  1.00  0.00
ATOM   3784  H1  WAT  1239       2.690 -20.591  16.969  1.00  0.00
ATOM   3785  H2  WAT  1239       2.357 -19.179  16.534  1.00  0.00
TER
ATOM   3786  O   WAT  1240       0.903 -17.898  19.121  1.00  0.00
ATOM   3787  H1  WAT  1240       0.127 -18.378  19.410  1.00  0.00
ATOM   3788  H2  WAT  1240       1.554 -18.578  18.946  1.00  0.00
TER
ATOM   3789  O   WAT  1241       4.924 -13.492  17.900  1.00  0.00
ATOM   3790  H1  WAT  1241       4.462 -14.263  18.229  1.00  0.00
ATOM   3791  H2  WAT  1241       5.736 -13.465  18.406  1.00  0.00
TER
ATOM   3792  O   WAT  1242      -5.100 -13.552  20.194  1.00  0.00
ATOM   3793  H1  WAT  1242      -4.798 -14.442  20.015  1.00  0.00
ATOM   3794  H2  WAT  1242      -4.356 -12.995  19.966  1.00  0.00
TER
ATOM   3795  O   WAT  1243      -8.708 -20.025  19.666  1.00  0.00
ATOM   3796  H1  WAT  1243      -8.136 -20.793  19.667  1.00  0.00
ATOM   3797  H2  WAT  1243      -8.708 -19.726  18.757  1.00  0.00
TER
ATOM   3798  O   WAT  1244       1.150 -11.206  17.521  1.00  0.00
ATOM   3799  H1  WAT  1244       0.531 -10.751  16.950  1.00  0.00
ATOM   3800  H2  WAT  1244       2.005 -11.051  17.120  1.00  0.00
TER
ATOM   3801  O   WAT  1245       0.344 -15.222  19.128  1.00  0.00
ATOM   3802  H1  WAT  1245       0.275 -16.163  18.966  1.00  0.00
ATOM   3803  H2  WAT  1245       1.106 -15.132  19.700  1.00  0.00
TER
ATOM   3804  O   WAT  1246      -2.654 -21.074  19.149  1.00  0.00
ATOM   3805  H1  WAT  1246      -2.147 -20.576  19.789  1.00  0.00
ATOM   3806  H2  WAT  1246      -2.123 -21.851  18.973  1.00  0.00
TER
ATOM   3807  O   WAT  1247       2.016 -16.322  14.914  1.00  0.00
ATOM   3808  H1  WAT  1247       1.398 -15.857  14.350  1.00  0.00
ATOM   3809  H2  WAT  1247       2.529 -15.630  15.331  1.00  0.00
TER
ATOM   3810  O   WAT  1248      -8.615 -15.637  12.288  1.00  0.00
ATOM   3811  H1  WAT  1248      -8.993 -15.148  11.557  1.00  0.00
ATOM   3812  H2  WAT  1248      -8.358 -14.964  12.919  1.00  0.00
TER
ATOM   3813  O   WAT  1249       4.545 -11.518  20.037  1.00  0.00
ATOM   3814  H1  WAT  1249       4.558 -11.922  19.170  1.00  0.00
ATOM   3815  H2  WAT  1249       3.992 -10.744  19.933  1.00  0.00
TER
ATOM   3816  O   WAT  1250       5.840 -14.797  15.126  1.00  0.00
ATOM   3817  H1  WAT  1250       5.729 -15.739  15.251  1.00  0.00
ATOM   3818  H2  WAT  1250       5.836 -14.435  16.013  1.00  0.00
TER
ATOM   3819  O   WAT  1251       1.382 -19.170  14.483  1.00  0.00
ATOM   3820  H1  WAT  1251       0.454 -19.236  14.711  1.00  0.00
ATOM   3821  H2  WAT  1251       1.534 -18.232  14.368  1.00  0.00
TER
ATOM   3822  O   WAT  1252       5.411 -17.608  14.986  1.00  0.00
ATOM   3823  H1  WAT  1252       4.793 -17.946  14.339  1.00  0.00
ATOM   3824  H2  WAT  1252       5.394 -18.252  15.694  1.00  0.00
TER
ATOM   3825  O   WAT  1253      -3.013 -18.644  17.265  1.00  0.00
ATOM   3826  H1  WAT  1253      -3.417 -19.356  16.769  1.00  0.00
ATOM   3827  H2  WAT  1253      -2.926 -18.988  18.153  1.00  0.00
TER
ATOM   3828  O   WAT  1254      -2.545 -14.957  19.428  1.00  0.00
ATOM   3829  H1  WAT  1254      -2.842 -15.562  18.749  1.00  0.00
ATOM   3830  H2  WAT  1254      -1.595 -14.919  19.317  1.00  0.00
TER
ATOM   3831  O   WAT  1255       3.588 -18.369  11.993  1.00  0.00
ATOM   3832  H1  WAT  1255       4.027 -19.207  11.847  1.00  0.00
ATOM   3833  H2  WAT  1255       4.301 -17.737  12.080  1.00  0.00
TER
ATOM   3834  O   WAT  1256       1.697 -13.430  15.962  1.00  0.00
ATOM   3835  H1  WAT  1256       2.137 -12.687  15.547  1.00  0.00
ATOM   3836  H2  WAT  1256       1.636 -13.187  16.885  1.00  0.00
TER
ATOM   3837  O   WAT  1257      -6.312 -19.749  14.765  1.00  0.00
ATOM   3838  H1  WAT  1257      -6.433 -19.023  14.153  1.00  0.00
ATOM   3839  H2  WAT  1257      -6.622 -20.519  14.288  1.00  0.00
TER
ATOM   3840  O   WAT  1258      -7.429 -14.878  16.983  1.00  0.00
ATOM   3841  H1  WAT  1258      -7.836 -14.736  16.128  1.00  0.00
ATOM   3842  H2  WAT  1258      -6.538 -15.162  16.780  1.00  0.00
TER
ATOM   3843  O   WAT  1259       4.364 -10.443  13.318  1.00  0.00
ATOM   3844  H1  WAT  1259       4.204 -10.733  14.216  1.00  0.00
ATOM   3845  H2  WAT  1259       4.199 -11.219  12.782  1.00  0.00
TER
ATOM   3846  O   WAT  1260      -3.157 -10.663  15.095  1.00  0.00
ATOM   3847  H1  WAT  1260      -3.333 -11.580  14.882  1.00  0.00
ATOM   3848  H2  WAT  1260      -4.011 -10.304  15.335  1.00  0.00
TER
ATOM   3849  O   WAT  1261       4.067 -12.934  11.878  1.00  0.00
ATOM   3850  H1  WAT  1261       3.373 -12.936  11.218  1.00  0.00
ATOM   3851  H2  WAT  1261       4.809 -13.358  11.447  1.00  0.00
TER
ATOM   3852  O   WAT  1262       3.632 -11.308  15.952  1.00  0.00
ATOM   3853  H1  WAT  1262       4.088 -12.089  16.266  1.00  0.00
ATOM   3854  H2  WAT  1262       3.971 -10.597  16.497  1.00  0.00
TER
ATOM   3855  O   WAT  1263      -4.055 -21.282  15.876  1.00  0.00
ATOM   3856  H1  WAT  1263      -4.280 -21.499  16.780  1.00  0.00
ATOM   3857  H2  WAT  1263      -4.835 -20.849  15.530  1.00  0.00
TER
ATOM   3858  O   WAT  1264       3.175 -21.276  14.475  1.00  0.00
ATOM   3859  H1  WAT  1264       2.576 -20.552  14.291  1.00  0.00
ATOM   3860  H2  WAT  1264       3.723 -21.338  13.692  1.00  0.00
TER
ATOM   3861  O   WAT  1265      -2.121 -20.062  11.394  1.00  0.00
ATOM   3862  H1  WAT  1265      -2.689 -20.510  10.768  1.00  0.00
ATOM   3863  H2  WAT  1265      -1.412 -19.703  10.861  1.00  0.00
TER
ATOM   3864  O   WAT  1266      -4.576 -16.067  13.667  1.00  0.00
ATOM   3865  H1  WAT  1266      -5.350 -16.607  13.507  1.00  0.00
ATOM   3866  H2  WAT  1266      -3.847 -16.586  13.329  1.00  0.00
TER
ATOM   3867  O   WAT  1267       6.183 -17.070  19.460  1.00  0.00
ATOM   3868  H1  WAT  1267       6.903 -16.574  19.069  1.00  0.00
ATOM   3869  H2  WAT  1267       5.981 -17.748  18.815  1.00  0.00
TER
ATOM   3870  O   WAT  1268       4.359 -21.304  11.899  1.00  0.00
ATOM   3871  H1  WAT  1268       5.246 -20.992  11.724  1.00  0.00
ATOM   3872  H2  WAT  1268       4.329 -22.177  11.507  1.00  0.00
TER
ATOM   3873  O   WAT  1269      -4.532 -16.398  17.305  1.00  0.00
ATOM   3874  H1  WAT  1269      -4.015 -17.202  17.251  1.00  0.00
ATOM   3875  H2  WAT  1269      -4.984 -16.461  18.147  1.00  0.00
TER
ATOM   3876  O   WAT  1270       0.355 -15.132  12.578  1.00  0.00
ATOM   3877  H1  WAT  1270       0.696 -14.388  12.082  1.00  0.00
ATOM   3878  H2  WAT  1270      -0.474 -14.819  12.940  1.00  0.00
TER
ATOM   3879  O   WAT  1271       6.630 -19.993  11.367  1.00  0.00
ATOM   3880  H1  WAT  1271       6.546 -19.562  10.517  1.00  0.00
ATOM   3881  H2  WAT  1271       7.349 -19.533  11.800  1.00  0.00
TER
ATOM   3882  O   WAT  1272       7.659 -13.139  14.095  1.00  0.00
ATOM   3883  H1  WAT  1272       7.016 -13.793  14.369  1.00  0.00
ATOM   3884  H2  WAT  1272       7.272 -12.733  13.319  1.00  0.00
TER
ATOM   3885  O   WAT  1273       3.237 -15.810  17.942  1.00  0.00
ATOM   3886  H1  WAT  1273       3.590 -16.407  17.282  1.00  0.00
ATOM   3887  H2  WAT  1273       2.354 -16.136  18.113  1.00  0.00
TER
ATOM   3888  O   WAT  1274      -0.676 -15.050  15.349  1.00  0.00
ATOM   3889  H1  WAT  1274       0.011 -14.504  15.730  1.00  0.00
ATOM   3890  H2  WAT  1274      -1.463 -14.506  15.384  1.00  0.00
TER
ATOM   3891  O   WAT  1275      -8.537 -19.433  10.841  1.00  0.00
ATOM   3892  H1  WAT  1275      -7.668 -19.151  11.125  1.00  0.00
ATOM   3893  H2  WAT  1275      -9.028 -18.620  10.726  1.00  0.00
TER
ATOM   3894  O   WAT  1276      -1.374 -18.046  14.962  1.00  0.00
ATOM   3895  H1  WAT  1276      -0.917 -17.235  15.188  1.00  0.00
ATOM   3896  H2  WAT  1276      -1.725 -18.364  15.794  1.00  0.00
TER
ATOM   3897  O   WAT  1277       6.048 -14.247  10.633  1.00  0.00
ATOM   3898  H1  WAT  1277       5.822 -14.964  11.225  1.00  0.00
ATOM   3899  H2  WAT  1277       5.658 -14.496   9.795  1.00  0.00
TER
ATOM   3900  O   WAT  1278      -8.170 -10.220  11.407  1.00  0.00
ATOM   3901  H1  WAT  1278      -7.810  -9.622  10.753  1.00  0.00
ATOM   3902  H2  WAT  1278      -8.311  -9.674  12.181  1.00  0.00
TER
ATOM   3903  O   WAT  1279       5.630 -16.330  12.294  1.00  0.00
ATOM   3904  H1  WAT  1279       5.342 -15.869  13.082  1.00  0.00
ATOM   3905  H2  WAT  1279       6.425 -16.790  12.563  1.00  0.00
TER
ATOM   3906  O   WAT  1280      -2.153 -12.837  12.225  1.00  0.00
ATOM   3907  H1  WAT  1280      -2.162 -12.104  11.609  1.00  0.00
ATOM   3908  H2  WAT  1280      -3.073 -13.084  12.317  1.00  0.00
TER
ATOM   3909  O   WAT  1281      -6.552 -17.616  12.969  1.00  0.00
ATOM   3910  H1  WAT  1281      -7.160 -16.876  12.979  1.00  0.00
ATOM   3911  H2  WAT  1281      -6.078 -17.526  12.143  1.00  0.00
TER
ATOM   3912  O   WAT  1282       0.833 -12.775  10.887  1.00  0.00
ATOM   3913  H1  WAT  1282       0.934 -12.978   9.957  1.00  0.00
ATOM   3914  H2  WAT  1282      -0.067 -13.029  11.092  1.00  0.00
TER
ATOM   3915  O   WAT  1283      -0.525 -10.256  15.582  1.00  0.00
ATOM   3916  H1  WAT  1283      -0.271 -10.294  14.660  1.00  0.00
ATOM   3917  H2  WAT  1283      -1.474 -10.383  15.575  1.00  0.00
TER
ATOM   3918  O   WAT  1284       5.480 -19.337  17.158  1.00  0.00
ATOM   3919  H1  WAT  1284       4.539 -19.322  17.332  1.00  0.00
ATOM   3920  H2  WAT  1284       5.794 -20.123  17.604  1.00  0.00
TER
ATOM   3921  O   WAT  1285      -4.542 -17.655  10.718  1.00  0.00
ATOM   3922  H1  WAT  1285      -3.776 -17.767  11.281  1.00  0.00
ATOM   3923  H2  WAT  1285      -4.464 -18.351  10.066  1.00  0.00
TER
ATOM   3924  O   WAT  1286      -5.847 -20.222  11.401  1.00  0.00
ATOM   3925  H1  WAT  1286      -5.767 -21.169  11.513  1.00  0.00
ATOM   3926  H2  WAT  1286      -4.955 -19.892  11.507  1.00  0.00
TER
ATOM   3927  O   WAT  1287       7.482 -12.166  18.833  1.00  0.00
ATOM   3928  H1  WAT  1287       7.607 -11.343  19.305  1.00  0.00
ATOM   3929  H2  WAT  1287       8.349 -12.377  18.486  1.00  0.00
TER
ATOM   3930  O   WAT  1288      -5.046 -10.073  18.505  1.00  0.00
ATOM   3931  H1  WAT  1288      -4.310 -10.621  18.776  1.00  0.00
ATOM   3932  H2  WAT  1288      -4.662  -9.207  18.365  1.00  0.00
TER
ATOM   3933  O   WAT  1289      -8.161 -14.005  14.379  1.00  0.00
ATOM   3934  H1  WAT  1289      -9.087 -13.763  14.369  1.00  0.00
ATOM   3935  H2  WAT  1289      -7.696 -13.178  14.257  1.00  0.00
TER
ATOM   3936  O   WAT  1290      -1.936 -10.900  10.327  1.00  0.00
ATOM   3937  H1  WAT  1290      -1.143 -10.611   9.876  1.00  0.00
ATOM   3938  H2  WAT  1290      -2.455 -11.330   9.649  1.00  0.00
TER
ATOM   3939  O   WAT  1291       7.117 -11.673  11.751  1.00  0.00
ATOM   3940  H1  WAT  1291       6.832 -12.086  10.936  1.00  0.00
ATOM   3941  H2  WAT  1291       6.919 -10.744  11.631  1.00  0.00
TER
ATOM   3942  O   WAT  1292      -1.418 -15.679  10.192  1.00  0.00
ATOM   3943  H1  WAT  1292      -1.523 -16.294  10.918  1.00  0.00
ATOM   3944  H2  WAT  1292      -1.585 -16.203   9.408  1.00  0.00
TER
ATOM   3945  O   WAT  1293       1.822 -16.617  10.796  1.00  0.00
ATOM   3946  H1  WAT  1293       1.273 -16.170  11.440  1.00  0.00
ATOM   3947  H2  WAT  1293       2.444 -17.122  11.320  1.00  0.00
TER
ATOM   3948  O   WAT  1294      -2.510 -17.658  12.692  1.00  0.00
ATOM   3949  H1  WAT  1294      -2.088 -17.824  13.535  1.00  0.00
ATOM   3950  H2  WAT  1294      -2.385 -18.468  12.198  1.00  0.00
TER
ATOM   3951  O   WAT  1295       0.003 -18.634   9.940  1.00  0.00
ATOM   3952  H1  WAT  1295       0.523 -19.350   9.574  1.00  0.00
ATOM   3953  H2  WAT  1295       0.650 -17.996  10.240  1.00  0.00
TER
ATOM   3954  O   WAT  1296       0.568 -10.553  12.230  1.00  0.00
ATOM   3955  H1  WAT  1296       1.463 -10.215  12.252  1.00  0.00
ATOM   3956  H2  WAT  1296       0.599 -11.275  11.603  1.00  0.00
TER
ATOM   3957  O   WAT  1297      -5.793 -15.181  10.459  1.00  0.00
ATOM   3958  H1  WAT  1297      -5.355 -14.638  11.115  1.00  0.00
ATOM   3959  H2  WAT  1297      -5.308 -16.006  10.469  1.00  0.00
TER
ATOM   3960  O   WAT  1298      -8.578 -12.392  17.911  1.00  0.00
ATOM   3961  H1  WAT  1298      -8.248 -13.260  17.679  1.00  0.00
ATOM   3962  H2  WAT  1298      -8.149 -12.186  18.741  1.00  0.00
TER
ATOM   3963  O   WAT  1299      -3.982 -14.061  15.571  1.00  0.00
ATOM   3964  H1  WAT  1299      -4.283 -14.184  16.472  1.00  0.00
ATOM   3965  H2  WAT  1299      -4.088 -14.920  15.163  1.00  0.00
TER
ATOM   3966  O   WAT  1300       8.787 -14.281  10.274  1.00  0.00
ATOM   3967  H1  WAT  1300       7.956 -14.213  10.745  1.00  0.00
ATOM   3968  H2  WAT  1300       8.964 -13.391   9.970  1.00  0.00
TER
ATOM   3969  O   WAT  1301       8.243 -17.536  12.777  1.00  0.00
ATOM   3970  H1  WAT  1301       9.005 -16.967  12.883  1.00  0.00
ATOM   3971  H2  WAT  1301       8.258 -18.104  13.548  1.00  0.00
TER
ATOM   3972  O   WAT  1302      -8.257 -19.013  17.008  1.00  0.00
ATOM   3973  H1  WAT  1302      -8.912 -19.281  16.364  1.00  0.00
ATOM   3974  H2  WAT  1302      -7.419 -19.122  16.558  1.00  0.00
TER
ATOM   3975  O   WAT  1303       9.249 -16.681  17.621  1.00  0.00
ATOM   3976  H1  WAT  1303       9.620 -17.465  17.215  1.00  0.00
ATOM   3977  H2  WAT  1303       9.889 -15.992  17.443  1.00  0.00
TER
ATOM   3978  O   WAT  1304       8.295 -17.243   9.934  1.00  0.00
ATOM   3979  H1  WAT  1304       8.570 -16.335   9.806  1.00  0.00
ATOM   3980  H2  WAT  1304       8.106 -17.307  10.871  1.00  0.00
TER
ATOM   3981  O   WAT  1305       8.191 -19.306  14.927  1.00  0.00
ATOM   3982  H1  WAT  1305       7.816 -20.073  14.496  1.00  0.00
ATOM   3983  H2  WAT  1305       7.462 -18.924  15.415  1.00  0.00
TER
ATOM   3984  O   WAT  1306      -9.043 -21.803  12.951  1.00  0.00
ATOM   3985  H1  WAT  1306      -9.947 -21.540  12.776  1.00  0.00
ATOM   3986  H2  WAT  1306      -8.559 -21.532  12.171  1.00  0.00
TER
ATOM   3987  O   WAT  1307       7.466 -21.080  18.228  1.00  0.00
ATOM   3988  H1  WAT  1307       7.990 -21.574  17.597  1.00  0.00
ATOM   3989  H2  WAT  1307       8.052 -20.945  18.973  1.00  0.00
TER
ATOM   3990  O   WAT  1308       6.290 -10.546  16.561  1.00  0.00
ATOM   3991  H1  WAT  1308       6.886 -10.867  15.885  1.00  0.00
ATOM   3992  H2  WAT  1308       6.548 -11.019  17.353  1.00  0.00
TER
ATOM   3993  O   WAT  1309       6.841  -9.896  20.391  1.00  0.00
ATOM   3994  H1  WAT  1309       6.381  -9.145  20.017  1.00  0.00
ATOM   3995  H2  WAT  1309       6.212 -10.616  20.333  1.00  0.00
TER
ATOM   3996  O   WAT  1310      -2.729 -11.588  19.566  1.00  0.00
ATOM   3997  H1  WAT  1310      -2.213 -12.199  19.041  1.00  0.00
ATOM   3998  H2  WAT  1310      -2.080 -11.085  20.057  1.00  0.00
TER
ATOM   3999  O   WAT  1311      -8.051 -10.485  15.991  1.00  0.00
ATOM   4000  H1  WAT  1311      -8.219 -11.118  16.689  1.00  0.00
ATOM   4001  H2  WAT  1311      -8.918 -10.279  15.640  1.00  0.00
TER
ATOM   4002  O   WAT  1312      -6.445 -11.791  13.436  1.00  0.00
ATOM   4003  H1  WAT  1312      -6.970 -11.410  12.732  1.00  0.00
ATOM   4004  H2  WAT  1312      -6.520 -11.166  14.157  1.00  0.00
TER
ATOM   4005  O   WAT  1313       8.312 -10.233  14.757  1.00  0.00
ATOM   4006  H1  WAT  1313       8.487 -10.919  14.113  1.00  0.00
ATOM   4007  H2  WAT  1313       7.614  -9.708  14.365  1.00  0.00
TER
ATOM   4008  O   WAT  1314      -3.845  -9.843  12.311  1.00  0.00
ATOM   4009  H1  WAT  1314      -3.114 -10.127  11.763  1.00  0.00
ATOM   4010  H2  WAT  1314      -3.586 -10.082  13.200  1.00  0.00
TER
ATOM   4011  O   WAT  1315      -4.684 -13.727  12.315  1.00  0.00
ATOM   4012  H1  WAT  1315      -5.313 -13.258  12.864  1.00  0.00
ATOM   4013  H2  WAT  1315      -4.569 -14.572  12.750  1.00  0.00
TER
ATOM   4014  O   WAT  1316       2.771 -19.676  -1.535  1.00  0.00
ATOM   4015  H1  WAT  1316       2.690 -20.591  -1.806  1.00  0.00
ATOM   4016  H2  WAT  1316       2.357 -19.179  -2.241  1.00  0.00
TER
ATOM   4017  O   WAT  1317       0.903 -17.898   0.346  1.00  0.00
ATOM   4018  H1  WAT  1317       0.127 -18.378   0.636  1.00  0.00
ATOM   4019  H2  WAT  1317       1.554 -18.578   0.172  1.00  0.00
TER
ATOM   4020  O   WAT  1318      -5.081 -17.586   1.224  1.00  0.00
ATOM   4021  H1  WAT  1318      -5.912 -17.841   1.623  1.00  0.00
ATOM   4022  H2  WAT  1318      -4.472 -17.515   1.960  1.00  0.00
TER
ATOM   4023  O   WAT  1319       4.924 -13.492  -0.874  1.00  0.00
ATOM   4024  H1  WAT  1319       4.462 -14.263  -0.545  1.00  0.00
ATOM   4025  H2  WAT  1319       5.736 -13.465  -0.369  1.00  0.00
TER
ATOM   4026  O   WAT  1320      -5.100 -13.552   1.420  1.00  0.00
ATOM   4027  H1  WAT  1320      -4.798 -14.442   1.241  1.00  0.00
ATOM   4028  H2  WAT  1320      -4.356 -12.995   1.192  1.00  0.00
TER
ATOM   4029  O   WAT  1321      -8.708 -20.025   0.892  1.00  0.00
ATOM   4030  H1  WAT  1321      -8.136 -20.793   0.892  1.00  0.00
ATOM   4031  H2  WAT  1321      -8.708 -19.726  -0.017  1.00  0.00
TER
ATOM   4032  O   WAT  1322       1.150 -11.206  -1.253  1.00  0.00
ATOM   4033  H1  WAT  1322       0.531 -10.751  -1.824  1.00  0.00
ATOM   4034  H2  WAT  1322       2.005 -11.051  -1.655  1.00  0.00
TER
ATOM   4035  O   WAT  1323       0.344 -15.222   0.353  1.00  0.00
ATOM   4036  H1  WAT  1323       0.275 -16.163   0.192  1.00  0.00
ATOM   4037  H2  WAT  1323       1.106 -15.132   0.925  1.00  0.00
TER
ATOM   4038  O   WAT  1324      -2.654 -21.074   0.374  1.00  0.00
ATOM   4039  H1  WAT  1324      -2.147 -20.576   1.015  1.00  0.00
ATOM   4040  H2  WAT  1324      -2.123 -21.851   0.198  1.00  0.00
TER
ATOM   4041  O   WAT  1325       2.016 -16.322  -3.860  1.00  0.00
ATOM   4042  H1  WAT  1325       1.398 -15.857  -4.424  1.00  0.00
ATOM   4043  H2  WAT  1325       2.529 -15.630  -3.443  1.00  0.00
TER
ATOM   4044  O   WAT  1326      -3.121 -16.795   2.818  1.00  0.00
ATOM   4045  H1  WAT  1326      -3.454 -16.168   3.460  1.00  0.00
ATOM   4046  H2  WAT  1326      -2.944 -16.269   2.038  1.00  0.00
TER
ATOM   4047  O   WAT  1327      -3.909 -14.827   4.633  1.00  0.00
ATOM   4048  H1  WAT  1327      -3.291 -14.152   4.351  1.00  0.00
ATOM   4049  H2  WAT  1327      -4.769 -14.418   4.542  1.00  0.00
TER
ATOM   4050  O   WAT  1328      -8.615 -15.637  -6.486  1.00  0.00
ATOM   4051  H1  WAT  1328      -8.993 -15.148  -7.218  1.00  0.00
ATOM   4052  H2  WAT  1328      -8.358 -14.964  -5.856  1.00  0.00
TER
ATOM   4053  O   WAT  1329       7.009 -13.363   2.548  1.00  0.00
ATOM   4054  H1  WAT  1329       6.325 -12.693   2.540  1.00  0.00
ATOM   4055  H2  WAT  1329       7.549 -13.165   1.783  1.00  0.00
TER
ATOM   4056  O   WAT  1330       4.545 -11.518   1.263  1.00  0.00
ATOM   4057  H1  WAT  1330       4.558 -11.922   0.395  1.00  0.00
ATOM   4058  H2  WAT  1330       3.992 -10.744   1.159  1.00  0.00
TER
ATOM   4059  O   WAT  1331       5.840 -14.797  -3.648  1.00  0.00
ATOM   4060  H1  WAT  1331       5.729 -15.739  -3.523  1.00  0.00
ATOM   4061  H2  WAT  1331       5.836 -14.435  -2.762  1.00  0.00
TER
ATOM   4062  O   WAT  1332       3.944 -16.615   2.591  1.00  0.00
ATOM   4063  H1  WAT  1332       4.360 -16.829   1.757  1.00  0.00
ATOM   4064  H2  WAT  1332       4.667 -16.358   3.162  1.00  0.00
TER
ATOM   4065  O   WAT  1333       1.382 -19.170  -4.292  1.00  0.00
ATOM   4066  H1  WAT  1333       0.454 -19.236  -4.063  1.00  0.00
ATOM   4067  H2  WAT  1333       1.534 -18.232  -4.406  1.00  0.00
TER
ATOM   4068  O   WAT  1334       7.890 -18.217   2.683  1.00  0.00
ATOM   4069  H1  WAT  1334       7.062 -18.147   2.208  1.00  0.00
ATOM   4070  H2  WAT  1334       8.485 -17.631   2.214  1.00  0.00
TER
ATOM   4071  O   WAT  1335       5.411 -17.608  -3.788  1.00  0.00
ATOM   4072  H1  WAT  1335       4.793 -17.946  -4.436  1.00  0.00
ATOM   4073  H2  WAT  1335       5.394 -18.252  -3.080  1.00  0.00
TER
ATOM   4074  O   WAT  1336       4.854 -21.430   3.628  1.00  0.00
ATOM   4075  H1  WAT  1336       4.441 -20.604   3.882  1.00  0.00
ATOM   4076  H2  WAT  1336       4.122 -22.015   3.436  1.00  0.00
TER
ATOM   4077  O   WAT  1337      -3.013 -18.644  -1.510  1.00  0.00
ATOM   4078  H1  WAT  1337      -3.417 -19.356  -2.005  1.00  0.00
ATOM   4079  H2  WAT  1337      -2.926 -18.988  -0.621  1.00  0.00
TER
ATOM   4080  O   WAT  1338      -2.545 -14.957   0.654  1.00  0.00
ATOM   4081  H1  WAT  1338      -2.842 -15.562  -0.025  1.00  0.00
ATOM   4082  H2  WAT  1338      -1.595 -14.919   0.543  1.00  0.00
TER
ATOM   4083  O   WAT  1339      -4.300 -21.869   2.270  1.00  0.00
ATOM   4084  H1  WAT  1339      -3.748 -21.760   1.495  1.00  0.00
ATOM   4085  H2  WAT  1339      -3.786 -21.496   2.986  1.00  0.00
TER
ATOM   4086  O   WAT  1340       5.544 -11.384   4.316  1.00  0.00
ATOM   4087  H1  WAT  1340       5.067 -10.577   4.124  1.00  0.00
ATOM   4088  H2  WAT  1340       4.860 -12.036   4.469  1.00  0.00
TER
ATOM   4089  O   WAT  1341      -3.453 -15.219   7.305  1.00  0.00
ATOM   4090  H1  WAT  1341      -4.350 -14.995   7.552  1.00  0.00
ATOM   4091  H2  WAT  1341      -3.428 -15.095   6.356  1.00  0.00
TER
ATOM   4092  O   WAT  1342       3.588 -18.369  -6.781  1.00  0.00
ATOM   4093  H1  WAT  1342       4.027 -19.207  -6.927  1.00  0.00
ATOM   4094  H2  WAT  1342       4.301 -17.737  -6.695  1.00  0.00
TER
ATOM   4095  O   WAT  1343      -4.626 -18.347   5.881  1.00  0.00
ATOM   4096  H1  WAT  1343      -4.765 -17.475   6.249  1.00  0.00
ATOM   4097  H2  WAT  1343      -5.508 -18.690   5.735  1.00  0.00
TER
ATOM   4098  O   WAT  1344       1.697 -13.430  -2.813  1.00  0.00
ATOM   4099  H1  WAT  1344       2.137 -12.687  -3.227  1.00  0.00
ATOM   4100  H2  WAT  1344       1.636 -13.187  -1.889  1.00  0.00
TER
ATOM   4101  O   WAT  1345      -2.828 -12.405   8.089  1.00  0.00
ATOM   4102  H1  WAT  1345      -2.856 -12.001   7.222  1.00  0.00
ATOM   4103  H2  WAT  1345      -2.991 -13.334   7.926  1.00  0.00
TER
ATOM   4104  O   WAT  1346      -6.312 -19.749  -4.009  1.00  0.00
ATOM   4105  H1  WAT  1346      -6.433 -19.023  -4.621  1.00  0.00
ATOM   4106  H2  WAT  1346      -6.622 -20.519  -4.486  1.00  0.00
TER
ATOM   4107  O   WAT  1347       9.124 -11.623   9.386  1.00  0.00
ATOM   4108  H1  WAT  1347       9.600 -11.144  10.064  1.00  0.00
ATOM   4109  H2  WAT  1347       9.745 -11.691   8.660  1.00  0.00
TER
ATOM   4110  O   WAT  1348      -8.674 -16.578   1.798  1.00  0.00
ATOM   4111  H1  WAT  1348      -8.596 -16.443   0.853  1.00  0.00
ATOM   4112  H2  WAT  1348      -8.060 -17.286   1.991  1.00  0.00
TER
ATOM   4113  O   WAT  1349      -7.429 -14.878  -1.792  1.00  0.00
ATOM   4114  H1  WAT  1349      -7.836 -14.736  -2.646  1.00  0.00
ATOM   4115  H2  WAT  1349      -6.538 -15.162  -1.995  1.00  0.00
TER
ATOM   4116  O   WAT  1350       8.527 -14.431   6.546  1.00  0.00
ATOM   4117  H1  WAT  1350       8.653 -14.670   5.627  1.00  0.00
ATOM   4118  H2  WAT  1350       8.569 -15.263   7.018  1.00  0.00
TER
ATOM   4119  O   WAT  1351       2.389 -10.728   5.115  1.00  0.00
ATOM   4120  H1  WAT  1351       2.903 -10.818   5.917  1.00  0.00
ATOM   4121  H2  WAT  1351       1.546 -10.383   5.408  1.00  0.00
TER
ATOM   4122  O   WAT  1352       4.364 -10.443  -5.457  1.00  0.00
ATOM   4123  H1  WAT  1352       4.204 -10.733  -4.558  1.00  0.00
ATOM   4124  H2  WAT  1352       4.199 -11.219  -5.992  1.00  0.00
TER
ATOM   4125  O   WAT  1353      -3.157 -10.663  -3.679  1.00  0.00
ATOM   4126  H1  WAT  1353      -3.333 -11.580  -3.893  1.00  0.00
ATOM   4127  H2  WAT  1353      -4.011 -10.304  -3.440  1.00  0.00
TER
ATOM   4128  O   WAT  1354       4.067 -12.934  -6.897  1.00  0.00
ATOM   4129  H1  WAT  1354       3.373 -12.936  -7.557  1.00  0.00
ATOM   4130  H2  WAT  1354       4.809 -13.358  -7.327  1.00  0.00
TER
ATOM   4131  O   WAT  1355       3.632 -11.308  -2.822  1.00  0.00
ATOM   4132  H1  WAT  1355       4.088 -12.089  -2.508  1.00  0.00
ATOM   4133  H2  WAT  1355       3.971 -10.597  -2.278  1.00  0.00
TER
ATOM   4134  O   WAT  1356      -8.618 -15.536   4.337  1.00  0.00
ATOM   4135  H1  WAT  1356      -8.455 -16.006   3.519  1.00  0.00
ATOM   4136  H2  WAT  1356      -8.153 -16.044   5.002  1.00  0.00
TER
ATOM   4137  O   WAT  1357       2.536 -20.818   8.206  1.00  0.00
ATOM   4138  H1  WAT  1357       2.862 -21.651   7.867  1.00  0.00
ATOM   4139  H2  WAT  1357       3.324 -20.295   8.354  1.00  0.00
TER
ATOM   4140  O   WAT  1358      -4.055 -21.282  -2.899  1.00  0.00
ATOM   4141  H1  WAT  1358      -4.280 -21.499  -1.994  1.00  0.00
ATOM   4142  H2  WAT  1358      -4.835 -20.849  -3.244  1.00  0.00
TER
ATOM   4143  O   WAT  1359       3.175 -21.276  -4.300  1.00  0.00
ATOM   4144  H1  WAT  1359       2.576 -20.552  -4.483  1.00  0.00
ATOM   4145  H2  WAT  1359       3.723 -21.338  -5.082  1.00  0.00
TER
ATOM   4146  O   WAT  1360      -1.615 -20.384   7.767  1.00  0.00
ATOM   4147  H1  WAT  1360      -1.710 -21.324   7.617  1.00  0.00
ATOM   4148  H2  WAT  1360      -0.771 -20.162   7.372  1.00  0.00
TER
ATOM   4149  O   WAT  1361       2.367 -20.049   1.826  1.00  0.00
ATOM   4150  H1  WAT  1361       1.635 -19.540   2.175  1.00  0.00
ATOM   4151  H2  WAT  1361       1.970 -20.866   1.525  1.00  0.00
TER
ATOM   4152  O   WAT  1362      -2.121 -20.062  -7.380  1.00  0.00
ATOM   4153  H1  WAT  1362      -2.689 -20.510  -8.006  1.00  0.00
ATOM   4154  H2  WAT  1362      -1.412 -19.703  -7.913  1.00  0.00
TER
ATOM   4155  O   WAT  1363      -7.044 -16.161   6.497  1.00  0.00
ATOM   4156  H1  WAT  1363      -7.428 -16.802   7.095  1.00  0.00
ATOM   4157  H2  WAT  1363      -6.733 -15.458   7.066  1.00  0.00
TER
ATOM   4158  O   WAT  1364      -0.894 -19.313   1.978  1.00  0.00
ATOM   4159  H1  WAT  1364      -0.527 -19.788   2.724  1.00  0.00
ATOM   4160  H2  WAT  1364      -1.084 -18.439   2.318  1.00  0.00
TER
ATOM   4161  O   WAT  1365      -3.104 -20.273   4.296  1.00  0.00
ATOM   4162  H1  WAT  1365      -3.409 -19.393   4.521  1.00  0.00
ATOM   4163  H2  WAT  1365      -2.150 -20.213   4.332  1.00  0.00
TER
ATOM   4164  O   WAT  1366      -4.576 -16.067  -5.107  1.00  0.00
ATOM   4165  H1  WAT  1366      -5.350 -16.607  -5.267  1.00  0.00
ATOM   4166  H2  WAT  1366      -3.847 -16.586  -5.445  1.00  0.00
TER
ATOM   4167  O   WAT  1367       6.183 -17.070   0.685  1.00  0.00
ATOM   4168  H1  WAT  1367       6.903 -16.574   0.295  1.00  0.00
ATOM   4169  H2  WAT  1367       5.981 -17.748   0.041  1.00  0.00
TER
ATOM   4170  O   WAT  1368       1.565 -16.999   6.572  1.00  0.00
ATOM   4171  H1  WAT  1368       1.498 -17.919   6.318  1.00  0.00
ATOM   4172  H2  WAT  1368       0.935 -16.902   7.287  1.00  0.00
TER
ATOM   4173  O   WAT  1369       4.359 -21.304  -6.875  1.00  0.00
ATOM   4174  H1  WAT  1369       5.246 -20.992  -7.050  1.00  0.00
ATOM   4175  H2  WAT  1369       4.329 -22.177  -7.267  1.00  0.00
TER
ATOM   4176  O   WAT  1370      -4.532 -16.398  -1.469  1.00  0.00
ATOM   4177  H1  WAT  1370      -4.015 -17.202  -1.524  1.00  0.00
ATOM   4178  H2  WAT  1370      -4.984 -16.461  -0.628  1.00  0.00
TER
ATOM   4179  O   WAT  1371       0.355 -15.132  -6.197  1.00  0.00
ATOM   4180  H1  WAT  1371       0.696 -14.388  -6.692  1.00  0.00
ATOM   4181  H2  WAT  1371      -0.474 -14.819  -5.834  1.00  0.00
TER
ATOM   4182  O   WAT  1372      -7.048 -19.432   5.443  1.00  0.00
ATOM   4183  H1  WAT  1372      -7.406 -18.767   6.031  1.00  0.00
ATOM   4184  H2  WAT  1372      -7.342 -20.264   5.814  1.00  0.00
TER
ATOM   4185  O   WAT  1373      -3.847 -18.974   8.327  1.00  0.00
ATOM   4186  H1  WAT  1373      -4.147 -18.828   7.430  1.00  0.00
ATOM   4187  H2  WAT  1373      -3.075 -19.533   8.234  1.00  0.00
TER
ATOM   4188  O   WAT  1374       1.496 -14.177   6.323  1.00  0.00
ATOM   4189  H1  WAT  1374       1.511 -15.109   6.105  1.00  0.00
ATOM   4190  H2  WAT  1374       0.789 -14.091   6.962  1.00  0.00
TER
ATOM   4191  O   WAT  1375       6.630 -19.993  -7.407  1.00  0.00
ATOM   4192  H1  WAT  1375       6.546 -19.562  -8.258  1.00  0.00
ATOM   4193  H2  WAT  1375       7.349 -19.533  -6.975  1.00  0.00
TER
ATOM   4194  O   WAT  1376       7.707 -17.536   5.670  1.00  0.00
ATOM   4195  H1  WAT  1376       6.982 -16.943   5.472  1.00  0.00
ATOM   4196  H2  WAT  1376       8.235 -17.544   4.871  1.00  0.00
TER
ATOM   4197  O   WAT  1377       7.659 -13.139  -4.679  1.00  0.00
ATOM   4198  H1  WAT  1377       7.016 -13.793  -4.405  1.00  0.00
ATOM   4199  H2  WAT  1377       7.272 -12.733  -5.455  1.00  0.00
TER
ATOM   4200  O   WAT  1378       3.237 -15.810  -0.832  1.00  0.00
ATOM   4201  H1  WAT  1378       3.590 -16.407  -1.492  1.00  0.00
ATOM   4202  H2  WAT  1378       2.354 -16.136  -0.661  1.00  0.00
TER
ATOM   4203  O   WAT  1379      -0.676 -15.050  -3.425  1.00  0.00
ATOM   4204  H1  WAT  1379       0.011 -14.504  -3.044  1.00  0.00
ATOM   4205  H2  WAT  1379      -1.463 -14.506  -3.390  1.00  0.00
TER
ATOM   4206  O   WAT  1380      -8.537 -19.433  -7.933  1.00  0.00
ATOM   4207  H1  WAT  1380      -7.668 -19.151  -7.650  1.00  0.00
ATOM   4208  H2  WAT  1380      -9.028 -18.620  -8.048  1.00  0.00
TER
ATOM   4209  O   WAT  1381      -1.374 -18.046  -3.813  1.00  0.00
ATOM   4210  H1  WAT  1381      -0.917 -17.235  -3.587  1.00  0.00
ATOM   4211  H2  WAT  1381      -1.725 -18.364  -2.981  1.00  0.00
TER
ATOM   4212  O   WAT  1382       0.930 -12.535   3.417  1.00  0.00
ATOM   4213  H1  WAT  1382       1.574 -12.329   4.094  1.00  0.00
ATOM   4214  H2  WAT  1382       1.293 -13.296   2.964  1.00  0.00
TER
ATOM   4215  O   WAT  1383       2.203 -14.532   2.134  1.00  0.00
ATOM   4216  H1  WAT  1383       2.845 -15.233   2.248  1.00  0.00
ATOM   4217  H2  WAT  1383       2.728 -13.752   1.954  1.00  0.00
TER
ATOM   4218  O   WAT  1384       6.048 -14.247  -8.142  1.00  0.00
ATOM   4219  H1  WAT  1384       5.822 -14.964  -7.549  1.00  0.00
ATOM   4220  H2  WAT  1384       5.658 -14.496  -8.979  1.00  0.00
TER
ATOM   4221  O   WAT  1385       3.977 -13.733   5.338  1.00  0.00
ATOM   4222  H1  WAT  1385       4.312 -13.146   6.016  1.00  0.00
ATOM   4223  H2  WAT  1385       3.057 -13.863   5.568  1.00  0.00
TER
ATOM   4224  O   WAT  1386      -8.170 -10.220  -7.367  1.00  0.00
ATOM   4225  H1  WAT  1386      -7.810  -9.622  -8.021  1.00  0.00
ATOM   4226  H2  WAT  1386      -8.311  -9.674  -6.594  1.00  0.00
TER
ATOM   4227  O   WAT  1387       5.630 -16.330  -6.480  1.00  0.00
ATOM   4228  H1  WAT  1387       5.342 -15.869  -5.692  1.00  0.00
ATOM   4229  H2  WAT  1387       6.425 -16.790  -6.212  1.00  0.00
TER
ATOM   4230  O   WAT  1388      -8.186 -11.955   7.107  1.00  0.00
ATOM   4231  H1  WAT  1388      -8.077 -12.896   6.967  1.00  0.00
ATOM   4232  H2  WAT  1388      -8.838 -11.690   6.458  1.00  0.00
TER
ATOM   4233  O   WAT  1389      -0.195 -13.683   8.507  1.00  0.00
ATOM   4234  H1  WAT  1389      -0.515 -14.402   9.051  1.00  0.00
ATOM   4235  H2  WAT  1389      -0.869 -13.008   8.580  1.00  0.00
TER
ATOM   4236  O   WAT  1390      -2.153 -12.837  -6.550  1.00  0.00
ATOM   4237  H1  WAT  1390      -2.162 -12.104  -7.165  1.00  0.00
ATOM   4238  H2  WAT  1390      -3.073 -13.084  -6.457  1.00  0.00
TER
ATOM   4239  O   WAT  1391      -6.552 -17.616  -5.805  1.00  0.00
ATOM   4240  H1  WAT  1391      -7.160 -16.876  -5.796  1.00  0.00
ATOM   4241  H2  WAT  1391      -6.078 -17.526  -6.631  1.00  0.00
TER
ATOM   4242  O   WAT  1392       0.833 -12.775  -7.887  1.00  0.00
ATOM   4243  H1  WAT  1392       0.934 -12.978  -8.817  1.00  0.00
ATOM   4244  H2  WAT  1392      -0.067 -13.029  -7.683  1.00  0.00
TER
ATOM   4245  O   WAT  1393      -0.019 -20.797   4.094  1.00  0.00
ATOM   4246  H1  WAT  1393       0.480 -20.322   4.760  1.00  0.00
ATOM   4247  H2  WAT  1393       0.123 -21.720   4.301  1.00  0.00
TER
ATOM   4248  O   WAT  1394      -0.525 -10.256  -3.193  1.00  0.00
ATOM   4249  H1  WAT  1394      -0.271 -10.294  -4.115  1.00  0.00
ATOM   4250  H2  WAT  1394      -1.474 -10.383  -3.200  1.00  0.00
TER
ATOM   4251  O   WAT  1395       5.480 -19.337  -1.617  1.00  0.00
ATOM   4252  H1  WAT  1395       4.539 -19.322  -1.442  1.00  0.00
ATOM   4253  H2  WAT  1395       5.794 -20.123  -1.171  1.00  0.00
TER
ATOM   4254  O   WAT  1396      -4.542 -17.655  -8.056  1.00  0.00
ATOM   4255  H1  WAT  1396      -3.776 -17.767  -7.494  1.00  0.00
ATOM   4256  H2  WAT  1396      -4.464 -18.351  -8.709  1.00  0.00
TER
ATOM   4257  O   WAT  1397      -5.847 -20.222  -7.373  1.00  0.00
ATOM   4258  H1  WAT  1397      -5.767 -21.169  -7.261  1.00  0.00
ATOM   4259  H2  WAT  1397      -4.955 -19.892  -7.267  1.00  0.00
TER
ATOM   4260  O   WAT  1398       7.482 -12.166   0.059  1.00  0.00
ATOM   4261  H1  WAT  1398       7.607 -11.343   0.531  1.00  0.00
ATOM   4262  H2  WAT  1398       8.349 -12.377  -0.289  1.00  0.00
TER
ATOM   4263  O   WAT  1399      -5.046 -10.073  -0.270  1.00  0.00
ATOM   4264  H1  WAT  1399      -4.310 -10.621   0.001  1.00  0.00
ATOM   4265  H2  WAT  1399      -4.662  -9.207  -0.409  1.00  0.00
TER
ATOM   4266  O   WAT  1400      -8.161 -14.005  -4.395  1.00  0.00
ATOM   4267  H1  WAT  1400      -9.087 -13.763  -4.405  1.00  0.00
ATOM   4268  H2  WAT  1400      -7.696 -13.178  -4.517  1.00  0.00
TER
ATOM   4269  O   WAT  1401      -6.040 -10.888   8.919  1.00  0.00
ATOM   4270  H1  WAT  1401      -5.239 -10.567   9.333  1.00  0.00
ATOM   4271  H2  WAT  1401      -6.555 -11.249   9.641  1.00  0.00
TER
ATOM   4272  O   WAT  1402      -1.936 -10.900  -8.447  1.00  0.00
ATOM   4273  H1  WAT  1402      -1.143 -10.611  -8.899  1.00  0.00
ATOM   4274  H2  WAT  1402      -2.455 -11.330  -9.126  1.00  0.00
TER
ATOM   4275  O   WAT  1403       2.796 -14.780   8.867  1.00  0.00
ATOM   4276  H1  WAT  1403       2.190 -14.757   8.126  1.00  0.00
ATOM   4277  H2  WAT  1403       2.492 -15.512   9.403  1.00  0.00
TER
ATOM   4278  O   WAT  1404       4.227 -11.052   7.477  1.00  0.00
ATOM   4279  H1  WAT  1404       5.179 -11.136   7.428  1.00  0.00
ATOM   4280  H2  WAT  1404       4.079 -10.388   8.151  1.00  0.00
TER
ATOM   4281  O   WAT  1405       7.117 -11.673  -7.023  1.00  0.00
ATOM   4282  H1  WAT  1405       6.832 -12.086  -7.838  1.00  0.00
ATOM   4283  H2  WAT  1405       6.919 -10.744  -7.143  1.00  0.00
TER
ATOM   4284  O   WAT  1406      -8.320 -18.401   7.863  1.00  0.00
ATOM   4285  H1  WAT  1406      -7.816 -18.980   8.434  1.00  0.00
ATOM   4286  H2  WAT  1406      -9.059 -18.117   8.400  1.00  0.00
TER
ATOM   4287  O   WAT  1407      -1.418 -15.679  -8.583  1.00  0.00
ATOM   4288  H1  WAT  1407      -1.523 -16.294  -7.857  1.00  0.00
ATOM   4289  H2  WAT  1407      -1.585 -16.203  -9.366  1.00  0.00
TER
ATOM   4290  O   WAT  1408      -1.266 -16.994   7.396  1.00  0.00
ATOM   4291  H1  WAT  1408      -2.032 -16.425   7.312  1.00  0.00
ATOM   4292  H2  WAT  1408      -1.085 -17.286   6.503  1.00  0.00
TER
ATOM   4293  O   WAT  1409       1.822 -16.617  -7.979  1.00  0.00
ATOM   4294  H1  WAT  1409       1.273 -16.170  -7.334  1.00  0.00
ATOM   4295  H2  WAT  1409       2.444 -17.122  -7.455  1.00  0.00
TER
ATOM   4296  O   WAT  1410       5.876 -15.263   7.954  1.00  0.00
ATOM   4297  H1  WAT  1410       6.617 -14.926   7.450  1.00  0.00
ATOM   4298  H2  WAT  1410       5.113 -15.094   7.401  1.00  0.00
TER
ATOM   4299  O   WAT  1411      -6.288 -20.258   8.758  1.00  0.00
ATOM   4300  H1  WAT  1411      -6.247 -20.556   9.666  1.00  0.00
ATOM   4301  H2  WAT  1411      -5.433 -19.857   8.598  1.00  0.00
TER
ATOM   4302  O   WAT  1412      -2.510 -17.658  -6.082  1.00  0.00
ATOM   4303  H1  WAT  1412      -2.088 -17.824  -5.239  1.00  0.00
ATOM   4304  H2  WAT  1412      -2.385 -18.468  -6.577  1.00  0.00
TER
ATOM   4305  O   WAT  1413      -4.347 -21.679   6.725  1.00  0.00
ATOM   4306  H1  WAT  1413      -4.878 -22.169   6.097  1.00  0.00
ATOM   4307  H2  WAT  1413      -3.678 -21.250   6.191  1.00  0.00
TER
ATOM   4308  O   WAT  1414       0.003 -18.634  -8.834  1.00  0.00
ATOM   4309  H1  WAT  1414       0.523 -19.350  -9.200  1.00  0.00
ATOM   4310  H2  WAT  1414       0.650 -17.996  -8.534  1.00  0.00
TER
ATOM   4311  O   WAT  1415       4.551 -17.212   6.489  1.00  0.00
ATOM   4312  H1  WAT  1415       4.965 -17.057   7.338  1.00  0.00
ATOM   4313  H2  WAT  1415       3.616 -17.086   6.652  1.00  0.00
TER
ATOM   4314  O   WAT  1416       5.023 -19.872   8.493  1.00  0.00
ATOM   4315  H1  WAT  1416       5.605 -20.627   8.405  1.00  0.00
ATOM   4316  H2  WAT  1416       5.199 -19.341   7.716  1.00  0.00
TER
ATOM   4317  O   WAT  1417      -0.688 -17.260   4.459  1.00  0.00
ATOM   4318  H1  WAT  1417      -0.269 -16.416   4.286  1.00  0.00
ATOM   4319  H2  WAT  1417      -1.607 -17.122   4.229  1.00  0.00
TER
ATOM   4320  O   WAT  1418       1.648 -19.528   5.843  1.00  0.00
ATOM   4321  H1  WAT  1418       1.768 -20.124   6.582  1.00  0.00
ATOM   4322  H2  WAT  1418       2.508 -19.491   5.423  1.00  0.00
TER
ATOM   4323  O   WAT  1419       3.987 -18.974   4.419  1.00  0.00
ATOM   4324  H1  WAT  1419       3.461 -18.450   3.815  1.00  0.00
ATOM   4325  H2  WAT  1419       4.330 -18.342   5.050  1.00  0.00
TER
ATOM   4326  O   WAT  1420      -2.837 -10.954   5.575  1.00  0.00
ATOM   4327  H1  WAT  1420      -3.375 -10.230   5.255  1.00  0.00
ATOM   4328  H2  WAT  1420      -2.584 -11.431   4.784  1.00  0.00
TER
ATOM   4329  O   WAT  1421       0.019  -9.719   5.833  1.00  0.00
ATOM   4330  H1  WAT  1421      -0.055  -8.816   6.140  1.00  0.00
ATOM   4331  H2  WAT  1421      -0.883 -10.038   5.805  1.00  0.00
TER
ATOM   4332  O   WAT  1422       0.568 -10.553  -6.544  1.00  0.00
ATOM   4333  H1  WAT  1422       1.463 -10.215  -6.522  1.00  0.00
ATOM   4334  H2  WAT  1422       0.599 -11.275  -7.172  1.00  0.00
TER
ATOM   4335  O   WAT  1423      -5.793 -15.181  -8.315  1.00  0.00
ATOM   4336  H1  WAT  1423      -5.355 -14.638  -7.660  1.00  0.00
ATOM   4337  H2  WAT  1423      -5.308 -16.006  -8.306  1.00  0.00
TER
ATOM   4338  O   WAT  1424      -8.578 -12.392  -0.863  1.00  0.00
ATOM   4339  H1  WAT  1424      -8.248 -13.260  -1.096  1.00  0.00
ATOM   4340  H2  WAT  1424      -8.149 -12.186  -0.033  1.00  0.00
TER
ATOM   4341  O   WAT  1425      -3.982 -14.061  -3.203  1.00  0.00
ATOM   4342  H1  WAT  1425      -4.283 -14.184  -2.303  1.00  0.00
ATOM   4343  H2  WAT  1425      -4.088 -14.920  -3.612  1.00  0.00
TER
ATOM   4344  O   WAT  1426      -8.089 -11.525   1.875  1.00  0.00
ATOM   4345  H1  WAT  1426      -8.526 -11.345   2.707  1.00  0.00
ATOM   4346  H2  WAT  1426      -7.521 -10.767   1.733  1.00  0.00
TER
ATOM   4347  O   WAT  1427       7.547 -12.023   6.162  1.00  0.00
ATOM   4348  H1  WAT  1427       6.947 -11.964   5.419  1.00  0.00
ATOM   4349  H2  WAT  1427       7.676 -12.962   6.292  1.00  0.00
TER
ATOM   4350  O   WAT  1428       8.787 -14.281  -8.501  1.00  0.00
ATOM   4351  H1  WAT  1428       7.956 -14.213  -8.030  1.00  0.00
ATOM   4352  H2  WAT  1428       8.964 -13.391  -8.804  1.00  0.00
TER
ATOM   4353  O   WAT  1429       8.243 -17.536  -5.997  1.00  0.00
ATOM   4354  H1  WAT  1429       9.005 -16.967  -5.891  1.00  0.00
ATOM   4355  H2  WAT  1429       8.258 -18.104  -5.226  1.00  0.00
TER
ATOM   4356  O   WAT  1430      -8.257 -19.013  -1.766  1.00  0.00
ATOM   4357  H1  WAT  1430      -8.912 -19.281  -2.410  1.00  0.00
ATOM   4358  H2  WAT  1430      -7.419 -19.122  -2.216  1.00  0.00
TER
ATOM   4359  O   WAT  1431       9.249 -16.681  -1.153  1.00  0.00
ATOM   4360  H1  WAT  1431       9.620 -17.465  -1.559  1.00  0.00
ATOM   4361  H2  WAT  1431       9.889 -15.992  -1.331  1.00  0.00
TER
ATOM   4362  O   WAT  1432       6.232 -15.298   4.260  1.00  0.00
ATOM   4363  H1  WAT  1432       5.418 -14.868   4.523  1.00  0.00
ATOM   4364  H2  WAT  1432       6.640 -14.686   3.647  1.00  0.00
TER
ATOM   4365  O   WAT  1433       8.295 -17.243  -8.840  1.00  0.00
ATOM   4366  H1  WAT  1433       8.570 -16.335  -8.968  1.00  0.00
ATOM   4367  H2  WAT  1433       8.106 -17.307  -7.904  1.00  0.00
TER
ATOM   4368  O   WAT  1434       8.191 -19.306  -3.847  1.00  0.00
ATOM   4369  H1  WAT  1434       7.816 -20.073  -4.279  1.00  0.00
ATOM   4370  H2  WAT  1434       7.462 -18.924  -3.359  1.00  0.00
TER
ATOM   4371  O   WAT  1435      -7.219 -18.627   2.774  1.00  0.00
ATOM   4372  H1  WAT  1435      -6.852 -18.715   3.654  1.00  0.00
ATOM   4373  H2  WAT  1435      -7.788 -19.391   2.675  1.00  0.00
TER
ATOM   4374  O   WAT  1436       7.581 -20.159   5.787  1.00  0.00
ATOM   4375  H1  WAT  1436       7.350 -20.388   4.887  1.00  0.00
ATOM   4376  H2  WAT  1436       7.842 -19.239   5.742  1.00  0.00
TER
ATOM   4377  O   WAT  1437      -7.668 -21.716   6.680  1.00  0.00
ATOM   4378  H1  WAT  1437      -8.562 -21.750   7.019  1.00  0.00
ATOM   4379  H2  WAT  1437      -7.128 -21.518   7.445  1.00  0.00
TER
ATOM   4380  O   WAT  1438      -9.043 -21.803  -5.824  1.00  0.00
ATOM   4381  H1  WAT  1438      -9.947 -21.540  -5.999  1.00  0.00
ATOM   4382  H2  WAT  1438      -8.559 -21.532  -6.604  1.00  0.00
TER
ATOM   4383  O   WAT  1439       7.466 -21.080  -0.546  1.00  0.00
ATOM   4384  H1  WAT  1439       7.990 -21.574  -1.177  1.00  0.00
ATOM   4385  H2  WAT  1439       8.052 -20.945   0.199  1.00  0.00
TER
ATOM   4386  O   WAT  1440       7.645 -20.996   2.976  1.00  0.00
ATOM   4387  H1  WAT  1440       6.696 -21.030   3.090  1.00  0.00
ATOM   4388  H2  WAT  1440       7.827 -20.086   2.741  1.00  0.00
TER
ATOM   4389  O   WAT  1441       6.290 -10.546  -2.213  1.00  0.00
ATOM   4390  H1  WAT  1441       6.886 -10.867  -2.890  1.00  0.00
ATOM   4391  H2  WAT  1441       6.548 -11.019  -1.422  1.00  0.00
TER
ATOM   4392  O   WAT  1442      -5.804 -14.114   7.936  1.00  0.00
ATOM   4393  H1  WAT  1442      -5.847 -14.485   8.817  1.00  0.00
ATOM   4394  H2  WAT  1442      -5.673 -13.176   8.076  1.00  0.00
TER
ATOM   4395  O   WAT  1443      -2.103 -12.558   3.537  1.00  0.00
ATOM   4396  H1  WAT  1443      -2.344 -12.291   2.650  1.00  0.00
ATOM   4397  H2  WAT  1443      -1.163 -12.388   3.592  1.00  0.00
TER
ATOM   4398  O   WAT  1444       9.157 -10.539   4.338  1.00  0.00
ATOM   4399  H1  WAT  1444       8.663 -10.142   3.621  1.00  0.00
ATOM   4400  H2  WAT  1444       8.548 -11.164   4.732  1.00  0.00
TER
ATOM   4401  O   WAT  1445      -5.965 -11.168   5.056  1.00  0.00
ATOM   4402  H1  WAT  1445      -6.559 -11.299   5.795  1.00  0.00
ATOM   4403  H2  WAT  1445      -5.973 -12.004   4.590  1.00  0.00
TER
ATOM   4404  O   WAT  1446       6.841  -9.896   1.617  1.00  0.00
ATOM   4405  H1  WAT  1446       6.381  -9.145   1.242  1.00  0.00
ATOM   4406  H2  WAT  1446       6.212 -10.616   1.558  1.00  0.00
TER
ATOM   4407  O   WAT  1447      -6.334 -13.802   4.007  1.00  0.00
ATOM   4408  H1  WAT  1447      -7.061 -14.421   3.939  1.00  0.00
ATOM   4409  H2  WAT  1447      -6.273 -13.408   3.136  1.00  0.00
TER
ATOM   4410  O   WAT  1448      -2.729 -11.588   0.792  1.00  0.00
ATOM   4411  H1  WAT  1448      -2.213 -12.199   0.266  1.00  0.00
ATOM   4412  H2  WAT  1448      -2.080 -11.085   1.283  1.00  0.00
TER
ATOM   4413  O   WAT  1449       0.010 -10.697   1.618  1.00  0.00
ATOM   4414  H1  WAT  1449       0.298 -10.951   0.742  1.00  0.00
ATOM   4415  H2  WAT  1449       0.522 -11.249   2.209  1.00  0.00
TER
ATOM   4416  O   WAT  1450      -8.051 -10.485  -2.784  1.00  0.00
ATOM   4417  H1  WAT  1450      -8.219 -11.118  -2.086  1.00  0.00
ATOM   4418  H2  WAT  1450      -8.918 -10.279  -3.134  1.00  0.00
TER
ATOM   4419  O   WAT  1451      -6.445 -11.791  -5.339  1.00  0.00
ATOM   4420  H1  WAT  1451      -6.970 -11.410  -6.043  1.00  0.00
ATOM   4421  H2  WAT  1451      -6.520 -11.166  -4.618  1.00  0.00
TER
ATOM   4422  O   WAT  1452       0.077  -9.775   8.985  1.00  0.00
ATOM   4423  H1  WAT  1452       1.004 -10.011   9.029  1.00  0.00
ATOM   4424  H2  WAT  1452       0.062  -8.948   8.504  1.00  0.00
TER
ATOM   4425  O   WAT  1453       8.312 -10.233  -4.017  1.00  0.00
ATOM   4426  H1  WAT  1453       8.487 -10.919  -4.661  1.00  0.00
ATOM   4427  H2  WAT  1453       7.614  -9.708  -4.410  1.00  0.00
TER
ATOM   4428  O   WAT  1454      -3.845  -9.843  -6.464  1.00  0.00
ATOM   4429  H1  WAT  1454      -3.114 -10.127  -7.011  1.00  0.00
ATOM   4430  H2  WAT  1454      -3.586 -10.082  -5.574  1.00  0.00
TER
ATOM   4431  O   WAT  1455      -4.684 -13.727  -6.459  1.00  0.00
ATOM   4432  H1  WAT  1455      -5.313 -13.258  -5.911  1.00  0.00
ATOM   4433  H2  WAT  1455      -4.569 -14.572  -6.025  1.00  0.00
TER
ATOM   4434  O   WAT  1456       6.645 -10.548   8.809  1.00  0.00
ATOM   4435  H1  WAT  1456       7.438 -11.043   8.602  1.00  0.00
ATOM   4436  H2  WAT  1456       6.938  -9.869   9.417  1.00  0.00
TER
ATOM   4437  O   WAT  1457       0.903 -17.898 -18.428  1.00  0.00
ATOM   4438  H1  WAT  1457       0.127 -18.378 -18.138  1.00  0.00
ATOM   4439  H2  WAT  1457       1.554 -18.578 -18.603  1.00  0.00
TER
ATOM   4440  O   WAT  1458      -5.081 -17.586 -17.551  1.00  0.00
ATOM   4441  H1  WAT  1458      -5.912 -17.841 -17.151  1.00  0.00
ATOM   4442  H2  WAT  1458      -4.472 -17.515 -16.815  1.00  0.00
TER
ATOM   4443  O   WAT  1459       4.924 -13.492 -19.648  1.00  0.00
ATOM   4444  H1  WAT  1459       4.462 -14.263 -19.320  1.00  0.00
ATOM   4445  H2  WAT  1459       5.736 -13.465 -19.143  1.00  0.00
TER
ATOM   4446  O   WAT  1460      -5.100 -13.552 -17.355  1.00  0.00
ATOM   4447  H1  WAT  1460      -4.798 -14.442 -17.534  1.00  0.00
ATOM   4448  H2  WAT  1460      -4.356 -12.995 -17.583  1.00  0.00
TER
ATOM   4449  O   WAT  1461      -8.708 -20.025 -17.882  1.00  0.00
ATOM   4450  H1  WAT  1461      -8.136 -20.793 -17.882  1.00  0.00
ATOM   4451  H2  WAT  1461      -8.708 -19.726 -18.792  1.00  0.00
TER
ATOM   4452  O   WAT  1462       0.344 -15.222 -18.421  1.00  0.00
ATOM   4453  H1  WAT  1462       0.275 -16.163 -18.582  1.00  0.00
ATOM   4454  H2  WAT  1462       1.106 -15.132 -17.849  1.00  0.00
TER
ATOM   4455  O   WAT  1463      -2.654 -21.074 -18.400  1.00  0.00
ATOM   4456  H1  WAT  1463      -2.147 -20.576 -17.759  1.00  0.00
ATOM   4457  H2  WAT  1463      -2.123 -21.851 -18.576  1.00  0.00
TER
ATOM   4458  O   WAT  1464      -3.121 -16.795 -15.956  1.00  0.00
ATOM   4459  H1  WAT  1464      -3.454 -16.168 -15.314  1.00  0.00
ATOM   4460  H2  WAT  1464      -2.944 -16.269 -16.736  1.00  0.00
TER
ATOM   4461  O   WAT  1465      -3.909 -14.827 -14.141  1.00  0.00
ATOM   4462  H1  WAT  1465      -3.291 -14.152 -14.423  1.00  0.00
ATOM   4463  H2  WAT  1465      -4.769 -14.418 -14.233  1.00  0.00
TER
ATOM   4464  O   WAT  1466       7.009 -13.363 -16.226  1.00  0.00
ATOM   4465  H1  WAT  1466       6.325 -12.693 -16.234  1.00  0.00
ATOM   4466  H2  WAT  1466       7.549 -13.165 -16.991  1.00  0.00
TER
ATOM   4467  O   WAT  1467       4.545 -11.518 -17.511  1.00  0.00
ATOM   4468  H1  WAT  1467       4.558 -11.922 -18.379  1.00  0.00
ATOM   4469  H2  WAT  1467       3.992 -10.744 -17.615  1.00  0.00
TER
ATOM   4470  O   WAT  1468       3.944 -16.615 -16.183  1.00  0.00
ATOM   4471  H1  WAT  1468       4.360 -16.829 -17.018  1.00  0.00
ATOM   4472  H2  WAT  1468       4.667 -16.358 -15.612  1.00  0.00
TER
ATOM   4473  O   WAT  1469       7.890 -18.217 -16.091  1.00  0.00
ATOM   4474  H1  WAT  1469       7.062 -18.147 -16.566  1.00  0.00
ATOM   4475  H2  WAT  1469       8.485 -17.631 -16.560  1.00  0.00
TER
ATOM   4476  O   WAT  1470       4.854 -21.430 -15.146  1.00  0.00
ATOM   4477  H1  WAT  1470       4.441 -20.604 -14.892  1.00  0.00
ATOM   4478  H2  WAT  1470       4.122 -22.015 -15.338  1.00  0.00
TER
ATOM   4479  O   WAT  1471      -2.545 -14.957 -18.120  1.00  0.00
ATOM   4480  H1  WAT  1471      -2.842 -15.562 -18.799  1.00  0.00
ATOM   4481  H2  WAT  1471      -1.595 -14.919 -18.231  1.00  0.00
TER
ATOM   4482  O   WAT  1472      -4.300 -21.869 -16.504  1.00  0.00
ATOM   4483  H1  WAT  1472      -3.748 -21.760 -17.279  1.00  0.00
ATOM   4484  H2  WAT  1472      -3.786 -21.496 -15.789  1.00  0.00
TER
ATOM   4485  O   WAT  1473       5.544 -11.384 -14.458  1.00  0.00
ATOM   4486  H1  WAT  1473       5.067 -10.577 -14.651  1.00  0.00
ATOM   4487  H2  WAT  1473       4.860 -12.036 -14.305  1.00  0.00
TER
ATOM   4488  O   WAT  1474      -3.453 -15.219 -11.469  1.00  0.00
ATOM   4489  H1  WAT  1474      -4.350 -14.995 -11.222  1.00  0.00
ATOM   4490  H2  WAT  1474      -3.428 -15.095 -12.418  1.00  0.00
TER
ATOM   4491  O   WAT  1475      -4.626 -18.347 -12.894  1.00  0.00
ATOM   4492  H1  WAT  1475      -4.765 -17.475 -12.525  1.00  0.00
ATOM   4493  H2  WAT  1475      -5.508 -18.690 -13.039  1.00  0.00
TER
ATOM   4494  O   WAT  1476      -2.828 -12.405 -10.685  1.00  0.00
ATOM   4495  H1  WAT  1476      -2.856 -12.001 -11.552  1.00  0.00
ATOM   4496  H2  WAT  1476      -2.991 -13.334 -10.848  1.00  0.00
TER
ATOM   4497  O   WAT  1477       9.124 -11.623  -9.389  1.00  0.00
ATOM   4498  H1  WAT  1477       9.600 -11.144  -8.710  1.00  0.00
ATOM   4499  H2  WAT  1477       9.745 -11.691 -10.114  1.00  0.00
TER
ATOM   4500  O   WAT  1478      -8.674 -16.578 -16.977  1.00  0.00
ATOM   4501  H1  WAT  1478      -8.596 -16.443 -17.921  1.00  0.00
ATOM   4502  H2  WAT  1478      -8.060 -17.286 -16.784  1.00  0.00
TER
ATOM   4503  O   WAT  1479       8.527 -14.431 -12.229  1.00  0.00
ATOM   4504  H1  WAT  1479       8.653 -14.670 -13.147  1.00  0.00
ATOM   4505  H2  WAT  1479       8.569 -15.263 -11.757  1.00  0.00
TER
ATOM   4506  O   WAT  1480       2.389 -10.728 -13.659  1.00  0.00
ATOM   4507  H1  WAT  1480       2.903 -10.818 -12.857  1.00  0.00
ATOM   4508  H2  WAT  1480       1.546 -10.383 -13.366  1.00  0.00
TER
ATOM   4509  O   WAT  1481      -8.618 -15.536 -14.437  1.00  0.00
ATOM   4510  H1  WAT  1481      -8.455 -16.006 -15.255  1.00  0.00
ATOM   4511  H2  WAT  1481      -8.153 -16.044 -13.772  1.00  0.00
TER
ATOM   4512  O   WAT  1482       2.536 -20.818 -10.568  1.00  0.00
ATOM   4513  H1  WAT  1482       2.862 -21.651 -10.908  1.00  0.00
ATOM   4514  H2  WAT  1482       3.324 -20.295 -10.420  1.00  0.00
TER
ATOM   4515  O   WAT  1483      -1.615 -20.384 -11.007  1.00  0.00
ATOM   4516  H1  WAT  1483      -1.710 -21.324 -11.157  1.00  0.00
ATOM   4517  H2  WAT  1483      -0.771 -20.162 -11.402  1.00  0.00
TER
ATOM   4518  O   WAT  1484       2.367 -20.049 -16.949  1.00  0.00
ATOM   4519  H1  WAT  1484       1.635 -19.540 -16.600  1.00  0.00
ATOM   4520  H2  WAT  1484       1.970 -20.866 -17.250  1.00  0.00
TER
ATOM   4521  O   WAT  1485      -7.044 -16.161 -12.278  1.00  0.00
ATOM   4522  H1  WAT  1485      -7.428 -16.802 -11.679  1.00  0.00
ATOM   4523  H2  WAT  1485      -6.733 -15.458 -11.708  1.00  0.00
TER
ATOM   4524  O   WAT  1486      -0.894 -19.313 -16.797  1.00  0.00
ATOM   4525  H1  WAT  1486      -0.527 -19.788 -16.051  1.00  0.00
ATOM   4526  H2  WAT  1486      -1.084 -18.439 -16.456  1.00  0.00
TER
ATOM   4527  O   WAT  1487      -3.104 -20.273 -14.478  1.00  0.00
ATOM   4528  H1  WAT  1487      -3.409 -19.393 -14.253  1.00  0.00
ATOM   4529  H2  WAT  1487      -2.150 -20.213 -14.443  1.00  0.00
TER
ATOM   4530  O   WAT  1488       6.183 -17.070 -18.089  1.00  0.00
ATOM   4531  H1  WAT  1488       6.903 -16.574 -18.479  1.00  0.00
ATOM   4532  H2  WAT  1488       5.981 -17.748 -18.734  1.00  0.00
TER
ATOM   4533  O   WAT  1489       1.565 -16.999 -12.202  1.00  0.00
ATOM   4534  H1  WAT  1489       1.498 -17.919 -12.456  1.00  0.00
ATOM   4535  H2  WAT  1489       0.935 -16.902 -11.488  1.00  0.00
TER
ATOM   4536  O   WAT  1490      -4.532 -16.398 -20.244  1.00  0.00
ATOM   4537  H1  WAT  1490      -4.015 -17.202 -20.298  1.00  0.00
ATOM   4538  H2  WAT  1490      -4.984 -16.461 -19.402  1.00  0.00
TER
ATOM   4539  O   WAT  1491      -7.048 -19.432 -13.331  1.00  0.00
ATOM   4540  H1  WAT  1491      -7.406 -18.767 -12.744  1.00  0.00
ATOM   4541  H2  WAT  1491      -7.342 -20.264 -12.960  1.00  0.00
TER
ATOM   4542  O   WAT  1492      -3.847 -18.974 -10.447  1.00  0.00
ATOM   4543  H1  WAT  1492      -4.147 -18.828 -11.344  1.00  0.00
ATOM   4544  H2  WAT  1492      -3.075 -19.533 -10.540  1.00  0.00
TER
ATOM   4545  O   WAT  1493       1.496 -14.177 -12.452  1.00  0.00
ATOM   4546  H1  WAT  1493       1.511 -15.109 -12.670  1.00  0.00
ATOM   4547  H2  WAT  1493       0.789 -14.091 -11.813  1.00  0.00
TER
ATOM   4548  O   WAT  1494       7.707 -17.536 -13.105  1.00  0.00
ATOM   4549  H1  WAT  1494       6.982 -16.943 -13.302  1.00  0.00
ATOM   4550  H2  WAT  1494       8.235 -17.544 -13.904  1.00  0.00
TER
ATOM   4551  O   WAT  1495       3.237 -15.810 -19.606  1.00  0.00
ATOM   4552  H1  WAT  1495       3.590 -16.407 -20.266  1.00  0.00
ATOM   4553  H2  WAT  1495       2.354 -16.136 -19.436  1.00  0.00
TER
ATOM   4554  O   WAT  1496       0.930 -12.535 -15.358  1.00  0.00
ATOM   4555  H1  WAT  1496       1.574 -12.329 -14.680  1.00  0.00
ATOM   4556  H2  WAT  1496       1.293 -13.296 -15.811  1.00  0.00
TER
ATOM   4557  O   WAT  1497       2.203 -14.532 -16.640  1.00  0.00
ATOM   4558  H1  WAT  1497       2.845 -15.233 -16.527  1.00  0.00
ATOM   4559  H2  WAT  1497       2.728 -13.752 -16.820  1.00  0.00
TER
ATOM   4560  O   WAT  1498       3.977 -13.733 -13.436  1.00  0.00
ATOM   4561  H1  WAT  1498       4.312 -13.146 -12.759  1.00  0.00
ATOM   4562  H2  WAT  1498       3.057 -13.863 -13.207  1.00  0.00
TER
ATOM   4563  O   WAT  1499      -8.186 -11.955 -11.667  1.00  0.00
ATOM   4564  H1  WAT  1499      -8.077 -12.896 -11.808  1.00  0.00
ATOM   4565  H2  WAT  1499      -8.838 -11.690 -12.316  1.00  0.00
TER
ATOM   4566  O   WAT  1500      -0.195 -13.683 -10.267  1.00  0.00
ATOM   4567  H1  WAT  1500      -0.515 -14.402  -9.723  1.00  0.00
ATOM   4568  H2  WAT  1500      -0.869 -13.008 -10.194  1.00  0.00
TER
ATOM   4569  O   WAT  1501      -0.019 -20.797 -14.680  1.00  0.00
ATOM   4570  H1  WAT  1501       0.480 -20.322 -14.015  1.00  0.00
ATOM   4571  H2  WAT  1501       0.123 -21.720 -14.473  1.00  0.00
TER
ATOM   4572  O   WAT  1502       5.480 -19.337 -20.391  1.00  0.00
ATOM   4573  H1  WAT  1502       4.539 -19.322 -20.216  1.00  0.00
ATOM   4574  H2  WAT  1502       5.794 -20.123 -19.945  1.00  0.00
TER
ATOM   4575  O   WAT  1503       7.482 -12.166 -18.716  1.00  0.00
ATOM   4576  H1  WAT  1503       7.607 -11.343 -18.243  1.00  0.00
ATOM   4577  H2  WAT  1503       8.349 -12.377 -19.063  1.00  0.00
TER
ATOM   4578  O   WAT  1504      -5.046 -10.073 -19.044  1.00  0.00
ATOM   4579  H1  WAT  1504      -4.310 -10.621 -18.773  1.00  0.00
ATOM   4580  H2  WAT  1504      -4.662  -9.207 -19.183  1.00  0.00
TER
ATOM   4581  O   WAT  1505      -6.040 -10.888  -9.855  1.00  0.00
ATOM   4582  H1  WAT  1505      -5.239 -10.567  -9.442  1.00  0.00
ATOM   4583  H2  WAT  1505      -6.555 -11.249  -9.133  1.00  0.00
TER
ATOM   4584  O   WAT  1506       2.796 -14.780  -9.908  1.00  0.00
ATOM   4585  H1  WAT  1506       2.190 -14.757 -10.648  1.00  0.00
ATOM   4586  H2  WAT  1506       2.492 -15.512  -9.371  1.00  0.00
TER
ATOM   4587  O   WAT  1507       4.227 -11.052 -11.297  1.00  0.00
ATOM   4588  H1  WAT  1507       5.179 -11.136 -11.347  1.00  0.00
ATOM   4589  H2  WAT  1507       4.079 -10.388 -10.623  1.00  0.00
TER
ATOM   4590  O   WAT  1508      -8.320 -18.401 -10.912  1.00  0.00
ATOM   4591  H1  WAT  1508      -7.816 -18.980 -10.340  1.00  0.00
ATOM   4592  H2  WAT  1508      -9.059 -18.117 -10.374  1.00  0.00
TER
ATOM   4593  O   WAT  1509      -1.266 -16.994 -11.378  1.00  0.00
ATOM   4594  H1  WAT  1509      -2.032 -16.425 -11.463  1.00  0.00
ATOM   4595  H2  WAT  1509      -1.085 -17.286 -12.271  1.00  0.00
TER
ATOM   4596  O   WAT  1510       5.876 -15.263 -10.821  1.00  0.00
ATOM   4597  H1  WAT  1510       6.617 -14.926 -11.324  1.00  0.00
ATOM   4598  H2  WAT  1510       5.113 -15.094 -11.374  1.00  0.00
TER
ATOM   4599  O   WAT  1511      -6.288 -20.258 -10.017  1.00  0.00
ATOM   4600  H1  WAT  1511      -6.247 -20.556  -9.108  1.00  0.00
ATOM   4601  H2  WAT  1511      -5.433 -19.857 -10.176  1.00  0.00
TER
ATOM   4602  O   WAT  1512      -4.347 -21.679 -12.049  1.00  0.00
ATOM   4603  H1  WAT  1512      -4.878 -22.169 -12.677  1.00  0.00
ATOM   4604  H2  WAT  1512      -3.678 -21.250 -12.583  1.00  0.00
TER
ATOM   4605  O   WAT  1513       4.551 -17.212 -12.285  1.00  0.00
ATOM   4606  H1  WAT  1513       4.965 -17.057 -11.436  1.00  0.00
ATOM   4607  H2  WAT  1513       3.616 -17.086 -12.123  1.00  0.00
TER
ATOM   4608  O   WAT  1514       5.023 -19.872 -10.281  1.00  0.00
ATOM   4609  H1  WAT  1514       5.605 -20.627 -10.369  1.00  0.00
ATOM   4610  H2  WAT  1514       5.199 -19.341 -11.058  1.00  0.00
TER
ATOM   4611  O   WAT  1515      -0.688 -17.260 -14.316  1.00  0.00
ATOM   4612  H1  WAT  1515      -0.269 -16.416 -14.488  1.00  0.00
ATOM   4613  H2  WAT  1515      -1.607 -17.122 -14.545  1.00  0.00
TER
ATOM   4614  O   WAT  1516       1.648 -19.528 -12.932  1.00  0.00
ATOM   4615  H1  WAT  1516       1.768 -20.124 -12.192  1.00  0.00
ATOM   4616  H2  WAT  1516       2.508 -19.491 -13.352  1.00  0.00
TER
ATOM   4617  O   WAT  1517       3.987 -18.974 -14.356  1.00  0.00
ATOM   4618  H1  WAT  1517       3.461 -18.450 -14.959  1.00  0.00
ATOM   4619  H2  WAT  1517       4.330 -18.342 -13.725  1.00  0.00
TER
ATOM   4620  O   WAT  1518      -2.837 -10.954 -13.200  1.00  0.00
ATOM   4621  H1  WAT  1518      -3.375 -10.230 -13.519  1.00  0.00
ATOM   4622  H2  WAT  1518      -2.584 -11.431 -13.990  1.00  0.00
TER
ATOM   4623  O   WAT  1519       0.019  -9.719 -12.941  1.00  0.00
ATOM   4624  H1  WAT  1519      -0.055  -8.816 -12.634  1.00  0.00
ATOM   4625  H2  WAT  1519      -0.883 -10.038 -12.969  1.00  0.00
TER
ATOM   4626  O   WAT  1520      -8.578 -12.392 -19.638  1.00  0.00
ATOM   4627  H1  WAT  1520      -8.248 -13.260 -19.870  1.00  0.00
ATOM   4628  H2  WAT  1520      -8.149 -12.186 -18.807  1.00  0.00
TER
ATOM   4629  O   WAT  1521      -8.089 -11.525 -16.900  1.00  0.00
ATOM   4630  H1  WAT  1521      -8.526 -11.345 -16.067  1.00  0.00
ATOM   4631  H2  WAT  1521      -7.521 -10.767 -17.041  1.00  0.00
TER
ATOM   4632  O   WAT  1522       7.547 -12.023 -12.612  1.00  0.00
ATOM   4633  H1  WAT  1522       6.947 -11.964 -13.355  1.00  0.00
ATOM   4634  H2  WAT  1522       7.676 -12.962 -12.482  1.00  0.00
TER
ATOM   4635  O   WAT  1523       9.249 -16.681 -19.927  1.00  0.00
ATOM   4636  H1  WAT  1523       9.620 -17.465 -20.334  1.00  0.00
ATOM   4637  H2  WAT  1523       9.889 -15.992 -20.106  1.00  0.00
TER
ATOM   4638  O   WAT  1524       6.232 -15.298 -14.514  1.00  0.00
ATOM   4639  H1  WAT  1524       5.418 -14.868 -14.252  1.00  0.00
ATOM   4640  H2  WAT  1524       6.640 -14.686 -15.127  1.00  0.00
TER
ATOM   4641  O   WAT  1525      -7.219 -18.627 -16.000  1.00  0.00
ATOM   4642  H1  WAT  1525      -6.852 -18.715 -15.121  1.00  0.00
ATOM   4643  H2  WAT  1525      -7.788 -19.391 -16.100  1.00  0.00
TER
ATOM   4644  O   WAT  1526       7.581 -20.159 -12.987  1.00  0.00
ATOM   4645  H1  WAT  1526       7.350 -20.388 -13.888  1.00  0.00
ATOM   4646  H2  WAT  1526       7.842 -19.239 -13.033  1.00  0.00
TER
ATOM   4647  O   WAT  1527      -7.668 -21.716 -12.095  1.00  0.00
ATOM   4648  H1  WAT  1527      -8.562 -21.750 -11.755  1.00  0.00
ATOM   4649  H2  WAT  1527      -7.128 -21.518 -11.329  1.00  0.00
TER
ATOM   4650  O   WAT  1528       7.466 -21.080 -19.321  1.00  0.00
ATOM   4651  H1  WAT  1528       7.990 -21.574 -19.952  1.00  0.00
ATOM   4652  H2  WAT  1528       8.052 -20.945 -18.576  1.00  0.00
TER
ATOM   4653  O   WAT  1529       7.645 -20.996 -15.799  1.00  0.00
ATOM   4654  H1  WAT  1529       6.696 -21.030 -15.684  1.00  0.00
ATOM   4655  H2  WAT  1529       7.827 -20.086 -16.034  1.00  0.00
TER
ATOM   4656  O   WAT  1530      -5.804 -14.114 -10.838  1.00  0.00
ATOM   4657  H1  WAT  1530      -5.847 -14.485  -9.957  1.00  0.00
ATOM   4658  H2  WAT  1530      -5.673 -13.176 -10.698  1.00  0.00
TER
ATOM   4659  O   WAT  1531      -2.103 -12.558 -15.237  1.00  0.00
ATOM   4660  H1  WAT  1531      -2.344 -12.291 -16.124  1.00  0.00
ATOM   4661  H2  WAT  1531      -1.163 -12.388 -15.182  1.00  0.00
TER
ATOM   4662  O   WAT  1532       9.157 -10.539 -14.436  1.00  0.00
ATOM   4663  H1  WAT  1532       8.663 -10.142 -15.154  1.00  0.00
ATOM   4664  H2  WAT  1532       8.548 -11.164 -14.043  1.00  0.00
TER
ATOM   4665  O   WAT  1533      -5.965 -11.168 -13.719  1.00  0.00
ATOM   4666  H1  WAT  1533      -6.559 -11.299 -12.980  1.00  0.00
ATOM   4667  H2  WAT  1533      -5.973 -12.004 -14.184  1.00  0.00
TER
ATOM   4668  O   WAT  1534       6.841  -9.896 -17.158  1.00  0.00
ATOM   4669  H1  WAT  1534       6.381  -9.145 -17.532  1.00  0.00
ATOM   4670  H2  WAT  1534       6.212 -10.616 -17.216  1.00  0.00
TER
ATOM   4671  O   WAT  1535      -6.334 -13.802 -14.768  1.00  0.00
ATOM   4672  H1  WAT  1535      -7.061 -14.421 -14.835  1.00  0.00
ATOM   4673  H2  WAT  1535      -6.273 -13.408 -15.638  1.00  0.00
TER
ATOM   4674  O   WAT  1536      -2.729 -11.588 -17.983  1.00  0.00
ATOM   4675  H1  WAT  1536      -2.213 -12.199 -18.508  1.00  0.00
ATOM   4676  H2  WAT  1536      -2.080 -11.085 -17.492  1.00  0.00
TER
ATOM   4677  O   WAT  1537       0.010 -10.697 -17.156  1.00  0.00
ATOM   4678  H1  WAT  1537       0.298 -10.951 -18.033  1.00  0.00
ATOM   4679  H2  WAT  1537       0.522 -11.249 -16.565  1.00  0.00
TER
ATOM   4680  O   WAT  1538       0.077  -9.775  -9.789  1.00  0.00
ATOM   4681  H1  WAT  1538       1.004 -10.011  -9.746  1.00  0.00
ATOM   4682  H2  WAT  1538       0.062  -8.948 -10.271  1.00  0.00
TER
ATOM   4683  O   WAT  1539       6.645 -10.548  -9.965  1.00  0.00
ATOM   4684  H1  WAT  1539       7.438 -11.043 -10.172  1.00  0.00
ATOM   4685  H2  WAT  1539       6.938  -9.869  -9.357  1.00  0.00
TER
ATOM   4686  O   WAT  1540     -16.003  17.873  17.240  1.00  0.00
ATOM   4687  H1  WAT  1540     -16.084  16.958  16.969  1.00  0.00
ATOM   4688  H2  WAT  1540     -16.417  18.369  16.534  1.00  0.00
TER
ATOM   4689  O   WAT  1541     -17.872  19.651  19.121  1.00  0.00
ATOM   4690  H1  WAT  1541     -18.647  19.171  19.410  1.00  0.00
ATOM   4691  H2  WAT  1541     -17.220  18.971  18.946  1.00  0.00
TER
ATOM   4692  O   WAT  1542     -17.400  15.133  19.354  1.00  0.00
ATOM   4693  H1  WAT  1542     -17.024  14.261  19.242  1.00  0.00
ATOM   4694  H2  WAT  1542     -17.498  15.469  18.464  1.00  0.00
TER
ATOM   4695  O   WAT  1543     -13.618  12.628  16.287  1.00  0.00
ATOM   4696  H1  WAT  1543     -12.797  12.138  16.330  1.00  0.00
ATOM   4697  H2  WAT  1543     -13.584  13.218  17.040  1.00  0.00
TER
ATOM   4698  O   WAT  1544     -16.758  21.226  14.914  1.00  0.00
ATOM   4699  H1  WAT  1544     -17.376  21.691  14.350  1.00  0.00
ATOM   4700  H2  WAT  1544     -16.246  21.919  15.331  1.00  0.00
TER
ATOM   4701  O   WAT  1545     -13.382  14.568  19.060  1.00  0.00
ATOM   4702  H1  WAT  1545     -14.086  14.857  19.640  1.00  0.00
ATOM   4703  H2  WAT  1545     -13.020  15.378  18.700  1.00  0.00
TER
ATOM   4704  O   WAT  1546     -10.313  14.014  19.451  1.00  0.00
ATOM   4705  H1  WAT  1546     -11.260  14.048  19.583  1.00  0.00
ATOM   4706  H2  WAT  1546      -9.988  14.828  19.836  1.00  0.00
TER
ATOM   4707  O   WAT  1547     -17.393  18.379  14.483  1.00  0.00
ATOM   4708  H1  WAT  1547     -18.320  18.312  14.711  1.00  0.00
ATOM   4709  H2  WAT  1547     -17.240  19.317  14.368  1.00  0.00
TER
ATOM   4710  O   WAT  1548     -17.406  14.650  11.479  1.00  0.00
ATOM   4711  H1  WAT  1548     -18.346  14.812  11.565  1.00  0.00
ATOM   4712  H2  WAT  1548     -17.088  15.369  10.933  1.00  0.00
TER
ATOM   4713  O   WAT  1549     -13.363  19.941  14.986  1.00  0.00
ATOM   4714  H1  WAT  1549     -13.982  19.603  14.339  1.00  0.00
ATOM   4715  H2  WAT  1549     -13.381  19.297  15.694  1.00  0.00
TER
ATOM   4716  O   WAT  1550     -15.187  19.179  11.993  1.00  0.00
ATOM   4717  H1  WAT  1550     -14.747  18.341  11.847  1.00  0.00
ATOM   4718  H2  WAT  1550     -14.474  19.812  12.080  1.00  0.00
TER
ATOM   4719  O   WAT  1551     -11.605  10.434  10.307  1.00  0.00
ATOM   4720  H1  WAT  1551     -11.918  10.526  11.207  1.00  0.00
ATOM   4721  H2  WAT  1551     -10.844  11.012  10.257  1.00  0.00
TER
ATOM   4722  O   WAT  1552     -15.599  16.273  14.475  1.00  0.00
ATOM   4723  H1  WAT  1552     -16.198  16.996  14.291  1.00  0.00
ATOM   4724  H2  WAT  1552     -15.051  16.210  13.692  1.00  0.00
TER
ATOM   4725  O   WAT  1553     -16.993  14.909  16.505  1.00  0.00
ATOM   4726  H1  WAT  1553     -16.600  15.226  15.692  1.00  0.00
ATOM   4727  H2  WAT  1553     -16.631  14.030  16.620  1.00  0.00
TER
ATOM   4728  O   WAT  1554     -12.592  20.479  19.460  1.00  0.00
ATOM   4729  H1  WAT  1554     -11.872  20.974  19.069  1.00  0.00
ATOM   4730  H2  WAT  1554     -12.793  19.801  18.815  1.00  0.00
TER
ATOM   4731  O   WAT  1555     -17.131  11.873  13.603  1.00  0.00
ATOM   4732  H1  WAT  1555     -17.944  11.374  13.527  1.00  0.00
ATOM   4733  H2  WAT  1555     -17.324  12.712  13.186  1.00  0.00
TER
ATOM   4734  O   WAT  1556     -14.416  16.244  11.899  1.00  0.00
ATOM   4735  H1  WAT  1556     -13.528  16.556  11.724  1.00  0.00
ATOM   4736  H2  WAT  1556     -14.445  15.372  11.507  1.00  0.00
TER
ATOM   4737  O   WAT  1557     -12.144  17.556  11.367  1.00  0.00
ATOM   4738  H1  WAT  1557     -12.228  17.987  10.517  1.00  0.00
ATOM   4739  H2  WAT  1557     -11.425  18.016  11.800  1.00  0.00
TER
ATOM   4740  O   WAT  1558     -15.537  21.738  17.942  1.00  0.00
ATOM   4741  H1  WAT  1558     -15.185  21.141  17.282  1.00  0.00
ATOM   4742  H2  WAT  1558     -16.421  21.413  18.113  1.00  0.00
TER
ATOM   4743  O   WAT  1559     -13.144  21.219  12.294  1.00  0.00
ATOM   4744  H1  WAT  1559     -13.432  21.680  13.082  1.00  0.00
ATOM   4745  H2  WAT  1559     -12.349  20.759  12.563  1.00  0.00
TER
ATOM   4746  O   WAT  1560     -12.387  13.054  13.454  1.00  0.00
ATOM   4747  H1  WAT  1560     -13.016  13.158  12.739  1.00  0.00
ATOM   4748  H2  WAT  1560     -12.882  13.273  14.243  1.00  0.00
TER
ATOM   4749  O   WAT  1561     -16.387  12.057  16.309  1.00  0.00
ATOM   4750  H1  WAT  1561     -16.511  12.076  15.360  1.00  0.00
ATOM   4751  H2  WAT  1561     -15.439  12.105  16.429  1.00  0.00
TER
ATOM   4752  O   WAT  1562     -13.294  18.212  17.158  1.00  0.00
ATOM   4753  H1  WAT  1562     -14.235  18.227  17.332  1.00  0.00
ATOM   4754  H2  WAT  1562     -12.980  17.426  17.604  1.00  0.00
TER
ATOM   4755  O   WAT  1563     -16.952  20.931  10.796  1.00  0.00
ATOM   4756  H1  WAT  1563     -17.501  21.378  11.440  1.00  0.00
ATOM   4757  H2  WAT  1563     -16.330  20.426  11.320  1.00  0.00
TER
ATOM   4758  O   WAT  1564     -18.772  18.914   9.940  1.00  0.00
ATOM   4759  H1  WAT  1564     -18.251  18.199   9.574  1.00  0.00
ATOM   4760  H2  WAT  1564     -18.125  19.553  10.240  1.00  0.00
TER
ATOM   4761  O   WAT  1565     -14.910  10.775  12.167  1.00  0.00
ATOM   4762  H1  WAT  1565     -14.629   9.931  12.523  1.00  0.00
ATOM   4763  H2  WAT  1565     -15.683  11.007  12.681  1.00  0.00
TER
ATOM   4764  O   WAT  1566     -10.532  20.012  12.777  1.00  0.00
ATOM   4765  H1  WAT  1566      -9.770  20.582  12.883  1.00  0.00
ATOM   4766  H2  WAT  1566     -10.516  19.445  13.548  1.00  0.00
TER
ATOM   4767  O   WAT  1567      -9.526  20.867  17.621  1.00  0.00
ATOM   4768  H1  WAT  1567      -9.155  20.084  17.215  1.00  0.00
ATOM   4769  H2  WAT  1567      -8.885  21.556  17.443  1.00  0.00
TER
ATOM   4770  O   WAT  1568     -10.480  20.306   9.934  1.00  0.00
ATOM   4771  H1  WAT  1568     -10.205  21.214   9.806  1.00  0.00
ATOM   4772  H2  WAT  1568     -10.669  20.242  10.871  1.00  0.00
TER
ATOM   4773  O   WAT  1569     -14.082  13.330  11.230  1.00  0.00
ATOM   4774  H1  WAT  1569     -13.664  13.143  10.389  1.00  0.00
ATOM   4775  H2  WAT  1569     -14.389  12.478  11.540  1.00  0.00
TER
ATOM   4776  O   WAT  1570     -10.583  18.243  14.927  1.00  0.00
ATOM   4777  H1  WAT  1570     -10.959  17.475  14.496  1.00  0.00
ATOM   4778  H2  WAT  1570     -11.313  18.625  15.415  1.00  0.00
TER
ATOM   4779  O   WAT  1571     -11.308  16.468  18.228  1.00  0.00
ATOM   4780  H1  WAT  1571     -10.784  15.975  17.597  1.00  0.00
ATOM   4781  H2  WAT  1571     -10.722  16.603  18.973  1.00  0.00
TER
ATOM   4782  O   WAT  1572     -11.818  15.726  14.167  1.00  0.00
ATOM   4783  H1  WAT  1572     -11.322  15.493  14.952  1.00  0.00
ATOM   4784  H2  WAT  1572     -12.016  14.887  13.751  1.00  0.00
TER
ATOM   4785  O   WAT  1573     -10.389  14.362  16.701  1.00  0.00
ATOM   4786  H1  WAT  1573     -10.499  14.207  17.639  1.00  0.00
ATOM   4787  H2  WAT  1573      -9.629  13.834  16.459  1.00  0.00
TER
ATOM   4788  O   WAT  1574      -9.500  12.193   9.942  1.00  0.00
ATOM   4789  H1  WAT  1574      -8.575  12.061   9.734  1.00  0.00
ATOM   4790  H2  WAT  1574      -9.523  12.272  10.895  1.00  0.00
TER
ATOM   4791  O   WAT  1575      -9.426  12.964  12.567  1.00  0.00
ATOM   4792  H1  WAT  1575     -10.221  12.898  13.097  1.00  0.00
ATOM   4793  H2  WAT  1575      -9.222  13.899  12.556  1.00  0.00
TER
ATOM   4794  O   WAT  1576     -12.994  11.293  19.017  1.00  0.00
ATOM   4795  H1  WAT  1576     -12.554  11.238  18.169  1.00  0.00
ATOM   4796  H2  WAT  1576     -13.264  12.209  19.088  1.00  0.00
TER
ATOM   4797  O   WAT  1577     -11.131  10.925  17.028  1.00  0.00
ATOM   4798  H1  WAT  1577     -11.192   9.981  16.881  1.00  0.00
ATOM   4799  H2  WAT  1577     -10.351  11.033  17.574  1.00  0.00
TER
ATOM   4800  O   WAT  1578     -15.159   9.674  17.722  1.00  0.00
ATOM   4801  H1  WAT  1578     -14.556  10.246  18.197  1.00  0.00
ATOM   4802  H2  WAT  1578     -15.899  10.238  17.500  1.00  0.00
TER
ATOM   4803  O   WAT  1579     -12.015  10.076  12.996  1.00  0.00
ATOM   4804  H1  WAT  1579     -11.820  10.974  13.263  1.00  0.00
ATOM   4805  H2  WAT  1579     -12.802   9.845  13.490  1.00  0.00
TER
ATOM   4806  O   WAT  1580     -16.003  17.873  -1.535  1.00  0.00
ATOM   4807  H1  WAT  1580     -16.084  16.958  -1.806  1.00  0.00
ATOM   4808  H2  WAT  1580     -16.417  18.369  -2.241  1.00  0.00
TER
ATOM   4809  O   WAT  1581     -17.872  19.651   0.346  1.00  0.00
ATOM   4810  H1  WAT  1581     -18.647  19.171   0.636  1.00  0.00
ATOM   4811  H2  WAT  1581     -17.220  18.971   0.172  1.00  0.00
TER
ATOM   4812  O   WAT  1582     -17.400  15.133   0.580  1.00  0.00
ATOM   4813  H1  WAT  1582     -17.024  14.261   0.467  1.00  0.00
ATOM   4814  H2  WAT  1582     -17.498  15.469  -0.311  1.00  0.00
TER
ATOM   4815  O   WAT  1583     -13.618  12.628  -2.487  1.00  0.00
ATOM   4816  H1  WAT  1583     -12.797  12.138  -2.445  1.00  0.00
ATOM   4817  H2  WAT  1583     -13.584  13.218  -1.734  1.00  0.00
TER
ATOM   4818  O   WAT  1584      -9.328  14.645   4.077  1.00  0.00
ATOM   4819  H1  WAT  1584     -10.033  15.033   3.559  1.00  0.00
ATOM   4820  H2  WAT  1584      -9.062  15.340   4.679  1.00  0.00
TER
ATOM   4821  O   WAT  1585     -16.758  21.226  -3.860  1.00  0.00
ATOM   4822  H1  WAT  1585     -17.376  21.691  -4.424  1.00  0.00
ATOM   4823  H2  WAT  1585     -16.246  21.919  -3.443  1.00  0.00
TER
ATOM   4824  O   WAT  1586     -13.382  14.568   0.286  1.00  0.00
ATOM   4825  H1  WAT  1586     -14.086  14.857   0.866  1.00  0.00
ATOM   4826  H2  WAT  1586     -13.020  15.378  -0.074  1.00  0.00
TER
ATOM   4827  O   WAT  1587     -10.313  14.014   0.677  1.00  0.00
ATOM   4828  H1  WAT  1587     -11.260  14.048   0.808  1.00  0.00
ATOM   4829  H2  WAT  1587      -9.988  14.828   1.062  1.00  0.00
TER
ATOM   4830  O   WAT  1588     -14.831  20.933   2.591  1.00  0.00
ATOM   4831  H1  WAT  1588     -14.414  20.719   1.757  1.00  0.00
ATOM   4832  H2  WAT  1588     -14.107  21.191   3.162  1.00  0.00
TER
ATOM   4833  O   WAT  1589     -17.393  18.379  -4.292  1.00  0.00
ATOM   4834  H1  WAT  1589     -18.320  18.312  -4.063  1.00  0.00
ATOM   4835  H2  WAT  1589     -17.240  19.317  -4.406  1.00  0.00
TER
ATOM   4836  O   WAT  1590     -17.406  14.650  -7.295  1.00  0.00
ATOM   4837  H1  WAT  1590     -18.346  14.812  -7.210  1.00  0.00
ATOM   4838  H2  WAT  1590     -17.088  15.369  -7.841  1.00  0.00
TER
ATOM   4839  O   WAT  1591     -10.885  19.332   2.683  1.00  0.00
ATOM   4840  H1  WAT  1591     -11.713  19.401   2.208  1.00  0.00
ATOM   4841  H2  WAT  1591     -10.290  19.918   2.214  1.00  0.00
TER
ATOM   4842  O   WAT  1592     -13.363  19.941  -3.788  1.00  0.00
ATOM   4843  H1  WAT  1592     -13.982  19.603  -4.436  1.00  0.00
ATOM   4844  H2  WAT  1592     -13.381  19.297  -3.080  1.00  0.00
TER
ATOM   4845  O   WAT  1593     -13.920  16.119   3.628  1.00  0.00
ATOM   4846  H1  WAT  1593     -14.333  16.944   3.882  1.00  0.00
ATOM   4847  H2  WAT  1593     -14.653  15.534   3.436  1.00  0.00
TER
ATOM   4848  O   WAT  1594     -15.187  19.179  -6.781  1.00  0.00
ATOM   4849  H1  WAT  1594     -14.747  18.341  -6.927  1.00  0.00
ATOM   4850  H2  WAT  1594     -14.474  19.812  -6.695  1.00  0.00
TER
ATOM   4851  O   WAT  1595     -11.605  10.434  -8.467  1.00  0.00
ATOM   4852  H1  WAT  1595     -11.918  10.526  -7.567  1.00  0.00
ATOM   4853  H2  WAT  1595     -10.844  11.012  -8.517  1.00  0.00
TER
ATOM   4854  O   WAT  1596     -10.395  15.171   7.511  1.00  0.00
ATOM   4855  H1  WAT  1596     -11.010  15.679   6.982  1.00  0.00
ATOM   4856  H2  WAT  1596     -10.715  14.271   7.453  1.00  0.00
TER
ATOM   4857  O   WAT  1597     -18.333  14.010   4.977  1.00  0.00
ATOM   4858  H1  WAT  1597     -18.795  14.218   5.789  1.00  0.00
ATOM   4859  H2  WAT  1597     -18.736  13.196   4.674  1.00  0.00
TER
ATOM   4860  O   WAT  1598     -13.333  15.231   6.106  1.00  0.00
ATOM   4861  H1  WAT  1598     -14.184  14.931   6.427  1.00  0.00
ATOM   4862  H2  WAT  1598     -13.493  15.475   5.195  1.00  0.00
TER
ATOM   4863  O   WAT  1599     -16.238  16.731   8.206  1.00  0.00
ATOM   4864  H1  WAT  1599     -15.913  15.897   7.867  1.00  0.00
ATOM   4865  H2  WAT  1599     -15.450  17.254   8.354  1.00  0.00
TER
ATOM   4866  O   WAT  1600     -15.599  16.273  -4.300  1.00  0.00
ATOM   4867  H1  WAT  1600     -16.198  16.996  -4.483  1.00  0.00
ATOM   4868  H2  WAT  1600     -15.051  16.210  -5.082  1.00  0.00
TER
ATOM   4869  O   WAT  1601     -16.993  14.909  -2.269  1.00  0.00
ATOM   4870  H1  WAT  1601     -16.600  15.226  -3.082  1.00  0.00
ATOM   4871  H2  WAT  1601     -16.631  14.030  -2.155  1.00  0.00
TER
ATOM   4872  O   WAT  1602     -16.407  17.500   1.826  1.00  0.00
ATOM   4873  H1  WAT  1602     -17.139  18.008   2.175  1.00  0.00
ATOM   4874  H2  WAT  1602     -16.805  16.683   1.525  1.00  0.00
TER
ATOM   4875  O   WAT  1603     -15.945  12.953   1.238  1.00  0.00
ATOM   4876  H1  WAT  1603     -15.927  13.404   2.082  1.00  0.00
ATOM   4877  H2  WAT  1603     -16.193  12.054   1.451  1.00  0.00
TER
ATOM   4878  O   WAT  1604     -12.517  10.366   7.077  1.00  0.00
ATOM   4879  H1  WAT  1604     -12.193   9.635   7.603  1.00  0.00
ATOM   4880  H2  WAT  1604     -12.482  10.048   6.175  1.00  0.00
TER
ATOM   4881  O   WAT  1605     -12.592  20.479   0.685  1.00  0.00
ATOM   4882  H1  WAT  1605     -11.872  20.974   0.295  1.00  0.00
ATOM   4883  H2  WAT  1605     -12.793  19.801   0.041  1.00  0.00
TER
ATOM   4884  O   WAT  1606     -17.131  11.873  -5.172  1.00  0.00
ATOM   4885  H1  WAT  1606     -17.944  11.374  -5.247  1.00  0.00
ATOM   4886  H2  WAT  1606     -17.324  12.712  -5.588  1.00  0.00
TER
ATOM   4887  O   WAT  1607     -17.210  20.550   6.572  1.00  0.00
ATOM   4888  H1  WAT  1607     -17.276  19.629   6.318  1.00  0.00
ATOM   4889  H2  WAT  1607     -17.839  20.647   7.287  1.00  0.00
TER
ATOM   4890  O   WAT  1608     -14.416  16.244  -6.875  1.00  0.00
ATOM   4891  H1  WAT  1608     -13.528  16.556  -7.050  1.00  0.00
ATOM   4892  H2  WAT  1608     -14.445  15.372  -7.267  1.00  0.00
TER
ATOM   4893  O   WAT  1609     -12.144  17.556  -7.407  1.00  0.00
ATOM   4894  H1  WAT  1609     -12.228  17.987  -8.258  1.00  0.00
ATOM   4895  H2  WAT  1609     -11.425  18.016  -6.975  1.00  0.00
TER
ATOM   4896  O   WAT  1610     -11.067  20.012   5.670  1.00  0.00
ATOM   4897  H1  WAT  1610     -11.792  20.605   5.472  1.00  0.00
ATOM   4898  H2  WAT  1610     -10.539  20.005   4.871  1.00  0.00
TER
ATOM   4899  O   WAT  1611     -15.537  21.738  -0.832  1.00  0.00
ATOM   4900  H1  WAT  1611     -15.185  21.141  -1.492  1.00  0.00
ATOM   4901  H2  WAT  1611     -16.421  21.413  -0.661  1.00  0.00
TER
ATOM   4902  O   WAT  1612     -13.144  21.219  -6.480  1.00  0.00
ATOM   4903  H1  WAT  1612     -13.432  21.680  -5.692  1.00  0.00
ATOM   4904  H2  WAT  1612     -12.349  20.759  -6.212  1.00  0.00
TER
ATOM   4905  O   WAT  1613     -15.754  14.098   3.871  1.00  0.00
ATOM   4906  H1  WAT  1613     -15.385  13.277   4.198  1.00  0.00
ATOM   4907  H2  WAT  1613     -16.614  14.158   4.286  1.00  0.00
TER
ATOM   4908  O   WAT  1614     -12.387  13.054  -5.321  1.00  0.00
ATOM   4909  H1  WAT  1614     -13.016  13.158  -6.035  1.00  0.00
ATOM   4910  H2  WAT  1614     -12.882  13.273  -4.531  1.00  0.00
TER
ATOM   4911  O   WAT  1615     -18.793  16.752   4.094  1.00  0.00
ATOM   4912  H1  WAT  1615     -18.295  17.226   4.760  1.00  0.00
ATOM   4913  H2  WAT  1615     -18.651  15.828   4.301  1.00  0.00
TER
ATOM   4914  O   WAT  1616     -16.387  12.057  -2.465  1.00  0.00
ATOM   4915  H1  WAT  1616     -16.511  12.076  -3.414  1.00  0.00
ATOM   4916  H2  WAT  1616     -15.439  12.105  -2.345  1.00  0.00
TER
ATOM   4917  O   WAT  1617     -11.587  12.969   4.937  1.00  0.00
ATOM   4918  H1  WAT  1617     -12.089  13.709   5.277  1.00  0.00
ATOM   4919  H2  WAT  1617     -10.771  13.357   4.621  1.00  0.00
TER
ATOM   4920  O   WAT  1618     -13.294  18.212  -1.617  1.00  0.00
ATOM   4921  H1  WAT  1618     -14.235  18.227  -1.442  1.00  0.00
ATOM   4922  H2  WAT  1618     -12.980  17.426  -1.171  1.00  0.00
TER
ATOM   4923  O   WAT  1619     -16.952  20.931  -7.979  1.00  0.00
ATOM   4924  H1  WAT  1619     -17.501  21.378  -7.334  1.00  0.00
ATOM   4925  H2  WAT  1619     -16.330  20.426  -7.455  1.00  0.00
TER
ATOM   4926  O   WAT  1620     -18.772  18.914  -8.834  1.00  0.00
ATOM   4927  H1  WAT  1620     -18.251  18.199  -9.200  1.00  0.00
ATOM   4928  H2  WAT  1620     -18.125  19.553  -8.534  1.00  0.00
TER
ATOM   4929  O   WAT  1621     -14.224  20.337   6.489  1.00  0.00
ATOM   4930  H1  WAT  1621     -13.810  20.492   7.338  1.00  0.00
ATOM   4931  H2  WAT  1621     -15.159  20.463   6.652  1.00  0.00
TER
ATOM   4932  O   WAT  1622     -13.752  17.677   8.493  1.00  0.00
ATOM   4933  H1  WAT  1622     -13.170  16.922   8.405  1.00  0.00
ATOM   4934  H2  WAT  1622     -13.575  18.207   7.716  1.00  0.00
TER
ATOM   4935  O   WAT  1623     -17.126  18.021   5.843  1.00  0.00
ATOM   4936  H1  WAT  1623     -17.006  17.425   6.582  1.00  0.00
ATOM   4937  H2  WAT  1623     -16.267  18.058   5.423  1.00  0.00
TER
ATOM   4938  O   WAT  1624     -14.787  18.574   4.419  1.00  0.00
ATOM   4939  H1  WAT  1624     -15.314  19.099   3.815  1.00  0.00
ATOM   4940  H2  WAT  1624     -14.444  19.207   5.050  1.00  0.00
TER
ATOM   4941  O   WAT  1625     -15.540  14.179   7.333  1.00  0.00
ATOM   4942  H1  WAT  1625     -16.228  13.518   7.268  1.00  0.00
ATOM   4943  H2  WAT  1625     -14.819  13.733   7.778  1.00  0.00
TER
ATOM   4944  O   WAT  1626     -14.910  10.775  -6.608  1.00  0.00
ATOM   4945  H1  WAT  1626     -14.629   9.931  -6.252  1.00  0.00
ATOM   4946  H2  WAT  1626     -15.683  11.007  -6.094  1.00  0.00
TER
ATOM   4947  O   WAT  1627     -10.532  20.012  -5.997  1.00  0.00
ATOM   4948  H1  WAT  1627      -9.770  20.582  -5.891  1.00  0.00
ATOM   4949  H2  WAT  1627     -10.516  19.445  -5.226  1.00  0.00
TER
ATOM   4950  O   WAT  1628      -9.526  20.867  -1.153  1.00  0.00
ATOM   4951  H1  WAT  1628      -9.155  20.084  -1.559  1.00  0.00
ATOM   4952  H2  WAT  1628      -8.885  21.556  -1.331  1.00  0.00
TER
ATOM   4953  O   WAT  1629     -10.480  20.306  -8.840  1.00  0.00
ATOM   4954  H1  WAT  1629     -10.205  21.214  -8.968  1.00  0.00
ATOM   4955  H2  WAT  1629     -10.669  20.242  -7.904  1.00  0.00
TER
ATOM   4956  O   WAT  1630     -14.082  13.330  -7.545  1.00  0.00
ATOM   4957  H1  WAT  1630     -13.664  13.143  -8.385  1.00  0.00
ATOM   4958  H2  WAT  1630     -14.389  12.478  -7.234  1.00  0.00
TER
ATOM   4959  O   WAT  1631     -10.583  18.243  -3.847  1.00  0.00
ATOM   4960  H1  WAT  1631     -10.959  17.475  -4.279  1.00  0.00
ATOM   4961  H2  WAT  1631     -11.313  18.625  -3.359  1.00  0.00
TER
ATOM   4962  O   WAT  1632     -11.193  17.390   5.787  1.00  0.00
ATOM   4963  H1  WAT  1632     -11.425  17.161   4.887  1.00  0.00
ATOM   4964  H2  WAT  1632     -10.933  18.310   5.742  1.00  0.00
TER
ATOM   4965  O   WAT  1633     -12.754  12.615   8.565  1.00  0.00
ATOM   4966  H1  WAT  1633     -11.877  12.624   8.948  1.00  0.00
ATOM   4967  H2  WAT  1633     -12.742  11.879   7.954  1.00  0.00
TER
ATOM   4968  O   WAT  1634     -11.308  16.468  -0.546  1.00  0.00
ATOM   4969  H1  WAT  1634     -10.784  15.975  -1.177  1.00  0.00
ATOM   4970  H2  WAT  1634     -10.722  16.603   0.199  1.00  0.00
TER
ATOM   4971  O   WAT  1635     -11.129  16.552   2.976  1.00  0.00
ATOM   4972  H1  WAT  1635     -12.079  16.519   3.090  1.00  0.00
ATOM   4973  H2  WAT  1635     -10.948  17.462   2.741  1.00  0.00
TER
ATOM   4974  O   WAT  1636     -11.818  15.726  -4.607  1.00  0.00
ATOM   4975  H1  WAT  1636     -11.322  15.493  -3.822  1.00  0.00
ATOM   4976  H2  WAT  1636     -12.016  14.887  -5.023  1.00  0.00
TER
ATOM   4977  O   WAT  1637     -10.389  14.362  -2.073  1.00  0.00
ATOM   4978  H1  WAT  1637     -10.499  14.207  -1.135  1.00  0.00
ATOM   4979  H2  WAT  1637      -9.629  13.834  -2.316  1.00  0.00
TER
ATOM   4980  O   WAT  1638     -12.043  10.301   4.385  1.00  0.00
ATOM   4981  H1  WAT  1638     -11.406  10.915   4.751  1.00  0.00
ATOM   4982  H2  WAT  1638     -11.895  10.337   3.440  1.00  0.00
TER
ATOM   4983  O   WAT  1639      -9.500  12.193  -8.833  1.00  0.00
ATOM   4984  H1  WAT  1639      -8.575  12.061  -9.041  1.00  0.00
ATOM   4985  H2  WAT  1639      -9.523  12.272  -7.879  1.00  0.00
TER
ATOM   4986  O   WAT  1640      -9.426  12.964  -6.207  1.00  0.00
ATOM   4987  H1  WAT  1640     -10.221  12.898  -5.678  1.00  0.00
ATOM   4988  H2  WAT  1640      -9.222  13.899  -6.218  1.00  0.00
TER
ATOM   4989  O   WAT  1641     -18.672  11.454   7.293  1.00  0.00
ATOM   4990  H1  WAT  1641     -18.733  12.046   8.042  1.00  0.00
ATOM   4991  H2  WAT  1641     -17.732  11.346   7.148  1.00  0.00
TER
ATOM   4992  O   WAT  1642     -16.035  11.111   6.932  1.00  0.00
ATOM   4993  H1  WAT  1642     -15.421  11.429   6.270  1.00  0.00
ATOM   4994  H2  WAT  1642     -15.490  10.626   7.551  1.00  0.00
TER
ATOM   4995  O   WAT  1643     -15.294   9.674   3.259  1.00  0.00
ATOM   4996  H1  WAT  1643     -16.168  10.008   3.056  1.00  0.00
ATOM   4997  H2  WAT  1643     -15.403   9.201   4.084  1.00  0.00
TER
ATOM   4998  O   WAT  1644     -14.387  11.881   4.643  1.00  0.00
ATOM   4999  H1  WAT  1644     -14.716  11.066   4.263  1.00  0.00
ATOM   5000  H2  WAT  1644     -13.439  11.838   4.520  1.00  0.00
TER
ATOM   5001  O   WAT  1645     -17.547  10.591   2.198  1.00  0.00
ATOM   5002  H1  WAT  1645     -18.329  11.066   2.478  1.00  0.00
ATOM   5003  H2  WAT  1645     -17.840   9.687   2.089  1.00  0.00
TER
ATOM   5004  O   WAT  1646     -12.994  11.293   0.243  1.00  0.00
ATOM   5005  H1  WAT  1646     -12.554  11.238  -0.605  1.00  0.00
ATOM   5006  H2  WAT  1646     -13.264  12.209   0.314  1.00  0.00
TER
ATOM   5007  O   WAT  1647     -11.131  10.925  -1.746  1.00  0.00
ATOM   5008  H1  WAT  1647     -11.192   9.981  -1.893  1.00  0.00
ATOM   5009  H2  WAT  1647     -10.351  11.033  -1.201  1.00  0.00
TER
ATOM   5010  O   WAT  1648     -15.159   9.674  -1.052  1.00  0.00
ATOM   5011  H1  WAT  1648     -14.556  10.246  -0.577  1.00  0.00
ATOM   5012  H2  WAT  1648     -15.899  10.238  -1.275  1.00  0.00
TER
ATOM   5013  O   WAT  1649     -12.015  10.076  -5.778  1.00  0.00
ATOM   5014  H1  WAT  1649     -11.820  10.974  -5.511  1.00  0.00
ATOM   5015  H2  WAT  1649     -12.802   9.845  -5.285  1.00  0.00
TER
ATOM   5016  O   WAT  1650     -14.909   9.853   9.327  1.00  0.00
ATOM   5017  H1  WAT  1650     -15.023  10.173  10.223  1.00  0.00
ATOM   5018  H2  WAT  1650     -14.092  10.255   9.031  1.00  0.00
TER
ATOM   5019  O   WAT  1651     -17.872  19.651 -18.428  1.00  0.00
ATOM   5020  H1  WAT  1651     -18.647  19.171 -18.138  1.00  0.00
ATOM   5021  H2  WAT  1651     -17.220  18.971 -18.603  1.00  0.00
TER
ATOM   5022  O   WAT  1652     -17.400  15.133 -18.194  1.00  0.00
ATOM   5023  H1  WAT  1652     -17.024  14.261 -18.307  1.00  0.00
ATOM   5024  H2  WAT  1652     -17.498  15.469 -19.085  1.00  0.00
TER
ATOM   5025  O   WAT  1653      -9.328  14.645 -14.697  1.00  0.00
ATOM   5026  H1  WAT  1653     -10.033  15.033 -15.216  1.00  0.00
ATOM   5027  H2  WAT  1653      -9.062  15.340 -14.095  1.00  0.00
TER
ATOM   5028  O   WAT  1654     -13.382  14.568 -18.489  1.00  0.00
ATOM   5029  H1  WAT  1654     -14.086  14.857 -17.908  1.00  0.00
ATOM   5030  H2  WAT  1654     -13.020  15.378 -18.849  1.00  0.00
TER
ATOM   5031  O   WAT  1655     -10.313  14.014 -18.098  1.00  0.00
ATOM   5032  H1  WAT  1655     -11.260  14.048 -17.966  1.00  0.00
ATOM   5033  H2  WAT  1655      -9.988  14.828 -17.713  1.00  0.00
TER
ATOM   5034  O   WAT  1656     -14.831  20.933 -16.183  1.00  0.00
ATOM   5035  H1  WAT  1656     -14.414  20.719 -17.018  1.00  0.00
ATOM   5036  H2  WAT  1656     -14.107  21.191 -15.612  1.00  0.00
TER
ATOM   5037  O   WAT  1657     -10.885  19.332 -16.091  1.00  0.00
ATOM   5038  H1  WAT  1657     -11.713  19.401 -16.566  1.00  0.00
ATOM   5039  H2  WAT  1657     -10.290  19.918 -16.560  1.00  0.00
TER
ATOM   5040  O   WAT  1658     -13.920  16.119 -15.146  1.00  0.00
ATOM   5041  H1  WAT  1658     -14.333  16.944 -14.892  1.00  0.00
ATOM   5042  H2  WAT  1658     -14.653  15.534 -15.338  1.00  0.00
TER
ATOM   5043  O   WAT  1659     -10.395  15.171 -11.264  1.00  0.00
ATOM   5044  H1  WAT  1659     -11.010  15.679 -11.792  1.00  0.00
ATOM   5045  H2  WAT  1659     -10.715  14.271 -11.321  1.00  0.00
TER
ATOM   5046  O   WAT  1660     -18.333  14.010 -13.798  1.00  0.00
ATOM   5047  H1  WAT  1660     -18.795  14.218 -12.986  1.00  0.00
ATOM   5048  H2  WAT  1660     -18.736  13.196 -14.101  1.00  0.00
TER
ATOM   5049  O   WAT  1661     -13.333  15.231 -12.668  1.00  0.00
ATOM   5050  H1  WAT  1661     -14.184  14.931 -12.347  1.00  0.00
ATOM   5051  H2  WAT  1661     -13.493  15.475 -13.580  1.00  0.00
TER
ATOM   5052  O   WAT  1662     -16.238  16.731 -10.568  1.00  0.00
ATOM   5053  H1  WAT  1662     -15.913  15.897 -10.908  1.00  0.00
ATOM   5054  H2  WAT  1662     -15.450  17.254 -10.420  1.00  0.00
TER
ATOM   5055  O   WAT  1663     -16.407  17.500 -16.949  1.00  0.00
ATOM   5056  H1  WAT  1663     -17.139  18.008 -16.600  1.00  0.00
ATOM   5057  H2  WAT  1663     -16.805  16.683 -17.250  1.00  0.00
TER
ATOM   5058  O   WAT  1664     -15.945  12.953 -17.536  1.00  0.00
ATOM   5059  H1  WAT  1664     -15.927  13.404 -16.692  1.00  0.00
ATOM   5060  H2  WAT  1664     -16.193  12.054 -17.323  1.00  0.00
TER
ATOM   5061  O   WAT  1665     -12.517  10.366 -11.698  1.00  0.00
ATOM   5062  H1  WAT  1665     -12.193   9.635 -11.172  1.00  0.00
ATOM   5063  H2  WAT  1665     -12.482  10.048 -12.599  1.00  0.00
TER
ATOM   5064  O   WAT  1666     -12.592  20.479 -18.089  1.00  0.00
ATOM   5065  H1  WAT  1666     -11.872  20.974 -18.479  1.00  0.00
ATOM   5066  H2  WAT  1666     -12.793  19.801 -18.734  1.00  0.00
TER
ATOM   5067  O   WAT  1667     -17.210  20.550 -12.202  1.00  0.00
ATOM   5068  H1  WAT  1667     -17.276  19.629 -12.456  1.00  0.00
ATOM   5069  H2  WAT  1667     -17.839  20.647 -11.488  1.00  0.00
TER
ATOM   5070  O   WAT  1668     -11.067  20.012 -13.105  1.00  0.00
ATOM   5071  H1  WAT  1668     -11.792  20.605 -13.302  1.00  0.00
ATOM   5072  H2  WAT  1668     -10.539  20.005 -13.904  1.00  0.00
TER
ATOM   5073  O   WAT  1669     -15.537  21.738 -19.606  1.00  0.00
ATOM   5074  H1  WAT  1669     -15.185  21.141 -20.266  1.00  0.00
ATOM   5075  H2  WAT  1669     -16.421  21.413 -19.436  1.00  0.00
TER
ATOM   5076  O   WAT  1670     -15.754  14.098 -14.904  1.00  0.00
ATOM   5077  H1  WAT  1670     -15.385  13.277 -14.576  1.00  0.00
ATOM   5078  H2  WAT  1670     -16.614  14.158 -14.488  1.00  0.00
TER
ATOM   5079  O   WAT  1671     -18.793  16.752 -14.680  1.00  0.00
ATOM   5080  H1  WAT  1671     -18.295  17.226 -14.015  1.00  0.00
ATOM   5081  H2  WAT  1671     -18.651  15.828 -14.473  1.00  0.00
TER
ATOM   5082  O   WAT  1672     -11.587  12.969 -13.837  1.00  0.00
ATOM   5083  H1  WAT  1672     -12.089  13.709 -13.498  1.00  0.00
ATOM   5084  H2  WAT  1672     -10.771  13.357 -14.153  1.00  0.00
TER
ATOM   5085  O   WAT  1673     -13.294  18.212 -20.391  1.00  0.00
ATOM   5086  H1  WAT  1673     -14.235  18.227 -20.216  1.00  0.00
ATOM   5087  H2  WAT  1673     -12.980  17.426 -19.945  1.00  0.00
TER
ATOM   5088  O   WAT  1674     -14.224  20.337 -12.285  1.00  0.00
ATOM   5089  H1  WAT  1674     -13.810  20.492 -11.436  1.00  0.00
ATOM   5090  H2  WAT  1674     -15.159  20.463 -12.123  1.00  0.00
TER
ATOM   5091  O   WAT  1675     -13.752  17.677 -10.281  1.00  0.00
ATOM   5092  H1  WAT  1675     -13.170  16.922 -10.369  1.00  0.00
ATOM   5093  H2  WAT  1675     -13.575  18.207 -11.058  1.00  0.00
TER
ATOM   5094  O   WAT  1676     -17.126  18.021 -12.932  1.00  0.00
ATOM   5095  H1  WAT  1676     -17.006  17.425 -12.192  1.00  0.00
ATOM   5096  H2  WAT  1676     -16.267  18.058 -13.352  1.00  0.00
TER
ATOM   5097  O   WAT  1677     -14.787  18.574 -14.356  1.00  0.00
ATOM   5098  H1  WAT  1677     -15.314  19.099 -14.959  1.00  0.00
ATOM   5099  H2  WAT  1677     -14.444  19.207 -13.725  1.00  0.00
TER
ATOM   5100  O   WAT  1678     -15.540  14.179 -11.441  1.00  0.00
ATOM   5101  H1  WAT  1678     -16.228  13.518 -11.506  1.00  0.00
ATOM   5102  H2  WAT  1678     -14.819  13.733 -10.996  1.00  0.00
TER
ATOM   5103  O   WAT  1679      -9.526  20.867 -19.927  1.00  0.00
ATOM   5104  H1  WAT  1679      -9.155  20.084 -20.334  1.00  0.00
ATOM   5105  H2  WAT  1679      -8.885  21.556 -20.106  1.00  0.00
TER
ATOM   5106  O   WAT  1680     -11.193  17.390 -12.987  1.00  0.00
ATOM   5107  H1  WAT  1680     -11.425  17.161 -13.888  1.00  0.00
ATOM   5108  H2  WAT  1680     -10.933  18.310 -13.033  1.00  0.00
TER
ATOM   5109  O   WAT  1681     -12.754  12.615 -10.209  1.00  0.00
ATOM   5110  H1  WAT  1681     -11.877  12.624  -9.826  1.00  0.00
ATOM   5111  H2  WAT  1681     -12.742  11.879 -10.820  1.00  0.00
TER
ATOM   5112  O   WAT  1682     -11.308  16.468 -19.321  1.00  0.00
ATOM   5113  H1  WAT  1682     -10.784  15.975 -19.952  1.00  0.00
ATOM   5114  H2  WAT  1682     -10.722  16.603 -18.576  1.00  0.00
TER
ATOM   5115  O   WAT  1683     -11.129  16.552 -15.799  1.00  0.00
ATOM   5116  H1  WAT  1683     -12.079  16.519 -15.684  1.00  0.00
ATOM   5117  H2  WAT  1683     -10.948  17.462 -16.034  1.00  0.00
TER
ATOM   5118  O   WAT  1684     -12.043  10.301 -14.389  1.00  0.00
ATOM   5119  H1  WAT  1684     -11.406  10.915 -14.023  1.00  0.00
ATOM   5120  H2  WAT  1684     -11.895  10.337 -15.334  1.00  0.00
TER
ATOM   5121  O   WAT  1685     -18.672  11.454 -11.482  1.00  0.00
ATOM   5122  H1  WAT  1685     -18.733  12.046 -10.732  1.00  0.00
ATOM   5123  H2  WAT  1685     -17.732  11.346 -11.627  1.00  0.00
TER
ATOM   5124  O   WAT  1686     -16.035  11.111 -11.843  1.00  0.00
ATOM   5125  H1  WAT  1686     -15.421  11.429 -12.504  1.00  0.00
ATOM   5126  H2  WAT  1686     -15.490  10.626 -11.223  1.00  0.00
TER
ATOM   5127  O   WAT  1687     -15.294   9.674 -15.516  1.00  0.00
ATOM   5128  H1  WAT  1687     -16.168  10.008 -15.718  1.00  0.00
ATOM   5129  H2  WAT  1687     -15.403   9.201 -14.690  1.00  0.00
TER
ATOM   5130  O   WAT  1688     -14.387  11.881 -14.131  1.00  0.00
ATOM   5131  H1  WAT  1688     -14.716  11.066 -14.511  1.00  0.00
ATOM   5132  H2  WAT  1688     -13.439  11.838 -14.255  1.00  0.00
TER
ATOM   5133  O   WAT  1689     -17.547  10.591 -16.576  1.00  0.00
ATOM   5134  H1  WAT  1689     -18.329  11.066 -16.297  1.00  0.00
ATOM   5135  H2  WAT  1689     -17.840   9.687 -16.685  1.00  0.00
TER
ATOM   5136  O   WAT  1690     -12.994  11.293 -18.531  1.00  0.00
ATOM   5137  H1  WAT  1690     -12.554  11.238 -19.379  1.00  0.00
ATOM   5138  H2  WAT  1690     -13.264  12.209 -18.460  1.00  0.00
TER
ATOM   5139  O   WAT  1691     -15.159   9.674 -19.826  1.00  0.00
ATOM   5140  H1  WAT  1691     -14.556  10.246 -19.352  1.00  0.00
ATOM   5141  H2  WAT  1691     -15.899  10.238 -20.049  1.00  0.00
TER
ATOM   5142  O   WAT  1692     -14.909   9.853  -9.447  1.00  0.00
ATOM   5143  H1  WAT  1692     -15.023  10.173  -8.552  1.00  0.00
ATOM   5144  H2  WAT  1692     -14.092  10.255  -9.743  1.00  0.00
TER
ATOM   5145  O   WAT  1693     -16.003  -0.902  17.240  1.00  0.00
ATOM   5146  H1  WAT  1693     -16.084  -1.816  16.969  1.00  0.00
ATOM   5147  H2  WAT  1693     -16.417  -0.405  16.534  1.00  0.00
TER
ATOM   5148  O   WAT  1694     -17.872   0.876  19.121  1.00  0.00
ATOM   5149  H1  WAT  1694     -18.647   0.396  19.410  1.00  0.00
ATOM   5150  H2  WAT  1694     -17.220   0.197  18.946  1.00  0.00
TER
ATOM   5151  O   WAT  1695     -13.851   5.282  17.900  1.00  0.00
ATOM   5152  H1  WAT  1695     -14.313   4.511  18.229  1.00  0.00
ATOM   5153  H2  WAT  1695     -13.038   5.309  18.406  1.00  0.00
TER
ATOM   5154  O   WAT  1696     -17.624   7.568  17.521  1.00  0.00
ATOM   5155  H1  WAT  1696     -18.243   8.024  16.950  1.00  0.00
ATOM   5156  H2  WAT  1696     -16.769   7.723  17.120  1.00  0.00
TER
ATOM   5157  O   WAT  1697     -18.431   3.552  19.128  1.00  0.00
ATOM   5158  H1  WAT  1697     -18.500   2.611  18.966  1.00  0.00
ATOM   5159  H2  WAT  1697     -17.669   3.642  19.700  1.00  0.00
TER
ATOM   5160  O   WAT  1698     -17.400  -3.641  19.354  1.00  0.00
ATOM   5161  H1  WAT  1698     -17.024  -4.514  19.242  1.00  0.00
ATOM   5162  H2  WAT  1698     -17.498  -3.305  18.464  1.00  0.00
TER
ATOM   5163  O   WAT  1699     -13.618  -6.146  16.287  1.00  0.00
ATOM   5164  H1  WAT  1699     -12.797  -6.636  16.330  1.00  0.00
ATOM   5165  H2  WAT  1699     -13.584  -5.556  17.040  1.00  0.00
TER
ATOM   5166  O   WAT  1700     -16.758   2.452  14.914  1.00  0.00
ATOM   5167  H1  WAT  1700     -17.376   2.917  14.350  1.00  0.00
ATOM   5168  H2  WAT  1700     -16.246   3.145  15.331  1.00  0.00
TER
ATOM   5169  O   WAT  1701     -13.382  -4.206  19.060  1.00  0.00
ATOM   5170  H1  WAT  1701     -14.086  -3.917  19.640  1.00  0.00
ATOM   5171  H2  WAT  1701     -13.020  -3.396  18.700  1.00  0.00
TER
ATOM   5172  O   WAT  1702     -10.313  -4.760  19.451  1.00  0.00
ATOM   5173  H1  WAT  1702     -11.260  -4.727  19.583  1.00  0.00
ATOM   5174  H2  WAT  1702      -9.988  -3.947  19.836  1.00  0.00
TER
ATOM   5175  O   WAT  1703     -14.229   7.256  20.037  1.00  0.00
ATOM   5176  H1  WAT  1703     -14.217   6.852  19.170  1.00  0.00
ATOM   5177  H2  WAT  1703     -14.782   8.031  19.933  1.00  0.00
TER
ATOM   5178  O   WAT  1704     -12.935   3.978  15.126  1.00  0.00
ATOM   5179  H1  WAT  1704     -13.045   3.035  15.251  1.00  0.00
ATOM   5180  H2  WAT  1704     -12.938   4.339  16.013  1.00  0.00
TER
ATOM   5181  O   WAT  1705     -17.393  -0.396  14.483  1.00  0.00
ATOM   5182  H1  WAT  1705     -18.320  -0.462  14.711  1.00  0.00
ATOM   5183  H2  WAT  1705     -17.240   0.542  14.368  1.00  0.00
TER
ATOM   5184  O   WAT  1706     -17.406  -4.124  11.479  1.00  0.00
ATOM   5185  H1  WAT  1706     -18.346  -3.963  11.565  1.00  0.00
ATOM   5186  H2  WAT  1706     -17.088  -3.406  10.933  1.00  0.00
TER
ATOM   5187  O   WAT  1707     -13.363   1.166  14.986  1.00  0.00
ATOM   5188  H1  WAT  1707     -13.982   0.828  14.339  1.00  0.00
ATOM   5189  H2  WAT  1707     -13.381   0.522  15.694  1.00  0.00
TER
ATOM   5190  O   WAT  1708     -15.187   0.405  11.993  1.00  0.00
ATOM   5191  H1  WAT  1708     -14.747  -0.433  11.847  1.00  0.00
ATOM   5192  H2  WAT  1708     -14.474   1.038  12.080  1.00  0.00
TER
ATOM   5193  O   WAT  1709     -17.077   5.344  15.962  1.00  0.00
ATOM   5194  H1  WAT  1709     -16.637   6.087  15.547  1.00  0.00
ATOM   5195  H2  WAT  1709     -17.138   5.587  16.885  1.00  0.00
TER
ATOM   5196  O   WAT  1710     -11.605  -8.341  10.307  1.00  0.00
ATOM   5197  H1  WAT  1710     -11.918  -8.248  11.207  1.00  0.00
ATOM   5198  H2  WAT  1710     -10.844  -7.763  10.257  1.00  0.00
TER
ATOM   5199  O   WAT  1711     -14.410   8.331  13.318  1.00  0.00
ATOM   5200  H1  WAT  1711     -14.570   8.042  14.216  1.00  0.00
ATOM   5201  H2  WAT  1711     -14.575   7.555  12.782  1.00  0.00
TER
ATOM   5202  O   WAT  1712     -14.707   5.840  11.878  1.00  0.00
ATOM   5203  H1  WAT  1712     -15.401   5.838  11.218  1.00  0.00
ATOM   5204  H2  WAT  1712     -13.965   5.416  11.447  1.00  0.00
TER
ATOM   5205  O   WAT  1713     -15.142   7.466  15.952  1.00  0.00
ATOM   5206  H1  WAT  1713     -14.687   6.685  16.266  1.00  0.00
ATOM   5207  H2  WAT  1713     -14.803   8.177  16.497  1.00  0.00
TER
ATOM   5208  O   WAT  1714     -15.599  -2.502  14.475  1.00  0.00
ATOM   5209  H1  WAT  1714     -16.198  -1.778  14.291  1.00  0.00
ATOM   5210  H2  WAT  1714     -15.051  -2.564  13.692  1.00  0.00
TER
ATOM   5211  O   WAT  1715     -16.993  -3.865  16.505  1.00  0.00
ATOM   5212  H1  WAT  1715     -16.600  -3.548  15.692  1.00  0.00
ATOM   5213  H2  WAT  1715     -16.631  -4.744  16.620  1.00  0.00
TER
ATOM   5214  O   WAT  1716     -12.592   1.704  19.460  1.00  0.00
ATOM   5215  H1  WAT  1716     -11.872   2.200  19.069  1.00  0.00
ATOM   5216  H2  WAT  1716     -12.793   1.026  18.815  1.00  0.00
TER
ATOM   5217  O   WAT  1717     -17.131  -6.902  13.603  1.00  0.00
ATOM   5218  H1  WAT  1717     -17.944  -7.401  13.527  1.00  0.00
ATOM   5219  H2  WAT  1717     -17.324  -6.062  13.186  1.00  0.00
TER
ATOM   5220  O   WAT  1718     -14.416  -2.530  11.899  1.00  0.00
ATOM   5221  H1  WAT  1718     -13.528  -2.218  11.724  1.00  0.00
ATOM   5222  H2  WAT  1718     -14.445  -3.403  11.507  1.00  0.00
TER
ATOM   5223  O   WAT  1719     -12.144  -1.219  11.367  1.00  0.00
ATOM   5224  H1  WAT  1719     -12.228  -0.787  10.517  1.00  0.00
ATOM   5225  H2  WAT  1719     -11.425  -0.759  11.800  1.00  0.00
TER
ATOM   5226  O   WAT  1720     -11.116   5.636  14.095  1.00  0.00
ATOM   5227  H1  WAT  1720     -11.758   4.981  14.369  1.00  0.00
ATOM   5228  H2  WAT  1720     -11.503   6.041  13.319  1.00  0.00
TER
ATOM   5229  O   WAT  1721     -15.537   2.964  17.942  1.00  0.00
ATOM   5230  H1  WAT  1721     -15.185   2.367  17.282  1.00  0.00
ATOM   5231  H2  WAT  1721     -16.421   2.639  18.113  1.00  0.00
TER
ATOM   5232  O   WAT  1722     -12.726   4.527  10.633  1.00  0.00
ATOM   5233  H1  WAT  1722     -12.952   3.810  11.225  1.00  0.00
ATOM   5234  H2  WAT  1722     -13.116   4.278   9.795  1.00  0.00
TER
ATOM   5235  O   WAT  1723     -13.144   2.444  12.294  1.00  0.00
ATOM   5236  H1  WAT  1723     -13.432   2.906  13.082  1.00  0.00
ATOM   5237  H2  WAT  1723     -12.349   1.984  12.563  1.00  0.00
TER
ATOM   5238  O   WAT  1724     -12.387  -5.721  13.454  1.00  0.00
ATOM   5239  H1  WAT  1724     -13.016  -5.616  12.739  1.00  0.00
ATOM   5240  H2  WAT  1724     -12.882  -5.501  14.243  1.00  0.00
TER
ATOM   5241  O   WAT  1725     -17.942   6.000  10.887  1.00  0.00
ATOM   5242  H1  WAT  1725     -17.840   5.796   9.957  1.00  0.00
ATOM   5243  H2  WAT  1725     -18.841   5.746  11.092  1.00  0.00
TER
ATOM   5244  O   WAT  1726     -16.387  -6.717  16.309  1.00  0.00
ATOM   5245  H1  WAT  1726     -16.511  -6.698  15.360  1.00  0.00
ATOM   5246  H2  WAT  1726     -15.439  -6.669  16.429  1.00  0.00
TER
ATOM   5247  O   WAT  1727     -13.294  -0.562  17.158  1.00  0.00
ATOM   5248  H1  WAT  1727     -14.235  -0.547  17.332  1.00  0.00
ATOM   5249  H2  WAT  1727     -12.980  -1.349  17.604  1.00  0.00
TER
ATOM   5250  O   WAT  1728     -11.292   6.609  18.833  1.00  0.00
ATOM   5251  H1  WAT  1728     -11.167   7.432  19.305  1.00  0.00
ATOM   5252  H2  WAT  1728     -10.425   6.398  18.486  1.00  0.00
TER
ATOM   5253  O   WAT  1729     -11.657   7.102  11.751  1.00  0.00
ATOM   5254  H1  WAT  1729     -11.943   6.688  10.936  1.00  0.00
ATOM   5255  H2  WAT  1729     -11.855   8.030  11.631  1.00  0.00
TER
ATOM   5256  O   WAT  1730     -16.952   2.157  10.796  1.00  0.00
ATOM   5257  H1  WAT  1730     -17.501   2.604  11.440  1.00  0.00
ATOM   5258  H2  WAT  1730     -16.330   1.652  11.320  1.00  0.00
TER
ATOM   5259  O   WAT  1731     -18.772   0.140   9.940  1.00  0.00
ATOM   5260  H1  WAT  1731     -18.251  -0.575   9.574  1.00  0.00
ATOM   5261  H2  WAT  1731     -18.125   0.778  10.240  1.00  0.00
TER
ATOM   5262  O   WAT  1732     -14.910  -8.000  12.167  1.00  0.00
ATOM   5263  H1  WAT  1732     -14.629  -8.843  12.523  1.00  0.00
ATOM   5264  H2  WAT  1732     -15.683  -7.767  12.681  1.00  0.00
TER
ATOM   5265  O   WAT  1733     -18.207   8.221  12.230  1.00  0.00
ATOM   5266  H1  WAT  1733     -17.312   8.560  12.252  1.00  0.00
ATOM   5267  H2  WAT  1733     -18.175   7.499  11.603  1.00  0.00
TER
ATOM   5268  O   WAT  1734      -9.987   4.493  10.274  1.00  0.00
ATOM   5269  H1  WAT  1734     -10.818   4.561  10.745  1.00  0.00
ATOM   5270  H2  WAT  1734      -9.810   5.384   9.970  1.00  0.00
TER
ATOM   5271  O   WAT  1735     -10.532   1.238  12.777  1.00  0.00
ATOM   5272  H1  WAT  1735      -9.770   1.808  12.883  1.00  0.00
ATOM   5273  H2  WAT  1735     -10.516   0.671  13.548  1.00  0.00
TER
ATOM   5274  O   WAT  1736      -9.526   2.093  17.621  1.00  0.00
ATOM   5275  H1  WAT  1736      -9.155   1.310  17.215  1.00  0.00
ATOM   5276  H2  WAT  1736      -8.885   2.782  17.443  1.00  0.00
TER
ATOM   5277  O   WAT  1737     -10.480   1.531   9.934  1.00  0.00
ATOM   5278  H1  WAT  1737     -10.205   2.439   9.806  1.00  0.00
ATOM   5279  H2  WAT  1737     -10.669   1.468  10.871  1.00  0.00
TER
ATOM   5280  O   WAT  1738     -14.082  -5.444  11.230  1.00  0.00
ATOM   5281  H1  WAT  1738     -13.664  -5.631  10.389  1.00  0.00
ATOM   5282  H2  WAT  1738     -14.389  -6.296  11.540  1.00  0.00
TER
ATOM   5283  O   WAT  1739     -10.583  -0.532  14.927  1.00  0.00
ATOM   5284  H1  WAT  1739     -10.959  -1.299  14.496  1.00  0.00
ATOM   5285  H2  WAT  1739     -11.313  -0.149  15.415  1.00  0.00
TER
ATOM   5286  O   WAT  1740     -11.308  -2.306  18.228  1.00  0.00
ATOM   5287  H1  WAT  1740     -10.784  -2.800  17.597  1.00  0.00
ATOM   5288  H2  WAT  1740     -10.722  -2.171  18.973  1.00  0.00
TER
ATOM   5289  O   WAT  1741     -11.818  -3.049  14.167  1.00  0.00
ATOM   5290  H1  WAT  1741     -11.322  -3.282  14.952  1.00  0.00
ATOM   5291  H2  WAT  1741     -12.016  -3.887  13.751  1.00  0.00
TER
ATOM   5292  O   WAT  1742     -10.389  -4.413  16.701  1.00  0.00
ATOM   5293  H1  WAT  1742     -10.499  -4.567  17.639  1.00  0.00
ATOM   5294  H2  WAT  1742      -9.629  -4.940  16.459  1.00  0.00
TER
ATOM   5295  O   WAT  1743      -9.500  -6.582   9.942  1.00  0.00
ATOM   5296  H1  WAT  1743      -8.575  -6.714   9.734  1.00  0.00
ATOM   5297  H2  WAT  1743      -9.523  -6.502  10.895  1.00  0.00
TER
ATOM   5298  O   WAT  1744      -9.426  -5.811  12.567  1.00  0.00
ATOM   5299  H1  WAT  1744     -10.221  -5.876  13.097  1.00  0.00
ATOM   5300  H2  WAT  1744      -9.222  -4.876  12.556  1.00  0.00
TER
ATOM   5301  O   WAT  1745     -12.485   8.228  16.561  1.00  0.00
ATOM   5302  H1  WAT  1745     -11.889   7.907  15.885  1.00  0.00
ATOM   5303  H2  WAT  1745     -12.227   7.756  17.353  1.00  0.00
TER
ATOM   5304  O   WAT  1746     -11.933   8.878  20.391  1.00  0.00
ATOM   5305  H1  WAT  1746     -12.393   9.630  20.017  1.00  0.00
ATOM   5306  H2  WAT  1746     -12.562   8.159  20.333  1.00  0.00
TER
ATOM   5307  O   WAT  1747     -12.994  -7.481  19.017  1.00  0.00
ATOM   5308  H1  WAT  1747     -12.554  -7.536  18.169  1.00  0.00
ATOM   5309  H2  WAT  1747     -13.264  -6.565  19.088  1.00  0.00
TER
ATOM   5310  O   WAT  1748     -11.131  -7.849  17.028  1.00  0.00
ATOM   5311  H1  WAT  1748     -11.192  -8.793  16.881  1.00  0.00
ATOM   5312  H2  WAT  1748     -10.351  -7.741  17.574  1.00  0.00
TER
ATOM   5313  O   WAT  1749     -15.159  -9.100  17.722  1.00  0.00
ATOM   5314  H1  WAT  1749     -14.556  -8.528  18.197  1.00  0.00
ATOM   5315  H2  WAT  1749     -15.899  -8.536  17.500  1.00  0.00
TER
ATOM   5316  O   WAT  1750     -12.015  -8.698  12.996  1.00  0.00
ATOM   5317  H1  WAT  1750     -11.820  -7.800  13.263  1.00  0.00
ATOM   5318  H2  WAT  1750     -12.802  -8.930  13.490  1.00  0.00
TER
ATOM   5319  O   WAT  1751     -10.463   8.542  14.757  1.00  0.00
ATOM   5320  H1  WAT  1751     -10.287   7.856  14.113  1.00  0.00
ATOM   5321  H2  WAT  1751     -11.160   9.067  14.365  1.00  0.00
TER
ATOM   5322  O   WAT  1752     -16.003  -0.902  -1.535  1.00  0.00
ATOM   5323  H1  WAT  1752     -16.084  -1.816  -1.806  1.00  0.00
ATOM   5324  H2  WAT  1752     -16.417  -0.405  -2.241  1.00  0.00
TER
ATOM   5325  O   WAT  1753     -17.872   0.876   0.346  1.00  0.00
ATOM   5326  H1  WAT  1753     -18.647   0.396   0.636  1.00  0.00
ATOM   5327  H2  WAT  1753     -17.220   0.197   0.172  1.00  0.00
TER
ATOM   5328  O   WAT  1754     -13.851   5.282  -0.874  1.00  0.00
ATOM   5329  H1  WAT  1754     -14.313   4.511  -0.545  1.00  0.00
ATOM   5330  H2  WAT  1754     -13.038   5.309  -0.369  1.00  0.00
TER
ATOM   5331  O   WAT  1755     -17.624   7.568  -1.253  1.00  0.00
ATOM   5332  H1  WAT  1755     -18.243   8.024  -1.824  1.00  0.00
ATOM   5333  H2  WAT  1755     -16.769   7.723  -1.655  1.00  0.00
TER
ATOM   5334  O   WAT  1756     -18.431   3.552   0.353  1.00  0.00
ATOM   5335  H1  WAT  1756     -18.500   2.611   0.192  1.00  0.00
ATOM   5336  H2  WAT  1756     -17.669   3.642   0.925  1.00  0.00
TER
ATOM   5337  O   WAT  1757     -17.400  -3.641   0.580  1.00  0.00
ATOM   5338  H1  WAT  1757     -17.024  -4.514   0.467  1.00  0.00
ATOM   5339  H2  WAT  1757     -17.498  -3.305  -0.311  1.00  0.00
TER
ATOM   5340  O   WAT  1758     -13.618  -6.146  -2.487  1.00  0.00
ATOM   5341  H1  WAT  1758     -12.797  -6.636  -2.445  1.00  0.00
ATOM   5342  H2  WAT  1758     -13.584  -5.556  -1.734  1.00  0.00
TER
ATOM   5343  O   WAT  1759      -9.328  -4.129   4.077  1.00  0.00
ATOM   5344  H1  WAT  1759     -10.033  -3.741   3.559  1.00  0.00
ATOM   5345  H2  WAT  1759      -9.062  -3.434   4.679  1.00  0.00
TER
ATOM   5346  O   WAT  1760     -16.758   2.452  -3.860  1.00  0.00
ATOM   5347  H1  WAT  1760     -17.376   2.917  -4.424  1.00  0.00
ATOM   5348  H2  WAT  1760     -16.246   3.145  -3.443  1.00  0.00
TER
ATOM   5349  O   WAT  1761     -13.382  -4.206   0.286  1.00  0.00
ATOM   5350  H1  WAT  1761     -14.086  -3.917   0.866  1.00  0.00
ATOM   5351  H2  WAT  1761     -13.020  -3.396  -0.074  1.00  0.00
TER
ATOM   5352  O   WAT  1762     -11.765   5.412   2.548  1.00  0.00
ATOM   5353  H1  WAT  1762     -12.449   6.082   2.540  1.00  0.00
ATOM   5354  H2  WAT  1762     -11.226   5.610   1.783  1.00  0.00
TER
ATOM   5355  O   WAT  1763     -10.313  -4.760   0.677  1.00  0.00
ATOM   5356  H1  WAT  1763     -11.260  -4.727   0.808  1.00  0.00
ATOM   5357  H2  WAT  1763      -9.988  -3.947   1.062  1.00  0.00
TER
ATOM   5358  O   WAT  1764     -14.229   7.256   1.263  1.00  0.00
ATOM   5359  H1  WAT  1764     -14.217   6.852   0.395  1.00  0.00
ATOM   5360  H2  WAT  1764     -14.782   8.031   1.159  1.00  0.00
TER
ATOM   5361  O   WAT  1765     -12.935   3.978  -3.648  1.00  0.00
ATOM   5362  H1  WAT  1765     -13.045   3.035  -3.523  1.00  0.00
ATOM   5363  H2  WAT  1765     -12.938   4.339  -2.762  1.00  0.00
TER
ATOM   5364  O   WAT  1766     -14.831   2.159   2.591  1.00  0.00
ATOM   5365  H1  WAT  1766     -14.414   1.945   1.757  1.00  0.00
ATOM   5366  H2  WAT  1766     -14.107   2.416   3.162  1.00  0.00
TER
ATOM   5367  O   WAT  1767     -17.393  -0.396  -4.292  1.00  0.00
ATOM   5368  H1  WAT  1767     -18.320  -0.462  -4.063  1.00  0.00
ATOM   5369  H2  WAT  1767     -17.240   0.542  -4.406  1.00  0.00
TER
ATOM   5370  O   WAT  1768     -17.406  -4.124  -7.295  1.00  0.00
ATOM   5371  H1  WAT  1768     -18.346  -3.963  -7.210  1.00  0.00
ATOM   5372  H2  WAT  1768     -17.088  -3.406  -7.841  1.00  0.00
TER
ATOM   5373  O   WAT  1769     -10.885   0.558   2.683  1.00  0.00
ATOM   5374  H1  WAT  1769     -11.713   0.627   2.208  1.00  0.00
ATOM   5375  H2  WAT  1769     -10.290   1.143   2.214  1.00  0.00
TER
ATOM   5376  O   WAT  1770     -13.363   1.166  -3.788  1.00  0.00
ATOM   5377  H1  WAT  1770     -13.982   0.828  -4.436  1.00  0.00
ATOM   5378  H2  WAT  1770     -13.381   0.522  -3.080  1.00  0.00
TER
ATOM   5379  O   WAT  1771     -13.920  -2.655   3.628  1.00  0.00
ATOM   5380  H1  WAT  1771     -14.333  -1.830   3.882  1.00  0.00
ATOM   5381  H2  WAT  1771     -14.653  -3.241   3.436  1.00  0.00
TER
ATOM   5382  O   WAT  1772     -13.230   7.391   4.316  1.00  0.00
ATOM   5383  H1  WAT  1772     -13.707   8.198   4.124  1.00  0.00
ATOM   5384  H2  WAT  1772     -13.914   6.738   4.469  1.00  0.00
TER
ATOM   5385  O   WAT  1773     -15.187   0.405  -6.781  1.00  0.00
ATOM   5386  H1  WAT  1773     -14.747  -0.433  -6.927  1.00  0.00
ATOM   5387  H2  WAT  1773     -14.474   1.038  -6.695  1.00  0.00
TER
ATOM   5388  O   WAT  1774     -17.077   5.344  -2.813  1.00  0.00
ATOM   5389  H1  WAT  1774     -16.637   6.087  -3.227  1.00  0.00
ATOM   5390  H2  WAT  1774     -17.138   5.587  -1.889  1.00  0.00
TER
ATOM   5391  O   WAT  1775     -11.605  -8.341  -8.467  1.00  0.00
ATOM   5392  H1  WAT  1775     -11.918  -8.248  -7.567  1.00  0.00
ATOM   5393  H2  WAT  1775     -10.844  -7.763  -8.517  1.00  0.00
TER
ATOM   5394  O   WAT  1776      -9.650   7.152   9.386  1.00  0.00
ATOM   5395  H1  WAT  1776      -9.175   7.630  10.064  1.00  0.00
ATOM   5396  H2  WAT  1776      -9.030   7.084   8.660  1.00  0.00
TER
ATOM   5397  O   WAT  1777     -10.247   4.343   6.546  1.00  0.00
ATOM   5398  H1  WAT  1777     -10.121   4.104   5.627  1.00  0.00
ATOM   5399  H2  WAT  1777     -10.205   3.512   7.018  1.00  0.00
TER
ATOM   5400  O   WAT  1778     -16.386   8.046   5.115  1.00  0.00
ATOM   5401  H1  WAT  1778     -15.871   7.957   5.917  1.00  0.00
ATOM   5402  H2  WAT  1778     -17.229   8.392   5.408  1.00  0.00
TER
ATOM   5403  O   WAT  1779     -14.410   8.331  -5.457  1.00  0.00
ATOM   5404  H1  WAT  1779     -14.570   8.042  -4.558  1.00  0.00
ATOM   5405  H2  WAT  1779     -14.575   7.555  -5.992  1.00  0.00
TER
ATOM   5406  O   WAT  1780     -14.707   5.840  -6.897  1.00  0.00
ATOM   5407  H1  WAT  1780     -15.401   5.838  -7.557  1.00  0.00
ATOM   5408  H2  WAT  1780     -13.965   5.416  -7.327  1.00  0.00
TER
ATOM   5409  O   WAT  1781     -15.142   7.466  -2.822  1.00  0.00
ATOM   5410  H1  WAT  1781     -14.687   6.685  -2.508  1.00  0.00
ATOM   5411  H2  WAT  1781     -14.803   8.177  -2.278  1.00  0.00
TER
ATOM   5412  O   WAT  1782     -10.395  -3.604   7.511  1.00  0.00
ATOM   5413  H1  WAT  1782     -11.010  -3.096   6.982  1.00  0.00
ATOM   5414  H2  WAT  1782     -10.715  -4.504   7.453  1.00  0.00
TER
ATOM   5415  O   WAT  1783     -18.333  -4.764   4.977  1.00  0.00
ATOM   5416  H1  WAT  1783     -18.795  -4.556   5.789  1.00  0.00
ATOM   5417  H2  WAT  1783     -18.736  -5.579   4.674  1.00  0.00
TER
ATOM   5418  O   WAT  1784     -13.333  -3.544   6.106  1.00  0.00
ATOM   5419  H1  WAT  1784     -14.184  -3.843   6.427  1.00  0.00
ATOM   5420  H2  WAT  1784     -13.493  -3.299   5.195  1.00  0.00
TER
ATOM   5421  O   WAT  1785     -16.238  -2.043   8.206  1.00  0.00
ATOM   5422  H1  WAT  1785     -15.913  -2.877   7.867  1.00  0.00
ATOM   5423  H2  WAT  1785     -15.450  -1.521   8.354  1.00  0.00
TER
ATOM   5424  O   WAT  1786     -15.599  -2.502  -4.300  1.00  0.00
ATOM   5425  H1  WAT  1786     -16.198  -1.778  -4.483  1.00  0.00
ATOM   5426  H2  WAT  1786     -15.051  -2.564  -5.082  1.00  0.00
TER
ATOM   5427  O   WAT  1787     -16.993  -3.865  -2.269  1.00  0.00
ATOM   5428  H1  WAT  1787     -16.600  -3.548  -3.082  1.00  0.00
ATOM   5429  H2  WAT  1787     -16.631  -4.744  -2.155  1.00  0.00
TER
ATOM   5430  O   WAT  1788     -16.407  -1.275   1.826  1.00  0.00
ATOM   5431  H1  WAT  1788     -17.139  -0.766   2.175  1.00  0.00
ATOM   5432  H2  WAT  1788     -16.805  -2.092   1.525  1.00  0.00
TER
ATOM   5433  O   WAT  1789     -15.945  -5.821   1.238  1.00  0.00
ATOM   5434  H1  WAT  1789     -15.927  -5.370   2.082  1.00  0.00
ATOM   5435  H2  WAT  1789     -16.193  -6.721   1.451  1.00  0.00
TER
ATOM   5436  O   WAT  1790     -12.517  -8.408   7.077  1.00  0.00
ATOM   5437  H1  WAT  1790     -12.193  -9.139   7.603  1.00  0.00
ATOM   5438  H2  WAT  1790     -12.482  -8.727   6.175  1.00  0.00
TER
ATOM   5439  O   WAT  1791     -12.592   1.704   0.685  1.00  0.00
ATOM   5440  H1  WAT  1791     -11.872   2.200   0.295  1.00  0.00
ATOM   5441  H2  WAT  1791     -12.793   1.026   0.041  1.00  0.00
TER
ATOM   5442  O   WAT  1792     -17.131  -6.902  -5.172  1.00  0.00
ATOM   5443  H1  WAT  1792     -17.944  -7.401  -5.247  1.00  0.00
ATOM   5444  H2  WAT  1792     -17.324  -6.062  -5.588  1.00  0.00
TER
ATOM   5445  O   WAT  1793     -17.210   1.775   6.572  1.00  0.00
ATOM   5446  H1  WAT  1793     -17.276   0.855   6.318  1.00  0.00
ATOM   5447  H2  WAT  1793     -17.839   1.873   7.287  1.00  0.00
TER
ATOM   5448  O   WAT  1794     -14.416  -2.530  -6.875  1.00  0.00
ATOM   5449  H1  WAT  1794     -13.528  -2.218  -7.050  1.00  0.00
ATOM   5450  H2  WAT  1794     -14.445  -3.403  -7.267  1.00  0.00
TER
ATOM   5451  O   WAT  1795     -17.278   4.597   6.323  1.00  0.00
ATOM   5452  H1  WAT  1795     -17.264   3.665   6.105  1.00  0.00
ATOM   5453  H2  WAT  1795     -17.986   4.683   6.962  1.00  0.00
TER
ATOM   5454  O   WAT  1796     -12.144  -1.219  -7.407  1.00  0.00
ATOM   5455  H1  WAT  1796     -12.228  -0.787  -8.258  1.00  0.00
ATOM   5456  H2  WAT  1796     -11.425  -0.759  -6.975  1.00  0.00
TER
ATOM   5457  O   WAT  1797     -11.067   1.238   5.670  1.00  0.00
ATOM   5458  H1  WAT  1797     -11.792   1.831   5.472  1.00  0.00
ATOM   5459  H2  WAT  1797     -10.539   1.230   4.871  1.00  0.00
TER
ATOM   5460  O   WAT  1798     -11.116   5.636  -4.679  1.00  0.00
ATOM   5461  H1  WAT  1798     -11.758   4.981  -4.405  1.00  0.00
ATOM   5462  H2  WAT  1798     -11.503   6.041  -5.455  1.00  0.00
TER
ATOM   5463  O   WAT  1799     -15.537   2.964  -0.832  1.00  0.00
ATOM   5464  H1  WAT  1799     -15.185   2.367  -1.492  1.00  0.00
ATOM   5465  H2  WAT  1799     -16.421   2.639  -0.661  1.00  0.00
TER
ATOM   5466  O   WAT  1800     -17.845   6.239   3.417  1.00  0.00
ATOM   5467  H1  WAT  1800     -17.201   6.445   4.094  1.00  0.00
ATOM   5468  H2  WAT  1800     -17.482   5.478   2.964  1.00  0.00
TER
ATOM   5469  O   WAT  1801     -16.572   4.242   2.134  1.00  0.00
ATOM   5470  H1  WAT  1801     -15.929   3.542   2.248  1.00  0.00
ATOM   5471  H2  WAT  1801     -16.047   5.022   1.954  1.00  0.00
TER
ATOM   5472  O   WAT  1802     -12.726   4.527  -8.142  1.00  0.00
ATOM   5473  H1  WAT  1802     -12.952   3.810  -7.549  1.00  0.00
ATOM   5474  H2  WAT  1802     -13.116   4.278  -8.979  1.00  0.00
TER
ATOM   5475  O   WAT  1803     -14.798   5.042   5.338  1.00  0.00
ATOM   5476  H1  WAT  1803     -14.462   5.628   6.016  1.00  0.00
ATOM   5477  H2  WAT  1803     -15.718   4.911   5.568  1.00  0.00
TER
ATOM   5478  O   WAT  1804     -13.144   2.444  -6.480  1.00  0.00
ATOM   5479  H1  WAT  1804     -13.432   2.906  -5.692  1.00  0.00
ATOM   5480  H2  WAT  1804     -12.349   1.984  -6.212  1.00  0.00
TER
ATOM   5481  O   WAT  1805     -15.754  -4.676   3.871  1.00  0.00
ATOM   5482  H1  WAT  1805     -15.385  -5.497   4.198  1.00  0.00
ATOM   5483  H2  WAT  1805     -16.614  -4.616   4.286  1.00  0.00
TER
ATOM   5484  O   WAT  1806     -12.387  -5.721  -5.321  1.00  0.00
ATOM   5485  H1  WAT  1806     -13.016  -5.616  -6.035  1.00  0.00
ATOM   5486  H2  WAT  1806     -12.882  -5.501  -4.531  1.00  0.00
TER
ATOM   5487  O   WAT  1807     -17.942   6.000  -7.887  1.00  0.00
ATOM   5488  H1  WAT  1807     -17.840   5.796  -8.817  1.00  0.00
ATOM   5489  H2  WAT  1807     -18.841   5.746  -7.683  1.00  0.00
TER
ATOM   5490  O   WAT  1808     -18.793  -2.022   4.094  1.00  0.00
ATOM   5491  H1  WAT  1808     -18.295  -1.548   4.760  1.00  0.00
ATOM   5492  H2  WAT  1808     -18.651  -2.946   4.301  1.00  0.00
TER
ATOM   5493  O   WAT  1809     -16.387  -6.717  -2.465  1.00  0.00
ATOM   5494  H1  WAT  1809     -16.511  -6.698  -3.414  1.00  0.00
ATOM   5495  H2  WAT  1809     -15.439  -6.669  -2.345  1.00  0.00
TER
ATOM   5496  O   WAT  1810     -11.587  -5.806   4.937  1.00  0.00
ATOM   5497  H1  WAT  1810     -12.089  -5.065   5.277  1.00  0.00
ATOM   5498  H2  WAT  1810     -10.771  -5.417   4.621  1.00  0.00
TER
ATOM   5499  O   WAT  1811     -13.294  -0.562  -1.617  1.00  0.00
ATOM   5500  H1  WAT  1811     -14.235  -0.547  -1.442  1.00  0.00
ATOM   5501  H2  WAT  1811     -12.980  -1.349  -1.171  1.00  0.00
TER
ATOM   5502  O   WAT  1812     -11.292   6.609   0.059  1.00  0.00
ATOM   5503  H1  WAT  1812     -11.167   7.432   0.531  1.00  0.00
ATOM   5504  H2  WAT  1812     -10.425   6.398  -0.289  1.00  0.00
TER
ATOM   5505  O   WAT  1813     -15.978   3.994   8.867  1.00  0.00
ATOM   5506  H1  WAT  1813     -16.584   4.017   8.126  1.00  0.00
ATOM   5507  H2  WAT  1813     -16.282   3.263   9.403  1.00  0.00
TER
ATOM   5508  O   WAT  1814     -14.548   7.722   7.477  1.00  0.00
ATOM   5509  H1  WAT  1814     -13.596   7.638   7.428  1.00  0.00
ATOM   5510  H2  WAT  1814     -14.695   8.386   8.151  1.00  0.00
TER
ATOM   5511  O   WAT  1815     -11.657   7.102  -7.023  1.00  0.00
ATOM   5512  H1  WAT  1815     -11.943   6.688  -7.838  1.00  0.00
ATOM   5513  H2  WAT  1815     -11.855   8.030  -7.143  1.00  0.00
TER
ATOM   5514  O   WAT  1816     -16.952   2.157  -7.979  1.00  0.00
ATOM   5515  H1  WAT  1816     -17.501   2.604  -7.334  1.00  0.00
ATOM   5516  H2  WAT  1816     -16.330   1.652  -7.455  1.00  0.00
TER
ATOM   5517  O   WAT  1817     -12.898   3.511   7.954  1.00  0.00
ATOM   5518  H1  WAT  1817     -12.157   3.849   7.450  1.00  0.00
ATOM   5519  H2  WAT  1817     -13.661   3.680   7.401  1.00  0.00
TER
ATOM   5520  O   WAT  1818     -18.772   0.140  -8.834  1.00  0.00
ATOM   5521  H1  WAT  1818     -18.251  -0.575  -9.200  1.00  0.00
ATOM   5522  H2  WAT  1818     -18.125   0.778  -8.534  1.00  0.00
TER
ATOM   5523  O   WAT  1819     -14.224   1.563   6.489  1.00  0.00
ATOM   5524  H1  WAT  1819     -13.810   1.717   7.338  1.00  0.00
ATOM   5525  H2  WAT  1819     -15.159   1.688   6.652  1.00  0.00
TER
ATOM   5526  O   WAT  1820     -13.752  -1.098   8.493  1.00  0.00
ATOM   5527  H1  WAT  1820     -13.170  -1.852   8.405  1.00  0.00
ATOM   5528  H2  WAT  1820     -13.575  -0.567   7.716  1.00  0.00
TER
ATOM   5529  O   WAT  1821     -17.126  -0.754   5.843  1.00  0.00
ATOM   5530  H1  WAT  1821     -17.006  -1.349   6.582  1.00  0.00
ATOM   5531  H2  WAT  1821     -16.267  -0.717   5.423  1.00  0.00
TER
ATOM   5532  O   WAT  1822     -14.787  -0.200   4.419  1.00  0.00
ATOM   5533  H1  WAT  1822     -15.314   0.324   3.815  1.00  0.00
ATOM   5534  H2  WAT  1822     -14.444   0.433   5.050  1.00  0.00
TER
ATOM   5535  O   WAT  1823     -15.540  -4.595   7.333  1.00  0.00
ATOM   5536  H1  WAT  1823     -16.228  -5.257   7.268  1.00  0.00
ATOM   5537  H2  WAT  1823     -14.819  -5.041   7.778  1.00  0.00
TER
ATOM   5538  O   WAT  1824     -14.910  -8.000  -6.608  1.00  0.00
ATOM   5539  H1  WAT  1824     -14.629  -8.843  -6.252  1.00  0.00
ATOM   5540  H2  WAT  1824     -15.683  -7.767  -6.094  1.00  0.00
TER
ATOM   5541  O   WAT  1825     -18.207   8.221  -6.544  1.00  0.00
ATOM   5542  H1  WAT  1825     -17.312   8.560  -6.522  1.00  0.00
ATOM   5543  H2  WAT  1825     -18.175   7.499  -7.172  1.00  0.00
TER
ATOM   5544  O   WAT  1826     -11.227   6.751   6.162  1.00  0.00
ATOM   5545  H1  WAT  1826     -11.827   6.811   5.419  1.00  0.00
ATOM   5546  H2  WAT  1826     -11.098   5.812   6.292  1.00  0.00
TER
ATOM   5547  O   WAT  1827      -9.987   4.493  -8.501  1.00  0.00
ATOM   5548  H1  WAT  1827     -10.818   4.561  -8.030  1.00  0.00
ATOM   5549  H2  WAT  1827      -9.810   5.384  -8.804  1.00  0.00
TER
ATOM   5550  O   WAT  1828     -10.532   1.238  -5.997  1.00  0.00
ATOM   5551  H1  WAT  1828      -9.770   1.808  -5.891  1.00  0.00
ATOM   5552  H2  WAT  1828     -10.516   0.671  -5.226  1.00  0.00
TER
ATOM   5553  O   WAT  1829      -9.526   2.093  -1.153  1.00  0.00
ATOM   5554  H1  WAT  1829      -9.155   1.310  -1.559  1.00  0.00
ATOM   5555  H2  WAT  1829      -8.885   2.782  -1.331  1.00  0.00
TER
ATOM   5556  O   WAT  1830     -12.542   3.477   4.260  1.00  0.00
ATOM   5557  H1  WAT  1830     -13.356   3.906   4.523  1.00  0.00
ATOM   5558  H2  WAT  1830     -12.135   4.088   3.647  1.00  0.00
TER
ATOM   5559  O   WAT  1831     -10.480   1.531  -8.840  1.00  0.00
ATOM   5560  H1  WAT  1831     -10.205   2.439  -8.968  1.00  0.00
ATOM   5561  H2  WAT  1831     -10.669   1.468  -7.904  1.00  0.00
TER
ATOM   5562  O   WAT  1832     -14.082  -5.444  -7.545  1.00  0.00
ATOM   5563  H1  WAT  1832     -13.664  -5.631  -8.385  1.00  0.00
ATOM   5564  H2  WAT  1832     -14.389  -6.296  -7.234  1.00  0.00
TER
ATOM   5565  O   WAT  1833     -10.583  -0.532  -3.847  1.00  0.00
ATOM   5566  H1  WAT  1833     -10.959  -1.299  -4.279  1.00  0.00
ATOM   5567  H2  WAT  1833     -11.313  -0.149  -3.359  1.00  0.00
TER
ATOM   5568  O   WAT  1834     -11.193  -1.385   5.787  1.00  0.00
ATOM   5569  H1  WAT  1834     -11.425  -1.613   4.887  1.00  0.00
ATOM   5570  H2  WAT  1834     -10.933  -0.465   5.742  1.00  0.00
TER
ATOM   5571  O   WAT  1835     -12.754  -6.159   8.565  1.00  0.00
ATOM   5572  H1  WAT  1835     -11.877  -6.151   8.948  1.00  0.00
ATOM   5573  H2  WAT  1835     -12.742  -6.896   7.954  1.00  0.00
TER
ATOM   5574  O   WAT  1836     -11.308  -2.306  -0.546  1.00  0.00
ATOM   5575  H1  WAT  1836     -10.784  -2.800  -1.177  1.00  0.00
ATOM   5576  H2  WAT  1836     -10.722  -2.171   0.199  1.00  0.00
TER
ATOM   5577  O   WAT  1837     -11.129  -2.222   2.976  1.00  0.00
ATOM   5578  H1  WAT  1837     -12.079  -2.256   3.090  1.00  0.00
ATOM   5579  H2  WAT  1837     -10.948  -1.312   2.741  1.00  0.00
TER
ATOM   5580  O   WAT  1838     -11.818  -3.049  -4.607  1.00  0.00
ATOM   5581  H1  WAT  1838     -11.322  -3.282  -3.822  1.00  0.00
ATOM   5582  H2  WAT  1838     -12.016  -3.887  -5.023  1.00  0.00
TER
ATOM   5583  O   WAT  1839     -10.389  -4.413  -2.073  1.00  0.00
ATOM   5584  H1  WAT  1839     -10.499  -4.567  -1.135  1.00  0.00
ATOM   5585  H2  WAT  1839      -9.629  -4.940  -2.316  1.00  0.00
TER
ATOM   5586  O   WAT  1840     -12.043  -8.473   4.385  1.00  0.00
ATOM   5587  H1  WAT  1840     -11.406  -7.860   4.751  1.00  0.00
ATOM   5588  H2  WAT  1840     -11.895  -8.437   3.440  1.00  0.00
TER
ATOM   5589  O   WAT  1841      -9.500  -6.582  -8.833  1.00  0.00
ATOM   5590  H1  WAT  1841      -8.575  -6.714  -9.041  1.00  0.00
ATOM   5591  H2  WAT  1841      -9.523  -6.502  -7.879  1.00  0.00
TER
ATOM   5592  O   WAT  1842      -9.426  -5.811  -6.207  1.00  0.00
ATOM   5593  H1  WAT  1842     -10.221  -5.876  -5.678  1.00  0.00
ATOM   5594  H2  WAT  1842      -9.222  -4.876  -6.218  1.00  0.00
TER
ATOM   5595  O   WAT  1843     -12.485   8.228  -2.213  1.00  0.00
ATOM   5596  H1  WAT  1843     -11.889   7.907  -2.890  1.00  0.00
ATOM   5597  H2  WAT  1843     -12.227   7.756  -1.422  1.00  0.00
TER
ATOM   5598  O   WAT  1844     -18.672  -7.321   7.293  1.00  0.00
ATOM   5599  H1  WAT  1844     -18.733  -6.728   8.042  1.00  0.00
ATOM   5600  H2  WAT  1844     -17.732  -7.428   7.148  1.00  0.00
TER
ATOM   5601  O   WAT  1845     -16.035  -7.664   6.932  1.00  0.00
ATOM   5602  H1  WAT  1845     -15.421  -7.346   6.270  1.00  0.00
ATOM   5603  H2  WAT  1845     -15.490  -8.149   7.551  1.00  0.00
TER
ATOM   5604  O   WAT  1846      -9.617   8.236   4.338  1.00  0.00
ATOM   5605  H1  WAT  1846     -10.112   8.633   3.621  1.00  0.00
ATOM   5606  H2  WAT  1846     -10.226   7.611   4.732  1.00  0.00
TER
ATOM   5607  O   WAT  1847     -15.294  -9.100   3.259  1.00  0.00
ATOM   5608  H1  WAT  1847     -16.168  -8.767   3.056  1.00  0.00
ATOM   5609  H2  WAT  1847     -15.403  -9.573   4.084  1.00  0.00
TER
ATOM   5610  O   WAT  1848     -14.387  -6.893   4.643  1.00  0.00
ATOM   5611  H1  WAT  1848     -14.716  -7.708   4.263  1.00  0.00
ATOM   5612  H2  WAT  1848     -13.439  -6.936   4.520  1.00  0.00
TER
ATOM   5613  O   WAT  1849     -11.933   8.878   1.617  1.00  0.00
ATOM   5614  H1  WAT  1849     -12.393   9.630   1.242  1.00  0.00
ATOM   5615  H2  WAT  1849     -12.562   8.159   1.558  1.00  0.00
TER
ATOM   5616  O   WAT  1850     -18.764   8.078   1.618  1.00  0.00
ATOM   5617  H1  WAT  1850     -18.476   7.823   0.742  1.00  0.00
ATOM   5618  H2  WAT  1850     -18.252   7.525   2.209  1.00  0.00
TER
ATOM   5619  O   WAT  1851     -17.547  -8.183   2.198  1.00  0.00
ATOM   5620  H1  WAT  1851     -18.329  -7.709   2.478  1.00  0.00
ATOM   5621  H2  WAT  1851     -17.840  -9.088   2.089  1.00  0.00
TER
ATOM   5622  O   WAT  1852     -12.994  -7.481   0.243  1.00  0.00
ATOM   5623  H1  WAT  1852     -12.554  -7.536  -0.605  1.00  0.00
ATOM   5624  H2  WAT  1852     -13.264  -6.565   0.314  1.00  0.00
TER
ATOM   5625  O   WAT  1853     -11.131  -7.849  -1.746  1.00  0.00
ATOM   5626  H1  WAT  1853     -11.192  -8.793  -1.893  1.00  0.00
ATOM   5627  H2  WAT  1853     -10.351  -7.741  -1.201  1.00  0.00
TER
ATOM   5628  O   WAT  1854     -15.159  -9.100  -1.052  1.00  0.00
ATOM   5629  H1  WAT  1854     -14.556  -8.528  -0.577  1.00  0.00
ATOM   5630  H2  WAT  1854     -15.899  -8.536  -1.275  1.00  0.00
TER
ATOM   5631  O   WAT  1855     -12.015  -8.698  -5.778  1.00  0.00
ATOM   5632  H1  WAT  1855     -11.820  -7.800  -5.511  1.00  0.00
ATOM   5633  H2  WAT  1855     -12.802  -8.930  -5.285  1.00  0.00
TER
ATOM   5634  O   WAT  1856     -18.697   8.999   8.985  1.00  0.00
ATOM   5635  H1  WAT  1856     -17.770   8.764   9.029  1.00  0.00
ATOM   5636  H2  WAT  1856     -18.712   9.826   8.504  1.00  0.00
TER
ATOM   5637  O   WAT  1857     -10.463   8.542  -4.017  1.00  0.00
ATOM   5638  H1  WAT  1857     -10.287   7.856  -4.661  1.00  0.00
ATOM   5639  H2  WAT  1857     -11.160   9.067  -4.410  1.00  0.00
TER
ATOM   5640  O   WAT  1858     -14.909  -8.921   9.327  1.00  0.00
ATOM   5641  H1  WAT  1858     -15.023  -8.601  10.223  1.00  0.00
ATOM   5642  H2  WAT  1858     -14.092  -8.520   9.031  1.00  0.00
TER
ATOM   5643  O   WAT  1859     -12.129   8.226   8.809  1.00  0.00
ATOM   5644  H1  WAT  1859     -11.337   7.731   8.602  1.00  0.00
ATOM   5645  H2  WAT  1859     -11.836   8.905   9.417  1.00  0.00
TER
ATOM   5646  O   WAT  1860     -17.872   0.876 -18.428  1.00  0.00
ATOM   5647  H1  WAT  1860     -18.647   0.396 -18.138  1.00  0.00
ATOM   5648  H2  WAT  1860     -17.220   0.197 -18.603  1.00  0.00
TER
ATOM   5649  O   WAT  1861     -13.851   5.282 -19.648  1.00  0.00
ATOM   5650  H1  WAT  1861     -14.313   4.511 -19.320  1.00  0.00
ATOM   5651  H2  WAT  1861     -13.038   5.309 -19.143  1.00  0.00
TER
ATOM   5652  O   WAT  1862     -18.431   3.552 -18.421  1.00  0.00
ATOM   5653  H1  WAT  1862     -18.500   2.611 -18.582  1.00  0.00
ATOM   5654  H2  WAT  1862     -17.669   3.642 -17.849  1.00  0.00
TER
ATOM   5655  O   WAT  1863     -17.400  -3.641 -18.194  1.00  0.00
ATOM   5656  H1  WAT  1863     -17.024  -4.514 -18.307  1.00  0.00
ATOM   5657  H2  WAT  1863     -17.498  -3.305 -19.085  1.00  0.00
TER
ATOM   5658  O   WAT  1864      -9.328  -4.129 -14.697  1.00  0.00
ATOM   5659  H1  WAT  1864     -10.033  -3.741 -15.216  1.00  0.00
ATOM   5660  H2  WAT  1864      -9.062  -3.434 -14.095  1.00  0.00
TER
ATOM   5661  O   WAT  1865     -13.382  -4.206 -18.489  1.00  0.00
ATOM   5662  H1  WAT  1865     -14.086  -3.917 -17.908  1.00  0.00
ATOM   5663  H2  WAT  1865     -13.020  -3.396 -18.849  1.00  0.00
TER
ATOM   5664  O   WAT  1866     -11.765   5.412 -16.226  1.00  0.00
ATOM   5665  H1  WAT  1866     -12.449   6.082 -16.234  1.00  0.00
ATOM   5666  H2  WAT  1866     -11.226   5.610 -16.991  1.00  0.00
TER
ATOM   5667  O   WAT  1867     -10.313  -4.760 -18.098  1.00  0.00
ATOM   5668  H1  WAT  1867     -11.260  -4.727 -17.966  1.00  0.00
ATOM   5669  H2  WAT  1867      -9.988  -3.947 -17.713  1.00  0.00
TER
ATOM   5670  O   WAT  1868     -14.229   7.256 -17.511  1.00  0.00
ATOM   5671  H1  WAT  1868     -14.217   6.852 -18.379  1.00  0.00
ATOM   5672  H2  WAT  1868     -14.782   8.031 -17.615  1.00  0.00
TER
ATOM   5673  O   WAT  1869     -14.831   2.159 -16.183  1.00  0.00
ATOM   5674  H1  WAT  1869     -14.414   1.945 -17.018  1.00  0.00
ATOM   5675  H2  WAT  1869     -14.107   2.416 -15.612  1.00  0.00
TER
ATOM   5676  O   WAT  1870     -10.885   0.558 -16.091  1.00  0.00
ATOM   5677  H1  WAT  1870     -11.713   0.627 -16.566  1.00  0.00
ATOM   5678  H2  WAT  1870     -10.290   1.143 -16.560  1.00  0.00
TER
ATOM   5679  O   WAT  1871     -13.920  -2.655 -15.146  1.00  0.00
ATOM   5680  H1  WAT  1871     -14.333  -1.830 -14.892  1.00  0.00
ATOM   5681  H2  WAT  1871     -14.653  -3.241 -15.338  1.00  0.00
TER
ATOM   5682  O   WAT  1872     -13.230   7.391 -14.458  1.00  0.00
ATOM   5683  H1  WAT  1872     -13.707   8.198 -14.651  1.00  0.00
ATOM   5684  H2  WAT  1872     -13.914   6.738 -14.305  1.00  0.00
TER
ATOM   5685  O   WAT  1873      -9.650   7.152  -9.389  1.00  0.00
ATOM   5686  H1  WAT  1873      -9.175   7.630  -8.710  1.00  0.00
ATOM   5687  H2  WAT  1873      -9.030   7.084 -10.114  1.00  0.00
TER
ATOM   5688  O   WAT  1874     -10.247   4.343 -12.229  1.00  0.00
ATOM   5689  H1  WAT  1874     -10.121   4.104 -13.147  1.00  0.00
ATOM   5690  H2  WAT  1874     -10.205   3.512 -11.757  1.00  0.00
TER
ATOM   5691  O   WAT  1875     -16.386   8.046 -13.659  1.00  0.00
ATOM   5692  H1  WAT  1875     -15.871   7.957 -12.857  1.00  0.00
ATOM   5693  H2  WAT  1875     -17.229   8.392 -13.366  1.00  0.00
TER
ATOM   5694  O   WAT  1876     -10.395  -3.604 -11.264  1.00  0.00
ATOM   5695  H1  WAT  1876     -11.010  -3.096 -11.792  1.00  0.00
ATOM   5696  H2  WAT  1876     -10.715  -4.504 -11.321  1.00  0.00
TER
ATOM   5697  O   WAT  1877     -18.333  -4.764 -13.798  1.00  0.00
ATOM   5698  H1  WAT  1877     -18.795  -4.556 -12.986  1.00  0.00
ATOM   5699  H2  WAT  1877     -18.736  -5.579 -14.101  1.00  0.00
TER
ATOM   5700  O   WAT  1878     -13.333  -3.544 -12.668  1.00  0.00
ATOM   5701  H1  WAT  1878     -14.184  -3.843 -12.347  1.00  0.00
ATOM   5702  H2  WAT  1878     -13.493  -3.299 -13.580  1.00  0.00
TER
ATOM   5703  O   WAT  1879     -16.238  -2.043 -10.568  1.00  0.00
ATOM   5704  H1  WAT  1879     -15.913  -2.877 -10.908  1.00  0.00
ATOM   5705  H2  WAT  1879     -15.450  -1.521 -10.420  1.00  0.00
TER
ATOM   5706  O   WAT  1880     -16.407  -1.275 -16.949  1.00  0.00
ATOM   5707  H1  WAT  1880     -17.139  -0.766 -16.600  1.00  0.00
ATOM   5708  H2  WAT  1880     -16.805  -2.092 -17.250  1.00  0.00
TER
ATOM   5709  O   WAT  1881     -15.945  -5.821 -17.536  1.00  0.00
ATOM   5710  H1  WAT  1881     -15.927  -5.370 -16.692  1.00  0.00
ATOM   5711  H2  WAT  1881     -16.193  -6.721 -17.323  1.00  0.00
TER
ATOM   5712  O   WAT  1882     -12.517  -8.408 -11.698  1.00  0.00
ATOM   5713  H1  WAT  1882     -12.193  -9.139 -11.172  1.00  0.00
ATOM   5714  H2  WAT  1882     -12.482  -8.727 -12.599  1.00  0.00
TER
ATOM   5715  O   WAT  1883     -12.592   1.704 -18.089  1.00  0.00
ATOM   5716  H1  WAT  1883     -11.872   2.200 -18.479  1.00  0.00
ATOM   5717  H2  WAT  1883     -12.793   1.026 -18.734  1.00  0.00
TER
ATOM   5718  O   WAT  1884     -17.210   1.775 -12.202  1.00  0.00
ATOM   5719  H1  WAT  1884     -17.276   0.855 -12.456  1.00  0.00
ATOM   5720  H2  WAT  1884     -17.839   1.873 -11.488  1.00  0.00
TER
ATOM   5721  O   WAT  1885     -17.278   4.597 -12.452  1.00  0.00
ATOM   5722  H1  WAT  1885     -17.264   3.665 -12.670  1.00  0.00
ATOM   5723  H2  WAT  1885     -17.986   4.683 -11.813  1.00  0.00
TER
ATOM   5724  O   WAT  1886     -11.067   1.238 -13.105  1.00  0.00
ATOM   5725  H1  WAT  1886     -11.792   1.831 -13.302  1.00  0.00
ATOM   5726  H2  WAT  1886     -10.539   1.230 -13.904  1.00  0.00
TER
ATOM   5727  O   WAT  1887     -15.537   2.964 -19.606  1.00  0.00
ATOM   5728  H1  WAT  1887     -15.185   2.367 -20.266  1.00  0.00
ATOM   5729  H2  WAT  1887     -16.421   2.639 -19.436  1.00  0.00
TER
ATOM   5730  O   WAT  1888     -17.845   6.239 -15.358  1.00  0.00
ATOM   5731  H1  WAT  1888     -17.201   6.445 -14.680  1.00  0.00
ATOM   5732  H2  WAT  1888     -17.482   5.478 -15.811  1.00  0.00
TER
ATOM   5733  O   WAT  1889     -16.572   4.242 -16.640  1.00  0.00
ATOM   5734  H1  WAT  1889     -15.929   3.542 -16.527  1.00  0.00
ATOM   5735  H2  WAT  1889     -16.047   5.022 -16.820  1.00  0.00
TER
ATOM   5736  O   WAT  1890     -14.798   5.042 -13.436  1.00  0.00
ATOM   5737  H1  WAT  1890     -14.462   5.628 -12.759  1.00  0.00
ATOM   5738  H2  WAT  1890     -15.718   4.911 -13.207  1.00  0.00
TER
ATOM   5739  O   WAT  1891     -15.754  -4.676 -14.904  1.00  0.00
ATOM   5740  H1  WAT  1891     -15.385  -5.497 -14.576  1.00  0.00
ATOM   5741  H2  WAT  1891     -16.614  -4.616 -14.488  1.00  0.00
TER
ATOM   5742  O   WAT  1892     -18.793  -2.022 -14.680  1.00  0.00
ATOM   5743  H1  WAT  1892     -18.295  -1.548 -14.015  1.00  0.00
ATOM   5744  H2  WAT  1892     -18.651  -2.946 -14.473  1.00  0.00
TER
ATOM   5745  O   WAT  1893     -11.587  -5.806 -13.837  1.00  0.00
ATOM   5746  H1  WAT  1893     -12.089  -5.065 -13.498  1.00  0.00
ATOM   5747  H2  WAT  1893     -10.771  -5.417 -14.153  1.00  0.00
TER
ATOM   5748  O   WAT  1894     -13.294  -0.562 -20.391  1.00  0.00
ATOM   5749  H1  WAT  1894     -14.235  -0.547 -20.216  1.00  0.00
ATOM   5750  H2  WAT  1894     -12.980  -1.349 -19.945  1.00  0.00
TER
ATOM   5751  O   WAT  1895     -11.292   6.609 -18.716  1.00  0.00
ATOM   5752  H1  WAT  1895     -11.167   7.432 -18.243  1.00  0.00
ATOM   5753  H2  WAT  1895     -10.425   6.398 -19.063  1.00  0.00
TER
ATOM   5754  O   WAT  1896     -15.978   3.994  -9.908  1.00  0.00
ATOM   5755  H1  WAT  1896     -16.584   4.017 -10.648  1.00  0.00
ATOM   5756  H2  WAT  1896     -16.282   3.263  -9.371  1.00  0.00
TER
ATOM   5757  O   WAT  1897     -14.548   7.722 -11.297  1.00  0.00
ATOM   5758  H1  WAT  1897     -13.596   7.638 -11.347  1.00  0.00
ATOM   5759  H2  WAT  1897     -14.695   8.386 -10.623  1.00  0.00
TER
ATOM   5760  O   WAT  1898     -12.898   3.511 -10.821  1.00  0.00
ATOM   5761  H1  WAT  1898     -12.157   3.849 -11.324  1.00  0.00
ATOM   5762  H2  WAT  1898     -13.661   3.680 -11.374  1.00  0.00
TER
ATOM   5763  O   WAT  1899     -14.224   1.563 -12.285  1.00  0.00
ATOM   5764  H1  WAT  1899     -13.810   1.717 -11.436  1.00  0.00
ATOM   5765  H2  WAT  1899     -15.159   1.688 -12.123  1.00  0.00
TER
ATOM   5766  O   WAT  1900     -13.752  -1.098 -10.281  1.00  0.00
ATOM   5767  H1  WAT  1900     -13.170  -1.852 -10.369  1.00  0.00
ATOM   5768  H2  WAT  1900     -13.575  -0.567 -11.058  1.00  0.00
TER
ATOM   5769  O   WAT  1901     -17.126  -0.754 -12.932  1.00  0.00
ATOM   5770  H1  WAT  1901     -17.006  -1.349 -12.192  1.00  0.00
ATOM   5771  H2  WAT  1901     -16.267  -0.717 -13.352  1.00  0.00
TER
ATOM   5772  O   WAT  1902     -14.787  -0.200 -14.356  1.00  0.00
ATOM   5773  H1  WAT  1902     -15.314   0.324 -14.959  1.00  0.00
ATOM   5774  H2  WAT  1902     -14.444   0.433 -13.725  1.00  0.00
TER
ATOM   5775  O   WAT  1903     -15.540  -4.595 -11.441  1.00  0.00
ATOM   5776  H1  WAT  1903     -16.228  -5.257 -11.506  1.00  0.00
ATOM   5777  H2  WAT  1903     -14.819  -5.041 -10.996  1.00  0.00
TER
ATOM   5778  O   WAT  1904     -11.227   6.751 -12.612  1.00  0.00
ATOM   5779  H1  WAT  1904     -11.827   6.811 -13.355  1.00  0.00
ATOM   5780  H2  WAT  1904     -11.098   5.812 -12.482  1.00  0.00
TER
ATOM   5781  O   WAT  1905      -9.526   2.093 -19.927  1.00  0.00
ATOM   5782  H1  WAT  1905      -9.155   1.310 -20.334  1.00  0.00
ATOM   5783  H2  WAT  1905      -8.885   2.782 -20.106  1.00  0.00
TER
ATOM   5784  O   WAT  1906     -12.542   3.477 -14.514  1.00  0.00
ATOM   5785  H1  WAT  1906     -13.356   3.906 -14.252  1.00  0.00
ATOM   5786  H2  WAT  1906     -12.135   4.088 -15.127  1.00  0.00
TER
ATOM   5787  O   WAT  1907     -11.193  -1.385 -12.987  1.00  0.00
ATOM   5788  H1  WAT  1907     -11.425  -1.613 -13.888  1.00  0.00
ATOM   5789  H2  WAT  1907     -10.933  -0.465 -13.033  1.00  0.00
TER
ATOM   5790  O   WAT  1908     -12.754  -6.159 -10.209  1.00  0.00
ATOM   5791  H1  WAT  1908     -11.877  -6.151  -9.826  1.00  0.00
ATOM   5792  H2  WAT  1908     -12.742  -6.896 -10.820  1.00  0.00
TER
ATOM   5793  O   WAT  1909     -11.308  -2.306 -19.321  1.00  0.00
ATOM   5794  H1  WAT  1909     -10.784  -2.800 -19.952  1.00  0.00
ATOM   5795  H2  WAT  1909     -10.722  -2.171 -18.576  1.00  0.00
TER
ATOM   5796  O   WAT  1910     -11.129  -2.222 -15.799  1.00  0.00
ATOM   5797  H1  WAT  1910     -12.079  -2.256 -15.684  1.00  0.00
ATOM   5798  H2  WAT  1910     -10.948  -1.312 -16.034  1.00  0.00
TER
ATOM   5799  O   WAT  1911     -12.043  -8.473 -14.389  1.00  0.00
ATOM   5800  H1  WAT  1911     -11.406  -7.860 -14.023  1.00  0.00
ATOM   5801  H2  WAT  1911     -11.895  -8.437 -15.334  1.00  0.00
TER
ATOM   5802  O   WAT  1912     -18.672  -7.321 -11.482  1.00  0.00
ATOM   5803  H1  WAT  1912     -18.733  -6.728 -10.732  1.00  0.00
ATOM   5804  H2  WAT  1912     -17.732  -7.428 -11.627  1.00  0.00
TER
ATOM   5805  O   WAT  1913     -16.035  -7.664 -11.843  1.00  0.00
ATOM   5806  H1  WAT  1913     -15.421  -7.346 -12.504  1.00  0.00
ATOM   5807  H2  WAT  1913     -15.490  -8.149 -11.223  1.00  0.00
TER
ATOM   5808  O   WAT  1914      -9.617   8.236 -14.436  1.00  0.00
ATOM   5809  H1  WAT  1914     -10.112   8.633 -15.154  1.00  0.00
ATOM   5810  H2  WAT  1914     -10.226   7.611 -14.043  1.00  0.00
TER
ATOM   5811  O   WAT  1915     -15.294  -9.100 -15.516  1.00  0.00
ATOM   5812  H1  WAT  1915     -16.168  -8.767 -15.718  1.00  0.00
ATOM   5813  H2  WAT  1915     -15.403  -9.573 -14.690  1.00  0.00
TER
ATOM   5814  O   WAT  1916     -14.387  -6.893 -14.131  1.00  0.00
ATOM   5815  H1  WAT  1916     -14.716  -7.708 -14.511  1.00  0.00
ATOM   5816  H2  WAT  1916     -13.439  -6.936 -14.255  1.00  0.00
TER
ATOM   5817  O   WAT  1917     -11.933   8.878 -17.158  1.00  0.00
ATOM   5818  H1  WAT  1917     -12.393   9.630 -17.532  1.00  0.00
ATOM   5819  H2  WAT  1917     -12.562   8.159 -17.216  1.00  0.00
TER
ATOM   5820  O   WAT  1918     -18.764   8.078 -17.156  1.00  0.00
ATOM   5821  H1  WAT  1918     -18.476   7.823 -18.033  1.00  0.00
ATOM   5822  H2  WAT  1918     -18.252   7.525 -16.565  1.00  0.00
TER
ATOM   5823  O   WAT  1919     -17.547  -8.183 -16.576  1.00  0.00
ATOM   5824  H1  WAT  1919     -18.329  -7.709 -16.297  1.00  0.00
ATOM   5825  H2  WAT  1919     -17.840  -9.088 -16.685  1.00  0.00
TER
ATOM   5826  O   WAT  1920     -12.994  -7.481 -18.531  1.00  0.00
ATOM   5827  H1  WAT  1920     -12.554  -7.536 -19.379  1.00  0.00
ATOM   5828  H2  WAT  1920     -13.264  -6.565 -18.460  1.00  0.00
TER
ATOM   5829  O   WAT  1921     -15.159  -9.100 -19.826  1.00  0.00
ATOM   5830  H1  WAT  1921     -14.556  -8.528 -19.352  1.00  0.00
ATOM   5831  H2  WAT  1921     -15.899  -8.536 -20.049  1.00  0.00
TER
ATOM   5832  O   WAT  1922     -18.697   8.999  -9.789  1.00  0.00
ATOM   5833  H1  WAT  1922     -17.770   8.764  -9.746  1.00  0.00
ATOM   5834  H2  WAT  1922     -18.712   9.826 -10.271  1.00  0.00
TER
ATOM   5835  O   WAT  1923     -14.909  -8.921  -9.447  1.00  0.00
ATOM   5836  H1  WAT  1923     -15.023  -8.601  -8.552  1.00  0.00
ATOM   5837  H2  WAT  1923     -14.092  -8.520  -9.743  1.00  0.00
TER
ATOM   5838  O   WAT  1924     -12.129   8.226  -9.965  1.00  0.00
ATOM   5839  H1  WAT  1924     -11.337   7.731 -10.172  1.00  0.00
ATOM   5840  H2  WAT  1924     -11.836   8.905  -9.357  1.00  0.00
TER
ATOM   5841  O   WAT  1925     -16.003 -19.676  17.240  1.00  0.00
ATOM   5842  H1  WAT  1925     -16.084 -20.591  16.969  1.00  0.00
ATOM   5843  H2  WAT  1925     -16.417 -19.179  16.534  1.00  0.00
TER
ATOM   5844  O   WAT  1926     -17.872 -17.898  19.121  1.00  0.00
ATOM   5845  H1  WAT  1926     -18.647 -18.378  19.410  1.00  0.00
ATOM   5846  H2  WAT  1926     -17.220 -18.578  18.946  1.00  0.00
TER
ATOM   5847  O   WAT  1927     -13.851 -13.492  17.900  1.00  0.00
ATOM   5848  H1  WAT  1927     -14.313 -14.263  18.229  1.00  0.00
ATOM   5849  H2  WAT  1927     -13.038 -13.465  18.406  1.00  0.00
TER
ATOM   5850  O   WAT  1928     -17.624 -11.206  17.521  1.00  0.00
ATOM   5851  H1  WAT  1928     -18.243 -10.751  16.950  1.00  0.00
ATOM   5852  H2  WAT  1928     -16.769 -11.051  17.120  1.00  0.00
TER
ATOM   5853  O   WAT  1929     -18.431 -15.222  19.128  1.00  0.00
ATOM   5854  H1  WAT  1929     -18.500 -16.163  18.966  1.00  0.00
ATOM   5855  H2  WAT  1929     -17.669 -15.132  19.700  1.00  0.00
[truncated: 30,349 more chars]
