# Supplementary material for: Accuracy and Precision of Alchemical Relative Free Energy Predictions with and without Replica‐Exchange
Source: Adv Theory Simul. 2019 Nov 27;3(1):1900195. doi: 10.1002/adts.201900195 (PMC8427472; doi:10.1002/adts.201900195)
Supplement: Supplementary file 1 — Supporting Information [file ADTS-3-1900195-s001.gz › BRD4/ligand/l2-l3/build/complex.pdb]

ATOM      1  C10 L2      1       1.010  -1.850  -4.064  1.00  0.00
ATOM      2  C11 L2      1       1.581  -0.779  -3.349  1.00  0.00
ATOM      3  H34 L2      1       2.579  -0.453  -3.605  1.00  0.00
ATOM      4  H33 L2      1       1.572  -2.331  -4.853  1.00  0.00
ATOM      5  C9  L2      1      -0.288  -2.295  -3.752  1.00  0.00
ATOM      6  H32 L2      1      -0.726  -3.118  -4.300  1.00  0.00
ATOM      7  C8  L2      1      -1.013  -1.666  -2.723  1.00  0.00
ATOM      8  H31 L2      1      -2.009  -2.007  -2.477  1.00  0.00
ATOM      9  C7  L2      1      -0.443  -0.593  -2.009  1.00  0.00
ATOM     10  H30 L2      1      -1.026  -0.142  -1.219  1.00  0.00
ATOM     11  C6  L2      1       0.862  -0.139  -2.318  1.00  0.00
ATOM     12  N5  L2      1       1.481   0.923  -1.642  1.00  0.00
ATOM     13  H29 L2      1       2.412   1.215  -1.924  1.00  0.00
ATOM     14  C4  L2      1       0.791   1.730  -0.638  1.00  0.00
ATOM     15  H23 L2      1      -0.231   1.898  -0.985  1.00  0.00
ATOM     16  C3  L2      1       1.450   3.108  -0.499  1.00  0.00
ATOM     17  H27 L2      1       1.548   3.590  -1.473  1.00  0.00
ATOM     18  H28 L2      1       2.467   2.969  -0.127  1.00  0.00
ATOM     19  C2  L2      1       0.673   4.046   0.462  1.00  0.00
ATOM     20  C1  L2      1       1.619   5.078   1.106  1.00  0.00
ATOM     21  H24 L2      1       2.179   5.625   0.346  1.00  0.00
ATOM     22  H25 L2      1       1.072   5.814   1.696  1.00  0.00
ATOM     23  H26 L2      1       2.340   4.596   1.767  1.00  0.00
ATOM     24  H22 L2      1      -0.027   4.588  -0.178  1.00  0.00
ATOM     25  N18 L2      1      -0.117   3.325   1.495  1.00  0.00
ATOM     26  C19 L2      1      -1.273   3.894   1.947  1.00  0.00
ATOM     27  C20 L2      1      -2.309   3.058   2.705  1.00  0.00
ATOM     28  H39 L2      1      -2.074   3.020   3.767  1.00  0.00
ATOM     29  H40 L2      1      -3.298   3.505   2.604  1.00  0.00
ATOM     30  H41 L2      1      -2.374   2.043   2.314  1.00  0.00
ATOM     31  O21 L2      1      -1.561   5.078   1.739  1.00  0.00
ATOM     32  C17 L2      1       0.268   1.978   1.811  1.00  0.00
ATOM     33  C12 L2      1       0.710   1.133   0.764  1.00  0.00
ATOM     34  C13 L2      1       1.106  -0.194   1.052  1.00  0.00
ATOM     35  H35 L2      1       1.451  -0.851   0.267  1.00  0.00
ATOM     36  C14 L2      1       1.075  -0.675   2.374  1.00  0.00
ATOM     37  H36 L2      1       1.381  -1.690   2.587  1.00  0.00
ATOM     38  C15 L2      1       0.670   0.173   3.420  1.00  0.00
ATOM     39  H37 L2      1       0.667  -0.189   4.439  1.00  0.00
ATOM     40  C16 L2      1       0.279   1.496   3.143  1.00  0.00
ATOM     41  H38 L2      1      -0.000   2.138   3.967  1.00  0.00
ATOM     42  T10 L2      1       1.283  -2.129   2.653  1.00  0.00
ATOM     43  T11 L2      1       0.522  -2.826   3.620  1.00  0.00
ATOM     44  T16 L2      1      -0.263  -2.317   4.160  1.00  0.00
ATOM     45  T12 L2      1       0.761  -4.188   3.888  1.00  0.00
ATOM     46  T17 L2      1       0.167  -4.705   4.630  1.00  0.00
ATOM     47  T13 L2      1       1.770  -4.876   3.191  1.00  0.00
ATOM     48  T18 L2      1       1.955  -5.923   3.396  1.00  0.00
ATOM     49  T14 L2      1       2.537  -4.200   2.226  1.00  0.00
ATOM     50  T19 L2      1       3.315  -4.723   1.688  1.00  0.00
ATOM     51  T15 L2      1       2.293  -2.837   1.961  1.00  0.00
ATOM     52  T20 L2      1       2.900  -2.332   1.222  1.00  0.00
TER
ATOM     53  O   WAT     2      12.055  14.986  13.599  1.00  0.00
ATOM     54  H1  WAT     2      11.166  15.327  13.497  1.00  0.00
ATOM     55  H2  WAT     2      12.339  14.786  12.707  1.00  0.00
TER
ATOM     56  O   WAT     3      10.018  17.586  19.483  1.00  0.00
ATOM     57  H1  WAT     3      10.590  16.818  19.483  1.00  0.00
ATOM     58  H2  WAT     3      10.018  17.885  18.573  1.00  0.00
TER
ATOM     59  O   WAT     4      14.231  13.569  14.632  1.00  0.00
ATOM     60  H1  WAT     4      14.338  14.469  14.939  1.00  0.00
ATOM     61  H2  WAT     4      13.320  13.521  14.342  1.00  0.00
TER
ATOM     62  O   WAT     5      16.072  16.537  18.965  1.00  0.00
ATOM     63  H1  WAT     5      16.580  17.036  19.605  1.00  0.00
ATOM     64  H2  WAT     5      16.603  15.761  18.789  1.00  0.00
TER
ATOM     65  O   WAT     6      17.720  10.377  17.563  1.00  0.00
ATOM     66  H1  WAT     6      18.027   9.821  16.846  1.00  0.00
ATOM     67  H2  WAT     6      16.790  10.511  17.380  1.00  0.00
TER
ATOM     68  O   WAT     7      15.713  18.968  17.081  1.00  0.00
ATOM     69  H1  WAT     7      15.309  18.256  16.585  1.00  0.00
ATOM     70  H2  WAT     7      15.800  18.623  17.970  1.00  0.00
TER
ATOM     71  O   WAT     8      12.414  17.862  14.581  1.00  0.00
ATOM     72  H1  WAT     8      12.294  18.589  13.970  1.00  0.00
ATOM     73  H2  WAT     8      12.104  17.093  14.104  1.00  0.00
TER
ATOM     74  O   WAT     9      14.880  11.206  17.964  1.00  0.00
ATOM     75  H1  WAT     9      14.437  11.987  17.632  1.00  0.00
ATOM     76  H2  WAT     9      15.439  11.529  18.671  1.00  0.00
TER
ATOM     77  O   WAT    10      17.996  10.827  12.844  1.00  0.00
ATOM     78  H1  WAT    10      17.372  10.823  13.570  1.00  0.00
ATOM     79  H2  WAT    10      17.909   9.960  12.448  1.00  0.00
TER
ATOM     80  O   WAT    11      16.918  11.751  19.823  1.00  0.00
ATOM     81  H1  WAT    11      17.215  12.657  19.742  1.00  0.00
ATOM     82  H2  WAT    11      17.466  11.263  19.209  1.00  0.00
TER
ATOM     83  O   WAT    12      14.672  16.329  15.692  1.00  0.00
ATOM     84  H1  WAT    12      14.446  16.113  16.597  1.00  0.00
ATOM     85  H2  WAT    12      13.891  16.762  15.347  1.00  0.00
TER
ATOM     86  O   WAT    13       9.544  11.562  18.544  1.00  0.00
ATOM     87  H1  WAT    13       9.256  12.132  19.257  1.00  0.00
ATOM     88  H2  WAT    13      10.289  11.082  18.907  1.00  0.00
TER
ATOM     89  O   WAT    14       9.731  15.504   9.755  1.00  0.00
ATOM     90  H1  WAT    14       9.649  16.447   9.896  1.00  0.00
ATOM     91  H2  WAT    14       9.380  15.362   8.876  1.00  0.00
TER
ATOM     92  O   WAT    15      17.531  14.238  18.822  1.00  0.00
ATOM     93  H1  WAT    15      17.535  13.797  17.972  1.00  0.00
ATOM     94  H2  WAT    15      18.426  14.560  18.929  1.00  0.00
TER
ATOM     95  O   WAT    16      13.381  14.121  17.781  1.00  0.00
ATOM     96  H1  WAT    16      13.041  14.598  18.538  1.00  0.00
ATOM     97  H2  WAT    16      12.619  13.667  17.421  1.00  0.00
TER
ATOM     98  O   WAT    17      17.593  15.239  11.812  1.00  0.00
ATOM     99  H1  WAT    17      17.714  15.198  12.761  1.00  0.00
ATOM    100  H2  WAT    17      17.208  16.102  11.657  1.00  0.00
TER
ATOM    101  O   WAT    18      16.605  17.549  11.211  1.00  0.00
ATOM    102  H1  WAT    18      16.037  17.101  10.584  1.00  0.00
ATOM    103  H2  WAT    18      17.314  17.909  10.677  1.00  0.00
TER
ATOM    104  O   WAT    19      10.696  13.042  16.698  1.00  0.00
ATOM    105  H1  WAT    19      10.411  12.678  17.535  1.00  0.00
ATOM    106  H2  WAT    19      10.634  12.311  16.084  1.00  0.00
TER
ATOM    107  O   WAT    20      14.194  21.213  17.121  1.00  0.00
ATOM    108  H1  WAT    20      14.712  20.410  17.067  1.00  0.00
ATOM    109  H2  WAT    20      13.742  21.151  17.963  1.00  0.00
TER
ATOM    110  O   WAT    21      10.189  18.178  10.657  1.00  0.00
ATOM    111  H1  WAT    21      11.059  18.461  10.941  1.00  0.00
ATOM    112  H2  WAT    21       9.698  18.992  10.542  1.00  0.00
TER
ATOM    113  O   WAT    22      17.353  19.566  14.778  1.00  0.00
ATOM    114  H1  WAT    22      17.809  20.376  15.004  1.00  0.00
ATOM    115  H2  WAT    22      17.001  19.248  15.610  1.00  0.00
TER
ATOM    116  O   WAT    23      13.254   9.909  15.250  1.00  0.00
ATOM    117  H1  WAT    23      13.125   9.901  16.199  1.00  0.00
ATOM    118  H2  WAT    23      12.430  10.248  14.899  1.00  0.00
TER
ATOM    119  O   WAT    24      12.174  19.996  12.785  1.00  0.00
ATOM    120  H1  WAT    24      11.567  20.736  12.795  1.00  0.00
ATOM    121  H2  WAT    24      12.649  20.086  11.959  1.00  0.00
TER
ATOM    122  O   WAT    25      17.082  15.395  14.686  1.00  0.00
ATOM    123  H1  WAT    25      16.373  15.864  15.127  1.00  0.00
ATOM    124  H2  WAT    25      17.366  14.737  15.320  1.00  0.00
TER
ATOM    125  O   WAT    26      15.285  13.704  12.061  1.00  0.00
ATOM    126  H1  WAT    26      16.134  14.141  11.995  1.00  0.00
ATOM    127  H2  WAT    26      14.918  14.016  12.888  1.00  0.00
TER
ATOM    128  O   WAT    27      14.184  19.957  10.534  1.00  0.00
ATOM    129  H1  WAT    27      14.951  19.845  11.097  1.00  0.00
ATOM    130  H2  WAT    27      14.262  19.261   9.882  1.00  0.00
TER
ATOM    131  O   WAT    28      12.879  17.389  11.218  1.00  0.00
ATOM    132  H1  WAT    28      12.959  16.442  11.329  1.00  0.00
ATOM    133  H2  WAT    28      13.771  17.720  11.324  1.00  0.00
TER
ATOM    134  O   WAT    29      16.216  19.953  12.509  1.00  0.00
ATOM    135  H1  WAT    29      16.638  19.787  13.352  1.00  0.00
ATOM    136  H2  WAT    29      16.341  19.143  12.014  1.00  0.00
TER
ATOM    137  O   WAT    30      15.112  16.027   9.454  1.00  0.00
ATOM    138  H1  WAT    30      14.911  15.163   9.816  1.00  0.00
ATOM    139  H2  WAT    30      14.941  15.940   8.517  1.00  0.00
TER
ATOM    140  O   WAT    31      13.910  13.127   9.442  1.00  0.00
ATOM    141  H1  WAT    31      14.213  13.133   8.534  1.00  0.00
ATOM    142  H2  WAT    31      14.650  12.777   9.939  1.00  0.00
TER
ATOM    143  O   WAT    32      17.129  12.070  10.428  1.00  0.00
ATOM    144  H1  WAT    32      16.781  11.393   9.848  1.00  0.00
ATOM    145  H2  WAT    32      17.330  11.609  11.242  1.00  0.00
TER
ATOM    146  O   WAT    33      10.469  18.599  16.824  1.00  0.00
ATOM    147  H1  WAT    33       9.814  18.330  16.180  1.00  0.00
ATOM    148  H2  WAT    33      11.307  18.489  16.374  1.00  0.00
TER
ATOM    149  O   WAT    34       9.683  15.809  12.767  1.00  0.00
ATOM    150  H1  WAT    34       8.780  16.072  12.592  1.00  0.00
ATOM    151  H2  WAT    34      10.167  16.080  11.987  1.00  0.00
TER
ATOM    152  O   WAT    35      12.226  14.865  10.676  1.00  0.00
ATOM    153  H1  WAT    35      12.935  14.444  10.191  1.00  0.00
ATOM    154  H2  WAT    35      11.510  14.933  10.045  1.00  0.00
TER
ATOM    155  O   WAT    36      11.873  10.919   9.716  1.00  0.00
ATOM    156  H1  WAT    36      12.596  11.460  10.035  1.00  0.00
ATOM    157  H2  WAT    36      12.146  10.646   8.841  1.00  0.00
TER
ATOM    158  O   WAT    37      11.298  10.959  13.310  1.00  0.00
ATOM    159  H1  WAT    37      12.056  11.072  12.736  1.00  0.00
ATOM    160  H2  WAT    37      10.836  11.796  13.264  1.00  0.00
TER
ATOM    161  O   WAT    38      17.839  13.073  16.300  1.00  0.00
ATOM    162  H1  WAT    38      17.027  12.698  15.960  1.00  0.00
ATOM    163  H2  WAT    38      18.344  12.317  16.602  1.00  0.00
TER
ATOM    164  O   WAT    39      13.671  11.485  11.850  1.00  0.00
ATOM    165  H1  WAT    39      14.200  10.698  11.721  1.00  0.00
ATOM    166  H2  WAT    39      14.303  12.164  12.084  1.00  0.00
TER
ATOM    167  O   WAT    40      15.864  11.223  14.905  1.00  0.00
ATOM    168  H1  WAT    40      15.235  10.521  15.072  1.00  0.00
ATOM    169  H2  WAT    40      15.325  11.983  14.688  1.00  0.00
TER
ATOM    170  O   WAT    41      13.646  20.025   1.040  1.00  0.00
ATOM    171  H1  WAT    41      12.814  19.770   1.440  1.00  0.00
ATOM    172  H2  WAT    41      14.254  20.097   1.776  1.00  0.00
TER
ATOM    173  O   WAT    42      12.055  14.986  -5.176  1.00  0.00
ATOM    174  H1  WAT    42      11.166  15.327  -5.278  1.00  0.00
ATOM    175  H2  WAT    42      12.339  14.786  -6.068  1.00  0.00
TER
ATOM    176  O   WAT    43      10.018  17.586   0.708  1.00  0.00
ATOM    177  H1  WAT    43      10.590  16.818   0.709  1.00  0.00
ATOM    178  H2  WAT    43      10.018  17.885  -0.201  1.00  0.00
TER
ATOM    179  O   WAT    44      11.261  12.995   2.495  1.00  0.00
ATOM    180  H1  WAT    44      11.081  12.097   2.775  1.00  0.00
ATOM    181  H2  WAT    44      10.859  13.542   3.170  1.00  0.00
TER
ATOM    182  O   WAT    45      14.231  13.569  -4.142  1.00  0.00
ATOM    183  H1  WAT    45      14.338  14.469  -3.835  1.00  0.00
ATOM    184  H2  WAT    45      13.320  13.521  -4.432  1.00  0.00
TER
ATOM    185  O   WAT    46      11.879  15.491   1.103  1.00  0.00
ATOM    186  H1  WAT    46      12.560  15.755   1.722  1.00  0.00
ATOM    187  H2  WAT    46      11.564  14.651   1.437  1.00  0.00
TER
ATOM    188  O   WAT    47      16.072  16.537   0.191  1.00  0.00
ATOM    189  H1  WAT    47      16.580  17.036   0.831  1.00  0.00
ATOM    190  H2  WAT    47      16.603  15.761   0.015  1.00  0.00
TER
ATOM    191  O   WAT    48      14.355  11.177   4.457  1.00  0.00
ATOM    192  H1  WAT    48      14.357  11.695   3.652  1.00  0.00
ATOM    193  H2  WAT    48      13.526  10.700   4.434  1.00  0.00
TER
ATOM    194  O   WAT    49      14.037  12.888   2.464  1.00  0.00
ATOM    195  H1  WAT    49      14.379  13.733   2.169  1.00  0.00
ATOM    196  H2  WAT    49      13.098  13.037   2.581  1.00  0.00
TER
ATOM    197  O   WAT    50      17.720  10.377  -1.212  1.00  0.00
ATOM    198  H1  WAT    50      18.027   9.821  -1.928  1.00  0.00
ATOM    199  H2  WAT    50      16.790  10.511  -1.394  1.00  0.00
TER
ATOM    200  O   WAT    51      15.713  18.968  -1.694  1.00  0.00
ATOM    201  H1  WAT    51      15.309  18.256  -2.189  1.00  0.00
ATOM    202  H2  WAT    51      15.800  18.623  -0.805  1.00  0.00
TER
ATOM    203  O   WAT    52      14.426  15.742   2.086  1.00  0.00
ATOM    204  H1  WAT    52      14.978  15.852   1.312  1.00  0.00
ATOM    205  H2  WAT    52      14.941  16.116   2.802  1.00  0.00
TER
ATOM    206  O   WAT    53      14.101  19.264   5.697  1.00  0.00
ATOM    207  H1  WAT    53      13.961  20.136   6.066  1.00  0.00
ATOM    208  H2  WAT    53      13.219  18.921   5.552  1.00  0.00
TER
ATOM    209  O   WAT    54      12.414  17.862  -4.193  1.00  0.00
ATOM    210  H1  WAT    54      12.294  18.589  -4.805  1.00  0.00
ATOM    211  H2  WAT    54      12.104  17.093  -4.670  1.00  0.00
TER
ATOM    212  O   WAT    55      10.052  21.034   1.614  1.00  0.00
ATOM    213  H1  WAT    55      10.130  21.169   0.670  1.00  0.00
ATOM    214  H2  WAT    55      10.667  20.325   1.807  1.00  0.00
TER
ATOM    215  O   WAT    56      14.880  11.206  -0.811  1.00  0.00
ATOM    216  H1  WAT    56      14.437  11.987  -1.142  1.00  0.00
ATOM    217  H2  WAT    56      15.439  11.529  -0.103  1.00  0.00
TER
ATOM    218  O   WAT    57      17.996  10.827  -5.930  1.00  0.00
ATOM    219  H1  WAT    57      17.372  10.823  -5.205  1.00  0.00
ATOM    220  H2  WAT    57      17.909   9.960  -6.326  1.00  0.00
TER
ATOM    221  O   WAT    58      16.918  11.751   1.048  1.00  0.00
ATOM    222  H1  WAT    58      17.215  12.657   0.968  1.00  0.00
ATOM    223  H2  WAT    58      17.466  11.263   0.434  1.00  0.00
TER
ATOM    224  O   WAT    59      14.672  16.329  -3.082  1.00  0.00
ATOM    225  H1  WAT    59      14.446  16.113  -2.178  1.00  0.00
ATOM    226  H2  WAT    59      13.891  16.762  -3.428  1.00  0.00
TER
ATOM    227  O   WAT    60      17.112  17.228   7.584  1.00  0.00
ATOM    228  H1  WAT    60      17.016  16.287   7.434  1.00  0.00
ATOM    229  H2  WAT    60      17.955  17.449   7.188  1.00  0.00
TER
ATOM    230  O   WAT    61      12.243  13.639   5.737  1.00  0.00
ATOM    231  H1  WAT    61      11.849  14.487   5.944  1.00  0.00
ATOM    232  H2  WAT    61      11.554  13.002   5.928  1.00  0.00
TER
ATOM    233  O   WAT    62       9.544  11.562  -0.230  1.00  0.00
ATOM    234  H1  WAT    62       9.256  12.132   0.483  1.00  0.00
ATOM    235  H2  WAT    62      10.289  11.082   0.133  1.00  0.00
TER
ATOM    236  O   WAT    63       9.731  15.504  -9.020  1.00  0.00
ATOM    237  H1  WAT    63       9.649  16.447  -8.878  1.00  0.00
ATOM    238  H2  WAT    63       9.380  15.362  -9.898  1.00  0.00
TER
ATOM    239  O   WAT    64      17.531  14.238   0.047  1.00  0.00
ATOM    240  H1  WAT    64      17.535  13.797  -0.802  1.00  0.00
ATOM    241  H2  WAT    64      18.426  14.560   0.154  1.00  0.00
TER
ATOM    242  O   WAT    65      13.381  14.121  -0.993  1.00  0.00
ATOM    243  H1  WAT    65      13.041  14.598  -0.237  1.00  0.00
ATOM    244  H2  WAT    65      12.619  13.667  -1.353  1.00  0.00
TER
ATOM    245  O   WAT    66      17.593  15.239  -6.962  1.00  0.00
ATOM    246  H1  WAT    66      17.714  15.198  -6.013  1.00  0.00
ATOM    247  H2  WAT    66      17.208  16.102  -7.117  1.00  0.00
TER
ATOM    248  O   WAT    67      16.605  17.549  -7.564  1.00  0.00
ATOM    249  H1  WAT    67      16.037  17.101  -8.190  1.00  0.00
ATOM    250  H2  WAT    67      17.314  17.909  -8.097  1.00  0.00
TER
ATOM    251  O   WAT    68      17.832  18.298   1.794  1.00  0.00
ATOM    252  H1  WAT    68      18.199  17.824   2.540  1.00  0.00
ATOM    253  H2  WAT    68      17.642  19.172   2.135  1.00  0.00
TER
ATOM    254  O   WAT    69      10.696  13.042  -2.077  1.00  0.00
ATOM    255  H1  WAT    69      10.411  12.678  -1.239  1.00  0.00
ATOM    256  H2  WAT    69      10.634  12.311  -2.690  1.00  0.00
TER
ATOM    257  O   WAT    70      15.622  17.339   4.112  1.00  0.00
ATOM    258  H1  WAT    70      15.318  18.218   4.337  1.00  0.00
ATOM    259  H2  WAT    70      16.577  17.399   4.148  1.00  0.00
TER
ATOM    260  O   WAT    71      14.194  21.213  -1.653  1.00  0.00
ATOM    261  H1  WAT    71      14.712  20.410  -1.707  1.00  0.00
ATOM    262  H2  WAT    71      13.742  21.151  -0.811  1.00  0.00
TER
ATOM    263  O   WAT    72      11.678  18.179   5.259  1.00  0.00
ATOM    264  H1  WAT    72      11.320  18.845   5.847  1.00  0.00
ATOM    265  H2  WAT    72      11.384  17.348   5.631  1.00  0.00
TER
ATOM    266  O   WAT    73      14.880  18.638   8.143  1.00  0.00
ATOM    267  H1  WAT    73      14.580  18.783   7.246  1.00  0.00
ATOM    268  H2  WAT    73      15.651  18.078   8.051  1.00  0.00
TER
ATOM    269  O   WAT    74      10.189  18.178  -8.117  1.00  0.00
ATOM    270  H1  WAT    74      11.059  18.461  -7.834  1.00  0.00
ATOM    271  H2  WAT    74       9.698  18.992  -8.232  1.00  0.00
TER
ATOM    272  O   WAT    75      17.353  19.566  -3.996  1.00  0.00
ATOM    273  H1  WAT    75      17.809  20.376  -3.770  1.00  0.00
ATOM    274  H2  WAT    75      17.001  19.248  -3.164  1.00  0.00
TER
ATOM    275  O   WAT    76      13.254   9.909  -3.524  1.00  0.00
ATOM    276  H1  WAT    76      13.125   9.901  -2.576  1.00  0.00
ATOM    277  H2  WAT    76      12.430  10.248  -3.875  1.00  0.00
TER
ATOM    278  O   WAT    77      10.253  11.669   5.937  1.00  0.00
ATOM    279  H1  WAT    77       9.539  11.868   6.542  1.00  0.00
ATOM    280  H2  WAT    77      10.673  10.893   6.308  1.00  0.00
TER
ATOM    281  O   WAT    78      12.174  19.996  -5.989  1.00  0.00
ATOM    282  H1  WAT    78      11.567  20.736  -5.979  1.00  0.00
ATOM    283  H2  WAT    78      12.649  20.086  -6.815  1.00  0.00
TER
ATOM    284  O   WAT    79      17.082  15.395  -4.089  1.00  0.00
ATOM    285  H1  WAT    79      16.373  15.864  -3.647  1.00  0.00
ATOM    286  H2  WAT    79      17.366  14.737  -3.454  1.00  0.00
TER
ATOM    287  O   WAT    80      15.285  13.704  -6.714  1.00  0.00
ATOM    288  H1  WAT    80      16.134  14.141  -6.780  1.00  0.00
ATOM    289  H2  WAT    80      14.918  14.016  -5.886  1.00  0.00
TER
ATOM    290  O   WAT    81      14.184  19.957  -8.240  1.00  0.00
ATOM    291  H1  WAT    81      14.951  19.845  -7.678  1.00  0.00
ATOM    292  H2  WAT    81      14.262  19.261  -8.892  1.00  0.00
TER
ATOM    293  O   WAT    82      12.879  17.389  -7.557  1.00  0.00
ATOM    294  H1  WAT    82      12.959  16.442  -7.445  1.00  0.00
ATOM    295  H2  WAT    82      13.771  17.720  -7.451  1.00  0.00
TER
ATOM    296  O   WAT    83      10.406  19.211   7.679  1.00  0.00
ATOM    297  H1  WAT    83      10.910  18.632   8.250  1.00  0.00
ATOM    298  H2  WAT    83       9.667  19.495   8.216  1.00  0.00
TER
ATOM    299  O   WAT    84      17.460  20.618   7.212  1.00  0.00
ATOM    300  H1  WAT    84      16.694  21.186   7.128  1.00  0.00
ATOM    301  H2  WAT    84      17.641  20.326   6.319  1.00  0.00
TER
ATOM    302  O   WAT    85      12.438  17.354   8.574  1.00  0.00
ATOM    303  H1  WAT    85      12.479  17.055   9.482  1.00  0.00
ATOM    304  H2  WAT    85      13.293  17.755   8.415  1.00  0.00
TER
ATOM    305  O   WAT    86      16.216  19.953  -6.266  1.00  0.00
ATOM    306  H1  WAT    86      16.638  19.787  -5.423  1.00  0.00
ATOM    307  H2  WAT    86      16.341  19.143  -6.760  1.00  0.00
TER
ATOM    308  O   WAT    87      14.379  15.933   6.541  1.00  0.00
ATOM    309  H1  WAT    87      13.849  15.442   5.914  1.00  0.00
ATOM    310  H2  WAT    87      15.048  16.361   6.007  1.00  0.00
TER
ATOM    311  O   WAT    88      14.866  12.899   6.621  1.00  0.00
ATOM    312  H1  WAT    88      14.772  12.281   5.896  1.00  0.00
ATOM    313  H2  WAT    88      14.286  13.626   6.394  1.00  0.00
TER
ATOM    314  O   WAT    89      17.632  11.457   3.654  1.00  0.00
ATOM    315  H1  WAT    89      17.184  11.479   2.808  1.00  0.00
ATOM    316  H2  WAT    89      16.999  11.058   4.251  1.00  0.00
TER
ATOM    317  O   WAT    90      18.038  20.352   4.275  1.00  0.00
ATOM    318  H1  WAT    90      18.457  21.195   4.103  1.00  0.00
ATOM    319  H2  WAT    90      17.119  20.489   4.046  1.00  0.00
TER
ATOM    320  O   WAT    91      15.112  16.027  -9.320  1.00  0.00
ATOM    321  H1  WAT    91      14.911  15.163  -8.959  1.00  0.00
ATOM    322  H2  WAT    91      14.941  15.940 -10.258  1.00  0.00
TER
ATOM    323  O   WAT    92      17.141  14.626   6.916  1.00  0.00
ATOM    324  H1  WAT    92      17.731  14.317   7.604  1.00  0.00
ATOM    325  H2  WAT    92      16.324  14.154   7.072  1.00  0.00
TER
ATOM    326  O   WAT    93      13.910  13.127  -9.332  1.00  0.00
ATOM    327  H1  WAT    93      14.213  13.133 -10.240  1.00  0.00
ATOM    328  H2  WAT    93      14.650  12.777  -8.835  1.00  0.00
TER
ATOM    329  O   WAT    94      17.129  12.070  -8.347  1.00  0.00
ATOM    330  H1  WAT    94      16.781  11.393  -8.926  1.00  0.00
ATOM    331  H2  WAT    94      17.330  11.609  -7.532  1.00  0.00
TER
ATOM    332  O   WAT    95      10.469  18.599  -1.950  1.00  0.00
ATOM    333  H1  WAT    95       9.814  18.330  -2.594  1.00  0.00
ATOM    334  H2  WAT    95      11.307  18.489  -2.400  1.00  0.00
TER
ATOM    335  O   WAT    96      11.507  18.984   2.590  1.00  0.00
ATOM    336  H1  WAT    96      11.874  18.897   3.470  1.00  0.00
ATOM    337  H2  WAT    96      10.938  18.221   2.491  1.00  0.00
TER
ATOM    338  O   WAT    97      11.059  15.895   6.496  1.00  0.00
ATOM    339  H1  WAT    97      10.164  15.862   6.835  1.00  0.00
ATOM    340  H2  WAT    97      11.598  16.094   7.261  1.00  0.00
TER
ATOM    341  O   WAT    98       9.683  15.809  -6.008  1.00  0.00
ATOM    342  H1  WAT    98       8.780  16.072  -6.182  1.00  0.00
ATOM    343  H2  WAT    98      10.167  16.080  -6.788  1.00  0.00
TER
ATOM    344  O   WAT    99      12.226  14.865  -8.098  1.00  0.00
ATOM    345  H1  WAT    99      12.935  14.444  -8.583  1.00  0.00
ATOM    346  H2  WAT    99      11.510  14.933  -8.730  1.00  0.00
TER
ATOM    347  O   WAT   100      11.873  10.919  -9.058  1.00  0.00
ATOM    348  H1  WAT   100      12.596  11.460  -8.740  1.00  0.00
ATOM    349  H2  WAT   100      12.146  10.646  -9.934  1.00  0.00
TER
ATOM    350  O   WAT   101      11.563  10.170   0.844  1.00  0.00
ATOM    351  H1  WAT   101      12.210   9.620   0.404  1.00  0.00
ATOM    352  H2  WAT   101      11.983  10.424   1.666  1.00  0.00
TER
ATOM    353  O   WAT   102      11.316  10.326   3.587  1.00  0.00
ATOM    354  H1  WAT   102      10.967  10.782   4.353  1.00  0.00
ATOM    355  H2  WAT   102      10.985   9.431   3.669  1.00  0.00
TER
ATOM    356  O   WAT   103      11.988   9.853   6.862  1.00  0.00
ATOM    357  H1  WAT   103      12.536   9.672   6.099  1.00  0.00
ATOM    358  H2  WAT   103      12.053   9.063   7.398  1.00  0.00
TER
ATOM    359  O   WAT   104      11.298  10.959  -5.464  1.00  0.00
ATOM    360  H1  WAT   104      12.056  11.072  -6.038  1.00  0.00
ATOM    361  H2  WAT   104      10.836  11.796  -5.510  1.00  0.00
TER
ATOM    362  O   WAT   105      17.839  13.073  -2.474  1.00  0.00
ATOM    363  H1  WAT   105      17.027  12.698  -2.815  1.00  0.00
ATOM    364  H2  WAT   105      18.344  12.317  -2.172  1.00  0.00
TER
ATOM    365  O   WAT   106      13.671  11.485  -6.924  1.00  0.00
ATOM    366  H1  WAT   106      14.200  10.698  -7.053  1.00  0.00
ATOM    367  H2  WAT   106      14.303  12.164  -6.691  1.00  0.00
TER
ATOM    368  O   WAT   107      15.864  11.223  -3.870  1.00  0.00
ATOM    369  H1  WAT   107      15.235  10.521  -3.703  1.00  0.00
ATOM    370  H2  WAT   107      15.325  11.983  -4.086  1.00  0.00
TER
ATOM    371  O   WAT   108      15.990  10.501   8.566  1.00  0.00
ATOM    372  H1  WAT   108      15.708  11.004   7.802  1.00  0.00
ATOM    373  H2  WAT   108      16.372   9.703   8.200  1.00  0.00
TER
ATOM    374  O   WAT   109      13.646  20.025 -17.734  1.00  0.00
ATOM    375  H1  WAT   109      12.814  19.770 -17.335  1.00  0.00
ATOM    376  H2  WAT   109      14.254  20.097 -16.999  1.00  0.00
TER
ATOM    377  O   WAT   110      10.018  17.586 -18.066  1.00  0.00
ATOM    378  H1  WAT   110      10.590  16.818 -18.066  1.00  0.00
ATOM    379  H2  WAT   110      10.018  17.885 -18.975  1.00  0.00
TER
ATOM    380  O   WAT   111      11.261  12.995 -16.279  1.00  0.00
ATOM    381  H1  WAT   111      11.081  12.097 -15.999  1.00  0.00
ATOM    382  H2  WAT   111      10.859  13.542 -15.605  1.00  0.00
TER
ATOM    383  O   WAT   112      11.879  15.491 -17.671  1.00  0.00
ATOM    384  H1  WAT   112      12.560  15.755 -17.052  1.00  0.00
ATOM    385  H2  WAT   112      11.564  14.651 -17.337  1.00  0.00
TER
ATOM    386  O   WAT   113      16.072  16.537 -18.584  1.00  0.00
ATOM    387  H1  WAT   113      16.580  17.036 -17.943  1.00  0.00
ATOM    388  H2  WAT   113      16.603  15.761 -18.760  1.00  0.00
TER
ATOM    389  O   WAT   114      14.355  11.177 -14.317  1.00  0.00
ATOM    390  H1  WAT   114      14.357  11.695 -15.123  1.00  0.00
ATOM    391  H2  WAT   114      13.526  10.700 -14.340  1.00  0.00
TER
ATOM    392  O   WAT   115      14.037  12.888 -16.310  1.00  0.00
ATOM    393  H1  WAT   115      14.379  13.733 -16.605  1.00  0.00
ATOM    394  H2  WAT   115      13.098  13.037 -16.194  1.00  0.00
TER
ATOM    395  O   WAT   116      14.426  15.742 -16.688  1.00  0.00
ATOM    396  H1  WAT   116      14.978  15.852 -17.463  1.00  0.00
ATOM    397  H2  WAT   116      14.941  16.116 -15.972  1.00  0.00
TER
ATOM    398  O   WAT   117      14.101  19.264 -13.077  1.00  0.00
ATOM    399  H1  WAT   117      13.961  20.136 -12.709  1.00  0.00
ATOM    400  H2  WAT   117      13.219  18.921 -13.223  1.00  0.00
TER
ATOM    401  O   WAT   118      10.052  21.034 -17.160  1.00  0.00
ATOM    402  H1  WAT   118      10.130  21.169 -18.105  1.00  0.00
ATOM    403  H2  WAT   118      10.667  20.325 -16.968  1.00  0.00
TER
ATOM    404  O   WAT   119      14.880  11.206 -19.585  1.00  0.00
ATOM    405  H1  WAT   119      14.437  11.987 -19.916  1.00  0.00
ATOM    406  H2  WAT   119      15.439  11.529 -18.878  1.00  0.00
TER
ATOM    407  O   WAT   120      16.918  11.751 -17.726  1.00  0.00
ATOM    408  H1  WAT   120      17.215  12.657 -17.807  1.00  0.00
ATOM    409  H2  WAT   120      17.466  11.263 -18.340  1.00  0.00
TER
ATOM    410  O   WAT   121      17.112  17.228 -11.191  1.00  0.00
ATOM    411  H1  WAT   121      17.016  16.287 -11.341  1.00  0.00
ATOM    412  H2  WAT   121      17.955  17.449 -11.586  1.00  0.00
TER
ATOM    413  O   WAT   122      12.243  13.639 -13.037  1.00  0.00
ATOM    414  H1  WAT   122      11.849  14.487 -12.830  1.00  0.00
ATOM    415  H2  WAT   122      11.554  13.002 -12.846  1.00  0.00
TER
ATOM    416  O   WAT   123       9.544  11.562 -19.004  1.00  0.00
ATOM    417  H1  WAT   123       9.256  12.132 -18.292  1.00  0.00
ATOM    418  H2  WAT   123      10.289  11.082 -18.641  1.00  0.00
TER
ATOM    419  O   WAT   124      17.531  14.238 -18.727  1.00  0.00
ATOM    420  H1  WAT   124      17.535  13.797 -19.577  1.00  0.00
ATOM    421  H2  WAT   124      18.426  14.560 -18.620  1.00  0.00
TER
ATOM    422  O   WAT   125      13.381  14.121 -19.768  1.00  0.00
ATOM    423  H1  WAT   125      13.041  14.598 -19.011  1.00  0.00
ATOM    424  H2  WAT   125      12.619  13.667 -20.128  1.00  0.00
TER
ATOM    425  O   WAT   126      17.832  18.298 -16.980  1.00  0.00
ATOM    426  H1  WAT   126      18.199  17.824 -16.234  1.00  0.00
ATOM    427  H2  WAT   126      17.642  19.172 -16.640  1.00  0.00
TER
ATOM    428  O   WAT   127      15.622  17.339 -14.662  1.00  0.00
ATOM    429  H1  WAT   127      15.318  18.218 -14.437  1.00  0.00
ATOM    430  H2  WAT   127      16.577  17.399 -14.626  1.00  0.00
TER
ATOM    431  O   WAT   128      11.678  18.179 -13.515  1.00  0.00
ATOM    432  H1  WAT   128      11.320  18.845 -12.928  1.00  0.00
ATOM    433  H2  WAT   128      11.384  17.348 -13.144  1.00  0.00
TER
ATOM    434  O   WAT   129      14.880  18.638 -10.631  1.00  0.00
ATOM    435  H1  WAT   129      14.580  18.783 -11.528  1.00  0.00
ATOM    436  H2  WAT   129      15.651  18.078 -10.724  1.00  0.00
TER
ATOM    437  O   WAT   130      10.253  11.669 -12.838  1.00  0.00
ATOM    438  H1  WAT   130       9.539  11.868 -12.232  1.00  0.00
ATOM    439  H2  WAT   130      10.673  10.893 -12.466  1.00  0.00
TER
ATOM    440  O   WAT   131      10.406  19.211 -11.096  1.00  0.00
ATOM    441  H1  WAT   131      10.910  18.632 -10.524  1.00  0.00
ATOM    442  H2  WAT   131       9.667  19.495 -10.558  1.00  0.00
TER
ATOM    443  O   WAT   132      17.460  20.618 -11.562  1.00  0.00
ATOM    444  H1  WAT   132      16.694  21.186 -11.646  1.00  0.00
ATOM    445  H2  WAT   132      17.641  20.326 -12.455  1.00  0.00
TER
ATOM    446  O   WAT   133      12.438  17.354 -10.201  1.00  0.00
ATOM    447  H1  WAT   133      12.479  17.055  -9.292  1.00  0.00
ATOM    448  H2  WAT   133      13.293  17.755 -10.360  1.00  0.00
TER
ATOM    449  O   WAT   134      14.379  15.933 -12.233  1.00  0.00
ATOM    450  H1  WAT   134      13.849  15.442 -12.861  1.00  0.00
ATOM    451  H2  WAT   134      15.048  16.361 -12.767  1.00  0.00
TER
ATOM    452  O   WAT   135      14.866  12.899 -12.153  1.00  0.00
ATOM    453  H1  WAT   135      14.772  12.281 -12.878  1.00  0.00
ATOM    454  H2  WAT   135      14.286  13.626 -12.380  1.00  0.00
TER
ATOM    455  O   WAT   136      17.632  11.457 -15.121  1.00  0.00
ATOM    456  H1  WAT   136      17.184  11.479 -15.966  1.00  0.00
ATOM    457  H2  WAT   136      16.999  11.058 -14.524  1.00  0.00
TER
ATOM    458  O   WAT   137      18.038  20.352 -14.499  1.00  0.00
ATOM    459  H1  WAT   137      18.457  21.195 -14.672  1.00  0.00
ATOM    460  H2  WAT   137      17.119  20.489 -14.729  1.00  0.00
TER
ATOM    461  O   WAT   138      17.141  14.626 -11.858  1.00  0.00
ATOM    462  H1  WAT   138      17.731  14.317 -11.170  1.00  0.00
ATOM    463  H2  WAT   138      16.324  14.154 -11.702  1.00  0.00
TER
ATOM    464  O   WAT   139      11.507  18.984 -16.184  1.00  0.00
ATOM    465  H1  WAT   139      11.874  18.897 -15.305  1.00  0.00
ATOM    466  H2  WAT   139      10.938  18.221 -16.283  1.00  0.00
TER
ATOM    467  O   WAT   140      11.059  15.895 -12.278  1.00  0.00
ATOM    468  H1  WAT   140      10.164  15.862 -11.939  1.00  0.00
ATOM    469  H2  WAT   140      11.598  16.094 -11.513  1.00  0.00
TER
ATOM    470  O   WAT   141      11.563  10.170 -17.930  1.00  0.00
ATOM    471  H1  WAT   141      12.210   9.620 -18.370  1.00  0.00
ATOM    472  H2  WAT   141      11.983  10.424 -17.108  1.00  0.00
TER
ATOM    473  O   WAT   142      11.316  10.326 -15.187  1.00  0.00
ATOM    474  H1  WAT   142      10.967  10.782 -14.422  1.00  0.00
ATOM    475  H2  WAT   142      10.985   9.431 -15.105  1.00  0.00
TER
ATOM    476  O   WAT   143      11.988   9.853 -11.912  1.00  0.00
ATOM    477  H1  WAT   143      12.536   9.672 -12.676  1.00  0.00
ATOM    478  H2  WAT   143      12.053   9.063 -11.377  1.00  0.00
TER
ATOM    479  O   WAT   144      15.990  10.501 -10.209  1.00  0.00
ATOM    480  H1  WAT   144      15.708  11.004 -10.973  1.00  0.00
ATOM    481  H2  WAT   144      16.372   9.703 -10.575  1.00  0.00
TER
ATOM    482  O   WAT   145      13.626   5.285  20.010  1.00  0.00
ATOM    483  H1  WAT   145      13.929   4.395  19.831  1.00  0.00
ATOM    484  H2  WAT   145      14.370   5.842  19.782  1.00  0.00
TER
ATOM    485  O   WAT   146      12.055  -3.789  13.599  1.00  0.00
ATOM    486  H1  WAT   146      11.166  -3.447  13.497  1.00  0.00
ATOM    487  H2  WAT   146      12.339  -3.989  12.707  1.00  0.00
TER
ATOM    488  O   WAT   147      10.018  -1.188  19.483  1.00  0.00
ATOM    489  H1  WAT   147      10.590  -1.956  19.483  1.00  0.00
ATOM    490  H2  WAT   147      10.018  -0.889  18.573  1.00  0.00
TER
ATOM    491  O   WAT   148      14.231  -5.206  14.632  1.00  0.00
ATOM    492  H1  WAT   148      14.338  -4.305  14.939  1.00  0.00
ATOM    493  H2  WAT   148      13.320  -5.254  14.342  1.00  0.00
TER
ATOM    494  O   WAT   149      16.072  -2.237  18.965  1.00  0.00
ATOM    495  H1  WAT   149      16.580  -1.739  19.605  1.00  0.00
ATOM    496  H2  WAT   149      16.603  -3.013  18.789  1.00  0.00
TER
ATOM    497  O   WAT   150      10.111   3.201  12.104  1.00  0.00
ATOM    498  H1  WAT   150       9.734   3.689  11.373  1.00  0.00
ATOM    499  H2  WAT   150      10.368   3.873  12.735  1.00  0.00
TER
ATOM    500  O   WAT   151      17.720  -8.398  17.563  1.00  0.00
ATOM    501  H1  WAT   151      18.027  -8.953  16.846  1.00  0.00
ATOM    502  H2  WAT   151      16.790  -8.263  17.380  1.00  0.00
TER
ATOM    503  O   WAT   152      15.713   0.194  17.081  1.00  0.00
ATOM    504  H1  WAT   152      15.309  -0.519  16.585  1.00  0.00
ATOM    505  H2  WAT   152      15.800  -0.151  17.970  1.00  0.00
TER
ATOM    506  O   WAT   153      16.182   3.880  19.245  1.00  0.00
ATOM    507  H1  WAT   153      15.884   3.275  18.565  1.00  0.00
ATOM    508  H2  WAT   153      17.132   3.918  19.134  1.00  0.00
TER
ATOM    509  O   WAT   154      12.414  -0.912  14.581  1.00  0.00
ATOM    510  H1  WAT   154      12.294  -0.186  13.970  1.00  0.00
ATOM    511  H2  WAT   154      12.104  -1.682  14.104  1.00  0.00
TER
ATOM    512  O   WAT   155      11.297   3.960  16.799  1.00  0.00
ATOM    513  H1  WAT   155      10.890   4.101  15.944  1.00  0.00
ATOM    514  H2  WAT   155      12.188   3.676  16.596  1.00  0.00
TER
ATOM    515  O   WAT   156      15.569   8.174  14.911  1.00  0.00
ATOM    516  H1  WAT   156      15.394   7.258  14.698  1.00  0.00
ATOM    517  H2  WAT   156      14.715   8.533  15.151  1.00  0.00
TER
ATOM    518  O   WAT   157      14.880  -7.568  17.964  1.00  0.00
ATOM    519  H1  WAT   157      14.437  -6.788  17.632  1.00  0.00
ATOM    520  H2  WAT   157      15.439  -7.245  18.671  1.00  0.00
TER
ATOM    521  O   WAT   158      17.996  -7.947  12.844  1.00  0.00
ATOM    522  H1  WAT   158      17.372  -7.951  13.570  1.00  0.00
ATOM    523  H2  WAT   158      17.909  -8.814  12.448  1.00  0.00
TER
ATOM    524  O   WAT   159      16.918  -7.024  19.823  1.00  0.00
ATOM    525  H1  WAT   159      17.215  -6.117  19.742  1.00  0.00
ATOM    526  H2  WAT   159      17.466  -7.512  19.209  1.00  0.00
TER
ATOM    527  O   WAT   160      14.672  -2.445  15.692  1.00  0.00
ATOM    528  H1  WAT   160      14.446  -2.661  16.597  1.00  0.00
ATOM    529  H2  WAT   160      13.891  -2.012  15.347  1.00  0.00
TER
ATOM    530  O   WAT   161       9.544  -7.212  18.544  1.00  0.00
ATOM    531  H1  WAT   161       9.256  -6.642  19.257  1.00  0.00
ATOM    532  H2  WAT   161      10.289  -7.692  18.907  1.00  0.00
TER
ATOM    533  O   WAT   162       9.731  -3.270   9.755  1.00  0.00
ATOM    534  H1  WAT   162       9.649  -2.327   9.896  1.00  0.00
ATOM    535  H2  WAT   162       9.380  -3.413   8.876  1.00  0.00
TER
ATOM    536  O   WAT   163      17.531  -4.536  18.822  1.00  0.00
ATOM    537  H1  WAT   163      17.535  -4.977  17.972  1.00  0.00
ATOM    538  H2  WAT   163      18.426  -4.215  18.929  1.00  0.00
TER
ATOM    539  O   WAT   164      13.381  -4.654  17.781  1.00  0.00
ATOM    540  H1  WAT   164      13.041  -4.176  18.538  1.00  0.00
ATOM    541  H2  WAT   164      12.619  -5.107  17.421  1.00  0.00
TER
ATOM    542  O   WAT   165      17.593  -3.535  11.812  1.00  0.00
ATOM    543  H1  WAT   165      17.714  -3.577  12.761  1.00  0.00
ATOM    544  H2  WAT   165      17.208  -2.673  11.657  1.00  0.00
TER
ATOM    545  O   WAT   166      16.605  -1.225  11.211  1.00  0.00
ATOM    546  H1  WAT   166      16.037  -1.673  10.584  1.00  0.00
ATOM    547  H2  WAT   166      17.314  -0.866  10.677  1.00  0.00
TER
ATOM    548  O   WAT   167      10.696  -5.732  16.698  1.00  0.00
ATOM    549  H1  WAT   167      10.411  -6.096  17.535  1.00  0.00
ATOM    550  H2  WAT   167      10.634  -6.464  16.084  1.00  0.00
TER
ATOM    551  O   WAT   168      14.150   2.771  13.483  1.00  0.00
ATOM    552  H1  WAT   168      13.376   2.230  13.323  1.00  0.00
ATOM    553  H2  WAT   168      14.880   2.251  13.145  1.00  0.00
TER
ATOM    554  O   WAT   169      14.194   2.439  17.121  1.00  0.00
ATOM    555  H1  WAT   169      14.712   1.636  17.067  1.00  0.00
ATOM    556  H2  WAT   169      13.742   2.377  17.963  1.00  0.00
TER
ATOM    557  O   WAT   170      18.050   3.787  15.166  1.00  0.00
ATOM    558  H1  WAT   170      18.737   4.334  15.546  1.00  0.00
ATOM    559  H2  WAT   170      17.263   4.331  15.200  1.00  0.00
TER
ATOM    560  O   WAT   171      10.189  -0.596  10.657  1.00  0.00
ATOM    561  H1  WAT   171      11.059  -0.313  10.941  1.00  0.00
ATOM    562  H2  WAT   171       9.698   0.218  10.542  1.00  0.00
TER
ATOM    563  O   WAT   172      17.353   0.791  14.778  1.00  0.00
ATOM    564  H1  WAT   172      17.809   1.602  15.004  1.00  0.00
ATOM    565  H2  WAT   172      17.001   0.474  15.610  1.00  0.00
TER
ATOM    566  O   WAT   173      13.254  -8.865  15.250  1.00  0.00
ATOM    567  H1  WAT   173      13.125  -8.873  16.199  1.00  0.00
ATOM    568  H2  WAT   173      12.430  -8.527  14.899  1.00  0.00
TER
ATOM    569  O   WAT   174      10.556   8.617  11.223  1.00  0.00
ATOM    570  H1  WAT   174      10.916   9.216  10.569  1.00  0.00
ATOM    571  H2  WAT   174      10.415   9.163  11.997  1.00  0.00
TER
ATOM    572  O   WAT   175      16.573   6.000  12.041  1.00  0.00
ATOM    573  H1  WAT   175      16.564   6.733  11.425  1.00  0.00
ATOM    574  H2  WAT   175      15.653   5.753  12.133  1.00  0.00
TER
ATOM    575  O   WAT   176      12.174   1.221  12.785  1.00  0.00
ATOM    576  H1  WAT   176      11.567   1.961  12.795  1.00  0.00
ATOM    577  H2  WAT   176      12.649   1.311  11.959  1.00  0.00
TER
ATOM    578  O   WAT   177      17.082  -3.379  14.686  1.00  0.00
ATOM    579  H1  WAT   177      16.373  -2.911  15.127  1.00  0.00
ATOM    580  H2  WAT   177      17.366  -4.037  15.320  1.00  0.00
TER
ATOM    581  O   WAT   178      18.201   8.581  15.398  1.00  0.00
ATOM    582  H1  WAT   178      18.455   8.543  14.476  1.00  0.00
ATOM    583  H2  WAT   178      17.252   8.455  15.391  1.00  0.00
TER
ATOM    584  O   WAT   179      15.285  -5.071  12.061  1.00  0.00
ATOM    585  H1  WAT   179      16.134  -4.634  11.995  1.00  0.00
ATOM    586  H2  WAT   179      14.918  -4.759  12.888  1.00  0.00
TER
ATOM    587  O   WAT   180      14.184   1.182  10.534  1.00  0.00
ATOM    588  H1  WAT   180      14.951   1.071  11.097  1.00  0.00
ATOM    589  H2  WAT   180      14.262   0.486   9.882  1.00  0.00
TER
ATOM    590  O   WAT   181      12.879  -1.385  11.218  1.00  0.00
ATOM    591  H1  WAT   181      12.959  -2.332  11.329  1.00  0.00
ATOM    592  H2  WAT   181      13.771  -1.054  11.324  1.00  0.00
TER
ATOM    593  O   WAT   182      13.680   8.765  18.321  1.00  0.00
ATOM    594  H1  WAT   182      14.417   8.216  18.592  1.00  0.00
ATOM    595  H2  WAT   182      14.064   9.630  18.182  1.00  0.00
TER
ATOM    596  O   WAT   183      10.565   4.832  14.195  1.00  0.00
ATOM    597  H1  WAT   183       9.639   5.074  14.186  1.00  0.00
ATOM    598  H2  WAT   183      11.031   5.659  14.074  1.00  0.00
TER
ATOM    599  O   WAT   184      16.791   7.938  10.144  1.00  0.00
ATOM    600  H1  WAT   184      17.583   8.226   9.692  1.00  0.00
ATOM    601  H2  WAT   184      16.271   7.507   9.465  1.00  0.00
TER
ATOM    602  O   WAT   185      17.308   3.158  10.008  1.00  0.00
ATOM    603  H1  WAT   185      17.203   2.543  10.734  1.00  0.00
ATOM    604  H2  WAT   185      17.141   2.634   9.224  1.00  0.00
TER
ATOM    605  O   WAT   186      16.216   1.179  12.509  1.00  0.00
ATOM    606  H1  WAT   186      16.638   1.013  13.352  1.00  0.00
ATOM    607  H2  WAT   186      16.341   0.369  12.014  1.00  0.00
TER
ATOM    608  O   WAT   187      15.112  -2.748   9.454  1.00  0.00
ATOM    609  H1  WAT   187      14.911  -3.611   9.816  1.00  0.00
ATOM    610  H2  WAT   187      14.941  -2.834   8.517  1.00  0.00
TER
ATOM    611  O   WAT   188      13.910  -5.648   9.442  1.00  0.00
ATOM    612  H1  WAT   188      14.213  -5.641   8.534  1.00  0.00
ATOM    613  H2  WAT   188      14.650  -5.998   9.939  1.00  0.00
TER
ATOM    614  O   WAT   189      17.129  -6.704  10.428  1.00  0.00
ATOM    615  H1  WAT   189      16.781  -7.382   9.848  1.00  0.00
ATOM    616  H2  WAT   189      17.330  -7.165  11.242  1.00  0.00
TER
ATOM    617  O   WAT   190      12.933   3.657  10.275  1.00  0.00
ATOM    618  H1  WAT   190      13.371   4.200  10.931  1.00  0.00
ATOM    619  H2  WAT   190      13.418   2.831  10.285  1.00  0.00
TER
ATOM    620  O   WAT   191      10.148   6.446  17.727  1.00  0.00
ATOM    621  H1  WAT   191      10.478   5.578  17.495  1.00  0.00
ATOM    622  H2  WAT   191      10.577   6.651  18.558  1.00  0.00
TER
ATOM    623  O   WAT   192      14.744   4.776  15.387  1.00  0.00
ATOM    624  H1  WAT   192      14.444   4.653  16.288  1.00  0.00
ATOM    625  H2  WAT   192      14.638   3.917  14.979  1.00  0.00
TER
ATOM    626  O   WAT   193      10.469  -0.175  16.824  1.00  0.00
ATOM    627  H1  WAT   193       9.814  -0.444  16.180  1.00  0.00
ATOM    628  H2  WAT   193      11.307  -0.285  16.374  1.00  0.00
TER
ATOM    629  O   WAT   194       9.683  -2.965  12.767  1.00  0.00
ATOM    630  H1  WAT   194       8.780  -2.702  12.592  1.00  0.00
ATOM    631  H2  WAT   194      10.167  -2.694  11.987  1.00  0.00
TER
ATOM    632  O   WAT   195      12.226  -3.909  10.676  1.00  0.00
ATOM    633  H1  WAT   195      12.935  -4.331  10.191  1.00  0.00
ATOM    634  H2  WAT   195      11.510  -3.841  10.045  1.00  0.00
TER
ATOM    635  O   WAT   196      11.873  -7.855   9.716  1.00  0.00
ATOM    636  H1  WAT   196      12.596  -7.314  10.035  1.00  0.00
ATOM    637  H2  WAT   196      12.146  -8.129   8.841  1.00  0.00
TER
ATOM    638  O   WAT   197      15.997   7.250  19.382  1.00  0.00
ATOM    639  H1  WAT   197      16.513   6.638  18.857  1.00  0.00
ATOM    640  H2  WAT   197      16.646   7.753  19.873  1.00  0.00
TER
ATOM    641  O   WAT   198      10.675   8.353  15.807  1.00  0.00
ATOM    642  H1  WAT   198      10.507   7.720  16.505  1.00  0.00
ATOM    643  H2  WAT   198       9.809   8.559  15.456  1.00  0.00
TER
ATOM    644  O   WAT   199      11.298  -7.816  13.310  1.00  0.00
ATOM    645  H1  WAT   199      12.056  -7.703  12.736  1.00  0.00
ATOM    646  H2  WAT   199      10.836  -6.979  13.264  1.00  0.00
TER
ATOM    647  O   WAT   200      17.839  -5.702  16.300  1.00  0.00
ATOM    648  H1  WAT   200      17.027  -6.076  15.960  1.00  0.00
ATOM    649  H2  WAT   200      18.344  -6.457  16.602  1.00  0.00
TER
ATOM    650  O   WAT   201      12.281   7.046  13.252  1.00  0.00
ATOM    651  H1  WAT   201      11.756   7.427  12.548  1.00  0.00
ATOM    652  H2  WAT   201      12.206   7.671  13.973  1.00  0.00
TER
ATOM    653  O   WAT   202      13.671  -7.289  11.850  1.00  0.00
ATOM    654  H1  WAT   202      14.200  -8.076  11.721  1.00  0.00
ATOM    655  H2  WAT   202      14.303  -6.610  12.084  1.00  0.00
TER
ATOM    656  O   WAT   203      15.864  -7.552  14.905  1.00  0.00
ATOM    657  H1  WAT   203      15.235  -8.253  15.072  1.00  0.00
ATOM    658  H2  WAT   203      15.325  -6.791  14.688  1.00  0.00
TER
ATOM    659  O   WAT   204      14.881   8.994  12.127  1.00  0.00
ATOM    660  H1  WAT   204      15.613   8.710  11.579  1.00  0.00
ATOM    661  H2  WAT   204      15.140   8.756  13.017  1.00  0.00
TER
ATOM    662  O   WAT   205      14.042   5.111  12.131  1.00  0.00
ATOM    663  H1  WAT   205      13.413   5.579  12.680  1.00  0.00
ATOM    664  H2  WAT   205      14.157   4.266  12.566  1.00  0.00
TER
ATOM    665  O   WAT   206      13.646   1.251   1.040  1.00  0.00
ATOM    666  H1  WAT   206      12.814   0.996   1.440  1.00  0.00
ATOM    667  H2  WAT   206      14.254   1.322   1.776  1.00  0.00
TER
ATOM    668  O   WAT   207      13.626   5.285   1.236  1.00  0.00
ATOM    669  H1  WAT   207      13.929   4.395   1.057  1.00  0.00
ATOM    670  H2  WAT   207      14.370   5.842   1.008  1.00  0.00
TER
ATOM    671  O   WAT   208      12.055  -3.789  -5.176  1.00  0.00
ATOM    672  H1  WAT   208      11.166  -3.447  -5.278  1.00  0.00
ATOM    673  H2  WAT   208      12.339  -3.989  -6.068  1.00  0.00
TER
ATOM    674  O   WAT   209      10.018  -1.188   0.708  1.00  0.00
ATOM    675  H1  WAT   209      10.590  -1.956   0.709  1.00  0.00
ATOM    676  H2  WAT   209      10.018  -0.889  -0.201  1.00  0.00
TER
ATOM    677  O   WAT   210      11.261  -5.780   2.495  1.00  0.00
ATOM    678  H1  WAT   210      11.081  -6.677   2.775  1.00  0.00
ATOM    679  H2  WAT   210      10.859  -5.232   3.170  1.00  0.00
TER
ATOM    680  O   WAT   211      14.231  -5.206  -4.142  1.00  0.00
ATOM    681  H1  WAT   211      14.338  -4.305  -3.835  1.00  0.00
ATOM    682  H2  WAT   211      13.320  -5.254  -4.432  1.00  0.00
TER
ATOM    683  O   WAT   212      11.879  -3.284   1.103  1.00  0.00
ATOM    684  H1  WAT   212      12.560  -3.020   1.722  1.00  0.00
ATOM    685  H2  WAT   212      11.564  -4.124   1.437  1.00  0.00
TER
ATOM    686  O   WAT   213      16.072  -2.237   0.191  1.00  0.00
ATOM    687  H1  WAT   213      16.580  -1.739   0.831  1.00  0.00
ATOM    688  H2  WAT   213      16.603  -3.013   0.015  1.00  0.00
TER
ATOM    689  O   WAT   214      14.355  -7.597   4.457  1.00  0.00
ATOM    690  H1  WAT   214      14.357  -7.080   3.652  1.00  0.00
ATOM    691  H2  WAT   214      13.526  -8.074   4.434  1.00  0.00
TER
ATOM    692  O   WAT   215      15.606   2.042   2.634  1.00  0.00
ATOM    693  H1  WAT   215      15.273   2.669   3.276  1.00  0.00
ATOM    694  H2  WAT   215      15.782   2.569   1.854  1.00  0.00
TER
ATOM    695  O   WAT   216      14.037  -5.886   2.464  1.00  0.00
ATOM    696  H1  WAT   216      14.379  -5.042   2.169  1.00  0.00
ATOM    697  H2  WAT   216      13.098  -5.738   2.581  1.00  0.00
TER
ATOM    698  O   WAT   217      14.818   4.011   4.449  1.00  0.00
ATOM    699  H1  WAT   217      15.435   4.686   4.168  1.00  0.00
ATOM    700  H2  WAT   217      13.957   4.419   4.358  1.00  0.00
TER
ATOM    701  O   WAT   218      10.111   3.201  -6.670  1.00  0.00
ATOM    702  H1  WAT   218       9.734   3.689  -7.402  1.00  0.00
ATOM    703  H2  WAT   218      10.368   3.873  -6.039  1.00  0.00
TER
ATOM    704  O   WAT   219      17.720  -8.398  -1.212  1.00  0.00
ATOM    705  H1  WAT   219      18.027  -8.953  -1.928  1.00  0.00
ATOM    706  H2  WAT   219      16.790  -8.263  -1.394  1.00  0.00
TER
ATOM    707  O   WAT   220      15.713   0.194  -1.694  1.00  0.00
ATOM    708  H1  WAT   220      15.309  -0.519  -2.189  1.00  0.00
ATOM    709  H2  WAT   220      15.800  -0.151  -0.805  1.00  0.00
TER
ATOM    710  O   WAT   221      16.182   3.880   0.470  1.00  0.00
ATOM    711  H1  WAT   221      15.884   3.275  -0.209  1.00  0.00
ATOM    712  H2  WAT   221      17.132   3.918   0.359  1.00  0.00
TER
ATOM    713  O   WAT   222      14.426  -3.032   2.086  1.00  0.00
ATOM    714  H1  WAT   222      14.978  -2.923   1.312  1.00  0.00
ATOM    715  H2  WAT   222      14.941  -2.658   2.802  1.00  0.00
TER
ATOM    716  O   WAT   223      15.273   3.618   7.121  1.00  0.00
ATOM    717  H1  WAT   223      14.376   3.842   7.368  1.00  0.00
ATOM    718  H2  WAT   223      15.299   3.742   6.172  1.00  0.00
TER
ATOM    719  O   WAT   224      14.101   0.490   5.697  1.00  0.00
ATOM    720  H1  WAT   224      13.961   1.362   6.066  1.00  0.00
ATOM    721  H2  WAT   224      13.219   0.147   5.552  1.00  0.00
TER
ATOM    722  O   WAT   225      15.899   6.432   7.905  1.00  0.00
ATOM    723  H1  WAT   225      15.870   6.836   7.038  1.00  0.00
ATOM    724  H2  WAT   225      15.735   5.503   7.743  1.00  0.00
TER
ATOM    725  O   WAT   226      12.414  -0.912  -4.193  1.00  0.00
ATOM    726  H1  WAT   226      12.294  -0.186  -4.805  1.00  0.00
ATOM    727  H2  WAT   226      12.104  -1.682  -4.670  1.00  0.00
TER
ATOM    728  O   WAT   227      10.052   2.260   1.614  1.00  0.00
ATOM    729  H1  WAT   227      10.130   2.394   0.670  1.00  0.00
ATOM    730  H2  WAT   227      10.667   1.551   1.807  1.00  0.00
TER
ATOM    731  O   WAT   228      11.297   3.960  -1.975  1.00  0.00
ATOM    732  H1  WAT   228      10.890   4.101  -2.830  1.00  0.00
ATOM    733  H2  WAT   228      12.188   3.676  -2.178  1.00  0.00
TER
ATOM    734  O   WAT   229      15.569   8.174  -3.863  1.00  0.00
ATOM    735  H1  WAT   229      15.394   7.258  -4.076  1.00  0.00
ATOM    736  H2  WAT   229      14.715   8.533  -3.623  1.00  0.00
TER
ATOM    737  O   WAT   230      10.108   3.301   4.153  1.00  0.00
ATOM    738  H1  WAT   230      10.271   2.832   3.335  1.00  0.00
ATOM    739  H2  WAT   230      10.574   2.793   4.818  1.00  0.00
TER
ATOM    740  O   WAT   231      14.880  -7.568  -0.811  1.00  0.00
ATOM    741  H1  WAT   231      14.437  -6.788  -1.142  1.00  0.00
ATOM    742  H2  WAT   231      15.439  -7.245  -0.103  1.00  0.00
TER
ATOM    743  O   WAT   232      17.996  -7.947  -5.930  1.00  0.00
ATOM    744  H1  WAT   232      17.372  -7.951  -5.205  1.00  0.00
ATOM    745  H2  WAT   232      17.909  -8.814  -6.326  1.00  0.00
TER
ATOM    746  O   WAT   233      16.918  -7.024   1.048  1.00  0.00
ATOM    747  H1  WAT   233      17.215  -6.117   0.968  1.00  0.00
ATOM    748  H2  WAT   233      17.466  -7.512   0.434  1.00  0.00
TER
ATOM    749  O   WAT   234      14.672  -2.445  -3.082  1.00  0.00
ATOM    750  H1  WAT   234      14.446  -2.661  -2.178  1.00  0.00
ATOM    751  H2  WAT   234      13.891  -2.012  -3.428  1.00  0.00
TER
ATOM    752  O   WAT   235      17.112  -1.547   7.584  1.00  0.00
ATOM    753  H1  WAT   235      17.016  -2.487   7.434  1.00  0.00
ATOM    754  H2  WAT   235      17.955  -1.325   7.188  1.00  0.00
TER
ATOM    755  O   WAT   236      12.243  -5.135   5.737  1.00  0.00
ATOM    756  H1  WAT   236      11.849  -4.288   5.944  1.00  0.00
ATOM    757  H2  WAT   236      11.554  -5.773   5.928  1.00  0.00
TER
ATOM    758  O   WAT   237       9.544  -7.212  -0.230  1.00  0.00
ATOM    759  H1  WAT   237       9.256  -6.642   0.483  1.00  0.00
ATOM    760  H2  WAT   237      10.289  -7.692   0.133  1.00  0.00
TER
ATOM    761  O   WAT   238       9.731  -3.270  -9.020  1.00  0.00
ATOM    762  H1  WAT   238       9.649  -2.327  -8.878  1.00  0.00
ATOM    763  H2  WAT   238       9.380  -3.413  -9.898  1.00  0.00
TER
ATOM    764  O   WAT   239      17.531  -4.536   0.047  1.00  0.00
ATOM    765  H1  WAT   239      17.535  -4.977  -0.802  1.00  0.00
ATOM    766  H2  WAT   239      18.426  -4.215   0.154  1.00  0.00
TER
ATOM    767  O   WAT   240      13.381  -4.654  -0.993  1.00  0.00
ATOM    768  H1  WAT   240      13.041  -4.176  -0.237  1.00  0.00
ATOM    769  H2  WAT   240      12.619  -5.107  -1.353  1.00  0.00
TER
ATOM    770  O   WAT   241      17.593  -3.535  -6.962  1.00  0.00
ATOM    771  H1  WAT   241      17.714  -3.577  -6.013  1.00  0.00
ATOM    772  H2  WAT   241      17.208  -2.673  -7.117  1.00  0.00
TER
ATOM    773  O   WAT   242      16.605  -1.225  -7.564  1.00  0.00
ATOM    774  H1  WAT   242      16.037  -1.673  -8.190  1.00  0.00
ATOM    775  H2  WAT   242      17.314  -0.866  -8.097  1.00  0.00
TER
ATOM    776  O   WAT   243      11.682   2.676   6.313  1.00  0.00
ATOM    777  H1  WAT   243      11.298   2.035   6.911  1.00  0.00
ATOM    778  H2  WAT   243      11.993   3.380   6.882  1.00  0.00
TER
ATOM    779  O   WAT   244      17.832  -0.476   1.794  1.00  0.00
ATOM    780  H1  WAT   244      18.199  -0.950   2.540  1.00  0.00
ATOM    781  H2  WAT   244      17.642   0.398   2.135  1.00  0.00
TER
ATOM    782  O   WAT   245      10.696  -5.732  -2.077  1.00  0.00
ATOM    783  H1  WAT   245      10.411  -6.096  -1.239  1.00  0.00
ATOM    784  H2  WAT   245      10.634  -6.464  -2.690  1.00  0.00
TER
ATOM    785  O   WAT   246      15.622  -1.435   4.112  1.00  0.00
ATOM    786  H1  WAT   246      15.318  -0.556   4.337  1.00  0.00
ATOM    787  H2  WAT   246      16.577  -1.375   4.148  1.00  0.00
TER
ATOM    788  O   WAT   247      14.150   2.771  -5.291  1.00  0.00
ATOM    789  H1  WAT   247      13.376   2.230  -5.451  1.00  0.00
ATOM    790  H2  WAT   247      14.880   2.251  -5.629  1.00  0.00
TER
ATOM    791  O   WAT   248      14.194   2.439  -1.653  1.00  0.00
ATOM    792  H1  WAT   248      14.712   1.636  -1.707  1.00  0.00
ATOM    793  H2  WAT   248      13.742   2.377  -0.811  1.00  0.00
TER
ATOM    794  O   WAT   249      11.678  -0.595   5.259  1.00  0.00
ATOM    795  H1  WAT   249      11.320   0.070   5.847  1.00  0.00
ATOM    796  H2  WAT   249      11.384  -1.427   5.631  1.00  0.00
TER
ATOM    797  O   WAT   250      14.880  -0.137   8.143  1.00  0.00
ATOM    798  H1  WAT   250      14.580   0.009   7.246  1.00  0.00
ATOM    799  H2  WAT   250      15.651  -0.696   8.051  1.00  0.00
TER
ATOM    800  O   WAT   251      18.050   3.787  -3.609  1.00  0.00
ATOM    801  H1  WAT   251      18.737   4.334  -3.228  1.00  0.00
ATOM    802  H2  WAT   251      17.263   4.331  -3.574  1.00  0.00
TER
ATOM    803  O   WAT   252      10.189  -0.596  -8.117  1.00  0.00
ATOM    804  H1  WAT   252      11.059  -0.313  -7.834  1.00  0.00
ATOM    805  H2  WAT   252       9.698   0.218  -8.232  1.00  0.00
TER
ATOM    806  O   WAT   253      17.353   0.791  -3.996  1.00  0.00
ATOM    807  H1  WAT   253      17.809   1.602  -3.770  1.00  0.00
ATOM    808  H2  WAT   253      17.001   0.474  -3.164  1.00  0.00
TER
ATOM    809  O   WAT   254      13.254  -8.865  -3.524  1.00  0.00
ATOM    810  H1  WAT   254      13.125  -8.873  -2.576  1.00  0.00
ATOM    811  H2  WAT   254      12.430  -8.527  -3.875  1.00  0.00
TER
ATOM    812  O   WAT   255      10.556   8.617  -7.551  1.00  0.00
ATOM    813  H1  WAT   255      10.916   9.216  -8.205  1.00  0.00
ATOM    814  H2  WAT   255      10.415   9.163  -6.777  1.00  0.00
TER
ATOM    815  O   WAT   256      10.253  -7.106   5.937  1.00  0.00
ATOM    816  H1  WAT   256       9.539  -6.906   6.542  1.00  0.00
ATOM    817  H2  WAT   256      10.673  -7.882   6.308  1.00  0.00
TER
ATOM    818  O   WAT   257      10.540   6.882   6.923  1.00  0.00
ATOM    819  H1  WAT   257      10.649   5.942   6.783  1.00  0.00
ATOM    820  H2  WAT   257       9.888   7.148   6.275  1.00  0.00
TER
ATOM    821  O   WAT   258      18.532   5.154   8.323  1.00  0.00
ATOM    822  H1  WAT   258      18.211   4.435   8.868  1.00  0.00
ATOM    823  H2  WAT   258      17.857   5.829   8.397  1.00  0.00
TER
ATOM    824  O   WAT   259      16.573   6.000  -6.734  1.00  0.00
ATOM    825  H1  WAT   259      16.564   6.733  -7.349  1.00  0.00
ATOM    826  H2  WAT   259      15.653   5.753  -6.641  1.00  0.00
TER
ATOM    827  O   WAT   260      12.174   1.221  -5.989  1.00  0.00
ATOM    828  H1  WAT   260      11.567   1.961  -5.979  1.00  0.00
ATOM    829  H2  WAT   260      12.649   1.311  -6.815  1.00  0.00
TER
ATOM    830  O   WAT   261      17.082  -3.379  -4.089  1.00  0.00
ATOM    831  H1  WAT   261      16.373  -2.911  -3.647  1.00  0.00
ATOM    832  H2  WAT   261      17.366  -4.037  -3.454  1.00  0.00
TER
ATOM    833  O   WAT   262      18.201   8.581  -3.376  1.00  0.00
ATOM    834  H1  WAT   262      18.455   8.543  -4.298  1.00  0.00
ATOM    835  H2  WAT   262      17.252   8.455  -3.383  1.00  0.00
TER
ATOM    836  O   WAT   263      15.285  -5.071  -6.714  1.00  0.00
ATOM    837  H1  WAT   263      16.134  -4.634  -6.780  1.00  0.00
ATOM    838  H2  WAT   263      14.918  -4.759  -5.886  1.00  0.00
TER
ATOM    839  O   WAT   264      14.184   1.182  -8.240  1.00  0.00
ATOM    840  H1  WAT   264      14.951   1.071  -7.678  1.00  0.00
ATOM    841  H2  WAT   264      14.262   0.486  -8.892  1.00  0.00
TER
ATOM    842  O   WAT   265      12.879  -1.385  -7.557  1.00  0.00
ATOM    843  H1  WAT   265      12.959  -2.332  -7.445  1.00  0.00
ATOM    844  H2  WAT   265      13.771  -1.054  -7.451  1.00  0.00
TER
ATOM    845  O   WAT   266      13.680   8.765  -0.453  1.00  0.00
ATOM    846  H1  WAT   266      14.417   8.216  -0.182  1.00  0.00
ATOM    847  H2  WAT   266      14.064   9.630  -0.593  1.00  0.00
TER
ATOM    848  O   WAT   267      10.565   4.832  -4.579  1.00  0.00
ATOM    849  H1  WAT   267       9.639   5.074  -4.589  1.00  0.00
ATOM    850  H2  WAT   267      11.031   5.659  -4.701  1.00  0.00
TER
ATOM    851  O   WAT   268      12.686   7.949   8.735  1.00  0.00
ATOM    852  H1  WAT   268      13.488   8.270   9.149  1.00  0.00
ATOM    853  H2  WAT   268      12.171   7.589   9.457  1.00  0.00
TER
ATOM    854  O   WAT   269      16.791   7.938  -8.631  1.00  0.00
ATOM    855  H1  WAT   269      17.583   8.226  -9.083  1.00  0.00
ATOM    856  H2  WAT   269      16.271   7.507  -9.310  1.00  0.00
TER
ATOM    857  O   WAT   270      10.406   0.436   7.679  1.00  0.00
ATOM    858  H1  WAT   270      10.910  -0.143   8.250  1.00  0.00
ATOM    859  H2  WAT   270       9.667   0.721   8.216  1.00  0.00
TER
ATOM    860  O   WAT   271      17.308   3.158  -8.767  1.00  0.00
ATOM    861  H1  WAT   271      17.203   2.543  -8.040  1.00  0.00
ATOM    862  H2  WAT   271      17.141   2.634  -9.550  1.00  0.00
TER
ATOM    863  O   WAT   272      17.460   1.844   7.212  1.00  0.00
ATOM    864  H1  WAT   272      16.694   2.412   7.128  1.00  0.00
ATOM    865  H2  WAT   272      17.641   1.551   6.319  1.00  0.00
TER
ATOM    866  O   WAT   273      12.438  -1.421   8.574  1.00  0.00
ATOM    867  H1  WAT   273      12.479  -1.719   9.482  1.00  0.00
ATOM    868  H2  WAT   273      13.293  -1.020   8.415  1.00  0.00
TER
ATOM    869  O   WAT   274      16.216   1.179  -6.266  1.00  0.00
ATOM    870  H1  WAT   274      16.638   1.013  -5.423  1.00  0.00
ATOM    871  H2  WAT   274      16.341   0.369  -6.760  1.00  0.00
TER
ATOM    872  O   WAT   275      14.379  -2.841   6.541  1.00  0.00
ATOM    873  H1  WAT   275      13.849  -3.332   5.914  1.00  0.00
ATOM    874  H2  WAT   275      15.048  -2.413   6.007  1.00  0.00
TER
ATOM    875  O   WAT   276      14.866  -5.875   6.621  1.00  0.00
ATOM    876  H1  WAT   276      14.772  -6.493   5.896  1.00  0.00
ATOM    877  H2  WAT   276      14.286  -5.148   6.394  1.00  0.00
TER
ATOM    878  O   WAT   277      17.632  -7.318   3.654  1.00  0.00
ATOM    879  H1  WAT   277      17.184  -7.295   2.808  1.00  0.00
ATOM    880  H2  WAT   277      16.999  -7.716   4.251  1.00  0.00
TER
ATOM    881  O   WAT   278      18.038   1.578   4.275  1.00  0.00
ATOM    882  H1  WAT   278      18.457   2.421   4.103  1.00  0.00
ATOM    883  H2  WAT   278      17.119   1.715   4.046  1.00  0.00
TER
ATOM    884  O   WAT   279      15.112  -2.748  -9.320  1.00  0.00
ATOM    885  H1  WAT   279      14.911  -3.611  -8.959  1.00  0.00
ATOM    886  H2  WAT   279      14.941  -2.834 -10.258  1.00  0.00
TER
ATOM    887  O   WAT   280      15.889   7.883   5.391  1.00  0.00
ATOM    888  H1  WAT   280      15.351   8.608   5.072  1.00  0.00
ATOM    889  H2  WAT   280      16.142   7.406   4.601  1.00  0.00
TER
ATOM    890  O   WAT   281      17.141  -4.149   6.916  1.00  0.00
ATOM    891  H1  WAT   281      17.731  -4.457   7.604  1.00  0.00
ATOM    892  H2  WAT   281      16.324  -4.621   7.072  1.00  0.00
TER
ATOM    893  O   WAT   282      13.910  -5.648  -9.332  1.00  0.00
ATOM    894  H1  WAT   282      14.213  -5.641 -10.240  1.00  0.00
ATOM    895  H2  WAT   282      14.650  -5.998  -8.835  1.00  0.00
TER
ATOM    896  O   WAT   283      18.745   9.118   5.649  1.00  0.00
ATOM    897  H1  WAT   283      18.671  10.022   5.957  1.00  0.00
ATOM    898  H2  WAT   283      17.843   8.799   5.622  1.00  0.00
TER
ATOM    899  O   WAT   284      17.129  -6.704  -8.347  1.00  0.00
ATOM    900  H1  WAT   284      16.781  -7.382  -8.926  1.00  0.00
ATOM    901  H2  WAT   284      17.330  -7.165  -7.532  1.00  0.00
TER
ATOM    902  O   WAT   285      12.933   3.657  -8.499  1.00  0.00
ATOM    903  H1  WAT   285      13.371   4.200  -7.843  1.00  0.00
ATOM    904  H2  WAT   285      13.418   2.831  -8.490  1.00  0.00
TER
ATOM    905  O   WAT   286      10.148   6.446  -1.047  1.00  0.00
ATOM    906  H1  WAT   286      10.478   5.578  -1.279  1.00  0.00
ATOM    907  H2  WAT   286      10.577   6.651  -0.217  1.00  0.00
TER
ATOM    908  O   WAT   287      14.744   4.776  -3.387  1.00  0.00
ATOM    909  H1  WAT   287      14.444   4.653  -2.487  1.00  0.00
ATOM    910  H2  WAT   287      14.638   3.917  -3.795  1.00  0.00
TER
ATOM    911  O   WAT   288      10.637   7.313   1.691  1.00  0.00
ATOM    912  H1  WAT   288      10.200   7.493   2.523  1.00  0.00
ATOM    913  H2  WAT   288      11.205   8.070   1.549  1.00  0.00
TER
ATOM    914  O   WAT   289      10.469  -0.175  -1.950  1.00  0.00
ATOM    915  H1  WAT   289       9.814  -0.444  -2.594  1.00  0.00
ATOM    916  H2  WAT   289      11.307  -0.285  -2.400  1.00  0.00
TER
ATOM    917  O   WAT   290      11.507   0.210   2.590  1.00  0.00
ATOM    918  H1  WAT   290      11.874   0.123   3.470  1.00  0.00
ATOM    919  H2  WAT   290      10.938  -0.553   2.491  1.00  0.00
TER
ATOM    920  O   WAT   291      11.059  -2.879   6.496  1.00  0.00
ATOM    921  H1  WAT   291      10.164  -2.913   6.835  1.00  0.00
ATOM    922  H2  WAT   291      11.598  -2.681   7.261  1.00  0.00
TER
ATOM    923  O   WAT   292       9.683  -2.965  -6.008  1.00  0.00
ATOM    924  H1  WAT   292       8.780  -2.702  -6.182  1.00  0.00
ATOM    925  H2  WAT   292      10.167  -2.694  -6.788  1.00  0.00
TER
ATOM    926  O   WAT   293      12.226  -3.909  -8.098  1.00  0.00
ATOM    927  H1  WAT   293      12.935  -4.331  -8.583  1.00  0.00
ATOM    928  H2  WAT   293      11.510  -3.841  -8.730  1.00  0.00
TER
ATOM    929  O   WAT   294      11.873  -7.855  -9.058  1.00  0.00
ATOM    930  H1  WAT   294      12.596  -7.314  -8.740  1.00  0.00
ATOM    931  H2  WAT   294      12.146  -8.129  -9.934  1.00  0.00
TER
ATOM    932  O   WAT   295      11.563  -8.604   0.844  1.00  0.00
ATOM    933  H1  WAT   295      12.210  -9.155   0.404  1.00  0.00
ATOM    934  H2  WAT   295      11.983  -8.350   1.666  1.00  0.00
TER
ATOM    935  O   WAT   296      11.316  -8.449   3.587  1.00  0.00
ATOM    936  H1  WAT   296      10.967  -7.992   4.353  1.00  0.00
ATOM    937  H2  WAT   296      10.985  -9.343   3.669  1.00  0.00
TER
ATOM    938  O   WAT   297      12.922   4.723   7.752  1.00  0.00
ATOM    939  H1  WAT   297      12.879   4.352   8.634  1.00  0.00
ATOM    940  H2  WAT   297      13.053   5.661   7.892  1.00  0.00
TER
ATOM    941  O   WAT   298      16.623   6.279   3.353  1.00  0.00
ATOM    942  H1  WAT   298      16.382   6.547   2.466  1.00  0.00
ATOM    943  H2  WAT   298      17.563   6.450   3.408  1.00  0.00
TER
ATOM    944  O   WAT   299      11.988  -8.921   6.862  1.00  0.00
ATOM    945  H1  WAT   299      12.536  -9.102   6.099  1.00  0.00
ATOM    946  H2  WAT   299      12.053  -9.712   7.398  1.00  0.00
TER
ATOM    947  O   WAT   300      12.761   7.669   4.872  1.00  0.00
ATOM    948  H1  WAT   300      12.167   7.538   5.611  1.00  0.00
ATOM    949  H2  WAT   300      12.753   6.833   4.406  1.00  0.00
TER
ATOM    950  O   WAT   301      12.392   5.035   3.823  1.00  0.00
ATOM    951  H1  WAT   301      11.666   4.416   3.755  1.00  0.00
ATOM    952  H2  WAT   301      12.453   5.429   2.953  1.00  0.00
TER
ATOM    953  O   WAT   302      15.997   7.250   0.608  1.00  0.00
ATOM    954  H1  WAT   302      16.513   6.638   0.083  1.00  0.00
ATOM    955  H2  WAT   302      16.646   7.753   1.099  1.00  0.00
TER
ATOM    956  O   WAT   303      10.675   8.353  -2.968  1.00  0.00
ATOM    957  H1  WAT   303      10.507   7.720  -2.269  1.00  0.00
ATOM    958  H2  WAT   303       9.809   8.559  -3.318  1.00  0.00
TER
ATOM    959  O   WAT   304      11.298  -7.816  -5.464  1.00  0.00
ATOM    960  H1  WAT   304      12.056  -7.703  -6.038  1.00  0.00
ATOM    961  H2  WAT   304      10.836  -6.979  -5.510  1.00  0.00
TER
ATOM    962  O   WAT   305      17.839  -5.702  -2.474  1.00  0.00
ATOM    963  H1  WAT   305      17.027  -6.076  -2.815  1.00  0.00
ATOM    964  H2  WAT   305      18.344  -6.457  -2.172  1.00  0.00
TER
ATOM    965  O   WAT   306      12.281   7.046  -5.523  1.00  0.00
ATOM    966  H1  WAT   306      11.756   7.427  -6.226  1.00  0.00
ATOM    967  H2  WAT   306      12.206   7.671  -4.802  1.00  0.00
TER
ATOM    968  O   WAT   307      13.671  -7.289  -6.924  1.00  0.00
ATOM    969  H1  WAT   307      14.200  -8.076  -7.053  1.00  0.00
ATOM    970  H2  WAT   307      14.303  -6.610  -6.691  1.00  0.00
TER
ATOM    971  O   WAT   308      15.864  -7.552  -3.870  1.00  0.00
ATOM    972  H1  WAT   308      15.235  -8.253  -3.703  1.00  0.00
ATOM    973  H2  WAT   308      15.325  -6.791  -4.086  1.00  0.00
TER
ATOM    974  O   WAT   309      15.990  -8.273   8.566  1.00  0.00
ATOM    975  H1  WAT   309      15.708  -7.770   7.802  1.00  0.00
ATOM    976  H2  WAT   309      16.372  -9.071   8.200  1.00  0.00
TER
ATOM    977  O   WAT   310      14.881   8.994  -6.648  1.00  0.00
ATOM    978  H1  WAT   310      15.613   8.710  -7.195  1.00  0.00
ATOM    979  H2  WAT   310      15.140   8.756  -5.758  1.00  0.00
TER
ATOM    980  O   WAT   311      14.042   5.111  -6.643  1.00  0.00
ATOM    981  H1  WAT   311      13.413   5.579  -6.094  1.00  0.00
ATOM    982  H2  WAT   311      14.157   4.266  -6.208  1.00  0.00
TER
ATOM    983  O   WAT   312      13.646   1.251 -17.734  1.00  0.00
ATOM    984  H1  WAT   312      12.814   0.996 -17.335  1.00  0.00
ATOM    985  H2  WAT   312      14.254   1.322 -16.999  1.00  0.00
TER
ATOM    986  O   WAT   313      13.626   5.285 -17.539  1.00  0.00
ATOM    987  H1  WAT   313      13.929   4.395 -17.718  1.00  0.00
ATOM    988  H2  WAT   313      14.370   5.842 -17.766  1.00  0.00
TER
ATOM    989  O   WAT   314      10.018  -1.188 -18.066  1.00  0.00
ATOM    990  H1  WAT   314      10.590  -1.956 -18.066  1.00  0.00
ATOM    991  H2  WAT   314      10.018  -0.889 -18.975  1.00  0.00
TER
ATOM    992  O   WAT   315      11.261  -5.780 -16.279  1.00  0.00
ATOM    993  H1  WAT   315      11.081  -6.677 -15.999  1.00  0.00
ATOM    994  H2  WAT   315      10.859  -5.232 -15.605  1.00  0.00
TER
ATOM    995  O   WAT   316      11.879  -3.284 -17.671  1.00  0.00
ATOM    996  H1  WAT   316      12.560  -3.020 -17.052  1.00  0.00
ATOM    997  H2  WAT   316      11.564  -4.124 -17.337  1.00  0.00
TER
ATOM    998  O   WAT   317      16.072  -2.237 -18.584  1.00  0.00
ATOM    999  H1  WAT   317      16.580  -1.739 -17.943  1.00  0.00
ATOM   1000  H2  WAT   317      16.603  -3.013 -18.760  1.00  0.00
TER
ATOM   1001  O   WAT   318      14.355  -7.597 -14.317  1.00  0.00
ATOM   1002  H1  WAT   318      14.357  -7.080 -15.123  1.00  0.00
ATOM   1003  H2  WAT   318      13.526  -8.074 -14.340  1.00  0.00
TER
ATOM   1004  O   WAT   319      15.606   2.042 -16.140  1.00  0.00
ATOM   1005  H1  WAT   319      15.273   2.669 -15.498  1.00  0.00
ATOM   1006  H2  WAT   319      15.782   2.569 -16.920  1.00  0.00
TER
ATOM   1007  O   WAT   320      14.037  -5.886 -16.310  1.00  0.00
ATOM   1008  H1  WAT   320      14.379  -5.042 -16.605  1.00  0.00
ATOM   1009  H2  WAT   320      13.098  -5.738 -16.194  1.00  0.00
TER
ATOM   1010  O   WAT   321      14.818   4.011 -14.325  1.00  0.00
ATOM   1011  H1  WAT   321      15.435   4.686 -14.607  1.00  0.00
ATOM   1012  H2  WAT   321      13.957   4.419 -14.416  1.00  0.00
TER
ATOM   1013  O   WAT   322      16.182   3.880 -18.304  1.00  0.00
ATOM   1014  H1  WAT   322      15.884   3.275 -18.983  1.00  0.00
ATOM   1015  H2  WAT   322      17.132   3.918 -18.415  1.00  0.00
TER
ATOM   1016  O   WAT   323      14.426  -3.032 -16.688  1.00  0.00
ATOM   1017  H1  WAT   323      14.978  -2.923 -17.463  1.00  0.00
ATOM   1018  H2  WAT   323      14.941  -2.658 -15.972  1.00  0.00
TER
ATOM   1019  O   WAT   324      15.273   3.618 -11.653  1.00  0.00
ATOM   1020  H1  WAT   324      14.376   3.842 -11.406  1.00  0.00
ATOM   1021  H2  WAT   324      15.299   3.742 -12.602  1.00  0.00
TER
ATOM   1022  O   WAT   325      14.101   0.490 -13.077  1.00  0.00
ATOM   1023  H1  WAT   325      13.961   1.362 -12.709  1.00  0.00
ATOM   1024  H2  WAT   325      13.219   0.147 -13.223  1.00  0.00
TER
ATOM   1025  O   WAT   326      15.899   6.432 -10.869  1.00  0.00
ATOM   1026  H1  WAT   326      15.870   6.836 -11.736  1.00  0.00
ATOM   1027  H2  WAT   326      15.735   5.503 -11.032  1.00  0.00
TER
ATOM   1028  O   WAT   327      10.052   2.260 -17.160  1.00  0.00
ATOM   1029  H1  WAT   327      10.130   2.394 -18.105  1.00  0.00
ATOM   1030  H2  WAT   327      10.667   1.551 -16.968  1.00  0.00
TER
ATOM   1031  O   WAT   328      10.108   3.301 -14.621  1.00  0.00
ATOM   1032  H1  WAT   328      10.271   2.832 -15.439  1.00  0.00
ATOM   1033  H2  WAT   328      10.574   2.793 -13.956  1.00  0.00
TER
ATOM   1034  O   WAT   329      14.880  -7.568 -19.585  1.00  0.00
ATOM   1035  H1  WAT   329      14.437  -6.788 -19.916  1.00  0.00
ATOM   1036  H2  WAT   329      15.439  -7.245 -18.878  1.00  0.00
TER
ATOM   1037  O   WAT   330      16.918  -7.024 -17.726  1.00  0.00
ATOM   1038  H1  WAT   330      17.215  -6.117 -17.807  1.00  0.00
ATOM   1039  H2  WAT   330      17.466  -7.512 -18.340  1.00  0.00
TER
ATOM   1040  O   WAT   331      17.112  -1.547 -11.191  1.00  0.00
ATOM   1041  H1  WAT   331      17.016  -2.487 -11.341  1.00  0.00
ATOM   1042  H2  WAT   331      17.955  -1.325 -11.586  1.00  0.00
TER
ATOM   1043  O   WAT   332      12.243  -5.135 -13.037  1.00  0.00
ATOM   1044  H1  WAT   332      11.849  -4.288 -12.830  1.00  0.00
ATOM   1045  H2  WAT   332      11.554  -5.773 -12.846  1.00  0.00
TER
ATOM   1046  O   WAT   333       9.544  -7.212 -19.004  1.00  0.00
ATOM   1047  H1  WAT   333       9.256  -6.642 -18.292  1.00  0.00
ATOM   1048  H2  WAT   333      10.289  -7.692 -18.641  1.00  0.00
TER
ATOM   1049  O   WAT   334      17.531  -4.536 -18.727  1.00  0.00
ATOM   1050  H1  WAT   334      17.535  -4.977 -19.577  1.00  0.00
ATOM   1051  H2  WAT   334      18.426  -4.215 -18.620  1.00  0.00
TER
ATOM   1052  O   WAT   335      13.381  -4.654 -19.768  1.00  0.00
ATOM   1053  H1  WAT   335      13.041  -4.176 -19.011  1.00  0.00
ATOM   1054  H2  WAT   335      12.619  -5.107 -20.128  1.00  0.00
TER
ATOM   1055  O   WAT   336      11.682   2.676 -12.461  1.00  0.00
ATOM   1056  H1  WAT   336      11.298   2.035 -11.863  1.00  0.00
ATOM   1057  H2  WAT   336      11.993   3.380 -11.892  1.00  0.00
TER
ATOM   1058  O   WAT   337      17.832  -0.476 -16.980  1.00  0.00
ATOM   1059  H1  WAT   337      18.199  -0.950 -16.234  1.00  0.00
ATOM   1060  H2  WAT   337      17.642   0.398 -16.640  1.00  0.00
TER
ATOM   1061  O   WAT   338      15.622  -1.435 -14.662  1.00  0.00
ATOM   1062  H1  WAT   338      15.318  -0.556 -14.437  1.00  0.00
ATOM   1063  H2  WAT   338      16.577  -1.375 -14.626  1.00  0.00
TER
ATOM   1064  O   WAT   339      11.678  -0.595 -13.515  1.00  0.00
ATOM   1065  H1  WAT   339      11.320   0.070 -12.928  1.00  0.00
ATOM   1066  H2  WAT   339      11.384  -1.427 -13.144  1.00  0.00
TER
ATOM   1067  O   WAT   340      14.880  -0.137 -10.631  1.00  0.00
ATOM   1068  H1  WAT   340      14.580   0.009 -11.528  1.00  0.00
ATOM   1069  H2  WAT   340      15.651  -0.696 -10.724  1.00  0.00
TER
ATOM   1070  O   WAT   341      10.253  -7.106 -12.838  1.00  0.00
ATOM   1071  H1  WAT   341       9.539  -6.906 -12.232  1.00  0.00
ATOM   1072  H2  WAT   341      10.673  -7.882 -12.466  1.00  0.00
TER
ATOM   1073  O   WAT   342      10.540   6.882 -11.851  1.00  0.00
ATOM   1074  H1  WAT   342      10.649   5.942 -11.992  1.00  0.00
ATOM   1075  H2  WAT   342       9.888   7.148 -12.500  1.00  0.00
TER
ATOM   1076  O   WAT   343      18.532   5.154 -10.451  1.00  0.00
ATOM   1077  H1  WAT   343      18.211   4.435  -9.907  1.00  0.00
ATOM   1078  H2  WAT   343      17.857   5.829 -10.378  1.00  0.00
TER
ATOM   1079  O   WAT   344      13.680   8.765 -19.228  1.00  0.00
ATOM   1080  H1  WAT   344      14.417   8.216 -18.957  1.00  0.00
ATOM   1081  H2  WAT   344      14.064   9.630 -19.367  1.00  0.00
TER
ATOM   1082  O   WAT   345      12.686   7.949 -10.039  1.00  0.00
ATOM   1083  H1  WAT   345      13.488   8.270  -9.626  1.00  0.00
ATOM   1084  H2  WAT   345      12.171   7.589  -9.317  1.00  0.00
TER
ATOM   1085  O   WAT   346      10.406   0.436 -11.096  1.00  0.00
ATOM   1086  H1  WAT   346      10.910  -0.143 -10.524  1.00  0.00
ATOM   1087  H2  WAT   346       9.667   0.721 -10.558  1.00  0.00
TER
ATOM   1088  O   WAT   347      17.460   1.844 -11.562  1.00  0.00
ATOM   1089  H1  WAT   347      16.694   2.412 -11.646  1.00  0.00
ATOM   1090  H2  WAT   347      17.641   1.551 -12.455  1.00  0.00
TER
ATOM   1091  O   WAT   348      12.438  -1.421 -10.201  1.00  0.00
ATOM   1092  H1  WAT   348      12.479  -1.719  -9.292  1.00  0.00
ATOM   1093  H2  WAT   348      13.293  -1.020 -10.360  1.00  0.00
TER
ATOM   1094  O   WAT   349      14.379  -2.841 -12.233  1.00  0.00
ATOM   1095  H1  WAT   349      13.849  -3.332 -12.861  1.00  0.00
ATOM   1096  H2  WAT   349      15.048  -2.413 -12.767  1.00  0.00
TER
ATOM   1097  O   WAT   350      14.866  -5.875 -12.153  1.00  0.00
ATOM   1098  H1  WAT   350      14.772  -6.493 -12.878  1.00  0.00
ATOM   1099  H2  WAT   350      14.286  -5.148 -12.380  1.00  0.00
TER
ATOM   1100  O   WAT   351      17.632  -7.318 -15.121  1.00  0.00
ATOM   1101  H1  WAT   351      17.184  -7.295 -15.966  1.00  0.00
ATOM   1102  H2  WAT   351      16.999  -7.716 -14.524  1.00  0.00
TER
ATOM   1103  O   WAT   352      18.038   1.578 -14.499  1.00  0.00
ATOM   1104  H1  WAT   352      18.457   2.421 -14.672  1.00  0.00
ATOM   1105  H2  WAT   352      17.119   1.715 -14.729  1.00  0.00
TER
ATOM   1106  O   WAT   353      15.889   7.883 -13.384  1.00  0.00
ATOM   1107  H1  WAT   353      15.351   8.608 -13.703  1.00  0.00
ATOM   1108  H2  WAT   353      16.142   7.406 -14.174  1.00  0.00
TER
ATOM   1109  O   WAT   354      17.141  -4.149 -11.858  1.00  0.00
ATOM   1110  H1  WAT   354      17.731  -4.457 -11.170  1.00  0.00
ATOM   1111  H2  WAT   354      16.324  -4.621 -11.702  1.00  0.00
TER
ATOM   1112  O   WAT   355      18.745   9.118 -13.125  1.00  0.00
ATOM   1113  H1  WAT   355      18.671  10.022 -12.818  1.00  0.00
ATOM   1114  H2  WAT   355      17.843   8.799 -13.153  1.00  0.00
TER
ATOM   1115  O   WAT   356      10.148   6.446 -19.822  1.00  0.00
ATOM   1116  H1  WAT   356      10.478   5.578 -20.054  1.00  0.00
ATOM   1117  H2  WAT   356      10.577   6.651 -18.991  1.00  0.00
TER
ATOM   1118  O   WAT   357      10.637   7.313 -17.083  1.00  0.00
ATOM   1119  H1  WAT   357      10.200   7.493 -16.251  1.00  0.00
ATOM   1120  H2  WAT   357      11.205   8.070 -17.225  1.00  0.00
TER
ATOM   1121  O   WAT   358      11.507   0.210 -16.184  1.00  0.00
ATOM   1122  H1  WAT   358      11.874   0.123 -15.305  1.00  0.00
ATOM   1123  H2  WAT   358      10.938  -0.553 -16.283  1.00  0.00
TER
ATOM   1124  O   WAT   359      11.059  -2.879 -12.278  1.00  0.00
ATOM   1125  H1  WAT   359      10.164  -2.913 -11.939  1.00  0.00
ATOM   1126  H2  WAT   359      11.598  -2.681 -11.513  1.00  0.00
TER
ATOM   1127  O   WAT   360      11.563  -8.604 -17.930  1.00  0.00
ATOM   1128  H1  WAT   360      12.210  -9.155 -18.370  1.00  0.00
ATOM   1129  H2  WAT   360      11.983  -8.350 -17.108  1.00  0.00
TER
ATOM   1130  O   WAT   361      11.316  -8.449 -15.187  1.00  0.00
ATOM   1131  H1  WAT   361      10.967  -7.992 -14.422  1.00  0.00
ATOM   1132  H2  WAT   361      10.985  -9.343 -15.105  1.00  0.00
TER
ATOM   1133  O   WAT   362      12.922   4.723 -11.022  1.00  0.00
ATOM   1134  H1  WAT   362      12.879   4.352 -10.141  1.00  0.00
ATOM   1135  H2  WAT   362      13.053   5.661 -10.882  1.00  0.00
TER
ATOM   1136  O   WAT   363      16.623   6.279 -15.421  1.00  0.00
ATOM   1137  H1  WAT   363      16.382   6.547 -16.308  1.00  0.00
ATOM   1138  H2  WAT   363      17.563   6.450 -15.366  1.00  0.00
TER
ATOM   1139  O   WAT   364      11.988  -8.921 -11.912  1.00  0.00
ATOM   1140  H1  WAT   364      12.536  -9.102 -12.676  1.00  0.00
ATOM   1141  H2  WAT   364      12.053  -9.712 -11.377  1.00  0.00
TER
ATOM   1142  O   WAT   365      12.761   7.669 -13.902  1.00  0.00
ATOM   1143  H1  WAT   365      12.167   7.538 -13.163  1.00  0.00
ATOM   1144  H2  WAT   365      12.753   6.833 -14.368  1.00  0.00
TER
ATOM   1145  O   WAT   366      12.392   5.035 -14.952  1.00  0.00
ATOM   1146  H1  WAT   366      11.666   4.416 -15.019  1.00  0.00
ATOM   1147  H2  WAT   366      12.453   5.429 -15.822  1.00  0.00
TER
ATOM   1148  O   WAT   367      15.997   7.250 -18.167  1.00  0.00
ATOM   1149  H1  WAT   367      16.513   6.638 -18.692  1.00  0.00
ATOM   1150  H2  WAT   367      16.646   7.753 -17.676  1.00  0.00
TER
ATOM   1151  O   WAT   368      15.990  -8.273 -10.209  1.00  0.00
ATOM   1152  H1  WAT   368      15.708  -7.770 -10.973  1.00  0.00
ATOM   1153  H2  WAT   368      16.372  -9.071 -10.575  1.00  0.00
TER
ATOM   1154  O   WAT   369      13.626 -13.489  20.010  1.00  0.00
ATOM   1155  H1  WAT   369      13.929 -14.379  19.831  1.00  0.00
ATOM   1156  H2  WAT   369      14.370 -12.932  19.782  1.00  0.00
TER
ATOM   1157  O   WAT   370      10.018 -19.962  19.483  1.00  0.00
ATOM   1158  H1  WAT   370      10.590 -20.730  19.483  1.00  0.00
ATOM   1159  H2  WAT   370      10.018 -19.664  18.573  1.00  0.00
TER
ATOM   1160  O   WAT   371      10.111 -15.574  12.104  1.00  0.00
ATOM   1161  H1  WAT   371       9.734 -15.085  11.373  1.00  0.00
ATOM   1162  H2  WAT   371      10.368 -14.901  12.735  1.00  0.00
TER
ATOM   1163  O   WAT   372      15.713 -18.581  17.081  1.00  0.00
ATOM   1164  H1  WAT   372      15.309 -19.293  16.585  1.00  0.00
ATOM   1165  H2  WAT   372      15.800 -18.925  17.970  1.00  0.00
TER
ATOM   1166  O   WAT   373      16.182 -14.894  19.245  1.00  0.00
ATOM   1167  H1  WAT   373      15.884 -15.500  18.565  1.00  0.00
ATOM   1168  H2  WAT   373      17.132 -14.856  19.134  1.00  0.00
TER
ATOM   1169  O   WAT   374      12.414 -19.686  14.581  1.00  0.00
ATOM   1170  H1  WAT   374      12.294 -18.960  13.970  1.00  0.00
ATOM   1171  H2  WAT   374      12.104 -20.456  14.104  1.00  0.00
TER
ATOM   1172  O   WAT   375      11.297 -14.815  16.799  1.00  0.00
ATOM   1173  H1  WAT   375      10.890 -14.673  15.944  1.00  0.00
ATOM   1174  H2  WAT   375      12.188 -15.099  16.596  1.00  0.00
TER
ATOM   1175  O   WAT   376      15.569 -10.600  14.911  1.00  0.00
ATOM   1176  H1  WAT   376      15.394 -11.517  14.698  1.00  0.00
ATOM   1177  H2  WAT   376      14.715 -10.241  15.151  1.00  0.00
TER
ATOM   1178  O   WAT   377      16.605 -19.999  11.211  1.00  0.00
ATOM   1179  H1  WAT   377      16.037 -20.448  10.584  1.00  0.00
ATOM   1180  H2  WAT   377      17.314 -19.640  10.677  1.00  0.00
TER
ATOM   1181  O   WAT   378      14.150 -16.004  13.483  1.00  0.00
ATOM   1182  H1  WAT   378      13.376 -16.544  13.323  1.00  0.00
ATOM   1183  H2  WAT   378      14.880 -16.523  13.145  1.00  0.00
TER
ATOM   1184  O   WAT   379      14.194 -16.336  17.121  1.00  0.00
ATOM   1185  H1  WAT   379      14.712 -17.139  17.067  1.00  0.00
ATOM   1186  H2  WAT   379      13.742 -16.398  17.963  1.00  0.00
TER
ATOM   1187  O   WAT   380      18.050 -14.988  15.166  1.00  0.00
ATOM   1188  H1  WAT   380      18.737 -14.441  15.546  1.00  0.00
ATOM   1189  H2  WAT   380      17.263 -14.444  15.200  1.00  0.00
TER
ATOM   1190  O   WAT   381      10.189 -19.370  10.657  1.00  0.00
ATOM   1191  H1  WAT   381      11.059 -19.088  10.941  1.00  0.00
ATOM   1192  H2  WAT   381       9.698 -18.557  10.542  1.00  0.00
TER
ATOM   1193  O   WAT   382      17.353 -17.983  14.778  1.00  0.00
ATOM   1194  H1  WAT   382      17.809 -17.172  15.004  1.00  0.00
ATOM   1195  H2  WAT   382      17.001 -18.301  15.610  1.00  0.00
TER
ATOM   1196  O   WAT   383      10.556 -10.158  11.223  1.00  0.00
ATOM   1197  H1  WAT   383      10.916  -9.559  10.569  1.00  0.00
ATOM   1198  H2  WAT   383      10.415  -9.612  11.997  1.00  0.00
TER
ATOM   1199  O   WAT   384      16.573 -12.774  12.041  1.00  0.00
ATOM   1200  H1  WAT   384      16.564 -12.041  11.425  1.00  0.00
ATOM   1201  H2  WAT   384      15.653 -13.021  12.133  1.00  0.00
TER
ATOM   1202  O   WAT   385      12.174 -17.553  12.785  1.00  0.00
ATOM   1203  H1  WAT   385      11.567 -16.813  12.795  1.00  0.00
ATOM   1204  H2  WAT   385      12.649 -17.463  11.959  1.00  0.00
TER
ATOM   1205  O   WAT   386      18.201 -10.193  15.398  1.00  0.00
ATOM   1206  H1  WAT   386      18.455 -10.231  14.476  1.00  0.00
ATOM   1207  H2  WAT   386      17.252 -10.320  15.391  1.00  0.00
TER
ATOM   1208  O   WAT   387      14.184 -17.592  10.534  1.00  0.00
ATOM   1209  H1  WAT   387      14.951 -17.704  11.097  1.00  0.00
ATOM   1210  H2  WAT   387      14.262 -18.288   9.882  1.00  0.00
TER
ATOM   1211  O   WAT   388      12.879 -20.159  11.218  1.00  0.00
ATOM   1212  H1  WAT   388      12.959 -21.107  11.329  1.00  0.00
ATOM   1213  H2  WAT   388      13.771 -19.829  11.324  1.00  0.00
TER
ATOM   1214  O   WAT   389      13.680 -10.010  18.321  1.00  0.00
ATOM   1215  H1  WAT   389      14.417 -10.558  18.592  1.00  0.00
ATOM   1216  H2  WAT   389      14.064  -9.144  18.182  1.00  0.00
TER
ATOM   1217  O   WAT   390      10.565 -13.942  14.195  1.00  0.00
ATOM   1218  H1  WAT   390       9.639 -13.700  14.186  1.00  0.00
ATOM   1219  H2  WAT   390      11.031 -13.115  14.074  1.00  0.00
TER
ATOM   1220  O   WAT   391      16.791 -10.837  10.144  1.00  0.00
ATOM   1221  H1  WAT   391      17.583 -10.548   9.692  1.00  0.00
ATOM   1222  H2  WAT   391      16.271 -11.268   9.465  1.00  0.00
TER
ATOM   1223  O   WAT   392      17.308 -15.616  10.008  1.00  0.00
ATOM   1224  H1  WAT   392      17.203 -16.231  10.734  1.00  0.00
ATOM   1225  H2  WAT   392      17.141 -16.140   9.224  1.00  0.00
TER
ATOM   1226  O   WAT   393      16.216 -17.595  12.509  1.00  0.00
ATOM   1227  H1  WAT   393      16.638 -17.761  13.352  1.00  0.00
ATOM   1228  H2  WAT   393      16.341 -18.405  12.014  1.00  0.00
TER
ATOM   1229  O   WAT   394      12.933 -15.118  10.275  1.00  0.00
ATOM   1230  H1  WAT   394      13.371 -14.575  10.931  1.00  0.00
ATOM   1231  H2  WAT   394      13.418 -15.943  10.285  1.00  0.00
TER
ATOM   1232  O   WAT   395      10.148 -12.329  17.727  1.00  0.00
ATOM   1233  H1  WAT   395      10.478 -13.197  17.495  1.00  0.00
ATOM   1234  H2  WAT   395      10.577 -12.123  18.558  1.00  0.00
TER
ATOM   1235  O   WAT   396      14.744 -13.998  15.387  1.00  0.00
ATOM   1236  H1  WAT   396      14.444 -14.121  16.288  1.00  0.00
ATOM   1237  H2  WAT   396      14.638 -14.857  14.979  1.00  0.00
TER
ATOM   1238  O   WAT   397      10.469 -18.950  16.824  1.00  0.00
ATOM   1239  H1  WAT   397       9.814 -19.219  16.180  1.00  0.00
ATOM   1240  H2  WAT   397      11.307 -19.059  16.374  1.00  0.00
TER
ATOM   1241  O   WAT   398      15.997 -11.525  19.382  1.00  0.00
ATOM   1242  H1  WAT   398      16.513 -12.136  18.857  1.00  0.00
ATOM   1243  H2  WAT   398      16.646 -11.022  19.873  1.00  0.00
TER
ATOM   1244  O   WAT   399      10.675 -10.422  15.807  1.00  0.00
ATOM   1245  H1  WAT   399      10.507 -11.055  16.505  1.00  0.00
ATOM   1246  H2  WAT   399       9.809 -10.216  15.456  1.00  0.00
TER
ATOM   1247  O   WAT   400      12.281 -11.728  13.252  1.00  0.00
ATOM   1248  H1  WAT   400      11.756 -11.348  12.548  1.00  0.00
ATOM   1249  H2  WAT   400      12.206 -11.103  13.973  1.00  0.00
TER
ATOM   1250  O   WAT   401      14.881  -9.780  12.127  1.00  0.00
ATOM   1251  H1  WAT   401      15.613 -10.064  11.579  1.00  0.00
ATOM   1252  H2  WAT   401      15.140 -10.019  13.017  1.00  0.00
TER
ATOM   1253  O   WAT   402      14.042 -13.664  12.131  1.00  0.00
ATOM   1254  H1  WAT   402      13.413 -13.195  12.680  1.00  0.00
ATOM   1255  H2  WAT   402      14.157 -14.509  12.566  1.00  0.00
TER
ATOM   1256  O   WAT   403      13.646 -17.523   1.040  1.00  0.00
ATOM   1257  H1  WAT   403      12.814 -17.778   1.440  1.00  0.00
ATOM   1258  H2  WAT   403      14.254 -17.452   1.776  1.00  0.00
TER
ATOM   1259  O   WAT   404      13.626 -13.489   1.236  1.00  0.00
ATOM   1260  H1  WAT   404      13.929 -14.379   1.057  1.00  0.00
ATOM   1261  H2  WAT   404      14.370 -12.932   1.008  1.00  0.00
TER
ATOM   1262  O   WAT   405      10.018 -19.962   0.708  1.00  0.00
ATOM   1263  H1  WAT   405      10.590 -20.730   0.709  1.00  0.00
ATOM   1264  H2  WAT   405      10.018 -19.664  -0.201  1.00  0.00
TER
ATOM   1265  O   WAT   406      15.606 -16.732   2.634  1.00  0.00
ATOM   1266  H1  WAT   406      15.273 -16.105   3.276  1.00  0.00
ATOM   1267  H2  WAT   406      15.782 -16.206   1.854  1.00  0.00
TER
ATOM   1268  O   WAT   407      14.818 -14.764   4.449  1.00  0.00
ATOM   1269  H1  WAT   407      15.435 -14.089   4.168  1.00  0.00
ATOM   1270  H2  WAT   407      13.957 -14.355   4.358  1.00  0.00
TER
ATOM   1271  O   WAT   408      10.111 -15.574  -6.670  1.00  0.00
ATOM   1272  H1  WAT   408       9.734 -15.085  -7.402  1.00  0.00
ATOM   1273  H2  WAT   408      10.368 -14.901  -6.039  1.00  0.00
TER
ATOM   1274  O   WAT   409      15.713 -18.581  -1.694  1.00  0.00
ATOM   1275  H1  WAT   409      15.309 -19.293  -2.189  1.00  0.00
ATOM   1276  H2  WAT   409      15.800 -18.925  -0.805  1.00  0.00
TER
ATOM   1277  O   WAT   410      16.182 -14.894   0.470  1.00  0.00
ATOM   1278  H1  WAT   410      15.884 -15.500  -0.209  1.00  0.00
ATOM   1279  H2  WAT   410      17.132 -14.856   0.359  1.00  0.00
TER
ATOM   1280  O   WAT   411      15.273 -15.156   7.121  1.00  0.00
ATOM   1281  H1  WAT   411      14.376 -14.932   7.368  1.00  0.00
ATOM   1282  H2  WAT   411      15.299 -15.032   6.172  1.00  0.00
TER
ATOM   1283  O   WAT   412      14.101 -18.285   5.697  1.00  0.00
ATOM   1284  H1  WAT   412      13.961 -17.412   6.066  1.00  0.00
ATOM   1285  H2  WAT   412      13.219 -18.627   5.552  1.00  0.00
TER
ATOM   1286  O   WAT   413      15.899 -12.342   7.905  1.00  0.00
ATOM   1287  H1  WAT   413      15.870 -11.938   7.038  1.00  0.00
ATOM   1288  H2  WAT   413      15.735 -13.271   7.743  1.00  0.00
TER
ATOM   1289  O   WAT   414      12.414 -19.686  -4.193  1.00  0.00
ATOM   1290  H1  WAT   414      12.294 -18.960  -4.805  1.00  0.00
ATOM   1291  H2  WAT   414      12.104 -20.456  -4.670  1.00  0.00
TER
ATOM   1292  O   WAT   415      10.052 -16.515   1.614  1.00  0.00
ATOM   1293  H1  WAT   415      10.130 -16.380   0.670  1.00  0.00
ATOM   1294  H2  WAT   415      10.667 -17.223   1.807  1.00  0.00
TER
ATOM   1295  O   WAT   416      11.297 -14.815  -1.975  1.00  0.00
ATOM   1296  H1  WAT   416      10.890 -14.673  -2.830  1.00  0.00
ATOM   1297  H2  WAT   416      12.188 -15.099  -2.178  1.00  0.00
TER
ATOM   1298  O   WAT   417      15.569 -10.600  -3.863  1.00  0.00
ATOM   1299  H1  WAT   417      15.394 -11.517  -4.076  1.00  0.00
ATOM   1300  H2  WAT   417      14.715 -10.241  -3.623  1.00  0.00
TER
ATOM   1301  O   WAT   418      10.108 -15.473   4.153  1.00  0.00
ATOM   1302  H1  WAT   418      10.271 -15.943   3.335  1.00  0.00
ATOM   1303  H2  WAT   418      10.574 -15.981   4.818  1.00  0.00
TER
ATOM   1304  O   WAT   419      17.112 -20.321   7.584  1.00  0.00
ATOM   1305  H1  WAT   419      17.016 -21.261   7.434  1.00  0.00
ATOM   1306  H2  WAT   419      17.955 -20.099   7.188  1.00  0.00
TER
ATOM   1307  O   WAT   420      16.605 -19.999  -7.564  1.00  0.00
ATOM   1308  H1  WAT   420      16.037 -20.448  -8.190  1.00  0.00
ATOM   1309  H2  WAT   420      17.314 -19.640  -8.097  1.00  0.00
TER
ATOM   1310  O   WAT   421      11.682 -16.098   6.313  1.00  0.00
ATOM   1311  H1  WAT   421      11.298 -16.739   6.911  1.00  0.00
ATOM   1312  H2  WAT   421      11.993 -15.395   6.882  1.00  0.00
TER
ATOM   1313  O   WAT   422      17.832 -19.251   1.794  1.00  0.00
ATOM   1314  H1  WAT   422      18.199 -19.725   2.540  1.00  0.00
ATOM   1315  H2  WAT   422      17.642 -18.376   2.135  1.00  0.00
TER
ATOM   1316  O   WAT   423      15.622 -20.210   4.112  1.00  0.00
ATOM   1317  H1  WAT   423      15.318 -19.331   4.337  1.00  0.00
ATOM   1318  H2  WAT   423      16.577 -20.150   4.148  1.00  0.00
TER
ATOM   1319  O   WAT   424      14.150 -16.004  -5.291  1.00  0.00
ATOM   1320  H1  WAT   424      13.376 -16.544  -5.451  1.00  0.00
ATOM   1321  H2  WAT   424      14.880 -16.523  -5.629  1.00  0.00
TER
ATOM   1322  O   WAT   425      14.194 -16.336  -1.653  1.00  0.00
ATOM   1323  H1  WAT   425      14.712 -17.139  -1.707  1.00  0.00
ATOM   1324  H2  WAT   425      13.742 -16.398  -0.811  1.00  0.00
TER
ATOM   1325  O   WAT   426      11.678 -19.369   5.259  1.00  0.00
ATOM   1326  H1  WAT   426      11.320 -18.704   5.847  1.00  0.00
ATOM   1327  H2  WAT   426      11.384 -20.201   5.631  1.00  0.00
TER
ATOM   1328  O   WAT   427      14.880 -18.911   8.143  1.00  0.00
ATOM   1329  H1  WAT   427      14.580 -18.765   7.246  1.00  0.00
ATOM   1330  H2  WAT   427      15.651 -19.470   8.051  1.00  0.00
TER
ATOM   1331  O   WAT   428      18.050 -14.988  -3.609  1.00  0.00
ATOM   1332  H1  WAT   428      18.737 -14.441  -3.228  1.00  0.00
ATOM   1333  H2  WAT   428      17.263 -14.444  -3.574  1.00  0.00
TER
ATOM   1334  O   WAT   429      10.189 -19.370  -8.117  1.00  0.00
ATOM   1335  H1  WAT   429      11.059 -19.088  -7.834  1.00  0.00
ATOM   1336  H2  WAT   429       9.698 -18.557  -8.232  1.00  0.00
TER
ATOM   1337  O   WAT   430      17.353 -17.983  -3.996  1.00  0.00
ATOM   1338  H1  WAT   430      17.809 -17.172  -3.770  1.00  0.00
ATOM   1339  H2  WAT   430      17.001 -18.301  -3.164  1.00  0.00
TER
ATOM   1340  O   WAT   431      10.556 -10.158  -7.551  1.00  0.00
ATOM   1341  H1  WAT   431      10.916  -9.559  -8.205  1.00  0.00
ATOM   1342  H2  WAT   431      10.415  -9.612  -6.777  1.00  0.00
TER
ATOM   1343  O   WAT   432      10.540 -11.892   6.923  1.00  0.00
ATOM   1344  H1  WAT   432      10.649 -12.833   6.783  1.00  0.00
ATOM   1345  H2  WAT   432       9.888 -11.627   6.275  1.00  0.00
TER
ATOM   1346  O   WAT   433      18.532 -13.621   8.323  1.00  0.00
ATOM   1347  H1  WAT   433      18.211 -14.340   8.868  1.00  0.00
ATOM   1348  H2  WAT   433      17.857 -12.945   8.397  1.00  0.00
TER
ATOM   1349  O   WAT   434      16.573 -12.774  -6.734  1.00  0.00
ATOM   1350  H1  WAT   434      16.564 -12.041  -7.349  1.00  0.00
ATOM   1351  H2  WAT   434      15.653 -13.021  -6.641  1.00  0.00
TER
ATOM   1352  O   WAT   435      12.174 -17.553  -5.989  1.00  0.00
ATOM   1353  H1  WAT   435      11.567 -16.813  -5.979  1.00  0.00
ATOM   1354  H2  WAT   435      12.649 -17.463  -6.815  1.00  0.00
TER
ATOM   1355  O   WAT   436      18.201 -10.193  -3.376  1.00  0.00
ATOM   1356  H1  WAT   436      18.455 -10.231  -4.298  1.00  0.00
ATOM   1357  H2  WAT   436      17.252 -10.320  -3.383  1.00  0.00
TER
ATOM   1358  O   WAT   437      14.184 -17.592  -8.240  1.00  0.00
ATOM   1359  H1  WAT   437      14.951 -17.704  -7.678  1.00  0.00
ATOM   1360  H2  WAT   437      14.262 -18.288  -8.892  1.00  0.00
TER
ATOM   1361  O   WAT   438      12.879 -20.159  -7.557  1.00  0.00
ATOM   1362  H1  WAT   438      12.959 -21.107  -7.445  1.00  0.00
ATOM   1363  H2  WAT   438      13.771 -19.829  -7.451  1.00  0.00
TER
ATOM   1364  O   WAT   439      13.680 -10.010  -0.453  1.00  0.00
ATOM   1365  H1  WAT   439      14.417 -10.558  -0.182  1.00  0.00
ATOM   1366  H2  WAT   439      14.064  -9.144  -0.593  1.00  0.00
TER
ATOM   1367  O   WAT   440      10.565 -13.942  -4.579  1.00  0.00
ATOM   1368  H1  WAT   440       9.639 -13.700  -4.589  1.00  0.00
ATOM   1369  H2  WAT   440      11.031 -13.115  -4.701  1.00  0.00
TER
ATOM   1370  O   WAT   441      12.686 -10.825   8.735  1.00  0.00
ATOM   1371  H1  WAT   441      13.488 -10.504   9.149  1.00  0.00
ATOM   1372  H2  WAT   441      12.171 -11.186   9.457  1.00  0.00
TER
ATOM   1373  O   WAT   442      16.791 -10.837  -8.631  1.00  0.00
ATOM   1374  H1  WAT   442      17.583 -10.548  -9.083  1.00  0.00
ATOM   1375  H2  WAT   442      16.271 -11.268  -9.310  1.00  0.00
TER
ATOM   1376  O   WAT   443      10.406 -18.338   7.679  1.00  0.00
ATOM   1377  H1  WAT   443      10.910 -18.917   8.250  1.00  0.00
ATOM   1378  H2  WAT   443       9.667 -18.054   8.216  1.00  0.00
TER
ATOM   1379  O   WAT   444      17.308 -15.616  -8.767  1.00  0.00
ATOM   1380  H1  WAT   444      17.203 -16.231  -8.040  1.00  0.00
ATOM   1381  H2  WAT   444      17.141 -16.140  -9.550  1.00  0.00
TER
ATOM   1382  O   WAT   445      17.460 -16.931   7.212  1.00  0.00
ATOM   1383  H1  WAT   445      16.694 -16.362   7.128  1.00  0.00
ATOM   1384  H2  WAT   445      17.641 -17.223   6.319  1.00  0.00
TER
ATOM   1385  O   WAT   446      12.438 -20.195   8.574  1.00  0.00
ATOM   1386  H1  WAT   446      12.479 -20.494   9.482  1.00  0.00
ATOM   1387  H2  WAT   446      13.293 -19.794   8.415  1.00  0.00
TER
ATOM   1388  O   WAT   447      16.216 -17.595  -6.266  1.00  0.00
ATOM   1389  H1  WAT   447      16.638 -17.761  -5.423  1.00  0.00
ATOM   1390  H2  WAT   447      16.341 -18.405  -6.760  1.00  0.00
TER
ATOM   1391  O   WAT   448      18.038 -17.197   4.275  1.00  0.00
ATOM   1392  H1  WAT   448      18.457 -16.353   4.103  1.00  0.00
ATOM   1393  H2  WAT   448      17.119 -17.059   4.046  1.00  0.00
TER
ATOM   1394  O   WAT   449      15.889 -10.891   5.391  1.00  0.00
ATOM   1395  H1  WAT   449      15.351 -10.167   5.072  1.00  0.00
ATOM   1396  H2  WAT   449      16.142 -11.368   4.601  1.00  0.00
TER
ATOM   1397  O   WAT   450      18.745  -9.656   5.649  1.00  0.00
ATOM   1398  H1  WAT   450      18.671  -8.753   5.957  1.00  0.00
ATOM   1399  H2  WAT   450      17.843  -9.975   5.622  1.00  0.00
TER
ATOM   1400  O   WAT   451      12.933 -15.118  -8.499  1.00  0.00
ATOM   1401  H1  WAT   451      13.371 -14.575  -7.843  1.00  0.00
ATOM   1402  H2  WAT   451      13.418 -15.943  -8.490  1.00  0.00
TER
ATOM   1403  O   WAT   452      10.148 -12.329  -1.047  1.00  0.00
ATOM   1404  H1  WAT   452      10.478 -13.197  -1.279  1.00  0.00
ATOM   1405  H2  WAT   452      10.577 -12.123  -0.217  1.00  0.00
TER
ATOM   1406  O   WAT   453      14.744 -13.998  -3.387  1.00  0.00
ATOM   1407  H1  WAT   453      14.444 -14.121  -2.487  1.00  0.00
ATOM   1408  H2  WAT   453      14.638 -14.857  -3.795  1.00  0.00
TER
ATOM   1409  O   WAT   454      10.637 -11.462   1.691  1.00  0.00
ATOM   1410  H1  WAT   454      10.200 -11.282   2.523  1.00  0.00
ATOM   1411  H2  WAT   454      11.205 -10.704   1.549  1.00  0.00
TER
ATOM   1412  O   WAT   455      10.469 -18.950  -1.950  1.00  0.00
ATOM   1413  H1  WAT   455       9.814 -19.219  -2.594  1.00  0.00
ATOM   1414  H2  WAT   455      11.307 -19.059  -2.400  1.00  0.00
TER
ATOM   1415  O   WAT   456      11.507 -18.564   2.590  1.00  0.00
ATOM   1416  H1  WAT   456      11.874 -18.652   3.470  1.00  0.00
ATOM   1417  H2  WAT   456      10.938 -19.328   2.491  1.00  0.00
TER
ATOM   1418  O   WAT   457      12.922 -14.051   7.752  1.00  0.00
ATOM   1419  H1  WAT   457      12.879 -14.422   8.634  1.00  0.00
ATOM   1420  H2  WAT   457      13.053 -13.113   7.892  1.00  0.00
TER
ATOM   1421  O   WAT   458      16.623 -12.495   3.353  1.00  0.00
ATOM   1422  H1  WAT   458      16.382 -12.228   2.466  1.00  0.00
ATOM   1423  H2  WAT   458      17.563 -12.325   3.408  1.00  0.00
TER
ATOM   1424  O   WAT   459      12.761 -11.105   4.872  1.00  0.00
ATOM   1425  H1  WAT   459      12.167 -11.237   5.611  1.00  0.00
ATOM   1426  H2  WAT   459      12.753 -11.941   4.406  1.00  0.00
TER
ATOM   1427  O   WAT   460      12.392 -13.739   3.823  1.00  0.00
ATOM   1428  H1  WAT   460      11.666 -14.359   3.755  1.00  0.00
ATOM   1429  H2  WAT   460      12.453 -13.345   2.953  1.00  0.00
TER
ATOM   1430  O   WAT   461      15.997 -11.525   0.608  1.00  0.00
ATOM   1431  H1  WAT   461      16.513 -12.136   0.083  1.00  0.00
ATOM   1432  H2  WAT   461      16.646 -11.022   1.099  1.00  0.00
TER
ATOM   1433  O   WAT   462      10.675 -10.422  -2.968  1.00  0.00
ATOM   1434  H1  WAT   462      10.507 -11.055  -2.269  1.00  0.00
ATOM   1435  H2  WAT   462       9.809 -10.216  -3.318  1.00  0.00
TER
ATOM   1436  O   WAT   463      12.281 -11.728  -5.523  1.00  0.00
ATOM   1437  H1  WAT   463      11.756 -11.348  -6.226  1.00  0.00
ATOM   1438  H2  WAT   463      12.206 -11.103  -4.802  1.00  0.00
TER
ATOM   1439  O   WAT   464      14.881  -9.780  -6.648  1.00  0.00
ATOM   1440  H1  WAT   464      15.613 -10.064  -7.195  1.00  0.00
ATOM   1441  H2  WAT   464      15.140 -10.019  -5.758  1.00  0.00
TER
ATOM   1442  O   WAT   465      14.042 -13.664  -6.643  1.00  0.00
ATOM   1443  H1  WAT   465      13.413 -13.195  -6.094  1.00  0.00
ATOM   1444  H2  WAT   465      14.157 -14.509  -6.208  1.00  0.00
TER
ATOM   1445  O   WAT   466      13.646 -17.523 -17.734  1.00  0.00
ATOM   1446  H1  WAT   466      12.814 -17.778 -17.335  1.00  0.00
ATOM   1447  H2  WAT   466      14.254 -17.452 -16.999  1.00  0.00
TER
ATOM   1448  O   WAT   467      13.626 -13.489 -17.539  1.00  0.00
ATOM   1449  H1  WAT   467      13.929 -14.379 -17.718  1.00  0.00
ATOM   1450  H2  WAT   467      14.370 -12.932 -17.766  1.00  0.00
TER
ATOM   1451  O   WAT   468      10.018 -19.962 -18.066  1.00  0.00
ATOM   1452  H1  WAT   468      10.590 -20.730 -18.066  1.00  0.00
ATOM   1453  H2  WAT   468      10.018 -19.664 -18.975  1.00  0.00
TER
ATOM   1454  O   WAT   469      15.606 -16.732 -16.140  1.00  0.00
ATOM   1455  H1  WAT   469      15.273 -16.105 -15.498  1.00  0.00
ATOM   1456  H2  WAT   469      15.782 -16.206 -16.920  1.00  0.00
TER
ATOM   1457  O   WAT   470      14.818 -14.764 -14.325  1.00  0.00
ATOM   1458  H1  WAT   470      15.435 -14.089 -14.607  1.00  0.00
ATOM   1459  H2  WAT   470      13.957 -14.355 -14.416  1.00  0.00
TER
ATOM   1460  O   WAT   471      16.182 -14.894 -18.304  1.00  0.00
ATOM   1461  H1  WAT   471      15.884 -15.500 -18.983  1.00  0.00
ATOM   1462  H2  WAT   471      17.132 -14.856 -18.415  1.00  0.00
TER
ATOM   1463  O   WAT   472      15.273 -15.156 -11.653  1.00  0.00
ATOM   1464  H1  WAT   472      14.376 -14.932 -11.406  1.00  0.00
ATOM   1465  H2  WAT   472      15.299 -15.032 -12.602  1.00  0.00
TER
ATOM   1466  O   WAT   473      14.101 -18.285 -13.077  1.00  0.00
ATOM   1467  H1  WAT   473      13.961 -17.412 -12.709  1.00  0.00
ATOM   1468  H2  WAT   473      13.219 -18.627 -13.223  1.00  0.00
TER
ATOM   1469  O   WAT   474      15.899 -12.342 -10.869  1.00  0.00
ATOM   1470  H1  WAT   474      15.870 -11.938 -11.736  1.00  0.00
ATOM   1471  H2  WAT   474      15.735 -13.271 -11.032  1.00  0.00
TER
ATOM   1472  O   WAT   475      10.052 -16.515 -17.160  1.00  0.00
ATOM   1473  H1  WAT   475      10.130 -16.380 -18.105  1.00  0.00
ATOM   1474  H2  WAT   475      10.667 -17.223 -16.968  1.00  0.00
TER
ATOM   1475  O   WAT   476      10.108 -15.473 -14.621  1.00  0.00
ATOM   1476  H1  WAT   476      10.271 -15.943 -15.439  1.00  0.00
ATOM   1477  H2  WAT   476      10.574 -15.981 -13.956  1.00  0.00
TER
ATOM   1478  O   WAT   477      17.112 -20.321 -11.191  1.00  0.00
ATOM   1479  H1  WAT   477      17.016 -21.261 -11.341  1.00  0.00
ATOM   1480  H2  WAT   477      17.955 -20.099 -11.586  1.00  0.00
TER
ATOM   1481  O   WAT   478      11.682 -16.098 -12.461  1.00  0.00
ATOM   1482  H1  WAT   478      11.298 -16.739 -11.863  1.00  0.00
ATOM   1483  H2  WAT   478      11.993 -15.395 -11.892  1.00  0.00
TER
ATOM   1484  O   WAT   479      17.832 -19.251 -16.980  1.00  0.00
ATOM   1485  H1  WAT   479      18.199 -19.725 -16.234  1.00  0.00
ATOM   1486  H2  WAT   479      17.642 -18.376 -16.640  1.00  0.00
TER
ATOM   1487  O   WAT   480      15.622 -20.210 -14.662  1.00  0.00
ATOM   1488  H1  WAT   480      15.318 -19.331 -14.437  1.00  0.00
ATOM   1489  H2  WAT   480      16.577 -20.150 -14.626  1.00  0.00
TER
ATOM   1490  O   WAT   481      11.678 -19.369 -13.515  1.00  0.00
ATOM   1491  H1  WAT   481      11.320 -18.704 -12.928  1.00  0.00
ATOM   1492  H2  WAT   481      11.384 -20.201 -13.144  1.00  0.00
TER
ATOM   1493  O   WAT   482      14.880 -18.911 -10.631  1.00  0.00
ATOM   1494  H1  WAT   482      14.580 -18.765 -11.528  1.00  0.00
ATOM   1495  H2  WAT   482      15.651 -19.470 -10.724  1.00  0.00
TER
ATOM   1496  O   WAT   483      10.540 -11.892 -11.851  1.00  0.00
ATOM   1497  H1  WAT   483      10.649 -12.833 -11.992  1.00  0.00
ATOM   1498  H2  WAT   483       9.888 -11.627 -12.500  1.00  0.00
TER
ATOM   1499  O   WAT   484      18.532 -13.621 -10.451  1.00  0.00
ATOM   1500  H1  WAT   484      18.211 -14.340  -9.907  1.00  0.00
ATOM   1501  H2  WAT   484      17.857 -12.945 -10.378  1.00  0.00
TER
ATOM   1502  O   WAT   485      13.680 -10.010 -19.228  1.00  0.00
ATOM   1503  H1  WAT   485      14.417 -10.558 -18.957  1.00  0.00
ATOM   1504  H2  WAT   485      14.064  -9.144 -19.367  1.00  0.00
TER
ATOM   1505  O   WAT   486      12.686 -10.825 -10.039  1.00  0.00
ATOM   1506  H1  WAT   486      13.488 -10.504  -9.626  1.00  0.00
ATOM   1507  H2  WAT   486      12.171 -11.186  -9.317  1.00  0.00
TER
ATOM   1508  O   WAT   487      10.406 -18.338 -11.096  1.00  0.00
ATOM   1509  H1  WAT   487      10.910 -18.917 -10.524  1.00  0.00
ATOM   1510  H2  WAT   487       9.667 -18.054 -10.558  1.00  0.00
TER
ATOM   1511  O   WAT   488      17.460 -16.931 -11.562  1.00  0.00
ATOM   1512  H1  WAT   488      16.694 -16.362 -11.646  1.00  0.00
ATOM   1513  H2  WAT   488      17.641 -17.223 -12.455  1.00  0.00
TER
ATOM   1514  O   WAT   489      12.438 -20.195 -10.201  1.00  0.00
ATOM   1515  H1  WAT   489      12.479 -20.494  -9.292  1.00  0.00
ATOM   1516  H2  WAT   489      13.293 -19.794 -10.360  1.00  0.00
TER
ATOM   1517  O   WAT   490      18.038 -17.197 -14.499  1.00  0.00
ATOM   1518  H1  WAT   490      18.457 -16.353 -14.672  1.00  0.00
ATOM   1519  H2  WAT   490      17.119 -17.059 -14.729  1.00  0.00
TER
ATOM   1520  O   WAT   491      15.889 -10.891 -13.384  1.00  0.00
ATOM   1521  H1  WAT   491      15.351 -10.167 -13.703  1.00  0.00
ATOM   1522  H2  WAT   491      16.142 -11.368 -14.174  1.00  0.00
TER
ATOM   1523  O   WAT   492      18.745  -9.656 -13.125  1.00  0.00
ATOM   1524  H1  WAT   492      18.671  -8.753 -12.818  1.00  0.00
ATOM   1525  H2  WAT   492      17.843  -9.975 -13.153  1.00  0.00
TER
ATOM   1526  O   WAT   493      10.148 -12.329 -19.822  1.00  0.00
ATOM   1527  H1  WAT   493      10.478 -13.197 -20.054  1.00  0.00
ATOM   1528  H2  WAT   493      10.577 -12.123 -18.991  1.00  0.00
TER
ATOM   1529  O   WAT   494      10.637 -11.462 -17.083  1.00  0.00
ATOM   1530  H1  WAT   494      10.200 -11.282 -16.251  1.00  0.00
ATOM   1531  H2  WAT   494      11.205 -10.704 -17.225  1.00  0.00
TER
ATOM   1532  O   WAT   495      11.507 -18.564 -16.184  1.00  0.00
ATOM   1533  H1  WAT   495      11.874 -18.652 -15.305  1.00  0.00
ATOM   1534  H2  WAT   495      10.938 -19.328 -16.283  1.00  0.00
TER
ATOM   1535  O   WAT   496      12.922 -14.051 -11.022  1.00  0.00
ATOM   1536  H1  WAT   496      12.879 -14.422 -10.141  1.00  0.00
ATOM   1537  H2  WAT   496      13.053 -13.113 -10.882  1.00  0.00
TER
ATOM   1538  O   WAT   497      16.623 -12.495 -15.421  1.00  0.00
ATOM   1539  H1  WAT   497      16.382 -12.228 -16.308  1.00  0.00
ATOM   1540  H2  WAT   497      17.563 -12.325 -15.366  1.00  0.00
TER
ATOM   1541  O   WAT   498      12.761 -11.105 -13.902  1.00  0.00
ATOM   1542  H1  WAT   498      12.167 -11.237 -13.163  1.00  0.00
ATOM   1543  H2  WAT   498      12.753 -11.941 -14.368  1.00  0.00
TER
ATOM   1544  O   WAT   499      12.392 -13.739 -14.952  1.00  0.00
ATOM   1545  H1  WAT   499      11.666 -14.359 -15.019  1.00  0.00
ATOM   1546  H2  WAT   499      12.453 -13.345 -15.822  1.00  0.00
TER
ATOM   1547  O   WAT   500      15.997 -11.525 -18.167  1.00  0.00
ATOM   1548  H1  WAT   500      16.513 -12.136 -18.692  1.00  0.00
ATOM   1549  H2  WAT   500      16.646 -11.022 -17.676  1.00  0.00
TER
ATOM   1550  O   WAT   501       2.723  17.936  17.056  1.00  0.00
ATOM   1551  H1  WAT   501       2.642  17.021  16.785  1.00  0.00
ATOM   1552  H2  WAT   501       2.309  18.432  16.350  1.00  0.00
TER
ATOM   1553  O   WAT   502       0.855  19.713  18.937  1.00  0.00
ATOM   1554  H1  WAT   502       0.079  19.234  19.227  1.00  0.00
ATOM   1555  H2  WAT   502       1.506  19.034  18.762  1.00  0.00
TER
ATOM   1556  O   WAT   503      -6.720  14.986  13.599  1.00  0.00
ATOM   1557  H1  WAT   503      -7.608  15.327  13.497  1.00  0.00
ATOM   1558  H2  WAT   503      -6.435  14.786  12.707  1.00  0.00
TER
ATOM   1559  O   WAT   504      -8.756  17.586  19.483  1.00  0.00
ATOM   1560  H1  WAT   504      -8.185  16.818  19.483  1.00  0.00
ATOM   1561  H2  WAT   504      -8.756  17.885  18.573  1.00  0.00
TER
ATOM   1562  O   WAT   505       1.326  15.196  19.171  1.00  0.00
ATOM   1563  H1  WAT   505       1.703  14.323  19.058  1.00  0.00
ATOM   1564  H2  WAT   505       1.228  15.532  18.280  1.00  0.00
TER
ATOM   1565  O   WAT   506      -4.543  13.569  14.632  1.00  0.00
ATOM   1566  H1  WAT   506      -4.437  14.469  14.939  1.00  0.00
ATOM   1567  H2  WAT   506      -5.454  13.521  14.342  1.00  0.00
TER
ATOM   1568  O   WAT   507       5.109  12.691  16.104  1.00  0.00
ATOM   1569  H1  WAT   507       5.929  12.201  16.146  1.00  0.00
ATOM   1570  H2  WAT   507       5.142  13.281  16.857  1.00  0.00
TER
ATOM   1571  O   WAT   508      -2.703  16.537  18.965  1.00  0.00
ATOM   1572  H1  WAT   508      -2.195  17.036  19.605  1.00  0.00
ATOM   1573  H2  WAT   508      -2.171  15.761  18.789  1.00  0.00
TER
ATOM   1574  O   WAT   509       5.345  14.631  18.876  1.00  0.00
ATOM   1575  H1  WAT   509       4.640  14.920  19.457  1.00  0.00
ATOM   1576  H2  WAT   509       5.706  15.441  18.516  1.00  0.00
TER
ATOM   1577  O   WAT   510       8.413  14.077  19.267  1.00  0.00
ATOM   1578  H1  WAT   510       7.466  14.111  19.399  1.00  0.00
ATOM   1579  H2  WAT   510       8.738  14.891  19.652  1.00  0.00
TER
ATOM   1580  O   WAT   511      -1.055  10.377  17.563  1.00  0.00
ATOM   1581  H1  WAT   511      -0.747   9.821  16.846  1.00  0.00
ATOM   1582  H2  WAT   511      -1.985  10.511  17.380  1.00  0.00
TER
ATOM   1583  O   WAT   512       1.333  18.441  14.299  1.00  0.00
ATOM   1584  H1  WAT   512       0.406  18.375  14.528  1.00  0.00
ATOM   1585  H2  WAT   512       1.486  19.379  14.184  1.00  0.00
TER
ATOM   1586  O   WAT   513       1.320  14.713  11.296  1.00  0.00
ATOM   1587  H1  WAT   513       0.381  14.875  11.381  1.00  0.00
ATOM   1588  H2  WAT   513       1.639  15.432  10.749  1.00  0.00
TER
ATOM   1589  O   WAT   514       5.363  20.003  14.802  1.00  0.00
ATOM   1590  H1  WAT   514       4.744  19.665  14.155  1.00  0.00
ATOM   1591  H2  WAT   514       5.346  19.359  15.510  1.00  0.00
TER
ATOM   1592  O   WAT   515      -3.061  18.968  17.081  1.00  0.00
ATOM   1593  H1  WAT   515      -3.465  18.256  16.585  1.00  0.00
ATOM   1594  H2  WAT   515      -2.975  18.623  17.970  1.00  0.00
TER
ATOM   1595  O   WAT   516       3.540  19.242  11.810  1.00  0.00
ATOM   1596  H1  WAT   516       3.979  18.404  11.663  1.00  0.00
ATOM   1597  H2  WAT   516       4.252  19.875  11.896  1.00  0.00
TER
ATOM   1598  O   WAT   517       7.121  10.496  10.124  1.00  0.00
ATOM   1599  H1  WAT   517       6.809  10.589  11.024  1.00  0.00
ATOM   1600  H2  WAT   517       7.883  11.075  10.073  1.00  0.00
TER
ATOM   1601  O   WAT   518      -6.360  17.862  14.581  1.00  0.00
ATOM   1602  H1  WAT   518      -6.481  18.589  13.970  1.00  0.00
ATOM   1603  H2  WAT   518      -6.670  17.093  14.104  1.00  0.00
TER
ATOM   1604  O   WAT   519      -3.894  11.206  17.964  1.00  0.00
ATOM   1605  H1  WAT   519      -4.337  11.987  17.632  1.00  0.00
ATOM   1606  H2  WAT   519      -3.336  11.529  18.671  1.00  0.00
TER
ATOM   1607  O   WAT   520      -0.778  10.827  12.844  1.00  0.00
ATOM   1608  H1  WAT   520      -1.403  10.823  13.570  1.00  0.00
ATOM   1609  H2  WAT   520      -0.865   9.960  12.448  1.00  0.00
TER
ATOM   1610  O   WAT   521      -1.857  11.751  19.823  1.00  0.00
ATOM   1611  H1  WAT   521      -1.559  12.657  19.742  1.00  0.00
ATOM   1612  H2  WAT   521      -1.308  11.263  19.209  1.00  0.00
TER
ATOM   1613  O   WAT   522      -4.103  16.329  15.692  1.00  0.00
ATOM   1614  H1  WAT   522      -4.329  16.113  16.597  1.00  0.00
ATOM   1615  H2  WAT   522      -4.883  16.762  15.347  1.00  0.00
TER
ATOM   1616  O   WAT   523       3.127  16.336  14.291  1.00  0.00
ATOM   1617  H1  WAT   523       2.528  17.059  14.107  1.00  0.00
ATOM   1618  H2  WAT   523       3.675  16.273  13.509  1.00  0.00
TER
ATOM   1619  O   WAT   524       1.734  14.972  16.321  1.00  0.00
ATOM   1620  H1  WAT   524       2.127  15.289  15.508  1.00  0.00
ATOM   1621  H2  WAT   524       2.095  14.093  16.436  1.00  0.00
TER
ATOM   1622  O   WAT   525      -9.230  11.562  18.544  1.00  0.00
ATOM   1623  H1  WAT   525      -9.519  12.132  19.257  1.00  0.00
ATOM   1624  H2  WAT   525      -8.485  11.082  18.907  1.00  0.00
TER
ATOM   1625  O   WAT   526      -9.043  15.504   9.755  1.00  0.00
ATOM   1626  H1  WAT   526      -9.126  16.447   9.896  1.00  0.00
ATOM   1627  H2  WAT   526      -9.395  15.362   8.876  1.00  0.00
TER
ATOM   1628  O   WAT   527      -1.243  14.238  18.822  1.00  0.00
ATOM   1629  H1  WAT   527      -1.240  13.797  17.972  1.00  0.00
ATOM   1630  H2  WAT   527      -0.348  14.560  18.929  1.00  0.00
TER
ATOM   1631  O   WAT   528      -5.393  14.121  17.781  1.00  0.00
ATOM   1632  H1  WAT   528      -5.733  14.598  18.538  1.00  0.00
ATOM   1633  H2  WAT   528      -6.155  13.667  17.421  1.00  0.00
TER
ATOM   1634  O   WAT   529      -1.181  15.239  11.812  1.00  0.00
ATOM   1635  H1  WAT   529      -1.060  15.198  12.761  1.00  0.00
ATOM   1636  H2  WAT   529      -1.566  16.102  11.657  1.00  0.00
TER
ATOM   1637  O   WAT   530      -2.169  17.549  11.211  1.00  0.00
ATOM   1638  H1  WAT   530      -2.737  17.101  10.584  1.00  0.00
ATOM   1639  H2  WAT   530      -1.460  17.909  10.677  1.00  0.00
TER
ATOM   1640  O   WAT   531      -8.078  13.042  16.698  1.00  0.00
ATOM   1641  H1  WAT   531      -8.364  12.678  17.535  1.00  0.00
ATOM   1642  H2  WAT   531      -8.140  12.311  16.084  1.00  0.00
TER
ATOM   1643  O   WAT   532       6.135  20.542  19.276  1.00  0.00
ATOM   1644  H1  WAT   532       6.854  21.037  18.886  1.00  0.00
ATOM   1645  H2  WAT   532       5.933  19.863  18.631  1.00  0.00
TER
ATOM   1646  O   WAT   533       1.596  11.935  13.419  1.00  0.00
ATOM   1647  H1  WAT   533       0.782  11.437  13.343  1.00  0.00
ATOM   1648  H2  WAT   533       1.402  12.775  13.003  1.00  0.00
TER
ATOM   1649  O   WAT   534       4.310  16.307  11.715  1.00  0.00
ATOM   1650  H1  WAT   534       5.198  16.619  11.540  1.00  0.00
ATOM   1651  H2  WAT   534       4.281  15.435  11.323  1.00  0.00
TER
ATOM   1652  O   WAT   535      -4.581  21.213  17.121  1.00  0.00
ATOM   1653  H1  WAT   535      -4.063  20.410  17.067  1.00  0.00
ATOM   1654  H2  WAT   535      -5.032  21.151  17.963  1.00  0.00
TER
ATOM   1655  O   WAT   536       6.582  17.619  11.183  1.00  0.00
ATOM   1656  H1  WAT   536       6.498  18.050  10.333  1.00  0.00
ATOM   1657  H2  WAT   536       7.301  18.078  11.616  1.00  0.00
TER
ATOM   1658  O   WAT   537      -8.585  18.178  10.657  1.00  0.00
ATOM   1659  H1  WAT   537      -7.716  18.461  10.941  1.00  0.00
ATOM   1660  H2  WAT   537      -9.076  18.992  10.542  1.00  0.00
TER
ATOM   1661  O   WAT   538      -1.422  19.566  14.778  1.00  0.00
ATOM   1662  H1  WAT   538      -0.966  20.376  15.004  1.00  0.00
ATOM   1663  H2  WAT   538      -1.773  19.248  15.610  1.00  0.00
TER
ATOM   1664  O   WAT   539      -5.521   9.909  15.250  1.00  0.00
ATOM   1665  H1  WAT   539      -5.649   9.901  16.199  1.00  0.00
ATOM   1666  H2  WAT   539      -6.344  10.248  14.899  1.00  0.00
TER
ATOM   1667  O   WAT   540      -6.601  19.996  12.785  1.00  0.00
ATOM   1668  H1  WAT   540      -7.208  20.736  12.795  1.00  0.00
ATOM   1669  H2  WAT   540      -6.126  20.086  11.959  1.00  0.00
TER
ATOM   1670  O   WAT   541       6.339  13.116  13.270  1.00  0.00
ATOM   1671  H1  WAT   541       5.710  13.221  12.556  1.00  0.00
ATOM   1672  H2  WAT   541       5.844  13.336  14.059  1.00  0.00
TER
ATOM   1673  O   WAT   542      -1.693  15.395  14.686  1.00  0.00
ATOM   1674  H1  WAT   542      -2.401  15.864  15.127  1.00  0.00
ATOM   1675  H2  WAT   542      -1.408  14.737  15.320  1.00  0.00
TER
ATOM   1676  O   WAT   543       2.339  12.120  16.125  1.00  0.00
ATOM   1677  H1  WAT   543       2.216  12.139  15.176  1.00  0.00
ATOM   1678  H2  WAT   543       3.287  12.168  16.245  1.00  0.00
TER
ATOM   1679  O   WAT   544      -3.489  13.704  12.061  1.00  0.00
ATOM   1680  H1  WAT   544      -2.640  14.141  11.995  1.00  0.00
ATOM   1681  H2  WAT   544      -3.856  14.016  12.888  1.00  0.00
TER
ATOM   1682  O   WAT   545       5.432  18.275  16.974  1.00  0.00
ATOM   1683  H1  WAT   545       4.491  18.290  17.149  1.00  0.00
ATOM   1684  H2  WAT   545       5.746  17.488  17.420  1.00  0.00
TER
ATOM   1685  O   WAT   546      -4.590  19.957  10.534  1.00  0.00
ATOM   1686  H1  WAT   546      -3.824  19.845  11.097  1.00  0.00
ATOM   1687  H2  WAT   546      -4.513  19.261   9.882  1.00  0.00
TER
ATOM   1688  O   WAT   547      -5.895  17.389  11.218  1.00  0.00
ATOM   1689  H1  WAT   547      -5.815  16.442  11.329  1.00  0.00
ATOM   1690  H2  WAT   547      -5.003  17.720  11.324  1.00  0.00
TER
ATOM   1691  O   WAT   548      -2.558  19.953  12.509  1.00  0.00
ATOM   1692  H1  WAT   548      -2.137  19.787  13.352  1.00  0.00
ATOM   1693  H2  WAT   548      -2.433  19.143  12.014  1.00  0.00
TER
ATOM   1694  O   WAT   549      -0.045  18.977   9.756  1.00  0.00
ATOM   1695  H1  WAT   549       0.475  18.262   9.390  1.00  0.00
ATOM   1696  H2  WAT   549       0.601  19.616  10.056  1.00  0.00
TER
ATOM   1697  O   WAT   550      -3.662  16.027   9.454  1.00  0.00
ATOM   1698  H1  WAT   550      -3.863  15.163   9.816  1.00  0.00
ATOM   1699  H2  WAT   550      -3.833  15.940   8.517  1.00  0.00
TER
ATOM   1700  O   WAT   551       3.817  10.837  11.983  1.00  0.00
ATOM   1701  H1  WAT   551       4.097   9.994  12.339  1.00  0.00
ATOM   1702  H2  WAT   551       3.043  11.070  12.497  1.00  0.00
TER
ATOM   1703  O   WAT   552      -4.864  13.127   9.442  1.00  0.00
ATOM   1704  H1  WAT   552      -4.561  13.133   8.534  1.00  0.00
ATOM   1705  H2  WAT   552      -4.125  12.777   9.939  1.00  0.00
TER
ATOM   1706  O   WAT   553      -1.646  12.070  10.428  1.00  0.00
ATOM   1707  H1  WAT   553      -1.993  11.393   9.848  1.00  0.00
ATOM   1708  H2  WAT   553      -1.444  11.609  11.242  1.00  0.00
TER
ATOM   1709  O   WAT   554       8.195  20.075  12.593  1.00  0.00
ATOM   1710  H1  WAT   554       8.956  20.645  12.699  1.00  0.00
ATOM   1711  H2  WAT   554       8.210  19.508  13.364  1.00  0.00
TER
ATOM   1712  O   WAT   555      -8.305  18.599  16.824  1.00  0.00
ATOM   1713  H1  WAT   555      -8.960  18.330  16.180  1.00  0.00
ATOM   1714  H2  WAT   555      -7.467  18.489  16.374  1.00  0.00
TER
ATOM   1715  O   WAT   556       8.247  20.369   9.751  1.00  0.00
ATOM   1716  H1  WAT   556       8.521  21.276   9.623  1.00  0.00
ATOM   1717  H2  WAT   556       8.058  20.305  10.687  1.00  0.00
TER
ATOM   1718  O   WAT   557       4.644  13.393  11.046  1.00  0.00
ATOM   1719  H1  WAT   557       5.063  13.206  10.206  1.00  0.00
ATOM   1720  H2  WAT   557       4.338  12.541  11.356  1.00  0.00
TER
ATOM   1721  O   WAT   558       8.143  18.306  14.744  1.00  0.00
ATOM   1722  H1  WAT   558       7.767  17.538  14.312  1.00  0.00
ATOM   1723  H2  WAT   558       7.413  18.688  15.231  1.00  0.00
TER
ATOM   1724  O   WAT   559      -9.091  15.809  12.767  1.00  0.00
ATOM   1725  H1  WAT   559      -9.995  16.072  12.592  1.00  0.00
ATOM   1726  H2  WAT   559      -8.607  16.080  11.987  1.00  0.00
TER
ATOM   1727  O   WAT   560       7.418  16.531  18.044  1.00  0.00
ATOM   1728  H1  WAT   560       7.942  16.038  17.413  1.00  0.00
ATOM   1729  H2  WAT   560       8.004  16.666  18.789  1.00  0.00
TER
ATOM   1730  O   WAT   561      -6.548  14.865  10.676  1.00  0.00
ATOM   1731  H1  WAT   561      -5.839  14.444  10.191  1.00  0.00
ATOM   1732  H2  WAT   561      -7.264  14.933  10.045  1.00  0.00
TER
ATOM   1733  O   WAT   562      -6.901  10.919   9.716  1.00  0.00
ATOM   1734  H1  WAT   562      -6.178  11.460  10.035  1.00  0.00
ATOM   1735  H2  WAT   562      -6.629  10.646   8.841  1.00  0.00
TER
ATOM   1736  O   WAT   563       6.908  15.789  13.984  1.00  0.00
ATOM   1737  H1  WAT   563       7.404  15.556  14.768  1.00  0.00
ATOM   1738  H2  WAT   563       6.710  14.950  13.567  1.00  0.00
TER
ATOM   1739  O   WAT   564       8.337  14.425  16.517  1.00  0.00
ATOM   1740  H1  WAT   564       8.227  14.270  17.456  1.00  0.00
ATOM   1741  H2  WAT   564       9.098  13.897  16.275  1.00  0.00
TER
ATOM   1742  O   WAT   565       9.226  12.255   9.758  1.00  0.00
ATOM   1743  H1  WAT   565      10.151  12.124   9.550  1.00  0.00
ATOM   1744  H2  WAT   565       9.203  12.335  10.712  1.00  0.00
TER
ATOM   1745  O   WAT   566       9.300  13.027  12.384  1.00  0.00
ATOM   1746  H1  WAT   566       8.505  12.961  12.913  1.00  0.00
ATOM   1747  H2  WAT   566       9.504  13.962  12.372  1.00  0.00
TER
ATOM   1748  O   WAT   567       5.732  11.356  18.834  1.00  0.00
ATOM   1749  H1  WAT   567       6.173  11.301  17.986  1.00  0.00
ATOM   1750  H2  WAT   567       5.462  12.272  18.905  1.00  0.00
TER
ATOM   1751  O   WAT   568       7.596  10.988  16.844  1.00  0.00
ATOM   1752  H1  WAT   568       7.534  10.044  16.698  1.00  0.00
ATOM   1753  H2  WAT   568       8.375  11.096  17.390  1.00  0.00
TER
ATOM   1754  O   WAT   569      -7.476  10.959  13.310  1.00  0.00
ATOM   1755  H1  WAT   569      -6.718  11.072  12.736  1.00  0.00
ATOM   1756  H2  WAT   569      -7.939  11.796  13.264  1.00  0.00
TER
ATOM   1757  O   WAT   570      -0.935  13.073  16.300  1.00  0.00
ATOM   1758  H1  WAT   570      -1.748  12.698  15.960  1.00  0.00
ATOM   1759  H2  WAT   570      -0.431  12.317  16.602  1.00  0.00
TER
ATOM   1760  O   WAT   571       3.568   9.737  17.539  1.00  0.00
ATOM   1761  H1  WAT   571       4.170  10.309  18.013  1.00  0.00
ATOM   1762  H2  WAT   571       2.827  10.301  17.316  1.00  0.00
TER
ATOM   1763  O   WAT   572       6.711  10.139  12.813  1.00  0.00
ATOM   1764  H1  WAT   572       6.906  11.037  13.079  1.00  0.00
ATOM   1765  H2  WAT   572       5.924   9.908  13.306  1.00  0.00
TER
ATOM   1766  O   WAT   573      -5.104  11.485  11.850  1.00  0.00
ATOM   1767  H1  WAT   573      -4.575  10.698  11.721  1.00  0.00
ATOM   1768  H2  WAT   573      -4.471  12.164  12.084  1.00  0.00
TER
ATOM   1769  O   WAT   574      -2.910  11.223  14.905  1.00  0.00
ATOM   1770  H1  WAT   574      -3.540  10.521  15.072  1.00  0.00
ATOM   1771  H2  WAT   574      -3.450  11.983  14.688  1.00  0.00
TER
ATOM   1772  O   WAT   575       2.723  17.936  -1.718  1.00  0.00
ATOM   1773  H1  WAT   575       2.642  17.021  -1.989  1.00  0.00
ATOM   1774  H2  WAT   575       2.309  18.432  -2.425  1.00  0.00
TER
ATOM   1775  O   WAT   576       0.855  19.713   0.162  1.00  0.00
ATOM   1776  H1  WAT   576       0.079  19.234   0.452  1.00  0.00
ATOM   1777  H2  WAT   576       1.506  19.034  -0.012  1.00  0.00
TER
ATOM   1778  O   WAT   577      -5.129  20.025   1.040  1.00  0.00
ATOM   1779  H1  WAT   577      -5.960  19.770   1.440  1.00  0.00
ATOM   1780  H2  WAT   577      -4.521  20.097   1.776  1.00  0.00
TER
ATOM   1781  O   WAT   578      -6.720  14.986  -5.176  1.00  0.00
ATOM   1782  H1  WAT   578      -7.608  15.327  -5.278  1.00  0.00
ATOM   1783  H2  WAT   578      -6.435  14.786  -6.068  1.00  0.00
TER
ATOM   1784  O   WAT   579      -8.756  17.586   0.708  1.00  0.00
ATOM   1785  H1  WAT   579      -8.185  16.818   0.709  1.00  0.00
ATOM   1786  H2  WAT   579      -8.756  17.885  -0.201  1.00  0.00
TER
ATOM   1787  O   WAT   580      -7.514  12.995   2.495  1.00  0.00
ATOM   1788  H1  WAT   580      -7.693  12.097   2.775  1.00  0.00
ATOM   1789  H2  WAT   580      -7.916  13.542   3.170  1.00  0.00
TER
ATOM   1790  O   WAT   581       1.326  15.196   0.396  1.00  0.00
ATOM   1791  H1  WAT   581       1.703  14.323   0.284  1.00  0.00
ATOM   1792  H2  WAT   581       1.228  15.532  -0.495  1.00  0.00
TER
ATOM   1793  O   WAT   582      -4.543  13.569  -4.142  1.00  0.00
ATOM   1794  H1  WAT   582      -4.437  14.469  -3.835  1.00  0.00
ATOM   1795  H2  WAT   582      -5.454  13.521  -4.432  1.00  0.00
TER
ATOM   1796  O   WAT   583       5.109  12.691  -2.671  1.00  0.00
ATOM   1797  H1  WAT   583       5.929  12.201  -2.628  1.00  0.00
ATOM   1798  H2  WAT   583       5.142  13.281  -1.918  1.00  0.00
TER
ATOM   1799  O   WAT   584      -6.895  15.491   1.103  1.00  0.00
ATOM   1800  H1  WAT   584      -6.214  15.755   1.722  1.00  0.00
ATOM   1801  H2  WAT   584      -7.210  14.651   1.437  1.00  0.00
TER
ATOM   1802  O   WAT   585      -2.703  16.537   0.191  1.00  0.00
ATOM   1803  H1  WAT   585      -2.195  17.036   0.831  1.00  0.00
ATOM   1804  H2  WAT   585      -2.171  15.761   0.015  1.00  0.00
TER
ATOM   1805  O   WAT   586       9.398  14.708   3.894  1.00  0.00
ATOM   1806  H1  WAT   586       8.694  15.096   3.375  1.00  0.00
ATOM   1807  H2  WAT   586       9.664  15.403   4.496  1.00  0.00
TER
ATOM   1808  O   WAT   587      -4.419  11.177   4.457  1.00  0.00
ATOM   1809  H1  WAT   587      -4.417  11.695   3.652  1.00  0.00
ATOM   1810  H2  WAT   587      -5.249  10.700   4.434  1.00  0.00
TER
ATOM   1811  O   WAT   588       5.345  14.631   0.102  1.00  0.00
ATOM   1812  H1  WAT   588       4.640  14.920   0.682  1.00  0.00
ATOM   1813  H2  WAT   588       5.706  15.441  -0.258  1.00  0.00
TER
ATOM   1814  O   WAT   589      -4.737  12.888   2.464  1.00  0.00
ATOM   1815  H1  WAT   589      -4.396  13.733   2.169  1.00  0.00
ATOM   1816  H2  WAT   589      -5.676  13.037   2.581  1.00  0.00
TER
ATOM   1817  O   WAT   590       8.413  14.077   0.493  1.00  0.00
ATOM   1818  H1  WAT   590       7.466  14.111   0.624  1.00  0.00
ATOM   1819  H2  WAT   590       8.738  14.891   0.878  1.00  0.00
TER
ATOM   1820  O   WAT   591      -1.055  10.377  -1.212  1.00  0.00
ATOM   1821  H1  WAT   591      -0.747   9.821  -1.928  1.00  0.00
ATOM   1822  H2  WAT   591      -1.985  10.511  -1.394  1.00  0.00
TER
ATOM   1823  O   WAT   592       3.895  20.996   2.407  1.00  0.00
ATOM   1824  H1  WAT   592       4.312  20.782   1.573  1.00  0.00
ATOM   1825  H2  WAT   592       4.619  21.254   2.978  1.00  0.00
TER
ATOM   1826  O   WAT   593       1.333  18.441  -4.476  1.00  0.00
ATOM   1827  H1  WAT   593       0.406  18.375  -4.247  1.00  0.00
ATOM   1828  H2  WAT   593       1.486  19.379  -4.590  1.00  0.00
TER
ATOM   1829  O   WAT   594       1.320  14.713  -7.479  1.00  0.00
ATOM   1830  H1  WAT   594       0.381  14.875  -7.394  1.00  0.00
ATOM   1831  H2  WAT   594       1.639  15.432  -8.025  1.00  0.00
TER
ATOM   1832  O   WAT   595       7.842  19.395   2.499  1.00  0.00
ATOM   1833  H1  WAT   595       7.013  19.464   2.024  1.00  0.00
ATOM   1834  H2  WAT   595       8.437  19.980   2.031  1.00  0.00
TER
ATOM   1835  O   WAT   596       5.363  20.003  -3.972  1.00  0.00
ATOM   1836  H1  WAT   596       4.744  19.665  -4.619  1.00  0.00
ATOM   1837  H2  WAT   596       5.346  19.359  -3.264  1.00  0.00
TER
ATOM   1838  O   WAT   597       4.806  16.182   3.445  1.00  0.00
ATOM   1839  H1  WAT   597       4.393  17.007   3.699  1.00  0.00
ATOM   1840  H2  WAT   597       4.073  15.596   3.252  1.00  0.00
TER
ATOM   1841  O   WAT   598      -3.061  18.968  -1.694  1.00  0.00
ATOM   1842  H1  WAT   598      -3.465  18.256  -2.189  1.00  0.00
ATOM   1843  H2  WAT   598      -2.975  18.623  -0.805  1.00  0.00
TER
ATOM   1844  O   WAT   599      -4.348  15.742   2.086  1.00  0.00
ATOM   1845  H1  WAT   599      -3.797  15.852   1.312  1.00  0.00
ATOM   1846  H2  WAT   599      -3.834  16.116   2.802  1.00  0.00
TER
ATOM   1847  O   WAT   600       3.540  19.242  -6.965  1.00  0.00
ATOM   1848  H1  WAT   600       3.979  18.404  -7.111  1.00  0.00
ATOM   1849  H2  WAT   600       4.252  19.875  -6.878  1.00  0.00
TER
ATOM   1850  O   WAT   601      -4.674  19.264   5.697  1.00  0.00
ATOM   1851  H1  WAT   601      -4.813  20.136   6.066  1.00  0.00
ATOM   1852  H2  WAT   601      -5.556  18.921   5.552  1.00  0.00
TER
ATOM   1853  O   WAT   602       7.121  10.496  -8.651  1.00  0.00
ATOM   1854  H1  WAT   602       6.809  10.589  -7.751  1.00  0.00
ATOM   1855  H2  WAT   602       7.883  11.075  -8.701  1.00  0.00
TER
ATOM   1856  O   WAT   603      -6.360  17.862  -4.193  1.00  0.00
ATOM   1857  H1  WAT   603      -6.481  18.589  -4.805  1.00  0.00
ATOM   1858  H2  WAT   603      -6.670  17.093  -4.670  1.00  0.00
TER
ATOM   1859  O   WAT   604      -8.722  21.034   1.614  1.00  0.00
ATOM   1860  H1  WAT   604      -8.644  21.169   0.670  1.00  0.00
ATOM   1861  H2  WAT   604      -8.108  20.325   1.807  1.00  0.00
TER
ATOM   1862  O   WAT   605       8.331  15.234   7.327  1.00  0.00
ATOM   1863  H1  WAT   605       7.716  15.742   6.798  1.00  0.00
ATOM   1864  H2  WAT   605       8.011  14.333   7.269  1.00  0.00
TER
ATOM   1865  O   WAT   606      -3.894  11.206  -0.811  1.00  0.00
ATOM   1866  H1  WAT   606      -4.337  11.987  -1.142  1.00  0.00
ATOM   1867  H2  WAT   606      -3.336  11.529  -0.103  1.00  0.00
TER
ATOM   1868  O   WAT   607       0.393  14.073   4.793  1.00  0.00
ATOM   1869  H1  WAT   607      -0.069  14.281   5.605  1.00  0.00
ATOM   1870  H2  WAT   607      -0.009  13.259   4.490  1.00  0.00
TER
ATOM   1871  O   WAT   608       5.393  15.294   5.923  1.00  0.00
ATOM   1872  H1  WAT   608       4.543  14.994   6.244  1.00  0.00
ATOM   1873  H2  WAT   608       5.233  15.538   5.011  1.00  0.00
TER
ATOM   1874  O   WAT   609       2.488  16.794   8.023  1.00  0.00
ATOM   1875  H1  WAT   609       2.814  15.960   7.683  1.00  0.00
ATOM   1876  H2  WAT   609       3.276  17.317   8.170  1.00  0.00
TER
ATOM   1877  O   WAT   610      -0.778  10.827  -5.930  1.00  0.00
ATOM   1878  H1  WAT   610      -1.403  10.823  -5.205  1.00  0.00
ATOM   1879  H2  WAT   610      -0.865   9.960  -6.326  1.00  0.00
TER
ATOM   1880  O   WAT   611      -1.857  11.751   1.048  1.00  0.00
ATOM   1881  H1  WAT   611      -1.559  12.657   0.968  1.00  0.00
ATOM   1882  H2  WAT   611      -1.308  11.263   0.434  1.00  0.00
TER
ATOM   1883  O   WAT   612      -4.103  16.329  -3.082  1.00  0.00
ATOM   1884  H1  WAT   612      -4.329  16.113  -2.178  1.00  0.00
ATOM   1885  H2  WAT   612      -4.883  16.762  -3.428  1.00  0.00
TER
ATOM   1886  O   WAT   613       3.127  16.336  -4.483  1.00  0.00
ATOM   1887  H1  WAT   613       2.528  17.059  -4.667  1.00  0.00
ATOM   1888  H2  WAT   613       3.675  16.273  -5.266  1.00  0.00
TER
ATOM   1889  O   WAT   614      -1.663  17.228   7.584  1.00  0.00
ATOM   1890  H1  WAT   614      -1.758  16.287   7.434  1.00  0.00
ATOM   1891  H2  WAT   614      -0.820  17.449   7.188  1.00  0.00
TER
ATOM   1892  O   WAT   615       1.734  14.972  -2.453  1.00  0.00
ATOM   1893  H1  WAT   615       2.127  15.289  -3.266  1.00  0.00
ATOM   1894  H2  WAT   615       2.095  14.093  -2.339  1.00  0.00
TER
ATOM   1895  O   WAT   616      -6.532  13.639   5.737  1.00  0.00
ATOM   1896  H1  WAT   616      -6.925  14.487   5.944  1.00  0.00
ATOM   1897  H2  WAT   616      -7.220  13.002   5.928  1.00  0.00
TER
ATOM   1898  O   WAT   617       0.043  13.723   8.807  1.00  0.00
ATOM   1899  H1  WAT   617      -0.647  13.530   9.441  1.00  0.00
ATOM   1900  H2  WAT   617       0.786  14.006   9.339  1.00  0.00
TER
ATOM   1901  O   WAT   618      -9.230  11.562  -0.230  1.00  0.00
ATOM   1902  H1  WAT   618      -9.519  12.132   0.483  1.00  0.00
ATOM   1903  H2  WAT   618      -8.485  11.082   0.133  1.00  0.00
TER
ATOM   1904  O   WAT   619      -9.043  15.504  -9.020  1.00  0.00
ATOM   1905  H1  WAT   619      -9.126  16.447  -8.878  1.00  0.00
ATOM   1906  H2  WAT   619      -9.395  15.362  -9.898  1.00  0.00
TER
ATOM   1907  O   WAT   620       2.319  17.563   1.642  1.00  0.00
ATOM   1908  H1  WAT   620       1.587  18.071   1.991  1.00  0.00
ATOM   1909  H2  WAT   620       1.922  16.746   1.341  1.00  0.00
TER
ATOM   1910  O   WAT   621      -1.243  14.238   0.047  1.00  0.00
ATOM   1911  H1  WAT   621      -1.240  13.797  -0.802  1.00  0.00
ATOM   1912  H2  WAT   621      -0.348  14.560   0.154  1.00  0.00
TER
ATOM   1913  O   WAT   622      -5.393  14.121  -0.993  1.00  0.00
ATOM   1914  H1  WAT   622      -5.733  14.598  -0.237  1.00  0.00
ATOM   1915  H2  WAT   622      -6.155  13.667  -1.353  1.00  0.00
TER
ATOM   1916  O   WAT   623      -1.181  15.239  -6.962  1.00  0.00
ATOM   1917  H1  WAT   623      -1.060  15.198  -6.013  1.00  0.00
ATOM   1918  H2  WAT   623      -1.566  16.102  -7.117  1.00  0.00
TER
ATOM   1919  O   WAT   624       2.782  13.016   1.054  1.00  0.00
ATOM   1920  H1  WAT   624       2.799  13.467   1.899  1.00  0.00
ATOM   1921  H2  WAT   624       2.533  12.116   1.268  1.00  0.00
TER
ATOM   1922  O   WAT   625      -2.169  17.549  -7.564  1.00  0.00
ATOM   1923  H1  WAT   625      -2.737  17.101  -8.190  1.00  0.00
ATOM   1924  H2  WAT   625      -1.460  17.909  -8.097  1.00  0.00
TER
ATOM   1925  O   WAT   626       6.209  10.429   6.893  1.00  0.00
ATOM   1926  H1  WAT   626       6.533   9.698   7.419  1.00  0.00
ATOM   1927  H2  WAT   626       6.244  10.110   5.991  1.00  0.00
TER
ATOM   1928  O   WAT   627      -0.942  18.298   1.794  1.00  0.00
ATOM   1929  H1  WAT   627      -0.575  17.824   2.540  1.00  0.00
ATOM   1930  H2  WAT   627      -1.132  19.172   2.135  1.00  0.00
TER
ATOM   1931  O   WAT   628      -8.078  13.042  -2.077  1.00  0.00
ATOM   1932  H1  WAT   628      -8.364  12.678  -1.239  1.00  0.00
ATOM   1933  H2  WAT   628      -8.140  12.311  -2.690  1.00  0.00
TER
ATOM   1934  O   WAT   629      -3.152  17.339   4.112  1.00  0.00
ATOM   1935  H1  WAT   629      -3.457  18.218   4.337  1.00  0.00
ATOM   1936  H2  WAT   629      -2.198  17.399   4.148  1.00  0.00
TER
ATOM   1937  O   WAT   630       6.135  20.542   0.502  1.00  0.00
ATOM   1938  H1  WAT   630       6.854  21.037   0.111  1.00  0.00
ATOM   1939  H2  WAT   630       5.933  19.863  -0.143  1.00  0.00
TER
ATOM   1940  O   WAT   631       1.596  11.935  -5.355  1.00  0.00
ATOM   1941  H1  WAT   631       0.782  11.437  -5.431  1.00  0.00
ATOM   1942  H2  WAT   631       1.402  12.775  -5.772  1.00  0.00
TER
ATOM   1943  O   WAT   632       1.516  20.613   6.388  1.00  0.00
ATOM   1944  H1  WAT   632       1.450  19.692   6.134  1.00  0.00
ATOM   1945  H2  WAT   632       0.887  20.710   7.103  1.00  0.00
TER
ATOM   1946  O   WAT   633       4.310  16.307  -7.059  1.00  0.00
ATOM   1947  H1  WAT   633       5.198  16.619  -7.234  1.00  0.00
ATOM   1948  H2  WAT   633       4.281  15.435  -7.451  1.00  0.00
TER
ATOM   1949  O   WAT   634      -4.581  21.213  -1.653  1.00  0.00
ATOM   1950  H1  WAT   634      -4.063  20.410  -1.707  1.00  0.00
ATOM   1951  H2  WAT   634      -5.032  21.151  -0.811  1.00  0.00
TER
ATOM   1952  O   WAT   635      -7.096  18.179   5.259  1.00  0.00
ATOM   1953  H1  WAT   635      -7.455  18.845   5.847  1.00  0.00
ATOM   1954  H2  WAT   635      -7.391  17.348   5.631  1.00  0.00
TER
ATOM   1955  O   WAT   636      -3.895  18.638   8.143  1.00  0.00
ATOM   1956  H1  WAT   636      -4.195  18.783   7.246  1.00  0.00
ATOM   1957  H2  WAT   636      -3.124  18.078   8.051  1.00  0.00
TER
ATOM   1958  O   WAT   637       6.582  17.619  -7.591  1.00  0.00
ATOM   1959  H1  WAT   637       6.498  18.050  -8.442  1.00  0.00
ATOM   1960  H2  WAT   637       7.301  18.078  -7.159  1.00  0.00
TER
ATOM   1961  O   WAT   638       7.659  20.075   5.486  1.00  0.00
ATOM   1962  H1  WAT   638       6.934  20.668   5.289  1.00  0.00
ATOM   1963  H2  WAT   638       8.187  20.068   4.687  1.00  0.00
TER
ATOM   1964  O   WAT   639      -8.585  18.178  -8.117  1.00  0.00
ATOM   1965  H1  WAT   639      -7.716  18.461  -7.834  1.00  0.00
ATOM   1966  H2  WAT   639      -9.076  18.992  -8.232  1.00  0.00
TER
ATOM   1967  O   WAT   640      -1.422  19.566  -3.996  1.00  0.00
ATOM   1968  H1  WAT   640      -0.966  20.376  -3.770  1.00  0.00
ATOM   1969  H2  WAT   640      -1.773  19.248  -3.164  1.00  0.00
TER
ATOM   1970  O   WAT   641      -5.521   9.909  -3.524  1.00  0.00
ATOM   1971  H1  WAT   641      -5.649   9.901  -2.576  1.00  0.00
ATOM   1972  H2  WAT   641      -6.344  10.248  -3.875  1.00  0.00
TER
ATOM   1973  O   WAT   642      -8.521  11.669   5.937  1.00  0.00
ATOM   1974  H1  WAT   642      -9.235  11.868   6.542  1.00  0.00
ATOM   1975  H2  WAT   642      -8.102  10.893   6.308  1.00  0.00
TER
ATOM   1976  O   WAT   643      -6.601  19.996  -5.989  1.00  0.00
ATOM   1977  H1  WAT   643      -7.208  20.736  -5.979  1.00  0.00
ATOM   1978  H2  WAT   643      -6.126  20.086  -6.815  1.00  0.00
TER
ATOM   1979  O   WAT   644       2.973  14.161   3.687  1.00  0.00
ATOM   1980  H1  WAT   644       3.341  13.340   4.015  1.00  0.00
ATOM   1981  H2  WAT   644       2.112  14.221   4.102  1.00  0.00
TER
ATOM   1982  O   WAT   645       6.339  13.116  -5.504  1.00  0.00
ATOM   1983  H1  WAT   645       5.710  13.221  -6.219  1.00  0.00
ATOM   1984  H2  WAT   645       5.844  13.336  -4.715  1.00  0.00
TER
ATOM   1985  O   WAT   646      -1.693  15.395  -4.089  1.00  0.00
ATOM   1986  H1  WAT   646      -2.401  15.864  -3.647  1.00  0.00
ATOM   1987  H2  WAT   646      -1.408  14.737  -3.454  1.00  0.00
TER
ATOM   1988  O   WAT   647      -0.067  16.815   3.911  1.00  0.00
ATOM   1989  H1  WAT   647       0.431  17.289   4.576  1.00  0.00
ATOM   1990  H2  WAT   647       0.075  15.891   4.118  1.00  0.00
TER
ATOM   1991  O   WAT   648       2.339  12.120  -2.649  1.00  0.00
ATOM   1992  H1  WAT   648       2.216  12.139  -3.598  1.00  0.00
ATOM   1993  H2  WAT   648       3.287  12.168  -2.529  1.00  0.00
TER
ATOM   1994  O   WAT   649      -3.489  13.704  -6.714  1.00  0.00
ATOM   1995  H1  WAT   649      -2.640  14.141  -6.780  1.00  0.00
ATOM   1996  H2  WAT   649      -3.856  14.016  -5.886  1.00  0.00
TER
ATOM   1997  O   WAT   650       7.140  13.032   4.753  1.00  0.00
ATOM   1998  H1  WAT   650       6.637  13.772   5.093  1.00  0.00
ATOM   1999  H2  WAT   650       7.955  13.420   4.437  1.00  0.00
TER
ATOM   2000  O   WAT   651       5.432  18.275  -1.800  1.00  0.00
ATOM   2001  H1  WAT   651       4.491  18.290  -1.626  1.00  0.00
ATOM   2002  H2  WAT   651       5.746  17.488  -1.354  1.00  0.00
TER
ATOM   2003  O   WAT   652      -4.590  19.957  -8.240  1.00  0.00
ATOM   2004  H1  WAT   652      -3.824  19.845  -7.678  1.00  0.00
ATOM   2005  H2  WAT   652      -4.513  19.261  -8.892  1.00  0.00
TER
ATOM   2006  O   WAT   653      -5.895  17.389  -7.557  1.00  0.00
ATOM   2007  H1  WAT   653      -5.815  16.442  -7.445  1.00  0.00
ATOM   2008  H2  WAT   653      -5.003  17.720  -7.451  1.00  0.00
TER
ATOM   2009  O   WAT   654      -8.368  19.211   7.679  1.00  0.00
ATOM   2010  H1  WAT   654      -7.864  18.632   8.250  1.00  0.00
ATOM   2011  H2  WAT   654      -9.108  19.495   8.216  1.00  0.00
TER
ATOM   2012  O   WAT   655      -1.315  20.618   7.212  1.00  0.00
ATOM   2013  H1  WAT   655      -2.080  21.186   7.128  1.00  0.00
ATOM   2014  H2  WAT   655      -1.133  20.326   6.319  1.00  0.00
TER
ATOM   2015  O   WAT   656      -6.336  17.354   8.574  1.00  0.00
ATOM   2016  H1  WAT   656      -6.295  17.055   9.482  1.00  0.00
ATOM   2017  H2  WAT   656      -5.481  17.755   8.415  1.00  0.00
TER
ATOM   2018  O   WAT   657      -2.558  19.953  -6.266  1.00  0.00
ATOM   2019  H1  WAT   657      -2.137  19.787  -5.423  1.00  0.00
ATOM   2020  H2  WAT   657      -2.433  19.143  -6.760  1.00  0.00
TER
ATOM   2021  O   WAT   658      -4.395  15.933   6.541  1.00  0.00
ATOM   2022  H1  WAT   658      -4.926  15.442   5.914  1.00  0.00
ATOM   2023  H2  WAT   658      -3.727  16.361   6.007  1.00  0.00
TER
ATOM   2024  O   WAT   659      -0.045  18.977  -9.018  1.00  0.00
ATOM   2025  H1  WAT   659       0.475  18.262  -9.384  1.00  0.00
ATOM   2026  H2  WAT   659       0.601  19.616  -8.718  1.00  0.00
TER
ATOM   2027  O   WAT   660       4.502  20.400   6.305  1.00  0.00
ATOM   2028  H1  WAT   660       4.916  20.554   7.154  1.00  0.00
ATOM   2029  H2  WAT   660       3.567  20.525   6.468  1.00  0.00
TER
ATOM   2030  O   WAT   661       4.975  17.740   8.309  1.00  0.00
ATOM   2031  H1  WAT   661       5.557  16.985   8.221  1.00  0.00
ATOM   2032  H2  WAT   661       5.151  18.270   7.532  1.00  0.00
TER
ATOM   2033  O   WAT   662      -3.908  12.899   6.621  1.00  0.00
ATOM   2034  H1  WAT   662      -4.003  12.281   5.896  1.00  0.00
ATOM   2035  H2  WAT   662      -4.488  13.626   6.394  1.00  0.00
TER
ATOM   2036  O   WAT   663      -1.142  11.457   3.654  1.00  0.00
ATOM   2037  H1  WAT   663      -1.590  11.479   2.808  1.00  0.00
ATOM   2038  H2  WAT   663      -1.776  11.058   4.251  1.00  0.00
TER
ATOM   2039  O   WAT   664      -0.736  20.352   4.275  1.00  0.00
ATOM   2040  H1  WAT   664      -0.317  21.195   4.103  1.00  0.00
ATOM   2041  H2  WAT   664      -1.655  20.489   4.046  1.00  0.00
TER
ATOM   2042  O   WAT   665       1.600  18.084   5.659  1.00  0.00
ATOM   2043  H1  WAT   665       1.720  17.488   6.398  1.00  0.00
ATOM   2044  H2  WAT   665       2.460  18.121   5.239  1.00  0.00
TER
ATOM   2045  O   WAT   666       3.939  18.637   4.235  1.00  0.00
ATOM   2046  H1  WAT   666       3.413  19.162   3.632  1.00  0.00
ATOM   2047  H2  WAT   666       4.282  19.270   4.866  1.00  0.00
TER
ATOM   2048  O   WAT   667      -3.662  16.027  -9.320  1.00  0.00
ATOM   2049  H1  WAT   667      -3.863  15.163  -8.959  1.00  0.00
ATOM   2050  H2  WAT   667      -3.833  15.940 -10.258  1.00  0.00
TER
ATOM   2051  O   WAT   668      -1.633  14.626   6.916  1.00  0.00
ATOM   2052  H1  WAT   668      -1.043  14.317   7.604  1.00  0.00
ATOM   2053  H2  WAT   668      -2.451  14.154   7.072  1.00  0.00
TER
ATOM   2054  O   WAT   669       3.186  14.242   7.150  1.00  0.00
ATOM   2055  H1  WAT   669       2.498  13.580   7.085  1.00  0.00
ATOM   2056  H2  WAT   669       3.907  13.796   7.595  1.00  0.00
TER
ATOM   2057  O   WAT   670       3.817  10.837  -6.791  1.00  0.00
ATOM   2058  H1  WAT   670       4.097   9.994  -6.435  1.00  0.00
ATOM   2059  H2  WAT   670       3.043  11.070  -6.277  1.00  0.00
TER
ATOM   2060  O   WAT   671      -4.864  13.127  -9.332  1.00  0.00
ATOM   2061  H1  WAT   671      -4.561  13.133 -10.240  1.00  0.00
ATOM   2062  H2  WAT   671      -4.125  12.777  -8.835  1.00  0.00
TER
ATOM   2063  O   WAT   672      -1.646  12.070  -8.347  1.00  0.00
ATOM   2064  H1  WAT   672      -1.993  11.393  -8.926  1.00  0.00
ATOM   2065  H2  WAT   672      -1.444  11.609  -7.532  1.00  0.00
TER
ATOM   2066  O   WAT   673       8.195  20.075  -6.181  1.00  0.00
ATOM   2067  H1  WAT   673       8.956  20.645  -6.075  1.00  0.00
ATOM   2068  H2  WAT   673       8.210  19.508  -5.410  1.00  0.00
TER
ATOM   2069  O   WAT   674      -8.305  18.599  -1.950  1.00  0.00
ATOM   2070  H1  WAT   674      -8.960  18.330  -2.594  1.00  0.00
ATOM   2071  H2  WAT   674      -7.467  18.489  -2.400  1.00  0.00
TER
ATOM   2072  O   WAT   675       8.247  20.369  -9.024  1.00  0.00
ATOM   2073  H1  WAT   675       8.521  21.276  -9.152  1.00  0.00
ATOM   2074  H2  WAT   675       8.058  20.305  -8.087  1.00  0.00
TER
ATOM   2075  O   WAT   676       4.644  13.393  -7.728  1.00  0.00
ATOM   2076  H1  WAT   676       5.063  13.206  -8.569  1.00  0.00
ATOM   2077  H2  WAT   676       4.338  12.541  -7.418  1.00  0.00
TER
ATOM   2078  O   WAT   677       8.143  18.306  -4.031  1.00  0.00
ATOM   2079  H1  WAT   677       7.767  17.538  -4.463  1.00  0.00
ATOM   2080  H2  WAT   677       7.413  18.688  -3.543  1.00  0.00
TER
ATOM   2081  O   WAT   678      -7.267  18.984   2.590  1.00  0.00
ATOM   2082  H1  WAT   678      -6.900  18.897   3.470  1.00  0.00
ATOM   2083  H2  WAT   678      -7.836  18.221   2.491  1.00  0.00
TER
ATOM   2084  O   WAT   679       7.533  17.453   5.603  1.00  0.00
ATOM   2085  H1  WAT   679       7.302  17.224   4.703  1.00  0.00
ATOM   2086  H2  WAT   679       7.793  18.373   5.558  1.00  0.00
TER
ATOM   2087  O   WAT   680      -7.716  15.895   6.496  1.00  0.00
ATOM   2088  H1  WAT   680      -8.610  15.862   6.835  1.00  0.00
ATOM   2089  H2  WAT   680      -7.176  16.094   7.261  1.00  0.00
TER
ATOM   2090  O   WAT   681       5.972  12.678   8.381  1.00  0.00
ATOM   2091  H1  WAT   681       6.849  12.687   8.765  1.00  0.00
ATOM   2092  H2  WAT   681       5.984  11.941   7.770  1.00  0.00
TER
ATOM   2093  O   WAT   682      -9.091  15.809  -6.008  1.00  0.00
ATOM   2094  H1  WAT   682      -9.995  16.072  -6.182  1.00  0.00
ATOM   2095  H2  WAT   682      -8.607  16.080  -6.788  1.00  0.00
TER
ATOM   2096  O   WAT   683       7.418  16.531  -0.730  1.00  0.00
ATOM   2097  H1  WAT   683       7.942  16.038  -1.361  1.00  0.00
ATOM   2098  H2  WAT   683       8.004  16.666   0.015  1.00  0.00
TER
ATOM   2099  O   WAT   684       7.597  16.615   2.792  1.00  0.00
ATOM   2100  H1  WAT   684       6.647  16.582   2.906  1.00  0.00
ATOM   2101  H2  WAT   684       7.778  17.525   2.557  1.00  0.00
TER
ATOM   2102  O   WAT   685      -6.548  14.865  -8.098  1.00  0.00
ATOM   2103  H1  WAT   685      -5.839  14.444  -8.583  1.00  0.00
ATOM   2104  H2  WAT   685      -7.264  14.933  -8.730  1.00  0.00
TER
ATOM   2105  O   WAT   686      -6.901  10.919  -9.058  1.00  0.00
ATOM   2106  H1  WAT   686      -6.178  11.460  -8.740  1.00  0.00
ATOM   2107  H2  WAT   686      -6.629  10.646  -9.934  1.00  0.00
TER
ATOM   2108  O   WAT   687       6.908  15.789  -4.791  1.00  0.00
ATOM   2109  H1  WAT   687       7.404  15.556  -4.006  1.00  0.00
ATOM   2110  H2  WAT   687       6.710  14.950  -5.207  1.00  0.00
TER
ATOM   2111  O   WAT   688      -7.212  10.170   0.844  1.00  0.00
ATOM   2112  H1  WAT   688      -6.564   9.620   0.404  1.00  0.00
ATOM   2113  H2  WAT   688      -6.792  10.424   1.666  1.00  0.00
TER
ATOM   2114  O   WAT   689       8.337  14.425  -2.257  1.00  0.00
ATOM   2115  H1  WAT   689       8.227  14.270  -1.319  1.00  0.00
ATOM   2116  H2  WAT   689       9.098  13.897  -2.499  1.00  0.00
TER
ATOM   2117  O   WAT   690       6.683  10.364   4.201  1.00  0.00
ATOM   2118  H1  WAT   690       7.321  10.978   4.567  1.00  0.00
ATOM   2119  H2  WAT   690       6.831  10.400   3.256  1.00  0.00
TER
ATOM   2120  O   WAT   691       9.226  12.255  -9.016  1.00  0.00
ATOM   2121  H1  WAT   691      10.151  12.124  -9.225  1.00  0.00
ATOM   2122  H2  WAT   691       9.203  12.335  -8.063  1.00  0.00
TER
ATOM   2123  O   WAT   692       9.300  13.027  -6.391  1.00  0.00
ATOM   2124  H1  WAT   692       8.505  12.961  -5.861  1.00  0.00
ATOM   2125  H2  WAT   692       9.504  13.962  -6.402  1.00  0.00
TER
ATOM   2126  O   WAT   693      -7.459  10.326   3.587  1.00  0.00
ATOM   2127  H1  WAT   693      -7.807  10.782   4.353  1.00  0.00
ATOM   2128  H2  WAT   693      -7.790   9.431   3.669  1.00  0.00
TER
ATOM   2129  O   WAT   694       0.054  11.517   7.109  1.00  0.00
ATOM   2130  H1  WAT   694      -0.007  12.109   7.858  1.00  0.00
ATOM   2131  H2  WAT   694       0.994  11.409   6.964  1.00  0.00
TER
ATOM   2132  O   WAT   695       2.691  11.174   6.748  1.00  0.00
ATOM   2133  H1  WAT   695       3.305  11.492   6.086  1.00  0.00
ATOM   2134  H2  WAT   695       3.236  10.689   7.368  1.00  0.00
TER
ATOM   2135  O   WAT   696      -6.787   9.853   6.862  1.00  0.00
ATOM   2136  H1  WAT   696      -6.238   9.672   6.099  1.00  0.00
ATOM   2137  H2  WAT   696      -6.721   9.063   7.398  1.00  0.00
TER
ATOM   2138  O   WAT   697       3.432   9.737   3.075  1.00  0.00
ATOM   2139  H1  WAT   697       2.558  10.070   2.872  1.00  0.00
ATOM   2140  H2  WAT   697       3.323   9.264   3.900  1.00  0.00
TER
ATOM   2141  O   WAT   698       4.339  11.944   4.459  1.00  0.00
ATOM   2142  H1  WAT   698       4.011  11.129   4.079  1.00  0.00
ATOM   2143  H2  WAT   698       5.288  11.901   4.336  1.00  0.00
TER
ATOM   2144  O   WAT   699       1.180  10.654   2.014  1.00  0.00
ATOM   2145  H1  WAT   699       0.397  11.128   2.294  1.00  0.00
ATOM   2146  H2  WAT   699       0.886   9.749   1.906  1.00  0.00
TER
ATOM   2147  O   WAT   700       5.732  11.356   0.059  1.00  0.00
ATOM   2148  H1  WAT   700       6.173  11.301  -0.789  1.00  0.00
ATOM   2149  H2  WAT   700       5.462  12.272   0.130  1.00  0.00
TER
ATOM   2150  O   WAT   701       7.596  10.988  -1.930  1.00  0.00
ATOM   2151  H1  WAT   701       7.534  10.044  -2.077  1.00  0.00
ATOM   2152  H2  WAT   701       8.375  11.096  -1.385  1.00  0.00
TER
ATOM   2153  O   WAT   702      -7.476  10.959  -5.464  1.00  0.00
ATOM   2154  H1  WAT   702      -6.718  11.072  -6.038  1.00  0.00
ATOM   2155  H2  WAT   702      -7.939  11.796  -5.510  1.00  0.00
TER
ATOM   2156  O   WAT   703      -0.935  13.073  -2.474  1.00  0.00
ATOM   2157  H1  WAT   703      -1.748  12.698  -2.815  1.00  0.00
ATOM   2158  H2  WAT   703      -0.431  12.317  -2.172  1.00  0.00
TER
ATOM   2159  O   WAT   704       3.568   9.737  -1.236  1.00  0.00
ATOM   2160  H1  WAT   704       4.170  10.309  -0.761  1.00  0.00
ATOM   2161  H2  WAT   704       2.827  10.301  -1.458  1.00  0.00
TER
ATOM   2162  O   WAT   705       6.711  10.139  -5.962  1.00  0.00
ATOM   2163  H1  WAT   705       6.906  11.037  -5.695  1.00  0.00
ATOM   2164  H2  WAT   705       5.924   9.908  -5.468  1.00  0.00
TER
ATOM   2165  O   WAT   706      -5.104  11.485  -6.924  1.00  0.00
ATOM   2166  H1  WAT   706      -4.575  10.698  -7.053  1.00  0.00
ATOM   2167  H2  WAT   706      -4.471  12.164  -6.691  1.00  0.00
TER
ATOM   2168  O   WAT   707      -2.910  11.223  -3.870  1.00  0.00
ATOM   2169  H1  WAT   707      -3.540  10.521  -3.703  1.00  0.00
ATOM   2170  H2  WAT   707      -3.450  11.983  -4.086  1.00  0.00
TER
ATOM   2171  O   WAT   708      -2.784  10.501   8.566  1.00  0.00
ATOM   2172  H1  WAT   708      -3.066  11.004   7.802  1.00  0.00
ATOM   2173  H2  WAT   708      -2.403   9.703   8.200  1.00  0.00
TER
ATOM   2174  O   WAT   709       3.817   9.916   9.144  1.00  0.00
ATOM   2175  H1  WAT   709       3.704  10.236  10.039  1.00  0.00
ATOM   2176  H2  WAT   709       4.634  10.318   8.847  1.00  0.00
TER
ATOM   2177  O   WAT   710       0.855  19.713 -18.612  1.00  0.00
ATOM   2178  H1  WAT   710       0.079  19.234 -18.322  1.00  0.00
ATOM   2179  H2  WAT   710       1.506  19.034 -18.786  1.00  0.00
TER
ATOM   2180  O   WAT   711      -5.129  20.025 -17.734  1.00  0.00
ATOM   2181  H1  WAT   711      -5.960  19.770 -17.335  1.00  0.00
ATOM   2182  H2  WAT   711      -4.521  20.097 -16.999  1.00  0.00
TER
ATOM   2183  O   WAT   712      -8.756  17.586 -18.066  1.00  0.00
ATOM   2184  H1  WAT   712      -8.185  16.818 -18.066  1.00  0.00
ATOM   2185  H2  WAT   712      -8.756  17.885 -18.975  1.00  0.00
TER
ATOM   2186  O   WAT   713      -7.514  12.995 -16.279  1.00  0.00
ATOM   2187  H1  WAT   713      -7.693  12.097 -15.999  1.00  0.00
ATOM   2188  H2  WAT   713      -7.916  13.542 -15.605  1.00  0.00
TER
ATOM   2189  O   WAT   714       1.326  15.196 -18.378  1.00  0.00
ATOM   2190  H1  WAT   714       1.703  14.323 -18.491  1.00  0.00
ATOM   2191  H2  WAT   714       1.228  15.532 -19.269  1.00  0.00
TER
ATOM   2192  O   WAT   715      -6.895  15.491 -17.671  1.00  0.00
ATOM   2193  H1  WAT   715      -6.214  15.755 -17.052  1.00  0.00
ATOM   2194  H2  WAT   715      -7.210  14.651 -17.337  1.00  0.00
TER
ATOM   2195  O   WAT   716      -2.703  16.537 -18.584  1.00  0.00
ATOM   2196  H1  WAT   716      -2.195  17.036 -17.943  1.00  0.00
ATOM   2197  H2  WAT   716      -2.171  15.761 -18.760  1.00  0.00
TER
ATOM   2198  O   WAT   717       9.398  14.708 -14.881  1.00  0.00
ATOM   2199  H1  WAT   717       8.694  15.096 -15.399  1.00  0.00
ATOM   2200  H2  WAT   717       9.664  15.403 -14.279  1.00  0.00
TER
ATOM   2201  O   WAT   718      -4.419  11.177 -14.317  1.00  0.00
ATOM   2202  H1  WAT   718      -4.417  11.695 -15.123  1.00  0.00
ATOM   2203  H2  WAT   718      -5.249  10.700 -14.340  1.00  0.00
TER
ATOM   2204  O   WAT   719       5.345  14.631 -18.672  1.00  0.00
ATOM   2205  H1  WAT   719       4.640  14.920 -18.092  1.00  0.00
ATOM   2206  H2  WAT   719       5.706  15.441 -19.032  1.00  0.00
TER
ATOM   2207  O   WAT   720      -4.737  12.888 -16.310  1.00  0.00
ATOM   2208  H1  WAT   720      -4.396  13.733 -16.605  1.00  0.00
ATOM   2209  H2  WAT   720      -5.676  13.037 -16.194  1.00  0.00
TER
ATOM   2210  O   WAT   721       8.413  14.077 -18.281  1.00  0.00
ATOM   2211  H1  WAT   721       7.466  14.111 -18.150  1.00  0.00
ATOM   2212  H2  WAT   721       8.738  14.891 -17.897  1.00  0.00
TER
ATOM   2213  O   WAT   722       3.895  20.996 -16.367  1.00  0.00
ATOM   2214  H1  WAT   722       4.312  20.782 -17.202  1.00  0.00
ATOM   2215  H2  WAT   722       4.619  21.254 -15.796  1.00  0.00
TER
ATOM   2216  O   WAT   723       7.842  19.395 -16.275  1.00  0.00
ATOM   2217  H1  WAT   723       7.013  19.464 -16.750  1.00  0.00
ATOM   2218  H2  WAT   723       8.437  19.980 -16.744  1.00  0.00
TER
ATOM   2219  O   WAT   724       4.806  16.182 -15.330  1.00  0.00
ATOM   2220  H1  WAT   724       4.393  17.007 -15.076  1.00  0.00
ATOM   2221  H2  WAT   724       4.073  15.596 -15.522  1.00  0.00
TER
ATOM   2222  O   WAT   725      -4.348  15.742 -16.688  1.00  0.00
ATOM   2223  H1  WAT   725      -3.797  15.852 -17.463  1.00  0.00
ATOM   2224  H2  WAT   725      -3.834  16.116 -15.972  1.00  0.00
TER
ATOM   2225  O   WAT   726      -4.674  19.264 -13.077  1.00  0.00
ATOM   2226  H1  WAT   726      -4.813  20.136 -12.709  1.00  0.00
ATOM   2227  H2  WAT   726      -5.556  18.921 -13.223  1.00  0.00
TER
ATOM   2228  O   WAT   727      -8.722  21.034 -17.160  1.00  0.00
ATOM   2229  H1  WAT   727      -8.644  21.169 -18.105  1.00  0.00
ATOM   2230  H2  WAT   727      -8.108  20.325 -16.968  1.00  0.00
TER
ATOM   2231  O   WAT   728       8.331  15.234 -11.448  1.00  0.00
ATOM   2232  H1  WAT   728       7.716  15.742 -11.976  1.00  0.00
ATOM   2233  H2  WAT   728       8.011  14.333 -11.505  1.00  0.00
TER
ATOM   2234  O   WAT   729      -3.894  11.206 -19.585  1.00  0.00
ATOM   2235  H1  WAT   729      -4.337  11.987 -19.916  1.00  0.00
ATOM   2236  H2  WAT   729      -3.336  11.529 -18.878  1.00  0.00
TER
ATOM   2237  O   WAT   730       0.393  14.073 -13.981  1.00  0.00
ATOM   2238  H1  WAT   730      -0.069  14.281 -13.169  1.00  0.00
ATOM   2239  H2  WAT   730      -0.009  13.259 -14.284  1.00  0.00
TER
ATOM   2240  O   WAT   731       5.393  15.294 -12.852  1.00  0.00
ATOM   2241  H1  WAT   731       4.543  14.994 -12.531  1.00  0.00
ATOM   2242  H2  WAT   731       5.233  15.538 -13.763  1.00  0.00
TER
ATOM   2243  O   WAT   732       2.488  16.794 -10.752  1.00  0.00
ATOM   2244  H1  WAT   732       2.814  15.960 -11.092  1.00  0.00
ATOM   2245  H2  WAT   732       3.276  17.317 -10.604  1.00  0.00
TER
ATOM   2246  O   WAT   733      -1.857  11.751 -17.726  1.00  0.00
ATOM   2247  H1  WAT   733      -1.559  12.657 -17.807  1.00  0.00
ATOM   2248  H2  WAT   733      -1.308  11.263 -18.340  1.00  0.00
TER
ATOM   2249  O   WAT   734      -1.663  17.228 -11.191  1.00  0.00
ATOM   2250  H1  WAT   734      -1.758  16.287 -11.341  1.00  0.00
ATOM   2251  H2  WAT   734      -0.820  17.449 -11.586  1.00  0.00
TER
ATOM   2252  O   WAT   735      -6.532  13.639 -13.037  1.00  0.00
ATOM   2253  H1  WAT   735      -6.925  14.487 -12.830  1.00  0.00
ATOM   2254  H2  WAT   735      -7.220  13.002 -12.846  1.00  0.00
TER
ATOM   2255  O   WAT   736       0.043  13.723  -9.968  1.00  0.00
ATOM   2256  H1  WAT   736      -0.647  13.530  -9.333  1.00  0.00
ATOM   2257  H2  WAT   736       0.786  14.006  -9.435  1.00  0.00
TER
ATOM   2258  O   WAT   737      -9.230  11.562 -19.004  1.00  0.00
ATOM   2259  H1  WAT   737      -9.519  12.132 -18.292  1.00  0.00
ATOM   2260  H2  WAT   737      -8.485  11.082 -18.641  1.00  0.00
TER
ATOM   2261  O   WAT   738       2.319  17.563 -17.132  1.00  0.00
ATOM   2262  H1  WAT   738       1.587  18.071 -16.783  1.00  0.00
ATOM   2263  H2  WAT   738       1.922  16.746 -17.433  1.00  0.00
TER
ATOM   2264  O   WAT   739      -1.243  14.238 -18.727  1.00  0.00
ATOM   2265  H1  WAT   739      -1.240  13.797 -19.577  1.00  0.00
ATOM   2266  H2  WAT   739      -0.348  14.560 -18.620  1.00  0.00
TER
ATOM   2267  O   WAT   740      -5.393  14.121 -19.768  1.00  0.00
ATOM   2268  H1  WAT   740      -5.733  14.598 -19.011  1.00  0.00
ATOM   2269  H2  WAT   740      -6.155  13.667 -20.128  1.00  0.00
TER
ATOM   2270  O   WAT   741       2.782  13.016 -17.720  1.00  0.00
ATOM   2271  H1  WAT   741       2.799  13.467 -16.876  1.00  0.00
ATOM   2272  H2  WAT   741       2.533  12.116 -17.507  1.00  0.00
TER
ATOM   2273  O   WAT   742       6.209  10.429 -11.881  1.00  0.00
ATOM   2274  H1  WAT   742       6.533   9.698 -11.356  1.00  0.00
ATOM   2275  H2  WAT   742       6.244  10.110 -12.783  1.00  0.00
TER
ATOM   2276  O   WAT   743      -0.942  18.298 -16.980  1.00  0.00
ATOM   2277  H1  WAT   743      -0.575  17.824 -16.234  1.00  0.00
ATOM   2278  H2  WAT   743      -1.132  19.172 -16.640  1.00  0.00
TER
ATOM   2279  O   WAT   744      -3.152  17.339 -14.662  1.00  0.00
ATOM   2280  H1  WAT   744      -3.457  18.218 -14.437  1.00  0.00
ATOM   2281  H2  WAT   744      -2.198  17.399 -14.626  1.00  0.00
TER
ATOM   2282  O   WAT   745       6.135  20.542 -18.273  1.00  0.00
ATOM   2283  H1  WAT   745       6.854  21.037 -18.663  1.00  0.00
ATOM   2284  H2  WAT   745       5.933  19.863 -18.917  1.00  0.00
TER
ATOM   2285  O   WAT   746       1.516  20.613 -12.386  1.00  0.00
ATOM   2286  H1  WAT   746       1.450  19.692 -12.640  1.00  0.00
ATOM   2287  H2  WAT   746       0.887  20.710 -11.671  1.00  0.00
TER
ATOM   2288  O   WAT   747      -7.096  18.179 -13.515  1.00  0.00
ATOM   2289  H1  WAT   747      -7.455  18.845 -12.928  1.00  0.00
ATOM   2290  H2  WAT   747      -7.391  17.348 -13.144  1.00  0.00
TER
ATOM   2291  O   WAT   748      -3.895  18.638 -10.631  1.00  0.00
ATOM   2292  H1  WAT   748      -4.195  18.783 -11.528  1.00  0.00
ATOM   2293  H2  WAT   748      -3.124  18.078 -10.724  1.00  0.00
TER
ATOM   2294  O   WAT   749       7.659  20.075 -13.289  1.00  0.00
ATOM   2295  H1  WAT   749       6.934  20.668 -13.486  1.00  0.00
ATOM   2296  H2  WAT   749       8.187  20.068 -14.087  1.00  0.00
TER
ATOM   2297  O   WAT   750      -8.521  11.669 -12.838  1.00  0.00
ATOM   2298  H1  WAT   750      -9.235  11.868 -12.232  1.00  0.00
ATOM   2299  H2  WAT   750      -8.102  10.893 -12.466  1.00  0.00
TER
ATOM   2300  O   WAT   751       2.973  14.161 -15.088  1.00  0.00
ATOM   2301  H1  WAT   751       3.341  13.340 -14.760  1.00  0.00
ATOM   2302  H2  WAT   751       2.112  14.221 -14.672  1.00  0.00
TER
ATOM   2303  O   WAT   752      -0.067  16.815 -14.864  1.00  0.00
ATOM   2304  H1  WAT   752       0.431  17.289 -14.199  1.00  0.00
ATOM   2305  H2  WAT   752       0.075  15.891 -14.657  1.00  0.00
TER
ATOM   2306  O   WAT   753       7.140  13.032 -14.021  1.00  0.00
ATOM   2307  H1  WAT   753       6.637  13.772 -13.682  1.00  0.00
ATOM   2308  H2  WAT   753       7.955  13.420 -14.337  1.00  0.00
TER
ATOM   2309  O   WAT   754      -8.368  19.211 -11.096  1.00  0.00
ATOM   2310  H1  WAT   754      -7.864  18.632 -10.524  1.00  0.00
ATOM   2311  H2  WAT   754      -9.108  19.495 -10.558  1.00  0.00
TER
ATOM   2312  O   WAT   755      -1.315  20.618 -11.562  1.00  0.00
ATOM   2313  H1  WAT   755      -2.080  21.186 -11.646  1.00  0.00
ATOM   2314  H2  WAT   755      -1.133  20.326 -12.455  1.00  0.00
TER
ATOM   2315  O   WAT   756      -6.336  17.354 -10.201  1.00  0.00
ATOM   2316  H1  WAT   756      -6.295  17.055  -9.292  1.00  0.00
ATOM   2317  H2  WAT   756      -5.481  17.755 -10.360  1.00  0.00
TER
ATOM   2318  O   WAT   757      -4.395  15.933 -12.233  1.00  0.00
ATOM   2319  H1  WAT   757      -4.926  15.442 -12.861  1.00  0.00
ATOM   2320  H2  WAT   757      -3.727  16.361 -12.767  1.00  0.00
TER
ATOM   2321  O   WAT   758       4.502  20.400 -12.469  1.00  0.00
ATOM   2322  H1  WAT   758       4.916  20.554 -11.620  1.00  0.00
ATOM   2323  H2  WAT   758       3.567  20.525 -12.306  1.00  0.00
TER
ATOM   2324  O   WAT   759       4.975  17.740 -10.465  1.00  0.00
ATOM   2325  H1  WAT   759       5.557  16.985 -10.553  1.00  0.00
ATOM   2326  H2  WAT   759       5.151  18.270 -11.242  1.00  0.00
TER
ATOM   2327  O   WAT   760      -3.908  12.899 -12.153  1.00  0.00
ATOM   2328  H1  WAT   760      -4.003  12.281 -12.878  1.00  0.00
ATOM   2329  H2  WAT   760      -4.488  13.626 -12.380  1.00  0.00
TER
ATOM   2330  O   WAT   761      -1.142  11.457 -15.121  1.00  0.00
ATOM   2331  H1  WAT   761      -1.590  11.479 -15.966  1.00  0.00
ATOM   2332  H2  WAT   761      -1.776  11.058 -14.524  1.00  0.00
TER
ATOM   2333  O   WAT   762      -0.736  20.352 -14.499  1.00  0.00
ATOM   2334  H1  WAT   762      -0.317  21.195 -14.672  1.00  0.00
ATOM   2335  H2  WAT   762      -1.655  20.489 -14.729  1.00  0.00
TER
ATOM   2336  O   WAT   763       1.600  18.084 -13.116  1.00  0.00
ATOM   2337  H1  WAT   763       1.720  17.488 -12.376  1.00  0.00
ATOM   2338  H2  WAT   763       2.460  18.121 -13.535  1.00  0.00
TER
ATOM   2339  O   WAT   764       3.939  18.637 -14.539  1.00  0.00
ATOM   2340  H1  WAT   764       3.413  19.162 -15.143  1.00  0.00
ATOM   2341  H2  WAT   764       4.282  19.270 -13.908  1.00  0.00
TER
ATOM   2342  O   WAT   765      -1.633  14.626 -11.858  1.00  0.00
ATOM   2343  H1  WAT   765      -1.043  14.317 -11.170  1.00  0.00
ATOM   2344  H2  WAT   765      -2.451  14.154 -11.702  1.00  0.00
TER
ATOM   2345  O   WAT   766       3.186  14.242 -11.625  1.00  0.00
ATOM   2346  H1  WAT   766       2.498  13.580 -11.690  1.00  0.00
ATOM   2347  H2  WAT   766       3.907  13.796 -11.180  1.00  0.00
TER
ATOM   2348  O   WAT   767      -7.267  18.984 -16.184  1.00  0.00
ATOM   2349  H1  WAT   767      -6.900  18.897 -15.305  1.00  0.00
ATOM   2350  H2  WAT   767      -7.836  18.221 -16.283  1.00  0.00
TER
ATOM   2351  O   WAT   768       7.533  17.453 -13.171  1.00  0.00
ATOM   2352  H1  WAT   768       7.302  17.224 -14.071  1.00  0.00
ATOM   2353  H2  WAT   768       7.793  18.373 -13.217  1.00  0.00
TER
ATOM   2354  O   WAT   769      -7.716  15.895 -12.278  1.00  0.00
ATOM   2355  H1  WAT   769      -8.610  15.862 -11.939  1.00  0.00
ATOM   2356  H2  WAT   769      -7.176  16.094 -11.513  1.00  0.00
TER
ATOM   2357  O   WAT   770       5.972  12.678 -10.393  1.00  0.00
ATOM   2358  H1  WAT   770       6.849  12.687 -10.010  1.00  0.00
ATOM   2359  H2  WAT   770       5.984  11.941 -11.004  1.00  0.00
TER
ATOM   2360  O   WAT   771       7.418  16.531 -19.504  1.00  0.00
ATOM   2361  H1  WAT   771       7.942  16.038 -20.135  1.00  0.00
ATOM   2362  H2  WAT   771       8.004  16.666 -18.760  1.00  0.00
TER
ATOM   2363  O   WAT   772       7.597  16.615 -15.982  1.00  0.00
ATOM   2364  H1  WAT   772       6.647  16.582 -15.868  1.00  0.00
ATOM   2365  H2  WAT   772       7.778  17.525 -16.217  1.00  0.00
TER
ATOM   2366  O   WAT   773      -7.212  10.170 -17.930  1.00  0.00
ATOM   2367  H1  WAT   773      -6.564   9.620 -18.370  1.00  0.00
ATOM   2368  H2  WAT   773      -6.792  10.424 -17.108  1.00  0.00
TER
ATOM   2369  O   WAT   774       6.683  10.364 -14.573  1.00  0.00
ATOM   2370  H1  WAT   774       7.321  10.978 -14.207  1.00  0.00
ATOM   2371  H2  WAT   774       6.831  10.400 -15.518  1.00  0.00
TER
ATOM   2372  O   WAT   775      -7.459  10.326 -15.187  1.00  0.00
ATOM   2373  H1  WAT   775      -7.807  10.782 -14.422  1.00  0.00
ATOM   2374  H2  WAT   775      -7.790   9.431 -15.105  1.00  0.00
TER
ATOM   2375  O   WAT   776       0.054  11.517 -11.666  1.00  0.00
ATOM   2376  H1  WAT   776      -0.007  12.109 -10.916  1.00  0.00
ATOM   2377  H2  WAT   776       0.994  11.409 -11.810  1.00  0.00
TER
ATOM   2378  O   WAT   777       2.691  11.174 -12.026  1.00  0.00
ATOM   2379  H1  WAT   777       3.305  11.492 -12.688  1.00  0.00
ATOM   2380  H2  WAT   777       3.236  10.689 -11.407  1.00  0.00
TER
ATOM   2381  O   WAT   778      -6.787   9.853 -11.912  1.00  0.00
ATOM   2382  H1  WAT   778      -6.238   9.672 -12.676  1.00  0.00
ATOM   2383  H2  WAT   778      -6.721   9.063 -11.377  1.00  0.00
TER
ATOM   2384  O   WAT   779       3.432   9.737 -15.699  1.00  0.00
ATOM   2385  H1  WAT   779       2.558  10.070 -15.902  1.00  0.00
ATOM   2386  H2  WAT   779       3.323   9.264 -14.874  1.00  0.00
TER
ATOM   2387  O   WAT   780       4.339  11.944 -14.315  1.00  0.00
ATOM   2388  H1  WAT   780       4.011  11.129 -14.695  1.00  0.00
ATOM   2389  H2  WAT   780       5.288  11.901 -14.439  1.00  0.00
TER
ATOM   2390  O   WAT   781       1.180  10.654 -16.760  1.00  0.00
ATOM   2391  H1  WAT   781       0.397  11.128 -16.480  1.00  0.00
ATOM   2392  H2  WAT   781       0.886   9.749 -16.869  1.00  0.00
TER
ATOM   2393  O   WAT   782       5.732  11.356 -18.715  1.00  0.00
ATOM   2394  H1  WAT   782       6.173  11.301 -19.563  1.00  0.00
ATOM   2395  H2  WAT   782       5.462  12.272 -18.644  1.00  0.00
TER
ATOM   2396  O   WAT   783       3.568   9.737 -20.010  1.00  0.00
ATOM   2397  H1  WAT   783       4.170  10.309 -19.535  1.00  0.00
ATOM   2398  H2  WAT   783       2.827  10.301 -20.233  1.00  0.00
TER
ATOM   2399  O   WAT   784      -2.784  10.501 -10.209  1.00  0.00
ATOM   2400  H1  WAT   784      -3.066  11.004 -10.973  1.00  0.00
ATOM   2401  H2  WAT   784      -2.403   9.703 -10.575  1.00  0.00
TER
ATOM   2402  O   WAT   785       3.817   9.916  -9.631  1.00  0.00
ATOM   2403  H1  WAT   785       3.704  10.236  -8.736  1.00  0.00
ATOM   2404  H2  WAT   785       4.634  10.318  -9.927  1.00  0.00
TER
ATOM   2405  O   WAT   786       2.723  -0.839  17.056  1.00  0.00
ATOM   2406  H1  WAT   786       2.642  -1.753  16.785  1.00  0.00
ATOM   2407  H2  WAT   786       2.309  -0.342  16.350  1.00  0.00
TER
ATOM   2408  O   WAT   787       0.855   0.939  18.937  1.00  0.00
ATOM   2409  H1  WAT   787       0.079   0.459  19.227  1.00  0.00
ATOM   2410  H2  WAT   787       1.506   0.260  18.762  1.00  0.00
TER
ATOM   2411  O   WAT   788       4.875   5.345  17.717  1.00  0.00
ATOM   2412  H1  WAT   788       4.414   4.574  18.045  1.00  0.00
ATOM   2413  H2  WAT   788       5.688   5.372  18.222  1.00  0.00
TER
ATOM   2414  O   WAT   789      -5.149   5.285  20.010  1.00  0.00
ATOM   2415  H1  WAT   789      -4.846   4.395  19.831  1.00  0.00
ATOM   2416  H2  WAT   789      -4.404   5.842  19.782  1.00  0.00
TER
ATOM   2417  O   WAT   790      -6.720  -3.789  13.599  1.00  0.00
ATOM   2418  H1  WAT   790      -7.608  -3.447  13.497  1.00  0.00
ATOM   2419  H2  WAT   790      -6.435  -3.989  12.707  1.00  0.00
TER
ATOM   2420  O   WAT   791      -8.756  -1.188  19.483  1.00  0.00
ATOM   2421  H1  WAT   791      -8.185  -1.956  19.483  1.00  0.00
ATOM   2422  H2  WAT   791      -8.756  -0.889  18.573  1.00  0.00
TER
ATOM   2423  O   WAT   792       1.102   7.631  17.337  1.00  0.00
ATOM   2424  H1  WAT   792       0.483   8.087  16.767  1.00  0.00
ATOM   2425  H2  WAT   792       1.957   7.786  16.936  1.00  0.00
TER
ATOM   2426  O   WAT   793       0.296   3.615  18.944  1.00  0.00
ATOM   2427  H1  WAT   793       0.226   2.674  18.783  1.00  0.00
ATOM   2428  H2  WAT   793       1.058   3.705  19.516  1.00  0.00
TER
ATOM   2429  O   WAT   794       1.326  -3.578  19.171  1.00  0.00
ATOM   2430  H1  WAT   794       1.703  -4.451  19.058  1.00  0.00
ATOM   2431  H2  WAT   794       1.228  -3.242  18.280  1.00  0.00
TER
ATOM   2432  O   WAT   795      -4.543  -5.206  14.632  1.00  0.00
ATOM   2433  H1  WAT   795      -4.437  -4.305  14.939  1.00  0.00
ATOM   2434  H2  WAT   795      -5.454  -5.254  14.342  1.00  0.00
TER
ATOM   2435  O   WAT   796       5.109  -6.083  16.104  1.00  0.00
ATOM   2436  H1  WAT   796       5.929  -6.573  16.146  1.00  0.00
ATOM   2437  H2  WAT   796       5.142  -5.493  16.857  1.00  0.00
TER
ATOM   2438  O   WAT   797      -2.703  -2.237  18.965  1.00  0.00
ATOM   2439  H1  WAT   797      -2.195  -1.739  19.605  1.00  0.00
ATOM   2440  H2  WAT   797      -2.171  -3.013  18.789  1.00  0.00
TER
ATOM   2441  O   WAT   798       1.968   2.515  14.730  1.00  0.00
ATOM   2442  H1  WAT   798       1.350   2.980  14.167  1.00  0.00
ATOM   2443  H2  WAT   798       2.480   3.208  15.147  1.00  0.00
TER
ATOM   2444  O   WAT   799       5.345  -4.143  18.876  1.00  0.00
ATOM   2445  H1  WAT   799       4.640  -3.855  19.457  1.00  0.00
ATOM   2446  H2  WAT   799       5.706  -3.333  18.516  1.00  0.00
TER
ATOM   2447  O   WAT   800      -8.664   3.201  12.104  1.00  0.00
ATOM   2448  H1  WAT   800      -9.041   3.689  11.373  1.00  0.00
ATOM   2449  H2  WAT   800      -8.406   3.873  12.735  1.00  0.00
TER
ATOM   2450  O   WAT   801       8.413  -4.698  19.267  1.00  0.00
ATOM   2451  H1  WAT   801       7.466  -4.664  19.399  1.00  0.00
ATOM   2452  H2  WAT   801       8.738  -3.884  19.652  1.00  0.00
TER
ATOM   2453  O   WAT   802      -1.055  -8.398  17.563  1.00  0.00
ATOM   2454  H1  WAT   802      -0.747  -8.953  16.846  1.00  0.00
ATOM   2455  H2  WAT   802      -1.985  -8.263  17.380  1.00  0.00
TER
ATOM   2456  O   WAT   803       4.497   7.319  19.854  1.00  0.00
ATOM   2457  H1  WAT   803       4.510   6.915  18.986  1.00  0.00
ATOM   2458  H2  WAT   803       3.944   8.094  19.750  1.00  0.00
TER
ATOM   2459  O   WAT   804       5.791   4.041  14.943  1.00  0.00
ATOM   2460  H1  WAT   804       5.681   3.098  15.068  1.00  0.00
ATOM   2461  H2  WAT   804       5.788   4.402  15.829  1.00  0.00
TER
ATOM   2462  O   WAT   805       1.333  -0.333  14.299  1.00  0.00
ATOM   2463  H1  WAT   805       0.406  -0.399  14.528  1.00  0.00
ATOM   2464  H2  WAT   805       1.486   0.605  14.184  1.00  0.00
TER
ATOM   2465  O   WAT   806       1.320  -4.061  11.296  1.00  0.00
ATOM   2466  H1  WAT   806       0.381  -3.900  11.381  1.00  0.00
ATOM   2467  H2  WAT   806       1.639  -3.343  10.749  1.00  0.00
TER
ATOM   2468  O   WAT   807       5.363   1.229  14.802  1.00  0.00
ATOM   2469  H1  WAT   807       4.744   0.891  14.155  1.00  0.00
ATOM   2470  H2  WAT   807       5.346   0.585  15.510  1.00  0.00
TER
ATOM   2471  O   WAT   808      -3.061   0.194  17.081  1.00  0.00
ATOM   2472  H1  WAT   808      -3.465  -0.519  16.585  1.00  0.00
ATOM   2473  H2  WAT   808      -2.975  -0.151  17.970  1.00  0.00
TER
ATOM   2474  O   WAT   809      -2.593   3.880  19.245  1.00  0.00
ATOM   2475  H1  WAT   809      -2.890   3.275  18.565  1.00  0.00
ATOM   2476  H2  WAT   809      -1.643   3.918  19.134  1.00  0.00
TER
ATOM   2477  O   WAT   810       3.540   0.468  11.810  1.00  0.00
ATOM   2478  H1  WAT   810       3.979  -0.370  11.663  1.00  0.00
ATOM   2479  H2  WAT   810       4.252   1.101  11.896  1.00  0.00
TER
ATOM   2480  O   WAT   811       1.649   5.407  15.778  1.00  0.00
ATOM   2481  H1  WAT   811       2.089   6.150  15.363  1.00  0.00
ATOM   2482  H2  WAT   811       1.588   5.650  16.702  1.00  0.00
TER
ATOM   2483  O   WAT   812       7.121  -8.278  10.124  1.00  0.00
ATOM   2484  H1  WAT   812       6.809  -8.185  11.024  1.00  0.00
ATOM   2485  H2  WAT   812       7.883  -7.700  10.073  1.00  0.00
TER
ATOM   2486  O   WAT   813      -6.360  -0.912  14.581  1.00  0.00
ATOM   2487  H1  WAT   813      -6.481  -0.186  13.970  1.00  0.00
ATOM   2488  H2  WAT   813      -6.670  -1.682  14.104  1.00  0.00
TER
ATOM   2489  O   WAT   814      -7.477   3.960  16.799  1.00  0.00
ATOM   2490  H1  WAT   814      -7.884   4.101  15.944  1.00  0.00
ATOM   2491  H2  WAT   814      -6.586   3.676  16.596  1.00  0.00
TER
ATOM   2492  O   WAT   815       4.316   8.394  13.134  1.00  0.00
ATOM   2493  H1  WAT   815       4.156   8.105  14.032  1.00  0.00
ATOM   2494  H2  WAT   815       4.151   7.618  12.599  1.00  0.00
TER
ATOM   2495  O   WAT   816      -3.205   8.174  14.911  1.00  0.00
ATOM   2496  H1  WAT   816      -3.381   7.258  14.698  1.00  0.00
ATOM   2497  H2  WAT   816      -4.059   8.533  15.151  1.00  0.00
TER
ATOM   2498  O   WAT   817       4.019   5.903  11.694  1.00  0.00
ATOM   2499  H1  WAT   817       3.325   5.901  11.034  1.00  0.00
ATOM   2500  H2  WAT   817       4.761   5.479  11.263  1.00  0.00
TER
ATOM   2501  O   WAT   818       3.584   7.529  15.769  1.00  0.00
ATOM   2502  H1  WAT   818       4.039   6.748  16.083  1.00  0.00
ATOM   2503  H2  WAT   818       3.923   8.240  16.313  1.00  0.00
TER
ATOM   2504  O   WAT   819      -3.894  -7.568  17.964  1.00  0.00
ATOM   2505  H1  WAT   819      -4.337  -6.788  17.632  1.00  0.00
ATOM   2506  H2  WAT   819      -3.336  -7.245  18.671  1.00  0.00
TER
ATOM   2507  O   WAT   820      -0.778  -7.947  12.844  1.00  0.00
ATOM   2508  H1  WAT   820      -1.403  -7.951  13.570  1.00  0.00
ATOM   2509  H2  WAT   820      -0.865  -8.814  12.448  1.00  0.00
TER
ATOM   2510  O   WAT   821      -1.857  -7.024  19.823  1.00  0.00
ATOM   2511  H1  WAT   821      -1.559  -6.117  19.742  1.00  0.00
ATOM   2512  H2  WAT   821      -1.308  -7.512  19.209  1.00  0.00
TER
ATOM   2513  O   WAT   822      -4.103  -2.445  15.692  1.00  0.00
ATOM   2514  H1  WAT   822      -4.329  -2.661  16.597  1.00  0.00
ATOM   2515  H2  WAT   822      -4.883  -2.012  15.347  1.00  0.00
TER
ATOM   2516  O   WAT   823       3.127  -2.439  14.291  1.00  0.00
ATOM   2517  H1  WAT   823       2.528  -1.715  14.107  1.00  0.00
ATOM   2518  H2  WAT   823       3.675  -2.501  13.509  1.00  0.00
TER
ATOM   2519  O   WAT   824       1.734  -3.802  16.321  1.00  0.00
ATOM   2520  H1  WAT   824       2.127  -3.485  15.508  1.00  0.00
ATOM   2521  H2  WAT   824       2.095  -4.681  16.436  1.00  0.00
TER
ATOM   2522  O   WAT   825      -9.230  -7.212  18.544  1.00  0.00
ATOM   2523  H1  WAT   825      -9.519  -6.642  19.257  1.00  0.00
ATOM   2524  H2  WAT   825      -8.485  -7.692  18.907  1.00  0.00
TER
ATOM   2525  O   WAT   826      -9.043  -3.270   9.755  1.00  0.00
ATOM   2526  H1  WAT   826      -9.126  -2.327   9.896  1.00  0.00
ATOM   2527  H2  WAT   826      -9.395  -3.413   8.876  1.00  0.00
TER
ATOM   2528  O   WAT   827      -1.243  -4.536  18.822  1.00  0.00
ATOM   2529  H1  WAT   827      -1.240  -4.977  17.972  1.00  0.00
ATOM   2530  H2  WAT   827      -0.348  -4.215  18.929  1.00  0.00
TER
ATOM   2531  O   WAT   828      -5.393  -4.654  17.781  1.00  0.00
ATOM   2532  H1  WAT   828      -5.733  -4.176  18.538  1.00  0.00
ATOM   2533  H2  WAT   828      -6.155  -5.107  17.421  1.00  0.00
TER
ATOM   2534  O   WAT   829      -1.181  -3.535  11.812  1.00  0.00
ATOM   2535  H1  WAT   829      -1.060  -3.577  12.761  1.00  0.00
ATOM   2536  H2  WAT   829      -1.566  -2.673  11.657  1.00  0.00
TER
ATOM   2537  O   WAT   830      -2.169  -1.225  11.211  1.00  0.00
ATOM   2538  H1  WAT   830      -2.737  -1.673  10.584  1.00  0.00
ATOM   2539  H2  WAT   830      -1.460  -0.866  10.677  1.00  0.00
TER
ATOM   2540  O   WAT   831      -8.078  -5.732  16.698  1.00  0.00
ATOM   2541  H1  WAT   831      -8.364  -6.096  17.535  1.00  0.00
ATOM   2542  H2  WAT   831      -8.140  -6.464  16.084  1.00  0.00
TER
ATOM   2543  O   WAT   832      -4.624   2.771  13.483  1.00  0.00
ATOM   2544  H1  WAT   832      -5.398   2.230  13.323  1.00  0.00
ATOM   2545  H2  WAT   832      -3.895   2.251  13.145  1.00  0.00
TER
ATOM   2546  O   WAT   833       6.135   1.767  19.276  1.00  0.00
ATOM   2547  H1  WAT   833       6.854   2.263  18.886  1.00  0.00
ATOM   2548  H2  WAT   833       5.933   1.089  18.631  1.00  0.00
TER
ATOM   2549  O   WAT   834       1.596  -6.839  13.419  1.00  0.00
ATOM   2550  H1  WAT   834       0.782  -7.338  13.343  1.00  0.00
ATOM   2551  H2  WAT   834       1.402  -5.999  13.003  1.00  0.00
TER
ATOM   2552  O   WAT   835       4.310  -2.467  11.715  1.00  0.00
ATOM   2553  H1  WAT   835       5.198  -2.155  11.540  1.00  0.00
ATOM   2554  H2  WAT   835       4.281  -3.340  11.323  1.00  0.00
TER
ATOM   2555  O   WAT   836      -4.581   2.439  17.121  1.00  0.00
ATOM   2556  H1  WAT   836      -4.063   1.636  17.067  1.00  0.00
ATOM   2557  H2  WAT   836      -5.032   2.377  17.963  1.00  0.00
TER
ATOM   2558  O   WAT   837       0.306   3.705  12.394  1.00  0.00
ATOM   2559  H1  WAT   837       0.648   4.450  11.898  1.00  0.00
ATOM   2560  H2  WAT   837      -0.522   4.019  12.756  1.00  0.00
TER
ATOM   2561  O   WAT   838       6.582  -1.156  11.183  1.00  0.00
ATOM   2562  H1  WAT   838       6.498  -0.724  10.333  1.00  0.00
ATOM   2563  H2  WAT   838       7.301  -0.696  11.616  1.00  0.00
TER
ATOM   2564  O   WAT   839       7.611   5.698  13.911  1.00  0.00
ATOM   2565  H1  WAT   839       6.968   5.044  14.186  1.00  0.00
ATOM   2566  H2  WAT   839       7.224   6.104  13.135  1.00  0.00
TER
ATOM   2567  O   WAT   840       3.189   3.027  17.758  1.00  0.00
ATOM   2568  H1  WAT   840       3.542   2.430  17.099  1.00  0.00
ATOM   2569  H2  WAT   840       2.305   2.701  17.929  1.00  0.00
TER
ATOM   2570  O   WAT   841      -0.725   3.787  15.166  1.00  0.00
ATOM   2571  H1  WAT   841      -0.037   4.334  15.546  1.00  0.00
ATOM   2572  H2  WAT   841      -1.511   4.331  15.200  1.00  0.00
TER
ATOM   2573  O   WAT   842      -8.585  -0.596  10.657  1.00  0.00
ATOM   2574  H1  WAT   842      -7.716  -0.313  10.941  1.00  0.00
ATOM   2575  H2  WAT   842      -9.076   0.218  10.542  1.00  0.00
TER
ATOM   2576  O   WAT   843      -1.422   0.791  14.778  1.00  0.00
ATOM   2577  H1  WAT   843      -0.966   1.602  15.004  1.00  0.00
ATOM   2578  H2  WAT   843      -1.773   0.474  15.610  1.00  0.00
TER
ATOM   2579  O   WAT   844      -5.521  -8.865  15.250  1.00  0.00
ATOM   2580  H1  WAT   844      -5.649  -8.873  16.199  1.00  0.00
ATOM   2581  H2  WAT   844      -6.344  -8.527  14.899  1.00  0.00
TER
ATOM   2582  O   WAT   845       6.000   4.590  10.449  1.00  0.00
ATOM   2583  H1  WAT   845       5.774   3.873  11.041  1.00  0.00
ATOM   2584  H2  WAT   845       5.610   4.341   9.611  1.00  0.00
TER
ATOM   2585  O   WAT   846      -8.218   8.617  11.223  1.00  0.00
ATOM   2586  H1  WAT   846      -7.858   9.216  10.569  1.00  0.00
ATOM   2587  H2  WAT   846      -8.359   9.163  11.997  1.00  0.00
TER
ATOM   2588  O   WAT   847       5.582   2.507  12.110  1.00  0.00
ATOM   2589  H1  WAT   847       5.294   2.969  12.898  1.00  0.00
ATOM   2590  H2  WAT   847       6.377   2.047  12.379  1.00  0.00
TER
ATOM   2591  O   WAT   848      -2.201   6.000  12.041  1.00  0.00
ATOM   2592  H1  WAT   848      -2.210   6.733  11.425  1.00  0.00
ATOM   2593  H2  WAT   848      -3.121   5.753  12.133  1.00  0.00
TER
ATOM   2594  O   WAT   849      -6.601   1.221  12.785  1.00  0.00
ATOM   2595  H1  WAT   849      -7.208   1.961  12.795  1.00  0.00
ATOM   2596  H2  WAT   849      -6.126   1.311  11.959  1.00  0.00
TER
ATOM   2597  O   WAT   850       6.339  -5.658  13.270  1.00  0.00
ATOM   2598  H1  WAT   850       5.710  -5.553  12.556  1.00  0.00
ATOM   2599  H2  WAT   850       5.844  -5.438  14.059  1.00  0.00
TER
ATOM   2600  O   WAT   851       0.785   6.063  10.703  1.00  0.00
ATOM   2601  H1  WAT   851       0.886   5.859   9.773  1.00  0.00
ATOM   2602  H2  WAT   851      -0.115   5.809  10.908  1.00  0.00
TER
ATOM   2603  O   WAT   852      -1.693  -3.379  14.686  1.00  0.00
ATOM   2604  H1  WAT   852      -2.401  -2.911  15.127  1.00  0.00
ATOM   2605  H2  WAT   852      -1.408  -4.037  15.320  1.00  0.00
TER
ATOM   2606  O   WAT   853       2.339  -6.654  16.125  1.00  0.00
ATOM   2607  H1  WAT   853       2.216  -6.636  15.176  1.00  0.00
ATOM   2608  H2  WAT   853       3.287  -6.606  16.245  1.00  0.00
TER
ATOM   2609  O   WAT   854      -0.574   8.581  15.398  1.00  0.00
ATOM   2610  H1  WAT   854      -0.319   8.543  14.476  1.00  0.00
ATOM   2611  H2  WAT   854      -1.522   8.455  15.391  1.00  0.00
TER
ATOM   2612  O   WAT   855      -3.489  -5.071  12.061  1.00  0.00
ATOM   2613  H1  WAT   855      -2.640  -4.634  11.995  1.00  0.00
ATOM   2614  H2  WAT   855      -3.856  -4.759  12.888  1.00  0.00
TER
ATOM   2615  O   WAT   856       5.432  -0.499  16.974  1.00  0.00
ATOM   2616  H1  WAT   856       4.491  -0.484  17.149  1.00  0.00
ATOM   2617  H2  WAT   856       5.746  -1.286  17.420  1.00  0.00
TER
ATOM   2618  O   WAT   857      -4.590   1.182  10.534  1.00  0.00
ATOM   2619  H1  WAT   857      -3.824   1.071  11.097  1.00  0.00
ATOM   2620  H2  WAT   857      -4.513   0.486   9.882  1.00  0.00
TER
ATOM   2621  O   WAT   858      -5.895  -1.385  11.218  1.00  0.00
ATOM   2622  H1  WAT   858      -5.815  -2.332  11.329  1.00  0.00
ATOM   2623  H2  WAT   858      -5.003  -1.054  11.324  1.00  0.00
TER
ATOM   2624  O   WAT   859       7.434   6.671  18.649  1.00  0.00
ATOM   2625  H1  WAT   859       7.559   7.495  19.122  1.00  0.00
ATOM   2626  H2  WAT   859       8.301   6.460  18.302  1.00  0.00
TER
ATOM   2627  O   WAT   860      -5.094   8.765  18.321  1.00  0.00
ATOM   2628  H1  WAT   860      -4.358   8.216  18.592  1.00  0.00
ATOM   2629  H2  WAT   860      -4.710   9.630  18.182  1.00  0.00
TER
ATOM   2630  O   WAT   861      -8.209   4.832  14.195  1.00  0.00
ATOM   2631  H1  WAT   861      -9.135   5.074  14.186  1.00  0.00
ATOM   2632  H2  WAT   861      -7.744   5.659  14.074  1.00  0.00
TER
ATOM   2633  O   WAT   862      -1.984   7.938  10.144  1.00  0.00
ATOM   2634  H1  WAT   862      -1.191   8.226   9.692  1.00  0.00
ATOM   2635  H2  WAT   862      -2.503   7.507   9.465  1.00  0.00
TER
ATOM   2636  O   WAT   863       7.069   7.165  11.567  1.00  0.00
ATOM   2637  H1  WAT   863       6.783   6.751  10.753  1.00  0.00
ATOM   2638  H2  WAT   863       6.871   8.093  11.447  1.00  0.00
TER
ATOM   2639  O   WAT   864      -1.466   3.158  10.008  1.00  0.00
ATOM   2640  H1  WAT   864      -1.571   2.543  10.734  1.00  0.00
ATOM   2641  H2  WAT   864      -1.634   2.634   9.224  1.00  0.00
TER
ATOM   2642  O   WAT   865       1.774   2.220  10.612  1.00  0.00
ATOM   2643  H1  WAT   865       1.225   2.667  11.256  1.00  0.00
ATOM   2644  H2  WAT   865       2.396   1.715  11.136  1.00  0.00
TER
ATOM   2645  O   WAT   866      -2.558   1.179  12.509  1.00  0.00
ATOM   2646  H1  WAT   866      -2.137   1.013  13.352  1.00  0.00
ATOM   2647  H2  WAT   866      -2.433   0.369  12.014  1.00  0.00
TER
ATOM   2648  O   WAT   867      -0.045   0.203   9.756  1.00  0.00
ATOM   2649  H1  WAT   867       0.475  -0.512   9.390  1.00  0.00
ATOM   2650  H2  WAT   867       0.601   0.841  10.056  1.00  0.00
TER
ATOM   2651  O   WAT   868      -3.662  -2.748   9.454  1.00  0.00
ATOM   2652  H1  WAT   868      -3.863  -3.611   9.816  1.00  0.00
ATOM   2653  H2  WAT   868      -3.833  -2.834   8.517  1.00  0.00
TER
ATOM   2654  O   WAT   869       3.817  -7.937  11.983  1.00  0.00
ATOM   2655  H1  WAT   869       4.097  -8.780  12.339  1.00  0.00
ATOM   2656  H2  WAT   869       3.043  -7.705  12.497  1.00  0.00
TER
ATOM   2657  O   WAT   870      -4.864  -5.648   9.442  1.00  0.00
ATOM   2658  H1  WAT   870      -4.561  -5.641   8.534  1.00  0.00
ATOM   2659  H2  WAT   870      -4.125  -5.998   9.939  1.00  0.00
TER
ATOM   2660  O   WAT   871      -1.646  -6.704  10.428  1.00  0.00
ATOM   2661  H1  WAT   871      -1.993  -7.382   9.848  1.00  0.00
ATOM   2662  H2  WAT   871      -1.444  -7.165  11.242  1.00  0.00
TER
ATOM   2663  O   WAT   872       0.519   8.284  12.046  1.00  0.00
ATOM   2664  H1  WAT   872       1.414   8.622  12.068  1.00  0.00
ATOM   2665  H2  WAT   872       0.551   7.562  11.419  1.00  0.00
TER
ATOM   2666  O   WAT   873      -5.841   3.657  10.275  1.00  0.00
ATOM   2667  H1  WAT   873      -5.404   4.200  10.931  1.00  0.00
ATOM   2668  H2  WAT   873      -5.356   2.831  10.285  1.00  0.00
TER
ATOM   2669  O   WAT   874      -8.626   6.446  17.727  1.00  0.00
ATOM   2670  H1  WAT   874      -8.296   5.578  17.495  1.00  0.00
ATOM   2671  H2  WAT   874      -8.197   6.651  18.558  1.00  0.00
TER
ATOM   2672  O   WAT   875      -4.030   4.776  15.387  1.00  0.00
ATOM   2673  H1  WAT   875      -4.331   4.653  16.288  1.00  0.00
ATOM   2674  H2  WAT   875      -4.136   3.917  14.979  1.00  0.00
TER
ATOM   2675  O   WAT   876       8.739   4.556  10.090  1.00  0.00
ATOM   2676  H1  WAT   876       7.908   4.624  10.561  1.00  0.00
ATOM   2677  H2  WAT   876       8.916   5.446   9.787  1.00  0.00
TER
ATOM   2678  O   WAT   877       8.195   1.301  12.593  1.00  0.00
ATOM   2679  H1  WAT   877       8.956   1.870  12.699  1.00  0.00
ATOM   2680  H2  WAT   877       8.210   0.734  13.364  1.00  0.00
TER
ATOM   2681  O   WAT   878      -8.305  -0.175  16.824  1.00  0.00
ATOM   2682  H1  WAT   878      -8.960  -0.444  16.180  1.00  0.00
ATOM   2683  H2  WAT   878      -7.467  -0.285  16.374  1.00  0.00
TER
ATOM   2684  O   WAT   879       9.201   2.156  17.438  1.00  0.00
ATOM   2685  H1  WAT   879       9.571   1.373  17.031  1.00  0.00
ATOM   2686  H2  WAT   879       9.841   2.845  17.259  1.00  0.00
TER
ATOM   2687  O   WAT   880       8.247   1.594   9.751  1.00  0.00
ATOM   2688  H1  WAT   880       8.521   2.502   9.623  1.00  0.00
ATOM   2689  H2  WAT   880       8.058   1.531  10.687  1.00  0.00
TER
ATOM   2690  O   WAT   881       4.644  -5.381  11.046  1.00  0.00
ATOM   2691  H1  WAT   881       5.063  -5.568  10.206  1.00  0.00
ATOM   2692  H2  WAT   881       4.338  -6.233  11.356  1.00  0.00
TER
ATOM   2693  O   WAT   882       8.143  -0.469  14.744  1.00  0.00
ATOM   2694  H1  WAT   882       7.767  -1.236  14.312  1.00  0.00
ATOM   2695  H2  WAT   882       7.413  -0.087  15.231  1.00  0.00
TER
ATOM   2696  O   WAT   883      -9.091  -2.965  12.767  1.00  0.00
ATOM   2697  H1  WAT   883      -9.995  -2.702  12.592  1.00  0.00
ATOM   2698  H2  WAT   883      -8.607  -2.694  11.987  1.00  0.00
TER
ATOM   2699  O   WAT   884       7.418  -2.243  18.044  1.00  0.00
ATOM   2700  H1  WAT   884       7.942  -2.737  17.413  1.00  0.00
ATOM   2701  H2  WAT   884       8.004  -2.108  18.789  1.00  0.00
TER
ATOM   2702  O   WAT   885      -6.548  -3.909  10.676  1.00  0.00
ATOM   2703  H1  WAT   885      -5.839  -4.331  10.191  1.00  0.00
ATOM   2704  H2  WAT   885      -7.264  -3.841  10.045  1.00  0.00
TER
ATOM   2705  O   WAT   886      -6.901  -7.855   9.716  1.00  0.00
ATOM   2706  H1  WAT   886      -6.178  -7.314  10.035  1.00  0.00
ATOM   2707  H2  WAT   886      -6.629  -8.129   8.841  1.00  0.00
TER
ATOM   2708  O   WAT   887       6.908  -2.986  13.984  1.00  0.00
ATOM   2709  H1  WAT   887       7.404  -3.219  14.768  1.00  0.00
ATOM   2710  H2  WAT   887       6.710  -3.825  13.567  1.00  0.00
TER
ATOM   2711  O   WAT   888       8.337  -4.350  16.517  1.00  0.00
ATOM   2712  H1  WAT   888       8.227  -4.504  17.456  1.00  0.00
ATOM   2713  H2  WAT   888       9.098  -4.878  16.275  1.00  0.00
TER
ATOM   2714  O   WAT   889       9.226  -6.519   9.758  1.00  0.00
ATOM   2715  H1  WAT   889      10.151  -6.651   9.550  1.00  0.00
ATOM   2716  H2  WAT   889       9.203  -6.440  10.712  1.00  0.00
TER
ATOM   2717  O   WAT   890       9.300  -5.748  12.384  1.00  0.00
ATOM   2718  H1  WAT   890       8.505  -5.813  12.913  1.00  0.00
ATOM   2719  H2  WAT   890       9.504  -4.813  12.372  1.00  0.00
TER
ATOM   2720  O   WAT   891       6.242   8.291  16.377  1.00  0.00
ATOM   2721  H1  WAT   891       6.837   7.970  15.701  1.00  0.00
ATOM   2722  H2  WAT   891       6.499   7.819  17.169  1.00  0.00
TER
ATOM   2723  O   WAT   892      -2.778   7.250  19.382  1.00  0.00
ATOM   2724  H1  WAT   892      -2.261   6.638  18.857  1.00  0.00
ATOM   2725  H2  WAT   892      -2.128   7.753  19.873  1.00  0.00
TER
ATOM   2726  O   WAT   893       5.732  -7.418  18.834  1.00  0.00
ATOM   2727  H1  WAT   893       6.173  -7.474  17.986  1.00  0.00
ATOM   2728  H2  WAT   893       5.462  -6.502  18.905  1.00  0.00
TER
ATOM   2729  O   WAT   894       7.596  -7.787  16.844  1.00  0.00
ATOM   2730  H1  WAT   894       7.534  -8.730  16.698  1.00  0.00
ATOM   2731  H2  WAT   894       8.375  -7.679  17.390  1.00  0.00
TER
ATOM   2732  O   WAT   895      -8.099   8.353  15.807  1.00  0.00
ATOM   2733  H1  WAT   895      -8.267   7.720  16.505  1.00  0.00
ATOM   2734  H2  WAT   895      -8.966   8.559  15.456  1.00  0.00
TER
ATOM   2735  O   WAT   896      -7.476  -7.816  13.310  1.00  0.00
ATOM   2736  H1  WAT   896      -6.718  -7.703  12.736  1.00  0.00
ATOM   2737  H2  WAT   896      -7.939  -6.979  13.264  1.00  0.00
TER
ATOM   2738  O   WAT   897      -0.935  -5.702  16.300  1.00  0.00
ATOM   2739  H1  WAT   897      -1.748  -6.076  15.960  1.00  0.00
ATOM   2740  H2  WAT   897      -0.431  -6.457  16.602  1.00  0.00
TER
ATOM   2741  O   WAT   898       3.568  -9.038  17.539  1.00  0.00
ATOM   2742  H1  WAT   898       4.170  -8.465  18.013  1.00  0.00
ATOM   2743  H2  WAT   898       2.827  -8.474  17.316  1.00  0.00
TER
ATOM   2744  O   WAT   899       6.711  -8.635  12.813  1.00  0.00
ATOM   2745  H1  WAT   899       6.906  -7.737  13.079  1.00  0.00
ATOM   2746  H2  WAT   899       5.924  -8.867  13.306  1.00  0.00
TER
ATOM   2747  O   WAT   900      -6.493   7.046  13.252  1.00  0.00
ATOM   2748  H1  WAT   900      -7.018   7.427  12.548  1.00  0.00
ATOM   2749  H2  WAT   900      -6.568   7.671  13.973  1.00  0.00
TER
ATOM   2750  O   WAT   901      -5.104  -7.289  11.850  1.00  0.00
ATOM   2751  H1  WAT   901      -4.575  -8.076  11.721  1.00  0.00
ATOM   2752  H2  WAT   901      -4.471  -6.610  12.084  1.00  0.00
TER
ATOM   2753  O   WAT   902      -2.910  -7.552  14.905  1.00  0.00
ATOM   2754  H1  WAT   902      -3.540  -8.253  15.072  1.00  0.00
ATOM   2755  H2  WAT   902      -3.450  -6.791  14.688  1.00  0.00
TER
ATOM   2756  O   WAT   903       8.264   8.605  14.573  1.00  0.00
ATOM   2757  H1  WAT   903       8.439   7.918  13.929  1.00  0.00
ATOM   2758  H2  WAT   903       7.566   9.129  14.181  1.00  0.00
TER
ATOM   2759  O   WAT   904      -3.894   8.994  12.127  1.00  0.00
ATOM   2760  H1  WAT   904      -3.162   8.710  11.579  1.00  0.00
ATOM   2761  H2  WAT   904      -3.634   8.756  13.017  1.00  0.00
TER
ATOM   2762  O   WAT   905      -4.732   5.111  12.131  1.00  0.00
ATOM   2763  H1  WAT   905      -5.361   5.579  12.680  1.00  0.00
ATOM   2764  H2  WAT   905      -4.617   4.266  12.566  1.00  0.00
TER
ATOM   2765  O   WAT   906      -6.720  -3.789  -5.176  1.00  0.00
ATOM   2766  H1  WAT   906      -7.608  -3.447  -5.278  1.00  0.00
ATOM   2767  H2  WAT   906      -6.435  -3.989  -6.068  1.00  0.00
TER
ATOM   2768  O   WAT   907      -8.756  -1.188   0.708  1.00  0.00
ATOM   2769  H1  WAT   907      -8.185  -1.956   0.709  1.00  0.00
ATOM   2770  H2  WAT   907      -8.756  -0.889  -0.201  1.00  0.00
TER
ATOM   2771  O   WAT   908      -7.514  -5.780   2.495  1.00  0.00
ATOM   2772  H1  WAT   908      -7.693  -6.677   2.775  1.00  0.00
ATOM   2773  H2  WAT   908      -7.916  -5.232   3.170  1.00  0.00
TER
ATOM   2774  O   WAT   909      -4.543  -5.206  -4.142  1.00  0.00
ATOM   2775  H1  WAT   909      -4.437  -4.305  -3.835  1.00  0.00
ATOM   2776  H2  WAT   909      -5.454  -5.254  -4.432  1.00  0.00
TER
ATOM   2777  O   WAT   910       5.109  -6.083  -2.671  1.00  0.00
ATOM   2778  H1  WAT   910       5.929  -6.573  -2.628  1.00  0.00
ATOM   2779  H2  WAT   910       5.142  -5.493  -1.918  1.00  0.00
TER
ATOM   2780  O   WAT   911      -6.895  -3.284   1.103  1.00  0.00
ATOM   2781  H1  WAT   911      -6.214  -3.020   1.722  1.00  0.00
ATOM   2782  H2  WAT   911      -7.210  -4.124   1.437  1.00  0.00
TER
ATOM   2783  O   WAT   912       9.398  -4.066   3.894  1.00  0.00
ATOM   2784  H1  WAT   912       8.694  -3.678   3.375  1.00  0.00
ATOM   2785  H2  WAT   912       9.664  -3.371   4.496  1.00  0.00
TER
ATOM   2786  O   WAT   913      -4.419  -7.597   4.457  1.00  0.00
ATOM   2787  H1  WAT   913      -4.417  -7.080   3.652  1.00  0.00
ATOM   2788  H2  WAT   913      -5.249  -8.074   4.434  1.00  0.00
TER
ATOM   2789  O   WAT   914      -4.737  -5.886   2.464  1.00  0.00
ATOM   2790  H1  WAT   914      -4.396  -5.042   2.169  1.00  0.00
ATOM   2791  H2  WAT   914      -5.676  -5.738   2.581  1.00  0.00
TER
ATOM   2792  O   WAT   915      -8.664   3.201  -6.670  1.00  0.00
ATOM   2793  H1  WAT   915      -9.041   3.689  -7.402  1.00  0.00
ATOM   2794  H2  WAT   915      -8.406   3.873  -6.039  1.00  0.00
TER
ATOM   2795  O   WAT   916       6.961   5.474   2.365  1.00  0.00
ATOM   2796  H1  WAT   916       6.277   6.144   2.356  1.00  0.00
ATOM   2797  H2  WAT   916       7.500   5.673   1.599  1.00  0.00
TER
ATOM   2798  O   WAT   917       8.413  -4.698   0.493  1.00  0.00
ATOM   2799  H1  WAT   917       7.466  -4.664   0.624  1.00  0.00
ATOM   2800  H2  WAT   917       8.738  -3.884   0.878  1.00  0.00
TER
ATOM   2801  O   WAT   918      -1.055  -8.398  -1.212  1.00  0.00
ATOM   2802  H1  WAT   918      -0.747  -8.953  -1.928  1.00  0.00
ATOM   2803  H2  WAT   918      -1.985  -8.263  -1.394  1.00  0.00
TER
ATOM   2804  O   WAT   919       5.791   4.041  -3.832  1.00  0.00
ATOM   2805  H1  WAT   919       5.681   3.098  -3.707  1.00  0.00
ATOM   2806  H2  WAT   919       5.788   4.402  -2.946  1.00  0.00
TER
ATOM   2807  O   WAT   920       7.842   0.621   2.499  1.00  0.00
ATOM   2808  H1  WAT   920       7.013   0.690   2.024  1.00  0.00
ATOM   2809  H2  WAT   920       8.437   1.206   2.031  1.00  0.00
TER
ATOM   2810  O   WAT   921       5.363   1.229  -3.972  1.00  0.00
ATOM   2811  H1  WAT   921       4.744   0.891  -4.619  1.00  0.00
ATOM   2812  H2  WAT   921       5.346   0.585  -3.264  1.00  0.00
TER
ATOM   2813  O   WAT   922      -4.348  -3.032   2.086  1.00  0.00
ATOM   2814  H1  WAT   922      -3.797  -2.923   1.312  1.00  0.00
ATOM   2815  H2  WAT   922      -3.834  -2.658   2.802  1.00  0.00
TER
ATOM   2816  O   WAT   923       5.496   7.453   4.133  1.00  0.00
ATOM   2817  H1  WAT   923       5.019   8.261   3.940  1.00  0.00
ATOM   2818  H2  WAT   923       4.812   6.801   4.285  1.00  0.00
TER
ATOM   2819  O   WAT   924      -3.501   3.618   7.121  1.00  0.00
ATOM   2820  H1  WAT   924      -4.398   3.842   7.368  1.00  0.00
ATOM   2821  H2  WAT   924      -3.476   3.742   6.172  1.00  0.00
TER
ATOM   2822  O   WAT   925       3.540   0.468  -6.965  1.00  0.00
ATOM   2823  H1  WAT   925       3.979  -0.370  -7.111  1.00  0.00
ATOM   2824  H2  WAT   925       4.252   1.101  -6.878  1.00  0.00
TER
ATOM   2825  O   WAT   926      -4.674   0.490   5.697  1.00  0.00
ATOM   2826  H1  WAT   926      -4.813   1.362   6.066  1.00  0.00
ATOM   2827  H2  WAT   926      -5.556   0.147   5.552  1.00  0.00
TER
ATOM   2828  O   WAT   927      -2.876   6.432   7.905  1.00  0.00
ATOM   2829  H1  WAT   927      -2.904   6.836   7.038  1.00  0.00
ATOM   2830  H2  WAT   927      -3.039   5.503   7.743  1.00  0.00
TER
ATOM   2831  O   WAT   928       7.121  -8.278  -8.651  1.00  0.00
ATOM   2832  H1  WAT   928       6.809  -8.185  -7.751  1.00  0.00
ATOM   2833  H2  WAT   928       7.883  -7.700  -8.701  1.00  0.00
TER
ATOM   2834  O   WAT   929      -6.360  -0.912  -4.193  1.00  0.00
ATOM   2835  H1  WAT   929      -6.481  -0.186  -4.805  1.00  0.00
ATOM   2836  H2  WAT   929      -6.670  -1.682  -4.670  1.00  0.00
TER
ATOM   2837  O   WAT   930       9.076   7.215   9.202  1.00  0.00
ATOM   2838  H1  WAT   930       9.552   7.693   9.881  1.00  0.00
ATOM   2839  H2  WAT   930       9.696   7.146   8.476  1.00  0.00
TER
ATOM   2840  O   WAT   931      -8.722   2.260   1.614  1.00  0.00
ATOM   2841  H1  WAT   931      -8.644   2.394   0.670  1.00  0.00
ATOM   2842  H2  WAT   931      -8.108   1.551   1.807  1.00  0.00
TER
ATOM   2843  O   WAT   932      -7.477   3.960  -1.975  1.00  0.00
ATOM   2844  H1  WAT   932      -7.884   4.101  -2.830  1.00  0.00
ATOM   2845  H2  WAT   932      -6.586   3.676  -2.178  1.00  0.00
TER
ATOM   2846  O   WAT   933       8.479   4.406   6.362  1.00  0.00
ATOM   2847  H1  WAT   933       8.605   4.167   5.444  1.00  0.00
ATOM   2848  H2  WAT   933       8.521   3.574   6.834  1.00  0.00
TER
ATOM   2849  O   WAT   934       2.341   8.109   4.931  1.00  0.00
ATOM   2850  H1  WAT   934       2.855   8.020   5.734  1.00  0.00
ATOM   2851  H2  WAT   934       1.498   8.455   5.224  1.00  0.00
TER
ATOM   2852  O   WAT   935       4.316   8.394  -5.640  1.00  0.00
ATOM   2853  H1  WAT   935       4.156   8.105  -4.742  1.00  0.00
ATOM   2854  H2  WAT   935       4.151   7.618  -6.176  1.00  0.00
TER
ATOM   2855  O   WAT   936      -3.205   8.174  -3.863  1.00  0.00
ATOM   2856  H1  WAT   936      -3.381   7.258  -4.076  1.00  0.00
ATOM   2857  H2  WAT   936      -4.059   8.533  -3.623  1.00  0.00
TER
ATOM   2858  O   WAT   937       4.019   5.903  -7.081  1.00  0.00
ATOM   2859  H1  WAT   937       3.325   5.901  -7.740  1.00  0.00
ATOM   2860  H2  WAT   937       4.761   5.479  -7.511  1.00  0.00
TER
ATOM   2861  O   WAT   938       3.584   7.529  -3.006  1.00  0.00
ATOM   2862  H1  WAT   938       4.039   6.748  -2.692  1.00  0.00
ATOM   2863  H2  WAT   938       3.923   8.240  -2.462  1.00  0.00
TER
ATOM   2864  O   WAT   939       8.331  -3.541   7.327  1.00  0.00
ATOM   2865  H1  WAT   939       7.716  -3.033   6.798  1.00  0.00
ATOM   2866  H2  WAT   939       8.011  -4.441   7.269  1.00  0.00
TER
ATOM   2867  O   WAT   940      -8.666   3.301   4.153  1.00  0.00
ATOM   2868  H1  WAT   940      -8.503   2.832   3.335  1.00  0.00
ATOM   2869  H2  WAT   940      -8.201   2.793   4.818  1.00  0.00
TER
ATOM   2870  O   WAT   941      -3.894  -7.568  -0.811  1.00  0.00
ATOM   2871  H1  WAT   941      -4.337  -6.788  -1.142  1.00  0.00
ATOM   2872  H2  WAT   941      -3.336  -7.245  -0.103  1.00  0.00
TER
ATOM   2873  O   WAT   942       5.393  -3.481   5.923  1.00  0.00
ATOM   2874  H1  WAT   942       4.543  -3.780   6.244  1.00  0.00
ATOM   2875  H2  WAT   942       5.233  -3.237   5.011  1.00  0.00
TER
ATOM   2876  O   WAT   943       2.488  -1.981   8.023  1.00  0.00
ATOM   2877  H1  WAT   943       2.814  -2.814   7.683  1.00  0.00
ATOM   2878  H2  WAT   943       3.276  -1.458   8.170  1.00  0.00
TER
ATOM   2879  O   WAT   944      -0.778  -7.947  -5.930  1.00  0.00
ATOM   2880  H1  WAT   944      -1.403  -7.951  -5.205  1.00  0.00
ATOM   2881  H2  WAT   944      -0.865  -8.814  -6.326  1.00  0.00
TER
ATOM   2882  O   WAT   945      -1.857  -7.024   1.048  1.00  0.00
ATOM   2883  H1  WAT   945      -1.559  -6.117   0.968  1.00  0.00
ATOM   2884  H2  WAT   945      -1.308  -7.512   0.434  1.00  0.00
TER
ATOM   2885  O   WAT   946      -1.663  -1.547   7.584  1.00  0.00
ATOM   2886  H1  WAT   946      -1.758  -2.487   7.434  1.00  0.00
ATOM   2887  H2  WAT   946      -0.820  -1.325   7.188  1.00  0.00
TER
ATOM   2888  O   WAT   947      -6.532  -5.135   5.737  1.00  0.00
ATOM   2889  H1  WAT   947      -6.925  -4.288   5.944  1.00  0.00
ATOM   2890  H2  WAT   947      -7.220  -5.773   5.928  1.00  0.00
TER
ATOM   2891  O   WAT   948       0.043  -5.052   8.807  1.00  0.00
ATOM   2892  H1  WAT   948      -0.647  -5.244   9.441  1.00  0.00
ATOM   2893  H2  WAT   948       0.786  -4.768   9.339  1.00  0.00
TER
ATOM   2894  O   WAT   949      -9.230  -7.212  -0.230  1.00  0.00
ATOM   2895  H1  WAT   949      -9.519  -6.642   0.483  1.00  0.00
ATOM   2896  H2  WAT   949      -8.485  -7.692   0.133  1.00  0.00
TER
ATOM   2897  O   WAT   950      -9.043  -3.270  -9.020  1.00  0.00
ATOM   2898  H1  WAT   950      -9.126  -2.327  -8.878  1.00  0.00
ATOM   2899  H2  WAT   950      -9.395  -3.413  -9.898  1.00  0.00
TER
ATOM   2900  O   WAT   951      -1.243  -4.536   0.047  1.00  0.00
ATOM   2901  H1  WAT   951      -1.240  -4.977  -0.802  1.00  0.00
ATOM   2902  H2  WAT   951      -0.348  -4.215   0.154  1.00  0.00
TER
ATOM   2903  O   WAT   952      -5.393  -4.654  -0.993  1.00  0.00
ATOM   2904  H1  WAT   952      -5.733  -4.176  -0.237  1.00  0.00
ATOM   2905  H2  WAT   952      -6.155  -5.107  -1.353  1.00  0.00
TER
ATOM   2906  O   WAT   953      -2.169  -1.225  -7.564  1.00  0.00
ATOM   2907  H1  WAT   953      -2.737  -1.673  -8.190  1.00  0.00
ATOM   2908  H2  WAT   953      -1.460  -0.866  -8.097  1.00  0.00
TER
ATOM   2909  O   WAT   954       6.209  -8.345   6.893  1.00  0.00
ATOM   2910  H1  WAT   954       6.533  -9.076   7.419  1.00  0.00
ATOM   2911  H2  WAT   954       6.244  -8.664   5.991  1.00  0.00
TER
ATOM   2912  O   WAT   955      -7.092   2.676   6.313  1.00  0.00
ATOM   2913  H1  WAT   955      -7.477   2.035   6.911  1.00  0.00
ATOM   2914  H2  WAT   955      -6.781   3.380   6.882  1.00  0.00
TER
ATOM   2915  O   WAT   956      -8.078  -5.732  -2.077  1.00  0.00
ATOM   2916  H1  WAT   956      -8.364  -6.096  -1.239  1.00  0.00
ATOM   2917  H2  WAT   956      -8.140  -6.464  -2.690  1.00  0.00
TER
ATOM   2918  O   WAT   957      -4.624   2.771  -5.291  1.00  0.00
ATOM   2919  H1  WAT   957      -5.398   2.230  -5.451  1.00  0.00
ATOM   2920  H2  WAT   957      -3.895   2.251  -5.629  1.00  0.00
TER
ATOM   2921  O   WAT   958       6.135   1.767   0.502  1.00  0.00
ATOM   2922  H1  WAT   958       6.854   2.263   0.111  1.00  0.00
ATOM   2923  H2  WAT   958       5.933   1.089  -0.143  1.00  0.00
TER
ATOM   2924  O   WAT   959       1.596  -6.839  -5.355  1.00  0.00
ATOM   2925  H1  WAT   959       0.782  -7.338  -5.431  1.00  0.00
ATOM   2926  H2  WAT   959       1.402  -5.999  -5.772  1.00  0.00
TER
ATOM   2927  O   WAT   960       4.310  -2.467  -7.059  1.00  0.00
ATOM   2928  H1  WAT   960       5.198  -2.155  -7.234  1.00  0.00
ATOM   2929  H2  WAT   960       4.281  -3.340  -7.451  1.00  0.00
TER
ATOM   2930  O   WAT   961      -4.581   2.439  -1.653  1.00  0.00
ATOM   2931  H1  WAT   961      -4.063   1.636  -1.707  1.00  0.00
ATOM   2932  H2  WAT   961      -5.032   2.377  -0.811  1.00  0.00
TER
ATOM   2933  O   WAT   962       0.306   3.705  -6.380  1.00  0.00
ATOM   2934  H1  WAT   962       0.648   4.450  -6.876  1.00  0.00
ATOM   2935  H2  WAT   962      -0.522   4.019  -6.018  1.00  0.00
TER
ATOM   2936  O   WAT   963      -7.096  -0.595   5.259  1.00  0.00
ATOM   2937  H1  WAT   963      -7.455   0.070   5.847  1.00  0.00
ATOM   2938  H2  WAT   963      -7.391  -1.427   5.631  1.00  0.00
TER
ATOM   2939  O   WAT   964      -3.895  -0.137   8.143  1.00  0.00
ATOM   2940  H1  WAT   964      -4.195   0.009   7.246  1.00  0.00
ATOM   2941  H2  WAT   964      -3.124  -0.696   8.051  1.00  0.00
TER
ATOM   2942  O   WAT   965       1.448   4.660   6.139  1.00  0.00
ATOM   2943  H1  WAT   965       1.463   3.728   5.921  1.00  0.00
ATOM   2944  H2  WAT   965       0.741   4.746   6.778  1.00  0.00
TER
ATOM   2945  O   WAT   966       6.582  -1.156  -7.591  1.00  0.00
ATOM   2946  H1  WAT   966       6.498  -0.724  -8.442  1.00  0.00
ATOM   2947  H2  WAT   966       7.301  -0.696  -7.159  1.00  0.00
TER
ATOM   2948  O   WAT   967       7.659   1.301   5.486  1.00  0.00
ATOM   2949  H1  WAT   967       6.934   1.894   5.289  1.00  0.00
ATOM   2950  H2  WAT   967       8.187   1.293   4.687  1.00  0.00
TER
ATOM   2951  O   WAT   968       7.611   5.698  -4.863  1.00  0.00
ATOM   2952  H1  WAT   968       6.968   5.044  -4.589  1.00  0.00
ATOM   2953  H2  WAT   968       7.224   6.104  -5.639  1.00  0.00
TER
ATOM   2954  O   WAT   969      -8.585  -0.596  -8.117  1.00  0.00
ATOM   2955  H1  WAT   969      -7.716  -0.313  -7.834  1.00  0.00
ATOM   2956  H2  WAT   969      -9.076   0.218  -8.232  1.00  0.00
TER
ATOM   2957  O   WAT   970      -5.521  -8.865  -3.524  1.00  0.00
ATOM   2958  H1  WAT   970      -5.649  -8.873  -2.576  1.00  0.00
ATOM   2959  H2  WAT   970      -6.344  -8.527  -3.875  1.00  0.00
TER
ATOM   2960  O   WAT   971       6.000   4.590  -8.325  1.00  0.00
ATOM   2961  H1  WAT   971       5.774   3.873  -7.733  1.00  0.00
ATOM   2962  H2  WAT   971       5.610   4.341  -9.163  1.00  0.00
TER
ATOM   2963  O   WAT   972       3.928   5.105   5.154  1.00  0.00
ATOM   2964  H1  WAT   972       4.264   5.691   5.832  1.00  0.00
ATOM   2965  H2  WAT   972       3.008   4.974   5.384  1.00  0.00
TER
ATOM   2966  O   WAT   973      -8.218   8.617  -7.551  1.00  0.00
ATOM   2967  H1  WAT   973      -7.858   9.216  -8.205  1.00  0.00
ATOM   2968  H2  WAT   973      -8.359   9.163  -6.777  1.00  0.00
TER
ATOM   2969  O   WAT   974      -8.521  -7.106   5.937  1.00  0.00
ATOM   2970  H1  WAT   974      -9.235  -6.906   6.542  1.00  0.00
ATOM   2971  H2  WAT   974      -8.102  -7.882   6.308  1.00  0.00
TER
ATOM   2972  O   WAT   975       5.582   2.507  -6.664  1.00  0.00
ATOM   2973  H1  WAT   975       5.294   2.969  -5.876  1.00  0.00
ATOM   2974  H2  WAT   975       6.377   2.047  -6.396  1.00  0.00
TER
ATOM   2975  O   WAT   976      -8.234   6.882   6.923  1.00  0.00
ATOM   2976  H1  WAT   976      -8.125   5.942   6.783  1.00  0.00
ATOM   2977  H2  WAT   976      -8.886   7.148   6.275  1.00  0.00
TER
ATOM   2978  O   WAT   977      -0.243   5.154   8.323  1.00  0.00
ATOM   2979  H1  WAT   977      -0.563   4.435   8.868  1.00  0.00
ATOM   2980  H2  WAT   977      -0.917   5.829   8.397  1.00  0.00
TER
ATOM   2981  O   WAT   978      -2.201   6.000  -6.734  1.00  0.00
ATOM   2982  H1  WAT   978      -2.210   6.733  -7.349  1.00  0.00
ATOM   2983  H2  WAT   978      -3.121   5.753  -6.641  1.00  0.00
TER
ATOM   2984  O   WAT   979      -6.601   1.221  -5.989  1.00  0.00
ATOM   2985  H1  WAT   979      -7.208   1.961  -5.979  1.00  0.00
ATOM   2986  H2  WAT   979      -6.126   1.311  -6.815  1.00  0.00
TER
ATOM   2987  O   WAT   980       6.339  -5.658  -5.504  1.00  0.00
ATOM   2988  H1  WAT   980       5.710  -5.553  -6.219  1.00  0.00
ATOM   2989  H2  WAT   980       5.844  -5.438  -4.715  1.00  0.00
TER
ATOM   2990  O   WAT   981       0.785   6.063  -8.071  1.00  0.00
ATOM   2991  H1  WAT   981       0.886   5.859  -9.001  1.00  0.00
ATOM   2992  H2  WAT   981      -0.115   5.809  -7.866  1.00  0.00
TER
ATOM   2993  O   WAT   982       2.339  -6.654  -2.649  1.00  0.00
ATOM   2994  H1  WAT   982       2.216  -6.636  -3.598  1.00  0.00
ATOM   2995  H2  WAT   982       3.287  -6.606  -2.529  1.00  0.00
TER
ATOM   2996  O   WAT   983      -0.574   8.581  -3.376  1.00  0.00
ATOM   2997  H1  WAT   983      -0.319   8.543  -4.298  1.00  0.00
ATOM   2998  H2  WAT   983      -1.522   8.455  -3.383  1.00  0.00
TER
ATOM   2999  O   WAT   984      -3.489  -5.071  -6.714  1.00  0.00
ATOM   3000  H1  WAT   984      -2.640  -4.634  -6.780  1.00  0.00
ATOM   3001  H2  WAT   984      -3.856  -4.759  -5.886  1.00  0.00
TER
ATOM   3002  O   WAT   985       7.140  -5.743   4.753  1.00  0.00
ATOM   3003  H1  WAT   985       6.637  -5.002   5.093  1.00  0.00
ATOM   3004  H2  WAT   985       7.955  -5.354   4.437  1.00  0.00
TER
ATOM   3005  O   WAT   986       5.432  -0.499  -1.800  1.00  0.00
ATOM   3006  H1  WAT   986       4.491  -0.484  -1.626  1.00  0.00
ATOM   3007  H2  WAT   986       5.746  -1.286  -1.354  1.00  0.00
TER
ATOM   3008  O   WAT   987      -4.590   1.182  -8.240  1.00  0.00
ATOM   3009  H1  WAT   987      -3.824   1.071  -7.678  1.00  0.00
ATOM   3010  H2  WAT   987      -4.513   0.486  -8.892  1.00  0.00
TER
ATOM   3011  O   WAT   988      -5.895  -1.385  -7.557  1.00  0.00
ATOM   3012  H1  WAT   988      -5.815  -2.332  -7.445  1.00  0.00
ATOM   3013  H2  WAT   988      -5.003  -1.054  -7.451  1.00  0.00
TER
ATOM   3014  O   WAT   989       7.434   6.671  -0.125  1.00  0.00
ATOM   3015  H1  WAT   989       7.559   7.495   0.347  1.00  0.00
ATOM   3016  H2  WAT   989       8.301   6.460  -0.473  1.00  0.00
TER
ATOM   3017  O   WAT   990      -5.094   8.765  -0.453  1.00  0.00
ATOM   3018  H1  WAT   990      -4.358   8.216  -0.182  1.00  0.00
ATOM   3019  H2  WAT   990      -4.710   9.630  -0.593  1.00  0.00
TER
ATOM   3020  O   WAT   991      -8.209   4.832  -4.579  1.00  0.00
ATOM   3021  H1  WAT   991      -9.135   5.074  -4.589  1.00  0.00
ATOM   3022  H2  WAT   991      -7.744   5.659  -4.701  1.00  0.00
TER
ATOM   3023  O   WAT   992      -6.088   7.949   8.735  1.00  0.00
ATOM   3024  H1  WAT   992      -5.287   8.270   9.149  1.00  0.00
ATOM   3025  H2  WAT   992      -6.603   7.589   9.457  1.00  0.00
TER
ATOM   3026  O   WAT   993      -1.984   7.938  -8.631  1.00  0.00
ATOM   3027  H1  WAT   993      -1.191   8.226  -9.083  1.00  0.00
ATOM   3028  H2  WAT   993      -2.503   7.507  -9.310  1.00  0.00
TER
ATOM   3029  O   WAT   994       2.748   4.057   8.683  1.00  0.00
ATOM   3030  H1  WAT   994       2.142   4.080   7.942  1.00  0.00
ATOM   3031  H2  WAT   994       2.444   3.325   9.219  1.00  0.00
TER
ATOM   3032  O   WAT   995       4.178   7.785   7.294  1.00  0.00
ATOM   3033  H1  WAT   995       5.131   7.701   7.244  1.00  0.00
ATOM   3034  H2  WAT   995       4.031   8.449   7.967  1.00  0.00
TER
ATOM   3035  O   WAT   996       7.069   7.165  -7.207  1.00  0.00
ATOM   3036  H1  WAT   996       6.783   6.751  -8.022  1.00  0.00
ATOM   3037  H2  WAT   996       6.871   8.093  -7.327  1.00  0.00
TER
ATOM   3038  O   WAT   997      -8.368   0.436   7.679  1.00  0.00
ATOM   3039  H1  WAT   997      -7.864  -0.143   8.250  1.00  0.00
ATOM   3040  H2  WAT   997      -9.108   0.721   8.216  1.00  0.00
TER
ATOM   3041  O   WAT   998      -1.466   3.158  -8.767  1.00  0.00
ATOM   3042  H1  WAT   998      -1.571   2.543  -8.040  1.00  0.00
ATOM   3043  H2  WAT   998      -1.634   2.634  -9.550  1.00  0.00
TER
ATOM   3044  O   WAT   999      -1.315   1.844   7.212  1.00  0.00
ATOM   3045  H1  WAT   999      -2.080   2.412   7.128  1.00  0.00
ATOM   3046  H2  WAT   999      -1.133   1.551   6.319  1.00  0.00
TER
ATOM   3047  O   WAT  1000       1.774   2.220  -8.162  1.00  0.00
ATOM   3048  H1  WAT  1000       1.225   2.667  -7.518  1.00  0.00
ATOM   3049  H2  WAT  1000       2.396   1.715  -7.639  1.00  0.00
TER
ATOM   3050  O   WAT  1001       5.828   3.574   7.770  1.00  0.00
ATOM   3051  H1  WAT  1001       6.569   3.912   7.267  1.00  0.00
ATOM   3052  H2  WAT  1001       5.065   3.743   7.217  1.00  0.00
TER
ATOM   3053  O   WAT  1002      -6.336  -1.421   8.574  1.00  0.00
ATOM   3054  H1  WAT  1002      -6.295  -1.719   9.482  1.00  0.00
ATOM   3055  H2  WAT  1002      -5.481  -1.020   8.415  1.00  0.00
TER
ATOM   3056  O   WAT  1003      -2.558   1.179  -6.266  1.00  0.00
ATOM   3057  H1  WAT  1003      -2.137   1.013  -5.423  1.00  0.00
ATOM   3058  H2  WAT  1003      -2.433   0.369  -6.760  1.00  0.00
TER
ATOM   3059  O   WAT  1004      -4.395  -2.841   6.541  1.00  0.00
ATOM   3060  H1  WAT  1004      -4.926  -3.332   5.914  1.00  0.00
ATOM   3061  H2  WAT  1004      -3.727  -2.413   6.007  1.00  0.00
TER
ATOM   3062  O   WAT  1005      -0.045   0.203  -9.018  1.00  0.00
ATOM   3063  H1  WAT  1005       0.475  -0.512  -9.384  1.00  0.00
ATOM   3064  H2  WAT  1005       0.601   0.841  -8.718  1.00  0.00
TER
ATOM   3065  O   WAT  1006       4.502   1.626   6.305  1.00  0.00
ATOM   3066  H1  WAT  1006       4.916   1.780   7.154  1.00  0.00
ATOM   3067  H2  WAT  1006       3.567   1.751   6.468  1.00  0.00
TER
ATOM   3068  O   WAT  1007       4.975  -1.035   8.309  1.00  0.00
ATOM   3069  H1  WAT  1007       5.557  -1.790   8.221  1.00  0.00
ATOM   3070  H2  WAT  1007       5.151  -0.504   7.532  1.00  0.00
TER
ATOM   3071  O   WAT  1008      -3.908  -5.875   6.621  1.00  0.00
ATOM   3072  H1  WAT  1008      -4.003  -6.493   5.896  1.00  0.00
ATOM   3073  H2  WAT  1008      -4.488  -5.148   6.394  1.00  0.00
TER
ATOM   3074  O   WAT  1009      -3.662  -2.748  -9.320  1.00  0.00
ATOM   3075  H1  WAT  1009      -3.863  -3.611  -8.959  1.00  0.00
ATOM   3076  H2  WAT  1009      -3.833  -2.834 -10.258  1.00  0.00
TER
ATOM   3077  O   WAT  1010      -2.885   7.883   5.391  1.00  0.00
ATOM   3078  H1  WAT  1010      -3.423   8.608   5.072  1.00  0.00
ATOM   3079  H2  WAT  1010      -2.632   7.406   4.601  1.00  0.00
TER
ATOM   3080  O   WAT  1011       3.186  -4.532   7.150  1.00  0.00
ATOM   3081  H1  WAT  1011       2.498  -5.194   7.085  1.00  0.00
ATOM   3082  H2  WAT  1011       3.907  -4.978   7.595  1.00  0.00
TER
ATOM   3083  O   WAT  1012       3.817  -7.937  -6.791  1.00  0.00
ATOM   3084  H1  WAT  1012       4.097  -8.780  -6.435  1.00  0.00
ATOM   3085  H2  WAT  1012       3.043  -7.705  -6.277  1.00  0.00
TER
ATOM   3086  O   WAT  1013      -4.864  -5.648  -9.332  1.00  0.00
ATOM   3087  H1  WAT  1013      -4.561  -5.641 -10.240  1.00  0.00
ATOM   3088  H2  WAT  1013      -4.125  -5.998  -8.835  1.00  0.00
TER
ATOM   3089  O   WAT  1014      -0.029   9.118   5.649  1.00  0.00
ATOM   3090  H1  WAT  1014      -0.103  10.022   5.957  1.00  0.00
ATOM   3091  H2  WAT  1014      -0.931   8.799   5.622  1.00  0.00
TER
ATOM   3092  O   WAT  1015      -1.646  -6.704  -8.347  1.00  0.00
ATOM   3093  H1  WAT  1015      -1.993  -7.382  -8.926  1.00  0.00
ATOM   3094  H2  WAT  1015      -1.444  -7.165  -7.532  1.00  0.00
TER
ATOM   3095  O   WAT  1016       0.519   8.284  -6.728  1.00  0.00
ATOM   3096  H1  WAT  1016       1.414   8.622  -6.706  1.00  0.00
ATOM   3097  H2  WAT  1016       0.551   7.562  -7.355  1.00  0.00
TER
ATOM   3098  O   WAT  1017      -5.841   3.657  -8.499  1.00  0.00
ATOM   3099  H1  WAT  1017      -5.404   4.200  -7.843  1.00  0.00
ATOM   3100  H2  WAT  1017      -5.356   2.831  -8.490  1.00  0.00
TER
ATOM   3101  O   WAT  1018      -8.626   6.446  -1.047  1.00  0.00
ATOM   3102  H1  WAT  1018      -8.296   5.578  -1.279  1.00  0.00
ATOM   3103  H2  WAT  1018      -8.197   6.651  -0.217  1.00  0.00
TER
ATOM   3104  O   WAT  1019      -4.030   4.776  -3.387  1.00  0.00
ATOM   3105  H1  WAT  1019      -4.331   4.653  -2.487  1.00  0.00
ATOM   3106  H2  WAT  1019      -4.136   3.917  -3.795  1.00  0.00
TER
ATOM   3107  O   WAT  1020      -8.137   7.313   1.691  1.00  0.00
ATOM   3108  H1  WAT  1020      -8.574   7.493   2.523  1.00  0.00
ATOM   3109  H2  WAT  1020      -7.570   8.070   1.549  1.00  0.00
TER
ATOM   3110  O   WAT  1021       7.499   6.814   5.979  1.00  0.00
ATOM   3111  H1  WAT  1021       6.899   6.874   5.235  1.00  0.00
ATOM   3112  H2  WAT  1021       7.628   5.875   6.108  1.00  0.00
TER
ATOM   3113  O   WAT  1022       8.739   4.556  -8.684  1.00  0.00
ATOM   3114  H1  WAT  1022       7.908   4.624  -8.214  1.00  0.00
ATOM   3115  H2  WAT  1022       8.916   5.446  -8.988  1.00  0.00
TER
ATOM   3116  O   WAT  1023       8.195   1.301  -6.181  1.00  0.00
ATOM   3117  H1  WAT  1023       8.956   1.870  -6.075  1.00  0.00
ATOM   3118  H2  WAT  1023       8.210   0.734  -5.410  1.00  0.00
TER
ATOM   3119  O   WAT  1024      -8.305  -0.175  -1.950  1.00  0.00
ATOM   3120  H1  WAT  1024      -8.960  -0.444  -2.594  1.00  0.00
ATOM   3121  H2  WAT  1024      -7.467  -0.285  -2.400  1.00  0.00
TER
ATOM   3122  O   WAT  1025       9.201   2.156  -1.337  1.00  0.00
ATOM   3123  H1  WAT  1025       9.571   1.373  -1.743  1.00  0.00
ATOM   3124  H2  WAT  1025       9.841   2.845  -1.515  1.00  0.00
TER
ATOM   3125  O   WAT  1026       6.184   3.539   4.076  1.00  0.00
ATOM   3126  H1  WAT  1026       5.370   3.969   4.339  1.00  0.00
ATOM   3127  H2  WAT  1026       6.591   4.151   3.463  1.00  0.00
TER
ATOM   3128  O   WAT  1027       8.247   1.594  -9.024  1.00  0.00
ATOM   3129  H1  WAT  1027       8.521   2.502  -9.152  1.00  0.00
ATOM   3130  H2  WAT  1027       8.058   1.531  -8.087  1.00  0.00
TER
ATOM   3131  O   WAT  1028       4.644  -5.381  -7.728  1.00  0.00
ATOM   3132  H1  WAT  1028       5.063  -5.568  -8.569  1.00  0.00
ATOM   3133  H2  WAT  1028       4.338  -6.233  -7.418  1.00  0.00
TER
ATOM   3134  O   WAT  1029       8.143  -0.469  -4.031  1.00  0.00
ATOM   3135  H1  WAT  1029       7.767  -1.236  -4.463  1.00  0.00
ATOM   3136  H2  WAT  1029       7.413  -0.087  -3.543  1.00  0.00
TER
ATOM   3137  O   WAT  1030      -7.267   0.210   2.590  1.00  0.00
ATOM   3138  H1  WAT  1030      -6.900   0.123   3.470  1.00  0.00
ATOM   3139  H2  WAT  1030      -7.836  -0.553   2.491  1.00  0.00
TER
ATOM   3140  O   WAT  1031       7.533  -1.322   5.603  1.00  0.00
ATOM   3141  H1  WAT  1031       7.302  -1.550   4.703  1.00  0.00
ATOM   3142  H2  WAT  1031       7.793  -0.402   5.558  1.00  0.00
TER
ATOM   3143  O   WAT  1032      -7.716  -2.879   6.496  1.00  0.00
ATOM   3144  H1  WAT  1032      -8.610  -2.913   6.835  1.00  0.00
ATOM   3145  H2  WAT  1032      -7.176  -2.681   7.261  1.00  0.00
TER
ATOM   3146  O   WAT  1033       5.972  -6.096   8.381  1.00  0.00
ATOM   3147  H1  WAT  1033       6.849  -6.088   8.765  1.00  0.00
ATOM   3148  H2  WAT  1033       5.984  -6.833   7.770  1.00  0.00
TER
ATOM   3149  O   WAT  1034      -9.091  -2.965  -6.008  1.00  0.00
ATOM   3150  H1  WAT  1034      -9.995  -2.702  -6.182  1.00  0.00
ATOM   3151  H2  WAT  1034      -8.607  -2.694  -6.788  1.00  0.00
TER
ATOM   3152  O   WAT  1035       7.418  -2.243  -0.730  1.00  0.00
ATOM   3153  H1  WAT  1035       7.942  -2.737  -1.361  1.00  0.00
ATOM   3154  H2  WAT  1035       8.004  -2.108   0.015  1.00  0.00
TER
ATOM   3155  O   WAT  1036       7.597  -2.159   2.792  1.00  0.00
ATOM   3156  H1  WAT  1036       6.647  -2.193   2.906  1.00  0.00
ATOM   3157  H2  WAT  1036       7.778  -1.249   2.557  1.00  0.00
TER
ATOM   3158  O   WAT  1037      -6.548  -3.909  -8.098  1.00  0.00
ATOM   3159  H1  WAT  1037      -5.839  -4.331  -8.583  1.00  0.00
ATOM   3160  H2  WAT  1037      -7.264  -3.841  -8.730  1.00  0.00
TER
ATOM   3161  O   WAT  1038      -6.901  -7.855  -9.058  1.00  0.00
ATOM   3162  H1  WAT  1038      -6.178  -7.314  -8.740  1.00  0.00
ATOM   3163  H2  WAT  1038      -6.629  -8.129  -9.934  1.00  0.00
TER
ATOM   3164  O   WAT  1039       6.908  -2.986  -4.791  1.00  0.00
ATOM   3165  H1  WAT  1039       7.404  -3.219  -4.006  1.00  0.00
ATOM   3166  H2  WAT  1039       6.710  -3.825  -5.207  1.00  0.00
TER
ATOM   3167  O   WAT  1040      -7.212  -8.604   0.844  1.00  0.00
ATOM   3168  H1  WAT  1040      -6.564  -9.155   0.404  1.00  0.00
ATOM   3169  H2  WAT  1040      -6.792  -8.350   1.666  1.00  0.00
TER
ATOM   3170  O   WAT  1041       8.337  -4.350  -2.257  1.00  0.00
ATOM   3171  H1  WAT  1041       8.227  -4.504  -1.319  1.00  0.00
ATOM   3172  H2  WAT  1041       9.098  -4.878  -2.499  1.00  0.00
TER
ATOM   3173  O   WAT  1042       6.683  -8.410   4.201  1.00  0.00
ATOM   3174  H1  WAT  1042       7.321  -7.797   4.567  1.00  0.00
ATOM   3175  H2  WAT  1042       6.831  -8.374   3.256  1.00  0.00
TER
ATOM   3176  O   WAT  1043       9.226  -6.519  -9.016  1.00  0.00
ATOM   3177  H1  WAT  1043      10.151  -6.651  -9.225  1.00  0.00
ATOM   3178  H2  WAT  1043       9.203  -6.440  -8.063  1.00  0.00
TER
ATOM   3179  O   WAT  1044       9.300  -5.748  -6.391  1.00  0.00
ATOM   3180  H1  WAT  1044       8.505  -5.813  -5.861  1.00  0.00
ATOM   3181  H2  WAT  1044       9.504  -4.813  -6.402  1.00  0.00
TER
ATOM   3182  O   WAT  1045       6.242   8.291  -2.397  1.00  0.00
ATOM   3183  H1  WAT  1045       6.837   7.970  -3.073  1.00  0.00
ATOM   3184  H2  WAT  1045       6.499   7.819  -1.606  1.00  0.00
TER
ATOM   3185  O   WAT  1046      -7.459  -8.449   3.587  1.00  0.00
ATOM   3186  H1  WAT  1046      -7.807  -7.992   4.353  1.00  0.00
ATOM   3187  H2  WAT  1046      -7.790  -9.343   3.669  1.00  0.00
TER
ATOM   3188  O   WAT  1047      -5.852   4.723   7.752  1.00  0.00
ATOM   3189  H1  WAT  1047      -5.895   4.352   8.634  1.00  0.00
ATOM   3190  H2  WAT  1047      -5.721   5.661   7.892  1.00  0.00
TER
ATOM   3191  O   WAT  1048       0.054  -7.258   7.109  1.00  0.00
ATOM   3192  H1  WAT  1048      -0.007  -6.665   7.858  1.00  0.00
ATOM   3193  H2  WAT  1048       0.994  -7.365   6.964  1.00  0.00
TER
ATOM   3194  O   WAT  1049       2.691  -7.601   6.748  1.00  0.00
ATOM   3195  H1  WAT  1049       3.305  -7.283   6.086  1.00  0.00
ATOM   3196  H2  WAT  1049       3.236  -8.086   7.368  1.00  0.00
TER
ATOM   3197  O   WAT  1050       9.109   8.299   4.154  1.00  0.00
ATOM   3198  H1  WAT  1050       8.615   8.695   3.437  1.00  0.00
ATOM   3199  H2  WAT  1050       8.500   7.673   4.548  1.00  0.00
TER
ATOM   3200  O   WAT  1051      -6.787  -8.921   6.862  1.00  0.00
ATOM   3201  H1  WAT  1051      -6.238  -9.102   6.099  1.00  0.00
ATOM   3202  H2  WAT  1051      -6.721  -9.712   7.398  1.00  0.00
TER
ATOM   3203  O   WAT  1052      -6.013   7.669   4.872  1.00  0.00
ATOM   3204  H1  WAT  1052      -6.607   7.538   5.611  1.00  0.00
ATOM   3205  H2  WAT  1052      -6.021   6.833   4.406  1.00  0.00
TER
ATOM   3206  O   WAT  1053       3.432  -9.037   3.075  1.00  0.00
ATOM   3207  H1  WAT  1053       2.558  -8.704   2.872  1.00  0.00
ATOM   3208  H2  WAT  1053       3.323  -9.510   3.900  1.00  0.00
TER
ATOM   3209  O   WAT  1054       6.793   8.941   1.433  1.00  0.00
ATOM   3210  H1  WAT  1054       6.333   9.692   1.059  1.00  0.00
ATOM   3211  H2  WAT  1054       6.164   8.222   1.374  1.00  0.00
TER
ATOM   3212  O   WAT  1055      -6.382   5.035   3.823  1.00  0.00
ATOM   3213  H1  WAT  1055      -7.109   4.416   3.755  1.00  0.00
ATOM   3214  H2  WAT  1055      -6.321   5.429   2.953  1.00  0.00
TER
ATOM   3215  O   WAT  1056       5.732  -7.418   0.059  1.00  0.00
ATOM   3216  H1  WAT  1056       6.173  -7.474  -0.789  1.00  0.00
ATOM   3217  H2  WAT  1056       5.462  -6.502   0.130  1.00  0.00
TER
ATOM   3218  O   WAT  1057       7.596  -7.787  -1.930  1.00  0.00
ATOM   3219  H1  WAT  1057       7.534  -8.730  -2.077  1.00  0.00
ATOM   3220  H2  WAT  1057       8.375  -7.679  -1.385  1.00  0.00
TER
ATOM   3221  O   WAT  1058      -8.099   8.353  -2.968  1.00  0.00
ATOM   3222  H1  WAT  1058      -8.267   7.720  -2.269  1.00  0.00
ATOM   3223  H2  WAT  1058      -8.966   8.559  -3.318  1.00  0.00
TER
ATOM   3224  O   WAT  1059      -7.476  -7.816  -5.464  1.00  0.00
ATOM   3225  H1  WAT  1059      -6.718  -7.703  -6.038  1.00  0.00
ATOM   3226  H2  WAT  1059      -7.939  -6.979  -5.510  1.00  0.00
TER
ATOM   3227  O   WAT  1060       3.568  -9.038  -1.236  1.00  0.00
ATOM   3228  H1  WAT  1060       4.170  -8.465  -0.761  1.00  0.00
ATOM   3229  H2  WAT  1060       2.827  -8.474  -1.458  1.00  0.00
TER
ATOM   3230  O   WAT  1061       6.711  -8.635  -5.962  1.00  0.00
ATOM   3231  H1  WAT  1061       6.906  -7.737  -5.695  1.00  0.00
ATOM   3232  H2  WAT  1061       5.924  -8.867  -5.468  1.00  0.00
TER
ATOM   3233  O   WAT  1062      -6.493   7.046  -5.523  1.00  0.00
ATOM   3234  H1  WAT  1062      -7.018   7.427  -6.226  1.00  0.00
ATOM   3235  H2  WAT  1062      -6.568   7.671  -4.802  1.00  0.00
TER
ATOM   3236  O   WAT  1063      -5.104  -7.289  -6.924  1.00  0.00
ATOM   3237  H1  WAT  1063      -4.575  -8.076  -7.053  1.00  0.00
ATOM   3238  H2  WAT  1063      -4.471  -6.610  -6.691  1.00  0.00
TER
ATOM   3239  O   WAT  1064      -2.910  -7.552  -3.870  1.00  0.00
ATOM   3240  H1  WAT  1064      -3.540  -8.253  -3.703  1.00  0.00
ATOM   3241  H2  WAT  1064      -3.450  -6.791  -4.086  1.00  0.00
TER
ATOM   3242  O   WAT  1065       0.029   9.062   8.801  1.00  0.00
ATOM   3243  H1  WAT  1065       0.956   8.827   8.845  1.00  0.00
ATOM   3244  H2  WAT  1065       0.014   9.889   8.320  1.00  0.00
TER
ATOM   3245  O   WAT  1066       8.264   8.605  -4.201  1.00  0.00
ATOM   3246  H1  WAT  1066       8.439   7.918  -4.845  1.00  0.00
ATOM   3247  H2  WAT  1066       7.566   9.129  -4.593  1.00  0.00
TER
ATOM   3248  O   WAT  1067      -2.784  -8.273   8.566  1.00  0.00
ATOM   3249  H1  WAT  1067      -3.066  -7.770   7.802  1.00  0.00
ATOM   3250  H2  WAT  1067      -2.403  -9.071   8.200  1.00  0.00
TER
ATOM   3251  O   WAT  1068      -3.894   8.994  -6.648  1.00  0.00
ATOM   3252  H1  WAT  1068      -3.162   8.710  -7.195  1.00  0.00
ATOM   3253  H2  WAT  1068      -3.634   8.756  -5.758  1.00  0.00
TER
ATOM   3254  O   WAT  1069      -4.732   5.111  -6.643  1.00  0.00
ATOM   3255  H1  WAT  1069      -5.361   5.579  -6.094  1.00  0.00
ATOM   3256  H2  WAT  1069      -4.617   4.266  -6.208  1.00  0.00
TER
ATOM   3257  O   WAT  1070       3.817  -8.858   9.144  1.00  0.00
ATOM   3258  H1  WAT  1070       3.704  -8.539  10.039  1.00  0.00
ATOM   3259  H2  WAT  1070       4.634  -8.457   8.847  1.00  0.00
TER
ATOM   3260  O   WAT  1071       6.597   8.289   8.626  1.00  0.00
ATOM   3261  H1  WAT  1071       7.389   7.794   8.418  1.00  0.00
ATOM   3262  H2  WAT  1071       6.890   8.968   9.233  1.00  0.00
TER
ATOM   3263  O   WAT  1072       0.855   0.939 -18.612  1.00  0.00
ATOM   3264  H1  WAT  1072       0.079   0.459 -18.322  1.00  0.00
ATOM   3265  H2  WAT  1072       1.506   0.260 -18.786  1.00  0.00
TER
ATOM   3266  O   WAT  1073      -5.129   1.251 -17.734  1.00  0.00
ATOM   3267  H1  WAT  1073      -5.960   0.996 -17.335  1.00  0.00
ATOM   3268  H2  WAT  1073      -4.521   1.322 -16.999  1.00  0.00
TER
ATOM   3269  O   WAT  1074       4.875   5.345 -19.832  1.00  0.00
ATOM   3270  H1  WAT  1074       4.414   4.574 -19.503  1.00  0.00
ATOM   3271  H2  WAT  1074       5.688   5.372 -19.327  1.00  0.00
TER
ATOM   3272  O   WAT  1075      -5.149   5.285 -17.539  1.00  0.00
ATOM   3273  H1  WAT  1075      -4.846   4.395 -17.718  1.00  0.00
ATOM   3274  H2  WAT  1075      -4.404   5.842 -17.766  1.00  0.00
TER
ATOM   3275  O   WAT  1076      -8.756  -1.188 -18.066  1.00  0.00
ATOM   3276  H1  WAT  1076      -8.185  -1.956 -18.066  1.00  0.00
ATOM   3277  H2  WAT  1076      -8.756  -0.889 -18.975  1.00  0.00
TER
ATOM   3278  O   WAT  1077       0.296   3.615 -18.605  1.00  0.00
ATOM   3279  H1  WAT  1077       0.226   2.674 -18.766  1.00  0.00
ATOM   3280  H2  WAT  1077       1.058   3.705 -18.033  1.00  0.00
TER
ATOM   3281  O   WAT  1078      -7.514  -5.780 -16.279  1.00  0.00
ATOM   3282  H1  WAT  1078      -7.693  -6.677 -15.999  1.00  0.00
ATOM   3283  H2  WAT  1078      -7.916  -5.232 -15.605  1.00  0.00
TER
ATOM   3284  O   WAT  1079       1.326  -3.578 -18.378  1.00  0.00
ATOM   3285  H1  WAT  1079       1.703  -4.451 -18.491  1.00  0.00
ATOM   3286  H2  WAT  1079       1.228  -3.242 -19.269  1.00  0.00
TER
ATOM   3287  O   WAT  1080      -6.895  -3.284 -17.671  1.00  0.00
ATOM   3288  H1  WAT  1080      -6.214  -3.020 -17.052  1.00  0.00
ATOM   3289  H2  WAT  1080      -7.210  -4.124 -17.337  1.00  0.00
TER
ATOM   3290  O   WAT  1081      -2.703  -2.237 -18.584  1.00  0.00
ATOM   3291  H1  WAT  1081      -2.195  -1.739 -17.943  1.00  0.00
ATOM   3292  H2  WAT  1081      -2.171  -3.013 -18.760  1.00  0.00
TER
ATOM   3293  O   WAT  1082       9.398  -4.066 -14.881  1.00  0.00
ATOM   3294  H1  WAT  1082       8.694  -3.678 -15.399  1.00  0.00
ATOM   3295  H2  WAT  1082       9.664  -3.371 -14.279  1.00  0.00
TER
ATOM   3296  O   WAT  1083      -4.419  -7.597 -14.317  1.00  0.00
ATOM   3297  H1  WAT  1083      -4.417  -7.080 -15.123  1.00  0.00
ATOM   3298  H2  WAT  1083      -5.249  -8.074 -14.340  1.00  0.00
TER
ATOM   3299  O   WAT  1084      -3.169   2.042 -16.140  1.00  0.00
ATOM   3300  H1  WAT  1084      -3.502   2.669 -15.498  1.00  0.00
ATOM   3301  H2  WAT  1084      -2.992   2.569 -16.920  1.00  0.00
TER
ATOM   3302  O   WAT  1085       5.345  -4.143 -18.672  1.00  0.00
ATOM   3303  H1  WAT  1085       4.640  -3.855 -18.092  1.00  0.00
ATOM   3304  H2  WAT  1085       5.706  -3.333 -19.032  1.00  0.00
TER
ATOM   3305  O   WAT  1086      -4.737  -5.886 -16.310  1.00  0.00
ATOM   3306  H1  WAT  1086      -4.396  -5.042 -16.605  1.00  0.00
ATOM   3307  H2  WAT  1086      -5.676  -5.738 -16.194  1.00  0.00
TER
ATOM   3308  O   WAT  1087      -3.957   4.011 -14.325  1.00  0.00
ATOM   3309  H1  WAT  1087      -3.339   4.686 -14.607  1.00  0.00
ATOM   3310  H2  WAT  1087      -4.818   4.419 -14.416  1.00  0.00
TER
ATOM   3311  O   WAT  1088       6.961   5.474 -16.410  1.00  0.00
ATOM   3312  H1  WAT  1088       6.277   6.144 -16.418  1.00  0.00
ATOM   3313  H2  WAT  1088       7.500   5.673 -17.175  1.00  0.00
TER
ATOM   3314  O   WAT  1089       8.413  -4.698 -18.281  1.00  0.00
ATOM   3315  H1  WAT  1089       7.466  -4.664 -18.150  1.00  0.00
ATOM   3316  H2  WAT  1089       8.738  -3.884 -17.897  1.00  0.00
TER
ATOM   3317  O   WAT  1090       4.497   7.319 -17.695  1.00  0.00
ATOM   3318  H1  WAT  1090       4.510   6.915 -18.563  1.00  0.00
ATOM   3319  H2  WAT  1090       3.944   8.094 -17.799  1.00  0.00
TER
ATOM   3320  O   WAT  1091       3.895   2.222 -16.367  1.00  0.00
ATOM   3321  H1  WAT  1091       4.312   2.008 -17.202  1.00  0.00
ATOM   3322  H2  WAT  1091       4.619   2.479 -15.796  1.00  0.00
TER
ATOM   3323  O   WAT  1092       7.842   0.621 -16.275  1.00  0.00
ATOM   3324  H1  WAT  1092       7.013   0.690 -16.750  1.00  0.00
ATOM   3325  H2  WAT  1092       8.437   1.206 -16.744  1.00  0.00
TER
ATOM   3326  O   WAT  1093       4.806  -2.592 -15.330  1.00  0.00
ATOM   3327  H1  WAT  1093       4.393  -1.767 -15.076  1.00  0.00
ATOM   3328  H2  WAT  1093       4.073  -3.178 -15.522  1.00  0.00
TER
ATOM   3329  O   WAT  1094      -2.593   3.880 -18.304  1.00  0.00
ATOM   3330  H1  WAT  1094      -2.890   3.275 -18.983  1.00  0.00
ATOM   3331  H2  WAT  1094      -1.643   3.918 -18.415  1.00  0.00
TER
ATOM   3332  O   WAT  1095      -4.348  -3.032 -16.688  1.00  0.00
ATOM   3333  H1  WAT  1095      -3.797  -2.923 -17.463  1.00  0.00
ATOM   3334  H2  WAT  1095      -3.834  -2.658 -15.972  1.00  0.00
TER
ATOM   3335  O   WAT  1096       5.496   7.453 -14.642  1.00  0.00
ATOM   3336  H1  WAT  1096       5.019   8.261 -14.834  1.00  0.00
ATOM   3337  H2  WAT  1096       4.812   6.801 -14.489  1.00  0.00
TER
ATOM   3338  O   WAT  1097      -3.501   3.618 -11.653  1.00  0.00
ATOM   3339  H1  WAT  1097      -4.398   3.842 -11.406  1.00  0.00
ATOM   3340  H2  WAT  1097      -3.476   3.742 -12.602  1.00  0.00
TER
ATOM   3341  O   WAT  1098      -4.674   0.490 -13.077  1.00  0.00
ATOM   3342  H1  WAT  1098      -4.813   1.362 -12.709  1.00  0.00
ATOM   3343  H2  WAT  1098      -5.556   0.147 -13.223  1.00  0.00
TER
ATOM   3344  O   WAT  1099      -2.876   6.432 -10.869  1.00  0.00
ATOM   3345  H1  WAT  1099      -2.904   6.836 -11.736  1.00  0.00
ATOM   3346  H2  WAT  1099      -3.039   5.503 -11.032  1.00  0.00
TER
ATOM   3347  O   WAT  1100       9.076   7.215  -9.573  1.00  0.00
ATOM   3348  H1  WAT  1100       9.552   7.693  -8.894  1.00  0.00
ATOM   3349  H2  WAT  1100       9.696   7.146 -10.298  1.00  0.00
TER
ATOM   3350  O   WAT  1101      -8.722   2.260 -17.160  1.00  0.00
ATOM   3351  H1  WAT  1101      -8.644   2.394 -18.105  1.00  0.00
ATOM   3352  H2  WAT  1101      -8.108   1.551 -16.968  1.00  0.00
TER
ATOM   3353  O   WAT  1102       8.479   4.406 -12.413  1.00  0.00
ATOM   3354  H1  WAT  1102       8.605   4.167 -13.331  1.00  0.00
ATOM   3355  H2  WAT  1102       8.521   3.574 -11.940  1.00  0.00
TER
ATOM   3356  O   WAT  1103       2.341   8.109 -13.843  1.00  0.00
ATOM   3357  H1  WAT  1103       2.855   8.020 -13.041  1.00  0.00
ATOM   3358  H2  WAT  1103       1.498   8.455 -13.550  1.00  0.00
TER
ATOM   3359  O   WAT  1104       8.331  -3.541 -11.448  1.00  0.00
ATOM   3360  H1  WAT  1104       7.716  -3.033 -11.976  1.00  0.00
ATOM   3361  H2  WAT  1104       8.011  -4.441 -11.505  1.00  0.00
TER
ATOM   3362  O   WAT  1105      -8.666   3.301 -14.621  1.00  0.00
ATOM   3363  H1  WAT  1105      -8.503   2.832 -15.439  1.00  0.00
ATOM   3364  H2  WAT  1105      -8.201   2.793 -13.956  1.00  0.00
TER
ATOM   3365  O   WAT  1106      -3.894  -7.568 -19.585  1.00  0.00
ATOM   3366  H1  WAT  1106      -4.337  -6.788 -19.916  1.00  0.00
ATOM   3367  H2  WAT  1106      -3.336  -7.245 -18.878  1.00  0.00
TER
ATOM   3368  O   WAT  1107       0.393  -4.702 -13.981  1.00  0.00
ATOM   3369  H1  WAT  1107      -0.069  -4.493 -13.169  1.00  0.00
ATOM   3370  H2  WAT  1107      -0.009  -5.516 -14.284  1.00  0.00
TER
ATOM   3371  O   WAT  1108       5.393  -3.481 -12.852  1.00  0.00
ATOM   3372  H1  WAT  1108       4.543  -3.780 -12.531  1.00  0.00
ATOM   3373  H2  WAT  1108       5.233  -3.237 -13.763  1.00  0.00
TER
ATOM   3374  O   WAT  1109       2.488  -1.981 -10.752  1.00  0.00
ATOM   3375  H1  WAT  1109       2.814  -2.814 -11.092  1.00  0.00
ATOM   3376  H2  WAT  1109       3.276  -1.458 -10.604  1.00  0.00
TER
ATOM   3377  O   WAT  1110      -1.857  -7.024 -17.726  1.00  0.00
ATOM   3378  H1  WAT  1110      -1.559  -6.117 -17.807  1.00  0.00
ATOM   3379  H2  WAT  1110      -1.308  -7.512 -18.340  1.00  0.00
TER
ATOM   3380  O   WAT  1111      -1.663  -1.547 -11.191  1.00  0.00
ATOM   3381  H1  WAT  1111      -1.758  -2.487 -11.341  1.00  0.00
ATOM   3382  H2  WAT  1111      -0.820  -1.325 -11.586  1.00  0.00
TER
ATOM   3383  O   WAT  1112      -6.532  -5.135 -13.037  1.00  0.00
ATOM   3384  H1  WAT  1112      -6.925  -4.288 -12.830  1.00  0.00
ATOM   3385  H2  WAT  1112      -7.220  -5.773 -12.846  1.00  0.00
TER
ATOM   3386  O   WAT  1113       0.043  -5.052  -9.968  1.00  0.00
ATOM   3387  H1  WAT  1113      -0.647  -5.244  -9.333  1.00  0.00
ATOM   3388  H2  WAT  1113       0.786  -4.768  -9.435  1.00  0.00
TER
ATOM   3389  O   WAT  1114      -9.230  -7.212 -19.004  1.00  0.00
ATOM   3390  H1  WAT  1114      -9.519  -6.642 -18.292  1.00  0.00
ATOM   3391  H2  WAT  1114      -8.485  -7.692 -18.641  1.00  0.00
TER
ATOM   3392  O   WAT  1115       2.319  -1.212 -17.132  1.00  0.00
ATOM   3393  H1  WAT  1115       1.587  -0.703 -16.783  1.00  0.00
ATOM   3394  H2  WAT  1115       1.922  -2.029 -17.433  1.00  0.00
TER
ATOM   3395  O   WAT  1116      -1.243  -4.536 -18.727  1.00  0.00
ATOM   3396  H1  WAT  1116      -1.240  -4.977 -19.577  1.00  0.00
ATOM   3397  H2  WAT  1116      -0.348  -4.215 -18.620  1.00  0.00
TER
ATOM   3398  O   WAT  1117      -5.393  -4.654 -19.768  1.00  0.00
ATOM   3399  H1  WAT  1117      -5.733  -4.176 -19.011  1.00  0.00
ATOM   3400  H2  WAT  1117      -6.155  -5.107 -20.128  1.00  0.00
TER
ATOM   3401  O   WAT  1118       2.782  -5.758 -17.720  1.00  0.00
ATOM   3402  H1  WAT  1118       2.799  -5.308 -16.876  1.00  0.00
ATOM   3403  H2  WAT  1118       2.533  -6.658 -17.507  1.00  0.00
TER
ATOM   3404  O   WAT  1119       6.209  -8.345 -11.881  1.00  0.00
ATOM   3405  H1  WAT  1119       6.533  -9.076 -11.356  1.00  0.00
ATOM   3406  H2  WAT  1119       6.244  -8.664 -12.783  1.00  0.00
TER
ATOM   3407  O   WAT  1120      -7.092   2.676 -12.461  1.00  0.00
ATOM   3408  H1  WAT  1120      -7.477   2.035 -11.863  1.00  0.00
ATOM   3409  H2  WAT  1120      -6.781   3.380 -11.892  1.00  0.00
TER
ATOM   3410  O   WAT  1121      -0.942  -0.476 -16.980  1.00  0.00
ATOM   3411  H1  WAT  1121      -0.575  -0.950 -16.234  1.00  0.00
ATOM   3412  H2  WAT  1121      -1.132   0.398 -16.640  1.00  0.00
TER
ATOM   3413  O   WAT  1122      -3.152  -1.435 -14.662  1.00  0.00
ATOM   3414  H1  WAT  1122      -3.457  -0.556 -14.437  1.00  0.00
ATOM   3415  H2  WAT  1122      -2.198  -1.375 -14.626  1.00  0.00
TER
ATOM   3416  O   WAT  1123       6.135   1.767 -18.273  1.00  0.00
ATOM   3417  H1  WAT  1123       6.854   2.263 -18.663  1.00  0.00
ATOM   3418  H2  WAT  1123       5.933   1.089 -18.917  1.00  0.00
TER
ATOM   3419  O   WAT  1124       1.516   1.838 -12.386  1.00  0.00
ATOM   3420  H1  WAT  1124       1.450   0.918 -12.640  1.00  0.00
ATOM   3421  H2  WAT  1124       0.887   1.936 -11.671  1.00  0.00
TER
ATOM   3422  O   WAT  1125      -7.096  -0.595 -13.515  1.00  0.00
ATOM   3423  H1  WAT  1125      -7.455   0.070 -12.928  1.00  0.00
ATOM   3424  H2  WAT  1125      -7.391  -1.427 -13.144  1.00  0.00
TER
ATOM   3425  O   WAT  1126      -3.895  -0.137 -10.631  1.00  0.00
ATOM   3426  H1  WAT  1126      -4.195   0.009 -11.528  1.00  0.00
ATOM   3427  H2  WAT  1126      -3.124  -0.696 -10.724  1.00  0.00
TER
ATOM   3428  O   WAT  1127       1.448   4.660 -12.635  1.00  0.00
ATOM   3429  H1  WAT  1127       1.463   3.728 -12.854  1.00  0.00
ATOM   3430  H2  WAT  1127       0.741   4.746 -11.996  1.00  0.00
TER
ATOM   3431  O   WAT  1128       7.659   1.301 -13.289  1.00  0.00
ATOM   3432  H1  WAT  1128       6.934   1.894 -13.486  1.00  0.00
ATOM   3433  H2  WAT  1128       8.187   1.293 -14.087  1.00  0.00
TER
ATOM   3434  O   WAT  1129       0.881   6.302 -15.541  1.00  0.00
ATOM   3435  H1  WAT  1129       1.526   6.508 -14.864  1.00  0.00
ATOM   3436  H2  WAT  1129       1.244   5.541 -15.994  1.00  0.00
TER
ATOM   3437  O   WAT  1130       2.155   4.305 -16.824  1.00  0.00
ATOM   3438  H1  WAT  1130       2.797   3.605 -16.710  1.00  0.00
ATOM   3439  H2  WAT  1130       2.680   5.085 -17.004  1.00  0.00
TER
ATOM   3440  O   WAT  1131       3.928   5.105 -13.620  1.00  0.00
ATOM   3441  H1  WAT  1131       4.264   5.691 -12.942  1.00  0.00
ATOM   3442  H2  WAT  1131       3.008   4.974 -13.390  1.00  0.00
TER
ATOM   3443  O   WAT  1132      -8.521  -7.106 -12.838  1.00  0.00
ATOM   3444  H1  WAT  1132      -9.235  -6.906 -12.232  1.00  0.00
ATOM   3445  H2  WAT  1132      -8.102  -7.882 -12.466  1.00  0.00
TER
ATOM   3446  O   WAT  1133      -8.234   6.882 -11.851  1.00  0.00
ATOM   3447  H1  WAT  1133      -8.125   5.942 -11.992  1.00  0.00
ATOM   3448  H2  WAT  1133      -8.886   7.148 -12.500  1.00  0.00
TER
ATOM   3449  O   WAT  1134      -0.243   5.154 -10.451  1.00  0.00
ATOM   3450  H1  WAT  1134      -0.563   4.435  -9.907  1.00  0.00
ATOM   3451  H2  WAT  1134      -0.917   5.829 -10.378  1.00  0.00
TER
ATOM   3452  O   WAT  1135       2.973  -4.614 -15.088  1.00  0.00
ATOM   3453  H1  WAT  1135       3.341  -5.434 -14.760  1.00  0.00
ATOM   3454  H2  WAT  1135       2.112  -4.553 -14.672  1.00  0.00
TER
ATOM   3455  O   WAT  1136      -0.067  -1.960 -14.864  1.00  0.00
ATOM   3456  H1  WAT  1136       0.431  -1.485 -14.199  1.00  0.00
ATOM   3457  H2  WAT  1136       0.075  -2.883 -14.657  1.00  0.00
TER
ATOM   3458  O   WAT  1137       7.140  -5.743 -14.021  1.00  0.00
ATOM   3459  H1  WAT  1137       6.637  -5.002 -13.682  1.00  0.00
ATOM   3460  H2  WAT  1137       7.955  -5.354 -14.337  1.00  0.00
TER
ATOM   3461  O   WAT  1138       7.434   6.671 -18.899  1.00  0.00
ATOM   3462  H1  WAT  1138       7.559   7.495 -18.427  1.00  0.00
ATOM   3463  H2  WAT  1138       8.301   6.460 -19.247  1.00  0.00
TER
ATOM   3464  O   WAT  1139      -5.094   8.765 -19.228  1.00  0.00
ATOM   3465  H1  WAT  1139      -4.358   8.216 -18.957  1.00  0.00
ATOM   3466  H2  WAT  1139      -4.710   9.630 -19.367  1.00  0.00
TER
ATOM   3467  O   WAT  1140      -6.088   7.949 -10.039  1.00  0.00
ATOM   3468  H1  WAT  1140      -5.287   8.270  -9.626  1.00  0.00
ATOM   3469  H2  WAT  1140      -6.603   7.589  -9.317  1.00  0.00
TER
ATOM   3470  O   WAT  1141       2.748   4.057 -10.092  1.00  0.00
ATOM   3471  H1  WAT  1141       2.142   4.080 -10.832  1.00  0.00
ATOM   3472  H2  WAT  1141       2.444   3.325  -9.555  1.00  0.00
TER
ATOM   3473  O   WAT  1142       4.178   7.785 -11.481  1.00  0.00
ATOM   3474  H1  WAT  1142       5.131   7.701 -11.531  1.00  0.00
ATOM   3475  H2  WAT  1142       4.031   8.449 -10.807  1.00  0.00
TER
ATOM   3476  O   WAT  1143      -8.368   0.436 -11.096  1.00  0.00
ATOM   3477  H1  WAT  1143      -7.864  -0.143 -10.524  1.00  0.00
ATOM   3478  H2  WAT  1143      -9.108   0.721 -10.558  1.00  0.00
TER
ATOM   3479  O   WAT  1144      -1.315   1.844 -11.562  1.00  0.00
ATOM   3480  H1  WAT  1144      -2.080   2.412 -11.646  1.00  0.00
ATOM   3481  H2  WAT  1144      -1.133   1.551 -12.455  1.00  0.00
TER
ATOM   3482  O   WAT  1145       5.828   3.574 -11.004  1.00  0.00
ATOM   3483  H1  WAT  1145       6.569   3.912 -11.508  1.00  0.00
ATOM   3484  H2  WAT  1145       5.065   3.743 -11.557  1.00  0.00
TER
ATOM   3485  O   WAT  1146      -6.336  -1.421 -10.201  1.00  0.00
ATOM   3486  H1  WAT  1146      -6.295  -1.719  -9.292  1.00  0.00
ATOM   3487  H2  WAT  1146      -5.481  -1.020 -10.360  1.00  0.00
TER
ATOM   3488  O   WAT  1147      -4.395  -2.841 -12.233  1.00  0.00
ATOM   3489  H1  WAT  1147      -4.926  -3.332 -12.861  1.00  0.00
ATOM   3490  H2  WAT  1147      -3.727  -2.413 -12.767  1.00  0.00
TER
ATOM   3491  O   WAT  1148       4.502   1.626 -12.469  1.00  0.00
ATOM   3492  H1  WAT  1148       4.916   1.780 -11.620  1.00  0.00
ATOM   3493  H2  WAT  1148       3.567   1.751 -12.306  1.00  0.00
TER
ATOM   3494  O   WAT  1149       4.975  -1.035 -10.465  1.00  0.00
ATOM   3495  H1  WAT  1149       5.557  -1.790 -10.553  1.00  0.00
ATOM   3496  H2  WAT  1149       5.151  -0.504 -11.242  1.00  0.00
TER
ATOM   3497  O   WAT  1150      -3.908  -5.875 -12.153  1.00  0.00
ATOM   3498  H1  WAT  1150      -4.003  -6.493 -12.878  1.00  0.00
ATOM   3499  H2  WAT  1150      -4.488  -5.148 -12.380  1.00  0.00
TER
ATOM   3500  O   WAT  1151      -1.142  -7.318 -15.121  1.00  0.00
ATOM   3501  H1  WAT  1151      -1.590  -7.295 -15.966  1.00  0.00
ATOM   3502  H2  WAT  1151      -1.776  -7.716 -14.524  1.00  0.00
TER
ATOM   3503  O   WAT  1152      -0.736   1.578 -14.499  1.00  0.00
ATOM   3504  H1  WAT  1152      -0.317   2.421 -14.672  1.00  0.00
ATOM   3505  H2  WAT  1152      -1.655   1.715 -14.729  1.00  0.00
TER
ATOM   3506  O   WAT  1153       1.600  -0.691 -13.116  1.00  0.00
ATOM   3507  H1  WAT  1153       1.720  -1.287 -12.376  1.00  0.00
ATOM   3508  H2  WAT  1153       2.460  -0.654 -13.535  1.00  0.00
TER
ATOM   3509  O   WAT  1154       3.939  -0.137 -14.539  1.00  0.00
ATOM   3510  H1  WAT  1154       3.413   0.387 -15.143  1.00  0.00
ATOM   3511  H2  WAT  1154       4.282   0.496 -13.908  1.00  0.00
TER
ATOM   3512  O   WAT  1155      -2.885   7.883 -13.384  1.00  0.00
ATOM   3513  H1  WAT  1155      -3.423   8.608 -13.703  1.00  0.00
ATOM   3514  H2  WAT  1155      -2.632   7.406 -14.174  1.00  0.00
TER
ATOM   3515  O   WAT  1156      -1.633  -4.149 -11.858  1.00  0.00
ATOM   3516  H1  WAT  1156      -1.043  -4.457 -11.170  1.00  0.00
ATOM   3517  H2  WAT  1156      -2.451  -4.621 -11.702  1.00  0.00
TER
ATOM   3518  O   WAT  1157       3.186  -4.532 -11.625  1.00  0.00
ATOM   3519  H1  WAT  1157       2.498  -5.194 -11.690  1.00  0.00
ATOM   3520  H2  WAT  1157       3.907  -4.978 -11.180  1.00  0.00
TER
ATOM   3521  O   WAT  1158      -0.029   9.118 -13.125  1.00  0.00
ATOM   3522  H1  WAT  1158      -0.103  10.022 -12.818  1.00  0.00
ATOM   3523  H2  WAT  1158      -0.931   8.799 -13.153  1.00  0.00
TER
ATOM   3524  O   WAT  1159      -8.626   6.446 -19.822  1.00  0.00
ATOM   3525  H1  WAT  1159      -8.296   5.578 -20.054  1.00  0.00
ATOM   3526  H2  WAT  1159      -8.197   6.651 -18.991  1.00  0.00
TER
ATOM   3527  O   WAT  1160      -8.137   7.313 -17.083  1.00  0.00
ATOM   3528  H1  WAT  1160      -8.574   7.493 -16.251  1.00  0.00
ATOM   3529  H2  WAT  1160      -7.570   8.070 -17.225  1.00  0.00
TER
ATOM   3530  O   WAT  1161       7.499   6.814 -12.796  1.00  0.00
ATOM   3531  H1  WAT  1161       6.899   6.874 -13.539  1.00  0.00
ATOM   3532  H2  WAT  1161       7.628   5.875 -12.666  1.00  0.00
TER
ATOM   3533  O   WAT  1162       6.184   3.539 -14.698  1.00  0.00
ATOM   3534  H1  WAT  1162       5.370   3.969 -14.435  1.00  0.00
ATOM   3535  H2  WAT  1162       6.591   4.151 -15.311  1.00  0.00
TER
ATOM   3536  O   WAT  1163      -7.267   0.210 -16.184  1.00  0.00
ATOM   3537  H1  WAT  1163      -6.900   0.123 -15.305  1.00  0.00
ATOM   3538  H2  WAT  1163      -7.836  -0.553 -16.283  1.00  0.00
TER
ATOM   3539  O   WAT  1164       7.533  -1.322 -13.171  1.00  0.00
ATOM   3540  H1  WAT  1164       7.302  -1.550 -14.071  1.00  0.00
ATOM   3541  H2  WAT  1164       7.793  -0.402 -13.217  1.00  0.00
TER
ATOM   3542  O   WAT  1165      -7.716  -2.879 -12.278  1.00  0.00
ATOM   3543  H1  WAT  1165      -8.610  -2.913 -11.939  1.00  0.00
ATOM   3544  H2  WAT  1165      -7.176  -2.681 -11.513  1.00  0.00
TER
ATOM   3545  O   WAT  1166       5.972  -6.096 -10.393  1.00  0.00
ATOM   3546  H1  WAT  1166       6.849  -6.088 -10.010  1.00  0.00
ATOM   3547  H2  WAT  1166       5.984  -6.833 -11.004  1.00  0.00
TER
ATOM   3548  O   WAT  1167       7.418  -2.243 -19.504  1.00  0.00
ATOM   3549  H1  WAT  1167       7.942  -2.737 -20.135  1.00  0.00
ATOM   3550  H2  WAT  1167       8.004  -2.108 -18.760  1.00  0.00
TER
ATOM   3551  O   WAT  1168       7.597  -2.159 -15.982  1.00  0.00
ATOM   3552  H1  WAT  1168       6.647  -2.193 -15.868  1.00  0.00
ATOM   3553  H2  WAT  1168       7.778  -1.249 -16.217  1.00  0.00
TER
ATOM   3554  O   WAT  1169      -7.212  -8.604 -17.930  1.00  0.00
ATOM   3555  H1  WAT  1169      -6.564  -9.155 -18.370  1.00  0.00
ATOM   3556  H2  WAT  1169      -6.792  -8.350 -17.108  1.00  0.00
TER
ATOM   3557  O   WAT  1170       6.683  -8.410 -14.573  1.00  0.00
ATOM   3558  H1  WAT  1170       7.321  -7.797 -14.207  1.00  0.00
ATOM   3559  H2  WAT  1170       6.831  -8.374 -15.518  1.00  0.00
TER
ATOM   3560  O   WAT  1171      -7.459  -8.449 -15.187  1.00  0.00
ATOM   3561  H1  WAT  1171      -7.807  -7.992 -14.422  1.00  0.00
ATOM   3562  H2  WAT  1171      -7.790  -9.343 -15.105  1.00  0.00
TER
ATOM   3563  O   WAT  1172      -5.852   4.723 -11.022  1.00  0.00
ATOM   3564  H1  WAT  1172      -5.895   4.352 -10.141  1.00  0.00
ATOM   3565  H2  WAT  1172      -5.721   5.661 -10.882  1.00  0.00
TER
ATOM   3566  O   WAT  1173      -2.152   6.279 -15.421  1.00  0.00
ATOM   3567  H1  WAT  1173      -2.392   6.547 -16.308  1.00  0.00
ATOM   3568  H2  WAT  1173      -1.211   6.450 -15.366  1.00  0.00
TER
ATOM   3569  O   WAT  1174       0.054  -7.258 -11.666  1.00  0.00
ATOM   3570  H1  WAT  1174      -0.007  -6.665 -10.916  1.00  0.00
ATOM   3571  H2  WAT  1174       0.994  -7.365 -11.810  1.00  0.00
TER
ATOM   3572  O   WAT  1175       2.691  -7.601 -12.026  1.00  0.00
ATOM   3573  H1  WAT  1175       3.305  -7.283 -12.688  1.00  0.00
ATOM   3574  H2  WAT  1175       3.236  -8.086 -11.407  1.00  0.00
TER
ATOM   3575  O   WAT  1176       9.109   8.299 -14.620  1.00  0.00
ATOM   3576  H1  WAT  1176       8.615   8.695 -15.337  1.00  0.00
ATOM   3577  H2  WAT  1176       8.500   7.673 -14.226  1.00  0.00
TER
ATOM   3578  O   WAT  1177      -6.787  -8.921 -11.912  1.00  0.00
ATOM   3579  H1  WAT  1177      -6.238  -9.102 -12.676  1.00  0.00
ATOM   3580  H2  WAT  1177      -6.721  -9.712 -11.377  1.00  0.00
TER
ATOM   3581  O   WAT  1178      -6.013   7.669 -13.902  1.00  0.00
ATOM   3582  H1  WAT  1178      -6.607   7.538 -13.163  1.00  0.00
ATOM   3583  H2  WAT  1178      -6.021   6.833 -14.368  1.00  0.00
TER
ATOM   3584  O   WAT  1179       3.432  -9.037 -15.699  1.00  0.00
ATOM   3585  H1  WAT  1179       2.558  -8.704 -15.902  1.00  0.00
ATOM   3586  H2  WAT  1179       3.323  -9.510 -14.874  1.00  0.00
TER
ATOM   3587  O   WAT  1180       4.339  -6.830 -14.315  1.00  0.00
ATOM   3588  H1  WAT  1180       4.011  -7.645 -14.695  1.00  0.00
ATOM   3589  H2  WAT  1180       5.288  -6.873 -14.439  1.00  0.00
TER
ATOM   3590  O   WAT  1181       6.793   8.941 -17.341  1.00  0.00
ATOM   3591  H1  WAT  1181       6.333   9.692 -17.716  1.00  0.00
ATOM   3592  H2  WAT  1181       6.164   8.222 -17.400  1.00  0.00
TER
ATOM   3593  O   WAT  1182      -6.382   5.035 -14.952  1.00  0.00
ATOM   3594  H1  WAT  1182      -7.109   4.416 -15.019  1.00  0.00
ATOM   3595  H2  WAT  1182      -6.321   5.429 -15.822  1.00  0.00
TER
ATOM   3596  O   WAT  1183      -2.778   7.250 -18.167  1.00  0.00
ATOM   3597  H1  WAT  1183      -2.261   6.638 -18.692  1.00  0.00
ATOM   3598  H2  WAT  1183      -2.128   7.753 -17.676  1.00  0.00
TER
ATOM   3599  O   WAT  1184      -0.038   8.141 -17.340  1.00  0.00
ATOM   3600  H1  WAT  1184       0.250   7.886 -18.216  1.00  0.00
ATOM   3601  H2  WAT  1184       0.474   7.588 -16.749  1.00  0.00
TER
ATOM   3602  O   WAT  1185       1.180  -8.120 -16.760  1.00  0.00
ATOM   3603  H1  WAT  1185       0.397  -7.646 -16.480  1.00  0.00
ATOM   3604  H2  WAT  1185       0.886  -9.025 -16.869  1.00  0.00
TER
ATOM   3605  O   WAT  1186       5.732  -7.418 -18.715  1.00  0.00
ATOM   3606  H1  WAT  1186       6.173  -7.474 -19.563  1.00  0.00
ATOM   3607  H2  WAT  1186       5.462  -6.502 -18.644  1.00  0.00
TER
ATOM   3608  O   WAT  1187       3.568  -9.038 -20.010  1.00  0.00
ATOM   3609  H1  WAT  1187       4.170  -8.465 -19.535  1.00  0.00
ATOM   3610  H2  WAT  1187       2.827  -8.474 -20.233  1.00  0.00
TER
ATOM   3611  O   WAT  1188       0.029   9.062  -9.973  1.00  0.00
ATOM   3612  H1  WAT  1188       0.956   8.827  -9.929  1.00  0.00
ATOM   3613  H2  WAT  1188       0.014   9.889 -10.454  1.00  0.00
TER
ATOM   3614  O   WAT  1189      -2.784  -8.273 -10.209  1.00  0.00
ATOM   3615  H1  WAT  1189      -3.066  -7.770 -10.973  1.00  0.00
ATOM   3616  H2  WAT  1189      -2.403  -9.071 -10.575  1.00  0.00
TER
ATOM   3617  O   WAT  1190       3.817  -8.858  -9.631  1.00  0.00
ATOM   3618  H1  WAT  1190       3.704  -8.539  -8.736  1.00  0.00
ATOM   3619  H2  WAT  1190       4.634  -8.457  -9.927  1.00  0.00
TER
ATOM   3620  O   WAT  1191       6.597   8.289 -10.149  1.00  0.00
ATOM   3621  H1  WAT  1191       7.389   7.794 -10.356  1.00  0.00
ATOM   3622  H2  WAT  1191       6.890   8.968  -9.541  1.00  0.00
TER
ATOM   3623  O   WAT  1192       2.723 -19.613  17.056  1.00  0.00
ATOM   3624  H1  WAT  1192       2.642 -20.528  16.785  1.00  0.00
ATOM   3625  H2  WAT  1192       2.309 -19.116  16.350  1.00  0.00
TER
ATOM   3626  O   WAT  1193       0.855 -17.835  18.937  1.00  0.00
ATOM   3627  H1  WAT  1193       0.079 -18.315  19.227  1.00  0.00
ATOM   3628  H2  WAT  1193       1.506 -18.515  18.762  1.00  0.00
TER
ATOM   3629  O   WAT  1194       4.875 -13.429  17.717  1.00  0.00
ATOM   3630  H1  WAT  1194       4.414 -14.200  18.045  1.00  0.00
ATOM   3631  H2  WAT  1194       5.688 -13.403  18.222  1.00  0.00
TER
ATOM   3632  O   WAT  1195      -5.149 -13.489  20.010  1.00  0.00
ATOM   3633  H1  WAT  1195      -4.846 -14.379  19.831  1.00  0.00
ATOM   3634  H2  WAT  1195      -4.404 -12.932  19.782  1.00  0.00
TER
ATOM   3635  O   WAT  1196      -8.756 -19.962  19.483  1.00  0.00
ATOM   3636  H1  WAT  1196      -8.185 -20.730  19.483  1.00  0.00
ATOM   3637  H2  WAT  1196      -8.756 -19.664  18.573  1.00  0.00
TER
ATOM   3638  O   WAT  1197       1.102 -11.143  17.337  1.00  0.00
ATOM   3639  H1  WAT  1197       0.483 -10.688  16.767  1.00  0.00
ATOM   3640  H2  WAT  1197       1.957 -10.988  16.936  1.00  0.00
TER
ATOM   3641  O   WAT  1198       0.296 -15.159  18.944  1.00  0.00
ATOM   3642  H1  WAT  1198       0.226 -16.100  18.783  1.00  0.00
ATOM   3643  H2  WAT  1198       1.058 -15.069  19.516  1.00  0.00
TER
ATOM   3644  O   WAT  1199       1.968 -16.259  14.730  1.00  0.00
ATOM   3645  H1  WAT  1199       1.350 -15.795  14.167  1.00  0.00
ATOM   3646  H2  WAT  1199       2.480 -15.567  15.147  1.00  0.00
TER
ATOM   3647  O   WAT  1200      -8.664 -15.574  12.104  1.00  0.00
ATOM   3648  H1  WAT  1200      -9.041 -15.085  11.373  1.00  0.00
ATOM   3649  H2  WAT  1200      -8.406 -14.901  12.735  1.00  0.00
TER
ATOM   3650  O   WAT  1201       4.497 -11.455  19.854  1.00  0.00
ATOM   3651  H1  WAT  1201       4.510 -11.859  18.986  1.00  0.00
ATOM   3652  H2  WAT  1201       3.944 -10.681  19.750  1.00  0.00
TER
ATOM   3653  O   WAT  1202       5.791 -14.734  14.943  1.00  0.00
ATOM   3654  H1  WAT  1202       5.681 -15.676  15.068  1.00  0.00
ATOM   3655  H2  WAT  1202       5.788 -14.372  15.829  1.00  0.00
TER
ATOM   3656  O   WAT  1203       1.333 -19.107  14.299  1.00  0.00
ATOM   3657  H1  WAT  1203       0.406 -19.174  14.528  1.00  0.00
ATOM   3658  H2  WAT  1203       1.486 -18.169  14.184  1.00  0.00
TER
ATOM   3659  O   WAT  1204       5.363 -17.545  14.802  1.00  0.00
ATOM   3660  H1  WAT  1204       4.744 -17.883  14.155  1.00  0.00
ATOM   3661  H2  WAT  1204       5.346 -18.189  15.510  1.00  0.00
TER
ATOM   3662  O   WAT  1205      -3.061 -18.581  17.081  1.00  0.00
ATOM   3663  H1  WAT  1205      -3.465 -19.293  16.585  1.00  0.00
ATOM   3664  H2  WAT  1205      -2.975 -18.925  17.970  1.00  0.00
TER
ATOM   3665  O   WAT  1206      -2.593 -14.894  19.245  1.00  0.00
ATOM   3666  H1  WAT  1206      -2.890 -15.500  18.565  1.00  0.00
ATOM   3667  H2  WAT  1206      -1.643 -14.856  19.134  1.00  0.00
TER
ATOM   3668  O   WAT  1207       3.540 -18.307  11.810  1.00  0.00
ATOM   3669  H1  WAT  1207       3.979 -19.144  11.663  1.00  0.00
ATOM   3670  H2  WAT  1207       4.252 -17.674  11.896  1.00  0.00
TER
ATOM   3671  O   WAT  1208       1.649 -13.367  15.778  1.00  0.00
ATOM   3672  H1  WAT  1208       2.089 -12.625  15.363  1.00  0.00
ATOM   3673  H2  WAT  1208       1.588 -13.124  16.702  1.00  0.00
TER
ATOM   3674  O   WAT  1209      -6.360 -19.686  14.581  1.00  0.00
ATOM   3675  H1  WAT  1209      -6.481 -18.960  13.970  1.00  0.00
ATOM   3676  H2  WAT  1209      -6.670 -20.456  14.104  1.00  0.00
TER
ATOM   3677  O   WAT  1210      -7.477 -14.815  16.799  1.00  0.00
ATOM   3678  H1  WAT  1210      -7.884 -14.673  15.944  1.00  0.00
ATOM   3679  H2  WAT  1210      -6.586 -15.099  16.596  1.00  0.00
TER
ATOM   3680  O   WAT  1211       4.316 -10.380  13.134  1.00  0.00
ATOM   3681  H1  WAT  1211       4.156 -10.670  14.032  1.00  0.00
ATOM   3682  H2  WAT  1211       4.151 -11.156  12.599  1.00  0.00
TER
ATOM   3683  O   WAT  1212      -3.205 -10.600  14.911  1.00  0.00
ATOM   3684  H1  WAT  1212      -3.381 -11.517  14.698  1.00  0.00
ATOM   3685  H2  WAT  1212      -4.059 -10.241  15.151  1.00  0.00
TER
ATOM   3686  O   WAT  1213       4.019 -12.871  11.694  1.00  0.00
ATOM   3687  H1  WAT  1213       3.325 -12.874  11.034  1.00  0.00
ATOM   3688  H2  WAT  1213       4.761 -13.295  11.263  1.00  0.00
TER
ATOM   3689  O   WAT  1214       3.584 -11.245  15.769  1.00  0.00
ATOM   3690  H1  WAT  1214       4.039 -12.026  16.083  1.00  0.00
ATOM   3691  H2  WAT  1214       3.923 -10.534  16.313  1.00  0.00
TER
ATOM   3692  O   WAT  1215       3.127 -21.213  14.291  1.00  0.00
ATOM   3693  H1  WAT  1215       2.528 -20.490  14.107  1.00  0.00
ATOM   3694  H2  WAT  1215       3.675 -21.275  13.509  1.00  0.00
TER
ATOM   3695  O   WAT  1216      -2.169 -19.999  11.211  1.00  0.00
ATOM   3696  H1  WAT  1216      -2.737 -20.448  10.584  1.00  0.00
ATOM   3697  H2  WAT  1216      -1.460 -19.640  10.677  1.00  0.00
TER
ATOM   3698  O   WAT  1217      -4.624 -16.004  13.483  1.00  0.00
ATOM   3699  H1  WAT  1217      -5.398 -16.544  13.323  1.00  0.00
ATOM   3700  H2  WAT  1217      -3.895 -16.523  13.145  1.00  0.00
TER
ATOM   3701  O   WAT  1218       6.135 -17.007  19.276  1.00  0.00
ATOM   3702  H1  WAT  1218       6.854 -16.512  18.886  1.00  0.00
ATOM   3703  H2  WAT  1218       5.933 -17.685  18.631  1.00  0.00
TER
ATOM   3704  O   WAT  1219      -4.581 -16.336  17.121  1.00  0.00
ATOM   3705  H1  WAT  1219      -4.063 -17.139  17.067  1.00  0.00
ATOM   3706  H2  WAT  1219      -5.032 -16.398  17.963  1.00  0.00
TER
ATOM   3707  O   WAT  1220       0.306 -15.069  12.394  1.00  0.00
ATOM   3708  H1  WAT  1220       0.648 -14.325  11.898  1.00  0.00
ATOM   3709  H2  WAT  1220      -0.522 -14.756  12.756  1.00  0.00
TER
ATOM   3710  O   WAT  1221       6.582 -19.930  11.183  1.00  0.00
ATOM   3711  H1  WAT  1221       6.498 -19.499  10.333  1.00  0.00
ATOM   3712  H2  WAT  1221       7.301 -19.470  11.616  1.00  0.00
TER
ATOM   3713  O   WAT  1222       7.611 -13.076  13.911  1.00  0.00
ATOM   3714  H1  WAT  1222       6.968 -13.730  14.186  1.00  0.00
ATOM   3715  H2  WAT  1222       7.224 -12.670  13.135  1.00  0.00
TER
ATOM   3716  O   WAT  1223       3.189 -15.747  17.758  1.00  0.00
ATOM   3717  H1  WAT  1223       3.542 -16.345  17.099  1.00  0.00
ATOM   3718  H2  WAT  1223       2.305 -16.073  17.929  1.00  0.00
TER
ATOM   3719  O   WAT  1224      -0.725 -14.988  15.166  1.00  0.00
ATOM   3720  H1  WAT  1224      -0.037 -14.441  15.546  1.00  0.00
ATOM   3721  H2  WAT  1224      -1.511 -14.444  15.200  1.00  0.00
TER
ATOM   3722  O   WAT  1225      -8.585 -19.370  10.657  1.00  0.00
ATOM   3723  H1  WAT  1225      -7.716 -19.088  10.941  1.00  0.00
ATOM   3724  H2  WAT  1225      -9.076 -18.557  10.542  1.00  0.00
TER
ATOM   3725  O   WAT  1226      -1.422 -17.983  14.778  1.00  0.00
ATOM   3726  H1  WAT  1226      -0.966 -17.172  15.004  1.00  0.00
ATOM   3727  H2  WAT  1226      -1.773 -18.301  15.610  1.00  0.00
TER
ATOM   3728  O   WAT  1227       6.000 -14.184  10.449  1.00  0.00
ATOM   3729  H1  WAT  1227       5.774 -14.901  11.041  1.00  0.00
ATOM   3730  H2  WAT  1227       5.610 -14.433   9.611  1.00  0.00
TER
ATOM   3731  O   WAT  1228      -8.218 -10.158  11.223  1.00  0.00
ATOM   3732  H1  WAT  1228      -7.858  -9.559  10.569  1.00  0.00
ATOM   3733  H2  WAT  1228      -8.359  -9.612  11.997  1.00  0.00
TER
ATOM   3734  O   WAT  1229       5.582 -16.267  12.110  1.00  0.00
ATOM   3735  H1  WAT  1229       5.294 -15.806  12.898  1.00  0.00
ATOM   3736  H2  WAT  1229       6.377 -16.727  12.379  1.00  0.00
TER
ATOM   3737  O   WAT  1230      -2.201 -12.774  12.041  1.00  0.00
ATOM   3738  H1  WAT  1230      -2.210 -12.041  11.425  1.00  0.00
ATOM   3739  H2  WAT  1230      -3.121 -13.021  12.133  1.00  0.00
TER
ATOM   3740  O   WAT  1231      -6.601 -17.553  12.785  1.00  0.00
ATOM   3741  H1  WAT  1231      -7.208 -16.813  12.795  1.00  0.00
ATOM   3742  H2  WAT  1231      -6.126 -17.463  11.959  1.00  0.00
TER
ATOM   3743  O   WAT  1232       0.785 -12.712  10.703  1.00  0.00
ATOM   3744  H1  WAT  1232       0.886 -12.915   9.773  1.00  0.00
ATOM   3745  H2  WAT  1232      -0.115 -12.966  10.908  1.00  0.00
TER
ATOM   3746  O   WAT  1233      -0.574 -10.193  15.398  1.00  0.00
ATOM   3747  H1  WAT  1233      -0.319 -10.231  14.476  1.00  0.00
ATOM   3748  H2  WAT  1233      -1.522 -10.320  15.391  1.00  0.00
TER
ATOM   3749  O   WAT  1234       5.432 -19.274  16.974  1.00  0.00
ATOM   3750  H1  WAT  1234       4.491 -19.259  17.149  1.00  0.00
ATOM   3751  H2  WAT  1234       5.746 -20.060  17.420  1.00  0.00
TER
ATOM   3752  O   WAT  1235      -4.590 -17.592  10.534  1.00  0.00
ATOM   3753  H1  WAT  1235      -3.824 -17.704  11.097  1.00  0.00
ATOM   3754  H2  WAT  1235      -4.513 -18.288   9.882  1.00  0.00
TER
ATOM   3755  O   WAT  1236      -5.895 -20.159  11.218  1.00  0.00
ATOM   3756  H1  WAT  1236      -5.815 -21.107  11.329  1.00  0.00
ATOM   3757  H2  WAT  1236      -5.003 -19.829  11.324  1.00  0.00
TER
ATOM   3758  O   WAT  1237       7.434 -12.103  18.649  1.00  0.00
ATOM   3759  H1  WAT  1237       7.559 -11.280  19.122  1.00  0.00
ATOM   3760  H2  WAT  1237       8.301 -12.314  18.302  1.00  0.00
TER
ATOM   3761  O   WAT  1238      -5.094 -10.010  18.321  1.00  0.00
ATOM   3762  H1  WAT  1238      -4.358 -10.558  18.592  1.00  0.00
ATOM   3763  H2  WAT  1238      -4.710  -9.144  18.182  1.00  0.00
TER
ATOM   3764  O   WAT  1239      -8.209 -13.942  14.195  1.00  0.00
ATOM   3765  H1  WAT  1239      -9.135 -13.700  14.186  1.00  0.00
ATOM   3766  H2  WAT  1239      -7.744 -13.115  14.074  1.00  0.00
TER
ATOM   3767  O   WAT  1240      -1.984 -10.837  10.144  1.00  0.00
ATOM   3768  H1  WAT  1240      -1.191 -10.548   9.692  1.00  0.00
ATOM   3769  H2  WAT  1240      -2.503 -11.268   9.465  1.00  0.00
TER
ATOM   3770  O   WAT  1241       7.069 -11.610  11.567  1.00  0.00
ATOM   3771  H1  WAT  1241       6.783 -12.023  10.753  1.00  0.00
ATOM   3772  H2  WAT  1241       6.871 -10.681  11.447  1.00  0.00
TER
ATOM   3773  O   WAT  1242      -1.466 -15.616  10.008  1.00  0.00
ATOM   3774  H1  WAT  1242      -1.571 -16.231  10.734  1.00  0.00
ATOM   3775  H2  WAT  1242      -1.634 -16.140   9.224  1.00  0.00
TER
ATOM   3776  O   WAT  1243       1.774 -16.554  10.612  1.00  0.00
ATOM   3777  H1  WAT  1243       1.225 -16.108  11.256  1.00  0.00
ATOM   3778  H2  WAT  1243       2.396 -17.060  11.136  1.00  0.00
TER
ATOM   3779  O   WAT  1244      -2.558 -17.595  12.509  1.00  0.00
ATOM   3780  H1  WAT  1244      -2.137 -17.761  13.352  1.00  0.00
ATOM   3781  H2  WAT  1244      -2.433 -18.405  12.014  1.00  0.00
TER
ATOM   3782  O   WAT  1245      -0.045 -18.572   9.756  1.00  0.00
ATOM   3783  H1  WAT  1245       0.475 -19.287   9.390  1.00  0.00
ATOM   3784  H2  WAT  1245       0.601 -17.933  10.056  1.00  0.00
TER
ATOM   3785  O   WAT  1246       0.519 -10.490  12.046  1.00  0.00
ATOM   3786  H1  WAT  1246       1.414 -10.152  12.068  1.00  0.00
ATOM   3787  H2  WAT  1246       0.551 -11.212  11.419  1.00  0.00
TER
ATOM   3788  O   WAT  1247      -5.841 -15.118  10.275  1.00  0.00
ATOM   3789  H1  WAT  1247      -5.404 -14.575  10.931  1.00  0.00
ATOM   3790  H2  WAT  1247      -5.356 -15.943  10.285  1.00  0.00
TER
ATOM   3791  O   WAT  1248      -8.626 -12.329  17.727  1.00  0.00
ATOM   3792  H1  WAT  1248      -8.296 -13.197  17.495  1.00  0.00
ATOM   3793  H2  WAT  1248      -8.197 -12.123  18.558  1.00  0.00
TER
ATOM   3794  O   WAT  1249      -4.030 -13.998  15.387  1.00  0.00
ATOM   3795  H1  WAT  1249      -4.331 -14.121  16.288  1.00  0.00
ATOM   3796  H2  WAT  1249      -4.136 -14.857  14.979  1.00  0.00
TER
ATOM   3797  O   WAT  1250       8.739 -14.218  10.090  1.00  0.00
ATOM   3798  H1  WAT  1250       7.908 -14.151  10.561  1.00  0.00
ATOM   3799  H2  WAT  1250       8.916 -13.328   9.787  1.00  0.00
TER
ATOM   3800  O   WAT  1251       8.195 -17.474  12.593  1.00  0.00
ATOM   3801  H1  WAT  1251       8.956 -16.904  12.699  1.00  0.00
ATOM   3802  H2  WAT  1251       8.210 -18.041  13.364  1.00  0.00
TER
ATOM   3803  O   WAT  1252      -8.305 -18.950  16.824  1.00  0.00
ATOM   3804  H1  WAT  1252      -8.960 -19.219  16.180  1.00  0.00
ATOM   3805  H2  WAT  1252      -7.467 -19.059  16.374  1.00  0.00
TER
ATOM   3806  O   WAT  1253       9.201 -16.619  17.438  1.00  0.00
ATOM   3807  H1  WAT  1253       9.571 -17.402  17.031  1.00  0.00
ATOM   3808  H2  WAT  1253       9.841 -15.930  17.259  1.00  0.00
TER
ATOM   3809  O   WAT  1254       8.247 -17.180   9.751  1.00  0.00
ATOM   3810  H1  WAT  1254       8.521 -16.272   9.623  1.00  0.00
ATOM   3811  H2  WAT  1254       8.058 -17.244  10.687  1.00  0.00
TER
ATOM   3812  O   WAT  1255       8.143 -19.243  14.744  1.00  0.00
ATOM   3813  H1  WAT  1255       7.767 -20.010  14.312  1.00  0.00
ATOM   3814  H2  WAT  1255       7.413 -18.861  15.231  1.00  0.00
TER
ATOM   3815  O   WAT  1256       6.242 -10.483  16.377  1.00  0.00
ATOM   3816  H1  WAT  1256       6.837 -10.805  15.701  1.00  0.00
ATOM   3817  H2  WAT  1256       6.499 -10.956  17.169  1.00  0.00
TER
ATOM   3818  O   WAT  1257      -2.778 -11.525  19.382  1.00  0.00
ATOM   3819  H1  WAT  1257      -2.261 -12.136  18.857  1.00  0.00
ATOM   3820  H2  WAT  1257      -2.128 -11.022  19.873  1.00  0.00
TER
ATOM   3821  O   WAT  1258      -8.099 -10.422  15.807  1.00  0.00
ATOM   3822  H1  WAT  1258      -8.267 -11.055  16.505  1.00  0.00
ATOM   3823  H2  WAT  1258      -8.966 -10.216  15.456  1.00  0.00
TER
ATOM   3824  O   WAT  1259      -6.493 -11.728  13.252  1.00  0.00
ATOM   3825  H1  WAT  1259      -7.018 -11.348  12.548  1.00  0.00
ATOM   3826  H2  WAT  1259      -6.568 -11.103  13.973  1.00  0.00
TER
ATOM   3827  O   WAT  1260       8.264 -10.170  14.573  1.00  0.00
ATOM   3828  H1  WAT  1260       8.439 -10.856  13.929  1.00  0.00
ATOM   3829  H2  WAT  1260       7.566  -9.645  14.181  1.00  0.00
TER
ATOM   3830  O   WAT  1261      -3.894  -9.780  12.127  1.00  0.00
ATOM   3831  H1  WAT  1261      -3.162 -10.064  11.579  1.00  0.00
ATOM   3832  H2  WAT  1261      -3.634 -10.019  13.017  1.00  0.00
TER
ATOM   3833  O   WAT  1262      -4.732 -13.664  12.131  1.00  0.00
ATOM   3834  H1  WAT  1262      -5.361 -13.195  12.680  1.00  0.00
ATOM   3835  H2  WAT  1262      -4.617 -14.509  12.566  1.00  0.00
TER
ATOM   3836  O   WAT  1263       2.723 -19.613  -1.718  1.00  0.00
ATOM   3837  H1  WAT  1263       2.642 -20.528  -1.989  1.00  0.00
ATOM   3838  H2  WAT  1263       2.309 -19.116  -2.425  1.00  0.00
TER
ATOM   3839  O   WAT  1264       0.855 -17.835   0.162  1.00  0.00
ATOM   3840  H1  WAT  1264       0.079 -18.315   0.452  1.00  0.00
ATOM   3841  H2  WAT  1264       1.506 -18.515  -0.012  1.00  0.00
TER
ATOM   3842  O   WAT  1265      -5.129 -17.523   1.040  1.00  0.00
ATOM   3843  H1  WAT  1265      -5.960 -17.778   1.440  1.00  0.00
ATOM   3844  H2  WAT  1265      -4.521 -17.452   1.776  1.00  0.00
TER
ATOM   3845  O   WAT  1266       4.875 -13.429  -1.058  1.00  0.00
ATOM   3846  H1  WAT  1266       4.414 -14.200  -0.729  1.00  0.00
ATOM   3847  H2  WAT  1266       5.688 -13.403  -0.552  1.00  0.00
TER
ATOM   3848  O   WAT  1267      -5.149 -13.489   1.236  1.00  0.00
ATOM   3849  H1  WAT  1267      -4.846 -14.379   1.057  1.00  0.00
ATOM   3850  H2  WAT  1267      -4.404 -12.932   1.008  1.00  0.00
TER
ATOM   3851  O   WAT  1268      -8.756 -19.962   0.708  1.00  0.00
ATOM   3852  H1  WAT  1268      -8.185 -20.730   0.709  1.00  0.00
ATOM   3853  H2  WAT  1268      -8.756 -19.664  -0.201  1.00  0.00
TER
ATOM   3854  O   WAT  1269       1.102 -11.143  -1.437  1.00  0.00
ATOM   3855  H1  WAT  1269       0.483 -10.688  -2.008  1.00  0.00
ATOM   3856  H2  WAT  1269       1.957 -10.988  -1.838  1.00  0.00
TER
ATOM   3857  O   WAT  1270       0.296 -15.159   0.169  1.00  0.00
ATOM   3858  H1  WAT  1270       0.226 -16.100   0.008  1.00  0.00
ATOM   3859  H2  WAT  1270       1.058 -15.069   0.742  1.00  0.00
TER
ATOM   3860  O   WAT  1271       1.968 -16.259  -4.044  1.00  0.00
ATOM   3861  H1  WAT  1271       1.350 -15.795  -4.608  1.00  0.00
ATOM   3862  H2  WAT  1271       2.480 -15.567  -3.627  1.00  0.00
TER
ATOM   3863  O   WAT  1272      -3.169 -16.732   2.634  1.00  0.00
ATOM   3864  H1  WAT  1272      -3.502 -16.105   3.276  1.00  0.00
ATOM   3865  H2  WAT  1272      -2.992 -16.206   1.854  1.00  0.00
TER
ATOM   3866  O   WAT  1273      -3.957 -14.764   4.449  1.00  0.00
ATOM   3867  H1  WAT  1273      -3.339 -14.089   4.168  1.00  0.00
ATOM   3868  H2  WAT  1273      -4.818 -14.355   4.358  1.00  0.00
TER
ATOM   3869  O   WAT  1274      -8.664 -15.574  -6.670  1.00  0.00
ATOM   3870  H1  WAT  1274      -9.041 -15.085  -7.402  1.00  0.00
ATOM   3871  H2  WAT  1274      -8.406 -14.901  -6.039  1.00  0.00
TER
ATOM   3872  O   WAT  1275       6.961 -13.300   2.365  1.00  0.00
ATOM   3873  H1  WAT  1275       6.277 -12.630   2.356  1.00  0.00
ATOM   3874  H2  WAT  1275       7.500 -13.102   1.599  1.00  0.00
TER
ATOM   3875  O   WAT  1276       4.497 -11.455   1.079  1.00  0.00
ATOM   3876  H1  WAT  1276       4.510 -11.859   0.211  1.00  0.00
ATOM   3877  H2  WAT  1276       3.944 -10.681   0.975  1.00  0.00
TER
ATOM   3878  O   WAT  1277       5.791 -14.734  -3.832  1.00  0.00
ATOM   3879  H1  WAT  1277       5.681 -15.676  -3.707  1.00  0.00
ATOM   3880  H2  WAT  1277       5.788 -14.372  -2.946  1.00  0.00
TER
ATOM   3881  O   WAT  1278       3.895 -16.552   2.407  1.00  0.00
ATOM   3882  H1  WAT  1278       4.312 -16.766   1.573  1.00  0.00
ATOM   3883  H2  WAT  1278       4.619 -16.295   2.978  1.00  0.00
TER
ATOM   3884  O   WAT  1279       1.333 -19.107  -4.476  1.00  0.00
ATOM   3885  H1  WAT  1279       0.406 -19.174  -4.247  1.00  0.00
ATOM   3886  H2  WAT  1279       1.486 -18.169  -4.590  1.00  0.00
TER
ATOM   3887  O   WAT  1280       7.842 -18.154   2.499  1.00  0.00
ATOM   3888  H1  WAT  1280       7.013 -18.084   2.024  1.00  0.00
ATOM   3889  H2  WAT  1280       8.437 -17.568   2.031  1.00  0.00
TER
ATOM   3890  O   WAT  1281       5.363 -17.545  -3.972  1.00  0.00
ATOM   3891  H1  WAT  1281       4.744 -17.883  -4.619  1.00  0.00
ATOM   3892  H2  WAT  1281       5.346 -18.189  -3.264  1.00  0.00
TER
ATOM   3893  O   WAT  1282      -3.061 -18.581  -1.694  1.00  0.00
ATOM   3894  H1  WAT  1282      -3.465 -19.293  -2.189  1.00  0.00
ATOM   3895  H2  WAT  1282      -2.975 -18.925  -0.805  1.00  0.00
TER
ATOM   3896  O   WAT  1283      -2.593 -14.894   0.470  1.00  0.00
ATOM   3897  H1  WAT  1283      -2.890 -15.500  -0.209  1.00  0.00
ATOM   3898  H2  WAT  1283      -1.643 -14.856   0.359  1.00  0.00
TER
ATOM   3899  O   WAT  1284       5.496 -11.321   4.133  1.00  0.00
ATOM   3900  H1  WAT  1284       5.019 -10.514   3.940  1.00  0.00
ATOM   3901  H2  WAT  1284       4.812 -11.973   4.285  1.00  0.00
TER
ATOM   3902  O   WAT  1285      -3.501 -15.156   7.121  1.00  0.00
ATOM   3903  H1  WAT  1285      -4.398 -14.932   7.368  1.00  0.00
ATOM   3904  H2  WAT  1285      -3.476 -15.032   6.172  1.00  0.00
TER
ATOM   3905  O   WAT  1286       3.540 -18.307  -6.965  1.00  0.00
ATOM   3906  H1  WAT  1286       3.979 -19.144  -7.111  1.00  0.00
ATOM   3907  H2  WAT  1286       4.252 -17.674  -6.878  1.00  0.00
TER
ATOM   3908  O   WAT  1287      -4.674 -18.285   5.697  1.00  0.00
ATOM   3909  H1  WAT  1287      -4.813 -17.412   6.066  1.00  0.00
ATOM   3910  H2  WAT  1287      -5.556 -18.627   5.552  1.00  0.00
TER
ATOM   3911  O   WAT  1288       1.649 -13.367  -2.997  1.00  0.00
ATOM   3912  H1  WAT  1288       2.089 -12.625  -3.411  1.00  0.00
ATOM   3913  H2  WAT  1288       1.588 -13.124  -2.073  1.00  0.00
TER
ATOM   3914  O   WAT  1289      -2.876 -12.342   7.905  1.00  0.00
ATOM   3915  H1  WAT  1289      -2.904 -11.938   7.038  1.00  0.00
ATOM   3916  H2  WAT  1289      -3.039 -13.271   7.743  1.00  0.00
TER
ATOM   3917  O   WAT  1290      -6.360 -19.686  -4.193  1.00  0.00
ATOM   3918  H1  WAT  1290      -6.481 -18.960  -4.805  1.00  0.00
ATOM   3919  H2  WAT  1290      -6.670 -20.456  -4.670  1.00  0.00
TER
ATOM   3920  O   WAT  1291       9.076 -11.560   9.202  1.00  0.00
ATOM   3921  H1  WAT  1291       9.552 -11.081   9.881  1.00  0.00
ATOM   3922  H2  WAT  1291       9.696 -11.628   8.476  1.00  0.00
TER
ATOM   3923  O   WAT  1292      -8.722 -16.515   1.614  1.00  0.00
ATOM   3924  H1  WAT  1292      -8.644 -16.380   0.670  1.00  0.00
ATOM   3925  H2  WAT  1292      -8.108 -17.223   1.807  1.00  0.00
TER
ATOM   3926  O   WAT  1293      -7.477 -14.815  -1.975  1.00  0.00
ATOM   3927  H1  WAT  1293      -7.884 -14.673  -2.830  1.00  0.00
ATOM   3928  H2  WAT  1293      -6.586 -15.099  -2.178  1.00  0.00
TER
ATOM   3929  O   WAT  1294       8.479 -14.368   6.362  1.00  0.00
ATOM   3930  H1  WAT  1294       8.605 -14.607   5.444  1.00  0.00
ATOM   3931  H2  WAT  1294       8.521 -15.200   6.834  1.00  0.00
TER
ATOM   3932  O   WAT  1295       2.341 -10.666   4.931  1.00  0.00
ATOM   3933  H1  WAT  1295       2.855 -10.755   5.734  1.00  0.00
ATOM   3934  H2  WAT  1295       1.498 -10.320   5.224  1.00  0.00
TER
ATOM   3935  O   WAT  1296       4.316 -10.380  -5.640  1.00  0.00
ATOM   3936  H1  WAT  1296       4.156 -10.670  -4.742  1.00  0.00
ATOM   3937  H2  WAT  1296       4.151 -11.156  -6.176  1.00  0.00
TER
ATOM   3938  O   WAT  1297      -3.205 -10.600  -3.863  1.00  0.00
ATOM   3939  H1  WAT  1297      -3.381 -11.517  -4.076  1.00  0.00
ATOM   3940  H2  WAT  1297      -4.059 -10.241  -3.623  1.00  0.00
TER
ATOM   3941  O   WAT  1298       4.019 -12.871  -7.081  1.00  0.00
ATOM   3942  H1  WAT  1298       3.325 -12.874  -7.740  1.00  0.00
ATOM   3943  H2  WAT  1298       4.761 -13.295  -7.511  1.00  0.00
TER
ATOM   3944  O   WAT  1299       3.584 -11.245  -3.006  1.00  0.00
ATOM   3945  H1  WAT  1299       4.039 -12.026  -2.692  1.00  0.00
ATOM   3946  H2  WAT  1299       3.923 -10.534  -2.462  1.00  0.00
TER
ATOM   3947  O   WAT  1300      -8.666 -15.473   4.153  1.00  0.00
ATOM   3948  H1  WAT  1300      -8.503 -15.943   3.335  1.00  0.00
ATOM   3949  H2  WAT  1300      -8.201 -15.981   4.818  1.00  0.00
TER
ATOM   3950  O   WAT  1301       3.127 -21.213  -4.483  1.00  0.00
ATOM   3951  H1  WAT  1301       2.528 -20.490  -4.667  1.00  0.00
ATOM   3952  H2  WAT  1301       3.675 -21.275  -5.266  1.00  0.00
TER
ATOM   3953  O   WAT  1302      -1.663 -20.321   7.584  1.00  0.00
ATOM   3954  H1  WAT  1302      -1.758 -21.261   7.434  1.00  0.00
ATOM   3955  H2  WAT  1302      -0.820 -20.099   7.188  1.00  0.00
TER
ATOM   3956  O   WAT  1303       2.319 -19.986   1.642  1.00  0.00
ATOM   3957  H1  WAT  1303       1.587 -19.478   1.991  1.00  0.00
ATOM   3958  H2  WAT  1303       1.922 -20.803   1.341  1.00  0.00
TER
ATOM   3959  O   WAT  1304      -2.169 -19.999  -7.564  1.00  0.00
ATOM   3960  H1  WAT  1304      -2.737 -20.448  -8.190  1.00  0.00
ATOM   3961  H2  WAT  1304      -1.460 -19.640  -8.097  1.00  0.00
TER
ATOM   3962  O   WAT  1305      -7.092 -16.098   6.313  1.00  0.00
ATOM   3963  H1  WAT  1305      -7.477 -16.739   6.911  1.00  0.00
ATOM   3964  H2  WAT  1305      -6.781 -15.395   6.882  1.00  0.00
TER
ATOM   3965  O   WAT  1306      -0.942 -19.251   1.794  1.00  0.00
ATOM   3966  H1  WAT  1306      -0.575 -19.725   2.540  1.00  0.00
ATOM   3967  H2  WAT  1306      -1.132 -18.376   2.135  1.00  0.00
TER
ATOM   3968  O   WAT  1307      -3.152 -20.210   4.112  1.00  0.00
ATOM   3969  H1  WAT  1307      -3.457 -19.331   4.337  1.00  0.00
ATOM   3970  H2  WAT  1307      -2.198 -20.150   4.148  1.00  0.00
TER
ATOM   3971  O   WAT  1308      -4.624 -16.004  -5.291  1.00  0.00
ATOM   3972  H1  WAT  1308      -5.398 -16.544  -5.451  1.00  0.00
ATOM   3973  H2  WAT  1308      -3.895 -16.523  -5.629  1.00  0.00
TER
ATOM   3974  O   WAT  1309       6.135 -17.007   0.502  1.00  0.00
ATOM   3975  H1  WAT  1309       6.854 -16.512   0.111  1.00  0.00
ATOM   3976  H2  WAT  1309       5.933 -17.685  -0.143  1.00  0.00
TER
ATOM   3977  O   WAT  1310       1.516 -16.936   6.388  1.00  0.00
ATOM   3978  H1  WAT  1310       1.450 -17.857   6.134  1.00  0.00
ATOM   3979  H2  WAT  1310       0.887 -16.839   7.103  1.00  0.00
TER
ATOM   3980  O   WAT  1311      -4.581 -16.336  -1.653  1.00  0.00
ATOM   3981  H1  WAT  1311      -4.063 -17.139  -1.707  1.00  0.00
ATOM   3982  H2  WAT  1311      -5.032 -16.398  -0.811  1.00  0.00
TER
ATOM   3983  O   WAT  1312       0.306 -15.069  -6.380  1.00  0.00
ATOM   3984  H1  WAT  1312       0.648 -14.325  -6.876  1.00  0.00
ATOM   3985  H2  WAT  1312      -0.522 -14.756  -6.018  1.00  0.00
TER
ATOM   3986  O   WAT  1313      -7.096 -19.369   5.259  1.00  0.00
ATOM   3987  H1  WAT  1313      -7.455 -18.704   5.847  1.00  0.00
ATOM   3988  H2  WAT  1313      -7.391 -20.201   5.631  1.00  0.00
TER
ATOM   3989  O   WAT  1314      -3.895 -18.911   8.143  1.00  0.00
ATOM   3990  H1  WAT  1314      -4.195 -18.765   7.246  1.00  0.00
ATOM   3991  H2  WAT  1314      -3.124 -19.470   8.051  1.00  0.00
TER
ATOM   3992  O   WAT  1315       1.448 -14.114   6.139  1.00  0.00
ATOM   3993  H1  WAT  1315       1.463 -15.046   5.921  1.00  0.00
ATOM   3994  H2  WAT  1315       0.741 -14.028   6.778  1.00  0.00
TER
ATOM   3995  O   WAT  1316       6.582 -19.930  -7.591  1.00  0.00
ATOM   3996  H1  WAT  1316       6.498 -19.499  -8.442  1.00  0.00
ATOM   3997  H2  WAT  1316       7.301 -19.470  -7.159  1.00  0.00
TER
ATOM   3998  O   WAT  1317       7.659 -17.473   5.486  1.00  0.00
ATOM   3999  H1  WAT  1317       6.934 -16.881   5.289  1.00  0.00
ATOM   4000  H2  WAT  1317       8.187 -17.481   4.687  1.00  0.00
TER
ATOM   4001  O   WAT  1318       7.611 -13.076  -4.863  1.00  0.00
ATOM   4002  H1  WAT  1318       6.968 -13.730  -4.589  1.00  0.00
ATOM   4003  H2  WAT  1318       7.224 -12.670  -5.639  1.00  0.00
TER
ATOM   4004  O   WAT  1319       3.189 -15.747  -1.016  1.00  0.00
ATOM   4005  H1  WAT  1319       3.542 -16.345  -1.676  1.00  0.00
ATOM   4006  H2  WAT  1319       2.305 -16.073  -0.845  1.00  0.00
TER
ATOM   4007  O   WAT  1320      -0.725 -14.988  -3.609  1.00  0.00
ATOM   4008  H1  WAT  1320      -0.037 -14.441  -3.228  1.00  0.00
ATOM   4009  H2  WAT  1320      -1.511 -14.444  -3.574  1.00  0.00
TER
ATOM   4010  O   WAT  1321      -8.585 -19.370  -8.117  1.00  0.00
ATOM   4011  H1  WAT  1321      -7.716 -19.088  -7.834  1.00  0.00
ATOM   4012  H2  WAT  1321      -9.076 -18.557  -8.232  1.00  0.00
TER
ATOM   4013  O   WAT  1322      -1.422 -17.983  -3.996  1.00  0.00
ATOM   4014  H1  WAT  1322      -0.966 -17.172  -3.770  1.00  0.00
ATOM   4015  H2  WAT  1322      -1.773 -18.301  -3.164  1.00  0.00
TER
ATOM   4016  O   WAT  1323       0.881 -12.472   3.233  1.00  0.00
ATOM   4017  H1  WAT  1323       1.526 -12.266   3.910  1.00  0.00
ATOM   4018  H2  WAT  1323       1.244 -13.234   2.780  1.00  0.00
TER
ATOM   4019  O   WAT  1324       2.155 -14.469   1.951  1.00  0.00
ATOM   4020  H1  WAT  1324       2.797 -15.170   2.064  1.00  0.00
ATOM   4021  H2  WAT  1324       2.680 -13.689   1.770  1.00  0.00
TER
ATOM   4022  O   WAT  1325       6.000 -14.184  -8.325  1.00  0.00
ATOM   4023  H1  WAT  1325       5.774 -14.901  -7.733  1.00  0.00
ATOM   4024  H2  WAT  1325       5.610 -14.433  -9.163  1.00  0.00
TER
ATOM   4025  O   WAT  1326       3.928 -13.670   5.154  1.00  0.00
ATOM   4026  H1  WAT  1326       4.264 -13.083   5.832  1.00  0.00
ATOM   4027  H2  WAT  1326       3.008 -13.800   5.384  1.00  0.00
TER
ATOM   4028  O   WAT  1327      -8.218 -10.158  -7.551  1.00  0.00
ATOM   4029  H1  WAT  1327      -7.858  -9.559  -8.205  1.00  0.00
ATOM   4030  H2  WAT  1327      -8.359  -9.612  -6.777  1.00  0.00
TER
ATOM   4031  O   WAT  1328       5.582 -16.267  -6.664  1.00  0.00
ATOM   4032  H1  WAT  1328       5.294 -15.806  -5.876  1.00  0.00
ATOM   4033  H2  WAT  1328       6.377 -16.727  -6.396  1.00  0.00
TER
ATOM   4034  O   WAT  1329      -8.234 -11.892   6.923  1.00  0.00
ATOM   4035  H1  WAT  1329      -8.125 -12.833   6.783  1.00  0.00
ATOM   4036  H2  WAT  1329      -8.886 -11.627   6.275  1.00  0.00
TER
ATOM   4037  O   WAT  1330      -0.243 -13.621   8.323  1.00  0.00
ATOM   4038  H1  WAT  1330      -0.563 -14.340   8.868  1.00  0.00
ATOM   4039  H2  WAT  1330      -0.917 -12.945   8.397  1.00  0.00
TER
ATOM   4040  O   WAT  1331      -2.201 -12.774  -6.734  1.00  0.00
ATOM   4041  H1  WAT  1331      -2.210 -12.041  -7.349  1.00  0.00
ATOM   4042  H2  WAT  1331      -3.121 -13.021  -6.641  1.00  0.00
TER
ATOM   4043  O   WAT  1332      -6.601 -17.553  -5.989  1.00  0.00
ATOM   4044  H1  WAT  1332      -7.208 -16.813  -5.979  1.00  0.00
ATOM   4045  H2  WAT  1332      -6.126 -17.463  -6.815  1.00  0.00
TER
ATOM   4046  O   WAT  1333       0.785 -12.712  -8.071  1.00  0.00
ATOM   4047  H1  WAT  1333       0.886 -12.915  -9.001  1.00  0.00
ATOM   4048  H2  WAT  1333      -0.115 -12.966  -7.866  1.00  0.00
TER
ATOM   4049  O   WAT  1334      -0.574 -10.193  -3.376  1.00  0.00
ATOM   4050  H1  WAT  1334      -0.319 -10.231  -4.298  1.00  0.00
ATOM   4051  H2  WAT  1334      -1.522 -10.320  -3.383  1.00  0.00
TER
ATOM   4052  O   WAT  1335       5.432 -19.274  -1.800  1.00  0.00
ATOM   4053  H1  WAT  1335       4.491 -19.259  -1.626  1.00  0.00
ATOM   4054  H2  WAT  1335       5.746 -20.060  -1.354  1.00  0.00
TER
ATOM   4055  O   WAT  1336      -4.590 -17.592  -8.240  1.00  0.00
ATOM   4056  H1  WAT  1336      -3.824 -17.704  -7.678  1.00  0.00
ATOM   4057  H2  WAT  1336      -4.513 -18.288  -8.892  1.00  0.00
TER
ATOM   4058  O   WAT  1337      -5.895 -20.159  -7.557  1.00  0.00
ATOM   4059  H1  WAT  1337      -5.815 -21.107  -7.445  1.00  0.00
ATOM   4060  H2  WAT  1337      -5.003 -19.829  -7.451  1.00  0.00
TER
ATOM   4061  O   WAT  1338       7.434 -12.103  -0.125  1.00  0.00
ATOM   4062  H1  WAT  1338       7.559 -11.280   0.347  1.00  0.00
ATOM   4063  H2  WAT  1338       8.301 -12.314  -0.473  1.00  0.00
TER
ATOM   4064  O   WAT  1339      -5.094 -10.010  -0.453  1.00  0.00
ATOM   4065  H1  WAT  1339      -4.358 -10.558  -0.182  1.00  0.00
ATOM   4066  H2  WAT  1339      -4.710  -9.144  -0.593  1.00  0.00
TER
ATOM   4067  O   WAT  1340      -8.209 -13.942  -4.579  1.00  0.00
ATOM   4068  H1  WAT  1340      -9.135 -13.700  -4.589  1.00  0.00
ATOM   4069  H2  WAT  1340      -7.744 -13.115  -4.701  1.00  0.00
TER
ATOM   4070  O   WAT  1341      -6.088 -10.825   8.735  1.00  0.00
ATOM   4071  H1  WAT  1341      -5.287 -10.504   9.149  1.00  0.00
ATOM   4072  H2  WAT  1341      -6.603 -11.186   9.457  1.00  0.00
TER
ATOM   4073  O   WAT  1342      -1.984 -10.837  -8.631  1.00  0.00
ATOM   4074  H1  WAT  1342      -1.191 -10.548  -9.083  1.00  0.00
ATOM   4075  H2  WAT  1342      -2.503 -11.268  -9.310  1.00  0.00
TER
ATOM   4076  O   WAT  1343       2.748 -14.717   8.683  1.00  0.00
ATOM   4077  H1  WAT  1343       2.142 -14.694   7.942  1.00  0.00
ATOM   4078  H2  WAT  1343       2.444 -15.449   9.219  1.00  0.00
TER
ATOM   4079  O   WAT  1344       4.178 -10.989   7.294  1.00  0.00
ATOM   4080  H1  WAT  1344       5.131 -11.073   7.244  1.00  0.00
ATOM   4081  H2  WAT  1344       4.031 -10.325   7.967  1.00  0.00
TER
ATOM   4082  O   WAT  1345       7.069 -11.610  -7.207  1.00  0.00
ATOM   4083  H1  WAT  1345       6.783 -12.023  -8.022  1.00  0.00
ATOM   4084  H2  WAT  1345       6.871 -10.681  -7.327  1.00  0.00
TER
ATOM   4085  O   WAT  1346      -8.368 -18.338   7.679  1.00  0.00
ATOM   4086  H1  WAT  1346      -7.864 -18.917   8.250  1.00  0.00
ATOM   4087  H2  WAT  1346      -9.108 -18.054   8.216  1.00  0.00
TER
ATOM   4088  O   WAT  1347      -1.466 -15.616  -8.767  1.00  0.00
ATOM   4089  H1  WAT  1347      -1.571 -16.231  -8.040  1.00  0.00
ATOM   4090  H2  WAT  1347      -1.634 -16.140  -9.550  1.00  0.00
TER
ATOM   4091  O   WAT  1348      -1.315 -16.931   7.212  1.00  0.00
ATOM   4092  H1  WAT  1348      -2.080 -16.362   7.128  1.00  0.00
ATOM   4093  H2  WAT  1348      -1.133 -17.223   6.319  1.00  0.00
TER
ATOM   4094  O   WAT  1349       1.774 -16.554  -8.162  1.00  0.00
ATOM   4095  H1  WAT  1349       1.225 -16.108  -7.518  1.00  0.00
ATOM   4096  H2  WAT  1349       2.396 -17.060  -7.639  1.00  0.00
TER
ATOM   4097  O   WAT  1350       5.828 -15.200   7.770  1.00  0.00
ATOM   4098  H1  WAT  1350       6.569 -14.863   7.267  1.00  0.00
ATOM   4099  H2  WAT  1350       5.065 -15.031   7.217  1.00  0.00
TER
ATOM   4100  O   WAT  1351      -6.336 -20.195   8.574  1.00  0.00
ATOM   4101  H1  WAT  1351      -6.295 -20.494   9.482  1.00  0.00
ATOM   4102  H2  WAT  1351      -5.481 -19.794   8.415  1.00  0.00
TER
ATOM   4103  O   WAT  1352      -2.558 -17.595  -6.266  1.00  0.00
ATOM   4104  H1  WAT  1352      -2.137 -17.761  -5.423  1.00  0.00
ATOM   4105  H2  WAT  1352      -2.433 -18.405  -6.760  1.00  0.00
TER
ATOM   4106  O   WAT  1353      -0.045 -18.572  -9.018  1.00  0.00
ATOM   4107  H1  WAT  1353       0.475 -19.287  -9.384  1.00  0.00
ATOM   4108  H2  WAT  1353       0.601 -17.933  -8.718  1.00  0.00
TER
ATOM   4109  O   WAT  1354       4.502 -17.149   6.305  1.00  0.00
ATOM   4110  H1  WAT  1354       4.916 -16.994   7.154  1.00  0.00
ATOM   4111  H2  WAT  1354       3.567 -17.023   6.468  1.00  0.00
TER
ATOM   4112  O   WAT  1355       4.975 -19.809   8.309  1.00  0.00
ATOM   4113  H1  WAT  1355       5.557 -20.564   8.221  1.00  0.00
ATOM   4114  H2  WAT  1355       5.151 -19.278   7.532  1.00  0.00
TER
ATOM   4115  O   WAT  1356      -0.736 -17.197   4.275  1.00  0.00
ATOM   4116  H1  WAT  1356      -0.317 -16.353   4.103  1.00  0.00
ATOM   4117  H2  WAT  1356      -1.655 -17.059   4.046  1.00  0.00
TER
ATOM   4118  O   WAT  1357       1.600 -19.465   5.659  1.00  0.00
ATOM   4119  H1  WAT  1357       1.720 -20.061   6.398  1.00  0.00
ATOM   4120  H2  WAT  1357       2.460 -19.428   5.239  1.00  0.00
TER
ATOM   4121  O   WAT  1358       3.939 -18.911   4.235  1.00  0.00
ATOM   4122  H1  WAT  1358       3.413 -18.387   3.632  1.00  0.00
ATOM   4123  H2  WAT  1358       4.282 -18.279   4.866  1.00  0.00
TER
ATOM   4124  O   WAT  1359      -2.885 -10.891   5.391  1.00  0.00
ATOM   4125  H1  WAT  1359      -3.423 -10.167   5.072  1.00  0.00
ATOM   4126  H2  WAT  1359      -2.632 -11.368   4.601  1.00  0.00
TER
ATOM   4127  O   WAT  1360      -0.029  -9.656   5.649  1.00  0.00
ATOM   4128  H1  WAT  1360      -0.103  -8.753   5.957  1.00  0.00
ATOM   4129  H2  WAT  1360      -0.931  -9.975   5.622  1.00  0.00
TER
ATOM   4130  O   WAT  1361       0.519 -10.490  -6.728  1.00  0.00
ATOM   4131  H1  WAT  1361       1.414 -10.152  -6.706  1.00  0.00
ATOM   4132  H2  WAT  1361       0.551 -11.212  -7.355  1.00  0.00
TER
ATOM   4133  O   WAT  1362      -5.841 -15.118  -8.499  1.00  0.00
ATOM   4134  H1  WAT  1362      -5.404 -14.575  -7.843  1.00  0.00
ATOM   4135  H2  WAT  1362      -5.356 -15.943  -8.490  1.00  0.00
TER
ATOM   4136  O   WAT  1363      -8.626 -12.329  -1.047  1.00  0.00
ATOM   4137  H1  WAT  1363      -8.296 -13.197  -1.279  1.00  0.00
ATOM   4138  H2  WAT  1363      -8.197 -12.123  -0.217  1.00  0.00
TER
ATOM   4139  O   WAT  1364      -4.030 -13.998  -3.387  1.00  0.00
ATOM   4140  H1  WAT  1364      -4.331 -14.121  -2.487  1.00  0.00
ATOM   4141  H2  WAT  1364      -4.136 -14.857  -3.795  1.00  0.00
TER
ATOM   4142  O   WAT  1365      -8.137 -11.462   1.691  1.00  0.00
ATOM   4143  H1  WAT  1365      -8.574 -11.282   2.523  1.00  0.00
ATOM   4144  H2  WAT  1365      -7.570 -10.704   1.549  1.00  0.00
TER
ATOM   4145  O   WAT  1366       7.499 -11.960   5.979  1.00  0.00
ATOM   4146  H1  WAT  1366       6.899 -11.901   5.235  1.00  0.00
ATOM   4147  H2  WAT  1366       7.628 -12.900   6.108  1.00  0.00
TER
ATOM   4148  O   WAT  1367       8.739 -14.218  -8.684  1.00  0.00
ATOM   4149  H1  WAT  1367       7.908 -14.151  -8.214  1.00  0.00
ATOM   4150  H2  WAT  1367       8.916 -13.328  -8.988  1.00  0.00
TER
ATOM   4151  O   WAT  1368       8.195 -17.474  -6.181  1.00  0.00
ATOM   4152  H1  WAT  1368       8.956 -16.904  -6.075  1.00  0.00
ATOM   4153  H2  WAT  1368       8.210 -18.041  -5.410  1.00  0.00
TER
ATOM   4154  O   WAT  1369      -8.305 -18.950  -1.950  1.00  0.00
ATOM   4155  H1  WAT  1369      -8.960 -19.219  -2.594  1.00  0.00
ATOM   4156  H2  WAT  1369      -7.467 -19.059  -2.400  1.00  0.00
TER
ATOM   4157  O   WAT  1370       9.201 -16.619  -1.337  1.00  0.00
ATOM   4158  H1  WAT  1370       9.571 -17.402  -1.743  1.00  0.00
ATOM   4159  H2  WAT  1370       9.841 -15.930  -1.515  1.00  0.00
TER
ATOM   4160  O   WAT  1371       6.184 -15.235   4.076  1.00  0.00
ATOM   4161  H1  WAT  1371       5.370 -14.805   4.339  1.00  0.00
ATOM   4162  H2  WAT  1371       6.591 -14.623   3.463  1.00  0.00
TER
ATOM   4163  O   WAT  1372       8.247 -17.180  -9.024  1.00  0.00
ATOM   4164  H1  WAT  1372       8.521 -16.272  -9.152  1.00  0.00
ATOM   4165  H2  WAT  1372       8.058 -17.244  -8.087  1.00  0.00
TER
ATOM   4166  O   WAT  1373       8.143 -19.243  -4.031  1.00  0.00
ATOM   4167  H1  WAT  1373       7.767 -20.010  -4.463  1.00  0.00
ATOM   4168  H2  WAT  1373       7.413 -18.861  -3.543  1.00  0.00
TER
ATOM   4169  O   WAT  1374      -7.267 -18.564   2.590  1.00  0.00
ATOM   4170  H1  WAT  1374      -6.900 -18.652   3.470  1.00  0.00
ATOM   4171  H2  WAT  1374      -7.836 -19.328   2.491  1.00  0.00
TER
ATOM   4172  O   WAT  1375       7.533 -20.096   5.603  1.00  0.00
ATOM   4173  H1  WAT  1375       7.302 -20.325   4.703  1.00  0.00
ATOM   4174  H2  WAT  1375       7.793 -19.176   5.558  1.00  0.00
TER
ATOM   4175  O   WAT  1376       7.597 -20.933   2.792  1.00  0.00
ATOM   4176  H1  WAT  1376       6.647 -20.967   2.906  1.00  0.00
ATOM   4177  H2  WAT  1376       7.778 -20.023   2.557  1.00  0.00
TER
ATOM   4178  O   WAT  1377       6.242 -10.483  -2.397  1.00  0.00
ATOM   4179  H1  WAT  1377       6.837 -10.805  -3.073  1.00  0.00
ATOM   4180  H2  WAT  1377       6.499 -10.956  -1.606  1.00  0.00
TER
ATOM   4181  O   WAT  1378      -5.852 -14.051   7.752  1.00  0.00
ATOM   4182  H1  WAT  1378      -5.895 -14.422   8.634  1.00  0.00
ATOM   4183  H2  WAT  1378      -5.721 -13.113   7.892  1.00  0.00
TER
ATOM   4184  O   WAT  1379      -2.152 -12.495   3.353  1.00  0.00
ATOM   4185  H1  WAT  1379      -2.392 -12.228   2.466  1.00  0.00
ATOM   4186  H2  WAT  1379      -1.211 -12.325   3.408  1.00  0.00
TER
ATOM   4187  O   WAT  1380       9.109 -10.476   4.154  1.00  0.00
ATOM   4188  H1  WAT  1380       8.615 -10.079   3.437  1.00  0.00
ATOM   4189  H2  WAT  1380       8.500 -11.101   4.548  1.00  0.00
TER
ATOM   4190  O   WAT  1381      -6.013 -11.105   4.872  1.00  0.00
ATOM   4191  H1  WAT  1381      -6.607 -11.237   5.611  1.00  0.00
ATOM   4192  H2  WAT  1381      -6.021 -11.941   4.406  1.00  0.00
TER
ATOM   4193  O   WAT  1382       6.793  -9.833   1.433  1.00  0.00
ATOM   4194  H1  WAT  1382       6.333  -9.082   1.059  1.00  0.00
ATOM   4195  H2  WAT  1382       6.164 -10.553   1.374  1.00  0.00
TER
ATOM   4196  O   WAT  1383      -6.382 -13.739   3.823  1.00  0.00
ATOM   4197  H1  WAT  1383      -7.109 -14.359   3.755  1.00  0.00
ATOM   4198  H2  WAT  1383      -6.321 -13.345   2.953  1.00  0.00
TER
ATOM   4199  O   WAT  1384      -2.778 -11.525   0.608  1.00  0.00
ATOM   4200  H1  WAT  1384      -2.261 -12.136   0.083  1.00  0.00
ATOM   4201  H2  WAT  1384      -2.128 -11.022   1.099  1.00  0.00
TER
ATOM   4202  O   WAT  1385      -0.038 -10.634   1.435  1.00  0.00
ATOM   4203  H1  WAT  1385       0.250 -10.888   0.558  1.00  0.00
ATOM   4204  H2  WAT  1385       0.474 -11.186   2.025  1.00  0.00
TER
ATOM   4205  O   WAT  1386      -8.099 -10.422  -2.968  1.00  0.00
ATOM   4206  H1  WAT  1386      -8.267 -11.055  -2.269  1.00  0.00
ATOM   4207  H2  WAT  1386      -8.966 -10.216  -3.318  1.00  0.00
TER
ATOM   4208  O   WAT  1387      -6.493 -11.728  -5.523  1.00  0.00
ATOM   4209  H1  WAT  1387      -7.018 -11.348  -6.226  1.00  0.00
ATOM   4210  H2  WAT  1387      -6.568 -11.103  -4.802  1.00  0.00
TER
ATOM   4211  O   WAT  1388       0.029  -9.712   8.801  1.00  0.00
ATOM   4212  H1  WAT  1388       0.956  -9.948   8.845  1.00  0.00
ATOM   4213  H2  WAT  1388       0.014  -8.885   8.320  1.00  0.00
TER
ATOM   4214  O   WAT  1389       8.264 -10.170  -4.201  1.00  0.00
ATOM   4215  H1  WAT  1389       8.439 -10.856  -4.845  1.00  0.00
ATOM   4216  H2  WAT  1389       7.566  -9.645  -4.593  1.00  0.00
TER
ATOM   4217  O   WAT  1390      -3.894  -9.780  -6.648  1.00  0.00
ATOM   4218  H1  WAT  1390      -3.162 -10.064  -7.195  1.00  0.00
ATOM   4219  H2  WAT  1390      -3.634 -10.019  -5.758  1.00  0.00
TER
ATOM   4220  O   WAT  1391      -4.732 -13.664  -6.643  1.00  0.00
ATOM   4221  H1  WAT  1391      -5.361 -13.195  -6.094  1.00  0.00
ATOM   4222  H2  WAT  1391      -4.617 -14.509  -6.208  1.00  0.00
TER
ATOM   4223  O   WAT  1392       6.597 -10.485   8.626  1.00  0.00
ATOM   4224  H1  WAT  1392       7.389 -10.980   8.418  1.00  0.00
ATOM   4225  H2  WAT  1392       6.890  -9.806   9.233  1.00  0.00
TER
ATOM   4226  O   WAT  1393       0.855 -17.835 -18.612  1.00  0.00
ATOM   4227  H1  WAT  1393       0.079 -18.315 -18.322  1.00  0.00
ATOM   4228  H2  WAT  1393       1.506 -18.515 -18.786  1.00  0.00
TER
ATOM   4229  O   WAT  1394      -5.129 -17.523 -17.734  1.00  0.00
ATOM   4230  H1  WAT  1394      -5.960 -17.778 -17.335  1.00  0.00
ATOM   4231  H2  WAT  1394      -4.521 -17.452 -16.999  1.00  0.00
TER
ATOM   4232  O   WAT  1395       4.875 -13.429 -19.832  1.00  0.00
ATOM   4233  H1  WAT  1395       4.414 -14.200 -19.503  1.00  0.00
ATOM   4234  H2  WAT  1395       5.688 -13.403 -19.327  1.00  0.00
TER
ATOM   4235  O   WAT  1396      -5.149 -13.489 -17.539  1.00  0.00
ATOM   4236  H1  WAT  1396      -4.846 -14.379 -17.718  1.00  0.00
ATOM   4237  H2  WAT  1396      -4.404 -12.932 -17.766  1.00  0.00
TER
ATOM   4238  O   WAT  1397      -8.756 -19.962 -18.066  1.00  0.00
ATOM   4239  H1  WAT  1397      -8.185 -20.730 -18.066  1.00  0.00
ATOM   4240  H2  WAT  1397      -8.756 -19.664 -18.975  1.00  0.00
TER
ATOM   4241  O   WAT  1398       0.296 -15.159 -18.605  1.00  0.00
ATOM   4242  H1  WAT  1398       0.226 -16.100 -18.766  1.00  0.00
ATOM   4243  H2  WAT  1398       1.058 -15.069 -18.033  1.00  0.00
TER
ATOM   4244  O   WAT  1399      -3.169 -16.732 -16.140  1.00  0.00
ATOM   4245  H1  WAT  1399      -3.502 -16.105 -15.498  1.00  0.00
ATOM   4246  H2  WAT  1399      -2.992 -16.206 -16.920  1.00  0.00
TER
ATOM   4247  O   WAT  1400      -3.957 -14.764 -14.325  1.00  0.00
ATOM   4248  H1  WAT  1400      -3.339 -14.089 -14.607  1.00  0.00
ATOM   4249  H2  WAT  1400      -4.818 -14.355 -14.416  1.00  0.00
TER
ATOM   4250  O   WAT  1401       6.961 -13.300 -16.410  1.00  0.00
ATOM   4251  H1  WAT  1401       6.277 -12.630 -16.418  1.00  0.00
ATOM   4252  H2  WAT  1401       7.500 -13.102 -17.175  1.00  0.00
TER
ATOM   4253  O   WAT  1402       4.497 -11.455 -17.695  1.00  0.00
ATOM   4254  H1  WAT  1402       4.510 -11.859 -18.563  1.00  0.00
ATOM   4255  H2  WAT  1402       3.944 -10.681 -17.799  1.00  0.00
TER
ATOM   4256  O   WAT  1403       3.895 -16.552 -16.367  1.00  0.00
ATOM   4257  H1  WAT  1403       4.312 -16.766 -17.202  1.00  0.00
ATOM   4258  H2  WAT  1403       4.619 -16.295 -15.796  1.00  0.00
TER
ATOM   4259  O   WAT  1404       7.842 -18.154 -16.275  1.00  0.00
ATOM   4260  H1  WAT  1404       7.013 -18.084 -16.750  1.00  0.00
ATOM   4261  H2  WAT  1404       8.437 -17.568 -16.744  1.00  0.00
TER
ATOM   4262  O   WAT  1405      -2.593 -14.894 -18.304  1.00  0.00
ATOM   4263  H1  WAT  1405      -2.890 -15.500 -18.983  1.00  0.00
ATOM   4264  H2  WAT  1405      -1.643 -14.856 -18.415  1.00  0.00
TER
ATOM   4265  O   WAT  1406       5.496 -11.321 -14.642  1.00  0.00
ATOM   4266  H1  WAT  1406       5.019 -10.514 -14.834  1.00  0.00
ATOM   4267  H2  WAT  1406       4.812 -11.973 -14.489  1.00  0.00
TER
ATOM   4268  O   WAT  1407      -3.501 -15.156 -11.653  1.00  0.00
ATOM   4269  H1  WAT  1407      -4.398 -14.932 -11.406  1.00  0.00
ATOM   4270  H2  WAT  1407      -3.476 -15.032 -12.602  1.00  0.00
TER
ATOM   4271  O   WAT  1408      -4.674 -18.285 -13.077  1.00  0.00
ATOM   4272  H1  WAT  1408      -4.813 -17.412 -12.709  1.00  0.00
ATOM   4273  H2  WAT  1408      -5.556 -18.627 -13.223  1.00  0.00
TER
ATOM   4274  O   WAT  1409      -2.876 -12.342 -10.869  1.00  0.00
ATOM   4275  H1  WAT  1409      -2.904 -11.938 -11.736  1.00  0.00
ATOM   4276  H2  WAT  1409      -3.039 -13.271 -11.032  1.00  0.00
TER
ATOM   4277  O   WAT  1410       9.076 -11.560  -9.573  1.00  0.00
ATOM   4278  H1  WAT  1410       9.552 -11.081  -8.894  1.00  0.00
ATOM   4279  H2  WAT  1410       9.696 -11.628 -10.298  1.00  0.00
TER
ATOM   4280  O   WAT  1411      -8.722 -16.515 -17.160  1.00  0.00
ATOM   4281  H1  WAT  1411      -8.644 -16.380 -18.105  1.00  0.00
ATOM   4282  H2  WAT  1411      -8.108 -17.223 -16.968  1.00  0.00
TER
ATOM   4283  O   WAT  1412       8.479 -14.368 -12.413  1.00  0.00
ATOM   4284  H1  WAT  1412       8.605 -14.607 -13.331  1.00  0.00
ATOM   4285  H2  WAT  1412       8.521 -15.200 -11.940  1.00  0.00
TER
ATOM   4286  O   WAT  1413       2.341 -10.666 -13.843  1.00  0.00
ATOM   4287  H1  WAT  1413       2.855 -10.755 -13.041  1.00  0.00
ATOM   4288  H2  WAT  1413       1.498 -10.320 -13.550  1.00  0.00
TER
ATOM   4289  O   WAT  1414      -8.666 -15.473 -14.621  1.00  0.00
ATOM   4290  H1  WAT  1414      -8.503 -15.943 -15.439  1.00  0.00
ATOM   4291  H2  WAT  1414      -8.201 -15.981 -13.956  1.00  0.00
TER
ATOM   4292  O   WAT  1415      -1.663 -20.321 -11.191  1.00  0.00
ATOM   4293  H1  WAT  1415      -1.758 -21.261 -11.341  1.00  0.00
ATOM   4294  H2  WAT  1415      -0.820 -20.099 -11.586  1.00  0.00
TER
ATOM   4295  O   WAT  1416       2.319 -19.986 -17.132  1.00  0.00
ATOM   4296  H1  WAT  1416       1.587 -19.478 -16.783  1.00  0.00
ATOM   4297  H2  WAT  1416       1.922 -20.803 -17.433  1.00  0.00
TER
ATOM   4298  O   WAT  1417      -7.092 -16.098 -12.461  1.00  0.00
ATOM   4299  H1  WAT  1417      -7.477 -16.739 -11.863  1.00  0.00
ATOM   4300  H2  WAT  1417      -6.781 -15.395 -11.892  1.00  0.00
TER
ATOM   4301  O   WAT  1418      -0.942 -19.251 -16.980  1.00  0.00
ATOM   4302  H1  WAT  1418      -0.575 -19.725 -16.234  1.00  0.00
ATOM   4303  H2  WAT  1418      -1.132 -18.376 -16.640  1.00  0.00
TER
ATOM   4304  O   WAT  1419      -3.152 -20.210 -14.662  1.00  0.00
ATOM   4305  H1  WAT  1419      -3.457 -19.331 -14.437  1.00  0.00
ATOM   4306  H2  WAT  1419      -2.198 -20.150 -14.626  1.00  0.00
TER
ATOM   4307  O   WAT  1420       6.135 -17.007 -18.273  1.00  0.00
ATOM   4308  H1  WAT  1420       6.854 -16.512 -18.663  1.00  0.00
ATOM   4309  H2  WAT  1420       5.933 -17.685 -18.917  1.00  0.00
TER
ATOM   4310  O   WAT  1421       1.516 -16.936 -12.386  1.00  0.00
ATOM   4311  H1  WAT  1421       1.450 -17.857 -12.640  1.00  0.00
ATOM   4312  H2  WAT  1421       0.887 -16.839 -11.671  1.00  0.00
TER
ATOM   4313  O   WAT  1422      -7.096 -19.369 -13.515  1.00  0.00
ATOM   4314  H1  WAT  1422      -7.455 -18.704 -12.928  1.00  0.00
ATOM   4315  H2  WAT  1422      -7.391 -20.201 -13.144  1.00  0.00
TER
ATOM   4316  O   WAT  1423      -3.895 -18.911 -10.631  1.00  0.00
ATOM   4317  H1  WAT  1423      -4.195 -18.765 -11.528  1.00  0.00
ATOM   4318  H2  WAT  1423      -3.124 -19.470 -10.724  1.00  0.00
TER
ATOM   4319  O   WAT  1424       1.448 -14.114 -12.635  1.00  0.00
ATOM   4320  H1  WAT  1424       1.463 -15.046 -12.854  1.00  0.00
ATOM   4321  H2  WAT  1424       0.741 -14.028 -11.996  1.00  0.00
TER
ATOM   4322  O   WAT  1425       7.659 -17.473 -13.289  1.00  0.00
ATOM   4323  H1  WAT  1425       6.934 -16.881 -13.486  1.00  0.00
ATOM   4324  H2  WAT  1425       8.187 -17.481 -14.087  1.00  0.00
TER
ATOM   4325  O   WAT  1426       0.881 -12.472 -15.541  1.00  0.00
ATOM   4326  H1  WAT  1426       1.526 -12.266 -14.864  1.00  0.00
ATOM   4327  H2  WAT  1426       1.244 -13.234 -15.994  1.00  0.00
TER
ATOM   4328  O   WAT  1427       2.155 -14.469 -16.824  1.00  0.00
ATOM   4329  H1  WAT  1427       2.797 -15.170 -16.710  1.00  0.00
ATOM   4330  H2  WAT  1427       2.680 -13.689 -17.004  1.00  0.00
TER
ATOM   4331  O   WAT  1428       3.928 -13.670 -13.620  1.00  0.00
ATOM   4332  H1  WAT  1428       4.264 -13.083 -12.942  1.00  0.00
ATOM   4333  H2  WAT  1428       3.008 -13.800 -13.390  1.00  0.00
TER
ATOM   4334  O   WAT  1429      -8.234 -11.892 -11.851  1.00  0.00
ATOM   4335  H1  WAT  1429      -8.125 -12.833 -11.992  1.00  0.00
ATOM   4336  H2  WAT  1429      -8.886 -11.627 -12.500  1.00  0.00
TER
ATOM   4337  O   WAT  1430      -0.243 -13.621 -10.451  1.00  0.00
ATOM   4338  H1  WAT  1430      -0.563 -14.340  -9.907  1.00  0.00
ATOM   4339  H2  WAT  1430      -0.917 -12.945 -10.378  1.00  0.00
TER
ATOM   4340  O   WAT  1431       7.434 -12.103 -18.899  1.00  0.00
ATOM   4341  H1  WAT  1431       7.559 -11.280 -18.427  1.00  0.00
ATOM   4342  H2  WAT  1431       8.301 -12.314 -19.247  1.00  0.00
TER
ATOM   4343  O   WAT  1432      -5.094 -10.010 -19.228  1.00  0.00
ATOM   4344  H1  WAT  1432      -4.358 -10.558 -18.957  1.00  0.00
ATOM   4345  H2  WAT  1432      -4.710  -9.144 -19.367  1.00  0.00
TER
ATOM   4346  O   WAT  1433      -6.088 -10.825 -10.039  1.00  0.00
ATOM   4347  H1  WAT  1433      -5.287 -10.504  -9.626  1.00  0.00
ATOM   4348  H2  WAT  1433      -6.603 -11.186  -9.317  1.00  0.00
TER
ATOM   4349  O   WAT  1434       2.748 -14.717 -10.092  1.00  0.00
ATOM   4350  H1  WAT  1434       2.142 -14.694 -10.832  1.00  0.00
ATOM   4351  H2  WAT  1434       2.444 -15.449  -9.555  1.00  0.00
TER
ATOM   4352  O   WAT  1435       4.178 -10.989 -11.481  1.00  0.00
ATOM   4353  H1  WAT  1435       5.131 -11.073 -11.531  1.00  0.00
ATOM   4354  H2  WAT  1435       4.031 -10.325 -10.807  1.00  0.00
TER
ATOM   4355  O   WAT  1436      -8.368 -18.338 -11.096  1.00  0.00
ATOM   4356  H1  WAT  1436      -7.864 -18.917 -10.524  1.00  0.00
ATOM   4357  H2  WAT  1436      -9.108 -18.054 -10.558  1.00  0.00
TER
ATOM   4358  O   WAT  1437      -1.315 -16.931 -11.562  1.00  0.00
ATOM   4359  H1  WAT  1437      -2.080 -16.362 -11.646  1.00  0.00
ATOM   4360  H2  WAT  1437      -1.133 -17.223 -12.455  1.00  0.00
TER
ATOM   4361  O   WAT  1438       5.828 -15.200 -11.004  1.00  0.00
ATOM   4362  H1  WAT  1438       6.569 -14.863 -11.508  1.00  0.00
ATOM   4363  H2  WAT  1438       5.065 -15.031 -11.557  1.00  0.00
TER
ATOM   4364  O   WAT  1439      -6.336 -20.195 -10.201  1.00  0.00
ATOM   4365  H1  WAT  1439      -6.295 -20.494  -9.292  1.00  0.00
ATOM   4366  H2  WAT  1439      -5.481 -19.794 -10.360  1.00  0.00
TER
ATOM   4367  O   WAT  1440       4.502 -17.149 -12.469  1.00  0.00
ATOM   4368  H1  WAT  1440       4.916 -16.994 -11.620  1.00  0.00
ATOM   4369  H2  WAT  1440       3.567 -17.023 -12.306  1.00  0.00
TER
ATOM   4370  O   WAT  1441       4.975 -19.809 -10.465  1.00  0.00
ATOM   4371  H1  WAT  1441       5.557 -20.564 -10.553  1.00  0.00
ATOM   4372  H2  WAT  1441       5.151 -19.278 -11.242  1.00  0.00
TER
ATOM   4373  O   WAT  1442      -0.736 -17.197 -14.499  1.00  0.00
ATOM   4374  H1  WAT  1442      -0.317 -16.353 -14.672  1.00  0.00
ATOM   4375  H2  WAT  1442      -1.655 -17.059 -14.729  1.00  0.00
TER
ATOM   4376  O   WAT  1443       1.600 -19.465 -13.116  1.00  0.00
ATOM   4377  H1  WAT  1443       1.720 -20.061 -12.376  1.00  0.00
ATOM   4378  H2  WAT  1443       2.460 -19.428 -13.535  1.00  0.00
TER
ATOM   4379  O   WAT  1444       3.939 -18.911 -14.539  1.00  0.00
ATOM   4380  H1  WAT  1444       3.413 -18.387 -15.143  1.00  0.00
ATOM   4381  H2  WAT  1444       4.282 -18.279 -13.908  1.00  0.00
TER
ATOM   4382  O   WAT  1445      -2.885 -10.891 -13.384  1.00  0.00
ATOM   4383  H1  WAT  1445      -3.423 -10.167 -13.703  1.00  0.00
ATOM   4384  H2  WAT  1445      -2.632 -11.368 -14.174  1.00  0.00
TER
ATOM   4385  O   WAT  1446      -0.029  -9.656 -13.125  1.00  0.00
ATOM   4386  H1  WAT  1446      -0.103  -8.753 -12.818  1.00  0.00
ATOM   4387  H2  WAT  1446      -0.931  -9.975 -13.153  1.00  0.00
TER
ATOM   4388  O   WAT  1447      -8.626 -12.329 -19.822  1.00  0.00
ATOM   4389  H1  WAT  1447      -8.296 -13.197 -20.054  1.00  0.00
ATOM   4390  H2  WAT  1447      -8.197 -12.123 -18.991  1.00  0.00
TER
ATOM   4391  O   WAT  1448      -8.137 -11.462 -17.083  1.00  0.00
ATOM   4392  H1  WAT  1448      -8.574 -11.282 -16.251  1.00  0.00
ATOM   4393  H2  WAT  1448      -7.570 -10.704 -17.225  1.00  0.00
TER
ATOM   4394  O   WAT  1449       7.499 -11.960 -12.796  1.00  0.00
ATOM   4395  H1  WAT  1449       6.899 -11.901 -13.539  1.00  0.00
ATOM   4396  H2  WAT  1449       7.628 -12.900 -12.666  1.00  0.00
TER
ATOM   4397  O   WAT  1450       6.184 -15.235 -14.698  1.00  0.00
ATOM   4398  H1  WAT  1450       5.370 -14.805 -14.435  1.00  0.00
ATOM   4399  H2  WAT  1450       6.591 -14.623 -15.311  1.00  0.00
TER
ATOM   4400  O   WAT  1451      -7.267 -18.564 -16.184  1.00  0.00
ATOM   4401  H1  WAT  1451      -6.900 -18.652 -15.305  1.00  0.00
ATOM   4402  H2  WAT  1451      -7.836 -19.328 -16.283  1.00  0.00
TER
ATOM   4403  O   WAT  1452       7.533 -20.096 -13.171  1.00  0.00
ATOM   4404  H1  WAT  1452       7.302 -20.325 -14.071  1.00  0.00
ATOM   4405  H2  WAT  1452       7.793 -19.176 -13.217  1.00  0.00
TER
ATOM   4406  O   WAT  1453       7.597 -20.933 -15.982  1.00  0.00
ATOM   4407  H1  WAT  1453       6.647 -20.967 -15.868  1.00  0.00
ATOM   4408  H2  WAT  1453       7.778 -20.023 -16.217  1.00  0.00
TER
ATOM   4409  O   WAT  1454      -5.852 -14.051 -11.022  1.00  0.00
ATOM   4410  H1  WAT  1454      -5.895 -14.422 -10.141  1.00  0.00
ATOM   4411  H2  WAT  1454      -5.721 -13.113 -10.882  1.00  0.00
TER
ATOM   4412  O   WAT  1455      -2.152 -12.495 -15.421  1.00  0.00
ATOM   4413  H1  WAT  1455      -2.392 -12.228 -16.308  1.00  0.00
ATOM   4414  H2  WAT  1455      -1.211 -12.325 -15.366  1.00  0.00
TER
ATOM   4415  O   WAT  1456       9.109 -10.476 -14.620  1.00  0.00
ATOM   4416  H1  WAT  1456       8.615 -10.079 -15.337  1.00  0.00
ATOM   4417  H2  WAT  1456       8.500 -11.101 -14.226  1.00  0.00
TER
ATOM   4418  O   WAT  1457      -6.013 -11.105 -13.902  1.00  0.00
ATOM   4419  H1  WAT  1457      -6.607 -11.237 -13.163  1.00  0.00
ATOM   4420  H2  WAT  1457      -6.021 -11.941 -14.368  1.00  0.00
TER
ATOM   4421  O   WAT  1458       6.793  -9.833 -17.341  1.00  0.00
ATOM   4422  H1  WAT  1458       6.333  -9.082 -17.716  1.00  0.00
ATOM   4423  H2  WAT  1458       6.164 -10.553 -17.400  1.00  0.00
TER
ATOM   4424  O   WAT  1459      -6.382 -13.739 -14.952  1.00  0.00
ATOM   4425  H1  WAT  1459      -7.109 -14.359 -15.019  1.00  0.00
ATOM   4426  H2  WAT  1459      -6.321 -13.345 -15.822  1.00  0.00
TER
ATOM   4427  O   WAT  1460      -2.778 -11.525 -18.167  1.00  0.00
ATOM   4428  H1  WAT  1460      -2.261 -12.136 -18.692  1.00  0.00
ATOM   4429  H2  WAT  1460      -2.128 -11.022 -17.676  1.00  0.00
TER
ATOM   4430  O   WAT  1461      -0.038 -10.634 -17.340  1.00  0.00
ATOM   4431  H1  WAT  1461       0.250 -10.888 -18.216  1.00  0.00
ATOM   4432  H2  WAT  1461       0.474 -11.186 -16.749  1.00  0.00
TER
ATOM   4433  O   WAT  1462       0.029  -9.712  -9.973  1.00  0.00
ATOM   4434  H1  WAT  1462       0.956  -9.948  -9.929  1.00  0.00
ATOM   4435  H2  WAT  1462       0.014  -8.885 -10.454  1.00  0.00
TER
ATOM   4436  O   WAT  1463       6.597 -10.485 -10.149  1.00  0.00
ATOM   4437  H1  WAT  1463       7.389 -10.980 -10.356  1.00  0.00
ATOM   4438  H2  WAT  1463       6.890  -9.806  -9.541  1.00  0.00
TER
ATOM   4439  O   WAT  1464     -16.051  17.936  17.056  1.00  0.00
ATOM   4440  H1  WAT  1464     -16.132  17.021  16.785  1.00  0.00
ATOM   4441  H2  WAT  1464     -16.465  18.432  16.350  1.00  0.00
TER
ATOM   4442  O   WAT  1465     -17.920  19.713  18.937  1.00  0.00
ATOM   4443  H1  WAT  1465     -18.695  19.234  19.227  1.00  0.00
ATOM   4444  H2  WAT  1465     -17.268  19.034  18.762  1.00  0.00
TER
ATOM   4445  O   WAT  1466     -17.448  15.196  19.171  1.00  0.00
ATOM   4446  H1  WAT  1466     -17.072  14.323  19.058  1.00  0.00
ATOM   4447  H2  WAT  1466     -17.546  15.532  18.280  1.00  0.00
TER
ATOM   4448  O   WAT  1467     -13.666  12.691  16.104  1.00  0.00
ATOM   4449  H1  WAT  1467     -12.845  12.201  16.146  1.00  0.00
ATOM   4450  H2  WAT  1467     -13.632  13.281  16.857  1.00  0.00
TER
ATOM   4451  O   WAT  1468     -13.430  14.631  18.876  1.00  0.00
ATOM   4452  H1  WAT  1468     -14.134  14.920  19.457  1.00  0.00
ATOM   4453  H2  WAT  1468     -13.068  15.441  18.516  1.00  0.00
TER
ATOM   4454  O   WAT  1469     -10.361  14.077  19.267  1.00  0.00
ATOM   4455  H1  WAT  1469     -11.309  14.111  19.399  1.00  0.00
ATOM   4456  H2  WAT  1469     -10.036  14.891  19.652  1.00  0.00
TER
ATOM   4457  O   WAT  1470     -17.441  18.441  14.299  1.00  0.00
ATOM   4458  H1  WAT  1470     -18.368  18.375  14.528  1.00  0.00
ATOM   4459  H2  WAT  1470     -17.288  19.379  14.184  1.00  0.00
TER
ATOM   4460  O   WAT  1471     -17.454  14.713  11.296  1.00  0.00
ATOM   4461  H1  WAT  1471     -18.394  14.875  11.381  1.00  0.00
ATOM   4462  H2  WAT  1471     -17.136  15.432  10.749  1.00  0.00
TER
ATOM   4463  O   WAT  1472     -13.411  20.003  14.802  1.00  0.00
ATOM   4464  H1  WAT  1472     -14.030  19.665  14.155  1.00  0.00
ATOM   4465  H2  WAT  1472     -13.429  19.359  15.510  1.00  0.00
TER
ATOM   4466  O   WAT  1473     -15.235  19.242  11.810  1.00  0.00
ATOM   4467  H1  WAT  1473     -14.795  18.404  11.663  1.00  0.00
ATOM   4468  H2  WAT  1473     -14.522  19.875  11.896  1.00  0.00
TER
ATOM   4469  O   WAT  1474     -11.653  10.496  10.124  1.00  0.00
ATOM   4470  H1  WAT  1474     -11.966  10.589  11.024  1.00  0.00
ATOM   4471  H2  WAT  1474     -10.892  11.075  10.073  1.00  0.00
TER
ATOM   4472  O   WAT  1475     -15.647  16.336  14.291  1.00  0.00
ATOM   4473  H1  WAT  1475     -16.246  17.059  14.107  1.00  0.00
ATOM   4474  H2  WAT  1475     -15.099  16.273  13.509  1.00  0.00
TER
ATOM   4475  O   WAT  1476     -17.041  14.972  16.321  1.00  0.00
ATOM   4476  H1  WAT  1476     -16.648  15.289  15.508  1.00  0.00
ATOM   4477  H2  WAT  1476     -16.679  14.093  16.436  1.00  0.00
TER
ATOM   4478  O   WAT  1477     -12.640  20.542  19.276  1.00  0.00
ATOM   4479  H1  WAT  1477     -11.920  21.037  18.886  1.00  0.00
ATOM   4480  H2  WAT  1477     -12.842  19.863  18.631  1.00  0.00
TER
ATOM   4481  O   WAT  1478     -17.179  11.935  13.419  1.00  0.00
ATOM   4482  H1  WAT  1478     -17.992  11.437  13.343  1.00  0.00
ATOM   4483  H2  WAT  1478     -17.373  12.775  13.003  1.00  0.00
TER
ATOM   4484  O   WAT  1479     -14.464  16.307  11.715  1.00  0.00
ATOM   4485  H1  WAT  1479     -13.576  16.619  11.540  1.00  0.00
ATOM   4486  H2  WAT  1479     -14.493  15.435  11.323  1.00  0.00
TER
ATOM   4487  O   WAT  1480     -12.193  17.619  11.183  1.00  0.00
ATOM   4488  H1  WAT  1480     -12.276  18.050  10.333  1.00  0.00
ATOM   4489  H2  WAT  1480     -11.473  18.078  11.616  1.00  0.00
TER
ATOM   4490  O   WAT  1481     -12.435  13.116  13.270  1.00  0.00
ATOM   4491  H1  WAT  1481     -13.064  13.221  12.556  1.00  0.00
ATOM   4492  H2  WAT  1481     -12.930  13.336  14.059  1.00  0.00
TER
ATOM   4493  O   WAT  1482     -16.436  12.120  16.125  1.00  0.00
ATOM   4494  H1  WAT  1482     -16.559  12.139  15.176  1.00  0.00
ATOM   4495  H2  WAT  1482     -15.487  12.168  16.245  1.00  0.00
TER
ATOM   4496  O   WAT  1483     -13.343  18.275  16.974  1.00  0.00
ATOM   4497  H1  WAT  1483     -14.284  18.290  17.149  1.00  0.00
ATOM   4498  H2  WAT  1483     -13.028  17.488  17.420  1.00  0.00
TER
ATOM   4499  O   WAT  1484     -14.958  10.837  11.983  1.00  0.00
ATOM   4500  H1  WAT  1484     -14.678   9.994  12.339  1.00  0.00
ATOM   4501  H2  WAT  1484     -15.731  11.070  12.497  1.00  0.00
TER
ATOM   4502  O   WAT  1485     -10.580  20.075  12.593  1.00  0.00
ATOM   4503  H1  WAT  1485      -9.818  20.645  12.699  1.00  0.00
ATOM   4504  H2  WAT  1485     -10.564  19.508  13.364  1.00  0.00
TER
ATOM   4505  O   WAT  1486     -10.528  20.369   9.751  1.00  0.00
ATOM   4506  H1  WAT  1486     -10.253  21.276   9.623  1.00  0.00
ATOM   4507  H2  WAT  1486     -10.717  20.305  10.687  1.00  0.00
TER
ATOM   4508  O   WAT  1487     -14.130  13.393  11.046  1.00  0.00
ATOM   4509  H1  WAT  1487     -13.712  13.206  10.206  1.00  0.00
ATOM   4510  H2  WAT  1487     -14.437  12.541  11.356  1.00  0.00
TER
ATOM   4511  O   WAT  1488     -10.631  18.306  14.744  1.00  0.00
ATOM   4512  H1  WAT  1488     -11.007  17.538  14.312  1.00  0.00
ATOM   4513  H2  WAT  1488     -11.361  18.688  15.231  1.00  0.00
TER
ATOM   4514  O   WAT  1489     -11.356  16.531  18.044  1.00  0.00
ATOM   4515  H1  WAT  1489     -10.832  16.038  17.413  1.00  0.00
ATOM   4516  H2  WAT  1489     -10.770  16.666  18.789  1.00  0.00
TER
ATOM   4517  O   WAT  1490     -11.866  15.789  13.984  1.00  0.00
ATOM   4518  H1  WAT  1490     -11.370  15.556  14.768  1.00  0.00
ATOM   4519  H2  WAT  1490     -12.065  14.950  13.567  1.00  0.00
TER
ATOM   4520  O   WAT  1491     -10.437  14.425  16.517  1.00  0.00
ATOM   4521  H1  WAT  1491     -10.548  14.270  17.456  1.00  0.00
ATOM   4522  H2  WAT  1491      -9.677  13.897  16.275  1.00  0.00
TER
ATOM   4523  O   WAT  1492      -9.548  12.255   9.758  1.00  0.00
ATOM   4524  H1  WAT  1492      -8.624  12.124   9.550  1.00  0.00
ATOM   4525  H2  WAT  1492      -9.571  12.335  10.712  1.00  0.00
TER
ATOM   4526  O   WAT  1493      -9.475  13.027  12.384  1.00  0.00
ATOM   4527  H1  WAT  1493     -10.269  12.961  12.913  1.00  0.00
ATOM   4528  H2  WAT  1493      -9.270  13.962  12.372  1.00  0.00
TER
ATOM   4529  O   WAT  1494     -13.043  11.356  18.834  1.00  0.00
ATOM   4530  H1  WAT  1494     -12.602  11.301  17.986  1.00  0.00
ATOM   4531  H2  WAT  1494     -13.312  12.272  18.905  1.00  0.00
TER
ATOM   4532  O   WAT  1495     -11.179  10.988  16.844  1.00  0.00
ATOM   4533  H1  WAT  1495     -11.240  10.044  16.698  1.00  0.00
ATOM   4534  H2  WAT  1495     -10.400  11.096  17.390  1.00  0.00
TER
ATOM   4535  O   WAT  1496     -15.207   9.737  17.539  1.00  0.00
ATOM   4536  H1  WAT  1496     -14.604  10.309  18.013  1.00  0.00
ATOM   4537  H2  WAT  1496     -15.948  10.301  17.316  1.00  0.00
TER
ATOM   4538  O   WAT  1497     -12.063  10.139  12.813  1.00  0.00
ATOM   4539  H1  WAT  1497     -11.868  11.037  13.079  1.00  0.00
ATOM   4540  H2  WAT  1497     -12.850   9.908  13.306  1.00  0.00
TER
ATOM   4541  O   WAT  1498     -16.051  17.936  -1.718  1.00  0.00
ATOM   4542  H1  WAT  1498     -16.132  17.021  -1.989  1.00  0.00
ATOM   4543  H2  WAT  1498     -16.465  18.432  -2.425  1.00  0.00
TER
ATOM   4544  O   WAT  1499     -17.920  19.713   0.162  1.00  0.00
ATOM   4545  H1  WAT  1499     -18.695  19.234   0.452  1.00  0.00
ATOM   4546  H2  WAT  1499     -17.268  19.034  -0.012  1.00  0.00
TER
ATOM   4547  O   WAT  1500     -17.448  15.196   0.396  1.00  0.00
ATOM   4548  H1  WAT  1500     -17.072  14.323   0.284  1.00  0.00
ATOM   4549  H2  WAT  1500     -17.546  15.532  -0.495  1.00  0.00
TER
ATOM   4550  O   WAT  1501     -13.666  12.691  -2.671  1.00  0.00
ATOM   4551  H1  WAT  1501     -12.845  12.201  -2.628  1.00  0.00
ATOM   4552  H2  WAT  1501     -13.632  13.281  -1.918  1.00  0.00
TER
ATOM   4553  O   WAT  1502      -9.376  14.708   3.894  1.00  0.00
ATOM   4554  H1  WAT  1502     -10.081  15.096   3.375  1.00  0.00
ATOM   4555  H2  WAT  1502      -9.110  15.403   4.496  1.00  0.00
TER
ATOM   4556  O   WAT  1503     -13.430  14.631   0.102  1.00  0.00
ATOM   4557  H1  WAT  1503     -14.134  14.920   0.682  1.00  0.00
ATOM   4558  H2  WAT  1503     -13.068  15.441  -0.258  1.00  0.00
TER
ATOM   4559  O   WAT  1504     -10.361  14.077   0.493  1.00  0.00
ATOM   4560  H1  WAT  1504     -11.309  14.111   0.624  1.00  0.00
ATOM   4561  H2  WAT  1504     -10.036  14.891   0.878  1.00  0.00
TER
ATOM   4562  O   WAT  1505     -14.879  20.996   2.407  1.00  0.00
ATOM   4563  H1  WAT  1505     -14.462  20.782   1.573  1.00  0.00
ATOM   4564  H2  WAT  1505     -14.155  21.254   2.978  1.00  0.00
TER
ATOM   4565  O   WAT  1506     -17.441  18.441  -4.476  1.00  0.00
ATOM   4566  H1  WAT  1506     -18.368  18.375  -4.247  1.00  0.00
ATOM   4567  H2  WAT  1506     -17.288  19.379  -4.590  1.00  0.00
TER
ATOM   4568  O   WAT  1507     -17.454  14.713  -7.479  1.00  0.00
ATOM   4569  H1  WAT  1507     -18.394  14.875  -7.394  1.00  0.00
ATOM   4570  H2  WAT  1507     -17.136  15.432  -8.025  1.00  0.00
TER
ATOM   4571  O   WAT  1508     -10.933  19.395   2.499  1.00  0.00
ATOM   4572  H1  WAT  1508     -11.761  19.464   2.024  1.00  0.00
ATOM   4573  H2  WAT  1508     -10.338  19.980   2.031  1.00  0.00
TER
ATOM   4574  O   WAT  1509     -13.411  20.003  -3.972  1.00  0.00
ATOM   4575  H1  WAT  1509     -14.030  19.665  -4.619  1.00  0.00
ATOM   4576  H2  WAT  1509     -13.429  19.359  -3.264  1.00  0.00
TER
ATOM   4577  O   WAT  1510     -13.969  16.182   3.445  1.00  0.00
ATOM   4578  H1  WAT  1510     -14.381  17.007   3.699  1.00  0.00
ATOM   4579  H2  WAT  1510     -14.701  15.596   3.252  1.00  0.00
TER
ATOM   4580  O   WAT  1511     -15.235  19.242  -6.965  1.00  0.00
ATOM   4581  H1  WAT  1511     -14.795  18.404  -7.111  1.00  0.00
ATOM   4582  H2  WAT  1511     -14.522  19.875  -6.878  1.00  0.00
TER
ATOM   4583  O   WAT  1512     -11.653  10.496  -8.651  1.00  0.00
ATOM   4584  H1  WAT  1512     -11.966  10.589  -7.751  1.00  0.00
ATOM   4585  H2  WAT  1512     -10.892  11.075  -8.701  1.00  0.00
TER
ATOM   4586  O   WAT  1513     -10.443  15.234   7.327  1.00  0.00
ATOM   4587  H1  WAT  1513     -11.058  15.742   6.798  1.00  0.00
ATOM   4588  H2  WAT  1513     -10.763  14.333   7.269  1.00  0.00
TER
ATOM   4589  O   WAT  1514     -13.381  15.294   5.923  1.00  0.00
ATOM   4590  H1  WAT  1514     -14.232  14.994   6.244  1.00  0.00
ATOM   4591  H2  WAT  1514     -13.541  15.538   5.011  1.00  0.00
TER
ATOM   4592  O   WAT  1515     -16.286  16.794   8.023  1.00  0.00
ATOM   4593  H1  WAT  1515     -15.961  15.960   7.683  1.00  0.00
ATOM   4594  H2  WAT  1515     -15.498  17.317   8.170  1.00  0.00
TER
ATOM   4595  O   WAT  1516     -15.647  16.336  -4.483  1.00  0.00
ATOM   4596  H1  WAT  1516     -16.246  17.059  -4.667  1.00  0.00
ATOM   4597  H2  WAT  1516     -15.099  16.273  -5.266  1.00  0.00
TER
ATOM   4598  O   WAT  1517     -17.041  14.972  -2.453  1.00  0.00
ATOM   4599  H1  WAT  1517     -16.648  15.289  -3.266  1.00  0.00
ATOM   4600  H2  WAT  1517     -16.679  14.093  -2.339  1.00  0.00
TER
ATOM   4601  O   WAT  1518     -16.455  17.563   1.642  1.00  0.00
ATOM   4602  H1  WAT  1518     -17.187  18.071   1.991  1.00  0.00
ATOM   4603  H2  WAT  1518     -16.853  16.746   1.341  1.00  0.00
TER
ATOM   4604  O   WAT  1519     -15.993  13.016   1.054  1.00  0.00
ATOM   4605  H1  WAT  1519     -15.975  13.467   1.899  1.00  0.00
ATOM   4606  H2  WAT  1519     -16.241  12.116   1.268  1.00  0.00
TER
ATOM   4607  O   WAT  1520     -12.566  10.429   6.893  1.00  0.00
ATOM   4608  H1  WAT  1520     -12.241   9.698   7.419  1.00  0.00
ATOM   4609  H2  WAT  1520     -12.530  10.110   5.991  1.00  0.00
TER
ATOM   4610  O   WAT  1521     -12.640  20.542   0.502  1.00  0.00
ATOM   4611  H1  WAT  1521     -11.920  21.037   0.111  1.00  0.00
ATOM   4612  H2  WAT  1521     -12.842  19.863  -0.143  1.00  0.00
TER
ATOM   4613  O   WAT  1522     -17.179  11.935  -5.355  1.00  0.00
ATOM   4614  H1  WAT  1522     -17.992  11.437  -5.431  1.00  0.00
ATOM   4615  H2  WAT  1522     -17.373  12.775  -5.772  1.00  0.00
TER
ATOM   4616  O   WAT  1523     -17.258  20.613   6.388  1.00  0.00
ATOM   4617  H1  WAT  1523     -17.324  19.692   6.134  1.00  0.00
ATOM   4618  H2  WAT  1523     -17.887  20.710   7.103  1.00  0.00
TER
ATOM   4619  O   WAT  1524     -14.464  16.307  -7.059  1.00  0.00
ATOM   4620  H1  WAT  1524     -13.576  16.619  -7.234  1.00  0.00
ATOM   4621  H2  WAT  1524     -14.493  15.435  -7.451  1.00  0.00
TER
ATOM   4622  O   WAT  1525     -12.193  17.619  -7.591  1.00  0.00
ATOM   4623  H1  WAT  1525     -12.276  18.050  -8.442  1.00  0.00
ATOM   4624  H2  WAT  1525     -11.473  18.078  -7.159  1.00  0.00
TER
ATOM   4625  O   WAT  1526     -11.115  20.075   5.486  1.00  0.00
ATOM   4626  H1  WAT  1526     -11.840  20.668   5.289  1.00  0.00
ATOM   4627  H2  WAT  1526     -10.588  20.068   4.687  1.00  0.00
TER
ATOM   4628  O   WAT  1527     -15.802  14.161   3.687  1.00  0.00
ATOM   4629  H1  WAT  1527     -15.434  13.340   4.015  1.00  0.00
ATOM   4630  H2  WAT  1527     -16.662  14.221   4.102  1.00  0.00
TER
ATOM   4631  O   WAT  1528     -12.435  13.116  -5.504  1.00  0.00
ATOM   4632  H1  WAT  1528     -13.064  13.221  -6.219  1.00  0.00
ATOM   4633  H2  WAT  1528     -12.930  13.336  -4.715  1.00  0.00
TER
ATOM   4634  O   WAT  1529     -16.436  12.120  -2.649  1.00  0.00
ATOM   4635  H1  WAT  1529     -16.559  12.139  -3.598  1.00  0.00
ATOM   4636  H2  WAT  1529     -15.487  12.168  -2.529  1.00  0.00
TER
ATOM   4637  O   WAT  1530     -11.635  13.032   4.753  1.00  0.00
ATOM   4638  H1  WAT  1530     -12.137  13.772   5.093  1.00  0.00
ATOM   4639  H2  WAT  1530     -10.819  13.420   4.437  1.00  0.00
TER
ATOM   4640  O   WAT  1531     -13.343  18.275  -1.800  1.00  0.00
ATOM   4641  H1  WAT  1531     -14.284  18.290  -1.626  1.00  0.00
ATOM   4642  H2  WAT  1531     -13.028  17.488  -1.354  1.00  0.00
TER
ATOM   4643  O   WAT  1532     -14.272  20.400   6.305  1.00  0.00
ATOM   4644  H1  WAT  1532     -13.858  20.554   7.154  1.00  0.00
ATOM   4645  H2  WAT  1532     -15.207  20.525   6.468  1.00  0.00
TER
ATOM   4646  O   WAT  1533     -13.800  17.740   8.309  1.00  0.00
ATOM   4647  H1  WAT  1533     -13.218  16.985   8.221  1.00  0.00
ATOM   4648  H2  WAT  1533     -13.624  18.270   7.532  1.00  0.00
TER
ATOM   4649  O   WAT  1534     -17.174  18.084   5.659  1.00  0.00
ATOM   4650  H1  WAT  1534     -17.054  17.488   6.398  1.00  0.00
ATOM   4651  H2  WAT  1534     -16.315  18.121   5.239  1.00  0.00
TER
ATOM   4652  O   WAT  1535     -14.835  18.637   4.235  1.00  0.00
ATOM   4653  H1  WAT  1535     -15.362  19.162   3.632  1.00  0.00
ATOM   4654  H2  WAT  1535     -14.492  19.270   4.866  1.00  0.00
TER
ATOM   4655  O   WAT  1536     -15.588  14.242   7.150  1.00  0.00
ATOM   4656  H1  WAT  1536     -16.276  13.580   7.085  1.00  0.00
ATOM   4657  H2  WAT  1536     -14.867  13.796   7.595  1.00  0.00
TER
ATOM   4658  O   WAT  1537     -14.958  10.837  -6.791  1.00  0.00
ATOM   4659  H1  WAT  1537     -14.678   9.994  -6.435  1.00  0.00
ATOM   4660  H2  WAT  1537     -15.731  11.070  -6.277  1.00  0.00
TER
ATOM   4661  O   WAT  1538     -10.580  20.075  -6.181  1.00  0.00
ATOM   4662  H1  WAT  1538      -9.818  20.645  -6.075  1.00  0.00
ATOM   4663  H2  WAT  1538     -10.564  19.508  -5.410  1.00  0.00
TER
ATOM   4664  O   WAT  1539     -10.528  20.369  -9.024  1.00  0.00
ATOM   4665  H1  WAT  1539     -10.253  21.276  -9.152  1.00  0.00
ATOM   4666  H2  WAT  1539     -10.717  20.305  -8.087  1.00  0.00
TER
ATOM   4667  O   WAT  1540     -14.130  13.393  -7.728  1.00  0.00
ATOM   4668  H1  WAT  1540     -13.712  13.206  -8.569  1.00  0.00
ATOM   4669  H2  WAT  1540     -14.437  12.541  -7.418  1.00  0.00
TER
ATOM   4670  O   WAT  1541     -10.631  18.306  -4.031  1.00  0.00
ATOM   4671  H1  WAT  1541     -11.007  17.538  -4.463  1.00  0.00
ATOM   4672  H2  WAT  1541     -11.361  18.688  -3.543  1.00  0.00
TER
ATOM   4673  O   WAT  1542     -11.241  17.453   5.603  1.00  0.00
ATOM   4674  H1  WAT  1542     -11.473  17.224   4.703  1.00  0.00
ATOM   4675  H2  WAT  1542     -10.981  18.373   5.558  1.00  0.00
TER
ATOM   4676  O   WAT  1543     -12.803  12.678   8.381  1.00  0.00
ATOM   4677  H1  WAT  1543     -11.926  12.687   8.765  1.00  0.00
ATOM   4678  H2  WAT  1543     -12.790  11.941   7.770  1.00  0.00
TER
ATOM   4679  O   WAT  1544     -11.356  16.531  -0.730  1.00  0.00
ATOM   4680  H1  WAT  1544     -10.832  16.038  -1.361  1.00  0.00
ATOM   4681  H2  WAT  1544     -10.770  16.666   0.015  1.00  0.00
TER
ATOM   4682  O   WAT  1545     -11.177  16.615   2.792  1.00  0.00
ATOM   4683  H1  WAT  1545     -12.127  16.582   2.906  1.00  0.00
ATOM   4684  H2  WAT  1545     -10.996  17.525   2.557  1.00  0.00
TER
ATOM   4685  O   WAT  1546     -11.866  15.789  -4.791  1.00  0.00
ATOM   4686  H1  WAT  1546     -11.370  15.556  -4.006  1.00  0.00
ATOM   4687  H2  WAT  1546     -12.065  14.950  -5.207  1.00  0.00
TER
ATOM   4688  O   WAT  1547     -10.437  14.425  -2.257  1.00  0.00
ATOM   4689  H1  WAT  1547     -10.548  14.270  -1.319  1.00  0.00
ATOM   4690  H2  WAT  1547      -9.677  13.897  -2.499  1.00  0.00
TER
ATOM   4691  O   WAT  1548     -12.091  10.364   4.201  1.00  0.00
ATOM   4692  H1  WAT  1548     -11.454  10.978   4.567  1.00  0.00
ATOM   4693  H2  WAT  1548     -11.943  10.400   3.256  1.00  0.00
TER
ATOM   4694  O   WAT  1549      -9.548  12.255  -9.016  1.00  0.00
ATOM   4695  H1  WAT  1549      -8.624  12.124  -9.225  1.00  0.00
ATOM   4696  H2  WAT  1549      -9.571  12.335  -8.063  1.00  0.00
TER
ATOM   4697  O   WAT  1550      -9.475  13.027  -6.391  1.00  0.00
ATOM   4698  H1  WAT  1550     -10.269  12.961  -5.861  1.00  0.00
ATOM   4699  H2  WAT  1550      -9.270  13.962  -6.402  1.00  0.00
TER
ATOM   4700  O   WAT  1551     -18.720  11.517   7.109  1.00  0.00
ATOM   4701  H1  WAT  1551     -18.782  12.109   7.858  1.00  0.00
ATOM   4702  H2  WAT  1551     -17.780  11.409   6.964  1.00  0.00
TER
ATOM   4703  O   WAT  1552     -16.083  11.174   6.748  1.00  0.00
ATOM   4704  H1  WAT  1552     -15.469  11.492   6.086  1.00  0.00
ATOM   4705  H2  WAT  1552     -15.538  10.689   7.368  1.00  0.00
TER
ATOM   4706  O   WAT  1553     -15.342   9.737   3.075  1.00  0.00
ATOM   4707  H1  WAT  1553     -16.216  10.070   2.872  1.00  0.00
ATOM   4708  H2  WAT  1553     -15.451   9.264   3.900  1.00  0.00
TER
ATOM   4709  O   WAT  1554     -14.435  11.944   4.459  1.00  0.00
ATOM   4710  H1  WAT  1554     -14.764  11.129   4.079  1.00  0.00
ATOM   4711  H2  WAT  1554     -13.487  11.901   4.336  1.00  0.00
TER
ATOM   4712  O   WAT  1555     -17.595  10.654   2.014  1.00  0.00
ATOM   4713  H1  WAT  1555     -18.378  11.128   2.294  1.00  0.00
ATOM   4714  H2  WAT  1555     -17.888   9.749   1.906  1.00  0.00
TER
ATOM   4715  O   WAT  1556     -13.043  11.356   0.059  1.00  0.00
ATOM   4716  H1  WAT  1556     -12.602  11.301  -0.789  1.00  0.00
ATOM   4717  H2  WAT  1556     -13.312  12.272   0.130  1.00  0.00
TER
ATOM   4718  O   WAT  1557     -11.179  10.988  -1.930  1.00  0.00
ATOM   4719  H1  WAT  1557     -11.240  10.044  -2.077  1.00  0.00
ATOM   4720  H2  WAT  1557     -10.400  11.096  -1.385  1.00  0.00
TER
ATOM   4721  O   WAT  1558     -15.207   9.737  -1.236  1.00  0.00
ATOM   4722  H1  WAT  1558     -14.604  10.309  -0.761  1.00  0.00
ATOM   4723  H2  WAT  1558     -15.948  10.301  -1.458  1.00  0.00
TER
ATOM   4724  O   WAT  1559     -12.063  10.139  -5.962  1.00  0.00
ATOM   4725  H1  WAT  1559     -11.868  11.037  -5.695  1.00  0.00
ATOM   4726  H2  WAT  1559     -12.850   9.908  -5.468  1.00  0.00
TER
ATOM   4727  O   WAT  1560     -14.957   9.916   9.144  1.00  0.00
ATOM   4728  H1  WAT  1560     -15.071  10.236  10.039  1.00  0.00
ATOM   4729  H2  WAT  1560     -14.140  10.318   8.847  1.00  0.00
TER
ATOM   4730  O   WAT  1561     -17.920  19.713 -18.612  1.00  0.00
ATOM   4731  H1  WAT  1561     -18.695  19.234 -18.322  1.00  0.00
ATOM   4732  H2  WAT  1561     -17.268  19.034 -18.786  1.00  0.00
TER
ATOM   4733  O   WAT  1562     -17.448  15.196 -18.378  1.00  0.00
ATOM   4734  H1  WAT  1562     -17.072  14.323 -18.491  1.00  0.00
ATOM   4735  H2  WAT  1562     -17.546  15.532 -19.269  1.00  0.00
TER
ATOM   4736  O   WAT  1563      -9.376  14.708 -14.881  1.00  0.00
ATOM   4737  H1  WAT  1563     -10.081  15.096 -15.399  1.00  0.00
ATOM   4738  H2  WAT  1563      -9.110  15.403 -14.279  1.00  0.00
TER
ATOM   4739  O   WAT  1564     -13.430  14.631 -18.672  1.00  0.00
ATOM   4740  H1  WAT  1564     -14.134  14.920 -18.092  1.00  0.00
ATOM   4741  H2  WAT  1564     -13.068  15.441 -19.032  1.00  0.00
TER
ATOM   4742  O   WAT  1565     -10.361  14.077 -18.281  1.00  0.00
ATOM   4743  H1  WAT  1565     -11.309  14.111 -18.150  1.00  0.00
ATOM   4744  H2  WAT  1565     -10.036  14.891 -17.897  1.00  0.00
TER
ATOM   4745  O   WAT  1566     -14.879  20.996 -16.367  1.00  0.00
ATOM   4746  H1  WAT  1566     -14.462  20.782 -17.202  1.00  0.00
ATOM   4747  H2  WAT  1566     -14.155  21.254 -15.796  1.00  0.00
TER
ATOM   4748  O   WAT  1567     -10.933  19.395 -16.275  1.00  0.00
ATOM   4749  H1  WAT  1567     -11.761  19.464 -16.750  1.00  0.00
ATOM   4750  H2  WAT  1567     -10.338  19.980 -16.744  1.00  0.00
TER
ATOM   4751  O   WAT  1568     -13.969  16.182 -15.330  1.00  0.00
ATOM   4752  H1  WAT  1568     -14.381  17.007 -15.076  1.00  0.00
ATOM   4753  H2  WAT  1568     -14.701  15.596 -15.522  1.00  0.00
TER
ATOM   4754  O   WAT  1569     -10.443  15.234 -11.448  1.00  0.00
ATOM   4755  H1  WAT  1569     -11.058  15.742 -11.976  1.00  0.00
ATOM   4756  H2  WAT  1569     -10.763  14.333 -11.505  1.00  0.00
TER
ATOM   4757  O   WAT  1570     -13.381  15.294 -12.852  1.00  0.00
ATOM   4758  H1  WAT  1570     -14.232  14.994 -12.531  1.00  0.00
ATOM   4759  H2  WAT  1570     -13.541  15.538 -13.763  1.00  0.00
TER
ATOM   4760  O   WAT  1571     -16.286  16.794 -10.752  1.00  0.00
ATOM   4761  H1  WAT  1571     -15.961  15.960 -11.092  1.00  0.00
ATOM   4762  H2  WAT  1571     -15.498  17.317 -10.604  1.00  0.00
TER
ATOM   4763  O   WAT  1572     -16.455  17.563 -17.132  1.00  0.00
ATOM   4764  H1  WAT  1572     -17.187  18.071 -16.783  1.00  0.00
ATOM   4765  H2  WAT  1572     -16.853  16.746 -17.433  1.00  0.00
TER
ATOM   4766  O   WAT  1573     -15.993  13.016 -17.720  1.00  0.00
ATOM   4767  H1  WAT  1573     -15.975  13.467 -16.876  1.00  0.00
ATOM   4768  H2  WAT  1573     -16.241  12.116 -17.507  1.00  0.00
TER
ATOM   4769  O   WAT  1574     -12.566  10.429 -11.881  1.00  0.00
ATOM   4770  H1  WAT  1574     -12.241   9.698 -11.356  1.00  0.00
ATOM   4771  H2  WAT  1574     -12.530  10.110 -12.783  1.00  0.00
TER
ATOM   4772  O   WAT  1575     -12.640  20.542 -18.273  1.00  0.00
ATOM   4773  H1  WAT  1575     -11.920  21.037 -18.663  1.00  0.00
ATOM   4774  H2  WAT  1575     -12.842  19.863 -18.917  1.00  0.00
TER
ATOM   4775  O   WAT  1576     -17.258  20.613 -12.386  1.00  0.00
ATOM   4776  H1  WAT  1576     -17.324  19.692 -12.640  1.00  0.00
ATOM   4777  H2  WAT  1576     -17.887  20.710 -11.671  1.00  0.00
TER
ATOM   4778  O   WAT  1577     -11.115  20.075 -13.289  1.00  0.00
ATOM   4779  H1  WAT  1577     -11.840  20.668 -13.486  1.00  0.00
ATOM   4780  H2  WAT  1577     -10.588  20.068 -14.087  1.00  0.00
TER
ATOM   4781  O   WAT  1578     -15.802  14.161 -15.088  1.00  0.00
ATOM   4782  H1  WAT  1578     -15.434  13.340 -14.760  1.00  0.00
ATOM   4783  H2  WAT  1578     -16.662  14.221 -14.672  1.00  0.00
TER
ATOM   4784  O   WAT  1579     -11.635  13.032 -14.021  1.00  0.00
ATOM   4785  H1  WAT  1579     -12.137  13.772 -13.682  1.00  0.00
ATOM   4786  H2  WAT  1579     -10.819  13.420 -14.337  1.00  0.00
TER
ATOM   4787  O   WAT  1580     -14.272  20.400 -12.469  1.00  0.00
ATOM   4788  H1  WAT  1580     -13.858  20.554 -11.620  1.00  0.00
ATOM   4789  H2  WAT  1580     -15.207  20.525 -12.306  1.00  0.00
TER
ATOM   4790  O   WAT  1581     -13.800  17.740 -10.465  1.00  0.00
ATOM   4791  H1  WAT  1581     -13.218  16.985 -10.553  1.00  0.00
ATOM   4792  H2  WAT  1581     -13.624  18.270 -11.242  1.00  0.00
TER
ATOM   4793  O   WAT  1582     -17.174  18.084 -13.116  1.00  0.00
ATOM   4794  H1  WAT  1582     -17.054  17.488 -12.376  1.00  0.00
ATOM   4795  H2  WAT  1582     -16.315  18.121 -13.535  1.00  0.00
TER
ATOM   4796  O   WAT  1583     -14.835  18.637 -14.539  1.00  0.00
ATOM   4797  H1  WAT  1583     -15.362  19.162 -15.143  1.00  0.00
ATOM   4798  H2  WAT  1583     -14.492  19.270 -13.908  1.00  0.00
TER
ATOM   4799  O   WAT  1584     -15.588  14.242 -11.625  1.00  0.00
ATOM   4800  H1  WAT  1584     -16.276  13.580 -11.690  1.00  0.00
ATOM   4801  H2  WAT  1584     -14.867  13.796 -11.180  1.00  0.00
TER
ATOM   4802  O   WAT  1585     -11.241  17.453 -13.171  1.00  0.00
ATOM   4803  H1  WAT  1585     -11.473  17.224 -14.071  1.00  0.00
ATOM   4804  H2  WAT  1585     -10.981  18.373 -13.217  1.00  0.00
TER
ATOM   4805  O   WAT  1586     -12.803  12.678 -10.393  1.00  0.00
ATOM   4806  H1  WAT  1586     -11.926  12.687 -10.010  1.00  0.00
ATOM   4807  H2  WAT  1586     -12.790  11.941 -11.004  1.00  0.00
TER
ATOM   4808  O   WAT  1587     -11.356  16.531 -19.504  1.00  0.00
ATOM   4809  H1  WAT  1587     -10.832  16.038 -20.135  1.00  0.00
ATOM   4810  H2  WAT  1587     -10.770  16.666 -18.760  1.00  0.00
TER
ATOM   4811  O   WAT  1588     -11.177  16.615 -15.982  1.00  0.00
ATOM   4812  H1  WAT  1588     -12.127  16.582 -15.868  1.00  0.00
ATOM   4813  H2  WAT  1588     -10.996  17.525 -16.217  1.00  0.00
TER
ATOM   4814  O   WAT  1589     -12.091  10.364 -14.573  1.00  0.00
ATOM   4815  H1  WAT  1589     -11.454  10.978 -14.207  1.00  0.00
ATOM   4816  H2  WAT  1589     -11.943  10.400 -15.518  1.00  0.00
TER
ATOM   4817  O   WAT  1590     -18.720  11.517 -11.666  1.00  0.00
ATOM   4818  H1  WAT  1590     -18.782  12.109 -10.916  1.00  0.00
ATOM   4819  H2  WAT  1590     -17.780  11.409 -11.810  1.00  0.00
TER
ATOM   4820  O   WAT  1591     -16.083  11.174 -12.026  1.00  0.00
ATOM   4821  H1  WAT  1591     -15.469  11.492 -12.688  1.00  0.00
ATOM   4822  H2  WAT  1591     -15.538  10.689 -11.407  1.00  0.00
TER
ATOM   4823  O   WAT  1592     -15.342   9.737 -15.699  1.00  0.00
ATOM   4824  H1  WAT  1592     -16.216  10.070 -15.902  1.00  0.00
ATOM   4825  H2  WAT  1592     -15.451   9.264 -14.874  1.00  0.00
TER
ATOM   4826  O   WAT  1593     -14.435  11.944 -14.315  1.00  0.00
ATOM   4827  H1  WAT  1593     -14.764  11.129 -14.695  1.00  0.00
ATOM   4828  H2  WAT  1593     -13.487  11.901 -14.439  1.00  0.00
TER
ATOM   4829  O   WAT  1594     -17.595  10.654 -16.760  1.00  0.00
ATOM   4830  H1  WAT  1594     -18.378  11.128 -16.480  1.00  0.00
ATOM   4831  H2  WAT  1594     -17.888   9.749 -16.869  1.00  0.00
TER
ATOM   4832  O   WAT  1595     -13.043  11.356 -18.715  1.00  0.00
ATOM   4833  H1  WAT  1595     -12.602  11.301 -19.563  1.00  0.00
ATOM   4834  H2  WAT  1595     -13.312  12.272 -18.644  1.00  0.00
TER
ATOM   4835  O   WAT  1596     -15.207   9.737 -20.010  1.00  0.00
ATOM   4836  H1  WAT  1596     -14.604  10.309 -19.535  1.00  0.00
ATOM   4837  H2  WAT  1596     -15.948  10.301 -20.233  1.00  0.00
TER
ATOM   4838  O   WAT  1597     -14.957   9.916  -9.631  1.00  0.00
ATOM   4839  H1  WAT  1597     -15.071  10.236  -8.736  1.00  0.00
ATOM   4840  H2  WAT  1597     -14.140  10.318  -9.927  1.00  0.00
TER
ATOM   4841  O   WAT  1598     -16.051  -0.839  17.056  1.00  0.00
ATOM   4842  H1  WAT  1598     -16.132  -1.753  16.785  1.00  0.00
ATOM   4843  H2  WAT  1598     -16.465  -0.342  16.350  1.00  0.00
TER
ATOM   4844  O   WAT  1599     -17.920   0.939  18.937  1.00  0.00
ATOM   4845  H1  WAT  1599     -18.695   0.459  19.227  1.00  0.00
ATOM   4846  H2  WAT  1599     -17.268   0.260  18.762  1.00  0.00
TER
ATOM   4847  O   WAT  1600     -13.899   5.345  17.717  1.00  0.00
ATOM   4848  H1  WAT  1600     -14.361   4.574  18.045  1.00  0.00
ATOM   4849  H2  WAT  1600     -13.086   5.372  18.222  1.00  0.00
TER
ATOM   4850  O   WAT  1601     -17.673   7.631  17.337  1.00  0.00
ATOM   4851  H1  WAT  1601     -18.291   8.087  16.767  1.00  0.00
ATOM   4852  H2  WAT  1601     -16.817   7.786  16.936  1.00  0.00
TER
ATOM   4853  O   WAT  1602     -18.479   3.615  18.944  1.00  0.00
ATOM   4854  H1  WAT  1602     -18.548   2.674  18.783  1.00  0.00
ATOM   4855  H2  WAT  1602     -17.717   3.705  19.516  1.00  0.00
TER
ATOM   4856  O   WAT  1603     -17.448  -3.578  19.171  1.00  0.00
ATOM   4857  H1  WAT  1603     -17.072  -4.451  19.058  1.00  0.00
ATOM   4858  H2  WAT  1603     -17.546  -3.242  18.280  1.00  0.00
TER
ATOM   4859  O   WAT  1604     -13.666  -6.083  16.104  1.00  0.00
ATOM   4860  H1  WAT  1604     -12.845  -6.573  16.146  1.00  0.00
ATOM   4861  H2  WAT  1604     -13.632  -5.493  16.857  1.00  0.00
TER
ATOM   4862  O   WAT  1605     -16.806   2.515  14.730  1.00  0.00
ATOM   4863  H1  WAT  1605     -17.425   2.980  14.167  1.00  0.00
ATOM   4864  H2  WAT  1605     -16.294   3.208  15.147  1.00  0.00
TER
ATOM   4865  O   WAT  1606     -13.430  -4.143  18.876  1.00  0.00
ATOM   4866  H1  WAT  1606     -14.134  -3.855  19.457  1.00  0.00
ATOM   4867  H2  WAT  1606     -13.068  -3.333  18.516  1.00  0.00
TER
ATOM   4868  O   WAT  1607     -10.361  -4.698  19.267  1.00  0.00
ATOM   4869  H1  WAT  1607     -11.309  -4.664  19.399  1.00  0.00
ATOM   4870  H2  WAT  1607     -10.036  -3.884  19.652  1.00  0.00
TER
ATOM   4871  O   WAT  1608     -14.278   7.319  19.854  1.00  0.00
ATOM   4872  H1  WAT  1608     -14.265   6.915  18.986  1.00  0.00
ATOM   4873  H2  WAT  1608     -14.830   8.094  19.750  1.00  0.00
TER
ATOM   4874  O   WAT  1609     -12.983   4.041  14.943  1.00  0.00
ATOM   4875  H1  WAT  1609     -13.093   3.098  15.068  1.00  0.00
ATOM   4876  H2  WAT  1609     -12.986   4.402  15.829  1.00  0.00
TER
ATOM   4877  O   WAT  1610     -17.441  -0.333  14.299  1.00  0.00
ATOM   4878  H1  WAT  1610     -18.368  -0.399  14.528  1.00  0.00
ATOM   4879  H2  WAT  1610     -17.288   0.605  14.184  1.00  0.00
TER
ATOM   4880  O   WAT  1611     -17.454  -4.061  11.296  1.00  0.00
ATOM   4881  H1  WAT  1611     -18.394  -3.900  11.381  1.00  0.00
ATOM   4882  H2  WAT  1611     -17.136  -3.343  10.749  1.00  0.00
TER
ATOM   4883  O   WAT  1612     -13.411   1.229  14.802  1.00  0.00
ATOM   4884  H1  WAT  1612     -14.030   0.891  14.155  1.00  0.00
ATOM   4885  H2  WAT  1612     -13.429   0.585  15.510  1.00  0.00
TER
ATOM   4886  O   WAT  1613     -15.235   0.468  11.810  1.00  0.00
ATOM   4887  H1  WAT  1613     -14.795  -0.370  11.663  1.00  0.00
ATOM   4888  H2  WAT  1613     -14.522   1.101  11.896  1.00  0.00
TER
ATOM   4889  O   WAT  1614     -17.125   5.407  15.778  1.00  0.00
ATOM   4890  H1  WAT  1614     -16.686   6.150  15.363  1.00  0.00
ATOM   4891  H2  WAT  1614     -17.187   5.650  16.702  1.00  0.00
TER
ATOM   4892  O   WAT  1615     -11.653  -8.278  10.124  1.00  0.00
ATOM   4893  H1  WAT  1615     -11.966  -8.185  11.024  1.00  0.00
ATOM   4894  H2  WAT  1615     -10.892  -7.700  10.073  1.00  0.00
TER
ATOM   4895  O   WAT  1616     -14.458   8.394  13.134  1.00  0.00
ATOM   4896  H1  WAT  1616     -14.618   8.105  14.032  1.00  0.00
ATOM   4897  H2  WAT  1616     -14.624   7.618  12.599  1.00  0.00
TER
ATOM   4898  O   WAT  1617     -14.756   5.903  11.694  1.00  0.00
ATOM   4899  H1  WAT  1617     -15.449   5.901  11.034  1.00  0.00
ATOM   4900  H2  WAT  1617     -14.013   5.479  11.263  1.00  0.00
TER
ATOM   4901  O   WAT  1618     -15.191   7.529  15.769  1.00  0.00
ATOM   4902  H1  WAT  1618     -14.735   6.748  16.083  1.00  0.00
ATOM   4903  H2  WAT  1618     -14.851   8.240  16.313  1.00  0.00
TER
ATOM   4904  O   WAT  1619     -15.647  -2.439  14.291  1.00  0.00
ATOM   4905  H1  WAT  1619     -16.246  -1.715  14.107  1.00  0.00
ATOM   4906  H2  WAT  1619     -15.099  -2.501  13.509  1.00  0.00
TER
ATOM   4907  O   WAT  1620     -17.041  -3.802  16.321  1.00  0.00
ATOM   4908  H1  WAT  1620     -16.648  -3.485  15.508  1.00  0.00
ATOM   4909  H2  WAT  1620     -16.679  -4.681  16.436  1.00  0.00
TER
ATOM   4910  O   WAT  1621     -12.640   1.767  19.276  1.00  0.00
ATOM   4911  H1  WAT  1621     -11.920   2.263  18.886  1.00  0.00
ATOM   4912  H2  WAT  1621     -12.842   1.089  18.631  1.00  0.00
TER
ATOM   4913  O   WAT  1622     -17.179  -6.839  13.419  1.00  0.00
ATOM   4914  H1  WAT  1622     -17.992  -7.338  13.343  1.00  0.00
ATOM   4915  H2  WAT  1622     -17.373  -5.999  13.003  1.00  0.00
TER
ATOM   4916  O   WAT  1623     -14.464  -2.467  11.715  1.00  0.00
ATOM   4917  H1  WAT  1623     -13.576  -2.155  11.540  1.00  0.00
ATOM   4918  H2  WAT  1623     -14.493  -3.340  11.323  1.00  0.00
TER
ATOM   4919  O   WAT  1624     -12.193  -1.156  11.183  1.00  0.00
ATOM   4920  H1  WAT  1624     -12.276  -0.724  10.333  1.00  0.00
ATOM   4921  H2  WAT  1624     -11.473  -0.696  11.616  1.00  0.00
TER
ATOM   4922  O   WAT  1625     -11.164   5.698  13.911  1.00  0.00
ATOM   4923  H1  WAT  1625     -11.806   5.044  14.186  1.00  0.00
ATOM   4924  H2  WAT  1625     -11.551   6.104  13.135  1.00  0.00
TER
ATOM   4925  O   WAT  1626     -15.585   3.027  17.758  1.00  0.00
ATOM   4926  H1  WAT  1626     -15.233   2.430  17.099  1.00  0.00
ATOM   4927  H2  WAT  1626     -16.469   2.701  17.929  1.00  0.00
TER
ATOM   4928  O   WAT  1627     -12.774   4.590  10.449  1.00  0.00
ATOM   4929  H1  WAT  1627     -13.000   3.873  11.041  1.00  0.00
ATOM   4930  H2  WAT  1627     -13.164   4.341   9.611  1.00  0.00
TER
ATOM   4931  O   WAT  1628     -13.192   2.507  12.110  1.00  0.00
ATOM   4932  H1  WAT  1628     -13.480   2.969  12.898  1.00  0.00
ATOM   4933  H2  WAT  1628     -12.397   2.047  12.379  1.00  0.00
TER
ATOM   4934  O   WAT  1629     -12.435  -5.658  13.270  1.00  0.00
ATOM   4935  H1  WAT  1629     -13.064  -5.553  12.556  1.00  0.00
ATOM   4936  H2  WAT  1629     -12.930  -5.438  14.059  1.00  0.00
TER
ATOM   4937  O   WAT  1630     -16.436  -6.654  16.125  1.00  0.00
ATOM   4938  H1  WAT  1630     -16.559  -6.636  15.176  1.00  0.00
ATOM   4939  H2  WAT  1630     -15.487  -6.606  16.245  1.00  0.00
TER
ATOM   4940  O   WAT  1631     -13.343  -0.499  16.974  1.00  0.00
ATOM   4941  H1  WAT  1631     -14.284  -0.484  17.149  1.00  0.00
ATOM   4942  H2  WAT  1631     -13.028  -1.286  17.420  1.00  0.00
TER
ATOM   4943  O   WAT  1632     -11.340   6.671  18.649  1.00  0.00
ATOM   4944  H1  WAT  1632     -11.215   7.495  19.122  1.00  0.00
ATOM   4945  H2  WAT  1632     -10.473   6.460  18.302  1.00  0.00
TER
ATOM   4946  O   WAT  1633     -11.705   7.165  11.567  1.00  0.00
ATOM   4947  H1  WAT  1633     -11.991   6.751  10.753  1.00  0.00
ATOM   4948  H2  WAT  1633     -11.903   8.093  11.447  1.00  0.00
TER
ATOM   4949  O   WAT  1634     -17.000   2.220  10.612  1.00  0.00
ATOM   4950  H1  WAT  1634     -17.549   2.667  11.256  1.00  0.00
ATOM   4951  H2  WAT  1634     -16.378   1.715  11.136  1.00  0.00
TER
ATOM   4952  O   WAT  1635     -14.958  -7.937  11.983  1.00  0.00
ATOM   4953  H1  WAT  1635     -14.678  -8.780  12.339  1.00  0.00
ATOM   4954  H2  WAT  1635     -15.731  -7.705  12.497  1.00  0.00
TER
ATOM   4955  O   WAT  1636     -18.255   8.284  12.046  1.00  0.00
ATOM   4956  H1  WAT  1636     -17.360   8.622  12.068  1.00  0.00
ATOM   4957  H2  WAT  1636     -18.223   7.562  11.419  1.00  0.00
TER
ATOM   4958  O   WAT  1637     -10.035   4.556  10.090  1.00  0.00
ATOM   4959  H1  WAT  1637     -10.866   4.624  10.561  1.00  0.00
ATOM   4960  H2  WAT  1637      -9.858   5.446   9.787  1.00  0.00
TER
ATOM   4961  O   WAT  1638     -10.580   1.301  12.593  1.00  0.00
ATOM   4962  H1  WAT  1638      -9.818   1.870  12.699  1.00  0.00
ATOM   4963  H2  WAT  1638     -10.564   0.734  13.364  1.00  0.00
TER
ATOM   4964  O   WAT  1639      -9.574   2.156  17.438  1.00  0.00
ATOM   4965  H1  WAT  1639      -9.203   1.373  17.031  1.00  0.00
ATOM   4966  H2  WAT  1639      -8.934   2.845  17.259  1.00  0.00
TER
ATOM   4967  O   WAT  1640     -10.528   1.594   9.751  1.00  0.00
ATOM   4968  H1  WAT  1640     -10.253   2.502   9.623  1.00  0.00
ATOM   4969  H2  WAT  1640     -10.717   1.531  10.687  1.00  0.00
TER
ATOM   4970  O   WAT  1641     -14.130  -5.381  11.046  1.00  0.00
ATOM   4971  H1  WAT  1641     -13.712  -5.568  10.206  1.00  0.00
ATOM   4972  H2  WAT  1641     -14.437  -6.233  11.356  1.00  0.00
TER
ATOM   4973  O   WAT  1642     -10.631  -0.469  14.744  1.00  0.00
ATOM   4974  H1  WAT  1642     -11.007  -1.236  14.312  1.00  0.00
ATOM   4975  H2  WAT  1642     -11.361  -0.087  15.231  1.00  0.00
TER
ATOM   4976  O   WAT  1643     -11.356  -2.243  18.044  1.00  0.00
ATOM   4977  H1  WAT  1643     -10.832  -2.737  17.413  1.00  0.00
ATOM   4978  H2  WAT  1643     -10.770  -2.108  18.789  1.00  0.00
TER
ATOM   4979  O   WAT  1644     -11.866  -2.986  13.984  1.00  0.00
ATOM   4980  H1  WAT  1644     -11.370  -3.219  14.768  1.00  0.00
ATOM   4981  H2  WAT  1644     -12.065  -3.825  13.567  1.00  0.00
TER
ATOM   4982  O   WAT  1645     -10.437  -4.350  16.517  1.00  0.00
ATOM   4983  H1  WAT  1645     -10.548  -4.504  17.456  1.00  0.00
ATOM   4984  H2  WAT  1645      -9.677  -4.878  16.275  1.00  0.00
TER
ATOM   4985  O   WAT  1646      -9.548  -6.519   9.758  1.00  0.00
ATOM   4986  H1  WAT  1646      -8.624  -6.651   9.550  1.00  0.00
ATOM   4987  H2  WAT  1646      -9.571  -6.440  10.712  1.00  0.00
TER
ATOM   4988  O   WAT  1647      -9.475  -5.748  12.384  1.00  0.00
ATOM   4989  H1  WAT  1647     -10.269  -5.813  12.913  1.00  0.00
ATOM   4990  H2  WAT  1647      -9.270  -4.813  12.372  1.00  0.00
TER
ATOM   4991  O   WAT  1648     -12.533   8.291  16.377  1.00  0.00
ATOM   4992  H1  WAT  1648     -11.937   7.970  15.701  1.00  0.00
ATOM   4993  H2  WAT  1648     -12.275   7.819  17.169  1.00  0.00
TER
ATOM   4994  O   WAT  1649     -13.043  -7.418  18.834  1.00  0.00
ATOM   4995  H1  WAT  1649     -12.602  -7.474  17.986  1.00  0.00
ATOM   4996  H2  WAT  1649     -13.312  -6.502  18.905  1.00  0.00
TER
ATOM   4997  O   WAT  1650     -11.179  -7.787  16.844  1.00  0.00
ATOM   4998  H1  WAT  1650     -11.240  -8.730  16.698  1.00  0.00
ATOM   4999  H2  WAT  1650     -10.400  -7.679  17.390  1.00  0.00
TER
ATOM   5000  O   WAT  1651     -15.207  -9.038  17.539  1.00  0.00
ATOM   5001  H1  WAT  1651     -14.604  -8.465  18.013  1.00  0.00
ATOM   5002  H2  WAT  1651     -15.948  -8.474  17.316  1.00  0.00
TER
ATOM   5003  O   WAT  1652     -12.063  -8.635  12.813  1.00  0.00
ATOM   5004  H1  WAT  1652     -11.868  -7.737  13.079  1.00  0.00
ATOM   5005  H2  WAT  1652     -12.850  -8.867  13.306  1.00  0.00
TER
ATOM   5006  O   WAT  1653     -10.511   8.605  14.573  1.00  0.00
ATOM   5007  H1  WAT  1653     -10.335   7.918  13.929  1.00  0.00
ATOM   5008  H2  WAT  1653     -11.209   9.129  14.181  1.00  0.00
TER
ATOM   5009  O   WAT  1654     -16.051  -0.839  -1.718  1.00  0.00
ATOM   5010  H1  WAT  1654     -16.132  -1.753  -1.989  1.00  0.00
ATOM   5011  H2  WAT  1654     -16.465  -0.342  -2.425  1.00  0.00
TER
ATOM   5012  O   WAT  1655     -17.920   0.939   0.162  1.00  0.00
ATOM   5013  H1  WAT  1655     -18.695   0.459   0.452  1.00  0.00
ATOM   5014  H2  WAT  1655     -17.268   0.260  -0.012  1.00  0.00
TER
ATOM   5015  O   WAT  1656     -13.899   5.345  -1.058  1.00  0.00
ATOM   5016  H1  WAT  1656     -14.361   4.574  -0.729  1.00  0.00
ATOM   5017  H2  WAT  1656     -13.086   5.372  -0.552  1.00  0.00
TER
ATOM   5018  O   WAT  1657     -17.673   7.631  -1.437  1.00  0.00
ATOM   5019  H1  WAT  1657     -18.291   8.087  -2.008  1.00  0.00
ATOM   5020  H2  WAT  1657     -16.817   7.786  -1.838  1.00  0.00
TER
ATOM   5021  O   WAT  1658     -18.479   3.615   0.169  1.00  0.00
ATOM   5022  H1  WAT  1658     -18.548   2.674   0.008  1.00  0.00
ATOM   5023  H2  WAT  1658     -17.717   3.705   0.742  1.00  0.00
TER
ATOM   5024  O   WAT  1659     -17.448  -3.578   0.396  1.00  0.00
ATOM   5025  H1  WAT  1659     -17.072  -4.451   0.284  1.00  0.00
ATOM   5026  H2  WAT  1659     -17.546  -3.242  -0.495  1.00  0.00
TER
ATOM   5027  O   WAT  1660     -13.666  -6.083  -2.671  1.00  0.00
ATOM   5028  H1  WAT  1660     -12.845  -6.573  -2.628  1.00  0.00
ATOM   5029  H2  WAT  1660     -13.632  -5.493  -1.918  1.00  0.00
TER
ATOM   5030  O   WAT  1661      -9.376  -4.066   3.894  1.00  0.00
ATOM   5031  H1  WAT  1661     -10.081  -3.678   3.375  1.00  0.00
ATOM   5032  H2  WAT  1661      -9.110  -3.371   4.496  1.00  0.00
TER
ATOM   5033  O   WAT  1662     -16.806   2.515  -4.044  1.00  0.00
ATOM   5034  H1  WAT  1662     -17.425   2.980  -4.608  1.00  0.00
ATOM   5035  H2  WAT  1662     -16.294   3.208  -3.627  1.00  0.00
TER
ATOM   5036  O   WAT  1663     -13.430  -4.143   0.102  1.00  0.00
ATOM   5037  H1  WAT  1663     -14.134  -3.855   0.682  1.00  0.00
ATOM   5038  H2  WAT  1663     -13.068  -3.333  -0.258  1.00  0.00
TER
ATOM   5039  O   WAT  1664     -11.813   5.474   2.365  1.00  0.00
ATOM   5040  H1  WAT  1664     -12.497   6.144   2.356  1.00  0.00
ATOM   5041  H2  WAT  1664     -11.274   5.673   1.599  1.00  0.00
TER
ATOM   5042  O   WAT  1665     -10.361  -4.698   0.493  1.00  0.00
ATOM   5043  H1  WAT  1665     -11.309  -4.664   0.624  1.00  0.00
ATOM   5044  H2  WAT  1665     -10.036  -3.884   0.878  1.00  0.00
TER
ATOM   5045  O   WAT  1666     -14.278   7.319   1.079  1.00  0.00
ATOM   5046  H1  WAT  1666     -14.265   6.915   0.211  1.00  0.00
ATOM   5047  H2  WAT  1666     -14.830   8.094   0.975  1.00  0.00
TER
ATOM   5048  O   WAT  1667     -12.983   4.041  -3.832  1.00  0.00
ATOM   5049  H1  WAT  1667     -13.093   3.098  -3.707  1.00  0.00
ATOM   5050  H2  WAT  1667     -12.986   4.402  -2.946  1.00  0.00
TER
ATOM   5051  O   WAT  1668     -14.879   2.222   2.407  1.00  0.00
ATOM   5052  H1  WAT  1668     -14.462   2.008   1.573  1.00  0.00
ATOM   5053  H2  WAT  1668     -14.155   2.479   2.978  1.00  0.00
TER
ATOM   5054  O   WAT  1669     -17.441  -0.333  -4.476  1.00  0.00
ATOM   5055  H1  WAT  1669     -18.368  -0.399  -4.247  1.00  0.00
ATOM   5056  H2  WAT  1669     -17.288   0.605  -4.590  1.00  0.00
TER
ATOM   5057  O   WAT  1670     -17.454  -4.061  -7.479  1.00  0.00
ATOM   5058  H1  WAT  1670     -18.394  -3.900  -7.394  1.00  0.00
ATOM   5059  H2  WAT  1670     -17.136  -3.343  -8.025  1.00  0.00
TER
ATOM   5060  O   WAT  1671     -10.933   0.621   2.499  1.00  0.00
ATOM   5061  H1  WAT  1671     -11.761   0.690   2.024  1.00  0.00
ATOM   5062  H2  WAT  1671     -10.338   1.206   2.031  1.00  0.00
TER
ATOM   5063  O   WAT  1672     -13.411   1.229  -3.972  1.00  0.00
ATOM   5064  H1  WAT  1672     -14.030   0.891  -4.619  1.00  0.00
ATOM   5065  H2  WAT  1672     -13.429   0.585  -3.264  1.00  0.00
TER
ATOM   5066  O   WAT  1673     -13.969  -2.592   3.445  1.00  0.00
ATOM   5067  H1  WAT  1673     -14.381  -1.767   3.699  1.00  0.00
ATOM   5068  H2  WAT  1673     -14.701  -3.178   3.252  1.00  0.00
TER
ATOM   5069  O   WAT  1674     -13.279   7.453   4.133  1.00  0.00
ATOM   5070  H1  WAT  1674     -13.756   8.261   3.940  1.00  0.00
ATOM   5071  H2  WAT  1674     -13.962   6.801   4.285  1.00  0.00
TER
ATOM   5072  O   WAT  1675     -15.235   0.468  -6.965  1.00  0.00
ATOM   5073  H1  WAT  1675     -14.795  -0.370  -7.111  1.00  0.00
ATOM   5074  H2  WAT  1675     -14.522   1.101  -6.878  1.00  0.00
TER
ATOM   5075  O   WAT  1676     -17.125   5.407  -2.997  1.00  0.00
ATOM   5076  H1  WAT  1676     -16.686   6.150  -3.411  1.00  0.00
ATOM   5077  H2  WAT  1676     -17.187   5.650  -2.073  1.00  0.00
TER
ATOM   5078  O   WAT  1677     -11.653  -8.278  -8.651  1.00  0.00
ATOM   5079  H1  WAT  1677     -11.966  -8.185  -7.751  1.00  0.00
ATOM   5080  H2  WAT  1677     -10.892  -7.700  -8.701  1.00  0.00
TER
ATOM   5081  O   WAT  1678      -9.699   7.215   9.202  1.00  0.00
ATOM   5082  H1  WAT  1678      -9.223   7.693   9.881  1.00  0.00
ATOM   5083  H2  WAT  1678      -9.078   7.146   8.476  1.00  0.00
TER
ATOM   5084  O   WAT  1679     -10.295   4.406   6.362  1.00  0.00
ATOM   5085  H1  WAT  1679     -10.169   4.167   5.444  1.00  0.00
ATOM   5086  H2  WAT  1679     -10.253   3.574   6.834  1.00  0.00
TER
ATOM   5087  O   WAT  1680     -16.434   8.109   4.931  1.00  0.00
ATOM   5088  H1  WAT  1680     -15.919   8.020   5.734  1.00  0.00
ATOM   5089  H2  WAT  1680     -17.277   8.455   5.224  1.00  0.00
TER
ATOM   5090  O   WAT  1681     -14.458   8.394  -5.640  1.00  0.00
ATOM   5091  H1  WAT  1681     -14.618   8.105  -4.742  1.00  0.00
ATOM   5092  H2  WAT  1681     -14.624   7.618  -6.176  1.00  0.00
TER
ATOM   5093  O   WAT  1682     -14.756   5.903  -7.081  1.00  0.00
ATOM   5094  H1  WAT  1682     -15.449   5.901  -7.740  1.00  0.00
ATOM   5095  H2  WAT  1682     -14.013   5.479  -7.511  1.00  0.00
TER
ATOM   5096  O   WAT  1683     -15.191   7.529  -3.006  1.00  0.00
ATOM   5097  H1  WAT  1683     -14.735   6.748  -2.692  1.00  0.00
ATOM   5098  H2  WAT  1683     -14.851   8.240  -2.462  1.00  0.00
TER
ATOM   5099  O   WAT  1684     -10.443  -3.541   7.327  1.00  0.00
ATOM   5100  H1  WAT  1684     -11.058  -3.033   6.798  1.00  0.00
ATOM   5101  H2  WAT  1684     -10.763  -4.441   7.269  1.00  0.00
TER
ATOM   5102  O   WAT  1685     -13.381  -3.481   5.923  1.00  0.00
ATOM   5103  H1  WAT  1685     -14.232  -3.780   6.244  1.00  0.00
ATOM   5104  H2  WAT  1685     -13.541  -3.237   5.011  1.00  0.00
TER
ATOM   5105  O   WAT  1686     -16.286  -1.981   8.023  1.00  0.00
ATOM   5106  H1  WAT  1686     -15.961  -2.814   7.683  1.00  0.00
ATOM   5107  H2  WAT  1686     -15.498  -1.458   8.170  1.00  0.00
TER
ATOM   5108  O   WAT  1687     -15.647  -2.439  -4.483  1.00  0.00
ATOM   5109  H1  WAT  1687     -16.246  -1.715  -4.667  1.00  0.00
ATOM   5110  H2  WAT  1687     -15.099  -2.501  -5.266  1.00  0.00
TER
ATOM   5111  O   WAT  1688     -17.041  -3.802  -2.453  1.00  0.00
ATOM   5112  H1  WAT  1688     -16.648  -3.485  -3.266  1.00  0.00
ATOM   5113  H2  WAT  1688     -16.679  -4.681  -2.339  1.00  0.00
TER
ATOM   5114  O   WAT  1689     -16.455  -1.212   1.642  1.00  0.00
ATOM   5115  H1  WAT  1689     -17.187  -0.703   1.991  1.00  0.00
ATOM   5116  H2  WAT  1689     -16.853  -2.029   1.341  1.00  0.00
TER
ATOM   5117  O   WAT  1690     -15.993  -5.758   1.054  1.00  0.00
ATOM   5118  H1  WAT  1690     -15.975  -5.308   1.899  1.00  0.00
ATOM   5119  H2  WAT  1690     -16.241  -6.658   1.268  1.00  0.00
TER
ATOM   5120  O   WAT  1691     -12.566  -8.345   6.893  1.00  0.00
ATOM   5121  H1  WAT  1691     -12.241  -9.076   7.419  1.00  0.00
ATOM   5122  H2  WAT  1691     -12.530  -8.664   5.991  1.00  0.00
TER
ATOM   5123  O   WAT  1692     -12.640   1.767   0.502  1.00  0.00
ATOM   5124  H1  WAT  1692     -11.920   2.263   0.111  1.00  0.00
ATOM   5125  H2  WAT  1692     -12.842   1.089  -0.143  1.00  0.00
TER
ATOM   5126  O   WAT  1693     -17.179  -6.839  -5.355  1.00  0.00
ATOM   5127  H1  WAT  1693     -17.992  -7.338  -5.431  1.00  0.00
ATOM   5128  H2  WAT  1693     -17.373  -5.999  -5.772  1.00  0.00
TER
ATOM   5129  O   WAT  1694     -17.258   1.838   6.388  1.00  0.00
ATOM   5130  H1  WAT  1694     -17.324   0.918   6.134  1.00  0.00
ATOM   5131  H2  WAT  1694     -17.887   1.936   7.103  1.00  0.00
TER
ATOM   5132  O   WAT  1695     -14.464  -2.467  -7.059  1.00  0.00
ATOM   5133  H1  WAT  1695     -13.576  -2.155  -7.234  1.00  0.00
ATOM   5134  H2  WAT  1695     -14.493  -3.340  -7.451  1.00  0.00
TER
ATOM   5135  O   WAT  1696     -17.326   4.660   6.139  1.00  0.00
ATOM   5136  H1  WAT  1696     -17.312   3.728   5.921  1.00  0.00
ATOM   5137  H2  WAT  1696     -18.034   4.746   6.778  1.00  0.00
TER
ATOM   5138  O   WAT  1697     -12.193  -1.156  -7.591  1.00  0.00
ATOM   5139  H1  WAT  1697     -12.276  -0.724  -8.442  1.00  0.00
ATOM   5140  H2  WAT  1697     -11.473  -0.696  -7.159  1.00  0.00
TER
ATOM   5141  O   WAT  1698     -11.115   1.301   5.486  1.00  0.00
ATOM   5142  H1  WAT  1698     -11.840   1.894   5.289  1.00  0.00
ATOM   5143  H2  WAT  1698     -10.588   1.293   4.687  1.00  0.00
TER
ATOM   5144  O   WAT  1699     -11.164   5.698  -4.863  1.00  0.00
ATOM   5145  H1  WAT  1699     -11.806   5.044  -4.589  1.00  0.00
ATOM   5146  H2  WAT  1699     -11.551   6.104  -5.639  1.00  0.00
TER
ATOM   5147  O   WAT  1700     -15.585   3.027  -1.016  1.00  0.00
ATOM   5148  H1  WAT  1700     -15.233   2.430  -1.676  1.00  0.00
ATOM   5149  H2  WAT  1700     -16.469   2.701  -0.845  1.00  0.00
TER
ATOM   5150  O   WAT  1701     -17.893   6.302   3.233  1.00  0.00
ATOM   5151  H1  WAT  1701     -17.249   6.508   3.910  1.00  0.00
ATOM   5152  H2  WAT  1701     -17.530   5.541   2.780  1.00  0.00
TER
ATOM   5153  O   WAT  1702     -16.620   4.305   1.951  1.00  0.00
ATOM   5154  H1  WAT  1702     -15.977   3.605   2.064  1.00  0.00
ATOM   5155  H2  WAT  1702     -16.095   5.085   1.770  1.00  0.00
TER
ATOM   5156  O   WAT  1703     -12.774   4.590  -8.325  1.00  0.00
ATOM   5157  H1  WAT  1703     -13.000   3.873  -7.733  1.00  0.00
ATOM   5158  H2  WAT  1703     -13.164   4.341  -9.163  1.00  0.00
TER
ATOM   5159  O   WAT  1704     -14.846   5.105   5.154  1.00  0.00
ATOM   5160  H1  WAT  1704     -14.510   5.691   5.832  1.00  0.00
ATOM   5161  H2  WAT  1704     -15.766   4.974   5.384  1.00  0.00
TER
ATOM   5162  O   WAT  1705     -13.192   2.507  -6.664  1.00  0.00
ATOM   5163  H1  WAT  1705     -13.480   2.969  -5.876  1.00  0.00
ATOM   5164  H2  WAT  1705     -12.397   2.047  -6.396  1.00  0.00
TER
ATOM   5165  O   WAT  1706     -15.802  -4.614   3.687  1.00  0.00
ATOM   5166  H1  WAT  1706     -15.434  -5.434   4.015  1.00  0.00
ATOM   5167  H2  WAT  1706     -16.662  -4.553   4.102  1.00  0.00
TER
ATOM   5168  O   WAT  1707     -12.435  -5.658  -5.504  1.00  0.00
ATOM   5169  H1  WAT  1707     -13.064  -5.553  -6.219  1.00  0.00
ATOM   5170  H2  WAT  1707     -12.930  -5.438  -4.715  1.00  0.00
TER
ATOM   5171  O   WAT  1708     -16.436  -6.654  -2.649  1.00  0.00
ATOM   5172  H1  WAT  1708     -16.559  -6.636  -3.598  1.00  0.00
ATOM   5173  H2  WAT  1708     -15.487  -6.606  -2.529  1.00  0.00
TER
ATOM   5174  O   WAT  1709     -11.635  -5.743   4.753  1.00  0.00
ATOM   5175  H1  WAT  1709     -12.137  -5.002   5.093  1.00  0.00
ATOM   5176  H2  WAT  1709     -10.819  -5.354   4.437  1.00  0.00
TER
ATOM   5177  O   WAT  1710     -13.343  -0.499  -1.800  1.00  0.00
ATOM   5178  H1  WAT  1710     -14.284  -0.484  -1.626  1.00  0.00
ATOM   5179  H2  WAT  1710     -13.028  -1.286  -1.354  1.00  0.00
TER
ATOM   5180  O   WAT  1711     -11.340   6.671  -0.125  1.00  0.00
ATOM   5181  H1  WAT  1711     -11.215   7.495   0.347  1.00  0.00
ATOM   5182  H2  WAT  1711     -10.473   6.460  -0.473  1.00  0.00
TER
ATOM   5183  O   WAT  1712     -16.026   4.057   8.683  1.00  0.00
ATOM   5184  H1  WAT  1712     -16.632   4.080   7.942  1.00  0.00
ATOM   5185  H2  WAT  1712     -16.331   3.325   9.219  1.00  0.00
TER
ATOM   5186  O   WAT  1713     -14.596   7.785   7.294  1.00  0.00
ATOM   5187  H1  WAT  1713     -13.644   7.701   7.244  1.00  0.00
ATOM   5188  H2  WAT  1713     -14.743   8.449   7.967  1.00  0.00
TER
ATOM   5189  O   WAT  1714     -11.705   7.165  -7.207  1.00  0.00
ATOM   5190  H1  WAT  1714     -11.991   6.751  -8.022  1.00  0.00
ATOM   5191  H2  WAT  1714     -11.903   8.093  -7.327  1.00  0.00
TER
ATOM   5192  O   WAT  1715     -17.000   2.220  -8.162  1.00  0.00
ATOM   5193  H1  WAT  1715     -17.549   2.667  -7.518  1.00  0.00
ATOM   5194  H2  WAT  1715     -16.378   1.715  -7.639  1.00  0.00
TER
ATOM   5195  O   WAT  1716     -12.947   3.574   7.770  1.00  0.00
ATOM   5196  H1  WAT  1716     -12.206   3.912   7.267  1.00  0.00
ATOM   5197  H2  WAT  1716     -13.709   3.743   7.217  1.00  0.00
TER
ATOM   5198  O   WAT  1717     -14.272   1.626   6.305  1.00  0.00
ATOM   5199  H1  WAT  1717     -13.858   1.780   7.154  1.00  0.00
ATOM   5200  H2  WAT  1717     -15.207   1.751   6.468  1.00  0.00
TER
ATOM   5201  O   WAT  1718     -13.800  -1.035   8.309  1.00  0.00
ATOM   5202  H1  WAT  1718     -13.218  -1.790   8.221  1.00  0.00
ATOM   5203  H2  WAT  1718     -13.624  -0.504   7.532  1.00  0.00
TER
ATOM   5204  O   WAT  1719     -17.174  -0.691   5.659  1.00  0.00
ATOM   5205  H1  WAT  1719     -17.054  -1.287   6.398  1.00  0.00
ATOM   5206  H2  WAT  1719     -16.315  -0.654   5.239  1.00  0.00
TER
ATOM   5207  O   WAT  1720     -14.835  -0.137   4.235  1.00  0.00
ATOM   5208  H1  WAT  1720     -15.362   0.387   3.632  1.00  0.00
ATOM   5209  H2  WAT  1720     -14.492   0.496   4.866  1.00  0.00
TER
ATOM   5210  O   WAT  1721     -15.588  -4.532   7.150  1.00  0.00
ATOM   5211  H1  WAT  1721     -16.276  -5.194   7.085  1.00  0.00
ATOM   5212  H2  WAT  1721     -14.867  -4.978   7.595  1.00  0.00
TER
ATOM   5213  O   WAT  1722     -14.958  -7.937  -6.791  1.00  0.00
ATOM   5214  H1  WAT  1722     -14.678  -8.780  -6.435  1.00  0.00
ATOM   5215  H2  WAT  1722     -15.731  -7.705  -6.277  1.00  0.00
TER
ATOM   5216  O   WAT  1723     -18.255   8.284  -6.728  1.00  0.00
ATOM   5217  H1  WAT  1723     -17.360   8.622  -6.706  1.00  0.00
ATOM   5218  H2  WAT  1723     -18.223   7.562  -7.355  1.00  0.00
TER
ATOM   5219  O   WAT  1724     -11.276   6.814   5.979  1.00  0.00
ATOM   5220  H1  WAT  1724     -11.875   6.874   5.235  1.00  0.00
ATOM   5221  H2  WAT  1724     -11.146   5.875   6.108  1.00  0.00
TER
ATOM   5222  O   WAT  1725     -10.035   4.556  -8.684  1.00  0.00
ATOM   5223  H1  WAT  1725     -10.866   4.624  -8.214  1.00  0.00
ATOM   5224  H2  WAT  1725      -9.858   5.446  -8.988  1.00  0.00
TER
ATOM   5225  O   WAT  1726     -10.580   1.301  -6.181  1.00  0.00
ATOM   5226  H1  WAT  1726      -9.818   1.870  -6.075  1.00  0.00
ATOM   5227  H2  WAT  1726     -10.564   0.734  -5.410  1.00  0.00
TER
ATOM   5228  O   WAT  1727      -9.574   2.156  -1.337  1.00  0.00
ATOM   5229  H1  WAT  1727      -9.203   1.373  -1.743  1.00  0.00
ATOM   5230  H2  WAT  1727      -8.934   2.845  -1.515  1.00  0.00
TER
ATOM   5231  O   WAT  1728     -12.590   3.539   4.076  1.00  0.00
ATOM   5232  H1  WAT  1728     -13.404   3.969   4.339  1.00  0.00
ATOM   5233  H2  WAT  1728     -12.183   4.151   3.463  1.00  0.00
TER
ATOM   5234  O   WAT  1729     -10.528   1.594  -9.024  1.00  0.00
ATOM   5235  H1  WAT  1729     -10.253   2.502  -9.152  1.00  0.00
ATOM   5236  H2  WAT  1729     -10.717   1.531  -8.087  1.00  0.00
TER
ATOM   5237  O   WAT  1730     -14.130  -5.381  -7.728  1.00  0.00
ATOM   5238  H1  WAT  1730     -13.712  -5.568  -8.569  1.00  0.00
ATOM   5239  H2  WAT  1730     -14.437  -6.233  -7.418  1.00  0.00
TER
ATOM   5240  O   WAT  1731     -10.631  -0.469  -4.031  1.00  0.00
ATOM   5241  H1  WAT  1731     -11.007  -1.236  -4.463  1.00  0.00
ATOM   5242  H2  WAT  1731     -11.361  -0.087  -3.543  1.00  0.00
TER
ATOM   5243  O   WAT  1732     -11.241  -1.322   5.603  1.00  0.00
ATOM   5244  H1  WAT  1732     -11.473  -1.550   4.703  1.00  0.00
ATOM   5245  H2  WAT  1732     -10.981  -0.402   5.558  1.00  0.00
TER
ATOM   5246  O   WAT  1733     -12.803  -6.096   8.381  1.00  0.00
ATOM   5247  H1  WAT  1733     -11.926  -6.088   8.765  1.00  0.00
ATOM   5248  H2  WAT  1733     -12.790  -6.833   7.770  1.00  0.00
TER
ATOM   5249  O   WAT  1734     -11.356  -2.243  -0.730  1.00  0.00
ATOM   5250  H1  WAT  1734     -10.832  -2.737  -1.361  1.00  0.00
ATOM   5251  H2  WAT  1734     -10.770  -2.108   0.015  1.00  0.00
TER
ATOM   5252  O   WAT  1735     -11.177  -2.159   2.792  1.00  0.00
ATOM   5253  H1  WAT  1735     -12.127  -2.193   2.906  1.00  0.00
ATOM   5254  H2  WAT  1735     -10.996  -1.249   2.557  1.00  0.00
TER
ATOM   5255  O   WAT  1736     -11.866  -2.986  -4.791  1.00  0.00
ATOM   5256  H1  WAT  1736     -11.370  -3.219  -4.006  1.00  0.00
ATOM   5257  H2  WAT  1736     -12.065  -3.825  -5.207  1.00  0.00
TER
ATOM   5258  O   WAT  1737     -10.437  -4.350  -2.257  1.00  0.00
ATOM   5259  H1  WAT  1737     -10.548  -4.504  -1.319  1.00  0.00
ATOM   5260  H2  WAT  1737      -9.677  -4.878  -2.499  1.00  0.00
TER
ATOM   5261  O   WAT  1738     -12.091  -8.410   4.201  1.00  0.00
ATOM   5262  H1  WAT  1738     -11.454  -7.797   4.567  1.00  0.00
ATOM   5263  H2  WAT  1738     -11.943  -8.374   3.256  1.00  0.00
TER
ATOM   5264  O   WAT  1739      -9.548  -6.519  -9.016  1.00  0.00
ATOM   5265  H1  WAT  1739      -8.624  -6.651  -9.225  1.00  0.00
ATOM   5266  H2  WAT  1739      -9.571  -6.440  -8.063  1.00  0.00
TER
ATOM   5267  O   WAT  1740      -9.475  -5.748  -6.391  1.00  0.00
ATOM   5268  H1  WAT  1740     -10.269  -5.813  -5.861  1.00  0.00
ATOM   5269  H2  WAT  1740      -9.270  -4.813  -6.402  1.00  0.00
TER
ATOM   5270  O   WAT  1741     -12.533   8.291  -2.397  1.00  0.00
ATOM   5271  H1  WAT  1741     -11.937   7.970  -3.073  1.00  0.00
ATOM   5272  H2  WAT  1741     -12.275   7.819  -1.606  1.00  0.00
TER
ATOM   5273  O   WAT  1742     -18.720  -7.258   7.109  1.00  0.00
ATOM   5274  H1  WAT  1742     -18.782  -6.665   7.858  1.00  0.00
ATOM   5275  H2  WAT  1742     -17.780  -7.365   6.964  1.00  0.00
TER
ATOM   5276  O   WAT  1743     -16.083  -7.601   6.748  1.00  0.00
ATOM   5277  H1  WAT  1743     -15.469  -7.283   6.086  1.00  0.00
ATOM   5278  H2  WAT  1743     -15.538  -8.086   7.368  1.00  0.00
TER
ATOM   5279  O   WAT  1744      -9.665   8.299   4.154  1.00  0.00
ATOM   5280  H1  WAT  1744     -10.160   8.695   3.437  1.00  0.00
ATOM   5281  H2  WAT  1744     -10.274   7.673   4.548  1.00  0.00
TER
ATOM   5282  O   WAT  1745     -15.342  -9.037   3.075  1.00  0.00
ATOM   5283  H1  WAT  1745     -16.216  -8.704   2.872  1.00  0.00
ATOM   5284  H2  WAT  1745     -15.451  -9.510   3.900  1.00  0.00
TER
ATOM   5285  O   WAT  1746     -14.435  -6.830   4.459  1.00  0.00
ATOM   5286  H1  WAT  1746     -14.764  -7.645   4.079  1.00  0.00
ATOM   5287  H2  WAT  1746     -13.487  -6.873   4.336  1.00  0.00
TER
ATOM   5288  O   WAT  1747     -11.982   8.941   1.433  1.00  0.00
ATOM   5289  H1  WAT  1747     -12.441   9.692   1.059  1.00  0.00
ATOM   5290  H2  WAT  1747     -12.610   8.222   1.374  1.00  0.00
TER
ATOM   5291  O   WAT  1748     -17.595  -8.120   2.014  1.00  0.00
ATOM   5292  H1  WAT  1748     -18.378  -7.646   2.294  1.00  0.00
ATOM   5293  H2  WAT  1748     -17.888  -9.025   1.906  1.00  0.00
TER
ATOM   5294  O   WAT  1749     -13.043  -7.418   0.059  1.00  0.00
ATOM   5295  H1  WAT  1749     -12.602  -7.474  -0.789  1.00  0.00
ATOM   5296  H2  WAT  1749     -13.312  -6.502   0.130  1.00  0.00
TER
ATOM   5297  O   WAT  1750     -11.179  -7.787  -1.930  1.00  0.00
ATOM   5298  H1  WAT  1750     -11.240  -8.730  -2.077  1.00  0.00
ATOM   5299  H2  WAT  1750     -10.400  -7.679  -1.385  1.00  0.00
TER
ATOM   5300  O   WAT  1751     -15.207  -9.038  -1.236  1.00  0.00
ATOM   5301  H1  WAT  1751     -14.604  -8.465  -0.761  1.00  0.00
ATOM   5302  H2  WAT  1751     -15.948  -8.474  -1.458  1.00  0.00
TER
ATOM   5303  O   WAT  1752     -12.063  -8.635  -5.962  1.00  0.00
ATOM   5304  H1  WAT  1752     -11.868  -7.737  -5.695  1.00  0.00
ATOM   5305  H2  WAT  1752     -12.850  -8.867  -5.468  1.00  0.00
TER
ATOM   5306  O   WAT  1753     -18.745   9.062   8.801  1.00  0.00
ATOM   5307  H1  WAT  1753     -17.818   8.827   8.845  1.00  0.00
ATOM   5308  H2  WAT  1753     -18.760   9.889   8.320  1.00  0.00
TER
ATOM   5309  O   WAT  1754     -10.511   8.605  -4.201  1.00  0.00
ATOM   5310  H1  WAT  1754     -10.335   7.918  -4.845  1.00  0.00
ATOM   5311  H2  WAT  1754     -11.209   9.129  -4.593  1.00  0.00
TER
ATOM   5312  O   WAT  1755     -14.957  -8.858   9.144  1.00  0.00
ATOM   5313  H1  WAT  1755     -15.071  -8.539  10.039  1.00  0.00
ATOM   5314  H2  WAT  1755     -14.140  -8.457   8.847  1.00  0.00
TER
ATOM   5315  O   WAT  1756     -12.177   8.289   8.626  1.00  0.00
ATOM   5316  H1  WAT  1756     -11.385   7.794   8.418  1.00  0.00
ATOM   5317  H2  WAT  1756     -11.884   8.968   9.233  1.00  0.00
TER
ATOM   5318  O   WAT  1757     -17.920   0.939 -18.612  1.00  0.00
ATOM   5319  H1  WAT  1757     -18.695   0.459 -18.322  1.00  0.00
ATOM   5320  H2  WAT  1757     -17.268   0.260 -18.786  1.00  0.00
TER
ATOM   5321  O   WAT  1758     -13.899   5.345 -19.832  1.00  0.00
ATOM   5322  H1  WAT  1758     -14.361   4.574 -19.503  1.00  0.00
ATOM   5323  H2  WAT  1758     -13.086   5.372 -19.327  1.00  0.00
TER
ATOM   5324  O   WAT  1759     -18.479   3.615 -18.605  1.00  0.00
ATOM   5325  H1  WAT  1759     -18.548   2.674 -18.766  1.00  0.00
ATOM   5326  H2  WAT  1759     -17.717   3.705 -18.033  1.00  0.00
TER
ATOM   5327  O   WAT  1760     -17.448  -3.578 -18.378  1.00  0.00
ATOM   5328  H1  WAT  1760     -17.072  -4.451 -18.491  1.00  0.00
ATOM   5329  H2  WAT  1760     -17.546  -3.242 -19.269  1.00  0.00
TER
ATOM   5330  O   WAT  1761      -9.376  -4.066 -14.881  1.00  0.00
ATOM   5331  H1  WAT  1761     -10.081  -3.678 -15.399  1.00  0.00
ATOM   5332  H2  WAT  1761      -9.110  -3.371 -14.279  1.00  0.00
TER
ATOM   5333  O   WAT  1762     -13.430  -4.143 -18.672  1.00  0.00
ATOM   5334  H1  WAT  1762     -14.134  -3.855 -18.092  1.00  0.00
ATOM   5335  H2  WAT  1762     -13.068  -3.333 -19.032  1.00  0.00
TER
ATOM   5336  O   WAT  1763     -11.813   5.474 -16.410  1.00  0.00
ATOM   5337  H1  WAT  1763     -12.497   6.144 -16.418  1.00  0.00
ATOM   5338  H2  WAT  1763     -11.274   5.673 -17.175  1.00  0.00
TER
ATOM   5339  O   WAT  1764     -10.361  -4.698 -18.281  1.00  0.00
ATOM   5340  H1  WAT  1764     -11.309  -4.664 -18.150  1.00  0.00
ATOM   5341  H2  WAT  1764     -10.036  -3.884 -17.897  1.00  0.00
TER
ATOM   5342  O   WAT  1765     -14.278   7.319 -17.695  1.00  0.00
ATOM   5343  H1  WAT  1765     -14.265   6.915 -18.563  1.00  0.00
ATOM   5344  H2  WAT  1765     -14.830   8.094 -17.799  1.00  0.00
TER
ATOM   5345  O   WAT  1766     -14.879   2.222 -16.367  1.00  0.00
ATOM   5346  H1  WAT  1766     -14.462   2.008 -17.202  1.00  0.00
ATOM   5347  H2  WAT  1766     -14.155   2.479 -15.796  1.00  0.00
TER
ATOM   5348  O   WAT  1767     -10.933   0.621 -16.275  1.00  0.00
ATOM   5349  H1  WAT  1767     -11.761   0.690 -16.750  1.00  0.00
ATOM   5350  H2  WAT  1767     -10.338   1.206 -16.744  1.00  0.00
TER
ATOM   5351  O   WAT  1768     -13.969  -2.592 -15.330  1.00  0.00
ATOM   5352  H1  WAT  1768     -14.381  -1.767 -15.076  1.00  0.00
ATOM   5353  H2  WAT  1768     -14.701  -3.178 -15.522  1.00  0.00
TER
ATOM   5354  O   WAT  1769     -13.279   7.453 -14.642  1.00  0.00
ATOM   5355  H1  WAT  1769     -13.756   8.261 -14.834  1.00  0.00
ATOM   5356  H2  WAT  1769     -13.962   6.801 -14.489  1.00  0.00
TER
ATOM   5357  O   WAT  1770      -9.699   7.215  -9.573  1.00  0.00
ATOM   5358  H1  WAT  1770      -9.223   7.693  -8.894  1.00  0.00
ATOM   5359  H2  WAT  1770      -9.078   7.146 -10.298  1.00  0.00
TER
ATOM   5360  O   WAT  1771     -10.295   4.406 -12.413  1.00  0.00
ATOM   5361  H1  WAT  1771     -10.169   4.167 -13.331  1.00  0.00
ATOM   5362  H2  WAT  1771     -10.253   3.574 -11.940  1.00  0.00
TER
ATOM   5363  O   WAT  1772     -16.434   8.109 -13.843  1.00  0.00
ATOM   5364  H1  WAT  1772     -15.919   8.020 -13.041  1.00  0.00
ATOM   5365  H2  WAT  1772     -17.277   8.455 -13.550  1.00  0.00
TER
ATOM   5366  O   WAT  1773     -10.443  -3.541 -11.448  1.00  0.00
ATOM   5367  H1  WAT  1773     -11.058  -3.033 -11.976  1.00  0.00
ATOM   5368  H2  WAT  1773     -10.763  -4.441 -11.505  1.00  0.00
TER
ATOM   5369  O   WAT  1774     -13.381  -3.481 -12.852  1.00  0.00
ATOM   5370  H1  WAT  1774     -14.232  -3.780 -12.531  1.00  0.00
ATOM   5371  H2  WAT  1774     -13.541  -3.237 -13.763  1.00  0.00
TER
ATOM   5372  O   WAT  1775     -16.286  -1.981 -10.752  1.00  0.00
ATOM   5373  H1  WAT  1775     -15.961  -2.814 -11.092  1.00  0.00
ATOM   5374  H2  WAT  1775     -15.498  -1.458 -10.604  1.00  0.00
TER
ATOM   5375  O   WAT  1776     -16.455  -1.212 -17.132  1.00  0.00
ATOM   5376  H1  WAT  1776     -17.187  -0.703 -16.783  1.00  0.00
ATOM   5377  H2  WAT  1776     -16.853  -2.029 -17.433  1.00  0.00
TER
ATOM   5378  O   WAT  1777     -15.993  -5.758 -17.720  1.00  0.00
ATOM   5379  H1  WAT  1777     -15.975  -5.308 -16.876  1.00  0.00
ATOM   5380  H2  WAT  1777     -16.241  -6.658 -17.507  1.00  0.00
TER
ATOM   5381  O   WAT  1778     -12.566  -8.345 -11.881  1.00  0.00
ATOM   5382  H1  WAT  1778     -12.241  -9.076 -11.356  1.00  0.00
ATOM   5383  H2  WAT  1778     -12.530  -8.664 -12.783  1.00  0.00
TER
ATOM   5384  O   WAT  1779     -12.640   1.767 -18.273  1.00  0.00
ATOM   5385  H1  WAT  1779     -11.920   2.263 -18.663  1.00  0.00
ATOM   5386  H2  WAT  1779     -12.842   1.089 -18.917  1.00  0.00
TER
ATOM   5387  O   WAT  1780     -17.258   1.838 -12.386  1.00  0.00
ATOM   5388  H1  WAT  1780     -17.324   0.918 -12.640  1.00  0.00
ATOM   5389  H2  WAT  1780     -17.887   1.936 -11.671  1.00  0.00
TER
ATOM   5390  O   WAT  1781     -17.326   4.660 -12.635  1.00  0.00
ATOM   5391  H1  WAT  1781     -17.312   3.728 -12.854  1.00  0.00
ATOM   5392  H2  WAT  1781     -18.034   4.746 -11.996  1.00  0.00
TER
ATOM   5393  O   WAT  1782     -11.115   1.301 -13.289  1.00  0.00
ATOM   5394  H1  WAT  1782     -11.840   1.894 -13.486  1.00  0.00
ATOM   5395  H2  WAT  1782     -10.588   1.293 -14.087  1.00  0.00
TER
ATOM   5396  O   WAT  1783     -17.893   6.302 -15.541  1.00  0.00
ATOM   5397  H1  WAT  1783     -17.249   6.508 -14.864  1.00  0.00
ATOM   5398  H2  WAT  1783     -17.530   5.541 -15.994  1.00  0.00
TER
ATOM   5399  O   WAT  1784     -16.620   4.305 -16.824  1.00  0.00
ATOM   5400  H1  WAT  1784     -15.977   3.605 -16.710  1.00  0.00
ATOM   5401  H2  WAT  1784     -16.095   5.085 -17.004  1.00  0.00
TER
ATOM   5402  O   WAT  1785     -14.846   5.105 -13.620  1.00  0.00
ATOM   5403  H1  WAT  1785     -14.510   5.691 -12.942  1.00  0.00
ATOM   5404  H2  WAT  1785     -15.766   4.974 -13.390  1.00  0.00
TER
ATOM   5405  O   WAT  1786     -15.802  -4.614 -15.088  1.00  0.00
ATOM   5406  H1  WAT  1786     -15.434  -5.434 -14.760  1.00  0.00
ATOM   5407  H2  WAT  1786     -16.662  -4.553 -14.672  1.00  0.00
TER
ATOM   5408  O   WAT  1787     -11.635  -5.743 -14.021  1.00  0.00
ATOM   5409  H1  WAT  1787     -12.137  -5.002 -13.682  1.00  0.00
ATOM   5410  H2  WAT  1787     -10.819  -5.354 -14.337  1.00  0.00
TER
ATOM   5411  O   WAT  1788     -11.340   6.671 -18.899  1.00  0.00
ATOM   5412  H1  WAT  1788     -11.215   7.495 -18.427  1.00  0.00
ATOM   5413  H2  WAT  1788     -10.473   6.460 -19.247  1.00  0.00
TER
ATOM   5414  O   WAT  1789     -16.026   4.057 -10.092  1.00  0.00
ATOM   5415  H1  WAT  1789     -16.632   4.080 -10.832  1.00  0.00
ATOM   5416  H2  WAT  1789     -16.331   3.325  -9.555  1.00  0.00
TER
ATOM   5417  O   WAT  1790     -14.596   7.785 -11.481  1.00  0.00
ATOM   5418  H1  WAT  1790     -13.644   7.701 -11.531  1.00  0.00
ATOM   5419  H2  WAT  1790     -14.743   8.449 -10.807  1.00  0.00
TER
ATOM   5420  O   WAT  1791     -12.947   3.574 -11.004  1.00  0.00
ATOM   5421  H1  WAT  1791     -12.206   3.912 -11.508  1.00  0.00
ATOM   5422  H2  WAT  1791     -13.709   3.743 -11.557  1.00  0.00
TER
ATOM   5423  O   WAT  1792     -14.272   1.626 -12.469  1.00  0.00
ATOM   5424  H1  WAT  1792     -13.858   1.780 -11.620  1.00  0.00
ATOM   5425  H2  WAT  1792     -15.207   1.751 -12.306  1.00  0.00
TER
ATOM   5426  O   WAT  1793     -13.800  -1.035 -10.465  1.00  0.00
ATOM   5427  H1  WAT  1793     -13.218  -1.790 -10.553  1.00  0.00
ATOM   5428  H2  WAT  1793     -13.624  -0.504 -11.242  1.00  0.00
TER
ATOM   5429  O   WAT  1794     -17.174  -0.691 -13.116  1.00  0.00
ATOM   5430  H1  WAT  1794     -17.054  -1.287 -12.376  1.00  0.00
ATOM   5431  H2  WAT  1794     -16.315  -0.654 -13.535  1.00  0.00
TER
ATOM   5432  O   WAT  1795     -14.835  -0.137 -14.539  1.00  0.00
ATOM   5433  H1  WAT  1795     -15.362   0.387 -15.143  1.00  0.00
ATOM   5434  H2  WAT  1795     -14.492   0.496 -13.908  1.00  0.00
TER
ATOM   5435  O   WAT  1796     -15.588  -4.532 -11.625  1.00  0.00
ATOM   5436  H1  WAT  1796     -16.276  -5.194 -11.690  1.00  0.00
ATOM   5437  H2  WAT  1796     -14.867  -4.978 -11.180  1.00  0.00
TER
ATOM   5438  O   WAT  1797     -11.276   6.814 -12.796  1.00  0.00
ATOM   5439  H1  WAT  1797     -11.875   6.874 -13.539  1.00  0.00
ATOM   5440  H2  WAT  1797     -11.146   5.875 -12.666  1.00  0.00
TER
ATOM   5441  O   WAT  1798     -12.590   3.539 -14.698  1.00  0.00
ATOM   5442  H1  WAT  1798     -13.404   3.969 -14.435  1.00  0.00
ATOM   5443  H2  WAT  1798     -12.183   4.151 -15.311  1.00  0.00
TER
ATOM   5444  O   WAT  1799     -11.241  -1.322 -13.171  1.00  0.00
ATOM   5445  H1  WAT  1799     -11.473  -1.550 -14.071  1.00  0.00
ATOM   5446  H2  WAT  1799     -10.981  -0.402 -13.217  1.00  0.00
TER
ATOM   5447  O   WAT  1800     -12.803  -6.096 -10.393  1.00  0.00
ATOM   5448  H1  WAT  1800     -11.926  -6.088 -10.010  1.00  0.00
ATOM   5449  H2  WAT  1800     -12.790  -6.833 -11.004  1.00  0.00
TER
ATOM   5450  O   WAT  1801     -11.356  -2.243 -19.504  1.00  0.00
ATOM   5451  H1  WAT  1801     -10.832  -2.737 -20.135  1.00  0.00
ATOM   5452  H2  WAT  1801     -10.770  -2.108 -18.760  1.00  0.00
TER
ATOM   5453  O   WAT  1802     -11.177  -2.159 -15.982  1.00  0.00
ATOM   5454  H1  WAT  1802     -12.127  -2.193 -15.868  1.00  0.00
ATOM   5455  H2  WAT  1802     -10.996  -1.249 -16.217  1.00  0.00
TER
ATOM   5456  O   WAT  1803     -12.091  -8.410 -14.573  1.00  0.00
ATOM   5457  H1  WAT  1803     -11.454  -7.797 -14.207  1.00  0.00
ATOM   5458  H2  WAT  1803     -11.943  -8.374 -15.518  1.00  0.00
TER
ATOM   5459  O   WAT  1804     -18.720  -7.258 -11.666  1.00  0.00
ATOM   5460  H1  WAT  1804     -18.782  -6.665 -10.916  1.00  0.00
ATOM   5461  H2  WAT  1804     -17.780  -7.365 -11.810  1.00  0.00
TER
ATOM   5462  O   WAT  1805     -16.083  -7.601 -12.026  1.00  0.00
ATOM   5463  H1  WAT  1805     -15.469  -7.283 -12.688  1.00  0.00
ATOM   5464  H2  WAT  1805     -15.538  -8.086 -11.407  1.00  0.00
TER
ATOM   5465  O   WAT  1806      -9.665   8.299 -14.620  1.00  0.00
ATOM   5466  H1  WAT  1806     -10.160   8.695 -15.337  1.00  0.00
ATOM   5467  H2  WAT  1806     -10.274   7.673 -14.226  1.00  0.00
TER
ATOM   5468  O   WAT  1807     -15.342  -9.037 -15.699  1.00  0.00
ATOM   5469  H1  WAT  1807     -16.216  -8.704 -15.902  1.00  0.00
ATOM   5470  H2  WAT  1807     -15.451  -9.510 -14.874  1.00  0.00
TER
ATOM   5471  O   WAT  1808     -14.435  -6.830 -14.315  1.00  0.00
ATOM   5472  H1  WAT  1808     -14.764  -7.645 -14.695  1.00  0.00
ATOM   5473  H2  WAT  1808     -13.487  -6.873 -14.439  1.00  0.00
TER
ATOM   5474  O   WAT  1809     -11.982   8.941 -17.341  1.00  0.00
ATOM   5475  H1  WAT  1809     -12.441   9.692 -17.716  1.00  0.00
ATOM   5476  H2  WAT  1809     -12.610   8.222 -17.400  1.00  0.00
TER
ATOM   5477  O   WAT  1810     -17.595  -8.120 -16.760  1.00  0.00
ATOM   5478  H1  WAT  1810     -18.378  -7.646 -16.480  1.00  0.00
ATOM   5479  H2  WAT  1810     -17.888  -9.025 -16.869  1.00  0.00
TER
ATOM   5480  O   WAT  1811     -13.043  -7.418 -18.715  1.00  0.00
ATOM   5481  H1  WAT  1811     -12.602  -7.474 -19.563  1.00  0.00
ATOM   5482  H2  WAT  1811     -13.312  -6.502 -18.644  1.00  0.00
TER
ATOM   5483  O   WAT  1812     -15.207  -9.038 -20.010  1.00  0.00
ATOM   5484  H1  WAT  1812     -14.604  -8.465 -19.535  1.00  0.00
ATOM   5485  H2  WAT  1812     -15.948  -8.474 -20.233  1.00  0.00
TER
ATOM   5486  O   WAT  1813     -18.745   9.062  -9.973  1.00  0.00
ATOM   5487  H1  WAT  1813     -17.818   8.827  -9.929  1.00  0.00
ATOM   5488  H2  WAT  1813     -18.760   9.889 -10.454  1.00  0.00
TER
ATOM   5489  O   WAT  1814     -14.957  -8.858  -9.631  1.00  0.00
ATOM   5490  H1  WAT  1814     -15.071  -8.539  -8.736  1.00  0.00
ATOM   5491  H2  WAT  1814     -14.140  -8.457  -9.927  1.00  0.00
TER
ATOM   5492  O   WAT  1815     -12.177   8.289 -10.149  1.00  0.00
ATOM   5493  H1  WAT  1815     -11.385   7.794 -10.356  1.00  0.00
ATOM   5494  H2  WAT  1815     -11.884   8.968  -9.541  1.00  0.00
TER
ATOM   5495  O   WAT  1816     -16.051 -19.613  17.056  1.00  0.00
ATOM   5496  H1  WAT  1816     -16.132 -20.528  16.785  1.00  0.00
ATOM   5497  H2  WAT  1816     -16.465 -19.116  16.350  1.00  0.00
TER
ATOM   5498  O   WAT  1817     -17.920 -17.835  18.937  1.00  0.00
ATOM   5499  H1  WAT  1817     -18.695 -18.315  19.227  1.00  0.00
ATOM   5500  H2  WAT  1817     -17.268 -18.515  18.762  1.00  0.00
TER
ATOM   5501  O   WAT  1818     -13.899 -13.429  17.717  1.00  0.00
ATOM   5502  H1  WAT  1818     -14.361 -14.200  18.045  1.00  0.00
ATOM   5503  H2  WAT  1818     -13.086 -13.403  18.222  1.00  0.00
TER
ATOM   5504  O   WAT  1819     -17.673 -11.143  17.337  1.00  0.00
ATOM   5505  H1  WAT  1819     -18.291 -10.688  16.767  1.00  0.00
ATOM   5506  H2  WAT  1819     -16.817 -10.988  16.936  1.00  0.00
TER
ATOM   5507  O   WAT  1820     -18.479 -15.159  18.944  1.00  0.00
ATOM   5508  H1  WAT  1820     -18.548 -16.100  18.783  1.00  0.00
ATOM   5509  H2  WAT  1820     -17.717 -15.069  19.516  1.00  0.00
TER
ATOM   5510  O   WAT  1821     -16.806 -16.259  14.730  1.00  0.00
ATOM   5511  H1  WAT  1821     -17.425 -15.795  14.167  1.00  0.00
ATOM   5512  H2  WAT  1821     -16.294 -15.567  15.147  1.00  0.00
TER
ATOM   5513  O   WAT  1822     -14.278 -11.455  19.854  1.00  0.00
ATOM   5514  H1  WAT  1822     -14.265 -11.859  18.986  1.00  0.00
ATOM   5515  H2  WAT  1822     -14.830 -10.681  19.750  1.00  0.00
TER
ATOM   5516  O   WAT  1823     -12.983 -14.734  14.943  1.00  0.00
ATOM   5517  H1  WAT  1823     -13.093 -15.676  15.068  1.00  0.00
ATOM   5518  H2  WAT  1823     -12.986 -14.372  15.829  1.00  0.00
TER
ATOM   5519  O   WAT  1824     -17.441 -19.107  14.299  1.00  0.00
ATOM   5520  H1  WAT  1824     -18.368 -19.174  14.528  1.00  0.00
ATOM   5521  H2  WAT  1824     -17.288 -18.169  14.184  1.00  0.00
TER
ATOM   5522  O   WAT  1825     -13.411 -17.545  14.802  1.00  0.00
ATOM   5523  H1  WAT  1825     -14.030 -17.883  14.155  1.00  0.00
ATOM   5524  H2  WAT  1825     -13.429 -18.189  15.510  1.00  0.00
TER
ATOM   5525  O   WAT  1826     -15.235 -18.307  11.810  1.00  0.00
ATOM   5526  H1  WAT  1826     -14.795 -19.144  11.663  1.00  0.00
ATOM   5527  H2  WAT  1826     -14.522 -17.674  11.896  1.00  0.00
TER
ATOM   5528  O   WAT  1827     -17.125 -13.367  15.778  1.00  0.00
ATOM   5529  H1  WAT  1827     -16.686 -12.625  15.363  1.00  0.00
ATOM   5530  H2  WAT  1827     -17.187 -13.124  16.702  1.00  0.00
TER
ATOM   5531  O   WAT  1828     -14.458 -10.380  13.134  1.00  0.00
ATOM   5532  H1  WAT  1828     -14.618 -10.670  14.032  1.00  0.00
ATOM   5533  H2  WAT  1828     -14.624 -11.156  12.599  1.00  0.00
TER
ATOM   5534  O   WAT  1829     -14.756 -12.871  11.694  1.00  0.00
ATOM   5535  H1  WAT  1829     -15.449 -12.874  11.034  1.00  0.00
ATOM   5536  H2  WAT  1829     -14.013 -13.295  11.263  1.00  0.00
TER
ATOM   5537  O   WAT  1830     -15.191 -11.245  15.769  1.00  0.00
ATOM   5538  H1  WAT  1830     -14.735 -12.026  16.083  1.00  0.00
ATOM   5539  H2  WAT  1830     -14.851 -10.534  16.313  1.00  0.00
TER
ATOM   5540  O   WAT  1831     -15.647 -21.213  14.291  1.00  0.00
ATOM   5541  H1  WAT  1831     -16.246 -20.490  14.107  1.00  0.00
ATOM   5542  H2  WAT  1831     -15.099 -21.275  13.509  1.00  0.00
TER
ATOM   5543  O   WAT  1832     -12.640 -17.007  19.276  1.00  0.00
ATOM   5544  H1  WAT  1832     -11.920 -16.512  18.886  1.00  0.00
ATOM   5545  H2  WAT  1832     -12.842 -17.685  18.631  1.00  0.00
TER
ATOM   5546  O   WAT  1833     -12.193 -19.930  11.183  1.00  0.00
ATOM   5547  H1  WAT  1833     -12.276 -19.499  10.333  1.00  0.00
ATOM   5548  H2  WAT  1833     -11.473 -19.470  11.616  1.00  0.00
TER
ATOM   5549  O   WAT  1834     -11.164 -13.076  13.911  1.00  0.00
ATOM   5550  H1  WAT  1834     -11.806 -13.730  14.186  1.00  0.00
ATOM   5551  H2  WAT  1834     -11.551 -12.670  13.135  1.00  0.00
TER
ATOM   5552  O   WAT  1835     -15.585 -15.747  17.758  1.00  0.00
ATOM   5553  H1  WAT  1835     -15.233 -16.345  17.099  1.00  0.00
ATOM   5554  H2  WAT  1835     -16.469 -16.073  17.929  1.00  0.00
TER
ATOM   5555  O   WAT  1836     -12.774 -14.184  10.449  1.00  0.00
ATOM   5556  H1  WAT  1836     -13.000 -14.901  11.041  1.00  0.00
ATOM   5557  H2  WAT  1836     -13.164 -14.433   9.611  1.00  0.00
TER
ATOM   5558  O   WAT  1837     -13.192 -16.267  12.110  1.00  0.00
ATOM   5559  H1  WAT  1837     -13.480 -15.806  12.898  1.00  0.00
ATOM   5560  H2  WAT  1837     -12.397 -16.727  12.379  1.00  0.00
TER
ATOM   5561  O   WAT  1838     -13.343 -19.274  16.974  1.00  0.00
ATOM   5562  H1  WAT  1838     -14.284 -19.259  17.149  1.00  0.00
ATOM   5563  H2  WAT  1838     -13.028 -20.060  17.420  1.00  0.00
TER
ATOM   5564  O   WAT  1839     -11.340 -12.103  18.649  1.00  0.00
ATOM   5565  H1  WAT  1839     -11.215 -11.280  19.122  1.00  0.00
ATOM   5566  H2  WAT  1839     -10.473 -12.314  18.302  1.00  0.00
TER
ATOM   5567  O   WAT  1840     -11.705 -11.610  11.567  1.00  0.00
ATOM   5568  H1  WAT  1840     -11.991 -12.023  10.753  1.00  0.00
ATOM   5569  H2  WAT  1840     -11.903 -10.681  11.447  1.00  0.00
TER
ATOM   5570  O   WAT  1841     -17.000 -16.554  10.612  1.00  0.00
ATOM   5571  H1  WAT  1841     -17.549 -16.108  11.256  1.00  0.00
ATOM   5572  H2  WAT  1841     -16.378 -17.060  11.136  1.00  0.00
TER
ATOM   5573  O   WAT  1842     -18.255 -10.490  12.046  1.00  0.00
ATOM   5574  H1  WAT  1842     -17.360 -10.152  12.068  1.00  0.00
ATOM   5575  H2  WAT  1842     -18.223 -11.212  11.419  1.00  0.00
TER
ATOM   5576  O   WAT  1843     -10.035 -14.218  10.090  1.00  0.00
ATOM   5577  H1  WAT  1843     -10.866 -14.151  10.561  1.00  0.00
ATOM   5578  H2  WAT  1843      -9.858 -13.328   9.787  1.00  0.00
TER
ATOM   5579  O   WAT  1844     -10.580 -17.474  12.593  1.00  0.00
ATOM   5580  H1  WAT  1844      -9.818 -16.904  12.699  1.00  0.00
ATOM   5581  H2  WAT  1844     -10.564 -18.041  13.364  1.00  0.00
TER
ATOM   5582  O   WAT  1845      -9.574 -16.619  17.438  1.00  0.00
ATOM   5583  H1  WAT  1845      -9.203 -17.402  17.031  1.00  0.00
ATOM   5584  H2  WAT  1845      -8.934 -15.930  17.259  1.00  0.00
TER
ATOM   5585  O   WAT  1846     -10.528 -17.180   9.751  1.00  0.00
ATOM   5586  H1  WAT  1846     -10.253 -16.272   9.623  1.00  0.00
ATOM   5587  H2  WAT  1846     -10.717 -17.244  10.687  1.00  0.00
TER
ATOM   5588  O   WAT  1847     -10.631 -19.243  14.744  1.00  0.00
ATOM   5589  H1  WAT  1847     -11.007 -20.010  14.312  1.00  0.00
ATOM   5590  H2  WAT  1847     -11.361 -18.861  15.231  1.00  0.00
TER
ATOM   5591  O   WAT  1848     -12.533 -10.483  16.377  1.00  0.00
ATOM   5592  H1  WAT  1848     -11.937 -10.805  15.701  1.00  0.00
ATOM   5593  H2  WAT  1848     -12.275 -10.956  17.169  1.00  0.00
TER
ATOM   5594  O   WAT  1849     -10.511 -10.170  14.573  1.00  0.00
ATOM   5595  H1  WAT  1849     -10.335 -10.856  13.929  1.00  0.00
ATOM   5596  H2  WAT  1849     -11.209  -9.645  14.181  1.00  0.00
TER
ATOM   5597  O   WAT  1850     -16.051 -19.613  -1.718  1.00  0.00
ATOM   5598  H1  WAT  1850     -16.132 -20.528  -1.989  1.00  0.00
ATOM   5599  H2  WAT  1850     -16.465 -19.116  -2.425  1.00  0.00
TER
ATOM   5600  O   WAT  1851     -17.920 -17.835   0.162  1.00  0.00
ATOM   5601  H1  WAT  1851     -18.695 -18.315   0.452  1.00  0.00
ATOM   5602  H2  WAT  1851     -17.268 -18.515  -0.012  1.00  0.00
TER
ATOM   5603  O   WAT  1852     -13.899 -13.429  -1.058  1.00  0.00
ATOM   5604  H1  WAT  1852     -14.361 -14.200  -0.729  1.00  0.00
ATOM   5605  H2  WAT  1852     -13.086 -13.403  -0.552  1.00  0.00
TER
ATOM   5606  O   WAT  1853     -17.673 -11.143  -1.437  1.00  0.00
ATOM   5607  H1  WAT  1853     -18.291 -10.688  -2.008  1.00  0.00
ATOM   5608  H2  WAT  1853     -16.817 -10.988  -1.838  1.00  0.00
TER
ATOM   5609  O   WAT  1854     -18.479 -15.159   0.169  1.00  0.00
ATOM   5610  H1  WAT  1854     -18.548 -16.100   0.008  1.00  0.00
ATOM   5611  H2  WAT  1854     -17.717 -15.069   0.742  1.00  0.00
TER
ATOM   5612  O   WAT  1855     -16.806 -16.259  -4.044  1.00  0.00
ATOM   5613  H1  WAT  1855     -17.425 -15.795  -4.608  1.00  0.00
ATOM   5614  H2  WAT  1855     -16.294 -15.567  -3.627  1.00  0.00
TER
ATOM   5615  O   WAT  1856     -11.813 -13.300   2.365  1.00  0.00
ATOM   5616  H1  WAT  1856     -12.497 -12.630   2.356  1.00  0.00
ATOM   5617  H2  WAT  1856     -11.274 -13.102   1.599  1.00  0.00
TER
ATOM   5618  O   WAT  1857     -14.278 -11.455   1.079  1.00  0.00
ATOM   5619  H1  WAT  1857     -14.265 -11.859   0.211  1.00  0.00
ATOM   5620  H2  WAT  1857     -14.830 -10.681   0.975  1.00  0.00
TER
ATOM   5621  O   WAT  1858     -12.983 -14.734  -3.832  1.00  0.00
ATOM   5622  H1  WAT  1858     -13.093 -15.676  -3.707  1.00  0.00
ATOM   5623  H2  WAT  1858     -12.986 -14.372  -2.946  1.00  0.00
TER
ATOM   5624  O   WAT  1859     -14.879 -16.552   2.407  1.00  0.00
ATOM   5625  H1  WAT  1859     -14.462 -16.766   1.573  1.00  0.00
ATOM   5626  H2  WAT  1859     -14.155 -16.295   2.978  1.00  0.00
TER
ATOM   5627  O   WAT  1860     -17.441 -19.107  -4.476  1.00  0.00
ATOM   5628  H1  WAT  1860     -18.368 -19.174  -4.247  1.00  0.00
ATOM   5629  H2  WAT  1860     -17.288 -18.169  -4.590  1.00  0.00
TER
ATOM   5630  O   WAT  1861     -10.933 -18.154   2.499  1.00  0.00
ATOM   5631  H1  WAT  1861     -11.761 -18.084   2.024  1.00  0.00
ATOM   5632  H2  WAT  1861     -10.338 -17.568   2.031  1.00  0.00
TER
ATOM   5633  O   WAT  1862     -13.411 -17.545  -3.972  1.00  0.00
ATOM   5634  H1  WAT  1862     -14.030 -17.883  -4.619  1.00  0.00
ATOM   5635  H2  WAT  1862     -13.429 -18.189  -3.264  1.00  0.00
TER
ATOM   5636  O   WAT  1863     -13.279 -11.321   4.133  1.00  0.00
ATOM   5637  H1  WAT  1863     -13.756 -10.514   3.940  1.00  0.00
ATOM   5638  H2  WAT  1863     -13.962 -11.973   4.285  1.00  0.00
TER
ATOM   5639  O   WAT  1864     -15.235 -18.307  -6.965  1.00  0.00
ATOM   5640  H1  WAT  1864     -14.795 -19.144  -7.111  1.00  0.00
ATOM   5641  H2  WAT  1864     -14.522 -17.674  -6.878  1.00  0.00
TER
ATOM   5642  O   WAT  1865     -17.125 -13.367  -2.997  1.00  0.00
ATOM   5643  H1  WAT  1865     -16.686 -12.625  -3.411  1.00  0.00
ATOM   5644  H2  WAT  1865     -17.187 -13.124  -2.073  1.00  0.00
TER
ATOM   5645  O   WAT  1866      -9.699 -11.560   9.202  1.00  0.00
ATOM   5646  H1  WAT  1866      -9.223 -11.081   9.881  1.00  0.00
ATOM   5647  H2  WAT  1866      -9.078 -11.628   8.476  1.00  0.00
TER
ATOM   5648  O   WAT  1867     -10.295 -14.368   6.362  1.00  0.00
ATOM   5649  H1  WAT  1867     -10.169 -14.607   5.444  1.00  0.00
ATOM   5650  H2  WAT  1867     -10.253 -15.200   6.834  1.00  0.00
TER
ATOM   5651  O   WAT  1868     -16.434 -10.666   4.931  1.00  0.00
ATOM   5652  H1  WAT  1868     -15.919 -10.755   5.734  1.00  0.00
ATOM   5653  H2  WAT  1868     -17.277 -10.320   5.224  1.00  0.00
TER
ATOM   5654  O   WAT  1869     -14.458 -10.380  -5.640  1.00  0.00
ATOM   5655  H1  WAT  1869     -14.618 -10.670  -4.742  1.00  0.00
ATOM   5656  H2  WAT  1869     -14.624 -11.156  -6.176  1.00  0.00
TER
ATOM   5657  O   WAT  1870     -14.756 -12.871  -7.081  1.00  0.00
ATOM   5658  H1  WAT  1870     -15.449 -12.874  -7.740  1.00  0.00
ATOM   5659  H2  WAT  1870     -14.013 -13.295  -7.511  1.00  0.00
TER
ATOM   5660  O   WAT  1871     -15.191 -11.245  -3.006  1.00  0.00
ATOM   5661  H1  WAT  1871     -14.735 -12.026  -2.692  1.00  0.00
ATOM   5662  H2  WAT  1871     -14.851 -10.534  -2.462  1.00  0.00
TER
ATOM   5663  O   WAT  1872     -15.647 -21.213  -4.483  1.00  0.00
ATOM   5664  H1  WAT  1872     -16.246 -20.490  -4.667  1.00  0.00
ATOM   5665  H2  WAT  1872     -15.099 -21.275  -5.266  1.00  0.00
TER
ATOM   5666  O   WAT  1873     -16.455 -19.986   1.642  1.00  0.00
ATOM   5667  H1  WAT  1873     -17.187 -19.478   1.991  1.00  0.00
ATOM   5668  H2  WAT  1873     -16.853 -20.803   1.341  1.00  0.00
TER
ATOM   5669  O   WAT  1874     -12.640 -17.007   0.502  1.00  0.00
ATOM   5670  H1  WAT  1874     -11.920 -16.512   0.111  1.00  0.00
ATOM   5671  H2  WAT  1874     -12.842 -17.685  -0.143  1.00  0.00
TER
ATOM   5672  O   WAT  1875     -17.258 -16.936   6.388  1.00  0.00
ATOM   5673  H1  WAT  1875     -17.324 -17.857   6.134  1.00  0.00
ATOM   5674  H2  WAT  1875     -17.887 -16.839   7.103  1.00  0.00
TER
ATOM   5675  O   WAT  1876     -17.326 -14.114   6.139  1.00  0.00
ATOM   5676  H1  WAT  1876     -17.312 -15.046   5.921  1.00  0.00
ATOM   5677  H2  WAT  1876     -18.034 -14.028   6.778  1.00  0.00
TER
ATOM   5678  O   WAT  1877     -12.193 -19.930  -7.591  1.00  0.00
ATOM   5679  H1  WAT  1877     -12.276 -19.499  -8.442  1.00  0.00
ATOM   5680  H2  WAT  1877     -11.473 -19.470  -7.159  1.00  0.00
TER
ATOM   5681  O   WAT  1878     -11.115 -17.473   5.486  1.00  0.00
ATOM   5682  H1  WAT  1878     -11.840 -16.881   5.289  1.00  0.00
ATOM   5683  H2  WAT  1878     -10.588 -17.481   4.687  1.00  0.00
TER
ATOM   5684  O   WAT  1879     -11.164 -13.076  -4.863  1.00  0.00
ATOM   5685  H1  WAT  1879     -11.806 -13.730  -4.589  1.00  0.00
ATOM   5686  H2  WAT  1879     -11.551 -12.670  -5.639  1.00  0.00
TER
ATOM   5687  O   WAT  1880     -15.585 -15.747  -1.016  1.00  0.00
ATOM   5688  H1  WAT  1880     -15.233 -16.345  -1.676  1.00  0.00
ATOM   5689  H2  WAT  1880     -16.469 -16.073  -0.845  1.00  0.00
TER
ATOM   5690  O   WAT  1881     -17.893 -12.472   3.233  1.00  0.00
ATOM   5691  H1  WAT  1881     -17.249 -12.266   3.910  1.00  0.00
ATOM   5692  H2  WAT  1881     -17.530 -13.234   2.780  1.00  0.00
TER
ATOM   5693  O   WAT  1882     -16.620 -14.469   1.951  1.00  0.00
ATOM   5694  H1  WAT  1882     -15.977 -15.170   2.064  1.00  0.00
ATOM   5695  H2  WAT  1882     -16.095 -13.689   1.770  1.00  0.00
TER
ATOM   5696  O   WAT  1883     -12.774 -14.184  -8.325  1.00  0.00
ATOM   5697  H1  WAT  1883     -13.000 -14.901  -7.733  1.00  0.00
ATOM   5698  H2  WAT  1883     -13.164 -14.433  -9.163  1.00  0.00
TER
ATOM   5699  O   WAT  1884     -14.846 -13.670   5.154  1.00  0.00
ATOM   5700  H1  WAT  1884     -14.510 -13.083   5.832  1.00  0.00
ATOM   5701  H2  WAT  1884     -15.766 -13.800   5.384  1.00  0.00
TER
ATOM   5702  O   WAT  1885     -13.192 -16.267  -6.664  1.00  0.00
ATOM   5703  H1  WAT  1885     -13.480 -15.806  -5.876  1.00  0.00
ATOM   5704  H2  WAT  1885     -12.397 -16.727  -6.396  1.00  0.00
TER
ATOM   5705  O   WAT  1886     -13.343 -19.274  -1.800  1.00  0.00
ATOM   5706  H1  WAT  1886     -14.284 -19.259  -1.626  1.00  0.00
ATOM   5707  H2  WAT  1886     -13.028 -20.060  -1.354  1.00  0.00
TER
ATOM   5708  O   WAT  1887     -11.340 -12.103  -0.125  1.00  0.00
ATOM   5709  H1  WAT  1887     -11.215 -11.280   0.347  1.00  0.00
ATOM   5710  H2  WAT  1887     -10.473 -12.314  -0.473  1.00  0.00
TER
ATOM   5711  O   WAT  1888     -16.026 -14.717   8.683  1.00  0.00
ATOM   5712  H1  WAT  1888     -16.632 -14.694   7.942  1.00  0.00
ATOM   5713  H2  WAT  1888     -16.331 -15.449   9.219  1.00  0.00
TER
ATOM   5714  O   WAT  1889     -14.596 -10.989   7.294  1.00  0.00
ATOM   5715  H1  WAT  1889     -13.644 -11.073   7.244  1.00  0.00
ATOM   5716  H2  WAT  1889     -14.743 -10.325   7.967  1.00  0.00
TER
ATOM   5717  O   WAT  1890     -11.705 -11.610  -7.207  1.00  0.00
ATOM   5718  H1  WAT  1890     -11.991 -12.023  -8.022  1.00  0.00
ATOM   5719  H2  WAT  1890     -11.903 -10.681  -7.327  1.00  0.00
TER
ATOM   5720  O   WAT  1891     -17.000 -16.554  -8.162  1.00  0.00
ATOM   5721  H1  WAT  1891     -17.549 -16.108  -7.518  1.00  0.00
ATOM   5722  H2  WAT  1891     -16.378 -17.060  -7.639  1.00  0.00
TER
ATOM   5723  O   WAT  1892     -12.947 -15.200   7.770  1.00  0.00
ATOM   5724  H1  WAT  1892     -12.206 -14.863   7.267  1.00  0.00
ATOM   5725  H2  WAT  1892     -13.709 -15.031   7.217  1.00  0.00
TER
ATOM   5726  O   WAT  1893     -14.272 -17.149   6.305  1.00  0.00
ATOM   5727  H1  WAT  1893     -13.858 -16.994   7.154  1.00  0.00
ATOM   5728  H2  WAT  1893     -15.207 -17.023   6.468  1.00  0.00
TER
ATOM   5729  O   WAT  1894     -13.800 -19.809   8.309  1.00  0.00
ATOM   5730  H1  WAT  1894     -13.218 -20.564   8.221  1.00  0.00
ATOM   5731  H2  WAT  1894     -13.624 -19.278   7.532  1.00  0.00
TER
ATOM   5732  O   WAT  1895     -17.174 -19.465   5.659  1.00  0.00
ATOM   5733  H1  WAT  1895     -17.054 -20.061   6.398  1.00  0.00
ATOM   5734  H2  WAT  1895     -16.315 -19.428   5.239  1.00  0.00
TER
ATOM   5735  O   WAT  1896     -14.835 -18.911   4.235  1.00  0.00
ATOM   5736  H1  WAT  1896     -15.362 -18.387   3.632  1.00  0.00
ATOM   5737  H2  WAT  1896     -14.492 -18.279   4.866  1.00  0.00
TER
ATOM   5738  O   WAT  1897     -18.255 -10.490  -6.728  1.00  0.00
ATOM   5739  H1  WAT  1897     -17.360 -10.152  -6.706  1.00  0.00
ATOM   5740  H2  WAT  1897     -18.223 -11.212  -7.355  1.00  0.00
TER
ATOM   5741  O   WAT  1898     -11.276 -11.960   5.979  1.00  0.00
ATOM   5742  H1  WAT  1898     -11.875 -11.901   5.235  1.00  0.00
ATOM   5743  H2  WAT  1898     -11.146 -12.900   6.108  1.00  0.00
TER
ATOM   5744  O   WAT  1899     -10.035 -14.218  -8.684  1.00  0.00
ATOM   5745  H1  WAT  1899     -10.866 -14.151  -8.214  1.00  0.00
ATOM   5746  H2  WAT  1899      -9.858 -13.328  -8.988  1.00  0.00
TER
ATOM   5747  O   WAT  1900     -10.580 -17.474  -6.181  1.00  0.00
ATOM   5748  H1  WAT  1900      -9.818 -16.904  -6.075  1.00  0.00
ATOM   5749  H2  WAT  1900     -10.564 -18.041  -5.410  1.00  0.00
TER
ATOM   5750  O   WAT  1901      -9.574 -16.619  -1.337  1.00  0.00
ATOM   5751  H1  WAT  1901      -9.203 -17.402  -1.743  1.00  0.00
ATOM   5752  H2  WAT  1901      -8.934 -15.930  -1.515  1.00  0.00
TER
ATOM   5753  O   WAT  1902     -12.590 -15.235   4.076  1.00  0.00
ATOM   5754  H1  WAT  1902     -13.404 -14.805   4.339  1.00  0.00
ATOM   5755  H2  WAT  1902     -12.183 -14.623   3.463  1.00  0.00
TER
ATOM   5756  O   WAT  1903     -10.528 -17.180  -9.024  1.00  0.00
ATOM   5757  H1  WAT  1903     -10.253 -16.272  -9.152  1.00  0.00
ATOM   5758  H2  WAT  1903     -10.717 -17.244  -8.087  1.00  0.00
TER
ATOM   5759  O   WAT  1904     -10.631 -19.243  -4.031  1.00  0.00
ATOM   5760  H1  WAT  1904     -11.007 -20.010  -4.463  1.00  0.00
ATOM   5761  H2  WAT  1904     -11.361 -18.861  -3.543  1.00  0.00
TER
ATOM   5762  O   WAT  1905     -11.241 -20.096   5.603  1.00  0.00
ATOM   5763  H1  WAT  1905     -11.473 -20.325   4.703  1.00  0.00
ATOM   5764  H2  WAT  1905     -10.981 -19.176   5.558  1.00  0.00
TER
ATOM   5765  O   WAT  1906     -11.177 -20.933   2.792  1.00  0.00
ATOM   5766  H1  WAT  1906     -12.127 -20.967   2.906  1.00  0.00
ATOM   5767  H2  WAT  1906     -10.996 -20.023   2.557  1.00  0.00
TER
ATOM   5768  O   WAT  1907     -12.533 -10.483  -2.397  1.00  0.00
ATOM   5769  H1  WAT  1907     -11.937 -10.805  -3.073  1.00  0.00
ATOM   5770  H2  WAT  1907     -12.275 -10.956  -1.606  1.00  0.00
TER
ATOM   5771  O   WAT  1908      -9.665 -10.476   4.154  1.00  0.00
ATOM   5772  H1  WAT  1908     -10.160 -10.079   3.437  1.00  0.00
ATOM   5773  H2  WAT  1908     -10.274 -11.101   4.548  1.00  0.00
TER
ATOM   5774  O   WAT  1909     -11.982  -9.833   1.433  1.00  0.00
ATOM   5775  H1  WAT  1909     -12.441  -9.082   1.059  1.00  0.00
ATOM   5776  H2  WAT  1909     -12.610 -10.553   1.374  1.00  0.00
TER
ATOM   5777  O   WAT  1910     -18.745  -9.712   8.801  1.00  0.00
ATOM   5778  H1  WAT  1910     -17.818  -9.948   8.845  1.00  0.00
ATOM   5779  H2  WAT  1910     -18.760  -8.885   8.320  1.00  0.00
TER
ATOM   5780  O   WAT  1911     -10.511 -10.170  -4.201  1.00  0.00
ATOM   5781  H1  WAT  1911     -10.335 -10.856  -4.845  1.00  0.00
ATOM   5782  H2  WAT  1911     -11.209  -9.645  -4.593  1.00  0.00
TER
ATOM   5783  O   WAT  1912     -12.177 -10.485   8.626  1.00  0.00
ATOM   5784  H1  WAT  1912     -11.385 -10.980   8.418  1.00  0.00
ATOM   5785  H2  WAT  1912     -11.884  -9.806   9.233  1.00  0.00
TER
ATOM   5786  O   WAT  1913     -17.920 -17.835 -18.612  1.00  0.00
ATOM   5787  H1  WAT  1913     -18.695 -18.315 -18.322  1.00  0.00
ATOM   5788  H2  WAT  1913     -17.268 -18.515 -18.786  1.00  0.00
TER
ATOM   5789  O   WAT  1914     -13.899 -13.429 -19.832  1.00  0.00
ATOM   5790  H1  WAT  1914     -14.361 -14.200 -19.503  1.00  0.00
ATOM   5791  H2  WAT  1914     -13.086 -13.403 -19.327  1.00  0.00
TER
ATOM   5792  O   WAT  1915     -18.479 -15.159 -18.605  1.00  0.00
ATOM   5793  H1  WAT  1915     -18.548 -16.100 -18.766  1.00  0.00
ATOM   5794  H2  WAT  1915     -17.717 -15.069 -18.033  1.00  0.00
TER
ATOM   5795  O   WAT  1916     -11.813 -13.300 -16.410  1.00  0.00
ATOM   5796  H1  WAT  1916     -12.497 -12.630 -16.418  1.00  0.00
ATOM   5797  H2  WAT  1916     -11.274 -13.102 -17.175  1.00  0.00
TER
ATOM   5798  O   WAT  1917     -14.278 -11.455 -17.695  1.00  0.00
ATOM   5799  H1  WAT  1917     -14.265 -11.859 -18.563  1.00  0.00
ATOM   5800  H2  WAT  1917     -14.830 -10.681 -17.799  1.00  0.00
TER
ATOM   5801  O   WAT  1918     -14.879 -16.552 -16.367  1.00  0.00
ATOM   5802  H1  WAT  1918     -14.462 -16.766 -17.202  1.00  0.00
ATOM   5803  H2  WAT  1918     -14.155 -16.295 -15.796  1.00  0.00
TER
ATOM   5804  O   WAT  1919     -10.933 -18.154 -16.275  1.00  0.00
ATOM   5805  H1  WAT  1919     -11.761 -18.084 -16.750  1.00  0.00
ATOM   5806  H2  WAT  1919     -10.338 -17.568 -16.744  1.00  0.00
TER
ATOM   5807  O   WAT  1920     -13.279 -11.321 -14.642  1.00  0.00
ATOM   5808  H1  WAT  1920     -13.756 -10.514 -14.834  1.00  0.00
ATOM   5809  H2  WAT  1920     -13.962 -11.973 -14.489  1.00  0.00
TER
ATOM   5810  O   WAT  1921      -9.699 -11.560  -9.573  1.00  0.00
ATOM   5811  H1  WAT  1921      -9.223 -11.081  -8.894  1.00  0.00
ATOM   5812  H2  WAT  1921      -9.078 -11.628 -10.298  1.00  0.00
TER
ATOM   5813  O   WAT  1922     -10.295 -14.368 -12.413  1.00  0.00
ATOM   5814  H1  WAT  1922     -10.169 -14.607 -13.331  1.00  0.00
ATOM   5815  H2  WAT  1922     -10.253 -15.200 -11.940  1.00  0.00
TER
ATOM   5816  O   WAT  1923     -16.434 -10.666 -13.843  1.00  0.00
ATOM   5817  H1  WAT  1923     -15.919 -10.755 -13.041  1.00  0.00
ATOM   5818  H2  WAT  1923     -17.277 -10.320 -13.550  1.00  0.00
TER
ATOM   5819  O   WAT  1924     -16.455 -19.986 -17.132  1.00  0.00
ATOM   5820  H1  WAT  1924     -17.187 -19.478 -16.783  1.00  0.00
ATOM   5821  H2  WAT  1924     -16.853 -20.803 -17.433  1.00  0.00
TER
ATOM   5822  O   WAT  1925     -12.640 -17.007 -18.273  1.00  0.00
ATOM   5823  H1  WAT  1925     -11.920 -16.512 -18.663  1.00  0.00
ATOM   5824  H2  WAT  1925     -12.842 -17.685 -18.917  1.00  0.00
TER
ATOM   5825  O   WAT  1926     -17.258 -16.936 -12.386  1.00  0.00
ATOM   5826  H1  WAT  1926     -17.324 -17.857 -12.640  1.00  0.00
ATOM   5827  H2  WAT  1926     -17.887 -16.839 -11.671  1.00  0.00
TER
ATOM   5828  O   WAT  1927     -17.326 -14.114 -12.635  1.00  0.00
ATOM   5829  H1  WAT  1927     -17.312 -15.046 -12.854  1.00  0.00
ATOM   5830  H2  WAT  1927     -18.034 -14.028 -11.996  1.00  0.00
TER
ATOM   5831  O   WAT  1928     -11.115 -17.473 -13.289  1.00  0.00
ATOM   5832  H1  WAT  1928     -11.840 -16.881 -13.486  1.00  0.00
ATOM   5833  H2  WAT  1928     -10.588 -17.481 -14.087  1.00  0.00
TER
ATOM   5834  O   WAT  1929     -17.893 -12.472 -15.541  1.00  0.00
ATOM   5835  H1  WAT  1929     -17.249 -12.266 -14.864  1.00  0.00
ATOM   5836  H2  WAT  1929     -17.530 -13.234 -15.994  1.00  0.00
TER
ATOM   5837  O   WAT  1930     -16.620 -14.469 -16.824  1.00  0.00
ATOM   5838  H1  WAT  1930     -15.977 -15.170 -16.710  1.00  0.00
ATOM   5839  H2  WAT  1930     -16.095 -13.689 -17.004  1.00  0.00
TER
ATOM   5840  O   WAT  1931     -14.846 -13.670 -13.620  1.00  0.00
ATOM   5841  H1  WAT  1931     -14.510 -13.083 -12.942  1.00  0.00
ATOM   5842  H2  WAT  1931     -15.766 -13.800 -13.390  1.00  0.00
TER
ATOM   5843  O   WAT  1932     -11.340 -12.103 -18.899  1.00  0.00
ATOM   5844  H1  WAT  1932     -11.215 -11.280 -18.427  1.00  0.00
ATOM   5845  H2  WAT  1932     -10.473 -12.314 -19.247  1.00  0.00
TER
ATOM   5846  O   WAT  1933     -16.026 -14.717 -10.092  1.00  0.00
ATOM   5847  H1  WAT  1933     -16.632 -14.694 -10.832  1.00  0.00
ATOM   5848  H2  WAT  1933     -16.331 -15.449  -9.555  1.00  0.00
TER
ATOM   5849  O   WAT  1934     -14.596 -10.989 -11.481  1.00  0.00
ATOM   5850  H1  WAT  1934     -13.644 -11.073 -11.531  1.00  0.00
ATOM   5851  H2  WAT  1934     -14.743 -10.325 -10.807  1.00  0.00
TER
ATOM   5852  O   WAT  1935     -12.947 -15.200 -11.004  1.00  0.00
ATOM   5853  H1  WAT  1935     -12.206 -14.863 -11.508  1.00  0.00
ATOM   5854  H2  WAT  1935     -13.709 -15.031 -11.557  1.00  0.00
TER
[truncated: 2,465 more chars]
