# Supplementary material for: Accuracy and Precision of Alchemical Relative Free Energy Predictions with and without Replica‐Exchange
Source: Adv Theory Simul. 2019 Nov 27;3(1):1900195. doi: 10.1002/adts.201900195 (PMC8427472; doi:10.1002/adts.201900195)
Supplement: Supplementary file 1 — Supporting Information [file ADTS-3-1900195-s001.gz › BRD4/ligand/l3-l1/build/complex.pdb]

ATOM      1  C10 L3      1       0.905  -1.063  -4.192  1.00  0.00
ATOM      2  C11 L3      1       1.449   0.043  -3.510  1.00  0.00
ATOM      3  H34 L3      1       2.456   0.358  -3.745  1.00  0.00
ATOM      4  H33 L3      1       1.495  -1.581  -4.935  1.00  0.00
ATOM      5  C9  L3      1      -0.403  -1.495  -3.905  1.00  0.00
ATOM      6  H32 L3      1      -0.821  -2.345  -4.427  1.00  0.00
ATOM      7  C8  L3      1      -1.165  -0.817  -2.935  1.00  0.00
ATOM      8  H31 L3      1      -2.169  -1.148  -2.709  1.00  0.00
ATOM      9  C7  L3      1      -0.622   0.290  -2.254  1.00  0.00
ATOM     10  H30 L3      1      -1.233   0.778  -1.509  1.00  0.00
ATOM     11  C6  L3      1       0.693   0.730  -2.537  1.00  0.00
ATOM     12  N5  L3      1       1.290   1.823  -1.890  1.00  0.00
ATOM     13  H29 L3      1       2.239   2.088  -2.133  1.00  0.00
ATOM     14  C4  L3      1       0.595   2.628  -0.887  1.00  0.00
ATOM     15  H23 L3      1      -0.426   2.795  -1.236  1.00  0.00
ATOM     16  C3  L3      1       1.253   4.007  -0.749  1.00  0.00
ATOM     17  H27 L3      1       1.352   4.487  -1.724  1.00  0.00
ATOM     18  H28 L3      1       2.269   3.869  -0.376  1.00  0.00
ATOM     19  C2  L3      1       0.474   4.947   0.209  1.00  0.00
ATOM     20  C1  L3      1       1.418   5.983   0.849  1.00  0.00
ATOM     21  H26 L3      1       2.141   5.504   1.511  1.00  0.00
ATOM     22  H24 L3      1       1.977   6.527   0.087  1.00  0.00
ATOM     23  H25 L3      1       0.871   6.720   1.437  1.00  0.00
ATOM     24  H22 L3      1      -0.228   5.484  -0.432  1.00  0.00
ATOM     25  N18 L3      1      -0.313   4.226   1.245  1.00  0.00
ATOM     26  C19 L3      1      -1.468   4.797   1.700  1.00  0.00
ATOM     27  C20 L3      1      -2.502   3.964   2.463  1.00  0.00
ATOM     28  H39 L3      1      -2.263   3.926   3.525  1.00  0.00
ATOM     29  H41 L3      1      -2.570   2.948   2.074  1.00  0.00
ATOM     30  H40 L3      1      -3.491   4.412   2.365  1.00  0.00
ATOM     31  O21 L3      1      -1.756   5.982   1.491  1.00  0.00
ATOM     32  C17 L3      1       0.071   2.879   1.560  1.00  0.00
ATOM     33  C16 L3      1       0.083   2.394   2.889  1.00  0.00
ATOM     34  C15 L3      1       0.470   1.070   3.162  1.00  0.00
ATOM     35  H37 L3      1       0.467   0.726   4.187  1.00  0.00
ATOM     36  H38 L3      1      -0.193   3.034   3.715  1.00  0.00
ATOM     37  C12 L3      1       0.512   2.033   0.516  1.00  0.00
ATOM     38  C13 L3      1       0.905   0.706   0.807  1.00  0.00
ATOM     39  H35 L3      1       1.236   0.059   0.010  1.00  0.00
ATOM     40  C14 L3      1       0.879   0.203   2.126  1.00  0.00
ATOM     41 C116 L3      1       1.285  -1.188   2.416  1.00  0.00
ATOM     42 C117 L3      1       0.600  -1.957   3.386  1.00  0.00
ATOM     43 H122 L3      1      -0.237  -1.531   3.921  1.00  0.00
ATOM     44 C118 L3      1       0.983  -3.283   3.664  1.00  0.00
ATOM     45 H123 L3      1       0.446  -3.856   4.408  1.00  0.00
ATOM     46 C119 L3      1       2.062  -3.864   2.974  1.00  0.00
ATOM     47 H124 L3      1       2.358  -4.883   3.186  1.00  0.00
ATOM     48 C120 L3      1       2.755  -3.115   2.006  1.00  0.00
ATOM     49 H125 L3      1       3.586  -3.555   1.473  1.00  0.00
ATOM     50 C121 L3      1       2.367  -1.788   1.731  1.00  0.00
ATOM     51 H126 L3      1       2.918  -1.226   0.990  1.00  0.00
ATOM     52  T10 L3      1       1.867  -5.950   4.158  1.00  0.00
ATOM     53  T17 L3      1       1.932  -5.504   5.152  1.00  0.00
ATOM     54  T18 L3      1       0.817  -6.097   3.900  1.00  0.00
ATOM     55  T19 L3      1       2.333  -6.933   4.209  1.00  0.00
ATOM     56  T24 L3      1       2.538  -5.157   3.186  1.00  0.00
ATOM     57  T11 L3      1       2.090  -3.871   2.977  1.00  0.00
ATOM     58  T16 L3      1       2.769  -3.105   2.011  1.00  0.00
ATOM     59  T15 L3      1       2.377  -1.782   1.734  1.00  0.00
ATOM     60  T22 L3      1       2.926  -1.220   0.992  1.00  0.00
ATOM     61  T23 L3      1       3.603  -3.535   1.474  1.00  0.00
ATOM     62  T12 L3      1       1.003  -3.282   3.666  1.00  0.00
ATOM     63  T20 L3      1       0.444  -3.824   4.416  1.00  0.00
ATOM     64  T13 L3      1       0.615  -1.957   3.386  1.00  0.00
ATOM     65  T21 L3      1      -0.224  -1.536   3.921  1.00  0.00
ATOM     66  T14 L3      1       1.293  -1.185   2.417  1.00  0.00
TER
ATOM     67  O   WAT     2      12.103  14.970  13.782  1.00  0.00
ATOM     68  H1  WAT     2      11.215  15.312  13.680  1.00  0.00
ATOM     69  H2  WAT     2      12.387  14.770  12.890  1.00  0.00
TER
ATOM     70  O   WAT     3      10.066  17.571  19.666  1.00  0.00
ATOM     71  H1  WAT     3      10.638  16.803  19.667  1.00  0.00
ATOM     72  H2  WAT     3      10.066  17.870  18.757  1.00  0.00
TER
ATOM     73  O   WAT     4      14.279  13.553  14.816  1.00  0.00
ATOM     74  H1  WAT     4      14.386  14.454  15.123  1.00  0.00
ATOM     75  H2  WAT     4      13.368  13.505  14.526  1.00  0.00
TER
ATOM     76  O   WAT     5      16.120  16.522  19.149  1.00  0.00
ATOM     77  H1  WAT     5      16.628  17.020  19.789  1.00  0.00
ATOM     78  H2  WAT     5      16.651  15.746  18.973  1.00  0.00
TER
ATOM     79  O   WAT     6      17.768  10.361  17.747  1.00  0.00
ATOM     80  H1  WAT     6      18.075   9.806  17.030  1.00  0.00
ATOM     81  H2  WAT     6      16.838  10.496  17.564  1.00  0.00
TER
ATOM     82  O   WAT     7      15.762  18.953  17.265  1.00  0.00
ATOM     83  H1  WAT     7      15.357  18.240  16.769  1.00  0.00
ATOM     84  H2  WAT     7      15.848  18.608  18.153  1.00  0.00
TER
ATOM     85  O   WAT     8      12.462  17.847  14.765  1.00  0.00
ATOM     86  H1  WAT     8      12.342  18.573  14.153  1.00  0.00
ATOM     87  H2  WAT     8      12.152  17.077  14.288  1.00  0.00
TER
ATOM     88  O   WAT     9      14.928  11.191  18.148  1.00  0.00
ATOM     89  H1  WAT     9      14.485  11.972  17.816  1.00  0.00
ATOM     90  H2  WAT     9      15.487  11.514  18.855  1.00  0.00
TER
ATOM     91  O   WAT    10      18.044  10.812  13.028  1.00  0.00
ATOM     92  H1  WAT    10      17.420  10.808  13.754  1.00  0.00
ATOM     93  H2  WAT    10      17.957   9.945  12.632  1.00  0.00
TER
ATOM     94  O   WAT    11      16.966  11.735  20.007  1.00  0.00
ATOM     95  H1  WAT    11      17.263  12.642  19.926  1.00  0.00
ATOM     96  H2  WAT    11      17.515  11.247  19.393  1.00  0.00
TER
ATOM     97  O   WAT    12      14.720  16.314  15.876  1.00  0.00
ATOM     98  H1  WAT    12      14.494  16.098  16.780  1.00  0.00
ATOM     99  H2  WAT    12      13.939  16.747  15.530  1.00  0.00
TER
ATOM    100  O   WAT    13       9.592  11.547  18.728  1.00  0.00
ATOM    101  H1  WAT    13       9.304  12.117  19.441  1.00  0.00
ATOM    102  H2  WAT    13      10.337  11.067  19.091  1.00  0.00
TER
ATOM    103  O   WAT    14       9.780  15.489   9.938  1.00  0.00
ATOM    104  H1  WAT    14       9.697  16.432  10.080  1.00  0.00
ATOM    105  H2  WAT    14       9.428  15.346   9.060  1.00  0.00
TER
ATOM    106  O   WAT    15      17.579  14.223  19.005  1.00  0.00
ATOM    107  H1  WAT    15      17.583  13.782  18.156  1.00  0.00
ATOM    108  H2  WAT    15      18.474  14.544  19.113  1.00  0.00
TER
ATOM    109  O   WAT    16      13.430  14.105  17.965  1.00  0.00
ATOM    110  H1  WAT    16      13.090  14.583  18.722  1.00  0.00
ATOM    111  H2  WAT    16      12.667  13.652  17.605  1.00  0.00
TER
ATOM    112  O   WAT    17      17.641  15.224  11.996  1.00  0.00
ATOM    113  H1  WAT    17      17.763  15.182  12.945  1.00  0.00
ATOM    114  H2  WAT    17      17.256  16.086  11.841  1.00  0.00
TER
ATOM    115  O   WAT    18      16.653  17.534  11.394  1.00  0.00
ATOM    116  H1  WAT    18      16.085  17.086  10.768  1.00  0.00
ATOM    117  H2  WAT    18      17.362  17.893  10.861  1.00  0.00
TER
ATOM    118  O   WAT    19      10.744  13.027  16.881  1.00  0.00
ATOM    119  H1  WAT    19      10.459  12.663  17.719  1.00  0.00
ATOM    120  H2  WAT    19      10.682  12.295  16.268  1.00  0.00
TER
ATOM    121  O   WAT    20      14.198  21.530  13.667  1.00  0.00
ATOM    122  H1  WAT    20      13.424  20.990  13.507  1.00  0.00
ATOM    123  H2  WAT    20      14.928  21.010  13.329  1.00  0.00
TER
ATOM    124  O   WAT    21      14.242  21.198  17.305  1.00  0.00
ATOM    125  H1  WAT    21      14.760  20.395  17.251  1.00  0.00
ATOM    126  H2  WAT    21      13.790  21.136  18.147  1.00  0.00
TER
ATOM    127  O   WAT    22      10.237  18.163  10.841  1.00  0.00
ATOM    128  H1  WAT    22      11.107  18.446  11.125  1.00  0.00
ATOM    129  H2  WAT    22       9.746  18.977  10.726  1.00  0.00
TER
ATOM    130  O   WAT    23      17.401  19.550  14.962  1.00  0.00
ATOM    131  H1  WAT    23      17.857  20.361  15.188  1.00  0.00
ATOM    132  H2  WAT    23      17.050  19.233  15.794  1.00  0.00
TER
ATOM    133  O   WAT    24      13.302   9.894  15.434  1.00  0.00
ATOM    134  H1  WAT    24      13.173   9.886  16.383  1.00  0.00
ATOM    135  H2  WAT    24      12.478  10.232  15.083  1.00  0.00
TER
ATOM    136  O   WAT    25      12.222  19.980  12.969  1.00  0.00
ATOM    137  H1  WAT    25      11.615  20.720  12.979  1.00  0.00
ATOM    138  H2  WAT    25      12.697  20.070  12.143  1.00  0.00
TER
ATOM    139  O   WAT    26      17.130  15.380  14.869  1.00  0.00
ATOM    140  H1  WAT    26      16.421  15.848  15.311  1.00  0.00
ATOM    141  H2  WAT    26      17.414  14.722  15.504  1.00  0.00
TER
ATOM    142  O   WAT    27      15.333  13.688  12.245  1.00  0.00
ATOM    143  H1  WAT    27      16.182  14.125  12.179  1.00  0.00
ATOM    144  H2  WAT    27      14.966  14.000  13.072  1.00  0.00
TER
ATOM    145  O   WAT    28      14.232  19.942  10.718  1.00  0.00
ATOM    146  H1  WAT    28      14.999  19.830  11.281  1.00  0.00
ATOM    147  H2  WAT    28      14.310  19.245  10.066  1.00  0.00
TER
ATOM    148  O   WAT    29      12.927  17.374  11.401  1.00  0.00
ATOM    149  H1  WAT    29      13.007  16.427  11.513  1.00  0.00
ATOM    150  H2  WAT    29      13.819  17.705  11.507  1.00  0.00
TER
ATOM    151  O   WAT    30      17.357  21.917  10.192  1.00  0.00
ATOM    152  H1  WAT    30      17.252  21.302  10.918  1.00  0.00
ATOM    153  H2  WAT    30      17.189  21.394   9.408  1.00  0.00
TER
ATOM    154  O   WAT    31      16.264  19.938  12.692  1.00  0.00
ATOM    155  H1  WAT    31      16.686  19.772  13.535  1.00  0.00
ATOM    156  H2  WAT    31      16.389  19.128  12.198  1.00  0.00
TER
ATOM    157  O   WAT    32      15.160  16.011   9.638  1.00  0.00
ATOM    158  H1  WAT    32      14.959  15.148   9.999  1.00  0.00
ATOM    159  H2  WAT    32      14.989  15.925   8.700  1.00  0.00
TER
ATOM    160  O   WAT    33      13.958  13.111   9.626  1.00  0.00
ATOM    161  H1  WAT    33      14.261  13.118   8.718  1.00  0.00
ATOM    162  H2  WAT    33      14.698  12.761  10.123  1.00  0.00
TER
ATOM    163  O   WAT    34      17.177  12.055  10.612  1.00  0.00
ATOM    164  H1  WAT    34      16.829  11.377  10.032  1.00  0.00
ATOM    165  H2  WAT    34      17.378  11.594  11.426  1.00  0.00
TER
ATOM    166  O   WAT    35      10.518  18.584  17.008  1.00  0.00
ATOM    167  H1  WAT    35       9.862  18.315  16.364  1.00  0.00
ATOM    168  H2  WAT    35      11.355  18.474  16.558  1.00  0.00
TER
ATOM    169  O   WAT    36       9.731  15.794  12.951  1.00  0.00
ATOM    170  H1  WAT    36       8.828  16.057  12.776  1.00  0.00
ATOM    171  H2  WAT    36      10.215  16.065  12.171  1.00  0.00
TER
ATOM    172  O   WAT    37      12.274  14.850  10.860  1.00  0.00
ATOM    173  H1  WAT    37      12.983  14.428  10.375  1.00  0.00
ATOM    174  H2  WAT    37      11.558  14.918  10.228  1.00  0.00
TER
ATOM    175  O   WAT    38      11.921  10.904   9.900  1.00  0.00
ATOM    176  H1  WAT    38      12.644  11.445  10.218  1.00  0.00
ATOM    177  H2  WAT    38      12.194  10.630   9.024  1.00  0.00
TER
ATOM    178  O   WAT    39      11.346  10.943  13.494  1.00  0.00
ATOM    179  H1  WAT    39      12.104  11.056  12.920  1.00  0.00
ATOM    180  H2  WAT    39      10.884  11.780  13.448  1.00  0.00
TER
ATOM    181  O   WAT    40      17.888  13.057  16.484  1.00  0.00
ATOM    182  H1  WAT    40      17.075  12.683  16.144  1.00  0.00
ATOM    183  H2  WAT    40      18.392  12.302  16.786  1.00  0.00
TER
ATOM    184  O   WAT    41      13.719  11.470  12.034  1.00  0.00
ATOM    185  H1  WAT    41      14.248  10.683  11.905  1.00  0.00
ATOM    186  H2  WAT    41      14.352  12.149  12.268  1.00  0.00
TER
ATOM    187  O   WAT    42      15.912  11.207  15.089  1.00  0.00
ATOM    188  H1  WAT    42      15.283  10.506  15.256  1.00  0.00
ATOM    189  H2  WAT    42      15.373  11.968  14.872  1.00  0.00
TER
ATOM    190  O   WAT    43      13.694  20.010   1.224  1.00  0.00
ATOM    191  H1  WAT    43      12.862  19.755   1.623  1.00  0.00
ATOM    192  H2  WAT    43      14.302  20.081   1.960  1.00  0.00
TER
ATOM    193  O   WAT    44      12.103  14.970  -4.992  1.00  0.00
ATOM    194  H1  WAT    44      11.215  15.312  -5.094  1.00  0.00
ATOM    195  H2  WAT    44      12.387  14.770  -5.884  1.00  0.00
TER
ATOM    196  O   WAT    45      10.066  17.571   0.892  1.00  0.00
ATOM    197  H1  WAT    45      10.638  16.803   0.892  1.00  0.00
ATOM    198  H2  WAT    45      10.066  17.870  -0.017  1.00  0.00
TER
ATOM    199  O   WAT    46      11.309  12.979   2.679  1.00  0.00
ATOM    200  H1  WAT    46      11.129  12.082   2.959  1.00  0.00
ATOM    201  H2  WAT    46      10.907  13.527   3.354  1.00  0.00
TER
ATOM    202  O   WAT    47      14.279  13.553  -3.958  1.00  0.00
ATOM    203  H1  WAT    47      14.386  14.454  -3.651  1.00  0.00
ATOM    204  H2  WAT    47      13.368  13.505  -4.249  1.00  0.00
TER
ATOM    205  O   WAT    48      11.927  15.475   1.287  1.00  0.00
ATOM    206  H1  WAT    48      12.608  15.739   1.906  1.00  0.00
ATOM    207  H2  WAT    48      11.612  14.635   1.621  1.00  0.00
TER
ATOM    208  O   WAT    49      16.120  16.522   0.374  1.00  0.00
ATOM    209  H1  WAT    49      16.628  17.020   1.015  1.00  0.00
ATOM    210  H2  WAT    49      16.651  15.746   0.198  1.00  0.00
TER
ATOM    211  O   WAT    50      14.403  11.162   4.641  1.00  0.00
ATOM    212  H1  WAT    50      14.405  11.679   3.835  1.00  0.00
ATOM    213  H2  WAT    50      13.574  10.685   4.618  1.00  0.00
TER
ATOM    214  O   WAT    51      15.654  20.802   2.818  1.00  0.00
ATOM    215  H1  WAT    51      15.321  21.428   3.460  1.00  0.00
ATOM    216  H2  WAT    51      15.830  21.328   2.038  1.00  0.00
TER
ATOM    217  O   WAT    52      14.085  12.873   2.648  1.00  0.00
ATOM    218  H1  WAT    52      14.427  13.717   2.353  1.00  0.00
ATOM    219  H2  WAT    52      13.147  13.021   2.764  1.00  0.00
TER
ATOM    220  O   WAT    53      17.768  10.361  -1.028  1.00  0.00
ATOM    221  H1  WAT    53      18.075   9.806  -1.744  1.00  0.00
ATOM    222  H2  WAT    53      16.838  10.496  -1.210  1.00  0.00
TER
ATOM    223  O   WAT    54      15.762  18.953  -1.510  1.00  0.00
ATOM    224  H1  WAT    54      15.357  18.240  -2.005  1.00  0.00
ATOM    225  H2  WAT    54      15.848  18.608  -0.621  1.00  0.00
TER
ATOM    226  O   WAT    55      14.474  15.727   2.270  1.00  0.00
ATOM    227  H1  WAT    55      15.026  15.836   1.495  1.00  0.00
ATOM    228  H2  WAT    55      14.989  16.101   2.986  1.00  0.00
TER
ATOM    229  O   WAT    56      14.149  19.249   5.881  1.00  0.00
ATOM    230  H1  WAT    56      14.009  20.121   6.249  1.00  0.00
ATOM    231  H2  WAT    56      13.267  18.906   5.735  1.00  0.00
TER
ATOM    232  O   WAT    57      12.462  17.847  -4.009  1.00  0.00
ATOM    233  H1  WAT    57      12.342  18.573  -4.621  1.00  0.00
ATOM    234  H2  WAT    57      12.152  17.077  -4.486  1.00  0.00
TER
ATOM    235  O   WAT    58      10.101  21.019   1.798  1.00  0.00
ATOM    236  H1  WAT    58      10.179  21.153   0.853  1.00  0.00
ATOM    237  H2  WAT    58      10.715  20.310   1.991  1.00  0.00
TER
ATOM    238  O   WAT    59      10.156  22.060   4.337  1.00  0.00
ATOM    239  H1  WAT    59      10.320  21.591   3.519  1.00  0.00
ATOM    240  H2  WAT    59      10.622  21.552   5.002  1.00  0.00
TER
ATOM    241  O   WAT    60      14.928  11.191  -0.627  1.00  0.00
ATOM    242  H1  WAT    60      14.485  11.972  -0.958  1.00  0.00
ATOM    243  H2  WAT    60      15.487  11.514   0.080  1.00  0.00
TER
ATOM    244  O   WAT    61      18.044  10.812  -5.746  1.00  0.00
ATOM    245  H1  WAT    61      17.420  10.808  -5.021  1.00  0.00
ATOM    246  H2  WAT    61      17.957   9.945  -6.143  1.00  0.00
TER
ATOM    247  O   WAT    62      16.966  11.735   1.232  1.00  0.00
ATOM    248  H1  WAT    62      17.263  12.642   1.151  1.00  0.00
ATOM    249  H2  WAT    62      17.515  11.247   0.618  1.00  0.00
TER
ATOM    250  O   WAT    63      14.720  16.314  -2.899  1.00  0.00
ATOM    251  H1  WAT    63      14.494  16.098  -1.994  1.00  0.00
ATOM    252  H2  WAT    63      13.939  16.747  -3.244  1.00  0.00
TER
ATOM    253  O   WAT    64      17.160  17.212   7.767  1.00  0.00
ATOM    254  H1  WAT    64      17.064  16.272   7.617  1.00  0.00
ATOM    255  H2  WAT    64      18.003  17.434   7.372  1.00  0.00
TER
ATOM    256  O   WAT    65      12.291  13.624   5.921  1.00  0.00
ATOM    257  H1  WAT    65      11.897  14.471   6.128  1.00  0.00
ATOM    258  H2  WAT    65      11.603  12.986   6.112  1.00  0.00
TER
ATOM    259  O   WAT    66       9.592  11.547  -0.046  1.00  0.00
ATOM    260  H1  WAT    66       9.304  12.117   0.666  1.00  0.00
ATOM    261  H2  WAT    66      10.337  11.067   0.317  1.00  0.00
TER
ATOM    262  O   WAT    67       9.780  15.489  -8.836  1.00  0.00
ATOM    263  H1  WAT    67       9.697  16.432  -8.694  1.00  0.00
ATOM    264  H2  WAT    67       9.428  15.346  -9.715  1.00  0.00
TER
ATOM    265  O   WAT    68      17.579  14.223   0.231  1.00  0.00
ATOM    266  H1  WAT    68      17.583  13.782  -0.618  1.00  0.00
ATOM    267  H2  WAT    68      18.474  14.544   0.338  1.00  0.00
TER
ATOM    268  O   WAT    69      13.430  14.105  -0.809  1.00  0.00
ATOM    269  H1  WAT    69      13.090  14.583  -0.053  1.00  0.00
ATOM    270  H2  WAT    69      12.667  13.652  -1.169  1.00  0.00
TER
ATOM    271  O   WAT    70      17.641  15.224  -6.778  1.00  0.00
ATOM    272  H1  WAT    70      17.763  15.182  -5.830  1.00  0.00
ATOM    273  H2  WAT    70      17.256  16.086  -6.934  1.00  0.00
TER
ATOM    274  O   WAT    71      16.653  17.534  -7.380  1.00  0.00
ATOM    275  H1  WAT    71      16.085  17.086  -8.006  1.00  0.00
ATOM    276  H2  WAT    71      17.362  17.893  -7.913  1.00  0.00
TER
ATOM    277  O   WAT    72      11.730  21.435   6.497  1.00  0.00
ATOM    278  H1  WAT    72      11.346  20.795   7.095  1.00  0.00
ATOM    279  H2  WAT    72      12.042  22.139   7.066  1.00  0.00
TER
ATOM    280  O   WAT    73      17.880  18.283   1.978  1.00  0.00
ATOM    281  H1  WAT    73      18.247  17.809   2.724  1.00  0.00
ATOM    282  H2  WAT    73      17.691  19.157   2.318  1.00  0.00
TER
ATOM    283  O   WAT    74      10.744  13.027  -1.893  1.00  0.00
ATOM    284  H1  WAT    74      10.459  12.663  -1.055  1.00  0.00
ATOM    285  H2  WAT    74      10.682  12.295  -2.507  1.00  0.00
TER
ATOM    286  O   WAT    75      15.670  17.324   4.296  1.00  0.00
ATOM    287  H1  WAT    75      15.366  18.203   4.521  1.00  0.00
ATOM    288  H2  WAT    75      16.625  17.384   4.332  1.00  0.00
TER
ATOM    289  O   WAT    76      14.198  21.530  -5.107  1.00  0.00
ATOM    290  H1  WAT    76      13.424  20.990  -5.267  1.00  0.00
ATOM    291  H2  WAT    76      14.928  21.010  -5.445  1.00  0.00
TER
ATOM    292  O   WAT    77      14.242  21.198  -1.469  1.00  0.00
ATOM    293  H1  WAT    77      14.760  20.395  -1.524  1.00  0.00
ATOM    294  H2  WAT    77      13.790  21.136  -0.628  1.00  0.00
TER
ATOM    295  O   WAT    78      11.726  18.164   5.443  1.00  0.00
ATOM    296  H1  WAT    78      11.368  18.829   6.031  1.00  0.00
ATOM    297  H2  WAT    78      11.432  17.332   5.814  1.00  0.00
TER
ATOM    298  O   WAT    79      14.928  18.622   8.327  1.00  0.00
ATOM    299  H1  WAT    79      14.628  18.768   7.430  1.00  0.00
ATOM    300  H2  WAT    79      15.699  18.063   8.234  1.00  0.00
TER
ATOM    301  O   WAT    80      10.237  18.163  -7.933  1.00  0.00
ATOM    302  H1  WAT    80      11.107  18.446  -7.650  1.00  0.00
ATOM    303  H2  WAT    80       9.746  18.977  -8.048  1.00  0.00
TER
ATOM    304  O   WAT    81      17.401  19.550  -3.813  1.00  0.00
ATOM    305  H1  WAT    81      17.857  20.361  -3.587  1.00  0.00
ATOM    306  H2  WAT    81      17.050  19.233  -2.981  1.00  0.00
TER
ATOM    307  O   WAT    82      13.302   9.894  -3.340  1.00  0.00
ATOM    308  H1  WAT    82      13.173   9.886  -2.392  1.00  0.00
ATOM    309  H2  WAT    82      12.478  10.232  -3.691  1.00  0.00
TER
ATOM    310  O   WAT    83      10.301  11.653   6.120  1.00  0.00
ATOM    311  H1  WAT    83       9.587  11.853   6.726  1.00  0.00
ATOM    312  H2  WAT    83      10.721  10.877   6.492  1.00  0.00
TER
ATOM    313  O   WAT    84      12.222  19.980  -5.805  1.00  0.00
ATOM    314  H1  WAT    84      11.615  20.720  -5.796  1.00  0.00
ATOM    315  H2  WAT    84      12.697  20.070  -6.631  1.00  0.00
TER
ATOM    316  O   WAT    85      17.130  15.380  -3.905  1.00  0.00
ATOM    317  H1  WAT    85      16.421  15.848  -3.464  1.00  0.00
ATOM    318  H2  WAT    85      17.414  14.722  -3.270  1.00  0.00
TER
ATOM    319  O   WAT    86      15.333  13.688  -6.530  1.00  0.00
ATOM    320  H1  WAT    86      16.182  14.125  -6.596  1.00  0.00
ATOM    321  H2  WAT    86      14.966  14.000  -5.703  1.00  0.00
TER
ATOM    322  O   WAT    87      14.232  19.942  -8.056  1.00  0.00
ATOM    323  H1  WAT    87      14.999  19.830  -7.494  1.00  0.00
ATOM    324  H2  WAT    87      14.310  19.245  -8.709  1.00  0.00
TER
ATOM    325  O   WAT    88      12.927  17.374  -7.373  1.00  0.00
ATOM    326  H1  WAT    88      13.007  16.427  -7.261  1.00  0.00
ATOM    327  H2  WAT    88      13.819  17.705  -7.267  1.00  0.00
TER
ATOM    328  O   WAT    89      10.454  19.196   7.863  1.00  0.00
ATOM    329  H1  WAT    89      10.958  18.616   8.434  1.00  0.00
ATOM    330  H2  WAT    89       9.715  19.480   8.400  1.00  0.00
TER
ATOM    331  O   WAT    90      17.357  21.917  -8.583  1.00  0.00
ATOM    332  H1  WAT    90      17.252  21.302  -7.857  1.00  0.00
ATOM    333  H2  WAT    90      17.189  21.394  -9.366  1.00  0.00
TER
ATOM    334  O   WAT    91      17.508  20.603   7.396  1.00  0.00
ATOM    335  H1  WAT    91      16.743  21.171   7.312  1.00  0.00
ATOM    336  H2  WAT    91      17.690  20.310   6.503  1.00  0.00
TER
ATOM    337  O   WAT    92      12.486  17.338   8.758  1.00  0.00
ATOM    338  H1  WAT    92      12.527  17.040   9.666  1.00  0.00
ATOM    339  H2  WAT    92      13.341  17.739   8.598  1.00  0.00
TER
ATOM    340  O   WAT    93      16.264  19.938  -6.082  1.00  0.00
ATOM    341  H1  WAT    93      16.686  19.772  -5.239  1.00  0.00
ATOM    342  H2  WAT    93      16.389  19.128  -6.577  1.00  0.00
TER
ATOM    343  O   WAT    94      14.427  15.918   6.725  1.00  0.00
ATOM    344  H1  WAT    94      13.897  15.427   6.097  1.00  0.00
ATOM    345  H2  WAT    94      15.096  16.346   6.191  1.00  0.00
TER
ATOM    346  O   WAT    95      14.914  12.884   6.805  1.00  0.00
ATOM    347  H1  WAT    95      14.820  12.266   6.080  1.00  0.00
ATOM    348  H2  WAT    95      14.334  13.611   6.578  1.00  0.00
TER
ATOM    349  O   WAT    96      17.680  11.441   3.838  1.00  0.00
ATOM    350  H1  WAT    96      17.232  11.464   2.992  1.00  0.00
ATOM    351  H2  WAT    96      17.047  11.043   4.435  1.00  0.00
TER
ATOM    352  O   WAT    97      18.086  20.337   4.459  1.00  0.00
ATOM    353  H1  WAT    97      18.505  21.180   4.286  1.00  0.00
ATOM    354  H2  WAT    97      17.167  20.474   4.229  1.00  0.00
TER
ATOM    355  O   WAT    98      15.160  16.011  -9.136  1.00  0.00
ATOM    356  H1  WAT    98      14.959  15.148  -8.775  1.00  0.00
ATOM    357  H2  WAT    98      14.989  15.925 -10.074  1.00  0.00
TER
ATOM    358  O   WAT    99      17.190  14.610   7.100  1.00  0.00
ATOM    359  H1  WAT    99      17.780  14.302   7.788  1.00  0.00
ATOM    360  H2  WAT    99      16.372  14.138   7.256  1.00  0.00
TER
ATOM    361  O   WAT   100      13.958  13.111  -9.148  1.00  0.00
ATOM    362  H1  WAT   100      14.261  13.118 -10.057  1.00  0.00
ATOM    363  H2  WAT   100      14.698  12.761  -8.652  1.00  0.00
TER
ATOM    364  O   WAT   101      17.177  12.055  -8.163  1.00  0.00
ATOM    365  H1  WAT   101      16.829  11.377  -8.743  1.00  0.00
ATOM    366  H2  WAT   101      17.378  11.594  -7.348  1.00  0.00
TER
ATOM    367  O   WAT   102      10.518  18.584  -1.766  1.00  0.00
ATOM    368  H1  WAT   102       9.862  18.315  -2.410  1.00  0.00
ATOM    369  H2  WAT   102      11.355  18.474  -2.216  1.00  0.00
TER
ATOM    370  O   WAT   103      11.555  18.969   2.774  1.00  0.00
ATOM    371  H1  WAT   103      11.922  18.882   3.654  1.00  0.00
ATOM    372  H2  WAT   103      10.986  18.206   2.675  1.00  0.00
TER
ATOM    373  O   WAT   104      11.107  15.880   6.680  1.00  0.00
ATOM    374  H1  WAT   104      10.212  15.846   7.019  1.00  0.00
ATOM    375  H2  WAT   104      11.646  16.078   7.445  1.00  0.00
TER
ATOM    376  O   WAT   105       9.731  15.794  -5.824  1.00  0.00
ATOM    377  H1  WAT   105       8.828  16.057  -5.999  1.00  0.00
ATOM    378  H2  WAT   105      10.215  16.065  -6.604  1.00  0.00
TER
ATOM    379  O   WAT   106      12.274  14.850  -7.914  1.00  0.00
ATOM    380  H1  WAT   106      12.983  14.428  -8.400  1.00  0.00
ATOM    381  H2  WAT   106      11.558  14.918  -8.546  1.00  0.00
TER
ATOM    382  O   WAT   107      11.921  10.904  -8.874  1.00  0.00
ATOM    383  H1  WAT   107      12.644  11.445  -8.556  1.00  0.00
ATOM    384  H2  WAT   107      12.194  10.630  -9.750  1.00  0.00
TER
ATOM    385  O   WAT   108      11.611  10.155   1.028  1.00  0.00
ATOM    386  H1  WAT   108      12.258   9.604   0.588  1.00  0.00
ATOM    387  H2  WAT   108      12.031  10.409   1.850  1.00  0.00
TER
ATOM    388  O   WAT   109      11.364  10.310   3.771  1.00  0.00
ATOM    389  H1  WAT   109      11.015  10.767   4.536  1.00  0.00
ATOM    390  H2  WAT   109      11.033   9.416   3.853  1.00  0.00
TER
ATOM    391  O   WAT   110      12.036   9.838   7.046  1.00  0.00
ATOM    392  H1  WAT   110      12.584   9.657   6.282  1.00  0.00
ATOM    393  H2  WAT   110      12.101   9.047   7.581  1.00  0.00
TER
ATOM    394  O   WAT   111      11.346  10.943  -5.281  1.00  0.00
ATOM    395  H1  WAT   111      12.104  11.056  -5.854  1.00  0.00
ATOM    396  H2  WAT   111      10.884  11.780  -5.326  1.00  0.00
TER
ATOM    397  O   WAT   112      17.888  13.057  -2.290  1.00  0.00
ATOM    398  H1  WAT   112      17.075  12.683  -2.631  1.00  0.00
ATOM    399  H2  WAT   112      18.392  12.302  -1.988  1.00  0.00
TER
ATOM    400  O   WAT   113      13.719  11.470  -6.740  1.00  0.00
ATOM    401  H1  WAT   113      14.248  10.683  -6.870  1.00  0.00
ATOM    402  H2  WAT   113      14.352  12.149  -6.507  1.00  0.00
TER
ATOM    403  O   WAT   114      15.912  11.207  -3.686  1.00  0.00
ATOM    404  H1  WAT   114      15.283  10.506  -3.519  1.00  0.00
ATOM    405  H2  WAT   114      15.373  11.968  -3.903  1.00  0.00
TER
ATOM    406  O   WAT   115      16.038  10.486   8.749  1.00  0.00
ATOM    407  H1  WAT   115      15.756  10.989   7.985  1.00  0.00
ATOM    408  H2  WAT   115      16.420   9.688   8.384  1.00  0.00
TER
ATOM    409  O   WAT   116      13.694  20.010 -17.551  1.00  0.00
ATOM    410  H1  WAT   116      12.862  19.755 -17.151  1.00  0.00
ATOM    411  H2  WAT   116      14.302  20.081 -16.815  1.00  0.00
TER
ATOM    412  O   WAT   117      10.066  17.571 -17.882  1.00  0.00
ATOM    413  H1  WAT   117      10.638  16.803 -17.882  1.00  0.00
ATOM    414  H2  WAT   117      10.066  17.870 -18.792  1.00  0.00
TER
ATOM    415  O   WAT   118      11.309  12.979 -16.095  1.00  0.00
ATOM    416  H1  WAT   118      11.129  12.082 -15.815  1.00  0.00
ATOM    417  H2  WAT   118      10.907  13.527 -15.421  1.00  0.00
TER
ATOM    418  O   WAT   119      11.927  15.475 -17.487  1.00  0.00
ATOM    419  H1  WAT   119      12.608  15.739 -16.868  1.00  0.00
ATOM    420  H2  WAT   119      11.612  14.635 -17.153  1.00  0.00
TER
ATOM    421  O   WAT   120      16.120  16.522 -18.400  1.00  0.00
ATOM    422  H1  WAT   120      16.628  17.020 -17.759  1.00  0.00
ATOM    423  H2  WAT   120      16.651  15.746 -18.576  1.00  0.00
TER
ATOM    424  O   WAT   121      14.403  11.162 -14.134  1.00  0.00
ATOM    425  H1  WAT   121      14.405  11.679 -14.939  1.00  0.00
ATOM    426  H2  WAT   121      13.574  10.685 -14.157  1.00  0.00
TER
ATOM    427  O   WAT   122      15.654  20.802 -15.956  1.00  0.00
ATOM    428  H1  WAT   122      15.321  21.428 -15.314  1.00  0.00
ATOM    429  H2  WAT   122      15.830  21.328 -16.736  1.00  0.00
TER
ATOM    430  O   WAT   123      14.085  12.873 -16.127  1.00  0.00
ATOM    431  H1  WAT   123      14.427  13.717 -16.421  1.00  0.00
ATOM    432  H2  WAT   123      13.147  13.021 -16.010  1.00  0.00
TER
ATOM    433  O   WAT   124      14.474  15.727 -16.504  1.00  0.00
ATOM    434  H1  WAT   124      15.026  15.836 -17.279  1.00  0.00
ATOM    435  H2  WAT   124      14.989  16.101 -15.789  1.00  0.00
TER
ATOM    436  O   WAT   125      14.149  19.249 -12.894  1.00  0.00
ATOM    437  H1  WAT   125      14.009  20.121 -12.525  1.00  0.00
ATOM    438  H2  WAT   125      13.267  18.906 -13.039  1.00  0.00
TER
ATOM    439  O   WAT   126      10.101  21.019 -16.977  1.00  0.00
ATOM    440  H1  WAT   126      10.179  21.153 -17.921  1.00  0.00
ATOM    441  H2  WAT   126      10.715  20.310 -16.784  1.00  0.00
TER
ATOM    442  O   WAT   127      10.156  22.060 -14.437  1.00  0.00
ATOM    443  H1  WAT   127      10.320  21.591 -15.255  1.00  0.00
ATOM    444  H2  WAT   127      10.622  21.552 -13.772  1.00  0.00
TER
ATOM    445  O   WAT   128      14.928  11.191 -19.401  1.00  0.00
ATOM    446  H1  WAT   128      14.485  11.972 -19.733  1.00  0.00
ATOM    447  H2  WAT   128      15.487  11.514 -18.694  1.00  0.00
TER
ATOM    448  O   WAT   129      16.966  11.735 -17.542  1.00  0.00
ATOM    449  H1  WAT   129      17.263  12.642 -17.623  1.00  0.00
ATOM    450  H2  WAT   129      17.515  11.247 -18.156  1.00  0.00
TER
ATOM    451  O   WAT   130      17.160  17.212 -11.007  1.00  0.00
ATOM    452  H1  WAT   130      17.064  16.272 -11.157  1.00  0.00
ATOM    453  H2  WAT   130      18.003  17.434 -11.402  1.00  0.00
TER
ATOM    454  O   WAT   131      12.291  13.624 -12.854  1.00  0.00
ATOM    455  H1  WAT   131      11.897  14.471 -12.646  1.00  0.00
ATOM    456  H2  WAT   131      11.603  12.986 -12.663  1.00  0.00
TER
ATOM    457  O   WAT   132       9.592  11.547 -18.821  1.00  0.00
ATOM    458  H1  WAT   132       9.304  12.117 -18.108  1.00  0.00
ATOM    459  H2  WAT   132      10.337  11.067 -18.457  1.00  0.00
TER
ATOM    460  O   WAT   133      17.579  14.223 -18.543  1.00  0.00
ATOM    461  H1  WAT   133      17.583  13.782 -19.393  1.00  0.00
ATOM    462  H2  WAT   133      18.474  14.544 -18.436  1.00  0.00
TER
ATOM    463  O   WAT   134      13.430  14.105 -19.584  1.00  0.00
ATOM    464  H1  WAT   134      13.090  14.583 -18.827  1.00  0.00
ATOM    465  H2  WAT   134      12.667  13.652 -19.944  1.00  0.00
TER
ATOM    466  O   WAT   135      11.730  21.435 -12.278  1.00  0.00
ATOM    467  H1  WAT   135      11.346  20.795 -11.679  1.00  0.00
ATOM    468  H2  WAT   135      12.042  22.139 -11.708  1.00  0.00
TER
ATOM    469  O   WAT   136      17.880  18.283 -16.797  1.00  0.00
ATOM    470  H1  WAT   136      18.247  17.809 -16.051  1.00  0.00
ATOM    471  H2  WAT   136      17.691  19.157 -16.456  1.00  0.00
TER
ATOM    472  O   WAT   137      15.670  17.324 -14.478  1.00  0.00
ATOM    473  H1  WAT   137      15.366  18.203 -14.253  1.00  0.00
ATOM    474  H2  WAT   137      16.625  17.384 -14.443  1.00  0.00
TER
ATOM    475  O   WAT   138      14.242  21.198 -20.244  1.00  0.00
ATOM    476  H1  WAT   138      14.760  20.395 -20.298  1.00  0.00
ATOM    477  H2  WAT   138      13.790  21.136 -19.402  1.00  0.00
TER
ATOM    478  O   WAT   139      11.726  18.164 -13.331  1.00  0.00
ATOM    479  H1  WAT   139      11.368  18.829 -12.744  1.00  0.00
ATOM    480  H2  WAT   139      11.432  17.332 -12.960  1.00  0.00
TER
ATOM    481  O   WAT   140      14.928  18.622 -10.447  1.00  0.00
ATOM    482  H1  WAT   140      14.628  18.768 -11.344  1.00  0.00
ATOM    483  H2  WAT   140      15.699  18.063 -10.540  1.00  0.00
TER
ATOM    484  O   WAT   141      10.301  11.653 -12.654  1.00  0.00
ATOM    485  H1  WAT   141       9.587  11.853 -12.049  1.00  0.00
ATOM    486  H2  WAT   141      10.721  10.877 -12.282  1.00  0.00
TER
ATOM    487  O   WAT   142      10.454  19.196 -10.912  1.00  0.00
ATOM    488  H1  WAT   142      10.958  18.616 -10.340  1.00  0.00
ATOM    489  H2  WAT   142       9.715  19.480 -10.374  1.00  0.00
TER
ATOM    490  O   WAT   143      17.508  20.603 -11.378  1.00  0.00
ATOM    491  H1  WAT   143      16.743  21.171 -11.463  1.00  0.00
ATOM    492  H2  WAT   143      17.690  20.310 -12.271  1.00  0.00
TER
ATOM    493  O   WAT   144      12.486  17.338 -10.017  1.00  0.00
ATOM    494  H1  WAT   144      12.527  17.040  -9.108  1.00  0.00
ATOM    495  H2  WAT   144      13.341  17.739 -10.176  1.00  0.00
TER
ATOM    496  O   WAT   145      14.427  15.918 -12.049  1.00  0.00
ATOM    497  H1  WAT   145      13.897  15.427 -12.677  1.00  0.00
ATOM    498  H2  WAT   145      15.096  16.346 -12.583  1.00  0.00
TER
ATOM    499  O   WAT   146      14.914  12.884 -11.970  1.00  0.00
ATOM    500  H1  WAT   146      14.820  12.266 -12.694  1.00  0.00
ATOM    501  H2  WAT   146      14.334  13.611 -12.197  1.00  0.00
TER
ATOM    502  O   WAT   147      17.680  11.441 -14.937  1.00  0.00
ATOM    503  H1  WAT   147      17.232  11.464 -15.782  1.00  0.00
ATOM    504  H2  WAT   147      17.047  11.043 -14.340  1.00  0.00
TER
ATOM    505  O   WAT   148      18.086  20.337 -14.316  1.00  0.00
ATOM    506  H1  WAT   148      18.505  21.180 -14.488  1.00  0.00
ATOM    507  H2  WAT   148      17.167  20.474 -14.545  1.00  0.00
TER
ATOM    508  O   WAT   149      17.190  14.610 -11.674  1.00  0.00
ATOM    509  H1  WAT   149      17.780  14.302 -10.986  1.00  0.00
ATOM    510  H2  WAT   149      16.372  14.138 -11.518  1.00  0.00
TER
ATOM    511  O   WAT   150      11.555  18.969 -16.000  1.00  0.00
ATOM    512  H1  WAT   150      11.922  18.882 -15.121  1.00  0.00
ATOM    513  H2  WAT   150      10.986  18.206 -16.100  1.00  0.00
TER
ATOM    514  O   WAT   151      11.107  15.880 -12.095  1.00  0.00
ATOM    515  H1  WAT   151      10.212  15.846 -11.755  1.00  0.00
ATOM    516  H2  WAT   151      11.646  16.078 -11.329  1.00  0.00
TER
ATOM    517  O   WAT   152      11.611  10.155 -17.746  1.00  0.00
ATOM    518  H1  WAT   152      12.258   9.604 -18.187  1.00  0.00
ATOM    519  H2  WAT   152      12.031  10.409 -16.925  1.00  0.00
TER
ATOM    520  O   WAT   153      11.364  10.310 -15.004  1.00  0.00
ATOM    521  H1  WAT   153      11.015  10.767 -14.238  1.00  0.00
ATOM    522  H2  WAT   153      11.033   9.416 -14.921  1.00  0.00
TER
ATOM    523  O   WAT   154      12.036   9.838 -11.729  1.00  0.00
ATOM    524  H1  WAT   154      12.584   9.657 -12.492  1.00  0.00
ATOM    525  H2  WAT   154      12.101   9.047 -11.193  1.00  0.00
TER
ATOM    526  O   WAT   155      16.038  10.486 -10.025  1.00  0.00
ATOM    527  H1  WAT   155      15.756  10.989 -10.789  1.00  0.00
ATOM    528  H2  WAT   155      16.420   9.688 -10.391  1.00  0.00
TER
ATOM    529  O   WAT   156      13.674   5.270  20.194  1.00  0.00
ATOM    530  H1  WAT   156      13.977   4.380  20.015  1.00  0.00
ATOM    531  H2  WAT   156      14.418   5.827  19.966  1.00  0.00
TER
ATOM    532  O   WAT   157      12.103  -3.804  13.782  1.00  0.00
ATOM    533  H1  WAT   157      11.215  -3.462  13.680  1.00  0.00
ATOM    534  H2  WAT   157      12.387  -4.004  12.890  1.00  0.00
TER
ATOM    535  O   WAT   158      10.066  -1.203  19.666  1.00  0.00
ATOM    536  H1  WAT   158      10.638  -1.971  19.667  1.00  0.00
ATOM    537  H2  WAT   158      10.066  -0.905  18.757  1.00  0.00
TER
ATOM    538  O   WAT   159      14.279  -5.221  14.816  1.00  0.00
ATOM    539  H1  WAT   159      14.386  -4.320  15.123  1.00  0.00
ATOM    540  H2  WAT   159      13.368  -5.269  14.526  1.00  0.00
TER
ATOM    541  O   WAT   160      16.120  -2.252  19.149  1.00  0.00
ATOM    542  H1  WAT   160      16.628  -1.754  19.789  1.00  0.00
ATOM    543  H2  WAT   160      16.651  -3.029  18.973  1.00  0.00
TER
ATOM    544  O   WAT   161      10.159   3.185  12.288  1.00  0.00
ATOM    545  H1  WAT   161       9.782   3.674  11.557  1.00  0.00
ATOM    546  H2  WAT   161      10.416   3.858  12.919  1.00  0.00
TER
ATOM    547  O   WAT   162      17.768  -8.413  17.747  1.00  0.00
ATOM    548  H1  WAT   162      18.075  -8.968  17.030  1.00  0.00
ATOM    549  H2  WAT   162      16.838  -8.279  17.564  1.00  0.00
TER
ATOM    550  O   WAT   163      15.762   0.178  17.265  1.00  0.00
ATOM    551  H1  WAT   163      15.357  -0.534  16.769  1.00  0.00
ATOM    552  H2  WAT   163      15.848  -0.166  18.153  1.00  0.00
TER
ATOM    553  O   WAT   164      16.230   3.865  19.428  1.00  0.00
ATOM    554  H1  WAT   164      15.933   3.260  18.749  1.00  0.00
ATOM    555  H2  WAT   164      17.180   3.903  19.317  1.00  0.00
TER
ATOM    556  O   WAT   165      12.462  -0.927  14.765  1.00  0.00
ATOM    557  H1  WAT   165      12.342  -0.201  14.153  1.00  0.00
ATOM    558  H2  WAT   165      12.152  -1.697  14.288  1.00  0.00
TER
ATOM    559  O   WAT   166      11.345   3.944  16.983  1.00  0.00
ATOM    560  H1  WAT   166      10.938   4.086  16.128  1.00  0.00
ATOM    561  H2  WAT   166      12.237   3.660  16.780  1.00  0.00
TER
ATOM    562  O   WAT   167      15.617   8.159  15.095  1.00  0.00
ATOM    563  H1  WAT   167      15.442   7.242  14.882  1.00  0.00
ATOM    564  H2  WAT   167      14.763   8.518  15.335  1.00  0.00
TER
ATOM    565  O   WAT   168      14.928  -7.584  18.148  1.00  0.00
ATOM    566  H1  WAT   168      14.485  -6.803  17.816  1.00  0.00
ATOM    567  H2  WAT   168      15.487  -7.261  18.855  1.00  0.00
TER
ATOM    568  O   WAT   169      18.044  -7.963  13.028  1.00  0.00
ATOM    569  H1  WAT   169      17.420  -7.967  13.754  1.00  0.00
ATOM    570  H2  WAT   169      17.957  -8.830  12.632  1.00  0.00
TER
ATOM    571  O   WAT   170      16.966  -7.039  20.007  1.00  0.00
ATOM    572  H1  WAT   170      17.263  -6.133  19.926  1.00  0.00
ATOM    573  H2  WAT   170      17.515  -7.527  19.393  1.00  0.00
TER
ATOM    574  O   WAT   171      14.720  -2.460  15.876  1.00  0.00
ATOM    575  H1  WAT   171      14.494  -2.677  16.780  1.00  0.00
ATOM    576  H2  WAT   171      13.939  -2.028  15.530  1.00  0.00
TER
ATOM    577  O   WAT   172       9.592  -7.228  18.728  1.00  0.00
ATOM    578  H1  WAT   172       9.304  -6.657  19.441  1.00  0.00
ATOM    579  H2  WAT   172      10.337  -7.707  19.091  1.00  0.00
TER
ATOM    580  O   WAT   173       9.780  -3.286   9.938  1.00  0.00
ATOM    581  H1  WAT   173       9.697  -2.343  10.080  1.00  0.00
ATOM    582  H2  WAT   173       9.428  -3.428   9.060  1.00  0.00
TER
ATOM    583  O   WAT   174      17.579  -4.552  19.005  1.00  0.00
ATOM    584  H1  WAT   174      17.583  -4.993  18.156  1.00  0.00
ATOM    585  H2  WAT   174      18.474  -4.230  19.113  1.00  0.00
TER
ATOM    586  O   WAT   175      13.430  -4.669  17.965  1.00  0.00
ATOM    587  H1  WAT   175      13.090  -4.192  18.722  1.00  0.00
ATOM    588  H2  WAT   175      12.667  -5.123  17.605  1.00  0.00
TER
ATOM    589  O   WAT   176      17.641  -3.551  11.996  1.00  0.00
ATOM    590  H1  WAT   176      17.763  -3.592  12.945  1.00  0.00
ATOM    591  H2  WAT   176      17.256  -2.688  11.841  1.00  0.00
TER
ATOM    592  O   WAT   177      16.653  -1.240  11.394  1.00  0.00
ATOM    593  H1  WAT   177      16.085  -1.689  10.768  1.00  0.00
ATOM    594  H2  WAT   177      17.362  -0.881  10.861  1.00  0.00
TER
ATOM    595  O   WAT   178      10.744  -5.747  16.881  1.00  0.00
ATOM    596  H1  WAT   178      10.459  -6.112  17.719  1.00  0.00
ATOM    597  H2  WAT   178      10.682  -6.479  16.268  1.00  0.00
TER
ATOM    598  O   WAT   179      14.198   2.755  13.667  1.00  0.00
ATOM    599  H1  WAT   179      13.424   2.215  13.507  1.00  0.00
ATOM    600  H2  WAT   179      14.928   2.236  13.329  1.00  0.00
TER
ATOM    601  O   WAT   180      14.242   2.423  17.305  1.00  0.00
ATOM    602  H1  WAT   180      14.760   1.620  17.251  1.00  0.00
ATOM    603  H2  WAT   180      13.790   2.361  18.147  1.00  0.00
TER
ATOM    604  O   WAT   181      18.098   3.771  15.349  1.00  0.00
ATOM    605  H1  WAT   181      18.785   4.318  15.730  1.00  0.00
ATOM    606  H2  WAT   181      17.311   4.315  15.384  1.00  0.00
TER
ATOM    607  O   WAT   182      10.237  -0.611  10.841  1.00  0.00
ATOM    608  H1  WAT   182      11.107  -0.329  11.125  1.00  0.00
ATOM    609  H2  WAT   182       9.746   0.202  10.726  1.00  0.00
TER
ATOM    610  O   WAT   183      17.401   0.776  14.962  1.00  0.00
ATOM    611  H1  WAT   183      17.857   1.587  15.188  1.00  0.00
ATOM    612  H2  WAT   183      17.050   0.458  15.794  1.00  0.00
TER
ATOM    613  O   WAT   184      13.302  -8.880  15.434  1.00  0.00
ATOM    614  H1  WAT   184      13.173  -8.888  16.383  1.00  0.00
ATOM    615  H2  WAT   184      12.478  -8.542  15.083  1.00  0.00
TER
ATOM    616  O   WAT   185      10.604   8.601  11.407  1.00  0.00
ATOM    617  H1  WAT   185      10.964   9.200  10.753  1.00  0.00
ATOM    618  H2  WAT   185      10.464   9.147  12.181  1.00  0.00
TER
ATOM    619  O   WAT   186      16.621   5.985  12.225  1.00  0.00
ATOM    620  H1  WAT   186      16.612   6.718  11.609  1.00  0.00
ATOM    621  H2  WAT   186      15.701   5.738  12.317  1.00  0.00
TER
ATOM    622  O   WAT   187      12.222   1.206  12.969  1.00  0.00
ATOM    623  H1  WAT   187      11.615   1.946  12.979  1.00  0.00
ATOM    624  H2  WAT   187      12.697   1.296  12.143  1.00  0.00
TER
ATOM    625  O   WAT   188      17.130  -3.395  14.869  1.00  0.00
ATOM    626  H1  WAT   188      16.421  -2.926  15.311  1.00  0.00
ATOM    627  H2  WAT   188      17.414  -4.052  15.504  1.00  0.00
TER
ATOM    628  O   WAT   189      18.249   8.566  15.582  1.00  0.00
ATOM    629  H1  WAT   189      18.503   8.528  14.660  1.00  0.00
ATOM    630  H2  WAT   189      17.300   8.439  15.575  1.00  0.00
TER
ATOM    631  O   WAT   190      15.333  -5.086  12.245  1.00  0.00
ATOM    632  H1  WAT   190      16.182  -4.649  12.179  1.00  0.00
ATOM    633  H2  WAT   190      14.966  -4.774  13.072  1.00  0.00
TER
ATOM    634  O   WAT   191      14.232   1.167  10.718  1.00  0.00
ATOM    635  H1  WAT   191      14.999   1.055  11.281  1.00  0.00
ATOM    636  H2  WAT   191      14.310   0.471  10.066  1.00  0.00
TER
ATOM    637  O   WAT   192      12.927  -1.400  11.401  1.00  0.00
ATOM    638  H1  WAT   192      13.007  -2.348  11.513  1.00  0.00
ATOM    639  H2  WAT   192      13.819  -1.070  11.507  1.00  0.00
TER
ATOM    640  O   WAT   193      13.729   8.749  18.505  1.00  0.00
ATOM    641  H1  WAT   193      14.465   8.201  18.776  1.00  0.00
ATOM    642  H2  WAT   193      14.113   9.615  18.365  1.00  0.00
TER
ATOM    643  O   WAT   194      10.613   4.817  14.379  1.00  0.00
ATOM    644  H1  WAT   194       9.687   5.059  14.369  1.00  0.00
ATOM    645  H2  WAT   194      11.079   5.644  14.257  1.00  0.00
TER
ATOM    646  O   WAT   195      16.839   7.922  10.327  1.00  0.00
ATOM    647  H1  WAT   195      17.632   8.211   9.876  1.00  0.00
ATOM    648  H2  WAT   195      16.319   7.491   9.649  1.00  0.00
TER
ATOM    649  O   WAT   196      17.357   3.143  10.192  1.00  0.00
ATOM    650  H1  WAT   196      17.252   2.528  10.918  1.00  0.00
ATOM    651  H2  WAT   196      17.189   2.619   9.408  1.00  0.00
TER
ATOM    652  O   WAT   197      16.264   1.164  12.692  1.00  0.00
ATOM    653  H1  WAT   197      16.686   0.998  13.535  1.00  0.00
ATOM    654  H2  WAT   197      16.389   0.354  12.198  1.00  0.00
TER
ATOM    655  O   WAT   198      15.160  -2.763   9.638  1.00  0.00
ATOM    656  H1  WAT   198      14.959  -3.626   9.999  1.00  0.00
ATOM    657  H2  WAT   198      14.989  -2.850   8.700  1.00  0.00
TER
ATOM    658  O   WAT   199      13.958  -5.663   9.626  1.00  0.00
ATOM    659  H1  WAT   199      14.261  -5.656   8.718  1.00  0.00
ATOM    660  H2  WAT   199      14.698  -6.013  10.123  1.00  0.00
TER
ATOM    661  O   WAT   200      17.177  -6.719  10.612  1.00  0.00
ATOM    662  H1  WAT   200      16.829  -7.397  10.032  1.00  0.00
ATOM    663  H2  WAT   200      17.378  -7.181  11.426  1.00  0.00
TER
ATOM    664  O   WAT   201      12.981   3.641  10.459  1.00  0.00
ATOM    665  H1  WAT   201      13.419   4.184  11.115  1.00  0.00
ATOM    666  H2  WAT   201      13.466   2.816  10.469  1.00  0.00
TER
ATOM    667  O   WAT   202      10.196   6.430  17.911  1.00  0.00
ATOM    668  H1  WAT   202      10.526   5.562  17.679  1.00  0.00
ATOM    669  H2  WAT   202      10.625   6.636  18.741  1.00  0.00
TER
ATOM    670  O   WAT   203      14.792   4.761  15.571  1.00  0.00
ATOM    671  H1  WAT   203      14.492   4.638  16.472  1.00  0.00
ATOM    672  H2  WAT   203      14.686   3.902  15.163  1.00  0.00
TER
ATOM    673  O   WAT   204      10.518  -0.191  17.008  1.00  0.00
ATOM    674  H1  WAT   204       9.862  -0.460  16.364  1.00  0.00
ATOM    675  H2  WAT   204      11.355  -0.300  16.558  1.00  0.00
TER
ATOM    676  O   WAT   205       9.731  -2.981  12.951  1.00  0.00
ATOM    677  H1  WAT   205       8.828  -2.718  12.776  1.00  0.00
ATOM    678  H2  WAT   205      10.215  -2.710  12.171  1.00  0.00
TER
ATOM    679  O   WAT   206      12.274  -3.924  10.860  1.00  0.00
ATOM    680  H1  WAT   206      12.983  -4.346  10.375  1.00  0.00
ATOM    681  H2  WAT   206      11.558  -3.857  10.228  1.00  0.00
TER
ATOM    682  O   WAT   207      11.921  -7.870   9.900  1.00  0.00
ATOM    683  H1  WAT   207      12.644  -7.329  10.218  1.00  0.00
ATOM    684  H2  WAT   207      12.194  -8.144   9.024  1.00  0.00
TER
ATOM    685  O   WAT   208      16.045   7.234  19.566  1.00  0.00
ATOM    686  H1  WAT   208      16.561   6.623  19.041  1.00  0.00
ATOM    687  H2  WAT   208      16.695   7.737  20.057  1.00  0.00
TER
ATOM    688  O   WAT   209      10.723   8.337  15.991  1.00  0.00
ATOM    689  H1  WAT   209      10.556   7.704  16.689  1.00  0.00
ATOM    690  H2  WAT   209       9.857   8.543  15.640  1.00  0.00
TER
ATOM    691  O   WAT   210      11.346  -7.831  13.494  1.00  0.00
ATOM    692  H1  WAT   210      12.104  -7.718  12.920  1.00  0.00
ATOM    693  H2  WAT   210      10.884  -6.994  13.448  1.00  0.00
TER
ATOM    694  O   WAT   211      17.888  -5.717  16.484  1.00  0.00
ATOM    695  H1  WAT   211      17.075  -6.091  16.144  1.00  0.00
ATOM    696  H2  WAT   211      18.392  -6.473  16.786  1.00  0.00
TER
ATOM    697  O   WAT   212      12.330   7.031  13.436  1.00  0.00
ATOM    698  H1  WAT   212      11.804   7.411  12.732  1.00  0.00
ATOM    699  H2  WAT   212      12.254   7.656  14.157  1.00  0.00
TER
ATOM    700  O   WAT   213      13.719  -7.305  12.034  1.00  0.00
ATOM    701  H1  WAT   213      14.248  -8.092  11.905  1.00  0.00
ATOM    702  H2  WAT   213      14.352  -6.625  12.268  1.00  0.00
TER
ATOM    703  O   WAT   214      15.912  -7.567  15.089  1.00  0.00
ATOM    704  H1  WAT   214      15.283  -8.268  15.256  1.00  0.00
ATOM    705  H2  WAT   214      15.373  -6.807  14.872  1.00  0.00
TER
ATOM    706  O   WAT   215      14.929   8.979  12.311  1.00  0.00
ATOM    707  H1  WAT   215      15.661   8.695  11.763  1.00  0.00
ATOM    708  H2  WAT   215      15.188   8.740  13.200  1.00  0.00
TER
ATOM    709  O   WAT   216      14.090   5.095  12.315  1.00  0.00
ATOM    710  H1  WAT   216      13.461   5.564  12.864  1.00  0.00
ATOM    711  H2  WAT   216      14.205   4.250  12.750  1.00  0.00
TER
ATOM    712  O   WAT   217      13.694   1.236   1.224  1.00  0.00
ATOM    713  H1  WAT   217      12.862   0.981   1.623  1.00  0.00
ATOM    714  H2  WAT   217      14.302   1.307   1.960  1.00  0.00
TER
ATOM    715  O   WAT   218      13.674   5.270   1.420  1.00  0.00
ATOM    716  H1  WAT   218      13.977   4.380   1.241  1.00  0.00
ATOM    717  H2  WAT   218      14.418   5.827   1.192  1.00  0.00
TER
ATOM    718  O   WAT   219      12.103  -3.804  -4.992  1.00  0.00
ATOM    719  H1  WAT   219      11.215  -3.462  -5.094  1.00  0.00
ATOM    720  H2  WAT   219      12.387  -4.004  -5.884  1.00  0.00
TER
ATOM    721  O   WAT   220      10.066  -1.203   0.892  1.00  0.00
ATOM    722  H1  WAT   220      10.638  -1.971   0.892  1.00  0.00
ATOM    723  H2  WAT   220      10.066  -0.905  -0.017  1.00  0.00
TER
ATOM    724  O   WAT   221      11.309  -5.795   2.679  1.00  0.00
ATOM    725  H1  WAT   221      11.129  -6.692   2.959  1.00  0.00
ATOM    726  H2  WAT   221      10.907  -5.248   3.354  1.00  0.00
TER
ATOM    727  O   WAT   222      14.279  -5.221  -3.958  1.00  0.00
ATOM    728  H1  WAT   222      14.386  -4.320  -3.651  1.00  0.00
ATOM    729  H2  WAT   222      13.368  -5.269  -4.249  1.00  0.00
TER
ATOM    730  O   WAT   223      11.927  -3.299   1.287  1.00  0.00
ATOM    731  H1  WAT   223      12.608  -3.035   1.906  1.00  0.00
ATOM    732  H2  WAT   223      11.612  -4.139   1.621  1.00  0.00
TER
ATOM    733  O   WAT   224      16.120  -2.252   0.374  1.00  0.00
ATOM    734  H1  WAT   224      16.628  -1.754   1.015  1.00  0.00
ATOM    735  H2  WAT   224      16.651  -3.029   0.198  1.00  0.00
TER
ATOM    736  O   WAT   225      14.403  -7.612   4.641  1.00  0.00
ATOM    737  H1  WAT   225      14.405  -7.095   3.835  1.00  0.00
ATOM    738  H2  WAT   225      13.574  -8.089   4.618  1.00  0.00
TER
ATOM    739  O   WAT   226      15.654   2.027   2.818  1.00  0.00
ATOM    740  H1  WAT   226      15.321   2.654   3.460  1.00  0.00
ATOM    741  H2  WAT   226      15.830   2.553   2.038  1.00  0.00
TER
ATOM    742  O   WAT   227      14.085  -5.901   2.648  1.00  0.00
ATOM    743  H1  WAT   227      14.427  -5.057   2.353  1.00  0.00
ATOM    744  H2  WAT   227      13.147  -5.753   2.764  1.00  0.00
TER
ATOM    745  O   WAT   228      14.866   3.995   4.633  1.00  0.00
ATOM    746  H1  WAT   228      15.483   4.670   4.351  1.00  0.00
ATOM    747  H2  WAT   228      14.005   4.404   4.542  1.00  0.00
TER
ATOM    748  O   WAT   229      10.159   3.185  -6.486  1.00  0.00
ATOM    749  H1  WAT   229       9.782   3.674  -7.218  1.00  0.00
ATOM    750  H2  WAT   229      10.416   3.858  -5.856  1.00  0.00
TER
ATOM    751  O   WAT   230      17.768  -8.413  -1.028  1.00  0.00
ATOM    752  H1  WAT   230      18.075  -8.968  -1.744  1.00  0.00
ATOM    753  H2  WAT   230      16.838  -8.279  -1.210  1.00  0.00
TER
ATOM    754  O   WAT   231      15.762   0.178  -1.510  1.00  0.00
ATOM    755  H1  WAT   231      15.357  -0.534  -2.005  1.00  0.00
ATOM    756  H2  WAT   231      15.848  -0.166  -0.621  1.00  0.00
TER
ATOM    757  O   WAT   232      16.230   3.865   0.654  1.00  0.00
ATOM    758  H1  WAT   232      15.933   3.260  -0.025  1.00  0.00
ATOM    759  H2  WAT   232      17.180   3.903   0.543  1.00  0.00
TER
ATOM    760  O   WAT   233      14.474  -3.047   2.270  1.00  0.00
ATOM    761  H1  WAT   233      15.026  -2.938   1.495  1.00  0.00
ATOM    762  H2  WAT   233      14.989  -2.674   2.986  1.00  0.00
TER
ATOM    763  O   WAT   234      15.322   3.603   7.305  1.00  0.00
ATOM    764  H1  WAT   234      14.424   3.827   7.552  1.00  0.00
ATOM    765  H2  WAT   234      15.347   3.727   6.356  1.00  0.00
TER
ATOM    766  O   WAT   235      14.149   0.474   5.881  1.00  0.00
ATOM    767  H1  WAT   235      14.009   1.347   6.249  1.00  0.00
ATOM    768  H2  WAT   235      13.267   0.132   5.735  1.00  0.00
TER
ATOM    769  O   WAT   236      15.947   6.417   8.089  1.00  0.00
ATOM    770  H1  WAT   236      15.918   6.821   7.222  1.00  0.00
ATOM    771  H2  WAT   236      15.783   5.488   7.926  1.00  0.00
TER
ATOM    772  O   WAT   237      12.462  -0.927  -4.009  1.00  0.00
ATOM    773  H1  WAT   237      12.342  -0.201  -4.621  1.00  0.00
ATOM    774  H2  WAT   237      12.152  -1.697  -4.486  1.00  0.00
TER
ATOM    775  O   WAT   238      10.101   2.244   1.798  1.00  0.00
ATOM    776  H1  WAT   238      10.179   2.379   0.853  1.00  0.00
ATOM    777  H2  WAT   238      10.715   1.536   1.991  1.00  0.00
TER
ATOM    778  O   WAT   239      11.345   3.944  -1.792  1.00  0.00
ATOM    779  H1  WAT   239      10.938   4.086  -2.646  1.00  0.00
ATOM    780  H2  WAT   239      12.237   3.660  -1.995  1.00  0.00
TER
ATOM    781  O   WAT   240      15.617   8.159  -3.679  1.00  0.00
ATOM    782  H1  WAT   240      15.442   7.242  -3.893  1.00  0.00
ATOM    783  H2  WAT   240      14.763   8.518  -3.440  1.00  0.00
TER
ATOM    784  O   WAT   241      10.156   3.286   4.337  1.00  0.00
ATOM    785  H1  WAT   241      10.320   2.816   3.519  1.00  0.00
ATOM    786  H2  WAT   241      10.622   2.778   5.002  1.00  0.00
TER
ATOM    787  O   WAT   242      14.928  -7.584  -0.627  1.00  0.00
ATOM    788  H1  WAT   242      14.485  -6.803  -0.958  1.00  0.00
ATOM    789  H2  WAT   242      15.487  -7.261   0.080  1.00  0.00
TER
ATOM    790  O   WAT   243      18.044  -7.963  -5.746  1.00  0.00
ATOM    791  H1  WAT   243      17.420  -7.967  -5.021  1.00  0.00
ATOM    792  H2  WAT   243      17.957  -8.830  -6.143  1.00  0.00
TER
ATOM    793  O   WAT   244      16.966  -7.039   1.232  1.00  0.00
ATOM    794  H1  WAT   244      17.263  -6.133   1.151  1.00  0.00
ATOM    795  H2  WAT   244      17.515  -7.527   0.618  1.00  0.00
TER
ATOM    796  O   WAT   245      14.720  -2.460  -2.899  1.00  0.00
ATOM    797  H1  WAT   245      14.494  -2.677  -1.994  1.00  0.00
ATOM    798  H2  WAT   245      13.939  -2.028  -3.244  1.00  0.00
TER
ATOM    799  O   WAT   246      17.160  -1.562   7.767  1.00  0.00
ATOM    800  H1  WAT   246      17.064  -2.502   7.617  1.00  0.00
ATOM    801  H2  WAT   246      18.003  -1.340   7.372  1.00  0.00
TER
ATOM    802  O   WAT   247      12.291  -5.151   5.921  1.00  0.00
ATOM    803  H1  WAT   247      11.897  -4.303   6.128  1.00  0.00
ATOM    804  H2  WAT   247      11.603  -5.788   6.112  1.00  0.00
TER
ATOM    805  O   WAT   248       9.592  -7.228  -0.046  1.00  0.00
ATOM    806  H1  WAT   248       9.304  -6.657   0.666  1.00  0.00
ATOM    807  H2  WAT   248      10.337  -7.707   0.317  1.00  0.00
TER
ATOM    808  O   WAT   249       9.780  -3.286  -8.836  1.00  0.00
ATOM    809  H1  WAT   249       9.697  -2.343  -8.694  1.00  0.00
ATOM    810  H2  WAT   249       9.428  -3.428  -9.715  1.00  0.00
TER
ATOM    811  O   WAT   250      17.579  -4.552   0.231  1.00  0.00
ATOM    812  H1  WAT   250      17.583  -4.993  -0.618  1.00  0.00
ATOM    813  H2  WAT   250      18.474  -4.230   0.338  1.00  0.00
TER
ATOM    814  O   WAT   251      13.430  -4.669  -0.809  1.00  0.00
ATOM    815  H1  WAT   251      13.090  -4.192  -0.053  1.00  0.00
ATOM    816  H2  WAT   251      12.667  -5.123  -1.169  1.00  0.00
TER
ATOM    817  O   WAT   252      17.641  -3.551  -6.778  1.00  0.00
ATOM    818  H1  WAT   252      17.763  -3.592  -5.830  1.00  0.00
ATOM    819  H2  WAT   252      17.256  -2.688  -6.934  1.00  0.00
TER
ATOM    820  O   WAT   253      16.653  -1.240  -7.380  1.00  0.00
ATOM    821  H1  WAT   253      16.085  -1.689  -8.006  1.00  0.00
ATOM    822  H2  WAT   253      17.362  -0.881  -7.913  1.00  0.00
TER
ATOM    823  O   WAT   254      11.730   2.661   6.497  1.00  0.00
ATOM    824  H1  WAT   254      11.346   2.020   7.095  1.00  0.00
ATOM    825  H2  WAT   254      12.042   3.364   7.066  1.00  0.00
TER
ATOM    826  O   WAT   255      17.880  -0.492   1.978  1.00  0.00
ATOM    827  H1  WAT   255      18.247  -0.966   2.724  1.00  0.00
ATOM    828  H2  WAT   255      17.691   0.383   2.318  1.00  0.00
TER
ATOM    829  O   WAT   256      10.744  -5.747  -1.893  1.00  0.00
ATOM    830  H1  WAT   256      10.459  -6.112  -1.055  1.00  0.00
ATOM    831  H2  WAT   256      10.682  -6.479  -2.507  1.00  0.00
TER
ATOM    832  O   WAT   257      15.670  -1.451   4.296  1.00  0.00
ATOM    833  H1  WAT   257      15.366  -0.571   4.521  1.00  0.00
ATOM    834  H2  WAT   257      16.625  -1.391   4.332  1.00  0.00
TER
ATOM    835  O   WAT   258      14.198   2.755  -5.107  1.00  0.00
ATOM    836  H1  WAT   258      13.424   2.215  -5.267  1.00  0.00
ATOM    837  H2  WAT   258      14.928   2.236  -5.445  1.00  0.00
TER
ATOM    838  O   WAT   259      14.242   2.423  -1.469  1.00  0.00
ATOM    839  H1  WAT   259      14.760   1.620  -1.524  1.00  0.00
ATOM    840  H2  WAT   259      13.790   2.361  -0.628  1.00  0.00
TER
ATOM    841  O   WAT   260      11.726  -0.610   5.443  1.00  0.00
ATOM    842  H1  WAT   260      11.368   0.055   6.031  1.00  0.00
ATOM    843  H2  WAT   260      11.432  -1.442   5.814  1.00  0.00
TER
ATOM    844  O   WAT   261      14.928  -0.152   8.327  1.00  0.00
ATOM    845  H1  WAT   261      14.628  -0.006   7.430  1.00  0.00
ATOM    846  H2  WAT   261      15.699  -0.711   8.234  1.00  0.00
TER
ATOM    847  O   WAT   262      18.098   3.771  -3.425  1.00  0.00
ATOM    848  H1  WAT   262      18.785   4.318  -3.044  1.00  0.00
ATOM    849  H2  WAT   262      17.311   4.315  -3.390  1.00  0.00
TER
ATOM    850  O   WAT   263      10.237  -0.611  -7.933  1.00  0.00
ATOM    851  H1  WAT   263      11.107  -0.329  -7.650  1.00  0.00
ATOM    852  H2  WAT   263       9.746   0.202  -8.048  1.00  0.00
TER
ATOM    853  O   WAT   264      17.401   0.776  -3.813  1.00  0.00
ATOM    854  H1  WAT   264      17.857   1.587  -3.587  1.00  0.00
ATOM    855  H2  WAT   264      17.050   0.458  -2.981  1.00  0.00
TER
ATOM    856  O   WAT   265      13.302  -8.880  -3.340  1.00  0.00
ATOM    857  H1  WAT   265      13.173  -8.888  -2.392  1.00  0.00
ATOM    858  H2  WAT   265      12.478  -8.542  -3.691  1.00  0.00
TER
ATOM    859  O   WAT   266      10.604   8.601  -7.367  1.00  0.00
ATOM    860  H1  WAT   266      10.964   9.200  -8.021  1.00  0.00
ATOM    861  H2  WAT   266      10.464   9.147  -6.594  1.00  0.00
TER
ATOM    862  O   WAT   267      10.301  -7.121   6.120  1.00  0.00
ATOM    863  H1  WAT   267       9.587  -6.921   6.726  1.00  0.00
ATOM    864  H2  WAT   267      10.721  -7.897   6.492  1.00  0.00
TER
ATOM    865  O   WAT   268      10.589   6.867   7.107  1.00  0.00
ATOM    866  H1  WAT   268      10.698   5.926   6.967  1.00  0.00
ATOM    867  H2  WAT   268       9.937   7.132   6.458  1.00  0.00
TER
ATOM    868  O   WAT   269      18.580   5.139   8.507  1.00  0.00
ATOM    869  H1  WAT   269      18.259   4.419   9.051  1.00  0.00
ATOM    870  H2  WAT   269      17.906   5.814   8.580  1.00  0.00
TER
ATOM    871  O   WAT   270      16.621   5.985  -6.550  1.00  0.00
ATOM    872  H1  WAT   270      16.612   6.718  -7.165  1.00  0.00
ATOM    873  H2  WAT   270      15.701   5.738  -6.457  1.00  0.00
TER
ATOM    874  O   WAT   271      12.222   1.206  -5.805  1.00  0.00
ATOM    875  H1  WAT   271      11.615   1.946  -5.796  1.00  0.00
ATOM    876  H2  WAT   271      12.697   1.296  -6.631  1.00  0.00
TER
ATOM    877  O   WAT   272      17.130  -3.395  -3.905  1.00  0.00
ATOM    878  H1  WAT   272      16.421  -2.926  -3.464  1.00  0.00
ATOM    879  H2  WAT   272      17.414  -4.052  -3.270  1.00  0.00
TER
ATOM    880  O   WAT   273      18.249   8.566  -3.193  1.00  0.00
ATOM    881  H1  WAT   273      18.503   8.528  -4.115  1.00  0.00
ATOM    882  H2  WAT   273      17.300   8.439  -3.200  1.00  0.00
TER
ATOM    883  O   WAT   274      15.333  -5.086  -6.530  1.00  0.00
ATOM    884  H1  WAT   274      16.182  -4.649  -6.596  1.00  0.00
ATOM    885  H2  WAT   274      14.966  -4.774  -5.703  1.00  0.00
TER
ATOM    886  O   WAT   275      14.232   1.167  -8.056  1.00  0.00
ATOM    887  H1  WAT   275      14.999   1.055  -7.494  1.00  0.00
ATOM    888  H2  WAT   275      14.310   0.471  -8.709  1.00  0.00
TER
ATOM    889  O   WAT   276      12.927  -1.400  -7.373  1.00  0.00
ATOM    890  H1  WAT   276      13.007  -2.348  -7.261  1.00  0.00
ATOM    891  H2  WAT   276      13.819  -1.070  -7.267  1.00  0.00
TER
ATOM    892  O   WAT   277      13.729   8.749  -0.270  1.00  0.00
ATOM    893  H1  WAT   277      14.465   8.201   0.001  1.00  0.00
ATOM    894  H2  WAT   277      14.113   9.615  -0.409  1.00  0.00
TER
ATOM    895  O   WAT   278      10.613   4.817  -4.395  1.00  0.00
ATOM    896  H1  WAT   278       9.687   5.059  -4.405  1.00  0.00
ATOM    897  H2  WAT   278      11.079   5.644  -4.517  1.00  0.00
TER
ATOM    898  O   WAT   279      12.734   7.934   8.919  1.00  0.00
ATOM    899  H1  WAT   279      13.536   8.255   9.333  1.00  0.00
ATOM    900  H2  WAT   279      12.220   7.573   9.641  1.00  0.00
TER
ATOM    901  O   WAT   280      16.839   7.922  -8.447  1.00  0.00
ATOM    902  H1  WAT   280      17.632   8.211  -8.899  1.00  0.00
ATOM    903  H2  WAT   280      16.319   7.491  -9.126  1.00  0.00
TER
ATOM    904  O   WAT   281      10.454   0.421   7.863  1.00  0.00
ATOM    905  H1  WAT   281      10.958  -0.158   8.434  1.00  0.00
ATOM    906  H2  WAT   281       9.715   0.705   8.400  1.00  0.00
TER
ATOM    907  O   WAT   282      17.357   3.143  -8.583  1.00  0.00
ATOM    908  H1  WAT   282      17.252   2.528  -7.857  1.00  0.00
ATOM    909  H2  WAT   282      17.189   2.619  -9.366  1.00  0.00
TER
ATOM    910  O   WAT   283      17.508   1.828   7.396  1.00  0.00
ATOM    911  H1  WAT   283      16.743   2.397   7.312  1.00  0.00
ATOM    912  H2  WAT   283      17.690   1.536   6.503  1.00  0.00
TER
ATOM    913  O   WAT   284      12.486  -1.436   8.758  1.00  0.00
ATOM    914  H1  WAT   284      12.527  -1.734   9.666  1.00  0.00
ATOM    915  H2  WAT   284      13.341  -1.035   8.598  1.00  0.00
TER
ATOM    916  O   WAT   285      16.264   1.164  -6.082  1.00  0.00
ATOM    917  H1  WAT   285      16.686   0.998  -5.239  1.00  0.00
ATOM    918  H2  WAT   285      16.389   0.354  -6.577  1.00  0.00
TER
ATOM    919  O   WAT   286      14.427  -2.857   6.725  1.00  0.00
ATOM    920  H1  WAT   286      13.897  -3.348   6.097  1.00  0.00
ATOM    921  H2  WAT   286      15.096  -2.428   6.191  1.00  0.00
TER
ATOM    922  O   WAT   287      14.914  -5.890   6.805  1.00  0.00
ATOM    923  H1  WAT   287      14.820  -6.508   6.080  1.00  0.00
ATOM    924  H2  WAT   287      14.334  -5.164   6.578  1.00  0.00
TER
ATOM    925  O   WAT   288      17.680  -7.333   3.838  1.00  0.00
ATOM    926  H1  WAT   288      17.232  -7.311   2.992  1.00  0.00
ATOM    927  H2  WAT   288      17.047  -7.731   4.435  1.00  0.00
TER
ATOM    928  O   WAT   289      18.086   1.562   4.459  1.00  0.00
ATOM    929  H1  WAT   289      18.505   2.406   4.286  1.00  0.00
ATOM    930  H2  WAT   289      17.167   1.700   4.229  1.00  0.00
TER
ATOM    931  O   WAT   290      15.160  -2.763  -9.136  1.00  0.00
ATOM    932  H1  WAT   290      14.959  -3.626  -8.775  1.00  0.00
ATOM    933  H2  WAT   290      14.989  -2.850 -10.074  1.00  0.00
TER
ATOM    934  O   WAT   291      15.937   7.868   5.575  1.00  0.00
ATOM    935  H1  WAT   291      15.399   8.592   5.255  1.00  0.00
ATOM    936  H2  WAT   291      16.191   7.391   4.784  1.00  0.00
TER
ATOM    937  O   WAT   292      17.190  -4.164   7.100  1.00  0.00
ATOM    938  H1  WAT   292      17.780  -4.472   7.788  1.00  0.00
ATOM    939  H2  WAT   292      16.372  -4.636   7.256  1.00  0.00
TER
ATOM    940  O   WAT   293      13.958  -5.663  -9.148  1.00  0.00
ATOM    941  H1  WAT   293      14.261  -5.656 -10.057  1.00  0.00
ATOM    942  H2  WAT   293      14.698  -6.013  -8.652  1.00  0.00
TER
ATOM    943  O   WAT   294      18.793   9.103   5.833  1.00  0.00
ATOM    944  H1  WAT   294      18.719  10.006   6.140  1.00  0.00
ATOM    945  H2  WAT   294      17.891   8.784   5.805  1.00  0.00
TER
ATOM    946  O   WAT   295      17.177  -6.719  -8.163  1.00  0.00
ATOM    947  H1  WAT   295      16.829  -7.397  -8.743  1.00  0.00
ATOM    948  H2  WAT   295      17.378  -7.181  -7.348  1.00  0.00
TER
ATOM    949  O   WAT   296      12.981   3.641  -8.315  1.00  0.00
ATOM    950  H1  WAT   296      13.419   4.184  -7.660  1.00  0.00
ATOM    951  H2  WAT   296      13.466   2.816  -8.306  1.00  0.00
TER
ATOM    952  O   WAT   297      10.196   6.430  -0.863  1.00  0.00
ATOM    953  H1  WAT   297      10.526   5.562  -1.096  1.00  0.00
ATOM    954  H2  WAT   297      10.625   6.636  -0.033  1.00  0.00
TER
ATOM    955  O   WAT   298      14.792   4.761  -3.203  1.00  0.00
ATOM    956  H1  WAT   298      14.492   4.638  -2.303  1.00  0.00
ATOM    957  H2  WAT   298      14.686   3.902  -3.612  1.00  0.00
TER
ATOM    958  O   WAT   299      10.685   7.297   1.875  1.00  0.00
ATOM    959  H1  WAT   299      10.248   7.477   2.707  1.00  0.00
ATOM    960  H2  WAT   299      11.253   8.055   1.733  1.00  0.00
TER
ATOM    961  O   WAT   300      10.518  -0.191  -1.766  1.00  0.00
ATOM    962  H1  WAT   300       9.862  -0.460  -2.410  1.00  0.00
ATOM    963  H2  WAT   300      11.355  -0.300  -2.216  1.00  0.00
TER
ATOM    964  O   WAT   301      11.555   0.195   2.774  1.00  0.00
ATOM    965  H1  WAT   301      11.922   0.107   3.654  1.00  0.00
ATOM    966  H2  WAT   301      10.986  -0.569   2.675  1.00  0.00
TER
ATOM    967  O   WAT   302      11.107  -2.895   6.680  1.00  0.00
ATOM    968  H1  WAT   302      10.212  -2.928   7.019  1.00  0.00
ATOM    969  H2  WAT   302      11.646  -2.696   7.445  1.00  0.00
TER
ATOM    970  O   WAT   303       9.731  -2.981  -5.824  1.00  0.00
ATOM    971  H1  WAT   303       8.828  -2.718  -5.999  1.00  0.00
ATOM    972  H2  WAT   303      10.215  -2.710  -6.604  1.00  0.00
TER
ATOM    973  O   WAT   304      12.274  -3.924  -7.914  1.00  0.00
ATOM    974  H1  WAT   304      12.983  -4.346  -8.400  1.00  0.00
ATOM    975  H2  WAT   304      11.558  -3.857  -8.546  1.00  0.00
TER
ATOM    976  O   WAT   305      11.921  -7.870  -8.874  1.00  0.00
ATOM    977  H1  WAT   305      12.644  -7.329  -8.556  1.00  0.00
ATOM    978  H2  WAT   305      12.194  -8.144  -9.750  1.00  0.00
TER
ATOM    979  O   WAT   306      11.611  -8.620   1.028  1.00  0.00
ATOM    980  H1  WAT   306      12.258  -9.170   0.588  1.00  0.00
ATOM    981  H2  WAT   306      12.031  -8.365   1.850  1.00  0.00
TER
ATOM    982  O   WAT   307      11.364  -8.464   3.771  1.00  0.00
ATOM    983  H1  WAT   307      11.015  -8.008   4.536  1.00  0.00
ATOM    984  H2  WAT   307      11.033  -9.358   3.853  1.00  0.00
TER
ATOM    985  O   WAT   308      12.970   4.708   7.936  1.00  0.00
ATOM    986  H1  WAT   308      12.927   4.337   8.817  1.00  0.00
ATOM    987  H2  WAT   308      13.101   5.646   8.076  1.00  0.00
TER
ATOM    988  O   WAT   309      16.671   6.264   3.537  1.00  0.00
ATOM    989  H1  WAT   309      16.430   6.531   2.650  1.00  0.00
ATOM    990  H2  WAT   309      17.611   6.434   3.592  1.00  0.00
TER
ATOM    991  O   WAT   310      12.036  -8.937   7.046  1.00  0.00
ATOM    992  H1  WAT   310      12.584  -9.118   6.282  1.00  0.00
ATOM    993  H2  WAT   310      12.101  -9.727   7.581  1.00  0.00
TER
ATOM    994  O   WAT   311      12.809   7.654   5.056  1.00  0.00
ATOM    995  H1  WAT   311      12.215   7.523   5.795  1.00  0.00
ATOM    996  H2  WAT   311      12.802   6.818   4.590  1.00  0.00
TER
ATOM    997  O   WAT   312      12.440   5.020   4.007  1.00  0.00
ATOM    998  H1  WAT   312      11.714   4.400   3.939  1.00  0.00
ATOM    999  H2  WAT   312      12.501   5.414   3.136  1.00  0.00
TER
ATOM   1000  O   WAT   313      16.045   7.234   0.792  1.00  0.00
ATOM   1001  H1  WAT   313      16.561   6.623   0.266  1.00  0.00
ATOM   1002  H2  WAT   313      16.695   7.737   1.283  1.00  0.00
TER
ATOM   1003  O   WAT   314      10.723   8.337  -2.784  1.00  0.00
ATOM   1004  H1  WAT   314      10.556   7.704  -2.086  1.00  0.00
ATOM   1005  H2  WAT   314       9.857   8.543  -3.134  1.00  0.00
TER
ATOM   1006  O   WAT   315      11.346  -7.831  -5.281  1.00  0.00
ATOM   1007  H1  WAT   315      12.104  -7.718  -5.854  1.00  0.00
ATOM   1008  H2  WAT   315      10.884  -6.994  -5.326  1.00  0.00
TER
ATOM   1009  O   WAT   316      17.888  -5.717  -2.290  1.00  0.00
ATOM   1010  H1  WAT   316      17.075  -6.091  -2.631  1.00  0.00
ATOM   1011  H2  WAT   316      18.392  -6.473  -1.988  1.00  0.00
TER
ATOM   1012  O   WAT   317      12.330   7.031  -5.339  1.00  0.00
ATOM   1013  H1  WAT   317      11.804   7.411  -6.043  1.00  0.00
ATOM   1014  H2  WAT   317      12.254   7.656  -4.618  1.00  0.00
TER
ATOM   1015  O   WAT   318      13.719  -7.305  -6.740  1.00  0.00
ATOM   1016  H1  WAT   318      14.248  -8.092  -6.870  1.00  0.00
ATOM   1017  H2  WAT   318      14.352  -6.625  -6.507  1.00  0.00
TER
ATOM   1018  O   WAT   319      15.912  -7.567  -3.686  1.00  0.00
ATOM   1019  H1  WAT   319      15.283  -8.268  -3.519  1.00  0.00
ATOM   1020  H2  WAT   319      15.373  -6.807  -3.903  1.00  0.00
TER
ATOM   1021  O   WAT   320      16.038  -8.289   8.749  1.00  0.00
ATOM   1022  H1  WAT   320      15.756  -7.785   7.985  1.00  0.00
ATOM   1023  H2  WAT   320      16.420  -9.087   8.384  1.00  0.00
TER
ATOM   1024  O   WAT   321      14.929   8.979  -6.464  1.00  0.00
ATOM   1025  H1  WAT   321      15.661   8.695  -7.011  1.00  0.00
ATOM   1026  H2  WAT   321      15.188   8.740  -5.574  1.00  0.00
TER
ATOM   1027  O   WAT   322      14.090   5.095  -6.459  1.00  0.00
ATOM   1028  H1  WAT   322      13.461   5.564  -5.911  1.00  0.00
ATOM   1029  H2  WAT   322      14.205   4.250  -6.025  1.00  0.00
TER
ATOM   1030  O   WAT   323      13.694   1.236 -17.551  1.00  0.00
ATOM   1031  H1  WAT   323      12.862   0.981 -17.151  1.00  0.00
ATOM   1032  H2  WAT   323      14.302   1.307 -16.815  1.00  0.00
TER
ATOM   1033  O   WAT   324      13.674   5.270 -17.355  1.00  0.00
ATOM   1034  H1  WAT   324      13.977   4.380 -17.534  1.00  0.00
ATOM   1035  H2  WAT   324      14.418   5.827 -17.583  1.00  0.00
TER
ATOM   1036  O   WAT   325      10.066  -1.203 -17.882  1.00  0.00
ATOM   1037  H1  WAT   325      10.638  -1.971 -17.882  1.00  0.00
ATOM   1038  H2  WAT   325      10.066  -0.905 -18.792  1.00  0.00
TER
ATOM   1039  O   WAT   326      11.309  -5.795 -16.095  1.00  0.00
ATOM   1040  H1  WAT   326      11.129  -6.692 -15.815  1.00  0.00
ATOM   1041  H2  WAT   326      10.907  -5.248 -15.421  1.00  0.00
TER
ATOM   1042  O   WAT   327      11.927  -3.299 -17.487  1.00  0.00
ATOM   1043  H1  WAT   327      12.608  -3.035 -16.868  1.00  0.00
ATOM   1044  H2  WAT   327      11.612  -4.139 -17.153  1.00  0.00
TER
ATOM   1045  O   WAT   328      16.120  -2.252 -18.400  1.00  0.00
ATOM   1046  H1  WAT   328      16.628  -1.754 -17.759  1.00  0.00
ATOM   1047  H2  WAT   328      16.651  -3.029 -18.576  1.00  0.00
TER
ATOM   1048  O   WAT   329      14.403  -7.612 -14.134  1.00  0.00
ATOM   1049  H1  WAT   329      14.405  -7.095 -14.939  1.00  0.00
ATOM   1050  H2  WAT   329      13.574  -8.089 -14.157  1.00  0.00
TER
ATOM   1051  O   WAT   330      15.654   2.027 -15.956  1.00  0.00
ATOM   1052  H1  WAT   330      15.321   2.654 -15.314  1.00  0.00
ATOM   1053  H2  WAT   330      15.830   2.553 -16.736  1.00  0.00
TER
ATOM   1054  O   WAT   331      14.085  -5.901 -16.127  1.00  0.00
ATOM   1055  H1  WAT   331      14.427  -5.057 -16.421  1.00  0.00
ATOM   1056  H2  WAT   331      13.147  -5.753 -16.010  1.00  0.00
TER
ATOM   1057  O   WAT   332      14.866   3.995 -14.141  1.00  0.00
ATOM   1058  H1  WAT   332      15.483   4.670 -14.423  1.00  0.00
ATOM   1059  H2  WAT   332      14.005   4.404 -14.233  1.00  0.00
TER
ATOM   1060  O   WAT   333      16.230   3.865 -18.120  1.00  0.00
ATOM   1061  H1  WAT   333      15.933   3.260 -18.799  1.00  0.00
ATOM   1062  H2  WAT   333      17.180   3.903 -18.231  1.00  0.00
TER
ATOM   1063  O   WAT   334      14.474  -3.047 -16.504  1.00  0.00
ATOM   1064  H1  WAT   334      15.026  -2.938 -17.279  1.00  0.00
ATOM   1065  H2  WAT   334      14.989  -2.674 -15.789  1.00  0.00
TER
ATOM   1066  O   WAT   335      15.322   3.603 -11.469  1.00  0.00
ATOM   1067  H1  WAT   335      14.424   3.827 -11.222  1.00  0.00
ATOM   1068  H2  WAT   335      15.347   3.727 -12.418  1.00  0.00
TER
ATOM   1069  O   WAT   336      14.149   0.474 -12.894  1.00  0.00
ATOM   1070  H1  WAT   336      14.009   1.347 -12.525  1.00  0.00
ATOM   1071  H2  WAT   336      13.267   0.132 -13.039  1.00  0.00
TER
ATOM   1072  O   WAT   337      15.947   6.417 -10.685  1.00  0.00
ATOM   1073  H1  WAT   337      15.918   6.821 -11.552  1.00  0.00
ATOM   1074  H2  WAT   337      15.783   5.488 -10.848  1.00  0.00
TER
ATOM   1075  O   WAT   338      10.101   2.244 -16.977  1.00  0.00
ATOM   1076  H1  WAT   338      10.179   2.379 -17.921  1.00  0.00
ATOM   1077  H2  WAT   338      10.715   1.536 -16.784  1.00  0.00
TER
ATOM   1078  O   WAT   339      10.156   3.286 -14.437  1.00  0.00
ATOM   1079  H1  WAT   339      10.320   2.816 -15.255  1.00  0.00
ATOM   1080  H2  WAT   339      10.622   2.778 -13.772  1.00  0.00
TER
ATOM   1081  O   WAT   340      14.928  -7.584 -19.401  1.00  0.00
ATOM   1082  H1  WAT   340      14.485  -6.803 -19.733  1.00  0.00
ATOM   1083  H2  WAT   340      15.487  -7.261 -18.694  1.00  0.00
TER
ATOM   1084  O   WAT   341      16.966  -7.039 -17.542  1.00  0.00
ATOM   1085  H1  WAT   341      17.263  -6.133 -17.623  1.00  0.00
ATOM   1086  H2  WAT   341      17.515  -7.527 -18.156  1.00  0.00
TER
ATOM   1087  O   WAT   342      17.160  -1.562 -11.007  1.00  0.00
ATOM   1088  H1  WAT   342      17.064  -2.502 -11.157  1.00  0.00
ATOM   1089  H2  WAT   342      18.003  -1.340 -11.402  1.00  0.00
TER
ATOM   1090  O   WAT   343      12.291  -5.151 -12.854  1.00  0.00
ATOM   1091  H1  WAT   343      11.897  -4.303 -12.646  1.00  0.00
ATOM   1092  H2  WAT   343      11.603  -5.788 -12.663  1.00  0.00
TER
ATOM   1093  O   WAT   344       9.592  -7.228 -18.821  1.00  0.00
ATOM   1094  H1  WAT   344       9.304  -6.657 -18.108  1.00  0.00
ATOM   1095  H2  WAT   344      10.337  -7.707 -18.457  1.00  0.00
TER
ATOM   1096  O   WAT   345      17.579  -4.552 -18.543  1.00  0.00
ATOM   1097  H1  WAT   345      17.583  -4.993 -19.393  1.00  0.00
ATOM   1098  H2  WAT   345      18.474  -4.230 -18.436  1.00  0.00
TER
ATOM   1099  O   WAT   346      13.430  -4.669 -19.584  1.00  0.00
ATOM   1100  H1  WAT   346      13.090  -4.192 -18.827  1.00  0.00
ATOM   1101  H2  WAT   346      12.667  -5.123 -19.944  1.00  0.00
TER
ATOM   1102  O   WAT   347      11.730   2.661 -12.278  1.00  0.00
ATOM   1103  H1  WAT   347      11.346   2.020 -11.679  1.00  0.00
ATOM   1104  H2  WAT   347      12.042   3.364 -11.708  1.00  0.00
TER
ATOM   1105  O   WAT   348      17.880  -0.492 -16.797  1.00  0.00
ATOM   1106  H1  WAT   348      18.247  -0.966 -16.051  1.00  0.00
ATOM   1107  H2  WAT   348      17.691   0.383 -16.456  1.00  0.00
TER
ATOM   1108  O   WAT   349      15.670  -1.451 -14.478  1.00  0.00
ATOM   1109  H1  WAT   349      15.366  -0.571 -14.253  1.00  0.00
ATOM   1110  H2  WAT   349      16.625  -1.391 -14.443  1.00  0.00
TER
ATOM   1111  O   WAT   350      14.242   2.423 -20.244  1.00  0.00
ATOM   1112  H1  WAT   350      14.760   1.620 -20.298  1.00  0.00
ATOM   1113  H2  WAT   350      13.790   2.361 -19.402  1.00  0.00
TER
ATOM   1114  O   WAT   351      11.726  -0.610 -13.331  1.00  0.00
ATOM   1115  H1  WAT   351      11.368   0.055 -12.744  1.00  0.00
ATOM   1116  H2  WAT   351      11.432  -1.442 -12.960  1.00  0.00
TER
ATOM   1117  O   WAT   352      14.928  -0.152 -10.447  1.00  0.00
ATOM   1118  H1  WAT   352      14.628  -0.006 -11.344  1.00  0.00
ATOM   1119  H2  WAT   352      15.699  -0.711 -10.540  1.00  0.00
TER
ATOM   1120  O   WAT   353      10.301  -7.121 -12.654  1.00  0.00
ATOM   1121  H1  WAT   353       9.587  -6.921 -12.049  1.00  0.00
ATOM   1122  H2  WAT   353      10.721  -7.897 -12.282  1.00  0.00
TER
ATOM   1123  O   WAT   354      10.589   6.867 -11.667  1.00  0.00
ATOM   1124  H1  WAT   354      10.698   5.926 -11.808  1.00  0.00
ATOM   1125  H2  WAT   354       9.937   7.132 -12.316  1.00  0.00
TER
ATOM   1126  O   WAT   355      18.580   5.139 -10.267  1.00  0.00
ATOM   1127  H1  WAT   355      18.259   4.419  -9.723  1.00  0.00
ATOM   1128  H2  WAT   355      17.906   5.814 -10.194  1.00  0.00
TER
ATOM   1129  O   WAT   356      13.729   8.749 -19.044  1.00  0.00
ATOM   1130  H1  WAT   356      14.465   8.201 -18.773  1.00  0.00
ATOM   1131  H2  WAT   356      14.113   9.615 -19.183  1.00  0.00
TER
ATOM   1132  O   WAT   357      12.734   7.934  -9.855  1.00  0.00
ATOM   1133  H1  WAT   357      13.536   8.255  -9.442  1.00  0.00
ATOM   1134  H2  WAT   357      12.220   7.573  -9.133  1.00  0.00
TER
ATOM   1135  O   WAT   358      10.454   0.421 -10.912  1.00  0.00
ATOM   1136  H1  WAT   358      10.958  -0.158 -10.340  1.00  0.00
ATOM   1137  H2  WAT   358       9.715   0.705 -10.374  1.00  0.00
TER
ATOM   1138  O   WAT   359      17.508   1.828 -11.378  1.00  0.00
ATOM   1139  H1  WAT   359      16.743   2.397 -11.463  1.00  0.00
ATOM   1140  H2  WAT   359      17.690   1.536 -12.271  1.00  0.00
TER
ATOM   1141  O   WAT   360      12.486  -1.436 -10.017  1.00  0.00
ATOM   1142  H1  WAT   360      12.527  -1.734  -9.108  1.00  0.00
ATOM   1143  H2  WAT   360      13.341  -1.035 -10.176  1.00  0.00
TER
ATOM   1144  O   WAT   361      14.427  -2.857 -12.049  1.00  0.00
ATOM   1145  H1  WAT   361      13.897  -3.348 -12.677  1.00  0.00
ATOM   1146  H2  WAT   361      15.096  -2.428 -12.583  1.00  0.00
TER
ATOM   1147  O   WAT   362      14.914  -5.890 -11.970  1.00  0.00
ATOM   1148  H1  WAT   362      14.820  -6.508 -12.694  1.00  0.00
ATOM   1149  H2  WAT   362      14.334  -5.164 -12.197  1.00  0.00
TER
ATOM   1150  O   WAT   363      17.680  -7.333 -14.937  1.00  0.00
ATOM   1151  H1  WAT   363      17.232  -7.311 -15.782  1.00  0.00
ATOM   1152  H2  WAT   363      17.047  -7.731 -14.340  1.00  0.00
TER
ATOM   1153  O   WAT   364      18.086   1.562 -14.316  1.00  0.00
ATOM   1154  H1  WAT   364      18.505   2.406 -14.488  1.00  0.00
ATOM   1155  H2  WAT   364      17.167   1.700 -14.545  1.00  0.00
TER
ATOM   1156  O   WAT   365      15.937   7.868 -13.200  1.00  0.00
ATOM   1157  H1  WAT   365      15.399   8.592 -13.519  1.00  0.00
ATOM   1158  H2  WAT   365      16.191   7.391 -13.990  1.00  0.00
TER
ATOM   1159  O   WAT   366      17.190  -4.164 -11.674  1.00  0.00
ATOM   1160  H1  WAT   366      17.780  -4.472 -10.986  1.00  0.00
ATOM   1161  H2  WAT   366      16.372  -4.636 -11.518  1.00  0.00
TER
ATOM   1162  O   WAT   367      18.793   9.103 -12.941  1.00  0.00
ATOM   1163  H1  WAT   367      18.719  10.006 -12.634  1.00  0.00
ATOM   1164  H2  WAT   367      17.891   8.784 -12.969  1.00  0.00
TER
ATOM   1165  O   WAT   368      10.196   6.430 -19.638  1.00  0.00
ATOM   1166  H1  WAT   368      10.526   5.562 -19.870  1.00  0.00
ATOM   1167  H2  WAT   368      10.625   6.636 -18.807  1.00  0.00
TER
ATOM   1168  O   WAT   369      10.685   7.297 -16.900  1.00  0.00
ATOM   1169  H1  WAT   369      10.248   7.477 -16.067  1.00  0.00
ATOM   1170  H2  WAT   369      11.253   8.055 -17.041  1.00  0.00
TER
ATOM   1171  O   WAT   370      11.555   0.195 -16.000  1.00  0.00
ATOM   1172  H1  WAT   370      11.922   0.107 -15.121  1.00  0.00
ATOM   1173  H2  WAT   370      10.986  -0.569 -16.100  1.00  0.00
TER
ATOM   1174  O   WAT   371      11.107  -2.895 -12.095  1.00  0.00
ATOM   1175  H1  WAT   371      10.212  -2.928 -11.755  1.00  0.00
ATOM   1176  H2  WAT   371      11.646  -2.696 -11.329  1.00  0.00
TER
ATOM   1177  O   WAT   372      11.611  -8.620 -17.746  1.00  0.00
ATOM   1178  H1  WAT   372      12.258  -9.170 -18.187  1.00  0.00
ATOM   1179  H2  WAT   372      12.031  -8.365 -16.925  1.00  0.00
TER
ATOM   1180  O   WAT   373      11.364  -8.464 -15.004  1.00  0.00
ATOM   1181  H1  WAT   373      11.015  -8.008 -14.238  1.00  0.00
ATOM   1182  H2  WAT   373      11.033  -9.358 -14.921  1.00  0.00
TER
ATOM   1183  O   WAT   374      12.970   4.708 -10.838  1.00  0.00
ATOM   1184  H1  WAT   374      12.927   4.337  -9.957  1.00  0.00
ATOM   1185  H2  WAT   374      13.101   5.646 -10.698  1.00  0.00
TER
ATOM   1186  O   WAT   375      16.671   6.264 -15.237  1.00  0.00
ATOM   1187  H1  WAT   375      16.430   6.531 -16.124  1.00  0.00
ATOM   1188  H2  WAT   375      17.611   6.434 -15.182  1.00  0.00
TER
ATOM   1189  O   WAT   376      12.036  -8.937 -11.729  1.00  0.00
ATOM   1190  H1  WAT   376      12.584  -9.118 -12.492  1.00  0.00
ATOM   1191  H2  WAT   376      12.101  -9.727 -11.193  1.00  0.00
TER
ATOM   1192  O   WAT   377      12.809   7.654 -13.719  1.00  0.00
ATOM   1193  H1  WAT   377      12.215   7.523 -12.980  1.00  0.00
ATOM   1194  H2  WAT   377      12.802   6.818 -14.184  1.00  0.00
TER
ATOM   1195  O   WAT   378      12.440   5.020 -14.768  1.00  0.00
ATOM   1196  H1  WAT   378      11.714   4.400 -14.835  1.00  0.00
ATOM   1197  H2  WAT   378      12.501   5.414 -15.638  1.00  0.00
TER
ATOM   1198  O   WAT   379      16.045   7.234 -17.983  1.00  0.00
ATOM   1199  H1  WAT   379      16.561   6.623 -18.508  1.00  0.00
ATOM   1200  H2  WAT   379      16.695   7.737 -17.492  1.00  0.00
TER
ATOM   1201  O   WAT   380      16.038  -8.289 -10.025  1.00  0.00
ATOM   1202  H1  WAT   380      15.756  -7.785 -10.789  1.00  0.00
ATOM   1203  H2  WAT   380      16.420  -9.087 -10.391  1.00  0.00
TER
ATOM   1204  O   WAT   381      13.674 -13.505  20.194  1.00  0.00
ATOM   1205  H1  WAT   381      13.977 -14.395  20.015  1.00  0.00
ATOM   1206  H2  WAT   381      14.418 -12.948  19.966  1.00  0.00
TER
ATOM   1207  O   WAT   382      10.066 -19.978  19.666  1.00  0.00
ATOM   1208  H1  WAT   382      10.638 -20.746  19.667  1.00  0.00
ATOM   1209  H2  WAT   382      10.066 -19.679  18.757  1.00  0.00
TER
ATOM   1210  O   WAT   383      16.120 -21.027  19.149  1.00  0.00
ATOM   1211  H1  WAT   383      16.628 -20.528  19.789  1.00  0.00
ATOM   1212  H2  WAT   383      16.651 -21.803  18.973  1.00  0.00
TER
ATOM   1213  O   WAT   384      10.159 -15.589  12.288  1.00  0.00
ATOM   1214  H1  WAT   384       9.782 -15.100  11.557  1.00  0.00
ATOM   1215  H2  WAT   384      10.416 -14.917  12.919  1.00  0.00
TER
ATOM   1216  O   WAT   385      15.762 -18.596  17.265  1.00  0.00
ATOM   1217  H1  WAT   385      15.357 -19.308  16.769  1.00  0.00
ATOM   1218  H2  WAT   385      15.848 -18.941  18.153  1.00  0.00
TER
ATOM   1219  O   WAT   386      16.230 -14.909  19.428  1.00  0.00
ATOM   1220  H1  WAT   386      15.933 -15.515  18.749  1.00  0.00
ATOM   1221  H2  WAT   386      17.180 -14.872  19.317  1.00  0.00
TER
ATOM   1222  O   WAT   387      12.462 -19.702  14.765  1.00  0.00
ATOM   1223  H1  WAT   387      12.342 -18.975  14.153  1.00  0.00
ATOM   1224  H2  WAT   387      12.152 -20.471  14.288  1.00  0.00
TER
ATOM   1225  O   WAT   388      11.345 -14.830  16.983  1.00  0.00
ATOM   1226  H1  WAT   388      10.938 -14.689  16.128  1.00  0.00
ATOM   1227  H2  WAT   388      12.237 -15.114  16.780  1.00  0.00
TER
ATOM   1228  O   WAT   389      15.617 -10.616  15.095  1.00  0.00
ATOM   1229  H1  WAT   389      15.442 -11.532  14.882  1.00  0.00
ATOM   1230  H2  WAT   389      14.763 -10.257  15.335  1.00  0.00
TER
ATOM   1231  O   WAT   390      14.720 -21.235  15.876  1.00  0.00
ATOM   1232  H1  WAT   390      14.494 -21.451  16.780  1.00  0.00
ATOM   1233  H2  WAT   390      13.939 -20.802  15.530  1.00  0.00
TER
ATOM   1234  O   WAT   391       9.780 -22.060   9.938  1.00  0.00
ATOM   1235  H1  WAT   391       9.697 -21.117  10.080  1.00  0.00
ATOM   1236  H2  WAT   391       9.428 -22.203   9.060  1.00  0.00
TER
ATOM   1237  O   WAT   392      16.653 -20.015  11.394  1.00  0.00
ATOM   1238  H1  WAT   392      16.085 -20.463  10.768  1.00  0.00
ATOM   1239  H2  WAT   392      17.362 -19.655  10.861  1.00  0.00
TER
ATOM   1240  O   WAT   393      14.198 -16.019  13.667  1.00  0.00
ATOM   1241  H1  WAT   393      13.424 -16.559  13.507  1.00  0.00
ATOM   1242  H2  WAT   393      14.928 -16.538  13.329  1.00  0.00
TER
ATOM   1243  O   WAT   394      14.242 -16.351  17.305  1.00  0.00
ATOM   1244  H1  WAT   394      14.760 -17.154  17.251  1.00  0.00
ATOM   1245  H2  WAT   394      13.790 -16.413  18.147  1.00  0.00
TER
ATOM   1246  O   WAT   395      18.098 -15.003  15.349  1.00  0.00
ATOM   1247  H1  WAT   395      18.785 -14.456  15.730  1.00  0.00
ATOM   1248  H2  WAT   395      17.311 -14.459  15.384  1.00  0.00
TER
ATOM   1249  O   WAT   396      10.237 -19.386  10.841  1.00  0.00
ATOM   1250  H1  WAT   396      11.107 -19.103  11.125  1.00  0.00
ATOM   1251  H2  WAT   396       9.746 -18.572  10.726  1.00  0.00
TER
ATOM   1252  O   WAT   397      17.401 -17.998  14.962  1.00  0.00
ATOM   1253  H1  WAT   397      17.857 -17.188  15.188  1.00  0.00
ATOM   1254  H2  WAT   397      17.050 -18.316  15.794  1.00  0.00
TER
ATOM   1255  O   WAT   398      10.604 -10.173  11.407  1.00  0.00
ATOM   1256  H1  WAT   398      10.964  -9.574  10.753  1.00  0.00
ATOM   1257  H2  WAT   398      10.464  -9.627  12.181  1.00  0.00
TER
ATOM   1258  O   WAT   399      16.621 -12.790  12.225  1.00  0.00
ATOM   1259  H1  WAT   399      16.612 -12.057  11.609  1.00  0.00
ATOM   1260  H2  WAT   399      15.701 -13.037  12.317  1.00  0.00
TER
ATOM   1261  O   WAT   400      12.222 -17.568  12.969  1.00  0.00
ATOM   1262  H1  WAT   400      11.615 -16.828  12.979  1.00  0.00
ATOM   1263  H2  WAT   400      12.697 -17.478  12.143  1.00  0.00
TER
ATOM   1264  O   WAT   401      18.249 -10.208  15.582  1.00  0.00
ATOM   1265  H1  WAT   401      18.503 -10.246  14.660  1.00  0.00
ATOM   1266  H2  WAT   401      17.300 -10.335  15.575  1.00  0.00
TER
ATOM   1267  O   WAT   402      14.232 -17.607  10.718  1.00  0.00
ATOM   1268  H1  WAT   402      14.999 -17.719  11.281  1.00  0.00
ATOM   1269  H2  WAT   402      14.310 -18.303  10.066  1.00  0.00
TER
ATOM   1270  O   WAT   403      12.927 -20.175  11.401  1.00  0.00
ATOM   1271  H1  WAT   403      13.007 -21.122  11.513  1.00  0.00
ATOM   1272  H2  WAT   403      13.819 -19.844  11.507  1.00  0.00
TER
ATOM   1273  O   WAT   404      13.729 -10.025  18.505  1.00  0.00
ATOM   1274  H1  WAT   404      14.465 -10.574  18.776  1.00  0.00
ATOM   1275  H2  WAT   404      14.113  -9.160  18.365  1.00  0.00
TER
ATOM   1276  O   WAT   405      10.613 -13.958  14.379  1.00  0.00
ATOM   1277  H1  WAT   405       9.687 -13.716  14.369  1.00  0.00
ATOM   1278  H2  WAT   405      11.079 -13.130  14.257  1.00  0.00
TER
ATOM   1279  O   WAT   406      16.839 -10.852  10.327  1.00  0.00
ATOM   1280  H1  WAT   406      17.632 -10.563   9.876  1.00  0.00
ATOM   1281  H2  WAT   406      16.319 -11.283   9.649  1.00  0.00
TER
ATOM   1282  O   WAT   407      17.357 -15.632  10.192  1.00  0.00
ATOM   1283  H1  WAT   407      17.252 -16.247  10.918  1.00  0.00
ATOM   1284  H2  WAT   407      17.189 -16.155   9.408  1.00  0.00
TER
ATOM   1285  O   WAT   408      16.264 -17.611  12.692  1.00  0.00
ATOM   1286  H1  WAT   408      16.686 -17.777  13.535  1.00  0.00
ATOM   1287  H2  WAT   408      16.389 -18.421  12.198  1.00  0.00
TER
ATOM   1288  O   WAT   409      12.981 -15.133  10.459  1.00  0.00
ATOM   1289  H1  WAT   409      13.419 -14.590  11.115  1.00  0.00
ATOM   1290  H2  WAT   409      13.466 -15.958  10.469  1.00  0.00
TER
ATOM   1291  O   WAT   410      10.196 -12.344  17.911  1.00  0.00
ATOM   1292  H1  WAT   410      10.526 -13.212  17.679  1.00  0.00
ATOM   1293  H2  WAT   410      10.625 -12.138  18.741  1.00  0.00
TER
ATOM   1294  O   WAT   411      14.792 -14.013  15.571  1.00  0.00
ATOM   1295  H1  WAT   411      14.492 -14.137  16.472  1.00  0.00
ATOM   1296  H2  WAT   411      14.686 -14.872  15.163  1.00  0.00
TER
ATOM   1297  O   WAT   412      10.518 -18.965  17.008  1.00  0.00
ATOM   1298  H1  WAT   412       9.862 -19.234  16.364  1.00  0.00
ATOM   1299  H2  WAT   412      11.355 -19.075  16.558  1.00  0.00
TER
ATOM   1300  O   WAT   413       9.731 -21.755  12.951  1.00  0.00
ATOM   1301  H1  WAT   413       8.828 -21.492  12.776  1.00  0.00
ATOM   1302  H2  WAT   413      10.215 -21.484  12.171  1.00  0.00
TER
ATOM   1303  O   WAT   414      16.045 -11.540  19.566  1.00  0.00
ATOM   1304  H1  WAT   414      16.561 -12.151  19.041  1.00  0.00
ATOM   1305  H2  WAT   414      16.695 -11.037  20.057  1.00  0.00
TER
ATOM   1306  O   WAT   415      10.723 -10.437  15.991  1.00  0.00
ATOM   1307  H1  WAT   415      10.556 -11.070  16.689  1.00  0.00
ATOM   1308  H2  WAT   415       9.857 -10.231  15.640  1.00  0.00
TER
ATOM   1309  O   WAT   416      12.330 -11.744  13.436  1.00  0.00
ATOM   1310  H1  WAT   416      11.804 -11.363  12.732  1.00  0.00
ATOM   1311  H2  WAT   416      12.254 -11.119  14.157  1.00  0.00
TER
ATOM   1312  O   WAT   417      14.929  -9.795  12.311  1.00  0.00
ATOM   1313  H1  WAT   417      15.661 -10.080  11.763  1.00  0.00
ATOM   1314  H2  WAT   417      15.188 -10.034  13.200  1.00  0.00
TER
ATOM   1315  O   WAT   418      14.090 -13.679  12.315  1.00  0.00
ATOM   1316  H1  WAT   418      13.461 -13.210  12.864  1.00  0.00
ATOM   1317  H2  WAT   418      14.205 -14.524  12.750  1.00  0.00
TER
ATOM   1318  O   WAT   419      13.694 -17.539   1.224  1.00  0.00
ATOM   1319  H1  WAT   419      12.862 -17.794   1.623  1.00  0.00
ATOM   1320  H2  WAT   419      14.302 -17.467   1.960  1.00  0.00
TER
ATOM   1321  O   WAT   420      13.674 -13.505   1.420  1.00  0.00
ATOM   1322  H1  WAT   420      13.977 -14.395   1.241  1.00  0.00
ATOM   1323  H2  WAT   420      14.418 -12.948   1.192  1.00  0.00
TER
ATOM   1324  O   WAT   421      10.066 -19.978   0.892  1.00  0.00
ATOM   1325  H1  WAT   421      10.638 -20.746   0.892  1.00  0.00
ATOM   1326  H2  WAT   421      10.066 -19.679  -0.017  1.00  0.00
TER
ATOM   1327  O   WAT   422      16.120 -21.027   0.374  1.00  0.00
ATOM   1328  H1  WAT   422      16.628 -20.528   1.015  1.00  0.00
ATOM   1329  H2  WAT   422      16.651 -21.803   0.198  1.00  0.00
TER
ATOM   1330  O   WAT   423      15.654 -16.747   2.818  1.00  0.00
ATOM   1331  H1  WAT   423      15.321 -16.120   3.460  1.00  0.00
ATOM   1332  H2  WAT   423      15.830 -16.221   2.038  1.00  0.00
TER
ATOM   1333  O   WAT   424      14.866 -14.779   4.633  1.00  0.00
ATOM   1334  H1  WAT   424      15.483 -14.104   4.351  1.00  0.00
ATOM   1335  H2  WAT   424      14.005 -14.370   4.542  1.00  0.00
TER
ATOM   1336  O   WAT   425      10.159 -15.589  -6.486  1.00  0.00
ATOM   1337  H1  WAT   425       9.782 -15.100  -7.218  1.00  0.00
ATOM   1338  H2  WAT   425      10.416 -14.917  -5.856  1.00  0.00
TER
ATOM   1339  O   WAT   426      15.762 -18.596  -1.510  1.00  0.00
ATOM   1340  H1  WAT   426      15.357 -19.308  -2.005  1.00  0.00
ATOM   1341  H2  WAT   426      15.848 -18.941  -0.621  1.00  0.00
TER
ATOM   1342  O   WAT   427      16.230 -14.909   0.654  1.00  0.00
ATOM   1343  H1  WAT   427      15.933 -15.515  -0.025  1.00  0.00
ATOM   1344  H2  WAT   427      17.180 -14.872   0.543  1.00  0.00
TER
ATOM   1345  O   WAT   428      14.474 -21.822   2.270  1.00  0.00
ATOM   1346  H1  WAT   428      15.026 -21.712   1.495  1.00  0.00
ATOM   1347  H2  WAT   428      14.989 -21.448   2.986  1.00  0.00
TER
ATOM   1348  O   WAT   429      15.322 -15.171   7.305  1.00  0.00
ATOM   1349  H1  WAT   429      14.424 -14.947   7.552  1.00  0.00
ATOM   1350  H2  WAT   429      15.347 -15.048   6.356  1.00  0.00
TER
ATOM   1351  O   WAT   430      14.149 -18.300   5.881  1.00  0.00
ATOM   1352  H1  WAT   430      14.009 -17.428   6.249  1.00  0.00
ATOM   1353  H2  WAT   430      13.267 -18.643   5.735  1.00  0.00
TER
ATOM   1354  O   WAT   431      15.947 -12.358   8.089  1.00  0.00
ATOM   1355  H1  WAT   431      15.918 -11.953   7.222  1.00  0.00
ATOM   1356  H2  WAT   431      15.783 -13.287   7.926  1.00  0.00
TER
ATOM   1357  O   WAT   432      12.462 -19.702  -4.009  1.00  0.00
ATOM   1358  H1  WAT   432      12.342 -18.975  -4.621  1.00  0.00
ATOM   1359  H2  WAT   432      12.152 -20.471  -4.486  1.00  0.00
TER
ATOM   1360  O   WAT   433      10.101 -16.530   1.798  1.00  0.00
ATOM   1361  H1  WAT   433      10.179 -16.395   0.853  1.00  0.00
ATOM   1362  H2  WAT   433      10.715 -17.239   1.991  1.00  0.00
TER
ATOM   1363  O   WAT   434      11.345 -14.830  -1.792  1.00  0.00
ATOM   1364  H1  WAT   434      10.938 -14.689  -2.646  1.00  0.00
ATOM   1365  H2  WAT   434      12.237 -15.114  -1.995  1.00  0.00
TER
ATOM   1366  O   WAT   435      15.617 -10.616  -3.679  1.00  0.00
ATOM   1367  H1  WAT   435      15.442 -11.532  -3.893  1.00  0.00
ATOM   1368  H2  WAT   435      14.763 -10.257  -3.440  1.00  0.00
TER
ATOM   1369  O   WAT   436      10.156 -15.489   4.337  1.00  0.00
ATOM   1370  H1  WAT   436      10.320 -15.958   3.519  1.00  0.00
ATOM   1371  H2  WAT   436      10.622 -15.996   5.002  1.00  0.00
TER
ATOM   1372  O   WAT   437      14.720 -21.235  -2.899  1.00  0.00
ATOM   1373  H1  WAT   437      14.494 -21.451  -1.994  1.00  0.00
ATOM   1374  H2  WAT   437      13.939 -20.802  -3.244  1.00  0.00
TER
ATOM   1375  O   WAT   438      17.160 -20.336   7.767  1.00  0.00
ATOM   1376  H1  WAT   438      17.064 -21.277   7.617  1.00  0.00
ATOM   1377  H2  WAT   438      18.003 -20.115   7.372  1.00  0.00
TER
ATOM   1378  O   WAT   439       9.780 -22.060  -8.836  1.00  0.00
ATOM   1379  H1  WAT   439       9.697 -21.117  -8.694  1.00  0.00
ATOM   1380  H2  WAT   439       9.428 -22.203  -9.715  1.00  0.00
TER
ATOM   1381  O   WAT   440      16.653 -20.015  -7.380  1.00  0.00
ATOM   1382  H1  WAT   440      16.085 -20.463  -8.006  1.00  0.00
ATOM   1383  H2  WAT   440      17.362 -19.655  -7.913  1.00  0.00
TER
ATOM   1384  O   WAT   441      11.730 -16.114   6.497  1.00  0.00
ATOM   1385  H1  WAT   441      11.346 -16.754   7.095  1.00  0.00
ATOM   1386  H2  WAT   441      12.042 -15.410   7.066  1.00  0.00
TER
ATOM   1387  O   WAT   442      17.880 -19.266   1.978  1.00  0.00
ATOM   1388  H1  WAT   442      18.247 -19.740   2.724  1.00  0.00
ATOM   1389  H2  WAT   442      17.691 -18.392   2.318  1.00  0.00
TER
ATOM   1390  O   WAT   443      15.670 -20.225   4.296  1.00  0.00
ATOM   1391  H1  WAT   443      15.366 -19.346   4.521  1.00  0.00
ATOM   1392  H2  WAT   443      16.625 -20.165   4.332  1.00  0.00
TER
ATOM   1393  O   WAT   444      14.198 -16.019  -5.107  1.00  0.00
ATOM   1394  H1  WAT   444      13.424 -16.559  -5.267  1.00  0.00
ATOM   1395  H2  WAT   444      14.928 -16.538  -5.445  1.00  0.00
TER
ATOM   1396  O   WAT   445      14.242 -16.351  -1.469  1.00  0.00
ATOM   1397  H1  WAT   445      14.760 -17.154  -1.524  1.00  0.00
ATOM   1398  H2  WAT   445      13.790 -16.413  -0.628  1.00  0.00
TER
ATOM   1399  O   WAT   446      11.726 -19.385   5.443  1.00  0.00
ATOM   1400  H1  WAT   446      11.368 -18.719   6.031  1.00  0.00
ATOM   1401  H2  WAT   446      11.432 -20.216   5.814  1.00  0.00
TER
ATOM   1402  O   WAT   447      14.928 -18.926   8.327  1.00  0.00
ATOM   1403  H1  WAT   447      14.628 -18.781   7.430  1.00  0.00
ATOM   1404  H2  WAT   447      15.699 -19.486   8.234  1.00  0.00
TER
ATOM   1405  O   WAT   448      18.098 -15.003  -3.425  1.00  0.00
ATOM   1406  H1  WAT   448      18.785 -14.456  -3.044  1.00  0.00
ATOM   1407  H2  WAT   448      17.311 -14.459  -3.390  1.00  0.00
TER
ATOM   1408  O   WAT   449      10.237 -19.386  -7.933  1.00  0.00
ATOM   1409  H1  WAT   449      11.107 -19.103  -7.650  1.00  0.00
ATOM   1410  H2  WAT   449       9.746 -18.572  -8.048  1.00  0.00
TER
ATOM   1411  O   WAT   450      17.401 -17.998  -3.813  1.00  0.00
ATOM   1412  H1  WAT   450      17.857 -17.188  -3.587  1.00  0.00
ATOM   1413  H2  WAT   450      17.050 -18.316  -2.981  1.00  0.00
TER
ATOM   1414  O   WAT   451      10.604 -10.173  -7.367  1.00  0.00
ATOM   1415  H1  WAT   451      10.964  -9.574  -8.021  1.00  0.00
ATOM   1416  H2  WAT   451      10.464  -9.627  -6.594  1.00  0.00
TER
ATOM   1417  O   WAT   452      10.589 -11.907   7.107  1.00  0.00
ATOM   1418  H1  WAT   452      10.698 -12.848   6.967  1.00  0.00
ATOM   1419  H2  WAT   452       9.937 -11.642   6.458  1.00  0.00
TER
ATOM   1420  O   WAT   453      18.580 -13.636   8.507  1.00  0.00
ATOM   1421  H1  WAT   453      18.259 -14.355   9.051  1.00  0.00
ATOM   1422  H2  WAT   453      17.906 -12.960   8.580  1.00  0.00
TER
ATOM   1423  O   WAT   454      16.621 -12.790  -6.550  1.00  0.00
ATOM   1424  H1  WAT   454      16.612 -12.057  -7.165  1.00  0.00
ATOM   1425  H2  WAT   454      15.701 -13.037  -6.457  1.00  0.00
TER
ATOM   1426  O   WAT   455      12.222 -17.568  -5.805  1.00  0.00
ATOM   1427  H1  WAT   455      11.615 -16.828  -5.796  1.00  0.00
ATOM   1428  H2  WAT   455      12.697 -17.478  -6.631  1.00  0.00
TER
ATOM   1429  O   WAT   456      18.249 -10.208  -3.193  1.00  0.00
ATOM   1430  H1  WAT   456      18.503 -10.246  -4.115  1.00  0.00
ATOM   1431  H2  WAT   456      17.300 -10.335  -3.200  1.00  0.00
TER
ATOM   1432  O   WAT   457      14.232 -17.607  -8.056  1.00  0.00
ATOM   1433  H1  WAT   457      14.999 -17.719  -7.494  1.00  0.00
ATOM   1434  H2  WAT   457      14.310 -18.303  -8.709  1.00  0.00
TER
ATOM   1435  O   WAT   458      12.927 -20.175  -7.373  1.00  0.00
ATOM   1436  H1  WAT   458      13.007 -21.122  -7.261  1.00  0.00
ATOM   1437  H2  WAT   458      13.819 -19.844  -7.267  1.00  0.00
TER
ATOM   1438  O   WAT   459      13.729 -10.025  -0.270  1.00  0.00
ATOM   1439  H1  WAT   459      14.465 -10.574   0.001  1.00  0.00
ATOM   1440  H2  WAT   459      14.113  -9.160  -0.409  1.00  0.00
TER
ATOM   1441  O   WAT   460      10.613 -13.958  -4.395  1.00  0.00
ATOM   1442  H1  WAT   460       9.687 -13.716  -4.405  1.00  0.00
ATOM   1443  H2  WAT   460      11.079 -13.130  -4.517  1.00  0.00
TER
ATOM   1444  O   WAT   461      12.734 -10.841   8.919  1.00  0.00
ATOM   1445  H1  WAT   461      13.536 -10.519   9.333  1.00  0.00
ATOM   1446  H2  WAT   461      12.220 -11.201   9.641  1.00  0.00
TER
ATOM   1447  O   WAT   462      16.839 -10.852  -8.447  1.00  0.00
ATOM   1448  H1  WAT   462      17.632 -10.563  -8.899  1.00  0.00
ATOM   1449  H2  WAT   462      16.319 -11.283  -9.126  1.00  0.00
TER
ATOM   1450  O   WAT   463      10.454 -18.353   7.863  1.00  0.00
ATOM   1451  H1  WAT   463      10.958 -18.932   8.434  1.00  0.00
ATOM   1452  H2  WAT   463       9.715 -18.069   8.400  1.00  0.00
TER
ATOM   1453  O   WAT   464      17.357 -15.632  -8.583  1.00  0.00
ATOM   1454  H1  WAT   464      17.252 -16.247  -7.857  1.00  0.00
ATOM   1455  H2  WAT   464      17.189 -16.155  -9.366  1.00  0.00
TER
ATOM   1456  O   WAT   465      17.508 -16.946   7.396  1.00  0.00
ATOM   1457  H1  WAT   465      16.743 -16.378   7.312  1.00  0.00
ATOM   1458  H2  WAT   465      17.690 -17.238   6.503  1.00  0.00
TER
ATOM   1459  O   WAT   466      12.486 -20.210   8.758  1.00  0.00
ATOM   1460  H1  WAT   466      12.527 -20.509   9.666  1.00  0.00
ATOM   1461  H2  WAT   466      13.341 -19.809   8.598  1.00  0.00
TER
ATOM   1462  O   WAT   467      16.264 -17.611  -6.082  1.00  0.00
ATOM   1463  H1  WAT   467      16.686 -17.777  -5.239  1.00  0.00
ATOM   1464  H2  WAT   467      16.389 -18.421  -6.577  1.00  0.00
TER
ATOM   1465  O   WAT   468      14.427 -21.631   6.725  1.00  0.00
ATOM   1466  H1  WAT   468      13.897 -22.122   6.097  1.00  0.00
ATOM   1467  H2  WAT   468      15.096 -21.203   6.191  1.00  0.00
TER
ATOM   1468  O   WAT   469      18.086 -17.212   4.459  1.00  0.00
ATOM   1469  H1  WAT   469      18.505 -16.369   4.286  1.00  0.00
ATOM   1470  H2  WAT   469      17.167 -17.075   4.229  1.00  0.00
TER
ATOM   1471  O   WAT   470      15.937 -10.907   5.575  1.00  0.00
ATOM   1472  H1  WAT   470      15.399 -10.182   5.255  1.00  0.00
ATOM   1473  H2  WAT   470      16.191 -11.384   4.784  1.00  0.00
TER
ATOM   1474  O   WAT   471      18.793  -9.672   5.833  1.00  0.00
ATOM   1475  H1  WAT   471      18.719  -8.768   6.140  1.00  0.00
ATOM   1476  H2  WAT   471      17.891  -9.990   5.805  1.00  0.00
TER
ATOM   1477  O   WAT   472      12.981 -15.133  -8.315  1.00  0.00
ATOM   1478  H1  WAT   472      13.419 -14.590  -7.660  1.00  0.00
ATOM   1479  H2  WAT   472      13.466 -15.958  -8.306  1.00  0.00
TER
ATOM   1480  O   WAT   473      10.196 -12.344  -0.863  1.00  0.00
ATOM   1481  H1  WAT   473      10.526 -13.212  -1.096  1.00  0.00
ATOM   1482  H2  WAT   473      10.625 -12.138  -0.033  1.00  0.00
TER
ATOM   1483  O   WAT   474      14.792 -14.013  -3.203  1.00  0.00
ATOM   1484  H1  WAT   474      14.492 -14.137  -2.303  1.00  0.00
ATOM   1485  H2  WAT   474      14.686 -14.872  -3.612  1.00  0.00
TER
ATOM   1486  O   WAT   475      10.685 -11.477   1.875  1.00  0.00
ATOM   1487  H1  WAT   475      10.248 -11.297   2.707  1.00  0.00
ATOM   1488  H2  WAT   475      11.253 -10.720   1.733  1.00  0.00
TER
ATOM   1489  O   WAT   476      10.518 -18.965  -1.766  1.00  0.00
ATOM   1490  H1  WAT   476       9.862 -19.234  -2.410  1.00  0.00
ATOM   1491  H2  WAT   476      11.355 -19.075  -2.216  1.00  0.00
TER
ATOM   1492  O   WAT   477      11.555 -18.580   2.774  1.00  0.00
ATOM   1493  H1  WAT   477      11.922 -18.667   3.654  1.00  0.00
ATOM   1494  H2  WAT   477      10.986 -19.343   2.675  1.00  0.00
TER
ATOM   1495  O   WAT   478      11.107 -21.669   6.680  1.00  0.00
ATOM   1496  H1  WAT   478      10.212 -21.702   7.019  1.00  0.00
ATOM   1497  H2  WAT   478      11.646 -21.470   7.445  1.00  0.00
TER
ATOM   1498  O   WAT   479       9.731 -21.755  -5.824  1.00  0.00
ATOM   1499  H1  WAT   479       8.828 -21.492  -5.999  1.00  0.00
ATOM   1500  H2  WAT   479      10.215 -21.484  -6.604  1.00  0.00
TER
ATOM   1501  O   WAT   480      12.970 -14.067   7.936  1.00  0.00
ATOM   1502  H1  WAT   480      12.927 -14.437   8.817  1.00  0.00
ATOM   1503  H2  WAT   480      13.101 -13.129   8.076  1.00  0.00
TER
ATOM   1504  O   WAT   481      16.671 -12.511   3.537  1.00  0.00
ATOM   1505  H1  WAT   481      16.430 -12.243   2.650  1.00  0.00
ATOM   1506  H2  WAT   481      17.611 -12.340   3.592  1.00  0.00
TER
ATOM   1507  O   WAT   482      12.809 -11.120   5.056  1.00  0.00
ATOM   1508  H1  WAT   482      12.215 -11.252   5.795  1.00  0.00
ATOM   1509  H2  WAT   482      12.802 -11.956   4.590  1.00  0.00
TER
ATOM   1510  O   WAT   483      12.440 -13.754   4.007  1.00  0.00
ATOM   1511  H1  WAT   483      11.714 -14.374   3.939  1.00  0.00
ATOM   1512  H2  WAT   483      12.501 -13.360   3.136  1.00  0.00
TER
ATOM   1513  O   WAT   484      16.045 -11.540   0.792  1.00  0.00
ATOM   1514  H1  WAT   484      16.561 -12.151   0.266  1.00  0.00
ATOM   1515  H2  WAT   484      16.695 -11.037   1.283  1.00  0.00
TER
ATOM   1516  O   WAT   485      10.723 -10.437  -2.784  1.00  0.00
ATOM   1517  H1  WAT   485      10.556 -11.070  -2.086  1.00  0.00
ATOM   1518  H2  WAT   485       9.857 -10.231  -3.134  1.00  0.00
TER
ATOM   1519  O   WAT   486      12.330 -11.744  -5.339  1.00  0.00
ATOM   1520  H1  WAT   486      11.804 -11.363  -6.043  1.00  0.00
ATOM   1521  H2  WAT   486      12.254 -11.119  -4.618  1.00  0.00
TER
ATOM   1522  O   WAT   487      14.929  -9.795  -6.464  1.00  0.00
ATOM   1523  H1  WAT   487      15.661 -10.080  -7.011  1.00  0.00
ATOM   1524  H2  WAT   487      15.188 -10.034  -5.574  1.00  0.00
TER
ATOM   1525  O   WAT   488      14.090 -13.679  -6.459  1.00  0.00
ATOM   1526  H1  WAT   488      13.461 -13.210  -5.911  1.00  0.00
ATOM   1527  H2  WAT   488      14.205 -14.524  -6.025  1.00  0.00
TER
ATOM   1528  O   WAT   489      13.694 -17.539 -17.551  1.00  0.00
ATOM   1529  H1  WAT   489      12.862 -17.794 -17.151  1.00  0.00
ATOM   1530  H2  WAT   489      14.302 -17.467 -16.815  1.00  0.00
TER
ATOM   1531  O   WAT   490      13.674 -13.505 -17.355  1.00  0.00
ATOM   1532  H1  WAT   490      13.977 -14.395 -17.534  1.00  0.00
ATOM   1533  H2  WAT   490      14.418 -12.948 -17.583  1.00  0.00
TER
ATOM   1534  O   WAT   491      10.066 -19.978 -17.882  1.00  0.00
ATOM   1535  H1  WAT   491      10.638 -20.746 -17.882  1.00  0.00
ATOM   1536  H2  WAT   491      10.066 -19.679 -18.792  1.00  0.00
TER
ATOM   1537  O   WAT   492      16.120 -21.027 -18.400  1.00  0.00
ATOM   1538  H1  WAT   492      16.628 -20.528 -17.759  1.00  0.00
ATOM   1539  H2  WAT   492      16.651 -21.803 -18.576  1.00  0.00
TER
ATOM   1540  O   WAT   493      15.654 -16.747 -15.956  1.00  0.00
ATOM   1541  H1  WAT   493      15.321 -16.120 -15.314  1.00  0.00
ATOM   1542  H2  WAT   493      15.830 -16.221 -16.736  1.00  0.00
TER
ATOM   1543  O   WAT   494      14.866 -14.779 -14.141  1.00  0.00
ATOM   1544  H1  WAT   494      15.483 -14.104 -14.423  1.00  0.00
ATOM   1545  H2  WAT   494      14.005 -14.370 -14.233  1.00  0.00
TER
ATOM   1546  O   WAT   495      16.230 -14.909 -18.120  1.00  0.00
ATOM   1547  H1  WAT   495      15.933 -15.515 -18.799  1.00  0.00
ATOM   1548  H2  WAT   495      17.180 -14.872 -18.231  1.00  0.00
TER
ATOM   1549  O   WAT   496      14.474 -21.822 -16.504  1.00  0.00
ATOM   1550  H1  WAT   496      15.026 -21.712 -17.279  1.00  0.00
ATOM   1551  H2  WAT   496      14.989 -21.448 -15.789  1.00  0.00
TER
ATOM   1552  O   WAT   497      15.322 -15.171 -11.469  1.00  0.00
ATOM   1553  H1  WAT   497      14.424 -14.947 -11.222  1.00  0.00
ATOM   1554  H2  WAT   497      15.347 -15.048 -12.418  1.00  0.00
TER
ATOM   1555  O   WAT   498      14.149 -18.300 -12.894  1.00  0.00
ATOM   1556  H1  WAT   498      14.009 -17.428 -12.525  1.00  0.00
ATOM   1557  H2  WAT   498      13.267 -18.643 -13.039  1.00  0.00
TER
ATOM   1558  O   WAT   499      15.947 -12.358 -10.685  1.00  0.00
ATOM   1559  H1  WAT   499      15.918 -11.953 -11.552  1.00  0.00
ATOM   1560  H2  WAT   499      15.783 -13.287 -10.848  1.00  0.00
TER
ATOM   1561  O   WAT   500      10.101 -16.530 -16.977  1.00  0.00
ATOM   1562  H1  WAT   500      10.179 -16.395 -17.921  1.00  0.00
ATOM   1563  H2  WAT   500      10.715 -17.239 -16.784  1.00  0.00
TER
ATOM   1564  O   WAT   501      10.156 -15.489 -14.437  1.00  0.00
ATOM   1565  H1  WAT   501      10.320 -15.958 -15.255  1.00  0.00
ATOM   1566  H2  WAT   501      10.622 -15.996 -13.772  1.00  0.00
TER
ATOM   1567  O   WAT   502      17.160 -20.336 -11.007  1.00  0.00
ATOM   1568  H1  WAT   502      17.064 -21.277 -11.157  1.00  0.00
ATOM   1569  H2  WAT   502      18.003 -20.115 -11.402  1.00  0.00
TER
ATOM   1570  O   WAT   503      11.730 -16.114 -12.278  1.00  0.00
ATOM   1571  H1  WAT   503      11.346 -16.754 -11.679  1.00  0.00
ATOM   1572  H2  WAT   503      12.042 -15.410 -11.708  1.00  0.00
TER
ATOM   1573  O   WAT   504      17.880 -19.266 -16.797  1.00  0.00
ATOM   1574  H1  WAT   504      18.247 -19.740 -16.051  1.00  0.00
ATOM   1575  H2  WAT   504      17.691 -18.392 -16.456  1.00  0.00
TER
ATOM   1576  O   WAT   505      15.670 -20.225 -14.478  1.00  0.00
ATOM   1577  H1  WAT   505      15.366 -19.346 -14.253  1.00  0.00
ATOM   1578  H2  WAT   505      16.625 -20.165 -14.443  1.00  0.00
TER
ATOM   1579  O   WAT   506      14.242 -16.351 -20.244  1.00  0.00
ATOM   1580  H1  WAT   506      14.760 -17.154 -20.298  1.00  0.00
ATOM   1581  H2  WAT   506      13.790 -16.413 -19.402  1.00  0.00
TER
ATOM   1582  O   WAT   507      11.726 -19.385 -13.331  1.00  0.00
ATOM   1583  H1  WAT   507      11.368 -18.719 -12.744  1.00  0.00
ATOM   1584  H2  WAT   507      11.432 -20.216 -12.960  1.00  0.00
TER
ATOM   1585  O   WAT   508      14.928 -18.926 -10.447  1.00  0.00
ATOM   1586  H1  WAT   508      14.628 -18.781 -11.344  1.00  0.00
ATOM   1587  H2  WAT   508      15.699 -19.486 -10.540  1.00  0.00
TER
ATOM   1588  O   WAT   509      10.589 -11.907 -11.667  1.00  0.00
ATOM   1589  H1  WAT   509      10.698 -12.848 -11.808  1.00  0.00
ATOM   1590  H2  WAT   509       9.937 -11.642 -12.316  1.00  0.00
TER
ATOM   1591  O   WAT   510      18.580 -13.636 -10.267  1.00  0.00
ATOM   1592  H1  WAT   510      18.259 -14.355  -9.723  1.00  0.00
ATOM   1593  H2  WAT   510      17.906 -12.960 -10.194  1.00  0.00
TER
ATOM   1594  O   WAT   511      13.729 -10.025 -19.044  1.00  0.00
ATOM   1595  H1  WAT   511      14.465 -10.574 -18.773  1.00  0.00
ATOM   1596  H2  WAT   511      14.113  -9.160 -19.183  1.00  0.00
TER
ATOM   1597  O   WAT   512      12.734 -10.841  -9.855  1.00  0.00
ATOM   1598  H1  WAT   512      13.536 -10.519  -9.442  1.00  0.00
ATOM   1599  H2  WAT   512      12.220 -11.201  -9.133  1.00  0.00
TER
ATOM   1600  O   WAT   513      10.454 -18.353 -10.912  1.00  0.00
ATOM   1601  H1  WAT   513      10.958 -18.932 -10.340  1.00  0.00
ATOM   1602  H2  WAT   513       9.715 -18.069 -10.374  1.00  0.00
TER
ATOM   1603  O   WAT   514      17.508 -16.946 -11.378  1.00  0.00
ATOM   1604  H1  WAT   514      16.743 -16.378 -11.463  1.00  0.00
ATOM   1605  H2  WAT   514      17.690 -17.238 -12.271  1.00  0.00
TER
ATOM   1606  O   WAT   515      12.486 -20.210 -10.017  1.00  0.00
ATOM   1607  H1  WAT   515      12.527 -20.509  -9.108  1.00  0.00
ATOM   1608  H2  WAT   515      13.341 -19.809 -10.176  1.00  0.00
TER
ATOM   1609  O   WAT   516      14.427 -21.631 -12.049  1.00  0.00
ATOM   1610  H1  WAT   516      13.897 -22.122 -12.677  1.00  0.00
ATOM   1611  H2  WAT   516      15.096 -21.203 -12.583  1.00  0.00
TER
ATOM   1612  O   WAT   517      18.086 -17.212 -14.316  1.00  0.00
ATOM   1613  H1  WAT   517      18.505 -16.369 -14.488  1.00  0.00
ATOM   1614  H2  WAT   517      17.167 -17.075 -14.545  1.00  0.00
TER
ATOM   1615  O   WAT   518      15.937 -10.907 -13.200  1.00  0.00
ATOM   1616  H1  WAT   518      15.399 -10.182 -13.519  1.00  0.00
ATOM   1617  H2  WAT   518      16.191 -11.384 -13.990  1.00  0.00
TER
ATOM   1618  O   WAT   519      18.793  -9.672 -12.941  1.00  0.00
ATOM   1619  H1  WAT   519      18.719  -8.768 -12.634  1.00  0.00
ATOM   1620  H2  WAT   519      17.891  -9.990 -12.969  1.00  0.00
TER
ATOM   1621  O   WAT   520      10.196 -12.344 -19.638  1.00  0.00
ATOM   1622  H1  WAT   520      10.526 -13.212 -19.870  1.00  0.00
ATOM   1623  H2  WAT   520      10.625 -12.138 -18.807  1.00  0.00
TER
ATOM   1624  O   WAT   521      10.685 -11.477 -16.900  1.00  0.00
ATOM   1625  H1  WAT   521      10.248 -11.297 -16.067  1.00  0.00
ATOM   1626  H2  WAT   521      11.253 -10.720 -17.041  1.00  0.00
TER
ATOM   1627  O   WAT   522      11.555 -18.580 -16.000  1.00  0.00
ATOM   1628  H1  WAT   522      11.922 -18.667 -15.121  1.00  0.00
ATOM   1629  H2  WAT   522      10.986 -19.343 -16.100  1.00  0.00
TER
ATOM   1630  O   WAT   523      11.107 -21.669 -12.095  1.00  0.00
ATOM   1631  H1  WAT   523      10.212 -21.702 -11.755  1.00  0.00
ATOM   1632  H2  WAT   523      11.646 -21.470 -11.329  1.00  0.00
TER
ATOM   1633  O   WAT   524      12.970 -14.067 -10.838  1.00  0.00
ATOM   1634  H1  WAT   524      12.927 -14.437  -9.957  1.00  0.00
ATOM   1635  H2  WAT   524      13.101 -13.129 -10.698  1.00  0.00
TER
ATOM   1636  O   WAT   525      16.671 -12.511 -15.237  1.00  0.00
ATOM   1637  H1  WAT   525      16.430 -12.243 -16.124  1.00  0.00
ATOM   1638  H2  WAT   525      17.611 -12.340 -15.182  1.00  0.00
TER
ATOM   1639  O   WAT   526      12.809 -11.120 -13.719  1.00  0.00
ATOM   1640  H1  WAT   526      12.215 -11.252 -12.980  1.00  0.00
ATOM   1641  H2  WAT   526      12.802 -11.956 -14.184  1.00  0.00
TER
ATOM   1642  O   WAT   527      12.440 -13.754 -14.768  1.00  0.00
ATOM   1643  H1  WAT   527      11.714 -14.374 -14.835  1.00  0.00
ATOM   1644  H2  WAT   527      12.501 -13.360 -15.638  1.00  0.00
TER
ATOM   1645  O   WAT   528      16.045 -11.540 -17.983  1.00  0.00
ATOM   1646  H1  WAT   528      16.561 -12.151 -18.508  1.00  0.00
ATOM   1647  H2  WAT   528      16.695 -11.037 -17.492  1.00  0.00
TER
ATOM   1648  O   WAT   529       2.771  17.920  17.240  1.00  0.00
ATOM   1649  H1  WAT   529       2.690  17.006  16.969  1.00  0.00
ATOM   1650  H2  WAT   529       2.357  18.417  16.534  1.00  0.00
TER
ATOM   1651  O   WAT   530       0.903  19.698  19.121  1.00  0.00
ATOM   1652  H1  WAT   530       0.127  19.218  19.410  1.00  0.00
ATOM   1653  H2  WAT   530       1.554  19.019  18.946  1.00  0.00
TER
ATOM   1654  O   WAT   531      -6.671  14.970  13.782  1.00  0.00
ATOM   1655  H1  WAT   531      -7.560  15.312  13.680  1.00  0.00
ATOM   1656  H2  WAT   531      -6.387  14.770  12.890  1.00  0.00
TER
ATOM   1657  O   WAT   532      -8.708  17.571  19.666  1.00  0.00
ATOM   1658  H1  WAT   532      -8.136  16.803  19.667  1.00  0.00
ATOM   1659  H2  WAT   532      -8.708  17.870  18.757  1.00  0.00
TER
ATOM   1660  O   WAT   533       1.374  15.181  19.354  1.00  0.00
ATOM   1661  H1  WAT   533       1.751  14.308  19.242  1.00  0.00
ATOM   1662  H2  WAT   533       1.276  15.517  18.464  1.00  0.00
TER
ATOM   1663  O   WAT   534      -4.495  13.553  14.816  1.00  0.00
ATOM   1664  H1  WAT   534      -4.389  14.454  15.123  1.00  0.00
ATOM   1665  H2  WAT   534      -5.406  13.505  14.526  1.00  0.00
TER
ATOM   1666  O   WAT   535       5.157  12.676  16.287  1.00  0.00
ATOM   1667  H1  WAT   535       5.978  12.186  16.330  1.00  0.00
ATOM   1668  H2  WAT   535       5.190  13.266  17.040  1.00  0.00
TER
ATOM   1669  O   WAT   536      -2.654  16.522  19.149  1.00  0.00
ATOM   1670  H1  WAT   536      -2.147  17.020  19.789  1.00  0.00
ATOM   1671  H2  WAT   536      -2.123  15.746  18.973  1.00  0.00
TER
ATOM   1672  O   WAT   537       2.016  21.274  14.914  1.00  0.00
ATOM   1673  H1  WAT   537       1.398  21.739  14.350  1.00  0.00
ATOM   1674  H2  WAT   537       2.529  21.967  15.331  1.00  0.00
TER
ATOM   1675  O   WAT   538       5.393  14.616  19.060  1.00  0.00
ATOM   1676  H1  WAT   538       4.688  14.904  19.640  1.00  0.00
ATOM   1677  H2  WAT   538       5.754  15.426  18.700  1.00  0.00
TER
ATOM   1678  O   WAT   539       8.462  14.061  19.451  1.00  0.00
ATOM   1679  H1  WAT   539       7.514  14.095  19.583  1.00  0.00
ATOM   1680  H2  WAT   539       8.787  14.875  19.836  1.00  0.00
TER
ATOM   1681  O   WAT   540      -1.007  10.361  17.747  1.00  0.00
ATOM   1682  H1  WAT   540      -0.699   9.806  17.030  1.00  0.00
ATOM   1683  H2  WAT   540      -1.936  10.496  17.564  1.00  0.00
TER
ATOM   1684  O   WAT   541       1.382  18.426  14.483  1.00  0.00
ATOM   1685  H1  WAT   541       0.454  18.360  14.711  1.00  0.00
ATOM   1686  H2  WAT   541       1.534  19.364  14.368  1.00  0.00
TER
ATOM   1687  O   WAT   542       1.368  14.698  11.479  1.00  0.00
ATOM   1688  H1  WAT   542       0.429  14.859  11.565  1.00  0.00
ATOM   1689  H2  WAT   542       1.687  15.416  10.933  1.00  0.00
TER
ATOM   1690  O   WAT   543       5.411  19.988  14.986  1.00  0.00
ATOM   1691  H1  WAT   543       4.793  19.650  14.339  1.00  0.00
ATOM   1692  H2  WAT   543       5.394  19.344  15.694  1.00  0.00
TER
ATOM   1693  O   WAT   544      -3.013  18.953  17.265  1.00  0.00
ATOM   1694  H1  WAT   544      -3.417  18.240  16.769  1.00  0.00
ATOM   1695  H2  WAT   544      -2.926  18.608  18.153  1.00  0.00
TER
ATOM   1696  O   WAT   545       3.588  19.227  11.993  1.00  0.00
ATOM   1697  H1  WAT   545       4.027  18.389  11.847  1.00  0.00
ATOM   1698  H2  WAT   545       4.301  19.860  12.080  1.00  0.00
TER
ATOM   1699  O   WAT   546       7.169  10.481  10.307  1.00  0.00
ATOM   1700  H1  WAT   546       6.857  10.574  11.207  1.00  0.00
ATOM   1701  H2  WAT   546       7.931  11.059  10.257  1.00  0.00
TER
ATOM   1702  O   WAT   547      -6.312  17.847  14.765  1.00  0.00
ATOM   1703  H1  WAT   547      -6.433  18.573  14.153  1.00  0.00
ATOM   1704  H2  WAT   547      -6.622  17.077  14.288  1.00  0.00
TER
ATOM   1705  O   WAT   548      -3.846  11.191  18.148  1.00  0.00
ATOM   1706  H1  WAT   548      -4.289  11.972  17.816  1.00  0.00
ATOM   1707  H2  WAT   548      -3.287  11.514  18.855  1.00  0.00
TER
ATOM   1708  O   WAT   549      -0.730  10.812  13.028  1.00  0.00
ATOM   1709  H1  WAT   549      -1.355  10.808  13.754  1.00  0.00
ATOM   1710  H2  WAT   549      -0.817   9.945  12.632  1.00  0.00
TER
ATOM   1711  O   WAT   550      -1.808  11.735  20.007  1.00  0.00
ATOM   1712  H1  WAT   550      -1.511  12.642  19.926  1.00  0.00
ATOM   1713  H2  WAT   550      -1.260  11.247  19.393  1.00  0.00
TER
ATOM   1714  O   WAT   551      -4.055  16.314  15.876  1.00  0.00
ATOM   1715  H1  WAT   551      -4.280  16.098  16.780  1.00  0.00
ATOM   1716  H2  WAT   551      -4.835  16.747  15.530  1.00  0.00
TER
ATOM   1717  O   WAT   552       3.175  16.320  14.475  1.00  0.00
ATOM   1718  H1  WAT   552       2.576  17.044  14.291  1.00  0.00
ATOM   1719  H2  WAT   552       3.723  16.258  13.692  1.00  0.00
TER
ATOM   1720  O   WAT   553       1.782  14.957  16.505  1.00  0.00
ATOM   1721  H1  WAT   553       2.175  15.274  15.692  1.00  0.00
ATOM   1722  H2  WAT   553       2.143  14.078  16.620  1.00  0.00
TER
ATOM   1723  O   WAT   554      -9.182  11.547  18.728  1.00  0.00
ATOM   1724  H1  WAT   554      -9.471  12.117  19.441  1.00  0.00
ATOM   1725  H2  WAT   554      -8.437  11.067  19.091  1.00  0.00
TER
ATOM   1726  O   WAT   555      -8.995  15.489   9.938  1.00  0.00
ATOM   1727  H1  WAT   555      -9.077  16.432  10.080  1.00  0.00
ATOM   1728  H2  WAT   555      -9.347  15.346   9.060  1.00  0.00
TER
ATOM   1729  O   WAT   556      -1.195  14.223  19.005  1.00  0.00
ATOM   1730  H1  WAT   556      -1.191  13.782  18.156  1.00  0.00
ATOM   1731  H2  WAT   556      -0.300  14.544  19.113  1.00  0.00
TER
ATOM   1732  O   WAT   557      -5.345  14.105  17.965  1.00  0.00
ATOM   1733  H1  WAT   557      -5.685  14.583  18.722  1.00  0.00
ATOM   1734  H2  WAT   557      -6.107  13.652  17.605  1.00  0.00
TER
ATOM   1735  O   WAT   558      -1.133  15.224  11.996  1.00  0.00
ATOM   1736  H1  WAT   558      -1.012  15.182  12.945  1.00  0.00
ATOM   1737  H2  WAT   558      -1.518  16.086  11.841  1.00  0.00
TER
ATOM   1738  O   WAT   559      -2.121  17.534  11.394  1.00  0.00
ATOM   1739  H1  WAT   559      -2.689  17.086  10.768  1.00  0.00
ATOM   1740  H2  WAT   559      -1.412  17.893  10.861  1.00  0.00
TER
ATOM   1741  O   WAT   560      -8.030  13.027  16.881  1.00  0.00
ATOM   1742  H1  WAT   560      -8.315  12.663  17.719  1.00  0.00
ATOM   1743  H2  WAT   560      -8.092  12.295  16.268  1.00  0.00
TER
ATOM   1744  O   WAT   561      -4.576  21.530  13.667  1.00  0.00
ATOM   1745  H1  WAT   561      -5.350  20.990  13.507  1.00  0.00
ATOM   1746  H2  WAT   561      -3.847  21.010  13.329  1.00  0.00
TER
ATOM   1747  O   WAT   562       6.183  20.526  19.460  1.00  0.00
ATOM   1748  H1  WAT   562       6.903  21.022  19.069  1.00  0.00
ATOM   1749  H2  WAT   562       5.981  19.848  18.815  1.00  0.00
TER
ATOM   1750  O   WAT   563       1.644  11.920  13.603  1.00  0.00
ATOM   1751  H1  WAT   563       0.830  11.421  13.527  1.00  0.00
ATOM   1752  H2  WAT   563       1.450  12.760  13.186  1.00  0.00
TER
ATOM   1753  O   WAT   564       4.359  16.292  11.899  1.00  0.00
ATOM   1754  H1  WAT   564       5.246  16.604  11.724  1.00  0.00
ATOM   1755  H2  WAT   564       4.329  15.419  11.507  1.00  0.00
TER
ATOM   1756  O   WAT   565      -4.532  21.198  17.305  1.00  0.00
ATOM   1757  H1  WAT   565      -4.015  20.395  17.251  1.00  0.00
ATOM   1758  H2  WAT   565      -4.984  21.136  18.147  1.00  0.00
TER
ATOM   1759  O   WAT   566       6.630  17.603  11.367  1.00  0.00
ATOM   1760  H1  WAT   566       6.546  18.035  10.517  1.00  0.00
ATOM   1761  H2  WAT   566       7.349  18.063  11.800  1.00  0.00
TER
ATOM   1762  O   WAT   567       3.237  21.786  17.942  1.00  0.00
ATOM   1763  H1  WAT   567       3.590  21.189  17.282  1.00  0.00
ATOM   1764  H2  WAT   567       2.354  21.460  18.113  1.00  0.00
TER
ATOM   1765  O   WAT   568      -8.537  18.163  10.841  1.00  0.00
ATOM   1766  H1  WAT   568      -7.668  18.446  11.125  1.00  0.00
ATOM   1767  H2  WAT   568      -9.028  18.977  10.726  1.00  0.00
TER
ATOM   1768  O   WAT   569      -1.374  19.550  14.962  1.00  0.00
ATOM   1769  H1  WAT   569      -0.917  20.361  15.188  1.00  0.00
ATOM   1770  H2  WAT   569      -1.725  19.233  15.794  1.00  0.00
TER
ATOM   1771  O   WAT   570      -5.472   9.894  15.434  1.00  0.00
ATOM   1772  H1  WAT   570      -5.601   9.886  16.383  1.00  0.00
ATOM   1773  H2  WAT   570      -6.296  10.232  15.083  1.00  0.00
TER
ATOM   1774  O   WAT   571       5.630  21.266  12.294  1.00  0.00
ATOM   1775  H1  WAT   571       5.342  21.728  13.082  1.00  0.00
ATOM   1776  H2  WAT   571       6.425  20.806  12.563  1.00  0.00
TER
ATOM   1777  O   WAT   572      -6.552  19.980  12.969  1.00  0.00
ATOM   1778  H1  WAT   572      -7.160  20.720  12.979  1.00  0.00
ATOM   1779  H2  WAT   572      -6.078  20.070  12.143  1.00  0.00
TER
ATOM   1780  O   WAT   573       6.387  13.101  13.454  1.00  0.00
ATOM   1781  H1  WAT   573       5.758  13.206  12.739  1.00  0.00
ATOM   1782  H2  WAT   573       5.892  13.321  14.243  1.00  0.00
TER
ATOM   1783  O   WAT   574      -1.645  15.380  14.869  1.00  0.00
ATOM   1784  H1  WAT   574      -2.353  15.848  15.311  1.00  0.00
ATOM   1785  H2  WAT   574      -1.360  14.722  15.504  1.00  0.00
TER
ATOM   1786  O   WAT   575       2.387  12.105  16.309  1.00  0.00
ATOM   1787  H1  WAT   575       2.264  12.123  15.360  1.00  0.00
ATOM   1788  H2  WAT   575       3.335  12.153  16.429  1.00  0.00
TER
ATOM   1789  O   WAT   576      -3.441  13.688  12.245  1.00  0.00
ATOM   1790  H1  WAT   576      -2.592  14.125  12.179  1.00  0.00
ATOM   1791  H2  WAT   576      -3.808  14.000  13.072  1.00  0.00
TER
ATOM   1792  O   WAT   577       5.480  18.260  17.158  1.00  0.00
ATOM   1793  H1  WAT   577       4.539  18.275  17.332  1.00  0.00
ATOM   1794  H2  WAT   577       5.794  17.473  17.604  1.00  0.00
TER
ATOM   1795  O   WAT   578      -4.542  19.942  10.718  1.00  0.00
ATOM   1796  H1  WAT   578      -3.776  19.830  11.281  1.00  0.00
ATOM   1797  H2  WAT   578      -4.464  19.245  10.066  1.00  0.00
TER
ATOM   1798  O   WAT   579      -5.847  17.374  11.401  1.00  0.00
ATOM   1799  H1  WAT   579      -5.767  16.427  11.513  1.00  0.00
ATOM   1800  H2  WAT   579      -4.955  17.705  11.507  1.00  0.00
TER
ATOM   1801  O   WAT   580      -1.418  21.917  10.192  1.00  0.00
ATOM   1802  H1  WAT   580      -1.523  21.302  10.918  1.00  0.00
ATOM   1803  H2  WAT   580      -1.585  21.394   9.408  1.00  0.00
TER
ATOM   1804  O   WAT   581       1.822  20.979  10.796  1.00  0.00
ATOM   1805  H1  WAT   581       1.273  21.426  11.440  1.00  0.00
ATOM   1806  H2  WAT   581       2.444  20.474  11.320  1.00  0.00
TER
ATOM   1807  O   WAT   582      -2.510  19.938  12.692  1.00  0.00
ATOM   1808  H1  WAT   582      -2.088  19.772  13.535  1.00  0.00
ATOM   1809  H2  WAT   582      -2.385  19.128  12.198  1.00  0.00
TER
ATOM   1810  O   WAT   583       0.003  18.962   9.940  1.00  0.00
ATOM   1811  H1  WAT   583       0.523  18.247   9.574  1.00  0.00
ATOM   1812  H2  WAT   583       0.650  19.600  10.240  1.00  0.00
TER
ATOM   1813  O   WAT   584      -3.614  16.011   9.638  1.00  0.00
ATOM   1814  H1  WAT   584      -3.815  15.148   9.999  1.00  0.00
ATOM   1815  H2  WAT   584      -3.785  15.925   8.700  1.00  0.00
TER
ATOM   1816  O   WAT   585       3.865  10.822  12.167  1.00  0.00
ATOM   1817  H1  WAT   585       4.145   9.979  12.523  1.00  0.00
ATOM   1818  H2  WAT   585       3.091  11.054  12.681  1.00  0.00
TER
ATOM   1819  O   WAT   586      -4.816  13.111   9.626  1.00  0.00
ATOM   1820  H1  WAT   586      -4.513  13.118   8.718  1.00  0.00
ATOM   1821  H2  WAT   586      -4.076  12.761  10.123  1.00  0.00
TER
ATOM   1822  O   WAT   587      -1.597  12.055  10.612  1.00  0.00
ATOM   1823  H1  WAT   587      -1.945  11.377  10.032  1.00  0.00
ATOM   1824  H2  WAT   587      -1.396  11.594  11.426  1.00  0.00
TER
ATOM   1825  O   WAT   588       8.243  20.060  12.777  1.00  0.00
ATOM   1826  H1  WAT   588       9.005  20.630  12.883  1.00  0.00
ATOM   1827  H2  WAT   588       8.258  19.493  13.548  1.00  0.00
TER
ATOM   1828  O   WAT   589      -8.257  18.584  17.008  1.00  0.00
ATOM   1829  H1  WAT   589      -8.912  18.315  16.364  1.00  0.00
ATOM   1830  H2  WAT   589      -7.419  18.474  16.558  1.00  0.00
TER
ATOM   1831  O   WAT   590       9.249  20.915  17.621  1.00  0.00
ATOM   1832  H1  WAT   590       9.620  20.132  17.215  1.00  0.00
ATOM   1833  H2  WAT   590       9.889  21.604  17.443  1.00  0.00
TER
ATOM   1834  O   WAT   591       8.295  20.353   9.934  1.00  0.00
ATOM   1835  H1  WAT   591       8.570  21.261   9.806  1.00  0.00
ATOM   1836  H2  WAT   591       8.106  20.290  10.871  1.00  0.00
TER
ATOM   1837  O   WAT   592       4.692  13.378  11.230  1.00  0.00
ATOM   1838  H1  WAT   592       5.111  13.191  10.389  1.00  0.00
ATOM   1839  H2  WAT   592       4.386  12.526  11.540  1.00  0.00
TER
ATOM   1840  O   WAT   593       8.191  18.290  14.927  1.00  0.00
ATOM   1841  H1  WAT   593       7.816  17.523  14.496  1.00  0.00
ATOM   1842  H2  WAT   593       7.462  18.672  15.415  1.00  0.00
TER
ATOM   1843  O   WAT   594      -9.043  15.794  12.951  1.00  0.00
ATOM   1844  H1  WAT   594      -9.947  16.057  12.776  1.00  0.00
ATOM   1845  H2  WAT   594      -8.559  16.065  12.171  1.00  0.00
TER
ATOM   1846  O   WAT   595       7.466  16.516  18.228  1.00  0.00
ATOM   1847  H1  WAT   595       7.990  16.022  17.597  1.00  0.00
ATOM   1848  H2  WAT   595       8.052  16.651  18.973  1.00  0.00
TER
ATOM   1849  O   WAT   596      -6.500  14.850  10.860  1.00  0.00
ATOM   1850  H1  WAT   596      -5.791  14.428  10.375  1.00  0.00
ATOM   1851  H2  WAT   596      -7.216  14.918  10.228  1.00  0.00
TER
ATOM   1852  O   WAT   597      -6.853  10.904   9.900  1.00  0.00
ATOM   1853  H1  WAT   597      -6.130  11.445  10.218  1.00  0.00
ATOM   1854  H2  WAT   597      -6.580  10.630   9.024  1.00  0.00
TER
ATOM   1855  O   WAT   598       6.956  15.773  14.167  1.00  0.00
ATOM   1856  H1  WAT   598       7.452  15.540  14.952  1.00  0.00
ATOM   1857  H2  WAT   598       6.758  14.934  13.751  1.00  0.00
TER
ATOM   1858  O   WAT   599       8.385  14.409  16.701  1.00  0.00
ATOM   1859  H1  WAT   599       8.275  14.255  17.639  1.00  0.00
ATOM   1860  H2  WAT   599       9.146  13.881  16.459  1.00  0.00
TER
ATOM   1861  O   WAT   600       9.274  12.240   9.942  1.00  0.00
ATOM   1862  H1  WAT   600      10.199  12.108   9.734  1.00  0.00
ATOM   1863  H2  WAT   600       9.252  12.319  10.895  1.00  0.00
TER
ATOM   1864  O   WAT   601       9.348  13.011  12.567  1.00  0.00
ATOM   1865  H1  WAT   601       8.553  12.946  13.097  1.00  0.00
ATOM   1866  H2  WAT   601       9.552  13.946  12.556  1.00  0.00
TER
ATOM   1867  O   WAT   602       5.780  11.341  19.017  1.00  0.00
ATOM   1868  H1  WAT   602       6.221  11.285  18.169  1.00  0.00
ATOM   1869  H2  WAT   602       5.511  12.257  19.088  1.00  0.00
TER
ATOM   1870  O   WAT   603       7.644  10.972  17.028  1.00  0.00
ATOM   1871  H1  WAT   603       7.583  10.029  16.881  1.00  0.00
ATOM   1872  H2  WAT   603       8.423  11.080  17.574  1.00  0.00
TER
ATOM   1873  O   WAT   604      -7.428  10.943  13.494  1.00  0.00
ATOM   1874  H1  WAT   604      -6.670  11.056  12.920  1.00  0.00
ATOM   1875  H2  WAT   604      -7.890  11.780  13.448  1.00  0.00
TER
ATOM   1876  O   WAT   605      -0.887  13.057  16.484  1.00  0.00
ATOM   1877  H1  WAT   605      -1.699  12.683  16.144  1.00  0.00
ATOM   1878  H2  WAT   605      -0.383  12.302  16.786  1.00  0.00
TER
ATOM   1879  O   WAT   606       3.616   9.722  17.722  1.00  0.00
ATOM   1880  H1  WAT   606       4.219  10.294  18.197  1.00  0.00
ATOM   1881  H2  WAT   606       2.875  10.285  17.500  1.00  0.00
TER
ATOM   1882  O   WAT   607       6.759  10.124  12.996  1.00  0.00
ATOM   1883  H1  WAT   607       6.954  11.022  13.263  1.00  0.00
ATOM   1884  H2  WAT   607       5.972   9.892  13.490  1.00  0.00
TER
ATOM   1885  O   WAT   608      -5.056  11.470  12.034  1.00  0.00
ATOM   1886  H1  WAT   608      -4.526  10.683  11.905  1.00  0.00
ATOM   1887  H2  WAT   608      -4.423  12.149  12.268  1.00  0.00
TER
ATOM   1888  O   WAT   609      -2.862  11.207  15.089  1.00  0.00
ATOM   1889  H1  WAT   609      -3.492  10.506  15.256  1.00  0.00
ATOM   1890  H2  WAT   609      -3.401  11.968  14.872  1.00  0.00
TER
ATOM   1891  O   WAT   610       2.771  17.920  -1.535  1.00  0.00
ATOM   1892  H1  WAT   610       2.690  17.006  -1.806  1.00  0.00
ATOM   1893  H2  WAT   610       2.357  18.417  -2.241  1.00  0.00
TER
ATOM   1894  O   WAT   611       0.903  19.698   0.346  1.00  0.00
ATOM   1895  H1  WAT   611       0.127  19.218   0.636  1.00  0.00
ATOM   1896  H2  WAT   611       1.554  19.019   0.172  1.00  0.00
TER
ATOM   1897  O   WAT   612      -5.081  20.010   1.224  1.00  0.00
ATOM   1898  H1  WAT   612      -5.912  19.755   1.623  1.00  0.00
ATOM   1899  H2  WAT   612      -4.472  20.081   1.960  1.00  0.00
TER
ATOM   1900  O   WAT   613      -6.671  14.970  -4.992  1.00  0.00
ATOM   1901  H1  WAT   613      -7.560  15.312  -5.094  1.00  0.00
ATOM   1902  H2  WAT   613      -6.387  14.770  -5.884  1.00  0.00
TER
ATOM   1903  O   WAT   614      -8.708  17.571   0.892  1.00  0.00
ATOM   1904  H1  WAT   614      -8.136  16.803   0.892  1.00  0.00
ATOM   1905  H2  WAT   614      -8.708  17.870  -0.017  1.00  0.00
TER
ATOM   1906  O   WAT   615      -7.466  12.979   2.679  1.00  0.00
ATOM   1907  H1  WAT   615      -7.645  12.082   2.959  1.00  0.00
ATOM   1908  H2  WAT   615      -7.868  13.527   3.354  1.00  0.00
TER
ATOM   1909  O   WAT   616       1.374  15.181   0.580  1.00  0.00
ATOM   1910  H1  WAT   616       1.751  14.308   0.467  1.00  0.00
ATOM   1911  H2  WAT   616       1.276  15.517  -0.311  1.00  0.00
TER
ATOM   1912  O   WAT   617      -4.495  13.553  -3.958  1.00  0.00
ATOM   1913  H1  WAT   617      -4.389  14.454  -3.651  1.00  0.00
ATOM   1914  H2  WAT   617      -5.406  13.505  -4.249  1.00  0.00
TER
ATOM   1915  O   WAT   618       5.157  12.676  -2.487  1.00  0.00
ATOM   1916  H1  WAT   618       5.978  12.186  -2.445  1.00  0.00
ATOM   1917  H2  WAT   618       5.190  13.266  -1.734  1.00  0.00
TER
ATOM   1918  O   WAT   619      -6.847  15.475   1.287  1.00  0.00
ATOM   1919  H1  WAT   619      -6.166  15.739   1.906  1.00  0.00
ATOM   1920  H2  WAT   619      -7.162  14.635   1.621  1.00  0.00
TER
ATOM   1921  O   WAT   620      -2.654  16.522   0.374  1.00  0.00
ATOM   1922  H1  WAT   620      -2.147  17.020   1.015  1.00  0.00
ATOM   1923  H2  WAT   620      -2.123  15.746   0.198  1.00  0.00
TER
ATOM   1924  O   WAT   621       9.447  14.693   4.077  1.00  0.00
ATOM   1925  H1  WAT   621       8.742  15.081   3.559  1.00  0.00
ATOM   1926  H2  WAT   621       9.712  15.388   4.679  1.00  0.00
TER
ATOM   1927  O   WAT   622      -4.371  11.162   4.641  1.00  0.00
ATOM   1928  H1  WAT   622      -4.369  11.679   3.835  1.00  0.00
ATOM   1929  H2  WAT   622      -5.200  10.685   4.618  1.00  0.00
TER
ATOM   1930  O   WAT   623       2.016  21.274  -3.860  1.00  0.00
ATOM   1931  H1  WAT   623       1.398  21.739  -4.424  1.00  0.00
ATOM   1932  H2  WAT   623       2.529  21.967  -3.443  1.00  0.00
TER
ATOM   1933  O   WAT   624      -3.121  20.802   2.818  1.00  0.00
ATOM   1934  H1  WAT   624      -3.454  21.428   3.460  1.00  0.00
ATOM   1935  H2  WAT   624      -2.944  21.328   2.038  1.00  0.00
TER
ATOM   1936  O   WAT   625       5.393  14.616   0.286  1.00  0.00
ATOM   1937  H1  WAT   625       4.688  14.904   0.866  1.00  0.00
ATOM   1938  H2  WAT   625       5.754  15.426  -0.074  1.00  0.00
TER
ATOM   1939  O   WAT   626      -4.689  12.873   2.648  1.00  0.00
ATOM   1940  H1  WAT   626      -4.348  13.717   2.353  1.00  0.00
ATOM   1941  H2  WAT   626      -5.628  13.021   2.764  1.00  0.00
TER
ATOM   1942  O   WAT   627       8.462  14.061   0.677  1.00  0.00
ATOM   1943  H1  WAT   627       7.514  14.095   0.808  1.00  0.00
ATOM   1944  H2  WAT   627       8.787  14.875   1.062  1.00  0.00
TER
ATOM   1945  O   WAT   628      -1.007  10.361  -1.028  1.00  0.00
ATOM   1946  H1  WAT   628      -0.699   9.806  -1.744  1.00  0.00
ATOM   1947  H2  WAT   628      -1.936  10.496  -1.210  1.00  0.00
TER
ATOM   1948  O   WAT   629       3.944  20.981   2.591  1.00  0.00
ATOM   1949  H1  WAT   629       4.360  20.767   1.757  1.00  0.00
ATOM   1950  H2  WAT   629       4.667  21.238   3.162  1.00  0.00
TER
ATOM   1951  O   WAT   630       1.382  18.426  -4.292  1.00  0.00
ATOM   1952  H1  WAT   630       0.454  18.360  -4.063  1.00  0.00
ATOM   1953  H2  WAT   630       1.534  19.364  -4.406  1.00  0.00
TER
ATOM   1954  O   WAT   631       1.368  14.698  -7.295  1.00  0.00
ATOM   1955  H1  WAT   631       0.429  14.859  -7.210  1.00  0.00
ATOM   1956  H2  WAT   631       1.687  15.416  -7.841  1.00  0.00
TER
ATOM   1957  O   WAT   632       7.890  19.380   2.683  1.00  0.00
ATOM   1958  H1  WAT   632       7.062  19.449   2.208  1.00  0.00
ATOM   1959  H2  WAT   632       8.485  19.965   2.214  1.00  0.00
TER
ATOM   1960  O   WAT   633       5.411  19.988  -3.788  1.00  0.00
ATOM   1961  H1  WAT   633       4.793  19.650  -4.436  1.00  0.00
ATOM   1962  H2  WAT   633       5.394  19.344  -3.080  1.00  0.00
TER
ATOM   1963  O   WAT   634       4.854  16.167   3.628  1.00  0.00
ATOM   1964  H1  WAT   634       4.441  16.992   3.882  1.00  0.00
ATOM   1965  H2  WAT   634       4.122  15.581   3.436  1.00  0.00
TER
ATOM   1966  O   WAT   635      -3.013  18.953  -1.510  1.00  0.00
ATOM   1967  H1  WAT   635      -3.417  18.240  -2.005  1.00  0.00
ATOM   1968  H2  WAT   635      -2.926  18.608  -0.621  1.00  0.00
TER
ATOM   1969  O   WAT   636      -4.300  15.727   2.270  1.00  0.00
ATOM   1970  H1  WAT   636      -3.748  15.836   1.495  1.00  0.00
ATOM   1971  H2  WAT   636      -3.786  16.101   2.986  1.00  0.00
TER
ATOM   1972  O   WAT   637       3.588  19.227  -6.781  1.00  0.00
ATOM   1973  H1  WAT   637       4.027  18.389  -6.927  1.00  0.00
ATOM   1974  H2  WAT   637       4.301  19.860  -6.695  1.00  0.00
TER
ATOM   1975  O   WAT   638      -4.626  19.249   5.881  1.00  0.00
ATOM   1976  H1  WAT   638      -4.765  20.121   6.249  1.00  0.00
ATOM   1977  H2  WAT   638      -5.508  18.906   5.735  1.00  0.00
TER
ATOM   1978  O   WAT   639       7.169  10.481  -8.467  1.00  0.00
ATOM   1979  H1  WAT   639       6.857  10.574  -7.567  1.00  0.00
ATOM   1980  H2  WAT   639       7.931  11.059  -8.517  1.00  0.00
TER
ATOM   1981  O   WAT   640      -6.312  17.847  -4.009  1.00  0.00
ATOM   1982  H1  WAT   640      -6.433  18.573  -4.621  1.00  0.00
ATOM   1983  H2  WAT   640      -6.622  17.077  -4.486  1.00  0.00
TER
ATOM   1984  O   WAT   641      -8.674  21.019   1.798  1.00  0.00
ATOM   1985  H1  WAT   641      -8.596  21.153   0.853  1.00  0.00
ATOM   1986  H2  WAT   641      -8.060  20.310   1.991  1.00  0.00
TER
ATOM   1987  O   WAT   642       8.380  15.218   7.511  1.00  0.00
ATOM   1988  H1  WAT   642       7.764  15.726   6.982  1.00  0.00
ATOM   1989  H2  WAT   642       8.059  14.318   7.453  1.00  0.00
TER
ATOM   1990  O   WAT   643      -8.618  22.060   4.337  1.00  0.00
ATOM   1991  H1  WAT   643      -8.455  21.591   3.519  1.00  0.00
ATOM   1992  H2  WAT   643      -8.153  21.552   5.002  1.00  0.00
TER
ATOM   1993  O   WAT   644      -3.846  11.191  -0.627  1.00  0.00
ATOM   1994  H1  WAT   644      -4.289  11.972  -0.958  1.00  0.00
ATOM   1995  H2  WAT   644      -3.287  11.514   0.080  1.00  0.00
TER
ATOM   1996  O   WAT   645       0.441  14.057   4.977  1.00  0.00
ATOM   1997  H1  WAT   645      -0.021  14.266   5.789  1.00  0.00
ATOM   1998  H2  WAT   645       0.039  13.243   4.674  1.00  0.00
TER
ATOM   1999  O   WAT   646       5.441  15.278   6.106  1.00  0.00
ATOM   2000  H1  WAT   646       4.591  14.979   6.427  1.00  0.00
ATOM   2001  H2  WAT   646       5.282  15.523   5.195  1.00  0.00
TER
ATOM   2002  O   WAT   647       2.536  16.778   8.206  1.00  0.00
ATOM   2003  H1  WAT   647       2.862  15.945   7.867  1.00  0.00
ATOM   2004  H2  WAT   647       3.324  17.301   8.354  1.00  0.00
TER
ATOM   2005  O   WAT   648      -0.730  10.812  -5.746  1.00  0.00
ATOM   2006  H1  WAT   648      -1.355  10.808  -5.021  1.00  0.00
ATOM   2007  H2  WAT   648      -0.817   9.945  -6.143  1.00  0.00
TER
ATOM   2008  O   WAT   649      -1.808  11.735   1.232  1.00  0.00
ATOM   2009  H1  WAT   649      -1.511  12.642   1.151  1.00  0.00
ATOM   2010  H2  WAT   649      -1.260  11.247   0.618  1.00  0.00
TER
ATOM   2011  O   WAT   650      -4.055  16.314  -2.899  1.00  0.00
ATOM   2012  H1  WAT   650      -4.280  16.098  -1.994  1.00  0.00
ATOM   2013  H2  WAT   650      -4.835  16.747  -3.244  1.00  0.00
TER
ATOM   2014  O   WAT   651       3.175  16.320  -4.300  1.00  0.00
ATOM   2015  H1  WAT   651       2.576  17.044  -4.483  1.00  0.00
ATOM   2016  H2  WAT   651       3.723  16.258  -5.082  1.00  0.00
TER
ATOM   2017  O   WAT   652      -1.615  17.212   7.767  1.00  0.00
ATOM   2018  H1  WAT   652      -1.710  16.272   7.617  1.00  0.00
ATOM   2019  H2  WAT   652      -0.771  17.434   7.372  1.00  0.00
TER
ATOM   2020  O   WAT   653       1.782  14.957  -2.269  1.00  0.00
ATOM   2021  H1  WAT   653       2.175  15.274  -3.082  1.00  0.00
ATOM   2022  H2  WAT   653       2.143  14.078  -2.155  1.00  0.00
TER
ATOM   2023  O   WAT   654      -6.484  13.624   5.921  1.00  0.00
ATOM   2024  H1  WAT   654      -6.877  14.471   6.128  1.00  0.00
ATOM   2025  H2  WAT   654      -7.172  12.986   6.112  1.00  0.00
TER
ATOM   2026  O   WAT   655       0.091  13.707   8.990  1.00  0.00
ATOM   2027  H1  WAT   655      -0.599  13.515   9.625  1.00  0.00
ATOM   2028  H2  WAT   655       0.834  13.991   9.523  1.00  0.00
TER
ATOM   2029  O   WAT   656      -9.182  11.547  -0.046  1.00  0.00
ATOM   2030  H1  WAT   656      -9.471  12.117   0.666  1.00  0.00
ATOM   2031  H2  WAT   656      -8.437  11.067   0.317  1.00  0.00
TER
ATOM   2032  O   WAT   657      -8.995  15.489  -8.836  1.00  0.00
ATOM   2033  H1  WAT   657      -9.077  16.432  -8.694  1.00  0.00
ATOM   2034  H2  WAT   657      -9.347  15.346  -9.715  1.00  0.00
TER
ATOM   2035  O   WAT   658       2.367  17.547   1.826  1.00  0.00
ATOM   2036  H1  WAT   658       1.635  18.056   2.175  1.00  0.00
ATOM   2037  H2  WAT   658       1.970  16.730   1.525  1.00  0.00
TER
ATOM   2038  O   WAT   659      -1.195  14.223   0.231  1.00  0.00
ATOM   2039  H1  WAT   659      -1.191  13.782  -0.618  1.00  0.00
ATOM   2040  H2  WAT   659      -0.300  14.544   0.338  1.00  0.00
TER
ATOM   2041  O   WAT   660      -5.345  14.105  -0.809  1.00  0.00
ATOM   2042  H1  WAT   660      -5.685  14.583  -0.053  1.00  0.00
ATOM   2043  H2  WAT   660      -6.107  13.652  -1.169  1.00  0.00
TER
ATOM   2044  O   WAT   661      -1.133  15.224  -6.778  1.00  0.00
ATOM   2045  H1  WAT   661      -1.012  15.182  -5.830  1.00  0.00
ATOM   2046  H2  WAT   661      -1.518  16.086  -6.934  1.00  0.00
TER
ATOM   2047  O   WAT   662       2.830  13.001   1.238  1.00  0.00
ATOM   2048  H1  WAT   662       2.847  13.451   2.082  1.00  0.00
ATOM   2049  H2  WAT   662       2.581  12.101   1.451  1.00  0.00
TER
ATOM   2050  O   WAT   663      -2.121  17.534  -7.380  1.00  0.00
ATOM   2051  H1  WAT   663      -2.689  17.086  -8.006  1.00  0.00
ATOM   2052  H2  WAT   663      -1.412  17.893  -7.913  1.00  0.00
TER
ATOM   2053  O   WAT   664       6.257  10.414   7.077  1.00  0.00
ATOM   2054  H1  WAT   664       6.581   9.683   7.603  1.00  0.00
ATOM   2055  H2  WAT   664       6.293  10.095   6.175  1.00  0.00
TER
ATOM   2056  O   WAT   665      -7.044  21.435   6.497  1.00  0.00
ATOM   2057  H1  WAT   665      -7.428  20.795   7.095  1.00  0.00
ATOM   2058  H2  WAT   665      -6.733  22.139   7.066  1.00  0.00
TER
ATOM   2059  O   WAT   666      -0.894  18.283   1.978  1.00  0.00
ATOM   2060  H1  WAT   666      -0.527  17.809   2.724  1.00  0.00
ATOM   2061  H2  WAT   666      -1.084  19.157   2.318  1.00  0.00
TER
ATOM   2062  O   WAT   667      -8.030  13.027  -1.893  1.00  0.00
ATOM   2063  H1  WAT   667      -8.315  12.663  -1.055  1.00  0.00
ATOM   2064  H2  WAT   667      -8.092  12.295  -2.507  1.00  0.00
TER
ATOM   2065  O   WAT   668      -3.104  17.324   4.296  1.00  0.00
ATOM   2066  H1  WAT   668      -3.409  18.203   4.521  1.00  0.00
ATOM   2067  H2  WAT   668      -2.150  17.384   4.332  1.00  0.00
TER
ATOM   2068  O   WAT   669      -4.576  21.530  -5.107  1.00  0.00
ATOM   2069  H1  WAT   669      -5.350  20.990  -5.267  1.00  0.00
ATOM   2070  H2  WAT   669      -3.847  21.010  -5.445  1.00  0.00
TER
ATOM   2071  O   WAT   670       6.183  20.526   0.685  1.00  0.00
ATOM   2072  H1  WAT   670       6.903  21.022   0.295  1.00  0.00
ATOM   2073  H2  WAT   670       5.981  19.848   0.041  1.00  0.00
TER
ATOM   2074  O   WAT   671       1.644  11.920  -5.172  1.00  0.00
ATOM   2075  H1  WAT   671       0.830  11.421  -5.247  1.00  0.00
ATOM   2076  H2  WAT   671       1.450  12.760  -5.588  1.00  0.00
TER
ATOM   2077  O   WAT   672       1.565  20.597   6.572  1.00  0.00
ATOM   2078  H1  WAT   672       1.498  19.677   6.318  1.00  0.00
ATOM   2079  H2  WAT   672       0.935  20.695   7.287  1.00  0.00
TER
ATOM   2080  O   WAT   673       4.359  16.292  -6.875  1.00  0.00
ATOM   2081  H1  WAT   673       5.246  16.604  -7.050  1.00  0.00
ATOM   2082  H2  WAT   673       4.329  15.419  -7.267  1.00  0.00
TER
ATOM   2083  O   WAT   674      -4.532  21.198  -1.469  1.00  0.00
ATOM   2084  H1  WAT   674      -4.015  20.395  -1.524  1.00  0.00
ATOM   2085  H2  WAT   674      -4.984  21.136  -0.628  1.00  0.00
TER
ATOM   2086  O   WAT   675      -7.048  18.164   5.443  1.00  0.00
ATOM   2087  H1  WAT   675      -7.406  18.829   6.031  1.00  0.00
ATOM   2088  H2  WAT   675      -7.342  17.332   5.814  1.00  0.00
TER
ATOM   2089  O   WAT   676      -3.847  18.622   8.327  1.00  0.00
ATOM   2090  H1  WAT   676      -4.147  18.768   7.430  1.00  0.00
ATOM   2091  H2  WAT   676      -3.075  18.063   8.234  1.00  0.00
TER
ATOM   2092  O   WAT   677       6.630  17.603  -7.407  1.00  0.00
ATOM   2093  H1  WAT   677       6.546  18.035  -8.258  1.00  0.00
ATOM   2094  H2  WAT   677       7.349  18.063  -6.975  1.00  0.00
TER
ATOM   2095  O   WAT   678       7.707  20.060   5.670  1.00  0.00
ATOM   2096  H1  WAT   678       6.982  20.653   5.472  1.00  0.00
ATOM   2097  H2  WAT   678       8.235  20.052   4.871  1.00  0.00
TER
ATOM   2098  O   WAT   679       3.237  21.786  -0.832  1.00  0.00
ATOM   2099  H1  WAT   679       3.590  21.189  -1.492  1.00  0.00
ATOM   2100  H2  WAT   679       2.354  21.460  -0.661  1.00  0.00
TER
ATOM   2101  O   WAT   680      -8.537  18.163  -7.933  1.00  0.00
ATOM   2102  H1  WAT   680      -7.668  18.446  -7.650  1.00  0.00
ATOM   2103  H2  WAT   680      -9.028  18.977  -8.048  1.00  0.00
TER
ATOM   2104  O   WAT   681      -1.374  19.550  -3.813  1.00  0.00
ATOM   2105  H1  WAT   681      -0.917  20.361  -3.587  1.00  0.00
ATOM   2106  H2  WAT   681      -1.725  19.233  -2.981  1.00  0.00
TER
ATOM   2107  O   WAT   682      -5.472   9.894  -3.340  1.00  0.00
ATOM   2108  H1  WAT   682      -5.601   9.886  -2.392  1.00  0.00
ATOM   2109  H2  WAT   682      -6.296  10.232  -3.691  1.00  0.00
TER
ATOM   2110  O   WAT   683      -8.473  11.653   6.120  1.00  0.00
ATOM   2111  H1  WAT   683      -9.187  11.853   6.726  1.00  0.00
ATOM   2112  H2  WAT   683      -8.054  10.877   6.492  1.00  0.00
TER
ATOM   2113  O   WAT   684       5.630  21.266  -6.480  1.00  0.00
ATOM   2114  H1  WAT   684       5.342  21.728  -5.692  1.00  0.00
ATOM   2115  H2  WAT   684       6.425  20.806  -6.212  1.00  0.00
TER
ATOM   2116  O   WAT   685      -6.552  19.980  -5.805  1.00  0.00
ATOM   2117  H1  WAT   685      -7.160  20.720  -5.796  1.00  0.00
ATOM   2118  H2  WAT   685      -6.078  20.070  -6.631  1.00  0.00
TER
ATOM   2119  O   WAT   686       3.021  14.145   3.871  1.00  0.00
ATOM   2120  H1  WAT   686       3.389  13.325   4.198  1.00  0.00
ATOM   2121  H2  WAT   686       2.161  14.206   4.286  1.00  0.00
TER
ATOM   2122  O   WAT   687       6.387  13.101  -5.321  1.00  0.00
ATOM   2123  H1  WAT   687       5.758  13.206  -6.035  1.00  0.00
ATOM   2124  H2  WAT   687       5.892  13.321  -4.531  1.00  0.00
TER
ATOM   2125  O   WAT   688      -1.645  15.380  -3.905  1.00  0.00
ATOM   2126  H1  WAT   688      -2.353  15.848  -3.464  1.00  0.00
ATOM   2127  H2  WAT   688      -1.360  14.722  -3.270  1.00  0.00
TER
ATOM   2128  O   WAT   689      -0.019  16.799   4.094  1.00  0.00
ATOM   2129  H1  WAT   689       0.480  17.274   4.760  1.00  0.00
ATOM   2130  H2  WAT   689       0.123  15.876   4.301  1.00  0.00
TER
ATOM   2131  O   WAT   690       2.387  12.105  -2.465  1.00  0.00
ATOM   2132  H1  WAT   690       2.264  12.123  -3.414  1.00  0.00
ATOM   2133  H2  WAT   690       3.335  12.153  -2.345  1.00  0.00
TER
ATOM   2134  O   WAT   691      -3.441  13.688  -6.530  1.00  0.00
ATOM   2135  H1  WAT   691      -2.592  14.125  -6.596  1.00  0.00
ATOM   2136  H2  WAT   691      -3.808  14.000  -5.703  1.00  0.00
TER
ATOM   2137  O   WAT   692       7.188  13.016   4.937  1.00  0.00
ATOM   2138  H1  WAT   692       6.685  13.757   5.277  1.00  0.00
ATOM   2139  H2  WAT   692       8.003  13.405   4.621  1.00  0.00
TER
ATOM   2140  O   WAT   693       5.480  18.260  -1.617  1.00  0.00
ATOM   2141  H1  WAT   693       4.539  18.275  -1.442  1.00  0.00
ATOM   2142  H2  WAT   693       5.794  17.473  -1.171  1.00  0.00
TER
ATOM   2143  O   WAT   694      -4.542  19.942  -8.056  1.00  0.00
ATOM   2144  H1  WAT   694      -3.776  19.830  -7.494  1.00  0.00
ATOM   2145  H2  WAT   694      -4.464  19.245  -8.709  1.00  0.00
TER
ATOM   2146  O   WAT   695      -5.847  17.374  -7.373  1.00  0.00
ATOM   2147  H1  WAT   695      -5.767  16.427  -7.261  1.00  0.00
ATOM   2148  H2  WAT   695      -4.955  17.705  -7.267  1.00  0.00
TER
ATOM   2149  O   WAT   696      -8.320  19.196   7.863  1.00  0.00
ATOM   2150  H1  WAT   696      -7.816  18.616   8.434  1.00  0.00
ATOM   2151  H2  WAT   696      -9.059  19.480   8.400  1.00  0.00
TER
ATOM   2152  O   WAT   697      -1.418  21.917  -8.583  1.00  0.00
ATOM   2153  H1  WAT   697      -1.523  21.302  -7.857  1.00  0.00
ATOM   2154  H2  WAT   697      -1.585  21.394  -9.366  1.00  0.00
TER
ATOM   2155  O   WAT   698      -1.266  20.603   7.396  1.00  0.00
ATOM   2156  H1  WAT   698      -2.032  21.171   7.312  1.00  0.00
ATOM   2157  H2  WAT   698      -1.085  20.310   6.503  1.00  0.00
TER
ATOM   2158  O   WAT   699       1.822  20.979  -7.979  1.00  0.00
ATOM   2159  H1  WAT   699       1.273  21.426  -7.334  1.00  0.00
ATOM   2160  H2  WAT   699       2.444  20.474  -7.455  1.00  0.00
TER
ATOM   2161  O   WAT   700      -6.288  17.338   8.758  1.00  0.00
ATOM   2162  H1  WAT   700      -6.247  17.040   9.666  1.00  0.00
ATOM   2163  H2  WAT   700      -5.433  17.739   8.598  1.00  0.00
TER
ATOM   2164  O   WAT   701      -2.510  19.938  -6.082  1.00  0.00
ATOM   2165  H1  WAT   701      -2.088  19.772  -5.239  1.00  0.00
ATOM   2166  H2  WAT   701      -2.385  19.128  -6.577  1.00  0.00
TER
ATOM   2167  O   WAT   702      -4.347  15.918   6.725  1.00  0.00
ATOM   2168  H1  WAT   702      -4.878  15.427   6.097  1.00  0.00
ATOM   2169  H2  WAT   702      -3.678  16.346   6.191  1.00  0.00
TER
ATOM   2170  O   WAT   703       0.003  18.962  -8.834  1.00  0.00
ATOM   2171  H1  WAT   703       0.523  18.247  -9.200  1.00  0.00
ATOM   2172  H2  WAT   703       0.650  19.600  -8.534  1.00  0.00
TER
ATOM   2173  O   WAT   704       4.551  20.385   6.489  1.00  0.00
ATOM   2174  H1  WAT   704       4.965  20.539   7.338  1.00  0.00
ATOM   2175  H2  WAT   704       3.616  20.510   6.652  1.00  0.00
TER
ATOM   2176  O   WAT   705       5.023  17.724   8.493  1.00  0.00
ATOM   2177  H1  WAT   705       5.605  16.969   8.405  1.00  0.00
ATOM   2178  H2  WAT   705       5.199  18.255   7.716  1.00  0.00
TER
ATOM   2179  O   WAT   706      -3.860  12.884   6.805  1.00  0.00
ATOM   2180  H1  WAT   706      -3.954  12.266   6.080  1.00  0.00
ATOM   2181  H2  WAT   706      -4.440  13.611   6.578  1.00  0.00
TER
ATOM   2182  O   WAT   707      -1.094  11.441   3.838  1.00  0.00
ATOM   2183  H1  WAT   707      -1.542  11.464   2.992  1.00  0.00
ATOM   2184  H2  WAT   707      -1.727  11.043   4.435  1.00  0.00
TER
ATOM   2185  O   WAT   708      -0.688  20.337   4.459  1.00  0.00
ATOM   2186  H1  WAT   708      -0.269  21.180   4.286  1.00  0.00
ATOM   2187  H2  WAT   708      -1.607  20.474   4.229  1.00  0.00
TER
ATOM   2188  O   WAT   709       1.648  18.068   5.843  1.00  0.00
ATOM   2189  H1  WAT   709       1.768  17.472   6.582  1.00  0.00
ATOM   2190  H2  WAT   709       2.508  18.105   5.423  1.00  0.00
TER
ATOM   2191  O   WAT   710       3.987  18.622   4.419  1.00  0.00
ATOM   2192  H1  WAT   710       3.461  19.146   3.815  1.00  0.00
ATOM   2193  H2  WAT   710       4.330  19.255   5.050  1.00  0.00
TER
ATOM   2194  O   WAT   711      -3.614  16.011  -9.136  1.00  0.00
ATOM   2195  H1  WAT   711      -3.815  15.148  -8.775  1.00  0.00
ATOM   2196  H2  WAT   711      -3.785  15.925 -10.074  1.00  0.00
TER
ATOM   2197  O   WAT   712      -1.585  14.610   7.100  1.00  0.00
ATOM   2198  H1  WAT   712      -0.995  14.302   7.788  1.00  0.00
ATOM   2199  H2  WAT   712      -2.403  14.138   7.256  1.00  0.00
TER
ATOM   2200  O   WAT   713       3.235  14.227   7.333  1.00  0.00
ATOM   2201  H1  WAT   713       2.546  13.565   7.268  1.00  0.00
ATOM   2202  H2  WAT   713       3.955  13.781   7.778  1.00  0.00
TER
ATOM   2203  O   WAT   714       3.865  10.822  -6.608  1.00  0.00
ATOM   2204  H1  WAT   714       4.145   9.979  -6.252  1.00  0.00
ATOM   2205  H2  WAT   714       3.091  11.054  -6.094  1.00  0.00
TER
ATOM   2206  O   WAT   715      -4.816  13.111  -9.148  1.00  0.00
ATOM   2207  H1  WAT   715      -4.513  13.118 -10.057  1.00  0.00
ATOM   2208  H2  WAT   715      -4.076  12.761  -8.652  1.00  0.00
TER
ATOM   2209  O   WAT   716      -1.597  12.055  -8.163  1.00  0.00
ATOM   2210  H1  WAT   716      -1.945  11.377  -8.743  1.00  0.00
ATOM   2211  H2  WAT   716      -1.396  11.594  -7.348  1.00  0.00
TER
ATOM   2212  O   WAT   717       8.243  20.060  -5.997  1.00  0.00
ATOM   2213  H1  WAT   717       9.005  20.630  -5.891  1.00  0.00
ATOM   2214  H2  WAT   717       8.258  19.493  -5.226  1.00  0.00
TER
ATOM   2215  O   WAT   718      -8.257  18.584  -1.766  1.00  0.00
ATOM   2216  H1  WAT   718      -8.912  18.315  -2.410  1.00  0.00
ATOM   2217  H2  WAT   718      -7.419  18.474  -2.216  1.00  0.00
TER
ATOM   2218  O   WAT   719       9.249  20.915  -1.153  1.00  0.00
ATOM   2219  H1  WAT   719       9.620  20.132  -1.559  1.00  0.00
ATOM   2220  H2  WAT   719       9.889  21.604  -1.331  1.00  0.00
TER
ATOM   2221  O   WAT   720       8.295  20.353  -8.840  1.00  0.00
ATOM   2222  H1  WAT   720       8.570  21.261  -8.968  1.00  0.00
ATOM   2223  H2  WAT   720       8.106  20.290  -7.904  1.00  0.00
TER
ATOM   2224  O   WAT   721       4.692  13.378  -7.545  1.00  0.00
ATOM   2225  H1  WAT   721       5.111  13.191  -8.385  1.00  0.00
ATOM   2226  H2  WAT   721       4.386  12.526  -7.234  1.00  0.00
TER
ATOM   2227  O   WAT   722       8.191  18.290  -3.847  1.00  0.00
ATOM   2228  H1  WAT   722       7.816  17.523  -4.279  1.00  0.00
ATOM   2229  H2  WAT   722       7.462  18.672  -3.359  1.00  0.00
TER
ATOM   2230  O   WAT   723      -7.219  18.969   2.774  1.00  0.00
ATOM   2231  H1  WAT   723      -6.852  18.882   3.654  1.00  0.00
ATOM   2232  H2  WAT   723      -7.788  18.206   2.675  1.00  0.00
TER
ATOM   2233  O   WAT   724       7.581  17.437   5.787  1.00  0.00
ATOM   2234  H1  WAT   724       7.350  17.209   4.887  1.00  0.00
ATOM   2235  H2  WAT   724       7.842  18.357   5.742  1.00  0.00
TER
ATOM   2236  O   WAT   725      -7.668  15.880   6.680  1.00  0.00
ATOM   2237  H1  WAT   725      -8.562  15.846   7.019  1.00  0.00
ATOM   2238  H2  WAT   725      -7.128  16.078   7.445  1.00  0.00
TER
ATOM   2239  O   WAT   726       6.020  12.663   8.565  1.00  0.00
ATOM   2240  H1  WAT   726       6.897  12.671   8.948  1.00  0.00
ATOM   2241  H2  WAT   726       6.032  11.926   7.954  1.00  0.00
TER
ATOM   2242  O   WAT   727      -9.043  15.794  -5.824  1.00  0.00
ATOM   2243  H1  WAT   727      -9.947  16.057  -5.999  1.00  0.00
ATOM   2244  H2  WAT   727      -8.559  16.065  -6.604  1.00  0.00
TER
ATOM   2245  O   WAT   728       7.466  16.516  -0.546  1.00  0.00
ATOM   2246  H1  WAT   728       7.990  16.022  -1.177  1.00  0.00
ATOM   2247  H2  WAT   728       8.052  16.651   0.199  1.00  0.00
TER
ATOM   2248  O   WAT   729       7.645  16.600   2.976  1.00  0.00
ATOM   2249  H1  WAT   729       6.696  16.566   3.090  1.00  0.00
ATOM   2250  H2  WAT   729       7.827  17.510   2.741  1.00  0.00
TER
ATOM   2251  O   WAT   730      -6.500  14.850  -7.914  1.00  0.00
ATOM   2252  H1  WAT   730      -5.791  14.428  -8.400  1.00  0.00
ATOM   2253  H2  WAT   730      -7.216  14.918  -8.546  1.00  0.00
TER
ATOM   2254  O   WAT   731      -6.853  10.904  -8.874  1.00  0.00
ATOM   2255  H1  WAT   731      -6.130  11.445  -8.556  1.00  0.00
ATOM   2256  H2  WAT   731      -6.580  10.630  -9.750  1.00  0.00
TER
ATOM   2257  O   WAT   732       6.956  15.773  -4.607  1.00  0.00
ATOM   2258  H1  WAT   732       7.452  15.540  -3.822  1.00  0.00
ATOM   2259  H2  WAT   732       6.758  14.934  -5.023  1.00  0.00
TER
ATOM   2260  O   WAT   733      -7.164  10.155   1.028  1.00  0.00
ATOM   2261  H1  WAT   733      -6.516   9.604   0.588  1.00  0.00
ATOM   2262  H2  WAT   733      -6.743  10.409   1.850  1.00  0.00
TER
ATOM   2263  O   WAT   734       8.385  14.409  -2.073  1.00  0.00
ATOM   2264  H1  WAT   734       8.275  14.255  -1.135  1.00  0.00
ATOM   2265  H2  WAT   734       9.146  13.881  -2.316  1.00  0.00
TER
ATOM   2266  O   WAT   735       6.732  10.349   4.385  1.00  0.00
ATOM   2267  H1  WAT   735       7.369  10.962   4.751  1.00  0.00
ATOM   2268  H2  WAT   735       6.879  10.385   3.440  1.00  0.00
TER
ATOM   2269  O   WAT   736       9.274  12.240  -8.833  1.00  0.00
ATOM   2270  H1  WAT   736      10.199  12.108  -9.041  1.00  0.00
ATOM   2271  H2  WAT   736       9.252  12.319  -7.879  1.00  0.00
TER
ATOM   2272  O   WAT   737       9.348  13.011  -6.207  1.00  0.00
ATOM   2273  H1  WAT   737       8.553  12.946  -5.678  1.00  0.00
ATOM   2274  H2  WAT   737       9.552  13.946  -6.218  1.00  0.00
TER
ATOM   2275  O   WAT   738      -7.410  10.310   3.771  1.00  0.00
ATOM   2276  H1  WAT   738      -7.759  10.767   4.536  1.00  0.00
ATOM   2277  H2  WAT   738      -7.742   9.416   3.853  1.00  0.00
TER
ATOM   2278  O   WAT   739       0.102  11.501   7.293  1.00  0.00
ATOM   2279  H1  WAT   739       0.041  12.094   8.042  1.00  0.00
ATOM   2280  H2  WAT   739       1.042  11.394   7.148  1.00  0.00
TER
ATOM   2281  O   WAT   740       2.739  11.158   6.932  1.00  0.00
ATOM   2282  H1  WAT   740       3.354  11.476   6.270  1.00  0.00
ATOM   2283  H2  WAT   740       3.284  10.673   7.551  1.00  0.00
TER
ATOM   2284  O   WAT   741      -6.738   9.838   7.046  1.00  0.00
ATOM   2285  H1  WAT   741      -6.190   9.657   6.282  1.00  0.00
ATOM   2286  H2  WAT   741      -6.673   9.047   7.581  1.00  0.00
TER
ATOM   2287  O   WAT   742       3.480   9.722   3.259  1.00  0.00
ATOM   2288  H1  WAT   742       2.606  10.055   3.056  1.00  0.00
ATOM   2289  H2  WAT   742       3.371   9.249   4.084  1.00  0.00
TER
ATOM   2290  O   WAT   743       4.387  11.929   4.643  1.00  0.00
ATOM   2291  H1  WAT   743       4.059  11.114   4.263  1.00  0.00
ATOM   2292  H2  WAT   743       5.336  11.886   4.520  1.00  0.00
TER
ATOM   2293  O   WAT   744       1.228  10.639   2.198  1.00  0.00
ATOM   2294  H1  WAT   744       0.445  11.113   2.478  1.00  0.00
ATOM   2295  H2  WAT   744       0.934   9.734   2.089  1.00  0.00
TER
ATOM   2296  O   WAT   745       5.780  11.341   0.243  1.00  0.00
ATOM   2297  H1  WAT   745       6.221  11.285  -0.605  1.00  0.00
ATOM   2298  H2  WAT   745       5.511  12.257   0.314  1.00  0.00
TER
ATOM   2299  O   WAT   746       7.644  10.972  -1.746  1.00  0.00
ATOM   2300  H1  WAT   746       7.583  10.029  -1.893  1.00  0.00
ATOM   2301  H2  WAT   746       8.423  11.080  -1.201  1.00  0.00
TER
ATOM   2302  O   WAT   747      -7.428  10.943  -5.281  1.00  0.00
ATOM   2303  H1  WAT   747      -6.670  11.056  -5.854  1.00  0.00
ATOM   2304  H2  WAT   747      -7.890  11.780  -5.326  1.00  0.00
TER
ATOM   2305  O   WAT   748      -0.887  13.057  -2.290  1.00  0.00
ATOM   2306  H1  WAT   748      -1.699  12.683  -2.631  1.00  0.00
ATOM   2307  H2  WAT   748      -0.383  12.302  -1.988  1.00  0.00
TER
ATOM   2308  O   WAT   749       3.616   9.722  -1.052  1.00  0.00
ATOM   2309  H1  WAT   749       4.219  10.294  -0.577  1.00  0.00
ATOM   2310  H2  WAT   749       2.875  10.285  -1.275  1.00  0.00
TER
ATOM   2311  O   WAT   750       6.759  10.124  -5.778  1.00  0.00
ATOM   2312  H1  WAT   750       6.954  11.022  -5.511  1.00  0.00
ATOM   2313  H2  WAT   750       5.972   9.892  -5.285  1.00  0.00
TER
ATOM   2314  O   WAT   751      -5.056  11.470  -6.740  1.00  0.00
ATOM   2315  H1  WAT   751      -4.526  10.683  -6.870  1.00  0.00
ATOM   2316  H2  WAT   751      -4.423  12.149  -6.507  1.00  0.00
TER
ATOM   2317  O   WAT   752      -2.862  11.207  -3.686  1.00  0.00
ATOM   2318  H1  WAT   752      -3.492  10.506  -3.519  1.00  0.00
ATOM   2319  H2  WAT   752      -3.401  11.968  -3.903  1.00  0.00
TER
ATOM   2320  O   WAT   753      -2.736  10.486   8.749  1.00  0.00
ATOM   2321  H1  WAT   753      -3.018  10.989   7.985  1.00  0.00
ATOM   2322  H2  WAT   753      -2.354   9.688   8.384  1.00  0.00
TER
ATOM   2323  O   WAT   754       3.865   9.901   9.327  1.00  0.00
ATOM   2324  H1  WAT   754       3.752  10.220  10.223  1.00  0.00
ATOM   2325  H2  WAT   754       4.682  10.302   9.031  1.00  0.00
TER
ATOM   2326  O   WAT   755       0.903  19.698 -18.428  1.00  0.00
ATOM   2327  H1  WAT   755       0.127  19.218 -18.138  1.00  0.00
ATOM   2328  H2  WAT   755       1.554  19.019 -18.603  1.00  0.00
TER
ATOM   2329  O   WAT   756      -5.081  20.010 -17.551  1.00  0.00
ATOM   2330  H1  WAT   756      -5.912  19.755 -17.151  1.00  0.00
ATOM   2331  H2  WAT   756      -4.472  20.081 -16.815  1.00  0.00
TER
ATOM   2332  O   WAT   757      -8.708  17.571 -17.882  1.00  0.00
ATOM   2333  H1  WAT   757      -8.136  16.803 -17.882  1.00  0.00
ATOM   2334  H2  WAT   757      -8.708  17.870 -18.792  1.00  0.00
TER
ATOM   2335  O   WAT   758      -7.466  12.979 -16.095  1.00  0.00
ATOM   2336  H1  WAT   758      -7.645  12.082 -15.815  1.00  0.00
ATOM   2337  H2  WAT   758      -7.868  13.527 -15.421  1.00  0.00
TER
ATOM   2338  O   WAT   759       1.374  15.181 -18.194  1.00  0.00
ATOM   2339  H1  WAT   759       1.751  14.308 -18.307  1.00  0.00
ATOM   2340  H2  WAT   759       1.276  15.517 -19.085  1.00  0.00
TER
ATOM   2341  O   WAT   760      -6.847  15.475 -17.487  1.00  0.00
ATOM   2342  H1  WAT   760      -6.166  15.739 -16.868  1.00  0.00
ATOM   2343  H2  WAT   760      -7.162  14.635 -17.153  1.00  0.00
TER
ATOM   2344  O   WAT   761      -2.654  16.522 -18.400  1.00  0.00
ATOM   2345  H1  WAT   761      -2.147  17.020 -17.759  1.00  0.00
ATOM   2346  H2  WAT   761      -2.123  15.746 -18.576  1.00  0.00
TER
ATOM   2347  O   WAT   762       9.447  14.693 -14.697  1.00  0.00
ATOM   2348  H1  WAT   762       8.742  15.081 -15.216  1.00  0.00
ATOM   2349  H2  WAT   762       9.712  15.388 -14.095  1.00  0.00
TER
ATOM   2350  O   WAT   763      -4.371  11.162 -14.134  1.00  0.00
ATOM   2351  H1  WAT   763      -4.369  11.679 -14.939  1.00  0.00
ATOM   2352  H2  WAT   763      -5.200  10.685 -14.157  1.00  0.00
TER
ATOM   2353  O   WAT   764      -3.121  20.802 -15.956  1.00  0.00
ATOM   2354  H1  WAT   764      -3.454  21.428 -15.314  1.00  0.00
ATOM   2355  H2  WAT   764      -2.944  21.328 -16.736  1.00  0.00
TER
ATOM   2356  O   WAT   765       5.393  14.616 -18.489  1.00  0.00
ATOM   2357  H1  WAT   765       4.688  14.904 -17.908  1.00  0.00
ATOM   2358  H2  WAT   765       5.754  15.426 -18.849  1.00  0.00
TER
ATOM   2359  O   WAT   766      -4.689  12.873 -16.127  1.00  0.00
ATOM   2360  H1  WAT   766      -4.348  13.717 -16.421  1.00  0.00
ATOM   2361  H2  WAT   766      -5.628  13.021 -16.010  1.00  0.00
TER
ATOM   2362  O   WAT   767       8.462  14.061 -18.098  1.00  0.00
ATOM   2363  H1  WAT   767       7.514  14.095 -17.966  1.00  0.00
ATOM   2364  H2  WAT   767       8.787  14.875 -17.713  1.00  0.00
TER
ATOM   2365  O   WAT   768       3.944  20.981 -16.183  1.00  0.00
ATOM   2366  H1  WAT   768       4.360  20.767 -17.018  1.00  0.00
ATOM   2367  H2  WAT   768       4.667  21.238 -15.612  1.00  0.00
TER
ATOM   2368  O   WAT   769       7.890  19.380 -16.091  1.00  0.00
ATOM   2369  H1  WAT   769       7.062  19.449 -16.566  1.00  0.00
ATOM   2370  H2  WAT   769       8.485  19.965 -16.560  1.00  0.00
TER
ATOM   2371  O   WAT   770       4.854  16.167 -15.146  1.00  0.00
ATOM   2372  H1  WAT   770       4.441  16.992 -14.892  1.00  0.00
ATOM   2373  H2  WAT   770       4.122  15.581 -15.338  1.00  0.00
TER
ATOM   2374  O   WAT   771      -4.300  15.727 -16.504  1.00  0.00
ATOM   2375  H1  WAT   771      -3.748  15.836 -17.279  1.00  0.00
ATOM   2376  H2  WAT   771      -3.786  16.101 -15.789  1.00  0.00
TER
ATOM   2377  O   WAT   772      -4.626  19.249 -12.894  1.00  0.00
ATOM   2378  H1  WAT   772      -4.765  20.121 -12.525  1.00  0.00
ATOM   2379  H2  WAT   772      -5.508  18.906 -13.039  1.00  0.00
TER
ATOM   2380  O   WAT   773      -8.674  21.019 -16.977  1.00  0.00
ATOM   2381  H1  WAT   773      -8.596  21.153 -17.921  1.00  0.00
ATOM   2382  H2  WAT   773      -8.060  20.310 -16.784  1.00  0.00
TER
ATOM   2383  O   WAT   774       8.380  15.218 -11.264  1.00  0.00
ATOM   2384  H1  WAT   774       7.764  15.726 -11.792  1.00  0.00
ATOM   2385  H2  WAT   774       8.059  14.318 -11.321  1.00  0.00
TER
ATOM   2386  O   WAT   775      -8.618  22.060 -14.437  1.00  0.00
ATOM   2387  H1  WAT   775      -8.455  21.591 -15.255  1.00  0.00
ATOM   2388  H2  WAT   775      -8.153  21.552 -13.772  1.00  0.00
TER
ATOM   2389  O   WAT   776      -3.846  11.191 -19.401  1.00  0.00
ATOM   2390  H1  WAT   776      -4.289  11.972 -19.733  1.00  0.00
ATOM   2391  H2  WAT   776      -3.287  11.514 -18.694  1.00  0.00
TER
ATOM   2392  O   WAT   777       0.441  14.057 -13.798  1.00  0.00
ATOM   2393  H1  WAT   777      -0.021  14.266 -12.986  1.00  0.00
ATOM   2394  H2  WAT   777       0.039  13.243 -14.101  1.00  0.00
TER
ATOM   2395  O   WAT   778       5.441  15.278 -12.668  1.00  0.00
ATOM   2396  H1  WAT   778       4.591  14.979 -12.347  1.00  0.00
ATOM   2397  H2  WAT   778       5.282  15.523 -13.580  1.00  0.00
TER
ATOM   2398  O   WAT   779       2.536  16.778 -10.568  1.00  0.00
ATOM   2399  H1  WAT   779       2.862  15.945 -10.908  1.00  0.00
ATOM   2400  H2  WAT   779       3.324  17.301 -10.420  1.00  0.00
TER
ATOM   2401  O   WAT   780      -1.808  11.735 -17.542  1.00  0.00
ATOM   2402  H1  WAT   780      -1.511  12.642 -17.623  1.00  0.00
ATOM   2403  H2  WAT   780      -1.260  11.247 -18.156  1.00  0.00
TER
ATOM   2404  O   WAT   781      -1.615  17.212 -11.007  1.00  0.00
ATOM   2405  H1  WAT   781      -1.710  16.272 -11.157  1.00  0.00
ATOM   2406  H2  WAT   781      -0.771  17.434 -11.402  1.00  0.00
TER
ATOM   2407  O   WAT   782      -6.484  13.624 -12.854  1.00  0.00
ATOM   2408  H1  WAT   782      -6.877  14.471 -12.646  1.00  0.00
ATOM   2409  H2  WAT   782      -7.172  12.986 -12.663  1.00  0.00
TER
ATOM   2410  O   WAT   783       0.091  13.707  -9.784  1.00  0.00
ATOM   2411  H1  WAT   783      -0.599  13.515  -9.149  1.00  0.00
ATOM   2412  H2  WAT   783       0.834  13.991  -9.251  1.00  0.00
TER
ATOM   2413  O   WAT   784      -9.182  11.547 -18.821  1.00  0.00
ATOM   2414  H1  WAT   784      -9.471  12.117 -18.108  1.00  0.00
ATOM   2415  H2  WAT   784      -8.437  11.067 -18.457  1.00  0.00
TER
ATOM   2416  O   WAT   785       2.367  17.547 -16.949  1.00  0.00
ATOM   2417  H1  WAT   785       1.635  18.056 -16.600  1.00  0.00
ATOM   2418  H2  WAT   785       1.970  16.730 -17.250  1.00  0.00
TER
ATOM   2419  O   WAT   786      -1.195  14.223 -18.543  1.00  0.00
ATOM   2420  H1  WAT   786      -1.191  13.782 -19.393  1.00  0.00
ATOM   2421  H2  WAT   786      -0.300  14.544 -18.436  1.00  0.00
TER
ATOM   2422  O   WAT   787      -5.345  14.105 -19.584  1.00  0.00
ATOM   2423  H1  WAT   787      -5.685  14.583 -18.827  1.00  0.00
ATOM   2424  H2  WAT   787      -6.107  13.652 -19.944  1.00  0.00
TER
ATOM   2425  O   WAT   788       2.830  13.001 -17.536  1.00  0.00
ATOM   2426  H1  WAT   788       2.847  13.451 -16.692  1.00  0.00
ATOM   2427  H2  WAT   788       2.581  12.101 -17.323  1.00  0.00
TER
ATOM   2428  O   WAT   789       6.257  10.414 -11.698  1.00  0.00
ATOM   2429  H1  WAT   789       6.581   9.683 -11.172  1.00  0.00
ATOM   2430  H2  WAT   789       6.293  10.095 -12.599  1.00  0.00
TER
ATOM   2431  O   WAT   790      -7.044  21.435 -12.278  1.00  0.00
ATOM   2432  H1  WAT   790      -7.428  20.795 -11.679  1.00  0.00
ATOM   2433  H2  WAT   790      -6.733  22.139 -11.708  1.00  0.00
TER
ATOM   2434  O   WAT   791      -0.894  18.283 -16.797  1.00  0.00
ATOM   2435  H1  WAT   791      -0.527  17.809 -16.051  1.00  0.00
ATOM   2436  H2  WAT   791      -1.084  19.157 -16.456  1.00  0.00
TER
ATOM   2437  O   WAT   792      -3.104  17.324 -14.478  1.00  0.00
ATOM   2438  H1  WAT   792      -3.409  18.203 -14.253  1.00  0.00
ATOM   2439  H2  WAT   792      -2.150  17.384 -14.443  1.00  0.00
TER
ATOM   2440  O   WAT   793       6.183  20.526 -18.089  1.00  0.00
ATOM   2441  H1  WAT   793       6.903  21.022 -18.479  1.00  0.00
ATOM   2442  H2  WAT   793       5.981  19.848 -18.734  1.00  0.00
TER
ATOM   2443  O   WAT   794       1.565  20.597 -12.202  1.00  0.00
ATOM   2444  H1  WAT   794       1.498  19.677 -12.456  1.00  0.00
ATOM   2445  H2  WAT   794       0.935  20.695 -11.488  1.00  0.00
TER
ATOM   2446  O   WAT   795      -4.532  21.198 -20.244  1.00  0.00
ATOM   2447  H1  WAT   795      -4.015  20.395 -20.298  1.00  0.00
ATOM   2448  H2  WAT   795      -4.984  21.136 -19.402  1.00  0.00
TER
ATOM   2449  O   WAT   796      -7.048  18.164 -13.331  1.00  0.00
ATOM   2450  H1  WAT   796      -7.406  18.829 -12.744  1.00  0.00
ATOM   2451  H2  WAT   796      -7.342  17.332 -12.960  1.00  0.00
TER
ATOM   2452  O   WAT   797      -3.847  18.622 -10.447  1.00  0.00
ATOM   2453  H1  WAT   797      -4.147  18.768 -11.344  1.00  0.00
ATOM   2454  H2  WAT   797      -3.075  18.063 -10.540  1.00  0.00
TER
ATOM   2455  O   WAT   798       7.707  20.060 -13.105  1.00  0.00
ATOM   2456  H1  WAT   798       6.982  20.653 -13.302  1.00  0.00
ATOM   2457  H2  WAT   798       8.235  20.052 -13.904  1.00  0.00
TER
ATOM   2458  O   WAT   799       3.237  21.786 -19.606  1.00  0.00
ATOM   2459  H1  WAT   799       3.590  21.189 -20.266  1.00  0.00
ATOM   2460  H2  WAT   799       2.354  21.460 -19.436  1.00  0.00
TER
ATOM   2461  O   WAT   800      -8.473  11.653 -12.654  1.00  0.00
ATOM   2462  H1  WAT   800      -9.187  11.853 -12.049  1.00  0.00
ATOM   2463  H2  WAT   800      -8.054  10.877 -12.282  1.00  0.00
TER
ATOM   2464  O   WAT   801       3.021  14.145 -14.904  1.00  0.00
ATOM   2465  H1  WAT   801       3.389  13.325 -14.576  1.00  0.00
ATOM   2466  H2  WAT   801       2.161  14.206 -14.488  1.00  0.00
TER
ATOM   2467  O   WAT   802      -0.019  16.799 -14.680  1.00  0.00
ATOM   2468  H1  WAT   802       0.480  17.274 -14.015  1.00  0.00
ATOM   2469  H2  WAT   802       0.123  15.876 -14.473  1.00  0.00
TER
ATOM   2470  O   WAT   803       7.188  13.016 -13.837  1.00  0.00
ATOM   2471  H1  WAT   803       6.685  13.757 -13.498  1.00  0.00
ATOM   2472  H2  WAT   803       8.003  13.405 -14.153  1.00  0.00
TER
ATOM   2473  O   WAT   804       5.480  18.260 -20.391  1.00  0.00
ATOM   2474  H1  WAT   804       4.539  18.275 -20.216  1.00  0.00
ATOM   2475  H2  WAT   804       5.794  17.473 -19.945  1.00  0.00
TER
ATOM   2476  O   WAT   805      -8.320  19.196 -10.912  1.00  0.00
ATOM   2477  H1  WAT   805      -7.816  18.616 -10.340  1.00  0.00
ATOM   2478  H2  WAT   805      -9.059  19.480 -10.374  1.00  0.00
TER
ATOM   2479  O   WAT   806      -1.266  20.603 -11.378  1.00  0.00
ATOM   2480  H1  WAT   806      -2.032  21.171 -11.463  1.00  0.00
ATOM   2481  H2  WAT   806      -1.085  20.310 -12.271  1.00  0.00
TER
ATOM   2482  O   WAT   807      -6.288  17.338 -10.017  1.00  0.00
ATOM   2483  H1  WAT   807      -6.247  17.040  -9.108  1.00  0.00
ATOM   2484  H2  WAT   807      -5.433  17.739 -10.176  1.00  0.00
TER
ATOM   2485  O   WAT   808      -4.347  15.918 -12.049  1.00  0.00
ATOM   2486  H1  WAT   808      -4.878  15.427 -12.677  1.00  0.00
ATOM   2487  H2  WAT   808      -3.678  16.346 -12.583  1.00  0.00
TER
ATOM   2488  O   WAT   809       4.551  20.385 -12.285  1.00  0.00
ATOM   2489  H1  WAT   809       4.965  20.539 -11.436  1.00  0.00
ATOM   2490  H2  WAT   809       3.616  20.510 -12.123  1.00  0.00
TER
ATOM   2491  O   WAT   810       5.023  17.724 -10.281  1.00  0.00
ATOM   2492  H1  WAT   810       5.605  16.969 -10.369  1.00  0.00
ATOM   2493  H2  WAT   810       5.199  18.255 -11.058  1.00  0.00
TER
ATOM   2494  O   WAT   811      -3.860  12.884 -11.970  1.00  0.00
ATOM   2495  H1  WAT   811      -3.954  12.266 -12.694  1.00  0.00
ATOM   2496  H2  WAT   811      -4.440  13.611 -12.197  1.00  0.00
TER
ATOM   2497  O   WAT   812      -1.094  11.441 -14.937  1.00  0.00
ATOM   2498  H1  WAT   812      -1.542  11.464 -15.782  1.00  0.00
ATOM   2499  H2  WAT   812      -1.727  11.043 -14.340  1.00  0.00
TER
ATOM   2500  O   WAT   813      -0.688  20.337 -14.316  1.00  0.00
ATOM   2501  H1  WAT   813      -0.269  21.180 -14.488  1.00  0.00
ATOM   2502  H2  WAT   813      -1.607  20.474 -14.545  1.00  0.00
TER
ATOM   2503  O   WAT   814       1.648  18.068 -12.932  1.00  0.00
ATOM   2504  H1  WAT   814       1.768  17.472 -12.192  1.00  0.00
ATOM   2505  H2  WAT   814       2.508  18.105 -13.352  1.00  0.00
TER
ATOM   2506  O   WAT   815       3.987  18.622 -14.356  1.00  0.00
ATOM   2507  H1  WAT   815       3.461  19.146 -14.959  1.00  0.00
ATOM   2508  H2  WAT   815       4.330  19.255 -13.725  1.00  0.00
TER
ATOM   2509  O   WAT   816      -1.585  14.610 -11.674  1.00  0.00
ATOM   2510  H1  WAT   816      -0.995  14.302 -10.986  1.00  0.00
ATOM   2511  H2  WAT   816      -2.403  14.138 -11.518  1.00  0.00
TER
ATOM   2512  O   WAT   817       3.235  14.227 -11.441  1.00  0.00
ATOM   2513  H1  WAT   817       2.546  13.565 -11.506  1.00  0.00
ATOM   2514  H2  WAT   817       3.955  13.781 -10.996  1.00  0.00
TER
ATOM   2515  O   WAT   818       9.249  20.915 -19.927  1.00  0.00
ATOM   2516  H1  WAT   818       9.620  20.132 -20.334  1.00  0.00
ATOM   2517  H2  WAT   818       9.889  21.604 -20.106  1.00  0.00
TER
ATOM   2518  O   WAT   819      -7.219  18.969 -16.000  1.00  0.00
ATOM   2519  H1  WAT   819      -6.852  18.882 -15.121  1.00  0.00
ATOM   2520  H2  WAT   819      -7.788  18.206 -16.100  1.00  0.00
TER
ATOM   2521  O   WAT   820       7.581  17.437 -12.987  1.00  0.00
ATOM   2522  H1  WAT   820       7.350  17.209 -13.888  1.00  0.00
ATOM   2523  H2  WAT   820       7.842  18.357 -13.033  1.00  0.00
TER
ATOM   2524  O   WAT   821      -7.668  15.880 -12.095  1.00  0.00
ATOM   2525  H1  WAT   821      -8.562  15.846 -11.755  1.00  0.00
ATOM   2526  H2  WAT   821      -7.128  16.078 -11.329  1.00  0.00
TER
ATOM   2527  O   WAT   822       6.020  12.663 -10.209  1.00  0.00
ATOM   2528  H1  WAT   822       6.897  12.671  -9.826  1.00  0.00
ATOM   2529  H2  WAT   822       6.032  11.926 -10.820  1.00  0.00
TER
ATOM   2530  O   WAT   823       7.466  16.516 -19.321  1.00  0.00
ATOM   2531  H1  WAT   823       7.990  16.022 -19.952  1.00  0.00
ATOM   2532  H2  WAT   823       8.052  16.651 -18.576  1.00  0.00
TER
ATOM   2533  O   WAT   824       7.645  16.600 -15.799  1.00  0.00
ATOM   2534  H1  WAT   824       6.696  16.566 -15.684  1.00  0.00
ATOM   2535  H2  WAT   824       7.827  17.510 -16.034  1.00  0.00
TER
ATOM   2536  O   WAT   825      -7.164  10.155 -17.746  1.00  0.00
ATOM   2537  H1  WAT   825      -6.516   9.604 -18.187  1.00  0.00
ATOM   2538  H2  WAT   825      -6.743  10.409 -16.925  1.00  0.00
TER
ATOM   2539  O   WAT   826       6.732  10.349 -14.389  1.00  0.00
ATOM   2540  H1  WAT   826       7.369  10.962 -14.023  1.00  0.00
ATOM   2541  H2  WAT   826       6.879  10.385 -15.334  1.00  0.00
TER
ATOM   2542  O   WAT   827      -7.410  10.310 -15.004  1.00  0.00
ATOM   2543  H1  WAT   827      -7.759  10.767 -14.238  1.00  0.00
ATOM   2544  H2  WAT   827      -7.742   9.416 -14.921  1.00  0.00
TER
ATOM   2545  O   WAT   828       0.102  11.501 -11.482  1.00  0.00
ATOM   2546  H1  WAT   828       0.041  12.094 -10.732  1.00  0.00
ATOM   2547  H2  WAT   828       1.042  11.394 -11.627  1.00  0.00
TER
ATOM   2548  O   WAT   829       2.739  11.158 -11.843  1.00  0.00
ATOM   2549  H1  WAT   829       3.354  11.476 -12.504  1.00  0.00
ATOM   2550  H2  WAT   829       3.284  10.673 -11.223  1.00  0.00
TER
ATOM   2551  O   WAT   830      -6.738   9.838 -11.729  1.00  0.00
ATOM   2552  H1  WAT   830      -6.190   9.657 -12.492  1.00  0.00
ATOM   2553  H2  WAT   830      -6.673   9.047 -11.193  1.00  0.00
TER
ATOM   2554  O   WAT   831       3.480   9.722 -15.516  1.00  0.00
ATOM   2555  H1  WAT   831       2.606  10.055 -15.718  1.00  0.00
ATOM   2556  H2  WAT   831       3.371   9.249 -14.690  1.00  0.00
TER
ATOM   2557  O   WAT   832       4.387  11.929 -14.131  1.00  0.00
ATOM   2558  H1  WAT   832       4.059  11.114 -14.511  1.00  0.00
ATOM   2559  H2  WAT   832       5.336  11.886 -14.255  1.00  0.00
TER
ATOM   2560  O   WAT   833       1.228  10.639 -16.576  1.00  0.00
ATOM   2561  H1  WAT   833       0.445  11.113 -16.297  1.00  0.00
ATOM   2562  H2  WAT   833       0.934   9.734 -16.685  1.00  0.00
TER
ATOM   2563  O   WAT   834       5.780  11.341 -18.531  1.00  0.00
ATOM   2564  H1  WAT   834       6.221  11.285 -19.379  1.00  0.00
ATOM   2565  H2  WAT   834       5.511  12.257 -18.460  1.00  0.00
TER
ATOM   2566  O   WAT   835       3.616   9.722 -19.826  1.00  0.00
ATOM   2567  H1  WAT   835       4.219  10.294 -19.352  1.00  0.00
ATOM   2568  H2  WAT   835       2.875  10.285 -20.049  1.00  0.00
TER
ATOM   2569  O   WAT   836      -2.736  10.486 -10.025  1.00  0.00
ATOM   2570  H1  WAT   836      -3.018  10.989 -10.789  1.00  0.00
ATOM   2571  H2  WAT   836      -2.354   9.688 -10.391  1.00  0.00
TER
ATOM   2572  O   WAT   837       3.865   9.901  -9.447  1.00  0.00
ATOM   2573  H1  WAT   837       3.752  10.220  -8.552  1.00  0.00
ATOM   2574  H2  WAT   837       4.682  10.302  -9.743  1.00  0.00
TER
ATOM   2575  O   WAT   838       2.771  -0.854  17.240  1.00  0.00
ATOM   2576  H1  WAT   838       2.690  -1.769  16.969  1.00  0.00
ATOM   2577  H2  WAT   838       2.357  -0.357  16.534  1.00  0.00
TER
ATOM   2578  O   WAT   839       0.903   0.924  19.121  1.00  0.00
ATOM   2579  H1  WAT   839       0.127   0.444  19.410  1.00  0.00
ATOM   2580  H2  WAT   839       1.554   0.244  18.946  1.00  0.00
TER
ATOM   2581  O   WAT   840       4.924   5.330  17.900  1.00  0.00
ATOM   2582  H1  WAT   840       4.462   4.559  18.229  1.00  0.00
ATOM   2583  H2  WAT   840       5.736   5.356  18.406  1.00  0.00
TER
ATOM   2584  O   WAT   841      -5.100   5.270  20.194  1.00  0.00
ATOM   2585  H1  WAT   841      -4.798   4.380  20.015  1.00  0.00
ATOM   2586  H2  WAT   841      -4.356   5.827  19.966  1.00  0.00
TER
ATOM   2587  O   WAT   842      -6.671  -3.804  13.782  1.00  0.00
ATOM   2588  H1  WAT   842      -7.560  -3.462  13.680  1.00  0.00
ATOM   2589  H2  WAT   842      -6.387  -4.004  12.890  1.00  0.00
TER
ATOM   2590  O   WAT   843      -8.708  -1.203  19.666  1.00  0.00
ATOM   2591  H1  WAT   843      -8.136  -1.971  19.667  1.00  0.00
ATOM   2592  H2  WAT   843      -8.708  -0.905  18.757  1.00  0.00
TER
ATOM   2593  O   WAT   844       1.150   7.616  17.521  1.00  0.00
ATOM   2594  H1  WAT   844       0.531   8.071  16.950  1.00  0.00
ATOM   2595  H2  WAT   844       2.005   7.771  17.120  1.00  0.00
TER
ATOM   2596  O   WAT   845       0.344   3.600  19.128  1.00  0.00
ATOM   2597  H1  WAT   845       0.275   2.659  18.966  1.00  0.00
ATOM   2598  H2  WAT   845       1.106   3.690  19.700  1.00  0.00
TER
ATOM   2599  O   WAT   846       1.374  -3.593  19.354  1.00  0.00
ATOM   2600  H1  WAT   846       1.751  -4.466  19.242  1.00  0.00
ATOM   2601  H2  WAT   846       1.276  -3.258  18.464  1.00  0.00
TER
ATOM   2602  O   WAT   847      -4.495  -5.221  14.816  1.00  0.00
ATOM   2603  H1  WAT   847      -4.389  -4.320  15.123  1.00  0.00
ATOM   2604  H2  WAT   847      -5.406  -5.269  14.526  1.00  0.00
TER
ATOM   2605  O   WAT   848       5.157  -6.098  16.287  1.00  0.00
ATOM   2606  H1  WAT   848       5.978  -6.589  16.330  1.00  0.00
ATOM   2607  H2  WAT   848       5.190  -5.509  17.040  1.00  0.00
TER
ATOM   2608  O   WAT   849      -2.654  -2.252  19.149  1.00  0.00
ATOM   2609  H1  WAT   849      -2.147  -1.754  19.789  1.00  0.00
ATOM   2610  H2  WAT   849      -2.123  -3.029  18.973  1.00  0.00
TER
ATOM   2611  O   WAT   850       2.016   2.500  14.914  1.00  0.00
ATOM   2612  H1  WAT   850       1.398   2.965  14.350  1.00  0.00
ATOM   2613  H2  WAT   850       2.529   3.192  15.331  1.00  0.00
TER
ATOM   2614  O   WAT   851       5.393  -4.158  19.060  1.00  0.00
ATOM   2615  H1  WAT   851       4.688  -3.870  19.640  1.00  0.00
ATOM   2616  H2  WAT   851       5.754  -3.348  18.700  1.00  0.00
TER
ATOM   2617  O   WAT   852      -8.615   3.185  12.288  1.00  0.00
ATOM   2618  H1  WAT   852      -8.993   3.674  11.557  1.00  0.00
ATOM   2619  H2  WAT   852      -8.358   3.858  12.919  1.00  0.00
TER
ATOM   2620  O   WAT   853       8.462  -4.713  19.451  1.00  0.00
ATOM   2621  H1  WAT   853       7.514  -4.679  19.583  1.00  0.00
ATOM   2622  H2  WAT   853       8.787  -3.899  19.836  1.00  0.00
TER
ATOM   2623  O   WAT   854      -1.007  -8.413  17.747  1.00  0.00
ATOM   2624  H1  WAT   854      -0.699  -8.968  17.030  1.00  0.00
ATOM   2625  H2  WAT   854      -1.936  -8.279  17.564  1.00  0.00
TER
ATOM   2626  O   WAT   855       4.545   7.304  20.037  1.00  0.00
ATOM   2627  H1  WAT   855       4.558   6.900  19.170  1.00  0.00
ATOM   2628  H2  WAT   855       3.992   8.078  19.933  1.00  0.00
TER
ATOM   2629  O   WAT   856       5.840   4.025  15.126  1.00  0.00
ATOM   2630  H1  WAT   856       5.729   3.083  15.251  1.00  0.00
ATOM   2631  H2  WAT   856       5.836   4.387  16.013  1.00  0.00
TER
ATOM   2632  O   WAT   857       1.382  -0.348  14.483  1.00  0.00
ATOM   2633  H1  WAT   857       0.454  -0.415  14.711  1.00  0.00
ATOM   2634  H2  WAT   857       1.534   0.590  14.368  1.00  0.00
TER
ATOM   2635  O   WAT   858       1.368  -4.077  11.479  1.00  0.00
ATOM   2636  H1  WAT   858       0.429  -3.915  11.565  1.00  0.00
ATOM   2637  H2  WAT   858       1.687  -3.358  10.933  1.00  0.00
TER
ATOM   2638  O   WAT   859       5.411   1.214  14.986  1.00  0.00
ATOM   2639  H1  WAT   859       4.793   0.876  14.339  1.00  0.00
ATOM   2640  H2  WAT   859       5.394   0.570  15.694  1.00  0.00
TER
ATOM   2641  O   WAT   860      -3.013   0.178  17.265  1.00  0.00
ATOM   2642  H1  WAT   860      -3.417  -0.534  16.769  1.00  0.00
ATOM   2643  H2  WAT   860      -2.926  -0.166  18.153  1.00  0.00
TER
ATOM   2644  O   WAT   861      -2.545   3.865  19.428  1.00  0.00
ATOM   2645  H1  WAT   861      -2.842   3.260  18.749  1.00  0.00
ATOM   2646  H2  WAT   861      -1.595   3.903  19.317  1.00  0.00
TER
ATOM   2647  O   WAT   862       3.588   0.452  11.993  1.00  0.00
ATOM   2648  H1  WAT   862       4.027  -0.385  11.847  1.00  0.00
ATOM   2649  H2  WAT   862       4.301   1.085  12.080  1.00  0.00
TER
ATOM   2650  O   WAT   863       1.697   5.392  15.962  1.00  0.00
ATOM   2651  H1  WAT   863       2.137   6.134  15.547  1.00  0.00
ATOM   2652  H2  WAT   863       1.636   5.635  16.885  1.00  0.00
TER
ATOM   2653  O   WAT   864       7.169  -8.293  10.307  1.00  0.00
ATOM   2654  H1  WAT   864       6.857  -8.201  11.207  1.00  0.00
ATOM   2655  H2  WAT   864       7.931  -7.715  10.257  1.00  0.00
TER
ATOM   2656  O   WAT   865      -6.312  -0.927  14.765  1.00  0.00
ATOM   2657  H1  WAT   865      -6.433  -0.201  14.153  1.00  0.00
ATOM   2658  H2  WAT   865      -6.622  -1.697  14.288  1.00  0.00
TER
ATOM   2659  O   WAT   866      -7.429   3.944  16.983  1.00  0.00
ATOM   2660  H1  WAT   866      -7.836   4.086  16.128  1.00  0.00
ATOM   2661  H2  WAT   866      -6.538   3.660  16.780  1.00  0.00
TER
ATOM   2662  O   WAT   867       4.364   8.379  13.318  1.00  0.00
ATOM   2663  H1  WAT   867       4.204   8.089  14.216  1.00  0.00
ATOM   2664  H2  WAT   867       4.199   7.603  12.782  1.00  0.00
TER
ATOM   2665  O   WAT   868      -3.157   8.159  15.095  1.00  0.00
ATOM   2666  H1  WAT   868      -3.333   7.242  14.882  1.00  0.00
ATOM   2667  H2  WAT   868      -4.011   8.518  15.335  1.00  0.00
TER
ATOM   2668  O   WAT   869       4.067   5.888  11.878  1.00  0.00
ATOM   2669  H1  WAT   869       3.373   5.885  11.218  1.00  0.00
ATOM   2670  H2  WAT   869       4.809   5.464  11.447  1.00  0.00
TER
ATOM   2671  O   WAT   870       3.632   7.514  15.952  1.00  0.00
ATOM   2672  H1  WAT   870       4.088   6.733  16.266  1.00  0.00
ATOM   2673  H2  WAT   870       3.971   8.225  16.497  1.00  0.00
TER
ATOM   2674  O   WAT   871      -3.846  -7.584  18.148  1.00  0.00
ATOM   2675  H1  WAT   871      -4.289  -6.803  17.816  1.00  0.00
ATOM   2676  H2  WAT   871      -3.287  -7.261  18.855  1.00  0.00
TER
ATOM   2677  O   WAT   872      -0.730  -7.963  13.028  1.00  0.00
ATOM   2678  H1  WAT   872      -1.355  -7.967  13.754  1.00  0.00
ATOM   2679  H2  WAT   872      -0.817  -8.830  12.632  1.00  0.00
TER
ATOM   2680  O   WAT   873      -1.808  -7.039  20.007  1.00  0.00
ATOM   2681  H1  WAT   873      -1.511  -6.133  19.926  1.00  0.00
ATOM   2682  H2  WAT   873      -1.260  -7.527  19.393  1.00  0.00
TER
ATOM   2683  O   WAT   874      -4.055  -2.460  15.876  1.00  0.00
ATOM   2684  H1  WAT   874      -4.280  -2.677  16.780  1.00  0.00
ATOM   2685  H2  WAT   874      -4.835  -2.028  15.530  1.00  0.00
TER
ATOM   2686  O   WAT   875       3.175  -2.454  14.475  1.00  0.00
ATOM   2687  H1  WAT   875       2.576  -1.731  14.291  1.00  0.00
ATOM   2688  H2  WAT   875       3.723  -2.516  13.692  1.00  0.00
TER
ATOM   2689  O   WAT   876       1.782  -3.818  16.505  1.00  0.00
ATOM   2690  H1  WAT   876       2.175  -3.501  15.692  1.00  0.00
ATOM   2691  H2  WAT   876       2.143  -4.697  16.620  1.00  0.00
TER
ATOM   2692  O   WAT   877      -9.182  -7.228  18.728  1.00  0.00
ATOM   2693  H1  WAT   877      -9.471  -6.657  19.441  1.00  0.00
ATOM   2694  H2  WAT   877      -8.437  -7.707  19.091  1.00  0.00
TER
ATOM   2695  O   WAT   878      -8.995  -3.286   9.938  1.00  0.00
ATOM   2696  H1  WAT   878      -9.077  -2.343  10.080  1.00  0.00
ATOM   2697  H2  WAT   878      -9.347  -3.428   9.060  1.00  0.00
TER
ATOM   2698  O   WAT   879      -1.195  -4.552  19.005  1.00  0.00
ATOM   2699  H1  WAT   879      -1.191  -4.993  18.156  1.00  0.00
ATOM   2700  H2  WAT   879      -0.300  -4.230  19.113  1.00  0.00
TER
ATOM   2701  O   WAT   880      -5.345  -4.669  17.965  1.00  0.00
ATOM   2702  H1  WAT   880      -5.685  -4.192  18.722  1.00  0.00
ATOM   2703  H2  WAT   880      -6.107  -5.123  17.605  1.00  0.00
TER
ATOM   2704  O   WAT   881      -1.133  -3.551  11.996  1.00  0.00
ATOM   2705  H1  WAT   881      -1.012  -3.592  12.945  1.00  0.00
ATOM   2706  H2  WAT   881      -1.518  -2.688  11.841  1.00  0.00
TER
ATOM   2707  O   WAT   882      -2.121  -1.240  11.394  1.00  0.00
ATOM   2708  H1  WAT   882      -2.689  -1.689  10.768  1.00  0.00
ATOM   2709  H2  WAT   882      -1.412  -0.881  10.861  1.00  0.00
TER
ATOM   2710  O   WAT   883      -8.030  -5.747  16.881  1.00  0.00
ATOM   2711  H1  WAT   883      -8.315  -6.112  17.719  1.00  0.00
ATOM   2712  H2  WAT   883      -8.092  -6.479  16.268  1.00  0.00
TER
ATOM   2713  O   WAT   884      -4.576   2.755  13.667  1.00  0.00
ATOM   2714  H1  WAT   884      -5.350   2.215  13.507  1.00  0.00
ATOM   2715  H2  WAT   884      -3.847   2.236  13.329  1.00  0.00
TER
ATOM   2716  O   WAT   885       6.183   1.752  19.460  1.00  0.00
ATOM   2717  H1  WAT   885       6.903   2.247  19.069  1.00  0.00
ATOM   2718  H2  WAT   885       5.981   1.074  18.815  1.00  0.00
TER
ATOM   2719  O   WAT   886       1.644  -6.854  13.603  1.00  0.00
ATOM   2720  H1  WAT   886       0.830  -7.353  13.527  1.00  0.00
ATOM   2721  H2  WAT   886       1.450  -6.014  13.186  1.00  0.00
TER
ATOM   2722  O   WAT   887       4.359  -2.482  11.899  1.00  0.00
ATOM   2723  H1  WAT   887       5.246  -2.171  11.724  1.00  0.00
ATOM   2724  H2  WAT   887       4.329  -3.355  11.507  1.00  0.00
TER
ATOM   2725  O   WAT   888      -4.532   2.423  17.305  1.00  0.00
ATOM   2726  H1  WAT   888      -4.015   1.620  17.251  1.00  0.00
ATOM   2727  H2  WAT   888      -4.984   2.361  18.147  1.00  0.00
TER
ATOM   2728  O   WAT   889       0.355   3.690  12.578  1.00  0.00
ATOM   2729  H1  WAT   889       0.696   4.434  12.082  1.00  0.00
ATOM   2730  H2  WAT   889      -0.474   4.003  12.940  1.00  0.00
TER
ATOM   2731  O   WAT   890       6.630  -1.171  11.367  1.00  0.00
ATOM   2732  H1  WAT   890       6.546  -0.740  10.517  1.00  0.00
ATOM   2733  H2  WAT   890       7.349  -0.711  11.800  1.00  0.00
TER
ATOM   2734  O   WAT   891       7.659   5.683  14.095  1.00  0.00
ATOM   2735  H1  WAT   891       7.016   5.029  14.369  1.00  0.00
ATOM   2736  H2  WAT   891       7.272   6.089  13.319  1.00  0.00
TER
ATOM   2737  O   WAT   892       3.237   3.012  17.942  1.00  0.00
ATOM   2738  H1  WAT   892       3.590   2.414  17.282  1.00  0.00
ATOM   2739  H2  WAT   892       2.354   2.686  18.113  1.00  0.00
TER
ATOM   2740  O   WAT   893      -0.676   3.771  15.349  1.00  0.00
ATOM   2741  H1  WAT   893       0.011   4.318  15.730  1.00  0.00
ATOM   2742  H2  WAT   893      -1.463   4.315  15.384  1.00  0.00
TER
ATOM   2743  O   WAT   894      -8.537  -0.611  10.841  1.00  0.00
ATOM   2744  H1  WAT   894      -7.668  -0.329  11.125  1.00  0.00
ATOM   2745  H2  WAT   894      -9.028   0.202  10.726  1.00  0.00
TER
ATOM   2746  O   WAT   895      -1.374   0.776  14.962  1.00  0.00
ATOM   2747  H1  WAT   895      -0.917   1.587  15.188  1.00  0.00
ATOM   2748  H2  WAT   895      -1.725   0.458  15.794  1.00  0.00
TER
ATOM   2749  O   WAT   896      -5.472  -8.880  15.434  1.00  0.00
ATOM   2750  H1  WAT   896      -5.601  -8.888  16.383  1.00  0.00
ATOM   2751  H2  WAT   896      -6.296  -8.542  15.083  1.00  0.00
TER
ATOM   2752  O   WAT   897       6.048   4.575  10.633  1.00  0.00
ATOM   2753  H1  WAT   897       5.822   3.858  11.225  1.00  0.00
ATOM   2754  H2  WAT   897       5.658   4.326   9.795  1.00  0.00
TER
ATOM   2755  O   WAT   898      -8.170   8.601  11.407  1.00  0.00
ATOM   2756  H1  WAT   898      -7.810   9.200  10.753  1.00  0.00
ATOM   2757  H2  WAT   898      -8.311   9.147  12.181  1.00  0.00
TER
ATOM   2758  O   WAT   899       5.630   2.492  12.294  1.00  0.00
ATOM   2759  H1  WAT   899       5.342   2.953  13.082  1.00  0.00
ATOM   2760  H2  WAT   899       6.425   2.032  12.563  1.00  0.00
TER
ATOM   2761  O   WAT   900      -2.153   5.985  12.225  1.00  0.00
ATOM   2762  H1  WAT   900      -2.162   6.718  11.609  1.00  0.00
ATOM   2763  H2  WAT   900      -3.073   5.738  12.317  1.00  0.00
TER
ATOM   2764  O   WAT   901      -6.552   1.206  12.969  1.00  0.00
ATOM   2765  H1  WAT   901      -7.160   1.946  12.979  1.00  0.00
ATOM   2766  H2  WAT   901      -6.078   1.296  12.143  1.00  0.00
TER
ATOM   2767  O   WAT   902       6.387  -5.673  13.454  1.00  0.00
ATOM   2768  H1  WAT   902       5.758  -5.569  12.739  1.00  0.00
ATOM   2769  H2  WAT   902       5.892  -5.453  14.243  1.00  0.00
TER
ATOM   2770  O   WAT   903       0.833   6.047  10.887  1.00  0.00
ATOM   2771  H1  WAT   903       0.934   5.844   9.957  1.00  0.00
ATOM   2772  H2  WAT   903      -0.067   5.793  11.092  1.00  0.00
TER
ATOM   2773  O   WAT   904      -1.645  -3.395  14.869  1.00  0.00
ATOM   2774  H1  WAT   904      -2.353  -2.926  15.311  1.00  0.00
ATOM   2775  H2  WAT   904      -1.360  -4.052  15.504  1.00  0.00
TER
ATOM   2776  O   WAT   905       2.387  -6.670  16.309  1.00  0.00
ATOM   2777  H1  WAT   905       2.264  -6.651  15.360  1.00  0.00
ATOM   2778  H2  WAT   905       3.335  -6.622  16.429  1.00  0.00
TER
ATOM   2779  O   WAT   906      -0.525   8.566  15.582  1.00  0.00
ATOM   2780  H1  WAT   906      -0.271   8.528  14.660  1.00  0.00
ATOM   2781  H2  WAT   906      -1.474   8.439  15.575  1.00  0.00
TER
ATOM   2782  O   WAT   907      -3.441  -5.086  12.245  1.00  0.00
ATOM   2783  H1  WAT   907      -2.592  -4.649  12.179  1.00  0.00
ATOM   2784  H2  WAT   907      -3.808  -4.774  13.072  1.00  0.00
TER
ATOM   2785  O   WAT   908       5.480  -0.515  17.158  1.00  0.00
ATOM   2786  H1  WAT   908       4.539  -0.500  17.332  1.00  0.00
ATOM   2787  H2  WAT   908       5.794  -1.301  17.604  1.00  0.00
TER
ATOM   2788  O   WAT   909      -4.542   1.167  10.718  1.00  0.00
ATOM   2789  H1  WAT   909      -3.776   1.055  11.281  1.00  0.00
ATOM   2790  H2  WAT   909      -4.464   0.471  10.066  1.00  0.00
TER
ATOM   2791  O   WAT   910      -5.847  -1.400  11.401  1.00  0.00
ATOM   2792  H1  WAT   910      -5.767  -2.348  11.513  1.00  0.00
ATOM   2793  H2  WAT   910      -4.955  -1.070  11.507  1.00  0.00
TER
ATOM   2794  O   WAT   911       7.482   6.656  18.833  1.00  0.00
ATOM   2795  H1  WAT   911       7.607   7.479  19.305  1.00  0.00
ATOM   2796  H2  WAT   911       8.349   6.445  18.486  1.00  0.00
TER
ATOM   2797  O   WAT   912      -5.046   8.749  18.505  1.00  0.00
ATOM   2798  H1  WAT   912      -4.310   8.201  18.776  1.00  0.00
ATOM   2799  H2  WAT   912      -4.662   9.615  18.365  1.00  0.00
TER
ATOM   2800  O   WAT   913      -8.161   4.817  14.379  1.00  0.00
ATOM   2801  H1  WAT   913      -9.087   5.059  14.369  1.00  0.00
ATOM   2802  H2  WAT   913      -7.696   5.644  14.257  1.00  0.00
TER
ATOM   2803  O   WAT   914      -1.936   7.922  10.327  1.00  0.00
ATOM   2804  H1  WAT   914      -1.143   8.211   9.876  1.00  0.00
ATOM   2805  H2  WAT   914      -2.455   7.491   9.649  1.00  0.00
TER
ATOM   2806  O   WAT   915       7.117   7.149  11.751  1.00  0.00
ATOM   2807  H1  WAT   915       6.832   6.736  10.936  1.00  0.00
ATOM   2808  H2  WAT   915       6.919   8.078  11.631  1.00  0.00
TER
ATOM   2809  O   WAT   916      -1.418   3.143  10.192  1.00  0.00
ATOM   2810  H1  WAT   916      -1.523   2.528  10.918  1.00  0.00
ATOM   2811  H2  WAT   916      -1.585   2.619   9.408  1.00  0.00
TER
ATOM   2812  O   WAT   917       1.822   2.205  10.796  1.00  0.00
ATOM   2813  H1  WAT   917       1.273   2.652  11.440  1.00  0.00
ATOM   2814  H2  WAT   917       2.444   1.700  11.320  1.00  0.00
TER
ATOM   2815  O   WAT   918      -2.510   1.164  12.692  1.00  0.00
ATOM   2816  H1  WAT   918      -2.088   0.998  13.535  1.00  0.00
ATOM   2817  H2  WAT   918      -2.385   0.354  12.198  1.00  0.00
TER
ATOM   2818  O   WAT   919       0.003   0.187   9.940  1.00  0.00
ATOM   2819  H1  WAT   919       0.523  -0.528   9.574  1.00  0.00
ATOM   2820  H2  WAT   919       0.650   0.826  10.240  1.00  0.00
TER
ATOM   2821  O   WAT   920      -3.614  -2.763   9.638  1.00  0.00
ATOM   2822  H1  WAT   920      -3.815  -3.626   9.999  1.00  0.00
ATOM   2823  H2  WAT   920      -3.785  -2.850   8.700  1.00  0.00
TER
ATOM   2824  O   WAT   921       3.865  -7.952  12.167  1.00  0.00
ATOM   2825  H1  WAT   921       4.145  -8.795  12.523  1.00  0.00
ATOM   2826  H2  WAT   921       3.091  -7.720  12.681  1.00  0.00
TER
ATOM   2827  O   WAT   922      -4.816  -5.663   9.626  1.00  0.00
ATOM   2828  H1  WAT   922      -4.513  -5.656   8.718  1.00  0.00
ATOM   2829  H2  WAT   922      -4.076  -6.013  10.123  1.00  0.00
TER
ATOM   2830  O   WAT   923      -1.597  -6.719  10.612  1.00  0.00
ATOM   2831  H1  WAT   923      -1.945  -7.397  10.032  1.00  0.00
ATOM   2832  H2  WAT   923      -1.396  -7.181  11.426  1.00  0.00
TER
ATOM   2833  O   WAT   924       0.568   8.269  12.230  1.00  0.00
ATOM   2834  H1  WAT   924       1.463   8.607  12.252  1.00  0.00
ATOM   2835  H2  WAT   924       0.599   7.547  11.603  1.00  0.00
TER
ATOM   2836  O   WAT   925      -5.793   3.641  10.459  1.00  0.00
ATOM   2837  H1  WAT   925      -5.355   4.184  11.115  1.00  0.00
ATOM   2838  H2  WAT   925      -5.308   2.816  10.469  1.00  0.00
TER
ATOM   2839  O   WAT   926      -8.578   6.430  17.911  1.00  0.00
ATOM   2840  H1  WAT   926      -8.248   5.562  17.679  1.00  0.00
ATOM   2841  H2  WAT   926      -8.149   6.636  18.741  1.00  0.00
TER
ATOM   2842  O   WAT   927      -3.982   4.761  15.571  1.00  0.00
ATOM   2843  H1  WAT   927      -4.283   4.638  16.472  1.00  0.00
ATOM   2844  H2  WAT   927      -4.088   3.902  15.163  1.00  0.00
TER
ATOM   2845  O   WAT   928       8.787   4.541  10.274  1.00  0.00
ATOM   2846  H1  WAT   928       7.956   4.608  10.745  1.00  0.00
ATOM   2847  H2  WAT   928       8.964   5.431   9.970  1.00  0.00
TER
ATOM   2848  O   WAT   929       8.243   1.285  12.777  1.00  0.00
ATOM   2849  H1  WAT   929       9.005   1.855  12.883  1.00  0.00
ATOM   2850  H2  WAT   929       8.258   0.718  13.548  1.00  0.00
TER
ATOM   2851  O   WAT   930      -8.257  -0.191  17.008  1.00  0.00
ATOM   2852  H1  WAT   930      -8.912  -0.460  16.364  1.00  0.00
ATOM   2853  H2  WAT   930      -7.419  -0.300  16.558  1.00  0.00
TER
ATOM   2854  O   WAT   931       9.249   2.141  17.621  1.00  0.00
ATOM   2855  H1  WAT   931       9.620   1.357  17.215  1.00  0.00
ATOM   2856  H2  WAT   931       9.889   2.829  17.443  1.00  0.00
TER
ATOM   2857  O   WAT   932       8.295   1.579   9.934  1.00  0.00
ATOM   2858  H1  WAT   932       8.570   2.487   9.806  1.00  0.00
ATOM   2859  H2  WAT   932       8.106   1.515  10.871  1.00  0.00
TER
ATOM   2860  O   WAT   933       4.692  -5.397  11.230  1.00  0.00
ATOM   2861  H1  WAT   933       5.111  -5.583  10.389  1.00  0.00
ATOM   2862  H2  WAT   933       4.386  -6.249  11.540  1.00  0.00
TER
ATOM   2863  O   WAT   934       8.191  -0.484  14.927  1.00  0.00
ATOM   2864  H1  WAT   934       7.816  -1.251  14.496  1.00  0.00
ATOM   2865  H2  WAT   934       7.462  -0.102  15.415  1.00  0.00
TER
ATOM   2866  O   WAT   935      -9.043  -2.981  12.951  1.00  0.00
ATOM   2867  H1  WAT   935      -9.947  -2.718  12.776  1.00  0.00
ATOM   2868  H2  WAT   935      -8.559  -2.710  12.171  1.00  0.00
TER
ATOM   2869  O   WAT   936       7.466  -2.258  18.228  1.00  0.00
ATOM   2870  H1  WAT   936       7.990  -2.752  17.597  1.00  0.00
ATOM   2871  H2  WAT   936       8.052  -2.123  18.973  1.00  0.00
TER
ATOM   2872  O   WAT   937      -6.500  -3.924  10.860  1.00  0.00
ATOM   2873  H1  WAT   937      -5.791  -4.346  10.375  1.00  0.00
ATOM   2874  H2  WAT   937      -7.216  -3.857  10.228  1.00  0.00
TER
ATOM   2875  O   WAT   938      -6.853  -7.870   9.900  1.00  0.00
ATOM   2876  H1  WAT   938      -6.130  -7.329  10.218  1.00  0.00
ATOM   2877  H2  WAT   938      -6.580  -8.144   9.024  1.00  0.00
TER
ATOM   2878  O   WAT   939       6.956  -3.001  14.167  1.00  0.00
ATOM   2879  H1  WAT   939       7.452  -3.234  14.952  1.00  0.00
ATOM   2880  H2  WAT   939       6.758  -3.840  13.751  1.00  0.00
TER
ATOM   2881  O   WAT   940       8.385  -4.365  16.701  1.00  0.00
ATOM   2882  H1  WAT   940       8.275  -4.519  17.639  1.00  0.00
ATOM   2883  H2  WAT   940       9.146  -4.893  16.459  1.00  0.00
TER
ATOM   2884  O   WAT   941       9.274  -6.534   9.942  1.00  0.00
ATOM   2885  H1  WAT   941      10.199  -6.666   9.734  1.00  0.00
ATOM   2886  H2  WAT   941       9.252  -6.455  10.895  1.00  0.00
TER
ATOM   2887  O   WAT   942       9.348  -5.763  12.567  1.00  0.00
ATOM   2888  H1  WAT   942       8.553  -5.829  13.097  1.00  0.00
ATOM   2889  H2  WAT   942       9.552  -4.828  12.556  1.00  0.00
TER
ATOM   2890  O   WAT   943       6.290   8.276  16.561  1.00  0.00
ATOM   2891  H1  WAT   943       6.886   7.954  15.885  1.00  0.00
ATOM   2892  H2  WAT   943       6.548   7.803  17.353  1.00  0.00
TER
ATOM   2893  O   WAT   944       6.841   8.926  20.391  1.00  0.00
ATOM   2894  H1  WAT   944       6.381   9.677  20.017  1.00  0.00
ATOM   2895  H2  WAT   944       6.212   8.206  20.333  1.00  0.00
TER
ATOM   2896  O   WAT   945      -2.729   7.234  19.566  1.00  0.00
ATOM   2897  H1  WAT   945      -2.213   6.623  19.041  1.00  0.00
ATOM   2898  H2  WAT   945      -2.080   7.737  20.057  1.00  0.00
TER
ATOM   2899  O   WAT   946       5.780  -7.433  19.017  1.00  0.00
ATOM   2900  H1  WAT   946       6.221  -7.489  18.169  1.00  0.00
ATOM   2901  H2  WAT   946       5.511  -6.518  19.088  1.00  0.00
TER
ATOM   2902  O   WAT   947       7.644  -7.802  17.028  1.00  0.00
ATOM   2903  H1  WAT   947       7.583  -8.746  16.881  1.00  0.00
ATOM   2904  H2  WAT   947       8.423  -7.694  17.574  1.00  0.00
TER
ATOM   2905  O   WAT   948      -8.051   8.337  15.991  1.00  0.00
ATOM   2906  H1  WAT   948      -8.219   7.704  16.689  1.00  0.00
ATOM   2907  H2  WAT   948      -8.918   8.543  15.640  1.00  0.00
TER
ATOM   2908  O   WAT   949      -7.428  -7.831  13.494  1.00  0.00
ATOM   2909  H1  WAT   949      -6.670  -7.718  12.920  1.00  0.00
ATOM   2910  H2  WAT   949      -7.890  -6.994  13.448  1.00  0.00
TER
ATOM   2911  O   WAT   950      -0.887  -5.717  16.484  1.00  0.00
ATOM   2912  H1  WAT   950      -1.699  -6.091  16.144  1.00  0.00
ATOM   2913  H2  WAT   950      -0.383  -6.473  16.786  1.00  0.00
TER
ATOM   2914  O   WAT   951       3.616  -9.053  17.722  1.00  0.00
ATOM   2915  H1  WAT   951       4.219  -8.481  18.197  1.00  0.00
ATOM   2916  H2  WAT   951       2.875  -8.489  17.500  1.00  0.00
TER
ATOM   2917  O   WAT   952       6.759  -8.651  12.996  1.00  0.00
ATOM   2918  H1  WAT   952       6.954  -7.752  13.263  1.00  0.00
ATOM   2919  H2  WAT   952       5.972  -8.882  13.490  1.00  0.00
TER
ATOM   2920  O   WAT   953      -6.445   7.031  13.436  1.00  0.00
ATOM   2921  H1  WAT   953      -6.970   7.411  12.732  1.00  0.00
ATOM   2922  H2  WAT   953      -6.520   7.656  14.157  1.00  0.00
TER
ATOM   2923  O   WAT   954      -5.056  -7.305  12.034  1.00  0.00
ATOM   2924  H1  WAT   954      -4.526  -8.092  11.905  1.00  0.00
ATOM   2925  H2  WAT   954      -4.423  -6.625  12.268  1.00  0.00
TER
ATOM   2926  O   WAT   955      -2.862  -7.567  15.089  1.00  0.00
ATOM   2927  H1  WAT   955      -3.492  -8.268  15.256  1.00  0.00
ATOM   2928  H2  WAT   955      -3.401  -6.807  14.872  1.00  0.00
TER
ATOM   2929  O   WAT   956       8.312   8.589  14.757  1.00  0.00
ATOM   2930  H1  WAT   956       8.487   7.903  14.113  1.00  0.00
ATOM   2931  H2  WAT   956       7.614   9.114  14.365  1.00  0.00
TER
ATOM   2932  O   WAT   957      -3.845   8.979  12.311  1.00  0.00
ATOM   2933  H1  WAT   957      -3.114   8.695  11.763  1.00  0.00
ATOM   2934  H2  WAT   957      -3.586   8.740  13.200  1.00  0.00
TER
ATOM   2935  O   WAT   958      -4.684   5.095  12.315  1.00  0.00
ATOM   2936  H1  WAT   958      -5.313   5.564  12.864  1.00  0.00
ATOM   2937  H2  WAT   958      -4.569   4.250  12.750  1.00  0.00
TER
ATOM   2938  O   WAT   959      -6.671  -3.804  -4.992  1.00  0.00
ATOM   2939  H1  WAT   959      -7.560  -3.462  -5.094  1.00  0.00
ATOM   2940  H2  WAT   959      -6.387  -4.004  -5.884  1.00  0.00
TER
ATOM   2941  O   WAT   960      -8.708  -1.203   0.892  1.00  0.00
ATOM   2942  H1  WAT   960      -8.136  -1.971   0.892  1.00  0.00
ATOM   2943  H2  WAT   960      -8.708  -0.905  -0.017  1.00  0.00
TER
ATOM   2944  O   WAT   961      -7.466  -5.795   2.679  1.00  0.00
ATOM   2945  H1  WAT   961      -7.645  -6.692   2.959  1.00  0.00
ATOM   2946  H2  WAT   961      -7.868  -5.248   3.354  1.00  0.00
TER
ATOM   2947  O   WAT   962      -4.495  -5.221  -3.958  1.00  0.00
ATOM   2948  H1  WAT   962      -4.389  -4.320  -3.651  1.00  0.00
ATOM   2949  H2  WAT   962      -5.406  -5.269  -4.249  1.00  0.00
TER
ATOM   2950  O   WAT   963       5.157  -6.098  -2.487  1.00  0.00
ATOM   2951  H1  WAT   963       5.978  -6.589  -2.445  1.00  0.00
ATOM   2952  H2  WAT   963       5.190  -5.509  -1.734  1.00  0.00
TER
ATOM   2953  O   WAT   964      -6.847  -3.299   1.287  1.00  0.00
ATOM   2954  H1  WAT   964      -6.166  -3.035   1.906  1.00  0.00
ATOM   2955  H2  WAT   964      -7.162  -4.139   1.621  1.00  0.00
TER
ATOM   2956  O   WAT   965      -2.654  -2.252   0.374  1.00  0.00
ATOM   2957  H1  WAT   965      -2.147  -1.754   1.015  1.00  0.00
ATOM   2958  H2  WAT   965      -2.123  -3.029   0.198  1.00  0.00
TER
ATOM   2959  O   WAT   966       9.447  -4.082   4.077  1.00  0.00
ATOM   2960  H1  WAT   966       8.742  -3.694   3.559  1.00  0.00
ATOM   2961  H2  WAT   966       9.712  -3.387   4.679  1.00  0.00
TER
ATOM   2962  O   WAT   967      -4.371  -7.612   4.641  1.00  0.00
ATOM   2963  H1  WAT   967      -4.369  -7.095   3.835  1.00  0.00
ATOM   2964  H2  WAT   967      -5.200  -8.089   4.618  1.00  0.00
TER
ATOM   2965  O   WAT   968      -4.689  -5.901   2.648  1.00  0.00
ATOM   2966  H1  WAT   968      -4.348  -5.057   2.353  1.00  0.00
ATOM   2967  H2  WAT   968      -5.628  -5.753   2.764  1.00  0.00
TER
ATOM   2968  O   WAT   969      -8.615   3.185  -6.486  1.00  0.00
ATOM   2969  H1  WAT   969      -8.993   3.674  -7.218  1.00  0.00
ATOM   2970  H2  WAT   969      -8.358   3.858  -5.856  1.00  0.00
TER
ATOM   2971  O   WAT   970       7.009   5.459   2.548  1.00  0.00
ATOM   2972  H1  WAT   970       6.325   6.129   2.540  1.00  0.00
ATOM   2973  H2  WAT   970       7.549   5.657   1.783  1.00  0.00
TER
ATOM   2974  O   WAT   971       8.462  -4.713   0.677  1.00  0.00
ATOM   2975  H1  WAT   971       7.514  -4.679   0.808  1.00  0.00
ATOM   2976  H2  WAT   971       8.787  -3.899   1.062  1.00  0.00
TER
ATOM   2977  O   WAT   972      -1.007  -8.413  -1.028  1.00  0.00
ATOM   2978  H1  WAT   972      -0.699  -8.968  -1.744  1.00  0.00
ATOM   2979  H2  WAT   972      -1.936  -8.279  -1.210  1.00  0.00
TER
ATOM   2980  O   WAT   973       5.840   4.025  -3.648  1.00  0.00
ATOM   2981  H1  WAT   973       5.729   3.083  -3.523  1.00  0.00
ATOM   2982  H2  WAT   973       5.836   4.387  -2.762  1.00  0.00
TER
ATOM   2983  O   WAT   974       3.944   2.207   2.591  1.00  0.00
ATOM   2984  H1  WAT   974       4.360   1.993   1.757  1.00  0.00
ATOM   2985  H2  WAT   974       4.667   2.464   3.162  1.00  0.00
TER
ATOM   2986  O   WAT   975       1.368  -4.077  -7.295  1.00  0.00
ATOM   2987  H1  WAT   975       0.429  -3.915  -7.210  1.00  0.00
ATOM   2988  H2  WAT   975       1.687  -3.358  -7.841  1.00  0.00
TER
ATOM   2989  O   WAT   976       7.890   0.605   2.683  1.00  0.00
ATOM   2990  H1  WAT   976       7.062   0.675   2.208  1.00  0.00
ATOM   2991  H2  WAT   976       8.485   1.191   2.214  1.00  0.00
TER
ATOM   2992  O   WAT   977      -4.300  -3.047   2.270  1.00  0.00
ATOM   2993  H1  WAT   977      -3.748  -2.938   1.495  1.00  0.00
ATOM   2994  H2  WAT   977      -3.786  -2.674   2.986  1.00  0.00
TER
ATOM   2995  O   WAT   978       5.544   7.438   4.316  1.00  0.00
ATOM   2996  H1  WAT   978       5.067   8.245   4.124  1.00  0.00
ATOM   2997  H2  WAT   978       4.860   6.786   4.469  1.00  0.00
TER
ATOM   2998  O   WAT   979      -3.453   3.603   7.305  1.00  0.00
ATOM   2999  H1  WAT   979      -4.350   3.827   7.552  1.00  0.00
ATOM   3000  H2  WAT   979      -3.428   3.727   6.356  1.00  0.00
TER
ATOM   3001  O   WAT   980       3.588   0.452  -6.781  1.00  0.00
ATOM   3002  H1  WAT   980       4.027  -0.385  -6.927  1.00  0.00
ATOM   3003  H2  WAT   980       4.301   1.085  -6.695  1.00  0.00
TER
ATOM   3004  O   WAT   981      -4.626   0.474   5.881  1.00  0.00
ATOM   3005  H1  WAT   981      -4.765   1.347   6.249  1.00  0.00
ATOM   3006  H2  WAT   981      -5.508   0.132   5.735  1.00  0.00
TER
ATOM   3007  O   WAT   982      -2.828   6.417   8.089  1.00  0.00
ATOM   3008  H1  WAT   982      -2.856   6.821   7.222  1.00  0.00
ATOM   3009  H2  WAT   982      -2.991   5.488   7.926  1.00  0.00
TER
ATOM   3010  O   WAT   983       7.169  -8.293  -8.467  1.00  0.00
ATOM   3011  H1  WAT   983       6.857  -8.201  -7.567  1.00  0.00
ATOM   3012  H2  WAT   983       7.931  -7.715  -8.517  1.00  0.00
TER
ATOM   3013  O   WAT   984      -6.312  -0.927  -4.009  1.00  0.00
ATOM   3014  H1  WAT   984      -6.433  -0.201  -4.621  1.00  0.00
ATOM   3015  H2  WAT   984      -6.622  -1.697  -4.486  1.00  0.00
TER
ATOM   3016  O   WAT   985       9.124   7.199   9.386  1.00  0.00
ATOM   3017  H1  WAT   985       9.600   7.678  10.064  1.00  0.00
ATOM   3018  H2  WAT   985       9.745   7.131   8.660  1.00  0.00
TER
ATOM   3019  O   WAT   986      -8.674   2.244   1.798  1.00  0.00
ATOM   3020  H1  WAT   986      -8.596   2.379   0.853  1.00  0.00
ATOM   3021  H2  WAT   986      -8.060   1.536   1.991  1.00  0.00
TER
ATOM   3022  O   WAT   987      -7.429   3.944  -1.792  1.00  0.00
ATOM   3023  H1  WAT   987      -7.836   4.086  -2.646  1.00  0.00
ATOM   3024  H2  WAT   987      -6.538   3.660  -1.995  1.00  0.00
TER
ATOM   3025  O   WAT   988       8.527   4.391   6.546  1.00  0.00
ATOM   3026  H1  WAT   988       8.653   4.152   5.627  1.00  0.00
ATOM   3027  H2  WAT   988       8.569   3.559   7.018  1.00  0.00
TER
ATOM   3028  O   WAT   989       2.389   8.093   5.115  1.00  0.00
ATOM   3029  H1  WAT   989       2.903   8.004   5.917  1.00  0.00
ATOM   3030  H2  WAT   989       1.546   8.439   5.408  1.00  0.00
TER
ATOM   3031  O   WAT   990       4.364   8.379  -5.457  1.00  0.00
ATOM   3032  H1  WAT   990       4.204   8.089  -4.558  1.00  0.00
ATOM   3033  H2  WAT   990       4.199   7.603  -5.992  1.00  0.00
TER
ATOM   3034  O   WAT   991      -3.157   8.159  -3.679  1.00  0.00
ATOM   3035  H1  WAT   991      -3.333   7.242  -3.893  1.00  0.00
ATOM   3036  H2  WAT   991      -4.011   8.518  -3.440  1.00  0.00
TER
ATOM   3037  O   WAT   992       4.067   5.888  -6.897  1.00  0.00
ATOM   3038  H1  WAT   992       3.373   5.885  -7.557  1.00  0.00
ATOM   3039  H2  WAT   992       4.809   5.464  -7.327  1.00  0.00
TER
ATOM   3040  O   WAT   993       3.632   7.514  -2.822  1.00  0.00
ATOM   3041  H1  WAT   993       4.088   6.733  -2.508  1.00  0.00
ATOM   3042  H2  WAT   993       3.971   8.225  -2.278  1.00  0.00
TER
ATOM   3043  O   WAT   994       8.380  -3.556   7.511  1.00  0.00
ATOM   3044  H1  WAT   994       7.764  -3.048   6.982  1.00  0.00
ATOM   3045  H2  WAT   994       8.059  -4.456   7.453  1.00  0.00
TER
ATOM   3046  O   WAT   995      -8.618   3.286   4.337  1.00  0.00
ATOM   3047  H1  WAT   995      -8.455   2.816   3.519  1.00  0.00
ATOM   3048  H2  WAT   995      -8.153   2.778   5.002  1.00  0.00
TER
ATOM   3049  O   WAT   996      -3.846  -7.584  -0.627  1.00  0.00
ATOM   3050  H1  WAT   996      -4.289  -6.803  -0.958  1.00  0.00
ATOM   3051  H2  WAT   996      -3.287  -7.261   0.080  1.00  0.00
TER
ATOM   3052  O   WAT   997       5.441  -3.496   6.106  1.00  0.00
ATOM   3053  H1  WAT   997       4.591  -3.795   6.427  1.00  0.00
ATOM   3054  H2  WAT   997       5.282  -3.252   5.195  1.00  0.00
TER
ATOM   3055  O   WAT   998       2.536  -1.996   8.206  1.00  0.00
ATOM   3056  H1  WAT   998       2.862  -2.829   7.867  1.00  0.00
ATOM   3057  H2  WAT   998       3.324  -1.473   8.354  1.00  0.00
TER
ATOM   3058  O   WAT   999      -0.730  -7.963  -5.746  1.00  0.00
ATOM   3059  H1  WAT   999      -1.355  -7.967  -5.021  1.00  0.00
ATOM   3060  H2  WAT   999      -0.817  -8.830  -6.143  1.00  0.00
TER
ATOM   3061  O   WAT  1000      -1.808  -7.039   1.232  1.00  0.00
ATOM   3062  H1  WAT  1000      -1.511  -6.133   1.151  1.00  0.00
ATOM   3063  H2  WAT  1000      -1.260  -7.527   0.618  1.00  0.00
TER
ATOM   3064  O   WAT  1001      -1.615  -1.562   7.767  1.00  0.00
ATOM   3065  H1  WAT  1001      -1.710  -2.502   7.617  1.00  0.00
ATOM   3066  H2  WAT  1001      -0.771  -1.340   7.372  1.00  0.00
TER
ATOM   3067  O   WAT  1002      -6.484  -5.151   5.921  1.00  0.00
ATOM   3068  H1  WAT  1002      -6.877  -4.303   6.128  1.00  0.00
ATOM   3069  H2  WAT  1002      -7.172  -5.788   6.112  1.00  0.00
TER
ATOM   3070  O   WAT  1003       0.091  -5.067   8.990  1.00  0.00
ATOM   3071  H1  WAT  1003      -0.599  -5.260   9.625  1.00  0.00
ATOM   3072  H2  WAT  1003       0.834  -4.784   9.523  1.00  0.00
TER
ATOM   3073  O   WAT  1004      -9.182  -7.228  -0.046  1.00  0.00
ATOM   3074  H1  WAT  1004      -9.471  -6.657   0.666  1.00  0.00
ATOM   3075  H2  WAT  1004      -8.437  -7.707   0.317  1.00  0.00
TER
ATOM   3076  O   WAT  1005      -8.995  -3.286  -8.836  1.00  0.00
ATOM   3077  H1  WAT  1005      -9.077  -2.343  -8.694  1.00  0.00
ATOM   3078  H2  WAT  1005      -9.347  -3.428  -9.715  1.00  0.00
TER
ATOM   3079  O   WAT  1006      -1.195  -4.552   0.231  1.00  0.00
ATOM   3080  H1  WAT  1006      -1.191  -4.993  -0.618  1.00  0.00
ATOM   3081  H2  WAT  1006      -0.300  -4.230   0.338  1.00  0.00
TER
ATOM   3082  O   WAT  1007      -5.345  -4.669  -0.809  1.00  0.00
ATOM   3083  H1  WAT  1007      -5.685  -4.192  -0.053  1.00  0.00
ATOM   3084  H2  WAT  1007      -6.107  -5.123  -1.169  1.00  0.00
TER
ATOM   3085  O   WAT  1008      -2.121  -1.240  -7.380  1.00  0.00
ATOM   3086  H1  WAT  1008      -2.689  -1.689  -8.006  1.00  0.00
ATOM   3087  H2  WAT  1008      -1.412  -0.881  -7.913  1.00  0.00
TER
ATOM   3088  O   WAT  1009       6.257  -8.361   7.077  1.00  0.00
ATOM   3089  H1  WAT  1009       6.581  -9.092   7.603  1.00  0.00
ATOM   3090  H2  WAT  1009       6.293  -8.679   6.175  1.00  0.00
TER
ATOM   3091  O   WAT  1010      -7.044   2.661   6.497  1.00  0.00
ATOM   3092  H1  WAT  1010      -7.428   2.020   7.095  1.00  0.00
ATOM   3093  H2  WAT  1010      -6.733   3.364   7.066  1.00  0.00
TER
ATOM   3094  O   WAT  1011      -8.030  -5.747  -1.893  1.00  0.00
ATOM   3095  H1  WAT  1011      -8.315  -6.112  -1.055  1.00  0.00
ATOM   3096  H2  WAT  1011      -8.092  -6.479  -2.507  1.00  0.00
TER
ATOM   3097  O   WAT  1012      -4.576   2.755  -5.107  1.00  0.00
ATOM   3098  H1  WAT  1012      -5.350   2.215  -5.267  1.00  0.00
ATOM   3099  H2  WAT  1012      -3.847   2.236  -5.445  1.00  0.00
TER
ATOM   3100  O   WAT  1013       6.183   1.752   0.685  1.00  0.00
ATOM   3101  H1  WAT  1013       6.903   2.247   0.295  1.00  0.00
ATOM   3102  H2  WAT  1013       5.981   1.074   0.041  1.00  0.00
TER
ATOM   3103  O   WAT  1014       1.644  -6.854  -5.172  1.00  0.00
ATOM   3104  H1  WAT  1014       0.830  -7.353  -5.247  1.00  0.00
ATOM   3105  H2  WAT  1014       1.450  -6.014  -5.588  1.00  0.00
TER
ATOM   3106  O   WAT  1015       4.359  -2.482  -6.875  1.00  0.00
ATOM   3107  H1  WAT  1015       5.246  -2.171  -7.050  1.00  0.00
ATOM   3108  H2  WAT  1015       4.329  -3.355  -7.267  1.00  0.00
TER
ATOM   3109  O   WAT  1016      -4.532   2.423  -1.469  1.00  0.00
ATOM   3110  H1  WAT  1016      -4.015   1.620  -1.524  1.00  0.00
ATOM   3111  H2  WAT  1016      -4.984   2.361  -0.628  1.00  0.00
TER
ATOM   3112  O   WAT  1017       0.355   3.690  -6.197  1.00  0.00
ATOM   3113  H1  WAT  1017       0.696   4.434  -6.692  1.00  0.00
ATOM   3114  H2  WAT  1017      -0.474   4.003  -5.834  1.00  0.00
TER
ATOM   3115  O   WAT  1018      -7.048  -0.610   5.443  1.00  0.00
ATOM   3116  H1  WAT  1018      -7.406   0.055   6.031  1.00  0.00
ATOM   3117  H2  WAT  1018      -7.342  -1.442   5.814  1.00  0.00
TER
ATOM   3118  O   WAT  1019      -3.847  -0.152   8.327  1.00  0.00
ATOM   3119  H1  WAT  1019      -4.147  -0.006   7.430  1.00  0.00
ATOM   3120  H2  WAT  1019      -3.075  -0.711   8.234  1.00  0.00
TER
ATOM   3121  O   WAT  1020       1.496   4.645   6.323  1.00  0.00
ATOM   3122  H1  WAT  1020       1.511   3.713   6.105  1.00  0.00
ATOM   3123  H2  WAT  1020       0.789   4.731   6.962  1.00  0.00
TER
ATOM   3124  O   WAT  1021       6.630  -1.171  -7.407  1.00  0.00
ATOM   3125  H1  WAT  1021       6.546  -0.740  -8.258  1.00  0.00
ATOM   3126  H2  WAT  1021       7.349  -0.711  -6.975  1.00  0.00
TER
ATOM   3127  O   WAT  1022       7.707   1.286   5.670  1.00  0.00
ATOM   3128  H1  WAT  1022       6.982   1.879   5.472  1.00  0.00
ATOM   3129  H2  WAT  1022       8.235   1.278   4.871  1.00  0.00
TER
ATOM   3130  O   WAT  1023       7.659   5.683  -4.679  1.00  0.00
ATOM   3131  H1  WAT  1023       7.016   5.029  -4.405  1.00  0.00
ATOM   3132  H2  WAT  1023       7.272   6.089  -5.455  1.00  0.00
TER
ATOM   3133  O   WAT  1024      -8.537  -0.611  -7.933  1.00  0.00
ATOM   3134  H1  WAT  1024      -7.668  -0.329  -7.650  1.00  0.00
ATOM   3135  H2  WAT  1024      -9.028   0.202  -8.048  1.00  0.00
TER
ATOM   3136  O   WAT  1025      -5.472  -8.880  -3.340  1.00  0.00
ATOM   3137  H1  WAT  1025      -5.601  -8.888  -2.392  1.00  0.00
ATOM   3138  H2  WAT  1025      -6.296  -8.542  -3.691  1.00  0.00
TER
ATOM   3139  O   WAT  1026       6.048   4.575  -8.142  1.00  0.00
ATOM   3140  H1  WAT  1026       5.822   3.858  -7.549  1.00  0.00
ATOM   3141  H2  WAT  1026       5.658   4.326  -8.979  1.00  0.00
TER
ATOM   3142  O   WAT  1027       3.977   5.089   5.338  1.00  0.00
ATOM   3143  H1  WAT  1027       4.312   5.676   6.016  1.00  0.00
ATOM   3144  H2  WAT  1027       3.057   4.959   5.568  1.00  0.00
TER
ATOM   3145  O   WAT  1028      -8.170   8.601  -7.367  1.00  0.00
ATOM   3146  H1  WAT  1028      -7.810   9.200  -8.021  1.00  0.00
ATOM   3147  H2  WAT  1028      -8.311   9.147  -6.594  1.00  0.00
TER
ATOM   3148  O   WAT  1029      -8.473  -7.121   6.120  1.00  0.00
ATOM   3149  H1  WAT  1029      -9.187  -6.921   6.726  1.00  0.00
ATOM   3150  H2  WAT  1029      -8.054  -7.897   6.492  1.00  0.00
TER
ATOM   3151  O   WAT  1030       5.630   2.492  -6.480  1.00  0.00
ATOM   3152  H1  WAT  1030       5.342   2.953  -5.692  1.00  0.00
ATOM   3153  H2  WAT  1030       6.425   2.032  -6.212  1.00  0.00
TER
ATOM   3154  O   WAT  1031      -8.186   6.867   7.107  1.00  0.00
ATOM   3155  H1  WAT  1031      -8.077   5.926   6.967  1.00  0.00
ATOM   3156  H2  WAT  1031      -8.838   7.132   6.458  1.00  0.00
TER
ATOM   3157  O   WAT  1032      -0.195   5.139   8.507  1.00  0.00
ATOM   3158  H1  WAT  1032      -0.515   4.419   9.051  1.00  0.00
ATOM   3159  H2  WAT  1032      -0.869   5.814   8.580  1.00  0.00
TER
ATOM   3160  O   WAT  1033      -2.153   5.985  -6.550  1.00  0.00
ATOM   3161  H1  WAT  1033      -2.162   6.718  -7.165  1.00  0.00
ATOM   3162  H2  WAT  1033      -3.073   5.738  -6.457  1.00  0.00
TER
ATOM   3163  O   WAT  1034      -6.552   1.206  -5.805  1.00  0.00
ATOM   3164  H1  WAT  1034      -7.160   1.946  -5.796  1.00  0.00
ATOM   3165  H2  WAT  1034      -6.078   1.296  -6.631  1.00  0.00
TER
ATOM   3166  O   WAT  1035       6.387  -5.673  -5.321  1.00  0.00
ATOM   3167  H1  WAT  1035       5.758  -5.569  -6.035  1.00  0.00
ATOM   3168  H2  WAT  1035       5.892  -5.453  -4.531  1.00  0.00
TER
ATOM   3169  O   WAT  1036       0.833   6.047  -7.887  1.00  0.00
ATOM   3170  H1  WAT  1036       0.934   5.844  -8.817  1.00  0.00
ATOM   3171  H2  WAT  1036      -0.067   5.793  -7.683  1.00  0.00
TER
ATOM   3172  O   WAT  1037       2.387  -6.670  -2.465  1.00  0.00
ATOM   3173  H1  WAT  1037       2.264  -6.651  -3.414  1.00  0.00
ATOM   3174  H2  WAT  1037       3.335  -6.622  -2.345  1.00  0.00
TER
ATOM   3175  O   WAT  1038      -0.525   8.566  -3.193  1.00  0.00
ATOM   3176  H1  WAT  1038      -0.271   8.528  -4.115  1.00  0.00
ATOM   3177  H2  WAT  1038      -1.474   8.439  -3.200  1.00  0.00
TER
ATOM   3178  O   WAT  1039      -3.441  -5.086  -6.530  1.00  0.00
ATOM   3179  H1  WAT  1039      -2.592  -4.649  -6.596  1.00  0.00
ATOM   3180  H2  WAT  1039      -3.808  -4.774  -5.703  1.00  0.00
TER
ATOM   3181  O   WAT  1040       7.188  -5.758   4.937  1.00  0.00
ATOM   3182  H1  WAT  1040       6.685  -5.018   5.277  1.00  0.00
ATOM   3183  H2  WAT  1040       8.003  -5.370   4.621  1.00  0.00
TER
ATOM   3184  O   WAT  1041       5.480  -0.515  -1.617  1.00  0.00
ATOM   3185  H1  WAT  1041       4.539  -0.500  -1.442  1.00  0.00
ATOM   3186  H2  WAT  1041       5.794  -1.301  -1.171  1.00  0.00
TER
ATOM   3187  O   WAT  1042      -4.542   1.167  -8.056  1.00  0.00
ATOM   3188  H1  WAT  1042      -3.776   1.055  -7.494  1.00  0.00
ATOM   3189  H2  WAT  1042      -4.464   0.471  -8.709  1.00  0.00
TER
ATOM   3190  O   WAT  1043      -5.847  -1.400  -7.373  1.00  0.00
ATOM   3191  H1  WAT  1043      -5.767  -2.348  -7.261  1.00  0.00
ATOM   3192  H2  WAT  1043      -4.955  -1.070  -7.267  1.00  0.00
TER
ATOM   3193  O   WAT  1044       7.482   6.656   0.059  1.00  0.00
ATOM   3194  H1  WAT  1044       7.607   7.479   0.531  1.00  0.00
ATOM   3195  H2  WAT  1044       8.349   6.445  -0.289  1.00  0.00
TER
ATOM   3196  O   WAT  1045      -5.046   8.749  -0.270  1.00  0.00
ATOM   3197  H1  WAT  1045      -4.310   8.201   0.001  1.00  0.00
ATOM   3198  H2  WAT  1045      -4.662   9.615  -0.409  1.00  0.00
TER
ATOM   3199  O   WAT  1046      -8.161   4.817  -4.395  1.00  0.00
ATOM   3200  H1  WAT  1046      -9.087   5.059  -4.405  1.00  0.00
ATOM   3201  H2  WAT  1046      -7.696   5.644  -4.517  1.00  0.00
TER
ATOM   3202  O   WAT  1047      -6.040   7.934   8.919  1.00  0.00
ATOM   3203  H1  WAT  1047      -5.239   8.255   9.333  1.00  0.00
ATOM   3204  H2  WAT  1047      -6.555   7.573   9.641  1.00  0.00
TER
ATOM   3205  O   WAT  1048      -1.936   7.922  -8.447  1.00  0.00
ATOM   3206  H1  WAT  1048      -1.143   8.211  -8.899  1.00  0.00
ATOM   3207  H2  WAT  1048      -2.455   7.491  -9.126  1.00  0.00
TER
ATOM   3208  O   WAT  1049       2.796   4.042   8.867  1.00  0.00
ATOM   3209  H1  WAT  1049       2.190   4.065   8.126  1.00  0.00
ATOM   3210  H2  WAT  1049       2.492   3.310   9.403  1.00  0.00
TER
ATOM   3211  O   WAT  1050       4.227   7.770   7.477  1.00  0.00
ATOM   3212  H1  WAT  1050       5.179   7.686   7.428  1.00  0.00
ATOM   3213  H2  WAT  1050       4.079   8.434   8.151  1.00  0.00
TER
ATOM   3214  O   WAT  1051       7.117   7.149  -7.023  1.00  0.00
ATOM   3215  H1  WAT  1051       6.832   6.736  -7.838  1.00  0.00
ATOM   3216  H2  WAT  1051       6.919   8.078  -7.143  1.00  0.00
TER
ATOM   3217  O   WAT  1052      -8.320   0.421   7.863  1.00  0.00
ATOM   3218  H1  WAT  1052      -7.816  -0.158   8.434  1.00  0.00
ATOM   3219  H2  WAT  1052      -9.059   0.705   8.400  1.00  0.00
TER
ATOM   3220  O   WAT  1053      -1.418   3.143  -8.583  1.00  0.00
ATOM   3221  H1  WAT  1053      -1.523   2.528  -7.857  1.00  0.00
ATOM   3222  H2  WAT  1053      -1.585   2.619  -9.366  1.00  0.00
TER
ATOM   3223  O   WAT  1054      -1.266   1.828   7.396  1.00  0.00
ATOM   3224  H1  WAT  1054      -2.032   2.397   7.312  1.00  0.00
ATOM   3225  H2  WAT  1054      -1.085   1.536   6.503  1.00  0.00
TER
ATOM   3226  O   WAT  1055       1.822   2.205  -7.979  1.00  0.00
ATOM   3227  H1  WAT  1055       1.273   2.652  -7.334  1.00  0.00
ATOM   3228  H2  WAT  1055       2.444   1.700  -7.455  1.00  0.00
TER
ATOM   3229  O   WAT  1056       5.876   3.559   7.954  1.00  0.00
ATOM   3230  H1  WAT  1056       6.617   3.896   7.450  1.00  0.00
ATOM   3231  H2  WAT  1056       5.113   3.728   7.401  1.00  0.00
TER
ATOM   3232  O   WAT  1057      -6.288  -1.436   8.758  1.00  0.00
ATOM   3233  H1  WAT  1057      -6.247  -1.734   9.666  1.00  0.00
ATOM   3234  H2  WAT  1057      -5.433  -1.035   8.598  1.00  0.00
TER
ATOM   3235  O   WAT  1058      -2.510   1.164  -6.082  1.00  0.00
ATOM   3236  H1  WAT  1058      -2.088   0.998  -5.239  1.00  0.00
ATOM   3237  H2  WAT  1058      -2.385   0.354  -6.577  1.00  0.00
TER
ATOM   3238  O   WAT  1059      -4.347  -2.857   6.725  1.00  0.00
ATOM   3239  H1  WAT  1059      -4.878  -3.348   6.097  1.00  0.00
ATOM   3240  H2  WAT  1059      -3.678  -2.428   6.191  1.00  0.00
TER
ATOM   3241  O   WAT  1060       0.003   0.187  -8.834  1.00  0.00
ATOM   3242  H1  WAT  1060       0.523  -0.528  -9.200  1.00  0.00
ATOM   3243  H2  WAT  1060       0.650   0.826  -8.534  1.00  0.00
TER
ATOM   3244  O   WAT  1061       4.551   1.610   6.489  1.00  0.00
ATOM   3245  H1  WAT  1061       4.965   1.765   7.338  1.00  0.00
ATOM   3246  H2  WAT  1061       3.616   1.736   6.652  1.00  0.00
TER
ATOM   3247  O   WAT  1062       5.023  -1.050   8.493  1.00  0.00
ATOM   3248  H1  WAT  1062       5.605  -1.805   8.405  1.00  0.00
ATOM   3249  H2  WAT  1062       5.199  -0.519   7.716  1.00  0.00
TER
ATOM   3250  O   WAT  1063      -3.860  -5.890   6.805  1.00  0.00
ATOM   3251  H1  WAT  1063      -3.954  -6.508   6.080  1.00  0.00
ATOM   3252  H2  WAT  1063      -4.440  -5.164   6.578  1.00  0.00
TER
ATOM   3253  O   WAT  1064      -3.614  -2.763  -9.136  1.00  0.00
ATOM   3254  H1  WAT  1064      -3.815  -3.626  -8.775  1.00  0.00
ATOM   3255  H2  WAT  1064      -3.785  -2.850 -10.074  1.00  0.00
TER
ATOM   3256  O   WAT  1065      -2.837   7.868   5.575  1.00  0.00
ATOM   3257  H1  WAT  1065      -3.375   8.592   5.255  1.00  0.00
ATOM   3258  H2  WAT  1065      -2.584   7.391   4.784  1.00  0.00
TER
ATOM   3259  O   WAT  1066      -1.585  -4.164   7.100  1.00  0.00
ATOM   3260  H1  WAT  1066      -0.995  -4.472   7.788  1.00  0.00
ATOM   3261  H2  WAT  1066      -2.403  -4.636   7.256  1.00  0.00
TER
ATOM   3262  O   WAT  1067       3.865  -7.952  -6.608  1.00  0.00
ATOM   3263  H1  WAT  1067       4.145  -8.795  -6.252  1.00  0.00
ATOM   3264  H2  WAT  1067       3.091  -7.720  -6.094  1.00  0.00
TER
ATOM   3265  O   WAT  1068      -4.816  -5.663  -9.148  1.00  0.00
ATOM   3266  H1  WAT  1068      -4.513  -5.656 -10.057  1.00  0.00
ATOM   3267  H2  WAT  1068      -4.076  -6.013  -8.652  1.00  0.00
TER
ATOM   3268  O   WAT  1069       0.019   9.103   5.833  1.00  0.00
ATOM   3269  H1  WAT  1069      -0.055  10.006   6.140  1.00  0.00
ATOM   3270  H2  WAT  1069      -0.883   8.784   5.805  1.00  0.00
TER
ATOM   3271  O   WAT  1070      -1.597  -6.719  -8.163  1.00  0.00
ATOM   3272  H1  WAT  1070      -1.945  -7.397  -8.743  1.00  0.00
ATOM   3273  H2  WAT  1070      -1.396  -7.181  -7.348  1.00  0.00
TER
ATOM   3274  O   WAT  1071       0.568   8.269  -6.544  1.00  0.00
ATOM   3275  H1  WAT  1071       1.463   8.607  -6.522  1.00  0.00
ATOM   3276  H2  WAT  1071       0.599   7.547  -7.172  1.00  0.00
TER
ATOM   3277  O   WAT  1072      -5.793   3.641  -8.315  1.00  0.00
ATOM   3278  H1  WAT  1072      -5.355   4.184  -7.660  1.00  0.00
ATOM   3279  H2  WAT  1072      -5.308   2.816  -8.306  1.00  0.00
TER
ATOM   3280  O   WAT  1073      -8.578   6.430  -0.863  1.00  0.00
ATOM   3281  H1  WAT  1073      -8.248   5.562  -1.096  1.00  0.00
ATOM   3282  H2  WAT  1073      -8.149   6.636  -0.033  1.00  0.00
TER
ATOM   3283  O   WAT  1074      -3.982   4.761  -3.203  1.00  0.00
ATOM   3284  H1  WAT  1074      -4.283   4.638  -2.303  1.00  0.00
ATOM   3285  H2  WAT  1074      -4.088   3.902  -3.612  1.00  0.00
TER
ATOM   3286  O   WAT  1075      -8.089   7.297   1.875  1.00  0.00
ATOM   3287  H1  WAT  1075      -8.526   7.477   2.707  1.00  0.00
ATOM   3288  H2  WAT  1075      -7.521   8.055   1.733  1.00  0.00
TER
ATOM   3289  O   WAT  1076       7.547   6.799   6.162  1.00  0.00
ATOM   3290  H1  WAT  1076       6.947   6.858   5.419  1.00  0.00
ATOM   3291  H2  WAT  1076       7.676   5.859   6.292  1.00  0.00
TER
ATOM   3292  O   WAT  1077       8.787   4.541  -8.501  1.00  0.00
ATOM   3293  H1  WAT  1077       7.956   4.608  -8.030  1.00  0.00
ATOM   3294  H2  WAT  1077       8.964   5.431  -8.804  1.00  0.00
TER
ATOM   3295  O   WAT  1078       8.243   1.285  -5.997  1.00  0.00
ATOM   3296  H1  WAT  1078       9.005   1.855  -5.891  1.00  0.00
ATOM   3297  H2  WAT  1078       8.258   0.718  -5.226  1.00  0.00
TER
ATOM   3298  O   WAT  1079      -8.257  -0.191  -1.766  1.00  0.00
ATOM   3299  H1  WAT  1079      -8.912  -0.460  -2.410  1.00  0.00
ATOM   3300  H2  WAT  1079      -7.419  -0.300  -2.216  1.00  0.00
TER
ATOM   3301  O   WAT  1080       9.249   2.141  -1.153  1.00  0.00
ATOM   3302  H1  WAT  1080       9.620   1.357  -1.559  1.00  0.00
ATOM   3303  H2  WAT  1080       9.889   2.829  -1.331  1.00  0.00
TER
ATOM   3304  O   WAT  1081       6.232   3.524   4.260  1.00  0.00
ATOM   3305  H1  WAT  1081       5.418   3.954   4.523  1.00  0.00
ATOM   3306  H2  WAT  1081       6.640   4.136   3.647  1.00  0.00
TER
ATOM   3307  O   WAT  1082       8.295   1.579  -8.840  1.00  0.00
ATOM   3308  H1  WAT  1082       8.570   2.487  -8.968  1.00  0.00
ATOM   3309  H2  WAT  1082       8.106   1.515  -7.904  1.00  0.00
TER
ATOM   3310  O   WAT  1083       4.692  -5.397  -7.545  1.00  0.00
ATOM   3311  H1  WAT  1083       5.111  -5.583  -8.385  1.00  0.00
ATOM   3312  H2  WAT  1083       4.386  -6.249  -7.234  1.00  0.00
TER
ATOM   3313  O   WAT  1084       8.191  -0.484  -3.847  1.00  0.00
ATOM   3314  H1  WAT  1084       7.816  -1.251  -4.279  1.00  0.00
ATOM   3315  H2  WAT  1084       7.462  -0.102  -3.359  1.00  0.00
TER
ATOM   3316  O   WAT  1085      -7.219   0.195   2.774  1.00  0.00
ATOM   3317  H1  WAT  1085      -6.852   0.107   3.654  1.00  0.00
ATOM   3318  H2  WAT  1085      -7.788  -0.569   2.675  1.00  0.00
TER
ATOM   3319  O   WAT  1086       7.581  -1.337   5.787  1.00  0.00
ATOM   3320  H1  WAT  1086       7.350  -1.566   4.887  1.00  0.00
ATOM   3321  H2  WAT  1086       7.842  -0.417   5.742  1.00  0.00
TER
ATOM   3322  O   WAT  1087      -7.668  -2.895   6.680  1.00  0.00
ATOM   3323  H1  WAT  1087      -8.562  -2.928   7.019  1.00  0.00
ATOM   3324  H2  WAT  1087      -7.128  -2.696   7.445  1.00  0.00
TER
ATOM   3325  O   WAT  1088       6.020  -6.111   8.565  1.00  0.00
ATOM   3326  H1  WAT  1088       6.897  -6.103   8.948  1.00  0.00
ATOM   3327  H2  WAT  1088       6.032  -6.848   7.954  1.00  0.00
TER
ATOM   3328  O   WAT  1089      -9.043  -2.981  -5.824  1.00  0.00
ATOM   3329  H1  WAT  1089      -9.947  -2.718  -5.999  1.00  0.00
ATOM   3330  H2  WAT  1089      -8.559  -2.710  -6.604  1.00  0.00
TER
ATOM   3331  O   WAT  1090       7.466  -2.258  -0.546  1.00  0.00
ATOM   3332  H1  WAT  1090       7.990  -2.752  -1.177  1.00  0.00
ATOM   3333  H2  WAT  1090       8.052  -2.123   0.199  1.00  0.00
TER
ATOM   3334  O   WAT  1091       7.645  -2.174   2.976  1.00  0.00
ATOM   3335  H1  WAT  1091       6.696  -2.208   3.090  1.00  0.00
ATOM   3336  H2  WAT  1091       7.827  -1.264   2.741  1.00  0.00
TER
ATOM   3337  O   WAT  1092      -6.500  -3.924  -7.914  1.00  0.00
ATOM   3338  H1  WAT  1092      -5.791  -4.346  -8.400  1.00  0.00
ATOM   3339  H2  WAT  1092      -7.216  -3.857  -8.546  1.00  0.00
TER
ATOM   3340  O   WAT  1093      -6.853  -7.870  -8.874  1.00  0.00
ATOM   3341  H1  WAT  1093      -6.130  -7.329  -8.556  1.00  0.00
ATOM   3342  H2  WAT  1093      -6.580  -8.144  -9.750  1.00  0.00
TER
ATOM   3343  O   WAT  1094       6.956  -3.001  -4.607  1.00  0.00
ATOM   3344  H1  WAT  1094       7.452  -3.234  -3.822  1.00  0.00
ATOM   3345  H2  WAT  1094       6.758  -3.840  -5.023  1.00  0.00
TER
ATOM   3346  O   WAT  1095      -7.164  -8.620   1.028  1.00  0.00
ATOM   3347  H1  WAT  1095      -6.516  -9.170   0.588  1.00  0.00
ATOM   3348  H2  WAT  1095      -6.743  -8.365   1.850  1.00  0.00
TER
ATOM   3349  O   WAT  1096       8.385  -4.365  -2.073  1.00  0.00
ATOM   3350  H1  WAT  1096       8.275  -4.519  -1.135  1.00  0.00
ATOM   3351  H2  WAT  1096       9.146  -4.893  -2.316  1.00  0.00
TER
ATOM   3352  O   WAT  1097       6.732  -8.426   4.385  1.00  0.00
ATOM   3353  H1  WAT  1097       7.369  -7.812   4.751  1.00  0.00
ATOM   3354  H2  WAT  1097       6.879  -8.390   3.440  1.00  0.00
TER
ATOM   3355  O   WAT  1098       9.274  -6.534  -8.833  1.00  0.00
ATOM   3356  H1  WAT  1098      10.199  -6.666  -9.041  1.00  0.00
ATOM   3357  H2  WAT  1098       9.252  -6.455  -7.879  1.00  0.00
TER
ATOM   3358  O   WAT  1099       9.348  -5.763  -6.207  1.00  0.00
ATOM   3359  H1  WAT  1099       8.553  -5.829  -5.678  1.00  0.00
ATOM   3360  H2  WAT  1099       9.552  -4.828  -6.218  1.00  0.00
TER
ATOM   3361  O   WAT  1100       6.290   8.276  -2.213  1.00  0.00
ATOM   3362  H1  WAT  1100       6.886   7.954  -2.890  1.00  0.00
ATOM   3363  H2  WAT  1100       6.548   7.803  -1.422  1.00  0.00
TER
ATOM   3364  O   WAT  1101      -7.410  -8.464   3.771  1.00  0.00
ATOM   3365  H1  WAT  1101      -7.759  -8.008   4.536  1.00  0.00
ATOM   3366  H2  WAT  1101      -7.742  -9.358   3.853  1.00  0.00
TER
ATOM   3367  O   WAT  1102      -5.804   4.708   7.936  1.00  0.00
ATOM   3368  H1  WAT  1102      -5.847   4.337   8.817  1.00  0.00
ATOM   3369  H2  WAT  1102      -5.673   5.646   8.076  1.00  0.00
TER
ATOM   3370  O   WAT  1103       0.102  -7.273   7.293  1.00  0.00
ATOM   3371  H1  WAT  1103       0.041  -6.681   8.042  1.00  0.00
ATOM   3372  H2  WAT  1103       1.042  -7.380   7.148  1.00  0.00
TER
ATOM   3373  O   WAT  1104       9.157   8.283   4.338  1.00  0.00
ATOM   3374  H1  WAT  1104       8.663   8.680   3.621  1.00  0.00
ATOM   3375  H2  WAT  1104       8.548   7.658   4.732  1.00  0.00
TER
ATOM   3376  O   WAT  1105      -6.738  -8.937   7.046  1.00  0.00
ATOM   3377  H1  WAT  1105      -6.190  -9.118   6.282  1.00  0.00
ATOM   3378  H2  WAT  1105      -6.673  -9.727   7.581  1.00  0.00
TER
ATOM   3379  O   WAT  1106      -5.965   7.654   5.056  1.00  0.00
ATOM   3380  H1  WAT  1106      -6.559   7.523   5.795  1.00  0.00
ATOM   3381  H2  WAT  1106      -5.973   6.818   4.590  1.00  0.00
TER
ATOM   3382  O   WAT  1107       6.841   8.926   1.617  1.00  0.00
ATOM   3383  H1  WAT  1107       6.381   9.677   1.242  1.00  0.00
ATOM   3384  H2  WAT  1107       6.212   8.206   1.558  1.00  0.00
TER
ATOM   3385  O   WAT  1108      -6.334   5.020   4.007  1.00  0.00
ATOM   3386  H1  WAT  1108      -7.061   4.400   3.939  1.00  0.00
ATOM   3387  H2  WAT  1108      -6.273   5.414   3.136  1.00  0.00
TER
ATOM   3388  O   WAT  1109       5.780  -7.433   0.243  1.00  0.00
ATOM   3389  H1  WAT  1109       6.221  -7.489  -0.605  1.00  0.00
ATOM   3390  H2  WAT  1109       5.511  -6.518   0.314  1.00  0.00
TER
ATOM   3391  O   WAT  1110       7.644  -7.802  -1.746  1.00  0.00
ATOM   3392  H1  WAT  1110       7.583  -8.746  -1.893  1.00  0.00
ATOM   3393  H2  WAT  1110       8.423  -7.694  -1.201  1.00  0.00
TER
ATOM   3394  O   WAT  1111      -8.051   8.337  -2.784  1.00  0.00
ATOM   3395  H1  WAT  1111      -8.219   7.704  -2.086  1.00  0.00
ATOM   3396  H2  WAT  1111      -8.918   8.543  -3.134  1.00  0.00
TER
ATOM   3397  O   WAT  1112      -7.428  -7.831  -5.281  1.00  0.00
ATOM   3398  H1  WAT  1112      -6.670  -7.718  -5.854  1.00  0.00
ATOM   3399  H2  WAT  1112      -7.890  -6.994  -5.326  1.00  0.00
TER
ATOM   3400  O   WAT  1113      -0.887  -5.717  -2.290  1.00  0.00
ATOM   3401  H1  WAT  1113      -1.699  -6.091  -2.631  1.00  0.00
ATOM   3402  H2  WAT  1113      -0.383  -6.473  -1.988  1.00  0.00
TER
ATOM   3403  O   WAT  1114       3.616  -9.053  -1.052  1.00  0.00
ATOM   3404  H1  WAT  1114       4.219  -8.481  -0.577  1.00  0.00
ATOM   3405  H2  WAT  1114       2.875  -8.489  -1.275  1.00  0.00
TER
ATOM   3406  O   WAT  1115       6.759  -8.651  -5.778  1.00  0.00
ATOM   3407  H1  WAT  1115       6.954  -7.752  -5.511  1.00  0.00
ATOM   3408  H2  WAT  1115       5.972  -8.882  -5.285  1.00  0.00
TER
ATOM   3409  O   WAT  1116      -6.445   7.031  -5.339  1.00  0.00
ATOM   3410  H1  WAT  1116      -6.970   7.411  -6.043  1.00  0.00
ATOM   3411  H2  WAT  1116      -6.520   7.656  -4.618  1.00  0.00
TER
ATOM   3412  O   WAT  1117      -5.056  -7.305  -6.740  1.00  0.00
ATOM   3413  H1  WAT  1117      -4.526  -8.092  -6.870  1.00  0.00
ATOM   3414  H2  WAT  1117      -4.423  -6.625  -6.507  1.00  0.00
TER
ATOM   3415  O   WAT  1118      -2.862  -7.567  -3.686  1.00  0.00
ATOM   3416  H1  WAT  1118      -3.492  -8.268  -3.519  1.00  0.00
ATOM   3417  H2  WAT  1118      -3.401  -6.807  -3.903  1.00  0.00
TER
ATOM   3418  O   WAT  1119       0.077   9.047   8.985  1.00  0.00
ATOM   3419  H1  WAT  1119       1.004   8.811   9.029  1.00  0.00
ATOM   3420  H2  WAT  1119       0.062   9.874   8.504  1.00  0.00
TER
ATOM   3421  O   WAT  1120       8.312   8.589  -4.017  1.00  0.00
ATOM   3422  H1  WAT  1120       8.487   7.903  -4.661  1.00  0.00
ATOM   3423  H2  WAT  1120       7.614   9.114  -4.410  1.00  0.00
TER
ATOM   3424  O   WAT  1121      -2.736  -8.289   8.749  1.00  0.00
ATOM   3425  H1  WAT  1121      -3.018  -7.785   7.985  1.00  0.00
ATOM   3426  H2  WAT  1121      -2.354  -9.087   8.384  1.00  0.00
TER
ATOM   3427  O   WAT  1122      -3.845   8.979  -6.464  1.00  0.00
ATOM   3428  H1  WAT  1122      -3.114   8.695  -7.011  1.00  0.00
ATOM   3429  H2  WAT  1122      -3.586   8.740  -5.574  1.00  0.00
TER
ATOM   3430  O   WAT  1123      -4.684   5.095  -6.459  1.00  0.00
ATOM   3431  H1  WAT  1123      -5.313   5.564  -5.911  1.00  0.00
ATOM   3432  H2  WAT  1123      -4.569   4.250  -6.025  1.00  0.00
TER
ATOM   3433  O   WAT  1124       3.865  -8.873   9.327  1.00  0.00
ATOM   3434  H1  WAT  1124       3.752  -8.554  10.223  1.00  0.00
ATOM   3435  H2  WAT  1124       4.682  -8.472   9.031  1.00  0.00
TER
ATOM   3436  O   WAT  1125       6.645   8.274   8.809  1.00  0.00
ATOM   3437  H1  WAT  1125       7.438   7.779   8.602  1.00  0.00
ATOM   3438  H2  WAT  1125       6.938   8.953   9.417  1.00  0.00
TER
ATOM   3439  O   WAT  1126       0.903   0.924 -18.428  1.00  0.00
ATOM   3440  H1  WAT  1126       0.127   0.444 -18.138  1.00  0.00
ATOM   3441  H2  WAT  1126       1.554   0.244 -18.603  1.00  0.00
TER
ATOM   3442  O   WAT  1127      -5.081   1.236 -17.551  1.00  0.00
ATOM   3443  H1  WAT  1127      -5.912   0.981 -17.151  1.00  0.00
ATOM   3444  H2  WAT  1127      -4.472   1.307 -16.815  1.00  0.00
TER
ATOM   3445  O   WAT  1128       4.924   5.330 -19.648  1.00  0.00
ATOM   3446  H1  WAT  1128       4.462   4.559 -19.320  1.00  0.00
ATOM   3447  H2  WAT  1128       5.736   5.356 -19.143  1.00  0.00
TER
ATOM   3448  O   WAT  1129      -5.100   5.270 -17.355  1.00  0.00
ATOM   3449  H1  WAT  1129      -4.798   4.380 -17.534  1.00  0.00
ATOM   3450  H2  WAT  1129      -4.356   5.827 -17.583  1.00  0.00
TER
ATOM   3451  O   WAT  1130      -8.708  -1.203 -17.882  1.00  0.00
ATOM   3452  H1  WAT  1130      -8.136  -1.971 -17.882  1.00  0.00
ATOM   3453  H2  WAT  1130      -8.708  -0.905 -18.792  1.00  0.00
TER
ATOM   3454  O   WAT  1131       0.344   3.600 -18.421  1.00  0.00
ATOM   3455  H1  WAT  1131       0.275   2.659 -18.582  1.00  0.00
ATOM   3456  H2  WAT  1131       1.106   3.690 -17.849  1.00  0.00
TER
ATOM   3457  O   WAT  1132      -7.466  -5.795 -16.095  1.00  0.00
ATOM   3458  H1  WAT  1132      -7.645  -6.692 -15.815  1.00  0.00
ATOM   3459  H2  WAT  1132      -7.868  -5.248 -15.421  1.00  0.00
TER
ATOM   3460  O   WAT  1133       1.374  -3.593 -18.194  1.00  0.00
ATOM   3461  H1  WAT  1133       1.751  -4.466 -18.307  1.00  0.00
ATOM   3462  H2  WAT  1133       1.276  -3.258 -19.085  1.00  0.00
TER
ATOM   3463  O   WAT  1134      -6.847  -3.299 -17.487  1.00  0.00
ATOM   3464  H1  WAT  1134      -6.166  -3.035 -16.868  1.00  0.00
ATOM   3465  H2  WAT  1134      -7.162  -4.139 -17.153  1.00  0.00
TER
ATOM   3466  O   WAT  1135      -2.654  -2.252 -18.400  1.00  0.00
ATOM   3467  H1  WAT  1135      -2.147  -1.754 -17.759  1.00  0.00
ATOM   3468  H2  WAT  1135      -2.123  -3.029 -18.576  1.00  0.00
TER
ATOM   3469  O   WAT  1136       9.447  -4.082 -14.697  1.00  0.00
ATOM   3470  H1  WAT  1136       8.742  -3.694 -15.216  1.00  0.00
ATOM   3471  H2  WAT  1136       9.712  -3.387 -14.095  1.00  0.00
TER
ATOM   3472  O   WAT  1137      -4.371  -7.612 -14.134  1.00  0.00
ATOM   3473  H1  WAT  1137      -4.369  -7.095 -14.939  1.00  0.00
ATOM   3474  H2  WAT  1137      -5.200  -8.089 -14.157  1.00  0.00
TER
ATOM   3475  O   WAT  1138      -3.121   2.027 -15.956  1.00  0.00
ATOM   3476  H1  WAT  1138      -3.454   2.654 -15.314  1.00  0.00
ATOM   3477  H2  WAT  1138      -2.944   2.553 -16.736  1.00  0.00
TER
ATOM   3478  O   WAT  1139       5.393  -4.158 -18.489  1.00  0.00
ATOM   3479  H1  WAT  1139       4.688  -3.870 -17.908  1.00  0.00
ATOM   3480  H2  WAT  1139       5.754  -3.348 -18.849  1.00  0.00
TER
ATOM   3481  O   WAT  1140      -4.689  -5.901 -16.127  1.00  0.00
ATOM   3482  H1  WAT  1140      -4.348  -5.057 -16.421  1.00  0.00
ATOM   3483  H2  WAT  1140      -5.628  -5.753 -16.010  1.00  0.00
TER
ATOM   3484  O   WAT  1141      -3.909   3.995 -14.141  1.00  0.00
ATOM   3485  H1  WAT  1141      -3.291   4.670 -14.423  1.00  0.00
ATOM   3486  H2  WAT  1141      -4.769   4.404 -14.233  1.00  0.00
TER
ATOM   3487  O   WAT  1142       7.009   5.459 -16.226  1.00  0.00
ATOM   3488  H1  WAT  1142       6.325   6.129 -16.234  1.00  0.00
ATOM   3489  H2  WAT  1142       7.549   5.657 -16.991  1.00  0.00
TER
ATOM   3490  O   WAT  1143       8.462  -4.713 -18.098  1.00  0.00
ATOM   3491  H1  WAT  1143       7.514  -4.679 -17.966  1.00  0.00
ATOM   3492  H2  WAT  1143       8.787  -3.899 -17.713  1.00  0.00
TER
ATOM   3493  O   WAT  1144       4.545   7.304 -17.511  1.00  0.00
ATOM   3494  H1  WAT  1144       4.558   6.900 -18.379  1.00  0.00
ATOM   3495  H2  WAT  1144       3.992   8.078 -17.615  1.00  0.00
TER
ATOM   3496  O   WAT  1145       3.944   2.207 -16.183  1.00  0.00
ATOM   3497  H1  WAT  1145       4.360   1.993 -17.018  1.00  0.00
ATOM   3498  H2  WAT  1145       4.667   2.464 -15.612  1.00  0.00
TER
ATOM   3499  O   WAT  1146       7.890   0.605 -16.091  1.00  0.00
ATOM   3500  H1  WAT  1146       7.062   0.675 -16.566  1.00  0.00
ATOM   3501  H2  WAT  1146       8.485   1.191 -16.560  1.00  0.00
TER
ATOM   3502  O   WAT  1147       4.854  -2.608 -15.146  1.00  0.00
ATOM   3503  H1  WAT  1147       4.441  -1.782 -14.892  1.00  0.00
ATOM   3504  H2  WAT  1147       4.122  -3.193 -15.338  1.00  0.00
TER
ATOM   3505  O   WAT  1148      -2.545   3.865 -18.120  1.00  0.00
ATOM   3506  H1  WAT  1148      -2.842   3.260 -18.799  1.00  0.00
ATOM   3507  H2  WAT  1148      -1.595   3.903 -18.231  1.00  0.00
TER
ATOM   3508  O   WAT  1149      -4.300  -3.047 -16.504  1.00  0.00
ATOM   3509  H1  WAT  1149      -3.748  -2.938 -17.279  1.00  0.00
ATOM   3510  H2  WAT  1149      -3.786  -2.674 -15.789  1.00  0.00
TER
ATOM   3511  O   WAT  1150       5.544   7.438 -14.458  1.00  0.00
ATOM   3512  H1  WAT  1150       5.067   8.245 -14.651  1.00  0.00
ATOM   3513  H2  WAT  1150       4.860   6.786 -14.305  1.00  0.00
TER
ATOM   3514  O   WAT  1151      -3.453   3.603 -11.469  1.00  0.00
ATOM   3515  H1  WAT  1151      -4.350   3.827 -11.222  1.00  0.00
ATOM   3516  H2  WAT  1151      -3.428   3.727 -12.418  1.00  0.00
TER
ATOM   3517  O   WAT  1152      -4.626   0.474 -12.894  1.00  0.00
ATOM   3518  H1  WAT  1152      -4.765   1.347 -12.525  1.00  0.00
ATOM   3519  H2  WAT  1152      -5.508   0.132 -13.039  1.00  0.00
TER
ATOM   3520  O   WAT  1153      -2.828   6.417 -10.685  1.00  0.00
ATOM   3521  H1  WAT  1153      -2.856   6.821 -11.552  1.00  0.00
ATOM   3522  H2  WAT  1153      -2.991   5.488 -10.848  1.00  0.00
TER
ATOM   3523  O   WAT  1154       9.124   7.199  -9.389  1.00  0.00
ATOM   3524  H1  WAT  1154       9.600   7.678  -8.710  1.00  0.00
ATOM   3525  H2  WAT  1154       9.745   7.131 -10.114  1.00  0.00
TER
ATOM   3526  O   WAT  1155      -8.674   2.244 -16.977  1.00  0.00
ATOM   3527  H1  WAT  1155      -8.596   2.379 -17.921  1.00  0.00
ATOM   3528  H2  WAT  1155      -8.060   1.536 -16.784  1.00  0.00
TER
ATOM   3529  O   WAT  1156       8.527   4.391 -12.229  1.00  0.00
ATOM   3530  H1  WAT  1156       8.653   4.152 -13.147  1.00  0.00
ATOM   3531  H2  WAT  1156       8.569   3.559 -11.757  1.00  0.00
TER
ATOM   3532  O   WAT  1157       2.389   8.093 -13.659  1.00  0.00
ATOM   3533  H1  WAT  1157       2.903   8.004 -12.857  1.00  0.00
ATOM   3534  H2  WAT  1157       1.546   8.439 -13.366  1.00  0.00
TER
ATOM   3535  O   WAT  1158       8.380  -3.556 -11.264  1.00  0.00
ATOM   3536  H1  WAT  1158       7.764  -3.048 -11.792  1.00  0.00
ATOM   3537  H2  WAT  1158       8.059  -4.456 -11.321  1.00  0.00
TER
ATOM   3538  O   WAT  1159      -8.618   3.286 -14.437  1.00  0.00
ATOM   3539  H1  WAT  1159      -8.455   2.816 -15.255  1.00  0.00
ATOM   3540  H2  WAT  1159      -8.153   2.778 -13.772  1.00  0.00
TER
ATOM   3541  O   WAT  1160      -3.846  -7.584 -19.401  1.00  0.00
ATOM   3542  H1  WAT  1160      -4.289  -6.803 -19.733  1.00  0.00
ATOM   3543  H2  WAT  1160      -3.287  -7.261 -18.694  1.00  0.00
TER
ATOM   3544  O   WAT  1161       0.441  -4.717 -13.798  1.00  0.00
ATOM   3545  H1  WAT  1161      -0.021  -4.509 -12.986  1.00  0.00
ATOM   3546  H2  WAT  1161       0.039  -5.531 -14.101  1.00  0.00
TER
ATOM   3547  O   WAT  1162       5.441  -3.496 -12.668  1.00  0.00
ATOM   3548  H1  WAT  1162       4.591  -3.795 -12.347  1.00  0.00
ATOM   3549  H2  WAT  1162       5.282  -3.252 -13.580  1.00  0.00
TER
ATOM   3550  O   WAT  1163       2.536  -1.996 -10.568  1.00  0.00
ATOM   3551  H1  WAT  1163       2.862  -2.829 -10.908  1.00  0.00
ATOM   3552  H2  WAT  1163       3.324  -1.473 -10.420  1.00  0.00
TER
ATOM   3553  O   WAT  1164      -1.808  -7.039 -17.542  1.00  0.00
ATOM   3554  H1  WAT  1164      -1.511  -6.133 -17.623  1.00  0.00
ATOM   3555  H2  WAT  1164      -1.260  -7.527 -18.156  1.00  0.00
TER
ATOM   3556  O   WAT  1165      -1.615  -1.562 -11.007  1.00  0.00
ATOM   3557  H1  WAT  1165      -1.710  -2.502 -11.157  1.00  0.00
ATOM   3558  H2  WAT  1165      -0.771  -1.340 -11.402  1.00  0.00
TER
ATOM   3559  O   WAT  1166      -6.484  -5.151 -12.854  1.00  0.00
ATOM   3560  H1  WAT  1166      -6.877  -4.303 -12.646  1.00  0.00
ATOM   3561  H2  WAT  1166      -7.172  -5.788 -12.663  1.00  0.00
TER
ATOM   3562  O   WAT  1167       0.091  -5.067  -9.784  1.00  0.00
ATOM   3563  H1  WAT  1167      -0.599  -5.260  -9.149  1.00  0.00
ATOM   3564  H2  WAT  1167       0.834  -4.784  -9.251  1.00  0.00
TER
ATOM   3565  O   WAT  1168      -9.182  -7.228 -18.821  1.00  0.00
ATOM   3566  H1  WAT  1168      -9.471  -6.657 -18.108  1.00  0.00
ATOM   3567  H2  WAT  1168      -8.437  -7.707 -18.457  1.00  0.00
TER
ATOM   3568  O   WAT  1169       2.367  -1.227 -16.949  1.00  0.00
ATOM   3569  H1  WAT  1169       1.635  -0.718 -16.600  1.00  0.00
ATOM   3570  H2  WAT  1169       1.970  -2.044 -17.250  1.00  0.00
TER
ATOM   3571  O   WAT  1170      -1.195  -4.552 -18.543  1.00  0.00
ATOM   3572  H1  WAT  1170      -1.191  -4.993 -19.393  1.00  0.00
ATOM   3573  H2  WAT  1170      -0.300  -4.230 -18.436  1.00  0.00
TER
ATOM   3574  O   WAT  1171      -5.345  -4.669 -19.584  1.00  0.00
ATOM   3575  H1  WAT  1171      -5.685  -4.192 -18.827  1.00  0.00
ATOM   3576  H2  WAT  1171      -6.107  -5.123 -19.944  1.00  0.00
TER
ATOM   3577  O   WAT  1172       2.830  -5.774 -17.536  1.00  0.00
ATOM   3578  H1  WAT  1172       2.847  -5.323 -16.692  1.00  0.00
ATOM   3579  H2  WAT  1172       2.581  -6.673 -17.323  1.00  0.00
TER
ATOM   3580  O   WAT  1173       6.257  -8.361 -11.698  1.00  0.00
ATOM   3581  H1  WAT  1173       6.581  -9.092 -11.172  1.00  0.00
ATOM   3582  H2  WAT  1173       6.293  -8.679 -12.599  1.00  0.00
TER
ATOM   3583  O   WAT  1174      -7.044   2.661 -12.278  1.00  0.00
ATOM   3584  H1  WAT  1174      -7.428   2.020 -11.679  1.00  0.00
ATOM   3585  H2  WAT  1174      -6.733   3.364 -11.708  1.00  0.00
TER
ATOM   3586  O   WAT  1175      -0.894  -0.492 -16.797  1.00  0.00
ATOM   3587  H1  WAT  1175      -0.527  -0.966 -16.051  1.00  0.00
ATOM   3588  H2  WAT  1175      -1.084   0.383 -16.456  1.00  0.00
TER
ATOM   3589  O   WAT  1176      -3.104  -1.451 -14.478  1.00  0.00
ATOM   3590  H1  WAT  1176      -3.409  -0.571 -14.253  1.00  0.00
ATOM   3591  H2  WAT  1176      -2.150  -1.391 -14.443  1.00  0.00
TER
ATOM   3592  O   WAT  1177       6.183   1.752 -18.089  1.00  0.00
ATOM   3593  H1  WAT  1177       6.903   2.247 -18.479  1.00  0.00
ATOM   3594  H2  WAT  1177       5.981   1.074 -18.734  1.00  0.00
TER
ATOM   3595  O   WAT  1178       1.565   1.823 -12.202  1.00  0.00
ATOM   3596  H1  WAT  1178       1.498   0.902 -12.456  1.00  0.00
ATOM   3597  H2  WAT  1178       0.935   1.920 -11.488  1.00  0.00
TER
ATOM   3598  O   WAT  1179      -4.532   2.423 -20.244  1.00  0.00
ATOM   3599  H1  WAT  1179      -4.015   1.620 -20.298  1.00  0.00
ATOM   3600  H2  WAT  1179      -4.984   2.361 -19.402  1.00  0.00
TER
ATOM   3601  O   WAT  1180      -7.048  -0.610 -13.331  1.00  0.00
ATOM   3602  H1  WAT  1180      -7.406   0.055 -12.744  1.00  0.00
ATOM   3603  H2  WAT  1180      -7.342  -1.442 -12.960  1.00  0.00
TER
ATOM   3604  O   WAT  1181      -3.847  -0.152 -10.447  1.00  0.00
ATOM   3605  H1  WAT  1181      -4.147  -0.006 -11.344  1.00  0.00
ATOM   3606  H2  WAT  1181      -3.075  -0.711 -10.540  1.00  0.00
TER
ATOM   3607  O   WAT  1182       1.496   4.645 -12.452  1.00  0.00
ATOM   3608  H1  WAT  1182       1.511   3.713 -12.670  1.00  0.00
ATOM   3609  H2  WAT  1182       0.789   4.731 -11.813  1.00  0.00
TER
ATOM   3610  O   WAT  1183       7.707   1.286 -13.105  1.00  0.00
ATOM   3611  H1  WAT  1183       6.982   1.879 -13.302  1.00  0.00
ATOM   3612  H2  WAT  1183       8.235   1.278 -13.904  1.00  0.00
TER
ATOM   3613  O   WAT  1184       3.237   3.012 -19.606  1.00  0.00
ATOM   3614  H1  WAT  1184       3.590   2.414 -20.266  1.00  0.00
ATOM   3615  H2  WAT  1184       2.354   2.686 -19.436  1.00  0.00
TER
ATOM   3616  O   WAT  1185       0.930   6.287 -15.358  1.00  0.00
ATOM   3617  H1  WAT  1185       1.574   6.493 -14.680  1.00  0.00
ATOM   3618  H2  WAT  1185       1.293   5.525 -15.811  1.00  0.00
TER
ATOM   3619  O   WAT  1186       2.203   4.290 -16.640  1.00  0.00
ATOM   3620  H1  WAT  1186       2.845   3.589 -16.527  1.00  0.00
ATOM   3621  H2  WAT  1186       2.728   5.070 -16.820  1.00  0.00
TER
ATOM   3622  O   WAT  1187       3.977   5.089 -13.436  1.00  0.00
ATOM   3623  H1  WAT  1187       4.312   5.676 -12.759  1.00  0.00
ATOM   3624  H2  WAT  1187       3.057   4.959 -13.207  1.00  0.00
TER
ATOM   3625  O   WAT  1188      -8.473  -7.121 -12.654  1.00  0.00
ATOM   3626  H1  WAT  1188      -9.187  -6.921 -12.049  1.00  0.00
ATOM   3627  H2  WAT  1188      -8.054  -7.897 -12.282  1.00  0.00
TER
ATOM   3628  O   WAT  1189      -8.186   6.867 -11.667  1.00  0.00
ATOM   3629  H1  WAT  1189      -8.077   5.926 -11.808  1.00  0.00
ATOM   3630  H2  WAT  1189      -8.838   7.132 -12.316  1.00  0.00
TER
ATOM   3631  O   WAT  1190      -0.195   5.139 -10.267  1.00  0.00
ATOM   3632  H1  WAT  1190      -0.515   4.419  -9.723  1.00  0.00
ATOM   3633  H2  WAT  1190      -0.869   5.814 -10.194  1.00  0.00
TER
ATOM   3634  O   WAT  1191       3.021  -4.629 -14.904  1.00  0.00
ATOM   3635  H1  WAT  1191       3.389  -5.449 -14.576  1.00  0.00
ATOM   3636  H2  WAT  1191       2.161  -4.569 -14.488  1.00  0.00
TER
ATOM   3637  O   WAT  1192      -0.019  -1.975 -14.680  1.00  0.00
ATOM   3638  H1  WAT  1192       0.480  -1.500 -14.015  1.00  0.00
ATOM   3639  H2  WAT  1192       0.123  -2.899 -14.473  1.00  0.00
TER
ATOM   3640  O   WAT  1193       7.188  -5.758 -13.837  1.00  0.00
ATOM   3641  H1  WAT  1193       6.685  -5.018 -13.498  1.00  0.00
ATOM   3642  H2  WAT  1193       8.003  -5.370 -14.153  1.00  0.00
TER
ATOM   3643  O   WAT  1194       5.480  -0.515 -20.391  1.00  0.00
ATOM   3644  H1  WAT  1194       4.539  -0.500 -20.216  1.00  0.00
ATOM   3645  H2  WAT  1194       5.794  -1.301 -19.945  1.00  0.00
TER
ATOM   3646  O   WAT  1195       7.482   6.656 -18.716  1.00  0.00
ATOM   3647  H1  WAT  1195       7.607   7.479 -18.243  1.00  0.00
ATOM   3648  H2  WAT  1195       8.349   6.445 -19.063  1.00  0.00
TER
ATOM   3649  O   WAT  1196      -5.046   8.749 -19.044  1.00  0.00
ATOM   3650  H1  WAT  1196      -4.310   8.201 -18.773  1.00  0.00
ATOM   3651  H2  WAT  1196      -4.662   9.615 -19.183  1.00  0.00
TER
ATOM   3652  O   WAT  1197      -6.040   7.934  -9.855  1.00  0.00
ATOM   3653  H1  WAT  1197      -5.239   8.255  -9.442  1.00  0.00
ATOM   3654  H2  WAT  1197      -6.555   7.573  -9.133  1.00  0.00
TER
ATOM   3655  O   WAT  1198       2.796   4.042  -9.908  1.00  0.00
ATOM   3656  H1  WAT  1198       2.190   4.065 -10.648  1.00  0.00
ATOM   3657  H2  WAT  1198       2.492   3.310  -9.371  1.00  0.00
TER
ATOM   3658  O   WAT  1199       4.227   7.770 -11.297  1.00  0.00
ATOM   3659  H1  WAT  1199       5.179   7.686 -11.347  1.00  0.00
ATOM   3660  H2  WAT  1199       4.079   8.434 -10.623  1.00  0.00
TER
ATOM   3661  O   WAT  1200      -8.320   0.421 -10.912  1.00  0.00
ATOM   3662  H1  WAT  1200      -7.816  -0.158 -10.340  1.00  0.00
ATOM   3663  H2  WAT  1200      -9.059   0.705 -10.374  1.00  0.00
TER
ATOM   3664  O   WAT  1201      -1.266   1.828 -11.378  1.00  0.00
ATOM   3665  H1  WAT  1201      -2.032   2.397 -11.463  1.00  0.00
ATOM   3666  H2  WAT  1201      -1.085   1.536 -12.271  1.00  0.00
TER
ATOM   3667  O   WAT  1202       5.876   3.559 -10.821  1.00  0.00
ATOM   3668  H1  WAT  1202       6.617   3.896 -11.324  1.00  0.00
ATOM   3669  H2  WAT  1202       5.113   3.728 -11.374  1.00  0.00
TER
ATOM   3670  O   WAT  1203      -6.288  -1.436 -10.017  1.00  0.00
ATOM   3671  H1  WAT  1203      -6.247  -1.734  -9.108  1.00  0.00
ATOM   3672  H2  WAT  1203      -5.433  -1.035 -10.176  1.00  0.00
TER
ATOM   3673  O   WAT  1204      -4.347  -2.857 -12.049  1.00  0.00
ATOM   3674  H1  WAT  1204      -4.878  -3.348 -12.677  1.00  0.00
ATOM   3675  H2  WAT  1204      -3.678  -2.428 -12.583  1.00  0.00
TER
ATOM   3676  O   WAT  1205       4.551   1.610 -12.285  1.00  0.00
ATOM   3677  H1  WAT  1205       4.965   1.765 -11.436  1.00  0.00
ATOM   3678  H2  WAT  1205       3.616   1.736 -12.123  1.00  0.00
TER
ATOM   3679  O   WAT  1206       5.023  -1.050 -10.281  1.00  0.00
ATOM   3680  H1  WAT  1206       5.605  -1.805 -10.369  1.00  0.00
ATOM   3681  H2  WAT  1206       5.199  -0.519 -11.058  1.00  0.00
TER
ATOM   3682  O   WAT  1207      -3.860  -5.890 -11.970  1.00  0.00
ATOM   3683  H1  WAT  1207      -3.954  -6.508 -12.694  1.00  0.00
ATOM   3684  H2  WAT  1207      -4.440  -5.164 -12.197  1.00  0.00
TER
ATOM   3685  O   WAT  1208      -1.094  -7.333 -14.937  1.00  0.00
ATOM   3686  H1  WAT  1208      -1.542  -7.311 -15.782  1.00  0.00
ATOM   3687  H2  WAT  1208      -1.727  -7.731 -14.340  1.00  0.00
TER
ATOM   3688  O   WAT  1209      -0.688   1.562 -14.316  1.00  0.00
ATOM   3689  H1  WAT  1209      -0.269   2.406 -14.488  1.00  0.00
ATOM   3690  H2  WAT  1209      -1.607   1.700 -14.545  1.00  0.00
TER
ATOM   3691  O   WAT  1210       1.648  -0.706 -12.932  1.00  0.00
ATOM   3692  H1  WAT  1210       1.768  -1.302 -12.192  1.00  0.00
ATOM   3693  H2  WAT  1210       2.508  -0.669 -13.352  1.00  0.00
TER
ATOM   3694  O   WAT  1211       3.987  -0.152 -14.356  1.00  0.00
ATOM   3695  H1  WAT  1211       3.461   0.372 -14.959  1.00  0.00
ATOM   3696  H2  WAT  1211       4.330   0.480 -13.725  1.00  0.00
TER
ATOM   3697  O   WAT  1212      -2.837   7.868 -13.200  1.00  0.00
ATOM   3698  H1  WAT  1212      -3.375   8.592 -13.519  1.00  0.00
ATOM   3699  H2  WAT  1212      -2.584   7.391 -13.990  1.00  0.00
TER
ATOM   3700  O   WAT  1213      -1.585  -4.164 -11.674  1.00  0.00
ATOM   3701  H1  WAT  1213      -0.995  -4.472 -10.986  1.00  0.00
ATOM   3702  H2  WAT  1213      -2.403  -4.636 -11.518  1.00  0.00
TER
ATOM   3703  O   WAT  1214       3.235  -4.547 -11.441  1.00  0.00
ATOM   3704  H1  WAT  1214       2.546  -5.209 -11.506  1.00  0.00
ATOM   3705  H2  WAT  1214       3.955  -4.994 -10.996  1.00  0.00
TER
ATOM   3706  O   WAT  1215       0.019   9.103 -12.941  1.00  0.00
ATOM   3707  H1  WAT  1215      -0.055  10.006 -12.634  1.00  0.00
ATOM   3708  H2  WAT  1215      -0.883   8.784 -12.969  1.00  0.00
TER
ATOM   3709  O   WAT  1216      -8.578   6.430 -19.638  1.00  0.00
ATOM   3710  H1  WAT  1216      -8.248   5.562 -19.870  1.00  0.00
ATOM   3711  H2  WAT  1216      -8.149   6.636 -18.807  1.00  0.00
TER
ATOM   3712  O   WAT  1217      -8.089   7.297 -16.900  1.00  0.00
ATOM   3713  H1  WAT  1217      -8.526   7.477 -16.067  1.00  0.00
ATOM   3714  H2  WAT  1217      -7.521   8.055 -17.041  1.00  0.00
TER
ATOM   3715  O   WAT  1218       7.547   6.799 -12.612  1.00  0.00
ATOM   3716  H1  WAT  1218       6.947   6.858 -13.355  1.00  0.00
ATOM   3717  H2  WAT  1218       7.676   5.859 -12.482  1.00  0.00
TER
ATOM   3718  O   WAT  1219       9.249   2.141 -19.927  1.00  0.00
ATOM   3719  H1  WAT  1219       9.620   1.357 -20.334  1.00  0.00
ATOM   3720  H2  WAT  1219       9.889   2.829 -20.106  1.00  0.00
TER
ATOM   3721  O   WAT  1220       6.232   3.524 -14.514  1.00  0.00
ATOM   3722  H1  WAT  1220       5.418   3.954 -14.252  1.00  0.00
ATOM   3723  H2  WAT  1220       6.640   4.136 -15.127  1.00  0.00
TER
ATOM   3724  O   WAT  1221      -7.219   0.195 -16.000  1.00  0.00
ATOM   3725  H1  WAT  1221      -6.852   0.107 -15.121  1.00  0.00
ATOM   3726  H2  WAT  1221      -7.788  -0.569 -16.100  1.00  0.00
TER
ATOM   3727  O   WAT  1222       7.581  -1.337 -12.987  1.00  0.00
ATOM   3728  H1  WAT  1222       7.350  -1.566 -13.888  1.00  0.00
ATOM   3729  H2  WAT  1222       7.842  -0.417 -13.033  1.00  0.00
TER
ATOM   3730  O   WAT  1223      -7.668  -2.895 -12.095  1.00  0.00
ATOM   3731  H1  WAT  1223      -8.562  -2.928 -11.755  1.00  0.00
ATOM   3732  H2  WAT  1223      -7.128  -2.696 -11.329  1.00  0.00
TER
ATOM   3733  O   WAT  1224       6.020  -6.111 -10.209  1.00  0.00
ATOM   3734  H1  WAT  1224       6.897  -6.103  -9.826  1.00  0.00
ATOM   3735  H2  WAT  1224       6.032  -6.848 -10.820  1.00  0.00
TER
ATOM   3736  O   WAT  1225       7.466  -2.258 -19.321  1.00  0.00
ATOM   3737  H1  WAT  1225       7.990  -2.752 -19.952  1.00  0.00
ATOM   3738  H2  WAT  1225       8.052  -2.123 -18.576  1.00  0.00
TER
ATOM   3739  O   WAT  1226       7.645  -2.174 -15.799  1.00  0.00
ATOM   3740  H1  WAT  1226       6.696  -2.208 -15.684  1.00  0.00
ATOM   3741  H2  WAT  1226       7.827  -1.264 -16.034  1.00  0.00
TER
ATOM   3742  O   WAT  1227      -7.164  -8.620 -17.746  1.00  0.00
ATOM   3743  H1  WAT  1227      -6.516  -9.170 -18.187  1.00  0.00
ATOM   3744  H2  WAT  1227      -6.743  -8.365 -16.925  1.00  0.00
TER
ATOM   3745  O   WAT  1228       6.732  -8.426 -14.389  1.00  0.00
ATOM   3746  H1  WAT  1228       7.369  -7.812 -14.023  1.00  0.00
ATOM   3747  H2  WAT  1228       6.879  -8.390 -15.334  1.00  0.00
TER
ATOM   3748  O   WAT  1229      -7.410  -8.464 -15.004  1.00  0.00
ATOM   3749  H1  WAT  1229      -7.759  -8.008 -14.238  1.00  0.00
ATOM   3750  H2  WAT  1229      -7.742  -9.358 -14.921  1.00  0.00
TER
ATOM   3751  O   WAT  1230      -5.804   4.708 -10.838  1.00  0.00
ATOM   3752  H1  WAT  1230      -5.847   4.337  -9.957  1.00  0.00
ATOM   3753  H2  WAT  1230      -5.673   5.646 -10.698  1.00  0.00
TER
ATOM   3754  O   WAT  1231      -2.103   6.264 -15.237  1.00  0.00
ATOM   3755  H1  WAT  1231      -2.344   6.531 -16.124  1.00  0.00
ATOM   3756  H2  WAT  1231      -1.163   6.434 -15.182  1.00  0.00
TER
ATOM   3757  O   WAT  1232       0.102  -7.273 -11.482  1.00  0.00
ATOM   3758  H1  WAT  1232       0.041  -6.681 -10.732  1.00  0.00
ATOM   3759  H2  WAT  1232       1.042  -7.380 -11.627  1.00  0.00
TER
ATOM   3760  O   WAT  1233       2.739  -7.616 -11.843  1.00  0.00
ATOM   3761  H1  WAT  1233       3.354  -7.298 -12.504  1.00  0.00
ATOM   3762  H2  WAT  1233       3.284  -8.101 -11.223  1.00  0.00
TER
ATOM   3763  O   WAT  1234       9.157   8.283 -14.436  1.00  0.00
ATOM   3764  H1  WAT  1234       8.663   8.680 -15.154  1.00  0.00
ATOM   3765  H2  WAT  1234       8.548   7.658 -14.043  1.00  0.00
TER
ATOM   3766  O   WAT  1235      -6.738  -8.937 -11.729  1.00  0.00
ATOM   3767  H1  WAT  1235      -6.190  -9.118 -12.492  1.00  0.00
ATOM   3768  H2  WAT  1235      -6.673  -9.727 -11.193  1.00  0.00
TER
ATOM   3769  O   WAT  1236      -5.965   7.654 -13.719  1.00  0.00
ATOM   3770  H1  WAT  1236      -6.559   7.523 -12.980  1.00  0.00
ATOM   3771  H2  WAT  1236      -5.973   6.818 -14.184  1.00  0.00
TER
ATOM   3772  O   WAT  1237       3.480  -9.053 -15.516  1.00  0.00
ATOM   3773  H1  WAT  1237       2.606  -8.719 -15.718  1.00  0.00
ATOM   3774  H2  WAT  1237       3.371  -9.525 -14.690  1.00  0.00
TER
ATOM   3775  O   WAT  1238       4.387  -6.846 -14.131  1.00  0.00
ATOM   3776  H1  WAT  1238       4.059  -7.660 -14.511  1.00  0.00
ATOM   3777  H2  WAT  1238       5.336  -6.889 -14.255  1.00  0.00
TER
ATOM   3778  O   WAT  1239       6.841   8.926 -17.158  1.00  0.00
ATOM   3779  H1  WAT  1239       6.381   9.677 -17.532  1.00  0.00
ATOM   3780  H2  WAT  1239       6.212   8.206 -17.216  1.00  0.00
TER
ATOM   3781  O   WAT  1240      -6.334   5.020 -14.768  1.00  0.00
ATOM   3782  H1  WAT  1240      -7.061   4.400 -14.835  1.00  0.00
ATOM   3783  H2  WAT  1240      -6.273   5.414 -15.638  1.00  0.00
TER
ATOM   3784  O   WAT  1241      -2.729   7.234 -17.983  1.00  0.00
ATOM   3785  H1  WAT  1241      -2.213   6.623 -18.508  1.00  0.00
ATOM   3786  H2  WAT  1241      -2.080   7.737 -17.492  1.00  0.00
TER
ATOM   3787  O   WAT  1242       0.010   8.125 -17.156  1.00  0.00
ATOM   3788  H1  WAT  1242       0.298   7.871 -18.033  1.00  0.00
ATOM   3789  H2  WAT  1242       0.522   7.573 -16.565  1.00  0.00
TER
ATOM   3790  O   WAT  1243       1.228  -8.136 -16.576  1.00  0.00
ATOM   3791  H1  WAT  1243       0.445  -7.661 -16.297  1.00  0.00
ATOM   3792  H2  WAT  1243       0.934  -9.040 -16.685  1.00  0.00
TER
ATOM   3793  O   WAT  1244       5.780  -7.433 -18.531  1.00  0.00
ATOM   3794  H1  WAT  1244       6.221  -7.489 -19.379  1.00  0.00
ATOM   3795  H2  WAT  1244       5.511  -6.518 -18.460  1.00  0.00
TER
ATOM   3796  O   WAT  1245       3.616  -9.053 -19.826  1.00  0.00
ATOM   3797  H1  WAT  1245       4.219  -8.481 -19.352  1.00  0.00
ATOM   3798  H2  WAT  1245       2.875  -8.489 -20.049  1.00  0.00
TER
ATOM   3799  O   WAT  1246       0.077   9.047  -9.789  1.00  0.00
ATOM   3800  H1  WAT  1246       1.004   8.811  -9.746  1.00  0.00
ATOM   3801  H2  WAT  1246       0.062   9.874 -10.271  1.00  0.00
TER
ATOM   3802  O   WAT  1247      -2.736  -8.289 -10.025  1.00  0.00
ATOM   3803  H1  WAT  1247      -3.018  -7.785 -10.789  1.00  0.00
ATOM   3804  H2  WAT  1247      -2.354  -9.087 -10.391  1.00  0.00
TER
ATOM   3805  O   WAT  1248       3.865  -8.873  -9.447  1.00  0.00
ATOM   3806  H1  WAT  1248       3.752  -8.554  -8.552  1.00  0.00
ATOM   3807  H2  WAT  1248       4.682  -8.472  -9.743  1.00  0.00
TER
ATOM   3808  O   WAT  1249       6.645   8.274  -9.965  1.00  0.00
ATOM   3809  H1  WAT  1249       7.438   7.779 -10.172  1.00  0.00
ATOM   3810  H2  WAT  1249       6.938   8.953  -9.357  1.00  0.00
TER
ATOM   3811  O   WAT  1250       2.771 -19.628  17.240  1.00  0.00
ATOM   3812  H1  WAT  1250       2.690 -20.543  16.969  1.00  0.00
ATOM   3813  H2  WAT  1250       2.357 -19.132  16.534  1.00  0.00
TER
ATOM   3814  O   WAT  1251       0.903 -17.851  19.121  1.00  0.00
ATOM   3815  H1  WAT  1251       0.127 -18.330  19.410  1.00  0.00
ATOM   3816  H2  WAT  1251       1.554 -18.530  18.946  1.00  0.00
TER
ATOM   3817  O   WAT  1252       4.924 -13.445  17.900  1.00  0.00
ATOM   3818  H1  WAT  1252       4.462 -14.216  18.229  1.00  0.00
ATOM   3819  H2  WAT  1252       5.736 -13.418  18.406  1.00  0.00
TER
ATOM   3820  O   WAT  1253      -5.100 -13.505  20.194  1.00  0.00
ATOM   3821  H1  WAT  1253      -4.798 -14.395  20.015  1.00  0.00
ATOM   3822  H2  WAT  1253      -4.356 -12.948  19.966  1.00  0.00
TER
ATOM   3823  O   WAT  1254      -8.708 -19.978  19.666  1.00  0.00
ATOM   3824  H1  WAT  1254      -8.136 -20.746  19.667  1.00  0.00
ATOM   3825  H2  WAT  1254      -8.708 -19.679  18.757  1.00  0.00
TER
ATOM   3826  O   WAT  1255       1.150 -11.159  17.521  1.00  0.00
ATOM   3827  H1  WAT  1255       0.531 -10.703  16.950  1.00  0.00
ATOM   3828  H2  WAT  1255       2.005 -11.004  17.120  1.00  0.00
TER
ATOM   3829  O   WAT  1256       0.344 -15.175  19.128  1.00  0.00
ATOM   3830  H1  WAT  1256       0.275 -16.116  18.966  1.00  0.00
ATOM   3831  H2  WAT  1256       1.106 -15.085  19.700  1.00  0.00
TER
ATOM   3832  O   WAT  1257      -2.654 -21.027  19.149  1.00  0.00
ATOM   3833  H1  WAT  1257      -2.147 -20.528  19.789  1.00  0.00
ATOM   3834  H2  WAT  1257      -2.123 -21.803  18.973  1.00  0.00
TER
ATOM   3835  O   WAT  1258       2.016 -16.275  14.914  1.00  0.00
ATOM   3836  H1  WAT  1258       1.398 -15.810  14.350  1.00  0.00
ATOM   3837  H2  WAT  1258       2.529 -15.582  15.331  1.00  0.00
TER
ATOM   3838  O   WAT  1259      -8.615 -15.589  12.288  1.00  0.00
ATOM   3839  H1  WAT  1259      -8.993 -15.100  11.557  1.00  0.00
ATOM   3840  H2  WAT  1259      -8.358 -14.917  12.919  1.00  0.00
TER
ATOM   3841  O   WAT  1260       4.545 -11.471  20.037  1.00  0.00
ATOM   3842  H1  WAT  1260       4.558 -11.875  19.170  1.00  0.00
ATOM   3843  H2  WAT  1260       3.992 -10.696  19.933  1.00  0.00
TER
ATOM   3844  O   WAT  1261       5.840 -14.749  15.126  1.00  0.00
ATOM   3845  H1  WAT  1261       5.729 -15.692  15.251  1.00  0.00
ATOM   3846  H2  WAT  1261       5.836 -14.388  16.013  1.00  0.00
TER
ATOM   3847  O   WAT  1262       1.382 -19.123  14.483  1.00  0.00
ATOM   3848  H1  WAT  1262       0.454 -19.189  14.711  1.00  0.00
ATOM   3849  H2  WAT  1262       1.534 -18.185  14.368  1.00  0.00
TER
ATOM   3850  O   WAT  1263       5.411 -17.561  14.986  1.00  0.00
ATOM   3851  H1  WAT  1263       4.793 -17.899  14.339  1.00  0.00
ATOM   3852  H2  WAT  1263       5.394 -18.205  15.694  1.00  0.00
TER
ATOM   3853  O   WAT  1264      -3.013 -18.596  17.265  1.00  0.00
ATOM   3854  H1  WAT  1264      -3.417 -19.308  16.769  1.00  0.00
ATOM   3855  H2  WAT  1264      -2.926 -18.941  18.153  1.00  0.00
TER
ATOM   3856  O   WAT  1265      -2.545 -14.909  19.428  1.00  0.00
ATOM   3857  H1  WAT  1265      -2.842 -15.515  18.749  1.00  0.00
ATOM   3858  H2  WAT  1265      -1.595 -14.872  19.317  1.00  0.00
TER
ATOM   3859  O   WAT  1266       3.588 -18.322  11.993  1.00  0.00
ATOM   3860  H1  WAT  1266       4.027 -19.160  11.847  1.00  0.00
ATOM   3861  H2  WAT  1266       4.301 -17.689  12.080  1.00  0.00
TER
ATOM   3862  O   WAT  1267       1.697 -13.382  15.962  1.00  0.00
ATOM   3863  H1  WAT  1267       2.137 -12.640  15.547  1.00  0.00
ATOM   3864  H2  WAT  1267       1.636 -13.140  16.885  1.00  0.00
TER
ATOM   3865  O   WAT  1268      -6.312 -19.702  14.765  1.00  0.00
ATOM   3866  H1  WAT  1268      -6.433 -18.975  14.153  1.00  0.00
ATOM   3867  H2  WAT  1268      -6.622 -20.471  14.288  1.00  0.00
TER
ATOM   3868  O   WAT  1269      -7.429 -14.830  16.983  1.00  0.00
ATOM   3869  H1  WAT  1269      -7.836 -14.689  16.128  1.00  0.00
ATOM   3870  H2  WAT  1269      -6.538 -15.114  16.780  1.00  0.00
TER
ATOM   3871  O   WAT  1270       4.364 -10.395  13.318  1.00  0.00
ATOM   3872  H1  WAT  1270       4.204 -10.685  14.216  1.00  0.00
ATOM   3873  H2  WAT  1270       4.199 -11.171  12.782  1.00  0.00
TER
ATOM   3874  O   WAT  1271      -3.157 -10.616  15.095  1.00  0.00
ATOM   3875  H1  WAT  1271      -3.333 -11.532  14.882  1.00  0.00
ATOM   3876  H2  WAT  1271      -4.011 -10.257  15.335  1.00  0.00
TER
ATOM   3877  O   WAT  1272       4.067 -12.887  11.878  1.00  0.00
ATOM   3878  H1  WAT  1272       3.373 -12.889  11.218  1.00  0.00
ATOM   3879  H2  WAT  1272       4.809 -13.311  11.447  1.00  0.00
TER
ATOM   3880  O   WAT  1273       3.632 -11.260  15.952  1.00  0.00
ATOM   3881  H1  WAT  1273       4.088 -12.041  16.266  1.00  0.00
ATOM   3882  H2  WAT  1273       3.971 -10.550  16.497  1.00  0.00
TER
ATOM   3883  O   WAT  1274      -4.055 -21.235  15.876  1.00  0.00
ATOM   3884  H1  WAT  1274      -4.280 -21.451  16.780  1.00  0.00
ATOM   3885  H2  WAT  1274      -4.835 -20.802  15.530  1.00  0.00
TER
ATOM   3886  O   WAT  1275       3.175 -21.228  14.475  1.00  0.00
ATOM   3887  H1  WAT  1275       2.576 -20.505  14.291  1.00  0.00
ATOM   3888  H2  WAT  1275       3.723 -21.291  13.692  1.00  0.00
TER
ATOM   3889  O   WAT  1276      -8.995 -22.060   9.938  1.00  0.00
ATOM   3890  H1  WAT  1276      -9.077 -21.117  10.080  1.00  0.00
ATOM   3891  H2  WAT  1276      -9.347 -22.203   9.060  1.00  0.00
TER
ATOM   3892  O   WAT  1277      -2.121 -20.015  11.394  1.00  0.00
ATOM   3893  H1  WAT  1277      -2.689 -20.463  10.768  1.00  0.00
ATOM   3894  H2  WAT  1277      -1.412 -19.655  10.861  1.00  0.00
TER
ATOM   3895  O   WAT  1278      -4.576 -16.019  13.667  1.00  0.00
ATOM   3896  H1  WAT  1278      -5.350 -16.559  13.507  1.00  0.00
ATOM   3897  H2  WAT  1278      -3.847 -16.538  13.329  1.00  0.00
TER
ATOM   3898  O   WAT  1279       6.183 -17.022  19.460  1.00  0.00
ATOM   3899  H1  WAT  1279       6.903 -16.527  19.069  1.00  0.00
ATOM   3900  H2  WAT  1279       5.981 -17.701  18.815  1.00  0.00
TER
ATOM   3901  O   WAT  1280       4.359 -21.257  11.899  1.00  0.00
ATOM   3902  H1  WAT  1280       5.246 -20.945  11.724  1.00  0.00
ATOM   3903  H2  WAT  1280       4.329 -22.129  11.507  1.00  0.00
TER
ATOM   3904  O   WAT  1281      -4.532 -16.351  17.305  1.00  0.00
ATOM   3905  H1  WAT  1281      -4.015 -17.154  17.251  1.00  0.00
ATOM   3906  H2  WAT  1281      -4.984 -16.413  18.147  1.00  0.00
TER
ATOM   3907  O   WAT  1282       0.355 -15.084  12.578  1.00  0.00
ATOM   3908  H1  WAT  1282       0.696 -14.340  12.082  1.00  0.00
ATOM   3909  H2  WAT  1282      -0.474 -14.771  12.940  1.00  0.00
TER
ATOM   3910  O   WAT  1283       6.630 -19.945  11.367  1.00  0.00
ATOM   3911  H1  WAT  1283       6.546 -19.514  10.517  1.00  0.00
ATOM   3912  H2  WAT  1283       7.349 -19.486  11.800  1.00  0.00
TER
ATOM   3913  O   WAT  1284       7.659 -13.091  14.095  1.00  0.00
ATOM   3914  H1  WAT  1284       7.016 -13.746  14.369  1.00  0.00
ATOM   3915  H2  WAT  1284       7.272 -12.686  13.319  1.00  0.00
TER
ATOM   3916  O   WAT  1285       3.237 -15.763  17.942  1.00  0.00
ATOM   3917  H1  WAT  1285       3.590 -16.360  17.282  1.00  0.00
ATOM   3918  H2  WAT  1285       2.354 -16.088  18.113  1.00  0.00
TER
ATOM   3919  O   WAT  1286      -0.676 -15.003  15.349  1.00  0.00
ATOM   3920  H1  WAT  1286       0.011 -14.456  15.730  1.00  0.00
ATOM   3921  H2  WAT  1286      -1.463 -14.459  15.384  1.00  0.00
TER
ATOM   3922  O   WAT  1287      -8.537 -19.386  10.841  1.00  0.00
ATOM   3923  H1  WAT  1287      -7.668 -19.103  11.125  1.00  0.00
ATOM   3924  H2  WAT  1287      -9.028 -18.572  10.726  1.00  0.00
TER
ATOM   3925  O   WAT  1288      -1.374 -17.998  14.962  1.00  0.00
ATOM   3926  H1  WAT  1288      -0.917 -17.188  15.188  1.00  0.00
ATOM   3927  H2  WAT  1288      -1.725 -18.316  15.794  1.00  0.00
TER
ATOM   3928  O   WAT  1289       6.048 -14.200  10.633  1.00  0.00
ATOM   3929  H1  WAT  1289       5.822 -14.917  11.225  1.00  0.00
ATOM   3930  H2  WAT  1289       5.658 -14.448   9.795  1.00  0.00
TER
ATOM   3931  O   WAT  1290      -8.170 -10.173  11.407  1.00  0.00
ATOM   3932  H1  WAT  1290      -7.810  -9.574  10.753  1.00  0.00
ATOM   3933  H2  WAT  1290      -8.311  -9.627  12.181  1.00  0.00
TER
ATOM   3934  O   WAT  1291       5.630 -16.282  12.294  1.00  0.00
ATOM   3935  H1  WAT  1291       5.342 -15.821  13.082  1.00  0.00
ATOM   3936  H2  WAT  1291       6.425 -16.743  12.563  1.00  0.00
TER
ATOM   3937  O   WAT  1292      -2.153 -12.790  12.225  1.00  0.00
ATOM   3938  H1  WAT  1292      -2.162 -12.057  11.609  1.00  0.00
ATOM   3939  H2  WAT  1292      -3.073 -13.037  12.317  1.00  0.00
TER
ATOM   3940  O   WAT  1293      -6.552 -17.568  12.969  1.00  0.00
ATOM   3941  H1  WAT  1293      -7.160 -16.828  12.979  1.00  0.00
ATOM   3942  H2  WAT  1293      -6.078 -17.478  12.143  1.00  0.00
TER
ATOM   3943  O   WAT  1294       0.833 -12.727  10.887  1.00  0.00
ATOM   3944  H1  WAT  1294       0.934 -12.931   9.957  1.00  0.00
ATOM   3945  H2  WAT  1294      -0.067 -12.981  11.092  1.00  0.00
TER
ATOM   3946  O   WAT  1295      -0.525 -10.208  15.582  1.00  0.00
ATOM   3947  H1  WAT  1295      -0.271 -10.246  14.660  1.00  0.00
ATOM   3948  H2  WAT  1295      -1.474 -10.335  15.575  1.00  0.00
TER
ATOM   3949  O   WAT  1296       5.480 -19.289  17.158  1.00  0.00
ATOM   3950  H1  WAT  1296       4.539 -19.274  17.332  1.00  0.00
ATOM   3951  H2  WAT  1296       5.794 -20.076  17.604  1.00  0.00
TER
ATOM   3952  O   WAT  1297      -4.542 -17.607  10.718  1.00  0.00
ATOM   3953  H1  WAT  1297      -3.776 -17.719  11.281  1.00  0.00
ATOM   3954  H2  WAT  1297      -4.464 -18.303  10.066  1.00  0.00
TER
ATOM   3955  O   WAT  1298      -5.847 -20.175  11.401  1.00  0.00
ATOM   3956  H1  WAT  1298      -5.767 -21.122  11.513  1.00  0.00
ATOM   3957  H2  WAT  1298      -4.955 -19.844  11.507  1.00  0.00
TER
ATOM   3958  O   WAT  1299       7.482 -12.118  18.833  1.00  0.00
ATOM   3959  H1  WAT  1299       7.607 -11.295  19.305  1.00  0.00
ATOM   3960  H2  WAT  1299       8.349 -12.329  18.486  1.00  0.00
TER
ATOM   3961  O   WAT  1300      -5.046 -10.025  18.505  1.00  0.00
ATOM   3962  H1  WAT  1300      -4.310 -10.574  18.776  1.00  0.00
ATOM   3963  H2  WAT  1300      -4.662  -9.160  18.365  1.00  0.00
TER
ATOM   3964  O   WAT  1301      -8.161 -13.958  14.379  1.00  0.00
ATOM   3965  H1  WAT  1301      -9.087 -13.716  14.369  1.00  0.00
ATOM   3966  H2  WAT  1301      -7.696 -13.130  14.257  1.00  0.00
TER
ATOM   3967  O   WAT  1302      -1.936 -10.852  10.327  1.00  0.00
ATOM   3968  H1  WAT  1302      -1.143 -10.563   9.876  1.00  0.00
ATOM   3969  H2  WAT  1302      -2.455 -11.283   9.649  1.00  0.00
TER
ATOM   3970  O   WAT  1303       7.117 -11.625  11.751  1.00  0.00
ATOM   3971  H1  WAT  1303       6.832 -12.039  10.936  1.00  0.00
ATOM   3972  H2  WAT  1303       6.919 -10.696  11.631  1.00  0.00
TER
ATOM   3973  O   WAT  1304      -1.418 -15.632  10.192  1.00  0.00
ATOM   3974  H1  WAT  1304      -1.523 -16.247  10.918  1.00  0.00
ATOM   3975  H2  WAT  1304      -1.585 -16.155   9.408  1.00  0.00
TER
ATOM   3976  O   WAT  1305       1.822 -16.570  10.796  1.00  0.00
ATOM   3977  H1  WAT  1305       1.273 -16.123  11.440  1.00  0.00
ATOM   3978  H2  WAT  1305       2.444 -17.075  11.320  1.00  0.00
TER
ATOM   3979  O   WAT  1306      -2.510 -17.611  12.692  1.00  0.00
ATOM   3980  H1  WAT  1306      -2.088 -17.777  13.535  1.00  0.00
ATOM   3981  H2  WAT  1306      -2.385 -18.421  12.198  1.00  0.00
TER
ATOM   3982  O   WAT  1307       0.003 -18.587   9.940  1.00  0.00
ATOM   3983  H1  WAT  1307       0.523 -19.302   9.574  1.00  0.00
ATOM   3984  H2  WAT  1307       0.650 -17.948  10.240  1.00  0.00
TER
ATOM   3985  O   WAT  1308       0.568 -10.506  12.230  1.00  0.00
ATOM   3986  H1  WAT  1308       1.463 -10.167  12.252  1.00  0.00
ATOM   3987  H2  WAT  1308       0.599 -11.228  11.603  1.00  0.00
TER
ATOM   3988  O   WAT  1309      -5.793 -15.133  10.459  1.00  0.00
ATOM   3989  H1  WAT  1309      -5.355 -14.590  11.115  1.00  0.00
ATOM   3990  H2  WAT  1309      -5.308 -15.958  10.469  1.00  0.00
TER
ATOM   3991  O   WAT  1310      -8.578 -12.344  17.911  1.00  0.00
ATOM   3992  H1  WAT  1310      -8.248 -13.212  17.679  1.00  0.00
ATOM   3993  H2  WAT  1310      -8.149 -12.138  18.741  1.00  0.00
TER
ATOM   3994  O   WAT  1311      -3.982 -14.013  15.571  1.00  0.00
ATOM   3995  H1  WAT  1311      -4.283 -14.137  16.472  1.00  0.00
ATOM   3996  H2  WAT  1311      -4.088 -14.872  15.163  1.00  0.00
TER
ATOM   3997  O   WAT  1312       8.787 -14.234  10.274  1.00  0.00
ATOM   3998  H1  WAT  1312       7.956 -14.166  10.745  1.00  0.00
ATOM   3999  H2  WAT  1312       8.964 -13.343   9.970  1.00  0.00
TER
ATOM   4000  O   WAT  1313       8.243 -17.489  12.777  1.00  0.00
ATOM   4001  H1  WAT  1313       9.005 -16.919  12.883  1.00  0.00
ATOM   4002  H2  WAT  1313       8.258 -18.056  13.548  1.00  0.00
TER
ATOM   4003  O   WAT  1314      -8.257 -18.965  17.008  1.00  0.00
ATOM   4004  H1  WAT  1314      -8.912 -19.234  16.364  1.00  0.00
ATOM   4005  H2  WAT  1314      -7.419 -19.075  16.558  1.00  0.00
TER
ATOM   4006  O   WAT  1315       9.249 -16.634  17.621  1.00  0.00
ATOM   4007  H1  WAT  1315       9.620 -17.417  17.215  1.00  0.00
ATOM   4008  H2  WAT  1315       9.889 -15.945  17.443  1.00  0.00
TER
ATOM   4009  O   WAT  1316       8.295 -17.195   9.934  1.00  0.00
ATOM   4010  H1  WAT  1316       8.570 -16.288   9.806  1.00  0.00
ATOM   4011  H2  WAT  1316       8.106 -17.259  10.871  1.00  0.00
TER
ATOM   4012  O   WAT  1317       8.191 -19.259  14.927  1.00  0.00
ATOM   4013  H1  WAT  1317       7.816 -20.026  14.496  1.00  0.00
ATOM   4014  H2  WAT  1317       7.462 -18.876  15.415  1.00  0.00
TER
ATOM   4015  O   WAT  1318      -9.043 -21.755  12.951  1.00  0.00
ATOM   4016  H1  WAT  1318      -9.947 -21.492  12.776  1.00  0.00
ATOM   4017  H2  WAT  1318      -8.559 -21.484  12.171  1.00  0.00
TER
ATOM   4018  O   WAT  1319       7.466 -21.033  18.228  1.00  0.00
ATOM   4019  H1  WAT  1319       7.990 -21.527  17.597  1.00  0.00
ATOM   4020  H2  WAT  1319       8.052 -20.898  18.973  1.00  0.00
TER
ATOM   4021  O   WAT  1320       6.290 -10.498  16.561  1.00  0.00
ATOM   4022  H1  WAT  1320       6.886 -10.820  15.885  1.00  0.00
ATOM   4023  H2  WAT  1320       6.548 -10.971  17.353  1.00  0.00
TER
ATOM   4024  O   WAT  1321       6.841  -9.849  20.391  1.00  0.00
ATOM   4025  H1  WAT  1321       6.381  -9.097  20.017  1.00  0.00
ATOM   4026  H2  WAT  1321       6.212 -10.568  20.333  1.00  0.00
TER
ATOM   4027  O   WAT  1322      -2.729 -11.540  19.566  1.00  0.00
ATOM   4028  H1  WAT  1322      -2.213 -12.151  19.041  1.00  0.00
ATOM   4029  H2  WAT  1322      -2.080 -11.037  20.057  1.00  0.00
TER
ATOM   4030  O   WAT  1323      -8.051 -10.437  15.991  1.00  0.00
ATOM   4031  H1  WAT  1323      -8.219 -11.070  16.689  1.00  0.00
ATOM   4032  H2  WAT  1323      -8.918 -10.231  15.640  1.00  0.00
TER
ATOM   4033  O   WAT  1324      -6.445 -11.744  13.436  1.00  0.00
ATOM   4034  H1  WAT  1324      -6.970 -11.363  12.732  1.00  0.00
ATOM   4035  H2  WAT  1324      -6.520 -11.119  14.157  1.00  0.00
TER
ATOM   4036  O   WAT  1325       8.312 -10.185  14.757  1.00  0.00
ATOM   4037  H1  WAT  1325       8.487 -10.871  14.113  1.00  0.00
ATOM   4038  H2  WAT  1325       7.614  -9.660  14.365  1.00  0.00
TER
ATOM   4039  O   WAT  1326      -3.845  -9.795  12.311  1.00  0.00
ATOM   4040  H1  WAT  1326      -3.114 -10.080  11.763  1.00  0.00
ATOM   4041  H2  WAT  1326      -3.586 -10.034  13.200  1.00  0.00
TER
ATOM   4042  O   WAT  1327      -4.684 -13.679  12.315  1.00  0.00
ATOM   4043  H1  WAT  1327      -5.313 -13.210  12.864  1.00  0.00
ATOM   4044  H2  WAT  1327      -4.569 -14.524  12.750  1.00  0.00
TER
ATOM   4045  O   WAT  1328       2.771 -19.628  -1.535  1.00  0.00
ATOM   4046  H1  WAT  1328       2.690 -20.543  -1.806  1.00  0.00
ATOM   4047  H2  WAT  1328       2.357 -19.132  -2.241  1.00  0.00
TER
ATOM   4048  O   WAT  1329       0.903 -17.851   0.346  1.00  0.00
ATOM   4049  H1  WAT  1329       0.127 -18.330   0.636  1.00  0.00
ATOM   4050  H2  WAT  1329       1.554 -18.530   0.172  1.00  0.00
TER
ATOM   4051  O   WAT  1330      -5.081 -17.539   1.224  1.00  0.00
ATOM   4052  H1  WAT  1330      -5.912 -17.794   1.623  1.00  0.00
ATOM   4053  H2  WAT  1330      -4.472 -17.467   1.960  1.00  0.00
TER
ATOM   4054  O   WAT  1331       4.924 -13.445  -0.874  1.00  0.00
ATOM   4055  H1  WAT  1331       4.462 -14.216  -0.545  1.00  0.00
ATOM   4056  H2  WAT  1331       5.736 -13.418  -0.369  1.00  0.00
TER
ATOM   4057  O   WAT  1332      -5.100 -13.505   1.420  1.00  0.00
ATOM   4058  H1  WAT  1332      -4.798 -14.395   1.241  1.00  0.00
ATOM   4059  H2  WAT  1332      -4.356 -12.948   1.192  1.00  0.00
TER
ATOM   4060  O   WAT  1333      -8.708 -19.978   0.892  1.00  0.00
ATOM   4061  H1  WAT  1333      -8.136 -20.746   0.892  1.00  0.00
ATOM   4062  H2  WAT  1333      -8.708 -19.679  -0.017  1.00  0.00
TER
ATOM   4063  O   WAT  1334       1.150 -11.159  -1.253  1.00  0.00
ATOM   4064  H1  WAT  1334       0.531 -10.703  -1.824  1.00  0.00
ATOM   4065  H2  WAT  1334       2.005 -11.004  -1.655  1.00  0.00
TER
ATOM   4066  O   WAT  1335       0.344 -15.175   0.353  1.00  0.00
ATOM   4067  H1  WAT  1335       0.275 -16.116   0.192  1.00  0.00
ATOM   4068  H2  WAT  1335       1.106 -15.085   0.925  1.00  0.00
TER
ATOM   4069  O   WAT  1336      -2.654 -21.027   0.374  1.00  0.00
ATOM   4070  H1  WAT  1336      -2.147 -20.528   1.015  1.00  0.00
ATOM   4071  H2  WAT  1336      -2.123 -21.803   0.198  1.00  0.00
TER
ATOM   4072  O   WAT  1337       2.016 -16.275  -3.860  1.00  0.00
ATOM   4073  H1  WAT  1337       1.398 -15.810  -4.424  1.00  0.00
ATOM   4074  H2  WAT  1337       2.529 -15.582  -3.443  1.00  0.00
TER
ATOM   4075  O   WAT  1338      -3.121 -16.747   2.818  1.00  0.00
ATOM   4076  H1  WAT  1338      -3.454 -16.120   3.460  1.00  0.00
ATOM   4077  H2  WAT  1338      -2.944 -16.221   2.038  1.00  0.00
TER
ATOM   4078  O   WAT  1339      -3.909 -14.779   4.633  1.00  0.00
ATOM   4079  H1  WAT  1339      -3.291 -14.104   4.351  1.00  0.00
ATOM   4080  H2  WAT  1339      -4.769 -14.370   4.542  1.00  0.00
TER
ATOM   4081  O   WAT  1340      -8.615 -15.589  -6.486  1.00  0.00
ATOM   4082  H1  WAT  1340      -8.993 -15.100  -7.218  1.00  0.00
ATOM   4083  H2  WAT  1340      -8.358 -14.917  -5.856  1.00  0.00
TER
ATOM   4084  O   WAT  1341       7.009 -13.315   2.548  1.00  0.00
ATOM   4085  H1  WAT  1341       6.325 -12.645   2.540  1.00  0.00
ATOM   4086  H2  WAT  1341       7.549 -13.117   1.783  1.00  0.00
TER
ATOM   4087  O   WAT  1342       4.545 -11.471   1.263  1.00  0.00
ATOM   4088  H1  WAT  1342       4.558 -11.875   0.395  1.00  0.00
ATOM   4089  H2  WAT  1342       3.992 -10.696   1.159  1.00  0.00
TER
ATOM   4090  O   WAT  1343       5.840 -14.749  -3.648  1.00  0.00
ATOM   4091  H1  WAT  1343       5.729 -15.692  -3.523  1.00  0.00
ATOM   4092  H2  WAT  1343       5.836 -14.388  -2.762  1.00  0.00
TER
ATOM   4093  O   WAT  1344       3.944 -16.568   2.591  1.00  0.00
ATOM   4094  H1  WAT  1344       4.360 -16.782   1.757  1.00  0.00
ATOM   4095  H2  WAT  1344       4.667 -16.311   3.162  1.00  0.00
TER
ATOM   4096  O   WAT  1345       1.382 -19.123  -4.292  1.00  0.00
ATOM   4097  H1  WAT  1345       0.454 -19.189  -4.063  1.00  0.00
ATOM   4098  H2  WAT  1345       1.534 -18.185  -4.406  1.00  0.00
TER
ATOM   4099  O   WAT  1346       7.890 -18.169   2.683  1.00  0.00
ATOM   4100  H1  WAT  1346       7.062 -18.100   2.208  1.00  0.00
ATOM   4101  H2  WAT  1346       8.485 -17.584   2.214  1.00  0.00
TER
ATOM   4102  O   WAT  1347       5.411 -17.561  -3.788  1.00  0.00
ATOM   4103  H1  WAT  1347       4.793 -17.899  -4.436  1.00  0.00
ATOM   4104  H2  WAT  1347       5.394 -18.205  -3.080  1.00  0.00
TER
ATOM   4105  O   WAT  1348       4.854 -21.382   3.628  1.00  0.00
ATOM   4106  H1  WAT  1348       4.441 -20.557   3.882  1.00  0.00
ATOM   4107  H2  WAT  1348       4.122 -21.968   3.436  1.00  0.00
TER
ATOM   4108  O   WAT  1349      -3.013 -18.596  -1.510  1.00  0.00
ATOM   4109  H1  WAT  1349      -3.417 -19.308  -2.005  1.00  0.00
ATOM   4110  H2  WAT  1349      -2.926 -18.941  -0.621  1.00  0.00
TER
ATOM   4111  O   WAT  1350      -2.545 -14.909   0.654  1.00  0.00
ATOM   4112  H1  WAT  1350      -2.842 -15.515  -0.025  1.00  0.00
ATOM   4113  H2  WAT  1350      -1.595 -14.872   0.543  1.00  0.00
TER
ATOM   4114  O   WAT  1351      -4.300 -21.822   2.270  1.00  0.00
ATOM   4115  H1  WAT  1351      -3.748 -21.712   1.495  1.00  0.00
ATOM   4116  H2  WAT  1351      -3.786 -21.448   2.986  1.00  0.00
TER
ATOM   4117  O   WAT  1352       5.544 -11.336   4.316  1.00  0.00
ATOM   4118  H1  WAT  1352       5.067 -10.529   4.124  1.00  0.00
ATOM   4119  H2  WAT  1352       4.860 -11.988   4.469  1.00  0.00
TER
ATOM   4120  O   WAT  1353      -3.453 -15.171   7.305  1.00  0.00
ATOM   4121  H1  WAT  1353      -4.350 -14.947   7.552  1.00  0.00
ATOM   4122  H2  WAT  1353      -3.428 -15.048   6.356  1.00  0.00
TER
ATOM   4123  O   WAT  1354       3.588 -18.322  -6.781  1.00  0.00
ATOM   4124  H1  WAT  1354       4.027 -19.160  -6.927  1.00  0.00
ATOM   4125  H2  WAT  1354       4.301 -17.689  -6.695  1.00  0.00
TER
ATOM   4126  O   WAT  1355      -4.626 -18.300   5.881  1.00  0.00
ATOM   4127  H1  WAT  1355      -4.765 -17.428   6.249  1.00  0.00
ATOM   4128  H2  WAT  1355      -5.508 -18.643   5.735  1.00  0.00
TER
ATOM   4129  O   WAT  1356       1.697 -13.382  -2.813  1.00  0.00
ATOM   4130  H1  WAT  1356       2.137 -12.640  -3.227  1.00  0.00
ATOM   4131  H2  WAT  1356       1.636 -13.140  -1.889  1.00  0.00
TER
ATOM   4132  O   WAT  1357      -2.828 -12.358   8.089  1.00  0.00
ATOM   4133  H1  WAT  1357      -2.856 -11.953   7.222  1.00  0.00
ATOM   4134  H2  WAT  1357      -2.991 -13.287   7.926  1.00  0.00
TER
ATOM   4135  O   WAT  1358      -6.312 -19.702  -4.009  1.00  0.00
ATOM   4136  H1  WAT  1358      -6.433 -18.975  -4.621  1.00  0.00
ATOM   4137  H2  WAT  1358      -6.622 -20.471  -4.486  1.00  0.00
TER
ATOM   4138  O   WAT  1359       9.124 -11.575   9.386  1.00  0.00
ATOM   4139  H1  WAT  1359       9.600 -11.097  10.064  1.00  0.00
ATOM   4140  H2  WAT  1359       9.745 -11.643   8.660  1.00  0.00
TER
ATOM   4141  O   WAT  1360      -8.674 -16.530   1.798  1.00  0.00
ATOM   4142  H1  WAT  1360      -8.596 -16.395   0.853  1.00  0.00
ATOM   4143  H2  WAT  1360      -8.060 -17.239   1.991  1.00  0.00
TER
ATOM   4144  O   WAT  1361      -7.429 -14.830  -1.792  1.00  0.00
ATOM   4145  H1  WAT  1361      -7.836 -14.689  -2.646  1.00  0.00
ATOM   4146  H2  WAT  1361      -6.538 -15.114  -1.995  1.00  0.00
TER
ATOM   4147  O   WAT  1362       8.527 -14.384   6.546  1.00  0.00
ATOM   4148  H1  WAT  1362       8.653 -14.623   5.627  1.00  0.00
ATOM   4149  H2  WAT  1362       8.569 -15.215   7.018  1.00  0.00
TER
ATOM   4150  O   WAT  1363       2.389 -10.681   5.115  1.00  0.00
ATOM   4151  H1  WAT  1363       2.903 -10.770   5.917  1.00  0.00
ATOM   4152  H2  WAT  1363       1.546 -10.335   5.408  1.00  0.00
TER
ATOM   4153  O   WAT  1364       4.364 -10.395  -5.457  1.00  0.00
ATOM   4154  H1  WAT  1364       4.204 -10.685  -4.558  1.00  0.00
ATOM   4155  H2  WAT  1364       4.199 -11.171  -5.992  1.00  0.00
TER
ATOM   4156  O   WAT  1365      -3.157 -10.616  -3.679  1.00  0.00
ATOM   4157  H1  WAT  1365      -3.333 -11.532  -3.893  1.00  0.00
ATOM   4158  H2  WAT  1365      -4.011 -10.257  -3.440  1.00  0.00
TER
ATOM   4159  O   WAT  1366       4.067 -12.887  -6.897  1.00  0.00
ATOM   4160  H1  WAT  1366       3.373 -12.889  -7.557  1.00  0.00
ATOM   4161  H2  WAT  1366       4.809 -13.311  -7.327  1.00  0.00
TER
ATOM   4162  O   WAT  1367       3.632 -11.260  -2.822  1.00  0.00
ATOM   4163  H1  WAT  1367       4.088 -12.041  -2.508  1.00  0.00
ATOM   4164  H2  WAT  1367       3.971 -10.550  -2.278  1.00  0.00
TER
ATOM   4165  O   WAT  1368      -8.618 -15.489   4.337  1.00  0.00
ATOM   4166  H1  WAT  1368      -8.455 -15.958   3.519  1.00  0.00
ATOM   4167  H2  WAT  1368      -8.153 -15.996   5.002  1.00  0.00
TER
ATOM   4168  O   WAT  1369       2.536 -20.770   8.206  1.00  0.00
ATOM   4169  H1  WAT  1369       2.862 -21.604   7.867  1.00  0.00
ATOM   4170  H2  WAT  1369       3.324 -20.247   8.354  1.00  0.00
TER
ATOM   4171  O   WAT  1370      -4.055 -21.235  -2.899  1.00  0.00
ATOM   4172  H1  WAT  1370      -4.280 -21.451  -1.994  1.00  0.00
ATOM   4173  H2  WAT  1370      -4.835 -20.802  -3.244  1.00  0.00
TER
ATOM   4174  O   WAT  1371       3.175 -21.228  -4.300  1.00  0.00
ATOM   4175  H1  WAT  1371       2.576 -20.505  -4.483  1.00  0.00
ATOM   4176  H2  WAT  1371       3.723 -21.291  -5.082  1.00  0.00
TER
ATOM   4177  O   WAT  1372      -1.615 -20.336   7.767  1.00  0.00
ATOM   4178  H1  WAT  1372      -1.710 -21.277   7.617  1.00  0.00
ATOM   4179  H2  WAT  1372      -0.771 -20.115   7.372  1.00  0.00
TER
ATOM   4180  O   WAT  1373      -8.995 -22.060  -8.836  1.00  0.00
ATOM   4181  H1  WAT  1373      -9.077 -21.117  -8.694  1.00  0.00
ATOM   4182  H2  WAT  1373      -9.347 -22.203  -9.715  1.00  0.00
TER
ATOM   4183  O   WAT  1374       2.367 -20.002   1.826  1.00  0.00
ATOM   4184  H1  WAT  1374       1.635 -19.493   2.175  1.00  0.00
ATOM   4185  H2  WAT  1374       1.970 -20.819   1.525  1.00  0.00
TER
ATOM   4186  O   WAT  1375      -2.121 -20.015  -7.380  1.00  0.00
ATOM   4187  H1  WAT  1375      -2.689 -20.463  -8.006  1.00  0.00
ATOM   4188  H2  WAT  1375      -1.412 -19.655  -7.913  1.00  0.00
TER
ATOM   4189  O   WAT  1376      -7.044 -16.114   6.497  1.00  0.00
ATOM   4190  H1  WAT  1376      -7.428 -16.754   7.095  1.00  0.00
ATOM   4191  H2  WAT  1376      -6.733 -15.410   7.066  1.00  0.00
TER
ATOM   4192  O   WAT  1377      -0.894 -19.266   1.978  1.00  0.00
ATOM   4193  H1  WAT  1377      -0.527 -19.740   2.724  1.00  0.00
ATOM   4194  H2  WAT  1377      -1.084 -18.392   2.318  1.00  0.00
TER
ATOM   4195  O   WAT  1378      -3.104 -20.225   4.296  1.00  0.00
ATOM   4196  H1  WAT  1378      -3.409 -19.346   4.521  1.00  0.00
ATOM   4197  H2  WAT  1378      -2.150 -20.165   4.332  1.00  0.00
TER
ATOM   4198  O   WAT  1379      -4.576 -16.019  -5.107  1.00  0.00
ATOM   4199  H1  WAT  1379      -5.350 -16.559  -5.267  1.00  0.00
ATOM   4200  H2  WAT  1379      -3.847 -16.538  -5.445  1.00  0.00
TER
ATOM   4201  O   WAT  1380       6.183 -17.022   0.685  1.00  0.00
ATOM   4202  H1  WAT  1380       6.903 -16.527   0.295  1.00  0.00
ATOM   4203  H2  WAT  1380       5.981 -17.701   0.041  1.00  0.00
TER
ATOM   4204  O   WAT  1381       1.565 -16.952   6.572  1.00  0.00
ATOM   4205  H1  WAT  1381       1.498 -17.872   6.318  1.00  0.00
ATOM   4206  H2  WAT  1381       0.935 -16.854   7.287  1.00  0.00
TER
ATOM   4207  O   WAT  1382       4.359 -21.257  -6.875  1.00  0.00
ATOM   4208  H1  WAT  1382       5.246 -20.945  -7.050  1.00  0.00
ATOM   4209  H2  WAT  1382       4.329 -22.129  -7.267  1.00  0.00
TER
ATOM   4210  O   WAT  1383      -4.532 -16.351  -1.469  1.00  0.00
ATOM   4211  H1  WAT  1383      -4.015 -17.154  -1.524  1.00  0.00
ATOM   4212  H2  WAT  1383      -4.984 -16.413  -0.628  1.00  0.00
TER
ATOM   4213  O   WAT  1384       0.355 -15.084  -6.197  1.00  0.00
ATOM   4214  H1  WAT  1384       0.696 -14.340  -6.692  1.00  0.00
ATOM   4215  H2  WAT  1384      -0.474 -14.771  -5.834  1.00  0.00
TER
ATOM   4216  O   WAT  1385      -7.048 -19.385   5.443  1.00  0.00
ATOM   4217  H1  WAT  1385      -7.406 -18.719   6.031  1.00  0.00
ATOM   4218  H2  WAT  1385      -7.342 -20.216   5.814  1.00  0.00
TER
ATOM   4219  O   WAT  1386      -3.847 -18.926   8.327  1.00  0.00
ATOM   4220  H1  WAT  1386      -4.147 -18.781   7.430  1.00  0.00
ATOM   4221  H2  WAT  1386      -3.075 -19.486   8.234  1.00  0.00
TER
ATOM   4222  O   WAT  1387       1.496 -14.129   6.323  1.00  0.00
ATOM   4223  H1  WAT  1387       1.511 -15.061   6.105  1.00  0.00
ATOM   4224  H2  WAT  1387       0.789 -14.043   6.962  1.00  0.00
TER
ATOM   4225  O   WAT  1388       6.630 -19.945  -7.407  1.00  0.00
ATOM   4226  H1  WAT  1388       6.546 -19.514  -8.258  1.00  0.00
ATOM   4227  H2  WAT  1388       7.349 -19.486  -6.975  1.00  0.00
TER
ATOM   4228  O   WAT  1389       7.707 -17.489   5.670  1.00  0.00
ATOM   4229  H1  WAT  1389       6.982 -16.896   5.472  1.00  0.00
ATOM   4230  H2  WAT  1389       8.235 -17.496   4.871  1.00  0.00
TER
ATOM   4231  O   WAT  1390       7.659 -13.091  -4.679  1.00  0.00
ATOM   4232  H1  WAT  1390       7.016 -13.746  -4.405  1.00  0.00
ATOM   4233  H2  WAT  1390       7.272 -12.686  -5.455  1.00  0.00
TER
ATOM   4234  O   WAT  1391       3.237 -15.763  -0.832  1.00  0.00
ATOM   4235  H1  WAT  1391       3.590 -16.360  -1.492  1.00  0.00
ATOM   4236  H2  WAT  1391       2.354 -16.088  -0.661  1.00  0.00
TER
ATOM   4237  O   WAT  1392      -0.676 -15.003  -3.425  1.00  0.00
ATOM   4238  H1  WAT  1392       0.011 -14.456  -3.044  1.00  0.00
ATOM   4239  H2  WAT  1392      -1.463 -14.459  -3.390  1.00  0.00
TER
ATOM   4240  O   WAT  1393      -8.537 -19.386  -7.933  1.00  0.00
ATOM   4241  H1  WAT  1393      -7.668 -19.103  -7.650  1.00  0.00
ATOM   4242  H2  WAT  1393      -9.028 -18.572  -8.048  1.00  0.00
TER
ATOM   4243  O   WAT  1394      -1.374 -17.998  -3.813  1.00  0.00
ATOM   4244  H1  WAT  1394      -0.917 -17.188  -3.587  1.00  0.00
ATOM   4245  H2  WAT  1394      -1.725 -18.316  -2.981  1.00  0.00
TER
ATOM   4246  O   WAT  1395       0.930 -12.488   3.417  1.00  0.00
ATOM   4247  H1  WAT  1395       1.574 -12.282   4.094  1.00  0.00
ATOM   4248  H2  WAT  1395       1.293 -13.249   2.964  1.00  0.00
TER
ATOM   4249  O   WAT  1396       2.203 -14.484   2.134  1.00  0.00
ATOM   4250  H1  WAT  1396       2.845 -15.185   2.248  1.00  0.00
ATOM   4251  H2  WAT  1396       2.728 -13.705   1.954  1.00  0.00
TER
ATOM   4252  O   WAT  1397       6.048 -14.200  -8.142  1.00  0.00
ATOM   4253  H1  WAT  1397       5.822 -14.917  -7.549  1.00  0.00
ATOM   4254  H2  WAT  1397       5.658 -14.448  -8.979  1.00  0.00
TER
ATOM   4255  O   WAT  1398       3.977 -13.685   5.338  1.00  0.00
ATOM   4256  H1  WAT  1398       4.312 -13.098   6.016  1.00  0.00
ATOM   4257  H2  WAT  1398       3.057 -13.816   5.568  1.00  0.00
TER
ATOM   4258  O   WAT  1399      -8.170 -10.173  -7.367  1.00  0.00
ATOM   4259  H1  WAT  1399      -7.810  -9.574  -8.021  1.00  0.00
ATOM   4260  H2  WAT  1399      -8.311  -9.627  -6.594  1.00  0.00
TER
ATOM   4261  O   WAT  1400       5.630 -16.282  -6.480  1.00  0.00
ATOM   4262  H1  WAT  1400       5.342 -15.821  -5.692  1.00  0.00
ATOM   4263  H2  WAT  1400       6.425 -16.743  -6.212  1.00  0.00
TER
ATOM   4264  O   WAT  1401      -8.186 -11.907   7.107  1.00  0.00
ATOM   4265  H1  WAT  1401      -8.077 -12.848   6.967  1.00  0.00
ATOM   4266  H2  WAT  1401      -8.838 -11.642   6.458  1.00  0.00
TER
ATOM   4267  O   WAT  1402      -0.195 -13.636   8.507  1.00  0.00
ATOM   4268  H1  WAT  1402      -0.515 -14.355   9.051  1.00  0.00
ATOM   4269  H2  WAT  1402      -0.869 -12.960   8.580  1.00  0.00
TER
ATOM   4270  O   WAT  1403      -2.153 -12.790  -6.550  1.00  0.00
ATOM   4271  H1  WAT  1403      -2.162 -12.057  -7.165  1.00  0.00
ATOM   4272  H2  WAT  1403      -3.073 -13.037  -6.457  1.00  0.00
TER
ATOM   4273  O   WAT  1404      -6.552 -17.568  -5.805  1.00  0.00
ATOM   4274  H1  WAT  1404      -7.160 -16.828  -5.796  1.00  0.00
ATOM   4275  H2  WAT  1404      -6.078 -17.478  -6.631  1.00  0.00
TER
ATOM   4276  O   WAT  1405       0.833 -12.727  -7.887  1.00  0.00
ATOM   4277  H1  WAT  1405       0.934 -12.931  -8.817  1.00  0.00
ATOM   4278  H2  WAT  1405      -0.067 -12.981  -7.683  1.00  0.00
TER
ATOM   4279  O   WAT  1406      -0.019 -20.749   4.094  1.00  0.00
ATOM   4280  H1  WAT  1406       0.480 -20.275   4.760  1.00  0.00
ATOM   4281  H2  WAT  1406       0.123 -21.673   4.301  1.00  0.00
TER
ATOM   4282  O   WAT  1407      -0.525 -10.208  -3.193  1.00  0.00
ATOM   4283  H1  WAT  1407      -0.271 -10.246  -4.115  1.00  0.00
ATOM   4284  H2  WAT  1407      -1.474 -10.335  -3.200  1.00  0.00
TER
ATOM   4285  O   WAT  1408       5.480 -19.289  -1.617  1.00  0.00
ATOM   4286  H1  WAT  1408       4.539 -19.274  -1.442  1.00  0.00
ATOM   4287  H2  WAT  1408       5.794 -20.076  -1.171  1.00  0.00
TER
ATOM   4288  O   WAT  1409      -4.542 -17.607  -8.056  1.00  0.00
ATOM   4289  H1  WAT  1409      -3.776 -17.719  -7.494  1.00  0.00
ATOM   4290  H2  WAT  1409      -4.464 -18.303  -8.709  1.00  0.00
TER
ATOM   4291  O   WAT  1410      -5.847 -20.175  -7.373  1.00  0.00
ATOM   4292  H1  WAT  1410      -5.767 -21.122  -7.261  1.00  0.00
ATOM   4293  H2  WAT  1410      -4.955 -19.844  -7.267  1.00  0.00
TER
ATOM   4294  O   WAT  1411       7.482 -12.118   0.059  1.00  0.00
ATOM   4295  H1  WAT  1411       7.607 -11.295   0.531  1.00  0.00
ATOM   4296  H2  WAT  1411       8.349 -12.329  -0.289  1.00  0.00
TER
ATOM   4297  O   WAT  1412      -5.046 -10.025  -0.270  1.00  0.00
ATOM   4298  H1  WAT  1412      -4.310 -10.574   0.001  1.00  0.00
ATOM   4299  H2  WAT  1412      -4.662  -9.160  -0.409  1.00  0.00
TER
ATOM   4300  O   WAT  1413      -8.161 -13.958  -4.395  1.00  0.00
ATOM   4301  H1  WAT  1413      -9.087 -13.716  -4.405  1.00  0.00
ATOM   4302  H2  WAT  1413      -7.696 -13.130  -4.517  1.00  0.00
TER
ATOM   4303  O   WAT  1414      -6.040 -10.841   8.919  1.00  0.00
ATOM   4304  H1  WAT  1414      -5.239 -10.519   9.333  1.00  0.00
ATOM   4305  H2  WAT  1414      -6.555 -11.201   9.641  1.00  0.00
TER
ATOM   4306  O   WAT  1415      -1.936 -10.852  -8.447  1.00  0.00
ATOM   4307  H1  WAT  1415      -1.143 -10.563  -8.899  1.00  0.00
ATOM   4308  H2  WAT  1415      -2.455 -11.283  -9.126  1.00  0.00
TER
ATOM   4309  O   WAT  1416       2.796 -14.733   8.867  1.00  0.00
ATOM   4310  H1  WAT  1416       2.190 -14.709   8.126  1.00  0.00
ATOM   4311  H2  WAT  1416       2.492 -15.464   9.403  1.00  0.00
TER
ATOM   4312  O   WAT  1417       4.227 -11.005   7.477  1.00  0.00
ATOM   4313  H1  WAT  1417       5.179 -11.089   7.428  1.00  0.00
ATOM   4314  H2  WAT  1417       4.079 -10.340   8.151  1.00  0.00
TER
ATOM   4315  O   WAT  1418       7.117 -11.625  -7.023  1.00  0.00
ATOM   4316  H1  WAT  1418       6.832 -12.039  -7.838  1.00  0.00
ATOM   4317  H2  WAT  1418       6.919 -10.696  -7.143  1.00  0.00
TER
ATOM   4318  O   WAT  1419      -8.320 -18.353   7.863  1.00  0.00
ATOM   4319  H1  WAT  1419      -7.816 -18.932   8.434  1.00  0.00
ATOM   4320  H2  WAT  1419      -9.059 -18.069   8.400  1.00  0.00
TER
ATOM   4321  O   WAT  1420      -1.418 -15.632  -8.583  1.00  0.00
ATOM   4322  H1  WAT  1420      -1.523 -16.247  -7.857  1.00  0.00
ATOM   4323  H2  WAT  1420      -1.585 -16.155  -9.366  1.00  0.00
TER
ATOM   4324  O   WAT  1421      -1.266 -16.946   7.396  1.00  0.00
ATOM   4325  H1  WAT  1421      -2.032 -16.378   7.312  1.00  0.00
ATOM   4326  H2  WAT  1421      -1.085 -17.238   6.503  1.00  0.00
TER
ATOM   4327  O   WAT  1422       1.822 -16.570  -7.979  1.00  0.00
ATOM   4328  H1  WAT  1422       1.273 -16.123  -7.334  1.00  0.00
ATOM   4329  H2  WAT  1422       2.444 -17.075  -7.455  1.00  0.00
TER
ATOM   4330  O   WAT  1423       5.876 -15.216   7.954  1.00  0.00
ATOM   4331  H1  WAT  1423       6.617 -14.878   7.450  1.00  0.00
ATOM   4332  H2  WAT  1423       5.113 -15.046   7.401  1.00  0.00
TER
ATOM   4333  O   WAT  1424      -6.288 -20.210   8.758  1.00  0.00
ATOM   4334  H1  WAT  1424      -6.247 -20.509   9.666  1.00  0.00
ATOM   4335  H2  WAT  1424      -5.433 -19.809   8.598  1.00  0.00
TER
ATOM   4336  O   WAT  1425      -2.510 -17.611  -6.082  1.00  0.00
ATOM   4337  H1  WAT  1425      -2.088 -17.777  -5.239  1.00  0.00
ATOM   4338  H2  WAT  1425      -2.385 -18.421  -6.577  1.00  0.00
TER
ATOM   4339  O   WAT  1426      -4.347 -21.631   6.725  1.00  0.00
ATOM   4340  H1  WAT  1426      -4.878 -22.122   6.097  1.00  0.00
ATOM   4341  H2  WAT  1426      -3.678 -21.203   6.191  1.00  0.00
TER
ATOM   4342  O   WAT  1427       0.003 -18.587  -8.834  1.00  0.00
ATOM   4343  H1  WAT  1427       0.523 -19.302  -9.200  1.00  0.00
ATOM   4344  H2  WAT  1427       0.650 -17.948  -8.534  1.00  0.00
TER
ATOM   4345  O   WAT  1428       4.551 -17.164   6.489  1.00  0.00
ATOM   4346  H1  WAT  1428       4.965 -17.010   7.338  1.00  0.00
ATOM   4347  H2  WAT  1428       3.616 -17.039   6.652  1.00  0.00
TER
ATOM   4348  O   WAT  1429       5.023 -19.824   8.493  1.00  0.00
ATOM   4349  H1  WAT  1429       5.605 -20.579   8.405  1.00  0.00
ATOM   4350  H2  WAT  1429       5.199 -19.294   7.716  1.00  0.00
TER
ATOM   4351  O   WAT  1430      -0.688 -17.212   4.459  1.00  0.00
ATOM   4352  H1  WAT  1430      -0.269 -16.369   4.286  1.00  0.00
ATOM   4353  H2  WAT  1430      -1.607 -17.075   4.229  1.00  0.00
TER
ATOM   4354  O   WAT  1431       1.648 -19.480   5.843  1.00  0.00
ATOM   4355  H1  WAT  1431       1.768 -20.076   6.582  1.00  0.00
ATOM   4356  H2  WAT  1431       2.508 -19.443   5.423  1.00  0.00
TER
ATOM   4357  O   WAT  1432       3.987 -18.927   4.419  1.00  0.00
ATOM   4358  H1  WAT  1432       3.461 -18.402   3.815  1.00  0.00
ATOM   4359  H2  WAT  1432       4.330 -18.294   5.050  1.00  0.00
TER
ATOM   4360  O   WAT  1433      -2.837 -10.907   5.575  1.00  0.00
ATOM   4361  H1  WAT  1433      -3.375 -10.182   5.255  1.00  0.00
ATOM   4362  H2  WAT  1433      -2.584 -11.384   4.784  1.00  0.00
TER
ATOM   4363  O   WAT  1434       0.019  -9.672   5.833  1.00  0.00
ATOM   4364  H1  WAT  1434      -0.055  -8.768   6.140  1.00  0.00
ATOM   4365  H2  WAT  1434      -0.883  -9.990   5.805  1.00  0.00
TER
ATOM   4366  O   WAT  1435       0.568 -10.506  -6.544  1.00  0.00
ATOM   4367  H1  WAT  1435       1.463 -10.167  -6.522  1.00  0.00
ATOM   4368  H2  WAT  1435       0.599 -11.228  -7.172  1.00  0.00
TER
ATOM   4369  O   WAT  1436      -5.793 -15.133  -8.315  1.00  0.00
ATOM   4370  H1  WAT  1436      -5.355 -14.590  -7.660  1.00  0.00
ATOM   4371  H2  WAT  1436      -5.308 -15.958  -8.306  1.00  0.00
TER
ATOM   4372  O   WAT  1437      -8.578 -12.344  -0.863  1.00  0.00
ATOM   4373  H1  WAT  1437      -8.248 -13.212  -1.096  1.00  0.00
ATOM   4374  H2  WAT  1437      -8.149 -12.138  -0.033  1.00  0.00
TER
ATOM   4375  O   WAT  1438      -3.982 -14.013  -3.203  1.00  0.00
ATOM   4376  H1  WAT  1438      -4.283 -14.137  -2.303  1.00  0.00
ATOM   4377  H2  WAT  1438      -4.088 -14.872  -3.612  1.00  0.00
TER
ATOM   4378  O   WAT  1439      -8.089 -11.477   1.875  1.00  0.00
ATOM   4379  H1  WAT  1439      -8.526 -11.297   2.707  1.00  0.00
ATOM   4380  H2  WAT  1439      -7.521 -10.720   1.733  1.00  0.00
TER
ATOM   4381  O   WAT  1440       7.547 -11.975   6.162  1.00  0.00
ATOM   4382  H1  WAT  1440       6.947 -11.916   5.419  1.00  0.00
ATOM   4383  H2  WAT  1440       7.676 -12.915   6.292  1.00  0.00
TER
ATOM   4384  O   WAT  1441       8.787 -14.234  -8.501  1.00  0.00
ATOM   4385  H1  WAT  1441       7.956 -14.166  -8.030  1.00  0.00
ATOM   4386  H2  WAT  1441       8.964 -13.343  -8.804  1.00  0.00
TER
ATOM   4387  O   WAT  1442       8.243 -17.489  -5.997  1.00  0.00
ATOM   4388  H1  WAT  1442       9.005 -16.919  -5.891  1.00  0.00
ATOM   4389  H2  WAT  1442       8.258 -18.056  -5.226  1.00  0.00
TER
ATOM   4390  O   WAT  1443      -8.257 -18.965  -1.766  1.00  0.00
ATOM   4391  H1  WAT  1443      -8.912 -19.234  -2.410  1.00  0.00
ATOM   4392  H2  WAT  1443      -7.419 -19.075  -2.216  1.00  0.00
TER
ATOM   4393  O   WAT  1444       9.249 -16.634  -1.153  1.00  0.00
ATOM   4394  H1  WAT  1444       9.620 -17.417  -1.559  1.00  0.00
ATOM   4395  H2  WAT  1444       9.889 -15.945  -1.331  1.00  0.00
TER
ATOM   4396  O   WAT  1445       6.232 -15.250   4.260  1.00  0.00
ATOM   4397  H1  WAT  1445       5.418 -14.820   4.523  1.00  0.00
ATOM   4398  H2  WAT  1445       6.640 -14.638   3.647  1.00  0.00
TER
ATOM   4399  O   WAT  1446       8.295 -17.195  -8.840  1.00  0.00
ATOM   4400  H1  WAT  1446       8.570 -16.288  -8.968  1.00  0.00
ATOM   4401  H2  WAT  1446       8.106 -17.259  -7.904  1.00  0.00
TER
ATOM   4402  O   WAT  1447       8.191 -19.259  -3.847  1.00  0.00
ATOM   4403  H1  WAT  1447       7.816 -20.026  -4.279  1.00  0.00
ATOM   4404  H2  WAT  1447       7.462 -18.876  -3.359  1.00  0.00
TER
ATOM   4405  O   WAT  1448      -7.219 -18.580   2.774  1.00  0.00
ATOM   4406  H1  WAT  1448      -6.852 -18.667   3.654  1.00  0.00
ATOM   4407  H2  WAT  1448      -7.788 -19.343   2.675  1.00  0.00
TER
ATOM   4408  O   WAT  1449       7.581 -20.111   5.787  1.00  0.00
ATOM   4409  H1  WAT  1449       7.350 -20.340   4.887  1.00  0.00
ATOM   4410  H2  WAT  1449       7.842 -19.191   5.742  1.00  0.00
TER
ATOM   4411  O   WAT  1450      -7.668 -21.669   6.680  1.00  0.00
ATOM   4412  H1  WAT  1450      -8.562 -21.702   7.019  1.00  0.00
ATOM   4413  H2  WAT  1450      -7.128 -21.470   7.445  1.00  0.00
TER
ATOM   4414  O   WAT  1451      -9.043 -21.755  -5.824  1.00  0.00
ATOM   4415  H1  WAT  1451      -9.947 -21.492  -5.999  1.00  0.00
ATOM   4416  H2  WAT  1451      -8.559 -21.484  -6.604  1.00  0.00
TER
ATOM   4417  O   WAT  1452       7.466 -21.033  -0.546  1.00  0.00
ATOM   4418  H1  WAT  1452       7.990 -21.527  -1.177  1.00  0.00
ATOM   4419  H2  WAT  1452       8.052 -20.898   0.199  1.00  0.00
TER
ATOM   4420  O   WAT  1453       7.645 -20.949   2.976  1.00  0.00
ATOM   4421  H1  WAT  1453       6.696 -20.982   3.090  1.00  0.00
ATOM   4422  H2  WAT  1453       7.827 -20.039   2.741  1.00  0.00
TER
ATOM   4423  O   WAT  1454       6.290 -10.498  -2.213  1.00  0.00
ATOM   4424  H1  WAT  1454       6.886 -10.820  -2.890  1.00  0.00
ATOM   4425  H2  WAT  1454       6.548 -10.971  -1.422  1.00  0.00
TER
ATOM   4426  O   WAT  1455      -5.804 -14.067   7.936  1.00  0.00
ATOM   4427  H1  WAT  1455      -5.847 -14.437   8.817  1.00  0.00
ATOM   4428  H2  WAT  1455      -5.673 -13.129   8.076  1.00  0.00
TER
ATOM   4429  O   WAT  1456      -2.103 -12.511   3.537  1.00  0.00
ATOM   4430  H1  WAT  1456      -2.344 -12.243   2.650  1.00  0.00
ATOM   4431  H2  WAT  1456      -1.163 -12.340   3.592  1.00  0.00
TER
ATOM   4432  O   WAT  1457       9.157 -10.491   4.338  1.00  0.00
ATOM   4433  H1  WAT  1457       8.663 -10.094   3.621  1.00  0.00
ATOM   4434  H2  WAT  1457       8.548 -11.116   4.732  1.00  0.00
TER
ATOM   4435  O   WAT  1458      -5.965 -11.120   5.056  1.00  0.00
ATOM   4436  H1  WAT  1458      -6.559 -11.252   5.795  1.00  0.00
ATOM   4437  H2  WAT  1458      -5.973 -11.956   4.590  1.00  0.00
TER
ATOM   4438  O   WAT  1459       6.841  -9.849   1.617  1.00  0.00
ATOM   4439  H1  WAT  1459       6.381  -9.097   1.242  1.00  0.00
ATOM   4440  H2  WAT  1459       6.212 -10.568   1.558  1.00  0.00
TER
ATOM   4441  O   WAT  1460      -6.334 -13.754   4.007  1.00  0.00
ATOM   4442  H1  WAT  1460      -7.061 -14.374   3.939  1.00  0.00
ATOM   4443  H2  WAT  1460      -6.273 -13.360   3.136  1.00  0.00
TER
ATOM   4444  O   WAT  1461      -2.729 -11.540   0.792  1.00  0.00
ATOM   4445  H1  WAT  1461      -2.213 -12.151   0.266  1.00  0.00
ATOM   4446  H2  WAT  1461      -2.080 -11.037   1.283  1.00  0.00
TER
ATOM   4447  O   WAT  1462       0.010 -10.649   1.618  1.00  0.00
ATOM   4448  H1  WAT  1462       0.298 -10.904   0.742  1.00  0.00
ATOM   4449  H2  WAT  1462       0.522 -11.201   2.209  1.00  0.00
TER
ATOM   4450  O   WAT  1463      -8.051 -10.437  -2.784  1.00  0.00
ATOM   4451  H1  WAT  1463      -8.219 -11.070  -2.086  1.00  0.00
ATOM   4452  H2  WAT  1463      -8.918 -10.231  -3.134  1.00  0.00
TER
ATOM   4453  O   WAT  1464      -6.445 -11.744  -5.339  1.00  0.00
ATOM   4454  H1  WAT  1464      -6.970 -11.363  -6.043  1.00  0.00
ATOM   4455  H2  WAT  1464      -6.520 -11.119  -4.618  1.00  0.00
TER
ATOM   4456  O   WAT  1465       0.077  -9.728   8.985  1.00  0.00
ATOM   4457  H1  WAT  1465       1.004  -9.963   9.029  1.00  0.00
ATOM   4458  H2  WAT  1465       0.062  -8.900   8.504  1.00  0.00
TER
ATOM   4459  O   WAT  1466       8.312 -10.185  -4.017  1.00  0.00
ATOM   4460  H1  WAT  1466       8.487 -10.871  -4.661  1.00  0.00
ATOM   4461  H2  WAT  1466       7.614  -9.660  -4.410  1.00  0.00
TER
ATOM   4462  O   WAT  1467      -3.845  -9.795  -6.464  1.00  0.00
ATOM   4463  H1  WAT  1467      -3.114 -10.080  -7.011  1.00  0.00
ATOM   4464  H2  WAT  1467      -3.586 -10.034  -5.574  1.00  0.00
TER
ATOM   4465  O   WAT  1468      -4.684 -13.679  -6.459  1.00  0.00
ATOM   4466  H1  WAT  1468      -5.313 -13.210  -5.911  1.00  0.00
ATOM   4467  H2  WAT  1468      -4.569 -14.524  -6.025  1.00  0.00
TER
ATOM   4468  O   WAT  1469       6.645 -10.501   8.809  1.00  0.00
ATOM   4469  H1  WAT  1469       7.438 -10.996   8.602  1.00  0.00
ATOM   4470  H2  WAT  1469       6.938  -9.822   9.417  1.00  0.00
TER
ATOM   4471  O   WAT  1470       0.903 -17.851 -18.428  1.00  0.00
ATOM   4472  H1  WAT  1470       0.127 -18.330 -18.138  1.00  0.00
ATOM   4473  H2  WAT  1470       1.554 -18.530 -18.603  1.00  0.00
TER
ATOM   4474  O   WAT  1471      -5.081 -17.539 -17.551  1.00  0.00
ATOM   4475  H1  WAT  1471      -5.912 -17.794 -17.151  1.00  0.00
ATOM   4476  H2  WAT  1471      -4.472 -17.467 -16.815  1.00  0.00
TER
ATOM   4477  O   WAT  1472       4.924 -13.445 -19.648  1.00  0.00
ATOM   4478  H1  WAT  1472       4.462 -14.216 -19.320  1.00  0.00
ATOM   4479  H2  WAT  1472       5.736 -13.418 -19.143  1.00  0.00
TER
ATOM   4480  O   WAT  1473      -5.100 -13.505 -17.355  1.00  0.00
ATOM   4481  H1  WAT  1473      -4.798 -14.395 -17.534  1.00  0.00
ATOM   4482  H2  WAT  1473      -4.356 -12.948 -17.583  1.00  0.00
TER
ATOM   4483  O   WAT  1474      -8.708 -19.978 -17.882  1.00  0.00
ATOM   4484  H1  WAT  1474      -8.136 -20.746 -17.882  1.00  0.00
ATOM   4485  H2  WAT  1474      -8.708 -19.679 -18.792  1.00  0.00
TER
ATOM   4486  O   WAT  1475       0.344 -15.175 -18.421  1.00  0.00
ATOM   4487  H1  WAT  1475       0.275 -16.116 -18.582  1.00  0.00
ATOM   4488  H2  WAT  1475       1.106 -15.085 -17.849  1.00  0.00
TER
ATOM   4489  O   WAT  1476      -2.654 -21.027 -18.400  1.00  0.00
ATOM   4490  H1  WAT  1476      -2.147 -20.528 -17.759  1.00  0.00
ATOM   4491  H2  WAT  1476      -2.123 -21.803 -18.576  1.00  0.00
TER
ATOM   4492  O   WAT  1477      -3.121 -16.747 -15.956  1.00  0.00
ATOM   4493  H1  WAT  1477      -3.454 -16.120 -15.314  1.00  0.00
ATOM   4494  H2  WAT  1477      -2.944 -16.221 -16.736  1.00  0.00
TER
ATOM   4495  O   WAT  1478      -3.909 -14.779 -14.141  1.00  0.00
ATOM   4496  H1  WAT  1478      -3.291 -14.104 -14.423  1.00  0.00
ATOM   4497  H2  WAT  1478      -4.769 -14.370 -14.233  1.00  0.00
TER
ATOM   4498  O   WAT  1479       7.009 -13.315 -16.226  1.00  0.00
ATOM   4499  H1  WAT  1479       6.325 -12.645 -16.234  1.00  0.00
ATOM   4500  H2  WAT  1479       7.549 -13.117 -16.991  1.00  0.00
TER
ATOM   4501  O   WAT  1480       4.545 -11.471 -17.511  1.00  0.00
ATOM   4502  H1  WAT  1480       4.558 -11.875 -18.379  1.00  0.00
ATOM   4503  H2  WAT  1480       3.992 -10.696 -17.615  1.00  0.00
TER
ATOM   4504  O   WAT  1481       3.944 -16.568 -16.183  1.00  0.00
ATOM   4505  H1  WAT  1481       4.360 -16.782 -17.018  1.00  0.00
ATOM   4506  H2  WAT  1481       4.667 -16.311 -15.612  1.00  0.00
TER
ATOM   4507  O   WAT  1482       7.890 -18.169 -16.091  1.00  0.00
ATOM   4508  H1  WAT  1482       7.062 -18.100 -16.566  1.00  0.00
ATOM   4509  H2  WAT  1482       8.485 -17.584 -16.560  1.00  0.00
TER
ATOM   4510  O   WAT  1483       4.854 -21.382 -15.146  1.00  0.00
ATOM   4511  H1  WAT  1483       4.441 -20.557 -14.892  1.00  0.00
ATOM   4512  H2  WAT  1483       4.122 -21.968 -15.338  1.00  0.00
TER
ATOM   4513  O   WAT  1484      -2.545 -14.909 -18.120  1.00  0.00
ATOM   4514  H1  WAT  1484      -2.842 -15.515 -18.799  1.00  0.00
ATOM   4515  H2  WAT  1484      -1.595 -14.872 -18.231  1.00  0.00
TER
ATOM   4516  O   WAT  1485      -4.300 -21.822 -16.504  1.00  0.00
ATOM   4517  H1  WAT  1485      -3.748 -21.712 -17.279  1.00  0.00
ATOM   4518  H2  WAT  1485      -3.786 -21.448 -15.789  1.00  0.00
TER
ATOM   4519  O   WAT  1486       5.544 -11.336 -14.458  1.00  0.00
ATOM   4520  H1  WAT  1486       5.067 -10.529 -14.651  1.00  0.00
ATOM   4521  H2  WAT  1486       4.860 -11.988 -14.305  1.00  0.00
TER
ATOM   4522  O   WAT  1487      -3.453 -15.171 -11.469  1.00  0.00
ATOM   4523  H1  WAT  1487      -4.350 -14.947 -11.222  1.00  0.00
ATOM   4524  H2  WAT  1487      -3.428 -15.048 -12.418  1.00  0.00
TER
ATOM   4525  O   WAT  1488      -4.626 -18.300 -12.894  1.00  0.00
ATOM   4526  H1  WAT  1488      -4.765 -17.428 -12.525  1.00  0.00
ATOM   4527  H2  WAT  1488      -5.508 -18.643 -13.039  1.00  0.00
TER
ATOM   4528  O   WAT  1489      -2.828 -12.358 -10.685  1.00  0.00
ATOM   4529  H1  WAT  1489      -2.856 -11.953 -11.552  1.00  0.00
ATOM   4530  H2  WAT  1489      -2.991 -13.287 -10.848  1.00  0.00
TER
ATOM   4531  O   WAT  1490       9.124 -11.575  -9.389  1.00  0.00
ATOM   4532  H1  WAT  1490       9.600 -11.097  -8.710  1.00  0.00
ATOM   4533  H2  WAT  1490       9.745 -11.643 -10.114  1.00  0.00
TER
ATOM   4534  O   WAT  1491      -8.674 -16.530 -16.977  1.00  0.00
ATOM   4535  H1  WAT  1491      -8.596 -16.395 -17.921  1.00  0.00
ATOM   4536  H2  WAT  1491      -8.060 -17.239 -16.784  1.00  0.00
TER
ATOM   4537  O   WAT  1492       8.527 -14.384 -12.229  1.00  0.00
ATOM   4538  H1  WAT  1492       8.653 -14.623 -13.147  1.00  0.00
ATOM   4539  H2  WAT  1492       8.569 -15.215 -11.757  1.00  0.00
TER
ATOM   4540  O   WAT  1493       2.389 -10.681 -13.659  1.00  0.00
ATOM   4541  H1  WAT  1493       2.903 -10.770 -12.857  1.00  0.00
ATOM   4542  H2  WAT  1493       1.546 -10.335 -13.366  1.00  0.00
TER
ATOM   4543  O   WAT  1494      -8.618 -15.489 -14.437  1.00  0.00
ATOM   4544  H1  WAT  1494      -8.455 -15.958 -15.255  1.00  0.00
ATOM   4545  H2  WAT  1494      -8.153 -15.996 -13.772  1.00  0.00
TER
ATOM   4546  O   WAT  1495       2.536 -20.770 -10.568  1.00  0.00
ATOM   4547  H1  WAT  1495       2.862 -21.604 -10.908  1.00  0.00
ATOM   4548  H2  WAT  1495       3.324 -20.247 -10.420  1.00  0.00
TER
ATOM   4549  O   WAT  1496      -1.615 -20.336 -11.007  1.00  0.00
ATOM   4550  H1  WAT  1496      -1.710 -21.277 -11.157  1.00  0.00
ATOM   4551  H2  WAT  1496      -0.771 -20.115 -11.402  1.00  0.00
TER
ATOM   4552  O   WAT  1497       2.367 -20.002 -16.949  1.00  0.00
ATOM   4553  H1  WAT  1497       1.635 -19.493 -16.600  1.00  0.00
ATOM   4554  H2  WAT  1497       1.970 -20.819 -17.250  1.00  0.00
TER
ATOM   4555  O   WAT  1498      -7.044 -16.114 -12.278  1.00  0.00
ATOM   4556  H1  WAT  1498      -7.428 -16.754 -11.679  1.00  0.00
ATOM   4557  H2  WAT  1498      -6.733 -15.410 -11.708  1.00  0.00
TER
ATOM   4558  O   WAT  1499      -0.894 -19.266 -16.797  1.00  0.00
ATOM   4559  H1  WAT  1499      -0.527 -19.740 -16.051  1.00  0.00
ATOM   4560  H2  WAT  1499      -1.084 -18.392 -16.456  1.00  0.00
TER
ATOM   4561  O   WAT  1500      -3.104 -20.225 -14.478  1.00  0.00
ATOM   4562  H1  WAT  1500      -3.409 -19.346 -14.253  1.00  0.00
ATOM   4563  H2  WAT  1500      -2.150 -20.165 -14.443  1.00  0.00
TER
ATOM   4564  O   WAT  1501       6.183 -17.022 -18.089  1.00  0.00
ATOM   4565  H1  WAT  1501       6.903 -16.527 -18.479  1.00  0.00
ATOM   4566  H2  WAT  1501       5.981 -17.701 -18.734  1.00  0.00
TER
ATOM   4567  O   WAT  1502       1.565 -16.952 -12.202  1.00  0.00
ATOM   4568  H1  WAT  1502       1.498 -17.872 -12.456  1.00  0.00
ATOM   4569  H2  WAT  1502       0.935 -16.854 -11.488  1.00  0.00
TER
ATOM   4570  O   WAT  1503      -4.532 -16.351 -20.244  1.00  0.00
ATOM   4571  H1  WAT  1503      -4.015 -17.154 -20.298  1.00  0.00
ATOM   4572  H2  WAT  1503      -4.984 -16.413 -19.402  1.00  0.00
TER
ATOM   4573  O   WAT  1504      -7.048 -19.385 -13.331  1.00  0.00
ATOM   4574  H1  WAT  1504      -7.406 -18.719 -12.744  1.00  0.00
ATOM   4575  H2  WAT  1504      -7.342 -20.216 -12.960  1.00  0.00
TER
ATOM   4576  O   WAT  1505      -3.847 -18.926 -10.447  1.00  0.00
ATOM   4577  H1  WAT  1505      -4.147 -18.781 -11.344  1.00  0.00
ATOM   4578  H2  WAT  1505      -3.075 -19.486 -10.540  1.00  0.00
TER
ATOM   4579  O   WAT  1506       1.496 -14.129 -12.452  1.00  0.00
ATOM   4580  H1  WAT  1506       1.511 -15.061 -12.670  1.00  0.00
ATOM   4581  H2  WAT  1506       0.789 -14.043 -11.813  1.00  0.00
TER
ATOM   4582  O   WAT  1507       7.707 -17.489 -13.105  1.00  0.00
ATOM   4583  H1  WAT  1507       6.982 -16.896 -13.302  1.00  0.00
ATOM   4584  H2  WAT  1507       8.235 -17.496 -13.904  1.00  0.00
TER
ATOM   4585  O   WAT  1508       3.237 -15.763 -19.606  1.00  0.00
ATOM   4586  H1  WAT  1508       3.590 -16.360 -20.266  1.00  0.00
ATOM   4587  H2  WAT  1508       2.354 -16.088 -19.436  1.00  0.00
TER
ATOM   4588  O   WAT  1509       0.930 -12.488 -15.358  1.00  0.00
ATOM   4589  H1  WAT  1509       1.574 -12.282 -14.680  1.00  0.00
ATOM   4590  H2  WAT  1509       1.293 -13.249 -15.811  1.00  0.00
TER
ATOM   4591  O   WAT  1510       2.203 -14.484 -16.640  1.00  0.00
ATOM   4592  H1  WAT  1510       2.845 -15.185 -16.527  1.00  0.00
ATOM   4593  H2  WAT  1510       2.728 -13.705 -16.820  1.00  0.00
TER
ATOM   4594  O   WAT  1511       3.977 -13.685 -13.436  1.00  0.00
ATOM   4595  H1  WAT  1511       4.312 -13.098 -12.759  1.00  0.00
ATOM   4596  H2  WAT  1511       3.057 -13.816 -13.207  1.00  0.00
TER
ATOM   4597  O   WAT  1512      -8.186 -11.907 -11.667  1.00  0.00
ATOM   4598  H1  WAT  1512      -8.077 -12.848 -11.808  1.00  0.00
ATOM   4599  H2  WAT  1512      -8.838 -11.642 -12.316  1.00  0.00
TER
ATOM   4600  O   WAT  1513      -0.195 -13.636 -10.267  1.00  0.00
ATOM   4601  H1  WAT  1513      -0.515 -14.355  -9.723  1.00  0.00
ATOM   4602  H2  WAT  1513      -0.869 -12.960 -10.194  1.00  0.00
TER
ATOM   4603  O   WAT  1514      -0.019 -20.749 -14.680  1.00  0.00
ATOM   4604  H1  WAT  1514       0.480 -20.275 -14.015  1.00  0.00
ATOM   4605  H2  WAT  1514       0.123 -21.673 -14.473  1.00  0.00
TER
ATOM   4606  O   WAT  1515       5.480 -19.289 -20.391  1.00  0.00
ATOM   4607  H1  WAT  1515       4.539 -19.274 -20.216  1.00  0.00
ATOM   4608  H2  WAT  1515       5.794 -20.076 -19.945  1.00  0.00
TER
ATOM   4609  O   WAT  1516       7.482 -12.118 -18.716  1.00  0.00
ATOM   4610  H1  WAT  1516       7.607 -11.295 -18.243  1.00  0.00
ATOM   4611  H2  WAT  1516       8.349 -12.329 -19.063  1.00  0.00
TER
ATOM   4612  O   WAT  1517      -5.046 -10.025 -19.044  1.00  0.00
ATOM   4613  H1  WAT  1517      -4.310 -10.574 -18.773  1.00  0.00
ATOM   4614  H2  WAT  1517      -4.662  -9.160 -19.183  1.00  0.00
TER
ATOM   4615  O   WAT  1518      -6.040 -10.841  -9.855  1.00  0.00
ATOM   4616  H1  WAT  1518      -5.239 -10.519  -9.442  1.00  0.00
ATOM   4617  H2  WAT  1518      -6.555 -11.201  -9.133  1.00  0.00
TER
ATOM   4618  O   WAT  1519       2.796 -14.733  -9.908  1.00  0.00
ATOM   4619  H1  WAT  1519       2.190 -14.709 -10.648  1.00  0.00
ATOM   4620  H2  WAT  1519       2.492 -15.464  -9.371  1.00  0.00
TER
ATOM   4621  O   WAT  1520       4.227 -11.005 -11.297  1.00  0.00
ATOM   4622  H1  WAT  1520       5.179 -11.089 -11.347  1.00  0.00
ATOM   4623  H2  WAT  1520       4.079 -10.340 -10.623  1.00  0.00
TER
ATOM   4624  O   WAT  1521      -8.320 -18.353 -10.912  1.00  0.00
ATOM   4625  H1  WAT  1521      -7.816 -18.932 -10.340  1.00  0.00
ATOM   4626  H2  WAT  1521      -9.059 -18.069 -10.374  1.00  0.00
TER
ATOM   4627  O   WAT  1522      -1.266 -16.946 -11.378  1.00  0.00
ATOM   4628  H1  WAT  1522      -2.032 -16.378 -11.463  1.00  0.00
ATOM   4629  H2  WAT  1522      -1.085 -17.238 -12.271  1.00  0.00
TER
ATOM   4630  O   WAT  1523       5.876 -15.216 -10.821  1.00  0.00
ATOM   4631  H1  WAT  1523       6.617 -14.878 -11.324  1.00  0.00
ATOM   4632  H2  WAT  1523       5.113 -15.046 -11.374  1.00  0.00
TER
ATOM   4633  O   WAT  1524      -6.288 -20.210 -10.017  1.00  0.00
ATOM   4634  H1  WAT  1524      -6.247 -20.509  -9.108  1.00  0.00
ATOM   4635  H2  WAT  1524      -5.433 -19.809 -10.176  1.00  0.00
TER
ATOM   4636  O   WAT  1525      -4.347 -21.631 -12.049  1.00  0.00
ATOM   4637  H1  WAT  1525      -4.878 -22.122 -12.677  1.00  0.00
ATOM   4638  H2  WAT  1525      -3.678 -21.203 -12.583  1.00  0.00
TER
ATOM   4639  O   WAT  1526       4.551 -17.164 -12.285  1.00  0.00
ATOM   4640  H1  WAT  1526       4.965 -17.010 -11.436  1.00  0.00
ATOM   4641  H2  WAT  1526       3.616 -17.039 -12.123  1.00  0.00
TER
ATOM   4642  O   WAT  1527       5.023 -19.824 -10.281  1.00  0.00
ATOM   4643  H1  WAT  1527       5.605 -20.579 -10.369  1.00  0.00
ATOM   4644  H2  WAT  1527       5.199 -19.294 -11.058  1.00  0.00
TER
ATOM   4645  O   WAT  1528      -0.688 -17.212 -14.316  1.00  0.00
ATOM   4646  H1  WAT  1528      -0.269 -16.369 -14.488  1.00  0.00
ATOM   4647  H2  WAT  1528      -1.607 -17.075 -14.545  1.00  0.00
TER
ATOM   4648  O   WAT  1529       1.648 -19.480 -12.932  1.00  0.00
ATOM   4649  H1  WAT  1529       1.768 -20.076 -12.192  1.00  0.00
ATOM   4650  H2  WAT  1529       2.508 -19.443 -13.352  1.00  0.00
TER
ATOM   4651  O   WAT  1530       3.987 -18.927 -14.356  1.00  0.00
ATOM   4652  H1  WAT  1530       3.461 -18.402 -14.959  1.00  0.00
ATOM   4653  H2  WAT  1530       4.330 -18.294 -13.725  1.00  0.00
TER
ATOM   4654  O   WAT  1531      -2.837 -10.907 -13.200  1.00  0.00
ATOM   4655  H1  WAT  1531      -3.375 -10.182 -13.519  1.00  0.00
ATOM   4656  H2  WAT  1531      -2.584 -11.384 -13.990  1.00  0.00
TER
ATOM   4657  O   WAT  1532       0.019  -9.672 -12.941  1.00  0.00
ATOM   4658  H1  WAT  1532      -0.055  -8.768 -12.634  1.00  0.00
ATOM   4659  H2  WAT  1532      -0.883  -9.990 -12.969  1.00  0.00
TER
ATOM   4660  O   WAT  1533      -8.578 -12.344 -19.638  1.00  0.00
ATOM   4661  H1  WAT  1533      -8.248 -13.212 -19.870  1.00  0.00
ATOM   4662  H2  WAT  1533      -8.149 -12.138 -18.807  1.00  0.00
TER
ATOM   4663  O   WAT  1534      -8.089 -11.477 -16.900  1.00  0.00
ATOM   4664  H1  WAT  1534      -8.526 -11.297 -16.067  1.00  0.00
ATOM   4665  H2  WAT  1534      -7.521 -10.720 -17.041  1.00  0.00
TER
ATOM   4666  O   WAT  1535       7.547 -11.975 -12.612  1.00  0.00
ATOM   4667  H1  WAT  1535       6.947 -11.916 -13.355  1.00  0.00
ATOM   4668  H2  WAT  1535       7.676 -12.915 -12.482  1.00  0.00
TER
ATOM   4669  O   WAT  1536       9.249 -16.634 -19.927  1.00  0.00
ATOM   4670  H1  WAT  1536       9.620 -17.417 -20.334  1.00  0.00
ATOM   4671  H2  WAT  1536       9.889 -15.945 -20.106  1.00  0.00
TER
ATOM   4672  O   WAT  1537       6.232 -15.250 -14.514  1.00  0.00
ATOM   4673  H1  WAT  1537       5.418 -14.820 -14.252  1.00  0.00
ATOM   4674  H2  WAT  1537       6.640 -14.638 -15.127  1.00  0.00
TER
ATOM   4675  O   WAT  1538      -7.219 -18.580 -16.000  1.00  0.00
ATOM   4676  H1  WAT  1538      -6.852 -18.667 -15.121  1.00  0.00
ATOM   4677  H2  WAT  1538      -7.788 -19.343 -16.100  1.00  0.00
TER
ATOM   4678  O   WAT  1539       7.581 -20.111 -12.987  1.00  0.00
ATOM   4679  H1  WAT  1539       7.350 -20.340 -13.888  1.00  0.00
ATOM   4680  H2  WAT  1539       7.842 -19.191 -13.033  1.00  0.00
TER
ATOM   4681  O   WAT  1540      -7.668 -21.669 -12.095  1.00  0.00
ATOM   4682  H1  WAT  1540      -8.562 -21.702 -11.755  1.00  0.00
ATOM   4683  H2  WAT  1540      -7.128 -21.470 -11.329  1.00  0.00
TER
ATOM   4684  O   WAT  1541       7.466 -21.033 -19.321  1.00  0.00
ATOM   4685  H1  WAT  1541       7.990 -21.527 -19.952  1.00  0.00
ATOM   4686  H2  WAT  1541       8.052 -20.898 -18.576  1.00  0.00
TER
ATOM   4687  O   WAT  1542       7.645 -20.949 -15.799  1.00  0.00
ATOM   4688  H1  WAT  1542       6.696 -20.982 -15.684  1.00  0.00
ATOM   4689  H2  WAT  1542       7.827 -20.039 -16.034  1.00  0.00
TER
ATOM   4690  O   WAT  1543      -5.804 -14.067 -10.838  1.00  0.00
ATOM   4691  H1  WAT  1543      -5.847 -14.437  -9.957  1.00  0.00
ATOM   4692  H2  WAT  1543      -5.673 -13.129 -10.698  1.00  0.00
TER
ATOM   4693  O   WAT  1544      -2.103 -12.511 -15.237  1.00  0.00
ATOM   4694  H1  WAT  1544      -2.344 -12.243 -16.124  1.00  0.00
ATOM   4695  H2  WAT  1544      -1.163 -12.340 -15.182  1.00  0.00
TER
ATOM   4696  O   WAT  1545       9.157 -10.491 -14.436  1.00  0.00
ATOM   4697  H1  WAT  1545       8.663 -10.094 -15.154  1.00  0.00
ATOM   4698  H2  WAT  1545       8.548 -11.116 -14.043  1.00  0.00
TER
ATOM   4699  O   WAT  1546      -5.965 -11.120 -13.719  1.00  0.00
ATOM   4700  H1  WAT  1546      -6.559 -11.252 -12.980  1.00  0.00
ATOM   4701  H2  WAT  1546      -5.973 -11.956 -14.184  1.00  0.00
TER
ATOM   4702  O   WAT  1547       6.841  -9.849 -17.158  1.00  0.00
ATOM   4703  H1  WAT  1547       6.381  -9.097 -17.532  1.00  0.00
ATOM   4704  H2  WAT  1547       6.212 -10.568 -17.216  1.00  0.00
TER
ATOM   4705  O   WAT  1548      -6.334 -13.754 -14.768  1.00  0.00
ATOM   4706  H1  WAT  1548      -7.061 -14.374 -14.835  1.00  0.00
ATOM   4707  H2  WAT  1548      -6.273 -13.360 -15.638  1.00  0.00
TER
ATOM   4708  O   WAT  1549      -2.729 -11.540 -17.983  1.00  0.00
ATOM   4709  H1  WAT  1549      -2.213 -12.151 -18.508  1.00  0.00
ATOM   4710  H2  WAT  1549      -2.080 -11.037 -17.492  1.00  0.00
TER
ATOM   4711  O   WAT  1550       0.010 -10.649 -17.156  1.00  0.00
ATOM   4712  H1  WAT  1550       0.298 -10.904 -18.033  1.00  0.00
ATOM   4713  H2  WAT  1550       0.522 -11.201 -16.565  1.00  0.00
TER
ATOM   4714  O   WAT  1551       0.077  -9.728  -9.789  1.00  0.00
ATOM   4715  H1  WAT  1551       1.004  -9.963  -9.746  1.00  0.00
ATOM   4716  H2  WAT  1551       0.062  -8.900 -10.271  1.00  0.00
TER
ATOM   4717  O   WAT  1552       6.645 -10.501  -9.965  1.00  0.00
ATOM   4718  H1  WAT  1552       7.438 -10.996 -10.172  1.00  0.00
ATOM   4719  H2  WAT  1552       6.938  -9.822  -9.357  1.00  0.00
TER
ATOM   4720  O   WAT  1553     -16.003  17.920  17.240  1.00  0.00
ATOM   4721  H1  WAT  1553     -16.084  17.006  16.969  1.00  0.00
ATOM   4722  H2  WAT  1553     -16.417  18.417  16.534  1.00  0.00
TER
ATOM   4723  O   WAT  1554     -17.872  19.698  19.121  1.00  0.00
ATOM   4724  H1  WAT  1554     -18.647  19.218  19.410  1.00  0.00
ATOM   4725  H2  WAT  1554     -17.220  19.019  18.946  1.00  0.00
TER
ATOM   4726  O   WAT  1555     -17.400  15.181  19.354  1.00  0.00
ATOM   4727  H1  WAT  1555     -17.024  14.308  19.242  1.00  0.00
ATOM   4728  H2  WAT  1555     -17.498  15.517  18.464  1.00  0.00
TER
ATOM   4729  O   WAT  1556     -13.618  12.676  16.287  1.00  0.00
ATOM   4730  H1  WAT  1556     -12.797  12.186  16.330  1.00  0.00
ATOM   4731  H2  WAT  1556     -13.584  13.266  17.040  1.00  0.00
TER
ATOM   4732  O   WAT  1557     -16.758  21.274  14.914  1.00  0.00
ATOM   4733  H1  WAT  1557     -17.376  21.739  14.350  1.00  0.00
ATOM   4734  H2  WAT  1557     -16.246  21.967  15.331  1.00  0.00
TER
ATOM   4735  O   WAT  1558     -13.382  14.616  19.060  1.00  0.00
ATOM   4736  H1  WAT  1558     -14.086  14.904  19.640  1.00  0.00
ATOM   4737  H2  WAT  1558     -13.020  15.426  18.700  1.00  0.00
TER
ATOM   4738  O   WAT  1559     -10.313  14.061  19.451  1.00  0.00
ATOM   4739  H1  WAT  1559     -11.260  14.095  19.583  1.00  0.00
ATOM   4740  H2  WAT  1559      -9.988  14.875  19.836  1.00  0.00
TER
ATOM   4741  O   WAT  1560     -17.393  18.426  14.483  1.00  0.00
ATOM   4742  H1  WAT  1560     -18.320  18.360  14.711  1.00  0.00
ATOM   4743  H2  WAT  1560     -17.240  19.364  14.368  1.00  0.00
TER
ATOM   4744  O   WAT  1561     -17.406  14.698  11.479  1.00  0.00
ATOM   4745  H1  WAT  1561     -18.346  14.859  11.565  1.00  0.00
ATOM   4746  H2  WAT  1561     -17.088  15.416  10.933  1.00  0.00
TER
ATOM   4747  O   WAT  1562     -13.363  19.988  14.986  1.00  0.00
ATOM   4748  H1  WAT  1562     -13.982  19.650  14.339  1.00  0.00
ATOM   4749  H2  WAT  1562     -13.381  19.344  15.694  1.00  0.00
TER
ATOM   4750  O   WAT  1563     -15.187  19.227  11.993  1.00  0.00
ATOM   4751  H1  WAT  1563     -14.747  18.389  11.847  1.00  0.00
ATOM   4752  H2  WAT  1563     -14.474  19.860  12.080  1.00  0.00
TER
ATOM   4753  O   WAT  1564     -11.605  10.481  10.307  1.00  0.00
ATOM   4754  H1  WAT  1564     -11.918  10.574  11.207  1.00  0.00
ATOM   4755  H2  WAT  1564     -10.844  11.059  10.257  1.00  0.00
TER
ATOM   4756  O   WAT  1565     -15.599  16.320  14.475  1.00  0.00
ATOM   4757  H1  WAT  1565     -16.198  17.044  14.291  1.00  0.00
ATOM   4758  H2  WAT  1565     -15.051  16.258  13.692  1.00  0.00
TER
ATOM   4759  O   WAT  1566     -16.993  14.957  16.505  1.00  0.00
ATOM   4760  H1  WAT  1566     -16.600  15.274  15.692  1.00  0.00
ATOM   4761  H2  WAT  1566     -16.631  14.078  16.620  1.00  0.00
TER
ATOM   4762  O   WAT  1567     -12.592  20.526  19.460  1.00  0.00
ATOM   4763  H1  WAT  1567     -11.872  21.022  19.069  1.00  0.00
ATOM   4764  H2  WAT  1567     -12.793  19.848  18.815  1.00  0.00
TER
ATOM   4765  O   WAT  1568     -17.131  11.920  13.603  1.00  0.00
ATOM   4766  H1  WAT  1568     -17.944  11.421  13.527  1.00  0.00
ATOM   4767  H2  WAT  1568     -17.324  12.760  13.186  1.00  0.00
TER
ATOM   4768  O   WAT  1569     -14.416  16.292  11.899  1.00  0.00
ATOM   4769  H1  WAT  1569     -13.528  16.604  11.724  1.00  0.00
ATOM   4770  H2  WAT  1569     -14.445  15.419  11.507  1.00  0.00
TER
ATOM   4771  O   WAT  1570     -12.144  17.603  11.367  1.00  0.00
ATOM   4772  H1  WAT  1570     -12.228  18.035  10.517  1.00  0.00
ATOM   4773  H2  WAT  1570     -11.425  18.063  11.800  1.00  0.00
TER
ATOM   4774  O   WAT  1571     -15.537  21.786  17.942  1.00  0.00
ATOM   4775  H1  WAT  1571     -15.185  21.189  17.282  1.00  0.00
ATOM   4776  H2  WAT  1571     -16.421  21.460  18.113  1.00  0.00
TER
ATOM   4777  O   WAT  1572     -13.144  21.266  12.294  1.00  0.00
ATOM   4778  H1  WAT  1572     -13.432  21.728  13.082  1.00  0.00
ATOM   4779  H2  WAT  1572     -12.349  20.806  12.563  1.00  0.00
TER
ATOM   4780  O   WAT  1573     -12.387  13.101  13.454  1.00  0.00
ATOM   4781  H1  WAT  1573     -13.016  13.206  12.739  1.00  0.00
ATOM   4782  H2  WAT  1573     -12.882  13.321  14.243  1.00  0.00
TER
ATOM   4783  O   WAT  1574     -16.387  12.105  16.309  1.00  0.00
ATOM   4784  H1  WAT  1574     -16.511  12.123  15.360  1.00  0.00
ATOM   4785  H2  WAT  1574     -15.439  12.153  16.429  1.00  0.00
TER
ATOM   4786  O   WAT  1575     -13.294  18.260  17.158  1.00  0.00
ATOM   4787  H1  WAT  1575     -14.235  18.275  17.332  1.00  0.00
ATOM   4788  H2  WAT  1575     -12.980  17.473  17.604  1.00  0.00
TER
ATOM   4789  O   WAT  1576     -16.952  20.979  10.796  1.00  0.00
ATOM   4790  H1  WAT  1576     -17.501  21.426  11.440  1.00  0.00
ATOM   4791  H2  WAT  1576     -16.330  20.474  11.320  1.00  0.00
TER
ATOM   4792  O   WAT  1577     -18.772  18.962   9.940  1.00  0.00
ATOM   4793  H1  WAT  1577     -18.251  18.247   9.574  1.00  0.00
ATOM   4794  H2  WAT  1577     -18.125  19.600  10.240  1.00  0.00
TER
ATOM   4795  O   WAT  1578     -14.910  10.822  12.167  1.00  0.00
ATOM   4796  H1  WAT  1578     -14.629   9.979  12.523  1.00  0.00
ATOM   4797  H2  WAT  1578     -15.683  11.054  12.681  1.00  0.00
TER
ATOM   4798  O   WAT  1579     -10.532  20.060  12.777  1.00  0.00
ATOM   4799  H1  WAT  1579      -9.770  20.630  12.883  1.00  0.00
ATOM   4800  H2  WAT  1579     -10.516  19.493  13.548  1.00  0.00
TER
ATOM   4801  O   WAT  1580      -9.526  20.915  17.621  1.00  0.00
ATOM   4802  H1  WAT  1580      -9.155  20.132  17.215  1.00  0.00
ATOM   4803  H2  WAT  1580      -8.885  21.604  17.443  1.00  0.00
TER
ATOM   4804  O   WAT  1581     -10.480  20.353   9.934  1.00  0.00
ATOM   4805  H1  WAT  1581     -10.205  21.261   9.806  1.00  0.00
ATOM   4806  H2  WAT  1581     -10.669  20.290  10.871  1.00  0.00
TER
ATOM   4807  O   WAT  1582     -14.082  13.378  11.230  1.00  0.00
ATOM   4808  H1  WAT  1582     -13.664  13.191  10.389  1.00  0.00
ATOM   4809  H2  WAT  1582     -14.389  12.526  11.540  1.00  0.00
TER
ATOM   4810  O   WAT  1583     -10.583  18.290  14.927  1.00  0.00
ATOM   4811  H1  WAT  1583     -10.959  17.523  14.496  1.00  0.00
ATOM   4812  H2  WAT  1583     -11.313  18.672  15.415  1.00  0.00
TER
ATOM   4813  O   WAT  1584     -11.308  16.516  18.228  1.00  0.00
ATOM   4814  H1  WAT  1584     -10.784  16.022  17.597  1.00  0.00
ATOM   4815  H2  WAT  1584     -10.722  16.651  18.973  1.00  0.00
TER
ATOM   4816  O   WAT  1585     -11.818  15.773  14.167  1.00  0.00
ATOM   4817  H1  WAT  1585     -11.322  15.540  14.952  1.00  0.00
ATOM   4818  H2  WAT  1585     -12.016  14.934  13.751  1.00  0.00
TER
ATOM   4819  O   WAT  1586     -10.389  14.409  16.701  1.00  0.00
ATOM   4820  H1  WAT  1586     -10.499  14.255  17.639  1.00  0.00
ATOM   4821  H2  WAT  1586      -9.629  13.881  16.459  1.00  0.00
TER
ATOM   4822  O   WAT  1587      -9.500  12.240   9.942  1.00  0.00
ATOM   4823  H1  WAT  1587      -8.575  12.108   9.734  1.00  0.00
ATOM   4824  H2  WAT  1587      -9.523  12.319  10.895  1.00  0.00
TER
ATOM   4825  O   WAT  1588      -9.426  13.011  12.567  1.00  0.00
ATOM   4826  H1  WAT  1588     -10.221  12.946  13.097  1.00  0.00
ATOM   4827  H2  WAT  1588      -9.222  13.946  12.556  1.00  0.00
TER
ATOM   4828  O   WAT  1589     -12.994  11.341  19.017  1.00  0.00
ATOM   4829  H1  WAT  1589     -12.554  11.285  18.169  1.00  0.00
ATOM   4830  H2  WAT  1589     -13.264  12.257  19.088  1.00  0.00
TER
ATOM   4831  O   WAT  1590     -11.131  10.972  17.028  1.00  0.00
ATOM   4832  H1  WAT  1590     -11.192  10.029  16.881  1.00  0.00
ATOM   4833  H2  WAT  1590     -10.351  11.080  17.574  1.00  0.00
TER
ATOM   4834  O   WAT  1591     -15.159   9.722  17.722  1.00  0.00
ATOM   4835  H1  WAT  1591     -14.556  10.294  18.197  1.00  0.00
ATOM   4836  H2  WAT  1591     -15.899  10.285  17.500  1.00  0.00
TER
ATOM   4837  O   WAT  1592     -12.015  10.124  12.996  1.00  0.00
ATOM   4838  H1  WAT  1592     -11.820  11.022  13.263  1.00  0.00
ATOM   4839  H2  WAT  1592     -12.802   9.892  13.490  1.00  0.00
TER
ATOM   4840  O   WAT  1593     -16.003  17.920  -1.535  1.00  0.00
ATOM   4841  H1  WAT  1593     -16.084  17.006  -1.806  1.00  0.00
ATOM   4842  H2  WAT  1593     -16.417  18.417  -2.241  1.00  0.00
TER
ATOM   4843  O   WAT  1594     -17.872  19.698   0.346  1.00  0.00
ATOM   4844  H1  WAT  1594     -18.647  19.218   0.636  1.00  0.00
ATOM   4845  H2  WAT  1594     -17.220  19.019   0.172  1.00  0.00
TER
ATOM   4846  O   WAT  1595     -17.400  15.181   0.580  1.00  0.00
ATOM   4847  H1  WAT  1595     -17.024  14.308   0.467  1.00  0.00
ATOM   4848  H2  WAT  1595     -17.498  15.517  -0.311  1.00  0.00
TER
ATOM   4849  O   WAT  1596     -13.618  12.676  -2.487  1.00  0.00
ATOM   4850  H1  WAT  1596     -12.797  12.186  -2.445  1.00  0.00
ATOM   4851  H2  WAT  1596     -13.584  13.266  -1.734  1.00  0.00
TER
ATOM   4852  O   WAT  1597      -9.328  14.693   4.077  1.00  0.00
ATOM   4853  H1  WAT  1597     -10.033  15.081   3.559  1.00  0.00
ATOM   4854  H2  WAT  1597      -9.062  15.388   4.679  1.00  0.00
TER
ATOM   4855  O   WAT  1598     -16.758  21.274  -3.860  1.00  0.00
ATOM   4856  H1  WAT  1598     -17.376  21.739  -4.424  1.00  0.00
ATOM   4857  H2  WAT  1598     -16.246  21.967  -3.443  1.00  0.00
TER
ATOM   4858  O   WAT  1599     -13.382  14.616   0.286  1.00  0.00
ATOM   4859  H1  WAT  1599     -14.086  14.904   0.866  1.00  0.00
ATOM   4860  H2  WAT  1599     -13.020  15.426  -0.074  1.00  0.00
TER
ATOM   4861  O   WAT  1600     -10.313  14.061   0.677  1.00  0.00
ATOM   4862  H1  WAT  1600     -11.260  14.095   0.808  1.00  0.00
ATOM   4863  H2  WAT  1600      -9.988  14.875   1.062  1.00  0.00
TER
ATOM   4864  O   WAT  1601     -14.831  20.981   2.591  1.00  0.00
ATOM   4865  H1  WAT  1601     -14.414  20.767   1.757  1.00  0.00
ATOM   4866  H2  WAT  1601     -14.107  21.238   3.162  1.00  0.00
TER
ATOM   4867  O   WAT  1602     -17.393  18.426  -4.292  1.00  0.00
ATOM   4868  H1  WAT  1602     -18.320  18.360  -4.063  1.00  0.00
ATOM   4869  H2  WAT  1602     -17.240  19.364  -4.406  1.00  0.00
TER
ATOM   4870  O   WAT  1603     -17.406  14.698  -7.295  1.00  0.00
ATOM   4871  H1  WAT  1603     -18.346  14.859  -7.210  1.00  0.00
ATOM   4872  H2  WAT  1603     -17.088  15.416  -7.841  1.00  0.00
TER
ATOM   4873  O   WAT  1604     -10.885  19.380   2.683  1.00  0.00
ATOM   4874  H1  WAT  1604     -11.713  19.449   2.208  1.00  0.00
ATOM   4875  H2  WAT  1604     -10.290  19.965   2.214  1.00  0.00
TER
ATOM   4876  O   WAT  1605     -13.363  19.988  -3.788  1.00  0.00
ATOM   4877  H1  WAT  1605     -13.982  19.650  -4.436  1.00  0.00
ATOM   4878  H2  WAT  1605     -13.381  19.344  -3.080  1.00  0.00
TER
ATOM   4879  O   WAT  1606     -13.920  16.167   3.628  1.00  0.00
ATOM   4880  H1  WAT  1606     -14.333  16.992   3.882  1.00  0.00
ATOM   4881  H2  WAT  1606     -14.653  15.581   3.436  1.00  0.00
TER
ATOM   4882  O   WAT  1607     -15.187  19.227  -6.781  1.00  0.00
ATOM   4883  H1  WAT  1607     -14.747  18.389  -6.927  1.00  0.00
ATOM   4884  H2  WAT  1607     -14.474  19.860  -6.695  1.00  0.00
TER
ATOM   4885  O   WAT  1608     -11.605  10.481  -8.467  1.00  0.00
ATOM   4886  H1  WAT  1608     -11.918  10.574  -7.567  1.00  0.00
ATOM   4887  H2  WAT  1608     -10.844  11.059  -8.517  1.00  0.00
TER
ATOM   4888  O   WAT  1609     -10.395  15.218   7.511  1.00  0.00
ATOM   4889  H1  WAT  1609     -11.010  15.726   6.982  1.00  0.00
ATOM   4890  H2  WAT  1609     -10.715  14.318   7.453  1.00  0.00
TER
ATOM   4891  O   WAT  1610     -18.333  14.057   4.977  1.00  0.00
ATOM   4892  H1  WAT  1610     -18.795  14.266   5.789  1.00  0.00
ATOM   4893  H2  WAT  1610     -18.736  13.243   4.674  1.00  0.00
TER
ATOM   4894  O   WAT  1611     -13.333  15.278   6.106  1.00  0.00
ATOM   4895  H1  WAT  1611     -14.184  14.979   6.427  1.00  0.00
ATOM   4896  H2  WAT  1611     -13.493  15.523   5.195  1.00  0.00
TER
ATOM   4897  O   WAT  1612     -16.238  16.778   8.206  1.00  0.00
ATOM   4898  H1  WAT  1612     -15.913  15.945   7.867  1.00  0.00
ATOM   4899  H2  WAT  1612     -15.450  17.301   8.354  1.00  0.00
TER
ATOM   4900  O   WAT  1613     -15.599  16.320  -4.300  1.00  0.00
ATOM   4901  H1  WAT  1613     -16.198  17.044  -4.483  1.00  0.00
ATOM   4902  H2  WAT  1613     -15.051  16.258  -5.082  1.00  0.00
TER
ATOM   4903  O   WAT  1614     -16.993  14.957  -2.269  1.00  0.00
ATOM   4904  H1  WAT  1614     -16.600  15.274  -3.082  1.00  0.00
ATOM   4905  H2  WAT  1614     -16.631  14.078  -2.155  1.00  0.00
TER
ATOM   4906  O   WAT  1615     -16.407  17.547   1.826  1.00  0.00
ATOM   4907  H1  WAT  1615     -17.139  18.056   2.175  1.00  0.00
ATOM   4908  H2  WAT  1615     -16.805  16.730   1.525  1.00  0.00
TER
ATOM   4909  O   WAT  1616     -15.945  13.001   1.238  1.00  0.00
ATOM   4910  H1  WAT  1616     -15.927  13.451   2.082  1.00  0.00
ATOM   4911  H2  WAT  1616     -16.193  12.101   1.451  1.00  0.00
TER
ATOM   4912  O   WAT  1617     -12.517  10.414   7.077  1.00  0.00
ATOM   4913  H1  WAT  1617     -12.193   9.683   7.603  1.00  0.00
ATOM   4914  H2  WAT  1617     -12.482  10.095   6.175  1.00  0.00
TER
ATOM   4915  O   WAT  1618     -12.592  20.526   0.685  1.00  0.00
ATOM   4916  H1  WAT  1618     -11.872  21.022   0.295  1.00  0.00
ATOM   4917  H2  WAT  1618     -12.793  19.848   0.041  1.00  0.00
TER
ATOM   4918  O   WAT  1619     -17.131  11.920  -5.172  1.00  0.00
ATOM   4919  H1  WAT  1619     -17.944  11.421  -5.247  1.00  0.00
ATOM   4920  H2  WAT  1619     -17.324  12.760  -5.588  1.00  0.00
TER
ATOM   4921  O   WAT  1620     -17.210  20.597   6.572  1.00  0.00
ATOM   4922  H1  WAT  1620     -17.276  19.677   6.318  1.00  0.00
ATOM   4923  H2  WAT  1620     -17.839  20.695   7.287  1.00  0.00
TER
ATOM   4924  O   WAT  1621     -14.416  16.292  -6.875  1.00  0.00
ATOM   4925  H1  WAT  1621     -13.528  16.604  -7.050  1.00  0.00
ATOM   4926  H2  WAT  1621     -14.445  15.419  -7.267  1.00  0.00
TER
ATOM   4927  O   WAT  1622     -12.144  17.603  -7.407  1.00  0.00
ATOM   4928  H1  WAT  1622     -12.228  18.035  -8.258  1.00  0.00
ATOM   4929  H2  WAT  1622     -11.425  18.063  -6.975  1.00  0.00
TER
ATOM   4930  O   WAT  1623     -11.067  20.060   5.670  1.00  0.00
ATOM   4931  H1  WAT  1623     -11.792  20.653   5.472  1.00  0.00
ATOM   4932  H2  WAT  1623     -10.539  20.052   4.871  1.00  0.00
TER
ATOM   4933  O   WAT  1624     -15.537  21.786  -0.832  1.00  0.00
ATOM   4934  H1  WAT  1624     -15.185  21.189  -1.492  1.00  0.00
ATOM   4935  H2  WAT  1624     -16.421  21.460  -0.661  1.00  0.00
TER
ATOM   4936  O   WAT  1625     -13.144  21.266  -6.480  1.00  0.00
ATOM   4937  H1  WAT  1625     -13.432  21.728  -5.692  1.00  0.00
ATOM   4938  H2  WAT  1625     -12.349  20.806  -6.212  1.00  0.00
TER
ATOM   4939  O   WAT  1626     -15.754  14.145   3.871  1.00  0.00
ATOM   4940  H1  WAT  1626     -15.385  13.325   4.198  1.00  0.00
ATOM   4941  H2  WAT  1626     -16.614  14.206   4.286  1.00  0.00
TER
ATOM   4942  O   WAT  1627     -12.387  13.101  -5.321  1.00  0.00
ATOM   4943  H1  WAT  1627     -13.016  13.206  -6.035  1.00  0.00
ATOM   4944  H2  WAT  1627     -12.882  13.321  -4.531  1.00  0.00
TER
ATOM   4945  O   WAT  1628     -18.793  16.799   4.094  1.00  0.00
ATOM   4946  H1  WAT  1628     -18.295  17.274   4.760  1.00  0.00
ATOM   4947  H2  WAT  1628     -18.651  15.876   4.301  1.00  0.00
TER
ATOM   4948  O   WAT  1629     -16.387  12.105  -2.465  1.00  0.00
ATOM   4949  H1  WAT  1629     -16.511  12.123  -3.414  1.00  0.00
ATOM   4950  H2  WAT  1629     -15.439  12.153  -2.345  1.00  0.00
TER
ATOM   4951  O   WAT  1630     -11.587  13.016   4.937  1.00  0.00
ATOM   4952  H1  WAT  1630     -12.089  13.757   5.277  1.00  0.00
ATOM   4953  H2  WAT  1630     -10.771  13.405   4.621  1.00  0.00
TER
ATOM   4954  O   WAT  1631     -13.294  18.260  -1.617  1.00  0.00
ATOM   4955  H1  WAT  1631     -14.235  18.275  -1.442  1.00  0.00
ATOM   4956  H2  WAT  1631     -12.980  17.473  -1.171  1.00  0.00
TER
ATOM   4957  O   WAT  1632     -16.952  20.979  -7.979  1.00  0.00
ATOM   4958  H1  WAT  1632     -17.501  21.426  -7.334  1.00  0.00
ATOM   4959  H2  WAT  1632     -16.330  20.474  -7.455  1.00  0.00
TER
ATOM   4960  O   WAT  1633     -18.772  18.962  -8.834  1.00  0.00
ATOM   4961  H1  WAT  1633     -18.251  18.247  -9.200  1.00  0.00
ATOM   4962  H2  WAT  1633     -18.125  19.600  -8.534  1.00  0.00
TER
ATOM   4963  O   WAT  1634     -14.224  20.385   6.489  1.00  0.00
ATOM   4964  H1  WAT  1634     -13.810  20.539   7.338  1.00  0.00
ATOM   4965  H2  WAT  1634     -15.159  20.510   6.652  1.00  0.00
TER
ATOM   4966  O   WAT  1635     -13.752  17.724   8.493  1.00  0.00
ATOM   4967  H1  WAT  1635     -13.170  16.969   8.405  1.00  0.00
ATOM   4968  H2  WAT  1635     -13.575  18.255   7.716  1.00  0.00
TER
ATOM   4969  O   WAT  1636     -17.126  18.068   5.843  1.00  0.00
ATOM   4970  H1  WAT  1636     -17.006  17.472   6.582  1.00  0.00
ATOM   4971  H2  WAT  1636     -16.267  18.105   5.423  1.00  0.00
TER
ATOM   4972  O   WAT  1637     -14.787  18.622   4.419  1.00  0.00
ATOM   4973  H1  WAT  1637     -15.314  19.146   3.815  1.00  0.00
ATOM   4974  H2  WAT  1637     -14.444  19.255   5.050  1.00  0.00
TER
ATOM   4975  O   WAT  1638     -15.540  14.227   7.333  1.00  0.00
ATOM   4976  H1  WAT  1638     -16.228  13.565   7.268  1.00  0.00
ATOM   4977  H2  WAT  1638     -14.819  13.781   7.778  1.00  0.00
TER
ATOM   4978  O   WAT  1639     -14.910  10.822  -6.608  1.00  0.00
ATOM   4979  H1  WAT  1639     -14.629   9.979  -6.252  1.00  0.00
ATOM   4980  H2  WAT  1639     -15.683  11.054  -6.094  1.00  0.00
TER
ATOM   4981  O   WAT  1640     -10.532  20.060  -5.997  1.00  0.00
ATOM   4982  H1  WAT  1640      -9.770  20.630  -5.891  1.00  0.00
ATOM   4983  H2  WAT  1640     -10.516  19.493  -5.226  1.00  0.00
TER
ATOM   4984  O   WAT  1641      -9.526  20.915  -1.153  1.00  0.00
ATOM   4985  H1  WAT  1641      -9.155  20.132  -1.559  1.00  0.00
ATOM   4986  H2  WAT  1641      -8.885  21.604  -1.331  1.00  0.00
TER
ATOM   4987  O   WAT  1642     -10.480  20.353  -8.840  1.00  0.00
ATOM   4988  H1  WAT  1642     -10.205  21.261  -8.968  1.00  0.00
ATOM   4989  H2  WAT  1642     -10.669  20.290  -7.904  1.00  0.00
TER
ATOM   4990  O   WAT  1643     -14.082  13.378  -7.545  1.00  0.00
ATOM   4991  H1  WAT  1643     -13.664  13.191  -8.385  1.00  0.00
ATOM   4992  H2  WAT  1643     -14.389  12.526  -7.234  1.00  0.00
TER
ATOM   4993  O   WAT  1644     -10.583  18.290  -3.847  1.00  0.00
ATOM   4994  H1  WAT  1644     -10.959  17.523  -4.279  1.00  0.00
ATOM   4995  H2  WAT  1644     -11.313  18.672  -3.359  1.00  0.00
TER
ATOM   4996  O   WAT  1645     -11.193  17.437   5.787  1.00  0.00
ATOM   4997  H1  WAT  1645     -11.425  17.209   4.887  1.00  0.00
ATOM   4998  H2  WAT  1645     -10.933  18.357   5.742  1.00  0.00
TER
ATOM   4999  O   WAT  1646     -12.754  12.663   8.565  1.00  0.00
ATOM   5000  H1  WAT  1646     -11.877  12.671   8.948  1.00  0.00
ATOM   5001  H2  WAT  1646     -12.742  11.926   7.954  1.00  0.00
TER
ATOM   5002  O   WAT  1647     -11.308  16.516  -0.546  1.00  0.00
ATOM   5003  H1  WAT  1647     -10.784  16.022  -1.177  1.00  0.00
ATOM   5004  H2  WAT  1647     -10.722  16.651   0.199  1.00  0.00
TER
ATOM   5005  O   WAT  1648     -11.129  16.600   2.976  1.00  0.00
ATOM   5006  H1  WAT  1648     -12.079  16.566   3.090  1.00  0.00
ATOM   5007  H2  WAT  1648     -10.948  17.510   2.741  1.00  0.00
TER
ATOM   5008  O   WAT  1649     -11.818  15.773  -4.607  1.00  0.00
ATOM   5009  H1  WAT  1649     -11.322  15.540  -3.822  1.00  0.00
ATOM   5010  H2  WAT  1649     -12.016  14.934  -5.023  1.00  0.00
TER
ATOM   5011  O   WAT  1650     -10.389  14.409  -2.073  1.00  0.00
ATOM   5012  H1  WAT  1650     -10.499  14.255  -1.135  1.00  0.00
ATOM   5013  H2  WAT  1650      -9.629  13.881  -2.316  1.00  0.00
TER
ATOM   5014  O   WAT  1651     -12.043  10.349   4.385  1.00  0.00
ATOM   5015  H1  WAT  1651     -11.406  10.962   4.751  1.00  0.00
ATOM   5016  H2  WAT  1651     -11.895  10.385   3.440  1.00  0.00
TER
ATOM   5017  O   WAT  1652      -9.500  12.240  -8.833  1.00  0.00
ATOM   5018  H1  WAT  1652      -8.575  12.108  -9.041  1.00  0.00
ATOM   5019  H2  WAT  1652      -9.523  12.319  -7.879  1.00  0.00
TER
ATOM   5020  O   WAT  1653      -9.426  13.011  -6.207  1.00  0.00
ATOM   5021  H1  WAT  1653     -10.221  12.946  -5.678  1.00  0.00
ATOM   5022  H2  WAT  1653      -9.222  13.946  -6.218  1.00  0.00
TER
ATOM   5023  O   WAT  1654     -18.672  11.501   7.293  1.00  0.00
ATOM   5024  H1  WAT  1654     -18.733  12.094   8.042  1.00  0.00
ATOM   5025  H2  WAT  1654     -17.732  11.394   7.148  1.00  0.00
TER
ATOM   5026  O   WAT  1655     -16.035  11.158   6.932  1.00  0.00
ATOM   5027  H1  WAT  1655     -15.421  11.476   6.270  1.00  0.00
ATOM   5028  H2  WAT  1655     -15.490  10.673   7.551  1.00  0.00
TER
ATOM   5029  O   WAT  1656     -15.294   9.722   3.259  1.00  0.00
ATOM   5030  H1  WAT  1656     -16.168  10.055   3.056  1.00  0.00
ATOM   5031  H2  WAT  1656     -15.403   9.249   4.084  1.00  0.00
TER
ATOM   5032  O   WAT  1657     -14.387  11.929   4.643  1.00  0.00
ATOM   5033  H1  WAT  1657     -14.716  11.114   4.263  1.00  0.00
ATOM   5034  H2  WAT  1657     -13.439  11.886   4.520  1.00  0.00
TER
ATOM   5035  O   WAT  1658     -17.547  10.639   2.198  1.00  0.00
ATOM   5036  H1  WAT  1658     -18.329  11.113   2.478  1.00  0.00
ATOM   5037  H2  WAT  1658     -17.840   9.734   2.089  1.00  0.00
TER
ATOM   5038  O   WAT  1659     -12.994  11.341   0.243  1.00  0.00
ATOM   5039  H1  WAT  1659     -12.554  11.285  -0.605  1.00  0.00
ATOM   5040  H2  WAT  1659     -13.264  12.257   0.314  1.00  0.00
TER
ATOM   5041  O   WAT  1660     -11.131  10.972  -1.746  1.00  0.00
ATOM   5042  H1  WAT  1660     -11.192  10.029  -1.893  1.00  0.00
ATOM   5043  H2  WAT  1660     -10.351  11.080  -1.201  1.00  0.00
TER
ATOM   5044  O   WAT  1661     -15.159   9.722  -1.052  1.00  0.00
ATOM   5045  H1  WAT  1661     -14.556  10.294  -0.577  1.00  0.00
ATOM   5046  H2  WAT  1661     -15.899  10.285  -1.275  1.00  0.00
TER
ATOM   5047  O   WAT  1662     -12.015  10.124  -5.778  1.00  0.00
ATOM   5048  H1  WAT  1662     -11.820  11.022  -5.511  1.00  0.00
ATOM   5049  H2  WAT  1662     -12.802   9.892  -5.285  1.00  0.00
TER
ATOM   5050  O   WAT  1663     -14.909   9.901   9.327  1.00  0.00
ATOM   5051  H1  WAT  1663     -15.023  10.220  10.223  1.00  0.00
ATOM   5052  H2  WAT  1663     -14.092  10.302   9.031  1.00  0.00
TER
ATOM   5053  O   WAT  1664     -17.872  19.698 -18.428  1.00  0.00
ATOM   5054  H1  WAT  1664     -18.647  19.218 -18.138  1.00  0.00
ATOM   5055  H2  WAT  1664     -17.220  19.019 -18.603  1.00  0.00
TER
ATOM   5056  O   WAT  1665     -17.400  15.181 -18.194  1.00  0.00
ATOM   5057  H1  WAT  1665     -17.024  14.308 -18.307  1.00  0.00
ATOM   5058  H2  WAT  1665     -17.498  15.517 -19.085  1.00  0.00
TER
ATOM   5059  O   WAT  1666      -9.328  14.693 -14.697  1.00  0.00
ATOM   5060  H1  WAT  1666     -10.033  15.081 -15.216  1.00  0.00
ATOM   5061  H2  WAT  1666      -9.062  15.388 -14.095  1.00  0.00
TER
ATOM   5062  O   WAT  1667     -13.382  14.616 -18.489  1.00  0.00
ATOM   5063  H1  WAT  1667     -14.086  14.904 -17.908  1.00  0.00
ATOM   5064  H2  WAT  1667     -13.020  15.426 -18.849  1.00  0.00
TER
ATOM   5065  O   WAT  1668     -10.313  14.061 -18.098  1.00  0.00
ATOM   5066  H1  WAT  1668     -11.260  14.095 -17.966  1.00  0.00
ATOM   5067  H2  WAT  1668      -9.988  14.875 -17.713  1.00  0.00
TER
ATOM   5068  O   WAT  1669     -14.831  20.981 -16.183  1.00  0.00
ATOM   5069  H1  WAT  1669     -14.414  20.767 -17.018  1.00  0.00
ATOM   5070  H2  WAT  1669     -14.107  21.238 -15.612  1.00  0.00
TER
ATOM   5071  O   WAT  1670     -10.885  19.380 -16.091  1.00  0.00
ATOM   5072  H1  WAT  1670     -11.713  19.449 -16.566  1.00  0.00
ATOM   5073  H2  WAT  1670     -10.290  19.965 -16.560  1.00  0.00
TER
ATOM   5074  O   WAT  1671     -13.920  16.167 -15.146  1.00  0.00
ATOM   5075  H1  WAT  1671     -14.333  16.992 -14.892  1.00  0.00
ATOM   5076  H2  WAT  1671     -14.653  15.581 -15.338  1.00  0.00
TER
ATOM   5077  O   WAT  1672     -10.395  15.218 -11.264  1.00  0.00
ATOM   5078  H1  WAT  1672     -11.010  15.726 -11.792  1.00  0.00
ATOM   5079  H2  WAT  1672     -10.715  14.318 -11.321  1.00  0.00
TER
ATOM   5080  O   WAT  1673     -18.333  14.057 -13.798  1.00  0.00
ATOM   5081  H1  WAT  1673     -18.795  14.266 -12.986  1.00  0.00
ATOM   5082  H2  WAT  1673     -18.736  13.243 -14.101  1.00  0.00
TER
ATOM   5083  O   WAT  1674     -13.333  15.278 -12.668  1.00  0.00
ATOM   5084  H1  WAT  1674     -14.184  14.979 -12.347  1.00  0.00
ATOM   5085  H2  WAT  1674     -13.493  15.523 -13.580  1.00  0.00
TER
ATOM   5086  O   WAT  1675     -16.238  16.778 -10.568  1.00  0.00
ATOM   5087  H1  WAT  1675     -15.913  15.945 -10.908  1.00  0.00
ATOM   5088  H2  WAT  1675     -15.450  17.301 -10.420  1.00  0.00
TER
ATOM   5089  O   WAT  1676     -16.407  17.547 -16.949  1.00  0.00
ATOM   5090  H1  WAT  1676     -17.139  18.056 -16.600  1.00  0.00
ATOM   5091  H2  WAT  1676     -16.805  16.730 -17.250  1.00  0.00
TER
ATOM   5092  O   WAT  1677     -15.945  13.001 -17.536  1.00  0.00
ATOM   5093  H1  WAT  1677     -15.927  13.451 -16.692  1.00  0.00
ATOM   5094  H2  WAT  1677     -16.193  12.101 -17.323  1.00  0.00
TER
ATOM   5095  O   WAT  1678     -12.517  10.414 -11.698  1.00  0.00
ATOM   5096  H1  WAT  1678     -12.193   9.683 -11.172  1.00  0.00
ATOM   5097  H2  WAT  1678     -12.482  10.095 -12.599  1.00  0.00
TER
ATOM   5098  O   WAT  1679     -12.592  20.526 -18.089  1.00  0.00
ATOM   5099  H1  WAT  1679     -11.872  21.022 -18.479  1.00  0.00
ATOM   5100  H2  WAT  1679     -12.793  19.848 -18.734  1.00  0.00
TER
ATOM   5101  O   WAT  1680     -17.210  20.597 -12.202  1.00  0.00
ATOM   5102  H1  WAT  1680     -17.276  19.677 -12.456  1.00  0.00
ATOM   5103  H2  WAT  1680     -17.839  20.695 -11.488  1.00  0.00
TER
ATOM   5104  O   WAT  1681     -11.067  20.060 -13.105  1.00  0.00
ATOM   5105  H1  WAT  1681     -11.792  20.653 -13.302  1.00  0.00
ATOM   5106  H2  WAT  1681     -10.539  20.052 -13.904  1.00  0.00
TER
ATOM   5107  O   WAT  1682     -15.537  21.786 -19.606  1.00  0.00
ATOM   5108  H1  WAT  1682     -15.185  21.189 -20.266  1.00  0.00
ATOM   5109  H2  WAT  1682     -16.421  21.460 -19.436  1.00  0.00
TER
ATOM   5110  O   WAT  1683     -15.754  14.145 -14.904  1.00  0.00
ATOM   5111  H1  WAT  1683     -15.385  13.325 -14.576  1.00  0.00
ATOM   5112  H2  WAT  1683     -16.614  14.206 -14.488  1.00  0.00
TER
ATOM   5113  O   WAT  1684     -18.793  16.799 -14.680  1.00  0.00
ATOM   5114  H1  WAT  1684     -18.295  17.274 -14.015  1.00  0.00
ATOM   5115  H2  WAT  1684     -18.651  15.876 -14.473  1.00  0.00
TER
ATOM   5116  O   WAT  1685     -11.587  13.016 -13.837  1.00  0.00
ATOM   5117  H1  WAT  1685     -12.089  13.757 -13.498  1.00  0.00
ATOM   5118  H2  WAT  1685     -10.771  13.405 -14.153  1.00  0.00
TER
ATOM   5119  O   WAT  1686     -13.294  18.260 -20.391  1.00  0.00
ATOM   5120  H1  WAT  1686     -14.235  18.275 -20.216  1.00  0.00
ATOM   5121  H2  WAT  1686     -12.980  17.473 -19.945  1.00  0.00
TER
ATOM   5122  O   WAT  1687     -14.224  20.385 -12.285  1.00  0.00
ATOM   5123  H1  WAT  1687     -13.810  20.539 -11.436  1.00  0.00
ATOM   5124  H2  WAT  1687     -15.159  20.510 -12.123  1.00  0.00
TER
ATOM   5125  O   WAT  1688     -13.752  17.724 -10.281  1.00  0.00
ATOM   5126  H1  WAT  1688     -13.170  16.969 -10.369  1.00  0.00
ATOM   5127  H2  WAT  1688     -13.575  18.255 -11.058  1.00  0.00
TER
ATOM   5128  O   WAT  1689     -17.126  18.068 -12.932  1.00  0.00
ATOM   5129  H1  WAT  1689     -17.006  17.472 -12.192  1.00  0.00
ATOM   5130  H2  WAT  1689     -16.267  18.105 -13.352  1.00  0.00
TER
ATOM   5131  O   WAT  1690     -14.787  18.622 -14.356  1.00  0.00
ATOM   5132  H1  WAT  1690     -15.314  19.146 -14.959  1.00  0.00
ATOM   5133  H2  WAT  1690     -14.444  19.255 -13.725  1.00  0.00
TER
ATOM   5134  O   WAT  1691     -15.540  14.227 -11.441  1.00  0.00
ATOM   5135  H1  WAT  1691     -16.228  13.565 -11.506  1.00  0.00
ATOM   5136  H2  WAT  1691     -14.819  13.781 -10.996  1.00  0.00
TER
ATOM   5137  O   WAT  1692      -9.526  20.915 -19.927  1.00  0.00
ATOM   5138  H1  WAT  1692      -9.155  20.132 -20.334  1.00  0.00
ATOM   5139  H2  WAT  1692      -8.885  21.604 -20.106  1.00  0.00
TER
ATOM   5140  O   WAT  1693     -11.193  17.437 -12.987  1.00  0.00
ATOM   5141  H1  WAT  1693     -11.425  17.209 -13.888  1.00  0.00
ATOM   5142  H2  WAT  1693     -10.933  18.357 -13.033  1.00  0.00
TER
ATOM   5143  O   WAT  1694     -12.754  12.663 -10.209  1.00  0.00
ATOM   5144  H1  WAT  1694     -11.877  12.671  -9.826  1.00  0.00
ATOM   5145  H2  WAT  1694     -12.742  11.926 -10.820  1.00  0.00
TER
ATOM   5146  O   WAT  1695     -11.308  16.516 -19.321  1.00  0.00
ATOM   5147  H1  WAT  1695     -10.784  16.022 -19.952  1.00  0.00
ATOM   5148  H2  WAT  1695     -10.722  16.651 -18.576  1.00  0.00
TER
ATOM   5149  O   WAT  1696     -11.129  16.600 -15.799  1.00  0.00
ATOM   5150  H1  WAT  1696     -12.079  16.566 -15.684  1.00  0.00
ATOM   5151  H2  WAT  1696     -10.948  17.510 -16.034  1.00  0.00
TER
ATOM   5152  O   WAT  1697     -12.043  10.349 -14.389  1.00  0.00
ATOM   5153  H1  WAT  1697     -11.406  10.962 -14.023  1.00  0.00
ATOM   5154  H2  WAT  1697     -11.895  10.385 -15.334  1.00  0.00
TER
ATOM   5155  O   WAT  1698     -18.672  11.501 -11.482  1.00  0.00
ATOM   5156  H1  WAT  1698     -18.733  12.094 -10.732  1.00  0.00
ATOM   5157  H2  WAT  1698     -17.732  11.394 -11.627  1.00  0.00
TER
ATOM   5158  O   WAT  1699     -16.035  11.158 -11.843  1.00  0.00
ATOM   5159  H1  WAT  1699     -15.421  11.476 -12.504  1.00  0.00
ATOM   5160  H2  WAT  1699     -15.490  10.673 -11.223  1.00  0.00
TER
ATOM   5161  O   WAT  1700     -15.294   9.722 -15.516  1.00  0.00
ATOM   5162  H1  WAT  1700     -16.168  10.055 -15.718  1.00  0.00
ATOM   5163  H2  WAT  1700     -15.403   9.249 -14.690  1.00  0.00
TER
ATOM   5164  O   WAT  1701     -14.387  11.929 -14.131  1.00  0.00
ATOM   5165  H1  WAT  1701     -14.716  11.114 -14.511  1.00  0.00
ATOM   5166  H2  WAT  1701     -13.439  11.886 -14.255  1.00  0.00
TER
ATOM   5167  O   WAT  1702     -17.547  10.639 -16.576  1.00  0.00
ATOM   5168  H1  WAT  1702     -18.329  11.113 -16.297  1.00  0.00
ATOM   5169  H2  WAT  1702     -17.840   9.734 -16.685  1.00  0.00
TER
ATOM   5170  O   WAT  1703     -12.994  11.341 -18.531  1.00  0.00
ATOM   5171  H1  WAT  1703     -12.554  11.285 -19.379  1.00  0.00
ATOM   5172  H2  WAT  1703     -13.264  12.257 -18.460  1.00  0.00
TER
ATOM   5173  O   WAT  1704     -15.159   9.722 -19.826  1.00  0.00
ATOM   5174  H1  WAT  1704     -14.556  10.294 -19.352  1.00  0.00
ATOM   5175  H2  WAT  1704     -15.899  10.285 -20.049  1.00  0.00
TER
ATOM   5176  O   WAT  1705     -14.909   9.901  -9.447  1.00  0.00
ATOM   5177  H1  WAT  1705     -15.023  10.220  -8.552  1.00  0.00
ATOM   5178  H2  WAT  1705     -14.092  10.302  -9.743  1.00  0.00
TER
ATOM   5179  O   WAT  1706     -16.003  -0.854  17.240  1.00  0.00
ATOM   5180  H1  WAT  1706     -16.084  -1.769  16.969  1.00  0.00
ATOM   5181  H2  WAT  1706     -16.417  -0.357  16.534  1.00  0.00
TER
ATOM   5182  O   WAT  1707     -17.872   0.924  19.121  1.00  0.00
ATOM   5183  H1  WAT  1707     -18.647   0.444  19.410  1.00  0.00
ATOM   5184  H2  WAT  1707     -17.220   0.244  18.946  1.00  0.00
TER
ATOM   5185  O   WAT  1708     -13.851   5.330  17.900  1.00  0.00
ATOM   5186  H1  WAT  1708     -14.313   4.559  18.229  1.00  0.00
ATOM   5187  H2  WAT  1708     -13.038   5.356  18.406  1.00  0.00
TER
ATOM   5188  O   WAT  1709     -17.624   7.616  17.521  1.00  0.00
ATOM   5189  H1  WAT  1709     -18.243   8.071  16.950  1.00  0.00
ATOM   5190  H2  WAT  1709     -16.769   7.771  17.120  1.00  0.00
TER
ATOM   5191  O   WAT  1710     -18.431   3.600  19.128  1.00  0.00
ATOM   5192  H1  WAT  1710     -18.500   2.659  18.966  1.00  0.00
ATOM   5193  H2  WAT  1710     -17.669   3.690  19.700  1.00  0.00
TER
ATOM   5194  O   WAT  1711     -17.400  -3.593  19.354  1.00  0.00
ATOM   5195  H1  WAT  1711     -17.024  -4.466  19.242  1.00  0.00
ATOM   5196  H2  WAT  1711     -17.498  -3.258  18.464  1.00  0.00
TER
ATOM   5197  O   WAT  1712     -13.618  -6.098  16.287  1.00  0.00
ATOM   5198  H1  WAT  1712     -12.797  -6.589  16.330  1.00  0.00
ATOM   5199  H2  WAT  1712     -13.584  -5.509  17.040  1.00  0.00
TER
ATOM   5200  O   WAT  1713     -16.758   2.500  14.914  1.00  0.00
ATOM   5201  H1  WAT  1713     -17.376   2.965  14.350  1.00  0.00
ATOM   5202  H2  WAT  1713     -16.246   3.192  15.331  1.00  0.00
TER
ATOM   5203  O   WAT  1714     -13.382  -4.158  19.060  1.00  0.00
ATOM   5204  H1  WAT  1714     -14.086  -3.870  19.640  1.00  0.00
ATOM   5205  H2  WAT  1714     -13.020  -3.348  18.700  1.00  0.00
TER
ATOM   5206  O   WAT  1715     -10.313  -4.713  19.451  1.00  0.00
ATOM   5207  H1  WAT  1715     -11.260  -4.679  19.583  1.00  0.00
ATOM   5208  H2  WAT  1715      -9.988  -3.899  19.836  1.00  0.00
TER
ATOM   5209  O   WAT  1716     -14.229   7.304  20.037  1.00  0.00
ATOM   5210  H1  WAT  1716     -14.217   6.900  19.170  1.00  0.00
ATOM   5211  H2  WAT  1716     -14.782   8.078  19.933  1.00  0.00
TER
ATOM   5212  O   WAT  1717     -12.935   4.025  15.126  1.00  0.00
ATOM   5213  H1  WAT  1717     -13.045   3.083  15.251  1.00  0.00
ATOM   5214  H2  WAT  1717     -12.938   4.387  16.013  1.00  0.00
TER
ATOM   5215  O   WAT  1718     -17.393  -0.348  14.483  1.00  0.00
ATOM   5216  H1  WAT  1718     -18.320  -0.415  14.711  1.00  0.00
ATOM   5217  H2  WAT  1718     -17.240   0.590  14.368  1.00  0.00
TER
ATOM   5218  O   WAT  1719     -17.406  -4.077  11.479  1.00  0.00
ATOM   5219  H1  WAT  1719     -18.346  -3.915  11.565  1.00  0.00
ATOM   5220  H2  WAT  1719     -17.088  -3.358  10.933  1.00  0.00
TER
ATOM   5221  O   WAT  1720     -13.363   1.214  14.986  1.00  0.00
ATOM   5222  H1  WAT  1720     -13.982   0.876  14.339  1.00  0.00
ATOM   5223  H2  WAT  1720     -13.381   0.570  15.694  1.00  0.00
TER
ATOM   5224  O   WAT  1721     -15.187   0.452  11.993  1.00  0.00
ATOM   5225  H1  WAT  1721     -14.747  -0.385  11.847  1.00  0.00
ATOM   5226  H2  WAT  1721     -14.474   1.085  12.080  1.00  0.00
TER
ATOM   5227  O   WAT  1722     -17.077   5.392  15.962  1.00  0.00
ATOM   5228  H1  WAT  1722     -16.637   6.134  15.547  1.00  0.00
ATOM   5229  H2  WAT  1722     -17.138   5.635  16.885  1.00  0.00
TER
ATOM   5230  O   WAT  1723     -11.605  -8.293  10.307  1.00  0.00
ATOM   5231  H1  WAT  1723     -11.918  -8.201  11.207  1.00  0.00
ATOM   5232  H2  WAT  1723     -10.844  -7.715  10.257  1.00  0.00
TER
ATOM   5233  O   WAT  1724     -14.410   8.379  13.318  1.00  0.00
ATOM   5234  H1  WAT  1724     -14.570   8.089  14.216  1.00  0.00
ATOM   5235  H2  WAT  1724     -14.575   7.603  12.782  1.00  0.00
TER
ATOM   5236  O   WAT  1725     -14.707   5.888  11.878  1.00  0.00
ATOM   5237  H1  WAT  1725     -15.401   5.885  11.218  1.00  0.00
ATOM   5238  H2  WAT  1725     -13.965   5.464  11.447  1.00  0.00
TER
ATOM   5239  O   WAT  1726     -15.142   7.514  15.952  1.00  0.00
ATOM   5240  H1  WAT  1726     -14.687   6.733  16.266  1.00  0.00
ATOM   5241  H2  WAT  1726     -14.803   8.225  16.497  1.00  0.00
TER
ATOM   5242  O   WAT  1727     -15.599  -2.454  14.475  1.00  0.00
ATOM   5243  H1  WAT  1727     -16.198  -1.731  14.291  1.00  0.00
ATOM   5244  H2  WAT  1727     -15.051  -2.516  13.692  1.00  0.00
TER
ATOM   5245  O   WAT  1728     -16.993  -3.818  16.505  1.00  0.00
ATOM   5246  H1  WAT  1728     -16.600  -3.501  15.692  1.00  0.00
ATOM   5247  H2  WAT  1728     -16.631  -4.697  16.620  1.00  0.00
TER
ATOM   5248  O   WAT  1729     -12.592   1.752  19.460  1.00  0.00
ATOM   5249  H1  WAT  1729     -11.872   2.247  19.069  1.00  0.00
ATOM   5250  H2  WAT  1729     -12.793   1.074  18.815  1.00  0.00
TER
ATOM   5251  O   WAT  1730     -17.131  -6.854  13.603  1.00  0.00
ATOM   5252  H1  WAT  1730     -17.944  -7.353  13.527  1.00  0.00
ATOM   5253  H2  WAT  1730     -17.324  -6.014  13.186  1.00  0.00
TER
ATOM   5254  O   WAT  1731     -14.416  -2.482  11.899  1.00  0.00
ATOM   5255  H1  WAT  1731     -13.528  -2.171  11.724  1.00  0.00
ATOM   5256  H2  WAT  1731     -14.445  -3.355  11.507  1.00  0.00
TER
ATOM   5257  O   WAT  1732     -12.144  -1.171  11.367  1.00  0.00
ATOM   5258  H1  WAT  1732     -12.228  -0.740  10.517  1.00  0.00
ATOM   5259  H2  WAT  1732     -11.425  -0.711  11.800  1.00  0.00
TER
ATOM   5260  O   WAT  1733     -11.116   5.683  14.095  1.00  0.00
ATOM   5261  H1  WAT  1733     -11.758   5.029  14.369  1.00  0.00
ATOM   5262  H2  WAT  1733     -11.503   6.089  13.319  1.00  0.00
TER
ATOM   5263  O   WAT  1734     -15.537   3.012  17.942  1.00  0.00
ATOM   5264  H1  WAT  1734     -15.185   2.414  17.282  1.00  0.00
ATOM   5265  H2  WAT  1734     -16.421   2.686  18.113  1.00  0.00
TER
ATOM   5266  O   WAT  1735     -12.726   4.575  10.633  1.00  0.00
ATOM   5267  H1  WAT  1735     -12.952   3.858  11.225  1.00  0.00
ATOM   5268  H2  WAT  1735     -13.116   4.326   9.795  1.00  0.00
TER
ATOM   5269  O   WAT  1736     -13.144   2.492  12.294  1.00  0.00
ATOM   5270  H1  WAT  1736     -13.432   2.953  13.082  1.00  0.00
ATOM   5271  H2  WAT  1736     -12.349   2.032  12.563  1.00  0.00
TER
ATOM   5272  O   WAT  1737     -12.387  -5.673  13.454  1.00  0.00
ATOM   5273  H1  WAT  1737     -13.016  -5.569  12.739  1.00  0.00
ATOM   5274  H2  WAT  1737     -12.882  -5.453  14.243  1.00  0.00
TER
ATOM   5275  O   WAT  1738     -17.942   6.047  10.887  1.00  0.00
ATOM   5276  H1  WAT  1738     -17.840   5.844   9.957  1.00  0.00
ATOM   5277  H2  WAT  1738     -18.841   5.793  11.092  1.00  0.00
TER
ATOM   5278  O   WAT  1739     -16.387  -6.670  16.309  1.00  0.00
ATOM   5279  H1  WAT  1739     -16.511  -6.651  15.360  1.00  0.00
ATOM   5280  H2  WAT  1739     -15.439  -6.622  16.429  1.00  0.00
TER
ATOM   5281  O   WAT  1740     -13.294  -0.515  17.158  1.00  0.00
ATOM   5282  H1  WAT  1740     -14.235  -0.500  17.332  1.00  0.00
ATOM   5283  H2  WAT  1740     -12.980  -1.301  17.604  1.00  0.00
TER
ATOM   5284  O   WAT  1741     -11.292   6.656  18.833  1.00  0.00
ATOM   5285  H1  WAT  1741     -11.167   7.479  19.305  1.00  0.00
ATOM   5286  H2  WAT  1741     -10.425   6.445  18.486  1.00  0.00
TER
ATOM   5287  O   WAT  1742     -11.657   7.149  11.751  1.00  0.00
ATOM   5288  H1  WAT  1742     -11.943   6.736  10.936  1.00  0.00
ATOM   5289  H2  WAT  1742     -11.855   8.078  11.631  1.00  0.00
TER
ATOM   5290  O   WAT  1743     -16.952   2.205  10.796  1.00  0.00
ATOM   5291  H1  WAT  1743     -17.501   2.652  11.440  1.00  0.00
ATOM   5292  H2  WAT  1743     -16.330   1.700  11.320  1.00  0.00
TER
ATOM   5293  O   WAT  1744     -18.772   0.187   9.940  1.00  0.00
ATOM   5294  H1  WAT  1744     -18.251  -0.528   9.574  1.00  0.00
ATOM   5295  H2  WAT  1744     -18.125   0.826  10.240  1.00  0.00
TER
ATOM   5296  O   WAT  1745     -14.910  -7.952  12.167  1.00  0.00
ATOM   5297  H1  WAT  1745     -14.629  -8.795  12.523  1.00  0.00
ATOM   5298  H2  WAT  1745     -15.683  -7.720  12.681  1.00  0.00
TER
ATOM   5299  O   WAT  1746     -18.207   8.269  12.230  1.00  0.00
ATOM   5300  H1  WAT  1746     -17.312   8.607  12.252  1.00  0.00
ATOM   5301  H2  WAT  1746     -18.175   7.547  11.603  1.00  0.00
TER
ATOM   5302  O   WAT  1747      -9.987   4.541  10.274  1.00  0.00
ATOM   5303  H1  WAT  1747     -10.818   4.608  10.745  1.00  0.00
ATOM   5304  H2  WAT  1747      -9.810   5.431   9.970  1.00  0.00
TER
ATOM   5305  O   WAT  1748     -10.532   1.285  12.777  1.00  0.00
ATOM   5306  H1  WAT  1748      -9.770   1.855  12.883  1.00  0.00
ATOM   5307  H2  WAT  1748     -10.516   0.718  13.548  1.00  0.00
TER
ATOM   5308  O   WAT  1749      -9.526   2.141  17.621  1.00  0.00
ATOM   5309  H1  WAT  1749      -9.155   1.357  17.215  1.00  0.00
ATOM   5310  H2  WAT  1749      -8.885   2.829  17.443  1.00  0.00
TER
ATOM   5311  O   WAT  1750     -10.480   1.579   9.934  1.00  0.00
ATOM   5312  H1  WAT  1750     -10.205   2.487   9.806  1.00  0.00
ATOM   5313  H2  WAT  1750     -10.669   1.515  10.871  1.00  0.00
TER
ATOM   5314  O   WAT  1751     -14.082  -5.397  11.230  1.00  0.00
ATOM   5315  H1  WAT  1751     -13.664  -5.583  10.389  1.00  0.00
ATOM   5316  H2  WAT  1751     -14.389  -6.249  11.540  1.00  0.00
TER
ATOM   5317  O   WAT  1752     -10.583  -0.484  14.927  1.00  0.00
ATOM   5318  H1  WAT  1752     -10.959  -1.251  14.496  1.00  0.00
ATOM   5319  H2  WAT  1752     -11.313  -0.102  15.415  1.00  0.00
TER
ATOM   5320  O   WAT  1753     -11.308  -2.258  18.228  1.00  0.00
ATOM   5321  H1  WAT  1753     -10.784  -2.752  17.597  1.00  0.00
ATOM   5322  H2  WAT  1753     -10.722  -2.123  18.973  1.00  0.00
TER
ATOM   5323  O   WAT  1754     -11.818  -3.001  14.167  1.00  0.00
ATOM   5324  H1  WAT  1754     -11.322  -3.234  14.952  1.00  0.00
ATOM   5325  H2  WAT  1754     -12.016  -3.840  13.751  1.00  0.00
TER
ATOM   5326  O   WAT  1755     -10.389  -4.365  16.701  1.00  0.00
ATOM   5327  H1  WAT  1755     -10.499  -4.519  17.639  1.00  0.00
ATOM   5328  H2  WAT  1755      -9.629  -4.893  16.459  1.00  0.00
TER
ATOM   5329  O   WAT  1756      -9.500  -6.534   9.942  1.00  0.00
ATOM   5330  H1  WAT  1756      -8.575  -6.666   9.734  1.00  0.00
ATOM   5331  H2  WAT  1756      -9.523  -6.455  10.895  1.00  0.00
TER
ATOM   5332  O   WAT  1757      -9.426  -5.763  12.567  1.00  0.00
ATOM   5333  H1  WAT  1757     -10.221  -5.829  13.097  1.00  0.00
ATOM   5334  H2  WAT  1757      -9.222  -4.828  12.556  1.00  0.00
TER
ATOM   5335  O   WAT  1758     -12.485   8.276  16.561  1.00  0.00
ATOM   5336  H1  WAT  1758     -11.889   7.954  15.885  1.00  0.00
ATOM   5337  H2  WAT  1758     -12.227   7.803  17.353  1.00  0.00
TER
ATOM   5338  O   WAT  1759     -11.933   8.926  20.391  1.00  0.00
ATOM   5339  H1  WAT  1759     -12.393   9.677  20.017  1.00  0.00
ATOM   5340  H2  WAT  1759     -12.562   8.206  20.333  1.00  0.00
TER
ATOM   5341  O   WAT  1760     -12.994  -7.433  19.017  1.00  0.00
ATOM   5342  H1  WAT  1760     -12.554  -7.489  18.169  1.00  0.00
ATOM   5343  H2  WAT  1760     -13.264  -6.518  19.088  1.00  0.00
TER
ATOM   5344  O   WAT  1761     -11.131  -7.802  17.028  1.00  0.00
ATOM   5345  H1  WAT  1761     -11.192  -8.746  16.881  1.00  0.00
ATOM   5346  H2  WAT  1761     -10.351  -7.694  17.574  1.00  0.00
TER
ATOM   5347  O   WAT  1762     -15.159  -9.053  17.722  1.00  0.00
ATOM   5348  H1  WAT  1762     -14.556  -8.481  18.197  1.00  0.00
ATOM   5349  H2  WAT  1762     -15.899  -8.489  17.500  1.00  0.00
TER
ATOM   5350  O   WAT  1763     -12.015  -8.651  12.996  1.00  0.00
ATOM   5351  H1  WAT  1763     -11.820  -7.752  13.263  1.00  0.00
ATOM   5352  H2  WAT  1763     -12.802  -8.882  13.490  1.00  0.00
TER
ATOM   5353  O   WAT  1764     -10.463   8.589  14.757  1.00  0.00
ATOM   5354  H1  WAT  1764     -10.287   7.903  14.113  1.00  0.00
ATOM   5355  H2  WAT  1764     -11.160   9.114  14.365  1.00  0.00
TER
ATOM   5356  O   WAT  1765     -16.003  -0.854  -1.535  1.00  0.00
ATOM   5357  H1  WAT  1765     -16.084  -1.769  -1.806  1.00  0.00
ATOM   5358  H2  WAT  1765     -16.417  -0.357  -2.241  1.00  0.00
TER
ATOM   5359  O   WAT  1766     -17.872   0.924   0.346  1.00  0.00
ATOM   5360  H1  WAT  1766     -18.647   0.444   0.636  1.00  0.00
ATOM   5361  H2  WAT  1766     -17.220   0.244   0.172  1.00  0.00
TER
ATOM   5362  O   WAT  1767     -13.851   5.330  -0.874  1.00  0.00
ATOM   5363  H1  WAT  1767     -14.313   4.559  -0.545  1.00  0.00
ATOM   5364  H2  WAT  1767     -13.038   5.356  -0.369  1.00  0.00
TER
ATOM   5365  O   WAT  1768     -17.624   7.616  -1.253  1.00  0.00
ATOM   5366  H1  WAT  1768     -18.243   8.071  -1.824  1.00  0.00
ATOM   5367  H2  WAT  1768     -16.769   7.771  -1.655  1.00  0.00
TER
ATOM   5368  O   WAT  1769     -18.431   3.600   0.353  1.00  0.00
ATOM   5369  H1  WAT  1769     -18.500   2.659   0.192  1.00  0.00
ATOM   5370  H2  WAT  1769     -17.669   3.690   0.925  1.00  0.00
TER
ATOM   5371  O   WAT  1770     -17.400  -3.593   0.580  1.00  0.00
ATOM   5372  H1  WAT  1770     -17.024  -4.466   0.467  1.00  0.00
ATOM   5373  H2  WAT  1770     -17.498  -3.258  -0.311  1.00  0.00
TER
ATOM   5374  O   WAT  1771     -13.618  -6.098  -2.487  1.00  0.00
ATOM   5375  H1  WAT  1771     -12.797  -6.589  -2.445  1.00  0.00
ATOM   5376  H2  WAT  1771     -13.584  -5.509  -1.734  1.00  0.00
TER
ATOM   5377  O   WAT  1772      -9.328  -4.082   4.077  1.00  0.00
ATOM   5378  H1  WAT  1772     -10.033  -3.694   3.559  1.00  0.00
ATOM   5379  H2  WAT  1772      -9.062  -3.387   4.679  1.00  0.00
TER
ATOM   5380  O   WAT  1773     -16.758   2.500  -3.860  1.00  0.00
ATOM   5381  H1  WAT  1773     -17.376   2.965  -4.424  1.00  0.00
ATOM   5382  H2  WAT  1773     -16.246   3.192  -3.443  1.00  0.00
TER
ATOM   5383  O   WAT  1774     -13.382  -4.158   0.286  1.00  0.00
ATOM   5384  H1  WAT  1774     -14.086  -3.870   0.866  1.00  0.00
ATOM   5385  H2  WAT  1774     -13.020  -3.348  -0.074  1.00  0.00
TER
ATOM   5386  O   WAT  1775     -11.765   5.459   2.548  1.00  0.00
ATOM   5387  H1  WAT  1775     -12.449   6.129   2.540  1.00  0.00
ATOM   5388  H2  WAT  1775     -11.226   5.657   1.783  1.00  0.00
TER
ATOM   5389  O   WAT  1776     -10.313  -4.713   0.677  1.00  0.00
ATOM   5390  H1  WAT  1776     -11.260  -4.679   0.808  1.00  0.00
ATOM   5391  H2  WAT  1776      -9.988  -3.899   1.062  1.00  0.00
TER
ATOM   5392  O   WAT  1777     -14.229   7.304   1.263  1.00  0.00
ATOM   5393  H1  WAT  1777     -14.217   6.900   0.395  1.00  0.00
ATOM   5394  H2  WAT  1777     -14.782   8.078   1.159  1.00  0.00
TER
ATOM   5395  O   WAT  1778     -12.935   4.025  -3.648  1.00  0.00
ATOM   5396  H1  WAT  1778     -13.045   3.083  -3.523  1.00  0.00
ATOM   5397  H2  WAT  1778     -12.938   4.387  -2.762  1.00  0.00
TER
ATOM   5398  O   WAT  1779     -14.831   2.207   2.591  1.00  0.00
ATOM   5399  H1  WAT  1779     -14.414   1.993   1.757  1.00  0.00
ATOM   5400  H2  WAT  1779     -14.107   2.464   3.162  1.00  0.00
TER
ATOM   5401  O   WAT  1780     -17.393  -0.348  -4.292  1.00  0.00
ATOM   5402  H1  WAT  1780     -18.320  -0.415  -4.063  1.00  0.00
ATOM   5403  H2  WAT  1780     -17.240   0.590  -4.406  1.00  0.00
TER
ATOM   5404  O   WAT  1781     -17.406  -4.077  -7.295  1.00  0.00
ATOM   5405  H1  WAT  1781     -18.346  -3.915  -7.210  1.00  0.00
ATOM   5406  H2  WAT  1781     -17.088  -3.358  -7.841  1.00  0.00
TER
ATOM   5407  O   WAT  1782     -10.885   0.605   2.683  1.00  0.00
ATOM   5408  H1  WAT  1782     -11.713   0.675   2.208  1.00  0.00
ATOM   5409  H2  WAT  1782     -10.290   1.191   2.214  1.00  0.00
TER
ATOM   5410  O   WAT  1783     -13.363   1.214  -3.788  1.00  0.00
ATOM   5411  H1  WAT  1783     -13.982   0.876  -4.436  1.00  0.00
ATOM   5412  H2  WAT  1783     -13.381   0.570  -3.080  1.00  0.00
TER
ATOM   5413  O   WAT  1784     -13.920  -2.608   3.628  1.00  0.00
ATOM   5414  H1  WAT  1784     -14.333  -1.782   3.882  1.00  0.00
ATOM   5415  H2  WAT  1784     -14.653  -3.193   3.436  1.00  0.00
TER
ATOM   5416  O   WAT  1785     -13.230   7.438   4.316  1.00  0.00
ATOM   5417  H1  WAT  1785     -13.707   8.245   4.124  1.00  0.00
ATOM   5418  H2  WAT  1785     -13.914   6.786   4.469  1.00  0.00
TER
ATOM   5419  O   WAT  1786     -15.187   0.452  -6.781  1.00  0.00
ATOM   5420  H1  WAT  1786     -14.747  -0.385  -6.927  1.00  0.00
ATOM   5421  H2  WAT  1786     -14.474   1.085  -6.695  1.00  0.00
TER
ATOM   5422  O   WAT  1787     -17.077   5.392  -2.813  1.00  0.00
ATOM   5423  H1  WAT  1787     -16.637   6.134  -3.227  1.00  0.00
ATOM   5424  H2  WAT  1787     -17.138   5.635  -1.889  1.00  0.00
TER
ATOM   5425  O   WAT  1788     -11.605  -8.293  -8.467  1.00  0.00
ATOM   5426  H1  WAT  1788     -11.918  -8.201  -7.567  1.00  0.00
ATOM   5427  H2  WAT  1788     -10.844  -7.715  -8.517  1.00  0.00
TER
ATOM   5428  O   WAT  1789      -9.650   7.199   9.386  1.00  0.00
ATOM   5429  H1  WAT  1789      -9.175   7.678  10.064  1.00  0.00
ATOM   5430  H2  WAT  1789      -9.030   7.131   8.660  1.00  0.00
TER
ATOM   5431  O   WAT  1790     -10.247   4.391   6.546  1.00  0.00
ATOM   5432  H1  WAT  1790     -10.121   4.152   5.627  1.00  0.00
ATOM   5433  H2  WAT  1790     -10.205   3.559   7.018  1.00  0.00
TER
ATOM   5434  O   WAT  1791     -16.386   8.093   5.115  1.00  0.00
ATOM   5435  H1  WAT  1791     -15.871   8.004   5.917  1.00  0.00
ATOM   5436  H2  WAT  1791     -17.229   8.439   5.408  1.00  0.00
TER
ATOM   5437  O   WAT  1792     -14.410   8.379  -5.457  1.00  0.00
ATOM   5438  H1  WAT  1792     -14.570   8.089  -4.558  1.00  0.00
ATOM   5439  H2  WAT  1792     -14.575   7.603  -5.992  1.00  0.00
TER
ATOM   5440  O   WAT  1793     -14.707   5.888  -6.897  1.00  0.00
ATOM   5441  H1  WAT  1793     -15.401   5.885  -7.557  1.00  0.00
ATOM   5442  H2  WAT  1793     -13.965   5.464  -7.327  1.00  0.00
TER
ATOM   5443  O   WAT  1794     -15.142   7.514  -2.822  1.00  0.00
ATOM   5444  H1  WAT  1794     -14.687   6.733  -2.508  1.00  0.00
ATOM   5445  H2  WAT  1794     -14.803   8.225  -2.278  1.00  0.00
TER
ATOM   5446  O   WAT  1795     -10.395  -3.556   7.511  1.00  0.00
ATOM   5447  H1  WAT  1795     -11.010  -3.048   6.982  1.00  0.00
ATOM   5448  H2  WAT  1795     -10.715  -4.456   7.453  1.00  0.00
TER
ATOM   5449  O   WAT  1796     -18.333  -4.717   4.977  1.00  0.00
ATOM   5450  H1  WAT  1796     -18.795  -4.509   5.789  1.00  0.00
ATOM   5451  H2  WAT  1796     -18.736  -5.531   4.674  1.00  0.00
TER
ATOM   5452  O   WAT  1797     -13.333  -3.496   6.106  1.00  0.00
ATOM   5453  H1  WAT  1797     -14.184  -3.795   6.427  1.00  0.00
ATOM   5454  H2  WAT  1797     -13.493  -3.252   5.195  1.00  0.00
TER
ATOM   5455  O   WAT  1798     -16.238  -1.996   8.206  1.00  0.00
ATOM   5456  H1  WAT  1798     -15.913  -2.829   7.867  1.00  0.00
ATOM   5457  H2  WAT  1798     -15.450  -1.473   8.354  1.00  0.00
TER
ATOM   5458  O   WAT  1799     -15.599  -2.454  -4.300  1.00  0.00
ATOM   5459  H1  WAT  1799     -16.198  -1.731  -4.483  1.00  0.00
ATOM   5460  H2  WAT  1799     -15.051  -2.516  -5.082  1.00  0.00
TER
ATOM   5461  O   WAT  1800     -16.993  -3.818  -2.269  1.00  0.00
ATOM   5462  H1  WAT  1800     -16.600  -3.501  -3.082  1.00  0.00
ATOM   5463  H2  WAT  1800     -16.631  -4.697  -2.155  1.00  0.00
TER
ATOM   5464  O   WAT  1801     -16.407  -1.227   1.826  1.00  0.00
ATOM   5465  H1  WAT  1801     -17.139  -0.718   2.175  1.00  0.00
ATOM   5466  H2  WAT  1801     -16.805  -2.044   1.525  1.00  0.00
TER
ATOM   5467  O   WAT  1802     -15.945  -5.774   1.238  1.00  0.00
ATOM   5468  H1  WAT  1802     -15.927  -5.323   2.082  1.00  0.00
ATOM   5469  H2  WAT  1802     -16.193  -6.673   1.451  1.00  0.00
TER
ATOM   5470  O   WAT  1803     -12.517  -8.361   7.077  1.00  0.00
ATOM   5471  H1  WAT  1803     -12.193  -9.092   7.603  1.00  0.00
ATOM   5472  H2  WAT  1803     -12.482  -8.679   6.175  1.00  0.00
TER
ATOM   5473  O   WAT  1804     -12.592   1.752   0.685  1.00  0.00
ATOM   5474  H1  WAT  1804     -11.872   2.247   0.295  1.00  0.00
ATOM   5475  H2  WAT  1804     -12.793   1.074   0.041  1.00  0.00
TER
ATOM   5476  O   WAT  1805     -17.131  -6.854  -5.172  1.00  0.00
ATOM   5477  H1  WAT  1805     -17.944  -7.353  -5.247  1.00  0.00
ATOM   5478  H2  WAT  1805     -17.324  -6.014  -5.588  1.00  0.00
TER
ATOM   5479  O   WAT  1806     -17.210   1.823   6.572  1.00  0.00
ATOM   5480  H1  WAT  1806     -17.276   0.902   6.318  1.00  0.00
ATOM   5481  H2  WAT  1806     -17.839   1.920   7.287  1.00  0.00
TER
ATOM   5482  O   WAT  1807     -14.416  -2.482  -6.875  1.00  0.00
ATOM   5483  H1  WAT  1807     -13.528  -2.171  -7.050  1.00  0.00
ATOM   5484  H2  WAT  1807     -14.445  -3.355  -7.267  1.00  0.00
TER
ATOM   5485  O   WAT  1808     -17.278   4.645   6.323  1.00  0.00
ATOM   5486  H1  WAT  1808     -17.264   3.713   6.105  1.00  0.00
ATOM   5487  H2  WAT  1808     -17.986   4.731   6.962  1.00  0.00
TER
ATOM   5488  O   WAT  1809     -12.144  -1.171  -7.407  1.00  0.00
ATOM   5489  H1  WAT  1809     -12.228  -0.740  -8.258  1.00  0.00
ATOM   5490  H2  WAT  1809     -11.425  -0.711  -6.975  1.00  0.00
TER
ATOM   5491  O   WAT  1810     -11.067   1.286   5.670  1.00  0.00
ATOM   5492  H1  WAT  1810     -11.792   1.879   5.472  1.00  0.00
ATOM   5493  H2  WAT  1810     -10.539   1.278   4.871  1.00  0.00
TER
ATOM   5494  O   WAT  1811     -11.116   5.683  -4.679  1.00  0.00
ATOM   5495  H1  WAT  1811     -11.758   5.029  -4.405  1.00  0.00
ATOM   5496  H2  WAT  1811     -11.503   6.089  -5.455  1.00  0.00
TER
ATOM   5497  O   WAT  1812     -15.537   3.012  -0.832  1.00  0.00
ATOM   5498  H1  WAT  1812     -15.185   2.414  -1.492  1.00  0.00
ATOM   5499  H2  WAT  1812     -16.421   2.686  -0.661  1.00  0.00
TER
ATOM   5500  O   WAT  1813     -17.845   6.287   3.417  1.00  0.00
ATOM   5501  H1  WAT  1813     -17.201   6.493   4.094  1.00  0.00
ATOM   5502  H2  WAT  1813     -17.482   5.525   2.964  1.00  0.00
TER
ATOM   5503  O   WAT  1814     -16.572   4.290   2.134  1.00  0.00
ATOM   5504  H1  WAT  1814     -15.929   3.589   2.248  1.00  0.00
ATOM   5505  H2  WAT  1814     -16.047   5.070   1.954  1.00  0.00
TER
ATOM   5506  O   WAT  1815     -12.726   4.575  -8.142  1.00  0.00
ATOM   5507  H1  WAT  1815     -12.952   3.858  -7.549  1.00  0.00
ATOM   5508  H2  WAT  1815     -13.116   4.326  -8.979  1.00  0.00
TER
ATOM   5509  O   WAT  1816     -14.798   5.089   5.338  1.00  0.00
ATOM   5510  H1  WAT  1816     -14.462   5.676   6.016  1.00  0.00
ATOM   5511  H2  WAT  1816     -15.718   4.959   5.568  1.00  0.00
TER
ATOM   5512  O   WAT  1817     -13.144   2.492  -6.480  1.00  0.00
ATOM   5513  H1  WAT  1817     -13.432   2.953  -5.692  1.00  0.00
ATOM   5514  H2  WAT  1817     -12.349   2.032  -6.212  1.00  0.00
TER
ATOM   5515  O   WAT  1818     -15.754  -4.629   3.871  1.00  0.00
ATOM   5516  H1  WAT  1818     -15.385  -5.449   4.198  1.00  0.00
ATOM   5517  H2  WAT  1818     -16.614  -4.569   4.286  1.00  0.00
TER
ATOM   5518  O   WAT  1819     -12.387  -5.673  -5.321  1.00  0.00
ATOM   5519  H1  WAT  1819     -13.016  -5.569  -6.035  1.00  0.00
ATOM   5520  H2  WAT  1819     -12.882  -5.453  -4.531  1.00  0.00
TER
ATOM   5521  O   WAT  1820     -17.942   6.047  -7.887  1.00  0.00
ATOM   5522  H1  WAT  1820     -17.840   5.844  -8.817  1.00  0.00
ATOM   5523  H2  WAT  1820     -18.841   5.793  -7.683  1.00  0.00
TER
ATOM   5524  O   WAT  1821     -18.793  -1.975   4.094  1.00  0.00
ATOM   5525  H1  WAT  1821     -18.295  -1.500   4.760  1.00  0.00
ATOM   5526  H2  WAT  1821     -18.651  -2.899   4.301  1.00  0.00
TER
ATOM   5527  O   WAT  1822     -16.387  -6.670  -2.465  1.00  0.00
ATOM   5528  H1  WAT  1822     -16.511  -6.651  -3.414  1.00  0.00
ATOM   5529  H2  WAT  1822     -15.439  -6.622  -2.345  1.00  0.00
TER
ATOM   5530  O   WAT  1823     -11.587  -5.758   4.937  1.00  0.00
ATOM   5531  H1  WAT  1823     -12.089  -5.018   5.277  1.00  0.00
ATOM   5532  H2  WAT  1823     -10.771  -5.370   4.621  1.00  0.00
TER
ATOM   5533  O   WAT  1824     -13.294  -0.515  -1.617  1.00  0.00
ATOM   5534  H1  WAT  1824     -14.235  -0.500  -1.442  1.00  0.00
ATOM   5535  H2  WAT  1824     -12.980  -1.301  -1.171  1.00  0.00
TER
ATOM   5536  O   WAT  1825     -11.292   6.656   0.059  1.00  0.00
ATOM   5537  H1  WAT  1825     -11.167   7.479   0.531  1.00  0.00
ATOM   5538  H2  WAT  1825     -10.425   6.445  -0.289  1.00  0.00
TER
ATOM   5539  O   WAT  1826     -15.978   4.042   8.867  1.00  0.00
ATOM   5540  H1  WAT  1826     -16.584   4.065   8.126  1.00  0.00
ATOM   5541  H2  WAT  1826     -16.282   3.310   9.403  1.00  0.00
TER
ATOM   5542  O   WAT  1827     -14.548   7.770   7.477  1.00  0.00
ATOM   5543  H1  WAT  1827     -13.596   7.686   7.428  1.00  0.00
ATOM   5544  H2  WAT  1827     -14.695   8.434   8.151  1.00  0.00
TER
ATOM   5545  O   WAT  1828     -11.657   7.149  -7.023  1.00  0.00
ATOM   5546  H1  WAT  1828     -11.943   6.736  -7.838  1.00  0.00
ATOM   5547  H2  WAT  1828     -11.855   8.078  -7.143  1.00  0.00
TER
ATOM   5548  O   WAT  1829     -16.952   2.205  -7.979  1.00  0.00
ATOM   5549  H1  WAT  1829     -17.501   2.652  -7.334  1.00  0.00
ATOM   5550  H2  WAT  1829     -16.330   1.700  -7.455  1.00  0.00
TER
ATOM   5551  O   WAT  1830     -12.898   3.559   7.954  1.00  0.00
ATOM   5552  H1  WAT  1830     -12.157   3.896   7.450  1.00  0.00
ATOM   5553  H2  WAT  1830     -13.661   3.728   7.401  1.00  0.00
TER
ATOM   5554  O   WAT  1831     -18.772   0.187  -8.834  1.00  0.00
ATOM   5555  H1  WAT  1831     -18.251  -0.528  -9.200  1.00  0.00
ATOM   5556  H2  WAT  1831     -18.125   0.826  -8.534  1.00  0.00
TER
ATOM   5557  O   WAT  1832     -14.224   1.610   6.489  1.00  0.00
ATOM   5558  H1  WAT  1832     -13.810   1.765   7.338  1.00  0.00
ATOM   5559  H2  WAT  1832     -15.159   1.736   6.652  1.00  0.00
TER
ATOM   5560  O   WAT  1833     -13.752  -1.050   8.493  1.00  0.00
ATOM   5561  H1  WAT  1833     -13.170  -1.805   8.405  1.00  0.00
ATOM   5562  H2  WAT  1833     -13.575  -0.519   7.716  1.00  0.00
TER
ATOM   5563  O   WAT  1834     -17.126  -0.706   5.843  1.00  0.00
ATOM   5564  H1  WAT  1834     -17.006  -1.302   6.582  1.00  0.00
ATOM   5565  H2  WAT  1834     -16.267  -0.669   5.423  1.00  0.00
TER
ATOM   5566  O   WAT  1835     -14.787  -0.152   4.419  1.00  0.00
ATOM   5567  H1  WAT  1835     -15.314   0.372   3.815  1.00  0.00
ATOM   5568  H2  WAT  1835     -14.444   0.480   5.050  1.00  0.00
TER
ATOM   5569  O   WAT  1836     -15.540  -4.547   7.333  1.00  0.00
ATOM   5570  H1  WAT  1836     -16.228  -5.209   7.268  1.00  0.00
ATOM   5571  H2  WAT  1836     -14.819  -4.994   7.778  1.00  0.00
TER
ATOM   5572  O   WAT  1837     -14.910  -7.952  -6.608  1.00  0.00
ATOM   5573  H1  WAT  1837     -14.629  -8.795  -6.252  1.00  0.00
ATOM   5574  H2  WAT  1837     -15.683  -7.720  -6.094  1.00  0.00
TER
ATOM   5575  O   WAT  1838     -18.207   8.269  -6.544  1.00  0.00
ATOM   5576  H1  WAT  1838     -17.312   8.607  -6.522  1.00  0.00
ATOM   5577  H2  WAT  1838     -18.175   7.547  -7.172  1.00  0.00
TER
ATOM   5578  O   WAT  1839     -11.227   6.799   6.162  1.00  0.00
ATOM   5579  H1  WAT  1839     -11.827   6.858   5.419  1.00  0.00
ATOM   5580  H2  WAT  1839     -11.098   5.859   6.292  1.00  0.00
TER
ATOM   5581  O   WAT  1840      -9.987   4.541  -8.501  1.00  0.00
ATOM   5582  H1  WAT  1840     -10.818   4.608  -8.030  1.00  0.00
ATOM   5583  H2  WAT  1840      -9.810   5.431  -8.804  1.00  0.00
TER
ATOM   5584  O   WAT  1841     -10.532   1.285  -5.997  1.00  0.00
ATOM   5585  H1  WAT  1841      -9.770   1.855  -5.891  1.00  0.00
ATOM   5586  H2  WAT  1841     -10.516   0.718  -5.226  1.00  0.00
TER
ATOM   5587  O   WAT  1842      -9.526   2.141  -1.153  1.00  0.00
ATOM   5588  H1  WAT  1842      -9.155   1.357  -1.559  1.00  0.00
ATOM   5589  H2  WAT  1842      -8.885   2.829  -1.331  1.00  0.00
TER
ATOM   5590  O   WAT  1843     -12.542   3.524   4.260  1.00  0.00
ATOM   5591  H1  WAT  1843     -13.356   3.954   4.523  1.00  0.00
ATOM   5592  H2  WAT  1843     -12.135   4.136   3.647  1.00  0.00
TER
ATOM   5593  O   WAT  1844     -10.480   1.579  -8.840  1.00  0.00
ATOM   5594  H1  WAT  1844     -10.205   2.487  -8.968  1.00  0.00
ATOM   5595  H2  WAT  1844     -10.669   1.515  -7.904  1.00  0.00
TER
ATOM   5596  O   WAT  1845     -14.082  -5.397  -7.545  1.00  0.00
ATOM   5597  H1  WAT  1845     -13.664  -5.583  -8.385  1.00  0.00
ATOM   5598  H2  WAT  1845     -14.389  -6.249  -7.234  1.00  0.00
TER
ATOM   5599  O   WAT  1846     -10.583  -0.484  -3.847  1.00  0.00
ATOM   5600  H1  WAT  1846     -10.959  -1.251  -4.279  1.00  0.00
ATOM   5601  H2  WAT  1846     -11.313  -0.102  -3.359  1.00  0.00
TER
ATOM   5602  O   WAT  1847     -11.193  -1.337   5.787  1.00  0.00
ATOM   5603  H1  WAT  1847     -11.425  -1.566   4.887  1.00  0.00
ATOM   5604  H2  WAT  1847     -10.933  -0.417   5.742  1.00  0.00
TER
ATOM   5605  O   WAT  1848     -12.754  -6.111   8.565  1.00  0.00
ATOM   5606  H1  WAT  1848     -11.877  -6.103   8.948  1.00  0.00
ATOM   5607  H2  WAT  1848     -12.742  -6.848   7.954  1.00  0.00
TER
ATOM   5608  O   WAT  1849     -11.308  -2.258  -0.546  1.00  0.00
ATOM   5609  H1  WAT  1849     -10.784  -2.752  -1.177  1.00  0.00
ATOM   5610  H2  WAT  1849     -10.722  -2.123   0.199  1.00  0.00
TER
ATOM   5611  O   WAT  1850     -11.129  -2.174   2.976  1.00  0.00
ATOM   5612  H1  WAT  1850     -12.079  -2.208   3.090  1.00  0.00
ATOM   5613  H2  WAT  1850     -10.948  -1.264   2.741  1.00  0.00
TER
ATOM   5614  O   WAT  1851     -11.818  -3.001  -4.607  1.00  0.00
ATOM   5615  H1  WAT  1851     -11.322  -3.234  -3.822  1.00  0.00
ATOM   5616  H2  WAT  1851     -12.016  -3.840  -5.023  1.00  0.00
TER
ATOM   5617  O   WAT  1852     -10.389  -4.365  -2.073  1.00  0.00
ATOM   5618  H1  WAT  1852     -10.499  -4.519  -1.135  1.00  0.00
ATOM   5619  H2  WAT  1852      -9.629  -4.893  -2.316  1.00  0.00
TER
ATOM   5620  O   WAT  1853     -12.043  -8.426   4.385  1.00  0.00
ATOM   5621  H1  WAT  1853     -11.406  -7.812   4.751  1.00  0.00
ATOM   5622  H2  WAT  1853     -11.895  -8.390   3.440  1.00  0.00
TER
ATOM   5623  O   WAT  1854      -9.500  -6.534  -8.833  1.00  0.00
ATOM   5624  H1  WAT  1854      -8.575  -6.666  -9.041  1.00  0.00
ATOM   5625  H2  WAT  1854      -9.523  -6.455  -7.879  1.00  0.00
TER
ATOM   5626  O   WAT  1855      -9.426  -5.763  -6.207  1.00  0.00
ATOM   5627  H1  WAT  1855     -10.221  -5.829  -5.678  1.00  0.00
ATOM   5628  H2  WAT  1855      -9.222  -4.828  -6.218  1.00  0.00
TER
ATOM   5629  O   WAT  1856     -12.485   8.276  -2.213  1.00  0.00
ATOM   5630  H1  WAT  1856     -11.889   7.954  -2.890  1.00  0.00
ATOM   5631  H2  WAT  1856     -12.227   7.803  -1.422  1.00  0.00
TER
ATOM   5632  O   WAT  1857     -18.672  -7.273   7.293  1.00  0.00
ATOM   5633  H1  WAT  1857     -18.733  -6.681   8.042  1.00  0.00
ATOM   5634  H2  WAT  1857     -17.732  -7.380   7.148  1.00  0.00
TER
ATOM   5635  O   WAT  1858     -16.035  -7.616   6.932  1.00  0.00
ATOM   5636  H1  WAT  1858     -15.421  -7.298   6.270  1.00  0.00
ATOM   5637  H2  WAT  1858     -15.490  -8.101   7.551  1.00  0.00
TER
ATOM   5638  O   WAT  1859      -9.617   8.283   4.338  1.00  0.00
ATOM   5639  H1  WAT  1859     -10.112   8.680   3.621  1.00  0.00
ATOM   5640  H2  WAT  1859     -10.226   7.658   4.732  1.00  0.00
TER
ATOM   5641  O   WAT  1860     -15.294  -9.053   3.259  1.00  0.00
ATOM   5642  H1  WAT  1860     -16.168  -8.719   3.056  1.00  0.00
ATOM   5643  H2  WAT  1860     -15.403  -9.525   4.084  1.00  0.00
TER
ATOM   5644  O   WAT  1861     -14.387  -6.846   4.643  1.00  0.00
ATOM   5645  H1  WAT  1861     -14.716  -7.660   4.263  1.00  0.00
ATOM   5646  H2  WAT  1861     -13.439  -6.889   4.520  1.00  0.00
TER
ATOM   5647  O   WAT  1862     -11.933   8.926   1.617  1.00  0.00
ATOM   5648  H1  WAT  1862     -12.393   9.677   1.242  1.00  0.00
ATOM   5649  H2  WAT  1862     -12.562   8.206   1.558  1.00  0.00
TER
ATOM   5650  O   WAT  1863     -18.764   8.125   1.618  1.00  0.00
ATOM   5651  H1  WAT  1863     -18.476   7.871   0.742  1.00  0.00
ATOM   5652  H2  WAT  1863     -18.252   7.573   2.209  1.00  0.00
TER
ATOM   5653  O   WAT  1864     -17.547  -8.136   2.198  1.00  0.00
ATOM   5654  H1  WAT  1864     -18.329  -7.661   2.478  1.00  0.00
ATOM   5655  H2  WAT  1864     -17.840  -9.040   2.089  1.00  0.00
TER
ATOM   5656  O   WAT  1865     -12.994  -7.433   0.243  1.00  0.00
ATOM   5657  H1  WAT  1865     -12.554  -7.489  -0.605  1.00  0.00
ATOM   5658  H2  WAT  1865     -13.264  -6.518   0.314  1.00  0.00
TER
ATOM   5659  O   WAT  1866     -11.131  -7.802  -1.746  1.00  0.00
ATOM   5660  H1  WAT  1866     -11.192  -8.746  -1.893  1.00  0.00
ATOM   5661  H2  WAT  1866     -10.351  -7.694  -1.201  1.00  0.00
TER
ATOM   5662  O   WAT  1867     -15.159  -9.053  -1.052  1.00  0.00
ATOM   5663  H1  WAT  1867     -14.556  -8.481  -0.577  1.00  0.00
ATOM   5664  H2  WAT  1867     -15.899  -8.489  -1.275  1.00  0.00
TER
ATOM   5665  O   WAT  1868     -12.015  -8.651  -5.778  1.00  0.00
ATOM   5666  H1  WAT  1868     -11.820  -7.752  -5.511  1.00  0.00
ATOM   5667  H2  WAT  1868     -12.802  -8.882  -5.285  1.00  0.00
TER
ATOM   5668  O   WAT  1869     -18.697   9.047   8.985  1.00  0.00
ATOM   5669  H1  WAT  1869     -17.770   8.811   9.029  1.00  0.00
ATOM   5670  H2  WAT  1869     -18.712   9.874   8.504  1.00  0.00
TER
ATOM   5671  O   WAT  1870     -10.463   8.589  -4.017  1.00  0.00
ATOM   5672  H1  WAT  1870     -10.287   7.903  -4.661  1.00  0.00
ATOM   5673  H2  WAT  1870     -11.160   9.114  -4.410  1.00  0.00
TER
ATOM   5674  O   WAT  1871     -14.909  -8.873   9.327  1.00  0.00
ATOM   5675  H1  WAT  1871     -15.023  -8.554  10.223  1.00  0.00
ATOM   5676  H2  WAT  1871     -14.092  -8.472   9.031  1.00  0.00
TER
ATOM   5677  O   WAT  1872     -12.129   8.274   8.809  1.00  0.00
ATOM   5678  H1  WAT  1872     -11.337   7.779   8.602  1.00  0.00
ATOM   5679  H2  WAT  1872     -11.836   8.953   9.417  1.00  0.00
TER
ATOM   5680  O   WAT  1873     -17.872   0.924 -18.428  1.00  0.00
ATOM   5681  H1  WAT  1873     -18.647   0.444 -18.138  1.00  0.00
ATOM   5682  H2  WAT  1873     -17.220   0.244 -18.603  1.00  0.00
TER
ATOM   5683  O   WAT  1874     -13.851   5.330 -19.648  1.00  0.00
ATOM   5684  H1  WAT  1874     -14.313   4.559 -19.320  1.00  0.00
ATOM   5685  H2  WAT  1874     -13.038   5.356 -19.143  1.00  0.00
TER
ATOM   5686  O   WAT  1875     -18.431   3.600 -18.421  1.00  0.00
ATOM   5687  H1  WAT  1875     -18.500   2.659 -18.582  1.00  0.00
ATOM   5688  H2  WAT  1875     -17.669   3.690 -17.849  1.00  0.00
TER
ATOM   5689  O   WAT  1876     -17.400  -3.593 -18.194  1.00  0.00
ATOM   5690  H1  WAT  1876     -17.024  -4.466 -18.307  1.00  0.00
ATOM   5691  H2  WAT  1876     -17.498  -3.258 -19.085  1.00  0.00
TER
ATOM   5692  O   WAT  1877      -9.328  -4.082 -14.697  1.00  0.00
ATOM   5693  H1  WAT  1877     -10.033  -3.694 -15.216  1.00  0.00
ATOM   5694  H2  WAT  1877      -9.062  -3.387 -14.095  1.00  0.00
TER
ATOM   5695  O   WAT  1878     -13.382  -4.158 -18.489  1.00  0.00
ATOM   5696  H1  WAT  1878     -14.086  -3.870 -17.908  1.00  0.00
ATOM   5697  H2  WAT  1878     -13.020  -3.348 -18.849  1.00  0.00
TER
ATOM   5698  O   WAT  1879     -11.765   5.459 -16.226  1.00  0.00
ATOM   5699  H1  WAT  1879     -12.449   6.129 -16.234  1.00  0.00
ATOM   5700  H2  WAT  1879     -11.226   5.657 -16.991  1.00  0.00
TER
ATOM   5701  O   WAT  1880     -10.313  -4.713 -18.098  1.00  0.00
ATOM   5702  H1  WAT  1880     -11.260  -4.679 -17.966  1.00  0.00
ATOM   5703  H2  WAT  1880      -9.988  -3.899 -17.713  1.00  0.00
TER
ATOM   5704  O   WAT  1881     -14.229   7.304 -17.511  1.00  0.00
ATOM   5705  H1  WAT  1881     -14.217   6.900 -18.379  1.00  0.00
ATOM   5706  H2  WAT  1881     -14.782   8.078 -17.615  1.00  0.00
TER
ATOM   5707  O   WAT  1882     -14.831   2.207 -16.183  1.00  0.00
ATOM   5708  H1  WAT  1882     -14.414   1.993 -17.018  1.00  0.00
ATOM   5709  H2  WAT  1882     -14.107   2.464 -15.612  1.00  0.00
TER
ATOM   5710  O   WAT  1883     -10.885   0.605 -16.091  1.00  0.00
ATOM   5711  H1  WAT  1883     -11.713   0.675 -16.566  1.00  0.00
ATOM   5712  H2  WAT  1883     -10.290   1.191 -16.560  1.00  0.00
TER
ATOM   5713  O   WAT  1884     -13.920  -2.608 -15.146  1.00  0.00
ATOM   5714  H1  WAT  1884     -14.333  -1.782 -14.892  1.00  0.00
ATOM   5715  H2  WAT  1884     -14.653  -3.193 -15.338  1.00  0.00
TER
ATOM   5716  O   WAT  1885     -13.230   7.438 -14.458  1.00  0.00
ATOM   5717  H1  WAT  1885     -13.707   8.245 -14.651  1.00  0.00
ATOM   5718  H2  WAT  1885     -13.914   6.786 -14.305  1.00  0.00
TER
ATOM   5719  O   WAT  1886      -9.650   7.199  -9.389  1.00  0.00
ATOM   5720  H1  WAT  1886      -9.175   7.678  -8.710  1.00  0.00
ATOM   5721  H2  WAT  1886      -9.030   7.131 -10.114  1.00  0.00
TER
ATOM   5722  O   WAT  1887     -10.247   4.391 -12.229  1.00  0.00
ATOM   5723  H1  WAT  1887     -10.121   4.152 -13.147  1.00  0.00
ATOM   5724  H2  WAT  1887     -10.205   3.559 -11.757  1.00  0.00
TER
ATOM   5725  O   WAT  1888     -16.386   8.093 -13.659  1.00  0.00
ATOM   5726  H1  WAT  1888     -15.871   8.004 -12.857  1.00  0.00
ATOM   5727  H2  WAT  1888     -17.229   8.439 -13.366  1.00  0.00
TER
ATOM   5728  O   WAT  1889     -10.395  -3.556 -11.264  1.00  0.00
ATOM   5729  H1  WAT  1889     -11.010  -3.048 -11.792  1.00  0.00
ATOM   5730  H2  WAT  1889     -10.715  -4.456 -11.321  1.00  0.00
TER
ATOM   5731  O   WAT  1890     -18.333  -4.717 -13.798  1.00  0.00
ATOM   5732  H1  WAT  1890     -18.795  -4.509 -12.986  1.00  0.00
ATOM   5733  H2  WAT  1890     -18.736  -5.531 -14.101  1.00  0.00
TER
ATOM   5734  O   WAT  1891     -13.333  -3.496 -12.668  1.00  0.00
ATOM   5735  H1  WAT  1891     -14.184  -3.795 -12.347  1.00  0.00
ATOM   5736  H2  WAT  1891     -13.493  -3.252 -13.580  1.00  0.00
TER
ATOM   5737  O   WAT  1892     -16.238  -1.996 -10.568  1.00  0.00
ATOM   5738  H1  WAT  1892     -15.913  -2.829 -10.908  1.00  0.00
ATOM   5739  H2  WAT  1892     -15.450  -1.473 -10.420  1.00  0.00
TER
ATOM   5740  O   WAT  1893     -16.407  -1.227 -16.949  1.00  0.00
ATOM   5741  H1  WAT  1893     -17.139  -0.718 -16.600  1.00  0.00
ATOM   5742  H2  WAT  1893     -16.805  -2.044 -17.250  1.00  0.00
TER
ATOM   5743  O   WAT  1894     -15.945  -5.774 -17.536  1.00  0.00
ATOM   5744  H1  WAT  1894     -15.927  -5.323 -16.692  1.00  0.00
ATOM   5745  H2  WAT  1894     -16.193  -6.673 -17.323  1.00  0.00
TER
ATOM   5746  O   WAT  1895     -12.517  -8.361 -11.698  1.00  0.00
ATOM   5747  H1  WAT  1895     -12.193  -9.092 -11.172  1.00  0.00
ATOM   5748  H2  WAT  1895     -12.482  -8.679 -12.599  1.00  0.00
TER
ATOM   5749  O   WAT  1896     -12.592   1.752 -18.089  1.00  0.00
ATOM   5750  H1  WAT  1896     -11.872   2.247 -18.479  1.00  0.00
ATOM   5751  H2  WAT  1896     -12.793   1.074 -18.734  1.00  0.00
TER
ATOM   5752  O   WAT  1897     -17.210   1.823 -12.202  1.00  0.00
ATOM   5753  H1  WAT  1897     -17.276   0.902 -12.456  1.00  0.00
ATOM   5754  H2  WAT  1897     -17.839   1.920 -11.488  1.00  0.00
TER
ATOM   5755  O   WAT  1898     -17.278   4.645 -12.452  1.00  0.00
ATOM   5756  H1  WAT  1898     -17.264   3.713 -12.670  1.00  0.00
ATOM   5757  H2  WAT  1898     -17.986   4.731 -11.813  1.00  0.00
TER
ATOM   5758  O   WAT  1899     -11.067   1.286 -13.105  1.00  0.00
ATOM   5759  H1  WAT  1899     -11.792   1.879 -13.302  1.00  0.00
ATOM   5760  H2  WAT  1899     -10.539   1.278 -13.904  1.00  0.00
TER
ATOM   5761  O   WAT  1900     -15.537   3.012 -19.606  1.00  0.00
ATOM   5762  H1  WAT  1900     -15.185   2.414 -20.266  1.00  0.00
ATOM   5763  H2  WAT  1900     -16.421   2.686 -19.436  1.00  0.00
TER
ATOM   5764  O   WAT  1901     -17.845   6.287 -15.358  1.00  0.00
ATOM   5765  H1  WAT  1901     -17.201   6.493 -14.680  1.00  0.00
ATOM   5766  H2  WAT  1901     -17.482   5.525 -15.811  1.00  0.00
TER
ATOM   5767  O   WAT  1902     -16.572   4.290 -16.640  1.00  0.00
ATOM   5768  H1  WAT  1902     -15.929   3.589 -16.527  1.00  0.00
ATOM   5769  H2  WAT  1902     -16.047   5.070 -16.820  1.00  0.00
TER
ATOM   5770  O   WAT  1903     -14.798   5.089 -13.436  1.00  0.00
ATOM   5771  H1  WAT  1903     -14.462   5.676 -12.759  1.00  0.00
ATOM   5772  H2  WAT  1903     -15.718   4.959 -13.207  1.00  0.00
TER
ATOM   5773  O   WAT  1904     -15.754  -4.629 -14.904  1.00  0.00
ATOM   5774  H1  WAT  1904     -15.385  -5.449 -14.576  1.00  0.00
ATOM   5775  H2  WAT  1904     -16.614  -4.569 -14.488  1.00  0.00
TER
ATOM   5776  O   WAT  1905     -18.793  -1.975 -14.680  1.00  0.00
ATOM   5777  H1  WAT  1905     -18.295  -1.500 -14.015  1.00  0.00
ATOM   5778  H2  WAT  1905     -18.651  -2.899 -14.473  1.00  0.00
TER
ATOM   5779  O   WAT  1906     -11.587  -5.758 -13.837  1.00  0.00
ATOM   5780  H1  WAT  1906     -12.089  -5.018 -13.498  1.00  0.00
ATOM   5781  H2  WAT  1906     -10.771  -5.370 -14.153  1.00  0.00
TER
ATOM   5782  O   WAT  1907     -13.294  -0.515 -20.391  1.00  0.00
ATOM   5783  H1  WAT  1907     -14.235  -0.500 -20.216  1.00  0.00
ATOM   5784  H2  WAT  1907     -12.980  -1.301 -19.945  1.00  0.00
TER
ATOM   5785  O   WAT  1908     -11.292   6.656 -18.716  1.00  0.00
ATOM   5786  H1  WAT  1908     -11.167   7.479 -18.243  1.00  0.00
ATOM   5787  H2  WAT  1908     -10.425   6.445 -19.063  1.00  0.00
TER
ATOM   5788  O   WAT  1909     -15.978   4.042  -9.908  1.00  0.00
ATOM   5789  H1  WAT  1909     -16.584   4.065 -10.648  1.00  0.00
ATOM   5790  H2  WAT  1909     -16.282   3.310  -9.371  1.00  0.00
TER
ATOM   5791  O   WAT  1910     -14.548   7.770 -11.297  1.00  0.00
ATOM   5792  H1  WAT  1910     -13.596   7.686 -11.347  1.00  0.00
ATOM   5793  H2  WAT  1910     -14.695   8.434 -10.623  1.00  0.00
TER
ATOM   5794  O   WAT  1911     -12.898   3.559 -10.821  1.00  0.00
ATOM   5795  H1  WAT  1911     -12.157   3.896 -11.324  1.00  0.00
ATOM   5796  H2  WAT  1911     -13.661   3.728 -11.374  1.00  0.00
TER
ATOM   5797  O   WAT  1912     -14.224   1.610 -12.285  1.00  0.00
ATOM   5798  H1  WAT  1912     -13.810   1.765 -11.436  1.00  0.00
ATOM   5799  H2  WAT  1912     -15.159   1.736 -12.123  1.00  0.00
TER
ATOM   5800  O   WAT  1913     -13.752  -1.050 -10.281  1.00  0.00
ATOM   5801  H1  WAT  1913     -13.170  -1.805 -10.369  1.00  0.00
ATOM   5802  H2  WAT  1913     -13.575  -0.519 -11.058  1.00  0.00
TER
ATOM   5803  O   WAT  1914     -17.126  -0.706 -12.932  1.00  0.00
ATOM   5804  H1  WAT  1914     -17.006  -1.302 -12.192  1.00  0.00
ATOM   5805  H2  WAT  1914     -16.267  -0.669 -13.352  1.00  0.00
TER
ATOM   5806  O   WAT  1915     -14.787  -0.152 -14.356  1.00  0.00
ATOM   5807  H1  WAT  1915     -15.314   0.372 -14.959  1.00  0.00
ATOM   5808  H2  WAT  1915     -14.444   0.480 -13.725  1.00  0.00
TER
ATOM   5809  O   WAT  1916     -15.540  -4.547 -11.441  1.00  0.00
ATOM   5810  H1  WAT  1916     -16.228  -5.209 -11.506  1.00  0.00
ATOM   5811  H2  WAT  1916     -14.819  -4.994 -10.996  1.00  0.00
TER
ATOM   5812  O   WAT  1917     -11.227   6.799 -12.612  1.00  0.00
ATOM   5813  H1  WAT  1917     -11.827   6.858 -13.355  1.00  0.00
ATOM   5814  H2  WAT  1917     -11.098   5.859 -12.482  1.00  0.00
TER
ATOM   5815  O   WAT  1918      -9.526   2.141 -19.927  1.00  0.00
ATOM   5816  H1  WAT  1918      -9.155   1.357 -20.334  1.00  0.00
ATOM   5817  H2  WAT  1918      -8.885   2.829 -20.106  1.00  0.00
TER
ATOM   5818  O   WAT  1919     -12.542   3.524 -14.514  1.00  0.00
ATOM   5819  H1  WAT  1919     -13.356   3.954 -14.252  1.00  0.00
ATOM   5820  H2  WAT  1919     -12.135   4.136 -15.127  1.00  0.00
TER
ATOM   5821  O   WAT  1920     -11.193  -1.337 -12.987  1.00  0.00
ATOM   5822  H1  WAT  1920     -11.425  -1.566 -13.888  1.00  0.00
ATOM   5823  H2  WAT  1920     -10.933  -0.417 -13.033  1.00  0.00
TER
ATOM   5824  O   WAT  1921     -12.754  -6.111 -10.209  1.00  0.00
ATOM   5825  H1  WAT  1921     -11.877  -6.103  -9.826  1.00  0.00
ATOM   5826  H2  WAT  1921     -12.742  -6.848 -10.820  1.00  0.00
TER
ATOM   5827  O   WAT  1922     -11.308  -2.258 -19.321  1.00  0.00
ATOM   5828  H1  WAT  1922     -10.784  -2.752 -19.952  1.00  0.00
ATOM   5829  H2  WAT  1922     -10.722  -2.123 -18.576  1.00  0.00
TER
ATOM   5830  O   WAT  1923     -11.129  -2.174 -15.799  1.00  0.00
ATOM   5831  H1  WAT  1923     -12.079  -2.208 -15.684  1.00  0.00
ATOM   5832  H2  WAT  1923     -10.948  -1.264 -16.034  1.00  0.00
TER
ATOM   5833  O   WAT  1924     -12.043  -8.426 -14.389  1.00  0.00
ATOM   5834  H1  WAT  1924     -11.406  -7.812 -14.023  1.00  0.00
ATOM   5835  H2  WAT  1924     -11.895  -8.390 -15.334  1.00  0.00
TER
ATOM   5836  O   WAT  1925     -18.672  -7.273 -11.482  1.00  0.00
ATOM   5837  H1  WAT  1925     -18.733  -6.681 -10.732  1.00  0.00
ATOM   5838  H2  WAT  1925     -17.732  -7.380 -11.627  1.00  0.00
TER
ATOM   5839  O   WAT  1926     -16.035  -7.616 -11.843  1.00  0.00
ATOM   5840  H1  WAT  1926     -15.421  -7.298 -12.504  1.00  0.00
ATOM   5841  H2  WAT  1926     -15.490  -8.101 -11.223  1.00  0.00
TER
ATOM   5842  O   WAT  1927      -9.617   8.283 -14.436  1.00  0.00
ATOM   5843  H1  WAT  1927     -10.112   8.680 -15.154  1.00  0.00
ATOM   5844  H2  WAT  1927     -10.226   7.658 -14.043  1.00  0.00
TER
ATOM   5845  O   WAT  1928     -15.294  -9.053 -15.516  1.00  0.00
ATOM   5846  H1  WAT  1928     -16.168  -8.719 -15.718  1.00  0.00
ATOM   5847  H2  WAT  1928     -15.403  -9.525 -14.690  1.00  0.00
TER
ATOM   5848  O   WAT  1929     -14.387  -6.846 -14.131  1.00  0.00
ATOM   5849  H1  WAT  1929     -14.716  -7.660 -14.511  1.00  0.00
ATOM   5850  H2  WAT  1929     -13.439  -6.889 -14.255  1.00  0.00
TER
ATOM   5851  O   WAT  1930     -11.933   8.926 -17.158  1.00  0.00
ATOM   5852  H1  WAT  1930     -12.393   9.677 -17.532  1.00  0.00
ATOM   5853  H2  WAT  1930     -12.562   8.206 -17.216  1.00  0.00
TER
ATOM   5854  O   WAT  1931     -18.764   8.125 -17.156  1.00  0.00
[truncated: 32,738 more chars]
