# Supplementary material for: Accuracy and Precision of Alchemical Relative Free Energy Predictions with and without Replica‐Exchange
Source: Adv Theory Simul. 2019 Nov 27;3(1):1900195. doi: 10.1002/adts.201900195 (PMC8427472; doi:10.1002/adts.201900195)
Supplement: Supplementary file 1 — Supporting Information [file ADTS-3-1900195-s001.gz › BRD4/ligand/l3-l4/build/complex.pdb]

ATOM      1  C9  L3      1       0.914  -2.036  -4.040  1.00  0.00
ATOM      2  C10 L3      1       1.458  -0.930  -3.358  1.00  0.00
ATOM      3  H13 L3      1       2.465  -0.615  -3.593  1.00  0.00
ATOM      4  H12 L3      1       1.504  -2.554  -4.783  1.00  0.00
ATOM      5  C8  L3      1      -0.394  -2.468  -3.753  1.00  0.00
ATOM      6  H11 L3      1      -0.812  -3.318  -4.275  1.00  0.00
ATOM      7  C7  L3      1      -1.156  -1.790  -2.783  1.00  0.00
ATOM      8  H10 L3      1      -2.160  -2.121  -2.557  1.00  0.00
ATOM      9  C6  L3      1      -0.613  -0.683  -2.102  1.00  0.00
ATOM     10  H9  L3      1      -1.224  -0.195  -1.357  1.00  0.00
ATOM     11  C5  L3      1       0.702  -0.243  -2.385  1.00  0.00
ATOM     12  N1  L3      1       1.299   0.850  -1.738  1.00  0.00
ATOM     13  H8  L3      1       2.248   1.115  -1.981  1.00  0.00
ATOM     14  C4  L3      1       0.604   1.655  -0.735  1.00  0.00
ATOM     15  H2  L3      1      -0.417   1.822  -1.084  1.00  0.00
ATOM     16  C3  L3      1       1.262   3.034  -0.597  1.00  0.00
ATOM     17  H6  L3      1       1.361   3.514  -1.572  1.00  0.00
ATOM     18  H7  L3      1       2.278   2.896  -0.224  1.00  0.00
ATOM     19  C2  L3      1       0.483   3.974   0.361  1.00  0.00
ATOM     20  C1  L3      1       1.427   5.010   1.001  1.00  0.00
ATOM     21  H3  L3      1       2.150   4.531   1.663  1.00  0.00
ATOM     22  H4  L3      1       1.986   5.554   0.239  1.00  0.00
ATOM     23  H5  L3      1       0.880   5.747   1.589  1.00  0.00
ATOM     24  H1  L3      1      -0.219   4.511  -0.280  1.00  0.00
ATOM     25  N2  L3      1      -0.304   3.253   1.397  1.00  0.00
ATOM     26  C17 L3      1      -1.459   3.824   1.852  1.00  0.00
ATOM     27  C18 L3      1      -2.493   2.991   2.615  1.00  0.00
ATOM     28  H17 L3      1      -2.254   2.953   3.677  1.00  0.00
ATOM     29  H18 L3      1      -2.561   1.975   2.226  1.00  0.00
ATOM     30  H19 L3      1      -3.482   3.439   2.517  1.00  0.00
ATOM     31  O1  L3      1      -1.747   5.009   1.643  1.00  0.00
ATOM     32  C16 L3      1       0.080   1.906   1.712  1.00  0.00
ATOM     33  C15 L3      1       0.092   1.421   3.041  1.00  0.00
ATOM     34  C14 L3      1       0.479   0.097   3.314  1.00  0.00
ATOM     35  H15 L3      1       0.476  -0.247   4.339  1.00  0.00
ATOM     36  H16 L3      1      -0.184   2.061   3.867  1.00  0.00
ATOM     37  C11 L3      1       0.521   1.060   0.668  1.00  0.00
ATOM     38  C12 L3      1       0.914  -0.267   0.959  1.00  0.00
ATOM     39  H14 L3      1       1.245  -0.914   0.162  1.00  0.00
ATOM     40  C13 L3      1       0.888  -0.770   2.278  1.00  0.00
ATOM     41  C19 L3      1       1.294  -2.161   2.568  1.00  0.00
ATOM     42  C20 L3      1       0.609  -2.930   3.538  1.00  0.00
ATOM     43  H20 L3      1      -0.228  -2.504   4.073  1.00  0.00
ATOM     44  C21 L3      1       0.992  -4.256   3.816  1.00  0.00
ATOM     45  H21 L3      1       0.455  -4.829   4.560  1.00  0.00
ATOM     46  C22 L3      1       2.071  -4.837   3.126  1.00  0.00
ATOM     47  H22 L3      1       2.367  -5.856   3.338  1.00  0.00
ATOM     48  C23 L3      1       2.764  -4.088   2.158  1.00  0.00
ATOM     49  H23 L3      1       3.595  -4.528   1.625  1.00  0.00
ATOM     50  C24 L3      1       2.376  -2.761   1.883  1.00  0.00
ATOM     51  H24 L3      1       2.927  -2.199   1.142  1.00  0.00
ATOM     52  C43 L3      1       1.309  -2.173   2.542  1.00  0.00
ATOM     53  C44 L3      1       2.375  -2.783   1.844  1.00  0.00
ATOM     54  H44 L3      1       2.925  -2.239   1.089  1.00  0.00
ATOM     55  C45 L3      1       2.728  -4.111   2.140  1.00  0.00
ATOM     56  H45 L3      1       3.541  -4.596   1.619  1.00  0.00
ATOM     57  C46 L3      1       2.008  -4.795   3.129  1.00  0.00
ATOM     58  H46 L3      1       2.256  -5.816   3.381  1.00  0.00
ATOM     59  N5  L3      1       0.988  -4.237   3.810  1.00  0.00
ATOM     60  C47 L3      1       0.656  -2.960   3.516  1.00  0.00
ATOM     61  H47 L3      1      -0.172  -2.557   4.080  1.00  0.00
TER
ATOM     62  O   WAT     2      12.103  14.986  13.599  1.00  0.00
ATOM     63  H1  WAT     2      11.215  15.327  13.497  1.00  0.00
ATOM     64  H2  WAT     2      12.387  14.786  12.707  1.00  0.00
TER
ATOM     65  O   WAT     3      10.066  17.586  19.483  1.00  0.00
ATOM     66  H1  WAT     3      10.638  16.818  19.483  1.00  0.00
ATOM     67  H2  WAT     3      10.066  17.885  18.573  1.00  0.00
TER
ATOM     68  O   WAT     4      14.279  13.569  14.632  1.00  0.00
ATOM     69  H1  WAT     4      14.386  14.469  14.939  1.00  0.00
ATOM     70  H2  WAT     4      13.368  13.521  14.342  1.00  0.00
TER
ATOM     71  O   WAT     5      16.120  16.537  18.965  1.00  0.00
ATOM     72  H1  WAT     5      16.628  17.036  19.605  1.00  0.00
ATOM     73  H2  WAT     5      16.651  15.761  18.789  1.00  0.00
TER
ATOM     74  O   WAT     6      17.768  10.377  17.563  1.00  0.00
ATOM     75  H1  WAT     6      18.075   9.821  16.846  1.00  0.00
ATOM     76  H2  WAT     6      16.838  10.511  17.380  1.00  0.00
TER
ATOM     77  O   WAT     7      15.762  18.968  17.081  1.00  0.00
ATOM     78  H1  WAT     7      15.357  18.256  16.585  1.00  0.00
ATOM     79  H2  WAT     7      15.848  18.623  17.970  1.00  0.00
TER
ATOM     80  O   WAT     8      12.462  17.862  14.581  1.00  0.00
ATOM     81  H1  WAT     8      12.342  18.589  13.970  1.00  0.00
ATOM     82  H2  WAT     8      12.152  17.093  14.104  1.00  0.00
TER
ATOM     83  O   WAT     9      14.928  11.206  17.964  1.00  0.00
ATOM     84  H1  WAT     9      14.485  11.987  17.632  1.00  0.00
ATOM     85  H2  WAT     9      15.487  11.529  18.671  1.00  0.00
TER
ATOM     86  O   WAT    10      18.044  10.827  12.844  1.00  0.00
ATOM     87  H1  WAT    10      17.420  10.823  13.570  1.00  0.00
ATOM     88  H2  WAT    10      17.957   9.960  12.448  1.00  0.00
TER
ATOM     89  O   WAT    11      16.966  11.751  19.823  1.00  0.00
ATOM     90  H1  WAT    11      17.263  12.657  19.742  1.00  0.00
ATOM     91  H2  WAT    11      17.515  11.263  19.209  1.00  0.00
TER
ATOM     92  O   WAT    12      14.720  16.329  15.692  1.00  0.00
ATOM     93  H1  WAT    12      14.494  16.113  16.597  1.00  0.00
ATOM     94  H2  WAT    12      13.939  16.762  15.347  1.00  0.00
TER
ATOM     95  O   WAT    13       9.592  11.562  18.544  1.00  0.00
ATOM     96  H1  WAT    13       9.304  12.132  19.257  1.00  0.00
ATOM     97  H2  WAT    13      10.337  11.082  18.907  1.00  0.00
TER
ATOM     98  O   WAT    14       9.780  15.504   9.755  1.00  0.00
ATOM     99  H1  WAT    14       9.697  16.447   9.896  1.00  0.00
ATOM    100  H2  WAT    14       9.428  15.362   8.876  1.00  0.00
TER
ATOM    101  O   WAT    15      17.579  14.238  18.822  1.00  0.00
ATOM    102  H1  WAT    15      17.583  13.797  17.972  1.00  0.00
ATOM    103  H2  WAT    15      18.474  14.560  18.929  1.00  0.00
TER
ATOM    104  O   WAT    16      13.430  14.121  17.781  1.00  0.00
ATOM    105  H1  WAT    16      13.090  14.598  18.538  1.00  0.00
ATOM    106  H2  WAT    16      12.667  13.667  17.421  1.00  0.00
TER
ATOM    107  O   WAT    17      17.641  15.239  11.812  1.00  0.00
ATOM    108  H1  WAT    17      17.763  15.198  12.761  1.00  0.00
ATOM    109  H2  WAT    17      17.256  16.102  11.657  1.00  0.00
TER
ATOM    110  O   WAT    18      16.653  17.549  11.211  1.00  0.00
ATOM    111  H1  WAT    18      16.085  17.101  10.584  1.00  0.00
ATOM    112  H2  WAT    18      17.362  17.909  10.677  1.00  0.00
TER
ATOM    113  O   WAT    19      10.744  13.042  16.698  1.00  0.00
ATOM    114  H1  WAT    19      10.459  12.678  17.535  1.00  0.00
ATOM    115  H2  WAT    19      10.682  12.311  16.084  1.00  0.00
TER
ATOM    116  O   WAT    20      14.242  21.213  17.121  1.00  0.00
ATOM    117  H1  WAT    20      14.760  20.410  17.067  1.00  0.00
ATOM    118  H2  WAT    20      13.790  21.151  17.963  1.00  0.00
TER
ATOM    119  O   WAT    21      10.237  18.178  10.657  1.00  0.00
ATOM    120  H1  WAT    21      11.107  18.461  10.941  1.00  0.00
ATOM    121  H2  WAT    21       9.746  18.992  10.542  1.00  0.00
TER
ATOM    122  O   WAT    22      17.401  19.566  14.778  1.00  0.00
ATOM    123  H1  WAT    22      17.857  20.376  15.004  1.00  0.00
ATOM    124  H2  WAT    22      17.050  19.248  15.610  1.00  0.00
TER
ATOM    125  O   WAT    23      13.302   9.909  15.250  1.00  0.00
ATOM    126  H1  WAT    23      13.173   9.901  16.199  1.00  0.00
ATOM    127  H2  WAT    23      12.478  10.248  14.899  1.00  0.00
TER
ATOM    128  O   WAT    24      12.222  19.996  12.785  1.00  0.00
ATOM    129  H1  WAT    24      11.615  20.736  12.795  1.00  0.00
ATOM    130  H2  WAT    24      12.697  20.086  11.959  1.00  0.00
TER
ATOM    131  O   WAT    25      17.130  15.395  14.686  1.00  0.00
ATOM    132  H1  WAT    25      16.421  15.864  15.127  1.00  0.00
ATOM    133  H2  WAT    25      17.414  14.737  15.320  1.00  0.00
TER
ATOM    134  O   WAT    26      15.333  13.704  12.061  1.00  0.00
ATOM    135  H1  WAT    26      16.182  14.141  11.995  1.00  0.00
ATOM    136  H2  WAT    26      14.966  14.016  12.888  1.00  0.00
TER
ATOM    137  O   WAT    27      14.232  19.957  10.534  1.00  0.00
ATOM    138  H1  WAT    27      14.999  19.845  11.097  1.00  0.00
ATOM    139  H2  WAT    27      14.310  19.261   9.882  1.00  0.00
TER
ATOM    140  O   WAT    28      12.927  17.389  11.218  1.00  0.00
ATOM    141  H1  WAT    28      13.007  16.442  11.329  1.00  0.00
ATOM    142  H2  WAT    28      13.819  17.720  11.324  1.00  0.00
TER
ATOM    143  O   WAT    29      16.264  19.953  12.509  1.00  0.00
ATOM    144  H1  WAT    29      16.686  19.787  13.352  1.00  0.00
ATOM    145  H2  WAT    29      16.389  19.143  12.014  1.00  0.00
TER
ATOM    146  O   WAT    30      15.160  16.027   9.454  1.00  0.00
ATOM    147  H1  WAT    30      14.959  15.163   9.816  1.00  0.00
ATOM    148  H2  WAT    30      14.989  15.940   8.517  1.00  0.00
TER
ATOM    149  O   WAT    31      13.958  13.127   9.442  1.00  0.00
ATOM    150  H1  WAT    31      14.261  13.133   8.534  1.00  0.00
ATOM    151  H2  WAT    31      14.698  12.777   9.939  1.00  0.00
TER
ATOM    152  O   WAT    32      17.177  12.070  10.428  1.00  0.00
ATOM    153  H1  WAT    32      16.829  11.393   9.848  1.00  0.00
ATOM    154  H2  WAT    32      17.378  11.609  11.242  1.00  0.00
TER
ATOM    155  O   WAT    33      10.518  18.599  16.824  1.00  0.00
ATOM    156  H1  WAT    33       9.862  18.330  16.180  1.00  0.00
ATOM    157  H2  WAT    33      11.355  18.489  16.374  1.00  0.00
TER
ATOM    158  O   WAT    34       9.731  15.809  12.767  1.00  0.00
ATOM    159  H1  WAT    34       8.828  16.072  12.592  1.00  0.00
ATOM    160  H2  WAT    34      10.215  16.080  11.987  1.00  0.00
TER
ATOM    161  O   WAT    35      12.274  14.865  10.676  1.00  0.00
ATOM    162  H1  WAT    35      12.983  14.444  10.191  1.00  0.00
ATOM    163  H2  WAT    35      11.558  14.933  10.045  1.00  0.00
TER
ATOM    164  O   WAT    36      11.921  10.919   9.716  1.00  0.00
ATOM    165  H1  WAT    36      12.644  11.460  10.035  1.00  0.00
ATOM    166  H2  WAT    36      12.194  10.646   8.841  1.00  0.00
TER
ATOM    167  O   WAT    37      11.346  10.959  13.310  1.00  0.00
ATOM    168  H1  WAT    37      12.104  11.072  12.736  1.00  0.00
ATOM    169  H2  WAT    37      10.884  11.796  13.264  1.00  0.00
TER
ATOM    170  O   WAT    38      17.888  13.073  16.300  1.00  0.00
ATOM    171  H1  WAT    38      17.075  12.698  15.960  1.00  0.00
ATOM    172  H2  WAT    38      18.392  12.317  16.602  1.00  0.00
TER
ATOM    173  O   WAT    39      13.719  11.485  11.850  1.00  0.00
ATOM    174  H1  WAT    39      14.248  10.698  11.721  1.00  0.00
ATOM    175  H2  WAT    39      14.352  12.164  12.084  1.00  0.00
TER
ATOM    176  O   WAT    40      15.912  11.223  14.905  1.00  0.00
ATOM    177  H1  WAT    40      15.283  10.521  15.072  1.00  0.00
ATOM    178  H2  WAT    40      15.373  11.983  14.688  1.00  0.00
TER
ATOM    179  O   WAT    41      13.694  20.025   1.040  1.00  0.00
ATOM    180  H1  WAT    41      12.862  19.770   1.440  1.00  0.00
ATOM    181  H2  WAT    41      14.302  20.097   1.776  1.00  0.00
TER
ATOM    182  O   WAT    42      12.103  14.986  -5.176  1.00  0.00
ATOM    183  H1  WAT    42      11.215  15.327  -5.278  1.00  0.00
ATOM    184  H2  WAT    42      12.387  14.786  -6.068  1.00  0.00
TER
ATOM    185  O   WAT    43      10.066  17.586   0.708  1.00  0.00
ATOM    186  H1  WAT    43      10.638  16.818   0.709  1.00  0.00
ATOM    187  H2  WAT    43      10.066  17.885  -0.201  1.00  0.00
TER
ATOM    188  O   WAT    44      11.309  12.995   2.495  1.00  0.00
ATOM    189  H1  WAT    44      11.129  12.097   2.775  1.00  0.00
ATOM    190  H2  WAT    44      10.907  13.542   3.170  1.00  0.00
TER
ATOM    191  O   WAT    45      14.279  13.569  -4.142  1.00  0.00
ATOM    192  H1  WAT    45      14.386  14.469  -3.835  1.00  0.00
ATOM    193  H2  WAT    45      13.368  13.521  -4.432  1.00  0.00
TER
ATOM    194  O   WAT    46      11.927  15.491   1.103  1.00  0.00
ATOM    195  H1  WAT    46      12.608  15.755   1.722  1.00  0.00
ATOM    196  H2  WAT    46      11.612  14.651   1.437  1.00  0.00
TER
ATOM    197  O   WAT    47      16.120  16.537   0.191  1.00  0.00
ATOM    198  H1  WAT    47      16.628  17.036   0.831  1.00  0.00
ATOM    199  H2  WAT    47      16.651  15.761   0.015  1.00  0.00
TER
ATOM    200  O   WAT    48      14.403  11.177   4.457  1.00  0.00
ATOM    201  H1  WAT    48      14.405  11.695   3.652  1.00  0.00
ATOM    202  H2  WAT    48      13.574  10.700   4.434  1.00  0.00
TER
ATOM    203  O   WAT    49      14.085  12.888   2.464  1.00  0.00
ATOM    204  H1  WAT    49      14.427  13.733   2.169  1.00  0.00
ATOM    205  H2  WAT    49      13.147  13.037   2.581  1.00  0.00
TER
ATOM    206  O   WAT    50      17.768  10.377  -1.212  1.00  0.00
ATOM    207  H1  WAT    50      18.075   9.821  -1.928  1.00  0.00
ATOM    208  H2  WAT    50      16.838  10.511  -1.394  1.00  0.00
TER
ATOM    209  O   WAT    51      15.762  18.968  -1.694  1.00  0.00
ATOM    210  H1  WAT    51      15.357  18.256  -2.189  1.00  0.00
ATOM    211  H2  WAT    51      15.848  18.623  -0.805  1.00  0.00
TER
ATOM    212  O   WAT    52      14.474  15.742   2.086  1.00  0.00
ATOM    213  H1  WAT    52      15.026  15.852   1.312  1.00  0.00
ATOM    214  H2  WAT    52      14.989  16.116   2.802  1.00  0.00
TER
ATOM    215  O   WAT    53      14.149  19.264   5.697  1.00  0.00
ATOM    216  H1  WAT    53      14.009  20.136   6.066  1.00  0.00
ATOM    217  H2  WAT    53      13.267  18.921   5.552  1.00  0.00
TER
ATOM    218  O   WAT    54      12.462  17.862  -4.193  1.00  0.00
ATOM    219  H1  WAT    54      12.342  18.589  -4.805  1.00  0.00
ATOM    220  H2  WAT    54      12.152  17.093  -4.670  1.00  0.00
TER
ATOM    221  O   WAT    55      10.101  21.034   1.614  1.00  0.00
ATOM    222  H1  WAT    55      10.179  21.169   0.670  1.00  0.00
ATOM    223  H2  WAT    55      10.715  20.325   1.807  1.00  0.00
TER
ATOM    224  O   WAT    56      14.928  11.206  -0.811  1.00  0.00
ATOM    225  H1  WAT    56      14.485  11.987  -1.142  1.00  0.00
ATOM    226  H2  WAT    56      15.487  11.529  -0.103  1.00  0.00
TER
ATOM    227  O   WAT    57      18.044  10.827  -5.930  1.00  0.00
ATOM    228  H1  WAT    57      17.420  10.823  -5.205  1.00  0.00
ATOM    229  H2  WAT    57      17.957   9.960  -6.326  1.00  0.00
TER
ATOM    230  O   WAT    58      16.966  11.751   1.048  1.00  0.00
ATOM    231  H1  WAT    58      17.263  12.657   0.968  1.00  0.00
ATOM    232  H2  WAT    58      17.515  11.263   0.434  1.00  0.00
TER
ATOM    233  O   WAT    59      14.720  16.329  -3.082  1.00  0.00
ATOM    234  H1  WAT    59      14.494  16.113  -2.178  1.00  0.00
ATOM    235  H2  WAT    59      13.939  16.762  -3.428  1.00  0.00
TER
ATOM    236  O   WAT    60      17.160  17.228   7.584  1.00  0.00
ATOM    237  H1  WAT    60      17.064  16.287   7.434  1.00  0.00
ATOM    238  H2  WAT    60      18.003  17.449   7.188  1.00  0.00
TER
ATOM    239  O   WAT    61      12.291  13.639   5.737  1.00  0.00
ATOM    240  H1  WAT    61      11.897  14.487   5.944  1.00  0.00
ATOM    241  H2  WAT    61      11.603  13.002   5.928  1.00  0.00
TER
ATOM    242  O   WAT    62       9.592  11.562  -0.230  1.00  0.00
ATOM    243  H1  WAT    62       9.304  12.132   0.483  1.00  0.00
ATOM    244  H2  WAT    62      10.337  11.082   0.133  1.00  0.00
TER
ATOM    245  O   WAT    63       9.780  15.504  -9.020  1.00  0.00
ATOM    246  H1  WAT    63       9.697  16.447  -8.878  1.00  0.00
ATOM    247  H2  WAT    63       9.428  15.362  -9.898  1.00  0.00
TER
ATOM    248  O   WAT    64      17.579  14.238   0.047  1.00  0.00
ATOM    249  H1  WAT    64      17.583  13.797  -0.802  1.00  0.00
ATOM    250  H2  WAT    64      18.474  14.560   0.154  1.00  0.00
TER
ATOM    251  O   WAT    65      13.430  14.121  -0.993  1.00  0.00
ATOM    252  H1  WAT    65      13.090  14.598  -0.237  1.00  0.00
ATOM    253  H2  WAT    65      12.667  13.667  -1.353  1.00  0.00
TER
ATOM    254  O   WAT    66      17.641  15.239  -6.962  1.00  0.00
ATOM    255  H1  WAT    66      17.763  15.198  -6.013  1.00  0.00
ATOM    256  H2  WAT    66      17.256  16.102  -7.117  1.00  0.00
TER
ATOM    257  O   WAT    67      16.653  17.549  -7.564  1.00  0.00
ATOM    258  H1  WAT    67      16.085  17.101  -8.190  1.00  0.00
ATOM    259  H2  WAT    67      17.362  17.909  -8.097  1.00  0.00
TER
ATOM    260  O   WAT    68      17.880  18.298   1.794  1.00  0.00
ATOM    261  H1  WAT    68      18.247  17.824   2.540  1.00  0.00
ATOM    262  H2  WAT    68      17.691  19.172   2.135  1.00  0.00
TER
ATOM    263  O   WAT    69      10.744  13.042  -2.077  1.00  0.00
ATOM    264  H1  WAT    69      10.459  12.678  -1.239  1.00  0.00
ATOM    265  H2  WAT    69      10.682  12.311  -2.690  1.00  0.00
TER
ATOM    266  O   WAT    70      15.670  17.339   4.112  1.00  0.00
ATOM    267  H1  WAT    70      15.366  18.218   4.337  1.00  0.00
ATOM    268  H2  WAT    70      16.625  17.399   4.148  1.00  0.00
TER
ATOM    269  O   WAT    71      14.242  21.213  -1.653  1.00  0.00
ATOM    270  H1  WAT    71      14.760  20.410  -1.707  1.00  0.00
ATOM    271  H2  WAT    71      13.790  21.151  -0.811  1.00  0.00
TER
ATOM    272  O   WAT    72      11.726  18.179   5.259  1.00  0.00
ATOM    273  H1  WAT    72      11.368  18.845   5.847  1.00  0.00
ATOM    274  H2  WAT    72      11.432  17.348   5.631  1.00  0.00
TER
ATOM    275  O   WAT    73      14.928  18.638   8.143  1.00  0.00
ATOM    276  H1  WAT    73      14.628  18.783   7.246  1.00  0.00
ATOM    277  H2  WAT    73      15.699  18.078   8.051  1.00  0.00
TER
ATOM    278  O   WAT    74      10.237  18.178  -8.117  1.00  0.00
ATOM    279  H1  WAT    74      11.107  18.461  -7.834  1.00  0.00
ATOM    280  H2  WAT    74       9.746  18.992  -8.232  1.00  0.00
TER
ATOM    281  O   WAT    75      17.401  19.566  -3.996  1.00  0.00
ATOM    282  H1  WAT    75      17.857  20.376  -3.770  1.00  0.00
ATOM    283  H2  WAT    75      17.050  19.248  -3.164  1.00  0.00
TER
ATOM    284  O   WAT    76      13.302   9.909  -3.524  1.00  0.00
ATOM    285  H1  WAT    76      13.173   9.901  -2.576  1.00  0.00
ATOM    286  H2  WAT    76      12.478  10.248  -3.875  1.00  0.00
TER
ATOM    287  O   WAT    77      10.301  11.669   5.937  1.00  0.00
ATOM    288  H1  WAT    77       9.587  11.868   6.542  1.00  0.00
ATOM    289  H2  WAT    77      10.721  10.893   6.308  1.00  0.00
TER
ATOM    290  O   WAT    78      12.222  19.996  -5.989  1.00  0.00
ATOM    291  H1  WAT    78      11.615  20.736  -5.979  1.00  0.00
ATOM    292  H2  WAT    78      12.697  20.086  -6.815  1.00  0.00
TER
ATOM    293  O   WAT    79      17.130  15.395  -4.089  1.00  0.00
ATOM    294  H1  WAT    79      16.421  15.864  -3.647  1.00  0.00
ATOM    295  H2  WAT    79      17.414  14.737  -3.454  1.00  0.00
TER
ATOM    296  O   WAT    80      15.333  13.704  -6.714  1.00  0.00
ATOM    297  H1  WAT    80      16.182  14.141  -6.780  1.00  0.00
ATOM    298  H2  WAT    80      14.966  14.016  -5.886  1.00  0.00
TER
ATOM    299  O   WAT    81      14.232  19.957  -8.240  1.00  0.00
ATOM    300  H1  WAT    81      14.999  19.845  -7.678  1.00  0.00
ATOM    301  H2  WAT    81      14.310  19.261  -8.892  1.00  0.00
TER
ATOM    302  O   WAT    82      12.927  17.389  -7.557  1.00  0.00
ATOM    303  H1  WAT    82      13.007  16.442  -7.445  1.00  0.00
ATOM    304  H2  WAT    82      13.819  17.720  -7.451  1.00  0.00
TER
ATOM    305  O   WAT    83      10.454  19.211   7.679  1.00  0.00
ATOM    306  H1  WAT    83      10.958  18.632   8.250  1.00  0.00
ATOM    307  H2  WAT    83       9.715  19.495   8.216  1.00  0.00
TER
ATOM    308  O   WAT    84      17.508  20.618   7.212  1.00  0.00
ATOM    309  H1  WAT    84      16.743  21.186   7.128  1.00  0.00
ATOM    310  H2  WAT    84      17.690  20.326   6.319  1.00  0.00
TER
ATOM    311  O   WAT    85      12.486  17.354   8.574  1.00  0.00
ATOM    312  H1  WAT    85      12.527  17.055   9.482  1.00  0.00
ATOM    313  H2  WAT    85      13.341  17.755   8.415  1.00  0.00
TER
ATOM    314  O   WAT    86      16.264  19.953  -6.266  1.00  0.00
ATOM    315  H1  WAT    86      16.686  19.787  -5.423  1.00  0.00
ATOM    316  H2  WAT    86      16.389  19.143  -6.760  1.00  0.00
TER
ATOM    317  O   WAT    87      14.427  15.933   6.541  1.00  0.00
ATOM    318  H1  WAT    87      13.897  15.442   5.914  1.00  0.00
ATOM    319  H2  WAT    87      15.096  16.361   6.007  1.00  0.00
TER
ATOM    320  O   WAT    88      14.914  12.899   6.621  1.00  0.00
ATOM    321  H1  WAT    88      14.820  12.281   5.896  1.00  0.00
ATOM    322  H2  WAT    88      14.334  13.626   6.394  1.00  0.00
TER
ATOM    323  O   WAT    89      17.680  11.457   3.654  1.00  0.00
ATOM    324  H1  WAT    89      17.232  11.479   2.808  1.00  0.00
ATOM    325  H2  WAT    89      17.047  11.058   4.251  1.00  0.00
TER
ATOM    326  O   WAT    90      18.086  20.352   4.275  1.00  0.00
ATOM    327  H1  WAT    90      18.505  21.195   4.103  1.00  0.00
ATOM    328  H2  WAT    90      17.167  20.489   4.046  1.00  0.00
TER
ATOM    329  O   WAT    91      15.160  16.027  -9.320  1.00  0.00
ATOM    330  H1  WAT    91      14.959  15.163  -8.959  1.00  0.00
ATOM    331  H2  WAT    91      14.989  15.940 -10.258  1.00  0.00
TER
ATOM    332  O   WAT    92      17.190  14.626   6.916  1.00  0.00
ATOM    333  H1  WAT    92      17.780  14.317   7.604  1.00  0.00
ATOM    334  H2  WAT    92      16.372  14.154   7.072  1.00  0.00
TER
ATOM    335  O   WAT    93      13.958  13.127  -9.332  1.00  0.00
ATOM    336  H1  WAT    93      14.261  13.133 -10.240  1.00  0.00
ATOM    337  H2  WAT    93      14.698  12.777  -8.835  1.00  0.00
TER
ATOM    338  O   WAT    94      17.177  12.070  -8.347  1.00  0.00
ATOM    339  H1  WAT    94      16.829  11.393  -8.926  1.00  0.00
ATOM    340  H2  WAT    94      17.378  11.609  -7.532  1.00  0.00
TER
ATOM    341  O   WAT    95      10.518  18.599  -1.950  1.00  0.00
ATOM    342  H1  WAT    95       9.862  18.330  -2.594  1.00  0.00
ATOM    343  H2  WAT    95      11.355  18.489  -2.400  1.00  0.00
TER
ATOM    344  O   WAT    96      11.555  18.984   2.590  1.00  0.00
ATOM    345  H1  WAT    96      11.922  18.897   3.470  1.00  0.00
ATOM    346  H2  WAT    96      10.986  18.221   2.491  1.00  0.00
TER
ATOM    347  O   WAT    97      11.107  15.895   6.496  1.00  0.00
ATOM    348  H1  WAT    97      10.212  15.862   6.835  1.00  0.00
ATOM    349  H2  WAT    97      11.646  16.094   7.261  1.00  0.00
TER
ATOM    350  O   WAT    98       9.731  15.809  -6.008  1.00  0.00
ATOM    351  H1  WAT    98       8.828  16.072  -6.182  1.00  0.00
ATOM    352  H2  WAT    98      10.215  16.080  -6.788  1.00  0.00
TER
ATOM    353  O   WAT    99      12.274  14.865  -8.098  1.00  0.00
ATOM    354  H1  WAT    99      12.983  14.444  -8.583  1.00  0.00
ATOM    355  H2  WAT    99      11.558  14.933  -8.730  1.00  0.00
TER
ATOM    356  O   WAT   100      11.921  10.919  -9.058  1.00  0.00
ATOM    357  H1  WAT   100      12.644  11.460  -8.740  1.00  0.00
ATOM    358  H2  WAT   100      12.194  10.646  -9.934  1.00  0.00
TER
ATOM    359  O   WAT   101      11.611  10.170   0.844  1.00  0.00
ATOM    360  H1  WAT   101      12.258   9.620   0.404  1.00  0.00
ATOM    361  H2  WAT   101      12.031  10.424   1.666  1.00  0.00
TER
ATOM    362  O   WAT   102      11.364  10.326   3.587  1.00  0.00
ATOM    363  H1  WAT   102      11.015  10.782   4.353  1.00  0.00
ATOM    364  H2  WAT   102      11.033   9.431   3.669  1.00  0.00
TER
ATOM    365  O   WAT   103      12.036   9.853   6.862  1.00  0.00
ATOM    366  H1  WAT   103      12.584   9.672   6.099  1.00  0.00
ATOM    367  H2  WAT   103      12.101   9.063   7.398  1.00  0.00
TER
ATOM    368  O   WAT   104      11.346  10.959  -5.464  1.00  0.00
ATOM    369  H1  WAT   104      12.104  11.072  -6.038  1.00  0.00
ATOM    370  H2  WAT   104      10.884  11.796  -5.510  1.00  0.00
TER
ATOM    371  O   WAT   105      17.888  13.073  -2.474  1.00  0.00
ATOM    372  H1  WAT   105      17.075  12.698  -2.815  1.00  0.00
ATOM    373  H2  WAT   105      18.392  12.317  -2.172  1.00  0.00
TER
ATOM    374  O   WAT   106      13.719  11.485  -6.924  1.00  0.00
ATOM    375  H1  WAT   106      14.248  10.698  -7.053  1.00  0.00
ATOM    376  H2  WAT   106      14.352  12.164  -6.691  1.00  0.00
TER
ATOM    377  O   WAT   107      15.912  11.223  -3.870  1.00  0.00
ATOM    378  H1  WAT   107      15.283  10.521  -3.703  1.00  0.00
ATOM    379  H2  WAT   107      15.373  11.983  -4.086  1.00  0.00
TER
ATOM    380  O   WAT   108      16.038  10.501   8.566  1.00  0.00
ATOM    381  H1  WAT   108      15.756  11.004   7.802  1.00  0.00
ATOM    382  H2  WAT   108      16.420   9.703   8.200  1.00  0.00
TER
ATOM    383  O   WAT   109      13.694  20.025 -17.734  1.00  0.00
ATOM    384  H1  WAT   109      12.862  19.770 -17.335  1.00  0.00
ATOM    385  H2  WAT   109      14.302  20.097 -16.999  1.00  0.00
TER
ATOM    386  O   WAT   110      10.066  17.586 -18.066  1.00  0.00
ATOM    387  H1  WAT   110      10.638  16.818 -18.066  1.00  0.00
ATOM    388  H2  WAT   110      10.066  17.885 -18.975  1.00  0.00
TER
ATOM    389  O   WAT   111      11.309  12.995 -16.279  1.00  0.00
ATOM    390  H1  WAT   111      11.129  12.097 -15.999  1.00  0.00
ATOM    391  H2  WAT   111      10.907  13.542 -15.605  1.00  0.00
TER
ATOM    392  O   WAT   112      11.927  15.491 -17.671  1.00  0.00
ATOM    393  H1  WAT   112      12.608  15.755 -17.052  1.00  0.00
ATOM    394  H2  WAT   112      11.612  14.651 -17.337  1.00  0.00
TER
ATOM    395  O   WAT   113      16.120  16.537 -18.584  1.00  0.00
ATOM    396  H1  WAT   113      16.628  17.036 -17.943  1.00  0.00
ATOM    397  H2  WAT   113      16.651  15.761 -18.760  1.00  0.00
TER
ATOM    398  O   WAT   114      14.403  11.177 -14.317  1.00  0.00
ATOM    399  H1  WAT   114      14.405  11.695 -15.123  1.00  0.00
ATOM    400  H2  WAT   114      13.574  10.700 -14.340  1.00  0.00
TER
ATOM    401  O   WAT   115      14.085  12.888 -16.310  1.00  0.00
ATOM    402  H1  WAT   115      14.427  13.733 -16.605  1.00  0.00
ATOM    403  H2  WAT   115      13.147  13.037 -16.194  1.00  0.00
TER
ATOM    404  O   WAT   116      14.474  15.742 -16.688  1.00  0.00
ATOM    405  H1  WAT   116      15.026  15.852 -17.463  1.00  0.00
ATOM    406  H2  WAT   116      14.989  16.116 -15.972  1.00  0.00
TER
ATOM    407  O   WAT   117      14.149  19.264 -13.077  1.00  0.00
ATOM    408  H1  WAT   117      14.009  20.136 -12.709  1.00  0.00
ATOM    409  H2  WAT   117      13.267  18.921 -13.223  1.00  0.00
TER
ATOM    410  O   WAT   118      10.101  21.034 -17.160  1.00  0.00
ATOM    411  H1  WAT   118      10.179  21.169 -18.105  1.00  0.00
ATOM    412  H2  WAT   118      10.715  20.325 -16.968  1.00  0.00
TER
ATOM    413  O   WAT   119      14.928  11.206 -19.585  1.00  0.00
ATOM    414  H1  WAT   119      14.485  11.987 -19.916  1.00  0.00
ATOM    415  H2  WAT   119      15.487  11.529 -18.878  1.00  0.00
TER
ATOM    416  O   WAT   120      16.966  11.751 -17.726  1.00  0.00
ATOM    417  H1  WAT   120      17.263  12.657 -17.807  1.00  0.00
ATOM    418  H2  WAT   120      17.515  11.263 -18.340  1.00  0.00
TER
ATOM    419  O   WAT   121      17.160  17.228 -11.191  1.00  0.00
ATOM    420  H1  WAT   121      17.064  16.287 -11.341  1.00  0.00
ATOM    421  H2  WAT   121      18.003  17.449 -11.586  1.00  0.00
TER
ATOM    422  O   WAT   122      12.291  13.639 -13.037  1.00  0.00
ATOM    423  H1  WAT   122      11.897  14.487 -12.830  1.00  0.00
ATOM    424  H2  WAT   122      11.603  13.002 -12.846  1.00  0.00
TER
ATOM    425  O   WAT   123       9.592  11.562 -19.004  1.00  0.00
ATOM    426  H1  WAT   123       9.304  12.132 -18.292  1.00  0.00
ATOM    427  H2  WAT   123      10.337  11.082 -18.641  1.00  0.00
TER
ATOM    428  O   WAT   124      17.579  14.238 -18.727  1.00  0.00
ATOM    429  H1  WAT   124      17.583  13.797 -19.577  1.00  0.00
ATOM    430  H2  WAT   124      18.474  14.560 -18.620  1.00  0.00
TER
ATOM    431  O   WAT   125      13.430  14.121 -19.768  1.00  0.00
ATOM    432  H1  WAT   125      13.090  14.598 -19.011  1.00  0.00
ATOM    433  H2  WAT   125      12.667  13.667 -20.128  1.00  0.00
TER
ATOM    434  O   WAT   126      17.880  18.298 -16.980  1.00  0.00
ATOM    435  H1  WAT   126      18.247  17.824 -16.234  1.00  0.00
ATOM    436  H2  WAT   126      17.691  19.172 -16.640  1.00  0.00
TER
ATOM    437  O   WAT   127      15.670  17.339 -14.662  1.00  0.00
ATOM    438  H1  WAT   127      15.366  18.218 -14.437  1.00  0.00
ATOM    439  H2  WAT   127      16.625  17.399 -14.626  1.00  0.00
TER
ATOM    440  O   WAT   128      11.726  18.179 -13.515  1.00  0.00
ATOM    441  H1  WAT   128      11.368  18.845 -12.928  1.00  0.00
ATOM    442  H2  WAT   128      11.432  17.348 -13.144  1.00  0.00
TER
ATOM    443  O   WAT   129      14.928  18.638 -10.631  1.00  0.00
ATOM    444  H1  WAT   129      14.628  18.783 -11.528  1.00  0.00
ATOM    445  H2  WAT   129      15.699  18.078 -10.724  1.00  0.00
TER
ATOM    446  O   WAT   130      10.301  11.669 -12.838  1.00  0.00
ATOM    447  H1  WAT   130       9.587  11.868 -12.232  1.00  0.00
ATOM    448  H2  WAT   130      10.721  10.893 -12.466  1.00  0.00
TER
ATOM    449  O   WAT   131      10.454  19.211 -11.096  1.00  0.00
ATOM    450  H1  WAT   131      10.958  18.632 -10.524  1.00  0.00
ATOM    451  H2  WAT   131       9.715  19.495 -10.558  1.00  0.00
TER
ATOM    452  O   WAT   132      17.508  20.618 -11.562  1.00  0.00
ATOM    453  H1  WAT   132      16.743  21.186 -11.646  1.00  0.00
ATOM    454  H2  WAT   132      17.690  20.326 -12.455  1.00  0.00
TER
ATOM    455  O   WAT   133      12.486  17.354 -10.201  1.00  0.00
ATOM    456  H1  WAT   133      12.527  17.055  -9.292  1.00  0.00
ATOM    457  H2  WAT   133      13.341  17.755 -10.360  1.00  0.00
TER
ATOM    458  O   WAT   134      14.427  15.933 -12.233  1.00  0.00
ATOM    459  H1  WAT   134      13.897  15.442 -12.861  1.00  0.00
ATOM    460  H2  WAT   134      15.096  16.361 -12.767  1.00  0.00
TER
ATOM    461  O   WAT   135      14.914  12.899 -12.153  1.00  0.00
ATOM    462  H1  WAT   135      14.820  12.281 -12.878  1.00  0.00
ATOM    463  H2  WAT   135      14.334  13.626 -12.380  1.00  0.00
TER
ATOM    464  O   WAT   136      17.680  11.457 -15.121  1.00  0.00
ATOM    465  H1  WAT   136      17.232  11.479 -15.966  1.00  0.00
ATOM    466  H2  WAT   136      17.047  11.058 -14.524  1.00  0.00
TER
ATOM    467  O   WAT   137      18.086  20.352 -14.499  1.00  0.00
ATOM    468  H1  WAT   137      18.505  21.195 -14.672  1.00  0.00
ATOM    469  H2  WAT   137      17.167  20.489 -14.729  1.00  0.00
TER
ATOM    470  O   WAT   138      17.190  14.626 -11.858  1.00  0.00
ATOM    471  H1  WAT   138      17.780  14.317 -11.170  1.00  0.00
ATOM    472  H2  WAT   138      16.372  14.154 -11.702  1.00  0.00
TER
ATOM    473  O   WAT   139      11.555  18.984 -16.184  1.00  0.00
ATOM    474  H1  WAT   139      11.922  18.897 -15.305  1.00  0.00
ATOM    475  H2  WAT   139      10.986  18.221 -16.283  1.00  0.00
TER
ATOM    476  O   WAT   140      11.107  15.895 -12.278  1.00  0.00
ATOM    477  H1  WAT   140      10.212  15.862 -11.939  1.00  0.00
ATOM    478  H2  WAT   140      11.646  16.094 -11.513  1.00  0.00
TER
ATOM    479  O   WAT   141      11.611  10.170 -17.930  1.00  0.00
ATOM    480  H1  WAT   141      12.258   9.620 -18.370  1.00  0.00
ATOM    481  H2  WAT   141      12.031  10.424 -17.108  1.00  0.00
TER
ATOM    482  O   WAT   142      11.364  10.326 -15.187  1.00  0.00
ATOM    483  H1  WAT   142      11.015  10.782 -14.422  1.00  0.00
ATOM    484  H2  WAT   142      11.033   9.431 -15.105  1.00  0.00
TER
ATOM    485  O   WAT   143      12.036   9.853 -11.912  1.00  0.00
ATOM    486  H1  WAT   143      12.584   9.672 -12.676  1.00  0.00
ATOM    487  H2  WAT   143      12.101   9.063 -11.377  1.00  0.00
TER
ATOM    488  O   WAT   144      16.038  10.501 -10.209  1.00  0.00
ATOM    489  H1  WAT   144      15.756  11.004 -10.973  1.00  0.00
ATOM    490  H2  WAT   144      16.420   9.703 -10.575  1.00  0.00
TER
ATOM    491  O   WAT   145      13.674   5.285  20.010  1.00  0.00
ATOM    492  H1  WAT   145      13.977   4.395  19.831  1.00  0.00
ATOM    493  H2  WAT   145      14.418   5.842  19.782  1.00  0.00
TER
ATOM    494  O   WAT   146      12.103  -3.789  13.599  1.00  0.00
ATOM    495  H1  WAT   146      11.215  -3.447  13.497  1.00  0.00
ATOM    496  H2  WAT   146      12.387  -3.989  12.707  1.00  0.00
TER
ATOM    497  O   WAT   147      10.066  -1.188  19.483  1.00  0.00
ATOM    498  H1  WAT   147      10.638  -1.956  19.483  1.00  0.00
ATOM    499  H2  WAT   147      10.066  -0.889  18.573  1.00  0.00
TER
ATOM    500  O   WAT   148      14.279  -5.206  14.632  1.00  0.00
ATOM    501  H1  WAT   148      14.386  -4.305  14.939  1.00  0.00
ATOM    502  H2  WAT   148      13.368  -5.254  14.342  1.00  0.00
TER
ATOM    503  O   WAT   149      16.120  -2.237  18.965  1.00  0.00
ATOM    504  H1  WAT   149      16.628  -1.739  19.605  1.00  0.00
ATOM    505  H2  WAT   149      16.651  -3.013  18.789  1.00  0.00
TER
ATOM    506  O   WAT   150      10.159   3.201  12.104  1.00  0.00
ATOM    507  H1  WAT   150       9.782   3.689  11.373  1.00  0.00
ATOM    508  H2  WAT   150      10.416   3.873  12.735  1.00  0.00
TER
ATOM    509  O   WAT   151      17.768  -8.398  17.563  1.00  0.00
ATOM    510  H1  WAT   151      18.075  -8.953  16.846  1.00  0.00
ATOM    511  H2  WAT   151      16.838  -8.263  17.380  1.00  0.00
TER
ATOM    512  O   WAT   152      15.762   0.194  17.081  1.00  0.00
ATOM    513  H1  WAT   152      15.357  -0.519  16.585  1.00  0.00
ATOM    514  H2  WAT   152      15.848  -0.151  17.970  1.00  0.00
TER
ATOM    515  O   WAT   153      16.230   3.880  19.245  1.00  0.00
ATOM    516  H1  WAT   153      15.933   3.275  18.565  1.00  0.00
ATOM    517  H2  WAT   153      17.180   3.918  19.134  1.00  0.00
TER
ATOM    518  O   WAT   154      12.462  -0.912  14.581  1.00  0.00
ATOM    519  H1  WAT   154      12.342  -0.186  13.970  1.00  0.00
ATOM    520  H2  WAT   154      12.152  -1.682  14.104  1.00  0.00
TER
ATOM    521  O   WAT   155      11.345   3.960  16.799  1.00  0.00
ATOM    522  H1  WAT   155      10.938   4.101  15.944  1.00  0.00
ATOM    523  H2  WAT   155      12.237   3.676  16.596  1.00  0.00
TER
ATOM    524  O   WAT   156      15.617   8.174  14.911  1.00  0.00
ATOM    525  H1  WAT   156      15.442   7.258  14.698  1.00  0.00
ATOM    526  H2  WAT   156      14.763   8.533  15.151  1.00  0.00
TER
ATOM    527  O   WAT   157      14.928  -7.568  17.964  1.00  0.00
ATOM    528  H1  WAT   157      14.485  -6.788  17.632  1.00  0.00
ATOM    529  H2  WAT   157      15.487  -7.245  18.671  1.00  0.00
TER
ATOM    530  O   WAT   158      18.044  -7.947  12.844  1.00  0.00
ATOM    531  H1  WAT   158      17.420  -7.951  13.570  1.00  0.00
ATOM    532  H2  WAT   158      17.957  -8.814  12.448  1.00  0.00
TER
ATOM    533  O   WAT   159      16.966  -7.024  19.823  1.00  0.00
ATOM    534  H1  WAT   159      17.263  -6.117  19.742  1.00  0.00
ATOM    535  H2  WAT   159      17.515  -7.512  19.209  1.00  0.00
TER
ATOM    536  O   WAT   160      14.720  -2.445  15.692  1.00  0.00
ATOM    537  H1  WAT   160      14.494  -2.661  16.597  1.00  0.00
ATOM    538  H2  WAT   160      13.939  -2.012  15.347  1.00  0.00
TER
ATOM    539  O   WAT   161       9.592  -7.212  18.544  1.00  0.00
ATOM    540  H1  WAT   161       9.304  -6.642  19.257  1.00  0.00
ATOM    541  H2  WAT   161      10.337  -7.692  18.907  1.00  0.00
TER
ATOM    542  O   WAT   162       9.780  -3.270   9.755  1.00  0.00
ATOM    543  H1  WAT   162       9.697  -2.327   9.896  1.00  0.00
ATOM    544  H2  WAT   162       9.428  -3.413   8.876  1.00  0.00
TER
ATOM    545  O   WAT   163      17.579  -4.536  18.822  1.00  0.00
ATOM    546  H1  WAT   163      17.583  -4.977  17.972  1.00  0.00
ATOM    547  H2  WAT   163      18.474  -4.215  18.929  1.00  0.00
TER
ATOM    548  O   WAT   164      13.430  -4.654  17.781  1.00  0.00
ATOM    549  H1  WAT   164      13.090  -4.176  18.538  1.00  0.00
ATOM    550  H2  WAT   164      12.667  -5.107  17.421  1.00  0.00
TER
ATOM    551  O   WAT   165      17.641  -3.535  11.812  1.00  0.00
ATOM    552  H1  WAT   165      17.763  -3.577  12.761  1.00  0.00
ATOM    553  H2  WAT   165      17.256  -2.673  11.657  1.00  0.00
TER
ATOM    554  O   WAT   166      16.653  -1.225  11.211  1.00  0.00
ATOM    555  H1  WAT   166      16.085  -1.673  10.584  1.00  0.00
ATOM    556  H2  WAT   166      17.362  -0.866  10.677  1.00  0.00
TER
ATOM    557  O   WAT   167      10.744  -5.732  16.698  1.00  0.00
ATOM    558  H1  WAT   167      10.459  -6.096  17.535  1.00  0.00
ATOM    559  H2  WAT   167      10.682  -6.464  16.084  1.00  0.00
TER
ATOM    560  O   WAT   168      14.198   2.771  13.483  1.00  0.00
ATOM    561  H1  WAT   168      13.424   2.230  13.323  1.00  0.00
ATOM    562  H2  WAT   168      14.928   2.251  13.145  1.00  0.00
TER
ATOM    563  O   WAT   169      14.242   2.439  17.121  1.00  0.00
ATOM    564  H1  WAT   169      14.760   1.636  17.067  1.00  0.00
ATOM    565  H2  WAT   169      13.790   2.377  17.963  1.00  0.00
TER
ATOM    566  O   WAT   170      18.098   3.787  15.166  1.00  0.00
ATOM    567  H1  WAT   170      18.785   4.334  15.546  1.00  0.00
ATOM    568  H2  WAT   170      17.311   4.331  15.200  1.00  0.00
TER
ATOM    569  O   WAT   171      10.237  -0.596  10.657  1.00  0.00
ATOM    570  H1  WAT   171      11.107  -0.313  10.941  1.00  0.00
ATOM    571  H2  WAT   171       9.746   0.218  10.542  1.00  0.00
TER
ATOM    572  O   WAT   172      17.401   0.791  14.778  1.00  0.00
ATOM    573  H1  WAT   172      17.857   1.602  15.004  1.00  0.00
ATOM    574  H2  WAT   172      17.050   0.474  15.610  1.00  0.00
TER
ATOM    575  O   WAT   173      13.302  -8.865  15.250  1.00  0.00
ATOM    576  H1  WAT   173      13.173  -8.873  16.199  1.00  0.00
ATOM    577  H2  WAT   173      12.478  -8.527  14.899  1.00  0.00
TER
ATOM    578  O   WAT   174      10.604   8.617  11.223  1.00  0.00
ATOM    579  H1  WAT   174      10.964   9.216  10.569  1.00  0.00
ATOM    580  H2  WAT   174      10.464   9.163  11.997  1.00  0.00
TER
ATOM    581  O   WAT   175      16.621   6.000  12.041  1.00  0.00
ATOM    582  H1  WAT   175      16.612   6.733  11.425  1.00  0.00
ATOM    583  H2  WAT   175      15.701   5.753  12.133  1.00  0.00
TER
ATOM    584  O   WAT   176      12.222   1.221  12.785  1.00  0.00
ATOM    585  H1  WAT   176      11.615   1.961  12.795  1.00  0.00
ATOM    586  H2  WAT   176      12.697   1.311  11.959  1.00  0.00
TER
ATOM    587  O   WAT   177      17.130  -3.379  14.686  1.00  0.00
ATOM    588  H1  WAT   177      16.421  -2.911  15.127  1.00  0.00
ATOM    589  H2  WAT   177      17.414  -4.037  15.320  1.00  0.00
TER
ATOM    590  O   WAT   178      18.249   8.581  15.398  1.00  0.00
ATOM    591  H1  WAT   178      18.503   8.543  14.476  1.00  0.00
ATOM    592  H2  WAT   178      17.300   8.455  15.391  1.00  0.00
TER
ATOM    593  O   WAT   179      15.333  -5.071  12.061  1.00  0.00
ATOM    594  H1  WAT   179      16.182  -4.634  11.995  1.00  0.00
ATOM    595  H2  WAT   179      14.966  -4.759  12.888  1.00  0.00
TER
ATOM    596  O   WAT   180      14.232   1.182  10.534  1.00  0.00
ATOM    597  H1  WAT   180      14.999   1.071  11.097  1.00  0.00
ATOM    598  H2  WAT   180      14.310   0.486   9.882  1.00  0.00
TER
ATOM    599  O   WAT   181      12.927  -1.385  11.218  1.00  0.00
ATOM    600  H1  WAT   181      13.007  -2.332  11.329  1.00  0.00
ATOM    601  H2  WAT   181      13.819  -1.054  11.324  1.00  0.00
TER
ATOM    602  O   WAT   182      13.729   8.765  18.321  1.00  0.00
ATOM    603  H1  WAT   182      14.465   8.216  18.592  1.00  0.00
ATOM    604  H2  WAT   182      14.113   9.630  18.182  1.00  0.00
TER
ATOM    605  O   WAT   183      10.613   4.832  14.195  1.00  0.00
ATOM    606  H1  WAT   183       9.687   5.074  14.186  1.00  0.00
ATOM    607  H2  WAT   183      11.079   5.659  14.074  1.00  0.00
TER
ATOM    608  O   WAT   184      16.839   7.938  10.144  1.00  0.00
ATOM    609  H1  WAT   184      17.632   8.226   9.692  1.00  0.00
ATOM    610  H2  WAT   184      16.319   7.507   9.465  1.00  0.00
TER
ATOM    611  O   WAT   185      17.357   3.158  10.008  1.00  0.00
ATOM    612  H1  WAT   185      17.252   2.543  10.734  1.00  0.00
ATOM    613  H2  WAT   185      17.189   2.634   9.224  1.00  0.00
TER
ATOM    614  O   WAT   186      16.264   1.179  12.509  1.00  0.00
ATOM    615  H1  WAT   186      16.686   1.013  13.352  1.00  0.00
ATOM    616  H2  WAT   186      16.389   0.369  12.014  1.00  0.00
TER
ATOM    617  O   WAT   187      15.160  -2.748   9.454  1.00  0.00
ATOM    618  H1  WAT   187      14.959  -3.611   9.816  1.00  0.00
ATOM    619  H2  WAT   187      14.989  -2.834   8.517  1.00  0.00
TER
ATOM    620  O   WAT   188      13.958  -5.648   9.442  1.00  0.00
ATOM    621  H1  WAT   188      14.261  -5.641   8.534  1.00  0.00
ATOM    622  H2  WAT   188      14.698  -5.998   9.939  1.00  0.00
TER
ATOM    623  O   WAT   189      17.177  -6.704  10.428  1.00  0.00
ATOM    624  H1  WAT   189      16.829  -7.382   9.848  1.00  0.00
ATOM    625  H2  WAT   189      17.378  -7.165  11.242  1.00  0.00
TER
ATOM    626  O   WAT   190      12.981   3.657  10.275  1.00  0.00
ATOM    627  H1  WAT   190      13.419   4.200  10.931  1.00  0.00
ATOM    628  H2  WAT   190      13.466   2.831  10.285  1.00  0.00
TER
ATOM    629  O   WAT   191      10.196   6.446  17.727  1.00  0.00
ATOM    630  H1  WAT   191      10.526   5.578  17.495  1.00  0.00
ATOM    631  H2  WAT   191      10.625   6.651  18.558  1.00  0.00
TER
ATOM    632  O   WAT   192      14.792   4.776  15.387  1.00  0.00
ATOM    633  H1  WAT   192      14.492   4.653  16.288  1.00  0.00
ATOM    634  H2  WAT   192      14.686   3.917  14.979  1.00  0.00
TER
ATOM    635  O   WAT   193      10.518  -0.175  16.824  1.00  0.00
ATOM    636  H1  WAT   193       9.862  -0.444  16.180  1.00  0.00
ATOM    637  H2  WAT   193      11.355  -0.285  16.374  1.00  0.00
TER
ATOM    638  O   WAT   194       9.731  -2.965  12.767  1.00  0.00
ATOM    639  H1  WAT   194       8.828  -2.702  12.592  1.00  0.00
ATOM    640  H2  WAT   194      10.215  -2.694  11.987  1.00  0.00
TER
ATOM    641  O   WAT   195      12.274  -3.909  10.676  1.00  0.00
ATOM    642  H1  WAT   195      12.983  -4.331  10.191  1.00  0.00
ATOM    643  H2  WAT   195      11.558  -3.841  10.045  1.00  0.00
TER
ATOM    644  O   WAT   196      11.921  -7.855   9.716  1.00  0.00
ATOM    645  H1  WAT   196      12.644  -7.314  10.035  1.00  0.00
ATOM    646  H2  WAT   196      12.194  -8.129   8.841  1.00  0.00
TER
ATOM    647  O   WAT   197      16.045   7.250  19.382  1.00  0.00
ATOM    648  H1  WAT   197      16.561   6.638  18.857  1.00  0.00
ATOM    649  H2  WAT   197      16.695   7.753  19.873  1.00  0.00
TER
ATOM    650  O   WAT   198      10.723   8.353  15.807  1.00  0.00
ATOM    651  H1  WAT   198      10.556   7.720  16.505  1.00  0.00
ATOM    652  H2  WAT   198       9.857   8.559  15.456  1.00  0.00
TER
ATOM    653  O   WAT   199      11.346  -7.816  13.310  1.00  0.00
ATOM    654  H1  WAT   199      12.104  -7.703  12.736  1.00  0.00
ATOM    655  H2  WAT   199      10.884  -6.979  13.264  1.00  0.00
TER
ATOM    656  O   WAT   200      17.888  -5.702  16.300  1.00  0.00
ATOM    657  H1  WAT   200      17.075  -6.076  15.960  1.00  0.00
ATOM    658  H2  WAT   200      18.392  -6.457  16.602  1.00  0.00
TER
ATOM    659  O   WAT   201      12.330   7.046  13.252  1.00  0.00
ATOM    660  H1  WAT   201      11.804   7.427  12.548  1.00  0.00
ATOM    661  H2  WAT   201      12.254   7.671  13.973  1.00  0.00
TER
ATOM    662  O   WAT   202      13.719  -7.289  11.850  1.00  0.00
ATOM    663  H1  WAT   202      14.248  -8.076  11.721  1.00  0.00
ATOM    664  H2  WAT   202      14.352  -6.610  12.084  1.00  0.00
TER
ATOM    665  O   WAT   203      15.912  -7.552  14.905  1.00  0.00
ATOM    666  H1  WAT   203      15.283  -8.253  15.072  1.00  0.00
ATOM    667  H2  WAT   203      15.373  -6.791  14.688  1.00  0.00
TER
ATOM    668  O   WAT   204      14.929   8.994  12.127  1.00  0.00
ATOM    669  H1  WAT   204      15.661   8.710  11.579  1.00  0.00
ATOM    670  H2  WAT   204      15.188   8.756  13.017  1.00  0.00
TER
ATOM    671  O   WAT   205      14.090   5.111  12.131  1.00  0.00
ATOM    672  H1  WAT   205      13.461   5.579  12.680  1.00  0.00
ATOM    673  H2  WAT   205      14.205   4.266  12.566  1.00  0.00
TER
ATOM    674  O   WAT   206      13.694   1.251   1.040  1.00  0.00
ATOM    675  H1  WAT   206      12.862   0.996   1.440  1.00  0.00
ATOM    676  H2  WAT   206      14.302   1.322   1.776  1.00  0.00
TER
ATOM    677  O   WAT   207      13.674   5.285   1.236  1.00  0.00
ATOM    678  H1  WAT   207      13.977   4.395   1.057  1.00  0.00
ATOM    679  H2  WAT   207      14.418   5.842   1.008  1.00  0.00
TER
ATOM    680  O   WAT   208      12.103  -3.789  -5.176  1.00  0.00
ATOM    681  H1  WAT   208      11.215  -3.447  -5.278  1.00  0.00
ATOM    682  H2  WAT   208      12.387  -3.989  -6.068  1.00  0.00
TER
ATOM    683  O   WAT   209      10.066  -1.188   0.708  1.00  0.00
ATOM    684  H1  WAT   209      10.638  -1.956   0.709  1.00  0.00
ATOM    685  H2  WAT   209      10.066  -0.889  -0.201  1.00  0.00
TER
ATOM    686  O   WAT   210      11.309  -5.780   2.495  1.00  0.00
ATOM    687  H1  WAT   210      11.129  -6.677   2.775  1.00  0.00
ATOM    688  H2  WAT   210      10.907  -5.232   3.170  1.00  0.00
TER
ATOM    689  O   WAT   211      14.279  -5.206  -4.142  1.00  0.00
ATOM    690  H1  WAT   211      14.386  -4.305  -3.835  1.00  0.00
ATOM    691  H2  WAT   211      13.368  -5.254  -4.432  1.00  0.00
TER
ATOM    692  O   WAT   212      11.927  -3.284   1.103  1.00  0.00
ATOM    693  H1  WAT   212      12.608  -3.020   1.722  1.00  0.00
ATOM    694  H2  WAT   212      11.612  -4.124   1.437  1.00  0.00
TER
ATOM    695  O   WAT   213      16.120  -2.237   0.191  1.00  0.00
ATOM    696  H1  WAT   213      16.628  -1.739   0.831  1.00  0.00
ATOM    697  H2  WAT   213      16.651  -3.013   0.015  1.00  0.00
TER
ATOM    698  O   WAT   214      14.403  -7.597   4.457  1.00  0.00
ATOM    699  H1  WAT   214      14.405  -7.080   3.652  1.00  0.00
ATOM    700  H2  WAT   214      13.574  -8.074   4.434  1.00  0.00
TER
ATOM    701  O   WAT   215      15.654   2.042   2.634  1.00  0.00
ATOM    702  H1  WAT   215      15.321   2.669   3.276  1.00  0.00
ATOM    703  H2  WAT   215      15.830   2.569   1.854  1.00  0.00
TER
ATOM    704  O   WAT   216      14.085  -5.886   2.464  1.00  0.00
ATOM    705  H1  WAT   216      14.427  -5.042   2.169  1.00  0.00
ATOM    706  H2  WAT   216      13.147  -5.738   2.581  1.00  0.00
TER
ATOM    707  O   WAT   217      14.866   4.011   4.449  1.00  0.00
ATOM    708  H1  WAT   217      15.483   4.686   4.168  1.00  0.00
ATOM    709  H2  WAT   217      14.005   4.419   4.358  1.00  0.00
TER
ATOM    710  O   WAT   218      10.159   3.201  -6.670  1.00  0.00
ATOM    711  H1  WAT   218       9.782   3.689  -7.402  1.00  0.00
ATOM    712  H2  WAT   218      10.416   3.873  -6.039  1.00  0.00
TER
ATOM    713  O   WAT   219      17.768  -8.398  -1.212  1.00  0.00
ATOM    714  H1  WAT   219      18.075  -8.953  -1.928  1.00  0.00
ATOM    715  H2  WAT   219      16.838  -8.263  -1.394  1.00  0.00
TER
ATOM    716  O   WAT   220      15.762   0.194  -1.694  1.00  0.00
ATOM    717  H1  WAT   220      15.357  -0.519  -2.189  1.00  0.00
ATOM    718  H2  WAT   220      15.848  -0.151  -0.805  1.00  0.00
TER
ATOM    719  O   WAT   221      16.230   3.880   0.470  1.00  0.00
ATOM    720  H1  WAT   221      15.933   3.275  -0.209  1.00  0.00
ATOM    721  H2  WAT   221      17.180   3.918   0.359  1.00  0.00
TER
ATOM    722  O   WAT   222      14.474  -3.032   2.086  1.00  0.00
ATOM    723  H1  WAT   222      15.026  -2.923   1.312  1.00  0.00
ATOM    724  H2  WAT   222      14.989  -2.658   2.802  1.00  0.00
TER
ATOM    725  O   WAT   223      15.322   3.618   7.121  1.00  0.00
ATOM    726  H1  WAT   223      14.424   3.842   7.368  1.00  0.00
ATOM    727  H2  WAT   223      15.347   3.742   6.172  1.00  0.00
TER
ATOM    728  O   WAT   224      14.149   0.490   5.697  1.00  0.00
ATOM    729  H1  WAT   224      14.009   1.362   6.066  1.00  0.00
ATOM    730  H2  WAT   224      13.267   0.147   5.552  1.00  0.00
TER
ATOM    731  O   WAT   225      15.947   6.432   7.905  1.00  0.00
ATOM    732  H1  WAT   225      15.918   6.836   7.038  1.00  0.00
ATOM    733  H2  WAT   225      15.783   5.503   7.743  1.00  0.00
TER
ATOM    734  O   WAT   226      12.462  -0.912  -4.193  1.00  0.00
ATOM    735  H1  WAT   226      12.342  -0.186  -4.805  1.00  0.00
ATOM    736  H2  WAT   226      12.152  -1.682  -4.670  1.00  0.00
TER
ATOM    737  O   WAT   227      10.101   2.260   1.614  1.00  0.00
ATOM    738  H1  WAT   227      10.179   2.394   0.670  1.00  0.00
ATOM    739  H2  WAT   227      10.715   1.551   1.807  1.00  0.00
TER
ATOM    740  O   WAT   228      11.345   3.960  -1.975  1.00  0.00
ATOM    741  H1  WAT   228      10.938   4.101  -2.830  1.00  0.00
ATOM    742  H2  WAT   228      12.237   3.676  -2.178  1.00  0.00
TER
ATOM    743  O   WAT   229      15.617   8.174  -3.863  1.00  0.00
ATOM    744  H1  WAT   229      15.442   7.258  -4.076  1.00  0.00
ATOM    745  H2  WAT   229      14.763   8.533  -3.623  1.00  0.00
TER
ATOM    746  O   WAT   230      10.156   3.301   4.153  1.00  0.00
ATOM    747  H1  WAT   230      10.320   2.832   3.335  1.00  0.00
ATOM    748  H2  WAT   230      10.622   2.793   4.818  1.00  0.00
TER
ATOM    749  O   WAT   231      14.928  -7.568  -0.811  1.00  0.00
ATOM    750  H1  WAT   231      14.485  -6.788  -1.142  1.00  0.00
ATOM    751  H2  WAT   231      15.487  -7.245  -0.103  1.00  0.00
TER
ATOM    752  O   WAT   232      18.044  -7.947  -5.930  1.00  0.00
ATOM    753  H1  WAT   232      17.420  -7.951  -5.205  1.00  0.00
ATOM    754  H2  WAT   232      17.957  -8.814  -6.326  1.00  0.00
TER
ATOM    755  O   WAT   233      16.966  -7.024   1.048  1.00  0.00
ATOM    756  H1  WAT   233      17.263  -6.117   0.968  1.00  0.00
ATOM    757  H2  WAT   233      17.515  -7.512   0.434  1.00  0.00
TER
ATOM    758  O   WAT   234      14.720  -2.445  -3.082  1.00  0.00
ATOM    759  H1  WAT   234      14.494  -2.661  -2.178  1.00  0.00
ATOM    760  H2  WAT   234      13.939  -2.012  -3.428  1.00  0.00
TER
ATOM    761  O   WAT   235      17.160  -1.547   7.584  1.00  0.00
ATOM    762  H1  WAT   235      17.064  -2.487   7.434  1.00  0.00
ATOM    763  H2  WAT   235      18.003  -1.325   7.188  1.00  0.00
TER
ATOM    764  O   WAT   236      12.291  -5.135   5.737  1.00  0.00
ATOM    765  H1  WAT   236      11.897  -4.288   5.944  1.00  0.00
ATOM    766  H2  WAT   236      11.603  -5.773   5.928  1.00  0.00
TER
ATOM    767  O   WAT   237       9.592  -7.212  -0.230  1.00  0.00
ATOM    768  H1  WAT   237       9.304  -6.642   0.483  1.00  0.00
ATOM    769  H2  WAT   237      10.337  -7.692   0.133  1.00  0.00
TER
ATOM    770  O   WAT   238       9.780  -3.270  -9.020  1.00  0.00
ATOM    771  H1  WAT   238       9.697  -2.327  -8.878  1.00  0.00
ATOM    772  H2  WAT   238       9.428  -3.413  -9.898  1.00  0.00
TER
ATOM    773  O   WAT   239      17.579  -4.536   0.047  1.00  0.00
ATOM    774  H1  WAT   239      17.583  -4.977  -0.802  1.00  0.00
ATOM    775  H2  WAT   239      18.474  -4.215   0.154  1.00  0.00
TER
ATOM    776  O   WAT   240      13.430  -4.654  -0.993  1.00  0.00
ATOM    777  H1  WAT   240      13.090  -4.176  -0.237  1.00  0.00
ATOM    778  H2  WAT   240      12.667  -5.107  -1.353  1.00  0.00
TER
ATOM    779  O   WAT   241      17.641  -3.535  -6.962  1.00  0.00
ATOM    780  H1  WAT   241      17.763  -3.577  -6.013  1.00  0.00
ATOM    781  H2  WAT   241      17.256  -2.673  -7.117  1.00  0.00
TER
ATOM    782  O   WAT   242      16.653  -1.225  -7.564  1.00  0.00
ATOM    783  H1  WAT   242      16.085  -1.673  -8.190  1.00  0.00
ATOM    784  H2  WAT   242      17.362  -0.866  -8.097  1.00  0.00
TER
ATOM    785  O   WAT   243      11.730   2.676   6.313  1.00  0.00
ATOM    786  H1  WAT   243      11.346   2.035   6.911  1.00  0.00
ATOM    787  H2  WAT   243      12.042   3.380   6.882  1.00  0.00
TER
ATOM    788  O   WAT   244      17.880  -0.476   1.794  1.00  0.00
ATOM    789  H1  WAT   244      18.247  -0.950   2.540  1.00  0.00
ATOM    790  H2  WAT   244      17.691   0.398   2.135  1.00  0.00
TER
ATOM    791  O   WAT   245      10.744  -5.732  -2.077  1.00  0.00
ATOM    792  H1  WAT   245      10.459  -6.096  -1.239  1.00  0.00
ATOM    793  H2  WAT   245      10.682  -6.464  -2.690  1.00  0.00
TER
ATOM    794  O   WAT   246      15.670  -1.435   4.112  1.00  0.00
ATOM    795  H1  WAT   246      15.366  -0.556   4.337  1.00  0.00
ATOM    796  H2  WAT   246      16.625  -1.375   4.148  1.00  0.00
TER
ATOM    797  O   WAT   247      14.198   2.771  -5.291  1.00  0.00
ATOM    798  H1  WAT   247      13.424   2.230  -5.451  1.00  0.00
ATOM    799  H2  WAT   247      14.928   2.251  -5.629  1.00  0.00
TER
ATOM    800  O   WAT   248      14.242   2.439  -1.653  1.00  0.00
ATOM    801  H1  WAT   248      14.760   1.636  -1.707  1.00  0.00
ATOM    802  H2  WAT   248      13.790   2.377  -0.811  1.00  0.00
TER
ATOM    803  O   WAT   249      11.726  -0.595   5.259  1.00  0.00
ATOM    804  H1  WAT   249      11.368   0.070   5.847  1.00  0.00
ATOM    805  H2  WAT   249      11.432  -1.427   5.631  1.00  0.00
TER
ATOM    806  O   WAT   250      14.928  -0.137   8.143  1.00  0.00
ATOM    807  H1  WAT   250      14.628   0.009   7.246  1.00  0.00
ATOM    808  H2  WAT   250      15.699  -0.696   8.051  1.00  0.00
TER
ATOM    809  O   WAT   251      18.098   3.787  -3.609  1.00  0.00
ATOM    810  H1  WAT   251      18.785   4.334  -3.228  1.00  0.00
ATOM    811  H2  WAT   251      17.311   4.331  -3.574  1.00  0.00
TER
ATOM    812  O   WAT   252      10.237  -0.596  -8.117  1.00  0.00
ATOM    813  H1  WAT   252      11.107  -0.313  -7.834  1.00  0.00
ATOM    814  H2  WAT   252       9.746   0.218  -8.232  1.00  0.00
TER
ATOM    815  O   WAT   253      17.401   0.791  -3.996  1.00  0.00
ATOM    816  H1  WAT   253      17.857   1.602  -3.770  1.00  0.00
ATOM    817  H2  WAT   253      17.050   0.474  -3.164  1.00  0.00
TER
ATOM    818  O   WAT   254      13.302  -8.865  -3.524  1.00  0.00
ATOM    819  H1  WAT   254      13.173  -8.873  -2.576  1.00  0.00
ATOM    820  H2  WAT   254      12.478  -8.527  -3.875  1.00  0.00
TER
ATOM    821  O   WAT   255      10.604   8.617  -7.551  1.00  0.00
ATOM    822  H1  WAT   255      10.964   9.216  -8.205  1.00  0.00
ATOM    823  H2  WAT   255      10.464   9.163  -6.777  1.00  0.00
TER
ATOM    824  O   WAT   256      10.301  -7.106   5.937  1.00  0.00
ATOM    825  H1  WAT   256       9.587  -6.906   6.542  1.00  0.00
ATOM    826  H2  WAT   256      10.721  -7.882   6.308  1.00  0.00
TER
ATOM    827  O   WAT   257      10.589   6.882   6.923  1.00  0.00
ATOM    828  H1  WAT   257      10.698   5.942   6.783  1.00  0.00
ATOM    829  H2  WAT   257       9.937   7.148   6.275  1.00  0.00
TER
ATOM    830  O   WAT   258      18.580   5.154   8.323  1.00  0.00
ATOM    831  H1  WAT   258      18.259   4.435   8.868  1.00  0.00
ATOM    832  H2  WAT   258      17.906   5.829   8.397  1.00  0.00
TER
ATOM    833  O   WAT   259      16.621   6.000  -6.734  1.00  0.00
ATOM    834  H1  WAT   259      16.612   6.733  -7.349  1.00  0.00
ATOM    835  H2  WAT   259      15.701   5.753  -6.641  1.00  0.00
TER
ATOM    836  O   WAT   260      12.222   1.221  -5.989  1.00  0.00
ATOM    837  H1  WAT   260      11.615   1.961  -5.979  1.00  0.00
ATOM    838  H2  WAT   260      12.697   1.311  -6.815  1.00  0.00
TER
ATOM    839  O   WAT   261      17.130  -3.379  -4.089  1.00  0.00
ATOM    840  H1  WAT   261      16.421  -2.911  -3.647  1.00  0.00
ATOM    841  H2  WAT   261      17.414  -4.037  -3.454  1.00  0.00
TER
ATOM    842  O   WAT   262      18.249   8.581  -3.376  1.00  0.00
ATOM    843  H1  WAT   262      18.503   8.543  -4.298  1.00  0.00
ATOM    844  H2  WAT   262      17.300   8.455  -3.383  1.00  0.00
TER
ATOM    845  O   WAT   263      15.333  -5.071  -6.714  1.00  0.00
ATOM    846  H1  WAT   263      16.182  -4.634  -6.780  1.00  0.00
ATOM    847  H2  WAT   263      14.966  -4.759  -5.886  1.00  0.00
TER
ATOM    848  O   WAT   264      14.232   1.182  -8.240  1.00  0.00
ATOM    849  H1  WAT   264      14.999   1.071  -7.678  1.00  0.00
ATOM    850  H2  WAT   264      14.310   0.486  -8.892  1.00  0.00
TER
ATOM    851  O   WAT   265      12.927  -1.385  -7.557  1.00  0.00
ATOM    852  H1  WAT   265      13.007  -2.332  -7.445  1.00  0.00
ATOM    853  H2  WAT   265      13.819  -1.054  -7.451  1.00  0.00
TER
ATOM    854  O   WAT   266      13.729   8.765  -0.453  1.00  0.00
ATOM    855  H1  WAT   266      14.465   8.216  -0.182  1.00  0.00
ATOM    856  H2  WAT   266      14.113   9.630  -0.593  1.00  0.00
TER
ATOM    857  O   WAT   267      10.613   4.832  -4.579  1.00  0.00
ATOM    858  H1  WAT   267       9.687   5.074  -4.589  1.00  0.00
ATOM    859  H2  WAT   267      11.079   5.659  -4.701  1.00  0.00
TER
ATOM    860  O   WAT   268      12.734   7.949   8.735  1.00  0.00
ATOM    861  H1  WAT   268      13.536   8.270   9.149  1.00  0.00
ATOM    862  H2  WAT   268      12.220   7.589   9.457  1.00  0.00
TER
ATOM    863  O   WAT   269      16.839   7.938  -8.631  1.00  0.00
ATOM    864  H1  WAT   269      17.632   8.226  -9.083  1.00  0.00
ATOM    865  H2  WAT   269      16.319   7.507  -9.310  1.00  0.00
TER
ATOM    866  O   WAT   270      10.454   0.436   7.679  1.00  0.00
ATOM    867  H1  WAT   270      10.958  -0.143   8.250  1.00  0.00
ATOM    868  H2  WAT   270       9.715   0.721   8.216  1.00  0.00
TER
ATOM    869  O   WAT   271      17.357   3.158  -8.767  1.00  0.00
ATOM    870  H1  WAT   271      17.252   2.543  -8.040  1.00  0.00
ATOM    871  H2  WAT   271      17.189   2.634  -9.550  1.00  0.00
TER
ATOM    872  O   WAT   272      17.508   1.844   7.212  1.00  0.00
ATOM    873  H1  WAT   272      16.743   2.412   7.128  1.00  0.00
ATOM    874  H2  WAT   272      17.690   1.551   6.319  1.00  0.00
TER
ATOM    875  O   WAT   273      12.486  -1.421   8.574  1.00  0.00
ATOM    876  H1  WAT   273      12.527  -1.719   9.482  1.00  0.00
ATOM    877  H2  WAT   273      13.341  -1.020   8.415  1.00  0.00
TER
ATOM    878  O   WAT   274      16.264   1.179  -6.266  1.00  0.00
ATOM    879  H1  WAT   274      16.686   1.013  -5.423  1.00  0.00
ATOM    880  H2  WAT   274      16.389   0.369  -6.760  1.00  0.00
TER
ATOM    881  O   WAT   275      14.427  -2.841   6.541  1.00  0.00
ATOM    882  H1  WAT   275      13.897  -3.332   5.914  1.00  0.00
ATOM    883  H2  WAT   275      15.096  -2.413   6.007  1.00  0.00
TER
ATOM    884  O   WAT   276      14.914  -5.875   6.621  1.00  0.00
ATOM    885  H1  WAT   276      14.820  -6.493   5.896  1.00  0.00
ATOM    886  H2  WAT   276      14.334  -5.148   6.394  1.00  0.00
TER
ATOM    887  O   WAT   277      17.680  -7.318   3.654  1.00  0.00
ATOM    888  H1  WAT   277      17.232  -7.295   2.808  1.00  0.00
ATOM    889  H2  WAT   277      17.047  -7.716   4.251  1.00  0.00
TER
ATOM    890  O   WAT   278      18.086   1.578   4.275  1.00  0.00
ATOM    891  H1  WAT   278      18.505   2.421   4.103  1.00  0.00
ATOM    892  H2  WAT   278      17.167   1.715   4.046  1.00  0.00
TER
ATOM    893  O   WAT   279      15.160  -2.748  -9.320  1.00  0.00
ATOM    894  H1  WAT   279      14.959  -3.611  -8.959  1.00  0.00
ATOM    895  H2  WAT   279      14.989  -2.834 -10.258  1.00  0.00
TER
ATOM    896  O   WAT   280      15.937   7.883   5.391  1.00  0.00
ATOM    897  H1  WAT   280      15.399   8.608   5.072  1.00  0.00
ATOM    898  H2  WAT   280      16.191   7.406   4.601  1.00  0.00
TER
ATOM    899  O   WAT   281      17.190  -4.149   6.916  1.00  0.00
ATOM    900  H1  WAT   281      17.780  -4.457   7.604  1.00  0.00
ATOM    901  H2  WAT   281      16.372  -4.621   7.072  1.00  0.00
TER
ATOM    902  O   WAT   282      13.958  -5.648  -9.332  1.00  0.00
ATOM    903  H1  WAT   282      14.261  -5.641 -10.240  1.00  0.00
ATOM    904  H2  WAT   282      14.698  -5.998  -8.835  1.00  0.00
TER
ATOM    905  O   WAT   283      18.793   9.118   5.649  1.00  0.00
ATOM    906  H1  WAT   283      18.719  10.022   5.957  1.00  0.00
ATOM    907  H2  WAT   283      17.891   8.799   5.622  1.00  0.00
TER
ATOM    908  O   WAT   284      17.177  -6.704  -8.347  1.00  0.00
ATOM    909  H1  WAT   284      16.829  -7.382  -8.926  1.00  0.00
ATOM    910  H2  WAT   284      17.378  -7.165  -7.532  1.00  0.00
TER
ATOM    911  O   WAT   285      12.981   3.657  -8.499  1.00  0.00
ATOM    912  H1  WAT   285      13.419   4.200  -7.843  1.00  0.00
ATOM    913  H2  WAT   285      13.466   2.831  -8.490  1.00  0.00
TER
ATOM    914  O   WAT   286      10.196   6.446  -1.047  1.00  0.00
ATOM    915  H1  WAT   286      10.526   5.578  -1.279  1.00  0.00
ATOM    916  H2  WAT   286      10.625   6.651  -0.217  1.00  0.00
TER
ATOM    917  O   WAT   287      14.792   4.776  -3.387  1.00  0.00
ATOM    918  H1  WAT   287      14.492   4.653  -2.487  1.00  0.00
ATOM    919  H2  WAT   287      14.686   3.917  -3.795  1.00  0.00
TER
ATOM    920  O   WAT   288      10.685   7.313   1.691  1.00  0.00
ATOM    921  H1  WAT   288      10.248   7.493   2.523  1.00  0.00
ATOM    922  H2  WAT   288      11.253   8.070   1.549  1.00  0.00
TER
ATOM    923  O   WAT   289      10.518  -0.175  -1.950  1.00  0.00
ATOM    924  H1  WAT   289       9.862  -0.444  -2.594  1.00  0.00
ATOM    925  H2  WAT   289      11.355  -0.285  -2.400  1.00  0.00
TER
ATOM    926  O   WAT   290      11.555   0.210   2.590  1.00  0.00
ATOM    927  H1  WAT   290      11.922   0.123   3.470  1.00  0.00
ATOM    928  H2  WAT   290      10.986  -0.553   2.491  1.00  0.00
TER
ATOM    929  O   WAT   291      11.107  -2.879   6.496  1.00  0.00
ATOM    930  H1  WAT   291      10.212  -2.913   6.835  1.00  0.00
ATOM    931  H2  WAT   291      11.646  -2.681   7.261  1.00  0.00
TER
ATOM    932  O   WAT   292       9.731  -2.965  -6.008  1.00  0.00
ATOM    933  H1  WAT   292       8.828  -2.702  -6.182  1.00  0.00
ATOM    934  H2  WAT   292      10.215  -2.694  -6.788  1.00  0.00
TER
ATOM    935  O   WAT   293      12.274  -3.909  -8.098  1.00  0.00
ATOM    936  H1  WAT   293      12.983  -4.331  -8.583  1.00  0.00
ATOM    937  H2  WAT   293      11.558  -3.841  -8.730  1.00  0.00
TER
ATOM    938  O   WAT   294      11.921  -7.855  -9.058  1.00  0.00
ATOM    939  H1  WAT   294      12.644  -7.314  -8.740  1.00  0.00
ATOM    940  H2  WAT   294      12.194  -8.129  -9.934  1.00  0.00
TER
ATOM    941  O   WAT   295      11.611  -8.604   0.844  1.00  0.00
ATOM    942  H1  WAT   295      12.258  -9.155   0.404  1.00  0.00
ATOM    943  H2  WAT   295      12.031  -8.350   1.666  1.00  0.00
TER
ATOM    944  O   WAT   296      11.364  -8.449   3.587  1.00  0.00
ATOM    945  H1  WAT   296      11.015  -7.992   4.353  1.00  0.00
ATOM    946  H2  WAT   296      11.033  -9.343   3.669  1.00  0.00
TER
ATOM    947  O   WAT   297      12.970   4.723   7.752  1.00  0.00
ATOM    948  H1  WAT   297      12.927   4.352   8.634  1.00  0.00
ATOM    949  H2  WAT   297      13.101   5.661   7.892  1.00  0.00
TER
ATOM    950  O   WAT   298      16.671   6.279   3.353  1.00  0.00
ATOM    951  H1  WAT   298      16.430   6.547   2.466  1.00  0.00
ATOM    952  H2  WAT   298      17.611   6.450   3.408  1.00  0.00
TER
ATOM    953  O   WAT   299      12.036  -8.921   6.862  1.00  0.00
ATOM    954  H1  WAT   299      12.584  -9.102   6.099  1.00  0.00
ATOM    955  H2  WAT   299      12.101  -9.712   7.398  1.00  0.00
TER
ATOM    956  O   WAT   300      12.809   7.669   4.872  1.00  0.00
ATOM    957  H1  WAT   300      12.215   7.538   5.611  1.00  0.00
ATOM    958  H2  WAT   300      12.802   6.833   4.406  1.00  0.00
TER
ATOM    959  O   WAT   301      12.440   5.035   3.823  1.00  0.00
ATOM    960  H1  WAT   301      11.714   4.416   3.755  1.00  0.00
ATOM    961  H2  WAT   301      12.501   5.429   2.953  1.00  0.00
TER
ATOM    962  O   WAT   302      16.045   7.250   0.608  1.00  0.00
ATOM    963  H1  WAT   302      16.561   6.638   0.083  1.00  0.00
ATOM    964  H2  WAT   302      16.695   7.753   1.099  1.00  0.00
TER
ATOM    965  O   WAT   303      10.723   8.353  -2.968  1.00  0.00
ATOM    966  H1  WAT   303      10.556   7.720  -2.269  1.00  0.00
ATOM    967  H2  WAT   303       9.857   8.559  -3.318  1.00  0.00
TER
ATOM    968  O   WAT   304      11.346  -7.816  -5.464  1.00  0.00
ATOM    969  H1  WAT   304      12.104  -7.703  -6.038  1.00  0.00
ATOM    970  H2  WAT   304      10.884  -6.979  -5.510  1.00  0.00
TER
ATOM    971  O   WAT   305      17.888  -5.702  -2.474  1.00  0.00
ATOM    972  H1  WAT   305      17.075  -6.076  -2.815  1.00  0.00
ATOM    973  H2  WAT   305      18.392  -6.457  -2.172  1.00  0.00
TER
ATOM    974  O   WAT   306      12.330   7.046  -5.523  1.00  0.00
ATOM    975  H1  WAT   306      11.804   7.427  -6.226  1.00  0.00
ATOM    976  H2  WAT   306      12.254   7.671  -4.802  1.00  0.00
TER
ATOM    977  O   WAT   307      13.719  -7.289  -6.924  1.00  0.00
ATOM    978  H1  WAT   307      14.248  -8.076  -7.053  1.00  0.00
ATOM    979  H2  WAT   307      14.352  -6.610  -6.691  1.00  0.00
TER
ATOM    980  O   WAT   308      15.912  -7.552  -3.870  1.00  0.00
ATOM    981  H1  WAT   308      15.283  -8.253  -3.703  1.00  0.00
ATOM    982  H2  WAT   308      15.373  -6.791  -4.086  1.00  0.00
TER
ATOM    983  O   WAT   309      16.038  -8.273   8.566  1.00  0.00
ATOM    984  H1  WAT   309      15.756  -7.770   7.802  1.00  0.00
ATOM    985  H2  WAT   309      16.420  -9.071   8.200  1.00  0.00
TER
ATOM    986  O   WAT   310      14.929   8.994  -6.648  1.00  0.00
ATOM    987  H1  WAT   310      15.661   8.710  -7.195  1.00  0.00
ATOM    988  H2  WAT   310      15.188   8.756  -5.758  1.00  0.00
TER
ATOM    989  O   WAT   311      14.090   5.111  -6.643  1.00  0.00
ATOM    990  H1  WAT   311      13.461   5.579  -6.094  1.00  0.00
ATOM    991  H2  WAT   311      14.205   4.266  -6.208  1.00  0.00
TER
ATOM    992  O   WAT   312      13.694   1.251 -17.734  1.00  0.00
ATOM    993  H1  WAT   312      12.862   0.996 -17.335  1.00  0.00
ATOM    994  H2  WAT   312      14.302   1.322 -16.999  1.00  0.00
TER
ATOM    995  O   WAT   313      13.674   5.285 -17.539  1.00  0.00
ATOM    996  H1  WAT   313      13.977   4.395 -17.718  1.00  0.00
ATOM    997  H2  WAT   313      14.418   5.842 -17.766  1.00  0.00
TER
ATOM    998  O   WAT   314      10.066  -1.188 -18.066  1.00  0.00
ATOM    999  H1  WAT   314      10.638  -1.956 -18.066  1.00  0.00
ATOM   1000  H2  WAT   314      10.066  -0.889 -18.975  1.00  0.00
TER
ATOM   1001  O   WAT   315      11.309  -5.780 -16.279  1.00  0.00
ATOM   1002  H1  WAT   315      11.129  -6.677 -15.999  1.00  0.00
ATOM   1003  H2  WAT   315      10.907  -5.232 -15.605  1.00  0.00
TER
ATOM   1004  O   WAT   316      11.927  -3.284 -17.671  1.00  0.00
ATOM   1005  H1  WAT   316      12.608  -3.020 -17.052  1.00  0.00
ATOM   1006  H2  WAT   316      11.612  -4.124 -17.337  1.00  0.00
TER
ATOM   1007  O   WAT   317      16.120  -2.237 -18.584  1.00  0.00
ATOM   1008  H1  WAT   317      16.628  -1.739 -17.943  1.00  0.00
ATOM   1009  H2  WAT   317      16.651  -3.013 -18.760  1.00  0.00
TER
ATOM   1010  O   WAT   318      14.403  -7.597 -14.317  1.00  0.00
ATOM   1011  H1  WAT   318      14.405  -7.080 -15.123  1.00  0.00
ATOM   1012  H2  WAT   318      13.574  -8.074 -14.340  1.00  0.00
TER
ATOM   1013  O   WAT   319      15.654   2.042 -16.140  1.00  0.00
ATOM   1014  H1  WAT   319      15.321   2.669 -15.498  1.00  0.00
ATOM   1015  H2  WAT   319      15.830   2.569 -16.920  1.00  0.00
TER
ATOM   1016  O   WAT   320      14.085  -5.886 -16.310  1.00  0.00
ATOM   1017  H1  WAT   320      14.427  -5.042 -16.605  1.00  0.00
ATOM   1018  H2  WAT   320      13.147  -5.738 -16.194  1.00  0.00
TER
ATOM   1019  O   WAT   321      14.866   4.011 -14.325  1.00  0.00
ATOM   1020  H1  WAT   321      15.483   4.686 -14.607  1.00  0.00
ATOM   1021  H2  WAT   321      14.005   4.419 -14.416  1.00  0.00
TER
ATOM   1022  O   WAT   322      16.230   3.880 -18.304  1.00  0.00
ATOM   1023  H1  WAT   322      15.933   3.275 -18.983  1.00  0.00
ATOM   1024  H2  WAT   322      17.180   3.918 -18.415  1.00  0.00
TER
ATOM   1025  O   WAT   323      14.474  -3.032 -16.688  1.00  0.00
ATOM   1026  H1  WAT   323      15.026  -2.923 -17.463  1.00  0.00
ATOM   1027  H2  WAT   323      14.989  -2.658 -15.972  1.00  0.00
TER
ATOM   1028  O   WAT   324      15.322   3.618 -11.653  1.00  0.00
ATOM   1029  H1  WAT   324      14.424   3.842 -11.406  1.00  0.00
ATOM   1030  H2  WAT   324      15.347   3.742 -12.602  1.00  0.00
TER
ATOM   1031  O   WAT   325      14.149   0.490 -13.077  1.00  0.00
ATOM   1032  H1  WAT   325      14.009   1.362 -12.709  1.00  0.00
ATOM   1033  H2  WAT   325      13.267   0.147 -13.223  1.00  0.00
TER
ATOM   1034  O   WAT   326      15.947   6.432 -10.869  1.00  0.00
ATOM   1035  H1  WAT   326      15.918   6.836 -11.736  1.00  0.00
ATOM   1036  H2  WAT   326      15.783   5.503 -11.032  1.00  0.00
TER
ATOM   1037  O   WAT   327      10.101   2.260 -17.160  1.00  0.00
ATOM   1038  H1  WAT   327      10.179   2.394 -18.105  1.00  0.00
ATOM   1039  H2  WAT   327      10.715   1.551 -16.968  1.00  0.00
TER
ATOM   1040  O   WAT   328      10.156   3.301 -14.621  1.00  0.00
ATOM   1041  H1  WAT   328      10.320   2.832 -15.439  1.00  0.00
ATOM   1042  H2  WAT   328      10.622   2.793 -13.956  1.00  0.00
TER
ATOM   1043  O   WAT   329      14.928  -7.568 -19.585  1.00  0.00
ATOM   1044  H1  WAT   329      14.485  -6.788 -19.916  1.00  0.00
ATOM   1045  H2  WAT   329      15.487  -7.245 -18.878  1.00  0.00
TER
ATOM   1046  O   WAT   330      16.966  -7.024 -17.726  1.00  0.00
ATOM   1047  H1  WAT   330      17.263  -6.117 -17.807  1.00  0.00
ATOM   1048  H2  WAT   330      17.515  -7.512 -18.340  1.00  0.00
TER
ATOM   1049  O   WAT   331      17.160  -1.547 -11.191  1.00  0.00
ATOM   1050  H1  WAT   331      17.064  -2.487 -11.341  1.00  0.00
ATOM   1051  H2  WAT   331      18.003  -1.325 -11.586  1.00  0.00
TER
ATOM   1052  O   WAT   332      12.291  -5.135 -13.037  1.00  0.00
ATOM   1053  H1  WAT   332      11.897  -4.288 -12.830  1.00  0.00
ATOM   1054  H2  WAT   332      11.603  -5.773 -12.846  1.00  0.00
TER
ATOM   1055  O   WAT   333       9.592  -7.212 -19.004  1.00  0.00
ATOM   1056  H1  WAT   333       9.304  -6.642 -18.292  1.00  0.00
ATOM   1057  H2  WAT   333      10.337  -7.692 -18.641  1.00  0.00
TER
ATOM   1058  O   WAT   334      17.579  -4.536 -18.727  1.00  0.00
ATOM   1059  H1  WAT   334      17.583  -4.977 -19.577  1.00  0.00
ATOM   1060  H2  WAT   334      18.474  -4.215 -18.620  1.00  0.00
TER
ATOM   1061  O   WAT   335      13.430  -4.654 -19.768  1.00  0.00
ATOM   1062  H1  WAT   335      13.090  -4.176 -19.011  1.00  0.00
ATOM   1063  H2  WAT   335      12.667  -5.107 -20.128  1.00  0.00
TER
ATOM   1064  O   WAT   336      11.730   2.676 -12.461  1.00  0.00
ATOM   1065  H1  WAT   336      11.346   2.035 -11.863  1.00  0.00
ATOM   1066  H2  WAT   336      12.042   3.380 -11.892  1.00  0.00
TER
ATOM   1067  O   WAT   337      17.880  -0.476 -16.980  1.00  0.00
ATOM   1068  H1  WAT   337      18.247  -0.950 -16.234  1.00  0.00
ATOM   1069  H2  WAT   337      17.691   0.398 -16.640  1.00  0.00
TER
ATOM   1070  O   WAT   338      15.670  -1.435 -14.662  1.00  0.00
ATOM   1071  H1  WAT   338      15.366  -0.556 -14.437  1.00  0.00
ATOM   1072  H2  WAT   338      16.625  -1.375 -14.626  1.00  0.00
TER
ATOM   1073  O   WAT   339      11.726  -0.595 -13.515  1.00  0.00
ATOM   1074  H1  WAT   339      11.368   0.070 -12.928  1.00  0.00
ATOM   1075  H2  WAT   339      11.432  -1.427 -13.144  1.00  0.00
TER
ATOM   1076  O   WAT   340      14.928  -0.137 -10.631  1.00  0.00
ATOM   1077  H1  WAT   340      14.628   0.009 -11.528  1.00  0.00
ATOM   1078  H2  WAT   340      15.699  -0.696 -10.724  1.00  0.00
TER
ATOM   1079  O   WAT   341      10.301  -7.106 -12.838  1.00  0.00
ATOM   1080  H1  WAT   341       9.587  -6.906 -12.232  1.00  0.00
ATOM   1081  H2  WAT   341      10.721  -7.882 -12.466  1.00  0.00
TER
ATOM   1082  O   WAT   342      10.589   6.882 -11.851  1.00  0.00
ATOM   1083  H1  WAT   342      10.698   5.942 -11.992  1.00  0.00
ATOM   1084  H2  WAT   342       9.937   7.148 -12.500  1.00  0.00
TER
ATOM   1085  O   WAT   343      18.580   5.154 -10.451  1.00  0.00
ATOM   1086  H1  WAT   343      18.259   4.435  -9.907  1.00  0.00
ATOM   1087  H2  WAT   343      17.906   5.829 -10.378  1.00  0.00
TER
ATOM   1088  O   WAT   344      13.729   8.765 -19.228  1.00  0.00
ATOM   1089  H1  WAT   344      14.465   8.216 -18.957  1.00  0.00
ATOM   1090  H2  WAT   344      14.113   9.630 -19.367  1.00  0.00
TER
ATOM   1091  O   WAT   345      12.734   7.949 -10.039  1.00  0.00
ATOM   1092  H1  WAT   345      13.536   8.270  -9.626  1.00  0.00
ATOM   1093  H2  WAT   345      12.220   7.589  -9.317  1.00  0.00
TER
ATOM   1094  O   WAT   346      10.454   0.436 -11.096  1.00  0.00
ATOM   1095  H1  WAT   346      10.958  -0.143 -10.524  1.00  0.00
ATOM   1096  H2  WAT   346       9.715   0.721 -10.558  1.00  0.00
TER
ATOM   1097  O   WAT   347      17.508   1.844 -11.562  1.00  0.00
ATOM   1098  H1  WAT   347      16.743   2.412 -11.646  1.00  0.00
ATOM   1099  H2  WAT   347      17.690   1.551 -12.455  1.00  0.00
TER
ATOM   1100  O   WAT   348      12.486  -1.421 -10.201  1.00  0.00
ATOM   1101  H1  WAT   348      12.527  -1.719  -9.292  1.00  0.00
ATOM   1102  H2  WAT   348      13.341  -1.020 -10.360  1.00  0.00
TER
ATOM   1103  O   WAT   349      14.427  -2.841 -12.233  1.00  0.00
ATOM   1104  H1  WAT   349      13.897  -3.332 -12.861  1.00  0.00
ATOM   1105  H2  WAT   349      15.096  -2.413 -12.767  1.00  0.00
TER
ATOM   1106  O   WAT   350      14.914  -5.875 -12.153  1.00  0.00
ATOM   1107  H1  WAT   350      14.820  -6.493 -12.878  1.00  0.00
ATOM   1108  H2  WAT   350      14.334  -5.148 -12.380  1.00  0.00
TER
ATOM   1109  O   WAT   351      17.680  -7.318 -15.121  1.00  0.00
ATOM   1110  H1  WAT   351      17.232  -7.295 -15.966  1.00  0.00
ATOM   1111  H2  WAT   351      17.047  -7.716 -14.524  1.00  0.00
TER
ATOM   1112  O   WAT   352      18.086   1.578 -14.499  1.00  0.00
ATOM   1113  H1  WAT   352      18.505   2.421 -14.672  1.00  0.00
ATOM   1114  H2  WAT   352      17.167   1.715 -14.729  1.00  0.00
TER
ATOM   1115  O   WAT   353      15.937   7.883 -13.384  1.00  0.00
ATOM   1116  H1  WAT   353      15.399   8.608 -13.703  1.00  0.00
ATOM   1117  H2  WAT   353      16.191   7.406 -14.174  1.00  0.00
TER
ATOM   1118  O   WAT   354      17.190  -4.149 -11.858  1.00  0.00
ATOM   1119  H1  WAT   354      17.780  -4.457 -11.170  1.00  0.00
ATOM   1120  H2  WAT   354      16.372  -4.621 -11.702  1.00  0.00
TER
ATOM   1121  O   WAT   355      18.793   9.118 -13.125  1.00  0.00
ATOM   1122  H1  WAT   355      18.719  10.022 -12.818  1.00  0.00
ATOM   1123  H2  WAT   355      17.891   8.799 -13.153  1.00  0.00
TER
ATOM   1124  O   WAT   356      10.196   6.446 -19.822  1.00  0.00
ATOM   1125  H1  WAT   356      10.526   5.578 -20.054  1.00  0.00
ATOM   1126  H2  WAT   356      10.625   6.651 -18.991  1.00  0.00
TER
ATOM   1127  O   WAT   357      10.685   7.313 -17.083  1.00  0.00
ATOM   1128  H1  WAT   357      10.248   7.493 -16.251  1.00  0.00
ATOM   1129  H2  WAT   357      11.253   8.070 -17.225  1.00  0.00
TER
ATOM   1130  O   WAT   358      11.555   0.210 -16.184  1.00  0.00
ATOM   1131  H1  WAT   358      11.922   0.123 -15.305  1.00  0.00
ATOM   1132  H2  WAT   358      10.986  -0.553 -16.283  1.00  0.00
TER
ATOM   1133  O   WAT   359      11.107  -2.879 -12.278  1.00  0.00
ATOM   1134  H1  WAT   359      10.212  -2.913 -11.939  1.00  0.00
ATOM   1135  H2  WAT   359      11.646  -2.681 -11.513  1.00  0.00
TER
ATOM   1136  O   WAT   360      11.611  -8.604 -17.930  1.00  0.00
ATOM   1137  H1  WAT   360      12.258  -9.155 -18.370  1.00  0.00
ATOM   1138  H2  WAT   360      12.031  -8.350 -17.108  1.00  0.00
TER
ATOM   1139  O   WAT   361      11.364  -8.449 -15.187  1.00  0.00
ATOM   1140  H1  WAT   361      11.015  -7.992 -14.422  1.00  0.00
ATOM   1141  H2  WAT   361      11.033  -9.343 -15.105  1.00  0.00
TER
ATOM   1142  O   WAT   362      12.970   4.723 -11.022  1.00  0.00
ATOM   1143  H1  WAT   362      12.927   4.352 -10.141  1.00  0.00
ATOM   1144  H2  WAT   362      13.101   5.661 -10.882  1.00  0.00
TER
ATOM   1145  O   WAT   363      16.671   6.279 -15.421  1.00  0.00
ATOM   1146  H1  WAT   363      16.430   6.547 -16.308  1.00  0.00
ATOM   1147  H2  WAT   363      17.611   6.450 -15.366  1.00  0.00
TER
ATOM   1148  O   WAT   364      12.036  -8.921 -11.912  1.00  0.00
ATOM   1149  H1  WAT   364      12.584  -9.102 -12.676  1.00  0.00
ATOM   1150  H2  WAT   364      12.101  -9.712 -11.377  1.00  0.00
TER
ATOM   1151  O   WAT   365      12.809   7.669 -13.902  1.00  0.00
ATOM   1152  H1  WAT   365      12.215   7.538 -13.163  1.00  0.00
ATOM   1153  H2  WAT   365      12.802   6.833 -14.368  1.00  0.00
TER
ATOM   1154  O   WAT   366      12.440   5.035 -14.952  1.00  0.00
ATOM   1155  H1  WAT   366      11.714   4.416 -15.019  1.00  0.00
ATOM   1156  H2  WAT   366      12.501   5.429 -15.822  1.00  0.00
TER
ATOM   1157  O   WAT   367      16.045   7.250 -18.167  1.00  0.00
ATOM   1158  H1  WAT   367      16.561   6.638 -18.692  1.00  0.00
ATOM   1159  H2  WAT   367      16.695   7.753 -17.676  1.00  0.00
TER
ATOM   1160  O   WAT   368      16.038  -8.273 -10.209  1.00  0.00
ATOM   1161  H1  WAT   368      15.756  -7.770 -10.973  1.00  0.00
ATOM   1162  H2  WAT   368      16.420  -9.071 -10.575  1.00  0.00
TER
ATOM   1163  O   WAT   369      13.674 -13.489  20.010  1.00  0.00
ATOM   1164  H1  WAT   369      13.977 -14.379  19.831  1.00  0.00
ATOM   1165  H2  WAT   369      14.418 -12.932  19.782  1.00  0.00
TER
ATOM   1166  O   WAT   370      10.066 -19.962  19.483  1.00  0.00
ATOM   1167  H1  WAT   370      10.638 -20.730  19.483  1.00  0.00
ATOM   1168  H2  WAT   370      10.066 -19.664  18.573  1.00  0.00
TER
ATOM   1169  O   WAT   371      10.159 -15.574  12.104  1.00  0.00
ATOM   1170  H1  WAT   371       9.782 -15.085  11.373  1.00  0.00
ATOM   1171  H2  WAT   371      10.416 -14.901  12.735  1.00  0.00
TER
ATOM   1172  O   WAT   372      15.762 -18.581  17.081  1.00  0.00
ATOM   1173  H1  WAT   372      15.357 -19.293  16.585  1.00  0.00
ATOM   1174  H2  WAT   372      15.848 -18.925  17.970  1.00  0.00
TER
ATOM   1175  O   WAT   373      16.230 -14.894  19.245  1.00  0.00
ATOM   1176  H1  WAT   373      15.933 -15.500  18.565  1.00  0.00
ATOM   1177  H2  WAT   373      17.180 -14.856  19.134  1.00  0.00
TER
ATOM   1178  O   WAT   374      12.462 -19.686  14.581  1.00  0.00
ATOM   1179  H1  WAT   374      12.342 -18.960  13.970  1.00  0.00
ATOM   1180  H2  WAT   374      12.152 -20.456  14.104  1.00  0.00
TER
ATOM   1181  O   WAT   375      11.345 -14.815  16.799  1.00  0.00
ATOM   1182  H1  WAT   375      10.938 -14.673  15.944  1.00  0.00
ATOM   1183  H2  WAT   375      12.237 -15.099  16.596  1.00  0.00
TER
ATOM   1184  O   WAT   376      15.617 -10.600  14.911  1.00  0.00
ATOM   1185  H1  WAT   376      15.442 -11.517  14.698  1.00  0.00
ATOM   1186  H2  WAT   376      14.763 -10.241  15.151  1.00  0.00
TER
ATOM   1187  O   WAT   377      16.653 -19.999  11.211  1.00  0.00
ATOM   1188  H1  WAT   377      16.085 -20.448  10.584  1.00  0.00
ATOM   1189  H2  WAT   377      17.362 -19.640  10.677  1.00  0.00
TER
ATOM   1190  O   WAT   378      14.198 -16.004  13.483  1.00  0.00
ATOM   1191  H1  WAT   378      13.424 -16.544  13.323  1.00  0.00
ATOM   1192  H2  WAT   378      14.928 -16.523  13.145  1.00  0.00
TER
ATOM   1193  O   WAT   379      14.242 -16.336  17.121  1.00  0.00
ATOM   1194  H1  WAT   379      14.760 -17.139  17.067  1.00  0.00
ATOM   1195  H2  WAT   379      13.790 -16.398  17.963  1.00  0.00
TER
ATOM   1196  O   WAT   380      18.098 -14.988  15.166  1.00  0.00
ATOM   1197  H1  WAT   380      18.785 -14.441  15.546  1.00  0.00
ATOM   1198  H2  WAT   380      17.311 -14.444  15.200  1.00  0.00
TER
ATOM   1199  O   WAT   381      10.237 -19.370  10.657  1.00  0.00
ATOM   1200  H1  WAT   381      11.107 -19.088  10.941  1.00  0.00
ATOM   1201  H2  WAT   381       9.746 -18.557  10.542  1.00  0.00
TER
ATOM   1202  O   WAT   382      17.401 -17.983  14.778  1.00  0.00
ATOM   1203  H1  WAT   382      17.857 -17.172  15.004  1.00  0.00
ATOM   1204  H2  WAT   382      17.050 -18.301  15.610  1.00  0.00
TER
ATOM   1205  O   WAT   383      10.604 -10.158  11.223  1.00  0.00
ATOM   1206  H1  WAT   383      10.964  -9.559  10.569  1.00  0.00
ATOM   1207  H2  WAT   383      10.464  -9.612  11.997  1.00  0.00
TER
ATOM   1208  O   WAT   384      16.621 -12.774  12.041  1.00  0.00
ATOM   1209  H1  WAT   384      16.612 -12.041  11.425  1.00  0.00
ATOM   1210  H2  WAT   384      15.701 -13.021  12.133  1.00  0.00
TER
ATOM   1211  O   WAT   385      12.222 -17.553  12.785  1.00  0.00
ATOM   1212  H1  WAT   385      11.615 -16.813  12.795  1.00  0.00
ATOM   1213  H2  WAT   385      12.697 -17.463  11.959  1.00  0.00
TER
ATOM   1214  O   WAT   386      18.249 -10.193  15.398  1.00  0.00
ATOM   1215  H1  WAT   386      18.503 -10.231  14.476  1.00  0.00
ATOM   1216  H2  WAT   386      17.300 -10.320  15.391  1.00  0.00
TER
ATOM   1217  O   WAT   387      14.232 -17.592  10.534  1.00  0.00
ATOM   1218  H1  WAT   387      14.999 -17.704  11.097  1.00  0.00
ATOM   1219  H2  WAT   387      14.310 -18.288   9.882  1.00  0.00
TER
ATOM   1220  O   WAT   388      12.927 -20.159  11.218  1.00  0.00
ATOM   1221  H1  WAT   388      13.007 -21.107  11.329  1.00  0.00
ATOM   1222  H2  WAT   388      13.819 -19.829  11.324  1.00  0.00
TER
ATOM   1223  O   WAT   389      13.729 -10.010  18.321  1.00  0.00
ATOM   1224  H1  WAT   389      14.465 -10.558  18.592  1.00  0.00
ATOM   1225  H2  WAT   389      14.113  -9.144  18.182  1.00  0.00
TER
ATOM   1226  O   WAT   390      10.613 -13.942  14.195  1.00  0.00
ATOM   1227  H1  WAT   390       9.687 -13.700  14.186  1.00  0.00
ATOM   1228  H2  WAT   390      11.079 -13.115  14.074  1.00  0.00
TER
ATOM   1229  O   WAT   391      16.839 -10.837  10.144  1.00  0.00
ATOM   1230  H1  WAT   391      17.632 -10.548   9.692  1.00  0.00
ATOM   1231  H2  WAT   391      16.319 -11.268   9.465  1.00  0.00
TER
ATOM   1232  O   WAT   392      17.357 -15.616  10.008  1.00  0.00
ATOM   1233  H1  WAT   392      17.252 -16.231  10.734  1.00  0.00
ATOM   1234  H2  WAT   392      17.189 -16.140   9.224  1.00  0.00
TER
ATOM   1235  O   WAT   393      16.264 -17.595  12.509  1.00  0.00
ATOM   1236  H1  WAT   393      16.686 -17.761  13.352  1.00  0.00
ATOM   1237  H2  WAT   393      16.389 -18.405  12.014  1.00  0.00
TER
ATOM   1238  O   WAT   394      12.981 -15.118  10.275  1.00  0.00
ATOM   1239  H1  WAT   394      13.419 -14.575  10.931  1.00  0.00
ATOM   1240  H2  WAT   394      13.466 -15.943  10.285  1.00  0.00
TER
ATOM   1241  O   WAT   395      10.196 -12.329  17.727  1.00  0.00
ATOM   1242  H1  WAT   395      10.526 -13.197  17.495  1.00  0.00
ATOM   1243  H2  WAT   395      10.625 -12.123  18.558  1.00  0.00
TER
ATOM   1244  O   WAT   396      14.792 -13.998  15.387  1.00  0.00
ATOM   1245  H1  WAT   396      14.492 -14.121  16.288  1.00  0.00
ATOM   1246  H2  WAT   396      14.686 -14.857  14.979  1.00  0.00
TER
ATOM   1247  O   WAT   397      10.518 -18.950  16.824  1.00  0.00
ATOM   1248  H1  WAT   397       9.862 -19.219  16.180  1.00  0.00
ATOM   1249  H2  WAT   397      11.355 -19.059  16.374  1.00  0.00
TER
ATOM   1250  O   WAT   398      16.045 -11.525  19.382  1.00  0.00
ATOM   1251  H1  WAT   398      16.561 -12.136  18.857  1.00  0.00
ATOM   1252  H2  WAT   398      16.695 -11.022  19.873  1.00  0.00
TER
ATOM   1253  O   WAT   399      10.723 -10.422  15.807  1.00  0.00
ATOM   1254  H1  WAT   399      10.556 -11.055  16.505  1.00  0.00
ATOM   1255  H2  WAT   399       9.857 -10.216  15.456  1.00  0.00
TER
ATOM   1256  O   WAT   400      12.330 -11.728  13.252  1.00  0.00
ATOM   1257  H1  WAT   400      11.804 -11.348  12.548  1.00  0.00
ATOM   1258  H2  WAT   400      12.254 -11.103  13.973  1.00  0.00
TER
ATOM   1259  O   WAT   401      14.929  -9.780  12.127  1.00  0.00
ATOM   1260  H1  WAT   401      15.661 -10.064  11.579  1.00  0.00
ATOM   1261  H2  WAT   401      15.188 -10.019  13.017  1.00  0.00
TER
ATOM   1262  O   WAT   402      14.090 -13.664  12.131  1.00  0.00
ATOM   1263  H1  WAT   402      13.461 -13.195  12.680  1.00  0.00
ATOM   1264  H2  WAT   402      14.205 -14.509  12.566  1.00  0.00
TER
ATOM   1265  O   WAT   403      13.694 -17.523   1.040  1.00  0.00
ATOM   1266  H1  WAT   403      12.862 -17.778   1.440  1.00  0.00
ATOM   1267  H2  WAT   403      14.302 -17.452   1.776  1.00  0.00
TER
ATOM   1268  O   WAT   404      13.674 -13.489   1.236  1.00  0.00
ATOM   1269  H1  WAT   404      13.977 -14.379   1.057  1.00  0.00
ATOM   1270  H2  WAT   404      14.418 -12.932   1.008  1.00  0.00
TER
ATOM   1271  O   WAT   405      10.066 -19.962   0.708  1.00  0.00
ATOM   1272  H1  WAT   405      10.638 -20.730   0.709  1.00  0.00
ATOM   1273  H2  WAT   405      10.066 -19.664  -0.201  1.00  0.00
TER
ATOM   1274  O   WAT   406      15.654 -16.732   2.634  1.00  0.00
ATOM   1275  H1  WAT   406      15.321 -16.105   3.276  1.00  0.00
ATOM   1276  H2  WAT   406      15.830 -16.206   1.854  1.00  0.00
TER
ATOM   1277  O   WAT   407      14.866 -14.764   4.449  1.00  0.00
ATOM   1278  H1  WAT   407      15.483 -14.089   4.168  1.00  0.00
ATOM   1279  H2  WAT   407      14.005 -14.355   4.358  1.00  0.00
TER
ATOM   1280  O   WAT   408      10.159 -15.574  -6.670  1.00  0.00
ATOM   1281  H1  WAT   408       9.782 -15.085  -7.402  1.00  0.00
ATOM   1282  H2  WAT   408      10.416 -14.901  -6.039  1.00  0.00
TER
ATOM   1283  O   WAT   409      15.762 -18.581  -1.694  1.00  0.00
ATOM   1284  H1  WAT   409      15.357 -19.293  -2.189  1.00  0.00
ATOM   1285  H2  WAT   409      15.848 -18.925  -0.805  1.00  0.00
TER
ATOM   1286  O   WAT   410      16.230 -14.894   0.470  1.00  0.00
ATOM   1287  H1  WAT   410      15.933 -15.500  -0.209  1.00  0.00
ATOM   1288  H2  WAT   410      17.180 -14.856   0.359  1.00  0.00
TER
ATOM   1289  O   WAT   411      15.322 -15.156   7.121  1.00  0.00
ATOM   1290  H1  WAT   411      14.424 -14.932   7.368  1.00  0.00
ATOM   1291  H2  WAT   411      15.347 -15.032   6.172  1.00  0.00
TER
ATOM   1292  O   WAT   412      14.149 -18.285   5.697  1.00  0.00
ATOM   1293  H1  WAT   412      14.009 -17.412   6.066  1.00  0.00
ATOM   1294  H2  WAT   412      13.267 -18.627   5.552  1.00  0.00
TER
ATOM   1295  O   WAT   413      15.947 -12.342   7.905  1.00  0.00
ATOM   1296  H1  WAT   413      15.918 -11.938   7.038  1.00  0.00
ATOM   1297  H2  WAT   413      15.783 -13.271   7.743  1.00  0.00
TER
ATOM   1298  O   WAT   414      12.462 -19.686  -4.193  1.00  0.00
ATOM   1299  H1  WAT   414      12.342 -18.960  -4.805  1.00  0.00
ATOM   1300  H2  WAT   414      12.152 -20.456  -4.670  1.00  0.00
TER
ATOM   1301  O   WAT   415      10.101 -16.515   1.614  1.00  0.00
ATOM   1302  H1  WAT   415      10.179 -16.380   0.670  1.00  0.00
ATOM   1303  H2  WAT   415      10.715 -17.223   1.807  1.00  0.00
TER
ATOM   1304  O   WAT   416      11.345 -14.815  -1.975  1.00  0.00
ATOM   1305  H1  WAT   416      10.938 -14.673  -2.830  1.00  0.00
ATOM   1306  H2  WAT   416      12.237 -15.099  -2.178  1.00  0.00
TER
ATOM   1307  O   WAT   417      15.617 -10.600  -3.863  1.00  0.00
ATOM   1308  H1  WAT   417      15.442 -11.517  -4.076  1.00  0.00
ATOM   1309  H2  WAT   417      14.763 -10.241  -3.623  1.00  0.00
TER
ATOM   1310  O   WAT   418      10.156 -15.473   4.153  1.00  0.00
ATOM   1311  H1  WAT   418      10.320 -15.943   3.335  1.00  0.00
ATOM   1312  H2  WAT   418      10.622 -15.981   4.818  1.00  0.00
TER
ATOM   1313  O   WAT   419      17.160 -20.321   7.584  1.00  0.00
ATOM   1314  H1  WAT   419      17.064 -21.261   7.434  1.00  0.00
ATOM   1315  H2  WAT   419      18.003 -20.099   7.188  1.00  0.00
TER
ATOM   1316  O   WAT   420      16.653 -19.999  -7.564  1.00  0.00
ATOM   1317  H1  WAT   420      16.085 -20.448  -8.190  1.00  0.00
ATOM   1318  H2  WAT   420      17.362 -19.640  -8.097  1.00  0.00
TER
ATOM   1319  O   WAT   421      11.730 -16.098   6.313  1.00  0.00
ATOM   1320  H1  WAT   421      11.346 -16.739   6.911  1.00  0.00
ATOM   1321  H2  WAT   421      12.042 -15.395   6.882  1.00  0.00
TER
ATOM   1322  O   WAT   422      17.880 -19.251   1.794  1.00  0.00
ATOM   1323  H1  WAT   422      18.247 -19.725   2.540  1.00  0.00
ATOM   1324  H2  WAT   422      17.691 -18.376   2.135  1.00  0.00
TER
ATOM   1325  O   WAT   423      15.670 -20.210   4.112  1.00  0.00
ATOM   1326  H1  WAT   423      15.366 -19.331   4.337  1.00  0.00
ATOM   1327  H2  WAT   423      16.625 -20.150   4.148  1.00  0.00
TER
ATOM   1328  O   WAT   424      14.198 -16.004  -5.291  1.00  0.00
ATOM   1329  H1  WAT   424      13.424 -16.544  -5.451  1.00  0.00
ATOM   1330  H2  WAT   424      14.928 -16.523  -5.629  1.00  0.00
TER
ATOM   1331  O   WAT   425      14.242 -16.336  -1.653  1.00  0.00
ATOM   1332  H1  WAT   425      14.760 -17.139  -1.707  1.00  0.00
ATOM   1333  H2  WAT   425      13.790 -16.398  -0.811  1.00  0.00
TER
ATOM   1334  O   WAT   426      11.726 -19.369   5.259  1.00  0.00
ATOM   1335  H1  WAT   426      11.368 -18.704   5.847  1.00  0.00
ATOM   1336  H2  WAT   426      11.432 -20.201   5.631  1.00  0.00
TER
ATOM   1337  O   WAT   427      14.928 -18.911   8.143  1.00  0.00
ATOM   1338  H1  WAT   427      14.628 -18.765   7.246  1.00  0.00
ATOM   1339  H2  WAT   427      15.699 -19.470   8.051  1.00  0.00
TER
ATOM   1340  O   WAT   428      18.098 -14.988  -3.609  1.00  0.00
ATOM   1341  H1  WAT   428      18.785 -14.441  -3.228  1.00  0.00
ATOM   1342  H2  WAT   428      17.311 -14.444  -3.574  1.00  0.00
TER
ATOM   1343  O   WAT   429      10.237 -19.370  -8.117  1.00  0.00
ATOM   1344  H1  WAT   429      11.107 -19.088  -7.834  1.00  0.00
ATOM   1345  H2  WAT   429       9.746 -18.557  -8.232  1.00  0.00
TER
ATOM   1346  O   WAT   430      17.401 -17.983  -3.996  1.00  0.00
ATOM   1347  H1  WAT   430      17.857 -17.172  -3.770  1.00  0.00
ATOM   1348  H2  WAT   430      17.050 -18.301  -3.164  1.00  0.00
TER
ATOM   1349  O   WAT   431      10.604 -10.158  -7.551  1.00  0.00
ATOM   1350  H1  WAT   431      10.964  -9.559  -8.205  1.00  0.00
ATOM   1351  H2  WAT   431      10.464  -9.612  -6.777  1.00  0.00
TER
ATOM   1352  O   WAT   432      10.589 -11.892   6.923  1.00  0.00
ATOM   1353  H1  WAT   432      10.698 -12.833   6.783  1.00  0.00
ATOM   1354  H2  WAT   432       9.937 -11.627   6.275  1.00  0.00
TER
ATOM   1355  O   WAT   433      18.580 -13.621   8.323  1.00  0.00
ATOM   1356  H1  WAT   433      18.259 -14.340   8.868  1.00  0.00
ATOM   1357  H2  WAT   433      17.906 -12.945   8.397  1.00  0.00
TER
ATOM   1358  O   WAT   434      16.621 -12.774  -6.734  1.00  0.00
ATOM   1359  H1  WAT   434      16.612 -12.041  -7.349  1.00  0.00
ATOM   1360  H2  WAT   434      15.701 -13.021  -6.641  1.00  0.00
TER
ATOM   1361  O   WAT   435      12.222 -17.553  -5.989  1.00  0.00
ATOM   1362  H1  WAT   435      11.615 -16.813  -5.979  1.00  0.00
ATOM   1363  H2  WAT   435      12.697 -17.463  -6.815  1.00  0.00
TER
ATOM   1364  O   WAT   436      18.249 -10.193  -3.376  1.00  0.00
ATOM   1365  H1  WAT   436      18.503 -10.231  -4.298  1.00  0.00
ATOM   1366  H2  WAT   436      17.300 -10.320  -3.383  1.00  0.00
TER
ATOM   1367  O   WAT   437      14.232 -17.592  -8.240  1.00  0.00
ATOM   1368  H1  WAT   437      14.999 -17.704  -7.678  1.00  0.00
ATOM   1369  H2  WAT   437      14.310 -18.288  -8.892  1.00  0.00
TER
ATOM   1370  O   WAT   438      12.927 -20.159  -7.557  1.00  0.00
ATOM   1371  H1  WAT   438      13.007 -21.107  -7.445  1.00  0.00
ATOM   1372  H2  WAT   438      13.819 -19.829  -7.451  1.00  0.00
TER
ATOM   1373  O   WAT   439      13.729 -10.010  -0.453  1.00  0.00
ATOM   1374  H1  WAT   439      14.465 -10.558  -0.182  1.00  0.00
ATOM   1375  H2  WAT   439      14.113  -9.144  -0.593  1.00  0.00
TER
ATOM   1376  O   WAT   440      10.613 -13.942  -4.579  1.00  0.00
ATOM   1377  H1  WAT   440       9.687 -13.700  -4.589  1.00  0.00
ATOM   1378  H2  WAT   440      11.079 -13.115  -4.701  1.00  0.00
TER
ATOM   1379  O   WAT   441      12.734 -10.825   8.735  1.00  0.00
ATOM   1380  H1  WAT   441      13.536 -10.504   9.149  1.00  0.00
ATOM   1381  H2  WAT   441      12.220 -11.186   9.457  1.00  0.00
TER
ATOM   1382  O   WAT   442      16.839 -10.837  -8.631  1.00  0.00
ATOM   1383  H1  WAT   442      17.632 -10.548  -9.083  1.00  0.00
ATOM   1384  H2  WAT   442      16.319 -11.268  -9.310  1.00  0.00
TER
ATOM   1385  O   WAT   443      10.454 -18.338   7.679  1.00  0.00
ATOM   1386  H1  WAT   443      10.958 -18.917   8.250  1.00  0.00
ATOM   1387  H2  WAT   443       9.715 -18.054   8.216  1.00  0.00
TER
ATOM   1388  O   WAT   444      17.357 -15.616  -8.767  1.00  0.00
ATOM   1389  H1  WAT   444      17.252 -16.231  -8.040  1.00  0.00
ATOM   1390  H2  WAT   444      17.189 -16.140  -9.550  1.00  0.00
TER
ATOM   1391  O   WAT   445      17.508 -16.931   7.212  1.00  0.00
ATOM   1392  H1  WAT   445      16.743 -16.362   7.128  1.00  0.00
ATOM   1393  H2  WAT   445      17.690 -17.223   6.319  1.00  0.00
TER
ATOM   1394  O   WAT   446      12.486 -20.195   8.574  1.00  0.00
ATOM   1395  H1  WAT   446      12.527 -20.494   9.482  1.00  0.00
ATOM   1396  H2  WAT   446      13.341 -19.794   8.415  1.00  0.00
TER
ATOM   1397  O   WAT   447      16.264 -17.595  -6.266  1.00  0.00
ATOM   1398  H1  WAT   447      16.686 -17.761  -5.423  1.00  0.00
ATOM   1399  H2  WAT   447      16.389 -18.405  -6.760  1.00  0.00
TER
ATOM   1400  O   WAT   448      18.086 -17.197   4.275  1.00  0.00
ATOM   1401  H1  WAT   448      18.505 -16.353   4.103  1.00  0.00
ATOM   1402  H2  WAT   448      17.167 -17.059   4.046  1.00  0.00
TER
ATOM   1403  O   WAT   449      15.937 -10.891   5.391  1.00  0.00
ATOM   1404  H1  WAT   449      15.399 -10.167   5.072  1.00  0.00
ATOM   1405  H2  WAT   449      16.191 -11.368   4.601  1.00  0.00
TER
ATOM   1406  O   WAT   450      18.793  -9.656   5.649  1.00  0.00
ATOM   1407  H1  WAT   450      18.719  -8.753   5.957  1.00  0.00
ATOM   1408  H2  WAT   450      17.891  -9.975   5.622  1.00  0.00
TER
ATOM   1409  O   WAT   451      12.981 -15.118  -8.499  1.00  0.00
ATOM   1410  H1  WAT   451      13.419 -14.575  -7.843  1.00  0.00
ATOM   1411  H2  WAT   451      13.466 -15.943  -8.490  1.00  0.00
TER
ATOM   1412  O   WAT   452      10.196 -12.329  -1.047  1.00  0.00
ATOM   1413  H1  WAT   452      10.526 -13.197  -1.279  1.00  0.00
ATOM   1414  H2  WAT   452      10.625 -12.123  -0.217  1.00  0.00
TER
ATOM   1415  O   WAT   453      14.792 -13.998  -3.387  1.00  0.00
ATOM   1416  H1  WAT   453      14.492 -14.121  -2.487  1.00  0.00
ATOM   1417  H2  WAT   453      14.686 -14.857  -3.795  1.00  0.00
TER
ATOM   1418  O   WAT   454      10.685 -11.462   1.691  1.00  0.00
ATOM   1419  H1  WAT   454      10.248 -11.282   2.523  1.00  0.00
ATOM   1420  H2  WAT   454      11.253 -10.704   1.549  1.00  0.00
TER
ATOM   1421  O   WAT   455      10.518 -18.950  -1.950  1.00  0.00
ATOM   1422  H1  WAT   455       9.862 -19.219  -2.594  1.00  0.00
ATOM   1423  H2  WAT   455      11.355 -19.059  -2.400  1.00  0.00
TER
ATOM   1424  O   WAT   456      11.555 -18.564   2.590  1.00  0.00
ATOM   1425  H1  WAT   456      11.922 -18.652   3.470  1.00  0.00
ATOM   1426  H2  WAT   456      10.986 -19.328   2.491  1.00  0.00
TER
ATOM   1427  O   WAT   457      12.970 -14.051   7.752  1.00  0.00
ATOM   1428  H1  WAT   457      12.927 -14.422   8.634  1.00  0.00
ATOM   1429  H2  WAT   457      13.101 -13.113   7.892  1.00  0.00
TER
ATOM   1430  O   WAT   458      16.671 -12.495   3.353  1.00  0.00
ATOM   1431  H1  WAT   458      16.430 -12.228   2.466  1.00  0.00
ATOM   1432  H2  WAT   458      17.611 -12.325   3.408  1.00  0.00
TER
ATOM   1433  O   WAT   459      12.809 -11.105   4.872  1.00  0.00
ATOM   1434  H1  WAT   459      12.215 -11.237   5.611  1.00  0.00
ATOM   1435  H2  WAT   459      12.802 -11.941   4.406  1.00  0.00
TER
ATOM   1436  O   WAT   460      12.440 -13.739   3.823  1.00  0.00
ATOM   1437  H1  WAT   460      11.714 -14.359   3.755  1.00  0.00
ATOM   1438  H2  WAT   460      12.501 -13.345   2.953  1.00  0.00
TER
ATOM   1439  O   WAT   461      16.045 -11.525   0.608  1.00  0.00
ATOM   1440  H1  WAT   461      16.561 -12.136   0.083  1.00  0.00
ATOM   1441  H2  WAT   461      16.695 -11.022   1.099  1.00  0.00
TER
ATOM   1442  O   WAT   462      10.723 -10.422  -2.968  1.00  0.00
ATOM   1443  H1  WAT   462      10.556 -11.055  -2.269  1.00  0.00
ATOM   1444  H2  WAT   462       9.857 -10.216  -3.318  1.00  0.00
TER
ATOM   1445  O   WAT   463      12.330 -11.728  -5.523  1.00  0.00
ATOM   1446  H1  WAT   463      11.804 -11.348  -6.226  1.00  0.00
ATOM   1447  H2  WAT   463      12.254 -11.103  -4.802  1.00  0.00
TER
ATOM   1448  O   WAT   464      14.929  -9.780  -6.648  1.00  0.00
ATOM   1449  H1  WAT   464      15.661 -10.064  -7.195  1.00  0.00
ATOM   1450  H2  WAT   464      15.188 -10.019  -5.758  1.00  0.00
TER
ATOM   1451  O   WAT   465      14.090 -13.664  -6.643  1.00  0.00
ATOM   1452  H1  WAT   465      13.461 -13.195  -6.094  1.00  0.00
ATOM   1453  H2  WAT   465      14.205 -14.509  -6.208  1.00  0.00
TER
ATOM   1454  O   WAT   466      13.694 -17.523 -17.734  1.00  0.00
ATOM   1455  H1  WAT   466      12.862 -17.778 -17.335  1.00  0.00
ATOM   1456  H2  WAT   466      14.302 -17.452 -16.999  1.00  0.00
TER
ATOM   1457  O   WAT   467      13.674 -13.489 -17.539  1.00  0.00
ATOM   1458  H1  WAT   467      13.977 -14.379 -17.718  1.00  0.00
ATOM   1459  H2  WAT   467      14.418 -12.932 -17.766  1.00  0.00
TER
ATOM   1460  O   WAT   468      10.066 -19.962 -18.066  1.00  0.00
ATOM   1461  H1  WAT   468      10.638 -20.730 -18.066  1.00  0.00
ATOM   1462  H2  WAT   468      10.066 -19.664 -18.975  1.00  0.00
TER
ATOM   1463  O   WAT   469      15.654 -16.732 -16.140  1.00  0.00
ATOM   1464  H1  WAT   469      15.321 -16.105 -15.498  1.00  0.00
ATOM   1465  H2  WAT   469      15.830 -16.206 -16.920  1.00  0.00
TER
ATOM   1466  O   WAT   470      14.866 -14.764 -14.325  1.00  0.00
ATOM   1467  H1  WAT   470      15.483 -14.089 -14.607  1.00  0.00
ATOM   1468  H2  WAT   470      14.005 -14.355 -14.416  1.00  0.00
TER
ATOM   1469  O   WAT   471      16.230 -14.894 -18.304  1.00  0.00
ATOM   1470  H1  WAT   471      15.933 -15.500 -18.983  1.00  0.00
ATOM   1471  H2  WAT   471      17.180 -14.856 -18.415  1.00  0.00
TER
ATOM   1472  O   WAT   472      15.322 -15.156 -11.653  1.00  0.00
ATOM   1473  H1  WAT   472      14.424 -14.932 -11.406  1.00  0.00
ATOM   1474  H2  WAT   472      15.347 -15.032 -12.602  1.00  0.00
TER
ATOM   1475  O   WAT   473      14.149 -18.285 -13.077  1.00  0.00
ATOM   1476  H1  WAT   473      14.009 -17.412 -12.709  1.00  0.00
ATOM   1477  H2  WAT   473      13.267 -18.627 -13.223  1.00  0.00
TER
ATOM   1478  O   WAT   474      15.947 -12.342 -10.869  1.00  0.00
ATOM   1479  H1  WAT   474      15.918 -11.938 -11.736  1.00  0.00
ATOM   1480  H2  WAT   474      15.783 -13.271 -11.032  1.00  0.00
TER
ATOM   1481  O   WAT   475      10.101 -16.515 -17.160  1.00  0.00
ATOM   1482  H1  WAT   475      10.179 -16.380 -18.105  1.00  0.00
ATOM   1483  H2  WAT   475      10.715 -17.223 -16.968  1.00  0.00
TER
ATOM   1484  O   WAT   476      10.156 -15.473 -14.621  1.00  0.00
ATOM   1485  H1  WAT   476      10.320 -15.943 -15.439  1.00  0.00
ATOM   1486  H2  WAT   476      10.622 -15.981 -13.956  1.00  0.00
TER
ATOM   1487  O   WAT   477      17.160 -20.321 -11.191  1.00  0.00
ATOM   1488  H1  WAT   477      17.064 -21.261 -11.341  1.00  0.00
ATOM   1489  H2  WAT   477      18.003 -20.099 -11.586  1.00  0.00
TER
ATOM   1490  O   WAT   478      11.730 -16.098 -12.461  1.00  0.00
ATOM   1491  H1  WAT   478      11.346 -16.739 -11.863  1.00  0.00
ATOM   1492  H2  WAT   478      12.042 -15.395 -11.892  1.00  0.00
TER
ATOM   1493  O   WAT   479      17.880 -19.251 -16.980  1.00  0.00
ATOM   1494  H1  WAT   479      18.247 -19.725 -16.234  1.00  0.00
ATOM   1495  H2  WAT   479      17.691 -18.376 -16.640  1.00  0.00
TER
ATOM   1496  O   WAT   480      15.670 -20.210 -14.662  1.00  0.00
ATOM   1497  H1  WAT   480      15.366 -19.331 -14.437  1.00  0.00
ATOM   1498  H2  WAT   480      16.625 -20.150 -14.626  1.00  0.00
TER
ATOM   1499  O   WAT   481      11.726 -19.369 -13.515  1.00  0.00
ATOM   1500  H1  WAT   481      11.368 -18.704 -12.928  1.00  0.00
ATOM   1501  H2  WAT   481      11.432 -20.201 -13.144  1.00  0.00
TER
ATOM   1502  O   WAT   482      14.928 -18.911 -10.631  1.00  0.00
ATOM   1503  H1  WAT   482      14.628 -18.765 -11.528  1.00  0.00
ATOM   1504  H2  WAT   482      15.699 -19.470 -10.724  1.00  0.00
TER
ATOM   1505  O   WAT   483      10.589 -11.892 -11.851  1.00  0.00
ATOM   1506  H1  WAT   483      10.698 -12.833 -11.992  1.00  0.00
ATOM   1507  H2  WAT   483       9.937 -11.627 -12.500  1.00  0.00
TER
ATOM   1508  O   WAT   484      18.580 -13.621 -10.451  1.00  0.00
ATOM   1509  H1  WAT   484      18.259 -14.340  -9.907  1.00  0.00
ATOM   1510  H2  WAT   484      17.906 -12.945 -10.378  1.00  0.00
TER
ATOM   1511  O   WAT   485      13.729 -10.010 -19.228  1.00  0.00
ATOM   1512  H1  WAT   485      14.465 -10.558 -18.957  1.00  0.00
ATOM   1513  H2  WAT   485      14.113  -9.144 -19.367  1.00  0.00
TER
ATOM   1514  O   WAT   486      12.734 -10.825 -10.039  1.00  0.00
ATOM   1515  H1  WAT   486      13.536 -10.504  -9.626  1.00  0.00
ATOM   1516  H2  WAT   486      12.220 -11.186  -9.317  1.00  0.00
TER
ATOM   1517  O   WAT   487      10.454 -18.338 -11.096  1.00  0.00
ATOM   1518  H1  WAT   487      10.958 -18.917 -10.524  1.00  0.00
ATOM   1519  H2  WAT   487       9.715 -18.054 -10.558  1.00  0.00
TER
ATOM   1520  O   WAT   488      17.508 -16.931 -11.562  1.00  0.00
ATOM   1521  H1  WAT   488      16.743 -16.362 -11.646  1.00  0.00
ATOM   1522  H2  WAT   488      17.690 -17.223 -12.455  1.00  0.00
TER
ATOM   1523  O   WAT   489      12.486 -20.195 -10.201  1.00  0.00
ATOM   1524  H1  WAT   489      12.527 -20.494  -9.292  1.00  0.00
ATOM   1525  H2  WAT   489      13.341 -19.794 -10.360  1.00  0.00
TER
ATOM   1526  O   WAT   490      18.086 -17.197 -14.499  1.00  0.00
ATOM   1527  H1  WAT   490      18.505 -16.353 -14.672  1.00  0.00
ATOM   1528  H2  WAT   490      17.167 -17.059 -14.729  1.00  0.00
TER
ATOM   1529  O   WAT   491      15.937 -10.891 -13.384  1.00  0.00
ATOM   1530  H1  WAT   491      15.399 -10.167 -13.703  1.00  0.00
ATOM   1531  H2  WAT   491      16.191 -11.368 -14.174  1.00  0.00
TER
ATOM   1532  O   WAT   492      18.793  -9.656 -13.125  1.00  0.00
ATOM   1533  H1  WAT   492      18.719  -8.753 -12.818  1.00  0.00
ATOM   1534  H2  WAT   492      17.891  -9.975 -13.153  1.00  0.00
TER
ATOM   1535  O   WAT   493      10.196 -12.329 -19.822  1.00  0.00
ATOM   1536  H1  WAT   493      10.526 -13.197 -20.054  1.00  0.00
ATOM   1537  H2  WAT   493      10.625 -12.123 -18.991  1.00  0.00
TER
ATOM   1538  O   WAT   494      10.685 -11.462 -17.083  1.00  0.00
ATOM   1539  H1  WAT   494      10.248 -11.282 -16.251  1.00  0.00
ATOM   1540  H2  WAT   494      11.253 -10.704 -17.225  1.00  0.00
TER
ATOM   1541  O   WAT   495      11.555 -18.564 -16.184  1.00  0.00
ATOM   1542  H1  WAT   495      11.922 -18.652 -15.305  1.00  0.00
ATOM   1543  H2  WAT   495      10.986 -19.328 -16.283  1.00  0.00
TER
ATOM   1544  O   WAT   496      12.970 -14.051 -11.022  1.00  0.00
ATOM   1545  H1  WAT   496      12.927 -14.422 -10.141  1.00  0.00
ATOM   1546  H2  WAT   496      13.101 -13.113 -10.882  1.00  0.00
TER
ATOM   1547  O   WAT   497      16.671 -12.495 -15.421  1.00  0.00
ATOM   1548  H1  WAT   497      16.430 -12.228 -16.308  1.00  0.00
ATOM   1549  H2  WAT   497      17.611 -12.325 -15.366  1.00  0.00
TER
ATOM   1550  O   WAT   498      12.809 -11.105 -13.902  1.00  0.00
ATOM   1551  H1  WAT   498      12.215 -11.237 -13.163  1.00  0.00
ATOM   1552  H2  WAT   498      12.802 -11.941 -14.368  1.00  0.00
TER
ATOM   1553  O   WAT   499      12.440 -13.739 -14.952  1.00  0.00
ATOM   1554  H1  WAT   499      11.714 -14.359 -15.019  1.00  0.00
ATOM   1555  H2  WAT   499      12.501 -13.345 -15.822  1.00  0.00
TER
ATOM   1556  O   WAT   500      16.045 -11.525 -18.167  1.00  0.00
ATOM   1557  H1  WAT   500      16.561 -12.136 -18.692  1.00  0.00
ATOM   1558  H2  WAT   500      16.695 -11.022 -17.676  1.00  0.00
TER
ATOM   1559  O   WAT   501       2.771  17.936  17.056  1.00  0.00
ATOM   1560  H1  WAT   501       2.690  17.021  16.785  1.00  0.00
ATOM   1561  H2  WAT   501       2.357  18.432  16.350  1.00  0.00
TER
ATOM   1562  O   WAT   502       0.903  19.713  18.937  1.00  0.00
ATOM   1563  H1  WAT   502       0.127  19.234  19.227  1.00  0.00
ATOM   1564  H2  WAT   502       1.554  19.034  18.762  1.00  0.00
TER
ATOM   1565  O   WAT   503      -6.671  14.986  13.599  1.00  0.00
ATOM   1566  H1  WAT   503      -7.560  15.327  13.497  1.00  0.00
ATOM   1567  H2  WAT   503      -6.387  14.786  12.707  1.00  0.00
TER
ATOM   1568  O   WAT   504      -8.708  17.586  19.483  1.00  0.00
ATOM   1569  H1  WAT   504      -8.136  16.818  19.483  1.00  0.00
ATOM   1570  H2  WAT   504      -8.708  17.885  18.573  1.00  0.00
TER
ATOM   1571  O   WAT   505       1.374  15.196  19.171  1.00  0.00
ATOM   1572  H1  WAT   505       1.751  14.323  19.058  1.00  0.00
ATOM   1573  H2  WAT   505       1.276  15.532  18.280  1.00  0.00
TER
ATOM   1574  O   WAT   506      -4.495  13.569  14.632  1.00  0.00
ATOM   1575  H1  WAT   506      -4.389  14.469  14.939  1.00  0.00
ATOM   1576  H2  WAT   506      -5.406  13.521  14.342  1.00  0.00
TER
ATOM   1577  O   WAT   507       5.157  12.691  16.104  1.00  0.00
ATOM   1578  H1  WAT   507       5.978  12.201  16.146  1.00  0.00
ATOM   1579  H2  WAT   507       5.190  13.281  16.857  1.00  0.00
TER
ATOM   1580  O   WAT   508      -2.654  16.537  18.965  1.00  0.00
ATOM   1581  H1  WAT   508      -2.147  17.036  19.605  1.00  0.00
ATOM   1582  H2  WAT   508      -2.123  15.761  18.789  1.00  0.00
TER
ATOM   1583  O   WAT   509       5.393  14.631  18.876  1.00  0.00
ATOM   1584  H1  WAT   509       4.688  14.920  19.457  1.00  0.00
ATOM   1585  H2  WAT   509       5.754  15.441  18.516  1.00  0.00
TER
ATOM   1586  O   WAT   510       8.462  14.077  19.267  1.00  0.00
ATOM   1587  H1  WAT   510       7.514  14.111  19.399  1.00  0.00
ATOM   1588  H2  WAT   510       8.787  14.891  19.652  1.00  0.00
TER
ATOM   1589  O   WAT   511      -1.007  10.377  17.563  1.00  0.00
ATOM   1590  H1  WAT   511      -0.699   9.821  16.846  1.00  0.00
ATOM   1591  H2  WAT   511      -1.936  10.511  17.380  1.00  0.00
TER
ATOM   1592  O   WAT   512       1.382  18.441  14.299  1.00  0.00
ATOM   1593  H1  WAT   512       0.454  18.375  14.528  1.00  0.00
ATOM   1594  H2  WAT   512       1.534  19.379  14.184  1.00  0.00
TER
ATOM   1595  O   WAT   513       1.368  14.713  11.296  1.00  0.00
ATOM   1596  H1  WAT   513       0.429  14.875  11.381  1.00  0.00
ATOM   1597  H2  WAT   513       1.687  15.432  10.749  1.00  0.00
TER
ATOM   1598  O   WAT   514       5.411  20.003  14.802  1.00  0.00
ATOM   1599  H1  WAT   514       4.793  19.665  14.155  1.00  0.00
ATOM   1600  H2  WAT   514       5.394  19.359  15.510  1.00  0.00
TER
ATOM   1601  O   WAT   515      -3.013  18.968  17.081  1.00  0.00
ATOM   1602  H1  WAT   515      -3.417  18.256  16.585  1.00  0.00
ATOM   1603  H2  WAT   515      -2.926  18.623  17.970  1.00  0.00
TER
ATOM   1604  O   WAT   516       3.588  19.242  11.810  1.00  0.00
ATOM   1605  H1  WAT   516       4.027  18.404  11.663  1.00  0.00
ATOM   1606  H2  WAT   516       4.301  19.875  11.896  1.00  0.00
TER
ATOM   1607  O   WAT   517       7.169  10.496  10.124  1.00  0.00
ATOM   1608  H1  WAT   517       6.857  10.589  11.024  1.00  0.00
ATOM   1609  H2  WAT   517       7.931  11.075  10.073  1.00  0.00
TER
ATOM   1610  O   WAT   518      -6.312  17.862  14.581  1.00  0.00
ATOM   1611  H1  WAT   518      -6.433  18.589  13.970  1.00  0.00
ATOM   1612  H2  WAT   518      -6.622  17.093  14.104  1.00  0.00
TER
ATOM   1613  O   WAT   519      -3.846  11.206  17.964  1.00  0.00
ATOM   1614  H1  WAT   519      -4.289  11.987  17.632  1.00  0.00
ATOM   1615  H2  WAT   519      -3.287  11.529  18.671  1.00  0.00
TER
ATOM   1616  O   WAT   520      -0.730  10.827  12.844  1.00  0.00
ATOM   1617  H1  WAT   520      -1.355  10.823  13.570  1.00  0.00
ATOM   1618  H2  WAT   520      -0.817   9.960  12.448  1.00  0.00
TER
ATOM   1619  O   WAT   521      -1.808  11.751  19.823  1.00  0.00
ATOM   1620  H1  WAT   521      -1.511  12.657  19.742  1.00  0.00
ATOM   1621  H2  WAT   521      -1.260  11.263  19.209  1.00  0.00
TER
ATOM   1622  O   WAT   522      -4.055  16.329  15.692  1.00  0.00
ATOM   1623  H1  WAT   522      -4.280  16.113  16.597  1.00  0.00
ATOM   1624  H2  WAT   522      -4.835  16.762  15.347  1.00  0.00
TER
ATOM   1625  O   WAT   523       3.175  16.336  14.291  1.00  0.00
ATOM   1626  H1  WAT   523       2.576  17.059  14.107  1.00  0.00
ATOM   1627  H2  WAT   523       3.723  16.273  13.509  1.00  0.00
TER
ATOM   1628  O   WAT   524       1.782  14.972  16.321  1.00  0.00
ATOM   1629  H1  WAT   524       2.175  15.289  15.508  1.00  0.00
ATOM   1630  H2  WAT   524       2.143  14.093  16.436  1.00  0.00
TER
ATOM   1631  O   WAT   525      -9.182  11.562  18.544  1.00  0.00
ATOM   1632  H1  WAT   525      -9.471  12.132  19.257  1.00  0.00
ATOM   1633  H2  WAT   525      -8.437  11.082  18.907  1.00  0.00
TER
ATOM   1634  O   WAT   526      -8.995  15.504   9.755  1.00  0.00
ATOM   1635  H1  WAT   526      -9.077  16.447   9.896  1.00  0.00
ATOM   1636  H2  WAT   526      -9.347  15.362   8.876  1.00  0.00
TER
ATOM   1637  O   WAT   527      -1.195  14.238  18.822  1.00  0.00
ATOM   1638  H1  WAT   527      -1.191  13.797  17.972  1.00  0.00
ATOM   1639  H2  WAT   527      -0.300  14.560  18.929  1.00  0.00
TER
ATOM   1640  O   WAT   528      -5.345  14.121  17.781  1.00  0.00
ATOM   1641  H1  WAT   528      -5.685  14.598  18.538  1.00  0.00
ATOM   1642  H2  WAT   528      -6.107  13.667  17.421  1.00  0.00
TER
ATOM   1643  O   WAT   529      -1.133  15.239  11.812  1.00  0.00
ATOM   1644  H1  WAT   529      -1.012  15.198  12.761  1.00  0.00
ATOM   1645  H2  WAT   529      -1.518  16.102  11.657  1.00  0.00
TER
ATOM   1646  O   WAT   530      -2.121  17.549  11.211  1.00  0.00
ATOM   1647  H1  WAT   530      -2.689  17.101  10.584  1.00  0.00
ATOM   1648  H2  WAT   530      -1.412  17.909  10.677  1.00  0.00
TER
ATOM   1649  O   WAT   531      -8.030  13.042  16.698  1.00  0.00
ATOM   1650  H1  WAT   531      -8.315  12.678  17.535  1.00  0.00
ATOM   1651  H2  WAT   531      -8.092  12.311  16.084  1.00  0.00
TER
ATOM   1652  O   WAT   532       6.183  20.542  19.276  1.00  0.00
ATOM   1653  H1  WAT   532       6.903  21.037  18.886  1.00  0.00
ATOM   1654  H2  WAT   532       5.981  19.863  18.631  1.00  0.00
TER
ATOM   1655  O   WAT   533       1.644  11.935  13.419  1.00  0.00
ATOM   1656  H1  WAT   533       0.830  11.437  13.343  1.00  0.00
ATOM   1657  H2  WAT   533       1.450  12.775  13.003  1.00  0.00
TER
ATOM   1658  O   WAT   534       4.359  16.307  11.715  1.00  0.00
ATOM   1659  H1  WAT   534       5.246  16.619  11.540  1.00  0.00
ATOM   1660  H2  WAT   534       4.329  15.435  11.323  1.00  0.00
TER
ATOM   1661  O   WAT   535      -4.532  21.213  17.121  1.00  0.00
ATOM   1662  H1  WAT   535      -4.015  20.410  17.067  1.00  0.00
ATOM   1663  H2  WAT   535      -4.984  21.151  17.963  1.00  0.00
TER
ATOM   1664  O   WAT   536       6.630  17.619  11.183  1.00  0.00
ATOM   1665  H1  WAT   536       6.546  18.050  10.333  1.00  0.00
ATOM   1666  H2  WAT   536       7.349  18.078  11.616  1.00  0.00
TER
ATOM   1667  O   WAT   537      -8.537  18.178  10.657  1.00  0.00
ATOM   1668  H1  WAT   537      -7.668  18.461  10.941  1.00  0.00
ATOM   1669  H2  WAT   537      -9.028  18.992  10.542  1.00  0.00
TER
ATOM   1670  O   WAT   538      -1.374  19.566  14.778  1.00  0.00
ATOM   1671  H1  WAT   538      -0.917  20.376  15.004  1.00  0.00
ATOM   1672  H2  WAT   538      -1.725  19.248  15.610  1.00  0.00
TER
ATOM   1673  O   WAT   539      -5.472   9.909  15.250  1.00  0.00
ATOM   1674  H1  WAT   539      -5.601   9.901  16.199  1.00  0.00
ATOM   1675  H2  WAT   539      -6.296  10.248  14.899  1.00  0.00
TER
ATOM   1676  O   WAT   540      -6.552  19.996  12.785  1.00  0.00
ATOM   1677  H1  WAT   540      -7.160  20.736  12.795  1.00  0.00
ATOM   1678  H2  WAT   540      -6.078  20.086  11.959  1.00  0.00
TER
ATOM   1679  O   WAT   541       6.387  13.116  13.270  1.00  0.00
ATOM   1680  H1  WAT   541       5.758  13.221  12.556  1.00  0.00
ATOM   1681  H2  WAT   541       5.892  13.336  14.059  1.00  0.00
TER
ATOM   1682  O   WAT   542      -1.645  15.395  14.686  1.00  0.00
ATOM   1683  H1  WAT   542      -2.353  15.864  15.127  1.00  0.00
ATOM   1684  H2  WAT   542      -1.360  14.737  15.320  1.00  0.00
TER
ATOM   1685  O   WAT   543       2.387  12.120  16.125  1.00  0.00
ATOM   1686  H1  WAT   543       2.264  12.139  15.176  1.00  0.00
ATOM   1687  H2  WAT   543       3.335  12.168  16.245  1.00  0.00
TER
ATOM   1688  O   WAT   544      -3.441  13.704  12.061  1.00  0.00
ATOM   1689  H1  WAT   544      -2.592  14.141  11.995  1.00  0.00
ATOM   1690  H2  WAT   544      -3.808  14.016  12.888  1.00  0.00
TER
ATOM   1691  O   WAT   545       5.480  18.275  16.974  1.00  0.00
ATOM   1692  H1  WAT   545       4.539  18.290  17.149  1.00  0.00
ATOM   1693  H2  WAT   545       5.794  17.488  17.420  1.00  0.00
TER
ATOM   1694  O   WAT   546      -4.542  19.957  10.534  1.00  0.00
ATOM   1695  H1  WAT   546      -3.776  19.845  11.097  1.00  0.00
ATOM   1696  H2  WAT   546      -4.464  19.261   9.882  1.00  0.00
TER
ATOM   1697  O   WAT   547      -5.847  17.389  11.218  1.00  0.00
ATOM   1698  H1  WAT   547      -5.767  16.442  11.329  1.00  0.00
ATOM   1699  H2  WAT   547      -4.955  17.720  11.324  1.00  0.00
TER
ATOM   1700  O   WAT   548      -2.510  19.953  12.509  1.00  0.00
ATOM   1701  H1  WAT   548      -2.088  19.787  13.352  1.00  0.00
ATOM   1702  H2  WAT   548      -2.385  19.143  12.014  1.00  0.00
TER
ATOM   1703  O   WAT   549       0.003  18.977   9.756  1.00  0.00
ATOM   1704  H1  WAT   549       0.523  18.262   9.390  1.00  0.00
ATOM   1705  H2  WAT   549       0.650  19.616  10.056  1.00  0.00
TER
ATOM   1706  O   WAT   550      -3.614  16.027   9.454  1.00  0.00
ATOM   1707  H1  WAT   550      -3.815  15.163   9.816  1.00  0.00
ATOM   1708  H2  WAT   550      -3.785  15.940   8.517  1.00  0.00
TER
ATOM   1709  O   WAT   551       3.865  10.837  11.983  1.00  0.00
ATOM   1710  H1  WAT   551       4.145   9.994  12.339  1.00  0.00
ATOM   1711  H2  WAT   551       3.091  11.070  12.497  1.00  0.00
TER
ATOM   1712  O   WAT   552      -4.816  13.127   9.442  1.00  0.00
ATOM   1713  H1  WAT   552      -4.513  13.133   8.534  1.00  0.00
ATOM   1714  H2  WAT   552      -4.076  12.777   9.939  1.00  0.00
TER
ATOM   1715  O   WAT   553      -1.597  12.070  10.428  1.00  0.00
ATOM   1716  H1  WAT   553      -1.945  11.393   9.848  1.00  0.00
ATOM   1717  H2  WAT   553      -1.396  11.609  11.242  1.00  0.00
TER
ATOM   1718  O   WAT   554       8.243  20.075  12.593  1.00  0.00
ATOM   1719  H1  WAT   554       9.005  20.645  12.699  1.00  0.00
ATOM   1720  H2  WAT   554       8.258  19.508  13.364  1.00  0.00
TER
ATOM   1721  O   WAT   555      -8.257  18.599  16.824  1.00  0.00
ATOM   1722  H1  WAT   555      -8.912  18.330  16.180  1.00  0.00
ATOM   1723  H2  WAT   555      -7.419  18.489  16.374  1.00  0.00
TER
ATOM   1724  O   WAT   556       4.692  13.393  11.046  1.00  0.00
ATOM   1725  H1  WAT   556       5.111  13.206  10.206  1.00  0.00
ATOM   1726  H2  WAT   556       4.386  12.541  11.356  1.00  0.00
TER
ATOM   1727  O   WAT   557       8.191  18.306  14.744  1.00  0.00
ATOM   1728  H1  WAT   557       7.816  17.538  14.312  1.00  0.00
ATOM   1729  H2  WAT   557       7.462  18.688  15.231  1.00  0.00
TER
ATOM   1730  O   WAT   558      -9.043  15.809  12.767  1.00  0.00
ATOM   1731  H1  WAT   558      -9.947  16.072  12.592  1.00  0.00
ATOM   1732  H2  WAT   558      -8.559  16.080  11.987  1.00  0.00
TER
ATOM   1733  O   WAT   559       7.466  16.531  18.044  1.00  0.00
ATOM   1734  H1  WAT   559       7.990  16.038  17.413  1.00  0.00
ATOM   1735  H2  WAT   559       8.052  16.666  18.789  1.00  0.00
TER
ATOM   1736  O   WAT   560      -6.500  14.865  10.676  1.00  0.00
ATOM   1737  H1  WAT   560      -5.791  14.444  10.191  1.00  0.00
ATOM   1738  H2  WAT   560      -7.216  14.933  10.045  1.00  0.00
TER
ATOM   1739  O   WAT   561      -6.853  10.919   9.716  1.00  0.00
ATOM   1740  H1  WAT   561      -6.130  11.460  10.035  1.00  0.00
ATOM   1741  H2  WAT   561      -6.580  10.646   8.841  1.00  0.00
TER
ATOM   1742  O   WAT   562       6.956  15.789  13.984  1.00  0.00
ATOM   1743  H1  WAT   562       7.452  15.556  14.768  1.00  0.00
ATOM   1744  H2  WAT   562       6.758  14.950  13.567  1.00  0.00
TER
ATOM   1745  O   WAT   563       8.385  14.425  16.517  1.00  0.00
ATOM   1746  H1  WAT   563       8.275  14.270  17.456  1.00  0.00
ATOM   1747  H2  WAT   563       9.146  13.897  16.275  1.00  0.00
TER
ATOM   1748  O   WAT   564       9.274  12.255   9.758  1.00  0.00
ATOM   1749  H1  WAT   564      10.199  12.124   9.550  1.00  0.00
ATOM   1750  H2  WAT   564       9.252  12.335  10.712  1.00  0.00
TER
ATOM   1751  O   WAT   565       9.348  13.027  12.384  1.00  0.00
ATOM   1752  H1  WAT   565       8.553  12.961  12.913  1.00  0.00
ATOM   1753  H2  WAT   565       9.552  13.962  12.372  1.00  0.00
TER
ATOM   1754  O   WAT   566       5.780  11.356  18.834  1.00  0.00
ATOM   1755  H1  WAT   566       6.221  11.301  17.986  1.00  0.00
ATOM   1756  H2  WAT   566       5.511  12.272  18.905  1.00  0.00
TER
ATOM   1757  O   WAT   567       7.644  10.988  16.844  1.00  0.00
ATOM   1758  H1  WAT   567       7.583  10.044  16.698  1.00  0.00
ATOM   1759  H2  WAT   567       8.423  11.096  17.390  1.00  0.00
TER
ATOM   1760  O   WAT   568      -7.428  10.959  13.310  1.00  0.00
ATOM   1761  H1  WAT   568      -6.670  11.072  12.736  1.00  0.00
ATOM   1762  H2  WAT   568      -7.890  11.796  13.264  1.00  0.00
TER
ATOM   1763  O   WAT   569      -0.887  13.073  16.300  1.00  0.00
ATOM   1764  H1  WAT   569      -1.699  12.698  15.960  1.00  0.00
ATOM   1765  H2  WAT   569      -0.383  12.317  16.602  1.00  0.00
TER
ATOM   1766  O   WAT   570       3.616   9.737  17.539  1.00  0.00
ATOM   1767  H1  WAT   570       4.219  10.309  18.013  1.00  0.00
ATOM   1768  H2  WAT   570       2.875  10.301  17.316  1.00  0.00
TER
ATOM   1769  O   WAT   571       6.759  10.139  12.813  1.00  0.00
ATOM   1770  H1  WAT   571       6.954  11.037  13.079  1.00  0.00
ATOM   1771  H2  WAT   571       5.972   9.908  13.306  1.00  0.00
TER
ATOM   1772  O   WAT   572      -5.056  11.485  11.850  1.00  0.00
ATOM   1773  H1  WAT   572      -4.526  10.698  11.721  1.00  0.00
ATOM   1774  H2  WAT   572      -4.423  12.164  12.084  1.00  0.00
TER
ATOM   1775  O   WAT   573      -2.862  11.223  14.905  1.00  0.00
ATOM   1776  H1  WAT   573      -3.492  10.521  15.072  1.00  0.00
ATOM   1777  H2  WAT   573      -3.401  11.983  14.688  1.00  0.00
TER
ATOM   1778  O   WAT   574       2.771  17.936  -1.718  1.00  0.00
ATOM   1779  H1  WAT   574       2.690  17.021  -1.989  1.00  0.00
ATOM   1780  H2  WAT   574       2.357  18.432  -2.425  1.00  0.00
TER
ATOM   1781  O   WAT   575       0.903  19.713   0.162  1.00  0.00
ATOM   1782  H1  WAT   575       0.127  19.234   0.452  1.00  0.00
ATOM   1783  H2  WAT   575       1.554  19.034  -0.012  1.00  0.00
TER
ATOM   1784  O   WAT   576      -5.081  20.025   1.040  1.00  0.00
ATOM   1785  H1  WAT   576      -5.912  19.770   1.440  1.00  0.00
ATOM   1786  H2  WAT   576      -4.472  20.097   1.776  1.00  0.00
TER
ATOM   1787  O   WAT   577      -6.671  14.986  -5.176  1.00  0.00
ATOM   1788  H1  WAT   577      -7.560  15.327  -5.278  1.00  0.00
ATOM   1789  H2  WAT   577      -6.387  14.786  -6.068  1.00  0.00
TER
ATOM   1790  O   WAT   578      -8.708  17.586   0.708  1.00  0.00
ATOM   1791  H1  WAT   578      -8.136  16.818   0.709  1.00  0.00
ATOM   1792  H2  WAT   578      -8.708  17.885  -0.201  1.00  0.00
TER
ATOM   1793  O   WAT   579      -7.466  12.995   2.495  1.00  0.00
ATOM   1794  H1  WAT   579      -7.645  12.097   2.775  1.00  0.00
ATOM   1795  H2  WAT   579      -7.868  13.542   3.170  1.00  0.00
TER
ATOM   1796  O   WAT   580       1.374  15.196   0.396  1.00  0.00
ATOM   1797  H1  WAT   580       1.751  14.323   0.284  1.00  0.00
ATOM   1798  H2  WAT   580       1.276  15.532  -0.495  1.00  0.00
TER
ATOM   1799  O   WAT   581      -4.495  13.569  -4.142  1.00  0.00
ATOM   1800  H1  WAT   581      -4.389  14.469  -3.835  1.00  0.00
ATOM   1801  H2  WAT   581      -5.406  13.521  -4.432  1.00  0.00
TER
ATOM   1802  O   WAT   582       5.157  12.691  -2.671  1.00  0.00
ATOM   1803  H1  WAT   582       5.978  12.201  -2.628  1.00  0.00
ATOM   1804  H2  WAT   582       5.190  13.281  -1.918  1.00  0.00
TER
ATOM   1805  O   WAT   583      -6.847  15.491   1.103  1.00  0.00
ATOM   1806  H1  WAT   583      -6.166  15.755   1.722  1.00  0.00
ATOM   1807  H2  WAT   583      -7.162  14.651   1.437  1.00  0.00
TER
ATOM   1808  O   WAT   584      -2.654  16.537   0.191  1.00  0.00
ATOM   1809  H1  WAT   584      -2.147  17.036   0.831  1.00  0.00
ATOM   1810  H2  WAT   584      -2.123  15.761   0.015  1.00  0.00
TER
ATOM   1811  O   WAT   585       9.447  14.708   3.894  1.00  0.00
ATOM   1812  H1  WAT   585       8.742  15.096   3.375  1.00  0.00
ATOM   1813  H2  WAT   585       9.712  15.403   4.496  1.00  0.00
TER
ATOM   1814  O   WAT   586      -4.371  11.177   4.457  1.00  0.00
ATOM   1815  H1  WAT   586      -4.369  11.695   3.652  1.00  0.00
ATOM   1816  H2  WAT   586      -5.200  10.700   4.434  1.00  0.00
TER
ATOM   1817  O   WAT   587       5.393  14.631   0.102  1.00  0.00
ATOM   1818  H1  WAT   587       4.688  14.920   0.682  1.00  0.00
ATOM   1819  H2  WAT   587       5.754  15.441  -0.258  1.00  0.00
TER
ATOM   1820  O   WAT   588      -4.689  12.888   2.464  1.00  0.00
ATOM   1821  H1  WAT   588      -4.348  13.733   2.169  1.00  0.00
ATOM   1822  H2  WAT   588      -5.628  13.037   2.581  1.00  0.00
TER
ATOM   1823  O   WAT   589       8.462  14.077   0.493  1.00  0.00
ATOM   1824  H1  WAT   589       7.514  14.111   0.624  1.00  0.00
ATOM   1825  H2  WAT   589       8.787  14.891   0.878  1.00  0.00
TER
ATOM   1826  O   WAT   590      -1.007  10.377  -1.212  1.00  0.00
ATOM   1827  H1  WAT   590      -0.699   9.821  -1.928  1.00  0.00
ATOM   1828  H2  WAT   590      -1.936  10.511  -1.394  1.00  0.00
TER
ATOM   1829  O   WAT   591       1.382  18.441  -4.476  1.00  0.00
ATOM   1830  H1  WAT   591       0.454  18.375  -4.247  1.00  0.00
ATOM   1831  H2  WAT   591       1.534  19.379  -4.590  1.00  0.00
TER
ATOM   1832  O   WAT   592       1.368  14.713  -7.479  1.00  0.00
ATOM   1833  H1  WAT   592       0.429  14.875  -7.394  1.00  0.00
ATOM   1834  H2  WAT   592       1.687  15.432  -8.025  1.00  0.00
TER
ATOM   1835  O   WAT   593       7.890  19.395   2.499  1.00  0.00
ATOM   1836  H1  WAT   593       7.062  19.464   2.024  1.00  0.00
ATOM   1837  H2  WAT   593       8.485  19.980   2.031  1.00  0.00
TER
ATOM   1838  O   WAT   594       5.411  20.003  -3.972  1.00  0.00
ATOM   1839  H1  WAT   594       4.793  19.665  -4.619  1.00  0.00
ATOM   1840  H2  WAT   594       5.394  19.359  -3.264  1.00  0.00
TER
ATOM   1841  O   WAT   595       4.854  16.182   3.445  1.00  0.00
ATOM   1842  H1  WAT   595       4.441  17.007   3.699  1.00  0.00
ATOM   1843  H2  WAT   595       4.122  15.596   3.252  1.00  0.00
TER
ATOM   1844  O   WAT   596      -3.013  18.968  -1.694  1.00  0.00
ATOM   1845  H1  WAT   596      -3.417  18.256  -2.189  1.00  0.00
ATOM   1846  H2  WAT   596      -2.926  18.623  -0.805  1.00  0.00
TER
ATOM   1847  O   WAT   597      -4.300  15.742   2.086  1.00  0.00
ATOM   1848  H1  WAT   597      -3.748  15.852   1.312  1.00  0.00
ATOM   1849  H2  WAT   597      -3.786  16.116   2.802  1.00  0.00
TER
ATOM   1850  O   WAT   598       3.588  19.242  -6.965  1.00  0.00
ATOM   1851  H1  WAT   598       4.027  18.404  -7.111  1.00  0.00
ATOM   1852  H2  WAT   598       4.301  19.875  -6.878  1.00  0.00
TER
ATOM   1853  O   WAT   599      -4.626  19.264   5.697  1.00  0.00
ATOM   1854  H1  WAT   599      -4.765  20.136   6.066  1.00  0.00
ATOM   1855  H2  WAT   599      -5.508  18.921   5.552  1.00  0.00
TER
ATOM   1856  O   WAT   600       7.169  10.496  -8.651  1.00  0.00
ATOM   1857  H1  WAT   600       6.857  10.589  -7.751  1.00  0.00
ATOM   1858  H2  WAT   600       7.931  11.075  -8.701  1.00  0.00
TER
ATOM   1859  O   WAT   601      -6.312  17.862  -4.193  1.00  0.00
ATOM   1860  H1  WAT   601      -6.433  18.589  -4.805  1.00  0.00
ATOM   1861  H2  WAT   601      -6.622  17.093  -4.670  1.00  0.00
TER
ATOM   1862  O   WAT   602      -8.674  21.034   1.614  1.00  0.00
ATOM   1863  H1  WAT   602      -8.596  21.169   0.670  1.00  0.00
ATOM   1864  H2  WAT   602      -8.060  20.325   1.807  1.00  0.00
TER
ATOM   1865  O   WAT   603       8.380  15.234   7.327  1.00  0.00
ATOM   1866  H1  WAT   603       7.764  15.742   6.798  1.00  0.00
ATOM   1867  H2  WAT   603       8.059  14.333   7.269  1.00  0.00
TER
ATOM   1868  O   WAT   604      -3.846  11.206  -0.811  1.00  0.00
ATOM   1869  H1  WAT   604      -4.289  11.987  -1.142  1.00  0.00
ATOM   1870  H2  WAT   604      -3.287  11.529  -0.103  1.00  0.00
TER
ATOM   1871  O   WAT   605       0.441  14.073   4.793  1.00  0.00
ATOM   1872  H1  WAT   605      -0.021  14.281   5.605  1.00  0.00
ATOM   1873  H2  WAT   605       0.039  13.259   4.490  1.00  0.00
TER
ATOM   1874  O   WAT   606       5.441  15.294   5.923  1.00  0.00
ATOM   1875  H1  WAT   606       4.591  14.994   6.244  1.00  0.00
ATOM   1876  H2  WAT   606       5.282  15.538   5.011  1.00  0.00
TER
ATOM   1877  O   WAT   607       2.536  16.794   8.023  1.00  0.00
ATOM   1878  H1  WAT   607       2.862  15.960   7.683  1.00  0.00
ATOM   1879  H2  WAT   607       3.324  17.317   8.170  1.00  0.00
TER
ATOM   1880  O   WAT   608      -0.730  10.827  -5.930  1.00  0.00
ATOM   1881  H1  WAT   608      -1.355  10.823  -5.205  1.00  0.00
ATOM   1882  H2  WAT   608      -0.817   9.960  -6.326  1.00  0.00
TER
ATOM   1883  O   WAT   609      -1.808  11.751   1.048  1.00  0.00
ATOM   1884  H1  WAT   609      -1.511  12.657   0.968  1.00  0.00
ATOM   1885  H2  WAT   609      -1.260  11.263   0.434  1.00  0.00
TER
ATOM   1886  O   WAT   610      -4.055  16.329  -3.082  1.00  0.00
ATOM   1887  H1  WAT   610      -4.280  16.113  -2.178  1.00  0.00
ATOM   1888  H2  WAT   610      -4.835  16.762  -3.428  1.00  0.00
TER
ATOM   1889  O   WAT   611       3.175  16.336  -4.483  1.00  0.00
ATOM   1890  H1  WAT   611       2.576  17.059  -4.667  1.00  0.00
ATOM   1891  H2  WAT   611       3.723  16.273  -5.266  1.00  0.00
TER
ATOM   1892  O   WAT   612      -1.615  17.228   7.584  1.00  0.00
ATOM   1893  H1  WAT   612      -1.710  16.287   7.434  1.00  0.00
ATOM   1894  H2  WAT   612      -0.771  17.449   7.188  1.00  0.00
TER
ATOM   1895  O   WAT   613       1.782  14.972  -2.453  1.00  0.00
ATOM   1896  H1  WAT   613       2.175  15.289  -3.266  1.00  0.00
ATOM   1897  H2  WAT   613       2.143  14.093  -2.339  1.00  0.00
TER
ATOM   1898  O   WAT   614      -6.484  13.639   5.737  1.00  0.00
ATOM   1899  H1  WAT   614      -6.877  14.487   5.944  1.00  0.00
ATOM   1900  H2  WAT   614      -7.172  13.002   5.928  1.00  0.00
TER
ATOM   1901  O   WAT   615       0.091  13.723   8.807  1.00  0.00
ATOM   1902  H1  WAT   615      -0.599  13.530   9.441  1.00  0.00
ATOM   1903  H2  WAT   615       0.834  14.006   9.339  1.00  0.00
TER
ATOM   1904  O   WAT   616      -9.182  11.562  -0.230  1.00  0.00
ATOM   1905  H1  WAT   616      -9.471  12.132   0.483  1.00  0.00
ATOM   1906  H2  WAT   616      -8.437  11.082   0.133  1.00  0.00
TER
ATOM   1907  O   WAT   617      -8.995  15.504  -9.020  1.00  0.00
ATOM   1908  H1  WAT   617      -9.077  16.447  -8.878  1.00  0.00
ATOM   1909  H2  WAT   617      -9.347  15.362  -9.898  1.00  0.00
TER
ATOM   1910  O   WAT   618       2.367  17.563   1.642  1.00  0.00
ATOM   1911  H1  WAT   618       1.635  18.071   1.991  1.00  0.00
ATOM   1912  H2  WAT   618       1.970  16.746   1.341  1.00  0.00
TER
ATOM   1913  O   WAT   619      -1.195  14.238   0.047  1.00  0.00
ATOM   1914  H1  WAT   619      -1.191  13.797  -0.802  1.00  0.00
ATOM   1915  H2  WAT   619      -0.300  14.560   0.154  1.00  0.00
TER
ATOM   1916  O   WAT   620      -5.345  14.121  -0.993  1.00  0.00
ATOM   1917  H1  WAT   620      -5.685  14.598  -0.237  1.00  0.00
ATOM   1918  H2  WAT   620      -6.107  13.667  -1.353  1.00  0.00
TER
ATOM   1919  O   WAT   621      -1.133  15.239  -6.962  1.00  0.00
ATOM   1920  H1  WAT   621      -1.012  15.198  -6.013  1.00  0.00
ATOM   1921  H2  WAT   621      -1.518  16.102  -7.117  1.00  0.00
TER
ATOM   1922  O   WAT   622       2.830  13.016   1.054  1.00  0.00
ATOM   1923  H1  WAT   622       2.847  13.467   1.899  1.00  0.00
ATOM   1924  H2  WAT   622       2.581  12.116   1.268  1.00  0.00
TER
ATOM   1925  O   WAT   623      -2.121  17.549  -7.564  1.00  0.00
ATOM   1926  H1  WAT   623      -2.689  17.101  -8.190  1.00  0.00
ATOM   1927  H2  WAT   623      -1.412  17.909  -8.097  1.00  0.00
TER
ATOM   1928  O   WAT   624       6.257  10.429   6.893  1.00  0.00
ATOM   1929  H1  WAT   624       6.581   9.698   7.419  1.00  0.00
ATOM   1930  H2  WAT   624       6.293  10.110   5.991  1.00  0.00
TER
ATOM   1931  O   WAT   625      -0.894  18.298   1.794  1.00  0.00
ATOM   1932  H1  WAT   625      -0.527  17.824   2.540  1.00  0.00
ATOM   1933  H2  WAT   625      -1.084  19.172   2.135  1.00  0.00
TER
ATOM   1934  O   WAT   626      -8.030  13.042  -2.077  1.00  0.00
ATOM   1935  H1  WAT   626      -8.315  12.678  -1.239  1.00  0.00
ATOM   1936  H2  WAT   626      -8.092  12.311  -2.690  1.00  0.00
TER
ATOM   1937  O   WAT   627      -3.104  17.339   4.112  1.00  0.00
ATOM   1938  H1  WAT   627      -3.409  18.218   4.337  1.00  0.00
ATOM   1939  H2  WAT   627      -2.150  17.399   4.148  1.00  0.00
TER
ATOM   1940  O   WAT   628       6.183  20.542   0.502  1.00  0.00
ATOM   1941  H1  WAT   628       6.903  21.037   0.111  1.00  0.00
ATOM   1942  H2  WAT   628       5.981  19.863  -0.143  1.00  0.00
TER
ATOM   1943  O   WAT   629       1.644  11.935  -5.355  1.00  0.00
ATOM   1944  H1  WAT   629       0.830  11.437  -5.431  1.00  0.00
ATOM   1945  H2  WAT   629       1.450  12.775  -5.772  1.00  0.00
TER
ATOM   1946  O   WAT   630       1.565  20.613   6.388  1.00  0.00
ATOM   1947  H1  WAT   630       1.498  19.692   6.134  1.00  0.00
ATOM   1948  H2  WAT   630       0.935  20.710   7.103  1.00  0.00
TER
ATOM   1949  O   WAT   631       4.359  16.307  -7.059  1.00  0.00
ATOM   1950  H1  WAT   631       5.246  16.619  -7.234  1.00  0.00
ATOM   1951  H2  WAT   631       4.329  15.435  -7.451  1.00  0.00
TER
ATOM   1952  O   WAT   632      -4.532  21.213  -1.653  1.00  0.00
ATOM   1953  H1  WAT   632      -4.015  20.410  -1.707  1.00  0.00
ATOM   1954  H2  WAT   632      -4.984  21.151  -0.811  1.00  0.00
TER
ATOM   1955  O   WAT   633      -7.048  18.179   5.259  1.00  0.00
ATOM   1956  H1  WAT   633      -7.406  18.845   5.847  1.00  0.00
ATOM   1957  H2  WAT   633      -7.342  17.348   5.631  1.00  0.00
TER
ATOM   1958  O   WAT   634      -3.847  18.638   8.143  1.00  0.00
ATOM   1959  H1  WAT   634      -4.147  18.783   7.246  1.00  0.00
ATOM   1960  H2  WAT   634      -3.075  18.078   8.051  1.00  0.00
TER
ATOM   1961  O   WAT   635       6.630  17.619  -7.591  1.00  0.00
ATOM   1962  H1  WAT   635       6.546  18.050  -8.442  1.00  0.00
ATOM   1963  H2  WAT   635       7.349  18.078  -7.159  1.00  0.00
TER
ATOM   1964  O   WAT   636       7.707  20.075   5.486  1.00  0.00
ATOM   1965  H1  WAT   636       6.982  20.668   5.289  1.00  0.00
ATOM   1966  H2  WAT   636       8.235  20.068   4.687  1.00  0.00
TER
ATOM   1967  O   WAT   637      -8.537  18.178  -8.117  1.00  0.00
ATOM   1968  H1  WAT   637      -7.668  18.461  -7.834  1.00  0.00
ATOM   1969  H2  WAT   637      -9.028  18.992  -8.232  1.00  0.00
TER
ATOM   1970  O   WAT   638      -1.374  19.566  -3.996  1.00  0.00
ATOM   1971  H1  WAT   638      -0.917  20.376  -3.770  1.00  0.00
ATOM   1972  H2  WAT   638      -1.725  19.248  -3.164  1.00  0.00
TER
ATOM   1973  O   WAT   639      -5.472   9.909  -3.524  1.00  0.00
ATOM   1974  H1  WAT   639      -5.601   9.901  -2.576  1.00  0.00
ATOM   1975  H2  WAT   639      -6.296  10.248  -3.875  1.00  0.00
TER
ATOM   1976  O   WAT   640      -8.473  11.669   5.937  1.00  0.00
ATOM   1977  H1  WAT   640      -9.187  11.868   6.542  1.00  0.00
ATOM   1978  H2  WAT   640      -8.054  10.893   6.308  1.00  0.00
TER
ATOM   1979  O   WAT   641      -6.552  19.996  -5.989  1.00  0.00
ATOM   1980  H1  WAT   641      -7.160  20.736  -5.979  1.00  0.00
ATOM   1981  H2  WAT   641      -6.078  20.086  -6.815  1.00  0.00
TER
ATOM   1982  O   WAT   642       3.021  14.161   3.687  1.00  0.00
ATOM   1983  H1  WAT   642       3.389  13.340   4.015  1.00  0.00
ATOM   1984  H2  WAT   642       2.161  14.221   4.102  1.00  0.00
TER
ATOM   1985  O   WAT   643       6.387  13.116  -5.504  1.00  0.00
ATOM   1986  H1  WAT   643       5.758  13.221  -6.219  1.00  0.00
ATOM   1987  H2  WAT   643       5.892  13.336  -4.715  1.00  0.00
TER
ATOM   1988  O   WAT   644      -1.645  15.395  -4.089  1.00  0.00
ATOM   1989  H1  WAT   644      -2.353  15.864  -3.647  1.00  0.00
ATOM   1990  H2  WAT   644      -1.360  14.737  -3.454  1.00  0.00
TER
ATOM   1991  O   WAT   645      -0.019  16.815   3.911  1.00  0.00
ATOM   1992  H1  WAT   645       0.480  17.289   4.576  1.00  0.00
ATOM   1993  H2  WAT   645       0.123  15.891   4.118  1.00  0.00
TER
ATOM   1994  O   WAT   646       2.387  12.120  -2.649  1.00  0.00
ATOM   1995  H1  WAT   646       2.264  12.139  -3.598  1.00  0.00
ATOM   1996  H2  WAT   646       3.335  12.168  -2.529  1.00  0.00
TER
ATOM   1997  O   WAT   647      -3.441  13.704  -6.714  1.00  0.00
ATOM   1998  H1  WAT   647      -2.592  14.141  -6.780  1.00  0.00
ATOM   1999  H2  WAT   647      -3.808  14.016  -5.886  1.00  0.00
TER
ATOM   2000  O   WAT   648       7.188  13.032   4.753  1.00  0.00
ATOM   2001  H1  WAT   648       6.685  13.772   5.093  1.00  0.00
ATOM   2002  H2  WAT   648       8.003  13.420   4.437  1.00  0.00
TER
ATOM   2003  O   WAT   649       5.480  18.275  -1.800  1.00  0.00
ATOM   2004  H1  WAT   649       4.539  18.290  -1.626  1.00  0.00
ATOM   2005  H2  WAT   649       5.794  17.488  -1.354  1.00  0.00
TER
ATOM   2006  O   WAT   650      -4.542  19.957  -8.240  1.00  0.00
ATOM   2007  H1  WAT   650      -3.776  19.845  -7.678  1.00  0.00
ATOM   2008  H2  WAT   650      -4.464  19.261  -8.892  1.00  0.00
TER
ATOM   2009  O   WAT   651      -5.847  17.389  -7.557  1.00  0.00
ATOM   2010  H1  WAT   651      -5.767  16.442  -7.445  1.00  0.00
ATOM   2011  H2  WAT   651      -4.955  17.720  -7.451  1.00  0.00
TER
ATOM   2012  O   WAT   652      -8.320  19.211   7.679  1.00  0.00
ATOM   2013  H1  WAT   652      -7.816  18.632   8.250  1.00  0.00
ATOM   2014  H2  WAT   652      -9.059  19.495   8.216  1.00  0.00
TER
ATOM   2015  O   WAT   653      -1.266  20.618   7.212  1.00  0.00
ATOM   2016  H1  WAT   653      -2.032  21.186   7.128  1.00  0.00
ATOM   2017  H2  WAT   653      -1.085  20.326   6.319  1.00  0.00
TER
ATOM   2018  O   WAT   654      -6.288  17.354   8.574  1.00  0.00
ATOM   2019  H1  WAT   654      -6.247  17.055   9.482  1.00  0.00
ATOM   2020  H2  WAT   654      -5.433  17.755   8.415  1.00  0.00
TER
ATOM   2021  O   WAT   655      -2.510  19.953  -6.266  1.00  0.00
ATOM   2022  H1  WAT   655      -2.088  19.787  -5.423  1.00  0.00
ATOM   2023  H2  WAT   655      -2.385  19.143  -6.760  1.00  0.00
TER
ATOM   2024  O   WAT   656      -4.347  15.933   6.541  1.00  0.00
ATOM   2025  H1  WAT   656      -4.878  15.442   5.914  1.00  0.00
ATOM   2026  H2  WAT   656      -3.678  16.361   6.007  1.00  0.00
TER
ATOM   2027  O   WAT   657       0.003  18.977  -9.018  1.00  0.00
ATOM   2028  H1  WAT   657       0.523  18.262  -9.384  1.00  0.00
ATOM   2029  H2  WAT   657       0.650  19.616  -8.718  1.00  0.00
TER
ATOM   2030  O   WAT   658       4.551  20.400   6.305  1.00  0.00
ATOM   2031  H1  WAT   658       4.965  20.554   7.154  1.00  0.00
ATOM   2032  H2  WAT   658       3.616  20.525   6.468  1.00  0.00
TER
ATOM   2033  O   WAT   659       5.023  17.740   8.309  1.00  0.00
ATOM   2034  H1  WAT   659       5.605  16.985   8.221  1.00  0.00
ATOM   2035  H2  WAT   659       5.199  18.270   7.532  1.00  0.00
TER
ATOM   2036  O   WAT   660      -3.860  12.899   6.621  1.00  0.00
ATOM   2037  H1  WAT   660      -3.954  12.281   5.896  1.00  0.00
ATOM   2038  H2  WAT   660      -4.440  13.626   6.394  1.00  0.00
TER
ATOM   2039  O   WAT   661      -1.094  11.457   3.654  1.00  0.00
ATOM   2040  H1  WAT   661      -1.542  11.479   2.808  1.00  0.00
ATOM   2041  H2  WAT   661      -1.727  11.058   4.251  1.00  0.00
TER
ATOM   2042  O   WAT   662      -0.688  20.352   4.275  1.00  0.00
ATOM   2043  H1  WAT   662      -0.269  21.195   4.103  1.00  0.00
ATOM   2044  H2  WAT   662      -1.607  20.489   4.046  1.00  0.00
TER
ATOM   2045  O   WAT   663       1.648  18.084   5.659  1.00  0.00
ATOM   2046  H1  WAT   663       1.768  17.488   6.398  1.00  0.00
ATOM   2047  H2  WAT   663       2.508  18.121   5.239  1.00  0.00
TER
ATOM   2048  O   WAT   664       3.987  18.637   4.235  1.00  0.00
ATOM   2049  H1  WAT   664       3.461  19.162   3.632  1.00  0.00
ATOM   2050  H2  WAT   664       4.330  19.270   4.866  1.00  0.00
TER
ATOM   2051  O   WAT   665      -3.614  16.027  -9.320  1.00  0.00
ATOM   2052  H1  WAT   665      -3.815  15.163  -8.959  1.00  0.00
ATOM   2053  H2  WAT   665      -3.785  15.940 -10.258  1.00  0.00
TER
ATOM   2054  O   WAT   666      -1.585  14.626   6.916  1.00  0.00
ATOM   2055  H1  WAT   666      -0.995  14.317   7.604  1.00  0.00
ATOM   2056  H2  WAT   666      -2.403  14.154   7.072  1.00  0.00
TER
ATOM   2057  O   WAT   667       3.235  14.242   7.150  1.00  0.00
ATOM   2058  H1  WAT   667       2.546  13.580   7.085  1.00  0.00
ATOM   2059  H2  WAT   667       3.955  13.796   7.595  1.00  0.00
TER
ATOM   2060  O   WAT   668       3.865  10.837  -6.791  1.00  0.00
ATOM   2061  H1  WAT   668       4.145   9.994  -6.435  1.00  0.00
ATOM   2062  H2  WAT   668       3.091  11.070  -6.277  1.00  0.00
TER
ATOM   2063  O   WAT   669      -4.816  13.127  -9.332  1.00  0.00
ATOM   2064  H1  WAT   669      -4.513  13.133 -10.240  1.00  0.00
ATOM   2065  H2  WAT   669      -4.076  12.777  -8.835  1.00  0.00
TER
ATOM   2066  O   WAT   670      -1.597  12.070  -8.347  1.00  0.00
ATOM   2067  H1  WAT   670      -1.945  11.393  -8.926  1.00  0.00
ATOM   2068  H2  WAT   670      -1.396  11.609  -7.532  1.00  0.00
TER
ATOM   2069  O   WAT   671       8.243  20.075  -6.181  1.00  0.00
ATOM   2070  H1  WAT   671       9.005  20.645  -6.075  1.00  0.00
ATOM   2071  H2  WAT   671       8.258  19.508  -5.410  1.00  0.00
TER
ATOM   2072  O   WAT   672      -8.257  18.599  -1.950  1.00  0.00
ATOM   2073  H1  WAT   672      -8.912  18.330  -2.594  1.00  0.00
ATOM   2074  H2  WAT   672      -7.419  18.489  -2.400  1.00  0.00
TER
ATOM   2075  O   WAT   673       4.692  13.393  -7.728  1.00  0.00
ATOM   2076  H1  WAT   673       5.111  13.206  -8.569  1.00  0.00
ATOM   2077  H2  WAT   673       4.386  12.541  -7.418  1.00  0.00
TER
ATOM   2078  O   WAT   674       8.191  18.306  -4.031  1.00  0.00
ATOM   2079  H1  WAT   674       7.816  17.538  -4.463  1.00  0.00
ATOM   2080  H2  WAT   674       7.462  18.688  -3.543  1.00  0.00
TER
ATOM   2081  O   WAT   675      -7.219  18.984   2.590  1.00  0.00
ATOM   2082  H1  WAT   675      -6.852  18.897   3.470  1.00  0.00
ATOM   2083  H2  WAT   675      -7.788  18.221   2.491  1.00  0.00
TER
ATOM   2084  O   WAT   676       7.581  17.453   5.603  1.00  0.00
ATOM   2085  H1  WAT   676       7.350  17.224   4.703  1.00  0.00
ATOM   2086  H2  WAT   676       7.842  18.373   5.558  1.00  0.00
TER
ATOM   2087  O   WAT   677      -7.668  15.895   6.496  1.00  0.00
ATOM   2088  H1  WAT   677      -8.562  15.862   6.835  1.00  0.00
ATOM   2089  H2  WAT   677      -7.128  16.094   7.261  1.00  0.00
TER
ATOM   2090  O   WAT   678       6.020  12.678   8.381  1.00  0.00
ATOM   2091  H1  WAT   678       6.897  12.687   8.765  1.00  0.00
ATOM   2092  H2  WAT   678       6.032  11.941   7.770  1.00  0.00
TER
ATOM   2093  O   WAT   679      -9.043  15.809  -6.008  1.00  0.00
ATOM   2094  H1  WAT   679      -9.947  16.072  -6.182  1.00  0.00
ATOM   2095  H2  WAT   679      -8.559  16.080  -6.788  1.00  0.00
TER
ATOM   2096  O   WAT   680       7.466  16.531  -0.730  1.00  0.00
ATOM   2097  H1  WAT   680       7.990  16.038  -1.361  1.00  0.00
ATOM   2098  H2  WAT   680       8.052  16.666   0.015  1.00  0.00
TER
ATOM   2099  O   WAT   681       7.645  16.615   2.792  1.00  0.00
ATOM   2100  H1  WAT   681       6.696  16.582   2.906  1.00  0.00
ATOM   2101  H2  WAT   681       7.827  17.525   2.557  1.00  0.00
TER
ATOM   2102  O   WAT   682      -6.500  14.865  -8.098  1.00  0.00
ATOM   2103  H1  WAT   682      -5.791  14.444  -8.583  1.00  0.00
ATOM   2104  H2  WAT   682      -7.216  14.933  -8.730  1.00  0.00
TER
ATOM   2105  O   WAT   683      -6.853  10.919  -9.058  1.00  0.00
ATOM   2106  H1  WAT   683      -6.130  11.460  -8.740  1.00  0.00
ATOM   2107  H2  WAT   683      -6.580  10.646  -9.934  1.00  0.00
TER
ATOM   2108  O   WAT   684       6.956  15.789  -4.791  1.00  0.00
ATOM   2109  H1  WAT   684       7.452  15.556  -4.006  1.00  0.00
ATOM   2110  H2  WAT   684       6.758  14.950  -5.207  1.00  0.00
TER
ATOM   2111  O   WAT   685      -7.164  10.170   0.844  1.00  0.00
ATOM   2112  H1  WAT   685      -6.516   9.620   0.404  1.00  0.00
ATOM   2113  H2  WAT   685      -6.743  10.424   1.666  1.00  0.00
TER
ATOM   2114  O   WAT   686       8.385  14.425  -2.257  1.00  0.00
ATOM   2115  H1  WAT   686       8.275  14.270  -1.319  1.00  0.00
ATOM   2116  H2  WAT   686       9.146  13.897  -2.499  1.00  0.00
TER
ATOM   2117  O   WAT   687       6.732  10.364   4.201  1.00  0.00
ATOM   2118  H1  WAT   687       7.369  10.978   4.567  1.00  0.00
ATOM   2119  H2  WAT   687       6.879  10.400   3.256  1.00  0.00
TER
ATOM   2120  O   WAT   688       9.274  12.255  -9.016  1.00  0.00
ATOM   2121  H1  WAT   688      10.199  12.124  -9.225  1.00  0.00
ATOM   2122  H2  WAT   688       9.252  12.335  -8.063  1.00  0.00
TER
ATOM   2123  O   WAT   689       9.348  13.027  -6.391  1.00  0.00
ATOM   2124  H1  WAT   689       8.553  12.961  -5.861  1.00  0.00
ATOM   2125  H2  WAT   689       9.552  13.962  -6.402  1.00  0.00
TER
ATOM   2126  O   WAT   690      -7.410  10.326   3.587  1.00  0.00
ATOM   2127  H1  WAT   690      -7.759  10.782   4.353  1.00  0.00
ATOM   2128  H2  WAT   690      -7.742   9.431   3.669  1.00  0.00
TER
ATOM   2129  O   WAT   691       0.102  11.517   7.109  1.00  0.00
ATOM   2130  H1  WAT   691       0.041  12.109   7.858  1.00  0.00
ATOM   2131  H2  WAT   691       1.042  11.409   6.964  1.00  0.00
TER
ATOM   2132  O   WAT   692       2.739  11.174   6.748  1.00  0.00
ATOM   2133  H1  WAT   692       3.354  11.492   6.086  1.00  0.00
ATOM   2134  H2  WAT   692       3.284  10.689   7.368  1.00  0.00
TER
ATOM   2135  O   WAT   693      -6.738   9.853   6.862  1.00  0.00
ATOM   2136  H1  WAT   693      -6.190   9.672   6.099  1.00  0.00
ATOM   2137  H2  WAT   693      -6.673   9.063   7.398  1.00  0.00
TER
ATOM   2138  O   WAT   694       3.480   9.737   3.075  1.00  0.00
ATOM   2139  H1  WAT   694       2.606  10.070   2.872  1.00  0.00
ATOM   2140  H2  WAT   694       3.371   9.264   3.900  1.00  0.00
TER
ATOM   2141  O   WAT   695       4.387  11.944   4.459  1.00  0.00
ATOM   2142  H1  WAT   695       4.059  11.129   4.079  1.00  0.00
ATOM   2143  H2  WAT   695       5.336  11.901   4.336  1.00  0.00
TER
ATOM   2144  O   WAT   696       1.228  10.654   2.014  1.00  0.00
ATOM   2145  H1  WAT   696       0.445  11.128   2.294  1.00  0.00
ATOM   2146  H2  WAT   696       0.934   9.749   1.906  1.00  0.00
TER
ATOM   2147  O   WAT   697       5.780  11.356   0.059  1.00  0.00
ATOM   2148  H1  WAT   697       6.221  11.301  -0.789  1.00  0.00
ATOM   2149  H2  WAT   697       5.511  12.272   0.130  1.00  0.00
TER
ATOM   2150  O   WAT   698       7.644  10.988  -1.930  1.00  0.00
ATOM   2151  H1  WAT   698       7.583  10.044  -2.077  1.00  0.00
ATOM   2152  H2  WAT   698       8.423  11.096  -1.385  1.00  0.00
TER
ATOM   2153  O   WAT   699      -7.428  10.959  -5.464  1.00  0.00
ATOM   2154  H1  WAT   699      -6.670  11.072  -6.038  1.00  0.00
ATOM   2155  H2  WAT   699      -7.890  11.796  -5.510  1.00  0.00
TER
ATOM   2156  O   WAT   700      -0.887  13.073  -2.474  1.00  0.00
ATOM   2157  H1  WAT   700      -1.699  12.698  -2.815  1.00  0.00
ATOM   2158  H2  WAT   700      -0.383  12.317  -2.172  1.00  0.00
TER
ATOM   2159  O   WAT   701       3.616   9.737  -1.236  1.00  0.00
ATOM   2160  H1  WAT   701       4.219  10.309  -0.761  1.00  0.00
ATOM   2161  H2  WAT   701       2.875  10.301  -1.458  1.00  0.00
TER
ATOM   2162  O   WAT   702       6.759  10.139  -5.962  1.00  0.00
ATOM   2163  H1  WAT   702       6.954  11.037  -5.695  1.00  0.00
ATOM   2164  H2  WAT   702       5.972   9.908  -5.468  1.00  0.00
TER
ATOM   2165  O   WAT   703      -5.056  11.485  -6.924  1.00  0.00
ATOM   2166  H1  WAT   703      -4.526  10.698  -7.053  1.00  0.00
ATOM   2167  H2  WAT   703      -4.423  12.164  -6.691  1.00  0.00
TER
ATOM   2168  O   WAT   704      -2.862  11.223  -3.870  1.00  0.00
ATOM   2169  H1  WAT   704      -3.492  10.521  -3.703  1.00  0.00
ATOM   2170  H2  WAT   704      -3.401  11.983  -4.086  1.00  0.00
TER
ATOM   2171  O   WAT   705      -2.736  10.501   8.566  1.00  0.00
ATOM   2172  H1  WAT   705      -3.018  11.004   7.802  1.00  0.00
ATOM   2173  H2  WAT   705      -2.354   9.703   8.200  1.00  0.00
TER
ATOM   2174  O   WAT   706       3.865   9.916   9.144  1.00  0.00
ATOM   2175  H1  WAT   706       3.752  10.236  10.039  1.00  0.00
ATOM   2176  H2  WAT   706       4.682  10.318   8.847  1.00  0.00
TER
ATOM   2177  O   WAT   707       0.903  19.713 -18.612  1.00  0.00
ATOM   2178  H1  WAT   707       0.127  19.234 -18.322  1.00  0.00
ATOM   2179  H2  WAT   707       1.554  19.034 -18.786  1.00  0.00
TER
ATOM   2180  O   WAT   708      -5.081  20.025 -17.734  1.00  0.00
ATOM   2181  H1  WAT   708      -5.912  19.770 -17.335  1.00  0.00
ATOM   2182  H2  WAT   708      -4.472  20.097 -16.999  1.00  0.00
TER
ATOM   2183  O   WAT   709      -8.708  17.586 -18.066  1.00  0.00
ATOM   2184  H1  WAT   709      -8.136  16.818 -18.066  1.00  0.00
ATOM   2185  H2  WAT   709      -8.708  17.885 -18.975  1.00  0.00
TER
ATOM   2186  O   WAT   710      -7.466  12.995 -16.279  1.00  0.00
ATOM   2187  H1  WAT   710      -7.645  12.097 -15.999  1.00  0.00
ATOM   2188  H2  WAT   710      -7.868  13.542 -15.605  1.00  0.00
TER
ATOM   2189  O   WAT   711       1.374  15.196 -18.378  1.00  0.00
ATOM   2190  H1  WAT   711       1.751  14.323 -18.491  1.00  0.00
ATOM   2191  H2  WAT   711       1.276  15.532 -19.269  1.00  0.00
TER
ATOM   2192  O   WAT   712      -6.847  15.491 -17.671  1.00  0.00
ATOM   2193  H1  WAT   712      -6.166  15.755 -17.052  1.00  0.00
ATOM   2194  H2  WAT   712      -7.162  14.651 -17.337  1.00  0.00
TER
ATOM   2195  O   WAT   713      -2.654  16.537 -18.584  1.00  0.00
ATOM   2196  H1  WAT   713      -2.147  17.036 -17.943  1.00  0.00
ATOM   2197  H2  WAT   713      -2.123  15.761 -18.760  1.00  0.00
TER
ATOM   2198  O   WAT   714       9.447  14.708 -14.881  1.00  0.00
ATOM   2199  H1  WAT   714       8.742  15.096 -15.399  1.00  0.00
ATOM   2200  H2  WAT   714       9.712  15.403 -14.279  1.00  0.00
TER
ATOM   2201  O   WAT   715      -4.371  11.177 -14.317  1.00  0.00
ATOM   2202  H1  WAT   715      -4.369  11.695 -15.123  1.00  0.00
ATOM   2203  H2  WAT   715      -5.200  10.700 -14.340  1.00  0.00
TER
ATOM   2204  O   WAT   716       5.393  14.631 -18.672  1.00  0.00
ATOM   2205  H1  WAT   716       4.688  14.920 -18.092  1.00  0.00
ATOM   2206  H2  WAT   716       5.754  15.441 -19.032  1.00  0.00
TER
ATOM   2207  O   WAT   717      -4.689  12.888 -16.310  1.00  0.00
ATOM   2208  H1  WAT   717      -4.348  13.733 -16.605  1.00  0.00
ATOM   2209  H2  WAT   717      -5.628  13.037 -16.194  1.00  0.00
TER
ATOM   2210  O   WAT   718       8.462  14.077 -18.281  1.00  0.00
ATOM   2211  H1  WAT   718       7.514  14.111 -18.150  1.00  0.00
ATOM   2212  H2  WAT   718       8.787  14.891 -17.897  1.00  0.00
TER
ATOM   2213  O   WAT   719       7.890  19.395 -16.275  1.00  0.00
ATOM   2214  H1  WAT   719       7.062  19.464 -16.750  1.00  0.00
ATOM   2215  H2  WAT   719       8.485  19.980 -16.744  1.00  0.00
TER
ATOM   2216  O   WAT   720       4.854  16.182 -15.330  1.00  0.00
ATOM   2217  H1  WAT   720       4.441  17.007 -15.076  1.00  0.00
ATOM   2218  H2  WAT   720       4.122  15.596 -15.522  1.00  0.00
TER
ATOM   2219  O   WAT   721      -4.300  15.742 -16.688  1.00  0.00
ATOM   2220  H1  WAT   721      -3.748  15.852 -17.463  1.00  0.00
ATOM   2221  H2  WAT   721      -3.786  16.116 -15.972  1.00  0.00
TER
ATOM   2222  O   WAT   722      -4.626  19.264 -13.077  1.00  0.00
ATOM   2223  H1  WAT   722      -4.765  20.136 -12.709  1.00  0.00
ATOM   2224  H2  WAT   722      -5.508  18.921 -13.223  1.00  0.00
TER
ATOM   2225  O   WAT   723      -8.674  21.034 -17.160  1.00  0.00
ATOM   2226  H1  WAT   723      -8.596  21.169 -18.105  1.00  0.00
ATOM   2227  H2  WAT   723      -8.060  20.325 -16.968  1.00  0.00
TER
ATOM   2228  O   WAT   724       8.380  15.234 -11.448  1.00  0.00
ATOM   2229  H1  WAT   724       7.764  15.742 -11.976  1.00  0.00
ATOM   2230  H2  WAT   724       8.059  14.333 -11.505  1.00  0.00
TER
ATOM   2231  O   WAT   725      -3.846  11.206 -19.585  1.00  0.00
ATOM   2232  H1  WAT   725      -4.289  11.987 -19.916  1.00  0.00
ATOM   2233  H2  WAT   725      -3.287  11.529 -18.878  1.00  0.00
TER
ATOM   2234  O   WAT   726       0.441  14.073 -13.981  1.00  0.00
ATOM   2235  H1  WAT   726      -0.021  14.281 -13.169  1.00  0.00
ATOM   2236  H2  WAT   726       0.039  13.259 -14.284  1.00  0.00
TER
ATOM   2237  O   WAT   727       5.441  15.294 -12.852  1.00  0.00
ATOM   2238  H1  WAT   727       4.591  14.994 -12.531  1.00  0.00
ATOM   2239  H2  WAT   727       5.282  15.538 -13.763  1.00  0.00
TER
ATOM   2240  O   WAT   728       2.536  16.794 -10.752  1.00  0.00
ATOM   2241  H1  WAT   728       2.862  15.960 -11.092  1.00  0.00
ATOM   2242  H2  WAT   728       3.324  17.317 -10.604  1.00  0.00
TER
ATOM   2243  O   WAT   729      -1.808  11.751 -17.726  1.00  0.00
ATOM   2244  H1  WAT   729      -1.511  12.657 -17.807  1.00  0.00
ATOM   2245  H2  WAT   729      -1.260  11.263 -18.340  1.00  0.00
TER
ATOM   2246  O   WAT   730      -1.615  17.228 -11.191  1.00  0.00
ATOM   2247  H1  WAT   730      -1.710  16.287 -11.341  1.00  0.00
ATOM   2248  H2  WAT   730      -0.771  17.449 -11.586  1.00  0.00
TER
ATOM   2249  O   WAT   731      -6.484  13.639 -13.037  1.00  0.00
ATOM   2250  H1  WAT   731      -6.877  14.487 -12.830  1.00  0.00
ATOM   2251  H2  WAT   731      -7.172  13.002 -12.846  1.00  0.00
TER
ATOM   2252  O   WAT   732       0.091  13.723  -9.968  1.00  0.00
ATOM   2253  H1  WAT   732      -0.599  13.530  -9.333  1.00  0.00
ATOM   2254  H2  WAT   732       0.834  14.006  -9.435  1.00  0.00
TER
ATOM   2255  O   WAT   733      -9.182  11.562 -19.004  1.00  0.00
ATOM   2256  H1  WAT   733      -9.471  12.132 -18.292  1.00  0.00
ATOM   2257  H2  WAT   733      -8.437  11.082 -18.641  1.00  0.00
TER
ATOM   2258  O   WAT   734       2.367  17.563 -17.132  1.00  0.00
ATOM   2259  H1  WAT   734       1.635  18.071 -16.783  1.00  0.00
ATOM   2260  H2  WAT   734       1.970  16.746 -17.433  1.00  0.00
TER
ATOM   2261  O   WAT   735      -1.195  14.238 -18.727  1.00  0.00
ATOM   2262  H1  WAT   735      -1.191  13.797 -19.577  1.00  0.00
ATOM   2263  H2  WAT   735      -0.300  14.560 -18.620  1.00  0.00
TER
ATOM   2264  O   WAT   736      -5.345  14.121 -19.768  1.00  0.00
ATOM   2265  H1  WAT   736      -5.685  14.598 -19.011  1.00  0.00
ATOM   2266  H2  WAT   736      -6.107  13.667 -20.128  1.00  0.00
TER
ATOM   2267  O   WAT   737       2.830  13.016 -17.720  1.00  0.00
ATOM   2268  H1  WAT   737       2.847  13.467 -16.876  1.00  0.00
ATOM   2269  H2  WAT   737       2.581  12.116 -17.507  1.00  0.00
TER
ATOM   2270  O   WAT   738       6.257  10.429 -11.881  1.00  0.00
ATOM   2271  H1  WAT   738       6.581   9.698 -11.356  1.00  0.00
ATOM   2272  H2  WAT   738       6.293  10.110 -12.783  1.00  0.00
TER
ATOM   2273  O   WAT   739      -0.894  18.298 -16.980  1.00  0.00
ATOM   2274  H1  WAT   739      -0.527  17.824 -16.234  1.00  0.00
ATOM   2275  H2  WAT   739      -1.084  19.172 -16.640  1.00  0.00
TER
ATOM   2276  O   WAT   740      -3.104  17.339 -14.662  1.00  0.00
ATOM   2277  H1  WAT   740      -3.409  18.218 -14.437  1.00  0.00
ATOM   2278  H2  WAT   740      -2.150  17.399 -14.626  1.00  0.00
TER
ATOM   2279  O   WAT   741       6.183  20.542 -18.273  1.00  0.00
ATOM   2280  H1  WAT   741       6.903  21.037 -18.663  1.00  0.00
ATOM   2281  H2  WAT   741       5.981  19.863 -18.917  1.00  0.00
TER
ATOM   2282  O   WAT   742       1.565  20.613 -12.386  1.00  0.00
ATOM   2283  H1  WAT   742       1.498  19.692 -12.640  1.00  0.00
ATOM   2284  H2  WAT   742       0.935  20.710 -11.671  1.00  0.00
TER
ATOM   2285  O   WAT   743      -7.048  18.179 -13.515  1.00  0.00
ATOM   2286  H1  WAT   743      -7.406  18.845 -12.928  1.00  0.00
ATOM   2287  H2  WAT   743      -7.342  17.348 -13.144  1.00  0.00
TER
ATOM   2288  O   WAT   744      -3.847  18.638 -10.631  1.00  0.00
ATOM   2289  H1  WAT   744      -4.147  18.783 -11.528  1.00  0.00
ATOM   2290  H2  WAT   744      -3.075  18.078 -10.724  1.00  0.00
TER
ATOM   2291  O   WAT   745       7.707  20.075 -13.289  1.00  0.00
ATOM   2292  H1  WAT   745       6.982  20.668 -13.486  1.00  0.00
ATOM   2293  H2  WAT   745       8.235  20.068 -14.087  1.00  0.00
TER
ATOM   2294  O   WAT   746      -8.473  11.669 -12.838  1.00  0.00
ATOM   2295  H1  WAT   746      -9.187  11.868 -12.232  1.00  0.00
ATOM   2296  H2  WAT   746      -8.054  10.893 -12.466  1.00  0.00
TER
ATOM   2297  O   WAT   747       3.021  14.161 -15.088  1.00  0.00
ATOM   2298  H1  WAT   747       3.389  13.340 -14.760  1.00  0.00
ATOM   2299  H2  WAT   747       2.161  14.221 -14.672  1.00  0.00
TER
ATOM   2300  O   WAT   748      -0.019  16.815 -14.864  1.00  0.00
ATOM   2301  H1  WAT   748       0.480  17.289 -14.199  1.00  0.00
ATOM   2302  H2  WAT   748       0.123  15.891 -14.657  1.00  0.00
TER
ATOM   2303  O   WAT   749       7.188  13.032 -14.021  1.00  0.00
ATOM   2304  H1  WAT   749       6.685  13.772 -13.682  1.00  0.00
ATOM   2305  H2  WAT   749       8.003  13.420 -14.337  1.00  0.00
TER
ATOM   2306  O   WAT   750      -8.320  19.211 -11.096  1.00  0.00
ATOM   2307  H1  WAT   750      -7.816  18.632 -10.524  1.00  0.00
ATOM   2308  H2  WAT   750      -9.059  19.495 -10.558  1.00  0.00
TER
ATOM   2309  O   WAT   751      -1.266  20.618 -11.562  1.00  0.00
ATOM   2310  H1  WAT   751      -2.032  21.186 -11.646  1.00  0.00
ATOM   2311  H2  WAT   751      -1.085  20.326 -12.455  1.00  0.00
TER
ATOM   2312  O   WAT   752      -6.288  17.354 -10.201  1.00  0.00
ATOM   2313  H1  WAT   752      -6.247  17.055  -9.292  1.00  0.00
ATOM   2314  H2  WAT   752      -5.433  17.755 -10.360  1.00  0.00
TER
ATOM   2315  O   WAT   753      -4.347  15.933 -12.233  1.00  0.00
ATOM   2316  H1  WAT   753      -4.878  15.442 -12.861  1.00  0.00
ATOM   2317  H2  WAT   753      -3.678  16.361 -12.767  1.00  0.00
TER
ATOM   2318  O   WAT   754       4.551  20.400 -12.469  1.00  0.00
ATOM   2319  H1  WAT   754       4.965  20.554 -11.620  1.00  0.00
ATOM   2320  H2  WAT   754       3.616  20.525 -12.306  1.00  0.00
TER
ATOM   2321  O   WAT   755       5.023  17.740 -10.465  1.00  0.00
ATOM   2322  H1  WAT   755       5.605  16.985 -10.553  1.00  0.00
ATOM   2323  H2  WAT   755       5.199  18.270 -11.242  1.00  0.00
TER
ATOM   2324  O   WAT   756      -3.860  12.899 -12.153  1.00  0.00
ATOM   2325  H1  WAT   756      -3.954  12.281 -12.878  1.00  0.00
ATOM   2326  H2  WAT   756      -4.440  13.626 -12.380  1.00  0.00
TER
ATOM   2327  O   WAT   757      -1.094  11.457 -15.121  1.00  0.00
ATOM   2328  H1  WAT   757      -1.542  11.479 -15.966  1.00  0.00
ATOM   2329  H2  WAT   757      -1.727  11.058 -14.524  1.00  0.00
TER
ATOM   2330  O   WAT   758      -0.688  20.352 -14.499  1.00  0.00
ATOM   2331  H1  WAT   758      -0.269  21.195 -14.672  1.00  0.00
ATOM   2332  H2  WAT   758      -1.607  20.489 -14.729  1.00  0.00
TER
ATOM   2333  O   WAT   759       1.648  18.084 -13.116  1.00  0.00
ATOM   2334  H1  WAT   759       1.768  17.488 -12.376  1.00  0.00
ATOM   2335  H2  WAT   759       2.508  18.121 -13.535  1.00  0.00
TER
ATOM   2336  O   WAT   760       3.987  18.637 -14.539  1.00  0.00
ATOM   2337  H1  WAT   760       3.461  19.162 -15.143  1.00  0.00
ATOM   2338  H2  WAT   760       4.330  19.270 -13.908  1.00  0.00
TER
ATOM   2339  O   WAT   761      -1.585  14.626 -11.858  1.00  0.00
ATOM   2340  H1  WAT   761      -0.995  14.317 -11.170  1.00  0.00
ATOM   2341  H2  WAT   761      -2.403  14.154 -11.702  1.00  0.00
TER
ATOM   2342  O   WAT   762       3.235  14.242 -11.625  1.00  0.00
ATOM   2343  H1  WAT   762       2.546  13.580 -11.690  1.00  0.00
ATOM   2344  H2  WAT   762       3.955  13.796 -11.180  1.00  0.00
TER
ATOM   2345  O   WAT   763      -7.219  18.984 -16.184  1.00  0.00
ATOM   2346  H1  WAT   763      -6.852  18.897 -15.305  1.00  0.00
ATOM   2347  H2  WAT   763      -7.788  18.221 -16.283  1.00  0.00
TER
ATOM   2348  O   WAT   764       7.581  17.453 -13.171  1.00  0.00
ATOM   2349  H1  WAT   764       7.350  17.224 -14.071  1.00  0.00
ATOM   2350  H2  WAT   764       7.842  18.373 -13.217  1.00  0.00
TER
ATOM   2351  O   WAT   765      -7.668  15.895 -12.278  1.00  0.00
ATOM   2352  H1  WAT   765      -8.562  15.862 -11.939  1.00  0.00
ATOM   2353  H2  WAT   765      -7.128  16.094 -11.513  1.00  0.00
TER
ATOM   2354  O   WAT   766       6.020  12.678 -10.393  1.00  0.00
ATOM   2355  H1  WAT   766       6.897  12.687 -10.010  1.00  0.00
ATOM   2356  H2  WAT   766       6.032  11.941 -11.004  1.00  0.00
TER
ATOM   2357  O   WAT   767       7.466  16.531 -19.504  1.00  0.00
ATOM   2358  H1  WAT   767       7.990  16.038 -20.135  1.00  0.00
ATOM   2359  H2  WAT   767       8.052  16.666 -18.760  1.00  0.00
TER
ATOM   2360  O   WAT   768       7.645  16.615 -15.982  1.00  0.00
ATOM   2361  H1  WAT   768       6.696  16.582 -15.868  1.00  0.00
ATOM   2362  H2  WAT   768       7.827  17.525 -16.217  1.00  0.00
TER
ATOM   2363  O   WAT   769      -7.164  10.170 -17.930  1.00  0.00
ATOM   2364  H1  WAT   769      -6.516   9.620 -18.370  1.00  0.00
ATOM   2365  H2  WAT   769      -6.743  10.424 -17.108  1.00  0.00
TER
ATOM   2366  O   WAT   770       6.732  10.364 -14.573  1.00  0.00
ATOM   2367  H1  WAT   770       7.369  10.978 -14.207  1.00  0.00
ATOM   2368  H2  WAT   770       6.879  10.400 -15.518  1.00  0.00
TER
ATOM   2369  O   WAT   771      -7.410  10.326 -15.187  1.00  0.00
ATOM   2370  H1  WAT   771      -7.759  10.782 -14.422  1.00  0.00
ATOM   2371  H2  WAT   771      -7.742   9.431 -15.105  1.00  0.00
TER
ATOM   2372  O   WAT   772       0.102  11.517 -11.666  1.00  0.00
ATOM   2373  H1  WAT   772       0.041  12.109 -10.916  1.00  0.00
ATOM   2374  H2  WAT   772       1.042  11.409 -11.810  1.00  0.00
TER
ATOM   2375  O   WAT   773       2.739  11.174 -12.026  1.00  0.00
ATOM   2376  H1  WAT   773       3.354  11.492 -12.688  1.00  0.00
ATOM   2377  H2  WAT   773       3.284  10.689 -11.407  1.00  0.00
TER
ATOM   2378  O   WAT   774      -6.738   9.853 -11.912  1.00  0.00
ATOM   2379  H1  WAT   774      -6.190   9.672 -12.676  1.00  0.00
ATOM   2380  H2  WAT   774      -6.673   9.063 -11.377  1.00  0.00
TER
ATOM   2381  O   WAT   775       3.480   9.737 -15.699  1.00  0.00
ATOM   2382  H1  WAT   775       2.606  10.070 -15.902  1.00  0.00
ATOM   2383  H2  WAT   775       3.371   9.264 -14.874  1.00  0.00
TER
ATOM   2384  O   WAT   776       4.387  11.944 -14.315  1.00  0.00
ATOM   2385  H1  WAT   776       4.059  11.129 -14.695  1.00  0.00
ATOM   2386  H2  WAT   776       5.336  11.901 -14.439  1.00  0.00
TER
ATOM   2387  O   WAT   777       1.228  10.654 -16.760  1.00  0.00
ATOM   2388  H1  WAT   777       0.445  11.128 -16.480  1.00  0.00
ATOM   2389  H2  WAT   777       0.934   9.749 -16.869  1.00  0.00
TER
ATOM   2390  O   WAT   778       5.780  11.356 -18.715  1.00  0.00
ATOM   2391  H1  WAT   778       6.221  11.301 -19.563  1.00  0.00
ATOM   2392  H2  WAT   778       5.511  12.272 -18.644  1.00  0.00
TER
ATOM   2393  O   WAT   779       3.616   9.737 -20.010  1.00  0.00
ATOM   2394  H1  WAT   779       4.219  10.309 -19.535  1.00  0.00
ATOM   2395  H2  WAT   779       2.875  10.301 -20.233  1.00  0.00
TER
ATOM   2396  O   WAT   780      -2.736  10.501 -10.209  1.00  0.00
ATOM   2397  H1  WAT   780      -3.018  11.004 -10.973  1.00  0.00
ATOM   2398  H2  WAT   780      -2.354   9.703 -10.575  1.00  0.00
TER
ATOM   2399  O   WAT   781       3.865   9.916  -9.631  1.00  0.00
ATOM   2400  H1  WAT   781       3.752  10.236  -8.736  1.00  0.00
ATOM   2401  H2  WAT   781       4.682  10.318  -9.927  1.00  0.00
TER
ATOM   2402  O   WAT   782       2.771  -0.839  17.056  1.00  0.00
ATOM   2403  H1  WAT   782       2.690  -1.753  16.785  1.00  0.00
ATOM   2404  H2  WAT   782       2.357  -0.342  16.350  1.00  0.00
TER
ATOM   2405  O   WAT   783       0.903   0.939  18.937  1.00  0.00
ATOM   2406  H1  WAT   783       0.127   0.459  19.227  1.00  0.00
ATOM   2407  H2  WAT   783       1.554   0.260  18.762  1.00  0.00
TER
ATOM   2408  O   WAT   784       4.924   5.345  17.717  1.00  0.00
ATOM   2409  H1  WAT   784       4.462   4.574  18.045  1.00  0.00
ATOM   2410  H2  WAT   784       5.736   5.372  18.222  1.00  0.00
TER
ATOM   2411  O   WAT   785      -5.100   5.285  20.010  1.00  0.00
ATOM   2412  H1  WAT   785      -4.798   4.395  19.831  1.00  0.00
ATOM   2413  H2  WAT   785      -4.356   5.842  19.782  1.00  0.00
TER
ATOM   2414  O   WAT   786      -6.671  -3.789  13.599  1.00  0.00
ATOM   2415  H1  WAT   786      -7.560  -3.447  13.497  1.00  0.00
ATOM   2416  H2  WAT   786      -6.387  -3.989  12.707  1.00  0.00
TER
ATOM   2417  O   WAT   787      -8.708  -1.188  19.483  1.00  0.00
ATOM   2418  H1  WAT   787      -8.136  -1.956  19.483  1.00  0.00
ATOM   2419  H2  WAT   787      -8.708  -0.889  18.573  1.00  0.00
TER
ATOM   2420  O   WAT   788       1.150   7.631  17.337  1.00  0.00
ATOM   2421  H1  WAT   788       0.531   8.087  16.767  1.00  0.00
ATOM   2422  H2  WAT   788       2.005   7.786  16.936  1.00  0.00
TER
ATOM   2423  O   WAT   789       0.344   3.615  18.944  1.00  0.00
ATOM   2424  H1  WAT   789       0.275   2.674  18.783  1.00  0.00
ATOM   2425  H2  WAT   789       1.106   3.705  19.516  1.00  0.00
TER
ATOM   2426  O   WAT   790       1.374  -3.578  19.171  1.00  0.00
ATOM   2427  H1  WAT   790       1.751  -4.451  19.058  1.00  0.00
ATOM   2428  H2  WAT   790       1.276  -3.242  18.280  1.00  0.00
TER
ATOM   2429  O   WAT   791      -4.495  -5.206  14.632  1.00  0.00
ATOM   2430  H1  WAT   791      -4.389  -4.305  14.939  1.00  0.00
ATOM   2431  H2  WAT   791      -5.406  -5.254  14.342  1.00  0.00
TER
ATOM   2432  O   WAT   792       5.157  -6.083  16.104  1.00  0.00
ATOM   2433  H1  WAT   792       5.978  -6.573  16.146  1.00  0.00
ATOM   2434  H2  WAT   792       5.190  -5.493  16.857  1.00  0.00
TER
ATOM   2435  O   WAT   793      -2.654  -2.237  18.965  1.00  0.00
ATOM   2436  H1  WAT   793      -2.147  -1.739  19.605  1.00  0.00
ATOM   2437  H2  WAT   793      -2.123  -3.013  18.789  1.00  0.00
TER
ATOM   2438  O   WAT   794       2.016   2.515  14.730  1.00  0.00
ATOM   2439  H1  WAT   794       1.398   2.980  14.167  1.00  0.00
ATOM   2440  H2  WAT   794       2.529   3.208  15.147  1.00  0.00
TER
ATOM   2441  O   WAT   795       5.393  -4.143  18.876  1.00  0.00
ATOM   2442  H1  WAT   795       4.688  -3.855  19.457  1.00  0.00
ATOM   2443  H2  WAT   795       5.754  -3.333  18.516  1.00  0.00
TER
ATOM   2444  O   WAT   796      -8.615   3.201  12.104  1.00  0.00
ATOM   2445  H1  WAT   796      -8.993   3.689  11.373  1.00  0.00
ATOM   2446  H2  WAT   796      -8.358   3.873  12.735  1.00  0.00
TER
ATOM   2447  O   WAT   797       8.462  -4.698  19.267  1.00  0.00
ATOM   2448  H1  WAT   797       7.514  -4.664  19.399  1.00  0.00
ATOM   2449  H2  WAT   797       8.787  -3.884  19.652  1.00  0.00
TER
ATOM   2450  O   WAT   798      -1.007  -8.398  17.563  1.00  0.00
ATOM   2451  H1  WAT   798      -0.699  -8.953  16.846  1.00  0.00
ATOM   2452  H2  WAT   798      -1.936  -8.263  17.380  1.00  0.00
TER
ATOM   2453  O   WAT   799       4.545   7.319  19.854  1.00  0.00
ATOM   2454  H1  WAT   799       4.558   6.915  18.986  1.00  0.00
ATOM   2455  H2  WAT   799       3.992   8.094  19.750  1.00  0.00
TER
ATOM   2456  O   WAT   800       5.840   4.041  14.943  1.00  0.00
ATOM   2457  H1  WAT   800       5.729   3.098  15.068  1.00  0.00
ATOM   2458  H2  WAT   800       5.836   4.402  15.829  1.00  0.00
TER
ATOM   2459  O   WAT   801       1.382  -0.333  14.299  1.00  0.00
ATOM   2460  H1  WAT   801       0.454  -0.399  14.528  1.00  0.00
ATOM   2461  H2  WAT   801       1.534   0.605  14.184  1.00  0.00
TER
ATOM   2462  O   WAT   802       1.368  -4.061  11.296  1.00  0.00
ATOM   2463  H1  WAT   802       0.429  -3.900  11.381  1.00  0.00
ATOM   2464  H2  WAT   802       1.687  -3.343  10.749  1.00  0.00
TER
ATOM   2465  O   WAT   803       5.411   1.229  14.802  1.00  0.00
ATOM   2466  H1  WAT   803       4.793   0.891  14.155  1.00  0.00
ATOM   2467  H2  WAT   803       5.394   0.585  15.510  1.00  0.00
TER
ATOM   2468  O   WAT   804      -3.013   0.194  17.081  1.00  0.00
ATOM   2469  H1  WAT   804      -3.417  -0.519  16.585  1.00  0.00
ATOM   2470  H2  WAT   804      -2.926  -0.151  17.970  1.00  0.00
TER
ATOM   2471  O   WAT   805      -2.545   3.880  19.245  1.00  0.00
ATOM   2472  H1  WAT   805      -2.842   3.275  18.565  1.00  0.00
ATOM   2473  H2  WAT   805      -1.595   3.918  19.134  1.00  0.00
TER
ATOM   2474  O   WAT   806       3.588   0.468  11.810  1.00  0.00
ATOM   2475  H1  WAT   806       4.027  -0.370  11.663  1.00  0.00
ATOM   2476  H2  WAT   806       4.301   1.101  11.896  1.00  0.00
TER
ATOM   2477  O   WAT   807       1.697   5.407  15.778  1.00  0.00
ATOM   2478  H1  WAT   807       2.137   6.150  15.363  1.00  0.00
ATOM   2479  H2  WAT   807       1.636   5.650  16.702  1.00  0.00
TER
ATOM   2480  O   WAT   808       7.169  -8.278  10.124  1.00  0.00
ATOM   2481  H1  WAT   808       6.857  -8.185  11.024  1.00  0.00
ATOM   2482  H2  WAT   808       7.931  -7.700  10.073  1.00  0.00
TER
ATOM   2483  O   WAT   809      -6.312  -0.912  14.581  1.00  0.00
ATOM   2484  H1  WAT   809      -6.433  -0.186  13.970  1.00  0.00
ATOM   2485  H2  WAT   809      -6.622  -1.682  14.104  1.00  0.00
TER
ATOM   2486  O   WAT   810      -7.429   3.960  16.799  1.00  0.00
ATOM   2487  H1  WAT   810      -7.836   4.101  15.944  1.00  0.00
ATOM   2488  H2  WAT   810      -6.538   3.676  16.596  1.00  0.00
TER
ATOM   2489  O   WAT   811       4.364   8.394  13.134  1.00  0.00
ATOM   2490  H1  WAT   811       4.204   8.105  14.032  1.00  0.00
ATOM   2491  H2  WAT   811       4.199   7.618  12.599  1.00  0.00
TER
ATOM   2492  O   WAT   812      -3.157   8.174  14.911  1.00  0.00
ATOM   2493  H1  WAT   812      -3.333   7.258  14.698  1.00  0.00
ATOM   2494  H2  WAT   812      -4.011   8.533  15.151  1.00  0.00
TER
ATOM   2495  O   WAT   813       4.067   5.903  11.694  1.00  0.00
ATOM   2496  H1  WAT   813       3.373   5.901  11.034  1.00  0.00
ATOM   2497  H2  WAT   813       4.809   5.479  11.263  1.00  0.00
TER
ATOM   2498  O   WAT   814       3.632   7.529  15.769  1.00  0.00
ATOM   2499  H1  WAT   814       4.088   6.748  16.083  1.00  0.00
ATOM   2500  H2  WAT   814       3.971   8.240  16.313  1.00  0.00
TER
ATOM   2501  O   WAT   815      -3.846  -7.568  17.964  1.00  0.00
ATOM   2502  H1  WAT   815      -4.289  -6.788  17.632  1.00  0.00
ATOM   2503  H2  WAT   815      -3.287  -7.245  18.671  1.00  0.00
TER
ATOM   2504  O   WAT   816      -0.730  -7.947  12.844  1.00  0.00
ATOM   2505  H1  WAT   816      -1.355  -7.951  13.570  1.00  0.00
ATOM   2506  H2  WAT   816      -0.817  -8.814  12.448  1.00  0.00
TER
ATOM   2507  O   WAT   817      -1.808  -7.024  19.823  1.00  0.00
ATOM   2508  H1  WAT   817      -1.511  -6.117  19.742  1.00  0.00
ATOM   2509  H2  WAT   817      -1.260  -7.512  19.209  1.00  0.00
TER
ATOM   2510  O   WAT   818      -4.055  -2.445  15.692  1.00  0.00
ATOM   2511  H1  WAT   818      -4.280  -2.661  16.597  1.00  0.00
ATOM   2512  H2  WAT   818      -4.835  -2.012  15.347  1.00  0.00
TER
ATOM   2513  O   WAT   819       3.175  -2.439  14.291  1.00  0.00
ATOM   2514  H1  WAT   819       2.576  -1.715  14.107  1.00  0.00
ATOM   2515  H2  WAT   819       3.723  -2.501  13.509  1.00  0.00
TER
ATOM   2516  O   WAT   820       1.782  -3.802  16.321  1.00  0.00
ATOM   2517  H1  WAT   820       2.175  -3.485  15.508  1.00  0.00
ATOM   2518  H2  WAT   820       2.143  -4.681  16.436  1.00  0.00
TER
ATOM   2519  O   WAT   821      -9.182  -7.212  18.544  1.00  0.00
ATOM   2520  H1  WAT   821      -9.471  -6.642  19.257  1.00  0.00
ATOM   2521  H2  WAT   821      -8.437  -7.692  18.907  1.00  0.00
TER
ATOM   2522  O   WAT   822      -8.995  -3.270   9.755  1.00  0.00
ATOM   2523  H1  WAT   822      -9.077  -2.327   9.896  1.00  0.00
ATOM   2524  H2  WAT   822      -9.347  -3.413   8.876  1.00  0.00
TER
ATOM   2525  O   WAT   823      -1.195  -4.536  18.822  1.00  0.00
ATOM   2526  H1  WAT   823      -1.191  -4.977  17.972  1.00  0.00
ATOM   2527  H2  WAT   823      -0.300  -4.215  18.929  1.00  0.00
TER
ATOM   2528  O   WAT   824      -5.345  -4.654  17.781  1.00  0.00
ATOM   2529  H1  WAT   824      -5.685  -4.176  18.538  1.00  0.00
ATOM   2530  H2  WAT   824      -6.107  -5.107  17.421  1.00  0.00
TER
ATOM   2531  O   WAT   825      -1.133  -3.535  11.812  1.00  0.00
ATOM   2532  H1  WAT   825      -1.012  -3.577  12.761  1.00  0.00
ATOM   2533  H2  WAT   825      -1.518  -2.673  11.657  1.00  0.00
TER
ATOM   2534  O   WAT   826      -2.121  -1.225  11.211  1.00  0.00
ATOM   2535  H1  WAT   826      -2.689  -1.673  10.584  1.00  0.00
ATOM   2536  H2  WAT   826      -1.412  -0.866  10.677  1.00  0.00
TER
ATOM   2537  O   WAT   827      -8.030  -5.732  16.698  1.00  0.00
ATOM   2538  H1  WAT   827      -8.315  -6.096  17.535  1.00  0.00
ATOM   2539  H2  WAT   827      -8.092  -6.464  16.084  1.00  0.00
TER
ATOM   2540  O   WAT   828      -4.576   2.771  13.483  1.00  0.00
ATOM   2541  H1  WAT   828      -5.350   2.230  13.323  1.00  0.00
ATOM   2542  H2  WAT   828      -3.847   2.251  13.145  1.00  0.00
TER
ATOM   2543  O   WAT   829       6.183   1.767  19.276  1.00  0.00
ATOM   2544  H1  WAT   829       6.903   2.263  18.886  1.00  0.00
ATOM   2545  H2  WAT   829       5.981   1.089  18.631  1.00  0.00
TER
ATOM   2546  O   WAT   830       1.644  -6.839  13.419  1.00  0.00
ATOM   2547  H1  WAT   830       0.830  -7.338  13.343  1.00  0.00
ATOM   2548  H2  WAT   830       1.450  -5.999  13.003  1.00  0.00
TER
ATOM   2549  O   WAT   831       4.359  -2.467  11.715  1.00  0.00
ATOM   2550  H1  WAT   831       5.246  -2.155  11.540  1.00  0.00
ATOM   2551  H2  WAT   831       4.329  -3.340  11.323  1.00  0.00
TER
ATOM   2552  O   WAT   832      -4.532   2.439  17.121  1.00  0.00
ATOM   2553  H1  WAT   832      -4.015   1.636  17.067  1.00  0.00
ATOM   2554  H2  WAT   832      -4.984   2.377  17.963  1.00  0.00
TER
ATOM   2555  O   WAT   833       0.355   3.705  12.394  1.00  0.00
ATOM   2556  H1  WAT   833       0.696   4.450  11.898  1.00  0.00
ATOM   2557  H2  WAT   833      -0.474   4.019  12.756  1.00  0.00
TER
ATOM   2558  O   WAT   834       6.630  -1.156  11.183  1.00  0.00
ATOM   2559  H1  WAT   834       6.546  -0.724  10.333  1.00  0.00
ATOM   2560  H2  WAT   834       7.349  -0.696  11.616  1.00  0.00
TER
ATOM   2561  O   WAT   835       7.659   5.698  13.911  1.00  0.00
ATOM   2562  H1  WAT   835       7.016   5.044  14.186  1.00  0.00
ATOM   2563  H2  WAT   835       7.272   6.104  13.135  1.00  0.00
TER
ATOM   2564  O   WAT   836       3.237   3.027  17.758  1.00  0.00
ATOM   2565  H1  WAT   836       3.590   2.430  17.099  1.00  0.00
ATOM   2566  H2  WAT   836       2.354   2.701  17.929  1.00  0.00
TER
ATOM   2567  O   WAT   837      -0.676   3.787  15.166  1.00  0.00
ATOM   2568  H1  WAT   837       0.011   4.334  15.546  1.00  0.00
ATOM   2569  H2  WAT   837      -1.463   4.331  15.200  1.00  0.00
TER
ATOM   2570  O   WAT   838      -8.537  -0.596  10.657  1.00  0.00
ATOM   2571  H1  WAT   838      -7.668  -0.313  10.941  1.00  0.00
ATOM   2572  H2  WAT   838      -9.028   0.218  10.542  1.00  0.00
TER
ATOM   2573  O   WAT   839      -1.374   0.791  14.778  1.00  0.00
ATOM   2574  H1  WAT   839      -0.917   1.602  15.004  1.00  0.00
ATOM   2575  H2  WAT   839      -1.725   0.474  15.610  1.00  0.00
TER
ATOM   2576  O   WAT   840      -5.472  -8.865  15.250  1.00  0.00
ATOM   2577  H1  WAT   840      -5.601  -8.873  16.199  1.00  0.00
ATOM   2578  H2  WAT   840      -6.296  -8.527  14.899  1.00  0.00
TER
ATOM   2579  O   WAT   841       6.048   4.590  10.449  1.00  0.00
ATOM   2580  H1  WAT   841       5.822   3.873  11.041  1.00  0.00
ATOM   2581  H2  WAT   841       5.658   4.341   9.611  1.00  0.00
TER
ATOM   2582  O   WAT   842      -8.170   8.617  11.223  1.00  0.00
ATOM   2583  H1  WAT   842      -7.810   9.216  10.569  1.00  0.00
ATOM   2584  H2  WAT   842      -8.311   9.163  11.997  1.00  0.00
TER
ATOM   2585  O   WAT   843       5.630   2.507  12.110  1.00  0.00
ATOM   2586  H1  WAT   843       5.342   2.969  12.898  1.00  0.00
ATOM   2587  H2  WAT   843       6.425   2.047  12.379  1.00  0.00
TER
ATOM   2588  O   WAT   844      -2.153   6.000  12.041  1.00  0.00
ATOM   2589  H1  WAT   844      -2.162   6.733  11.425  1.00  0.00
ATOM   2590  H2  WAT   844      -3.073   5.753  12.133  1.00  0.00
TER
ATOM   2591  O   WAT   845      -6.552   1.221  12.785  1.00  0.00
ATOM   2592  H1  WAT   845      -7.160   1.961  12.795  1.00  0.00
ATOM   2593  H2  WAT   845      -6.078   1.311  11.959  1.00  0.00
TER
ATOM   2594  O   WAT   846       6.387  -5.658  13.270  1.00  0.00
ATOM   2595  H1  WAT   846       5.758  -5.553  12.556  1.00  0.00
ATOM   2596  H2  WAT   846       5.892  -5.438  14.059  1.00  0.00
TER
ATOM   2597  O   WAT   847       0.833   6.063  10.703  1.00  0.00
ATOM   2598  H1  WAT   847       0.934   5.859   9.773  1.00  0.00
ATOM   2599  H2  WAT   847      -0.067   5.809  10.908  1.00  0.00
TER
ATOM   2600  O   WAT   848      -1.645  -3.379  14.686  1.00  0.00
ATOM   2601  H1  WAT   848      -2.353  -2.911  15.127  1.00  0.00
ATOM   2602  H2  WAT   848      -1.360  -4.037  15.320  1.00  0.00
TER
ATOM   2603  O   WAT   849       2.387  -6.654  16.125  1.00  0.00
ATOM   2604  H1  WAT   849       2.264  -6.636  15.176  1.00  0.00
ATOM   2605  H2  WAT   849       3.335  -6.606  16.245  1.00  0.00
TER
ATOM   2606  O   WAT   850      -0.525   8.581  15.398  1.00  0.00
ATOM   2607  H1  WAT   850      -0.271   8.543  14.476  1.00  0.00
ATOM   2608  H2  WAT   850      -1.474   8.455  15.391  1.00  0.00
TER
ATOM   2609  O   WAT   851      -3.441  -5.071  12.061  1.00  0.00
ATOM   2610  H1  WAT   851      -2.592  -4.634  11.995  1.00  0.00
ATOM   2611  H2  WAT   851      -3.808  -4.759  12.888  1.00  0.00
TER
ATOM   2612  O   WAT   852       5.480  -0.499  16.974  1.00  0.00
ATOM   2613  H1  WAT   852       4.539  -0.484  17.149  1.00  0.00
ATOM   2614  H2  WAT   852       5.794  -1.286  17.420  1.00  0.00
TER
ATOM   2615  O   WAT   853      -4.542   1.182  10.534  1.00  0.00
ATOM   2616  H1  WAT   853      -3.776   1.071  11.097  1.00  0.00
ATOM   2617  H2  WAT   853      -4.464   0.486   9.882  1.00  0.00
TER
ATOM   2618  O   WAT   854      -5.847  -1.385  11.218  1.00  0.00
ATOM   2619  H1  WAT   854      -5.767  -2.332  11.329  1.00  0.00
ATOM   2620  H2  WAT   854      -4.955  -1.054  11.324  1.00  0.00
TER
ATOM   2621  O   WAT   855       7.482   6.671  18.649  1.00  0.00
ATOM   2622  H1  WAT   855       7.607   7.495  19.122  1.00  0.00
ATOM   2623  H2  WAT   855       8.349   6.460  18.302  1.00  0.00
TER
ATOM   2624  O   WAT   856      -5.046   8.765  18.321  1.00  0.00
ATOM   2625  H1  WAT   856      -4.310   8.216  18.592  1.00  0.00
ATOM   2626  H2  WAT   856      -4.662   9.630  18.182  1.00  0.00
TER
ATOM   2627  O   WAT   857      -8.161   4.832  14.195  1.00  0.00
ATOM   2628  H1  WAT   857      -9.087   5.074  14.186  1.00  0.00
ATOM   2629  H2  WAT   857      -7.696   5.659  14.074  1.00  0.00
TER
ATOM   2630  O   WAT   858      -1.936   7.938  10.144  1.00  0.00
ATOM   2631  H1  WAT   858      -1.143   8.226   9.692  1.00  0.00
ATOM   2632  H2  WAT   858      -2.455   7.507   9.465  1.00  0.00
TER
ATOM   2633  O   WAT   859       7.117   7.165  11.567  1.00  0.00
ATOM   2634  H1  WAT   859       6.832   6.751  10.753  1.00  0.00
ATOM   2635  H2  WAT   859       6.919   8.093  11.447  1.00  0.00
TER
ATOM   2636  O   WAT   860      -1.418   3.158  10.008  1.00  0.00
ATOM   2637  H1  WAT   860      -1.523   2.543  10.734  1.00  0.00
ATOM   2638  H2  WAT   860      -1.585   2.634   9.224  1.00  0.00
TER
ATOM   2639  O   WAT   861       1.822   2.220  10.612  1.00  0.00
ATOM   2640  H1  WAT   861       1.273   2.667  11.256  1.00  0.00
ATOM   2641  H2  WAT   861       2.444   1.715  11.136  1.00  0.00
TER
ATOM   2642  O   WAT   862      -2.510   1.179  12.509  1.00  0.00
ATOM   2643  H1  WAT   862      -2.088   1.013  13.352  1.00  0.00
ATOM   2644  H2  WAT   862      -2.385   0.369  12.014  1.00  0.00
TER
ATOM   2645  O   WAT   863       0.003   0.203   9.756  1.00  0.00
ATOM   2646  H1  WAT   863       0.523  -0.512   9.390  1.00  0.00
ATOM   2647  H2  WAT   863       0.650   0.841  10.056  1.00  0.00
TER
ATOM   2648  O   WAT   864      -3.614  -2.748   9.454  1.00  0.00
ATOM   2649  H1  WAT   864      -3.815  -3.611   9.816  1.00  0.00
ATOM   2650  H2  WAT   864      -3.785  -2.834   8.517  1.00  0.00
TER
ATOM   2651  O   WAT   865       3.865  -7.937  11.983  1.00  0.00
ATOM   2652  H1  WAT   865       4.145  -8.780  12.339  1.00  0.00
ATOM   2653  H2  WAT   865       3.091  -7.705  12.497  1.00  0.00
TER
ATOM   2654  O   WAT   866      -4.816  -5.648   9.442  1.00  0.00
ATOM   2655  H1  WAT   866      -4.513  -5.641   8.534  1.00  0.00
ATOM   2656  H2  WAT   866      -4.076  -5.998   9.939  1.00  0.00
TER
ATOM   2657  O   WAT   867      -1.597  -6.704  10.428  1.00  0.00
ATOM   2658  H1  WAT   867      -1.945  -7.382   9.848  1.00  0.00
ATOM   2659  H2  WAT   867      -1.396  -7.165  11.242  1.00  0.00
TER
ATOM   2660  O   WAT   868       0.568   8.284  12.046  1.00  0.00
ATOM   2661  H1  WAT   868       1.463   8.622  12.068  1.00  0.00
ATOM   2662  H2  WAT   868       0.599   7.562  11.419  1.00  0.00
TER
ATOM   2663  O   WAT   869      -5.793   3.657  10.275  1.00  0.00
ATOM   2664  H1  WAT   869      -5.355   4.200  10.931  1.00  0.00
ATOM   2665  H2  WAT   869      -5.308   2.831  10.285  1.00  0.00
TER
ATOM   2666  O   WAT   870      -8.578   6.446  17.727  1.00  0.00
ATOM   2667  H1  WAT   870      -8.248   5.578  17.495  1.00  0.00
ATOM   2668  H2  WAT   870      -8.149   6.651  18.558  1.00  0.00
TER
ATOM   2669  O   WAT   871      -3.982   4.776  15.387  1.00  0.00
ATOM   2670  H1  WAT   871      -4.283   4.653  16.288  1.00  0.00
ATOM   2671  H2  WAT   871      -4.088   3.917  14.979  1.00  0.00
TER
ATOM   2672  O   WAT   872       8.787   4.556  10.090  1.00  0.00
ATOM   2673  H1  WAT   872       7.956   4.624  10.561  1.00  0.00
ATOM   2674  H2  WAT   872       8.964   5.446   9.787  1.00  0.00
TER
ATOM   2675  O   WAT   873       8.243   1.301  12.593  1.00  0.00
ATOM   2676  H1  WAT   873       9.005   1.870  12.699  1.00  0.00
ATOM   2677  H2  WAT   873       8.258   0.734  13.364  1.00  0.00
TER
ATOM   2678  O   WAT   874      -8.257  -0.175  16.824  1.00  0.00
ATOM   2679  H1  WAT   874      -8.912  -0.444  16.180  1.00  0.00
ATOM   2680  H2  WAT   874      -7.419  -0.285  16.374  1.00  0.00
TER
ATOM   2681  O   WAT   875       9.249   2.156  17.438  1.00  0.00
ATOM   2682  H1  WAT   875       9.620   1.373  17.031  1.00  0.00
ATOM   2683  H2  WAT   875       9.889   2.845  17.259  1.00  0.00
TER
ATOM   2684  O   WAT   876       8.295   1.594   9.751  1.00  0.00
ATOM   2685  H1  WAT   876       8.570   2.502   9.623  1.00  0.00
ATOM   2686  H2  WAT   876       8.106   1.531  10.687  1.00  0.00
TER
ATOM   2687  O   WAT   877       4.692  -5.381  11.046  1.00  0.00
ATOM   2688  H1  WAT   877       5.111  -5.568  10.206  1.00  0.00
ATOM   2689  H2  WAT   877       4.386  -6.233  11.356  1.00  0.00
TER
ATOM   2690  O   WAT   878       8.191  -0.469  14.744  1.00  0.00
ATOM   2691  H1  WAT   878       7.816  -1.236  14.312  1.00  0.00
ATOM   2692  H2  WAT   878       7.462  -0.087  15.231  1.00  0.00
TER
ATOM   2693  O   WAT   879      -9.043  -2.965  12.767  1.00  0.00
ATOM   2694  H1  WAT   879      -9.947  -2.702  12.592  1.00  0.00
ATOM   2695  H2  WAT   879      -8.559  -2.694  11.987  1.00  0.00
TER
ATOM   2696  O   WAT   880       7.466  -2.243  18.044  1.00  0.00
ATOM   2697  H1  WAT   880       7.990  -2.737  17.413  1.00  0.00
ATOM   2698  H2  WAT   880       8.052  -2.108  18.789  1.00  0.00
TER
ATOM   2699  O   WAT   881      -6.500  -3.909  10.676  1.00  0.00
ATOM   2700  H1  WAT   881      -5.791  -4.331  10.191  1.00  0.00
ATOM   2701  H2  WAT   881      -7.216  -3.841  10.045  1.00  0.00
TER
ATOM   2702  O   WAT   882      -6.853  -7.855   9.716  1.00  0.00
ATOM   2703  H1  WAT   882      -6.130  -7.314  10.035  1.00  0.00
ATOM   2704  H2  WAT   882      -6.580  -8.129   8.841  1.00  0.00
TER
ATOM   2705  O   WAT   883       6.956  -2.986  13.984  1.00  0.00
ATOM   2706  H1  WAT   883       7.452  -3.219  14.768  1.00  0.00
ATOM   2707  H2  WAT   883       6.758  -3.825  13.567  1.00  0.00
TER
ATOM   2708  O   WAT   884       8.385  -4.350  16.517  1.00  0.00
ATOM   2709  H1  WAT   884       8.275  -4.504  17.456  1.00  0.00
ATOM   2710  H2  WAT   884       9.146  -4.878  16.275  1.00  0.00
TER
ATOM   2711  O   WAT   885       9.274  -6.519   9.758  1.00  0.00
ATOM   2712  H1  WAT   885      10.199  -6.651   9.550  1.00  0.00
ATOM   2713  H2  WAT   885       9.252  -6.440  10.712  1.00  0.00
TER
ATOM   2714  O   WAT   886       9.348  -5.748  12.384  1.00  0.00
ATOM   2715  H1  WAT   886       8.553  -5.813  12.913  1.00  0.00
ATOM   2716  H2  WAT   886       9.552  -4.813  12.372  1.00  0.00
TER
ATOM   2717  O   WAT   887       6.290   8.291  16.377  1.00  0.00
ATOM   2718  H1  WAT   887       6.886   7.970  15.701  1.00  0.00
ATOM   2719  H2  WAT   887       6.548   7.819  17.169  1.00  0.00
TER
ATOM   2720  O   WAT   888      -2.729   7.250  19.382  1.00  0.00
ATOM   2721  H1  WAT   888      -2.213   6.638  18.857  1.00  0.00
ATOM   2722  H2  WAT   888      -2.080   7.753  19.873  1.00  0.00
TER
ATOM   2723  O   WAT   889       5.780  -7.418  18.834  1.00  0.00
ATOM   2724  H1  WAT   889       6.221  -7.474  17.986  1.00  0.00
ATOM   2725  H2  WAT   889       5.511  -6.502  18.905  1.00  0.00
TER
ATOM   2726  O   WAT   890       7.644  -7.787  16.844  1.00  0.00
ATOM   2727  H1  WAT   890       7.583  -8.730  16.698  1.00  0.00
ATOM   2728  H2  WAT   890       8.423  -7.679  17.390  1.00  0.00
TER
ATOM   2729  O   WAT   891      -8.051   8.353  15.807  1.00  0.00
ATOM   2730  H1  WAT   891      -8.219   7.720  16.505  1.00  0.00
ATOM   2731  H2  WAT   891      -8.918   8.559  15.456  1.00  0.00
TER
ATOM   2732  O   WAT   892      -7.428  -7.816  13.310  1.00  0.00
ATOM   2733  H1  WAT   892      -6.670  -7.703  12.736  1.00  0.00
ATOM   2734  H2  WAT   892      -7.890  -6.979  13.264  1.00  0.00
TER
ATOM   2735  O   WAT   893      -0.887  -5.702  16.300  1.00  0.00
ATOM   2736  H1  WAT   893      -1.699  -6.076  15.960  1.00  0.00
ATOM   2737  H2  WAT   893      -0.383  -6.457  16.602  1.00  0.00
TER
ATOM   2738  O   WAT   894       3.616  -9.038  17.539  1.00  0.00
ATOM   2739  H1  WAT   894       4.219  -8.465  18.013  1.00  0.00
ATOM   2740  H2  WAT   894       2.875  -8.474  17.316  1.00  0.00
TER
ATOM   2741  O   WAT   895       6.759  -8.635  12.813  1.00  0.00
ATOM   2742  H1  WAT   895       6.954  -7.737  13.079  1.00  0.00
ATOM   2743  H2  WAT   895       5.972  -8.867  13.306  1.00  0.00
TER
ATOM   2744  O   WAT   896      -6.445   7.046  13.252  1.00  0.00
ATOM   2745  H1  WAT   896      -6.970   7.427  12.548  1.00  0.00
ATOM   2746  H2  WAT   896      -6.520   7.671  13.973  1.00  0.00
TER
ATOM   2747  O   WAT   897      -5.056  -7.289  11.850  1.00  0.00
ATOM   2748  H1  WAT   897      -4.526  -8.076  11.721  1.00  0.00
ATOM   2749  H2  WAT   897      -4.423  -6.610  12.084  1.00  0.00
TER
ATOM   2750  O   WAT   898      -2.862  -7.552  14.905  1.00  0.00
ATOM   2751  H1  WAT   898      -3.492  -8.253  15.072  1.00  0.00
ATOM   2752  H2  WAT   898      -3.401  -6.791  14.688  1.00  0.00
TER
ATOM   2753  O   WAT   899       8.312   8.605  14.573  1.00  0.00
ATOM   2754  H1  WAT   899       8.487   7.918  13.929  1.00  0.00
ATOM   2755  H2  WAT   899       7.614   9.129  14.181  1.00  0.00
TER
ATOM   2756  O   WAT   900      -3.845   8.994  12.127  1.00  0.00
ATOM   2757  H1  WAT   900      -3.114   8.710  11.579  1.00  0.00
ATOM   2758  H2  WAT   900      -3.586   8.756  13.017  1.00  0.00
TER
ATOM   2759  O   WAT   901      -4.684   5.111  12.131  1.00  0.00
ATOM   2760  H1  WAT   901      -5.313   5.579  12.680  1.00  0.00
ATOM   2761  H2  WAT   901      -4.569   4.266  12.566  1.00  0.00
TER
ATOM   2762  O   WAT   902      -6.671  -3.789  -5.176  1.00  0.00
ATOM   2763  H1  WAT   902      -7.560  -3.447  -5.278  1.00  0.00
ATOM   2764  H2  WAT   902      -6.387  -3.989  -6.068  1.00  0.00
TER
ATOM   2765  O   WAT   903      -8.708  -1.188   0.708  1.00  0.00
ATOM   2766  H1  WAT   903      -8.136  -1.956   0.709  1.00  0.00
ATOM   2767  H2  WAT   903      -8.708  -0.889  -0.201  1.00  0.00
TER
ATOM   2768  O   WAT   904      -7.466  -5.780   2.495  1.00  0.00
ATOM   2769  H1  WAT   904      -7.645  -6.677   2.775  1.00  0.00
ATOM   2770  H2  WAT   904      -7.868  -5.232   3.170  1.00  0.00
TER
ATOM   2771  O   WAT   905      -4.495  -5.206  -4.142  1.00  0.00
ATOM   2772  H1  WAT   905      -4.389  -4.305  -3.835  1.00  0.00
ATOM   2773  H2  WAT   905      -5.406  -5.254  -4.432  1.00  0.00
TER
ATOM   2774  O   WAT   906       5.157  -6.083  -2.671  1.00  0.00
ATOM   2775  H1  WAT   906       5.978  -6.573  -2.628  1.00  0.00
ATOM   2776  H2  WAT   906       5.190  -5.493  -1.918  1.00  0.00
TER
ATOM   2777  O   WAT   907      -6.847  -3.284   1.103  1.00  0.00
ATOM   2778  H1  WAT   907      -6.166  -3.020   1.722  1.00  0.00
ATOM   2779  H2  WAT   907      -7.162  -4.124   1.437  1.00  0.00
TER
ATOM   2780  O   WAT   908       9.447  -4.066   3.894  1.00  0.00
ATOM   2781  H1  WAT   908       8.742  -3.678   3.375  1.00  0.00
ATOM   2782  H2  WAT   908       9.712  -3.371   4.496  1.00  0.00
TER
ATOM   2783  O   WAT   909      -4.371  -7.597   4.457  1.00  0.00
ATOM   2784  H1  WAT   909      -4.369  -7.080   3.652  1.00  0.00
ATOM   2785  H2  WAT   909      -5.200  -8.074   4.434  1.00  0.00
TER
ATOM   2786  O   WAT   910      -4.689  -5.886   2.464  1.00  0.00
ATOM   2787  H1  WAT   910      -4.348  -5.042   2.169  1.00  0.00
ATOM   2788  H2  WAT   910      -5.628  -5.738   2.581  1.00  0.00
TER
ATOM   2789  O   WAT   911      -8.615   3.201  -6.670  1.00  0.00
ATOM   2790  H1  WAT   911      -8.993   3.689  -7.402  1.00  0.00
ATOM   2791  H2  WAT   911      -8.358   3.873  -6.039  1.00  0.00
TER
ATOM   2792  O   WAT   912       7.009   5.474   2.365  1.00  0.00
ATOM   2793  H1  WAT   912       6.325   6.144   2.356  1.00  0.00
ATOM   2794  H2  WAT   912       7.549   5.673   1.599  1.00  0.00
TER
ATOM   2795  O   WAT   913       8.462  -4.698   0.493  1.00  0.00
ATOM   2796  H1  WAT   913       7.514  -4.664   0.624  1.00  0.00
ATOM   2797  H2  WAT   913       8.787  -3.884   0.878  1.00  0.00
TER
ATOM   2798  O   WAT   914      -1.007  -8.398  -1.212  1.00  0.00
ATOM   2799  H1  WAT   914      -0.699  -8.953  -1.928  1.00  0.00
ATOM   2800  H2  WAT   914      -1.936  -8.263  -1.394  1.00  0.00
TER
ATOM   2801  O   WAT   915       5.840   4.041  -3.832  1.00  0.00
ATOM   2802  H1  WAT   915       5.729   3.098  -3.707  1.00  0.00
ATOM   2803  H2  WAT   915       5.836   4.402  -2.946  1.00  0.00
TER
ATOM   2804  O   WAT   916       7.890   0.621   2.499  1.00  0.00
ATOM   2805  H1  WAT   916       7.062   0.690   2.024  1.00  0.00
ATOM   2806  H2  WAT   916       8.485   1.206   2.031  1.00  0.00
TER
ATOM   2807  O   WAT   917       5.411   1.229  -3.972  1.00  0.00
ATOM   2808  H1  WAT   917       4.793   0.891  -4.619  1.00  0.00
ATOM   2809  H2  WAT   917       5.394   0.585  -3.264  1.00  0.00
TER
ATOM   2810  O   WAT   918      -4.300  -3.032   2.086  1.00  0.00
ATOM   2811  H1  WAT   918      -3.748  -2.923   1.312  1.00  0.00
ATOM   2812  H2  WAT   918      -3.786  -2.658   2.802  1.00  0.00
TER
ATOM   2813  O   WAT   919       5.544   7.453   4.133  1.00  0.00
ATOM   2814  H1  WAT   919       5.067   8.261   3.940  1.00  0.00
ATOM   2815  H2  WAT   919       4.860   6.801   4.285  1.00  0.00
TER
ATOM   2816  O   WAT   920      -3.453   3.618   7.121  1.00  0.00
ATOM   2817  H1  WAT   920      -4.350   3.842   7.368  1.00  0.00
ATOM   2818  H2  WAT   920      -3.428   3.742   6.172  1.00  0.00
TER
ATOM   2819  O   WAT   921       3.588   0.468  -6.965  1.00  0.00
ATOM   2820  H1  WAT   921       4.027  -0.370  -7.111  1.00  0.00
ATOM   2821  H2  WAT   921       4.301   1.101  -6.878  1.00  0.00
TER
ATOM   2822  O   WAT   922      -4.626   0.490   5.697  1.00  0.00
ATOM   2823  H1  WAT   922      -4.765   1.362   6.066  1.00  0.00
ATOM   2824  H2  WAT   922      -5.508   0.147   5.552  1.00  0.00
TER
ATOM   2825  O   WAT   923      -2.828   6.432   7.905  1.00  0.00
ATOM   2826  H1  WAT   923      -2.856   6.836   7.038  1.00  0.00
ATOM   2827  H2  WAT   923      -2.991   5.503   7.743  1.00  0.00
TER
ATOM   2828  O   WAT   924       7.169  -8.278  -8.651  1.00  0.00
ATOM   2829  H1  WAT   924       6.857  -8.185  -7.751  1.00  0.00
ATOM   2830  H2  WAT   924       7.931  -7.700  -8.701  1.00  0.00
TER
ATOM   2831  O   WAT   925      -6.312  -0.912  -4.193  1.00  0.00
ATOM   2832  H1  WAT   925      -6.433  -0.186  -4.805  1.00  0.00
ATOM   2833  H2  WAT   925      -6.622  -1.682  -4.670  1.00  0.00
TER
ATOM   2834  O   WAT   926       9.124   7.215   9.202  1.00  0.00
ATOM   2835  H1  WAT   926       9.600   7.693   9.881  1.00  0.00
ATOM   2836  H2  WAT   926       9.745   7.146   8.476  1.00  0.00
TER
ATOM   2837  O   WAT   927      -8.674   2.260   1.614  1.00  0.00
ATOM   2838  H1  WAT   927      -8.596   2.394   0.670  1.00  0.00
ATOM   2839  H2  WAT   927      -8.060   1.551   1.807  1.00  0.00
TER
ATOM   2840  O   WAT   928      -7.429   3.960  -1.975  1.00  0.00
ATOM   2841  H1  WAT   928      -7.836   4.101  -2.830  1.00  0.00
ATOM   2842  H2  WAT   928      -6.538   3.676  -2.178  1.00  0.00
TER
ATOM   2843  O   WAT   929       8.527   4.406   6.362  1.00  0.00
ATOM   2844  H1  WAT   929       8.653   4.167   5.444  1.00  0.00
ATOM   2845  H2  WAT   929       8.569   3.574   6.834  1.00  0.00
TER
ATOM   2846  O   WAT   930       2.389   8.109   4.931  1.00  0.00
ATOM   2847  H1  WAT   930       2.903   8.020   5.734  1.00  0.00
ATOM   2848  H2  WAT   930       1.546   8.455   5.224  1.00  0.00
TER
ATOM   2849  O   WAT   931       4.364   8.394  -5.640  1.00  0.00
ATOM   2850  H1  WAT   931       4.204   8.105  -4.742  1.00  0.00
ATOM   2851  H2  WAT   931       4.199   7.618  -6.176  1.00  0.00
TER
ATOM   2852  O   WAT   932      -3.157   8.174  -3.863  1.00  0.00
ATOM   2853  H1  WAT   932      -3.333   7.258  -4.076  1.00  0.00
ATOM   2854  H2  WAT   932      -4.011   8.533  -3.623  1.00  0.00
TER
ATOM   2855  O   WAT   933       4.067   5.903  -7.081  1.00  0.00
ATOM   2856  H1  WAT   933       3.373   5.901  -7.740  1.00  0.00
ATOM   2857  H2  WAT   933       4.809   5.479  -7.511  1.00  0.00
TER
ATOM   2858  O   WAT   934       3.632   7.529  -3.006  1.00  0.00
ATOM   2859  H1  WAT   934       4.088   6.748  -2.692  1.00  0.00
ATOM   2860  H2  WAT   934       3.971   8.240  -2.462  1.00  0.00
TER
ATOM   2861  O   WAT   935       8.380  -3.541   7.327  1.00  0.00
ATOM   2862  H1  WAT   935       7.764  -3.033   6.798  1.00  0.00
ATOM   2863  H2  WAT   935       8.059  -4.441   7.269  1.00  0.00
TER
ATOM   2864  O   WAT   936      -8.618   3.301   4.153  1.00  0.00
ATOM   2865  H1  WAT   936      -8.455   2.832   3.335  1.00  0.00
ATOM   2866  H2  WAT   936      -8.153   2.793   4.818  1.00  0.00
TER
ATOM   2867  O   WAT   937      -3.846  -7.568  -0.811  1.00  0.00
ATOM   2868  H1  WAT   937      -4.289  -6.788  -1.142  1.00  0.00
ATOM   2869  H2  WAT   937      -3.287  -7.245  -0.103  1.00  0.00
TER
ATOM   2870  O   WAT   938       5.441  -3.481   5.923  1.00  0.00
ATOM   2871  H1  WAT   938       4.591  -3.780   6.244  1.00  0.00
ATOM   2872  H2  WAT   938       5.282  -3.237   5.011  1.00  0.00
TER
ATOM   2873  O   WAT   939       2.536  -1.981   8.023  1.00  0.00
ATOM   2874  H1  WAT   939       2.862  -2.814   7.683  1.00  0.00
ATOM   2875  H2  WAT   939       3.324  -1.458   8.170  1.00  0.00
TER
ATOM   2876  O   WAT   940      -0.730  -7.947  -5.930  1.00  0.00
ATOM   2877  H1  WAT   940      -1.355  -7.951  -5.205  1.00  0.00
ATOM   2878  H2  WAT   940      -0.817  -8.814  -6.326  1.00  0.00
TER
ATOM   2879  O   WAT   941      -1.808  -7.024   1.048  1.00  0.00
ATOM   2880  H1  WAT   941      -1.511  -6.117   0.968  1.00  0.00
ATOM   2881  H2  WAT   941      -1.260  -7.512   0.434  1.00  0.00
TER
ATOM   2882  O   WAT   942      -1.615  -1.547   7.584  1.00  0.00
ATOM   2883  H1  WAT   942      -1.710  -2.487   7.434  1.00  0.00
ATOM   2884  H2  WAT   942      -0.771  -1.325   7.188  1.00  0.00
TER
ATOM   2885  O   WAT   943      -6.484  -5.135   5.737  1.00  0.00
ATOM   2886  H1  WAT   943      -6.877  -4.288   5.944  1.00  0.00
ATOM   2887  H2  WAT   943      -7.172  -5.773   5.928  1.00  0.00
TER
ATOM   2888  O   WAT   944       0.091  -5.052   8.807  1.00  0.00
ATOM   2889  H1  WAT   944      -0.599  -5.244   9.441  1.00  0.00
ATOM   2890  H2  WAT   944       0.834  -4.768   9.339  1.00  0.00
TER
ATOM   2891  O   WAT   945      -9.182  -7.212  -0.230  1.00  0.00
ATOM   2892  H1  WAT   945      -9.471  -6.642   0.483  1.00  0.00
ATOM   2893  H2  WAT   945      -8.437  -7.692   0.133  1.00  0.00
TER
ATOM   2894  O   WAT   946      -8.995  -3.270  -9.020  1.00  0.00
ATOM   2895  H1  WAT   946      -9.077  -2.327  -8.878  1.00  0.00
ATOM   2896  H2  WAT   946      -9.347  -3.413  -9.898  1.00  0.00
TER
ATOM   2897  O   WAT   947      -1.195  -4.536   0.047  1.00  0.00
ATOM   2898  H1  WAT   947      -1.191  -4.977  -0.802  1.00  0.00
ATOM   2899  H2  WAT   947      -0.300  -4.215   0.154  1.00  0.00
TER
ATOM   2900  O   WAT   948      -5.345  -4.654  -0.993  1.00  0.00
ATOM   2901  H1  WAT   948      -5.685  -4.176  -0.237  1.00  0.00
ATOM   2902  H2  WAT   948      -6.107  -5.107  -1.353  1.00  0.00
TER
ATOM   2903  O   WAT   949      -2.121  -1.225  -7.564  1.00  0.00
ATOM   2904  H1  WAT   949      -2.689  -1.673  -8.190  1.00  0.00
ATOM   2905  H2  WAT   949      -1.412  -0.866  -8.097  1.00  0.00
TER
ATOM   2906  O   WAT   950       6.257  -8.345   6.893  1.00  0.00
ATOM   2907  H1  WAT   950       6.581  -9.076   7.419  1.00  0.00
ATOM   2908  H2  WAT   950       6.293  -8.664   5.991  1.00  0.00
TER
ATOM   2909  O   WAT   951      -7.044   2.676   6.313  1.00  0.00
ATOM   2910  H1  WAT   951      -7.428   2.035   6.911  1.00  0.00
ATOM   2911  H2  WAT   951      -6.733   3.380   6.882  1.00  0.00
TER
ATOM   2912  O   WAT   952      -8.030  -5.732  -2.077  1.00  0.00
ATOM   2913  H1  WAT   952      -8.315  -6.096  -1.239  1.00  0.00
ATOM   2914  H2  WAT   952      -8.092  -6.464  -2.690  1.00  0.00
TER
ATOM   2915  O   WAT   953      -4.576   2.771  -5.291  1.00  0.00
ATOM   2916  H1  WAT   953      -5.350   2.230  -5.451  1.00  0.00
ATOM   2917  H2  WAT   953      -3.847   2.251  -5.629  1.00  0.00
TER
ATOM   2918  O   WAT   954       6.183   1.767   0.502  1.00  0.00
ATOM   2919  H1  WAT   954       6.903   2.263   0.111  1.00  0.00
ATOM   2920  H2  WAT   954       5.981   1.089  -0.143  1.00  0.00
TER
ATOM   2921  O   WAT   955       1.644  -6.839  -5.355  1.00  0.00
ATOM   2922  H1  WAT   955       0.830  -7.338  -5.431  1.00  0.00
ATOM   2923  H2  WAT   955       1.450  -5.999  -5.772  1.00  0.00
TER
ATOM   2924  O   WAT   956       4.359  -2.467  -7.059  1.00  0.00
ATOM   2925  H1  WAT   956       5.246  -2.155  -7.234  1.00  0.00
ATOM   2926  H2  WAT   956       4.329  -3.340  -7.451  1.00  0.00
TER
ATOM   2927  O   WAT   957      -4.532   2.439  -1.653  1.00  0.00
ATOM   2928  H1  WAT   957      -4.015   1.636  -1.707  1.00  0.00
ATOM   2929  H2  WAT   957      -4.984   2.377  -0.811  1.00  0.00
TER
ATOM   2930  O   WAT   958       0.355   3.705  -6.380  1.00  0.00
ATOM   2931  H1  WAT   958       0.696   4.450  -6.876  1.00  0.00
ATOM   2932  H2  WAT   958      -0.474   4.019  -6.018  1.00  0.00
TER
ATOM   2933  O   WAT   959      -7.048  -0.595   5.259  1.00  0.00
ATOM   2934  H1  WAT   959      -7.406   0.070   5.847  1.00  0.00
ATOM   2935  H2  WAT   959      -7.342  -1.427   5.631  1.00  0.00
TER
ATOM   2936  O   WAT   960      -3.847  -0.137   8.143  1.00  0.00
ATOM   2937  H1  WAT   960      -4.147   0.009   7.246  1.00  0.00
ATOM   2938  H2  WAT   960      -3.075  -0.696   8.051  1.00  0.00
TER
ATOM   2939  O   WAT   961       1.496   4.660   6.139  1.00  0.00
ATOM   2940  H1  WAT   961       1.511   3.728   5.921  1.00  0.00
ATOM   2941  H2  WAT   961       0.789   4.746   6.778  1.00  0.00
TER
ATOM   2942  O   WAT   962       6.630  -1.156  -7.591  1.00  0.00
ATOM   2943  H1  WAT   962       6.546  -0.724  -8.442  1.00  0.00
ATOM   2944  H2  WAT   962       7.349  -0.696  -7.159  1.00  0.00
TER
ATOM   2945  O   WAT   963       7.707   1.301   5.486  1.00  0.00
ATOM   2946  H1  WAT   963       6.982   1.894   5.289  1.00  0.00
ATOM   2947  H2  WAT   963       8.235   1.293   4.687  1.00  0.00
TER
ATOM   2948  O   WAT   964       7.659   5.698  -4.863  1.00  0.00
ATOM   2949  H1  WAT   964       7.016   5.044  -4.589  1.00  0.00
ATOM   2950  H2  WAT   964       7.272   6.104  -5.639  1.00  0.00
TER
ATOM   2951  O   WAT   965      -8.537  -0.596  -8.117  1.00  0.00
ATOM   2952  H1  WAT   965      -7.668  -0.313  -7.834  1.00  0.00
ATOM   2953  H2  WAT   965      -9.028   0.218  -8.232  1.00  0.00
TER
ATOM   2954  O   WAT   966      -5.472  -8.865  -3.524  1.00  0.00
ATOM   2955  H1  WAT   966      -5.601  -8.873  -2.576  1.00  0.00
ATOM   2956  H2  WAT   966      -6.296  -8.527  -3.875  1.00  0.00
TER
ATOM   2957  O   WAT   967       6.048   4.590  -8.325  1.00  0.00
ATOM   2958  H1  WAT   967       5.822   3.873  -7.733  1.00  0.00
ATOM   2959  H2  WAT   967       5.658   4.341  -9.163  1.00  0.00
TER
ATOM   2960  O   WAT   968       3.977   5.105   5.154  1.00  0.00
ATOM   2961  H1  WAT   968       4.312   5.691   5.832  1.00  0.00
ATOM   2962  H2  WAT   968       3.057   4.974   5.384  1.00  0.00
TER
ATOM   2963  O   WAT   969      -8.170   8.617  -7.551  1.00  0.00
ATOM   2964  H1  WAT   969      -7.810   9.216  -8.205  1.00  0.00
ATOM   2965  H2  WAT   969      -8.311   9.163  -6.777  1.00  0.00
TER
ATOM   2966  O   WAT   970      -8.473  -7.106   5.937  1.00  0.00
ATOM   2967  H1  WAT   970      -9.187  -6.906   6.542  1.00  0.00
ATOM   2968  H2  WAT   970      -8.054  -7.882   6.308  1.00  0.00
TER
ATOM   2969  O   WAT   971       5.630   2.507  -6.664  1.00  0.00
ATOM   2970  H1  WAT   971       5.342   2.969  -5.876  1.00  0.00
ATOM   2971  H2  WAT   971       6.425   2.047  -6.396  1.00  0.00
TER
ATOM   2972  O   WAT   972      -8.186   6.882   6.923  1.00  0.00
ATOM   2973  H1  WAT   972      -8.077   5.942   6.783  1.00  0.00
ATOM   2974  H2  WAT   972      -8.838   7.148   6.275  1.00  0.00
TER
ATOM   2975  O   WAT   973      -0.195   5.154   8.323  1.00  0.00
ATOM   2976  H1  WAT   973      -0.515   4.435   8.868  1.00  0.00
ATOM   2977  H2  WAT   973      -0.869   5.829   8.397  1.00  0.00
TER
ATOM   2978  O   WAT   974      -2.153   6.000  -6.734  1.00  0.00
ATOM   2979  H1  WAT   974      -2.162   6.733  -7.349  1.00  0.00
ATOM   2980  H2  WAT   974      -3.073   5.753  -6.641  1.00  0.00
TER
ATOM   2981  O   WAT   975      -6.552   1.221  -5.989  1.00  0.00
ATOM   2982  H1  WAT   975      -7.160   1.961  -5.979  1.00  0.00
ATOM   2983  H2  WAT   975      -6.078   1.311  -6.815  1.00  0.00
TER
ATOM   2984  O   WAT   976       6.387  -5.658  -5.504  1.00  0.00
ATOM   2985  H1  WAT   976       5.758  -5.553  -6.219  1.00  0.00
ATOM   2986  H2  WAT   976       5.892  -5.438  -4.715  1.00  0.00
TER
ATOM   2987  O   WAT   977       0.833   6.063  -8.071  1.00  0.00
ATOM   2988  H1  WAT   977       0.934   5.859  -9.001  1.00  0.00
ATOM   2989  H2  WAT   977      -0.067   5.809  -7.866  1.00  0.00
TER
ATOM   2990  O   WAT   978       2.387  -6.654  -2.649  1.00  0.00
ATOM   2991  H1  WAT   978       2.264  -6.636  -3.598  1.00  0.00
ATOM   2992  H2  WAT   978       3.335  -6.606  -2.529  1.00  0.00
TER
ATOM   2993  O   WAT   979      -0.525   8.581  -3.376  1.00  0.00
ATOM   2994  H1  WAT   979      -0.271   8.543  -4.298  1.00  0.00
ATOM   2995  H2  WAT   979      -1.474   8.455  -3.383  1.00  0.00
TER
ATOM   2996  O   WAT   980      -3.441  -5.071  -6.714  1.00  0.00
ATOM   2997  H1  WAT   980      -2.592  -4.634  -6.780  1.00  0.00
ATOM   2998  H2  WAT   980      -3.808  -4.759  -5.886  1.00  0.00
TER
ATOM   2999  O   WAT   981       7.188  -5.743   4.753  1.00  0.00
ATOM   3000  H1  WAT   981       6.685  -5.002   5.093  1.00  0.00
ATOM   3001  H2  WAT   981       8.003  -5.354   4.437  1.00  0.00
TER
ATOM   3002  O   WAT   982       5.480  -0.499  -1.800  1.00  0.00
ATOM   3003  H1  WAT   982       4.539  -0.484  -1.626  1.00  0.00
ATOM   3004  H2  WAT   982       5.794  -1.286  -1.354  1.00  0.00
TER
ATOM   3005  O   WAT   983      -4.542   1.182  -8.240  1.00  0.00
ATOM   3006  H1  WAT   983      -3.776   1.071  -7.678  1.00  0.00
ATOM   3007  H2  WAT   983      -4.464   0.486  -8.892  1.00  0.00
TER
ATOM   3008  O   WAT   984      -5.847  -1.385  -7.557  1.00  0.00
ATOM   3009  H1  WAT   984      -5.767  -2.332  -7.445  1.00  0.00
ATOM   3010  H2  WAT   984      -4.955  -1.054  -7.451  1.00  0.00
TER
ATOM   3011  O   WAT   985       7.482   6.671  -0.125  1.00  0.00
ATOM   3012  H1  WAT   985       7.607   7.495   0.347  1.00  0.00
ATOM   3013  H2  WAT   985       8.349   6.460  -0.473  1.00  0.00
TER
ATOM   3014  O   WAT   986      -5.046   8.765  -0.453  1.00  0.00
ATOM   3015  H1  WAT   986      -4.310   8.216  -0.182  1.00  0.00
ATOM   3016  H2  WAT   986      -4.662   9.630  -0.593  1.00  0.00
TER
ATOM   3017  O   WAT   987      -8.161   4.832  -4.579  1.00  0.00
ATOM   3018  H1  WAT   987      -9.087   5.074  -4.589  1.00  0.00
ATOM   3019  H2  WAT   987      -7.696   5.659  -4.701  1.00  0.00
TER
ATOM   3020  O   WAT   988      -6.040   7.949   8.735  1.00  0.00
ATOM   3021  H1  WAT   988      -5.239   8.270   9.149  1.00  0.00
ATOM   3022  H2  WAT   988      -6.555   7.589   9.457  1.00  0.00
TER
ATOM   3023  O   WAT   989      -1.936   7.938  -8.631  1.00  0.00
ATOM   3024  H1  WAT   989      -1.143   8.226  -9.083  1.00  0.00
ATOM   3025  H2  WAT   989      -2.455   7.507  -9.310  1.00  0.00
TER
ATOM   3026  O   WAT   990       2.796   4.057   8.683  1.00  0.00
ATOM   3027  H1  WAT   990       2.190   4.080   7.942  1.00  0.00
ATOM   3028  H2  WAT   990       2.492   3.325   9.219  1.00  0.00
TER
ATOM   3029  O   WAT   991       4.227   7.785   7.294  1.00  0.00
ATOM   3030  H1  WAT   991       5.179   7.701   7.244  1.00  0.00
ATOM   3031  H2  WAT   991       4.079   8.449   7.967  1.00  0.00
TER
ATOM   3032  O   WAT   992       7.117   7.165  -7.207  1.00  0.00
ATOM   3033  H1  WAT   992       6.832   6.751  -8.022  1.00  0.00
ATOM   3034  H2  WAT   992       6.919   8.093  -7.327  1.00  0.00
TER
ATOM   3035  O   WAT   993      -8.320   0.436   7.679  1.00  0.00
ATOM   3036  H1  WAT   993      -7.816  -0.143   8.250  1.00  0.00
ATOM   3037  H2  WAT   993      -9.059   0.721   8.216  1.00  0.00
TER
ATOM   3038  O   WAT   994      -1.418   3.158  -8.767  1.00  0.00
ATOM   3039  H1  WAT   994      -1.523   2.543  -8.040  1.00  0.00
ATOM   3040  H2  WAT   994      -1.585   2.634  -9.550  1.00  0.00
TER
ATOM   3041  O   WAT   995      -1.266   1.844   7.212  1.00  0.00
ATOM   3042  H1  WAT   995      -2.032   2.412   7.128  1.00  0.00
ATOM   3043  H2  WAT   995      -1.085   1.551   6.319  1.00  0.00
TER
ATOM   3044  O   WAT   996       1.822   2.220  -8.162  1.00  0.00
ATOM   3045  H1  WAT   996       1.273   2.667  -7.518  1.00  0.00
ATOM   3046  H2  WAT   996       2.444   1.715  -7.639  1.00  0.00
TER
ATOM   3047  O   WAT   997       5.876   3.574   7.770  1.00  0.00
ATOM   3048  H1  WAT   997       6.617   3.912   7.267  1.00  0.00
ATOM   3049  H2  WAT   997       5.113   3.743   7.217  1.00  0.00
TER
ATOM   3050  O   WAT   998      -6.288  -1.421   8.574  1.00  0.00
ATOM   3051  H1  WAT   998      -6.247  -1.719   9.482  1.00  0.00
ATOM   3052  H2  WAT   998      -5.433  -1.020   8.415  1.00  0.00
TER
ATOM   3053  O   WAT   999      -2.510   1.179  -6.266  1.00  0.00
ATOM   3054  H1  WAT   999      -2.088   1.013  -5.423  1.00  0.00
ATOM   3055  H2  WAT   999      -2.385   0.369  -6.760  1.00  0.00
TER
ATOM   3056  O   WAT  1000      -4.347  -2.841   6.541  1.00  0.00
ATOM   3057  H1  WAT  1000      -4.878  -3.332   5.914  1.00  0.00
ATOM   3058  H2  WAT  1000      -3.678  -2.413   6.007  1.00  0.00
TER
ATOM   3059  O   WAT  1001       0.003   0.203  -9.018  1.00  0.00
ATOM   3060  H1  WAT  1001       0.523  -0.512  -9.384  1.00  0.00
ATOM   3061  H2  WAT  1001       0.650   0.841  -8.718  1.00  0.00
TER
ATOM   3062  O   WAT  1002       4.551   1.626   6.305  1.00  0.00
ATOM   3063  H1  WAT  1002       4.965   1.780   7.154  1.00  0.00
ATOM   3064  H2  WAT  1002       3.616   1.751   6.468  1.00  0.00
TER
ATOM   3065  O   WAT  1003       5.023  -1.035   8.309  1.00  0.00
ATOM   3066  H1  WAT  1003       5.605  -1.790   8.221  1.00  0.00
ATOM   3067  H2  WAT  1003       5.199  -0.504   7.532  1.00  0.00
TER
ATOM   3068  O   WAT  1004      -3.860  -5.875   6.621  1.00  0.00
ATOM   3069  H1  WAT  1004      -3.954  -6.493   5.896  1.00  0.00
ATOM   3070  H2  WAT  1004      -4.440  -5.148   6.394  1.00  0.00
TER
ATOM   3071  O   WAT  1005      -3.614  -2.748  -9.320  1.00  0.00
ATOM   3072  H1  WAT  1005      -3.815  -3.611  -8.959  1.00  0.00
ATOM   3073  H2  WAT  1005      -3.785  -2.834 -10.258  1.00  0.00
TER
ATOM   3074  O   WAT  1006      -2.837   7.883   5.391  1.00  0.00
ATOM   3075  H1  WAT  1006      -3.375   8.608   5.072  1.00  0.00
ATOM   3076  H2  WAT  1006      -2.584   7.406   4.601  1.00  0.00
TER
ATOM   3077  O   WAT  1007       3.235  -4.532   7.150  1.00  0.00
ATOM   3078  H1  WAT  1007       2.546  -5.194   7.085  1.00  0.00
ATOM   3079  H2  WAT  1007       3.955  -4.978   7.595  1.00  0.00
TER
ATOM   3080  O   WAT  1008       3.865  -7.937  -6.791  1.00  0.00
ATOM   3081  H1  WAT  1008       4.145  -8.780  -6.435  1.00  0.00
ATOM   3082  H2  WAT  1008       3.091  -7.705  -6.277  1.00  0.00
TER
ATOM   3083  O   WAT  1009      -4.816  -5.648  -9.332  1.00  0.00
ATOM   3084  H1  WAT  1009      -4.513  -5.641 -10.240  1.00  0.00
ATOM   3085  H2  WAT  1009      -4.076  -5.998  -8.835  1.00  0.00
TER
ATOM   3086  O   WAT  1010       0.019   9.118   5.649  1.00  0.00
ATOM   3087  H1  WAT  1010      -0.055  10.022   5.957  1.00  0.00
ATOM   3088  H2  WAT  1010      -0.883   8.799   5.622  1.00  0.00
TER
ATOM   3089  O   WAT  1011      -1.597  -6.704  -8.347  1.00  0.00
ATOM   3090  H1  WAT  1011      -1.945  -7.382  -8.926  1.00  0.00
ATOM   3091  H2  WAT  1011      -1.396  -7.165  -7.532  1.00  0.00
TER
ATOM   3092  O   WAT  1012       0.568   8.284  -6.728  1.00  0.00
ATOM   3093  H1  WAT  1012       1.463   8.622  -6.706  1.00  0.00
ATOM   3094  H2  WAT  1012       0.599   7.562  -7.355  1.00  0.00
TER
ATOM   3095  O   WAT  1013      -5.793   3.657  -8.499  1.00  0.00
ATOM   3096  H1  WAT  1013      -5.355   4.200  -7.843  1.00  0.00
ATOM   3097  H2  WAT  1013      -5.308   2.831  -8.490  1.00  0.00
TER
ATOM   3098  O   WAT  1014      -8.578   6.446  -1.047  1.00  0.00
ATOM   3099  H1  WAT  1014      -8.248   5.578  -1.279  1.00  0.00
ATOM   3100  H2  WAT  1014      -8.149   6.651  -0.217  1.00  0.00
TER
ATOM   3101  O   WAT  1015      -3.982   4.776  -3.387  1.00  0.00
ATOM   3102  H1  WAT  1015      -4.283   4.653  -2.487  1.00  0.00
ATOM   3103  H2  WAT  1015      -4.088   3.917  -3.795  1.00  0.00
TER
ATOM   3104  O   WAT  1016      -8.089   7.313   1.691  1.00  0.00
ATOM   3105  H1  WAT  1016      -8.526   7.493   2.523  1.00  0.00
ATOM   3106  H2  WAT  1016      -7.521   8.070   1.549  1.00  0.00
TER
ATOM   3107  O   WAT  1017       7.547   6.814   5.979  1.00  0.00
ATOM   3108  H1  WAT  1017       6.947   6.874   5.235  1.00  0.00
ATOM   3109  H2  WAT  1017       7.676   5.875   6.108  1.00  0.00
TER
ATOM   3110  O   WAT  1018       8.787   4.556  -8.684  1.00  0.00
ATOM   3111  H1  WAT  1018       7.956   4.624  -8.214  1.00  0.00
ATOM   3112  H2  WAT  1018       8.964   5.446  -8.988  1.00  0.00
TER
ATOM   3113  O   WAT  1019       8.243   1.301  -6.181  1.00  0.00
ATOM   3114  H1  WAT  1019       9.005   1.870  -6.075  1.00  0.00
ATOM   3115  H2  WAT  1019       8.258   0.734  -5.410  1.00  0.00
TER
ATOM   3116  O   WAT  1020      -8.257  -0.175  -1.950  1.00  0.00
ATOM   3117  H1  WAT  1020      -8.912  -0.444  -2.594  1.00  0.00
ATOM   3118  H2  WAT  1020      -7.419  -0.285  -2.400  1.00  0.00
TER
ATOM   3119  O   WAT  1021       9.249   2.156  -1.337  1.00  0.00
ATOM   3120  H1  WAT  1021       9.620   1.373  -1.743  1.00  0.00
ATOM   3121  H2  WAT  1021       9.889   2.845  -1.515  1.00  0.00
TER
ATOM   3122  O   WAT  1022       6.232   3.539   4.076  1.00  0.00
ATOM   3123  H1  WAT  1022       5.418   3.969   4.339  1.00  0.00
ATOM   3124  H2  WAT  1022       6.640   4.151   3.463  1.00  0.00
TER
ATOM   3125  O   WAT  1023       8.295   1.594  -9.024  1.00  0.00
ATOM   3126  H1  WAT  1023       8.570   2.502  -9.152  1.00  0.00
ATOM   3127  H2  WAT  1023       8.106   1.531  -8.087  1.00  0.00
TER
ATOM   3128  O   WAT  1024       4.692  -5.381  -7.728  1.00  0.00
ATOM   3129  H1  WAT  1024       5.111  -5.568  -8.569  1.00  0.00
ATOM   3130  H2  WAT  1024       4.386  -6.233  -7.418  1.00  0.00
TER
ATOM   3131  O   WAT  1025       8.191  -0.469  -4.031  1.00  0.00
ATOM   3132  H1  WAT  1025       7.816  -1.236  -4.463  1.00  0.00
ATOM   3133  H2  WAT  1025       7.462  -0.087  -3.543  1.00  0.00
TER
ATOM   3134  O   WAT  1026      -7.219   0.210   2.590  1.00  0.00
ATOM   3135  H1  WAT  1026      -6.852   0.123   3.470  1.00  0.00
ATOM   3136  H2  WAT  1026      -7.788  -0.553   2.491  1.00  0.00
TER
ATOM   3137  O   WAT  1027       7.581  -1.322   5.603  1.00  0.00
ATOM   3138  H1  WAT  1027       7.350  -1.550   4.703  1.00  0.00
ATOM   3139  H2  WAT  1027       7.842  -0.402   5.558  1.00  0.00
TER
ATOM   3140  O   WAT  1028      -7.668  -2.879   6.496  1.00  0.00
ATOM   3141  H1  WAT  1028      -8.562  -2.913   6.835  1.00  0.00
ATOM   3142  H2  WAT  1028      -7.128  -2.681   7.261  1.00  0.00
TER
ATOM   3143  O   WAT  1029       6.020  -6.096   8.381  1.00  0.00
ATOM   3144  H1  WAT  1029       6.897  -6.088   8.765  1.00  0.00
ATOM   3145  H2  WAT  1029       6.032  -6.833   7.770  1.00  0.00
TER
ATOM   3146  O   WAT  1030      -9.043  -2.965  -6.008  1.00  0.00
ATOM   3147  H1  WAT  1030      -9.947  -2.702  -6.182  1.00  0.00
ATOM   3148  H2  WAT  1030      -8.559  -2.694  -6.788  1.00  0.00
TER
ATOM   3149  O   WAT  1031       7.466  -2.243  -0.730  1.00  0.00
ATOM   3150  H1  WAT  1031       7.990  -2.737  -1.361  1.00  0.00
ATOM   3151  H2  WAT  1031       8.052  -2.108   0.015  1.00  0.00
TER
ATOM   3152  O   WAT  1032       7.645  -2.159   2.792  1.00  0.00
ATOM   3153  H1  WAT  1032       6.696  -2.193   2.906  1.00  0.00
ATOM   3154  H2  WAT  1032       7.827  -1.249   2.557  1.00  0.00
TER
ATOM   3155  O   WAT  1033      -6.500  -3.909  -8.098  1.00  0.00
ATOM   3156  H1  WAT  1033      -5.791  -4.331  -8.583  1.00  0.00
ATOM   3157  H2  WAT  1033      -7.216  -3.841  -8.730  1.00  0.00
TER
ATOM   3158  O   WAT  1034      -6.853  -7.855  -9.058  1.00  0.00
ATOM   3159  H1  WAT  1034      -6.130  -7.314  -8.740  1.00  0.00
ATOM   3160  H2  WAT  1034      -6.580  -8.129  -9.934  1.00  0.00
TER
ATOM   3161  O   WAT  1035       6.956  -2.986  -4.791  1.00  0.00
ATOM   3162  H1  WAT  1035       7.452  -3.219  -4.006  1.00  0.00
ATOM   3163  H2  WAT  1035       6.758  -3.825  -5.207  1.00  0.00
TER
ATOM   3164  O   WAT  1036      -7.164  -8.604   0.844  1.00  0.00
ATOM   3165  H1  WAT  1036      -6.516  -9.155   0.404  1.00  0.00
ATOM   3166  H2  WAT  1036      -6.743  -8.350   1.666  1.00  0.00
TER
ATOM   3167  O   WAT  1037       8.385  -4.350  -2.257  1.00  0.00
ATOM   3168  H1  WAT  1037       8.275  -4.504  -1.319  1.00  0.00
ATOM   3169  H2  WAT  1037       9.146  -4.878  -2.499  1.00  0.00
TER
ATOM   3170  O   WAT  1038       6.732  -8.410   4.201  1.00  0.00
ATOM   3171  H1  WAT  1038       7.369  -7.797   4.567  1.00  0.00
ATOM   3172  H2  WAT  1038       6.879  -8.374   3.256  1.00  0.00
TER
ATOM   3173  O   WAT  1039       9.274  -6.519  -9.016  1.00  0.00
ATOM   3174  H1  WAT  1039      10.199  -6.651  -9.225  1.00  0.00
ATOM   3175  H2  WAT  1039       9.252  -6.440  -8.063  1.00  0.00
TER
ATOM   3176  O   WAT  1040       9.348  -5.748  -6.391  1.00  0.00
ATOM   3177  H1  WAT  1040       8.553  -5.813  -5.861  1.00  0.00
ATOM   3178  H2  WAT  1040       9.552  -4.813  -6.402  1.00  0.00
TER
ATOM   3179  O   WAT  1041       6.290   8.291  -2.397  1.00  0.00
ATOM   3180  H1  WAT  1041       6.886   7.970  -3.073  1.00  0.00
ATOM   3181  H2  WAT  1041       6.548   7.819  -1.606  1.00  0.00
TER
ATOM   3182  O   WAT  1042      -7.410  -8.449   3.587  1.00  0.00
ATOM   3183  H1  WAT  1042      -7.759  -7.992   4.353  1.00  0.00
ATOM   3184  H2  WAT  1042      -7.742  -9.343   3.669  1.00  0.00
TER
ATOM   3185  O   WAT  1043      -5.804   4.723   7.752  1.00  0.00
ATOM   3186  H1  WAT  1043      -5.847   4.352   8.634  1.00  0.00
ATOM   3187  H2  WAT  1043      -5.673   5.661   7.892  1.00  0.00
TER
ATOM   3188  O   WAT  1044       0.102  -7.258   7.109  1.00  0.00
ATOM   3189  H1  WAT  1044       0.041  -6.665   7.858  1.00  0.00
ATOM   3190  H2  WAT  1044       1.042  -7.365   6.964  1.00  0.00
TER
ATOM   3191  O   WAT  1045       2.739  -7.601   6.748  1.00  0.00
ATOM   3192  H1  WAT  1045       3.354  -7.283   6.086  1.00  0.00
ATOM   3193  H2  WAT  1045       3.284  -8.086   7.368  1.00  0.00
TER
ATOM   3194  O   WAT  1046       9.157   8.299   4.154  1.00  0.00
ATOM   3195  H1  WAT  1046       8.663   8.695   3.437  1.00  0.00
ATOM   3196  H2  WAT  1046       8.548   7.673   4.548  1.00  0.00
TER
ATOM   3197  O   WAT  1047      -6.738  -8.921   6.862  1.00  0.00
ATOM   3198  H1  WAT  1047      -6.190  -9.102   6.099  1.00  0.00
ATOM   3199  H2  WAT  1047      -6.673  -9.712   7.398  1.00  0.00
TER
ATOM   3200  O   WAT  1048      -5.965   7.669   4.872  1.00  0.00
ATOM   3201  H1  WAT  1048      -6.559   7.538   5.611  1.00  0.00
ATOM   3202  H2  WAT  1048      -5.973   6.833   4.406  1.00  0.00
TER
ATOM   3203  O   WAT  1049       3.480  -9.037   3.075  1.00  0.00
ATOM   3204  H1  WAT  1049       2.606  -8.704   2.872  1.00  0.00
ATOM   3205  H2  WAT  1049       3.371  -9.510   3.900  1.00  0.00
TER
ATOM   3206  O   WAT  1050       6.841   8.941   1.433  1.00  0.00
ATOM   3207  H1  WAT  1050       6.381   9.692   1.059  1.00  0.00
ATOM   3208  H2  WAT  1050       6.212   8.222   1.374  1.00  0.00
TER
ATOM   3209  O   WAT  1051      -6.334   5.035   3.823  1.00  0.00
ATOM   3210  H1  WAT  1051      -7.061   4.416   3.755  1.00  0.00
ATOM   3211  H2  WAT  1051      -6.273   5.429   2.953  1.00  0.00
TER
ATOM   3212  O   WAT  1052       5.780  -7.418   0.059  1.00  0.00
ATOM   3213  H1  WAT  1052       6.221  -7.474  -0.789  1.00  0.00
ATOM   3214  H2  WAT  1052       5.511  -6.502   0.130  1.00  0.00
TER
ATOM   3215  O   WAT  1053       7.644  -7.787  -1.930  1.00  0.00
ATOM   3216  H1  WAT  1053       7.583  -8.730  -2.077  1.00  0.00
ATOM   3217  H2  WAT  1053       8.423  -7.679  -1.385  1.00  0.00
TER
ATOM   3218  O   WAT  1054      -8.051   8.353  -2.968  1.00  0.00
ATOM   3219  H1  WAT  1054      -8.219   7.720  -2.269  1.00  0.00
ATOM   3220  H2  WAT  1054      -8.918   8.559  -3.318  1.00  0.00
TER
ATOM   3221  O   WAT  1055      -7.428  -7.816  -5.464  1.00  0.00
ATOM   3222  H1  WAT  1055      -6.670  -7.703  -6.038  1.00  0.00
ATOM   3223  H2  WAT  1055      -7.890  -6.979  -5.510  1.00  0.00
TER
ATOM   3224  O   WAT  1056       3.616  -9.038  -1.236  1.00  0.00
ATOM   3225  H1  WAT  1056       4.219  -8.465  -0.761  1.00  0.00
ATOM   3226  H2  WAT  1056       2.875  -8.474  -1.458  1.00  0.00
TER
ATOM   3227  O   WAT  1057       6.759  -8.635  -5.962  1.00  0.00
ATOM   3228  H1  WAT  1057       6.954  -7.737  -5.695  1.00  0.00
ATOM   3229  H2  WAT  1057       5.972  -8.867  -5.468  1.00  0.00
TER
ATOM   3230  O   WAT  1058      -6.445   7.046  -5.523  1.00  0.00
ATOM   3231  H1  WAT  1058      -6.970   7.427  -6.226  1.00  0.00
ATOM   3232  H2  WAT  1058      -6.520   7.671  -4.802  1.00  0.00
TER
ATOM   3233  O   WAT  1059      -5.056  -7.289  -6.924  1.00  0.00
ATOM   3234  H1  WAT  1059      -4.526  -8.076  -7.053  1.00  0.00
ATOM   3235  H2  WAT  1059      -4.423  -6.610  -6.691  1.00  0.00
TER
ATOM   3236  O   WAT  1060      -2.862  -7.552  -3.870  1.00  0.00
ATOM   3237  H1  WAT  1060      -3.492  -8.253  -3.703  1.00  0.00
ATOM   3238  H2  WAT  1060      -3.401  -6.791  -4.086  1.00  0.00
TER
ATOM   3239  O   WAT  1061       0.077   9.062   8.801  1.00  0.00
ATOM   3240  H1  WAT  1061       1.004   8.827   8.845  1.00  0.00
ATOM   3241  H2  WAT  1061       0.062   9.889   8.320  1.00  0.00
TER
ATOM   3242  O   WAT  1062       8.312   8.605  -4.201  1.00  0.00
ATOM   3243  H1  WAT  1062       8.487   7.918  -4.845  1.00  0.00
ATOM   3244  H2  WAT  1062       7.614   9.129  -4.593  1.00  0.00
TER
ATOM   3245  O   WAT  1063      -2.736  -8.273   8.566  1.00  0.00
ATOM   3246  H1  WAT  1063      -3.018  -7.770   7.802  1.00  0.00
ATOM   3247  H2  WAT  1063      -2.354  -9.071   8.200  1.00  0.00
TER
ATOM   3248  O   WAT  1064      -3.845   8.994  -6.648  1.00  0.00
ATOM   3249  H1  WAT  1064      -3.114   8.710  -7.195  1.00  0.00
ATOM   3250  H2  WAT  1064      -3.586   8.756  -5.758  1.00  0.00
TER
ATOM   3251  O   WAT  1065      -4.684   5.111  -6.643  1.00  0.00
ATOM   3252  H1  WAT  1065      -5.313   5.579  -6.094  1.00  0.00
ATOM   3253  H2  WAT  1065      -4.569   4.266  -6.208  1.00  0.00
TER
ATOM   3254  O   WAT  1066       3.865  -8.858   9.144  1.00  0.00
ATOM   3255  H1  WAT  1066       3.752  -8.539  10.039  1.00  0.00
ATOM   3256  H2  WAT  1066       4.682  -8.457   8.847  1.00  0.00
TER
ATOM   3257  O   WAT  1067       6.645   8.289   8.626  1.00  0.00
ATOM   3258  H1  WAT  1067       7.438   7.794   8.418  1.00  0.00
ATOM   3259  H2  WAT  1067       6.938   8.968   9.233  1.00  0.00
TER
ATOM   3260  O   WAT  1068       0.903   0.939 -18.612  1.00  0.00
ATOM   3261  H1  WAT  1068       0.127   0.459 -18.322  1.00  0.00
ATOM   3262  H2  WAT  1068       1.554   0.260 -18.786  1.00  0.00
TER
ATOM   3263  O   WAT  1069      -5.081   1.251 -17.734  1.00  0.00
ATOM   3264  H1  WAT  1069      -5.912   0.996 -17.335  1.00  0.00
ATOM   3265  H2  WAT  1069      -4.472   1.322 -16.999  1.00  0.00
TER
ATOM   3266  O   WAT  1070       4.924   5.345 -19.832  1.00  0.00
ATOM   3267  H1  WAT  1070       4.462   4.574 -19.503  1.00  0.00
ATOM   3268  H2  WAT  1070       5.736   5.372 -19.327  1.00  0.00
TER
ATOM   3269  O   WAT  1071      -5.100   5.285 -17.539  1.00  0.00
ATOM   3270  H1  WAT  1071      -4.798   4.395 -17.718  1.00  0.00
ATOM   3271  H2  WAT  1071      -4.356   5.842 -17.766  1.00  0.00
TER
ATOM   3272  O   WAT  1072      -8.708  -1.188 -18.066  1.00  0.00
ATOM   3273  H1  WAT  1072      -8.136  -1.956 -18.066  1.00  0.00
ATOM   3274  H2  WAT  1072      -8.708  -0.889 -18.975  1.00  0.00
TER
ATOM   3275  O   WAT  1073       0.344   3.615 -18.605  1.00  0.00
ATOM   3276  H1  WAT  1073       0.275   2.674 -18.766  1.00  0.00
ATOM   3277  H2  WAT  1073       1.106   3.705 -18.033  1.00  0.00
TER
ATOM   3278  O   WAT  1074      -7.466  -5.780 -16.279  1.00  0.00
ATOM   3279  H1  WAT  1074      -7.645  -6.677 -15.999  1.00  0.00
ATOM   3280  H2  WAT  1074      -7.868  -5.232 -15.605  1.00  0.00
TER
ATOM   3281  O   WAT  1075       1.374  -3.578 -18.378  1.00  0.00
ATOM   3282  H1  WAT  1075       1.751  -4.451 -18.491  1.00  0.00
ATOM   3283  H2  WAT  1075       1.276  -3.242 -19.269  1.00  0.00
TER
ATOM   3284  O   WAT  1076      -6.847  -3.284 -17.671  1.00  0.00
ATOM   3285  H1  WAT  1076      -6.166  -3.020 -17.052  1.00  0.00
ATOM   3286  H2  WAT  1076      -7.162  -4.124 -17.337  1.00  0.00
TER
ATOM   3287  O   WAT  1077      -2.654  -2.237 -18.584  1.00  0.00
ATOM   3288  H1  WAT  1077      -2.147  -1.739 -17.943  1.00  0.00
ATOM   3289  H2  WAT  1077      -2.123  -3.013 -18.760  1.00  0.00
TER
ATOM   3290  O   WAT  1078       9.447  -4.066 -14.881  1.00  0.00
ATOM   3291  H1  WAT  1078       8.742  -3.678 -15.399  1.00  0.00
ATOM   3292  H2  WAT  1078       9.712  -3.371 -14.279  1.00  0.00
TER
ATOM   3293  O   WAT  1079      -4.371  -7.597 -14.317  1.00  0.00
ATOM   3294  H1  WAT  1079      -4.369  -7.080 -15.123  1.00  0.00
ATOM   3295  H2  WAT  1079      -5.200  -8.074 -14.340  1.00  0.00
TER
ATOM   3296  O   WAT  1080      -3.121   2.042 -16.140  1.00  0.00
ATOM   3297  H1  WAT  1080      -3.454   2.669 -15.498  1.00  0.00
ATOM   3298  H2  WAT  1080      -2.944   2.569 -16.920  1.00  0.00
TER
ATOM   3299  O   WAT  1081       5.393  -4.143 -18.672  1.00  0.00
ATOM   3300  H1  WAT  1081       4.688  -3.855 -18.092  1.00  0.00
ATOM   3301  H2  WAT  1081       5.754  -3.333 -19.032  1.00  0.00
TER
ATOM   3302  O   WAT  1082      -4.689  -5.886 -16.310  1.00  0.00
ATOM   3303  H1  WAT  1082      -4.348  -5.042 -16.605  1.00  0.00
ATOM   3304  H2  WAT  1082      -5.628  -5.738 -16.194  1.00  0.00
TER
ATOM   3305  O   WAT  1083      -3.909   4.011 -14.325  1.00  0.00
ATOM   3306  H1  WAT  1083      -3.291   4.686 -14.607  1.00  0.00
ATOM   3307  H2  WAT  1083      -4.769   4.419 -14.416  1.00  0.00
TER
ATOM   3308  O   WAT  1084       7.009   5.474 -16.410  1.00  0.00
ATOM   3309  H1  WAT  1084       6.325   6.144 -16.418  1.00  0.00
ATOM   3310  H2  WAT  1084       7.549   5.673 -17.175  1.00  0.00
TER
ATOM   3311  O   WAT  1085       8.462  -4.698 -18.281  1.00  0.00
ATOM   3312  H1  WAT  1085       7.514  -4.664 -18.150  1.00  0.00
ATOM   3313  H2  WAT  1085       8.787  -3.884 -17.897  1.00  0.00
TER
ATOM   3314  O   WAT  1086       4.545   7.319 -17.695  1.00  0.00
ATOM   3315  H1  WAT  1086       4.558   6.915 -18.563  1.00  0.00
ATOM   3316  H2  WAT  1086       3.992   8.094 -17.799  1.00  0.00
TER
ATOM   3317  O   WAT  1087       3.944   2.222 -16.367  1.00  0.00
ATOM   3318  H1  WAT  1087       4.360   2.008 -17.202  1.00  0.00
ATOM   3319  H2  WAT  1087       4.667   2.479 -15.796  1.00  0.00
TER
ATOM   3320  O   WAT  1088       7.890   0.621 -16.275  1.00  0.00
ATOM   3321  H1  WAT  1088       7.062   0.690 -16.750  1.00  0.00
ATOM   3322  H2  WAT  1088       8.485   1.206 -16.744  1.00  0.00
TER
ATOM   3323  O   WAT  1089       4.854  -2.592 -15.330  1.00  0.00
ATOM   3324  H1  WAT  1089       4.441  -1.767 -15.076  1.00  0.00
ATOM   3325  H2  WAT  1089       4.122  -3.178 -15.522  1.00  0.00
TER
ATOM   3326  O   WAT  1090      -2.545   3.880 -18.304  1.00  0.00
ATOM   3327  H1  WAT  1090      -2.842   3.275 -18.983  1.00  0.00
ATOM   3328  H2  WAT  1090      -1.595   3.918 -18.415  1.00  0.00
TER
ATOM   3329  O   WAT  1091      -4.300  -3.032 -16.688  1.00  0.00
ATOM   3330  H1  WAT  1091      -3.748  -2.923 -17.463  1.00  0.00
ATOM   3331  H2  WAT  1091      -3.786  -2.658 -15.972  1.00  0.00
TER
ATOM   3332  O   WAT  1092       5.544   7.453 -14.642  1.00  0.00
ATOM   3333  H1  WAT  1092       5.067   8.261 -14.834  1.00  0.00
ATOM   3334  H2  WAT  1092       4.860   6.801 -14.489  1.00  0.00
TER
ATOM   3335  O   WAT  1093      -3.453   3.618 -11.653  1.00  0.00
ATOM   3336  H1  WAT  1093      -4.350   3.842 -11.406  1.00  0.00
ATOM   3337  H2  WAT  1093      -3.428   3.742 -12.602  1.00  0.00
TER
ATOM   3338  O   WAT  1094      -4.626   0.490 -13.077  1.00  0.00
ATOM   3339  H1  WAT  1094      -4.765   1.362 -12.709  1.00  0.00
ATOM   3340  H2  WAT  1094      -5.508   0.147 -13.223  1.00  0.00
TER
ATOM   3341  O   WAT  1095      -2.828   6.432 -10.869  1.00  0.00
ATOM   3342  H1  WAT  1095      -2.856   6.836 -11.736  1.00  0.00
ATOM   3343  H2  WAT  1095      -2.991   5.503 -11.032  1.00  0.00
TER
ATOM   3344  O   WAT  1096       9.124   7.215  -9.573  1.00  0.00
ATOM   3345  H1  WAT  1096       9.600   7.693  -8.894  1.00  0.00
ATOM   3346  H2  WAT  1096       9.745   7.146 -10.298  1.00  0.00
TER
ATOM   3347  O   WAT  1097      -8.674   2.260 -17.160  1.00  0.00
ATOM   3348  H1  WAT  1097      -8.596   2.394 -18.105  1.00  0.00
ATOM   3349  H2  WAT  1097      -8.060   1.551 -16.968  1.00  0.00
TER
ATOM   3350  O   WAT  1098       8.527   4.406 -12.413  1.00  0.00
ATOM   3351  H1  WAT  1098       8.653   4.167 -13.331  1.00  0.00
ATOM   3352  H2  WAT  1098       8.569   3.574 -11.940  1.00  0.00
TER
ATOM   3353  O   WAT  1099       2.389   8.109 -13.843  1.00  0.00
ATOM   3354  H1  WAT  1099       2.903   8.020 -13.041  1.00  0.00
ATOM   3355  H2  WAT  1099       1.546   8.455 -13.550  1.00  0.00
TER
ATOM   3356  O   WAT  1100       8.380  -3.541 -11.448  1.00  0.00
ATOM   3357  H1  WAT  1100       7.764  -3.033 -11.976  1.00  0.00
ATOM   3358  H2  WAT  1100       8.059  -4.441 -11.505  1.00  0.00
TER
ATOM   3359  O   WAT  1101      -8.618   3.301 -14.621  1.00  0.00
ATOM   3360  H1  WAT  1101      -8.455   2.832 -15.439  1.00  0.00
ATOM   3361  H2  WAT  1101      -8.153   2.793 -13.956  1.00  0.00
TER
ATOM   3362  O   WAT  1102      -3.846  -7.568 -19.585  1.00  0.00
ATOM   3363  H1  WAT  1102      -4.289  -6.788 -19.916  1.00  0.00
ATOM   3364  H2  WAT  1102      -3.287  -7.245 -18.878  1.00  0.00
TER
ATOM   3365  O   WAT  1103       0.441  -4.702 -13.981  1.00  0.00
ATOM   3366  H1  WAT  1103      -0.021  -4.493 -13.169  1.00  0.00
ATOM   3367  H2  WAT  1103       0.039  -5.516 -14.284  1.00  0.00
TER
ATOM   3368  O   WAT  1104       5.441  -3.481 -12.852  1.00  0.00
ATOM   3369  H1  WAT  1104       4.591  -3.780 -12.531  1.00  0.00
ATOM   3370  H2  WAT  1104       5.282  -3.237 -13.763  1.00  0.00
TER
ATOM   3371  O   WAT  1105       2.536  -1.981 -10.752  1.00  0.00
ATOM   3372  H1  WAT  1105       2.862  -2.814 -11.092  1.00  0.00
ATOM   3373  H2  WAT  1105       3.324  -1.458 -10.604  1.00  0.00
TER
ATOM   3374  O   WAT  1106      -1.808  -7.024 -17.726  1.00  0.00
ATOM   3375  H1  WAT  1106      -1.511  -6.117 -17.807  1.00  0.00
ATOM   3376  H2  WAT  1106      -1.260  -7.512 -18.340  1.00  0.00
TER
ATOM   3377  O   WAT  1107      -1.615  -1.547 -11.191  1.00  0.00
ATOM   3378  H1  WAT  1107      -1.710  -2.487 -11.341  1.00  0.00
ATOM   3379  H2  WAT  1107      -0.771  -1.325 -11.586  1.00  0.00
TER
ATOM   3380  O   WAT  1108      -6.484  -5.135 -13.037  1.00  0.00
ATOM   3381  H1  WAT  1108      -6.877  -4.288 -12.830  1.00  0.00
ATOM   3382  H2  WAT  1108      -7.172  -5.773 -12.846  1.00  0.00
TER
ATOM   3383  O   WAT  1109       0.091  -5.052  -9.968  1.00  0.00
ATOM   3384  H1  WAT  1109      -0.599  -5.244  -9.333  1.00  0.00
ATOM   3385  H2  WAT  1109       0.834  -4.768  -9.435  1.00  0.00
TER
ATOM   3386  O   WAT  1110      -9.182  -7.212 -19.004  1.00  0.00
ATOM   3387  H1  WAT  1110      -9.471  -6.642 -18.292  1.00  0.00
ATOM   3388  H2  WAT  1110      -8.437  -7.692 -18.641  1.00  0.00
TER
ATOM   3389  O   WAT  1111       2.367  -1.212 -17.132  1.00  0.00
ATOM   3390  H1  WAT  1111       1.635  -0.703 -16.783  1.00  0.00
ATOM   3391  H2  WAT  1111       1.970  -2.029 -17.433  1.00  0.00
TER
ATOM   3392  O   WAT  1112      -1.195  -4.536 -18.727  1.00  0.00
ATOM   3393  H1  WAT  1112      -1.191  -4.977 -19.577  1.00  0.00
ATOM   3394  H2  WAT  1112      -0.300  -4.215 -18.620  1.00  0.00
TER
ATOM   3395  O   WAT  1113      -5.345  -4.654 -19.768  1.00  0.00
ATOM   3396  H1  WAT  1113      -5.685  -4.176 -19.011  1.00  0.00
ATOM   3397  H2  WAT  1113      -6.107  -5.107 -20.128  1.00  0.00
TER
ATOM   3398  O   WAT  1114       2.830  -5.758 -17.720  1.00  0.00
ATOM   3399  H1  WAT  1114       2.847  -5.308 -16.876  1.00  0.00
ATOM   3400  H2  WAT  1114       2.581  -6.658 -17.507  1.00  0.00
TER
ATOM   3401  O   WAT  1115       6.257  -8.345 -11.881  1.00  0.00
ATOM   3402  H1  WAT  1115       6.581  -9.076 -11.356  1.00  0.00
ATOM   3403  H2  WAT  1115       6.293  -8.664 -12.783  1.00  0.00
TER
ATOM   3404  O   WAT  1116      -7.044   2.676 -12.461  1.00  0.00
ATOM   3405  H1  WAT  1116      -7.428   2.035 -11.863  1.00  0.00
ATOM   3406  H2  WAT  1116      -6.733   3.380 -11.892  1.00  0.00
TER
ATOM   3407  O   WAT  1117      -0.894  -0.476 -16.980  1.00  0.00
ATOM   3408  H1  WAT  1117      -0.527  -0.950 -16.234  1.00  0.00
ATOM   3409  H2  WAT  1117      -1.084   0.398 -16.640  1.00  0.00
TER
ATOM   3410  O   WAT  1118      -3.104  -1.435 -14.662  1.00  0.00
ATOM   3411  H1  WAT  1118      -3.409  -0.556 -14.437  1.00  0.00
ATOM   3412  H2  WAT  1118      -2.150  -1.375 -14.626  1.00  0.00
TER
ATOM   3413  O   WAT  1119       6.183   1.767 -18.273  1.00  0.00
ATOM   3414  H1  WAT  1119       6.903   2.263 -18.663  1.00  0.00
ATOM   3415  H2  WAT  1119       5.981   1.089 -18.917  1.00  0.00
TER
ATOM   3416  O   WAT  1120       1.565   1.838 -12.386  1.00  0.00
ATOM   3417  H1  WAT  1120       1.498   0.918 -12.640  1.00  0.00
ATOM   3418  H2  WAT  1120       0.935   1.936 -11.671  1.00  0.00
TER
ATOM   3419  O   WAT  1121      -7.048  -0.595 -13.515  1.00  0.00
ATOM   3420  H1  WAT  1121      -7.406   0.070 -12.928  1.00  0.00
ATOM   3421  H2  WAT  1121      -7.342  -1.427 -13.144  1.00  0.00
TER
ATOM   3422  O   WAT  1122      -3.847  -0.137 -10.631  1.00  0.00
ATOM   3423  H1  WAT  1122      -4.147   0.009 -11.528  1.00  0.00
ATOM   3424  H2  WAT  1122      -3.075  -0.696 -10.724  1.00  0.00
TER
ATOM   3425  O   WAT  1123       1.496   4.660 -12.635  1.00  0.00
ATOM   3426  H1  WAT  1123       1.511   3.728 -12.854  1.00  0.00
ATOM   3427  H2  WAT  1123       0.789   4.746 -11.996  1.00  0.00
TER
ATOM   3428  O   WAT  1124       7.707   1.301 -13.289  1.00  0.00
ATOM   3429  H1  WAT  1124       6.982   1.894 -13.486  1.00  0.00
ATOM   3430  H2  WAT  1124       8.235   1.293 -14.087  1.00  0.00
TER
ATOM   3431  O   WAT  1125       0.930   6.302 -15.541  1.00  0.00
ATOM   3432  H1  WAT  1125       1.574   6.508 -14.864  1.00  0.00
ATOM   3433  H2  WAT  1125       1.293   5.541 -15.994  1.00  0.00
TER
ATOM   3434  O   WAT  1126       2.203   4.305 -16.824  1.00  0.00
ATOM   3435  H1  WAT  1126       2.845   3.605 -16.710  1.00  0.00
ATOM   3436  H2  WAT  1126       2.728   5.085 -17.004  1.00  0.00
TER
ATOM   3437  O   WAT  1127       3.977   5.105 -13.620  1.00  0.00
ATOM   3438  H1  WAT  1127       4.312   5.691 -12.942  1.00  0.00
ATOM   3439  H2  WAT  1127       3.057   4.974 -13.390  1.00  0.00
TER
ATOM   3440  O   WAT  1128      -8.473  -7.106 -12.838  1.00  0.00
ATOM   3441  H1  WAT  1128      -9.187  -6.906 -12.232  1.00  0.00
ATOM   3442  H2  WAT  1128      -8.054  -7.882 -12.466  1.00  0.00
TER
ATOM   3443  O   WAT  1129      -8.186   6.882 -11.851  1.00  0.00
ATOM   3444  H1  WAT  1129      -8.077   5.942 -11.992  1.00  0.00
ATOM   3445  H2  WAT  1129      -8.838   7.148 -12.500  1.00  0.00
TER
ATOM   3446  O   WAT  1130      -0.195   5.154 -10.451  1.00  0.00
ATOM   3447  H1  WAT  1130      -0.515   4.435  -9.907  1.00  0.00
ATOM   3448  H2  WAT  1130      -0.869   5.829 -10.378  1.00  0.00
TER
ATOM   3449  O   WAT  1131       3.021  -4.614 -15.088  1.00  0.00
ATOM   3450  H1  WAT  1131       3.389  -5.434 -14.760  1.00  0.00
ATOM   3451  H2  WAT  1131       2.161  -4.553 -14.672  1.00  0.00
TER
ATOM   3452  O   WAT  1132      -0.019  -1.960 -14.864  1.00  0.00
ATOM   3453  H1  WAT  1132       0.480  -1.485 -14.199  1.00  0.00
ATOM   3454  H2  WAT  1132       0.123  -2.883 -14.657  1.00  0.00
TER
ATOM   3455  O   WAT  1133       7.188  -5.743 -14.021  1.00  0.00
ATOM   3456  H1  WAT  1133       6.685  -5.002 -13.682  1.00  0.00
ATOM   3457  H2  WAT  1133       8.003  -5.354 -14.337  1.00  0.00
TER
ATOM   3458  O   WAT  1134       7.482   6.671 -18.899  1.00  0.00
ATOM   3459  H1  WAT  1134       7.607   7.495 -18.427  1.00  0.00
ATOM   3460  H2  WAT  1134       8.349   6.460 -19.247  1.00  0.00
TER
ATOM   3461  O   WAT  1135      -5.046   8.765 -19.228  1.00  0.00
ATOM   3462  H1  WAT  1135      -4.310   8.216 -18.957  1.00  0.00
ATOM   3463  H2  WAT  1135      -4.662   9.630 -19.367  1.00  0.00
TER
ATOM   3464  O   WAT  1136      -6.040   7.949 -10.039  1.00  0.00
ATOM   3465  H1  WAT  1136      -5.239   8.270  -9.626  1.00  0.00
ATOM   3466  H2  WAT  1136      -6.555   7.589  -9.317  1.00  0.00
TER
ATOM   3467  O   WAT  1137       2.796   4.057 -10.092  1.00  0.00
ATOM   3468  H1  WAT  1137       2.190   4.080 -10.832  1.00  0.00
ATOM   3469  H2  WAT  1137       2.492   3.325  -9.555  1.00  0.00
TER
ATOM   3470  O   WAT  1138       4.227   7.785 -11.481  1.00  0.00
ATOM   3471  H1  WAT  1138       5.179   7.701 -11.531  1.00  0.00
ATOM   3472  H2  WAT  1138       4.079   8.449 -10.807  1.00  0.00
TER
ATOM   3473  O   WAT  1139      -8.320   0.436 -11.096  1.00  0.00
ATOM   3474  H1  WAT  1139      -7.816  -0.143 -10.524  1.00  0.00
ATOM   3475  H2  WAT  1139      -9.059   0.721 -10.558  1.00  0.00
TER
ATOM   3476  O   WAT  1140      -1.266   1.844 -11.562  1.00  0.00
ATOM   3477  H1  WAT  1140      -2.032   2.412 -11.646  1.00  0.00
ATOM   3478  H2  WAT  1140      -1.085   1.551 -12.455  1.00  0.00
TER
ATOM   3479  O   WAT  1141       5.876   3.574 -11.004  1.00  0.00
ATOM   3480  H1  WAT  1141       6.617   3.912 -11.508  1.00  0.00
ATOM   3481  H2  WAT  1141       5.113   3.743 -11.557  1.00  0.00
TER
ATOM   3482  O   WAT  1142      -6.288  -1.421 -10.201  1.00  0.00
ATOM   3483  H1  WAT  1142      -6.247  -1.719  -9.292  1.00  0.00
ATOM   3484  H2  WAT  1142      -5.433  -1.020 -10.360  1.00  0.00
TER
ATOM   3485  O   WAT  1143      -4.347  -2.841 -12.233  1.00  0.00
ATOM   3486  H1  WAT  1143      -4.878  -3.332 -12.861  1.00  0.00
ATOM   3487  H2  WAT  1143      -3.678  -2.413 -12.767  1.00  0.00
TER
ATOM   3488  O   WAT  1144       4.551   1.626 -12.469  1.00  0.00
ATOM   3489  H1  WAT  1144       4.965   1.780 -11.620  1.00  0.00
ATOM   3490  H2  WAT  1144       3.616   1.751 -12.306  1.00  0.00
TER
ATOM   3491  O   WAT  1145       5.023  -1.035 -10.465  1.00  0.00
ATOM   3492  H1  WAT  1145       5.605  -1.790 -10.553  1.00  0.00
ATOM   3493  H2  WAT  1145       5.199  -0.504 -11.242  1.00  0.00
TER
ATOM   3494  O   WAT  1146      -3.860  -5.875 -12.153  1.00  0.00
ATOM   3495  H1  WAT  1146      -3.954  -6.493 -12.878  1.00  0.00
ATOM   3496  H2  WAT  1146      -4.440  -5.148 -12.380  1.00  0.00
TER
ATOM   3497  O   WAT  1147      -1.094  -7.318 -15.121  1.00  0.00
ATOM   3498  H1  WAT  1147      -1.542  -7.295 -15.966  1.00  0.00
ATOM   3499  H2  WAT  1147      -1.727  -7.716 -14.524  1.00  0.00
TER
ATOM   3500  O   WAT  1148      -0.688   1.578 -14.499  1.00  0.00
ATOM   3501  H1  WAT  1148      -0.269   2.421 -14.672  1.00  0.00
ATOM   3502  H2  WAT  1148      -1.607   1.715 -14.729  1.00  0.00
TER
ATOM   3503  O   WAT  1149       1.648  -0.691 -13.116  1.00  0.00
ATOM   3504  H1  WAT  1149       1.768  -1.287 -12.376  1.00  0.00
ATOM   3505  H2  WAT  1149       2.508  -0.654 -13.535  1.00  0.00
TER
ATOM   3506  O   WAT  1150       3.987  -0.137 -14.539  1.00  0.00
ATOM   3507  H1  WAT  1150       3.461   0.387 -15.143  1.00  0.00
ATOM   3508  H2  WAT  1150       4.330   0.496 -13.908  1.00  0.00
TER
ATOM   3509  O   WAT  1151      -2.837   7.883 -13.384  1.00  0.00
ATOM   3510  H1  WAT  1151      -3.375   8.608 -13.703  1.00  0.00
ATOM   3511  H2  WAT  1151      -2.584   7.406 -14.174  1.00  0.00
TER
ATOM   3512  O   WAT  1152      -1.585  -4.149 -11.858  1.00  0.00
ATOM   3513  H1  WAT  1152      -0.995  -4.457 -11.170  1.00  0.00
ATOM   3514  H2  WAT  1152      -2.403  -4.621 -11.702  1.00  0.00
TER
ATOM   3515  O   WAT  1153       3.235  -4.532 -11.625  1.00  0.00
ATOM   3516  H1  WAT  1153       2.546  -5.194 -11.690  1.00  0.00
ATOM   3517  H2  WAT  1153       3.955  -4.978 -11.180  1.00  0.00
TER
ATOM   3518  O   WAT  1154       0.019   9.118 -13.125  1.00  0.00
ATOM   3519  H1  WAT  1154      -0.055  10.022 -12.818  1.00  0.00
ATOM   3520  H2  WAT  1154      -0.883   8.799 -13.153  1.00  0.00
TER
ATOM   3521  O   WAT  1155      -8.578   6.446 -19.822  1.00  0.00
ATOM   3522  H1  WAT  1155      -8.248   5.578 -20.054  1.00  0.00
ATOM   3523  H2  WAT  1155      -8.149   6.651 -18.991  1.00  0.00
TER
ATOM   3524  O   WAT  1156      -8.089   7.313 -17.083  1.00  0.00
ATOM   3525  H1  WAT  1156      -8.526   7.493 -16.251  1.00  0.00
ATOM   3526  H2  WAT  1156      -7.521   8.070 -17.225  1.00  0.00
TER
ATOM   3527  O   WAT  1157       7.547   6.814 -12.796  1.00  0.00
ATOM   3528  H1  WAT  1157       6.947   6.874 -13.539  1.00  0.00
ATOM   3529  H2  WAT  1157       7.676   5.875 -12.666  1.00  0.00
TER
ATOM   3530  O   WAT  1158       6.232   3.539 -14.698  1.00  0.00
ATOM   3531  H1  WAT  1158       5.418   3.969 -14.435  1.00  0.00
ATOM   3532  H2  WAT  1158       6.640   4.151 -15.311  1.00  0.00
TER
ATOM   3533  O   WAT  1159      -7.219   0.210 -16.184  1.00  0.00
ATOM   3534  H1  WAT  1159      -6.852   0.123 -15.305  1.00  0.00
ATOM   3535  H2  WAT  1159      -7.788  -0.553 -16.283  1.00  0.00
TER
ATOM   3536  O   WAT  1160       7.581  -1.322 -13.171  1.00  0.00
ATOM   3537  H1  WAT  1160       7.350  -1.550 -14.071  1.00  0.00
ATOM   3538  H2  WAT  1160       7.842  -0.402 -13.217  1.00  0.00
TER
ATOM   3539  O   WAT  1161      -7.668  -2.879 -12.278  1.00  0.00
ATOM   3540  H1  WAT  1161      -8.562  -2.913 -11.939  1.00  0.00
ATOM   3541  H2  WAT  1161      -7.128  -2.681 -11.513  1.00  0.00
TER
ATOM   3542  O   WAT  1162       6.020  -6.096 -10.393  1.00  0.00
ATOM   3543  H1  WAT  1162       6.897  -6.088 -10.010  1.00  0.00
ATOM   3544  H2  WAT  1162       6.032  -6.833 -11.004  1.00  0.00
TER
ATOM   3545  O   WAT  1163       7.466  -2.243 -19.504  1.00  0.00
ATOM   3546  H1  WAT  1163       7.990  -2.737 -20.135  1.00  0.00
ATOM   3547  H2  WAT  1163       8.052  -2.108 -18.760  1.00  0.00
TER
ATOM   3548  O   WAT  1164       7.645  -2.159 -15.982  1.00  0.00
ATOM   3549  H1  WAT  1164       6.696  -2.193 -15.868  1.00  0.00
ATOM   3550  H2  WAT  1164       7.827  -1.249 -16.217  1.00  0.00
TER
ATOM   3551  O   WAT  1165      -7.164  -8.604 -17.930  1.00  0.00
ATOM   3552  H1  WAT  1165      -6.516  -9.155 -18.370  1.00  0.00
ATOM   3553  H2  WAT  1165      -6.743  -8.350 -17.108  1.00  0.00
TER
ATOM   3554  O   WAT  1166       6.732  -8.410 -14.573  1.00  0.00
ATOM   3555  H1  WAT  1166       7.369  -7.797 -14.207  1.00  0.00
ATOM   3556  H2  WAT  1166       6.879  -8.374 -15.518  1.00  0.00
TER
ATOM   3557  O   WAT  1167      -7.410  -8.449 -15.187  1.00  0.00
ATOM   3558  H1  WAT  1167      -7.759  -7.992 -14.422  1.00  0.00
ATOM   3559  H2  WAT  1167      -7.742  -9.343 -15.105  1.00  0.00
TER
ATOM   3560  O   WAT  1168      -5.804   4.723 -11.022  1.00  0.00
ATOM   3561  H1  WAT  1168      -5.847   4.352 -10.141  1.00  0.00
ATOM   3562  H2  WAT  1168      -5.673   5.661 -10.882  1.00  0.00
TER
ATOM   3563  O   WAT  1169      -2.103   6.279 -15.421  1.00  0.00
ATOM   3564  H1  WAT  1169      -2.344   6.547 -16.308  1.00  0.00
ATOM   3565  H2  WAT  1169      -1.163   6.450 -15.366  1.00  0.00
TER
ATOM   3566  O   WAT  1170       0.102  -7.258 -11.666  1.00  0.00
ATOM   3567  H1  WAT  1170       0.041  -6.665 -10.916  1.00  0.00
ATOM   3568  H2  WAT  1170       1.042  -7.365 -11.810  1.00  0.00
TER
ATOM   3569  O   WAT  1171       2.739  -7.601 -12.026  1.00  0.00
ATOM   3570  H1  WAT  1171       3.354  -7.283 -12.688  1.00  0.00
ATOM   3571  H2  WAT  1171       3.284  -8.086 -11.407  1.00  0.00
TER
ATOM   3572  O   WAT  1172       9.157   8.299 -14.620  1.00  0.00
ATOM   3573  H1  WAT  1172       8.663   8.695 -15.337  1.00  0.00
ATOM   3574  H2  WAT  1172       8.548   7.673 -14.226  1.00  0.00
TER
ATOM   3575  O   WAT  1173      -6.738  -8.921 -11.912  1.00  0.00
ATOM   3576  H1  WAT  1173      -6.190  -9.102 -12.676  1.00  0.00
ATOM   3577  H2  WAT  1173      -6.673  -9.712 -11.377  1.00  0.00
TER
ATOM   3578  O   WAT  1174      -5.965   7.669 -13.902  1.00  0.00
ATOM   3579  H1  WAT  1174      -6.559   7.538 -13.163  1.00  0.00
ATOM   3580  H2  WAT  1174      -5.973   6.833 -14.368  1.00  0.00
TER
ATOM   3581  O   WAT  1175       3.480  -9.037 -15.699  1.00  0.00
ATOM   3582  H1  WAT  1175       2.606  -8.704 -15.902  1.00  0.00
ATOM   3583  H2  WAT  1175       3.371  -9.510 -14.874  1.00  0.00
TER
ATOM   3584  O   WAT  1176       4.387  -6.830 -14.315  1.00  0.00
ATOM   3585  H1  WAT  1176       4.059  -7.645 -14.695  1.00  0.00
ATOM   3586  H2  WAT  1176       5.336  -6.873 -14.439  1.00  0.00
TER
ATOM   3587  O   WAT  1177       6.841   8.941 -17.341  1.00  0.00
ATOM   3588  H1  WAT  1177       6.381   9.692 -17.716  1.00  0.00
ATOM   3589  H2  WAT  1177       6.212   8.222 -17.400  1.00  0.00
TER
ATOM   3590  O   WAT  1178      -6.334   5.035 -14.952  1.00  0.00
ATOM   3591  H1  WAT  1178      -7.061   4.416 -15.019  1.00  0.00
ATOM   3592  H2  WAT  1178      -6.273   5.429 -15.822  1.00  0.00
TER
ATOM   3593  O   WAT  1179      -2.729   7.250 -18.167  1.00  0.00
ATOM   3594  H1  WAT  1179      -2.213   6.638 -18.692  1.00  0.00
ATOM   3595  H2  WAT  1179      -2.080   7.753 -17.676  1.00  0.00
TER
ATOM   3596  O   WAT  1180       0.010   8.141 -17.340  1.00  0.00
ATOM   3597  H1  WAT  1180       0.298   7.886 -18.216  1.00  0.00
ATOM   3598  H2  WAT  1180       0.522   7.588 -16.749  1.00  0.00
TER
ATOM   3599  O   WAT  1181       1.228  -8.120 -16.760  1.00  0.00
ATOM   3600  H1  WAT  1181       0.445  -7.646 -16.480  1.00  0.00
ATOM   3601  H2  WAT  1181       0.934  -9.025 -16.869  1.00  0.00
TER
ATOM   3602  O   WAT  1182       5.780  -7.418 -18.715  1.00  0.00
ATOM   3603  H1  WAT  1182       6.221  -7.474 -19.563  1.00  0.00
ATOM   3604  H2  WAT  1182       5.511  -6.502 -18.644  1.00  0.00
TER
ATOM   3605  O   WAT  1183       3.616  -9.038 -20.010  1.00  0.00
ATOM   3606  H1  WAT  1183       4.219  -8.465 -19.535  1.00  0.00
ATOM   3607  H2  WAT  1183       2.875  -8.474 -20.233  1.00  0.00
TER
ATOM   3608  O   WAT  1184       0.077   9.062  -9.973  1.00  0.00
ATOM   3609  H1  WAT  1184       1.004   8.827  -9.929  1.00  0.00
ATOM   3610  H2  WAT  1184       0.062   9.889 -10.454  1.00  0.00
TER
ATOM   3611  O   WAT  1185      -2.736  -8.273 -10.209  1.00  0.00
ATOM   3612  H1  WAT  1185      -3.018  -7.770 -10.973  1.00  0.00
ATOM   3613  H2  WAT  1185      -2.354  -9.071 -10.575  1.00  0.00
TER
ATOM   3614  O   WAT  1186       3.865  -8.858  -9.631  1.00  0.00
ATOM   3615  H1  WAT  1186       3.752  -8.539  -8.736  1.00  0.00
ATOM   3616  H2  WAT  1186       4.682  -8.457  -9.927  1.00  0.00
TER
ATOM   3617  O   WAT  1187       6.645   8.289 -10.149  1.00  0.00
ATOM   3618  H1  WAT  1187       7.438   7.794 -10.356  1.00  0.00
ATOM   3619  H2  WAT  1187       6.938   8.968  -9.541  1.00  0.00
TER
ATOM   3620  O   WAT  1188       2.771 -19.613  17.056  1.00  0.00
ATOM   3621  H1  WAT  1188       2.690 -20.528  16.785  1.00  0.00
ATOM   3622  H2  WAT  1188       2.357 -19.116  16.350  1.00  0.00
TER
ATOM   3623  O   WAT  1189       0.903 -17.835  18.937  1.00  0.00
ATOM   3624  H1  WAT  1189       0.127 -18.315  19.227  1.00  0.00
ATOM   3625  H2  WAT  1189       1.554 -18.515  18.762  1.00  0.00
TER
ATOM   3626  O   WAT  1190       4.924 -13.429  17.717  1.00  0.00
ATOM   3627  H1  WAT  1190       4.462 -14.200  18.045  1.00  0.00
ATOM   3628  H2  WAT  1190       5.736 -13.403  18.222  1.00  0.00
TER
ATOM   3629  O   WAT  1191      -5.100 -13.489  20.010  1.00  0.00
ATOM   3630  H1  WAT  1191      -4.798 -14.379  19.831  1.00  0.00
ATOM   3631  H2  WAT  1191      -4.356 -12.932  19.782  1.00  0.00
TER
ATOM   3632  O   WAT  1192      -8.708 -19.962  19.483  1.00  0.00
ATOM   3633  H1  WAT  1192      -8.136 -20.730  19.483  1.00  0.00
ATOM   3634  H2  WAT  1192      -8.708 -19.664  18.573  1.00  0.00
TER
ATOM   3635  O   WAT  1193       1.150 -11.143  17.337  1.00  0.00
ATOM   3636  H1  WAT  1193       0.531 -10.688  16.767  1.00  0.00
ATOM   3637  H2  WAT  1193       2.005 -10.988  16.936  1.00  0.00
TER
ATOM   3638  O   WAT  1194       0.344 -15.159  18.944  1.00  0.00
ATOM   3639  H1  WAT  1194       0.275 -16.100  18.783  1.00  0.00
ATOM   3640  H2  WAT  1194       1.106 -15.069  19.516  1.00  0.00
TER
ATOM   3641  O   WAT  1195       2.016 -16.259  14.730  1.00  0.00
ATOM   3642  H1  WAT  1195       1.398 -15.795  14.167  1.00  0.00
ATOM   3643  H2  WAT  1195       2.529 -15.567  15.147  1.00  0.00
TER
ATOM   3644  O   WAT  1196      -8.615 -15.574  12.104  1.00  0.00
ATOM   3645  H1  WAT  1196      -8.993 -15.085  11.373  1.00  0.00
ATOM   3646  H2  WAT  1196      -8.358 -14.901  12.735  1.00  0.00
TER
ATOM   3647  O   WAT  1197       4.545 -11.455  19.854  1.00  0.00
ATOM   3648  H1  WAT  1197       4.558 -11.859  18.986  1.00  0.00
ATOM   3649  H2  WAT  1197       3.992 -10.681  19.750  1.00  0.00
TER
ATOM   3650  O   WAT  1198       5.840 -14.734  14.943  1.00  0.00
ATOM   3651  H1  WAT  1198       5.729 -15.676  15.068  1.00  0.00
ATOM   3652  H2  WAT  1198       5.836 -14.372  15.829  1.00  0.00
TER
ATOM   3653  O   WAT  1199       1.382 -19.107  14.299  1.00  0.00
ATOM   3654  H1  WAT  1199       0.454 -19.174  14.528  1.00  0.00
ATOM   3655  H2  WAT  1199       1.534 -18.169  14.184  1.00  0.00
TER
ATOM   3656  O   WAT  1200       5.411 -17.545  14.802  1.00  0.00
ATOM   3657  H1  WAT  1200       4.793 -17.883  14.155  1.00  0.00
ATOM   3658  H2  WAT  1200       5.394 -18.189  15.510  1.00  0.00
TER
ATOM   3659  O   WAT  1201      -3.013 -18.581  17.081  1.00  0.00
ATOM   3660  H1  WAT  1201      -3.417 -19.293  16.585  1.00  0.00
ATOM   3661  H2  WAT  1201      -2.926 -18.925  17.970  1.00  0.00
TER
ATOM   3662  O   WAT  1202      -2.545 -14.894  19.245  1.00  0.00
ATOM   3663  H1  WAT  1202      -2.842 -15.500  18.565  1.00  0.00
ATOM   3664  H2  WAT  1202      -1.595 -14.856  19.134  1.00  0.00
TER
ATOM   3665  O   WAT  1203       3.588 -18.307  11.810  1.00  0.00
ATOM   3666  H1  WAT  1203       4.027 -19.144  11.663  1.00  0.00
ATOM   3667  H2  WAT  1203       4.301 -17.674  11.896  1.00  0.00
TER
ATOM   3668  O   WAT  1204       1.697 -13.367  15.778  1.00  0.00
ATOM   3669  H1  WAT  1204       2.137 -12.625  15.363  1.00  0.00
ATOM   3670  H2  WAT  1204       1.636 -13.124  16.702  1.00  0.00
TER
ATOM   3671  O   WAT  1205      -6.312 -19.686  14.581  1.00  0.00
ATOM   3672  H1  WAT  1205      -6.433 -18.960  13.970  1.00  0.00
ATOM   3673  H2  WAT  1205      -6.622 -20.456  14.104  1.00  0.00
TER
ATOM   3674  O   WAT  1206      -7.429 -14.815  16.799  1.00  0.00
ATOM   3675  H1  WAT  1206      -7.836 -14.673  15.944  1.00  0.00
ATOM   3676  H2  WAT  1206      -6.538 -15.099  16.596  1.00  0.00
TER
ATOM   3677  O   WAT  1207       4.364 -10.380  13.134  1.00  0.00
ATOM   3678  H1  WAT  1207       4.204 -10.670  14.032  1.00  0.00
ATOM   3679  H2  WAT  1207       4.199 -11.156  12.599  1.00  0.00
TER
ATOM   3680  O   WAT  1208      -3.157 -10.600  14.911  1.00  0.00
ATOM   3681  H1  WAT  1208      -3.333 -11.517  14.698  1.00  0.00
ATOM   3682  H2  WAT  1208      -4.011 -10.241  15.151  1.00  0.00
TER
ATOM   3683  O   WAT  1209       4.067 -12.871  11.694  1.00  0.00
ATOM   3684  H1  WAT  1209       3.373 -12.874  11.034  1.00  0.00
ATOM   3685  H2  WAT  1209       4.809 -13.295  11.263  1.00  0.00
TER
ATOM   3686  O   WAT  1210       3.632 -11.245  15.769  1.00  0.00
ATOM   3687  H1  WAT  1210       4.088 -12.026  16.083  1.00  0.00
ATOM   3688  H2  WAT  1210       3.971 -10.534  16.313  1.00  0.00
TER
ATOM   3689  O   WAT  1211       3.175 -21.213  14.291  1.00  0.00
ATOM   3690  H1  WAT  1211       2.576 -20.490  14.107  1.00  0.00
ATOM   3691  H2  WAT  1211       3.723 -21.275  13.509  1.00  0.00
TER
ATOM   3692  O   WAT  1212      -2.121 -19.999  11.211  1.00  0.00
ATOM   3693  H1  WAT  1212      -2.689 -20.448  10.584  1.00  0.00
ATOM   3694  H2  WAT  1212      -1.412 -19.640  10.677  1.00  0.00
TER
ATOM   3695  O   WAT  1213      -4.576 -16.004  13.483  1.00  0.00
ATOM   3696  H1  WAT  1213      -5.350 -16.544  13.323  1.00  0.00
ATOM   3697  H2  WAT  1213      -3.847 -16.523  13.145  1.00  0.00
TER
ATOM   3698  O   WAT  1214       6.183 -17.007  19.276  1.00  0.00
ATOM   3699  H1  WAT  1214       6.903 -16.512  18.886  1.00  0.00
ATOM   3700  H2  WAT  1214       5.981 -17.685  18.631  1.00  0.00
TER
ATOM   3701  O   WAT  1215      -4.532 -16.336  17.121  1.00  0.00
ATOM   3702  H1  WAT  1215      -4.015 -17.139  17.067  1.00  0.00
ATOM   3703  H2  WAT  1215      -4.984 -16.398  17.963  1.00  0.00
TER
ATOM   3704  O   WAT  1216       0.355 -15.069  12.394  1.00  0.00
ATOM   3705  H1  WAT  1216       0.696 -14.325  11.898  1.00  0.00
ATOM   3706  H2  WAT  1216      -0.474 -14.756  12.756  1.00  0.00
TER
ATOM   3707  O   WAT  1217       6.630 -19.930  11.183  1.00  0.00
ATOM   3708  H1  WAT  1217       6.546 -19.499  10.333  1.00  0.00
ATOM   3709  H2  WAT  1217       7.349 -19.470  11.616  1.00  0.00
TER
ATOM   3710  O   WAT  1218       7.659 -13.076  13.911  1.00  0.00
ATOM   3711  H1  WAT  1218       7.016 -13.730  14.186  1.00  0.00
ATOM   3712  H2  WAT  1218       7.272 -12.670  13.135  1.00  0.00
TER
ATOM   3713  O   WAT  1219       3.237 -15.747  17.758  1.00  0.00
ATOM   3714  H1  WAT  1219       3.590 -16.345  17.099  1.00  0.00
ATOM   3715  H2  WAT  1219       2.354 -16.073  17.929  1.00  0.00
TER
ATOM   3716  O   WAT  1220      -0.676 -14.988  15.166  1.00  0.00
ATOM   3717  H1  WAT  1220       0.011 -14.441  15.546  1.00  0.00
ATOM   3718  H2  WAT  1220      -1.463 -14.444  15.200  1.00  0.00
TER
ATOM   3719  O   WAT  1221      -8.537 -19.370  10.657  1.00  0.00
ATOM   3720  H1  WAT  1221      -7.668 -19.088  10.941  1.00  0.00
ATOM   3721  H2  WAT  1221      -9.028 -18.557  10.542  1.00  0.00
TER
ATOM   3722  O   WAT  1222      -1.374 -17.983  14.778  1.00  0.00
ATOM   3723  H1  WAT  1222      -0.917 -17.172  15.004  1.00  0.00
ATOM   3724  H2  WAT  1222      -1.725 -18.301  15.610  1.00  0.00
TER
ATOM   3725  O   WAT  1223       6.048 -14.184  10.449  1.00  0.00
ATOM   3726  H1  WAT  1223       5.822 -14.901  11.041  1.00  0.00
ATOM   3727  H2  WAT  1223       5.658 -14.433   9.611  1.00  0.00
TER
ATOM   3728  O   WAT  1224      -8.170 -10.158  11.223  1.00  0.00
ATOM   3729  H1  WAT  1224      -7.810  -9.559  10.569  1.00  0.00
ATOM   3730  H2  WAT  1224      -8.311  -9.612  11.997  1.00  0.00
TER
ATOM   3731  O   WAT  1225       5.630 -16.267  12.110  1.00  0.00
ATOM   3732  H1  WAT  1225       5.342 -15.806  12.898  1.00  0.00
ATOM   3733  H2  WAT  1225       6.425 -16.727  12.379  1.00  0.00
TER
ATOM   3734  O   WAT  1226      -2.153 -12.774  12.041  1.00  0.00
ATOM   3735  H1  WAT  1226      -2.162 -12.041  11.425  1.00  0.00
ATOM   3736  H2  WAT  1226      -3.073 -13.021  12.133  1.00  0.00
TER
ATOM   3737  O   WAT  1227      -6.552 -17.553  12.785  1.00  0.00
ATOM   3738  H1  WAT  1227      -7.160 -16.813  12.795  1.00  0.00
ATOM   3739  H2  WAT  1227      -6.078 -17.463  11.959  1.00  0.00
TER
ATOM   3740  O   WAT  1228       0.833 -12.712  10.703  1.00  0.00
ATOM   3741  H1  WAT  1228       0.934 -12.915   9.773  1.00  0.00
ATOM   3742  H2  WAT  1228      -0.067 -12.966  10.908  1.00  0.00
TER
ATOM   3743  O   WAT  1229      -0.525 -10.193  15.398  1.00  0.00
ATOM   3744  H1  WAT  1229      -0.271 -10.231  14.476  1.00  0.00
ATOM   3745  H2  WAT  1229      -1.474 -10.320  15.391  1.00  0.00
TER
ATOM   3746  O   WAT  1230       5.480 -19.274  16.974  1.00  0.00
ATOM   3747  H1  WAT  1230       4.539 -19.259  17.149  1.00  0.00
ATOM   3748  H2  WAT  1230       5.794 -20.060  17.420  1.00  0.00
TER
ATOM   3749  O   WAT  1231      -4.542 -17.592  10.534  1.00  0.00
ATOM   3750  H1  WAT  1231      -3.776 -17.704  11.097  1.00  0.00
ATOM   3751  H2  WAT  1231      -4.464 -18.288   9.882  1.00  0.00
TER
ATOM   3752  O   WAT  1232      -5.847 -20.159  11.218  1.00  0.00
ATOM   3753  H1  WAT  1232      -5.767 -21.107  11.329  1.00  0.00
ATOM   3754  H2  WAT  1232      -4.955 -19.829  11.324  1.00  0.00
TER
ATOM   3755  O   WAT  1233       7.482 -12.103  18.649  1.00  0.00
ATOM   3756  H1  WAT  1233       7.607 -11.280  19.122  1.00  0.00
ATOM   3757  H2  WAT  1233       8.349 -12.314  18.302  1.00  0.00
TER
ATOM   3758  O   WAT  1234      -5.046 -10.010  18.321  1.00  0.00
ATOM   3759  H1  WAT  1234      -4.310 -10.558  18.592  1.00  0.00
ATOM   3760  H2  WAT  1234      -4.662  -9.144  18.182  1.00  0.00
TER
ATOM   3761  O   WAT  1235      -8.161 -13.942  14.195  1.00  0.00
ATOM   3762  H1  WAT  1235      -9.087 -13.700  14.186  1.00  0.00
ATOM   3763  H2  WAT  1235      -7.696 -13.115  14.074  1.00  0.00
TER
ATOM   3764  O   WAT  1236      -1.936 -10.837  10.144  1.00  0.00
ATOM   3765  H1  WAT  1236      -1.143 -10.548   9.692  1.00  0.00
ATOM   3766  H2  WAT  1236      -2.455 -11.268   9.465  1.00  0.00
TER
ATOM   3767  O   WAT  1237       7.117 -11.610  11.567  1.00  0.00
ATOM   3768  H1  WAT  1237       6.832 -12.023  10.753  1.00  0.00
ATOM   3769  H2  WAT  1237       6.919 -10.681  11.447  1.00  0.00
TER
ATOM   3770  O   WAT  1238      -1.418 -15.616  10.008  1.00  0.00
ATOM   3771  H1  WAT  1238      -1.523 -16.231  10.734  1.00  0.00
ATOM   3772  H2  WAT  1238      -1.585 -16.140   9.224  1.00  0.00
TER
ATOM   3773  O   WAT  1239       1.822 -16.554  10.612  1.00  0.00
ATOM   3774  H1  WAT  1239       1.273 -16.108  11.256  1.00  0.00
ATOM   3775  H2  WAT  1239       2.444 -17.060  11.136  1.00  0.00
TER
ATOM   3776  O   WAT  1240      -2.510 -17.595  12.509  1.00  0.00
ATOM   3777  H1  WAT  1240      -2.088 -17.761  13.352  1.00  0.00
ATOM   3778  H2  WAT  1240      -2.385 -18.405  12.014  1.00  0.00
TER
ATOM   3779  O   WAT  1241       0.003 -18.572   9.756  1.00  0.00
ATOM   3780  H1  WAT  1241       0.523 -19.287   9.390  1.00  0.00
ATOM   3781  H2  WAT  1241       0.650 -17.933  10.056  1.00  0.00
TER
ATOM   3782  O   WAT  1242       0.568 -10.490  12.046  1.00  0.00
ATOM   3783  H1  WAT  1242       1.463 -10.152  12.068  1.00  0.00
ATOM   3784  H2  WAT  1242       0.599 -11.212  11.419  1.00  0.00
TER
ATOM   3785  O   WAT  1243      -5.793 -15.118  10.275  1.00  0.00
ATOM   3786  H1  WAT  1243      -5.355 -14.575  10.931  1.00  0.00
ATOM   3787  H2  WAT  1243      -5.308 -15.943  10.285  1.00  0.00
TER
ATOM   3788  O   WAT  1244      -8.578 -12.329  17.727  1.00  0.00
ATOM   3789  H1  WAT  1244      -8.248 -13.197  17.495  1.00  0.00
ATOM   3790  H2  WAT  1244      -8.149 -12.123  18.558  1.00  0.00
TER
ATOM   3791  O   WAT  1245      -3.982 -13.998  15.387  1.00  0.00
ATOM   3792  H1  WAT  1245      -4.283 -14.121  16.288  1.00  0.00
ATOM   3793  H2  WAT  1245      -4.088 -14.857  14.979  1.00  0.00
TER
ATOM   3794  O   WAT  1246       8.787 -14.218  10.090  1.00  0.00
ATOM   3795  H1  WAT  1246       7.956 -14.151  10.561  1.00  0.00
ATOM   3796  H2  WAT  1246       8.964 -13.328   9.787  1.00  0.00
TER
ATOM   3797  O   WAT  1247       8.243 -17.474  12.593  1.00  0.00
ATOM   3798  H1  WAT  1247       9.005 -16.904  12.699  1.00  0.00
ATOM   3799  H2  WAT  1247       8.258 -18.041  13.364  1.00  0.00
TER
ATOM   3800  O   WAT  1248      -8.257 -18.950  16.824  1.00  0.00
ATOM   3801  H1  WAT  1248      -8.912 -19.219  16.180  1.00  0.00
ATOM   3802  H2  WAT  1248      -7.419 -19.059  16.374  1.00  0.00
TER
ATOM   3803  O   WAT  1249       9.249 -16.619  17.438  1.00  0.00
ATOM   3804  H1  WAT  1249       9.620 -17.402  17.031  1.00  0.00
ATOM   3805  H2  WAT  1249       9.889 -15.930  17.259  1.00  0.00
TER
ATOM   3806  O   WAT  1250       8.295 -17.180   9.751  1.00  0.00
ATOM   3807  H1  WAT  1250       8.570 -16.272   9.623  1.00  0.00
ATOM   3808  H2  WAT  1250       8.106 -17.244  10.687  1.00  0.00
TER
ATOM   3809  O   WAT  1251       8.191 -19.243  14.744  1.00  0.00
ATOM   3810  H1  WAT  1251       7.816 -20.010  14.312  1.00  0.00
ATOM   3811  H2  WAT  1251       7.462 -18.861  15.231  1.00  0.00
TER
ATOM   3812  O   WAT  1252       6.290 -10.483  16.377  1.00  0.00
ATOM   3813  H1  WAT  1252       6.886 -10.805  15.701  1.00  0.00
ATOM   3814  H2  WAT  1252       6.548 -10.956  17.169  1.00  0.00
TER
ATOM   3815  O   WAT  1253      -2.729 -11.525  19.382  1.00  0.00
ATOM   3816  H1  WAT  1253      -2.213 -12.136  18.857  1.00  0.00
ATOM   3817  H2  WAT  1253      -2.080 -11.022  19.873  1.00  0.00
TER
ATOM   3818  O   WAT  1254      -8.051 -10.422  15.807  1.00  0.00
ATOM   3819  H1  WAT  1254      -8.219 -11.055  16.505  1.00  0.00
ATOM   3820  H2  WAT  1254      -8.918 -10.216  15.456  1.00  0.00
TER
ATOM   3821  O   WAT  1255      -6.445 -11.728  13.252  1.00  0.00
ATOM   3822  H1  WAT  1255      -6.970 -11.348  12.548  1.00  0.00
ATOM   3823  H2  WAT  1255      -6.520 -11.103  13.973  1.00  0.00
TER
ATOM   3824  O   WAT  1256       8.312 -10.170  14.573  1.00  0.00
ATOM   3825  H1  WAT  1256       8.487 -10.856  13.929  1.00  0.00
ATOM   3826  H2  WAT  1256       7.614  -9.645  14.181  1.00  0.00
TER
ATOM   3827  O   WAT  1257      -3.845  -9.780  12.127  1.00  0.00
ATOM   3828  H1  WAT  1257      -3.114 -10.064  11.579  1.00  0.00
ATOM   3829  H2  WAT  1257      -3.586 -10.019  13.017  1.00  0.00
TER
ATOM   3830  O   WAT  1258      -4.684 -13.664  12.131  1.00  0.00
ATOM   3831  H1  WAT  1258      -5.313 -13.195  12.680  1.00  0.00
ATOM   3832  H2  WAT  1258      -4.569 -14.509  12.566  1.00  0.00
TER
ATOM   3833  O   WAT  1259       2.771 -19.613  -1.718  1.00  0.00
ATOM   3834  H1  WAT  1259       2.690 -20.528  -1.989  1.00  0.00
ATOM   3835  H2  WAT  1259       2.357 -19.116  -2.425  1.00  0.00
TER
ATOM   3836  O   WAT  1260       0.903 -17.835   0.162  1.00  0.00
ATOM   3837  H1  WAT  1260       0.127 -18.315   0.452  1.00  0.00
ATOM   3838  H2  WAT  1260       1.554 -18.515  -0.012  1.00  0.00
TER
ATOM   3839  O   WAT  1261      -5.081 -17.523   1.040  1.00  0.00
ATOM   3840  H1  WAT  1261      -5.912 -17.778   1.440  1.00  0.00
ATOM   3841  H2  WAT  1261      -4.472 -17.452   1.776  1.00  0.00
TER
ATOM   3842  O   WAT  1262       4.924 -13.429  -1.058  1.00  0.00
ATOM   3843  H1  WAT  1262       4.462 -14.200  -0.729  1.00  0.00
ATOM   3844  H2  WAT  1262       5.736 -13.403  -0.552  1.00  0.00
TER
ATOM   3845  O   WAT  1263      -5.100 -13.489   1.236  1.00  0.00
ATOM   3846  H1  WAT  1263      -4.798 -14.379   1.057  1.00  0.00
ATOM   3847  H2  WAT  1263      -4.356 -12.932   1.008  1.00  0.00
TER
ATOM   3848  O   WAT  1264      -8.708 -19.962   0.708  1.00  0.00
ATOM   3849  H1  WAT  1264      -8.136 -20.730   0.709  1.00  0.00
ATOM   3850  H2  WAT  1264      -8.708 -19.664  -0.201  1.00  0.00
TER
ATOM   3851  O   WAT  1265       1.150 -11.143  -1.437  1.00  0.00
ATOM   3852  H1  WAT  1265       0.531 -10.688  -2.008  1.00  0.00
ATOM   3853  H2  WAT  1265       2.005 -10.988  -1.838  1.00  0.00
TER
ATOM   3854  O   WAT  1266       0.344 -15.159   0.169  1.00  0.00
ATOM   3855  H1  WAT  1266       0.275 -16.100   0.008  1.00  0.00
ATOM   3856  H2  WAT  1266       1.106 -15.069   0.742  1.00  0.00
TER
ATOM   3857  O   WAT  1267       2.016 -16.259  -4.044  1.00  0.00
ATOM   3858  H1  WAT  1267       1.398 -15.795  -4.608  1.00  0.00
ATOM   3859  H2  WAT  1267       2.529 -15.567  -3.627  1.00  0.00
TER
ATOM   3860  O   WAT  1268      -3.121 -16.732   2.634  1.00  0.00
ATOM   3861  H1  WAT  1268      -3.454 -16.105   3.276  1.00  0.00
ATOM   3862  H2  WAT  1268      -2.944 -16.206   1.854  1.00  0.00
TER
ATOM   3863  O   WAT  1269      -3.909 -14.764   4.449  1.00  0.00
ATOM   3864  H1  WAT  1269      -3.291 -14.089   4.168  1.00  0.00
ATOM   3865  H2  WAT  1269      -4.769 -14.355   4.358  1.00  0.00
TER
ATOM   3866  O   WAT  1270      -8.615 -15.574  -6.670  1.00  0.00
ATOM   3867  H1  WAT  1270      -8.993 -15.085  -7.402  1.00  0.00
ATOM   3868  H2  WAT  1270      -8.358 -14.901  -6.039  1.00  0.00
TER
ATOM   3869  O   WAT  1271       7.009 -13.300   2.365  1.00  0.00
ATOM   3870  H1  WAT  1271       6.325 -12.630   2.356  1.00  0.00
ATOM   3871  H2  WAT  1271       7.549 -13.102   1.599  1.00  0.00
TER
ATOM   3872  O   WAT  1272       4.545 -11.455   1.079  1.00  0.00
ATOM   3873  H1  WAT  1272       4.558 -11.859   0.211  1.00  0.00
ATOM   3874  H2  WAT  1272       3.992 -10.681   0.975  1.00  0.00
TER
ATOM   3875  O   WAT  1273       5.840 -14.734  -3.832  1.00  0.00
ATOM   3876  H1  WAT  1273       5.729 -15.676  -3.707  1.00  0.00
ATOM   3877  H2  WAT  1273       5.836 -14.372  -2.946  1.00  0.00
TER
ATOM   3878  O   WAT  1274       3.944 -16.552   2.407  1.00  0.00
ATOM   3879  H1  WAT  1274       4.360 -16.766   1.573  1.00  0.00
ATOM   3880  H2  WAT  1274       4.667 -16.295   2.978  1.00  0.00
TER
ATOM   3881  O   WAT  1275       1.382 -19.107  -4.476  1.00  0.00
ATOM   3882  H1  WAT  1275       0.454 -19.174  -4.247  1.00  0.00
ATOM   3883  H2  WAT  1275       1.534 -18.169  -4.590  1.00  0.00
TER
ATOM   3884  O   WAT  1276       7.890 -18.154   2.499  1.00  0.00
ATOM   3885  H1  WAT  1276       7.062 -18.084   2.024  1.00  0.00
ATOM   3886  H2  WAT  1276       8.485 -17.568   2.031  1.00  0.00
TER
ATOM   3887  O   WAT  1277       5.411 -17.545  -3.972  1.00  0.00
ATOM   3888  H1  WAT  1277       4.793 -17.883  -4.619  1.00  0.00
ATOM   3889  H2  WAT  1277       5.394 -18.189  -3.264  1.00  0.00
TER
ATOM   3890  O   WAT  1278      -3.013 -18.581  -1.694  1.00  0.00
ATOM   3891  H1  WAT  1278      -3.417 -19.293  -2.189  1.00  0.00
ATOM   3892  H2  WAT  1278      -2.926 -18.925  -0.805  1.00  0.00
TER
ATOM   3893  O   WAT  1279      -2.545 -14.894   0.470  1.00  0.00
ATOM   3894  H1  WAT  1279      -2.842 -15.500  -0.209  1.00  0.00
ATOM   3895  H2  WAT  1279      -1.595 -14.856   0.359  1.00  0.00
TER
ATOM   3896  O   WAT  1280       5.544 -11.321   4.133  1.00  0.00
ATOM   3897  H1  WAT  1280       5.067 -10.514   3.940  1.00  0.00
ATOM   3898  H2  WAT  1280       4.860 -11.973   4.285  1.00  0.00
TER
ATOM   3899  O   WAT  1281      -3.453 -15.156   7.121  1.00  0.00
ATOM   3900  H1  WAT  1281      -4.350 -14.932   7.368  1.00  0.00
ATOM   3901  H2  WAT  1281      -3.428 -15.032   6.172  1.00  0.00
TER
ATOM   3902  O   WAT  1282       3.588 -18.307  -6.965  1.00  0.00
ATOM   3903  H1  WAT  1282       4.027 -19.144  -7.111  1.00  0.00
ATOM   3904  H2  WAT  1282       4.301 -17.674  -6.878  1.00  0.00
TER
ATOM   3905  O   WAT  1283      -4.626 -18.285   5.697  1.00  0.00
ATOM   3906  H1  WAT  1283      -4.765 -17.412   6.066  1.00  0.00
ATOM   3907  H2  WAT  1283      -5.508 -18.627   5.552  1.00  0.00
TER
ATOM   3908  O   WAT  1284       1.697 -13.367  -2.997  1.00  0.00
ATOM   3909  H1  WAT  1284       2.137 -12.625  -3.411  1.00  0.00
ATOM   3910  H2  WAT  1284       1.636 -13.124  -2.073  1.00  0.00
TER
ATOM   3911  O   WAT  1285      -2.828 -12.342   7.905  1.00  0.00
ATOM   3912  H1  WAT  1285      -2.856 -11.938   7.038  1.00  0.00
ATOM   3913  H2  WAT  1285      -2.991 -13.271   7.743  1.00  0.00
TER
ATOM   3914  O   WAT  1286      -6.312 -19.686  -4.193  1.00  0.00
ATOM   3915  H1  WAT  1286      -6.433 -18.960  -4.805  1.00  0.00
ATOM   3916  H2  WAT  1286      -6.622 -20.456  -4.670  1.00  0.00
TER
ATOM   3917  O   WAT  1287       9.124 -11.560   9.202  1.00  0.00
ATOM   3918  H1  WAT  1287       9.600 -11.081   9.881  1.00  0.00
ATOM   3919  H2  WAT  1287       9.745 -11.628   8.476  1.00  0.00
TER
ATOM   3920  O   WAT  1288      -8.674 -16.515   1.614  1.00  0.00
ATOM   3921  H1  WAT  1288      -8.596 -16.380   0.670  1.00  0.00
ATOM   3922  H2  WAT  1288      -8.060 -17.223   1.807  1.00  0.00
TER
ATOM   3923  O   WAT  1289      -7.429 -14.815  -1.975  1.00  0.00
ATOM   3924  H1  WAT  1289      -7.836 -14.673  -2.830  1.00  0.00
ATOM   3925  H2  WAT  1289      -6.538 -15.099  -2.178  1.00  0.00
TER
ATOM   3926  O   WAT  1290       8.527 -14.368   6.362  1.00  0.00
ATOM   3927  H1  WAT  1290       8.653 -14.607   5.444  1.00  0.00
ATOM   3928  H2  WAT  1290       8.569 -15.200   6.834  1.00  0.00
TER
ATOM   3929  O   WAT  1291       2.389 -10.666   4.931  1.00  0.00
ATOM   3930  H1  WAT  1291       2.903 -10.755   5.734  1.00  0.00
ATOM   3931  H2  WAT  1291       1.546 -10.320   5.224  1.00  0.00
TER
ATOM   3932  O   WAT  1292       4.364 -10.380  -5.640  1.00  0.00
ATOM   3933  H1  WAT  1292       4.204 -10.670  -4.742  1.00  0.00
ATOM   3934  H2  WAT  1292       4.199 -11.156  -6.176  1.00  0.00
TER
ATOM   3935  O   WAT  1293      -3.157 -10.600  -3.863  1.00  0.00
ATOM   3936  H1  WAT  1293      -3.333 -11.517  -4.076  1.00  0.00
ATOM   3937  H2  WAT  1293      -4.011 -10.241  -3.623  1.00  0.00
TER
ATOM   3938  O   WAT  1294       4.067 -12.871  -7.081  1.00  0.00
ATOM   3939  H1  WAT  1294       3.373 -12.874  -7.740  1.00  0.00
ATOM   3940  H2  WAT  1294       4.809 -13.295  -7.511  1.00  0.00
TER
ATOM   3941  O   WAT  1295       3.632 -11.245  -3.006  1.00  0.00
ATOM   3942  H1  WAT  1295       4.088 -12.026  -2.692  1.00  0.00
ATOM   3943  H2  WAT  1295       3.971 -10.534  -2.462  1.00  0.00
TER
ATOM   3944  O   WAT  1296      -8.618 -15.473   4.153  1.00  0.00
ATOM   3945  H1  WAT  1296      -8.455 -15.943   3.335  1.00  0.00
ATOM   3946  H2  WAT  1296      -8.153 -15.981   4.818  1.00  0.00
TER
ATOM   3947  O   WAT  1297       3.175 -21.213  -4.483  1.00  0.00
ATOM   3948  H1  WAT  1297       2.576 -20.490  -4.667  1.00  0.00
ATOM   3949  H2  WAT  1297       3.723 -21.275  -5.266  1.00  0.00
TER
ATOM   3950  O   WAT  1298      -1.615 -20.321   7.584  1.00  0.00
ATOM   3951  H1  WAT  1298      -1.710 -21.261   7.434  1.00  0.00
ATOM   3952  H2  WAT  1298      -0.771 -20.099   7.188  1.00  0.00
TER
ATOM   3953  O   WAT  1299       2.367 -19.986   1.642  1.00  0.00
ATOM   3954  H1  WAT  1299       1.635 -19.478   1.991  1.00  0.00
ATOM   3955  H2  WAT  1299       1.970 -20.803   1.341  1.00  0.00
TER
ATOM   3956  O   WAT  1300      -2.121 -19.999  -7.564  1.00  0.00
ATOM   3957  H1  WAT  1300      -2.689 -20.448  -8.190  1.00  0.00
ATOM   3958  H2  WAT  1300      -1.412 -19.640  -8.097  1.00  0.00
TER
ATOM   3959  O   WAT  1301      -7.044 -16.098   6.313  1.00  0.00
ATOM   3960  H1  WAT  1301      -7.428 -16.739   6.911  1.00  0.00
ATOM   3961  H2  WAT  1301      -6.733 -15.395   6.882  1.00  0.00
TER
ATOM   3962  O   WAT  1302      -0.894 -19.251   1.794  1.00  0.00
ATOM   3963  H1  WAT  1302      -0.527 -19.725   2.540  1.00  0.00
ATOM   3964  H2  WAT  1302      -1.084 -18.376   2.135  1.00  0.00
TER
ATOM   3965  O   WAT  1303      -3.104 -20.210   4.112  1.00  0.00
ATOM   3966  H1  WAT  1303      -3.409 -19.331   4.337  1.00  0.00
ATOM   3967  H2  WAT  1303      -2.150 -20.150   4.148  1.00  0.00
TER
ATOM   3968  O   WAT  1304      -4.576 -16.004  -5.291  1.00  0.00
ATOM   3969  H1  WAT  1304      -5.350 -16.544  -5.451  1.00  0.00
ATOM   3970  H2  WAT  1304      -3.847 -16.523  -5.629  1.00  0.00
TER
ATOM   3971  O   WAT  1305       6.183 -17.007   0.502  1.00  0.00
ATOM   3972  H1  WAT  1305       6.903 -16.512   0.111  1.00  0.00
ATOM   3973  H2  WAT  1305       5.981 -17.685  -0.143  1.00  0.00
TER
ATOM   3974  O   WAT  1306       1.565 -16.936   6.388  1.00  0.00
ATOM   3975  H1  WAT  1306       1.498 -17.857   6.134  1.00  0.00
ATOM   3976  H2  WAT  1306       0.935 -16.839   7.103  1.00  0.00
TER
ATOM   3977  O   WAT  1307      -4.532 -16.336  -1.653  1.00  0.00
ATOM   3978  H1  WAT  1307      -4.015 -17.139  -1.707  1.00  0.00
ATOM   3979  H2  WAT  1307      -4.984 -16.398  -0.811  1.00  0.00
TER
ATOM   3980  O   WAT  1308       0.355 -15.069  -6.380  1.00  0.00
ATOM   3981  H1  WAT  1308       0.696 -14.325  -6.876  1.00  0.00
ATOM   3982  H2  WAT  1308      -0.474 -14.756  -6.018  1.00  0.00
TER
ATOM   3983  O   WAT  1309      -7.048 -19.369   5.259  1.00  0.00
ATOM   3984  H1  WAT  1309      -7.406 -18.704   5.847  1.00  0.00
ATOM   3985  H2  WAT  1309      -7.342 -20.201   5.631  1.00  0.00
TER
ATOM   3986  O   WAT  1310      -3.847 -18.911   8.143  1.00  0.00
ATOM   3987  H1  WAT  1310      -4.147 -18.765   7.246  1.00  0.00
ATOM   3988  H2  WAT  1310      -3.075 -19.470   8.051  1.00  0.00
TER
ATOM   3989  O   WAT  1311       1.496 -14.114   6.139  1.00  0.00
ATOM   3990  H1  WAT  1311       1.511 -15.046   5.921  1.00  0.00
ATOM   3991  H2  WAT  1311       0.789 -14.028   6.778  1.00  0.00
TER
ATOM   3992  O   WAT  1312       6.630 -19.930  -7.591  1.00  0.00
ATOM   3993  H1  WAT  1312       6.546 -19.499  -8.442  1.00  0.00
ATOM   3994  H2  WAT  1312       7.349 -19.470  -7.159  1.00  0.00
TER
ATOM   3995  O   WAT  1313       7.707 -17.473   5.486  1.00  0.00
ATOM   3996  H1  WAT  1313       6.982 -16.881   5.289  1.00  0.00
ATOM   3997  H2  WAT  1313       8.235 -17.481   4.687  1.00  0.00
TER
ATOM   3998  O   WAT  1314       7.659 -13.076  -4.863  1.00  0.00
ATOM   3999  H1  WAT  1314       7.016 -13.730  -4.589  1.00  0.00
ATOM   4000  H2  WAT  1314       7.272 -12.670  -5.639  1.00  0.00
TER
ATOM   4001  O   WAT  1315       3.237 -15.747  -1.016  1.00  0.00
ATOM   4002  H1  WAT  1315       3.590 -16.345  -1.676  1.00  0.00
ATOM   4003  H2  WAT  1315       2.354 -16.073  -0.845  1.00  0.00
TER
ATOM   4004  O   WAT  1316      -0.676 -14.988  -3.609  1.00  0.00
ATOM   4005  H1  WAT  1316       0.011 -14.441  -3.228  1.00  0.00
ATOM   4006  H2  WAT  1316      -1.463 -14.444  -3.574  1.00  0.00
TER
ATOM   4007  O   WAT  1317      -8.537 -19.370  -8.117  1.00  0.00
ATOM   4008  H1  WAT  1317      -7.668 -19.088  -7.834  1.00  0.00
ATOM   4009  H2  WAT  1317      -9.028 -18.557  -8.232  1.00  0.00
TER
ATOM   4010  O   WAT  1318      -1.374 -17.983  -3.996  1.00  0.00
ATOM   4011  H1  WAT  1318      -0.917 -17.172  -3.770  1.00  0.00
ATOM   4012  H2  WAT  1318      -1.725 -18.301  -3.164  1.00  0.00
TER
ATOM   4013  O   WAT  1319       0.930 -12.472   3.233  1.00  0.00
ATOM   4014  H1  WAT  1319       1.574 -12.266   3.910  1.00  0.00
ATOM   4015  H2  WAT  1319       1.293 -13.234   2.780  1.00  0.00
TER
ATOM   4016  O   WAT  1320       2.203 -14.469   1.951  1.00  0.00
ATOM   4017  H1  WAT  1320       2.845 -15.170   2.064  1.00  0.00
ATOM   4018  H2  WAT  1320       2.728 -13.689   1.770  1.00  0.00
TER
ATOM   4019  O   WAT  1321       6.048 -14.184  -8.325  1.00  0.00
ATOM   4020  H1  WAT  1321       5.822 -14.901  -7.733  1.00  0.00
ATOM   4021  H2  WAT  1321       5.658 -14.433  -9.163  1.00  0.00
TER
ATOM   4022  O   WAT  1322       3.977 -13.670   5.154  1.00  0.00
ATOM   4023  H1  WAT  1322       4.312 -13.083   5.832  1.00  0.00
ATOM   4024  H2  WAT  1322       3.057 -13.800   5.384  1.00  0.00
TER
ATOM   4025  O   WAT  1323      -8.170 -10.158  -7.551  1.00  0.00
ATOM   4026  H1  WAT  1323      -7.810  -9.559  -8.205  1.00  0.00
ATOM   4027  H2  WAT  1323      -8.311  -9.612  -6.777  1.00  0.00
TER
ATOM   4028  O   WAT  1324       5.630 -16.267  -6.664  1.00  0.00
ATOM   4029  H1  WAT  1324       5.342 -15.806  -5.876  1.00  0.00
ATOM   4030  H2  WAT  1324       6.425 -16.727  -6.396  1.00  0.00
TER
ATOM   4031  O   WAT  1325      -8.186 -11.892   6.923  1.00  0.00
ATOM   4032  H1  WAT  1325      -8.077 -12.833   6.783  1.00  0.00
ATOM   4033  H2  WAT  1325      -8.838 -11.627   6.275  1.00  0.00
TER
ATOM   4034  O   WAT  1326      -0.195 -13.621   8.323  1.00  0.00
ATOM   4035  H1  WAT  1326      -0.515 -14.340   8.868  1.00  0.00
ATOM   4036  H2  WAT  1326      -0.869 -12.945   8.397  1.00  0.00
TER
ATOM   4037  O   WAT  1327      -2.153 -12.774  -6.734  1.00  0.00
ATOM   4038  H1  WAT  1327      -2.162 -12.041  -7.349  1.00  0.00
ATOM   4039  H2  WAT  1327      -3.073 -13.021  -6.641  1.00  0.00
TER
ATOM   4040  O   WAT  1328      -6.552 -17.553  -5.989  1.00  0.00
ATOM   4041  H1  WAT  1328      -7.160 -16.813  -5.979  1.00  0.00
ATOM   4042  H2  WAT  1328      -6.078 -17.463  -6.815  1.00  0.00
TER
ATOM   4043  O   WAT  1329       0.833 -12.712  -8.071  1.00  0.00
ATOM   4044  H1  WAT  1329       0.934 -12.915  -9.001  1.00  0.00
ATOM   4045  H2  WAT  1329      -0.067 -12.966  -7.866  1.00  0.00
TER
ATOM   4046  O   WAT  1330      -0.525 -10.193  -3.376  1.00  0.00
ATOM   4047  H1  WAT  1330      -0.271 -10.231  -4.298  1.00  0.00
ATOM   4048  H2  WAT  1330      -1.474 -10.320  -3.383  1.00  0.00
TER
ATOM   4049  O   WAT  1331       5.480 -19.274  -1.800  1.00  0.00
ATOM   4050  H1  WAT  1331       4.539 -19.259  -1.626  1.00  0.00
ATOM   4051  H2  WAT  1331       5.794 -20.060  -1.354  1.00  0.00
TER
ATOM   4052  O   WAT  1332      -4.542 -17.592  -8.240  1.00  0.00
ATOM   4053  H1  WAT  1332      -3.776 -17.704  -7.678  1.00  0.00
ATOM   4054  H2  WAT  1332      -4.464 -18.288  -8.892  1.00  0.00
TER
ATOM   4055  O   WAT  1333      -5.847 -20.159  -7.557  1.00  0.00
ATOM   4056  H1  WAT  1333      -5.767 -21.107  -7.445  1.00  0.00
ATOM   4057  H2  WAT  1333      -4.955 -19.829  -7.451  1.00  0.00
TER
ATOM   4058  O   WAT  1334       7.482 -12.103  -0.125  1.00  0.00
ATOM   4059  H1  WAT  1334       7.607 -11.280   0.347  1.00  0.00
ATOM   4060  H2  WAT  1334       8.349 -12.314  -0.473  1.00  0.00
TER
ATOM   4061  O   WAT  1335      -5.046 -10.010  -0.453  1.00  0.00
ATOM   4062  H1  WAT  1335      -4.310 -10.558  -0.182  1.00  0.00
ATOM   4063  H2  WAT  1335      -4.662  -9.144  -0.593  1.00  0.00
TER
ATOM   4064  O   WAT  1336      -8.161 -13.942  -4.579  1.00  0.00
ATOM   4065  H1  WAT  1336      -9.087 -13.700  -4.589  1.00  0.00
ATOM   4066  H2  WAT  1336      -7.696 -13.115  -4.701  1.00  0.00
TER
ATOM   4067  O   WAT  1337      -6.040 -10.825   8.735  1.00  0.00
ATOM   4068  H1  WAT  1337      -5.239 -10.504   9.149  1.00  0.00
ATOM   4069  H2  WAT  1337      -6.555 -11.186   9.457  1.00  0.00
TER
ATOM   4070  O   WAT  1338      -1.936 -10.837  -8.631  1.00  0.00
ATOM   4071  H1  WAT  1338      -1.143 -10.548  -9.083  1.00  0.00
ATOM   4072  H2  WAT  1338      -2.455 -11.268  -9.310  1.00  0.00
TER
ATOM   4073  O   WAT  1339       2.796 -14.717   8.683  1.00  0.00
ATOM   4074  H1  WAT  1339       2.190 -14.694   7.942  1.00  0.00
ATOM   4075  H2  WAT  1339       2.492 -15.449   9.219  1.00  0.00
TER
ATOM   4076  O   WAT  1340       4.227 -10.989   7.294  1.00  0.00
ATOM   4077  H1  WAT  1340       5.179 -11.073   7.244  1.00  0.00
ATOM   4078  H2  WAT  1340       4.079 -10.325   7.967  1.00  0.00
TER
ATOM   4079  O   WAT  1341       7.117 -11.610  -7.207  1.00  0.00
ATOM   4080  H1  WAT  1341       6.832 -12.023  -8.022  1.00  0.00
ATOM   4081  H2  WAT  1341       6.919 -10.681  -7.327  1.00  0.00
TER
ATOM   4082  O   WAT  1342      -8.320 -18.338   7.679  1.00  0.00
ATOM   4083  H1  WAT  1342      -7.816 -18.917   8.250  1.00  0.00
ATOM   4084  H2  WAT  1342      -9.059 -18.054   8.216  1.00  0.00
TER
ATOM   4085  O   WAT  1343      -1.418 -15.616  -8.767  1.00  0.00
ATOM   4086  H1  WAT  1343      -1.523 -16.231  -8.040  1.00  0.00
ATOM   4087  H2  WAT  1343      -1.585 -16.140  -9.550  1.00  0.00
TER
ATOM   4088  O   WAT  1344      -1.266 -16.931   7.212  1.00  0.00
ATOM   4089  H1  WAT  1344      -2.032 -16.362   7.128  1.00  0.00
ATOM   4090  H2  WAT  1344      -1.085 -17.223   6.319  1.00  0.00
TER
ATOM   4091  O   WAT  1345       1.822 -16.554  -8.162  1.00  0.00
ATOM   4092  H1  WAT  1345       1.273 -16.108  -7.518  1.00  0.00
ATOM   4093  H2  WAT  1345       2.444 -17.060  -7.639  1.00  0.00
TER
ATOM   4094  O   WAT  1346       5.876 -15.200   7.770  1.00  0.00
ATOM   4095  H1  WAT  1346       6.617 -14.863   7.267  1.00  0.00
ATOM   4096  H2  WAT  1346       5.113 -15.031   7.217  1.00  0.00
TER
ATOM   4097  O   WAT  1347      -6.288 -20.195   8.574  1.00  0.00
ATOM   4098  H1  WAT  1347      -6.247 -20.494   9.482  1.00  0.00
ATOM   4099  H2  WAT  1347      -5.433 -19.794   8.415  1.00  0.00
TER
ATOM   4100  O   WAT  1348      -2.510 -17.595  -6.266  1.00  0.00
ATOM   4101  H1  WAT  1348      -2.088 -17.761  -5.423  1.00  0.00
ATOM   4102  H2  WAT  1348      -2.385 -18.405  -6.760  1.00  0.00
TER
ATOM   4103  O   WAT  1349       0.003 -18.572  -9.018  1.00  0.00
ATOM   4104  H1  WAT  1349       0.523 -19.287  -9.384  1.00  0.00
ATOM   4105  H2  WAT  1349       0.650 -17.933  -8.718  1.00  0.00
TER
ATOM   4106  O   WAT  1350       4.551 -17.149   6.305  1.00  0.00
ATOM   4107  H1  WAT  1350       4.965 -16.994   7.154  1.00  0.00
ATOM   4108  H2  WAT  1350       3.616 -17.023   6.468  1.00  0.00
TER
ATOM   4109  O   WAT  1351       5.023 -19.809   8.309  1.00  0.00
ATOM   4110  H1  WAT  1351       5.605 -20.564   8.221  1.00  0.00
ATOM   4111  H2  WAT  1351       5.199 -19.278   7.532  1.00  0.00
TER
ATOM   4112  O   WAT  1352      -0.688 -17.197   4.275  1.00  0.00
ATOM   4113  H1  WAT  1352      -0.269 -16.353   4.103  1.00  0.00
ATOM   4114  H2  WAT  1352      -1.607 -17.059   4.046  1.00  0.00
TER
ATOM   4115  O   WAT  1353       1.648 -19.465   5.659  1.00  0.00
ATOM   4116  H1  WAT  1353       1.768 -20.061   6.398  1.00  0.00
ATOM   4117  H2  WAT  1353       2.508 -19.428   5.239  1.00  0.00
TER
ATOM   4118  O   WAT  1354       3.987 -18.911   4.235  1.00  0.00
ATOM   4119  H1  WAT  1354       3.461 -18.387   3.632  1.00  0.00
ATOM   4120  H2  WAT  1354       4.330 -18.279   4.866  1.00  0.00
TER
ATOM   4121  O   WAT  1355      -2.837 -10.891   5.391  1.00  0.00
ATOM   4122  H1  WAT  1355      -3.375 -10.167   5.072  1.00  0.00
ATOM   4123  H2  WAT  1355      -2.584 -11.368   4.601  1.00  0.00
TER
ATOM   4124  O   WAT  1356       0.019  -9.656   5.649  1.00  0.00
ATOM   4125  H1  WAT  1356      -0.055  -8.753   5.957  1.00  0.00
ATOM   4126  H2  WAT  1356      -0.883  -9.975   5.622  1.00  0.00
TER
ATOM   4127  O   WAT  1357       0.568 -10.490  -6.728  1.00  0.00
ATOM   4128  H1  WAT  1357       1.463 -10.152  -6.706  1.00  0.00
ATOM   4129  H2  WAT  1357       0.599 -11.212  -7.355  1.00  0.00
TER
ATOM   4130  O   WAT  1358      -5.793 -15.118  -8.499  1.00  0.00
ATOM   4131  H1  WAT  1358      -5.355 -14.575  -7.843  1.00  0.00
ATOM   4132  H2  WAT  1358      -5.308 -15.943  -8.490  1.00  0.00
TER
ATOM   4133  O   WAT  1359      -8.578 -12.329  -1.047  1.00  0.00
ATOM   4134  H1  WAT  1359      -8.248 -13.197  -1.279  1.00  0.00
ATOM   4135  H2  WAT  1359      -8.149 -12.123  -0.217  1.00  0.00
TER
ATOM   4136  O   WAT  1360      -3.982 -13.998  -3.387  1.00  0.00
ATOM   4137  H1  WAT  1360      -4.283 -14.121  -2.487  1.00  0.00
ATOM   4138  H2  WAT  1360      -4.088 -14.857  -3.795  1.00  0.00
TER
ATOM   4139  O   WAT  1361      -8.089 -11.462   1.691  1.00  0.00
ATOM   4140  H1  WAT  1361      -8.526 -11.282   2.523  1.00  0.00
ATOM   4141  H2  WAT  1361      -7.521 -10.704   1.549  1.00  0.00
TER
ATOM   4142  O   WAT  1362       7.547 -11.960   5.979  1.00  0.00
ATOM   4143  H1  WAT  1362       6.947 -11.901   5.235  1.00  0.00
ATOM   4144  H2  WAT  1362       7.676 -12.900   6.108  1.00  0.00
TER
ATOM   4145  O   WAT  1363       8.787 -14.218  -8.684  1.00  0.00
ATOM   4146  H1  WAT  1363       7.956 -14.151  -8.214  1.00  0.00
ATOM   4147  H2  WAT  1363       8.964 -13.328  -8.988  1.00  0.00
TER
ATOM   4148  O   WAT  1364       8.243 -17.474  -6.181  1.00  0.00
ATOM   4149  H1  WAT  1364       9.005 -16.904  -6.075  1.00  0.00
ATOM   4150  H2  WAT  1364       8.258 -18.041  -5.410  1.00  0.00
TER
ATOM   4151  O   WAT  1365      -8.257 -18.950  -1.950  1.00  0.00
ATOM   4152  H1  WAT  1365      -8.912 -19.219  -2.594  1.00  0.00
ATOM   4153  H2  WAT  1365      -7.419 -19.059  -2.400  1.00  0.00
TER
ATOM   4154  O   WAT  1366       9.249 -16.619  -1.337  1.00  0.00
ATOM   4155  H1  WAT  1366       9.620 -17.402  -1.743  1.00  0.00
ATOM   4156  H2  WAT  1366       9.889 -15.930  -1.515  1.00  0.00
TER
ATOM   4157  O   WAT  1367       6.232 -15.235   4.076  1.00  0.00
ATOM   4158  H1  WAT  1367       5.418 -14.805   4.339  1.00  0.00
ATOM   4159  H2  WAT  1367       6.640 -14.623   3.463  1.00  0.00
TER
ATOM   4160  O   WAT  1368       8.295 -17.180  -9.024  1.00  0.00
ATOM   4161  H1  WAT  1368       8.570 -16.272  -9.152  1.00  0.00
ATOM   4162  H2  WAT  1368       8.106 -17.244  -8.087  1.00  0.00
TER
ATOM   4163  O   WAT  1369       8.191 -19.243  -4.031  1.00  0.00
ATOM   4164  H1  WAT  1369       7.816 -20.010  -4.463  1.00  0.00
ATOM   4165  H2  WAT  1369       7.462 -18.861  -3.543  1.00  0.00
TER
ATOM   4166  O   WAT  1370      -7.219 -18.564   2.590  1.00  0.00
ATOM   4167  H1  WAT  1370      -6.852 -18.652   3.470  1.00  0.00
ATOM   4168  H2  WAT  1370      -7.788 -19.328   2.491  1.00  0.00
TER
ATOM   4169  O   WAT  1371       7.581 -20.096   5.603  1.00  0.00
ATOM   4170  H1  WAT  1371       7.350 -20.325   4.703  1.00  0.00
ATOM   4171  H2  WAT  1371       7.842 -19.176   5.558  1.00  0.00
TER
ATOM   4172  O   WAT  1372       7.645 -20.933   2.792  1.00  0.00
ATOM   4173  H1  WAT  1372       6.696 -20.967   2.906  1.00  0.00
ATOM   4174  H2  WAT  1372       7.827 -20.023   2.557  1.00  0.00
TER
ATOM   4175  O   WAT  1373       6.290 -10.483  -2.397  1.00  0.00
ATOM   4176  H1  WAT  1373       6.886 -10.805  -3.073  1.00  0.00
ATOM   4177  H2  WAT  1373       6.548 -10.956  -1.606  1.00  0.00
TER
ATOM   4178  O   WAT  1374      -5.804 -14.051   7.752  1.00  0.00
ATOM   4179  H1  WAT  1374      -5.847 -14.422   8.634  1.00  0.00
ATOM   4180  H2  WAT  1374      -5.673 -13.113   7.892  1.00  0.00
TER
ATOM   4181  O   WAT  1375      -2.103 -12.495   3.353  1.00  0.00
ATOM   4182  H1  WAT  1375      -2.344 -12.228   2.466  1.00  0.00
ATOM   4183  H2  WAT  1375      -1.163 -12.325   3.408  1.00  0.00
TER
ATOM   4184  O   WAT  1376       9.157 -10.476   4.154  1.00  0.00
ATOM   4185  H1  WAT  1376       8.663 -10.079   3.437  1.00  0.00
ATOM   4186  H2  WAT  1376       8.548 -11.101   4.548  1.00  0.00
TER
ATOM   4187  O   WAT  1377      -5.965 -11.105   4.872  1.00  0.00
ATOM   4188  H1  WAT  1377      -6.559 -11.237   5.611  1.00  0.00
ATOM   4189  H2  WAT  1377      -5.973 -11.941   4.406  1.00  0.00
TER
ATOM   4190  O   WAT  1378       6.841  -9.833   1.433  1.00  0.00
ATOM   4191  H1  WAT  1378       6.381  -9.082   1.059  1.00  0.00
ATOM   4192  H2  WAT  1378       6.212 -10.553   1.374  1.00  0.00
TER
ATOM   4193  O   WAT  1379      -6.334 -13.739   3.823  1.00  0.00
ATOM   4194  H1  WAT  1379      -7.061 -14.359   3.755  1.00  0.00
ATOM   4195  H2  WAT  1379      -6.273 -13.345   2.953  1.00  0.00
TER
ATOM   4196  O   WAT  1380      -2.729 -11.525   0.608  1.00  0.00
ATOM   4197  H1  WAT  1380      -2.213 -12.136   0.083  1.00  0.00
ATOM   4198  H2  WAT  1380      -2.080 -11.022   1.099  1.00  0.00
TER
ATOM   4199  O   WAT  1381       0.010 -10.634   1.435  1.00  0.00
ATOM   4200  H1  WAT  1381       0.298 -10.888   0.558  1.00  0.00
ATOM   4201  H2  WAT  1381       0.522 -11.186   2.025  1.00  0.00
TER
ATOM   4202  O   WAT  1382      -8.051 -10.422  -2.968  1.00  0.00
ATOM   4203  H1  WAT  1382      -8.219 -11.055  -2.269  1.00  0.00
ATOM   4204  H2  WAT  1382      -8.918 -10.216  -3.318  1.00  0.00
TER
ATOM   4205  O   WAT  1383      -6.445 -11.728  -5.523  1.00  0.00
ATOM   4206  H1  WAT  1383      -6.970 -11.348  -6.226  1.00  0.00
ATOM   4207  H2  WAT  1383      -6.520 -11.103  -4.802  1.00  0.00
TER
ATOM   4208  O   WAT  1384       0.077  -9.712   8.801  1.00  0.00
ATOM   4209  H1  WAT  1384       1.004  -9.948   8.845  1.00  0.00
ATOM   4210  H2  WAT  1384       0.062  -8.885   8.320  1.00  0.00
TER
ATOM   4211  O   WAT  1385       8.312 -10.170  -4.201  1.00  0.00
ATOM   4212  H1  WAT  1385       8.487 -10.856  -4.845  1.00  0.00
ATOM   4213  H2  WAT  1385       7.614  -9.645  -4.593  1.00  0.00
TER
ATOM   4214  O   WAT  1386      -3.845  -9.780  -6.648  1.00  0.00
ATOM   4215  H1  WAT  1386      -3.114 -10.064  -7.195  1.00  0.00
ATOM   4216  H2  WAT  1386      -3.586 -10.019  -5.758  1.00  0.00
TER
ATOM   4217  O   WAT  1387      -4.684 -13.664  -6.643  1.00  0.00
ATOM   4218  H1  WAT  1387      -5.313 -13.195  -6.094  1.00  0.00
ATOM   4219  H2  WAT  1387      -4.569 -14.509  -6.208  1.00  0.00
TER
ATOM   4220  O   WAT  1388       6.645 -10.485   8.626  1.00  0.00
ATOM   4221  H1  WAT  1388       7.438 -10.980   8.418  1.00  0.00
ATOM   4222  H2  WAT  1388       6.938  -9.806   9.233  1.00  0.00
TER
ATOM   4223  O   WAT  1389       0.903 -17.835 -18.612  1.00  0.00
ATOM   4224  H1  WAT  1389       0.127 -18.315 -18.322  1.00  0.00
ATOM   4225  H2  WAT  1389       1.554 -18.515 -18.786  1.00  0.00
TER
ATOM   4226  O   WAT  1390      -5.081 -17.523 -17.734  1.00  0.00
ATOM   4227  H1  WAT  1390      -5.912 -17.778 -17.335  1.00  0.00
ATOM   4228  H2  WAT  1390      -4.472 -17.452 -16.999  1.00  0.00
TER
ATOM   4229  O   WAT  1391       4.924 -13.429 -19.832  1.00  0.00
ATOM   4230  H1  WAT  1391       4.462 -14.200 -19.503  1.00  0.00
ATOM   4231  H2  WAT  1391       5.736 -13.403 -19.327  1.00  0.00
TER
ATOM   4232  O   WAT  1392      -5.100 -13.489 -17.539  1.00  0.00
ATOM   4233  H1  WAT  1392      -4.798 -14.379 -17.718  1.00  0.00
ATOM   4234  H2  WAT  1392      -4.356 -12.932 -17.766  1.00  0.00
TER
ATOM   4235  O   WAT  1393      -8.708 -19.962 -18.066  1.00  0.00
ATOM   4236  H1  WAT  1393      -8.136 -20.730 -18.066  1.00  0.00
ATOM   4237  H2  WAT  1393      -8.708 -19.664 -18.975  1.00  0.00
TER
ATOM   4238  O   WAT  1394       0.344 -15.159 -18.605  1.00  0.00
ATOM   4239  H1  WAT  1394       0.275 -16.100 -18.766  1.00  0.00
ATOM   4240  H2  WAT  1394       1.106 -15.069 -18.033  1.00  0.00
TER
ATOM   4241  O   WAT  1395      -3.121 -16.732 -16.140  1.00  0.00
ATOM   4242  H1  WAT  1395      -3.454 -16.105 -15.498  1.00  0.00
ATOM   4243  H2  WAT  1395      -2.944 -16.206 -16.920  1.00  0.00
TER
ATOM   4244  O   WAT  1396      -3.909 -14.764 -14.325  1.00  0.00
ATOM   4245  H1  WAT  1396      -3.291 -14.089 -14.607  1.00  0.00
ATOM   4246  H2  WAT  1396      -4.769 -14.355 -14.416  1.00  0.00
TER
ATOM   4247  O   WAT  1397       7.009 -13.300 -16.410  1.00  0.00
ATOM   4248  H1  WAT  1397       6.325 -12.630 -16.418  1.00  0.00
ATOM   4249  H2  WAT  1397       7.549 -13.102 -17.175  1.00  0.00
TER
ATOM   4250  O   WAT  1398       4.545 -11.455 -17.695  1.00  0.00
ATOM   4251  H1  WAT  1398       4.558 -11.859 -18.563  1.00  0.00
ATOM   4252  H2  WAT  1398       3.992 -10.681 -17.799  1.00  0.00
TER
ATOM   4253  O   WAT  1399       3.944 -16.552 -16.367  1.00  0.00
ATOM   4254  H1  WAT  1399       4.360 -16.766 -17.202  1.00  0.00
ATOM   4255  H2  WAT  1399       4.667 -16.295 -15.796  1.00  0.00
TER
ATOM   4256  O   WAT  1400       7.890 -18.154 -16.275  1.00  0.00
ATOM   4257  H1  WAT  1400       7.062 -18.084 -16.750  1.00  0.00
ATOM   4258  H2  WAT  1400       8.485 -17.568 -16.744  1.00  0.00
TER
ATOM   4259  O   WAT  1401      -2.545 -14.894 -18.304  1.00  0.00
ATOM   4260  H1  WAT  1401      -2.842 -15.500 -18.983  1.00  0.00
ATOM   4261  H2  WAT  1401      -1.595 -14.856 -18.415  1.00  0.00
TER
ATOM   4262  O   WAT  1402       5.544 -11.321 -14.642  1.00  0.00
ATOM   4263  H1  WAT  1402       5.067 -10.514 -14.834  1.00  0.00
ATOM   4264  H2  WAT  1402       4.860 -11.973 -14.489  1.00  0.00
TER
ATOM   4265  O   WAT  1403      -3.453 -15.156 -11.653  1.00  0.00
ATOM   4266  H1  WAT  1403      -4.350 -14.932 -11.406  1.00  0.00
ATOM   4267  H2  WAT  1403      -3.428 -15.032 -12.602  1.00  0.00
TER
ATOM   4268  O   WAT  1404      -4.626 -18.285 -13.077  1.00  0.00
ATOM   4269  H1  WAT  1404      -4.765 -17.412 -12.709  1.00  0.00
ATOM   4270  H2  WAT  1404      -5.508 -18.627 -13.223  1.00  0.00
TER
ATOM   4271  O   WAT  1405      -2.828 -12.342 -10.869  1.00  0.00
ATOM   4272  H1  WAT  1405      -2.856 -11.938 -11.736  1.00  0.00
ATOM   4273  H2  WAT  1405      -2.991 -13.271 -11.032  1.00  0.00
TER
ATOM   4274  O   WAT  1406       9.124 -11.560  -9.573  1.00  0.00
ATOM   4275  H1  WAT  1406       9.600 -11.081  -8.894  1.00  0.00
ATOM   4276  H2  WAT  1406       9.745 -11.628 -10.298  1.00  0.00
TER
ATOM   4277  O   WAT  1407      -8.674 -16.515 -17.160  1.00  0.00
ATOM   4278  H1  WAT  1407      -8.596 -16.380 -18.105  1.00  0.00
ATOM   4279  H2  WAT  1407      -8.060 -17.223 -16.968  1.00  0.00
TER
ATOM   4280  O   WAT  1408       8.527 -14.368 -12.413  1.00  0.00
ATOM   4281  H1  WAT  1408       8.653 -14.607 -13.331  1.00  0.00
ATOM   4282  H2  WAT  1408       8.569 -15.200 -11.940  1.00  0.00
TER
ATOM   4283  O   WAT  1409       2.389 -10.666 -13.843  1.00  0.00
ATOM   4284  H1  WAT  1409       2.903 -10.755 -13.041  1.00  0.00
ATOM   4285  H2  WAT  1409       1.546 -10.320 -13.550  1.00  0.00
TER
ATOM   4286  O   WAT  1410      -8.618 -15.473 -14.621  1.00  0.00
ATOM   4287  H1  WAT  1410      -8.455 -15.943 -15.439  1.00  0.00
ATOM   4288  H2  WAT  1410      -8.153 -15.981 -13.956  1.00  0.00
TER
ATOM   4289  O   WAT  1411      -1.615 -20.321 -11.191  1.00  0.00
ATOM   4290  H1  WAT  1411      -1.710 -21.261 -11.341  1.00  0.00
ATOM   4291  H2  WAT  1411      -0.771 -20.099 -11.586  1.00  0.00
TER
ATOM   4292  O   WAT  1412       2.367 -19.986 -17.132  1.00  0.00
ATOM   4293  H1  WAT  1412       1.635 -19.478 -16.783  1.00  0.00
ATOM   4294  H2  WAT  1412       1.970 -20.803 -17.433  1.00  0.00
TER
ATOM   4295  O   WAT  1413      -7.044 -16.098 -12.461  1.00  0.00
ATOM   4296  H1  WAT  1413      -7.428 -16.739 -11.863  1.00  0.00
ATOM   4297  H2  WAT  1413      -6.733 -15.395 -11.892  1.00  0.00
TER
ATOM   4298  O   WAT  1414      -0.894 -19.251 -16.980  1.00  0.00
ATOM   4299  H1  WAT  1414      -0.527 -19.725 -16.234  1.00  0.00
ATOM   4300  H2  WAT  1414      -1.084 -18.376 -16.640  1.00  0.00
TER
ATOM   4301  O   WAT  1415      -3.104 -20.210 -14.662  1.00  0.00
ATOM   4302  H1  WAT  1415      -3.409 -19.331 -14.437  1.00  0.00
ATOM   4303  H2  WAT  1415      -2.150 -20.150 -14.626  1.00  0.00
TER
ATOM   4304  O   WAT  1416       6.183 -17.007 -18.273  1.00  0.00
ATOM   4305  H1  WAT  1416       6.903 -16.512 -18.663  1.00  0.00
ATOM   4306  H2  WAT  1416       5.981 -17.685 -18.917  1.00  0.00
TER
ATOM   4307  O   WAT  1417       1.565 -16.936 -12.386  1.00  0.00
ATOM   4308  H1  WAT  1417       1.498 -17.857 -12.640  1.00  0.00
ATOM   4309  H2  WAT  1417       0.935 -16.839 -11.671  1.00  0.00
TER
ATOM   4310  O   WAT  1418      -7.048 -19.369 -13.515  1.00  0.00
ATOM   4311  H1  WAT  1418      -7.406 -18.704 -12.928  1.00  0.00
ATOM   4312  H2  WAT  1418      -7.342 -20.201 -13.144  1.00  0.00
TER
ATOM   4313  O   WAT  1419      -3.847 -18.911 -10.631  1.00  0.00
ATOM   4314  H1  WAT  1419      -4.147 -18.765 -11.528  1.00  0.00
ATOM   4315  H2  WAT  1419      -3.075 -19.470 -10.724  1.00  0.00
TER
ATOM   4316  O   WAT  1420       1.496 -14.114 -12.635  1.00  0.00
ATOM   4317  H1  WAT  1420       1.511 -15.046 -12.854  1.00  0.00
ATOM   4318  H2  WAT  1420       0.789 -14.028 -11.996  1.00  0.00
TER
ATOM   4319  O   WAT  1421       7.707 -17.473 -13.289  1.00  0.00
ATOM   4320  H1  WAT  1421       6.982 -16.881 -13.486  1.00  0.00
ATOM   4321  H2  WAT  1421       8.235 -17.481 -14.087  1.00  0.00
TER
ATOM   4322  O   WAT  1422       0.930 -12.472 -15.541  1.00  0.00
ATOM   4323  H1  WAT  1422       1.574 -12.266 -14.864  1.00  0.00
ATOM   4324  H2  WAT  1422       1.293 -13.234 -15.994  1.00  0.00
TER
ATOM   4325  O   WAT  1423       2.203 -14.469 -16.824  1.00  0.00
ATOM   4326  H1  WAT  1423       2.845 -15.170 -16.710  1.00  0.00
ATOM   4327  H2  WAT  1423       2.728 -13.689 -17.004  1.00  0.00
TER
ATOM   4328  O   WAT  1424       3.977 -13.670 -13.620  1.00  0.00
ATOM   4329  H1  WAT  1424       4.312 -13.083 -12.942  1.00  0.00
ATOM   4330  H2  WAT  1424       3.057 -13.800 -13.390  1.00  0.00
TER
ATOM   4331  O   WAT  1425      -8.186 -11.892 -11.851  1.00  0.00
ATOM   4332  H1  WAT  1425      -8.077 -12.833 -11.992  1.00  0.00
ATOM   4333  H2  WAT  1425      -8.838 -11.627 -12.500  1.00  0.00
TER
ATOM   4334  O   WAT  1426      -0.195 -13.621 -10.451  1.00  0.00
ATOM   4335  H1  WAT  1426      -0.515 -14.340  -9.907  1.00  0.00
ATOM   4336  H2  WAT  1426      -0.869 -12.945 -10.378  1.00  0.00
TER
ATOM   4337  O   WAT  1427       7.482 -12.103 -18.899  1.00  0.00
ATOM   4338  H1  WAT  1427       7.607 -11.280 -18.427  1.00  0.00
ATOM   4339  H2  WAT  1427       8.349 -12.314 -19.247  1.00  0.00
TER
ATOM   4340  O   WAT  1428      -5.046 -10.010 -19.228  1.00  0.00
ATOM   4341  H1  WAT  1428      -4.310 -10.558 -18.957  1.00  0.00
ATOM   4342  H2  WAT  1428      -4.662  -9.144 -19.367  1.00  0.00
TER
ATOM   4343  O   WAT  1429      -6.040 -10.825 -10.039  1.00  0.00
ATOM   4344  H1  WAT  1429      -5.239 -10.504  -9.626  1.00  0.00
ATOM   4345  H2  WAT  1429      -6.555 -11.186  -9.317  1.00  0.00
TER
ATOM   4346  O   WAT  1430       2.796 -14.717 -10.092  1.00  0.00
ATOM   4347  H1  WAT  1430       2.190 -14.694 -10.832  1.00  0.00
ATOM   4348  H2  WAT  1430       2.492 -15.449  -9.555  1.00  0.00
TER
ATOM   4349  O   WAT  1431       4.227 -10.989 -11.481  1.00  0.00
ATOM   4350  H1  WAT  1431       5.179 -11.073 -11.531  1.00  0.00
ATOM   4351  H2  WAT  1431       4.079 -10.325 -10.807  1.00  0.00
TER
ATOM   4352  O   WAT  1432      -8.320 -18.338 -11.096  1.00  0.00
ATOM   4353  H1  WAT  1432      -7.816 -18.917 -10.524  1.00  0.00
ATOM   4354  H2  WAT  1432      -9.059 -18.054 -10.558  1.00  0.00
TER
ATOM   4355  O   WAT  1433      -1.266 -16.931 -11.562  1.00  0.00
ATOM   4356  H1  WAT  1433      -2.032 -16.362 -11.646  1.00  0.00
ATOM   4357  H2  WAT  1433      -1.085 -17.223 -12.455  1.00  0.00
TER
ATOM   4358  O   WAT  1434       5.876 -15.200 -11.004  1.00  0.00
ATOM   4359  H1  WAT  1434       6.617 -14.863 -11.508  1.00  0.00
ATOM   4360  H2  WAT  1434       5.113 -15.031 -11.557  1.00  0.00
TER
ATOM   4361  O   WAT  1435      -6.288 -20.195 -10.201  1.00  0.00
ATOM   4362  H1  WAT  1435      -6.247 -20.494  -9.292  1.00  0.00
ATOM   4363  H2  WAT  1435      -5.433 -19.794 -10.360  1.00  0.00
TER
ATOM   4364  O   WAT  1436       4.551 -17.149 -12.469  1.00  0.00
ATOM   4365  H1  WAT  1436       4.965 -16.994 -11.620  1.00  0.00
ATOM   4366  H2  WAT  1436       3.616 -17.023 -12.306  1.00  0.00
TER
ATOM   4367  O   WAT  1437       5.023 -19.809 -10.465  1.00  0.00
ATOM   4368  H1  WAT  1437       5.605 -20.564 -10.553  1.00  0.00
ATOM   4369  H2  WAT  1437       5.199 -19.278 -11.242  1.00  0.00
TER
ATOM   4370  O   WAT  1438      -0.688 -17.197 -14.499  1.00  0.00
ATOM   4371  H1  WAT  1438      -0.269 -16.353 -14.672  1.00  0.00
ATOM   4372  H2  WAT  1438      -1.607 -17.059 -14.729  1.00  0.00
TER
ATOM   4373  O   WAT  1439       1.648 -19.465 -13.116  1.00  0.00
ATOM   4374  H1  WAT  1439       1.768 -20.061 -12.376  1.00  0.00
ATOM   4375  H2  WAT  1439       2.508 -19.428 -13.535  1.00  0.00
TER
ATOM   4376  O   WAT  1440       3.987 -18.911 -14.539  1.00  0.00
ATOM   4377  H1  WAT  1440       3.461 -18.387 -15.143  1.00  0.00
ATOM   4378  H2  WAT  1440       4.330 -18.279 -13.908  1.00  0.00
TER
ATOM   4379  O   WAT  1441      -2.837 -10.891 -13.384  1.00  0.00
ATOM   4380  H1  WAT  1441      -3.375 -10.167 -13.703  1.00  0.00
ATOM   4381  H2  WAT  1441      -2.584 -11.368 -14.174  1.00  0.00
TER
ATOM   4382  O   WAT  1442       0.019  -9.656 -13.125  1.00  0.00
ATOM   4383  H1  WAT  1442      -0.055  -8.753 -12.818  1.00  0.00
ATOM   4384  H2  WAT  1442      -0.883  -9.975 -13.153  1.00  0.00
TER
ATOM   4385  O   WAT  1443      -8.578 -12.329 -19.822  1.00  0.00
ATOM   4386  H1  WAT  1443      -8.248 -13.197 -20.054  1.00  0.00
ATOM   4387  H2  WAT  1443      -8.149 -12.123 -18.991  1.00  0.00
TER
ATOM   4388  O   WAT  1444      -8.089 -11.462 -17.083  1.00  0.00
ATOM   4389  H1  WAT  1444      -8.526 -11.282 -16.251  1.00  0.00
ATOM   4390  H2  WAT  1444      -7.521 -10.704 -17.225  1.00  0.00
TER
ATOM   4391  O   WAT  1445       7.547 -11.960 -12.796  1.00  0.00
ATOM   4392  H1  WAT  1445       6.947 -11.901 -13.539  1.00  0.00
ATOM   4393  H2  WAT  1445       7.676 -12.900 -12.666  1.00  0.00
TER
ATOM   4394  O   WAT  1446       6.232 -15.235 -14.698  1.00  0.00
ATOM   4395  H1  WAT  1446       5.418 -14.805 -14.435  1.00  0.00
ATOM   4396  H2  WAT  1446       6.640 -14.623 -15.311  1.00  0.00
TER
ATOM   4397  O   WAT  1447      -7.219 -18.564 -16.184  1.00  0.00
ATOM   4398  H1  WAT  1447      -6.852 -18.652 -15.305  1.00  0.00
ATOM   4399  H2  WAT  1447      -7.788 -19.328 -16.283  1.00  0.00
TER
ATOM   4400  O   WAT  1448       7.581 -20.096 -13.171  1.00  0.00
ATOM   4401  H1  WAT  1448       7.350 -20.325 -14.071  1.00  0.00
ATOM   4402  H2  WAT  1448       7.842 -19.176 -13.217  1.00  0.00
TER
ATOM   4403  O   WAT  1449       7.645 -20.933 -15.982  1.00  0.00
ATOM   4404  H1  WAT  1449       6.696 -20.967 -15.868  1.00  0.00
ATOM   4405  H2  WAT  1449       7.827 -20.023 -16.217  1.00  0.00
TER
ATOM   4406  O   WAT  1450      -5.804 -14.051 -11.022  1.00  0.00
ATOM   4407  H1  WAT  1450      -5.847 -14.422 -10.141  1.00  0.00
ATOM   4408  H2  WAT  1450      -5.673 -13.113 -10.882  1.00  0.00
TER
ATOM   4409  O   WAT  1451      -2.103 -12.495 -15.421  1.00  0.00
ATOM   4410  H1  WAT  1451      -2.344 -12.228 -16.308  1.00  0.00
ATOM   4411  H2  WAT  1451      -1.163 -12.325 -15.366  1.00  0.00
TER
ATOM   4412  O   WAT  1452       9.157 -10.476 -14.620  1.00  0.00
ATOM   4413  H1  WAT  1452       8.663 -10.079 -15.337  1.00  0.00
ATOM   4414  H2  WAT  1452       8.548 -11.101 -14.226  1.00  0.00
TER
ATOM   4415  O   WAT  1453      -5.965 -11.105 -13.902  1.00  0.00
ATOM   4416  H1  WAT  1453      -6.559 -11.237 -13.163  1.00  0.00
ATOM   4417  H2  WAT  1453      -5.973 -11.941 -14.368  1.00  0.00
TER
ATOM   4418  O   WAT  1454       6.841  -9.833 -17.341  1.00  0.00
ATOM   4419  H1  WAT  1454       6.381  -9.082 -17.716  1.00  0.00
ATOM   4420  H2  WAT  1454       6.212 -10.553 -17.400  1.00  0.00
TER
ATOM   4421  O   WAT  1455      -6.334 -13.739 -14.952  1.00  0.00
ATOM   4422  H1  WAT  1455      -7.061 -14.359 -15.019  1.00  0.00
ATOM   4423  H2  WAT  1455      -6.273 -13.345 -15.822  1.00  0.00
TER
ATOM   4424  O   WAT  1456      -2.729 -11.525 -18.167  1.00  0.00
ATOM   4425  H1  WAT  1456      -2.213 -12.136 -18.692  1.00  0.00
ATOM   4426  H2  WAT  1456      -2.080 -11.022 -17.676  1.00  0.00
TER
ATOM   4427  O   WAT  1457       0.010 -10.634 -17.340  1.00  0.00
ATOM   4428  H1  WAT  1457       0.298 -10.888 -18.216  1.00  0.00
ATOM   4429  H2  WAT  1457       0.522 -11.186 -16.749  1.00  0.00
TER
ATOM   4430  O   WAT  1458       0.077  -9.712  -9.973  1.00  0.00
ATOM   4431  H1  WAT  1458       1.004  -9.948  -9.929  1.00  0.00
ATOM   4432  H2  WAT  1458       0.062  -8.885 -10.454  1.00  0.00
TER
ATOM   4433  O   WAT  1459       6.645 -10.485 -10.149  1.00  0.00
ATOM   4434  H1  WAT  1459       7.438 -10.980 -10.356  1.00  0.00
ATOM   4435  H2  WAT  1459       6.938  -9.806  -9.541  1.00  0.00
TER
ATOM   4436  O   WAT  1460     -16.003  17.936  17.056  1.00  0.00
ATOM   4437  H1  WAT  1460     -16.084  17.021  16.785  1.00  0.00
ATOM   4438  H2  WAT  1460     -16.417  18.432  16.350  1.00  0.00
TER
ATOM   4439  O   WAT  1461     -17.872  19.713  18.937  1.00  0.00
ATOM   4440  H1  WAT  1461     -18.647  19.234  19.227  1.00  0.00
ATOM   4441  H2  WAT  1461     -17.220  19.034  18.762  1.00  0.00
TER
ATOM   4442  O   WAT  1462     -17.400  15.196  19.171  1.00  0.00
ATOM   4443  H1  WAT  1462     -17.024  14.323  19.058  1.00  0.00
ATOM   4444  H2  WAT  1462     -17.498  15.532  18.280  1.00  0.00
TER
ATOM   4445  O   WAT  1463     -13.618  12.691  16.104  1.00  0.00
ATOM   4446  H1  WAT  1463     -12.797  12.201  16.146  1.00  0.00
ATOM   4447  H2  WAT  1463     -13.584  13.281  16.857  1.00  0.00
TER
ATOM   4448  O   WAT  1464     -13.382  14.631  18.876  1.00  0.00
ATOM   4449  H1  WAT  1464     -14.086  14.920  19.457  1.00  0.00
ATOM   4450  H2  WAT  1464     -13.020  15.441  18.516  1.00  0.00
TER
ATOM   4451  O   WAT  1465     -10.313  14.077  19.267  1.00  0.00
ATOM   4452  H1  WAT  1465     -11.260  14.111  19.399  1.00  0.00
ATOM   4453  H2  WAT  1465      -9.988  14.891  19.652  1.00  0.00
TER
ATOM   4454  O   WAT  1466     -17.393  18.441  14.299  1.00  0.00
ATOM   4455  H1  WAT  1466     -18.320  18.375  14.528  1.00  0.00
ATOM   4456  H2  WAT  1466     -17.240  19.379  14.184  1.00  0.00
TER
ATOM   4457  O   WAT  1467     -17.406  14.713  11.296  1.00  0.00
ATOM   4458  H1  WAT  1467     -18.346  14.875  11.381  1.00  0.00
ATOM   4459  H2  WAT  1467     -17.088  15.432  10.749  1.00  0.00
TER
ATOM   4460  O   WAT  1468     -13.363  20.003  14.802  1.00  0.00
ATOM   4461  H1  WAT  1468     -13.982  19.665  14.155  1.00  0.00
ATOM   4462  H2  WAT  1468     -13.381  19.359  15.510  1.00  0.00
TER
ATOM   4463  O   WAT  1469     -15.187  19.242  11.810  1.00  0.00
ATOM   4464  H1  WAT  1469     -14.747  18.404  11.663  1.00  0.00
ATOM   4465  H2  WAT  1469     -14.474  19.875  11.896  1.00  0.00
TER
ATOM   4466  O   WAT  1470     -11.605  10.496  10.124  1.00  0.00
ATOM   4467  H1  WAT  1470     -11.918  10.589  11.024  1.00  0.00
ATOM   4468  H2  WAT  1470     -10.844  11.075  10.073  1.00  0.00
TER
ATOM   4469  O   WAT  1471     -15.599  16.336  14.291  1.00  0.00
ATOM   4470  H1  WAT  1471     -16.198  17.059  14.107  1.00  0.00
ATOM   4471  H2  WAT  1471     -15.051  16.273  13.509  1.00  0.00
TER
ATOM   4472  O   WAT  1472     -16.993  14.972  16.321  1.00  0.00
ATOM   4473  H1  WAT  1472     -16.600  15.289  15.508  1.00  0.00
ATOM   4474  H2  WAT  1472     -16.631  14.093  16.436  1.00  0.00
TER
ATOM   4475  O   WAT  1473     -12.592  20.542  19.276  1.00  0.00
ATOM   4476  H1  WAT  1473     -11.872  21.037  18.886  1.00  0.00
ATOM   4477  H2  WAT  1473     -12.793  19.863  18.631  1.00  0.00
TER
ATOM   4478  O   WAT  1474     -17.131  11.935  13.419  1.00  0.00
ATOM   4479  H1  WAT  1474     -17.944  11.437  13.343  1.00  0.00
ATOM   4480  H2  WAT  1474     -17.324  12.775  13.003  1.00  0.00
TER
ATOM   4481  O   WAT  1475     -14.416  16.307  11.715  1.00  0.00
ATOM   4482  H1  WAT  1475     -13.528  16.619  11.540  1.00  0.00
ATOM   4483  H2  WAT  1475     -14.445  15.435  11.323  1.00  0.00
TER
ATOM   4484  O   WAT  1476     -12.144  17.619  11.183  1.00  0.00
ATOM   4485  H1  WAT  1476     -12.228  18.050  10.333  1.00  0.00
ATOM   4486  H2  WAT  1476     -11.425  18.078  11.616  1.00  0.00
TER
ATOM   4487  O   WAT  1477     -12.387  13.116  13.270  1.00  0.00
ATOM   4488  H1  WAT  1477     -13.016  13.221  12.556  1.00  0.00
ATOM   4489  H2  WAT  1477     -12.882  13.336  14.059  1.00  0.00
TER
ATOM   4490  O   WAT  1478     -16.387  12.120  16.125  1.00  0.00
ATOM   4491  H1  WAT  1478     -16.511  12.139  15.176  1.00  0.00
ATOM   4492  H2  WAT  1478     -15.439  12.168  16.245  1.00  0.00
TER
ATOM   4493  O   WAT  1479     -13.294  18.275  16.974  1.00  0.00
ATOM   4494  H1  WAT  1479     -14.235  18.290  17.149  1.00  0.00
ATOM   4495  H2  WAT  1479     -12.980  17.488  17.420  1.00  0.00
TER
ATOM   4496  O   WAT  1480     -18.772  18.977   9.756  1.00  0.00
ATOM   4497  H1  WAT  1480     -18.251  18.262   9.390  1.00  0.00
ATOM   4498  H2  WAT  1480     -18.125  19.616  10.056  1.00  0.00
TER
ATOM   4499  O   WAT  1481     -14.910  10.837  11.983  1.00  0.00
ATOM   4500  H1  WAT  1481     -14.629   9.994  12.339  1.00  0.00
ATOM   4501  H2  WAT  1481     -15.683  11.070  12.497  1.00  0.00
TER
ATOM   4502  O   WAT  1482     -10.532  20.075  12.593  1.00  0.00
ATOM   4503  H1  WAT  1482      -9.770  20.645  12.699  1.00  0.00
ATOM   4504  H2  WAT  1482     -10.516  19.508  13.364  1.00  0.00
TER
ATOM   4505  O   WAT  1483     -14.082  13.393  11.046  1.00  0.00
ATOM   4506  H1  WAT  1483     -13.664  13.206  10.206  1.00  0.00
ATOM   4507  H2  WAT  1483     -14.389  12.541  11.356  1.00  0.00
TER
ATOM   4508  O   WAT  1484     -10.583  18.306  14.744  1.00  0.00
ATOM   4509  H1  WAT  1484     -10.959  17.538  14.312  1.00  0.00
ATOM   4510  H2  WAT  1484     -11.313  18.688  15.231  1.00  0.00
TER
ATOM   4511  O   WAT  1485     -11.308  16.531  18.044  1.00  0.00
ATOM   4512  H1  WAT  1485     -10.784  16.038  17.413  1.00  0.00
ATOM   4513  H2  WAT  1485     -10.722  16.666  18.789  1.00  0.00
TER
ATOM   4514  O   WAT  1486     -11.818  15.789  13.984  1.00  0.00
ATOM   4515  H1  WAT  1486     -11.322  15.556  14.768  1.00  0.00
ATOM   4516  H2  WAT  1486     -12.016  14.950  13.567  1.00  0.00
TER
ATOM   4517  O   WAT  1487     -10.389  14.425  16.517  1.00  0.00
ATOM   4518  H1  WAT  1487     -10.499  14.270  17.456  1.00  0.00
ATOM   4519  H2  WAT  1487      -9.629  13.897  16.275  1.00  0.00
TER
ATOM   4520  O   WAT  1488      -9.500  12.255   9.758  1.00  0.00
ATOM   4521  H1  WAT  1488      -8.575  12.124   9.550  1.00  0.00
ATOM   4522  H2  WAT  1488      -9.523  12.335  10.712  1.00  0.00
TER
ATOM   4523  O   WAT  1489      -9.426  13.027  12.384  1.00  0.00
ATOM   4524  H1  WAT  1489     -10.221  12.961  12.913  1.00  0.00
ATOM   4525  H2  WAT  1489      -9.222  13.962  12.372  1.00  0.00
TER
ATOM   4526  O   WAT  1490     -12.994  11.356  18.834  1.00  0.00
ATOM   4527  H1  WAT  1490     -12.554  11.301  17.986  1.00  0.00
ATOM   4528  H2  WAT  1490     -13.264  12.272  18.905  1.00  0.00
TER
ATOM   4529  O   WAT  1491     -11.131  10.988  16.844  1.00  0.00
ATOM   4530  H1  WAT  1491     -11.192  10.044  16.698  1.00  0.00
ATOM   4531  H2  WAT  1491     -10.351  11.096  17.390  1.00  0.00
TER
ATOM   4532  O   WAT  1492     -15.159   9.737  17.539  1.00  0.00
ATOM   4533  H1  WAT  1492     -14.556  10.309  18.013  1.00  0.00
ATOM   4534  H2  WAT  1492     -15.899  10.301  17.316  1.00  0.00
TER
ATOM   4535  O   WAT  1493     -12.015  10.139  12.813  1.00  0.00
ATOM   4536  H1  WAT  1493     -11.820  11.037  13.079  1.00  0.00
ATOM   4537  H2  WAT  1493     -12.802   9.908  13.306  1.00  0.00
TER
ATOM   4538  O   WAT  1494     -16.003  17.936  -1.718  1.00  0.00
ATOM   4539  H1  WAT  1494     -16.084  17.021  -1.989  1.00  0.00
ATOM   4540  H2  WAT  1494     -16.417  18.432  -2.425  1.00  0.00
TER
ATOM   4541  O   WAT  1495     -17.872  19.713   0.162  1.00  0.00
ATOM   4542  H1  WAT  1495     -18.647  19.234   0.452  1.00  0.00
ATOM   4543  H2  WAT  1495     -17.220  19.034  -0.012  1.00  0.00
TER
ATOM   4544  O   WAT  1496     -17.400  15.196   0.396  1.00  0.00
ATOM   4545  H1  WAT  1496     -17.024  14.323   0.284  1.00  0.00
ATOM   4546  H2  WAT  1496     -17.498  15.532  -0.495  1.00  0.00
TER
ATOM   4547  O   WAT  1497     -13.618  12.691  -2.671  1.00  0.00
ATOM   4548  H1  WAT  1497     -12.797  12.201  -2.628  1.00  0.00
ATOM   4549  H2  WAT  1497     -13.584  13.281  -1.918  1.00  0.00
TER
ATOM   4550  O   WAT  1498      -9.328  14.708   3.894  1.00  0.00
ATOM   4551  H1  WAT  1498     -10.033  15.096   3.375  1.00  0.00
ATOM   4552  H2  WAT  1498      -9.062  15.403   4.496  1.00  0.00
TER
ATOM   4553  O   WAT  1499     -13.382  14.631   0.102  1.00  0.00
ATOM   4554  H1  WAT  1499     -14.086  14.920   0.682  1.00  0.00
ATOM   4555  H2  WAT  1499     -13.020  15.441  -0.258  1.00  0.00
TER
ATOM   4556  O   WAT  1500     -10.313  14.077   0.493  1.00  0.00
ATOM   4557  H1  WAT  1500     -11.260  14.111   0.624  1.00  0.00
ATOM   4558  H2  WAT  1500      -9.988  14.891   0.878  1.00  0.00
TER
ATOM   4559  O   WAT  1501     -17.393  18.441  -4.476  1.00  0.00
ATOM   4560  H1  WAT  1501     -18.320  18.375  -4.247  1.00  0.00
ATOM   4561  H2  WAT  1501     -17.240  19.379  -4.590  1.00  0.00
TER
ATOM   4562  O   WAT  1502     -17.406  14.713  -7.479  1.00  0.00
ATOM   4563  H1  WAT  1502     -18.346  14.875  -7.394  1.00  0.00
ATOM   4564  H2  WAT  1502     -17.088  15.432  -8.025  1.00  0.00
TER
ATOM   4565  O   WAT  1503     -10.885  19.395   2.499  1.00  0.00
ATOM   4566  H1  WAT  1503     -11.713  19.464   2.024  1.00  0.00
ATOM   4567  H2  WAT  1503     -10.290  19.980   2.031  1.00  0.00
TER
ATOM   4568  O   WAT  1504     -13.363  20.003  -3.972  1.00  0.00
ATOM   4569  H1  WAT  1504     -13.982  19.665  -4.619  1.00  0.00
ATOM   4570  H2  WAT  1504     -13.381  19.359  -3.264  1.00  0.00
TER
ATOM   4571  O   WAT  1505     -13.920  16.182   3.445  1.00  0.00
ATOM   4572  H1  WAT  1505     -14.333  17.007   3.699  1.00  0.00
ATOM   4573  H2  WAT  1505     -14.653  15.596   3.252  1.00  0.00
TER
ATOM   4574  O   WAT  1506     -15.187  19.242  -6.965  1.00  0.00
ATOM   4575  H1  WAT  1506     -14.747  18.404  -7.111  1.00  0.00
ATOM   4576  H2  WAT  1506     -14.474  19.875  -6.878  1.00  0.00
TER
ATOM   4577  O   WAT  1507     -11.605  10.496  -8.651  1.00  0.00
ATOM   4578  H1  WAT  1507     -11.918  10.589  -7.751  1.00  0.00
ATOM   4579  H2  WAT  1507     -10.844  11.075  -8.701  1.00  0.00
TER
ATOM   4580  O   WAT  1508     -10.395  15.234   7.327  1.00  0.00
ATOM   4581  H1  WAT  1508     -11.010  15.742   6.798  1.00  0.00
ATOM   4582  H2  WAT  1508     -10.715  14.333   7.269  1.00  0.00
TER
ATOM   4583  O   WAT  1509     -18.333  14.073   4.793  1.00  0.00
ATOM   4584  H1  WAT  1509     -18.795  14.281   5.605  1.00  0.00
ATOM   4585  H2  WAT  1509     -18.736  13.259   4.490  1.00  0.00
TER
ATOM   4586  O   WAT  1510     -13.333  15.294   5.923  1.00  0.00
ATOM   4587  H1  WAT  1510     -14.184  14.994   6.244  1.00  0.00
ATOM   4588  H2  WAT  1510     -13.493  15.538   5.011  1.00  0.00
TER
ATOM   4589  O   WAT  1511     -16.238  16.794   8.023  1.00  0.00
ATOM   4590  H1  WAT  1511     -15.913  15.960   7.683  1.00  0.00
ATOM   4591  H2  WAT  1511     -15.450  17.317   8.170  1.00  0.00
TER
ATOM   4592  O   WAT  1512     -15.599  16.336  -4.483  1.00  0.00
ATOM   4593  H1  WAT  1512     -16.198  17.059  -4.667  1.00  0.00
ATOM   4594  H2  WAT  1512     -15.051  16.273  -5.266  1.00  0.00
TER
ATOM   4595  O   WAT  1513     -16.993  14.972  -2.453  1.00  0.00
ATOM   4596  H1  WAT  1513     -16.600  15.289  -3.266  1.00  0.00
ATOM   4597  H2  WAT  1513     -16.631  14.093  -2.339  1.00  0.00
TER
ATOM   4598  O   WAT  1514     -16.407  17.563   1.642  1.00  0.00
ATOM   4599  H1  WAT  1514     -17.139  18.071   1.991  1.00  0.00
ATOM   4600  H2  WAT  1514     -16.805  16.746   1.341  1.00  0.00
TER
ATOM   4601  O   WAT  1515     -15.945  13.016   1.054  1.00  0.00
ATOM   4602  H1  WAT  1515     -15.927  13.467   1.899  1.00  0.00
ATOM   4603  H2  WAT  1515     -16.193  12.116   1.268  1.00  0.00
TER
ATOM   4604  O   WAT  1516     -12.517  10.429   6.893  1.00  0.00
ATOM   4605  H1  WAT  1516     -12.193   9.698   7.419  1.00  0.00
ATOM   4606  H2  WAT  1516     -12.482  10.110   5.991  1.00  0.00
TER
ATOM   4607  O   WAT  1517     -12.592  20.542   0.502  1.00  0.00
ATOM   4608  H1  WAT  1517     -11.872  21.037   0.111  1.00  0.00
ATOM   4609  H2  WAT  1517     -12.793  19.863  -0.143  1.00  0.00
TER
ATOM   4610  O   WAT  1518     -17.131  11.935  -5.355  1.00  0.00
ATOM   4611  H1  WAT  1518     -17.944  11.437  -5.431  1.00  0.00
ATOM   4612  H2  WAT  1518     -17.324  12.775  -5.772  1.00  0.00
TER
ATOM   4613  O   WAT  1519     -17.210  20.613   6.388  1.00  0.00
ATOM   4614  H1  WAT  1519     -17.276  19.692   6.134  1.00  0.00
ATOM   4615  H2  WAT  1519     -17.839  20.710   7.103  1.00  0.00
TER
ATOM   4616  O   WAT  1520     -14.416  16.307  -7.059  1.00  0.00
ATOM   4617  H1  WAT  1520     -13.528  16.619  -7.234  1.00  0.00
ATOM   4618  H2  WAT  1520     -14.445  15.435  -7.451  1.00  0.00
TER
ATOM   4619  O   WAT  1521     -12.144  17.619  -7.591  1.00  0.00
ATOM   4620  H1  WAT  1521     -12.228  18.050  -8.442  1.00  0.00
ATOM   4621  H2  WAT  1521     -11.425  18.078  -7.159  1.00  0.00
TER
ATOM   4622  O   WAT  1522     -11.067  20.075   5.486  1.00  0.00
ATOM   4623  H1  WAT  1522     -11.792  20.668   5.289  1.00  0.00
ATOM   4624  H2  WAT  1522     -10.539  20.068   4.687  1.00  0.00
TER
ATOM   4625  O   WAT  1523     -15.754  14.161   3.687  1.00  0.00
ATOM   4626  H1  WAT  1523     -15.385  13.340   4.015  1.00  0.00
ATOM   4627  H2  WAT  1523     -16.614  14.221   4.102  1.00  0.00
TER
ATOM   4628  O   WAT  1524     -12.387  13.116  -5.504  1.00  0.00
ATOM   4629  H1  WAT  1524     -13.016  13.221  -6.219  1.00  0.00
ATOM   4630  H2  WAT  1524     -12.882  13.336  -4.715  1.00  0.00
TER
ATOM   4631  O   WAT  1525     -18.793  16.815   3.911  1.00  0.00
ATOM   4632  H1  WAT  1525     -18.295  17.289   4.576  1.00  0.00
ATOM   4633  H2  WAT  1525     -18.651  15.891   4.118  1.00  0.00
TER
ATOM   4634  O   WAT  1526     -16.387  12.120  -2.649  1.00  0.00
ATOM   4635  H1  WAT  1526     -16.511  12.139  -3.598  1.00  0.00
ATOM   4636  H2  WAT  1526     -15.439  12.168  -2.529  1.00  0.00
TER
ATOM   4637  O   WAT  1527     -11.587  13.032   4.753  1.00  0.00
ATOM   4638  H1  WAT  1527     -12.089  13.772   5.093  1.00  0.00
ATOM   4639  H2  WAT  1527     -10.771  13.420   4.437  1.00  0.00
TER
ATOM   4640  O   WAT  1528     -13.294  18.275  -1.800  1.00  0.00
ATOM   4641  H1  WAT  1528     -14.235  18.290  -1.626  1.00  0.00
ATOM   4642  H2  WAT  1528     -12.980  17.488  -1.354  1.00  0.00
TER
ATOM   4643  O   WAT  1529     -18.772  18.977  -9.018  1.00  0.00
ATOM   4644  H1  WAT  1529     -18.251  18.262  -9.384  1.00  0.00
ATOM   4645  H2  WAT  1529     -18.125  19.616  -8.718  1.00  0.00
TER
ATOM   4646  O   WAT  1530     -14.224  20.400   6.305  1.00  0.00
ATOM   4647  H1  WAT  1530     -13.810  20.554   7.154  1.00  0.00
ATOM   4648  H2  WAT  1530     -15.159  20.525   6.468  1.00  0.00
TER
ATOM   4649  O   WAT  1531     -13.752  17.740   8.309  1.00  0.00
ATOM   4650  H1  WAT  1531     -13.170  16.985   8.221  1.00  0.00
ATOM   4651  H2  WAT  1531     -13.575  18.270   7.532  1.00  0.00
TER
ATOM   4652  O   WAT  1532     -17.126  18.084   5.659  1.00  0.00
ATOM   4653  H1  WAT  1532     -17.006  17.488   6.398  1.00  0.00
ATOM   4654  H2  WAT  1532     -16.267  18.121   5.239  1.00  0.00
TER
ATOM   4655  O   WAT  1533     -14.787  18.637   4.235  1.00  0.00
ATOM   4656  H1  WAT  1533     -15.314  19.162   3.632  1.00  0.00
ATOM   4657  H2  WAT  1533     -14.444  19.270   4.866  1.00  0.00
TER
ATOM   4658  O   WAT  1534     -15.540  14.242   7.150  1.00  0.00
ATOM   4659  H1  WAT  1534     -16.228  13.580   7.085  1.00  0.00
ATOM   4660  H2  WAT  1534     -14.819  13.796   7.595  1.00  0.00
TER
ATOM   4661  O   WAT  1535     -14.910  10.837  -6.791  1.00  0.00
ATOM   4662  H1  WAT  1535     -14.629   9.994  -6.435  1.00  0.00
ATOM   4663  H2  WAT  1535     -15.683  11.070  -6.277  1.00  0.00
TER
ATOM   4664  O   WAT  1536     -10.532  20.075  -6.181  1.00  0.00
ATOM   4665  H1  WAT  1536      -9.770  20.645  -6.075  1.00  0.00
ATOM   4666  H2  WAT  1536     -10.516  19.508  -5.410  1.00  0.00
TER
ATOM   4667  O   WAT  1537     -14.082  13.393  -7.728  1.00  0.00
ATOM   4668  H1  WAT  1537     -13.664  13.206  -8.569  1.00  0.00
ATOM   4669  H2  WAT  1537     -14.389  12.541  -7.418  1.00  0.00
TER
ATOM   4670  O   WAT  1538     -10.583  18.306  -4.031  1.00  0.00
ATOM   4671  H1  WAT  1538     -10.959  17.538  -4.463  1.00  0.00
ATOM   4672  H2  WAT  1538     -11.313  18.688  -3.543  1.00  0.00
TER
ATOM   4673  O   WAT  1539     -11.193  17.453   5.603  1.00  0.00
ATOM   4674  H1  WAT  1539     -11.425  17.224   4.703  1.00  0.00
ATOM   4675  H2  WAT  1539     -10.933  18.373   5.558  1.00  0.00
TER
ATOM   4676  O   WAT  1540     -12.754  12.678   8.381  1.00  0.00
ATOM   4677  H1  WAT  1540     -11.877  12.687   8.765  1.00  0.00
ATOM   4678  H2  WAT  1540     -12.742  11.941   7.770  1.00  0.00
TER
ATOM   4679  O   WAT  1541     -11.308  16.531  -0.730  1.00  0.00
ATOM   4680  H1  WAT  1541     -10.784  16.038  -1.361  1.00  0.00
ATOM   4681  H2  WAT  1541     -10.722  16.666   0.015  1.00  0.00
TER
ATOM   4682  O   WAT  1542     -11.129  16.615   2.792  1.00  0.00
ATOM   4683  H1  WAT  1542     -12.079  16.582   2.906  1.00  0.00
ATOM   4684  H2  WAT  1542     -10.948  17.525   2.557  1.00  0.00
TER
ATOM   4685  O   WAT  1543     -11.818  15.789  -4.791  1.00  0.00
ATOM   4686  H1  WAT  1543     -11.322  15.556  -4.006  1.00  0.00
ATOM   4687  H2  WAT  1543     -12.016  14.950  -5.207  1.00  0.00
TER
ATOM   4688  O   WAT  1544     -10.389  14.425  -2.257  1.00  0.00
ATOM   4689  H1  WAT  1544     -10.499  14.270  -1.319  1.00  0.00
ATOM   4690  H2  WAT  1544      -9.629  13.897  -2.499  1.00  0.00
TER
ATOM   4691  O   WAT  1545     -12.043  10.364   4.201  1.00  0.00
ATOM   4692  H1  WAT  1545     -11.406  10.978   4.567  1.00  0.00
ATOM   4693  H2  WAT  1545     -11.895  10.400   3.256  1.00  0.00
TER
ATOM   4694  O   WAT  1546      -9.500  12.255  -9.016  1.00  0.00
ATOM   4695  H1  WAT  1546      -8.575  12.124  -9.225  1.00  0.00
ATOM   4696  H2  WAT  1546      -9.523  12.335  -8.063  1.00  0.00
TER
ATOM   4697  O   WAT  1547      -9.426  13.027  -6.391  1.00  0.00
ATOM   4698  H1  WAT  1547     -10.221  12.961  -5.861  1.00  0.00
ATOM   4699  H2  WAT  1547      -9.222  13.962  -6.402  1.00  0.00
TER
ATOM   4700  O   WAT  1548     -18.672  11.517   7.109  1.00  0.00
ATOM   4701  H1  WAT  1548     -18.733  12.109   7.858  1.00  0.00
ATOM   4702  H2  WAT  1548     -17.732  11.409   6.964  1.00  0.00
TER
ATOM   4703  O   WAT  1549     -16.035  11.174   6.748  1.00  0.00
ATOM   4704  H1  WAT  1549     -15.421  11.492   6.086  1.00  0.00
ATOM   4705  H2  WAT  1549     -15.490  10.689   7.368  1.00  0.00
TER
ATOM   4706  O   WAT  1550     -15.294   9.737   3.075  1.00  0.00
ATOM   4707  H1  WAT  1550     -16.168  10.070   2.872  1.00  0.00
ATOM   4708  H2  WAT  1550     -15.403   9.264   3.900  1.00  0.00
TER
ATOM   4709  O   WAT  1551     -14.387  11.944   4.459  1.00  0.00
ATOM   4710  H1  WAT  1551     -14.716  11.129   4.079  1.00  0.00
ATOM   4711  H2  WAT  1551     -13.439  11.901   4.336  1.00  0.00
TER
ATOM   4712  O   WAT  1552     -17.547  10.654   2.014  1.00  0.00
ATOM   4713  H1  WAT  1552     -18.329  11.128   2.294  1.00  0.00
ATOM   4714  H2  WAT  1552     -17.840   9.749   1.906  1.00  0.00
TER
ATOM   4715  O   WAT  1553     -12.994  11.356   0.059  1.00  0.00
ATOM   4716  H1  WAT  1553     -12.554  11.301  -0.789  1.00  0.00
ATOM   4717  H2  WAT  1553     -13.264  12.272   0.130  1.00  0.00
TER
ATOM   4718  O   WAT  1554     -11.131  10.988  -1.930  1.00  0.00
ATOM   4719  H1  WAT  1554     -11.192  10.044  -2.077  1.00  0.00
ATOM   4720  H2  WAT  1554     -10.351  11.096  -1.385  1.00  0.00
TER
ATOM   4721  O   WAT  1555     -15.159   9.737  -1.236  1.00  0.00
ATOM   4722  H1  WAT  1555     -14.556  10.309  -0.761  1.00  0.00
ATOM   4723  H2  WAT  1555     -15.899  10.301  -1.458  1.00  0.00
TER
ATOM   4724  O   WAT  1556     -12.015  10.139  -5.962  1.00  0.00
ATOM   4725  H1  WAT  1556     -11.820  11.037  -5.695  1.00  0.00
ATOM   4726  H2  WAT  1556     -12.802   9.908  -5.468  1.00  0.00
TER
ATOM   4727  O   WAT  1557     -14.909   9.916   9.144  1.00  0.00
ATOM   4728  H1  WAT  1557     -15.023  10.236  10.039  1.00  0.00
ATOM   4729  H2  WAT  1557     -14.092  10.318   8.847  1.00  0.00
TER
ATOM   4730  O   WAT  1558     -17.872  19.713 -18.612  1.00  0.00
ATOM   4731  H1  WAT  1558     -18.647  19.234 -18.322  1.00  0.00
ATOM   4732  H2  WAT  1558     -17.220  19.034 -18.786  1.00  0.00
TER
ATOM   4733  O   WAT  1559     -17.400  15.196 -18.378  1.00  0.00
ATOM   4734  H1  WAT  1559     -17.024  14.323 -18.491  1.00  0.00
ATOM   4735  H2  WAT  1559     -17.498  15.532 -19.269  1.00  0.00
TER
ATOM   4736  O   WAT  1560      -9.328  14.708 -14.881  1.00  0.00
ATOM   4737  H1  WAT  1560     -10.033  15.096 -15.399  1.00  0.00
ATOM   4738  H2  WAT  1560      -9.062  15.403 -14.279  1.00  0.00
TER
ATOM   4739  O   WAT  1561     -13.382  14.631 -18.672  1.00  0.00
ATOM   4740  H1  WAT  1561     -14.086  14.920 -18.092  1.00  0.00
ATOM   4741  H2  WAT  1561     -13.020  15.441 -19.032  1.00  0.00
TER
ATOM   4742  O   WAT  1562     -10.313  14.077 -18.281  1.00  0.00
ATOM   4743  H1  WAT  1562     -11.260  14.111 -18.150  1.00  0.00
ATOM   4744  H2  WAT  1562      -9.988  14.891 -17.897  1.00  0.00
TER
ATOM   4745  O   WAT  1563     -10.885  19.395 -16.275  1.00  0.00
ATOM   4746  H1  WAT  1563     -11.713  19.464 -16.750  1.00  0.00
ATOM   4747  H2  WAT  1563     -10.290  19.980 -16.744  1.00  0.00
TER
ATOM   4748  O   WAT  1564     -13.920  16.182 -15.330  1.00  0.00
ATOM   4749  H1  WAT  1564     -14.333  17.007 -15.076  1.00  0.00
ATOM   4750  H2  WAT  1564     -14.653  15.596 -15.522  1.00  0.00
TER
ATOM   4751  O   WAT  1565     -10.395  15.234 -11.448  1.00  0.00
ATOM   4752  H1  WAT  1565     -11.010  15.742 -11.976  1.00  0.00
ATOM   4753  H2  WAT  1565     -10.715  14.333 -11.505  1.00  0.00
TER
ATOM   4754  O   WAT  1566     -18.333  14.073 -13.981  1.00  0.00
ATOM   4755  H1  WAT  1566     -18.795  14.281 -13.169  1.00  0.00
ATOM   4756  H2  WAT  1566     -18.736  13.259 -14.284  1.00  0.00
TER
ATOM   4757  O   WAT  1567     -13.333  15.294 -12.852  1.00  0.00
ATOM   4758  H1  WAT  1567     -14.184  14.994 -12.531  1.00  0.00
ATOM   4759  H2  WAT  1567     -13.493  15.538 -13.763  1.00  0.00
TER
ATOM   4760  O   WAT  1568     -16.238  16.794 -10.752  1.00  0.00
ATOM   4761  H1  WAT  1568     -15.913  15.960 -11.092  1.00  0.00
ATOM   4762  H2  WAT  1568     -15.450  17.317 -10.604  1.00  0.00
TER
ATOM   4763  O   WAT  1569     -16.407  17.563 -17.132  1.00  0.00
ATOM   4764  H1  WAT  1569     -17.139  18.071 -16.783  1.00  0.00
ATOM   4765  H2  WAT  1569     -16.805  16.746 -17.433  1.00  0.00
TER
ATOM   4766  O   WAT  1570     -15.945  13.016 -17.720  1.00  0.00
ATOM   4767  H1  WAT  1570     -15.927  13.467 -16.876  1.00  0.00
ATOM   4768  H2  WAT  1570     -16.193  12.116 -17.507  1.00  0.00
TER
ATOM   4769  O   WAT  1571     -12.517  10.429 -11.881  1.00  0.00
ATOM   4770  H1  WAT  1571     -12.193   9.698 -11.356  1.00  0.00
ATOM   4771  H2  WAT  1571     -12.482  10.110 -12.783  1.00  0.00
TER
ATOM   4772  O   WAT  1572     -12.592  20.542 -18.273  1.00  0.00
ATOM   4773  H1  WAT  1572     -11.872  21.037 -18.663  1.00  0.00
ATOM   4774  H2  WAT  1572     -12.793  19.863 -18.917  1.00  0.00
TER
ATOM   4775  O   WAT  1573     -17.210  20.613 -12.386  1.00  0.00
ATOM   4776  H1  WAT  1573     -17.276  19.692 -12.640  1.00  0.00
ATOM   4777  H2  WAT  1573     -17.839  20.710 -11.671  1.00  0.00
TER
ATOM   4778  O   WAT  1574     -11.067  20.075 -13.289  1.00  0.00
ATOM   4779  H1  WAT  1574     -11.792  20.668 -13.486  1.00  0.00
ATOM   4780  H2  WAT  1574     -10.539  20.068 -14.087  1.00  0.00
TER
ATOM   4781  O   WAT  1575     -15.754  14.161 -15.088  1.00  0.00
ATOM   4782  H1  WAT  1575     -15.385  13.340 -14.760  1.00  0.00
ATOM   4783  H2  WAT  1575     -16.614  14.221 -14.672  1.00  0.00
TER
ATOM   4784  O   WAT  1576     -18.793  16.815 -14.864  1.00  0.00
ATOM   4785  H1  WAT  1576     -18.295  17.289 -14.199  1.00  0.00
ATOM   4786  H2  WAT  1576     -18.651  15.891 -14.657  1.00  0.00
TER
ATOM   4787  O   WAT  1577     -11.587  13.032 -14.021  1.00  0.00
ATOM   4788  H1  WAT  1577     -12.089  13.772 -13.682  1.00  0.00
ATOM   4789  H2  WAT  1577     -10.771  13.420 -14.337  1.00  0.00
TER
ATOM   4790  O   WAT  1578     -14.224  20.400 -12.469  1.00  0.00
ATOM   4791  H1  WAT  1578     -13.810  20.554 -11.620  1.00  0.00
ATOM   4792  H2  WAT  1578     -15.159  20.525 -12.306  1.00  0.00
TER
ATOM   4793  O   WAT  1579     -13.752  17.740 -10.465  1.00  0.00
ATOM   4794  H1  WAT  1579     -13.170  16.985 -10.553  1.00  0.00
ATOM   4795  H2  WAT  1579     -13.575  18.270 -11.242  1.00  0.00
TER
ATOM   4796  O   WAT  1580     -17.126  18.084 -13.116  1.00  0.00
ATOM   4797  H1  WAT  1580     -17.006  17.488 -12.376  1.00  0.00
ATOM   4798  H2  WAT  1580     -16.267  18.121 -13.535  1.00  0.00
TER
ATOM   4799  O   WAT  1581     -14.787  18.637 -14.539  1.00  0.00
ATOM   4800  H1  WAT  1581     -15.314  19.162 -15.143  1.00  0.00
ATOM   4801  H2  WAT  1581     -14.444  19.270 -13.908  1.00  0.00
TER
ATOM   4802  O   WAT  1582     -15.540  14.242 -11.625  1.00  0.00
ATOM   4803  H1  WAT  1582     -16.228  13.580 -11.690  1.00  0.00
ATOM   4804  H2  WAT  1582     -14.819  13.796 -11.180  1.00  0.00
TER
ATOM   4805  O   WAT  1583     -11.193  17.453 -13.171  1.00  0.00
ATOM   4806  H1  WAT  1583     -11.425  17.224 -14.071  1.00  0.00
ATOM   4807  H2  WAT  1583     -10.933  18.373 -13.217  1.00  0.00
TER
ATOM   4808  O   WAT  1584     -12.754  12.678 -10.393  1.00  0.00
ATOM   4809  H1  WAT  1584     -11.877  12.687 -10.010  1.00  0.00
ATOM   4810  H2  WAT  1584     -12.742  11.941 -11.004  1.00  0.00
TER
ATOM   4811  O   WAT  1585     -11.308  16.531 -19.504  1.00  0.00
ATOM   4812  H1  WAT  1585     -10.784  16.038 -20.135  1.00  0.00
ATOM   4813  H2  WAT  1585     -10.722  16.666 -18.760  1.00  0.00
TER
ATOM   4814  O   WAT  1586     -11.129  16.615 -15.982  1.00  0.00
ATOM   4815  H1  WAT  1586     -12.079  16.582 -15.868  1.00  0.00
ATOM   4816  H2  WAT  1586     -10.948  17.525 -16.217  1.00  0.00
TER
ATOM   4817  O   WAT  1587     -12.043  10.364 -14.573  1.00  0.00
ATOM   4818  H1  WAT  1587     -11.406  10.978 -14.207  1.00  0.00
ATOM   4819  H2  WAT  1587     -11.895  10.400 -15.518  1.00  0.00
TER
ATOM   4820  O   WAT  1588     -18.672  11.517 -11.666  1.00  0.00
ATOM   4821  H1  WAT  1588     -18.733  12.109 -10.916  1.00  0.00
ATOM   4822  H2  WAT  1588     -17.732  11.409 -11.810  1.00  0.00
TER
ATOM   4823  O   WAT  1589     -16.035  11.174 -12.026  1.00  0.00
ATOM   4824  H1  WAT  1589     -15.421  11.492 -12.688  1.00  0.00
ATOM   4825  H2  WAT  1589     -15.490  10.689 -11.407  1.00  0.00
TER
ATOM   4826  O   WAT  1590     -15.294   9.737 -15.699  1.00  0.00
ATOM   4827  H1  WAT  1590     -16.168  10.070 -15.902  1.00  0.00
ATOM   4828  H2  WAT  1590     -15.403   9.264 -14.874  1.00  0.00
TER
ATOM   4829  O   WAT  1591     -14.387  11.944 -14.315  1.00  0.00
ATOM   4830  H1  WAT  1591     -14.716  11.129 -14.695  1.00  0.00
ATOM   4831  H2  WAT  1591     -13.439  11.901 -14.439  1.00  0.00
TER
ATOM   4832  O   WAT  1592     -17.547  10.654 -16.760  1.00  0.00
ATOM   4833  H1  WAT  1592     -18.329  11.128 -16.480  1.00  0.00
ATOM   4834  H2  WAT  1592     -17.840   9.749 -16.869  1.00  0.00
TER
ATOM   4835  O   WAT  1593     -12.994  11.356 -18.715  1.00  0.00
ATOM   4836  H1  WAT  1593     -12.554  11.301 -19.563  1.00  0.00
ATOM   4837  H2  WAT  1593     -13.264  12.272 -18.644  1.00  0.00
TER
ATOM   4838  O   WAT  1594     -15.159   9.737 -20.010  1.00  0.00
ATOM   4839  H1  WAT  1594     -14.556  10.309 -19.535  1.00  0.00
ATOM   4840  H2  WAT  1594     -15.899  10.301 -20.233  1.00  0.00
TER
ATOM   4841  O   WAT  1595     -14.909   9.916  -9.631  1.00  0.00
ATOM   4842  H1  WAT  1595     -15.023  10.236  -8.736  1.00  0.00
ATOM   4843  H2  WAT  1595     -14.092  10.318  -9.927  1.00  0.00
TER
ATOM   4844  O   WAT  1596     -16.003  -0.839  17.056  1.00  0.00
ATOM   4845  H1  WAT  1596     -16.084  -1.753  16.785  1.00  0.00
ATOM   4846  H2  WAT  1596     -16.417  -0.342  16.350  1.00  0.00
TER
ATOM   4847  O   WAT  1597     -17.872   0.939  18.937  1.00  0.00
ATOM   4848  H1  WAT  1597     -18.647   0.459  19.227  1.00  0.00
ATOM   4849  H2  WAT  1597     -17.220   0.260  18.762  1.00  0.00
TER
ATOM   4850  O   WAT  1598     -13.851   5.345  17.717  1.00  0.00
ATOM   4851  H1  WAT  1598     -14.313   4.574  18.045  1.00  0.00
ATOM   4852  H2  WAT  1598     -13.038   5.372  18.222  1.00  0.00
TER
ATOM   4853  O   WAT  1599     -17.624   7.631  17.337  1.00  0.00
ATOM   4854  H1  WAT  1599     -18.243   8.087  16.767  1.00  0.00
ATOM   4855  H2  WAT  1599     -16.769   7.786  16.936  1.00  0.00
TER
ATOM   4856  O   WAT  1600     -18.431   3.615  18.944  1.00  0.00
ATOM   4857  H1  WAT  1600     -18.500   2.674  18.783  1.00  0.00
ATOM   4858  H2  WAT  1600     -17.669   3.705  19.516  1.00  0.00
TER
ATOM   4859  O   WAT  1601     -17.400  -3.578  19.171  1.00  0.00
ATOM   4860  H1  WAT  1601     -17.024  -4.451  19.058  1.00  0.00
ATOM   4861  H2  WAT  1601     -17.498  -3.242  18.280  1.00  0.00
TER
ATOM   4862  O   WAT  1602     -13.618  -6.083  16.104  1.00  0.00
ATOM   4863  H1  WAT  1602     -12.797  -6.573  16.146  1.00  0.00
ATOM   4864  H2  WAT  1602     -13.584  -5.493  16.857  1.00  0.00
TER
ATOM   4865  O   WAT  1603     -16.758   2.515  14.730  1.00  0.00
ATOM   4866  H1  WAT  1603     -17.376   2.980  14.167  1.00  0.00
ATOM   4867  H2  WAT  1603     -16.246   3.208  15.147  1.00  0.00
TER
ATOM   4868  O   WAT  1604     -13.382  -4.143  18.876  1.00  0.00
ATOM   4869  H1  WAT  1604     -14.086  -3.855  19.457  1.00  0.00
ATOM   4870  H2  WAT  1604     -13.020  -3.333  18.516  1.00  0.00
TER
ATOM   4871  O   WAT  1605     -10.313  -4.698  19.267  1.00  0.00
ATOM   4872  H1  WAT  1605     -11.260  -4.664  19.399  1.00  0.00
ATOM   4873  H2  WAT  1605      -9.988  -3.884  19.652  1.00  0.00
TER
ATOM   4874  O   WAT  1606     -14.229   7.319  19.854  1.00  0.00
ATOM   4875  H1  WAT  1606     -14.217   6.915  18.986  1.00  0.00
ATOM   4876  H2  WAT  1606     -14.782   8.094  19.750  1.00  0.00
TER
ATOM   4877  O   WAT  1607     -12.935   4.041  14.943  1.00  0.00
ATOM   4878  H1  WAT  1607     -13.045   3.098  15.068  1.00  0.00
ATOM   4879  H2  WAT  1607     -12.938   4.402  15.829  1.00  0.00
TER
ATOM   4880  O   WAT  1608     -17.393  -0.333  14.299  1.00  0.00
ATOM   4881  H1  WAT  1608     -18.320  -0.399  14.528  1.00  0.00
ATOM   4882  H2  WAT  1608     -17.240   0.605  14.184  1.00  0.00
TER
ATOM   4883  O   WAT  1609     -17.406  -4.061  11.296  1.00  0.00
ATOM   4884  H1  WAT  1609     -18.346  -3.900  11.381  1.00  0.00
ATOM   4885  H2  WAT  1609     -17.088  -3.343  10.749  1.00  0.00
TER
ATOM   4886  O   WAT  1610     -13.363   1.229  14.802  1.00  0.00
ATOM   4887  H1  WAT  1610     -13.982   0.891  14.155  1.00  0.00
ATOM   4888  H2  WAT  1610     -13.381   0.585  15.510  1.00  0.00
TER
ATOM   4889  O   WAT  1611     -15.187   0.468  11.810  1.00  0.00
ATOM   4890  H1  WAT  1611     -14.747  -0.370  11.663  1.00  0.00
ATOM   4891  H2  WAT  1611     -14.474   1.101  11.896  1.00  0.00
TER
ATOM   4892  O   WAT  1612     -17.077   5.407  15.778  1.00  0.00
ATOM   4893  H1  WAT  1612     -16.637   6.150  15.363  1.00  0.00
ATOM   4894  H2  WAT  1612     -17.138   5.650  16.702  1.00  0.00
TER
ATOM   4895  O   WAT  1613     -11.605  -8.278  10.124  1.00  0.00
ATOM   4896  H1  WAT  1613     -11.918  -8.185  11.024  1.00  0.00
ATOM   4897  H2  WAT  1613     -10.844  -7.700  10.073  1.00  0.00
TER
ATOM   4898  O   WAT  1614     -14.410   8.394  13.134  1.00  0.00
ATOM   4899  H1  WAT  1614     -14.570   8.105  14.032  1.00  0.00
ATOM   4900  H2  WAT  1614     -14.575   7.618  12.599  1.00  0.00
TER
ATOM   4901  O   WAT  1615     -14.707   5.903  11.694  1.00  0.00
ATOM   4902  H1  WAT  1615     -15.401   5.901  11.034  1.00  0.00
ATOM   4903  H2  WAT  1615     -13.965   5.479  11.263  1.00  0.00
TER
ATOM   4904  O   WAT  1616     -15.142   7.529  15.769  1.00  0.00
ATOM   4905  H1  WAT  1616     -14.687   6.748  16.083  1.00  0.00
ATOM   4906  H2  WAT  1616     -14.803   8.240  16.313  1.00  0.00
TER
ATOM   4907  O   WAT  1617     -15.599  -2.439  14.291  1.00  0.00
ATOM   4908  H1  WAT  1617     -16.198  -1.715  14.107  1.00  0.00
ATOM   4909  H2  WAT  1617     -15.051  -2.501  13.509  1.00  0.00
TER
ATOM   4910  O   WAT  1618     -16.993  -3.802  16.321  1.00  0.00
ATOM   4911  H1  WAT  1618     -16.600  -3.485  15.508  1.00  0.00
ATOM   4912  H2  WAT  1618     -16.631  -4.681  16.436  1.00  0.00
TER
ATOM   4913  O   WAT  1619     -12.592   1.767  19.276  1.00  0.00
ATOM   4914  H1  WAT  1619     -11.872   2.263  18.886  1.00  0.00
ATOM   4915  H2  WAT  1619     -12.793   1.089  18.631  1.00  0.00
TER
ATOM   4916  O   WAT  1620     -17.131  -6.839  13.419  1.00  0.00
ATOM   4917  H1  WAT  1620     -17.944  -7.338  13.343  1.00  0.00
ATOM   4918  H2  WAT  1620     -17.324  -5.999  13.003  1.00  0.00
TER
ATOM   4919  O   WAT  1621     -14.416  -2.467  11.715  1.00  0.00
ATOM   4920  H1  WAT  1621     -13.528  -2.155  11.540  1.00  0.00
ATOM   4921  H2  WAT  1621     -14.445  -3.340  11.323  1.00  0.00
TER
ATOM   4922  O   WAT  1622     -12.144  -1.156  11.183  1.00  0.00
ATOM   4923  H1  WAT  1622     -12.228  -0.724  10.333  1.00  0.00
ATOM   4924  H2  WAT  1622     -11.425  -0.696  11.616  1.00  0.00
TER
ATOM   4925  O   WAT  1623     -11.116   5.698  13.911  1.00  0.00
ATOM   4926  H1  WAT  1623     -11.758   5.044  14.186  1.00  0.00
ATOM   4927  H2  WAT  1623     -11.503   6.104  13.135  1.00  0.00
TER
ATOM   4928  O   WAT  1624     -15.537   3.027  17.758  1.00  0.00
ATOM   4929  H1  WAT  1624     -15.185   2.430  17.099  1.00  0.00
ATOM   4930  H2  WAT  1624     -16.421   2.701  17.929  1.00  0.00
TER
ATOM   4931  O   WAT  1625     -12.726   4.590  10.449  1.00  0.00
ATOM   4932  H1  WAT  1625     -12.952   3.873  11.041  1.00  0.00
ATOM   4933  H2  WAT  1625     -13.116   4.341   9.611  1.00  0.00
TER
ATOM   4934  O   WAT  1626     -13.144   2.507  12.110  1.00  0.00
ATOM   4935  H1  WAT  1626     -13.432   2.969  12.898  1.00  0.00
ATOM   4936  H2  WAT  1626     -12.349   2.047  12.379  1.00  0.00
TER
ATOM   4937  O   WAT  1627     -12.387  -5.658  13.270  1.00  0.00
ATOM   4938  H1  WAT  1627     -13.016  -5.553  12.556  1.00  0.00
ATOM   4939  H2  WAT  1627     -12.882  -5.438  14.059  1.00  0.00
TER
ATOM   4940  O   WAT  1628     -17.942   6.063  10.703  1.00  0.00
ATOM   4941  H1  WAT  1628     -17.840   5.859   9.773  1.00  0.00
ATOM   4942  H2  WAT  1628     -18.841   5.809  10.908  1.00  0.00
TER
ATOM   4943  O   WAT  1629     -16.387  -6.654  16.125  1.00  0.00
ATOM   4944  H1  WAT  1629     -16.511  -6.636  15.176  1.00  0.00
ATOM   4945  H2  WAT  1629     -15.439  -6.606  16.245  1.00  0.00
TER
ATOM   4946  O   WAT  1630     -13.294  -0.499  16.974  1.00  0.00
ATOM   4947  H1  WAT  1630     -14.235  -0.484  17.149  1.00  0.00
ATOM   4948  H2  WAT  1630     -12.980  -1.286  17.420  1.00  0.00
TER
ATOM   4949  O   WAT  1631     -11.292   6.671  18.649  1.00  0.00
ATOM   4950  H1  WAT  1631     -11.167   7.495  19.122  1.00  0.00
ATOM   4951  H2  WAT  1631     -10.425   6.460  18.302  1.00  0.00
TER
ATOM   4952  O   WAT  1632     -11.657   7.165  11.567  1.00  0.00
ATOM   4953  H1  WAT  1632     -11.943   6.751  10.753  1.00  0.00
ATOM   4954  H2  WAT  1632     -11.855   8.093  11.447  1.00  0.00
TER
ATOM   4955  O   WAT  1633     -16.952   2.220  10.612  1.00  0.00
ATOM   4956  H1  WAT  1633     -17.501   2.667  11.256  1.00  0.00
ATOM   4957  H2  WAT  1633     -16.330   1.715  11.136  1.00  0.00
TER
ATOM   4958  O   WAT  1634     -18.772   0.203   9.756  1.00  0.00
ATOM   4959  H1  WAT  1634     -18.251  -0.512   9.390  1.00  0.00
ATOM   4960  H2  WAT  1634     -18.125   0.841  10.056  1.00  0.00
TER
ATOM   4961  O   WAT  1635     -14.910  -7.937  11.983  1.00  0.00
ATOM   4962  H1  WAT  1635     -14.629  -8.780  12.339  1.00  0.00
ATOM   4963  H2  WAT  1635     -15.683  -7.705  12.497  1.00  0.00
TER
ATOM   4964  O   WAT  1636     -18.207   8.284  12.046  1.00  0.00
ATOM   4965  H1  WAT  1636     -17.312   8.622  12.068  1.00  0.00
ATOM   4966  H2  WAT  1636     -18.175   7.562  11.419  1.00  0.00
TER
ATOM   4967  O   WAT  1637      -9.987   4.556  10.090  1.00  0.00
ATOM   4968  H1  WAT  1637     -10.818   4.624  10.561  1.00  0.00
ATOM   4969  H2  WAT  1637      -9.810   5.446   9.787  1.00  0.00
TER
ATOM   4970  O   WAT  1638     -10.532   1.301  12.593  1.00  0.00
ATOM   4971  H1  WAT  1638      -9.770   1.870  12.699  1.00  0.00
ATOM   4972  H2  WAT  1638     -10.516   0.734  13.364  1.00  0.00
TER
ATOM   4973  O   WAT  1639      -9.526   2.156  17.438  1.00  0.00
ATOM   4974  H1  WAT  1639      -9.155   1.373  17.031  1.00  0.00
ATOM   4975  H2  WAT  1639      -8.885   2.845  17.259  1.00  0.00
TER
ATOM   4976  O   WAT  1640     -10.480   1.594   9.751  1.00  0.00
ATOM   4977  H1  WAT  1640     -10.205   2.502   9.623  1.00  0.00
ATOM   4978  H2  WAT  1640     -10.669   1.531  10.687  1.00  0.00
TER
ATOM   4979  O   WAT  1641     -14.082  -5.381  11.046  1.00  0.00
ATOM   4980  H1  WAT  1641     -13.664  -5.568  10.206  1.00  0.00
ATOM   4981  H2  WAT  1641     -14.389  -6.233  11.356  1.00  0.00
TER
ATOM   4982  O   WAT  1642     -10.583  -0.469  14.744  1.00  0.00
ATOM   4983  H1  WAT  1642     -10.959  -1.236  14.312  1.00  0.00
ATOM   4984  H2  WAT  1642     -11.313  -0.087  15.231  1.00  0.00
TER
ATOM   4985  O   WAT  1643     -11.308  -2.243  18.044  1.00  0.00
ATOM   4986  H1  WAT  1643     -10.784  -2.737  17.413  1.00  0.00
ATOM   4987  H2  WAT  1643     -10.722  -2.108  18.789  1.00  0.00
TER
ATOM   4988  O   WAT  1644     -11.818  -2.986  13.984  1.00  0.00
ATOM   4989  H1  WAT  1644     -11.322  -3.219  14.768  1.00  0.00
ATOM   4990  H2  WAT  1644     -12.016  -3.825  13.567  1.00  0.00
TER
ATOM   4991  O   WAT  1645     -10.389  -4.350  16.517  1.00  0.00
ATOM   4992  H1  WAT  1645     -10.499  -4.504  17.456  1.00  0.00
ATOM   4993  H2  WAT  1645      -9.629  -4.878  16.275  1.00  0.00
TER
ATOM   4994  O   WAT  1646      -9.500  -6.519   9.758  1.00  0.00
ATOM   4995  H1  WAT  1646      -8.575  -6.651   9.550  1.00  0.00
ATOM   4996  H2  WAT  1646      -9.523  -6.440  10.712  1.00  0.00
TER
ATOM   4997  O   WAT  1647      -9.426  -5.748  12.384  1.00  0.00
ATOM   4998  H1  WAT  1647     -10.221  -5.813  12.913  1.00  0.00
ATOM   4999  H2  WAT  1647      -9.222  -4.813  12.372  1.00  0.00
TER
ATOM   5000  O   WAT  1648     -12.485   8.291  16.377  1.00  0.00
ATOM   5001  H1  WAT  1648     -11.889   7.970  15.701  1.00  0.00
ATOM   5002  H2  WAT  1648     -12.227   7.819  17.169  1.00  0.00
TER
ATOM   5003  O   WAT  1649     -12.994  -7.418  18.834  1.00  0.00
ATOM   5004  H1  WAT  1649     -12.554  -7.474  17.986  1.00  0.00
ATOM   5005  H2  WAT  1649     -13.264  -6.502  18.905  1.00  0.00
TER
ATOM   5006  O   WAT  1650     -11.131  -7.787  16.844  1.00  0.00
ATOM   5007  H1  WAT  1650     -11.192  -8.730  16.698  1.00  0.00
ATOM   5008  H2  WAT  1650     -10.351  -7.679  17.390  1.00  0.00
TER
ATOM   5009  O   WAT  1651     -15.159  -9.038  17.539  1.00  0.00
ATOM   5010  H1  WAT  1651     -14.556  -8.465  18.013  1.00  0.00
ATOM   5011  H2  WAT  1651     -15.899  -8.474  17.316  1.00  0.00
TER
ATOM   5012  O   WAT  1652     -12.015  -8.635  12.813  1.00  0.00
ATOM   5013  H1  WAT  1652     -11.820  -7.737  13.079  1.00  0.00
ATOM   5014  H2  WAT  1652     -12.802  -8.867  13.306  1.00  0.00
TER
ATOM   5015  O   WAT  1653     -10.463   8.605  14.573  1.00  0.00
ATOM   5016  H1  WAT  1653     -10.287   7.918  13.929  1.00  0.00
ATOM   5017  H2  WAT  1653     -11.160   9.129  14.181  1.00  0.00
TER
ATOM   5018  O   WAT  1654     -16.003  -0.839  -1.718  1.00  0.00
ATOM   5019  H1  WAT  1654     -16.084  -1.753  -1.989  1.00  0.00
ATOM   5020  H2  WAT  1654     -16.417  -0.342  -2.425  1.00  0.00
TER
ATOM   5021  O   WAT  1655     -17.872   0.939   0.162  1.00  0.00
ATOM   5022  H1  WAT  1655     -18.647   0.459   0.452  1.00  0.00
ATOM   5023  H2  WAT  1655     -17.220   0.260  -0.012  1.00  0.00
TER
ATOM   5024  O   WAT  1656     -13.851   5.345  -1.058  1.00  0.00
ATOM   5025  H1  WAT  1656     -14.313   4.574  -0.729  1.00  0.00
ATOM   5026  H2  WAT  1656     -13.038   5.372  -0.552  1.00  0.00
TER
ATOM   5027  O   WAT  1657     -17.624   7.631  -1.437  1.00  0.00
ATOM   5028  H1  WAT  1657     -18.243   8.087  -2.008  1.00  0.00
ATOM   5029  H2  WAT  1657     -16.769   7.786  -1.838  1.00  0.00
TER
ATOM   5030  O   WAT  1658     -18.431   3.615   0.169  1.00  0.00
ATOM   5031  H1  WAT  1658     -18.500   2.674   0.008  1.00  0.00
ATOM   5032  H2  WAT  1658     -17.669   3.705   0.742  1.00  0.00
TER
ATOM   5033  O   WAT  1659     -17.400  -3.578   0.396  1.00  0.00
ATOM   5034  H1  WAT  1659     -17.024  -4.451   0.284  1.00  0.00
ATOM   5035  H2  WAT  1659     -17.498  -3.242  -0.495  1.00  0.00
TER
ATOM   5036  O   WAT  1660     -13.618  -6.083  -2.671  1.00  0.00
ATOM   5037  H1  WAT  1660     -12.797  -6.573  -2.628  1.00  0.00
ATOM   5038  H2  WAT  1660     -13.584  -5.493  -1.918  1.00  0.00
TER
ATOM   5039  O   WAT  1661      -9.328  -4.066   3.894  1.00  0.00
ATOM   5040  H1  WAT  1661     -10.033  -3.678   3.375  1.00  0.00
ATOM   5041  H2  WAT  1661      -9.062  -3.371   4.496  1.00  0.00
TER
ATOM   5042  O   WAT  1662     -16.758   2.515  -4.044  1.00  0.00
ATOM   5043  H1  WAT  1662     -17.376   2.980  -4.608  1.00  0.00
ATOM   5044  H2  WAT  1662     -16.246   3.208  -3.627  1.00  0.00
TER
ATOM   5045  O   WAT  1663     -13.382  -4.143   0.102  1.00  0.00
ATOM   5046  H1  WAT  1663     -14.086  -3.855   0.682  1.00  0.00
ATOM   5047  H2  WAT  1663     -13.020  -3.333  -0.258  1.00  0.00
TER
ATOM   5048  O   WAT  1664     -11.765   5.474   2.365  1.00  0.00
ATOM   5049  H1  WAT  1664     -12.449   6.144   2.356  1.00  0.00
ATOM   5050  H2  WAT  1664     -11.226   5.673   1.599  1.00  0.00
TER
ATOM   5051  O   WAT  1665     -10.313  -4.698   0.493  1.00  0.00
ATOM   5052  H1  WAT  1665     -11.260  -4.664   0.624  1.00  0.00
ATOM   5053  H2  WAT  1665      -9.988  -3.884   0.878  1.00  0.00
TER
ATOM   5054  O   WAT  1666     -14.229   7.319   1.079  1.00  0.00
ATOM   5055  H1  WAT  1666     -14.217   6.915   0.211  1.00  0.00
ATOM   5056  H2  WAT  1666     -14.782   8.094   0.975  1.00  0.00
TER
ATOM   5057  O   WAT  1667     -12.935   4.041  -3.832  1.00  0.00
ATOM   5058  H1  WAT  1667     -13.045   3.098  -3.707  1.00  0.00
ATOM   5059  H2  WAT  1667     -12.938   4.402  -2.946  1.00  0.00
TER
ATOM   5060  O   WAT  1668     -14.831   2.222   2.407  1.00  0.00
ATOM   5061  H1  WAT  1668     -14.414   2.008   1.573  1.00  0.00
ATOM   5062  H2  WAT  1668     -14.107   2.479   2.978  1.00  0.00
TER
ATOM   5063  O   WAT  1669     -17.393  -0.333  -4.476  1.00  0.00
ATOM   5064  H1  WAT  1669     -18.320  -0.399  -4.247  1.00  0.00
ATOM   5065  H2  WAT  1669     -17.240   0.605  -4.590  1.00  0.00
TER
ATOM   5066  O   WAT  1670     -17.406  -4.061  -7.479  1.00  0.00
ATOM   5067  H1  WAT  1670     -18.346  -3.900  -7.394  1.00  0.00
ATOM   5068  H2  WAT  1670     -17.088  -3.343  -8.025  1.00  0.00
TER
ATOM   5069  O   WAT  1671     -10.885   0.621   2.499  1.00  0.00
ATOM   5070  H1  WAT  1671     -11.713   0.690   2.024  1.00  0.00
ATOM   5071  H2  WAT  1671     -10.290   1.206   2.031  1.00  0.00
TER
ATOM   5072  O   WAT  1672     -13.363   1.229  -3.972  1.00  0.00
ATOM   5073  H1  WAT  1672     -13.982   0.891  -4.619  1.00  0.00
ATOM   5074  H2  WAT  1672     -13.381   0.585  -3.264  1.00  0.00
TER
ATOM   5075  O   WAT  1673     -13.920  -2.592   3.445  1.00  0.00
ATOM   5076  H1  WAT  1673     -14.333  -1.767   3.699  1.00  0.00
ATOM   5077  H2  WAT  1673     -14.653  -3.178   3.252  1.00  0.00
TER
ATOM   5078  O   WAT  1674     -13.230   7.453   4.133  1.00  0.00
ATOM   5079  H1  WAT  1674     -13.707   8.261   3.940  1.00  0.00
ATOM   5080  H2  WAT  1674     -13.914   6.801   4.285  1.00  0.00
TER
ATOM   5081  O   WAT  1675     -15.187   0.468  -6.965  1.00  0.00
ATOM   5082  H1  WAT  1675     -14.747  -0.370  -7.111  1.00  0.00
ATOM   5083  H2  WAT  1675     -14.474   1.101  -6.878  1.00  0.00
TER
ATOM   5084  O   WAT  1676     -17.077   5.407  -2.997  1.00  0.00
ATOM   5085  H1  WAT  1676     -16.637   6.150  -3.411  1.00  0.00
ATOM   5086  H2  WAT  1676     -17.138   5.650  -2.073  1.00  0.00
TER
ATOM   5087  O   WAT  1677     -11.605  -8.278  -8.651  1.00  0.00
ATOM   5088  H1  WAT  1677     -11.918  -8.185  -7.751  1.00  0.00
ATOM   5089  H2  WAT  1677     -10.844  -7.700  -8.701  1.00  0.00
TER
ATOM   5090  O   WAT  1678      -9.650   7.215   9.202  1.00  0.00
ATOM   5091  H1  WAT  1678      -9.175   7.693   9.881  1.00  0.00
ATOM   5092  H2  WAT  1678      -9.030   7.146   8.476  1.00  0.00
TER
ATOM   5093  O   WAT  1679     -10.247   4.406   6.362  1.00  0.00
ATOM   5094  H1  WAT  1679     -10.121   4.167   5.444  1.00  0.00
ATOM   5095  H2  WAT  1679     -10.205   3.574   6.834  1.00  0.00
TER
ATOM   5096  O   WAT  1680     -16.386   8.109   4.931  1.00  0.00
ATOM   5097  H1  WAT  1680     -15.871   8.020   5.734  1.00  0.00
ATOM   5098  H2  WAT  1680     -17.229   8.455   5.224  1.00  0.00
TER
ATOM   5099  O   WAT  1681     -14.410   8.394  -5.640  1.00  0.00
ATOM   5100  H1  WAT  1681     -14.570   8.105  -4.742  1.00  0.00
ATOM   5101  H2  WAT  1681     -14.575   7.618  -6.176  1.00  0.00
TER
ATOM   5102  O   WAT  1682     -14.707   5.903  -7.081  1.00  0.00
ATOM   5103  H1  WAT  1682     -15.401   5.901  -7.740  1.00  0.00
ATOM   5104  H2  WAT  1682     -13.965   5.479  -7.511  1.00  0.00
TER
ATOM   5105  O   WAT  1683     -15.142   7.529  -3.006  1.00  0.00
ATOM   5106  H1  WAT  1683     -14.687   6.748  -2.692  1.00  0.00
ATOM   5107  H2  WAT  1683     -14.803   8.240  -2.462  1.00  0.00
TER
ATOM   5108  O   WAT  1684     -10.395  -3.541   7.327  1.00  0.00
ATOM   5109  H1  WAT  1684     -11.010  -3.033   6.798  1.00  0.00
ATOM   5110  H2  WAT  1684     -10.715  -4.441   7.269  1.00  0.00
TER
ATOM   5111  O   WAT  1685     -18.333  -4.702   4.793  1.00  0.00
ATOM   5112  H1  WAT  1685     -18.795  -4.493   5.605  1.00  0.00
ATOM   5113  H2  WAT  1685     -18.736  -5.516   4.490  1.00  0.00
TER
ATOM   5114  O   WAT  1686     -13.333  -3.481   5.923  1.00  0.00
ATOM   5115  H1  WAT  1686     -14.184  -3.780   6.244  1.00  0.00
ATOM   5116  H2  WAT  1686     -13.493  -3.237   5.011  1.00  0.00
TER
ATOM   5117  O   WAT  1687     -16.238  -1.981   8.023  1.00  0.00
ATOM   5118  H1  WAT  1687     -15.913  -2.814   7.683  1.00  0.00
ATOM   5119  H2  WAT  1687     -15.450  -1.458   8.170  1.00  0.00
TER
ATOM   5120  O   WAT  1688     -15.599  -2.439  -4.483  1.00  0.00
ATOM   5121  H1  WAT  1688     -16.198  -1.715  -4.667  1.00  0.00
ATOM   5122  H2  WAT  1688     -15.051  -2.501  -5.266  1.00  0.00
TER
ATOM   5123  O   WAT  1689     -16.993  -3.802  -2.453  1.00  0.00
ATOM   5124  H1  WAT  1689     -16.600  -3.485  -3.266  1.00  0.00
ATOM   5125  H2  WAT  1689     -16.631  -4.681  -2.339  1.00  0.00
TER
ATOM   5126  O   WAT  1690     -16.407  -1.212   1.642  1.00  0.00
ATOM   5127  H1  WAT  1690     -17.139  -0.703   1.991  1.00  0.00
ATOM   5128  H2  WAT  1690     -16.805  -2.029   1.341  1.00  0.00
TER
ATOM   5129  O   WAT  1691     -15.945  -5.758   1.054  1.00  0.00
ATOM   5130  H1  WAT  1691     -15.927  -5.308   1.899  1.00  0.00
ATOM   5131  H2  WAT  1691     -16.193  -6.658   1.268  1.00  0.00
TER
ATOM   5132  O   WAT  1692     -12.517  -8.345   6.893  1.00  0.00
ATOM   5133  H1  WAT  1692     -12.193  -9.076   7.419  1.00  0.00
ATOM   5134  H2  WAT  1692     -12.482  -8.664   5.991  1.00  0.00
TER
ATOM   5135  O   WAT  1693     -12.592   1.767   0.502  1.00  0.00
ATOM   5136  H1  WAT  1693     -11.872   2.263   0.111  1.00  0.00
ATOM   5137  H2  WAT  1693     -12.793   1.089  -0.143  1.00  0.00
TER
ATOM   5138  O   WAT  1694     -17.131  -6.839  -5.355  1.00  0.00
ATOM   5139  H1  WAT  1694     -17.944  -7.338  -5.431  1.00  0.00
ATOM   5140  H2  WAT  1694     -17.324  -5.999  -5.772  1.00  0.00
TER
ATOM   5141  O   WAT  1695     -17.210   1.838   6.388  1.00  0.00
ATOM   5142  H1  WAT  1695     -17.276   0.918   6.134  1.00  0.00
ATOM   5143  H2  WAT  1695     -17.839   1.936   7.103  1.00  0.00
TER
ATOM   5144  O   WAT  1696     -14.416  -2.467  -7.059  1.00  0.00
ATOM   5145  H1  WAT  1696     -13.528  -2.155  -7.234  1.00  0.00
ATOM   5146  H2  WAT  1696     -14.445  -3.340  -7.451  1.00  0.00
TER
ATOM   5147  O   WAT  1697     -17.278   4.660   6.139  1.00  0.00
ATOM   5148  H1  WAT  1697     -17.264   3.728   5.921  1.00  0.00
ATOM   5149  H2  WAT  1697     -17.986   4.746   6.778  1.00  0.00
TER
ATOM   5150  O   WAT  1698     -12.144  -1.156  -7.591  1.00  0.00
ATOM   5151  H1  WAT  1698     -12.228  -0.724  -8.442  1.00  0.00
ATOM   5152  H2  WAT  1698     -11.425  -0.696  -7.159  1.00  0.00
TER
ATOM   5153  O   WAT  1699     -11.067   1.301   5.486  1.00  0.00
ATOM   5154  H1  WAT  1699     -11.792   1.894   5.289  1.00  0.00
ATOM   5155  H2  WAT  1699     -10.539   1.293   4.687  1.00  0.00
TER
ATOM   5156  O   WAT  1700     -11.116   5.698  -4.863  1.00  0.00
ATOM   5157  H1  WAT  1700     -11.758   5.044  -4.589  1.00  0.00
ATOM   5158  H2  WAT  1700     -11.503   6.104  -5.639  1.00  0.00
TER
ATOM   5159  O   WAT  1701     -15.537   3.027  -1.016  1.00  0.00
ATOM   5160  H1  WAT  1701     -15.185   2.430  -1.676  1.00  0.00
ATOM   5161  H2  WAT  1701     -16.421   2.701  -0.845  1.00  0.00
TER
ATOM   5162  O   WAT  1702     -17.845   6.302   3.233  1.00  0.00
ATOM   5163  H1  WAT  1702     -17.201   6.508   3.910  1.00  0.00
ATOM   5164  H2  WAT  1702     -17.482   5.541   2.780  1.00  0.00
TER
ATOM   5165  O   WAT  1703     -16.572   4.305   1.951  1.00  0.00
ATOM   5166  H1  WAT  1703     -15.929   3.605   2.064  1.00  0.00
ATOM   5167  H2  WAT  1703     -16.047   5.085   1.770  1.00  0.00
TER
ATOM   5168  O   WAT  1704     -12.726   4.590  -8.325  1.00  0.00
ATOM   5169  H1  WAT  1704     -12.952   3.873  -7.733  1.00  0.00
ATOM   5170  H2  WAT  1704     -13.116   4.341  -9.163  1.00  0.00
TER
ATOM   5171  O   WAT  1705     -14.798   5.105   5.154  1.00  0.00
ATOM   5172  H1  WAT  1705     -14.462   5.691   5.832  1.00  0.00
ATOM   5173  H2  WAT  1705     -15.718   4.974   5.384  1.00  0.00
TER
ATOM   5174  O   WAT  1706     -13.144   2.507  -6.664  1.00  0.00
ATOM   5175  H1  WAT  1706     -13.432   2.969  -5.876  1.00  0.00
ATOM   5176  H2  WAT  1706     -12.349   2.047  -6.396  1.00  0.00
TER
ATOM   5177  O   WAT  1707     -15.754  -4.614   3.687  1.00  0.00
ATOM   5178  H1  WAT  1707     -15.385  -5.434   4.015  1.00  0.00
ATOM   5179  H2  WAT  1707     -16.614  -4.553   4.102  1.00  0.00
TER
ATOM   5180  O   WAT  1708     -12.387  -5.658  -5.504  1.00  0.00
ATOM   5181  H1  WAT  1708     -13.016  -5.553  -6.219  1.00  0.00
ATOM   5182  H2  WAT  1708     -12.882  -5.438  -4.715  1.00  0.00
TER
ATOM   5183  O   WAT  1709     -17.942   6.063  -8.071  1.00  0.00
ATOM   5184  H1  WAT  1709     -17.840   5.859  -9.001  1.00  0.00
ATOM   5185  H2  WAT  1709     -18.841   5.809  -7.866  1.00  0.00
TER
ATOM   5186  O   WAT  1710     -18.793  -1.960   3.911  1.00  0.00
ATOM   5187  H1  WAT  1710     -18.295  -1.485   4.576  1.00  0.00
ATOM   5188  H2  WAT  1710     -18.651  -2.883   4.118  1.00  0.00
TER
ATOM   5189  O   WAT  1711     -16.387  -6.654  -2.649  1.00  0.00
ATOM   5190  H1  WAT  1711     -16.511  -6.636  -3.598  1.00  0.00
ATOM   5191  H2  WAT  1711     -15.439  -6.606  -2.529  1.00  0.00
TER
ATOM   5192  O   WAT  1712     -11.587  -5.743   4.753  1.00  0.00
ATOM   5193  H1  WAT  1712     -12.089  -5.002   5.093  1.00  0.00
ATOM   5194  H2  WAT  1712     -10.771  -5.354   4.437  1.00  0.00
TER
ATOM   5195  O   WAT  1713     -13.294  -0.499  -1.800  1.00  0.00
ATOM   5196  H1  WAT  1713     -14.235  -0.484  -1.626  1.00  0.00
ATOM   5197  H2  WAT  1713     -12.980  -1.286  -1.354  1.00  0.00
TER
ATOM   5198  O   WAT  1714     -11.292   6.671  -0.125  1.00  0.00
ATOM   5199  H1  WAT  1714     -11.167   7.495   0.347  1.00  0.00
ATOM   5200  H2  WAT  1714     -10.425   6.460  -0.473  1.00  0.00
TER
ATOM   5201  O   WAT  1715     -15.978   4.057   8.683  1.00  0.00
ATOM   5202  H1  WAT  1715     -16.584   4.080   7.942  1.00  0.00
ATOM   5203  H2  WAT  1715     -16.282   3.325   9.219  1.00  0.00
TER
ATOM   5204  O   WAT  1716     -14.548   7.785   7.294  1.00  0.00
ATOM   5205  H1  WAT  1716     -13.596   7.701   7.244  1.00  0.00
ATOM   5206  H2  WAT  1716     -14.695   8.449   7.967  1.00  0.00
TER
ATOM   5207  O   WAT  1717     -11.657   7.165  -7.207  1.00  0.00
ATOM   5208  H1  WAT  1717     -11.943   6.751  -8.022  1.00  0.00
ATOM   5209  H2  WAT  1717     -11.855   8.093  -7.327  1.00  0.00
TER
ATOM   5210  O   WAT  1718     -16.952   2.220  -8.162  1.00  0.00
ATOM   5211  H1  WAT  1718     -17.501   2.667  -7.518  1.00  0.00
ATOM   5212  H2  WAT  1718     -16.330   1.715  -7.639  1.00  0.00
TER
ATOM   5213  O   WAT  1719     -12.898   3.574   7.770  1.00  0.00
ATOM   5214  H1  WAT  1719     -12.157   3.912   7.267  1.00  0.00
ATOM   5215  H2  WAT  1719     -13.661   3.743   7.217  1.00  0.00
TER
ATOM   5216  O   WAT  1720     -18.772   0.203  -9.018  1.00  0.00
ATOM   5217  H1  WAT  1720     -18.251  -0.512  -9.384  1.00  0.00
ATOM   5218  H2  WAT  1720     -18.125   0.841  -8.718  1.00  0.00
TER
ATOM   5219  O   WAT  1721     -14.224   1.626   6.305  1.00  0.00
ATOM   5220  H1  WAT  1721     -13.810   1.780   7.154  1.00  0.00
ATOM   5221  H2  WAT  1721     -15.159   1.751   6.468  1.00  0.00
TER
ATOM   5222  O   WAT  1722     -13.752  -1.035   8.309  1.00  0.00
ATOM   5223  H1  WAT  1722     -13.170  -1.790   8.221  1.00  0.00
ATOM   5224  H2  WAT  1722     -13.575  -0.504   7.532  1.00  0.00
TER
ATOM   5225  O   WAT  1723     -17.126  -0.691   5.659  1.00  0.00
ATOM   5226  H1  WAT  1723     -17.006  -1.287   6.398  1.00  0.00
ATOM   5227  H2  WAT  1723     -16.267  -0.654   5.239  1.00  0.00
TER
ATOM   5228  O   WAT  1724     -14.787  -0.137   4.235  1.00  0.00
ATOM   5229  H1  WAT  1724     -15.314   0.387   3.632  1.00  0.00
ATOM   5230  H2  WAT  1724     -14.444   0.496   4.866  1.00  0.00
TER
ATOM   5231  O   WAT  1725     -15.540  -4.532   7.150  1.00  0.00
ATOM   5232  H1  WAT  1725     -16.228  -5.194   7.085  1.00  0.00
ATOM   5233  H2  WAT  1725     -14.819  -4.978   7.595  1.00  0.00
TER
ATOM   5234  O   WAT  1726     -14.910  -7.937  -6.791  1.00  0.00
ATOM   5235  H1  WAT  1726     -14.629  -8.780  -6.435  1.00  0.00
ATOM   5236  H2  WAT  1726     -15.683  -7.705  -6.277  1.00  0.00
TER
ATOM   5237  O   WAT  1727     -18.207   8.284  -6.728  1.00  0.00
ATOM   5238  H1  WAT  1727     -17.312   8.622  -6.706  1.00  0.00
ATOM   5239  H2  WAT  1727     -18.175   7.562  -7.355  1.00  0.00
TER
ATOM   5240  O   WAT  1728     -11.227   6.814   5.979  1.00  0.00
ATOM   5241  H1  WAT  1728     -11.827   6.874   5.235  1.00  0.00
ATOM   5242  H2  WAT  1728     -11.098   5.875   6.108  1.00  0.00
TER
ATOM   5243  O   WAT  1729      -9.987   4.556  -8.684  1.00  0.00
ATOM   5244  H1  WAT  1729     -10.818   4.624  -8.214  1.00  0.00
ATOM   5245  H2  WAT  1729      -9.810   5.446  -8.988  1.00  0.00
TER
ATOM   5246  O   WAT  1730     -10.532   1.301  -6.181  1.00  0.00
ATOM   5247  H1  WAT  1730      -9.770   1.870  -6.075  1.00  0.00
ATOM   5248  H2  WAT  1730     -10.516   0.734  -5.410  1.00  0.00
TER
ATOM   5249  O   WAT  1731      -9.526   2.156  -1.337  1.00  0.00
ATOM   5250  H1  WAT  1731      -9.155   1.373  -1.743  1.00  0.00
ATOM   5251  H2  WAT  1731      -8.885   2.845  -1.515  1.00  0.00
TER
ATOM   5252  O   WAT  1732     -12.542   3.539   4.076  1.00  0.00
ATOM   5253  H1  WAT  1732     -13.356   3.969   4.339  1.00  0.00
ATOM   5254  H2  WAT  1732     -12.135   4.151   3.463  1.00  0.00
TER
ATOM   5255  O   WAT  1733     -10.480   1.594  -9.024  1.00  0.00
ATOM   5256  H1  WAT  1733     -10.205   2.502  -9.152  1.00  0.00
ATOM   5257  H2  WAT  1733     -10.669   1.531  -8.087  1.00  0.00
TER
ATOM   5258  O   WAT  1734     -14.082  -5.381  -7.728  1.00  0.00
ATOM   5259  H1  WAT  1734     -13.664  -5.568  -8.569  1.00  0.00
ATOM   5260  H2  WAT  1734     -14.389  -6.233  -7.418  1.00  0.00
TER
ATOM   5261  O   WAT  1735     -10.583  -0.469  -4.031  1.00  0.00
ATOM   5262  H1  WAT  1735     -10.959  -1.236  -4.463  1.00  0.00
ATOM   5263  H2  WAT  1735     -11.313  -0.087  -3.543  1.00  0.00
TER
ATOM   5264  O   WAT  1736     -11.193  -1.322   5.603  1.00  0.00
ATOM   5265  H1  WAT  1736     -11.425  -1.550   4.703  1.00  0.00
ATOM   5266  H2  WAT  1736     -10.933  -0.402   5.558  1.00  0.00
TER
ATOM   5267  O   WAT  1737     -12.754  -6.096   8.381  1.00  0.00
ATOM   5268  H1  WAT  1737     -11.877  -6.088   8.765  1.00  0.00
ATOM   5269  H2  WAT  1737     -12.742  -6.833   7.770  1.00  0.00
TER
ATOM   5270  O   WAT  1738     -11.308  -2.243  -0.730  1.00  0.00
ATOM   5271  H1  WAT  1738     -10.784  -2.737  -1.361  1.00  0.00
ATOM   5272  H2  WAT  1738     -10.722  -2.108   0.015  1.00  0.00
TER
ATOM   5273  O   WAT  1739     -11.129  -2.159   2.792  1.00  0.00
ATOM   5274  H1  WAT  1739     -12.079  -2.193   2.906  1.00  0.00
ATOM   5275  H2  WAT  1739     -10.948  -1.249   2.557  1.00  0.00
TER
ATOM   5276  O   WAT  1740     -11.818  -2.986  -4.791  1.00  0.00
ATOM   5277  H1  WAT  1740     -11.322  -3.219  -4.006  1.00  0.00
ATOM   5278  H2  WAT  1740     -12.016  -3.825  -5.207  1.00  0.00
TER
ATOM   5279  O   WAT  1741     -10.389  -4.350  -2.257  1.00  0.00
ATOM   5280  H1  WAT  1741     -10.499  -4.504  -1.319  1.00  0.00
ATOM   5281  H2  WAT  1741      -9.629  -4.878  -2.499  1.00  0.00
TER
ATOM   5282  O   WAT  1742     -12.043  -8.410   4.201  1.00  0.00
ATOM   5283  H1  WAT  1742     -11.406  -7.797   4.567  1.00  0.00
ATOM   5284  H2  WAT  1742     -11.895  -8.374   3.256  1.00  0.00
TER
ATOM   5285  O   WAT  1743      -9.500  -6.519  -9.016  1.00  0.00
ATOM   5286  H1  WAT  1743      -8.575  -6.651  -9.225  1.00  0.00
ATOM   5287  H2  WAT  1743      -9.523  -6.440  -8.063  1.00  0.00
TER
ATOM   5288  O   WAT  1744      -9.426  -5.748  -6.391  1.00  0.00
ATOM   5289  H1  WAT  1744     -10.221  -5.813  -5.861  1.00  0.00
ATOM   5290  H2  WAT  1744      -9.222  -4.813  -6.402  1.00  0.00
TER
ATOM   5291  O   WAT  1745     -12.485   8.291  -2.397  1.00  0.00
ATOM   5292  H1  WAT  1745     -11.889   7.970  -3.073  1.00  0.00
ATOM   5293  H2  WAT  1745     -12.227   7.819  -1.606  1.00  0.00
TER
ATOM   5294  O   WAT  1746     -18.672  -7.258   7.109  1.00  0.00
ATOM   5295  H1  WAT  1746     -18.733  -6.665   7.858  1.00  0.00
ATOM   5296  H2  WAT  1746     -17.732  -7.365   6.964  1.00  0.00
TER
ATOM   5297  O   WAT  1747     -16.035  -7.601   6.748  1.00  0.00
ATOM   5298  H1  WAT  1747     -15.421  -7.283   6.086  1.00  0.00
ATOM   5299  H2  WAT  1747     -15.490  -8.086   7.368  1.00  0.00
TER
ATOM   5300  O   WAT  1748      -9.617   8.299   4.154  1.00  0.00
ATOM   5301  H1  WAT  1748     -10.112   8.695   3.437  1.00  0.00
ATOM   5302  H2  WAT  1748     -10.226   7.673   4.548  1.00  0.00
TER
ATOM   5303  O   WAT  1749     -15.294  -9.037   3.075  1.00  0.00
ATOM   5304  H1  WAT  1749     -16.168  -8.704   2.872  1.00  0.00
ATOM   5305  H2  WAT  1749     -15.403  -9.510   3.900  1.00  0.00
TER
ATOM   5306  O   WAT  1750     -14.387  -6.830   4.459  1.00  0.00
ATOM   5307  H1  WAT  1750     -14.716  -7.645   4.079  1.00  0.00
ATOM   5308  H2  WAT  1750     -13.439  -6.873   4.336  1.00  0.00
TER
ATOM   5309  O   WAT  1751     -11.933   8.941   1.433  1.00  0.00
ATOM   5310  H1  WAT  1751     -12.393   9.692   1.059  1.00  0.00
ATOM   5311  H2  WAT  1751     -12.562   8.222   1.374  1.00  0.00
TER
ATOM   5312  O   WAT  1752     -18.764   8.141   1.435  1.00  0.00
ATOM   5313  H1  WAT  1752     -18.476   7.886   0.558  1.00  0.00
ATOM   5314  H2  WAT  1752     -18.252   7.588   2.025  1.00  0.00
TER
ATOM   5315  O   WAT  1753     -17.547  -8.120   2.014  1.00  0.00
ATOM   5316  H1  WAT  1753     -18.329  -7.646   2.294  1.00  0.00
ATOM   5317  H2  WAT  1753     -17.840  -9.025   1.906  1.00  0.00
TER
ATOM   5318  O   WAT  1754     -12.994  -7.418   0.059  1.00  0.00
ATOM   5319  H1  WAT  1754     -12.554  -7.474  -0.789  1.00  0.00
ATOM   5320  H2  WAT  1754     -13.264  -6.502   0.130  1.00  0.00
TER
ATOM   5321  O   WAT  1755     -11.131  -7.787  -1.930  1.00  0.00
ATOM   5322  H1  WAT  1755     -11.192  -8.730  -2.077  1.00  0.00
ATOM   5323  H2  WAT  1755     -10.351  -7.679  -1.385  1.00  0.00
TER
ATOM   5324  O   WAT  1756     -15.159  -9.038  -1.236  1.00  0.00
ATOM   5325  H1  WAT  1756     -14.556  -8.465  -0.761  1.00  0.00
ATOM   5326  H2  WAT  1756     -15.899  -8.474  -1.458  1.00  0.00
TER
ATOM   5327  O   WAT  1757     -12.015  -8.635  -5.962  1.00  0.00
ATOM   5328  H1  WAT  1757     -11.820  -7.737  -5.695  1.00  0.00
ATOM   5329  H2  WAT  1757     -12.802  -8.867  -5.468  1.00  0.00
TER
ATOM   5330  O   WAT  1758     -18.697   9.062   8.801  1.00  0.00
ATOM   5331  H1  WAT  1758     -17.770   8.827   8.845  1.00  0.00
ATOM   5332  H2  WAT  1758     -18.712   9.889   8.320  1.00  0.00
TER
ATOM   5333  O   WAT  1759     -10.463   8.605  -4.201  1.00  0.00
ATOM   5334  H1  WAT  1759     -10.287   7.918  -4.845  1.00  0.00
ATOM   5335  H2  WAT  1759     -11.160   9.129  -4.593  1.00  0.00
TER
ATOM   5336  O   WAT  1760     -14.909  -8.858   9.144  1.00  0.00
ATOM   5337  H1  WAT  1760     -15.023  -8.539  10.039  1.00  0.00
ATOM   5338  H2  WAT  1760     -14.092  -8.457   8.847  1.00  0.00
TER
ATOM   5339  O   WAT  1761     -12.129   8.289   8.626  1.00  0.00
ATOM   5340  H1  WAT  1761     -11.337   7.794   8.418  1.00  0.00
ATOM   5341  H2  WAT  1761     -11.836   8.968   9.233  1.00  0.00
TER
ATOM   5342  O   WAT  1762     -17.872   0.939 -18.612  1.00  0.00
ATOM   5343  H1  WAT  1762     -18.647   0.459 -18.322  1.00  0.00
ATOM   5344  H2  WAT  1762     -17.220   0.260 -18.786  1.00  0.00
TER
ATOM   5345  O   WAT  1763     -13.851   5.345 -19.832  1.00  0.00
ATOM   5346  H1  WAT  1763     -14.313   4.574 -19.503  1.00  0.00
ATOM   5347  H2  WAT  1763     -13.038   5.372 -19.327  1.00  0.00
TER
ATOM   5348  O   WAT  1764     -18.431   3.615 -18.605  1.00  0.00
ATOM   5349  H1  WAT  1764     -18.500   2.674 -18.766  1.00  0.00
ATOM   5350  H2  WAT  1764     -17.669   3.705 -18.033  1.00  0.00
TER
ATOM   5351  O   WAT  1765     -17.400  -3.578 -18.378  1.00  0.00
ATOM   5352  H1  WAT  1765     -17.024  -4.451 -18.491  1.00  0.00
ATOM   5353  H2  WAT  1765     -17.498  -3.242 -19.269  1.00  0.00
TER
ATOM   5354  O   WAT  1766      -9.328  -4.066 -14.881  1.00  0.00
ATOM   5355  H1  WAT  1766     -10.033  -3.678 -15.399  1.00  0.00
ATOM   5356  H2  WAT  1766      -9.062  -3.371 -14.279  1.00  0.00
TER
ATOM   5357  O   WAT  1767     -13.382  -4.143 -18.672  1.00  0.00
ATOM   5358  H1  WAT  1767     -14.086  -3.855 -18.092  1.00  0.00
ATOM   5359  H2  WAT  1767     -13.020  -3.333 -19.032  1.00  0.00
TER
ATOM   5360  O   WAT  1768     -11.765   5.474 -16.410  1.00  0.00
ATOM   5361  H1  WAT  1768     -12.449   6.144 -16.418  1.00  0.00
ATOM   5362  H2  WAT  1768     -11.226   5.673 -17.175  1.00  0.00
TER
ATOM   5363  O   WAT  1769     -10.313  -4.698 -18.281  1.00  0.00
ATOM   5364  H1  WAT  1769     -11.260  -4.664 -18.150  1.00  0.00
ATOM   5365  H2  WAT  1769      -9.988  -3.884 -17.897  1.00  0.00
TER
ATOM   5366  O   WAT  1770     -14.229   7.319 -17.695  1.00  0.00
ATOM   5367  H1  WAT  1770     -14.217   6.915 -18.563  1.00  0.00
ATOM   5368  H2  WAT  1770     -14.782   8.094 -17.799  1.00  0.00
TER
ATOM   5369  O   WAT  1771     -14.831   2.222 -16.367  1.00  0.00
ATOM   5370  H1  WAT  1771     -14.414   2.008 -17.202  1.00  0.00
ATOM   5371  H2  WAT  1771     -14.107   2.479 -15.796  1.00  0.00
TER
ATOM   5372  O   WAT  1772     -10.885   0.621 -16.275  1.00  0.00
ATOM   5373  H1  WAT  1772     -11.713   0.690 -16.750  1.00  0.00
ATOM   5374  H2  WAT  1772     -10.290   1.206 -16.744  1.00  0.00
TER
ATOM   5375  O   WAT  1773     -13.920  -2.592 -15.330  1.00  0.00
ATOM   5376  H1  WAT  1773     -14.333  -1.767 -15.076  1.00  0.00
ATOM   5377  H2  WAT  1773     -14.653  -3.178 -15.522  1.00  0.00
TER
ATOM   5378  O   WAT  1774     -13.230   7.453 -14.642  1.00  0.00
ATOM   5379  H1  WAT  1774     -13.707   8.261 -14.834  1.00  0.00
ATOM   5380  H2  WAT  1774     -13.914   6.801 -14.489  1.00  0.00
TER
ATOM   5381  O   WAT  1775      -9.650   7.215  -9.573  1.00  0.00
ATOM   5382  H1  WAT  1775      -9.175   7.693  -8.894  1.00  0.00
ATOM   5383  H2  WAT  1775      -9.030   7.146 -10.298  1.00  0.00
TER
ATOM   5384  O   WAT  1776     -10.247   4.406 -12.413  1.00  0.00
ATOM   5385  H1  WAT  1776     -10.121   4.167 -13.331  1.00  0.00
ATOM   5386  H2  WAT  1776     -10.205   3.574 -11.940  1.00  0.00
TER
ATOM   5387  O   WAT  1777     -16.386   8.109 -13.843  1.00  0.00
ATOM   5388  H1  WAT  1777     -15.871   8.020 -13.041  1.00  0.00
ATOM   5389  H2  WAT  1777     -17.229   8.455 -13.550  1.00  0.00
TER
ATOM   5390  O   WAT  1778     -10.395  -3.541 -11.448  1.00  0.00
ATOM   5391  H1  WAT  1778     -11.010  -3.033 -11.976  1.00  0.00
ATOM   5392  H2  WAT  1778     -10.715  -4.441 -11.505  1.00  0.00
TER
ATOM   5393  O   WAT  1779     -18.333  -4.702 -13.981  1.00  0.00
ATOM   5394  H1  WAT  1779     -18.795  -4.493 -13.169  1.00  0.00
ATOM   5395  H2  WAT  1779     -18.736  -5.516 -14.284  1.00  0.00
TER
ATOM   5396  O   WAT  1780     -13.333  -3.481 -12.852  1.00  0.00
ATOM   5397  H1  WAT  1780     -14.184  -3.780 -12.531  1.00  0.00
ATOM   5398  H2  WAT  1780     -13.493  -3.237 -13.763  1.00  0.00
TER
ATOM   5399  O   WAT  1781     -16.238  -1.981 -10.752  1.00  0.00
ATOM   5400  H1  WAT  1781     -15.913  -2.814 -11.092  1.00  0.00
ATOM   5401  H2  WAT  1781     -15.450  -1.458 -10.604  1.00  0.00
TER
ATOM   5402  O   WAT  1782     -16.407  -1.212 -17.132  1.00  0.00
ATOM   5403  H1  WAT  1782     -17.139  -0.703 -16.783  1.00  0.00
ATOM   5404  H2  WAT  1782     -16.805  -2.029 -17.433  1.00  0.00
TER
ATOM   5405  O   WAT  1783     -15.945  -5.758 -17.720  1.00  0.00
ATOM   5406  H1  WAT  1783     -15.927  -5.308 -16.876  1.00  0.00
ATOM   5407  H2  WAT  1783     -16.193  -6.658 -17.507  1.00  0.00
TER
ATOM   5408  O   WAT  1784     -12.517  -8.345 -11.881  1.00  0.00
ATOM   5409  H1  WAT  1784     -12.193  -9.076 -11.356  1.00  0.00
ATOM   5410  H2  WAT  1784     -12.482  -8.664 -12.783  1.00  0.00
TER
ATOM   5411  O   WAT  1785     -12.592   1.767 -18.273  1.00  0.00
ATOM   5412  H1  WAT  1785     -11.872   2.263 -18.663  1.00  0.00
ATOM   5413  H2  WAT  1785     -12.793   1.089 -18.917  1.00  0.00
TER
ATOM   5414  O   WAT  1786     -17.210   1.838 -12.386  1.00  0.00
ATOM   5415  H1  WAT  1786     -17.276   0.918 -12.640  1.00  0.00
ATOM   5416  H2  WAT  1786     -17.839   1.936 -11.671  1.00  0.00
TER
ATOM   5417  O   WAT  1787     -17.278   4.660 -12.635  1.00  0.00
ATOM   5418  H1  WAT  1787     -17.264   3.728 -12.854  1.00  0.00
ATOM   5419  H2  WAT  1787     -17.986   4.746 -11.996  1.00  0.00
TER
ATOM   5420  O   WAT  1788     -11.067   1.301 -13.289  1.00  0.00
ATOM   5421  H1  WAT  1788     -11.792   1.894 -13.486  1.00  0.00
ATOM   5422  H2  WAT  1788     -10.539   1.293 -14.087  1.00  0.00
TER
ATOM   5423  O   WAT  1789     -17.845   6.302 -15.541  1.00  0.00
ATOM   5424  H1  WAT  1789     -17.201   6.508 -14.864  1.00  0.00
ATOM   5425  H2  WAT  1789     -17.482   5.541 -15.994  1.00  0.00
TER
ATOM   5426  O   WAT  1790     -16.572   4.305 -16.824  1.00  0.00
ATOM   5427  H1  WAT  1790     -15.929   3.605 -16.710  1.00  0.00
ATOM   5428  H2  WAT  1790     -16.047   5.085 -17.004  1.00  0.00
TER
ATOM   5429  O   WAT  1791     -14.798   5.105 -13.620  1.00  0.00
ATOM   5430  H1  WAT  1791     -14.462   5.691 -12.942  1.00  0.00
ATOM   5431  H2  WAT  1791     -15.718   4.974 -13.390  1.00  0.00
TER
ATOM   5432  O   WAT  1792     -15.754  -4.614 -15.088  1.00  0.00
ATOM   5433  H1  WAT  1792     -15.385  -5.434 -14.760  1.00  0.00
ATOM   5434  H2  WAT  1792     -16.614  -4.553 -14.672  1.00  0.00
TER
ATOM   5435  O   WAT  1793     -18.793  -1.960 -14.864  1.00  0.00
ATOM   5436  H1  WAT  1793     -18.295  -1.485 -14.199  1.00  0.00
ATOM   5437  H2  WAT  1793     -18.651  -2.883 -14.657  1.00  0.00
TER
ATOM   5438  O   WAT  1794     -11.587  -5.743 -14.021  1.00  0.00
ATOM   5439  H1  WAT  1794     -12.089  -5.002 -13.682  1.00  0.00
ATOM   5440  H2  WAT  1794     -10.771  -5.354 -14.337  1.00  0.00
TER
ATOM   5441  O   WAT  1795     -11.292   6.671 -18.899  1.00  0.00
ATOM   5442  H1  WAT  1795     -11.167   7.495 -18.427  1.00  0.00
ATOM   5443  H2  WAT  1795     -10.425   6.460 -19.247  1.00  0.00
TER
ATOM   5444  O   WAT  1796     -15.978   4.057 -10.092  1.00  0.00
ATOM   5445  H1  WAT  1796     -16.584   4.080 -10.832  1.00  0.00
ATOM   5446  H2  WAT  1796     -16.282   3.325  -9.555  1.00  0.00
TER
ATOM   5447  O   WAT  1797     -14.548   7.785 -11.481  1.00  0.00
ATOM   5448  H1  WAT  1797     -13.596   7.701 -11.531  1.00  0.00
ATOM   5449  H2  WAT  1797     -14.695   8.449 -10.807  1.00  0.00
TER
ATOM   5450  O   WAT  1798     -12.898   3.574 -11.004  1.00  0.00
ATOM   5451  H1  WAT  1798     -12.157   3.912 -11.508  1.00  0.00
ATOM   5452  H2  WAT  1798     -13.661   3.743 -11.557  1.00  0.00
TER
ATOM   5453  O   WAT  1799     -14.224   1.626 -12.469  1.00  0.00
ATOM   5454  H1  WAT  1799     -13.810   1.780 -11.620  1.00  0.00
ATOM   5455  H2  WAT  1799     -15.159   1.751 -12.306  1.00  0.00
TER
ATOM   5456  O   WAT  1800     -13.752  -1.035 -10.465  1.00  0.00
ATOM   5457  H1  WAT  1800     -13.170  -1.790 -10.553  1.00  0.00
ATOM   5458  H2  WAT  1800     -13.575  -0.504 -11.242  1.00  0.00
TER
ATOM   5459  O   WAT  1801     -17.126  -0.691 -13.116  1.00  0.00
ATOM   5460  H1  WAT  1801     -17.006  -1.287 -12.376  1.00  0.00
ATOM   5461  H2  WAT  1801     -16.267  -0.654 -13.535  1.00  0.00
TER
ATOM   5462  O   WAT  1802     -14.787  -0.137 -14.539  1.00  0.00
ATOM   5463  H1  WAT  1802     -15.314   0.387 -15.143  1.00  0.00
ATOM   5464  H2  WAT  1802     -14.444   0.496 -13.908  1.00  0.00
TER
ATOM   5465  O   WAT  1803     -15.540  -4.532 -11.625  1.00  0.00
ATOM   5466  H1  WAT  1803     -16.228  -5.194 -11.690  1.00  0.00
ATOM   5467  H2  WAT  1803     -14.819  -4.978 -11.180  1.00  0.00
TER
ATOM   5468  O   WAT  1804     -11.227   6.814 -12.796  1.00  0.00
ATOM   5469  H1  WAT  1804     -11.827   6.874 -13.539  1.00  0.00
ATOM   5470  H2  WAT  1804     -11.098   5.875 -12.666  1.00  0.00
TER
ATOM   5471  O   WAT  1805     -12.542   3.539 -14.698  1.00  0.00
ATOM   5472  H1  WAT  1805     -13.356   3.969 -14.435  1.00  0.00
ATOM   5473  H2  WAT  1805     -12.135   4.151 -15.311  1.00  0.00
TER
ATOM   5474  O   WAT  1806     -11.193  -1.322 -13.171  1.00  0.00
ATOM   5475  H1  WAT  1806     -11.425  -1.550 -14.071  1.00  0.00
ATOM   5476  H2  WAT  1806     -10.933  -0.402 -13.217  1.00  0.00
TER
ATOM   5477  O   WAT  1807     -12.754  -6.096 -10.393  1.00  0.00
ATOM   5478  H1  WAT  1807     -11.877  -6.088 -10.010  1.00  0.00
ATOM   5479  H2  WAT  1807     -12.742  -6.833 -11.004  1.00  0.00
TER
ATOM   5480  O   WAT  1808     -11.308  -2.243 -19.504  1.00  0.00
ATOM   5481  H1  WAT  1808     -10.784  -2.737 -20.135  1.00  0.00
ATOM   5482  H2  WAT  1808     -10.722  -2.108 -18.760  1.00  0.00
TER
ATOM   5483  O   WAT  1809     -11.129  -2.159 -15.982  1.00  0.00
ATOM   5484  H1  WAT  1809     -12.079  -2.193 -15.868  1.00  0.00
ATOM   5485  H2  WAT  1809     -10.948  -1.249 -16.217  1.00  0.00
TER
ATOM   5486  O   WAT  1810     -12.043  -8.410 -14.573  1.00  0.00
ATOM   5487  H1  WAT  1810     -11.406  -7.797 -14.207  1.00  0.00
ATOM   5488  H2  WAT  1810     -11.895  -8.374 -15.518  1.00  0.00
TER
ATOM   5489  O   WAT  1811     -18.672  -7.258 -11.666  1.00  0.00
ATOM   5490  H1  WAT  1811     -18.733  -6.665 -10.916  1.00  0.00
ATOM   5491  H2  WAT  1811     -17.732  -7.365 -11.810  1.00  0.00
TER
ATOM   5492  O   WAT  1812     -16.035  -7.601 -12.026  1.00  0.00
ATOM   5493  H1  WAT  1812     -15.421  -7.283 -12.688  1.00  0.00
ATOM   5494  H2  WAT  1812     -15.490  -8.086 -11.407  1.00  0.00
TER
ATOM   5495  O   WAT  1813      -9.617   8.299 -14.620  1.00  0.00
ATOM   5496  H1  WAT  1813     -10.112   8.695 -15.337  1.00  0.00
ATOM   5497  H2  WAT  1813     -10.226   7.673 -14.226  1.00  0.00
TER
ATOM   5498  O   WAT  1814     -15.294  -9.037 -15.699  1.00  0.00
ATOM   5499  H1  WAT  1814     -16.168  -8.704 -15.902  1.00  0.00
ATOM   5500  H2  WAT  1814     -15.403  -9.510 -14.874  1.00  0.00
TER
ATOM   5501  O   WAT  1815     -14.387  -6.830 -14.315  1.00  0.00
ATOM   5502  H1  WAT  1815     -14.716  -7.645 -14.695  1.00  0.00
ATOM   5503  H2  WAT  1815     -13.439  -6.873 -14.439  1.00  0.00
TER
ATOM   5504  O   WAT  1816     -11.933   8.941 -17.341  1.00  0.00
ATOM   5505  H1  WAT  1816     -12.393   9.692 -17.716  1.00  0.00
ATOM   5506  H2  WAT  1816     -12.562   8.222 -17.400  1.00  0.00
TER
ATOM   5507  O   WAT  1817     -18.764   8.141 -17.340  1.00  0.00
ATOM   5508  H1  WAT  1817     -18.476   7.886 -18.216  1.00  0.00
ATOM   5509  H2  WAT  1817     -18.252   7.588 -16.749  1.00  0.00
TER
ATOM   5510  O   WAT  1818     -17.547  -8.120 -16.760  1.00  0.00
ATOM   5511  H1  WAT  1818     -18.329  -7.646 -16.480  1.00  0.00
ATOM   5512  H2  WAT  1818     -17.840  -9.025 -16.869  1.00  0.00
TER
ATOM   5513  O   WAT  1819     -12.994  -7.418 -18.715  1.00  0.00
ATOM   5514  H1  WAT  1819     -12.554  -7.474 -19.563  1.00  0.00
ATOM   5515  H2  WAT  1819     -13.264  -6.502 -18.644  1.00  0.00
TER
ATOM   5516  O   WAT  1820     -15.159  -9.038 -20.010  1.00  0.00
ATOM   5517  H1  WAT  1820     -14.556  -8.465 -19.535  1.00  0.00
ATOM   5518  H2  WAT  1820     -15.899  -8.474 -20.233  1.00  0.00
TER
ATOM   5519  O   WAT  1821     -18.697   9.062  -9.973  1.00  0.00
ATOM   5520  H1  WAT  1821     -17.770   8.827  -9.929  1.00  0.00
ATOM   5521  H2  WAT  1821     -18.712   9.889 -10.454  1.00  0.00
TER
ATOM   5522  O   WAT  1822     -14.909  -8.858  -9.631  1.00  0.00
ATOM   5523  H1  WAT  1822     -15.023  -8.539  -8.736  1.00  0.00
ATOM   5524  H2  WAT  1822     -14.092  -8.457  -9.927  1.00  0.00
TER
ATOM   5525  O   WAT  1823     -12.129   8.289 -10.149  1.00  0.00
ATOM   5526  H1  WAT  1823     -11.337   7.794 -10.356  1.00  0.00
ATOM   5527  H2  WAT  1823     -11.836   8.968  -9.541  1.00  0.00
TER
ATOM   5528  O   WAT  1824     -16.003 -19.613  17.056  1.00  0.00
ATOM   5529  H1  WAT  1824     -16.084 -20.528  16.785  1.00  0.00
ATOM   5530  H2  WAT  1824     -16.417 -19.116  16.350  1.00  0.00
TER
ATOM   5531  O   WAT  1825     -17.872 -17.835  18.937  1.00  0.00
ATOM   5532  H1  WAT  1825     -18.647 -18.315  19.227  1.00  0.00
ATOM   5533  H2  WAT  1825     -17.220 -18.515  18.762  1.00  0.00
TER
ATOM   5534  O   WAT  1826     -13.851 -13.429  17.717  1.00  0.00
ATOM   5535  H1  WAT  1826     -14.313 -14.200  18.045  1.00  0.00
ATOM   5536  H2  WAT  1826     -13.038 -13.403  18.222  1.00  0.00
TER
ATOM   5537  O   WAT  1827     -17.624 -11.143  17.337  1.00  0.00
ATOM   5538  H1  WAT  1827     -18.243 -10.688  16.767  1.00  0.00
ATOM   5539  H2  WAT  1827     -16.769 -10.988  16.936  1.00  0.00
TER
ATOM   5540  O   WAT  1828     -18.431 -15.159  18.944  1.00  0.00
ATOM   5541  H1  WAT  1828     -18.500 -16.100  18.783  1.00  0.00
ATOM   5542  H2  WAT  1828     -17.669 -15.069  19.516  1.00  0.00
TER
ATOM   5543  O   WAT  1829     -16.758 -16.259  14.730  1.00  0.00
ATOM   5544  H1  WAT  1829     -17.376 -15.795  14.167  1.00  0.00
ATOM   5545  H2  WAT  1829     -16.246 -15.567  15.147  1.00  0.00
TER
ATOM   5546  O   WAT  1830     -14.229 -11.455  19.854  1.00  0.00
ATOM   5547  H1  WAT  1830     -14.217 -11.859  18.986  1.00  0.00
ATOM   5548  H2  WAT  1830     -14.782 -10.681  19.750  1.00  0.00
TER
ATOM   5549  O   WAT  1831     -12.935 -14.734  14.943  1.00  0.00
ATOM   5550  H1  WAT  1831     -13.045 -15.676  15.068  1.00  0.00
ATOM   5551  H2  WAT  1831     -12.938 -14.372  15.829  1.00  0.00
TER
ATOM   5552  O   WAT  1832     -17.393 -19.107  14.299  1.00  0.00
ATOM   5553  H1  WAT  1832     -18.320 -19.174  14.528  1.00  0.00
ATOM   5554  H2  WAT  1832     -17.240 -18.169  14.184  1.00  0.00
TER
ATOM   5555  O   WAT  1833     -13.363 -17.545  14.802  1.00  0.00
ATOM   5556  H1  WAT  1833     -13.982 -17.883  14.155  1.00  0.00
ATOM   5557  H2  WAT  1833     -13.381 -18.189  15.510  1.00  0.00
TER
ATOM   5558  O   WAT  1834     -15.187 -18.307  11.810  1.00  0.00
ATOM   5559  H1  WAT  1834     -14.747 -19.144  11.663  1.00  0.00
ATOM   5560  H2  WAT  1834     -14.474 -17.674  11.896  1.00  0.00
TER
ATOM   5561  O   WAT  1835     -17.077 -13.367  15.778  1.00  0.00
ATOM   5562  H1  WAT  1835     -16.637 -12.625  15.363  1.00  0.00
ATOM   5563  H2  WAT  1835     -17.138 -13.124  16.702  1.00  0.00
TER
ATOM   5564  O   WAT  1836     -14.410 -10.380  13.134  1.00  0.00
ATOM   5565  H1  WAT  1836     -14.570 -10.670  14.032  1.00  0.00
ATOM   5566  H2  WAT  1836     -14.575 -11.156  12.599  1.00  0.00
TER
ATOM   5567  O   WAT  1837     -14.707 -12.871  11.694  1.00  0.00
ATOM   5568  H1  WAT  1837     -15.401 -12.874  11.034  1.00  0.00
ATOM   5569  H2  WAT  1837     -13.965 -13.295  11.263  1.00  0.00
TER
ATOM   5570  O   WAT  1838     -15.142 -11.245  15.769  1.00  0.00
ATOM   5571  H1  WAT  1838     -14.687 -12.026  16.083  1.00  0.00
ATOM   5572  H2  WAT  1838     -14.803 -10.534  16.313  1.00  0.00
TER
ATOM   5573  O   WAT  1839     -15.599 -21.213  14.291  1.00  0.00
ATOM   5574  H1  WAT  1839     -16.198 -20.490  14.107  1.00  0.00
ATOM   5575  H2  WAT  1839     -15.051 -21.275  13.509  1.00  0.00
TER
ATOM   5576  O   WAT  1840     -12.592 -17.007  19.276  1.00  0.00
ATOM   5577  H1  WAT  1840     -11.872 -16.512  18.886  1.00  0.00
ATOM   5578  H2  WAT  1840     -12.793 -17.685  18.631  1.00  0.00
TER
ATOM   5579  O   WAT  1841     -12.144 -19.930  11.183  1.00  0.00
ATOM   5580  H1  WAT  1841     -12.228 -19.499  10.333  1.00  0.00
ATOM   5581  H2  WAT  1841     -11.425 -19.470  11.616  1.00  0.00
TER
ATOM   5582  O   WAT  1842     -11.116 -13.076  13.911  1.00  0.00
ATOM   5583  H1  WAT  1842     -11.758 -13.730  14.186  1.00  0.00
ATOM   5584  H2  WAT  1842     -11.503 -12.670  13.135  1.00  0.00
TER
ATOM   5585  O   WAT  1843     -15.537 -15.747  17.758  1.00  0.00
ATOM   5586  H1  WAT  1843     -15.185 -16.345  17.099  1.00  0.00
ATOM   5587  H2  WAT  1843     -16.421 -16.073  17.929  1.00  0.00
TER
ATOM   5588  O   WAT  1844     -12.726 -14.184  10.449  1.00  0.00
ATOM   5589  H1  WAT  1844     -12.952 -14.901  11.041  1.00  0.00
ATOM   5590  H2  WAT  1844     -13.116 -14.433   9.611  1.00  0.00
TER
ATOM   5591  O   WAT  1845     -13.144 -16.267  12.110  1.00  0.00
ATOM   5592  H1  WAT  1845     -13.432 -15.806  12.898  1.00  0.00
ATOM   5593  H2  WAT  1845     -12.349 -16.727  12.379  1.00  0.00
TER
ATOM   5594  O   WAT  1846     -17.942 -12.712  10.703  1.00  0.00
ATOM   5595  H1  WAT  1846     -17.840 -12.915   9.773  1.00  0.00
ATOM   5596  H2  WAT  1846     -18.841 -12.966  10.908  1.00  0.00
TER
ATOM   5597  O   WAT  1847     -13.294 -19.274  16.974  1.00  0.00
ATOM   5598  H1  WAT  1847     -14.235 -19.259  17.149  1.00  0.00
ATOM   5599  H2  WAT  1847     -12.980 -20.060  17.420  1.00  0.00
TER
ATOM   5600  O   WAT  1848     -11.292 -12.103  18.649  1.00  0.00
ATOM   5601  H1  WAT  1848     -11.167 -11.280  19.122  1.00  0.00
ATOM   5602  H2  WAT  1848     -10.425 -12.314  18.302  1.00  0.00
TER
ATOM   5603  O   WAT  1849     -11.657 -11.610  11.567  1.00  0.00
ATOM   5604  H1  WAT  1849     -11.943 -12.023  10.753  1.00  0.00
ATOM   5605  H2  WAT  1849     -11.855 -10.681  11.447  1.00  0.00
TER
ATOM   5606  O   WAT  1850     -16.952 -16.554  10.612  1.00  0.00
ATOM   5607  H1  WAT  1850     -17.501 -16.108  11.256  1.00  0.00
ATOM   5608  H2  WAT  1850     -16.330 -17.060  11.136  1.00  0.00
TER
ATOM   5609  O   WAT  1851     -18.772 -18.572   9.756  1.00  0.00
ATOM   5610  H1  WAT  1851     -18.251 -19.287   9.390  1.00  0.00
ATOM   5611  H2  WAT  1851     -18.125 -17.933  10.056  1.00  0.00
TER
ATOM   5612  O   WAT  1852     -18.207 -10.490  12.046  1.00  0.00
ATOM   5613  H1  WAT  1852     -17.312 -10.152  12.068  1.00  0.00
ATOM   5614  H2  WAT  1852     -18.175 -11.212  11.419  1.00  0.00
TER
ATOM   5615  O   WAT  1853      -9.987 -14.218  10.090  1.00  0.00
ATOM   5616  H1  WAT  1853     -10.818 -14.151  10.561  1.00  0.00
ATOM   5617  H2  WAT  1853      -9.810 -13.328   9.787  1.00  0.00
TER
ATOM   5618  O   WAT  1854     -10.532 -17.474  12.593  1.00  0.00
ATOM   5619  H1  WAT  1854      -9.770 -16.904  12.699  1.00  0.00
ATOM   5620  H2  WAT  1854     -10.516 -18.041  13.364  1.00  0.00
TER
ATOM   5621  O   WAT  1855      -9.526 -16.619  17.438  1.00  0.00
ATOM   5622  H1  WAT  1855      -9.155 -17.402  17.031  1.00  0.00
ATOM   5623  H2  WAT  1855      -8.885 -15.930  17.259  1.00  0.00
TER
ATOM   5624  O   WAT  1856     -10.480 -17.180   9.751  1.00  0.00
ATOM   5625  H1  WAT  1856     -10.205 -16.272   9.623  1.00  0.00
ATOM   5626  H2  WAT  1856     -10.669 -17.244  10.687  1.00  0.00
TER
ATOM   5627  O   WAT  1857     -10.583 -19.243  14.744  1.00  0.00
ATOM   5628  H1  WAT  1857     -10.959 -20.010  14.312  1.00  0.00
ATOM   5629  H2  WAT  1857     -11.313 -18.861  15.231  1.00  0.00
TER
ATOM   5630  O   WAT  1858     -12.485 -10.483  16.377  1.00  0.00
ATOM   5631  H1  WAT  1858     -11.889 -10.805  15.701  1.00  0.00
ATOM   5632  H2  WAT  1858     -12.227 -10.956  17.169  1.00  0.00
TER
ATOM   5633  O   WAT  1859     -10.463 -10.170  14.573  1.00  0.00
ATOM   5634  H1  WAT  1859     -10.287 -10.856  13.929  1.00  0.00
ATOM   5635  H2  WAT  1859     -11.160  -9.645  14.181  1.00  0.00
TER
ATOM   5636  O   WAT  1860     -16.003 -19.613  -1.718  1.00  0.00
ATOM   5637  H1  WAT  1860     -16.084 -20.528  -1.989  1.00  0.00
ATOM   5638  H2  WAT  1860     -16.417 -19.116  -2.425  1.00  0.00
TER
ATOM   5639  O   WAT  1861     -17.872 -17.835   0.162  1.00  0.00
ATOM   5640  H1  WAT  1861     -18.647 -18.315   0.452  1.00  0.00
ATOM   5641  H2  WAT  1861     -17.220 -18.515  -0.012  1.00  0.00
TER
ATOM   5642  O   WAT  1862     -13.851 -13.429  -1.058  1.00  0.00
ATOM   5643  H1  WAT  1862     -14.313 -14.200  -0.729  1.00  0.00
ATOM   5644  H2  WAT  1862     -13.038 -13.403  -0.552  1.00  0.00
TER
ATOM   5645  O   WAT  1863     -17.624 -11.143  -1.437  1.00  0.00
ATOM   5646  H1  WAT  1863     -18.243 -10.688  -2.008  1.00  0.00
ATOM   5647  H2  WAT  1863     -16.769 -10.988  -1.838  1.00  0.00
TER
ATOM   5648  O   WAT  1864     -18.431 -15.159   0.169  1.00  0.00
ATOM   5649  H1  WAT  1864     -18.500 -16.100   0.008  1.00  0.00
ATOM   5650  H2  WAT  1864     -17.669 -15.069   0.742  1.00  0.00
TER
ATOM   5651  O   WAT  1865     -16.758 -16.259  -4.044  1.00  0.00
ATOM   5652  H1  WAT  1865     -17.376 -15.795  -4.608  1.00  0.00
ATOM   5653  H2  WAT  1865     -16.246 -15.567  -3.627  1.00  0.00
TER
ATOM   5654  O   WAT  1866     -11.765 -13.300   2.365  1.00  0.00
ATOM   5655  H1  WAT  1866     -12.449 -12.630   2.356  1.00  0.00
ATOM   5656  H2  WAT  1866     -11.226 -13.102   1.599  1.00  0.00
TER
ATOM   5657  O   WAT  1867     -14.229 -11.455   1.079  1.00  0.00
ATOM   5658  H1  WAT  1867     -14.217 -11.859   0.211  1.00  0.00
ATOM   5659  H2  WAT  1867     -14.782 -10.681   0.975  1.00  0.00
TER
ATOM   5660  O   WAT  1868     -12.935 -14.734  -3.832  1.00  0.00
ATOM   5661  H1  WAT  1868     -13.045 -15.676  -3.707  1.00  0.00
ATOM   5662  H2  WAT  1868     -12.938 -14.372  -2.946  1.00  0.00
TER
ATOM   5663  O   WAT  1869     -14.831 -16.552   2.407  1.00  0.00
ATOM   5664  H1  WAT  1869     -14.414 -16.766   1.573  1.00  0.00
ATOM   5665  H2  WAT  1869     -14.107 -16.295   2.978  1.00  0.00
TER
ATOM   5666  O   WAT  1870     -17.393 -19.107  -4.476  1.00  0.00
ATOM   5667  H1  WAT  1870     -18.320 -19.174  -4.247  1.00  0.00
ATOM   5668  H2  WAT  1870     -17.240 -18.169  -4.590  1.00  0.00
TER
ATOM   5669  O   WAT  1871     -10.885 -18.154   2.499  1.00  0.00
ATOM   5670  H1  WAT  1871     -11.713 -18.084   2.024  1.00  0.00
ATOM   5671  H2  WAT  1871     -10.290 -17.568   2.031  1.00  0.00
TER
ATOM   5672  O   WAT  1872     -13.363 -17.545  -3.972  1.00  0.00
ATOM   5673  H1  WAT  1872     -13.982 -17.883  -4.619  1.00  0.00
ATOM   5674  H2  WAT  1872     -13.381 -18.189  -3.264  1.00  0.00
TER
ATOM   5675  O   WAT  1873     -13.230 -11.321   4.133  1.00  0.00
ATOM   5676  H1  WAT  1873     -13.707 -10.514   3.940  1.00  0.00
ATOM   5677  H2  WAT  1873     -13.914 -11.973   4.285  1.00  0.00
TER
ATOM   5678  O   WAT  1874     -15.187 -18.307  -6.965  1.00  0.00
ATOM   5679  H1  WAT  1874     -14.747 -19.144  -7.111  1.00  0.00
ATOM   5680  H2  WAT  1874     -14.474 -17.674  -6.878  1.00  0.00
TER
ATOM   5681  O   WAT  1875     -17.077 -13.367  -2.997  1.00  0.00
ATOM   5682  H1  WAT  1875     -16.637 -12.625  -3.411  1.00  0.00
ATOM   5683  H2  WAT  1875     -17.138 -13.124  -2.073  1.00  0.00
TER
ATOM   5684  O   WAT  1876      -9.650 -11.560   9.202  1.00  0.00
ATOM   5685  H1  WAT  1876      -9.175 -11.081   9.881  1.00  0.00
ATOM   5686  H2  WAT  1876      -9.030 -11.628   8.476  1.00  0.00
TER
ATOM   5687  O   WAT  1877     -10.247 -14.368   6.362  1.00  0.00
ATOM   5688  H1  WAT  1877     -10.121 -14.607   5.444  1.00  0.00
ATOM   5689  H2  WAT  1877     -10.205 -15.200   6.834  1.00  0.00
TER
ATOM   5690  O   WAT  1878     -16.386 -10.666   4.931  1.00  0.00
ATOM   5691  H1  WAT  1878     -15.871 -10.755   5.734  1.00  0.00
ATOM   5692  H2  WAT  1878     -17.229 -10.320   5.224  1.00  0.00
TER
ATOM   5693  O   WAT  1879     -14.410 -10.380  -5.640  1.00  0.00
ATOM   5694  H1  WAT  1879     -14.570 -10.670  -4.742  1.00  0.00
ATOM   5695  H2  WAT  1879     -14.575 -11.156  -6.176  1.00  0.00
TER
ATOM   5696  O   WAT  1880     -14.707 -12.871  -7.081  1.00  0.00
ATOM   5697  H1  WAT  1880     -15.401 -12.874  -7.740  1.00  0.00
ATOM   5698  H2  WAT  1880     -13.965 -13.295  -7.511  1.00  0.00
TER
ATOM   5699  O   WAT  1881     -15.142 -11.245  -3.006  1.00  0.00
ATOM   5700  H1  WAT  1881     -14.687 -12.026  -2.692  1.00  0.00
ATOM   5701  H2  WAT  1881     -14.803 -10.534  -2.462  1.00  0.00
TER
ATOM   5702  O   WAT  1882     -15.599 -21.213  -4.483  1.00  0.00
ATOM   5703  H1  WAT  1882     -16.198 -20.490  -4.667  1.00  0.00
ATOM   5704  H2  WAT  1882     -15.051 -21.275  -5.266  1.00  0.00
TER
ATOM   5705  O   WAT  1883     -16.407 -19.986   1.642  1.00  0.00
ATOM   5706  H1  WAT  1883     -17.139 -19.478   1.991  1.00  0.00
ATOM   5707  H2  WAT  1883     -16.805 -20.803   1.341  1.00  0.00
TER
ATOM   5708  O   WAT  1884     -12.592 -17.007   0.502  1.00  0.00
ATOM   5709  H1  WAT  1884     -11.872 -16.512   0.111  1.00  0.00
ATOM   5710  H2  WAT  1884     -12.793 -17.685  -0.143  1.00  0.00
TER
ATOM   5711  O   WAT  1885     -17.210 -16.936   6.388  1.00  0.00
ATOM   5712  H1  WAT  1885     -17.276 -17.857   6.134  1.00  0.00
ATOM   5713  H2  WAT  1885     -17.839 -16.839   7.103  1.00  0.00
TER
ATOM   5714  O   WAT  1886     -17.278 -14.114   6.139  1.00  0.00
ATOM   5715  H1  WAT  1886     -17.264 -15.046   5.921  1.00  0.00
ATOM   5716  H2  WAT  1886     -17.986 -14.028   6.778  1.00  0.00
TER
ATOM   5717  O   WAT  1887     -12.144 -19.930  -7.591  1.00  0.00
ATOM   5718  H1  WAT  1887     -12.228 -19.499  -8.442  1.00  0.00
ATOM   5719  H2  WAT  1887     -11.425 -19.470  -7.159  1.00  0.00
TER
ATOM   5720  O   WAT  1888     -11.067 -17.473   5.486  1.00  0.00
ATOM   5721  H1  WAT  1888     -11.792 -16.881   5.289  1.00  0.00
ATOM   5722  H2  WAT  1888     -10.539 -17.481   4.687  1.00  0.00
TER
ATOM   5723  O   WAT  1889     -11.116 -13.076  -4.863  1.00  0.00
ATOM   5724  H1  WAT  1889     -11.758 -13.730  -4.589  1.00  0.00
ATOM   5725  H2  WAT  1889     -11.503 -12.670  -5.639  1.00  0.00
TER
ATOM   5726  O   WAT  1890     -15.537 -15.747  -1.016  1.00  0.00
ATOM   5727  H1  WAT  1890     -15.185 -16.345  -1.676  1.00  0.00
ATOM   5728  H2  WAT  1890     -16.421 -16.073  -0.845  1.00  0.00
TER
ATOM   5729  O   WAT  1891     -17.845 -12.472   3.233  1.00  0.00
ATOM   5730  H1  WAT  1891     -17.201 -12.266   3.910  1.00  0.00
ATOM   5731  H2  WAT  1891     -17.482 -13.234   2.780  1.00  0.00
TER
ATOM   5732  O   WAT  1892     -16.572 -14.469   1.951  1.00  0.00
ATOM   5733  H1  WAT  1892     -15.929 -15.170   2.064  1.00  0.00
ATOM   5734  H2  WAT  1892     -16.047 -13.689   1.770  1.00  0.00
TER
ATOM   5735  O   WAT  1893     -12.726 -14.184  -8.325  1.00  0.00
ATOM   5736  H1  WAT  1893     -12.952 -14.901  -7.733  1.00  0.00
ATOM   5737  H2  WAT  1893     -13.116 -14.433  -9.163  1.00  0.00
TER
ATOM   5738  O   WAT  1894     -14.798 -13.670   5.154  1.00  0.00
ATOM   5739  H1  WAT  1894     -14.462 -13.083   5.832  1.00  0.00
ATOM   5740  H2  WAT  1894     -15.718 -13.800   5.384  1.00  0.00
TER
ATOM   5741  O   WAT  1895     -13.144 -16.267  -6.664  1.00  0.00
ATOM   5742  H1  WAT  1895     -13.432 -15.806  -5.876  1.00  0.00
ATOM   5743  H2  WAT  1895     -12.349 -16.727  -6.396  1.00  0.00
TER
ATOM   5744  O   WAT  1896     -17.942 -12.712  -8.071  1.00  0.00
ATOM   5745  H1  WAT  1896     -17.840 -12.915  -9.001  1.00  0.00
ATOM   5746  H2  WAT  1896     -18.841 -12.966  -7.866  1.00  0.00
TER
ATOM   5747  O   WAT  1897     -13.294 -19.274  -1.800  1.00  0.00
ATOM   5748  H1  WAT  1897     -14.235 -19.259  -1.626  1.00  0.00
ATOM   5749  H2  WAT  1897     -12.980 -20.060  -1.354  1.00  0.00
TER
ATOM   5750  O   WAT  1898     -11.292 -12.103  -0.125  1.00  0.00
ATOM   5751  H1  WAT  1898     -11.167 -11.280   0.347  1.00  0.00
ATOM   5752  H2  WAT  1898     -10.425 -12.314  -0.473  1.00  0.00
TER
ATOM   5753  O   WAT  1899     -15.978 -14.717   8.683  1.00  0.00
ATOM   5754  H1  WAT  1899     -16.584 -14.694   7.942  1.00  0.00
ATOM   5755  H2  WAT  1899     -16.282 -15.449   9.219  1.00  0.00
TER
ATOM   5756  O   WAT  1900     -14.548 -10.989   7.294  1.00  0.00
ATOM   5757  H1  WAT  1900     -13.596 -11.073   7.244  1.00  0.00
ATOM   5758  H2  WAT  1900     -14.695 -10.325   7.967  1.00  0.00
TER
ATOM   5759  O   WAT  1901     -11.657 -11.610  -7.207  1.00  0.00
ATOM   5760  H1  WAT  1901     -11.943 -12.023  -8.022  1.00  0.00
ATOM   5761  H2  WAT  1901     -11.855 -10.681  -7.327  1.00  0.00
TER
ATOM   5762  O   WAT  1902     -16.952 -16.554  -8.162  1.00  0.00
ATOM   5763  H1  WAT  1902     -17.501 -16.108  -7.518  1.00  0.00
ATOM   5764  H2  WAT  1902     -16.330 -17.060  -7.639  1.00  0.00
TER
ATOM   5765  O   WAT  1903     -12.898 -15.200   7.770  1.00  0.00
ATOM   5766  H1  WAT  1903     -12.157 -14.863   7.267  1.00  0.00
ATOM   5767  H2  WAT  1903     -13.661 -15.031   7.217  1.00  0.00
TER
ATOM   5768  O   WAT  1904     -18.772 -18.572  -9.018  1.00  0.00
ATOM   5769  H1  WAT  1904     -18.251 -19.287  -9.384  1.00  0.00
ATOM   5770  H2  WAT  1904     -18.125 -17.933  -8.718  1.00  0.00
TER
ATOM   5771  O   WAT  1905     -14.224 -17.149   6.305  1.00  0.00
ATOM   5772  H1  WAT  1905     -13.810 -16.994   7.154  1.00  0.00
ATOM   5773  H2  WAT  1905     -15.159 -17.023   6.468  1.00  0.00
TER
ATOM   5774  O   WAT  1906     -13.752 -19.809   8.309  1.00  0.00
ATOM   5775  H1  WAT  1906     -13.170 -20.564   8.221  1.00  0.00
ATOM   5776  H2  WAT  1906     -13.575 -19.278   7.532  1.00  0.00
TER
ATOM   5777  O   WAT  1907     -17.126 -19.465   5.659  1.00  0.00
ATOM   5778  H1  WAT  1907     -17.006 -20.061   6.398  1.00  0.00
ATOM   5779  H2  WAT  1907     -16.267 -19.428   5.239  1.00  0.00
TER
ATOM   5780  O   WAT  1908     -14.787 -18.911   4.235  1.00  0.00
ATOM   5781  H1  WAT  1908     -15.314 -18.387   3.632  1.00  0.00
ATOM   5782  H2  WAT  1908     -14.444 -18.279   4.866  1.00  0.00
TER
ATOM   5783  O   WAT  1909     -18.207 -10.490  -6.728  1.00  0.00
ATOM   5784  H1  WAT  1909     -17.312 -10.152  -6.706  1.00  0.00
ATOM   5785  H2  WAT  1909     -18.175 -11.212  -7.355  1.00  0.00
TER
ATOM   5786  O   WAT  1910     -11.227 -11.960   5.979  1.00  0.00
ATOM   5787  H1  WAT  1910     -11.827 -11.901   5.235  1.00  0.00
ATOM   5788  H2  WAT  1910     -11.098 -12.900   6.108  1.00  0.00
TER
ATOM   5789  O   WAT  1911      -9.987 -14.218  -8.684  1.00  0.00
ATOM   5790  H1  WAT  1911     -10.818 -14.151  -8.214  1.00  0.00
ATOM   5791  H2  WAT  1911      -9.810 -13.328  -8.988  1.00  0.00
TER
ATOM   5792  O   WAT  1912     -10.532 -17.474  -6.181  1.00  0.00
ATOM   5793  H1  WAT  1912      -9.770 -16.904  -6.075  1.00  0.00
ATOM   5794  H2  WAT  1912     -10.516 -18.041  -5.410  1.00  0.00
TER
ATOM   5795  O   WAT  1913      -9.526 -16.619  -1.337  1.00  0.00
ATOM   5796  H1  WAT  1913      -9.155 -17.402  -1.743  1.00  0.00
ATOM   5797  H2  WAT  1913      -8.885 -15.930  -1.515  1.00  0.00
TER
ATOM   5798  O   WAT  1914     -12.542 -15.235   4.076  1.00  0.00
ATOM   5799  H1  WAT  1914     -13.356 -14.805   4.339  1.00  0.00
ATOM   5800  H2  WAT  1914     -12.135 -14.623   3.463  1.00  0.00
TER
ATOM   5801  O   WAT  1915     -10.480 -17.180  -9.024  1.00  0.00
ATOM   5802  H1  WAT  1915     -10.205 -16.272  -9.152  1.00  0.00
ATOM   5803  H2  WAT  1915     -10.669 -17.244  -8.087  1.00  0.00
TER
ATOM   5804  O   WAT  1916     -10.583 -19.243  -4.031  1.00  0.00
ATOM   5805  H1  WAT  1916     -10.959 -20.010  -4.463  1.00  0.00
ATOM   5806  H2  WAT  1916     -11.313 -18.861  -3.543  1.00  0.00
TER
ATOM   5807  O   WAT  1917     -11.193 -20.096   5.603  1.00  0.00
ATOM   5808  H1  WAT  1917     -11.425 -20.325   4.703  1.00  0.00
ATOM   5809  H2  WAT  1917     -10.933 -19.176   5.558  1.00  0.00
TER
ATOM   5810  O   WAT  1918     -11.129 -20.933   2.792  1.00  0.00
ATOM   5811  H1  WAT  1918     -12.079 -20.967   2.906  1.00  0.00
ATOM   5812  H2  WAT  1918     -10.948 -20.023   2.557  1.00  0.00
TER
ATOM   5813  O   WAT  1919     -12.485 -10.483  -2.397  1.00  0.00
ATOM   5814  H1  WAT  1919     -11.889 -10.805  -3.073  1.00  0.00
ATOM   5815  H2  WAT  1919     -12.227 -10.956  -1.606  1.00  0.00
TER
ATOM   5816  O   WAT  1920      -9.617 -10.476   4.154  1.00  0.00
ATOM   5817  H1  WAT  1920     -10.112 -10.079   3.437  1.00  0.00
ATOM   5818  H2  WAT  1920     -10.226 -11.101   4.548  1.00  0.00
TER
ATOM   5819  O   WAT  1921     -11.933  -9.833   1.433  1.00  0.00
ATOM   5820  H1  WAT  1921     -12.393  -9.082   1.059  1.00  0.00
ATOM   5821  H2  WAT  1921     -12.562 -10.553   1.374  1.00  0.00
TER
ATOM   5822  O   WAT  1922     -18.764 -10.634   1.435  1.00  0.00
ATOM   5823  H1  WAT  1922     -18.476 -10.888   0.558  1.00  0.00
ATOM   5824  H2  WAT  1922     -18.252 -11.186   2.025  1.00  0.00
TER
ATOM   5825  O   WAT  1923     -18.697  -9.712   8.801  1.00  0.00
ATOM   5826  H1  WAT  1923     -17.770  -9.948   8.845  1.00  0.00
ATOM   5827  H2  WAT  1923     -18.712  -8.885   8.320  1.00  0.00
TER
ATOM   5828  O   WAT  1924     -10.463 -10.170  -4.201  1.00  0.00
ATOM   5829  H1  WAT  1924     -10.287 -10.856  -4.845  1.00  0.00
ATOM   5830  H2  WAT  1924     -11.160  -9.645  -4.593  1.00  0.00
TER
ATOM   5831  O   WAT  1925     -12.129 -10.485   8.626  1.00  0.00
ATOM   5832  H1  WAT  1925     -11.337 -10.980   8.418  1.00  0.00
ATOM   5833  H2  WAT  1925     -11.836  -9.806   9.233  1.00  0.00
TER
ATOM   5834  O   WAT  1926     -17.872 -17.835 -18.612  1.00  0.00
ATOM   5835  H1  WAT  1926     -18.647 -18.315 -18.322  1.00  0.00
ATOM   5836  H2  WAT  1926     -17.220 -18.515 -18.786  1.00  0.00
TER
ATOM   5837  O   WAT  1927     -13.851 -13.429 -19.832  1.00  0.00
ATOM   5838  H1  WAT  1927     -14.313 -14.200 -19.503  1.00  0.00
ATOM   5839  H2  WAT  1927     -13.038 -13.403 -19.327  1.00  0.00
TER
ATOM   5840  O   WAT  1928     -18.431 -15.159 -18.605  1.00  0.00
ATOM   5841  H1  WAT  1928     -18.500 -16.100 -18.766  1.00  0.00
ATOM   5842  H2  WAT  1928     -17.669 -15.069 -18.033  1.00  0.00
TER
ATOM   5843  O   WAT  1929     -11.765 -13.300 -16.410  1.00  0.00
ATOM   5844  H1  WAT  1929     -12.449 -12.630 -16.418  1.00  0.00
ATOM   5845  H2  WAT  1929     -11.226 -13.102 -17.175  1.00  0.00
TER
ATOM   5846  O   WAT  1930     -14.229 -11.455 -17.695  1.00  0.00
ATOM   5847  H1  WAT  1930     -14.217 -11.859 -18.563  1.00  0.00
ATOM   5848  H2  WAT  1930     -14.782 -10.681 -17.799  1.00  0.00
TER
ATOM   5849  O   WAT  1931     -14.831 -16.552 -16.367  1.00  0.00
ATOM   5850  H1  WAT  1931     -14.414 -16.766 -17.202  1.00  0.00
ATOM   5851  H2  WAT  1931     -14.107 -16.295 -15.796  1.00  0.00
TER
ATOM   5852  O   WAT  1932     -10.885 -18.154 -16.275  1.00  0.00
ATOM   5853  H1  WAT  1932     -11.713 -18.084 -16.750  1.00  0.00
ATOM   5854  H2  WAT  1932     -10.290 -17.568 -16.744  1.00  0.00
TER
[truncated: 5,950 more chars]
