# Supplementary material for: Accuracy and Precision of Alchemical Relative Free Energy Predictions with and without Replica‐Exchange
Source: Adv Theory Simul. 2019 Nov 27;3(1):1900195. doi: 10.1002/adts.201900195 (PMC8427472; doi:10.1002/adts.201900195)
Supplement: Supplementary file 1 — Supporting Information [file ADTS-3-1900195-s001.gz › BRD4/ligand/l3-l5/build/complex.pdb]

ATOM      1  C10 L3      1       0.457  -1.827  -4.276  1.00  0.00
ATOM      2  C11 L3      1       1.001  -0.721  -3.594  1.00  0.00
ATOM      3  H34 L3      1       2.008  -0.406  -3.829  1.00  0.00
ATOM      4  H33 L3      1       1.047  -2.345  -5.019  1.00  0.00
ATOM      5  C9  L3      1      -0.851  -2.259  -3.989  1.00  0.00
ATOM      6  H32 L3      1      -1.269  -3.109  -4.511  1.00  0.00
ATOM      7  C8  L3      1      -1.613  -1.581  -3.019  1.00  0.00
ATOM      8  H31 L3      1      -2.617  -1.912  -2.793  1.00  0.00
ATOM      9  C7  L3      1      -1.070  -0.474  -2.338  1.00  0.00
ATOM     10  H30 L3      1      -1.681   0.014  -1.593  1.00  0.00
ATOM     11  C6  L3      1       0.245  -0.034  -2.621  1.00  0.00
ATOM     12  N5  L3      1       0.842   1.059  -1.974  1.00  0.00
ATOM     13  H29 L3      1       1.791   1.324  -2.217  1.00  0.00
ATOM     14  C4  L3      1       0.147   1.864  -0.971  1.00  0.00
ATOM     15  H23 L3      1      -0.874   2.031  -1.320  1.00  0.00
ATOM     16  C3  L3      1       0.805   3.243  -0.833  1.00  0.00
ATOM     17  H27 L3      1       0.904   3.723  -1.808  1.00  0.00
ATOM     18  H28 L3      1       1.821   3.105  -0.460  1.00  0.00
ATOM     19  C2  L3      1       0.026   4.183   0.125  1.00  0.00
ATOM     20  C1  L3      1       0.970   5.219   0.765  1.00  0.00
ATOM     21  H26 L3      1       1.693   4.740   1.427  1.00  0.00
ATOM     22  H24 L3      1       1.529   5.763   0.003  1.00  0.00
ATOM     23  H25 L3      1       0.423   5.956   1.353  1.00  0.00
ATOM     24  H22 L3      1      -0.676   4.720  -0.516  1.00  0.00
ATOM     25  N18 L3      1      -0.761   3.462   1.161  1.00  0.00
ATOM     26  C19 L3      1      -1.916   4.033   1.616  1.00  0.00
ATOM     27  C20 L3      1      -2.950   3.200   2.379  1.00  0.00
ATOM     28  H39 L3      1      -2.711   3.162   3.441  1.00  0.00
ATOM     29  H41 L3      1      -3.018   2.184   1.990  1.00  0.00
ATOM     30  H40 L3      1      -3.939   3.648   2.281  1.00  0.00
ATOM     31  O21 L3      1      -2.204   5.218   1.407  1.00  0.00
ATOM     32  C17 L3      1      -0.377   2.115   1.476  1.00  0.00
ATOM     33  C16 L3      1      -0.365   1.630   2.805  1.00  0.00
ATOM     34  C15 L3      1       0.022   0.306   3.078  1.00  0.00
ATOM     35  H37 L3      1       0.019  -0.038   4.103  1.00  0.00
ATOM     36  H38 L3      1      -0.641   2.270   3.631  1.00  0.00
ATOM     37  C12 L3      1       0.064   1.269   0.432  1.00  0.00
ATOM     38  C13 L3      1       0.457  -0.058   0.723  1.00  0.00
ATOM     39  H35 L3      1       0.788  -0.705  -0.074  1.00  0.00
ATOM     40  C14 L3      1       0.431  -0.561   2.042  1.00  0.00
ATOM     41 C116 L3      1       0.837  -1.952   2.332  1.00  0.00
ATOM     42 C117 L3      1       0.152  -2.721   3.302  1.00  0.00
ATOM     43 H122 L3      1      -0.685  -2.295   3.837  1.00  0.00
ATOM     44 C118 L3      1       0.535  -4.047   3.580  1.00  0.00
ATOM     45 H123 L3      1      -0.002  -4.620   4.324  1.00  0.00
ATOM     46 C119 L3      1       1.614  -4.628   2.890  1.00  0.00
ATOM     47 H124 L3      1       1.910  -5.647   3.102  1.00  0.00
ATOM     48 C120 L3      1       2.307  -3.879   1.922  1.00  0.00
ATOM     49 H125 L3      1       3.138  -4.319   1.389  1.00  0.00
ATOM     50 C121 L3      1       1.919  -2.552   1.647  1.00  0.00
ATOM     51 H126 L3      1       2.470  -1.990   0.906  1.00  0.00
ATOM     52  T10 L3      1       3.037  -5.247   4.398  1.00  0.00
ATOM     53  T15 L3      1       3.205  -6.032   5.135  1.00  0.00
ATOM     54  T16 L3      1       3.451  -5.589   3.449  1.00  0.00
ATOM     55  T17 L3      1       3.601  -4.368   4.713  1.00  0.00
ATOM     56  T11 L3      1       1.541  -4.929   4.269  1.00  0.00
ATOM     57  T18 L3      1       1.139  -4.624   5.236  1.00  0.00
ATOM     58  T19 L3      1       0.987  -5.818   3.965  1.00  0.00
ATOM     59  T22 L3      1       1.294  -3.872   3.306  1.00  0.00
ATOM     60  T23 L3      1       1.432  -4.125   1.982  1.00  0.00
ATOM     61  T14 L3      1       1.139  -2.976   1.384  1.00  0.00
ATOM     62  T21 L3      1       1.177  -2.920   0.305  1.00  0.00
ATOM     63  T12 L3      1       0.911  -2.568   3.549  1.00  0.00
ATOM     64  T20 L3      1       0.755  -2.196   4.551  1.00  0.00
ATOM     65  T13 L3      1       0.805  -1.963   2.328  1.00  0.00
TER
ATOM     66  O   WAT     2      11.892  14.989  13.782  1.00  0.00
ATOM     67  H1  WAT     2      11.004  15.330  13.680  1.00  0.00
ATOM     68  H2  WAT     2      12.176  14.789  12.890  1.00  0.00
TER
ATOM     69  O   WAT     3       9.855  17.589  19.666  1.00  0.00
ATOM     70  H1  WAT     3      10.427  16.822  19.667  1.00  0.00
ATOM     71  H2  WAT     3       9.855  17.888  18.757  1.00  0.00
TER
ATOM     72  O   WAT     4      14.068  13.572  14.816  1.00  0.00
ATOM     73  H1  WAT     4      14.175  14.472  15.123  1.00  0.00
ATOM     74  H2  WAT     4      13.157  13.524  14.526  1.00  0.00
TER
ATOM     75  O   WAT     5      15.909  16.541  19.149  1.00  0.00
ATOM     76  H1  WAT     5      16.417  17.039  19.789  1.00  0.00
ATOM     77  H2  WAT     5      16.440  15.764  18.973  1.00  0.00
TER
ATOM     78  O   WAT     6      17.557  10.380  17.747  1.00  0.00
ATOM     79  H1  WAT     6      17.864   9.824  17.030  1.00  0.00
ATOM     80  H2  WAT     6      16.627  10.514  17.564  1.00  0.00
TER
ATOM     81  O   WAT     7      15.551  18.971  17.265  1.00  0.00
ATOM     82  H1  WAT     7      15.146  18.259  16.769  1.00  0.00
ATOM     83  H2  WAT     7      15.637  18.626  18.153  1.00  0.00
TER
ATOM     84  O   WAT     8      12.251  17.866  14.765  1.00  0.00
ATOM     85  H1  WAT     8      12.131  18.592  14.153  1.00  0.00
ATOM     86  H2  WAT     8      11.941  17.096  14.288  1.00  0.00
TER
ATOM     87  O   WAT     9      14.717  11.209  18.148  1.00  0.00
ATOM     88  H1  WAT     9      14.274  11.990  17.816  1.00  0.00
ATOM     89  H2  WAT     9      15.276  11.532  18.855  1.00  0.00
TER
ATOM     90  O   WAT    10      17.833  10.830  13.028  1.00  0.00
ATOM     91  H1  WAT    10      17.209  10.826  13.754  1.00  0.00
ATOM     92  H2  WAT    10      17.746   9.963  12.632  1.00  0.00
TER
ATOM     93  O   WAT    11      16.755  11.754  20.007  1.00  0.00
ATOM     94  H1  WAT    11      17.052  12.660  19.926  1.00  0.00
ATOM     95  H2  WAT    11      17.304  11.266  19.393  1.00  0.00
TER
ATOM     96  O   WAT    12      14.509  16.332  15.876  1.00  0.00
ATOM     97  H1  WAT    12      14.283  16.116  16.780  1.00  0.00
ATOM     98  H2  WAT    12      13.728  16.765  15.530  1.00  0.00
TER
ATOM     99  O   WAT    13       9.381  11.565  18.728  1.00  0.00
ATOM    100  H1  WAT    13       9.093  12.135  19.441  1.00  0.00
ATOM    101  H2  WAT    13      10.126  11.086  19.091  1.00  0.00
TER
ATOM    102  O   WAT    14       9.568  15.507   9.938  1.00  0.00
ATOM    103  H1  WAT    14       9.486  16.450  10.080  1.00  0.00
ATOM    104  H2  WAT    14       9.217  15.365   9.060  1.00  0.00
TER
ATOM    105  O   WAT    15      17.368  14.241  19.005  1.00  0.00
ATOM    106  H1  WAT    15      17.372  13.800  18.156  1.00  0.00
ATOM    107  H2  WAT    15      18.263  14.563  19.113  1.00  0.00
TER
ATOM    108  O   WAT    16      13.219  14.124  17.965  1.00  0.00
ATOM    109  H1  WAT    16      12.879  14.601  18.722  1.00  0.00
ATOM    110  H2  WAT    16      12.456  13.670  17.605  1.00  0.00
TER
ATOM    111  O   WAT    17      17.430  15.242  11.996  1.00  0.00
ATOM    112  H1  WAT    17      17.552  15.201  12.945  1.00  0.00
ATOM    113  H2  WAT    17      17.045  16.105  11.841  1.00  0.00
TER
ATOM    114  O   WAT    18      16.442  17.552  11.394  1.00  0.00
ATOM    115  H1  WAT    18      15.874  17.104  10.768  1.00  0.00
ATOM    116  H2  WAT    18      17.151  17.912  10.861  1.00  0.00
TER
ATOM    117  O   WAT    19      10.533  13.046  16.881  1.00  0.00
ATOM    118  H1  WAT    19      10.248  12.681  17.719  1.00  0.00
ATOM    119  H2  WAT    19      10.471  12.314  16.268  1.00  0.00
TER
ATOM    120  O   WAT    20      14.031  21.216  17.305  1.00  0.00
ATOM    121  H1  WAT    20      14.549  20.413  17.251  1.00  0.00
ATOM    122  H2  WAT    20      13.579  21.154  18.147  1.00  0.00
TER
ATOM    123  O   WAT    21      10.026  18.182  10.841  1.00  0.00
ATOM    124  H1  WAT    21      10.896  18.464  11.125  1.00  0.00
ATOM    125  H2  WAT    21       9.535  18.995  10.726  1.00  0.00
TER
ATOM    126  O   WAT    22      17.190  19.569  14.962  1.00  0.00
ATOM    127  H1  WAT    22      17.646  20.379  15.188  1.00  0.00
ATOM    128  H2  WAT    22      16.839  19.251  15.794  1.00  0.00
TER
ATOM    129  O   WAT    23      13.091   9.913  15.434  1.00  0.00
ATOM    130  H1  WAT    23      12.962   9.904  16.383  1.00  0.00
ATOM    131  H2  WAT    23      12.267  10.251  15.083  1.00  0.00
TER
ATOM    132  O   WAT    24      12.011  19.999  12.969  1.00  0.00
ATOM    133  H1  WAT    24      11.404  20.739  12.979  1.00  0.00
ATOM    134  H2  WAT    24      12.486  20.089  12.143  1.00  0.00
TER
ATOM    135  O   WAT    25      16.919  15.398  14.869  1.00  0.00
ATOM    136  H1  WAT    25      16.210  15.867  15.311  1.00  0.00
ATOM    137  H2  WAT    25      17.203  14.740  15.504  1.00  0.00
TER
ATOM    138  O   WAT    26      15.122  13.707  12.245  1.00  0.00
ATOM    139  H1  WAT    26      15.971  14.144  12.179  1.00  0.00
ATOM    140  H2  WAT    26      14.755  14.019  13.072  1.00  0.00
TER
ATOM    141  O   WAT    27      14.021  19.960  10.718  1.00  0.00
ATOM    142  H1  WAT    27      14.788  19.848  11.281  1.00  0.00
ATOM    143  H2  WAT    27      14.099  19.264  10.066  1.00  0.00
TER
ATOM    144  O   WAT    28      12.716  17.393  11.401  1.00  0.00
ATOM    145  H1  WAT    28      12.796  16.445  11.513  1.00  0.00
ATOM    146  H2  WAT    28      13.608  17.723  11.507  1.00  0.00
TER
ATOM    147  O   WAT    29      16.053  19.957  12.692  1.00  0.00
ATOM    148  H1  WAT    29      16.475  19.791  13.535  1.00  0.00
ATOM    149  H2  WAT    29      16.178  19.147  12.198  1.00  0.00
TER
ATOM    150  O   WAT    30      14.949  16.030   9.638  1.00  0.00
ATOM    151  H1  WAT    30      14.748  15.167   9.999  1.00  0.00
ATOM    152  H2  WAT    30      14.778  15.943   8.700  1.00  0.00
TER
ATOM    153  O   WAT    31      13.747  13.130   9.626  1.00  0.00
ATOM    154  H1  WAT    31      14.050  13.137   8.718  1.00  0.00
ATOM    155  H2  WAT    31      14.487  12.780  10.123  1.00  0.00
TER
ATOM    156  O   WAT    32      16.966  12.073  10.612  1.00  0.00
ATOM    157  H1  WAT    32      16.618  11.396  10.032  1.00  0.00
ATOM    158  H2  WAT    32      17.167  11.612  11.426  1.00  0.00
TER
ATOM    159  O   WAT    33      10.307  18.602  17.008  1.00  0.00
ATOM    160  H1  WAT    33       9.651  18.333  16.364  1.00  0.00
ATOM    161  H2  WAT    33      11.144  18.493  16.558  1.00  0.00
TER
ATOM    162  O   WAT    34       9.520  15.812  12.951  1.00  0.00
ATOM    163  H1  WAT    34       8.617  16.075  12.776  1.00  0.00
ATOM    164  H2  WAT    34      10.004  16.083  12.171  1.00  0.00
TER
ATOM    165  O   WAT    35      12.063  14.869  10.860  1.00  0.00
ATOM    166  H1  WAT    35      12.772  14.447  10.375  1.00  0.00
ATOM    167  H2  WAT    35      11.347  14.936  10.228  1.00  0.00
TER
ATOM    168  O   WAT    36      11.710  10.923   9.900  1.00  0.00
ATOM    169  H1  WAT    36      12.433  11.463  10.218  1.00  0.00
ATOM    170  H2  WAT    36      11.983  10.649   9.024  1.00  0.00
TER
ATOM    171  O   WAT    37      11.135  10.962  13.494  1.00  0.00
ATOM    172  H1  WAT    37      11.893  11.075  12.920  1.00  0.00
ATOM    173  H2  WAT    37      10.673  11.799  13.448  1.00  0.00
TER
ATOM    174  O   WAT    38      17.677  13.076  16.484  1.00  0.00
ATOM    175  H1  WAT    38      16.864  12.701  16.144  1.00  0.00
ATOM    176  H2  WAT    38      18.181  12.320  16.786  1.00  0.00
TER
ATOM    177  O   WAT    39      13.508  11.488  12.034  1.00  0.00
ATOM    178  H1  WAT    39      14.037  10.701  11.905  1.00  0.00
ATOM    179  H2  WAT    39      14.141  12.167  12.268  1.00  0.00
TER
ATOM    180  O   WAT    40      15.701  11.226  15.089  1.00  0.00
ATOM    181  H1  WAT    40      15.072  10.524  15.256  1.00  0.00
ATOM    182  H2  WAT    40      15.162  11.986  14.872  1.00  0.00
TER
ATOM    183  O   WAT    41      13.483  20.029   1.224  1.00  0.00
ATOM    184  H1  WAT    41      12.651  19.774   1.623  1.00  0.00
ATOM    185  H2  WAT    41      14.091  20.100   1.960  1.00  0.00
TER
ATOM    186  O   WAT    42      11.892  14.989  -4.992  1.00  0.00
ATOM    187  H1  WAT    42      11.004  15.330  -5.094  1.00  0.00
ATOM    188  H2  WAT    42      12.176  14.789  -5.884  1.00  0.00
TER
ATOM    189  O   WAT    43       9.855  17.589   0.892  1.00  0.00
ATOM    190  H1  WAT    43      10.427  16.822   0.892  1.00  0.00
ATOM    191  H2  WAT    43       9.855  17.888  -0.017  1.00  0.00
TER
ATOM    192  O   WAT    44      11.098  12.998   2.679  1.00  0.00
ATOM    193  H1  WAT    44      10.918  12.100   2.959  1.00  0.00
ATOM    194  H2  WAT    44      10.696  13.545   3.354  1.00  0.00
TER
ATOM    195  O   WAT    45      14.068  13.572  -3.958  1.00  0.00
ATOM    196  H1  WAT    45      14.175  14.472  -3.651  1.00  0.00
ATOM    197  H2  WAT    45      13.157  13.524  -4.249  1.00  0.00
TER
ATOM    198  O   WAT    46      11.716  15.494   1.287  1.00  0.00
ATOM    199  H1  WAT    46      12.397  15.758   1.906  1.00  0.00
ATOM    200  H2  WAT    46      11.401  14.654   1.621  1.00  0.00
TER
ATOM    201  O   WAT    47      15.909  16.541   0.374  1.00  0.00
ATOM    202  H1  WAT    47      16.417  17.039   1.015  1.00  0.00
ATOM    203  H2  WAT    47      16.440  15.764   0.198  1.00  0.00
TER
ATOM    204  O   WAT    48      14.192  11.180   4.641  1.00  0.00
ATOM    205  H1  WAT    48      14.194  11.698   3.835  1.00  0.00
ATOM    206  H2  WAT    48      13.363  10.703   4.618  1.00  0.00
TER
ATOM    207  O   WAT    49      13.874  12.891   2.648  1.00  0.00
ATOM    208  H1  WAT    49      14.216  13.736   2.353  1.00  0.00
ATOM    209  H2  WAT    49      12.936  13.040   2.764  1.00  0.00
TER
ATOM    210  O   WAT    50      17.557  10.380  -1.028  1.00  0.00
ATOM    211  H1  WAT    50      17.864   9.824  -1.744  1.00  0.00
ATOM    212  H2  WAT    50      16.627  10.514  -1.210  1.00  0.00
TER
ATOM    213  O   WAT    51      15.551  18.971  -1.510  1.00  0.00
ATOM    214  H1  WAT    51      15.146  18.259  -2.005  1.00  0.00
ATOM    215  H2  WAT    51      15.637  18.626  -0.621  1.00  0.00
TER
ATOM    216  O   WAT    52      14.263  15.745   2.270  1.00  0.00
ATOM    217  H1  WAT    52      14.815  15.855   1.495  1.00  0.00
ATOM    218  H2  WAT    52      14.778  16.119   2.986  1.00  0.00
TER
ATOM    219  O   WAT    53      13.938  19.267   5.881  1.00  0.00
ATOM    220  H1  WAT    53      13.798  20.140   6.249  1.00  0.00
ATOM    221  H2  WAT    53      13.056  18.925   5.735  1.00  0.00
TER
ATOM    222  O   WAT    54      12.251  17.866  -4.009  1.00  0.00
ATOM    223  H1  WAT    54      12.131  18.592  -4.621  1.00  0.00
ATOM    224  H2  WAT    54      11.941  17.096  -4.486  1.00  0.00
TER
ATOM    225  O   WAT    55       9.890  21.037   1.798  1.00  0.00
ATOM    226  H1  WAT    55       9.968  21.172   0.853  1.00  0.00
ATOM    227  H2  WAT    55      10.504  20.329   1.991  1.00  0.00
TER
ATOM    228  O   WAT    56      14.717  11.209  -0.627  1.00  0.00
ATOM    229  H1  WAT    56      14.274  11.990  -0.958  1.00  0.00
ATOM    230  H2  WAT    56      15.276  11.532   0.080  1.00  0.00
TER
ATOM    231  O   WAT    57      19.004  14.076   4.977  1.00  0.00
ATOM    232  H1  WAT    57      18.542  14.284   5.789  1.00  0.00
ATOM    233  H2  WAT    57      18.602  13.262   4.674  1.00  0.00
TER
ATOM    234  O   WAT    58      17.833  10.830  -5.746  1.00  0.00
ATOM    235  H1  WAT    58      17.209  10.826  -5.021  1.00  0.00
ATOM    236  H2  WAT    58      17.746   9.963  -6.143  1.00  0.00
TER
ATOM    237  O   WAT    59      16.755  11.754   1.232  1.00  0.00
ATOM    238  H1  WAT    59      17.052  12.660   1.151  1.00  0.00
ATOM    239  H2  WAT    59      17.304  11.266   0.618  1.00  0.00
TER
ATOM    240  O   WAT    60      14.509  16.332  -2.899  1.00  0.00
ATOM    241  H1  WAT    60      14.283  16.116  -1.994  1.00  0.00
ATOM    242  H2  WAT    60      13.728  16.765  -3.244  1.00  0.00
TER
ATOM    243  O   WAT    61      16.949  17.231   7.767  1.00  0.00
ATOM    244  H1  WAT    61      16.853  16.290   7.617  1.00  0.00
ATOM    245  H2  WAT    61      17.792  17.452   7.372  1.00  0.00
TER
ATOM    246  O   WAT    62      12.080  13.642   5.921  1.00  0.00
ATOM    247  H1  WAT    62      11.686  14.490   6.128  1.00  0.00
ATOM    248  H2  WAT    62      11.392  13.005   6.112  1.00  0.00
TER
ATOM    249  O   WAT    63       9.381  11.565  -0.046  1.00  0.00
ATOM    250  H1  WAT    63       9.093  12.135   0.666  1.00  0.00
ATOM    251  H2  WAT    63      10.126  11.086   0.317  1.00  0.00
TER
ATOM    252  O   WAT    64       9.568  15.507  -8.836  1.00  0.00
ATOM    253  H1  WAT    64       9.486  16.450  -8.694  1.00  0.00
ATOM    254  H2  WAT    64       9.217  15.365  -9.715  1.00  0.00
TER
ATOM    255  O   WAT    65      17.368  14.241   0.231  1.00  0.00
ATOM    256  H1  WAT    65      17.372  13.800  -0.618  1.00  0.00
ATOM    257  H2  WAT    65      18.263  14.563   0.338  1.00  0.00
TER
ATOM    258  O   WAT    66      13.219  14.124  -0.809  1.00  0.00
ATOM    259  H1  WAT    66      12.879  14.601  -0.053  1.00  0.00
ATOM    260  H2  WAT    66      12.456  13.670  -1.169  1.00  0.00
TER
ATOM    261  O   WAT    67      17.430  15.242  -6.778  1.00  0.00
ATOM    262  H1  WAT    67      17.552  15.201  -5.830  1.00  0.00
ATOM    263  H2  WAT    67      17.045  16.105  -6.934  1.00  0.00
TER
ATOM    264  O   WAT    68      16.442  17.552  -7.380  1.00  0.00
ATOM    265  H1  WAT    68      15.874  17.104  -8.006  1.00  0.00
ATOM    266  H2  WAT    68      17.151  17.912  -7.913  1.00  0.00
TER
ATOM    267  O   WAT    69      17.669  18.301   1.978  1.00  0.00
ATOM    268  H1  WAT    69      18.036  17.827   2.724  1.00  0.00
ATOM    269  H2  WAT    69      17.480  19.175   2.318  1.00  0.00
TER
ATOM    270  O   WAT    70      10.533  13.046  -1.893  1.00  0.00
ATOM    271  H1  WAT    70      10.248  12.681  -1.055  1.00  0.00
ATOM    272  H2  WAT    70      10.471  12.314  -2.507  1.00  0.00
TER
ATOM    273  O   WAT    71      15.459  17.342   4.296  1.00  0.00
ATOM    274  H1  WAT    71      15.155  18.221   4.521  1.00  0.00
ATOM    275  H2  WAT    71      16.414  17.402   4.332  1.00  0.00
TER
ATOM    276  O   WAT    72      14.031  21.216  -1.469  1.00  0.00
ATOM    277  H1  WAT    72      14.549  20.413  -1.524  1.00  0.00
ATOM    278  H2  WAT    72      13.579  21.154  -0.628  1.00  0.00
TER
ATOM    279  O   WAT    73      11.515  18.182   5.443  1.00  0.00
ATOM    280  H1  WAT    73      11.157  18.848   6.031  1.00  0.00
ATOM    281  H2  WAT    73      11.221  17.351   5.814  1.00  0.00
TER
ATOM    282  O   WAT    74      14.717  18.641   8.327  1.00  0.00
ATOM    283  H1  WAT    74      14.417  18.787   7.430  1.00  0.00
ATOM    284  H2  WAT    74      15.488  18.081   8.234  1.00  0.00
TER
ATOM    285  O   WAT    75      10.026  18.182  -7.933  1.00  0.00
ATOM    286  H1  WAT    75      10.896  18.464  -7.650  1.00  0.00
ATOM    287  H2  WAT    75       9.535  18.995  -8.048  1.00  0.00
TER
ATOM    288  O   WAT    76      17.190  19.569  -3.813  1.00  0.00
ATOM    289  H1  WAT    76      17.646  20.379  -3.587  1.00  0.00
ATOM    290  H2  WAT    76      16.839  19.251  -2.981  1.00  0.00
TER
ATOM    291  O   WAT    77      13.091   9.913  -3.340  1.00  0.00
ATOM    292  H1  WAT    77      12.962   9.904  -2.392  1.00  0.00
ATOM    293  H2  WAT    77      12.267  10.251  -3.691  1.00  0.00
TER
ATOM    294  O   WAT    78      10.090  11.672   6.120  1.00  0.00
ATOM    295  H1  WAT    78       9.376  11.871   6.726  1.00  0.00
ATOM    296  H2  WAT    78      10.510  10.896   6.492  1.00  0.00
TER
ATOM    297  O   WAT    79      12.011  19.999  -5.805  1.00  0.00
ATOM    298  H1  WAT    79      11.404  20.739  -5.796  1.00  0.00
ATOM    299  H2  WAT    79      12.486  20.089  -6.631  1.00  0.00
TER
ATOM    300  O   WAT    80      16.919  15.398  -3.905  1.00  0.00
ATOM    301  H1  WAT    80      16.210  15.867  -3.464  1.00  0.00
ATOM    302  H2  WAT    80      17.203  14.740  -3.270  1.00  0.00
TER
ATOM    303  O   WAT    81      18.544  16.818   4.094  1.00  0.00
ATOM    304  H1  WAT    81      19.043  17.293   4.760  1.00  0.00
ATOM    305  H2  WAT    81      18.687  15.894   4.301  1.00  0.00
TER
ATOM    306  O   WAT    82      15.122  13.707  -6.530  1.00  0.00
ATOM    307  H1  WAT    82      15.971  14.144  -6.596  1.00  0.00
ATOM    308  H2  WAT    82      14.755  14.019  -5.703  1.00  0.00
TER
ATOM    309  O   WAT    83      14.021  19.960  -8.056  1.00  0.00
ATOM    310  H1  WAT    83      14.788  19.848  -7.494  1.00  0.00
ATOM    311  H2  WAT    83      14.099  19.264  -8.709  1.00  0.00
TER
ATOM    312  O   WAT    84      12.716  17.393  -7.373  1.00  0.00
ATOM    313  H1  WAT    84      12.796  16.445  -7.261  1.00  0.00
ATOM    314  H2  WAT    84      13.608  17.723  -7.267  1.00  0.00
TER
ATOM    315  O   WAT    85      10.243  19.214   7.863  1.00  0.00
ATOM    316  H1  WAT    85      10.747  18.635   8.434  1.00  0.00
ATOM    317  H2  WAT    85       9.504  19.498   8.400  1.00  0.00
TER
ATOM    318  O   WAT    86      17.297  20.621   7.396  1.00  0.00
ATOM    319  H1  WAT    86      16.532  21.190   7.312  1.00  0.00
ATOM    320  H2  WAT    86      17.479  20.329   6.503  1.00  0.00
TER
ATOM    321  O   WAT    87      12.275  17.357   8.758  1.00  0.00
ATOM    322  H1  WAT    87      12.316  17.058   9.666  1.00  0.00
ATOM    323  H2  WAT    87      13.130  17.758   8.598  1.00  0.00
TER
ATOM    324  O   WAT    88      16.053  19.957  -6.082  1.00  0.00
ATOM    325  H1  WAT    88      16.475  19.791  -5.239  1.00  0.00
ATOM    326  H2  WAT    88      16.178  19.147  -6.577  1.00  0.00
TER
ATOM    327  O   WAT    89      14.216  15.936   6.725  1.00  0.00
ATOM    328  H1  WAT    89      13.686  15.445   6.097  1.00  0.00
ATOM    329  H2  WAT    89      14.885  16.365   6.191  1.00  0.00
TER
ATOM    330  O   WAT    90      14.703  12.902   6.805  1.00  0.00
ATOM    331  H1  WAT    90      14.609  12.284   6.080  1.00  0.00
ATOM    332  H2  WAT    90      14.123  13.629   6.578  1.00  0.00
TER
ATOM    333  O   WAT    91      17.469  11.460   3.838  1.00  0.00
ATOM    334  H1  WAT    91      17.021  11.482   2.992  1.00  0.00
ATOM    335  H2  WAT    91      16.836  11.062   4.435  1.00  0.00
TER
ATOM    336  O   WAT    92      17.875  20.355   4.459  1.00  0.00
ATOM    337  H1  WAT    92      18.294  21.198   4.286  1.00  0.00
ATOM    338  H2  WAT    92      16.956  20.492   4.229  1.00  0.00
TER
ATOM    339  O   WAT    93      14.949  16.030  -9.136  1.00  0.00
ATOM    340  H1  WAT    93      14.748  15.167  -8.775  1.00  0.00
ATOM    341  H2  WAT    93      14.778  15.943 -10.074  1.00  0.00
TER
ATOM    342  O   WAT    94      16.979  14.629   7.100  1.00  0.00
ATOM    343  H1  WAT    94      17.569  14.321   7.788  1.00  0.00
ATOM    344  H2  WAT    94      16.161  14.157   7.256  1.00  0.00
TER
ATOM    345  O   WAT    95      13.747  13.130  -9.148  1.00  0.00
ATOM    346  H1  WAT    95      14.050  13.137 -10.057  1.00  0.00
ATOM    347  H2  WAT    95      14.487  12.780  -8.652  1.00  0.00
TER
ATOM    348  O   WAT    96      16.966  12.073  -8.163  1.00  0.00
ATOM    349  H1  WAT    96      16.618  11.396  -8.743  1.00  0.00
ATOM    350  H2  WAT    96      17.167  11.612  -7.348  1.00  0.00
TER
ATOM    351  O   WAT    97      10.307  18.602  -1.766  1.00  0.00
ATOM    352  H1  WAT    97       9.651  18.333  -2.410  1.00  0.00
ATOM    353  H2  WAT    97      11.144  18.493  -2.216  1.00  0.00
TER
ATOM    354  O   WAT    98      11.344  18.987   2.774  1.00  0.00
ATOM    355  H1  WAT    98      11.711  18.900   3.654  1.00  0.00
ATOM    356  H2  WAT    98      10.775  18.224   2.675  1.00  0.00
TER
ATOM    357  O   WAT    99      10.896  15.898   6.680  1.00  0.00
ATOM    358  H1  WAT    99      10.001  15.865   7.019  1.00  0.00
ATOM    359  H2  WAT    99      11.435  16.097   7.445  1.00  0.00
TER
ATOM    360  O   WAT   100       9.520  15.812  -5.824  1.00  0.00
ATOM    361  H1  WAT   100       8.617  16.075  -5.999  1.00  0.00
ATOM    362  H2  WAT   100      10.004  16.083  -6.604  1.00  0.00
TER
ATOM    363  O   WAT   101      12.063  14.869  -7.914  1.00  0.00
ATOM    364  H1  WAT   101      12.772  14.447  -8.400  1.00  0.00
ATOM    365  H2  WAT   101      11.347  14.936  -8.546  1.00  0.00
TER
ATOM    366  O   WAT   102      11.710  10.923  -8.874  1.00  0.00
ATOM    367  H1  WAT   102      12.433  11.463  -8.556  1.00  0.00
ATOM    368  H2  WAT   102      11.983  10.649  -9.750  1.00  0.00
TER
ATOM    369  O   WAT   103      11.400  10.173   1.028  1.00  0.00
ATOM    370  H1  WAT   103      12.047   9.623   0.588  1.00  0.00
ATOM    371  H2  WAT   103      11.820  10.427   1.850  1.00  0.00
TER
ATOM    372  O   WAT   104      11.153  10.329   3.771  1.00  0.00
ATOM    373  H1  WAT   104      10.804  10.785   4.536  1.00  0.00
ATOM    374  H2  WAT   104      10.822   9.434   3.853  1.00  0.00
TER
ATOM    375  O   WAT   105      11.825   9.856   7.046  1.00  0.00
ATOM    376  H1  WAT   105      12.373   9.675   6.282  1.00  0.00
ATOM    377  H2  WAT   105      11.890   9.066   7.581  1.00  0.00
TER
ATOM    378  O   WAT   106      11.135  10.962  -5.281  1.00  0.00
ATOM    379  H1  WAT   106      11.893  11.075  -5.854  1.00  0.00
ATOM    380  H2  WAT   106      10.673  11.799  -5.326  1.00  0.00
TER
ATOM    381  O   WAT   107      17.677  13.076  -2.290  1.00  0.00
ATOM    382  H1  WAT   107      16.864  12.701  -2.631  1.00  0.00
ATOM    383  H2  WAT   107      18.181  12.320  -1.988  1.00  0.00
TER
ATOM    384  O   WAT   108      13.508  11.488  -6.740  1.00  0.00
ATOM    385  H1  WAT   108      14.037  10.701  -6.870  1.00  0.00
ATOM    386  H2  WAT   108      14.141  12.167  -6.507  1.00  0.00
TER
ATOM    387  O   WAT   109      15.701  11.226  -3.686  1.00  0.00
ATOM    388  H1  WAT   109      15.072  10.524  -3.519  1.00  0.00
ATOM    389  H2  WAT   109      15.162  11.986  -3.903  1.00  0.00
TER
ATOM    390  O   WAT   110      15.827  10.504   8.749  1.00  0.00
ATOM    391  H1  WAT   110      15.545  11.008   7.985  1.00  0.00
ATOM    392  H2  WAT   110      16.209   9.706   8.384  1.00  0.00
TER
ATOM    393  O   WAT   111      13.483  20.029 -17.551  1.00  0.00
ATOM    394  H1  WAT   111      12.651  19.774 -17.151  1.00  0.00
ATOM    395  H2  WAT   111      14.091  20.100 -16.815  1.00  0.00
TER
ATOM    396  O   WAT   112       9.855  17.589 -17.882  1.00  0.00
ATOM    397  H1  WAT   112      10.427  16.822 -17.882  1.00  0.00
ATOM    398  H2  WAT   112       9.855  17.888 -18.792  1.00  0.00
TER
ATOM    399  O   WAT   113      11.098  12.998 -16.095  1.00  0.00
ATOM    400  H1  WAT   113      10.918  12.100 -15.815  1.00  0.00
ATOM    401  H2  WAT   113      10.696  13.545 -15.421  1.00  0.00
TER
ATOM    402  O   WAT   114      11.716  15.494 -17.487  1.00  0.00
ATOM    403  H1  WAT   114      12.397  15.758 -16.868  1.00  0.00
ATOM    404  H2  WAT   114      11.401  14.654 -17.153  1.00  0.00
TER
ATOM    405  O   WAT   115      15.909  16.541 -18.400  1.00  0.00
ATOM    406  H1  WAT   115      16.417  17.039 -17.759  1.00  0.00
ATOM    407  H2  WAT   115      16.440  15.764 -18.576  1.00  0.00
TER
ATOM    408  O   WAT   116      14.192  11.180 -14.134  1.00  0.00
ATOM    409  H1  WAT   116      14.194  11.698 -14.939  1.00  0.00
ATOM    410  H2  WAT   116      13.363  10.703 -14.157  1.00  0.00
TER
ATOM    411  O   WAT   117      13.874  12.891 -16.127  1.00  0.00
ATOM    412  H1  WAT   117      14.216  13.736 -16.421  1.00  0.00
ATOM    413  H2  WAT   117      12.936  13.040 -16.010  1.00  0.00
TER
ATOM    414  O   WAT   118      14.263  15.745 -16.504  1.00  0.00
ATOM    415  H1  WAT   118      14.815  15.855 -17.279  1.00  0.00
ATOM    416  H2  WAT   118      14.778  16.119 -15.789  1.00  0.00
TER
ATOM    417  O   WAT   119      13.938  19.267 -12.894  1.00  0.00
ATOM    418  H1  WAT   119      13.798  20.140 -12.525  1.00  0.00
ATOM    419  H2  WAT   119      13.056  18.925 -13.039  1.00  0.00
TER
ATOM    420  O   WAT   120       9.890  21.037 -16.977  1.00  0.00
ATOM    421  H1  WAT   120       9.968  21.172 -17.921  1.00  0.00
ATOM    422  H2  WAT   120      10.504  20.329 -16.784  1.00  0.00
TER
ATOM    423  O   WAT   121      14.717  11.209 -19.401  1.00  0.00
ATOM    424  H1  WAT   121      14.274  11.990 -19.733  1.00  0.00
ATOM    425  H2  WAT   121      15.276  11.532 -18.694  1.00  0.00
TER
ATOM    426  O   WAT   122      19.004  14.076 -13.798  1.00  0.00
ATOM    427  H1  WAT   122      18.542  14.284 -12.986  1.00  0.00
ATOM    428  H2  WAT   122      18.602  13.262 -14.101  1.00  0.00
TER
ATOM    429  O   WAT   123      16.755  11.754 -17.542  1.00  0.00
ATOM    430  H1  WAT   123      17.052  12.660 -17.623  1.00  0.00
ATOM    431  H2  WAT   123      17.304  11.266 -18.156  1.00  0.00
TER
ATOM    432  O   WAT   124      16.949  17.231 -11.007  1.00  0.00
ATOM    433  H1  WAT   124      16.853  16.290 -11.157  1.00  0.00
ATOM    434  H2  WAT   124      17.792  17.452 -11.402  1.00  0.00
TER
ATOM    435  O   WAT   125      12.080  13.642 -12.854  1.00  0.00
ATOM    436  H1  WAT   125      11.686  14.490 -12.646  1.00  0.00
ATOM    437  H2  WAT   125      11.392  13.005 -12.663  1.00  0.00
TER
ATOM    438  O   WAT   126       9.381  11.565 -18.821  1.00  0.00
ATOM    439  H1  WAT   126       9.093  12.135 -18.108  1.00  0.00
ATOM    440  H2  WAT   126      10.126  11.086 -18.457  1.00  0.00
TER
ATOM    441  O   WAT   127      17.368  14.241 -18.543  1.00  0.00
ATOM    442  H1  WAT   127      17.372  13.800 -19.393  1.00  0.00
ATOM    443  H2  WAT   127      18.263  14.563 -18.436  1.00  0.00
TER
ATOM    444  O   WAT   128      13.219  14.124 -19.584  1.00  0.00
ATOM    445  H1  WAT   128      12.879  14.601 -18.827  1.00  0.00
ATOM    446  H2  WAT   128      12.456  13.670 -19.944  1.00  0.00
TER
ATOM    447  O   WAT   129      17.669  18.301 -16.797  1.00  0.00
ATOM    448  H1  WAT   129      18.036  17.827 -16.051  1.00  0.00
ATOM    449  H2  WAT   129      17.480  19.175 -16.456  1.00  0.00
TER
ATOM    450  O   WAT   130      15.459  17.342 -14.478  1.00  0.00
ATOM    451  H1  WAT   130      15.155  18.221 -14.253  1.00  0.00
ATOM    452  H2  WAT   130      16.414  17.402 -14.443  1.00  0.00
TER
ATOM    453  O   WAT   131      14.031  21.216 -20.244  1.00  0.00
ATOM    454  H1  WAT   131      14.549  20.413 -20.298  1.00  0.00
ATOM    455  H2  WAT   131      13.579  21.154 -19.402  1.00  0.00
TER
ATOM    456  O   WAT   132      11.515  18.182 -13.331  1.00  0.00
ATOM    457  H1  WAT   132      11.157  18.848 -12.744  1.00  0.00
ATOM    458  H2  WAT   132      11.221  17.351 -12.960  1.00  0.00
TER
ATOM    459  O   WAT   133      14.717  18.641 -10.447  1.00  0.00
ATOM    460  H1  WAT   133      14.417  18.787 -11.344  1.00  0.00
ATOM    461  H2  WAT   133      15.488  18.081 -10.540  1.00  0.00
TER
ATOM    462  O   WAT   134      10.090  11.672 -12.654  1.00  0.00
ATOM    463  H1  WAT   134       9.376  11.871 -12.049  1.00  0.00
ATOM    464  H2  WAT   134      10.510  10.896 -12.282  1.00  0.00
TER
ATOM    465  O   WAT   135      18.544  16.818 -14.680  1.00  0.00
ATOM    466  H1  WAT   135      19.043  17.293 -14.015  1.00  0.00
ATOM    467  H2  WAT   135      18.687  15.894 -14.473  1.00  0.00
TER
ATOM    468  O   WAT   136      10.243  19.214 -10.912  1.00  0.00
ATOM    469  H1  WAT   136      10.747  18.635 -10.340  1.00  0.00
ATOM    470  H2  WAT   136       9.504  19.498 -10.374  1.00  0.00
TER
ATOM    471  O   WAT   137      17.297  20.621 -11.378  1.00  0.00
ATOM    472  H1  WAT   137      16.532  21.190 -11.463  1.00  0.00
ATOM    473  H2  WAT   137      17.479  20.329 -12.271  1.00  0.00
TER
ATOM    474  O   WAT   138      12.275  17.357 -10.017  1.00  0.00
ATOM    475  H1  WAT   138      12.316  17.058  -9.108  1.00  0.00
ATOM    476  H2  WAT   138      13.130  17.758 -10.176  1.00  0.00
TER
ATOM    477  O   WAT   139      14.216  15.936 -12.049  1.00  0.00
ATOM    478  H1  WAT   139      13.686  15.445 -12.677  1.00  0.00
ATOM    479  H2  WAT   139      14.885  16.365 -12.583  1.00  0.00
TER
ATOM    480  O   WAT   140      14.703  12.902 -11.970  1.00  0.00
ATOM    481  H1  WAT   140      14.609  12.284 -12.694  1.00  0.00
ATOM    482  H2  WAT   140      14.123  13.629 -12.197  1.00  0.00
TER
ATOM    483  O   WAT   141      17.469  11.460 -14.937  1.00  0.00
ATOM    484  H1  WAT   141      17.021  11.482 -15.782  1.00  0.00
ATOM    485  H2  WAT   141      16.836  11.062 -14.340  1.00  0.00
TER
ATOM    486  O   WAT   142      17.875  20.355 -14.316  1.00  0.00
ATOM    487  H1  WAT   142      18.294  21.198 -14.488  1.00  0.00
ATOM    488  H2  WAT   142      16.956  20.492 -14.545  1.00  0.00
TER
ATOM    489  O   WAT   143      16.979  14.629 -11.674  1.00  0.00
ATOM    490  H1  WAT   143      17.569  14.321 -10.986  1.00  0.00
ATOM    491  H2  WAT   143      16.161  14.157 -11.518  1.00  0.00
TER
ATOM    492  O   WAT   144      11.344  18.987 -16.000  1.00  0.00
ATOM    493  H1  WAT   144      11.711  18.900 -15.121  1.00  0.00
ATOM    494  H2  WAT   144      10.775  18.224 -16.100  1.00  0.00
TER
ATOM    495  O   WAT   145      10.896  15.898 -12.095  1.00  0.00
ATOM    496  H1  WAT   145      10.001  15.865 -11.755  1.00  0.00
ATOM    497  H2  WAT   145      11.435  16.097 -11.329  1.00  0.00
TER
ATOM    498  O   WAT   146      11.400  10.173 -17.746  1.00  0.00
ATOM    499  H1  WAT   146      12.047   9.623 -18.187  1.00  0.00
ATOM    500  H2  WAT   146      11.820  10.427 -16.925  1.00  0.00
TER
ATOM    501  O   WAT   147      11.153  10.329 -15.004  1.00  0.00
ATOM    502  H1  WAT   147      10.804  10.785 -14.238  1.00  0.00
ATOM    503  H2  WAT   147      10.822   9.434 -14.921  1.00  0.00
TER
ATOM    504  O   WAT   148      11.825   9.856 -11.729  1.00  0.00
ATOM    505  H1  WAT   148      12.373   9.675 -12.492  1.00  0.00
ATOM    506  H2  WAT   148      11.890   9.066 -11.193  1.00  0.00
TER
ATOM    507  O   WAT   149      15.827  10.504 -10.025  1.00  0.00
ATOM    508  H1  WAT   149      15.545  11.008 -10.789  1.00  0.00
ATOM    509  H2  WAT   149      16.209   9.706 -10.391  1.00  0.00
TER
ATOM    510  O   WAT   150      13.463   5.288  20.194  1.00  0.00
ATOM    511  H1  WAT   150      13.766   4.398  20.015  1.00  0.00
ATOM    512  H2  WAT   150      14.207   5.845  19.966  1.00  0.00
TER
ATOM    513  O   WAT   151      11.892  -3.786  13.782  1.00  0.00
ATOM    514  H1  WAT   151      11.004  -3.444  13.680  1.00  0.00
ATOM    515  H2  WAT   151      12.176  -3.985  12.890  1.00  0.00
TER
ATOM    516  O   WAT   152       9.855  -1.185  19.666  1.00  0.00
ATOM    517  H1  WAT   152      10.427  -1.953  19.667  1.00  0.00
ATOM    518  H2  WAT   152       9.855  -0.886  18.757  1.00  0.00
TER
ATOM    519  O   WAT   153      14.068  -5.202  14.816  1.00  0.00
ATOM    520  H1  WAT   153      14.175  -4.302  15.123  1.00  0.00
ATOM    521  H2  WAT   153      13.157  -5.251  14.526  1.00  0.00
TER
ATOM    522  O   WAT   154      15.909  -2.234  19.149  1.00  0.00
ATOM    523  H1  WAT   154      16.417  -1.736  19.789  1.00  0.00
ATOM    524  H2  WAT   154      16.440  -3.010  18.973  1.00  0.00
TER
ATOM    525  O   WAT   155       9.948   3.204  12.288  1.00  0.00
ATOM    526  H1  WAT   155       9.571   3.692  11.557  1.00  0.00
ATOM    527  H2  WAT   155      10.205   3.876  12.919  1.00  0.00
TER
ATOM    528  O   WAT   156      17.557  -8.395  17.747  1.00  0.00
ATOM    529  H1  WAT   156      17.864  -8.950  17.030  1.00  0.00
ATOM    530  H2  WAT   156      16.627  -8.260  17.564  1.00  0.00
TER
ATOM    531  O   WAT   157      15.551   0.197  17.265  1.00  0.00
ATOM    532  H1  WAT   157      15.146  -0.516  16.769  1.00  0.00
ATOM    533  H2  WAT   157      15.637  -0.148  18.153  1.00  0.00
TER
ATOM    534  O   WAT   158      16.019   3.883  19.428  1.00  0.00
ATOM    535  H1  WAT   158      15.722   3.278  18.749  1.00  0.00
ATOM    536  H2  WAT   158      16.969   3.921  19.317  1.00  0.00
TER
ATOM    537  O   WAT   159      12.251  -0.909  14.765  1.00  0.00
ATOM    538  H1  WAT   159      12.131  -0.183  14.153  1.00  0.00
ATOM    539  H2  WAT   159      11.941  -1.679  14.288  1.00  0.00
TER
ATOM    540  O   WAT   160      11.134   3.963  16.983  1.00  0.00
ATOM    541  H1  WAT   160      10.727   4.104  16.128  1.00  0.00
ATOM    542  H2  WAT   160      12.026   3.679  16.780  1.00  0.00
TER
ATOM    543  O   WAT   161      15.406   8.177  15.095  1.00  0.00
ATOM    544  H1  WAT   161      15.231   7.261  14.882  1.00  0.00
ATOM    545  H2  WAT   161      14.552   8.536  15.335  1.00  0.00
TER
ATOM    546  O   WAT   162      14.717  -7.565  18.148  1.00  0.00
ATOM    547  H1  WAT   162      14.274  -6.784  17.816  1.00  0.00
ATOM    548  H2  WAT   162      15.276  -7.242  18.855  1.00  0.00
TER
ATOM    549  O   WAT   163      17.833  -7.944  13.028  1.00  0.00
ATOM    550  H1  WAT   163      17.209  -7.948  13.754  1.00  0.00
ATOM    551  H2  WAT   163      17.746  -8.811  12.632  1.00  0.00
TER
ATOM    552  O   WAT   164      16.755  -7.021  20.007  1.00  0.00
ATOM    553  H1  WAT   164      17.052  -6.114  19.926  1.00  0.00
ATOM    554  H2  WAT   164      17.304  -7.509  19.393  1.00  0.00
TER
ATOM    555  O   WAT   165      14.509  -2.442  15.876  1.00  0.00
ATOM    556  H1  WAT   165      14.283  -2.658  16.780  1.00  0.00
ATOM    557  H2  WAT   165      13.728  -2.009  15.530  1.00  0.00
TER
ATOM    558  O   WAT   166       9.381  -7.209  18.728  1.00  0.00
ATOM    559  H1  WAT   166       9.093  -6.639  19.441  1.00  0.00
ATOM    560  H2  WAT   166      10.126  -7.689  19.091  1.00  0.00
TER
ATOM    561  O   WAT   167       9.568  -3.267   9.938  1.00  0.00
ATOM    562  H1  WAT   167       9.486  -2.324  10.080  1.00  0.00
ATOM    563  H2  WAT   167       9.217  -3.410   9.060  1.00  0.00
TER
ATOM    564  O   WAT   168      17.368  -4.533  19.005  1.00  0.00
ATOM    565  H1  WAT   168      17.372  -4.974  18.156  1.00  0.00
ATOM    566  H2  WAT   168      18.263  -4.212  19.113  1.00  0.00
TER
ATOM    567  O   WAT   169      13.219  -4.651  17.965  1.00  0.00
ATOM    568  H1  WAT   169      12.879  -4.173  18.722  1.00  0.00
ATOM    569  H2  WAT   169      12.456  -5.104  17.605  1.00  0.00
TER
ATOM    570  O   WAT   170      17.430  -3.532  11.996  1.00  0.00
ATOM    571  H1  WAT   170      17.552  -3.573  12.945  1.00  0.00
ATOM    572  H2  WAT   170      17.045  -2.670  11.841  1.00  0.00
TER
ATOM    573  O   WAT   171      16.442  -1.222  11.394  1.00  0.00
ATOM    574  H1  WAT   171      15.874  -1.670  10.768  1.00  0.00
ATOM    575  H2  WAT   171      17.151  -0.863  10.861  1.00  0.00
TER
ATOM    576  O   WAT   172      10.533  -5.729  16.881  1.00  0.00
ATOM    577  H1  WAT   172      10.248  -6.093  17.719  1.00  0.00
ATOM    578  H2  WAT   172      10.471  -6.461  16.268  1.00  0.00
TER
ATOM    579  O   WAT   173      13.987   2.774  13.667  1.00  0.00
ATOM    580  H1  WAT   173      13.213   2.234  13.507  1.00  0.00
ATOM    581  H2  WAT   173      14.717   2.255  13.329  1.00  0.00
TER
ATOM    582  O   WAT   174      14.031   2.442  17.305  1.00  0.00
ATOM    583  H1  WAT   174      14.549   1.639  17.251  1.00  0.00
ATOM    584  H2  WAT   174      13.579   2.380  18.147  1.00  0.00
TER
ATOM    585  O   WAT   175      17.887   3.790  15.349  1.00  0.00
ATOM    586  H1  WAT   175      18.574   4.337  15.730  1.00  0.00
ATOM    587  H2  WAT   175      17.100   4.334  15.384  1.00  0.00
TER
ATOM    588  O   WAT   176      10.026  -0.593  10.841  1.00  0.00
ATOM    589  H1  WAT   176      10.896  -0.310  11.125  1.00  0.00
ATOM    590  H2  WAT   176       9.535   0.221  10.726  1.00  0.00
TER
ATOM    591  O   WAT   177      17.190   0.795  14.962  1.00  0.00
ATOM    592  H1  WAT   177      17.646   1.605  15.188  1.00  0.00
ATOM    593  H2  WAT   177      16.839   0.477  15.794  1.00  0.00
TER
ATOM    594  O   WAT   178      13.091  -8.862  15.434  1.00  0.00
ATOM    595  H1  WAT   178      12.962  -8.870  16.383  1.00  0.00
ATOM    596  H2  WAT   178      12.267  -8.523  15.083  1.00  0.00
TER
ATOM    597  O   WAT   179      10.393   8.620  11.407  1.00  0.00
ATOM    598  H1  WAT   179      10.753   9.219  10.753  1.00  0.00
ATOM    599  H2  WAT   179      10.253   9.166  12.181  1.00  0.00
TER
ATOM    600  O   WAT   180      16.410   6.003  12.225  1.00  0.00
ATOM    601  H1  WAT   180      16.401   6.736  11.609  1.00  0.00
ATOM    602  H2  WAT   180      15.490   5.756  12.317  1.00  0.00
TER
ATOM    603  O   WAT   181      12.011   1.225  12.969  1.00  0.00
ATOM    604  H1  WAT   181      11.404   1.964  12.979  1.00  0.00
ATOM    605  H2  WAT   181      12.486   1.314  12.143  1.00  0.00
TER
ATOM    606  O   WAT   182      16.919  -3.376  14.869  1.00  0.00
ATOM    607  H1  WAT   182      16.210  -2.907  15.311  1.00  0.00
ATOM    608  H2  WAT   182      17.203  -4.034  15.504  1.00  0.00
TER
ATOM    609  O   WAT   183      18.038   8.585  15.582  1.00  0.00
ATOM    610  H1  WAT   183      18.292   8.547  14.660  1.00  0.00
ATOM    611  H2  WAT   183      17.089   8.458  15.575  1.00  0.00
TER
ATOM    612  O   WAT   184      15.122  -5.068  12.245  1.00  0.00
ATOM    613  H1  WAT   184      15.971  -4.631  12.179  1.00  0.00
ATOM    614  H2  WAT   184      14.755  -4.756  13.072  1.00  0.00
TER
ATOM    615  O   WAT   185      14.021   1.186  10.718  1.00  0.00
ATOM    616  H1  WAT   185      14.788   1.074  11.281  1.00  0.00
ATOM    617  H2  WAT   185      14.099   0.489  10.066  1.00  0.00
TER
ATOM    618  O   WAT   186      12.716  -1.382  11.401  1.00  0.00
ATOM    619  H1  WAT   186      12.796  -2.329  11.513  1.00  0.00
ATOM    620  H2  WAT   186      13.608  -1.051  11.507  1.00  0.00
TER
ATOM    621  O   WAT   187      13.518   8.768  18.505  1.00  0.00
ATOM    622  H1  WAT   187      14.254   8.219  18.776  1.00  0.00
ATOM    623  H2  WAT   187      13.902   9.633  18.365  1.00  0.00
TER
ATOM    624  O   WAT   188      10.402   4.835  14.379  1.00  0.00
ATOM    625  H1  WAT   188       9.476   5.077  14.369  1.00  0.00
ATOM    626  H2  WAT   188      10.868   5.662  14.257  1.00  0.00
TER
ATOM    627  O   WAT   189      16.628   7.941  10.327  1.00  0.00
ATOM    628  H1  WAT   189      17.421   8.230   9.876  1.00  0.00
ATOM    629  H2  WAT   189      16.108   7.510   9.649  1.00  0.00
TER
ATOM    630  O   WAT   190      17.146   3.161  10.192  1.00  0.00
ATOM    631  H1  WAT   190      17.041   2.546  10.918  1.00  0.00
ATOM    632  H2  WAT   190      16.978   2.638   9.408  1.00  0.00
TER
ATOM    633  O   WAT   191      16.053   1.182  12.692  1.00  0.00
ATOM    634  H1  WAT   191      16.475   1.016  13.535  1.00  0.00
ATOM    635  H2  WAT   191      16.178   0.372  12.198  1.00  0.00
TER
ATOM    636  O   WAT   192      14.949  -2.745   9.638  1.00  0.00
ATOM    637  H1  WAT   192      14.748  -3.608   9.999  1.00  0.00
ATOM    638  H2  WAT   192      14.778  -2.831   8.700  1.00  0.00
TER
ATOM    639  O   WAT   193      13.747  -5.644   9.626  1.00  0.00
ATOM    640  H1  WAT   193      14.050  -5.638   8.718  1.00  0.00
ATOM    641  H2  WAT   193      14.487  -5.995  10.123  1.00  0.00
TER
ATOM    642  O   WAT   194      16.966  -6.701  10.612  1.00  0.00
ATOM    643  H1  WAT   194      16.618  -7.379  10.032  1.00  0.00
ATOM    644  H2  WAT   194      17.167  -7.162  11.426  1.00  0.00
TER
ATOM    645  O   WAT   195      12.770   3.660  10.459  1.00  0.00
ATOM    646  H1  WAT   195      13.208   4.203  11.115  1.00  0.00
ATOM    647  H2  WAT   195      13.255   2.834  10.469  1.00  0.00
TER
ATOM    648  O   WAT   196       9.985   6.449  17.911  1.00  0.00
ATOM    649  H1  WAT   196      10.315   5.581  17.679  1.00  0.00
ATOM    650  H2  WAT   196      10.414   6.655  18.741  1.00  0.00
TER
ATOM    651  O   WAT   197      14.581   4.780  15.571  1.00  0.00
ATOM    652  H1  WAT   197      14.281   4.656  16.472  1.00  0.00
ATOM    653  H2  WAT   197      14.475   3.920  15.163  1.00  0.00
TER
ATOM    654  O   WAT   198      10.307  -0.172  17.008  1.00  0.00
ATOM    655  H1  WAT   198       9.651  -0.441  16.364  1.00  0.00
ATOM    656  H2  WAT   198      11.144  -0.282  16.558  1.00  0.00
TER
ATOM    657  O   WAT   199       9.520  -2.962  12.951  1.00  0.00
ATOM    658  H1  WAT   199       8.617  -2.699  12.776  1.00  0.00
ATOM    659  H2  WAT   199      10.004  -2.691  12.171  1.00  0.00
TER
ATOM    660  O   WAT   200      12.063  -3.906  10.860  1.00  0.00
ATOM    661  H1  WAT   200      12.772  -4.327  10.375  1.00  0.00
ATOM    662  H2  WAT   200      11.347  -3.838  10.228  1.00  0.00
TER
ATOM    663  O   WAT   201      11.710  -7.852   9.900  1.00  0.00
ATOM    664  H1  WAT   201      12.433  -7.311  10.218  1.00  0.00
ATOM    665  H2  WAT   201      11.983  -8.125   9.024  1.00  0.00
TER
ATOM    666  O   WAT   202      15.834   7.253  19.566  1.00  0.00
ATOM    667  H1  WAT   202      16.350   6.642  19.041  1.00  0.00
ATOM    668  H2  WAT   202      16.484   7.756  20.057  1.00  0.00
TER
ATOM    669  O   WAT   203      10.512   8.356  15.991  1.00  0.00
ATOM    670  H1  WAT   203      10.345   7.723  16.689  1.00  0.00
ATOM    671  H2  WAT   203       9.646   8.562  15.640  1.00  0.00
TER
ATOM    672  O   WAT   204      11.135  -7.813  13.494  1.00  0.00
ATOM    673  H1  WAT   204      11.893  -7.700  12.920  1.00  0.00
ATOM    674  H2  WAT   204      10.673  -6.976  13.448  1.00  0.00
TER
ATOM    675  O   WAT   205      17.677  -5.699  16.484  1.00  0.00
ATOM    676  H1  WAT   205      16.864  -6.073  16.144  1.00  0.00
ATOM    677  H2  WAT   205      18.181  -6.454  16.786  1.00  0.00
TER
ATOM    678  O   WAT   206      12.119   7.049  13.436  1.00  0.00
ATOM    679  H1  WAT   206      11.593   7.430  12.732  1.00  0.00
ATOM    680  H2  WAT   206      12.043   7.674  14.157  1.00  0.00
TER
ATOM    681  O   WAT   207      13.508  -7.286  12.034  1.00  0.00
ATOM    682  H1  WAT   207      14.037  -8.073  11.905  1.00  0.00
ATOM    683  H2  WAT   207      14.141  -6.607  12.268  1.00  0.00
TER
ATOM    684  O   WAT   208      15.701  -7.549  15.089  1.00  0.00
ATOM    685  H1  WAT   208      15.072  -8.250  15.256  1.00  0.00
ATOM    686  H2  WAT   208      15.162  -6.788  14.872  1.00  0.00
TER
ATOM    687  O   WAT   209      14.718   8.997  12.311  1.00  0.00
ATOM    688  H1  WAT   209      15.450   8.713  11.763  1.00  0.00
ATOM    689  H2  WAT   209      14.977   8.759  13.200  1.00  0.00
TER
ATOM    690  O   WAT   210      13.879   5.114  12.315  1.00  0.00
ATOM    691  H1  WAT   210      13.250   5.582  12.864  1.00  0.00
ATOM    692  H2  WAT   210      13.994   4.269  12.750  1.00  0.00
TER
ATOM    693  O   WAT   211      13.483   1.254   1.224  1.00  0.00
ATOM    694  H1  WAT   211      12.651   0.999   1.623  1.00  0.00
ATOM    695  H2  WAT   211      14.091   1.325   1.960  1.00  0.00
TER
ATOM    696  O   WAT   212      13.463   5.288   1.420  1.00  0.00
ATOM    697  H1  WAT   212      13.766   4.398   1.241  1.00  0.00
ATOM    698  H2  WAT   212      14.207   5.845   1.192  1.00  0.00
TER
ATOM    699  O   WAT   213      11.892  -3.786  -4.992  1.00  0.00
ATOM    700  H1  WAT   213      11.004  -3.444  -5.094  1.00  0.00
ATOM    701  H2  WAT   213      12.176  -3.985  -5.884  1.00  0.00
TER
ATOM    702  O   WAT   214       9.855  -1.185   0.892  1.00  0.00
ATOM    703  H1  WAT   214      10.427  -1.953   0.892  1.00  0.00
ATOM    704  H2  WAT   214       9.855  -0.886  -0.017  1.00  0.00
TER
ATOM    705  O   WAT   215      11.098  -5.777   2.679  1.00  0.00
ATOM    706  H1  WAT   215      10.918  -6.674   2.959  1.00  0.00
ATOM    707  H2  WAT   215      10.696  -5.229   3.354  1.00  0.00
TER
ATOM    708  O   WAT   216      14.068  -5.202  -3.958  1.00  0.00
ATOM    709  H1  WAT   216      14.175  -4.302  -3.651  1.00  0.00
ATOM    710  H2  WAT   216      13.157  -5.251  -4.249  1.00  0.00
TER
ATOM    711  O   WAT   217      11.716  -3.280   1.287  1.00  0.00
ATOM    712  H1  WAT   217      12.397  -3.017   1.906  1.00  0.00
ATOM    713  H2  WAT   217      11.401  -4.120   1.621  1.00  0.00
TER
ATOM    714  O   WAT   218      15.909  -2.234   0.374  1.00  0.00
ATOM    715  H1  WAT   218      16.417  -1.736   1.015  1.00  0.00
ATOM    716  H2  WAT   218      16.440  -3.010   0.198  1.00  0.00
TER
ATOM    717  O   WAT   219      14.192  -7.594   4.641  1.00  0.00
ATOM    718  H1  WAT   219      14.194  -7.077   3.835  1.00  0.00
ATOM    719  H2  WAT   219      13.363  -8.071   4.618  1.00  0.00
TER
ATOM    720  O   WAT   220      15.443   2.046   2.818  1.00  0.00
ATOM    721  H1  WAT   220      15.110   2.673   3.460  1.00  0.00
ATOM    722  H2  WAT   220      15.619   2.572   2.038  1.00  0.00
TER
ATOM    723  O   WAT   221      13.874  -5.883   2.648  1.00  0.00
ATOM    724  H1  WAT   221      14.216  -5.039   2.353  1.00  0.00
ATOM    725  H2  WAT   221      12.936  -5.735   2.764  1.00  0.00
TER
ATOM    726  O   WAT   222      14.655   4.014   4.633  1.00  0.00
ATOM    727  H1  WAT   222      15.272   4.689   4.351  1.00  0.00
ATOM    728  H2  WAT   222      13.794   4.423   4.542  1.00  0.00
TER
ATOM    729  O   WAT   223       9.948   3.204  -6.486  1.00  0.00
ATOM    730  H1  WAT   223       9.571   3.692  -7.218  1.00  0.00
ATOM    731  H2  WAT   223      10.205   3.876  -5.856  1.00  0.00
TER
ATOM    732  O   WAT   224      17.557  -8.395  -1.028  1.00  0.00
ATOM    733  H1  WAT   224      17.864  -8.950  -1.744  1.00  0.00
ATOM    734  H2  WAT   224      16.627  -8.260  -1.210  1.00  0.00
TER
ATOM    735  O   WAT   225      15.551   0.197  -1.510  1.00  0.00
ATOM    736  H1  WAT   225      15.146  -0.516  -2.005  1.00  0.00
ATOM    737  H2  WAT   225      15.637  -0.148  -0.621  1.00  0.00
TER
ATOM    738  O   WAT   226      16.019   3.883   0.654  1.00  0.00
ATOM    739  H1  WAT   226      15.722   3.278  -0.025  1.00  0.00
ATOM    740  H2  WAT   226      16.969   3.921   0.543  1.00  0.00
TER
ATOM    741  O   WAT   227      14.263  -3.029   2.270  1.00  0.00
ATOM    742  H1  WAT   227      14.815  -2.919   1.495  1.00  0.00
ATOM    743  H2  WAT   227      14.778  -2.655   2.986  1.00  0.00
TER
ATOM    744  O   WAT   228      15.111   3.622   7.305  1.00  0.00
ATOM    745  H1  WAT   228      14.213   3.846   7.552  1.00  0.00
ATOM    746  H2  WAT   228      15.136   3.745   6.356  1.00  0.00
TER
ATOM    747  O   WAT   229      13.938   0.493   5.881  1.00  0.00
ATOM    748  H1  WAT   229      13.798   1.365   6.249  1.00  0.00
ATOM    749  H2  WAT   229      13.056   0.150   5.735  1.00  0.00
TER
ATOM    750  O   WAT   230      15.736   6.435   8.089  1.00  0.00
ATOM    751  H1  WAT   230      15.707   6.839   7.222  1.00  0.00
ATOM    752  H2  WAT   230      15.572   5.506   7.926  1.00  0.00
TER
ATOM    753  O   WAT   231      12.251  -0.909  -4.009  1.00  0.00
ATOM    754  H1  WAT   231      12.131  -0.183  -4.621  1.00  0.00
ATOM    755  H2  WAT   231      11.941  -1.679  -4.486  1.00  0.00
TER
ATOM    756  O   WAT   232       9.890   2.263   1.798  1.00  0.00
ATOM    757  H1  WAT   232       9.968   2.398   0.853  1.00  0.00
ATOM    758  H2  WAT   232      10.504   1.554   1.991  1.00  0.00
TER
ATOM    759  O   WAT   233      11.134   3.963  -1.792  1.00  0.00
ATOM    760  H1  WAT   233      10.727   4.104  -2.646  1.00  0.00
ATOM    761  H2  WAT   233      12.026   3.679  -1.995  1.00  0.00
TER
ATOM    762  O   WAT   234      15.406   8.177  -3.679  1.00  0.00
ATOM    763  H1  WAT   234      15.231   7.261  -3.893  1.00  0.00
ATOM    764  H2  WAT   234      14.552   8.536  -3.440  1.00  0.00
TER
ATOM    765  O   WAT   235       9.945   3.304   4.337  1.00  0.00
ATOM    766  H1  WAT   235      10.109   2.835   3.519  1.00  0.00
ATOM    767  H2  WAT   235      10.411   2.796   5.002  1.00  0.00
TER
ATOM    768  O   WAT   236      14.717  -7.565  -0.627  1.00  0.00
ATOM    769  H1  WAT   236      14.274  -6.784  -0.958  1.00  0.00
ATOM    770  H2  WAT   236      15.276  -7.242   0.080  1.00  0.00
TER
ATOM    771  O   WAT   237      19.004  -4.698   4.977  1.00  0.00
ATOM    772  H1  WAT   237      18.542  -4.490   5.789  1.00  0.00
ATOM    773  H2  WAT   237      18.602  -5.513   4.674  1.00  0.00
TER
ATOM    774  O   WAT   238      17.833  -7.944  -5.746  1.00  0.00
ATOM    775  H1  WAT   238      17.209  -7.948  -5.021  1.00  0.00
ATOM    776  H2  WAT   238      17.746  -8.811  -6.143  1.00  0.00
TER
ATOM    777  O   WAT   239      16.755  -7.021   1.232  1.00  0.00
ATOM    778  H1  WAT   239      17.052  -6.114   1.151  1.00  0.00
ATOM    779  H2  WAT   239      17.304  -7.509   0.618  1.00  0.00
TER
ATOM    780  O   WAT   240      14.509  -2.442  -2.899  1.00  0.00
ATOM    781  H1  WAT   240      14.283  -2.658  -1.994  1.00  0.00
ATOM    782  H2  WAT   240      13.728  -2.009  -3.244  1.00  0.00
TER
ATOM    783  O   WAT   241      16.949  -1.543   7.767  1.00  0.00
ATOM    784  H1  WAT   241      16.853  -2.484   7.617  1.00  0.00
ATOM    785  H2  WAT   241      17.792  -1.322   7.372  1.00  0.00
TER
ATOM    786  O   WAT   242      12.080  -5.132   5.921  1.00  0.00
ATOM    787  H1  WAT   242      11.686  -4.284   6.128  1.00  0.00
ATOM    788  H2  WAT   242      11.392  -5.769   6.112  1.00  0.00
TER
ATOM    789  O   WAT   243       9.381  -7.209  -0.046  1.00  0.00
ATOM    790  H1  WAT   243       9.093  -6.639   0.666  1.00  0.00
ATOM    791  H2  WAT   243      10.126  -7.689   0.317  1.00  0.00
TER
ATOM    792  O   WAT   244       9.568  -3.267  -8.836  1.00  0.00
ATOM    793  H1  WAT   244       9.486  -2.324  -8.694  1.00  0.00
ATOM    794  H2  WAT   244       9.217  -3.410  -9.715  1.00  0.00
TER
ATOM    795  O   WAT   245      17.368  -4.533   0.231  1.00  0.00
ATOM    796  H1  WAT   245      17.372  -4.974  -0.618  1.00  0.00
ATOM    797  H2  WAT   245      18.263  -4.212   0.338  1.00  0.00
TER
ATOM    798  O   WAT   246      13.219  -4.651  -0.809  1.00  0.00
ATOM    799  H1  WAT   246      12.879  -4.173  -0.053  1.00  0.00
ATOM    800  H2  WAT   246      12.456  -5.104  -1.169  1.00  0.00
TER
ATOM    801  O   WAT   247      17.430  -3.532  -6.778  1.00  0.00
ATOM    802  H1  WAT   247      17.552  -3.573  -5.830  1.00  0.00
ATOM    803  H2  WAT   247      17.045  -2.670  -6.934  1.00  0.00
TER
ATOM    804  O   WAT   248      16.442  -1.222  -7.380  1.00  0.00
ATOM    805  H1  WAT   248      15.874  -1.670  -8.006  1.00  0.00
ATOM    806  H2  WAT   248      17.151  -0.863  -7.913  1.00  0.00
TER
ATOM    807  O   WAT   249      11.519   2.679   6.497  1.00  0.00
ATOM    808  H1  WAT   249      11.135   2.039   7.095  1.00  0.00
ATOM    809  H2  WAT   249      11.831   3.383   7.066  1.00  0.00
TER
ATOM    810  O   WAT   250      17.669  -0.473   1.978  1.00  0.00
ATOM    811  H1  WAT   250      18.036  -0.947   2.724  1.00  0.00
ATOM    812  H2  WAT   250      17.480   0.401   2.318  1.00  0.00
TER
ATOM    813  O   WAT   251      10.533  -5.729  -1.893  1.00  0.00
ATOM    814  H1  WAT   251      10.248  -6.093  -1.055  1.00  0.00
ATOM    815  H2  WAT   251      10.471  -6.461  -2.507  1.00  0.00
TER
ATOM    816  O   WAT   252      15.459  -1.432   4.296  1.00  0.00
ATOM    817  H1  WAT   252      15.155  -0.553   4.521  1.00  0.00
ATOM    818  H2  WAT   252      16.414  -1.372   4.332  1.00  0.00
TER
ATOM    819  O   WAT   253      13.987   2.774  -5.107  1.00  0.00
ATOM    820  H1  WAT   253      13.213   2.234  -5.267  1.00  0.00
ATOM    821  H2  WAT   253      14.717   2.255  -5.445  1.00  0.00
TER
ATOM    822  O   WAT   254      14.031   2.442  -1.469  1.00  0.00
ATOM    823  H1  WAT   254      14.549   1.639  -1.524  1.00  0.00
ATOM    824  H2  WAT   254      13.579   2.380  -0.628  1.00  0.00
TER
ATOM    825  O   WAT   255      11.515  -0.592   5.443  1.00  0.00
ATOM    826  H1  WAT   255      11.157   0.073   6.031  1.00  0.00
ATOM    827  H2  WAT   255      11.221  -1.424   5.814  1.00  0.00
TER
ATOM    828  O   WAT   256      14.717  -0.134   8.327  1.00  0.00
ATOM    829  H1  WAT   256      14.417   0.012   7.430  1.00  0.00
ATOM    830  H2  WAT   256      15.488  -0.693   8.234  1.00  0.00
TER
ATOM    831  O   WAT   257      17.887   3.790  -3.425  1.00  0.00
ATOM    832  H1  WAT   257      18.574   4.337  -3.044  1.00  0.00
ATOM    833  H2  WAT   257      17.100   4.334  -3.390  1.00  0.00
TER
ATOM    834  O   WAT   258      10.026  -0.593  -7.933  1.00  0.00
ATOM    835  H1  WAT   258      10.896  -0.310  -7.650  1.00  0.00
ATOM    836  H2  WAT   258       9.535   0.221  -8.048  1.00  0.00
TER
ATOM    837  O   WAT   259      17.190   0.795  -3.813  1.00  0.00
ATOM    838  H1  WAT   259      17.646   1.605  -3.587  1.00  0.00
ATOM    839  H2  WAT   259      16.839   0.477  -2.981  1.00  0.00
TER
ATOM    840  O   WAT   260      13.091  -8.862  -3.340  1.00  0.00
ATOM    841  H1  WAT   260      12.962  -8.870  -2.392  1.00  0.00
ATOM    842  H2  WAT   260      12.267  -8.523  -3.691  1.00  0.00
TER
ATOM    843  O   WAT   261      10.393   8.620  -7.367  1.00  0.00
ATOM    844  H1  WAT   261      10.753   9.219  -8.021  1.00  0.00
ATOM    845  H2  WAT   261      10.253   9.166  -6.594  1.00  0.00
TER
ATOM    846  O   WAT   262      10.090  -7.103   6.120  1.00  0.00
ATOM    847  H1  WAT   262       9.376  -6.903   6.726  1.00  0.00
ATOM    848  H2  WAT   262      10.510  -7.879   6.492  1.00  0.00
TER
ATOM    849  O   WAT   263      10.378   6.885   7.107  1.00  0.00
ATOM    850  H1  WAT   263      10.487   5.945   6.967  1.00  0.00
ATOM    851  H2  WAT   263       9.726   7.151   6.458  1.00  0.00
TER
ATOM    852  O   WAT   264      18.369   5.157   8.507  1.00  0.00
ATOM    853  H1  WAT   264      18.048   4.438   9.051  1.00  0.00
ATOM    854  H2  WAT   264      17.695   5.833   8.580  1.00  0.00
TER
ATOM    855  O   WAT   265      16.410   6.003  -6.550  1.00  0.00
ATOM    856  H1  WAT   265      16.401   6.736  -7.165  1.00  0.00
ATOM    857  H2  WAT   265      15.490   5.756  -6.457  1.00  0.00
TER
ATOM    858  O   WAT   266      12.011   1.225  -5.805  1.00  0.00
ATOM    859  H1  WAT   266      11.404   1.964  -5.796  1.00  0.00
ATOM    860  H2  WAT   266      12.486   1.314  -6.631  1.00  0.00
TER
ATOM    861  O   WAT   267      16.919  -3.376  -3.905  1.00  0.00
ATOM    862  H1  WAT   267      16.210  -2.907  -3.464  1.00  0.00
ATOM    863  H2  WAT   267      17.203  -4.034  -3.270  1.00  0.00
TER
ATOM    864  O   WAT   268      18.544  -1.956   4.094  1.00  0.00
ATOM    865  H1  WAT   268      19.043  -1.482   4.760  1.00  0.00
ATOM    866  H2  WAT   268      18.687  -2.880   4.301  1.00  0.00
TER
ATOM    867  O   WAT   269      18.038   8.585  -3.193  1.00  0.00
ATOM    868  H1  WAT   269      18.292   8.547  -4.115  1.00  0.00
ATOM    869  H2  WAT   269      17.089   8.458  -3.200  1.00  0.00
TER
ATOM    870  O   WAT   270      15.122  -5.068  -6.530  1.00  0.00
ATOM    871  H1  WAT   270      15.971  -4.631  -6.596  1.00  0.00
ATOM    872  H2  WAT   270      14.755  -4.756  -5.703  1.00  0.00
TER
ATOM    873  O   WAT   271      14.021   1.186  -8.056  1.00  0.00
ATOM    874  H1  WAT   271      14.788   1.074  -7.494  1.00  0.00
ATOM    875  H2  WAT   271      14.099   0.489  -8.709  1.00  0.00
TER
ATOM    876  O   WAT   272      12.716  -1.382  -7.373  1.00  0.00
ATOM    877  H1  WAT   272      12.796  -2.329  -7.261  1.00  0.00
ATOM    878  H2  WAT   272      13.608  -1.051  -7.267  1.00  0.00
TER
ATOM    879  O   WAT   273      13.518   8.768  -0.270  1.00  0.00
ATOM    880  H1  WAT   273      14.254   8.219   0.001  1.00  0.00
ATOM    881  H2  WAT   273      13.902   9.633  -0.409  1.00  0.00
TER
ATOM    882  O   WAT   274      10.402   4.835  -4.395  1.00  0.00
ATOM    883  H1  WAT   274       9.476   5.077  -4.405  1.00  0.00
ATOM    884  H2  WAT   274      10.868   5.662  -4.517  1.00  0.00
TER
ATOM    885  O   WAT   275      12.523   7.952   8.919  1.00  0.00
ATOM    886  H1  WAT   275      13.325   8.274   9.333  1.00  0.00
ATOM    887  H2  WAT   275      12.009   7.592   9.641  1.00  0.00
TER
ATOM    888  O   WAT   276      16.628   7.941  -8.447  1.00  0.00
ATOM    889  H1  WAT   276      17.421   8.230  -8.899  1.00  0.00
ATOM    890  H2  WAT   276      16.108   7.510  -9.126  1.00  0.00
TER
ATOM    891  O   WAT   277      10.243   0.440   7.863  1.00  0.00
ATOM    892  H1  WAT   277      10.747  -0.140   8.434  1.00  0.00
ATOM    893  H2  WAT   277       9.504   0.724   8.400  1.00  0.00
TER
ATOM    894  O   WAT   278      17.146   3.161  -8.583  1.00  0.00
ATOM    895  H1  WAT   278      17.041   2.546  -7.857  1.00  0.00
ATOM    896  H2  WAT   278      16.978   2.638  -9.366  1.00  0.00
TER
ATOM    897  O   WAT   279      17.297   1.847   7.396  1.00  0.00
ATOM    898  H1  WAT   279      16.532   2.415   7.312  1.00  0.00
ATOM    899  H2  WAT   279      17.479   1.554   6.503  1.00  0.00
TER
ATOM    900  O   WAT   280      12.275  -1.417   8.758  1.00  0.00
ATOM    901  H1  WAT   280      12.316  -1.716   9.666  1.00  0.00
ATOM    902  H2  WAT   280      13.130  -1.017   8.598  1.00  0.00
TER
ATOM    903  O   WAT   281      16.053   1.182  -6.082  1.00  0.00
ATOM    904  H1  WAT   281      16.475   1.016  -5.239  1.00  0.00
ATOM    905  H2  WAT   281      16.178   0.372  -6.577  1.00  0.00
TER
ATOM    906  O   WAT   282      14.216  -2.838   6.725  1.00  0.00
ATOM    907  H1  WAT   282      13.686  -3.329   6.097  1.00  0.00
ATOM    908  H2  WAT   282      14.885  -2.410   6.191  1.00  0.00
TER
ATOM    909  O   WAT   283      14.703  -5.872   6.805  1.00  0.00
ATOM    910  H1  WAT   283      14.609  -6.490   6.080  1.00  0.00
ATOM    911  H2  WAT   283      14.123  -5.145   6.578  1.00  0.00
TER
ATOM    912  O   WAT   284      17.469  -7.315   3.838  1.00  0.00
ATOM    913  H1  WAT   284      17.021  -7.292   2.992  1.00  0.00
ATOM    914  H2  WAT   284      16.836  -7.713   4.435  1.00  0.00
TER
ATOM    915  O   WAT   285      17.875   1.581   4.459  1.00  0.00
ATOM    916  H1  WAT   285      18.294   2.424   4.286  1.00  0.00
ATOM    917  H2  WAT   285      16.956   1.718   4.229  1.00  0.00
TER
ATOM    918  O   WAT   286      14.949  -2.745  -9.136  1.00  0.00
ATOM    919  H1  WAT   286      14.748  -3.608  -8.775  1.00  0.00
ATOM    920  H2  WAT   286      14.778  -2.831 -10.074  1.00  0.00
TER
ATOM    921  O   WAT   287      15.726   7.886   5.575  1.00  0.00
ATOM    922  H1  WAT   287      15.188   8.611   5.255  1.00  0.00
ATOM    923  H2  WAT   287      15.980   7.409   4.784  1.00  0.00
TER
ATOM    924  O   WAT   288      16.979  -4.145   7.100  1.00  0.00
ATOM    925  H1  WAT   288      17.569  -4.454   7.788  1.00  0.00
ATOM    926  H2  WAT   288      16.161  -4.617   7.256  1.00  0.00
TER
ATOM    927  O   WAT   289      13.747  -5.644  -9.148  1.00  0.00
ATOM    928  H1  WAT   289      14.050  -5.638 -10.057  1.00  0.00
ATOM    929  H2  WAT   289      14.487  -5.995  -8.652  1.00  0.00
TER
ATOM    930  O   WAT   290      18.582   9.121   5.833  1.00  0.00
ATOM    931  H1  WAT   290      18.508  10.025   6.140  1.00  0.00
ATOM    932  H2  WAT   290      17.680   8.802   5.805  1.00  0.00
TER
ATOM    933  O   WAT   291      16.966  -6.701  -8.163  1.00  0.00
ATOM    934  H1  WAT   291      16.618  -7.379  -8.743  1.00  0.00
ATOM    935  H2  WAT   291      17.167  -7.162  -7.348  1.00  0.00
TER
ATOM    936  O   WAT   292      12.770   3.660  -8.315  1.00  0.00
ATOM    937  H1  WAT   292      13.208   4.203  -7.660  1.00  0.00
ATOM    938  H2  WAT   292      13.255   2.834  -8.306  1.00  0.00
TER
ATOM    939  O   WAT   293       9.985   6.449  -0.863  1.00  0.00
ATOM    940  H1  WAT   293      10.315   5.581  -1.096  1.00  0.00
ATOM    941  H2  WAT   293      10.414   6.655  -0.033  1.00  0.00
TER
ATOM    942  O   WAT   294      14.581   4.780  -3.203  1.00  0.00
ATOM    943  H1  WAT   294      14.281   4.656  -2.303  1.00  0.00
ATOM    944  H2  WAT   294      14.475   3.920  -3.612  1.00  0.00
TER
ATOM    945  O   WAT   295      10.474   7.316   1.875  1.00  0.00
ATOM    946  H1  WAT   295      10.037   7.496   2.707  1.00  0.00
ATOM    947  H2  WAT   295      11.042   8.073   1.733  1.00  0.00
TER
ATOM    948  O   WAT   296      10.307  -0.172  -1.766  1.00  0.00
ATOM    949  H1  WAT   296       9.651  -0.441  -2.410  1.00  0.00
ATOM    950  H2  WAT   296      11.144  -0.282  -2.216  1.00  0.00
TER
ATOM    951  O   WAT   297      11.344   0.213   2.774  1.00  0.00
ATOM    952  H1  WAT   297      11.711   0.126   3.654  1.00  0.00
ATOM    953  H2  WAT   297      10.775  -0.550   2.675  1.00  0.00
TER
ATOM    954  O   WAT   298      10.896  -2.876   6.680  1.00  0.00
ATOM    955  H1  WAT   298      10.001  -2.909   7.019  1.00  0.00
ATOM    956  H2  WAT   298      11.435  -2.677   7.445  1.00  0.00
TER
ATOM    957  O   WAT   299       9.520  -2.962  -5.824  1.00  0.00
ATOM    958  H1  WAT   299       8.617  -2.699  -5.999  1.00  0.00
ATOM    959  H2  WAT   299      10.004  -2.691  -6.604  1.00  0.00
TER
ATOM    960  O   WAT   300      12.063  -3.906  -7.914  1.00  0.00
ATOM    961  H1  WAT   300      12.772  -4.327  -8.400  1.00  0.00
ATOM    962  H2  WAT   300      11.347  -3.838  -8.546  1.00  0.00
TER
ATOM    963  O   WAT   301      11.710  -7.852  -8.874  1.00  0.00
ATOM    964  H1  WAT   301      12.433  -7.311  -8.556  1.00  0.00
ATOM    965  H2  WAT   301      11.983  -8.125  -9.750  1.00  0.00
TER
ATOM    966  O   WAT   302      11.400  -8.601   1.028  1.00  0.00
ATOM    967  H1  WAT   302      12.047  -9.151   0.588  1.00  0.00
ATOM    968  H2  WAT   302      11.820  -8.347   1.850  1.00  0.00
TER
ATOM    969  O   WAT   303      11.153  -8.446   3.771  1.00  0.00
ATOM    970  H1  WAT   303      10.804  -7.989   4.536  1.00  0.00
ATOM    971  H2  WAT   303      10.822  -9.340   3.853  1.00  0.00
TER
ATOM    972  O   WAT   304      12.759   4.726   7.936  1.00  0.00
ATOM    973  H1  WAT   304      12.716   4.356   8.817  1.00  0.00
ATOM    974  H2  WAT   304      12.890   5.664   8.076  1.00  0.00
TER
ATOM    975  O   WAT   305      16.460   6.282   3.537  1.00  0.00
ATOM    976  H1  WAT   305      16.219   6.550   2.650  1.00  0.00
ATOM    977  H2  WAT   305      17.400   6.453   3.592  1.00  0.00
TER
ATOM    978  O   WAT   306      11.825  -8.918   7.046  1.00  0.00
ATOM    979  H1  WAT   306      12.373  -9.099   6.282  1.00  0.00
ATOM    980  H2  WAT   306      11.890  -9.709   7.581  1.00  0.00
TER
ATOM    981  O   WAT   307      12.598   7.673   5.056  1.00  0.00
ATOM    982  H1  WAT   307      12.004   7.541   5.795  1.00  0.00
ATOM    983  H2  WAT   307      12.591   6.836   4.590  1.00  0.00
TER
ATOM    984  O   WAT   308      12.229   5.038   4.007  1.00  0.00
ATOM    985  H1  WAT   308      11.503   4.419   3.939  1.00  0.00
ATOM    986  H2  WAT   308      12.290   5.432   3.136  1.00  0.00
TER
ATOM    987  O   WAT   309      15.834   7.253   0.792  1.00  0.00
ATOM    988  H1  WAT   309      16.350   6.642   0.266  1.00  0.00
ATOM    989  H2  WAT   309      16.484   7.756   1.283  1.00  0.00
TER
ATOM    990  O   WAT   310      18.573   8.144   1.618  1.00  0.00
ATOM    991  H1  WAT   310      18.861   7.889   0.742  1.00  0.00
ATOM    992  H2  WAT   310      19.086   7.591   2.209  1.00  0.00
TER
ATOM    993  O   WAT   311      10.512   8.356  -2.784  1.00  0.00
ATOM    994  H1  WAT   311      10.345   7.723  -2.086  1.00  0.00
ATOM    995  H2  WAT   311       9.646   8.562  -3.134  1.00  0.00
TER
ATOM    996  O   WAT   312      11.135  -7.813  -5.281  1.00  0.00
ATOM    997  H1  WAT   312      11.893  -7.700  -5.854  1.00  0.00
ATOM    998  H2  WAT   312      10.673  -6.976  -5.326  1.00  0.00
TER
ATOM    999  O   WAT   313      17.677  -5.699  -2.290  1.00  0.00
ATOM   1000  H1  WAT   313      16.864  -6.073  -2.631  1.00  0.00
ATOM   1001  H2  WAT   313      18.181  -6.454  -1.988  1.00  0.00
TER
ATOM   1002  O   WAT   314      12.119   7.049  -5.339  1.00  0.00
ATOM   1003  H1  WAT   314      11.593   7.430  -6.043  1.00  0.00
ATOM   1004  H2  WAT   314      12.043   7.674  -4.618  1.00  0.00
TER
ATOM   1005  O   WAT   315      13.508  -7.286  -6.740  1.00  0.00
ATOM   1006  H1  WAT   315      14.037  -8.073  -6.870  1.00  0.00
ATOM   1007  H2  WAT   315      14.141  -6.607  -6.507  1.00  0.00
TER
ATOM   1008  O   WAT   316      15.701  -7.549  -3.686  1.00  0.00
ATOM   1009  H1  WAT   316      15.072  -8.250  -3.519  1.00  0.00
ATOM   1010  H2  WAT   316      15.162  -6.788  -3.903  1.00  0.00
TER
ATOM   1011  O   WAT   317      15.827  -8.270   8.749  1.00  0.00
ATOM   1012  H1  WAT   317      15.545  -7.767   7.985  1.00  0.00
ATOM   1013  H2  WAT   317      16.209  -9.068   8.384  1.00  0.00
TER
ATOM   1014  O   WAT   318      14.718   8.997  -6.464  1.00  0.00
ATOM   1015  H1  WAT   318      15.450   8.713  -7.011  1.00  0.00
ATOM   1016  H2  WAT   318      14.977   8.759  -5.574  1.00  0.00
TER
ATOM   1017  O   WAT   319      13.879   5.114  -6.459  1.00  0.00
ATOM   1018  H1  WAT   319      13.250   5.582  -5.911  1.00  0.00
ATOM   1019  H2  WAT   319      13.994   4.269  -6.025  1.00  0.00
TER
ATOM   1020  O   WAT   320      13.483   1.254 -17.551  1.00  0.00
ATOM   1021  H1  WAT   320      12.651   0.999 -17.151  1.00  0.00
ATOM   1022  H2  WAT   320      14.091   1.325 -16.815  1.00  0.00
TER
ATOM   1023  O   WAT   321      13.463   5.288 -17.355  1.00  0.00
ATOM   1024  H1  WAT   321      13.766   4.398 -17.534  1.00  0.00
ATOM   1025  H2  WAT   321      14.207   5.845 -17.583  1.00  0.00
TER
ATOM   1026  O   WAT   322       9.855  -1.185 -17.882  1.00  0.00
ATOM   1027  H1  WAT   322      10.427  -1.953 -17.882  1.00  0.00
ATOM   1028  H2  WAT   322       9.855  -0.886 -18.792  1.00  0.00
TER
ATOM   1029  O   WAT   323      11.098  -5.777 -16.095  1.00  0.00
ATOM   1030  H1  WAT   323      10.918  -6.674 -15.815  1.00  0.00
ATOM   1031  H2  WAT   323      10.696  -5.229 -15.421  1.00  0.00
TER
ATOM   1032  O   WAT   324      11.716  -3.280 -17.487  1.00  0.00
ATOM   1033  H1  WAT   324      12.397  -3.017 -16.868  1.00  0.00
ATOM   1034  H2  WAT   324      11.401  -4.120 -17.153  1.00  0.00
TER
ATOM   1035  O   WAT   325      15.909  -2.234 -18.400  1.00  0.00
ATOM   1036  H1  WAT   325      16.417  -1.736 -17.759  1.00  0.00
ATOM   1037  H2  WAT   325      16.440  -3.010 -18.576  1.00  0.00
TER
ATOM   1038  O   WAT   326      14.192  -7.594 -14.134  1.00  0.00
ATOM   1039  H1  WAT   326      14.194  -7.077 -14.939  1.00  0.00
ATOM   1040  H2  WAT   326      13.363  -8.071 -14.157  1.00  0.00
TER
ATOM   1041  O   WAT   327      15.443   2.046 -15.956  1.00  0.00
ATOM   1042  H1  WAT   327      15.110   2.673 -15.314  1.00  0.00
ATOM   1043  H2  WAT   327      15.619   2.572 -16.736  1.00  0.00
TER
ATOM   1044  O   WAT   328      13.874  -5.883 -16.127  1.00  0.00
ATOM   1045  H1  WAT   328      14.216  -5.039 -16.421  1.00  0.00
ATOM   1046  H2  WAT   328      12.936  -5.735 -16.010  1.00  0.00
TER
ATOM   1047  O   WAT   329      14.655   4.014 -14.141  1.00  0.00
ATOM   1048  H1  WAT   329      15.272   4.689 -14.423  1.00  0.00
ATOM   1049  H2  WAT   329      13.794   4.423 -14.233  1.00  0.00
TER
ATOM   1050  O   WAT   330      16.019   3.883 -18.120  1.00  0.00
ATOM   1051  H1  WAT   330      15.722   3.278 -18.799  1.00  0.00
ATOM   1052  H2  WAT   330      16.969   3.921 -18.231  1.00  0.00
TER
ATOM   1053  O   WAT   331      14.263  -3.029 -16.504  1.00  0.00
ATOM   1054  H1  WAT   331      14.815  -2.919 -17.279  1.00  0.00
ATOM   1055  H2  WAT   331      14.778  -2.655 -15.789  1.00  0.00
TER
ATOM   1056  O   WAT   332      15.111   3.622 -11.469  1.00  0.00
ATOM   1057  H1  WAT   332      14.213   3.846 -11.222  1.00  0.00
ATOM   1058  H2  WAT   332      15.136   3.745 -12.418  1.00  0.00
TER
ATOM   1059  O   WAT   333      13.938   0.493 -12.894  1.00  0.00
ATOM   1060  H1  WAT   333      13.798   1.365 -12.525  1.00  0.00
ATOM   1061  H2  WAT   333      13.056   0.150 -13.039  1.00  0.00
TER
ATOM   1062  O   WAT   334      15.736   6.435 -10.685  1.00  0.00
ATOM   1063  H1  WAT   334      15.707   6.839 -11.552  1.00  0.00
ATOM   1064  H2  WAT   334      15.572   5.506 -10.848  1.00  0.00
TER
ATOM   1065  O   WAT   335       9.890   2.263 -16.977  1.00  0.00
ATOM   1066  H1  WAT   335       9.968   2.398 -17.921  1.00  0.00
ATOM   1067  H2  WAT   335      10.504   1.554 -16.784  1.00  0.00
TER
ATOM   1068  O   WAT   336       9.945   3.304 -14.437  1.00  0.00
ATOM   1069  H1  WAT   336      10.109   2.835 -15.255  1.00  0.00
ATOM   1070  H2  WAT   336      10.411   2.796 -13.772  1.00  0.00
TER
ATOM   1071  O   WAT   337      14.717  -7.565 -19.401  1.00  0.00
ATOM   1072  H1  WAT   337      14.274  -6.784 -19.733  1.00  0.00
ATOM   1073  H2  WAT   337      15.276  -7.242 -18.694  1.00  0.00
TER
ATOM   1074  O   WAT   338      19.004  -4.698 -13.798  1.00  0.00
ATOM   1075  H1  WAT   338      18.542  -4.490 -12.986  1.00  0.00
ATOM   1076  H2  WAT   338      18.602  -5.513 -14.101  1.00  0.00
TER
ATOM   1077  O   WAT   339      16.755  -7.021 -17.542  1.00  0.00
ATOM   1078  H1  WAT   339      17.052  -6.114 -17.623  1.00  0.00
ATOM   1079  H2  WAT   339      17.304  -7.509 -18.156  1.00  0.00
TER
ATOM   1080  O   WAT   340      16.949  -1.543 -11.007  1.00  0.00
ATOM   1081  H1  WAT   340      16.853  -2.484 -11.157  1.00  0.00
ATOM   1082  H2  WAT   340      17.792  -1.322 -11.402  1.00  0.00
TER
ATOM   1083  O   WAT   341      12.080  -5.132 -12.854  1.00  0.00
ATOM   1084  H1  WAT   341      11.686  -4.284 -12.646  1.00  0.00
ATOM   1085  H2  WAT   341      11.392  -5.769 -12.663  1.00  0.00
TER
ATOM   1086  O   WAT   342       9.381  -7.209 -18.821  1.00  0.00
ATOM   1087  H1  WAT   342       9.093  -6.639 -18.108  1.00  0.00
ATOM   1088  H2  WAT   342      10.126  -7.689 -18.457  1.00  0.00
TER
ATOM   1089  O   WAT   343      17.368  -4.533 -18.543  1.00  0.00
ATOM   1090  H1  WAT   343      17.372  -4.974 -19.393  1.00  0.00
ATOM   1091  H2  WAT   343      18.263  -4.212 -18.436  1.00  0.00
TER
ATOM   1092  O   WAT   344      13.219  -4.651 -19.584  1.00  0.00
ATOM   1093  H1  WAT   344      12.879  -4.173 -18.827  1.00  0.00
ATOM   1094  H2  WAT   344      12.456  -5.104 -19.944  1.00  0.00
TER
ATOM   1095  O   WAT   345      11.519   2.679 -12.278  1.00  0.00
ATOM   1096  H1  WAT   345      11.135   2.039 -11.679  1.00  0.00
ATOM   1097  H2  WAT   345      11.831   3.383 -11.708  1.00  0.00
TER
ATOM   1098  O   WAT   346      17.669  -0.473 -16.797  1.00  0.00
ATOM   1099  H1  WAT   346      18.036  -0.947 -16.051  1.00  0.00
ATOM   1100  H2  WAT   346      17.480   0.401 -16.456  1.00  0.00
TER
ATOM   1101  O   WAT   347      15.459  -1.432 -14.478  1.00  0.00
ATOM   1102  H1  WAT   347      15.155  -0.553 -14.253  1.00  0.00
ATOM   1103  H2  WAT   347      16.414  -1.372 -14.443  1.00  0.00
TER
ATOM   1104  O   WAT   348      14.031   2.442 -20.244  1.00  0.00
ATOM   1105  H1  WAT   348      14.549   1.639 -20.298  1.00  0.00
ATOM   1106  H2  WAT   348      13.579   2.380 -19.402  1.00  0.00
TER
ATOM   1107  O   WAT   349      11.515  -0.592 -13.331  1.00  0.00
ATOM   1108  H1  WAT   349      11.157   0.073 -12.744  1.00  0.00
ATOM   1109  H2  WAT   349      11.221  -1.424 -12.960  1.00  0.00
TER
ATOM   1110  O   WAT   350      14.717  -0.134 -10.447  1.00  0.00
ATOM   1111  H1  WAT   350      14.417   0.012 -11.344  1.00  0.00
ATOM   1112  H2  WAT   350      15.488  -0.693 -10.540  1.00  0.00
TER
ATOM   1113  O   WAT   351      10.090  -7.103 -12.654  1.00  0.00
ATOM   1114  H1  WAT   351       9.376  -6.903 -12.049  1.00  0.00
ATOM   1115  H2  WAT   351      10.510  -7.879 -12.282  1.00  0.00
TER
ATOM   1116  O   WAT   352      10.378   6.885 -11.667  1.00  0.00
ATOM   1117  H1  WAT   352      10.487   5.945 -11.808  1.00  0.00
ATOM   1118  H2  WAT   352       9.726   7.151 -12.316  1.00  0.00
TER
ATOM   1119  O   WAT   353      18.369   5.157 -10.267  1.00  0.00
ATOM   1120  H1  WAT   353      18.048   4.438  -9.723  1.00  0.00
ATOM   1121  H2  WAT   353      17.695   5.833 -10.194  1.00  0.00
TER
ATOM   1122  O   WAT   354      18.544  -1.956 -14.680  1.00  0.00
ATOM   1123  H1  WAT   354      19.043  -1.482 -14.015  1.00  0.00
ATOM   1124  H2  WAT   354      18.687  -2.880 -14.473  1.00  0.00
TER
ATOM   1125  O   WAT   355      13.518   8.768 -19.044  1.00  0.00
ATOM   1126  H1  WAT   355      14.254   8.219 -18.773  1.00  0.00
ATOM   1127  H2  WAT   355      13.902   9.633 -19.183  1.00  0.00
TER
ATOM   1128  O   WAT   356      12.523   7.952  -9.855  1.00  0.00
ATOM   1129  H1  WAT   356      13.325   8.274  -9.442  1.00  0.00
ATOM   1130  H2  WAT   356      12.009   7.592  -9.133  1.00  0.00
TER
ATOM   1131  O   WAT   357      10.243   0.440 -10.912  1.00  0.00
ATOM   1132  H1  WAT   357      10.747  -0.140 -10.340  1.00  0.00
ATOM   1133  H2  WAT   357       9.504   0.724 -10.374  1.00  0.00
TER
ATOM   1134  O   WAT   358      17.297   1.847 -11.378  1.00  0.00
ATOM   1135  H1  WAT   358      16.532   2.415 -11.463  1.00  0.00
ATOM   1136  H2  WAT   358      17.479   1.554 -12.271  1.00  0.00
TER
ATOM   1137  O   WAT   359      12.275  -1.417 -10.017  1.00  0.00
ATOM   1138  H1  WAT   359      12.316  -1.716  -9.108  1.00  0.00
ATOM   1139  H2  WAT   359      13.130  -1.017 -10.176  1.00  0.00
TER
ATOM   1140  O   WAT   360      14.216  -2.838 -12.049  1.00  0.00
ATOM   1141  H1  WAT   360      13.686  -3.329 -12.677  1.00  0.00
ATOM   1142  H2  WAT   360      14.885  -2.410 -12.583  1.00  0.00
TER
ATOM   1143  O   WAT   361      14.703  -5.872 -11.970  1.00  0.00
ATOM   1144  H1  WAT   361      14.609  -6.490 -12.694  1.00  0.00
ATOM   1145  H2  WAT   361      14.123  -5.145 -12.197  1.00  0.00
TER
ATOM   1146  O   WAT   362      17.469  -7.315 -14.937  1.00  0.00
ATOM   1147  H1  WAT   362      17.021  -7.292 -15.782  1.00  0.00
ATOM   1148  H2  WAT   362      16.836  -7.713 -14.340  1.00  0.00
TER
ATOM   1149  O   WAT   363      17.875   1.581 -14.316  1.00  0.00
ATOM   1150  H1  WAT   363      18.294   2.424 -14.488  1.00  0.00
ATOM   1151  H2  WAT   363      16.956   1.718 -14.545  1.00  0.00
TER
ATOM   1152  O   WAT   364      15.726   7.886 -13.200  1.00  0.00
ATOM   1153  H1  WAT   364      15.188   8.611 -13.519  1.00  0.00
ATOM   1154  H2  WAT   364      15.980   7.409 -13.990  1.00  0.00
TER
ATOM   1155  O   WAT   365      16.979  -4.145 -11.674  1.00  0.00
ATOM   1156  H1  WAT   365      17.569  -4.454 -10.986  1.00  0.00
ATOM   1157  H2  WAT   365      16.161  -4.617 -11.518  1.00  0.00
TER
ATOM   1158  O   WAT   366      18.582   9.121 -12.941  1.00  0.00
ATOM   1159  H1  WAT   366      18.508  10.025 -12.634  1.00  0.00
ATOM   1160  H2  WAT   366      17.680   8.802 -12.969  1.00  0.00
TER
ATOM   1161  O   WAT   367       9.985   6.449 -19.638  1.00  0.00
ATOM   1162  H1  WAT   367      10.315   5.581 -19.870  1.00  0.00
ATOM   1163  H2  WAT   367      10.414   6.655 -18.807  1.00  0.00
TER
ATOM   1164  O   WAT   368      10.474   7.316 -16.900  1.00  0.00
ATOM   1165  H1  WAT   368      10.037   7.496 -16.067  1.00  0.00
ATOM   1166  H2  WAT   368      11.042   8.073 -17.041  1.00  0.00
TER
ATOM   1167  O   WAT   369      11.344   0.213 -16.000  1.00  0.00
ATOM   1168  H1  WAT   369      11.711   0.126 -15.121  1.00  0.00
ATOM   1169  H2  WAT   369      10.775  -0.550 -16.100  1.00  0.00
TER
ATOM   1170  O   WAT   370      10.896  -2.876 -12.095  1.00  0.00
ATOM   1171  H1  WAT   370      10.001  -2.909 -11.755  1.00  0.00
ATOM   1172  H2  WAT   370      11.435  -2.677 -11.329  1.00  0.00
TER
ATOM   1173  O   WAT   371      11.400  -8.601 -17.746  1.00  0.00
ATOM   1174  H1  WAT   371      12.047  -9.151 -18.187  1.00  0.00
ATOM   1175  H2  WAT   371      11.820  -8.347 -16.925  1.00  0.00
TER
ATOM   1176  O   WAT   372      11.153  -8.446 -15.004  1.00  0.00
ATOM   1177  H1  WAT   372      10.804  -7.989 -14.238  1.00  0.00
ATOM   1178  H2  WAT   372      10.822  -9.340 -14.921  1.00  0.00
TER
ATOM   1179  O   WAT   373      12.759   4.726 -10.838  1.00  0.00
ATOM   1180  H1  WAT   373      12.716   4.356  -9.957  1.00  0.00
ATOM   1181  H2  WAT   373      12.890   5.664 -10.698  1.00  0.00
TER
ATOM   1182  O   WAT   374      16.460   6.282 -15.237  1.00  0.00
ATOM   1183  H1  WAT   374      16.219   6.550 -16.124  1.00  0.00
ATOM   1184  H2  WAT   374      17.400   6.453 -15.182  1.00  0.00
TER
ATOM   1185  O   WAT   375      11.825  -8.918 -11.729  1.00  0.00
ATOM   1186  H1  WAT   375      12.373  -9.099 -12.492  1.00  0.00
ATOM   1187  H2  WAT   375      11.890  -9.709 -11.193  1.00  0.00
TER
ATOM   1188  O   WAT   376      12.598   7.673 -13.719  1.00  0.00
ATOM   1189  H1  WAT   376      12.004   7.541 -12.980  1.00  0.00
ATOM   1190  H2  WAT   376      12.591   6.836 -14.184  1.00  0.00
TER
ATOM   1191  O   WAT   377      12.229   5.038 -14.768  1.00  0.00
ATOM   1192  H1  WAT   377      11.503   4.419 -14.835  1.00  0.00
ATOM   1193  H2  WAT   377      12.290   5.432 -15.638  1.00  0.00
TER
ATOM   1194  O   WAT   378      15.834   7.253 -17.983  1.00  0.00
ATOM   1195  H1  WAT   378      16.350   6.642 -18.508  1.00  0.00
ATOM   1196  H2  WAT   378      16.484   7.756 -17.492  1.00  0.00
TER
ATOM   1197  O   WAT   379      18.573   8.144 -17.156  1.00  0.00
ATOM   1198  H1  WAT   379      18.861   7.889 -18.033  1.00  0.00
ATOM   1199  H2  WAT   379      19.086   7.591 -16.565  1.00  0.00
TER
ATOM   1200  O   WAT   380      15.827  -8.270 -10.025  1.00  0.00
ATOM   1201  H1  WAT   380      15.545  -7.767 -10.789  1.00  0.00
ATOM   1202  H2  WAT   380      16.209  -9.068 -10.391  1.00  0.00
TER
ATOM   1203  O   WAT   381      13.463 -13.486  20.194  1.00  0.00
ATOM   1204  H1  WAT   381      13.766 -14.376  20.015  1.00  0.00
ATOM   1205  H2  WAT   381      14.207 -12.929  19.966  1.00  0.00
TER
ATOM   1206  O   WAT   382       9.855 -19.959  19.666  1.00  0.00
ATOM   1207  H1  WAT   382      10.427 -20.727  19.667  1.00  0.00
ATOM   1208  H2  WAT   382       9.855 -19.660  18.757  1.00  0.00
TER
ATOM   1209  O   WAT   383       9.948 -15.571  12.288  1.00  0.00
ATOM   1210  H1  WAT   383       9.571 -15.082  11.557  1.00  0.00
ATOM   1211  H2  WAT   383      10.205 -14.898  12.919  1.00  0.00
TER
ATOM   1212  O   WAT   384      15.551 -18.578  17.265  1.00  0.00
ATOM   1213  H1  WAT   384      15.146 -19.290  16.769  1.00  0.00
ATOM   1214  H2  WAT   384      15.637 -18.922  18.153  1.00  0.00
TER
ATOM   1215  O   WAT   385      16.019 -14.891  19.428  1.00  0.00
ATOM   1216  H1  WAT   385      15.722 -15.496  18.749  1.00  0.00
ATOM   1217  H2  WAT   385      16.969 -14.853  19.317  1.00  0.00
TER
ATOM   1218  O   WAT   386      12.251 -19.683  14.765  1.00  0.00
ATOM   1219  H1  WAT   386      12.131 -18.957  14.153  1.00  0.00
ATOM   1220  H2  WAT   386      11.941 -20.453  14.288  1.00  0.00
TER
ATOM   1221  O   WAT   387      11.134 -14.812  16.983  1.00  0.00
ATOM   1222  H1  WAT   387      10.727 -14.670  16.128  1.00  0.00
ATOM   1223  H2  WAT   387      12.026 -15.096  16.780  1.00  0.00
TER
ATOM   1224  O   WAT   388      15.406 -10.597  15.095  1.00  0.00
ATOM   1225  H1  WAT   388      15.231 -11.513  14.882  1.00  0.00
ATOM   1226  H2  WAT   388      14.552 -10.238  15.335  1.00  0.00
TER
ATOM   1227  O   WAT   389      14.509 -21.216  15.876  1.00  0.00
ATOM   1228  H1  WAT   389      14.283 -21.433  16.780  1.00  0.00
ATOM   1229  H2  WAT   389      13.728 -20.783  15.530  1.00  0.00
TER
ATOM   1230  O   WAT   390      16.442 -19.996  11.394  1.00  0.00
ATOM   1231  H1  WAT   390      15.874 -20.444  10.768  1.00  0.00
ATOM   1232  H2  WAT   390      17.151 -19.637  10.861  1.00  0.00
TER
ATOM   1233  O   WAT   391      13.987 -16.000  13.667  1.00  0.00
ATOM   1234  H1  WAT   391      13.213 -16.541  13.507  1.00  0.00
ATOM   1235  H2  WAT   391      14.717 -16.520  13.329  1.00  0.00
TER
ATOM   1236  O   WAT   392      14.031 -16.332  17.305  1.00  0.00
ATOM   1237  H1  WAT   392      14.549 -17.136  17.251  1.00  0.00
ATOM   1238  H2  WAT   392      13.579 -16.395  18.147  1.00  0.00
TER
ATOM   1239  O   WAT   393      17.887 -14.984  15.349  1.00  0.00
ATOM   1240  H1  WAT   393      18.574 -14.438  15.730  1.00  0.00
ATOM   1241  H2  WAT   393      17.100 -14.440  15.384  1.00  0.00
TER
ATOM   1242  O   WAT   394      10.026 -19.367  10.841  1.00  0.00
ATOM   1243  H1  WAT   394      10.896 -19.085  11.125  1.00  0.00
ATOM   1244  H2  WAT   394       9.535 -18.554  10.726  1.00  0.00
TER
ATOM   1245  O   WAT   395      17.190 -17.980  14.962  1.00  0.00
ATOM   1246  H1  WAT   395      17.646 -17.169  15.188  1.00  0.00
ATOM   1247  H2  WAT   395      16.839 -18.298  15.794  1.00  0.00
TER
ATOM   1248  O   WAT   396      10.393 -10.154  11.407  1.00  0.00
ATOM   1249  H1  WAT   396      10.753  -9.555  10.753  1.00  0.00
ATOM   1250  H2  WAT   396      10.253  -9.608  12.181  1.00  0.00
TER
ATOM   1251  O   WAT   397      16.410 -12.771  12.225  1.00  0.00
ATOM   1252  H1  WAT   397      16.401 -12.038  11.609  1.00  0.00
ATOM   1253  H2  WAT   397      15.490 -13.018  12.317  1.00  0.00
TER
ATOM   1254  O   WAT   398      12.011 -17.550  12.969  1.00  0.00
ATOM   1255  H1  WAT   398      11.404 -16.810  12.979  1.00  0.00
ATOM   1256  H2  WAT   398      12.486 -17.460  12.143  1.00  0.00
TER
ATOM   1257  O   WAT   399      18.038 -10.190  15.582  1.00  0.00
ATOM   1258  H1  WAT   399      18.292 -10.228  14.660  1.00  0.00
ATOM   1259  H2  WAT   399      17.089 -10.317  15.575  1.00  0.00
TER
ATOM   1260  O   WAT   400      14.021 -17.589  10.718  1.00  0.00
ATOM   1261  H1  WAT   400      14.788 -17.701  11.281  1.00  0.00
ATOM   1262  H2  WAT   400      14.099 -18.285  10.066  1.00  0.00
TER
ATOM   1263  O   WAT   401      12.716 -20.156  11.401  1.00  0.00
ATOM   1264  H1  WAT   401      12.796 -21.103  11.513  1.00  0.00
ATOM   1265  H2  WAT   401      13.608 -19.825  11.507  1.00  0.00
TER
ATOM   1266  O   WAT   402      13.518 -10.007  18.505  1.00  0.00
ATOM   1267  H1  WAT   402      14.254 -10.555  18.776  1.00  0.00
ATOM   1268  H2  WAT   402      13.902  -9.141  18.365  1.00  0.00
TER
ATOM   1269  O   WAT   403      10.402 -13.939  14.379  1.00  0.00
ATOM   1270  H1  WAT   403       9.476 -13.697  14.369  1.00  0.00
ATOM   1271  H2  WAT   403      10.868 -13.112  14.257  1.00  0.00
TER
ATOM   1272  O   WAT   404      16.628 -10.834  10.327  1.00  0.00
ATOM   1273  H1  WAT   404      17.421 -10.545   9.876  1.00  0.00
ATOM   1274  H2  WAT   404      16.108 -11.264   9.649  1.00  0.00
TER
ATOM   1275  O   WAT   405      17.146 -15.613  10.192  1.00  0.00
ATOM   1276  H1  WAT   405      17.041 -16.228  10.918  1.00  0.00
ATOM   1277  H2  WAT   405      16.978 -16.137   9.408  1.00  0.00
TER
ATOM   1278  O   WAT   406      16.053 -17.592  12.692  1.00  0.00
ATOM   1279  H1  WAT   406      16.475 -17.758  13.535  1.00  0.00
ATOM   1280  H2  WAT   406      16.178 -18.402  12.198  1.00  0.00
TER
ATOM   1281  O   WAT   407      12.770 -15.115  10.459  1.00  0.00
ATOM   1282  H1  WAT   407      13.208 -14.572  11.115  1.00  0.00
ATOM   1283  H2  WAT   407      13.255 -15.940  10.469  1.00  0.00
TER
ATOM   1284  O   WAT   408       9.985 -12.326  17.911  1.00  0.00
ATOM   1285  H1  WAT   408      10.315 -13.194  17.679  1.00  0.00
ATOM   1286  H2  WAT   408      10.414 -12.120  18.741  1.00  0.00
TER
ATOM   1287  O   WAT   409      14.581 -13.995  15.571  1.00  0.00
ATOM   1288  H1  WAT   409      14.281 -14.118  16.472  1.00  0.00
ATOM   1289  H2  WAT   409      14.475 -14.854  15.163  1.00  0.00
TER
ATOM   1290  O   WAT   410      10.307 -18.947  17.008  1.00  0.00
ATOM   1291  H1  WAT   410       9.651 -19.215  16.364  1.00  0.00
ATOM   1292  H2  WAT   410      11.144 -19.056  16.558  1.00  0.00
TER
ATOM   1293  O   WAT   411      15.834 -11.521  19.566  1.00  0.00
ATOM   1294  H1  WAT   411      16.350 -12.133  19.041  1.00  0.00
ATOM   1295  H2  WAT   411      16.484 -11.019  20.057  1.00  0.00
TER
ATOM   1296  O   WAT   412      10.512 -10.419  15.991  1.00  0.00
ATOM   1297  H1  WAT   412      10.345 -11.051  16.689  1.00  0.00
ATOM   1298  H2  WAT   412       9.646 -10.213  15.640  1.00  0.00
TER
ATOM   1299  O   WAT   413      12.119 -11.725  13.436  1.00  0.00
ATOM   1300  H1  WAT   413      11.593 -11.344  12.732  1.00  0.00
ATOM   1301  H2  WAT   413      12.043 -11.100  14.157  1.00  0.00
TER
ATOM   1302  O   WAT   414      14.718  -9.777  12.311  1.00  0.00
ATOM   1303  H1  WAT   414      15.450 -10.061  11.763  1.00  0.00
ATOM   1304  H2  WAT   414      14.977 -10.016  13.200  1.00  0.00
TER
ATOM   1305  O   WAT   415      13.879 -13.661  12.315  1.00  0.00
ATOM   1306  H1  WAT   415      13.250 -13.192  12.864  1.00  0.00
ATOM   1307  H2  WAT   415      13.994 -14.506  12.750  1.00  0.00
TER
ATOM   1308  O   WAT   416      13.483 -17.520   1.224  1.00  0.00
ATOM   1309  H1  WAT   416      12.651 -17.775   1.623  1.00  0.00
ATOM   1310  H2  WAT   416      14.091 -17.449   1.960  1.00  0.00
TER
ATOM   1311  O   WAT   417      13.463 -13.486   1.420  1.00  0.00
ATOM   1312  H1  WAT   417      13.766 -14.376   1.241  1.00  0.00
ATOM   1313  H2  WAT   417      14.207 -12.929   1.192  1.00  0.00
TER
ATOM   1314  O   WAT   418       9.855 -19.959   0.892  1.00  0.00
ATOM   1315  H1  WAT   418      10.427 -20.727   0.892  1.00  0.00
ATOM   1316  H2  WAT   418       9.855 -19.660  -0.017  1.00  0.00
TER
ATOM   1317  O   WAT   419      15.443 -16.729   2.818  1.00  0.00
ATOM   1318  H1  WAT   419      15.110 -16.102   3.460  1.00  0.00
ATOM   1319  H2  WAT   419      15.619 -16.203   2.038  1.00  0.00
TER
ATOM   1320  O   WAT   420      14.655 -14.761   4.633  1.00  0.00
ATOM   1321  H1  WAT   420      15.272 -14.086   4.351  1.00  0.00
ATOM   1322  H2  WAT   420      13.794 -14.352   4.542  1.00  0.00
TER
ATOM   1323  O   WAT   421       9.948 -15.571  -6.486  1.00  0.00
ATOM   1324  H1  WAT   421       9.571 -15.082  -7.218  1.00  0.00
ATOM   1325  H2  WAT   421      10.205 -14.898  -5.856  1.00  0.00
TER
ATOM   1326  O   WAT   422      15.551 -18.578  -1.510  1.00  0.00
ATOM   1327  H1  WAT   422      15.146 -19.290  -2.005  1.00  0.00
ATOM   1328  H2  WAT   422      15.637 -18.922  -0.621  1.00  0.00
TER
ATOM   1329  O   WAT   423      16.019 -14.891   0.654  1.00  0.00
ATOM   1330  H1  WAT   423      15.722 -15.496  -0.025  1.00  0.00
ATOM   1331  H2  WAT   423      16.969 -14.853   0.543  1.00  0.00
TER
ATOM   1332  O   WAT   424      15.111 -15.153   7.305  1.00  0.00
ATOM   1333  H1  WAT   424      14.213 -14.929   7.552  1.00  0.00
ATOM   1334  H2  WAT   424      15.136 -15.029   6.356  1.00  0.00
TER
ATOM   1335  O   WAT   425      13.938 -18.281   5.881  1.00  0.00
ATOM   1336  H1  WAT   425      13.798 -17.409   6.249  1.00  0.00
ATOM   1337  H2  WAT   425      13.056 -18.624   5.735  1.00  0.00
TER
ATOM   1338  O   WAT   426      15.736 -12.339   8.089  1.00  0.00
ATOM   1339  H1  WAT   426      15.707 -11.935   7.222  1.00  0.00
ATOM   1340  H2  WAT   426      15.572 -13.268   7.926  1.00  0.00
TER
ATOM   1341  O   WAT   427      12.251 -19.683  -4.009  1.00  0.00
ATOM   1342  H1  WAT   427      12.131 -18.957  -4.621  1.00  0.00
ATOM   1343  H2  WAT   427      11.941 -20.453  -4.486  1.00  0.00
TER
ATOM   1344  O   WAT   428       9.890 -16.512   1.798  1.00  0.00
ATOM   1345  H1  WAT   428       9.968 -16.377   0.853  1.00  0.00
ATOM   1346  H2  WAT   428      10.504 -17.220   1.991  1.00  0.00
TER
ATOM   1347  O   WAT   429      11.134 -14.812  -1.792  1.00  0.00
ATOM   1348  H1  WAT   429      10.727 -14.670  -2.646  1.00  0.00
ATOM   1349  H2  WAT   429      12.026 -15.096  -1.995  1.00  0.00
TER
ATOM   1350  O   WAT   430      15.406 -10.597  -3.679  1.00  0.00
ATOM   1351  H1  WAT   430      15.231 -11.513  -3.893  1.00  0.00
ATOM   1352  H2  WAT   430      14.552 -10.238  -3.440  1.00  0.00
TER
ATOM   1353  O   WAT   431       9.945 -15.470   4.337  1.00  0.00
ATOM   1354  H1  WAT   431      10.109 -15.940   3.519  1.00  0.00
ATOM   1355  H2  WAT   431      10.411 -15.978   5.002  1.00  0.00
TER
ATOM   1356  O   WAT   432      14.509 -21.216  -2.899  1.00  0.00
ATOM   1357  H1  WAT   432      14.283 -21.433  -1.994  1.00  0.00
ATOM   1358  H2  WAT   432      13.728 -20.783  -3.244  1.00  0.00
TER
ATOM   1359  O   WAT   433      16.949 -20.318   7.767  1.00  0.00
ATOM   1360  H1  WAT   433      16.853 -21.258   7.617  1.00  0.00
ATOM   1361  H2  WAT   433      17.792 -20.096   7.372  1.00  0.00
TER
ATOM   1362  O   WAT   434      16.442 -19.996  -7.380  1.00  0.00
ATOM   1363  H1  WAT   434      15.874 -20.444  -8.006  1.00  0.00
ATOM   1364  H2  WAT   434      17.151 -19.637  -7.913  1.00  0.00
TER
ATOM   1365  O   WAT   435      11.519 -16.095   6.497  1.00  0.00
ATOM   1366  H1  WAT   435      11.135 -16.736   7.095  1.00  0.00
ATOM   1367  H2  WAT   435      11.831 -15.391   7.066  1.00  0.00
TER
ATOM   1368  O   WAT   436      17.669 -19.247   1.978  1.00  0.00
ATOM   1369  H1  WAT   436      18.036 -19.722   2.724  1.00  0.00
ATOM   1370  H2  WAT   436      17.480 -18.373   2.318  1.00  0.00
TER
ATOM   1371  O   WAT   437      15.459 -20.207   4.296  1.00  0.00
ATOM   1372  H1  WAT   437      15.155 -19.327   4.521  1.00  0.00
ATOM   1373  H2  WAT   437      16.414 -20.147   4.332  1.00  0.00
TER
ATOM   1374  O   WAT   438      13.987 -16.000  -5.107  1.00  0.00
ATOM   1375  H1  WAT   438      13.213 -16.541  -5.267  1.00  0.00
ATOM   1376  H2  WAT   438      14.717 -16.520  -5.445  1.00  0.00
TER
ATOM   1377  O   WAT   439      14.031 -16.332  -1.469  1.00  0.00
ATOM   1378  H1  WAT   439      14.549 -17.136  -1.524  1.00  0.00
ATOM   1379  H2  WAT   439      13.579 -16.395  -0.628  1.00  0.00
TER
ATOM   1380  O   WAT   440      11.515 -19.366   5.443  1.00  0.00
ATOM   1381  H1  WAT   440      11.157 -18.701   6.031  1.00  0.00
ATOM   1382  H2  WAT   440      11.221 -20.198   5.814  1.00  0.00
TER
ATOM   1383  O   WAT   441      14.717 -18.908   8.327  1.00  0.00
ATOM   1384  H1  WAT   441      14.417 -18.762   7.430  1.00  0.00
ATOM   1385  H2  WAT   441      15.488 -19.467   8.234  1.00  0.00
TER
ATOM   1386  O   WAT   442      17.887 -14.984  -3.425  1.00  0.00
ATOM   1387  H1  WAT   442      18.574 -14.438  -3.044  1.00  0.00
ATOM   1388  H2  WAT   442      17.100 -14.440  -3.390  1.00  0.00
TER
ATOM   1389  O   WAT   443      10.026 -19.367  -7.933  1.00  0.00
ATOM   1390  H1  WAT   443      10.896 -19.085  -7.650  1.00  0.00
ATOM   1391  H2  WAT   443       9.535 -18.554  -8.048  1.00  0.00
TER
ATOM   1392  O   WAT   444      17.190 -17.980  -3.813  1.00  0.00
ATOM   1393  H1  WAT   444      17.646 -17.169  -3.587  1.00  0.00
ATOM   1394  H2  WAT   444      16.839 -18.298  -2.981  1.00  0.00
TER
ATOM   1395  O   WAT   445      10.393 -10.154  -7.367  1.00  0.00
ATOM   1396  H1  WAT   445      10.753  -9.555  -8.021  1.00  0.00
ATOM   1397  H2  WAT   445      10.253  -9.608  -6.594  1.00  0.00
TER
ATOM   1398  O   WAT   446      10.378 -11.889   7.107  1.00  0.00
ATOM   1399  H1  WAT   446      10.487 -12.829   6.967  1.00  0.00
ATOM   1400  H2  WAT   446       9.726 -11.623   6.458  1.00  0.00
TER
ATOM   1401  O   WAT   447      18.369 -13.617   8.507  1.00  0.00
ATOM   1402  H1  WAT   447      18.048 -14.336   9.051  1.00  0.00
ATOM   1403  H2  WAT   447      17.695 -12.942   8.580  1.00  0.00
TER
ATOM   1404  O   WAT   448      16.410 -12.771  -6.550  1.00  0.00
ATOM   1405  H1  WAT   448      16.401 -12.038  -7.165  1.00  0.00
ATOM   1406  H2  WAT   448      15.490 -13.018  -6.457  1.00  0.00
TER
ATOM   1407  O   WAT   449      12.011 -17.550  -5.805  1.00  0.00
ATOM   1408  H1  WAT   449      11.404 -16.810  -5.796  1.00  0.00
ATOM   1409  H2  WAT   449      12.486 -17.460  -6.631  1.00  0.00
TER
ATOM   1410  O   WAT   450      18.038 -10.190  -3.193  1.00  0.00
ATOM   1411  H1  WAT   450      18.292 -10.228  -4.115  1.00  0.00
ATOM   1412  H2  WAT   450      17.089 -10.317  -3.200  1.00  0.00
TER
ATOM   1413  O   WAT   451      14.021 -17.589  -8.056  1.00  0.00
ATOM   1414  H1  WAT   451      14.788 -17.701  -7.494  1.00  0.00
ATOM   1415  H2  WAT   451      14.099 -18.285  -8.709  1.00  0.00
TER
ATOM   1416  O   WAT   452      12.716 -20.156  -7.373  1.00  0.00
ATOM   1417  H1  WAT   452      12.796 -21.103  -7.261  1.00  0.00
ATOM   1418  H2  WAT   452      13.608 -19.825  -7.267  1.00  0.00
TER
ATOM   1419  O   WAT   453      13.518 -10.007  -0.270  1.00  0.00
ATOM   1420  H1  WAT   453      14.254 -10.555   0.001  1.00  0.00
ATOM   1421  H2  WAT   453      13.902  -9.141  -0.409  1.00  0.00
TER
ATOM   1422  O   WAT   454      10.402 -13.939  -4.395  1.00  0.00
ATOM   1423  H1  WAT   454       9.476 -13.697  -4.405  1.00  0.00
ATOM   1424  H2  WAT   454      10.868 -13.112  -4.517  1.00  0.00
TER
ATOM   1425  O   WAT   455      12.523 -10.822   8.919  1.00  0.00
ATOM   1426  H1  WAT   455      13.325 -10.501   9.333  1.00  0.00
ATOM   1427  H2  WAT   455      12.009 -11.182   9.641  1.00  0.00
TER
ATOM   1428  O   WAT   456      16.628 -10.834  -8.447  1.00  0.00
ATOM   1429  H1  WAT   456      17.421 -10.545  -8.899  1.00  0.00
ATOM   1430  H2  WAT   456      16.108 -11.264  -9.126  1.00  0.00
TER
ATOM   1431  O   WAT   457      10.243 -18.335   7.863  1.00  0.00
ATOM   1432  H1  WAT   457      10.747 -18.914   8.434  1.00  0.00
ATOM   1433  H2  WAT   457       9.504 -18.051   8.400  1.00  0.00
TER
ATOM   1434  O   WAT   458      17.146 -15.613  -8.583  1.00  0.00
ATOM   1435  H1  WAT   458      17.041 -16.228  -7.857  1.00  0.00
ATOM   1436  H2  WAT   458      16.978 -16.137  -9.366  1.00  0.00
TER
ATOM   1437  O   WAT   459      17.297 -16.928   7.396  1.00  0.00
ATOM   1438  H1  WAT   459      16.532 -16.359   7.312  1.00  0.00
ATOM   1439  H2  WAT   459      17.479 -17.220   6.503  1.00  0.00
TER
ATOM   1440  O   WAT   460      12.275 -20.192   8.758  1.00  0.00
ATOM   1441  H1  WAT   460      12.316 -20.490   9.666  1.00  0.00
ATOM   1442  H2  WAT   460      13.130 -19.791   8.598  1.00  0.00
TER
ATOM   1443  O   WAT   461      16.053 -17.592  -6.082  1.00  0.00
ATOM   1444  H1  WAT   461      16.475 -17.758  -5.239  1.00  0.00
ATOM   1445  H2  WAT   461      16.178 -18.402  -6.577  1.00  0.00
TER
ATOM   1446  O   WAT   462      17.875 -17.194   4.459  1.00  0.00
ATOM   1447  H1  WAT   462      18.294 -16.350   4.286  1.00  0.00
ATOM   1448  H2  WAT   462      16.956 -17.056   4.229  1.00  0.00
TER
ATOM   1449  O   WAT   463      15.726 -10.888   5.575  1.00  0.00
ATOM   1450  H1  WAT   463      15.188 -10.164   5.255  1.00  0.00
ATOM   1451  H2  WAT   463      15.980 -11.365   4.784  1.00  0.00
TER
ATOM   1452  O   WAT   464      18.582  -9.653   5.833  1.00  0.00
ATOM   1453  H1  WAT   464      18.508  -8.750   6.140  1.00  0.00
ATOM   1454  H2  WAT   464      17.680  -9.972   5.805  1.00  0.00
TER
ATOM   1455  O   WAT   465      12.770 -15.115  -8.315  1.00  0.00
ATOM   1456  H1  WAT   465      13.208 -14.572  -7.660  1.00  0.00
ATOM   1457  H2  WAT   465      13.255 -15.940  -8.306  1.00  0.00
TER
ATOM   1458  O   WAT   466       9.985 -12.326  -0.863  1.00  0.00
ATOM   1459  H1  WAT   466      10.315 -13.194  -1.096  1.00  0.00
ATOM   1460  H2  WAT   466      10.414 -12.120  -0.033  1.00  0.00
TER
ATOM   1461  O   WAT   467      14.581 -13.995  -3.203  1.00  0.00
ATOM   1462  H1  WAT   467      14.281 -14.118  -2.303  1.00  0.00
ATOM   1463  H2  WAT   467      14.475 -14.854  -3.612  1.00  0.00
TER
ATOM   1464  O   WAT   468      10.474 -11.459   1.875  1.00  0.00
ATOM   1465  H1  WAT   468      10.037 -11.279   2.707  1.00  0.00
ATOM   1466  H2  WAT   468      11.042 -10.701   1.733  1.00  0.00
TER
ATOM   1467  O   WAT   469      10.307 -18.947  -1.766  1.00  0.00
ATOM   1468  H1  WAT   469       9.651 -19.215  -2.410  1.00  0.00
ATOM   1469  H2  WAT   469      11.144 -19.056  -2.216  1.00  0.00
TER
ATOM   1470  O   WAT   470      11.344 -18.561   2.774  1.00  0.00
ATOM   1471  H1  WAT   470      11.711 -18.649   3.654  1.00  0.00
ATOM   1472  H2  WAT   470      10.775 -19.325   2.675  1.00  0.00
TER
ATOM   1473  O   WAT   471      12.759 -14.048   7.936  1.00  0.00
ATOM   1474  H1  WAT   471      12.716 -14.419   8.817  1.00  0.00
ATOM   1475  H2  WAT   471      12.890 -13.110   8.076  1.00  0.00
TER
ATOM   1476  O   WAT   472      16.460 -12.492   3.537  1.00  0.00
ATOM   1477  H1  WAT   472      16.219 -12.225   2.650  1.00  0.00
ATOM   1478  H2  WAT   472      17.400 -12.322   3.592  1.00  0.00
TER
ATOM   1479  O   WAT   473      12.598 -11.102   5.056  1.00  0.00
ATOM   1480  H1  WAT   473      12.004 -11.233   5.795  1.00  0.00
ATOM   1481  H2  WAT   473      12.591 -11.938   4.590  1.00  0.00
TER
ATOM   1482  O   WAT   474      12.229 -13.736   4.007  1.00  0.00
ATOM   1483  H1  WAT   474      11.503 -14.355   3.939  1.00  0.00
ATOM   1484  H2  WAT   474      12.290 -13.342   3.136  1.00  0.00
TER
ATOM   1485  O   WAT   475      15.834 -11.521   0.792  1.00  0.00
ATOM   1486  H1  WAT   475      16.350 -12.133   0.266  1.00  0.00
ATOM   1487  H2  WAT   475      16.484 -11.019   1.283  1.00  0.00
TER
ATOM   1488  O   WAT   476      18.573 -10.631   1.618  1.00  0.00
ATOM   1489  H1  WAT   476      18.861 -10.885   0.742  1.00  0.00
ATOM   1490  H2  WAT   476      19.086 -11.183   2.209  1.00  0.00
TER
ATOM   1491  O   WAT   477      10.512 -10.419  -2.784  1.00  0.00
ATOM   1492  H1  WAT   477      10.345 -11.051  -2.086  1.00  0.00
ATOM   1493  H2  WAT   477       9.646 -10.213  -3.134  1.00  0.00
TER
ATOM   1494  O   WAT   478      12.119 -11.725  -5.339  1.00  0.00
ATOM   1495  H1  WAT   478      11.593 -11.344  -6.043  1.00  0.00
ATOM   1496  H2  WAT   478      12.043 -11.100  -4.618  1.00  0.00
TER
ATOM   1497  O   WAT   479      14.718  -9.777  -6.464  1.00  0.00
ATOM   1498  H1  WAT   479      15.450 -10.061  -7.011  1.00  0.00
ATOM   1499  H2  WAT   479      14.977 -10.016  -5.574  1.00  0.00
TER
ATOM   1500  O   WAT   480      13.879 -13.661  -6.459  1.00  0.00
ATOM   1501  H1  WAT   480      13.250 -13.192  -5.911  1.00  0.00
ATOM   1502  H2  WAT   480      13.994 -14.506  -6.025  1.00  0.00
TER
ATOM   1503  O   WAT   481      13.483 -17.520 -17.551  1.00  0.00
ATOM   1504  H1  WAT   481      12.651 -17.775 -17.151  1.00  0.00
ATOM   1505  H2  WAT   481      14.091 -17.449 -16.815  1.00  0.00
TER
ATOM   1506  O   WAT   482      13.463 -13.486 -17.355  1.00  0.00
ATOM   1507  H1  WAT   482      13.766 -14.376 -17.534  1.00  0.00
ATOM   1508  H2  WAT   482      14.207 -12.929 -17.583  1.00  0.00
TER
ATOM   1509  O   WAT   483       9.855 -19.959 -17.882  1.00  0.00
ATOM   1510  H1  WAT   483      10.427 -20.727 -17.882  1.00  0.00
ATOM   1511  H2  WAT   483       9.855 -19.660 -18.792  1.00  0.00
TER
ATOM   1512  O   WAT   484      15.443 -16.729 -15.956  1.00  0.00
ATOM   1513  H1  WAT   484      15.110 -16.102 -15.314  1.00  0.00
ATOM   1514  H2  WAT   484      15.619 -16.203 -16.736  1.00  0.00
TER
ATOM   1515  O   WAT   485      14.655 -14.761 -14.141  1.00  0.00
ATOM   1516  H1  WAT   485      15.272 -14.086 -14.423  1.00  0.00
ATOM   1517  H2  WAT   485      13.794 -14.352 -14.233  1.00  0.00
TER
ATOM   1518  O   WAT   486      16.019 -14.891 -18.120  1.00  0.00
ATOM   1519  H1  WAT   486      15.722 -15.496 -18.799  1.00  0.00
ATOM   1520  H2  WAT   486      16.969 -14.853 -18.231  1.00  0.00
TER
ATOM   1521  O   WAT   487      15.111 -15.153 -11.469  1.00  0.00
ATOM   1522  H1  WAT   487      14.213 -14.929 -11.222  1.00  0.00
ATOM   1523  H2  WAT   487      15.136 -15.029 -12.418  1.00  0.00
TER
ATOM   1524  O   WAT   488      13.938 -18.281 -12.894  1.00  0.00
ATOM   1525  H1  WAT   488      13.798 -17.409 -12.525  1.00  0.00
ATOM   1526  H2  WAT   488      13.056 -18.624 -13.039  1.00  0.00
TER
ATOM   1527  O   WAT   489      15.736 -12.339 -10.685  1.00  0.00
ATOM   1528  H1  WAT   489      15.707 -11.935 -11.552  1.00  0.00
ATOM   1529  H2  WAT   489      15.572 -13.268 -10.848  1.00  0.00
TER
ATOM   1530  O   WAT   490       9.890 -16.512 -16.977  1.00  0.00
ATOM   1531  H1  WAT   490       9.968 -16.377 -17.921  1.00  0.00
ATOM   1532  H2  WAT   490      10.504 -17.220 -16.784  1.00  0.00
TER
ATOM   1533  O   WAT   491       9.945 -15.470 -14.437  1.00  0.00
ATOM   1534  H1  WAT   491      10.109 -15.940 -15.255  1.00  0.00
ATOM   1535  H2  WAT   491      10.411 -15.978 -13.772  1.00  0.00
TER
ATOM   1536  O   WAT   492      16.949 -20.318 -11.007  1.00  0.00
ATOM   1537  H1  WAT   492      16.853 -21.258 -11.157  1.00  0.00
ATOM   1538  H2  WAT   492      17.792 -20.096 -11.402  1.00  0.00
TER
ATOM   1539  O   WAT   493      11.519 -16.095 -12.278  1.00  0.00
ATOM   1540  H1  WAT   493      11.135 -16.736 -11.679  1.00  0.00
ATOM   1541  H2  WAT   493      11.831 -15.391 -11.708  1.00  0.00
TER
ATOM   1542  O   WAT   494      17.669 -19.247 -16.797  1.00  0.00
ATOM   1543  H1  WAT   494      18.036 -19.722 -16.051  1.00  0.00
ATOM   1544  H2  WAT   494      17.480 -18.373 -16.456  1.00  0.00
TER
ATOM   1545  O   WAT   495      15.459 -20.207 -14.478  1.00  0.00
ATOM   1546  H1  WAT   495      15.155 -19.327 -14.253  1.00  0.00
ATOM   1547  H2  WAT   495      16.414 -20.147 -14.443  1.00  0.00
TER
ATOM   1548  O   WAT   496      14.031 -16.332 -20.244  1.00  0.00
ATOM   1549  H1  WAT   496      14.549 -17.136 -20.298  1.00  0.00
ATOM   1550  H2  WAT   496      13.579 -16.395 -19.402  1.00  0.00
TER
ATOM   1551  O   WAT   497      11.515 -19.366 -13.331  1.00  0.00
ATOM   1552  H1  WAT   497      11.157 -18.701 -12.744  1.00  0.00
ATOM   1553  H2  WAT   497      11.221 -20.198 -12.960  1.00  0.00
TER
ATOM   1554  O   WAT   498      14.717 -18.908 -10.447  1.00  0.00
ATOM   1555  H1  WAT   498      14.417 -18.762 -11.344  1.00  0.00
ATOM   1556  H2  WAT   498      15.488 -19.467 -10.540  1.00  0.00
TER
ATOM   1557  O   WAT   499      10.378 -11.889 -11.667  1.00  0.00
ATOM   1558  H1  WAT   499      10.487 -12.829 -11.808  1.00  0.00
ATOM   1559  H2  WAT   499       9.726 -11.623 -12.316  1.00  0.00
TER
ATOM   1560  O   WAT   500      18.369 -13.617 -10.267  1.00  0.00
ATOM   1561  H1  WAT   500      18.048 -14.336  -9.723  1.00  0.00
ATOM   1562  H2  WAT   500      17.695 -12.942 -10.194  1.00  0.00
TER
ATOM   1563  O   WAT   501      13.518 -10.007 -19.044  1.00  0.00
ATOM   1564  H1  WAT   501      14.254 -10.555 -18.773  1.00  0.00
ATOM   1565  H2  WAT   501      13.902  -9.141 -19.183  1.00  0.00
TER
ATOM   1566  O   WAT   502      12.523 -10.822  -9.855  1.00  0.00
ATOM   1567  H1  WAT   502      13.325 -10.501  -9.442  1.00  0.00
ATOM   1568  H2  WAT   502      12.009 -11.182  -9.133  1.00  0.00
TER
ATOM   1569  O   WAT   503      10.243 -18.335 -10.912  1.00  0.00
ATOM   1570  H1  WAT   503      10.747 -18.914 -10.340  1.00  0.00
ATOM   1571  H2  WAT   503       9.504 -18.051 -10.374  1.00  0.00
TER
ATOM   1572  O   WAT   504      17.297 -16.928 -11.378  1.00  0.00
ATOM   1573  H1  WAT   504      16.532 -16.359 -11.463  1.00  0.00
ATOM   1574  H2  WAT   504      17.479 -17.220 -12.271  1.00  0.00
TER
ATOM   1575  O   WAT   505      12.275 -20.192 -10.017  1.00  0.00
ATOM   1576  H1  WAT   505      12.316 -20.490  -9.108  1.00  0.00
ATOM   1577  H2  WAT   505      13.130 -19.791 -10.176  1.00  0.00
TER
ATOM   1578  O   WAT   506      17.875 -17.194 -14.316  1.00  0.00
ATOM   1579  H1  WAT   506      18.294 -16.350 -14.488  1.00  0.00
ATOM   1580  H2  WAT   506      16.956 -17.056 -14.545  1.00  0.00
TER
ATOM   1581  O   WAT   507      15.726 -10.888 -13.200  1.00  0.00
ATOM   1582  H1  WAT   507      15.188 -10.164 -13.519  1.00  0.00
ATOM   1583  H2  WAT   507      15.980 -11.365 -13.990  1.00  0.00
TER
ATOM   1584  O   WAT   508      18.582  -9.653 -12.941  1.00  0.00
ATOM   1585  H1  WAT   508      18.508  -8.750 -12.634  1.00  0.00
ATOM   1586  H2  WAT   508      17.680  -9.972 -12.969  1.00  0.00
TER
ATOM   1587  O   WAT   509       9.985 -12.326 -19.638  1.00  0.00
ATOM   1588  H1  WAT   509      10.315 -13.194 -19.870  1.00  0.00
ATOM   1589  H2  WAT   509      10.414 -12.120 -18.807  1.00  0.00
TER
ATOM   1590  O   WAT   510      10.474 -11.459 -16.900  1.00  0.00
ATOM   1591  H1  WAT   510      10.037 -11.279 -16.067  1.00  0.00
ATOM   1592  H2  WAT   510      11.042 -10.701 -17.041  1.00  0.00
TER
ATOM   1593  O   WAT   511      11.344 -18.561 -16.000  1.00  0.00
ATOM   1594  H1  WAT   511      11.711 -18.649 -15.121  1.00  0.00
ATOM   1595  H2  WAT   511      10.775 -19.325 -16.100  1.00  0.00
TER
ATOM   1596  O   WAT   512      12.759 -14.048 -10.838  1.00  0.00
ATOM   1597  H1  WAT   512      12.716 -14.419  -9.957  1.00  0.00
ATOM   1598  H2  WAT   512      12.890 -13.110 -10.698  1.00  0.00
TER
ATOM   1599  O   WAT   513      16.460 -12.492 -15.237  1.00  0.00
ATOM   1600  H1  WAT   513      16.219 -12.225 -16.124  1.00  0.00
ATOM   1601  H2  WAT   513      17.400 -12.322 -15.182  1.00  0.00
TER
ATOM   1602  O   WAT   514      12.598 -11.102 -13.719  1.00  0.00
ATOM   1603  H1  WAT   514      12.004 -11.233 -12.980  1.00  0.00
ATOM   1604  H2  WAT   514      12.591 -11.938 -14.184  1.00  0.00
TER
ATOM   1605  O   WAT   515      12.229 -13.736 -14.768  1.00  0.00
ATOM   1606  H1  WAT   515      11.503 -14.355 -14.835  1.00  0.00
ATOM   1607  H2  WAT   515      12.290 -13.342 -15.638  1.00  0.00
TER
ATOM   1608  O   WAT   516      15.834 -11.521 -17.983  1.00  0.00
ATOM   1609  H1  WAT   516      16.350 -12.133 -18.508  1.00  0.00
ATOM   1610  H2  WAT   516      16.484 -11.019 -17.492  1.00  0.00
TER
ATOM   1611  O   WAT   517      18.573 -10.631 -17.156  1.00  0.00
ATOM   1612  H1  WAT   517      18.861 -10.885 -18.033  1.00  0.00
ATOM   1613  H2  WAT   517      19.086 -11.183 -16.565  1.00  0.00
TER
ATOM   1614  O   WAT   518       2.560  17.939  17.240  1.00  0.00
ATOM   1615  H1  WAT   518       2.479  17.024  16.969  1.00  0.00
ATOM   1616  H2  WAT   518       2.146  18.435  16.534  1.00  0.00
TER
ATOM   1617  O   WAT   519       0.692  19.717  19.121  1.00  0.00
ATOM   1618  H1  WAT   519      -0.084  19.237  19.410  1.00  0.00
ATOM   1619  H2  WAT   519       1.343  19.037  18.946  1.00  0.00
TER
ATOM   1620  O   WAT   520      -6.882  14.989  13.782  1.00  0.00
ATOM   1621  H1  WAT   520      -7.771  15.330  13.680  1.00  0.00
ATOM   1622  H2  WAT   520      -6.598  14.789  12.890  1.00  0.00
TER
ATOM   1623  O   WAT   521      -8.919  17.589  19.666  1.00  0.00
ATOM   1624  H1  WAT   521      -8.347  16.822  19.667  1.00  0.00
ATOM   1625  H2  WAT   521      -8.919  17.888  18.757  1.00  0.00
TER
ATOM   1626  O   WAT   522       1.163  15.199  19.354  1.00  0.00
ATOM   1627  H1  WAT   522       1.540  14.327  19.242  1.00  0.00
ATOM   1628  H2  WAT   522       1.065  15.535  18.464  1.00  0.00
TER
ATOM   1629  O   WAT   523      -4.706  13.572  14.816  1.00  0.00
ATOM   1630  H1  WAT   523      -4.600  14.472  15.123  1.00  0.00
ATOM   1631  H2  WAT   523      -5.617  13.524  14.526  1.00  0.00
TER
ATOM   1632  O   WAT   524       4.946  12.694  16.287  1.00  0.00
ATOM   1633  H1  WAT   524       5.767  12.204  16.330  1.00  0.00
ATOM   1634  H2  WAT   524       4.979  13.284  17.040  1.00  0.00
TER
ATOM   1635  O   WAT   525      -2.865  16.541  19.149  1.00  0.00
ATOM   1636  H1  WAT   525      -2.358  17.039  19.789  1.00  0.00
ATOM   1637  H2  WAT   525      -2.334  15.764  18.973  1.00  0.00
TER
ATOM   1638  O   WAT   526       5.182  14.635  19.060  1.00  0.00
ATOM   1639  H1  WAT   526       4.477  14.923  19.640  1.00  0.00
ATOM   1640  H2  WAT   526       5.543  15.445  18.700  1.00  0.00
TER
ATOM   1641  O   WAT   527       8.250  14.080  19.451  1.00  0.00
ATOM   1642  H1  WAT   527       7.303  14.114  19.583  1.00  0.00
ATOM   1643  H2  WAT   527       8.575  14.894  19.836  1.00  0.00
TER
ATOM   1644  O   WAT   528      -1.218  10.380  17.747  1.00  0.00
ATOM   1645  H1  WAT   528      -0.910   9.824  17.030  1.00  0.00
ATOM   1646  H2  WAT   528      -2.147  10.514  17.564  1.00  0.00
TER
ATOM   1647  O   WAT   529       1.171  18.445  14.483  1.00  0.00
ATOM   1648  H1  WAT   529       0.243  18.378  14.711  1.00  0.00
ATOM   1649  H2  WAT   529       1.323  19.383  14.368  1.00  0.00
TER
ATOM   1650  O   WAT   530       1.157  14.716  11.479  1.00  0.00
ATOM   1651  H1  WAT   530       0.218  14.878  11.565  1.00  0.00
ATOM   1652  H2  WAT   530       1.476  15.435  10.933  1.00  0.00
TER
ATOM   1653  O   WAT   531       5.200  20.007  14.986  1.00  0.00
ATOM   1654  H1  WAT   531       4.581  19.669  14.339  1.00  0.00
ATOM   1655  H2  WAT   531       5.183  19.363  15.694  1.00  0.00
TER
ATOM   1656  O   WAT   532      -3.224  18.971  17.265  1.00  0.00
ATOM   1657  H1  WAT   532      -3.628  18.259  16.769  1.00  0.00
ATOM   1658  H2  WAT   532      -3.137  18.626  18.153  1.00  0.00
TER
ATOM   1659  O   WAT   533       3.377  19.245  11.993  1.00  0.00
ATOM   1660  H1  WAT   533       3.816  18.408  11.847  1.00  0.00
ATOM   1661  H2  WAT   533       4.090  19.878  12.080  1.00  0.00
TER
ATOM   1662  O   WAT   534       6.958  10.500  10.307  1.00  0.00
ATOM   1663  H1  WAT   534       6.646  10.592  11.207  1.00  0.00
ATOM   1664  H2  WAT   534       7.720  11.078  10.257  1.00  0.00
TER
ATOM   1665  O   WAT   535      -6.523  17.866  14.765  1.00  0.00
ATOM   1666  H1  WAT   535      -6.644  18.592  14.153  1.00  0.00
ATOM   1667  H2  WAT   535      -6.833  17.096  14.288  1.00  0.00
TER
ATOM   1668  O   WAT   536      -4.057  11.209  18.148  1.00  0.00
ATOM   1669  H1  WAT   536      -4.500  11.990  17.816  1.00  0.00
ATOM   1670  H2  WAT   536      -3.498  11.532  18.855  1.00  0.00
TER
ATOM   1671  O   WAT   537      -0.941  10.830  13.028  1.00  0.00
ATOM   1672  H1  WAT   537      -1.566  10.826  13.754  1.00  0.00
ATOM   1673  H2  WAT   537      -1.028   9.963  12.632  1.00  0.00
TER
ATOM   1674  O   WAT   538      -2.019  11.754  20.007  1.00  0.00
ATOM   1675  H1  WAT   538      -1.722  12.660  19.926  1.00  0.00
ATOM   1676  H2  WAT   538      -1.471  11.266  19.393  1.00  0.00
TER
ATOM   1677  O   WAT   539      -4.266  16.332  15.876  1.00  0.00
ATOM   1678  H1  WAT   539      -4.491  16.116  16.780  1.00  0.00
ATOM   1679  H2  WAT   539      -5.046  16.765  15.530  1.00  0.00
TER
ATOM   1680  O   WAT   540       2.964  16.339  14.475  1.00  0.00
ATOM   1681  H1  WAT   540       2.365  17.062  14.291  1.00  0.00
ATOM   1682  H2  WAT   540       3.512  16.276  13.692  1.00  0.00
TER
ATOM   1683  O   WAT   541       1.571  14.975  16.505  1.00  0.00
ATOM   1684  H1  WAT   541       1.964  15.292  15.692  1.00  0.00
ATOM   1685  H2  WAT   541       1.932  14.096  16.620  1.00  0.00
TER
ATOM   1686  O   WAT   542      -9.393  11.565  18.728  1.00  0.00
ATOM   1687  H1  WAT   542      -9.682  12.135  19.441  1.00  0.00
ATOM   1688  H2  WAT   542      -8.648  11.086  19.091  1.00  0.00
TER
ATOM   1689  O   WAT   543      -9.206  15.507   9.938  1.00  0.00
ATOM   1690  H1  WAT   543      -9.288  16.450  10.080  1.00  0.00
ATOM   1691  H2  WAT   543      -9.558  15.365   9.060  1.00  0.00
TER
ATOM   1692  O   WAT   544      -1.406  14.241  19.005  1.00  0.00
ATOM   1693  H1  WAT   544      -1.402  13.800  18.156  1.00  0.00
ATOM   1694  H2  WAT   544      -0.511  14.563  19.113  1.00  0.00
TER
ATOM   1695  O   WAT   545      -5.556  14.124  17.965  1.00  0.00
ATOM   1696  H1  WAT   545      -5.896  14.601  18.722  1.00  0.00
ATOM   1697  H2  WAT   545      -6.318  13.670  17.605  1.00  0.00
TER
ATOM   1698  O   WAT   546      -1.344  15.242  11.996  1.00  0.00
ATOM   1699  H1  WAT   546      -1.223  15.201  12.945  1.00  0.00
ATOM   1700  H2  WAT   546      -1.729  16.105  11.841  1.00  0.00
TER
ATOM   1701  O   WAT   547      -2.332  17.552  11.394  1.00  0.00
ATOM   1702  H1  WAT   547      -2.900  17.104  10.768  1.00  0.00
ATOM   1703  H2  WAT   547      -1.623  17.912  10.861  1.00  0.00
TER
ATOM   1704  O   WAT   548      -8.241  13.046  16.881  1.00  0.00
ATOM   1705  H1  WAT   548      -8.527  12.681  17.719  1.00  0.00
ATOM   1706  H2  WAT   548      -8.303  12.314  16.268  1.00  0.00
TER
ATOM   1707  O   WAT   549       5.972  20.545  19.460  1.00  0.00
ATOM   1708  H1  WAT   549       6.692  21.040  19.069  1.00  0.00
ATOM   1709  H2  WAT   549       5.770  19.867  18.815  1.00  0.00
TER
ATOM   1710  O   WAT   550       1.433  11.939  13.603  1.00  0.00
ATOM   1711  H1  WAT   550       0.619  11.440  13.527  1.00  0.00
ATOM   1712  H2  WAT   550       1.239  12.778  13.186  1.00  0.00
TER
ATOM   1713  O   WAT   551       4.148  16.311  11.899  1.00  0.00
ATOM   1714  H1  WAT   551       5.035  16.622  11.724  1.00  0.00
ATOM   1715  H2  WAT   551       4.118  15.438  11.507  1.00  0.00
TER
ATOM   1716  O   WAT   552      -4.743  21.216  17.305  1.00  0.00
ATOM   1717  H1  WAT   552      -4.226  20.413  17.251  1.00  0.00
ATOM   1718  H2  WAT   552      -5.195  21.154  18.147  1.00  0.00
TER
ATOM   1719  O   WAT   553       6.419  17.622  11.367  1.00  0.00
ATOM   1720  H1  WAT   553       6.335  18.053  10.517  1.00  0.00
ATOM   1721  H2  WAT   553       7.138  18.082  11.800  1.00  0.00
TER
ATOM   1722  O   WAT   554      -8.748  18.182  10.841  1.00  0.00
ATOM   1723  H1  WAT   554      -7.879  18.464  11.125  1.00  0.00
ATOM   1724  H2  WAT   554      -9.239  18.995  10.726  1.00  0.00
TER
ATOM   1725  O   WAT   555      -1.585  19.569  14.962  1.00  0.00
ATOM   1726  H1  WAT   555      -1.128  20.379  15.188  1.00  0.00
ATOM   1727  H2  WAT   555      -1.936  19.251  15.794  1.00  0.00
TER
ATOM   1728  O   WAT   556      -5.683   9.913  15.434  1.00  0.00
ATOM   1729  H1  WAT   556      -5.812   9.904  16.383  1.00  0.00
ATOM   1730  H2  WAT   556      -6.507  10.251  15.083  1.00  0.00
TER
ATOM   1731  O   WAT   557      -6.763  19.999  12.969  1.00  0.00
ATOM   1732  H1  WAT   557      -7.371  20.739  12.979  1.00  0.00
ATOM   1733  H2  WAT   557      -6.289  20.089  12.143  1.00  0.00
TER
ATOM   1734  O   WAT   558       6.176  13.120  13.454  1.00  0.00
ATOM   1735  H1  WAT   558       5.547  13.224  12.739  1.00  0.00
ATOM   1736  H2  WAT   558       5.681  13.339  14.243  1.00  0.00
TER
ATOM   1737  O   WAT   559      -1.856  15.398  14.869  1.00  0.00
ATOM   1738  H1  WAT   559      -2.564  15.867  15.311  1.00  0.00
ATOM   1739  H2  WAT   559      -1.571  14.740  15.504  1.00  0.00
TER
ATOM   1740  O   WAT   560       2.176  12.123  16.309  1.00  0.00
ATOM   1741  H1  WAT   560       2.053  12.142  15.360  1.00  0.00
ATOM   1742  H2  WAT   560       3.124  12.171  16.429  1.00  0.00
TER
ATOM   1743  O   WAT   561      -3.652  13.707  12.245  1.00  0.00
ATOM   1744  H1  WAT   561      -2.803  14.144  12.179  1.00  0.00
ATOM   1745  H2  WAT   561      -4.019  14.019  13.072  1.00  0.00
TER
ATOM   1746  O   WAT   562       5.269  18.278  17.158  1.00  0.00
ATOM   1747  H1  WAT   562       4.328  18.293  17.332  1.00  0.00
ATOM   1748  H2  WAT   562       5.583  17.492  17.604  1.00  0.00
TER
ATOM   1749  O   WAT   563      -4.753  19.960  10.718  1.00  0.00
ATOM   1750  H1  WAT   563      -3.987  19.848  11.281  1.00  0.00
ATOM   1751  H2  WAT   563      -4.675  19.264  10.066  1.00  0.00
TER
ATOM   1752  O   WAT   564      -6.058  17.393  11.401  1.00  0.00
ATOM   1753  H1  WAT   564      -5.978  16.445  11.513  1.00  0.00
ATOM   1754  H2  WAT   564      -5.166  17.723  11.507  1.00  0.00
TER
ATOM   1755  O   WAT   565      -2.721  19.957  12.692  1.00  0.00
ATOM   1756  H1  WAT   565      -2.299  19.791  13.535  1.00  0.00
ATOM   1757  H2  WAT   565      -2.596  19.147  12.198  1.00  0.00
TER
ATOM   1758  O   WAT   566      -0.208  18.980   9.940  1.00  0.00
ATOM   1759  H1  WAT   566       0.312  18.265   9.574  1.00  0.00
ATOM   1760  H2  WAT   566       0.439  19.619  10.240  1.00  0.00
TER
ATOM   1761  O   WAT   567      -3.825  16.030   9.638  1.00  0.00
ATOM   1762  H1  WAT   567      -4.026  15.167   9.999  1.00  0.00
ATOM   1763  H2  WAT   567      -3.996  15.943   8.700  1.00  0.00
TER
ATOM   1764  O   WAT   568       3.654  10.841  12.167  1.00  0.00
ATOM   1765  H1  WAT   568       3.934   9.997  12.523  1.00  0.00
ATOM   1766  H2  WAT   568       2.880  11.073  12.681  1.00  0.00
TER
ATOM   1767  O   WAT   569      -5.027  13.130   9.626  1.00  0.00
ATOM   1768  H1  WAT   569      -4.724  13.137   8.718  1.00  0.00
ATOM   1769  H2  WAT   569      -4.287  12.780  10.123  1.00  0.00
TER
ATOM   1770  O   WAT   570      -1.808  12.073  10.612  1.00  0.00
ATOM   1771  H1  WAT   570      -2.156  11.396  10.032  1.00  0.00
ATOM   1772  H2  WAT   570      -1.607  11.612  11.426  1.00  0.00
TER
ATOM   1773  O   WAT   571       8.032  20.078  12.777  1.00  0.00
ATOM   1774  H1  WAT   571       8.794  20.648  12.883  1.00  0.00
ATOM   1775  H2  WAT   571       8.047  19.511  13.548  1.00  0.00
TER
ATOM   1776  O   WAT   572      -8.468  18.602  17.008  1.00  0.00
ATOM   1777  H1  WAT   572      -9.123  18.333  16.364  1.00  0.00
ATOM   1778  H2  WAT   572      -7.630  18.493  16.558  1.00  0.00
TER
ATOM   1779  O   WAT   573       8.084  20.372   9.934  1.00  0.00
ATOM   1780  H1  WAT   573       8.359  21.280   9.806  1.00  0.00
ATOM   1781  H2  WAT   573       7.895  20.308  10.871  1.00  0.00
TER
ATOM   1782  O   WAT   574       4.481  13.396  11.230  1.00  0.00
ATOM   1783  H1  WAT   574       4.900  13.209  10.389  1.00  0.00
ATOM   1784  H2  WAT   574       4.175  12.544  11.540  1.00  0.00
TER
ATOM   1785  O   WAT   575       7.980  18.309  14.927  1.00  0.00
ATOM   1786  H1  WAT   575       7.605  17.541  14.496  1.00  0.00
ATOM   1787  H2  WAT   575       7.251  18.691  15.415  1.00  0.00
TER
ATOM   1788  O   WAT   576      -9.254  15.812  12.951  1.00  0.00
ATOM   1789  H1  WAT   576     -10.158  16.075  12.776  1.00  0.00
ATOM   1790  H2  WAT   576      -8.770  16.083  12.171  1.00  0.00
TER
ATOM   1791  O   WAT   577       7.255  16.534  18.228  1.00  0.00
ATOM   1792  H1  WAT   577       7.779  16.041  17.597  1.00  0.00
ATOM   1793  H2  WAT   577       7.841  16.669  18.973  1.00  0.00
TER
ATOM   1794  O   WAT   578      -6.711  14.869  10.860  1.00  0.00
ATOM   1795  H1  WAT   578      -6.002  14.447  10.375  1.00  0.00
ATOM   1796  H2  WAT   578      -7.427  14.936  10.228  1.00  0.00
TER
ATOM   1797  O   WAT   579      -7.064  10.923   9.900  1.00  0.00
ATOM   1798  H1  WAT   579      -6.341  11.463  10.218  1.00  0.00
ATOM   1799  H2  WAT   579      -6.791  10.649   9.024  1.00  0.00
TER
ATOM   1800  O   WAT   580       6.745  15.792  14.167  1.00  0.00
ATOM   1801  H1  WAT   580       7.241  15.559  14.952  1.00  0.00
ATOM   1802  H2  WAT   580       6.547  14.953  13.751  1.00  0.00
TER
ATOM   1803  O   WAT   581       8.174  14.428  16.701  1.00  0.00
ATOM   1804  H1  WAT   581       8.064  14.273  17.639  1.00  0.00
ATOM   1805  H2  WAT   581       8.935  13.900  16.459  1.00  0.00
TER
ATOM   1806  O   WAT   582       9.063  12.259   9.942  1.00  0.00
ATOM   1807  H1  WAT   582       9.988  12.127   9.734  1.00  0.00
ATOM   1808  H2  WAT   582       9.041  12.338  10.895  1.00  0.00
TER
ATOM   1809  O   WAT   583       9.137  13.030  12.567  1.00  0.00
ATOM   1810  H1  WAT   583       8.342  12.964  13.097  1.00  0.00
ATOM   1811  H2  WAT   583       9.341  13.965  12.556  1.00  0.00
TER
ATOM   1812  O   WAT   584       5.569  11.359  19.017  1.00  0.00
ATOM   1813  H1  WAT   584       6.010  11.304  18.169  1.00  0.00
ATOM   1814  H2  WAT   584       5.300  12.275  19.088  1.00  0.00
TER
ATOM   1815  O   WAT   585       7.433  10.991  17.028  1.00  0.00
ATOM   1816  H1  WAT   585       7.372  10.047  16.881  1.00  0.00
ATOM   1817  H2  WAT   585       8.212  11.099  17.574  1.00  0.00
TER
ATOM   1818  O   WAT   586      -7.639  10.962  13.494  1.00  0.00
ATOM   1819  H1  WAT   586      -6.881  11.075  12.920  1.00  0.00
ATOM   1820  H2  WAT   586      -8.101  11.799  13.448  1.00  0.00
TER
ATOM   1821  O   WAT   587      -1.098  13.076  16.484  1.00  0.00
ATOM   1822  H1  WAT   587      -1.910  12.701  16.144  1.00  0.00
ATOM   1823  H2  WAT   587      -0.594  12.320  16.786  1.00  0.00
TER
ATOM   1824  O   WAT   588       3.405   9.740  17.722  1.00  0.00
ATOM   1825  H1  WAT   588       4.008  10.312  18.197  1.00  0.00
ATOM   1826  H2  WAT   588       2.664  10.304  17.500  1.00  0.00
TER
ATOM   1827  O   WAT   589       6.548  10.142  12.996  1.00  0.00
ATOM   1828  H1  WAT   589       6.743  11.041  13.263  1.00  0.00
ATOM   1829  H2  WAT   589       5.761   9.911  13.490  1.00  0.00
TER
ATOM   1830  O   WAT   590      -5.267  11.488  12.034  1.00  0.00
ATOM   1831  H1  WAT   590      -4.737  10.701  11.905  1.00  0.00
ATOM   1832  H2  WAT   590      -4.634  12.167  12.268  1.00  0.00
TER
ATOM   1833  O   WAT   591      -3.073  11.226  15.089  1.00  0.00
ATOM   1834  H1  WAT   591      -3.703  10.524  15.256  1.00  0.00
ATOM   1835  H2  WAT   591      -3.612  11.986  14.872  1.00  0.00
TER
ATOM   1836  O   WAT   592       2.560  17.939  -1.535  1.00  0.00
ATOM   1837  H1  WAT   592       2.479  17.024  -1.806  1.00  0.00
ATOM   1838  H2  WAT   592       2.146  18.435  -2.241  1.00  0.00
TER
ATOM   1839  O   WAT   593       0.692  19.717   0.346  1.00  0.00
ATOM   1840  H1  WAT   593      -0.084  19.237   0.636  1.00  0.00
ATOM   1841  H2  WAT   593       1.343  19.037   0.172  1.00  0.00
TER
ATOM   1842  O   WAT   594      -5.292  20.029   1.224  1.00  0.00
ATOM   1843  H1  WAT   594      -6.123  19.774   1.623  1.00  0.00
ATOM   1844  H2  WAT   594      -4.683  20.100   1.960  1.00  0.00
TER
ATOM   1845  O   WAT   595      -6.882  14.989  -4.992  1.00  0.00
ATOM   1846  H1  WAT   595      -7.771  15.330  -5.094  1.00  0.00
ATOM   1847  H2  WAT   595      -6.598  14.789  -5.884  1.00  0.00
TER
ATOM   1848  O   WAT   596      -8.919  17.589   0.892  1.00  0.00
ATOM   1849  H1  WAT   596      -8.347  16.822   0.892  1.00  0.00
ATOM   1850  H2  WAT   596      -8.919  17.888  -0.017  1.00  0.00
TER
ATOM   1851  O   WAT   597      -7.677  12.998   2.679  1.00  0.00
ATOM   1852  H1  WAT   597      -7.856  12.100   2.959  1.00  0.00
ATOM   1853  H2  WAT   597      -8.079  13.545   3.354  1.00  0.00
TER
ATOM   1854  O   WAT   598       1.163  15.199   0.580  1.00  0.00
ATOM   1855  H1  WAT   598       1.540  14.327   0.467  1.00  0.00
ATOM   1856  H2  WAT   598       1.065  15.535  -0.311  1.00  0.00
TER
ATOM   1857  O   WAT   599      -4.706  13.572  -3.958  1.00  0.00
ATOM   1858  H1  WAT   599      -4.600  14.472  -3.651  1.00  0.00
ATOM   1859  H2  WAT   599      -5.617  13.524  -4.249  1.00  0.00
TER
ATOM   1860  O   WAT   600       4.946  12.694  -2.487  1.00  0.00
ATOM   1861  H1  WAT   600       5.767  12.204  -2.445  1.00  0.00
ATOM   1862  H2  WAT   600       4.979  13.284  -1.734  1.00  0.00
TER
ATOM   1863  O   WAT   601      -7.058  15.494   1.287  1.00  0.00
ATOM   1864  H1  WAT   601      -6.377  15.758   1.906  1.00  0.00
ATOM   1865  H2  WAT   601      -7.373  14.654   1.621  1.00  0.00
TER
ATOM   1866  O   WAT   602      -2.865  16.541   0.374  1.00  0.00
ATOM   1867  H1  WAT   602      -2.358  17.039   1.015  1.00  0.00
ATOM   1868  H2  WAT   602      -2.334  15.764   0.198  1.00  0.00
TER
ATOM   1869  O   WAT   603       9.236  14.711   4.077  1.00  0.00
ATOM   1870  H1  WAT   603       8.531  15.099   3.559  1.00  0.00
ATOM   1871  H2  WAT   603       9.501  15.406   4.679  1.00  0.00
TER
ATOM   1872  O   WAT   604      -4.582  11.180   4.641  1.00  0.00
ATOM   1873  H1  WAT   604      -4.580  11.698   3.835  1.00  0.00
ATOM   1874  H2  WAT   604      -5.411  10.703   4.618  1.00  0.00
TER
ATOM   1875  O   WAT   605       5.182  14.635   0.286  1.00  0.00
ATOM   1876  H1  WAT   605       4.477  14.923   0.866  1.00  0.00
ATOM   1877  H2  WAT   605       5.543  15.445  -0.074  1.00  0.00
TER
ATOM   1878  O   WAT   606      -4.900  12.891   2.648  1.00  0.00
ATOM   1879  H1  WAT   606      -4.559  13.736   2.353  1.00  0.00
ATOM   1880  H2  WAT   606      -5.839  13.040   2.764  1.00  0.00
TER
ATOM   1881  O   WAT   607       8.250  14.080   0.677  1.00  0.00
ATOM   1882  H1  WAT   607       7.303  14.114   0.808  1.00  0.00
ATOM   1883  H2  WAT   607       8.575  14.894   1.062  1.00  0.00
TER
ATOM   1884  O   WAT   608      -1.218  10.380  -1.028  1.00  0.00
ATOM   1885  H1  WAT   608      -0.910   9.824  -1.744  1.00  0.00
ATOM   1886  H2  WAT   608      -2.147  10.514  -1.210  1.00  0.00
TER
ATOM   1887  O   WAT   609       3.733  20.999   2.591  1.00  0.00
ATOM   1888  H1  WAT   609       4.149  20.785   1.757  1.00  0.00
ATOM   1889  H2  WAT   609       4.456  21.257   3.162  1.00  0.00
TER
ATOM   1890  O   WAT   610       1.171  18.445  -4.292  1.00  0.00
ATOM   1891  H1  WAT   610       0.243  18.378  -4.063  1.00  0.00
ATOM   1892  H2  WAT   610       1.323  19.383  -4.406  1.00  0.00
TER
ATOM   1893  O   WAT   611       1.157  14.716  -7.295  1.00  0.00
ATOM   1894  H1  WAT   611       0.218  14.878  -7.210  1.00  0.00
ATOM   1895  H2  WAT   611       1.476  15.435  -7.841  1.00  0.00
TER
ATOM   1896  O   WAT   612       7.679  19.398   2.683  1.00  0.00
ATOM   1897  H1  WAT   612       6.851  19.467   2.208  1.00  0.00
ATOM   1898  H2  WAT   612       8.274  19.984   2.214  1.00  0.00
TER
ATOM   1899  O   WAT   613       5.200  20.007  -3.788  1.00  0.00
ATOM   1900  H1  WAT   613       4.581  19.669  -4.436  1.00  0.00
ATOM   1901  H2  WAT   613       5.183  19.363  -3.080  1.00  0.00
TER
ATOM   1902  O   WAT   614       4.643  16.185   3.628  1.00  0.00
ATOM   1903  H1  WAT   614       4.230  17.010   3.882  1.00  0.00
ATOM   1904  H2  WAT   614       3.911  15.600   3.436  1.00  0.00
TER
ATOM   1905  O   WAT   615      -3.224  18.971  -1.510  1.00  0.00
ATOM   1906  H1  WAT   615      -3.628  18.259  -2.005  1.00  0.00
ATOM   1907  H2  WAT   615      -3.137  18.626  -0.621  1.00  0.00
TER
ATOM   1908  O   WAT   616      -4.511  15.745   2.270  1.00  0.00
ATOM   1909  H1  WAT   616      -3.959  15.855   1.495  1.00  0.00
ATOM   1910  H2  WAT   616      -3.997  16.119   2.986  1.00  0.00
TER
ATOM   1911  O   WAT   617       3.377  19.245  -6.781  1.00  0.00
ATOM   1912  H1  WAT   617       3.816  18.408  -6.927  1.00  0.00
ATOM   1913  H2  WAT   617       4.090  19.878  -6.695  1.00  0.00
TER
ATOM   1914  O   WAT   618      -4.837  19.267   5.881  1.00  0.00
ATOM   1915  H1  WAT   618      -4.976  20.140   6.249  1.00  0.00
ATOM   1916  H2  WAT   618      -5.719  18.925   5.735  1.00  0.00
TER
ATOM   1917  O   WAT   619       6.958  10.500  -8.467  1.00  0.00
ATOM   1918  H1  WAT   619       6.646  10.592  -7.567  1.00  0.00
ATOM   1919  H2  WAT   619       7.720  11.078  -8.517  1.00  0.00
TER
ATOM   1920  O   WAT   620      -6.523  17.866  -4.009  1.00  0.00
ATOM   1921  H1  WAT   620      -6.644  18.592  -4.621  1.00  0.00
ATOM   1922  H2  WAT   620      -6.833  17.096  -4.486  1.00  0.00
TER
ATOM   1923  O   WAT   621      -8.885  21.037   1.798  1.00  0.00
ATOM   1924  H1  WAT   621      -8.807  21.172   0.853  1.00  0.00
ATOM   1925  H2  WAT   621      -8.271  20.329   1.991  1.00  0.00
TER
ATOM   1926  O   WAT   622       8.169  15.237   7.511  1.00  0.00
ATOM   1927  H1  WAT   622       7.553  15.745   6.982  1.00  0.00
ATOM   1928  H2  WAT   622       7.848  14.337   7.453  1.00  0.00
TER
ATOM   1929  O   WAT   623      -4.057  11.209  -0.627  1.00  0.00
ATOM   1930  H1  WAT   623      -4.500  11.990  -0.958  1.00  0.00
ATOM   1931  H2  WAT   623      -3.498  11.532   0.080  1.00  0.00
TER
ATOM   1932  O   WAT   624       0.230  14.076   4.977  1.00  0.00
ATOM   1933  H1  WAT   624      -0.232  14.284   5.789  1.00  0.00
ATOM   1934  H2  WAT   624      -0.172  13.262   4.674  1.00  0.00
TER
ATOM   1935  O   WAT   625       5.230  15.297   6.106  1.00  0.00
ATOM   1936  H1  WAT   625       4.380  14.997   6.427  1.00  0.00
ATOM   1937  H2  WAT   625       5.071  15.541   5.195  1.00  0.00
TER
ATOM   1938  O   WAT   626       2.325  16.797   8.206  1.00  0.00
ATOM   1939  H1  WAT   626       2.651  15.963   7.867  1.00  0.00
ATOM   1940  H2  WAT   626       3.113  17.320   8.354  1.00  0.00
TER
ATOM   1941  O   WAT   627      -0.941  10.830  -5.746  1.00  0.00
ATOM   1942  H1  WAT   627      -1.566  10.826  -5.021  1.00  0.00
ATOM   1943  H2  WAT   627      -1.028   9.963  -6.143  1.00  0.00
TER
ATOM   1944  O   WAT   628      -2.019  11.754   1.232  1.00  0.00
ATOM   1945  H1  WAT   628      -1.722  12.660   1.151  1.00  0.00
ATOM   1946  H2  WAT   628      -1.471  11.266   0.618  1.00  0.00
TER
ATOM   1947  O   WAT   629      -4.266  16.332  -2.899  1.00  0.00
ATOM   1948  H1  WAT   629      -4.491  16.116  -1.994  1.00  0.00
ATOM   1949  H2  WAT   629      -5.046  16.765  -3.244  1.00  0.00
TER
ATOM   1950  O   WAT   630       2.964  16.339  -4.300  1.00  0.00
ATOM   1951  H1  WAT   630       2.365  17.062  -4.483  1.00  0.00
ATOM   1952  H2  WAT   630       3.512  16.276  -5.082  1.00  0.00
TER
ATOM   1953  O   WAT   631      -1.826  17.231   7.767  1.00  0.00
ATOM   1954  H1  WAT   631      -1.921  16.290   7.617  1.00  0.00
ATOM   1955  H2  WAT   631      -0.982  17.452   7.372  1.00  0.00
TER
ATOM   1956  O   WAT   632       1.571  14.975  -2.269  1.00  0.00
ATOM   1957  H1  WAT   632       1.964  15.292  -3.082  1.00  0.00
ATOM   1958  H2  WAT   632       1.932  14.096  -2.155  1.00  0.00
TER
ATOM   1959  O   WAT   633      -6.695  13.642   5.921  1.00  0.00
ATOM   1960  H1  WAT   633      -7.088  14.490   6.128  1.00  0.00
ATOM   1961  H2  WAT   633      -7.383  13.005   6.112  1.00  0.00
TER
ATOM   1962  O   WAT   634      -0.120  13.726   8.990  1.00  0.00
ATOM   1963  H1  WAT   634      -0.810  13.533   9.625  1.00  0.00
ATOM   1964  H2  WAT   634       0.623  14.009   9.523  1.00  0.00
TER
ATOM   1965  O   WAT   635      -9.393  11.565  -0.046  1.00  0.00
ATOM   1966  H1  WAT   635      -9.682  12.135   0.666  1.00  0.00
ATOM   1967  H2  WAT   635      -8.648  11.086   0.317  1.00  0.00
TER
ATOM   1968  O   WAT   636      -9.206  15.507  -8.836  1.00  0.00
ATOM   1969  H1  WAT   636      -9.288  16.450  -8.694  1.00  0.00
ATOM   1970  H2  WAT   636      -9.558  15.365  -9.715  1.00  0.00
TER
ATOM   1971  O   WAT   637       2.156  17.566   1.826  1.00  0.00
ATOM   1972  H1  WAT   637       1.424  18.074   2.175  1.00  0.00
ATOM   1973  H2  WAT   637       1.759  16.749   1.525  1.00  0.00
TER
ATOM   1974  O   WAT   638      -1.406  14.241   0.231  1.00  0.00
ATOM   1975  H1  WAT   638      -1.402  13.800  -0.618  1.00  0.00
ATOM   1976  H2  WAT   638      -0.511  14.563   0.338  1.00  0.00
TER
ATOM   1977  O   WAT   639      -5.556  14.124  -0.809  1.00  0.00
ATOM   1978  H1  WAT   639      -5.896  14.601  -0.053  1.00  0.00
ATOM   1979  H2  WAT   639      -6.318  13.670  -1.169  1.00  0.00
TER
ATOM   1980  O   WAT   640      -1.344  15.242  -6.778  1.00  0.00
ATOM   1981  H1  WAT   640      -1.223  15.201  -5.830  1.00  0.00
ATOM   1982  H2  WAT   640      -1.729  16.105  -6.934  1.00  0.00
TER
ATOM   1983  O   WAT   641       2.619  13.019   1.238  1.00  0.00
ATOM   1984  H1  WAT   641       2.636  13.470   2.082  1.00  0.00
ATOM   1985  H2  WAT   641       2.370  12.120   1.451  1.00  0.00
TER
ATOM   1986  O   WAT   642      -2.332  17.552  -7.380  1.00  0.00
ATOM   1987  H1  WAT   642      -2.900  17.104  -8.006  1.00  0.00
ATOM   1988  H2  WAT   642      -1.623  17.912  -7.913  1.00  0.00
TER
ATOM   1989  O   WAT   643       6.046  10.432   7.077  1.00  0.00
ATOM   1990  H1  WAT   643       6.370   9.701   7.603  1.00  0.00
ATOM   1991  H2  WAT   643       6.082  10.114   6.175  1.00  0.00
TER
ATOM   1992  O   WAT   644      -1.105  18.301   1.978  1.00  0.00
ATOM   1993  H1  WAT   644      -0.738  17.827   2.724  1.00  0.00
ATOM   1994  H2  WAT   644      -1.295  19.175   2.318  1.00  0.00
TER
ATOM   1995  O   WAT   645      -8.241  13.046  -1.893  1.00  0.00
ATOM   1996  H1  WAT   645      -8.527  12.681  -1.055  1.00  0.00
ATOM   1997  H2  WAT   645      -8.303  12.314  -2.507  1.00  0.00
TER
ATOM   1998  O   WAT   646      -3.315  17.342   4.296  1.00  0.00
ATOM   1999  H1  WAT   646      -3.620  18.221   4.521  1.00  0.00
ATOM   2000  H2  WAT   646      -2.361  17.402   4.332  1.00  0.00
TER
ATOM   2001  O   WAT   647       5.972  20.545   0.685  1.00  0.00
ATOM   2002  H1  WAT   647       6.692  21.040   0.295  1.00  0.00
ATOM   2003  H2  WAT   647       5.770  19.867   0.041  1.00  0.00
TER
ATOM   2004  O   WAT   648       1.433  11.939  -5.172  1.00  0.00
ATOM   2005  H1  WAT   648       0.619  11.440  -5.247  1.00  0.00
ATOM   2006  H2  WAT   648       1.239  12.778  -5.588  1.00  0.00
TER
ATOM   2007  O   WAT   649       1.354  20.616   6.572  1.00  0.00
ATOM   2008  H1  WAT   649       1.287  19.695   6.318  1.00  0.00
ATOM   2009  H2  WAT   649       0.724  20.713   7.287  1.00  0.00
TER
ATOM   2010  O   WAT   650       4.148  16.311  -6.875  1.00  0.00
ATOM   2011  H1  WAT   650       5.035  16.622  -7.050  1.00  0.00
ATOM   2012  H2  WAT   650       4.118  15.438  -7.267  1.00  0.00
TER
ATOM   2013  O   WAT   651      -4.743  21.216  -1.469  1.00  0.00
ATOM   2014  H1  WAT   651      -4.226  20.413  -1.524  1.00  0.00
ATOM   2015  H2  WAT   651      -5.195  21.154  -0.628  1.00  0.00
TER
ATOM   2016  O   WAT   652      -7.259  18.182   5.443  1.00  0.00
ATOM   2017  H1  WAT   652      -7.617  18.848   6.031  1.00  0.00
ATOM   2018  H2  WAT   652      -7.553  17.351   5.814  1.00  0.00
TER
ATOM   2019  O   WAT   653      -4.058  18.641   8.327  1.00  0.00
ATOM   2020  H1  WAT   653      -4.358  18.787   7.430  1.00  0.00
ATOM   2021  H2  WAT   653      -3.286  18.081   8.234  1.00  0.00
TER
ATOM   2022  O   WAT   654       6.419  17.622  -7.407  1.00  0.00
ATOM   2023  H1  WAT   654       6.335  18.053  -8.258  1.00  0.00
ATOM   2024  H2  WAT   654       7.138  18.082  -6.975  1.00  0.00
TER
ATOM   2025  O   WAT   655       7.496  20.078   5.670  1.00  0.00
ATOM   2026  H1  WAT   655       6.771  20.671   5.472  1.00  0.00
ATOM   2027  H2  WAT   655       8.024  20.071   4.871  1.00  0.00
TER
ATOM   2028  O   WAT   656      -8.748  18.182  -7.933  1.00  0.00
ATOM   2029  H1  WAT   656      -7.879  18.464  -7.650  1.00  0.00
ATOM   2030  H2  WAT   656      -9.239  18.995  -8.048  1.00  0.00
TER
ATOM   2031  O   WAT   657      -1.585  19.569  -3.813  1.00  0.00
ATOM   2032  H1  WAT   657      -1.128  20.379  -3.587  1.00  0.00
ATOM   2033  H2  WAT   657      -1.936  19.251  -2.981  1.00  0.00
TER
ATOM   2034  O   WAT   658      -5.683   9.913  -3.340  1.00  0.00
ATOM   2035  H1  WAT   658      -5.812   9.904  -2.392  1.00  0.00
ATOM   2036  H2  WAT   658      -6.507  10.251  -3.691  1.00  0.00
TER
ATOM   2037  O   WAT   659      -8.684  11.672   6.120  1.00  0.00
ATOM   2038  H1  WAT   659      -9.398  11.871   6.726  1.00  0.00
ATOM   2039  H2  WAT   659      -8.265  10.896   6.492  1.00  0.00
TER
ATOM   2040  O   WAT   660      -6.763  19.999  -5.805  1.00  0.00
ATOM   2041  H1  WAT   660      -7.371  20.739  -5.796  1.00  0.00
ATOM   2042  H2  WAT   660      -6.289  20.089  -6.631  1.00  0.00
TER
ATOM   2043  O   WAT   661       2.810  14.164   3.871  1.00  0.00
ATOM   2044  H1  WAT   661       3.178  13.343   4.198  1.00  0.00
ATOM   2045  H2  WAT   661       1.950  14.224   4.286  1.00  0.00
TER
ATOM   2046  O   WAT   662       6.176  13.120  -5.321  1.00  0.00
ATOM   2047  H1  WAT   662       5.547  13.224  -6.035  1.00  0.00
ATOM   2048  H2  WAT   662       5.681  13.339  -4.531  1.00  0.00
TER
ATOM   2049  O   WAT   663      -1.856  15.398  -3.905  1.00  0.00
ATOM   2050  H1  WAT   663      -2.564  15.867  -3.464  1.00  0.00
ATOM   2051  H2  WAT   663      -1.571  14.740  -3.270  1.00  0.00
TER
ATOM   2052  O   WAT   664      -0.230  16.818   4.094  1.00  0.00
ATOM   2053  H1  WAT   664       0.269  17.293   4.760  1.00  0.00
ATOM   2054  H2  WAT   664      -0.088  15.894   4.301  1.00  0.00
TER
ATOM   2055  O   WAT   665       2.176  12.123  -2.465  1.00  0.00
ATOM   2056  H1  WAT   665       2.053  12.142  -3.414  1.00  0.00
ATOM   2057  H2  WAT   665       3.124  12.171  -2.345  1.00  0.00
TER
ATOM   2058  O   WAT   666      -3.652  13.707  -6.530  1.00  0.00
ATOM   2059  H1  WAT   666      -2.803  14.144  -6.596  1.00  0.00
ATOM   2060  H2  WAT   666      -4.019  14.019  -5.703  1.00  0.00
TER
ATOM   2061  O   WAT   667       6.977  13.035   4.937  1.00  0.00
ATOM   2062  H1  WAT   667       6.474  13.775   5.277  1.00  0.00
ATOM   2063  H2  WAT   667       7.792  13.423   4.621  1.00  0.00
TER
ATOM   2064  O   WAT   668       5.269  18.278  -1.617  1.00  0.00
ATOM   2065  H1  WAT   668       4.328  18.293  -1.442  1.00  0.00
ATOM   2066  H2  WAT   668       5.583  17.492  -1.171  1.00  0.00
TER
ATOM   2067  O   WAT   669      -4.753  19.960  -8.056  1.00  0.00
ATOM   2068  H1  WAT   669      -3.987  19.848  -7.494  1.00  0.00
ATOM   2069  H2  WAT   669      -4.675  19.264  -8.709  1.00  0.00
TER
ATOM   2070  O   WAT   670      -6.058  17.393  -7.373  1.00  0.00
ATOM   2071  H1  WAT   670      -5.978  16.445  -7.261  1.00  0.00
ATOM   2072  H2  WAT   670      -5.166  17.723  -7.267  1.00  0.00
TER
ATOM   2073  O   WAT   671      -8.531  19.214   7.863  1.00  0.00
ATOM   2074  H1  WAT   671      -8.027  18.635   8.434  1.00  0.00
ATOM   2075  H2  WAT   671      -9.270  19.498   8.400  1.00  0.00
TER
ATOM   2076  O   WAT   672      -1.477  20.621   7.396  1.00  0.00
ATOM   2077  H1  WAT   672      -2.243  21.190   7.312  1.00  0.00
ATOM   2078  H2  WAT   672      -1.296  20.329   6.503  1.00  0.00
TER
ATOM   2079  O   WAT   673      -6.499  17.357   8.758  1.00  0.00
ATOM   2080  H1  WAT   673      -6.458  17.058   9.666  1.00  0.00
ATOM   2081  H2  WAT   673      -5.644  17.758   8.598  1.00  0.00
TER
ATOM   2082  O   WAT   674      -2.721  19.957  -6.082  1.00  0.00
ATOM   2083  H1  WAT   674      -2.299  19.791  -5.239  1.00  0.00
ATOM   2084  H2  WAT   674      -2.596  19.147  -6.577  1.00  0.00
TER
ATOM   2085  O   WAT   675      -4.558  15.936   6.725  1.00  0.00
ATOM   2086  H1  WAT   675      -5.089  15.445   6.097  1.00  0.00
ATOM   2087  H2  WAT   675      -3.889  16.365   6.191  1.00  0.00
TER
ATOM   2088  O   WAT   676      -0.208  18.980  -8.834  1.00  0.00
ATOM   2089  H1  WAT   676       0.312  18.265  -9.200  1.00  0.00
ATOM   2090  H2  WAT   676       0.439  19.619  -8.534  1.00  0.00
TER
ATOM   2091  O   WAT   677       4.340  20.403   6.489  1.00  0.00
ATOM   2092  H1  WAT   677       4.754  20.558   7.338  1.00  0.00
ATOM   2093  H2  WAT   677       3.405  20.529   6.652  1.00  0.00
TER
ATOM   2094  O   WAT   678       4.812  17.743   8.493  1.00  0.00
ATOM   2095  H1  WAT   678       5.394  16.988   8.405  1.00  0.00
ATOM   2096  H2  WAT   678       4.988  18.273   7.716  1.00  0.00
TER
ATOM   2097  O   WAT   679      -4.071  12.902   6.805  1.00  0.00
ATOM   2098  H1  WAT   679      -4.165  12.284   6.080  1.00  0.00
ATOM   2099  H2  WAT   679      -4.651  13.629   6.578  1.00  0.00
TER
ATOM   2100  O   WAT   680      -1.305  11.460   3.838  1.00  0.00
ATOM   2101  H1  WAT   680      -1.753  11.482   2.992  1.00  0.00
ATOM   2102  H2  WAT   680      -1.938  11.062   4.435  1.00  0.00
TER
ATOM   2103  O   WAT   681      -0.899  20.355   4.459  1.00  0.00
ATOM   2104  H1  WAT   681      -0.480  21.198   4.286  1.00  0.00
ATOM   2105  H2  WAT   681      -1.818  20.492   4.229  1.00  0.00
TER
ATOM   2106  O   WAT   682       1.437  18.087   5.843  1.00  0.00
ATOM   2107  H1  WAT   682       1.557  17.491   6.582  1.00  0.00
ATOM   2108  H2  WAT   682       2.297  18.124   5.423  1.00  0.00
TER
ATOM   2109  O   WAT   683       3.776  18.641   4.419  1.00  0.00
ATOM   2110  H1  WAT   683       3.250  19.165   3.815  1.00  0.00
ATOM   2111  H2  WAT   683       4.119  19.273   5.050  1.00  0.00
TER
ATOM   2112  O   WAT   684      -3.825  16.030  -9.136  1.00  0.00
ATOM   2113  H1  WAT   684      -4.026  15.167  -8.775  1.00  0.00
ATOM   2114  H2  WAT   684      -3.996  15.943 -10.074  1.00  0.00
TER
ATOM   2115  O   WAT   685      -1.796  14.629   7.100  1.00  0.00
ATOM   2116  H1  WAT   685      -1.206  14.321   7.788  1.00  0.00
ATOM   2117  H2  WAT   685      -2.614  14.157   7.256  1.00  0.00
TER
ATOM   2118  O   WAT   686       3.024  14.246   7.333  1.00  0.00
ATOM   2119  H1  WAT   686       2.335  13.584   7.268  1.00  0.00
ATOM   2120  H2  WAT   686       3.744  13.799   7.778  1.00  0.00
TER
ATOM   2121  O   WAT   687       3.654  10.841  -6.608  1.00  0.00
ATOM   2122  H1  WAT   687       3.934   9.997  -6.252  1.00  0.00
ATOM   2123  H2  WAT   687       2.880  11.073  -6.094  1.00  0.00
TER
ATOM   2124  O   WAT   688      -5.027  13.130  -9.148  1.00  0.00
ATOM   2125  H1  WAT   688      -4.724  13.137 -10.057  1.00  0.00
ATOM   2126  H2  WAT   688      -4.287  12.780  -8.652  1.00  0.00
TER
ATOM   2127  O   WAT   689      -1.808  12.073  -8.163  1.00  0.00
ATOM   2128  H1  WAT   689      -2.156  11.396  -8.743  1.00  0.00
ATOM   2129  H2  WAT   689      -1.607  11.612  -7.348  1.00  0.00
TER
ATOM   2130  O   WAT   690       8.032  20.078  -5.997  1.00  0.00
ATOM   2131  H1  WAT   690       8.794  20.648  -5.891  1.00  0.00
ATOM   2132  H2  WAT   690       8.047  19.511  -5.226  1.00  0.00
TER
ATOM   2133  O   WAT   691      -8.468  18.602  -1.766  1.00  0.00
ATOM   2134  H1  WAT   691      -9.123  18.333  -2.410  1.00  0.00
ATOM   2135  H2  WAT   691      -7.630  18.493  -2.216  1.00  0.00
TER
ATOM   2136  O   WAT   692       8.084  20.372  -8.840  1.00  0.00
ATOM   2137  H1  WAT   692       8.359  21.280  -8.968  1.00  0.00
ATOM   2138  H2  WAT   692       7.895  20.308  -7.904  1.00  0.00
TER
ATOM   2139  O   WAT   693       4.481  13.396  -7.545  1.00  0.00
ATOM   2140  H1  WAT   693       4.900  13.209  -8.385  1.00  0.00
ATOM   2141  H2  WAT   693       4.175  12.544  -7.234  1.00  0.00
TER
ATOM   2142  O   WAT   694       7.980  18.309  -3.847  1.00  0.00
ATOM   2143  H1  WAT   694       7.605  17.541  -4.279  1.00  0.00
ATOM   2144  H2  WAT   694       7.251  18.691  -3.359  1.00  0.00
TER
ATOM   2145  O   WAT   695      -7.430  18.987   2.774  1.00  0.00
ATOM   2146  H1  WAT   695      -7.063  18.900   3.654  1.00  0.00
ATOM   2147  H2  WAT   695      -7.999  18.224   2.675  1.00  0.00
TER
ATOM   2148  O   WAT   696       7.370  17.456   5.787  1.00  0.00
ATOM   2149  H1  WAT   696       7.139  17.227   4.887  1.00  0.00
ATOM   2150  H2  WAT   696       7.631  18.376   5.742  1.00  0.00
TER
ATOM   2151  O   WAT   697      -7.879  15.898   6.680  1.00  0.00
ATOM   2152  H1  WAT   697      -8.773  15.865   7.019  1.00  0.00
ATOM   2153  H2  WAT   697      -7.339  16.097   7.445  1.00  0.00
TER
ATOM   2154  O   WAT   698       5.809  12.681   8.565  1.00  0.00
ATOM   2155  H1  WAT   698       6.686  12.690   8.948  1.00  0.00
ATOM   2156  H2  WAT   698       5.821  11.945   7.954  1.00  0.00
TER
ATOM   2157  O   WAT   699      -9.254  15.812  -5.824  1.00  0.00
ATOM   2158  H1  WAT   699     -10.158  16.075  -5.999  1.00  0.00
ATOM   2159  H2  WAT   699      -8.770  16.083  -6.604  1.00  0.00
TER
ATOM   2160  O   WAT   700       7.255  16.534  -0.546  1.00  0.00
ATOM   2161  H1  WAT   700       7.779  16.041  -1.177  1.00  0.00
ATOM   2162  H2  WAT   700       7.841  16.669   0.199  1.00  0.00
TER
ATOM   2163  O   WAT   701       7.434  16.618   2.976  1.00  0.00
ATOM   2164  H1  WAT   701       6.485  16.585   3.090  1.00  0.00
ATOM   2165  H2  WAT   701       7.616  17.528   2.741  1.00  0.00
TER
ATOM   2166  O   WAT   702      -6.711  14.869  -7.914  1.00  0.00
ATOM   2167  H1  WAT   702      -6.002  14.447  -8.400  1.00  0.00
ATOM   2168  H2  WAT   702      -7.427  14.936  -8.546  1.00  0.00
TER
ATOM   2169  O   WAT   703      -7.064  10.923  -8.874  1.00  0.00
ATOM   2170  H1  WAT   703      -6.341  11.463  -8.556  1.00  0.00
ATOM   2171  H2  WAT   703      -6.791  10.649  -9.750  1.00  0.00
TER
ATOM   2172  O   WAT   704       6.745  15.792  -4.607  1.00  0.00
ATOM   2173  H1  WAT   704       7.241  15.559  -3.822  1.00  0.00
ATOM   2174  H2  WAT   704       6.547  14.953  -5.023  1.00  0.00
TER
ATOM   2175  O   WAT   705      -7.375  10.173   1.028  1.00  0.00
ATOM   2176  H1  WAT   705      -6.727   9.623   0.588  1.00  0.00
ATOM   2177  H2  WAT   705      -6.954  10.427   1.850  1.00  0.00
TER
ATOM   2178  O   WAT   706       8.174  14.428  -2.073  1.00  0.00
ATOM   2179  H1  WAT   706       8.064  14.273  -1.135  1.00  0.00
ATOM   2180  H2  WAT   706       8.935  13.900  -2.316  1.00  0.00
TER
ATOM   2181  O   WAT   707       6.521  10.367   4.385  1.00  0.00
ATOM   2182  H1  WAT   707       7.158  10.981   4.751  1.00  0.00
ATOM   2183  H2  WAT   707       6.668  10.403   3.440  1.00  0.00
TER
ATOM   2184  O   WAT   708       9.063  12.259  -8.833  1.00  0.00
ATOM   2185  H1  WAT   708       9.988  12.127  -9.041  1.00  0.00
ATOM   2186  H2  WAT   708       9.041  12.338  -7.879  1.00  0.00
TER
ATOM   2187  O   WAT   709       9.137  13.030  -6.207  1.00  0.00
ATOM   2188  H1  WAT   709       8.342  12.964  -5.678  1.00  0.00
ATOM   2189  H2  WAT   709       9.341  13.965  -6.218  1.00  0.00
TER
ATOM   2190  O   WAT   710      -7.621  10.329   3.771  1.00  0.00
ATOM   2191  H1  WAT   710      -7.970  10.785   4.536  1.00  0.00
ATOM   2192  H2  WAT   710      -7.953   9.434   3.853  1.00  0.00
TER
ATOM   2193  O   WAT   711      -0.109  11.520   7.293  1.00  0.00
ATOM   2194  H1  WAT   711      -0.170  12.112   8.042  1.00  0.00
ATOM   2195  H2  WAT   711       0.831  11.412   7.148  1.00  0.00
TER
ATOM   2196  O   WAT   712       2.528  11.177   6.932  1.00  0.00
ATOM   2197  H1  WAT   712       3.143  11.495   6.270  1.00  0.00
ATOM   2198  H2  WAT   712       3.073  10.692   7.551  1.00  0.00
TER
ATOM   2199  O   WAT   713      -6.949   9.856   7.046  1.00  0.00
ATOM   2200  H1  WAT   713      -6.401   9.675   6.282  1.00  0.00
ATOM   2201  H2  WAT   713      -6.884   9.066   7.581  1.00  0.00
TER
ATOM   2202  O   WAT   714       3.269   9.740   3.259  1.00  0.00
ATOM   2203  H1  WAT   714       2.395  10.074   3.056  1.00  0.00
ATOM   2204  H2  WAT   714       3.160   9.267   4.084  1.00  0.00
TER
ATOM   2205  O   WAT   715       4.176  11.947   4.643  1.00  0.00
ATOM   2206  H1  WAT   715       3.848  11.132   4.263  1.00  0.00
ATOM   2207  H2  WAT   715       5.125  11.904   4.520  1.00  0.00
TER
ATOM   2208  O   WAT   716       1.017  10.657   2.198  1.00  0.00
ATOM   2209  H1  WAT   716       0.234  11.132   2.478  1.00  0.00
ATOM   2210  H2  WAT   716       0.723   9.753   2.089  1.00  0.00
TER
ATOM   2211  O   WAT   717       5.569  11.359   0.243  1.00  0.00
ATOM   2212  H1  WAT   717       6.010  11.304  -0.605  1.00  0.00
ATOM   2213  H2  WAT   717       5.300  12.275   0.314  1.00  0.00
TER
ATOM   2214  O   WAT   718       7.433  10.991  -1.746  1.00  0.00
ATOM   2215  H1  WAT   718       7.372  10.047  -1.893  1.00  0.00
ATOM   2216  H2  WAT   718       8.212  11.099  -1.201  1.00  0.00
TER
ATOM   2217  O   WAT   719      -7.639  10.962  -5.281  1.00  0.00
ATOM   2218  H1  WAT   719      -6.881  11.075  -5.854  1.00  0.00
ATOM   2219  H2  WAT   719      -8.101  11.799  -5.326  1.00  0.00
TER
ATOM   2220  O   WAT   720      -1.098  13.076  -2.290  1.00  0.00
ATOM   2221  H1  WAT   720      -1.910  12.701  -2.631  1.00  0.00
ATOM   2222  H2  WAT   720      -0.594  12.320  -1.988  1.00  0.00
TER
ATOM   2223  O   WAT   721       3.405   9.740  -1.052  1.00  0.00
ATOM   2224  H1  WAT   721       4.008  10.312  -0.577  1.00  0.00
ATOM   2225  H2  WAT   721       2.664  10.304  -1.275  1.00  0.00
TER
ATOM   2226  O   WAT   722       6.548  10.142  -5.778  1.00  0.00
ATOM   2227  H1  WAT   722       6.743  11.041  -5.511  1.00  0.00
ATOM   2228  H2  WAT   722       5.761   9.911  -5.285  1.00  0.00
TER
ATOM   2229  O   WAT   723      -5.267  11.488  -6.740  1.00  0.00
ATOM   2230  H1  WAT   723      -4.737  10.701  -6.870  1.00  0.00
ATOM   2231  H2  WAT   723      -4.634  12.167  -6.507  1.00  0.00
TER
ATOM   2232  O   WAT   724      -3.073  11.226  -3.686  1.00  0.00
ATOM   2233  H1  WAT   724      -3.703  10.524  -3.519  1.00  0.00
ATOM   2234  H2  WAT   724      -3.612  11.986  -3.903  1.00  0.00
TER
ATOM   2235  O   WAT   725      -2.947  10.504   8.749  1.00  0.00
ATOM   2236  H1  WAT   725      -3.229  11.008   7.985  1.00  0.00
ATOM   2237  H2  WAT   725      -2.565   9.706   8.384  1.00  0.00
TER
ATOM   2238  O   WAT   726       3.654   9.920   9.327  1.00  0.00
ATOM   2239  H1  WAT   726       3.541  10.239  10.223  1.00  0.00
ATOM   2240  H2  WAT   726       4.471  10.321   9.031  1.00  0.00
TER
ATOM   2241  O   WAT   727       0.692  19.717 -18.428  1.00  0.00
ATOM   2242  H1  WAT   727      -0.084  19.237 -18.138  1.00  0.00
ATOM   2243  H2  WAT   727       1.343  19.037 -18.603  1.00  0.00
TER
ATOM   2244  O   WAT   728      -5.292  20.029 -17.551  1.00  0.00
ATOM   2245  H1  WAT   728      -6.123  19.774 -17.151  1.00  0.00
ATOM   2246  H2  WAT   728      -4.683  20.100 -16.815  1.00  0.00
TER
ATOM   2247  O   WAT   729      -8.919  17.589 -17.882  1.00  0.00
ATOM   2248  H1  WAT   729      -8.347  16.822 -17.882  1.00  0.00
ATOM   2249  H2  WAT   729      -8.919  17.888 -18.792  1.00  0.00
TER
ATOM   2250  O   WAT   730      -7.677  12.998 -16.095  1.00  0.00
ATOM   2251  H1  WAT   730      -7.856  12.100 -15.815  1.00  0.00
ATOM   2252  H2  WAT   730      -8.079  13.545 -15.421  1.00  0.00
TER
ATOM   2253  O   WAT   731       1.163  15.199 -18.194  1.00  0.00
ATOM   2254  H1  WAT   731       1.540  14.327 -18.307  1.00  0.00
ATOM   2255  H2  WAT   731       1.065  15.535 -19.085  1.00  0.00
TER
ATOM   2256  O   WAT   732      -7.058  15.494 -17.487  1.00  0.00
ATOM   2257  H1  WAT   732      -6.377  15.758 -16.868  1.00  0.00
ATOM   2258  H2  WAT   732      -7.373  14.654 -17.153  1.00  0.00
TER
ATOM   2259  O   WAT   733      -2.865  16.541 -18.400  1.00  0.00
ATOM   2260  H1  WAT   733      -2.358  17.039 -17.759  1.00  0.00
ATOM   2261  H2  WAT   733      -2.334  15.764 -18.576  1.00  0.00
TER
ATOM   2262  O   WAT   734       9.236  14.711 -14.697  1.00  0.00
ATOM   2263  H1  WAT   734       8.531  15.099 -15.216  1.00  0.00
ATOM   2264  H2  WAT   734       9.501  15.406 -14.095  1.00  0.00
TER
ATOM   2265  O   WAT   735      -4.582  11.180 -14.134  1.00  0.00
ATOM   2266  H1  WAT   735      -4.580  11.698 -14.939  1.00  0.00
ATOM   2267  H2  WAT   735      -5.411  10.703 -14.157  1.00  0.00
TER
ATOM   2268  O   WAT   736       5.182  14.635 -18.489  1.00  0.00
ATOM   2269  H1  WAT   736       4.477  14.923 -17.908  1.00  0.00
ATOM   2270  H2  WAT   736       5.543  15.445 -18.849  1.00  0.00
TER
ATOM   2271  O   WAT   737      -4.900  12.891 -16.127  1.00  0.00
ATOM   2272  H1  WAT   737      -4.559  13.736 -16.421  1.00  0.00
ATOM   2273  H2  WAT   737      -5.839  13.040 -16.010  1.00  0.00
TER
ATOM   2274  O   WAT   738       8.250  14.080 -18.098  1.00  0.00
ATOM   2275  H1  WAT   738       7.303  14.114 -17.966  1.00  0.00
ATOM   2276  H2  WAT   738       8.575  14.894 -17.713  1.00  0.00
TER
ATOM   2277  O   WAT   739       3.733  20.999 -16.183  1.00  0.00
ATOM   2278  H1  WAT   739       4.149  20.785 -17.018  1.00  0.00
ATOM   2279  H2  WAT   739       4.456  21.257 -15.612  1.00  0.00
TER
ATOM   2280  O   WAT   740       7.679  19.398 -16.091  1.00  0.00
ATOM   2281  H1  WAT   740       6.851  19.467 -16.566  1.00  0.00
ATOM   2282  H2  WAT   740       8.274  19.984 -16.560  1.00  0.00
TER
ATOM   2283  O   WAT   741       4.643  16.185 -15.146  1.00  0.00
ATOM   2284  H1  WAT   741       4.230  17.010 -14.892  1.00  0.00
ATOM   2285  H2  WAT   741       3.911  15.600 -15.338  1.00  0.00
TER
ATOM   2286  O   WAT   742      -4.511  15.745 -16.504  1.00  0.00
ATOM   2287  H1  WAT   742      -3.959  15.855 -17.279  1.00  0.00
ATOM   2288  H2  WAT   742      -3.997  16.119 -15.789  1.00  0.00
TER
ATOM   2289  O   WAT   743      -4.837  19.267 -12.894  1.00  0.00
ATOM   2290  H1  WAT   743      -4.976  20.140 -12.525  1.00  0.00
ATOM   2291  H2  WAT   743      -5.719  18.925 -13.039  1.00  0.00
TER
ATOM   2292  O   WAT   744      -8.885  21.037 -16.977  1.00  0.00
ATOM   2293  H1  WAT   744      -8.807  21.172 -17.921  1.00  0.00
ATOM   2294  H2  WAT   744      -8.271  20.329 -16.784  1.00  0.00
TER
ATOM   2295  O   WAT   745       8.169  15.237 -11.264  1.00  0.00
ATOM   2296  H1  WAT   745       7.553  15.745 -11.792  1.00  0.00
ATOM   2297  H2  WAT   745       7.848  14.337 -11.321  1.00  0.00
TER
ATOM   2298  O   WAT   746      -4.057  11.209 -19.401  1.00  0.00
ATOM   2299  H1  WAT   746      -4.500  11.990 -19.733  1.00  0.00
ATOM   2300  H2  WAT   746      -3.498  11.532 -18.694  1.00  0.00
TER
ATOM   2301  O   WAT   747       0.230  14.076 -13.798  1.00  0.00
ATOM   2302  H1  WAT   747      -0.232  14.284 -12.986  1.00  0.00
ATOM   2303  H2  WAT   747      -0.172  13.262 -14.101  1.00  0.00
TER
ATOM   2304  O   WAT   748       5.230  15.297 -12.668  1.00  0.00
ATOM   2305  H1  WAT   748       4.380  14.997 -12.347  1.00  0.00
ATOM   2306  H2  WAT   748       5.071  15.541 -13.580  1.00  0.00
TER
ATOM   2307  O   WAT   749       2.325  16.797 -10.568  1.00  0.00
ATOM   2308  H1  WAT   749       2.651  15.963 -10.908  1.00  0.00
ATOM   2309  H2  WAT   749       3.113  17.320 -10.420  1.00  0.00
TER
ATOM   2310  O   WAT   750      -2.019  11.754 -17.542  1.00  0.00
ATOM   2311  H1  WAT   750      -1.722  12.660 -17.623  1.00  0.00
ATOM   2312  H2  WAT   750      -1.471  11.266 -18.156  1.00  0.00
TER
ATOM   2313  O   WAT   751      -1.826  17.231 -11.007  1.00  0.00
ATOM   2314  H1  WAT   751      -1.921  16.290 -11.157  1.00  0.00
ATOM   2315  H2  WAT   751      -0.982  17.452 -11.402  1.00  0.00
TER
ATOM   2316  O   WAT   752      -6.695  13.642 -12.854  1.00  0.00
ATOM   2317  H1  WAT   752      -7.088  14.490 -12.646  1.00  0.00
ATOM   2318  H2  WAT   752      -7.383  13.005 -12.663  1.00  0.00
TER
ATOM   2319  O   WAT   753      -0.120  13.726  -9.784  1.00  0.00
ATOM   2320  H1  WAT   753      -0.810  13.533  -9.149  1.00  0.00
ATOM   2321  H2  WAT   753       0.623  14.009  -9.251  1.00  0.00
TER
ATOM   2322  O   WAT   754      -9.393  11.565 -18.821  1.00  0.00
ATOM   2323  H1  WAT   754      -9.682  12.135 -18.108  1.00  0.00
ATOM   2324  H2  WAT   754      -8.648  11.086 -18.457  1.00  0.00
TER
ATOM   2325  O   WAT   755       2.156  17.566 -16.949  1.00  0.00
ATOM   2326  H1  WAT   755       1.424  18.074 -16.600  1.00  0.00
ATOM   2327  H2  WAT   755       1.759  16.749 -17.250  1.00  0.00
TER
ATOM   2328  O   WAT   756      -1.406  14.241 -18.543  1.00  0.00
ATOM   2329  H1  WAT   756      -1.402  13.800 -19.393  1.00  0.00
ATOM   2330  H2  WAT   756      -0.511  14.563 -18.436  1.00  0.00
TER
ATOM   2331  O   WAT   757      -5.556  14.124 -19.584  1.00  0.00
ATOM   2332  H1  WAT   757      -5.896  14.601 -18.827  1.00  0.00
ATOM   2333  H2  WAT   757      -6.318  13.670 -19.944  1.00  0.00
TER
ATOM   2334  O   WAT   758       2.619  13.019 -17.536  1.00  0.00
ATOM   2335  H1  WAT   758       2.636  13.470 -16.692  1.00  0.00
ATOM   2336  H2  WAT   758       2.370  12.120 -17.323  1.00  0.00
TER
ATOM   2337  O   WAT   759       6.046  10.432 -11.698  1.00  0.00
ATOM   2338  H1  WAT   759       6.370   9.701 -11.172  1.00  0.00
ATOM   2339  H2  WAT   759       6.082  10.114 -12.599  1.00  0.00
TER
ATOM   2340  O   WAT   760      -1.105  18.301 -16.797  1.00  0.00
ATOM   2341  H1  WAT   760      -0.738  17.827 -16.051  1.00  0.00
ATOM   2342  H2  WAT   760      -1.295  19.175 -16.456  1.00  0.00
TER
ATOM   2343  O   WAT   761      -3.315  17.342 -14.478  1.00  0.00
ATOM   2344  H1  WAT   761      -3.620  18.221 -14.253  1.00  0.00
ATOM   2345  H2  WAT   761      -2.361  17.402 -14.443  1.00  0.00
TER
ATOM   2346  O   WAT   762       5.972  20.545 -18.089  1.00  0.00
ATOM   2347  H1  WAT   762       6.692  21.040 -18.479  1.00  0.00
ATOM   2348  H2  WAT   762       5.770  19.867 -18.734  1.00  0.00
TER
ATOM   2349  O   WAT   763       1.354  20.616 -12.202  1.00  0.00
ATOM   2350  H1  WAT   763       1.287  19.695 -12.456  1.00  0.00
ATOM   2351  H2  WAT   763       0.724  20.713 -11.488  1.00  0.00
TER
ATOM   2352  O   WAT   764      -4.743  21.216 -20.244  1.00  0.00
ATOM   2353  H1  WAT   764      -4.226  20.413 -20.298  1.00  0.00
ATOM   2354  H2  WAT   764      -5.195  21.154 -19.402  1.00  0.00
TER
ATOM   2355  O   WAT   765      -7.259  18.182 -13.331  1.00  0.00
ATOM   2356  H1  WAT   765      -7.617  18.848 -12.744  1.00  0.00
ATOM   2357  H2  WAT   765      -7.553  17.351 -12.960  1.00  0.00
TER
ATOM   2358  O   WAT   766      -4.058  18.641 -10.447  1.00  0.00
ATOM   2359  H1  WAT   766      -4.358  18.787 -11.344  1.00  0.00
ATOM   2360  H2  WAT   766      -3.286  18.081 -10.540  1.00  0.00
TER
ATOM   2361  O   WAT   767       7.496  20.078 -13.105  1.00  0.00
ATOM   2362  H1  WAT   767       6.771  20.671 -13.302  1.00  0.00
ATOM   2363  H2  WAT   767       8.024  20.071 -13.904  1.00  0.00
TER
ATOM   2364  O   WAT   768      -8.684  11.672 -12.654  1.00  0.00
ATOM   2365  H1  WAT   768      -9.398  11.871 -12.049  1.00  0.00
ATOM   2366  H2  WAT   768      -8.265  10.896 -12.282  1.00  0.00
TER
ATOM   2367  O   WAT   769       2.810  14.164 -14.904  1.00  0.00
ATOM   2368  H1  WAT   769       3.178  13.343 -14.576  1.00  0.00
ATOM   2369  H2  WAT   769       1.950  14.224 -14.488  1.00  0.00
TER
ATOM   2370  O   WAT   770      -0.230  16.818 -14.680  1.00  0.00
ATOM   2371  H1  WAT   770       0.269  17.293 -14.015  1.00  0.00
ATOM   2372  H2  WAT   770      -0.088  15.894 -14.473  1.00  0.00
TER
ATOM   2373  O   WAT   771       6.977  13.035 -13.837  1.00  0.00
ATOM   2374  H1  WAT   771       6.474  13.775 -13.498  1.00  0.00
ATOM   2375  H2  WAT   771       7.792  13.423 -14.153  1.00  0.00
TER
ATOM   2376  O   WAT   772       5.269  18.278 -20.391  1.00  0.00
ATOM   2377  H1  WAT   772       4.328  18.293 -20.216  1.00  0.00
ATOM   2378  H2  WAT   772       5.583  17.492 -19.945  1.00  0.00
TER
ATOM   2379  O   WAT   773      -8.531  19.214 -10.912  1.00  0.00
ATOM   2380  H1  WAT   773      -8.027  18.635 -10.340  1.00  0.00
ATOM   2381  H2  WAT   773      -9.270  19.498 -10.374  1.00  0.00
TER
ATOM   2382  O   WAT   774      -1.477  20.621 -11.378  1.00  0.00
ATOM   2383  H1  WAT   774      -2.243  21.190 -11.463  1.00  0.00
ATOM   2384  H2  WAT   774      -1.296  20.329 -12.271  1.00  0.00
TER
ATOM   2385  O   WAT   775      -6.499  17.357 -10.017  1.00  0.00
ATOM   2386  H1  WAT   775      -6.458  17.058  -9.108  1.00  0.00
ATOM   2387  H2  WAT   775      -5.644  17.758 -10.176  1.00  0.00
TER
ATOM   2388  O   WAT   776      -4.558  15.936 -12.049  1.00  0.00
ATOM   2389  H1  WAT   776      -5.089  15.445 -12.677  1.00  0.00
ATOM   2390  H2  WAT   776      -3.889  16.365 -12.583  1.00  0.00
TER
ATOM   2391  O   WAT   777       4.340  20.403 -12.285  1.00  0.00
ATOM   2392  H1  WAT   777       4.754  20.558 -11.436  1.00  0.00
ATOM   2393  H2  WAT   777       3.405  20.529 -12.123  1.00  0.00
TER
ATOM   2394  O   WAT   778       4.812  17.743 -10.281  1.00  0.00
ATOM   2395  H1  WAT   778       5.394  16.988 -10.369  1.00  0.00
ATOM   2396  H2  WAT   778       4.988  18.273 -11.058  1.00  0.00
TER
ATOM   2397  O   WAT   779      -4.071  12.902 -11.970  1.00  0.00
ATOM   2398  H1  WAT   779      -4.165  12.284 -12.694  1.00  0.00
ATOM   2399  H2  WAT   779      -4.651  13.629 -12.197  1.00  0.00
TER
ATOM   2400  O   WAT   780      -1.305  11.460 -14.937  1.00  0.00
ATOM   2401  H1  WAT   780      -1.753  11.482 -15.782  1.00  0.00
ATOM   2402  H2  WAT   780      -1.938  11.062 -14.340  1.00  0.00
TER
ATOM   2403  O   WAT   781      -0.899  20.355 -14.316  1.00  0.00
ATOM   2404  H1  WAT   781      -0.480  21.198 -14.488  1.00  0.00
ATOM   2405  H2  WAT   781      -1.818  20.492 -14.545  1.00  0.00
TER
ATOM   2406  O   WAT   782       1.437  18.087 -12.932  1.00  0.00
ATOM   2407  H1  WAT   782       1.557  17.491 -12.192  1.00  0.00
ATOM   2408  H2  WAT   782       2.297  18.124 -13.352  1.00  0.00
TER
ATOM   2409  O   WAT   783       3.776  18.641 -14.356  1.00  0.00
ATOM   2410  H1  WAT   783       3.250  19.165 -14.959  1.00  0.00
ATOM   2411  H2  WAT   783       4.119  19.273 -13.725  1.00  0.00
TER
ATOM   2412  O   WAT   784      -1.796  14.629 -11.674  1.00  0.00
ATOM   2413  H1  WAT   784      -1.206  14.321 -10.986  1.00  0.00
ATOM   2414  H2  WAT   784      -2.614  14.157 -11.518  1.00  0.00
TER
ATOM   2415  O   WAT   785       3.024  14.246 -11.441  1.00  0.00
ATOM   2416  H1  WAT   785       2.335  13.584 -11.506  1.00  0.00
ATOM   2417  H2  WAT   785       3.744  13.799 -10.996  1.00  0.00
TER
ATOM   2418  O   WAT   786      -7.430  18.987 -16.000  1.00  0.00
ATOM   2419  H1  WAT   786      -7.063  18.900 -15.121  1.00  0.00
ATOM   2420  H2  WAT   786      -7.999  18.224 -16.100  1.00  0.00
TER
ATOM   2421  O   WAT   787       7.370  17.456 -12.987  1.00  0.00
ATOM   2422  H1  WAT   787       7.139  17.227 -13.888  1.00  0.00
ATOM   2423  H2  WAT   787       7.631  18.376 -13.033  1.00  0.00
TER
ATOM   2424  O   WAT   788      -7.879  15.898 -12.095  1.00  0.00
ATOM   2425  H1  WAT   788      -8.773  15.865 -11.755  1.00  0.00
ATOM   2426  H2  WAT   788      -7.339  16.097 -11.329  1.00  0.00
TER
ATOM   2427  O   WAT   789       5.809  12.681 -10.209  1.00  0.00
ATOM   2428  H1  WAT   789       6.686  12.690  -9.826  1.00  0.00
ATOM   2429  H2  WAT   789       5.821  11.945 -10.820  1.00  0.00
TER
ATOM   2430  O   WAT   790       7.255  16.534 -19.321  1.00  0.00
ATOM   2431  H1  WAT   790       7.779  16.041 -19.952  1.00  0.00
ATOM   2432  H2  WAT   790       7.841  16.669 -18.576  1.00  0.00
TER
ATOM   2433  O   WAT   791       7.434  16.618 -15.799  1.00  0.00
ATOM   2434  H1  WAT   791       6.485  16.585 -15.684  1.00  0.00
ATOM   2435  H2  WAT   791       7.616  17.528 -16.034  1.00  0.00
TER
ATOM   2436  O   WAT   792      -7.375  10.173 -17.746  1.00  0.00
ATOM   2437  H1  WAT   792      -6.727   9.623 -18.187  1.00  0.00
ATOM   2438  H2  WAT   792      -6.954  10.427 -16.925  1.00  0.00
TER
ATOM   2439  O   WAT   793       6.521  10.367 -14.389  1.00  0.00
ATOM   2440  H1  WAT   793       7.158  10.981 -14.023  1.00  0.00
ATOM   2441  H2  WAT   793       6.668  10.403 -15.334  1.00  0.00
TER
ATOM   2442  O   WAT   794      -7.621  10.329 -15.004  1.00  0.00
ATOM   2443  H1  WAT   794      -7.970  10.785 -14.238  1.00  0.00
ATOM   2444  H2  WAT   794      -7.953   9.434 -14.921  1.00  0.00
TER
ATOM   2445  O   WAT   795      -0.109  11.520 -11.482  1.00  0.00
ATOM   2446  H1  WAT   795      -0.170  12.112 -10.732  1.00  0.00
ATOM   2447  H2  WAT   795       0.831  11.412 -11.627  1.00  0.00
TER
ATOM   2448  O   WAT   796       2.528  11.177 -11.843  1.00  0.00
ATOM   2449  H1  WAT   796       3.143  11.495 -12.504  1.00  0.00
ATOM   2450  H2  WAT   796       3.073  10.692 -11.223  1.00  0.00
TER
ATOM   2451  O   WAT   797      -6.949   9.856 -11.729  1.00  0.00
ATOM   2452  H1  WAT   797      -6.401   9.675 -12.492  1.00  0.00
ATOM   2453  H2  WAT   797      -6.884   9.066 -11.193  1.00  0.00
TER
ATOM   2454  O   WAT   798       3.269   9.740 -15.516  1.00  0.00
ATOM   2455  H1  WAT   798       2.395  10.074 -15.718  1.00  0.00
ATOM   2456  H2  WAT   798       3.160   9.267 -14.690  1.00  0.00
TER
ATOM   2457  O   WAT   799       4.176  11.947 -14.131  1.00  0.00
ATOM   2458  H1  WAT   799       3.848  11.132 -14.511  1.00  0.00
ATOM   2459  H2  WAT   799       5.125  11.904 -14.255  1.00  0.00
TER
ATOM   2460  O   WAT   800       1.017  10.657 -16.576  1.00  0.00
ATOM   2461  H1  WAT   800       0.234  11.132 -16.297  1.00  0.00
ATOM   2462  H2  WAT   800       0.723   9.753 -16.685  1.00  0.00
TER
ATOM   2463  O   WAT   801       5.569  11.359 -18.531  1.00  0.00
ATOM   2464  H1  WAT   801       6.010  11.304 -19.379  1.00  0.00
ATOM   2465  H2  WAT   801       5.300  12.275 -18.460  1.00  0.00
TER
ATOM   2466  O   WAT   802       3.405   9.740 -19.826  1.00  0.00
ATOM   2467  H1  WAT   802       4.008  10.312 -19.352  1.00  0.00
ATOM   2468  H2  WAT   802       2.664  10.304 -20.049  1.00  0.00
TER
ATOM   2469  O   WAT   803      -2.947  10.504 -10.025  1.00  0.00
ATOM   2470  H1  WAT   803      -3.229  11.008 -10.789  1.00  0.00
ATOM   2471  H2  WAT   803      -2.565   9.706 -10.391  1.00  0.00
TER
ATOM   2472  O   WAT   804       3.654   9.920  -9.447  1.00  0.00
ATOM   2473  H1  WAT   804       3.541  10.239  -8.552  1.00  0.00
ATOM   2474  H2  WAT   804       4.471  10.321  -9.743  1.00  0.00
TER
ATOM   2475  O   WAT   805       2.560  -0.836  17.240  1.00  0.00
ATOM   2476  H1  WAT   805       2.479  -1.750  16.969  1.00  0.00
ATOM   2477  H2  WAT   805       2.146  -0.339  16.534  1.00  0.00
TER
ATOM   2478  O   WAT   806       0.692   0.942  19.121  1.00  0.00
ATOM   2479  H1  WAT   806      -0.084   0.462  19.410  1.00  0.00
ATOM   2480  H2  WAT   806       1.343   0.263  18.946  1.00  0.00
TER
ATOM   2481  O   WAT   807       4.713   5.348  17.900  1.00  0.00
ATOM   2482  H1  WAT   807       4.251   4.577  18.229  1.00  0.00
ATOM   2483  H2  WAT   807       5.525   5.375  18.406  1.00  0.00
TER
ATOM   2484  O   WAT   808      -5.311   5.288  20.194  1.00  0.00
ATOM   2485  H1  WAT   808      -5.009   4.398  20.015  1.00  0.00
ATOM   2486  H2  WAT   808      -4.567   5.845  19.966  1.00  0.00
TER
ATOM   2487  O   WAT   809      -6.882  -3.786  13.782  1.00  0.00
ATOM   2488  H1  WAT   809      -7.771  -3.444  13.680  1.00  0.00
ATOM   2489  H2  WAT   809      -6.598  -3.985  12.890  1.00  0.00
TER
ATOM   2490  O   WAT   810      -8.919  -1.185  19.666  1.00  0.00
ATOM   2491  H1  WAT   810      -8.347  -1.953  19.667  1.00  0.00
ATOM   2492  H2  WAT   810      -8.919  -0.886  18.757  1.00  0.00
TER
ATOM   2493  O   WAT   811       0.939   7.634  17.521  1.00  0.00
ATOM   2494  H1  WAT   811       0.320   8.090  16.950  1.00  0.00
ATOM   2495  H2  WAT   811       1.794   7.789  17.120  1.00  0.00
TER
ATOM   2496  O   WAT   812       0.133   3.618  19.128  1.00  0.00
ATOM   2497  H1  WAT   812       0.064   2.677  18.966  1.00  0.00
ATOM   2498  H2  WAT   812       0.895   3.708  19.700  1.00  0.00
TER
ATOM   2499  O   WAT   813       1.163  -3.575  19.354  1.00  0.00
ATOM   2500  H1  WAT   813       1.540  -4.448  19.242  1.00  0.00
ATOM   2501  H2  WAT   813       1.065  -3.239  18.464  1.00  0.00
TER
ATOM   2502  O   WAT   814      -4.706  -5.202  14.816  1.00  0.00
ATOM   2503  H1  WAT   814      -4.600  -4.302  15.123  1.00  0.00
ATOM   2504  H2  WAT   814      -5.617  -5.251  14.526  1.00  0.00
TER
ATOM   2505  O   WAT   815       4.946  -6.080  16.287  1.00  0.00
ATOM   2506  H1  WAT   815       5.767  -6.570  16.330  1.00  0.00
ATOM   2507  H2  WAT   815       4.979  -5.490  17.040  1.00  0.00
TER
ATOM   2508  O   WAT   816      -2.865  -2.234  19.149  1.00  0.00
ATOM   2509  H1  WAT   816      -2.358  -1.736  19.789  1.00  0.00
ATOM   2510  H2  WAT   816      -2.334  -3.010  18.973  1.00  0.00
TER
ATOM   2511  O   WAT   817       1.805   2.518  14.914  1.00  0.00
ATOM   2512  H1  WAT   817       1.187   2.983  14.350  1.00  0.00
ATOM   2513  H2  WAT   817       2.318   3.211  15.331  1.00  0.00
TER
ATOM   2514  O   WAT   818       5.182  -4.140  19.060  1.00  0.00
ATOM   2515  H1  WAT   818       4.477  -3.851  19.640  1.00  0.00
ATOM   2516  H2  WAT   818       5.543  -3.330  18.700  1.00  0.00
TER
ATOM   2517  O   WAT   819      -8.826   3.204  12.288  1.00  0.00
ATOM   2518  H1  WAT   819      -9.204   3.692  11.557  1.00  0.00
ATOM   2519  H2  WAT   819      -8.569   3.876  12.919  1.00  0.00
TER
ATOM   2520  O   WAT   820       8.250  -4.694  19.451  1.00  0.00
ATOM   2521  H1  WAT   820       7.303  -4.660  19.583  1.00  0.00
ATOM   2522  H2  WAT   820       8.575  -3.880  19.836  1.00  0.00
TER
ATOM   2523  O   WAT   821      -1.218  -8.395  17.747  1.00  0.00
ATOM   2524  H1  WAT   821      -0.910  -8.950  17.030  1.00  0.00
ATOM   2525  H2  WAT   821      -2.147  -8.260  17.564  1.00  0.00
TER
ATOM   2526  O   WAT   822       4.334   7.322  20.037  1.00  0.00
ATOM   2527  H1  WAT   822       4.347   6.918  19.170  1.00  0.00
ATOM   2528  H2  WAT   822       3.781   8.097  19.933  1.00  0.00
TER
ATOM   2529  O   WAT   823       5.628   4.044  15.126  1.00  0.00
ATOM   2530  H1  WAT   823       5.518   3.101  15.251  1.00  0.00
ATOM   2531  H2  WAT   823       5.625   4.405  16.013  1.00  0.00
TER
ATOM   2532  O   WAT   824       1.171  -0.330  14.483  1.00  0.00
ATOM   2533  H1  WAT   824       0.243  -0.396  14.711  1.00  0.00
ATOM   2534  H2  WAT   824       1.323   0.608  14.368  1.00  0.00
TER
ATOM   2535  O   WAT   825       1.157  -4.058  11.479  1.00  0.00
ATOM   2536  H1  WAT   825       0.218  -3.897  11.565  1.00  0.00
ATOM   2537  H2  WAT   825       1.476  -3.340  10.933  1.00  0.00
TER
ATOM   2538  O   WAT   826       5.200   1.232  14.986  1.00  0.00
ATOM   2539  H1  WAT   826       4.581   0.894  14.339  1.00  0.00
ATOM   2540  H2  WAT   826       5.183   0.588  15.694  1.00  0.00
TER
ATOM   2541  O   WAT   827      -3.224   0.197  17.265  1.00  0.00
ATOM   2542  H1  WAT   827      -3.628  -0.516  16.769  1.00  0.00
ATOM   2543  H2  WAT   827      -3.137  -0.148  18.153  1.00  0.00
TER
ATOM   2544  O   WAT   828      -2.756   3.883  19.428  1.00  0.00
ATOM   2545  H1  WAT   828      -3.053   3.278  18.749  1.00  0.00
ATOM   2546  H2  WAT   828      -1.806   3.921  19.317  1.00  0.00
TER
ATOM   2547  O   WAT   829       3.377   0.471  11.993  1.00  0.00
ATOM   2548  H1  WAT   829       3.816  -0.367  11.847  1.00  0.00
ATOM   2549  H2  WAT   829       4.090   1.104  12.080  1.00  0.00
TER
ATOM   2550  O   WAT   830       1.486   5.411  15.962  1.00  0.00
ATOM   2551  H1  WAT   830       1.926   6.153  15.547  1.00  0.00
ATOM   2552  H2  WAT   830       1.425   5.653  16.885  1.00  0.00
TER
ATOM   2553  O   WAT   831       6.958  -8.275  10.307  1.00  0.00
ATOM   2554  H1  WAT   831       6.646  -8.182  11.207  1.00  0.00
ATOM   2555  H2  WAT   831       7.720  -7.697  10.257  1.00  0.00
TER
ATOM   2556  O   WAT   832      -6.523  -0.909  14.765  1.00  0.00
ATOM   2557  H1  WAT   832      -6.644  -0.183  14.153  1.00  0.00
ATOM   2558  H2  WAT   832      -6.833  -1.679  14.288  1.00  0.00
TER
ATOM   2559  O   WAT   833      -7.640   3.963  16.983  1.00  0.00
ATOM   2560  H1  WAT   833      -8.047   4.104  16.128  1.00  0.00
ATOM   2561  H2  WAT   833      -6.749   3.679  16.780  1.00  0.00
TER
ATOM   2562  O   WAT   834       4.153   8.397  13.318  1.00  0.00
ATOM   2563  H1  WAT   834       3.993   8.108  14.216  1.00  0.00
ATOM   2564  H2  WAT   834       3.988   7.621  12.782  1.00  0.00
TER
ATOM   2565  O   WAT   835      -3.368   8.177  15.095  1.00  0.00
ATOM   2566  H1  WAT   835      -3.544   7.261  14.882  1.00  0.00
ATOM   2567  H2  WAT   835      -4.222   8.536  15.335  1.00  0.00
TER
ATOM   2568  O   WAT   836       3.856   5.906  11.878  1.00  0.00
ATOM   2569  H1  WAT   836       3.162   5.904  11.218  1.00  0.00
ATOM   2570  H2  WAT   836       4.598   5.482  11.447  1.00  0.00
TER
ATOM   2571  O   WAT   837       3.421   7.532  15.952  1.00  0.00
ATOM   2572  H1  WAT   837       3.877   6.751  16.266  1.00  0.00
ATOM   2573  H2  WAT   837       3.760   8.243  16.497  1.00  0.00
TER
ATOM   2574  O   WAT   838      -4.057  -7.565  18.148  1.00  0.00
ATOM   2575  H1  WAT   838      -4.500  -6.784  17.816  1.00  0.00
ATOM   2576  H2  WAT   838      -3.498  -7.242  18.855  1.00  0.00
TER
ATOM   2577  O   WAT   839      -0.941  -7.944  13.028  1.00  0.00
ATOM   2578  H1  WAT   839      -1.566  -7.948  13.754  1.00  0.00
ATOM   2579  H2  WAT   839      -1.028  -8.811  12.632  1.00  0.00
TER
ATOM   2580  O   WAT   840      -2.019  -7.021  20.007  1.00  0.00
ATOM   2581  H1  WAT   840      -1.722  -6.114  19.926  1.00  0.00
ATOM   2582  H2  WAT   840      -1.471  -7.509  19.393  1.00  0.00
TER
ATOM   2583  O   WAT   841      -4.266  -2.442  15.876  1.00  0.00
ATOM   2584  H1  WAT   841      -4.491  -2.658  16.780  1.00  0.00
ATOM   2585  H2  WAT   841      -5.046  -2.009  15.530  1.00  0.00
TER
ATOM   2586  O   WAT   842       2.964  -2.436  14.475  1.00  0.00
ATOM   2587  H1  WAT   842       2.365  -1.712  14.291  1.00  0.00
ATOM   2588  H2  WAT   842       3.512  -2.498  13.692  1.00  0.00
TER
ATOM   2589  O   WAT   843       1.571  -3.799  16.505  1.00  0.00
ATOM   2590  H1  WAT   843       1.964  -3.482  15.692  1.00  0.00
ATOM   2591  H2  WAT   843       1.932  -4.678  16.620  1.00  0.00
TER
ATOM   2592  O   WAT   844      -9.393  -7.209  18.728  1.00  0.00
ATOM   2593  H1  WAT   844      -9.682  -6.639  19.441  1.00  0.00
ATOM   2594  H2  WAT   844      -8.648  -7.689  19.091  1.00  0.00
TER
ATOM   2595  O   WAT   845      -9.206  -3.267   9.938  1.00  0.00
ATOM   2596  H1  WAT   845      -9.288  -2.324  10.080  1.00  0.00
ATOM   2597  H2  WAT   845      -9.558  -3.410   9.060  1.00  0.00
TER
ATOM   2598  O   WAT   846      -1.406  -4.533  19.005  1.00  0.00
ATOM   2599  H1  WAT   846      -1.402  -4.974  18.156  1.00  0.00
ATOM   2600  H2  WAT   846      -0.511  -4.212  19.113  1.00  0.00
TER
ATOM   2601  O   WAT   847      -5.556  -4.651  17.965  1.00  0.00
ATOM   2602  H1  WAT   847      -5.896  -4.173  18.722  1.00  0.00
ATOM   2603  H2  WAT   847      -6.318  -5.104  17.605  1.00  0.00
TER
ATOM   2604  O   WAT   848      -1.344  -3.532  11.996  1.00  0.00
ATOM   2605  H1  WAT   848      -1.223  -3.573  12.945  1.00  0.00
ATOM   2606  H2  WAT   848      -1.729  -2.670  11.841  1.00  0.00
TER
ATOM   2607  O   WAT   849      -2.332  -1.222  11.394  1.00  0.00
ATOM   2608  H1  WAT   849      -2.900  -1.670  10.768  1.00  0.00
ATOM   2609  H2  WAT   849      -1.623  -0.863  10.861  1.00  0.00
TER
ATOM   2610  O   WAT   850      -8.241  -5.729  16.881  1.00  0.00
ATOM   2611  H1  WAT   850      -8.527  -6.093  17.719  1.00  0.00
ATOM   2612  H2  WAT   850      -8.303  -6.461  16.268  1.00  0.00
TER
ATOM   2613  O   WAT   851      -4.787   2.774  13.667  1.00  0.00
ATOM   2614  H1  WAT   851      -5.561   2.234  13.507  1.00  0.00
ATOM   2615  H2  WAT   851      -4.058   2.255  13.329  1.00  0.00
TER
ATOM   2616  O   WAT   852       5.972   1.770  19.460  1.00  0.00
ATOM   2617  H1  WAT   852       6.692   2.266  19.069  1.00  0.00
ATOM   2618  H2  WAT   852       5.770   1.092  18.815  1.00  0.00
TER
ATOM   2619  O   WAT   853       1.433  -6.836  13.603  1.00  0.00
ATOM   2620  H1  WAT   853       0.619  -7.334  13.527  1.00  0.00
ATOM   2621  H2  WAT   853       1.239  -5.996  13.186  1.00  0.00
TER
ATOM   2622  O   WAT   854       4.148  -2.464  11.899  1.00  0.00
ATOM   2623  H1  WAT   854       5.035  -2.152  11.724  1.00  0.00
ATOM   2624  H2  WAT   854       4.118  -3.337  11.507  1.00  0.00
TER
ATOM   2625  O   WAT   855      -4.743   2.442  17.305  1.00  0.00
ATOM   2626  H1  WAT   855      -4.226   1.639  17.251  1.00  0.00
ATOM   2627  H2  WAT   855      -5.195   2.380  18.147  1.00  0.00
TER
ATOM   2628  O   WAT   856       0.144   3.709  12.578  1.00  0.00
ATOM   2629  H1  WAT   856       0.485   4.453  12.082  1.00  0.00
ATOM   2630  H2  WAT   856      -0.685   4.022  12.940  1.00  0.00
TER
ATOM   2631  O   WAT   857       6.419  -1.153  11.367  1.00  0.00
ATOM   2632  H1  WAT   857       6.335  -0.721  10.517  1.00  0.00
ATOM   2633  H2  WAT   857       7.138  -0.693  11.800  1.00  0.00
TER
ATOM   2634  O   WAT   858       7.448   5.702  14.095  1.00  0.00
ATOM   2635  H1  WAT   858       6.805   5.047  14.369  1.00  0.00
ATOM   2636  H2  WAT   858       7.061   6.107  13.319  1.00  0.00
TER
ATOM   2637  O   WAT   859       3.026   3.030  17.942  1.00  0.00
ATOM   2638  H1  WAT   859       3.379   2.433  17.282  1.00  0.00
ATOM   2639  H2  WAT   859       2.143   2.705  18.113  1.00  0.00
TER
ATOM   2640  O   WAT   860      -0.887   3.790  15.349  1.00  0.00
ATOM   2641  H1  WAT   860      -0.200   4.337  15.730  1.00  0.00
ATOM   2642  H2  WAT   860      -1.674   4.334  15.384  1.00  0.00
TER
ATOM   2643  O   WAT   861      -8.748  -0.593  10.841  1.00  0.00
ATOM   2644  H1  WAT   861      -7.879  -0.310  11.125  1.00  0.00
ATOM   2645  H2  WAT   861      -9.239   0.221  10.726  1.00  0.00
TER
ATOM   2646  O   WAT   862      -1.585   0.795  14.962  1.00  0.00
ATOM   2647  H1  WAT   862      -1.128   1.605  15.188  1.00  0.00
ATOM   2648  H2  WAT   862      -1.936   0.477  15.794  1.00  0.00
TER
ATOM   2649  O   WAT   863      -5.683  -8.862  15.434  1.00  0.00
ATOM   2650  H1  WAT   863      -5.812  -8.870  16.383  1.00  0.00
ATOM   2651  H2  WAT   863      -6.507  -8.523  15.083  1.00  0.00
TER
ATOM   2652  O   WAT   864       5.837   4.593  10.633  1.00  0.00
ATOM   2653  H1  WAT   864       5.611   3.876  11.225  1.00  0.00
ATOM   2654  H2  WAT   864       5.447   4.344   9.795  1.00  0.00
TER
ATOM   2655  O   WAT   865      -8.381   8.620  11.407  1.00  0.00
ATOM   2656  H1  WAT   865      -8.021   9.219  10.753  1.00  0.00
ATOM   2657  H2  WAT   865      -8.522   9.166  12.181  1.00  0.00
TER
ATOM   2658  O   WAT   866       5.419   2.510  12.294  1.00  0.00
ATOM   2659  H1  WAT   866       5.131   2.972  13.082  1.00  0.00
ATOM   2660  H2  WAT   866       6.214   2.050  12.563  1.00  0.00
TER
ATOM   2661  O   WAT   867      -2.364   6.003  12.225  1.00  0.00
ATOM   2662  H1  WAT   867      -2.373   6.736  11.609  1.00  0.00
ATOM   2663  H2  WAT   867      -3.284   5.756  12.317  1.00  0.00
TER
ATOM   2664  O   WAT   868      -6.763   1.225  12.969  1.00  0.00
ATOM   2665  H1  WAT   868      -7.371   1.964  12.979  1.00  0.00
ATOM   2666  H2  WAT   868      -6.289   1.314  12.143  1.00  0.00
TER
ATOM   2667  O   WAT   869       6.176  -5.655  13.454  1.00  0.00
ATOM   2668  H1  WAT   869       5.547  -5.550  12.739  1.00  0.00
ATOM   2669  H2  WAT   869       5.681  -5.435  14.243  1.00  0.00
TER
ATOM   2670  O   WAT   870       0.622   6.066  10.887  1.00  0.00
ATOM   2671  H1  WAT   870       0.723   5.862   9.957  1.00  0.00
ATOM   2672  H2  WAT   870      -0.278   5.812  11.092  1.00  0.00
TER
ATOM   2673  O   WAT   871      -1.856  -3.376  14.869  1.00  0.00
ATOM   2674  H1  WAT   871      -2.564  -2.907  15.311  1.00  0.00
ATOM   2675  H2  WAT   871      -1.571  -4.034  15.504  1.00  0.00
TER
ATOM   2676  O   WAT   872       2.176  -6.651  16.309  1.00  0.00
ATOM   2677  H1  WAT   872       2.053  -6.632  15.360  1.00  0.00
ATOM   2678  H2  WAT   872       3.124  -6.603  16.429  1.00  0.00
TER
ATOM   2679  O   WAT   873      -0.736   8.585  15.582  1.00  0.00
ATOM   2680  H1  WAT   873      -0.482   8.547  14.660  1.00  0.00
ATOM   2681  H2  WAT   873      -1.685   8.458  15.575  1.00  0.00
TER
ATOM   2682  O   WAT   874      -3.652  -5.068  12.245  1.00  0.00
ATOM   2683  H1  WAT   874      -2.803  -4.631  12.179  1.00  0.00
ATOM   2684  H2  WAT   874      -4.019  -4.756  13.072  1.00  0.00
TER
ATOM   2685  O   WAT   875       5.269  -0.496  17.158  1.00  0.00
ATOM   2686  H1  WAT   875       4.328  -0.481  17.332  1.00  0.00
ATOM   2687  H2  WAT   875       5.583  -1.283  17.604  1.00  0.00
TER
ATOM   2688  O   WAT   876      -4.753   1.186  10.718  1.00  0.00
ATOM   2689  H1  WAT   876      -3.987   1.074  11.281  1.00  0.00
ATOM   2690  H2  WAT   876      -4.675   0.489  10.066  1.00  0.00
TER
ATOM   2691  O   WAT   877      -6.058  -1.382  11.401  1.00  0.00
ATOM   2692  H1  WAT   877      -5.978  -2.329  11.513  1.00  0.00
ATOM   2693  H2  WAT   877      -5.166  -1.051  11.507  1.00  0.00
TER
ATOM   2694  O   WAT   878       7.271   6.675  18.833  1.00  0.00
ATOM   2695  H1  WAT   878       7.396   7.498  19.305  1.00  0.00
ATOM   2696  H2  WAT   878       8.138   6.464  18.486  1.00  0.00
TER
ATOM   2697  O   WAT   879      -5.257   8.768  18.505  1.00  0.00
ATOM   2698  H1  WAT   879      -4.521   8.219  18.776  1.00  0.00
ATOM   2699  H2  WAT   879      -4.873   9.633  18.365  1.00  0.00
TER
ATOM   2700  O   WAT   880      -8.372   4.835  14.379  1.00  0.00
ATOM   2701  H1  WAT   880      -9.298   5.077  14.369  1.00  0.00
ATOM   2702  H2  WAT   880      -7.907   5.662  14.257  1.00  0.00
TER
ATOM   2703  O   WAT   881      -2.147   7.941  10.327  1.00  0.00
ATOM   2704  H1  WAT   881      -1.354   8.230   9.876  1.00  0.00
ATOM   2705  H2  WAT   881      -2.666   7.510   9.649  1.00  0.00
TER
ATOM   2706  O   WAT   882       6.906   7.168  11.751  1.00  0.00
ATOM   2707  H1  WAT   882       6.621   6.754  10.936  1.00  0.00
ATOM   2708  H2  WAT   882       6.708   8.097  11.631  1.00  0.00
TER
ATOM   2709  O   WAT   883      -1.629   3.161  10.192  1.00  0.00
ATOM   2710  H1  WAT   883      -1.734   2.546  10.918  1.00  0.00
ATOM   2711  H2  WAT   883      -1.796   2.638   9.408  1.00  0.00
TER
ATOM   2712  O   WAT   884       1.611   2.223  10.796  1.00  0.00
ATOM   2713  H1  WAT   884       1.062   2.670  11.440  1.00  0.00
ATOM   2714  H2  WAT   884       2.233   1.718  11.320  1.00  0.00
TER
ATOM   2715  O   WAT   885      -2.721   1.182  12.692  1.00  0.00
ATOM   2716  H1  WAT   885      -2.299   1.016  13.535  1.00  0.00
ATOM   2717  H2  WAT   885      -2.596   0.372  12.198  1.00  0.00
TER
ATOM   2718  O   WAT   886      -0.208   0.206   9.940  1.00  0.00
ATOM   2719  H1  WAT   886       0.312  -0.509   9.574  1.00  0.00
ATOM   2720  H2  WAT   886       0.439   0.845  10.240  1.00  0.00
TER
ATOM   2721  O   WAT   887      -3.825  -2.745   9.638  1.00  0.00
ATOM   2722  H1  WAT   887      -4.026  -3.608   9.999  1.00  0.00
ATOM   2723  H2  WAT   887      -3.996  -2.831   8.700  1.00  0.00
TER
ATOM   2724  O   WAT   888       3.654  -7.934  12.167  1.00  0.00
ATOM   2725  H1  WAT   888       3.934  -8.777  12.523  1.00  0.00
ATOM   2726  H2  WAT   888       2.880  -7.701  12.681  1.00  0.00
TER
ATOM   2727  O   WAT   889      -5.027  -5.644   9.626  1.00  0.00
ATOM   2728  H1  WAT   889      -4.724  -5.638   8.718  1.00  0.00
ATOM   2729  H2  WAT   889      -4.287  -5.995  10.123  1.00  0.00
TER
ATOM   2730  O   WAT   890      -1.808  -6.701  10.612  1.00  0.00
ATOM   2731  H1  WAT   890      -2.156  -7.379  10.032  1.00  0.00
ATOM   2732  H2  WAT   890      -1.607  -7.162  11.426  1.00  0.00
TER
ATOM   2733  O   WAT   891       0.357   8.287  12.230  1.00  0.00
ATOM   2734  H1  WAT   891       1.252   8.626  12.252  1.00  0.00
ATOM   2735  H2  WAT   891       0.388   7.565  11.603  1.00  0.00
TER
ATOM   2736  O   WAT   892      -6.004   3.660  10.459  1.00  0.00
ATOM   2737  H1  WAT   892      -5.566   4.203  11.115  1.00  0.00
ATOM   2738  H2  WAT   892      -5.519   2.834  10.469  1.00  0.00
TER
ATOM   2739  O   WAT   893      -8.789   6.449  17.911  1.00  0.00
ATOM   2740  H1  WAT   893      -8.459   5.581  17.679  1.00  0.00
ATOM   2741  H2  WAT   893      -8.360   6.655  18.741  1.00  0.00
TER
ATOM   2742  O   WAT   894      -4.193   4.780  15.571  1.00  0.00
ATOM   2743  H1  WAT   894      -4.494   4.656  16.472  1.00  0.00
ATOM   2744  H2  WAT   894      -4.299   3.920  15.163  1.00  0.00
TER
ATOM   2745  O   WAT   895       8.576   4.559  10.274  1.00  0.00
ATOM   2746  H1  WAT   895       7.745   4.627  10.745  1.00  0.00
ATOM   2747  H2  WAT   895       8.753   5.450   9.970  1.00  0.00
TER
ATOM   2748  O   WAT   896       8.032   1.304  12.777  1.00  0.00
ATOM   2749  H1  WAT   896       8.794   1.874  12.883  1.00  0.00
ATOM   2750  H2  WAT   896       8.047   0.737  13.548  1.00  0.00
TER
ATOM   2751  O   WAT   897      -8.468  -0.172  17.008  1.00  0.00
ATOM   2752  H1  WAT   897      -9.123  -0.441  16.364  1.00  0.00
ATOM   2753  H2  WAT   897      -7.630  -0.282  16.558  1.00  0.00
TER
ATOM   2754  O   WAT   898       9.038   2.159  17.621  1.00  0.00
ATOM   2755  H1  WAT   898       9.409   1.376  17.215  1.00  0.00
ATOM   2756  H2  WAT   898       9.678   2.848  17.443  1.00  0.00
TER
ATOM   2757  O   WAT   899       8.084   1.597   9.934  1.00  0.00
ATOM   2758  H1  WAT   899       8.359   2.505   9.806  1.00  0.00
ATOM   2759  H2  WAT   899       7.895   1.534  10.871  1.00  0.00
TER
ATOM   2760  O   WAT   900       4.481  -5.378  11.230  1.00  0.00
ATOM   2761  H1  WAT   900       4.900  -5.565  10.389  1.00  0.00
ATOM   2762  H2  WAT   900       4.175  -6.230  11.540  1.00  0.00
TER
ATOM   2763  O   WAT   901       7.980  -0.466  14.927  1.00  0.00
ATOM   2764  H1  WAT   901       7.605  -1.233  14.496  1.00  0.00
ATOM   2765  H2  WAT   901       7.251  -0.083  15.415  1.00  0.00
TER
ATOM   2766  O   WAT   902      -9.254  -2.962  12.951  1.00  0.00
ATOM   2767  H1  WAT   902     -10.158  -2.699  12.776  1.00  0.00
ATOM   2768  H2  WAT   902      -8.770  -2.691  12.171  1.00  0.00
TER
ATOM   2769  O   WAT   903       7.255  -2.240  18.228  1.00  0.00
ATOM   2770  H1  WAT   903       7.779  -2.734  17.597  1.00  0.00
ATOM   2771  H2  WAT   903       7.841  -2.105  18.973  1.00  0.00
TER
ATOM   2772  O   WAT   904      -6.711  -3.906  10.860  1.00  0.00
ATOM   2773  H1  WAT   904      -6.002  -4.327  10.375  1.00  0.00
ATOM   2774  H2  WAT   904      -7.427  -3.838  10.228  1.00  0.00
TER
ATOM   2775  O   WAT   905      -7.064  -7.852   9.900  1.00  0.00
ATOM   2776  H1  WAT   905      -6.341  -7.311  10.218  1.00  0.00
ATOM   2777  H2  WAT   905      -6.791  -8.125   9.024  1.00  0.00
TER
ATOM   2778  O   WAT   906       6.745  -2.983  14.167  1.00  0.00
ATOM   2779  H1  WAT   906       7.241  -3.216  14.952  1.00  0.00
ATOM   2780  H2  WAT   906       6.547  -3.821  13.751  1.00  0.00
TER
ATOM   2781  O   WAT   907       8.174  -4.346  16.701  1.00  0.00
ATOM   2782  H1  WAT   907       8.064  -4.501  17.639  1.00  0.00
ATOM   2783  H2  WAT   907       8.935  -4.874  16.459  1.00  0.00
TER
ATOM   2784  O   WAT   908       9.063  -6.516   9.942  1.00  0.00
ATOM   2785  H1  WAT   908       9.988  -6.648   9.734  1.00  0.00
ATOM   2786  H2  WAT   908       9.041  -6.436  10.895  1.00  0.00
TER
ATOM   2787  O   WAT   909       9.137  -5.745  12.567  1.00  0.00
ATOM   2788  H1  WAT   909       8.342  -5.810  13.097  1.00  0.00
ATOM   2789  H2  WAT   909       9.341  -4.810  12.556  1.00  0.00
TER
ATOM   2790  O   WAT   910       6.079   8.295  16.561  1.00  0.00
ATOM   2791  H1  WAT   910       6.675   7.973  15.885  1.00  0.00
ATOM   2792  H2  WAT   910       6.337   7.822  17.353  1.00  0.00
TER
ATOM   2793  O   WAT   911       6.630   8.944  20.391  1.00  0.00
ATOM   2794  H1  WAT   911       6.170   9.696  20.017  1.00  0.00
ATOM   2795  H2  WAT   911       6.001   8.225  20.333  1.00  0.00
TER
ATOM   2796  O   WAT   912      -2.940   7.253  19.566  1.00  0.00
ATOM   2797  H1  WAT   912      -2.424   6.642  19.041  1.00  0.00
ATOM   2798  H2  WAT   912      -2.291   7.756  20.057  1.00  0.00
TER
ATOM   2799  O   WAT   913       5.569  -7.415  19.017  1.00  0.00
ATOM   2800  H1  WAT   913       6.010  -7.470  18.169  1.00  0.00
ATOM   2801  H2  WAT   913       5.300  -6.499  19.088  1.00  0.00
TER
ATOM   2802  O   WAT   914       7.433  -7.783  17.028  1.00  0.00
ATOM   2803  H1  WAT   914       7.372  -8.727  16.881  1.00  0.00
ATOM   2804  H2  WAT   914       8.212  -7.675  17.574  1.00  0.00
TER
ATOM   2805  O   WAT   915      -8.262   8.356  15.991  1.00  0.00
ATOM   2806  H1  WAT   915      -8.430   7.723  16.689  1.00  0.00
ATOM   2807  H2  WAT   915      -9.129   8.562  15.640  1.00  0.00
TER
ATOM   2808  O   WAT   916      -7.639  -7.813  13.494  1.00  0.00
ATOM   2809  H1  WAT   916      -6.881  -7.700  12.920  1.00  0.00
ATOM   2810  H2  WAT   916      -8.101  -6.976  13.448  1.00  0.00
TER
ATOM   2811  O   WAT   917      -1.098  -5.699  16.484  1.00  0.00
ATOM   2812  H1  WAT   917      -1.910  -6.073  16.144  1.00  0.00
ATOM   2813  H2  WAT   917      -0.594  -6.454  16.786  1.00  0.00
TER
ATOM   2814  O   WAT   918       3.405  -9.034  17.722  1.00  0.00
ATOM   2815  H1  WAT   918       4.008  -8.462  18.197  1.00  0.00
ATOM   2816  H2  WAT   918       2.664  -8.470  17.500  1.00  0.00
TER
ATOM   2817  O   WAT   919       6.548  -8.632  12.996  1.00  0.00
ATOM   2818  H1  WAT   919       6.743  -7.734  13.263  1.00  0.00
ATOM   2819  H2  WAT   919       5.761  -8.863  13.490  1.00  0.00
TER
ATOM   2820  O   WAT   920      -6.656   7.049  13.436  1.00  0.00
ATOM   2821  H1  WAT   920      -7.181   7.430  12.732  1.00  0.00
ATOM   2822  H2  WAT   920      -6.731   7.674  14.157  1.00  0.00
TER
ATOM   2823  O   WAT   921      -5.267  -7.286  12.034  1.00  0.00
ATOM   2824  H1  WAT   921      -4.737  -8.073  11.905  1.00  0.00
ATOM   2825  H2  WAT   921      -4.634  -6.607  12.268  1.00  0.00
TER
ATOM   2826  O   WAT   922      -3.073  -7.549  15.089  1.00  0.00
ATOM   2827  H1  WAT   922      -3.703  -8.250  15.256  1.00  0.00
ATOM   2828  H2  WAT   922      -3.612  -6.788  14.872  1.00  0.00
TER
ATOM   2829  O   WAT   923       8.101   8.608  14.757  1.00  0.00
ATOM   2830  H1  WAT   923       8.276   7.922  14.113  1.00  0.00
ATOM   2831  H2  WAT   923       7.403   9.133  14.365  1.00  0.00
TER
ATOM   2832  O   WAT   924      -4.056   8.997  12.311  1.00  0.00
ATOM   2833  H1  WAT   924      -3.325   8.713  11.763  1.00  0.00
ATOM   2834  H2  WAT   924      -3.797   8.759  13.200  1.00  0.00
TER
ATOM   2835  O   WAT   925      -4.895   5.114  12.315  1.00  0.00
ATOM   2836  H1  WAT   925      -5.524   5.582  12.864  1.00  0.00
ATOM   2837  H2  WAT   925      -4.780   4.269  12.750  1.00  0.00
TER
ATOM   2838  O   WAT   926       4.713   5.348  -0.874  1.00  0.00
ATOM   2839  H1  WAT   926       4.251   4.577  -0.545  1.00  0.00
ATOM   2840  H2  WAT   926       5.525   5.375  -0.369  1.00  0.00
TER
ATOM   2841  O   WAT   927      -6.882  -3.786  -4.992  1.00  0.00
ATOM   2842  H1  WAT   927      -7.771  -3.444  -5.094  1.00  0.00
ATOM   2843  H2  WAT   927      -6.598  -3.985  -5.884  1.00  0.00
TER
ATOM   2844  O   WAT   928      -8.919  -1.185   0.892  1.00  0.00
ATOM   2845  H1  WAT   928      -8.347  -1.953   0.892  1.00  0.00
ATOM   2846  H2  WAT   928      -8.919  -0.886  -0.017  1.00  0.00
TER
ATOM   2847  O   WAT   929      -7.677  -5.777   2.679  1.00  0.00
ATOM   2848  H1  WAT   929      -7.856  -6.674   2.959  1.00  0.00
ATOM   2849  H2  WAT   929      -8.079  -5.229   3.354  1.00  0.00
TER
ATOM   2850  O   WAT   930      -4.706  -5.202  -3.958  1.00  0.00
ATOM   2851  H1  WAT   930      -4.600  -4.302  -3.651  1.00  0.00
ATOM   2852  H2  WAT   930      -5.617  -5.251  -4.249  1.00  0.00
TER
ATOM   2853  O   WAT   931       4.946  -6.080  -2.487  1.00  0.00
ATOM   2854  H1  WAT   931       5.767  -6.570  -2.445  1.00  0.00
ATOM   2855  H2  WAT   931       4.979  -5.490  -1.734  1.00  0.00
TER
ATOM   2856  O   WAT   932      -7.058  -3.280   1.287  1.00  0.00
ATOM   2857  H1  WAT   932      -6.377  -3.017   1.906  1.00  0.00
ATOM   2858  H2  WAT   932      -7.373  -4.120   1.621  1.00  0.00
TER
ATOM   2859  O   WAT   933       9.236  -4.063   4.077  1.00  0.00
ATOM   2860  H1  WAT   933       8.531  -3.675   3.559  1.00  0.00
ATOM   2861  H2  WAT   933       9.501  -3.368   4.679  1.00  0.00
TER
ATOM   2862  O   WAT   934      -4.582  -7.594   4.641  1.00  0.00
ATOM   2863  H1  WAT   934      -4.580  -7.077   3.835  1.00  0.00
ATOM   2864  H2  WAT   934      -5.411  -8.071   4.618  1.00  0.00
TER
ATOM   2865  O   WAT   935      -4.900  -5.883   2.648  1.00  0.00
ATOM   2866  H1  WAT   935      -4.559  -5.039   2.353  1.00  0.00
ATOM   2867  H2  WAT   935      -5.839  -5.735   2.764  1.00  0.00
TER
ATOM   2868  O   WAT   936      -8.826   3.204  -6.486  1.00  0.00
ATOM   2869  H1  WAT   936      -9.204   3.692  -7.218  1.00  0.00
ATOM   2870  H2  WAT   936      -8.569   3.876  -5.856  1.00  0.00
TER
ATOM   2871  O   WAT   937       6.798   5.478   2.548  1.00  0.00
ATOM   2872  H1  WAT   937       6.114   6.148   2.540  1.00  0.00
ATOM   2873  H2  WAT   937       7.338   5.676   1.783  1.00  0.00
TER
ATOM   2874  O   WAT   938       8.250  -4.694   0.677  1.00  0.00
ATOM   2875  H1  WAT   938       7.303  -4.660   0.808  1.00  0.00
ATOM   2876  H2  WAT   938       8.575  -3.880   1.062  1.00  0.00
TER
ATOM   2877  O   WAT   939      -1.218  -8.395  -1.028  1.00  0.00
ATOM   2878  H1  WAT   939      -0.910  -8.950  -1.744  1.00  0.00
ATOM   2879  H2  WAT   939      -2.147  -8.260  -1.210  1.00  0.00
TER
ATOM   2880  O   WAT   940       4.334   7.322   1.263  1.00  0.00
ATOM   2881  H1  WAT   940       4.347   6.918   0.395  1.00  0.00
ATOM   2882  H2  WAT   940       3.781   8.097   1.159  1.00  0.00
TER
ATOM   2883  O   WAT   941       5.628   4.044  -3.648  1.00  0.00
ATOM   2884  H1  WAT   941       5.518   3.101  -3.523  1.00  0.00
ATOM   2885  H2  WAT   941       5.625   4.405  -2.762  1.00  0.00
TER
ATOM   2886  O   WAT   942       3.733   2.225   2.591  1.00  0.00
ATOM   2887  H1  WAT   942       4.149   2.011   1.757  1.00  0.00
ATOM   2888  H2  WAT   942       4.456   2.482   3.162  1.00  0.00
TER
ATOM   2889  O   WAT   943       7.679   0.624   2.683  1.00  0.00
ATOM   2890  H1  WAT   943       6.851   0.693   2.208  1.00  0.00
ATOM   2891  H2  WAT   943       8.274   1.209   2.214  1.00  0.00
TER
ATOM   2892  O   WAT   944       5.200   1.232  -3.788  1.00  0.00
ATOM   2893  H1  WAT   944       4.581   0.894  -4.436  1.00  0.00
ATOM   2894  H2  WAT   944       5.183   0.588  -3.080  1.00  0.00
TER
ATOM   2895  O   WAT   945      -4.511  -3.029   2.270  1.00  0.00
ATOM   2896  H1  WAT   945      -3.959  -2.919   1.495  1.00  0.00
ATOM   2897  H2  WAT   945      -3.997  -2.655   2.986  1.00  0.00
TER
ATOM   2898  O   WAT   946       5.333   7.457   4.316  1.00  0.00
ATOM   2899  H1  WAT   946       4.856   8.264   4.124  1.00  0.00
ATOM   2900  H2  WAT   946       4.649   6.804   4.469  1.00  0.00
TER
ATOM   2901  O   WAT   947      -3.664   3.622   7.305  1.00  0.00
ATOM   2902  H1  WAT   947      -4.561   3.846   7.552  1.00  0.00
ATOM   2903  H2  WAT   947      -3.639   3.745   6.356  1.00  0.00
TER
ATOM   2904  O   WAT   948       3.377   0.471  -6.781  1.00  0.00
ATOM   2905  H1  WAT   948       3.816  -0.367  -6.927  1.00  0.00
ATOM   2906  H2  WAT   948       4.090   1.104  -6.695  1.00  0.00
TER
ATOM   2907  O   WAT   949      -4.837   0.493   5.881  1.00  0.00
ATOM   2908  H1  WAT   949      -4.976   1.365   6.249  1.00  0.00
ATOM   2909  H2  WAT   949      -5.719   0.150   5.735  1.00  0.00
TER
ATOM   2910  O   WAT   950      -3.039   6.435   8.089  1.00  0.00
ATOM   2911  H1  WAT   950      -3.067   6.839   7.222  1.00  0.00
ATOM   2912  H2  WAT   950      -3.202   5.506   7.926  1.00  0.00
TER
ATOM   2913  O   WAT   951       6.958  -8.275  -8.467  1.00  0.00
ATOM   2914  H1  WAT   951       6.646  -8.182  -7.567  1.00  0.00
ATOM   2915  H2  WAT   951       7.720  -7.697  -8.517  1.00  0.00
TER
ATOM   2916  O   WAT   952      -6.523  -0.909  -4.009  1.00  0.00
ATOM   2917  H1  WAT   952      -6.644  -0.183  -4.621  1.00  0.00
ATOM   2918  H2  WAT   952      -6.833  -1.679  -4.486  1.00  0.00
TER
ATOM   2919  O   WAT   953       8.913   7.218   9.386  1.00  0.00
ATOM   2920  H1  WAT   953       9.389   7.696  10.064  1.00  0.00
ATOM   2921  H2  WAT   953       9.534   7.150   8.660  1.00  0.00
TER
ATOM   2922  O   WAT   954      -8.885   2.263   1.798  1.00  0.00
ATOM   2923  H1  WAT   954      -8.807   2.398   0.853  1.00  0.00
ATOM   2924  H2  WAT   954      -8.271   1.554   1.991  1.00  0.00
TER
ATOM   2925  O   WAT   955      -7.640   3.963  -1.792  1.00  0.00
ATOM   2926  H1  WAT   955      -8.047   4.104  -2.646  1.00  0.00
ATOM   2927  H2  WAT   955      -6.749   3.679  -1.995  1.00  0.00
TER
ATOM   2928  O   WAT   956       8.316   4.409   6.546  1.00  0.00
ATOM   2929  H1  WAT   956       8.442   4.170   5.627  1.00  0.00
ATOM   2930  H2  WAT   956       8.358   3.578   7.018  1.00  0.00
TER
ATOM   2931  O   WAT   957       2.178   8.112   5.115  1.00  0.00
ATOM   2932  H1  WAT   957       2.692   8.023   5.917  1.00  0.00
ATOM   2933  H2  WAT   957       1.335   8.458   5.408  1.00  0.00
TER
ATOM   2934  O   WAT   958       4.153   8.397  -5.457  1.00  0.00
ATOM   2935  H1  WAT   958       3.993   8.108  -4.558  1.00  0.00
ATOM   2936  H2  WAT   958       3.988   7.621  -5.992  1.00  0.00
TER
ATOM   2937  O   WAT   959      -3.368   8.177  -3.679  1.00  0.00
ATOM   2938  H1  WAT   959      -3.544   7.261  -3.893  1.00  0.00
ATOM   2939  H2  WAT   959      -4.222   8.536  -3.440  1.00  0.00
TER
ATOM   2940  O   WAT   960       3.856   5.906  -6.897  1.00  0.00
ATOM   2941  H1  WAT   960       3.162   5.904  -7.557  1.00  0.00
ATOM   2942  H2  WAT   960       4.598   5.482  -7.327  1.00  0.00
TER
ATOM   2943  O   WAT   961       3.421   7.532  -2.822  1.00  0.00
ATOM   2944  H1  WAT   961       3.877   6.751  -2.508  1.00  0.00
ATOM   2945  H2  WAT   961       3.760   8.243  -2.278  1.00  0.00
TER
ATOM   2946  O   WAT   962       8.169  -3.538   7.511  1.00  0.00
ATOM   2947  H1  WAT   962       7.553  -3.030   6.982  1.00  0.00
ATOM   2948  H2  WAT   962       7.848  -4.438   7.453  1.00  0.00
TER
ATOM   2949  O   WAT   963      -8.829   3.304   4.337  1.00  0.00
ATOM   2950  H1  WAT   963      -8.666   2.835   3.519  1.00  0.00
ATOM   2951  H2  WAT   963      -8.364   2.796   5.002  1.00  0.00
TER
ATOM   2952  O   WAT   964      -4.057  -7.565  -0.627  1.00  0.00
ATOM   2953  H1  WAT   964      -4.500  -6.784  -0.958  1.00  0.00
ATOM   2954  H2  WAT   964      -3.498  -7.242   0.080  1.00  0.00
TER
ATOM   2955  O   WAT   965       2.325  -1.977   8.206  1.00  0.00
ATOM   2956  H1  WAT   965       2.651  -2.811   7.867  1.00  0.00
ATOM   2957  H2  WAT   965       3.113  -1.455   8.354  1.00  0.00
TER
ATOM   2958  O   WAT   966      -0.941  -7.944  -5.746  1.00  0.00
ATOM   2959  H1  WAT   966      -1.566  -7.948  -5.021  1.00  0.00
ATOM   2960  H2  WAT   966      -1.028  -8.811  -6.143  1.00  0.00
TER
ATOM   2961  O   WAT   967      -2.019  -7.021   1.232  1.00  0.00
ATOM   2962  H1  WAT   967      -1.722  -6.114   1.151  1.00  0.00
ATOM   2963  H2  WAT   967      -1.471  -7.509   0.618  1.00  0.00
TER
ATOM   2964  O   WAT   968      -1.826  -1.543   7.767  1.00  0.00
ATOM   2965  H1  WAT   968      -1.921  -2.484   7.617  1.00  0.00
ATOM   2966  H2  WAT   968      -0.982  -1.322   7.372  1.00  0.00
TER
ATOM   2967  O   WAT   969      -6.695  -5.132   5.921  1.00  0.00
ATOM   2968  H1  WAT   969      -7.088  -4.284   6.128  1.00  0.00
ATOM   2969  H2  WAT   969      -7.383  -5.769   6.112  1.00  0.00
TER
ATOM   2970  O   WAT   970      -0.120  -5.049   8.990  1.00  0.00
ATOM   2971  H1  WAT   970      -0.810  -5.241   9.625  1.00  0.00
ATOM   2972  H2  WAT   970       0.623  -4.765   9.523  1.00  0.00
TER
ATOM   2973  O   WAT   971      -9.393  -7.209  -0.046  1.00  0.00
ATOM   2974  H1  WAT   971      -9.682  -6.639   0.666  1.00  0.00
ATOM   2975  H2  WAT   971      -8.648  -7.689   0.317  1.00  0.00
TER
ATOM   2976  O   WAT   972      -9.206  -3.267  -8.836  1.00  0.00
ATOM   2977  H1  WAT   972      -9.288  -2.324  -8.694  1.00  0.00
ATOM   2978  H2  WAT   972      -9.558  -3.410  -9.715  1.00  0.00
TER
ATOM   2979  O   WAT   973      -5.556  -4.651  -0.809  1.00  0.00
ATOM   2980  H1  WAT   973      -5.896  -4.173  -0.053  1.00  0.00
ATOM   2981  H2  WAT   973      -6.318  -5.104  -1.169  1.00  0.00
TER
ATOM   2982  O   WAT   974      -2.332  -1.222  -7.380  1.00  0.00
ATOM   2983  H1  WAT   974      -2.900  -1.670  -8.006  1.00  0.00
ATOM   2984  H2  WAT   974      -1.623  -0.863  -7.913  1.00  0.00
TER
ATOM   2985  O   WAT   975       6.046  -8.342   7.077  1.00  0.00
ATOM   2986  H1  WAT   975       6.370  -9.073   7.603  1.00  0.00
ATOM   2987  H2  WAT   975       6.082  -8.661   6.175  1.00  0.00
TER
ATOM   2988  O   WAT   976      -7.255   2.679   6.497  1.00  0.00
ATOM   2989  H1  WAT   976      -7.639   2.039   7.095  1.00  0.00
ATOM   2990  H2  WAT   976      -6.944   3.383   7.066  1.00  0.00
TER
ATOM   2991  O   WAT   977      -8.241  -5.729  -1.893  1.00  0.00
ATOM   2992  H1  WAT   977      -8.527  -6.093  -1.055  1.00  0.00
ATOM   2993  H2  WAT   977      -8.303  -6.461  -2.507  1.00  0.00
TER
ATOM   2994  O   WAT   978      -4.787   2.774  -5.107  1.00  0.00
ATOM   2995  H1  WAT   978      -5.561   2.234  -5.267  1.00  0.00
ATOM   2996  H2  WAT   978      -4.058   2.255  -5.445  1.00  0.00
TER
ATOM   2997  O   WAT   979       5.972   1.770   0.685  1.00  0.00
ATOM   2998  H1  WAT   979       6.692   2.266   0.295  1.00  0.00
ATOM   2999  H2  WAT   979       5.770   1.092   0.041  1.00  0.00
TER
ATOM   3000  O   WAT   980       1.433  -6.836  -5.172  1.00  0.00
ATOM   3001  H1  WAT   980       0.619  -7.334  -5.247  1.00  0.00
ATOM   3002  H2  WAT   980       1.239  -5.996  -5.588  1.00  0.00
TER
ATOM   3003  O   WAT   981       1.354   1.841   6.572  1.00  0.00
ATOM   3004  H1  WAT   981       1.287   0.921   6.318  1.00  0.00
ATOM   3005  H2  WAT   981       0.724   1.939   7.287  1.00  0.00
TER
ATOM   3006  O   WAT   982       4.148  -2.464  -6.875  1.00  0.00
ATOM   3007  H1  WAT   982       5.035  -2.152  -7.050  1.00  0.00
ATOM   3008  H2  WAT   982       4.118  -3.337  -7.267  1.00  0.00
TER
ATOM   3009  O   WAT   983      -4.743   2.442  -1.469  1.00  0.00
ATOM   3010  H1  WAT   983      -4.226   1.639  -1.524  1.00  0.00
ATOM   3011  H2  WAT   983      -5.195   2.380  -0.628  1.00  0.00
TER
ATOM   3012  O   WAT   984       0.144   3.709  -6.197  1.00  0.00
ATOM   3013  H1  WAT   984       0.485   4.453  -6.692  1.00  0.00
ATOM   3014  H2  WAT   984      -0.685   4.022  -5.834  1.00  0.00
TER
ATOM   3015  O   WAT   985      -7.259  -0.592   5.443  1.00  0.00
ATOM   3016  H1  WAT   985      -7.617   0.073   6.031  1.00  0.00
ATOM   3017  H2  WAT   985      -7.553  -1.424   5.814  1.00  0.00
TER
ATOM   3018  O   WAT   986      -4.058  -0.134   8.327  1.00  0.00
ATOM   3019  H1  WAT   986      -4.358   0.012   7.430  1.00  0.00
ATOM   3020  H2  WAT   986      -3.286  -0.693   8.234  1.00  0.00
TER
ATOM   3021  O   WAT   987       1.285   4.663   6.323  1.00  0.00
ATOM   3022  H1  WAT   987       1.300   3.731   6.105  1.00  0.00
ATOM   3023  H2  WAT   987       0.578   4.749   6.962  1.00  0.00
TER
ATOM   3024  O   WAT   988       6.419  -1.153  -7.407  1.00  0.00
ATOM   3025  H1  WAT   988       6.335  -0.721  -8.258  1.00  0.00
ATOM   3026  H2  WAT   988       7.138  -0.693  -6.975  1.00  0.00
TER
ATOM   3027  O   WAT   989       7.496   1.304   5.670  1.00  0.00
ATOM   3028  H1  WAT   989       6.771   1.897   5.472  1.00  0.00
ATOM   3029  H2  WAT   989       8.024   1.296   4.871  1.00  0.00
TER
ATOM   3030  O   WAT   990       7.448   5.702  -4.679  1.00  0.00
ATOM   3031  H1  WAT   990       6.805   5.047  -4.405  1.00  0.00
ATOM   3032  H2  WAT   990       7.061   6.107  -5.455  1.00  0.00
TER
ATOM   3033  O   WAT   991      -8.748  -0.593  -7.933  1.00  0.00
ATOM   3034  H1  WAT   991      -7.879  -0.310  -7.650  1.00  0.00
ATOM   3035  H2  WAT   991      -9.239   0.221  -8.048  1.00  0.00
TER
ATOM   3036  O   WAT   992      -5.683  -8.862  -3.340  1.00  0.00
ATOM   3037  H1  WAT   992      -5.812  -8.870  -2.392  1.00  0.00
ATOM   3038  H2  WAT   992      -6.507  -8.523  -3.691  1.00  0.00
TER
ATOM   3039  O   WAT   993       5.837   4.593  -8.142  1.00  0.00
ATOM   3040  H1  WAT   993       5.611   3.876  -7.549  1.00  0.00
ATOM   3041  H2  WAT   993       5.447   4.344  -8.979  1.00  0.00
TER
ATOM   3042  O   WAT   994       3.766   5.108   5.338  1.00  0.00
ATOM   3043  H1  WAT   994       4.101   5.695   6.016  1.00  0.00
ATOM   3044  H2  WAT   994       2.846   4.977   5.568  1.00  0.00
TER
ATOM   3045  O   WAT   995      -8.381   8.620  -7.367  1.00  0.00
ATOM   3046  H1  WAT   995      -8.021   9.219  -8.021  1.00  0.00
ATOM   3047  H2  WAT   995      -8.522   9.166  -6.594  1.00  0.00
TER
ATOM   3048  O   WAT   996      -8.684  -7.103   6.120  1.00  0.00
ATOM   3049  H1  WAT   996      -9.398  -6.903   6.726  1.00  0.00
ATOM   3050  H2  WAT   996      -8.265  -7.879   6.492  1.00  0.00
TER
ATOM   3051  O   WAT   997       5.419   2.510  -6.480  1.00  0.00
ATOM   3052  H1  WAT   997       5.131   2.972  -5.692  1.00  0.00
ATOM   3053  H2  WAT   997       6.214   2.050  -6.212  1.00  0.00
TER
ATOM   3054  O   WAT   998      -8.397   6.885   7.107  1.00  0.00
ATOM   3055  H1  WAT   998      -8.288   5.945   6.967  1.00  0.00
ATOM   3056  H2  WAT   998      -9.049   7.151   6.458  1.00  0.00
TER
ATOM   3057  O   WAT   999      -0.406   5.157   8.507  1.00  0.00
ATOM   3058  H1  WAT   999      -0.726   4.438   9.051  1.00  0.00
ATOM   3059  H2  WAT   999      -1.080   5.833   8.580  1.00  0.00
TER
ATOM   3060  O   WAT  1000      -2.364   6.003  -6.550  1.00  0.00
ATOM   3061  H1  WAT  1000      -2.373   6.736  -7.165  1.00  0.00
ATOM   3062  H2  WAT  1000      -3.284   5.756  -6.457  1.00  0.00
TER
ATOM   3063  O   WAT  1001      -6.763   1.225  -5.805  1.00  0.00
ATOM   3064  H1  WAT  1001      -7.371   1.964  -5.796  1.00  0.00
ATOM   3065  H2  WAT  1001      -6.289   1.314  -6.631  1.00  0.00
TER
ATOM   3066  O   WAT  1002       6.176  -5.655  -5.321  1.00  0.00
ATOM   3067  H1  WAT  1002       5.547  -5.550  -6.035  1.00  0.00
ATOM   3068  H2  WAT  1002       5.681  -5.435  -4.531  1.00  0.00
TER
ATOM   3069  O   WAT  1003       0.622   6.066  -7.887  1.00  0.00
ATOM   3070  H1  WAT  1003       0.723   5.862  -8.817  1.00  0.00
ATOM   3071  H2  WAT  1003      -0.278   5.812  -7.683  1.00  0.00
TER
ATOM   3072  O   WAT  1004       2.176  -6.651  -2.465  1.00  0.00
ATOM   3073  H1  WAT  1004       2.053  -6.632  -3.414  1.00  0.00
ATOM   3074  H2  WAT  1004       3.124  -6.603  -2.345  1.00  0.00
TER
ATOM   3075  O   WAT  1005      -0.736   8.585  -3.193  1.00  0.00
ATOM   3076  H1  WAT  1005      -0.482   8.547  -4.115  1.00  0.00
ATOM   3077  H2  WAT  1005      -1.685   8.458  -3.200  1.00  0.00
TER
ATOM   3078  O   WAT  1006      -3.652  -5.068  -6.530  1.00  0.00
ATOM   3079  H1  WAT  1006      -2.803  -4.631  -6.596  1.00  0.00
ATOM   3080  H2  WAT  1006      -4.019  -4.756  -5.703  1.00  0.00
TER
ATOM   3081  O   WAT  1007       6.977  -5.740   4.937  1.00  0.00
ATOM   3082  H1  WAT  1007       6.474  -4.999   5.277  1.00  0.00
ATOM   3083  H2  WAT  1007       7.792  -5.351   4.621  1.00  0.00
TER
ATOM   3084  O   WAT  1008       5.269  -0.496  -1.617  1.00  0.00
ATOM   3085  H1  WAT  1008       4.328  -0.481  -1.442  1.00  0.00
ATOM   3086  H2  WAT  1008       5.583  -1.283  -1.171  1.00  0.00
TER
ATOM   3087  O   WAT  1009      -4.753   1.186  -8.056  1.00  0.00
ATOM   3088  H1  WAT  1009      -3.987   1.074  -7.494  1.00  0.00
ATOM   3089  H2  WAT  1009      -4.675   0.489  -8.709  1.00  0.00
TER
ATOM   3090  O   WAT  1010      -6.058  -1.382  -7.373  1.00  0.00
ATOM   3091  H1  WAT  1010      -5.978  -2.329  -7.261  1.00  0.00
ATOM   3092  H2  WAT  1010      -5.166  -1.051  -7.267  1.00  0.00
TER
ATOM   3093  O   WAT  1011       7.271   6.675   0.059  1.00  0.00
ATOM   3094  H1  WAT  1011       7.396   7.498   0.531  1.00  0.00
ATOM   3095  H2  WAT  1011       8.138   6.464  -0.289  1.00  0.00
TER
ATOM   3096  O   WAT  1012      -5.257   8.768  -0.270  1.00  0.00
ATOM   3097  H1  WAT  1012      -4.521   8.219   0.001  1.00  0.00
ATOM   3098  H2  WAT  1012      -4.873   9.633  -0.409  1.00  0.00
TER
ATOM   3099  O   WAT  1013      -8.372   4.835  -4.395  1.00  0.00
ATOM   3100  H1  WAT  1013      -9.298   5.077  -4.405  1.00  0.00
ATOM   3101  H2  WAT  1013      -7.907   5.662  -4.517  1.00  0.00
TER
ATOM   3102  O   WAT  1014      -6.251   7.952   8.919  1.00  0.00
ATOM   3103  H1  WAT  1014      -5.450   8.274   9.333  1.00  0.00
ATOM   3104  H2  WAT  1014      -6.766   7.592   9.641  1.00  0.00
TER
ATOM   3105  O   WAT  1015      -2.147   7.941  -8.447  1.00  0.00
ATOM   3106  H1  WAT  1015      -1.354   8.230  -8.899  1.00  0.00
ATOM   3107  H2  WAT  1015      -2.666   7.510  -9.126  1.00  0.00
TER
ATOM   3108  O   WAT  1016       2.585   4.060   8.867  1.00  0.00
ATOM   3109  H1  WAT  1016       1.979   4.083   8.126  1.00  0.00
ATOM   3110  H2  WAT  1016       2.281   3.329   9.403  1.00  0.00
TER
ATOM   3111  O   WAT  1017       4.016   7.788   7.477  1.00  0.00
ATOM   3112  H1  WAT  1017       4.968   7.704   7.428  1.00  0.00
ATOM   3113  H2  WAT  1017       3.868   8.452   8.151  1.00  0.00
TER
ATOM   3114  O   WAT  1018       6.906   7.168  -7.023  1.00  0.00
ATOM   3115  H1  WAT  1018       6.621   6.754  -7.838  1.00  0.00
ATOM   3116  H2  WAT  1018       6.708   8.097  -7.143  1.00  0.00
TER
ATOM   3117  O   WAT  1019      -8.531   0.440   7.863  1.00  0.00
ATOM   3118  H1  WAT  1019      -8.027  -0.140   8.434  1.00  0.00
ATOM   3119  H2  WAT  1019      -9.270   0.724   8.400  1.00  0.00
TER
ATOM   3120  O   WAT  1020      -1.629   3.161  -8.583  1.00  0.00
ATOM   3121  H1  WAT  1020      -1.734   2.546  -7.857  1.00  0.00
ATOM   3122  H2  WAT  1020      -1.796   2.638  -9.366  1.00  0.00
TER
ATOM   3123  O   WAT  1021      -1.477   1.847   7.396  1.00  0.00
ATOM   3124  H1  WAT  1021      -2.243   2.415   7.312  1.00  0.00
ATOM   3125  H2  WAT  1021      -1.296   1.554   6.503  1.00  0.00
TER
ATOM   3126  O   WAT  1022       1.611   2.223  -7.979  1.00  0.00
ATOM   3127  H1  WAT  1022       1.062   2.670  -7.334  1.00  0.00
ATOM   3128  H2  WAT  1022       2.233   1.718  -7.455  1.00  0.00
TER
ATOM   3129  O   WAT  1023       5.665   3.577   7.954  1.00  0.00
ATOM   3130  H1  WAT  1023       6.406   3.915   7.450  1.00  0.00
ATOM   3131  H2  WAT  1023       4.902   3.746   7.401  1.00  0.00
TER
ATOM   3132  O   WAT  1024      -6.499  -1.417   8.758  1.00  0.00
ATOM   3133  H1  WAT  1024      -6.458  -1.716   9.666  1.00  0.00
ATOM   3134  H2  WAT  1024      -5.644  -1.017   8.598  1.00  0.00
TER
ATOM   3135  O   WAT  1025      -2.721   1.182  -6.082  1.00  0.00
ATOM   3136  H1  WAT  1025      -2.299   1.016  -5.239  1.00  0.00
ATOM   3137  H2  WAT  1025      -2.596   0.372  -6.577  1.00  0.00
TER
ATOM   3138  O   WAT  1026      -4.558  -2.838   6.725  1.00  0.00
ATOM   3139  H1  WAT  1026      -5.089  -3.329   6.097  1.00  0.00
ATOM   3140  H2  WAT  1026      -3.889  -2.410   6.191  1.00  0.00
TER
ATOM   3141  O   WAT  1027      -0.208   0.206  -8.834  1.00  0.00
ATOM   3142  H1  WAT  1027       0.312  -0.509  -9.200  1.00  0.00
ATOM   3143  H2  WAT  1027       0.439   0.845  -8.534  1.00  0.00
TER
ATOM   3144  O   WAT  1028       4.340   1.629   6.489  1.00  0.00
ATOM   3145  H1  WAT  1028       4.754   1.783   7.338  1.00  0.00
ATOM   3146  H2  WAT  1028       3.405   1.754   6.652  1.00  0.00
TER
ATOM   3147  O   WAT  1029       4.812  -1.032   8.493  1.00  0.00
ATOM   3148  H1  WAT  1029       5.394  -1.786   8.405  1.00  0.00
ATOM   3149  H2  WAT  1029       4.988  -0.501   7.716  1.00  0.00
TER
ATOM   3150  O   WAT  1030      -4.071  -5.872   6.805  1.00  0.00
ATOM   3151  H1  WAT  1030      -4.165  -6.490   6.080  1.00  0.00
ATOM   3152  H2  WAT  1030      -4.651  -5.145   6.578  1.00  0.00
TER
ATOM   3153  O   WAT  1031       3.776  -0.134   4.419  1.00  0.00
ATOM   3154  H1  WAT  1031       3.250   0.390   3.815  1.00  0.00
ATOM   3155  H2  WAT  1031       4.119   0.499   5.050  1.00  0.00
TER
ATOM   3156  O   WAT  1032      -3.825  -2.745  -9.136  1.00  0.00
ATOM   3157  H1  WAT  1032      -4.026  -3.608  -8.775  1.00  0.00
ATOM   3158  H2  WAT  1032      -3.996  -2.831 -10.074  1.00  0.00
TER
ATOM   3159  O   WAT  1033      -3.048   7.886   5.575  1.00  0.00
ATOM   3160  H1  WAT  1033      -3.586   8.611   5.255  1.00  0.00
ATOM   3161  H2  WAT  1033      -2.795   7.409   4.784  1.00  0.00
TER
ATOM   3162  O   WAT  1034      -1.796  -4.145   7.100  1.00  0.00
ATOM   3163  H1  WAT  1034      -1.206  -4.454   7.788  1.00  0.00
ATOM   3164  H2  WAT  1034      -2.614  -4.617   7.256  1.00  0.00
TER
ATOM   3165  O   WAT  1035       3.654  -7.934  -6.608  1.00  0.00
ATOM   3166  H1  WAT  1035       3.934  -8.777  -6.252  1.00  0.00
ATOM   3167  H2  WAT  1035       2.880  -7.701  -6.094  1.00  0.00
TER
ATOM   3168  O   WAT  1036      -5.027  -5.644  -9.148  1.00  0.00
ATOM   3169  H1  WAT  1036      -4.724  -5.638 -10.057  1.00  0.00
ATOM   3170  H2  WAT  1036      -4.287  -5.995  -8.652  1.00  0.00
TER
ATOM   3171  O   WAT  1037      -0.192   9.121   5.833  1.00  0.00
ATOM   3172  H1  WAT  1037      -0.266  10.025   6.140  1.00  0.00
ATOM   3173  H2  WAT  1037      -1.094   8.802   5.805  1.00  0.00
TER
ATOM   3174  O   WAT  1038      -1.808  -6.701  -8.163  1.00  0.00
ATOM   3175  H1  WAT  1038      -2.156  -7.379  -8.743  1.00  0.00
ATOM   3176  H2  WAT  1038      -1.607  -7.162  -7.348  1.00  0.00
TER
ATOM   3177  O   WAT  1039       0.357   8.287  -6.544  1.00  0.00
ATOM   3178  H1  WAT  1039       1.252   8.626  -6.522  1.00  0.00
ATOM   3179  H2  WAT  1039       0.388   7.565  -7.172  1.00  0.00
TER
ATOM   3180  O   WAT  1040      -6.004   3.660  -8.315  1.00  0.00
ATOM   3181  H1  WAT  1040      -5.566   4.203  -7.660  1.00  0.00
ATOM   3182  H2  WAT  1040      -5.519   2.834  -8.306  1.00  0.00
TER
ATOM   3183  O   WAT  1041      -8.789   6.449  -0.863  1.00  0.00
ATOM   3184  H1  WAT  1041      -8.459   5.581  -1.096  1.00  0.00
ATOM   3185  H2  WAT  1041      -8.360   6.655  -0.033  1.00  0.00
TER
ATOM   3186  O   WAT  1042      -4.193   4.780  -3.203  1.00  0.00
ATOM   3187  H1  WAT  1042      -4.494   4.656  -2.303  1.00  0.00
ATOM   3188  H2  WAT  1042      -4.299   3.920  -3.612  1.00  0.00
TER
ATOM   3189  O   WAT  1043      -8.300   7.316   1.875  1.00  0.00
ATOM   3190  H1  WAT  1043      -8.737   7.496   2.707  1.00  0.00
ATOM   3191  H2  WAT  1043      -7.732   8.073   1.733  1.00  0.00
TER
ATOM   3192  O   WAT  1044       7.336   6.817   6.162  1.00  0.00
ATOM   3193  H1  WAT  1044       6.736   6.877   5.419  1.00  0.00
ATOM   3194  H2  WAT  1044       7.465   5.878   6.292  1.00  0.00
TER
ATOM   3195  O   WAT  1045       8.576   4.559  -8.501  1.00  0.00
ATOM   3196  H1  WAT  1045       7.745   4.627  -8.030  1.00  0.00
ATOM   3197  H2  WAT  1045       8.753   5.450  -8.804  1.00  0.00
TER
ATOM   3198  O   WAT  1046       8.032   1.304  -5.997  1.00  0.00
ATOM   3199  H1  WAT  1046       8.794   1.874  -5.891  1.00  0.00
ATOM   3200  H2  WAT  1046       8.047   0.737  -5.226  1.00  0.00
TER
ATOM   3201  O   WAT  1047      -8.468  -0.172  -1.766  1.00  0.00
ATOM   3202  H1  WAT  1047      -9.123  -0.441  -2.410  1.00  0.00
ATOM   3203  H2  WAT  1047      -7.630  -0.282  -2.216  1.00  0.00
TER
ATOM   3204  O   WAT  1048       9.038   2.159  -1.153  1.00  0.00
ATOM   3205  H1  WAT  1048       9.409   1.376  -1.559  1.00  0.00
ATOM   3206  H2  WAT  1048       9.678   2.848  -1.331  1.00  0.00
TER
ATOM   3207  O   WAT  1049       6.021   3.543   4.260  1.00  0.00
ATOM   3208  H1  WAT  1049       5.207   3.972   4.523  1.00  0.00
ATOM   3209  H2  WAT  1049       6.429   4.154   3.647  1.00  0.00
TER
ATOM   3210  O   WAT  1050       8.084   1.597  -8.840  1.00  0.00
ATOM   3211  H1  WAT  1050       8.359   2.505  -8.968  1.00  0.00
ATOM   3212  H2  WAT  1050       7.895   1.534  -7.904  1.00  0.00
TER
ATOM   3213  O   WAT  1051       4.481  -5.378  -7.545  1.00  0.00
ATOM   3214  H1  WAT  1051       4.900  -5.565  -8.385  1.00  0.00
ATOM   3215  H2  WAT  1051       4.175  -6.230  -7.234  1.00  0.00
TER
ATOM   3216  O   WAT  1052       7.980  -0.466  -3.847  1.00  0.00
ATOM   3217  H1  WAT  1052       7.605  -1.233  -4.279  1.00  0.00
ATOM   3218  H2  WAT  1052       7.251  -0.083  -3.359  1.00  0.00
TER
ATOM   3219  O   WAT  1053      -7.430   0.213   2.774  1.00  0.00
ATOM   3220  H1  WAT  1053      -7.063   0.126   3.654  1.00  0.00
ATOM   3221  H2  WAT  1053      -7.999  -0.550   2.675  1.00  0.00
TER
ATOM   3222  O   WAT  1054       7.370  -1.319   5.787  1.00  0.00
ATOM   3223  H1  WAT  1054       7.139  -1.547   4.887  1.00  0.00
ATOM   3224  H2  WAT  1054       7.631  -0.399   5.742  1.00  0.00
TER
ATOM   3225  O   WAT  1055      -7.879  -2.876   6.680  1.00  0.00
ATOM   3226  H1  WAT  1055      -8.773  -2.909   7.019  1.00  0.00
ATOM   3227  H2  WAT  1055      -7.339  -2.677   7.445  1.00  0.00
TER
ATOM   3228  O   WAT  1056       5.809  -6.093   8.565  1.00  0.00
ATOM   3229  H1  WAT  1056       6.686  -6.085   8.948  1.00  0.00
ATOM   3230  H2  WAT  1056       5.821  -6.830   7.954  1.00  0.00
TER
ATOM   3231  O   WAT  1057      -9.254  -2.962  -5.824  1.00  0.00
ATOM   3232  H1  WAT  1057     -10.158  -2.699  -5.999  1.00  0.00
ATOM   3233  H2  WAT  1057      -8.770  -2.691  -6.604  1.00  0.00
TER
ATOM   3234  O   WAT  1058       7.255  -2.240  -0.546  1.00  0.00
ATOM   3235  H1  WAT  1058       7.779  -2.734  -1.177  1.00  0.00
ATOM   3236  H2  WAT  1058       7.841  -2.105   0.199  1.00  0.00
TER
ATOM   3237  O   WAT  1059       7.434  -2.156   2.976  1.00  0.00
ATOM   3238  H1  WAT  1059       6.485  -2.190   3.090  1.00  0.00
ATOM   3239  H2  WAT  1059       7.616  -1.246   2.741  1.00  0.00
TER
ATOM   3240  O   WAT  1060      -6.711  -3.906  -7.914  1.00  0.00
ATOM   3241  H1  WAT  1060      -6.002  -4.327  -8.400  1.00  0.00
ATOM   3242  H2  WAT  1060      -7.427  -3.838  -8.546  1.00  0.00
TER
ATOM   3243  O   WAT  1061      -7.064  -7.852  -8.874  1.00  0.00
ATOM   3244  H1  WAT  1061      -6.341  -7.311  -8.556  1.00  0.00
ATOM   3245  H2  WAT  1061      -6.791  -8.125  -9.750  1.00  0.00
TER
ATOM   3246  O   WAT  1062       6.745  -2.983  -4.607  1.00  0.00
ATOM   3247  H1  WAT  1062       7.241  -3.216  -3.822  1.00  0.00
ATOM   3248  H2  WAT  1062       6.547  -3.821  -5.023  1.00  0.00
TER
ATOM   3249  O   WAT  1063      -7.375  -8.601   1.028  1.00  0.00
ATOM   3250  H1  WAT  1063      -6.727  -9.151   0.588  1.00  0.00
ATOM   3251  H2  WAT  1063      -6.954  -8.347   1.850  1.00  0.00
TER
ATOM   3252  O   WAT  1064       8.174  -4.346  -2.073  1.00  0.00
ATOM   3253  H1  WAT  1064       8.064  -4.501  -1.135  1.00  0.00
ATOM   3254  H2  WAT  1064       8.935  -4.874  -2.316  1.00  0.00
TER
ATOM   3255  O   WAT  1065       6.521  -8.407   4.385  1.00  0.00
ATOM   3256  H1  WAT  1065       7.158  -7.794   4.751  1.00  0.00
ATOM   3257  H2  WAT  1065       6.668  -8.371   3.440  1.00  0.00
TER
ATOM   3258  O   WAT  1066       9.063  -6.516  -8.833  1.00  0.00
ATOM   3259  H1  WAT  1066       9.988  -6.648  -9.041  1.00  0.00
ATOM   3260  H2  WAT  1066       9.041  -6.436  -7.879  1.00  0.00
TER
ATOM   3261  O   WAT  1067       9.137  -5.745  -6.207  1.00  0.00
ATOM   3262  H1  WAT  1067       8.342  -5.810  -5.678  1.00  0.00
ATOM   3263  H2  WAT  1067       9.341  -4.810  -6.218  1.00  0.00
TER
ATOM   3264  O   WAT  1068       6.079   8.295  -2.213  1.00  0.00
ATOM   3265  H1  WAT  1068       6.675   7.973  -2.890  1.00  0.00
ATOM   3266  H2  WAT  1068       6.337   7.822  -1.422  1.00  0.00
TER
ATOM   3267  O   WAT  1069      -7.621  -8.446   3.771  1.00  0.00
ATOM   3268  H1  WAT  1069      -7.970  -7.989   4.536  1.00  0.00
ATOM   3269  H2  WAT  1069      -7.953  -9.340   3.853  1.00  0.00
TER
ATOM   3270  O   WAT  1070      -6.015   4.726   7.936  1.00  0.00
ATOM   3271  H1  WAT  1070      -6.058   4.356   8.817  1.00  0.00
ATOM   3272  H2  WAT  1070      -5.884   5.664   8.076  1.00  0.00
TER
ATOM   3273  O   WAT  1071      -0.109  -7.254   7.293  1.00  0.00
ATOM   3274  H1  WAT  1071      -0.170  -6.662   8.042  1.00  0.00
ATOM   3275  H2  WAT  1071       0.831  -7.362   7.148  1.00  0.00
TER
ATOM   3276  O   WAT  1072       8.946   8.302   4.338  1.00  0.00
ATOM   3277  H1  WAT  1072       8.452   8.699   3.621  1.00  0.00
ATOM   3278  H2  WAT  1072       8.337   7.677   4.732  1.00  0.00
TER
ATOM   3279  O   WAT  1073      -6.949  -8.918   7.046  1.00  0.00
ATOM   3280  H1  WAT  1073      -6.401  -9.099   6.282  1.00  0.00
ATOM   3281  H2  WAT  1073      -6.884  -9.709   7.581  1.00  0.00
TER
ATOM   3282  O   WAT  1074      -6.176   7.673   5.056  1.00  0.00
ATOM   3283  H1  WAT  1074      -6.770   7.541   5.795  1.00  0.00
ATOM   3284  H2  WAT  1074      -6.184   6.836   4.590  1.00  0.00
TER
ATOM   3285  O   WAT  1075       3.269  -9.034   3.259  1.00  0.00
ATOM   3286  H1  WAT  1075       2.395  -8.701   3.056  1.00  0.00
ATOM   3287  H2  WAT  1075       3.160  -9.507   4.084  1.00  0.00
TER
ATOM   3288  O   WAT  1076       6.630   8.944   1.617  1.00  0.00
ATOM   3289  H1  WAT  1076       6.170   9.696   1.242  1.00  0.00
ATOM   3290  H2  WAT  1076       6.001   8.225   1.558  1.00  0.00
TER
ATOM   3291  O   WAT  1077      -6.545   5.038   4.007  1.00  0.00
ATOM   3292  H1  WAT  1077      -7.272   4.419   3.939  1.00  0.00
ATOM   3293  H2  WAT  1077      -6.484   5.432   3.136  1.00  0.00
TER
ATOM   3294  O   WAT  1078       5.569  -7.415   0.243  1.00  0.00
ATOM   3295  H1  WAT  1078       6.010  -7.470  -0.605  1.00  0.00
ATOM   3296  H2  WAT  1078       5.300  -6.499   0.314  1.00  0.00
TER
ATOM   3297  O   WAT  1079       7.433  -7.783  -1.746  1.00  0.00
ATOM   3298  H1  WAT  1079       7.372  -8.727  -1.893  1.00  0.00
ATOM   3299  H2  WAT  1079       8.212  -7.675  -1.201  1.00  0.00
TER
ATOM   3300  O   WAT  1080      -8.262   8.356  -2.784  1.00  0.00
ATOM   3301  H1  WAT  1080      -8.430   7.723  -2.086  1.00  0.00
ATOM   3302  H2  WAT  1080      -9.129   8.562  -3.134  1.00  0.00
TER
ATOM   3303  O   WAT  1081      -7.639  -7.813  -5.281  1.00  0.00
ATOM   3304  H1  WAT  1081      -6.881  -7.700  -5.854  1.00  0.00
ATOM   3305  H2  WAT  1081      -8.101  -6.976  -5.326  1.00  0.00
TER
ATOM   3306  O   WAT  1082      -1.098  -5.699  -2.290  1.00  0.00
ATOM   3307  H1  WAT  1082      -1.910  -6.073  -2.631  1.00  0.00
ATOM   3308  H2  WAT  1082      -0.594  -6.454  -1.988  1.00  0.00
TER
ATOM   3309  O   WAT  1083       3.405  -9.034  -1.052  1.00  0.00
ATOM   3310  H1  WAT  1083       4.008  -8.462  -0.577  1.00  0.00
ATOM   3311  H2  WAT  1083       2.664  -8.470  -1.275  1.00  0.00
TER
ATOM   3312  O   WAT  1084       6.548  -8.632  -5.778  1.00  0.00
ATOM   3313  H1  WAT  1084       6.743  -7.734  -5.511  1.00  0.00
ATOM   3314  H2  WAT  1084       5.761  -8.863  -5.285  1.00  0.00
TER
ATOM   3315  O   WAT  1085      -6.656   7.049  -5.339  1.00  0.00
ATOM   3316  H1  WAT  1085      -7.181   7.430  -6.043  1.00  0.00
ATOM   3317  H2  WAT  1085      -6.731   7.674  -4.618  1.00  0.00
TER
ATOM   3318  O   WAT  1086      -5.267  -7.286  -6.740  1.00  0.00
ATOM   3319  H1  WAT  1086      -4.737  -8.073  -6.870  1.00  0.00
ATOM   3320  H2  WAT  1086      -4.634  -6.607  -6.507  1.00  0.00
TER
ATOM   3321  O   WAT  1087      -3.073  -7.549  -3.686  1.00  0.00
ATOM   3322  H1  WAT  1087      -3.703  -8.250  -3.519  1.00  0.00
ATOM   3323  H2  WAT  1087      -3.612  -6.788  -3.903  1.00  0.00
TER
ATOM   3324  O   WAT  1088      -0.134   9.065   8.985  1.00  0.00
ATOM   3325  H1  WAT  1088       0.793   8.830   9.029  1.00  0.00
ATOM   3326  H2  WAT  1088      -0.149   9.893   8.504  1.00  0.00
TER
ATOM   3327  O   WAT  1089       8.101   8.608  -4.017  1.00  0.00
ATOM   3328  H1  WAT  1089       8.276   7.922  -4.661  1.00  0.00
ATOM   3329  H2  WAT  1089       7.403   9.133  -4.410  1.00  0.00
TER
ATOM   3330  O   WAT  1090      -2.947  -8.270   8.749  1.00  0.00
ATOM   3331  H1  WAT  1090      -3.229  -7.767   7.985  1.00  0.00
ATOM   3332  H2  WAT  1090      -2.565  -9.068   8.384  1.00  0.00
TER
ATOM   3333  O   WAT  1091      -4.056   8.997  -6.464  1.00  0.00
ATOM   3334  H1  WAT  1091      -3.325   8.713  -7.011  1.00  0.00
ATOM   3335  H2  WAT  1091      -3.797   8.759  -5.574  1.00  0.00
TER
ATOM   3336  O   WAT  1092      -4.895   5.114  -6.459  1.00  0.00
ATOM   3337  H1  WAT  1092      -5.524   5.582  -5.911  1.00  0.00
ATOM   3338  H2  WAT  1092      -4.780   4.269  -6.025  1.00  0.00
TER
ATOM   3339  O   WAT  1093       3.654  -8.855   9.327  1.00  0.00
ATOM   3340  H1  WAT  1093       3.541  -8.535  10.223  1.00  0.00
ATOM   3341  H2  WAT  1093       4.471  -8.454   9.031  1.00  0.00
TER
ATOM   3342  O   WAT  1094       6.434   8.292   8.809  1.00  0.00
ATOM   3343  H1  WAT  1094       7.227   7.797   8.602  1.00  0.00
ATOM   3344  H2  WAT  1094       6.727   8.971   9.417  1.00  0.00
TER
ATOM   3345  O   WAT  1095       0.692   0.942 -18.428  1.00  0.00
ATOM   3346  H1  WAT  1095      -0.084   0.462 -18.138  1.00  0.00
ATOM   3347  H2  WAT  1095       1.343   0.263 -18.603  1.00  0.00
TER
ATOM   3348  O   WAT  1096      -5.292   1.254 -17.551  1.00  0.00
ATOM   3349  H1  WAT  1096      -6.123   0.999 -17.151  1.00  0.00
ATOM   3350  H2  WAT  1096      -4.683   1.325 -16.815  1.00  0.00
TER
ATOM   3351  O   WAT  1097       4.713   5.348 -19.648  1.00  0.00
ATOM   3352  H1  WAT  1097       4.251   4.577 -19.320  1.00  0.00
ATOM   3353  H2  WAT  1097       5.525   5.375 -19.143  1.00  0.00
TER
ATOM   3354  O   WAT  1098      -5.311   5.288 -17.355  1.00  0.00
ATOM   3355  H1  WAT  1098      -5.009   4.398 -17.534  1.00  0.00
ATOM   3356  H2  WAT  1098      -4.567   5.845 -17.583  1.00  0.00
TER
ATOM   3357  O   WAT  1099      -8.919  -1.185 -17.882  1.00  0.00
ATOM   3358  H1  WAT  1099      -8.347  -1.953 -17.882  1.00  0.00
ATOM   3359  H2  WAT  1099      -8.919  -0.886 -18.792  1.00  0.00
TER
ATOM   3360  O   WAT  1100       0.133   3.618 -18.421  1.00  0.00
ATOM   3361  H1  WAT  1100       0.064   2.677 -18.582  1.00  0.00
ATOM   3362  H2  WAT  1100       0.895   3.708 -17.849  1.00  0.00
TER
ATOM   3363  O   WAT  1101      -7.677  -5.777 -16.095  1.00  0.00
ATOM   3364  H1  WAT  1101      -7.856  -6.674 -15.815  1.00  0.00
ATOM   3365  H2  WAT  1101      -8.079  -5.229 -15.421  1.00  0.00
TER
ATOM   3366  O   WAT  1102       1.163  -3.575 -18.194  1.00  0.00
ATOM   3367  H1  WAT  1102       1.540  -4.448 -18.307  1.00  0.00
ATOM   3368  H2  WAT  1102       1.065  -3.239 -19.085  1.00  0.00
TER
ATOM   3369  O   WAT  1103      -7.058  -3.280 -17.487  1.00  0.00
ATOM   3370  H1  WAT  1103      -6.377  -3.017 -16.868  1.00  0.00
ATOM   3371  H2  WAT  1103      -7.373  -4.120 -17.153  1.00  0.00
TER
ATOM   3372  O   WAT  1104      -2.865  -2.234 -18.400  1.00  0.00
ATOM   3373  H1  WAT  1104      -2.358  -1.736 -17.759  1.00  0.00
ATOM   3374  H2  WAT  1104      -2.334  -3.010 -18.576  1.00  0.00
TER
ATOM   3375  O   WAT  1105       9.236  -4.063 -14.697  1.00  0.00
ATOM   3376  H1  WAT  1105       8.531  -3.675 -15.216  1.00  0.00
ATOM   3377  H2  WAT  1105       9.501  -3.368 -14.095  1.00  0.00
TER
ATOM   3378  O   WAT  1106      -4.582  -7.594 -14.134  1.00  0.00
ATOM   3379  H1  WAT  1106      -4.580  -7.077 -14.939  1.00  0.00
ATOM   3380  H2  WAT  1106      -5.411  -8.071 -14.157  1.00  0.00
TER
ATOM   3381  O   WAT  1107      -3.332   2.046 -15.956  1.00  0.00
ATOM   3382  H1  WAT  1107      -3.665   2.673 -15.314  1.00  0.00
ATOM   3383  H2  WAT  1107      -3.155   2.572 -16.736  1.00  0.00
TER
ATOM   3384  O   WAT  1108       5.182  -4.140 -18.489  1.00  0.00
ATOM   3385  H1  WAT  1108       4.477  -3.851 -17.908  1.00  0.00
ATOM   3386  H2  WAT  1108       5.543  -3.330 -18.849  1.00  0.00
TER
ATOM   3387  O   WAT  1109      -4.900  -5.883 -16.127  1.00  0.00
ATOM   3388  H1  WAT  1109      -4.559  -5.039 -16.421  1.00  0.00
ATOM   3389  H2  WAT  1109      -5.839  -5.735 -16.010  1.00  0.00
TER
ATOM   3390  O   WAT  1110      -4.120   4.014 -14.141  1.00  0.00
ATOM   3391  H1  WAT  1110      -3.502   4.689 -14.423  1.00  0.00
ATOM   3392  H2  WAT  1110      -4.980   4.423 -14.233  1.00  0.00
TER
ATOM   3393  O   WAT  1111       6.798   5.478 -16.226  1.00  0.00
ATOM   3394  H1  WAT  1111       6.114   6.148 -16.234  1.00  0.00
ATOM   3395  H2  WAT  1111       7.338   5.676 -16.991  1.00  0.00
TER
ATOM   3396  O   WAT  1112       8.250  -4.694 -18.098  1.00  0.00
ATOM   3397  H1  WAT  1112       7.303  -4.660 -17.966  1.00  0.00
ATOM   3398  H2  WAT  1112       8.575  -3.880 -17.713  1.00  0.00
TER
ATOM   3399  O   WAT  1113       4.334   7.322 -17.511  1.00  0.00
ATOM   3400  H1  WAT  1113       4.347   6.918 -18.379  1.00  0.00
ATOM   3401  H2  WAT  1113       3.781   8.097 -17.615  1.00  0.00
TER
ATOM   3402  O   WAT  1114       3.733   2.225 -16.183  1.00  0.00
ATOM   3403  H1  WAT  1114       4.149   2.011 -17.018  1.00  0.00
ATOM   3404  H2  WAT  1114       4.456   2.482 -15.612  1.00  0.00
TER
ATOM   3405  O   WAT  1115       7.679   0.624 -16.091  1.00  0.00
ATOM   3406  H1  WAT  1115       6.851   0.693 -16.566  1.00  0.00
ATOM   3407  H2  WAT  1115       8.274   1.209 -16.560  1.00  0.00
TER
ATOM   3408  O   WAT  1116       4.643  -2.589 -15.146  1.00  0.00
ATOM   3409  H1  WAT  1116       4.230  -1.764 -14.892  1.00  0.00
ATOM   3410  H2  WAT  1116       3.911  -3.175 -15.338  1.00  0.00
TER
ATOM   3411  O   WAT  1117      -2.756   3.883 -18.120  1.00  0.00
ATOM   3412  H1  WAT  1117      -3.053   3.278 -18.799  1.00  0.00
ATOM   3413  H2  WAT  1117      -1.806   3.921 -18.231  1.00  0.00
TER
ATOM   3414  O   WAT  1118      -4.511  -3.029 -16.504  1.00  0.00
ATOM   3415  H1  WAT  1118      -3.959  -2.919 -17.279  1.00  0.00
ATOM   3416  H2  WAT  1118      -3.997  -2.655 -15.789  1.00  0.00
TER
ATOM   3417  O   WAT  1119       5.333   7.457 -14.458  1.00  0.00
ATOM   3418  H1  WAT  1119       4.856   8.264 -14.651  1.00  0.00
ATOM   3419  H2  WAT  1119       4.649   6.804 -14.305  1.00  0.00
TER
ATOM   3420  O   WAT  1120      -3.664   3.622 -11.469  1.00  0.00
ATOM   3421  H1  WAT  1120      -4.561   3.846 -11.222  1.00  0.00
ATOM   3422  H2  WAT  1120      -3.639   3.745 -12.418  1.00  0.00
TER
ATOM   3423  O   WAT  1121      -4.837   0.493 -12.894  1.00  0.00
ATOM   3424  H1  WAT  1121      -4.976   1.365 -12.525  1.00  0.00
ATOM   3425  H2  WAT  1121      -5.719   0.150 -13.039  1.00  0.00
TER
ATOM   3426  O   WAT  1122      -3.039   6.435 -10.685  1.00  0.00
ATOM   3427  H1  WAT  1122      -3.067   6.839 -11.552  1.00  0.00
ATOM   3428  H2  WAT  1122      -3.202   5.506 -10.848  1.00  0.00
TER
ATOM   3429  O   WAT  1123       8.913   7.218  -9.389  1.00  0.00
ATOM   3430  H1  WAT  1123       9.389   7.696  -8.710  1.00  0.00
ATOM   3431  H2  WAT  1123       9.534   7.150 -10.114  1.00  0.00
TER
ATOM   3432  O   WAT  1124      -8.885   2.263 -16.977  1.00  0.00
ATOM   3433  H1  WAT  1124      -8.807   2.398 -17.921  1.00  0.00
ATOM   3434  H2  WAT  1124      -8.271   1.554 -16.784  1.00  0.00
TER
ATOM   3435  O   WAT  1125       8.316   4.409 -12.229  1.00  0.00
ATOM   3436  H1  WAT  1125       8.442   4.170 -13.147  1.00  0.00
ATOM   3437  H2  WAT  1125       8.358   3.578 -11.757  1.00  0.00
TER
ATOM   3438  O   WAT  1126       2.178   8.112 -13.659  1.00  0.00
ATOM   3439  H1  WAT  1126       2.692   8.023 -12.857  1.00  0.00
ATOM   3440  H2  WAT  1126       1.335   8.458 -13.366  1.00  0.00
TER
ATOM   3441  O   WAT  1127       8.169  -3.538 -11.264  1.00  0.00
ATOM   3442  H1  WAT  1127       7.553  -3.030 -11.792  1.00  0.00
ATOM   3443  H2  WAT  1127       7.848  -4.438 -11.321  1.00  0.00
TER
ATOM   3444  O   WAT  1128      -8.829   3.304 -14.437  1.00  0.00
ATOM   3445  H1  WAT  1128      -8.666   2.835 -15.255  1.00  0.00
ATOM   3446  H2  WAT  1128      -8.364   2.796 -13.772  1.00  0.00
TER
ATOM   3447  O   WAT  1129      -4.057  -7.565 -19.401  1.00  0.00
ATOM   3448  H1  WAT  1129      -4.500  -6.784 -19.733  1.00  0.00
ATOM   3449  H2  WAT  1129      -3.498  -7.242 -18.694  1.00  0.00
TER
ATOM   3450  O   WAT  1130       0.230  -4.698 -13.798  1.00  0.00
ATOM   3451  H1  WAT  1130      -0.232  -4.490 -12.986  1.00  0.00
ATOM   3452  H2  WAT  1130      -0.172  -5.513 -14.101  1.00  0.00
TER
ATOM   3453  O   WAT  1131       5.230  -3.478 -12.668  1.00  0.00
ATOM   3454  H1  WAT  1131       4.380  -3.777 -12.347  1.00  0.00
ATOM   3455  H2  WAT  1131       5.071  -3.233 -13.580  1.00  0.00
TER
ATOM   3456  O   WAT  1132       2.325  -1.977 -10.568  1.00  0.00
ATOM   3457  H1  WAT  1132       2.651  -2.811 -10.908  1.00  0.00
ATOM   3458  H2  WAT  1132       3.113  -1.455 -10.420  1.00  0.00
TER
ATOM   3459  O   WAT  1133      -2.019  -7.021 -17.542  1.00  0.00
ATOM   3460  H1  WAT  1133      -1.722  -6.114 -17.623  1.00  0.00
ATOM   3461  H2  WAT  1133      -1.471  -7.509 -18.156  1.00  0.00
TER
ATOM   3462  O   WAT  1134      -1.826  -1.543 -11.007  1.00  0.00
ATOM   3463  H1  WAT  1134      -1.921  -2.484 -11.157  1.00  0.00
ATOM   3464  H2  WAT  1134      -0.982  -1.322 -11.402  1.00  0.00
TER
ATOM   3465  O   WAT  1135      -6.695  -5.132 -12.854  1.00  0.00
ATOM   3466  H1  WAT  1135      -7.088  -4.284 -12.646  1.00  0.00
ATOM   3467  H2  WAT  1135      -7.383  -5.769 -12.663  1.00  0.00
TER
ATOM   3468  O   WAT  1136      -0.120  -5.049  -9.784  1.00  0.00
ATOM   3469  H1  WAT  1136      -0.810  -5.241  -9.149  1.00  0.00
ATOM   3470  H2  WAT  1136       0.623  -4.765  -9.251  1.00  0.00
TER
ATOM   3471  O   WAT  1137      -9.393  -7.209 -18.821  1.00  0.00
ATOM   3472  H1  WAT  1137      -9.682  -6.639 -18.108  1.00  0.00
ATOM   3473  H2  WAT  1137      -8.648  -7.689 -18.457  1.00  0.00
TER
ATOM   3474  O   WAT  1138       2.156  -1.209 -16.949  1.00  0.00
ATOM   3475  H1  WAT  1138       1.424  -0.700 -16.600  1.00  0.00
ATOM   3476  H2  WAT  1138       1.759  -2.026 -17.250  1.00  0.00
TER
ATOM   3477  O   WAT  1139      -1.406  -4.533 -18.543  1.00  0.00
ATOM   3478  H1  WAT  1139      -1.402  -4.974 -19.393  1.00  0.00
ATOM   3479  H2  WAT  1139      -0.511  -4.212 -18.436  1.00  0.00
TER
ATOM   3480  O   WAT  1140      -5.556  -4.651 -19.584  1.00  0.00
ATOM   3481  H1  WAT  1140      -5.896  -4.173 -18.827  1.00  0.00
ATOM   3482  H2  WAT  1140      -6.318  -5.104 -19.944  1.00  0.00
TER
ATOM   3483  O   WAT  1141       2.619  -5.755 -17.536  1.00  0.00
ATOM   3484  H1  WAT  1141       2.636  -5.304 -16.692  1.00  0.00
ATOM   3485  H2  WAT  1141       2.370  -6.655 -17.323  1.00  0.00
TER
ATOM   3486  O   WAT  1142       6.046  -8.342 -11.698  1.00  0.00
ATOM   3487  H1  WAT  1142       6.370  -9.073 -11.172  1.00  0.00
ATOM   3488  H2  WAT  1142       6.082  -8.661 -12.599  1.00  0.00
TER
ATOM   3489  O   WAT  1143      -7.255   2.679 -12.278  1.00  0.00
ATOM   3490  H1  WAT  1143      -7.639   2.039 -11.679  1.00  0.00
ATOM   3491  H2  WAT  1143      -6.944   3.383 -11.708  1.00  0.00
TER
ATOM   3492  O   WAT  1144      -1.105  -0.473 -16.797  1.00  0.00
ATOM   3493  H1  WAT  1144      -0.738  -0.947 -16.051  1.00  0.00
ATOM   3494  H2  WAT  1144      -1.295   0.401 -16.456  1.00  0.00
TER
ATOM   3495  O   WAT  1145      -3.315  -1.432 -14.478  1.00  0.00
ATOM   3496  H1  WAT  1145      -3.620  -0.553 -14.253  1.00  0.00
ATOM   3497  H2  WAT  1145      -2.361  -1.372 -14.443  1.00  0.00
TER
ATOM   3498  O   WAT  1146       5.972   1.770 -18.089  1.00  0.00
ATOM   3499  H1  WAT  1146       6.692   2.266 -18.479  1.00  0.00
ATOM   3500  H2  WAT  1146       5.770   1.092 -18.734  1.00  0.00
TER
ATOM   3501  O   WAT  1147       1.354   1.841 -12.202  1.00  0.00
ATOM   3502  H1  WAT  1147       1.287   0.921 -12.456  1.00  0.00
ATOM   3503  H2  WAT  1147       0.724   1.939 -11.488  1.00  0.00
TER
ATOM   3504  O   WAT  1148      -4.743   2.442 -20.244  1.00  0.00
ATOM   3505  H1  WAT  1148      -4.226   1.639 -20.298  1.00  0.00
ATOM   3506  H2  WAT  1148      -5.195   2.380 -19.402  1.00  0.00
TER
ATOM   3507  O   WAT  1149      -7.259  -0.592 -13.331  1.00  0.00
ATOM   3508  H1  WAT  1149      -7.617   0.073 -12.744  1.00  0.00
ATOM   3509  H2  WAT  1149      -7.553  -1.424 -12.960  1.00  0.00
TER
ATOM   3510  O   WAT  1150      -4.058  -0.134 -10.447  1.00  0.00
ATOM   3511  H1  WAT  1150      -4.358   0.012 -11.344  1.00  0.00
ATOM   3512  H2  WAT  1150      -3.286  -0.693 -10.540  1.00  0.00
TER
ATOM   3513  O   WAT  1151       1.285   4.663 -12.452  1.00  0.00
ATOM   3514  H1  WAT  1151       1.300   3.731 -12.670  1.00  0.00
ATOM   3515  H2  WAT  1151       0.578   4.749 -11.813  1.00  0.00
TER
ATOM   3516  O   WAT  1152       7.496   1.304 -13.105  1.00  0.00
ATOM   3517  H1  WAT  1152       6.771   1.897 -13.302  1.00  0.00
ATOM   3518  H2  WAT  1152       8.024   1.296 -13.904  1.00  0.00
TER
ATOM   3519  O   WAT  1153       3.026   3.030 -19.606  1.00  0.00
ATOM   3520  H1  WAT  1153       3.379   2.433 -20.266  1.00  0.00
ATOM   3521  H2  WAT  1153       2.143   2.705 -19.436  1.00  0.00
TER
ATOM   3522  O   WAT  1154       0.719   6.305 -15.358  1.00  0.00
ATOM   3523  H1  WAT  1154       1.363   6.511 -14.680  1.00  0.00
ATOM   3524  H2  WAT  1154       1.082   5.544 -15.811  1.00  0.00
TER
ATOM   3525  O   WAT  1155       1.992   4.308 -16.640  1.00  0.00
ATOM   3526  H1  WAT  1155       2.634   3.608 -16.527  1.00  0.00
ATOM   3527  H2  WAT  1155       2.517   5.088 -16.820  1.00  0.00
TER
ATOM   3528  O   WAT  1156       3.766   5.108 -13.436  1.00  0.00
ATOM   3529  H1  WAT  1156       4.101   5.695 -12.759  1.00  0.00
ATOM   3530  H2  WAT  1156       2.846   4.977 -13.207  1.00  0.00
TER
ATOM   3531  O   WAT  1157      -8.684  -7.103 -12.654  1.00  0.00
ATOM   3532  H1  WAT  1157      -9.398  -6.903 -12.049  1.00  0.00
ATOM   3533  H2  WAT  1157      -8.265  -7.879 -12.282  1.00  0.00
TER
ATOM   3534  O   WAT  1158      -8.397   6.885 -11.667  1.00  0.00
ATOM   3535  H1  WAT  1158      -8.288   5.945 -11.808  1.00  0.00
ATOM   3536  H2  WAT  1158      -9.049   7.151 -12.316  1.00  0.00
TER
ATOM   3537  O   WAT  1159      -0.406   5.157 -10.267  1.00  0.00
ATOM   3538  H1  WAT  1159      -0.726   4.438  -9.723  1.00  0.00
ATOM   3539  H2  WAT  1159      -1.080   5.833 -10.194  1.00  0.00
TER
ATOM   3540  O   WAT  1160       2.810  -4.610 -14.904  1.00  0.00
ATOM   3541  H1  WAT  1160       3.178  -5.431 -14.576  1.00  0.00
ATOM   3542  H2  WAT  1160       1.950  -4.550 -14.488  1.00  0.00
TER
ATOM   3543  O   WAT  1161      -0.230  -1.956 -14.680  1.00  0.00
ATOM   3544  H1  WAT  1161       0.269  -1.482 -14.015  1.00  0.00
ATOM   3545  H2  WAT  1161      -0.088  -2.880 -14.473  1.00  0.00
TER
ATOM   3546  O   WAT  1162       6.977  -5.740 -13.837  1.00  0.00
ATOM   3547  H1  WAT  1162       6.474  -4.999 -13.498  1.00  0.00
ATOM   3548  H2  WAT  1162       7.792  -5.351 -14.153  1.00  0.00
TER
ATOM   3549  O   WAT  1163       5.269  -0.496 -20.391  1.00  0.00
ATOM   3550  H1  WAT  1163       4.328  -0.481 -20.216  1.00  0.00
ATOM   3551  H2  WAT  1163       5.583  -1.283 -19.945  1.00  0.00
TER
ATOM   3552  O   WAT  1164       7.271   6.675 -18.716  1.00  0.00
ATOM   3553  H1  WAT  1164       7.396   7.498 -18.243  1.00  0.00
ATOM   3554  H2  WAT  1164       8.138   6.464 -19.063  1.00  0.00
TER
ATOM   3555  O   WAT  1165      -5.257   8.768 -19.044  1.00  0.00
ATOM   3556  H1  WAT  1165      -4.521   8.219 -18.773  1.00  0.00
ATOM   3557  H2  WAT  1165      -4.873   9.633 -19.183  1.00  0.00
TER
ATOM   3558  O   WAT  1166      -6.251   7.952  -9.855  1.00  0.00
ATOM   3559  H1  WAT  1166      -5.450   8.274  -9.442  1.00  0.00
ATOM   3560  H2  WAT  1166      -6.766   7.592  -9.133  1.00  0.00
TER
ATOM   3561  O   WAT  1167       2.585   4.060  -9.908  1.00  0.00
ATOM   3562  H1  WAT  1167       1.979   4.083 -10.648  1.00  0.00
ATOM   3563  H2  WAT  1167       2.281   3.329  -9.371  1.00  0.00
TER
ATOM   3564  O   WAT  1168       4.016   7.788 -11.297  1.00  0.00
ATOM   3565  H1  WAT  1168       4.968   7.704 -11.347  1.00  0.00
ATOM   3566  H2  WAT  1168       3.868   8.452 -10.623  1.00  0.00
TER
ATOM   3567  O   WAT  1169      -8.531   0.440 -10.912  1.00  0.00
ATOM   3568  H1  WAT  1169      -8.027  -0.140 -10.340  1.00  0.00
ATOM   3569  H2  WAT  1169      -9.270   0.724 -10.374  1.00  0.00
TER
ATOM   3570  O   WAT  1170      -1.477   1.847 -11.378  1.00  0.00
ATOM   3571  H1  WAT  1170      -2.243   2.415 -11.463  1.00  0.00
ATOM   3572  H2  WAT  1170      -1.296   1.554 -12.271  1.00  0.00
TER
ATOM   3573  O   WAT  1171       5.665   3.577 -10.821  1.00  0.00
ATOM   3574  H1  WAT  1171       6.406   3.915 -11.324  1.00  0.00
ATOM   3575  H2  WAT  1171       4.902   3.746 -11.374  1.00  0.00
TER
ATOM   3576  O   WAT  1172      -6.499  -1.417 -10.017  1.00  0.00
ATOM   3577  H1  WAT  1172      -6.458  -1.716  -9.108  1.00  0.00
ATOM   3578  H2  WAT  1172      -5.644  -1.017 -10.176  1.00  0.00
TER
ATOM   3579  O   WAT  1173      -4.558  -2.838 -12.049  1.00  0.00
ATOM   3580  H1  WAT  1173      -5.089  -3.329 -12.677  1.00  0.00
ATOM   3581  H2  WAT  1173      -3.889  -2.410 -12.583  1.00  0.00
TER
ATOM   3582  O   WAT  1174       4.340   1.629 -12.285  1.00  0.00
ATOM   3583  H1  WAT  1174       4.754   1.783 -11.436  1.00  0.00
ATOM   3584  H2  WAT  1174       3.405   1.754 -12.123  1.00  0.00
TER
ATOM   3585  O   WAT  1175       4.812  -1.032 -10.281  1.00  0.00
ATOM   3586  H1  WAT  1175       5.394  -1.786 -10.369  1.00  0.00
ATOM   3587  H2  WAT  1175       4.988  -0.501 -11.058  1.00  0.00
TER
ATOM   3588  O   WAT  1176      -4.071  -5.872 -11.970  1.00  0.00
ATOM   3589  H1  WAT  1176      -4.165  -6.490 -12.694  1.00  0.00
ATOM   3590  H2  WAT  1176      -4.651  -5.145 -12.197  1.00  0.00
TER
ATOM   3591  O   WAT  1177      -1.305  -7.315 -14.937  1.00  0.00
ATOM   3592  H1  WAT  1177      -1.753  -7.292 -15.782  1.00  0.00
ATOM   3593  H2  WAT  1177      -1.938  -7.713 -14.340  1.00  0.00
TER
ATOM   3594  O   WAT  1178      -0.899   1.581 -14.316  1.00  0.00
ATOM   3595  H1  WAT  1178      -0.480   2.424 -14.488  1.00  0.00
ATOM   3596  H2  WAT  1178      -1.818   1.718 -14.545  1.00  0.00
TER
ATOM   3597  O   WAT  1179       1.437  -0.688 -12.932  1.00  0.00
ATOM   3598  H1  WAT  1179       1.557  -1.283 -12.192  1.00  0.00
ATOM   3599  H2  WAT  1179       2.297  -0.651 -13.352  1.00  0.00
TER
ATOM   3600  O   WAT  1180       3.776  -0.134 -14.356  1.00  0.00
ATOM   3601  H1  WAT  1180       3.250   0.390 -14.959  1.00  0.00
ATOM   3602  H2  WAT  1180       4.119   0.499 -13.725  1.00  0.00
TER
ATOM   3603  O   WAT  1181      -3.048   7.886 -13.200  1.00  0.00
ATOM   3604  H1  WAT  1181      -3.586   8.611 -13.519  1.00  0.00
ATOM   3605  H2  WAT  1181      -2.795   7.409 -13.990  1.00  0.00
TER
ATOM   3606  O   WAT  1182      -1.796  -4.145 -11.674  1.00  0.00
ATOM   3607  H1  WAT  1182      -1.206  -4.454 -10.986  1.00  0.00
ATOM   3608  H2  WAT  1182      -2.614  -4.617 -11.518  1.00  0.00
TER
ATOM   3609  O   WAT  1183       3.024  -4.529 -11.441  1.00  0.00
ATOM   3610  H1  WAT  1183       2.335  -5.191 -11.506  1.00  0.00
ATOM   3611  H2  WAT  1183       3.744  -4.975 -10.996  1.00  0.00
TER
ATOM   3612  O   WAT  1184      -0.192   9.121 -12.941  1.00  0.00
ATOM   3613  H1  WAT  1184      -0.266  10.025 -12.634  1.00  0.00
ATOM   3614  H2  WAT  1184      -1.094   8.802 -12.969  1.00  0.00
TER
ATOM   3615  O   WAT  1185      -8.789   6.449 -19.638  1.00  0.00
ATOM   3616  H1  WAT  1185      -8.459   5.581 -19.870  1.00  0.00
ATOM   3617  H2  WAT  1185      -8.360   6.655 -18.807  1.00  0.00
TER
ATOM   3618  O   WAT  1186      -8.300   7.316 -16.900  1.00  0.00
ATOM   3619  H1  WAT  1186      -8.737   7.496 -16.067  1.00  0.00
ATOM   3620  H2  WAT  1186      -7.732   8.073 -17.041  1.00  0.00
TER
ATOM   3621  O   WAT  1187       7.336   6.817 -12.612  1.00  0.00
ATOM   3622  H1  WAT  1187       6.736   6.877 -13.355  1.00  0.00
ATOM   3623  H2  WAT  1187       7.465   5.878 -12.482  1.00  0.00
TER
ATOM   3624  O   WAT  1188       9.038   2.159 -19.927  1.00  0.00
ATOM   3625  H1  WAT  1188       9.409   1.376 -20.334  1.00  0.00
ATOM   3626  H2  WAT  1188       9.678   2.848 -20.106  1.00  0.00
TER
ATOM   3627  O   WAT  1189       6.021   3.543 -14.514  1.00  0.00
ATOM   3628  H1  WAT  1189       5.207   3.972 -14.252  1.00  0.00
ATOM   3629  H2  WAT  1189       6.429   4.154 -15.127  1.00  0.00
TER
ATOM   3630  O   WAT  1190      -7.430   0.213 -16.000  1.00  0.00
ATOM   3631  H1  WAT  1190      -7.063   0.126 -15.121  1.00  0.00
ATOM   3632  H2  WAT  1190      -7.999  -0.550 -16.100  1.00  0.00
TER
ATOM   3633  O   WAT  1191       7.370  -1.319 -12.987  1.00  0.00
ATOM   3634  H1  WAT  1191       7.139  -1.547 -13.888  1.00  0.00
ATOM   3635  H2  WAT  1191       7.631  -0.399 -13.033  1.00  0.00
TER
ATOM   3636  O   WAT  1192      -7.879  -2.876 -12.095  1.00  0.00
ATOM   3637  H1  WAT  1192      -8.773  -2.909 -11.755  1.00  0.00
ATOM   3638  H2  WAT  1192      -7.339  -2.677 -11.329  1.00  0.00
TER
ATOM   3639  O   WAT  1193       5.809  -6.093 -10.209  1.00  0.00
ATOM   3640  H1  WAT  1193       6.686  -6.085  -9.826  1.00  0.00
ATOM   3641  H2  WAT  1193       5.821  -6.830 -10.820  1.00  0.00
TER
ATOM   3642  O   WAT  1194       7.255  -2.240 -19.321  1.00  0.00
ATOM   3643  H1  WAT  1194       7.779  -2.734 -19.952  1.00  0.00
ATOM   3644  H2  WAT  1194       7.841  -2.105 -18.576  1.00  0.00
TER
ATOM   3645  O   WAT  1195       7.434  -2.156 -15.799  1.00  0.00
ATOM   3646  H1  WAT  1195       6.485  -2.190 -15.684  1.00  0.00
ATOM   3647  H2  WAT  1195       7.616  -1.246 -16.034  1.00  0.00
TER
ATOM   3648  O   WAT  1196      -7.375  -8.601 -17.746  1.00  0.00
ATOM   3649  H1  WAT  1196      -6.727  -9.151 -18.187  1.00  0.00
ATOM   3650  H2  WAT  1196      -6.954  -8.347 -16.925  1.00  0.00
TER
ATOM   3651  O   WAT  1197       6.521  -8.407 -14.389  1.00  0.00
ATOM   3652  H1  WAT  1197       7.158  -7.794 -14.023  1.00  0.00
ATOM   3653  H2  WAT  1197       6.668  -8.371 -15.334  1.00  0.00
TER
ATOM   3654  O   WAT  1198      -7.621  -8.446 -15.004  1.00  0.00
ATOM   3655  H1  WAT  1198      -7.970  -7.989 -14.238  1.00  0.00
ATOM   3656  H2  WAT  1198      -7.953  -9.340 -14.921  1.00  0.00
TER
ATOM   3657  O   WAT  1199      -6.015   4.726 -10.838  1.00  0.00
ATOM   3658  H1  WAT  1199      -6.058   4.356  -9.957  1.00  0.00
ATOM   3659  H2  WAT  1199      -5.884   5.664 -10.698  1.00  0.00
TER
ATOM   3660  O   WAT  1200      -2.314   6.282 -15.237  1.00  0.00
ATOM   3661  H1  WAT  1200      -2.555   6.550 -16.124  1.00  0.00
ATOM   3662  H2  WAT  1200      -1.374   6.453 -15.182  1.00  0.00
TER
ATOM   3663  O   WAT  1201      -0.109  -7.254 -11.482  1.00  0.00
ATOM   3664  H1  WAT  1201      -0.170  -6.662 -10.732  1.00  0.00
ATOM   3665  H2  WAT  1201       0.831  -7.362 -11.627  1.00  0.00
TER
ATOM   3666  O   WAT  1202       2.528  -7.597 -11.843  1.00  0.00
ATOM   3667  H1  WAT  1202       3.143  -7.280 -12.504  1.00  0.00
ATOM   3668  H2  WAT  1202       3.073  -8.083 -11.223  1.00  0.00
TER
ATOM   3669  O   WAT  1203       8.946   8.302 -14.436  1.00  0.00
ATOM   3670  H1  WAT  1203       8.452   8.699 -15.154  1.00  0.00
ATOM   3671  H2  WAT  1203       8.337   7.677 -14.043  1.00  0.00
TER
ATOM   3672  O   WAT  1204      -6.949  -8.918 -11.729  1.00  0.00
ATOM   3673  H1  WAT  1204      -6.401  -9.099 -12.492  1.00  0.00
ATOM   3674  H2  WAT  1204      -6.884  -9.709 -11.193  1.00  0.00
TER
ATOM   3675  O   WAT  1205      -6.176   7.673 -13.719  1.00  0.00
ATOM   3676  H1  WAT  1205      -6.770   7.541 -12.980  1.00  0.00
ATOM   3677  H2  WAT  1205      -6.184   6.836 -14.184  1.00  0.00
TER
ATOM   3678  O   WAT  1206       3.269  -9.034 -15.516  1.00  0.00
ATOM   3679  H1  WAT  1206       2.395  -8.701 -15.718  1.00  0.00
ATOM   3680  H2  WAT  1206       3.160  -9.507 -14.690  1.00  0.00
TER
ATOM   3681  O   WAT  1207       4.176  -6.827 -14.131  1.00  0.00
ATOM   3682  H1  WAT  1207       3.848  -7.642 -14.511  1.00  0.00
ATOM   3683  H2  WAT  1207       5.125  -6.870 -14.255  1.00  0.00
TER
ATOM   3684  O   WAT  1208       6.630   8.944 -17.158  1.00  0.00
ATOM   3685  H1  WAT  1208       6.170   9.696 -17.532  1.00  0.00
ATOM   3686  H2  WAT  1208       6.001   8.225 -17.216  1.00  0.00
TER
ATOM   3687  O   WAT  1209      -6.545   5.038 -14.768  1.00  0.00
ATOM   3688  H1  WAT  1209      -7.272   4.419 -14.835  1.00  0.00
ATOM   3689  H2  WAT  1209      -6.484   5.432 -15.638  1.00  0.00
TER
ATOM   3690  O   WAT  1210      -2.940   7.253 -17.983  1.00  0.00
ATOM   3691  H1  WAT  1210      -2.424   6.642 -18.508  1.00  0.00
ATOM   3692  H2  WAT  1210      -2.291   7.756 -17.492  1.00  0.00
TER
ATOM   3693  O   WAT  1211      -0.201   8.144 -17.156  1.00  0.00
ATOM   3694  H1  WAT  1211       0.087   7.889 -18.033  1.00  0.00
ATOM   3695  H2  WAT  1211       0.311   7.591 -16.565  1.00  0.00
TER
ATOM   3696  O   WAT  1212       1.017  -8.117 -16.576  1.00  0.00
ATOM   3697  H1  WAT  1212       0.234  -7.643 -16.297  1.00  0.00
ATOM   3698  H2  WAT  1212       0.723  -9.022 -16.685  1.00  0.00
TER
ATOM   3699  O   WAT  1213       5.569  -7.415 -18.531  1.00  0.00
ATOM   3700  H1  WAT  1213       6.010  -7.470 -19.379  1.00  0.00
ATOM   3701  H2  WAT  1213       5.300  -6.499 -18.460  1.00  0.00
TER
ATOM   3702  O   WAT  1214       3.405  -9.034 -19.826  1.00  0.00
ATOM   3703  H1  WAT  1214       4.008  -8.462 -19.352  1.00  0.00
ATOM   3704  H2  WAT  1214       2.664  -8.470 -20.049  1.00  0.00
TER
ATOM   3705  O   WAT  1215      -0.134   9.065  -9.789  1.00  0.00
ATOM   3706  H1  WAT  1215       0.793   8.830  -9.746  1.00  0.00
ATOM   3707  H2  WAT  1215      -0.149   9.893 -10.271  1.00  0.00
TER
ATOM   3708  O   WAT  1216      -2.947  -8.270 -10.025  1.00  0.00
ATOM   3709  H1  WAT  1216      -3.229  -7.767 -10.789  1.00  0.00
ATOM   3710  H2  WAT  1216      -2.565  -9.068 -10.391  1.00  0.00
TER
ATOM   3711  O   WAT  1217       3.654  -8.855  -9.447  1.00  0.00
ATOM   3712  H1  WAT  1217       3.541  -8.535  -8.552  1.00  0.00
ATOM   3713  H2  WAT  1217       4.471  -8.454  -9.743  1.00  0.00
TER
ATOM   3714  O   WAT  1218       6.434   8.292  -9.965  1.00  0.00
ATOM   3715  H1  WAT  1218       7.227   7.797 -10.172  1.00  0.00
ATOM   3716  H2  WAT  1218       6.727   8.971  -9.357  1.00  0.00
TER
ATOM   3717  O   WAT  1219       2.560 -19.610  17.240  1.00  0.00
ATOM   3718  H1  WAT  1219       2.479 -20.524  16.969  1.00  0.00
ATOM   3719  H2  WAT  1219       2.146 -19.113  16.534  1.00  0.00
TER
ATOM   3720  O   WAT  1220       0.692 -17.832  19.121  1.00  0.00
ATOM   3721  H1  WAT  1220      -0.084 -18.312  19.410  1.00  0.00
ATOM   3722  H2  WAT  1220       1.343 -18.511  18.946  1.00  0.00
TER
ATOM   3723  O   WAT  1221       4.713 -13.426  17.900  1.00  0.00
ATOM   3724  H1  WAT  1221       4.251 -14.197  18.229  1.00  0.00
ATOM   3725  H2  WAT  1221       5.525 -13.399  18.406  1.00  0.00
TER
ATOM   3726  O   WAT  1222      -5.311 -13.486  20.194  1.00  0.00
ATOM   3727  H1  WAT  1222      -5.009 -14.376  20.015  1.00  0.00
ATOM   3728  H2  WAT  1222      -4.567 -12.929  19.966  1.00  0.00
TER
ATOM   3729  O   WAT  1223      -8.919 -19.959  19.666  1.00  0.00
ATOM   3730  H1  WAT  1223      -8.347 -20.727  19.667  1.00  0.00
ATOM   3731  H2  WAT  1223      -8.919 -19.660  18.757  1.00  0.00
TER
ATOM   3732  O   WAT  1224       0.939 -11.140  17.521  1.00  0.00
ATOM   3733  H1  WAT  1224       0.320 -10.684  16.950  1.00  0.00
ATOM   3734  H2  WAT  1224       1.794 -10.985  17.120  1.00  0.00
TER
ATOM   3735  O   WAT  1225       0.133 -15.156  19.128  1.00  0.00
ATOM   3736  H1  WAT  1225       0.064 -16.097  18.966  1.00  0.00
ATOM   3737  H2  WAT  1225       0.895 -15.066  19.700  1.00  0.00
TER
ATOM   3738  O   WAT  1226       1.805 -16.256  14.914  1.00  0.00
ATOM   3739  H1  WAT  1226       1.187 -15.791  14.350  1.00  0.00
ATOM   3740  H2  WAT  1226       2.318 -15.564  15.331  1.00  0.00
TER
ATOM   3741  O   WAT  1227      -8.826 -15.571  12.288  1.00  0.00
ATOM   3742  H1  WAT  1227      -9.204 -15.082  11.557  1.00  0.00
ATOM   3743  H2  WAT  1227      -8.569 -14.898  12.919  1.00  0.00
TER
ATOM   3744  O   WAT  1228       4.334 -11.452  20.037  1.00  0.00
ATOM   3745  H1  WAT  1228       4.347 -11.856  19.170  1.00  0.00
ATOM   3746  H2  WAT  1228       3.781 -10.678  19.933  1.00  0.00
TER
ATOM   3747  O   WAT  1229       5.628 -14.731  15.126  1.00  0.00
ATOM   3748  H1  WAT  1229       5.518 -15.673  15.251  1.00  0.00
ATOM   3749  H2  WAT  1229       5.625 -14.369  16.013  1.00  0.00
TER
ATOM   3750  O   WAT  1230       1.171 -19.104  14.483  1.00  0.00
ATOM   3751  H1  WAT  1230       0.243 -19.170  14.711  1.00  0.00
ATOM   3752  H2  WAT  1230       1.323 -18.166  14.368  1.00  0.00
TER
ATOM   3753  O   WAT  1231       5.200 -17.542  14.986  1.00  0.00
ATOM   3754  H1  WAT  1231       4.581 -17.880  14.339  1.00  0.00
ATOM   3755  H2  WAT  1231       5.183 -18.186  15.694  1.00  0.00
TER
ATOM   3756  O   WAT  1232      -3.224 -18.578  17.265  1.00  0.00
ATOM   3757  H1  WAT  1232      -3.628 -19.290  16.769  1.00  0.00
ATOM   3758  H2  WAT  1232      -3.137 -18.922  18.153  1.00  0.00
TER
ATOM   3759  O   WAT  1233      -2.756 -14.891  19.428  1.00  0.00
ATOM   3760  H1  WAT  1233      -3.053 -15.496  18.749  1.00  0.00
ATOM   3761  H2  WAT  1233      -1.806 -14.853  19.317  1.00  0.00
TER
ATOM   3762  O   WAT  1234       3.377 -18.303  11.993  1.00  0.00
ATOM   3763  H1  WAT  1234       3.816 -19.141  11.847  1.00  0.00
ATOM   3764  H2  WAT  1234       4.090 -17.670  12.080  1.00  0.00
TER
ATOM   3765  O   WAT  1235       1.486 -13.364  15.962  1.00  0.00
ATOM   3766  H1  WAT  1235       1.926 -12.621  15.547  1.00  0.00
ATOM   3767  H2  WAT  1235       1.425 -13.121  16.885  1.00  0.00
TER
ATOM   3768  O   WAT  1236      -6.523 -19.683  14.765  1.00  0.00
ATOM   3769  H1  WAT  1236      -6.644 -18.957  14.153  1.00  0.00
ATOM   3770  H2  WAT  1236      -6.833 -20.453  14.288  1.00  0.00
TER
ATOM   3771  O   WAT  1237      -7.640 -14.812  16.983  1.00  0.00
ATOM   3772  H1  WAT  1237      -8.047 -14.670  16.128  1.00  0.00
ATOM   3773  H2  WAT  1237      -6.749 -15.096  16.780  1.00  0.00
TER
ATOM   3774  O   WAT  1238       4.153 -10.377  13.318  1.00  0.00
ATOM   3775  H1  WAT  1238       3.993 -10.667  14.216  1.00  0.00
ATOM   3776  H2  WAT  1238       3.988 -11.153  12.782  1.00  0.00
TER
ATOM   3777  O   WAT  1239      -3.368 -10.597  15.095  1.00  0.00
ATOM   3778  H1  WAT  1239      -3.544 -11.513  14.882  1.00  0.00
ATOM   3779  H2  WAT  1239      -4.222 -10.238  15.335  1.00  0.00
TER
ATOM   3780  O   WAT  1240       3.856 -12.868  11.878  1.00  0.00
ATOM   3781  H1  WAT  1240       3.162 -12.870  11.218  1.00  0.00
ATOM   3782  H2  WAT  1240       4.598 -13.292  11.447  1.00  0.00
TER
ATOM   3783  O   WAT  1241       3.421 -11.242  15.952  1.00  0.00
ATOM   3784  H1  WAT  1241       3.877 -12.023  16.266  1.00  0.00
ATOM   3785  H2  WAT  1241       3.760 -10.531  16.497  1.00  0.00
TER
ATOM   3786  O   WAT  1242      -4.266 -21.216  15.876  1.00  0.00
ATOM   3787  H1  WAT  1242      -4.491 -21.433  16.780  1.00  0.00
ATOM   3788  H2  WAT  1242      -5.046 -20.783  15.530  1.00  0.00
TER
ATOM   3789  O   WAT  1243       2.964 -21.210  14.475  1.00  0.00
ATOM   3790  H1  WAT  1243       2.365 -20.486  14.291  1.00  0.00
ATOM   3791  H2  WAT  1243       3.512 -21.272  13.692  1.00  0.00
TER
ATOM   3792  O   WAT  1244      -2.332 -19.996  11.394  1.00  0.00
ATOM   3793  H1  WAT  1244      -2.900 -20.444  10.768  1.00  0.00
ATOM   3794  H2  WAT  1244      -1.623 -19.637  10.861  1.00  0.00
TER
ATOM   3795  O   WAT  1245      -4.787 -16.000  13.667  1.00  0.00
ATOM   3796  H1  WAT  1245      -5.561 -16.541  13.507  1.00  0.00
ATOM   3797  H2  WAT  1245      -4.058 -16.520  13.329  1.00  0.00
TER
ATOM   3798  O   WAT  1246       5.972 -17.004  19.460  1.00  0.00
ATOM   3799  H1  WAT  1246       6.692 -16.508  19.069  1.00  0.00
ATOM   3800  H2  WAT  1246       5.770 -17.682  18.815  1.00  0.00
TER
ATOM   3801  O   WAT  1247      -4.743 -16.332  17.305  1.00  0.00
ATOM   3802  H1  WAT  1247      -4.226 -17.136  17.251  1.00  0.00
ATOM   3803  H2  WAT  1247      -5.195 -16.395  18.147  1.00  0.00
TER
ATOM   3804  O   WAT  1248       0.144 -15.066  12.578  1.00  0.00
ATOM   3805  H1  WAT  1248       0.485 -14.322  12.082  1.00  0.00
ATOM   3806  H2  WAT  1248      -0.685 -14.753  12.940  1.00  0.00
TER
ATOM   3807  O   WAT  1249       6.419 -19.927  11.367  1.00  0.00
ATOM   3808  H1  WAT  1249       6.335 -19.496  10.517  1.00  0.00
ATOM   3809  H2  WAT  1249       7.138 -19.467  11.800  1.00  0.00
TER
ATOM   3810  O   WAT  1250       7.448 -13.073  14.095  1.00  0.00
ATOM   3811  H1  WAT  1250       6.805 -13.727  14.369  1.00  0.00
ATOM   3812  H2  WAT  1250       7.061 -12.667  13.319  1.00  0.00
TER
ATOM   3813  O   WAT  1251       3.026 -15.744  17.942  1.00  0.00
ATOM   3814  H1  WAT  1251       3.379 -16.341  17.282  1.00  0.00
ATOM   3815  H2  WAT  1251       2.143 -16.070  18.113  1.00  0.00
TER
ATOM   3816  O   WAT  1252      -0.887 -14.984  15.349  1.00  0.00
ATOM   3817  H1  WAT  1252      -0.200 -14.438  15.730  1.00  0.00
ATOM   3818  H2  WAT  1252      -1.674 -14.440  15.384  1.00  0.00
TER
ATOM   3819  O   WAT  1253      -8.748 -19.367  10.841  1.00  0.00
ATOM   3820  H1  WAT  1253      -7.879 -19.085  11.125  1.00  0.00
ATOM   3821  H2  WAT  1253      -9.239 -18.554  10.726  1.00  0.00
TER
ATOM   3822  O   WAT  1254      -1.585 -17.980  14.962  1.00  0.00
ATOM   3823  H1  WAT  1254      -1.128 -17.169  15.188  1.00  0.00
ATOM   3824  H2  WAT  1254      -1.936 -18.298  15.794  1.00  0.00
TER
ATOM   3825  O   WAT  1255       5.837 -14.181  10.633  1.00  0.00
ATOM   3826  H1  WAT  1255       5.611 -14.898  11.225  1.00  0.00
ATOM   3827  H2  WAT  1255       5.447 -14.430   9.795  1.00  0.00
TER
ATOM   3828  O   WAT  1256      -8.381 -10.154  11.407  1.00  0.00
ATOM   3829  H1  WAT  1256      -8.021  -9.555  10.753  1.00  0.00
ATOM   3830  H2  WAT  1256      -8.522  -9.608  12.181  1.00  0.00
TER
ATOM   3831  O   WAT  1257       5.419 -16.264  12.294  1.00  0.00
ATOM   3832  H1  WAT  1257       5.131 -15.803  13.082  1.00  0.00
ATOM   3833  H2  WAT  1257       6.214 -16.724  12.563  1.00  0.00
TER
ATOM   3834  O   WAT  1258      -2.364 -12.771  12.225  1.00  0.00
ATOM   3835  H1  WAT  1258      -2.373 -12.038  11.609  1.00  0.00
ATOM   3836  H2  WAT  1258      -3.284 -13.018  12.317  1.00  0.00
TER
ATOM   3837  O   WAT  1259      -6.763 -17.550  12.969  1.00  0.00
ATOM   3838  H1  WAT  1259      -7.371 -16.810  12.979  1.00  0.00
ATOM   3839  H2  WAT  1259      -6.289 -17.460  12.143  1.00  0.00
TER
ATOM   3840  O   WAT  1260       0.622 -12.708  10.887  1.00  0.00
ATOM   3841  H1  WAT  1260       0.723 -12.912   9.957  1.00  0.00
ATOM   3842  H2  WAT  1260      -0.278 -12.963  11.092  1.00  0.00
TER
ATOM   3843  O   WAT  1261      -0.736 -10.190  15.582  1.00  0.00
ATOM   3844  H1  WAT  1261      -0.482 -10.228  14.660  1.00  0.00
ATOM   3845  H2  WAT  1261      -1.685 -10.317  15.575  1.00  0.00
TER
ATOM   3846  O   WAT  1262       5.269 -19.271  17.158  1.00  0.00
ATOM   3847  H1  WAT  1262       4.328 -19.256  17.332  1.00  0.00
ATOM   3848  H2  WAT  1262       5.583 -20.057  17.604  1.00  0.00
TER
ATOM   3849  O   WAT  1263      -4.753 -17.589  10.718  1.00  0.00
ATOM   3850  H1  WAT  1263      -3.987 -17.701  11.281  1.00  0.00
ATOM   3851  H2  WAT  1263      -4.675 -18.285  10.066  1.00  0.00
TER
ATOM   3852  O   WAT  1264      -6.058 -20.156  11.401  1.00  0.00
ATOM   3853  H1  WAT  1264      -5.978 -21.103  11.513  1.00  0.00
ATOM   3854  H2  WAT  1264      -5.166 -19.825  11.507  1.00  0.00
TER
ATOM   3855  O   WAT  1265       7.271 -12.100  18.833  1.00  0.00
ATOM   3856  H1  WAT  1265       7.396 -11.277  19.305  1.00  0.00
ATOM   3857  H2  WAT  1265       8.138 -12.311  18.486  1.00  0.00
TER
ATOM   3858  O   WAT  1266      -5.257 -10.007  18.505  1.00  0.00
ATOM   3859  H1  WAT  1266      -4.521 -10.555  18.776  1.00  0.00
ATOM   3860  H2  WAT  1266      -4.873  -9.141  18.365  1.00  0.00
TER
ATOM   3861  O   WAT  1267      -8.372 -13.939  14.379  1.00  0.00
ATOM   3862  H1  WAT  1267      -9.298 -13.697  14.369  1.00  0.00
ATOM   3863  H2  WAT  1267      -7.907 -13.112  14.257  1.00  0.00
TER
ATOM   3864  O   WAT  1268      -2.147 -10.834  10.327  1.00  0.00
ATOM   3865  H1  WAT  1268      -1.354 -10.545   9.876  1.00  0.00
ATOM   3866  H2  WAT  1268      -2.666 -11.264   9.649  1.00  0.00
TER
ATOM   3867  O   WAT  1269       6.906 -11.607  11.751  1.00  0.00
ATOM   3868  H1  WAT  1269       6.621 -12.020  10.936  1.00  0.00
ATOM   3869  H2  WAT  1269       6.708 -10.678  11.631  1.00  0.00
TER
ATOM   3870  O   WAT  1270      -1.629 -15.613  10.192  1.00  0.00
ATOM   3871  H1  WAT  1270      -1.734 -16.228  10.918  1.00  0.00
ATOM   3872  H2  WAT  1270      -1.796 -16.137   9.408  1.00  0.00
TER
ATOM   3873  O   WAT  1271       1.611 -16.551  10.796  1.00  0.00
ATOM   3874  H1  WAT  1271       1.062 -16.104  11.440  1.00  0.00
ATOM   3875  H2  WAT  1271       2.233 -17.056  11.320  1.00  0.00
TER
ATOM   3876  O   WAT  1272      -2.721 -17.592  12.692  1.00  0.00
ATOM   3877  H1  WAT  1272      -2.299 -17.758  13.535  1.00  0.00
ATOM   3878  H2  WAT  1272      -2.596 -18.402  12.198  1.00  0.00
TER
ATOM   3879  O   WAT  1273      -0.208 -18.568   9.940  1.00  0.00
ATOM   3880  H1  WAT  1273       0.312 -19.284   9.574  1.00  0.00
ATOM   3881  H2  WAT  1273       0.439 -17.930  10.240  1.00  0.00
TER
ATOM   3882  O   WAT  1274       0.357 -10.487  12.230  1.00  0.00
ATOM   3883  H1  WAT  1274       1.252 -10.149  12.252  1.00  0.00
ATOM   3884  H2  WAT  1274       0.388 -11.209  11.603  1.00  0.00
TER
ATOM   3885  O   WAT  1275      -6.004 -15.115  10.459  1.00  0.00
ATOM   3886  H1  WAT  1275      -5.566 -14.572  11.115  1.00  0.00
ATOM   3887  H2  WAT  1275      -5.519 -15.940  10.469  1.00  0.00
TER
ATOM   3888  O   WAT  1276      -8.789 -12.326  17.911  1.00  0.00
ATOM   3889  H1  WAT  1276      -8.459 -13.194  17.679  1.00  0.00
ATOM   3890  H2  WAT  1276      -8.360 -12.120  18.741  1.00  0.00
TER
ATOM   3891  O   WAT  1277      -4.193 -13.995  15.571  1.00  0.00
ATOM   3892  H1  WAT  1277      -4.494 -14.118  16.472  1.00  0.00
ATOM   3893  H2  WAT  1277      -4.299 -14.854  15.163  1.00  0.00
TER
ATOM   3894  O   WAT  1278       8.576 -14.215  10.274  1.00  0.00
ATOM   3895  H1  WAT  1278       7.745 -14.147  10.745  1.00  0.00
ATOM   3896  H2  WAT  1278       8.753 -13.325   9.970  1.00  0.00
TER
ATOM   3897  O   WAT  1279       8.032 -17.470  12.777  1.00  0.00
ATOM   3898  H1  WAT  1279       8.794 -16.901  12.883  1.00  0.00
ATOM   3899  H2  WAT  1279       8.047 -18.038  13.548  1.00  0.00
TER
ATOM   3900  O   WAT  1280      -8.468 -18.947  17.008  1.00  0.00
ATOM   3901  H1  WAT  1280      -9.123 -19.215  16.364  1.00  0.00
ATOM   3902  H2  WAT  1280      -7.630 -19.056  16.558  1.00  0.00
TER
ATOM   3903  O   WAT  1281       9.038 -16.615  17.621  1.00  0.00
ATOM   3904  H1  WAT  1281       9.409 -17.399  17.215  1.00  0.00
ATOM   3905  H2  WAT  1281       9.678 -15.926  17.443  1.00  0.00
TER
ATOM   3906  O   WAT  1282       8.084 -17.177   9.934  1.00  0.00
ATOM   3907  H1  WAT  1282       8.359 -16.269   9.806  1.00  0.00
ATOM   3908  H2  WAT  1282       7.895 -17.241  10.871  1.00  0.00
TER
ATOM   3909  O   WAT  1283       7.980 -19.240  14.927  1.00  0.00
ATOM   3910  H1  WAT  1283       7.605 -20.007  14.496  1.00  0.00
ATOM   3911  H2  WAT  1283       7.251 -18.858  15.415  1.00  0.00
TER
ATOM   3912  O   WAT  1284       7.255 -21.014  18.228  1.00  0.00
ATOM   3913  H1  WAT  1284       7.779 -21.508  17.597  1.00  0.00
ATOM   3914  H2  WAT  1284       7.841 -20.879  18.973  1.00  0.00
TER
ATOM   3915  O   WAT  1285       6.079 -10.480  16.561  1.00  0.00
ATOM   3916  H1  WAT  1285       6.675 -10.801  15.885  1.00  0.00
ATOM   3917  H2  WAT  1285       6.337 -10.953  17.353  1.00  0.00
TER
ATOM   3918  O   WAT  1286       6.630  -9.830  20.391  1.00  0.00
ATOM   3919  H1  WAT  1286       6.170  -9.079  20.017  1.00  0.00
ATOM   3920  H2  WAT  1286       6.001 -10.550  20.333  1.00  0.00
TER
ATOM   3921  O   WAT  1287      -2.940 -11.521  19.566  1.00  0.00
ATOM   3922  H1  WAT  1287      -2.424 -12.133  19.041  1.00  0.00
ATOM   3923  H2  WAT  1287      -2.291 -11.019  20.057  1.00  0.00
TER
ATOM   3924  O   WAT  1288      -8.262 -10.419  15.991  1.00  0.00
ATOM   3925  H1  WAT  1288      -8.430 -11.051  16.689  1.00  0.00
ATOM   3926  H2  WAT  1288      -9.129 -10.213  15.640  1.00  0.00
TER
ATOM   3927  O   WAT  1289      -6.656 -11.725  13.436  1.00  0.00
ATOM   3928  H1  WAT  1289      -7.181 -11.344  12.732  1.00  0.00
ATOM   3929  H2  WAT  1289      -6.731 -11.100  14.157  1.00  0.00
TER
ATOM   3930  O   WAT  1290       8.101 -10.166  14.757  1.00  0.00
ATOM   3931  H1  WAT  1290       8.276 -10.853  14.113  1.00  0.00
ATOM   3932  H2  WAT  1290       7.403  -9.642  14.365  1.00  0.00
TER
ATOM   3933  O   WAT  1291      -4.056  -9.777  12.311  1.00  0.00
ATOM   3934  H1  WAT  1291      -3.325 -10.061  11.763  1.00  0.00
ATOM   3935  H2  WAT  1291      -3.797 -10.016  13.200  1.00  0.00
TER
ATOM   3936  O   WAT  1292      -4.895 -13.661  12.315  1.00  0.00
ATOM   3937  H1  WAT  1292      -5.524 -13.192  12.864  1.00  0.00
ATOM   3938  H2  WAT  1292      -4.780 -14.506  12.750  1.00  0.00
TER
ATOM   3939  O   WAT  1293       2.560 -19.610  -1.535  1.00  0.00
ATOM   3940  H1  WAT  1293       2.479 -20.524  -1.806  1.00  0.00
ATOM   3941  H2  WAT  1293       2.146 -19.113  -2.241  1.00  0.00
TER
ATOM   3942  O   WAT  1294       0.692 -17.832   0.346  1.00  0.00
ATOM   3943  H1  WAT  1294      -0.084 -18.312   0.636  1.00  0.00
ATOM   3944  H2  WAT  1294       1.343 -18.511   0.172  1.00  0.00
TER
ATOM   3945  O   WAT  1295      -5.292 -17.520   1.224  1.00  0.00
ATOM   3946  H1  WAT  1295      -6.123 -17.775   1.623  1.00  0.00
ATOM   3947  H2  WAT  1295      -4.683 -17.449   1.960  1.00  0.00
TER
ATOM   3948  O   WAT  1296       4.713 -13.426  -0.874  1.00  0.00
ATOM   3949  H1  WAT  1296       4.251 -14.197  -0.545  1.00  0.00
ATOM   3950  H2  WAT  1296       5.525 -13.399  -0.369  1.00  0.00
TER
ATOM   3951  O   WAT  1297      -5.311 -13.486   1.420  1.00  0.00
ATOM   3952  H1  WAT  1297      -5.009 -14.376   1.241  1.00  0.00
ATOM   3953  H2  WAT  1297      -4.567 -12.929   1.192  1.00  0.00
TER
ATOM   3954  O   WAT  1298      -8.919 -19.959   0.892  1.00  0.00
ATOM   3955  H1  WAT  1298      -8.347 -20.727   0.892  1.00  0.00
ATOM   3956  H2  WAT  1298      -8.919 -19.660  -0.017  1.00  0.00
TER
ATOM   3957  O   WAT  1299       0.939 -11.140  -1.253  1.00  0.00
ATOM   3958  H1  WAT  1299       0.320 -10.684  -1.824  1.00  0.00
ATOM   3959  H2  WAT  1299       1.794 -10.985  -1.655  1.00  0.00
TER
ATOM   3960  O   WAT  1300       0.133 -15.156   0.353  1.00  0.00
ATOM   3961  H1  WAT  1300       0.064 -16.097   0.192  1.00  0.00
ATOM   3962  H2  WAT  1300       0.895 -15.066   0.925  1.00  0.00
TER
ATOM   3963  O   WAT  1301       1.805 -16.256  -3.860  1.00  0.00
ATOM   3964  H1  WAT  1301       1.187 -15.791  -4.424  1.00  0.00
ATOM   3965  H2  WAT  1301       2.318 -15.564  -3.443  1.00  0.00
TER
ATOM   3966  O   WAT  1302      -3.332 -16.729   2.818  1.00  0.00
ATOM   3967  H1  WAT  1302      -3.665 -16.102   3.460  1.00  0.00
ATOM   3968  H2  WAT  1302      -3.155 -16.203   2.038  1.00  0.00
TER
ATOM   3969  O   WAT  1303      -4.120 -14.761   4.633  1.00  0.00
ATOM   3970  H1  WAT  1303      -3.502 -14.086   4.351  1.00  0.00
ATOM   3971  H2  WAT  1303      -4.980 -14.352   4.542  1.00  0.00
TER
ATOM   3972  O   WAT  1304      -8.826 -15.571  -6.486  1.00  0.00
ATOM   3973  H1  WAT  1304      -9.204 -15.082  -7.218  1.00  0.00
ATOM   3974  H2  WAT  1304      -8.569 -14.898  -5.856  1.00  0.00
TER
ATOM   3975  O   WAT  1305       6.798 -13.297   2.548  1.00  0.00
ATOM   3976  H1  WAT  1305       6.114 -12.627   2.540  1.00  0.00
ATOM   3977  H2  WAT  1305       7.338 -13.099   1.783  1.00  0.00
TER
ATOM   3978  O   WAT  1306       4.334 -11.452   1.263  1.00  0.00
ATOM   3979  H1  WAT  1306       4.347 -11.856   0.395  1.00  0.00
ATOM   3980  H2  WAT  1306       3.781 -10.678   1.159  1.00  0.00
TER
ATOM   3981  O   WAT  1307       5.628 -14.731  -3.648  1.00  0.00
ATOM   3982  H1  WAT  1307       5.518 -15.673  -3.523  1.00  0.00
ATOM   3983  H2  WAT  1307       5.625 -14.369  -2.762  1.00  0.00
TER
ATOM   3984  O   WAT  1308       3.733 -16.549   2.591  1.00  0.00
ATOM   3985  H1  WAT  1308       4.149 -16.763   1.757  1.00  0.00
ATOM   3986  H2  WAT  1308       4.456 -16.292   3.162  1.00  0.00
TER
ATOM   3987  O   WAT  1309       1.171 -19.104  -4.292  1.00  0.00
ATOM   3988  H1  WAT  1309       0.243 -19.170  -4.063  1.00  0.00
ATOM   3989  H2  WAT  1309       1.323 -18.166  -4.406  1.00  0.00
TER
ATOM   3990  O   WAT  1310       7.679 -18.151   2.683  1.00  0.00
ATOM   3991  H1  WAT  1310       6.851 -18.081   2.208  1.00  0.00
ATOM   3992  H2  WAT  1310       8.274 -17.565   2.214  1.00  0.00
TER
ATOM   3993  O   WAT  1311       5.200 -17.542  -3.788  1.00  0.00
ATOM   3994  H1  WAT  1311       4.581 -17.880  -4.436  1.00  0.00
ATOM   3995  H2  WAT  1311       5.183 -18.186  -3.080  1.00  0.00
TER
ATOM   3996  O   WAT  1312      -3.224 -18.578  -1.510  1.00  0.00
ATOM   3997  H1  WAT  1312      -3.628 -19.290  -2.005  1.00  0.00
ATOM   3998  H2  WAT  1312      -3.137 -18.922  -0.621  1.00  0.00
TER
ATOM   3999  O   WAT  1313      -2.756 -14.891   0.654  1.00  0.00
ATOM   4000  H1  WAT  1313      -3.053 -15.496  -0.025  1.00  0.00
ATOM   4001  H2  WAT  1313      -1.806 -14.853   0.543  1.00  0.00
TER
ATOM   4002  O   WAT  1314       5.333 -11.318   4.316  1.00  0.00
ATOM   4003  H1  WAT  1314       4.856 -10.510   4.124  1.00  0.00
ATOM   4004  H2  WAT  1314       4.649 -11.970   4.469  1.00  0.00
TER
ATOM   4005  O   WAT  1315      -3.664 -15.153   7.305  1.00  0.00
ATOM   4006  H1  WAT  1315      -4.561 -14.929   7.552  1.00  0.00
ATOM   4007  H2  WAT  1315      -3.639 -15.029   6.356  1.00  0.00
TER
ATOM   4008  O   WAT  1316       3.377 -18.303  -6.781  1.00  0.00
ATOM   4009  H1  WAT  1316       3.816 -19.141  -6.927  1.00  0.00
ATOM   4010  H2  WAT  1316       4.090 -17.670  -6.695  1.00  0.00
TER
ATOM   4011  O   WAT  1317      -4.837 -18.281   5.881  1.00  0.00
ATOM   4012  H1  WAT  1317      -4.976 -17.409   6.249  1.00  0.00
ATOM   4013  H2  WAT  1317      -5.719 -18.624   5.735  1.00  0.00
TER
ATOM   4014  O   WAT  1318       1.486 -13.364  -2.813  1.00  0.00
ATOM   4015  H1  WAT  1318       1.926 -12.621  -3.227  1.00  0.00
ATOM   4016  H2  WAT  1318       1.425 -13.121  -1.889  1.00  0.00
TER
ATOM   4017  O   WAT  1319      -3.039 -12.339   8.089  1.00  0.00
ATOM   4018  H1  WAT  1319      -3.067 -11.935   7.222  1.00  0.00
ATOM   4019  H2  WAT  1319      -3.202 -13.268   7.926  1.00  0.00
TER
ATOM   4020  O   WAT  1320      -6.523 -19.683  -4.009  1.00  0.00
ATOM   4021  H1  WAT  1320      -6.644 -18.957  -4.621  1.00  0.00
ATOM   4022  H2  WAT  1320      -6.833 -20.453  -4.486  1.00  0.00
TER
ATOM   4023  O   WAT  1321       8.913 -11.557   9.386  1.00  0.00
ATOM   4024  H1  WAT  1321       9.389 -11.078  10.064  1.00  0.00
ATOM   4025  H2  WAT  1321       9.534 -11.625   8.660  1.00  0.00
TER
ATOM   4026  O   WAT  1322      -8.885 -16.512   1.798  1.00  0.00
ATOM   4027  H1  WAT  1322      -8.807 -16.377   0.853  1.00  0.00
ATOM   4028  H2  WAT  1322      -8.271 -17.220   1.991  1.00  0.00
TER
ATOM   4029  O   WAT  1323      -7.640 -14.812  -1.792  1.00  0.00
ATOM   4030  H1  WAT  1323      -8.047 -14.670  -2.646  1.00  0.00
ATOM   4031  H2  WAT  1323      -6.749 -15.096  -1.995  1.00  0.00
TER
ATOM   4032  O   WAT  1324       8.316 -14.365   6.546  1.00  0.00
ATOM   4033  H1  WAT  1324       8.442 -14.604   5.627  1.00  0.00
ATOM   4034  H2  WAT  1324       8.358 -15.197   7.018  1.00  0.00
TER
ATOM   4035  O   WAT  1325       2.178 -10.662   5.115  1.00  0.00
ATOM   4036  H1  WAT  1325       2.692 -10.752   5.917  1.00  0.00
ATOM   4037  H2  WAT  1325       1.335 -10.316   5.408  1.00  0.00
TER
ATOM   4038  O   WAT  1326       4.153 -10.377  -5.457  1.00  0.00
ATOM   4039  H1  WAT  1326       3.993 -10.667  -4.558  1.00  0.00
ATOM   4040  H2  WAT  1326       3.988 -11.153  -5.992  1.00  0.00
TER
ATOM   4041  O   WAT  1327      -3.368 -10.597  -3.679  1.00  0.00
ATOM   4042  H1  WAT  1327      -3.544 -11.513  -3.893  1.00  0.00
ATOM   4043  H2  WAT  1327      -4.222 -10.238  -3.440  1.00  0.00
TER
ATOM   4044  O   WAT  1328       3.856 -12.868  -6.897  1.00  0.00
ATOM   4045  H1  WAT  1328       3.162 -12.870  -7.557  1.00  0.00
ATOM   4046  H2  WAT  1328       4.598 -13.292  -7.327  1.00  0.00
TER
ATOM   4047  O   WAT  1329       3.421 -11.242  -2.822  1.00  0.00
ATOM   4048  H1  WAT  1329       3.877 -12.023  -2.508  1.00  0.00
ATOM   4049  H2  WAT  1329       3.760 -10.531  -2.278  1.00  0.00
TER
ATOM   4050  O   WAT  1330      -8.829 -15.470   4.337  1.00  0.00
ATOM   4051  H1  WAT  1330      -8.666 -15.940   3.519  1.00  0.00
ATOM   4052  H2  WAT  1330      -8.364 -15.978   5.002  1.00  0.00
TER
ATOM   4053  O   WAT  1331      -4.266 -21.216  -2.899  1.00  0.00
ATOM   4054  H1  WAT  1331      -4.491 -21.433  -1.994  1.00  0.00
ATOM   4055  H2  WAT  1331      -5.046 -20.783  -3.244  1.00  0.00
TER
ATOM   4056  O   WAT  1332       2.964 -21.210  -4.300  1.00  0.00
ATOM   4057  H1  WAT  1332       2.365 -20.486  -4.483  1.00  0.00
ATOM   4058  H2  WAT  1332       3.512 -21.272  -5.082  1.00  0.00
TER
ATOM   4059  O   WAT  1333      -1.826 -20.318   7.767  1.00  0.00
ATOM   4060  H1  WAT  1333      -1.921 -21.258   7.617  1.00  0.00
ATOM   4061  H2  WAT  1333      -0.982 -20.096   7.372  1.00  0.00
TER
ATOM   4062  O   WAT  1334       2.156 -19.983   1.826  1.00  0.00
ATOM   4063  H1  WAT  1334       1.424 -19.474   2.175  1.00  0.00
ATOM   4064  H2  WAT  1334       1.759 -20.800   1.525  1.00  0.00
TER
ATOM   4065  O   WAT  1335      -2.332 -19.996  -7.380  1.00  0.00
ATOM   4066  H1  WAT  1335      -2.900 -20.444  -8.006  1.00  0.00
ATOM   4067  H2  WAT  1335      -1.623 -19.637  -7.913  1.00  0.00
TER
ATOM   4068  O   WAT  1336      -7.255 -16.095   6.497  1.00  0.00
ATOM   4069  H1  WAT  1336      -7.639 -16.736   7.095  1.00  0.00
ATOM   4070  H2  WAT  1336      -6.944 -15.391   7.066  1.00  0.00
TER
ATOM   4071  O   WAT  1337      -1.105 -19.247   1.978  1.00  0.00
ATOM   4072  H1  WAT  1337      -0.738 -19.722   2.724  1.00  0.00
ATOM   4073  H2  WAT  1337      -1.295 -18.373   2.318  1.00  0.00
TER
ATOM   4074  O   WAT  1338      -3.315 -20.207   4.296  1.00  0.00
ATOM   4075  H1  WAT  1338      -3.620 -19.327   4.521  1.00  0.00
ATOM   4076  H2  WAT  1338      -2.361 -20.147   4.332  1.00  0.00
TER
ATOM   4077  O   WAT  1339      -4.787 -16.000  -5.107  1.00  0.00
ATOM   4078  H1  WAT  1339      -5.561 -16.541  -5.267  1.00  0.00
ATOM   4079  H2  WAT  1339      -4.058 -16.520  -5.445  1.00  0.00
TER
ATOM   4080  O   WAT  1340       5.972 -17.004   0.685  1.00  0.00
ATOM   4081  H1  WAT  1340       6.692 -16.508   0.295  1.00  0.00
ATOM   4082  H2  WAT  1340       5.770 -17.682   0.041  1.00  0.00
TER
ATOM   4083  O   WAT  1341       1.354 -16.933   6.572  1.00  0.00
ATOM   4084  H1  WAT  1341       1.287 -17.853   6.318  1.00  0.00
ATOM   4085  H2  WAT  1341       0.724 -16.835   7.287  1.00  0.00
TER
ATOM   4086  O   WAT  1342      -4.743 -16.332  -1.469  1.00  0.00
ATOM   4087  H1  WAT  1342      -4.226 -17.136  -1.524  1.00  0.00
ATOM   4088  H2  WAT  1342      -5.195 -16.395  -0.628  1.00  0.00
TER
ATOM   4089  O   WAT  1343       0.144 -15.066  -6.197  1.00  0.00
ATOM   4090  H1  WAT  1343       0.485 -14.322  -6.692  1.00  0.00
ATOM   4091  H2  WAT  1343      -0.685 -14.753  -5.834  1.00  0.00
TER
ATOM   4092  O   WAT  1344      -7.259 -19.366   5.443  1.00  0.00
ATOM   4093  H1  WAT  1344      -7.617 -18.701   6.031  1.00  0.00
ATOM   4094  H2  WAT  1344      -7.553 -20.198   5.814  1.00  0.00
TER
ATOM   4095  O   WAT  1345      -4.058 -18.908   8.327  1.00  0.00
ATOM   4096  H1  WAT  1345      -4.358 -18.762   7.430  1.00  0.00
ATOM   4097  H2  WAT  1345      -3.286 -19.467   8.234  1.00  0.00
TER
ATOM   4098  O   WAT  1346       1.285 -14.111   6.323  1.00  0.00
ATOM   4099  H1  WAT  1346       1.300 -15.043   6.105  1.00  0.00
ATOM   4100  H2  WAT  1346       0.578 -14.025   6.962  1.00  0.00
TER
ATOM   4101  O   WAT  1347       6.419 -19.927  -7.407  1.00  0.00
ATOM   4102  H1  WAT  1347       6.335 -19.496  -8.258  1.00  0.00
ATOM   4103  H2  WAT  1347       7.138 -19.467  -6.975  1.00  0.00
TER
ATOM   4104  O   WAT  1348       7.496 -17.470   5.670  1.00  0.00
ATOM   4105  H1  WAT  1348       6.771 -16.877   5.472  1.00  0.00
ATOM   4106  H2  WAT  1348       8.024 -17.478   4.871  1.00  0.00
TER
ATOM   4107  O   WAT  1349       7.448 -13.073  -4.679  1.00  0.00
ATOM   4108  H1  WAT  1349       6.805 -13.727  -4.405  1.00  0.00
ATOM   4109  H2  WAT  1349       7.061 -12.667  -5.455  1.00  0.00
TER
ATOM   4110  O   WAT  1350       3.026 -15.744  -0.832  1.00  0.00
ATOM   4111  H1  WAT  1350       3.379 -16.341  -1.492  1.00  0.00
ATOM   4112  H2  WAT  1350       2.143 -16.070  -0.661  1.00  0.00
TER
ATOM   4113  O   WAT  1351      -0.887 -14.984  -3.425  1.00  0.00
ATOM   4114  H1  WAT  1351      -0.200 -14.438  -3.044  1.00  0.00
ATOM   4115  H2  WAT  1351      -1.674 -14.440  -3.390  1.00  0.00
TER
ATOM   4116  O   WAT  1352      -8.748 -19.367  -7.933  1.00  0.00
ATOM   4117  H1  WAT  1352      -7.879 -19.085  -7.650  1.00  0.00
ATOM   4118  H2  WAT  1352      -9.239 -18.554  -8.048  1.00  0.00
TER
ATOM   4119  O   WAT  1353      -1.585 -17.980  -3.813  1.00  0.00
ATOM   4120  H1  WAT  1353      -1.128 -17.169  -3.587  1.00  0.00
ATOM   4121  H2  WAT  1353      -1.936 -18.298  -2.981  1.00  0.00
TER
ATOM   4122  O   WAT  1354       0.719 -12.469   3.417  1.00  0.00
ATOM   4123  H1  WAT  1354       1.363 -12.263   4.094  1.00  0.00
ATOM   4124  H2  WAT  1354       1.082 -13.230   2.964  1.00  0.00
TER
ATOM   4125  O   WAT  1355       1.992 -14.466   2.134  1.00  0.00
ATOM   4126  H1  WAT  1355       2.634 -15.167   2.248  1.00  0.00
ATOM   4127  H2  WAT  1355       2.517 -13.686   1.954  1.00  0.00
TER
ATOM   4128  O   WAT  1356       5.837 -14.181  -8.142  1.00  0.00
ATOM   4129  H1  WAT  1356       5.611 -14.898  -7.549  1.00  0.00
ATOM   4130  H2  WAT  1356       5.447 -14.430  -8.979  1.00  0.00
TER
ATOM   4131  O   WAT  1357       3.766 -13.666   5.338  1.00  0.00
ATOM   4132  H1  WAT  1357       4.101 -13.080   6.016  1.00  0.00
ATOM   4133  H2  WAT  1357       2.846 -13.797   5.568  1.00  0.00
TER
ATOM   4134  O   WAT  1358      -8.381 -10.154  -7.367  1.00  0.00
ATOM   4135  H1  WAT  1358      -8.021  -9.555  -8.021  1.00  0.00
ATOM   4136  H2  WAT  1358      -8.522  -9.608  -6.594  1.00  0.00
TER
ATOM   4137  O   WAT  1359       5.419 -16.264  -6.480  1.00  0.00
ATOM   4138  H1  WAT  1359       5.131 -15.803  -5.692  1.00  0.00
ATOM   4139  H2  WAT  1359       6.214 -16.724  -6.212  1.00  0.00
TER
ATOM   4140  O   WAT  1360      -8.397 -11.889   7.107  1.00  0.00
ATOM   4141  H1  WAT  1360      -8.288 -12.829   6.967  1.00  0.00
ATOM   4142  H2  WAT  1360      -9.049 -11.623   6.458  1.00  0.00
TER
ATOM   4143  O   WAT  1361      -0.406 -13.617   8.507  1.00  0.00
ATOM   4144  H1  WAT  1361      -0.726 -14.336   9.051  1.00  0.00
ATOM   4145  H2  WAT  1361      -1.080 -12.942   8.580  1.00  0.00
TER
ATOM   4146  O   WAT  1362      -2.364 -12.771  -6.550  1.00  0.00
ATOM   4147  H1  WAT  1362      -2.373 -12.038  -7.165  1.00  0.00
ATOM   4148  H2  WAT  1362      -3.284 -13.018  -6.457  1.00  0.00
TER
ATOM   4149  O   WAT  1363      -6.763 -17.550  -5.805  1.00  0.00
ATOM   4150  H1  WAT  1363      -7.371 -16.810  -5.796  1.00  0.00
ATOM   4151  H2  WAT  1363      -6.289 -17.460  -6.631  1.00  0.00
TER
ATOM   4152  O   WAT  1364       0.622 -12.708  -7.887  1.00  0.00
ATOM   4153  H1  WAT  1364       0.723 -12.912  -8.817  1.00  0.00
ATOM   4154  H2  WAT  1364      -0.278 -12.963  -7.683  1.00  0.00
TER
ATOM   4155  O   WAT  1365      -0.736 -10.190  -3.193  1.00  0.00
ATOM   4156  H1  WAT  1365      -0.482 -10.228  -4.115  1.00  0.00
ATOM   4157  H2  WAT  1365      -1.685 -10.317  -3.200  1.00  0.00
TER
ATOM   4158  O   WAT  1366       5.269 -19.271  -1.617  1.00  0.00
ATOM   4159  H1  WAT  1366       4.328 -19.256  -1.442  1.00  0.00
ATOM   4160  H2  WAT  1366       5.583 -20.057  -1.171  1.00  0.00
TER
ATOM   4161  O   WAT  1367      -4.753 -17.589  -8.056  1.00  0.00
ATOM   4162  H1  WAT  1367      -3.987 -17.701  -7.494  1.00  0.00
ATOM   4163  H2  WAT  1367      -4.675 -18.285  -8.709  1.00  0.00
TER
ATOM   4164  O   WAT  1368      -6.058 -20.156  -7.373  1.00  0.00
ATOM   4165  H1  WAT  1368      -5.978 -21.103  -7.261  1.00  0.00
ATOM   4166  H2  WAT  1368      -5.166 -19.825  -7.267  1.00  0.00
TER
ATOM   4167  O   WAT  1369       7.271 -12.100   0.059  1.00  0.00
ATOM   4168  H1  WAT  1369       7.396 -11.277   0.531  1.00  0.00
ATOM   4169  H2  WAT  1369       8.138 -12.311  -0.289  1.00  0.00
TER
ATOM   4170  O   WAT  1370      -5.257 -10.007  -0.270  1.00  0.00
ATOM   4171  H1  WAT  1370      -4.521 -10.555   0.001  1.00  0.00
ATOM   4172  H2  WAT  1370      -4.873  -9.141  -0.409  1.00  0.00
TER
ATOM   4173  O   WAT  1371      -8.372 -13.939  -4.395  1.00  0.00
ATOM   4174  H1  WAT  1371      -9.298 -13.697  -4.405  1.00  0.00
ATOM   4175  H2  WAT  1371      -7.907 -13.112  -4.517  1.00  0.00
TER
ATOM   4176  O   WAT  1372      -6.251 -10.822   8.919  1.00  0.00
ATOM   4177  H1  WAT  1372      -5.450 -10.501   9.333  1.00  0.00
ATOM   4178  H2  WAT  1372      -6.766 -11.182   9.641  1.00  0.00
TER
ATOM   4179  O   WAT  1373      -2.147 -10.834  -8.447  1.00  0.00
ATOM   4180  H1  WAT  1373      -1.354 -10.545  -8.899  1.00  0.00
ATOM   4181  H2  WAT  1373      -2.666 -11.264  -9.126  1.00  0.00
TER
ATOM   4182  O   WAT  1374       2.585 -14.714   8.867  1.00  0.00
ATOM   4183  H1  WAT  1374       1.979 -14.691   8.126  1.00  0.00
ATOM   4184  H2  WAT  1374       2.281 -15.446   9.403  1.00  0.00
TER
ATOM   4185  O   WAT  1375       4.016 -10.986   7.477  1.00  0.00
ATOM   4186  H1  WAT  1375       4.968 -11.070   7.428  1.00  0.00
ATOM   4187  H2  WAT  1375       3.868 -10.322   8.151  1.00  0.00
TER
ATOM   4188  O   WAT  1376       6.906 -11.607  -7.023  1.00  0.00
ATOM   4189  H1  WAT  1376       6.621 -12.020  -7.838  1.00  0.00
ATOM   4190  H2  WAT  1376       6.708 -10.678  -7.143  1.00  0.00
TER
ATOM   4191  O   WAT  1377      -8.531 -18.335   7.863  1.00  0.00
ATOM   4192  H1  WAT  1377      -8.027 -18.914   8.434  1.00  0.00
ATOM   4193  H2  WAT  1377      -9.270 -18.051   8.400  1.00  0.00
TER
ATOM   4194  O   WAT  1378      -1.629 -15.613  -8.583  1.00  0.00
ATOM   4195  H1  WAT  1378      -1.734 -16.228  -7.857  1.00  0.00
ATOM   4196  H2  WAT  1378      -1.796 -16.137  -9.366  1.00  0.00
TER
ATOM   4197  O   WAT  1379      -1.477 -16.928   7.396  1.00  0.00
ATOM   4198  H1  WAT  1379      -2.243 -16.359   7.312  1.00  0.00
ATOM   4199  H2  WAT  1379      -1.296 -17.220   6.503  1.00  0.00
TER
ATOM   4200  O   WAT  1380       1.611 -16.551  -7.979  1.00  0.00
ATOM   4201  H1  WAT  1380       1.062 -16.104  -7.334  1.00  0.00
ATOM   4202  H2  WAT  1380       2.233 -17.056  -7.455  1.00  0.00
TER
ATOM   4203  O   WAT  1381       5.665 -15.197   7.954  1.00  0.00
ATOM   4204  H1  WAT  1381       6.406 -14.859   7.450  1.00  0.00
ATOM   4205  H2  WAT  1381       4.902 -15.028   7.401  1.00  0.00
TER
ATOM   4206  O   WAT  1382      -6.499 -20.192   8.758  1.00  0.00
ATOM   4207  H1  WAT  1382      -6.458 -20.490   9.666  1.00  0.00
ATOM   4208  H2  WAT  1382      -5.644 -19.791   8.598  1.00  0.00
TER
ATOM   4209  O   WAT  1383      -2.721 -17.592  -6.082  1.00  0.00
ATOM   4210  H1  WAT  1383      -2.299 -17.758  -5.239  1.00  0.00
ATOM   4211  H2  WAT  1383      -2.596 -18.402  -6.577  1.00  0.00
TER
ATOM   4212  O   WAT  1384      -0.208 -18.568  -8.834  1.00  0.00
ATOM   4213  H1  WAT  1384       0.312 -19.284  -9.200  1.00  0.00
ATOM   4214  H2  WAT  1384       0.439 -17.930  -8.534  1.00  0.00
TER
ATOM   4215  O   WAT  1385       4.340 -17.146   6.489  1.00  0.00
ATOM   4216  H1  WAT  1385       4.754 -16.991   7.338  1.00  0.00
ATOM   4217  H2  WAT  1385       3.405 -17.020   6.652  1.00  0.00
TER
ATOM   4218  O   WAT  1386       4.812 -19.806   8.493  1.00  0.00
ATOM   4219  H1  WAT  1386       5.394 -20.561   8.405  1.00  0.00
ATOM   4220  H2  WAT  1386       4.988 -19.275   7.716  1.00  0.00
TER
ATOM   4221  O   WAT  1387      -0.899 -17.194   4.459  1.00  0.00
ATOM   4222  H1  WAT  1387      -0.480 -16.350   4.286  1.00  0.00
ATOM   4223  H2  WAT  1387      -1.818 -17.056   4.229  1.00  0.00
TER
ATOM   4224  O   WAT  1388       1.437 -19.462   5.843  1.00  0.00
ATOM   4225  H1  WAT  1388       1.557 -20.058   6.582  1.00  0.00
ATOM   4226  H2  WAT  1388       2.297 -19.425   5.423  1.00  0.00
TER
ATOM   4227  O   WAT  1389       3.776 -18.908   4.419  1.00  0.00
ATOM   4228  H1  WAT  1389       3.250 -18.384   3.815  1.00  0.00
ATOM   4229  H2  WAT  1389       4.119 -18.275   5.050  1.00  0.00
TER
ATOM   4230  O   WAT  1390      -3.048 -10.888   5.575  1.00  0.00
ATOM   4231  H1  WAT  1390      -3.586 -10.164   5.255  1.00  0.00
ATOM   4232  H2  WAT  1390      -2.795 -11.365   4.784  1.00  0.00
TER
ATOM   4233  O   WAT  1391      -0.192  -9.653   5.833  1.00  0.00
ATOM   4234  H1  WAT  1391      -0.266  -8.750   6.140  1.00  0.00
ATOM   4235  H2  WAT  1391      -1.094  -9.972   5.805  1.00  0.00
TER
ATOM   4236  O   WAT  1392       0.357 -10.487  -6.544  1.00  0.00
ATOM   4237  H1  WAT  1392       1.252 -10.149  -6.522  1.00  0.00
ATOM   4238  H2  WAT  1392       0.388 -11.209  -7.172  1.00  0.00
TER
ATOM   4239  O   WAT  1393      -6.004 -15.115  -8.315  1.00  0.00
ATOM   4240  H1  WAT  1393      -5.566 -14.572  -7.660  1.00  0.00
ATOM   4241  H2  WAT  1393      -5.519 -15.940  -8.306  1.00  0.00
TER
ATOM   4242  O   WAT  1394      -8.789 -12.326  -0.863  1.00  0.00
ATOM   4243  H1  WAT  1394      -8.459 -13.194  -1.096  1.00  0.00
ATOM   4244  H2  WAT  1394      -8.360 -12.120  -0.033  1.00  0.00
TER
ATOM   4245  O   WAT  1395      -4.193 -13.995  -3.203  1.00  0.00
ATOM   4246  H1  WAT  1395      -4.494 -14.118  -2.303  1.00  0.00
ATOM   4247  H2  WAT  1395      -4.299 -14.854  -3.612  1.00  0.00
TER
ATOM   4248  O   WAT  1396      -8.300 -11.459   1.875  1.00  0.00
ATOM   4249  H1  WAT  1396      -8.737 -11.279   2.707  1.00  0.00
ATOM   4250  H2  WAT  1396      -7.732 -10.701   1.733  1.00  0.00
TER
ATOM   4251  O   WAT  1397       7.336 -11.957   6.162  1.00  0.00
ATOM   4252  H1  WAT  1397       6.736 -11.898   5.419  1.00  0.00
ATOM   4253  H2  WAT  1397       7.465 -12.896   6.292  1.00  0.00
TER
ATOM   4254  O   WAT  1398       8.576 -14.215  -8.501  1.00  0.00
ATOM   4255  H1  WAT  1398       7.745 -14.147  -8.030  1.00  0.00
ATOM   4256  H2  WAT  1398       8.753 -13.325  -8.804  1.00  0.00
TER
ATOM   4257  O   WAT  1399       8.032 -17.470  -5.997  1.00  0.00
ATOM   4258  H1  WAT  1399       8.794 -16.901  -5.891  1.00  0.00
ATOM   4259  H2  WAT  1399       8.047 -18.038  -5.226  1.00  0.00
TER
ATOM   4260  O   WAT  1400      -8.468 -18.947  -1.766  1.00  0.00
ATOM   4261  H1  WAT  1400      -9.123 -19.215  -2.410  1.00  0.00
ATOM   4262  H2  WAT  1400      -7.630 -19.056  -2.216  1.00  0.00
TER
ATOM   4263  O   WAT  1401       9.038 -16.615  -1.153  1.00  0.00
ATOM   4264  H1  WAT  1401       9.409 -17.399  -1.559  1.00  0.00
ATOM   4265  H2  WAT  1401       9.678 -15.926  -1.331  1.00  0.00
TER
ATOM   4266  O   WAT  1402       6.021 -15.232   4.260  1.00  0.00
ATOM   4267  H1  WAT  1402       5.207 -14.802   4.523  1.00  0.00
ATOM   4268  H2  WAT  1402       6.429 -14.620   3.647  1.00  0.00
TER
ATOM   4269  O   WAT  1403       8.084 -17.177  -8.840  1.00  0.00
ATOM   4270  H1  WAT  1403       8.359 -16.269  -8.968  1.00  0.00
ATOM   4271  H2  WAT  1403       7.895 -17.241  -7.904  1.00  0.00
TER
ATOM   4272  O   WAT  1404       7.980 -19.240  -3.847  1.00  0.00
ATOM   4273  H1  WAT  1404       7.605 -20.007  -4.279  1.00  0.00
ATOM   4274  H2  WAT  1404       7.251 -18.858  -3.359  1.00  0.00
TER
ATOM   4275  O   WAT  1405      -7.430 -18.561   2.774  1.00  0.00
ATOM   4276  H1  WAT  1405      -7.063 -18.649   3.654  1.00  0.00
ATOM   4277  H2  WAT  1405      -7.999 -19.325   2.675  1.00  0.00
TER
ATOM   4278  O   WAT  1406       7.370 -20.093   5.787  1.00  0.00
ATOM   4279  H1  WAT  1406       7.139 -20.322   4.887  1.00  0.00
ATOM   4280  H2  WAT  1406       7.631 -19.173   5.742  1.00  0.00
TER
ATOM   4281  O   WAT  1407       7.255 -21.014  -0.546  1.00  0.00
ATOM   4282  H1  WAT  1407       7.779 -21.508  -1.177  1.00  0.00
ATOM   4283  H2  WAT  1407       7.841 -20.879   0.199  1.00  0.00
TER
ATOM   4284  O   WAT  1408       7.434 -20.930   2.976  1.00  0.00
ATOM   4285  H1  WAT  1408       6.485 -20.964   3.090  1.00  0.00
ATOM   4286  H2  WAT  1408       7.616 -20.020   2.741  1.00  0.00
TER
ATOM   4287  O   WAT  1409       6.079 -10.480  -2.213  1.00  0.00
ATOM   4288  H1  WAT  1409       6.675 -10.801  -2.890  1.00  0.00
ATOM   4289  H2  WAT  1409       6.337 -10.953  -1.422  1.00  0.00
TER
ATOM   4290  O   WAT  1410      -6.015 -14.048   7.936  1.00  0.00
ATOM   4291  H1  WAT  1410      -6.058 -14.419   8.817  1.00  0.00
ATOM   4292  H2  WAT  1410      -5.884 -13.110   8.076  1.00  0.00
TER
ATOM   4293  O   WAT  1411      -2.314 -12.492   3.537  1.00  0.00
ATOM   4294  H1  WAT  1411      -2.555 -12.225   2.650  1.00  0.00
ATOM   4295  H2  WAT  1411      -1.374 -12.322   3.592  1.00  0.00
TER
ATOM   4296  O   WAT  1412       8.946 -10.473   4.338  1.00  0.00
ATOM   4297  H1  WAT  1412       8.452 -10.076   3.621  1.00  0.00
ATOM   4298  H2  WAT  1412       8.337 -11.098   4.732  1.00  0.00
TER
ATOM   4299  O   WAT  1413      -6.176 -11.102   5.056  1.00  0.00
ATOM   4300  H1  WAT  1413      -6.770 -11.233   5.795  1.00  0.00
ATOM   4301  H2  WAT  1413      -6.184 -11.938   4.590  1.00  0.00
TER
ATOM   4302  O   WAT  1414       6.630  -9.830   1.617  1.00  0.00
ATOM   4303  H1  WAT  1414       6.170  -9.079   1.242  1.00  0.00
ATOM   4304  H2  WAT  1414       6.001 -10.550   1.558  1.00  0.00
TER
ATOM   4305  O   WAT  1415      -6.545 -13.736   4.007  1.00  0.00
ATOM   4306  H1  WAT  1415      -7.272 -14.355   3.939  1.00  0.00
ATOM   4307  H2  WAT  1415      -6.484 -13.342   3.136  1.00  0.00
TER
ATOM   4308  O   WAT  1416      -2.940 -11.521   0.792  1.00  0.00
ATOM   4309  H1  WAT  1416      -2.424 -12.133   0.266  1.00  0.00
ATOM   4310  H2  WAT  1416      -2.291 -11.019   1.283  1.00  0.00
TER
ATOM   4311  O   WAT  1417      -0.201 -10.631   1.618  1.00  0.00
ATOM   4312  H1  WAT  1417       0.087 -10.885   0.742  1.00  0.00
ATOM   4313  H2  WAT  1417       0.311 -11.183   2.209  1.00  0.00
TER
ATOM   4314  O   WAT  1418      -8.262 -10.419  -2.784  1.00  0.00
ATOM   4315  H1  WAT  1418      -8.430 -11.051  -2.086  1.00  0.00
ATOM   4316  H2  WAT  1418      -9.129 -10.213  -3.134  1.00  0.00
TER
ATOM   4317  O   WAT  1419      -6.656 -11.725  -5.339  1.00  0.00
ATOM   4318  H1  WAT  1419      -7.181 -11.344  -6.043  1.00  0.00
ATOM   4319  H2  WAT  1419      -6.731 -11.100  -4.618  1.00  0.00
TER
ATOM   4320  O   WAT  1420      -0.134  -9.709   8.985  1.00  0.00
ATOM   4321  H1  WAT  1420       0.793  -9.945   9.029  1.00  0.00
ATOM   4322  H2  WAT  1420      -0.149  -8.882   8.504  1.00  0.00
TER
ATOM   4323  O   WAT  1421       8.101 -10.166  -4.017  1.00  0.00
ATOM   4324  H1  WAT  1421       8.276 -10.853  -4.661  1.00  0.00
ATOM   4325  H2  WAT  1421       7.403  -9.642  -4.410  1.00  0.00
TER
ATOM   4326  O   WAT  1422      -4.056  -9.777  -6.464  1.00  0.00
ATOM   4327  H1  WAT  1422      -3.325 -10.061  -7.011  1.00  0.00
ATOM   4328  H2  WAT  1422      -3.797 -10.016  -5.574  1.00  0.00
TER
ATOM   4329  O   WAT  1423      -4.895 -13.661  -6.459  1.00  0.00
ATOM   4330  H1  WAT  1423      -5.524 -13.192  -5.911  1.00  0.00
ATOM   4331  H2  WAT  1423      -4.780 -14.506  -6.025  1.00  0.00
TER
ATOM   4332  O   WAT  1424       6.434 -10.482   8.809  1.00  0.00
ATOM   4333  H1  WAT  1424       7.227 -10.977   8.602  1.00  0.00
ATOM   4334  H2  WAT  1424       6.727  -9.803   9.417  1.00  0.00
TER
ATOM   4335  O   WAT  1425       0.692 -17.832 -18.428  1.00  0.00
ATOM   4336  H1  WAT  1425      -0.084 -18.312 -18.138  1.00  0.00
ATOM   4337  H2  WAT  1425       1.343 -18.511 -18.603  1.00  0.00
TER
ATOM   4338  O   WAT  1426      -5.292 -17.520 -17.551  1.00  0.00
ATOM   4339  H1  WAT  1426      -6.123 -17.775 -17.151  1.00  0.00
ATOM   4340  H2  WAT  1426      -4.683 -17.449 -16.815  1.00  0.00
TER
ATOM   4341  O   WAT  1427       4.713 -13.426 -19.648  1.00  0.00
ATOM   4342  H1  WAT  1427       4.251 -14.197 -19.320  1.00  0.00
ATOM   4343  H2  WAT  1427       5.525 -13.399 -19.143  1.00  0.00
TER
ATOM   4344  O   WAT  1428      -5.311 -13.486 -17.355  1.00  0.00
ATOM   4345  H1  WAT  1428      -5.009 -14.376 -17.534  1.00  0.00
ATOM   4346  H2  WAT  1428      -4.567 -12.929 -17.583  1.00  0.00
TER
ATOM   4347  O   WAT  1429      -8.919 -19.959 -17.882  1.00  0.00
ATOM   4348  H1  WAT  1429      -8.347 -20.727 -17.882  1.00  0.00
ATOM   4349  H2  WAT  1429      -8.919 -19.660 -18.792  1.00  0.00
TER
ATOM   4350  O   WAT  1430       0.133 -15.156 -18.421  1.00  0.00
ATOM   4351  H1  WAT  1430       0.064 -16.097 -18.582  1.00  0.00
ATOM   4352  H2  WAT  1430       0.895 -15.066 -17.849  1.00  0.00
TER
ATOM   4353  O   WAT  1431      -3.332 -16.729 -15.956  1.00  0.00
ATOM   4354  H1  WAT  1431      -3.665 -16.102 -15.314  1.00  0.00
ATOM   4355  H2  WAT  1431      -3.155 -16.203 -16.736  1.00  0.00
TER
ATOM   4356  O   WAT  1432      -4.120 -14.761 -14.141  1.00  0.00
ATOM   4357  H1  WAT  1432      -3.502 -14.086 -14.423  1.00  0.00
ATOM   4358  H2  WAT  1432      -4.980 -14.352 -14.233  1.00  0.00
TER
ATOM   4359  O   WAT  1433       6.798 -13.297 -16.226  1.00  0.00
ATOM   4360  H1  WAT  1433       6.114 -12.627 -16.234  1.00  0.00
ATOM   4361  H2  WAT  1433       7.338 -13.099 -16.991  1.00  0.00
TER
ATOM   4362  O   WAT  1434       4.334 -11.452 -17.511  1.00  0.00
ATOM   4363  H1  WAT  1434       4.347 -11.856 -18.379  1.00  0.00
ATOM   4364  H2  WAT  1434       3.781 -10.678 -17.615  1.00  0.00
TER
ATOM   4365  O   WAT  1435       3.733 -16.549 -16.183  1.00  0.00
ATOM   4366  H1  WAT  1435       4.149 -16.763 -17.018  1.00  0.00
ATOM   4367  H2  WAT  1435       4.456 -16.292 -15.612  1.00  0.00
TER
ATOM   4368  O   WAT  1436       7.679 -18.151 -16.091  1.00  0.00
ATOM   4369  H1  WAT  1436       6.851 -18.081 -16.566  1.00  0.00
ATOM   4370  H2  WAT  1436       8.274 -17.565 -16.560  1.00  0.00
TER
ATOM   4371  O   WAT  1437      -2.756 -14.891 -18.120  1.00  0.00
ATOM   4372  H1  WAT  1437      -3.053 -15.496 -18.799  1.00  0.00
ATOM   4373  H2  WAT  1437      -1.806 -14.853 -18.231  1.00  0.00
TER
ATOM   4374  O   WAT  1438       5.333 -11.318 -14.458  1.00  0.00
ATOM   4375  H1  WAT  1438       4.856 -10.510 -14.651  1.00  0.00
ATOM   4376  H2  WAT  1438       4.649 -11.970 -14.305  1.00  0.00
TER
ATOM   4377  O   WAT  1439      -3.664 -15.153 -11.469  1.00  0.00
ATOM   4378  H1  WAT  1439      -4.561 -14.929 -11.222  1.00  0.00
ATOM   4379  H2  WAT  1439      -3.639 -15.029 -12.418  1.00  0.00
TER
ATOM   4380  O   WAT  1440      -4.837 -18.281 -12.894  1.00  0.00
ATOM   4381  H1  WAT  1440      -4.976 -17.409 -12.525  1.00  0.00
ATOM   4382  H2  WAT  1440      -5.719 -18.624 -13.039  1.00  0.00
TER
ATOM   4383  O   WAT  1441      -3.039 -12.339 -10.685  1.00  0.00
ATOM   4384  H1  WAT  1441      -3.067 -11.935 -11.552  1.00  0.00
ATOM   4385  H2  WAT  1441      -3.202 -13.268 -10.848  1.00  0.00
TER
ATOM   4386  O   WAT  1442       8.913 -11.557  -9.389  1.00  0.00
ATOM   4387  H1  WAT  1442       9.389 -11.078  -8.710  1.00  0.00
ATOM   4388  H2  WAT  1442       9.534 -11.625 -10.114  1.00  0.00
TER
ATOM   4389  O   WAT  1443      -8.885 -16.512 -16.977  1.00  0.00
ATOM   4390  H1  WAT  1443      -8.807 -16.377 -17.921  1.00  0.00
ATOM   4391  H2  WAT  1443      -8.271 -17.220 -16.784  1.00  0.00
TER
ATOM   4392  O   WAT  1444       8.316 -14.365 -12.229  1.00  0.00
ATOM   4393  H1  WAT  1444       8.442 -14.604 -13.147  1.00  0.00
ATOM   4394  H2  WAT  1444       8.358 -15.197 -11.757  1.00  0.00
TER
ATOM   4395  O   WAT  1445       2.178 -10.662 -13.659  1.00  0.00
ATOM   4396  H1  WAT  1445       2.692 -10.752 -12.857  1.00  0.00
ATOM   4397  H2  WAT  1445       1.335 -10.316 -13.366  1.00  0.00
TER
ATOM   4398  O   WAT  1446      -8.829 -15.470 -14.437  1.00  0.00
ATOM   4399  H1  WAT  1446      -8.666 -15.940 -15.255  1.00  0.00
ATOM   4400  H2  WAT  1446      -8.364 -15.978 -13.772  1.00  0.00
TER
ATOM   4401  O   WAT  1447      -1.826 -20.318 -11.007  1.00  0.00
ATOM   4402  H1  WAT  1447      -1.921 -21.258 -11.157  1.00  0.00
ATOM   4403  H2  WAT  1447      -0.982 -20.096 -11.402  1.00  0.00
TER
ATOM   4404  O   WAT  1448       2.156 -19.983 -16.949  1.00  0.00
ATOM   4405  H1  WAT  1448       1.424 -19.474 -16.600  1.00  0.00
ATOM   4406  H2  WAT  1448       1.759 -20.800 -17.250  1.00  0.00
TER
ATOM   4407  O   WAT  1449      -7.255 -16.095 -12.278  1.00  0.00
ATOM   4408  H1  WAT  1449      -7.639 -16.736 -11.679  1.00  0.00
ATOM   4409  H2  WAT  1449      -6.944 -15.391 -11.708  1.00  0.00
TER
ATOM   4410  O   WAT  1450      -1.105 -19.247 -16.797  1.00  0.00
ATOM   4411  H1  WAT  1450      -0.738 -19.722 -16.051  1.00  0.00
ATOM   4412  H2  WAT  1450      -1.295 -18.373 -16.456  1.00  0.00
TER
ATOM   4413  O   WAT  1451      -3.315 -20.207 -14.478  1.00  0.00
ATOM   4414  H1  WAT  1451      -3.620 -19.327 -14.253  1.00  0.00
ATOM   4415  H2  WAT  1451      -2.361 -20.147 -14.443  1.00  0.00
TER
ATOM   4416  O   WAT  1452       5.972 -17.004 -18.089  1.00  0.00
ATOM   4417  H1  WAT  1452       6.692 -16.508 -18.479  1.00  0.00
ATOM   4418  H2  WAT  1452       5.770 -17.682 -18.734  1.00  0.00
TER
ATOM   4419  O   WAT  1453       1.354 -16.933 -12.202  1.00  0.00
ATOM   4420  H1  WAT  1453       1.287 -17.853 -12.456  1.00  0.00
ATOM   4421  H2  WAT  1453       0.724 -16.835 -11.488  1.00  0.00
TER
ATOM   4422  O   WAT  1454      -4.743 -16.332 -20.244  1.00  0.00
ATOM   4423  H1  WAT  1454      -4.226 -17.136 -20.298  1.00  0.00
ATOM   4424  H2  WAT  1454      -5.195 -16.395 -19.402  1.00  0.00
TER
ATOM   4425  O   WAT  1455      -7.259 -19.366 -13.331  1.00  0.00
ATOM   4426  H1  WAT  1455      -7.617 -18.701 -12.744  1.00  0.00
ATOM   4427  H2  WAT  1455      -7.553 -20.198 -12.960  1.00  0.00
TER
ATOM   4428  O   WAT  1456      -4.058 -18.908 -10.447  1.00  0.00
ATOM   4429  H1  WAT  1456      -4.358 -18.762 -11.344  1.00  0.00
ATOM   4430  H2  WAT  1456      -3.286 -19.467 -10.540  1.00  0.00
TER
ATOM   4431  O   WAT  1457       1.285 -14.111 -12.452  1.00  0.00
ATOM   4432  H1  WAT  1457       1.300 -15.043 -12.670  1.00  0.00
ATOM   4433  H2  WAT  1457       0.578 -14.025 -11.813  1.00  0.00
TER
ATOM   4434  O   WAT  1458       7.496 -17.470 -13.105  1.00  0.00
ATOM   4435  H1  WAT  1458       6.771 -16.877 -13.302  1.00  0.00
ATOM   4436  H2  WAT  1458       8.024 -17.478 -13.904  1.00  0.00
TER
ATOM   4437  O   WAT  1459       3.026 -15.744 -19.606  1.00  0.00
ATOM   4438  H1  WAT  1459       3.379 -16.341 -20.266  1.00  0.00
ATOM   4439  H2  WAT  1459       2.143 -16.070 -19.436  1.00  0.00
TER
ATOM   4440  O   WAT  1460       0.719 -12.469 -15.358  1.00  0.00
ATOM   4441  H1  WAT  1460       1.363 -12.263 -14.680  1.00  0.00
ATOM   4442  H2  WAT  1460       1.082 -13.230 -15.811  1.00  0.00
TER
ATOM   4443  O   WAT  1461       1.992 -14.466 -16.640  1.00  0.00
ATOM   4444  H1  WAT  1461       2.634 -15.167 -16.527  1.00  0.00
ATOM   4445  H2  WAT  1461       2.517 -13.686 -16.820  1.00  0.00
TER
ATOM   4446  O   WAT  1462       3.766 -13.666 -13.436  1.00  0.00
ATOM   4447  H1  WAT  1462       4.101 -13.080 -12.759  1.00  0.00
ATOM   4448  H2  WAT  1462       2.846 -13.797 -13.207  1.00  0.00
TER
ATOM   4449  O   WAT  1463      -8.397 -11.889 -11.667  1.00  0.00
ATOM   4450  H1  WAT  1463      -8.288 -12.829 -11.808  1.00  0.00
ATOM   4451  H2  WAT  1463      -9.049 -11.623 -12.316  1.00  0.00
TER
ATOM   4452  O   WAT  1464      -0.406 -13.617 -10.267  1.00  0.00
ATOM   4453  H1  WAT  1464      -0.726 -14.336  -9.723  1.00  0.00
ATOM   4454  H2  WAT  1464      -1.080 -12.942 -10.194  1.00  0.00
TER
ATOM   4455  O   WAT  1465       5.269 -19.271 -20.391  1.00  0.00
ATOM   4456  H1  WAT  1465       4.328 -19.256 -20.216  1.00  0.00
ATOM   4457  H2  WAT  1465       5.583 -20.057 -19.945  1.00  0.00
TER
ATOM   4458  O   WAT  1466       7.271 -12.100 -18.716  1.00  0.00
ATOM   4459  H1  WAT  1466       7.396 -11.277 -18.243  1.00  0.00
ATOM   4460  H2  WAT  1466       8.138 -12.311 -19.063  1.00  0.00
TER
ATOM   4461  O   WAT  1467      -5.257 -10.007 -19.044  1.00  0.00
ATOM   4462  H1  WAT  1467      -4.521 -10.555 -18.773  1.00  0.00
ATOM   4463  H2  WAT  1467      -4.873  -9.141 -19.183  1.00  0.00
TER
ATOM   4464  O   WAT  1468      -6.251 -10.822  -9.855  1.00  0.00
ATOM   4465  H1  WAT  1468      -5.450 -10.501  -9.442  1.00  0.00
ATOM   4466  H2  WAT  1468      -6.766 -11.182  -9.133  1.00  0.00
TER
ATOM   4467  O   WAT  1469       2.585 -14.714  -9.908  1.00  0.00
ATOM   4468  H1  WAT  1469       1.979 -14.691 -10.648  1.00  0.00
ATOM   4469  H2  WAT  1469       2.281 -15.446  -9.371  1.00  0.00
TER
ATOM   4470  O   WAT  1470       4.016 -10.986 -11.297  1.00  0.00
ATOM   4471  H1  WAT  1470       4.968 -11.070 -11.347  1.00  0.00
ATOM   4472  H2  WAT  1470       3.868 -10.322 -10.623  1.00  0.00
TER
ATOM   4473  O   WAT  1471      -8.531 -18.335 -10.912  1.00  0.00
ATOM   4474  H1  WAT  1471      -8.027 -18.914 -10.340  1.00  0.00
ATOM   4475  H2  WAT  1471      -9.270 -18.051 -10.374  1.00  0.00
TER
ATOM   4476  O   WAT  1472      -1.477 -16.928 -11.378  1.00  0.00
ATOM   4477  H1  WAT  1472      -2.243 -16.359 -11.463  1.00  0.00
ATOM   4478  H2  WAT  1472      -1.296 -17.220 -12.271  1.00  0.00
TER
ATOM   4479  O   WAT  1473       5.665 -15.197 -10.821  1.00  0.00
ATOM   4480  H1  WAT  1473       6.406 -14.859 -11.324  1.00  0.00
ATOM   4481  H2  WAT  1473       4.902 -15.028 -11.374  1.00  0.00
TER
ATOM   4482  O   WAT  1474      -6.499 -20.192 -10.017  1.00  0.00
ATOM   4483  H1  WAT  1474      -6.458 -20.490  -9.108  1.00  0.00
ATOM   4484  H2  WAT  1474      -5.644 -19.791 -10.176  1.00  0.00
TER
ATOM   4485  O   WAT  1475       4.340 -17.146 -12.285  1.00  0.00
ATOM   4486  H1  WAT  1475       4.754 -16.991 -11.436  1.00  0.00
ATOM   4487  H2  WAT  1475       3.405 -17.020 -12.123  1.00  0.00
TER
ATOM   4488  O   WAT  1476       4.812 -19.806 -10.281  1.00  0.00
ATOM   4489  H1  WAT  1476       5.394 -20.561 -10.369  1.00  0.00
ATOM   4490  H2  WAT  1476       4.988 -19.275 -11.058  1.00  0.00
TER
ATOM   4491  O   WAT  1477      -0.899 -17.194 -14.316  1.00  0.00
ATOM   4492  H1  WAT  1477      -0.480 -16.350 -14.488  1.00  0.00
ATOM   4493  H2  WAT  1477      -1.818 -17.056 -14.545  1.00  0.00
TER
ATOM   4494  O   WAT  1478       1.437 -19.462 -12.932  1.00  0.00
ATOM   4495  H1  WAT  1478       1.557 -20.058 -12.192  1.00  0.00
ATOM   4496  H2  WAT  1478       2.297 -19.425 -13.352  1.00  0.00
TER
ATOM   4497  O   WAT  1479       3.776 -18.908 -14.356  1.00  0.00
ATOM   4498  H1  WAT  1479       3.250 -18.384 -14.959  1.00  0.00
ATOM   4499  H2  WAT  1479       4.119 -18.275 -13.725  1.00  0.00
TER
ATOM   4500  O   WAT  1480      -3.048 -10.888 -13.200  1.00  0.00
ATOM   4501  H1  WAT  1480      -3.586 -10.164 -13.519  1.00  0.00
ATOM   4502  H2  WAT  1480      -2.795 -11.365 -13.990  1.00  0.00
TER
ATOM   4503  O   WAT  1481      -0.192  -9.653 -12.941  1.00  0.00
ATOM   4504  H1  WAT  1481      -0.266  -8.750 -12.634  1.00  0.00
ATOM   4505  H2  WAT  1481      -1.094  -9.972 -12.969  1.00  0.00
TER
ATOM   4506  O   WAT  1482      -8.789 -12.326 -19.638  1.00  0.00
ATOM   4507  H1  WAT  1482      -8.459 -13.194 -19.870  1.00  0.00
ATOM   4508  H2  WAT  1482      -8.360 -12.120 -18.807  1.00  0.00
TER
ATOM   4509  O   WAT  1483      -8.300 -11.459 -16.900  1.00  0.00
ATOM   4510  H1  WAT  1483      -8.737 -11.279 -16.067  1.00  0.00
ATOM   4511  H2  WAT  1483      -7.732 -10.701 -17.041  1.00  0.00
TER
ATOM   4512  O   WAT  1484       7.336 -11.957 -12.612  1.00  0.00
ATOM   4513  H1  WAT  1484       6.736 -11.898 -13.355  1.00  0.00
ATOM   4514  H2  WAT  1484       7.465 -12.896 -12.482  1.00  0.00
TER
ATOM   4515  O   WAT  1485       9.038 -16.615 -19.927  1.00  0.00
ATOM   4516  H1  WAT  1485       9.409 -17.399 -20.334  1.00  0.00
ATOM   4517  H2  WAT  1485       9.678 -15.926 -20.106  1.00  0.00
TER
ATOM   4518  O   WAT  1486       6.021 -15.232 -14.514  1.00  0.00
ATOM   4519  H1  WAT  1486       5.207 -14.802 -14.252  1.00  0.00
ATOM   4520  H2  WAT  1486       6.429 -14.620 -15.127  1.00  0.00
TER
ATOM   4521  O   WAT  1487      -7.430 -18.561 -16.000  1.00  0.00
ATOM   4522  H1  WAT  1487      -7.063 -18.649 -15.121  1.00  0.00
ATOM   4523  H2  WAT  1487      -7.999 -19.325 -16.100  1.00  0.00
TER
ATOM   4524  O   WAT  1488       7.370 -20.093 -12.987  1.00  0.00
ATOM   4525  H1  WAT  1488       7.139 -20.322 -13.888  1.00  0.00
ATOM   4526  H2  WAT  1488       7.631 -19.173 -13.033  1.00  0.00
TER
ATOM   4527  O   WAT  1489       7.255 -21.014 -19.321  1.00  0.00
ATOM   4528  H1  WAT  1489       7.779 -21.508 -19.952  1.00  0.00
ATOM   4529  H2  WAT  1489       7.841 -20.879 -18.576  1.00  0.00
TER
ATOM   4530  O   WAT  1490       7.434 -20.930 -15.799  1.00  0.00
ATOM   4531  H1  WAT  1490       6.485 -20.964 -15.684  1.00  0.00
ATOM   4532  H2  WAT  1490       7.616 -20.020 -16.034  1.00  0.00
TER
ATOM   4533  O   WAT  1491      -6.015 -14.048 -10.838  1.00  0.00
ATOM   4534  H1  WAT  1491      -6.058 -14.419  -9.957  1.00  0.00
ATOM   4535  H2  WAT  1491      -5.884 -13.110 -10.698  1.00  0.00
TER
ATOM   4536  O   WAT  1492      -2.314 -12.492 -15.237  1.00  0.00
ATOM   4537  H1  WAT  1492      -2.555 -12.225 -16.124  1.00  0.00
ATOM   4538  H2  WAT  1492      -1.374 -12.322 -15.182  1.00  0.00
TER
ATOM   4539  O   WAT  1493       8.946 -10.473 -14.436  1.00  0.00
ATOM   4540  H1  WAT  1493       8.452 -10.076 -15.154  1.00  0.00
ATOM   4541  H2  WAT  1493       8.337 -11.098 -14.043  1.00  0.00
TER
ATOM   4542  O   WAT  1494      -6.176 -11.102 -13.719  1.00  0.00
ATOM   4543  H1  WAT  1494      -6.770 -11.233 -12.980  1.00  0.00
ATOM   4544  H2  WAT  1494      -6.184 -11.938 -14.184  1.00  0.00
TER
ATOM   4545  O   WAT  1495       6.630  -9.830 -17.158  1.00  0.00
ATOM   4546  H1  WAT  1495       6.170  -9.079 -17.532  1.00  0.00
ATOM   4547  H2  WAT  1495       6.001 -10.550 -17.216  1.00  0.00
TER
ATOM   4548  O   WAT  1496      -6.545 -13.736 -14.768  1.00  0.00
ATOM   4549  H1  WAT  1496      -7.272 -14.355 -14.835  1.00  0.00
ATOM   4550  H2  WAT  1496      -6.484 -13.342 -15.638  1.00  0.00
TER
ATOM   4551  O   WAT  1497      -2.940 -11.521 -17.983  1.00  0.00
ATOM   4552  H1  WAT  1497      -2.424 -12.133 -18.508  1.00  0.00
ATOM   4553  H2  WAT  1497      -2.291 -11.019 -17.492  1.00  0.00
TER
ATOM   4554  O   WAT  1498      -0.201 -10.631 -17.156  1.00  0.00
ATOM   4555  H1  WAT  1498       0.087 -10.885 -18.033  1.00  0.00
ATOM   4556  H2  WAT  1498       0.311 -11.183 -16.565  1.00  0.00
TER
ATOM   4557  O   WAT  1499      -0.134  -9.709  -9.789  1.00  0.00
ATOM   4558  H1  WAT  1499       0.793  -9.945  -9.746  1.00  0.00
ATOM   4559  H2  WAT  1499      -0.149  -8.882 -10.271  1.00  0.00
TER
ATOM   4560  O   WAT  1500       6.434 -10.482  -9.965  1.00  0.00
ATOM   4561  H1  WAT  1500       7.227 -10.977 -10.172  1.00  0.00
ATOM   4562  H2  WAT  1500       6.727  -9.803  -9.357  1.00  0.00
TER
ATOM   4563  O   WAT  1501     -16.214  17.939  17.240  1.00  0.00
ATOM   4564  H1  WAT  1501     -16.295  17.024  16.969  1.00  0.00
ATOM   4565  H2  WAT  1501     -16.628  18.435  16.534  1.00  0.00
TER
ATOM   4566  O   WAT  1502     -18.083  19.717  19.121  1.00  0.00
ATOM   4567  H1  WAT  1502     -18.858  19.237  19.410  1.00  0.00
ATOM   4568  H2  WAT  1502     -17.431  19.037  18.946  1.00  0.00
TER
ATOM   4569  O   WAT  1503     -17.611  15.199  19.354  1.00  0.00
ATOM   4570  H1  WAT  1503     -17.235  14.327  19.242  1.00  0.00
ATOM   4571  H2  WAT  1503     -17.709  15.535  18.464  1.00  0.00
TER
ATOM   4572  O   WAT  1504     -13.829  12.694  16.287  1.00  0.00
ATOM   4573  H1  WAT  1504     -13.008  12.204  16.330  1.00  0.00
ATOM   4574  H2  WAT  1504     -13.795  13.284  17.040  1.00  0.00
TER
ATOM   4575  O   WAT  1505     -13.593  14.635  19.060  1.00  0.00
ATOM   4576  H1  WAT  1505     -14.297  14.923  19.640  1.00  0.00
ATOM   4577  H2  WAT  1505     -13.231  15.445  18.700  1.00  0.00
TER
ATOM   4578  O   WAT  1506     -10.524  14.080  19.451  1.00  0.00
ATOM   4579  H1  WAT  1506     -11.471  14.114  19.583  1.00  0.00
ATOM   4580  H2  WAT  1506     -10.199  14.894  19.836  1.00  0.00
TER
ATOM   4581  O   WAT  1507     -17.604  18.445  14.483  1.00  0.00
ATOM   4582  H1  WAT  1507     -18.531  18.378  14.711  1.00  0.00
ATOM   4583  H2  WAT  1507     -17.451  19.383  14.368  1.00  0.00
TER
ATOM   4584  O   WAT  1508     -17.617  14.716  11.479  1.00  0.00
ATOM   4585  H1  WAT  1508     -18.557  14.878  11.565  1.00  0.00
ATOM   4586  H2  WAT  1508     -17.299  15.435  10.933  1.00  0.00
TER
ATOM   4587  O   WAT  1509     -13.574  20.007  14.986  1.00  0.00
ATOM   4588  H1  WAT  1509     -14.193  19.669  14.339  1.00  0.00
ATOM   4589  H2  WAT  1509     -13.592  19.363  15.694  1.00  0.00
TER
ATOM   4590  O   WAT  1510     -15.398  19.245  11.993  1.00  0.00
ATOM   4591  H1  WAT  1510     -14.958  18.408  11.847  1.00  0.00
ATOM   4592  H2  WAT  1510     -14.685  19.878  12.080  1.00  0.00
TER
ATOM   4593  O   WAT  1511     -11.816  10.500  10.307  1.00  0.00
ATOM   4594  H1  WAT  1511     -12.129  10.592  11.207  1.00  0.00
ATOM   4595  H2  WAT  1511     -11.055  11.078  10.257  1.00  0.00
TER
ATOM   4596  O   WAT  1512     -15.810  16.339  14.475  1.00  0.00
ATOM   4597  H1  WAT  1512     -16.409  17.062  14.291  1.00  0.00
ATOM   4598  H2  WAT  1512     -15.262  16.276  13.692  1.00  0.00
TER
ATOM   4599  O   WAT  1513     -17.204  14.975  16.505  1.00  0.00
ATOM   4600  H1  WAT  1513     -16.811  15.292  15.692  1.00  0.00
ATOM   4601  H2  WAT  1513     -16.842  14.096  16.620  1.00  0.00
TER
ATOM   4602  O   WAT  1514     -12.803  20.545  19.460  1.00  0.00
ATOM   4603  H1  WAT  1514     -12.083  21.040  19.069  1.00  0.00
ATOM   4604  H2  WAT  1514     -13.004  19.867  18.815  1.00  0.00
TER
ATOM   4605  O   WAT  1515     -17.342  11.939  13.603  1.00  0.00
ATOM   4606  H1  WAT  1515     -18.155  11.440  13.527  1.00  0.00
ATOM   4607  H2  WAT  1515     -17.535  12.778  13.186  1.00  0.00
TER
ATOM   4608  O   WAT  1516     -14.627  16.311  11.899  1.00  0.00
ATOM   4609  H1  WAT  1516     -13.739  16.622  11.724  1.00  0.00
ATOM   4610  H2  WAT  1516     -14.656  15.438  11.507  1.00  0.00
TER
ATOM   4611  O   WAT  1517     -12.355  17.622  11.367  1.00  0.00
ATOM   4612  H1  WAT  1517     -12.439  18.053  10.517  1.00  0.00
ATOM   4613  H2  WAT  1517     -11.636  18.082  11.800  1.00  0.00
TER
ATOM   4614  O   WAT  1518     -12.598  13.120  13.454  1.00  0.00
ATOM   4615  H1  WAT  1518     -13.227  13.224  12.739  1.00  0.00
ATOM   4616  H2  WAT  1518     -13.093  13.339  14.243  1.00  0.00
TER
ATOM   4617  O   WAT  1519     -16.598  12.123  16.309  1.00  0.00
ATOM   4618  H1  WAT  1519     -16.722  12.142  15.360  1.00  0.00
ATOM   4619  H2  WAT  1519     -15.650  12.171  16.429  1.00  0.00
TER
ATOM   4620  O   WAT  1520     -13.505  18.278  17.158  1.00  0.00
ATOM   4621  H1  WAT  1520     -14.446  18.293  17.332  1.00  0.00
ATOM   4622  H2  WAT  1520     -13.191  17.492  17.604  1.00  0.00
TER
ATOM   4623  O   WAT  1521     -18.983  18.980   9.940  1.00  0.00
ATOM   4624  H1  WAT  1521     -18.462  18.265   9.574  1.00  0.00
ATOM   4625  H2  WAT  1521     -18.336  19.619  10.240  1.00  0.00
TER
ATOM   4626  O   WAT  1522     -15.121  10.841  12.167  1.00  0.00
ATOM   4627  H1  WAT  1522     -14.840   9.997  12.523  1.00  0.00
ATOM   4628  H2  WAT  1522     -15.894  11.073  12.681  1.00  0.00
TER
ATOM   4629  O   WAT  1523     -10.743  20.078  12.777  1.00  0.00
ATOM   4630  H1  WAT  1523      -9.981  20.648  12.883  1.00  0.00
ATOM   4631  H2  WAT  1523     -10.727  19.511  13.548  1.00  0.00
TER
ATOM   4632  O   WAT  1524     -10.691  20.372   9.934  1.00  0.00
ATOM   4633  H1  WAT  1524     -10.416  21.280   9.806  1.00  0.00
ATOM   4634  H2  WAT  1524     -10.880  20.308  10.871  1.00  0.00
TER
ATOM   4635  O   WAT  1525     -14.293  13.396  11.230  1.00  0.00
ATOM   4636  H1  WAT  1525     -13.875  13.209  10.389  1.00  0.00
ATOM   4637  H2  WAT  1525     -14.600  12.544  11.540  1.00  0.00
TER
ATOM   4638  O   WAT  1526     -10.794  18.309  14.927  1.00  0.00
ATOM   4639  H1  WAT  1526     -11.170  17.541  14.496  1.00  0.00
ATOM   4640  H2  WAT  1526     -11.524  18.691  15.415  1.00  0.00
TER
ATOM   4641  O   WAT  1527     -11.519  16.534  18.228  1.00  0.00
ATOM   4642  H1  WAT  1527     -10.995  16.041  17.597  1.00  0.00
ATOM   4643  H2  WAT  1527     -10.933  16.669  18.973  1.00  0.00
TER
ATOM   4644  O   WAT  1528     -12.029  15.792  14.167  1.00  0.00
ATOM   4645  H1  WAT  1528     -11.533  15.559  14.952  1.00  0.00
ATOM   4646  H2  WAT  1528     -12.227  14.953  13.751  1.00  0.00
TER
ATOM   4647  O   WAT  1529     -10.600  14.428  16.701  1.00  0.00
ATOM   4648  H1  WAT  1529     -10.710  14.273  17.639  1.00  0.00
ATOM   4649  H2  WAT  1529      -9.840  13.900  16.459  1.00  0.00
TER
ATOM   4650  O   WAT  1530      -9.711  12.259   9.942  1.00  0.00
ATOM   4651  H1  WAT  1530      -8.786  12.127   9.734  1.00  0.00
ATOM   4652  H2  WAT  1530      -9.734  12.338  10.895  1.00  0.00
TER
ATOM   4653  O   WAT  1531      -9.637  13.030  12.567  1.00  0.00
ATOM   4654  H1  WAT  1531     -10.432  12.964  13.097  1.00  0.00
ATOM   4655  H2  WAT  1531      -9.433  13.965  12.556  1.00  0.00
TER
ATOM   4656  O   WAT  1532     -13.205  11.359  19.017  1.00  0.00
ATOM   4657  H1  WAT  1532     -12.765  11.304  18.169  1.00  0.00
ATOM   4658  H2  WAT  1532     -13.475  12.275  19.088  1.00  0.00
TER
ATOM   4659  O   WAT  1533     -11.342  10.991  17.028  1.00  0.00
ATOM   4660  H1  WAT  1533     -11.403  10.047  16.881  1.00  0.00
ATOM   4661  H2  WAT  1533     -10.562  11.099  17.574  1.00  0.00
TER
ATOM   4662  O   WAT  1534     -15.370   9.740  17.722  1.00  0.00
ATOM   4663  H1  WAT  1534     -14.767  10.312  18.197  1.00  0.00
ATOM   4664  H2  WAT  1534     -16.110  10.304  17.500  1.00  0.00
TER
ATOM   4665  O   WAT  1535     -12.226  10.142  12.996  1.00  0.00
ATOM   4666  H1  WAT  1535     -12.031  11.041  13.263  1.00  0.00
ATOM   4667  H2  WAT  1535     -13.013   9.911  13.490  1.00  0.00
TER
ATOM   4668  O   WAT  1536     -16.214  17.939  -1.535  1.00  0.00
ATOM   4669  H1  WAT  1536     -16.295  17.024  -1.806  1.00  0.00
ATOM   4670  H2  WAT  1536     -16.628  18.435  -2.241  1.00  0.00
TER
ATOM   4671  O   WAT  1537     -18.083  19.717   0.346  1.00  0.00
ATOM   4672  H1  WAT  1537     -18.858  19.237   0.636  1.00  0.00
ATOM   4673  H2  WAT  1537     -17.431  19.037   0.172  1.00  0.00
TER
ATOM   4674  O   WAT  1538     -17.611  15.199   0.580  1.00  0.00
ATOM   4675  H1  WAT  1538     -17.235  14.327   0.467  1.00  0.00
ATOM   4676  H2  WAT  1538     -17.709  15.535  -0.311  1.00  0.00
TER
ATOM   4677  O   WAT  1539     -13.829  12.694  -2.487  1.00  0.00
ATOM   4678  H1  WAT  1539     -13.008  12.204  -2.445  1.00  0.00
ATOM   4679  H2  WAT  1539     -13.795  13.284  -1.734  1.00  0.00
TER
ATOM   4680  O   WAT  1540      -9.539  14.711   4.077  1.00  0.00
ATOM   4681  H1  WAT  1540     -10.244  15.099   3.559  1.00  0.00
ATOM   4682  H2  WAT  1540      -9.273  15.406   4.679  1.00  0.00
TER
ATOM   4683  O   WAT  1541     -13.593  14.635   0.286  1.00  0.00
ATOM   4684  H1  WAT  1541     -14.297  14.923   0.866  1.00  0.00
ATOM   4685  H2  WAT  1541     -13.231  15.445  -0.074  1.00  0.00
TER
ATOM   4686  O   WAT  1542     -10.524  14.080   0.677  1.00  0.00
ATOM   4687  H1  WAT  1542     -11.471  14.114   0.808  1.00  0.00
ATOM   4688  H2  WAT  1542     -10.199  14.894   1.062  1.00  0.00
TER
ATOM   4689  O   WAT  1543     -15.042  20.999   2.591  1.00  0.00
ATOM   4690  H1  WAT  1543     -14.625  20.785   1.757  1.00  0.00
ATOM   4691  H2  WAT  1543     -14.318  21.257   3.162  1.00  0.00
TER
ATOM   4692  O   WAT  1544     -17.604  18.445  -4.292  1.00  0.00
ATOM   4693  H1  WAT  1544     -18.531  18.378  -4.063  1.00  0.00
ATOM   4694  H2  WAT  1544     -17.451  19.383  -4.406  1.00  0.00
TER
ATOM   4695  O   WAT  1545     -17.617  14.716  -7.295  1.00  0.00
ATOM   4696  H1  WAT  1545     -18.557  14.878  -7.210  1.00  0.00
ATOM   4697  H2  WAT  1545     -17.299  15.435  -7.841  1.00  0.00
TER
ATOM   4698  O   WAT  1546     -11.096  19.398   2.683  1.00  0.00
ATOM   4699  H1  WAT  1546     -11.924  19.467   2.208  1.00  0.00
ATOM   4700  H2  WAT  1546     -10.501  19.984   2.214  1.00  0.00
TER
ATOM   4701  O   WAT  1547     -13.574  20.007  -3.788  1.00  0.00
ATOM   4702  H1  WAT  1547     -14.193  19.669  -4.436  1.00  0.00
ATOM   4703  H2  WAT  1547     -13.592  19.363  -3.080  1.00  0.00
TER
ATOM   4704  O   WAT  1548     -14.131  16.185   3.628  1.00  0.00
ATOM   4705  H1  WAT  1548     -14.544  17.010   3.882  1.00  0.00
ATOM   4706  H2  WAT  1548     -14.864  15.600   3.436  1.00  0.00
TER
ATOM   4707  O   WAT  1549     -15.398  19.245  -6.781  1.00  0.00
ATOM   4708  H1  WAT  1549     -14.958  18.408  -6.927  1.00  0.00
ATOM   4709  H2  WAT  1549     -14.685  19.878  -6.695  1.00  0.00
TER
ATOM   4710  O   WAT  1550     -11.816  10.500  -8.467  1.00  0.00
ATOM   4711  H1  WAT  1550     -12.129  10.592  -7.567  1.00  0.00
ATOM   4712  H2  WAT  1550     -11.055  11.078  -8.517  1.00  0.00
TER
ATOM   4713  O   WAT  1551     -10.606  15.237   7.511  1.00  0.00
ATOM   4714  H1  WAT  1551     -11.221  15.745   6.982  1.00  0.00
ATOM   4715  H2  WAT  1551     -10.926  14.337   7.453  1.00  0.00
TER
ATOM   4716  O   WAT  1552     -18.544  14.076   4.977  1.00  0.00
ATOM   4717  H1  WAT  1552     -19.006  14.284   5.789  1.00  0.00
ATOM   4718  H2  WAT  1552     -18.947  13.262   4.674  1.00  0.00
TER
ATOM   4719  O   WAT  1553     -13.544  15.297   6.106  1.00  0.00
ATOM   4720  H1  WAT  1553     -14.395  14.997   6.427  1.00  0.00
ATOM   4721  H2  WAT  1553     -13.704  15.541   5.195  1.00  0.00
TER
ATOM   4722  O   WAT  1554     -16.449  16.797   8.206  1.00  0.00
ATOM   4723  H1  WAT  1554     -16.124  15.963   7.867  1.00  0.00
ATOM   4724  H2  WAT  1554     -15.661  17.320   8.354  1.00  0.00
TER
ATOM   4725  O   WAT  1555     -15.810  16.339  -4.300  1.00  0.00
ATOM   4726  H1  WAT  1555     -16.409  17.062  -4.483  1.00  0.00
ATOM   4727  H2  WAT  1555     -15.262  16.276  -5.082  1.00  0.00
TER
ATOM   4728  O   WAT  1556     -17.204  14.975  -2.269  1.00  0.00
ATOM   4729  H1  WAT  1556     -16.811  15.292  -3.082  1.00  0.00
ATOM   4730  H2  WAT  1556     -16.842  14.096  -2.155  1.00  0.00
TER
ATOM   4731  O   WAT  1557     -16.618  17.566   1.826  1.00  0.00
ATOM   4732  H1  WAT  1557     -17.350  18.074   2.175  1.00  0.00
ATOM   4733  H2  WAT  1557     -17.016  16.749   1.525  1.00  0.00
TER
ATOM   4734  O   WAT  1558     -16.156  13.019   1.238  1.00  0.00
ATOM   4735  H1  WAT  1558     -16.138  13.470   2.082  1.00  0.00
ATOM   4736  H2  WAT  1558     -16.404  12.120   1.451  1.00  0.00
TER
ATOM   4737  O   WAT  1559     -12.728  10.432   7.077  1.00  0.00
ATOM   4738  H1  WAT  1559     -12.404   9.701   7.603  1.00  0.00
ATOM   4739  H2  WAT  1559     -12.693  10.114   6.175  1.00  0.00
TER
ATOM   4740  O   WAT  1560     -12.803  20.545   0.685  1.00  0.00
ATOM   4741  H1  WAT  1560     -12.083  21.040   0.295  1.00  0.00
ATOM   4742  H2  WAT  1560     -13.004  19.867   0.041  1.00  0.00
TER
ATOM   4743  O   WAT  1561     -17.342  11.939  -5.172  1.00  0.00
ATOM   4744  H1  WAT  1561     -18.155  11.440  -5.247  1.00  0.00
ATOM   4745  H2  WAT  1561     -17.535  12.778  -5.588  1.00  0.00
TER
ATOM   4746  O   WAT  1562     -17.421  20.616   6.572  1.00  0.00
ATOM   4747  H1  WAT  1562     -17.487  19.695   6.318  1.00  0.00
ATOM   4748  H2  WAT  1562     -18.050  20.713   7.287  1.00  0.00
TER
ATOM   4749  O   WAT  1563     -14.627  16.311  -6.875  1.00  0.00
ATOM   4750  H1  WAT  1563     -13.739  16.622  -7.050  1.00  0.00
ATOM   4751  H2  WAT  1563     -14.656  15.438  -7.267  1.00  0.00
TER
ATOM   4752  O   WAT  1564     -12.355  17.622  -7.407  1.00  0.00
ATOM   4753  H1  WAT  1564     -12.439  18.053  -8.258  1.00  0.00
ATOM   4754  H2  WAT  1564     -11.636  18.082  -6.975  1.00  0.00
TER
ATOM   4755  O   WAT  1565     -11.278  20.078   5.670  1.00  0.00
ATOM   4756  H1  WAT  1565     -12.003  20.671   5.472  1.00  0.00
ATOM   4757  H2  WAT  1565     -10.750  20.071   4.871  1.00  0.00
TER
ATOM   4758  O   WAT  1566     -15.965  14.164   3.871  1.00  0.00
ATOM   4759  H1  WAT  1566     -15.596  13.343   4.198  1.00  0.00
ATOM   4760  H2  WAT  1566     -16.825  14.224   4.286  1.00  0.00
TER
ATOM   4761  O   WAT  1567     -12.598  13.120  -5.321  1.00  0.00
ATOM   4762  H1  WAT  1567     -13.227  13.224  -6.035  1.00  0.00
ATOM   4763  H2  WAT  1567     -13.093  13.339  -4.531  1.00  0.00
TER
ATOM   4764  O   WAT  1568     -19.004  16.818   4.094  1.00  0.00
ATOM   4765  H1  WAT  1568     -18.506  17.293   4.760  1.00  0.00
ATOM   4766  H2  WAT  1568     -18.862  15.894   4.301  1.00  0.00
TER
ATOM   4767  O   WAT  1569     -16.598  12.123  -2.465  1.00  0.00
ATOM   4768  H1  WAT  1569     -16.722  12.142  -3.414  1.00  0.00
ATOM   4769  H2  WAT  1569     -15.650  12.171  -2.345  1.00  0.00
TER
ATOM   4770  O   WAT  1570     -11.798  13.035   4.937  1.00  0.00
ATOM   4771  H1  WAT  1570     -12.300  13.775   5.277  1.00  0.00
ATOM   4772  H2  WAT  1570     -10.982  13.423   4.621  1.00  0.00
TER
ATOM   4773  O   WAT  1571     -13.505  18.278  -1.617  1.00  0.00
ATOM   4774  H1  WAT  1571     -14.446  18.293  -1.442  1.00  0.00
ATOM   4775  H2  WAT  1571     -13.191  17.492  -1.171  1.00  0.00
TER
ATOM   4776  O   WAT  1572     -18.983  18.980  -8.834  1.00  0.00
ATOM   4777  H1  WAT  1572     -18.462  18.265  -9.200  1.00  0.00
ATOM   4778  H2  WAT  1572     -18.336  19.619  -8.534  1.00  0.00
TER
ATOM   4779  O   WAT  1573     -14.435  20.403   6.489  1.00  0.00
ATOM   4780  H1  WAT  1573     -14.021  20.558   7.338  1.00  0.00
ATOM   4781  H2  WAT  1573     -15.370  20.529   6.652  1.00  0.00
TER
ATOM   4782  O   WAT  1574     -13.963  17.743   8.493  1.00  0.00
ATOM   4783  H1  WAT  1574     -13.381  16.988   8.405  1.00  0.00
ATOM   4784  H2  WAT  1574     -13.786  18.273   7.716  1.00  0.00
TER
ATOM   4785  O   WAT  1575     -17.337  18.087   5.843  1.00  0.00
ATOM   4786  H1  WAT  1575     -17.217  17.491   6.582  1.00  0.00
ATOM   4787  H2  WAT  1575     -16.478  18.124   5.423  1.00  0.00
TER
ATOM   4788  O   WAT  1576     -14.998  18.641   4.419  1.00  0.00
ATOM   4789  H1  WAT  1576     -15.525  19.165   3.815  1.00  0.00
ATOM   4790  H2  WAT  1576     -14.655  19.273   5.050  1.00  0.00
TER
ATOM   4791  O   WAT  1577     -15.751  14.246   7.333  1.00  0.00
ATOM   4792  H1  WAT  1577     -16.439  13.584   7.268  1.00  0.00
ATOM   4793  H2  WAT  1577     -15.030  13.799   7.778  1.00  0.00
TER
ATOM   4794  O   WAT  1578     -15.121  10.841  -6.608  1.00  0.00
ATOM   4795  H1  WAT  1578     -14.840   9.997  -6.252  1.00  0.00
ATOM   4796  H2  WAT  1578     -15.894  11.073  -6.094  1.00  0.00
TER
ATOM   4797  O   WAT  1579     -10.743  20.078  -5.997  1.00  0.00
ATOM   4798  H1  WAT  1579      -9.981  20.648  -5.891  1.00  0.00
ATOM   4799  H2  WAT  1579     -10.727  19.511  -5.226  1.00  0.00
TER
ATOM   4800  O   WAT  1580     -10.691  20.372  -8.840  1.00  0.00
ATOM   4801  H1  WAT  1580     -10.416  21.280  -8.968  1.00  0.00
ATOM   4802  H2  WAT  1580     -10.880  20.308  -7.904  1.00  0.00
TER
ATOM   4803  O   WAT  1581     -14.293  13.396  -7.545  1.00  0.00
ATOM   4804  H1  WAT  1581     -13.875  13.209  -8.385  1.00  0.00
ATOM   4805  H2  WAT  1581     -14.600  12.544  -7.234  1.00  0.00
TER
ATOM   4806  O   WAT  1582     -10.794  18.309  -3.847  1.00  0.00
ATOM   4807  H1  WAT  1582     -11.170  17.541  -4.279  1.00  0.00
ATOM   4808  H2  WAT  1582     -11.524  18.691  -3.359  1.00  0.00
TER
ATOM   4809  O   WAT  1583     -11.404  17.456   5.787  1.00  0.00
ATOM   4810  H1  WAT  1583     -11.636  17.227   4.887  1.00  0.00
ATOM   4811  H2  WAT  1583     -11.144  18.376   5.742  1.00  0.00
TER
ATOM   4812  O   WAT  1584     -12.965  12.681   8.565  1.00  0.00
ATOM   4813  H1  WAT  1584     -12.088  12.690   8.948  1.00  0.00
ATOM   4814  H2  WAT  1584     -12.953  11.945   7.954  1.00  0.00
TER
ATOM   4815  O   WAT  1585     -11.519  16.534  -0.546  1.00  0.00
ATOM   4816  H1  WAT  1585     -10.995  16.041  -1.177  1.00  0.00
ATOM   4817  H2  WAT  1585     -10.933  16.669   0.199  1.00  0.00
TER
ATOM   4818  O   WAT  1586     -11.340  16.618   2.976  1.00  0.00
ATOM   4819  H1  WAT  1586     -12.290  16.585   3.090  1.00  0.00
ATOM   4820  H2  WAT  1586     -11.159  17.528   2.741  1.00  0.00
TER
ATOM   4821  O   WAT  1587     -12.029  15.792  -4.607  1.00  0.00
ATOM   4822  H1  WAT  1587     -11.533  15.559  -3.822  1.00  0.00
ATOM   4823  H2  WAT  1587     -12.227  14.953  -5.023  1.00  0.00
TER
ATOM   4824  O   WAT  1588     -10.600  14.428  -2.073  1.00  0.00
ATOM   4825  H1  WAT  1588     -10.710  14.273  -1.135  1.00  0.00
ATOM   4826  H2  WAT  1588      -9.840  13.900  -2.316  1.00  0.00
TER
ATOM   4827  O   WAT  1589     -12.254  10.367   4.385  1.00  0.00
ATOM   4828  H1  WAT  1589     -11.617  10.981   4.751  1.00  0.00
ATOM   4829  H2  WAT  1589     -12.106  10.403   3.440  1.00  0.00
TER
ATOM   4830  O   WAT  1590      -9.711  12.259  -8.833  1.00  0.00
ATOM   4831  H1  WAT  1590      -8.786  12.127  -9.041  1.00  0.00
ATOM   4832  H2  WAT  1590      -9.734  12.338  -7.879  1.00  0.00
TER
ATOM   4833  O   WAT  1591      -9.637  13.030  -6.207  1.00  0.00
ATOM   4834  H1  WAT  1591     -10.432  12.964  -5.678  1.00  0.00
ATOM   4835  H2  WAT  1591      -9.433  13.965  -6.218  1.00  0.00
TER
ATOM   4836  O   WAT  1592     -18.883  11.520   7.293  1.00  0.00
ATOM   4837  H1  WAT  1592     -18.944  12.112   8.042  1.00  0.00
ATOM   4838  H2  WAT  1592     -17.943  11.412   7.148  1.00  0.00
TER
ATOM   4839  O   WAT  1593     -16.246  11.177   6.932  1.00  0.00
ATOM   4840  H1  WAT  1593     -15.632  11.495   6.270  1.00  0.00
ATOM   4841  H2  WAT  1593     -15.701  10.692   7.551  1.00  0.00
TER
ATOM   4842  O   WAT  1594     -15.505   9.740   3.259  1.00  0.00
ATOM   4843  H1  WAT  1594     -16.379  10.074   3.056  1.00  0.00
ATOM   4844  H2  WAT  1594     -15.614   9.267   4.084  1.00  0.00
TER
ATOM   4845  O   WAT  1595     -14.598  11.947   4.643  1.00  0.00
ATOM   4846  H1  WAT  1595     -14.927  11.132   4.263  1.00  0.00
ATOM   4847  H2  WAT  1595     -13.650  11.904   4.520  1.00  0.00
TER
ATOM   4848  O   WAT  1596     -17.758  10.657   2.198  1.00  0.00
ATOM   4849  H1  WAT  1596     -18.540  11.132   2.478  1.00  0.00
ATOM   4850  H2  WAT  1596     -18.051   9.753   2.089  1.00  0.00
TER
ATOM   4851  O   WAT  1597     -13.205  11.359   0.243  1.00  0.00
ATOM   4852  H1  WAT  1597     -12.765  11.304  -0.605  1.00  0.00
ATOM   4853  H2  WAT  1597     -13.475  12.275   0.314  1.00  0.00
TER
ATOM   4854  O   WAT  1598     -11.342  10.991  -1.746  1.00  0.00
ATOM   4855  H1  WAT  1598     -11.403  10.047  -1.893  1.00  0.00
ATOM   4856  H2  WAT  1598     -10.562  11.099  -1.201  1.00  0.00
TER
ATOM   4857  O   WAT  1599     -15.370   9.740  -1.052  1.00  0.00
ATOM   4858  H1  WAT  1599     -14.767  10.312  -0.577  1.00  0.00
ATOM   4859  H2  WAT  1599     -16.110  10.304  -1.275  1.00  0.00
TER
ATOM   4860  O   WAT  1600     -12.226  10.142  -5.778  1.00  0.00
ATOM   4861  H1  WAT  1600     -12.031  11.041  -5.511  1.00  0.00
ATOM   4862  H2  WAT  1600     -13.013   9.911  -5.285  1.00  0.00
TER
ATOM   4863  O   WAT  1601     -15.120   9.920   9.327  1.00  0.00
ATOM   4864  H1  WAT  1601     -15.234  10.239  10.223  1.00  0.00
ATOM   4865  H2  WAT  1601     -14.303  10.321   9.031  1.00  0.00
TER
ATOM   4866  O   WAT  1602     -18.083  19.717 -18.428  1.00  0.00
ATOM   4867  H1  WAT  1602     -18.858  19.237 -18.138  1.00  0.00
ATOM   4868  H2  WAT  1602     -17.431  19.037 -18.603  1.00  0.00
TER
ATOM   4869  O   WAT  1603     -17.611  15.199 -18.194  1.00  0.00
ATOM   4870  H1  WAT  1603     -17.235  14.327 -18.307  1.00  0.00
ATOM   4871  H2  WAT  1603     -17.709  15.535 -19.085  1.00  0.00
TER
ATOM   4872  O   WAT  1604      -9.539  14.711 -14.697  1.00  0.00
ATOM   4873  H1  WAT  1604     -10.244  15.099 -15.216  1.00  0.00
ATOM   4874  H2  WAT  1604      -9.273  15.406 -14.095  1.00  0.00
TER
ATOM   4875  O   WAT  1605     -13.593  14.635 -18.489  1.00  0.00
ATOM   4876  H1  WAT  1605     -14.297  14.923 -17.908  1.00  0.00
ATOM   4877  H2  WAT  1605     -13.231  15.445 -18.849  1.00  0.00
TER
ATOM   4878  O   WAT  1606     -10.524  14.080 -18.098  1.00  0.00
ATOM   4879  H1  WAT  1606     -11.471  14.114 -17.966  1.00  0.00
ATOM   4880  H2  WAT  1606     -10.199  14.894 -17.713  1.00  0.00
TER
ATOM   4881  O   WAT  1607     -15.042  20.999 -16.183  1.00  0.00
ATOM   4882  H1  WAT  1607     -14.625  20.785 -17.018  1.00  0.00
ATOM   4883  H2  WAT  1607     -14.318  21.257 -15.612  1.00  0.00
TER
ATOM   4884  O   WAT  1608     -11.096  19.398 -16.091  1.00  0.00
ATOM   4885  H1  WAT  1608     -11.924  19.467 -16.566  1.00  0.00
ATOM   4886  H2  WAT  1608     -10.501  19.984 -16.560  1.00  0.00
TER
ATOM   4887  O   WAT  1609     -14.131  16.185 -15.146  1.00  0.00
ATOM   4888  H1  WAT  1609     -14.544  17.010 -14.892  1.00  0.00
ATOM   4889  H2  WAT  1609     -14.864  15.600 -15.338  1.00  0.00
TER
ATOM   4890  O   WAT  1610     -10.606  15.237 -11.264  1.00  0.00
ATOM   4891  H1  WAT  1610     -11.221  15.745 -11.792  1.00  0.00
ATOM   4892  H2  WAT  1610     -10.926  14.337 -11.321  1.00  0.00
TER
ATOM   4893  O   WAT  1611     -18.544  14.076 -13.798  1.00  0.00
ATOM   4894  H1  WAT  1611     -19.006  14.284 -12.986  1.00  0.00
ATOM   4895  H2  WAT  1611     -18.947  13.262 -14.101  1.00  0.00
TER
ATOM   4896  O   WAT  1612     -13.544  15.297 -12.668  1.00  0.00
ATOM   4897  H1  WAT  1612     -14.395  14.997 -12.347  1.00  0.00
ATOM   4898  H2  WAT  1612     -13.704  15.541 -13.580  1.00  0.00
TER
ATOM   4899  O   WAT  1613     -16.449  16.797 -10.568  1.00  0.00
ATOM   4900  H1  WAT  1613     -16.124  15.963 -10.908  1.00  0.00
ATOM   4901  H2  WAT  1613     -15.661  17.320 -10.420  1.00  0.00
TER
ATOM   4902  O   WAT  1614     -16.618  17.566 -16.949  1.00  0.00
ATOM   4903  H1  WAT  1614     -17.350  18.074 -16.600  1.00  0.00
ATOM   4904  H2  WAT  1614     -17.016  16.749 -17.250  1.00  0.00
TER
ATOM   4905  O   WAT  1615     -16.156  13.019 -17.536  1.00  0.00
ATOM   4906  H1  WAT  1615     -16.138  13.470 -16.692  1.00  0.00
ATOM   4907  H2  WAT  1615     -16.404  12.120 -17.323  1.00  0.00
TER
ATOM   4908  O   WAT  1616     -12.728  10.432 -11.698  1.00  0.00
ATOM   4909  H1  WAT  1616     -12.404   9.701 -11.172  1.00  0.00
ATOM   4910  H2  WAT  1616     -12.693  10.114 -12.599  1.00  0.00
TER
ATOM   4911  O   WAT  1617     -12.803  20.545 -18.089  1.00  0.00
ATOM   4912  H1  WAT  1617     -12.083  21.040 -18.479  1.00  0.00
ATOM   4913  H2  WAT  1617     -13.004  19.867 -18.734  1.00  0.00
TER
ATOM   4914  O   WAT  1618     -17.421  20.616 -12.202  1.00  0.00
ATOM   4915  H1  WAT  1618     -17.487  19.695 -12.456  1.00  0.00
ATOM   4916  H2  WAT  1618     -18.050  20.713 -11.488  1.00  0.00
TER
ATOM   4917  O   WAT  1619     -11.278  20.078 -13.105  1.00  0.00
ATOM   4918  H1  WAT  1619     -12.003  20.671 -13.302  1.00  0.00
ATOM   4919  H2  WAT  1619     -10.750  20.071 -13.904  1.00  0.00
TER
ATOM   4920  O   WAT  1620     -15.965  14.164 -14.904  1.00  0.00
ATOM   4921  H1  WAT  1620     -15.596  13.343 -14.576  1.00  0.00
ATOM   4922  H2  WAT  1620     -16.825  14.224 -14.488  1.00  0.00
TER
ATOM   4923  O   WAT  1621     -19.004  16.818 -14.680  1.00  0.00
ATOM   4924  H1  WAT  1621     -18.506  17.293 -14.015  1.00  0.00
ATOM   4925  H2  WAT  1621     -18.862  15.894 -14.473  1.00  0.00
TER
ATOM   4926  O   WAT  1622     -11.798  13.035 -13.837  1.00  0.00
ATOM   4927  H1  WAT  1622     -12.300  13.775 -13.498  1.00  0.00
ATOM   4928  H2  WAT  1622     -10.982  13.423 -14.153  1.00  0.00
TER
ATOM   4929  O   WAT  1623     -13.505  18.278 -20.391  1.00  0.00
ATOM   4930  H1  WAT  1623     -14.446  18.293 -20.216  1.00  0.00
ATOM   4931  H2  WAT  1623     -13.191  17.492 -19.945  1.00  0.00
TER
ATOM   4932  O   WAT  1624     -14.435  20.403 -12.285  1.00  0.00
ATOM   4933  H1  WAT  1624     -14.021  20.558 -11.436  1.00  0.00
ATOM   4934  H2  WAT  1624     -15.370  20.529 -12.123  1.00  0.00
TER
ATOM   4935  O   WAT  1625     -13.963  17.743 -10.281  1.00  0.00
ATOM   4936  H1  WAT  1625     -13.381  16.988 -10.369  1.00  0.00
ATOM   4937  H2  WAT  1625     -13.786  18.273 -11.058  1.00  0.00
TER
ATOM   4938  O   WAT  1626     -17.337  18.087 -12.932  1.00  0.00
ATOM   4939  H1  WAT  1626     -17.217  17.491 -12.192  1.00  0.00
ATOM   4940  H2  WAT  1626     -16.478  18.124 -13.352  1.00  0.00
TER
ATOM   4941  O   WAT  1627     -14.998  18.641 -14.356  1.00  0.00
ATOM   4942  H1  WAT  1627     -15.525  19.165 -14.959  1.00  0.00
ATOM   4943  H2  WAT  1627     -14.655  19.273 -13.725  1.00  0.00
TER
ATOM   4944  O   WAT  1628     -15.751  14.246 -11.441  1.00  0.00
ATOM   4945  H1  WAT  1628     -16.439  13.584 -11.506  1.00  0.00
ATOM   4946  H2  WAT  1628     -15.030  13.799 -10.996  1.00  0.00
TER
ATOM   4947  O   WAT  1629     -11.404  17.456 -12.987  1.00  0.00
ATOM   4948  H1  WAT  1629     -11.636  17.227 -13.888  1.00  0.00
ATOM   4949  H2  WAT  1629     -11.144  18.376 -13.033  1.00  0.00
TER
ATOM   4950  O   WAT  1630     -12.965  12.681 -10.209  1.00  0.00
ATOM   4951  H1  WAT  1630     -12.088  12.690  -9.826  1.00  0.00
ATOM   4952  H2  WAT  1630     -12.953  11.945 -10.820  1.00  0.00
TER
ATOM   4953  O   WAT  1631     -11.519  16.534 -19.321  1.00  0.00
ATOM   4954  H1  WAT  1631     -10.995  16.041 -19.952  1.00  0.00
ATOM   4955  H2  WAT  1631     -10.933  16.669 -18.576  1.00  0.00
TER
ATOM   4956  O   WAT  1632     -11.340  16.618 -15.799  1.00  0.00
ATOM   4957  H1  WAT  1632     -12.290  16.585 -15.684  1.00  0.00
ATOM   4958  H2  WAT  1632     -11.159  17.528 -16.034  1.00  0.00
TER
ATOM   4959  O   WAT  1633     -12.254  10.367 -14.389  1.00  0.00
ATOM   4960  H1  WAT  1633     -11.617  10.981 -14.023  1.00  0.00
ATOM   4961  H2  WAT  1633     -12.106  10.403 -15.334  1.00  0.00
TER
ATOM   4962  O   WAT  1634     -18.883  11.520 -11.482  1.00  0.00
ATOM   4963  H1  WAT  1634     -18.944  12.112 -10.732  1.00  0.00
ATOM   4964  H2  WAT  1634     -17.943  11.412 -11.627  1.00  0.00
TER
ATOM   4965  O   WAT  1635     -16.246  11.177 -11.843  1.00  0.00
ATOM   4966  H1  WAT  1635     -15.632  11.495 -12.504  1.00  0.00
ATOM   4967  H2  WAT  1635     -15.701  10.692 -11.223  1.00  0.00
TER
ATOM   4968  O   WAT  1636     -15.505   9.740 -15.516  1.00  0.00
ATOM   4969  H1  WAT  1636     -16.379  10.074 -15.718  1.00  0.00
ATOM   4970  H2  WAT  1636     -15.614   9.267 -14.690  1.00  0.00
TER
ATOM   4971  O   WAT  1637     -14.598  11.947 -14.131  1.00  0.00
ATOM   4972  H1  WAT  1637     -14.927  11.132 -14.511  1.00  0.00
ATOM   4973  H2  WAT  1637     -13.650  11.904 -14.255  1.00  0.00
TER
ATOM   4974  O   WAT  1638     -17.758  10.657 -16.576  1.00  0.00
ATOM   4975  H1  WAT  1638     -18.540  11.132 -16.297  1.00  0.00
ATOM   4976  H2  WAT  1638     -18.051   9.753 -16.685  1.00  0.00
TER
ATOM   4977  O   WAT  1639     -13.205  11.359 -18.531  1.00  0.00
ATOM   4978  H1  WAT  1639     -12.765  11.304 -19.379  1.00  0.00
ATOM   4979  H2  WAT  1639     -13.475  12.275 -18.460  1.00  0.00
TER
ATOM   4980  O   WAT  1640     -15.370   9.740 -19.826  1.00  0.00
ATOM   4981  H1  WAT  1640     -14.767  10.312 -19.352  1.00  0.00
ATOM   4982  H2  WAT  1640     -16.110  10.304 -20.049  1.00  0.00
TER
ATOM   4983  O   WAT  1641     -15.120   9.920  -9.447  1.00  0.00
ATOM   4984  H1  WAT  1641     -15.234  10.239  -8.552  1.00  0.00
ATOM   4985  H2  WAT  1641     -14.303  10.321  -9.743  1.00  0.00
TER
ATOM   4986  O   WAT  1642     -16.214  -0.836  17.240  1.00  0.00
ATOM   4987  H1  WAT  1642     -16.295  -1.750  16.969  1.00  0.00
ATOM   4988  H2  WAT  1642     -16.628  -0.339  16.534  1.00  0.00
TER
ATOM   4989  O   WAT  1643     -18.083   0.942  19.121  1.00  0.00
ATOM   4990  H1  WAT  1643     -18.858   0.462  19.410  1.00  0.00
ATOM   4991  H2  WAT  1643     -17.431   0.263  18.946  1.00  0.00
TER
ATOM   4992  O   WAT  1644     -14.062   5.348  17.900  1.00  0.00
ATOM   4993  H1  WAT  1644     -14.524   4.577  18.229  1.00  0.00
ATOM   4994  H2  WAT  1644     -13.249   5.375  18.406  1.00  0.00
TER
ATOM   4995  O   WAT  1645     -17.835   7.634  17.521  1.00  0.00
ATOM   4996  H1  WAT  1645     -18.454   8.090  16.950  1.00  0.00
ATOM   4997  H2  WAT  1645     -16.980   7.789  17.120  1.00  0.00
TER
ATOM   4998  O   WAT  1646     -18.642   3.618  19.128  1.00  0.00
ATOM   4999  H1  WAT  1646     -18.711   2.677  18.966  1.00  0.00
ATOM   5000  H2  WAT  1646     -17.880   3.708  19.700  1.00  0.00
TER
ATOM   5001  O   WAT  1647     -17.611  -3.575  19.354  1.00  0.00
ATOM   5002  H1  WAT  1647     -17.235  -4.448  19.242  1.00  0.00
ATOM   5003  H2  WAT  1647     -17.709  -3.239  18.464  1.00  0.00
TER
ATOM   5004  O   WAT  1648     -13.829  -6.080  16.287  1.00  0.00
ATOM   5005  H1  WAT  1648     -13.008  -6.570  16.330  1.00  0.00
ATOM   5006  H2  WAT  1648     -13.795  -5.490  17.040  1.00  0.00
TER
ATOM   5007  O   WAT  1649     -16.969   2.518  14.914  1.00  0.00
ATOM   5008  H1  WAT  1649     -17.587   2.983  14.350  1.00  0.00
ATOM   5009  H2  WAT  1649     -16.457   3.211  15.331  1.00  0.00
TER
ATOM   5010  O   WAT  1650     -13.593  -4.140  19.060  1.00  0.00
ATOM   5011  H1  WAT  1650     -14.297  -3.851  19.640  1.00  0.00
ATOM   5012  H2  WAT  1650     -13.231  -3.330  18.700  1.00  0.00
TER
ATOM   5013  O   WAT  1651     -10.524  -4.694  19.451  1.00  0.00
ATOM   5014  H1  WAT  1651     -11.471  -4.660  19.583  1.00  0.00
ATOM   5015  H2  WAT  1651     -10.199  -3.880  19.836  1.00  0.00
TER
ATOM   5016  O   WAT  1652     -14.440   7.322  20.037  1.00  0.00
ATOM   5017  H1  WAT  1652     -14.428   6.918  19.170  1.00  0.00
ATOM   5018  H2  WAT  1652     -14.993   8.097  19.933  1.00  0.00
TER
ATOM   5019  O   WAT  1653     -13.146   4.044  15.126  1.00  0.00
ATOM   5020  H1  WAT  1653     -13.256   3.101  15.251  1.00  0.00
ATOM   5021  H2  WAT  1653     -13.149   4.405  16.013  1.00  0.00
TER
ATOM   5022  O   WAT  1654     -17.604  -0.330  14.483  1.00  0.00
ATOM   5023  H1  WAT  1654     -18.531  -0.396  14.711  1.00  0.00
ATOM   5024  H2  WAT  1654     -17.451   0.608  14.368  1.00  0.00
TER
ATOM   5025  O   WAT  1655     -17.617  -4.058  11.479  1.00  0.00
ATOM   5026  H1  WAT  1655     -18.557  -3.897  11.565  1.00  0.00
ATOM   5027  H2  WAT  1655     -17.299  -3.340  10.933  1.00  0.00
TER
ATOM   5028  O   WAT  1656     -13.574   1.232  14.986  1.00  0.00
ATOM   5029  H1  WAT  1656     -14.193   0.894  14.339  1.00  0.00
ATOM   5030  H2  WAT  1656     -13.592   0.588  15.694  1.00  0.00
TER
ATOM   5031  O   WAT  1657     -15.398   0.471  11.993  1.00  0.00
ATOM   5032  H1  WAT  1657     -14.958  -0.367  11.847  1.00  0.00
ATOM   5033  H2  WAT  1657     -14.685   1.104  12.080  1.00  0.00
TER
ATOM   5034  O   WAT  1658     -17.288   5.411  15.962  1.00  0.00
ATOM   5035  H1  WAT  1658     -16.848   6.153  15.547  1.00  0.00
ATOM   5036  H2  WAT  1658     -17.349   5.653  16.885  1.00  0.00
TER
ATOM   5037  O   WAT  1659     -11.816  -8.275  10.307  1.00  0.00
ATOM   5038  H1  WAT  1659     -12.129  -8.182  11.207  1.00  0.00
ATOM   5039  H2  WAT  1659     -11.055  -7.697  10.257  1.00  0.00
TER
ATOM   5040  O   WAT  1660     -14.621   8.397  13.318  1.00  0.00
ATOM   5041  H1  WAT  1660     -14.781   8.108  14.216  1.00  0.00
ATOM   5042  H2  WAT  1660     -14.786   7.621  12.782  1.00  0.00
TER
ATOM   5043  O   WAT  1661     -14.918   5.906  11.878  1.00  0.00
ATOM   5044  H1  WAT  1661     -15.612   5.904  11.218  1.00  0.00
ATOM   5045  H2  WAT  1661     -14.176   5.482  11.447  1.00  0.00
TER
ATOM   5046  O   WAT  1662     -15.353   7.532  15.952  1.00  0.00
ATOM   5047  H1  WAT  1662     -14.898   6.751  16.266  1.00  0.00
ATOM   5048  H2  WAT  1662     -15.014   8.243  16.497  1.00  0.00
TER
ATOM   5049  O   WAT  1663     -15.810  -2.436  14.475  1.00  0.00
ATOM   5050  H1  WAT  1663     -16.409  -1.712  14.291  1.00  0.00
ATOM   5051  H2  WAT  1663     -15.262  -2.498  13.692  1.00  0.00
TER
ATOM   5052  O   WAT  1664     -17.204  -3.799  16.505  1.00  0.00
ATOM   5053  H1  WAT  1664     -16.811  -3.482  15.692  1.00  0.00
ATOM   5054  H2  WAT  1664     -16.842  -4.678  16.620  1.00  0.00
TER
ATOM   5055  O   WAT  1665     -12.803   1.770  19.460  1.00  0.00
ATOM   5056  H1  WAT  1665     -12.083   2.266  19.069  1.00  0.00
ATOM   5057  H2  WAT  1665     -13.004   1.092  18.815  1.00  0.00
TER
ATOM   5058  O   WAT  1666     -17.342  -6.836  13.603  1.00  0.00
ATOM   5059  H1  WAT  1666     -18.155  -7.334  13.527  1.00  0.00
ATOM   5060  H2  WAT  1666     -17.535  -5.996  13.186  1.00  0.00
TER
ATOM   5061  O   WAT  1667     -14.627  -2.464  11.899  1.00  0.00
ATOM   5062  H1  WAT  1667     -13.739  -2.152  11.724  1.00  0.00
ATOM   5063  H2  WAT  1667     -14.656  -3.337  11.507  1.00  0.00
TER
ATOM   5064  O   WAT  1668     -12.355  -1.153  11.367  1.00  0.00
ATOM   5065  H1  WAT  1668     -12.439  -0.721  10.517  1.00  0.00
ATOM   5066  H2  WAT  1668     -11.636  -0.693  11.800  1.00  0.00
TER
ATOM   5067  O   WAT  1669     -11.327   5.702  14.095  1.00  0.00
ATOM   5068  H1  WAT  1669     -11.969   5.047  14.369  1.00  0.00
ATOM   5069  H2  WAT  1669     -11.714   6.107  13.319  1.00  0.00
TER
ATOM   5070  O   WAT  1670     -15.748   3.030  17.942  1.00  0.00
ATOM   5071  H1  WAT  1670     -15.396   2.433  17.282  1.00  0.00
ATOM   5072  H2  WAT  1670     -16.632   2.705  18.113  1.00  0.00
TER
ATOM   5073  O   WAT  1671     -12.937   4.593  10.633  1.00  0.00
ATOM   5074  H1  WAT  1671     -13.163   3.876  11.225  1.00  0.00
ATOM   5075  H2  WAT  1671     -13.327   4.344   9.795  1.00  0.00
TER
ATOM   5076  O   WAT  1672     -13.355   2.510  12.294  1.00  0.00
ATOM   5077  H1  WAT  1672     -13.643   2.972  13.082  1.00  0.00
ATOM   5078  H2  WAT  1672     -12.560   2.050  12.563  1.00  0.00
TER
ATOM   5079  O   WAT  1673     -12.598  -5.655  13.454  1.00  0.00
ATOM   5080  H1  WAT  1673     -13.227  -5.550  12.739  1.00  0.00
ATOM   5081  H2  WAT  1673     -13.093  -5.435  14.243  1.00  0.00
TER
ATOM   5082  O   WAT  1674     -18.153   6.066  10.887  1.00  0.00
ATOM   5083  H1  WAT  1674     -18.051   5.862   9.957  1.00  0.00
ATOM   5084  H2  WAT  1674     -19.052   5.812  11.092  1.00  0.00
TER
ATOM   5085  O   WAT  1675     -16.598  -6.651  16.309  1.00  0.00
ATOM   5086  H1  WAT  1675     -16.722  -6.632  15.360  1.00  0.00
ATOM   5087  H2  WAT  1675     -15.650  -6.603  16.429  1.00  0.00
TER
ATOM   5088  O   WAT  1676     -13.505  -0.496  17.158  1.00  0.00
ATOM   5089  H1  WAT  1676     -14.446  -0.481  17.332  1.00  0.00
ATOM   5090  H2  WAT  1676     -13.191  -1.283  17.604  1.00  0.00
TER
ATOM   5091  O   WAT  1677     -11.503   6.675  18.833  1.00  0.00
ATOM   5092  H1  WAT  1677     -11.378   7.498  19.305  1.00  0.00
ATOM   5093  H2  WAT  1677     -10.636   6.464  18.486  1.00  0.00
TER
ATOM   5094  O   WAT  1678     -11.868   7.168  11.751  1.00  0.00
ATOM   5095  H1  WAT  1678     -12.154   6.754  10.936  1.00  0.00
ATOM   5096  H2  WAT  1678     -12.066   8.097  11.631  1.00  0.00
TER
ATOM   5097  O   WAT  1679     -17.163   2.223  10.796  1.00  0.00
ATOM   5098  H1  WAT  1679     -17.712   2.670  11.440  1.00  0.00
ATOM   5099  H2  WAT  1679     -16.541   1.718  11.320  1.00  0.00
TER
ATOM   5100  O   WAT  1680     -18.983   0.206   9.940  1.00  0.00
ATOM   5101  H1  WAT  1680     -18.462  -0.509   9.574  1.00  0.00
ATOM   5102  H2  WAT  1680     -18.336   0.845  10.240  1.00  0.00
TER
ATOM   5103  O   WAT  1681     -15.121  -7.934  12.167  1.00  0.00
ATOM   5104  H1  WAT  1681     -14.840  -8.777  12.523  1.00  0.00
ATOM   5105  H2  WAT  1681     -15.894  -7.701  12.681  1.00  0.00
TER
ATOM   5106  O   WAT  1682     -18.418   8.287  12.230  1.00  0.00
ATOM   5107  H1  WAT  1682     -17.523   8.626  12.252  1.00  0.00
ATOM   5108  H2  WAT  1682     -18.386   7.565  11.603  1.00  0.00
TER
ATOM   5109  O   WAT  1683     -10.198   4.559  10.274  1.00  0.00
ATOM   5110  H1  WAT  1683     -11.029   4.627  10.745  1.00  0.00
ATOM   5111  H2  WAT  1683     -10.021   5.450   9.970  1.00  0.00
TER
ATOM   5112  O   WAT  1684     -10.743   1.304  12.777  1.00  0.00
ATOM   5113  H1  WAT  1684      -9.981   1.874  12.883  1.00  0.00
ATOM   5114  H2  WAT  1684     -10.727   0.737  13.548  1.00  0.00
TER
ATOM   5115  O   WAT  1685      -9.737   2.159  17.621  1.00  0.00
ATOM   5116  H1  WAT  1685      -9.366   1.376  17.215  1.00  0.00
ATOM   5117  H2  WAT  1685      -9.096   2.848  17.443  1.00  0.00
TER
ATOM   5118  O   WAT  1686     -10.691   1.597   9.934  1.00  0.00
ATOM   5119  H1  WAT  1686     -10.416   2.505   9.806  1.00  0.00
ATOM   5120  H2  WAT  1686     -10.880   1.534  10.871  1.00  0.00
TER
ATOM   5121  O   WAT  1687     -14.293  -5.378  11.230  1.00  0.00
ATOM   5122  H1  WAT  1687     -13.875  -5.565  10.389  1.00  0.00
ATOM   5123  H2  WAT  1687     -14.600  -6.230  11.540  1.00  0.00
TER
ATOM   5124  O   WAT  1688     -10.794  -0.466  14.927  1.00  0.00
ATOM   5125  H1  WAT  1688     -11.170  -1.233  14.496  1.00  0.00
ATOM   5126  H2  WAT  1688     -11.524  -0.083  15.415  1.00  0.00
TER
ATOM   5127  O   WAT  1689     -11.519  -2.240  18.228  1.00  0.00
ATOM   5128  H1  WAT  1689     -10.995  -2.734  17.597  1.00  0.00
ATOM   5129  H2  WAT  1689     -10.933  -2.105  18.973  1.00  0.00
TER
ATOM   5130  O   WAT  1690     -12.029  -2.983  14.167  1.00  0.00
ATOM   5131  H1  WAT  1690     -11.533  -3.216  14.952  1.00  0.00
ATOM   5132  H2  WAT  1690     -12.227  -3.821  13.751  1.00  0.00
TER
ATOM   5133  O   WAT  1691     -10.600  -4.346  16.701  1.00  0.00
ATOM   5134  H1  WAT  1691     -10.710  -4.501  17.639  1.00  0.00
ATOM   5135  H2  WAT  1691      -9.840  -4.874  16.459  1.00  0.00
TER
ATOM   5136  O   WAT  1692      -9.711  -6.516   9.942  1.00  0.00
ATOM   5137  H1  WAT  1692      -8.786  -6.648   9.734  1.00  0.00
ATOM   5138  H2  WAT  1692      -9.734  -6.436  10.895  1.00  0.00
TER
ATOM   5139  O   WAT  1693      -9.637  -5.745  12.567  1.00  0.00
ATOM   5140  H1  WAT  1693     -10.432  -5.810  13.097  1.00  0.00
ATOM   5141  H2  WAT  1693      -9.433  -4.810  12.556  1.00  0.00
TER
ATOM   5142  O   WAT  1694     -12.696   8.295  16.561  1.00  0.00
ATOM   5143  H1  WAT  1694     -12.100   7.973  15.885  1.00  0.00
ATOM   5144  H2  WAT  1694     -12.438   7.822  17.353  1.00  0.00
TER
ATOM   5145  O   WAT  1695     -12.144   8.944  20.391  1.00  0.00
ATOM   5146  H1  WAT  1695     -12.604   9.696  20.017  1.00  0.00
ATOM   5147  H2  WAT  1695     -12.773   8.225  20.333  1.00  0.00
TER
ATOM   5148  O   WAT  1696     -13.205  -7.415  19.017  1.00  0.00
ATOM   5149  H1  WAT  1696     -12.765  -7.470  18.169  1.00  0.00
ATOM   5150  H2  WAT  1696     -13.475  -6.499  19.088  1.00  0.00
TER
ATOM   5151  O   WAT  1697     -11.342  -7.783  17.028  1.00  0.00
ATOM   5152  H1  WAT  1697     -11.403  -8.727  16.881  1.00  0.00
ATOM   5153  H2  WAT  1697     -10.562  -7.675  17.574  1.00  0.00
TER
ATOM   5154  O   WAT  1698     -15.370  -9.034  17.722  1.00  0.00
ATOM   5155  H1  WAT  1698     -14.767  -8.462  18.197  1.00  0.00
ATOM   5156  H2  WAT  1698     -16.110  -8.470  17.500  1.00  0.00
TER
ATOM   5157  O   WAT  1699     -12.226  -8.632  12.996  1.00  0.00
ATOM   5158  H1  WAT  1699     -12.031  -7.734  13.263  1.00  0.00
ATOM   5159  H2  WAT  1699     -13.013  -8.863  13.490  1.00  0.00
TER
ATOM   5160  O   WAT  1700     -10.674   8.608  14.757  1.00  0.00
ATOM   5161  H1  WAT  1700     -10.498   7.922  14.113  1.00  0.00
ATOM   5162  H2  WAT  1700     -11.371   9.133  14.365  1.00  0.00
TER
ATOM   5163  O   WAT  1701     -16.214  -0.836  -1.535  1.00  0.00
ATOM   5164  H1  WAT  1701     -16.295  -1.750  -1.806  1.00  0.00
ATOM   5165  H2  WAT  1701     -16.628  -0.339  -2.241  1.00  0.00
TER
ATOM   5166  O   WAT  1702     -18.083   0.942   0.346  1.00  0.00
ATOM   5167  H1  WAT  1702     -18.858   0.462   0.636  1.00  0.00
ATOM   5168  H2  WAT  1702     -17.431   0.263   0.172  1.00  0.00
TER
ATOM   5169  O   WAT  1703     -14.062   5.348  -0.874  1.00  0.00
ATOM   5170  H1  WAT  1703     -14.524   4.577  -0.545  1.00  0.00
ATOM   5171  H2  WAT  1703     -13.249   5.375  -0.369  1.00  0.00
TER
ATOM   5172  O   WAT  1704     -17.835   7.634  -1.253  1.00  0.00
ATOM   5173  H1  WAT  1704     -18.454   8.090  -1.824  1.00  0.00
ATOM   5174  H2  WAT  1704     -16.980   7.789  -1.655  1.00  0.00
TER
ATOM   5175  O   WAT  1705     -18.642   3.618   0.353  1.00  0.00
ATOM   5176  H1  WAT  1705     -18.711   2.677   0.192  1.00  0.00
ATOM   5177  H2  WAT  1705     -17.880   3.708   0.925  1.00  0.00
TER
ATOM   5178  O   WAT  1706     -17.611  -3.575   0.580  1.00  0.00
ATOM   5179  H1  WAT  1706     -17.235  -4.448   0.467  1.00  0.00
ATOM   5180  H2  WAT  1706     -17.709  -3.239  -0.311  1.00  0.00
TER
ATOM   5181  O   WAT  1707     -13.829  -6.080  -2.487  1.00  0.00
ATOM   5182  H1  WAT  1707     -13.008  -6.570  -2.445  1.00  0.00
ATOM   5183  H2  WAT  1707     -13.795  -5.490  -1.734  1.00  0.00
TER
ATOM   5184  O   WAT  1708      -9.539  -4.063   4.077  1.00  0.00
ATOM   5185  H1  WAT  1708     -10.244  -3.675   3.559  1.00  0.00
ATOM   5186  H2  WAT  1708      -9.273  -3.368   4.679  1.00  0.00
TER
ATOM   5187  O   WAT  1709     -16.969   2.518  -3.860  1.00  0.00
ATOM   5188  H1  WAT  1709     -17.587   2.983  -4.424  1.00  0.00
ATOM   5189  H2  WAT  1709     -16.457   3.211  -3.443  1.00  0.00
TER
ATOM   5190  O   WAT  1710     -13.593  -4.140   0.286  1.00  0.00
ATOM   5191  H1  WAT  1710     -14.297  -3.851   0.866  1.00  0.00
ATOM   5192  H2  WAT  1710     -13.231  -3.330  -0.074  1.00  0.00
TER
ATOM   5193  O   WAT  1711     -11.976   5.478   2.548  1.00  0.00
ATOM   5194  H1  WAT  1711     -12.660   6.148   2.540  1.00  0.00
ATOM   5195  H2  WAT  1711     -11.437   5.676   1.783  1.00  0.00
TER
ATOM   5196  O   WAT  1712     -10.524  -4.694   0.677  1.00  0.00
ATOM   5197  H1  WAT  1712     -11.471  -4.660   0.808  1.00  0.00
ATOM   5198  H2  WAT  1712     -10.199  -3.880   1.062  1.00  0.00
TER
ATOM   5199  O   WAT  1713     -14.440   7.322   1.263  1.00  0.00
ATOM   5200  H1  WAT  1713     -14.428   6.918   0.395  1.00  0.00
ATOM   5201  H2  WAT  1713     -14.993   8.097   1.159  1.00  0.00
TER
ATOM   5202  O   WAT  1714     -13.146   4.044  -3.648  1.00  0.00
ATOM   5203  H1  WAT  1714     -13.256   3.101  -3.523  1.00  0.00
ATOM   5204  H2  WAT  1714     -13.149   4.405  -2.762  1.00  0.00
TER
ATOM   5205  O   WAT  1715     -15.042   2.225   2.591  1.00  0.00
ATOM   5206  H1  WAT  1715     -14.625   2.011   1.757  1.00  0.00
ATOM   5207  H2  WAT  1715     -14.318   2.482   3.162  1.00  0.00
TER
ATOM   5208  O   WAT  1716     -17.604  -0.330  -4.292  1.00  0.00
ATOM   5209  H1  WAT  1716     -18.531  -0.396  -4.063  1.00  0.00
ATOM   5210  H2  WAT  1716     -17.451   0.608  -4.406  1.00  0.00
TER
ATOM   5211  O   WAT  1717     -17.617  -4.058  -7.295  1.00  0.00
ATOM   5212  H1  WAT  1717     -18.557  -3.897  -7.210  1.00  0.00
ATOM   5213  H2  WAT  1717     -17.299  -3.340  -7.841  1.00  0.00
TER
ATOM   5214  O   WAT  1718     -11.096   0.624   2.683  1.00  0.00
ATOM   5215  H1  WAT  1718     -11.924   0.693   2.208  1.00  0.00
ATOM   5216  H2  WAT  1718     -10.501   1.209   2.214  1.00  0.00
TER
ATOM   5217  O   WAT  1719     -13.574   1.232  -3.788  1.00  0.00
ATOM   5218  H1  WAT  1719     -14.193   0.894  -4.436  1.00  0.00
ATOM   5219  H2  WAT  1719     -13.592   0.588  -3.080  1.00  0.00
TER
ATOM   5220  O   WAT  1720     -14.131  -2.589   3.628  1.00  0.00
ATOM   5221  H1  WAT  1720     -14.544  -1.764   3.882  1.00  0.00
ATOM   5222  H2  WAT  1720     -14.864  -3.175   3.436  1.00  0.00
TER
ATOM   5223  O   WAT  1721     -13.441   7.457   4.316  1.00  0.00
ATOM   5224  H1  WAT  1721     -13.918   8.264   4.124  1.00  0.00
ATOM   5225  H2  WAT  1721     -14.125   6.804   4.469  1.00  0.00
TER
ATOM   5226  O   WAT  1722     -15.398   0.471  -6.781  1.00  0.00
ATOM   5227  H1  WAT  1722     -14.958  -0.367  -6.927  1.00  0.00
ATOM   5228  H2  WAT  1722     -14.685   1.104  -6.695  1.00  0.00
TER
ATOM   5229  O   WAT  1723     -17.288   5.411  -2.813  1.00  0.00
ATOM   5230  H1  WAT  1723     -16.848   6.153  -3.227  1.00  0.00
ATOM   5231  H2  WAT  1723     -17.349   5.653  -1.889  1.00  0.00
TER
ATOM   5232  O   WAT  1724     -11.816  -8.275  -8.467  1.00  0.00
ATOM   5233  H1  WAT  1724     -12.129  -8.182  -7.567  1.00  0.00
ATOM   5234  H2  WAT  1724     -11.055  -7.697  -8.517  1.00  0.00
TER
ATOM   5235  O   WAT  1725      -9.862   7.218   9.386  1.00  0.00
ATOM   5236  H1  WAT  1725      -9.386   7.696  10.064  1.00  0.00
ATOM   5237  H2  WAT  1725      -9.241   7.150   8.660  1.00  0.00
TER
ATOM   5238  O   WAT  1726     -10.458   4.409   6.546  1.00  0.00
ATOM   5239  H1  WAT  1726     -10.332   4.170   5.627  1.00  0.00
ATOM   5240  H2  WAT  1726     -10.416   3.578   7.018  1.00  0.00
TER
ATOM   5241  O   WAT  1727     -16.597   8.112   5.115  1.00  0.00
ATOM   5242  H1  WAT  1727     -16.082   8.023   5.917  1.00  0.00
ATOM   5243  H2  WAT  1727     -17.440   8.458   5.408  1.00  0.00
TER
ATOM   5244  O   WAT  1728     -14.621   8.397  -5.457  1.00  0.00
ATOM   5245  H1  WAT  1728     -14.781   8.108  -4.558  1.00  0.00
ATOM   5246  H2  WAT  1728     -14.786   7.621  -5.992  1.00  0.00
TER
ATOM   5247  O   WAT  1729     -14.918   5.906  -6.897  1.00  0.00
ATOM   5248  H1  WAT  1729     -15.612   5.904  -7.557  1.00  0.00
ATOM   5249  H2  WAT  1729     -14.176   5.482  -7.327  1.00  0.00
TER
ATOM   5250  O   WAT  1730     -15.353   7.532  -2.822  1.00  0.00
ATOM   5251  H1  WAT  1730     -14.898   6.751  -2.508  1.00  0.00
ATOM   5252  H2  WAT  1730     -15.014   8.243  -2.278  1.00  0.00
TER
ATOM   5253  O   WAT  1731     -10.606  -3.538   7.511  1.00  0.00
ATOM   5254  H1  WAT  1731     -11.221  -3.030   6.982  1.00  0.00
ATOM   5255  H2  WAT  1731     -10.926  -4.438   7.453  1.00  0.00
TER
ATOM   5256  O   WAT  1732     -18.544  -4.698   4.977  1.00  0.00
ATOM   5257  H1  WAT  1732     -19.006  -4.490   5.789  1.00  0.00
ATOM   5258  H2  WAT  1732     -18.947  -5.513   4.674  1.00  0.00
TER
ATOM   5259  O   WAT  1733     -13.544  -3.478   6.106  1.00  0.00
ATOM   5260  H1  WAT  1733     -14.395  -3.777   6.427  1.00  0.00
ATOM   5261  H2  WAT  1733     -13.704  -3.233   5.195  1.00  0.00
TER
ATOM   5262  O   WAT  1734     -16.449  -1.977   8.206  1.00  0.00
ATOM   5263  H1  WAT  1734     -16.124  -2.811   7.867  1.00  0.00
ATOM   5264  H2  WAT  1734     -15.661  -1.455   8.354  1.00  0.00
TER
ATOM   5265  O   WAT  1735     -15.810  -2.436  -4.300  1.00  0.00
ATOM   5266  H1  WAT  1735     -16.409  -1.712  -4.483  1.00  0.00
ATOM   5267  H2  WAT  1735     -15.262  -2.498  -5.082  1.00  0.00
TER
ATOM   5268  O   WAT  1736     -17.204  -3.799  -2.269  1.00  0.00
ATOM   5269  H1  WAT  1736     -16.811  -3.482  -3.082  1.00  0.00
ATOM   5270  H2  WAT  1736     -16.842  -4.678  -2.155  1.00  0.00
TER
ATOM   5271  O   WAT  1737     -16.618  -1.209   1.826  1.00  0.00
ATOM   5272  H1  WAT  1737     -17.350  -0.700   2.175  1.00  0.00
ATOM   5273  H2  WAT  1737     -17.016  -2.026   1.525  1.00  0.00
TER
ATOM   5274  O   WAT  1738     -16.156  -5.755   1.238  1.00  0.00
ATOM   5275  H1  WAT  1738     -16.138  -5.304   2.082  1.00  0.00
ATOM   5276  H2  WAT  1738     -16.404  -6.655   1.451  1.00  0.00
TER
ATOM   5277  O   WAT  1739     -12.728  -8.342   7.077  1.00  0.00
ATOM   5278  H1  WAT  1739     -12.404  -9.073   7.603  1.00  0.00
ATOM   5279  H2  WAT  1739     -12.693  -8.661   6.175  1.00  0.00
TER
ATOM   5280  O   WAT  1740     -12.803   1.770   0.685  1.00  0.00
ATOM   5281  H1  WAT  1740     -12.083   2.266   0.295  1.00  0.00
ATOM   5282  H2  WAT  1740     -13.004   1.092   0.041  1.00  0.00
TER
ATOM   5283  O   WAT  1741     -17.342  -6.836  -5.172  1.00  0.00
ATOM   5284  H1  WAT  1741     -18.155  -7.334  -5.247  1.00  0.00
ATOM   5285  H2  WAT  1741     -17.535  -5.996  -5.588  1.00  0.00
TER
ATOM   5286  O   WAT  1742     -17.421   1.841   6.572  1.00  0.00
ATOM   5287  H1  WAT  1742     -17.487   0.921   6.318  1.00  0.00
ATOM   5288  H2  WAT  1742     -18.050   1.939   7.287  1.00  0.00
TER
ATOM   5289  O   WAT  1743     -14.627  -2.464  -6.875  1.00  0.00
ATOM   5290  H1  WAT  1743     -13.739  -2.152  -7.050  1.00  0.00
ATOM   5291  H2  WAT  1743     -14.656  -3.337  -7.267  1.00  0.00
TER
ATOM   5292  O   WAT  1744     -17.489   4.663   6.323  1.00  0.00
ATOM   5293  H1  WAT  1744     -17.475   3.731   6.105  1.00  0.00
ATOM   5294  H2  WAT  1744     -18.197   4.749   6.962  1.00  0.00
TER
ATOM   5295  O   WAT  1745     -12.355  -1.153  -7.407  1.00  0.00
ATOM   5296  H1  WAT  1745     -12.439  -0.721  -8.258  1.00  0.00
ATOM   5297  H2  WAT  1745     -11.636  -0.693  -6.975  1.00  0.00
TER
ATOM   5298  O   WAT  1746     -11.278   1.304   5.670  1.00  0.00
ATOM   5299  H1  WAT  1746     -12.003   1.897   5.472  1.00  0.00
ATOM   5300  H2  WAT  1746     -10.750   1.296   4.871  1.00  0.00
TER
ATOM   5301  O   WAT  1747     -11.327   5.702  -4.679  1.00  0.00
ATOM   5302  H1  WAT  1747     -11.969   5.047  -4.405  1.00  0.00
ATOM   5303  H2  WAT  1747     -11.714   6.107  -5.455  1.00  0.00
TER
ATOM   5304  O   WAT  1748     -15.748   3.030  -0.832  1.00  0.00
ATOM   5305  H1  WAT  1748     -15.396   2.433  -1.492  1.00  0.00
ATOM   5306  H2  WAT  1748     -16.632   2.705  -0.661  1.00  0.00
TER
ATOM   5307  O   WAT  1749     -18.056   6.305   3.417  1.00  0.00
ATOM   5308  H1  WAT  1749     -17.412   6.511   4.094  1.00  0.00
ATOM   5309  H2  WAT  1749     -17.693   5.544   2.964  1.00  0.00
TER
ATOM   5310  O   WAT  1750     -16.783   4.308   2.134  1.00  0.00
ATOM   5311  H1  WAT  1750     -16.140   3.608   2.248  1.00  0.00
ATOM   5312  H2  WAT  1750     -16.258   5.088   1.954  1.00  0.00
TER
ATOM   5313  O   WAT  1751     -12.937   4.593  -8.142  1.00  0.00
ATOM   5314  H1  WAT  1751     -13.163   3.876  -7.549  1.00  0.00
ATOM   5315  H2  WAT  1751     -13.327   4.344  -8.979  1.00  0.00
TER
ATOM   5316  O   WAT  1752     -15.009   5.108   5.338  1.00  0.00
ATOM   5317  H1  WAT  1752     -14.673   5.695   6.016  1.00  0.00
ATOM   5318  H2  WAT  1752     -15.929   4.977   5.568  1.00  0.00
TER
ATOM   5319  O   WAT  1753     -13.355   2.510  -6.480  1.00  0.00
ATOM   5320  H1  WAT  1753     -13.643   2.972  -5.692  1.00  0.00
ATOM   5321  H2  WAT  1753     -12.560   2.050  -6.212  1.00  0.00
TER
ATOM   5322  O   WAT  1754     -15.965  -4.610   3.871  1.00  0.00
ATOM   5323  H1  WAT  1754     -15.596  -5.431   4.198  1.00  0.00
ATOM   5324  H2  WAT  1754     -16.825  -4.550   4.286  1.00  0.00
TER
ATOM   5325  O   WAT  1755     -12.598  -5.655  -5.321  1.00  0.00
ATOM   5326  H1  WAT  1755     -13.227  -5.550  -6.035  1.00  0.00
ATOM   5327  H2  WAT  1755     -13.093  -5.435  -4.531  1.00  0.00
TER
ATOM   5328  O   WAT  1756     -18.153   6.066  -7.887  1.00  0.00
ATOM   5329  H1  WAT  1756     -18.051   5.862  -8.817  1.00  0.00
ATOM   5330  H2  WAT  1756     -19.052   5.812  -7.683  1.00  0.00
TER
ATOM   5331  O   WAT  1757     -19.004  -1.956   4.094  1.00  0.00
ATOM   5332  H1  WAT  1757     -18.506  -1.482   4.760  1.00  0.00
ATOM   5333  H2  WAT  1757     -18.862  -2.880   4.301  1.00  0.00
TER
ATOM   5334  O   WAT  1758     -16.598  -6.651  -2.465  1.00  0.00
ATOM   5335  H1  WAT  1758     -16.722  -6.632  -3.414  1.00  0.00
ATOM   5336  H2  WAT  1758     -15.650  -6.603  -2.345  1.00  0.00
TER
ATOM   5337  O   WAT  1759     -11.798  -5.740   4.937  1.00  0.00
ATOM   5338  H1  WAT  1759     -12.300  -4.999   5.277  1.00  0.00
ATOM   5339  H2  WAT  1759     -10.982  -5.351   4.621  1.00  0.00
TER
ATOM   5340  O   WAT  1760     -13.505  -0.496  -1.617  1.00  0.00
ATOM   5341  H1  WAT  1760     -14.446  -0.481  -1.442  1.00  0.00
ATOM   5342  H2  WAT  1760     -13.191  -1.283  -1.171  1.00  0.00
TER
ATOM   5343  O   WAT  1761     -11.503   6.675   0.059  1.00  0.00
ATOM   5344  H1  WAT  1761     -11.378   7.498   0.531  1.00  0.00
ATOM   5345  H2  WAT  1761     -10.636   6.464  -0.289  1.00  0.00
TER
ATOM   5346  O   WAT  1762     -16.189   4.060   8.867  1.00  0.00
ATOM   5347  H1  WAT  1762     -16.795   4.083   8.126  1.00  0.00
ATOM   5348  H2  WAT  1762     -16.493   3.329   9.403  1.00  0.00
TER
ATOM   5349  O   WAT  1763     -14.759   7.788   7.477  1.00  0.00
ATOM   5350  H1  WAT  1763     -13.807   7.704   7.428  1.00  0.00
ATOM   5351  H2  WAT  1763     -14.906   8.452   8.151  1.00  0.00
TER
ATOM   5352  O   WAT  1764     -11.868   7.168  -7.023  1.00  0.00
ATOM   5353  H1  WAT  1764     -12.154   6.754  -7.838  1.00  0.00
ATOM   5354  H2  WAT  1764     -12.066   8.097  -7.143  1.00  0.00
TER
ATOM   5355  O   WAT  1765     -17.163   2.223  -7.979  1.00  0.00
ATOM   5356  H1  WAT  1765     -17.712   2.670  -7.334  1.00  0.00
ATOM   5357  H2  WAT  1765     -16.541   1.718  -7.455  1.00  0.00
TER
ATOM   5358  O   WAT  1766     -13.109   3.577   7.954  1.00  0.00
ATOM   5359  H1  WAT  1766     -12.368   3.915   7.450  1.00  0.00
ATOM   5360  H2  WAT  1766     -13.872   3.746   7.401  1.00  0.00
TER
ATOM   5361  O   WAT  1767     -18.983   0.206  -8.834  1.00  0.00
ATOM   5362  H1  WAT  1767     -18.462  -0.509  -9.200  1.00  0.00
ATOM   5363  H2  WAT  1767     -18.336   0.845  -8.534  1.00  0.00
TER
ATOM   5364  O   WAT  1768     -14.435   1.629   6.489  1.00  0.00
ATOM   5365  H1  WAT  1768     -14.021   1.783   7.338  1.00  0.00
ATOM   5366  H2  WAT  1768     -15.370   1.754   6.652  1.00  0.00
TER
ATOM   5367  O   WAT  1769     -13.963  -1.032   8.493  1.00  0.00
ATOM   5368  H1  WAT  1769     -13.381  -1.786   8.405  1.00  0.00
ATOM   5369  H2  WAT  1769     -13.786  -0.501   7.716  1.00  0.00
TER
ATOM   5370  O   WAT  1770     -17.337  -0.688   5.843  1.00  0.00
ATOM   5371  H1  WAT  1770     -17.217  -1.283   6.582  1.00  0.00
ATOM   5372  H2  WAT  1770     -16.478  -0.651   5.423  1.00  0.00
TER
ATOM   5373  O   WAT  1771     -14.998  -0.134   4.419  1.00  0.00
ATOM   5374  H1  WAT  1771     -15.525   0.390   3.815  1.00  0.00
ATOM   5375  H2  WAT  1771     -14.655   0.499   5.050  1.00  0.00
TER
ATOM   5376  O   WAT  1772     -15.751  -4.529   7.333  1.00  0.00
ATOM   5377  H1  WAT  1772     -16.439  -5.191   7.268  1.00  0.00
ATOM   5378  H2  WAT  1772     -15.030  -4.975   7.778  1.00  0.00
TER
ATOM   5379  O   WAT  1773     -15.121  -7.934  -6.608  1.00  0.00
ATOM   5380  H1  WAT  1773     -14.840  -8.777  -6.252  1.00  0.00
ATOM   5381  H2  WAT  1773     -15.894  -7.701  -6.094  1.00  0.00
TER
ATOM   5382  O   WAT  1774     -18.418   8.287  -6.544  1.00  0.00
ATOM   5383  H1  WAT  1774     -17.523   8.626  -6.522  1.00  0.00
ATOM   5384  H2  WAT  1774     -18.386   7.565  -7.172  1.00  0.00
TER
ATOM   5385  O   WAT  1775     -11.438   6.817   6.162  1.00  0.00
ATOM   5386  H1  WAT  1775     -12.038   6.877   5.419  1.00  0.00
ATOM   5387  H2  WAT  1775     -11.309   5.878   6.292  1.00  0.00
TER
ATOM   5388  O   WAT  1776     -10.198   4.559  -8.501  1.00  0.00
ATOM   5389  H1  WAT  1776     -11.029   4.627  -8.030  1.00  0.00
ATOM   5390  H2  WAT  1776     -10.021   5.450  -8.804  1.00  0.00
TER
ATOM   5391  O   WAT  1777     -10.743   1.304  -5.997  1.00  0.00
ATOM   5392  H1  WAT  1777      -9.981   1.874  -5.891  1.00  0.00
ATOM   5393  H2  WAT  1777     -10.727   0.737  -5.226  1.00  0.00
TER
ATOM   5394  O   WAT  1778      -9.737   2.159  -1.153  1.00  0.00
ATOM   5395  H1  WAT  1778      -9.366   1.376  -1.559  1.00  0.00
ATOM   5396  H2  WAT  1778      -9.096   2.848  -1.331  1.00  0.00
TER
ATOM   5397  O   WAT  1779     -12.753   3.543   4.260  1.00  0.00
ATOM   5398  H1  WAT  1779     -13.567   3.972   4.523  1.00  0.00
ATOM   5399  H2  WAT  1779     -12.346   4.154   3.647  1.00  0.00
TER
ATOM   5400  O   WAT  1780     -10.691   1.597  -8.840  1.00  0.00
ATOM   5401  H1  WAT  1780     -10.416   2.505  -8.968  1.00  0.00
ATOM   5402  H2  WAT  1780     -10.880   1.534  -7.904  1.00  0.00
TER
ATOM   5403  O   WAT  1781     -14.293  -5.378  -7.545  1.00  0.00
ATOM   5404  H1  WAT  1781     -13.875  -5.565  -8.385  1.00  0.00
ATOM   5405  H2  WAT  1781     -14.600  -6.230  -7.234  1.00  0.00
TER
ATOM   5406  O   WAT  1782     -10.794  -0.466  -3.847  1.00  0.00
ATOM   5407  H1  WAT  1782     -11.170  -1.233  -4.279  1.00  0.00
ATOM   5408  H2  WAT  1782     -11.524  -0.083  -3.359  1.00  0.00
TER
ATOM   5409  O   WAT  1783     -11.404  -1.319   5.787  1.00  0.00
ATOM   5410  H1  WAT  1783     -11.636  -1.547   4.887  1.00  0.00
ATOM   5411  H2  WAT  1783     -11.144  -0.399   5.742  1.00  0.00
TER
ATOM   5412  O   WAT  1784     -12.965  -6.093   8.565  1.00  0.00
ATOM   5413  H1  WAT  1784     -12.088  -6.085   8.948  1.00  0.00
ATOM   5414  H2  WAT  1784     -12.953  -6.830   7.954  1.00  0.00
TER
ATOM   5415  O   WAT  1785     -11.519  -2.240  -0.546  1.00  0.00
ATOM   5416  H1  WAT  1785     -10.995  -2.734  -1.177  1.00  0.00
ATOM   5417  H2  WAT  1785     -10.933  -2.105   0.199  1.00  0.00
TER
ATOM   5418  O   WAT  1786     -11.340  -2.156   2.976  1.00  0.00
ATOM   5419  H1  WAT  1786     -12.290  -2.190   3.090  1.00  0.00
ATOM   5420  H2  WAT  1786     -11.159  -1.246   2.741  1.00  0.00
TER
ATOM   5421  O   WAT  1787     -12.029  -2.983  -4.607  1.00  0.00
ATOM   5422  H1  WAT  1787     -11.533  -3.216  -3.822  1.00  0.00
ATOM   5423  H2  WAT  1787     -12.227  -3.821  -5.023  1.00  0.00
TER
ATOM   5424  O   WAT  1788     -10.600  -4.346  -2.073  1.00  0.00
ATOM   5425  H1  WAT  1788     -10.710  -4.501  -1.135  1.00  0.00
ATOM   5426  H2  WAT  1788      -9.840  -4.874  -2.316  1.00  0.00
TER
ATOM   5427  O   WAT  1789     -12.254  -8.407   4.385  1.00  0.00
ATOM   5428  H1  WAT  1789     -11.617  -7.794   4.751  1.00  0.00
ATOM   5429  H2  WAT  1789     -12.106  -8.371   3.440  1.00  0.00
TER
ATOM   5430  O   WAT  1790      -9.711  -6.516  -8.833  1.00  0.00
ATOM   5431  H1  WAT  1790      -8.786  -6.648  -9.041  1.00  0.00
ATOM   5432  H2  WAT  1790      -9.734  -6.436  -7.879  1.00  0.00
TER
ATOM   5433  O   WAT  1791      -9.637  -5.745  -6.207  1.00  0.00
ATOM   5434  H1  WAT  1791     -10.432  -5.810  -5.678  1.00  0.00
ATOM   5435  H2  WAT  1791      -9.433  -4.810  -6.218  1.00  0.00
TER
ATOM   5436  O   WAT  1792     -12.696   8.295  -2.213  1.00  0.00
ATOM   5437  H1  WAT  1792     -12.100   7.973  -2.890  1.00  0.00
ATOM   5438  H2  WAT  1792     -12.438   7.822  -1.422  1.00  0.00
TER
ATOM   5439  O   WAT  1793     -18.883  -7.254   7.293  1.00  0.00
ATOM   5440  H1  WAT  1793     -18.944  -6.662   8.042  1.00  0.00
ATOM   5441  H2  WAT  1793     -17.943  -7.362   7.148  1.00  0.00
TER
ATOM   5442  O   WAT  1794     -16.246  -7.597   6.932  1.00  0.00
ATOM   5443  H1  WAT  1794     -15.632  -7.280   6.270  1.00  0.00
ATOM   5444  H2  WAT  1794     -15.701  -8.083   7.551  1.00  0.00
TER
ATOM   5445  O   WAT  1795      -9.828   8.302   4.338  1.00  0.00
ATOM   5446  H1  WAT  1795     -10.323   8.699   3.621  1.00  0.00
ATOM   5447  H2  WAT  1795     -10.437   7.677   4.732  1.00  0.00
TER
ATOM   5448  O   WAT  1796     -15.505  -9.034   3.259  1.00  0.00
ATOM   5449  H1  WAT  1796     -16.379  -8.701   3.056  1.00  0.00
ATOM   5450  H2  WAT  1796     -15.614  -9.507   4.084  1.00  0.00
TER
ATOM   5451  O   WAT  1797     -14.598  -6.827   4.643  1.00  0.00
ATOM   5452  H1  WAT  1797     -14.927  -7.642   4.263  1.00  0.00
ATOM   5453  H2  WAT  1797     -13.650  -6.870   4.520  1.00  0.00
TER
ATOM   5454  O   WAT  1798     -12.144   8.944   1.617  1.00  0.00
ATOM   5455  H1  WAT  1798     -12.604   9.696   1.242  1.00  0.00
ATOM   5456  H2  WAT  1798     -12.773   8.225   1.558  1.00  0.00
TER
ATOM   5457  O   WAT  1799     -18.975   8.144   1.618  1.00  0.00
ATOM   5458  H1  WAT  1799     -18.688   7.889   0.742  1.00  0.00
ATOM   5459  H2  WAT  1799     -18.463   7.591   2.209  1.00  0.00
TER
ATOM   5460  O   WAT  1800     -17.758  -8.117   2.198  1.00  0.00
ATOM   5461  H1  WAT  1800     -18.540  -7.643   2.478  1.00  0.00
ATOM   5462  H2  WAT  1800     -18.051  -9.022   2.089  1.00  0.00
TER
ATOM   5463  O   WAT  1801     -13.205  -7.415   0.243  1.00  0.00
ATOM   5464  H1  WAT  1801     -12.765  -7.470  -0.605  1.00  0.00
ATOM   5465  H2  WAT  1801     -13.475  -6.499   0.314  1.00  0.00
TER
ATOM   5466  O   WAT  1802     -11.342  -7.783  -1.746  1.00  0.00
ATOM   5467  H1  WAT  1802     -11.403  -8.727  -1.893  1.00  0.00
ATOM   5468  H2  WAT  1802     -10.562  -7.675  -1.201  1.00  0.00
TER
ATOM   5469  O   WAT  1803     -15.370  -9.034  -1.052  1.00  0.00
ATOM   5470  H1  WAT  1803     -14.767  -8.462  -0.577  1.00  0.00
ATOM   5471  H2  WAT  1803     -16.110  -8.470  -1.275  1.00  0.00
TER
ATOM   5472  O   WAT  1804     -12.226  -8.632  -5.778  1.00  0.00
ATOM   5473  H1  WAT  1804     -12.031  -7.734  -5.511  1.00  0.00
ATOM   5474  H2  WAT  1804     -13.013  -8.863  -5.285  1.00  0.00
TER
ATOM   5475  O   WAT  1805     -18.908   9.065   8.985  1.00  0.00
ATOM   5476  H1  WAT  1805     -17.981   8.830   9.029  1.00  0.00
ATOM   5477  H2  WAT  1805     -18.923   9.893   8.504  1.00  0.00
TER
ATOM   5478  O   WAT  1806     -10.674   8.608  -4.017  1.00  0.00
ATOM   5479  H1  WAT  1806     -10.498   7.922  -4.661  1.00  0.00
ATOM   5480  H2  WAT  1806     -11.371   9.133  -4.410  1.00  0.00
TER
ATOM   5481  O   WAT  1807     -15.120  -8.855   9.327  1.00  0.00
ATOM   5482  H1  WAT  1807     -15.234  -8.535  10.223  1.00  0.00
ATOM   5483  H2  WAT  1807     -14.303  -8.454   9.031  1.00  0.00
TER
ATOM   5484  O   WAT  1808     -12.340   8.292   8.809  1.00  0.00
ATOM   5485  H1  WAT  1808     -11.548   7.797   8.602  1.00  0.00
ATOM   5486  H2  WAT  1808     -12.047   8.971   9.417  1.00  0.00
TER
ATOM   5487  O   WAT  1809     -18.083   0.942 -18.428  1.00  0.00
ATOM   5488  H1  WAT  1809     -18.858   0.462 -18.138  1.00  0.00
ATOM   5489  H2  WAT  1809     -17.431   0.263 -18.603  1.00  0.00
TER
ATOM   5490  O   WAT  1810     -14.062   5.348 -19.648  1.00  0.00
ATOM   5491  H1  WAT  1810     -14.524   4.577 -19.320  1.00  0.00
ATOM   5492  H2  WAT  1810     -13.249   5.375 -19.143  1.00  0.00
TER
ATOM   5493  O   WAT  1811     -18.642   3.618 -18.421  1.00  0.00
ATOM   5494  H1  WAT  1811     -18.711   2.677 -18.582  1.00  0.00
ATOM   5495  H2  WAT  1811     -17.880   3.708 -17.849  1.00  0.00
TER
ATOM   5496  O   WAT  1812     -17.611  -3.575 -18.194  1.00  0.00
ATOM   5497  H1  WAT  1812     -17.235  -4.448 -18.307  1.00  0.00
ATOM   5498  H2  WAT  1812     -17.709  -3.239 -19.085  1.00  0.00
TER
ATOM   5499  O   WAT  1813      -9.539  -4.063 -14.697  1.00  0.00
ATOM   5500  H1  WAT  1813     -10.244  -3.675 -15.216  1.00  0.00
ATOM   5501  H2  WAT  1813      -9.273  -3.368 -14.095  1.00  0.00
TER
ATOM   5502  O   WAT  1814     -13.593  -4.140 -18.489  1.00  0.00
ATOM   5503  H1  WAT  1814     -14.297  -3.851 -17.908  1.00  0.00
ATOM   5504  H2  WAT  1814     -13.231  -3.330 -18.849  1.00  0.00
TER
ATOM   5505  O   WAT  1815     -11.976   5.478 -16.226  1.00  0.00
ATOM   5506  H1  WAT  1815     -12.660   6.148 -16.234  1.00  0.00
ATOM   5507  H2  WAT  1815     -11.437   5.676 -16.991  1.00  0.00
TER
ATOM   5508  O   WAT  1816     -10.524  -4.694 -18.098  1.00  0.00
ATOM   5509  H1  WAT  1816     -11.471  -4.660 -17.966  1.00  0.00
ATOM   5510  H2  WAT  1816     -10.199  -3.880 -17.713  1.00  0.00
TER
ATOM   5511  O   WAT  1817     -14.440   7.322 -17.511  1.00  0.00
ATOM   5512  H1  WAT  1817     -14.428   6.918 -18.379  1.00  0.00
ATOM   5513  H2  WAT  1817     -14.993   8.097 -17.615  1.00  0.00
TER
ATOM   5514  O   WAT  1818     -15.042   2.225 -16.183  1.00  0.00
ATOM   5515  H1  WAT  1818     -14.625   2.011 -17.018  1.00  0.00
ATOM   5516  H2  WAT  1818     -14.318   2.482 -15.612  1.00  0.00
TER
ATOM   5517  O   WAT  1819     -11.096   0.624 -16.091  1.00  0.00
ATOM   5518  H1  WAT  1819     -11.924   0.693 -16.566  1.00  0.00
ATOM   5519  H2  WAT  1819     -10.501   1.209 -16.560  1.00  0.00
TER
ATOM   5520  O   WAT  1820     -14.131  -2.589 -15.146  1.00  0.00
ATOM   5521  H1  WAT  1820     -14.544  -1.764 -14.892  1.00  0.00
ATOM   5522  H2  WAT  1820     -14.864  -3.175 -15.338  1.00  0.00
TER
ATOM   5523  O   WAT  1821     -13.441   7.457 -14.458  1.00  0.00
ATOM   5524  H1  WAT  1821     -13.918   8.264 -14.651  1.00  0.00
ATOM   5525  H2  WAT  1821     -14.125   6.804 -14.305  1.00  0.00
TER
ATOM   5526  O   WAT  1822      -9.862   7.218  -9.389  1.00  0.00
ATOM   5527  H1  WAT  1822      -9.386   7.696  -8.710  1.00  0.00
ATOM   5528  H2  WAT  1822      -9.241   7.150 -10.114  1.00  0.00
TER
ATOM   5529  O   WAT  1823     -10.458   4.409 -12.229  1.00  0.00
ATOM   5530  H1  WAT  1823     -10.332   4.170 -13.147  1.00  0.00
ATOM   5531  H2  WAT  1823     -10.416   3.578 -11.757  1.00  0.00
TER
ATOM   5532  O   WAT  1824     -16.597   8.112 -13.659  1.00  0.00
ATOM   5533  H1  WAT  1824     -16.082   8.023 -12.857  1.00  0.00
ATOM   5534  H2  WAT  1824     -17.440   8.458 -13.366  1.00  0.00
TER
ATOM   5535  O   WAT  1825     -10.606  -3.538 -11.264  1.00  0.00
ATOM   5536  H1  WAT  1825     -11.221  -3.030 -11.792  1.00  0.00
ATOM   5537  H2  WAT  1825     -10.926  -4.438 -11.321  1.00  0.00
TER
ATOM   5538  O   WAT  1826     -18.544  -4.698 -13.798  1.00  0.00
ATOM   5539  H1  WAT  1826     -19.006  -4.490 -12.986  1.00  0.00
ATOM   5540  H2  WAT  1826     -18.947  -5.513 -14.101  1.00  0.00
TER
ATOM   5541  O   WAT  1827     -13.544  -3.478 -12.668  1.00  0.00
ATOM   5542  H1  WAT  1827     -14.395  -3.777 -12.347  1.00  0.00
ATOM   5543  H2  WAT  1827     -13.704  -3.233 -13.580  1.00  0.00
TER
ATOM   5544  O   WAT  1828     -16.449  -1.977 -10.568  1.00  0.00
ATOM   5545  H1  WAT  1828     -16.124  -2.811 -10.908  1.00  0.00
ATOM   5546  H2  WAT  1828     -15.661  -1.455 -10.420  1.00  0.00
TER
ATOM   5547  O   WAT  1829     -16.618  -1.209 -16.949  1.00  0.00
ATOM   5548  H1  WAT  1829     -17.350  -0.700 -16.600  1.00  0.00
ATOM   5549  H2  WAT  1829     -17.016  -2.026 -17.250  1.00  0.00
TER
ATOM   5550  O   WAT  1830     -16.156  -5.755 -17.536  1.00  0.00
ATOM   5551  H1  WAT  1830     -16.138  -5.304 -16.692  1.00  0.00
ATOM   5552  H2  WAT  1830     -16.404  -6.655 -17.323  1.00  0.00
TER
ATOM   5553  O   WAT  1831     -12.728  -8.342 -11.698  1.00  0.00
ATOM   5554  H1  WAT  1831     -12.404  -9.073 -11.172  1.00  0.00
ATOM   5555  H2  WAT  1831     -12.693  -8.661 -12.599  1.00  0.00
TER
ATOM   5556  O   WAT  1832     -12.803   1.770 -18.089  1.00  0.00
ATOM   5557  H1  WAT  1832     -12.083   2.266 -18.479  1.00  0.00
ATOM   5558  H2  WAT  1832     -13.004   1.092 -18.734  1.00  0.00
TER
ATOM   5559  O   WAT  1833     -17.421   1.841 -12.202  1.00  0.00
ATOM   5560  H1  WAT  1833     -17.487   0.921 -12.456  1.00  0.00
ATOM   5561  H2  WAT  1833     -18.050   1.939 -11.488  1.00  0.00
TER
ATOM   5562  O   WAT  1834     -17.489   4.663 -12.452  1.00  0.00
ATOM   5563  H1  WAT  1834     -17.475   3.731 -12.670  1.00  0.00
ATOM   5564  H2  WAT  1834     -18.197   4.749 -11.813  1.00  0.00
TER
ATOM   5565  O   WAT  1835     -11.278   1.304 -13.105  1.00  0.00
ATOM   5566  H1  WAT  1835     -12.003   1.897 -13.302  1.00  0.00
ATOM   5567  H2  WAT  1835     -10.750   1.296 -13.904  1.00  0.00
TER
ATOM   5568  O   WAT  1836     -15.748   3.030 -19.606  1.00  0.00
ATOM   5569  H1  WAT  1836     -15.396   2.433 -20.266  1.00  0.00
ATOM   5570  H2  WAT  1836     -16.632   2.705 -19.436  1.00  0.00
TER
ATOM   5571  O   WAT  1837     -18.056   6.305 -15.358  1.00  0.00
ATOM   5572  H1  WAT  1837     -17.412   6.511 -14.680  1.00  0.00
ATOM   5573  H2  WAT  1837     -17.693   5.544 -15.811  1.00  0.00
TER
ATOM   5574  O   WAT  1838     -16.783   4.308 -16.640  1.00  0.00
ATOM   5575  H1  WAT  1838     -16.140   3.608 -16.527  1.00  0.00
ATOM   5576  H2  WAT  1838     -16.258   5.088 -16.820  1.00  0.00
TER
ATOM   5577  O   WAT  1839     -15.009   5.108 -13.436  1.00  0.00
ATOM   5578  H1  WAT  1839     -14.673   5.695 -12.759  1.00  0.00
ATOM   5579  H2  WAT  1839     -15.929   4.977 -13.207  1.00  0.00
TER
ATOM   5580  O   WAT  1840     -15.965  -4.610 -14.904  1.00  0.00
ATOM   5581  H1  WAT  1840     -15.596  -5.431 -14.576  1.00  0.00
ATOM   5582  H2  WAT  1840     -16.825  -4.550 -14.488  1.00  0.00
TER
ATOM   5583  O   WAT  1841     -19.004  -1.956 -14.680  1.00  0.00
ATOM   5584  H1  WAT  1841     -18.506  -1.482 -14.015  1.00  0.00
ATOM   5585  H2  WAT  1841     -18.862  -2.880 -14.473  1.00  0.00
TER
ATOM   5586  O   WAT  1842     -11.798  -5.740 -13.837  1.00  0.00
ATOM   5587  H1  WAT  1842     -12.300  -4.999 -13.498  1.00  0.00
ATOM   5588  H2  WAT  1842     -10.982  -5.351 -14.153  1.00  0.00
TER
ATOM   5589  O   WAT  1843     -13.505  -0.496 -20.391  1.00  0.00
ATOM   5590  H1  WAT  1843     -14.446  -0.481 -20.216  1.00  0.00
ATOM   5591  H2  WAT  1843     -13.191  -1.283 -19.945  1.00  0.00
TER
ATOM   5592  O   WAT  1844     -11.503   6.675 -18.716  1.00  0.00
ATOM   5593  H1  WAT  1844     -11.378   7.498 -18.243  1.00  0.00
ATOM   5594  H2  WAT  1844     -10.636   6.464 -19.063  1.00  0.00
TER
ATOM   5595  O   WAT  1845     -16.189   4.060  -9.908  1.00  0.00
ATOM   5596  H1  WAT  1845     -16.795   4.083 -10.648  1.00  0.00
ATOM   5597  H2  WAT  1845     -16.493   3.329  -9.371  1.00  0.00
TER
ATOM   5598  O   WAT  1846     -14.759   7.788 -11.297  1.00  0.00
ATOM   5599  H1  WAT  1846     -13.807   7.704 -11.347  1.00  0.00
ATOM   5600  H2  WAT  1846     -14.906   8.452 -10.623  1.00  0.00
TER
ATOM   5601  O   WAT  1847     -13.109   3.577 -10.821  1.00  0.00
ATOM   5602  H1  WAT  1847     -12.368   3.915 -11.324  1.00  0.00
ATOM   5603  H2  WAT  1847     -13.872   3.746 -11.374  1.00  0.00
TER
ATOM   5604  O   WAT  1848     -14.435   1.629 -12.285  1.00  0.00
ATOM   5605  H1  WAT  1848     -14.021   1.783 -11.436  1.00  0.00
ATOM   5606  H2  WAT  1848     -15.370   1.754 -12.123  1.00  0.00
TER
ATOM   5607  O   WAT  1849     -13.963  -1.032 -10.281  1.00  0.00
ATOM   5608  H1  WAT  1849     -13.381  -1.786 -10.369  1.00  0.00
ATOM   5609  H2  WAT  1849     -13.786  -0.501 -11.058  1.00  0.00
TER
ATOM   5610  O   WAT  1850     -17.337  -0.688 -12.932  1.00  0.00
ATOM   5611  H1  WAT  1850     -17.217  -1.283 -12.192  1.00  0.00
ATOM   5612  H2  WAT  1850     -16.478  -0.651 -13.352  1.00  0.00
TER
ATOM   5613  O   WAT  1851     -14.998  -0.134 -14.356  1.00  0.00
ATOM   5614  H1  WAT  1851     -15.525   0.390 -14.959  1.00  0.00
ATOM   5615  H2  WAT  1851     -14.655   0.499 -13.725  1.00  0.00
TER
ATOM   5616  O   WAT  1852     -15.751  -4.529 -11.441  1.00  0.00
ATOM   5617  H1  WAT  1852     -16.439  -5.191 -11.506  1.00  0.00
ATOM   5618  H2  WAT  1852     -15.030  -4.975 -10.996  1.00  0.00
TER
ATOM   5619  O   WAT  1853     -11.438   6.817 -12.612  1.00  0.00
ATOM   5620  H1  WAT  1853     -12.038   6.877 -13.355  1.00  0.00
ATOM   5621  H2  WAT  1853     -11.309   5.878 -12.482  1.00  0.00
TER
ATOM   5622  O   WAT  1854      -9.737   2.159 -19.927  1.00  0.00
ATOM   5623  H1  WAT  1854      -9.366   1.376 -20.334  1.00  0.00
ATOM   5624  H2  WAT  1854      -9.096   2.848 -20.106  1.00  0.00
TER
ATOM   5625  O   WAT  1855     -12.753   3.543 -14.514  1.00  0.00
ATOM   5626  H1  WAT  1855     -13.567   3.972 -14.252  1.00  0.00
ATOM   5627  H2  WAT  1855     -12.346   4.154 -15.127  1.00  0.00
TER
ATOM   5628  O   WAT  1856     -11.404  -1.319 -12.987  1.00  0.00
ATOM   5629  H1  WAT  1856     -11.636  -1.547 -13.888  1.00  0.00
ATOM   5630  H2  WAT  1856     -11.144  -0.399 -13.033  1.00  0.00
TER
ATOM   5631  O   WAT  1857     -12.965  -6.093 -10.209  1.00  0.00
ATOM   5632  H1  WAT  1857     -12.088  -6.085  -9.826  1.00  0.00
ATOM   5633  H2  WAT  1857     -12.953  -6.830 -10.820  1.00  0.00
TER
ATOM   5634  O   WAT  1858     -11.519  -2.240 -19.321  1.00  0.00
ATOM   5635  H1  WAT  1858     -10.995  -2.734 -19.952  1.00  0.00
ATOM   5636  H2  WAT  1858     -10.933  -2.105 -18.576  1.00  0.00
TER
ATOM   5637  O   WAT  1859     -11.340  -2.156 -15.799  1.00  0.00
ATOM   5638  H1  WAT  1859     -12.290  -2.190 -15.684  1.00  0.00
ATOM   5639  H2  WAT  1859     -11.159  -1.246 -16.034  1.00  0.00
TER
ATOM   5640  O   WAT  1860     -12.254  -8.407 -14.389  1.00  0.00
ATOM   5641  H1  WAT  1860     -11.617  -7.794 -14.023  1.00  0.00
ATOM   5642  H2  WAT  1860     -12.106  -8.371 -15.334  1.00  0.00
TER
ATOM   5643  O   WAT  1861     -18.883  -7.254 -11.482  1.00  0.00
ATOM   5644  H1  WAT  1861     -18.944  -6.662 -10.732  1.00  0.00
ATOM   5645  H2  WAT  1861     -17.943  -7.362 -11.627  1.00  0.00
TER
ATOM   5646  O   WAT  1862     -16.246  -7.597 -11.843  1.00  0.00
ATOM   5647  H1  WAT  1862     -15.632  -7.280 -12.504  1.00  0.00
ATOM   5648  H2  WAT  1862     -15.701  -8.083 -11.223  1.00  0.00
TER
ATOM   5649  O   WAT  1863      -9.828   8.302 -14.436  1.00  0.00
ATOM   5650  H1  WAT  1863     -10.323   8.699 -15.154  1.00  0.00
ATOM   5651  H2  WAT  1863     -10.437   7.677 -14.043  1.00  0.00
TER
ATOM   5652  O   WAT  1864     -15.505  -9.034 -15.516  1.00  0.00
ATOM   5653  H1  WAT  1864     -16.379  -8.701 -15.718  1.00  0.00
ATOM   5654  H2  WAT  1864     -15.614  -9.507 -14.690  1.00  0.00
TER
ATOM   5655  O   WAT  1865     -14.598  -6.827 -14.131  1.00  0.00
ATOM   5656  H1  WAT  1865     -14.927  -7.642 -14.511  1.00  0.00
ATOM   5657  H2  WAT  1865     -13.650  -6.870 -14.255  1.00  0.00
TER
ATOM   5658  O   WAT  1866     -12.144   8.944 -17.158  1.00  0.00
ATOM   5659  H1  WAT  1866     -12.604   9.696 -17.532  1.00  0.00
ATOM   5660  H2  WAT  1866     -12.773   8.225 -17.216  1.00  0.00
TER
ATOM   5661  O   WAT  1867     -18.975   8.144 -17.156  1.00  0.00
ATOM   5662  H1  WAT  1867     -18.688   7.889 -18.033  1.00  0.00
ATOM   5663  H2  WAT  1867     -18.463   7.591 -16.565  1.00  0.00
TER
ATOM   5664  O   WAT  1868     -17.758  -8.117 -16.576  1.00  0.00
ATOM   5665  H1  WAT  1868     -18.540  -7.643 -16.297  1.00  0.00
ATOM   5666  H2  WAT  1868     -18.051  -9.022 -16.685  1.00  0.00
TER
ATOM   5667  O   WAT  1869     -13.205  -7.415 -18.531  1.00  0.00
ATOM   5668  H1  WAT  1869     -12.765  -7.470 -19.379  1.00  0.00
ATOM   5669  H2  WAT  1869     -13.475  -6.499 -18.460  1.00  0.00
TER
ATOM   5670  O   WAT  1870     -15.370  -9.034 -19.826  1.00  0.00
ATOM   5671  H1  WAT  1870     -14.767  -8.462 -19.352  1.00  0.00
ATOM   5672  H2  WAT  1870     -16.110  -8.470 -20.049  1.00  0.00
TER
ATOM   5673  O   WAT  1871     -18.908   9.065  -9.789  1.00  0.00
ATOM   5674  H1  WAT  1871     -17.981   8.830  -9.746  1.00  0.00
ATOM   5675  H2  WAT  1871     -18.923   9.893 -10.271  1.00  0.00
TER
ATOM   5676  O   WAT  1872     -15.120  -8.855  -9.447  1.00  0.00
ATOM   5677  H1  WAT  1872     -15.234  -8.535  -8.552  1.00  0.00
ATOM   5678  H2  WAT  1872     -14.303  -8.454  -9.743  1.00  0.00
TER
ATOM   5679  O   WAT  1873     -12.340   8.292  -9.965  1.00  0.00
ATOM   5680  H1  WAT  1873     -11.548   7.797 -10.172  1.00  0.00
ATOM   5681  H2  WAT  1873     -12.047   8.971  -9.357  1.00  0.00
TER
ATOM   5682  O   WAT  1874     -16.214 -19.610  17.240  1.00  0.00
ATOM   5683  H1  WAT  1874     -16.295 -20.524  16.969  1.00  0.00
ATOM   5684  H2  WAT  1874     -16.628 -19.113  16.534  1.00  0.00
TER
ATOM   5685  O   WAT  1875     -18.083 -17.832  19.121  1.00  0.00
ATOM   5686  H1  WAT  1875     -18.858 -18.312  19.410  1.00  0.00
ATOM   5687  H2  WAT  1875     -17.431 -18.511  18.946  1.00  0.00
TER
ATOM   5688  O   WAT  1876     -14.062 -13.426  17.900  1.00  0.00
ATOM   5689  H1  WAT  1876     -14.524 -14.197  18.229  1.00  0.00
ATOM   5690  H2  WAT  1876     -13.249 -13.399  18.406  1.00  0.00
TER
ATOM   5691  O   WAT  1877     -17.835 -11.140  17.521  1.00  0.00
ATOM   5692  H1  WAT  1877     -18.454 -10.684  16.950  1.00  0.00
ATOM   5693  H2  WAT  1877     -16.980 -10.985  17.120  1.00  0.00
TER
ATOM   5694  O   WAT  1878     -18.642 -15.156  19.128  1.00  0.00
ATOM   5695  H1  WAT  1878     -18.711 -16.097  18.966  1.00  0.00
ATOM   5696  H2  WAT  1878     -17.880 -15.066  19.700  1.00  0.00
TER
ATOM   5697  O   WAT  1879     -16.969 -16.256  14.914  1.00  0.00
ATOM   5698  H1  WAT  1879     -17.587 -15.791  14.350  1.00  0.00
ATOM   5699  H2  WAT  1879     -16.457 -15.564  15.331  1.00  0.00
TER
ATOM   5700  O   WAT  1880     -14.440 -11.452  20.037  1.00  0.00
ATOM   5701  H1  WAT  1880     -14.428 -11.856  19.170  1.00  0.00
ATOM   5702  H2  WAT  1880     -14.993 -10.678  19.933  1.00  0.00
TER
ATOM   5703  O   WAT  1881     -13.146 -14.731  15.126  1.00  0.00
ATOM   5704  H1  WAT  1881     -13.256 -15.673  15.251  1.00  0.00
ATOM   5705  H2  WAT  1881     -13.149 -14.369  16.013  1.00  0.00
TER
ATOM   5706  O   WAT  1882     -17.604 -19.104  14.483  1.00  0.00
ATOM   5707  H1  WAT  1882     -18.531 -19.170  14.711  1.00  0.00
ATOM   5708  H2  WAT  1882     -17.451 -18.166  14.368  1.00  0.00
TER
ATOM   5709  O   WAT  1883     -13.574 -17.542  14.986  1.00  0.00
ATOM   5710  H1  WAT  1883     -14.193 -17.880  14.339  1.00  0.00
ATOM   5711  H2  WAT  1883     -13.592 -18.186  15.694  1.00  0.00
TER
ATOM   5712  O   WAT  1884     -15.398 -18.303  11.993  1.00  0.00
ATOM   5713  H1  WAT  1884     -14.958 -19.141  11.847  1.00  0.00
ATOM   5714  H2  WAT  1884     -14.685 -17.670  12.080  1.00  0.00
TER
ATOM   5715  O   WAT  1885     -17.288 -13.364  15.962  1.00  0.00
ATOM   5716  H1  WAT  1885     -16.848 -12.621  15.547  1.00  0.00
ATOM   5717  H2  WAT  1885     -17.349 -13.121  16.885  1.00  0.00
TER
ATOM   5718  O   WAT  1886     -14.621 -10.377  13.318  1.00  0.00
ATOM   5719  H1  WAT  1886     -14.781 -10.667  14.216  1.00  0.00
ATOM   5720  H2  WAT  1886     -14.786 -11.153  12.782  1.00  0.00
TER
ATOM   5721  O   WAT  1887     -14.918 -12.868  11.878  1.00  0.00
ATOM   5722  H1  WAT  1887     -15.612 -12.870  11.218  1.00  0.00
ATOM   5723  H2  WAT  1887     -14.176 -13.292  11.447  1.00  0.00
TER
ATOM   5724  O   WAT  1888     -15.353 -11.242  15.952  1.00  0.00
ATOM   5725  H1  WAT  1888     -14.898 -12.023  16.266  1.00  0.00
ATOM   5726  H2  WAT  1888     -15.014 -10.531  16.497  1.00  0.00
TER
ATOM   5727  O   WAT  1889     -15.810 -21.210  14.475  1.00  0.00
ATOM   5728  H1  WAT  1889     -16.409 -20.486  14.291  1.00  0.00
ATOM   5729  H2  WAT  1889     -15.262 -21.272  13.692  1.00  0.00
TER
ATOM   5730  O   WAT  1890     -12.803 -17.004  19.460  1.00  0.00
ATOM   5731  H1  WAT  1890     -12.083 -16.508  19.069  1.00  0.00
ATOM   5732  H2  WAT  1890     -13.004 -17.682  18.815  1.00  0.00
TER
ATOM   5733  O   WAT  1891     -12.355 -19.927  11.367  1.00  0.00
ATOM   5734  H1  WAT  1891     -12.439 -19.496  10.517  1.00  0.00
ATOM   5735  H2  WAT  1891     -11.636 -19.467  11.800  1.00  0.00
TER
ATOM   5736  O   WAT  1892     -11.327 -13.073  14.095  1.00  0.00
ATOM   5737  H1  WAT  1892     -11.969 -13.727  14.369  1.00  0.00
ATOM   5738  H2  WAT  1892     -11.714 -12.667  13.319  1.00  0.00
TER
ATOM   5739  O   WAT  1893     -15.748 -15.744  17.942  1.00  0.00
ATOM   5740  H1  WAT  1893     -15.396 -16.341  17.282  1.00  0.00
ATOM   5741  H2  WAT  1893     -16.632 -16.070  18.113  1.00  0.00
TER
ATOM   5742  O   WAT  1894     -12.937 -14.181  10.633  1.00  0.00
ATOM   5743  H1  WAT  1894     -13.163 -14.898  11.225  1.00  0.00
ATOM   5744  H2  WAT  1894     -13.327 -14.430   9.795  1.00  0.00
TER
ATOM   5745  O   WAT  1895     -13.355 -16.264  12.294  1.00  0.00
ATOM   5746  H1  WAT  1895     -13.643 -15.803  13.082  1.00  0.00
ATOM   5747  H2  WAT  1895     -12.560 -16.724  12.563  1.00  0.00
TER
ATOM   5748  O   WAT  1896     -18.153 -12.708  10.887  1.00  0.00
ATOM   5749  H1  WAT  1896     -18.051 -12.912   9.957  1.00  0.00
ATOM   5750  H2  WAT  1896     -19.052 -12.963  11.092  1.00  0.00
TER
ATOM   5751  O   WAT  1897     -13.505 -19.271  17.158  1.00  0.00
ATOM   5752  H1  WAT  1897     -14.446 -19.256  17.332  1.00  0.00
ATOM   5753  H2  WAT  1897     -13.191 -20.057  17.604  1.00  0.00
TER
ATOM   5754  O   WAT  1898     -11.503 -12.100  18.833  1.00  0.00
ATOM   5755  H1  WAT  1898     -11.378 -11.277  19.305  1.00  0.00
ATOM   5756  H2  WAT  1898     -10.636 -12.311  18.486  1.00  0.00
TER
ATOM   5757  O   WAT  1899     -11.868 -11.607  11.751  1.00  0.00
ATOM   5758  H1  WAT  1899     -12.154 -12.020  10.936  1.00  0.00
ATOM   5759  H2  WAT  1899     -12.066 -10.678  11.631  1.00  0.00
TER
ATOM   5760  O   WAT  1900     -17.163 -16.551  10.796  1.00  0.00
ATOM   5761  H1  WAT  1900     -17.712 -16.104  11.440  1.00  0.00
ATOM   5762  H2  WAT  1900     -16.541 -17.056  11.320  1.00  0.00
TER
ATOM   5763  O   WAT  1901     -18.983 -18.568   9.940  1.00  0.00
ATOM   5764  H1  WAT  1901     -18.462 -19.284   9.574  1.00  0.00
ATOM   5765  H2  WAT  1901     -18.336 -17.930  10.240  1.00  0.00
TER
ATOM   5766  O   WAT  1902     -18.418 -10.487  12.230  1.00  0.00
ATOM   5767  H1  WAT  1902     -17.523 -10.149  12.252  1.00  0.00
ATOM   5768  H2  WAT  1902     -18.386 -11.209  11.603  1.00  0.00
TER
ATOM   5769  O   WAT  1903     -10.198 -14.215  10.274  1.00  0.00
ATOM   5770  H1  WAT  1903     -11.029 -14.147  10.745  1.00  0.00
ATOM   5771  H2  WAT  1903     -10.021 -13.325   9.970  1.00  0.00
TER
ATOM   5772  O   WAT  1904     -10.743 -17.470  12.777  1.00  0.00
ATOM   5773  H1  WAT  1904      -9.981 -16.901  12.883  1.00  0.00
ATOM   5774  H2  WAT  1904     -10.727 -18.038  13.548  1.00  0.00
TER
ATOM   5775  O   WAT  1905      -9.737 -16.615  17.621  1.00  0.00
ATOM   5776  H1  WAT  1905      -9.366 -17.399  17.215  1.00  0.00
ATOM   5777  H2  WAT  1905      -9.096 -15.926  17.443  1.00  0.00
TER
ATOM   5778  O   WAT  1906     -10.691 -17.177   9.934  1.00  0.00
ATOM   5779  H1  WAT  1906     -10.416 -16.269   9.806  1.00  0.00
ATOM   5780  H2  WAT  1906     -10.880 -17.241  10.871  1.00  0.00
TER
ATOM   5781  O   WAT  1907     -10.794 -19.240  14.927  1.00  0.00
ATOM   5782  H1  WAT  1907     -11.170 -20.007  14.496  1.00  0.00
ATOM   5783  H2  WAT  1907     -11.524 -18.858  15.415  1.00  0.00
TER
ATOM   5784  O   WAT  1908     -11.519 -21.014  18.228  1.00  0.00
ATOM   5785  H1  WAT  1908     -10.995 -21.508  17.597  1.00  0.00
ATOM   5786  H2  WAT  1908     -10.933 -20.879  18.973  1.00  0.00
TER
ATOM   5787  O   WAT  1909     -12.696 -10.480  16.561  1.00  0.00
ATOM   5788  H1  WAT  1909     -12.100 -10.801  15.885  1.00  0.00
ATOM   5789  H2  WAT  1909     -12.438 -10.953  17.353  1.00  0.00
TER
ATOM   5790  O   WAT  1910     -12.144  -9.830  20.391  1.00  0.00
ATOM   5791  H1  WAT  1910     -12.604  -9.079  20.017  1.00  0.00
ATOM   5792  H2  WAT  1910     -12.773 -10.550  20.333  1.00  0.00
TER
ATOM   5793  O   WAT  1911     -10.674 -10.166  14.757  1.00  0.00
ATOM   5794  H1  WAT  1911     -10.498 -10.853  14.113  1.00  0.00
ATOM   5795  H2  WAT  1911     -11.371  -9.642  14.365  1.00  0.00
TER
ATOM   5796  O   WAT  1912     -16.214 -19.610  -1.535  1.00  0.00
ATOM   5797  H1  WAT  1912     -16.295 -20.524  -1.806  1.00  0.00
ATOM   5798  H2  WAT  1912     -16.628 -19.113  -2.241  1.00  0.00
TER
ATOM   5799  O   WAT  1913     -18.083 -17.832   0.346  1.00  0.00
ATOM   5800  H1  WAT  1913     -18.858 -18.312   0.636  1.00  0.00
ATOM   5801  H2  WAT  1913     -17.431 -18.511   0.172  1.00  0.00
TER
ATOM   5802  O   WAT  1914     -14.062 -13.426  -0.874  1.00  0.00
ATOM   5803  H1  WAT  1914     -14.524 -14.197  -0.545  1.00  0.00
ATOM   5804  H2  WAT  1914     -13.249 -13.399  -0.369  1.00  0.00
TER
ATOM   5805  O   WAT  1915     -17.835 -11.140  -1.253  1.00  0.00
ATOM   5806  H1  WAT  1915     -18.454 -10.684  -1.824  1.00  0.00
ATOM   5807  H2  WAT  1915     -16.980 -10.985  -1.655  1.00  0.00
TER
ATOM   5808  O   WAT  1916     -18.642 -15.156   0.353  1.00  0.00
ATOM   5809  H1  WAT  1916     -18.711 -16.097   0.192  1.00  0.00
ATOM   5810  H2  WAT  1916     -17.880 -15.066   0.925  1.00  0.00
TER
ATOM   5811  O   WAT  1917     -16.969 -16.256  -3.860  1.00  0.00
ATOM   5812  H1  WAT  1917     -17.587 -15.791  -4.424  1.00  0.00
ATOM   5813  H2  WAT  1917     -16.457 -15.564  -3.443  1.00  0.00
TER
ATOM   5814  O   WAT  1918     -11.976 -13.297   2.548  1.00  0.00
ATOM   5815  H1  WAT  1918     -12.660 -12.627   2.540  1.00  0.00
ATOM   5816  H2  WAT  1918     -11.437 -13.099   1.783  1.00  0.00
TER
ATOM   5817  O   WAT  1919     -14.440 -11.452   1.263  1.00  0.00
ATOM   5818  H1  WAT  1919     -14.428 -11.856   0.395  1.00  0.00
ATOM   5819  H2  WAT  1919     -14.993 -10.678   1.159  1.00  0.00
TER
ATOM   5820  O   WAT  1920     -13.146 -14.731  -3.648  1.00  0.00
ATOM   5821  H1  WAT  1920     -13.256 -15.673  -3.523  1.00  0.00
ATOM   5822  H2  WAT  1920     -13.149 -14.369  -2.762  1.00  0.00
TER
ATOM   5823  O   WAT  1921     -15.042 -16.549   2.591  1.00  0.00
ATOM   5824  H1  WAT  1921     -14.625 -16.763   1.757  1.00  0.00
ATOM   5825  H2  WAT  1921     -14.318 -16.292   3.162  1.00  0.00
TER
ATOM   5826  O   WAT  1922     -17.604 -19.104  -4.292  1.00  0.00
ATOM   5827  H1  WAT  1922     -18.531 -19.170  -4.063  1.00  0.00
ATOM   5828  H2  WAT  1922     -17.451 -18.166  -4.406  1.00  0.00
TER
ATOM   5829  O   WAT  1923     -11.096 -18.151   2.683  1.00  0.00
ATOM   5830  H1  WAT  1923     -11.924 -18.081   2.208  1.00  0.00
ATOM   5831  H2  WAT  1923     -10.501 -17.565   2.214  1.00  0.00
TER
ATOM   5832  O   WAT  1924     -13.574 -17.542  -3.788  1.00  0.00
ATOM   5833  H1  WAT  1924     -14.193 -17.880  -4.436  1.00  0.00
ATOM   5834  H2  WAT  1924     -13.592 -18.186  -3.080  1.00  0.00
TER
ATOM   5835  O   WAT  1925     -13.441 -11.318   4.316  1.00  0.00
ATOM   5836  H1  WAT  1925     -13.918 -10.510   4.124  1.00  0.00
ATOM   5837  H2  WAT  1925     -14.125 -11.970   4.469  1.00  0.00
TER
ATOM   5838  O   WAT  1926     -15.398 -18.303  -6.781  1.00  0.00
ATOM   5839  H1  WAT  1926     -14.958 -19.141  -6.927  1.00  0.00
ATOM   5840  H2  WAT  1926     -14.685 -17.670  -6.695  1.00  0.00
TER
ATOM   5841  O   WAT  1927     -17.288 -13.364  -2.813  1.00  0.00
ATOM   5842  H1  WAT  1927     -16.848 -12.621  -3.227  1.00  0.00
ATOM   5843  H2  WAT  1927     -17.349 -13.121  -1.889  1.00  0.00
TER
ATOM   5844  O   WAT  1928      -9.862 -11.557   9.386  1.00  0.00
ATOM   5845  H1  WAT  1928      -9.386 -11.078  10.064  1.00  0.00
ATOM   5846  H2  WAT  1928      -9.241 -11.625   8.660  1.00  0.00
TER
ATOM   5847  O   WAT  1929     -10.458 -14.365   6.546  1.00  0.00
ATOM   5848  H1  WAT  1929     -10.332 -14.604   5.627  1.00  0.00
ATOM   5849  H2  WAT  1929     -10.416 -15.197   7.018  1.00  0.00
TER
ATOM   5850  O   WAT  1930     -16.597 -10.662   5.115  1.00  0.00
ATOM   5851  H1  WAT  1930     -16.082 -10.752   5.917  1.00  0.00
ATOM   5852  H2  WAT  1930     -17.440 -10.316   5.408  1.00  0.00
TER
ATOM   5853  O   WAT  1931     -14.621 -10.377  -5.457  1.00  0.00
ATOM   5854  H1  WAT  1931     -14.781 -10.667  -4.558  1.00  0.00
[truncated: 17,911 more chars]
