# Supplementary material for: Accuracy and Precision of Alchemical Relative Free Energy Predictions with and without Replica‐Exchange
Source: Adv Theory Simul. 2019 Nov 27;3(1):1900195. doi: 10.1002/adts.201900195 (PMC8427472; doi:10.1002/adts.201900195)
Supplement: Supplementary file 1 — Supporting Information [file ADTS-3-1900195-s001.gz › BRD4/ligand/l3-l6/build/complex.pdb]

ATOM      1  C10 L3      1       0.180  -2.036  -4.706  1.00  0.00
ATOM      2  C11 L3      1       0.724  -0.930  -4.024  1.00  0.00
ATOM      3  H34 L3      1       1.731  -0.615  -4.259  1.00  0.00
ATOM      4  H33 L3      1       0.770  -2.554  -5.449  1.00  0.00
ATOM      5  C9  L3      1      -1.128  -2.468  -4.419  1.00  0.00
ATOM      6  H32 L3      1      -1.546  -3.318  -4.941  1.00  0.00
ATOM      7  C8  L3      1      -1.890  -1.790  -3.449  1.00  0.00
ATOM      8  H31 L3      1      -2.894  -2.121  -3.223  1.00  0.00
ATOM      9  C7  L3      1      -1.347  -0.683  -2.768  1.00  0.00
ATOM     10  H30 L3      1      -1.958  -0.195  -2.023  1.00  0.00
ATOM     11  C6  L3      1      -0.032  -0.243  -3.051  1.00  0.00
ATOM     12  N5  L3      1       0.565   0.850  -2.404  1.00  0.00
ATOM     13  H29 L3      1       1.514   1.115  -2.647  1.00  0.00
ATOM     14  C4  L3      1      -0.130   1.655  -1.401  1.00  0.00
ATOM     15  H23 L3      1      -1.151   1.822  -1.750  1.00  0.00
ATOM     16  C3  L3      1       0.528   3.034  -1.263  1.00  0.00
ATOM     17  H27 L3      1       0.627   3.514  -2.238  1.00  0.00
ATOM     18  H28 L3      1       1.544   2.896  -0.890  1.00  0.00
ATOM     19  C2  L3      1      -0.251   3.974  -0.305  1.00  0.00
ATOM     20  C1  L3      1       0.693   5.010   0.335  1.00  0.00
ATOM     21  H26 L3      1       1.416   4.531   0.997  1.00  0.00
ATOM     22  H24 L3      1       1.252   5.554  -0.427  1.00  0.00
ATOM     23  H25 L3      1       0.146   5.747   0.923  1.00  0.00
ATOM     24  H22 L3      1      -0.953   4.511  -0.946  1.00  0.00
ATOM     25  N18 L3      1      -1.038   3.253   0.731  1.00  0.00
ATOM     26  C19 L3      1      -2.193   3.824   1.186  1.00  0.00
ATOM     27  C20 L3      1      -3.227   2.991   1.949  1.00  0.00
ATOM     28  H39 L3      1      -2.988   2.953   3.011  1.00  0.00
ATOM     29  H41 L3      1      -3.295   1.975   1.560  1.00  0.00
ATOM     30  H40 L3      1      -4.216   3.439   1.851  1.00  0.00
ATOM     31  O21 L3      1      -2.481   5.009   0.977  1.00  0.00
ATOM     32  C17 L3      1      -0.654   1.906   1.046  1.00  0.00
ATOM     33  C16 L3      1      -0.642   1.421   2.375  1.00  0.00
ATOM     34  C15 L3      1      -0.255   0.097   2.648  1.00  0.00
ATOM     35  H37 L3      1      -0.258  -0.247   3.673  1.00  0.00
ATOM     36  H38 L3      1      -0.918   2.061   3.201  1.00  0.00
ATOM     37  C12 L3      1      -0.213   1.060   0.002  1.00  0.00
ATOM     38  C13 L3      1       0.180  -0.267   0.293  1.00  0.00
ATOM     39  H35 L3      1       0.511  -0.914  -0.504  1.00  0.00
ATOM     40  C14 L3      1       0.154  -0.770   1.612  1.00  0.00
ATOM     41 C116 L3      1       0.560  -2.161   1.902  1.00  0.00
ATOM     42 C117 L3      1      -0.125  -2.930   2.872  1.00  0.00
ATOM     43 H122 L3      1      -0.962  -2.504   3.407  1.00  0.00
ATOM     44 C118 L3      1       0.258  -4.256   3.150  1.00  0.00
ATOM     45 H123 L3      1      -0.279  -4.829   3.894  1.00  0.00
ATOM     46 C119 L3      1       1.337  -4.837   2.460  1.00  0.00
ATOM     47 H124 L3      1       1.633  -5.856   2.672  1.00  0.00
ATOM     48 C120 L3      1       2.030  -4.088   1.492  1.00  0.00
ATOM     49 H125 L3      1       2.861  -4.528   0.959  1.00  0.00
ATOM     50 C121 L3      1       1.642  -2.761   1.217  1.00  0.00
ATOM     51 H126 L3      1       2.193  -2.199   0.476  1.00  0.00
ATOM     52  T10 L3      1      -1.554  -2.895   4.843  1.00  0.00
ATOM     53  T18 L3      1      -2.104  -3.776   4.507  1.00  0.00
ATOM     54  T19 L3      1      -0.812  -3.194   5.585  1.00  0.00
ATOM     55  T20 L3      1      -2.265  -2.237   5.340  1.00  0.00
ATOM     56  T27 L3      1      -0.955  -2.206   3.753  1.00  0.00
ATOM     57  T12 L3      1      -0.023  -2.871   2.979  1.00  0.00
ATOM     58  T13 L3      1       0.378  -4.205   3.236  1.00  0.00
ATOM     59  T21 L3      1      -0.037  -4.777   4.053  1.00  0.00
ATOM     60  T14 L3      1       1.343  -4.827   2.429  1.00  0.00
ATOM     61  T22 L3      1       1.642  -5.845   2.633  1.00  0.00
ATOM     62  T15 L3      1       1.919  -4.130   1.355  1.00  0.00
ATOM     63  T23 L3      1       2.654  -4.647   0.758  1.00  0.00
ATOM     64  T16 L3      1       1.532  -2.796   1.075  1.00  0.00
ATOM     65  T28 L3      1       2.057  -2.069   0.023  1.00  0.00
ATOM     66  T17 L3      1       3.113  -2.639  -0.739  1.00  0.00
ATOM     67  T24 L3      1       3.436  -1.922  -1.495  1.00  0.00
ATOM     68  T25 L3      1       3.978  -2.870  -0.115  1.00  0.00
ATOM     69  T26 L3      1       2.790  -3.540  -1.262  1.00  0.00
ATOM     70  T11 L3      1       0.556  -2.164   1.891  1.00  0.00
TER
ATOM     71  O   WAT     2      13.483  20.025  19.958  1.00  0.00
ATOM     72  H1  WAT     2      12.651  19.770  20.358  1.00  0.00
ATOM     73  H2  WAT     2      14.091  20.097  20.694  1.00  0.00
TER
ATOM     74  O   WAT     3      11.892  14.986  13.743  1.00  0.00
ATOM     75  H1  WAT     3      11.004  15.327  13.641  1.00  0.00
ATOM     76  H2  WAT     3      12.176  14.786  12.851  1.00  0.00
TER
ATOM     77  O   WAT     4       9.855  17.586  19.627  1.00  0.00
ATOM     78  H1  WAT     4      10.427  16.818  19.627  1.00  0.00
ATOM     79  H2  WAT     4       9.855  17.885  18.717  1.00  0.00
TER
ATOM     80  O   WAT     5      14.068  13.569  14.776  1.00  0.00
ATOM     81  H1  WAT     5      14.175  14.469  15.083  1.00  0.00
ATOM     82  H2  WAT     5      13.157  13.521  14.486  1.00  0.00
TER
ATOM     83  O   WAT     6      11.716  15.491  20.022  1.00  0.00
ATOM     84  H1  WAT     6      12.397  15.755  20.640  1.00  0.00
ATOM     85  H2  WAT     6      11.401  14.651  20.355  1.00  0.00
TER
ATOM     86  O   WAT     7      15.909  16.537  19.109  1.00  0.00
ATOM     87  H1  WAT     7      16.417  17.036  19.749  1.00  0.00
ATOM     88  H2  WAT     7      16.440  15.761  18.933  1.00  0.00
TER
ATOM     89  O   WAT     8      17.557  10.377  17.707  1.00  0.00
ATOM     90  H1  WAT     8      17.864   9.821  16.990  1.00  0.00
ATOM     91  H2  WAT     8      16.627  10.511  17.524  1.00  0.00
TER
ATOM     92  O   WAT     9      15.551  18.968  17.225  1.00  0.00
ATOM     93  H1  WAT     9      15.146  18.256  16.729  1.00  0.00
ATOM     94  H2  WAT     9      15.637  18.623  18.114  1.00  0.00
TER
ATOM     95  O   WAT    10      12.251  17.862  14.725  1.00  0.00
ATOM     96  H1  WAT    10      12.131  18.589  14.114  1.00  0.00
ATOM     97  H2  WAT    10      11.941  17.093  14.248  1.00  0.00
TER
ATOM     98  O   WAT    11       9.890  21.034  20.532  1.00  0.00
ATOM     99  H1  WAT    11       9.968  21.169  19.588  1.00  0.00
ATOM    100  H2  WAT    11      10.504  20.325  20.725  1.00  0.00
TER
ATOM    101  O   WAT    12      14.717  11.206  18.108  1.00  0.00
ATOM    102  H1  WAT    12      14.274  11.987  17.776  1.00  0.00
ATOM    103  H2  WAT    12      15.276  11.529  18.815  1.00  0.00
TER
ATOM    104  O   WAT    13      17.833  10.827  12.988  1.00  0.00
ATOM    105  H1  WAT    13      17.209  10.823  13.714  1.00  0.00
ATOM    106  H2  WAT    13      17.746   9.960  12.592  1.00  0.00
TER
ATOM    107  O   WAT    14      16.755  11.751  19.967  1.00  0.00
ATOM    108  H1  WAT    14      17.052  12.657  19.886  1.00  0.00
ATOM    109  H2  WAT    14      17.304  11.263  19.353  1.00  0.00
TER
ATOM    110  O   WAT    15      14.509  16.329  15.836  1.00  0.00
ATOM    111  H1  WAT    15      14.283  16.113  16.741  1.00  0.00
ATOM    112  H2  WAT    15      13.728  16.762  15.490  1.00  0.00
TER
ATOM    113  O   WAT    16       9.381  11.562  18.688  1.00  0.00
ATOM    114  H1  WAT    16       9.093  12.132  19.401  1.00  0.00
ATOM    115  H2  WAT    16      10.126  11.082  19.051  1.00  0.00
TER
ATOM    116  O   WAT    17       9.568  15.504   9.899  1.00  0.00
ATOM    117  H1  WAT    17       9.486  16.447  10.040  1.00  0.00
ATOM    118  H2  WAT    17       9.217  15.362   9.020  1.00  0.00
TER
ATOM    119  O   WAT    18      17.368  14.238  18.966  1.00  0.00
ATOM    120  H1  WAT    18      17.372  13.797  18.116  1.00  0.00
ATOM    121  H2  WAT    18      18.263  14.560  19.073  1.00  0.00
TER
ATOM    122  O   WAT    19      13.219  14.121  17.925  1.00  0.00
ATOM    123  H1  WAT    19      12.879  14.598  18.682  1.00  0.00
ATOM    124  H2  WAT    19      12.456  13.667  17.565  1.00  0.00
TER
ATOM    125  O   WAT    20      17.430  15.239  11.956  1.00  0.00
ATOM    126  H1  WAT    20      17.552  15.198  12.905  1.00  0.00
ATOM    127  H2  WAT    20      17.045  16.102  11.801  1.00  0.00
TER
ATOM    128  O   WAT    21      16.442  17.549  11.355  1.00  0.00
ATOM    129  H1  WAT    21      15.874  17.101  10.728  1.00  0.00
ATOM    130  H2  WAT    21      17.151  17.909  10.821  1.00  0.00
TER
ATOM    131  O   WAT    22      10.533  13.042  16.841  1.00  0.00
ATOM    132  H1  WAT    22      10.248  12.678  17.679  1.00  0.00
ATOM    133  H2  WAT    22      10.471  12.311  16.228  1.00  0.00
TER
ATOM    134  O   WAT    23      14.031  21.213  17.265  1.00  0.00
ATOM    135  H1  WAT    23      14.549  20.410  17.211  1.00  0.00
ATOM    136  H2  WAT    23      13.579  21.151  18.107  1.00  0.00
TER
ATOM    137  O   WAT    24      10.026  18.178  10.801  1.00  0.00
ATOM    138  H1  WAT    24      10.896  18.461  11.085  1.00  0.00
ATOM    139  H2  WAT    24       9.535  18.992  10.686  1.00  0.00
TER
ATOM    140  O   WAT    25      17.190  19.566  14.922  1.00  0.00
ATOM    141  H1  WAT    25      17.646  20.376  15.148  1.00  0.00
ATOM    142  H2  WAT    25      16.839  19.248  15.754  1.00  0.00
TER
ATOM    143  O   WAT    26      13.091   9.909  15.394  1.00  0.00
ATOM    144  H1  WAT    26      12.962   9.901  16.343  1.00  0.00
ATOM    145  H2  WAT    26      12.267  10.248  15.043  1.00  0.00
TER
ATOM    146  O   WAT    27      12.011  19.996  12.929  1.00  0.00
ATOM    147  H1  WAT    27      11.404  20.736  12.939  1.00  0.00
ATOM    148  H2  WAT    27      12.486  20.086  12.103  1.00  0.00
TER
ATOM    149  O   WAT    28      16.919  15.395  14.830  1.00  0.00
ATOM    150  H1  WAT    28      16.210  15.864  15.271  1.00  0.00
ATOM    151  H2  WAT    28      17.203  14.737  15.464  1.00  0.00
TER
ATOM    152  O   WAT    29      15.122  13.704  12.205  1.00  0.00
ATOM    153  H1  WAT    29      15.971  14.141  12.139  1.00  0.00
ATOM    154  H2  WAT    29      14.755  14.016  13.032  1.00  0.00
TER
ATOM    155  O   WAT    30      14.021  19.957  10.678  1.00  0.00
ATOM    156  H1  WAT    30      14.788  19.845  11.241  1.00  0.00
ATOM    157  H2  WAT    30      14.099  19.261  10.026  1.00  0.00
TER
ATOM    158  O   WAT    31      12.716  17.389  11.362  1.00  0.00
ATOM    159  H1  WAT    31      12.796  16.442  11.473  1.00  0.00
ATOM    160  H2  WAT    31      13.608  17.720  11.468  1.00  0.00
TER
ATOM    161  O   WAT    32      16.053  19.953  12.652  1.00  0.00
ATOM    162  H1  WAT    32      16.475  19.787  13.496  1.00  0.00
ATOM    163  H2  WAT    32      16.178  19.143  12.158  1.00  0.00
TER
ATOM    164  O   WAT    33      18.566  18.977   9.900  1.00  0.00
ATOM    165  H1  WAT    33      19.087  18.262   9.534  1.00  0.00
ATOM    166  H2  WAT    33      19.213  19.616  10.200  1.00  0.00
TER
ATOM    167  O   WAT    34      14.949  16.027   9.598  1.00  0.00
ATOM    168  H1  WAT    34      14.748  15.163   9.960  1.00  0.00
ATOM    169  H2  WAT    34      14.778  15.940   8.660  1.00  0.00
TER
ATOM    170  O   WAT    35      13.747  13.127   9.586  1.00  0.00
ATOM    171  H1  WAT    35      14.050  13.133   8.678  1.00  0.00
ATOM    172  H2  WAT    35      14.487  12.777  10.083  1.00  0.00
TER
ATOM    173  O   WAT    36      16.966  12.070  10.572  1.00  0.00
ATOM    174  H1  WAT    36      16.618  11.393   9.992  1.00  0.00
ATOM    175  H2  WAT    36      17.167  11.609  11.386  1.00  0.00
TER
ATOM    176  O   WAT    37      10.307  18.599  16.968  1.00  0.00
ATOM    177  H1  WAT    37       9.651  18.330  16.324  1.00  0.00
ATOM    178  H2  WAT    37      11.144  18.489  16.518  1.00  0.00
TER
ATOM    179  O   WAT    38       9.520  15.809  12.911  1.00  0.00
ATOM    180  H1  WAT    38       8.617  16.072  12.736  1.00  0.00
ATOM    181  H2  WAT    38      10.004  16.080  12.131  1.00  0.00
TER
ATOM    182  O   WAT    39      12.063  14.865  10.820  1.00  0.00
ATOM    183  H1  WAT    39      12.772  14.444  10.335  1.00  0.00
ATOM    184  H2  WAT    39      11.347  14.933  10.188  1.00  0.00
TER
ATOM    185  O   WAT    40      11.710  10.919   9.860  1.00  0.00
ATOM    186  H1  WAT    40      12.433  11.460  10.178  1.00  0.00
ATOM    187  H2  WAT    40      11.983  10.646   8.985  1.00  0.00
TER
ATOM    188  O   WAT    41      11.400  10.170  19.763  1.00  0.00
ATOM    189  H1  WAT    41      12.047   9.620  19.322  1.00  0.00
ATOM    190  H2  WAT    41      11.820  10.424  20.584  1.00  0.00
TER
ATOM    191  O   WAT    42      11.135  10.959  13.454  1.00  0.00
ATOM    192  H1  WAT    42      11.893  11.072  12.880  1.00  0.00
ATOM    193  H2  WAT    42      10.673  11.796  13.408  1.00  0.00
TER
ATOM    194  O   WAT    43      17.677  13.073  16.444  1.00  0.00
ATOM    195  H1  WAT    43      16.864  12.698  16.104  1.00  0.00
ATOM    196  H2  WAT    43      18.181  12.317  16.746  1.00  0.00
TER
ATOM    197  O   WAT    44      13.508  11.485  11.994  1.00  0.00
ATOM    198  H1  WAT    44      14.037  10.698  11.865  1.00  0.00
ATOM    199  H2  WAT    44      14.141  12.164  12.228  1.00  0.00
TER
ATOM    200  O   WAT    45      15.701  11.223  15.049  1.00  0.00
ATOM    201  H1  WAT    45      15.072  10.521  15.216  1.00  0.00
ATOM    202  H2  WAT    45      15.162  11.983  14.832  1.00  0.00
TER
ATOM    203  O   WAT    46      13.483  20.025   1.184  1.00  0.00
ATOM    204  H1  WAT    46      12.651  19.770   1.584  1.00  0.00
ATOM    205  H2  WAT    46      14.091  20.097   1.920  1.00  0.00
TER
ATOM    206  O   WAT    47      11.892  14.986  -5.032  1.00  0.00
ATOM    207  H1  WAT    47      11.004  15.327  -5.134  1.00  0.00
ATOM    208  H2  WAT    47      12.176  14.786  -5.924  1.00  0.00
TER
ATOM    209  O   WAT    48       9.855  17.586   0.852  1.00  0.00
ATOM    210  H1  WAT    48      10.427  16.818   0.853  1.00  0.00
ATOM    211  H2  WAT    48       9.855  17.885  -0.057  1.00  0.00
TER
ATOM    212  O   WAT    49      11.098  12.995   2.639  1.00  0.00
ATOM    213  H1  WAT    49      10.918  12.097   2.919  1.00  0.00
ATOM    214  H2  WAT    49      10.696  13.542   3.314  1.00  0.00
TER
ATOM    215  O   WAT    50      14.068  13.569  -3.998  1.00  0.00
ATOM    216  H1  WAT    50      14.175  14.469  -3.691  1.00  0.00
ATOM    217  H2  WAT    50      13.157  13.521  -4.289  1.00  0.00
TER
ATOM    218  O   WAT    51      11.716  15.491   1.247  1.00  0.00
ATOM    219  H1  WAT    51      12.397  15.755   1.866  1.00  0.00
ATOM    220  H2  WAT    51      11.401  14.651   1.581  1.00  0.00
TER
ATOM    221  O   WAT    52      15.909  16.537   0.335  1.00  0.00
ATOM    222  H1  WAT    52      16.417  17.036   0.975  1.00  0.00
ATOM    223  H2  WAT    52      16.440  15.761   0.158  1.00  0.00
TER
ATOM    224  O   WAT    53      14.192  11.177   4.601  1.00  0.00
ATOM    225  H1  WAT    53      14.194  11.695   3.795  1.00  0.00
ATOM    226  H2  WAT    53      13.363  10.700   4.578  1.00  0.00
TER
ATOM    227  O   WAT    54      13.874  12.888   2.608  1.00  0.00
ATOM    228  H1  WAT    54      14.216  13.733   2.313  1.00  0.00
ATOM    229  H2  WAT    54      12.936  13.037   2.724  1.00  0.00
TER
ATOM    230  O   WAT    55      17.557  10.377  -1.068  1.00  0.00
ATOM    231  H1  WAT    55      17.864   9.821  -1.784  1.00  0.00
ATOM    232  H2  WAT    55      16.627  10.511  -1.250  1.00  0.00
TER
ATOM    233  O   WAT    56      15.551  18.968  -1.550  1.00  0.00
ATOM    234  H1  WAT    56      15.146  18.256  -2.045  1.00  0.00
ATOM    235  H2  WAT    56      15.637  18.623  -0.661  1.00  0.00
TER
ATOM    236  O   WAT    57      14.263  15.742   2.230  1.00  0.00
ATOM    237  H1  WAT    57      14.815  15.852   1.456  1.00  0.00
ATOM    238  H2  WAT    57      14.778  16.116   2.946  1.00  0.00
TER
ATOM    239  O   WAT    58      13.938  19.264   5.841  1.00  0.00
ATOM    240  H1  WAT    58      13.798  20.136   6.210  1.00  0.00
ATOM    241  H2  WAT    58      13.056  18.921   5.696  1.00  0.00
TER
ATOM    242  O   WAT    59      12.251  17.862  -4.049  1.00  0.00
ATOM    243  H1  WAT    59      12.131  18.589  -4.661  1.00  0.00
ATOM    244  H2  WAT    59      11.941  17.093  -4.526  1.00  0.00
TER
ATOM    245  O   WAT    60       9.890  21.034   1.758  1.00  0.00
ATOM    246  H1  WAT    60       9.968  21.169   0.813  1.00  0.00
ATOM    247  H2  WAT    60      10.504  20.325   1.951  1.00  0.00
TER
ATOM    248  O   WAT    61      14.717  11.206  -0.667  1.00  0.00
ATOM    249  H1  WAT    61      14.274  11.987  -0.998  1.00  0.00
ATOM    250  H2  WAT    61      15.276  11.529   0.040  1.00  0.00
TER
ATOM    251  O   WAT    62      19.004  14.073   4.937  1.00  0.00
ATOM    252  H1  WAT    62      18.542  14.281   5.749  1.00  0.00
ATOM    253  H2  WAT    62      18.602  13.259   4.634  1.00  0.00
TER
ATOM    254  O   WAT    63      17.833  10.827  -5.786  1.00  0.00
ATOM    255  H1  WAT    63      17.209  10.823  -5.061  1.00  0.00
ATOM    256  H2  WAT    63      17.746   9.960  -6.182  1.00  0.00
TER
ATOM    257  O   WAT    64      16.755  11.751   1.192  1.00  0.00
ATOM    258  H1  WAT    64      17.052  12.657   1.112  1.00  0.00
ATOM    259  H2  WAT    64      17.304  11.263   0.578  1.00  0.00
TER
ATOM    260  O   WAT    65      14.509  16.329  -2.938  1.00  0.00
ATOM    261  H1  WAT    65      14.283  16.113  -2.034  1.00  0.00
ATOM    262  H2  WAT    65      13.728  16.762  -3.284  1.00  0.00
TER
ATOM    263  O   WAT    66      16.949  17.228   7.728  1.00  0.00
ATOM    264  H1  WAT    66      16.853  16.287   7.578  1.00  0.00
ATOM    265  H2  WAT    66      17.792  17.449   7.332  1.00  0.00
TER
ATOM    266  O   WAT    67      12.080  13.639   5.881  1.00  0.00
ATOM    267  H1  WAT    67      11.686  14.487   6.088  1.00  0.00
ATOM    268  H2  WAT    67      11.392  13.002   6.072  1.00  0.00
TER
ATOM    269  O   WAT    68       9.381  11.562  -0.086  1.00  0.00
ATOM    270  H1  WAT    68       9.093  12.132   0.626  1.00  0.00
ATOM    271  H2  WAT    68      10.126  11.082   0.277  1.00  0.00
TER
ATOM    272  O   WAT    69       9.568  15.504  -8.876  1.00  0.00
ATOM    273  H1  WAT    69       9.486  16.447  -8.734  1.00  0.00
ATOM    274  H2  WAT    69       9.217  15.362  -9.755  1.00  0.00
TER
ATOM    275  O   WAT    70      17.368  14.238   0.191  1.00  0.00
ATOM    276  H1  WAT    70      17.372  13.797  -0.658  1.00  0.00
ATOM    277  H2  WAT    70      18.263  14.560   0.298  1.00  0.00
TER
ATOM    278  O   WAT    71      13.219  14.121  -0.849  1.00  0.00
ATOM    279  H1  WAT    71      12.879  14.598  -0.093  1.00  0.00
ATOM    280  H2  WAT    71      12.456  13.667  -1.209  1.00  0.00
TER
ATOM    281  O   WAT    72      17.430  15.239  -6.818  1.00  0.00
ATOM    282  H1  WAT    72      17.552  15.198  -5.869  1.00  0.00
ATOM    283  H2  WAT    72      17.045  16.102  -6.973  1.00  0.00
TER
ATOM    284  O   WAT    73      16.442  17.549  -7.420  1.00  0.00
ATOM    285  H1  WAT    73      15.874  17.101  -8.046  1.00  0.00
ATOM    286  H2  WAT    73      17.151  17.909  -7.953  1.00  0.00
TER
ATOM    287  O   WAT    74      17.669  18.298   1.938  1.00  0.00
ATOM    288  H1  WAT    74      18.036  17.824   2.684  1.00  0.00
ATOM    289  H2  WAT    74      17.480  19.172   2.279  1.00  0.00
TER
ATOM    290  O   WAT    75      10.533  13.042  -1.933  1.00  0.00
ATOM    291  H1  WAT    75      10.248  12.678  -1.095  1.00  0.00
ATOM    292  H2  WAT    75      10.471  12.311  -2.547  1.00  0.00
TER
ATOM    293  O   WAT    76      15.459  17.339   4.256  1.00  0.00
ATOM    294  H1  WAT    76      15.155  18.218   4.481  1.00  0.00
ATOM    295  H2  WAT    76      16.414  17.399   4.292  1.00  0.00
TER
ATOM    296  O   WAT    77      14.031  21.213  -1.509  1.00  0.00
ATOM    297  H1  WAT    77      14.549  20.410  -1.564  1.00  0.00
ATOM    298  H2  WAT    77      13.579  21.151  -0.668  1.00  0.00
TER
ATOM    299  O   WAT    78      11.515  18.179   5.403  1.00  0.00
ATOM    300  H1  WAT    78      11.157  18.845   5.991  1.00  0.00
ATOM    301  H2  WAT    78      11.221  17.348   5.775  1.00  0.00
TER
ATOM    302  O   WAT    79      14.717  18.638   8.287  1.00  0.00
ATOM    303  H1  WAT    79      14.417  18.783   7.390  1.00  0.00
ATOM    304  H2  WAT    79      15.488  18.078   8.195  1.00  0.00
TER
ATOM    305  O   WAT    80      10.026  18.178  -7.973  1.00  0.00
ATOM    306  H1  WAT    80      10.896  18.461  -7.690  1.00  0.00
ATOM    307  H2  WAT    80       9.535  18.992  -8.088  1.00  0.00
TER
ATOM    308  O   WAT    81      17.190  19.566  -3.852  1.00  0.00
ATOM    309  H1  WAT    81      17.646  20.376  -3.626  1.00  0.00
ATOM    310  H2  WAT    81      16.839  19.248  -3.021  1.00  0.00
TER
ATOM    311  O   WAT    82      13.091   9.909  -3.380  1.00  0.00
ATOM    312  H1  WAT    82      12.962   9.901  -2.432  1.00  0.00
ATOM    313  H2  WAT    82      12.267  10.248  -3.731  1.00  0.00
TER
ATOM    314  O   WAT    83      10.090  11.669   6.081  1.00  0.00
ATOM    315  H1  WAT    83       9.376  11.868   6.686  1.00  0.00
ATOM    316  H2  WAT    83      10.510  10.893   6.452  1.00  0.00
TER
ATOM    317  O   WAT    84      12.011  19.996  -5.845  1.00  0.00
ATOM    318  H1  WAT    84      11.404  20.736  -5.835  1.00  0.00
ATOM    319  H2  WAT    84      12.486  20.086  -6.671  1.00  0.00
TER
ATOM    320  O   WAT    85      16.919  15.395  -3.945  1.00  0.00
ATOM    321  H1  WAT    85      16.210  15.864  -3.503  1.00  0.00
ATOM    322  H2  WAT    85      17.203  14.737  -3.310  1.00  0.00
TER
ATOM    323  O   WAT    86      18.544  16.815   4.054  1.00  0.00
ATOM    324  H1  WAT    86      19.043  17.289   4.720  1.00  0.00
ATOM    325  H2  WAT    86      18.687  15.891   4.261  1.00  0.00
TER
ATOM    326  O   WAT    87      15.122  13.704  -6.570  1.00  0.00
ATOM    327  H1  WAT    87      15.971  14.141  -6.636  1.00  0.00
ATOM    328  H2  WAT    87      14.755  14.016  -5.742  1.00  0.00
TER
ATOM    329  O   WAT    88      14.021  19.957  -8.096  1.00  0.00
ATOM    330  H1  WAT    88      14.788  19.845  -7.534  1.00  0.00
ATOM    331  H2  WAT    88      14.099  19.261  -8.748  1.00  0.00
TER
ATOM    332  O   WAT    89      12.716  17.389  -7.413  1.00  0.00
ATOM    333  H1  WAT    89      12.796  16.442  -7.301  1.00  0.00
ATOM    334  H2  WAT    89      13.608  17.720  -7.307  1.00  0.00
TER
ATOM    335  O   WAT    90      10.243  19.211   7.823  1.00  0.00
ATOM    336  H1  WAT    90      10.747  18.632   8.394  1.00  0.00
ATOM    337  H2  WAT    90       9.504  19.495   8.360  1.00  0.00
TER
ATOM    338  O   WAT    91      17.297  20.618   7.356  1.00  0.00
ATOM    339  H1  WAT    91      16.532  21.186   7.272  1.00  0.00
ATOM    340  H2  WAT    91      17.479  20.326   6.463  1.00  0.00
TER
ATOM    341  O   WAT    92      12.275  17.354   8.718  1.00  0.00
ATOM    342  H1  WAT    92      12.316  17.055   9.626  1.00  0.00
ATOM    343  H2  WAT    92      13.130  17.755   8.559  1.00  0.00
TER
ATOM    344  O   WAT    93      16.053  19.953  -6.122  1.00  0.00
ATOM    345  H1  WAT    93      16.475  19.787  -5.279  1.00  0.00
ATOM    346  H2  WAT    93      16.178  19.143  -6.616  1.00  0.00
TER
ATOM    347  O   WAT    94      14.216  15.933   6.685  1.00  0.00
ATOM    348  H1  WAT    94      13.686  15.442   6.058  1.00  0.00
ATOM    349  H2  WAT    94      14.885  16.361   6.151  1.00  0.00
TER
ATOM    350  O   WAT    95      18.566  18.977  -8.874  1.00  0.00
ATOM    351  H1  WAT    95      19.087  18.262  -9.240  1.00  0.00
ATOM    352  H2  WAT    95      19.213  19.616  -8.574  1.00  0.00
TER
ATOM    353  O   WAT    96      14.703  12.899   6.765  1.00  0.00
ATOM    354  H1  WAT    96      14.609  12.281   6.040  1.00  0.00
ATOM    355  H2  WAT    96      14.123  13.626   6.538  1.00  0.00
TER
ATOM    356  O   WAT    97      17.469  11.457   3.798  1.00  0.00
ATOM    357  H1  WAT    97      17.021  11.479   2.952  1.00  0.00
ATOM    358  H2  WAT    97      16.836  11.058   4.395  1.00  0.00
TER
ATOM    359  O   WAT    98      17.875  20.352   4.419  1.00  0.00
ATOM    360  H1  WAT    98      18.294  21.195   4.247  1.00  0.00
ATOM    361  H2  WAT    98      16.956  20.489   4.190  1.00  0.00
TER
ATOM    362  O   WAT    99      14.949  16.027  -9.176  1.00  0.00
ATOM    363  H1  WAT    99      14.748  15.163  -8.815  1.00  0.00
ATOM    364  H2  WAT    99      14.778  15.940 -10.114  1.00  0.00
TER
ATOM    365  O   WAT   100      16.979  14.626   7.060  1.00  0.00
ATOM    366  H1  WAT   100      17.569  14.317   7.748  1.00  0.00
ATOM    367  H2  WAT   100      16.161  14.154   7.216  1.00  0.00
TER
ATOM    368  O   WAT   101      13.747  13.127  -9.188  1.00  0.00
ATOM    369  H1  WAT   101      14.050  13.133 -10.096  1.00  0.00
ATOM    370  H2  WAT   101      14.487  12.777  -8.691  1.00  0.00
TER
ATOM    371  O   WAT   102      16.966  12.070  -8.203  1.00  0.00
ATOM    372  H1  WAT   102      16.618  11.393  -8.782  1.00  0.00
ATOM    373  H2  WAT   102      17.167  11.609  -7.388  1.00  0.00
TER
ATOM    374  O   WAT   103      10.307  18.599  -1.806  1.00  0.00
ATOM    375  H1  WAT   103       9.651  18.330  -2.450  1.00  0.00
ATOM    376  H2  WAT   103      11.144  18.489  -2.256  1.00  0.00
TER
ATOM    377  O   WAT   104      11.344  18.984   2.734  1.00  0.00
ATOM    378  H1  WAT   104      11.711  18.897   3.614  1.00  0.00
ATOM    379  H2  WAT   104      10.775  18.221   2.635  1.00  0.00
TER
ATOM    380  O   WAT   105      10.896  15.895   6.640  1.00  0.00
ATOM    381  H1  WAT   105      10.001  15.862   6.979  1.00  0.00
ATOM    382  H2  WAT   105      11.435  16.094   7.405  1.00  0.00
TER
ATOM    383  O   WAT   106       9.520  15.809  -5.864  1.00  0.00
ATOM    384  H1  WAT   106       8.617  16.072  -6.039  1.00  0.00
ATOM    385  H2  WAT   106      10.004  16.080  -6.644  1.00  0.00
TER
ATOM    386  O   WAT   107      12.063  14.865  -7.954  1.00  0.00
ATOM    387  H1  WAT   107      12.772  14.444  -8.440  1.00  0.00
ATOM    388  H2  WAT   107      11.347  14.933  -8.586  1.00  0.00
TER
ATOM    389  O   WAT   108      11.710  10.919  -8.914  1.00  0.00
ATOM    390  H1  WAT   108      12.433  11.460  -8.596  1.00  0.00
ATOM    391  H2  WAT   108      11.983  10.646  -9.790  1.00  0.00
TER
ATOM    392  O   WAT   109      11.400  10.170   0.988  1.00  0.00
ATOM    393  H1  WAT   109      12.047   9.620   0.548  1.00  0.00
ATOM    394  H2  WAT   109      11.820  10.424   1.810  1.00  0.00
TER
ATOM    395  O   WAT   110      11.153  10.326   3.731  1.00  0.00
ATOM    396  H1  WAT   110      10.804  10.782   4.497  1.00  0.00
ATOM    397  H2  WAT   110      10.822   9.431   3.813  1.00  0.00
TER
ATOM    398  O   WAT   111      11.825   9.853   7.006  1.00  0.00
ATOM    399  H1  WAT   111      12.373   9.672   6.243  1.00  0.00
ATOM    400  H2  WAT   111      11.890   9.063   7.542  1.00  0.00
TER
ATOM    401  O   WAT   112      11.135  10.959  -5.320  1.00  0.00
ATOM    402  H1  WAT   112      11.893  11.072  -5.894  1.00  0.00
ATOM    403  H2  WAT   112      10.673  11.796  -5.366  1.00  0.00
TER
ATOM    404  O   WAT   113      17.677  13.073  -2.330  1.00  0.00
ATOM    405  H1  WAT   113      16.864  12.698  -2.671  1.00  0.00
ATOM    406  H2  WAT   113      18.181  12.317  -2.028  1.00  0.00
TER
ATOM    407  O   WAT   114      13.508  11.485  -6.780  1.00  0.00
ATOM    408  H1  WAT   114      14.037  10.698  -6.909  1.00  0.00
ATOM    409  H2  WAT   114      14.141  12.164  -6.547  1.00  0.00
TER
ATOM    410  O   WAT   115      15.701  11.223  -3.726  1.00  0.00
ATOM    411  H1  WAT   115      15.072  10.521  -3.559  1.00  0.00
ATOM    412  H2  WAT   115      15.162  11.983  -3.942  1.00  0.00
TER
ATOM    413  O   WAT   116      15.827  10.501   8.710  1.00  0.00
ATOM    414  H1  WAT   116      15.545  11.004   7.946  1.00  0.00
ATOM    415  H2  WAT   116      16.209   9.703   8.344  1.00  0.00
TER
ATOM    416  O   WAT   117      13.483  20.025 -17.590  1.00  0.00
ATOM    417  H1  WAT   117      12.651  19.770 -17.191  1.00  0.00
ATOM    418  H2  WAT   117      14.091  20.097 -16.855  1.00  0.00
TER
ATOM    419  O   WAT   118       9.855  17.586 -17.922  1.00  0.00
ATOM    420  H1  WAT   118      10.427  16.818 -17.922  1.00  0.00
ATOM    421  H2  WAT   118       9.855  17.885 -18.832  1.00  0.00
TER
ATOM    422  O   WAT   119      11.098  12.995 -16.135  1.00  0.00
ATOM    423  H1  WAT   119      10.918  12.097 -15.855  1.00  0.00
ATOM    424  H2  WAT   119      10.696  13.542 -15.461  1.00  0.00
TER
ATOM    425  O   WAT   120      11.716  15.491 -17.527  1.00  0.00
ATOM    426  H1  WAT   120      12.397  15.755 -16.908  1.00  0.00
ATOM    427  H2  WAT   120      11.401  14.651 -17.193  1.00  0.00
TER
ATOM    428  O   WAT   121      15.909  16.537 -18.440  1.00  0.00
ATOM    429  H1  WAT   121      16.417  17.036 -17.799  1.00  0.00
ATOM    430  H2  WAT   121      16.440  15.761 -18.616  1.00  0.00
TER
ATOM    431  O   WAT   122      14.192  11.177 -14.173  1.00  0.00
ATOM    432  H1  WAT   122      14.194  11.695 -14.979  1.00  0.00
ATOM    433  H2  WAT   122      13.363  10.700 -14.196  1.00  0.00
TER
ATOM    434  O   WAT   123      13.874  12.888 -16.166  1.00  0.00
ATOM    435  H1  WAT   123      14.216  13.733 -16.461  1.00  0.00
ATOM    436  H2  WAT   123      12.936  13.037 -16.050  1.00  0.00
TER
ATOM    437  O   WAT   124      17.557  10.377 -19.842  1.00  0.00
ATOM    438  H1  WAT   124      17.864   9.821 -20.558  1.00  0.00
ATOM    439  H2  WAT   124      16.627  10.511 -20.025  1.00  0.00
TER
ATOM    440  O   WAT   125      15.551  18.968 -20.324  1.00  0.00
ATOM    441  H1  WAT   125      15.146  18.256 -20.819  1.00  0.00
ATOM    442  H2  WAT   125      15.637  18.623 -19.435  1.00  0.00
TER
ATOM    443  O   WAT   126      14.263  15.742 -16.544  1.00  0.00
ATOM    444  H1  WAT   126      14.815  15.852 -17.319  1.00  0.00
ATOM    445  H2  WAT   126      14.778  16.116 -15.829  1.00  0.00
TER
ATOM    446  O   WAT   127      13.938  19.264 -12.934  1.00  0.00
ATOM    447  H1  WAT   127      13.798  20.136 -12.565  1.00  0.00
ATOM    448  H2  WAT   127      13.056  18.921 -13.079  1.00  0.00
TER
ATOM    449  O   WAT   128       9.890  21.034 -17.016  1.00  0.00
ATOM    450  H1  WAT   128       9.968  21.169 -17.961  1.00  0.00
ATOM    451  H2  WAT   128      10.504  20.325 -16.824  1.00  0.00
TER
ATOM    452  O   WAT   129      14.717  11.206 -19.441  1.00  0.00
ATOM    453  H1  WAT   129      14.274  11.987 -19.772  1.00  0.00
ATOM    454  H2  WAT   129      15.276  11.529 -18.734  1.00  0.00
TER
ATOM    455  O   WAT   130      19.004  14.073 -13.837  1.00  0.00
ATOM    456  H1  WAT   130      18.542  14.281 -13.025  1.00  0.00
ATOM    457  H2  WAT   130      18.602  13.259 -14.140  1.00  0.00
TER
ATOM    458  O   WAT   131      16.755  11.751 -17.582  1.00  0.00
ATOM    459  H1  WAT   131      17.052  12.657 -17.663  1.00  0.00
ATOM    460  H2  WAT   131      17.304  11.263 -18.196  1.00  0.00
TER
ATOM    461  O   WAT   132      16.949  17.228 -11.047  1.00  0.00
ATOM    462  H1  WAT   132      16.853  16.287 -11.197  1.00  0.00
ATOM    463  H2  WAT   132      17.792  17.449 -11.442  1.00  0.00
TER
ATOM    464  O   WAT   133      12.080  13.639 -12.893  1.00  0.00
ATOM    465  H1  WAT   133      11.686  14.487 -12.686  1.00  0.00
ATOM    466  H2  WAT   133      11.392  13.002 -12.703  1.00  0.00
TER
ATOM    467  O   WAT   134       9.381  11.562 -18.860  1.00  0.00
ATOM    468  H1  WAT   134       9.093  12.132 -18.148  1.00  0.00
ATOM    469  H2  WAT   134      10.126  11.082 -18.497  1.00  0.00
TER
ATOM    470  O   WAT   135      17.368  14.238 -18.583  1.00  0.00
ATOM    471  H1  WAT   135      17.372  13.797 -19.433  1.00  0.00
ATOM    472  H2  WAT   135      18.263  14.560 -18.476  1.00  0.00
TER
ATOM    473  O   WAT   136      13.219  14.121 -19.624  1.00  0.00
ATOM    474  H1  WAT   136      12.879  14.598 -18.867  1.00  0.00
ATOM    475  H2  WAT   136      12.456  13.667 -19.984  1.00  0.00
TER
ATOM    476  O   WAT   137      17.669  18.298 -16.837  1.00  0.00
ATOM    477  H1  WAT   137      18.036  17.824 -16.090  1.00  0.00
ATOM    478  H2  WAT   137      17.480  19.172 -16.496  1.00  0.00
TER
ATOM    479  O   WAT   138      15.459  17.339 -14.518  1.00  0.00
ATOM    480  H1  WAT   138      15.155  18.218 -14.293  1.00  0.00
ATOM    481  H2  WAT   138      16.414  17.399 -14.482  1.00  0.00
TER
ATOM    482  O   WAT   139      14.031  21.213 -20.284  1.00  0.00
ATOM    483  H1  WAT   139      14.549  20.410 -20.338  1.00  0.00
ATOM    484  H2  WAT   139      13.579  21.151 -19.442  1.00  0.00
TER
ATOM    485  O   WAT   140      11.515  18.179 -13.371  1.00  0.00
ATOM    486  H1  WAT   140      11.157  18.845 -12.784  1.00  0.00
ATOM    487  H2  WAT   140      11.221  17.348 -13.000  1.00  0.00
TER
ATOM    488  O   WAT   141      14.717  18.638 -10.487  1.00  0.00
ATOM    489  H1  WAT   141      14.417  18.783 -11.384  1.00  0.00
ATOM    490  H2  WAT   141      15.488  18.078 -10.580  1.00  0.00
TER
ATOM    491  O   WAT   142      10.090  11.669 -12.694  1.00  0.00
ATOM    492  H1  WAT   142       9.376  11.868 -12.089  1.00  0.00
ATOM    493  H2  WAT   142      10.510  10.893 -12.322  1.00  0.00
TER
ATOM    494  O   WAT   143      18.544  16.815 -14.720  1.00  0.00
ATOM    495  H1  WAT   143      19.043  17.289 -14.055  1.00  0.00
ATOM    496  H2  WAT   143      18.687  15.891 -14.513  1.00  0.00
TER
ATOM    497  O   WAT   144      10.243  19.211 -10.952  1.00  0.00
ATOM    498  H1  WAT   144      10.747  18.632 -10.380  1.00  0.00
ATOM    499  H2  WAT   144       9.504  19.495 -10.414  1.00  0.00
TER
ATOM    500  O   WAT   145      17.297  20.618 -11.418  1.00  0.00
ATOM    501  H1  WAT   145      16.532  21.186 -11.503  1.00  0.00
ATOM    502  H2  WAT   145      17.479  20.326 -12.311  1.00  0.00
TER
ATOM    503  O   WAT   146      12.275  17.354 -10.057  1.00  0.00
ATOM    504  H1  WAT   146      12.316  17.055  -9.148  1.00  0.00
ATOM    505  H2  WAT   146      13.130  17.755 -10.216  1.00  0.00
TER
ATOM    506  O   WAT   147      14.216  15.933 -12.089  1.00  0.00
ATOM    507  H1  WAT   147      13.686  15.442 -12.717  1.00  0.00
ATOM    508  H2  WAT   147      14.885  16.361 -12.623  1.00  0.00
TER
ATOM    509  O   WAT   148      14.703  12.899 -12.009  1.00  0.00
ATOM    510  H1  WAT   148      14.609  12.281 -12.734  1.00  0.00
ATOM    511  H2  WAT   148      14.123  13.626 -12.236  1.00  0.00
TER
ATOM    512  O   WAT   149      17.469  11.457 -14.977  1.00  0.00
ATOM    513  H1  WAT   149      17.021  11.479 -15.822  1.00  0.00
ATOM    514  H2  WAT   149      16.836  11.058 -14.380  1.00  0.00
TER
ATOM    515  O   WAT   150      17.875  20.352 -14.355  1.00  0.00
ATOM    516  H1  WAT   150      18.294  21.195 -14.528  1.00  0.00
ATOM    517  H2  WAT   150      16.956  20.489 -14.585  1.00  0.00
TER
ATOM    518  O   WAT   151      16.979  14.626 -11.714  1.00  0.00
ATOM    519  H1  WAT   151      17.569  14.317 -11.026  1.00  0.00
ATOM    520  H2  WAT   151      16.161  14.154 -11.558  1.00  0.00
TER
ATOM    521  O   WAT   152      11.344  18.984 -16.040  1.00  0.00
ATOM    522  H1  WAT   152      11.711  18.897 -15.161  1.00  0.00
ATOM    523  H2  WAT   152      10.775  18.221 -16.140  1.00  0.00
TER
ATOM    524  O   WAT   153      10.896  15.895 -12.134  1.00  0.00
ATOM    525  H1  WAT   153      10.001  15.862 -11.795  1.00  0.00
ATOM    526  H2  WAT   153      11.435  16.094 -11.369  1.00  0.00
TER
ATOM    527  O   WAT   154      11.400  10.170 -17.786  1.00  0.00
ATOM    528  H1  WAT   154      12.047   9.620 -18.227  1.00  0.00
ATOM    529  H2  WAT   154      11.820  10.424 -16.964  1.00  0.00
TER
ATOM    530  O   WAT   155      11.153  10.326 -15.044  1.00  0.00
ATOM    531  H1  WAT   155      10.804  10.782 -14.278  1.00  0.00
ATOM    532  H2  WAT   155      10.822   9.431 -14.961  1.00  0.00
TER
ATOM    533  O   WAT   156      11.825   9.853 -11.768  1.00  0.00
ATOM    534  H1  WAT   156      12.373   9.672 -12.532  1.00  0.00
ATOM    535  H2  WAT   156      11.890   9.063 -11.233  1.00  0.00
TER
ATOM    536  O   WAT   157      15.827  10.501 -10.065  1.00  0.00
ATOM    537  H1  WAT   157      15.545  11.004 -10.829  1.00  0.00
ATOM    538  H2  WAT   157      16.209   9.703 -10.431  1.00  0.00
TER
ATOM    539  O   WAT   158      13.483   1.251  19.958  1.00  0.00
ATOM    540  H1  WAT   158      12.651   0.996  20.358  1.00  0.00
ATOM    541  H2  WAT   158      14.091   1.322  20.694  1.00  0.00
TER
ATOM    542  O   WAT   159      13.463   5.285  20.154  1.00  0.00
ATOM    543  H1  WAT   159      13.766   4.395  19.975  1.00  0.00
ATOM    544  H2  WAT   159      14.207   5.842  19.926  1.00  0.00
TER
ATOM    545  O   WAT   160      11.892  -3.789  13.743  1.00  0.00
ATOM    546  H1  WAT   160      11.004  -3.447  13.641  1.00  0.00
ATOM    547  H2  WAT   160      12.176  -3.989  12.851  1.00  0.00
TER
ATOM    548  O   WAT   161       9.855  -1.188  19.627  1.00  0.00
ATOM    549  H1  WAT   161      10.427  -1.956  19.627  1.00  0.00
ATOM    550  H2  WAT   161       9.855  -0.889  18.717  1.00  0.00
TER
ATOM    551  O   WAT   162      14.068  -5.206  14.776  1.00  0.00
ATOM    552  H1  WAT   162      14.175  -4.305  15.083  1.00  0.00
ATOM    553  H2  WAT   162      13.157  -5.254  14.486  1.00  0.00
TER
ATOM    554  O   WAT   163      11.716  -3.284  20.022  1.00  0.00
ATOM    555  H1  WAT   163      12.397  -3.020  20.640  1.00  0.00
ATOM    556  H2  WAT   163      11.401  -4.124  20.355  1.00  0.00
TER
ATOM    557  O   WAT   164      15.909  -2.237  19.109  1.00  0.00
ATOM    558  H1  WAT   164      16.417  -1.739  19.749  1.00  0.00
ATOM    559  H2  WAT   164      16.440  -3.013  18.933  1.00  0.00
TER
ATOM    560  O   WAT   165       9.948   3.201  12.248  1.00  0.00
ATOM    561  H1  WAT   165       9.571   3.689  11.517  1.00  0.00
ATOM    562  H2  WAT   165      10.205   3.873  12.879  1.00  0.00
TER
ATOM    563  O   WAT   166      17.557  -8.398  17.707  1.00  0.00
ATOM    564  H1  WAT   166      17.864  -8.953  16.990  1.00  0.00
ATOM    565  H2  WAT   166      16.627  -8.263  17.524  1.00  0.00
TER
ATOM    566  O   WAT   167      15.551   0.194  17.225  1.00  0.00
ATOM    567  H1  WAT   167      15.146  -0.519  16.729  1.00  0.00
ATOM    568  H2  WAT   167      15.637  -0.151  18.114  1.00  0.00
TER
ATOM    569  O   WAT   168      16.019   3.880  19.389  1.00  0.00
ATOM    570  H1  WAT   168      15.722   3.275  18.709  1.00  0.00
ATOM    571  H2  WAT   168      16.969   3.918  19.278  1.00  0.00
TER
ATOM    572  O   WAT   169      12.251  -0.912  14.725  1.00  0.00
ATOM    573  H1  WAT   169      12.131  -0.186  14.114  1.00  0.00
ATOM    574  H2  WAT   169      11.941  -1.682  14.248  1.00  0.00
TER
ATOM    575  O   WAT   170       9.890   2.260  20.532  1.00  0.00
ATOM    576  H1  WAT   170       9.968   2.394  19.588  1.00  0.00
ATOM    577  H2  WAT   170      10.504   1.551  20.725  1.00  0.00
TER
ATOM    578  O   WAT   171      11.134   3.960  16.943  1.00  0.00
ATOM    579  H1  WAT   171      10.727   4.101  16.088  1.00  0.00
ATOM    580  H2  WAT   171      12.026   3.676  16.740  1.00  0.00
TER
ATOM    581  O   WAT   172      15.406   8.174  15.055  1.00  0.00
ATOM    582  H1  WAT   172      15.231   7.258  14.842  1.00  0.00
ATOM    583  H2  WAT   172      14.552   8.533  15.295  1.00  0.00
TER
ATOM    584  O   WAT   173      14.717  -7.568  18.108  1.00  0.00
ATOM    585  H1  WAT   173      14.274  -6.788  17.776  1.00  0.00
ATOM    586  H2  WAT   173      15.276  -7.245  18.815  1.00  0.00
TER
ATOM    587  O   WAT   174      17.833  -7.947  12.988  1.00  0.00
ATOM    588  H1  WAT   174      17.209  -7.951  13.714  1.00  0.00
ATOM    589  H2  WAT   174      17.746  -8.814  12.592  1.00  0.00
TER
ATOM    590  O   WAT   175      16.755  -7.024  19.967  1.00  0.00
ATOM    591  H1  WAT   175      17.052  -6.117  19.886  1.00  0.00
ATOM    592  H2  WAT   175      17.304  -7.512  19.353  1.00  0.00
TER
ATOM    593  O   WAT   176      14.509  -2.445  15.836  1.00  0.00
ATOM    594  H1  WAT   176      14.283  -2.661  16.741  1.00  0.00
ATOM    595  H2  WAT   176      13.728  -2.012  15.490  1.00  0.00
TER
ATOM    596  O   WAT   177       9.381  -7.212  18.688  1.00  0.00
ATOM    597  H1  WAT   177       9.093  -6.642  19.401  1.00  0.00
ATOM    598  H2  WAT   177      10.126  -7.692  19.051  1.00  0.00
TER
ATOM    599  O   WAT   178       9.568  -3.270   9.899  1.00  0.00
ATOM    600  H1  WAT   178       9.486  -2.327  10.040  1.00  0.00
ATOM    601  H2  WAT   178       9.217  -3.413   9.020  1.00  0.00
TER
ATOM    602  O   WAT   179      17.368  -4.536  18.966  1.00  0.00
ATOM    603  H1  WAT   179      17.372  -4.977  18.116  1.00  0.00
ATOM    604  H2  WAT   179      18.263  -4.215  19.073  1.00  0.00
TER
ATOM    605  O   WAT   180      13.219  -4.654  17.925  1.00  0.00
ATOM    606  H1  WAT   180      12.879  -4.176  18.682  1.00  0.00
ATOM    607  H2  WAT   180      12.456  -5.107  17.565  1.00  0.00
TER
ATOM    608  O   WAT   181      17.430  -3.535  11.956  1.00  0.00
ATOM    609  H1  WAT   181      17.552  -3.577  12.905  1.00  0.00
ATOM    610  H2  WAT   181      17.045  -2.673  11.801  1.00  0.00
TER
ATOM    611  O   WAT   182      16.442  -1.225  11.355  1.00  0.00
ATOM    612  H1  WAT   182      15.874  -1.673  10.728  1.00  0.00
ATOM    613  H2  WAT   182      17.151  -0.866  10.821  1.00  0.00
TER
ATOM    614  O   WAT   183      10.533  -5.732  16.841  1.00  0.00
ATOM    615  H1  WAT   183      10.248  -6.096  17.679  1.00  0.00
ATOM    616  H2  WAT   183      10.471  -6.464  16.228  1.00  0.00
TER
ATOM    617  O   WAT   184      13.987   2.771  13.627  1.00  0.00
ATOM    618  H1  WAT   184      13.213   2.230  13.467  1.00  0.00
ATOM    619  H2  WAT   184      14.717   2.251  13.289  1.00  0.00
TER
ATOM    620  O   WAT   185      14.031   2.439  17.265  1.00  0.00
ATOM    621  H1  WAT   185      14.549   1.636  17.211  1.00  0.00
ATOM    622  H2  WAT   185      13.579   2.377  18.107  1.00  0.00
TER
ATOM    623  O   WAT   186      18.918   3.705  12.538  1.00  0.00
ATOM    624  H1  WAT   186      19.259   4.450  12.042  1.00  0.00
ATOM    625  H2  WAT   186      18.089   4.019  12.900  1.00  0.00
TER
ATOM    626  O   WAT   187      17.887   3.787  15.309  1.00  0.00
ATOM    627  H1  WAT   187      18.574   4.334  15.690  1.00  0.00
ATOM    628  H2  WAT   187      17.100   4.331  15.344  1.00  0.00
TER
ATOM    629  O   WAT   188      10.026  -0.596  10.801  1.00  0.00
ATOM    630  H1  WAT   188      10.896  -0.313  11.085  1.00  0.00
ATOM    631  H2  WAT   188       9.535   0.218  10.686  1.00  0.00
TER
ATOM    632  O   WAT   189      17.190   0.791  14.922  1.00  0.00
ATOM    633  H1  WAT   189      17.646   1.602  15.148  1.00  0.00
ATOM    634  H2  WAT   189      16.839   0.474  15.754  1.00  0.00
TER
ATOM    635  O   WAT   190      13.091  -8.865  15.394  1.00  0.00
ATOM    636  H1  WAT   190      12.962  -8.873  16.343  1.00  0.00
ATOM    637  H2  WAT   190      12.267  -8.527  15.043  1.00  0.00
TER
ATOM    638  O   WAT   191      10.393   8.617  11.367  1.00  0.00
ATOM    639  H1  WAT   191      10.753   9.216  10.713  1.00  0.00
ATOM    640  H2  WAT   191      10.253   9.163  12.141  1.00  0.00
TER
ATOM    641  O   WAT   192      16.410   6.000  12.185  1.00  0.00
ATOM    642  H1  WAT   192      16.401   6.733  11.569  1.00  0.00
ATOM    643  H2  WAT   192      15.490   5.753  12.277  1.00  0.00
TER
ATOM    644  O   WAT   193      12.011   1.221  12.929  1.00  0.00
ATOM    645  H1  WAT   193      11.404   1.961  12.939  1.00  0.00
ATOM    646  H2  WAT   193      12.486   1.311  12.103  1.00  0.00
TER
ATOM    647  O   WAT   194      16.919  -3.379  14.830  1.00  0.00
ATOM    648  H1  WAT   194      16.210  -2.911  15.271  1.00  0.00
ATOM    649  H2  WAT   194      17.203  -4.037  15.464  1.00  0.00
TER
ATOM    650  O   WAT   195      18.038   8.581  15.542  1.00  0.00
ATOM    651  H1  WAT   195      18.292   8.543  14.620  1.00  0.00
ATOM    652  H2  WAT   195      17.089   8.455  15.535  1.00  0.00
TER
ATOM    653  O   WAT   196      15.122  -5.071  12.205  1.00  0.00
ATOM    654  H1  WAT   196      15.971  -4.634  12.139  1.00  0.00
ATOM    655  H2  WAT   196      14.755  -4.759  13.032  1.00  0.00
TER
ATOM    656  O   WAT   197      14.021   1.182  10.678  1.00  0.00
ATOM    657  H1  WAT   197      14.788   1.071  11.241  1.00  0.00
ATOM    658  H2  WAT   197      14.099   0.486  10.026  1.00  0.00
TER
ATOM    659  O   WAT   198      12.716  -1.385  11.362  1.00  0.00
ATOM    660  H1  WAT   198      12.796  -2.332  11.473  1.00  0.00
ATOM    661  H2  WAT   198      13.608  -1.054  11.468  1.00  0.00
TER
ATOM    662  O   WAT   199      13.518   8.765  18.465  1.00  0.00
ATOM    663  H1  WAT   199      14.254   8.216  18.736  1.00  0.00
ATOM    664  H2  WAT   199      13.902   9.630  18.326  1.00  0.00
TER
ATOM    665  O   WAT   200      10.402   4.832  14.339  1.00  0.00
ATOM    666  H1  WAT   200       9.476   5.074  14.330  1.00  0.00
ATOM    667  H2  WAT   200      10.868   5.659  14.218  1.00  0.00
TER
ATOM    668  O   WAT   201      16.628   7.938  10.288  1.00  0.00
ATOM    669  H1  WAT   201      17.421   8.226   9.836  1.00  0.00
ATOM    670  H2  WAT   201      16.108   7.507   9.609  1.00  0.00
TER
ATOM    671  O   WAT   202      17.146   3.158  10.152  1.00  0.00
ATOM    672  H1  WAT   202      17.041   2.543  10.878  1.00  0.00
ATOM    673  H2  WAT   202      16.978   2.634   9.368  1.00  0.00
TER
ATOM    674  O   WAT   203      16.053   1.179  12.652  1.00  0.00
ATOM    675  H1  WAT   203      16.475   1.013  13.496  1.00  0.00
ATOM    676  H2  WAT   203      16.178   0.369  12.158  1.00  0.00
TER
ATOM    677  O   WAT   204      18.566   0.203   9.900  1.00  0.00
ATOM    678  H1  WAT   204      19.087  -0.512   9.534  1.00  0.00
ATOM    679  H2  WAT   204      19.213   0.841  10.200  1.00  0.00
TER
ATOM    680  O   WAT   205      14.949  -2.748   9.598  1.00  0.00
ATOM    681  H1  WAT   205      14.748  -3.611   9.960  1.00  0.00
ATOM    682  H2  WAT   205      14.778  -2.834   8.660  1.00  0.00
TER
ATOM    683  O   WAT   206      13.747  -5.648   9.586  1.00  0.00
ATOM    684  H1  WAT   206      14.050  -5.641   8.678  1.00  0.00
ATOM    685  H2  WAT   206      14.487  -5.998  10.083  1.00  0.00
TER
ATOM    686  O   WAT   207      16.966  -6.704  10.572  1.00  0.00
ATOM    687  H1  WAT   207      16.618  -7.382   9.992  1.00  0.00
ATOM    688  H2  WAT   207      17.167  -7.165  11.386  1.00  0.00
TER
ATOM    689  O   WAT   208      12.770   3.657  10.419  1.00  0.00
ATOM    690  H1  WAT   208      13.208   4.200  11.075  1.00  0.00
ATOM    691  H2  WAT   208      13.255   2.831  10.429  1.00  0.00
TER
ATOM    692  O   WAT   209       9.985   6.446  17.871  1.00  0.00
ATOM    693  H1  WAT   209      10.315   5.578  17.639  1.00  0.00
ATOM    694  H2  WAT   209      10.414   6.651  18.702  1.00  0.00
TER
ATOM    695  O   WAT   210      14.581   4.776  15.531  1.00  0.00
ATOM    696  H1  WAT   210      14.281   4.653  16.432  1.00  0.00
ATOM    697  H2  WAT   210      14.475   3.917  15.123  1.00  0.00
TER
ATOM    698  O   WAT   211      10.307  -0.175  16.968  1.00  0.00
ATOM    699  H1  WAT   211       9.651  -0.444  16.324  1.00  0.00
ATOM    700  H2  WAT   211      11.144  -0.285  16.518  1.00  0.00
TER
ATOM    701  O   WAT   212       9.520  -2.965  12.911  1.00  0.00
ATOM    702  H1  WAT   212       8.617  -2.702  12.736  1.00  0.00
ATOM    703  H2  WAT   212      10.004  -2.694  12.131  1.00  0.00
TER
ATOM    704  O   WAT   213      12.063  -3.909  10.820  1.00  0.00
ATOM    705  H1  WAT   213      12.772  -4.331  10.335  1.00  0.00
ATOM    706  H2  WAT   213      11.347  -3.841  10.188  1.00  0.00
TER
ATOM    707  O   WAT   214      11.710  -7.855   9.860  1.00  0.00
ATOM    708  H1  WAT   214      12.433  -7.314  10.178  1.00  0.00
ATOM    709  H2  WAT   214      11.983  -8.129   8.985  1.00  0.00
TER
ATOM    710  O   WAT   215      11.400  -8.604  19.763  1.00  0.00
ATOM    711  H1  WAT   215      12.047  -9.155  19.322  1.00  0.00
ATOM    712  H2  WAT   215      11.820  -8.350  20.584  1.00  0.00
TER
ATOM    713  O   WAT   216      15.834   7.250  19.526  1.00  0.00
ATOM    714  H1  WAT   216      16.350   6.638  19.001  1.00  0.00
ATOM    715  H2  WAT   216      16.484   7.753  20.017  1.00  0.00
TER
ATOM    716  O   WAT   217      18.573   8.141  20.353  1.00  0.00
ATOM    717  H1  WAT   217      18.861   7.886  19.476  1.00  0.00
ATOM    718  H2  WAT   217      19.086   7.588  20.943  1.00  0.00
TER
ATOM    719  O   WAT   218      10.512   8.353  15.951  1.00  0.00
ATOM    720  H1  WAT   218      10.345   7.720  16.649  1.00  0.00
ATOM    721  H2  WAT   218       9.646   8.559  15.600  1.00  0.00
TER
ATOM    722  O   WAT   219      11.135  -7.816  13.454  1.00  0.00
ATOM    723  H1  WAT   219      11.893  -7.703  12.880  1.00  0.00
ATOM    724  H2  WAT   219      10.673  -6.979  13.408  1.00  0.00
TER
ATOM    725  O   WAT   220      17.677  -5.702  16.444  1.00  0.00
ATOM    726  H1  WAT   220      16.864  -6.076  16.104  1.00  0.00
ATOM    727  H2  WAT   220      18.181  -6.457  16.746  1.00  0.00
TER
ATOM    728  O   WAT   221      12.119   7.046  13.396  1.00  0.00
ATOM    729  H1  WAT   221      11.593   7.427  12.692  1.00  0.00
ATOM    730  H2  WAT   221      12.043   7.671  14.117  1.00  0.00
TER
ATOM    731  O   WAT   222      13.508  -7.289  11.994  1.00  0.00
ATOM    732  H1  WAT   222      14.037  -8.076  11.865  1.00  0.00
ATOM    733  H2  WAT   222      14.141  -6.610  12.228  1.00  0.00
TER
ATOM    734  O   WAT   223      15.701  -7.552  15.049  1.00  0.00
ATOM    735  H1  WAT   223      15.072  -8.253  15.216  1.00  0.00
ATOM    736  H2  WAT   223      15.162  -6.791  14.832  1.00  0.00
TER
ATOM    737  O   WAT   224      14.718   8.994  12.271  1.00  0.00
ATOM    738  H1  WAT   224      15.450   8.710  11.723  1.00  0.00
ATOM    739  H2  WAT   224      14.977   8.756  13.161  1.00  0.00
TER
ATOM    740  O   WAT   225      13.879   5.111  12.275  1.00  0.00
ATOM    741  H1  WAT   225      13.250   5.579  12.824  1.00  0.00
ATOM    742  H2  WAT   225      13.994   4.266  12.710  1.00  0.00
TER
ATOM    743  O   WAT   226      13.483   1.251   1.184  1.00  0.00
ATOM    744  H1  WAT   226      12.651   0.996   1.584  1.00  0.00
ATOM    745  H2  WAT   226      14.091   1.322   1.920  1.00  0.00
TER
ATOM    746  O   WAT   227      13.463   5.285   1.380  1.00  0.00
ATOM    747  H1  WAT   227      13.766   4.395   1.201  1.00  0.00
ATOM    748  H2  WAT   227      14.207   5.842   1.152  1.00  0.00
TER
ATOM    749  O   WAT   228      11.892  -3.789  -5.032  1.00  0.00
ATOM    750  H1  WAT   228      11.004  -3.447  -5.134  1.00  0.00
ATOM    751  H2  WAT   228      12.176  -3.989  -5.924  1.00  0.00
TER
ATOM    752  O   WAT   229       9.855  -1.188   0.852  1.00  0.00
ATOM    753  H1  WAT   229      10.427  -1.956   0.853  1.00  0.00
ATOM    754  H2  WAT   229       9.855  -0.889  -0.057  1.00  0.00
TER
ATOM    755  O   WAT   230      11.098  -5.780   2.639  1.00  0.00
ATOM    756  H1  WAT   230      10.918  -6.677   2.919  1.00  0.00
ATOM    757  H2  WAT   230      10.696  -5.232   3.314  1.00  0.00
TER
ATOM    758  O   WAT   231      14.068  -5.206  -3.998  1.00  0.00
ATOM    759  H1  WAT   231      14.175  -4.305  -3.691  1.00  0.00
ATOM    760  H2  WAT   231      13.157  -5.254  -4.289  1.00  0.00
TER
ATOM    761  O   WAT   232      11.716  -3.284   1.247  1.00  0.00
ATOM    762  H1  WAT   232      12.397  -3.020   1.866  1.00  0.00
ATOM    763  H2  WAT   232      11.401  -4.124   1.581  1.00  0.00
TER
ATOM    764  O   WAT   233      15.909  -2.237   0.335  1.00  0.00
ATOM    765  H1  WAT   233      16.417  -1.739   0.975  1.00  0.00
ATOM    766  H2  WAT   233      16.440  -3.013   0.158  1.00  0.00
TER
ATOM    767  O   WAT   234      14.192  -7.597   4.601  1.00  0.00
ATOM    768  H1  WAT   234      14.194  -7.080   3.795  1.00  0.00
ATOM    769  H2  WAT   234      13.363  -8.074   4.578  1.00  0.00
TER
ATOM    770  O   WAT   235      15.443   2.042   2.778  1.00  0.00
ATOM    771  H1  WAT   235      15.110   2.669   3.420  1.00  0.00
ATOM    772  H2  WAT   235      15.619   2.569   1.998  1.00  0.00
TER
ATOM    773  O   WAT   236      13.874  -5.886   2.608  1.00  0.00
ATOM    774  H1  WAT   236      14.216  -5.042   2.313  1.00  0.00
ATOM    775  H2  WAT   236      12.936  -5.738   2.724  1.00  0.00
TER
ATOM    776  O   WAT   237      14.655   4.011   4.593  1.00  0.00
ATOM    777  H1  WAT   237      15.272   4.686   4.312  1.00  0.00
ATOM    778  H2  WAT   237      13.794   4.419   4.502  1.00  0.00
TER
ATOM    779  O   WAT   238       9.948   3.201  -6.526  1.00  0.00
ATOM    780  H1  WAT   238       9.571   3.689  -7.258  1.00  0.00
ATOM    781  H2  WAT   238      10.205   3.873  -5.896  1.00  0.00
TER
ATOM    782  O   WAT   239      17.557  -8.398  -1.068  1.00  0.00
ATOM    783  H1  WAT   239      17.864  -8.953  -1.784  1.00  0.00
ATOM    784  H2  WAT   239      16.627  -8.263  -1.250  1.00  0.00
TER
ATOM    785  O   WAT   240      15.551   0.194  -1.550  1.00  0.00
ATOM    786  H1  WAT   240      15.146  -0.519  -2.045  1.00  0.00
ATOM    787  H2  WAT   240      15.637  -0.151  -0.661  1.00  0.00
TER
ATOM    788  O   WAT   241      16.019   3.880   0.614  1.00  0.00
ATOM    789  H1  WAT   241      15.722   3.275  -0.065  1.00  0.00
ATOM    790  H2  WAT   241      16.969   3.918   0.503  1.00  0.00
TER
ATOM    791  O   WAT   242      14.263  -3.032   2.230  1.00  0.00
ATOM    792  H1  WAT   242      14.815  -2.923   1.456  1.00  0.00
ATOM    793  H2  WAT   242      14.778  -2.658   2.946  1.00  0.00
TER
ATOM    794  O   WAT   243      15.111   3.618   7.265  1.00  0.00
ATOM    795  H1  WAT   243      14.213   3.842   7.512  1.00  0.00
ATOM    796  H2  WAT   243      15.136   3.742   6.316  1.00  0.00
TER
ATOM    797  O   WAT   244      13.938   0.490   5.841  1.00  0.00
ATOM    798  H1  WAT   244      13.798   1.362   6.210  1.00  0.00
ATOM    799  H2  WAT   244      13.056   0.147   5.696  1.00  0.00
TER
ATOM    800  O   WAT   245      15.736   6.432   8.049  1.00  0.00
ATOM    801  H1  WAT   245      15.707   6.836   7.182  1.00  0.00
ATOM    802  H2  WAT   245      15.572   5.503   7.886  1.00  0.00
TER
ATOM    803  O   WAT   246      12.251  -0.912  -4.049  1.00  0.00
ATOM    804  H1  WAT   246      12.131  -0.186  -4.661  1.00  0.00
ATOM    805  H2  WAT   246      11.941  -1.682  -4.526  1.00  0.00
TER
ATOM    806  O   WAT   247       9.890   2.260   1.758  1.00  0.00
ATOM    807  H1  WAT   247       9.968   2.394   0.813  1.00  0.00
ATOM    808  H2  WAT   247      10.504   1.551   1.951  1.00  0.00
TER
ATOM    809  O   WAT   248      11.134   3.960  -1.831  1.00  0.00
ATOM    810  H1  WAT   248      10.727   4.101  -2.686  1.00  0.00
ATOM    811  H2  WAT   248      12.026   3.676  -2.034  1.00  0.00
TER
ATOM    812  O   WAT   249      15.406   8.174  -3.719  1.00  0.00
ATOM    813  H1  WAT   249      15.231   7.258  -3.932  1.00  0.00
ATOM    814  H2  WAT   249      14.552   8.533  -3.479  1.00  0.00
TER
ATOM    815  O   WAT   250       9.945   3.301   4.297  1.00  0.00
ATOM    816  H1  WAT   250      10.109   2.832   3.479  1.00  0.00
ATOM    817  H2  WAT   250      10.411   2.793   4.962  1.00  0.00
TER
ATOM    818  O   WAT   251      14.717  -7.568  -0.667  1.00  0.00
ATOM    819  H1  WAT   251      14.274  -6.788  -0.998  1.00  0.00
ATOM    820  H2  WAT   251      15.276  -7.245   0.040  1.00  0.00
TER
ATOM    821  O   WAT   252      19.004  -4.702   4.937  1.00  0.00
ATOM    822  H1  WAT   252      18.542  -4.493   5.749  1.00  0.00
ATOM    823  H2  WAT   252      18.602  -5.516   4.634  1.00  0.00
TER
ATOM    824  O   WAT   253      17.833  -7.947  -5.786  1.00  0.00
ATOM    825  H1  WAT   253      17.209  -7.951  -5.061  1.00  0.00
ATOM    826  H2  WAT   253      17.746  -8.814  -6.182  1.00  0.00
TER
ATOM    827  O   WAT   254      16.755  -7.024   1.192  1.00  0.00
ATOM    828  H1  WAT   254      17.052  -6.117   1.112  1.00  0.00
ATOM    829  H2  WAT   254      17.304  -7.512   0.578  1.00  0.00
TER
ATOM    830  O   WAT   255      14.509  -2.445  -2.938  1.00  0.00
ATOM    831  H1  WAT   255      14.283  -2.661  -2.034  1.00  0.00
ATOM    832  H2  WAT   255      13.728  -2.012  -3.284  1.00  0.00
TER
ATOM    833  O   WAT   256      16.949  -1.547   7.728  1.00  0.00
ATOM    834  H1  WAT   256      16.853  -2.487   7.578  1.00  0.00
ATOM    835  H2  WAT   256      17.792  -1.325   7.332  1.00  0.00
TER
ATOM    836  O   WAT   257      12.080  -5.135   5.881  1.00  0.00
ATOM    837  H1  WAT   257      11.686  -4.288   6.088  1.00  0.00
ATOM    838  H2  WAT   257      11.392  -5.773   6.072  1.00  0.00
TER
ATOM    839  O   WAT   258       9.381  -7.212  -0.086  1.00  0.00
ATOM    840  H1  WAT   258       9.093  -6.642   0.626  1.00  0.00
ATOM    841  H2  WAT   258      10.126  -7.692   0.277  1.00  0.00
TER
ATOM    842  O   WAT   259       9.568  -3.270  -8.876  1.00  0.00
ATOM    843  H1  WAT   259       9.486  -2.327  -8.734  1.00  0.00
ATOM    844  H2  WAT   259       9.217  -3.413  -9.755  1.00  0.00
TER
ATOM    845  O   WAT   260      17.368  -4.536   0.191  1.00  0.00
ATOM    846  H1  WAT   260      17.372  -4.977  -0.658  1.00  0.00
ATOM    847  H2  WAT   260      18.263  -4.215   0.298  1.00  0.00
TER
ATOM    848  O   WAT   261      13.219  -4.654  -0.849  1.00  0.00
ATOM    849  H1  WAT   261      12.879  -4.176  -0.093  1.00  0.00
ATOM    850  H2  WAT   261      12.456  -5.107  -1.209  1.00  0.00
TER
ATOM    851  O   WAT   262      17.430  -3.535  -6.818  1.00  0.00
ATOM    852  H1  WAT   262      17.552  -3.577  -5.869  1.00  0.00
ATOM    853  H2  WAT   262      17.045  -2.673  -6.973  1.00  0.00
TER
ATOM    854  O   WAT   263      16.442  -1.225  -7.420  1.00  0.00
ATOM    855  H1  WAT   263      15.874  -1.673  -8.046  1.00  0.00
ATOM    856  H2  WAT   263      17.151  -0.866  -7.953  1.00  0.00
TER
ATOM    857  O   WAT   264      11.519   2.676   6.457  1.00  0.00
ATOM    858  H1  WAT   264      11.135   2.035   7.055  1.00  0.00
ATOM    859  H2  WAT   264      11.831   3.380   7.026  1.00  0.00
TER
ATOM    860  O   WAT   265      17.669  -0.476   1.938  1.00  0.00
ATOM    861  H1  WAT   265      18.036  -0.950   2.684  1.00  0.00
ATOM    862  H2  WAT   265      17.480   0.398   2.279  1.00  0.00
TER
ATOM    863  O   WAT   266      10.533  -5.732  -1.933  1.00  0.00
ATOM    864  H1  WAT   266      10.248  -6.096  -1.095  1.00  0.00
ATOM    865  H2  WAT   266      10.471  -6.464  -2.547  1.00  0.00
TER
ATOM    866  O   WAT   267      15.459  -1.435   4.256  1.00  0.00
ATOM    867  H1  WAT   267      15.155  -0.556   4.481  1.00  0.00
ATOM    868  H2  WAT   267      16.414  -1.375   4.292  1.00  0.00
TER
ATOM    869  O   WAT   268      13.987   2.771  -5.147  1.00  0.00
ATOM    870  H1  WAT   268      13.213   2.230  -5.307  1.00  0.00
ATOM    871  H2  WAT   268      14.717   2.251  -5.485  1.00  0.00
TER
ATOM    872  O   WAT   269      14.031   2.439  -1.509  1.00  0.00
ATOM    873  H1  WAT   269      14.549   1.636  -1.564  1.00  0.00
ATOM    874  H2  WAT   269      13.579   2.377  -0.668  1.00  0.00
TER
ATOM    875  O   WAT   270      18.918   3.705  -6.236  1.00  0.00
ATOM    876  H1  WAT   270      19.259   4.450  -6.732  1.00  0.00
ATOM    877  H2  WAT   270      18.089   4.019  -5.874  1.00  0.00
TER
ATOM    878  O   WAT   271      11.515  -0.595   5.403  1.00  0.00
ATOM    879  H1  WAT   271      11.157   0.070   5.991  1.00  0.00
ATOM    880  H2  WAT   271      11.221  -1.427   5.775  1.00  0.00
TER
ATOM    881  O   WAT   272      14.717  -0.137   8.287  1.00  0.00
ATOM    882  H1  WAT   272      14.417   0.009   7.390  1.00  0.00
ATOM    883  H2  WAT   272      15.488  -0.696   8.195  1.00  0.00
TER
ATOM    884  O   WAT   273      17.887   3.787  -3.465  1.00  0.00
ATOM    885  H1  WAT   273      18.574   4.334  -3.084  1.00  0.00
ATOM    886  H2  WAT   273      17.100   4.331  -3.430  1.00  0.00
TER
ATOM    887  O   WAT   274      10.026  -0.596  -7.973  1.00  0.00
ATOM    888  H1  WAT   274      10.896  -0.313  -7.690  1.00  0.00
ATOM    889  H2  WAT   274       9.535   0.218  -8.088  1.00  0.00
TER
ATOM    890  O   WAT   275      17.190   0.791  -3.852  1.00  0.00
ATOM    891  H1  WAT   275      17.646   1.602  -3.626  1.00  0.00
ATOM    892  H2  WAT   275      16.839   0.474  -3.021  1.00  0.00
TER
ATOM    893  O   WAT   276      13.091  -8.865  -3.380  1.00  0.00
ATOM    894  H1  WAT   276      12.962  -8.873  -2.432  1.00  0.00
ATOM    895  H2  WAT   276      12.267  -8.527  -3.731  1.00  0.00
TER
ATOM    896  O   WAT   277      10.393   8.617  -7.407  1.00  0.00
ATOM    897  H1  WAT   277      10.753   9.216  -8.061  1.00  0.00
ATOM    898  H2  WAT   277      10.253   9.163  -6.634  1.00  0.00
TER
ATOM    899  O   WAT   278      10.090  -7.106   6.081  1.00  0.00
ATOM    900  H1  WAT   278       9.376  -6.906   6.686  1.00  0.00
ATOM    901  H2  WAT   278      10.510  -7.882   6.452  1.00  0.00
TER
ATOM    902  O   WAT   279      10.378   6.882   7.067  1.00  0.00
ATOM    903  H1  WAT   279      10.487   5.942   6.927  1.00  0.00
ATOM    904  H2  WAT   279       9.726   7.148   6.419  1.00  0.00
TER
ATOM    905  O   WAT   280      18.369   5.154   8.467  1.00  0.00
ATOM    906  H1  WAT   280      18.048   4.435   9.012  1.00  0.00
ATOM    907  H2  WAT   280      17.695   5.829   8.541  1.00  0.00
TER
ATOM    908  O   WAT   281      16.410   6.000  -6.590  1.00  0.00
ATOM    909  H1  WAT   281      16.401   6.733  -7.205  1.00  0.00
ATOM    910  H2  WAT   281      15.490   5.753  -6.497  1.00  0.00
TER
ATOM    911  O   WAT   282      12.011   1.221  -5.845  1.00  0.00
ATOM    912  H1  WAT   282      11.404   1.961  -5.835  1.00  0.00
ATOM    913  H2  WAT   282      12.486   1.311  -6.671  1.00  0.00
TER
ATOM    914  O   WAT   283      16.919  -3.379  -3.945  1.00  0.00
ATOM    915  H1  WAT   283      16.210  -2.911  -3.503  1.00  0.00
ATOM    916  H2  WAT   283      17.203  -4.037  -3.310  1.00  0.00
TER
ATOM    917  O   WAT   284      18.544  -1.960   4.054  1.00  0.00
ATOM    918  H1  WAT   284      19.043  -1.485   4.720  1.00  0.00
ATOM    919  H2  WAT   284      18.687  -2.883   4.261  1.00  0.00
TER
ATOM    920  O   WAT   285      18.038   8.581  -3.232  1.00  0.00
ATOM    921  H1  WAT   285      18.292   8.543  -4.154  1.00  0.00
ATOM    922  H2  WAT   285      17.089   8.455  -3.240  1.00  0.00
TER
ATOM    923  O   WAT   286      15.122  -5.071  -6.570  1.00  0.00
ATOM    924  H1  WAT   286      15.971  -4.634  -6.636  1.00  0.00
ATOM    925  H2  WAT   286      14.755  -4.759  -5.742  1.00  0.00
TER
ATOM    926  O   WAT   287      14.021   1.182  -8.096  1.00  0.00
ATOM    927  H1  WAT   287      14.788   1.071  -7.534  1.00  0.00
ATOM    928  H2  WAT   287      14.099   0.486  -8.748  1.00  0.00
TER
ATOM    929  O   WAT   288      12.716  -1.385  -7.413  1.00  0.00
ATOM    930  H1  WAT   288      12.796  -2.332  -7.301  1.00  0.00
ATOM    931  H2  WAT   288      13.608  -1.054  -7.307  1.00  0.00
TER
ATOM    932  O   WAT   289      13.518   8.765  -0.309  1.00  0.00
ATOM    933  H1  WAT   289      14.254   8.216  -0.039  1.00  0.00
ATOM    934  H2  WAT   289      13.902   9.630  -0.449  1.00  0.00
TER
ATOM    935  O   WAT   290      10.402   4.832  -4.435  1.00  0.00
ATOM    936  H1  WAT   290       9.476   5.074  -4.445  1.00  0.00
ATOM    937  H2  WAT   290      10.868   5.659  -4.557  1.00  0.00
TER
ATOM    938  O   WAT   291      12.523   7.949   8.879  1.00  0.00
ATOM    939  H1  WAT   291      13.325   8.270   9.293  1.00  0.00
ATOM    940  H2  WAT   291      12.009   7.589   9.601  1.00  0.00
TER
ATOM    941  O   WAT   292      16.628   7.938  -8.487  1.00  0.00
ATOM    942  H1  WAT   292      17.421   8.226  -8.939  1.00  0.00
ATOM    943  H2  WAT   292      16.108   7.507  -9.166  1.00  0.00
TER
ATOM    944  O   WAT   293      10.243   0.436   7.823  1.00  0.00
ATOM    945  H1  WAT   293      10.747  -0.143   8.394  1.00  0.00
ATOM    946  H2  WAT   293       9.504   0.721   8.360  1.00  0.00
TER
ATOM    947  O   WAT   294      17.146   3.158  -8.623  1.00  0.00
ATOM    948  H1  WAT   294      17.041   2.543  -7.896  1.00  0.00
ATOM    949  H2  WAT   294      16.978   2.634  -9.406  1.00  0.00
TER
ATOM    950  O   WAT   295      17.297   1.844   7.356  1.00  0.00
ATOM    951  H1  WAT   295      16.532   2.412   7.272  1.00  0.00
ATOM    952  H2  WAT   295      17.479   1.551   6.463  1.00  0.00
TER
ATOM    953  O   WAT   296      12.275  -1.421   8.718  1.00  0.00
ATOM    954  H1  WAT   296      12.316  -1.719   9.626  1.00  0.00
ATOM    955  H2  WAT   296      13.130  -1.020   8.559  1.00  0.00
TER
ATOM    956  O   WAT   297      16.053   1.179  -6.122  1.00  0.00
ATOM    957  H1  WAT   297      16.475   1.013  -5.279  1.00  0.00
ATOM    958  H2  WAT   297      16.178   0.369  -6.616  1.00  0.00
TER
ATOM    959  O   WAT   298      14.216  -2.841   6.685  1.00  0.00
ATOM    960  H1  WAT   298      13.686  -3.332   6.058  1.00  0.00
ATOM    961  H2  WAT   298      14.885  -2.413   6.151  1.00  0.00
TER
ATOM    962  O   WAT   299      18.566   0.203  -8.874  1.00  0.00
ATOM    963  H1  WAT   299      19.087  -0.512  -9.240  1.00  0.00
ATOM    964  H2  WAT   299      19.213   0.841  -8.574  1.00  0.00
TER
ATOM    965  O   WAT   300      14.703  -5.875   6.765  1.00  0.00
ATOM    966  H1  WAT   300      14.609  -6.493   6.040  1.00  0.00
ATOM    967  H2  WAT   300      14.123  -5.148   6.538  1.00  0.00
TER
ATOM    968  O   WAT   301      17.469  -7.318   3.798  1.00  0.00
ATOM    969  H1  WAT   301      17.021  -7.295   2.952  1.00  0.00
ATOM    970  H2  WAT   301      16.836  -7.716   4.395  1.00  0.00
TER
ATOM    971  O   WAT   302      17.875   1.578   4.419  1.00  0.00
ATOM    972  H1  WAT   302      18.294   2.421   4.247  1.00  0.00
ATOM    973  H2  WAT   302      16.956   1.715   4.190  1.00  0.00
TER
ATOM    974  O   WAT   303      14.949  -2.748  -9.176  1.00  0.00
ATOM    975  H1  WAT   303      14.748  -3.611  -8.815  1.00  0.00
ATOM    976  H2  WAT   303      14.778  -2.834 -10.114  1.00  0.00
TER
ATOM    977  O   WAT   304      15.726   7.883   5.535  1.00  0.00
ATOM    978  H1  WAT   304      15.188   8.608   5.216  1.00  0.00
ATOM    979  H2  WAT   304      15.980   7.406   4.744  1.00  0.00
TER
ATOM    980  O   WAT   305      16.979  -4.149   7.060  1.00  0.00
ATOM    981  H1  WAT   305      17.569  -4.457   7.748  1.00  0.00
ATOM    982  H2  WAT   305      16.161  -4.621   7.216  1.00  0.00
TER
ATOM    983  O   WAT   306      13.747  -5.648  -9.188  1.00  0.00
ATOM    984  H1  WAT   306      14.050  -5.641 -10.096  1.00  0.00
ATOM    985  H2  WAT   306      14.487  -5.998  -8.691  1.00  0.00
TER
ATOM    986  O   WAT   307      18.582   9.118   5.793  1.00  0.00
ATOM    987  H1  WAT   307      18.508  10.022   6.101  1.00  0.00
ATOM    988  H2  WAT   307      17.680   8.799   5.766  1.00  0.00
TER
ATOM    989  O   WAT   308      16.966  -6.704  -8.203  1.00  0.00
ATOM    990  H1  WAT   308      16.618  -7.382  -8.782  1.00  0.00
ATOM    991  H2  WAT   308      17.167  -7.165  -7.388  1.00  0.00
TER
ATOM    992  O   WAT   309      12.770   3.657  -8.355  1.00  0.00
ATOM    993  H1  WAT   309      13.208   4.200  -7.700  1.00  0.00
ATOM    994  H2  WAT   309      13.255   2.831  -8.346  1.00  0.00
TER
ATOM    995  O   WAT   310       9.985   6.446  -0.903  1.00  0.00
ATOM    996  H1  WAT   310      10.315   5.578  -1.135  1.00  0.00
ATOM    997  H2  WAT   310      10.414   6.651  -0.073  1.00  0.00
TER
ATOM    998  O   WAT   311      14.581   4.776  -3.243  1.00  0.00
ATOM    999  H1  WAT   311      14.281   4.653  -2.343  1.00  0.00
ATOM   1000  H2  WAT   311      14.475   3.917  -3.651  1.00  0.00
TER
ATOM   1001  O   WAT   312      10.474   7.313   1.835  1.00  0.00
ATOM   1002  H1  WAT   312      10.037   7.493   2.667  1.00  0.00
ATOM   1003  H2  WAT   312      11.042   8.070   1.693  1.00  0.00
TER
ATOM   1004  O   WAT   313      10.307  -0.175  -1.806  1.00  0.00
ATOM   1005  H1  WAT   313       9.651  -0.444  -2.450  1.00  0.00
ATOM   1006  H2  WAT   313      11.144  -0.285  -2.256  1.00  0.00
TER
ATOM   1007  O   WAT   314      11.344   0.210   2.734  1.00  0.00
ATOM   1008  H1  WAT   314      11.711   0.123   3.614  1.00  0.00
ATOM   1009  H2  WAT   314      10.775  -0.553   2.635  1.00  0.00
TER
ATOM   1010  O   WAT   315      10.896  -2.879   6.640  1.00  0.00
ATOM   1011  H1  WAT   315      10.001  -2.913   6.979  1.00  0.00
ATOM   1012  H2  WAT   315      11.435  -2.681   7.405  1.00  0.00
TER
ATOM   1013  O   WAT   316       9.520  -2.965  -5.864  1.00  0.00
ATOM   1014  H1  WAT   316       8.617  -2.702  -6.039  1.00  0.00
ATOM   1015  H2  WAT   316      10.004  -2.694  -6.644  1.00  0.00
TER
ATOM   1016  O   WAT   317      12.063  -3.909  -7.954  1.00  0.00
ATOM   1017  H1  WAT   317      12.772  -4.331  -8.440  1.00  0.00
ATOM   1018  H2  WAT   317      11.347  -3.841  -8.586  1.00  0.00
TER
ATOM   1019  O   WAT   318      11.710  -7.855  -8.914  1.00  0.00
ATOM   1020  H1  WAT   318      12.433  -7.314  -8.596  1.00  0.00
ATOM   1021  H2  WAT   318      11.983  -8.129  -9.790  1.00  0.00
TER
ATOM   1022  O   WAT   319      11.400  -8.604   0.988  1.00  0.00
ATOM   1023  H1  WAT   319      12.047  -9.155   0.548  1.00  0.00
ATOM   1024  H2  WAT   319      11.820  -8.350   1.810  1.00  0.00
TER
ATOM   1025  O   WAT   320      11.153  -8.449   3.731  1.00  0.00
ATOM   1026  H1  WAT   320      10.804  -7.992   4.497  1.00  0.00
ATOM   1027  H2  WAT   320      10.822  -9.343   3.813  1.00  0.00
TER
ATOM   1028  O   WAT   321      12.759   4.723   7.896  1.00  0.00
ATOM   1029  H1  WAT   321      12.716   4.352   8.778  1.00  0.00
ATOM   1030  H2  WAT   321      12.890   5.661   8.036  1.00  0.00
TER
ATOM   1031  O   WAT   322      16.460   6.279   3.497  1.00  0.00
ATOM   1032  H1  WAT   322      16.219   6.547   2.610  1.00  0.00
ATOM   1033  H2  WAT   322      17.400   6.450   3.552  1.00  0.00
TER
ATOM   1034  O   WAT   323      11.825  -8.921   7.006  1.00  0.00
ATOM   1035  H1  WAT   323      12.373  -9.102   6.243  1.00  0.00
ATOM   1036  H2  WAT   323      11.890  -9.712   7.542  1.00  0.00
TER
ATOM   1037  O   WAT   324      12.598   7.669   5.016  1.00  0.00
ATOM   1038  H1  WAT   324      12.004   7.538   5.755  1.00  0.00
ATOM   1039  H2  WAT   324      12.591   6.833   4.550  1.00  0.00
TER
ATOM   1040  O   WAT   325      12.229   5.035   3.967  1.00  0.00
ATOM   1041  H1  WAT   325      11.503   4.416   3.899  1.00  0.00
ATOM   1042  H2  WAT   325      12.290   5.429   3.097  1.00  0.00
TER
ATOM   1043  O   WAT   326      15.834   7.250   0.752  1.00  0.00
ATOM   1044  H1  WAT   326      16.350   6.638   0.226  1.00  0.00
ATOM   1045  H2  WAT   326      16.484   7.753   1.243  1.00  0.00
TER
ATOM   1046  O   WAT   327      18.573   8.141   1.579  1.00  0.00
ATOM   1047  H1  WAT   327      18.861   7.886   0.702  1.00  0.00
ATOM   1048  H2  WAT   327      19.086   7.588   2.169  1.00  0.00
TER
ATOM   1049  O   WAT   328      10.512   8.353  -2.824  1.00  0.00
ATOM   1050  H1  WAT   328      10.345   7.720  -2.125  1.00  0.00
ATOM   1051  H2  WAT   328       9.646   8.559  -3.174  1.00  0.00
TER
ATOM   1052  O   WAT   329      11.135  -7.816  -5.320  1.00  0.00
ATOM   1053  H1  WAT   329      11.893  -7.703  -5.894  1.00  0.00
ATOM   1054  H2  WAT   329      10.673  -6.979  -5.366  1.00  0.00
TER
ATOM   1055  O   WAT   330      17.677  -5.702  -2.330  1.00  0.00
ATOM   1056  H1  WAT   330      16.864  -6.076  -2.671  1.00  0.00
ATOM   1057  H2  WAT   330      18.181  -6.457  -2.028  1.00  0.00
TER
ATOM   1058  O   WAT   331      12.119   7.046  -5.379  1.00  0.00
ATOM   1059  H1  WAT   331      11.593   7.427  -6.082  1.00  0.00
ATOM   1060  H2  WAT   331      12.043   7.671  -4.658  1.00  0.00
TER
ATOM   1061  O   WAT   332      13.508  -7.289  -6.780  1.00  0.00
ATOM   1062  H1  WAT   332      14.037  -8.076  -6.909  1.00  0.00
ATOM   1063  H2  WAT   332      14.141  -6.610  -6.547  1.00  0.00
TER
ATOM   1064  O   WAT   333      15.701  -7.552  -3.726  1.00  0.00
ATOM   1065  H1  WAT   333      15.072  -8.253  -3.559  1.00  0.00
ATOM   1066  H2  WAT   333      15.162  -6.791  -3.942  1.00  0.00
TER
ATOM   1067  O   WAT   334      15.827  -8.273   8.710  1.00  0.00
ATOM   1068  H1  WAT   334      15.545  -7.770   7.946  1.00  0.00
ATOM   1069  H2  WAT   334      16.209  -9.071   8.344  1.00  0.00
TER
ATOM   1070  O   WAT   335      14.718   8.994  -6.504  1.00  0.00
ATOM   1071  H1  WAT   335      15.450   8.710  -7.051  1.00  0.00
ATOM   1072  H2  WAT   335      14.977   8.756  -5.614  1.00  0.00
TER
ATOM   1073  O   WAT   336      13.879   5.111  -6.499  1.00  0.00
ATOM   1074  H1  WAT   336      13.250   5.579  -5.950  1.00  0.00
ATOM   1075  H2  WAT   336      13.994   4.266  -6.064  1.00  0.00
TER
ATOM   1076  O   WAT   337      13.483   1.251 -17.590  1.00  0.00
ATOM   1077  H1  WAT   337      12.651   0.996 -17.191  1.00  0.00
ATOM   1078  H2  WAT   337      14.091   1.322 -16.855  1.00  0.00
TER
ATOM   1079  O   WAT   338      13.463   5.285 -17.395  1.00  0.00
ATOM   1080  H1  WAT   338      13.766   4.395 -17.574  1.00  0.00
ATOM   1081  H2  WAT   338      14.207   5.842 -17.622  1.00  0.00
TER
ATOM   1082  O   WAT   339       9.855  -1.188 -17.922  1.00  0.00
ATOM   1083  H1  WAT   339      10.427  -1.956 -17.922  1.00  0.00
ATOM   1084  H2  WAT   339       9.855  -0.889 -18.832  1.00  0.00
TER
ATOM   1085  O   WAT   340      11.098  -5.780 -16.135  1.00  0.00
ATOM   1086  H1  WAT   340      10.918  -6.677 -15.855  1.00  0.00
ATOM   1087  H2  WAT   340      10.696  -5.232 -15.461  1.00  0.00
TER
ATOM   1088  O   WAT   341      11.716  -3.284 -17.527  1.00  0.00
ATOM   1089  H1  WAT   341      12.397  -3.020 -16.908  1.00  0.00
ATOM   1090  H2  WAT   341      11.401  -4.124 -17.193  1.00  0.00
TER
ATOM   1091  O   WAT   342      15.909  -2.237 -18.440  1.00  0.00
ATOM   1092  H1  WAT   342      16.417  -1.739 -17.799  1.00  0.00
ATOM   1093  H2  WAT   342      16.440  -3.013 -18.616  1.00  0.00
TER
ATOM   1094  O   WAT   343      14.192  -7.597 -14.173  1.00  0.00
ATOM   1095  H1  WAT   343      14.194  -7.080 -14.979  1.00  0.00
ATOM   1096  H2  WAT   343      13.363  -8.074 -14.196  1.00  0.00
TER
ATOM   1097  O   WAT   344      15.443   2.042 -15.996  1.00  0.00
ATOM   1098  H1  WAT   344      15.110   2.669 -15.354  1.00  0.00
ATOM   1099  H2  WAT   344      15.619   2.569 -16.776  1.00  0.00
TER
ATOM   1100  O   WAT   345      13.874  -5.886 -16.166  1.00  0.00
ATOM   1101  H1  WAT   345      14.216  -5.042 -16.461  1.00  0.00
ATOM   1102  H2  WAT   345      12.936  -5.738 -16.050  1.00  0.00
TER
ATOM   1103  O   WAT   346      14.655   4.011 -14.181  1.00  0.00
ATOM   1104  H1  WAT   346      15.272   4.686 -14.463  1.00  0.00
ATOM   1105  H2  WAT   346      13.794   4.419 -14.272  1.00  0.00
TER
ATOM   1106  O   WAT   347      17.557  -8.398 -19.842  1.00  0.00
ATOM   1107  H1  WAT   347      17.864  -8.953 -20.558  1.00  0.00
ATOM   1108  H2  WAT   347      16.627  -8.263 -20.025  1.00  0.00
TER
ATOM   1109  O   WAT   348      15.551   0.194 -20.324  1.00  0.00
ATOM   1110  H1  WAT   348      15.146  -0.519 -20.819  1.00  0.00
ATOM   1111  H2  WAT   348      15.637  -0.151 -19.435  1.00  0.00
TER
ATOM   1112  O   WAT   349      16.019   3.880 -18.160  1.00  0.00
ATOM   1113  H1  WAT   349      15.722   3.275 -18.839  1.00  0.00
ATOM   1114  H2  WAT   349      16.969   3.918 -18.271  1.00  0.00
TER
ATOM   1115  O   WAT   350      14.263  -3.032 -16.544  1.00  0.00
ATOM   1116  H1  WAT   350      14.815  -2.923 -17.319  1.00  0.00
ATOM   1117  H2  WAT   350      14.778  -2.658 -15.829  1.00  0.00
TER
ATOM   1118  O   WAT   351      15.111   3.618 -11.509  1.00  0.00
ATOM   1119  H1  WAT   351      14.213   3.842 -11.262  1.00  0.00
ATOM   1120  H2  WAT   351      15.136   3.742 -12.458  1.00  0.00
TER
ATOM   1121  O   WAT   352      13.938   0.490 -12.934  1.00  0.00
ATOM   1122  H1  WAT   352      13.798   1.362 -12.565  1.00  0.00
ATOM   1123  H2  WAT   352      13.056   0.147 -13.079  1.00  0.00
TER
ATOM   1124  O   WAT   353      15.736   6.432 -10.725  1.00  0.00
ATOM   1125  H1  WAT   353      15.707   6.836 -11.592  1.00  0.00
ATOM   1126  H2  WAT   353      15.572   5.503 -10.888  1.00  0.00
TER
ATOM   1127  O   WAT   354       9.890   2.260 -17.016  1.00  0.00
ATOM   1128  H1  WAT   354       9.968   2.394 -17.961  1.00  0.00
ATOM   1129  H2  WAT   354      10.504   1.551 -16.824  1.00  0.00
TER
ATOM   1130  O   WAT   355       9.945   3.301 -14.477  1.00  0.00
ATOM   1131  H1  WAT   355      10.109   2.832 -15.295  1.00  0.00
ATOM   1132  H2  WAT   355      10.411   2.793 -13.812  1.00  0.00
TER
ATOM   1133  O   WAT   356      14.717  -7.568 -19.441  1.00  0.00
ATOM   1134  H1  WAT   356      14.274  -6.788 -19.772  1.00  0.00
ATOM   1135  H2  WAT   356      15.276  -7.245 -18.734  1.00  0.00
TER
ATOM   1136  O   WAT   357      19.004  -4.702 -13.837  1.00  0.00
ATOM   1137  H1  WAT   357      18.542  -4.493 -13.025  1.00  0.00
ATOM   1138  H2  WAT   357      18.602  -5.516 -14.140  1.00  0.00
TER
ATOM   1139  O   WAT   358      16.755  -7.024 -17.582  1.00  0.00
ATOM   1140  H1  WAT   358      17.052  -6.117 -17.663  1.00  0.00
ATOM   1141  H2  WAT   358      17.304  -7.512 -18.196  1.00  0.00
TER
ATOM   1142  O   WAT   359      16.949  -1.547 -11.047  1.00  0.00
ATOM   1143  H1  WAT   359      16.853  -2.487 -11.197  1.00  0.00
ATOM   1144  H2  WAT   359      17.792  -1.325 -11.442  1.00  0.00
TER
ATOM   1145  O   WAT   360      12.080  -5.135 -12.893  1.00  0.00
ATOM   1146  H1  WAT   360      11.686  -4.288 -12.686  1.00  0.00
ATOM   1147  H2  WAT   360      11.392  -5.773 -12.703  1.00  0.00
TER
ATOM   1148  O   WAT   361       9.381  -7.212 -18.860  1.00  0.00
ATOM   1149  H1  WAT   361       9.093  -6.642 -18.148  1.00  0.00
ATOM   1150  H2  WAT   361      10.126  -7.692 -18.497  1.00  0.00
TER
ATOM   1151  O   WAT   362      17.368  -4.536 -18.583  1.00  0.00
ATOM   1152  H1  WAT   362      17.372  -4.977 -19.433  1.00  0.00
ATOM   1153  H2  WAT   362      18.263  -4.215 -18.476  1.00  0.00
TER
ATOM   1154  O   WAT   363      13.219  -4.654 -19.624  1.00  0.00
ATOM   1155  H1  WAT   363      12.879  -4.176 -18.867  1.00  0.00
ATOM   1156  H2  WAT   363      12.456  -5.107 -19.984  1.00  0.00
TER
ATOM   1157  O   WAT   364      11.519   2.676 -12.317  1.00  0.00
ATOM   1158  H1  WAT   364      11.135   2.035 -11.719  1.00  0.00
ATOM   1159  H2  WAT   364      11.831   3.380 -11.748  1.00  0.00
TER
ATOM   1160  O   WAT   365      17.669  -0.476 -16.837  1.00  0.00
ATOM   1161  H1  WAT   365      18.036  -0.950 -16.090  1.00  0.00
ATOM   1162  H2  WAT   365      17.480   0.398 -16.496  1.00  0.00
TER
ATOM   1163  O   WAT   366      15.459  -1.435 -14.518  1.00  0.00
ATOM   1164  H1  WAT   366      15.155  -0.556 -14.293  1.00  0.00
ATOM   1165  H2  WAT   366      16.414  -1.375 -14.482  1.00  0.00
TER
ATOM   1166  O   WAT   367      14.031   2.439 -20.284  1.00  0.00
ATOM   1167  H1  WAT   367      14.549   1.636 -20.338  1.00  0.00
ATOM   1168  H2  WAT   367      13.579   2.377 -19.442  1.00  0.00
TER
ATOM   1169  O   WAT   368      11.515  -0.595 -13.371  1.00  0.00
ATOM   1170  H1  WAT   368      11.157   0.070 -12.784  1.00  0.00
ATOM   1171  H2  WAT   368      11.221  -1.427 -13.000  1.00  0.00
TER
ATOM   1172  O   WAT   369      14.717  -0.137 -10.487  1.00  0.00
ATOM   1173  H1  WAT   369      14.417   0.009 -11.384  1.00  0.00
ATOM   1174  H2  WAT   369      15.488  -0.696 -10.580  1.00  0.00
TER
ATOM   1175  O   WAT   370      10.090  -7.106 -12.694  1.00  0.00
ATOM   1176  H1  WAT   370       9.376  -6.906 -12.089  1.00  0.00
ATOM   1177  H2  WAT   370      10.510  -7.882 -12.322  1.00  0.00
TER
ATOM   1178  O   WAT   371      10.378   6.882 -11.707  1.00  0.00
ATOM   1179  H1  WAT   371      10.487   5.942 -11.848  1.00  0.00
ATOM   1180  H2  WAT   371       9.726   7.148 -12.356  1.00  0.00
TER
ATOM   1181  O   WAT   372      18.369   5.154 -10.307  1.00  0.00
ATOM   1182  H1  WAT   372      18.048   4.435  -9.763  1.00  0.00
ATOM   1183  H2  WAT   372      17.695   5.829 -10.234  1.00  0.00
TER
ATOM   1184  O   WAT   373      18.544  -1.960 -14.720  1.00  0.00
ATOM   1185  H1  WAT   373      19.043  -1.485 -14.055  1.00  0.00
ATOM   1186  H2  WAT   373      18.687  -2.883 -14.513  1.00  0.00
TER
ATOM   1187  O   WAT   374      13.518   8.765 -19.084  1.00  0.00
ATOM   1188  H1  WAT   374      14.254   8.216 -18.813  1.00  0.00
ATOM   1189  H2  WAT   374      13.902   9.630 -19.223  1.00  0.00
TER
ATOM   1190  O   WAT   375      12.523   7.949  -9.895  1.00  0.00
ATOM   1191  H1  WAT   375      13.325   8.270  -9.482  1.00  0.00
ATOM   1192  H2  WAT   375      12.009   7.589  -9.173  1.00  0.00
TER
ATOM   1193  O   WAT   376      10.243   0.436 -10.952  1.00  0.00
ATOM   1194  H1  WAT   376      10.747  -0.143 -10.380  1.00  0.00
ATOM   1195  H2  WAT   376       9.504   0.721 -10.414  1.00  0.00
TER
ATOM   1196  O   WAT   377      17.297   1.844 -11.418  1.00  0.00
ATOM   1197  H1  WAT   377      16.532   2.412 -11.503  1.00  0.00
ATOM   1198  H2  WAT   377      17.479   1.551 -12.311  1.00  0.00
TER
ATOM   1199  O   WAT   378      12.275  -1.421 -10.057  1.00  0.00
ATOM   1200  H1  WAT   378      12.316  -1.719  -9.148  1.00  0.00
ATOM   1201  H2  WAT   378      13.130  -1.020 -10.216  1.00  0.00
TER
ATOM   1202  O   WAT   379      14.216  -2.841 -12.089  1.00  0.00
ATOM   1203  H1  WAT   379      13.686  -3.332 -12.717  1.00  0.00
ATOM   1204  H2  WAT   379      14.885  -2.413 -12.623  1.00  0.00
TER
ATOM   1205  O   WAT   380      14.703  -5.875 -12.009  1.00  0.00
ATOM   1206  H1  WAT   380      14.609  -6.493 -12.734  1.00  0.00
ATOM   1207  H2  WAT   380      14.123  -5.148 -12.236  1.00  0.00
TER
ATOM   1208  O   WAT   381      17.469  -7.318 -14.977  1.00  0.00
ATOM   1209  H1  WAT   381      17.021  -7.295 -15.822  1.00  0.00
ATOM   1210  H2  WAT   381      16.836  -7.716 -14.380  1.00  0.00
TER
ATOM   1211  O   WAT   382      17.875   1.578 -14.355  1.00  0.00
ATOM   1212  H1  WAT   382      18.294   2.421 -14.528  1.00  0.00
ATOM   1213  H2  WAT   382      16.956   1.715 -14.585  1.00  0.00
TER
ATOM   1214  O   WAT   383      15.726   7.883 -13.240  1.00  0.00
ATOM   1215  H1  WAT   383      15.188   8.608 -13.559  1.00  0.00
ATOM   1216  H2  WAT   383      15.980   7.406 -14.030  1.00  0.00
TER
ATOM   1217  O   WAT   384      16.979  -4.149 -11.714  1.00  0.00
ATOM   1218  H1  WAT   384      17.569  -4.457 -11.026  1.00  0.00
ATOM   1219  H2  WAT   384      16.161  -4.621 -11.558  1.00  0.00
TER
ATOM   1220  O   WAT   385      18.582   9.118 -12.981  1.00  0.00
ATOM   1221  H1  WAT   385      18.508  10.022 -12.674  1.00  0.00
ATOM   1222  H2  WAT   385      17.680   8.799 -13.009  1.00  0.00
TER
ATOM   1223  O   WAT   386       9.985   6.446 -19.678  1.00  0.00
ATOM   1224  H1  WAT   386      10.315   5.578 -19.910  1.00  0.00
ATOM   1225  H2  WAT   386      10.414   6.651 -18.847  1.00  0.00
TER
ATOM   1226  O   WAT   387      10.474   7.313 -16.939  1.00  0.00
ATOM   1227  H1  WAT   387      10.037   7.493 -16.107  1.00  0.00
ATOM   1228  H2  WAT   387      11.042   8.070 -17.081  1.00  0.00
TER
ATOM   1229  O   WAT   388      11.344   0.210 -16.040  1.00  0.00
ATOM   1230  H1  WAT   388      11.711   0.123 -15.161  1.00  0.00
ATOM   1231  H2  WAT   388      10.775  -0.553 -16.140  1.00  0.00
TER
ATOM   1232  O   WAT   389      10.896  -2.879 -12.134  1.00  0.00
ATOM   1233  H1  WAT   389      10.001  -2.913 -11.795  1.00  0.00
ATOM   1234  H2  WAT   389      11.435  -2.681 -11.369  1.00  0.00
TER
ATOM   1235  O   WAT   390      11.400  -8.604 -17.786  1.00  0.00
ATOM   1236  H1  WAT   390      12.047  -9.155 -18.227  1.00  0.00
ATOM   1237  H2  WAT   390      11.820  -8.350 -16.964  1.00  0.00
TER
ATOM   1238  O   WAT   391      11.153  -8.449 -15.044  1.00  0.00
ATOM   1239  H1  WAT   391      10.804  -7.992 -14.278  1.00  0.00
ATOM   1240  H2  WAT   391      10.822  -9.343 -14.961  1.00  0.00
TER
ATOM   1241  O   WAT   392      12.759   4.723 -10.878  1.00  0.00
ATOM   1242  H1  WAT   392      12.716   4.352  -9.997  1.00  0.00
ATOM   1243  H2  WAT   392      12.890   5.661 -10.738  1.00  0.00
TER
ATOM   1244  O   WAT   393      16.460   6.279 -15.277  1.00  0.00
ATOM   1245  H1  WAT   393      16.219   6.547 -16.164  1.00  0.00
ATOM   1246  H2  WAT   393      17.400   6.450 -15.222  1.00  0.00
TER
ATOM   1247  O   WAT   394      11.825  -8.921 -11.768  1.00  0.00
ATOM   1248  H1  WAT   394      12.373  -9.102 -12.532  1.00  0.00
ATOM   1249  H2  WAT   394      11.890  -9.712 -11.233  1.00  0.00
TER
ATOM   1250  O   WAT   395      12.598   7.669 -13.758  1.00  0.00
ATOM   1251  H1  WAT   395      12.004   7.538 -13.019  1.00  0.00
ATOM   1252  H2  WAT   395      12.591   6.833 -14.224  1.00  0.00
TER
ATOM   1253  O   WAT   396      12.229   5.035 -14.808  1.00  0.00
ATOM   1254  H1  WAT   396      11.503   4.416 -14.875  1.00  0.00
ATOM   1255  H2  WAT   396      12.290   5.429 -15.678  1.00  0.00
TER
ATOM   1256  O   WAT   397      15.834   7.250 -18.023  1.00  0.00
ATOM   1257  H1  WAT   397      16.350   6.638 -18.548  1.00  0.00
ATOM   1258  H2  WAT   397      16.484   7.753 -17.532  1.00  0.00
TER
ATOM   1259  O   WAT   398      18.573   8.141 -17.196  1.00  0.00
ATOM   1260  H1  WAT   398      18.861   7.886 -18.072  1.00  0.00
ATOM   1261  H2  WAT   398      19.086   7.588 -16.605  1.00  0.00
TER
ATOM   1262  O   WAT   399      15.827  -8.273 -10.065  1.00  0.00
ATOM   1263  H1  WAT   399      15.545  -7.770 -10.829  1.00  0.00
ATOM   1264  H2  WAT   399      16.209  -9.071 -10.431  1.00  0.00
TER
ATOM   1265  O   WAT   400      13.483 -17.523  19.958  1.00  0.00
ATOM   1266  H1  WAT   400      12.651 -17.778  20.358  1.00  0.00
ATOM   1267  H2  WAT   400      14.091 -17.452  20.694  1.00  0.00
TER
ATOM   1268  O   WAT   401      13.463 -13.489  20.154  1.00  0.00
ATOM   1269  H1  WAT   401      13.766 -14.379  19.975  1.00  0.00
ATOM   1270  H2  WAT   401      14.207 -12.932  19.926  1.00  0.00
TER
ATOM   1271  O   WAT   402       9.855 -19.962  19.627  1.00  0.00
ATOM   1272  H1  WAT   402      10.427 -20.730  19.627  1.00  0.00
ATOM   1273  H2  WAT   402       9.855 -19.664  18.717  1.00  0.00
TER
ATOM   1274  O   WAT   403       9.948 -15.574  12.248  1.00  0.00
ATOM   1275  H1  WAT   403       9.571 -15.085  11.517  1.00  0.00
ATOM   1276  H2  WAT   403      10.205 -14.901  12.879  1.00  0.00
TER
ATOM   1277  O   WAT   404      15.551 -18.581  17.225  1.00  0.00
ATOM   1278  H1  WAT   404      15.146 -19.293  16.729  1.00  0.00
ATOM   1279  H2  WAT   404      15.637 -18.925  18.114  1.00  0.00
TER
ATOM   1280  O   WAT   405      16.019 -14.894  19.389  1.00  0.00
ATOM   1281  H1  WAT   405      15.722 -15.500  18.709  1.00  0.00
ATOM   1282  H2  WAT   405      16.969 -14.856  19.278  1.00  0.00
TER
ATOM   1283  O   WAT   406      12.251 -19.686  14.725  1.00  0.00
ATOM   1284  H1  WAT   406      12.131 -18.960  14.114  1.00  0.00
ATOM   1285  H2  WAT   406      11.941 -20.456  14.248  1.00  0.00
TER
ATOM   1286  O   WAT   407       9.890 -16.515  20.532  1.00  0.00
ATOM   1287  H1  WAT   407       9.968 -16.380  19.588  1.00  0.00
ATOM   1288  H2  WAT   407      10.504 -17.223  20.725  1.00  0.00
TER
ATOM   1289  O   WAT   408      11.134 -14.815  16.943  1.00  0.00
ATOM   1290  H1  WAT   408      10.727 -14.673  16.088  1.00  0.00
ATOM   1291  H2  WAT   408      12.026 -15.099  16.740  1.00  0.00
TER
ATOM   1292  O   WAT   409      15.406 -10.600  15.055  1.00  0.00
ATOM   1293  H1  WAT   409      15.231 -11.517  14.842  1.00  0.00
ATOM   1294  H2  WAT   409      14.552 -10.241  15.295  1.00  0.00
TER
ATOM   1295  O   WAT   410      16.442 -19.999  11.355  1.00  0.00
ATOM   1296  H1  WAT   410      15.874 -20.448  10.728  1.00  0.00
ATOM   1297  H2  WAT   410      17.151 -19.640  10.821  1.00  0.00
TER
ATOM   1298  O   WAT   411      13.987 -16.004  13.627  1.00  0.00
ATOM   1299  H1  WAT   411      13.213 -16.544  13.467  1.00  0.00
ATOM   1300  H2  WAT   411      14.717 -16.523  13.289  1.00  0.00
TER
ATOM   1301  O   WAT   412      14.031 -16.336  17.265  1.00  0.00
ATOM   1302  H1  WAT   412      14.549 -17.139  17.211  1.00  0.00
ATOM   1303  H2  WAT   412      13.579 -16.398  18.107  1.00  0.00
TER
ATOM   1304  O   WAT   413      18.918 -15.069  12.538  1.00  0.00
ATOM   1305  H1  WAT   413      19.259 -14.325  12.042  1.00  0.00
ATOM   1306  H2  WAT   413      18.089 -14.756  12.900  1.00  0.00
TER
ATOM   1307  O   WAT   414      17.887 -14.988  15.309  1.00  0.00
ATOM   1308  H1  WAT   414      18.574 -14.441  15.690  1.00  0.00
ATOM   1309  H2  WAT   414      17.100 -14.444  15.344  1.00  0.00
TER
ATOM   1310  O   WAT   415      10.026 -19.370  10.801  1.00  0.00
ATOM   1311  H1  WAT   415      10.896 -19.088  11.085  1.00  0.00
ATOM   1312  H2  WAT   415       9.535 -18.557  10.686  1.00  0.00
TER
ATOM   1313  O   WAT   416      17.190 -17.983  14.922  1.00  0.00
ATOM   1314  H1  WAT   416      17.646 -17.172  15.148  1.00  0.00
ATOM   1315  H2  WAT   416      16.839 -18.301  15.754  1.00  0.00
TER
ATOM   1316  O   WAT   417      10.393 -10.158  11.367  1.00  0.00
ATOM   1317  H1  WAT   417      10.753  -9.559  10.713  1.00  0.00
ATOM   1318  H2  WAT   417      10.253  -9.612  12.141  1.00  0.00
TER
ATOM   1319  O   WAT   418      16.410 -12.774  12.185  1.00  0.00
ATOM   1320  H1  WAT   418      16.401 -12.041  11.569  1.00  0.00
ATOM   1321  H2  WAT   418      15.490 -13.021  12.277  1.00  0.00
TER
ATOM   1322  O   WAT   419      12.011 -17.553  12.929  1.00  0.00
ATOM   1323  H1  WAT   419      11.404 -16.813  12.939  1.00  0.00
ATOM   1324  H2  WAT   419      12.486 -17.463  12.103  1.00  0.00
TER
ATOM   1325  O   WAT   420      18.038 -10.193  15.542  1.00  0.00
ATOM   1326  H1  WAT   420      18.292 -10.231  14.620  1.00  0.00
ATOM   1327  H2  WAT   420      17.089 -10.320  15.535  1.00  0.00
TER
ATOM   1328  O   WAT   421      14.021 -17.592  10.678  1.00  0.00
ATOM   1329  H1  WAT   421      14.788 -17.704  11.241  1.00  0.00
ATOM   1330  H2  WAT   421      14.099 -18.288  10.026  1.00  0.00
TER
ATOM   1331  O   WAT   422      12.716 -20.159  11.362  1.00  0.00
ATOM   1332  H1  WAT   422      12.796 -21.107  11.473  1.00  0.00
ATOM   1333  H2  WAT   422      13.608 -19.829  11.468  1.00  0.00
TER
ATOM   1334  O   WAT   423      13.518 -10.010  18.465  1.00  0.00
ATOM   1335  H1  WAT   423      14.254 -10.558  18.736  1.00  0.00
ATOM   1336  H2  WAT   423      13.902  -9.144  18.326  1.00  0.00
TER
ATOM   1337  O   WAT   424      10.402 -13.942  14.339  1.00  0.00
ATOM   1338  H1  WAT   424       9.476 -13.700  14.330  1.00  0.00
ATOM   1339  H2  WAT   424      10.868 -13.115  14.218  1.00  0.00
TER
ATOM   1340  O   WAT   425      16.628 -10.837  10.288  1.00  0.00
ATOM   1341  H1  WAT   425      17.421 -10.548   9.836  1.00  0.00
ATOM   1342  H2  WAT   425      16.108 -11.268   9.609  1.00  0.00
TER
ATOM   1343  O   WAT   426      17.146 -15.616  10.152  1.00  0.00
ATOM   1344  H1  WAT   426      17.041 -16.231  10.878  1.00  0.00
ATOM   1345  H2  WAT   426      16.978 -16.140   9.368  1.00  0.00
TER
ATOM   1346  O   WAT   427      16.053 -17.595  12.652  1.00  0.00
ATOM   1347  H1  WAT   427      16.475 -17.761  13.496  1.00  0.00
ATOM   1348  H2  WAT   427      16.178 -18.405  12.158  1.00  0.00
TER
ATOM   1349  O   WAT   428      18.566 -18.572   9.900  1.00  0.00
ATOM   1350  H1  WAT   428      19.087 -19.287   9.534  1.00  0.00
ATOM   1351  H2  WAT   428      19.213 -17.933  10.200  1.00  0.00
TER
ATOM   1352  O   WAT   429      12.770 -15.118  10.419  1.00  0.00
ATOM   1353  H1  WAT   429      13.208 -14.575  11.075  1.00  0.00
ATOM   1354  H2  WAT   429      13.255 -15.943  10.429  1.00  0.00
TER
ATOM   1355  O   WAT   430       9.985 -12.329  17.871  1.00  0.00
ATOM   1356  H1  WAT   430      10.315 -13.197  17.639  1.00  0.00
ATOM   1357  H2  WAT   430      10.414 -12.123  18.702  1.00  0.00
TER
ATOM   1358  O   WAT   431      14.581 -13.998  15.531  1.00  0.00
ATOM   1359  H1  WAT   431      14.281 -14.121  16.432  1.00  0.00
ATOM   1360  H2  WAT   431      14.475 -14.857  15.123  1.00  0.00
TER
ATOM   1361  O   WAT   432      10.307 -18.950  16.968  1.00  0.00
ATOM   1362  H1  WAT   432       9.651 -19.219  16.324  1.00  0.00
ATOM   1363  H2  WAT   432      11.144 -19.059  16.518  1.00  0.00
TER
ATOM   1364  O   WAT   433      15.834 -11.525  19.526  1.00  0.00
ATOM   1365  H1  WAT   433      16.350 -12.136  19.001  1.00  0.00
ATOM   1366  H2  WAT   433      16.484 -11.022  20.017  1.00  0.00
TER
ATOM   1367  O   WAT   434      18.573 -10.634  20.353  1.00  0.00
ATOM   1368  H1  WAT   434      18.861 -10.888  19.476  1.00  0.00
ATOM   1369  H2  WAT   434      19.086 -11.186  20.943  1.00  0.00
TER
ATOM   1370  O   WAT   435      10.512 -10.422  15.951  1.00  0.00
ATOM   1371  H1  WAT   435      10.345 -11.055  16.649  1.00  0.00
ATOM   1372  H2  WAT   435       9.646 -10.216  15.600  1.00  0.00
TER
ATOM   1373  O   WAT   436      12.119 -11.728  13.396  1.00  0.00
ATOM   1374  H1  WAT   436      11.593 -11.348  12.692  1.00  0.00
ATOM   1375  H2  WAT   436      12.043 -11.103  14.117  1.00  0.00
TER
ATOM   1376  O   WAT   437      14.718  -9.780  12.271  1.00  0.00
ATOM   1377  H1  WAT   437      15.450 -10.064  11.723  1.00  0.00
ATOM   1378  H2  WAT   437      14.977 -10.019  13.161  1.00  0.00
TER
ATOM   1379  O   WAT   438      13.879 -13.664  12.275  1.00  0.00
ATOM   1380  H1  WAT   438      13.250 -13.195  12.824  1.00  0.00
ATOM   1381  H2  WAT   438      13.994 -14.509  12.710  1.00  0.00
TER
ATOM   1382  O   WAT   439      13.483 -17.523   1.184  1.00  0.00
ATOM   1383  H1  WAT   439      12.651 -17.778   1.584  1.00  0.00
ATOM   1384  H2  WAT   439      14.091 -17.452   1.920  1.00  0.00
TER
ATOM   1385  O   WAT   440      13.463 -13.489   1.380  1.00  0.00
ATOM   1386  H1  WAT   440      13.766 -14.379   1.201  1.00  0.00
ATOM   1387  H2  WAT   440      14.207 -12.932   1.152  1.00  0.00
TER
ATOM   1388  O   WAT   441       9.855 -19.962   0.852  1.00  0.00
ATOM   1389  H1  WAT   441      10.427 -20.730   0.853  1.00  0.00
ATOM   1390  H2  WAT   441       9.855 -19.664  -0.057  1.00  0.00
TER
ATOM   1391  O   WAT   442      15.443 -16.732   2.778  1.00  0.00
ATOM   1392  H1  WAT   442      15.110 -16.105   3.420  1.00  0.00
ATOM   1393  H2  WAT   442      15.619 -16.206   1.998  1.00  0.00
TER
ATOM   1394  O   WAT   443      14.655 -14.764   4.593  1.00  0.00
ATOM   1395  H1  WAT   443      15.272 -14.089   4.312  1.00  0.00
ATOM   1396  H2  WAT   443      13.794 -14.355   4.502  1.00  0.00
TER
ATOM   1397  O   WAT   444       9.948 -15.574  -6.526  1.00  0.00
ATOM   1398  H1  WAT   444       9.571 -15.085  -7.258  1.00  0.00
ATOM   1399  H2  WAT   444      10.205 -14.901  -5.896  1.00  0.00
TER
ATOM   1400  O   WAT   445      15.551 -18.581  -1.550  1.00  0.00
ATOM   1401  H1  WAT   445      15.146 -19.293  -2.045  1.00  0.00
ATOM   1402  H2  WAT   445      15.637 -18.925  -0.661  1.00  0.00
TER
ATOM   1403  O   WAT   446      16.019 -14.894   0.614  1.00  0.00
ATOM   1404  H1  WAT   446      15.722 -15.500  -0.065  1.00  0.00
ATOM   1405  H2  WAT   446      16.969 -14.856   0.503  1.00  0.00
TER
ATOM   1406  O   WAT   447      15.111 -15.156   7.265  1.00  0.00
ATOM   1407  H1  WAT   447      14.213 -14.932   7.512  1.00  0.00
ATOM   1408  H2  WAT   447      15.136 -15.032   6.316  1.00  0.00
TER
ATOM   1409  O   WAT   448      13.938 -18.285   5.841  1.00  0.00
ATOM   1410  H1  WAT   448      13.798 -17.412   6.210  1.00  0.00
ATOM   1411  H2  WAT   448      13.056 -18.627   5.696  1.00  0.00
TER
ATOM   1412  O   WAT   449      15.736 -12.342   8.049  1.00  0.00
ATOM   1413  H1  WAT   449      15.707 -11.938   7.182  1.00  0.00
ATOM   1414  H2  WAT   449      15.572 -13.271   7.886  1.00  0.00
TER
ATOM   1415  O   WAT   450      12.251 -19.686  -4.049  1.00  0.00
ATOM   1416  H1  WAT   450      12.131 -18.960  -4.661  1.00  0.00
ATOM   1417  H2  WAT   450      11.941 -20.456  -4.526  1.00  0.00
TER
ATOM   1418  O   WAT   451       9.890 -16.515   1.758  1.00  0.00
ATOM   1419  H1  WAT   451       9.968 -16.380   0.813  1.00  0.00
ATOM   1420  H2  WAT   451      10.504 -17.223   1.951  1.00  0.00
TER
ATOM   1421  O   WAT   452      11.134 -14.815  -1.831  1.00  0.00
ATOM   1422  H1  WAT   452      10.727 -14.673  -2.686  1.00  0.00
ATOM   1423  H2  WAT   452      12.026 -15.099  -2.034  1.00  0.00
TER
ATOM   1424  O   WAT   453      15.406 -10.600  -3.719  1.00  0.00
ATOM   1425  H1  WAT   453      15.231 -11.517  -3.932  1.00  0.00
ATOM   1426  H2  WAT   453      14.552 -10.241  -3.479  1.00  0.00
TER
ATOM   1427  O   WAT   454       9.945 -15.473   4.297  1.00  0.00
ATOM   1428  H1  WAT   454      10.109 -15.943   3.479  1.00  0.00
ATOM   1429  H2  WAT   454      10.411 -15.981   4.962  1.00  0.00
TER
ATOM   1430  O   WAT   455      16.949 -20.321   7.728  1.00  0.00
ATOM   1431  H1  WAT   455      16.853 -21.261   7.578  1.00  0.00
ATOM   1432  H2  WAT   455      17.792 -20.099   7.332  1.00  0.00
TER
ATOM   1433  O   WAT   456      16.442 -19.999  -7.420  1.00  0.00
ATOM   1434  H1  WAT   456      15.874 -20.448  -8.046  1.00  0.00
ATOM   1435  H2  WAT   456      17.151 -19.640  -7.953  1.00  0.00
TER
ATOM   1436  O   WAT   457      11.519 -16.098   6.457  1.00  0.00
ATOM   1437  H1  WAT   457      11.135 -16.739   7.055  1.00  0.00
ATOM   1438  H2  WAT   457      11.831 -15.395   7.026  1.00  0.00
TER
ATOM   1439  O   WAT   458      17.669 -19.251   1.938  1.00  0.00
ATOM   1440  H1  WAT   458      18.036 -19.725   2.684  1.00  0.00
ATOM   1441  H2  WAT   458      17.480 -18.376   2.279  1.00  0.00
TER
ATOM   1442  O   WAT   459      15.459 -20.210   4.256  1.00  0.00
ATOM   1443  H1  WAT   459      15.155 -19.331   4.481  1.00  0.00
ATOM   1444  H2  WAT   459      16.414 -20.150   4.292  1.00  0.00
TER
ATOM   1445  O   WAT   460      13.987 -16.004  -5.147  1.00  0.00
ATOM   1446  H1  WAT   460      13.213 -16.544  -5.307  1.00  0.00
ATOM   1447  H2  WAT   460      14.717 -16.523  -5.485  1.00  0.00
TER
ATOM   1448  O   WAT   461      14.031 -16.336  -1.509  1.00  0.00
ATOM   1449  H1  WAT   461      14.549 -17.139  -1.564  1.00  0.00
ATOM   1450  H2  WAT   461      13.579 -16.398  -0.668  1.00  0.00
TER
ATOM   1451  O   WAT   462      18.918 -15.069  -6.236  1.00  0.00
ATOM   1452  H1  WAT   462      19.259 -14.325  -6.732  1.00  0.00
ATOM   1453  H2  WAT   462      18.089 -14.756  -5.874  1.00  0.00
TER
ATOM   1454  O   WAT   463      11.515 -19.369   5.403  1.00  0.00
ATOM   1455  H1  WAT   463      11.157 -18.704   5.991  1.00  0.00
ATOM   1456  H2  WAT   463      11.221 -20.201   5.775  1.00  0.00
TER
ATOM   1457  O   WAT   464      14.717 -18.911   8.287  1.00  0.00
ATOM   1458  H1  WAT   464      14.417 -18.765   7.390  1.00  0.00
ATOM   1459  H2  WAT   464      15.488 -19.470   8.195  1.00  0.00
TER
ATOM   1460  O   WAT   465      17.887 -14.988  -3.465  1.00  0.00
ATOM   1461  H1  WAT   465      18.574 -14.441  -3.084  1.00  0.00
ATOM   1462  H2  WAT   465      17.100 -14.444  -3.430  1.00  0.00
TER
ATOM   1463  O   WAT   466      10.026 -19.370  -7.973  1.00  0.00
ATOM   1464  H1  WAT   466      10.896 -19.088  -7.690  1.00  0.00
ATOM   1465  H2  WAT   466       9.535 -18.557  -8.088  1.00  0.00
TER
ATOM   1466  O   WAT   467      17.190 -17.983  -3.852  1.00  0.00
ATOM   1467  H1  WAT   467      17.646 -17.172  -3.626  1.00  0.00
ATOM   1468  H2  WAT   467      16.839 -18.301  -3.021  1.00  0.00
TER
ATOM   1469  O   WAT   468      10.393 -10.158  -7.407  1.00  0.00
ATOM   1470  H1  WAT   468      10.753  -9.559  -8.061  1.00  0.00
ATOM   1471  H2  WAT   468      10.253  -9.612  -6.634  1.00  0.00
TER
ATOM   1472  O   WAT   469      10.378 -11.892   7.067  1.00  0.00
ATOM   1473  H1  WAT   469      10.487 -12.833   6.927  1.00  0.00
ATOM   1474  H2  WAT   469       9.726 -11.627   6.419  1.00  0.00
TER
ATOM   1475  O   WAT   470      18.369 -13.621   8.467  1.00  0.00
ATOM   1476  H1  WAT   470      18.048 -14.340   9.012  1.00  0.00
ATOM   1477  H2  WAT   470      17.695 -12.945   8.541  1.00  0.00
TER
ATOM   1478  O   WAT   471      16.410 -12.774  -6.590  1.00  0.00
ATOM   1479  H1  WAT   471      16.401 -12.041  -7.205  1.00  0.00
ATOM   1480  H2  WAT   471      15.490 -13.021  -6.497  1.00  0.00
TER
ATOM   1481  O   WAT   472      12.011 -17.553  -5.845  1.00  0.00
ATOM   1482  H1  WAT   472      11.404 -16.813  -5.835  1.00  0.00
ATOM   1483  H2  WAT   472      12.486 -17.463  -6.671  1.00  0.00
TER
ATOM   1484  O   WAT   473      18.038 -10.193  -3.232  1.00  0.00
ATOM   1485  H1  WAT   473      18.292 -10.231  -4.154  1.00  0.00
ATOM   1486  H2  WAT   473      17.089 -10.320  -3.240  1.00  0.00
TER
ATOM   1487  O   WAT   474      14.021 -17.592  -8.096  1.00  0.00
ATOM   1488  H1  WAT   474      14.788 -17.704  -7.534  1.00  0.00
ATOM   1489  H2  WAT   474      14.099 -18.288  -8.748  1.00  0.00
TER
ATOM   1490  O   WAT   475      12.716 -20.159  -7.413  1.00  0.00
ATOM   1491  H1  WAT   475      12.796 -21.107  -7.301  1.00  0.00
ATOM   1492  H2  WAT   475      13.608 -19.829  -7.307  1.00  0.00
TER
ATOM   1493  O   WAT   476      13.518 -10.010  -0.309  1.00  0.00
ATOM   1494  H1  WAT   476      14.254 -10.558  -0.039  1.00  0.00
ATOM   1495  H2  WAT   476      13.902  -9.144  -0.449  1.00  0.00
TER
ATOM   1496  O   WAT   477      10.402 -13.942  -4.435  1.00  0.00
ATOM   1497  H1  WAT   477       9.476 -13.700  -4.445  1.00  0.00
ATOM   1498  H2  WAT   477      10.868 -13.115  -4.557  1.00  0.00
TER
ATOM   1499  O   WAT   478      12.523 -10.825   8.879  1.00  0.00
ATOM   1500  H1  WAT   478      13.325 -10.504   9.293  1.00  0.00
ATOM   1501  H2  WAT   478      12.009 -11.186   9.601  1.00  0.00
TER
ATOM   1502  O   WAT   479      16.628 -10.837  -8.487  1.00  0.00
ATOM   1503  H1  WAT   479      17.421 -10.548  -8.939  1.00  0.00
ATOM   1504  H2  WAT   479      16.108 -11.268  -9.166  1.00  0.00
TER
ATOM   1505  O   WAT   480      10.243 -18.338   7.823  1.00  0.00
ATOM   1506  H1  WAT   480      10.747 -18.917   8.394  1.00  0.00
ATOM   1507  H2  WAT   480       9.504 -18.054   8.360  1.00  0.00
TER
ATOM   1508  O   WAT   481      17.146 -15.616  -8.623  1.00  0.00
ATOM   1509  H1  WAT   481      17.041 -16.231  -7.896  1.00  0.00
ATOM   1510  H2  WAT   481      16.978 -16.140  -9.406  1.00  0.00
TER
ATOM   1511  O   WAT   482      17.297 -16.931   7.356  1.00  0.00
ATOM   1512  H1  WAT   482      16.532 -16.362   7.272  1.00  0.00
ATOM   1513  H2  WAT   482      17.479 -17.223   6.463  1.00  0.00
TER
ATOM   1514  O   WAT   483      12.275 -20.195   8.718  1.00  0.00
ATOM   1515  H1  WAT   483      12.316 -20.494   9.626  1.00  0.00
ATOM   1516  H2  WAT   483      13.130 -19.794   8.559  1.00  0.00
TER
ATOM   1517  O   WAT   484      16.053 -17.595  -6.122  1.00  0.00
ATOM   1518  H1  WAT   484      16.475 -17.761  -5.279  1.00  0.00
ATOM   1519  H2  WAT   484      16.178 -18.405  -6.616  1.00  0.00
TER
ATOM   1520  O   WAT   485      18.566 -18.572  -8.874  1.00  0.00
ATOM   1521  H1  WAT   485      19.087 -19.287  -9.240  1.00  0.00
ATOM   1522  H2  WAT   485      19.213 -17.933  -8.574  1.00  0.00
TER
ATOM   1523  O   WAT   486      17.875 -17.197   4.419  1.00  0.00
ATOM   1524  H1  WAT   486      18.294 -16.353   4.247  1.00  0.00
ATOM   1525  H2  WAT   486      16.956 -17.059   4.190  1.00  0.00
TER
ATOM   1526  O   WAT   487      15.726 -10.891   5.535  1.00  0.00
ATOM   1527  H1  WAT   487      15.188 -10.167   5.216  1.00  0.00
ATOM   1528  H2  WAT   487      15.980 -11.368   4.744  1.00  0.00
TER
ATOM   1529  O   WAT   488      18.582  -9.656   5.793  1.00  0.00
ATOM   1530  H1  WAT   488      18.508  -8.753   6.101  1.00  0.00
ATOM   1531  H2  WAT   488      17.680  -9.975   5.766  1.00  0.00
TER
ATOM   1532  O   WAT   489      12.770 -15.118  -8.355  1.00  0.00
ATOM   1533  H1  WAT   489      13.208 -14.575  -7.700  1.00  0.00
ATOM   1534  H2  WAT   489      13.255 -15.943  -8.346  1.00  0.00
TER
ATOM   1535  O   WAT   490       9.985 -12.329  -0.903  1.00  0.00
ATOM   1536  H1  WAT   490      10.315 -13.197  -1.135  1.00  0.00
ATOM   1537  H2  WAT   490      10.414 -12.123  -0.073  1.00  0.00
TER
ATOM   1538  O   WAT   491      14.581 -13.998  -3.243  1.00  0.00
ATOM   1539  H1  WAT   491      14.281 -14.121  -2.343  1.00  0.00
ATOM   1540  H2  WAT   491      14.475 -14.857  -3.651  1.00  0.00
TER
ATOM   1541  O   WAT   492      10.474 -11.462   1.835  1.00  0.00
ATOM   1542  H1  WAT   492      10.037 -11.282   2.667  1.00  0.00
ATOM   1543  H2  WAT   492      11.042 -10.704   1.693  1.00  0.00
TER
ATOM   1544  O   WAT   493      10.307 -18.950  -1.806  1.00  0.00
ATOM   1545  H1  WAT   493       9.651 -19.219  -2.450  1.00  0.00
ATOM   1546  H2  WAT   493      11.144 -19.059  -2.256  1.00  0.00
TER
ATOM   1547  O   WAT   494      11.344 -18.564   2.734  1.00  0.00
ATOM   1548  H1  WAT   494      11.711 -18.652   3.614  1.00  0.00
ATOM   1549  H2  WAT   494      10.775 -19.328   2.635  1.00  0.00
TER
ATOM   1550  O   WAT   495      12.759 -14.051   7.896  1.00  0.00
ATOM   1551  H1  WAT   495      12.716 -14.422   8.778  1.00  0.00
ATOM   1552  H2  WAT   495      12.890 -13.113   8.036  1.00  0.00
TER
ATOM   1553  O   WAT   496      16.460 -12.495   3.497  1.00  0.00
ATOM   1554  H1  WAT   496      16.219 -12.228   2.610  1.00  0.00
ATOM   1555  H2  WAT   496      17.400 -12.325   3.552  1.00  0.00
TER
ATOM   1556  O   WAT   497      12.598 -11.105   5.016  1.00  0.00
ATOM   1557  H1  WAT   497      12.004 -11.237   5.755  1.00  0.00
ATOM   1558  H2  WAT   497      12.591 -11.941   4.550  1.00  0.00
TER
ATOM   1559  O   WAT   498      12.229 -13.739   3.967  1.00  0.00
ATOM   1560  H1  WAT   498      11.503 -14.359   3.899  1.00  0.00
ATOM   1561  H2  WAT   498      12.290 -13.345   3.097  1.00  0.00
TER
ATOM   1562  O   WAT   499      15.834 -11.525   0.752  1.00  0.00
ATOM   1563  H1  WAT   499      16.350 -12.136   0.226  1.00  0.00
ATOM   1564  H2  WAT   499      16.484 -11.022   1.243  1.00  0.00
TER
ATOM   1565  O   WAT   500      18.573 -10.634   1.579  1.00  0.00
ATOM   1566  H1  WAT   500      18.861 -10.888   0.702  1.00  0.00
ATOM   1567  H2  WAT   500      19.086 -11.186   2.169  1.00  0.00
TER
ATOM   1568  O   WAT   501      10.512 -10.422  -2.824  1.00  0.00
ATOM   1569  H1  WAT   501      10.345 -11.055  -2.125  1.00  0.00
ATOM   1570  H2  WAT   501       9.646 -10.216  -3.174  1.00  0.00
TER
ATOM   1571  O   WAT   502      12.119 -11.728  -5.379  1.00  0.00
ATOM   1572  H1  WAT   502      11.593 -11.348  -6.082  1.00  0.00
ATOM   1573  H2  WAT   502      12.043 -11.103  -4.658  1.00  0.00
TER
ATOM   1574  O   WAT   503      14.718  -9.780  -6.504  1.00  0.00
ATOM   1575  H1  WAT   503      15.450 -10.064  -7.051  1.00  0.00
ATOM   1576  H2  WAT   503      14.977 -10.019  -5.614  1.00  0.00
TER
ATOM   1577  O   WAT   504      13.879 -13.664  -6.499  1.00  0.00
ATOM   1578  H1  WAT   504      13.250 -13.195  -5.950  1.00  0.00
ATOM   1579  H2  WAT   504      13.994 -14.509  -6.064  1.00  0.00
TER
ATOM   1580  O   WAT   505      13.483 -17.523 -17.590  1.00  0.00
ATOM   1581  H1  WAT   505      12.651 -17.778 -17.191  1.00  0.00
ATOM   1582  H2  WAT   505      14.091 -17.452 -16.855  1.00  0.00
TER
ATOM   1583  O   WAT   506      13.463 -13.489 -17.395  1.00  0.00
ATOM   1584  H1  WAT   506      13.766 -14.379 -17.574  1.00  0.00
ATOM   1585  H2  WAT   506      14.207 -12.932 -17.622  1.00  0.00
TER
ATOM   1586  O   WAT   507       9.855 -19.962 -17.922  1.00  0.00
ATOM   1587  H1  WAT   507      10.427 -20.730 -17.922  1.00  0.00
ATOM   1588  H2  WAT   507       9.855 -19.664 -18.832  1.00  0.00
TER
ATOM   1589  O   WAT   508      15.443 -16.732 -15.996  1.00  0.00
ATOM   1590  H1  WAT   508      15.110 -16.105 -15.354  1.00  0.00
ATOM   1591  H2  WAT   508      15.619 -16.206 -16.776  1.00  0.00
TER
ATOM   1592  O   WAT   509      14.655 -14.764 -14.181  1.00  0.00
ATOM   1593  H1  WAT   509      15.272 -14.089 -14.463  1.00  0.00
ATOM   1594  H2  WAT   509      13.794 -14.355 -14.272  1.00  0.00
TER
ATOM   1595  O   WAT   510      15.551 -18.581 -20.324  1.00  0.00
ATOM   1596  H1  WAT   510      15.146 -19.293 -20.819  1.00  0.00
ATOM   1597  H2  WAT   510      15.637 -18.925 -19.435  1.00  0.00
TER
ATOM   1598  O   WAT   511      16.019 -14.894 -18.160  1.00  0.00
ATOM   1599  H1  WAT   511      15.722 -15.500 -18.839  1.00  0.00
ATOM   1600  H2  WAT   511      16.969 -14.856 -18.271  1.00  0.00
TER
ATOM   1601  O   WAT   512      15.111 -15.156 -11.509  1.00  0.00
ATOM   1602  H1  WAT   512      14.213 -14.932 -11.262  1.00  0.00
ATOM   1603  H2  WAT   512      15.136 -15.032 -12.458  1.00  0.00
TER
ATOM   1604  O   WAT   513      13.938 -18.285 -12.934  1.00  0.00
ATOM   1605  H1  WAT   513      13.798 -17.412 -12.565  1.00  0.00
ATOM   1606  H2  WAT   513      13.056 -18.627 -13.079  1.00  0.00
TER
ATOM   1607  O   WAT   514      15.736 -12.342 -10.725  1.00  0.00
ATOM   1608  H1  WAT   514      15.707 -11.938 -11.592  1.00  0.00
ATOM   1609  H2  WAT   514      15.572 -13.271 -10.888  1.00  0.00
TER
ATOM   1610  O   WAT   515       9.890 -16.515 -17.016  1.00  0.00
ATOM   1611  H1  WAT   515       9.968 -16.380 -17.961  1.00  0.00
ATOM   1612  H2  WAT   515      10.504 -17.223 -16.824  1.00  0.00
TER
ATOM   1613  O   WAT   516       9.945 -15.473 -14.477  1.00  0.00
ATOM   1614  H1  WAT   516      10.109 -15.943 -15.295  1.00  0.00
ATOM   1615  H2  WAT   516      10.411 -15.981 -13.812  1.00  0.00
TER
ATOM   1616  O   WAT   517      16.949 -20.321 -11.047  1.00  0.00
ATOM   1617  H1  WAT   517      16.853 -21.261 -11.197  1.00  0.00
ATOM   1618  H2  WAT   517      17.792 -20.099 -11.442  1.00  0.00
TER
ATOM   1619  O   WAT   518      11.519 -16.098 -12.317  1.00  0.00
ATOM   1620  H1  WAT   518      11.135 -16.739 -11.719  1.00  0.00
ATOM   1621  H2  WAT   518      11.831 -15.395 -11.748  1.00  0.00
TER
ATOM   1622  O   WAT   519      17.669 -19.251 -16.837  1.00  0.00
ATOM   1623  H1  WAT   519      18.036 -19.725 -16.090  1.00  0.00
ATOM   1624  H2  WAT   519      17.480 -18.376 -16.496  1.00  0.00
TER
ATOM   1625  O   WAT   520      15.459 -20.210 -14.518  1.00  0.00
ATOM   1626  H1  WAT   520      15.155 -19.331 -14.293  1.00  0.00
ATOM   1627  H2  WAT   520      16.414 -20.150 -14.482  1.00  0.00
TER
ATOM   1628  O   WAT   521      14.031 -16.336 -20.284  1.00  0.00
ATOM   1629  H1  WAT   521      14.549 -17.139 -20.338  1.00  0.00
ATOM   1630  H2  WAT   521      13.579 -16.398 -19.442  1.00  0.00
TER
ATOM   1631  O   WAT   522      11.515 -19.369 -13.371  1.00  0.00
ATOM   1632  H1  WAT   522      11.157 -18.704 -12.784  1.00  0.00
ATOM   1633  H2  WAT   522      11.221 -20.201 -13.000  1.00  0.00
TER
ATOM   1634  O   WAT   523      14.717 -18.911 -10.487  1.00  0.00
ATOM   1635  H1  WAT   523      14.417 -18.765 -11.384  1.00  0.00
ATOM   1636  H2  WAT   523      15.488 -19.470 -10.580  1.00  0.00
TER
ATOM   1637  O   WAT   524      10.378 -11.892 -11.707  1.00  0.00
ATOM   1638  H1  WAT   524      10.487 -12.833 -11.848  1.00  0.00
ATOM   1639  H2  WAT   524       9.726 -11.627 -12.356  1.00  0.00
TER
ATOM   1640  O   WAT   525      18.369 -13.621 -10.307  1.00  0.00
ATOM   1641  H1  WAT   525      18.048 -14.340  -9.763  1.00  0.00
ATOM   1642  H2  WAT   525      17.695 -12.945 -10.234  1.00  0.00
TER
ATOM   1643  O   WAT   526      13.518 -10.010 -19.084  1.00  0.00
ATOM   1644  H1  WAT   526      14.254 -10.558 -18.813  1.00  0.00
ATOM   1645  H2  WAT   526      13.902  -9.144 -19.223  1.00  0.00
TER
ATOM   1646  O   WAT   527      12.523 -10.825  -9.895  1.00  0.00
ATOM   1647  H1  WAT   527      13.325 -10.504  -9.482  1.00  0.00
ATOM   1648  H2  WAT   527      12.009 -11.186  -9.173  1.00  0.00
TER
ATOM   1649  O   WAT   528      10.243 -18.338 -10.952  1.00  0.00
ATOM   1650  H1  WAT   528      10.747 -18.917 -10.380  1.00  0.00
ATOM   1651  H2  WAT   528       9.504 -18.054 -10.414  1.00  0.00
TER
ATOM   1652  O   WAT   529      17.297 -16.931 -11.418  1.00  0.00
ATOM   1653  H1  WAT   529      16.532 -16.362 -11.503  1.00  0.00
ATOM   1654  H2  WAT   529      17.479 -17.223 -12.311  1.00  0.00
TER
ATOM   1655  O   WAT   530      12.275 -20.195 -10.057  1.00  0.00
ATOM   1656  H1  WAT   530      12.316 -20.494  -9.148  1.00  0.00
ATOM   1657  H2  WAT   530      13.130 -19.794 -10.216  1.00  0.00
TER
ATOM   1658  O   WAT   531      17.875 -17.197 -14.355  1.00  0.00
ATOM   1659  H1  WAT   531      18.294 -16.353 -14.528  1.00  0.00
ATOM   1660  H2  WAT   531      16.956 -17.059 -14.585  1.00  0.00
TER
ATOM   1661  O   WAT   532      15.726 -10.891 -13.240  1.00  0.00
ATOM   1662  H1  WAT   532      15.188 -10.167 -13.559  1.00  0.00
ATOM   1663  H2  WAT   532      15.980 -11.368 -14.030  1.00  0.00
TER
ATOM   1664  O   WAT   533      18.582  -9.656 -12.981  1.00  0.00
ATOM   1665  H1  WAT   533      18.508  -8.753 -12.674  1.00  0.00
ATOM   1666  H2  WAT   533      17.680  -9.975 -13.009  1.00  0.00
TER
ATOM   1667  O   WAT   534       9.985 -12.329 -19.678  1.00  0.00
ATOM   1668  H1  WAT   534      10.315 -13.197 -19.910  1.00  0.00
ATOM   1669  H2  WAT   534      10.414 -12.123 -18.847  1.00  0.00
TER
ATOM   1670  O   WAT   535      10.474 -11.462 -16.939  1.00  0.00
ATOM   1671  H1  WAT   535      10.037 -11.282 -16.107  1.00  0.00
ATOM   1672  H2  WAT   535      11.042 -10.704 -17.081  1.00  0.00
TER
ATOM   1673  O   WAT   536      11.344 -18.564 -16.040  1.00  0.00
ATOM   1674  H1  WAT   536      11.711 -18.652 -15.161  1.00  0.00
ATOM   1675  H2  WAT   536      10.775 -19.328 -16.140  1.00  0.00
TER
ATOM   1676  O   WAT   537      12.759 -14.051 -10.878  1.00  0.00
ATOM   1677  H1  WAT   537      12.716 -14.422  -9.997  1.00  0.00
ATOM   1678  H2  WAT   537      12.890 -13.113 -10.738  1.00  0.00
TER
ATOM   1679  O   WAT   538      16.460 -12.495 -15.277  1.00  0.00
ATOM   1680  H1  WAT   538      16.219 -12.228 -16.164  1.00  0.00
ATOM   1681  H2  WAT   538      17.400 -12.325 -15.222  1.00  0.00
TER
ATOM   1682  O   WAT   539      12.598 -11.105 -13.758  1.00  0.00
ATOM   1683  H1  WAT   539      12.004 -11.237 -13.019  1.00  0.00
ATOM   1684  H2  WAT   539      12.591 -11.941 -14.224  1.00  0.00
TER
ATOM   1685  O   WAT   540      12.229 -13.739 -14.808  1.00  0.00
ATOM   1686  H1  WAT   540      11.503 -14.359 -14.875  1.00  0.00
ATOM   1687  H2  WAT   540      12.290 -13.345 -15.678  1.00  0.00
TER
ATOM   1688  O   WAT   541      15.834 -11.525 -18.023  1.00  0.00
ATOM   1689  H1  WAT   541      16.350 -12.136 -18.548  1.00  0.00
ATOM   1690  H2  WAT   541      16.484 -11.022 -17.532  1.00  0.00
TER
ATOM   1691  O   WAT   542      18.573 -10.634 -17.196  1.00  0.00
ATOM   1692  H1  WAT   542      18.861 -10.888 -18.072  1.00  0.00
ATOM   1693  H2  WAT   542      19.086 -11.186 -16.605  1.00  0.00
TER
ATOM   1694  O   WAT   543       2.560  17.936  17.200  1.00  0.00
ATOM   1695  H1  WAT   543       2.479  17.021  16.929  1.00  0.00
ATOM   1696  H2  WAT   543       2.146  18.432  16.494  1.00  0.00
TER
ATOM   1697  O   WAT   544       0.692  19.713  19.081  1.00  0.00
ATOM   1698  H1  WAT   544      -0.084  19.234  19.371  1.00  0.00
ATOM   1699  H2  WAT   544       1.343  19.034  18.906  1.00  0.00
TER
ATOM   1700  O   WAT   545      -5.292  20.025  19.958  1.00  0.00
ATOM   1701  H1  WAT   545      -6.123  19.770  20.358  1.00  0.00
ATOM   1702  H2  WAT   545      -4.683  20.097  20.694  1.00  0.00
TER
ATOM   1703  O   WAT   546      -6.882  14.986  13.743  1.00  0.00
ATOM   1704  H1  WAT   546      -7.771  15.327  13.641  1.00  0.00
ATOM   1705  H2  WAT   546      -6.598  14.786  12.851  1.00  0.00
TER
ATOM   1706  O   WAT   547      -8.919  17.586  19.627  1.00  0.00
ATOM   1707  H1  WAT   547      -8.347  16.818  19.627  1.00  0.00
ATOM   1708  H2  WAT   547      -8.919  17.885  18.717  1.00  0.00
TER
ATOM   1709  O   WAT   548       1.163  15.196  19.315  1.00  0.00
ATOM   1710  H1  WAT   548       1.540  14.323  19.202  1.00  0.00
ATOM   1711  H2  WAT   548       1.065  15.532  18.424  1.00  0.00
TER
ATOM   1712  O   WAT   549      -4.706  13.569  14.776  1.00  0.00
ATOM   1713  H1  WAT   549      -4.600  14.469  15.083  1.00  0.00
ATOM   1714  H2  WAT   549      -5.617  13.521  14.486  1.00  0.00
TER
ATOM   1715  O   WAT   550       4.946  12.691  16.247  1.00  0.00
ATOM   1716  H1  WAT   550       5.767  12.201  16.290  1.00  0.00
ATOM   1717  H2  WAT   550       4.979  13.281  17.001  1.00  0.00
TER
ATOM   1718  O   WAT   551      -7.058  15.491  20.022  1.00  0.00
ATOM   1719  H1  WAT   551      -6.377  15.755  20.640  1.00  0.00
ATOM   1720  H2  WAT   551      -7.373  14.651  20.355  1.00  0.00
TER
ATOM   1721  O   WAT   552      -2.865  16.537  19.109  1.00  0.00
ATOM   1722  H1  WAT   552      -2.358  17.036  19.749  1.00  0.00
ATOM   1723  H2  WAT   552      -2.334  15.761  18.933  1.00  0.00
TER
ATOM   1724  O   WAT   553       5.182  14.631  19.020  1.00  0.00
ATOM   1725  H1  WAT   553       4.477  14.920  19.601  1.00  0.00
ATOM   1726  H2  WAT   553       5.543  15.441  18.660  1.00  0.00
TER
ATOM   1727  O   WAT   554       8.250  14.077  19.411  1.00  0.00
ATOM   1728  H1  WAT   554       7.303  14.111  19.543  1.00  0.00
ATOM   1729  H2  WAT   554       8.575  14.891  19.796  1.00  0.00
TER
ATOM   1730  O   WAT   555      -1.218  10.377  17.707  1.00  0.00
ATOM   1731  H1  WAT   555      -0.910   9.821  16.990  1.00  0.00
ATOM   1732  H2  WAT   555      -2.147  10.511  17.524  1.00  0.00
TER
ATOM   1733  O   WAT   556       1.171  18.441  14.443  1.00  0.00
ATOM   1734  H1  WAT   556       0.243  18.375  14.672  1.00  0.00
ATOM   1735  H2  WAT   556       1.323  19.379  14.328  1.00  0.00
TER
ATOM   1736  O   WAT   557       1.157  14.713  11.439  1.00  0.00
ATOM   1737  H1  WAT   557       0.218  14.875  11.525  1.00  0.00
ATOM   1738  H2  WAT   557       1.476  15.432  10.893  1.00  0.00
TER
ATOM   1739  O   WAT   558       5.200  20.003  14.946  1.00  0.00
ATOM   1740  H1  WAT   558       4.581  19.665  14.299  1.00  0.00
ATOM   1741  H2  WAT   558       5.183  19.359  15.654  1.00  0.00
TER
ATOM   1742  O   WAT   559      -3.224  18.968  17.225  1.00  0.00
ATOM   1743  H1  WAT   559      -3.628  18.256  16.729  1.00  0.00
ATOM   1744  H2  WAT   559      -3.137  18.623  18.114  1.00  0.00
TER
ATOM   1745  O   WAT   560       3.377  19.242  11.954  1.00  0.00
ATOM   1746  H1  WAT   560       3.816  18.404  11.807  1.00  0.00
ATOM   1747  H2  WAT   560       4.090  19.875  12.040  1.00  0.00
TER
ATOM   1748  O   WAT   561       6.958  10.496  10.268  1.00  0.00
ATOM   1749  H1  WAT   561       6.646  10.589  11.168  1.00  0.00
ATOM   1750  H2  WAT   561       7.720  11.075  10.217  1.00  0.00
TER
ATOM   1751  O   WAT   562      -6.523  17.862  14.725  1.00  0.00
ATOM   1752  H1  WAT   562      -6.644  18.589  14.114  1.00  0.00
ATOM   1753  H2  WAT   562      -6.833  17.093  14.248  1.00  0.00
TER
ATOM   1754  O   WAT   563      -8.885  21.034  20.532  1.00  0.00
ATOM   1755  H1  WAT   563      -8.807  21.169  19.588  1.00  0.00
ATOM   1756  H2  WAT   563      -8.271  20.325  20.725  1.00  0.00
TER
ATOM   1757  O   WAT   564      -4.057  11.206  18.108  1.00  0.00
ATOM   1758  H1  WAT   564      -4.500  11.987  17.776  1.00  0.00
ATOM   1759  H2  WAT   564      -3.498  11.529  18.815  1.00  0.00
TER
ATOM   1760  O   WAT   565      -0.941  10.827  12.988  1.00  0.00
ATOM   1761  H1  WAT   565      -1.566  10.823  13.714  1.00  0.00
ATOM   1762  H2  WAT   565      -1.028   9.960  12.592  1.00  0.00
TER
ATOM   1763  O   WAT   566      -2.019  11.751  19.967  1.00  0.00
ATOM   1764  H1  WAT   566      -1.722  12.657  19.886  1.00  0.00
ATOM   1765  H2  WAT   566      -1.471  11.263  19.353  1.00  0.00
TER
ATOM   1766  O   WAT   567      -4.266  16.329  15.836  1.00  0.00
ATOM   1767  H1  WAT   567      -4.491  16.113  16.741  1.00  0.00
ATOM   1768  H2  WAT   567      -5.046  16.762  15.490  1.00  0.00
TER
ATOM   1769  O   WAT   568       2.964  16.336  14.435  1.00  0.00
ATOM   1770  H1  WAT   568       2.365  17.059  14.251  1.00  0.00
ATOM   1771  H2  WAT   568       3.512  16.273  13.653  1.00  0.00
TER
ATOM   1772  O   WAT   569       1.571  14.972  16.465  1.00  0.00
ATOM   1773  H1  WAT   569       1.964  15.289  15.652  1.00  0.00
ATOM   1774  H2  WAT   569       1.932  14.093  16.580  1.00  0.00
TER
ATOM   1775  O   WAT   570      -9.393  11.562  18.688  1.00  0.00
ATOM   1776  H1  WAT   570      -9.682  12.132  19.401  1.00  0.00
ATOM   1777  H2  WAT   570      -8.648  11.082  19.051  1.00  0.00
TER
ATOM   1778  O   WAT   571      -9.206  15.504   9.899  1.00  0.00
ATOM   1779  H1  WAT   571      -9.288  16.447  10.040  1.00  0.00
ATOM   1780  H2  WAT   571      -9.558  15.362   9.020  1.00  0.00
TER
ATOM   1781  O   WAT   572       2.156  17.563  20.560  1.00  0.00
ATOM   1782  H1  WAT   572       1.424  18.071  20.909  1.00  0.00
ATOM   1783  H2  WAT   572       1.759  16.746  20.259  1.00  0.00
TER
ATOM   1784  O   WAT   573      -1.406  14.238  18.966  1.00  0.00
ATOM   1785  H1  WAT   573      -1.402  13.797  18.116  1.00  0.00
ATOM   1786  H2  WAT   573      -0.511  14.560  19.073  1.00  0.00
TER
ATOM   1787  O   WAT   574      -5.556  14.121  17.925  1.00  0.00
ATOM   1788  H1  WAT   574      -5.896  14.598  18.682  1.00  0.00
ATOM   1789  H2  WAT   574      -6.318  13.667  17.565  1.00  0.00
TER
ATOM   1790  O   WAT   575      -1.344  15.239  11.956  1.00  0.00
ATOM   1791  H1  WAT   575      -1.223  15.198  12.905  1.00  0.00
ATOM   1792  H2  WAT   575      -1.729  16.102  11.801  1.00  0.00
TER
ATOM   1793  O   WAT   576       2.619  13.016  19.973  1.00  0.00
ATOM   1794  H1  WAT   576       2.636  13.467  20.817  1.00  0.00
ATOM   1795  H2  WAT   576       2.370  12.116  20.186  1.00  0.00
TER
ATOM   1796  O   WAT   577      -2.332  17.549  11.355  1.00  0.00
ATOM   1797  H1  WAT   577      -2.900  17.101  10.728  1.00  0.00
ATOM   1798  H2  WAT   577      -1.623  17.909  10.821  1.00  0.00
TER
ATOM   1799  O   WAT   578      -8.241  13.042  16.841  1.00  0.00
ATOM   1800  H1  WAT   578      -8.527  12.678  17.679  1.00  0.00
ATOM   1801  H2  WAT   578      -8.303  12.311  16.228  1.00  0.00
TER
ATOM   1802  O   WAT   579       5.972  20.542  19.420  1.00  0.00
ATOM   1803  H1  WAT   579       6.692  21.037  19.029  1.00  0.00
ATOM   1804  H2  WAT   579       5.770  19.863  18.775  1.00  0.00
TER
ATOM   1805  O   WAT   580       1.433  11.935  13.563  1.00  0.00
ATOM   1806  H1  WAT   580       0.619  11.437  13.487  1.00  0.00
ATOM   1807  H2  WAT   580       1.239  12.775  13.146  1.00  0.00
TER
ATOM   1808  O   WAT   581       4.148  16.307  11.859  1.00  0.00
ATOM   1809  H1  WAT   581       5.035  16.619  11.684  1.00  0.00
ATOM   1810  H2  WAT   581       4.118  15.435  11.467  1.00  0.00
TER
ATOM   1811  O   WAT   582      -4.743  21.213  17.265  1.00  0.00
ATOM   1812  H1  WAT   582      -4.226  20.410  17.211  1.00  0.00
ATOM   1813  H2  WAT   582      -5.195  21.151  18.107  1.00  0.00
TER
ATOM   1814  O   WAT   583       6.419  17.619  11.327  1.00  0.00
ATOM   1815  H1  WAT   583       6.335  18.050  10.477  1.00  0.00
ATOM   1816  H2  WAT   583       7.138  18.078  11.760  1.00  0.00
TER
ATOM   1817  O   WAT   584      -8.748  18.178  10.801  1.00  0.00
ATOM   1818  H1  WAT   584      -7.879  18.461  11.085  1.00  0.00
ATOM   1819  H2  WAT   584      -9.239  18.992  10.686  1.00  0.00
TER
ATOM   1820  O   WAT   585      -1.585  19.566  14.922  1.00  0.00
ATOM   1821  H1  WAT   585      -1.128  20.376  15.148  1.00  0.00
ATOM   1822  H2  WAT   585      -1.936  19.248  15.754  1.00  0.00
TER
ATOM   1823  O   WAT   586      -5.683   9.909  15.394  1.00  0.00
ATOM   1824  H1  WAT   586      -5.812   9.901  16.343  1.00  0.00
ATOM   1825  H2  WAT   586      -6.507  10.248  15.043  1.00  0.00
TER
ATOM   1826  O   WAT   587      -6.763  19.996  12.929  1.00  0.00
ATOM   1827  H1  WAT   587      -7.371  20.736  12.939  1.00  0.00
ATOM   1828  H2  WAT   587      -6.289  20.086  12.103  1.00  0.00
TER
ATOM   1829  O   WAT   588       6.176  13.116  13.414  1.00  0.00
ATOM   1830  H1  WAT   588       5.547  13.221  12.700  1.00  0.00
ATOM   1831  H2  WAT   588       5.681  13.336  14.203  1.00  0.00
TER
ATOM   1832  O   WAT   589      -1.856  15.395  14.830  1.00  0.00
ATOM   1833  H1  WAT   589      -2.564  15.864  15.271  1.00  0.00
ATOM   1834  H2  WAT   589      -1.571  14.737  15.464  1.00  0.00
TER
ATOM   1835  O   WAT   590       2.176  12.120  16.269  1.00  0.00
ATOM   1836  H1  WAT   590       2.053  12.139  15.320  1.00  0.00
ATOM   1837  H2  WAT   590       3.124  12.168  16.389  1.00  0.00
TER
ATOM   1838  O   WAT   591      -3.652  13.704  12.205  1.00  0.00
ATOM   1839  H1  WAT   591      -2.803  14.141  12.139  1.00  0.00
ATOM   1840  H2  WAT   591      -4.019  14.016  13.032  1.00  0.00
TER
ATOM   1841  O   WAT   592       5.269  18.275  17.118  1.00  0.00
ATOM   1842  H1  WAT   592       4.328  18.290  17.293  1.00  0.00
ATOM   1843  H2  WAT   592       5.583  17.488  17.564  1.00  0.00
TER
ATOM   1844  O   WAT   593      -4.753  19.957  10.678  1.00  0.00
ATOM   1845  H1  WAT   593      -3.987  19.845  11.241  1.00  0.00
ATOM   1846  H2  WAT   593      -4.675  19.261  10.026  1.00  0.00
TER
ATOM   1847  O   WAT   594      -6.058  17.389  11.362  1.00  0.00
ATOM   1848  H1  WAT   594      -5.978  16.442  11.473  1.00  0.00
ATOM   1849  H2  WAT   594      -5.166  17.720  11.468  1.00  0.00
TER
ATOM   1850  O   WAT   595      -2.721  19.953  12.652  1.00  0.00
ATOM   1851  H1  WAT   595      -2.299  19.787  13.496  1.00  0.00
ATOM   1852  H2  WAT   595      -2.596  19.143  12.158  1.00  0.00
TER
ATOM   1853  O   WAT   596      -0.208  18.977   9.900  1.00  0.00
ATOM   1854  H1  WAT   596       0.312  18.262   9.534  1.00  0.00
ATOM   1855  H2  WAT   596       0.439  19.616  10.200  1.00  0.00
TER
ATOM   1856  O   WAT   597      -3.825  16.027   9.598  1.00  0.00
ATOM   1857  H1  WAT   597      -4.026  15.163   9.960  1.00  0.00
ATOM   1858  H2  WAT   597      -3.996  15.940   8.660  1.00  0.00
TER
ATOM   1859  O   WAT   598       3.654  10.837  12.127  1.00  0.00
ATOM   1860  H1  WAT   598       3.934   9.994  12.483  1.00  0.00
ATOM   1861  H2  WAT   598       2.880  11.070  12.641  1.00  0.00
TER
ATOM   1862  O   WAT   599      -5.027  13.127   9.586  1.00  0.00
ATOM   1863  H1  WAT   599      -4.724  13.133   8.678  1.00  0.00
ATOM   1864  H2  WAT   599      -4.287  12.777  10.083  1.00  0.00
TER
ATOM   1865  O   WAT   600      -1.808  12.070  10.572  1.00  0.00
ATOM   1866  H1  WAT   600      -2.156  11.393   9.992  1.00  0.00
ATOM   1867  H2  WAT   600      -1.607  11.609  11.386  1.00  0.00
TER
ATOM   1868  O   WAT   601       8.032  20.075  12.737  1.00  0.00
ATOM   1869  H1  WAT   601       8.794  20.645  12.843  1.00  0.00
ATOM   1870  H2  WAT   601       8.047  19.508  13.508  1.00  0.00
TER
ATOM   1871  O   WAT   602      -8.468  18.599  16.968  1.00  0.00
ATOM   1872  H1  WAT   602      -9.123  18.330  16.324  1.00  0.00
ATOM   1873  H2  WAT   602      -7.630  18.489  16.518  1.00  0.00
TER
ATOM   1874  O   WAT   603       4.481  13.393  11.190  1.00  0.00
ATOM   1875  H1  WAT   603       4.900  13.206  10.350  1.00  0.00
ATOM   1876  H2  WAT   603       4.175  12.541  11.500  1.00  0.00
TER
ATOM   1877  O   WAT   604       7.980  18.306  14.888  1.00  0.00
ATOM   1878  H1  WAT   604       7.605  17.538  14.456  1.00  0.00
ATOM   1879  H2  WAT   604       7.251  18.688  15.375  1.00  0.00
TER
ATOM   1880  O   WAT   605      -9.254  15.809  12.911  1.00  0.00
ATOM   1881  H1  WAT   605     -10.158  16.072  12.736  1.00  0.00
ATOM   1882  H2  WAT   605      -8.770  16.080  12.131  1.00  0.00
TER
ATOM   1883  O   WAT   606       7.255  16.531  18.188  1.00  0.00
ATOM   1884  H1  WAT   606       7.779  16.038  17.557  1.00  0.00
ATOM   1885  H2  WAT   606       7.841  16.666  18.933  1.00  0.00
TER
ATOM   1886  O   WAT   607      -6.711  14.865  10.820  1.00  0.00
ATOM   1887  H1  WAT   607      -6.002  14.444  10.335  1.00  0.00
ATOM   1888  H2  WAT   607      -7.427  14.933  10.188  1.00  0.00
TER
ATOM   1889  O   WAT   608      -7.064  10.919   9.860  1.00  0.00
ATOM   1890  H1  WAT   608      -6.341  11.460  10.178  1.00  0.00
ATOM   1891  H2  WAT   608      -6.791  10.646   8.985  1.00  0.00
TER
ATOM   1892  O   WAT   609       6.745  15.789  14.128  1.00  0.00
ATOM   1893  H1  WAT   609       7.241  15.556  14.912  1.00  0.00
ATOM   1894  H2  WAT   609       6.547  14.950  13.711  1.00  0.00
TER
ATOM   1895  O   WAT   610      -7.375  10.170  19.763  1.00  0.00
ATOM   1896  H1  WAT   610      -6.727   9.620  19.322  1.00  0.00
ATOM   1897  H2  WAT   610      -6.954  10.424  20.584  1.00  0.00
TER
ATOM   1898  O   WAT   611       8.174  14.425  16.661  1.00  0.00
ATOM   1899  H1  WAT   611       8.064  14.270  17.600  1.00  0.00
ATOM   1900  H2  WAT   611       8.935  13.897  16.419  1.00  0.00
TER
ATOM   1901  O   WAT   612       9.063  12.255   9.902  1.00  0.00
ATOM   1902  H1  WAT   612       9.988  12.124   9.694  1.00  0.00
ATOM   1903  H2  WAT   612       9.041  12.335  10.856  1.00  0.00
TER
ATOM   1904  O   WAT   613       9.137  13.027  12.528  1.00  0.00
ATOM   1905  H1  WAT   613       8.342  12.961  13.057  1.00  0.00
ATOM   1906  H2  WAT   613       9.341  13.962  12.516  1.00  0.00
TER
ATOM   1907  O   WAT   614       5.569  11.356  18.977  1.00  0.00
ATOM   1908  H1  WAT   614       6.010  11.301  18.130  1.00  0.00
ATOM   1909  H2  WAT   614       5.300  12.272  19.048  1.00  0.00
TER
ATOM   1910  O   WAT   615       7.433  10.988  16.988  1.00  0.00
ATOM   1911  H1  WAT   615       7.372  10.044  16.841  1.00  0.00
ATOM   1912  H2  WAT   615       8.212  11.096  17.534  1.00  0.00
TER
ATOM   1913  O   WAT   616      -7.639  10.959  13.454  1.00  0.00
ATOM   1914  H1  WAT   616      -6.881  11.072  12.880  1.00  0.00
ATOM   1915  H2  WAT   616      -8.101  11.796  13.408  1.00  0.00
TER
ATOM   1916  O   WAT   617      -1.098  13.073  16.444  1.00  0.00
ATOM   1917  H1  WAT   617      -1.910  12.698  16.104  1.00  0.00
ATOM   1918  H2  WAT   617      -0.594  12.317  16.746  1.00  0.00
TER
ATOM   1919  O   WAT   618       3.405   9.737  17.682  1.00  0.00
ATOM   1920  H1  WAT   618       4.008  10.309  18.157  1.00  0.00
ATOM   1921  H2  WAT   618       2.664  10.301  17.460  1.00  0.00
TER
ATOM   1922  O   WAT   619       6.548  10.139  12.956  1.00  0.00
ATOM   1923  H1  WAT   619       6.743  11.037  13.223  1.00  0.00
ATOM   1924  H2  WAT   619       5.761   9.908  13.450  1.00  0.00
TER
ATOM   1925  O   WAT   620      -5.267  11.485  11.994  1.00  0.00
ATOM   1926  H1  WAT   620      -4.737  10.698  11.865  1.00  0.00
ATOM   1927  H2  WAT   620      -4.634  12.164  12.228  1.00  0.00
TER
ATOM   1928  O   WAT   621      -3.073  11.223  15.049  1.00  0.00
ATOM   1929  H1  WAT   621      -3.703  10.521  15.216  1.00  0.00
ATOM   1930  H2  WAT   621      -3.612  11.983  14.832  1.00  0.00
TER
ATOM   1931  O   WAT   622       2.560  17.936  -1.575  1.00  0.00
ATOM   1932  H1  WAT   622       2.479  17.021  -1.845  1.00  0.00
ATOM   1933  H2  WAT   622       2.146  18.432  -2.281  1.00  0.00
TER
ATOM   1934  O   WAT   623       0.692  19.713   0.306  1.00  0.00
ATOM   1935  H1  WAT   623      -0.084  19.234   0.596  1.00  0.00
ATOM   1936  H2  WAT   623       1.343  19.034   0.132  1.00  0.00
TER
ATOM   1937  O   WAT   624      -5.292  20.025   1.184  1.00  0.00
ATOM   1938  H1  WAT   624      -6.123  19.770   1.584  1.00  0.00
ATOM   1939  H2  WAT   624      -4.683  20.097   1.920  1.00  0.00
TER
ATOM   1940  O   WAT   625      -6.882  14.986  -5.032  1.00  0.00
ATOM   1941  H1  WAT   625      -7.771  15.327  -5.134  1.00  0.00
ATOM   1942  H2  WAT   625      -6.598  14.786  -5.924  1.00  0.00
TER
ATOM   1943  O   WAT   626      -8.919  17.586   0.852  1.00  0.00
ATOM   1944  H1  WAT   626      -8.347  16.818   0.853  1.00  0.00
ATOM   1945  H2  WAT   626      -8.919  17.885  -0.057  1.00  0.00
TER
ATOM   1946  O   WAT   627      -7.677  12.995   2.639  1.00  0.00
ATOM   1947  H1  WAT   627      -7.856  12.097   2.919  1.00  0.00
ATOM   1948  H2  WAT   627      -8.079  13.542   3.314  1.00  0.00
TER
ATOM   1949  O   WAT   628       1.163  15.196   0.540  1.00  0.00
ATOM   1950  H1  WAT   628       1.540  14.323   0.428  1.00  0.00
ATOM   1951  H2  WAT   628       1.065  15.532  -0.351  1.00  0.00
TER
ATOM   1952  O   WAT   629      -4.706  13.569  -3.998  1.00  0.00
ATOM   1953  H1  WAT   629      -4.600  14.469  -3.691  1.00  0.00
ATOM   1954  H2  WAT   629      -5.617  13.521  -4.289  1.00  0.00
TER
ATOM   1955  O   WAT   630       4.946  12.691  -2.527  1.00  0.00
ATOM   1956  H1  WAT   630       5.767  12.201  -2.484  1.00  0.00
ATOM   1957  H2  WAT   630       4.979  13.281  -1.774  1.00  0.00
TER
ATOM   1958  O   WAT   631      -7.058  15.491   1.247  1.00  0.00
ATOM   1959  H1  WAT   631      -6.377  15.755   1.866  1.00  0.00
ATOM   1960  H2  WAT   631      -7.373  14.651   1.581  1.00  0.00
TER
ATOM   1961  O   WAT   632      -2.865  16.537   0.335  1.00  0.00
ATOM   1962  H1  WAT   632      -2.358  17.036   0.975  1.00  0.00
ATOM   1963  H2  WAT   632      -2.334  15.761   0.158  1.00  0.00
TER
ATOM   1964  O   WAT   633       9.236  14.708   4.037  1.00  0.00
ATOM   1965  H1  WAT   633       8.531  15.096   3.519  1.00  0.00
ATOM   1966  H2  WAT   633       9.501  15.403   4.640  1.00  0.00
TER
ATOM   1967  O   WAT   634      -4.582  11.177   4.601  1.00  0.00
ATOM   1968  H1  WAT   634      -4.580  11.695   3.795  1.00  0.00
ATOM   1969  H2  WAT   634      -5.411  10.700   4.578  1.00  0.00
TER
ATOM   1970  O   WAT   635       5.182  14.631   0.246  1.00  0.00
ATOM   1971  H1  WAT   635       4.477  14.920   0.826  1.00  0.00
ATOM   1972  H2  WAT   635       5.543  15.441  -0.114  1.00  0.00
TER
ATOM   1973  O   WAT   636      -4.900  12.888   2.608  1.00  0.00
ATOM   1974  H1  WAT   636      -4.559  13.733   2.313  1.00  0.00
ATOM   1975  H2  WAT   636      -5.839  13.037   2.724  1.00  0.00
TER
ATOM   1976  O   WAT   637       8.250  14.077   0.637  1.00  0.00
ATOM   1977  H1  WAT   637       7.303  14.111   0.768  1.00  0.00
ATOM   1978  H2  WAT   637       8.575  14.891   1.022  1.00  0.00
TER
ATOM   1979  O   WAT   638      -1.218  10.377  -1.068  1.00  0.00
ATOM   1980  H1  WAT   638      -0.910   9.821  -1.784  1.00  0.00
ATOM   1981  H2  WAT   638      -2.147  10.511  -1.250  1.00  0.00
TER
ATOM   1982  O   WAT   639       1.171  18.441  -4.332  1.00  0.00
ATOM   1983  H1  WAT   639       0.243  18.375  -4.103  1.00  0.00
ATOM   1984  H2  WAT   639       1.323  19.379  -4.446  1.00  0.00
TER
ATOM   1985  O   WAT   640       1.157  14.713  -7.335  1.00  0.00
ATOM   1986  H1  WAT   640       0.218  14.875  -7.250  1.00  0.00
ATOM   1987  H2  WAT   640       1.476  15.432  -7.881  1.00  0.00
TER
ATOM   1988  O   WAT   641       7.679  19.395   2.643  1.00  0.00
ATOM   1989  H1  WAT   641       6.851  19.464   2.168  1.00  0.00
ATOM   1990  H2  WAT   641       8.274  19.980   2.175  1.00  0.00
TER
ATOM   1991  O   WAT   642       5.200  20.003  -3.828  1.00  0.00
ATOM   1992  H1  WAT   642       4.581  19.665  -4.475  1.00  0.00
ATOM   1993  H2  WAT   642       5.183  19.359  -3.120  1.00  0.00
TER
ATOM   1994  O   WAT   643       4.643  16.182   3.589  1.00  0.00
ATOM   1995  H1  WAT   643       4.230  17.007   3.843  1.00  0.00
ATOM   1996  H2  WAT   643       3.911  15.596   3.396  1.00  0.00
TER
ATOM   1997  O   WAT   644      -3.224  18.968  -1.550  1.00  0.00
ATOM   1998  H1  WAT   644      -3.628  18.256  -2.045  1.00  0.00
ATOM   1999  H2  WAT   644      -3.137  18.623  -0.661  1.00  0.00
TER
ATOM   2000  O   WAT   645      -4.511  15.742   2.230  1.00  0.00
ATOM   2001  H1  WAT   645      -3.959  15.852   1.456  1.00  0.00
ATOM   2002  H2  WAT   645      -3.997  16.116   2.946  1.00  0.00
TER
ATOM   2003  O   WAT   646       3.377  19.242  -6.821  1.00  0.00
ATOM   2004  H1  WAT   646       3.816  18.404  -6.967  1.00  0.00
ATOM   2005  H2  WAT   646       4.090  19.875  -6.734  1.00  0.00
TER
ATOM   2006  O   WAT   647      -4.837  19.264   5.841  1.00  0.00
ATOM   2007  H1  WAT   647      -4.976  20.136   6.210  1.00  0.00
ATOM   2008  H2  WAT   647      -5.719  18.921   5.696  1.00  0.00
TER
ATOM   2009  O   WAT   648       6.958  10.496  -8.507  1.00  0.00
ATOM   2010  H1  WAT   648       6.646  10.589  -7.607  1.00  0.00
ATOM   2011  H2  WAT   648       7.720  11.075  -8.557  1.00  0.00
TER
ATOM   2012  O   WAT   649      -6.523  17.862  -4.049  1.00  0.00
ATOM   2013  H1  WAT   649      -6.644  18.589  -4.661  1.00  0.00
ATOM   2014  H2  WAT   649      -6.833  17.093  -4.526  1.00  0.00
TER
ATOM   2015  O   WAT   650      -8.885  21.034   1.758  1.00  0.00
ATOM   2016  H1  WAT   650      -8.807  21.169   0.813  1.00  0.00
ATOM   2017  H2  WAT   650      -8.271  20.325   1.951  1.00  0.00
TER
ATOM   2018  O   WAT   651       8.169  15.234   7.471  1.00  0.00
ATOM   2019  H1  WAT   651       7.553  15.742   6.942  1.00  0.00
ATOM   2020  H2  WAT   651       7.848  14.333   7.413  1.00  0.00
TER
ATOM   2021  O   WAT   652      -4.057  11.206  -0.667  1.00  0.00
ATOM   2022  H1  WAT   652      -4.500  11.987  -0.998  1.00  0.00
ATOM   2023  H2  WAT   652      -3.498  11.529   0.040  1.00  0.00
TER
ATOM   2024  O   WAT   653       0.230  14.073   4.937  1.00  0.00
ATOM   2025  H1  WAT   653      -0.232  14.281   5.749  1.00  0.00
ATOM   2026  H2  WAT   653      -0.172  13.259   4.634  1.00  0.00
TER
ATOM   2027  O   WAT   654       5.230  15.294   6.067  1.00  0.00
ATOM   2028  H1  WAT   654       4.380  14.994   6.388  1.00  0.00
ATOM   2029  H2  WAT   654       5.071  15.538   5.155  1.00  0.00
TER
ATOM   2030  O   WAT   655       2.325  16.794   8.166  1.00  0.00
ATOM   2031  H1  WAT   655       2.651  15.960   7.827  1.00  0.00
ATOM   2032  H2  WAT   655       3.113  17.317   8.314  1.00  0.00
TER
ATOM   2033  O   WAT   656      -0.941  10.827  -5.786  1.00  0.00
ATOM   2034  H1  WAT   656      -1.566  10.823  -5.061  1.00  0.00
ATOM   2035  H2  WAT   656      -1.028   9.960  -6.182  1.00  0.00
TER
ATOM   2036  O   WAT   657      -2.019  11.751   1.192  1.00  0.00
ATOM   2037  H1  WAT   657      -1.722  12.657   1.112  1.00  0.00
ATOM   2038  H2  WAT   657      -1.471  11.263   0.578  1.00  0.00
TER
ATOM   2039  O   WAT   658      -4.266  16.329  -2.938  1.00  0.00
ATOM   2040  H1  WAT   658      -4.491  16.113  -2.034  1.00  0.00
ATOM   2041  H2  WAT   658      -5.046  16.762  -3.284  1.00  0.00
TER
ATOM   2042  O   WAT   659       2.964  16.336  -4.339  1.00  0.00
ATOM   2043  H1  WAT   659       2.365  17.059  -4.523  1.00  0.00
ATOM   2044  H2  WAT   659       3.512  16.273  -5.122  1.00  0.00
TER
ATOM   2045  O   WAT   660      -1.826  17.228   7.728  1.00  0.00
ATOM   2046  H1  WAT   660      -1.921  16.287   7.578  1.00  0.00
ATOM   2047  H2  WAT   660      -0.982  17.449   7.332  1.00  0.00
TER
ATOM   2048  O   WAT   661       1.571  14.972  -2.309  1.00  0.00
ATOM   2049  H1  WAT   661       1.964  15.289  -3.122  1.00  0.00
ATOM   2050  H2  WAT   661       1.932  14.093  -2.195  1.00  0.00
TER
ATOM   2051  O   WAT   662      -6.695  13.639   5.881  1.00  0.00
ATOM   2052  H1  WAT   662      -7.088  14.487   6.088  1.00  0.00
ATOM   2053  H2  WAT   662      -7.383  13.002   6.072  1.00  0.00
TER
ATOM   2054  O   WAT   663      -0.120  13.723   8.951  1.00  0.00
ATOM   2055  H1  WAT   663      -0.810  13.530   9.585  1.00  0.00
ATOM   2056  H2  WAT   663       0.623  14.006   9.483  1.00  0.00
TER
ATOM   2057  O   WAT   664      -9.393  11.562  -0.086  1.00  0.00
ATOM   2058  H1  WAT   664      -9.682  12.132   0.626  1.00  0.00
ATOM   2059  H2  WAT   664      -8.648  11.082   0.277  1.00  0.00
TER
ATOM   2060  O   WAT   665      -9.206  15.504  -8.876  1.00  0.00
ATOM   2061  H1  WAT   665      -9.288  16.447  -8.734  1.00  0.00
ATOM   2062  H2  WAT   665      -9.558  15.362  -9.755  1.00  0.00
TER
ATOM   2063  O   WAT   666       2.156  17.563   1.786  1.00  0.00
ATOM   2064  H1  WAT   666       1.424  18.071   2.135  1.00  0.00
ATOM   2065  H2  WAT   666       1.759  16.746   1.485  1.00  0.00
TER
ATOM   2066  O   WAT   667      -1.406  14.238   0.191  1.00  0.00
ATOM   2067  H1  WAT   667      -1.402  13.797  -0.658  1.00  0.00
ATOM   2068  H2  WAT   667      -0.511  14.560   0.298  1.00  0.00
TER
ATOM   2069  O   WAT   668      -5.556  14.121  -0.849  1.00  0.00
ATOM   2070  H1  WAT   668      -5.896  14.598  -0.093  1.00  0.00
ATOM   2071  H2  WAT   668      -6.318  13.667  -1.209  1.00  0.00
TER
ATOM   2072  O   WAT   669      -1.344  15.239  -6.818  1.00  0.00
ATOM   2073  H1  WAT   669      -1.223  15.198  -5.869  1.00  0.00
ATOM   2074  H2  WAT   669      -1.729  16.102  -6.973  1.00  0.00
TER
ATOM   2075  O   WAT   670       2.619  13.016   1.198  1.00  0.00
ATOM   2076  H1  WAT   670       2.636  13.467   2.042  1.00  0.00
ATOM   2077  H2  WAT   670       2.370  12.116   1.412  1.00  0.00
TER
ATOM   2078  O   WAT   671      -2.332  17.549  -7.420  1.00  0.00
ATOM   2079  H1  WAT   671      -2.900  17.101  -8.046  1.00  0.00
ATOM   2080  H2  WAT   671      -1.623  17.909  -7.953  1.00  0.00
TER
ATOM   2081  O   WAT   672       6.046  10.429   7.037  1.00  0.00
ATOM   2082  H1  WAT   672       6.370   9.698   7.563  1.00  0.00
ATOM   2083  H2  WAT   672       6.082  10.110   6.135  1.00  0.00
TER
ATOM   2084  O   WAT   673      -1.105  18.298   1.938  1.00  0.00
ATOM   2085  H1  WAT   673      -0.738  17.824   2.684  1.00  0.00
ATOM   2086  H2  WAT   673      -1.295  19.172   2.279  1.00  0.00
TER
ATOM   2087  O   WAT   674      -8.241  13.042  -1.933  1.00  0.00
ATOM   2088  H1  WAT   674      -8.527  12.678  -1.095  1.00  0.00
ATOM   2089  H2  WAT   674      -8.303  12.311  -2.547  1.00  0.00
TER
ATOM   2090  O   WAT   675      -3.315  17.339   4.256  1.00  0.00
ATOM   2091  H1  WAT   675      -3.620  18.218   4.481  1.00  0.00
ATOM   2092  H2  WAT   675      -2.361  17.399   4.292  1.00  0.00
TER
ATOM   2093  O   WAT   676       5.972  20.542   0.646  1.00  0.00
ATOM   2094  H1  WAT   676       6.692  21.037   0.255  1.00  0.00
ATOM   2095  H2  WAT   676       5.770  19.863   0.001  1.00  0.00
TER
ATOM   2096  O   WAT   677       1.433  11.935  -5.212  1.00  0.00
ATOM   2097  H1  WAT   677       0.619  11.437  -5.287  1.00  0.00
ATOM   2098  H2  WAT   677       1.239  12.775  -5.628  1.00  0.00
TER
ATOM   2099  O   WAT   678       1.354  20.613   6.532  1.00  0.00
ATOM   2100  H1  WAT   678       1.287  19.692   6.278  1.00  0.00
ATOM   2101  H2  WAT   678       0.724  20.710   7.247  1.00  0.00
TER
ATOM   2102  O   WAT   679       4.148  16.307  -6.915  1.00  0.00
ATOM   2103  H1  WAT   679       5.035  16.619  -7.090  1.00  0.00
ATOM   2104  H2  WAT   679       4.118  15.435  -7.307  1.00  0.00
TER
ATOM   2105  O   WAT   680      -4.743  21.213  -1.509  1.00  0.00
ATOM   2106  H1  WAT   680      -4.226  20.410  -1.564  1.00  0.00
ATOM   2107  H2  WAT   680      -5.195  21.151  -0.668  1.00  0.00
TER
ATOM   2108  O   WAT   681      -7.259  18.179   5.403  1.00  0.00
ATOM   2109  H1  WAT   681      -7.617  18.845   5.991  1.00  0.00
ATOM   2110  H2  WAT   681      -7.553  17.348   5.775  1.00  0.00
TER
ATOM   2111  O   WAT   682      -4.058  18.638   8.287  1.00  0.00
ATOM   2112  H1  WAT   682      -4.358  18.783   7.390  1.00  0.00
ATOM   2113  H2  WAT   682      -3.286  18.078   8.195  1.00  0.00
TER
ATOM   2114  O   WAT   683       6.419  17.619  -7.447  1.00  0.00
ATOM   2115  H1  WAT   683       6.335  18.050  -8.298  1.00  0.00
ATOM   2116  H2  WAT   683       7.138  18.078  -7.015  1.00  0.00
TER
ATOM   2117  O   WAT   684       7.496  20.075   5.630  1.00  0.00
ATOM   2118  H1  WAT   684       6.771  20.668   5.433  1.00  0.00
ATOM   2119  H2  WAT   684       8.024  20.068   4.831  1.00  0.00
TER
ATOM   2120  O   WAT   685      -8.748  18.178  -7.973  1.00  0.00
ATOM   2121  H1  WAT   685      -7.879  18.461  -7.690  1.00  0.00
ATOM   2122  H2  WAT   685      -9.239  18.992  -8.088  1.00  0.00
TER
ATOM   2123  O   WAT   686      -1.585  19.566  -3.852  1.00  0.00
ATOM   2124  H1  WAT   686      -1.128  20.376  -3.626  1.00  0.00
ATOM   2125  H2  WAT   686      -1.936  19.248  -3.021  1.00  0.00
TER
ATOM   2126  O   WAT   687      -5.683   9.909  -3.380  1.00  0.00
ATOM   2127  H1  WAT   687      -5.812   9.901  -2.432  1.00  0.00
ATOM   2128  H2  WAT   687      -6.507  10.248  -3.731  1.00  0.00
TER
ATOM   2129  O   WAT   688      -8.684  11.669   6.081  1.00  0.00
ATOM   2130  H1  WAT   688      -9.398  11.868   6.686  1.00  0.00
ATOM   2131  H2  WAT   688      -8.265  10.893   6.452  1.00  0.00
TER
ATOM   2132  O   WAT   689      -6.763  19.996  -5.845  1.00  0.00
ATOM   2133  H1  WAT   689      -7.371  20.736  -5.835  1.00  0.00
ATOM   2134  H2  WAT   689      -6.289  20.086  -6.671  1.00  0.00
TER
ATOM   2135  O   WAT   690       2.810  14.161   3.831  1.00  0.00
ATOM   2136  H1  WAT   690       3.178  13.340   4.159  1.00  0.00
ATOM   2137  H2  WAT   690       1.950  14.221   4.246  1.00  0.00
TER
ATOM   2138  O   WAT   691       6.176  13.116  -5.361  1.00  0.00
ATOM   2139  H1  WAT   691       5.547  13.221  -6.075  1.00  0.00
ATOM   2140  H2  WAT   691       5.681  13.336  -4.571  1.00  0.00
TER
ATOM   2141  O   WAT   692      -1.856  15.395  -3.945  1.00  0.00
ATOM   2142  H1  WAT   692      -2.564  15.864  -3.503  1.00  0.00
ATOM   2143  H2  WAT   692      -1.571  14.737  -3.310  1.00  0.00
TER
ATOM   2144  O   WAT   693      -0.230  16.815   4.054  1.00  0.00
ATOM   2145  H1  WAT   693       0.269  17.289   4.720  1.00  0.00
ATOM   2146  H2  WAT   693      -0.088  15.891   4.261  1.00  0.00
TER
ATOM   2147  O   WAT   694       2.176  12.120  -2.505  1.00  0.00
ATOM   2148  H1  WAT   694       2.053  12.139  -3.454  1.00  0.00
ATOM   2149  H2  WAT   694       3.124  12.168  -2.385  1.00  0.00
TER
ATOM   2150  O   WAT   695      -3.652  13.704  -6.570  1.00  0.00
ATOM   2151  H1  WAT   695      -2.803  14.141  -6.636  1.00  0.00
ATOM   2152  H2  WAT   695      -4.019  14.016  -5.742  1.00  0.00
TER
ATOM   2153  O   WAT   696       6.977  13.032   4.897  1.00  0.00
ATOM   2154  H1  WAT   696       6.474  13.772   5.237  1.00  0.00
ATOM   2155  H2  WAT   696       7.792  13.420   4.581  1.00  0.00
TER
ATOM   2156  O   WAT   697       5.269  18.275  -1.657  1.00  0.00
ATOM   2157  H1  WAT   697       4.328  18.290  -1.482  1.00  0.00
ATOM   2158  H2  WAT   697       5.583  17.488  -1.210  1.00  0.00
TER
ATOM   2159  O   WAT   698      -4.753  19.957  -8.096  1.00  0.00
ATOM   2160  H1  WAT   698      -3.987  19.845  -7.534  1.00  0.00
ATOM   2161  H2  WAT   698      -4.675  19.261  -8.748  1.00  0.00
TER
ATOM   2162  O   WAT   699      -6.058  17.389  -7.413  1.00  0.00
ATOM   2163  H1  WAT   699      -5.978  16.442  -7.301  1.00  0.00
ATOM   2164  H2  WAT   699      -5.166  17.720  -7.307  1.00  0.00
TER
ATOM   2165  O   WAT   700      -8.531  19.211   7.823  1.00  0.00
ATOM   2166  H1  WAT   700      -8.027  18.632   8.394  1.00  0.00
ATOM   2167  H2  WAT   700      -9.270  19.495   8.360  1.00  0.00
TER
ATOM   2168  O   WAT   701      -1.477  20.618   7.356  1.00  0.00
ATOM   2169  H1  WAT   701      -2.243  21.186   7.272  1.00  0.00
ATOM   2170  H2  WAT   701      -1.296  20.326   6.463  1.00  0.00
TER
ATOM   2171  O   WAT   702      -6.499  17.354   8.718  1.00  0.00
ATOM   2172  H1  WAT   702      -6.458  17.055   9.626  1.00  0.00
ATOM   2173  H2  WAT   702      -5.644  17.755   8.559  1.00  0.00
TER
ATOM   2174  O   WAT   703      -2.721  19.953  -6.122  1.00  0.00
ATOM   2175  H1  WAT   703      -2.299  19.787  -5.279  1.00  0.00
ATOM   2176  H2  WAT   703      -2.596  19.143  -6.616  1.00  0.00
TER
ATOM   2177  O   WAT   704      -4.558  15.933   6.685  1.00  0.00
ATOM   2178  H1  WAT   704      -5.089  15.442   6.058  1.00  0.00
ATOM   2179  H2  WAT   704      -3.889  16.361   6.151  1.00  0.00
TER
ATOM   2180  O   WAT   705      -0.208  18.977  -8.874  1.00  0.00
ATOM   2181  H1  WAT   705       0.312  18.262  -9.240  1.00  0.00
ATOM   2182  H2  WAT   705       0.439  19.616  -8.574  1.00  0.00
TER
ATOM   2183  O   WAT   706       4.340  20.400   6.449  1.00  0.00
ATOM   2184  H1  WAT   706       4.754  20.554   7.298  1.00  0.00
ATOM   2185  H2  WAT   706       3.405  20.525   6.612  1.00  0.00
TER
ATOM   2186  O   WAT   707       4.812  17.740   8.453  1.00  0.00
ATOM   2187  H1  WAT   707       5.394  16.985   8.365  1.00  0.00
ATOM   2188  H2  WAT   707       4.988  18.270   7.676  1.00  0.00
TER
ATOM   2189  O   WAT   708      -4.071  12.899   6.765  1.00  0.00
ATOM   2190  H1  WAT   708      -4.165  12.281   6.040  1.00  0.00
ATOM   2191  H2  WAT   708      -4.651  13.626   6.538  1.00  0.00
TER
ATOM   2192  O   WAT   709      -1.305  11.457   3.798  1.00  0.00
ATOM   2193  H1  WAT   709      -1.753  11.479   2.952  1.00  0.00
ATOM   2194  H2  WAT   709      -1.938  11.058   4.395  1.00  0.00
TER
ATOM   2195  O   WAT   710      -0.899  20.352   4.419  1.00  0.00
ATOM   2196  H1  WAT   710      -0.480  21.195   4.247  1.00  0.00
ATOM   2197  H2  WAT   710      -1.818  20.489   4.190  1.00  0.00
TER
ATOM   2198  O   WAT   711       1.437  18.084   5.803  1.00  0.00
ATOM   2199  H1  WAT   711       1.557  17.488   6.542  1.00  0.00
ATOM   2200  H2  WAT   711       2.297  18.121   5.383  1.00  0.00
TER
ATOM   2201  O   WAT   712       3.776  18.637   4.379  1.00  0.00
ATOM   2202  H1  WAT   712       3.250  19.162   3.775  1.00  0.00
ATOM   2203  H2  WAT   712       4.119  19.270   5.010  1.00  0.00
TER
ATOM   2204  O   WAT   713      -3.825  16.027  -9.176  1.00  0.00
ATOM   2205  H1  WAT   713      -4.026  15.163  -8.815  1.00  0.00
ATOM   2206  H2  WAT   713      -3.996  15.940 -10.114  1.00  0.00
TER
ATOM   2207  O   WAT   714      -1.796  14.626   7.060  1.00  0.00
ATOM   2208  H1  WAT   714      -1.206  14.317   7.748  1.00  0.00
ATOM   2209  H2  WAT   714      -2.614  14.154   7.216  1.00  0.00
TER
ATOM   2210  O   WAT   715       3.024  14.242   7.294  1.00  0.00
ATOM   2211  H1  WAT   715       2.335  13.580   7.229  1.00  0.00
ATOM   2212  H2  WAT   715       3.744  13.796   7.738  1.00  0.00
TER
ATOM   2213  O   WAT   716       3.654  10.837  -6.647  1.00  0.00
ATOM   2214  H1  WAT   716       3.934   9.994  -6.291  1.00  0.00
ATOM   2215  H2  WAT   716       2.880  11.070  -6.133  1.00  0.00
TER
ATOM   2216  O   WAT   717      -5.027  13.127  -9.188  1.00  0.00
ATOM   2217  H1  WAT   717      -4.724  13.133 -10.096  1.00  0.00
ATOM   2218  H2  WAT   717      -4.287  12.777  -8.691  1.00  0.00
TER
ATOM   2219  O   WAT   718      -1.808  12.070  -8.203  1.00  0.00
ATOM   2220  H1  WAT   718      -2.156  11.393  -8.782  1.00  0.00
ATOM   2221  H2  WAT   718      -1.607  11.609  -7.388  1.00  0.00
TER
ATOM   2222  O   WAT   719       8.032  20.075  -6.037  1.00  0.00
ATOM   2223  H1  WAT   719       8.794  20.645  -5.931  1.00  0.00
ATOM   2224  H2  WAT   719       8.047  19.508  -5.266  1.00  0.00
TER
ATOM   2225  O   WAT   720      -8.468  18.599  -1.806  1.00  0.00
ATOM   2226  H1  WAT   720      -9.123  18.330  -2.450  1.00  0.00
ATOM   2227  H2  WAT   720      -7.630  18.489  -2.256  1.00  0.00
TER
ATOM   2228  O   WAT   721       4.481  13.393  -7.584  1.00  0.00
ATOM   2229  H1  WAT   721       4.900  13.206  -8.425  1.00  0.00
ATOM   2230  H2  WAT   721       4.175  12.541  -7.274  1.00  0.00
TER
ATOM   2231  O   WAT   722       7.980  18.306  -3.887  1.00  0.00
ATOM   2232  H1  WAT   722       7.605  17.538  -4.319  1.00  0.00
ATOM   2233  H2  WAT   722       7.251  18.688  -3.399  1.00  0.00
TER
ATOM   2234  O   WAT   723      -7.430  18.984   2.734  1.00  0.00
ATOM   2235  H1  WAT   723      -7.063  18.897   3.614  1.00  0.00
ATOM   2236  H2  WAT   723      -7.999  18.221   2.635  1.00  0.00
TER
ATOM   2237  O   WAT   724       7.370  17.453   5.747  1.00  0.00
ATOM   2238  H1  WAT   724       7.139  17.224   4.847  1.00  0.00
ATOM   2239  H2  WAT   724       7.631  18.373   5.702  1.00  0.00
TER
ATOM   2240  O   WAT   725      -7.879  15.895   6.640  1.00  0.00
ATOM   2241  H1  WAT   725      -8.773  15.862   6.979  1.00  0.00
ATOM   2242  H2  WAT   725      -7.339  16.094   7.405  1.00  0.00
TER
ATOM   2243  O   WAT   726       5.809  12.678   8.525  1.00  0.00
ATOM   2244  H1  WAT   726       6.686  12.687   8.909  1.00  0.00
ATOM   2245  H2  WAT   726       5.821  11.941   7.914  1.00  0.00
TER
ATOM   2246  O   WAT   727      -9.254  15.809  -5.864  1.00  0.00
ATOM   2247  H1  WAT   727     -10.158  16.072  -6.039  1.00  0.00
ATOM   2248  H2  WAT   727      -8.770  16.080  -6.644  1.00  0.00
TER
ATOM   2249  O   WAT   728       7.255  16.531  -0.586  1.00  0.00
ATOM   2250  H1  WAT   728       7.779  16.038  -1.217  1.00  0.00
ATOM   2251  H2  WAT   728       7.841  16.666   0.159  1.00  0.00
TER
ATOM   2252  O   WAT   729       7.434  16.615   2.936  1.00  0.00
ATOM   2253  H1  WAT   729       6.485  16.582   3.050  1.00  0.00
ATOM   2254  H2  WAT   729       7.616  17.525   2.701  1.00  0.00
TER
ATOM   2255  O   WAT   730      -6.711  14.865  -7.954  1.00  0.00
ATOM   2256  H1  WAT   730      -6.002  14.444  -8.440  1.00  0.00
ATOM   2257  H2  WAT   730      -7.427  14.933  -8.586  1.00  0.00
TER
ATOM   2258  O   WAT   731      -7.064  10.919  -8.914  1.00  0.00
ATOM   2259  H1  WAT   731      -6.341  11.460  -8.596  1.00  0.00
ATOM   2260  H2  WAT   731      -6.791  10.646  -9.790  1.00  0.00
TER
ATOM   2261  O   WAT   732       6.745  15.789  -4.647  1.00  0.00
ATOM   2262  H1  WAT   732       7.241  15.556  -3.862  1.00  0.00
ATOM   2263  H2  WAT   732       6.547  14.950  -5.063  1.00  0.00
TER
ATOM   2264  O   WAT   733      -7.375  10.170   0.988  1.00  0.00
ATOM   2265  H1  WAT   733      -6.727   9.620   0.548  1.00  0.00
ATOM   2266  H2  WAT   733      -6.954  10.424   1.810  1.00  0.00
TER
ATOM   2267  O   WAT   734       8.174  14.425  -2.113  1.00  0.00
ATOM   2268  H1  WAT   734       8.064  14.270  -1.175  1.00  0.00
ATOM   2269  H2  WAT   734       8.935  13.897  -2.356  1.00  0.00
TER
ATOM   2270  O   WAT   735       6.521  10.364   4.345  1.00  0.00
ATOM   2271  H1  WAT   735       7.158  10.978   4.711  1.00  0.00
ATOM   2272  H2  WAT   735       6.668  10.400   3.400  1.00  0.00
TER
ATOM   2273  O   WAT   736       9.063  12.255  -8.872  1.00  0.00
ATOM   2274  H1  WAT   736       9.988  12.124  -9.081  1.00  0.00
ATOM   2275  H2  WAT   736       9.041  12.335  -7.919  1.00  0.00
TER
ATOM   2276  O   WAT   737       9.137  13.027  -6.247  1.00  0.00
ATOM   2277  H1  WAT   737       8.342  12.961  -5.717  1.00  0.00
ATOM   2278  H2  WAT   737       9.341  13.962  -6.258  1.00  0.00
TER
ATOM   2279  O   WAT   738      -7.621  10.326   3.731  1.00  0.00
ATOM   2280  H1  WAT   738      -7.970  10.782   4.497  1.00  0.00
ATOM   2281  H2  WAT   738      -7.953   9.431   3.813  1.00  0.00
TER
ATOM   2282  O   WAT   739      -0.109  11.517   7.253  1.00  0.00
ATOM   2283  H1  WAT   739      -0.170  12.109   8.002  1.00  0.00
ATOM   2284  H2  WAT   739       0.831  11.409   7.108  1.00  0.00
TER
ATOM   2285  O   WAT   740       2.528  11.174   6.892  1.00  0.00
ATOM   2286  H1  WAT   740       3.143  11.492   6.230  1.00  0.00
ATOM   2287  H2  WAT   740       3.073  10.689   7.512  1.00  0.00
TER
ATOM   2288  O   WAT   741      -6.949   9.853   7.006  1.00  0.00
ATOM   2289  H1  WAT   741      -6.401   9.672   6.243  1.00  0.00
ATOM   2290  H2  WAT   741      -6.884   9.063   7.542  1.00  0.00
TER
ATOM   2291  O   WAT   742       3.269   9.737   3.219  1.00  0.00
ATOM   2292  H1  WAT   742       2.395  10.070   3.016  1.00  0.00
ATOM   2293  H2  WAT   742       3.160   9.264   4.044  1.00  0.00
TER
ATOM   2294  O   WAT   743       4.176  11.944   4.603  1.00  0.00
ATOM   2295  H1  WAT   743       3.848  11.129   4.223  1.00  0.00
ATOM   2296  H2  WAT   743       5.125  11.901   4.480  1.00  0.00
TER
ATOM   2297  O   WAT   744       1.017  10.654   2.158  1.00  0.00
ATOM   2298  H1  WAT   744       0.234  11.128   2.438  1.00  0.00
ATOM   2299  H2  WAT   744       0.723   9.749   2.050  1.00  0.00
TER
ATOM   2300  O   WAT   745       5.569  11.356   0.203  1.00  0.00
ATOM   2301  H1  WAT   745       6.010  11.301  -0.645  1.00  0.00
ATOM   2302  H2  WAT   745       5.300  12.272   0.274  1.00  0.00
TER
ATOM   2303  O   WAT   746       7.433  10.988  -1.786  1.00  0.00
ATOM   2304  H1  WAT   746       7.372  10.044  -1.933  1.00  0.00
ATOM   2305  H2  WAT   746       8.212  11.096  -1.241  1.00  0.00
TER
ATOM   2306  O   WAT   747      -7.639  10.959  -5.320  1.00  0.00
ATOM   2307  H1  WAT   747      -6.881  11.072  -5.894  1.00  0.00
ATOM   2308  H2  WAT   747      -8.101  11.796  -5.366  1.00  0.00
TER
ATOM   2309  O   WAT   748      -1.098  13.073  -2.330  1.00  0.00
ATOM   2310  H1  WAT   748      -1.910  12.698  -2.671  1.00  0.00
ATOM   2311  H2  WAT   748      -0.594  12.317  -2.028  1.00  0.00
TER
ATOM   2312  O   WAT   749       3.405   9.737  -1.092  1.00  0.00
ATOM   2313  H1  WAT   749       4.008  10.309  -0.617  1.00  0.00
ATOM   2314  H2  WAT   749       2.664  10.301  -1.314  1.00  0.00
TER
ATOM   2315  O   WAT   750       6.548  10.139  -5.818  1.00  0.00
ATOM   2316  H1  WAT   750       6.743  11.037  -5.551  1.00  0.00
ATOM   2317  H2  WAT   750       5.761   9.908  -5.325  1.00  0.00
TER
ATOM   2318  O   WAT   751      -5.267  11.485  -6.780  1.00  0.00
ATOM   2319  H1  WAT   751      -4.737  10.698  -6.909  1.00  0.00
ATOM   2320  H2  WAT   751      -4.634  12.164  -6.547  1.00  0.00
TER
ATOM   2321  O   WAT   752      -3.073  11.223  -3.726  1.00  0.00
ATOM   2322  H1  WAT   752      -3.703  10.521  -3.559  1.00  0.00
ATOM   2323  H2  WAT   752      -3.612  11.983  -3.942  1.00  0.00
TER
ATOM   2324  O   WAT   753      -2.947  10.501   8.710  1.00  0.00
ATOM   2325  H1  WAT   753      -3.229  11.004   7.946  1.00  0.00
ATOM   2326  H2  WAT   753      -2.565   9.703   8.344  1.00  0.00
TER
ATOM   2327  O   WAT   754       3.654   9.916   9.288  1.00  0.00
ATOM   2328  H1  WAT   754       3.541  10.236  10.183  1.00  0.00
ATOM   2329  H2  WAT   754       4.471  10.318   8.991  1.00  0.00
TER
ATOM   2330  O   WAT   755       0.692  19.713 -18.468  1.00  0.00
ATOM   2331  H1  WAT   755      -0.084  19.234 -18.178  1.00  0.00
ATOM   2332  H2  WAT   755       1.343  19.034 -18.642  1.00  0.00
TER
ATOM   2333  O   WAT   756      -5.292  20.025 -17.590  1.00  0.00
ATOM   2334  H1  WAT   756      -6.123  19.770 -17.191  1.00  0.00
ATOM   2335  H2  WAT   756      -4.683  20.097 -16.855  1.00  0.00
TER
ATOM   2336  O   WAT   757      -8.919  17.586 -17.922  1.00  0.00
ATOM   2337  H1  WAT   757      -8.347  16.818 -17.922  1.00  0.00
ATOM   2338  H2  WAT   757      -8.919  17.885 -18.832  1.00  0.00
TER
ATOM   2339  O   WAT   758      -7.677  12.995 -16.135  1.00  0.00
ATOM   2340  H1  WAT   758      -7.856  12.097 -15.855  1.00  0.00
ATOM   2341  H2  WAT   758      -8.079  13.542 -15.461  1.00  0.00
TER
ATOM   2342  O   WAT   759       1.163  15.196 -18.234  1.00  0.00
ATOM   2343  H1  WAT   759       1.540  14.323 -18.347  1.00  0.00
ATOM   2344  H2  WAT   759       1.065  15.532 -19.125  1.00  0.00
TER
ATOM   2345  O   WAT   760      -7.058  15.491 -17.527  1.00  0.00
ATOM   2346  H1  WAT   760      -6.377  15.755 -16.908  1.00  0.00
ATOM   2347  H2  WAT   760      -7.373  14.651 -17.193  1.00  0.00
TER
ATOM   2348  O   WAT   761      -2.865  16.537 -18.440  1.00  0.00
ATOM   2349  H1  WAT   761      -2.358  17.036 -17.799  1.00  0.00
ATOM   2350  H2  WAT   761      -2.334  15.761 -18.616  1.00  0.00
TER
ATOM   2351  O   WAT   762       9.236  14.708 -14.737  1.00  0.00
ATOM   2352  H1  WAT   762       8.531  15.096 -15.255  1.00  0.00
ATOM   2353  H2  WAT   762       9.501  15.403 -14.135  1.00  0.00
TER
ATOM   2354  O   WAT   763      -4.582  11.177 -14.173  1.00  0.00
ATOM   2355  H1  WAT   763      -4.580  11.695 -14.979  1.00  0.00
ATOM   2356  H2  WAT   763      -5.411  10.700 -14.196  1.00  0.00
TER
ATOM   2357  O   WAT   764       5.182  14.631 -18.528  1.00  0.00
ATOM   2358  H1  WAT   764       4.477  14.920 -17.948  1.00  0.00
ATOM   2359  H2  WAT   764       5.543  15.441 -18.889  1.00  0.00
TER
ATOM   2360  O   WAT   765      -4.900  12.888 -16.166  1.00  0.00
ATOM   2361  H1  WAT   765      -4.559  13.733 -16.461  1.00  0.00
ATOM   2362  H2  WAT   765      -5.839  13.037 -16.050  1.00  0.00
TER
ATOM   2363  O   WAT   766       8.250  14.077 -18.138  1.00  0.00
ATOM   2364  H1  WAT   766       7.303  14.111 -18.006  1.00  0.00
ATOM   2365  H2  WAT   766       8.575  14.891 -17.753  1.00  0.00
TER
ATOM   2366  O   WAT   767      -1.218  10.377 -19.842  1.00  0.00
ATOM   2367  H1  WAT   767      -0.910   9.821 -20.558  1.00  0.00
ATOM   2368  H2  WAT   767      -2.147  10.511 -20.025  1.00  0.00
TER
ATOM   2369  O   WAT   768       7.679  19.395 -16.131  1.00  0.00
ATOM   2370  H1  WAT   768       6.851  19.464 -16.606  1.00  0.00
ATOM   2371  H2  WAT   768       8.274  19.980 -16.600  1.00  0.00
TER
ATOM   2372  O   WAT   769       4.643  16.182 -15.186  1.00  0.00
ATOM   2373  H1  WAT   769       4.230  17.007 -14.932  1.00  0.00
ATOM   2374  H2  WAT   769       3.911  15.596 -15.378  1.00  0.00
TER
ATOM   2375  O   WAT   770      -3.224  18.968 -20.324  1.00  0.00
ATOM   2376  H1  WAT   770      -3.628  18.256 -20.819  1.00  0.00
ATOM   2377  H2  WAT   770      -3.137  18.623 -19.435  1.00  0.00
TER
ATOM   2378  O   WAT   771      -4.511  15.742 -16.544  1.00  0.00
ATOM   2379  H1  WAT   771      -3.959  15.852 -17.319  1.00  0.00
ATOM   2380  H2  WAT   771      -3.997  16.116 -15.829  1.00  0.00
TER
ATOM   2381  O   WAT   772      -4.837  19.264 -12.934  1.00  0.00
ATOM   2382  H1  WAT   772      -4.976  20.136 -12.565  1.00  0.00
ATOM   2383  H2  WAT   772      -5.719  18.921 -13.079  1.00  0.00
TER
ATOM   2384  O   WAT   773      -8.885  21.034 -17.016  1.00  0.00
ATOM   2385  H1  WAT   773      -8.807  21.169 -17.961  1.00  0.00
ATOM   2386  H2  WAT   773      -8.271  20.325 -16.824  1.00  0.00
TER
ATOM   2387  O   WAT   774       8.169  15.234 -11.304  1.00  0.00
ATOM   2388  H1  WAT   774       7.553  15.742 -11.832  1.00  0.00
ATOM   2389  H2  WAT   774       7.848  14.333 -11.361  1.00  0.00
TER
ATOM   2390  O   WAT   775      -4.057  11.206 -19.441  1.00  0.00
ATOM   2391  H1  WAT   775      -4.500  11.987 -19.772  1.00  0.00
ATOM   2392  H2  WAT   775      -3.498  11.529 -18.734  1.00  0.00
TER
ATOM   2393  O   WAT   776       0.230  14.073 -13.837  1.00  0.00
ATOM   2394  H1  WAT   776      -0.232  14.281 -13.025  1.00  0.00
ATOM   2395  H2  WAT   776      -0.172  13.259 -14.140  1.00  0.00
TER
ATOM   2396  O   WAT   777       5.230  15.294 -12.708  1.00  0.00
ATOM   2397  H1  WAT   777       4.380  14.994 -12.387  1.00  0.00
ATOM   2398  H2  WAT   777       5.071  15.538 -13.619  1.00  0.00
TER
ATOM   2399  O   WAT   778       2.325  16.794 -10.608  1.00  0.00
ATOM   2400  H1  WAT   778       2.651  15.960 -10.948  1.00  0.00
ATOM   2401  H2  WAT   778       3.113  17.317 -10.460  1.00  0.00
TER
ATOM   2402  O   WAT   779      -2.019  11.751 -17.582  1.00  0.00
ATOM   2403  H1  WAT   779      -1.722  12.657 -17.663  1.00  0.00
ATOM   2404  H2  WAT   779      -1.471  11.263 -18.196  1.00  0.00
TER
ATOM   2405  O   WAT   780      -1.826  17.228 -11.047  1.00  0.00
ATOM   2406  H1  WAT   780      -1.921  16.287 -11.197  1.00  0.00
ATOM   2407  H2  WAT   780      -0.982  17.449 -11.442  1.00  0.00
TER
ATOM   2408  O   WAT   781      -6.695  13.639 -12.893  1.00  0.00
ATOM   2409  H1  WAT   781      -7.088  14.487 -12.686  1.00  0.00
ATOM   2410  H2  WAT   781      -7.383  13.002 -12.703  1.00  0.00
TER
ATOM   2411  O   WAT   782      -0.120  13.723  -9.824  1.00  0.00
ATOM   2412  H1  WAT   782      -0.810  13.530  -9.189  1.00  0.00
ATOM   2413  H2  WAT   782       0.623  14.006  -9.291  1.00  0.00
TER
ATOM   2414  O   WAT   783      -9.393  11.562 -18.860  1.00  0.00
ATOM   2415  H1  WAT   783      -9.682  12.132 -18.148  1.00  0.00
ATOM   2416  H2  WAT   783      -8.648  11.082 -18.497  1.00  0.00
TER
ATOM   2417  O   WAT   784       2.156  17.563 -16.988  1.00  0.00
ATOM   2418  H1  WAT   784       1.424  18.071 -16.639  1.00  0.00
ATOM   2419  H2  WAT   784       1.759  16.746 -17.289  1.00  0.00
TER
ATOM   2420  O   WAT   785      -1.406  14.238 -18.583  1.00  0.00
ATOM   2421  H1  WAT   785      -1.402  13.797 -19.433  1.00  0.00
ATOM   2422  H2  WAT   785      -0.511  14.560 -18.476  1.00  0.00
TER
ATOM   2423  O   WAT   786      -5.556  14.121 -19.624  1.00  0.00
ATOM   2424  H1  WAT   786      -5.896  14.598 -18.867  1.00  0.00
ATOM   2425  H2  WAT   786      -6.318  13.667 -19.984  1.00  0.00
TER
ATOM   2426  O   WAT   787       2.619  13.016 -17.576  1.00  0.00
ATOM   2427  H1  WAT   787       2.636  13.467 -16.732  1.00  0.00
ATOM   2428  H2  WAT   787       2.370  12.116 -17.363  1.00  0.00
TER
ATOM   2429  O   WAT   788       6.046  10.429 -11.737  1.00  0.00
ATOM   2430  H1  WAT   788       6.370   9.698 -11.212  1.00  0.00
ATOM   2431  H2  WAT   788       6.082  10.110 -12.639  1.00  0.00
TER
ATOM   2432  O   WAT   789      -1.105  18.298 -16.837  1.00  0.00
ATOM   2433  H1  WAT   789      -0.738  17.824 -16.090  1.00  0.00
ATOM   2434  H2  WAT   789      -1.295  19.172 -16.496  1.00  0.00
TER
ATOM   2435  O   WAT   790      -3.315  17.339 -14.518  1.00  0.00
ATOM   2436  H1  WAT   790      -3.620  18.218 -14.293  1.00  0.00
ATOM   2437  H2  WAT   790      -2.361  17.399 -14.482  1.00  0.00
TER
ATOM   2438  O   WAT   791       5.972  20.542 -18.129  1.00  0.00
ATOM   2439  H1  WAT   791       6.692  21.037 -18.519  1.00  0.00
ATOM   2440  H2  WAT   791       5.770  19.863 -18.773  1.00  0.00
TER
ATOM   2441  O   WAT   792       1.354  20.613 -12.242  1.00  0.00
ATOM   2442  H1  WAT   792       1.287  19.692 -12.496  1.00  0.00
ATOM   2443  H2  WAT   792       0.724  20.710 -11.527  1.00  0.00
TER
ATOM   2444  O   WAT   793      -4.743  21.213 -20.284  1.00  0.00
ATOM   2445  H1  WAT   793      -4.226  20.410 -20.338  1.00  0.00
ATOM   2446  H2  WAT   793      -5.195  21.151 -19.442  1.00  0.00
TER
ATOM   2447  O   WAT   794      -7.259  18.179 -13.371  1.00  0.00
ATOM   2448  H1  WAT   794      -7.617  18.845 -12.784  1.00  0.00
ATOM   2449  H2  WAT   794      -7.553  17.348 -13.000  1.00  0.00
TER
ATOM   2450  O   WAT   795      -4.058  18.638 -10.487  1.00  0.00
ATOM   2451  H1  WAT   795      -4.358  18.783 -11.384  1.00  0.00
ATOM   2452  H2  WAT   795      -3.286  18.078 -10.580  1.00  0.00
TER
ATOM   2453  O   WAT   796       7.496  20.075 -13.145  1.00  0.00
ATOM   2454  H1  WAT   796       6.771  20.668 -13.342  1.00  0.00
ATOM   2455  H2  WAT   796       8.024  20.068 -13.943  1.00  0.00
TER
ATOM   2456  O   WAT   797      -8.684  11.669 -12.694  1.00  0.00
ATOM   2457  H1  WAT   797      -9.398  11.868 -12.089  1.00  0.00
ATOM   2458  H2  WAT   797      -8.265  10.893 -12.322  1.00  0.00
TER
ATOM   2459  O   WAT   798       2.810  14.161 -14.944  1.00  0.00
ATOM   2460  H1  WAT   798       3.178  13.340 -14.616  1.00  0.00
ATOM   2461  H2  WAT   798       1.950  14.221 -14.528  1.00  0.00
TER
ATOM   2462  O   WAT   799      -0.230  16.815 -14.720  1.00  0.00
ATOM   2463  H1  WAT   799       0.269  17.289 -14.055  1.00  0.00
ATOM   2464  H2  WAT   799      -0.088  15.891 -14.513  1.00  0.00
TER
ATOM   2465  O   WAT   800       6.977  13.032 -13.877  1.00  0.00
ATOM   2466  H1  WAT   800       6.474  13.772 -13.538  1.00  0.00
ATOM   2467  H2  WAT   800       7.792  13.420 -14.193  1.00  0.00
TER
ATOM   2468  O   WAT   801       5.269  18.275 -20.431  1.00  0.00
ATOM   2469  H1  WAT   801       4.328  18.290 -20.256  1.00  0.00
ATOM   2470  H2  WAT   801       5.583  17.488 -19.985  1.00  0.00
TER
ATOM   2471  O   WAT   802      -8.531  19.211 -10.952  1.00  0.00
ATOM   2472  H1  WAT   802      -8.027  18.632 -10.380  1.00  0.00
ATOM   2473  H2  WAT   802      -9.270  19.495 -10.414  1.00  0.00
TER
ATOM   2474  O   WAT   803      -1.477  20.618 -11.418  1.00  0.00
ATOM   2475  H1  WAT   803      -2.243  21.186 -11.503  1.00  0.00
ATOM   2476  H2  WAT   803      -1.296  20.326 -12.311  1.00  0.00
TER
ATOM   2477  O   WAT   804      -6.499  17.354 -10.057  1.00  0.00
ATOM   2478  H1  WAT   804      -6.458  17.055  -9.148  1.00  0.00
ATOM   2479  H2  WAT   804      -5.644  17.755 -10.216  1.00  0.00
TER
ATOM   2480  O   WAT   805      -4.558  15.933 -12.089  1.00  0.00
ATOM   2481  H1  WAT   805      -5.089  15.442 -12.717  1.00  0.00
ATOM   2482  H2  WAT   805      -3.889  16.361 -12.623  1.00  0.00
TER
ATOM   2483  O   WAT   806       4.340  20.400 -12.325  1.00  0.00
ATOM   2484  H1  WAT   806       4.754  20.554 -11.476  1.00  0.00
ATOM   2485  H2  WAT   806       3.405  20.525 -12.162  1.00  0.00
TER
ATOM   2486  O   WAT   807       4.812  17.740 -10.321  1.00  0.00
ATOM   2487  H1  WAT   807       5.394  16.985 -10.409  1.00  0.00
ATOM   2488  H2  WAT   807       4.988  18.270 -11.098  1.00  0.00
TER
ATOM   2489  O   WAT   808      -4.071  12.899 -12.009  1.00  0.00
ATOM   2490  H1  WAT   808      -4.165  12.281 -12.734  1.00  0.00
ATOM   2491  H2  WAT   808      -4.651  13.626 -12.236  1.00  0.00
TER
ATOM   2492  O   WAT   809      -1.305  11.457 -14.977  1.00  0.00
ATOM   2493  H1  WAT   809      -1.753  11.479 -15.822  1.00  0.00
ATOM   2494  H2  WAT   809      -1.938  11.058 -14.380  1.00  0.00
TER
ATOM   2495  O   WAT   810      -0.899  20.352 -14.355  1.00  0.00
ATOM   2496  H1  WAT   810      -0.480  21.195 -14.528  1.00  0.00
ATOM   2497  H2  WAT   810      -1.818  20.489 -14.585  1.00  0.00
TER
ATOM   2498  O   WAT   811       1.437  18.084 -12.972  1.00  0.00
ATOM   2499  H1  WAT   811       1.557  17.488 -12.232  1.00  0.00
ATOM   2500  H2  WAT   811       2.297  18.121 -13.391  1.00  0.00
TER
ATOM   2501  O   WAT   812       3.776  18.637 -14.395  1.00  0.00
ATOM   2502  H1  WAT   812       3.250  19.162 -14.999  1.00  0.00
ATOM   2503  H2  WAT   812       4.119  19.270 -13.764  1.00  0.00
TER
ATOM   2504  O   WAT   813      -1.796  14.626 -11.714  1.00  0.00
ATOM   2505  H1  WAT   813      -1.206  14.317 -11.026  1.00  0.00
ATOM   2506  H2  WAT   813      -2.614  14.154 -11.558  1.00  0.00
TER
ATOM   2507  O   WAT   814       3.024  14.242 -11.481  1.00  0.00
ATOM   2508  H1  WAT   814       2.335  13.580 -11.546  1.00  0.00
ATOM   2509  H2  WAT   814       3.744  13.796 -11.036  1.00  0.00
TER
ATOM   2510  O   WAT   815      -7.430  18.984 -16.040  1.00  0.00
ATOM   2511  H1  WAT   815      -7.063  18.897 -15.161  1.00  0.00
ATOM   2512  H2  WAT   815      -7.999  18.221 -16.140  1.00  0.00
TER
ATOM   2513  O   WAT   816       7.370  17.453 -13.027  1.00  0.00
ATOM   2514  H1  WAT   816       7.139  17.224 -13.927  1.00  0.00
ATOM   2515  H2  WAT   816       7.631  18.373 -13.073  1.00  0.00
TER
ATOM   2516  O   WAT   817      -7.879  15.895 -12.134  1.00  0.00
ATOM   2517  H1  WAT   817      -8.773  15.862 -11.795  1.00  0.00
ATOM   2518  H2  WAT   817      -7.339  16.094 -11.369  1.00  0.00
TER
ATOM   2519  O   WAT   818       5.809  12.678 -10.249  1.00  0.00
ATOM   2520  H1  WAT   818       6.686  12.687  -9.866  1.00  0.00
ATOM   2521  H2  WAT   818       5.821  11.941 -10.860  1.00  0.00
TER
ATOM   2522  O   WAT   819       7.255  16.531 -19.360  1.00  0.00
ATOM   2523  H1  WAT   819       7.779  16.038 -19.991  1.00  0.00
ATOM   2524  H2  WAT   819       7.841  16.666 -18.616  1.00  0.00
TER
ATOM   2525  O   WAT   820       7.434  16.615 -15.838  1.00  0.00
ATOM   2526  H1  WAT   820       6.485  16.582 -15.724  1.00  0.00
ATOM   2527  H2  WAT   820       7.616  17.525 -16.073  1.00  0.00
TER
ATOM   2528  O   WAT   821      -7.375  10.170 -17.786  1.00  0.00
ATOM   2529  H1  WAT   821      -6.727   9.620 -18.227  1.00  0.00
ATOM   2530  H2  WAT   821      -6.954  10.424 -16.964  1.00  0.00
TER
ATOM   2531  O   WAT   822       6.521  10.364 -14.429  1.00  0.00
ATOM   2532  H1  WAT   822       7.158  10.978 -14.063  1.00  0.00
ATOM   2533  H2  WAT   822       6.668  10.400 -15.374  1.00  0.00
TER
ATOM   2534  O   WAT   823      -7.621  10.326 -15.044  1.00  0.00
ATOM   2535  H1  WAT   823      -7.970  10.782 -14.278  1.00  0.00
ATOM   2536  H2  WAT   823      -7.953   9.431 -14.961  1.00  0.00
TER
ATOM   2537  O   WAT   824      -0.109  11.517 -11.522  1.00  0.00
ATOM   2538  H1  WAT   824      -0.170  12.109 -10.772  1.00  0.00
ATOM   2539  H2  WAT   824       0.831  11.409 -11.667  1.00  0.00
TER
ATOM   2540  O   WAT   825       2.528  11.174 -11.882  1.00  0.00
ATOM   2541  H1  WAT   825       3.143  11.492 -12.544  1.00  0.00
ATOM   2542  H2  WAT   825       3.073  10.689 -11.263  1.00  0.00
TER
ATOM   2543  O   WAT   826      -6.949   9.853 -11.768  1.00  0.00
ATOM   2544  H1  WAT   826      -6.401   9.672 -12.532  1.00  0.00
ATOM   2545  H2  WAT   826      -6.884   9.063 -11.233  1.00  0.00
TER
ATOM   2546  O   WAT   827       3.269   9.737 -15.555  1.00  0.00
ATOM   2547  H1  WAT   827       2.395  10.070 -15.758  1.00  0.00
ATOM   2548  H2  WAT   827       3.160   9.264 -14.730  1.00  0.00
TER
ATOM   2549  O   WAT   828       4.176  11.944 -14.171  1.00  0.00
ATOM   2550  H1  WAT   828       3.848  11.129 -14.551  1.00  0.00
ATOM   2551  H2  WAT   828       5.125  11.901 -14.295  1.00  0.00
TER
ATOM   2552  O   WAT   829       1.017  10.654 -16.616  1.00  0.00
ATOM   2553  H1  WAT   829       0.234  11.128 -16.336  1.00  0.00
ATOM   2554  H2  WAT   829       0.723   9.749 -16.725  1.00  0.00
TER
ATOM   2555  O   WAT   830       5.569  11.356 -18.571  1.00  0.00
ATOM   2556  H1  WAT   830       6.010  11.301 -19.419  1.00  0.00
ATOM   2557  H2  WAT   830       5.300  12.272 -18.500  1.00  0.00
TER
ATOM   2558  O   WAT   831       7.433  10.988 -20.560  1.00  0.00
ATOM   2559  H1  WAT   831       7.372  10.044 -20.707  1.00  0.00
ATOM   2560  H2  WAT   831       8.212  11.096 -20.015  1.00  0.00
TER
ATOM   2561  O   WAT   832       3.405   9.737 -19.866  1.00  0.00
ATOM   2562  H1  WAT   832       4.008  10.309 -19.391  1.00  0.00
ATOM   2563  H2  WAT   832       2.664  10.301 -20.089  1.00  0.00
TER
ATOM   2564  O   WAT   833      -2.947  10.501 -10.065  1.00  0.00
ATOM   2565  H1  WAT   833      -3.229  11.004 -10.829  1.00  0.00
ATOM   2566  H2  WAT   833      -2.565   9.703 -10.431  1.00  0.00
TER
ATOM   2567  O   WAT   834       3.654   9.916  -9.487  1.00  0.00
ATOM   2568  H1  WAT   834       3.541  10.236  -8.592  1.00  0.00
ATOM   2569  H2  WAT   834       4.471  10.318  -9.783  1.00  0.00
TER
ATOM   2570  O   WAT   835       2.560  -0.839  17.200  1.00  0.00
ATOM   2571  H1  WAT   835       2.479  -1.753  16.929  1.00  0.00
ATOM   2572  H2  WAT   835       2.146  -0.342  16.494  1.00  0.00
TER
ATOM   2573  O   WAT   836       0.692   0.939  19.081  1.00  0.00
ATOM   2574  H1  WAT   836      -0.084   0.459  19.371  1.00  0.00
ATOM   2575  H2  WAT   836       1.343   0.260  18.906  1.00  0.00
TER
ATOM   2576  O   WAT   837      -5.292   1.251  19.958  1.00  0.00
ATOM   2577  H1  WAT   837      -6.123   0.996  20.358  1.00  0.00
ATOM   2578  H2  WAT   837      -4.683   1.322  20.694  1.00  0.00
TER
ATOM   2579  O   WAT   838       4.713   5.345  17.861  1.00  0.00
ATOM   2580  H1  WAT   838       4.251   4.574  18.189  1.00  0.00
ATOM   2581  H2  WAT   838       5.525   5.372  18.366  1.00  0.00
TER
ATOM   2582  O   WAT   839      -5.311   5.285  20.154  1.00  0.00
ATOM   2583  H1  WAT   839      -5.009   4.395  19.975  1.00  0.00
ATOM   2584  H2  WAT   839      -4.567   5.842  19.926  1.00  0.00
TER
ATOM   2585  O   WAT   840      -6.882  -3.789  13.743  1.00  0.00
ATOM   2586  H1  WAT   840      -7.771  -3.447  13.641  1.00  0.00
ATOM   2587  H2  WAT   840      -6.598  -3.989  12.851  1.00  0.00
TER
ATOM   2588  O   WAT   841      -8.919  -1.188  19.627  1.00  0.00
ATOM   2589  H1  WAT   841      -8.347  -1.956  19.627  1.00  0.00
ATOM   2590  H2  WAT   841      -8.919  -0.889  18.717  1.00  0.00
TER
ATOM   2591  O   WAT   842       0.939   7.631  17.481  1.00  0.00
ATOM   2592  H1  WAT   842       0.320   8.087  16.910  1.00  0.00
ATOM   2593  H2  WAT   842       1.794   7.786  17.080  1.00  0.00
TER
ATOM   2594  O   WAT   843       0.133   3.615  19.088  1.00  0.00
ATOM   2595  H1  WAT   843       0.064   2.674  18.927  1.00  0.00
ATOM   2596  H2  WAT   843       0.895   3.705  19.660  1.00  0.00
TER
ATOM   2597  O   WAT   844       1.163  -3.578  19.315  1.00  0.00
ATOM   2598  H1  WAT   844       1.540  -4.451  19.202  1.00  0.00
ATOM   2599  H2  WAT   844       1.065  -3.242  18.424  1.00  0.00
TER
ATOM   2600  O   WAT   845      -4.706  -5.206  14.776  1.00  0.00
ATOM   2601  H1  WAT   845      -4.600  -4.305  15.083  1.00  0.00
ATOM   2602  H2  WAT   845      -5.617  -5.254  14.486  1.00  0.00
TER
ATOM   2603  O   WAT   846       4.946  -6.083  16.247  1.00  0.00
ATOM   2604  H1  WAT   846       5.767  -6.573  16.290  1.00  0.00
ATOM   2605  H2  WAT   846       4.979  -5.493  17.001  1.00  0.00
TER
ATOM   2606  O   WAT   847      -7.058  -3.284  20.022  1.00  0.00
ATOM   2607  H1  WAT   847      -6.377  -3.020  20.640  1.00  0.00
ATOM   2608  H2  WAT   847      -7.373  -4.124  20.355  1.00  0.00
TER
ATOM   2609  O   WAT   848      -2.865  -2.237  19.109  1.00  0.00
ATOM   2610  H1  WAT   848      -2.358  -1.739  19.749  1.00  0.00
ATOM   2611  H2  WAT   848      -2.334  -3.013  18.933  1.00  0.00
TER
ATOM   2612  O   WAT   849       1.805   2.515  14.874  1.00  0.00
ATOM   2613  H1  WAT   849       1.187   2.980  14.310  1.00  0.00
ATOM   2614  H2  WAT   849       2.318   3.208  15.291  1.00  0.00
TER
ATOM   2615  O   WAT   850       5.182  -4.143  19.020  1.00  0.00
ATOM   2616  H1  WAT   850       4.477  -3.855  19.601  1.00  0.00
ATOM   2617  H2  WAT   850       5.543  -3.333  18.660  1.00  0.00
TER
ATOM   2618  O   WAT   851      -8.826   3.201  12.248  1.00  0.00
ATOM   2619  H1  WAT   851      -9.204   3.689  11.517  1.00  0.00
ATOM   2620  H2  WAT   851      -8.569   3.873  12.879  1.00  0.00
TER
ATOM   2621  O   WAT   852       8.250  -4.698  19.411  1.00  0.00
ATOM   2622  H1  WAT   852       7.303  -4.664  19.543  1.00  0.00
ATOM   2623  H2  WAT   852       8.575  -3.884  19.796  1.00  0.00
TER
ATOM   2624  O   WAT   853      -1.218  -8.398  17.707  1.00  0.00
ATOM   2625  H1  WAT   853      -0.910  -8.953  16.990  1.00  0.00
ATOM   2626  H2  WAT   853      -2.147  -8.263  17.524  1.00  0.00
TER
ATOM   2627  O   WAT   854       4.334   7.319  19.997  1.00  0.00
ATOM   2628  H1  WAT   854       4.347   6.915  19.130  1.00  0.00
ATOM   2629  H2  WAT   854       3.781   8.094  19.894  1.00  0.00
TER
ATOM   2630  O   WAT   855       5.628   4.041  15.086  1.00  0.00
ATOM   2631  H1  WAT   855       5.518   3.098  15.211  1.00  0.00
ATOM   2632  H2  WAT   855       5.625   4.402  15.973  1.00  0.00
TER
ATOM   2633  O   WAT   856       1.171  -0.333  14.443  1.00  0.00
ATOM   2634  H1  WAT   856       0.243  -0.399  14.672  1.00  0.00
ATOM   2635  H2  WAT   856       1.323   0.605  14.328  1.00  0.00
TER
ATOM   2636  O   WAT   857       1.157  -4.061  11.439  1.00  0.00
ATOM   2637  H1  WAT   857       0.218  -3.900  11.525  1.00  0.00
ATOM   2638  H2  WAT   857       1.476  -3.343  10.893  1.00  0.00
TER
ATOM   2639  O   WAT   858       5.200   1.229  14.946  1.00  0.00
ATOM   2640  H1  WAT   858       4.581   0.891  14.299  1.00  0.00
ATOM   2641  H2  WAT   858       5.183   0.585  15.654  1.00  0.00
TER
ATOM   2642  O   WAT   859      -3.224   0.194  17.225  1.00  0.00
ATOM   2643  H1  WAT   859      -3.628  -0.519  16.729  1.00  0.00
ATOM   2644  H2  WAT   859      -3.137  -0.151  18.114  1.00  0.00
TER
ATOM   2645  O   WAT   860      -2.756   3.880  19.389  1.00  0.00
ATOM   2646  H1  WAT   860      -3.053   3.275  18.709  1.00  0.00
ATOM   2647  H2  WAT   860      -1.806   3.918  19.278  1.00  0.00
TER
ATOM   2648  O   WAT   861       3.377   0.468  11.954  1.00  0.00
ATOM   2649  H1  WAT   861       3.816  -0.370  11.807  1.00  0.00
ATOM   2650  H2  WAT   861       4.090   1.101  12.040  1.00  0.00
TER
ATOM   2651  O   WAT   862       1.486   5.407  15.922  1.00  0.00
ATOM   2652  H1  WAT   862       1.926   6.150  15.507  1.00  0.00
ATOM   2653  H2  WAT   862       1.425   5.650  16.846  1.00  0.00
TER
ATOM   2654  O   WAT   863       6.958  -8.278  10.268  1.00  0.00
ATOM   2655  H1  WAT   863       6.646  -8.185  11.168  1.00  0.00
ATOM   2656  H2  WAT   863       7.720  -7.700  10.217  1.00  0.00
TER
ATOM   2657  O   WAT   864      -6.523  -0.912  14.725  1.00  0.00
ATOM   2658  H1  WAT   864      -6.644  -0.186  14.114  1.00  0.00
ATOM   2659  H2  WAT   864      -6.833  -1.682  14.248  1.00  0.00
TER
ATOM   2660  O   WAT   865      -8.885   2.260  20.532  1.00  0.00
ATOM   2661  H1  WAT   865      -8.807   2.394  19.588  1.00  0.00
ATOM   2662  H2  WAT   865      -8.271   1.551  20.725  1.00  0.00
TER
ATOM   2663  O   WAT   866      -7.640   3.960  16.943  1.00  0.00
ATOM   2664  H1  WAT   866      -8.047   4.101  16.088  1.00  0.00
ATOM   2665  H2  WAT   866      -6.749   3.676  16.740  1.00  0.00
TER
ATOM   2666  O   WAT   867       4.153   8.394  13.278  1.00  0.00
ATOM   2667  H1  WAT   867       3.993   8.105  14.176  1.00  0.00
ATOM   2668  H2  WAT   867       3.988   7.618  12.742  1.00  0.00
TER
ATOM   2669  O   WAT   868      -3.368   8.174  15.055  1.00  0.00
ATOM   2670  H1  WAT   868      -3.544   7.258  14.842  1.00  0.00
ATOM   2671  H2  WAT   868      -4.222   8.533  15.295  1.00  0.00
TER
ATOM   2672  O   WAT   869       3.856   5.903  11.838  1.00  0.00
ATOM   2673  H1  WAT   869       3.162   5.901  11.178  1.00  0.00
ATOM   2674  H2  WAT   869       4.598   5.479  11.407  1.00  0.00
TER
ATOM   2675  O   WAT   870       3.421   7.529  15.913  1.00  0.00
ATOM   2676  H1  WAT   870       3.877   6.748  16.226  1.00  0.00
ATOM   2677  H2  WAT   870       3.760   8.240  16.457  1.00  0.00
TER
ATOM   2678  O   WAT   871      -4.057  -7.568  18.108  1.00  0.00
ATOM   2679  H1  WAT   871      -4.500  -6.788  17.776  1.00  0.00
ATOM   2680  H2  WAT   871      -3.498  -7.245  18.815  1.00  0.00
TER
ATOM   2681  O   WAT   872      -0.941  -7.947  12.988  1.00  0.00
ATOM   2682  H1  WAT   872      -1.566  -7.951  13.714  1.00  0.00
ATOM   2683  H2  WAT   872      -1.028  -8.814  12.592  1.00  0.00
TER
ATOM   2684  O   WAT   873      -2.019  -7.024  19.967  1.00  0.00
ATOM   2685  H1  WAT   873      -1.722  -6.117  19.886  1.00  0.00
ATOM   2686  H2  WAT   873      -1.471  -7.512  19.353  1.00  0.00
TER
ATOM   2687  O   WAT   874      -4.266  -2.445  15.836  1.00  0.00
ATOM   2688  H1  WAT   874      -4.491  -2.661  16.741  1.00  0.00
ATOM   2689  H2  WAT   874      -5.046  -2.012  15.490  1.00  0.00
TER
ATOM   2690  O   WAT   875       2.964  -2.439  14.435  1.00  0.00
ATOM   2691  H1  WAT   875       2.365  -1.715  14.251  1.00  0.00
ATOM   2692  H2  WAT   875       3.512  -2.501  13.653  1.00  0.00
TER
ATOM   2693  O   WAT   876       1.571  -3.802  16.465  1.00  0.00
ATOM   2694  H1  WAT   876       1.964  -3.485  15.652  1.00  0.00
ATOM   2695  H2  WAT   876       1.932  -4.681  16.580  1.00  0.00
TER
ATOM   2696  O   WAT   877      -9.393  -7.212  18.688  1.00  0.00
ATOM   2697  H1  WAT   877      -9.682  -6.642  19.401  1.00  0.00
ATOM   2698  H2  WAT   877      -8.648  -7.692  19.051  1.00  0.00
TER
ATOM   2699  O   WAT   878      -9.206  -3.270   9.899  1.00  0.00
ATOM   2700  H1  WAT   878      -9.288  -2.327  10.040  1.00  0.00
ATOM   2701  H2  WAT   878      -9.558  -3.413   9.020  1.00  0.00
TER
ATOM   2702  O   WAT   879       2.156  -1.212  20.560  1.00  0.00
ATOM   2703  H1  WAT   879       1.424  -0.703  20.909  1.00  0.00
ATOM   2704  H2  WAT   879       1.759  -2.029  20.259  1.00  0.00
TER
ATOM   2705  O   WAT   880      -1.406  -4.536  18.966  1.00  0.00
ATOM   2706  H1  WAT   880      -1.402  -4.977  18.116  1.00  0.00
ATOM   2707  H2  WAT   880      -0.511  -4.215  19.073  1.00  0.00
TER
ATOM   2708  O   WAT   881      -5.556  -4.654  17.925  1.00  0.00
ATOM   2709  H1  WAT   881      -5.896  -4.176  18.682  1.00  0.00
ATOM   2710  H2  WAT   881      -6.318  -5.107  17.565  1.00  0.00
TER
ATOM   2711  O   WAT   882      -1.344  -3.535  11.956  1.00  0.00
ATOM   2712  H1  WAT   882      -1.223  -3.577  12.905  1.00  0.00
ATOM   2713  H2  WAT   882      -1.729  -2.673  11.801  1.00  0.00
TER
ATOM   2714  O   WAT   883       2.619  -5.758  19.973  1.00  0.00
ATOM   2715  H1  WAT   883       2.636  -5.308  20.817  1.00  0.00
ATOM   2716  H2  WAT   883       2.370  -6.658  20.186  1.00  0.00
TER
ATOM   2717  O   WAT   884      -2.332  -1.225  11.355  1.00  0.00
ATOM   2718  H1  WAT   884      -2.900  -1.673  10.728  1.00  0.00
ATOM   2719  H2  WAT   884      -1.623  -0.866  10.821  1.00  0.00
TER
ATOM   2720  O   WAT   885      -8.241  -5.732  16.841  1.00  0.00
ATOM   2721  H1  WAT   885      -8.527  -6.096  17.679  1.00  0.00
ATOM   2722  H2  WAT   885      -8.303  -6.464  16.228  1.00  0.00
TER
ATOM   2723  O   WAT   886      -4.787   2.771  13.627  1.00  0.00
ATOM   2724  H1  WAT   886      -5.561   2.230  13.467  1.00  0.00
ATOM   2725  H2  WAT   886      -4.058   2.251  13.289  1.00  0.00
TER
ATOM   2726  O   WAT   887       5.972   1.767  19.420  1.00  0.00
ATOM   2727  H1  WAT   887       6.692   2.263  19.029  1.00  0.00
ATOM   2728  H2  WAT   887       5.770   1.089  18.775  1.00  0.00
TER
ATOM   2729  O   WAT   888       1.433  -6.839  13.563  1.00  0.00
ATOM   2730  H1  WAT   888       0.619  -7.338  13.487  1.00  0.00
ATOM   2731  H2  WAT   888       1.239  -5.999  13.146  1.00  0.00
TER
ATOM   2732  O   WAT   889       4.148  -2.467  11.859  1.00  0.00
ATOM   2733  H1  WAT   889       5.035  -2.155  11.684  1.00  0.00
ATOM   2734  H2  WAT   889       4.118  -3.340  11.467  1.00  0.00
TER
ATOM   2735  O   WAT   890      -4.743   2.439  17.265  1.00  0.00
ATOM   2736  H1  WAT   890      -4.226   1.636  17.211  1.00  0.00
ATOM   2737  H2  WAT   890      -5.195   2.377  18.107  1.00  0.00
TER
ATOM   2738  O   WAT   891       0.144   3.705  12.538  1.00  0.00
ATOM   2739  H1  WAT   891       0.485   4.450  12.042  1.00  0.00
ATOM   2740  H2  WAT   891      -0.685   4.019  12.900  1.00  0.00
TER
ATOM   2741  O   WAT   892       6.419  -1.156  11.327  1.00  0.00
ATOM   2742  H1  WAT   892       6.335  -0.724  10.477  1.00  0.00
ATOM   2743  H2  WAT   892       7.138  -0.696  11.760  1.00  0.00
TER
ATOM   2744  O   WAT   893       7.448   5.698  14.055  1.00  0.00
ATOM   2745  H1  WAT   893       6.805   5.044  14.330  1.00  0.00
ATOM   2746  H2  WAT   893       7.061   6.104  13.279  1.00  0.00
TER
ATOM   2747  O   WAT   894       3.026   3.027  17.902  1.00  0.00
ATOM   2748  H1  WAT   894       3.379   2.430  17.243  1.00  0.00
ATOM   2749  H2  WAT   894       2.143   2.701  18.073  1.00  0.00
TER
ATOM   2750  O   WAT   895      -0.887   3.787  15.309  1.00  0.00
ATOM   2751  H1  WAT   895      -0.200   4.334  15.690  1.00  0.00
ATOM   2752  H2  WAT   895      -1.674   4.331  15.344  1.00  0.00
TER
ATOM   2753  O   WAT   896      -8.748  -0.596  10.801  1.00  0.00
ATOM   2754  H1  WAT   896      -7.879  -0.313  11.085  1.00  0.00
ATOM   2755  H2  WAT   896      -9.239   0.218  10.686  1.00  0.00
TER
ATOM   2756  O   WAT   897      -1.585   0.791  14.922  1.00  0.00
ATOM   2757  H1  WAT   897      -1.128   1.602  15.148  1.00  0.00
ATOM   2758  H2  WAT   897      -1.936   0.474  15.754  1.00  0.00
TER
ATOM   2759  O   WAT   898      -5.683  -8.865  15.394  1.00  0.00
ATOM   2760  H1  WAT   898      -5.812  -8.873  16.343  1.00  0.00
ATOM   2761  H2  WAT   898      -6.507  -8.527  15.043  1.00  0.00
TER
ATOM   2762  O   WAT   899       5.837   4.590  10.593  1.00  0.00
ATOM   2763  H1  WAT   899       5.611   3.873  11.185  1.00  0.00
ATOM   2764  H2  WAT   899       5.447   4.341   9.755  1.00  0.00
TER
ATOM   2765  O   WAT   900      -8.381   8.617  11.367  1.00  0.00
ATOM   2766  H1  WAT   900      -8.021   9.216  10.713  1.00  0.00
ATOM   2767  H2  WAT   900      -8.522   9.163  12.141  1.00  0.00
TER
ATOM   2768  O   WAT   901       5.419   2.507  12.254  1.00  0.00
ATOM   2769  H1  WAT   901       5.131   2.969  13.042  1.00  0.00
ATOM   2770  H2  WAT   901       6.214   2.047  12.523  1.00  0.00
TER
ATOM   2771  O   WAT   902      -2.364   6.000  12.185  1.00  0.00
ATOM   2772  H1  WAT   902      -2.373   6.733  11.569  1.00  0.00
ATOM   2773  H2  WAT   902      -3.284   5.753  12.277  1.00  0.00
TER
ATOM   2774  O   WAT   903      -6.763   1.221  12.929  1.00  0.00
ATOM   2775  H1  WAT   903      -7.371   1.961  12.939  1.00  0.00
ATOM   2776  H2  WAT   903      -6.289   1.311  12.103  1.00  0.00
TER
ATOM   2777  O   WAT   904       6.176  -5.658  13.414  1.00  0.00
ATOM   2778  H1  WAT   904       5.547  -5.553  12.700  1.00  0.00
ATOM   2779  H2  WAT   904       5.681  -5.438  14.203  1.00  0.00
TER
ATOM   2780  O   WAT   905       0.622   6.063  10.847  1.00  0.00
ATOM   2781  H1  WAT   905       0.723   5.859   9.917  1.00  0.00
ATOM   2782  H2  WAT   905      -0.278   5.809  11.052  1.00  0.00
TER
ATOM   2783  O   WAT   906      -1.856  -3.379  14.830  1.00  0.00
ATOM   2784  H1  WAT   906      -2.564  -2.911  15.271  1.00  0.00
ATOM   2785  H2  WAT   906      -1.571  -4.037  15.464  1.00  0.00
TER
ATOM   2786  O   WAT   907       2.176  -6.654  16.269  1.00  0.00
ATOM   2787  H1  WAT   907       2.053  -6.636  15.320  1.00  0.00
ATOM   2788  H2  WAT   907       3.124  -6.606  16.389  1.00  0.00
TER
ATOM   2789  O   WAT   908      -0.736   8.581  15.542  1.00  0.00
ATOM   2790  H1  WAT   908      -0.482   8.543  14.620  1.00  0.00
ATOM   2791  H2  WAT   908      -1.685   8.455  15.535  1.00  0.00
TER
ATOM   2792  O   WAT   909      -3.652  -5.071  12.205  1.00  0.00
ATOM   2793  H1  WAT   909      -2.803  -4.634  12.139  1.00  0.00
ATOM   2794  H2  WAT   909      -4.019  -4.759  13.032  1.00  0.00
TER
ATOM   2795  O   WAT   910       5.269  -0.499  17.118  1.00  0.00
ATOM   2796  H1  WAT   910       4.328  -0.484  17.293  1.00  0.00
ATOM   2797  H2  WAT   910       5.583  -1.286  17.564  1.00  0.00
TER
ATOM   2798  O   WAT   911      -4.753   1.182  10.678  1.00  0.00
ATOM   2799  H1  WAT   911      -3.987   1.071  11.241  1.00  0.00
ATOM   2800  H2  WAT   911      -4.675   0.486  10.026  1.00  0.00
TER
ATOM   2801  O   WAT   912      -6.058  -1.385  11.362  1.00  0.00
ATOM   2802  H1  WAT   912      -5.978  -2.332  11.473  1.00  0.00
ATOM   2803  H2  WAT   912      -5.166  -1.054  11.468  1.00  0.00
TER
ATOM   2804  O   WAT   913       7.271   6.671  18.793  1.00  0.00
ATOM   2805  H1  WAT   913       7.396   7.495  19.266  1.00  0.00
ATOM   2806  H2  WAT   913       8.138   6.460  18.446  1.00  0.00
TER
ATOM   2807  O   WAT   914      -5.257   8.765  18.465  1.00  0.00
ATOM   2808  H1  WAT   914      -4.521   8.216  18.736  1.00  0.00
ATOM   2809  H2  WAT   914      -4.873   9.630  18.326  1.00  0.00
TER
ATOM   2810  O   WAT   915      -8.372   4.832  14.339  1.00  0.00
ATOM   2811  H1  WAT   915      -9.298   5.074  14.330  1.00  0.00
ATOM   2812  H2  WAT   915      -7.907   5.659  14.218  1.00  0.00
TER
ATOM   2813  O   WAT   916      -2.147   7.938  10.288  1.00  0.00
ATOM   2814  H1  WAT   916      -1.354   8.226   9.836  1.00  0.00
ATOM   2815  H2  WAT   916      -2.666   7.507   9.609  1.00  0.00
TER
ATOM   2816  O   WAT   917       6.906   7.165  11.711  1.00  0.00
ATOM   2817  H1  WAT   917       6.621   6.751  10.897  1.00  0.00
ATOM   2818  H2  WAT   917       6.708   8.093  11.591  1.00  0.00
TER
ATOM   2819  O   WAT   918      -1.629   3.158  10.152  1.00  0.00
ATOM   2820  H1  WAT   918      -1.734   2.543  10.878  1.00  0.00
ATOM   2821  H2  WAT   918      -1.796   2.634   9.368  1.00  0.00
TER
ATOM   2822  O   WAT   919       1.611   2.220  10.756  1.00  0.00
ATOM   2823  H1  WAT   919       1.062   2.667  11.400  1.00  0.00
ATOM   2824  H2  WAT   919       2.233   1.715  11.280  1.00  0.00
TER
ATOM   2825  O   WAT   920      -2.721   1.179  12.652  1.00  0.00
ATOM   2826  H1  WAT   920      -2.299   1.013  13.496  1.00  0.00
ATOM   2827  H2  WAT   920      -2.596   0.369  12.158  1.00  0.00
TER
ATOM   2828  O   WAT   921      -0.208   0.203   9.900  1.00  0.00
ATOM   2829  H1  WAT   921       0.312  -0.512   9.534  1.00  0.00
ATOM   2830  H2  WAT   921       0.439   0.841  10.200  1.00  0.00
TER
ATOM   2831  O   WAT   922      -3.825  -2.748   9.598  1.00  0.00
ATOM   2832  H1  WAT   922      -4.026  -3.611   9.960  1.00  0.00
ATOM   2833  H2  WAT   922      -3.996  -2.834   8.660  1.00  0.00
TER
ATOM   2834  O   WAT   923       3.654  -7.937  12.127  1.00  0.00
ATOM   2835  H1  WAT   923       3.934  -8.780  12.483  1.00  0.00
ATOM   2836  H2  WAT   923       2.880  -7.705  12.641  1.00  0.00
TER
ATOM   2837  O   WAT   924      -5.027  -5.648   9.586  1.00  0.00
ATOM   2838  H1  WAT   924      -4.724  -5.641   8.678  1.00  0.00
ATOM   2839  H2  WAT   924      -4.287  -5.998  10.083  1.00  0.00
TER
ATOM   2840  O   WAT   925      -1.808  -6.704  10.572  1.00  0.00
ATOM   2841  H1  WAT   925      -2.156  -7.382   9.992  1.00  0.00
ATOM   2842  H2  WAT   925      -1.607  -7.165  11.386  1.00  0.00
TER
ATOM   2843  O   WAT   926       0.357   8.284  12.190  1.00  0.00
ATOM   2844  H1  WAT   926       1.252   8.622  12.212  1.00  0.00
ATOM   2845  H2  WAT   926       0.388   7.562  11.563  1.00  0.00
TER
ATOM   2846  O   WAT   927      -6.004   3.657  10.419  1.00  0.00
ATOM   2847  H1  WAT   927      -5.566   4.200  11.075  1.00  0.00
ATOM   2848  H2  WAT   927      -5.519   2.831  10.429  1.00  0.00
TER
ATOM   2849  O   WAT   928      -8.789   6.446  17.871  1.00  0.00
ATOM   2850  H1  WAT   928      -8.459   5.578  17.639  1.00  0.00
ATOM   2851  H2  WAT   928      -8.360   6.651  18.702  1.00  0.00
TER
ATOM   2852  O   WAT   929      -4.193   4.776  15.531  1.00  0.00
ATOM   2853  H1  WAT   929      -4.494   4.653  16.432  1.00  0.00
ATOM   2854  H2  WAT   929      -4.299   3.917  15.123  1.00  0.00
TER
ATOM   2855  O   WAT   930       8.576   4.556  10.234  1.00  0.00
ATOM   2856  H1  WAT   930       7.745   4.624  10.705  1.00  0.00
ATOM   2857  H2  WAT   930       8.753   5.446   9.931  1.00  0.00
TER
ATOM   2858  O   WAT   931       8.032   1.301  12.737  1.00  0.00
ATOM   2859  H1  WAT   931       8.794   1.870  12.843  1.00  0.00
ATOM   2860  H2  WAT   931       8.047   0.734  13.508  1.00  0.00
TER
ATOM   2861  O   WAT   932      -8.468  -0.175  16.968  1.00  0.00
ATOM   2862  H1  WAT   932      -9.123  -0.444  16.324  1.00  0.00
ATOM   2863  H2  WAT   932      -7.630  -0.285  16.518  1.00  0.00
TER
ATOM   2864  O   WAT   933       9.038   2.156  17.582  1.00  0.00
ATOM   2865  H1  WAT   933       9.409   1.373  17.175  1.00  0.00
ATOM   2866  H2  WAT   933       9.678   2.845  17.403  1.00  0.00
TER
ATOM   2867  O   WAT   934       8.084   1.594   9.895  1.00  0.00
ATOM   2868  H1  WAT   934       8.359   2.502   9.767  1.00  0.00
ATOM   2869  H2  WAT   934       7.895   1.531  10.831  1.00  0.00
TER
ATOM   2870  O   WAT   935       4.481  -5.381  11.190  1.00  0.00
ATOM   2871  H1  WAT   935       4.900  -5.568  10.350  1.00  0.00
ATOM   2872  H2  WAT   935       4.175  -6.233  11.500  1.00  0.00
TER
ATOM   2873  O   WAT   936       7.980  -0.469  14.888  1.00  0.00
ATOM   2874  H1  WAT   936       7.605  -1.236  14.456  1.00  0.00
ATOM   2875  H2  WAT   936       7.251  -0.087  15.375  1.00  0.00
TER
ATOM   2876  O   WAT   937      -9.254  -2.965  12.911  1.00  0.00
ATOM   2877  H1  WAT   937     -10.158  -2.702  12.736  1.00  0.00
ATOM   2878  H2  WAT   937      -8.770  -2.694  12.131  1.00  0.00
TER
ATOM   2879  O   WAT   938       7.255  -2.243  18.188  1.00  0.00
ATOM   2880  H1  WAT   938       7.779  -2.737  17.557  1.00  0.00
ATOM   2881  H2  WAT   938       7.841  -2.108  18.933  1.00  0.00
TER
ATOM   2882  O   WAT   939      -6.711  -3.909  10.820  1.00  0.00
ATOM   2883  H1  WAT   939      -6.002  -4.331  10.335  1.00  0.00
ATOM   2884  H2  WAT   939      -7.427  -3.841  10.188  1.00  0.00
TER
ATOM   2885  O   WAT   940      -7.064  -7.855   9.860  1.00  0.00
ATOM   2886  H1  WAT   940      -6.341  -7.314  10.178  1.00  0.00
ATOM   2887  H2  WAT   940      -6.791  -8.129   8.985  1.00  0.00
TER
ATOM   2888  O   WAT   941       6.745  -2.986  14.128  1.00  0.00
ATOM   2889  H1  WAT   941       7.241  -3.219  14.912  1.00  0.00
ATOM   2890  H2  WAT   941       6.547  -3.825  13.711  1.00  0.00
TER
ATOM   2891  O   WAT   942      -7.375  -8.604  19.763  1.00  0.00
ATOM   2892  H1  WAT   942      -6.727  -9.155  19.322  1.00  0.00
ATOM   2893  H2  WAT   942      -6.954  -8.350  20.584  1.00  0.00
TER
ATOM   2894  O   WAT   943       8.174  -4.350  16.661  1.00  0.00
ATOM   2895  H1  WAT   943       8.064  -4.504  17.600  1.00  0.00
ATOM   2896  H2  WAT   943       8.935  -4.878  16.419  1.00  0.00
TER
ATOM   2897  O   WAT   944       9.063  -6.519   9.902  1.00  0.00
ATOM   2898  H1  WAT   944       9.988  -6.651   9.694  1.00  0.00
ATOM   2899  H2  WAT   944       9.041  -6.440  10.856  1.00  0.00
TER
ATOM   2900  O   WAT   945       9.137  -5.748  12.528  1.00  0.00
ATOM   2901  H1  WAT   945       8.342  -5.813  13.057  1.00  0.00
ATOM   2902  H2  WAT   945       9.341  -4.813  12.516  1.00  0.00
TER
ATOM   2903  O   WAT   946       6.079   8.291  16.521  1.00  0.00
ATOM   2904  H1  WAT   946       6.675   7.970  15.845  1.00  0.00
ATOM   2905  H2  WAT   946       6.337   7.819  17.313  1.00  0.00
TER
ATOM   2906  O   WAT   947       6.630   8.941  20.351  1.00  0.00
ATOM   2907  H1  WAT   947       6.170   9.692  19.977  1.00  0.00
ATOM   2908  H2  WAT   947       6.001   8.222  20.293  1.00  0.00
TER
ATOM   2909  O   WAT   948      -2.940   7.250  19.526  1.00  0.00
ATOM   2910  H1  WAT   948      -2.424   6.638  19.001  1.00  0.00
ATOM   2911  H2  WAT   948      -2.291   7.753  20.017  1.00  0.00
TER
ATOM   2912  O   WAT   949      -0.201   8.141  20.353  1.00  0.00
ATOM   2913  H1  WAT   949       0.087   7.886  19.476  1.00  0.00
ATOM   2914  H2  WAT   949       0.311   7.588  20.943  1.00  0.00
TER
ATOM   2915  O   WAT   950       5.569  -7.418  18.977  1.00  0.00
ATOM   2916  H1  WAT   950       6.010  -7.474  18.130  1.00  0.00
ATOM   2917  H2  WAT   950       5.300  -6.502  19.048  1.00  0.00
TER
ATOM   2918  O   WAT   951       7.433  -7.787  16.988  1.00  0.00
ATOM   2919  H1  WAT   951       7.372  -8.730  16.841  1.00  0.00
ATOM   2920  H2  WAT   951       8.212  -7.679  17.534  1.00  0.00
TER
ATOM   2921  O   WAT   952      -8.262   8.353  15.951  1.00  0.00
ATOM   2922  H1  WAT   952      -8.430   7.720  16.649  1.00  0.00
ATOM   2923  H2  WAT   952      -9.129   8.559  15.600  1.00  0.00
TER
ATOM   2924  O   WAT   953      -7.639  -7.816  13.454  1.00  0.00
ATOM   2925  H1  WAT   953      -6.881  -7.703  12.880  1.00  0.00
ATOM   2926  H2  WAT   953      -8.101  -6.979  13.408  1.00  0.00
TER
ATOM   2927  O   WAT   954      -1.098  -5.702  16.444  1.00  0.00
ATOM   2928  H1  WAT   954      -1.910  -6.076  16.104  1.00  0.00
ATOM   2929  H2  WAT   954      -0.594  -6.457  16.746  1.00  0.00
TER
ATOM   2930  O   WAT   955       3.405  -9.038  17.682  1.00  0.00
ATOM   2931  H1  WAT   955       4.008  -8.465  18.157  1.00  0.00
ATOM   2932  H2  WAT   955       2.664  -8.474  17.460  1.00  0.00
TER
ATOM   2933  O   WAT   956       6.548  -8.635  12.956  1.00  0.00
ATOM   2934  H1  WAT   956       6.743  -7.737  13.223  1.00  0.00
ATOM   2935  H2  WAT   956       5.761  -8.867  13.450  1.00  0.00
TER
ATOM   2936  O   WAT   957      -6.656   7.046  13.396  1.00  0.00
ATOM   2937  H1  WAT   957      -7.181   7.427  12.692  1.00  0.00
ATOM   2938  H2  WAT   957      -6.731   7.671  14.117  1.00  0.00
TER
ATOM   2939  O   WAT   958      -5.267  -7.289  11.994  1.00  0.00
ATOM   2940  H1  WAT   958      -4.737  -8.076  11.865  1.00  0.00
ATOM   2941  H2  WAT   958      -4.634  -6.610  12.228  1.00  0.00
TER
ATOM   2942  O   WAT   959      -3.073  -7.552  15.049  1.00  0.00
ATOM   2943  H1  WAT   959      -3.703  -8.253  15.216  1.00  0.00
ATOM   2944  H2  WAT   959      -3.612  -6.791  14.832  1.00  0.00
TER
ATOM   2945  O   WAT   960       8.101   8.605  14.717  1.00  0.00
ATOM   2946  H1  WAT   960       8.276   7.918  14.073  1.00  0.00
ATOM   2947  H2  WAT   960       7.403   9.129  14.325  1.00  0.00
TER
ATOM   2948  O   WAT   961      -4.056   8.994  12.271  1.00  0.00
ATOM   2949  H1  WAT   961      -3.325   8.710  11.723  1.00  0.00
ATOM   2950  H2  WAT   961      -3.797   8.756  13.161  1.00  0.00
TER
ATOM   2951  O   WAT   962      -4.895   5.111  12.275  1.00  0.00
ATOM   2952  H1  WAT   962      -5.524   5.579  12.824  1.00  0.00
ATOM   2953  H2  WAT   962      -4.780   4.266  12.710  1.00  0.00
TER
ATOM   2954  O   WAT   963       4.713   5.345  -0.914  1.00  0.00
ATOM   2955  H1  WAT   963       4.251   4.574  -0.585  1.00  0.00
ATOM   2956  H2  WAT   963       5.525   5.372  -0.408  1.00  0.00
TER
ATOM   2957  O   WAT   964      -6.882  -3.789  -5.032  1.00  0.00
ATOM   2958  H1  WAT   964      -7.771  -3.447  -5.134  1.00  0.00
ATOM   2959  H2  WAT   964      -6.598  -3.989  -5.924  1.00  0.00
TER
ATOM   2960  O   WAT   965      -8.919  -1.188   0.852  1.00  0.00
ATOM   2961  H1  WAT   965      -8.347  -1.956   0.853  1.00  0.00
ATOM   2962  H2  WAT   965      -8.919  -0.889  -0.057  1.00  0.00
TER
ATOM   2963  O   WAT   966      -7.677  -5.780   2.639  1.00  0.00
ATOM   2964  H1  WAT   966      -7.856  -6.677   2.919  1.00  0.00
ATOM   2965  H2  WAT   966      -8.079  -5.232   3.314  1.00  0.00
TER
ATOM   2966  O   WAT   967      -4.706  -5.206  -3.998  1.00  0.00
ATOM   2967  H1  WAT   967      -4.600  -4.305  -3.691  1.00  0.00
ATOM   2968  H2  WAT   967      -5.617  -5.254  -4.289  1.00  0.00
TER
ATOM   2969  O   WAT   968       4.946  -6.083  -2.527  1.00  0.00
ATOM   2970  H1  WAT   968       5.767  -6.573  -2.484  1.00  0.00
ATOM   2971  H2  WAT   968       4.979  -5.493  -1.774  1.00  0.00
TER
ATOM   2972  O   WAT   969      -7.058  -3.284   1.247  1.00  0.00
ATOM   2973  H1  WAT   969      -6.377  -3.020   1.866  1.00  0.00
ATOM   2974  H2  WAT   969      -7.373  -4.124   1.581  1.00  0.00
TER
ATOM   2975  O   WAT   970       9.236  -4.066   4.037  1.00  0.00
ATOM   2976  H1  WAT   970       8.531  -3.678   3.519  1.00  0.00
ATOM   2977  H2  WAT   970       9.501  -3.371   4.640  1.00  0.00
TER
ATOM   2978  O   WAT   971      -4.582  -7.597   4.601  1.00  0.00
ATOM   2979  H1  WAT   971      -4.580  -7.080   3.795  1.00  0.00
ATOM   2980  H2  WAT   971      -5.411  -8.074   4.578  1.00  0.00
TER
ATOM   2981  O   WAT   972      -4.900  -5.886   2.608  1.00  0.00
ATOM   2982  H1  WAT   972      -4.559  -5.042   2.313  1.00  0.00
ATOM   2983  H2  WAT   972      -5.839  -5.738   2.724  1.00  0.00
TER
ATOM   2984  O   WAT   973      -8.826   3.201  -6.526  1.00  0.00
ATOM   2985  H1  WAT   973      -9.204   3.689  -7.258  1.00  0.00
ATOM   2986  H2  WAT   973      -8.569   3.873  -5.896  1.00  0.00
TER
ATOM   2987  O   WAT   974       6.798   5.474   2.509  1.00  0.00
ATOM   2988  H1  WAT   974       6.114   6.144   2.500  1.00  0.00
ATOM   2989  H2  WAT   974       7.338   5.673   1.743  1.00  0.00
TER
ATOM   2990  O   WAT   975       8.250  -4.698   0.637  1.00  0.00
ATOM   2991  H1  WAT   975       7.303  -4.664   0.768  1.00  0.00
ATOM   2992  H2  WAT   975       8.575  -3.884   1.022  1.00  0.00
TER
ATOM   2993  O   WAT   976      -1.218  -8.398  -1.068  1.00  0.00
ATOM   2994  H1  WAT   976      -0.910  -8.953  -1.784  1.00  0.00
ATOM   2995  H2  WAT   976      -2.147  -8.263  -1.250  1.00  0.00
TER
ATOM   2996  O   WAT   977       4.334   7.319   1.223  1.00  0.00
ATOM   2997  H1  WAT   977       4.347   6.915   0.355  1.00  0.00
ATOM   2998  H2  WAT   977       3.781   8.094   1.119  1.00  0.00
TER
ATOM   2999  O   WAT   978       5.628   4.041  -3.688  1.00  0.00
ATOM   3000  H1  WAT   978       5.518   3.098  -3.563  1.00  0.00
ATOM   3001  H2  WAT   978       5.625   4.402  -2.802  1.00  0.00
TER
ATOM   3002  O   WAT   979       3.733   2.222   2.551  1.00  0.00
ATOM   3003  H1  WAT   979       4.149   2.008   1.717  1.00  0.00
ATOM   3004  H2  WAT   979       4.456   2.479   3.122  1.00  0.00
TER
ATOM   3005  O   WAT   980       7.679   0.621   2.643  1.00  0.00
ATOM   3006  H1  WAT   980       6.851   0.690   2.168  1.00  0.00
ATOM   3007  H2  WAT   980       8.274   1.206   2.175  1.00  0.00
TER
ATOM   3008  O   WAT   981       5.200   1.229  -3.828  1.00  0.00
ATOM   3009  H1  WAT   981       4.581   0.891  -4.475  1.00  0.00
ATOM   3010  H2  WAT   981       5.183   0.585  -3.120  1.00  0.00
TER
ATOM   3011  O   WAT   982      -4.511  -3.032   2.230  1.00  0.00
ATOM   3012  H1  WAT   982      -3.959  -2.923   1.456  1.00  0.00
ATOM   3013  H2  WAT   982      -3.997  -2.658   2.946  1.00  0.00
TER
ATOM   3014  O   WAT   983       5.333   7.453   4.277  1.00  0.00
ATOM   3015  H1  WAT   983       4.856   8.261   4.084  1.00  0.00
ATOM   3016  H2  WAT   983       4.649   6.801   4.429  1.00  0.00
TER
ATOM   3017  O   WAT   984      -3.664   3.618   7.265  1.00  0.00
ATOM   3018  H1  WAT   984      -4.561   3.842   7.512  1.00  0.00
ATOM   3019  H2  WAT   984      -3.639   3.742   6.316  1.00  0.00
TER
ATOM   3020  O   WAT   985       3.377   0.468  -6.821  1.00  0.00
ATOM   3021  H1  WAT   985       3.816  -0.370  -6.967  1.00  0.00
ATOM   3022  H2  WAT   985       4.090   1.101  -6.734  1.00  0.00
TER
ATOM   3023  O   WAT   986      -4.837   0.490   5.841  1.00  0.00
ATOM   3024  H1  WAT   986      -4.976   1.362   6.210  1.00  0.00
ATOM   3025  H2  WAT   986      -5.719   0.147   5.696  1.00  0.00
TER
ATOM   3026  O   WAT   987      -3.039   6.432   8.049  1.00  0.00
ATOM   3027  H1  WAT   987      -3.067   6.836   7.182  1.00  0.00
ATOM   3028  H2  WAT   987      -3.202   5.503   7.886  1.00  0.00
TER
ATOM   3029  O   WAT   988       6.958  -8.278  -8.507  1.00  0.00
ATOM   3030  H1  WAT   988       6.646  -8.185  -7.607  1.00  0.00
ATOM   3031  H2  WAT   988       7.720  -7.700  -8.557  1.00  0.00
TER
ATOM   3032  O   WAT   989      -6.523  -0.912  -4.049  1.00  0.00
ATOM   3033  H1  WAT   989      -6.644  -0.186  -4.661  1.00  0.00
ATOM   3034  H2  WAT   989      -6.833  -1.682  -4.526  1.00  0.00
TER
ATOM   3035  O   WAT   990       8.913   7.215   9.346  1.00  0.00
ATOM   3036  H1  WAT   990       9.389   7.693  10.025  1.00  0.00
ATOM   3037  H2  WAT   990       9.534   7.146   8.620  1.00  0.00
TER
ATOM   3038  O   WAT   991      -8.885   2.260   1.758  1.00  0.00
ATOM   3039  H1  WAT   991      -8.807   2.394   0.813  1.00  0.00
ATOM   3040  H2  WAT   991      -8.271   1.551   1.951  1.00  0.00
TER
ATOM   3041  O   WAT   992      -7.640   3.960  -1.831  1.00  0.00
ATOM   3042  H1  WAT   992      -8.047   4.101  -2.686  1.00  0.00
ATOM   3043  H2  WAT   992      -6.749   3.676  -2.034  1.00  0.00
TER
ATOM   3044  O   WAT   993       8.316   4.406   6.506  1.00  0.00
ATOM   3045  H1  WAT   993       8.442   4.167   5.587  1.00  0.00
ATOM   3046  H2  WAT   993       8.358   3.574   6.978  1.00  0.00
TER
ATOM   3047  O   WAT   994       2.178   8.109   5.075  1.00  0.00
ATOM   3048  H1  WAT   994       2.692   8.020   5.877  1.00  0.00
ATOM   3049  H2  WAT   994       1.335   8.455   5.368  1.00  0.00
TER
ATOM   3050  O   WAT   995       4.153   8.394  -5.496  1.00  0.00
ATOM   3051  H1  WAT   995       3.993   8.105  -4.598  1.00  0.00
ATOM   3052  H2  WAT   995       3.988   7.618  -6.032  1.00  0.00
TER
ATOM   3053  O   WAT   996      -3.368   8.174  -3.719  1.00  0.00
ATOM   3054  H1  WAT   996      -3.544   7.258  -3.932  1.00  0.00
ATOM   3055  H2  WAT   996      -4.222   8.533  -3.479  1.00  0.00
TER
ATOM   3056  O   WAT   997       3.856   5.903  -6.937  1.00  0.00
ATOM   3057  H1  WAT   997       3.162   5.901  -7.596  1.00  0.00
ATOM   3058  H2  WAT   997       4.598   5.479  -7.367  1.00  0.00
TER
ATOM   3059  O   WAT   998       3.421   7.529  -2.862  1.00  0.00
ATOM   3060  H1  WAT   998       3.877   6.748  -2.548  1.00  0.00
ATOM   3061  H2  WAT   998       3.760   8.240  -2.318  1.00  0.00
TER
ATOM   3062  O   WAT   999       8.169  -3.541   7.471  1.00  0.00
ATOM   3063  H1  WAT   999       7.553  -3.033   6.942  1.00  0.00
ATOM   3064  H2  WAT   999       7.848  -4.441   7.413  1.00  0.00
TER
ATOM   3065  O   WAT  1000      -8.829   3.301   4.297  1.00  0.00
ATOM   3066  H1  WAT  1000      -8.666   2.832   3.479  1.00  0.00
ATOM   3067  H2  WAT  1000      -8.364   2.793   4.962  1.00  0.00
TER
ATOM   3068  O   WAT  1001      -4.057  -7.568  -0.667  1.00  0.00
ATOM   3069  H1  WAT  1001      -4.500  -6.788  -0.998  1.00  0.00
ATOM   3070  H2  WAT  1001      -3.498  -7.245   0.040  1.00  0.00
TER
ATOM   3071  O   WAT  1002       5.230  -3.481   6.067  1.00  0.00
ATOM   3072  H1  WAT  1002       4.380  -3.780   6.388  1.00  0.00
ATOM   3073  H2  WAT  1002       5.071  -3.237   5.155  1.00  0.00
TER
ATOM   3074  O   WAT  1003       2.325  -1.981   8.166  1.00  0.00
ATOM   3075  H1  WAT  1003       2.651  -2.814   7.827  1.00  0.00
ATOM   3076  H2  WAT  1003       3.113  -1.458   8.314  1.00  0.00
TER
ATOM   3077  O   WAT  1004      -0.941  -7.947  -5.786  1.00  0.00
ATOM   3078  H1  WAT  1004      -1.566  -7.951  -5.061  1.00  0.00
ATOM   3079  H2  WAT  1004      -1.028  -8.814  -6.182  1.00  0.00
TER
ATOM   3080  O   WAT  1005      -2.019  -7.024   1.192  1.00  0.00
ATOM   3081  H1  WAT  1005      -1.722  -6.117   1.112  1.00  0.00
ATOM   3082  H2  WAT  1005      -1.471  -7.512   0.578  1.00  0.00
TER
ATOM   3083  O   WAT  1006      -6.695  -5.135   5.881  1.00  0.00
ATOM   3084  H1  WAT  1006      -7.088  -4.288   6.088  1.00  0.00
ATOM   3085  H2  WAT  1006      -7.383  -5.773   6.072  1.00  0.00
TER
ATOM   3086  O   WAT  1007      -0.120  -5.052   8.951  1.00  0.00
ATOM   3087  H1  WAT  1007      -0.810  -5.244   9.585  1.00  0.00
ATOM   3088  H2  WAT  1007       0.623  -4.768   9.483  1.00  0.00
TER
ATOM   3089  O   WAT  1008      -9.393  -7.212  -0.086  1.00  0.00
ATOM   3090  H1  WAT  1008      -9.682  -6.642   0.626  1.00  0.00
ATOM   3091  H2  WAT  1008      -8.648  -7.692   0.277  1.00  0.00
TER
ATOM   3092  O   WAT  1009      -9.206  -3.270  -8.876  1.00  0.00
ATOM   3093  H1  WAT  1009      -9.288  -2.327  -8.734  1.00  0.00
ATOM   3094  H2  WAT  1009      -9.558  -3.413  -9.755  1.00  0.00
TER
ATOM   3095  O   WAT  1010      -5.556  -4.654  -0.849  1.00  0.00
ATOM   3096  H1  WAT  1010      -5.896  -4.176  -0.093  1.00  0.00
ATOM   3097  H2  WAT  1010      -6.318  -5.107  -1.209  1.00  0.00
TER
ATOM   3098  O   WAT  1011       6.046  -8.345   7.037  1.00  0.00
ATOM   3099  H1  WAT  1011       6.370  -9.076   7.563  1.00  0.00
ATOM   3100  H2  WAT  1011       6.082  -8.664   6.135  1.00  0.00
TER
ATOM   3101  O   WAT  1012      -7.255   2.676   6.457  1.00  0.00
ATOM   3102  H1  WAT  1012      -7.639   2.035   7.055  1.00  0.00
ATOM   3103  H2  WAT  1012      -6.944   3.380   7.026  1.00  0.00
TER
ATOM   3104  O   WAT  1013      -8.241  -5.732  -1.933  1.00  0.00
ATOM   3105  H1  WAT  1013      -8.527  -6.096  -1.095  1.00  0.00
ATOM   3106  H2  WAT  1013      -8.303  -6.464  -2.547  1.00  0.00
TER
ATOM   3107  O   WAT  1014      -4.787   2.771  -5.147  1.00  0.00
ATOM   3108  H1  WAT  1014      -5.561   2.230  -5.307  1.00  0.00
ATOM   3109  H2  WAT  1014      -4.058   2.251  -5.485  1.00  0.00
TER
ATOM   3110  O   WAT  1015       5.972   1.767   0.646  1.00  0.00
ATOM   3111  H1  WAT  1015       6.692   2.263   0.255  1.00  0.00
ATOM   3112  H2  WAT  1015       5.770   1.089   0.001  1.00  0.00
TER
ATOM   3113  O   WAT  1016       1.433  -6.839  -5.212  1.00  0.00
ATOM   3114  H1  WAT  1016       0.619  -7.338  -5.287  1.00  0.00
ATOM   3115  H2  WAT  1016       1.239  -5.999  -5.628  1.00  0.00
TER
ATOM   3116  O   WAT  1017       1.354   1.838   6.532  1.00  0.00
ATOM   3117  H1  WAT  1017       1.287   0.918   6.278  1.00  0.00
ATOM   3118  H2  WAT  1017       0.724   1.936   7.247  1.00  0.00
TER
ATOM   3119  O   WAT  1018       4.148  -2.467  -6.915  1.00  0.00
ATOM   3120  H1  WAT  1018       5.035  -2.155  -7.090  1.00  0.00
ATOM   3121  H2  WAT  1018       4.118  -3.340  -7.307  1.00  0.00
TER
ATOM   3122  O   WAT  1019      -4.743   2.439  -1.509  1.00  0.00
ATOM   3123  H1  WAT  1019      -4.226   1.636  -1.564  1.00  0.00
ATOM   3124  H2  WAT  1019      -5.195   2.377  -0.668  1.00  0.00
TER
ATOM   3125  O   WAT  1020       0.144   3.705  -6.236  1.00  0.00
ATOM   3126  H1  WAT  1020       0.485   4.450  -6.732  1.00  0.00
ATOM   3127  H2  WAT  1020      -0.685   4.019  -5.874  1.00  0.00
TER
ATOM   3128  O   WAT  1021      -7.259  -0.595   5.403  1.00  0.00
ATOM   3129  H1  WAT  1021      -7.617   0.070   5.991  1.00  0.00
ATOM   3130  H2  WAT  1021      -7.553  -1.427   5.775  1.00  0.00
TER
ATOM   3131  O   WAT  1022      -4.058  -0.137   8.287  1.00  0.00
ATOM   3132  H1  WAT  1022      -4.358   0.009   7.390  1.00  0.00
ATOM   3133  H2  WAT  1022      -3.286  -0.696   8.195  1.00  0.00
TER
ATOM   3134  O   WAT  1023       1.285   4.660   6.283  1.00  0.00
ATOM   3135  H1  WAT  1023       1.300   3.728   6.065  1.00  0.00
ATOM   3136  H2  WAT  1023       0.578   4.746   6.922  1.00  0.00
TER
ATOM   3137  O   WAT  1024       6.419  -1.156  -7.447  1.00  0.00
ATOM   3138  H1  WAT  1024       6.335  -0.724  -8.298  1.00  0.00
ATOM   3139  H2  WAT  1024       7.138  -0.696  -7.015  1.00  0.00
TER
ATOM   3140  O   WAT  1025       7.496   1.301   5.630  1.00  0.00
ATOM   3141  H1  WAT  1025       6.771   1.894   5.433  1.00  0.00
ATOM   3142  H2  WAT  1025       8.024   1.293   4.831  1.00  0.00
TER
ATOM   3143  O   WAT  1026       7.448   5.698  -4.719  1.00  0.00
ATOM   3144  H1  WAT  1026       6.805   5.044  -4.445  1.00  0.00
ATOM   3145  H2  WAT  1026       7.061   6.104  -5.495  1.00  0.00
TER
ATOM   3146  O   WAT  1027      -8.748  -0.596  -7.973  1.00  0.00
ATOM   3147  H1  WAT  1027      -7.879  -0.313  -7.690  1.00  0.00
ATOM   3148  H2  WAT  1027      -9.239   0.218  -8.088  1.00  0.00
TER
ATOM   3149  O   WAT  1028      -5.683  -8.865  -3.380  1.00  0.00
ATOM   3150  H1  WAT  1028      -5.812  -8.873  -2.432  1.00  0.00
ATOM   3151  H2  WAT  1028      -6.507  -8.527  -3.731  1.00  0.00
TER
ATOM   3152  O   WAT  1029       5.837   4.590  -8.181  1.00  0.00
ATOM   3153  H1  WAT  1029       5.611   3.873  -7.589  1.00  0.00
ATOM   3154  H2  WAT  1029       5.447   4.341  -9.019  1.00  0.00
TER
ATOM   3155  O   WAT  1030       3.766   5.105   5.298  1.00  0.00
ATOM   3156  H1  WAT  1030       4.101   5.691   5.976  1.00  0.00
ATOM   3157  H2  WAT  1030       2.846   4.974   5.528  1.00  0.00
TER
ATOM   3158  O   WAT  1031      -8.381   8.617  -7.407  1.00  0.00
ATOM   3159  H1  WAT  1031      -8.021   9.216  -8.061  1.00  0.00
ATOM   3160  H2  WAT  1031      -8.522   9.163  -6.634  1.00  0.00
TER
ATOM   3161  O   WAT  1032      -8.684  -7.106   6.081  1.00  0.00
ATOM   3162  H1  WAT  1032      -9.398  -6.906   6.686  1.00  0.00
ATOM   3163  H2  WAT  1032      -8.265  -7.882   6.452  1.00  0.00
TER
ATOM   3164  O   WAT  1033       5.419   2.507  -6.520  1.00  0.00
ATOM   3165  H1  WAT  1033       5.131   2.969  -5.732  1.00  0.00
ATOM   3166  H2  WAT  1033       6.214   2.047  -6.252  1.00  0.00
TER
ATOM   3167  O   WAT  1034      -8.397   6.882   7.067  1.00  0.00
ATOM   3168  H1  WAT  1034      -8.288   5.942   6.927  1.00  0.00
ATOM   3169  H2  WAT  1034      -9.049   7.148   6.419  1.00  0.00
TER
ATOM   3170  O   WAT  1035      -0.406   5.154   8.467  1.00  0.00
ATOM   3171  H1  WAT  1035      -0.726   4.435   9.012  1.00  0.00
ATOM   3172  H2  WAT  1035      -1.080   5.829   8.541  1.00  0.00
TER
ATOM   3173  O   WAT  1036      -2.364   6.000  -6.590  1.00  0.00
ATOM   3174  H1  WAT  1036      -2.373   6.733  -7.205  1.00  0.00
ATOM   3175  H2  WAT  1036      -3.284   5.753  -6.497  1.00  0.00
TER
ATOM   3176  O   WAT  1037      -6.763   1.221  -5.845  1.00  0.00
ATOM   3177  H1  WAT  1037      -7.371   1.961  -5.835  1.00  0.00
ATOM   3178  H2  WAT  1037      -6.289   1.311  -6.671  1.00  0.00
TER
ATOM   3179  O   WAT  1038       6.176  -5.658  -5.361  1.00  0.00
ATOM   3180  H1  WAT  1038       5.547  -5.553  -6.075  1.00  0.00
ATOM   3181  H2  WAT  1038       5.681  -5.438  -4.571  1.00  0.00
TER
ATOM   3182  O   WAT  1039       0.622   6.063  -7.927  1.00  0.00
ATOM   3183  H1  WAT  1039       0.723   5.859  -8.857  1.00  0.00
ATOM   3184  H2  WAT  1039      -0.278   5.809  -7.722  1.00  0.00
TER
ATOM   3185  O   WAT  1040       2.176  -6.654  -2.505  1.00  0.00
ATOM   3186  H1  WAT  1040       2.053  -6.636  -3.454  1.00  0.00
ATOM   3187  H2  WAT  1040       3.124  -6.606  -2.385  1.00  0.00
TER
ATOM   3188  O   WAT  1041      -0.736   8.581  -3.232  1.00  0.00
ATOM   3189  H1  WAT  1041      -0.482   8.543  -4.154  1.00  0.00
ATOM   3190  H2  WAT  1041      -1.685   8.455  -3.240  1.00  0.00
TER
ATOM   3191  O   WAT  1042       6.977  -5.743   4.897  1.00  0.00
ATOM   3192  H1  WAT  1042       6.474  -5.002   5.237  1.00  0.00
ATOM   3193  H2  WAT  1042       7.792  -5.354   4.581  1.00  0.00
TER
ATOM   3194  O   WAT  1043      -4.753   1.182  -8.096  1.00  0.00
ATOM   3195  H1  WAT  1043      -3.987   1.071  -7.534  1.00  0.00
ATOM   3196  H2  WAT  1043      -4.675   0.486  -8.748  1.00  0.00
TER
ATOM   3197  O   WAT  1044      -6.058  -1.385  -7.413  1.00  0.00
ATOM   3198  H1  WAT  1044      -5.978  -2.332  -7.301  1.00  0.00
ATOM   3199  H2  WAT  1044      -5.166  -1.054  -7.307  1.00  0.00
TER
ATOM   3200  O   WAT  1045       7.271   6.671   0.019  1.00  0.00
ATOM   3201  H1  WAT  1045       7.396   7.495   0.491  1.00  0.00
ATOM   3202  H2  WAT  1045       8.138   6.460  -0.329  1.00  0.00
TER
ATOM   3203  O   WAT  1046      -5.257   8.765  -0.309  1.00  0.00
ATOM   3204  H1  WAT  1046      -4.521   8.216  -0.039  1.00  0.00
ATOM   3205  H2  WAT  1046      -4.873   9.630  -0.449  1.00  0.00
TER
ATOM   3206  O   WAT  1047      -8.372   4.832  -4.435  1.00  0.00
ATOM   3207  H1  WAT  1047      -9.298   5.074  -4.445  1.00  0.00
ATOM   3208  H2  WAT  1047      -7.907   5.659  -4.557  1.00  0.00
TER
ATOM   3209  O   WAT  1048      -6.251   7.949   8.879  1.00  0.00
ATOM   3210  H1  WAT  1048      -5.450   8.270   9.293  1.00  0.00
ATOM   3211  H2  WAT  1048      -6.766   7.589   9.601  1.00  0.00
TER
ATOM   3212  O   WAT  1049      -2.147   7.938  -8.487  1.00  0.00
ATOM   3213  H1  WAT  1049      -1.354   8.226  -8.939  1.00  0.00
ATOM   3214  H2  WAT  1049      -2.666   7.507  -9.166  1.00  0.00
TER
ATOM   3215  O   WAT  1050       2.585   4.057   8.827  1.00  0.00
ATOM   3216  H1  WAT  1050       1.979   4.080   8.086  1.00  0.00
ATOM   3217  H2  WAT  1050       2.281   3.325   9.363  1.00  0.00
TER
ATOM   3218  O   WAT  1051       4.016   7.785   7.438  1.00  0.00
ATOM   3219  H1  WAT  1051       4.968   7.701   7.388  1.00  0.00
ATOM   3220  H2  WAT  1051       3.868   8.449   8.111  1.00  0.00
TER
ATOM   3221  O   WAT  1052       6.906   7.165  -7.063  1.00  0.00
ATOM   3222  H1  WAT  1052       6.621   6.751  -7.878  1.00  0.00
ATOM   3223  H2  WAT  1052       6.708   8.093  -7.183  1.00  0.00
TER
ATOM   3224  O   WAT  1053      -8.531   0.436   7.823  1.00  0.00
ATOM   3225  H1  WAT  1053      -8.027  -0.143   8.394  1.00  0.00
ATOM   3226  H2  WAT  1053      -9.270   0.721   8.360  1.00  0.00
TER
ATOM   3227  O   WAT  1054      -1.629   3.158  -8.623  1.00  0.00
ATOM   3228  H1  WAT  1054      -1.734   2.543  -7.896  1.00  0.00
ATOM   3229  H2  WAT  1054      -1.796   2.634  -9.406  1.00  0.00
TER
ATOM   3230  O   WAT  1055      -1.477   1.844   7.356  1.00  0.00
ATOM   3231  H1  WAT  1055      -2.243   2.412   7.272  1.00  0.00
ATOM   3232  H2  WAT  1055      -1.296   1.551   6.463  1.00  0.00
TER
ATOM   3233  O   WAT  1056       1.611   2.220  -8.018  1.00  0.00
ATOM   3234  H1  WAT  1056       1.062   2.667  -7.374  1.00  0.00
ATOM   3235  H2  WAT  1056       2.233   1.715  -7.495  1.00  0.00
TER
ATOM   3236  O   WAT  1057       5.665   3.574   7.914  1.00  0.00
ATOM   3237  H1  WAT  1057       6.406   3.912   7.411  1.00  0.00
ATOM   3238  H2  WAT  1057       4.902   3.743   7.361  1.00  0.00
TER
ATOM   3239  O   WAT  1058      -6.499  -1.421   8.718  1.00  0.00
ATOM   3240  H1  WAT  1058      -6.458  -1.719   9.626  1.00  0.00
ATOM   3241  H2  WAT  1058      -5.644  -1.020   8.559  1.00  0.00
TER
ATOM   3242  O   WAT  1059      -2.721   1.179  -6.122  1.00  0.00
ATOM   3243  H1  WAT  1059      -2.299   1.013  -5.279  1.00  0.00
ATOM   3244  H2  WAT  1059      -2.596   0.369  -6.616  1.00  0.00
TER
ATOM   3245  O   WAT  1060      -0.208   0.203  -8.874  1.00  0.00
ATOM   3246  H1  WAT  1060       0.312  -0.512  -9.240  1.00  0.00
ATOM   3247  H2  WAT  1060       0.439   0.841  -8.574  1.00  0.00
TER
ATOM   3248  O   WAT  1061       4.340   1.626   6.449  1.00  0.00
ATOM   3249  H1  WAT  1061       4.754   1.780   7.298  1.00  0.00
ATOM   3250  H2  WAT  1061       3.405   1.751   6.612  1.00  0.00
TER
ATOM   3251  O   WAT  1062       4.812  -1.035   8.453  1.00  0.00
ATOM   3252  H1  WAT  1062       5.394  -1.790   8.365  1.00  0.00
ATOM   3253  H2  WAT  1062       4.988  -0.504   7.676  1.00  0.00
TER
ATOM   3254  O   WAT  1063      -4.071  -5.875   6.765  1.00  0.00
ATOM   3255  H1  WAT  1063      -4.165  -6.493   6.040  1.00  0.00
ATOM   3256  H2  WAT  1063      -4.651  -5.148   6.538  1.00  0.00
TER
ATOM   3257  O   WAT  1064       3.776  -0.137   4.379  1.00  0.00
ATOM   3258  H1  WAT  1064       3.250   0.387   3.775  1.00  0.00
ATOM   3259  H2  WAT  1064       4.119   0.496   5.010  1.00  0.00
TER
ATOM   3260  O   WAT  1065      -3.825  -2.748  -9.176  1.00  0.00
ATOM   3261  H1  WAT  1065      -4.026  -3.611  -8.815  1.00  0.00
ATOM   3262  H2  WAT  1065      -3.996  -2.834 -10.114  1.00  0.00
TER
ATOM   3263  O   WAT  1066      -3.048   7.883   5.535  1.00  0.00
ATOM   3264  H1  WAT  1066      -3.586   8.608   5.216  1.00  0.00
ATOM   3265  H2  WAT  1066      -2.795   7.406   4.744  1.00  0.00
TER
ATOM   3266  O   WAT  1067       3.024  -4.532   7.294  1.00  0.00
ATOM   3267  H1  WAT  1067       2.335  -5.194   7.229  1.00  0.00
ATOM   3268  H2  WAT  1067       3.744  -4.978   7.738  1.00  0.00
TER
ATOM   3269  O   WAT  1068       3.654  -7.937  -6.647  1.00  0.00
ATOM   3270  H1  WAT  1068       3.934  -8.780  -6.291  1.00  0.00
ATOM   3271  H2  WAT  1068       2.880  -7.705  -6.133  1.00  0.00
TER
ATOM   3272  O   WAT  1069      -5.027  -5.648  -9.188  1.00  0.00
ATOM   3273  H1  WAT  1069      -4.724  -5.641 -10.096  1.00  0.00
ATOM   3274  H2  WAT  1069      -4.287  -5.998  -8.691  1.00  0.00
TER
ATOM   3275  O   WAT  1070      -0.192   9.118   5.793  1.00  0.00
ATOM   3276  H1  WAT  1070      -0.266  10.022   6.101  1.00  0.00
ATOM   3277  H2  WAT  1070      -1.094   8.799   5.766  1.00  0.00
TER
ATOM   3278  O   WAT  1071      -1.808  -6.704  -8.203  1.00  0.00
ATOM   3279  H1  WAT  1071      -2.156  -7.382  -8.782  1.00  0.00
ATOM   3280  H2  WAT  1071      -1.607  -7.165  -7.388  1.00  0.00
TER
ATOM   3281  O   WAT  1072       0.357   8.284  -6.584  1.00  0.00
ATOM   3282  H1  WAT  1072       1.252   8.622  -6.562  1.00  0.00
ATOM   3283  H2  WAT  1072       0.388   7.562  -7.212  1.00  0.00
TER
ATOM   3284  O   WAT  1073      -6.004   3.657  -8.355  1.00  0.00
ATOM   3285  H1  WAT  1073      -5.566   4.200  -7.700  1.00  0.00
ATOM   3286  H2  WAT  1073      -5.519   2.831  -8.346  1.00  0.00
TER
ATOM   3287  O   WAT  1074      -8.789   6.446  -0.903  1.00  0.00
ATOM   3288  H1  WAT  1074      -8.459   5.578  -1.135  1.00  0.00
ATOM   3289  H2  WAT  1074      -8.360   6.651  -0.073  1.00  0.00
TER
ATOM   3290  O   WAT  1075      -4.193   4.776  -3.243  1.00  0.00
ATOM   3291  H1  WAT  1075      -4.494   4.653  -2.343  1.00  0.00
ATOM   3292  H2  WAT  1075      -4.299   3.917  -3.651  1.00  0.00
TER
ATOM   3293  O   WAT  1076      -8.300   7.313   1.835  1.00  0.00
ATOM   3294  H1  WAT  1076      -8.737   7.493   2.667  1.00  0.00
ATOM   3295  H2  WAT  1076      -7.732   8.070   1.693  1.00  0.00
TER
ATOM   3296  O   WAT  1077       7.336   6.814   6.123  1.00  0.00
ATOM   3297  H1  WAT  1077       6.736   6.874   5.379  1.00  0.00
ATOM   3298  H2  WAT  1077       7.465   5.875   6.252  1.00  0.00
TER
ATOM   3299  O   WAT  1078       8.576   4.556  -8.540  1.00  0.00
ATOM   3300  H1  WAT  1078       7.745   4.624  -8.070  1.00  0.00
ATOM   3301  H2  WAT  1078       8.753   5.446  -8.844  1.00  0.00
TER
ATOM   3302  O   WAT  1079       8.032   1.301  -6.037  1.00  0.00
ATOM   3303  H1  WAT  1079       8.794   1.870  -5.931  1.00  0.00
ATOM   3304  H2  WAT  1079       8.047   0.734  -5.266  1.00  0.00
TER
ATOM   3305  O   WAT  1080      -8.468  -0.175  -1.806  1.00  0.00
ATOM   3306  H1  WAT  1080      -9.123  -0.444  -2.450  1.00  0.00
ATOM   3307  H2  WAT  1080      -7.630  -0.285  -2.256  1.00  0.00
TER
ATOM   3308  O   WAT  1081       9.038   2.156  -1.193  1.00  0.00
ATOM   3309  H1  WAT  1081       9.409   1.373  -1.599  1.00  0.00
ATOM   3310  H2  WAT  1081       9.678   2.845  -1.371  1.00  0.00
TER
ATOM   3311  O   WAT  1082       6.021   3.539   4.220  1.00  0.00
ATOM   3312  H1  WAT  1082       5.207   3.969   4.483  1.00  0.00
ATOM   3313  H2  WAT  1082       6.429   4.151   3.607  1.00  0.00
TER
ATOM   3314  O   WAT  1083       8.084   1.594  -8.880  1.00  0.00
ATOM   3315  H1  WAT  1083       8.359   2.502  -9.008  1.00  0.00
ATOM   3316  H2  WAT  1083       7.895   1.531  -7.944  1.00  0.00
TER
ATOM   3317  O   WAT  1084       4.481  -5.381  -7.584  1.00  0.00
ATOM   3318  H1  WAT  1084       4.900  -5.568  -8.425  1.00  0.00
ATOM   3319  H2  WAT  1084       4.175  -6.233  -7.274  1.00  0.00
TER
ATOM   3320  O   WAT  1085       7.980  -0.469  -3.887  1.00  0.00
ATOM   3321  H1  WAT  1085       7.605  -1.236  -4.319  1.00  0.00
ATOM   3322  H2  WAT  1085       7.251  -0.087  -3.399  1.00  0.00
TER
ATOM   3323  O   WAT  1086      -7.430   0.210   2.734  1.00  0.00
ATOM   3324  H1  WAT  1086      -7.063   0.123   3.614  1.00  0.00
ATOM   3325  H2  WAT  1086      -7.999  -0.553   2.635  1.00  0.00
TER
ATOM   3326  O   WAT  1087       7.370  -1.322   5.747  1.00  0.00
ATOM   3327  H1  WAT  1087       7.139  -1.550   4.847  1.00  0.00
ATOM   3328  H2  WAT  1087       7.631  -0.402   5.702  1.00  0.00
TER
ATOM   3329  O   WAT  1088      -7.879  -2.879   6.640  1.00  0.00
ATOM   3330  H1  WAT  1088      -8.773  -2.913   6.979  1.00  0.00
ATOM   3331  H2  WAT  1088      -7.339  -2.681   7.405  1.00  0.00
TER
ATOM   3332  O   WAT  1089       5.809  -6.096   8.525  1.00  0.00
ATOM   3333  H1  WAT  1089       6.686  -6.088   8.909  1.00  0.00
ATOM   3334  H2  WAT  1089       5.821  -6.833   7.914  1.00  0.00
TER
ATOM   3335  O   WAT  1090      -9.254  -2.965  -5.864  1.00  0.00
ATOM   3336  H1  WAT  1090     -10.158  -2.702  -6.039  1.00  0.00
ATOM   3337  H2  WAT  1090      -8.770  -2.694  -6.644  1.00  0.00
TER
ATOM   3338  O   WAT  1091       7.255  -2.243  -0.586  1.00  0.00
ATOM   3339  H1  WAT  1091       7.779  -2.737  -1.217  1.00  0.00
ATOM   3340  H2  WAT  1091       7.841  -2.108   0.159  1.00  0.00
TER
ATOM   3341  O   WAT  1092       7.434  -2.159   2.936  1.00  0.00
ATOM   3342  H1  WAT  1092       6.485  -2.193   3.050  1.00  0.00
ATOM   3343  H2  WAT  1092       7.616  -1.249   2.701  1.00  0.00
TER
ATOM   3344  O   WAT  1093      -6.711  -3.909  -7.954  1.00  0.00
ATOM   3345  H1  WAT  1093      -6.002  -4.331  -8.440  1.00  0.00
ATOM   3346  H2  WAT  1093      -7.427  -3.841  -8.586  1.00  0.00
TER
ATOM   3347  O   WAT  1094      -7.064  -7.855  -8.914  1.00  0.00
ATOM   3348  H1  WAT  1094      -6.341  -7.314  -8.596  1.00  0.00
ATOM   3349  H2  WAT  1094      -6.791  -8.129  -9.790  1.00  0.00
TER
ATOM   3350  O   WAT  1095       6.745  -2.986  -4.647  1.00  0.00
ATOM   3351  H1  WAT  1095       7.241  -3.219  -3.862  1.00  0.00
ATOM   3352  H2  WAT  1095       6.547  -3.825  -5.063  1.00  0.00
TER
ATOM   3353  O   WAT  1096      -7.375  -8.604   0.988  1.00  0.00
ATOM   3354  H1  WAT  1096      -6.727  -9.155   0.548  1.00  0.00
ATOM   3355  H2  WAT  1096      -6.954  -8.350   1.810  1.00  0.00
TER
ATOM   3356  O   WAT  1097       8.174  -4.350  -2.113  1.00  0.00
ATOM   3357  H1  WAT  1097       8.064  -4.504  -1.175  1.00  0.00
ATOM   3358  H2  WAT  1097       8.935  -4.878  -2.356  1.00  0.00
TER
ATOM   3359  O   WAT  1098       6.521  -8.410   4.345  1.00  0.00
ATOM   3360  H1  WAT  1098       7.158  -7.797   4.711  1.00  0.00
ATOM   3361  H2  WAT  1098       6.668  -8.374   3.400  1.00  0.00
TER
ATOM   3362  O   WAT  1099       9.063  -6.519  -8.872  1.00  0.00
ATOM   3363  H1  WAT  1099       9.988  -6.651  -9.081  1.00  0.00
ATOM   3364  H2  WAT  1099       9.041  -6.440  -7.919  1.00  0.00
TER
ATOM   3365  O   WAT  1100       9.137  -5.748  -6.247  1.00  0.00
ATOM   3366  H1  WAT  1100       8.342  -5.813  -5.717  1.00  0.00
ATOM   3367  H2  WAT  1100       9.341  -4.813  -6.258  1.00  0.00
TER
ATOM   3368  O   WAT  1101       6.079   8.291  -2.253  1.00  0.00
ATOM   3369  H1  WAT  1101       6.675   7.970  -2.929  1.00  0.00
ATOM   3370  H2  WAT  1101       6.337   7.819  -1.462  1.00  0.00
TER
ATOM   3371  O   WAT  1102      -7.621  -8.449   3.731  1.00  0.00
ATOM   3372  H1  WAT  1102      -7.970  -7.992   4.497  1.00  0.00
ATOM   3373  H2  WAT  1102      -7.953  -9.343   3.813  1.00  0.00
TER
ATOM   3374  O   WAT  1103      -6.015   4.723   7.896  1.00  0.00
ATOM   3375  H1  WAT  1103      -6.058   4.352   8.778  1.00  0.00
ATOM   3376  H2  WAT  1103      -5.884   5.661   8.036  1.00  0.00
TER
ATOM   3377  O   WAT  1104      -0.109  -7.258   7.253  1.00  0.00
ATOM   3378  H1  WAT  1104      -0.170  -6.665   8.002  1.00  0.00
ATOM   3379  H2  WAT  1104       0.831  -7.365   7.108  1.00  0.00
TER
ATOM   3380  O   WAT  1105       2.528  -7.601   6.892  1.00  0.00
ATOM   3381  H1  WAT  1105       3.143  -7.283   6.230  1.00  0.00
ATOM   3382  H2  WAT  1105       3.073  -8.086   7.512  1.00  0.00
TER
ATOM   3383  O   WAT  1106       8.946   8.299   4.298  1.00  0.00
ATOM   3384  H1  WAT  1106       8.452   8.695   3.581  1.00  0.00
ATOM   3385  H2  WAT  1106       8.337   7.673   4.692  1.00  0.00
TER
ATOM   3386  O   WAT  1107      -6.949  -8.921   7.006  1.00  0.00
ATOM   3387  H1  WAT  1107      -6.401  -9.102   6.243  1.00  0.00
ATOM   3388  H2  WAT  1107      -6.884  -9.712   7.542  1.00  0.00
TER
ATOM   3389  O   WAT  1108      -6.176   7.669   5.016  1.00  0.00
ATOM   3390  H1  WAT  1108      -6.770   7.538   5.755  1.00  0.00
ATOM   3391  H2  WAT  1108      -6.184   6.833   4.550  1.00  0.00
TER
ATOM   3392  O   WAT  1109       3.269  -9.037   3.219  1.00  0.00
ATOM   3393  H1  WAT  1109       2.395  -8.704   3.016  1.00  0.00
ATOM   3394  H2  WAT  1109       3.160  -9.510   4.044  1.00  0.00
TER
ATOM   3395  O   WAT  1110       4.176  -6.830   4.603  1.00  0.00
ATOM   3396  H1  WAT  1110       3.848  -7.645   4.223  1.00  0.00
ATOM   3397  H2  WAT  1110       5.125  -6.873   4.480  1.00  0.00
TER
ATOM   3398  O   WAT  1111       6.630   8.941   1.577  1.00  0.00
ATOM   3399  H1  WAT  1111       6.170   9.692   1.203  1.00  0.00
ATOM   3400  H2  WAT  1111       6.001   8.222   1.518  1.00  0.00
TER
ATOM   3401  O   WAT  1112      -6.545   5.035   3.967  1.00  0.00
ATOM   3402  H1  WAT  1112      -7.272   4.416   3.899  1.00  0.00
ATOM   3403  H2  WAT  1112      -6.484   5.429   3.097  1.00  0.00
TER
ATOM   3404  O   WAT  1113       5.569  -7.418   0.203  1.00  0.00
ATOM   3405  H1  WAT  1113       6.010  -7.474  -0.645  1.00  0.00
ATOM   3406  H2  WAT  1113       5.300  -6.502   0.274  1.00  0.00
TER
ATOM   3407  O   WAT  1114       7.433  -7.787  -1.786  1.00  0.00
ATOM   3408  H1  WAT  1114       7.372  -8.730  -1.933  1.00  0.00
ATOM   3409  H2  WAT  1114       8.212  -7.679  -1.241  1.00  0.00
TER
ATOM   3410  O   WAT  1115      -8.262   8.353  -2.824  1.00  0.00
ATOM   3411  H1  WAT  1115      -8.430   7.720  -2.125  1.00  0.00
ATOM   3412  H2  WAT  1115      -9.129   8.559  -3.174  1.00  0.00
TER
ATOM   3413  O   WAT  1116      -7.639  -7.816  -5.320  1.00  0.00
ATOM   3414  H1  WAT  1116      -6.881  -7.703  -5.894  1.00  0.00
ATOM   3415  H2  WAT  1116      -8.101  -6.979  -5.366  1.00  0.00
TER
ATOM   3416  O   WAT  1117      -1.098  -5.702  -2.330  1.00  0.00
ATOM   3417  H1  WAT  1117      -1.910  -6.076  -2.671  1.00  0.00
ATOM   3418  H2  WAT  1117      -0.594  -6.457  -2.028  1.00  0.00
TER
ATOM   3419  O   WAT  1118       3.405  -9.038  -1.092  1.00  0.00
ATOM   3420  H1  WAT  1118       4.008  -8.465  -0.617  1.00  0.00
ATOM   3421  H2  WAT  1118       2.664  -8.474  -1.314  1.00  0.00
TER
ATOM   3422  O   WAT  1119       6.548  -8.635  -5.818  1.00  0.00
ATOM   3423  H1  WAT  1119       6.743  -7.737  -5.551  1.00  0.00
ATOM   3424  H2  WAT  1119       5.761  -8.867  -5.325  1.00  0.00
TER
ATOM   3425  O   WAT  1120      -6.656   7.046  -5.379  1.00  0.00
ATOM   3426  H1  WAT  1120      -7.181   7.427  -6.082  1.00  0.00
ATOM   3427  H2  WAT  1120      -6.731   7.671  -4.658  1.00  0.00
TER
ATOM   3428  O   WAT  1121      -5.267  -7.289  -6.780  1.00  0.00
ATOM   3429  H1  WAT  1121      -4.737  -8.076  -6.909  1.00  0.00
ATOM   3430  H2  WAT  1121      -4.634  -6.610  -6.547  1.00  0.00
TER
ATOM   3431  O   WAT  1122      -3.073  -7.552  -3.726  1.00  0.00
ATOM   3432  H1  WAT  1122      -3.703  -8.253  -3.559  1.00  0.00
ATOM   3433  H2  WAT  1122      -3.612  -6.791  -3.942  1.00  0.00
TER
ATOM   3434  O   WAT  1123      -0.134   9.062   8.945  1.00  0.00
ATOM   3435  H1  WAT  1123       0.793   8.827   8.989  1.00  0.00
ATOM   3436  H2  WAT  1123      -0.149   9.889   8.464  1.00  0.00
TER
ATOM   3437  O   WAT  1124       8.101   8.605  -4.057  1.00  0.00
ATOM   3438  H1  WAT  1124       8.276   7.918  -4.701  1.00  0.00
ATOM   3439  H2  WAT  1124       7.403   9.129  -4.450  1.00  0.00
TER
ATOM   3440  O   WAT  1125      -2.947  -8.273   8.710  1.00  0.00
ATOM   3441  H1  WAT  1125      -3.229  -7.770   7.946  1.00  0.00
ATOM   3442  H2  WAT  1125      -2.565  -9.071   8.344  1.00  0.00
TER
ATOM   3443  O   WAT  1126      -4.056   8.994  -6.504  1.00  0.00
ATOM   3444  H1  WAT  1126      -3.325   8.710  -7.051  1.00  0.00
ATOM   3445  H2  WAT  1126      -3.797   8.756  -5.614  1.00  0.00
TER
ATOM   3446  O   WAT  1127      -4.895   5.111  -6.499  1.00  0.00
ATOM   3447  H1  WAT  1127      -5.524   5.579  -5.950  1.00  0.00
ATOM   3448  H2  WAT  1127      -4.780   4.266  -6.064  1.00  0.00
TER
ATOM   3449  O   WAT  1128       3.654  -8.858   9.288  1.00  0.00
ATOM   3450  H1  WAT  1128       3.541  -8.539  10.183  1.00  0.00
ATOM   3451  H2  WAT  1128       4.471  -8.457   8.991  1.00  0.00
TER
ATOM   3452  O   WAT  1129       6.434   8.289   8.769  1.00  0.00
ATOM   3453  H1  WAT  1129       7.227   7.794   8.562  1.00  0.00
ATOM   3454  H2  WAT  1129       6.727   8.968   9.377  1.00  0.00
TER
ATOM   3455  O   WAT  1130       0.692   0.939 -18.468  1.00  0.00
ATOM   3456  H1  WAT  1130      -0.084   0.459 -18.178  1.00  0.00
ATOM   3457  H2  WAT  1130       1.343   0.260 -18.642  1.00  0.00
TER
ATOM   3458  O   WAT  1131      -5.292   1.251 -17.590  1.00  0.00
ATOM   3459  H1  WAT  1131      -6.123   0.996 -17.191  1.00  0.00
ATOM   3460  H2  WAT  1131      -4.683   1.322 -16.855  1.00  0.00
TER
ATOM   3461  O   WAT  1132       4.713   5.345 -19.688  1.00  0.00
ATOM   3462  H1  WAT  1132       4.251   4.574 -19.359  1.00  0.00
ATOM   3463  H2  WAT  1132       5.525   5.372 -19.183  1.00  0.00
TER
ATOM   3464  O   WAT  1133      -5.311   5.285 -17.395  1.00  0.00
ATOM   3465  H1  WAT  1133      -5.009   4.395 -17.574  1.00  0.00
ATOM   3466  H2  WAT  1133      -4.567   5.842 -17.622  1.00  0.00
TER
ATOM   3467  O   WAT  1134      -8.919  -1.188 -17.922  1.00  0.00
ATOM   3468  H1  WAT  1134      -8.347  -1.956 -17.922  1.00  0.00
ATOM   3469  H2  WAT  1134      -8.919  -0.889 -18.832  1.00  0.00
TER
ATOM   3470  O   WAT  1135       0.939   7.631 -20.068  1.00  0.00
ATOM   3471  H1  WAT  1135       0.320   8.087 -20.638  1.00  0.00
ATOM   3472  H2  WAT  1135       1.794   7.786 -20.469  1.00  0.00
TER
ATOM   3473  O   WAT  1136       0.133   3.615 -18.461  1.00  0.00
ATOM   3474  H1  WAT  1136       0.064   2.674 -18.622  1.00  0.00
ATOM   3475  H2  WAT  1136       0.895   3.705 -17.889  1.00  0.00
TER
ATOM   3476  O   WAT  1137      -7.677  -5.780 -16.135  1.00  0.00
ATOM   3477  H1  WAT  1137      -7.856  -6.677 -15.855  1.00  0.00
ATOM   3478  H2  WAT  1137      -8.079  -5.232 -15.461  1.00  0.00
TER
ATOM   3479  O   WAT  1138       1.163  -3.578 -18.234  1.00  0.00
ATOM   3480  H1  WAT  1138       1.540  -4.451 -18.347  1.00  0.00
ATOM   3481  H2  WAT  1138       1.065  -3.242 -19.125  1.00  0.00
TER
ATOM   3482  O   WAT  1139      -7.058  -3.284 -17.527  1.00  0.00
ATOM   3483  H1  WAT  1139      -6.377  -3.020 -16.908  1.00  0.00
ATOM   3484  H2  WAT  1139      -7.373  -4.124 -17.193  1.00  0.00
TER
ATOM   3485  O   WAT  1140      -2.865  -2.237 -18.440  1.00  0.00
ATOM   3486  H1  WAT  1140      -2.358  -1.739 -17.799  1.00  0.00
ATOM   3487  H2  WAT  1140      -2.334  -3.013 -18.616  1.00  0.00
TER
ATOM   3488  O   WAT  1141       9.236  -4.066 -14.737  1.00  0.00
ATOM   3489  H1  WAT  1141       8.531  -3.678 -15.255  1.00  0.00
ATOM   3490  H2  WAT  1141       9.501  -3.371 -14.135  1.00  0.00
TER
ATOM   3491  O   WAT  1142      -4.582  -7.597 -14.173  1.00  0.00
ATOM   3492  H1  WAT  1142      -4.580  -7.080 -14.979  1.00  0.00
ATOM   3493  H2  WAT  1142      -5.411  -8.074 -14.196  1.00  0.00
TER
ATOM   3494  O   WAT  1143      -3.332   2.042 -15.996  1.00  0.00
ATOM   3495  H1  WAT  1143      -3.665   2.669 -15.354  1.00  0.00
ATOM   3496  H2  WAT  1143      -3.155   2.569 -16.776  1.00  0.00
TER
ATOM   3497  O   WAT  1144       5.182  -4.143 -18.528  1.00  0.00
ATOM   3498  H1  WAT  1144       4.477  -3.855 -17.948  1.00  0.00
ATOM   3499  H2  WAT  1144       5.543  -3.333 -18.889  1.00  0.00
TER
ATOM   3500  O   WAT  1145      -4.900  -5.886 -16.166  1.00  0.00
ATOM   3501  H1  WAT  1145      -4.559  -5.042 -16.461  1.00  0.00
ATOM   3502  H2  WAT  1145      -5.839  -5.738 -16.050  1.00  0.00
TER
ATOM   3503  O   WAT  1146      -4.120   4.011 -14.181  1.00  0.00
ATOM   3504  H1  WAT  1146      -3.502   4.686 -14.463  1.00  0.00
ATOM   3505  H2  WAT  1146      -4.980   4.419 -14.272  1.00  0.00
TER
ATOM   3506  O   WAT  1147       6.798   5.474 -16.266  1.00  0.00
ATOM   3507  H1  WAT  1147       6.114   6.144 -16.274  1.00  0.00
ATOM   3508  H2  WAT  1147       7.338   5.673 -17.031  1.00  0.00
TER
ATOM   3509  O   WAT  1148       8.250  -4.698 -18.138  1.00  0.00
ATOM   3510  H1  WAT  1148       7.303  -4.664 -18.006  1.00  0.00
ATOM   3511  H2  WAT  1148       8.575  -3.884 -17.753  1.00  0.00
TER
ATOM   3512  O   WAT  1149      -1.218  -8.398 -19.842  1.00  0.00
ATOM   3513  H1  WAT  1149      -0.910  -8.953 -20.558  1.00  0.00
ATOM   3514  H2  WAT  1149      -2.147  -8.263 -20.025  1.00  0.00
TER
ATOM   3515  O   WAT  1150       4.334   7.319 -17.551  1.00  0.00
ATOM   3516  H1  WAT  1150       4.347   6.915 -18.419  1.00  0.00
ATOM   3517  H2  WAT  1150       3.781   8.094 -17.655  1.00  0.00
TER
ATOM   3518  O   WAT  1151       3.733   2.222 -16.223  1.00  0.00
ATOM   3519  H1  WAT  1151       4.149   2.008 -17.058  1.00  0.00
ATOM   3520  H2  WAT  1151       4.456   2.479 -15.652  1.00  0.00
TER
ATOM   3521  O   WAT  1152       7.679   0.621 -16.131  1.00  0.00
ATOM   3522  H1  WAT  1152       6.851   0.690 -16.606  1.00  0.00
ATOM   3523  H2  WAT  1152       8.274   1.206 -16.600  1.00  0.00
TER
ATOM   3524  O   WAT  1153       4.643  -2.592 -15.186  1.00  0.00
ATOM   3525  H1  WAT  1153       4.230  -1.767 -14.932  1.00  0.00
ATOM   3526  H2  WAT  1153       3.911  -3.178 -15.378  1.00  0.00
TER
ATOM   3527  O   WAT  1154      -3.224   0.194 -20.324  1.00  0.00
ATOM   3528  H1  WAT  1154      -3.628  -0.519 -20.819  1.00  0.00
ATOM   3529  H2  WAT  1154      -3.137  -0.151 -19.435  1.00  0.00
TER
ATOM   3530  O   WAT  1155      -2.756   3.880 -18.160  1.00  0.00
ATOM   3531  H1  WAT  1155      -3.053   3.275 -18.839  1.00  0.00
ATOM   3532  H2  WAT  1155      -1.806   3.918 -18.271  1.00  0.00
TER
ATOM   3533  O   WAT  1156      -4.511  -3.032 -16.544  1.00  0.00
ATOM   3534  H1  WAT  1156      -3.959  -2.923 -17.319  1.00  0.00
ATOM   3535  H2  WAT  1156      -3.997  -2.658 -15.829  1.00  0.00
TER
ATOM   3536  O   WAT  1157       5.333   7.453 -14.498  1.00  0.00
ATOM   3537  H1  WAT  1157       4.856   8.261 -14.690  1.00  0.00
ATOM   3538  H2  WAT  1157       4.649   6.801 -14.345  1.00  0.00
TER
ATOM   3539  O   WAT  1158      -3.664   3.618 -11.509  1.00  0.00
ATOM   3540  H1  WAT  1158      -4.561   3.842 -11.262  1.00  0.00
ATOM   3541  H2  WAT  1158      -3.639   3.742 -12.458  1.00  0.00
TER
ATOM   3542  O   WAT  1159      -4.837   0.490 -12.934  1.00  0.00
ATOM   3543  H1  WAT  1159      -4.976   1.362 -12.565  1.00  0.00
ATOM   3544  H2  WAT  1159      -5.719   0.147 -13.079  1.00  0.00
TER
ATOM   3545  O   WAT  1160      -3.039   6.432 -10.725  1.00  0.00
ATOM   3546  H1  WAT  1160      -3.067   6.836 -11.592  1.00  0.00
ATOM   3547  H2  WAT  1160      -3.202   5.503 -10.888  1.00  0.00
TER
ATOM   3548  O   WAT  1161       8.913   7.215  -9.429  1.00  0.00
ATOM   3549  H1  WAT  1161       9.389   7.693  -8.750  1.00  0.00
ATOM   3550  H2  WAT  1161       9.534   7.146 -10.154  1.00  0.00
TER
ATOM   3551  O   WAT  1162      -8.885   2.260 -17.016  1.00  0.00
ATOM   3552  H1  WAT  1162      -8.807   2.394 -17.961  1.00  0.00
ATOM   3553  H2  WAT  1162      -8.271   1.551 -16.824  1.00  0.00
TER
ATOM   3554  O   WAT  1163       8.316   4.406 -12.269  1.00  0.00
ATOM   3555  H1  WAT  1163       8.442   4.167 -13.187  1.00  0.00
ATOM   3556  H2  WAT  1163       8.358   3.574 -11.796  1.00  0.00
TER
ATOM   3557  O   WAT  1164       2.178   8.109 -13.699  1.00  0.00
ATOM   3558  H1  WAT  1164       2.692   8.020 -12.897  1.00  0.00
ATOM   3559  H2  WAT  1164       1.335   8.455 -13.406  1.00  0.00
TER
ATOM   3560  O   WAT  1165       8.169  -3.541 -11.304  1.00  0.00
ATOM   3561  H1  WAT  1165       7.553  -3.033 -11.832  1.00  0.00
ATOM   3562  H2  WAT  1165       7.848  -4.441 -11.361  1.00  0.00
TER
ATOM   3563  O   WAT  1166      -8.829   3.301 -14.477  1.00  0.00
ATOM   3564  H1  WAT  1166      -8.666   2.832 -15.295  1.00  0.00
ATOM   3565  H2  WAT  1166      -8.364   2.793 -13.812  1.00  0.00
TER
ATOM   3566  O   WAT  1167      -4.057  -7.568 -19.441  1.00  0.00
ATOM   3567  H1  WAT  1167      -4.500  -6.788 -19.772  1.00  0.00
ATOM   3568  H2  WAT  1167      -3.498  -7.245 -18.734  1.00  0.00
TER
ATOM   3569  O   WAT  1168       0.230  -4.702 -13.837  1.00  0.00
ATOM   3570  H1  WAT  1168      -0.232  -4.493 -13.025  1.00  0.00
ATOM   3571  H2  WAT  1168      -0.172  -5.516 -14.140  1.00  0.00
TER
ATOM   3572  O   WAT  1169       5.230  -3.481 -12.708  1.00  0.00
ATOM   3573  H1  WAT  1169       4.380  -3.780 -12.387  1.00  0.00
ATOM   3574  H2  WAT  1169       5.071  -3.237 -13.619  1.00  0.00
TER
ATOM   3575  O   WAT  1170       2.325  -1.981 -10.608  1.00  0.00
ATOM   3576  H1  WAT  1170       2.651  -2.814 -10.948  1.00  0.00
ATOM   3577  H2  WAT  1170       3.113  -1.458 -10.460  1.00  0.00
TER
ATOM   3578  O   WAT  1171      -2.019  -7.024 -17.582  1.00  0.00
ATOM   3579  H1  WAT  1171      -1.722  -6.117 -17.663  1.00  0.00
ATOM   3580  H2  WAT  1171      -1.471  -7.512 -18.196  1.00  0.00
TER
ATOM   3581  O   WAT  1172      -1.826  -1.547 -11.047  1.00  0.00
ATOM   3582  H1  WAT  1172      -1.921  -2.487 -11.197  1.00  0.00
ATOM   3583  H2  WAT  1172      -0.982  -1.325 -11.442  1.00  0.00
TER
ATOM   3584  O   WAT  1173      -6.695  -5.135 -12.893  1.00  0.00
ATOM   3585  H1  WAT  1173      -7.088  -4.288 -12.686  1.00  0.00
ATOM   3586  H2  WAT  1173      -7.383  -5.773 -12.703  1.00  0.00
TER
ATOM   3587  O   WAT  1174      -0.120  -5.052  -9.824  1.00  0.00
ATOM   3588  H1  WAT  1174      -0.810  -5.244  -9.189  1.00  0.00
ATOM   3589  H2  WAT  1174       0.623  -4.768  -9.291  1.00  0.00
TER
ATOM   3590  O   WAT  1175      -9.393  -7.212 -18.860  1.00  0.00
ATOM   3591  H1  WAT  1175      -9.682  -6.642 -18.148  1.00  0.00
ATOM   3592  H2  WAT  1175      -8.648  -7.692 -18.497  1.00  0.00
TER
ATOM   3593  O   WAT  1176       2.156  -1.212 -16.988  1.00  0.00
ATOM   3594  H1  WAT  1176       1.424  -0.703 -16.639  1.00  0.00
ATOM   3595  H2  WAT  1176       1.759  -2.029 -17.289  1.00  0.00
TER
ATOM   3596  O   WAT  1177      -1.406  -4.536 -18.583  1.00  0.00
ATOM   3597  H1  WAT  1177      -1.402  -4.977 -19.433  1.00  0.00
ATOM   3598  H2  WAT  1177      -0.511  -4.215 -18.476  1.00  0.00
TER
ATOM   3599  O   WAT  1178      -5.556  -4.654 -19.624  1.00  0.00
ATOM   3600  H1  WAT  1178      -5.896  -4.176 -18.867  1.00  0.00
ATOM   3601  H2  WAT  1178      -6.318  -5.107 -19.984  1.00  0.00
TER
ATOM   3602  O   WAT  1179       2.619  -5.758 -17.576  1.00  0.00
ATOM   3603  H1  WAT  1179       2.636  -5.308 -16.732  1.00  0.00
ATOM   3604  H2  WAT  1179       2.370  -6.658 -17.363  1.00  0.00
TER
ATOM   3605  O   WAT  1180       6.046  -8.345 -11.737  1.00  0.00
ATOM   3606  H1  WAT  1180       6.370  -9.076 -11.212  1.00  0.00
ATOM   3607  H2  WAT  1180       6.082  -8.664 -12.639  1.00  0.00
TER
ATOM   3608  O   WAT  1181      -7.255   2.676 -12.317  1.00  0.00
ATOM   3609  H1  WAT  1181      -7.639   2.035 -11.719  1.00  0.00
ATOM   3610  H2  WAT  1181      -6.944   3.380 -11.748  1.00  0.00
TER
ATOM   3611  O   WAT  1182      -1.105  -0.476 -16.837  1.00  0.00
ATOM   3612  H1  WAT  1182      -0.738  -0.950 -16.090  1.00  0.00
ATOM   3613  H2  WAT  1182      -1.295   0.398 -16.496  1.00  0.00
TER
ATOM   3614  O   WAT  1183      -3.315  -1.435 -14.518  1.00  0.00
ATOM   3615  H1  WAT  1183      -3.620  -0.556 -14.293  1.00  0.00
ATOM   3616  H2  WAT  1183      -2.361  -1.375 -14.482  1.00  0.00
TER
ATOM   3617  O   WAT  1184       5.972   1.767 -18.129  1.00  0.00
ATOM   3618  H1  WAT  1184       6.692   2.263 -18.519  1.00  0.00
ATOM   3619  H2  WAT  1184       5.770   1.089 -18.773  1.00  0.00
TER
ATOM   3620  O   WAT  1185       1.354   1.838 -12.242  1.00  0.00
ATOM   3621  H1  WAT  1185       1.287   0.918 -12.496  1.00  0.00
ATOM   3622  H2  WAT  1185       0.724   1.936 -11.527  1.00  0.00
TER
ATOM   3623  O   WAT  1186      -4.743   2.439 -20.284  1.00  0.00
ATOM   3624  H1  WAT  1186      -4.226   1.636 -20.338  1.00  0.00
ATOM   3625  H2  WAT  1186      -5.195   2.377 -19.442  1.00  0.00
TER
ATOM   3626  O   WAT  1187      -7.259  -0.595 -13.371  1.00  0.00
ATOM   3627  H1  WAT  1187      -7.617   0.070 -12.784  1.00  0.00
ATOM   3628  H2  WAT  1187      -7.553  -1.427 -13.000  1.00  0.00
TER
ATOM   3629  O   WAT  1188      -4.058  -0.137 -10.487  1.00  0.00
ATOM   3630  H1  WAT  1188      -4.358   0.009 -11.384  1.00  0.00
ATOM   3631  H2  WAT  1188      -3.286  -0.696 -10.580  1.00  0.00
TER
ATOM   3632  O   WAT  1189       1.285   4.660 -12.492  1.00  0.00
ATOM   3633  H1  WAT  1189       1.300   3.728 -12.710  1.00  0.00
ATOM   3634  H2  WAT  1189       0.578   4.746 -11.853  1.00  0.00
TER
ATOM   3635  O   WAT  1190       7.496   1.301 -13.145  1.00  0.00
ATOM   3636  H1  WAT  1190       6.771   1.894 -13.342  1.00  0.00
ATOM   3637  H2  WAT  1190       8.024   1.293 -13.943  1.00  0.00
TER
ATOM   3638  O   WAT  1191       3.026   3.027 -19.646  1.00  0.00
ATOM   3639  H1  WAT  1191       3.379   2.430 -20.306  1.00  0.00
ATOM   3640  H2  WAT  1191       2.143   2.701 -19.475  1.00  0.00
TER
ATOM   3641  O   WAT  1192       0.719   6.302 -15.397  1.00  0.00
ATOM   3642  H1  WAT  1192       1.363   6.508 -14.720  1.00  0.00
ATOM   3643  H2  WAT  1192       1.082   5.541 -15.850  1.00  0.00
TER
ATOM   3644  O   WAT  1193       1.992   4.305 -16.680  1.00  0.00
ATOM   3645  H1  WAT  1193       2.634   3.605 -16.567  1.00  0.00
ATOM   3646  H2  WAT  1193       2.517   5.085 -16.860  1.00  0.00
TER
ATOM   3647  O   WAT  1194       3.766   5.105 -13.476  1.00  0.00
ATOM   3648  H1  WAT  1194       4.101   5.691 -12.798  1.00  0.00
ATOM   3649  H2  WAT  1194       2.846   4.974 -13.246  1.00  0.00
TER
ATOM   3650  O   WAT  1195      -8.684  -7.106 -12.694  1.00  0.00
ATOM   3651  H1  WAT  1195      -9.398  -6.906 -12.089  1.00  0.00
ATOM   3652  H2  WAT  1195      -8.265  -7.882 -12.322  1.00  0.00
TER
ATOM   3653  O   WAT  1196      -8.397   6.882 -11.707  1.00  0.00
ATOM   3654  H1  WAT  1196      -8.288   5.942 -11.848  1.00  0.00
ATOM   3655  H2  WAT  1196      -9.049   7.148 -12.356  1.00  0.00
TER
ATOM   3656  O   WAT  1197      -0.406   5.154 -10.307  1.00  0.00
ATOM   3657  H1  WAT  1197      -0.726   4.435  -9.763  1.00  0.00
ATOM   3658  H2  WAT  1197      -1.080   5.829 -10.234  1.00  0.00
TER
ATOM   3659  O   WAT  1198       2.810  -4.614 -14.944  1.00  0.00
ATOM   3660  H1  WAT  1198       3.178  -5.434 -14.616  1.00  0.00
ATOM   3661  H2  WAT  1198       1.950  -4.553 -14.528  1.00  0.00
TER
ATOM   3662  O   WAT  1199      -0.230  -1.960 -14.720  1.00  0.00
ATOM   3663  H1  WAT  1199       0.269  -1.485 -14.055  1.00  0.00
ATOM   3664  H2  WAT  1199      -0.088  -2.883 -14.513  1.00  0.00
TER
ATOM   3665  O   WAT  1200       6.977  -5.743 -13.877  1.00  0.00
ATOM   3666  H1  WAT  1200       6.474  -5.002 -13.538  1.00  0.00
ATOM   3667  H2  WAT  1200       7.792  -5.354 -14.193  1.00  0.00
TER
ATOM   3668  O   WAT  1201       5.269  -0.499 -20.431  1.00  0.00
ATOM   3669  H1  WAT  1201       4.328  -0.484 -20.256  1.00  0.00
ATOM   3670  H2  WAT  1201       5.583  -1.286 -19.985  1.00  0.00
TER
ATOM   3671  O   WAT  1202       7.271   6.671 -18.755  1.00  0.00
ATOM   3672  H1  WAT  1202       7.396   7.495 -18.283  1.00  0.00
ATOM   3673  H2  WAT  1202       8.138   6.460 -19.103  1.00  0.00
TER
ATOM   3674  O   WAT  1203      -5.257   8.765 -19.084  1.00  0.00
ATOM   3675  H1  WAT  1203      -4.521   8.216 -18.813  1.00  0.00
ATOM   3676  H2  WAT  1203      -4.873   9.630 -19.223  1.00  0.00
TER
ATOM   3677  O   WAT  1204      -6.251   7.949  -9.895  1.00  0.00
ATOM   3678  H1  WAT  1204      -5.450   8.270  -9.482  1.00  0.00
ATOM   3679  H2  WAT  1204      -6.766   7.589  -9.173  1.00  0.00
TER
ATOM   3680  O   WAT  1205       2.585   4.057  -9.948  1.00  0.00
ATOM   3681  H1  WAT  1205       1.979   4.080 -10.688  1.00  0.00
ATOM   3682  H2  WAT  1205       2.281   3.325  -9.411  1.00  0.00
TER
ATOM   3683  O   WAT  1206       4.016   7.785 -11.337  1.00  0.00
ATOM   3684  H1  WAT  1206       4.968   7.701 -11.387  1.00  0.00
ATOM   3685  H2  WAT  1206       3.868   8.449 -10.663  1.00  0.00
TER
ATOM   3686  O   WAT  1207      -8.531   0.436 -10.952  1.00  0.00
ATOM   3687  H1  WAT  1207      -8.027  -0.143 -10.380  1.00  0.00
ATOM   3688  H2  WAT  1207      -9.270   0.721 -10.414  1.00  0.00
TER
ATOM   3689  O   WAT  1208      -1.477   1.844 -11.418  1.00  0.00
ATOM   3690  H1  WAT  1208      -2.243   2.412 -11.503  1.00  0.00
ATOM   3691  H2  WAT  1208      -1.296   1.551 -12.311  1.00  0.00
TER
ATOM   3692  O   WAT  1209       5.665   3.574 -10.861  1.00  0.00
ATOM   3693  H1  WAT  1209       6.406   3.912 -11.364  1.00  0.00
ATOM   3694  H2  WAT  1209       4.902   3.743 -11.414  1.00  0.00
TER
ATOM   3695  O   WAT  1210      -6.499  -1.421 -10.057  1.00  0.00
ATOM   3696  H1  WAT  1210      -6.458  -1.719  -9.148  1.00  0.00
ATOM   3697  H2  WAT  1210      -5.644  -1.020 -10.216  1.00  0.00
TER
ATOM   3698  O   WAT  1211      -4.558  -2.841 -12.089  1.00  0.00
ATOM   3699  H1  WAT  1211      -5.089  -3.332 -12.717  1.00  0.00
ATOM   3700  H2  WAT  1211      -3.889  -2.413 -12.623  1.00  0.00
TER
ATOM   3701  O   WAT  1212       4.340   1.626 -12.325  1.00  0.00
ATOM   3702  H1  WAT  1212       4.754   1.780 -11.476  1.00  0.00
ATOM   3703  H2  WAT  1212       3.405   1.751 -12.162  1.00  0.00
TER
ATOM   3704  O   WAT  1213       4.812  -1.035 -10.321  1.00  0.00
ATOM   3705  H1  WAT  1213       5.394  -1.790 -10.409  1.00  0.00
ATOM   3706  H2  WAT  1213       4.988  -0.504 -11.098  1.00  0.00
TER
ATOM   3707  O   WAT  1214      -4.071  -5.875 -12.009  1.00  0.00
ATOM   3708  H1  WAT  1214      -4.165  -6.493 -12.734  1.00  0.00
ATOM   3709  H2  WAT  1214      -4.651  -5.148 -12.236  1.00  0.00
TER
ATOM   3710  O   WAT  1215      -1.305  -7.318 -14.977  1.00  0.00
ATOM   3711  H1  WAT  1215      -1.753  -7.295 -15.822  1.00  0.00
ATOM   3712  H2  WAT  1215      -1.938  -7.716 -14.380  1.00  0.00
TER
ATOM   3713  O   WAT  1216      -0.899   1.578 -14.355  1.00  0.00
ATOM   3714  H1  WAT  1216      -0.480   2.421 -14.528  1.00  0.00
ATOM   3715  H2  WAT  1216      -1.818   1.715 -14.585  1.00  0.00
TER
ATOM   3716  O   WAT  1217       1.437  -0.691 -12.972  1.00  0.00
ATOM   3717  H1  WAT  1217       1.557  -1.287 -12.232  1.00  0.00
ATOM   3718  H2  WAT  1217       2.297  -0.654 -13.391  1.00  0.00
TER
ATOM   3719  O   WAT  1218       3.776  -0.137 -14.395  1.00  0.00
ATOM   3720  H1  WAT  1218       3.250   0.387 -14.999  1.00  0.00
ATOM   3721  H2  WAT  1218       4.119   0.496 -13.764  1.00  0.00
TER
ATOM   3722  O   WAT  1219      -3.048   7.883 -13.240  1.00  0.00
ATOM   3723  H1  WAT  1219      -3.586   8.608 -13.559  1.00  0.00
ATOM   3724  H2  WAT  1219      -2.795   7.406 -14.030  1.00  0.00
TER
ATOM   3725  O   WAT  1220      -1.796  -4.149 -11.714  1.00  0.00
ATOM   3726  H1  WAT  1220      -1.206  -4.457 -11.026  1.00  0.00
ATOM   3727  H2  WAT  1220      -2.614  -4.621 -11.558  1.00  0.00
TER
ATOM   3728  O   WAT  1221       3.024  -4.532 -11.481  1.00  0.00
ATOM   3729  H1  WAT  1221       2.335  -5.194 -11.546  1.00  0.00
ATOM   3730  H2  WAT  1221       3.744  -4.978 -11.036  1.00  0.00
TER
ATOM   3731  O   WAT  1222      -0.192   9.118 -12.981  1.00  0.00
ATOM   3732  H1  WAT  1222      -0.266  10.022 -12.674  1.00  0.00
ATOM   3733  H2  WAT  1222      -1.094   8.799 -13.009  1.00  0.00
TER
ATOM   3734  O   WAT  1223      -8.789   6.446 -19.678  1.00  0.00
ATOM   3735  H1  WAT  1223      -8.459   5.578 -19.910  1.00  0.00
ATOM   3736  H2  WAT  1223      -8.360   6.651 -18.847  1.00  0.00
TER
ATOM   3737  O   WAT  1224      -8.300   7.313 -16.939  1.00  0.00
ATOM   3738  H1  WAT  1224      -8.737   7.493 -16.107  1.00  0.00
ATOM   3739  H2  WAT  1224      -7.732   8.070 -17.081  1.00  0.00
TER
ATOM   3740  O   WAT  1225       7.336   6.814 -12.652  1.00  0.00
ATOM   3741  H1  WAT  1225       6.736   6.874 -13.395  1.00  0.00
ATOM   3742  H2  WAT  1225       7.465   5.875 -12.522  1.00  0.00
TER
ATOM   3743  O   WAT  1226       9.038   2.156 -19.967  1.00  0.00
ATOM   3744  H1  WAT  1226       9.409   1.373 -20.374  1.00  0.00
ATOM   3745  H2  WAT  1226       9.678   2.845 -20.145  1.00  0.00
TER
ATOM   3746  O   WAT  1227       6.021   3.539 -14.554  1.00  0.00
ATOM   3747  H1  WAT  1227       5.207   3.969 -14.292  1.00  0.00
ATOM   3748  H2  WAT  1227       6.429   4.151 -15.167  1.00  0.00
TER
ATOM   3749  O   WAT  1228      -7.430   0.210 -16.040  1.00  0.00
ATOM   3750  H1  WAT  1228      -7.063   0.123 -15.161  1.00  0.00
ATOM   3751  H2  WAT  1228      -7.999  -0.553 -16.140  1.00  0.00
TER
ATOM   3752  O   WAT  1229       7.370  -1.322 -13.027  1.00  0.00
ATOM   3753  H1  WAT  1229       7.139  -1.550 -13.927  1.00  0.00
ATOM   3754  H2  WAT  1229       7.631  -0.402 -13.073  1.00  0.00
TER
ATOM   3755  O   WAT  1230      -7.879  -2.879 -12.134  1.00  0.00
ATOM   3756  H1  WAT  1230      -8.773  -2.913 -11.795  1.00  0.00
ATOM   3757  H2  WAT  1230      -7.339  -2.681 -11.369  1.00  0.00
TER
ATOM   3758  O   WAT  1231       5.809  -6.096 -10.249  1.00  0.00
ATOM   3759  H1  WAT  1231       6.686  -6.088  -9.866  1.00  0.00
ATOM   3760  H2  WAT  1231       5.821  -6.833 -10.860  1.00  0.00
TER
ATOM   3761  O   WAT  1232       7.255  -2.243 -19.360  1.00  0.00
ATOM   3762  H1  WAT  1232       7.779  -2.737 -19.991  1.00  0.00
ATOM   3763  H2  WAT  1232       7.841  -2.108 -18.616  1.00  0.00
TER
ATOM   3764  O   WAT  1233       7.434  -2.159 -15.838  1.00  0.00
ATOM   3765  H1  WAT  1233       6.485  -2.193 -15.724  1.00  0.00
ATOM   3766  H2  WAT  1233       7.616  -1.249 -16.073  1.00  0.00
TER
ATOM   3767  O   WAT  1234      -7.375  -8.604 -17.786  1.00  0.00
ATOM   3768  H1  WAT  1234      -6.727  -9.155 -18.227  1.00  0.00
ATOM   3769  H2  WAT  1234      -6.954  -8.350 -16.964  1.00  0.00
TER
ATOM   3770  O   WAT  1235       6.521  -8.410 -14.429  1.00  0.00
ATOM   3771  H1  WAT  1235       7.158  -7.797 -14.063  1.00  0.00
ATOM   3772  H2  WAT  1235       6.668  -8.374 -15.374  1.00  0.00
TER
ATOM   3773  O   WAT  1236      -7.621  -8.449 -15.044  1.00  0.00
ATOM   3774  H1  WAT  1236      -7.970  -7.992 -14.278  1.00  0.00
ATOM   3775  H2  WAT  1236      -7.953  -9.343 -14.961  1.00  0.00
TER
ATOM   3776  O   WAT  1237      -6.015   4.723 -10.878  1.00  0.00
ATOM   3777  H1  WAT  1237      -6.058   4.352  -9.997  1.00  0.00
ATOM   3778  H2  WAT  1237      -5.884   5.661 -10.738  1.00  0.00
TER
ATOM   3779  O   WAT  1238      -2.314   6.279 -15.277  1.00  0.00
ATOM   3780  H1  WAT  1238      -2.555   6.547 -16.164  1.00  0.00
ATOM   3781  H2  WAT  1238      -1.374   6.450 -15.222  1.00  0.00
TER
ATOM   3782  O   WAT  1239      -0.109  -7.258 -11.522  1.00  0.00
ATOM   3783  H1  WAT  1239      -0.170  -6.665 -10.772  1.00  0.00
ATOM   3784  H2  WAT  1239       0.831  -7.365 -11.667  1.00  0.00
TER
ATOM   3785  O   WAT  1240       2.528  -7.601 -11.882  1.00  0.00
ATOM   3786  H1  WAT  1240       3.143  -7.283 -12.544  1.00  0.00
ATOM   3787  H2  WAT  1240       3.073  -8.086 -11.263  1.00  0.00
TER
ATOM   3788  O   WAT  1241       8.946   8.299 -14.476  1.00  0.00
ATOM   3789  H1  WAT  1241       8.452   8.695 -15.193  1.00  0.00
ATOM   3790  H2  WAT  1241       8.337   7.673 -14.082  1.00  0.00
TER
ATOM   3791  O   WAT  1242      -6.949  -8.921 -11.768  1.00  0.00
ATOM   3792  H1  WAT  1242      -6.401  -9.102 -12.532  1.00  0.00
ATOM   3793  H2  WAT  1242      -6.884  -9.712 -11.233  1.00  0.00
TER
ATOM   3794  O   WAT  1243      -6.176   7.669 -13.758  1.00  0.00
ATOM   3795  H1  WAT  1243      -6.770   7.538 -13.019  1.00  0.00
ATOM   3796  H2  WAT  1243      -6.184   6.833 -14.224  1.00  0.00
TER
ATOM   3797  O   WAT  1244       3.269  -9.037 -15.555  1.00  0.00
ATOM   3798  H1  WAT  1244       2.395  -8.704 -15.758  1.00  0.00
ATOM   3799  H2  WAT  1244       3.160  -9.510 -14.730  1.00  0.00
TER
ATOM   3800  O   WAT  1245       4.176  -6.830 -14.171  1.00  0.00
ATOM   3801  H1  WAT  1245       3.848  -7.645 -14.551  1.00  0.00
ATOM   3802  H2  WAT  1245       5.125  -6.873 -14.295  1.00  0.00
TER
ATOM   3803  O   WAT  1246       6.630   8.941 -17.197  1.00  0.00
ATOM   3804  H1  WAT  1246       6.170   9.692 -17.572  1.00  0.00
ATOM   3805  H2  WAT  1246       6.001   8.222 -17.256  1.00  0.00
TER
ATOM   3806  O   WAT  1247      -6.545   5.035 -14.808  1.00  0.00
ATOM   3807  H1  WAT  1247      -7.272   4.416 -14.875  1.00  0.00
ATOM   3808  H2  WAT  1247      -6.484   5.429 -15.678  1.00  0.00
TER
ATOM   3809  O   WAT  1248      -2.940   7.250 -18.023  1.00  0.00
ATOM   3810  H1  WAT  1248      -2.424   6.638 -18.548  1.00  0.00
ATOM   3811  H2  WAT  1248      -2.291   7.753 -17.532  1.00  0.00
TER
ATOM   3812  O   WAT  1249      -0.201   8.141 -17.196  1.00  0.00
ATOM   3813  H1  WAT  1249       0.087   7.886 -18.072  1.00  0.00
ATOM   3814  H2  WAT  1249       0.311   7.588 -16.605  1.00  0.00
TER
ATOM   3815  O   WAT  1250       1.017  -8.120 -16.616  1.00  0.00
ATOM   3816  H1  WAT  1250       0.234  -7.646 -16.336  1.00  0.00
ATOM   3817  H2  WAT  1250       0.723  -9.025 -16.725  1.00  0.00
TER
ATOM   3818  O   WAT  1251       5.569  -7.418 -18.571  1.00  0.00
ATOM   3819  H1  WAT  1251       6.010  -7.474 -19.419  1.00  0.00
ATOM   3820  H2  WAT  1251       5.300  -6.502 -18.500  1.00  0.00
TER
ATOM   3821  O   WAT  1252       7.433  -7.787 -20.560  1.00  0.00
ATOM   3822  H1  WAT  1252       7.372  -8.730 -20.707  1.00  0.00
ATOM   3823  H2  WAT  1252       8.212  -7.679 -20.015  1.00  0.00
TER
ATOM   3824  O   WAT  1253       3.405  -9.038 -19.866  1.00  0.00
ATOM   3825  H1  WAT  1253       4.008  -8.465 -19.391  1.00  0.00
ATOM   3826  H2  WAT  1253       2.664  -8.474 -20.089  1.00  0.00
TER
ATOM   3827  O   WAT  1254      -0.134   9.062  -9.829  1.00  0.00
ATOM   3828  H1  WAT  1254       0.793   8.827  -9.785  1.00  0.00
ATOM   3829  H2  WAT  1254      -0.149   9.889 -10.310  1.00  0.00
TER
ATOM   3830  O   WAT  1255      -2.947  -8.273 -10.065  1.00  0.00
ATOM   3831  H1  WAT  1255      -3.229  -7.770 -10.829  1.00  0.00
ATOM   3832  H2  WAT  1255      -2.565  -9.071 -10.431  1.00  0.00
TER
ATOM   3833  O   WAT  1256       3.654  -8.858  -9.487  1.00  0.00
ATOM   3834  H1  WAT  1256       3.541  -8.539  -8.592  1.00  0.00
ATOM   3835  H2  WAT  1256       4.471  -8.457  -9.783  1.00  0.00
TER
ATOM   3836  O   WAT  1257       6.434   8.289 -10.005  1.00  0.00
ATOM   3837  H1  WAT  1257       7.227   7.794 -10.212  1.00  0.00
ATOM   3838  H2  WAT  1257       6.727   8.968  -9.397  1.00  0.00
TER
ATOM   3839  O   WAT  1258       2.560 -19.613  17.200  1.00  0.00
ATOM   3840  H1  WAT  1258       2.479 -20.528  16.929  1.00  0.00
ATOM   3841  H2  WAT  1258       2.146 -19.116  16.494  1.00  0.00
TER
ATOM   3842  O   WAT  1259       0.692 -17.835  19.081  1.00  0.00
ATOM   3843  H1  WAT  1259      -0.084 -18.315  19.371  1.00  0.00
ATOM   3844  H2  WAT  1259       1.343 -18.515  18.906  1.00  0.00
TER
ATOM   3845  O   WAT  1260      -5.292 -17.523  19.958  1.00  0.00
ATOM   3846  H1  WAT  1260      -6.123 -17.778  20.358  1.00  0.00
ATOM   3847  H2  WAT  1260      -4.683 -17.452  20.694  1.00  0.00
TER
ATOM   3848  O   WAT  1261       4.713 -13.429  17.861  1.00  0.00
ATOM   3849  H1  WAT  1261       4.251 -14.200  18.189  1.00  0.00
ATOM   3850  H2  WAT  1261       5.525 -13.403  18.366  1.00  0.00
TER
ATOM   3851  O   WAT  1262      -5.311 -13.489  20.154  1.00  0.00
ATOM   3852  H1  WAT  1262      -5.009 -14.379  19.975  1.00  0.00
ATOM   3853  H2  WAT  1262      -4.567 -12.932  19.926  1.00  0.00
TER
ATOM   3854  O   WAT  1263      -8.919 -19.962  19.627  1.00  0.00
ATOM   3855  H1  WAT  1263      -8.347 -20.730  19.627  1.00  0.00
ATOM   3856  H2  WAT  1263      -8.919 -19.664  18.717  1.00  0.00
TER
ATOM   3857  O   WAT  1264       0.939 -11.143  17.481  1.00  0.00
ATOM   3858  H1  WAT  1264       0.320 -10.688  16.910  1.00  0.00
ATOM   3859  H2  WAT  1264       1.794 -10.988  17.080  1.00  0.00
TER
ATOM   3860  O   WAT  1265       0.133 -15.159  19.088  1.00  0.00
ATOM   3861  H1  WAT  1265       0.064 -16.100  18.927  1.00  0.00
ATOM   3862  H2  WAT  1265       0.895 -15.069  19.660  1.00  0.00
TER
ATOM   3863  O   WAT  1266       1.805 -16.259  14.874  1.00  0.00
ATOM   3864  H1  WAT  1266       1.187 -15.795  14.310  1.00  0.00
ATOM   3865  H2  WAT  1266       2.318 -15.567  15.291  1.00  0.00
TER
ATOM   3866  O   WAT  1267      -8.826 -15.574  12.248  1.00  0.00
ATOM   3867  H1  WAT  1267      -9.204 -15.085  11.517  1.00  0.00
ATOM   3868  H2  WAT  1267      -8.569 -14.901  12.879  1.00  0.00
TER
ATOM   3869  O   WAT  1268       4.334 -11.455  19.997  1.00  0.00
ATOM   3870  H1  WAT  1268       4.347 -11.859  19.130  1.00  0.00
ATOM   3871  H2  WAT  1268       3.781 -10.681  19.894  1.00  0.00
TER
ATOM   3872  O   WAT  1269       5.628 -14.734  15.086  1.00  0.00
ATOM   3873  H1  WAT  1269       5.518 -15.676  15.211  1.00  0.00
ATOM   3874  H2  WAT  1269       5.625 -14.372  15.973  1.00  0.00
TER
ATOM   3875  O   WAT  1270       1.171 -19.107  14.443  1.00  0.00
ATOM   3876  H1  WAT  1270       0.243 -19.174  14.672  1.00  0.00
ATOM   3877  H2  WAT  1270       1.323 -18.169  14.328  1.00  0.00
TER
ATOM   3878  O   WAT  1271       5.200 -17.545  14.946  1.00  0.00
ATOM   3879  H1  WAT  1271       4.581 -17.883  14.299  1.00  0.00
ATOM   3880  H2  WAT  1271       5.183 -18.189  15.654  1.00  0.00
TER
ATOM   3881  O   WAT  1272      -3.224 -18.581  17.225  1.00  0.00
ATOM   3882  H1  WAT  1272      -3.628 -19.293  16.729  1.00  0.00
ATOM   3883  H2  WAT  1272      -3.137 -18.925  18.114  1.00  0.00
TER
ATOM   3884  O   WAT  1273      -2.756 -14.894  19.389  1.00  0.00
ATOM   3885  H1  WAT  1273      -3.053 -15.500  18.709  1.00  0.00
ATOM   3886  H2  WAT  1273      -1.806 -14.856  19.278  1.00  0.00
TER
ATOM   3887  O   WAT  1274       3.377 -18.307  11.954  1.00  0.00
ATOM   3888  H1  WAT  1274       3.816 -19.144  11.807  1.00  0.00
ATOM   3889  H2  WAT  1274       4.090 -17.674  12.040  1.00  0.00
TER
ATOM   3890  O   WAT  1275       1.486 -13.367  15.922  1.00  0.00
ATOM   3891  H1  WAT  1275       1.926 -12.625  15.507  1.00  0.00
ATOM   3892  H2  WAT  1275       1.425 -13.124  16.846  1.00  0.00
TER
ATOM   3893  O   WAT  1276      -6.523 -19.686  14.725  1.00  0.00
ATOM   3894  H1  WAT  1276      -6.644 -18.960  14.114  1.00  0.00
ATOM   3895  H2  WAT  1276      -6.833 -20.456  14.248  1.00  0.00
TER
ATOM   3896  O   WAT  1277      -8.885 -16.515  20.532  1.00  0.00
ATOM   3897  H1  WAT  1277      -8.807 -16.380  19.588  1.00  0.00
ATOM   3898  H2  WAT  1277      -8.271 -17.223  20.725  1.00  0.00
TER
ATOM   3899  O   WAT  1278      -7.640 -14.815  16.943  1.00  0.00
ATOM   3900  H1  WAT  1278      -8.047 -14.673  16.088  1.00  0.00
ATOM   3901  H2  WAT  1278      -6.749 -15.099  16.740  1.00  0.00
TER
ATOM   3902  O   WAT  1279       4.153 -10.380  13.278  1.00  0.00
ATOM   3903  H1  WAT  1279       3.993 -10.670  14.176  1.00  0.00
ATOM   3904  H2  WAT  1279       3.988 -11.156  12.742  1.00  0.00
TER
ATOM   3905  O   WAT  1280      -3.368 -10.600  15.055  1.00  0.00
ATOM   3906  H1  WAT  1280      -3.544 -11.517  14.842  1.00  0.00
ATOM   3907  H2  WAT  1280      -4.222 -10.241  15.295  1.00  0.00
TER
ATOM   3908  O   WAT  1281       3.856 -12.871  11.838  1.00  0.00
ATOM   3909  H1  WAT  1281       3.162 -12.874  11.178  1.00  0.00
ATOM   3910  H2  WAT  1281       4.598 -13.295  11.407  1.00  0.00
TER
ATOM   3911  O   WAT  1282       3.421 -11.245  15.913  1.00  0.00
ATOM   3912  H1  WAT  1282       3.877 -12.026  16.226  1.00  0.00
ATOM   3913  H2  WAT  1282       3.760 -10.534  16.457  1.00  0.00
TER
ATOM   3914  O   WAT  1283       2.964 -21.213  14.435  1.00  0.00
ATOM   3915  H1  WAT  1283       2.365 -20.490  14.251  1.00  0.00
ATOM   3916  H2  WAT  1283       3.512 -21.275  13.653  1.00  0.00
TER
ATOM   3917  O   WAT  1284       2.156 -19.986  20.560  1.00  0.00
ATOM   3918  H1  WAT  1284       1.424 -19.478  20.909  1.00  0.00
ATOM   3919  H2  WAT  1284       1.759 -20.803  20.259  1.00  0.00
TER
ATOM   3920  O   WAT  1285      -2.332 -19.999  11.355  1.00  0.00
ATOM   3921  H1  WAT  1285      -2.900 -20.448  10.728  1.00  0.00
ATOM   3922  H2  WAT  1285      -1.623 -19.640  10.821  1.00  0.00
TER
ATOM   3923  O   WAT  1286      -4.787 -16.004  13.627  1.00  0.00
ATOM   3924  H1  WAT  1286      -5.561 -16.544  13.467  1.00  0.00
ATOM   3925  H2  WAT  1286      -4.058 -16.523  13.289  1.00  0.00
TER
ATOM   3926  O   WAT  1287       5.972 -17.007  19.420  1.00  0.00
ATOM   3927  H1  WAT  1287       6.692 -16.512  19.029  1.00  0.00
ATOM   3928  H2  WAT  1287       5.770 -17.685  18.775  1.00  0.00
TER
ATOM   3929  O   WAT  1288      -4.743 -16.336  17.265  1.00  0.00
ATOM   3930  H1  WAT  1288      -4.226 -17.139  17.211  1.00  0.00
ATOM   3931  H2  WAT  1288      -5.195 -16.398  18.107  1.00  0.00
TER
ATOM   3932  O   WAT  1289       0.144 -15.069  12.538  1.00  0.00
ATOM   3933  H1  WAT  1289       0.485 -14.325  12.042  1.00  0.00
ATOM   3934  H2  WAT  1289      -0.685 -14.756  12.900  1.00  0.00
TER
ATOM   3935  O   WAT  1290       6.419 -19.930  11.327  1.00  0.00
ATOM   3936  H1  WAT  1290       6.335 -19.499  10.477  1.00  0.00
ATOM   3937  H2  WAT  1290       7.138 -19.470  11.760  1.00  0.00
TER
ATOM   3938  O   WAT  1291       7.448 -13.076  14.055  1.00  0.00
ATOM   3939  H1  WAT  1291       6.805 -13.730  14.330  1.00  0.00
ATOM   3940  H2  WAT  1291       7.061 -12.670  13.279  1.00  0.00
TER
ATOM   3941  O   WAT  1292       3.026 -15.747  17.902  1.00  0.00
ATOM   3942  H1  WAT  1292       3.379 -16.345  17.243  1.00  0.00
ATOM   3943  H2  WAT  1292       2.143 -16.073  18.073  1.00  0.00
TER
ATOM   3944  O   WAT  1293      -0.887 -14.988  15.309  1.00  0.00
ATOM   3945  H1  WAT  1293      -0.200 -14.441  15.690  1.00  0.00
ATOM   3946  H2  WAT  1293      -1.674 -14.444  15.344  1.00  0.00
TER
ATOM   3947  O   WAT  1294      -8.748 -19.370  10.801  1.00  0.00
ATOM   3948  H1  WAT  1294      -7.879 -19.088  11.085  1.00  0.00
ATOM   3949  H2  WAT  1294      -9.239 -18.557  10.686  1.00  0.00
TER
ATOM   3950  O   WAT  1295      -1.585 -17.983  14.922  1.00  0.00
ATOM   3951  H1  WAT  1295      -1.128 -17.172  15.148  1.00  0.00
ATOM   3952  H2  WAT  1295      -1.936 -18.301  15.754  1.00  0.00
TER
ATOM   3953  O   WAT  1296       5.837 -14.184  10.593  1.00  0.00
ATOM   3954  H1  WAT  1296       5.611 -14.901  11.185  1.00  0.00
ATOM   3955  H2  WAT  1296       5.447 -14.433   9.755  1.00  0.00
TER
ATOM   3956  O   WAT  1297      -8.381 -10.158  11.367  1.00  0.00
ATOM   3957  H1  WAT  1297      -8.021  -9.559  10.713  1.00  0.00
ATOM   3958  H2  WAT  1297      -8.522  -9.612  12.141  1.00  0.00
TER
ATOM   3959  O   WAT  1298       5.419 -16.267  12.254  1.00  0.00
ATOM   3960  H1  WAT  1298       5.131 -15.806  13.042  1.00  0.00
ATOM   3961  H2  WAT  1298       6.214 -16.727  12.523  1.00  0.00
TER
ATOM   3962  O   WAT  1299      -2.364 -12.774  12.185  1.00  0.00
ATOM   3963  H1  WAT  1299      -2.373 -12.041  11.569  1.00  0.00
ATOM   3964  H2  WAT  1299      -3.284 -13.021  12.277  1.00  0.00
TER
ATOM   3965  O   WAT  1300      -6.763 -17.553  12.929  1.00  0.00
ATOM   3966  H1  WAT  1300      -7.371 -16.813  12.939  1.00  0.00
ATOM   3967  H2  WAT  1300      -6.289 -17.463  12.103  1.00  0.00
TER
ATOM   3968  O   WAT  1301       0.622 -12.712  10.847  1.00  0.00
ATOM   3969  H1  WAT  1301       0.723 -12.915   9.917  1.00  0.00
ATOM   3970  H2  WAT  1301      -0.278 -12.966  11.052  1.00  0.00
TER
ATOM   3971  O   WAT  1302      -0.736 -10.193  15.542  1.00  0.00
ATOM   3972  H1  WAT  1302      -0.482 -10.231  14.620  1.00  0.00
ATOM   3973  H2  WAT  1302      -1.685 -10.320  15.535  1.00  0.00
TER
ATOM   3974  O   WAT  1303       5.269 -19.274  17.118  1.00  0.00
ATOM   3975  H1  WAT  1303       4.328 -19.259  17.293  1.00  0.00
ATOM   3976  H2  WAT  1303       5.583 -20.060  17.564  1.00  0.00
TER
ATOM   3977  O   WAT  1304      -4.753 -17.592  10.678  1.00  0.00
ATOM   3978  H1  WAT  1304      -3.987 -17.704  11.241  1.00  0.00
ATOM   3979  H2  WAT  1304      -4.675 -18.288  10.026  1.00  0.00
TER
ATOM   3980  O   WAT  1305      -6.058 -20.159  11.362  1.00  0.00
ATOM   3981  H1  WAT  1305      -5.978 -21.107  11.473  1.00  0.00
ATOM   3982  H2  WAT  1305      -5.166 -19.829  11.468  1.00  0.00
TER
ATOM   3983  O   WAT  1306       7.271 -12.103  18.793  1.00  0.00
ATOM   3984  H1  WAT  1306       7.396 -11.280  19.266  1.00  0.00
ATOM   3985  H2  WAT  1306       8.138 -12.314  18.446  1.00  0.00
TER
ATOM   3986  O   WAT  1307      -5.257 -10.010  18.465  1.00  0.00
ATOM   3987  H1  WAT  1307      -4.521 -10.558  18.736  1.00  0.00
ATOM   3988  H2  WAT  1307      -4.873  -9.144  18.326  1.00  0.00
TER
ATOM   3989  O   WAT  1308      -8.372 -13.942  14.339  1.00  0.00
ATOM   3990  H1  WAT  1308      -9.298 -13.700  14.330  1.00  0.00
ATOM   3991  H2  WAT  1308      -7.907 -13.115  14.218  1.00  0.00
TER
ATOM   3992  O   WAT  1309      -2.147 -10.837  10.288  1.00  0.00
ATOM   3993  H1  WAT  1309      -1.354 -10.548   9.836  1.00  0.00
ATOM   3994  H2  WAT  1309      -2.666 -11.268   9.609  1.00  0.00
TER
ATOM   3995  O   WAT  1310       6.906 -11.610  11.711  1.00  0.00
ATOM   3996  H1  WAT  1310       6.621 -12.023  10.897  1.00  0.00
ATOM   3997  H2  WAT  1310       6.708 -10.681  11.591  1.00  0.00
TER
ATOM   3998  O   WAT  1311      -1.629 -15.616  10.152  1.00  0.00
ATOM   3999  H1  WAT  1311      -1.734 -16.231  10.878  1.00  0.00
ATOM   4000  H2  WAT  1311      -1.796 -16.140   9.368  1.00  0.00
TER
ATOM   4001  O   WAT  1312       1.611 -16.554  10.756  1.00  0.00
ATOM   4002  H1  WAT  1312       1.062 -16.108  11.400  1.00  0.00
ATOM   4003  H2  WAT  1312       2.233 -17.060  11.280  1.00  0.00
TER
ATOM   4004  O   WAT  1313      -2.721 -17.595  12.652  1.00  0.00
ATOM   4005  H1  WAT  1313      -2.299 -17.761  13.496  1.00  0.00
ATOM   4006  H2  WAT  1313      -2.596 -18.405  12.158  1.00  0.00
TER
ATOM   4007  O   WAT  1314      -0.208 -18.572   9.900  1.00  0.00
ATOM   4008  H1  WAT  1314       0.312 -19.287   9.534  1.00  0.00
ATOM   4009  H2  WAT  1314       0.439 -17.933  10.200  1.00  0.00
TER
ATOM   4010  O   WAT  1315       0.357 -10.490  12.190  1.00  0.00
ATOM   4011  H1  WAT  1315       1.252 -10.152  12.212  1.00  0.00
ATOM   4012  H2  WAT  1315       0.388 -11.212  11.563  1.00  0.00
TER
ATOM   4013  O   WAT  1316      -6.004 -15.118  10.419  1.00  0.00
ATOM   4014  H1  WAT  1316      -5.566 -14.575  11.075  1.00  0.00
ATOM   4015  H2  WAT  1316      -5.519 -15.943  10.429  1.00  0.00
TER
ATOM   4016  O   WAT  1317      -8.789 -12.329  17.871  1.00  0.00
ATOM   4017  H1  WAT  1317      -8.459 -13.197  17.639  1.00  0.00
ATOM   4018  H2  WAT  1317      -8.360 -12.123  18.702  1.00  0.00
TER
ATOM   4019  O   WAT  1318      -4.193 -13.998  15.531  1.00  0.00
ATOM   4020  H1  WAT  1318      -4.494 -14.121  16.432  1.00  0.00
ATOM   4021  H2  WAT  1318      -4.299 -14.857  15.123  1.00  0.00
TER
ATOM   4022  O   WAT  1319       8.576 -14.218  10.234  1.00  0.00
ATOM   4023  H1  WAT  1319       7.745 -14.151  10.705  1.00  0.00
ATOM   4024  H2  WAT  1319       8.753 -13.328   9.931  1.00  0.00
TER
ATOM   4025  O   WAT  1320       8.032 -17.474  12.737  1.00  0.00
ATOM   4026  H1  WAT  1320       8.794 -16.904  12.843  1.00  0.00
ATOM   4027  H2  WAT  1320       8.047 -18.041  13.508  1.00  0.00
TER
ATOM   4028  O   WAT  1321      -8.468 -18.950  16.968  1.00  0.00
ATOM   4029  H1  WAT  1321      -9.123 -19.219  16.324  1.00  0.00
ATOM   4030  H2  WAT  1321      -7.630 -19.059  16.518  1.00  0.00
TER
ATOM   4031  O   WAT  1322       9.038 -16.619  17.582  1.00  0.00
ATOM   4032  H1  WAT  1322       9.409 -17.402  17.175  1.00  0.00
ATOM   4033  H2  WAT  1322       9.678 -15.930  17.403  1.00  0.00
TER
ATOM   4034  O   WAT  1323       8.084 -17.180   9.895  1.00  0.00
ATOM   4035  H1  WAT  1323       8.359 -16.272   9.767  1.00  0.00
ATOM   4036  H2  WAT  1323       7.895 -17.244  10.831  1.00  0.00
TER
ATOM   4037  O   WAT  1324       7.980 -19.243  14.888  1.00  0.00
ATOM   4038  H1  WAT  1324       7.605 -20.010  14.456  1.00  0.00
ATOM   4039  H2  WAT  1324       7.251 -18.861  15.375  1.00  0.00
TER
ATOM   4040  O   WAT  1325       6.079 -10.483  16.521  1.00  0.00
ATOM   4041  H1  WAT  1325       6.675 -10.805  15.845  1.00  0.00
ATOM   4042  H2  WAT  1325       6.337 -10.956  17.313  1.00  0.00
TER
ATOM   4043  O   WAT  1326       6.630  -9.833  20.351  1.00  0.00
ATOM   4044  H1  WAT  1326       6.170  -9.082  19.977  1.00  0.00
ATOM   4045  H2  WAT  1326       6.001 -10.553  20.293  1.00  0.00
TER
ATOM   4046  O   WAT  1327      -2.940 -11.525  19.526  1.00  0.00
ATOM   4047  H1  WAT  1327      -2.424 -12.136  19.001  1.00  0.00
ATOM   4048  H2  WAT  1327      -2.291 -11.022  20.017  1.00  0.00
TER
ATOM   4049  O   WAT  1328      -0.201 -10.634  20.353  1.00  0.00
ATOM   4050  H1  WAT  1328       0.087 -10.888  19.476  1.00  0.00
ATOM   4051  H2  WAT  1328       0.311 -11.186  20.943  1.00  0.00
TER
ATOM   4052  O   WAT  1329      -8.262 -10.422  15.951  1.00  0.00
ATOM   4053  H1  WAT  1329      -8.430 -11.055  16.649  1.00  0.00
ATOM   4054  H2  WAT  1329      -9.129 -10.216  15.600  1.00  0.00
TER
ATOM   4055  O   WAT  1330      -6.656 -11.728  13.396  1.00  0.00
ATOM   4056  H1  WAT  1330      -7.181 -11.348  12.692  1.00  0.00
ATOM   4057  H2  WAT  1330      -6.731 -11.103  14.117  1.00  0.00
TER
ATOM   4058  O   WAT  1331       8.101 -10.170  14.717  1.00  0.00
ATOM   4059  H1  WAT  1331       8.276 -10.856  14.073  1.00  0.00
ATOM   4060  H2  WAT  1331       7.403  -9.645  14.325  1.00  0.00
TER
ATOM   4061  O   WAT  1332      -4.056  -9.780  12.271  1.00  0.00
ATOM   4062  H1  WAT  1332      -3.325 -10.064  11.723  1.00  0.00
ATOM   4063  H2  WAT  1332      -3.797 -10.019  13.161  1.00  0.00
TER
ATOM   4064  O   WAT  1333      -4.895 -13.664  12.275  1.00  0.00
ATOM   4065  H1  WAT  1333      -5.524 -13.195  12.824  1.00  0.00
ATOM   4066  H2  WAT  1333      -4.780 -14.509  12.710  1.00  0.00
TER
ATOM   4067  O   WAT  1334       2.560 -19.613  -1.575  1.00  0.00
ATOM   4068  H1  WAT  1334       2.479 -20.528  -1.845  1.00  0.00
ATOM   4069  H2  WAT  1334       2.146 -19.116  -2.281  1.00  0.00
TER
ATOM   4070  O   WAT  1335       0.692 -17.835   0.306  1.00  0.00
ATOM   4071  H1  WAT  1335      -0.084 -18.315   0.596  1.00  0.00
ATOM   4072  H2  WAT  1335       1.343 -18.515   0.132  1.00  0.00
TER
ATOM   4073  O   WAT  1336      -5.292 -17.523   1.184  1.00  0.00
ATOM   4074  H1  WAT  1336      -6.123 -17.778   1.584  1.00  0.00
ATOM   4075  H2  WAT  1336      -4.683 -17.452   1.920  1.00  0.00
TER
ATOM   4076  O   WAT  1337       4.713 -13.429  -0.914  1.00  0.00
ATOM   4077  H1  WAT  1337       4.251 -14.200  -0.585  1.00  0.00
ATOM   4078  H2  WAT  1337       5.525 -13.403  -0.408  1.00  0.00
TER
ATOM   4079  O   WAT  1338      -5.311 -13.489   1.380  1.00  0.00
ATOM   4080  H1  WAT  1338      -5.009 -14.379   1.201  1.00  0.00
ATOM   4081  H2  WAT  1338      -4.567 -12.932   1.152  1.00  0.00
TER
ATOM   4082  O   WAT  1339      -8.919 -19.962   0.852  1.00  0.00
ATOM   4083  H1  WAT  1339      -8.347 -20.730   0.853  1.00  0.00
ATOM   4084  H2  WAT  1339      -8.919 -19.664  -0.057  1.00  0.00
TER
ATOM   4085  O   WAT  1340       0.939 -11.143  -1.293  1.00  0.00
ATOM   4086  H1  WAT  1340       0.320 -10.688  -1.864  1.00  0.00
ATOM   4087  H2  WAT  1340       1.794 -10.988  -1.694  1.00  0.00
TER
ATOM   4088  O   WAT  1341       0.133 -15.159   0.313  1.00  0.00
ATOM   4089  H1  WAT  1341       0.064 -16.100   0.152  1.00  0.00
ATOM   4090  H2  WAT  1341       0.895 -15.069   0.886  1.00  0.00
TER
ATOM   4091  O   WAT  1342       1.805 -16.259  -3.900  1.00  0.00
ATOM   4092  H1  WAT  1342       1.187 -15.795  -4.464  1.00  0.00
ATOM   4093  H2  WAT  1342       2.318 -15.567  -3.483  1.00  0.00
TER
ATOM   4094  O   WAT  1343      -3.332 -16.732   2.778  1.00  0.00
ATOM   4095  H1  WAT  1343      -3.665 -16.105   3.420  1.00  0.00
ATOM   4096  H2  WAT  1343      -3.155 -16.206   1.998  1.00  0.00
TER
ATOM   4097  O   WAT  1344      -4.120 -14.764   4.593  1.00  0.00
ATOM   4098  H1  WAT  1344      -3.502 -14.089   4.312  1.00  0.00
ATOM   4099  H2  WAT  1344      -4.980 -14.355   4.502  1.00  0.00
TER
ATOM   4100  O   WAT  1345      -8.826 -15.574  -6.526  1.00  0.00
ATOM   4101  H1  WAT  1345      -9.204 -15.085  -7.258  1.00  0.00
ATOM   4102  H2  WAT  1345      -8.569 -14.901  -5.896  1.00  0.00
TER
ATOM   4103  O   WAT  1346       6.798 -13.300   2.509  1.00  0.00
ATOM   4104  H1  WAT  1346       6.114 -12.630   2.500  1.00  0.00
ATOM   4105  H2  WAT  1346       7.338 -13.102   1.743  1.00  0.00
TER
ATOM   4106  O   WAT  1347       4.334 -11.455   1.223  1.00  0.00
ATOM   4107  H1  WAT  1347       4.347 -11.859   0.355  1.00  0.00
ATOM   4108  H2  WAT  1347       3.781 -10.681   1.119  1.00  0.00
TER
ATOM   4109  O   WAT  1348       5.628 -14.734  -3.688  1.00  0.00
ATOM   4110  H1  WAT  1348       5.518 -15.676  -3.563  1.00  0.00
ATOM   4111  H2  WAT  1348       5.625 -14.372  -2.802  1.00  0.00
TER
ATOM   4112  O   WAT  1349       3.733 -16.552   2.551  1.00  0.00
ATOM   4113  H1  WAT  1349       4.149 -16.766   1.717  1.00  0.00
ATOM   4114  H2  WAT  1349       4.456 -16.295   3.122  1.00  0.00
TER
ATOM   4115  O   WAT  1350       1.171 -19.107  -4.332  1.00  0.00
ATOM   4116  H1  WAT  1350       0.243 -19.174  -4.103  1.00  0.00
ATOM   4117  H2  WAT  1350       1.323 -18.169  -4.446  1.00  0.00
TER
ATOM   4118  O   WAT  1351       7.679 -18.154   2.643  1.00  0.00
ATOM   4119  H1  WAT  1351       6.851 -18.084   2.168  1.00  0.00
ATOM   4120  H2  WAT  1351       8.274 -17.568   2.175  1.00  0.00
TER
ATOM   4121  O   WAT  1352       5.200 -17.545  -3.828  1.00  0.00
ATOM   4122  H1  WAT  1352       4.581 -17.883  -4.475  1.00  0.00
ATOM   4123  H2  WAT  1352       5.183 -18.189  -3.120  1.00  0.00
TER
ATOM   4124  O   WAT  1353      -3.224 -18.581  -1.550  1.00  0.00
ATOM   4125  H1  WAT  1353      -3.628 -19.293  -2.045  1.00  0.00
ATOM   4126  H2  WAT  1353      -3.137 -18.925  -0.661  1.00  0.00
TER
ATOM   4127  O   WAT  1354      -2.756 -14.894   0.614  1.00  0.00
ATOM   4128  H1  WAT  1354      -3.053 -15.500  -0.065  1.00  0.00
ATOM   4129  H2  WAT  1354      -1.806 -14.856   0.503  1.00  0.00
TER
ATOM   4130  O   WAT  1355       5.333 -11.321   4.277  1.00  0.00
ATOM   4131  H1  WAT  1355       4.856 -10.514   4.084  1.00  0.00
ATOM   4132  H2  WAT  1355       4.649 -11.973   4.429  1.00  0.00
TER
ATOM   4133  O   WAT  1356      -3.664 -15.156   7.265  1.00  0.00
ATOM   4134  H1  WAT  1356      -4.561 -14.932   7.512  1.00  0.00
ATOM   4135  H2  WAT  1356      -3.639 -15.032   6.316  1.00  0.00
TER
ATOM   4136  O   WAT  1357       3.377 -18.307  -6.821  1.00  0.00
ATOM   4137  H1  WAT  1357       3.816 -19.144  -6.967  1.00  0.00
ATOM   4138  H2  WAT  1357       4.090 -17.674  -6.734  1.00  0.00
TER
ATOM   4139  O   WAT  1358      -4.837 -18.285   5.841  1.00  0.00
ATOM   4140  H1  WAT  1358      -4.976 -17.412   6.210  1.00  0.00
ATOM   4141  H2  WAT  1358      -5.719 -18.627   5.696  1.00  0.00
TER
ATOM   4142  O   WAT  1359       1.486 -13.367  -2.853  1.00  0.00
ATOM   4143  H1  WAT  1359       1.926 -12.625  -3.267  1.00  0.00
ATOM   4144  H2  WAT  1359       1.425 -13.124  -1.929  1.00  0.00
TER
ATOM   4145  O   WAT  1360      -3.039 -12.342   8.049  1.00  0.00
ATOM   4146  H1  WAT  1360      -3.067 -11.938   7.182  1.00  0.00
ATOM   4147  H2  WAT  1360      -3.202 -13.271   7.886  1.00  0.00
TER
ATOM   4148  O   WAT  1361      -6.523 -19.686  -4.049  1.00  0.00
ATOM   4149  H1  WAT  1361      -6.644 -18.960  -4.661  1.00  0.00
ATOM   4150  H2  WAT  1361      -6.833 -20.456  -4.526  1.00  0.00
TER
ATOM   4151  O   WAT  1362       8.913 -11.560   9.346  1.00  0.00
ATOM   4152  H1  WAT  1362       9.389 -11.081  10.025  1.00  0.00
ATOM   4153  H2  WAT  1362       9.534 -11.628   8.620  1.00  0.00
TER
ATOM   4154  O   WAT  1363      -8.885 -16.515   1.758  1.00  0.00
ATOM   4155  H1  WAT  1363      -8.807 -16.380   0.813  1.00  0.00
ATOM   4156  H2  WAT  1363      -8.271 -17.223   1.951  1.00  0.00
TER
ATOM   4157  O   WAT  1364      -7.640 -14.815  -1.831  1.00  0.00
ATOM   4158  H1  WAT  1364      -8.047 -14.673  -2.686  1.00  0.00
ATOM   4159  H2  WAT  1364      -6.749 -15.099  -2.034  1.00  0.00
TER
ATOM   4160  O   WAT  1365       8.316 -14.368   6.506  1.00  0.00
ATOM   4161  H1  WAT  1365       8.442 -14.607   5.587  1.00  0.00
ATOM   4162  H2  WAT  1365       8.358 -15.200   6.978  1.00  0.00
TER
ATOM   4163  O   WAT  1366       2.178 -10.666   5.075  1.00  0.00
ATOM   4164  H1  WAT  1366       2.692 -10.755   5.877  1.00  0.00
ATOM   4165  H2  WAT  1366       1.335 -10.320   5.368  1.00  0.00
TER
ATOM   4166  O   WAT  1367       4.153 -10.380  -5.496  1.00  0.00
ATOM   4167  H1  WAT  1367       3.993 -10.670  -4.598  1.00  0.00
ATOM   4168  H2  WAT  1367       3.988 -11.156  -6.032  1.00  0.00
TER
ATOM   4169  O   WAT  1368      -3.368 -10.600  -3.719  1.00  0.00
ATOM   4170  H1  WAT  1368      -3.544 -11.517  -3.932  1.00  0.00
ATOM   4171  H2  WAT  1368      -4.222 -10.241  -3.479  1.00  0.00
TER
ATOM   4172  O   WAT  1369       3.856 -12.871  -6.937  1.00  0.00
ATOM   4173  H1  WAT  1369       3.162 -12.874  -7.596  1.00  0.00
ATOM   4174  H2  WAT  1369       4.598 -13.295  -7.367  1.00  0.00
TER
ATOM   4175  O   WAT  1370       3.421 -11.245  -2.862  1.00  0.00
ATOM   4176  H1  WAT  1370       3.877 -12.026  -2.548  1.00  0.00
ATOM   4177  H2  WAT  1370       3.760 -10.534  -2.318  1.00  0.00
TER
ATOM   4178  O   WAT  1371      -8.829 -15.473   4.297  1.00  0.00
ATOM   4179  H1  WAT  1371      -8.666 -15.943   3.479  1.00  0.00
ATOM   4180  H2  WAT  1371      -8.364 -15.981   4.962  1.00  0.00
TER
ATOM   4181  O   WAT  1372       2.964 -21.213  -4.339  1.00  0.00
ATOM   4182  H1  WAT  1372       2.365 -20.490  -4.523  1.00  0.00
ATOM   4183  H2  WAT  1372       3.512 -21.275  -5.122  1.00  0.00
TER
ATOM   4184  O   WAT  1373      -1.826 -20.321   7.728  1.00  0.00
ATOM   4185  H1  WAT  1373      -1.921 -21.261   7.578  1.00  0.00
ATOM   4186  H2  WAT  1373      -0.982 -20.099   7.332  1.00  0.00
TER
ATOM   4187  O   WAT  1374       2.156 -19.986   1.786  1.00  0.00
ATOM   4188  H1  WAT  1374       1.424 -19.478   2.135  1.00  0.00
ATOM   4189  H2  WAT  1374       1.759 -20.803   1.485  1.00  0.00
TER
ATOM   4190  O   WAT  1375      -2.332 -19.999  -7.420  1.00  0.00
ATOM   4191  H1  WAT  1375      -2.900 -20.448  -8.046  1.00  0.00
ATOM   4192  H2  WAT  1375      -1.623 -19.640  -7.953  1.00  0.00
TER
ATOM   4193  O   WAT  1376      -7.255 -16.098   6.457  1.00  0.00
ATOM   4194  H1  WAT  1376      -7.639 -16.739   7.055  1.00  0.00
ATOM   4195  H2  WAT  1376      -6.944 -15.395   7.026  1.00  0.00
TER
ATOM   4196  O   WAT  1377      -1.105 -19.251   1.938  1.00  0.00
ATOM   4197  H1  WAT  1377      -0.738 -19.725   2.684  1.00  0.00
ATOM   4198  H2  WAT  1377      -1.295 -18.376   2.279  1.00  0.00
TER
ATOM   4199  O   WAT  1378      -3.315 -20.210   4.256  1.00  0.00
ATOM   4200  H1  WAT  1378      -3.620 -19.331   4.481  1.00  0.00
ATOM   4201  H2  WAT  1378      -2.361 -20.150   4.292  1.00  0.00
TER
ATOM   4202  O   WAT  1379      -4.787 -16.004  -5.147  1.00  0.00
ATOM   4203  H1  WAT  1379      -5.561 -16.544  -5.307  1.00  0.00
ATOM   4204  H2  WAT  1379      -4.058 -16.523  -5.485  1.00  0.00
TER
ATOM   4205  O   WAT  1380       5.972 -17.007   0.646  1.00  0.00
ATOM   4206  H1  WAT  1380       6.692 -16.512   0.255  1.00  0.00
ATOM   4207  H2  WAT  1380       5.770 -17.685   0.001  1.00  0.00
TER
ATOM   4208  O   WAT  1381       1.354 -16.936   6.532  1.00  0.00
ATOM   4209  H1  WAT  1381       1.287 -17.857   6.278  1.00  0.00
ATOM   4210  H2  WAT  1381       0.724 -16.839   7.247  1.00  0.00
TER
ATOM   4211  O   WAT  1382      -4.743 -16.336  -1.509  1.00  0.00
ATOM   4212  H1  WAT  1382      -4.226 -17.139  -1.564  1.00  0.00
ATOM   4213  H2  WAT  1382      -5.195 -16.398  -0.668  1.00  0.00
TER
ATOM   4214  O   WAT  1383       0.144 -15.069  -6.236  1.00  0.00
ATOM   4215  H1  WAT  1383       0.485 -14.325  -6.732  1.00  0.00
ATOM   4216  H2  WAT  1383      -0.685 -14.756  -5.874  1.00  0.00
TER
ATOM   4217  O   WAT  1384      -7.259 -19.369   5.403  1.00  0.00
ATOM   4218  H1  WAT  1384      -7.617 -18.704   5.991  1.00  0.00
ATOM   4219  H2  WAT  1384      -7.553 -20.201   5.775  1.00  0.00
TER
ATOM   4220  O   WAT  1385      -4.058 -18.911   8.287  1.00  0.00
ATOM   4221  H1  WAT  1385      -4.358 -18.765   7.390  1.00  0.00
ATOM   4222  H2  WAT  1385      -3.286 -19.470   8.195  1.00  0.00
TER
ATOM   4223  O   WAT  1386       1.285 -14.114   6.283  1.00  0.00
ATOM   4224  H1  WAT  1386       1.300 -15.046   6.065  1.00  0.00
ATOM   4225  H2  WAT  1386       0.578 -14.028   6.922  1.00  0.00
TER
ATOM   4226  O   WAT  1387       6.419 -19.930  -7.447  1.00  0.00
ATOM   4227  H1  WAT  1387       6.335 -19.499  -8.298  1.00  0.00
ATOM   4228  H2  WAT  1387       7.138 -19.470  -7.015  1.00  0.00
TER
ATOM   4229  O   WAT  1388       7.496 -17.473   5.630  1.00  0.00
ATOM   4230  H1  WAT  1388       6.771 -16.881   5.433  1.00  0.00
ATOM   4231  H2  WAT  1388       8.024 -17.481   4.831  1.00  0.00
TER
ATOM   4232  O   WAT  1389       7.448 -13.076  -4.719  1.00  0.00
ATOM   4233  H1  WAT  1389       6.805 -13.730  -4.445  1.00  0.00
ATOM   4234  H2  WAT  1389       7.061 -12.670  -5.495  1.00  0.00
TER
ATOM   4235  O   WAT  1390       3.026 -15.747  -0.872  1.00  0.00
ATOM   4236  H1  WAT  1390       3.379 -16.345  -1.532  1.00  0.00
ATOM   4237  H2  WAT  1390       2.143 -16.073  -0.701  1.00  0.00
TER
ATOM   4238  O   WAT  1391      -0.887 -14.988  -3.465  1.00  0.00
ATOM   4239  H1  WAT  1391      -0.200 -14.441  -3.084  1.00  0.00
ATOM   4240  H2  WAT  1391      -1.674 -14.444  -3.430  1.00  0.00
TER
ATOM   4241  O   WAT  1392      -8.748 -19.370  -7.973  1.00  0.00
ATOM   4242  H1  WAT  1392      -7.879 -19.088  -7.690  1.00  0.00
ATOM   4243  H2  WAT  1392      -9.239 -18.557  -8.088  1.00  0.00
TER
ATOM   4244  O   WAT  1393      -1.585 -17.983  -3.852  1.00  0.00
ATOM   4245  H1  WAT  1393      -1.128 -17.172  -3.626  1.00  0.00
ATOM   4246  H2  WAT  1393      -1.936 -18.301  -3.021  1.00  0.00
TER
ATOM   4247  O   WAT  1394       0.719 -12.472   3.377  1.00  0.00
ATOM   4248  H1  WAT  1394       1.363 -12.266   4.054  1.00  0.00
ATOM   4249  H2  WAT  1394       1.082 -13.234   2.924  1.00  0.00
TER
ATOM   4250  O   WAT  1395       1.992 -14.469   2.095  1.00  0.00
ATOM   4251  H1  WAT  1395       2.634 -15.170   2.208  1.00  0.00
ATOM   4252  H2  WAT  1395       2.517 -13.689   1.914  1.00  0.00
TER
ATOM   4253  O   WAT  1396       5.837 -14.184  -8.181  1.00  0.00
ATOM   4254  H1  WAT  1396       5.611 -14.901  -7.589  1.00  0.00
ATOM   4255  H2  WAT  1396       5.447 -14.433  -9.019  1.00  0.00
TER
ATOM   4256  O   WAT  1397       3.766 -13.670   5.298  1.00  0.00
ATOM   4257  H1  WAT  1397       4.101 -13.083   5.976  1.00  0.00
ATOM   4258  H2  WAT  1397       2.846 -13.800   5.528  1.00  0.00
TER
ATOM   4259  O   WAT  1398      -8.381 -10.158  -7.407  1.00  0.00
ATOM   4260  H1  WAT  1398      -8.021  -9.559  -8.061  1.00  0.00
ATOM   4261  H2  WAT  1398      -8.522  -9.612  -6.634  1.00  0.00
TER
ATOM   4262  O   WAT  1399       5.419 -16.267  -6.520  1.00  0.00
ATOM   4263  H1  WAT  1399       5.131 -15.806  -5.732  1.00  0.00
ATOM   4264  H2  WAT  1399       6.214 -16.727  -6.252  1.00  0.00
TER
ATOM   4265  O   WAT  1400      -8.397 -11.892   7.067  1.00  0.00
ATOM   4266  H1  WAT  1400      -8.288 -12.833   6.927  1.00  0.00
ATOM   4267  H2  WAT  1400      -9.049 -11.627   6.419  1.00  0.00
TER
ATOM   4268  O   WAT  1401      -0.406 -13.621   8.467  1.00  0.00
ATOM   4269  H1  WAT  1401      -0.726 -14.340   9.012  1.00  0.00
ATOM   4270  H2  WAT  1401      -1.080 -12.945   8.541  1.00  0.00
TER
ATOM   4271  O   WAT  1402      -2.364 -12.774  -6.590  1.00  0.00
ATOM   4272  H1  WAT  1402      -2.373 -12.041  -7.205  1.00  0.00
ATOM   4273  H2  WAT  1402      -3.284 -13.021  -6.497  1.00  0.00
TER
ATOM   4274  O   WAT  1403      -6.763 -17.553  -5.845  1.00  0.00
ATOM   4275  H1  WAT  1403      -7.371 -16.813  -5.835  1.00  0.00
ATOM   4276  H2  WAT  1403      -6.289 -17.463  -6.671  1.00  0.00
TER
ATOM   4277  O   WAT  1404       0.622 -12.712  -7.927  1.00  0.00
ATOM   4278  H1  WAT  1404       0.723 -12.915  -8.857  1.00  0.00
ATOM   4279  H2  WAT  1404      -0.278 -12.966  -7.722  1.00  0.00
TER
ATOM   4280  O   WAT  1405      -0.736 -10.193  -3.232  1.00  0.00
ATOM   4281  H1  WAT  1405      -0.482 -10.231  -4.154  1.00  0.00
ATOM   4282  H2  WAT  1405      -1.685 -10.320  -3.240  1.00  0.00
TER
ATOM   4283  O   WAT  1406       5.269 -19.274  -1.657  1.00  0.00
ATOM   4284  H1  WAT  1406       4.328 -19.259  -1.482  1.00  0.00
ATOM   4285  H2  WAT  1406       5.583 -20.060  -1.210  1.00  0.00
TER
ATOM   4286  O   WAT  1407      -4.753 -17.592  -8.096  1.00  0.00
ATOM   4287  H1  WAT  1407      -3.987 -17.704  -7.534  1.00  0.00
ATOM   4288  H2  WAT  1407      -4.675 -18.288  -8.748  1.00  0.00
TER
ATOM   4289  O   WAT  1408      -6.058 -20.159  -7.413  1.00  0.00
ATOM   4290  H1  WAT  1408      -5.978 -21.107  -7.301  1.00  0.00
ATOM   4291  H2  WAT  1408      -5.166 -19.829  -7.307  1.00  0.00
TER
ATOM   4292  O   WAT  1409       7.271 -12.103   0.019  1.00  0.00
ATOM   4293  H1  WAT  1409       7.396 -11.280   0.491  1.00  0.00
ATOM   4294  H2  WAT  1409       8.138 -12.314  -0.329  1.00  0.00
TER
ATOM   4295  O   WAT  1410      -5.257 -10.010  -0.309  1.00  0.00
ATOM   4296  H1  WAT  1410      -4.521 -10.558  -0.039  1.00  0.00
ATOM   4297  H2  WAT  1410      -4.873  -9.144  -0.449  1.00  0.00
TER
ATOM   4298  O   WAT  1411      -8.372 -13.942  -4.435  1.00  0.00
ATOM   4299  H1  WAT  1411      -9.298 -13.700  -4.445  1.00  0.00
ATOM   4300  H2  WAT  1411      -7.907 -13.115  -4.557  1.00  0.00
TER
ATOM   4301  O   WAT  1412      -6.251 -10.825   8.879  1.00  0.00
ATOM   4302  H1  WAT  1412      -5.450 -10.504   9.293  1.00  0.00
ATOM   4303  H2  WAT  1412      -6.766 -11.186   9.601  1.00  0.00
TER
ATOM   4304  O   WAT  1413      -2.147 -10.837  -8.487  1.00  0.00
ATOM   4305  H1  WAT  1413      -1.354 -10.548  -8.939  1.00  0.00
ATOM   4306  H2  WAT  1413      -2.666 -11.268  -9.166  1.00  0.00
TER
ATOM   4307  O   WAT  1414       2.585 -14.717   8.827  1.00  0.00
ATOM   4308  H1  WAT  1414       1.979 -14.694   8.086  1.00  0.00
ATOM   4309  H2  WAT  1414       2.281 -15.449   9.363  1.00  0.00
TER
ATOM   4310  O   WAT  1415       4.016 -10.989   7.438  1.00  0.00
ATOM   4311  H1  WAT  1415       4.968 -11.073   7.388  1.00  0.00
ATOM   4312  H2  WAT  1415       3.868 -10.325   8.111  1.00  0.00
TER
ATOM   4313  O   WAT  1416       6.906 -11.610  -7.063  1.00  0.00
ATOM   4314  H1  WAT  1416       6.621 -12.023  -7.878  1.00  0.00
ATOM   4315  H2  WAT  1416       6.708 -10.681  -7.183  1.00  0.00
TER
ATOM   4316  O   WAT  1417      -8.531 -18.338   7.823  1.00  0.00
ATOM   4317  H1  WAT  1417      -8.027 -18.917   8.394  1.00  0.00
ATOM   4318  H2  WAT  1417      -9.270 -18.054   8.360  1.00  0.00
TER
ATOM   4319  O   WAT  1418      -1.629 -15.616  -8.623  1.00  0.00
ATOM   4320  H1  WAT  1418      -1.734 -16.231  -7.896  1.00  0.00
ATOM   4321  H2  WAT  1418      -1.796 -16.140  -9.406  1.00  0.00
TER
ATOM   4322  O   WAT  1419      -1.477 -16.931   7.356  1.00  0.00
ATOM   4323  H1  WAT  1419      -2.243 -16.362   7.272  1.00  0.00
ATOM   4324  H2  WAT  1419      -1.296 -17.223   6.463  1.00  0.00
TER
ATOM   4325  O   WAT  1420       1.611 -16.554  -8.018  1.00  0.00
ATOM   4326  H1  WAT  1420       1.062 -16.108  -7.374  1.00  0.00
ATOM   4327  H2  WAT  1420       2.233 -17.060  -7.495  1.00  0.00
TER
ATOM   4328  O   WAT  1421       5.665 -15.200   7.914  1.00  0.00
ATOM   4329  H1  WAT  1421       6.406 -14.863   7.411  1.00  0.00
ATOM   4330  H2  WAT  1421       4.902 -15.031   7.361  1.00  0.00
TER
ATOM   4331  O   WAT  1422      -6.499 -20.195   8.718  1.00  0.00
ATOM   4332  H1  WAT  1422      -6.458 -20.494   9.626  1.00  0.00
ATOM   4333  H2  WAT  1422      -5.644 -19.794   8.559  1.00  0.00
TER
ATOM   4334  O   WAT  1423      -2.721 -17.595  -6.122  1.00  0.00
ATOM   4335  H1  WAT  1423      -2.299 -17.761  -5.279  1.00  0.00
ATOM   4336  H2  WAT  1423      -2.596 -18.405  -6.616  1.00  0.00
TER
ATOM   4337  O   WAT  1424      -0.208 -18.572  -8.874  1.00  0.00
ATOM   4338  H1  WAT  1424       0.312 -19.287  -9.240  1.00  0.00
ATOM   4339  H2  WAT  1424       0.439 -17.933  -8.574  1.00  0.00
TER
ATOM   4340  O   WAT  1425       4.340 -17.149   6.449  1.00  0.00
ATOM   4341  H1  WAT  1425       4.754 -16.994   7.298  1.00  0.00
ATOM   4342  H2  WAT  1425       3.405 -17.023   6.612  1.00  0.00
TER
ATOM   4343  O   WAT  1426       4.812 -19.809   8.453  1.00  0.00
ATOM   4344  H1  WAT  1426       5.394 -20.564   8.365  1.00  0.00
ATOM   4345  H2  WAT  1426       4.988 -19.278   7.676  1.00  0.00
TER
ATOM   4346  O   WAT  1427      -0.899 -17.197   4.419  1.00  0.00
ATOM   4347  H1  WAT  1427      -0.480 -16.353   4.247  1.00  0.00
ATOM   4348  H2  WAT  1427      -1.818 -17.059   4.190  1.00  0.00
TER
ATOM   4349  O   WAT  1428       1.437 -19.465   5.803  1.00  0.00
ATOM   4350  H1  WAT  1428       1.557 -20.061   6.542  1.00  0.00
ATOM   4351  H2  WAT  1428       2.297 -19.428   5.383  1.00  0.00
TER
ATOM   4352  O   WAT  1429       3.776 -18.911   4.379  1.00  0.00
ATOM   4353  H1  WAT  1429       3.250 -18.387   3.775  1.00  0.00
ATOM   4354  H2  WAT  1429       4.119 -18.279   5.010  1.00  0.00
TER
ATOM   4355  O   WAT  1430      -3.048 -10.891   5.535  1.00  0.00
ATOM   4356  H1  WAT  1430      -3.586 -10.167   5.216  1.00  0.00
ATOM   4357  H2  WAT  1430      -2.795 -11.368   4.744  1.00  0.00
TER
ATOM   4358  O   WAT  1431      -0.192  -9.656   5.793  1.00  0.00
ATOM   4359  H1  WAT  1431      -0.266  -8.753   6.101  1.00  0.00
ATOM   4360  H2  WAT  1431      -1.094  -9.975   5.766  1.00  0.00
TER
ATOM   4361  O   WAT  1432       0.357 -10.490  -6.584  1.00  0.00
ATOM   4362  H1  WAT  1432       1.252 -10.152  -6.562  1.00  0.00
ATOM   4363  H2  WAT  1432       0.388 -11.212  -7.212  1.00  0.00
TER
ATOM   4364  O   WAT  1433      -6.004 -15.118  -8.355  1.00  0.00
ATOM   4365  H1  WAT  1433      -5.566 -14.575  -7.700  1.00  0.00
ATOM   4366  H2  WAT  1433      -5.519 -15.943  -8.346  1.00  0.00
TER
ATOM   4367  O   WAT  1434      -8.789 -12.329  -0.903  1.00  0.00
ATOM   4368  H1  WAT  1434      -8.459 -13.197  -1.135  1.00  0.00
ATOM   4369  H2  WAT  1434      -8.360 -12.123  -0.073  1.00  0.00
TER
ATOM   4370  O   WAT  1435      -4.193 -13.998  -3.243  1.00  0.00
ATOM   4371  H1  WAT  1435      -4.494 -14.121  -2.343  1.00  0.00
ATOM   4372  H2  WAT  1435      -4.299 -14.857  -3.651  1.00  0.00
TER
ATOM   4373  O   WAT  1436      -8.300 -11.462   1.835  1.00  0.00
ATOM   4374  H1  WAT  1436      -8.737 -11.282   2.667  1.00  0.00
ATOM   4375  H2  WAT  1436      -7.732 -10.704   1.693  1.00  0.00
TER
ATOM   4376  O   WAT  1437       7.336 -11.960   6.123  1.00  0.00
ATOM   4377  H1  WAT  1437       6.736 -11.901   5.379  1.00  0.00
ATOM   4378  H2  WAT  1437       7.465 -12.900   6.252  1.00  0.00
TER
ATOM   4379  O   WAT  1438       8.576 -14.218  -8.540  1.00  0.00
ATOM   4380  H1  WAT  1438       7.745 -14.151  -8.070  1.00  0.00
ATOM   4381  H2  WAT  1438       8.753 -13.328  -8.844  1.00  0.00
TER
ATOM   4382  O   WAT  1439       8.032 -17.474  -6.037  1.00  0.00
ATOM   4383  H1  WAT  1439       8.794 -16.904  -5.931  1.00  0.00
ATOM   4384  H2  WAT  1439       8.047 -18.041  -5.266  1.00  0.00
TER
ATOM   4385  O   WAT  1440      -8.468 -18.950  -1.806  1.00  0.00
ATOM   4386  H1  WAT  1440      -9.123 -19.219  -2.450  1.00  0.00
ATOM   4387  H2  WAT  1440      -7.630 -19.059  -2.256  1.00  0.00
TER
ATOM   4388  O   WAT  1441       9.038 -16.619  -1.193  1.00  0.00
ATOM   4389  H1  WAT  1441       9.409 -17.402  -1.599  1.00  0.00
ATOM   4390  H2  WAT  1441       9.678 -15.930  -1.371  1.00  0.00
TER
ATOM   4391  O   WAT  1442       6.021 -15.235   4.220  1.00  0.00
ATOM   4392  H1  WAT  1442       5.207 -14.805   4.483  1.00  0.00
ATOM   4393  H2  WAT  1442       6.429 -14.623   3.607  1.00  0.00
TER
ATOM   4394  O   WAT  1443       8.084 -17.180  -8.880  1.00  0.00
ATOM   4395  H1  WAT  1443       8.359 -16.272  -9.008  1.00  0.00
ATOM   4396  H2  WAT  1443       7.895 -17.244  -7.944  1.00  0.00
TER
ATOM   4397  O   WAT  1444       7.980 -19.243  -3.887  1.00  0.00
ATOM   4398  H1  WAT  1444       7.605 -20.010  -4.319  1.00  0.00
ATOM   4399  H2  WAT  1444       7.251 -18.861  -3.399  1.00  0.00
TER
ATOM   4400  O   WAT  1445      -7.430 -18.564   2.734  1.00  0.00
ATOM   4401  H1  WAT  1445      -7.063 -18.652   3.614  1.00  0.00
ATOM   4402  H2  WAT  1445      -7.999 -19.328   2.635  1.00  0.00
TER
ATOM   4403  O   WAT  1446       7.370 -20.096   5.747  1.00  0.00
ATOM   4404  H1  WAT  1446       7.139 -20.325   4.847  1.00  0.00
ATOM   4405  H2  WAT  1446       7.631 -19.176   5.702  1.00  0.00
TER
ATOM   4406  O   WAT  1447       7.434 -20.933   2.936  1.00  0.00
ATOM   4407  H1  WAT  1447       6.485 -20.967   3.050  1.00  0.00
ATOM   4408  H2  WAT  1447       7.616 -20.023   2.701  1.00  0.00
TER
ATOM   4409  O   WAT  1448       6.079 -10.483  -2.253  1.00  0.00
ATOM   4410  H1  WAT  1448       6.675 -10.805  -2.929  1.00  0.00
ATOM   4411  H2  WAT  1448       6.337 -10.956  -1.462  1.00  0.00
TER
ATOM   4412  O   WAT  1449      -6.015 -14.051   7.896  1.00  0.00
ATOM   4413  H1  WAT  1449      -6.058 -14.422   8.778  1.00  0.00
ATOM   4414  H2  WAT  1449      -5.884 -13.113   8.036  1.00  0.00
TER
ATOM   4415  O   WAT  1450      -2.314 -12.495   3.497  1.00  0.00
ATOM   4416  H1  WAT  1450      -2.555 -12.228   2.610  1.00  0.00
ATOM   4417  H2  WAT  1450      -1.374 -12.325   3.552  1.00  0.00
TER
ATOM   4418  O   WAT  1451       8.946 -10.476   4.298  1.00  0.00
ATOM   4419  H1  WAT  1451       8.452 -10.079   3.581  1.00  0.00
ATOM   4420  H2  WAT  1451       8.337 -11.101   4.692  1.00  0.00
TER
ATOM   4421  O   WAT  1452      -6.176 -11.105   5.016  1.00  0.00
ATOM   4422  H1  WAT  1452      -6.770 -11.237   5.755  1.00  0.00
ATOM   4423  H2  WAT  1452      -6.184 -11.941   4.550  1.00  0.00
TER
ATOM   4424  O   WAT  1453       6.630  -9.833   1.577  1.00  0.00
ATOM   4425  H1  WAT  1453       6.170  -9.082   1.203  1.00  0.00
ATOM   4426  H2  WAT  1453       6.001 -10.553   1.518  1.00  0.00
TER
ATOM   4427  O   WAT  1454      -6.545 -13.739   3.967  1.00  0.00
ATOM   4428  H1  WAT  1454      -7.272 -14.359   3.899  1.00  0.00
ATOM   4429  H2  WAT  1454      -6.484 -13.345   3.097  1.00  0.00
TER
ATOM   4430  O   WAT  1455      -2.940 -11.525   0.752  1.00  0.00
ATOM   4431  H1  WAT  1455      -2.424 -12.136   0.226  1.00  0.00
ATOM   4432  H2  WAT  1455      -2.291 -11.022   1.243  1.00  0.00
TER
ATOM   4433  O   WAT  1456      -0.201 -10.634   1.579  1.00  0.00
ATOM   4434  H1  WAT  1456       0.087 -10.888   0.702  1.00  0.00
ATOM   4435  H2  WAT  1456       0.311 -11.186   2.169  1.00  0.00
TER
ATOM   4436  O   WAT  1457      -8.262 -10.422  -2.824  1.00  0.00
ATOM   4437  H1  WAT  1457      -8.430 -11.055  -2.125  1.00  0.00
ATOM   4438  H2  WAT  1457      -9.129 -10.216  -3.174  1.00  0.00
TER
ATOM   4439  O   WAT  1458      -6.656 -11.728  -5.379  1.00  0.00
ATOM   4440  H1  WAT  1458      -7.181 -11.348  -6.082  1.00  0.00
ATOM   4441  H2  WAT  1458      -6.731 -11.103  -4.658  1.00  0.00
TER
ATOM   4442  O   WAT  1459      -0.134  -9.712   8.945  1.00  0.00
ATOM   4443  H1  WAT  1459       0.793  -9.948   8.989  1.00  0.00
ATOM   4444  H2  WAT  1459      -0.149  -8.885   8.464  1.00  0.00
TER
ATOM   4445  O   WAT  1460       8.101 -10.170  -4.057  1.00  0.00
ATOM   4446  H1  WAT  1460       8.276 -10.856  -4.701  1.00  0.00
ATOM   4447  H2  WAT  1460       7.403  -9.645  -4.450  1.00  0.00
TER
ATOM   4448  O   WAT  1461      -4.056  -9.780  -6.504  1.00  0.00
ATOM   4449  H1  WAT  1461      -3.325 -10.064  -7.051  1.00  0.00
ATOM   4450  H2  WAT  1461      -3.797 -10.019  -5.614  1.00  0.00
TER
ATOM   4451  O   WAT  1462      -4.895 -13.664  -6.499  1.00  0.00
ATOM   4452  H1  WAT  1462      -5.524 -13.195  -5.950  1.00  0.00
ATOM   4453  H2  WAT  1462      -4.780 -14.509  -6.064  1.00  0.00
TER
ATOM   4454  O   WAT  1463       6.434 -10.485   8.769  1.00  0.00
ATOM   4455  H1  WAT  1463       7.227 -10.980   8.562  1.00  0.00
ATOM   4456  H2  WAT  1463       6.727  -9.806   9.377  1.00  0.00
TER
ATOM   4457  O   WAT  1464       0.692 -17.835 -18.468  1.00  0.00
ATOM   4458  H1  WAT  1464      -0.084 -18.315 -18.178  1.00  0.00
ATOM   4459  H2  WAT  1464       1.343 -18.515 -18.642  1.00  0.00
TER
ATOM   4460  O   WAT  1465      -5.292 -17.523 -17.590  1.00  0.00
ATOM   4461  H1  WAT  1465      -6.123 -17.778 -17.191  1.00  0.00
ATOM   4462  H2  WAT  1465      -4.683 -17.452 -16.855  1.00  0.00
TER
ATOM   4463  O   WAT  1466       4.713 -13.429 -19.688  1.00  0.00
ATOM   4464  H1  WAT  1466       4.251 -14.200 -19.359  1.00  0.00
ATOM   4465  H2  WAT  1466       5.525 -13.403 -19.183  1.00  0.00
TER
ATOM   4466  O   WAT  1467      -5.311 -13.489 -17.395  1.00  0.00
ATOM   4467  H1  WAT  1467      -5.009 -14.379 -17.574  1.00  0.00
ATOM   4468  H2  WAT  1467      -4.567 -12.932 -17.622  1.00  0.00
TER
ATOM   4469  O   WAT  1468      -8.919 -19.962 -17.922  1.00  0.00
ATOM   4470  H1  WAT  1468      -8.347 -20.730 -17.922  1.00  0.00
ATOM   4471  H2  WAT  1468      -8.919 -19.664 -18.832  1.00  0.00
TER
ATOM   4472  O   WAT  1469       0.939 -11.143 -20.068  1.00  0.00
ATOM   4473  H1  WAT  1469       0.320 -10.688 -20.638  1.00  0.00
ATOM   4474  H2  WAT  1469       1.794 -10.988 -20.469  1.00  0.00
TER
ATOM   4475  O   WAT  1470       0.133 -15.159 -18.461  1.00  0.00
ATOM   4476  H1  WAT  1470       0.064 -16.100 -18.622  1.00  0.00
ATOM   4477  H2  WAT  1470       0.895 -15.069 -17.889  1.00  0.00
TER
ATOM   4478  O   WAT  1471      -3.332 -16.732 -15.996  1.00  0.00
ATOM   4479  H1  WAT  1471      -3.665 -16.105 -15.354  1.00  0.00
ATOM   4480  H2  WAT  1471      -3.155 -16.206 -16.776  1.00  0.00
TER
ATOM   4481  O   WAT  1472      -4.120 -14.764 -14.181  1.00  0.00
ATOM   4482  H1  WAT  1472      -3.502 -14.089 -14.463  1.00  0.00
ATOM   4483  H2  WAT  1472      -4.980 -14.355 -14.272  1.00  0.00
TER
ATOM   4484  O   WAT  1473       6.798 -13.300 -16.266  1.00  0.00
ATOM   4485  H1  WAT  1473       6.114 -12.630 -16.274  1.00  0.00
ATOM   4486  H2  WAT  1473       7.338 -13.102 -17.031  1.00  0.00
TER
ATOM   4487  O   WAT  1474       4.334 -11.455 -17.551  1.00  0.00
ATOM   4488  H1  WAT  1474       4.347 -11.859 -18.419  1.00  0.00
ATOM   4489  H2  WAT  1474       3.781 -10.681 -17.655  1.00  0.00
TER
ATOM   4490  O   WAT  1475       3.733 -16.552 -16.223  1.00  0.00
ATOM   4491  H1  WAT  1475       4.149 -16.766 -17.058  1.00  0.00
ATOM   4492  H2  WAT  1475       4.456 -16.295 -15.652  1.00  0.00
TER
ATOM   4493  O   WAT  1476       7.679 -18.154 -16.131  1.00  0.00
ATOM   4494  H1  WAT  1476       6.851 -18.084 -16.606  1.00  0.00
ATOM   4495  H2  WAT  1476       8.274 -17.568 -16.600  1.00  0.00
TER
ATOM   4496  O   WAT  1477      -3.224 -18.581 -20.324  1.00  0.00
ATOM   4497  H1  WAT  1477      -3.628 -19.293 -20.819  1.00  0.00
ATOM   4498  H2  WAT  1477      -3.137 -18.925 -19.435  1.00  0.00
TER
ATOM   4499  O   WAT  1478      -2.756 -14.894 -18.160  1.00  0.00
ATOM   4500  H1  WAT  1478      -3.053 -15.500 -18.839  1.00  0.00
ATOM   4501  H2  WAT  1478      -1.806 -14.856 -18.271  1.00  0.00
TER
ATOM   4502  O   WAT  1479       5.333 -11.321 -14.498  1.00  0.00
ATOM   4503  H1  WAT  1479       4.856 -10.514 -14.690  1.00  0.00
ATOM   4504  H2  WAT  1479       4.649 -11.973 -14.345  1.00  0.00
TER
ATOM   4505  O   WAT  1480      -3.664 -15.156 -11.509  1.00  0.00
ATOM   4506  H1  WAT  1480      -4.561 -14.932 -11.262  1.00  0.00
ATOM   4507  H2  WAT  1480      -3.639 -15.032 -12.458  1.00  0.00
TER
ATOM   4508  O   WAT  1481      -4.837 -18.285 -12.934  1.00  0.00
ATOM   4509  H1  WAT  1481      -4.976 -17.412 -12.565  1.00  0.00
ATOM   4510  H2  WAT  1481      -5.719 -18.627 -13.079  1.00  0.00
TER
ATOM   4511  O   WAT  1482      -3.039 -12.342 -10.725  1.00  0.00
ATOM   4512  H1  WAT  1482      -3.067 -11.938 -11.592  1.00  0.00
ATOM   4513  H2  WAT  1482      -3.202 -13.271 -10.888  1.00  0.00
TER
ATOM   4514  O   WAT  1483       8.913 -11.560  -9.429  1.00  0.00
ATOM   4515  H1  WAT  1483       9.389 -11.081  -8.750  1.00  0.00
ATOM   4516  H2  WAT  1483       9.534 -11.628 -10.154  1.00  0.00
TER
ATOM   4517  O   WAT  1484      -8.885 -16.515 -17.016  1.00  0.00
ATOM   4518  H1  WAT  1484      -8.807 -16.380 -17.961  1.00  0.00
ATOM   4519  H2  WAT  1484      -8.271 -17.223 -16.824  1.00  0.00
TER
ATOM   4520  O   WAT  1485       8.316 -14.368 -12.269  1.00  0.00
ATOM   4521  H1  WAT  1485       8.442 -14.607 -13.187  1.00  0.00
ATOM   4522  H2  WAT  1485       8.358 -15.200 -11.796  1.00  0.00
TER
ATOM   4523  O   WAT  1486       2.178 -10.666 -13.699  1.00  0.00
ATOM   4524  H1  WAT  1486       2.692 -10.755 -12.897  1.00  0.00
ATOM   4525  H2  WAT  1486       1.335 -10.320 -13.406  1.00  0.00
TER
ATOM   4526  O   WAT  1487      -8.829 -15.473 -14.477  1.00  0.00
ATOM   4527  H1  WAT  1487      -8.666 -15.943 -15.295  1.00  0.00
ATOM   4528  H2  WAT  1487      -8.364 -15.981 -13.812  1.00  0.00
TER
ATOM   4529  O   WAT  1488      -1.826 -20.321 -11.047  1.00  0.00
ATOM   4530  H1  WAT  1488      -1.921 -21.261 -11.197  1.00  0.00
ATOM   4531  H2  WAT  1488      -0.982 -20.099 -11.442  1.00  0.00
TER
ATOM   4532  O   WAT  1489       2.156 -19.986 -16.988  1.00  0.00
ATOM   4533  H1  WAT  1489       1.424 -19.478 -16.639  1.00  0.00
ATOM   4534  H2  WAT  1489       1.759 -20.803 -17.289  1.00  0.00
TER
ATOM   4535  O   WAT  1490      -7.255 -16.098 -12.317  1.00  0.00
ATOM   4536  H1  WAT  1490      -7.639 -16.739 -11.719  1.00  0.00
ATOM   4537  H2  WAT  1490      -6.944 -15.395 -11.748  1.00  0.00
TER
ATOM   4538  O   WAT  1491      -1.105 -19.251 -16.837  1.00  0.00
ATOM   4539  H1  WAT  1491      -0.738 -19.725 -16.090  1.00  0.00
ATOM   4540  H2  WAT  1491      -1.295 -18.376 -16.496  1.00  0.00
TER
ATOM   4541  O   WAT  1492      -3.315 -20.210 -14.518  1.00  0.00
ATOM   4542  H1  WAT  1492      -3.620 -19.331 -14.293  1.00  0.00
ATOM   4543  H2  WAT  1492      -2.361 -20.150 -14.482  1.00  0.00
TER
ATOM   4544  O   WAT  1493       5.972 -17.007 -18.129  1.00  0.00
ATOM   4545  H1  WAT  1493       6.692 -16.512 -18.519  1.00  0.00
ATOM   4546  H2  WAT  1493       5.770 -17.685 -18.773  1.00  0.00
TER
ATOM   4547  O   WAT  1494       1.354 -16.936 -12.242  1.00  0.00
ATOM   4548  H1  WAT  1494       1.287 -17.857 -12.496  1.00  0.00
ATOM   4549  H2  WAT  1494       0.724 -16.839 -11.527  1.00  0.00
TER
ATOM   4550  O   WAT  1495      -4.743 -16.336 -20.284  1.00  0.00
ATOM   4551  H1  WAT  1495      -4.226 -17.139 -20.338  1.00  0.00
ATOM   4552  H2  WAT  1495      -5.195 -16.398 -19.442  1.00  0.00
TER
ATOM   4553  O   WAT  1496      -7.259 -19.369 -13.371  1.00  0.00
ATOM   4554  H1  WAT  1496      -7.617 -18.704 -12.784  1.00  0.00
ATOM   4555  H2  WAT  1496      -7.553 -20.201 -13.000  1.00  0.00
TER
ATOM   4556  O   WAT  1497      -4.058 -18.911 -10.487  1.00  0.00
ATOM   4557  H1  WAT  1497      -4.358 -18.765 -11.384  1.00  0.00
ATOM   4558  H2  WAT  1497      -3.286 -19.470 -10.580  1.00  0.00
TER
ATOM   4559  O   WAT  1498       1.285 -14.114 -12.492  1.00  0.00
ATOM   4560  H1  WAT  1498       1.300 -15.046 -12.710  1.00  0.00
ATOM   4561  H2  WAT  1498       0.578 -14.028 -11.853  1.00  0.00
TER
ATOM   4562  O   WAT  1499       7.496 -17.473 -13.145  1.00  0.00
ATOM   4563  H1  WAT  1499       6.771 -16.881 -13.342  1.00  0.00
ATOM   4564  H2  WAT  1499       8.024 -17.481 -13.943  1.00  0.00
TER
ATOM   4565  O   WAT  1500       3.026 -15.747 -19.646  1.00  0.00
ATOM   4566  H1  WAT  1500       3.379 -16.345 -20.306  1.00  0.00
ATOM   4567  H2  WAT  1500       2.143 -16.073 -19.475  1.00  0.00
TER
ATOM   4568  O   WAT  1501       0.719 -12.472 -15.397  1.00  0.00
ATOM   4569  H1  WAT  1501       1.363 -12.266 -14.720  1.00  0.00
ATOM   4570  H2  WAT  1501       1.082 -13.234 -15.850  1.00  0.00
TER
ATOM   4571  O   WAT  1502       1.992 -14.469 -16.680  1.00  0.00
ATOM   4572  H1  WAT  1502       2.634 -15.170 -16.567  1.00  0.00
ATOM   4573  H2  WAT  1502       2.517 -13.689 -16.860  1.00  0.00
TER
ATOM   4574  O   WAT  1503       3.766 -13.670 -13.476  1.00  0.00
ATOM   4575  H1  WAT  1503       4.101 -13.083 -12.798  1.00  0.00
ATOM   4576  H2  WAT  1503       2.846 -13.800 -13.246  1.00  0.00
TER
ATOM   4577  O   WAT  1504      -8.397 -11.892 -11.707  1.00  0.00
ATOM   4578  H1  WAT  1504      -8.288 -12.833 -11.848  1.00  0.00
ATOM   4579  H2  WAT  1504      -9.049 -11.627 -12.356  1.00  0.00
TER
ATOM   4580  O   WAT  1505      -0.406 -13.621 -10.307  1.00  0.00
ATOM   4581  H1  WAT  1505      -0.726 -14.340  -9.763  1.00  0.00
ATOM   4582  H2  WAT  1505      -1.080 -12.945 -10.234  1.00  0.00
TER
ATOM   4583  O   WAT  1506       5.269 -19.274 -20.431  1.00  0.00
ATOM   4584  H1  WAT  1506       4.328 -19.259 -20.256  1.00  0.00
ATOM   4585  H2  WAT  1506       5.583 -20.060 -19.985  1.00  0.00
TER
ATOM   4586  O   WAT  1507       7.271 -12.103 -18.755  1.00  0.00
ATOM   4587  H1  WAT  1507       7.396 -11.280 -18.283  1.00  0.00
ATOM   4588  H2  WAT  1507       8.138 -12.314 -19.103  1.00  0.00
TER
ATOM   4589  O   WAT  1508      -5.257 -10.010 -19.084  1.00  0.00
ATOM   4590  H1  WAT  1508      -4.521 -10.558 -18.813  1.00  0.00
ATOM   4591  H2  WAT  1508      -4.873  -9.144 -19.223  1.00  0.00
TER
ATOM   4592  O   WAT  1509      -6.251 -10.825  -9.895  1.00  0.00
ATOM   4593  H1  WAT  1509      -5.450 -10.504  -9.482  1.00  0.00
ATOM   4594  H2  WAT  1509      -6.766 -11.186  -9.173  1.00  0.00
TER
ATOM   4595  O   WAT  1510       2.585 -14.717  -9.948  1.00  0.00
ATOM   4596  H1  WAT  1510       1.979 -14.694 -10.688  1.00  0.00
ATOM   4597  H2  WAT  1510       2.281 -15.449  -9.411  1.00  0.00
TER
ATOM   4598  O   WAT  1511       4.016 -10.989 -11.337  1.00  0.00
ATOM   4599  H1  WAT  1511       4.968 -11.073 -11.387  1.00  0.00
ATOM   4600  H2  WAT  1511       3.868 -10.325 -10.663  1.00  0.00
TER
ATOM   4601  O   WAT  1512      -8.531 -18.338 -10.952  1.00  0.00
ATOM   4602  H1  WAT  1512      -8.027 -18.917 -10.380  1.00  0.00
ATOM   4603  H2  WAT  1512      -9.270 -18.054 -10.414  1.00  0.00
TER
ATOM   4604  O   WAT  1513      -1.477 -16.931 -11.418  1.00  0.00
ATOM   4605  H1  WAT  1513      -2.243 -16.362 -11.503  1.00  0.00
ATOM   4606  H2  WAT  1513      -1.296 -17.223 -12.311  1.00  0.00
TER
ATOM   4607  O   WAT  1514       5.665 -15.200 -10.861  1.00  0.00
ATOM   4608  H1  WAT  1514       6.406 -14.863 -11.364  1.00  0.00
ATOM   4609  H2  WAT  1514       4.902 -15.031 -11.414  1.00  0.00
TER
ATOM   4610  O   WAT  1515      -6.499 -20.195 -10.057  1.00  0.00
ATOM   4611  H1  WAT  1515      -6.458 -20.494  -9.148  1.00  0.00
ATOM   4612  H2  WAT  1515      -5.644 -19.794 -10.216  1.00  0.00
TER
ATOM   4613  O   WAT  1516       4.340 -17.149 -12.325  1.00  0.00
ATOM   4614  H1  WAT  1516       4.754 -16.994 -11.476  1.00  0.00
ATOM   4615  H2  WAT  1516       3.405 -17.023 -12.162  1.00  0.00
TER
ATOM   4616  O   WAT  1517       4.812 -19.809 -10.321  1.00  0.00
ATOM   4617  H1  WAT  1517       5.394 -20.564 -10.409  1.00  0.00
ATOM   4618  H2  WAT  1517       4.988 -19.278 -11.098  1.00  0.00
TER
ATOM   4619  O   WAT  1518      -0.899 -17.197 -14.355  1.00  0.00
ATOM   4620  H1  WAT  1518      -0.480 -16.353 -14.528  1.00  0.00
ATOM   4621  H2  WAT  1518      -1.818 -17.059 -14.585  1.00  0.00
TER
ATOM   4622  O   WAT  1519       1.437 -19.465 -12.972  1.00  0.00
ATOM   4623  H1  WAT  1519       1.557 -20.061 -12.232  1.00  0.00
ATOM   4624  H2  WAT  1519       2.297 -19.428 -13.391  1.00  0.00
TER
ATOM   4625  O   WAT  1520       3.776 -18.911 -14.395  1.00  0.00
ATOM   4626  H1  WAT  1520       3.250 -18.387 -14.999  1.00  0.00
ATOM   4627  H2  WAT  1520       4.119 -18.279 -13.764  1.00  0.00
TER
ATOM   4628  O   WAT  1521      -3.048 -10.891 -13.240  1.00  0.00
ATOM   4629  H1  WAT  1521      -3.586 -10.167 -13.559  1.00  0.00
ATOM   4630  H2  WAT  1521      -2.795 -11.368 -14.030  1.00  0.00
TER
ATOM   4631  O   WAT  1522      -0.192  -9.656 -12.981  1.00  0.00
ATOM   4632  H1  WAT  1522      -0.266  -8.753 -12.674  1.00  0.00
ATOM   4633  H2  WAT  1522      -1.094  -9.975 -13.009  1.00  0.00
TER
ATOM   4634  O   WAT  1523      -8.789 -12.329 -19.678  1.00  0.00
ATOM   4635  H1  WAT  1523      -8.459 -13.197 -19.910  1.00  0.00
ATOM   4636  H2  WAT  1523      -8.360 -12.123 -18.847  1.00  0.00
TER
ATOM   4637  O   WAT  1524      -8.300 -11.462 -16.939  1.00  0.00
ATOM   4638  H1  WAT  1524      -8.737 -11.282 -16.107  1.00  0.00
ATOM   4639  H2  WAT  1524      -7.732 -10.704 -17.081  1.00  0.00
TER
ATOM   4640  O   WAT  1525       7.336 -11.960 -12.652  1.00  0.00
ATOM   4641  H1  WAT  1525       6.736 -11.901 -13.395  1.00  0.00
ATOM   4642  H2  WAT  1525       7.465 -12.900 -12.522  1.00  0.00
TER
ATOM   4643  O   WAT  1526       9.038 -16.619 -19.967  1.00  0.00
ATOM   4644  H1  WAT  1526       9.409 -17.402 -20.374  1.00  0.00
ATOM   4645  H2  WAT  1526       9.678 -15.930 -20.145  1.00  0.00
TER
ATOM   4646  O   WAT  1527       6.021 -15.235 -14.554  1.00  0.00
ATOM   4647  H1  WAT  1527       5.207 -14.805 -14.292  1.00  0.00
ATOM   4648  H2  WAT  1527       6.429 -14.623 -15.167  1.00  0.00
TER
ATOM   4649  O   WAT  1528      -7.430 -18.564 -16.040  1.00  0.00
ATOM   4650  H1  WAT  1528      -7.063 -18.652 -15.161  1.00  0.00
ATOM   4651  H2  WAT  1528      -7.999 -19.328 -16.140  1.00  0.00
TER
ATOM   4652  O   WAT  1529       7.370 -20.096 -13.027  1.00  0.00
ATOM   4653  H1  WAT  1529       7.139 -20.325 -13.927  1.00  0.00
ATOM   4654  H2  WAT  1529       7.631 -19.176 -13.073  1.00  0.00
TER
ATOM   4655  O   WAT  1530       7.434 -20.933 -15.838  1.00  0.00
ATOM   4656  H1  WAT  1530       6.485 -20.967 -15.724  1.00  0.00
ATOM   4657  H2  WAT  1530       7.616 -20.023 -16.073  1.00  0.00
TER
ATOM   4658  O   WAT  1531      -6.015 -14.051 -10.878  1.00  0.00
ATOM   4659  H1  WAT  1531      -6.058 -14.422  -9.997  1.00  0.00
ATOM   4660  H2  WAT  1531      -5.884 -13.113 -10.738  1.00  0.00
TER
ATOM   4661  O   WAT  1532      -2.314 -12.495 -15.277  1.00  0.00
ATOM   4662  H1  WAT  1532      -2.555 -12.228 -16.164  1.00  0.00
ATOM   4663  H2  WAT  1532      -1.374 -12.325 -15.222  1.00  0.00
TER
ATOM   4664  O   WAT  1533       8.946 -10.476 -14.476  1.00  0.00
ATOM   4665  H1  WAT  1533       8.452 -10.079 -15.193  1.00  0.00
ATOM   4666  H2  WAT  1533       8.337 -11.101 -14.082  1.00  0.00
TER
ATOM   4667  O   WAT  1534      -6.176 -11.105 -13.758  1.00  0.00
ATOM   4668  H1  WAT  1534      -6.770 -11.237 -13.019  1.00  0.00
ATOM   4669  H2  WAT  1534      -6.184 -11.941 -14.224  1.00  0.00
TER
ATOM   4670  O   WAT  1535       6.630  -9.833 -17.197  1.00  0.00
ATOM   4671  H1  WAT  1535       6.170  -9.082 -17.572  1.00  0.00
ATOM   4672  H2  WAT  1535       6.001 -10.553 -17.256  1.00  0.00
TER
ATOM   4673  O   WAT  1536      -6.545 -13.739 -14.808  1.00  0.00
ATOM   4674  H1  WAT  1536      -7.272 -14.359 -14.875  1.00  0.00
ATOM   4675  H2  WAT  1536      -6.484 -13.345 -15.678  1.00  0.00
TER
ATOM   4676  O   WAT  1537      -2.940 -11.525 -18.023  1.00  0.00
ATOM   4677  H1  WAT  1537      -2.424 -12.136 -18.548  1.00  0.00
ATOM   4678  H2  WAT  1537      -2.291 -11.022 -17.532  1.00  0.00
TER
ATOM   4679  O   WAT  1538      -0.201 -10.634 -17.196  1.00  0.00
ATOM   4680  H1  WAT  1538       0.087 -10.888 -18.072  1.00  0.00
ATOM   4681  H2  WAT  1538       0.311 -11.186 -16.605  1.00  0.00
TER
ATOM   4682  O   WAT  1539      -0.134  -9.712  -9.829  1.00  0.00
ATOM   4683  H1  WAT  1539       0.793  -9.948  -9.785  1.00  0.00
ATOM   4684  H2  WAT  1539      -0.149  -8.885 -10.310  1.00  0.00
TER
ATOM   4685  O   WAT  1540       6.434 -10.485 -10.005  1.00  0.00
ATOM   4686  H1  WAT  1540       7.227 -10.980 -10.212  1.00  0.00
ATOM   4687  H2  WAT  1540       6.727  -9.806  -9.397  1.00  0.00
TER
ATOM   4688  O   WAT  1541     -16.214  17.936  17.200  1.00  0.00
ATOM   4689  H1  WAT  1541     -16.295  17.021  16.929  1.00  0.00
ATOM   4690  H2  WAT  1541     -16.628  18.432  16.494  1.00  0.00
TER
ATOM   4691  O   WAT  1542     -18.083  19.713  19.081  1.00  0.00
ATOM   4692  H1  WAT  1542     -18.858  19.234  19.371  1.00  0.00
ATOM   4693  H2  WAT  1542     -17.431  19.034  18.906  1.00  0.00
TER
ATOM   4694  O   WAT  1543     -17.611  15.196  19.315  1.00  0.00
ATOM   4695  H1  WAT  1543     -17.235  14.323  19.202  1.00  0.00
ATOM   4696  H2  WAT  1543     -17.709  15.532  18.424  1.00  0.00
TER
ATOM   4697  O   WAT  1544     -13.829  12.691  16.247  1.00  0.00
ATOM   4698  H1  WAT  1544     -13.008  12.201  16.290  1.00  0.00
ATOM   4699  H2  WAT  1544     -13.795  13.281  17.001  1.00  0.00
TER
ATOM   4700  O   WAT  1545     -13.593  14.631  19.020  1.00  0.00
ATOM   4701  H1  WAT  1545     -14.297  14.920  19.601  1.00  0.00
ATOM   4702  H2  WAT  1545     -13.231  15.441  18.660  1.00  0.00
TER
ATOM   4703  O   WAT  1546     -10.524  14.077  19.411  1.00  0.00
ATOM   4704  H1  WAT  1546     -11.471  14.111  19.543  1.00  0.00
ATOM   4705  H2  WAT  1546     -10.199  14.891  19.796  1.00  0.00
TER
ATOM   4706  O   WAT  1547     -17.604  18.441  14.443  1.00  0.00
ATOM   4707  H1  WAT  1547     -18.531  18.375  14.672  1.00  0.00
ATOM   4708  H2  WAT  1547     -17.451  19.379  14.328  1.00  0.00
TER
ATOM   4709  O   WAT  1548     -17.617  14.713  11.439  1.00  0.00
ATOM   4710  H1  WAT  1548     -18.557  14.875  11.525  1.00  0.00
ATOM   4711  H2  WAT  1548     -17.299  15.432  10.893  1.00  0.00
TER
ATOM   4712  O   WAT  1549     -13.574  20.003  14.946  1.00  0.00
ATOM   4713  H1  WAT  1549     -14.193  19.665  14.299  1.00  0.00
ATOM   4714  H2  WAT  1549     -13.592  19.359  15.654  1.00  0.00
TER
ATOM   4715  O   WAT  1550     -15.398  19.242  11.954  1.00  0.00
ATOM   4716  H1  WAT  1550     -14.958  18.404  11.807  1.00  0.00
ATOM   4717  H2  WAT  1550     -14.685  19.875  12.040  1.00  0.00
TER
ATOM   4718  O   WAT  1551     -11.816  10.496  10.268  1.00  0.00
ATOM   4719  H1  WAT  1551     -12.129  10.589  11.168  1.00  0.00
ATOM   4720  H2  WAT  1551     -11.055  11.075  10.217  1.00  0.00
TER
ATOM   4721  O   WAT  1552     -15.810  16.336  14.435  1.00  0.00
ATOM   4722  H1  WAT  1552     -16.409  17.059  14.251  1.00  0.00
ATOM   4723  H2  WAT  1552     -15.262  16.273  13.653  1.00  0.00
TER
ATOM   4724  O   WAT  1553     -17.204  14.972  16.465  1.00  0.00
ATOM   4725  H1  WAT  1553     -16.811  15.289  15.652  1.00  0.00
ATOM   4726  H2  WAT  1553     -16.842  14.093  16.580  1.00  0.00
TER
ATOM   4727  O   WAT  1554     -16.618  17.563  20.560  1.00  0.00
ATOM   4728  H1  WAT  1554     -17.350  18.071  20.909  1.00  0.00
ATOM   4729  H2  WAT  1554     -17.016  16.746  20.259  1.00  0.00
TER
ATOM   4730  O   WAT  1555     -16.156  13.016  19.973  1.00  0.00
ATOM   4731  H1  WAT  1555     -16.138  13.467  20.817  1.00  0.00
ATOM   4732  H2  WAT  1555     -16.404  12.116  20.186  1.00  0.00
TER
ATOM   4733  O   WAT  1556     -12.803  20.542  19.420  1.00  0.00
ATOM   4734  H1  WAT  1556     -12.083  21.037  19.029  1.00  0.00
ATOM   4735  H2  WAT  1556     -13.004  19.863  18.775  1.00  0.00
TER
ATOM   4736  O   WAT  1557     -17.342  11.935  13.563  1.00  0.00
ATOM   4737  H1  WAT  1557     -18.155  11.437  13.487  1.00  0.00
ATOM   4738  H2  WAT  1557     -17.535  12.775  13.146  1.00  0.00
TER
ATOM   4739  O   WAT  1558     -14.627  16.307  11.859  1.00  0.00
ATOM   4740  H1  WAT  1558     -13.739  16.619  11.684  1.00  0.00
ATOM   4741  H2  WAT  1558     -14.656  15.435  11.467  1.00  0.00
TER
ATOM   4742  O   WAT  1559     -12.355  17.619  11.327  1.00  0.00
ATOM   4743  H1  WAT  1559     -12.439  18.050  10.477  1.00  0.00
ATOM   4744  H2  WAT  1559     -11.636  18.078  11.760  1.00  0.00
TER
ATOM   4745  O   WAT  1560     -12.598  13.116  13.414  1.00  0.00
ATOM   4746  H1  WAT  1560     -13.227  13.221  12.700  1.00  0.00
ATOM   4747  H2  WAT  1560     -13.093  13.336  14.203  1.00  0.00
TER
ATOM   4748  O   WAT  1561     -16.598  12.120  16.269  1.00  0.00
ATOM   4749  H1  WAT  1561     -16.722  12.139  15.320  1.00  0.00
ATOM   4750  H2  WAT  1561     -15.650  12.168  16.389  1.00  0.00
TER
ATOM   4751  O   WAT  1562     -13.505  18.275  17.118  1.00  0.00
ATOM   4752  H1  WAT  1562     -14.446  18.290  17.293  1.00  0.00
ATOM   4753  H2  WAT  1562     -13.191  17.488  17.564  1.00  0.00
TER
ATOM   4754  O   WAT  1563     -18.983  18.977   9.900  1.00  0.00
ATOM   4755  H1  WAT  1563     -18.462  18.262   9.534  1.00  0.00
ATOM   4756  H2  WAT  1563     -18.336  19.616  10.200  1.00  0.00
TER
ATOM   4757  O   WAT  1564     -15.121  10.837  12.127  1.00  0.00
ATOM   4758  H1  WAT  1564     -14.840   9.994  12.483  1.00  0.00
ATOM   4759  H2  WAT  1564     -15.894  11.070  12.641  1.00  0.00
TER
ATOM   4760  O   WAT  1565     -10.743  20.075  12.737  1.00  0.00
ATOM   4761  H1  WAT  1565      -9.981  20.645  12.843  1.00  0.00
ATOM   4762  H2  WAT  1565     -10.727  19.508  13.508  1.00  0.00
TER
ATOM   4763  O   WAT  1566     -14.293  13.393  11.190  1.00  0.00
ATOM   4764  H1  WAT  1566     -13.875  13.206  10.350  1.00  0.00
ATOM   4765  H2  WAT  1566     -14.600  12.541  11.500  1.00  0.00
TER
ATOM   4766  O   WAT  1567     -10.794  18.306  14.888  1.00  0.00
ATOM   4767  H1  WAT  1567     -11.170  17.538  14.456  1.00  0.00
ATOM   4768  H2  WAT  1567     -11.524  18.688  15.375  1.00  0.00
TER
ATOM   4769  O   WAT  1568     -11.519  16.531  18.188  1.00  0.00
ATOM   4770  H1  WAT  1568     -10.995  16.038  17.557  1.00  0.00
ATOM   4771  H2  WAT  1568     -10.933  16.666  18.933  1.00  0.00
TER
ATOM   4772  O   WAT  1569     -12.029  15.789  14.128  1.00  0.00
ATOM   4773  H1  WAT  1569     -11.533  15.556  14.912  1.00  0.00
ATOM   4774  H2  WAT  1569     -12.227  14.950  13.711  1.00  0.00
TER
ATOM   4775  O   WAT  1570     -10.600  14.425  16.661  1.00  0.00
ATOM   4776  H1  WAT  1570     -10.710  14.270  17.600  1.00  0.00
ATOM   4777  H2  WAT  1570      -9.840  13.897  16.419  1.00  0.00
TER
ATOM   4778  O   WAT  1571      -9.711  12.255   9.902  1.00  0.00
ATOM   4779  H1  WAT  1571      -8.786  12.124   9.694  1.00  0.00
ATOM   4780  H2  WAT  1571      -9.734  12.335  10.856  1.00  0.00
TER
ATOM   4781  O   WAT  1572      -9.637  13.027  12.528  1.00  0.00
ATOM   4782  H1  WAT  1572     -10.432  12.961  13.057  1.00  0.00
ATOM   4783  H2  WAT  1572      -9.433  13.962  12.516  1.00  0.00
TER
ATOM   4784  O   WAT  1573     -13.205  11.356  18.977  1.00  0.00
ATOM   4785  H1  WAT  1573     -12.765  11.301  18.130  1.00  0.00
ATOM   4786  H2  WAT  1573     -13.475  12.272  19.048  1.00  0.00
TER
ATOM   4787  O   WAT  1574     -11.342  10.988  16.988  1.00  0.00
ATOM   4788  H1  WAT  1574     -11.403  10.044  16.841  1.00  0.00
ATOM   4789  H2  WAT  1574     -10.562  11.096  17.534  1.00  0.00
TER
ATOM   4790  O   WAT  1575     -15.370   9.737  17.682  1.00  0.00
ATOM   4791  H1  WAT  1575     -14.767  10.309  18.157  1.00  0.00
ATOM   4792  H2  WAT  1575     -16.110  10.301  17.460  1.00  0.00
TER
ATOM   4793  O   WAT  1576     -12.226  10.139  12.956  1.00  0.00
ATOM   4794  H1  WAT  1576     -12.031  11.037  13.223  1.00  0.00
ATOM   4795  H2  WAT  1576     -13.013   9.908  13.450  1.00  0.00
TER
ATOM   4796  O   WAT  1577     -16.214  17.936  -1.575  1.00  0.00
ATOM   4797  H1  WAT  1577     -16.295  17.021  -1.845  1.00  0.00
ATOM   4798  H2  WAT  1577     -16.628  18.432  -2.281  1.00  0.00
TER
ATOM   4799  O   WAT  1578     -18.083  19.713   0.306  1.00  0.00
ATOM   4800  H1  WAT  1578     -18.858  19.234   0.596  1.00  0.00
ATOM   4801  H2  WAT  1578     -17.431  19.034   0.132  1.00  0.00
TER
ATOM   4802  O   WAT  1579     -17.611  15.196   0.540  1.00  0.00
ATOM   4803  H1  WAT  1579     -17.235  14.323   0.428  1.00  0.00
ATOM   4804  H2  WAT  1579     -17.709  15.532  -0.351  1.00  0.00
TER
ATOM   4805  O   WAT  1580     -13.829  12.691  -2.527  1.00  0.00
ATOM   4806  H1  WAT  1580     -13.008  12.201  -2.484  1.00  0.00
ATOM   4807  H2  WAT  1580     -13.795  13.281  -1.774  1.00  0.00
TER
ATOM   4808  O   WAT  1581      -9.539  14.708   4.037  1.00  0.00
ATOM   4809  H1  WAT  1581     -10.244  15.096   3.519  1.00  0.00
ATOM   4810  H2  WAT  1581      -9.273  15.403   4.640  1.00  0.00
TER
ATOM   4811  O   WAT  1582     -13.593  14.631   0.246  1.00  0.00
ATOM   4812  H1  WAT  1582     -14.297  14.920   0.826  1.00  0.00
ATOM   4813  H2  WAT  1582     -13.231  15.441  -0.114  1.00  0.00
TER
ATOM   4814  O   WAT  1583     -10.524  14.077   0.637  1.00  0.00
ATOM   4815  H1  WAT  1583     -11.471  14.111   0.768  1.00  0.00
ATOM   4816  H2  WAT  1583     -10.199  14.891   1.022  1.00  0.00
TER
ATOM   4817  O   WAT  1584     -17.604  18.441  -4.332  1.00  0.00
ATOM   4818  H1  WAT  1584     -18.531  18.375  -4.103  1.00  0.00
ATOM   4819  H2  WAT  1584     -17.451  19.379  -4.446  1.00  0.00
TER
ATOM   4820  O   WAT  1585     -17.617  14.713  -7.335  1.00  0.00
ATOM   4821  H1  WAT  1585     -18.557  14.875  -7.250  1.00  0.00
ATOM   4822  H2  WAT  1585     -17.299  15.432  -7.881  1.00  0.00
TER
ATOM   4823  O   WAT  1586     -11.096  19.395   2.643  1.00  0.00
ATOM   4824  H1  WAT  1586     -11.924  19.464   2.168  1.00  0.00
ATOM   4825  H2  WAT  1586     -10.501  19.980   2.175  1.00  0.00
TER
ATOM   4826  O   WAT  1587     -13.574  20.003  -3.828  1.00  0.00
ATOM   4827  H1  WAT  1587     -14.193  19.665  -4.475  1.00  0.00
ATOM   4828  H2  WAT  1587     -13.592  19.359  -3.120  1.00  0.00
TER
ATOM   4829  O   WAT  1588     -14.131  16.182   3.589  1.00  0.00
ATOM   4830  H1  WAT  1588     -14.544  17.007   3.843  1.00  0.00
ATOM   4831  H2  WAT  1588     -14.864  15.596   3.396  1.00  0.00
TER
ATOM   4832  O   WAT  1589     -15.398  19.242  -6.821  1.00  0.00
ATOM   4833  H1  WAT  1589     -14.958  18.404  -6.967  1.00  0.00
ATOM   4834  H2  WAT  1589     -14.685  19.875  -6.734  1.00  0.00
TER
ATOM   4835  O   WAT  1590     -11.816  10.496  -8.507  1.00  0.00
ATOM   4836  H1  WAT  1590     -12.129  10.589  -7.607  1.00  0.00
ATOM   4837  H2  WAT  1590     -11.055  11.075  -8.557  1.00  0.00
TER
ATOM   4838  O   WAT  1591     -10.606  15.234   7.471  1.00  0.00
ATOM   4839  H1  WAT  1591     -11.221  15.742   6.942  1.00  0.00
ATOM   4840  H2  WAT  1591     -10.926  14.333   7.413  1.00  0.00
TER
ATOM   4841  O   WAT  1592     -18.544  14.073   4.937  1.00  0.00
ATOM   4842  H1  WAT  1592     -19.006  14.281   5.749  1.00  0.00
ATOM   4843  H2  WAT  1592     -18.947  13.259   4.634  1.00  0.00
TER
ATOM   4844  O   WAT  1593     -13.544  15.294   6.067  1.00  0.00
ATOM   4845  H1  WAT  1593     -14.395  14.994   6.388  1.00  0.00
ATOM   4846  H2  WAT  1593     -13.704  15.538   5.155  1.00  0.00
TER
ATOM   4847  O   WAT  1594     -16.449  16.794   8.166  1.00  0.00
ATOM   4848  H1  WAT  1594     -16.124  15.960   7.827  1.00  0.00
ATOM   4849  H2  WAT  1594     -15.661  17.317   8.314  1.00  0.00
TER
ATOM   4850  O   WAT  1595     -15.810  16.336  -4.339  1.00  0.00
ATOM   4851  H1  WAT  1595     -16.409  17.059  -4.523  1.00  0.00
ATOM   4852  H2  WAT  1595     -15.262  16.273  -5.122  1.00  0.00
TER
ATOM   4853  O   WAT  1596     -17.204  14.972  -2.309  1.00  0.00
ATOM   4854  H1  WAT  1596     -16.811  15.289  -3.122  1.00  0.00
ATOM   4855  H2  WAT  1596     -16.842  14.093  -2.195  1.00  0.00
TER
ATOM   4856  O   WAT  1597     -18.894  13.723   8.951  1.00  0.00
ATOM   4857  H1  WAT  1597     -19.585  13.530   9.585  1.00  0.00
ATOM   4858  H2  WAT  1597     -18.151  14.006   9.483  1.00  0.00
TER
ATOM   4859  O   WAT  1598     -16.618  17.563   1.786  1.00  0.00
ATOM   4860  H1  WAT  1598     -17.350  18.071   2.135  1.00  0.00
ATOM   4861  H2  WAT  1598     -17.016  16.746   1.485  1.00  0.00
TER
ATOM   4862  O   WAT  1599     -16.156  13.016   1.198  1.00  0.00
ATOM   4863  H1  WAT  1599     -16.138  13.467   2.042  1.00  0.00
ATOM   4864  H2  WAT  1599     -16.404  12.116   1.412  1.00  0.00
TER
ATOM   4865  O   WAT  1600     -12.728  10.429   7.037  1.00  0.00
ATOM   4866  H1  WAT  1600     -12.404   9.698   7.563  1.00  0.00
ATOM   4867  H2  WAT  1600     -12.693  10.110   6.135  1.00  0.00
TER
ATOM   4868  O   WAT  1601     -12.803  20.542   0.646  1.00  0.00
ATOM   4869  H1  WAT  1601     -12.083  21.037   0.255  1.00  0.00
ATOM   4870  H2  WAT  1601     -13.004  19.863   0.001  1.00  0.00
TER
ATOM   4871  O   WAT  1602     -17.342  11.935  -5.212  1.00  0.00
ATOM   4872  H1  WAT  1602     -18.155  11.437  -5.287  1.00  0.00
ATOM   4873  H2  WAT  1602     -17.535  12.775  -5.628  1.00  0.00
TER
ATOM   4874  O   WAT  1603     -17.421  20.613   6.532  1.00  0.00
ATOM   4875  H1  WAT  1603     -17.487  19.692   6.278  1.00  0.00
ATOM   4876  H2  WAT  1603     -18.050  20.710   7.247  1.00  0.00
TER
ATOM   4877  O   WAT  1604     -14.627  16.307  -6.915  1.00  0.00
ATOM   4878  H1  WAT  1604     -13.739  16.619  -7.090  1.00  0.00
ATOM   4879  H2  WAT  1604     -14.656  15.435  -7.307  1.00  0.00
TER
ATOM   4880  O   WAT  1605     -12.355  17.619  -7.447  1.00  0.00
ATOM   4881  H1  WAT  1605     -12.439  18.050  -8.298  1.00  0.00
ATOM   4882  H2  WAT  1605     -11.636  18.078  -7.015  1.00  0.00
TER
ATOM   4883  O   WAT  1606     -11.278  20.075   5.630  1.00  0.00
ATOM   4884  H1  WAT  1606     -12.003  20.668   5.433  1.00  0.00
ATOM   4885  H2  WAT  1606     -10.750  20.068   4.831  1.00  0.00
TER
ATOM   4886  O   WAT  1607     -15.965  14.161   3.831  1.00  0.00
ATOM   4887  H1  WAT  1607     -15.596  13.340   4.159  1.00  0.00
ATOM   4888  H2  WAT  1607     -16.825  14.221   4.246  1.00  0.00
TER
ATOM   4889  O   WAT  1608     -12.598  13.116  -5.361  1.00  0.00
ATOM   4890  H1  WAT  1608     -13.227  13.221  -6.075  1.00  0.00
ATOM   4891  H2  WAT  1608     -13.093  13.336  -4.571  1.00  0.00
TER
ATOM   4892  O   WAT  1609     -19.004  16.815   4.054  1.00  0.00
ATOM   4893  H1  WAT  1609     -18.506  17.289   4.720  1.00  0.00
ATOM   4894  H2  WAT  1609     -18.862  15.891   4.261  1.00  0.00
TER
ATOM   4895  O   WAT  1610     -16.598  12.120  -2.505  1.00  0.00
ATOM   4896  H1  WAT  1610     -16.722  12.139  -3.454  1.00  0.00
ATOM   4897  H2  WAT  1610     -15.650  12.168  -2.385  1.00  0.00
TER
ATOM   4898  O   WAT  1611     -11.798  13.032   4.897  1.00  0.00
ATOM   4899  H1  WAT  1611     -12.300  13.772   5.237  1.00  0.00
ATOM   4900  H2  WAT  1611     -10.982  13.420   4.581  1.00  0.00
TER
ATOM   4901  O   WAT  1612     -13.505  18.275  -1.657  1.00  0.00
ATOM   4902  H1  WAT  1612     -14.446  18.290  -1.482  1.00  0.00
ATOM   4903  H2  WAT  1612     -13.191  17.488  -1.210  1.00  0.00
TER
ATOM   4904  O   WAT  1613     -18.983  18.977  -8.874  1.00  0.00
ATOM   4905  H1  WAT  1613     -18.462  18.262  -9.240  1.00  0.00
ATOM   4906  H2  WAT  1613     -18.336  19.616  -8.574  1.00  0.00
TER
ATOM   4907  O   WAT  1614     -14.435  20.400   6.449  1.00  0.00
ATOM   4908  H1  WAT  1614     -14.021  20.554   7.298  1.00  0.00
ATOM   4909  H2  WAT  1614     -15.370  20.525   6.612  1.00  0.00
TER
ATOM   4910  O   WAT  1615     -13.963  17.740   8.453  1.00  0.00
ATOM   4911  H1  WAT  1615     -13.381  16.985   8.365  1.00  0.00
ATOM   4912  H2  WAT  1615     -13.786  18.270   7.676  1.00  0.00
TER
ATOM   4913  O   WAT  1616     -17.337  18.084   5.803  1.00  0.00
ATOM   4914  H1  WAT  1616     -17.217  17.488   6.542  1.00  0.00
ATOM   4915  H2  WAT  1616     -16.478  18.121   5.383  1.00  0.00
TER
ATOM   4916  O   WAT  1617     -14.998  18.637   4.379  1.00  0.00
ATOM   4917  H1  WAT  1617     -15.525  19.162   3.775  1.00  0.00
ATOM   4918  H2  WAT  1617     -14.655  19.270   5.010  1.00  0.00
TER
ATOM   4919  O   WAT  1618     -15.751  14.242   7.294  1.00  0.00
ATOM   4920  H1  WAT  1618     -16.439  13.580   7.229  1.00  0.00
ATOM   4921  H2  WAT  1618     -15.030  13.796   7.738  1.00  0.00
TER
ATOM   4922  O   WAT  1619     -15.121  10.837  -6.647  1.00  0.00
ATOM   4923  H1  WAT  1619     -14.840   9.994  -6.291  1.00  0.00
ATOM   4924  H2  WAT  1619     -15.894  11.070  -6.133  1.00  0.00
TER
ATOM   4925  O   WAT  1620     -10.743  20.075  -6.037  1.00  0.00
ATOM   4926  H1  WAT  1620      -9.981  20.645  -5.931  1.00  0.00
ATOM   4927  H2  WAT  1620     -10.727  19.508  -5.266  1.00  0.00
TER
ATOM   4928  O   WAT  1621     -14.293  13.393  -7.584  1.00  0.00
ATOM   4929  H1  WAT  1621     -13.875  13.206  -8.425  1.00  0.00
ATOM   4930  H2  WAT  1621     -14.600  12.541  -7.274  1.00  0.00
TER
ATOM   4931  O   WAT  1622     -10.794  18.306  -3.887  1.00  0.00
ATOM   4932  H1  WAT  1622     -11.170  17.538  -4.319  1.00  0.00
ATOM   4933  H2  WAT  1622     -11.524  18.688  -3.399  1.00  0.00
TER
ATOM   4934  O   WAT  1623     -11.404  17.453   5.747  1.00  0.00
ATOM   4935  H1  WAT  1623     -11.636  17.224   4.847  1.00  0.00
ATOM   4936  H2  WAT  1623     -11.144  18.373   5.702  1.00  0.00
TER
ATOM   4937  O   WAT  1624     -12.965  12.678   8.525  1.00  0.00
ATOM   4938  H1  WAT  1624     -12.088  12.687   8.909  1.00  0.00
ATOM   4939  H2  WAT  1624     -12.953  11.941   7.914  1.00  0.00
TER
ATOM   4940  O   WAT  1625     -11.519  16.531  -0.586  1.00  0.00
ATOM   4941  H1  WAT  1625     -10.995  16.038  -1.217  1.00  0.00
ATOM   4942  H2  WAT  1625     -10.933  16.666   0.159  1.00  0.00
TER
ATOM   4943  O   WAT  1626     -11.340  16.615   2.936  1.00  0.00
ATOM   4944  H1  WAT  1626     -12.290  16.582   3.050  1.00  0.00
ATOM   4945  H2  WAT  1626     -11.159  17.525   2.701  1.00  0.00
TER
ATOM   4946  O   WAT  1627     -12.029  15.789  -4.647  1.00  0.00
ATOM   4947  H1  WAT  1627     -11.533  15.556  -3.862  1.00  0.00
ATOM   4948  H2  WAT  1627     -12.227  14.950  -5.063  1.00  0.00
TER
ATOM   4949  O   WAT  1628     -10.600  14.425  -2.113  1.00  0.00
ATOM   4950  H1  WAT  1628     -10.710  14.270  -1.175  1.00  0.00
ATOM   4951  H2  WAT  1628      -9.840  13.897  -2.356  1.00  0.00
TER
ATOM   4952  O   WAT  1629     -12.254  10.364   4.345  1.00  0.00
ATOM   4953  H1  WAT  1629     -11.617  10.978   4.711  1.00  0.00
ATOM   4954  H2  WAT  1629     -12.106  10.400   3.400  1.00  0.00
TER
ATOM   4955  O   WAT  1630      -9.711  12.255  -8.872  1.00  0.00
ATOM   4956  H1  WAT  1630      -8.786  12.124  -9.081  1.00  0.00
ATOM   4957  H2  WAT  1630      -9.734  12.335  -7.919  1.00  0.00
TER
ATOM   4958  O   WAT  1631      -9.637  13.027  -6.247  1.00  0.00
ATOM   4959  H1  WAT  1631     -10.432  12.961  -5.717  1.00  0.00
ATOM   4960  H2  WAT  1631      -9.433  13.962  -6.258  1.00  0.00
TER
ATOM   4961  O   WAT  1632     -18.883  11.517   7.253  1.00  0.00
ATOM   4962  H1  WAT  1632     -18.944  12.109   8.002  1.00  0.00
ATOM   4963  H2  WAT  1632     -17.943  11.409   7.108  1.00  0.00
TER
ATOM   4964  O   WAT  1633     -16.246  11.174   6.892  1.00  0.00
ATOM   4965  H1  WAT  1633     -15.632  11.492   6.230  1.00  0.00
ATOM   4966  H2  WAT  1633     -15.701  10.689   7.512  1.00  0.00
TER
ATOM   4967  O   WAT  1634     -15.505   9.737   3.219  1.00  0.00
ATOM   4968  H1  WAT  1634     -16.379  10.070   3.016  1.00  0.00
ATOM   4969  H2  WAT  1634     -15.614   9.264   4.044  1.00  0.00
TER
ATOM   4970  O   WAT  1635     -14.598  11.944   4.603  1.00  0.00
ATOM   4971  H1  WAT  1635     -14.927  11.129   4.223  1.00  0.00
ATOM   4972  H2  WAT  1635     -13.650  11.901   4.480  1.00  0.00
TER
ATOM   4973  O   WAT  1636     -17.758  10.654   2.158  1.00  0.00
ATOM   4974  H1  WAT  1636     -18.540  11.128   2.438  1.00  0.00
ATOM   4975  H2  WAT  1636     -18.051   9.749   2.050  1.00  0.00
TER
ATOM   4976  O   WAT  1637     -13.205  11.356   0.203  1.00  0.00
ATOM   4977  H1  WAT  1637     -12.765  11.301  -0.645  1.00  0.00
ATOM   4978  H2  WAT  1637     -13.475  12.272   0.274  1.00  0.00
TER
ATOM   4979  O   WAT  1638     -11.342  10.988  -1.786  1.00  0.00
ATOM   4980  H1  WAT  1638     -11.403  10.044  -1.933  1.00  0.00
ATOM   4981  H2  WAT  1638     -10.562  11.096  -1.241  1.00  0.00
TER
ATOM   4982  O   WAT  1639     -15.370   9.737  -1.092  1.00  0.00
ATOM   4983  H1  WAT  1639     -14.767  10.309  -0.617  1.00  0.00
ATOM   4984  H2  WAT  1639     -16.110  10.301  -1.314  1.00  0.00
TER
ATOM   4985  O   WAT  1640     -12.226  10.139  -5.818  1.00  0.00
ATOM   4986  H1  WAT  1640     -12.031  11.037  -5.551  1.00  0.00
ATOM   4987  H2  WAT  1640     -13.013   9.908  -5.325  1.00  0.00
TER
ATOM   4988  O   WAT  1641     -15.120   9.916   9.288  1.00  0.00
ATOM   4989  H1  WAT  1641     -15.234  10.236  10.183  1.00  0.00
ATOM   4990  H2  WAT  1641     -14.303  10.318   8.991  1.00  0.00
TER
ATOM   4991  O   WAT  1642     -18.083  19.713 -18.468  1.00  0.00
ATOM   4992  H1  WAT  1642     -18.858  19.234 -18.178  1.00  0.00
ATOM   4993  H2  WAT  1642     -17.431  19.034 -18.642  1.00  0.00
TER
ATOM   4994  O   WAT  1643     -17.611  15.196 -18.234  1.00  0.00
ATOM   4995  H1  WAT  1643     -17.235  14.323 -18.347  1.00  0.00
ATOM   4996  H2  WAT  1643     -17.709  15.532 -19.125  1.00  0.00
TER
ATOM   4997  O   WAT  1644      -9.539  14.708 -14.737  1.00  0.00
ATOM   4998  H1  WAT  1644     -10.244  15.096 -15.255  1.00  0.00
ATOM   4999  H2  WAT  1644      -9.273  15.403 -14.135  1.00  0.00
TER
ATOM   5000  O   WAT  1645     -13.593  14.631 -18.528  1.00  0.00
ATOM   5001  H1  WAT  1645     -14.297  14.920 -17.948  1.00  0.00
ATOM   5002  H2  WAT  1645     -13.231  15.441 -18.889  1.00  0.00
TER
ATOM   5003  O   WAT  1646     -10.524  14.077 -18.138  1.00  0.00
ATOM   5004  H1  WAT  1646     -11.471  14.111 -18.006  1.00  0.00
ATOM   5005  H2  WAT  1646     -10.199  14.891 -17.753  1.00  0.00
TER
ATOM   5006  O   WAT  1647     -11.096  19.395 -16.131  1.00  0.00
ATOM   5007  H1  WAT  1647     -11.924  19.464 -16.606  1.00  0.00
ATOM   5008  H2  WAT  1647     -10.501  19.980 -16.600  1.00  0.00
TER
ATOM   5009  O   WAT  1648     -14.131  16.182 -15.186  1.00  0.00
ATOM   5010  H1  WAT  1648     -14.544  17.007 -14.932  1.00  0.00
ATOM   5011  H2  WAT  1648     -14.864  15.596 -15.378  1.00  0.00
TER
ATOM   5012  O   WAT  1649     -10.606  15.234 -11.304  1.00  0.00
ATOM   5013  H1  WAT  1649     -11.221  15.742 -11.832  1.00  0.00
ATOM   5014  H2  WAT  1649     -10.926  14.333 -11.361  1.00  0.00
TER
ATOM   5015  O   WAT  1650     -18.544  14.073 -13.837  1.00  0.00
ATOM   5016  H1  WAT  1650     -19.006  14.281 -13.025  1.00  0.00
ATOM   5017  H2  WAT  1650     -18.947  13.259 -14.140  1.00  0.00
TER
ATOM   5018  O   WAT  1651     -13.544  15.294 -12.708  1.00  0.00
ATOM   5019  H1  WAT  1651     -14.395  14.994 -12.387  1.00  0.00
ATOM   5020  H2  WAT  1651     -13.704  15.538 -13.619  1.00  0.00
TER
ATOM   5021  O   WAT  1652     -16.449  16.794 -10.608  1.00  0.00
ATOM   5022  H1  WAT  1652     -16.124  15.960 -10.948  1.00  0.00
ATOM   5023  H2  WAT  1652     -15.661  17.317 -10.460  1.00  0.00
TER
ATOM   5024  O   WAT  1653     -18.894  13.723  -9.824  1.00  0.00
ATOM   5025  H1  WAT  1653     -19.585  13.530  -9.189  1.00  0.00
ATOM   5026  H2  WAT  1653     -18.151  14.006  -9.291  1.00  0.00
TER
ATOM   5027  O   WAT  1654     -16.618  17.563 -16.988  1.00  0.00
ATOM   5028  H1  WAT  1654     -17.350  18.071 -16.639  1.00  0.00
ATOM   5029  H2  WAT  1654     -17.016  16.746 -17.289  1.00  0.00
TER
ATOM   5030  O   WAT  1655     -16.156  13.016 -17.576  1.00  0.00
ATOM   5031  H1  WAT  1655     -16.138  13.467 -16.732  1.00  0.00
ATOM   5032  H2  WAT  1655     -16.404  12.116 -17.363  1.00  0.00
TER
ATOM   5033  O   WAT  1656     -12.728  10.429 -11.737  1.00  0.00
ATOM   5034  H1  WAT  1656     -12.404   9.698 -11.212  1.00  0.00
ATOM   5035  H2  WAT  1656     -12.693  10.110 -12.639  1.00  0.00
TER
ATOM   5036  O   WAT  1657     -12.803  20.542 -18.129  1.00  0.00
ATOM   5037  H1  WAT  1657     -12.083  21.037 -18.519  1.00  0.00
ATOM   5038  H2  WAT  1657     -13.004  19.863 -18.773  1.00  0.00
TER
ATOM   5039  O   WAT  1658     -17.421  20.613 -12.242  1.00  0.00
ATOM   5040  H1  WAT  1658     -17.487  19.692 -12.496  1.00  0.00
ATOM   5041  H2  WAT  1658     -18.050  20.710 -11.527  1.00  0.00
TER
ATOM   5042  O   WAT  1659     -11.278  20.075 -13.145  1.00  0.00
ATOM   5043  H1  WAT  1659     -12.003  20.668 -13.342  1.00  0.00
ATOM   5044  H2  WAT  1659     -10.750  20.068 -13.943  1.00  0.00
TER
ATOM   5045  O   WAT  1660     -15.965  14.161 -14.944  1.00  0.00
ATOM   5046  H1  WAT  1660     -15.596  13.340 -14.616  1.00  0.00
ATOM   5047  H2  WAT  1660     -16.825  14.221 -14.528  1.00  0.00
TER
ATOM   5048  O   WAT  1661     -19.004  16.815 -14.720  1.00  0.00
ATOM   5049  H1  WAT  1661     -18.506  17.289 -14.055  1.00  0.00
ATOM   5050  H2  WAT  1661     -18.862  15.891 -14.513  1.00  0.00
TER
ATOM   5051  O   WAT  1662     -11.798  13.032 -13.877  1.00  0.00
ATOM   5052  H1  WAT  1662     -12.300  13.772 -13.538  1.00  0.00
ATOM   5053  H2  WAT  1662     -10.982  13.420 -14.193  1.00  0.00
TER
ATOM   5054  O   WAT  1663     -13.505  18.275 -20.431  1.00  0.00
ATOM   5055  H1  WAT  1663     -14.446  18.290 -20.256  1.00  0.00
ATOM   5056  H2  WAT  1663     -13.191  17.488 -19.985  1.00  0.00
TER
ATOM   5057  O   WAT  1664     -14.435  20.400 -12.325  1.00  0.00
ATOM   5058  H1  WAT  1664     -14.021  20.554 -11.476  1.00  0.00
ATOM   5059  H2  WAT  1664     -15.370  20.525 -12.162  1.00  0.00
TER
ATOM   5060  O   WAT  1665     -13.963  17.740 -10.321  1.00  0.00
ATOM   5061  H1  WAT  1665     -13.381  16.985 -10.409  1.00  0.00
ATOM   5062  H2  WAT  1665     -13.786  18.270 -11.098  1.00  0.00
TER
ATOM   5063  O   WAT  1666     -17.337  18.084 -12.972  1.00  0.00
ATOM   5064  H1  WAT  1666     -17.217  17.488 -12.232  1.00  0.00
ATOM   5065  H2  WAT  1666     -16.478  18.121 -13.391  1.00  0.00
TER
ATOM   5066  O   WAT  1667     -14.998  18.637 -14.395  1.00  0.00
ATOM   5067  H1  WAT  1667     -15.525  19.162 -14.999  1.00  0.00
ATOM   5068  H2  WAT  1667     -14.655  19.270 -13.764  1.00  0.00
TER
ATOM   5069  O   WAT  1668     -15.751  14.242 -11.481  1.00  0.00
ATOM   5070  H1  WAT  1668     -16.439  13.580 -11.546  1.00  0.00
ATOM   5071  H2  WAT  1668     -15.030  13.796 -11.036  1.00  0.00
TER
ATOM   5072  O   WAT  1669     -11.404  17.453 -13.027  1.00  0.00
ATOM   5073  H1  WAT  1669     -11.636  17.224 -13.927  1.00  0.00
ATOM   5074  H2  WAT  1669     -11.144  18.373 -13.073  1.00  0.00
TER
ATOM   5075  O   WAT  1670     -12.965  12.678 -10.249  1.00  0.00
ATOM   5076  H1  WAT  1670     -12.088  12.687  -9.866  1.00  0.00
ATOM   5077  H2  WAT  1670     -12.953  11.941 -10.860  1.00  0.00
TER
ATOM   5078  O   WAT  1671     -11.519  16.531 -19.360  1.00  0.00
ATOM   5079  H1  WAT  1671     -10.995  16.038 -19.991  1.00  0.00
ATOM   5080  H2  WAT  1671     -10.933  16.666 -18.616  1.00  0.00
TER
ATOM   5081  O   WAT  1672     -11.340  16.615 -15.838  1.00  0.00
ATOM   5082  H1  WAT  1672     -12.290  16.582 -15.724  1.00  0.00
ATOM   5083  H2  WAT  1672     -11.159  17.525 -16.073  1.00  0.00
TER
ATOM   5084  O   WAT  1673     -12.254  10.364 -14.429  1.00  0.00
ATOM   5085  H1  WAT  1673     -11.617  10.978 -14.063  1.00  0.00
ATOM   5086  H2  WAT  1673     -12.106  10.400 -15.374  1.00  0.00
TER
ATOM   5087  O   WAT  1674     -18.883  11.517 -11.522  1.00  0.00
ATOM   5088  H1  WAT  1674     -18.944  12.109 -10.772  1.00  0.00
ATOM   5089  H2  WAT  1674     -17.943  11.409 -11.667  1.00  0.00
TER
ATOM   5090  O   WAT  1675     -16.246  11.174 -11.882  1.00  0.00
ATOM   5091  H1  WAT  1675     -15.632  11.492 -12.544  1.00  0.00
ATOM   5092  H2  WAT  1675     -15.701  10.689 -11.263  1.00  0.00
TER
ATOM   5093  O   WAT  1676     -15.505   9.737 -15.555  1.00  0.00
ATOM   5094  H1  WAT  1676     -16.379  10.070 -15.758  1.00  0.00
ATOM   5095  H2  WAT  1676     -15.614   9.264 -14.730  1.00  0.00
TER
ATOM   5096  O   WAT  1677     -14.598  11.944 -14.171  1.00  0.00
ATOM   5097  H1  WAT  1677     -14.927  11.129 -14.551  1.00  0.00
ATOM   5098  H2  WAT  1677     -13.650  11.901 -14.295  1.00  0.00
TER
ATOM   5099  O   WAT  1678     -17.758  10.654 -16.616  1.00  0.00
ATOM   5100  H1  WAT  1678     -18.540  11.128 -16.336  1.00  0.00
ATOM   5101  H2  WAT  1678     -18.051   9.749 -16.725  1.00  0.00
TER
ATOM   5102  O   WAT  1679     -13.205  11.356 -18.571  1.00  0.00
ATOM   5103  H1  WAT  1679     -12.765  11.301 -19.419  1.00  0.00
ATOM   5104  H2  WAT  1679     -13.475  12.272 -18.500  1.00  0.00
TER
ATOM   5105  O   WAT  1680     -11.342  10.988 -20.560  1.00  0.00
ATOM   5106  H1  WAT  1680     -11.403  10.044 -20.707  1.00  0.00
ATOM   5107  H2  WAT  1680     -10.562  11.096 -20.015  1.00  0.00
TER
ATOM   5108  O   WAT  1681     -15.370   9.737 -19.866  1.00  0.00
ATOM   5109  H1  WAT  1681     -14.767  10.309 -19.391  1.00  0.00
ATOM   5110  H2  WAT  1681     -16.110  10.301 -20.089  1.00  0.00
TER
ATOM   5111  O   WAT  1682     -15.120   9.916  -9.487  1.00  0.00
ATOM   5112  H1  WAT  1682     -15.234  10.236  -8.592  1.00  0.00
ATOM   5113  H2  WAT  1682     -14.303  10.318  -9.783  1.00  0.00
TER
ATOM   5114  O   WAT  1683     -16.214  -0.839  17.200  1.00  0.00
ATOM   5115  H1  WAT  1683     -16.295  -1.753  16.929  1.00  0.00
ATOM   5116  H2  WAT  1683     -16.628  -0.342  16.494  1.00  0.00
TER
ATOM   5117  O   WAT  1684     -18.083   0.939  19.081  1.00  0.00
ATOM   5118  H1  WAT  1684     -18.858   0.459  19.371  1.00  0.00
ATOM   5119  H2  WAT  1684     -17.431   0.260  18.906  1.00  0.00
TER
ATOM   5120  O   WAT  1685     -14.062   5.345  17.861  1.00  0.00
ATOM   5121  H1  WAT  1685     -14.524   4.574  18.189  1.00  0.00
ATOM   5122  H2  WAT  1685     -13.249   5.372  18.366  1.00  0.00
TER
ATOM   5123  O   WAT  1686     -17.835   7.631  17.481  1.00  0.00
ATOM   5124  H1  WAT  1686     -18.454   8.087  16.910  1.00  0.00
ATOM   5125  H2  WAT  1686     -16.980   7.786  17.080  1.00  0.00
TER
ATOM   5126  O   WAT  1687     -18.642   3.615  19.088  1.00  0.00
ATOM   5127  H1  WAT  1687     -18.711   2.674  18.927  1.00  0.00
ATOM   5128  H2  WAT  1687     -17.880   3.705  19.660  1.00  0.00
TER
ATOM   5129  O   WAT  1688     -17.611  -3.578  19.315  1.00  0.00
ATOM   5130  H1  WAT  1688     -17.235  -4.451  19.202  1.00  0.00
ATOM   5131  H2  WAT  1688     -17.709  -3.242  18.424  1.00  0.00
TER
ATOM   5132  O   WAT  1689     -13.829  -6.083  16.247  1.00  0.00
ATOM   5133  H1  WAT  1689     -13.008  -6.573  16.290  1.00  0.00
ATOM   5134  H2  WAT  1689     -13.795  -5.493  17.001  1.00  0.00
TER
ATOM   5135  O   WAT  1690     -16.969   2.515  14.874  1.00  0.00
ATOM   5136  H1  WAT  1690     -17.587   2.980  14.310  1.00  0.00
ATOM   5137  H2  WAT  1690     -16.457   3.208  15.291  1.00  0.00
TER
ATOM   5138  O   WAT  1691     -13.593  -4.143  19.020  1.00  0.00
ATOM   5139  H1  WAT  1691     -14.297  -3.855  19.601  1.00  0.00
ATOM   5140  H2  WAT  1691     -13.231  -3.333  18.660  1.00  0.00
TER
ATOM   5141  O   WAT  1692     -10.524  -4.698  19.411  1.00  0.00
ATOM   5142  H1  WAT  1692     -11.471  -4.664  19.543  1.00  0.00
ATOM   5143  H2  WAT  1692     -10.199  -3.884  19.796  1.00  0.00
TER
ATOM   5144  O   WAT  1693     -14.440   7.319  19.997  1.00  0.00
ATOM   5145  H1  WAT  1693     -14.428   6.915  19.130  1.00  0.00
ATOM   5146  H2  WAT  1693     -14.993   8.094  19.894  1.00  0.00
TER
ATOM   5147  O   WAT  1694     -13.146   4.041  15.086  1.00  0.00
ATOM   5148  H1  WAT  1694     -13.256   3.098  15.211  1.00  0.00
ATOM   5149  H2  WAT  1694     -13.149   4.402  15.973  1.00  0.00
TER
ATOM   5150  O   WAT  1695     -17.604  -0.333  14.443  1.00  0.00
ATOM   5151  H1  WAT  1695     -18.531  -0.399  14.672  1.00  0.00
ATOM   5152  H2  WAT  1695     -17.451   0.605  14.328  1.00  0.00
TER
ATOM   5153  O   WAT  1696     -17.617  -4.061  11.439  1.00  0.00
ATOM   5154  H1  WAT  1696     -18.557  -3.900  11.525  1.00  0.00
ATOM   5155  H2  WAT  1696     -17.299  -3.343  10.893  1.00  0.00
TER
ATOM   5156  O   WAT  1697     -13.574   1.229  14.946  1.00  0.00
ATOM   5157  H1  WAT  1697     -14.193   0.891  14.299  1.00  0.00
ATOM   5158  H2  WAT  1697     -13.592   0.585  15.654  1.00  0.00
TER
ATOM   5159  O   WAT  1698     -15.398   0.468  11.954  1.00  0.00
ATOM   5160  H1  WAT  1698     -14.958  -0.370  11.807  1.00  0.00
ATOM   5161  H2  WAT  1698     -14.685   1.101  12.040  1.00  0.00
TER
ATOM   5162  O   WAT  1699     -17.288   5.407  15.922  1.00  0.00
ATOM   5163  H1  WAT  1699     -16.848   6.150  15.507  1.00  0.00
ATOM   5164  H2  WAT  1699     -17.349   5.650  16.846  1.00  0.00
TER
ATOM   5165  O   WAT  1700     -11.816  -8.278  10.268  1.00  0.00
ATOM   5166  H1  WAT  1700     -12.129  -8.185  11.168  1.00  0.00
ATOM   5167  H2  WAT  1700     -11.055  -7.700  10.217  1.00  0.00
TER
ATOM   5168  O   WAT  1701     -14.621   8.394  13.278  1.00  0.00
ATOM   5169  H1  WAT  1701     -14.781   8.105  14.176  1.00  0.00
ATOM   5170  H2  WAT  1701     -14.786   7.618  12.742  1.00  0.00
TER
ATOM   5171  O   WAT  1702     -14.918   5.903  11.838  1.00  0.00
ATOM   5172  H1  WAT  1702     -15.612   5.901  11.178  1.00  0.00
ATOM   5173  H2  WAT  1702     -14.176   5.479  11.407  1.00  0.00
TER
ATOM   5174  O   WAT  1703     -15.353   7.529  15.913  1.00  0.00
ATOM   5175  H1  WAT  1703     -14.898   6.748  16.226  1.00  0.00
ATOM   5176  H2  WAT  1703     -15.014   8.240  16.457  1.00  0.00
TER
ATOM   5177  O   WAT  1704     -15.810  -2.439  14.435  1.00  0.00
ATOM   5178  H1  WAT  1704     -16.409  -1.715  14.251  1.00  0.00
ATOM   5179  H2  WAT  1704     -15.262  -2.501  13.653  1.00  0.00
TER
ATOM   5180  O   WAT  1705     -17.204  -3.802  16.465  1.00  0.00
ATOM   5181  H1  WAT  1705     -16.811  -3.485  15.652  1.00  0.00
ATOM   5182  H2  WAT  1705     -16.842  -4.681  16.580  1.00  0.00
TER
ATOM   5183  O   WAT  1706     -16.618  -1.212  20.560  1.00  0.00
ATOM   5184  H1  WAT  1706     -17.350  -0.703  20.909  1.00  0.00
ATOM   5185  H2  WAT  1706     -17.016  -2.029  20.259  1.00  0.00
TER
ATOM   5186  O   WAT  1707     -16.156  -5.758  19.973  1.00  0.00
ATOM   5187  H1  WAT  1707     -16.138  -5.308  20.817  1.00  0.00
ATOM   5188  H2  WAT  1707     -16.404  -6.658  20.186  1.00  0.00
TER
ATOM   5189  O   WAT  1708     -12.803   1.767  19.420  1.00  0.00
ATOM   5190  H1  WAT  1708     -12.083   2.263  19.029  1.00  0.00
ATOM   5191  H2  WAT  1708     -13.004   1.089  18.775  1.00  0.00
TER
ATOM   5192  O   WAT  1709     -17.342  -6.839  13.563  1.00  0.00
ATOM   5193  H1  WAT  1709     -18.155  -7.338  13.487  1.00  0.00
ATOM   5194  H2  WAT  1709     -17.535  -5.999  13.146  1.00  0.00
TER
ATOM   5195  O   WAT  1710     -14.627  -2.467  11.859  1.00  0.00
ATOM   5196  H1  WAT  1710     -13.739  -2.155  11.684  1.00  0.00
ATOM   5197  H2  WAT  1710     -14.656  -3.340  11.467  1.00  0.00
TER
ATOM   5198  O   WAT  1711     -18.631   3.705  12.538  1.00  0.00
ATOM   5199  H1  WAT  1711     -18.289   4.450  12.042  1.00  0.00
ATOM   5200  H2  WAT  1711     -19.460   4.019  12.900  1.00  0.00
TER
ATOM   5201  O   WAT  1712     -12.355  -1.156  11.327  1.00  0.00
ATOM   5202  H1  WAT  1712     -12.439  -0.724  10.477  1.00  0.00
ATOM   5203  H2  WAT  1712     -11.636  -0.696  11.760  1.00  0.00
TER
ATOM   5204  O   WAT  1713     -11.327   5.698  14.055  1.00  0.00
ATOM   5205  H1  WAT  1713     -11.969   5.044  14.330  1.00  0.00
ATOM   5206  H2  WAT  1713     -11.714   6.104  13.279  1.00  0.00
TER
ATOM   5207  O   WAT  1714     -15.748   3.027  17.902  1.00  0.00
ATOM   5208  H1  WAT  1714     -15.396   2.430  17.243  1.00  0.00
ATOM   5209  H2  WAT  1714     -16.632   2.701  18.073  1.00  0.00
TER
ATOM   5210  O   WAT  1715     -12.937   4.590  10.593  1.00  0.00
ATOM   5211  H1  WAT  1715     -13.163   3.873  11.185  1.00  0.00
ATOM   5212  H2  WAT  1715     -13.327   4.341   9.755  1.00  0.00
TER
ATOM   5213  O   WAT  1716     -13.355   2.507  12.254  1.00  0.00
ATOM   5214  H1  WAT  1716     -13.643   2.969  13.042  1.00  0.00
ATOM   5215  H2  WAT  1716     -12.560   2.047  12.523  1.00  0.00
TER
ATOM   5216  O   WAT  1717     -12.598  -5.658  13.414  1.00  0.00
ATOM   5217  H1  WAT  1717     -13.227  -5.553  12.700  1.00  0.00
ATOM   5218  H2  WAT  1717     -13.093  -5.438  14.203  1.00  0.00
TER
ATOM   5219  O   WAT  1718     -18.153   6.063  10.847  1.00  0.00
ATOM   5220  H1  WAT  1718     -18.051   5.859   9.917  1.00  0.00
ATOM   5221  H2  WAT  1718     -19.052   5.809  11.052  1.00  0.00
TER
ATOM   5222  O   WAT  1719     -16.598  -6.654  16.269  1.00  0.00
ATOM   5223  H1  WAT  1719     -16.722  -6.636  15.320  1.00  0.00
ATOM   5224  H2  WAT  1719     -15.650  -6.606  16.389  1.00  0.00
TER
ATOM   5225  O   WAT  1720     -13.505  -0.499  17.118  1.00  0.00
ATOM   5226  H1  WAT  1720     -14.446  -0.484  17.293  1.00  0.00
ATOM   5227  H2  WAT  1720     -13.191  -1.286  17.564  1.00  0.00
TER
ATOM   5228  O   WAT  1721     -11.503   6.671  18.793  1.00  0.00
ATOM   5229  H1  WAT  1721     -11.378   7.495  19.266  1.00  0.00
ATOM   5230  H2  WAT  1721     -10.636   6.460  18.446  1.00  0.00
TER
ATOM   5231  O   WAT  1722     -11.868   7.165  11.711  1.00  0.00
ATOM   5232  H1  WAT  1722     -12.154   6.751  10.897  1.00  0.00
ATOM   5233  H2  WAT  1722     -12.066   8.093  11.591  1.00  0.00
TER
ATOM   5234  O   WAT  1723     -17.163   2.220  10.756  1.00  0.00
ATOM   5235  H1  WAT  1723     -17.712   2.667  11.400  1.00  0.00
ATOM   5236  H2  WAT  1723     -16.541   1.715  11.280  1.00  0.00
TER
ATOM   5237  O   WAT  1724     -18.983   0.203   9.900  1.00  0.00
ATOM   5238  H1  WAT  1724     -18.462  -0.512   9.534  1.00  0.00
ATOM   5239  H2  WAT  1724     -18.336   0.841  10.200  1.00  0.00
TER
ATOM   5240  O   WAT  1725     -15.121  -7.937  12.127  1.00  0.00
ATOM   5241  H1  WAT  1725     -14.840  -8.780  12.483  1.00  0.00
ATOM   5242  H2  WAT  1725     -15.894  -7.705  12.641  1.00  0.00
TER
ATOM   5243  O   WAT  1726     -18.418   8.284  12.190  1.00  0.00
ATOM   5244  H1  WAT  1726     -17.523   8.622  12.212  1.00  0.00
ATOM   5245  H2  WAT  1726     -18.386   7.562  11.563  1.00  0.00
TER
ATOM   5246  O   WAT  1727     -10.198   4.556  10.234  1.00  0.00
ATOM   5247  H1  WAT  1727     -11.029   4.624  10.705  1.00  0.00
ATOM   5248  H2  WAT  1727     -10.021   5.446   9.931  1.00  0.00
TER
ATOM   5249  O   WAT  1728     -10.743   1.301  12.737  1.00  0.00
ATOM   5250  H1  WAT  1728      -9.981   1.870  12.843  1.00  0.00
ATOM   5251  H2  WAT  1728     -10.727   0.734  13.508  1.00  0.00
TER
ATOM   5252  O   WAT  1729      -9.737   2.156  17.582  1.00  0.00
ATOM   5253  H1  WAT  1729      -9.366   1.373  17.175  1.00  0.00
ATOM   5254  H2  WAT  1729      -9.096   2.845  17.403  1.00  0.00
TER
ATOM   5255  O   WAT  1730     -10.691   1.594   9.895  1.00  0.00
ATOM   5256  H1  WAT  1730     -10.416   2.502   9.767  1.00  0.00
ATOM   5257  H2  WAT  1730     -10.880   1.531  10.831  1.00  0.00
TER
ATOM   5258  O   WAT  1731     -14.293  -5.381  11.190  1.00  0.00
ATOM   5259  H1  WAT  1731     -13.875  -5.568  10.350  1.00  0.00
ATOM   5260  H2  WAT  1731     -14.600  -6.233  11.500  1.00  0.00
TER
ATOM   5261  O   WAT  1732     -10.794  -0.469  14.888  1.00  0.00
ATOM   5262  H1  WAT  1732     -11.170  -1.236  14.456  1.00  0.00
ATOM   5263  H2  WAT  1732     -11.524  -0.087  15.375  1.00  0.00
TER
ATOM   5264  O   WAT  1733     -11.519  -2.243  18.188  1.00  0.00
ATOM   5265  H1  WAT  1733     -10.995  -2.737  17.557  1.00  0.00
ATOM   5266  H2  WAT  1733     -10.933  -2.108  18.933  1.00  0.00
TER
ATOM   5267  O   WAT  1734     -12.029  -2.986  14.128  1.00  0.00
ATOM   5268  H1  WAT  1734     -11.533  -3.219  14.912  1.00  0.00
ATOM   5269  H2  WAT  1734     -12.227  -3.825  13.711  1.00  0.00
TER
ATOM   5270  O   WAT  1735     -10.600  -4.350  16.661  1.00  0.00
ATOM   5271  H1  WAT  1735     -10.710  -4.504  17.600  1.00  0.00
ATOM   5272  H2  WAT  1735      -9.840  -4.878  16.419  1.00  0.00
TER
ATOM   5273  O   WAT  1736      -9.711  -6.519   9.902  1.00  0.00
ATOM   5274  H1  WAT  1736      -8.786  -6.651   9.694  1.00  0.00
ATOM   5275  H2  WAT  1736      -9.734  -6.440  10.856  1.00  0.00
TER
ATOM   5276  O   WAT  1737      -9.637  -5.748  12.528  1.00  0.00
ATOM   5277  H1  WAT  1737     -10.432  -5.813  13.057  1.00  0.00
ATOM   5278  H2  WAT  1737      -9.433  -4.813  12.516  1.00  0.00
TER
ATOM   5279  O   WAT  1738     -12.696   8.291  16.521  1.00  0.00
ATOM   5280  H1  WAT  1738     -12.100   7.970  15.845  1.00  0.00
ATOM   5281  H2  WAT  1738     -12.438   7.819  17.313  1.00  0.00
TER
ATOM   5282  O   WAT  1739     -12.144   8.941  20.351  1.00  0.00
ATOM   5283  H1  WAT  1739     -12.604   9.692  19.977  1.00  0.00
ATOM   5284  H2  WAT  1739     -12.773   8.222  20.293  1.00  0.00
TER
ATOM   5285  O   WAT  1740     -18.975   8.141  20.353  1.00  0.00
ATOM   5286  H1  WAT  1740     -18.688   7.886  19.476  1.00  0.00
ATOM   5287  H2  WAT  1740     -18.463   7.588  20.943  1.00  0.00
TER
ATOM   5288  O   WAT  1741     -13.205  -7.418  18.977  1.00  0.00
ATOM   5289  H1  WAT  1741     -12.765  -7.474  18.130  1.00  0.00
ATOM   5290  H2  WAT  1741     -13.475  -6.502  19.048  1.00  0.00
TER
ATOM   5291  O   WAT  1742     -11.342  -7.787  16.988  1.00  0.00
ATOM   5292  H1  WAT  1742     -11.403  -8.730  16.841  1.00  0.00
ATOM   5293  H2  WAT  1742     -10.562  -7.679  17.534  1.00  0.00
TER
ATOM   5294  O   WAT  1743     -15.370  -9.038  17.682  1.00  0.00
ATOM   5295  H1  WAT  1743     -14.767  -8.465  18.157  1.00  0.00
ATOM   5296  H2  WAT  1743     -16.110  -8.474  17.460  1.00  0.00
TER
ATOM   5297  O   WAT  1744     -12.226  -8.635  12.956  1.00  0.00
ATOM   5298  H1  WAT  1744     -12.031  -7.737  13.223  1.00  0.00
ATOM   5299  H2  WAT  1744     -13.013  -8.867  13.450  1.00  0.00
TER
ATOM   5300  O   WAT  1745     -10.674   8.605  14.717  1.00  0.00
ATOM   5301  H1  WAT  1745     -10.498   7.918  14.073  1.00  0.00
ATOM   5302  H2  WAT  1745     -11.371   9.129  14.325  1.00  0.00
TER
ATOM   5303  O   WAT  1746     -16.214  -0.839  -1.575  1.00  0.00
ATOM   5304  H1  WAT  1746     -16.295  -1.753  -1.845  1.00  0.00
ATOM   5305  H2  WAT  1746     -16.628  -0.342  -2.281  1.00  0.00
TER
ATOM   5306  O   WAT  1747     -18.083   0.939   0.306  1.00  0.00
ATOM   5307  H1  WAT  1747     -18.858   0.459   0.596  1.00  0.00
ATOM   5308  H2  WAT  1747     -17.431   0.260   0.132  1.00  0.00
TER
ATOM   5309  O   WAT  1748     -14.062   5.345  -0.914  1.00  0.00
ATOM   5310  H1  WAT  1748     -14.524   4.574  -0.585  1.00  0.00
ATOM   5311  H2  WAT  1748     -13.249   5.372  -0.408  1.00  0.00
TER
ATOM   5312  O   WAT  1749     -17.835   7.631  -1.293  1.00  0.00
ATOM   5313  H1  WAT  1749     -18.454   8.087  -1.864  1.00  0.00
ATOM   5314  H2  WAT  1749     -16.980   7.786  -1.694  1.00  0.00
TER
ATOM   5315  O   WAT  1750     -18.642   3.615   0.313  1.00  0.00
ATOM   5316  H1  WAT  1750     -18.711   2.674   0.152  1.00  0.00
ATOM   5317  H2  WAT  1750     -17.880   3.705   0.886  1.00  0.00
TER
ATOM   5318  O   WAT  1751     -17.611  -3.578   0.540  1.00  0.00
ATOM   5319  H1  WAT  1751     -17.235  -4.451   0.428  1.00  0.00
ATOM   5320  H2  WAT  1751     -17.709  -3.242  -0.351  1.00  0.00
TER
ATOM   5321  O   WAT  1752     -13.829  -6.083  -2.527  1.00  0.00
ATOM   5322  H1  WAT  1752     -13.008  -6.573  -2.484  1.00  0.00
ATOM   5323  H2  WAT  1752     -13.795  -5.493  -1.774  1.00  0.00
TER
ATOM   5324  O   WAT  1753      -9.539  -4.066   4.037  1.00  0.00
ATOM   5325  H1  WAT  1753     -10.244  -3.678   3.519  1.00  0.00
ATOM   5326  H2  WAT  1753      -9.273  -3.371   4.640  1.00  0.00
TER
ATOM   5327  O   WAT  1754     -16.969   2.515  -3.900  1.00  0.00
ATOM   5328  H1  WAT  1754     -17.587   2.980  -4.464  1.00  0.00
ATOM   5329  H2  WAT  1754     -16.457   3.208  -3.483  1.00  0.00
TER
ATOM   5330  O   WAT  1755     -13.593  -4.143   0.246  1.00  0.00
ATOM   5331  H1  WAT  1755     -14.297  -3.855   0.826  1.00  0.00
ATOM   5332  H2  WAT  1755     -13.231  -3.333  -0.114  1.00  0.00
TER
ATOM   5333  O   WAT  1756     -11.976   5.474   2.509  1.00  0.00
ATOM   5334  H1  WAT  1756     -12.660   6.144   2.500  1.00  0.00
ATOM   5335  H2  WAT  1756     -11.437   5.673   1.743  1.00  0.00
TER
ATOM   5336  O   WAT  1757     -10.524  -4.698   0.637  1.00  0.00
ATOM   5337  H1  WAT  1757     -11.471  -4.664   0.768  1.00  0.00
ATOM   5338  H2  WAT  1757     -10.199  -3.884   1.022  1.00  0.00
TER
ATOM   5339  O   WAT  1758     -14.440   7.319   1.223  1.00  0.00
ATOM   5340  H1  WAT  1758     -14.428   6.915   0.355  1.00  0.00
ATOM   5341  H2  WAT  1758     -14.993   8.094   1.119  1.00  0.00
TER
ATOM   5342  O   WAT  1759     -13.146   4.041  -3.688  1.00  0.00
ATOM   5343  H1  WAT  1759     -13.256   3.098  -3.563  1.00  0.00
ATOM   5344  H2  WAT  1759     -13.149   4.402  -2.802  1.00  0.00
TER
ATOM   5345  O   WAT  1760     -15.042   2.222   2.551  1.00  0.00
ATOM   5346  H1  WAT  1760     -14.625   2.008   1.717  1.00  0.00
ATOM   5347  H2  WAT  1760     -14.318   2.479   3.122  1.00  0.00
TER
ATOM   5348  O   WAT  1761     -17.604  -0.333  -4.332  1.00  0.00
ATOM   5349  H1  WAT  1761     -18.531  -0.399  -4.103  1.00  0.00
ATOM   5350  H2  WAT  1761     -17.451   0.605  -4.446  1.00  0.00
TER
ATOM   5351  O   WAT  1762     -17.617  -4.061  -7.335  1.00  0.00
ATOM   5352  H1  WAT  1762     -18.557  -3.900  -7.250  1.00  0.00
ATOM   5353  H2  WAT  1762     -17.299  -3.343  -7.881  1.00  0.00
TER
ATOM   5354  O   WAT  1763     -11.096   0.621   2.643  1.00  0.00
ATOM   5355  H1  WAT  1763     -11.924   0.690   2.168  1.00  0.00
ATOM   5356  H2  WAT  1763     -10.501   1.206   2.175  1.00  0.00
TER
ATOM   5357  O   WAT  1764     -13.574   1.229  -3.828  1.00  0.00
ATOM   5358  H1  WAT  1764     -14.193   0.891  -4.475  1.00  0.00
ATOM   5359  H2  WAT  1764     -13.592   0.585  -3.120  1.00  0.00
TER
ATOM   5360  O   WAT  1765     -14.131  -2.592   3.589  1.00  0.00
ATOM   5361  H1  WAT  1765     -14.544  -1.767   3.843  1.00  0.00
ATOM   5362  H2  WAT  1765     -14.864  -3.178   3.396  1.00  0.00
TER
ATOM   5363  O   WAT  1766     -13.441   7.453   4.277  1.00  0.00
ATOM   5364  H1  WAT  1766     -13.918   8.261   4.084  1.00  0.00
ATOM   5365  H2  WAT  1766     -14.125   6.801   4.429  1.00  0.00
TER
ATOM   5366  O   WAT  1767     -15.398   0.468  -6.821  1.00  0.00
ATOM   5367  H1  WAT  1767     -14.958  -0.370  -6.967  1.00  0.00
ATOM   5368  H2  WAT  1767     -14.685   1.101  -6.734  1.00  0.00
TER
ATOM   5369  O   WAT  1768     -17.288   5.407  -2.853  1.00  0.00
ATOM   5370  H1  WAT  1768     -16.848   6.150  -3.267  1.00  0.00
ATOM   5371  H2  WAT  1768     -17.349   5.650  -1.929  1.00  0.00
TER
ATOM   5372  O   WAT  1769     -11.816  -8.278  -8.507  1.00  0.00
ATOM   5373  H1  WAT  1769     -12.129  -8.185  -7.607  1.00  0.00
ATOM   5374  H2  WAT  1769     -11.055  -7.700  -8.557  1.00  0.00
TER
ATOM   5375  O   WAT  1770      -9.862   7.215   9.346  1.00  0.00
ATOM   5376  H1  WAT  1770      -9.386   7.693  10.025  1.00  0.00
ATOM   5377  H2  WAT  1770      -9.241   7.146   8.620  1.00  0.00
TER
ATOM   5378  O   WAT  1771     -10.458   4.406   6.506  1.00  0.00
ATOM   5379  H1  WAT  1771     -10.332   4.167   5.587  1.00  0.00
ATOM   5380  H2  WAT  1771     -10.416   3.574   6.978  1.00  0.00
TER
ATOM   5381  O   WAT  1772     -16.597   8.109   5.075  1.00  0.00
ATOM   5382  H1  WAT  1772     -16.082   8.020   5.877  1.00  0.00
ATOM   5383  H2  WAT  1772     -17.440   8.455   5.368  1.00  0.00
TER
ATOM   5384  O   WAT  1773     -14.621   8.394  -5.496  1.00  0.00
ATOM   5385  H1  WAT  1773     -14.781   8.105  -4.598  1.00  0.00
ATOM   5386  H2  WAT  1773     -14.786   7.618  -6.032  1.00  0.00
TER
ATOM   5387  O   WAT  1774     -14.918   5.903  -6.937  1.00  0.00
ATOM   5388  H1  WAT  1774     -15.612   5.901  -7.596  1.00  0.00
ATOM   5389  H2  WAT  1774     -14.176   5.479  -7.367  1.00  0.00
TER
ATOM   5390  O   WAT  1775     -15.353   7.529  -2.862  1.00  0.00
ATOM   5391  H1  WAT  1775     -14.898   6.748  -2.548  1.00  0.00
ATOM   5392  H2  WAT  1775     -15.014   8.240  -2.318  1.00  0.00
TER
ATOM   5393  O   WAT  1776     -10.606  -3.541   7.471  1.00  0.00
ATOM   5394  H1  WAT  1776     -11.221  -3.033   6.942  1.00  0.00
ATOM   5395  H2  WAT  1776     -10.926  -4.441   7.413  1.00  0.00
TER
ATOM   5396  O   WAT  1777     -18.544  -4.702   4.937  1.00  0.00
ATOM   5397  H1  WAT  1777     -19.006  -4.493   5.749  1.00  0.00
ATOM   5398  H2  WAT  1777     -18.947  -5.516   4.634  1.00  0.00
TER
ATOM   5399  O   WAT  1778     -13.544  -3.481   6.067  1.00  0.00
ATOM   5400  H1  WAT  1778     -14.395  -3.780   6.388  1.00  0.00
ATOM   5401  H2  WAT  1778     -13.704  -3.237   5.155  1.00  0.00
TER
ATOM   5402  O   WAT  1779     -16.449  -1.981   8.166  1.00  0.00
ATOM   5403  H1  WAT  1779     -16.124  -2.814   7.827  1.00  0.00
ATOM   5404  H2  WAT  1779     -15.661  -1.458   8.314  1.00  0.00
TER
ATOM   5405  O   WAT  1780     -15.810  -2.439  -4.339  1.00  0.00
ATOM   5406  H1  WAT  1780     -16.409  -1.715  -4.523  1.00  0.00
ATOM   5407  H2  WAT  1780     -15.262  -2.501  -5.122  1.00  0.00
TER
ATOM   5408  O   WAT  1781     -17.204  -3.802  -2.309  1.00  0.00
ATOM   5409  H1  WAT  1781     -16.811  -3.485  -3.122  1.00  0.00
ATOM   5410  H2  WAT  1781     -16.842  -4.681  -2.195  1.00  0.00
TER
ATOM   5411  O   WAT  1782     -18.894  -5.052   8.951  1.00  0.00
ATOM   5412  H1  WAT  1782     -19.585  -5.244   9.585  1.00  0.00
ATOM   5413  H2  WAT  1782     -18.151  -4.768   9.483  1.00  0.00
TER
ATOM   5414  O   WAT  1783     -16.618  -1.212   1.786  1.00  0.00
ATOM   5415  H1  WAT  1783     -17.350  -0.703   2.135  1.00  0.00
ATOM   5416  H2  WAT  1783     -17.016  -2.029   1.485  1.00  0.00
TER
ATOM   5417  O   WAT  1784     -16.156  -5.758   1.198  1.00  0.00
ATOM   5418  H1  WAT  1784     -16.138  -5.308   2.042  1.00  0.00
ATOM   5419  H2  WAT  1784     -16.404  -6.658   1.412  1.00  0.00
TER
ATOM   5420  O   WAT  1785     -12.728  -8.345   7.037  1.00  0.00
ATOM   5421  H1  WAT  1785     -12.404  -9.076   7.563  1.00  0.00
ATOM   5422  H2  WAT  1785     -12.693  -8.664   6.135  1.00  0.00
TER
ATOM   5423  O   WAT  1786     -12.803   1.767   0.646  1.00  0.00
ATOM   5424  H1  WAT  1786     -12.083   2.263   0.255  1.00  0.00
ATOM   5425  H2  WAT  1786     -13.004   1.089   0.001  1.00  0.00
TER
ATOM   5426  O   WAT  1787     -17.342  -6.839  -5.212  1.00  0.00
ATOM   5427  H1  WAT  1787     -18.155  -7.338  -5.287  1.00  0.00
ATOM   5428  H2  WAT  1787     -17.535  -5.999  -5.628  1.00  0.00
TER
ATOM   5429  O   WAT  1788     -17.421   1.838   6.532  1.00  0.00
ATOM   5430  H1  WAT  1788     -17.487   0.918   6.278  1.00  0.00
ATOM   5431  H2  WAT  1788     -18.050   1.936   7.247  1.00  0.00
TER
ATOM   5432  O   WAT  1789     -14.627  -2.467  -6.915  1.00  0.00
ATOM   5433  H1  WAT  1789     -13.739  -2.155  -7.090  1.00  0.00
ATOM   5434  H2  WAT  1789     -14.656  -3.340  -7.307  1.00  0.00
TER
ATOM   5435  O   WAT  1790     -18.631   3.705  -6.236  1.00  0.00
ATOM   5436  H1  WAT  1790     -18.289   4.450  -6.732  1.00  0.00
ATOM   5437  H2  WAT  1790     -19.460   4.019  -5.874  1.00  0.00
TER
ATOM   5438  O   WAT  1791     -17.489   4.660   6.283  1.00  0.00
ATOM   5439  H1  WAT  1791     -17.475   3.728   6.065  1.00  0.00
ATOM   5440  H2  WAT  1791     -18.197   4.746   6.922  1.00  0.00
TER
ATOM   5441  O   WAT  1792     -12.355  -1.156  -7.447  1.00  0.00
ATOM   5442  H1  WAT  1792     -12.439  -0.724  -8.298  1.00  0.00
ATOM   5443  H2  WAT  1792     -11.636  -0.696  -7.015  1.00  0.00
TER
ATOM   5444  O   WAT  1793     -11.278   1.301   5.630  1.00  0.00
ATOM   5445  H1  WAT  1793     -12.003   1.894   5.433  1.00  0.00
ATOM   5446  H2  WAT  1793     -10.750   1.293   4.831  1.00  0.00
TER
ATOM   5447  O   WAT  1794     -11.327   5.698  -4.719  1.00  0.00
ATOM   5448  H1  WAT  1794     -11.969   5.044  -4.445  1.00  0.00
ATOM   5449  H2  WAT  1794     -11.714   6.104  -5.495  1.00  0.00
TER
ATOM   5450  O   WAT  1795     -15.748   3.027  -0.872  1.00  0.00
ATOM   5451  H1  WAT  1795     -15.396   2.430  -1.532  1.00  0.00
ATOM   5452  H2  WAT  1795     -16.632   2.701  -0.701  1.00  0.00
TER
ATOM   5453  O   WAT  1796     -18.056   6.302   3.377  1.00  0.00
ATOM   5454  H1  WAT  1796     -17.412   6.508   4.054  1.00  0.00
ATOM   5455  H2  WAT  1796     -17.693   5.541   2.924  1.00  0.00
TER
ATOM   5456  O   WAT  1797     -16.783   4.305   2.095  1.00  0.00
ATOM   5457  H1  WAT  1797     -16.140   3.605   2.208  1.00  0.00
ATOM   5458  H2  WAT  1797     -16.258   5.085   1.914  1.00  0.00
TER
ATOM   5459  O   WAT  1798     -12.937   4.590  -8.181  1.00  0.00
ATOM   5460  H1  WAT  1798     -13.163   3.873  -7.589  1.00  0.00
ATOM   5461  H2  WAT  1798     -13.327   4.341  -9.019  1.00  0.00
TER
ATOM   5462  O   WAT  1799     -15.009   5.105   5.298  1.00  0.00
ATOM   5463  H1  WAT  1799     -14.673   5.691   5.976  1.00  0.00
ATOM   5464  H2  WAT  1799     -15.929   4.974   5.528  1.00  0.00
TER
ATOM   5465  O   WAT  1800     -13.355   2.507  -6.520  1.00  0.00
ATOM   5466  H1  WAT  1800     -13.643   2.969  -5.732  1.00  0.00
ATOM   5467  H2  WAT  1800     -12.560   2.047  -6.252  1.00  0.00
TER
ATOM   5468  O   WAT  1801     -15.965  -4.614   3.831  1.00  0.00
ATOM   5469  H1  WAT  1801     -15.596  -5.434   4.159  1.00  0.00
ATOM   5470  H2  WAT  1801     -16.825  -4.553   4.246  1.00  0.00
TER
ATOM   5471  O   WAT  1802     -12.598  -5.658  -5.361  1.00  0.00
ATOM   5472  H1  WAT  1802     -13.227  -5.553  -6.075  1.00  0.00
ATOM   5473  H2  WAT  1802     -13.093  -5.438  -4.571  1.00  0.00
TER
ATOM   5474  O   WAT  1803     -18.153   6.063  -7.927  1.00  0.00
ATOM   5475  H1  WAT  1803     -18.051   5.859  -8.857  1.00  0.00
ATOM   5476  H2  WAT  1803     -19.052   5.809  -7.722  1.00  0.00
TER
ATOM   5477  O   WAT  1804     -19.004  -1.960   4.054  1.00  0.00
ATOM   5478  H1  WAT  1804     -18.506  -1.485   4.720  1.00  0.00
ATOM   5479  H2  WAT  1804     -18.862  -2.883   4.261  1.00  0.00
TER
ATOM   5480  O   WAT  1805     -16.598  -6.654  -2.505  1.00  0.00
ATOM   5481  H1  WAT  1805     -16.722  -6.636  -3.454  1.00  0.00
ATOM   5482  H2  WAT  1805     -15.650  -6.606  -2.385  1.00  0.00
TER
ATOM   5483  O   WAT  1806     -11.798  -5.743   4.897  1.00  0.00
ATOM   5484  H1  WAT  1806     -12.300  -5.002   5.237  1.00  0.00
ATOM   5485  H2  WAT  1806     -10.982  -5.354   4.581  1.00  0.00
TER
ATOM   5486  O   WAT  1807     -13.505  -0.499  -1.657  1.00  0.00
ATOM   5487  H1  WAT  1807     -14.446  -0.484  -1.482  1.00  0.00
ATOM   5488  H2  WAT  1807     -13.191  -1.286  -1.210  1.00  0.00
TER
ATOM   5489  O   WAT  1808     -11.503   6.671   0.019  1.00  0.00
ATOM   5490  H1  WAT  1808     -11.378   7.495   0.491  1.00  0.00
ATOM   5491  H2  WAT  1808     -10.636   6.460  -0.329  1.00  0.00
TER
ATOM   5492  O   WAT  1809     -16.189   4.057   8.827  1.00  0.00
ATOM   5493  H1  WAT  1809     -16.795   4.080   8.086  1.00  0.00
ATOM   5494  H2  WAT  1809     -16.493   3.325   9.363  1.00  0.00
TER
ATOM   5495  O   WAT  1810     -14.759   7.785   7.438  1.00  0.00
ATOM   5496  H1  WAT  1810     -13.807   7.701   7.388  1.00  0.00
ATOM   5497  H2  WAT  1810     -14.906   8.449   8.111  1.00  0.00
TER
ATOM   5498  O   WAT  1811     -11.868   7.165  -7.063  1.00  0.00
ATOM   5499  H1  WAT  1811     -12.154   6.751  -7.878  1.00  0.00
ATOM   5500  H2  WAT  1811     -12.066   8.093  -7.183  1.00  0.00
TER
ATOM   5501  O   WAT  1812     -17.163   2.220  -8.018  1.00  0.00
ATOM   5502  H1  WAT  1812     -17.712   2.667  -7.374  1.00  0.00
ATOM   5503  H2  WAT  1812     -16.541   1.715  -7.495  1.00  0.00
TER
ATOM   5504  O   WAT  1813     -13.109   3.574   7.914  1.00  0.00
ATOM   5505  H1  WAT  1813     -12.368   3.912   7.411  1.00  0.00
ATOM   5506  H2  WAT  1813     -13.872   3.743   7.361  1.00  0.00
TER
ATOM   5507  O   WAT  1814     -18.983   0.203  -8.874  1.00  0.00
ATOM   5508  H1  WAT  1814     -18.462  -0.512  -9.240  1.00  0.00
ATOM   5509  H2  WAT  1814     -18.336   0.841  -8.574  1.00  0.00
TER
ATOM   5510  O   WAT  1815     -14.435   1.626   6.449  1.00  0.00
ATOM   5511  H1  WAT  1815     -14.021   1.780   7.298  1.00  0.00
ATOM   5512  H2  WAT  1815     -15.370   1.751   6.612  1.00  0.00
TER
ATOM   5513  O   WAT  1816     -13.963  -1.035   8.453  1.00  0.00
ATOM   5514  H1  WAT  1816     -13.381  -1.790   8.365  1.00  0.00
ATOM   5515  H2  WAT  1816     -13.786  -0.504   7.676  1.00  0.00
TER
ATOM   5516  O   WAT  1817     -17.337  -0.691   5.803  1.00  0.00
ATOM   5517  H1  WAT  1817     -17.217  -1.287   6.542  1.00  0.00
ATOM   5518  H2  WAT  1817     -16.478  -0.654   5.383  1.00  0.00
TER
ATOM   5519  O   WAT  1818     -14.998  -0.137   4.379  1.00  0.00
ATOM   5520  H1  WAT  1818     -15.525   0.387   3.775  1.00  0.00
ATOM   5521  H2  WAT  1818     -14.655   0.496   5.010  1.00  0.00
TER
ATOM   5522  O   WAT  1819     -15.751  -4.532   7.294  1.00  0.00
ATOM   5523  H1  WAT  1819     -16.439  -5.194   7.229  1.00  0.00
ATOM   5524  H2  WAT  1819     -15.030  -4.978   7.738  1.00  0.00
TER
ATOM   5525  O   WAT  1820     -15.121  -7.937  -6.647  1.00  0.00
ATOM   5526  H1  WAT  1820     -14.840  -8.780  -6.291  1.00  0.00
ATOM   5527  H2  WAT  1820     -15.894  -7.705  -6.133  1.00  0.00
TER
ATOM   5528  O   WAT  1821     -18.418   8.284  -6.584  1.00  0.00
ATOM   5529  H1  WAT  1821     -17.523   8.622  -6.562  1.00  0.00
ATOM   5530  H2  WAT  1821     -18.386   7.562  -7.212  1.00  0.00
TER
ATOM   5531  O   WAT  1822     -11.438   6.814   6.123  1.00  0.00
ATOM   5532  H1  WAT  1822     -12.038   6.874   5.379  1.00  0.00
ATOM   5533  H2  WAT  1822     -11.309   5.875   6.252  1.00  0.00
TER
ATOM   5534  O   WAT  1823     -10.198   4.556  -8.540  1.00  0.00
ATOM   5535  H1  WAT  1823     -11.029   4.624  -8.070  1.00  0.00
ATOM   5536  H2  WAT  1823     -10.021   5.446  -8.844  1.00  0.00
TER
ATOM   5537  O   WAT  1824     -10.743   1.301  -6.037  1.00  0.00
ATOM   5538  H1  WAT  1824      -9.981   1.870  -5.931  1.00  0.00
ATOM   5539  H2  WAT  1824     -10.727   0.734  -5.266  1.00  0.00
TER
ATOM   5540  O   WAT  1825      -9.737   2.156  -1.193  1.00  0.00
ATOM   5541  H1  WAT  1825      -9.366   1.373  -1.599  1.00  0.00
ATOM   5542  H2  WAT  1825      -9.096   2.845  -1.371  1.00  0.00
TER
ATOM   5543  O   WAT  1826     -12.753   3.539   4.220  1.00  0.00
ATOM   5544  H1  WAT  1826     -13.567   3.969   4.483  1.00  0.00
ATOM   5545  H2  WAT  1826     -12.346   4.151   3.607  1.00  0.00
TER
ATOM   5546  O   WAT  1827     -10.691   1.594  -8.880  1.00  0.00
ATOM   5547  H1  WAT  1827     -10.416   2.502  -9.008  1.00  0.00
ATOM   5548  H2  WAT  1827     -10.880   1.531  -7.944  1.00  0.00
TER
ATOM   5549  O   WAT  1828     -14.293  -5.381  -7.584  1.00  0.00
ATOM   5550  H1  WAT  1828     -13.875  -5.568  -8.425  1.00  0.00
ATOM   5551  H2  WAT  1828     -14.600  -6.233  -7.274  1.00  0.00
TER
ATOM   5552  O   WAT  1829     -10.794  -0.469  -3.887  1.00  0.00
ATOM   5553  H1  WAT  1829     -11.170  -1.236  -4.319  1.00  0.00
ATOM   5554  H2  WAT  1829     -11.524  -0.087  -3.399  1.00  0.00
TER
ATOM   5555  O   WAT  1830     -11.404  -1.322   5.747  1.00  0.00
ATOM   5556  H1  WAT  1830     -11.636  -1.550   4.847  1.00  0.00
ATOM   5557  H2  WAT  1830     -11.144  -0.402   5.702  1.00  0.00
TER
ATOM   5558  O   WAT  1831     -12.965  -6.096   8.525  1.00  0.00
ATOM   5559  H1  WAT  1831     -12.088  -6.088   8.909  1.00  0.00
ATOM   5560  H2  WAT  1831     -12.953  -6.833   7.914  1.00  0.00
TER
ATOM   5561  O   WAT  1832     -11.519  -2.243  -0.586  1.00  0.00
ATOM   5562  H1  WAT  1832     -10.995  -2.737  -1.217  1.00  0.00
ATOM   5563  H2  WAT  1832     -10.933  -2.108   0.159  1.00  0.00
TER
ATOM   5564  O   WAT  1833     -11.340  -2.159   2.936  1.00  0.00
ATOM   5565  H1  WAT  1833     -12.290  -2.193   3.050  1.00  0.00
ATOM   5566  H2  WAT  1833     -11.159  -1.249   2.701  1.00  0.00
TER
ATOM   5567  O   WAT  1834     -12.029  -2.986  -4.647  1.00  0.00
ATOM   5568  H1  WAT  1834     -11.533  -3.219  -3.862  1.00  0.00
ATOM   5569  H2  WAT  1834     -12.227  -3.825  -5.063  1.00  0.00
TER
ATOM   5570  O   WAT  1835     -10.600  -4.350  -2.113  1.00  0.00
ATOM   5571  H1  WAT  1835     -10.710  -4.504  -1.175  1.00  0.00
ATOM   5572  H2  WAT  1835      -9.840  -4.878  -2.356  1.00  0.00
TER
ATOM   5573  O   WAT  1836     -12.254  -8.410   4.345  1.00  0.00
ATOM   5574  H1  WAT  1836     -11.617  -7.797   4.711  1.00  0.00
ATOM   5575  H2  WAT  1836     -12.106  -8.374   3.400  1.00  0.00
TER
ATOM   5576  O   WAT  1837      -9.711  -6.519  -8.872  1.00  0.00
ATOM   5577  H1  WAT  1837      -8.786  -6.651  -9.081  1.00  0.00
ATOM   5578  H2  WAT  1837      -9.734  -6.440  -7.919  1.00  0.00
TER
ATOM   5579  O   WAT  1838      -9.637  -5.748  -6.247  1.00  0.00
ATOM   5580  H1  WAT  1838     -10.432  -5.813  -5.717  1.00  0.00
ATOM   5581  H2  WAT  1838      -9.433  -4.813  -6.258  1.00  0.00
TER
ATOM   5582  O   WAT  1839     -12.696   8.291  -2.253  1.00  0.00
ATOM   5583  H1  WAT  1839     -12.100   7.970  -2.929  1.00  0.00
ATOM   5584  H2  WAT  1839     -12.438   7.819  -1.462  1.00  0.00
TER
ATOM   5585  O   WAT  1840     -18.883  -7.258   7.253  1.00  0.00
ATOM   5586  H1  WAT  1840     -18.944  -6.665   8.002  1.00  0.00
ATOM   5587  H2  WAT  1840     -17.943  -7.365   7.108  1.00  0.00
TER
ATOM   5588  O   WAT  1841     -16.246  -7.601   6.892  1.00  0.00
ATOM   5589  H1  WAT  1841     -15.632  -7.283   6.230  1.00  0.00
ATOM   5590  H2  WAT  1841     -15.701  -8.086   7.512  1.00  0.00
TER
ATOM   5591  O   WAT  1842      -9.828   8.299   4.298  1.00  0.00
ATOM   5592  H1  WAT  1842     -10.323   8.695   3.581  1.00  0.00
ATOM   5593  H2  WAT  1842     -10.437   7.673   4.692  1.00  0.00
TER
ATOM   5594  O   WAT  1843     -15.505  -9.037   3.219  1.00  0.00
ATOM   5595  H1  WAT  1843     -16.379  -8.704   3.016  1.00  0.00
ATOM   5596  H2  WAT  1843     -15.614  -9.510   4.044  1.00  0.00
TER
ATOM   5597  O   WAT  1844     -14.598  -6.830   4.603  1.00  0.00
ATOM   5598  H1  WAT  1844     -14.927  -7.645   4.223  1.00  0.00
ATOM   5599  H2  WAT  1844     -13.650  -6.873   4.480  1.00  0.00
TER
ATOM   5600  O   WAT  1845     -12.144   8.941   1.577  1.00  0.00
ATOM   5601  H1  WAT  1845     -12.604   9.692   1.203  1.00  0.00
ATOM   5602  H2  WAT  1845     -12.773   8.222   1.518  1.00  0.00
TER
ATOM   5603  O   WAT  1846     -18.975   8.141   1.579  1.00  0.00
ATOM   5604  H1  WAT  1846     -18.688   7.886   0.702  1.00  0.00
ATOM   5605  H2  WAT  1846     -18.463   7.588   2.169  1.00  0.00
TER
ATOM   5606  O   WAT  1847     -17.758  -8.120   2.158  1.00  0.00
ATOM   5607  H1  WAT  1847     -18.540  -7.646   2.438  1.00  0.00
ATOM   5608  H2  WAT  1847     -18.051  -9.025   2.050  1.00  0.00
TER
ATOM   5609  O   WAT  1848     -13.205  -7.418   0.203  1.00  0.00
ATOM   5610  H1  WAT  1848     -12.765  -7.474  -0.645  1.00  0.00
ATOM   5611  H2  WAT  1848     -13.475  -6.502   0.274  1.00  0.00
TER
ATOM   5612  O   WAT  1849     -11.342  -7.787  -1.786  1.00  0.00
ATOM   5613  H1  WAT  1849     -11.403  -8.730  -1.933  1.00  0.00
ATOM   5614  H2  WAT  1849     -10.562  -7.679  -1.241  1.00  0.00
TER
ATOM   5615  O   WAT  1850     -15.370  -9.038  -1.092  1.00  0.00
ATOM   5616  H1  WAT  1850     -14.767  -8.465  -0.617  1.00  0.00
ATOM   5617  H2  WAT  1850     -16.110  -8.474  -1.314  1.00  0.00
TER
ATOM   5618  O   WAT  1851     -12.226  -8.635  -5.818  1.00  0.00
ATOM   5619  H1  WAT  1851     -12.031  -7.737  -5.551  1.00  0.00
ATOM   5620  H2  WAT  1851     -13.013  -8.867  -5.325  1.00  0.00
TER
ATOM   5621  O   WAT  1852     -18.908   9.062   8.945  1.00  0.00
ATOM   5622  H1  WAT  1852     -17.981   8.827   8.989  1.00  0.00
ATOM   5623  H2  WAT  1852     -18.923   9.889   8.464  1.00  0.00
TER
ATOM   5624  O   WAT  1853     -10.674   8.605  -4.057  1.00  0.00
ATOM   5625  H1  WAT  1853     -10.498   7.918  -4.701  1.00  0.00
ATOM   5626  H2  WAT  1853     -11.371   9.129  -4.450  1.00  0.00
TER
ATOM   5627  O   WAT  1854     -15.120  -8.858   9.288  1.00  0.00
ATOM   5628  H1  WAT  1854     -15.234  -8.539  10.183  1.00  0.00
ATOM   5629  H2  WAT  1854     -14.303  -8.457   8.991  1.00  0.00
TER
ATOM   5630  O   WAT  1855     -12.340   8.289   8.769  1.00  0.00
ATOM   5631  H1  WAT  1855     -11.548   7.794   8.562  1.00  0.00
ATOM   5632  H2  WAT  1855     -12.047   8.968   9.377  1.00  0.00
TER
ATOM   5633  O   WAT  1856     -18.083   0.939 -18.468  1.00  0.00
ATOM   5634  H1  WAT  1856     -18.858   0.459 -18.178  1.00  0.00
ATOM   5635  H2  WAT  1856     -17.431   0.260 -18.642  1.00  0.00
TER
ATOM   5636  O   WAT  1857     -14.062   5.345 -19.688  1.00  0.00
ATOM   5637  H1  WAT  1857     -14.524   4.574 -19.359  1.00  0.00
ATOM   5638  H2  WAT  1857     -13.249   5.372 -19.183  1.00  0.00
TER
ATOM   5639  O   WAT  1858     -17.835   7.631 -20.068  1.00  0.00
ATOM   5640  H1  WAT  1858     -18.454   8.087 -20.638  1.00  0.00
ATOM   5641  H2  WAT  1858     -16.980   7.786 -20.469  1.00  0.00
TER
ATOM   5642  O   WAT  1859     -18.642   3.615 -18.461  1.00  0.00
ATOM   5643  H1  WAT  1859     -18.711   2.674 -18.622  1.00  0.00
ATOM   5644  H2  WAT  1859     -17.880   3.705 -17.889  1.00  0.00
TER
ATOM   5645  O   WAT  1860     -17.611  -3.578 -18.234  1.00  0.00
ATOM   5646  H1  WAT  1860     -17.235  -4.451 -18.347  1.00  0.00
ATOM   5647  H2  WAT  1860     -17.709  -3.242 -19.125  1.00  0.00
TER
ATOM   5648  O   WAT  1861      -9.539  -4.066 -14.737  1.00  0.00
ATOM   5649  H1  WAT  1861     -10.244  -3.678 -15.255  1.00  0.00
ATOM   5650  H2  WAT  1861      -9.273  -3.371 -14.135  1.00  0.00
TER
ATOM   5651  O   WAT  1862     -13.593  -4.143 -18.528  1.00  0.00
ATOM   5652  H1  WAT  1862     -14.297  -3.855 -17.948  1.00  0.00
ATOM   5653  H2  WAT  1862     -13.231  -3.333 -18.889  1.00  0.00
TER
ATOM   5654  O   WAT  1863     -11.976   5.474 -16.266  1.00  0.00
ATOM   5655  H1  WAT  1863     -12.660   6.144 -16.274  1.00  0.00
ATOM   5656  H2  WAT  1863     -11.437   5.673 -17.031  1.00  0.00
TER
ATOM   5657  O   WAT  1864     -10.524  -4.698 -18.138  1.00  0.00
ATOM   5658  H1  WAT  1864     -11.471  -4.664 -18.006  1.00  0.00
ATOM   5659  H2  WAT  1864     -10.199  -3.884 -17.753  1.00  0.00
TER
ATOM   5660  O   WAT  1865     -14.440   7.319 -17.551  1.00  0.00
ATOM   5661  H1  WAT  1865     -14.428   6.915 -18.419  1.00  0.00
ATOM   5662  H2  WAT  1865     -14.993   8.094 -17.655  1.00  0.00
TER
ATOM   5663  O   WAT  1866     -15.042   2.222 -16.223  1.00  0.00
ATOM   5664  H1  WAT  1866     -14.625   2.008 -17.058  1.00  0.00
ATOM   5665  H2  WAT  1866     -14.318   2.479 -15.652  1.00  0.00
TER
ATOM   5666  O   WAT  1867     -11.096   0.621 -16.131  1.00  0.00
ATOM   5667  H1  WAT  1867     -11.924   0.690 -16.606  1.00  0.00
ATOM   5668  H2  WAT  1867     -10.501   1.206 -16.600  1.00  0.00
TER
ATOM   5669  O   WAT  1868     -14.131  -2.592 -15.186  1.00  0.00
ATOM   5670  H1  WAT  1868     -14.544  -1.767 -14.932  1.00  0.00
ATOM   5671  H2  WAT  1868     -14.864  -3.178 -15.378  1.00  0.00
TER
ATOM   5672  O   WAT  1869     -13.441   7.453 -14.498  1.00  0.00
ATOM   5673  H1  WAT  1869     -13.918   8.261 -14.690  1.00  0.00
ATOM   5674  H2  WAT  1869     -14.125   6.801 -14.345  1.00  0.00
TER
ATOM   5675  O   WAT  1870      -9.862   7.215  -9.429  1.00  0.00
ATOM   5676  H1  WAT  1870      -9.386   7.693  -8.750  1.00  0.00
ATOM   5677  H2  WAT  1870      -9.241   7.146 -10.154  1.00  0.00
TER
ATOM   5678  O   WAT  1871     -10.458   4.406 -12.269  1.00  0.00
ATOM   5679  H1  WAT  1871     -10.332   4.167 -13.187  1.00  0.00
ATOM   5680  H2  WAT  1871     -10.416   3.574 -11.796  1.00  0.00
TER
ATOM   5681  O   WAT  1872     -16.597   8.109 -13.699  1.00  0.00
ATOM   5682  H1  WAT  1872     -16.082   8.020 -12.897  1.00  0.00
ATOM   5683  H2  WAT  1872     -17.440   8.455 -13.406  1.00  0.00
TER
ATOM   5684  O   WAT  1873     -10.606  -3.541 -11.304  1.00  0.00
ATOM   5685  H1  WAT  1873     -11.221  -3.033 -11.832  1.00  0.00
ATOM   5686  H2  WAT  1873     -10.926  -4.441 -11.361  1.00  0.00
TER
ATOM   5687  O   WAT  1874     -18.544  -4.702 -13.837  1.00  0.00
ATOM   5688  H1  WAT  1874     -19.006  -4.493 -13.025  1.00  0.00
ATOM   5689  H2  WAT  1874     -18.947  -5.516 -14.140  1.00  0.00
TER
ATOM   5690  O   WAT  1875     -13.544  -3.481 -12.708  1.00  0.00
ATOM   5691  H1  WAT  1875     -14.395  -3.780 -12.387  1.00  0.00
ATOM   5692  H2  WAT  1875     -13.704  -3.237 -13.619  1.00  0.00
TER
ATOM   5693  O   WAT  1876     -16.449  -1.981 -10.608  1.00  0.00
ATOM   5694  H1  WAT  1876     -16.124  -2.814 -10.948  1.00  0.00
ATOM   5695  H2  WAT  1876     -15.661  -1.458 -10.460  1.00  0.00
TER
ATOM   5696  O   WAT  1877     -18.894  -5.052  -9.824  1.00  0.00
ATOM   5697  H1  WAT  1877     -19.585  -5.244  -9.189  1.00  0.00
ATOM   5698  H2  WAT  1877     -18.151  -4.768  -9.291  1.00  0.00
TER
ATOM   5699  O   WAT  1878     -16.618  -1.212 -16.988  1.00  0.00
ATOM   5700  H1  WAT  1878     -17.350  -0.703 -16.639  1.00  0.00
ATOM   5701  H2  WAT  1878     -17.016  -2.029 -17.289  1.00  0.00
TER
ATOM   5702  O   WAT  1879     -16.156  -5.758 -17.576  1.00  0.00
ATOM   5703  H1  WAT  1879     -16.138  -5.308 -16.732  1.00  0.00
ATOM   5704  H2  WAT  1879     -16.404  -6.658 -17.363  1.00  0.00
TER
ATOM   5705  O   WAT  1880     -12.728  -8.345 -11.737  1.00  0.00
ATOM   5706  H1  WAT  1880     -12.404  -9.076 -11.212  1.00  0.00
ATOM   5707  H2  WAT  1880     -12.693  -8.664 -12.639  1.00  0.00
TER
ATOM   5708  O   WAT  1881     -12.803   1.767 -18.129  1.00  0.00
ATOM   5709  H1  WAT  1881     -12.083   2.263 -18.519  1.00  0.00
ATOM   5710  H2  WAT  1881     -13.004   1.089 -18.773  1.00  0.00
TER
ATOM   5711  O   WAT  1882     -17.421   1.838 -12.242  1.00  0.00
ATOM   5712  H1  WAT  1882     -17.487   0.918 -12.496  1.00  0.00
ATOM   5713  H2  WAT  1882     -18.050   1.936 -11.527  1.00  0.00
TER
ATOM   5714  O   WAT  1883     -17.489   4.660 -12.492  1.00  0.00
ATOM   5715  H1  WAT  1883     -17.475   3.728 -12.710  1.00  0.00
ATOM   5716  H2  WAT  1883     -18.197   4.746 -11.853  1.00  0.00
TER
ATOM   5717  O   WAT  1884     -11.278   1.301 -13.145  1.00  0.00
ATOM   5718  H1  WAT  1884     -12.003   1.894 -13.342  1.00  0.00
ATOM   5719  H2  WAT  1884     -10.750   1.293 -13.943  1.00  0.00
TER
ATOM   5720  O   WAT  1885     -15.748   3.027 -19.646  1.00  0.00
ATOM   5721  H1  WAT  1885     -15.396   2.430 -20.306  1.00  0.00
ATOM   5722  H2  WAT  1885     -16.632   2.701 -19.475  1.00  0.00
TER
ATOM   5723  O   WAT  1886     -18.056   6.302 -15.397  1.00  0.00
ATOM   5724  H1  WAT  1886     -17.412   6.508 -14.720  1.00  0.00
ATOM   5725  H2  WAT  1886     -17.693   5.541 -15.850  1.00  0.00
TER
ATOM   5726  O   WAT  1887     -16.783   4.305 -16.680  1.00  0.00
ATOM   5727  H1  WAT  1887     -16.140   3.605 -16.567  1.00  0.00
ATOM   5728  H2  WAT  1887     -16.258   5.085 -16.860  1.00  0.00
TER
ATOM   5729  O   WAT  1888     -15.009   5.105 -13.476  1.00  0.00
ATOM   5730  H1  WAT  1888     -14.673   5.691 -12.798  1.00  0.00
ATOM   5731  H2  WAT  1888     -15.929   4.974 -13.246  1.00  0.00
TER
ATOM   5732  O   WAT  1889     -15.965  -4.614 -14.944  1.00  0.00
ATOM   5733  H1  WAT  1889     -15.596  -5.434 -14.616  1.00  0.00
ATOM   5734  H2  WAT  1889     -16.825  -4.553 -14.528  1.00  0.00
TER
ATOM   5735  O   WAT  1890     -19.004  -1.960 -14.720  1.00  0.00
ATOM   5736  H1  WAT  1890     -18.506  -1.485 -14.055  1.00  0.00
ATOM   5737  H2  WAT  1890     -18.862  -2.883 -14.513  1.00  0.00
TER
ATOM   5738  O   WAT  1891     -11.798  -5.743 -13.877  1.00  0.00
ATOM   5739  H1  WAT  1891     -12.300  -5.002 -13.538  1.00  0.00
ATOM   5740  H2  WAT  1891     -10.982  -5.354 -14.193  1.00  0.00
TER
ATOM   5741  O   WAT  1892     -13.505  -0.499 -20.431  1.00  0.00
ATOM   5742  H1  WAT  1892     -14.446  -0.484 -20.256  1.00  0.00
ATOM   5743  H2  WAT  1892     -13.191  -1.286 -19.985  1.00  0.00
TER
ATOM   5744  O   WAT  1893     -11.503   6.671 -18.755  1.00  0.00
ATOM   5745  H1  WAT  1893     -11.378   7.495 -18.283  1.00  0.00
ATOM   5746  H2  WAT  1893     -10.636   6.460 -19.103  1.00  0.00
TER
ATOM   5747  O   WAT  1894     -16.189   4.057  -9.948  1.00  0.00
ATOM   5748  H1  WAT  1894     -16.795   4.080 -10.688  1.00  0.00
ATOM   5749  H2  WAT  1894     -16.493   3.325  -9.411  1.00  0.00
TER
ATOM   5750  O   WAT  1895     -14.759   7.785 -11.337  1.00  0.00
ATOM   5751  H1  WAT  1895     -13.807   7.701 -11.387  1.00  0.00
ATOM   5752  H2  WAT  1895     -14.906   8.449 -10.663  1.00  0.00
TER
ATOM   5753  O   WAT  1896     -13.109   3.574 -10.861  1.00  0.00
ATOM   5754  H1  WAT  1896     -12.368   3.912 -11.364  1.00  0.00
ATOM   5755  H2  WAT  1896     -13.872   3.743 -11.414  1.00  0.00
TER
ATOM   5756  O   WAT  1897     -14.435   1.626 -12.325  1.00  0.00
ATOM   5757  H1  WAT  1897     -14.021   1.780 -11.476  1.00  0.00
ATOM   5758  H2  WAT  1897     -15.370   1.751 -12.162  1.00  0.00
TER
ATOM   5759  O   WAT  1898     -13.963  -1.035 -10.321  1.00  0.00
ATOM   5760  H1  WAT  1898     -13.381  -1.790 -10.409  1.00  0.00
ATOM   5761  H2  WAT  1898     -13.786  -0.504 -11.098  1.00  0.00
TER
ATOM   5762  O   WAT  1899     -17.337  -0.691 -12.972  1.00  0.00
ATOM   5763  H1  WAT  1899     -17.217  -1.287 -12.232  1.00  0.00
ATOM   5764  H2  WAT  1899     -16.478  -0.654 -13.391  1.00  0.00
TER
ATOM   5765  O   WAT  1900     -14.998  -0.137 -14.395  1.00  0.00
ATOM   5766  H1  WAT  1900     -15.525   0.387 -14.999  1.00  0.00
ATOM   5767  H2  WAT  1900     -14.655   0.496 -13.764  1.00  0.00
TER
ATOM   5768  O   WAT  1901     -15.751  -4.532 -11.481  1.00  0.00
ATOM   5769  H1  WAT  1901     -16.439  -5.194 -11.546  1.00  0.00
ATOM   5770  H2  WAT  1901     -15.030  -4.978 -11.036  1.00  0.00
TER
ATOM   5771  O   WAT  1902     -11.438   6.814 -12.652  1.00  0.00
ATOM   5772  H1  WAT  1902     -12.038   6.874 -13.395  1.00  0.00
ATOM   5773  H2  WAT  1902     -11.309   5.875 -12.522  1.00  0.00
TER
ATOM   5774  O   WAT  1903      -9.737   2.156 -19.967  1.00  0.00
ATOM   5775  H1  WAT  1903      -9.366   1.373 -20.374  1.00  0.00
ATOM   5776  H2  WAT  1903      -9.096   2.845 -20.145  1.00  0.00
TER
ATOM   5777  O   WAT  1904     -12.753   3.539 -14.554  1.00  0.00
ATOM   5778  H1  WAT  1904     -13.567   3.969 -14.292  1.00  0.00
ATOM   5779  H2  WAT  1904     -12.346   4.151 -15.167  1.00  0.00
TER
ATOM   5780  O   WAT  1905     -11.404  -1.322 -13.027  1.00  0.00
ATOM   5781  H1  WAT  1905     -11.636  -1.550 -13.927  1.00  0.00
ATOM   5782  H2  WAT  1905     -11.144  -0.402 -13.073  1.00  0.00
TER
ATOM   5783  O   WAT  1906     -12.965  -6.096 -10.249  1.00  0.00
ATOM   5784  H1  WAT  1906     -12.088  -6.088  -9.866  1.00  0.00
ATOM   5785  H2  WAT  1906     -12.953  -6.833 -10.860  1.00  0.00
TER
ATOM   5786  O   WAT  1907     -11.519  -2.243 -19.360  1.00  0.00
ATOM   5787  H1  WAT  1907     -10.995  -2.737 -19.991  1.00  0.00
ATOM   5788  H2  WAT  1907     -10.933  -2.108 -18.616  1.00  0.00
TER
ATOM   5789  O   WAT  1908     -11.340  -2.159 -15.838  1.00  0.00
ATOM   5790  H1  WAT  1908     -12.290  -2.193 -15.724  1.00  0.00
ATOM   5791  H2  WAT  1908     -11.159  -1.249 -16.073  1.00  0.00
TER
ATOM   5792  O   WAT  1909     -12.254  -8.410 -14.429  1.00  0.00
ATOM   5793  H1  WAT  1909     -11.617  -7.797 -14.063  1.00  0.00
ATOM   5794  H2  WAT  1909     -12.106  -8.374 -15.374  1.00  0.00
TER
ATOM   5795  O   WAT  1910     -18.883  -7.258 -11.522  1.00  0.00
ATOM   5796  H1  WAT  1910     -18.944  -6.665 -10.772  1.00  0.00
ATOM   5797  H2  WAT  1910     -17.943  -7.365 -11.667  1.00  0.00
TER
ATOM   5798  O   WAT  1911     -16.246  -7.601 -11.882  1.00  0.00
ATOM   5799  H1  WAT  1911     -15.632  -7.283 -12.544  1.00  0.00
ATOM   5800  H2  WAT  1911     -15.701  -8.086 -11.263  1.00  0.00
TER
ATOM   5801  O   WAT  1912      -9.828   8.299 -14.476  1.00  0.00
ATOM   5802  H1  WAT  1912     -10.323   8.695 -15.193  1.00  0.00
ATOM   5803  H2  WAT  1912     -10.437   7.673 -14.082  1.00  0.00
TER
ATOM   5804  O   WAT  1913     -15.505  -9.037 -15.555  1.00  0.00
ATOM   5805  H1  WAT  1913     -16.379  -8.704 -15.758  1.00  0.00
ATOM   5806  H2  WAT  1913     -15.614  -9.510 -14.730  1.00  0.00
TER
ATOM   5807  O   WAT  1914     -14.598  -6.830 -14.171  1.00  0.00
ATOM   5808  H1  WAT  1914     -14.927  -7.645 -14.551  1.00  0.00
ATOM   5809  H2  WAT  1914     -13.650  -6.873 -14.295  1.00  0.00
TER
ATOM   5810  O   WAT  1915     -12.144   8.941 -17.197  1.00  0.00
ATOM   5811  H1  WAT  1915     -12.604   9.692 -17.572  1.00  0.00
ATOM   5812  H2  WAT  1915     -12.773   8.222 -17.256  1.00  0.00
TER
ATOM   5813  O   WAT  1916     -18.975   8.141 -17.196  1.00  0.00
ATOM   5814  H1  WAT  1916     -18.688   7.886 -18.072  1.00  0.00
ATOM   5815  H2  WAT  1916     -18.463   7.588 -16.605  1.00  0.00
TER
ATOM   5816  O   WAT  1917     -17.758  -8.120 -16.616  1.00  0.00
ATOM   5817  H1  WAT  1917     -18.540  -7.646 -16.336  1.00  0.00
ATOM   5818  H2  WAT  1917     -18.051  -9.025 -16.725  1.00  0.00
TER
ATOM   5819  O   WAT  1918     -13.205  -7.418 -18.571  1.00  0.00
ATOM   5820  H1  WAT  1918     -12.765  -7.474 -19.419  1.00  0.00
ATOM   5821  H2  WAT  1918     -13.475  -6.502 -18.500  1.00  0.00
TER
ATOM   5822  O   WAT  1919     -11.342  -7.787 -20.560  1.00  0.00
ATOM   5823  H1  WAT  1919     -11.403  -8.730 -20.707  1.00  0.00
ATOM   5824  H2  WAT  1919     -10.562  -7.679 -20.015  1.00  0.00
TER
ATOM   5825  O   WAT  1920     -15.370  -9.038 -19.866  1.00  0.00
ATOM   5826  H1  WAT  1920     -14.767  -8.465 -19.391  1.00  0.00
ATOM   5827  H2  WAT  1920     -16.110  -8.474 -20.089  1.00  0.00
TER
ATOM   5828  O   WAT  1921     -18.908   9.062  -9.829  1.00  0.00
ATOM   5829  H1  WAT  1921     -17.981   8.827  -9.785  1.00  0.00
ATOM   5830  H2  WAT  1921     -18.923   9.889 -10.310  1.00  0.00
TER
ATOM   5831  O   WAT  1922     -15.120  -8.858  -9.487  1.00  0.00
ATOM   5832  H1  WAT  1922     -15.234  -8.539  -8.592  1.00  0.00
ATOM   5833  H2  WAT  1922     -14.303  -8.457  -9.783  1.00  0.00
TER
ATOM   5834  O   WAT  1923     -12.340   8.289 -10.005  1.00  0.00
ATOM   5835  H1  WAT  1923     -11.548   7.794 -10.212  1.00  0.00
ATOM   5836  H2  WAT  1923     -12.047   8.968  -9.397  1.00  0.00
TER
ATOM   5837  O   WAT  1924     -16.214 -19.613  17.200  1.00  0.00
ATOM   5838  H1  WAT  1924     -16.295 -20.528  16.929  1.00  0.00
ATOM   5839  H2  WAT  1924     -16.628 -19.116  16.494  1.00  0.00
TER
ATOM   5840  O   WAT  1925     -18.083 -17.835  19.081  1.00  0.00
ATOM   5841  H1  WAT  1925     -18.858 -18.315  19.371  1.00  0.00
ATOM   5842  H2  WAT  1925     -17.431 -18.515  18.906  1.00  0.00
TER
ATOM   5843  O   WAT  1926     -14.062 -13.429  17.861  1.00  0.00
ATOM   5844  H1  WAT  1926     -14.524 -14.200  18.189  1.00  0.00
ATOM   5845  H2  WAT  1926     -13.249 -13.403  18.366  1.00  0.00
TER
ATOM   5846  O   WAT  1927     -17.835 -11.143  17.481  1.00  0.00
ATOM   5847  H1  WAT  1927     -18.454 -10.688  16.910  1.00  0.00
ATOM   5848  H2  WAT  1927     -16.980 -10.988  17.080  1.00  0.00
TER
ATOM   5849  O   WAT  1928     -18.642 -15.159  19.088  1.00  0.00
ATOM   5850  H1  WAT  1928     -18.711 -16.100  18.927  1.00  0.00
ATOM   5851  H2  WAT  1928     -17.880 -15.069  19.660  1.00  0.00
TER
ATOM   5852  O   WAT  1929     -16.969 -16.259  14.874  1.00  0.00
ATOM   5853  H1  WAT  1929     -17.587 -15.795  14.310  1.00  0.00
ATOM   5854  H2  WAT  1929     -16.457 -15.567  15.291  1.00  0.00
TER
[truncated: 28,910 more chars]
