# Supplementary material for: Accuracy and Precision of Alchemical Relative Free Energy Predictions with and without Replica‐Exchange
Source: Adv Theory Simul. 2019 Nov 27;3(1):1900195. doi: 10.1002/adts.201900195 (PMC8427472; doi:10.1002/adts.201900195)
Supplement: Supplementary file 1 — Supporting Information [file ADTS-3-1900195-s001.gz › BRD4/ligand/l8-l9/build/complex.pdb]

ATOM      1  C8  L8      1      -0.631  -0.895  -3.021  1.00  0.00
ATOM      2  C7  L8      1      -0.102   0.249  -2.392  1.00  0.00
ATOM      3  H30 L8      1      -0.724   0.770  -1.680  1.00  0.00
ATOM      4  H31 L8      1      -1.635  -1.220  -2.789  1.00  0.00
ATOM      5  C9  L8      1       0.145  -1.616  -3.948  1.00  0.00
ATOM      6  H32 L8      1      -0.262  -2.494  -4.431  1.00  0.00
ATOM      7  C10 L8      1       1.454  -1.189  -4.244  1.00  0.00
ATOM      8  H33 L8      1       2.054  -1.740  -4.955  1.00  0.00
ATOM      9  C11 L8      1       1.983  -0.046  -3.614  1.00  0.00
ATOM     10  H34 L8      1       2.991   0.263  -3.854  1.00  0.00
ATOM     11  C6  L8      1       1.214   0.683  -2.683  1.00  0.00
ATOM     12  N5  L8      1       1.799   1.807  -2.080  1.00  0.00
ATOM     13  H29 L8      1       2.758   2.052  -2.310  1.00  0.00
ATOM     14  C4  L8      1       1.116   2.614  -1.071  1.00  0.00
ATOM     15  H23 L8      1       0.093   2.780  -1.413  1.00  0.00
ATOM     16  C3  L8      1       1.774   3.993  -0.938  1.00  0.00
ATOM     17  H27 L8      1       1.864   4.474  -1.913  1.00  0.00
ATOM     18  H28 L8      1       2.794   3.855  -0.574  1.00  0.00
ATOM     19  C2  L8      1       1.004   4.932   0.029  1.00  0.00
ATOM     20  C1  L8      1       1.958   5.952   0.681  1.00  0.00
ATOM     21  H24 L8      1       2.523   6.498  -0.074  1.00  0.00
ATOM     22  H25 L8      1       1.416   6.688   1.275  1.00  0.00
ATOM     23  H26 L8      1       2.674   5.459   1.340  1.00  0.00
ATOM     24  H22 L8      1       0.309   5.484  -0.609  1.00  0.00
ATOM     25  N18 L8      1       0.207   4.211   1.057  1.00  0.00
ATOM     26  C19 L8      1      -0.952   4.780   1.504  1.00  0.00
ATOM     27  C20 L8      1      -2.007   3.928   2.238  1.00  0.00
ATOM     28 C183 L8      1      -2.766   4.700   3.333  1.00  0.00
ATOM     29 H184 L8      1      -3.538   4.075   3.782  1.00  0.00
ATOM     30 H185 L8      1      -2.097   5.021   4.132  1.00  0.00
ATOM     31 H186 L8      1      -3.254   5.587   2.926  1.00  0.00
ATOM     32  H41 L8      1      -2.001   2.912   1.844  1.00  0.00
ATOM     33  H39 L8      1      -1.743   3.869   3.293  1.00  0.00
ATOM     34  O21 L8      1      -1.215   5.974   1.312  1.00  0.00
ATOM     35  C17 L8      1       0.595   2.866   1.375  1.00  0.00
ATOM     36  C16 L8      1       0.607   2.383   2.705  1.00  0.00
ATOM     37  C15 L8      1       0.998   1.060   2.981  1.00  0.00
ATOM     38  H37 L8      1       0.976   0.712   4.004  1.00  0.00
ATOM     39  H38 L8      1       0.325   3.022   3.529  1.00  0.00
ATOM     40  C12 L8      1       1.040   2.021   0.333  1.00  0.00
ATOM     41  C13 L8      1       1.443   0.698   0.627  1.00  0.00
ATOM     42  H35 L8      1       1.798   0.056  -0.164  1.00  0.00
ATOM     43  C14 L8      1       1.413   0.194   1.946  1.00  0.00
ATOM     44 C105 L8      1       1.818  -1.198   2.231  1.00  0.00
ATOM     45 C106 L8      1       2.730  -1.873   1.389  1.00  0.00
ATOM     46 C107 L8      1       3.119  -3.200   1.658  1.00  0.00
ATOM     47 H114 L8      1       3.817  -3.692   0.996  1.00  0.00
ATOM     48 H113 L8      1       3.136  -1.376   0.519  1.00  0.00
ATOM     49 C104 L8      1       1.308  -1.893   3.349  1.00  0.00
ATOM     50 H112 L8      1       0.615  -1.404   4.020  1.00  0.00
ATOM     51 C103 L8      1       1.694  -3.220   3.622  1.00  0.00
ATOM     52 H111 L8      1       1.272  -3.699   4.494  1.00  0.00
ATOM     53 C102 L8      1       2.608  -3.889   2.774  1.00  0.00
ATOM     54 O115 L8      1       3.040  -5.184   2.963  1.00  0.00
ATOM     55 C101 L8      1       2.536  -5.900   4.084  1.00  0.00
ATOM     56 H108 L8      1       2.805  -5.415   5.023  1.00  0.00
ATOM     57 H109 L8      1       1.451  -6.010   4.033  1.00  0.00
ATOM     58 H110 L8      1       2.966  -6.901   4.097  1.00  0.00
ATOM     59  T12 L8      1      -2.036   3.943   2.231  1.00  0.00
ATOM     60  T10 L8      1      -2.217   4.421   3.684  1.00  0.00
ATOM     61  T13 L8      1      -2.925   3.787   4.219  1.00  0.00
ATOM     62  T14 L8      1      -1.278   4.398   4.237  1.00  0.00
ATOM     63  T15 L8      1      -2.595   5.444   3.724  1.00  0.00
ATOM     64  T11 L8      1      -3.372   4.023   1.470  1.00  0.00
ATOM     65  T16 L8      1      -4.126   3.386   1.934  1.00  0.00
ATOM     66  T17 L8      1      -3.258   3.694   0.436  1.00  0.00
ATOM     67  T18 L8      1      -3.766   5.040   1.451  1.00  0.00
ATOM     68  T19 L8      1      -1.773   2.888   2.248  1.00  0.00
TER
ATOM     69  O   WAT     2      11.892  14.970  13.709  1.00  0.00
ATOM     70  H1  WAT     2      11.004  15.312  13.607  1.00  0.00
ATOM     71  H2  WAT     2      12.176  14.770  12.817  1.00  0.00
TER
ATOM     72  O   WAT     3       9.855  17.571  19.593  1.00  0.00
ATOM     73  H1  WAT     3      10.427  16.803  19.593  1.00  0.00
ATOM     74  H2  WAT     3       9.855  17.870  18.683  1.00  0.00
TER
ATOM     75  O   WAT     4      14.068  13.553  14.743  1.00  0.00
ATOM     76  H1  WAT     4      14.175  14.454  15.049  1.00  0.00
ATOM     77  H2  WAT     4      13.157  13.505  14.452  1.00  0.00
TER
ATOM     78  O   WAT     5      15.909  16.522  19.075  1.00  0.00
ATOM     79  H1  WAT     5      16.417  17.020  19.716  1.00  0.00
ATOM     80  H2  WAT     5      16.440  15.746  18.899  1.00  0.00
TER
ATOM     81  O   WAT     6      17.557  10.361  17.673  1.00  0.00
ATOM     82  H1  WAT     6      17.864   9.806  16.956  1.00  0.00
ATOM     83  H2  WAT     6      16.627  10.496  17.490  1.00  0.00
TER
ATOM     84  O   WAT     7      15.551  18.953  17.191  1.00  0.00
ATOM     85  H1  WAT     7      15.146  18.240  16.695  1.00  0.00
ATOM     86  H2  WAT     7      15.637  18.608  18.080  1.00  0.00
TER
ATOM     87  O   WAT     8      12.251  17.847  14.692  1.00  0.00
ATOM     88  H1  WAT     8      12.131  18.573  14.080  1.00  0.00
ATOM     89  H2  WAT     8      11.941  17.077  14.214  1.00  0.00
TER
ATOM     90  O   WAT     9      14.717  11.191  18.074  1.00  0.00
ATOM     91  H1  WAT     9      14.274  11.972  17.742  1.00  0.00
ATOM     92  H2  WAT     9      15.276  11.514  18.781  1.00  0.00
TER
ATOM     93  O   WAT    10      17.833  10.812  12.955  1.00  0.00
ATOM     94  H1  WAT    10      17.209  10.808  13.680  1.00  0.00
ATOM     95  H2  WAT    10      17.746   9.945  12.558  1.00  0.00
TER
ATOM     96  O   WAT    11      16.755  11.735  19.933  1.00  0.00
ATOM     97  H1  WAT    11      17.052  12.642  19.852  1.00  0.00
ATOM     98  H2  WAT    11      17.304  11.247  19.319  1.00  0.00
TER
ATOM     99  O   WAT    12      14.509  16.314  15.802  1.00  0.00
ATOM    100  H1  WAT    12      14.283  16.098  16.707  1.00  0.00
ATOM    101  H2  WAT    12      13.728  16.747  15.457  1.00  0.00
TER
ATOM    102  O   WAT    13       9.381  11.547  18.654  1.00  0.00
ATOM    103  H1  WAT    13       9.093  12.117  19.367  1.00  0.00
ATOM    104  H2  WAT    13      10.126  11.067  19.018  1.00  0.00
TER
ATOM    105  O   WAT    14       9.568  15.489   9.865  1.00  0.00
ATOM    106  H1  WAT    14       9.486  16.432  10.006  1.00  0.00
ATOM    107  H2  WAT    14       9.217  15.346   8.986  1.00  0.00
TER
ATOM    108  O   WAT    15      17.368  14.223  18.932  1.00  0.00
ATOM    109  H1  WAT    15      17.372  13.782  18.082  1.00  0.00
ATOM    110  H2  WAT    15      18.263  14.544  19.039  1.00  0.00
TER
ATOM    111  O   WAT    16      13.219  14.105  17.891  1.00  0.00
ATOM    112  H1  WAT    16      12.879  14.583  18.648  1.00  0.00
ATOM    113  H2  WAT    16      12.456  13.652  17.531  1.00  0.00
TER
ATOM    114  O   WAT    17      17.430  15.224  11.922  1.00  0.00
ATOM    115  H1  WAT    17      17.552  15.182  12.871  1.00  0.00
ATOM    116  H2  WAT    17      17.045  16.086  11.767  1.00  0.00
TER
ATOM    117  O   WAT    18      16.442  17.534  11.321  1.00  0.00
ATOM    118  H1  WAT    18      15.874  17.086  10.694  1.00  0.00
ATOM    119  H2  WAT    18      17.151  17.893  10.787  1.00  0.00
TER
ATOM    120  O   WAT    19      10.533  13.027  16.808  1.00  0.00
ATOM    121  H1  WAT    19      10.248  12.663  17.646  1.00  0.00
ATOM    122  H2  WAT    19      10.471  12.295  16.194  1.00  0.00
TER
ATOM    123  O   WAT    20      13.987  21.530  13.593  1.00  0.00
ATOM    124  H1  WAT    20      13.213  20.990  13.433  1.00  0.00
ATOM    125  H2  WAT    20      14.717  21.010  13.255  1.00  0.00
TER
ATOM    126  O   WAT    21      14.031  21.198  17.231  1.00  0.00
ATOM    127  H1  WAT    21      14.549  20.395  17.177  1.00  0.00
ATOM    128  H2  WAT    21      13.579  21.136  18.073  1.00  0.00
TER
ATOM    129  O   WAT    22      10.026  18.163  10.767  1.00  0.00
ATOM    130  H1  WAT    22      10.896  18.446  11.051  1.00  0.00
ATOM    131  H2  WAT    22       9.535  18.977  10.652  1.00  0.00
TER
ATOM    132  O   WAT    23      17.190  19.550  14.888  1.00  0.00
ATOM    133  H1  WAT    23      17.646  20.361  15.114  1.00  0.00
ATOM    134  H2  WAT    23      16.839  19.233  15.720  1.00  0.00
TER
ATOM    135  O   WAT    24      13.091   9.894  15.360  1.00  0.00
ATOM    136  H1  WAT    24      12.962   9.886  16.309  1.00  0.00
ATOM    137  H2  WAT    24      12.267  10.232  15.010  1.00  0.00
TER
ATOM    138  O   WAT    25      12.011  19.980  12.896  1.00  0.00
ATOM    139  H1  WAT    25      11.404  20.720  12.905  1.00  0.00
ATOM    140  H2  WAT    25      12.486  20.070  12.069  1.00  0.00
TER
ATOM    141  O   WAT    26      16.919  15.380  14.796  1.00  0.00
ATOM    142  H1  WAT    26      16.210  15.848  15.237  1.00  0.00
ATOM    143  H2  WAT    26      17.203  14.722  15.430  1.00  0.00
TER
ATOM    144  O   WAT    27      15.122  13.688  12.171  1.00  0.00
ATOM    145  H1  WAT    27      15.971  14.125  12.105  1.00  0.00
ATOM    146  H2  WAT    27      14.755  14.000  12.998  1.00  0.00
TER
ATOM    147  O   WAT    28      14.021  19.942  10.644  1.00  0.00
ATOM    148  H1  WAT    28      14.788  19.830  11.207  1.00  0.00
ATOM    149  H2  WAT    28      14.099  19.245   9.992  1.00  0.00
TER
ATOM    150  O   WAT    29      12.716  17.374  11.328  1.00  0.00
ATOM    151  H1  WAT    29      12.796  16.427  11.439  1.00  0.00
ATOM    152  H2  WAT    29      13.608  17.705  11.434  1.00  0.00
TER
ATOM    153  O   WAT    30      17.146  21.917  10.118  1.00  0.00
ATOM    154  H1  WAT    30      17.041  21.302  10.844  1.00  0.00
ATOM    155  H2  WAT    30      16.978  21.394   9.334  1.00  0.00
TER
ATOM    156  O   WAT    31      16.053  19.938  12.619  1.00  0.00
ATOM    157  H1  WAT    31      16.475  19.772  13.462  1.00  0.00
ATOM    158  H2  WAT    31      16.178  19.128  12.124  1.00  0.00
TER
ATOM    159  O   WAT    32      18.566  18.962   9.866  1.00  0.00
ATOM    160  H1  WAT    32      19.087  18.247   9.500  1.00  0.00
ATOM    161  H2  WAT    32      19.213  19.600  10.166  1.00  0.00
TER
ATOM    162  O   WAT    33      14.949  16.011   9.564  1.00  0.00
ATOM    163  H1  WAT    33      14.748  15.148   9.926  1.00  0.00
ATOM    164  H2  WAT    33      14.778  15.925   8.627  1.00  0.00
TER
ATOM    165  O   WAT    34      13.747  13.111   9.552  1.00  0.00
ATOM    166  H1  WAT    34      14.050  13.118   8.644  1.00  0.00
ATOM    167  H2  WAT    34      14.487  12.761  10.049  1.00  0.00
TER
ATOM    168  O   WAT    35      16.966  12.055  10.538  1.00  0.00
ATOM    169  H1  WAT    35      16.618  11.377   9.958  1.00  0.00
ATOM    170  H2  WAT    35      17.167  11.594  11.352  1.00  0.00
TER
ATOM    171  O   WAT    36      10.307  18.584  16.934  1.00  0.00
ATOM    172  H1  WAT    36       9.651  18.315  16.290  1.00  0.00
ATOM    173  H2  WAT    36      11.144  18.474  16.485  1.00  0.00
TER
ATOM    174  O   WAT    37       9.520  15.794  12.877  1.00  0.00
ATOM    175  H1  WAT    37       8.617  16.057  12.702  1.00  0.00
ATOM    176  H2  WAT    37      10.004  16.065  12.097  1.00  0.00
TER
ATOM    177  O   WAT    38      12.063  14.850  10.786  1.00  0.00
ATOM    178  H1  WAT    38      12.772  14.428  10.301  1.00  0.00
ATOM    179  H2  WAT    38      11.347  14.918  10.155  1.00  0.00
TER
ATOM    180  O   WAT    39      11.710  10.904   9.827  1.00  0.00
ATOM    181  H1  WAT    39      12.433  11.445  10.145  1.00  0.00
ATOM    182  H2  WAT    39      11.983  10.630   8.951  1.00  0.00
TER
ATOM    183  O   WAT    40      11.135  10.943  13.420  1.00  0.00
ATOM    184  H1  WAT    40      11.893  11.056  12.847  1.00  0.00
ATOM    185  H2  WAT    40      10.673  11.780  13.374  1.00  0.00
TER
ATOM    186  O   WAT    41      17.677  13.057  16.410  1.00  0.00
ATOM    187  H1  WAT    41      16.864  12.683  16.070  1.00  0.00
ATOM    188  H2  WAT    41      18.181  12.302  16.712  1.00  0.00
TER
ATOM    189  O   WAT    42      13.508  11.470  11.960  1.00  0.00
ATOM    190  H1  WAT    42      14.037  10.683  11.831  1.00  0.00
ATOM    191  H2  WAT    42      14.141  12.149  12.194  1.00  0.00
TER
ATOM    192  O   WAT    43      15.701  11.207  15.015  1.00  0.00
ATOM    193  H1  WAT    43      15.072  10.506  15.182  1.00  0.00
ATOM    194  H2  WAT    43      15.162  11.968  14.798  1.00  0.00
TER
ATOM    195  O   WAT    44      13.483  20.010   1.150  1.00  0.00
ATOM    196  H1  WAT    44      12.651  19.755   1.550  1.00  0.00
ATOM    197  H2  WAT    44      14.091  20.081   1.886  1.00  0.00
TER
ATOM    198  O   WAT    45      11.892  14.970  -5.066  1.00  0.00
ATOM    199  H1  WAT    45      11.004  15.312  -5.168  1.00  0.00
ATOM    200  H2  WAT    45      12.176  14.770  -5.958  1.00  0.00
TER
ATOM    201  O   WAT    46       9.855  17.571   0.818  1.00  0.00
ATOM    202  H1  WAT    46      10.427  16.803   0.819  1.00  0.00
ATOM    203  H2  WAT    46       9.855  17.870  -0.091  1.00  0.00
TER
ATOM    204  O   WAT    47      11.098  12.979   2.605  1.00  0.00
ATOM    205  H1  WAT    47      10.918  12.082   2.886  1.00  0.00
ATOM    206  H2  WAT    47      10.696  13.527   3.280  1.00  0.00
TER
ATOM    207  O   WAT    48      14.068  13.553  -4.032  1.00  0.00
ATOM    208  H1  WAT    48      14.175  14.454  -3.725  1.00  0.00
ATOM    209  H2  WAT    48      13.157  13.505  -4.322  1.00  0.00
TER
ATOM    210  O   WAT    49      11.716  15.475   1.213  1.00  0.00
ATOM    211  H1  WAT    49      12.397  15.739   1.832  1.00  0.00
ATOM    212  H2  WAT    49      11.401  14.635   1.547  1.00  0.00
TER
ATOM    213  O   WAT    50      15.909  16.522   0.301  1.00  0.00
ATOM    214  H1  WAT    50      16.417  17.020   0.941  1.00  0.00
ATOM    215  H2  WAT    50      16.440  15.746   0.125  1.00  0.00
TER
ATOM    216  O   WAT    51      14.192  11.162   4.567  1.00  0.00
ATOM    217  H1  WAT    51      14.194  11.679   3.762  1.00  0.00
ATOM    218  H2  WAT    51      13.363  10.685   4.544  1.00  0.00
TER
ATOM    219  O   WAT    52      15.443  20.802   2.744  1.00  0.00
ATOM    220  H1  WAT    52      15.110  21.428   3.387  1.00  0.00
ATOM    221  H2  WAT    52      15.619  21.328   1.965  1.00  0.00
TER
ATOM    222  O   WAT    53      13.874  12.873   2.574  1.00  0.00
ATOM    223  H1  WAT    53      14.216  13.717   2.279  1.00  0.00
ATOM    224  H2  WAT    53      12.936  13.021   2.691  1.00  0.00
TER
ATOM    225  O   WAT    54      17.557  10.361  -1.101  1.00  0.00
ATOM    226  H1  WAT    54      17.864   9.806  -1.818  1.00  0.00
ATOM    227  H2  WAT    54      16.627  10.496  -1.284  1.00  0.00
TER
ATOM    228  O   WAT    55      15.551  18.953  -1.583  1.00  0.00
ATOM    229  H1  WAT    55      15.146  18.240  -2.079  1.00  0.00
ATOM    230  H2  WAT    55      15.637  18.608  -0.695  1.00  0.00
TER
ATOM    231  O   WAT    56      14.263  15.727   2.196  1.00  0.00
ATOM    232  H1  WAT    56      14.815  15.836   1.422  1.00  0.00
ATOM    233  H2  WAT    56      14.778  16.101   2.912  1.00  0.00
TER
ATOM    234  O   WAT    57      13.938  19.249   5.807  1.00  0.00
ATOM    235  H1  WAT    57      13.798  20.121   6.176  1.00  0.00
ATOM    236  H2  WAT    57      13.056  18.906   5.662  1.00  0.00
TER
ATOM    237  O   WAT    58      12.251  17.847  -4.083  1.00  0.00
ATOM    238  H1  WAT    58      12.131  18.573  -4.695  1.00  0.00
ATOM    239  H2  WAT    58      11.941  17.077  -4.560  1.00  0.00
TER
ATOM    240  O   WAT    59       9.890  21.019   1.724  1.00  0.00
ATOM    241  H1  WAT    59       9.968  21.153   0.780  1.00  0.00
ATOM    242  H2  WAT    59      10.504  20.310   1.917  1.00  0.00
TER
ATOM    243  O   WAT    60       9.945  22.060   4.264  1.00  0.00
ATOM    244  H1  WAT    60      10.109  21.591   3.445  1.00  0.00
ATOM    245  H2  WAT    60      10.411  21.552   4.928  1.00  0.00
TER
ATOM    246  O   WAT    61      14.717  11.191  -0.700  1.00  0.00
ATOM    247  H1  WAT    61      14.274  11.972  -1.032  1.00  0.00
ATOM    248  H2  WAT    61      15.276  11.514   0.007  1.00  0.00
TER
ATOM    249  O   WAT    62      19.004  14.057   4.903  1.00  0.00
ATOM    250  H1  WAT    62      18.542  14.266   5.715  1.00  0.00
ATOM    251  H2  WAT    62      18.602  13.243   4.600  1.00  0.00
TER
ATOM    252  O   WAT    63      17.833  10.812  -5.820  1.00  0.00
ATOM    253  H1  WAT    63      17.209  10.808  -5.094  1.00  0.00
ATOM    254  H2  WAT    63      17.746   9.945  -6.216  1.00  0.00
TER
ATOM    255  O   WAT    64      16.755  11.735   1.159  1.00  0.00
ATOM    256  H1  WAT    64      17.052  12.642   1.078  1.00  0.00
ATOM    257  H2  WAT    64      17.304  11.247   0.545  1.00  0.00
TER
ATOM    258  O   WAT    65      14.509  16.314  -2.972  1.00  0.00
ATOM    259  H1  WAT    65      14.283  16.098  -2.068  1.00  0.00
ATOM    260  H2  WAT    65      13.728  16.747  -3.318  1.00  0.00
TER
ATOM    261  O   WAT    66      16.949  17.212   7.694  1.00  0.00
ATOM    262  H1  WAT    66      16.853  16.272   7.544  1.00  0.00
ATOM    263  H2  WAT    66      17.792  17.434   7.299  1.00  0.00
TER
ATOM    264  O   WAT    67      12.080  13.624   5.847  1.00  0.00
ATOM    265  H1  WAT    67      11.686  14.471   6.054  1.00  0.00
ATOM    266  H2  WAT    67      11.392  12.986   6.038  1.00  0.00
TER
ATOM    267  O   WAT    68       9.381  11.547  -0.120  1.00  0.00
ATOM    268  H1  WAT    68       9.093  12.117   0.593  1.00  0.00
ATOM    269  H2  WAT    68      10.126  11.067   0.243  1.00  0.00
TER
ATOM    270  O   WAT    69       9.568  15.489  -8.910  1.00  0.00
ATOM    271  H1  WAT    69       9.486  16.432  -8.768  1.00  0.00
ATOM    272  H2  WAT    69       9.217  15.346  -9.788  1.00  0.00
TER
ATOM    273  O   WAT    70      17.368  14.223   0.157  1.00  0.00
ATOM    274  H1  WAT    70      17.372  13.782  -0.692  1.00  0.00
ATOM    275  H2  WAT    70      18.263  14.544   0.265  1.00  0.00
TER
ATOM    276  O   WAT    71      13.219  14.105  -0.883  1.00  0.00
ATOM    277  H1  WAT    71      12.879  14.583  -0.126  1.00  0.00
ATOM    278  H2  WAT    71      12.456  13.652  -1.243  1.00  0.00
TER
ATOM    279  O   WAT    72      17.430  15.224  -6.852  1.00  0.00
ATOM    280  H1  WAT    72      17.552  15.182  -5.903  1.00  0.00
ATOM    281  H2  WAT    72      17.045  16.086  -7.007  1.00  0.00
TER
ATOM    282  O   WAT    73      16.442  17.534  -7.454  1.00  0.00
ATOM    283  H1  WAT    73      15.874  17.086  -8.080  1.00  0.00
ATOM    284  H2  WAT    73      17.151  17.893  -7.987  1.00  0.00
TER
ATOM    285  O   WAT    74      11.519  21.435   6.423  1.00  0.00
ATOM    286  H1  WAT    74      11.135  20.795   7.021  1.00  0.00
ATOM    287  H2  WAT    74      11.831  22.139   6.993  1.00  0.00
TER
ATOM    288  O   WAT    75      17.669  18.283   1.904  1.00  0.00
ATOM    289  H1  WAT    75      18.036  17.809   2.650  1.00  0.00
ATOM    290  H2  WAT    75      17.480  19.157   2.245  1.00  0.00
TER
ATOM    291  O   WAT    76      10.533  13.027  -1.967  1.00  0.00
ATOM    292  H1  WAT    76      10.248  12.663  -1.129  1.00  0.00
ATOM    293  H2  WAT    76      10.471  12.295  -2.580  1.00  0.00
TER
ATOM    294  O   WAT    77      15.459  17.324   4.222  1.00  0.00
ATOM    295  H1  WAT    77      15.155  18.203   4.447  1.00  0.00
ATOM    296  H2  WAT    77      16.414  17.384   4.258  1.00  0.00
TER
ATOM    297  O   WAT    78      13.987  21.530  -5.181  1.00  0.00
ATOM    298  H1  WAT    78      13.213  20.990  -5.341  1.00  0.00
ATOM    299  H2  WAT    78      14.717  21.010  -5.519  1.00  0.00
TER
ATOM    300  O   WAT    79      14.031  21.198  -1.543  1.00  0.00
ATOM    301  H1  WAT    79      14.549  20.395  -1.597  1.00  0.00
ATOM    302  H2  WAT    79      13.579  21.136  -0.701  1.00  0.00
TER
ATOM    303  O   WAT    80      11.515  18.164   5.370  1.00  0.00
ATOM    304  H1  WAT    80      11.157  18.829   5.957  1.00  0.00
ATOM    305  H2  WAT    80      11.221  17.332   5.741  1.00  0.00
TER
ATOM    306  O   WAT    81      14.717  18.622   8.253  1.00  0.00
ATOM    307  H1  WAT    81      14.417  18.768   7.356  1.00  0.00
ATOM    308  H2  WAT    81      15.488  18.063   8.161  1.00  0.00
TER
ATOM    309  O   WAT    82      10.026  18.163  -8.007  1.00  0.00
ATOM    310  H1  WAT    82      10.896  18.446  -7.723  1.00  0.00
ATOM    311  H2  WAT    82       9.535  18.977  -8.122  1.00  0.00
TER
ATOM    312  O   WAT    83      17.190  19.550  -3.886  1.00  0.00
ATOM    313  H1  WAT    83      17.646  20.361  -3.660  1.00  0.00
ATOM    314  H2  WAT    83      16.839  19.233  -3.054  1.00  0.00
TER
ATOM    315  O   WAT    84      13.091   9.894  -3.414  1.00  0.00
ATOM    316  H1  WAT    84      12.962   9.886  -2.465  1.00  0.00
ATOM    317  H2  WAT    84      12.267  10.232  -3.765  1.00  0.00
TER
ATOM    318  O   WAT    85      10.090  11.653   6.047  1.00  0.00
ATOM    319  H1  WAT    85       9.376  11.853   6.652  1.00  0.00
ATOM    320  H2  WAT    85      10.510  10.877   6.418  1.00  0.00
TER
ATOM    321  O   WAT    86      12.011  19.980  -5.879  1.00  0.00
ATOM    322  H1  WAT    86      11.404  20.720  -5.869  1.00  0.00
ATOM    323  H2  WAT    86      12.486  20.070  -6.705  1.00  0.00
TER
ATOM    324  O   WAT    87      16.919  15.380  -3.979  1.00  0.00
ATOM    325  H1  WAT    87      16.210  15.848  -3.537  1.00  0.00
ATOM    326  H2  WAT    87      17.203  14.722  -3.344  1.00  0.00
TER
ATOM    327  O   WAT    88      18.544  16.799   4.021  1.00  0.00
ATOM    328  H1  WAT    88      19.043  17.274   4.686  1.00  0.00
ATOM    329  H2  WAT    88      18.687  15.876   4.228  1.00  0.00
TER
ATOM    330  O   WAT    89      15.122  13.688  -6.603  1.00  0.00
ATOM    331  H1  WAT    89      15.971  14.125  -6.669  1.00  0.00
ATOM    332  H2  WAT    89      14.755  14.000  -5.776  1.00  0.00
TER
ATOM    333  O   WAT    90      14.021  19.942  -8.130  1.00  0.00
ATOM    334  H1  WAT    90      14.788  19.830  -7.567  1.00  0.00
ATOM    335  H2  WAT    90      14.099  19.245  -8.782  1.00  0.00
TER
ATOM    336  O   WAT    91      12.716  17.374  -7.447  1.00  0.00
ATOM    337  H1  WAT    91      12.796  16.427  -7.335  1.00  0.00
ATOM    338  H2  WAT    91      13.608  17.705  -7.341  1.00  0.00
TER
ATOM    339  O   WAT    92      10.243  19.196   7.789  1.00  0.00
ATOM    340  H1  WAT    92      10.747  18.616   8.361  1.00  0.00
ATOM    341  H2  WAT    92       9.504  19.480   8.327  1.00  0.00
TER
ATOM    342  O   WAT    93      17.146  21.917  -8.656  1.00  0.00
ATOM    343  H1  WAT    93      17.041  21.302  -7.930  1.00  0.00
ATOM    344  H2  WAT    93      16.978  21.394  -9.440  1.00  0.00
TER
ATOM    345  O   WAT    94      17.297  20.603   7.323  1.00  0.00
ATOM    346  H1  WAT    94      16.532  21.171   7.238  1.00  0.00
ATOM    347  H2  WAT    94      17.479  20.310   6.429  1.00  0.00
TER
ATOM    348  O   WAT    95      12.275  17.338   8.684  1.00  0.00
ATOM    349  H1  WAT    95      12.316  17.040   9.592  1.00  0.00
ATOM    350  H2  WAT    95      13.130  17.739   8.525  1.00  0.00
TER
ATOM    351  O   WAT    96      16.053  19.938  -6.156  1.00  0.00
ATOM    352  H1  WAT    96      16.475  19.772  -5.313  1.00  0.00
ATOM    353  H2  WAT    96      16.178  19.128  -6.650  1.00  0.00
TER
ATOM    354  O   WAT    97      14.216  15.918   6.651  1.00  0.00
ATOM    355  H1  WAT    97      13.686  15.427   6.024  1.00  0.00
ATOM    356  H2  WAT    97      14.885  16.346   6.117  1.00  0.00
TER
ATOM    357  O   WAT    98      18.566  18.962  -8.908  1.00  0.00
ATOM    358  H1  WAT    98      19.087  18.247  -9.274  1.00  0.00
ATOM    359  H2  WAT    98      19.213  19.600  -8.608  1.00  0.00
TER
ATOM    360  O   WAT    99      14.703  12.884   6.731  1.00  0.00
ATOM    361  H1  WAT    99      14.609  12.266   6.006  1.00  0.00
ATOM    362  H2  WAT    99      14.123  13.611   6.504  1.00  0.00
TER
ATOM    363  O   WAT   100      17.469  11.441   3.764  1.00  0.00
ATOM    364  H1  WAT   100      17.021  11.464   2.918  1.00  0.00
ATOM    365  H2  WAT   100      16.836  11.043   4.361  1.00  0.00
TER
ATOM    366  O   WAT   101      17.875  20.337   4.385  1.00  0.00
ATOM    367  H1  WAT   101      18.294  21.180   4.213  1.00  0.00
ATOM    368  H2  WAT   101      16.956  20.474   4.156  1.00  0.00
TER
ATOM    369  O   WAT   102      14.949  16.011  -9.210  1.00  0.00
ATOM    370  H1  WAT   102      14.748  15.148  -8.849  1.00  0.00
ATOM    371  H2  WAT   102      14.778  15.925 -10.148  1.00  0.00
TER
ATOM    372  O   WAT   103      16.979  14.610   7.026  1.00  0.00
ATOM    373  H1  WAT   103      17.569  14.302   7.714  1.00  0.00
ATOM    374  H2  WAT   103      16.161  14.138   7.182  1.00  0.00
TER
ATOM    375  O   WAT   104      13.747  13.111  -9.222  1.00  0.00
ATOM    376  H1  WAT   104      14.050  13.118 -10.130  1.00  0.00
ATOM    377  H2  WAT   104      14.487  12.761  -8.725  1.00  0.00
TER
ATOM    378  O   WAT   105      16.966  12.055  -8.236  1.00  0.00
ATOM    379  H1  WAT   105      16.618  11.377  -8.816  1.00  0.00
ATOM    380  H2  WAT   105      17.167  11.594  -7.422  1.00  0.00
TER
ATOM    381  O   WAT   106      10.307  18.584  -1.840  1.00  0.00
ATOM    382  H1  WAT   106       9.651  18.315  -2.484  1.00  0.00
ATOM    383  H2  WAT   106      11.144  18.474  -2.290  1.00  0.00
TER
ATOM    384  O   WAT   107      11.344  18.969   2.700  1.00  0.00
ATOM    385  H1  WAT   107      11.711  18.882   3.580  1.00  0.00
ATOM    386  H2  WAT   107      10.775  18.206   2.601  1.00  0.00
TER
ATOM    387  O   WAT   108      10.896  15.880   6.606  1.00  0.00
ATOM    388  H1  WAT   108      10.001  15.846   6.946  1.00  0.00
ATOM    389  H2  WAT   108      11.435  16.078   7.371  1.00  0.00
TER
ATOM    390  O   WAT   109       9.520  15.794  -5.897  1.00  0.00
ATOM    391  H1  WAT   109       8.617  16.057  -6.072  1.00  0.00
ATOM    392  H2  WAT   109      10.004  16.065  -6.677  1.00  0.00
TER
ATOM    393  O   WAT   110      12.063  14.850  -7.988  1.00  0.00
ATOM    394  H1  WAT   110      12.772  14.428  -8.473  1.00  0.00
ATOM    395  H2  WAT   110      11.347  14.918  -8.620  1.00  0.00
TER
ATOM    396  O   WAT   111      11.710  10.904  -8.948  1.00  0.00
ATOM    397  H1  WAT   111      12.433  11.445  -8.630  1.00  0.00
ATOM    398  H2  WAT   111      11.983  10.630  -9.824  1.00  0.00
TER
ATOM    399  O   WAT   112      11.400  10.155   0.954  1.00  0.00
ATOM    400  H1  WAT   112      12.047   9.604   0.514  1.00  0.00
ATOM    401  H2  WAT   112      11.820  10.409   1.776  1.00  0.00
TER
ATOM    402  O   WAT   113      11.153  10.310   3.697  1.00  0.00
ATOM    403  H1  WAT   113      10.804  10.767   4.463  1.00  0.00
ATOM    404  H2  WAT   113      10.822   9.416   3.779  1.00  0.00
TER
ATOM    405  O   WAT   114      11.825   9.838   6.972  1.00  0.00
ATOM    406  H1  WAT   114      12.373   9.657   6.209  1.00  0.00
ATOM    407  H2  WAT   114      11.890   9.047   7.508  1.00  0.00
TER
ATOM    408  O   WAT   115      11.135  10.943  -5.354  1.00  0.00
ATOM    409  H1  WAT   115      11.893  11.056  -5.928  1.00  0.00
ATOM    410  H2  WAT   115      10.673  11.780  -5.400  1.00  0.00
TER
ATOM    411  O   WAT   116      17.677  13.057  -2.364  1.00  0.00
ATOM    412  H1  WAT   116      16.864  12.683  -2.704  1.00  0.00
ATOM    413  H2  WAT   116      18.181  12.302  -2.062  1.00  0.00
TER
ATOM    414  O   WAT   117      13.508  11.470  -6.814  1.00  0.00
ATOM    415  H1  WAT   117      14.037  10.683  -6.943  1.00  0.00
ATOM    416  H2  WAT   117      14.141  12.149  -6.580  1.00  0.00
TER
ATOM    417  O   WAT   118      15.701  11.207  -3.759  1.00  0.00
ATOM    418  H1  WAT   118      15.072  10.506  -3.592  1.00  0.00
ATOM    419  H2  WAT   118      15.162  11.968  -3.976  1.00  0.00
TER
ATOM    420  O   WAT   119      15.827  10.486   8.676  1.00  0.00
ATOM    421  H1  WAT   119      15.545  10.989   7.912  1.00  0.00
ATOM    422  H2  WAT   119      16.209   9.688   8.310  1.00  0.00
TER
ATOM    423  O   WAT   120      13.483  20.010 -17.624  1.00  0.00
ATOM    424  H1  WAT   120      12.651  19.755 -17.225  1.00  0.00
ATOM    425  H2  WAT   120      14.091  20.081 -16.888  1.00  0.00
TER
ATOM    426  O   WAT   121       9.855  17.571 -17.956  1.00  0.00
ATOM    427  H1  WAT   121      10.427  16.803 -17.956  1.00  0.00
ATOM    428  H2  WAT   121       9.855  17.870 -18.865  1.00  0.00
TER
ATOM    429  O   WAT   122      11.098  12.979 -16.169  1.00  0.00
ATOM    430  H1  WAT   122      10.918  12.082 -15.889  1.00  0.00
ATOM    431  H2  WAT   122      10.696  13.527 -15.494  1.00  0.00
TER
ATOM    432  O   WAT   123      11.716  15.475 -17.561  1.00  0.00
ATOM    433  H1  WAT   123      12.397  15.739 -16.942  1.00  0.00
ATOM    434  H2  WAT   123      11.401  14.635 -17.227  1.00  0.00
TER
ATOM    435  O   WAT   124      15.909  16.522 -18.474  1.00  0.00
ATOM    436  H1  WAT   124      16.417  17.020 -17.833  1.00  0.00
ATOM    437  H2  WAT   124      16.440  15.746 -18.650  1.00  0.00
TER
ATOM    438  O   WAT   125      14.192  11.162 -14.207  1.00  0.00
ATOM    439  H1  WAT   125      14.194  11.679 -15.013  1.00  0.00
ATOM    440  H2  WAT   125      13.363  10.685 -14.230  1.00  0.00
TER
ATOM    441  O   WAT   126      15.443  20.802 -16.030  1.00  0.00
ATOM    442  H1  WAT   126      15.110  21.428 -15.388  1.00  0.00
ATOM    443  H2  WAT   126      15.619  21.328 -16.810  1.00  0.00
TER
ATOM    444  O   WAT   127      13.874  12.873 -16.200  1.00  0.00
ATOM    445  H1  WAT   127      14.216  13.717 -16.495  1.00  0.00
ATOM    446  H2  WAT   127      12.936  13.021 -16.084  1.00  0.00
TER
ATOM    447  O   WAT   128      14.263  15.727 -16.578  1.00  0.00
ATOM    448  H1  WAT   128      14.815  15.836 -17.353  1.00  0.00
ATOM    449  H2  WAT   128      14.778  16.101 -15.862  1.00  0.00
TER
ATOM    450  O   WAT   129      13.938  19.249 -12.967  1.00  0.00
ATOM    451  H1  WAT   129      13.798  20.121 -12.599  1.00  0.00
ATOM    452  H2  WAT   129      13.056  18.906 -13.113  1.00  0.00
TER
ATOM    453  O   WAT   130       9.890  21.019 -17.050  1.00  0.00
ATOM    454  H1  WAT   130       9.968  21.153 -17.995  1.00  0.00
ATOM    455  H2  WAT   130      10.504  20.310 -16.857  1.00  0.00
TER
ATOM    456  O   WAT   131       9.945  22.060 -14.511  1.00  0.00
ATOM    457  H1  WAT   131      10.109  21.591 -15.329  1.00  0.00
ATOM    458  H2  WAT   131      10.411  21.552 -13.846  1.00  0.00
TER
ATOM    459  O   WAT   132      14.717  11.191 -19.475  1.00  0.00
ATOM    460  H1  WAT   132      14.274  11.972 -19.806  1.00  0.00
ATOM    461  H2  WAT   132      15.276  11.514 -18.768  1.00  0.00
TER
ATOM    462  O   WAT   133      19.004  14.057 -13.871  1.00  0.00
ATOM    463  H1  WAT   133      18.542  14.266 -13.059  1.00  0.00
ATOM    464  H2  WAT   133      18.602  13.243 -14.174  1.00  0.00
TER
ATOM    465  O   WAT   134      16.755  11.735 -17.616  1.00  0.00
ATOM    466  H1  WAT   134      17.052  12.642 -17.697  1.00  0.00
ATOM    467  H2  WAT   134      17.304  11.247 -18.230  1.00  0.00
TER
ATOM    468  O   WAT   135      16.949  17.212 -11.081  1.00  0.00
ATOM    469  H1  WAT   135      16.853  16.272 -11.231  1.00  0.00
ATOM    470  H2  WAT   135      17.792  17.434 -11.476  1.00  0.00
TER
ATOM    471  O   WAT   136      12.080  13.624 -12.927  1.00  0.00
ATOM    472  H1  WAT   136      11.686  14.471 -12.720  1.00  0.00
ATOM    473  H2  WAT   136      11.392  12.986 -12.736  1.00  0.00
TER
ATOM    474  O   WAT   137       9.381  11.547 -18.894  1.00  0.00
ATOM    475  H1  WAT   137       9.093  12.117 -18.182  1.00  0.00
ATOM    476  H2  WAT   137      10.126  11.067 -18.531  1.00  0.00
TER
ATOM    477  O   WAT   138      17.368  14.223 -18.617  1.00  0.00
ATOM    478  H1  WAT   138      17.372  13.782 -19.466  1.00  0.00
ATOM    479  H2  WAT   138      18.263  14.544 -18.510  1.00  0.00
TER
ATOM    480  O   WAT   139      13.219  14.105 -19.657  1.00  0.00
ATOM    481  H1  WAT   139      12.879  14.583 -18.901  1.00  0.00
ATOM    482  H2  WAT   139      12.456  13.652 -20.017  1.00  0.00
TER
ATOM    483  O   WAT   140      11.519  21.435 -12.351  1.00  0.00
ATOM    484  H1  WAT   140      11.135  20.795 -11.753  1.00  0.00
ATOM    485  H2  WAT   140      11.831  22.139 -11.782  1.00  0.00
TER
ATOM    486  O   WAT   141      17.669  18.283 -16.870  1.00  0.00
ATOM    487  H1  WAT   141      18.036  17.809 -16.124  1.00  0.00
ATOM    488  H2  WAT   141      17.480  19.157 -16.530  1.00  0.00
TER
ATOM    489  O   WAT   142      15.459  17.324 -14.552  1.00  0.00
ATOM    490  H1  WAT   142      15.155  18.203 -14.327  1.00  0.00
ATOM    491  H2  WAT   142      16.414  17.384 -14.516  1.00  0.00
TER
ATOM    492  O   WAT   143      14.031  21.198 -20.317  1.00  0.00
ATOM    493  H1  WAT   143      14.549  20.395 -20.372  1.00  0.00
ATOM    494  H2  WAT   143      13.579  21.136 -19.476  1.00  0.00
TER
ATOM    495  O   WAT   144      11.515  18.164 -13.405  1.00  0.00
ATOM    496  H1  WAT   144      11.157  18.829 -12.817  1.00  0.00
ATOM    497  H2  WAT   144      11.221  17.332 -13.034  1.00  0.00
TER
ATOM    498  O   WAT   145      14.717  18.622 -10.521  1.00  0.00
ATOM    499  H1  WAT   145      14.417  18.768 -11.418  1.00  0.00
ATOM    500  H2  WAT   145      15.488  18.063 -10.614  1.00  0.00
TER
ATOM    501  O   WAT   146      10.090  11.653 -12.728  1.00  0.00
ATOM    502  H1  WAT   146       9.376  11.853 -12.122  1.00  0.00
ATOM    503  H2  WAT   146      10.510  10.877 -12.356  1.00  0.00
TER
ATOM    504  O   WAT   147      18.544  16.799 -14.754  1.00  0.00
ATOM    505  H1  WAT   147      19.043  17.274 -14.088  1.00  0.00
ATOM    506  H2  WAT   147      18.687  15.876 -14.547  1.00  0.00
TER
ATOM    507  O   WAT   148      10.243  19.196 -10.985  1.00  0.00
ATOM    508  H1  WAT   148      10.747  18.616 -10.414  1.00  0.00
ATOM    509  H2  WAT   148       9.504  19.480 -10.448  1.00  0.00
TER
ATOM    510  O   WAT   149      17.297  20.603 -11.452  1.00  0.00
ATOM    511  H1  WAT   149      16.532  21.171 -11.536  1.00  0.00
ATOM    512  H2  WAT   149      17.479  20.310 -12.345  1.00  0.00
TER
ATOM    513  O   WAT   150      12.275  17.338 -10.090  1.00  0.00
ATOM    514  H1  WAT   150      12.316  17.040  -9.182  1.00  0.00
ATOM    515  H2  WAT   150      13.130  17.739 -10.250  1.00  0.00
TER
ATOM    516  O   WAT   151      14.216  15.918 -12.123  1.00  0.00
ATOM    517  H1  WAT   151      13.686  15.427 -12.751  1.00  0.00
ATOM    518  H2  WAT   151      14.885  16.346 -12.657  1.00  0.00
TER
ATOM    519  O   WAT   152      14.703  12.884 -12.043  1.00  0.00
ATOM    520  H1  WAT   152      14.609  12.266 -12.768  1.00  0.00
ATOM    521  H2  WAT   152      14.123  13.611 -12.270  1.00  0.00
TER
ATOM    522  O   WAT   153      17.469  11.441 -15.010  1.00  0.00
ATOM    523  H1  WAT   153      17.021  11.464 -15.856  1.00  0.00
ATOM    524  H2  WAT   153      16.836  11.043 -14.413  1.00  0.00
TER
ATOM    525  O   WAT   154      17.875  20.337 -14.389  1.00  0.00
ATOM    526  H1  WAT   154      18.294  21.180 -14.562  1.00  0.00
ATOM    527  H2  WAT   154      16.956  20.474 -14.619  1.00  0.00
TER
ATOM    528  O   WAT   155      16.979  14.610 -11.748  1.00  0.00
ATOM    529  H1  WAT   155      17.569  14.302 -11.060  1.00  0.00
ATOM    530  H2  WAT   155      16.161  14.138 -11.592  1.00  0.00
TER
ATOM    531  O   WAT   156      11.344  18.969 -16.074  1.00  0.00
ATOM    532  H1  WAT   156      11.711  18.882 -15.194  1.00  0.00
ATOM    533  H2  WAT   156      10.775  18.206 -16.173  1.00  0.00
TER
ATOM    534  O   WAT   157      10.896  15.880 -12.168  1.00  0.00
ATOM    535  H1  WAT   157      10.001  15.846 -11.829  1.00  0.00
ATOM    536  H2  WAT   157      11.435  16.078 -11.403  1.00  0.00
TER
ATOM    537  O   WAT   158      11.400  10.155 -17.820  1.00  0.00
ATOM    538  H1  WAT   158      12.047   9.604 -18.260  1.00  0.00
ATOM    539  H2  WAT   158      11.820  10.409 -16.998  1.00  0.00
TER
ATOM    540  O   WAT   159      11.153  10.310 -15.077  1.00  0.00
ATOM    541  H1  WAT   159      10.804  10.767 -14.312  1.00  0.00
ATOM    542  H2  WAT   159      10.822   9.416 -14.995  1.00  0.00
TER
ATOM    543  O   WAT   160      11.825   9.838 -11.802  1.00  0.00
ATOM    544  H1  WAT   160      12.373   9.657 -12.566  1.00  0.00
ATOM    545  H2  WAT   160      11.890   9.047 -11.267  1.00  0.00
TER
ATOM    546  O   WAT   161      15.827  10.486 -10.099  1.00  0.00
ATOM    547  H1  WAT   161      15.545  10.989 -10.863  1.00  0.00
ATOM    548  H2  WAT   161      16.209   9.688 -10.464  1.00  0.00
TER
ATOM    549  O   WAT   162      13.463   5.270  20.120  1.00  0.00
ATOM    550  H1  WAT   162      13.766   4.380  19.941  1.00  0.00
ATOM    551  H2  WAT   162      14.207   5.827  19.893  1.00  0.00
TER
ATOM    552  O   WAT   163      11.892  -3.804  13.709  1.00  0.00
ATOM    553  H1  WAT   163      11.004  -3.462  13.607  1.00  0.00
ATOM    554  H2  WAT   163      12.176  -4.004  12.817  1.00  0.00
TER
ATOM    555  O   WAT   164       9.855  -1.203  19.593  1.00  0.00
ATOM    556  H1  WAT   164      10.427  -1.971  19.593  1.00  0.00
ATOM    557  H2  WAT   164       9.855  -0.905  18.683  1.00  0.00
TER
ATOM    558  O   WAT   165      14.068  -5.221  14.743  1.00  0.00
ATOM    559  H1  WAT   165      14.175  -4.320  15.049  1.00  0.00
ATOM    560  H2  WAT   165      13.157  -5.269  14.452  1.00  0.00
TER
ATOM    561  O   WAT   166      15.909  -2.252  19.075  1.00  0.00
ATOM    562  H1  WAT   166      16.417  -1.754  19.716  1.00  0.00
ATOM    563  H2  WAT   166      16.440  -3.029  18.899  1.00  0.00
TER
ATOM    564  O   WAT   167       9.948   3.185  12.214  1.00  0.00
ATOM    565  H1  WAT   167       9.571   3.674  11.483  1.00  0.00
ATOM    566  H2  WAT   167      10.205   3.858  12.845  1.00  0.00
TER
ATOM    567  O   WAT   168      17.557  -8.413  17.673  1.00  0.00
ATOM    568  H1  WAT   168      17.864  -8.968  16.956  1.00  0.00
ATOM    569  H2  WAT   168      16.627  -8.279  17.490  1.00  0.00
TER
ATOM    570  O   WAT   169      15.551   0.178  17.191  1.00  0.00
ATOM    571  H1  WAT   169      15.146  -0.534  16.695  1.00  0.00
ATOM    572  H2  WAT   169      15.637  -0.166  18.080  1.00  0.00
TER
ATOM    573  O   WAT   170      16.019   3.865  19.355  1.00  0.00
ATOM    574  H1  WAT   170      15.722   3.260  18.676  1.00  0.00
ATOM    575  H2  WAT   170      16.969   3.903  19.244  1.00  0.00
TER
ATOM    576  O   WAT   171      12.251  -0.927  14.692  1.00  0.00
ATOM    577  H1  WAT   171      12.131  -0.201  14.080  1.00  0.00
ATOM    578  H2  WAT   171      11.941  -1.697  14.214  1.00  0.00
TER
ATOM    579  O   WAT   172      11.134   3.944  16.909  1.00  0.00
ATOM    580  H1  WAT   172      10.727   4.086  16.054  1.00  0.00
ATOM    581  H2  WAT   172      12.026   3.660  16.706  1.00  0.00
TER
ATOM    582  O   WAT   173      15.406   8.159  15.021  1.00  0.00
ATOM    583  H1  WAT   173      15.231   7.242  14.808  1.00  0.00
ATOM    584  H2  WAT   173      14.552   8.518  15.261  1.00  0.00
TER
ATOM    585  O   WAT   174      14.717  -7.584  18.074  1.00  0.00
ATOM    586  H1  WAT   174      14.274  -6.803  17.742  1.00  0.00
ATOM    587  H2  WAT   174      15.276  -7.261  18.781  1.00  0.00
TER
ATOM    588  O   WAT   175      17.833  -7.963  12.955  1.00  0.00
ATOM    589  H1  WAT   175      17.209  -7.967  13.680  1.00  0.00
ATOM    590  H2  WAT   175      17.746  -8.830  12.558  1.00  0.00
TER
ATOM    591  O   WAT   176      16.755  -7.039  19.933  1.00  0.00
ATOM    592  H1  WAT   176      17.052  -6.133  19.852  1.00  0.00
ATOM    593  H2  WAT   176      17.304  -7.527  19.319  1.00  0.00
TER
ATOM    594  O   WAT   177      14.509  -2.460  15.802  1.00  0.00
ATOM    595  H1  WAT   177      14.283  -2.677  16.707  1.00  0.00
ATOM    596  H2  WAT   177      13.728  -2.028  15.457  1.00  0.00
TER
ATOM    597  O   WAT   178       9.381  -7.228  18.654  1.00  0.00
ATOM    598  H1  WAT   178       9.093  -6.657  19.367  1.00  0.00
ATOM    599  H2  WAT   178      10.126  -7.707  19.018  1.00  0.00
TER
ATOM    600  O   WAT   179       9.568  -3.286   9.865  1.00  0.00
ATOM    601  H1  WAT   179       9.486  -2.343  10.006  1.00  0.00
ATOM    602  H2  WAT   179       9.217  -3.428   8.986  1.00  0.00
TER
ATOM    603  O   WAT   180      17.368  -4.552  18.932  1.00  0.00
ATOM    604  H1  WAT   180      17.372  -4.993  18.082  1.00  0.00
ATOM    605  H2  WAT   180      18.263  -4.230  19.039  1.00  0.00
TER
ATOM    606  O   WAT   181      13.219  -4.669  17.891  1.00  0.00
ATOM    607  H1  WAT   181      12.879  -4.192  18.648  1.00  0.00
ATOM    608  H2  WAT   181      12.456  -5.123  17.531  1.00  0.00
TER
ATOM    609  O   WAT   182      17.430  -3.551  11.922  1.00  0.00
ATOM    610  H1  WAT   182      17.552  -3.592  12.871  1.00  0.00
ATOM    611  H2  WAT   182      17.045  -2.688  11.767  1.00  0.00
TER
ATOM    612  O   WAT   183      16.442  -1.240  11.321  1.00  0.00
ATOM    613  H1  WAT   183      15.874  -1.689  10.694  1.00  0.00
ATOM    614  H2  WAT   183      17.151  -0.881  10.787  1.00  0.00
TER
ATOM    615  O   WAT   184      10.533  -5.747  16.808  1.00  0.00
ATOM    616  H1  WAT   184      10.248  -6.112  17.646  1.00  0.00
ATOM    617  H2  WAT   184      10.471  -6.479  16.194  1.00  0.00
TER
ATOM    618  O   WAT   185      13.987   2.755  13.593  1.00  0.00
ATOM    619  H1  WAT   185      13.213   2.215  13.433  1.00  0.00
ATOM    620  H2  WAT   185      14.717   2.236  13.255  1.00  0.00
TER
ATOM    621  O   WAT   186      14.031   2.423  17.231  1.00  0.00
ATOM    622  H1  WAT   186      14.549   1.620  17.177  1.00  0.00
ATOM    623  H2  WAT   186      13.579   2.361  18.073  1.00  0.00
TER
ATOM    624  O   WAT   187      18.918   3.690  12.504  1.00  0.00
ATOM    625  H1  WAT   187      19.259   4.434  12.008  1.00  0.00
ATOM    626  H2  WAT   187      18.089   4.003  12.867  1.00  0.00
TER
ATOM    627  O   WAT   188      17.887   3.771  15.276  1.00  0.00
ATOM    628  H1  WAT   188      18.574   4.318  15.656  1.00  0.00
ATOM    629  H2  WAT   188      17.100   4.315  15.311  1.00  0.00
TER
ATOM    630  O   WAT   189      10.026  -0.611  10.767  1.00  0.00
ATOM    631  H1  WAT   189      10.896  -0.329  11.051  1.00  0.00
ATOM    632  H2  WAT   189       9.535   0.202  10.652  1.00  0.00
TER
ATOM    633  O   WAT   190      17.190   0.776  14.888  1.00  0.00
ATOM    634  H1  WAT   190      17.646   1.587  15.114  1.00  0.00
ATOM    635  H2  WAT   190      16.839   0.458  15.720  1.00  0.00
TER
ATOM    636  O   WAT   191      13.091  -8.880  15.360  1.00  0.00
ATOM    637  H1  WAT   191      12.962  -8.888  16.309  1.00  0.00
ATOM    638  H2  WAT   191      12.267  -8.542  15.010  1.00  0.00
TER
ATOM    639  O   WAT   192      10.393   8.601  11.334  1.00  0.00
ATOM    640  H1  WAT   192      10.753   9.200  10.679  1.00  0.00
ATOM    641  H2  WAT   192      10.253   9.147  12.107  1.00  0.00
TER
ATOM    642  O   WAT   193      16.410   5.985  12.151  1.00  0.00
ATOM    643  H1  WAT   193      16.401   6.718  11.535  1.00  0.00
ATOM    644  H2  WAT   193      15.490   5.738  12.244  1.00  0.00
TER
ATOM    645  O   WAT   194      12.011   1.206  12.896  1.00  0.00
ATOM    646  H1  WAT   194      11.404   1.946  12.905  1.00  0.00
ATOM    647  H2  WAT   194      12.486   1.296  12.069  1.00  0.00
TER
ATOM    648  O   WAT   195      16.919  -3.395  14.796  1.00  0.00
ATOM    649  H1  WAT   195      16.210  -2.926  15.237  1.00  0.00
ATOM    650  H2  WAT   195      17.203  -4.052  15.430  1.00  0.00
TER
ATOM    651  O   WAT   196      18.038   8.566  15.508  1.00  0.00
ATOM    652  H1  WAT   196      18.292   8.528  14.586  1.00  0.00
ATOM    653  H2  WAT   196      17.089   8.439  15.501  1.00  0.00
TER
ATOM    654  O   WAT   197      15.122  -5.086  12.171  1.00  0.00
ATOM    655  H1  WAT   197      15.971  -4.649  12.105  1.00  0.00
ATOM    656  H2  WAT   197      14.755  -4.774  12.998  1.00  0.00
TER
ATOM    657  O   WAT   198      14.021   1.167  10.644  1.00  0.00
ATOM    658  H1  WAT   198      14.788   1.055  11.207  1.00  0.00
ATOM    659  H2  WAT   198      14.099   0.471   9.992  1.00  0.00
TER
ATOM    660  O   WAT   199      12.716  -1.400  11.328  1.00  0.00
ATOM    661  H1  WAT   199      12.796  -2.348  11.439  1.00  0.00
ATOM    662  H2  WAT   199      13.608  -1.070  11.434  1.00  0.00
TER
ATOM    663  O   WAT   200      13.518   8.749  18.431  1.00  0.00
ATOM    664  H1  WAT   200      14.254   8.201  18.702  1.00  0.00
ATOM    665  H2  WAT   200      13.902   9.615  18.292  1.00  0.00
TER
ATOM    666  O   WAT   201      10.402   4.817  14.305  1.00  0.00
ATOM    667  H1  WAT   201       9.476   5.059  14.296  1.00  0.00
ATOM    668  H2  WAT   201      10.868   5.644  14.184  1.00  0.00
TER
ATOM    669  O   WAT   202      16.628   7.922  10.254  1.00  0.00
ATOM    670  H1  WAT   202      17.421   8.211   9.802  1.00  0.00
ATOM    671  H2  WAT   202      16.108   7.491   9.575  1.00  0.00
TER
ATOM    672  O   WAT   203      17.146   3.143  10.118  1.00  0.00
ATOM    673  H1  WAT   203      17.041   2.528  10.844  1.00  0.00
ATOM    674  H2  WAT   203      16.978   2.619   9.334  1.00  0.00
TER
ATOM    675  O   WAT   204      16.053   1.164  12.619  1.00  0.00
ATOM    676  H1  WAT   204      16.475   0.998  13.462  1.00  0.00
ATOM    677  H2  WAT   204      16.178   0.354  12.124  1.00  0.00
TER
ATOM    678  O   WAT   205      18.566   0.187   9.866  1.00  0.00
ATOM    679  H1  WAT   205      19.087  -0.528   9.500  1.00  0.00
ATOM    680  H2  WAT   205      19.213   0.826  10.166  1.00  0.00
TER
ATOM    681  O   WAT   206      14.949  -2.763   9.564  1.00  0.00
ATOM    682  H1  WAT   206      14.748  -3.626   9.926  1.00  0.00
ATOM    683  H2  WAT   206      14.778  -2.850   8.627  1.00  0.00
TER
ATOM    684  O   WAT   207      13.747  -5.663   9.552  1.00  0.00
ATOM    685  H1  WAT   207      14.050  -5.656   8.644  1.00  0.00
ATOM    686  H2  WAT   207      14.487  -6.013  10.049  1.00  0.00
TER
ATOM    687  O   WAT   208      16.966  -6.719  10.538  1.00  0.00
ATOM    688  H1  WAT   208      16.618  -7.397   9.958  1.00  0.00
ATOM    689  H2  WAT   208      17.167  -7.181  11.352  1.00  0.00
TER
ATOM    690  O   WAT   209      12.770   3.641  10.385  1.00  0.00
ATOM    691  H1  WAT   209      13.208   4.184  11.041  1.00  0.00
ATOM    692  H2  WAT   209      13.255   2.816  10.395  1.00  0.00
TER
ATOM    693  O   WAT   210       9.985   6.430  17.837  1.00  0.00
ATOM    694  H1  WAT   210      10.315   5.562  17.605  1.00  0.00
ATOM    695  H2  WAT   210      10.414   6.636  18.668  1.00  0.00
TER
ATOM    696  O   WAT   211      14.581   4.761  15.497  1.00  0.00
ATOM    697  H1  WAT   211      14.281   4.638  16.398  1.00  0.00
ATOM    698  H2  WAT   211      14.475   3.902  15.089  1.00  0.00
TER
ATOM    699  O   WAT   212      10.307  -0.191  16.934  1.00  0.00
ATOM    700  H1  WAT   212       9.651  -0.460  16.290  1.00  0.00
ATOM    701  H2  WAT   212      11.144  -0.300  16.485  1.00  0.00
TER
ATOM    702  O   WAT   213       9.520  -2.981  12.877  1.00  0.00
ATOM    703  H1  WAT   213       8.617  -2.718  12.702  1.00  0.00
ATOM    704  H2  WAT   213      10.004  -2.710  12.097  1.00  0.00
TER
ATOM    705  O   WAT   214      12.063  -3.924  10.786  1.00  0.00
ATOM    706  H1  WAT   214      12.772  -4.346  10.301  1.00  0.00
ATOM    707  H2  WAT   214      11.347  -3.857  10.155  1.00  0.00
TER
ATOM    708  O   WAT   215      11.710  -7.870   9.827  1.00  0.00
ATOM    709  H1  WAT   215      12.433  -7.329  10.145  1.00  0.00
ATOM    710  H2  WAT   215      11.983  -8.144   8.951  1.00  0.00
TER
ATOM    711  O   WAT   216      15.834   7.234  19.492  1.00  0.00
ATOM    712  H1  WAT   216      16.350   6.623  18.967  1.00  0.00
ATOM    713  H2  WAT   216      16.484   7.737  19.983  1.00  0.00
TER
ATOM    714  O   WAT   217      10.512   8.337  15.917  1.00  0.00
ATOM    715  H1  WAT   217      10.345   7.704  16.615  1.00  0.00
ATOM    716  H2  WAT   217       9.646   8.543  15.566  1.00  0.00
TER
ATOM    717  O   WAT   218      11.135  -7.831  13.420  1.00  0.00
ATOM    718  H1  WAT   218      11.893  -7.718  12.847  1.00  0.00
ATOM    719  H2  WAT   218      10.673  -6.994  13.374  1.00  0.00
TER
ATOM    720  O   WAT   219      17.677  -5.717  16.410  1.00  0.00
ATOM    721  H1  WAT   219      16.864  -6.091  16.070  1.00  0.00
ATOM    722  H2  WAT   219      18.181  -6.473  16.712  1.00  0.00
TER
ATOM    723  O   WAT   220      12.119   7.031  13.362  1.00  0.00
ATOM    724  H1  WAT   220      11.593   7.411  12.658  1.00  0.00
ATOM    725  H2  WAT   220      12.043   7.656  14.083  1.00  0.00
TER
ATOM    726  O   WAT   221      13.508  -7.305  11.960  1.00  0.00
ATOM    727  H1  WAT   221      14.037  -8.092  11.831  1.00  0.00
ATOM    728  H2  WAT   221      14.141  -6.625  12.194  1.00  0.00
TER
ATOM    729  O   WAT   222      15.701  -7.567  15.015  1.00  0.00
ATOM    730  H1  WAT   222      15.072  -8.268  15.182  1.00  0.00
ATOM    731  H2  WAT   222      15.162  -6.807  14.798  1.00  0.00
TER
ATOM    732  O   WAT   223      14.718   8.979  12.237  1.00  0.00
ATOM    733  H1  WAT   223      15.450   8.695  11.689  1.00  0.00
ATOM    734  H2  WAT   223      14.977   8.740  13.127  1.00  0.00
TER
ATOM    735  O   WAT   224      13.879   5.095  12.242  1.00  0.00
ATOM    736  H1  WAT   224      13.250   5.564  12.790  1.00  0.00
ATOM    737  H2  WAT   224      13.994   4.250  12.676  1.00  0.00
TER
ATOM    738  O   WAT   225      13.483   1.236   1.150  1.00  0.00
ATOM    739  H1  WAT   225      12.651   0.981   1.550  1.00  0.00
ATOM    740  H2  WAT   225      14.091   1.307   1.886  1.00  0.00
TER
ATOM    741  O   WAT   226      13.463   5.270   1.346  1.00  0.00
ATOM    742  H1  WAT   226      13.766   4.380   1.167  1.00  0.00
ATOM    743  H2  WAT   226      14.207   5.827   1.118  1.00  0.00
TER
ATOM    744  O   WAT   227      11.892  -3.804  -5.066  1.00  0.00
ATOM    745  H1  WAT   227      11.004  -3.462  -5.168  1.00  0.00
ATOM    746  H2  WAT   227      12.176  -4.004  -5.958  1.00  0.00
TER
ATOM    747  O   WAT   228       9.855  -1.203   0.818  1.00  0.00
ATOM    748  H1  WAT   228      10.427  -1.971   0.819  1.00  0.00
ATOM    749  H2  WAT   228       9.855  -0.905  -0.091  1.00  0.00
TER
ATOM    750  O   WAT   229      11.098  -5.795   2.605  1.00  0.00
ATOM    751  H1  WAT   229      10.918  -6.692   2.886  1.00  0.00
ATOM    752  H2  WAT   229      10.696  -5.248   3.280  1.00  0.00
TER
ATOM    753  O   WAT   230      14.068  -5.221  -4.032  1.00  0.00
ATOM    754  H1  WAT   230      14.175  -4.320  -3.725  1.00  0.00
ATOM    755  H2  WAT   230      13.157  -5.269  -4.322  1.00  0.00
TER
ATOM    756  O   WAT   231      11.716  -3.299   1.213  1.00  0.00
ATOM    757  H1  WAT   231      12.397  -3.035   1.832  1.00  0.00
ATOM    758  H2  WAT   231      11.401  -4.139   1.547  1.00  0.00
TER
ATOM    759  O   WAT   232      15.909  -2.252   0.301  1.00  0.00
ATOM    760  H1  WAT   232      16.417  -1.754   0.941  1.00  0.00
ATOM    761  H2  WAT   232      16.440  -3.029   0.125  1.00  0.00
TER
ATOM    762  O   WAT   233      14.192  -7.612   4.567  1.00  0.00
ATOM    763  H1  WAT   233      14.194  -7.095   3.762  1.00  0.00
ATOM    764  H2  WAT   233      13.363  -8.089   4.544  1.00  0.00
TER
ATOM    765  O   WAT   234      15.443   2.027   2.744  1.00  0.00
ATOM    766  H1  WAT   234      15.110   2.654   3.387  1.00  0.00
ATOM    767  H2  WAT   234      15.619   2.553   1.965  1.00  0.00
TER
ATOM    768  O   WAT   235      13.874  -5.901   2.574  1.00  0.00
ATOM    769  H1  WAT   235      14.216  -5.057   2.279  1.00  0.00
ATOM    770  H2  WAT   235      12.936  -5.753   2.691  1.00  0.00
TER
ATOM    771  O   WAT   236      14.655   3.995   4.559  1.00  0.00
ATOM    772  H1  WAT   236      15.272   4.670   4.278  1.00  0.00
ATOM    773  H2  WAT   236      13.794   4.404   4.468  1.00  0.00
TER
ATOM    774  O   WAT   237       9.948   3.185  -6.560  1.00  0.00
ATOM    775  H1  WAT   237       9.571   3.674  -7.291  1.00  0.00
ATOM    776  H2  WAT   237      10.205   3.858  -5.929  1.00  0.00
TER
ATOM    777  O   WAT   238      17.557  -8.413  -1.101  1.00  0.00
ATOM    778  H1  WAT   238      17.864  -8.968  -1.818  1.00  0.00
ATOM    779  H2  WAT   238      16.627  -8.279  -1.284  1.00  0.00
TER
ATOM    780  O   WAT   239      15.551   0.178  -1.583  1.00  0.00
ATOM    781  H1  WAT   239      15.146  -0.534  -2.079  1.00  0.00
ATOM    782  H2  WAT   239      15.637  -0.166  -0.695  1.00  0.00
TER
ATOM    783  O   WAT   240      16.019   3.865   0.580  1.00  0.00
ATOM    784  H1  WAT   240      15.722   3.260  -0.099  1.00  0.00
ATOM    785  H2  WAT   240      16.969   3.903   0.469  1.00  0.00
TER
ATOM    786  O   WAT   241      14.263  -3.047   2.196  1.00  0.00
ATOM    787  H1  WAT   241      14.815  -2.938   1.422  1.00  0.00
ATOM    788  H2  WAT   241      14.778  -2.674   2.912  1.00  0.00
TER
ATOM    789  O   WAT   242      15.111   3.603   7.231  1.00  0.00
ATOM    790  H1  WAT   242      14.213   3.827   7.479  1.00  0.00
ATOM    791  H2  WAT   242      15.136   3.727   6.282  1.00  0.00
TER
ATOM    792  O   WAT   243      13.938   0.474   5.807  1.00  0.00
ATOM    793  H1  WAT   243      13.798   1.347   6.176  1.00  0.00
ATOM    794  H2  WAT   243      13.056   0.132   5.662  1.00  0.00
TER
ATOM    795  O   WAT   244      15.736   6.417   8.016  1.00  0.00
ATOM    796  H1  WAT   244      15.707   6.821   7.148  1.00  0.00
ATOM    797  H2  WAT   244      15.572   5.488   7.853  1.00  0.00
TER
ATOM    798  O   WAT   245      12.251  -0.927  -4.083  1.00  0.00
ATOM    799  H1  WAT   245      12.131  -0.201  -4.695  1.00  0.00
ATOM    800  H2  WAT   245      11.941  -1.697  -4.560  1.00  0.00
TER
ATOM    801  O   WAT   246       9.890   2.244   1.724  1.00  0.00
ATOM    802  H1  WAT   246       9.968   2.379   0.780  1.00  0.00
ATOM    803  H2  WAT   246      10.504   1.536   1.917  1.00  0.00
TER
ATOM    804  O   WAT   247      11.134   3.944  -1.865  1.00  0.00
ATOM    805  H1  WAT   247      10.727   4.086  -2.720  1.00  0.00
ATOM    806  H2  WAT   247      12.026   3.660  -2.068  1.00  0.00
TER
ATOM    807  O   WAT   248      15.406   8.159  -3.753  1.00  0.00
ATOM    808  H1  WAT   248      15.231   7.242  -3.966  1.00  0.00
ATOM    809  H2  WAT   248      14.552   8.518  -3.513  1.00  0.00
TER
ATOM    810  O   WAT   249       9.945   3.286   4.264  1.00  0.00
ATOM    811  H1  WAT   249      10.109   2.816   3.445  1.00  0.00
ATOM    812  H2  WAT   249      10.411   2.778   4.928  1.00  0.00
TER
ATOM    813  O   WAT   250      14.717  -7.584  -0.700  1.00  0.00
ATOM    814  H1  WAT   250      14.274  -6.803  -1.032  1.00  0.00
ATOM    815  H2  WAT   250      15.276  -7.261   0.007  1.00  0.00
TER
ATOM    816  O   WAT   251      19.004  -4.717   4.903  1.00  0.00
ATOM    817  H1  WAT   251      18.542  -4.509   5.715  1.00  0.00
ATOM    818  H2  WAT   251      18.602  -5.531   4.600  1.00  0.00
TER
ATOM    819  O   WAT   252      17.833  -7.963  -5.820  1.00  0.00
ATOM    820  H1  WAT   252      17.209  -7.967  -5.094  1.00  0.00
ATOM    821  H2  WAT   252      17.746  -8.830  -6.216  1.00  0.00
TER
ATOM    822  O   WAT   253      16.755  -7.039   1.159  1.00  0.00
ATOM    823  H1  WAT   253      17.052  -6.133   1.078  1.00  0.00
ATOM    824  H2  WAT   253      17.304  -7.527   0.545  1.00  0.00
TER
ATOM    825  O   WAT   254      14.509  -2.460  -2.972  1.00  0.00
ATOM    826  H1  WAT   254      14.283  -2.677  -2.068  1.00  0.00
ATOM    827  H2  WAT   254      13.728  -2.028  -3.318  1.00  0.00
TER
ATOM    828  O   WAT   255      16.949  -1.562   7.694  1.00  0.00
ATOM    829  H1  WAT   255      16.853  -2.502   7.544  1.00  0.00
ATOM    830  H2  WAT   255      17.792  -1.340   7.299  1.00  0.00
TER
ATOM    831  O   WAT   256      12.080  -5.151   5.847  1.00  0.00
ATOM    832  H1  WAT   256      11.686  -4.303   6.054  1.00  0.00
ATOM    833  H2  WAT   256      11.392  -5.788   6.038  1.00  0.00
TER
ATOM    834  O   WAT   257       9.381  -7.228  -0.120  1.00  0.00
ATOM    835  H1  WAT   257       9.093  -6.657   0.593  1.00  0.00
ATOM    836  H2  WAT   257      10.126  -7.707   0.243  1.00  0.00
TER
ATOM    837  O   WAT   258       9.568  -3.286  -8.910  1.00  0.00
ATOM    838  H1  WAT   258       9.486  -2.343  -8.768  1.00  0.00
ATOM    839  H2  WAT   258       9.217  -3.428  -9.788  1.00  0.00
TER
ATOM    840  O   WAT   259      17.368  -4.552   0.157  1.00  0.00
ATOM    841  H1  WAT   259      17.372  -4.993  -0.692  1.00  0.00
ATOM    842  H2  WAT   259      18.263  -4.230   0.265  1.00  0.00
TER
ATOM    843  O   WAT   260      13.219  -4.669  -0.883  1.00  0.00
ATOM    844  H1  WAT   260      12.879  -4.192  -0.126  1.00  0.00
ATOM    845  H2  WAT   260      12.456  -5.123  -1.243  1.00  0.00
TER
ATOM    846  O   WAT   261      17.430  -3.551  -6.852  1.00  0.00
ATOM    847  H1  WAT   261      17.552  -3.592  -5.903  1.00  0.00
ATOM    848  H2  WAT   261      17.045  -2.688  -7.007  1.00  0.00
TER
ATOM    849  O   WAT   262      16.442  -1.240  -7.454  1.00  0.00
ATOM    850  H1  WAT   262      15.874  -1.689  -8.080  1.00  0.00
ATOM    851  H2  WAT   262      17.151  -0.881  -7.987  1.00  0.00
TER
ATOM    852  O   WAT   263      11.519   2.661   6.423  1.00  0.00
ATOM    853  H1  WAT   263      11.135   2.020   7.021  1.00  0.00
ATOM    854  H2  WAT   263      11.831   3.364   6.993  1.00  0.00
TER
ATOM    855  O   WAT   264      17.669  -0.492   1.904  1.00  0.00
ATOM    856  H1  WAT   264      18.036  -0.966   2.650  1.00  0.00
ATOM    857  H2  WAT   264      17.480   0.383   2.245  1.00  0.00
TER
ATOM    858  O   WAT   265      10.533  -5.747  -1.967  1.00  0.00
ATOM    859  H1  WAT   265      10.248  -6.112  -1.129  1.00  0.00
ATOM    860  H2  WAT   265      10.471  -6.479  -2.580  1.00  0.00
TER
ATOM    861  O   WAT   266      15.459  -1.451   4.222  1.00  0.00
ATOM    862  H1  WAT   266      15.155  -0.571   4.447  1.00  0.00
ATOM    863  H2  WAT   266      16.414  -1.391   4.258  1.00  0.00
TER
ATOM    864  O   WAT   267      13.987   2.755  -5.181  1.00  0.00
ATOM    865  H1  WAT   267      13.213   2.215  -5.341  1.00  0.00
ATOM    866  H2  WAT   267      14.717   2.236  -5.519  1.00  0.00
TER
ATOM    867  O   WAT   268      14.031   2.423  -1.543  1.00  0.00
ATOM    868  H1  WAT   268      14.549   1.620  -1.597  1.00  0.00
ATOM    869  H2  WAT   268      13.579   2.361  -0.701  1.00  0.00
TER
ATOM    870  O   WAT   269      18.918   3.690  -6.270  1.00  0.00
ATOM    871  H1  WAT   269      19.259   4.434  -6.766  1.00  0.00
ATOM    872  H2  WAT   269      18.089   4.003  -5.908  1.00  0.00
TER
ATOM    873  O   WAT   270      11.515  -0.610   5.370  1.00  0.00
ATOM    874  H1  WAT   270      11.157   0.055   5.957  1.00  0.00
ATOM    875  H2  WAT   270      11.221  -1.442   5.741  1.00  0.00
TER
ATOM    876  O   WAT   271      14.717  -0.152   8.253  1.00  0.00
ATOM    877  H1  WAT   271      14.417  -0.006   7.356  1.00  0.00
ATOM    878  H2  WAT   271      15.488  -0.711   8.161  1.00  0.00
TER
ATOM    879  O   WAT   272      17.887   3.771  -3.499  1.00  0.00
ATOM    880  H1  WAT   272      18.574   4.318  -3.118  1.00  0.00
ATOM    881  H2  WAT   272      17.100   4.315  -3.464  1.00  0.00
TER
ATOM    882  O   WAT   273      10.026  -0.611  -8.007  1.00  0.00
ATOM    883  H1  WAT   273      10.896  -0.329  -7.723  1.00  0.00
ATOM    884  H2  WAT   273       9.535   0.202  -8.122  1.00  0.00
TER
ATOM    885  O   WAT   274      17.190   0.776  -3.886  1.00  0.00
ATOM    886  H1  WAT   274      17.646   1.587  -3.660  1.00  0.00
ATOM    887  H2  WAT   274      16.839   0.458  -3.054  1.00  0.00
TER
ATOM    888  O   WAT   275      13.091  -8.880  -3.414  1.00  0.00
ATOM    889  H1  WAT   275      12.962  -8.888  -2.465  1.00  0.00
ATOM    890  H2  WAT   275      12.267  -8.542  -3.765  1.00  0.00
TER
ATOM    891  O   WAT   276      10.393   8.601  -7.441  1.00  0.00
ATOM    892  H1  WAT   276      10.753   9.200  -8.095  1.00  0.00
ATOM    893  H2  WAT   276      10.253   9.147  -6.667  1.00  0.00
TER
ATOM    894  O   WAT   277      10.090  -7.121   6.047  1.00  0.00
ATOM    895  H1  WAT   277       9.376  -6.921   6.652  1.00  0.00
ATOM    896  H2  WAT   277      10.510  -7.897   6.418  1.00  0.00
TER
ATOM    897  O   WAT   278      10.378   6.867   7.033  1.00  0.00
ATOM    898  H1  WAT   278      10.487   5.926   6.893  1.00  0.00
ATOM    899  H2  WAT   278       9.726   7.132   6.385  1.00  0.00
TER
ATOM    900  O   WAT   279      18.369   5.139   8.433  1.00  0.00
ATOM    901  H1  WAT   279      18.048   4.419   8.978  1.00  0.00
ATOM    902  H2  WAT   279      17.695   5.814   8.507  1.00  0.00
TER
ATOM    903  O   WAT   280      16.410   5.985  -6.623  1.00  0.00
ATOM    904  H1  WAT   280      16.401   6.718  -7.239  1.00  0.00
ATOM    905  H2  WAT   280      15.490   5.738  -6.531  1.00  0.00
TER
ATOM    906  O   WAT   281      12.011   1.206  -5.879  1.00  0.00
ATOM    907  H1  WAT   281      11.404   1.946  -5.869  1.00  0.00
ATOM    908  H2  WAT   281      12.486   1.296  -6.705  1.00  0.00
TER
ATOM    909  O   WAT   282      16.919  -3.395  -3.979  1.00  0.00
ATOM    910  H1  WAT   282      16.210  -2.926  -3.537  1.00  0.00
ATOM    911  H2  WAT   282      17.203  -4.052  -3.344  1.00  0.00
TER
ATOM    912  O   WAT   283      18.544  -1.975   4.021  1.00  0.00
ATOM    913  H1  WAT   283      19.043  -1.500   4.686  1.00  0.00
ATOM    914  H2  WAT   283      18.687  -2.899   4.228  1.00  0.00
TER
ATOM    915  O   WAT   284      18.038   8.566  -3.266  1.00  0.00
ATOM    916  H1  WAT   284      18.292   8.528  -4.188  1.00  0.00
ATOM    917  H2  WAT   284      17.089   8.439  -3.273  1.00  0.00
TER
ATOM    918  O   WAT   285      15.122  -5.086  -6.603  1.00  0.00
ATOM    919  H1  WAT   285      15.971  -4.649  -6.669  1.00  0.00
ATOM    920  H2  WAT   285      14.755  -4.774  -5.776  1.00  0.00
TER
ATOM    921  O   WAT   286      14.021   1.167  -8.130  1.00  0.00
ATOM    922  H1  WAT   286      14.788   1.055  -7.567  1.00  0.00
ATOM    923  H2  WAT   286      14.099   0.471  -8.782  1.00  0.00
TER
ATOM    924  O   WAT   287      12.716  -1.400  -7.447  1.00  0.00
ATOM    925  H1  WAT   287      12.796  -2.348  -7.335  1.00  0.00
ATOM    926  H2  WAT   287      13.608  -1.070  -7.341  1.00  0.00
TER
ATOM    927  O   WAT   288      13.518   8.749  -0.343  1.00  0.00
ATOM    928  H1  WAT   288      14.254   8.201  -0.072  1.00  0.00
ATOM    929  H2  WAT   288      13.902   9.615  -0.483  1.00  0.00
TER
ATOM    930  O   WAT   289      10.402   4.817  -4.469  1.00  0.00
ATOM    931  H1  WAT   289       9.476   5.059  -4.479  1.00  0.00
ATOM    932  H2  WAT   289      10.868   5.644  -4.591  1.00  0.00
TER
ATOM    933  O   WAT   290      12.523   7.934   8.845  1.00  0.00
ATOM    934  H1  WAT   290      13.325   8.255   9.259  1.00  0.00
ATOM    935  H2  WAT   290      12.009   7.573   9.567  1.00  0.00
TER
ATOM    936  O   WAT   291      16.628   7.922  -8.521  1.00  0.00
ATOM    937  H1  WAT   291      17.421   8.211  -8.972  1.00  0.00
ATOM    938  H2  WAT   291      16.108   7.491  -9.199  1.00  0.00
TER
ATOM    939  O   WAT   292      10.243   0.421   7.789  1.00  0.00
ATOM    940  H1  WAT   292      10.747  -0.158   8.361  1.00  0.00
ATOM    941  H2  WAT   292       9.504   0.705   8.327  1.00  0.00
TER
ATOM    942  O   WAT   293      17.146   3.143  -8.656  1.00  0.00
ATOM    943  H1  WAT   293      17.041   2.528  -7.930  1.00  0.00
ATOM    944  H2  WAT   293      16.978   2.619  -9.440  1.00  0.00
TER
ATOM    945  O   WAT   294      17.297   1.828   7.323  1.00  0.00
ATOM    946  H1  WAT   294      16.532   2.397   7.238  1.00  0.00
ATOM    947  H2  WAT   294      17.479   1.536   6.429  1.00  0.00
TER
ATOM    948  O   WAT   295      12.275  -1.436   8.684  1.00  0.00
ATOM    949  H1  WAT   295      12.316  -1.734   9.592  1.00  0.00
ATOM    950  H2  WAT   295      13.130  -1.035   8.525  1.00  0.00
TER
ATOM    951  O   WAT   296      16.053   1.164  -6.156  1.00  0.00
ATOM    952  H1  WAT   296      16.475   0.998  -5.313  1.00  0.00
ATOM    953  H2  WAT   296      16.178   0.354  -6.650  1.00  0.00
TER
ATOM    954  O   WAT   297      14.216  -2.857   6.651  1.00  0.00
ATOM    955  H1  WAT   297      13.686  -3.348   6.024  1.00  0.00
ATOM    956  H2  WAT   297      14.885  -2.428   6.117  1.00  0.00
TER
ATOM    957  O   WAT   298      18.566   0.187  -8.908  1.00  0.00
ATOM    958  H1  WAT   298      19.087  -0.528  -9.274  1.00  0.00
ATOM    959  H2  WAT   298      19.213   0.826  -8.608  1.00  0.00
TER
ATOM    960  O   WAT   299      14.703  -5.890   6.731  1.00  0.00
ATOM    961  H1  WAT   299      14.609  -6.508   6.006  1.00  0.00
ATOM    962  H2  WAT   299      14.123  -5.164   6.504  1.00  0.00
TER
ATOM    963  O   WAT   300      17.469  -7.333   3.764  1.00  0.00
ATOM    964  H1  WAT   300      17.021  -7.311   2.918  1.00  0.00
ATOM    965  H2  WAT   300      16.836  -7.731   4.361  1.00  0.00
TER
ATOM    966  O   WAT   301      17.875   1.562   4.385  1.00  0.00
ATOM    967  H1  WAT   301      18.294   2.406   4.213  1.00  0.00
ATOM    968  H2  WAT   301      16.956   1.700   4.156  1.00  0.00
TER
ATOM    969  O   WAT   302      14.949  -2.763  -9.210  1.00  0.00
ATOM    970  H1  WAT   302      14.748  -3.626  -8.849  1.00  0.00
ATOM    971  H2  WAT   302      14.778  -2.850 -10.148  1.00  0.00
TER
ATOM    972  O   WAT   303      15.726   7.868   5.501  1.00  0.00
ATOM    973  H1  WAT   303      15.188   8.592   5.182  1.00  0.00
ATOM    974  H2  WAT   303      15.980   7.391   4.711  1.00  0.00
TER
ATOM    975  O   WAT   304      16.979  -4.164   7.026  1.00  0.00
ATOM    976  H1  WAT   304      17.569  -4.472   7.714  1.00  0.00
ATOM    977  H2  WAT   304      16.161  -4.636   7.182  1.00  0.00
TER
ATOM    978  O   WAT   305      13.747  -5.663  -9.222  1.00  0.00
ATOM    979  H1  WAT   305      14.050  -5.656 -10.130  1.00  0.00
ATOM    980  H2  WAT   305      14.487  -6.013  -8.725  1.00  0.00
TER
ATOM    981  O   WAT   306      18.582   9.103   5.760  1.00  0.00
ATOM    982  H1  WAT   306      18.508  10.006   6.067  1.00  0.00
ATOM    983  H2  WAT   306      17.680   8.784   5.732  1.00  0.00
TER
ATOM    984  O   WAT   307      16.966  -6.719  -8.236  1.00  0.00
ATOM    985  H1  WAT   307      16.618  -7.397  -8.816  1.00  0.00
ATOM    986  H2  WAT   307      17.167  -7.181  -7.422  1.00  0.00
TER
ATOM    987  O   WAT   308      12.770   3.641  -8.389  1.00  0.00
ATOM    988  H1  WAT   308      13.208   4.184  -7.733  1.00  0.00
ATOM    989  H2  WAT   308      13.255   2.816  -8.379  1.00  0.00
TER
ATOM    990  O   WAT   309       9.985   6.430  -0.937  1.00  0.00
ATOM    991  H1  WAT   309      10.315   5.562  -1.169  1.00  0.00
ATOM    992  H2  WAT   309      10.414   6.636  -0.107  1.00  0.00
TER
ATOM    993  O   WAT   310      14.581   4.761  -3.277  1.00  0.00
ATOM    994  H1  WAT   310      14.281   4.638  -2.376  1.00  0.00
ATOM    995  H2  WAT   310      14.475   3.902  -3.685  1.00  0.00
TER
ATOM    996  O   WAT   311      10.474   7.297   1.801  1.00  0.00
ATOM    997  H1  WAT   311      10.037   7.477   2.634  1.00  0.00
ATOM    998  H2  WAT   311      11.042   8.055   1.659  1.00  0.00
TER
ATOM    999  O   WAT   312      10.307  -0.191  -1.840  1.00  0.00
ATOM   1000  H1  WAT   312       9.651  -0.460  -2.484  1.00  0.00
ATOM   1001  H2  WAT   312      11.144  -0.300  -2.290  1.00  0.00
TER
ATOM   1002  O   WAT   313      11.344   0.195   2.700  1.00  0.00
ATOM   1003  H1  WAT   313      11.711   0.107   3.580  1.00  0.00
ATOM   1004  H2  WAT   313      10.775  -0.569   2.601  1.00  0.00
TER
ATOM   1005  O   WAT   314      10.896  -2.895   6.606  1.00  0.00
ATOM   1006  H1  WAT   314      10.001  -2.928   6.946  1.00  0.00
ATOM   1007  H2  WAT   314      11.435  -2.696   7.371  1.00  0.00
TER
ATOM   1008  O   WAT   315       9.520  -2.981  -5.897  1.00  0.00
ATOM   1009  H1  WAT   315       8.617  -2.718  -6.072  1.00  0.00
ATOM   1010  H2  WAT   315      10.004  -2.710  -6.677  1.00  0.00
TER
ATOM   1011  O   WAT   316      12.063  -3.924  -7.988  1.00  0.00
ATOM   1012  H1  WAT   316      12.772  -4.346  -8.473  1.00  0.00
ATOM   1013  H2  WAT   316      11.347  -3.857  -8.620  1.00  0.00
TER
ATOM   1014  O   WAT   317      11.710  -7.870  -8.948  1.00  0.00
ATOM   1015  H1  WAT   317      12.433  -7.329  -8.630  1.00  0.00
ATOM   1016  H2  WAT   317      11.983  -8.144  -9.824  1.00  0.00
TER
ATOM   1017  O   WAT   318      11.400  -8.620   0.954  1.00  0.00
ATOM   1018  H1  WAT   318      12.047  -9.170   0.514  1.00  0.00
ATOM   1019  H2  WAT   318      11.820  -8.365   1.776  1.00  0.00
TER
ATOM   1020  O   WAT   319      11.153  -8.464   3.697  1.00  0.00
ATOM   1021  H1  WAT   319      10.804  -8.008   4.463  1.00  0.00
ATOM   1022  H2  WAT   319      10.822  -9.358   3.779  1.00  0.00
TER
ATOM   1023  O   WAT   320      12.759   4.708   7.862  1.00  0.00
ATOM   1024  H1  WAT   320      12.716   4.337   8.744  1.00  0.00
ATOM   1025  H2  WAT   320      12.890   5.646   8.003  1.00  0.00
TER
ATOM   1026  O   WAT   321      16.460   6.264   3.463  1.00  0.00
ATOM   1027  H1  WAT   321      16.219   6.531   2.576  1.00  0.00
ATOM   1028  H2  WAT   321      17.400   6.434   3.518  1.00  0.00
TER
ATOM   1029  O   WAT   322      11.825  -8.937   6.972  1.00  0.00
ATOM   1030  H1  WAT   322      12.373  -9.118   6.209  1.00  0.00
ATOM   1031  H2  WAT   322      11.890  -9.727   7.508  1.00  0.00
TER
ATOM   1032  O   WAT   323      12.598   7.654   4.982  1.00  0.00
ATOM   1033  H1  WAT   323      12.004   7.523   5.721  1.00  0.00
ATOM   1034  H2  WAT   323      12.591   6.818   4.516  1.00  0.00
TER
ATOM   1035  O   WAT   324      12.229   5.020   3.933  1.00  0.00
ATOM   1036  H1  WAT   324      11.503   4.400   3.866  1.00  0.00
ATOM   1037  H2  WAT   324      12.290   5.414   3.063  1.00  0.00
TER
ATOM   1038  O   WAT   325      15.834   7.234   0.718  1.00  0.00
ATOM   1039  H1  WAT   325      16.350   6.623   0.193  1.00  0.00
ATOM   1040  H2  WAT   325      16.484   7.737   1.209  1.00  0.00
TER
ATOM   1041  O   WAT   326      18.573   8.125   1.545  1.00  0.00
ATOM   1042  H1  WAT   326      18.861   7.871   0.668  1.00  0.00
ATOM   1043  H2  WAT   326      19.086   7.573   2.135  1.00  0.00
TER
ATOM   1044  O   WAT   327      10.512   8.337  -2.857  1.00  0.00
ATOM   1045  H1  WAT   327      10.345   7.704  -2.159  1.00  0.00
ATOM   1046  H2  WAT   327       9.646   8.543  -3.208  1.00  0.00
TER
ATOM   1047  O   WAT   328      11.135  -7.831  -5.354  1.00  0.00
ATOM   1048  H1  WAT   328      11.893  -7.718  -5.928  1.00  0.00
ATOM   1049  H2  WAT   328      10.673  -6.994  -5.400  1.00  0.00
TER
ATOM   1050  O   WAT   329      17.677  -5.717  -2.364  1.00  0.00
ATOM   1051  H1  WAT   329      16.864  -6.091  -2.704  1.00  0.00
ATOM   1052  H2  WAT   329      18.181  -6.473  -2.062  1.00  0.00
TER
ATOM   1053  O   WAT   330      12.119   7.031  -5.412  1.00  0.00
ATOM   1054  H1  WAT   330      11.593   7.411  -6.116  1.00  0.00
ATOM   1055  H2  WAT   330      12.043   7.656  -4.691  1.00  0.00
TER
ATOM   1056  O   WAT   331      13.508  -7.305  -6.814  1.00  0.00
ATOM   1057  H1  WAT   331      14.037  -8.092  -6.943  1.00  0.00
ATOM   1058  H2  WAT   331      14.141  -6.625  -6.580  1.00  0.00
TER
ATOM   1059  O   WAT   332      15.701  -7.567  -3.759  1.00  0.00
ATOM   1060  H1  WAT   332      15.072  -8.268  -3.592  1.00  0.00
ATOM   1061  H2  WAT   332      15.162  -6.807  -3.976  1.00  0.00
TER
ATOM   1062  O   WAT   333      15.827  -8.289   8.676  1.00  0.00
ATOM   1063  H1  WAT   333      15.545  -7.785   7.912  1.00  0.00
ATOM   1064  H2  WAT   333      16.209  -9.087   8.310  1.00  0.00
TER
ATOM   1065  O   WAT   334      14.718   8.979  -6.537  1.00  0.00
ATOM   1066  H1  WAT   334      15.450   8.695  -7.085  1.00  0.00
ATOM   1067  H2  WAT   334      14.977   8.740  -5.648  1.00  0.00
TER
ATOM   1068  O   WAT   335      13.879   5.095  -6.533  1.00  0.00
ATOM   1069  H1  WAT   335      13.250   5.564  -5.984  1.00  0.00
ATOM   1070  H2  WAT   335      13.994   4.250  -6.098  1.00  0.00
TER
ATOM   1071  O   WAT   336      13.483   1.236 -17.624  1.00  0.00
ATOM   1072  H1  WAT   336      12.651   0.981 -17.225  1.00  0.00
ATOM   1073  H2  WAT   336      14.091   1.307 -16.888  1.00  0.00
TER
ATOM   1074  O   WAT   337      13.463   5.270 -17.428  1.00  0.00
ATOM   1075  H1  WAT   337      13.766   4.380 -17.607  1.00  0.00
ATOM   1076  H2  WAT   337      14.207   5.827 -17.656  1.00  0.00
TER
ATOM   1077  O   WAT   338       9.855  -1.203 -17.956  1.00  0.00
ATOM   1078  H1  WAT   338      10.427  -1.971 -17.956  1.00  0.00
ATOM   1079  H2  WAT   338       9.855  -0.905 -18.865  1.00  0.00
TER
ATOM   1080  O   WAT   339      11.098  -5.795 -16.169  1.00  0.00
ATOM   1081  H1  WAT   339      10.918  -6.692 -15.889  1.00  0.00
ATOM   1082  H2  WAT   339      10.696  -5.248 -15.494  1.00  0.00
TER
ATOM   1083  O   WAT   340      11.716  -3.299 -17.561  1.00  0.00
ATOM   1084  H1  WAT   340      12.397  -3.035 -16.942  1.00  0.00
ATOM   1085  H2  WAT   340      11.401  -4.139 -17.227  1.00  0.00
TER
ATOM   1086  O   WAT   341      15.909  -2.252 -18.474  1.00  0.00
ATOM   1087  H1  WAT   341      16.417  -1.754 -17.833  1.00  0.00
ATOM   1088  H2  WAT   341      16.440  -3.029 -18.650  1.00  0.00
TER
ATOM   1089  O   WAT   342      14.192  -7.612 -14.207  1.00  0.00
ATOM   1090  H1  WAT   342      14.194  -7.095 -15.013  1.00  0.00
ATOM   1091  H2  WAT   342      13.363  -8.089 -14.230  1.00  0.00
TER
ATOM   1092  O   WAT   343      15.443   2.027 -16.030  1.00  0.00
ATOM   1093  H1  WAT   343      15.110   2.654 -15.388  1.00  0.00
ATOM   1094  H2  WAT   343      15.619   2.553 -16.810  1.00  0.00
TER
ATOM   1095  O   WAT   344      13.874  -5.901 -16.200  1.00  0.00
ATOM   1096  H1  WAT   344      14.216  -5.057 -16.495  1.00  0.00
ATOM   1097  H2  WAT   344      12.936  -5.753 -16.084  1.00  0.00
TER
ATOM   1098  O   WAT   345      14.655   3.995 -14.215  1.00  0.00
ATOM   1099  H1  WAT   345      15.272   4.670 -14.497  1.00  0.00
ATOM   1100  H2  WAT   345      13.794   4.404 -14.306  1.00  0.00
TER
ATOM   1101  O   WAT   346      16.019   3.865 -18.194  1.00  0.00
ATOM   1102  H1  WAT   346      15.722   3.260 -18.873  1.00  0.00
ATOM   1103  H2  WAT   346      16.969   3.903 -18.305  1.00  0.00
TER
ATOM   1104  O   WAT   347      14.263  -3.047 -16.578  1.00  0.00
ATOM   1105  H1  WAT   347      14.815  -2.938 -17.353  1.00  0.00
ATOM   1106  H2  WAT   347      14.778  -2.674 -15.862  1.00  0.00
TER
ATOM   1107  O   WAT   348      15.111   3.603 -11.543  1.00  0.00
ATOM   1108  H1  WAT   348      14.213   3.827 -11.296  1.00  0.00
ATOM   1109  H2  WAT   348      15.136   3.727 -12.492  1.00  0.00
TER
ATOM   1110  O   WAT   349      13.938   0.474 -12.967  1.00  0.00
ATOM   1111  H1  WAT   349      13.798   1.347 -12.599  1.00  0.00
ATOM   1112  H2  WAT   349      13.056   0.132 -13.113  1.00  0.00
TER
ATOM   1113  O   WAT   350      15.736   6.417 -10.759  1.00  0.00
ATOM   1114  H1  WAT   350      15.707   6.821 -11.626  1.00  0.00
ATOM   1115  H2  WAT   350      15.572   5.488 -10.922  1.00  0.00
TER
ATOM   1116  O   WAT   351       9.890   2.244 -17.050  1.00  0.00
ATOM   1117  H1  WAT   351       9.968   2.379 -17.995  1.00  0.00
ATOM   1118  H2  WAT   351      10.504   1.536 -16.857  1.00  0.00
TER
ATOM   1119  O   WAT   352       9.945   3.286 -14.511  1.00  0.00
ATOM   1120  H1  WAT   352      10.109   2.816 -15.329  1.00  0.00
ATOM   1121  H2  WAT   352      10.411   2.778 -13.846  1.00  0.00
TER
ATOM   1122  O   WAT   353      14.717  -7.584 -19.475  1.00  0.00
ATOM   1123  H1  WAT   353      14.274  -6.803 -19.806  1.00  0.00
ATOM   1124  H2  WAT   353      15.276  -7.261 -18.768  1.00  0.00
TER
ATOM   1125  O   WAT   354      19.004  -4.717 -13.871  1.00  0.00
ATOM   1126  H1  WAT   354      18.542  -4.509 -13.059  1.00  0.00
ATOM   1127  H2  WAT   354      18.602  -5.531 -14.174  1.00  0.00
TER
ATOM   1128  O   WAT   355      16.755  -7.039 -17.616  1.00  0.00
ATOM   1129  H1  WAT   355      17.052  -6.133 -17.697  1.00  0.00
ATOM   1130  H2  WAT   355      17.304  -7.527 -18.230  1.00  0.00
TER
ATOM   1131  O   WAT   356      16.949  -1.562 -11.081  1.00  0.00
ATOM   1132  H1  WAT   356      16.853  -2.502 -11.231  1.00  0.00
ATOM   1133  H2  WAT   356      17.792  -1.340 -11.476  1.00  0.00
TER
ATOM   1134  O   WAT   357      12.080  -5.151 -12.927  1.00  0.00
ATOM   1135  H1  WAT   357      11.686  -4.303 -12.720  1.00  0.00
ATOM   1136  H2  WAT   357      11.392  -5.788 -12.736  1.00  0.00
TER
ATOM   1137  O   WAT   358       9.381  -7.228 -18.894  1.00  0.00
ATOM   1138  H1  WAT   358       9.093  -6.657 -18.182  1.00  0.00
ATOM   1139  H2  WAT   358      10.126  -7.707 -18.531  1.00  0.00
TER
ATOM   1140  O   WAT   359      17.368  -4.552 -18.617  1.00  0.00
ATOM   1141  H1  WAT   359      17.372  -4.993 -19.466  1.00  0.00
ATOM   1142  H2  WAT   359      18.263  -4.230 -18.510  1.00  0.00
TER
ATOM   1143  O   WAT   360      13.219  -4.669 -19.657  1.00  0.00
ATOM   1144  H1  WAT   360      12.879  -4.192 -18.901  1.00  0.00
ATOM   1145  H2  WAT   360      12.456  -5.123 -20.017  1.00  0.00
TER
ATOM   1146  O   WAT   361      11.519   2.661 -12.351  1.00  0.00
ATOM   1147  H1  WAT   361      11.135   2.020 -11.753  1.00  0.00
ATOM   1148  H2  WAT   361      11.831   3.364 -11.782  1.00  0.00
TER
ATOM   1149  O   WAT   362      17.669  -0.492 -16.870  1.00  0.00
ATOM   1150  H1  WAT   362      18.036  -0.966 -16.124  1.00  0.00
ATOM   1151  H2  WAT   362      17.480   0.383 -16.530  1.00  0.00
TER
ATOM   1152  O   WAT   363      15.459  -1.451 -14.552  1.00  0.00
ATOM   1153  H1  WAT   363      15.155  -0.571 -14.327  1.00  0.00
ATOM   1154  H2  WAT   363      16.414  -1.391 -14.516  1.00  0.00
TER
ATOM   1155  O   WAT   364      14.031   2.423 -20.317  1.00  0.00
ATOM   1156  H1  WAT   364      14.549   1.620 -20.372  1.00  0.00
ATOM   1157  H2  WAT   364      13.579   2.361 -19.476  1.00  0.00
TER
ATOM   1158  O   WAT   365      11.515  -0.610 -13.405  1.00  0.00
ATOM   1159  H1  WAT   365      11.157   0.055 -12.817  1.00  0.00
ATOM   1160  H2  WAT   365      11.221  -1.442 -13.034  1.00  0.00
TER
ATOM   1161  O   WAT   366      14.717  -0.152 -10.521  1.00  0.00
ATOM   1162  H1  WAT   366      14.417  -0.006 -11.418  1.00  0.00
ATOM   1163  H2  WAT   366      15.488  -0.711 -10.614  1.00  0.00
TER
ATOM   1164  O   WAT   367      10.090  -7.121 -12.728  1.00  0.00
ATOM   1165  H1  WAT   367       9.376  -6.921 -12.122  1.00  0.00
ATOM   1166  H2  WAT   367      10.510  -7.897 -12.356  1.00  0.00
TER
ATOM   1167  O   WAT   368      10.378   6.867 -11.741  1.00  0.00
ATOM   1168  H1  WAT   368      10.487   5.926 -11.881  1.00  0.00
ATOM   1169  H2  WAT   368       9.726   7.132 -12.390  1.00  0.00
TER
ATOM   1170  O   WAT   369      18.369   5.139 -10.341  1.00  0.00
ATOM   1171  H1  WAT   369      18.048   4.419  -9.797  1.00  0.00
ATOM   1172  H2  WAT   369      17.695   5.814 -10.268  1.00  0.00
TER
ATOM   1173  O   WAT   370      18.544  -1.975 -14.754  1.00  0.00
ATOM   1174  H1  WAT   370      19.043  -1.500 -14.088  1.00  0.00
ATOM   1175  H2  WAT   370      18.687  -2.899 -14.547  1.00  0.00
TER
ATOM   1176  O   WAT   371      13.518   8.749 -19.118  1.00  0.00
ATOM   1177  H1  WAT   371      14.254   8.201 -18.847  1.00  0.00
ATOM   1178  H2  WAT   371      13.902   9.615 -19.257  1.00  0.00
TER
ATOM   1179  O   WAT   372      12.523   7.934  -9.929  1.00  0.00
ATOM   1180  H1  WAT   372      13.325   8.255  -9.515  1.00  0.00
ATOM   1181  H2  WAT   372      12.009   7.573  -9.207  1.00  0.00
TER
ATOM   1182  O   WAT   373      10.243   0.421 -10.985  1.00  0.00
ATOM   1183  H1  WAT   373      10.747  -0.158 -10.414  1.00  0.00
ATOM   1184  H2  WAT   373       9.504   0.705 -10.448  1.00  0.00
TER
ATOM   1185  O   WAT   374      17.297   1.828 -11.452  1.00  0.00
ATOM   1186  H1  WAT   374      16.532   2.397 -11.536  1.00  0.00
ATOM   1187  H2  WAT   374      17.479   1.536 -12.345  1.00  0.00
TER
ATOM   1188  O   WAT   375      12.275  -1.436 -10.090  1.00  0.00
ATOM   1189  H1  WAT   375      12.316  -1.734  -9.182  1.00  0.00
ATOM   1190  H2  WAT   375      13.130  -1.035 -10.250  1.00  0.00
TER
ATOM   1191  O   WAT   376      14.216  -2.857 -12.123  1.00  0.00
ATOM   1192  H1  WAT   376      13.686  -3.348 -12.751  1.00  0.00
ATOM   1193  H2  WAT   376      14.885  -2.428 -12.657  1.00  0.00
TER
ATOM   1194  O   WAT   377      14.703  -5.890 -12.043  1.00  0.00
ATOM   1195  H1  WAT   377      14.609  -6.508 -12.768  1.00  0.00
ATOM   1196  H2  WAT   377      14.123  -5.164 -12.270  1.00  0.00
TER
ATOM   1197  O   WAT   378      17.469  -7.333 -15.010  1.00  0.00
ATOM   1198  H1  WAT   378      17.021  -7.311 -15.856  1.00  0.00
ATOM   1199  H2  WAT   378      16.836  -7.731 -14.413  1.00  0.00
TER
ATOM   1200  O   WAT   379      17.875   1.562 -14.389  1.00  0.00
ATOM   1201  H1  WAT   379      18.294   2.406 -14.562  1.00  0.00
ATOM   1202  H2  WAT   379      16.956   1.700 -14.619  1.00  0.00
TER
ATOM   1203  O   WAT   380      15.726   7.868 -13.273  1.00  0.00
ATOM   1204  H1  WAT   380      15.188   8.592 -13.593  1.00  0.00
ATOM   1205  H2  WAT   380      15.980   7.391 -14.064  1.00  0.00
TER
ATOM   1206  O   WAT   381      16.979  -4.164 -11.748  1.00  0.00
ATOM   1207  H1  WAT   381      17.569  -4.472 -11.060  1.00  0.00
ATOM   1208  H2  WAT   381      16.161  -4.636 -11.592  1.00  0.00
TER
ATOM   1209  O   WAT   382      18.582   9.103 -13.015  1.00  0.00
ATOM   1210  H1  WAT   382      18.508  10.006 -12.708  1.00  0.00
ATOM   1211  H2  WAT   382      17.680   8.784 -13.043  1.00  0.00
TER
ATOM   1212  O   WAT   383       9.985   6.430 -19.711  1.00  0.00
ATOM   1213  H1  WAT   383      10.315   5.562 -19.944  1.00  0.00
ATOM   1214  H2  WAT   383      10.414   6.636 -18.881  1.00  0.00
TER
ATOM   1215  O   WAT   384      10.474   7.297 -16.973  1.00  0.00
ATOM   1216  H1  WAT   384      10.037   7.477 -16.141  1.00  0.00
ATOM   1217  H2  WAT   384      11.042   8.055 -17.115  1.00  0.00
TER
ATOM   1218  O   WAT   385      11.344   0.195 -16.074  1.00  0.00
ATOM   1219  H1  WAT   385      11.711   0.107 -15.194  1.00  0.00
ATOM   1220  H2  WAT   385      10.775  -0.569 -16.173  1.00  0.00
TER
ATOM   1221  O   WAT   386      10.896  -2.895 -12.168  1.00  0.00
ATOM   1222  H1  WAT   386      10.001  -2.928 -11.829  1.00  0.00
ATOM   1223  H2  WAT   386      11.435  -2.696 -11.403  1.00  0.00
TER
ATOM   1224  O   WAT   387      11.400  -8.620 -17.820  1.00  0.00
ATOM   1225  H1  WAT   387      12.047  -9.170 -18.260  1.00  0.00
ATOM   1226  H2  WAT   387      11.820  -8.365 -16.998  1.00  0.00
TER
ATOM   1227  O   WAT   388      11.153  -8.464 -15.077  1.00  0.00
ATOM   1228  H1  WAT   388      10.804  -8.008 -14.312  1.00  0.00
ATOM   1229  H2  WAT   388      10.822  -9.358 -14.995  1.00  0.00
TER
ATOM   1230  O   WAT   389      12.759   4.708 -10.912  1.00  0.00
ATOM   1231  H1  WAT   389      12.716   4.337 -10.031  1.00  0.00
ATOM   1232  H2  WAT   389      12.890   5.646 -10.772  1.00  0.00
TER
ATOM   1233  O   WAT   390      16.460   6.264 -15.311  1.00  0.00
ATOM   1234  H1  WAT   390      16.219   6.531 -16.198  1.00  0.00
ATOM   1235  H2  WAT   390      17.400   6.434 -15.256  1.00  0.00
TER
ATOM   1236  O   WAT   391      11.825  -8.937 -11.802  1.00  0.00
ATOM   1237  H1  WAT   391      12.373  -9.118 -12.566  1.00  0.00
ATOM   1238  H2  WAT   391      11.890  -9.727 -11.267  1.00  0.00
TER
ATOM   1239  O   WAT   392      12.598   7.654 -13.792  1.00  0.00
ATOM   1240  H1  WAT   392      12.004   7.523 -13.053  1.00  0.00
ATOM   1241  H2  WAT   392      12.591   6.818 -14.258  1.00  0.00
TER
ATOM   1242  O   WAT   393      12.229   5.020 -14.841  1.00  0.00
ATOM   1243  H1  WAT   393      11.503   4.400 -14.909  1.00  0.00
ATOM   1244  H2  WAT   393      12.290   5.414 -15.712  1.00  0.00
TER
ATOM   1245  O   WAT   394      15.834   7.234 -18.056  1.00  0.00
ATOM   1246  H1  WAT   394      16.350   6.623 -18.582  1.00  0.00
ATOM   1247  H2  WAT   394      16.484   7.737 -17.565  1.00  0.00
TER
ATOM   1248  O   WAT   395      18.573   8.125 -17.230  1.00  0.00
ATOM   1249  H1  WAT   395      18.861   7.871 -18.106  1.00  0.00
ATOM   1250  H2  WAT   395      19.086   7.573 -16.639  1.00  0.00
TER
ATOM   1251  O   WAT   396      15.827  -8.289 -10.099  1.00  0.00
ATOM   1252  H1  WAT   396      15.545  -7.785 -10.863  1.00  0.00
ATOM   1253  H2  WAT   396      16.209  -9.087 -10.464  1.00  0.00
TER
ATOM   1254  O   WAT   397      13.463 -13.505  20.120  1.00  0.00
ATOM   1255  H1  WAT   397      13.766 -14.395  19.941  1.00  0.00
ATOM   1256  H2  WAT   397      14.207 -12.948  19.893  1.00  0.00
TER
ATOM   1257  O   WAT   398       9.855 -19.978  19.593  1.00  0.00
ATOM   1258  H1  WAT   398      10.427 -20.746  19.593  1.00  0.00
ATOM   1259  H2  WAT   398       9.855 -19.679  18.683  1.00  0.00
TER
ATOM   1260  O   WAT   399      15.909 -21.027  19.075  1.00  0.00
ATOM   1261  H1  WAT   399      16.417 -20.528  19.716  1.00  0.00
ATOM   1262  H2  WAT   399      16.440 -21.803  18.899  1.00  0.00
TER
ATOM   1263  O   WAT   400       9.948 -15.589  12.214  1.00  0.00
ATOM   1264  H1  WAT   400       9.571 -15.100  11.483  1.00  0.00
ATOM   1265  H2  WAT   400      10.205 -14.917  12.845  1.00  0.00
TER
ATOM   1266  O   WAT   401      15.551 -18.596  17.191  1.00  0.00
ATOM   1267  H1  WAT   401      15.146 -19.308  16.695  1.00  0.00
ATOM   1268  H2  WAT   401      15.637 -18.941  18.080  1.00  0.00
TER
ATOM   1269  O   WAT   402      16.019 -14.909  19.355  1.00  0.00
ATOM   1270  H1  WAT   402      15.722 -15.515  18.676  1.00  0.00
ATOM   1271  H2  WAT   402      16.969 -14.872  19.244  1.00  0.00
TER
ATOM   1272  O   WAT   403      12.251 -19.702  14.692  1.00  0.00
ATOM   1273  H1  WAT   403      12.131 -18.975  14.080  1.00  0.00
ATOM   1274  H2  WAT   403      11.941 -20.471  14.214  1.00  0.00
TER
ATOM   1275  O   WAT   404      11.134 -14.830  16.909  1.00  0.00
ATOM   1276  H1  WAT   404      10.727 -14.689  16.054  1.00  0.00
ATOM   1277  H2  WAT   404      12.026 -15.114  16.706  1.00  0.00
TER
ATOM   1278  O   WAT   405      15.406 -10.616  15.021  1.00  0.00
ATOM   1279  H1  WAT   405      15.231 -11.532  14.808  1.00  0.00
ATOM   1280  H2  WAT   405      14.552 -10.257  15.261  1.00  0.00
TER
ATOM   1281  O   WAT   406      14.509 -21.235  15.802  1.00  0.00
ATOM   1282  H1  WAT   406      14.283 -21.451  16.707  1.00  0.00
ATOM   1283  H2  WAT   406      13.728 -20.802  15.457  1.00  0.00
TER
ATOM   1284  O   WAT   407       9.568 -22.060   9.865  1.00  0.00
ATOM   1285  H1  WAT   407       9.486 -21.117  10.006  1.00  0.00
ATOM   1286  H2  WAT   407       9.217 -22.203   8.986  1.00  0.00
TER
ATOM   1287  O   WAT   408      16.442 -20.015  11.321  1.00  0.00
ATOM   1288  H1  WAT   408      15.874 -20.463  10.694  1.00  0.00
ATOM   1289  H2  WAT   408      17.151 -19.655  10.787  1.00  0.00
TER
ATOM   1290  O   WAT   409      13.987 -16.019  13.593  1.00  0.00
ATOM   1291  H1  WAT   409      13.213 -16.559  13.433  1.00  0.00
ATOM   1292  H2  WAT   409      14.717 -16.538  13.255  1.00  0.00
TER
ATOM   1293  O   WAT   410      14.031 -16.351  17.231  1.00  0.00
ATOM   1294  H1  WAT   410      14.549 -17.154  17.177  1.00  0.00
ATOM   1295  H2  WAT   410      13.579 -16.413  18.073  1.00  0.00
TER
ATOM   1296  O   WAT   411      18.918 -15.084  12.504  1.00  0.00
ATOM   1297  H1  WAT   411      19.259 -14.340  12.008  1.00  0.00
ATOM   1298  H2  WAT   411      18.089 -14.771  12.867  1.00  0.00
TER
ATOM   1299  O   WAT   412      17.887 -15.003  15.276  1.00  0.00
ATOM   1300  H1  WAT   412      18.574 -14.456  15.656  1.00  0.00
ATOM   1301  H2  WAT   412      17.100 -14.459  15.311  1.00  0.00
TER
ATOM   1302  O   WAT   413      10.026 -19.386  10.767  1.00  0.00
ATOM   1303  H1  WAT   413      10.896 -19.103  11.051  1.00  0.00
ATOM   1304  H2  WAT   413       9.535 -18.572  10.652  1.00  0.00
TER
ATOM   1305  O   WAT   414      17.190 -17.998  14.888  1.00  0.00
ATOM   1306  H1  WAT   414      17.646 -17.188  15.114  1.00  0.00
ATOM   1307  H2  WAT   414      16.839 -18.316  15.720  1.00  0.00
TER
ATOM   1308  O   WAT   415      10.393 -10.173  11.334  1.00  0.00
ATOM   1309  H1  WAT   415      10.753  -9.574  10.679  1.00  0.00
ATOM   1310  H2  WAT   415      10.253  -9.627  12.107  1.00  0.00
TER
ATOM   1311  O   WAT   416      16.410 -12.790  12.151  1.00  0.00
ATOM   1312  H1  WAT   416      16.401 -12.057  11.535  1.00  0.00
ATOM   1313  H2  WAT   416      15.490 -13.037  12.244  1.00  0.00
TER
ATOM   1314  O   WAT   417      12.011 -17.568  12.896  1.00  0.00
ATOM   1315  H1  WAT   417      11.404 -16.828  12.905  1.00  0.00
ATOM   1316  H2  WAT   417      12.486 -17.478  12.069  1.00  0.00
TER
ATOM   1317  O   WAT   418      18.038 -10.208  15.508  1.00  0.00
ATOM   1318  H1  WAT   418      18.292 -10.246  14.586  1.00  0.00
ATOM   1319  H2  WAT   418      17.089 -10.335  15.501  1.00  0.00
TER
ATOM   1320  O   WAT   419      14.021 -17.607  10.644  1.00  0.00
ATOM   1321  H1  WAT   419      14.788 -17.719  11.207  1.00  0.00
ATOM   1322  H2  WAT   419      14.099 -18.303   9.992  1.00  0.00
TER
ATOM   1323  O   WAT   420      12.716 -20.175  11.328  1.00  0.00
ATOM   1324  H1  WAT   420      12.796 -21.122  11.439  1.00  0.00
ATOM   1325  H2  WAT   420      13.608 -19.844  11.434  1.00  0.00
TER
ATOM   1326  O   WAT   421      13.518 -10.025  18.431  1.00  0.00
ATOM   1327  H1  WAT   421      14.254 -10.574  18.702  1.00  0.00
ATOM   1328  H2  WAT   421      13.902  -9.160  18.292  1.00  0.00
TER
ATOM   1329  O   WAT   422      10.402 -13.958  14.305  1.00  0.00
ATOM   1330  H1  WAT   422       9.476 -13.716  14.296  1.00  0.00
ATOM   1331  H2  WAT   422      10.868 -13.130  14.184  1.00  0.00
TER
ATOM   1332  O   WAT   423      16.628 -10.852  10.254  1.00  0.00
ATOM   1333  H1  WAT   423      17.421 -10.563   9.802  1.00  0.00
ATOM   1334  H2  WAT   423      16.108 -11.283   9.575  1.00  0.00
TER
ATOM   1335  O   WAT   424      17.146 -15.632  10.118  1.00  0.00
ATOM   1336  H1  WAT   424      17.041 -16.247  10.844  1.00  0.00
ATOM   1337  H2  WAT   424      16.978 -16.155   9.334  1.00  0.00
TER
ATOM   1338  O   WAT   425      16.053 -17.611  12.619  1.00  0.00
ATOM   1339  H1  WAT   425      16.475 -17.777  13.462  1.00  0.00
ATOM   1340  H2  WAT   425      16.178 -18.421  12.124  1.00  0.00
TER
ATOM   1341  O   WAT   426      18.566 -18.587   9.866  1.00  0.00
ATOM   1342  H1  WAT   426      19.087 -19.302   9.500  1.00  0.00
ATOM   1343  H2  WAT   426      19.213 -17.948  10.166  1.00  0.00
TER
ATOM   1344  O   WAT   427      12.770 -15.133  10.385  1.00  0.00
ATOM   1345  H1  WAT   427      13.208 -14.590  11.041  1.00  0.00
ATOM   1346  H2  WAT   427      13.255 -15.958  10.395  1.00  0.00
TER
ATOM   1347  O   WAT   428       9.985 -12.344  17.837  1.00  0.00
ATOM   1348  H1  WAT   428      10.315 -13.212  17.605  1.00  0.00
ATOM   1349  H2  WAT   428      10.414 -12.138  18.668  1.00  0.00
TER
ATOM   1350  O   WAT   429      14.581 -14.013  15.497  1.00  0.00
ATOM   1351  H1  WAT   429      14.281 -14.137  16.398  1.00  0.00
ATOM   1352  H2  WAT   429      14.475 -14.872  15.089  1.00  0.00
TER
ATOM   1353  O   WAT   430      10.307 -18.965  16.934  1.00  0.00
ATOM   1354  H1  WAT   430       9.651 -19.234  16.290  1.00  0.00
ATOM   1355  H2  WAT   430      11.144 -19.075  16.485  1.00  0.00
TER
ATOM   1356  O   WAT   431       9.520 -21.755  12.877  1.00  0.00
ATOM   1357  H1  WAT   431       8.617 -21.492  12.702  1.00  0.00
ATOM   1358  H2  WAT   431      10.004 -21.484  12.097  1.00  0.00
TER
ATOM   1359  O   WAT   432      15.834 -11.540  19.492  1.00  0.00
ATOM   1360  H1  WAT   432      16.350 -12.151  18.967  1.00  0.00
ATOM   1361  H2  WAT   432      16.484 -11.037  19.983  1.00  0.00
TER
ATOM   1362  O   WAT   433      10.512 -10.437  15.917  1.00  0.00
ATOM   1363  H1  WAT   433      10.345 -11.070  16.615  1.00  0.00
ATOM   1364  H2  WAT   433       9.646 -10.231  15.566  1.00  0.00
TER
ATOM   1365  O   WAT   434      12.119 -11.744  13.362  1.00  0.00
ATOM   1366  H1  WAT   434      11.593 -11.363  12.658  1.00  0.00
ATOM   1367  H2  WAT   434      12.043 -11.119  14.083  1.00  0.00
TER
ATOM   1368  O   WAT   435      14.718  -9.795  12.237  1.00  0.00
ATOM   1369  H1  WAT   435      15.450 -10.080  11.689  1.00  0.00
ATOM   1370  H2  WAT   435      14.977 -10.034  13.127  1.00  0.00
TER
ATOM   1371  O   WAT   436      13.879 -13.679  12.242  1.00  0.00
ATOM   1372  H1  WAT   436      13.250 -13.210  12.790  1.00  0.00
ATOM   1373  H2  WAT   436      13.994 -14.524  12.676  1.00  0.00
TER
ATOM   1374  O   WAT   437      13.483 -17.539   1.150  1.00  0.00
ATOM   1375  H1  WAT   437      12.651 -17.794   1.550  1.00  0.00
ATOM   1376  H2  WAT   437      14.091 -17.467   1.886  1.00  0.00
TER
ATOM   1377  O   WAT   438      13.463 -13.505   1.346  1.00  0.00
ATOM   1378  H1  WAT   438      13.766 -14.395   1.167  1.00  0.00
ATOM   1379  H2  WAT   438      14.207 -12.948   1.118  1.00  0.00
TER
ATOM   1380  O   WAT   439       9.855 -19.978   0.818  1.00  0.00
ATOM   1381  H1  WAT   439      10.427 -20.746   0.819  1.00  0.00
ATOM   1382  H2  WAT   439       9.855 -19.679  -0.091  1.00  0.00
TER
ATOM   1383  O   WAT   440      15.909 -21.027   0.301  1.00  0.00
ATOM   1384  H1  WAT   440      16.417 -20.528   0.941  1.00  0.00
ATOM   1385  H2  WAT   440      16.440 -21.803   0.125  1.00  0.00
TER
ATOM   1386  O   WAT   441      15.443 -16.747   2.744  1.00  0.00
ATOM   1387  H1  WAT   441      15.110 -16.120   3.387  1.00  0.00
ATOM   1388  H2  WAT   441      15.619 -16.221   1.965  1.00  0.00
TER
ATOM   1389  O   WAT   442      14.655 -14.779   4.559  1.00  0.00
ATOM   1390  H1  WAT   442      15.272 -14.104   4.278  1.00  0.00
ATOM   1391  H2  WAT   442      13.794 -14.370   4.468  1.00  0.00
TER
ATOM   1392  O   WAT   443       9.948 -15.589  -6.560  1.00  0.00
ATOM   1393  H1  WAT   443       9.571 -15.100  -7.291  1.00  0.00
ATOM   1394  H2  WAT   443      10.205 -14.917  -5.929  1.00  0.00
TER
ATOM   1395  O   WAT   444      15.551 -18.596  -1.583  1.00  0.00
ATOM   1396  H1  WAT   444      15.146 -19.308  -2.079  1.00  0.00
ATOM   1397  H2  WAT   444      15.637 -18.941  -0.695  1.00  0.00
TER
ATOM   1398  O   WAT   445      16.019 -14.909   0.580  1.00  0.00
ATOM   1399  H1  WAT   445      15.722 -15.515  -0.099  1.00  0.00
ATOM   1400  H2  WAT   445      16.969 -14.872   0.469  1.00  0.00
TER
ATOM   1401  O   WAT   446      14.263 -21.822   2.196  1.00  0.00
ATOM   1402  H1  WAT   446      14.815 -21.712   1.422  1.00  0.00
ATOM   1403  H2  WAT   446      14.778 -21.448   2.912  1.00  0.00
TER
ATOM   1404  O   WAT   447      15.111 -15.171   7.231  1.00  0.00
ATOM   1405  H1  WAT   447      14.213 -14.947   7.479  1.00  0.00
ATOM   1406  H2  WAT   447      15.136 -15.048   6.282  1.00  0.00
TER
ATOM   1407  O   WAT   448      13.938 -18.300   5.807  1.00  0.00
ATOM   1408  H1  WAT   448      13.798 -17.428   6.176  1.00  0.00
ATOM   1409  H2  WAT   448      13.056 -18.643   5.662  1.00  0.00
TER
ATOM   1410  O   WAT   449      15.736 -12.358   8.016  1.00  0.00
ATOM   1411  H1  WAT   449      15.707 -11.953   7.148  1.00  0.00
ATOM   1412  H2  WAT   449      15.572 -13.287   7.853  1.00  0.00
TER
ATOM   1413  O   WAT   450      12.251 -19.702  -4.083  1.00  0.00
ATOM   1414  H1  WAT   450      12.131 -18.975  -4.695  1.00  0.00
ATOM   1415  H2  WAT   450      11.941 -20.471  -4.560  1.00  0.00
TER
ATOM   1416  O   WAT   451       9.890 -16.530   1.724  1.00  0.00
ATOM   1417  H1  WAT   451       9.968 -16.395   0.780  1.00  0.00
ATOM   1418  H2  WAT   451      10.504 -17.239   1.917  1.00  0.00
TER
ATOM   1419  O   WAT   452      11.134 -14.830  -1.865  1.00  0.00
ATOM   1420  H1  WAT   452      10.727 -14.689  -2.720  1.00  0.00
ATOM   1421  H2  WAT   452      12.026 -15.114  -2.068  1.00  0.00
TER
ATOM   1422  O   WAT   453      15.406 -10.616  -3.753  1.00  0.00
ATOM   1423  H1  WAT   453      15.231 -11.532  -3.966  1.00  0.00
ATOM   1424  H2  WAT   453      14.552 -10.257  -3.513  1.00  0.00
TER
ATOM   1425  O   WAT   454       9.945 -15.489   4.264  1.00  0.00
ATOM   1426  H1  WAT   454      10.109 -15.958   3.445  1.00  0.00
ATOM   1427  H2  WAT   454      10.411 -15.996   4.928  1.00  0.00
TER
ATOM   1428  O   WAT   455      14.509 -21.235  -2.972  1.00  0.00
ATOM   1429  H1  WAT   455      14.283 -21.451  -2.068  1.00  0.00
ATOM   1430  H2  WAT   455      13.728 -20.802  -3.318  1.00  0.00
TER
ATOM   1431  O   WAT   456      16.949 -20.336   7.694  1.00  0.00
ATOM   1432  H1  WAT   456      16.853 -21.277   7.544  1.00  0.00
ATOM   1433  H2  WAT   456      17.792 -20.115   7.299  1.00  0.00
TER
ATOM   1434  O   WAT   457       9.568 -22.060  -8.910  1.00  0.00
ATOM   1435  H1  WAT   457       9.486 -21.117  -8.768  1.00  0.00
ATOM   1436  H2  WAT   457       9.217 -22.203  -9.788  1.00  0.00
TER
ATOM   1437  O   WAT   458      16.442 -20.015  -7.454  1.00  0.00
ATOM   1438  H1  WAT   458      15.874 -20.463  -8.080  1.00  0.00
ATOM   1439  H2  WAT   458      17.151 -19.655  -7.987  1.00  0.00
TER
ATOM   1440  O   WAT   459      11.519 -16.114   6.423  1.00  0.00
ATOM   1441  H1  WAT   459      11.135 -16.754   7.021  1.00  0.00
ATOM   1442  H2  WAT   459      11.831 -15.410   6.993  1.00  0.00
TER
ATOM   1443  O   WAT   460      17.669 -19.266   1.904  1.00  0.00
ATOM   1444  H1  WAT   460      18.036 -19.740   2.650  1.00  0.00
ATOM   1445  H2  WAT   460      17.480 -18.392   2.245  1.00  0.00
TER
ATOM   1446  O   WAT   461      15.459 -20.225   4.222  1.00  0.00
ATOM   1447  H1  WAT   461      15.155 -19.346   4.447  1.00  0.00
ATOM   1448  H2  WAT   461      16.414 -20.165   4.258  1.00  0.00
TER
ATOM   1449  O   WAT   462      13.987 -16.019  -5.181  1.00  0.00
ATOM   1450  H1  WAT   462      13.213 -16.559  -5.341  1.00  0.00
ATOM   1451  H2  WAT   462      14.717 -16.538  -5.519  1.00  0.00
TER
ATOM   1452  O   WAT   463      14.031 -16.351  -1.543  1.00  0.00
ATOM   1453  H1  WAT   463      14.549 -17.154  -1.597  1.00  0.00
ATOM   1454  H2  WAT   463      13.579 -16.413  -0.701  1.00  0.00
TER
ATOM   1455  O   WAT   464      18.918 -15.084  -6.270  1.00  0.00
ATOM   1456  H1  WAT   464      19.259 -14.340  -6.766  1.00  0.00
ATOM   1457  H2  WAT   464      18.089 -14.771  -5.908  1.00  0.00
TER
ATOM   1458  O   WAT   465      11.515 -19.385   5.370  1.00  0.00
ATOM   1459  H1  WAT   465      11.157 -18.719   5.957  1.00  0.00
ATOM   1460  H2  WAT   465      11.221 -20.216   5.741  1.00  0.00
TER
ATOM   1461  O   WAT   466      14.717 -18.926   8.253  1.00  0.00
ATOM   1462  H1  WAT   466      14.417 -18.781   7.356  1.00  0.00
ATOM   1463  H2  WAT   466      15.488 -19.486   8.161  1.00  0.00
TER
ATOM   1464  O   WAT   467      17.887 -15.003  -3.499  1.00  0.00
ATOM   1465  H1  WAT   467      18.574 -14.456  -3.118  1.00  0.00
ATOM   1466  H2  WAT   467      17.100 -14.459  -3.464  1.00  0.00
TER
ATOM   1467  O   WAT   468      10.026 -19.386  -8.007  1.00  0.00
ATOM   1468  H1  WAT   468      10.896 -19.103  -7.723  1.00  0.00
ATOM   1469  H2  WAT   468       9.535 -18.572  -8.122  1.00  0.00
TER
ATOM   1470  O   WAT   469      17.190 -17.998  -3.886  1.00  0.00
ATOM   1471  H1  WAT   469      17.646 -17.188  -3.660  1.00  0.00
ATOM   1472  H2  WAT   469      16.839 -18.316  -3.054  1.00  0.00
TER
ATOM   1473  O   WAT   470      10.393 -10.173  -7.441  1.00  0.00
ATOM   1474  H1  WAT   470      10.753  -9.574  -8.095  1.00  0.00
ATOM   1475  H2  WAT   470      10.253  -9.627  -6.667  1.00  0.00
TER
ATOM   1476  O   WAT   471      10.378 -11.907   7.033  1.00  0.00
ATOM   1477  H1  WAT   471      10.487 -12.848   6.893  1.00  0.00
ATOM   1478  H2  WAT   471       9.726 -11.642   6.385  1.00  0.00
TER
ATOM   1479  O   WAT   472      18.369 -13.636   8.433  1.00  0.00
ATOM   1480  H1  WAT   472      18.048 -14.355   8.978  1.00  0.00
ATOM   1481  H2  WAT   472      17.695 -12.960   8.507  1.00  0.00
TER
ATOM   1482  O   WAT   473      16.410 -12.790  -6.623  1.00  0.00
ATOM   1483  H1  WAT   473      16.401 -12.057  -7.239  1.00  0.00
ATOM   1484  H2  WAT   473      15.490 -13.037  -6.531  1.00  0.00
TER
ATOM   1485  O   WAT   474      12.011 -17.568  -5.879  1.00  0.00
ATOM   1486  H1  WAT   474      11.404 -16.828  -5.869  1.00  0.00
ATOM   1487  H2  WAT   474      12.486 -17.478  -6.705  1.00  0.00
TER
ATOM   1488  O   WAT   475      18.544 -20.749   4.021  1.00  0.00
ATOM   1489  H1  WAT   475      19.043 -20.275   4.686  1.00  0.00
ATOM   1490  H2  WAT   475      18.687 -21.673   4.228  1.00  0.00
TER
ATOM   1491  O   WAT   476      18.038 -10.208  -3.266  1.00  0.00
ATOM   1492  H1  WAT   476      18.292 -10.246  -4.188  1.00  0.00
ATOM   1493  H2  WAT   476      17.089 -10.335  -3.273  1.00  0.00
TER
ATOM   1494  O   WAT   477      14.021 -17.607  -8.130  1.00  0.00
ATOM   1495  H1  WAT   477      14.788 -17.719  -7.567  1.00  0.00
ATOM   1496  H2  WAT   477      14.099 -18.303  -8.782  1.00  0.00
TER
ATOM   1497  O   WAT   478      12.716 -20.175  -7.447  1.00  0.00
ATOM   1498  H1  WAT   478      12.796 -21.122  -7.335  1.00  0.00
ATOM   1499  H2  WAT   478      13.608 -19.844  -7.341  1.00  0.00
TER
ATOM   1500  O   WAT   479      13.518 -10.025  -0.343  1.00  0.00
ATOM   1501  H1  WAT   479      14.254 -10.574  -0.072  1.00  0.00
ATOM   1502  H2  WAT   479      13.902  -9.160  -0.483  1.00  0.00
TER
ATOM   1503  O   WAT   480      10.402 -13.958  -4.469  1.00  0.00
ATOM   1504  H1  WAT   480       9.476 -13.716  -4.479  1.00  0.00
ATOM   1505  H2  WAT   480      10.868 -13.130  -4.591  1.00  0.00
TER
ATOM   1506  O   WAT   481      12.523 -10.841   8.845  1.00  0.00
ATOM   1507  H1  WAT   481      13.325 -10.519   9.259  1.00  0.00
ATOM   1508  H2  WAT   481      12.009 -11.201   9.567  1.00  0.00
TER
ATOM   1509  O   WAT   482      16.628 -10.852  -8.521  1.00  0.00
ATOM   1510  H1  WAT   482      17.421 -10.563  -8.972  1.00  0.00
ATOM   1511  H2  WAT   482      16.108 -11.283  -9.199  1.00  0.00
TER
ATOM   1512  O   WAT   483      10.243 -18.353   7.789  1.00  0.00
ATOM   1513  H1  WAT   483      10.747 -18.932   8.361  1.00  0.00
ATOM   1514  H2  WAT   483       9.504 -18.069   8.327  1.00  0.00
TER
ATOM   1515  O   WAT   484      17.146 -15.632  -8.656  1.00  0.00
ATOM   1516  H1  WAT   484      17.041 -16.247  -7.930  1.00  0.00
ATOM   1517  H2  WAT   484      16.978 -16.155  -9.440  1.00  0.00
TER
ATOM   1518  O   WAT   485      17.297 -16.946   7.323  1.00  0.00
ATOM   1519  H1  WAT   485      16.532 -16.378   7.238  1.00  0.00
ATOM   1520  H2  WAT   485      17.479 -17.238   6.429  1.00  0.00
TER
ATOM   1521  O   WAT   486      12.275 -20.210   8.684  1.00  0.00
ATOM   1522  H1  WAT   486      12.316 -20.509   9.592  1.00  0.00
ATOM   1523  H2  WAT   486      13.130 -19.809   8.525  1.00  0.00
TER
ATOM   1524  O   WAT   487      16.053 -17.611  -6.156  1.00  0.00
ATOM   1525  H1  WAT   487      16.475 -17.777  -5.313  1.00  0.00
ATOM   1526  H2  WAT   487      16.178 -18.421  -6.650  1.00  0.00
TER
ATOM   1527  O   WAT   488      14.216 -21.631   6.651  1.00  0.00
ATOM   1528  H1  WAT   488      13.686 -22.122   6.024  1.00  0.00
ATOM   1529  H2  WAT   488      14.885 -21.203   6.117  1.00  0.00
TER
ATOM   1530  O   WAT   489      18.566 -18.587  -8.908  1.00  0.00
ATOM   1531  H1  WAT   489      19.087 -19.302  -9.274  1.00  0.00
ATOM   1532  H2  WAT   489      19.213 -17.948  -8.608  1.00  0.00
TER
ATOM   1533  O   WAT   490      17.875 -17.212   4.385  1.00  0.00
ATOM   1534  H1  WAT   490      18.294 -16.369   4.213  1.00  0.00
ATOM   1535  H2  WAT   490      16.956 -17.075   4.156  1.00  0.00
TER
ATOM   1536  O   WAT   491      15.726 -10.907   5.501  1.00  0.00
ATOM   1537  H1  WAT   491      15.188 -10.182   5.182  1.00  0.00
ATOM   1538  H2  WAT   491      15.980 -11.384   4.711  1.00  0.00
TER
ATOM   1539  O   WAT   492      18.582  -9.672   5.760  1.00  0.00
ATOM   1540  H1  WAT   492      18.508  -8.768   6.067  1.00  0.00
ATOM   1541  H2  WAT   492      17.680  -9.990   5.732  1.00  0.00
TER
ATOM   1542  O   WAT   493      12.770 -15.133  -8.389  1.00  0.00
ATOM   1543  H1  WAT   493      13.208 -14.590  -7.733  1.00  0.00
ATOM   1544  H2  WAT   493      13.255 -15.958  -8.379  1.00  0.00
TER
ATOM   1545  O   WAT   494       9.985 -12.344  -0.937  1.00  0.00
ATOM   1546  H1  WAT   494      10.315 -13.212  -1.169  1.00  0.00
ATOM   1547  H2  WAT   494      10.414 -12.138  -0.107  1.00  0.00
TER
ATOM   1548  O   WAT   495      14.581 -14.013  -3.277  1.00  0.00
ATOM   1549  H1  WAT   495      14.281 -14.137  -2.376  1.00  0.00
ATOM   1550  H2  WAT   495      14.475 -14.872  -3.685  1.00  0.00
TER
ATOM   1551  O   WAT   496      10.474 -11.477   1.801  1.00  0.00
ATOM   1552  H1  WAT   496      10.037 -11.297   2.634  1.00  0.00
ATOM   1553  H2  WAT   496      11.042 -10.720   1.659  1.00  0.00
TER
ATOM   1554  O   WAT   497      10.307 -18.965  -1.840  1.00  0.00
ATOM   1555  H1  WAT   497       9.651 -19.234  -2.484  1.00  0.00
ATOM   1556  H2  WAT   497      11.144 -19.075  -2.290  1.00  0.00
TER
ATOM   1557  O   WAT   498      11.344 -18.580   2.700  1.00  0.00
ATOM   1558  H1  WAT   498      11.711 -18.667   3.580  1.00  0.00
ATOM   1559  H2  WAT   498      10.775 -19.343   2.601  1.00  0.00
TER
ATOM   1560  O   WAT   499      10.896 -21.669   6.606  1.00  0.00
ATOM   1561  H1  WAT   499      10.001 -21.702   6.946  1.00  0.00
ATOM   1562  H2  WAT   499      11.435 -21.470   7.371  1.00  0.00
TER
ATOM   1563  O   WAT   500       9.520 -21.755  -5.897  1.00  0.00
ATOM   1564  H1  WAT   500       8.617 -21.492  -6.072  1.00  0.00
ATOM   1565  H2  WAT   500      10.004 -21.484  -6.677  1.00  0.00
TER
ATOM   1566  O   WAT   501      12.759 -14.067   7.862  1.00  0.00
ATOM   1567  H1  WAT   501      12.716 -14.437   8.744  1.00  0.00
ATOM   1568  H2  WAT   501      12.890 -13.129   8.003  1.00  0.00
TER
ATOM   1569  O   WAT   502      16.460 -12.511   3.463  1.00  0.00
ATOM   1570  H1  WAT   502      16.219 -12.243   2.576  1.00  0.00
ATOM   1571  H2  WAT   502      17.400 -12.340   3.518  1.00  0.00
TER
ATOM   1572  O   WAT   503      12.598 -11.120   4.982  1.00  0.00
ATOM   1573  H1  WAT   503      12.004 -11.252   5.721  1.00  0.00
ATOM   1574  H2  WAT   503      12.591 -11.956   4.516  1.00  0.00
TER
ATOM   1575  O   WAT   504      12.229 -13.754   3.933  1.00  0.00
ATOM   1576  H1  WAT   504      11.503 -14.374   3.866  1.00  0.00
ATOM   1577  H2  WAT   504      12.290 -13.360   3.063  1.00  0.00
TER
ATOM   1578  O   WAT   505      15.834 -11.540   0.718  1.00  0.00
ATOM   1579  H1  WAT   505      16.350 -12.151   0.193  1.00  0.00
ATOM   1580  H2  WAT   505      16.484 -11.037   1.209  1.00  0.00
TER
ATOM   1581  O   WAT   506      18.573 -10.649   1.545  1.00  0.00
ATOM   1582  H1  WAT   506      18.861 -10.904   0.668  1.00  0.00
ATOM   1583  H2  WAT   506      19.086 -11.201   2.135  1.00  0.00
TER
ATOM   1584  O   WAT   507      10.512 -10.437  -2.857  1.00  0.00
ATOM   1585  H1  WAT   507      10.345 -11.070  -2.159  1.00  0.00
ATOM   1586  H2  WAT   507       9.646 -10.231  -3.208  1.00  0.00
TER
ATOM   1587  O   WAT   508      12.119 -11.744  -5.412  1.00  0.00
ATOM   1588  H1  WAT   508      11.593 -11.363  -6.116  1.00  0.00
ATOM   1589  H2  WAT   508      12.043 -11.119  -4.691  1.00  0.00
TER
ATOM   1590  O   WAT   509      14.718  -9.795  -6.537  1.00  0.00
ATOM   1591  H1  WAT   509      15.450 -10.080  -7.085  1.00  0.00
ATOM   1592  H2  WAT   509      14.977 -10.034  -5.648  1.00  0.00
TER
ATOM   1593  O   WAT   510      13.879 -13.679  -6.533  1.00  0.00
ATOM   1594  H1  WAT   510      13.250 -13.210  -5.984  1.00  0.00
ATOM   1595  H2  WAT   510      13.994 -14.524  -6.098  1.00  0.00
TER
ATOM   1596  O   WAT   511      13.483 -17.539 -17.624  1.00  0.00
ATOM   1597  H1  WAT   511      12.651 -17.794 -17.225  1.00  0.00
ATOM   1598  H2  WAT   511      14.091 -17.467 -16.888  1.00  0.00
TER
ATOM   1599  O   WAT   512      13.463 -13.505 -17.428  1.00  0.00
ATOM   1600  H1  WAT   512      13.766 -14.395 -17.607  1.00  0.00
ATOM   1601  H2  WAT   512      14.207 -12.948 -17.656  1.00  0.00
TER
ATOM   1602  O   WAT   513       9.855 -19.978 -17.956  1.00  0.00
ATOM   1603  H1  WAT   513      10.427 -20.746 -17.956  1.00  0.00
ATOM   1604  H2  WAT   513       9.855 -19.679 -18.865  1.00  0.00
TER
ATOM   1605  O   WAT   514      15.909 -21.027 -18.474  1.00  0.00
ATOM   1606  H1  WAT   514      16.417 -20.528 -17.833  1.00  0.00
ATOM   1607  H2  WAT   514      16.440 -21.803 -18.650  1.00  0.00
TER
ATOM   1608  O   WAT   515      15.443 -16.747 -16.030  1.00  0.00
ATOM   1609  H1  WAT   515      15.110 -16.120 -15.388  1.00  0.00
ATOM   1610  H2  WAT   515      15.619 -16.221 -16.810  1.00  0.00
TER
ATOM   1611  O   WAT   516      14.655 -14.779 -14.215  1.00  0.00
ATOM   1612  H1  WAT   516      15.272 -14.104 -14.497  1.00  0.00
ATOM   1613  H2  WAT   516      13.794 -14.370 -14.306  1.00  0.00
TER
ATOM   1614  O   WAT   517      16.019 -14.909 -18.194  1.00  0.00
ATOM   1615  H1  WAT   517      15.722 -15.515 -18.873  1.00  0.00
ATOM   1616  H2  WAT   517      16.969 -14.872 -18.305  1.00  0.00
TER
ATOM   1617  O   WAT   518      14.263 -21.822 -16.578  1.00  0.00
ATOM   1618  H1  WAT   518      14.815 -21.712 -17.353  1.00  0.00
ATOM   1619  H2  WAT   518      14.778 -21.448 -15.862  1.00  0.00
TER
ATOM   1620  O   WAT   519      15.111 -15.171 -11.543  1.00  0.00
ATOM   1621  H1  WAT   519      14.213 -14.947 -11.296  1.00  0.00
ATOM   1622  H2  WAT   519      15.136 -15.048 -12.492  1.00  0.00
TER
ATOM   1623  O   WAT   520      13.938 -18.300 -12.967  1.00  0.00
ATOM   1624  H1  WAT   520      13.798 -17.428 -12.599  1.00  0.00
ATOM   1625  H2  WAT   520      13.056 -18.643 -13.113  1.00  0.00
TER
ATOM   1626  O   WAT   521      15.736 -12.358 -10.759  1.00  0.00
ATOM   1627  H1  WAT   521      15.707 -11.953 -11.626  1.00  0.00
ATOM   1628  H2  WAT   521      15.572 -13.287 -10.922  1.00  0.00
TER
ATOM   1629  O   WAT   522       9.890 -16.530 -17.050  1.00  0.00
ATOM   1630  H1  WAT   522       9.968 -16.395 -17.995  1.00  0.00
ATOM   1631  H2  WAT   522      10.504 -17.239 -16.857  1.00  0.00
TER
ATOM   1632  O   WAT   523       9.945 -15.489 -14.511  1.00  0.00
ATOM   1633  H1  WAT   523      10.109 -15.958 -15.329  1.00  0.00
ATOM   1634  H2  WAT   523      10.411 -15.996 -13.846  1.00  0.00
TER
ATOM   1635  O   WAT   524      16.949 -20.336 -11.081  1.00  0.00
ATOM   1636  H1  WAT   524      16.853 -21.277 -11.231  1.00  0.00
ATOM   1637  H2  WAT   524      17.792 -20.115 -11.476  1.00  0.00
TER
ATOM   1638  O   WAT   525      11.519 -16.114 -12.351  1.00  0.00
ATOM   1639  H1  WAT   525      11.135 -16.754 -11.753  1.00  0.00
ATOM   1640  H2  WAT   525      11.831 -15.410 -11.782  1.00  0.00
TER
ATOM   1641  O   WAT   526      17.669 -19.266 -16.870  1.00  0.00
ATOM   1642  H1  WAT   526      18.036 -19.740 -16.124  1.00  0.00
ATOM   1643  H2  WAT   526      17.480 -18.392 -16.530  1.00  0.00
TER
ATOM   1644  O   WAT   527      15.459 -20.225 -14.552  1.00  0.00
ATOM   1645  H1  WAT   527      15.155 -19.346 -14.327  1.00  0.00
ATOM   1646  H2  WAT   527      16.414 -20.165 -14.516  1.00  0.00
TER
ATOM   1647  O   WAT   528      14.031 -16.351 -20.317  1.00  0.00
ATOM   1648  H1  WAT   528      14.549 -17.154 -20.372  1.00  0.00
ATOM   1649  H2  WAT   528      13.579 -16.413 -19.476  1.00  0.00
TER
ATOM   1650  O   WAT   529      11.515 -19.385 -13.405  1.00  0.00
ATOM   1651  H1  WAT   529      11.157 -18.719 -12.817  1.00  0.00
ATOM   1652  H2  WAT   529      11.221 -20.216 -13.034  1.00  0.00
TER
ATOM   1653  O   WAT   530      14.717 -18.926 -10.521  1.00  0.00
ATOM   1654  H1  WAT   530      14.417 -18.781 -11.418  1.00  0.00
ATOM   1655  H2  WAT   530      15.488 -19.486 -10.614  1.00  0.00
TER
ATOM   1656  O   WAT   531      10.378 -11.907 -11.741  1.00  0.00
ATOM   1657  H1  WAT   531      10.487 -12.848 -11.881  1.00  0.00
ATOM   1658  H2  WAT   531       9.726 -11.642 -12.390  1.00  0.00
TER
ATOM   1659  O   WAT   532      18.369 -13.636 -10.341  1.00  0.00
ATOM   1660  H1  WAT   532      18.048 -14.355  -9.797  1.00  0.00
ATOM   1661  H2  WAT   532      17.695 -12.960 -10.268  1.00  0.00
TER
ATOM   1662  O   WAT   533      18.544 -20.749 -14.754  1.00  0.00
ATOM   1663  H1  WAT   533      19.043 -20.275 -14.088  1.00  0.00
ATOM   1664  H2  WAT   533      18.687 -21.673 -14.547  1.00  0.00
TER
ATOM   1665  O   WAT   534      13.518 -10.025 -19.118  1.00  0.00
ATOM   1666  H1  WAT   534      14.254 -10.574 -18.847  1.00  0.00
ATOM   1667  H2  WAT   534      13.902  -9.160 -19.257  1.00  0.00
TER
ATOM   1668  O   WAT   535      12.523 -10.841  -9.929  1.00  0.00
ATOM   1669  H1  WAT   535      13.325 -10.519  -9.515  1.00  0.00
ATOM   1670  H2  WAT   535      12.009 -11.201  -9.207  1.00  0.00
TER
ATOM   1671  O   WAT   536      10.243 -18.353 -10.985  1.00  0.00
ATOM   1672  H1  WAT   536      10.747 -18.932 -10.414  1.00  0.00
ATOM   1673  H2  WAT   536       9.504 -18.069 -10.448  1.00  0.00
TER
ATOM   1674  O   WAT   537      17.297 -16.946 -11.452  1.00  0.00
ATOM   1675  H1  WAT   537      16.532 -16.378 -11.536  1.00  0.00
ATOM   1676  H2  WAT   537      17.479 -17.238 -12.345  1.00  0.00
TER
ATOM   1677  O   WAT   538      12.275 -20.210 -10.090  1.00  0.00
ATOM   1678  H1  WAT   538      12.316 -20.509  -9.182  1.00  0.00
ATOM   1679  H2  WAT   538      13.130 -19.809 -10.250  1.00  0.00
TER
ATOM   1680  O   WAT   539      14.216 -21.631 -12.123  1.00  0.00
ATOM   1681  H1  WAT   539      13.686 -22.122 -12.751  1.00  0.00
ATOM   1682  H2  WAT   539      14.885 -21.203 -12.657  1.00  0.00
TER
ATOM   1683  O   WAT   540      17.875 -17.212 -14.389  1.00  0.00
ATOM   1684  H1  WAT   540      18.294 -16.369 -14.562  1.00  0.00
ATOM   1685  H2  WAT   540      16.956 -17.075 -14.619  1.00  0.00
TER
ATOM   1686  O   WAT   541      15.726 -10.907 -13.273  1.00  0.00
ATOM   1687  H1  WAT   541      15.188 -10.182 -13.593  1.00  0.00
ATOM   1688  H2  WAT   541      15.980 -11.384 -14.064  1.00  0.00
TER
ATOM   1689  O   WAT   542      18.582  -9.672 -13.015  1.00  0.00
ATOM   1690  H1  WAT   542      18.508  -8.768 -12.708  1.00  0.00
ATOM   1691  H2  WAT   542      17.680  -9.990 -13.043  1.00  0.00
TER
ATOM   1692  O   WAT   543       9.985 -12.344 -19.711  1.00  0.00
ATOM   1693  H1  WAT   543      10.315 -13.212 -19.944  1.00  0.00
ATOM   1694  H2  WAT   543      10.414 -12.138 -18.881  1.00  0.00
TER
ATOM   1695  O   WAT   544      10.474 -11.477 -16.973  1.00  0.00
ATOM   1696  H1  WAT   544      10.037 -11.297 -16.141  1.00  0.00
ATOM   1697  H2  WAT   544      11.042 -10.720 -17.115  1.00  0.00
TER
ATOM   1698  O   WAT   545      11.344 -18.580 -16.074  1.00  0.00
ATOM   1699  H1  WAT   545      11.711 -18.667 -15.194  1.00  0.00
ATOM   1700  H2  WAT   545      10.775 -19.343 -16.173  1.00  0.00
TER
ATOM   1701  O   WAT   546      10.896 -21.669 -12.168  1.00  0.00
ATOM   1702  H1  WAT   546      10.001 -21.702 -11.829  1.00  0.00
ATOM   1703  H2  WAT   546      11.435 -21.470 -11.403  1.00  0.00
TER
ATOM   1704  O   WAT   547      12.759 -14.067 -10.912  1.00  0.00
ATOM   1705  H1  WAT   547      12.716 -14.437 -10.031  1.00  0.00
ATOM   1706  H2  WAT   547      12.890 -13.129 -10.772  1.00  0.00
TER
ATOM   1707  O   WAT   548      16.460 -12.511 -15.311  1.00  0.00
ATOM   1708  H1  WAT   548      16.219 -12.243 -16.198  1.00  0.00
ATOM   1709  H2  WAT   548      17.400 -12.340 -15.256  1.00  0.00
TER
ATOM   1710  O   WAT   549      12.598 -11.120 -13.792  1.00  0.00
ATOM   1711  H1  WAT   549      12.004 -11.252 -13.053  1.00  0.00
ATOM   1712  H2  WAT   549      12.591 -11.956 -14.258  1.00  0.00
TER
ATOM   1713  O   WAT   550      12.229 -13.754 -14.841  1.00  0.00
ATOM   1714  H1  WAT   550      11.503 -14.374 -14.909  1.00  0.00
ATOM   1715  H2  WAT   550      12.290 -13.360 -15.712  1.00  0.00
TER
ATOM   1716  O   WAT   551      15.834 -11.540 -18.056  1.00  0.00
ATOM   1717  H1  WAT   551      16.350 -12.151 -18.582  1.00  0.00
ATOM   1718  H2  WAT   551      16.484 -11.037 -17.565  1.00  0.00
TER
ATOM   1719  O   WAT   552      18.573 -10.649 -17.230  1.00  0.00
ATOM   1720  H1  WAT   552      18.861 -10.904 -18.106  1.00  0.00
ATOM   1721  H2  WAT   552      19.086 -11.201 -16.639  1.00  0.00
TER
ATOM   1722  O   WAT   553       2.560  17.920  17.166  1.00  0.00
ATOM   1723  H1  WAT   553       2.479  17.006  16.895  1.00  0.00
ATOM   1724  H2  WAT   553       2.146  18.417  16.460  1.00  0.00
TER
ATOM   1725  O   WAT   554       0.692  19.698  19.047  1.00  0.00
ATOM   1726  H1  WAT   554      -0.084  19.218  19.337  1.00  0.00
ATOM   1727  H2  WAT   554       1.343  19.019  18.873  1.00  0.00
TER
ATOM   1728  O   WAT   555      -6.882  14.970  13.709  1.00  0.00
ATOM   1729  H1  WAT   555      -7.771  15.312  13.607  1.00  0.00
ATOM   1730  H2  WAT   555      -6.598  14.770  12.817  1.00  0.00
TER
ATOM   1731  O   WAT   556      -8.919  17.571  19.593  1.00  0.00
ATOM   1732  H1  WAT   556      -8.347  16.803  19.593  1.00  0.00
ATOM   1733  H2  WAT   556      -8.919  17.870  18.683  1.00  0.00
TER
ATOM   1734  O   WAT   557       1.163  15.181  19.281  1.00  0.00
ATOM   1735  H1  WAT   557       1.540  14.308  19.168  1.00  0.00
ATOM   1736  H2  WAT   557       1.065  15.517  18.390  1.00  0.00
TER
ATOM   1737  O   WAT   558      -4.706  13.553  14.743  1.00  0.00
ATOM   1738  H1  WAT   558      -4.600  14.454  15.049  1.00  0.00
ATOM   1739  H2  WAT   558      -5.617  13.505  14.452  1.00  0.00
TER
ATOM   1740  O   WAT   559       4.946  12.676  16.214  1.00  0.00
ATOM   1741  H1  WAT   559       5.767  12.186  16.256  1.00  0.00
ATOM   1742  H2  WAT   559       4.979  13.266  16.967  1.00  0.00
TER
ATOM   1743  O   WAT   560      -2.865  16.522  19.075  1.00  0.00
ATOM   1744  H1  WAT   560      -2.358  17.020  19.716  1.00  0.00
ATOM   1745  H2  WAT   560      -2.334  15.746  18.899  1.00  0.00
TER
ATOM   1746  O   WAT   561       1.805  21.274  14.840  1.00  0.00
ATOM   1747  H1  WAT   561       1.187  21.739  14.277  1.00  0.00
ATOM   1748  H2  WAT   561       2.318  21.967  15.257  1.00  0.00
TER
ATOM   1749  O   WAT   562       5.182  14.616  18.986  1.00  0.00
ATOM   1750  H1  WAT   562       4.477  14.904  19.567  1.00  0.00
ATOM   1751  H2  WAT   562       5.543  15.426  18.626  1.00  0.00
TER
ATOM   1752  O   WAT   563       8.250  14.061  19.377  1.00  0.00
ATOM   1753  H1  WAT   563       7.303  14.095  19.509  1.00  0.00
ATOM   1754  H2  WAT   563       8.575  14.875  19.762  1.00  0.00
TER
ATOM   1755  O   WAT   564      -1.218  10.361  17.673  1.00  0.00
ATOM   1756  H1  WAT   564      -0.910   9.806  16.956  1.00  0.00
ATOM   1757  H2  WAT   564      -2.147  10.496  17.490  1.00  0.00
TER
ATOM   1758  O   WAT   565       1.171  18.426  14.409  1.00  0.00
ATOM   1759  H1  WAT   565       0.243  18.360  14.638  1.00  0.00
ATOM   1760  H2  WAT   565       1.323  19.364  14.294  1.00  0.00
TER
ATOM   1761  O   WAT   566       1.157  14.698  11.406  1.00  0.00
ATOM   1762  H1  WAT   566       0.218  14.859  11.491  1.00  0.00
ATOM   1763  H2  WAT   566       1.476  15.416  10.859  1.00  0.00
TER
ATOM   1764  O   WAT   567       5.200  19.988  14.912  1.00  0.00
ATOM   1765  H1  WAT   567       4.581  19.650  14.265  1.00  0.00
ATOM   1766  H2  WAT   567       5.183  19.344  15.620  1.00  0.00
TER
ATOM   1767  O   WAT   568      -3.224  18.953  17.191  1.00  0.00
ATOM   1768  H1  WAT   568      -3.628  18.240  16.695  1.00  0.00
ATOM   1769  H2  WAT   568      -3.137  18.608  18.080  1.00  0.00
TER
ATOM   1770  O   WAT   569       3.377  19.227  11.920  1.00  0.00
ATOM   1771  H1  WAT   569       3.816  18.389  11.774  1.00  0.00
ATOM   1772  H2  WAT   569       4.090  19.860  12.006  1.00  0.00
TER
ATOM   1773  O   WAT   570       6.958  10.481  10.234  1.00  0.00
ATOM   1774  H1  WAT   570       6.646  10.574  11.134  1.00  0.00
ATOM   1775  H2  WAT   570       7.720  11.059  10.184  1.00  0.00
TER
ATOM   1776  O   WAT   571      -6.523  17.847  14.692  1.00  0.00
ATOM   1777  H1  WAT   571      -6.644  18.573  14.080  1.00  0.00
ATOM   1778  H2  WAT   571      -6.833  17.077  14.214  1.00  0.00
TER
ATOM   1779  O   WAT   572      -4.057  11.191  18.074  1.00  0.00
ATOM   1780  H1  WAT   572      -4.500  11.972  17.742  1.00  0.00
ATOM   1781  H2  WAT   572      -3.498  11.514  18.781  1.00  0.00
TER
ATOM   1782  O   WAT   573      -0.941  10.812  12.955  1.00  0.00
ATOM   1783  H1  WAT   573      -1.566  10.808  13.680  1.00  0.00
ATOM   1784  H2  WAT   573      -1.028   9.945  12.558  1.00  0.00
TER
ATOM   1785  O   WAT   574      -2.019  11.735  19.933  1.00  0.00
ATOM   1786  H1  WAT   574      -1.722  12.642  19.852  1.00  0.00
ATOM   1787  H2  WAT   574      -1.471  11.247  19.319  1.00  0.00
TER
ATOM   1788  O   WAT   575      -4.266  16.314  15.802  1.00  0.00
ATOM   1789  H1  WAT   575      -4.491  16.098  16.707  1.00  0.00
ATOM   1790  H2  WAT   575      -5.046  16.747  15.457  1.00  0.00
TER
ATOM   1791  O   WAT   576       2.964  16.320  14.401  1.00  0.00
ATOM   1792  H1  WAT   576       2.365  17.044  14.217  1.00  0.00
ATOM   1793  H2  WAT   576       3.512  16.258  13.619  1.00  0.00
TER
ATOM   1794  O   WAT   577       1.571  14.957  16.431  1.00  0.00
ATOM   1795  H1  WAT   577       1.964  15.274  15.618  1.00  0.00
ATOM   1796  H2  WAT   577       1.932  14.078  16.546  1.00  0.00
TER
ATOM   1797  O   WAT   578      -9.393  11.547  18.654  1.00  0.00
ATOM   1798  H1  WAT   578      -9.682  12.117  19.367  1.00  0.00
ATOM   1799  H2  WAT   578      -8.648  11.067  19.018  1.00  0.00
TER
ATOM   1800  O   WAT   579      -9.206  15.489   9.865  1.00  0.00
ATOM   1801  H1  WAT   579      -9.288  16.432  10.006  1.00  0.00
ATOM   1802  H2  WAT   579      -9.558  15.346   8.986  1.00  0.00
TER
ATOM   1803  O   WAT   580      -1.406  14.223  18.932  1.00  0.00
ATOM   1804  H1  WAT   580      -1.402  13.782  18.082  1.00  0.00
ATOM   1805  H2  WAT   580      -0.511  14.544  19.039  1.00  0.00
TER
ATOM   1806  O   WAT   581      -5.556  14.105  17.891  1.00  0.00
ATOM   1807  H1  WAT   581      -5.896  14.583  18.648  1.00  0.00
ATOM   1808  H2  WAT   581      -6.318  13.652  17.531  1.00  0.00
TER
ATOM   1809  O   WAT   582      -1.344  15.224  11.922  1.00  0.00
ATOM   1810  H1  WAT   582      -1.223  15.182  12.871  1.00  0.00
ATOM   1811  H2  WAT   582      -1.729  16.086  11.767  1.00  0.00
TER
ATOM   1812  O   WAT   583      -2.332  17.534  11.321  1.00  0.00
ATOM   1813  H1  WAT   583      -2.900  17.086  10.694  1.00  0.00
ATOM   1814  H2  WAT   583      -1.623  17.893  10.787  1.00  0.00
TER
ATOM   1815  O   WAT   584      -8.241  13.027  16.808  1.00  0.00
ATOM   1816  H1  WAT   584      -8.527  12.663  17.646  1.00  0.00
ATOM   1817  H2  WAT   584      -8.303  12.295  16.194  1.00  0.00
TER
ATOM   1818  O   WAT   585      -4.787  21.530  13.593  1.00  0.00
ATOM   1819  H1  WAT   585      -5.561  20.990  13.433  1.00  0.00
ATOM   1820  H2  WAT   585      -4.058  21.010  13.255  1.00  0.00
TER
ATOM   1821  O   WAT   586       5.972  20.526  19.386  1.00  0.00
ATOM   1822  H1  WAT   586       6.692  21.022  18.996  1.00  0.00
ATOM   1823  H2  WAT   586       5.770  19.848  18.741  1.00  0.00
TER
ATOM   1824  O   WAT   587       1.433  11.920  13.529  1.00  0.00
ATOM   1825  H1  WAT   587       0.619  11.421  13.454  1.00  0.00
ATOM   1826  H2  WAT   587       1.239  12.760  13.113  1.00  0.00
TER
ATOM   1827  O   WAT   588       4.148  16.292  11.825  1.00  0.00
ATOM   1828  H1  WAT   588       5.035  16.604  11.650  1.00  0.00
ATOM   1829  H2  WAT   588       4.118  15.419  11.433  1.00  0.00
TER
ATOM   1830  O   WAT   589      -4.743  21.198  17.231  1.00  0.00
ATOM   1831  H1  WAT   589      -4.226  20.395  17.177  1.00  0.00
ATOM   1832  H2  WAT   589      -5.195  21.136  18.073  1.00  0.00
TER
ATOM   1833  O   WAT   590       6.419  17.603  11.293  1.00  0.00
ATOM   1834  H1  WAT   590       6.335  18.035  10.443  1.00  0.00
ATOM   1835  H2  WAT   590       7.138  18.063  11.726  1.00  0.00
TER
ATOM   1836  O   WAT   591       3.026  21.786  17.869  1.00  0.00
ATOM   1837  H1  WAT   591       3.379  21.189  17.209  1.00  0.00
ATOM   1838  H2  WAT   591       2.143  21.460  18.039  1.00  0.00
TER
ATOM   1839  O   WAT   592      -8.748  18.163  10.767  1.00  0.00
ATOM   1840  H1  WAT   592      -7.879  18.446  11.051  1.00  0.00
ATOM   1841  H2  WAT   592      -9.239  18.977  10.652  1.00  0.00
TER
ATOM   1842  O   WAT   593      -1.585  19.550  14.888  1.00  0.00
ATOM   1843  H1  WAT   593      -1.128  20.361  15.114  1.00  0.00
ATOM   1844  H2  WAT   593      -1.936  19.233  15.720  1.00  0.00
TER
ATOM   1845  O   WAT   594      -5.683   9.894  15.360  1.00  0.00
ATOM   1846  H1  WAT   594      -5.812   9.886  16.309  1.00  0.00
ATOM   1847  H2  WAT   594      -6.507  10.232  15.010  1.00  0.00
TER
ATOM   1848  O   WAT   595       5.419  21.266  12.220  1.00  0.00
ATOM   1849  H1  WAT   595       5.131  21.728  13.008  1.00  0.00
ATOM   1850  H2  WAT   595       6.214  20.806  12.489  1.00  0.00
TER
ATOM   1851  O   WAT   596      -6.763  19.980  12.896  1.00  0.00
ATOM   1852  H1  WAT   596      -7.371  20.720  12.905  1.00  0.00
ATOM   1853  H2  WAT   596      -6.289  20.070  12.069  1.00  0.00
TER
ATOM   1854  O   WAT   597       6.176  13.101  13.380  1.00  0.00
ATOM   1855  H1  WAT   597       5.547  13.206  12.666  1.00  0.00
ATOM   1856  H2  WAT   597       5.681  13.321  14.169  1.00  0.00
TER
ATOM   1857  O   WAT   598      -1.856  15.380  14.796  1.00  0.00
ATOM   1858  H1  WAT   598      -2.564  15.848  15.237  1.00  0.00
ATOM   1859  H2  WAT   598      -1.571  14.722  15.430  1.00  0.00
TER
ATOM   1860  O   WAT   599       2.176  12.105  16.235  1.00  0.00
ATOM   1861  H1  WAT   599       2.053  12.123  15.286  1.00  0.00
ATOM   1862  H2  WAT   599       3.124  12.153  16.355  1.00  0.00
TER
ATOM   1863  O   WAT   600      -3.652  13.688  12.171  1.00  0.00
ATOM   1864  H1  WAT   600      -2.803  14.125  12.105  1.00  0.00
ATOM   1865  H2  WAT   600      -4.019  14.000  12.998  1.00  0.00
TER
ATOM   1866  O   WAT   601       5.269  18.260  17.084  1.00  0.00
ATOM   1867  H1  WAT   601       4.328  18.275  17.259  1.00  0.00
ATOM   1868  H2  WAT   601       5.583  17.473  17.530  1.00  0.00
TER
ATOM   1869  O   WAT   602      -4.753  19.942  10.644  1.00  0.00
ATOM   1870  H1  WAT   602      -3.987  19.830  11.207  1.00  0.00
ATOM   1871  H2  WAT   602      -4.675  19.245   9.992  1.00  0.00
TER
ATOM   1872  O   WAT   603      -6.058  17.374  11.328  1.00  0.00
ATOM   1873  H1  WAT   603      -5.978  16.427  11.439  1.00  0.00
ATOM   1874  H2  WAT   603      -5.166  17.705  11.434  1.00  0.00
TER
ATOM   1875  O   WAT   604      -1.629  21.917  10.118  1.00  0.00
ATOM   1876  H1  WAT   604      -1.734  21.302  10.844  1.00  0.00
ATOM   1877  H2  WAT   604      -1.796  21.394   9.334  1.00  0.00
TER
ATOM   1878  O   WAT   605       1.611  20.979  10.722  1.00  0.00
ATOM   1879  H1  WAT   605       1.062  21.426  11.366  1.00  0.00
ATOM   1880  H2  WAT   605       2.233  20.474  11.246  1.00  0.00
TER
ATOM   1881  O   WAT   606      -2.721  19.938  12.619  1.00  0.00
ATOM   1882  H1  WAT   606      -2.299  19.772  13.462  1.00  0.00
ATOM   1883  H2  WAT   606      -2.596  19.128  12.124  1.00  0.00
TER
ATOM   1884  O   WAT   607      -0.208  18.962   9.866  1.00  0.00
ATOM   1885  H1  WAT   607       0.312  18.247   9.500  1.00  0.00
ATOM   1886  H2  WAT   607       0.439  19.600  10.166  1.00  0.00
TER
ATOM   1887  O   WAT   608      -3.825  16.011   9.564  1.00  0.00
ATOM   1888  H1  WAT   608      -4.026  15.148   9.926  1.00  0.00
ATOM   1889  H2  WAT   608      -3.996  15.925   8.627  1.00  0.00
TER
ATOM   1890  O   WAT   609       3.654  10.822  12.093  1.00  0.00
ATOM   1891  H1  WAT   609       3.934   9.979  12.449  1.00  0.00
ATOM   1892  H2  WAT   609       2.880  11.054  12.607  1.00  0.00
TER
ATOM   1893  O   WAT   610      -5.027  13.111   9.552  1.00  0.00
ATOM   1894  H1  WAT   610      -4.724  13.118   8.644  1.00  0.00
ATOM   1895  H2  WAT   610      -4.287  12.761  10.049  1.00  0.00
TER
ATOM   1896  O   WAT   611      -1.808  12.055  10.538  1.00  0.00
ATOM   1897  H1  WAT   611      -2.156  11.377   9.958  1.00  0.00
ATOM   1898  H2  WAT   611      -1.607  11.594  11.352  1.00  0.00
TER
ATOM   1899  O   WAT   612       8.032  20.060  12.704  1.00  0.00
ATOM   1900  H1  WAT   612       8.794  20.630  12.810  1.00  0.00
ATOM   1901  H2  WAT   612       8.047  19.493  13.474  1.00  0.00
TER
ATOM   1902  O   WAT   613      -8.468  18.584  16.934  1.00  0.00
ATOM   1903  H1  WAT   613      -9.123  18.315  16.290  1.00  0.00
ATOM   1904  H2  WAT   613      -7.630  18.474  16.485  1.00  0.00
TER
ATOM   1905  O   WAT   614       9.038  20.915  17.548  1.00  0.00
ATOM   1906  H1  WAT   614       9.409  20.132  17.141  1.00  0.00
ATOM   1907  H2  WAT   614       9.678  21.604  17.369  1.00  0.00
TER
ATOM   1908  O   WAT   615       8.084  20.353   9.861  1.00  0.00
ATOM   1909  H1  WAT   615       8.359  21.261   9.733  1.00  0.00
ATOM   1910  H2  WAT   615       7.895  20.290  10.797  1.00  0.00
TER
ATOM   1911  O   WAT   616       4.481  13.378  11.156  1.00  0.00
ATOM   1912  H1  WAT   616       4.900  13.191  10.316  1.00  0.00
ATOM   1913  H2  WAT   616       4.175  12.526  11.466  1.00  0.00
TER
ATOM   1914  O   WAT   617       7.980  18.290  14.854  1.00  0.00
ATOM   1915  H1  WAT   617       7.605  17.523  14.422  1.00  0.00
ATOM   1916  H2  WAT   617       7.251  18.672  15.341  1.00  0.00
TER
ATOM   1917  O   WAT   618      -9.254  15.794  12.877  1.00  0.00
ATOM   1918  H1  WAT   618     -10.158  16.057  12.702  1.00  0.00
ATOM   1919  H2  WAT   618      -8.770  16.065  12.097  1.00  0.00
TER
ATOM   1920  O   WAT   619       7.255  16.516  18.154  1.00  0.00
ATOM   1921  H1  WAT   619       7.779  16.022  17.523  1.00  0.00
ATOM   1922  H2  WAT   619       7.841  16.651  18.899  1.00  0.00
TER
ATOM   1923  O   WAT   620      -6.711  14.850  10.786  1.00  0.00
ATOM   1924  H1  WAT   620      -6.002  14.428  10.301  1.00  0.00
ATOM   1925  H2  WAT   620      -7.427  14.918  10.155  1.00  0.00
TER
ATOM   1926  O   WAT   621      -7.064  10.904   9.827  1.00  0.00
ATOM   1927  H1  WAT   621      -6.341  11.445  10.145  1.00  0.00
ATOM   1928  H2  WAT   621      -6.791  10.630   8.951  1.00  0.00
TER
ATOM   1929  O   WAT   622       6.745  15.773  14.094  1.00  0.00
ATOM   1930  H1  WAT   622       7.241  15.540  14.879  1.00  0.00
ATOM   1931  H2  WAT   622       6.547  14.934  13.677  1.00  0.00
TER
ATOM   1932  O   WAT   623       8.174  14.409  16.627  1.00  0.00
ATOM   1933  H1  WAT   623       8.064  14.255  17.566  1.00  0.00
ATOM   1934  H2  WAT   623       8.935  13.881  16.385  1.00  0.00
TER
ATOM   1935  O   WAT   624       9.063  12.240   9.868  1.00  0.00
ATOM   1936  H1  WAT   624       9.988  12.108   9.660  1.00  0.00
ATOM   1937  H2  WAT   624       9.041  12.319  10.822  1.00  0.00
TER
ATOM   1938  O   WAT   625       9.137  13.011  12.494  1.00  0.00
ATOM   1939  H1  WAT   625       8.342  12.946  13.023  1.00  0.00
ATOM   1940  H2  WAT   625       9.341  13.946  12.482  1.00  0.00
TER
ATOM   1941  O   WAT   626       5.569  11.341  18.944  1.00  0.00
ATOM   1942  H1  WAT   626       6.010  11.285  18.096  1.00  0.00
ATOM   1943  H2  WAT   626       5.300  12.257  19.015  1.00  0.00
TER
ATOM   1944  O   WAT   627       7.433  10.972  16.955  1.00  0.00
ATOM   1945  H1  WAT   627       7.372  10.029  16.808  1.00  0.00
ATOM   1946  H2  WAT   627       8.212  11.080  17.500  1.00  0.00
TER
ATOM   1947  O   WAT   628      -7.639  10.943  13.420  1.00  0.00
ATOM   1948  H1  WAT   628      -6.881  11.056  12.847  1.00  0.00
ATOM   1949  H2  WAT   628      -8.101  11.780  13.374  1.00  0.00
TER
ATOM   1950  O   WAT   629      -1.098  13.057  16.410  1.00  0.00
ATOM   1951  H1  WAT   629      -1.910  12.683  16.070  1.00  0.00
ATOM   1952  H2  WAT   629      -0.594  12.302  16.712  1.00  0.00
TER
ATOM   1953  O   WAT   630       3.405   9.722  17.649  1.00  0.00
ATOM   1954  H1  WAT   630       4.008  10.294  18.124  1.00  0.00
ATOM   1955  H2  WAT   630       2.664  10.285  17.426  1.00  0.00
TER
ATOM   1956  O   WAT   631       6.548  10.124  12.923  1.00  0.00
ATOM   1957  H1  WAT   631       6.743  11.022  13.189  1.00  0.00
ATOM   1958  H2  WAT   631       5.761   9.892  13.416  1.00  0.00
TER
ATOM   1959  O   WAT   632      -5.267  11.470  11.960  1.00  0.00
ATOM   1960  H1  WAT   632      -4.737  10.683  11.831  1.00  0.00
ATOM   1961  H2  WAT   632      -4.634  12.149  12.194  1.00  0.00
TER
ATOM   1962  O   WAT   633      -3.073  11.207  15.015  1.00  0.00
ATOM   1963  H1  WAT   633      -3.703  10.506  15.182  1.00  0.00
ATOM   1964  H2  WAT   633      -3.612  11.968  14.798  1.00  0.00
TER
ATOM   1965  O   WAT   634       2.560  17.920  -1.608  1.00  0.00
ATOM   1966  H1  WAT   634       2.479  17.006  -1.879  1.00  0.00
ATOM   1967  H2  WAT   634       2.146  18.417  -2.314  1.00  0.00
TER
ATOM   1968  O   WAT   635       0.692  19.698   0.273  1.00  0.00
ATOM   1969  H1  WAT   635      -0.084  19.218   0.562  1.00  0.00
ATOM   1970  H2  WAT   635       1.343  19.019   0.098  1.00  0.00
TER
ATOM   1971  O   WAT   636      -5.292  20.010   1.150  1.00  0.00
ATOM   1972  H1  WAT   636      -6.123  19.755   1.550  1.00  0.00
ATOM   1973  H2  WAT   636      -4.683  20.081   1.886  1.00  0.00
TER
ATOM   1974  O   WAT   637      -6.882  14.970  -5.066  1.00  0.00
ATOM   1975  H1  WAT   637      -7.771  15.312  -5.168  1.00  0.00
ATOM   1976  H2  WAT   637      -6.598  14.770  -5.958  1.00  0.00
TER
ATOM   1977  O   WAT   638      -8.919  17.571   0.818  1.00  0.00
ATOM   1978  H1  WAT   638      -8.347  16.803   0.819  1.00  0.00
ATOM   1979  H2  WAT   638      -8.919  17.870  -0.091  1.00  0.00
TER
ATOM   1980  O   WAT   639      -7.677  12.979   2.605  1.00  0.00
ATOM   1981  H1  WAT   639      -7.856  12.082   2.886  1.00  0.00
ATOM   1982  H2  WAT   639      -8.079  13.527   3.280  1.00  0.00
TER
ATOM   1983  O   WAT   640       1.163  15.181   0.506  1.00  0.00
ATOM   1984  H1  WAT   640       1.540  14.308   0.394  1.00  0.00
ATOM   1985  H2  WAT   640       1.065  15.517  -0.384  1.00  0.00
TER
ATOM   1986  O   WAT   641      -4.706  13.553  -4.032  1.00  0.00
ATOM   1987  H1  WAT   641      -4.600  14.454  -3.725  1.00  0.00
ATOM   1988  H2  WAT   641      -5.617  13.505  -4.322  1.00  0.00
TER
ATOM   1989  O   WAT   642       4.946  12.676  -2.561  1.00  0.00
ATOM   1990  H1  WAT   642       5.767  12.186  -2.518  1.00  0.00
ATOM   1991  H2  WAT   642       4.979  13.266  -1.808  1.00  0.00
TER
ATOM   1992  O   WAT   643      -7.058  15.475   1.213  1.00  0.00
ATOM   1993  H1  WAT   643      -6.377  15.739   1.832  1.00  0.00
ATOM   1994  H2  WAT   643      -7.373  14.635   1.547  1.00  0.00
TER
ATOM   1995  O   WAT   644      -2.865  16.522   0.301  1.00  0.00
ATOM   1996  H1  WAT   644      -2.358  17.020   0.941  1.00  0.00
ATOM   1997  H2  WAT   644      -2.334  15.746   0.125  1.00  0.00
TER
ATOM   1998  O   WAT   645       9.236  14.693   4.004  1.00  0.00
ATOM   1999  H1  WAT   645       8.531  15.081   3.485  1.00  0.00
ATOM   2000  H2  WAT   645       9.501  15.388   4.606  1.00  0.00
TER
ATOM   2001  O   WAT   646      -4.582  11.162   4.567  1.00  0.00
ATOM   2002  H1  WAT   646      -4.580  11.679   3.762  1.00  0.00
ATOM   2003  H2  WAT   646      -5.411  10.685   4.544  1.00  0.00
TER
ATOM   2004  O   WAT   647       1.805  21.274  -3.934  1.00  0.00
ATOM   2005  H1  WAT   647       1.187  21.739  -4.498  1.00  0.00
ATOM   2006  H2  WAT   647       2.318  21.967  -3.517  1.00  0.00
TER
ATOM   2007  O   WAT   648      -3.332  20.802   2.744  1.00  0.00
ATOM   2008  H1  WAT   648      -3.665  21.428   3.387  1.00  0.00
ATOM   2009  H2  WAT   648      -3.155  21.328   1.965  1.00  0.00
TER
ATOM   2010  O   WAT   649       5.182  14.616   0.212  1.00  0.00
ATOM   2011  H1  WAT   649       4.477  14.904   0.792  1.00  0.00
ATOM   2012  H2  WAT   649       5.543  15.426  -0.148  1.00  0.00
TER
ATOM   2013  O   WAT   650      -4.900  12.873   2.574  1.00  0.00
ATOM   2014  H1  WAT   650      -4.559  13.717   2.279  1.00  0.00
ATOM   2015  H2  WAT   650      -5.839  13.021   2.691  1.00  0.00
TER
ATOM   2016  O   WAT   651       8.250  14.061   0.603  1.00  0.00
ATOM   2017  H1  WAT   651       7.303  14.095   0.735  1.00  0.00
ATOM   2018  H2  WAT   651       8.575  14.875   0.988  1.00  0.00
TER
ATOM   2019  O   WAT   652      -1.218  10.361  -1.101  1.00  0.00
ATOM   2020  H1  WAT   652      -0.910   9.806  -1.818  1.00  0.00
ATOM   2021  H2  WAT   652      -2.147  10.496  -1.284  1.00  0.00
TER
ATOM   2022  O   WAT   653       3.733  20.981   2.518  1.00  0.00
ATOM   2023  H1  WAT   653       4.149  20.767   1.683  1.00  0.00
ATOM   2024  H2  WAT   653       4.456  21.238   3.088  1.00  0.00
TER
ATOM   2025  O   WAT   654       1.171  18.426  -4.365  1.00  0.00
ATOM   2026  H1  WAT   654       0.243  18.360  -4.137  1.00  0.00
ATOM   2027  H2  WAT   654       1.323  19.364  -4.480  1.00  0.00
TER
ATOM   2028  O   WAT   655       1.157  14.698  -7.369  1.00  0.00
ATOM   2029  H1  WAT   655       0.218  14.859  -7.283  1.00  0.00
ATOM   2030  H2  WAT   655       1.476  15.416  -7.915  1.00  0.00
TER
ATOM   2031  O   WAT   656       7.679  19.380   2.609  1.00  0.00
ATOM   2032  H1  WAT   656       6.851  19.449   2.134  1.00  0.00
ATOM   2033  H2  WAT   656       8.274  19.965   2.141  1.00  0.00
TER
ATOM   2034  O   WAT   657       5.200  19.988  -3.862  1.00  0.00
ATOM   2035  H1  WAT   657       4.581  19.650  -4.509  1.00  0.00
ATOM   2036  H2  WAT   657       5.183  19.344  -3.154  1.00  0.00
TER
ATOM   2037  O   WAT   658       4.643  16.167   3.555  1.00  0.00
ATOM   2038  H1  WAT   658       4.230  16.992   3.809  1.00  0.00
ATOM   2039  H2  WAT   658       3.911  15.581   3.362  1.00  0.00
TER
ATOM   2040  O   WAT   659      -3.224  18.953  -1.583  1.00  0.00
ATOM   2041  H1  WAT   659      -3.628  18.240  -2.079  1.00  0.00
ATOM   2042  H2  WAT   659      -3.137  18.608  -0.695  1.00  0.00
TER
ATOM   2043  O   WAT   660      -4.511  15.727   2.196  1.00  0.00
ATOM   2044  H1  WAT   660      -3.959  15.836   1.422  1.00  0.00
ATOM   2045  H2  WAT   660      -3.997  16.101   2.912  1.00  0.00
TER
ATOM   2046  O   WAT   661       3.377  19.227  -6.855  1.00  0.00
ATOM   2047  H1  WAT   661       3.816  18.389  -7.001  1.00  0.00
ATOM   2048  H2  WAT   661       4.090  19.860  -6.768  1.00  0.00
TER
ATOM   2049  O   WAT   662      -4.837  19.249   5.807  1.00  0.00
ATOM   2050  H1  WAT   662      -4.976  20.121   6.176  1.00  0.00
ATOM   2051  H2  WAT   662      -5.719  18.906   5.662  1.00  0.00
TER
ATOM   2052  O   WAT   663       6.958  10.481  -8.541  1.00  0.00
ATOM   2053  H1  WAT   663       6.646  10.574  -7.641  1.00  0.00
ATOM   2054  H2  WAT   663       7.720  11.059  -8.591  1.00  0.00
TER
ATOM   2055  O   WAT   664      -6.523  17.847  -4.083  1.00  0.00
ATOM   2056  H1  WAT   664      -6.644  18.573  -4.695  1.00  0.00
ATOM   2057  H2  WAT   664      -6.833  17.077  -4.560  1.00  0.00
TER
ATOM   2058  O   WAT   665      -8.885  21.019   1.724  1.00  0.00
ATOM   2059  H1  WAT   665      -8.807  21.153   0.780  1.00  0.00
ATOM   2060  H2  WAT   665      -8.271  20.310   1.917  1.00  0.00
TER
ATOM   2061  O   WAT   666       8.169  15.218   7.437  1.00  0.00
ATOM   2062  H1  WAT   666       7.553  15.726   6.908  1.00  0.00
ATOM   2063  H2  WAT   666       7.848  14.318   7.379  1.00  0.00
TER
ATOM   2064  O   WAT   667      -8.829  22.060   4.264  1.00  0.00
ATOM   2065  H1  WAT   667      -8.666  21.591   3.445  1.00  0.00
ATOM   2066  H2  WAT   667      -8.364  21.552   4.928  1.00  0.00
TER
ATOM   2067  O   WAT   668      -4.057  11.191  -0.700  1.00  0.00
ATOM   2068  H1  WAT   668      -4.500  11.972  -1.032  1.00  0.00
ATOM   2069  H2  WAT   668      -3.498  11.514   0.007  1.00  0.00
TER
ATOM   2070  O   WAT   669       0.230  14.057   4.903  1.00  0.00
ATOM   2071  H1  WAT   669      -0.232  14.266   5.715  1.00  0.00
ATOM   2072  H2  WAT   669      -0.172  13.243   4.600  1.00  0.00
TER
ATOM   2073  O   WAT   670       5.230  15.278   6.033  1.00  0.00
ATOM   2074  H1  WAT   670       4.380  14.979   6.354  1.00  0.00
ATOM   2075  H2  WAT   670       5.071  15.523   5.121  1.00  0.00
TER
ATOM   2076  O   WAT   671       2.325  16.778   8.133  1.00  0.00
ATOM   2077  H1  WAT   671       2.651  15.945   7.793  1.00  0.00
ATOM   2078  H2  WAT   671       3.113  17.301   8.280  1.00  0.00
TER
ATOM   2079  O   WAT   672      -0.941  10.812  -5.820  1.00  0.00
ATOM   2080  H1  WAT   672      -1.566  10.808  -5.094  1.00  0.00
ATOM   2081  H2  WAT   672      -1.028   9.945  -6.216  1.00  0.00
TER
ATOM   2082  O   WAT   673      -2.019  11.735   1.159  1.00  0.00
ATOM   2083  H1  WAT   673      -1.722  12.642   1.078  1.00  0.00
ATOM   2084  H2  WAT   673      -1.471  11.247   0.545  1.00  0.00
TER
ATOM   2085  O   WAT   674      -4.266  16.314  -2.972  1.00  0.00
ATOM   2086  H1  WAT   674      -4.491  16.098  -2.068  1.00  0.00
ATOM   2087  H2  WAT   674      -5.046  16.747  -3.318  1.00  0.00
TER
ATOM   2088  O   WAT   675       2.964  16.320  -4.373  1.00  0.00
ATOM   2089  H1  WAT   675       2.365  17.044  -4.557  1.00  0.00
ATOM   2090  H2  WAT   675       3.512  16.258  -5.156  1.00  0.00
TER
ATOM   2091  O   WAT   676      -1.826  17.212   7.694  1.00  0.00
ATOM   2092  H1  WAT   676      -1.921  16.272   7.544  1.00  0.00
ATOM   2093  H2  WAT   676      -0.982  17.434   7.299  1.00  0.00
TER
ATOM   2094  O   WAT   677       1.571  14.957  -2.343  1.00  0.00
ATOM   2095  H1  WAT   677       1.964  15.274  -3.156  1.00  0.00
ATOM   2096  H2  WAT   677       1.932  14.078  -2.228  1.00  0.00
TER
ATOM   2097  O   WAT   678      -6.695  13.624   5.847  1.00  0.00
ATOM   2098  H1  WAT   678      -7.088  14.471   6.054  1.00  0.00
ATOM   2099  H2  WAT   678      -7.383  12.986   6.038  1.00  0.00
TER
ATOM   2100  O   WAT   679      -0.120  13.707   8.917  1.00  0.00
ATOM   2101  H1  WAT   679      -0.810  13.515   9.551  1.00  0.00
ATOM   2102  H2  WAT   679       0.623  13.991   9.449  1.00  0.00
TER
ATOM   2103  O   WAT   680      -9.393  11.547  -0.120  1.00  0.00
ATOM   2104  H1  WAT   680      -9.682  12.117   0.593  1.00  0.00
ATOM   2105  H2  WAT   680      -8.648  11.067   0.243  1.00  0.00
TER
ATOM   2106  O   WAT   681      -9.206  15.489  -8.910  1.00  0.00
ATOM   2107  H1  WAT   681      -9.288  16.432  -8.768  1.00  0.00
ATOM   2108  H2  WAT   681      -9.558  15.346  -9.788  1.00  0.00
TER
ATOM   2109  O   WAT   682       2.156  17.547   1.752  1.00  0.00
ATOM   2110  H1  WAT   682       1.424  18.056   2.101  1.00  0.00
ATOM   2111  H2  WAT   682       1.759  16.730   1.451  1.00  0.00
TER
ATOM   2112  O   WAT   683      -1.406  14.223   0.157  1.00  0.00
ATOM   2113  H1  WAT   683      -1.402  13.782  -0.692  1.00  0.00
ATOM   2114  H2  WAT   683      -0.511  14.544   0.265  1.00  0.00
TER
ATOM   2115  O   WAT   684      -5.556  14.105  -0.883  1.00  0.00
ATOM   2116  H1  WAT   684      -5.896  14.583  -0.126  1.00  0.00
ATOM   2117  H2  WAT   684      -6.318  13.652  -1.243  1.00  0.00
TER
ATOM   2118  O   WAT   685      -1.344  15.224  -6.852  1.00  0.00
ATOM   2119  H1  WAT   685      -1.223  15.182  -5.903  1.00  0.00
ATOM   2120  H2  WAT   685      -1.729  16.086  -7.007  1.00  0.00
TER
ATOM   2121  O   WAT   686       2.619  13.001   1.164  1.00  0.00
ATOM   2122  H1  WAT   686       2.636  13.451   2.009  1.00  0.00
ATOM   2123  H2  WAT   686       2.370  12.101   1.378  1.00  0.00
TER
ATOM   2124  O   WAT   687      -2.332  17.534  -7.454  1.00  0.00
ATOM   2125  H1  WAT   687      -2.900  17.086  -8.080  1.00  0.00
ATOM   2126  H2  WAT   687      -1.623  17.893  -7.987  1.00  0.00
TER
ATOM   2127  O   WAT   688       6.046  10.414   7.003  1.00  0.00
ATOM   2128  H1  WAT   688       6.370   9.683   7.529  1.00  0.00
ATOM   2129  H2  WAT   688       6.082  10.095   6.101  1.00  0.00
TER
ATOM   2130  O   WAT   689      -7.255  21.435   6.423  1.00  0.00
ATOM   2131  H1  WAT   689      -7.639  20.795   7.021  1.00  0.00
ATOM   2132  H2  WAT   689      -6.944  22.139   6.993  1.00  0.00
TER
ATOM   2133  O   WAT   690      -1.105  18.283   1.904  1.00  0.00
ATOM   2134  H1  WAT   690      -0.738  17.809   2.650  1.00  0.00
ATOM   2135  H2  WAT   690      -1.295  19.157   2.245  1.00  0.00
TER
ATOM   2136  O   WAT   691      -8.241  13.027  -1.967  1.00  0.00
ATOM   2137  H1  WAT   691      -8.527  12.663  -1.129  1.00  0.00
ATOM   2138  H2  WAT   691      -8.303  12.295  -2.580  1.00  0.00
TER
ATOM   2139  O   WAT   692      -3.315  17.324   4.222  1.00  0.00
ATOM   2140  H1  WAT   692      -3.620  18.203   4.447  1.00  0.00
ATOM   2141  H2  WAT   692      -2.361  17.384   4.258  1.00  0.00
TER
ATOM   2142  O   WAT   693      -4.787  21.530  -5.181  1.00  0.00
ATOM   2143  H1  WAT   693      -5.561  20.990  -5.341  1.00  0.00
ATOM   2144  H2  WAT   693      -4.058  21.010  -5.519  1.00  0.00
TER
ATOM   2145  O   WAT   694       5.972  20.526   0.612  1.00  0.00
ATOM   2146  H1  WAT   694       6.692  21.022   0.221  1.00  0.00
ATOM   2147  H2  WAT   694       5.770  19.848  -0.033  1.00  0.00
TER
ATOM   2148  O   WAT   695       1.433  11.920  -5.245  1.00  0.00
ATOM   2149  H1  WAT   695       0.619  11.421  -5.321  1.00  0.00
ATOM   2150  H2  WAT   695       1.239  12.760  -5.662  1.00  0.00
TER
ATOM   2151  O   WAT   696       1.354  20.597   6.499  1.00  0.00
ATOM   2152  H1  WAT   696       1.287  19.677   6.244  1.00  0.00
ATOM   2153  H2  WAT   696       0.724  20.695   7.213  1.00  0.00
TER
ATOM   2154  O   WAT   697       4.148  16.292  -6.949  1.00  0.00
ATOM   2155  H1  WAT   697       5.035  16.604  -7.124  1.00  0.00
ATOM   2156  H2  WAT   697       4.118  15.419  -7.341  1.00  0.00
TER
ATOM   2157  O   WAT   698      -4.743  21.198  -1.543  1.00  0.00
ATOM   2158  H1  WAT   698      -4.226  20.395  -1.597  1.00  0.00
ATOM   2159  H2  WAT   698      -5.195  21.136  -0.701  1.00  0.00
TER
ATOM   2160  O   WAT   699      -7.259  18.164   5.370  1.00  0.00
ATOM   2161  H1  WAT   699      -7.617  18.829   5.957  1.00  0.00
ATOM   2162  H2  WAT   699      -7.553  17.332   5.741  1.00  0.00
TER
ATOM   2163  O   WAT   700      -4.058  18.622   8.253  1.00  0.00
ATOM   2164  H1  WAT   700      -4.358  18.768   7.356  1.00  0.00
ATOM   2165  H2  WAT   700      -3.286  18.063   8.161  1.00  0.00
TER
ATOM   2166  O   WAT   701       6.419  17.603  -7.481  1.00  0.00
ATOM   2167  H1  WAT   701       6.335  18.035  -8.331  1.00  0.00
ATOM   2168  H2  WAT   701       7.138  18.063  -7.048  1.00  0.00
TER
ATOM   2169  O   WAT   702       7.496  20.060   5.596  1.00  0.00
ATOM   2170  H1  WAT   702       6.771  20.653   5.399  1.00  0.00
ATOM   2171  H2  WAT   702       8.024  20.052   4.797  1.00  0.00
TER
ATOM   2172  O   WAT   703       3.026  21.786  -0.906  1.00  0.00
ATOM   2173  H1  WAT   703       3.379  21.189  -1.566  1.00  0.00
ATOM   2174  H2  WAT   703       2.143  21.460  -0.735  1.00  0.00
TER
ATOM   2175  O   WAT   704      -8.748  18.163  -8.007  1.00  0.00
ATOM   2176  H1  WAT   704      -7.879  18.446  -7.723  1.00  0.00
ATOM   2177  H2  WAT   704      -9.239  18.977  -8.122  1.00  0.00
TER
ATOM   2178  O   WAT   705      -1.585  19.550  -3.886  1.00  0.00
ATOM   2179  H1  WAT   705      -1.128  20.361  -3.660  1.00  0.00
ATOM   2180  H2  WAT   705      -1.936  19.233  -3.054  1.00  0.00
TER
ATOM   2181  O   WAT   706      -5.683   9.894  -3.414  1.00  0.00
ATOM   2182  H1  WAT   706      -5.812   9.886  -2.465  1.00  0.00
ATOM   2183  H2  WAT   706      -6.507  10.232  -3.765  1.00  0.00
TER
ATOM   2184  O   WAT   707      -8.684  11.653   6.047  1.00  0.00
ATOM   2185  H1  WAT   707      -9.398  11.853   6.652  1.00  0.00
ATOM   2186  H2  WAT   707      -8.265  10.877   6.418  1.00  0.00
TER
ATOM   2187  O   WAT   708       5.419  21.266  -6.554  1.00  0.00
ATOM   2188  H1  WAT   708       5.131  21.728  -5.766  1.00  0.00
ATOM   2189  H2  WAT   708       6.214  20.806  -6.285  1.00  0.00
TER
ATOM   2190  O   WAT   709      -6.763  19.980  -5.879  1.00  0.00
ATOM   2191  H1  WAT   709      -7.371  20.720  -5.869  1.00  0.00
ATOM   2192  H2  WAT   709      -6.289  20.070  -6.705  1.00  0.00
TER
ATOM   2193  O   WAT   710       2.810  14.145   3.797  1.00  0.00
ATOM   2194  H1  WAT   710       3.178  13.325   4.125  1.00  0.00
ATOM   2195  H2  WAT   710       1.950  14.206   4.212  1.00  0.00
TER
ATOM   2196  O   WAT   711       6.176  13.101  -5.394  1.00  0.00
ATOM   2197  H1  WAT   711       5.547  13.206  -6.109  1.00  0.00
ATOM   2198  H2  WAT   711       5.681  13.321  -4.605  1.00  0.00
TER
ATOM   2199  O   WAT   712      -1.856  15.380  -3.979  1.00  0.00
ATOM   2200  H1  WAT   712      -2.564  15.848  -3.537  1.00  0.00
ATOM   2201  H2  WAT   712      -1.571  14.722  -3.344  1.00  0.00
TER
ATOM   2202  O   WAT   713      -0.230  16.799   4.021  1.00  0.00
ATOM   2203  H1  WAT   713       0.269  17.274   4.686  1.00  0.00
ATOM   2204  H2  WAT   713      -0.088  15.876   4.228  1.00  0.00
TER
ATOM   2205  O   WAT   714       2.176  12.105  -2.539  1.00  0.00
ATOM   2206  H1  WAT   714       2.053  12.123  -3.488  1.00  0.00
ATOM   2207  H2  WAT   714       3.124  12.153  -2.419  1.00  0.00
TER
ATOM   2208  O   WAT   715      -3.652  13.688  -6.603  1.00  0.00
ATOM   2209  H1  WAT   715      -2.803  14.125  -6.669  1.00  0.00
ATOM   2210  H2  WAT   715      -4.019  14.000  -5.776  1.00  0.00
TER
ATOM   2211  O   WAT   716       6.977  13.016   4.864  1.00  0.00
ATOM   2212  H1  WAT   716       6.474  13.757   5.203  1.00  0.00
ATOM   2213  H2  WAT   716       7.792  13.405   4.547  1.00  0.00
TER
ATOM   2214  O   WAT   717       5.269  18.260  -1.690  1.00  0.00
ATOM   2215  H1  WAT   717       4.328  18.275  -1.516  1.00  0.00
ATOM   2216  H2  WAT   717       5.583  17.473  -1.244  1.00  0.00
TER
ATOM   2217  O   WAT   718      -4.753  19.942  -8.130  1.00  0.00
ATOM   2218  H1  WAT   718      -3.987  19.830  -7.567  1.00  0.00
ATOM   2219  H2  WAT   718      -4.675  19.245  -8.782  1.00  0.00
TER
ATOM   2220  O   WAT   719      -6.058  17.374  -7.447  1.00  0.00
ATOM   2221  H1  WAT   719      -5.978  16.427  -7.335  1.00  0.00
ATOM   2222  H2  WAT   719      -5.166  17.705  -7.341  1.00  0.00
TER
ATOM   2223  O   WAT   720      -8.531  19.196   7.789  1.00  0.00
ATOM   2224  H1  WAT   720      -8.027  18.616   8.361  1.00  0.00
ATOM   2225  H2  WAT   720      -9.270  19.480   8.327  1.00  0.00
TER
ATOM   2226  O   WAT   721      -1.629  21.917  -8.656  1.00  0.00
ATOM   2227  H1  WAT   721      -1.734  21.302  -7.930  1.00  0.00
ATOM   2228  H2  WAT   721      -1.796  21.394  -9.440  1.00  0.00
TER
ATOM   2229  O   WAT   722      -1.477  20.603   7.323  1.00  0.00
ATOM   2230  H1  WAT   722      -2.243  21.171   7.238  1.00  0.00
ATOM   2231  H2  WAT   722      -1.296  20.310   6.429  1.00  0.00
TER
ATOM   2232  O   WAT   723       1.611  20.979  -8.052  1.00  0.00
ATOM   2233  H1  WAT   723       1.062  21.426  -7.408  1.00  0.00
ATOM   2234  H2  WAT   723       2.233  20.474  -7.528  1.00  0.00
TER
ATOM   2235  O   WAT   724      -6.499  17.338   8.684  1.00  0.00
ATOM   2236  H1  WAT   724      -6.458  17.040   9.592  1.00  0.00
ATOM   2237  H2  WAT   724      -5.644  17.739   8.525  1.00  0.00
TER
ATOM   2238  O   WAT   725      -2.721  19.938  -6.156  1.00  0.00
ATOM   2239  H1  WAT   725      -2.299  19.772  -5.313  1.00  0.00
ATOM   2240  H2  WAT   725      -2.596  19.128  -6.650  1.00  0.00
TER
ATOM   2241  O   WAT   726      -4.558  15.918   6.651  1.00  0.00
ATOM   2242  H1  WAT   726      -5.089  15.427   6.024  1.00  0.00
ATOM   2243  H2  WAT   726      -3.889  16.346   6.117  1.00  0.00
TER
ATOM   2244  O   WAT   727      -0.208  18.962  -8.908  1.00  0.00
ATOM   2245  H1  WAT   727       0.312  18.247  -9.274  1.00  0.00
ATOM   2246  H2  WAT   727       0.439  19.600  -8.608  1.00  0.00
TER
ATOM   2247  O   WAT   728       4.340  20.385   6.416  1.00  0.00
ATOM   2248  H1  WAT   728       4.754  20.539   7.265  1.00  0.00
ATOM   2249  H2  WAT   728       3.405  20.510   6.578  1.00  0.00
TER
ATOM   2250  O   WAT   729       4.812  17.724   8.419  1.00  0.00
ATOM   2251  H1  WAT   729       5.394  16.969   8.331  1.00  0.00
ATOM   2252  H2  WAT   729       4.988  18.255   7.643  1.00  0.00
TER
ATOM   2253  O   WAT   730      -4.071  12.884   6.731  1.00  0.00
ATOM   2254  H1  WAT   730      -4.165  12.266   6.006  1.00  0.00
ATOM   2255  H2  WAT   730      -4.651  13.611   6.504  1.00  0.00
TER
ATOM   2256  O   WAT   731      -1.305  11.441   3.764  1.00  0.00
ATOM   2257  H1  WAT   731      -1.753  11.464   2.918  1.00  0.00
ATOM   2258  H2  WAT   731      -1.938  11.043   4.361  1.00  0.00
TER
ATOM   2259  O   WAT   732      -0.899  20.337   4.385  1.00  0.00
ATOM   2260  H1  WAT   732      -0.480  21.180   4.213  1.00  0.00
ATOM   2261  H2  WAT   732      -1.818  20.474   4.156  1.00  0.00
TER
ATOM   2262  O   WAT   733       1.437  18.068   5.769  1.00  0.00
ATOM   2263  H1  WAT   733       1.557  17.472   6.508  1.00  0.00
ATOM   2264  H2  WAT   733       2.297  18.105   5.349  1.00  0.00
TER
ATOM   2265  O   WAT   734       3.776  18.622   4.345  1.00  0.00
ATOM   2266  H1  WAT   734       3.250  19.146   3.742  1.00  0.00
ATOM   2267  H2  WAT   734       4.119  19.255   4.976  1.00  0.00
TER
ATOM   2268  O   WAT   735      -3.825  16.011  -9.210  1.00  0.00
ATOM   2269  H1  WAT   735      -4.026  15.148  -8.849  1.00  0.00
ATOM   2270  H2  WAT   735      -3.996  15.925 -10.148  1.00  0.00
TER
ATOM   2271  O   WAT   736      -1.796  14.610   7.026  1.00  0.00
ATOM   2272  H1  WAT   736      -1.206  14.302   7.714  1.00  0.00
ATOM   2273  H2  WAT   736      -2.614  14.138   7.182  1.00  0.00
TER
ATOM   2274  O   WAT   737       3.024  14.227   7.260  1.00  0.00
ATOM   2275  H1  WAT   737       2.335  13.565   7.195  1.00  0.00
ATOM   2276  H2  WAT   737       3.744  13.781   7.705  1.00  0.00
TER
ATOM   2277  O   WAT   738       3.654  10.822  -6.681  1.00  0.00
ATOM   2278  H1  WAT   738       3.934   9.979  -6.325  1.00  0.00
ATOM   2279  H2  WAT   738       2.880  11.054  -6.167  1.00  0.00
TER
ATOM   2280  O   WAT   739      -5.027  13.111  -9.222  1.00  0.00
ATOM   2281  H1  WAT   739      -4.724  13.118 -10.130  1.00  0.00
ATOM   2282  H2  WAT   739      -4.287  12.761  -8.725  1.00  0.00
TER
ATOM   2283  O   WAT   740      -1.808  12.055  -8.236  1.00  0.00
ATOM   2284  H1  WAT   740      -2.156  11.377  -8.816  1.00  0.00
ATOM   2285  H2  WAT   740      -1.607  11.594  -7.422  1.00  0.00
TER
ATOM   2286  O   WAT   741       8.032  20.060  -6.071  1.00  0.00
ATOM   2287  H1  WAT   741       8.794  20.630  -5.965  1.00  0.00
ATOM   2288  H2  WAT   741       8.047  19.493  -5.300  1.00  0.00
TER
ATOM   2289  O   WAT   742      -8.468  18.584  -1.840  1.00  0.00
ATOM   2290  H1  WAT   742      -9.123  18.315  -2.484  1.00  0.00
ATOM   2291  H2  WAT   742      -7.630  18.474  -2.290  1.00  0.00
TER
ATOM   2292  O   WAT   743       9.038  20.915  -1.227  1.00  0.00
ATOM   2293  H1  WAT   743       9.409  20.132  -1.633  1.00  0.00
ATOM   2294  H2  WAT   743       9.678  21.604  -1.405  1.00  0.00
TER
ATOM   2295  O   WAT   744       8.084  20.353  -8.914  1.00  0.00
ATOM   2296  H1  WAT   744       8.359  21.261  -9.042  1.00  0.00
ATOM   2297  H2  WAT   744       7.895  20.290  -7.977  1.00  0.00
TER
ATOM   2298  O   WAT   745       4.481  13.378  -7.618  1.00  0.00
ATOM   2299  H1  WAT   745       4.900  13.191  -8.459  1.00  0.00
ATOM   2300  H2  WAT   745       4.175  12.526  -7.308  1.00  0.00
TER
ATOM   2301  O   WAT   746       7.980  18.290  -3.921  1.00  0.00
ATOM   2302  H1  WAT   746       7.605  17.523  -4.352  1.00  0.00
ATOM   2303  H2  WAT   746       7.251  18.672  -3.433  1.00  0.00
TER
ATOM   2304  O   WAT   747      -7.430  18.969   2.700  1.00  0.00
ATOM   2305  H1  WAT   747      -7.063  18.882   3.580  1.00  0.00
ATOM   2306  H2  WAT   747      -7.999  18.206   2.601  1.00  0.00
TER
ATOM   2307  O   WAT   748       7.370  17.437   5.713  1.00  0.00
ATOM   2308  H1  WAT   748       7.139  17.209   4.813  1.00  0.00
ATOM   2309  H2  WAT   748       7.631  18.357   5.668  1.00  0.00
TER
ATOM   2310  O   WAT   749      -7.879  15.880   6.606  1.00  0.00
ATOM   2311  H1  WAT   749      -8.773  15.846   6.946  1.00  0.00
ATOM   2312  H2  WAT   749      -7.339  16.078   7.371  1.00  0.00
TER
ATOM   2313  O   WAT   750       5.809  12.663   8.491  1.00  0.00
ATOM   2314  H1  WAT   750       6.686  12.671   8.875  1.00  0.00
ATOM   2315  H2  WAT   750       5.821  11.926   7.881  1.00  0.00
TER
ATOM   2316  O   WAT   751      -9.254  15.794  -5.897  1.00  0.00
ATOM   2317  H1  WAT   751     -10.158  16.057  -6.072  1.00  0.00
ATOM   2318  H2  WAT   751      -8.770  16.065  -6.677  1.00  0.00
TER
ATOM   2319  O   WAT   752       7.255  16.516  -0.620  1.00  0.00
ATOM   2320  H1  WAT   752       7.779  16.022  -1.251  1.00  0.00
ATOM   2321  H2  WAT   752       7.841  16.651   0.125  1.00  0.00
TER
ATOM   2322  O   WAT   753       7.434  16.600   2.902  1.00  0.00
ATOM   2323  H1  WAT   753       6.485  16.566   3.017  1.00  0.00
ATOM   2324  H2  WAT   753       7.616  17.510   2.667  1.00  0.00
TER
ATOM   2325  O   WAT   754      -6.711  14.850  -7.988  1.00  0.00
ATOM   2326  H1  WAT   754      -6.002  14.428  -8.473  1.00  0.00
ATOM   2327  H2  WAT   754      -7.427  14.918  -8.620  1.00  0.00
TER
ATOM   2328  O   WAT   755      -7.064  10.904  -8.948  1.00  0.00
ATOM   2329  H1  WAT   755      -6.341  11.445  -8.630  1.00  0.00
ATOM   2330  H2  WAT   755      -6.791  10.630  -9.824  1.00  0.00
TER
ATOM   2331  O   WAT   756       6.745  15.773  -4.681  1.00  0.00
ATOM   2332  H1  WAT   756       7.241  15.540  -3.896  1.00  0.00
ATOM   2333  H2  WAT   756       6.547  14.934  -5.097  1.00  0.00
TER
ATOM   2334  O   WAT   757      -7.375  10.155   0.954  1.00  0.00
ATOM   2335  H1  WAT   757      -6.727   9.604   0.514  1.00  0.00
ATOM   2336  H2  WAT   757      -6.954  10.409   1.776  1.00  0.00
TER
ATOM   2337  O   WAT   758       8.174  14.409  -2.147  1.00  0.00
ATOM   2338  H1  WAT   758       8.064  14.255  -1.209  1.00  0.00
ATOM   2339  H2  WAT   758       8.935  13.881  -2.389  1.00  0.00
TER
ATOM   2340  O   WAT   759       6.521  10.349   4.311  1.00  0.00
ATOM   2341  H1  WAT   759       7.158  10.962   4.677  1.00  0.00
ATOM   2342  H2  WAT   759       6.668  10.385   3.366  1.00  0.00
TER
ATOM   2343  O   WAT   760       9.063  12.240  -8.906  1.00  0.00
ATOM   2344  H1  WAT   760       9.988  12.108  -9.114  1.00  0.00
ATOM   2345  H2  WAT   760       9.041  12.319  -7.953  1.00  0.00
TER
ATOM   2346  O   WAT   761       9.137  13.011  -6.281  1.00  0.00
ATOM   2347  H1  WAT   761       8.342  12.946  -5.751  1.00  0.00
ATOM   2348  H2  WAT   761       9.341  13.946  -6.292  1.00  0.00
TER
ATOM   2349  O   WAT   762      -7.621  10.310   3.697  1.00  0.00
ATOM   2350  H1  WAT   762      -7.970  10.767   4.463  1.00  0.00
ATOM   2351  H2  WAT   762      -7.953   9.416   3.779  1.00  0.00
TER
ATOM   2352  O   WAT   763      -0.109  11.501   7.219  1.00  0.00
ATOM   2353  H1  WAT   763      -0.170  12.094   7.968  1.00  0.00
ATOM   2354  H2  WAT   763       0.831  11.394   7.074  1.00  0.00
TER
ATOM   2355  O   WAT   764       2.528  11.158   6.858  1.00  0.00
ATOM   2356  H1  WAT   764       3.143  11.476   6.196  1.00  0.00
ATOM   2357  H2  WAT   764       3.073  10.673   7.478  1.00  0.00
TER
ATOM   2358  O   WAT   765      -6.949   9.838   6.972  1.00  0.00
ATOM   2359  H1  WAT   765      -6.401   9.657   6.209  1.00  0.00
ATOM   2360  H2  WAT   765      -6.884   9.047   7.508  1.00  0.00
TER
ATOM   2361  O   WAT   766       3.269   9.722   3.185  1.00  0.00
ATOM   2362  H1  WAT   766       2.395  10.055   2.982  1.00  0.00
ATOM   2363  H2  WAT   766       3.160   9.249   4.010  1.00  0.00
TER
ATOM   2364  O   WAT   767       4.176  11.929   4.569  1.00  0.00
ATOM   2365  H1  WAT   767       3.848  11.114   4.189  1.00  0.00
ATOM   2366  H2  WAT   767       5.125  11.886   4.446  1.00  0.00
TER
ATOM   2367  O   WAT   768       1.017  10.639   2.124  1.00  0.00
ATOM   2368  H1  WAT   768       0.234  11.113   2.404  1.00  0.00
ATOM   2369  H2  WAT   768       0.723   9.734   2.016  1.00  0.00
TER
ATOM   2370  O   WAT   769       5.569  11.341   0.169  1.00  0.00
ATOM   2371  H1  WAT   769       6.010  11.285  -0.679  1.00  0.00
ATOM   2372  H2  WAT   769       5.300  12.257   0.240  1.00  0.00
TER
ATOM   2373  O   WAT   770       7.433  10.972  -1.820  1.00  0.00
ATOM   2374  H1  WAT   770       7.372  10.029  -1.967  1.00  0.00
ATOM   2375  H2  WAT   770       8.212  11.080  -1.274  1.00  0.00
TER
ATOM   2376  O   WAT   771      -7.639  10.943  -5.354  1.00  0.00
ATOM   2377  H1  WAT   771      -6.881  11.056  -5.928  1.00  0.00
ATOM   2378  H2  WAT   771      -8.101  11.780  -5.400  1.00  0.00
TER
ATOM   2379  O   WAT   772      -1.098  13.057  -2.364  1.00  0.00
ATOM   2380  H1  WAT   772      -1.910  12.683  -2.704  1.00  0.00
ATOM   2381  H2  WAT   772      -0.594  12.302  -2.062  1.00  0.00
TER
ATOM   2382  O   WAT   773       3.405   9.722  -1.126  1.00  0.00
ATOM   2383  H1  WAT   773       4.008  10.294  -0.651  1.00  0.00
ATOM   2384  H2  WAT   773       2.664  10.285  -1.348  1.00  0.00
TER
ATOM   2385  O   WAT   774       6.548  10.124  -5.852  1.00  0.00
ATOM   2386  H1  WAT   774       6.743  11.022  -5.585  1.00  0.00
ATOM   2387  H2  WAT   774       5.761   9.892  -5.358  1.00  0.00
TER
ATOM   2388  O   WAT   775      -5.267  11.470  -6.814  1.00  0.00
ATOM   2389  H1  WAT   775      -4.737  10.683  -6.943  1.00  0.00
ATOM   2390  H2  WAT   775      -4.634  12.149  -6.580  1.00  0.00
TER
ATOM   2391  O   WAT   776      -3.073  11.207  -3.759  1.00  0.00
ATOM   2392  H1  WAT   776      -3.703  10.506  -3.592  1.00  0.00
ATOM   2393  H2  WAT   776      -3.612  11.968  -3.976  1.00  0.00
TER
ATOM   2394  O   WAT   777      -2.947  10.486   8.676  1.00  0.00
ATOM   2395  H1  WAT   777      -3.229  10.989   7.912  1.00  0.00
ATOM   2396  H2  WAT   777      -2.565   9.688   8.310  1.00  0.00
TER
ATOM   2397  O   WAT   778       3.654   9.901   9.254  1.00  0.00
ATOM   2398  H1  WAT   778       3.541  10.220  10.149  1.00  0.00
ATOM   2399  H2  WAT   778       4.471  10.302   8.958  1.00  0.00
TER
ATOM   2400  O   WAT   779       0.692  19.698 -18.502  1.00  0.00
ATOM   2401  H1  WAT   779      -0.084  19.218 -18.212  1.00  0.00
ATOM   2402  H2  WAT   779       1.343  19.019 -18.676  1.00  0.00
TER
ATOM   2403  O   WAT   780      -5.292  20.010 -17.624  1.00  0.00
ATOM   2404  H1  WAT   780      -6.123  19.755 -17.225  1.00  0.00
ATOM   2405  H2  WAT   780      -4.683  20.081 -16.888  1.00  0.00
TER
ATOM   2406  O   WAT   781      -8.919  17.571 -17.956  1.00  0.00
ATOM   2407  H1  WAT   781      -8.347  16.803 -17.956  1.00  0.00
ATOM   2408  H2  WAT   781      -8.919  17.870 -18.865  1.00  0.00
TER
ATOM   2409  O   WAT   782      -7.677  12.979 -16.169  1.00  0.00
ATOM   2410  H1  WAT   782      -7.856  12.082 -15.889  1.00  0.00
ATOM   2411  H2  WAT   782      -8.079  13.527 -15.494  1.00  0.00
TER
ATOM   2412  O   WAT   783       1.163  15.181 -18.268  1.00  0.00
ATOM   2413  H1  WAT   783       1.540  14.308 -18.381  1.00  0.00
ATOM   2414  H2  WAT   783       1.065  15.517 -19.159  1.00  0.00
TER
ATOM   2415  O   WAT   784      -7.058  15.475 -17.561  1.00  0.00
ATOM   2416  H1  WAT   784      -6.377  15.739 -16.942  1.00  0.00
ATOM   2417  H2  WAT   784      -7.373  14.635 -17.227  1.00  0.00
TER
ATOM   2418  O   WAT   785      -2.865  16.522 -18.474  1.00  0.00
ATOM   2419  H1  WAT   785      -2.358  17.020 -17.833  1.00  0.00
ATOM   2420  H2  WAT   785      -2.334  15.746 -18.650  1.00  0.00
TER
ATOM   2421  O   WAT   786       9.236  14.693 -14.771  1.00  0.00
ATOM   2422  H1  WAT   786       8.531  15.081 -15.289  1.00  0.00
ATOM   2423  H2  WAT   786       9.501  15.388 -14.169  1.00  0.00
TER
ATOM   2424  O   WAT   787      -4.582  11.162 -14.207  1.00  0.00
ATOM   2425  H1  WAT   787      -4.580  11.679 -15.013  1.00  0.00
ATOM   2426  H2  WAT   787      -5.411  10.685 -14.230  1.00  0.00
TER
ATOM   2427  O   WAT   788      -3.332  20.802 -16.030  1.00  0.00
ATOM   2428  H1  WAT   788      -3.665  21.428 -15.388  1.00  0.00
ATOM   2429  H2  WAT   788      -3.155  21.328 -16.810  1.00  0.00
TER
ATOM   2430  O   WAT   789       5.182  14.616 -18.562  1.00  0.00
ATOM   2431  H1  WAT   789       4.477  14.904 -17.982  1.00  0.00
ATOM   2432  H2  WAT   789       5.543  15.426 -18.922  1.00  0.00
TER
ATOM   2433  O   WAT   790      -4.900  12.873 -16.200  1.00  0.00
ATOM   2434  H1  WAT   790      -4.559  13.717 -16.495  1.00  0.00
ATOM   2435  H2  WAT   790      -5.839  13.021 -16.084  1.00  0.00
TER
ATOM   2436  O   WAT   791       8.250  14.061 -18.171  1.00  0.00
ATOM   2437  H1  WAT   791       7.303  14.095 -18.040  1.00  0.00
ATOM   2438  H2  WAT   791       8.575  14.875 -17.786  1.00  0.00
TER
ATOM   2439  O   WAT   792       3.733  20.981 -16.257  1.00  0.00
ATOM   2440  H1  WAT   792       4.149  20.767 -17.091  1.00  0.00
ATOM   2441  H2  WAT   792       4.456  21.238 -15.686  1.00  0.00
TER
ATOM   2442  O   WAT   793       7.679  19.380 -16.165  1.00  0.00
ATOM   2443  H1  WAT   793       6.851  19.449 -16.640  1.00  0.00
ATOM   2444  H2  WAT   793       8.274  19.965 -16.634  1.00  0.00
TER
ATOM   2445  O   WAT   794       4.643  16.167 -15.220  1.00  0.00
ATOM   2446  H1  WAT   794       4.230  16.992 -14.966  1.00  0.00
ATOM   2447  H2  WAT   794       3.911  15.581 -15.412  1.00  0.00
TER
ATOM   2448  O   WAT   795      -4.511  15.727 -16.578  1.00  0.00
ATOM   2449  H1  WAT   795      -3.959  15.836 -17.353  1.00  0.00
ATOM   2450  H2  WAT   795      -3.997  16.101 -15.862  1.00  0.00
TER
ATOM   2451  O   WAT   796      -4.837  19.249 -12.967  1.00  0.00
ATOM   2452  H1  WAT   796      -4.976  20.121 -12.599  1.00  0.00
ATOM   2453  H2  WAT   796      -5.719  18.906 -13.113  1.00  0.00
TER
ATOM   2454  O   WAT   797      -8.885  21.019 -17.050  1.00  0.00
ATOM   2455  H1  WAT   797      -8.807  21.153 -17.995  1.00  0.00
ATOM   2456  H2  WAT   797      -8.271  20.310 -16.857  1.00  0.00
TER
ATOM   2457  O   WAT   798       8.169  15.218 -11.337  1.00  0.00
ATOM   2458  H1  WAT   798       7.553  15.726 -11.866  1.00  0.00
ATOM   2459  H2  WAT   798       7.848  14.318 -11.395  1.00  0.00
TER
ATOM   2460  O   WAT   799      -8.829  22.060 -14.511  1.00  0.00
ATOM   2461  H1  WAT   799      -8.666  21.591 -15.329  1.00  0.00
ATOM   2462  H2  WAT   799      -8.364  21.552 -13.846  1.00  0.00
TER
ATOM   2463  O   WAT   800      -4.057  11.191 -19.475  1.00  0.00
ATOM   2464  H1  WAT   800      -4.500  11.972 -19.806  1.00  0.00
ATOM   2465  H2  WAT   800      -3.498  11.514 -18.768  1.00  0.00
TER
ATOM   2466  O   WAT   801       0.230  14.057 -13.871  1.00  0.00
ATOM   2467  H1  WAT   801      -0.232  14.266 -13.059  1.00  0.00
ATOM   2468  H2  WAT   801      -0.172  13.243 -14.174  1.00  0.00
TER
ATOM   2469  O   WAT   802       5.230  15.278 -12.742  1.00  0.00
ATOM   2470  H1  WAT   802       4.380  14.979 -12.421  1.00  0.00
ATOM   2471  H2  WAT   802       5.071  15.523 -13.653  1.00  0.00
TER
ATOM   2472  O   WAT   803       2.325  16.778 -10.642  1.00  0.00
ATOM   2473  H1  WAT   803       2.651  15.945 -10.981  1.00  0.00
ATOM   2474  H2  WAT   803       3.113  17.301 -10.494  1.00  0.00
TER
ATOM   2475  O   WAT   804      -2.019  11.735 -17.616  1.00  0.00
ATOM   2476  H1  WAT   804      -1.722  12.642 -17.697  1.00  0.00
ATOM   2477  H2  WAT   804      -1.471  11.247 -18.230  1.00  0.00
TER
ATOM   2478  O   WAT   805      -1.826  17.212 -11.081  1.00  0.00
ATOM   2479  H1  WAT   805      -1.921  16.272 -11.231  1.00  0.00
ATOM   2480  H2  WAT   805      -0.982  17.434 -11.476  1.00  0.00
TER
ATOM   2481  O   WAT   806      -6.695  13.624 -12.927  1.00  0.00
ATOM   2482  H1  WAT   806      -7.088  14.471 -12.720  1.00  0.00
ATOM   2483  H2  WAT   806      -7.383  12.986 -12.736  1.00  0.00
TER
ATOM   2484  O   WAT   807      -0.120  13.707  -9.858  1.00  0.00
ATOM   2485  H1  WAT   807      -0.810  13.515  -9.223  1.00  0.00
ATOM   2486  H2  WAT   807       0.623  13.991  -9.325  1.00  0.00
TER
ATOM   2487  O   WAT   808      -9.393  11.547 -18.894  1.00  0.00
ATOM   2488  H1  WAT   808      -9.682  12.117 -18.182  1.00  0.00
ATOM   2489  H2  WAT   808      -8.648  11.067 -18.531  1.00  0.00
TER
ATOM   2490  O   WAT   809       2.156  17.547 -17.022  1.00  0.00
ATOM   2491  H1  WAT   809       1.424  18.056 -16.673  1.00  0.00
ATOM   2492  H2  WAT   809       1.759  16.730 -17.323  1.00  0.00
TER
ATOM   2493  O   WAT   810      -1.406  14.223 -18.617  1.00  0.00
ATOM   2494  H1  WAT   810      -1.402  13.782 -19.466  1.00  0.00
ATOM   2495  H2  WAT   810      -0.511  14.544 -18.510  1.00  0.00
TER
ATOM   2496  O   WAT   811      -5.556  14.105 -19.657  1.00  0.00
ATOM   2497  H1  WAT   811      -5.896  14.583 -18.901  1.00  0.00
ATOM   2498  H2  WAT   811      -6.318  13.652 -20.017  1.00  0.00
TER
ATOM   2499  O   WAT   812       2.619  13.001 -17.610  1.00  0.00
ATOM   2500  H1  WAT   812       2.636  13.451 -16.766  1.00  0.00
ATOM   2501  H2  WAT   812       2.370  12.101 -17.397  1.00  0.00
TER
ATOM   2502  O   WAT   813       6.046  10.414 -11.771  1.00  0.00
ATOM   2503  H1  WAT   813       6.370   9.683 -11.245  1.00  0.00
ATOM   2504  H2  WAT   813       6.082  10.095 -12.673  1.00  0.00
TER
ATOM   2505  O   WAT   814      -7.255  21.435 -12.351  1.00  0.00
ATOM   2506  H1  WAT   814      -7.639  20.795 -11.753  1.00  0.00
ATOM   2507  H2  WAT   814      -6.944  22.139 -11.782  1.00  0.00
TER
ATOM   2508  O   WAT   815      -1.105  18.283 -16.870  1.00  0.00
ATOM   2509  H1  WAT   815      -0.738  17.809 -16.124  1.00  0.00
ATOM   2510  H2  WAT   815      -1.295  19.157 -16.530  1.00  0.00
TER
ATOM   2511  O   WAT   816      -3.315  17.324 -14.552  1.00  0.00
ATOM   2512  H1  WAT   816      -3.620  18.203 -14.327  1.00  0.00
ATOM   2513  H2  WAT   816      -2.361  17.384 -14.516  1.00  0.00
TER
ATOM   2514  O   WAT   817       5.972  20.526 -18.163  1.00  0.00
ATOM   2515  H1  WAT   817       6.692  21.022 -18.553  1.00  0.00
ATOM   2516  H2  WAT   817       5.770  19.848 -18.807  1.00  0.00
TER
ATOM   2517  O   WAT   818       1.354  20.597 -12.276  1.00  0.00
ATOM   2518  H1  WAT   818       1.287  19.677 -12.530  1.00  0.00
ATOM   2519  H2  WAT   818       0.724  20.695 -11.561  1.00  0.00
TER
ATOM   2520  O   WAT   819      -4.743  21.198 -20.317  1.00  0.00
ATOM   2521  H1  WAT   819      -4.226  20.395 -20.372  1.00  0.00
ATOM   2522  H2  WAT   819      -5.195  21.136 -19.476  1.00  0.00
TER
ATOM   2523  O   WAT   820      -7.259  18.164 -13.405  1.00  0.00
ATOM   2524  H1  WAT   820      -7.617  18.829 -12.817  1.00  0.00
ATOM   2525  H2  WAT   820      -7.553  17.332 -13.034  1.00  0.00
TER
ATOM   2526  O   WAT   821      -4.058  18.622 -10.521  1.00  0.00
ATOM   2527  H1  WAT   821      -4.358  18.768 -11.418  1.00  0.00
ATOM   2528  H2  WAT   821      -3.286  18.063 -10.614  1.00  0.00
TER
ATOM   2529  O   WAT   822       7.496  20.060 -13.178  1.00  0.00
ATOM   2530  H1  WAT   822       6.771  20.653 -13.376  1.00  0.00
ATOM   2531  H2  WAT   822       8.024  20.052 -13.977  1.00  0.00
TER
ATOM   2532  O   WAT   823       3.026  21.786 -19.680  1.00  0.00
ATOM   2533  H1  WAT   823       3.379  21.189 -20.340  1.00  0.00
ATOM   2534  H2  WAT   823       2.143  21.460 -19.509  1.00  0.00
TER
ATOM   2535  O   WAT   824      -8.684  11.653 -12.728  1.00  0.00
ATOM   2536  H1  WAT   824      -9.398  11.853 -12.122  1.00  0.00
ATOM   2537  H2  WAT   824      -8.265  10.877 -12.356  1.00  0.00
TER
ATOM   2538  O   WAT   825       2.810  14.145 -14.977  1.00  0.00
ATOM   2539  H1  WAT   825       3.178  13.325 -14.650  1.00  0.00
ATOM   2540  H2  WAT   825       1.950  14.206 -14.562  1.00  0.00
TER
ATOM   2541  O   WAT   826      -0.230  16.799 -14.754  1.00  0.00
ATOM   2542  H1  WAT   826       0.269  17.274 -14.088  1.00  0.00
ATOM   2543  H2  WAT   826      -0.088  15.876 -14.547  1.00  0.00
TER
ATOM   2544  O   WAT   827       6.977  13.016 -13.911  1.00  0.00
ATOM   2545  H1  WAT   827       6.474  13.757 -13.571  1.00  0.00
ATOM   2546  H2  WAT   827       7.792  13.405 -14.227  1.00  0.00
TER
ATOM   2547  O   WAT   828      -8.531  19.196 -10.985  1.00  0.00
ATOM   2548  H1  WAT   828      -8.027  18.616 -10.414  1.00  0.00
ATOM   2549  H2  WAT   828      -9.270  19.480 -10.448  1.00  0.00
TER
ATOM   2550  O   WAT   829      -1.477  20.603 -11.452  1.00  0.00
ATOM   2551  H1  WAT   829      -2.243  21.171 -11.536  1.00  0.00
ATOM   2552  H2  WAT   829      -1.296  20.310 -12.345  1.00  0.00
TER
ATOM   2553  O   WAT   830      -6.499  17.338 -10.090  1.00  0.00
ATOM   2554  H1  WAT   830      -6.458  17.040  -9.182  1.00  0.00
ATOM   2555  H2  WAT   830      -5.644  17.739 -10.250  1.00  0.00
TER
ATOM   2556  O   WAT   831      -4.558  15.918 -12.123  1.00  0.00
ATOM   2557  H1  WAT   831      -5.089  15.427 -12.751  1.00  0.00
ATOM   2558  H2  WAT   831      -3.889  16.346 -12.657  1.00  0.00
TER
ATOM   2559  O   WAT   832       4.340  20.385 -12.359  1.00  0.00
ATOM   2560  H1  WAT   832       4.754  20.539 -11.510  1.00  0.00
ATOM   2561  H2  WAT   832       3.405  20.510 -12.196  1.00  0.00
TER
ATOM   2562  O   WAT   833       4.812  17.724 -10.355  1.00  0.00
ATOM   2563  H1  WAT   833       5.394  16.969 -10.443  1.00  0.00
ATOM   2564  H2  WAT   833       4.988  18.255 -11.132  1.00  0.00
TER
ATOM   2565  O   WAT   834      -4.071  12.884 -12.043  1.00  0.00
ATOM   2566  H1  WAT   834      -4.165  12.266 -12.768  1.00  0.00
ATOM   2567  H2  WAT   834      -4.651  13.611 -12.270  1.00  0.00
TER
ATOM   2568  O   WAT   835      -1.305  11.441 -15.010  1.00  0.00
ATOM   2569  H1  WAT   835      -1.753  11.464 -15.856  1.00  0.00
ATOM   2570  H2  WAT   835      -1.938  11.043 -14.413  1.00  0.00
TER
ATOM   2571  O   WAT   836      -0.899  20.337 -14.389  1.00  0.00
ATOM   2572  H1  WAT   836      -0.480  21.180 -14.562  1.00  0.00
ATOM   2573  H2  WAT   836      -1.818  20.474 -14.619  1.00  0.00
TER
ATOM   2574  O   WAT   837       1.437  18.068 -13.005  1.00  0.00
ATOM   2575  H1  WAT   837       1.557  17.472 -12.266  1.00  0.00
ATOM   2576  H2  WAT   837       2.297  18.105 -13.425  1.00  0.00
TER
ATOM   2577  O   WAT   838       3.776  18.622 -14.429  1.00  0.00
ATOM   2578  H1  WAT   838       3.250  19.146 -15.033  1.00  0.00
ATOM   2579  H2  WAT   838       4.119  19.255 -13.798  1.00  0.00
TER
ATOM   2580  O   WAT   839      -1.796  14.610 -11.748  1.00  0.00
ATOM   2581  H1  WAT   839      -1.206  14.302 -11.060  1.00  0.00
ATOM   2582  H2  WAT   839      -2.614  14.138 -11.592  1.00  0.00
TER
ATOM   2583  O   WAT   840       3.024  14.227 -11.515  1.00  0.00
ATOM   2584  H1  WAT   840       2.335  13.565 -11.580  1.00  0.00
ATOM   2585  H2  WAT   840       3.744  13.781 -11.070  1.00  0.00
TER
ATOM   2586  O   WAT   841       9.038  20.915 -20.001  1.00  0.00
ATOM   2587  H1  WAT   841       9.409  20.132 -20.407  1.00  0.00
ATOM   2588  H2  WAT   841       9.678  21.604 -20.179  1.00  0.00
TER
ATOM   2589  O   WAT   842      -7.430  18.969 -16.074  1.00  0.00
ATOM   2590  H1  WAT   842      -7.063  18.882 -15.194  1.00  0.00
ATOM   2591  H2  WAT   842      -7.999  18.206 -16.173  1.00  0.00
TER
ATOM   2592  O   WAT   843       7.370  17.437 -13.061  1.00  0.00
ATOM   2593  H1  WAT   843       7.139  17.209 -13.961  1.00  0.00
ATOM   2594  H2  WAT   843       7.631  18.357 -13.106  1.00  0.00
TER
ATOM   2595  O   WAT   844      -7.879  15.880 -12.168  1.00  0.00
ATOM   2596  H1  WAT   844      -8.773  15.846 -11.829  1.00  0.00
ATOM   2597  H2  WAT   844      -7.339  16.078 -11.403  1.00  0.00
TER
ATOM   2598  O   WAT   845       5.809  12.663 -10.283  1.00  0.00
ATOM   2599  H1  WAT   845       6.686  12.671  -9.900  1.00  0.00
ATOM   2600  H2  WAT   845       5.821  11.926 -10.894  1.00  0.00
TER
ATOM   2601  O   WAT   846       7.255  16.516 -19.394  1.00  0.00
ATOM   2602  H1  WAT   846       7.779  16.022 -20.025  1.00  0.00
ATOM   2603  H2  WAT   846       7.841  16.651 -18.649  1.00  0.00
TER
ATOM   2604  O   WAT   847       7.434  16.600 -15.872  1.00  0.00
ATOM   2605  H1  WAT   847       6.485  16.566 -15.758  1.00  0.00
ATOM   2606  H2  WAT   847       7.616  17.510 -16.107  1.00  0.00
TER
ATOM   2607  O   WAT   848      -7.375  10.155 -17.820  1.00  0.00
ATOM   2608  H1  WAT   848      -6.727   9.604 -18.260  1.00  0.00
ATOM   2609  H2  WAT   848      -6.954  10.409 -16.998  1.00  0.00
TER
ATOM   2610  O   WAT   849       6.521  10.349 -14.463  1.00  0.00
ATOM   2611  H1  WAT   849       7.158  10.962 -14.097  1.00  0.00
ATOM   2612  H2  WAT   849       6.668  10.385 -15.408  1.00  0.00
TER
ATOM   2613  O   WAT   850      -7.621  10.310 -15.077  1.00  0.00
ATOM   2614  H1  WAT   850      -7.970  10.767 -14.312  1.00  0.00
ATOM   2615  H2  WAT   850      -7.953   9.416 -14.995  1.00  0.00
TER
ATOM   2616  O   WAT   851      -0.109  11.501 -11.555  1.00  0.00
ATOM   2617  H1  WAT   851      -0.170  12.094 -10.806  1.00  0.00
ATOM   2618  H2  WAT   851       0.831  11.394 -11.700  1.00  0.00
TER
ATOM   2619  O   WAT   852       2.528  11.158 -11.916  1.00  0.00
ATOM   2620  H1  WAT   852       3.143  11.476 -12.578  1.00  0.00
ATOM   2621  H2  WAT   852       3.073  10.673 -11.297  1.00  0.00
TER
ATOM   2622  O   WAT   853      -6.949   9.838 -11.802  1.00  0.00
ATOM   2623  H1  WAT   853      -6.401   9.657 -12.566  1.00  0.00
ATOM   2624  H2  WAT   853      -6.884   9.047 -11.267  1.00  0.00
TER
ATOM   2625  O   WAT   854       3.269   9.722 -15.589  1.00  0.00
ATOM   2626  H1  WAT   854       2.395  10.055 -15.792  1.00  0.00
ATOM   2627  H2  WAT   854       3.160   9.249 -14.764  1.00  0.00
TER
ATOM   2628  O   WAT   855       4.176  11.929 -14.205  1.00  0.00
ATOM   2629  H1  WAT   855       3.848  11.114 -14.585  1.00  0.00
ATOM   2630  H2  WAT   855       5.125  11.886 -14.328  1.00  0.00
TER
ATOM   2631  O   WAT   856       1.017  10.639 -16.650  1.00  0.00
ATOM   2632  H1  WAT   856       0.234  11.113 -16.370  1.00  0.00
ATOM   2633  H2  WAT   856       0.723   9.734 -16.759  1.00  0.00
TER
ATOM   2634  O   WAT   857       5.569  11.341 -18.605  1.00  0.00
ATOM   2635  H1  WAT   857       6.010  11.285 -19.453  1.00  0.00
ATOM   2636  H2  WAT   857       5.300  12.257 -18.534  1.00  0.00
TER
ATOM   2637  O   WAT   858       3.405   9.722 -19.900  1.00  0.00
ATOM   2638  H1  WAT   858       4.008  10.294 -19.425  1.00  0.00
ATOM   2639  H2  WAT   858       2.664  10.285 -20.123  1.00  0.00
TER
ATOM   2640  O   WAT   859      -2.947  10.486 -10.099  1.00  0.00
ATOM   2641  H1  WAT   859      -3.229  10.989 -10.863  1.00  0.00
ATOM   2642  H2  WAT   859      -2.565   9.688 -10.464  1.00  0.00
TER
ATOM   2643  O   WAT   860       3.654   9.901  -9.521  1.00  0.00
ATOM   2644  H1  WAT   860       3.541  10.220  -8.625  1.00  0.00
ATOM   2645  H2  WAT   860       4.471  10.302  -9.817  1.00  0.00
TER
ATOM   2646  O   WAT   861       2.560  -0.854  17.166  1.00  0.00
ATOM   2647  H1  WAT   861       2.479  -1.769  16.895  1.00  0.00
ATOM   2648  H2  WAT   861       2.146  -0.357  16.460  1.00  0.00
TER
ATOM   2649  O   WAT   862       0.692   0.924  19.047  1.00  0.00
ATOM   2650  H1  WAT   862      -0.084   0.444  19.337  1.00  0.00
ATOM   2651  H2  WAT   862       1.343   0.244  18.873  1.00  0.00
TER
ATOM   2652  O   WAT   863       4.713   5.330  17.827  1.00  0.00
ATOM   2653  H1  WAT   863       4.251   4.559  18.156  1.00  0.00
ATOM   2654  H2  WAT   863       5.525   5.356  18.332  1.00  0.00
TER
ATOM   2655  O   WAT   864      -5.311   5.270  20.120  1.00  0.00
ATOM   2656  H1  WAT   864      -5.009   4.380  19.941  1.00  0.00
ATOM   2657  H2  WAT   864      -4.567   5.827  19.893  1.00  0.00
TER
ATOM   2658  O   WAT   865      -6.882  -3.804  13.709  1.00  0.00
ATOM   2659  H1  WAT   865      -7.771  -3.462  13.607  1.00  0.00
ATOM   2660  H2  WAT   865      -6.598  -4.004  12.817  1.00  0.00
TER
ATOM   2661  O   WAT   866      -8.919  -1.203  19.593  1.00  0.00
ATOM   2662  H1  WAT   866      -8.347  -1.971  19.593  1.00  0.00
ATOM   2663  H2  WAT   866      -8.919  -0.905  18.683  1.00  0.00
TER
ATOM   2664  O   WAT   867       0.939   7.616  17.447  1.00  0.00
ATOM   2665  H1  WAT   867       0.320   8.071  16.877  1.00  0.00
ATOM   2666  H2  WAT   867       1.794   7.771  17.046  1.00  0.00
TER
ATOM   2667  O   WAT   868       0.133   3.600  19.054  1.00  0.00
ATOM   2668  H1  WAT   868       0.064   2.659  18.893  1.00  0.00
ATOM   2669  H2  WAT   868       0.895   3.690  19.626  1.00  0.00
TER
ATOM   2670  O   WAT   869       1.163  -3.593  19.281  1.00  0.00
ATOM   2671  H1  WAT   869       1.540  -4.466  19.168  1.00  0.00
ATOM   2672  H2  WAT   869       1.065  -3.258  18.390  1.00  0.00
TER
ATOM   2673  O   WAT   870      -4.706  -5.221  14.743  1.00  0.00
ATOM   2674  H1  WAT   870      -4.600  -4.320  15.049  1.00  0.00
ATOM   2675  H2  WAT   870      -5.617  -5.269  14.452  1.00  0.00
TER
ATOM   2676  O   WAT   871       4.946  -6.098  16.214  1.00  0.00
ATOM   2677  H1  WAT   871       5.767  -6.589  16.256  1.00  0.00
ATOM   2678  H2  WAT   871       4.979  -5.509  16.967  1.00  0.00
TER
ATOM   2679  O   WAT   872      -2.865  -2.252  19.075  1.00  0.00
ATOM   2680  H1  WAT   872      -2.358  -1.754  19.716  1.00  0.00
ATOM   2681  H2  WAT   872      -2.334  -3.029  18.899  1.00  0.00
TER
ATOM   2682  O   WAT   873       1.805   2.500  14.840  1.00  0.00
ATOM   2683  H1  WAT   873       1.187   2.965  14.277  1.00  0.00
ATOM   2684  H2  WAT   873       2.318   3.192  15.257  1.00  0.00
TER
ATOM   2685  O   WAT   874       5.182  -4.158  18.986  1.00  0.00
ATOM   2686  H1  WAT   874       4.477  -3.870  19.567  1.00  0.00
ATOM   2687  H2  WAT   874       5.543  -3.348  18.626  1.00  0.00
TER
ATOM   2688  O   WAT   875      -8.826   3.185  12.214  1.00  0.00
ATOM   2689  H1  WAT   875      -9.204   3.674  11.483  1.00  0.00
ATOM   2690  H2  WAT   875      -8.569   3.858  12.845  1.00  0.00
TER
ATOM   2691  O   WAT   876       8.250  -4.713  19.377  1.00  0.00
ATOM   2692  H1  WAT   876       7.303  -4.679  19.509  1.00  0.00
ATOM   2693  H2  WAT   876       8.575  -3.899  19.762  1.00  0.00
TER
ATOM   2694  O   WAT   877      -1.218  -8.413  17.673  1.00  0.00
ATOM   2695  H1  WAT   877      -0.910  -8.968  16.956  1.00  0.00
ATOM   2696  H2  WAT   877      -2.147  -8.279  17.490  1.00  0.00
TER
ATOM   2697  O   WAT   878       4.334   7.304  19.964  1.00  0.00
ATOM   2698  H1  WAT   878       4.347   6.900  19.096  1.00  0.00
ATOM   2699  H2  WAT   878       3.781   8.078  19.860  1.00  0.00
TER
ATOM   2700  O   WAT   879       5.628   4.025  15.053  1.00  0.00
ATOM   2701  H1  WAT   879       5.518   3.083  15.178  1.00  0.00
ATOM   2702  H2  WAT   879       5.625   4.387  15.939  1.00  0.00
TER
ATOM   2703  O   WAT   880       1.171  -0.348  14.409  1.00  0.00
ATOM   2704  H1  WAT   880       0.243  -0.415  14.638  1.00  0.00
ATOM   2705  H2  WAT   880       1.323   0.590  14.294  1.00  0.00
TER
ATOM   2706  O   WAT   881       1.157  -4.077  11.406  1.00  0.00
ATOM   2707  H1  WAT   881       0.218  -3.915  11.491  1.00  0.00
ATOM   2708  H2  WAT   881       1.476  -3.358  10.859  1.00  0.00
TER
ATOM   2709  O   WAT   882       5.200   1.214  14.912  1.00  0.00
ATOM   2710  H1  WAT   882       4.581   0.876  14.265  1.00  0.00
ATOM   2711  H2  WAT   882       5.183   0.570  15.620  1.00  0.00
TER
ATOM   2712  O   WAT   883      -3.224   0.178  17.191  1.00  0.00
ATOM   2713  H1  WAT   883      -3.628  -0.534  16.695  1.00  0.00
ATOM   2714  H2  WAT   883      -3.137  -0.166  18.080  1.00  0.00
TER
ATOM   2715  O   WAT   884      -2.756   3.865  19.355  1.00  0.00
ATOM   2716  H1  WAT   884      -3.053   3.260  18.676  1.00  0.00
ATOM   2717  H2  WAT   884      -1.806   3.903  19.244  1.00  0.00
TER
ATOM   2718  O   WAT   885       3.377   0.452  11.920  1.00  0.00
ATOM   2719  H1  WAT   885       3.816  -0.385  11.774  1.00  0.00
ATOM   2720  H2  WAT   885       4.090   1.085  12.006  1.00  0.00
TER
ATOM   2721  O   WAT   886       1.486   5.392  15.888  1.00  0.00
ATOM   2722  H1  WAT   886       1.926   6.134  15.473  1.00  0.00
ATOM   2723  H2  WAT   886       1.425   5.635  16.812  1.00  0.00
TER
ATOM   2724  O   WAT   887       6.958  -8.293  10.234  1.00  0.00
ATOM   2725  H1  WAT   887       6.646  -8.201  11.134  1.00  0.00
ATOM   2726  H2  WAT   887       7.720  -7.715  10.184  1.00  0.00
TER
ATOM   2727  O   WAT   888      -6.523  -0.927  14.692  1.00  0.00
ATOM   2728  H1  WAT   888      -6.644  -0.201  14.080  1.00  0.00
ATOM   2729  H2  WAT   888      -6.833  -1.697  14.214  1.00  0.00
TER
ATOM   2730  O   WAT   889      -7.640   3.944  16.909  1.00  0.00
ATOM   2731  H1  WAT   889      -8.047   4.086  16.054  1.00  0.00
ATOM   2732  H2  WAT   889      -6.749   3.660  16.706  1.00  0.00
TER
ATOM   2733  O   WAT   890       4.153   8.379  13.244  1.00  0.00
ATOM   2734  H1  WAT   890       3.993   8.089  14.142  1.00  0.00
ATOM   2735  H2  WAT   890       3.988   7.603  12.709  1.00  0.00
TER
ATOM   2736  O   WAT   891      -3.368   8.159  15.021  1.00  0.00
ATOM   2737  H1  WAT   891      -3.544   7.242  14.808  1.00  0.00
ATOM   2738  H2  WAT   891      -4.222   8.518  15.261  1.00  0.00
TER
ATOM   2739  O   WAT   892       3.856   5.888  11.804  1.00  0.00
ATOM   2740  H1  WAT   892       3.162   5.885  11.144  1.00  0.00
ATOM   2741  H2  WAT   892       4.598   5.464  11.373  1.00  0.00
TER
ATOM   2742  O   WAT   893       3.421   7.514  15.879  1.00  0.00
ATOM   2743  H1  WAT   893       3.877   6.733  16.193  1.00  0.00
ATOM   2744  H2  WAT   893       3.760   8.225  16.423  1.00  0.00
TER
ATOM   2745  O   WAT   894      -4.057  -7.584  18.074  1.00  0.00
ATOM   2746  H1  WAT   894      -4.500  -6.803  17.742  1.00  0.00
ATOM   2747  H2  WAT   894      -3.498  -7.261  18.781  1.00  0.00
TER
ATOM   2748  O   WAT   895      -0.941  -7.963  12.955  1.00  0.00
ATOM   2749  H1  WAT   895      -1.566  -7.967  13.680  1.00  0.00
ATOM   2750  H2  WAT   895      -1.028  -8.830  12.558  1.00  0.00
TER
ATOM   2751  O   WAT   896      -2.019  -7.039  19.933  1.00  0.00
ATOM   2752  H1  WAT   896      -1.722  -6.133  19.852  1.00  0.00
ATOM   2753  H2  WAT   896      -1.471  -7.527  19.319  1.00  0.00
TER
ATOM   2754  O   WAT   897      -4.266  -2.460  15.802  1.00  0.00
ATOM   2755  H1  WAT   897      -4.491  -2.677  16.707  1.00  0.00
ATOM   2756  H2  WAT   897      -5.046  -2.028  15.457  1.00  0.00
TER
ATOM   2757  O   WAT   898       2.964  -2.454  14.401  1.00  0.00
ATOM   2758  H1  WAT   898       2.365  -1.731  14.217  1.00  0.00
ATOM   2759  H2  WAT   898       3.512  -2.516  13.619  1.00  0.00
TER
ATOM   2760  O   WAT   899       1.571  -3.818  16.431  1.00  0.00
ATOM   2761  H1  WAT   899       1.964  -3.501  15.618  1.00  0.00
ATOM   2762  H2  WAT   899       1.932  -4.697  16.546  1.00  0.00
TER
ATOM   2763  O   WAT   900      -9.393  -7.228  18.654  1.00  0.00
ATOM   2764  H1  WAT   900      -9.682  -6.657  19.367  1.00  0.00
ATOM   2765  H2  WAT   900      -8.648  -7.707  19.018  1.00  0.00
TER
ATOM   2766  O   WAT   901      -9.206  -3.286   9.865  1.00  0.00
ATOM   2767  H1  WAT   901      -9.288  -2.343  10.006  1.00  0.00
ATOM   2768  H2  WAT   901      -9.558  -3.428   8.986  1.00  0.00
TER
ATOM   2769  O   WAT   902      -1.406  -4.552  18.932  1.00  0.00
ATOM   2770  H1  WAT   902      -1.402  -4.993  18.082  1.00  0.00
ATOM   2771  H2  WAT   902      -0.511  -4.230  19.039  1.00  0.00
TER
ATOM   2772  O   WAT   903      -5.556  -4.669  17.891  1.00  0.00
ATOM   2773  H1  WAT   903      -5.896  -4.192  18.648  1.00  0.00
ATOM   2774  H2  WAT   903      -6.318  -5.123  17.531  1.00  0.00
TER
ATOM   2775  O   WAT   904      -1.344  -3.551  11.922  1.00  0.00
ATOM   2776  H1  WAT   904      -1.223  -3.592  12.871  1.00  0.00
ATOM   2777  H2  WAT   904      -1.729  -2.688  11.767  1.00  0.00
TER
ATOM   2778  O   WAT   905      -2.332  -1.240  11.321  1.00  0.00
ATOM   2779  H1  WAT   905      -2.900  -1.689  10.694  1.00  0.00
ATOM   2780  H2  WAT   905      -1.623  -0.881  10.787  1.00  0.00
TER
ATOM   2781  O   WAT   906      -8.241  -5.747  16.808  1.00  0.00
ATOM   2782  H1  WAT   906      -8.527  -6.112  17.646  1.00  0.00
ATOM   2783  H2  WAT   906      -8.303  -6.479  16.194  1.00  0.00
TER
ATOM   2784  O   WAT   907      -4.787   2.755  13.593  1.00  0.00
ATOM   2785  H1  WAT   907      -5.561   2.215  13.433  1.00  0.00
ATOM   2786  H2  WAT   907      -4.058   2.236  13.255  1.00  0.00
TER
ATOM   2787  O   WAT   908       5.972   1.752  19.386  1.00  0.00
ATOM   2788  H1  WAT   908       6.692   2.247  18.996  1.00  0.00
ATOM   2789  H2  WAT   908       5.770   1.074  18.741  1.00  0.00
TER
ATOM   2790  O   WAT   909       1.433  -6.854  13.529  1.00  0.00
ATOM   2791  H1  WAT   909       0.619  -7.353  13.454  1.00  0.00
ATOM   2792  H2  WAT   909       1.239  -6.014  13.113  1.00  0.00
TER
ATOM   2793  O   WAT   910       4.148  -2.482  11.825  1.00  0.00
ATOM   2794  H1  WAT   910       5.035  -2.171  11.650  1.00  0.00
ATOM   2795  H2  WAT   910       4.118  -3.355  11.433  1.00  0.00
TER
ATOM   2796  O   WAT   911      -4.743   2.423  17.231  1.00  0.00
ATOM   2797  H1  WAT   911      -4.226   1.620  17.177  1.00  0.00
ATOM   2798  H2  WAT   911      -5.195   2.361  18.073  1.00  0.00
TER
ATOM   2799  O   WAT   912       0.144   3.690  12.504  1.00  0.00
ATOM   2800  H1  WAT   912       0.485   4.434  12.008  1.00  0.00
ATOM   2801  H2  WAT   912      -0.685   4.003  12.867  1.00  0.00
TER
ATOM   2802  O   WAT   913       6.419  -1.171  11.293  1.00  0.00
ATOM   2803  H1  WAT   913       6.335  -0.740  10.443  1.00  0.00
ATOM   2804  H2  WAT   913       7.138  -0.711  11.726  1.00  0.00
TER
ATOM   2805  O   WAT   914       7.448   5.683  14.021  1.00  0.00
ATOM   2806  H1  WAT   914       6.805   5.029  14.296  1.00  0.00
ATOM   2807  H2  WAT   914       7.061   6.089  13.245  1.00  0.00
TER
ATOM   2808  O   WAT   915       3.026   3.012  17.869  1.00  0.00
ATOM   2809  H1  WAT   915       3.379   2.414  17.209  1.00  0.00
ATOM   2810  H2  WAT   915       2.143   2.686  18.039  1.00  0.00
TER
ATOM   2811  O   WAT   916      -0.887   3.771  15.276  1.00  0.00
ATOM   2812  H1  WAT   916      -0.200   4.318  15.656  1.00  0.00
ATOM   2813  H2  WAT   916      -1.674   4.315  15.311  1.00  0.00
TER
ATOM   2814  O   WAT   917      -8.748  -0.611  10.767  1.00  0.00
ATOM   2815  H1  WAT   917      -7.879  -0.329  11.051  1.00  0.00
ATOM   2816  H2  WAT   917      -9.239   0.202  10.652  1.00  0.00
TER
ATOM   2817  O   WAT   918      -1.585   0.776  14.888  1.00  0.00
ATOM   2818  H1  WAT   918      -1.128   1.587  15.114  1.00  0.00
ATOM   2819  H2  WAT   918      -1.936   0.458  15.720  1.00  0.00
TER
ATOM   2820  O   WAT   919      -5.683  -8.880  15.360  1.00  0.00
ATOM   2821  H1  WAT   919      -5.812  -8.888  16.309  1.00  0.00
ATOM   2822  H2  WAT   919      -6.507  -8.542  15.010  1.00  0.00
TER
ATOM   2823  O   WAT   920       5.837   4.575  10.559  1.00  0.00
ATOM   2824  H1  WAT   920       5.611   3.858  11.152  1.00  0.00
ATOM   2825  H2  WAT   920       5.447   4.326   9.721  1.00  0.00
TER
ATOM   2826  O   WAT   921      -8.381   8.601  11.334  1.00  0.00
ATOM   2827  H1  WAT   921      -8.021   9.200  10.679  1.00  0.00
ATOM   2828  H2  WAT   921      -8.522   9.147  12.107  1.00  0.00
TER
ATOM   2829  O   WAT   922       5.419   2.492  12.220  1.00  0.00
ATOM   2830  H1  WAT   922       5.131   2.953  13.008  1.00  0.00
ATOM   2831  H2  WAT   922       6.214   2.032  12.489  1.00  0.00
TER
ATOM   2832  O   WAT   923      -2.364   5.985  12.151  1.00  0.00
ATOM   2833  H1  WAT   923      -2.373   6.718  11.535  1.00  0.00
ATOM   2834  H2  WAT   923      -3.284   5.738  12.244  1.00  0.00
TER
ATOM   2835  O   WAT   924      -6.763   1.206  12.896  1.00  0.00
ATOM   2836  H1  WAT   924      -7.371   1.946  12.905  1.00  0.00
ATOM   2837  H2  WAT   924      -6.289   1.296  12.069  1.00  0.00
TER
ATOM   2838  O   WAT   925       6.176  -5.673  13.380  1.00  0.00
ATOM   2839  H1  WAT   925       5.547  -5.569  12.666  1.00  0.00
ATOM   2840  H2  WAT   925       5.681  -5.453  14.169  1.00  0.00
TER
ATOM   2841  O   WAT   926       0.622   6.047  10.813  1.00  0.00
ATOM   2842  H1  WAT   926       0.723   5.844   9.884  1.00  0.00
ATOM   2843  H2  WAT   926      -0.278   5.793  11.018  1.00  0.00
TER
ATOM   2844  O   WAT   927      -1.856  -3.395  14.796  1.00  0.00
ATOM   2845  H1  WAT   927      -2.564  -2.926  15.237  1.00  0.00
ATOM   2846  H2  WAT   927      -1.571  -4.052  15.430  1.00  0.00
TER
ATOM   2847  O   WAT   928       2.176  -6.670  16.235  1.00  0.00
ATOM   2848  H1  WAT   928       2.053  -6.651  15.286  1.00  0.00
ATOM   2849  H2  WAT   928       3.124  -6.622  16.355  1.00  0.00
TER
ATOM   2850  O   WAT   929      -0.736   8.566  15.508  1.00  0.00
ATOM   2851  H1  WAT   929      -0.482   8.528  14.586  1.00  0.00
ATOM   2852  H2  WAT   929      -1.685   8.439  15.501  1.00  0.00
TER
ATOM   2853  O   WAT   930      -3.652  -5.086  12.171  1.00  0.00
ATOM   2854  H1  WAT   930      -2.803  -4.649  12.105  1.00  0.00
ATOM   2855  H2  WAT   930      -4.019  -4.774  12.998  1.00  0.00
TER
ATOM   2856  O   WAT   931       5.269  -0.515  17.084  1.00  0.00
ATOM   2857  H1  WAT   931       4.328  -0.500  17.259  1.00  0.00
ATOM   2858  H2  WAT   931       5.583  -1.301  17.530  1.00  0.00
TER
ATOM   2859  O   WAT   932      -4.753   1.167  10.644  1.00  0.00
ATOM   2860  H1  WAT   932      -3.987   1.055  11.207  1.00  0.00
ATOM   2861  H2  WAT   932      -4.675   0.471   9.992  1.00  0.00
TER
ATOM   2862  O   WAT   933      -6.058  -1.400  11.328  1.00  0.00
ATOM   2863  H1  WAT   933      -5.978  -2.348  11.439  1.00  0.00
ATOM   2864  H2  WAT   933      -5.166  -1.070  11.434  1.00  0.00
TER
ATOM   2865  O   WAT   934       7.271   6.656  18.759  1.00  0.00
ATOM   2866  H1  WAT   934       7.396   7.479  19.232  1.00  0.00
ATOM   2867  H2  WAT   934       8.138   6.445  18.412  1.00  0.00
TER
ATOM   2868  O   WAT   935      -5.257   8.749  18.431  1.00  0.00
ATOM   2869  H1  WAT   935      -4.521   8.201  18.702  1.00  0.00
ATOM   2870  H2  WAT   935      -4.873   9.615  18.292  1.00  0.00
TER
ATOM   2871  O   WAT   936      -8.372   4.817  14.305  1.00  0.00
ATOM   2872  H1  WAT   936      -9.298   5.059  14.296  1.00  0.00
ATOM   2873  H2  WAT   936      -7.907   5.644  14.184  1.00  0.00
TER
ATOM   2874  O   WAT   937      -2.147   7.922  10.254  1.00  0.00
ATOM   2875  H1  WAT   937      -1.354   8.211   9.802  1.00  0.00
ATOM   2876  H2  WAT   937      -2.666   7.491   9.575  1.00  0.00
TER
ATOM   2877  O   WAT   938       6.906   7.149  11.677  1.00  0.00
ATOM   2878  H1  WAT   938       6.621   6.736  10.863  1.00  0.00
ATOM   2879  H2  WAT   938       6.708   8.078  11.557  1.00  0.00
TER
ATOM   2880  O   WAT   939      -1.629   3.143  10.118  1.00  0.00
ATOM   2881  H1  WAT   939      -1.734   2.528  10.844  1.00  0.00
ATOM   2882  H2  WAT   939      -1.796   2.619   9.334  1.00  0.00
TER
ATOM   2883  O   WAT   940       1.611   2.205  10.722  1.00  0.00
ATOM   2884  H1  WAT   940       1.062   2.652  11.366  1.00  0.00
ATOM   2885  H2  WAT   940       2.233   1.700  11.246  1.00  0.00
TER
ATOM   2886  O   WAT   941      -2.721   1.164  12.619  1.00  0.00
ATOM   2887  H1  WAT   941      -2.299   0.998  13.462  1.00  0.00
ATOM   2888  H2  WAT   941      -2.596   0.354  12.124  1.00  0.00
TER
ATOM   2889  O   WAT   942      -0.208   0.187   9.866  1.00  0.00
ATOM   2890  H1  WAT   942       0.312  -0.528   9.500  1.00  0.00
ATOM   2891  H2  WAT   942       0.439   0.826  10.166  1.00  0.00
TER
ATOM   2892  O   WAT   943      -3.825  -2.763   9.564  1.00  0.00
ATOM   2893  H1  WAT   943      -4.026  -3.626   9.926  1.00  0.00
ATOM   2894  H2  WAT   943      -3.996  -2.850   8.627  1.00  0.00
TER
ATOM   2895  O   WAT   944       3.654  -7.952  12.093  1.00  0.00
ATOM   2896  H1  WAT   944       3.934  -8.795  12.449  1.00  0.00
ATOM   2897  H2  WAT   944       2.880  -7.720  12.607  1.00  0.00
TER
ATOM   2898  O   WAT   945      -5.027  -5.663   9.552  1.00  0.00
ATOM   2899  H1  WAT   945      -4.724  -5.656   8.644  1.00  0.00
ATOM   2900  H2  WAT   945      -4.287  -6.013  10.049  1.00  0.00
TER
ATOM   2901  O   WAT   946      -1.808  -6.719  10.538  1.00  0.00
ATOM   2902  H1  WAT   946      -2.156  -7.397   9.958  1.00  0.00
ATOM   2903  H2  WAT   946      -1.607  -7.181  11.352  1.00  0.00
TER
ATOM   2904  O   WAT   947       0.357   8.269  12.157  1.00  0.00
ATOM   2905  H1  WAT   947       1.252   8.607  12.178  1.00  0.00
ATOM   2906  H2  WAT   947       0.388   7.547  11.529  1.00  0.00
TER
ATOM   2907  O   WAT   948      -6.004   3.641  10.385  1.00  0.00
ATOM   2908  H1  WAT   948      -5.566   4.184  11.041  1.00  0.00
ATOM   2909  H2  WAT   948      -5.519   2.816  10.395  1.00  0.00
TER
ATOM   2910  O   WAT   949      -8.789   6.430  17.837  1.00  0.00
ATOM   2911  H1  WAT   949      -8.459   5.562  17.605  1.00  0.00
ATOM   2912  H2  WAT   949      -8.360   6.636  18.668  1.00  0.00
TER
ATOM   2913  O   WAT   950      -4.193   4.761  15.497  1.00  0.00
ATOM   2914  H1  WAT   950      -4.494   4.638  16.398  1.00  0.00
ATOM   2915  H2  WAT   950      -4.299   3.902  15.089  1.00  0.00
TER
ATOM   2916  O   WAT   951       8.576   4.541  10.200  1.00  0.00
ATOM   2917  H1  WAT   951       7.745   4.608  10.671  1.00  0.00
ATOM   2918  H2  WAT   951       8.753   5.431   9.897  1.00  0.00
TER
ATOM   2919  O   WAT   952       8.032   1.285  12.704  1.00  0.00
ATOM   2920  H1  WAT   952       8.794   1.855  12.810  1.00  0.00
ATOM   2921  H2  WAT   952       8.047   0.718  13.474  1.00  0.00
TER
ATOM   2922  O   WAT   953      -8.468  -0.191  16.934  1.00  0.00
ATOM   2923  H1  WAT   953      -9.123  -0.460  16.290  1.00  0.00
ATOM   2924  H2  WAT   953      -7.630  -0.300  16.485  1.00  0.00
TER
ATOM   2925  O   WAT   954       9.038   2.141  17.548  1.00  0.00
ATOM   2926  H1  WAT   954       9.409   1.357  17.141  1.00  0.00
ATOM   2927  H2  WAT   954       9.678   2.829  17.369  1.00  0.00
TER
ATOM   2928  O   WAT   955       8.084   1.579   9.861  1.00  0.00
ATOM   2929  H1  WAT   955       8.359   2.487   9.733  1.00  0.00
ATOM   2930  H2  WAT   955       7.895   1.515  10.797  1.00  0.00
TER
ATOM   2931  O   WAT   956       4.481  -5.397  11.156  1.00  0.00
ATOM   2932  H1  WAT   956       4.900  -5.583  10.316  1.00  0.00
ATOM   2933  H2  WAT   956       4.175  -6.249  11.466  1.00  0.00
TER
ATOM   2934  O   WAT   957       7.980  -0.484  14.854  1.00  0.00
ATOM   2935  H1  WAT   957       7.605  -1.251  14.422  1.00  0.00
ATOM   2936  H2  WAT   957       7.251  -0.102  15.341  1.00  0.00
TER
ATOM   2937  O   WAT   958      -9.254  -2.981  12.877  1.00  0.00
ATOM   2938  H1  WAT   958     -10.158  -2.718  12.702  1.00  0.00
ATOM   2939  H2  WAT   958      -8.770  -2.710  12.097  1.00  0.00
TER
ATOM   2940  O   WAT   959       7.255  -2.258  18.154  1.00  0.00
ATOM   2941  H1  WAT   959       7.779  -2.752  17.523  1.00  0.00
ATOM   2942  H2  WAT   959       7.841  -2.123  18.899  1.00  0.00
TER
ATOM   2943  O   WAT   960      -6.711  -3.924  10.786  1.00  0.00
ATOM   2944  H1  WAT   960      -6.002  -4.346  10.301  1.00  0.00
ATOM   2945  H2  WAT   960      -7.427  -3.857  10.155  1.00  0.00
TER
ATOM   2946  O   WAT   961      -7.064  -7.870   9.827  1.00  0.00
ATOM   2947  H1  WAT   961      -6.341  -7.329  10.145  1.00  0.00
ATOM   2948  H2  WAT   961      -6.791  -8.144   8.951  1.00  0.00
TER
ATOM   2949  O   WAT   962       6.745  -3.001  14.094  1.00  0.00
ATOM   2950  H1  WAT   962       7.241  -3.234  14.879  1.00  0.00
ATOM   2951  H2  WAT   962       6.547  -3.840  13.677  1.00  0.00
TER
ATOM   2952  O   WAT   963       8.174  -4.365  16.627  1.00  0.00
ATOM   2953  H1  WAT   963       8.064  -4.519  17.566  1.00  0.00
ATOM   2954  H2  WAT   963       8.935  -4.893  16.385  1.00  0.00
TER
ATOM   2955  O   WAT   964       9.063  -6.534   9.868  1.00  0.00
ATOM   2956  H1  WAT   964       9.988  -6.666   9.660  1.00  0.00
ATOM   2957  H2  WAT   964       9.041  -6.455  10.822  1.00  0.00
TER
ATOM   2958  O   WAT   965       9.137  -5.763  12.494  1.00  0.00
ATOM   2959  H1  WAT   965       8.342  -5.829  13.023  1.00  0.00
ATOM   2960  H2  WAT   965       9.341  -4.828  12.482  1.00  0.00
TER
ATOM   2961  O   WAT   966       6.079   8.276  16.488  1.00  0.00
ATOM   2962  H1  WAT   966       6.675   7.954  15.811  1.00  0.00
ATOM   2963  H2  WAT   966       6.337   7.803  17.279  1.00  0.00
TER
ATOM   2964  O   WAT   967       6.630   8.926  20.317  1.00  0.00
ATOM   2965  H1  WAT   967       6.170   9.677  19.943  1.00  0.00
ATOM   2966  H2  WAT   967       6.001   8.206  20.259  1.00  0.00
TER
ATOM   2967  O   WAT   968      -2.940   7.234  19.492  1.00  0.00
ATOM   2968  H1  WAT   968      -2.424   6.623  18.967  1.00  0.00
ATOM   2969  H2  WAT   968      -2.291   7.737  19.983  1.00  0.00
TER
ATOM   2970  O   WAT   969       5.569  -7.433  18.944  1.00  0.00
ATOM   2971  H1  WAT   969       6.010  -7.489  18.096  1.00  0.00
ATOM   2972  H2  WAT   969       5.300  -6.518  19.015  1.00  0.00
TER
ATOM   2973  O   WAT   970       7.433  -7.802  16.955  1.00  0.00
ATOM   2974  H1  WAT   970       7.372  -8.746  16.808  1.00  0.00
ATOM   2975  H2  WAT   970       8.212  -7.694  17.500  1.00  0.00
TER
ATOM   2976  O   WAT   971      -8.262   8.337  15.917  1.00  0.00
ATOM   2977  H1  WAT   971      -8.430   7.704  16.615  1.00  0.00
ATOM   2978  H2  WAT   971      -9.129   8.543  15.566  1.00  0.00
TER
ATOM   2979  O   WAT   972      -7.639  -7.831  13.420  1.00  0.00
ATOM   2980  H1  WAT   972      -6.881  -7.718  12.847  1.00  0.00
ATOM   2981  H2  WAT   972      -8.101  -6.994  13.374  1.00  0.00
TER
ATOM   2982  O   WAT   973      -1.098  -5.717  16.410  1.00  0.00
ATOM   2983  H1  WAT   973      -1.910  -6.091  16.070  1.00  0.00
ATOM   2984  H2  WAT   973      -0.594  -6.473  16.712  1.00  0.00
TER
ATOM   2985  O   WAT   974       3.405  -9.053  17.649  1.00  0.00
ATOM   2986  H1  WAT   974       4.008  -8.481  18.124  1.00  0.00
ATOM   2987  H2  WAT   974       2.664  -8.489  17.426  1.00  0.00
TER
ATOM   2988  O   WAT   975       6.548  -8.651  12.923  1.00  0.00
ATOM   2989  H1  WAT   975       6.743  -7.752  13.189  1.00  0.00
ATOM   2990  H2  WAT   975       5.761  -8.882  13.416  1.00  0.00
TER
ATOM   2991  O   WAT   976      -6.656   7.031  13.362  1.00  0.00
ATOM   2992  H1  WAT   976      -7.181   7.411  12.658  1.00  0.00
ATOM   2993  H2  WAT   976      -6.731   7.656  14.083  1.00  0.00
TER
ATOM   2994  O   WAT   977      -5.267  -7.305  11.960  1.00  0.00
ATOM   2995  H1  WAT   977      -4.737  -8.092  11.831  1.00  0.00
ATOM   2996  H2  WAT   977      -4.634  -6.625  12.194  1.00  0.00
TER
ATOM   2997  O   WAT   978      -3.073  -7.567  15.015  1.00  0.00
ATOM   2998  H1  WAT   978      -3.703  -8.268  15.182  1.00  0.00
ATOM   2999  H2  WAT   978      -3.612  -6.807  14.798  1.00  0.00
TER
ATOM   3000  O   WAT   979       8.101   8.589  14.683  1.00  0.00
ATOM   3001  H1  WAT   979       8.276   7.903  14.039  1.00  0.00
ATOM   3002  H2  WAT   979       7.403   9.114  14.291  1.00  0.00
TER
ATOM   3003  O   WAT   980      -4.056   8.979  12.237  1.00  0.00
ATOM   3004  H1  WAT   980      -3.325   8.695  11.689  1.00  0.00
ATOM   3005  H2  WAT   980      -3.797   8.740  13.127  1.00  0.00
TER
ATOM   3006  O   WAT   981      -4.895   5.095  12.242  1.00  0.00
ATOM   3007  H1  WAT   981      -5.524   5.564  12.790  1.00  0.00
ATOM   3008  H2  WAT   981      -4.780   4.250  12.676  1.00  0.00
TER
ATOM   3009  O   WAT   982      -6.882  -3.804  -5.066  1.00  0.00
ATOM   3010  H1  WAT   982      -7.771  -3.462  -5.168  1.00  0.00
ATOM   3011  H2  WAT   982      -6.598  -4.004  -5.958  1.00  0.00
TER
ATOM   3012  O   WAT   983      -8.919  -1.203   0.818  1.00  0.00
ATOM   3013  H1  WAT   983      -8.347  -1.971   0.819  1.00  0.00
ATOM   3014  H2  WAT   983      -8.919  -0.905  -0.091  1.00  0.00
TER
ATOM   3015  O   WAT   984      -7.677  -5.795   2.605  1.00  0.00
ATOM   3016  H1  WAT   984      -7.856  -6.692   2.886  1.00  0.00
ATOM   3017  H2  WAT   984      -8.079  -5.248   3.280  1.00  0.00
TER
ATOM   3018  O   WAT   985      -4.706  -5.221  -4.032  1.00  0.00
ATOM   3019  H1  WAT   985      -4.600  -4.320  -3.725  1.00  0.00
ATOM   3020  H2  WAT   985      -5.617  -5.269  -4.322  1.00  0.00
TER
ATOM   3021  O   WAT   986       4.946  -6.098  -2.561  1.00  0.00
ATOM   3022  H1  WAT   986       5.767  -6.589  -2.518  1.00  0.00
ATOM   3023  H2  WAT   986       4.979  -5.509  -1.808  1.00  0.00
TER
ATOM   3024  O   WAT   987      -7.058  -3.299   1.213  1.00  0.00
ATOM   3025  H1  WAT   987      -6.377  -3.035   1.832  1.00  0.00
ATOM   3026  H2  WAT   987      -7.373  -4.139   1.547  1.00  0.00
TER
ATOM   3027  O   WAT   988      -2.865  -2.252   0.301  1.00  0.00
ATOM   3028  H1  WAT   988      -2.358  -1.754   0.941  1.00  0.00
ATOM   3029  H2  WAT   988      -2.334  -3.029   0.125  1.00  0.00
TER
ATOM   3030  O   WAT   989       9.236  -4.082   4.004  1.00  0.00
ATOM   3031  H1  WAT   989       8.531  -3.694   3.485  1.00  0.00
ATOM   3032  H2  WAT   989       9.501  -3.387   4.606  1.00  0.00
TER
ATOM   3033  O   WAT   990      -4.582  -7.612   4.567  1.00  0.00
ATOM   3034  H1  WAT   990      -4.580  -7.095   3.762  1.00  0.00
ATOM   3035  H2  WAT   990      -5.411  -8.089   4.544  1.00  0.00
TER
ATOM   3036  O   WAT   991      -4.900  -5.901   2.574  1.00  0.00
ATOM   3037  H1  WAT   991      -4.559  -5.057   2.279  1.00  0.00
ATOM   3038  H2  WAT   991      -5.839  -5.753   2.691  1.00  0.00
TER
ATOM   3039  O   WAT   992      -8.826   3.185  -6.560  1.00  0.00
ATOM   3040  H1  WAT   992      -9.204   3.674  -7.291  1.00  0.00
ATOM   3041  H2  WAT   992      -8.569   3.858  -5.929  1.00  0.00
TER
ATOM   3042  O   WAT   993       6.798   5.459   2.475  1.00  0.00
ATOM   3043  H1  WAT   993       6.114   6.129   2.466  1.00  0.00
ATOM   3044  H2  WAT   993       7.338   5.657   1.709  1.00  0.00
TER
ATOM   3045  O   WAT   994       8.250  -4.713   0.603  1.00  0.00
ATOM   3046  H1  WAT   994       7.303  -4.679   0.735  1.00  0.00
ATOM   3047  H2  WAT   994       8.575  -3.899   0.988  1.00  0.00
TER
ATOM   3048  O   WAT   995      -1.218  -8.413  -1.101  1.00  0.00
ATOM   3049  H1  WAT   995      -0.910  -8.968  -1.818  1.00  0.00
ATOM   3050  H2  WAT   995      -2.147  -8.279  -1.284  1.00  0.00
TER
ATOM   3051  O   WAT   996       5.628   4.025  -3.722  1.00  0.00
ATOM   3052  H1  WAT   996       5.518   3.083  -3.597  1.00  0.00
ATOM   3053  H2  WAT   996       5.625   4.387  -2.835  1.00  0.00
TER
ATOM   3054  O   WAT   997       1.157  -4.077  -7.369  1.00  0.00
ATOM   3055  H1  WAT   997       0.218  -3.915  -7.283  1.00  0.00
ATOM   3056  H2  WAT   997       1.476  -3.358  -7.915  1.00  0.00
TER
ATOM   3057  O   WAT   998       7.679   0.605   2.609  1.00  0.00
ATOM   3058  H1  WAT   998       6.851   0.675   2.134  1.00  0.00
ATOM   3059  H2  WAT   998       8.274   1.191   2.141  1.00  0.00
TER
ATOM   3060  O   WAT   999      -4.511  -3.047   2.196  1.00  0.00
ATOM   3061  H1  WAT   999      -3.959  -2.938   1.422  1.00  0.00
ATOM   3062  H2  WAT   999      -3.997  -2.674   2.912  1.00  0.00
TER
ATOM   3063  O   WAT  1000       5.333   7.438   4.243  1.00  0.00
ATOM   3064  H1  WAT  1000       4.856   8.245   4.050  1.00  0.00
ATOM   3065  H2  WAT  1000       4.649   6.786   4.395  1.00  0.00
TER
ATOM   3066  O   WAT  1001      -4.837   0.474   5.807  1.00  0.00
ATOM   3067  H1  WAT  1001      -4.976   1.347   6.176  1.00  0.00
ATOM   3068  H2  WAT  1001      -5.719   0.132   5.662  1.00  0.00
TER
ATOM   3069  O   WAT  1002      -3.039   6.417   8.016  1.00  0.00
ATOM   3070  H1  WAT  1002      -3.067   6.821   7.148  1.00  0.00
ATOM   3071  H2  WAT  1002      -3.202   5.488   7.853  1.00  0.00
TER
ATOM   3072  O   WAT  1003       6.958  -8.293  -8.541  1.00  0.00
ATOM   3073  H1  WAT  1003       6.646  -8.201  -7.641  1.00  0.00
ATOM   3074  H2  WAT  1003       7.720  -7.715  -8.591  1.00  0.00
TER
ATOM   3075  O   WAT  1004      -6.523  -0.927  -4.083  1.00  0.00
ATOM   3076  H1  WAT  1004      -6.644  -0.201  -4.695  1.00  0.00
ATOM   3077  H2  WAT  1004      -6.833  -1.697  -4.560  1.00  0.00
TER
ATOM   3078  O   WAT  1005       8.913   7.199   9.312  1.00  0.00
ATOM   3079  H1  WAT  1005       9.389   7.678   9.991  1.00  0.00
ATOM   3080  H2  WAT  1005       9.534   7.131   8.586  1.00  0.00
TER
ATOM   3081  O   WAT  1006      -8.885   2.244   1.724  1.00  0.00
ATOM   3082  H1  WAT  1006      -8.807   2.379   0.780  1.00  0.00
ATOM   3083  H2  WAT  1006      -8.271   1.536   1.917  1.00  0.00
TER
ATOM   3084  O   WAT  1007      -7.640   3.944  -1.865  1.00  0.00
ATOM   3085  H1  WAT  1007      -8.047   4.086  -2.720  1.00  0.00
ATOM   3086  H2  WAT  1007      -6.749   3.660  -2.068  1.00  0.00
TER
ATOM   3087  O   WAT  1008       8.316   4.391   6.472  1.00  0.00
ATOM   3088  H1  WAT  1008       8.442   4.152   5.554  1.00  0.00
ATOM   3089  H2  WAT  1008       8.358   3.559   6.944  1.00  0.00
TER
ATOM   3090  O   WAT  1009       2.178   8.093   5.041  1.00  0.00
ATOM   3091  H1  WAT  1009       2.692   8.004   5.844  1.00  0.00
ATOM   3092  H2  WAT  1009       1.335   8.439   5.334  1.00  0.00
TER
ATOM   3093  O   WAT  1010       4.153   8.379  -5.530  1.00  0.00
ATOM   3094  H1  WAT  1010       3.993   8.089  -4.632  1.00  0.00
ATOM   3095  H2  WAT  1010       3.988   7.603  -6.066  1.00  0.00
TER
ATOM   3096  O   WAT  1011      -3.368   8.159  -3.753  1.00  0.00
ATOM   3097  H1  WAT  1011      -3.544   7.242  -3.966  1.00  0.00
ATOM   3098  H2  WAT  1011      -4.222   8.518  -3.513  1.00  0.00
TER
ATOM   3099  O   WAT  1012       3.856   5.888  -6.970  1.00  0.00
ATOM   3100  H1  WAT  1012       3.162   5.885  -7.630  1.00  0.00
ATOM   3101  H2  WAT  1012       4.598   5.464  -7.401  1.00  0.00
TER
ATOM   3102  O   WAT  1013       8.169  -3.556   7.437  1.00  0.00
ATOM   3103  H1  WAT  1013       7.553  -3.048   6.908  1.00  0.00
ATOM   3104  H2  WAT  1013       7.848  -4.456   7.379  1.00  0.00
TER
ATOM   3105  O   WAT  1014      -8.829   3.286   4.264  1.00  0.00
ATOM   3106  H1  WAT  1014      -8.666   2.816   3.445  1.00  0.00
ATOM   3107  H2  WAT  1014      -8.364   2.778   4.928  1.00  0.00
TER
ATOM   3108  O   WAT  1015      -4.057  -7.584  -0.700  1.00  0.00
ATOM   3109  H1  WAT  1015      -4.500  -6.803  -1.032  1.00  0.00
ATOM   3110  H2  WAT  1015      -3.498  -7.261   0.007  1.00  0.00
TER
ATOM   3111  O   WAT  1016       5.230  -3.496   6.033  1.00  0.00
ATOM   3112  H1  WAT  1016       4.380  -3.795   6.354  1.00  0.00
ATOM   3113  H2  WAT  1016       5.071  -3.252   5.121  1.00  0.00
TER
ATOM   3114  O   WAT  1017       2.325  -1.996   8.133  1.00  0.00
ATOM   3115  H1  WAT  1017       2.651  -2.829   7.793  1.00  0.00
ATOM   3116  H2  WAT  1017       3.113  -1.473   8.280  1.00  0.00
TER
ATOM   3117  O   WAT  1018      -0.941  -7.963  -5.820  1.00  0.00
ATOM   3118  H1  WAT  1018      -1.566  -7.967  -5.094  1.00  0.00
ATOM   3119  H2  WAT  1018      -1.028  -8.830  -6.216  1.00  0.00
TER
ATOM   3120  O   WAT  1019      -2.019  -7.039   1.159  1.00  0.00
ATOM   3121  H1  WAT  1019      -1.722  -6.133   1.078  1.00  0.00
ATOM   3122  H2  WAT  1019      -1.471  -7.527   0.545  1.00  0.00
TER
ATOM   3123  O   WAT  1020      -1.826  -1.562   7.694  1.00  0.00
ATOM   3124  H1  WAT  1020      -1.921  -2.502   7.544  1.00  0.00
ATOM   3125  H2  WAT  1020      -0.982  -1.340   7.299  1.00  0.00
TER
ATOM   3126  O   WAT  1021      -6.695  -5.151   5.847  1.00  0.00
ATOM   3127  H1  WAT  1021      -7.088  -4.303   6.054  1.00  0.00
ATOM   3128  H2  WAT  1021      -7.383  -5.788   6.038  1.00  0.00
TER
ATOM   3129  O   WAT  1022      -0.120  -5.067   8.917  1.00  0.00
ATOM   3130  H1  WAT  1022      -0.810  -5.260   9.551  1.00  0.00
ATOM   3131  H2  WAT  1022       0.623  -4.784   9.449  1.00  0.00
TER
ATOM   3132  O   WAT  1023      -9.393  -7.228  -0.120  1.00  0.00
ATOM   3133  H1  WAT  1023      -9.682  -6.657   0.593  1.00  0.00
ATOM   3134  H2  WAT  1023      -8.648  -7.707   0.243  1.00  0.00
TER
ATOM   3135  O   WAT  1024      -9.206  -3.286  -8.910  1.00  0.00
ATOM   3136  H1  WAT  1024      -9.288  -2.343  -8.768  1.00  0.00
ATOM   3137  H2  WAT  1024      -9.558  -3.428  -9.788  1.00  0.00
TER
ATOM   3138  O   WAT  1025      -1.406  -4.552   0.157  1.00  0.00
ATOM   3139  H1  WAT  1025      -1.402  -4.993  -0.692  1.00  0.00
ATOM   3140  H2  WAT  1025      -0.511  -4.230   0.265  1.00  0.00
TER
ATOM   3141  O   WAT  1026      -5.556  -4.669  -0.883  1.00  0.00
ATOM   3142  H1  WAT  1026      -5.896  -4.192  -0.126  1.00  0.00
ATOM   3143  H2  WAT  1026      -6.318  -5.123  -1.243  1.00  0.00
TER
ATOM   3144  O   WAT  1027      -2.332  -1.240  -7.454  1.00  0.00
ATOM   3145  H1  WAT  1027      -2.900  -1.689  -8.080  1.00  0.00
ATOM   3146  H2  WAT  1027      -1.623  -0.881  -7.987  1.00  0.00
TER
ATOM   3147  O   WAT  1028       6.046  -8.361   7.003  1.00  0.00
ATOM   3148  H1  WAT  1028       6.370  -9.092   7.529  1.00  0.00
ATOM   3149  H2  WAT  1028       6.082  -8.679   6.101  1.00  0.00
TER
ATOM   3150  O   WAT  1029      -7.255   2.661   6.423  1.00  0.00
ATOM   3151  H1  WAT  1029      -7.639   2.020   7.021  1.00  0.00
ATOM   3152  H2  WAT  1029      -6.944   3.364   6.993  1.00  0.00
TER
ATOM   3153  O   WAT  1030      -8.241  -5.747  -1.967  1.00  0.00
ATOM   3154  H1  WAT  1030      -8.527  -6.112  -1.129  1.00  0.00
ATOM   3155  H2  WAT  1030      -8.303  -6.479  -2.580  1.00  0.00
TER
ATOM   3156  O   WAT  1031      -3.315  -1.451   4.222  1.00  0.00
ATOM   3157  H1  WAT  1031      -3.620  -0.571   4.447  1.00  0.00
ATOM   3158  H2  WAT  1031      -2.361  -1.391   4.258  1.00  0.00
TER
ATOM   3159  O   WAT  1032      -4.787   2.755  -5.181  1.00  0.00
ATOM   3160  H1  WAT  1032      -5.561   2.215  -5.341  1.00  0.00
ATOM   3161  H2  WAT  1032      -4.058   2.236  -5.519  1.00  0.00
TER
ATOM   3162  O   WAT  1033       5.972   1.752   0.612  1.00  0.00
ATOM   3163  H1  WAT  1033       6.692   2.247   0.221  1.00  0.00
ATOM   3164  H2  WAT  1033       5.770   1.074  -0.033  1.00  0.00
TER
ATOM   3165  O   WAT  1034       1.433  -6.854  -5.245  1.00  0.00
ATOM   3166  H1  WAT  1034       0.619  -7.353  -5.321  1.00  0.00
ATOM   3167  H2  WAT  1034       1.239  -6.014  -5.662  1.00  0.00
TER
ATOM   3168  O   WAT  1035       0.144   3.690  -6.270  1.00  0.00
ATOM   3169  H1  WAT  1035       0.485   4.434  -6.766  1.00  0.00
ATOM   3170  H2  WAT  1035      -0.685   4.003  -5.908  1.00  0.00
TER
ATOM   3171  O   WAT  1036      -7.259  -0.610   5.370  1.00  0.00
ATOM   3172  H1  WAT  1036      -7.617   0.055   5.957  1.00  0.00
ATOM   3173  H2  WAT  1036      -7.553  -1.442   5.741  1.00  0.00
TER
ATOM   3174  O   WAT  1037      -4.058  -0.152   8.253  1.00  0.00
ATOM   3175  H1  WAT  1037      -4.358  -0.006   7.356  1.00  0.00
ATOM   3176  H2  WAT  1037      -3.286  -0.711   8.161  1.00  0.00
TER
ATOM   3177  O   WAT  1038       1.285   4.645   6.249  1.00  0.00
ATOM   3178  H1  WAT  1038       1.300   3.713   6.031  1.00  0.00
ATOM   3179  H2  WAT  1038       0.578   4.731   6.888  1.00  0.00
TER
ATOM   3180  O   WAT  1039       6.419  -1.171  -7.481  1.00  0.00
ATOM   3181  H1  WAT  1039       6.335  -0.740  -8.331  1.00  0.00
ATOM   3182  H2  WAT  1039       7.138  -0.711  -7.048  1.00  0.00
TER
ATOM   3183  O   WAT  1040       7.496   1.286   5.596  1.00  0.00
ATOM   3184  H1  WAT  1040       6.771   1.879   5.399  1.00  0.00
ATOM   3185  H2  WAT  1040       8.024   1.278   4.797  1.00  0.00
TER
ATOM   3186  O   WAT  1041       7.448   5.683  -4.753  1.00  0.00
ATOM   3187  H1  WAT  1041       6.805   5.029  -4.479  1.00  0.00
ATOM   3188  H2  WAT  1041       7.061   6.089  -5.529  1.00  0.00
TER
ATOM   3189  O   WAT  1042      -8.748  -0.611  -8.007  1.00  0.00
ATOM   3190  H1  WAT  1042      -7.879  -0.329  -7.723  1.00  0.00
ATOM   3191  H2  WAT  1042      -9.239   0.202  -8.122  1.00  0.00
TER
ATOM   3192  O   WAT  1043      -5.683  -8.880  -3.414  1.00  0.00
ATOM   3193  H1  WAT  1043      -5.812  -8.888  -2.465  1.00  0.00
ATOM   3194  H2  WAT  1043      -6.507  -8.542  -3.765  1.00  0.00
TER
ATOM   3195  O   WAT  1044       5.837   4.575  -8.215  1.00  0.00
ATOM   3196  H1  WAT  1044       5.611   3.858  -7.623  1.00  0.00
ATOM   3197  H2  WAT  1044       5.447   4.326  -9.053  1.00  0.00
TER
ATOM   3198  O   WAT  1045       3.766   5.089   5.264  1.00  0.00
ATOM   3199  H1  WAT  1045       4.101   5.676   5.942  1.00  0.00
ATOM   3200  H2  WAT  1045       2.846   4.959   5.494  1.00  0.00
TER
ATOM   3201  O   WAT  1046      -8.381   8.601  -7.441  1.00  0.00
ATOM   3202  H1  WAT  1046      -8.021   9.200  -8.095  1.00  0.00
ATOM   3203  H2  WAT  1046      -8.522   9.147  -6.667  1.00  0.00
TER
ATOM   3204  O   WAT  1047      -8.684  -7.121   6.047  1.00  0.00
ATOM   3205  H1  WAT  1047      -9.398  -6.921   6.652  1.00  0.00
ATOM   3206  H2  WAT  1047      -8.265  -7.897   6.418  1.00  0.00
TER
ATOM   3207  O   WAT  1048       5.419   2.492  -6.554  1.00  0.00
ATOM   3208  H1  WAT  1048       5.131   2.953  -5.766  1.00  0.00
ATOM   3209  H2  WAT  1048       6.214   2.032  -6.285  1.00  0.00
TER
ATOM   3210  O   WAT  1049      -8.397   6.867   7.033  1.00  0.00
ATOM   3211  H1  WAT  1049      -8.288   5.926   6.893  1.00  0.00
ATOM   3212  H2  WAT  1049      -9.049   7.132   6.385  1.00  0.00
TER
ATOM   3213  O   WAT  1050      -0.406   5.139   8.433  1.00  0.00
ATOM   3214  H1  WAT  1050      -0.726   4.419   8.978  1.00  0.00
ATOM   3215  H2  WAT  1050      -1.080   5.814   8.507  1.00  0.00
TER
ATOM   3216  O   WAT  1051      -2.364   5.985  -6.623  1.00  0.00
ATOM   3217  H1  WAT  1051      -2.373   6.718  -7.239  1.00  0.00
ATOM   3218  H2  WAT  1051      -3.284   5.738  -6.531  1.00  0.00
TER
ATOM   3219  O   WAT  1052      -6.763   1.206  -5.879  1.00  0.00
ATOM   3220  H1  WAT  1052      -7.371   1.946  -5.869  1.00  0.00
ATOM   3221  H2  WAT  1052      -6.289   1.296  -6.705  1.00  0.00
TER
ATOM   3222  O   WAT  1053       6.176  -5.673  -5.394  1.00  0.00
ATOM   3223  H1  WAT  1053       5.547  -5.569  -6.109  1.00  0.00
ATOM   3224  H2  WAT  1053       5.681  -5.453  -4.605  1.00  0.00
TER
ATOM   3225  O   WAT  1054       0.622   6.047  -7.961  1.00  0.00
ATOM   3226  H1  WAT  1054       0.723   5.844  -8.891  1.00  0.00
ATOM   3227  H2  WAT  1054      -0.278   5.793  -7.756  1.00  0.00
TER
ATOM   3228  O   WAT  1055       2.176  -6.670  -2.539  1.00  0.00
ATOM   3229  H1  WAT  1055       2.053  -6.651  -3.488  1.00  0.00
ATOM   3230  H2  WAT  1055       3.124  -6.622  -2.419  1.00  0.00
TER
ATOM   3231  O   WAT  1056      -0.736   8.566  -3.266  1.00  0.00
ATOM   3232  H1  WAT  1056      -0.482   8.528  -4.188  1.00  0.00
ATOM   3233  H2  WAT  1056      -1.685   8.439  -3.273  1.00  0.00
TER
ATOM   3234  O   WAT  1057      -3.652  -5.086  -6.603  1.00  0.00
ATOM   3235  H1  WAT  1057      -2.803  -4.649  -6.669  1.00  0.00
ATOM   3236  H2  WAT  1057      -4.019  -4.774  -5.776  1.00  0.00
TER
ATOM   3237  O   WAT  1058       6.977  -5.758   4.864  1.00  0.00
ATOM   3238  H1  WAT  1058       6.474  -5.018   5.203  1.00  0.00
ATOM   3239  H2  WAT  1058       7.792  -5.370   4.547  1.00  0.00
TER
ATOM   3240  O   WAT  1059      -4.753   1.167  -8.130  1.00  0.00
ATOM   3241  H1  WAT  1059      -3.987   1.055  -7.567  1.00  0.00
ATOM   3242  H2  WAT  1059      -4.675   0.471  -8.782  1.00  0.00
TER
ATOM   3243  O   WAT  1060      -6.058  -1.400  -7.447  1.00  0.00
ATOM   3244  H1  WAT  1060      -5.978  -2.348  -7.335  1.00  0.00
ATOM   3245  H2  WAT  1060      -5.166  -1.070  -7.341  1.00  0.00
TER
ATOM   3246  O   WAT  1061       7.271   6.656  -0.015  1.00  0.00
ATOM   3247  H1  WAT  1061       7.396   7.479   0.457  1.00  0.00
ATOM   3248  H2  WAT  1061       8.138   6.445  -0.363  1.00  0.00
TER
ATOM   3249  O   WAT  1062      -5.257   8.749  -0.343  1.00  0.00
ATOM   3250  H1  WAT  1062      -4.521   8.201  -0.072  1.00  0.00
ATOM   3251  H2  WAT  1062      -4.873   9.615  -0.483  1.00  0.00
TER
ATOM   3252  O   WAT  1063      -8.372   4.817  -4.469  1.00  0.00
ATOM   3253  H1  WAT  1063      -9.298   5.059  -4.479  1.00  0.00
ATOM   3254  H2  WAT  1063      -7.907   5.644  -4.591  1.00  0.00
TER
ATOM   3255  O   WAT  1064      -6.251   7.934   8.845  1.00  0.00
ATOM   3256  H1  WAT  1064      -5.450   8.255   9.259  1.00  0.00
ATOM   3257  H2  WAT  1064      -6.766   7.573   9.567  1.00  0.00
TER
ATOM   3258  O   WAT  1065      -2.147   7.922  -8.521  1.00  0.00
ATOM   3259  H1  WAT  1065      -1.354   8.211  -8.972  1.00  0.00
ATOM   3260  H2  WAT  1065      -2.666   7.491  -9.199  1.00  0.00
TER
ATOM   3261  O   WAT  1066       2.585   4.042   8.793  1.00  0.00
ATOM   3262  H1  WAT  1066       1.979   4.065   8.052  1.00  0.00
ATOM   3263  H2  WAT  1066       2.281   3.310   9.330  1.00  0.00
TER
ATOM   3264  O   WAT  1067       4.016   7.770   7.404  1.00  0.00
ATOM   3265  H1  WAT  1067       4.968   7.686   7.354  1.00  0.00
ATOM   3266  H2  WAT  1067       3.868   8.434   8.077  1.00  0.00
TER
ATOM   3267  O   WAT  1068       6.906   7.149  -7.097  1.00  0.00
ATOM   3268  H1  WAT  1068       6.621   6.736  -7.912  1.00  0.00
ATOM   3269  H2  WAT  1068       6.708   8.078  -7.217  1.00  0.00
TER
ATOM   3270  O   WAT  1069      -8.531   0.421   7.789  1.00  0.00
ATOM   3271  H1  WAT  1069      -8.027  -0.158   8.361  1.00  0.00
ATOM   3272  H2  WAT  1069      -9.270   0.705   8.327  1.00  0.00
TER
ATOM   3273  O   WAT  1070      -1.629   3.143  -8.656  1.00  0.00
ATOM   3274  H1  WAT  1070      -1.734   2.528  -7.930  1.00  0.00
ATOM   3275  H2  WAT  1070      -1.796   2.619  -9.440  1.00  0.00
TER
ATOM   3276  O   WAT  1071      -1.477   1.828   7.323  1.00  0.00
ATOM   3277  H1  WAT  1071      -2.243   2.397   7.238  1.00  0.00
ATOM   3278  H2  WAT  1071      -1.296   1.536   6.429  1.00  0.00
TER
ATOM   3279  O   WAT  1072       1.611   2.205  -8.052  1.00  0.00
ATOM   3280  H1  WAT  1072       1.062   2.652  -7.408  1.00  0.00
ATOM   3281  H2  WAT  1072       2.233   1.700  -7.528  1.00  0.00
TER
ATOM   3282  O   WAT  1073       5.665   3.559   7.880  1.00  0.00
ATOM   3283  H1  WAT  1073       6.406   3.896   7.377  1.00  0.00
ATOM   3284  H2  WAT  1073       4.902   3.728   7.327  1.00  0.00
TER
ATOM   3285  O   WAT  1074      -6.499  -1.436   8.684  1.00  0.00
ATOM   3286  H1  WAT  1074      -6.458  -1.734   9.592  1.00  0.00
ATOM   3287  H2  WAT  1074      -5.644  -1.035   8.525  1.00  0.00
TER
ATOM   3288  O   WAT  1075      -2.721   1.164  -6.156  1.00  0.00
ATOM   3289  H1  WAT  1075      -2.299   0.998  -5.313  1.00  0.00
ATOM   3290  H2  WAT  1075      -2.596   0.354  -6.650  1.00  0.00
TER
ATOM   3291  O   WAT  1076      -4.558  -2.857   6.651  1.00  0.00
ATOM   3292  H1  WAT  1076      -5.089  -3.348   6.024  1.00  0.00
ATOM   3293  H2  WAT  1076      -3.889  -2.428   6.117  1.00  0.00
TER
ATOM   3294  O   WAT  1077      -0.208   0.187  -8.908  1.00  0.00
ATOM   3295  H1  WAT  1077       0.312  -0.528  -9.274  1.00  0.00
ATOM   3296  H2  WAT  1077       0.439   0.826  -8.608  1.00  0.00
TER
ATOM   3297  O   WAT  1078       4.340   1.610   6.416  1.00  0.00
ATOM   3298  H1  WAT  1078       4.754   1.765   7.265  1.00  0.00
ATOM   3299  H2  WAT  1078       3.405   1.736   6.578  1.00  0.00
TER
ATOM   3300  O   WAT  1079       4.812  -1.050   8.419  1.00  0.00
ATOM   3301  H1  WAT  1079       5.394  -1.805   8.331  1.00  0.00
ATOM   3302  H2  WAT  1079       4.988  -0.519   7.643  1.00  0.00
TER
ATOM   3303  O   WAT  1080      -4.071  -5.890   6.731  1.00  0.00
ATOM   3304  H1  WAT  1080      -4.165  -6.508   6.006  1.00  0.00
ATOM   3305  H2  WAT  1080      -4.651  -5.164   6.504  1.00  0.00
TER
ATOM   3306  O   WAT  1081      -3.825  -2.763  -9.210  1.00  0.00
ATOM   3307  H1  WAT  1081      -4.026  -3.626  -8.849  1.00  0.00
ATOM   3308  H2  WAT  1081      -3.996  -2.850 -10.148  1.00  0.00
TER
ATOM   3309  O   WAT  1082      -1.796  -4.164   7.026  1.00  0.00
ATOM   3310  H1  WAT  1082      -1.206  -4.472   7.714  1.00  0.00
ATOM   3311  H2  WAT  1082      -2.614  -4.636   7.182  1.00  0.00
TER
ATOM   3312  O   WAT  1083       3.654  -7.952  -6.681  1.00  0.00
ATOM   3313  H1  WAT  1083       3.934  -8.795  -6.325  1.00  0.00
ATOM   3314  H2  WAT  1083       2.880  -7.720  -6.167  1.00  0.00
TER
ATOM   3315  O   WAT  1084      -5.027  -5.663  -9.222  1.00  0.00
ATOM   3316  H1  WAT  1084      -4.724  -5.656 -10.130  1.00  0.00
ATOM   3317  H2  WAT  1084      -4.287  -6.013  -8.725  1.00  0.00
TER
ATOM   3318  O   WAT  1085      -0.192   9.103   5.760  1.00  0.00
ATOM   3319  H1  WAT  1085      -0.266  10.006   6.067  1.00  0.00
ATOM   3320  H2  WAT  1085      -1.094   8.784   5.732  1.00  0.00
TER
ATOM   3321  O   WAT  1086      -1.808  -6.719  -8.236  1.00  0.00
ATOM   3322  H1  WAT  1086      -2.156  -7.397  -8.816  1.00  0.00
ATOM   3323  H2  WAT  1086      -1.607  -7.181  -7.422  1.00  0.00
TER
ATOM   3324  O   WAT  1087       0.357   8.269  -6.618  1.00  0.00
ATOM   3325  H1  WAT  1087       1.252   8.607  -6.596  1.00  0.00
ATOM   3326  H2  WAT  1087       0.388   7.547  -7.245  1.00  0.00
TER
ATOM   3327  O   WAT  1088      -6.004   3.641  -8.389  1.00  0.00
ATOM   3328  H1  WAT  1088      -5.566   4.184  -7.733  1.00  0.00
ATOM   3329  H2  WAT  1088      -5.519   2.816  -8.379  1.00  0.00
TER
ATOM   3330  O   WAT  1089      -8.789   6.430  -0.937  1.00  0.00
ATOM   3331  H1  WAT  1089      -8.459   5.562  -1.169  1.00  0.00
ATOM   3332  H2  WAT  1089      -8.360   6.636  -0.107  1.00  0.00
TER
ATOM   3333  O   WAT  1090      -4.193   4.761  -3.277  1.00  0.00
ATOM   3334  H1  WAT  1090      -4.494   4.638  -2.376  1.00  0.00
ATOM   3335  H2  WAT  1090      -4.299   3.902  -3.685  1.00  0.00
TER
ATOM   3336  O   WAT  1091      -8.300   7.297   1.801  1.00  0.00
ATOM   3337  H1  WAT  1091      -8.737   7.477   2.634  1.00  0.00
ATOM   3338  H2  WAT  1091      -7.732   8.055   1.659  1.00  0.00
TER
ATOM   3339  O   WAT  1092       7.336   6.799   6.089  1.00  0.00
ATOM   3340  H1  WAT  1092       6.736   6.858   5.345  1.00  0.00
ATOM   3341  H2  WAT  1092       7.465   5.859   6.219  1.00  0.00
TER
ATOM   3342  O   WAT  1093       8.576   4.541  -8.574  1.00  0.00
ATOM   3343  H1  WAT  1093       7.745   4.608  -8.103  1.00  0.00
ATOM   3344  H2  WAT  1093       8.753   5.431  -8.878  1.00  0.00
TER
ATOM   3345  O   WAT  1094       8.032   1.285  -6.071  1.00  0.00
ATOM   3346  H1  WAT  1094       8.794   1.855  -5.965  1.00  0.00
ATOM   3347  H2  WAT  1094       8.047   0.718  -5.300  1.00  0.00
TER
ATOM   3348  O   WAT  1095      -8.468  -0.191  -1.840  1.00  0.00
ATOM   3349  H1  WAT  1095      -9.123  -0.460  -2.484  1.00  0.00
ATOM   3350  H2  WAT  1095      -7.630  -0.300  -2.290  1.00  0.00
TER
ATOM   3351  O   WAT  1096       9.038   2.141  -1.227  1.00  0.00
ATOM   3352  H1  WAT  1096       9.409   1.357  -1.633  1.00  0.00
ATOM   3353  H2  WAT  1096       9.678   2.829  -1.405  1.00  0.00
TER
ATOM   3354  O   WAT  1097       6.021   3.524   4.186  1.00  0.00
ATOM   3355  H1  WAT  1097       5.207   3.954   4.449  1.00  0.00
ATOM   3356  H2  WAT  1097       6.429   4.136   3.573  1.00  0.00
TER
ATOM   3357  O   WAT  1098       8.084   1.579  -8.914  1.00  0.00
ATOM   3358  H1  WAT  1098       8.359   2.487  -9.042  1.00  0.00
ATOM   3359  H2  WAT  1098       7.895   1.515  -7.977  1.00  0.00
TER
ATOM   3360  O   WAT  1099       4.481  -5.397  -7.618  1.00  0.00
ATOM   3361  H1  WAT  1099       4.900  -5.583  -8.459  1.00  0.00
ATOM   3362  H2  WAT  1099       4.175  -6.249  -7.308  1.00  0.00
TER
ATOM   3363  O   WAT  1100       7.980  -0.484  -3.921  1.00  0.00
ATOM   3364  H1  WAT  1100       7.605  -1.251  -4.352  1.00  0.00
ATOM   3365  H2  WAT  1100       7.251  -0.102  -3.433  1.00  0.00
TER
ATOM   3366  O   WAT  1101      -7.430   0.195   2.700  1.00  0.00
ATOM   3367  H1  WAT  1101      -7.063   0.107   3.580  1.00  0.00
ATOM   3368  H2  WAT  1101      -7.999  -0.569   2.601  1.00  0.00
TER
ATOM   3369  O   WAT  1102       7.370  -1.337   5.713  1.00  0.00
ATOM   3370  H1  WAT  1102       7.139  -1.566   4.813  1.00  0.00
ATOM   3371  H2  WAT  1102       7.631  -0.417   5.668  1.00  0.00
TER
ATOM   3372  O   WAT  1103      -7.879  -2.895   6.606  1.00  0.00
ATOM   3373  H1  WAT  1103      -8.773  -2.928   6.946  1.00  0.00
ATOM   3374  H2  WAT  1103      -7.339  -2.696   7.371  1.00  0.00
TER
ATOM   3375  O   WAT  1104       5.809  -6.111   8.491  1.00  0.00
ATOM   3376  H1  WAT  1104       6.686  -6.103   8.875  1.00  0.00
ATOM   3377  H2  WAT  1104       5.821  -6.848   7.881  1.00  0.00
TER
ATOM   3378  O   WAT  1105      -9.254  -2.981  -5.897  1.00  0.00
ATOM   3379  H1  WAT  1105     -10.158  -2.718  -6.072  1.00  0.00
ATOM   3380  H2  WAT  1105      -8.770  -2.710  -6.677  1.00  0.00
TER
ATOM   3381  O   WAT  1106       7.255  -2.258  -0.620  1.00  0.00
ATOM   3382  H1  WAT  1106       7.779  -2.752  -1.251  1.00  0.00
ATOM   3383  H2  WAT  1106       7.841  -2.123   0.125  1.00  0.00
TER
ATOM   3384  O   WAT  1107       7.434  -2.174   2.902  1.00  0.00
ATOM   3385  H1  WAT  1107       6.485  -2.208   3.017  1.00  0.00
ATOM   3386  H2  WAT  1107       7.616  -1.264   2.667  1.00  0.00
TER
ATOM   3387  O   WAT  1108      -6.711  -3.924  -7.988  1.00  0.00
ATOM   3388  H1  WAT  1108      -6.002  -4.346  -8.473  1.00  0.00
ATOM   3389  H2  WAT  1108      -7.427  -3.857  -8.620  1.00  0.00
TER
ATOM   3390  O   WAT  1109      -7.064  -7.870  -8.948  1.00  0.00
ATOM   3391  H1  WAT  1109      -6.341  -7.329  -8.630  1.00  0.00
ATOM   3392  H2  WAT  1109      -6.791  -8.144  -9.824  1.00  0.00
TER
ATOM   3393  O   WAT  1110       6.745  -3.001  -4.681  1.00  0.00
ATOM   3394  H1  WAT  1110       7.241  -3.234  -3.896  1.00  0.00
ATOM   3395  H2  WAT  1110       6.547  -3.840  -5.097  1.00  0.00
TER
ATOM   3396  O   WAT  1111      -7.375  -8.620   0.954  1.00  0.00
ATOM   3397  H1  WAT  1111      -6.727  -9.170   0.514  1.00  0.00
ATOM   3398  H2  WAT  1111      -6.954  -8.365   1.776  1.00  0.00
TER
ATOM   3399  O   WAT  1112       8.174  -4.365  -2.147  1.00  0.00
ATOM   3400  H1  WAT  1112       8.064  -4.519  -1.209  1.00  0.00
ATOM   3401  H2  WAT  1112       8.935  -4.893  -2.389  1.00  0.00
TER
ATOM   3402  O   WAT  1113       6.521  -8.426   4.311  1.00  0.00
ATOM   3403  H1  WAT  1113       7.158  -7.812   4.677  1.00  0.00
ATOM   3404  H2  WAT  1113       6.668  -8.390   3.366  1.00  0.00
TER
ATOM   3405  O   WAT  1114       9.063  -6.534  -8.906  1.00  0.00
ATOM   3406  H1  WAT  1114       9.988  -6.666  -9.114  1.00  0.00
ATOM   3407  H2  WAT  1114       9.041  -6.455  -7.953  1.00  0.00
TER
ATOM   3408  O   WAT  1115       9.137  -5.763  -6.281  1.00  0.00
ATOM   3409  H1  WAT  1115       8.342  -5.829  -5.751  1.00  0.00
ATOM   3410  H2  WAT  1115       9.341  -4.828  -6.292  1.00  0.00
TER
ATOM   3411  O   WAT  1116       6.079   8.276  -2.287  1.00  0.00
ATOM   3412  H1  WAT  1116       6.675   7.954  -2.963  1.00  0.00
ATOM   3413  H2  WAT  1116       6.337   7.803  -1.495  1.00  0.00
TER
ATOM   3414  O   WAT  1117      -7.621  -8.464   3.697  1.00  0.00
ATOM   3415  H1  WAT  1117      -7.970  -8.008   4.463  1.00  0.00
ATOM   3416  H2  WAT  1117      -7.953  -9.358   3.779  1.00  0.00
TER
ATOM   3417  O   WAT  1118      -6.015   4.708   7.862  1.00  0.00
ATOM   3418  H1  WAT  1118      -6.058   4.337   8.744  1.00  0.00
ATOM   3419  H2  WAT  1118      -5.884   5.646   8.003  1.00  0.00
TER
ATOM   3420  O   WAT  1119      -0.109  -7.273   7.219  1.00  0.00
ATOM   3421  H1  WAT  1119      -0.170  -6.681   7.968  1.00  0.00
ATOM   3422  H2  WAT  1119       0.831  -7.380   7.074  1.00  0.00
TER
ATOM   3423  O   WAT  1120       8.946   8.283   4.264  1.00  0.00
ATOM   3424  H1  WAT  1120       8.452   8.680   3.547  1.00  0.00
ATOM   3425  H2  WAT  1120       8.337   7.658   4.658  1.00  0.00
TER
ATOM   3426  O   WAT  1121      -6.949  -8.937   6.972  1.00  0.00
ATOM   3427  H1  WAT  1121      -6.401  -9.118   6.209  1.00  0.00
ATOM   3428  H2  WAT  1121      -6.884  -9.727   7.508  1.00  0.00
TER
ATOM   3429  O   WAT  1122      -6.176   7.654   4.982  1.00  0.00
ATOM   3430  H1  WAT  1122      -6.770   7.523   5.721  1.00  0.00
ATOM   3431  H2  WAT  1122      -6.184   6.818   4.516  1.00  0.00
TER
ATOM   3432  O   WAT  1123       6.630   8.926   1.543  1.00  0.00
ATOM   3433  H1  WAT  1123       6.170   9.677   1.169  1.00  0.00
ATOM   3434  H2  WAT  1123       6.001   8.206   1.485  1.00  0.00
TER
ATOM   3435  O   WAT  1124       5.569  -7.433   0.169  1.00  0.00
ATOM   3436  H1  WAT  1124       6.010  -7.489  -0.679  1.00  0.00
ATOM   3437  H2  WAT  1124       5.300  -6.518   0.240  1.00  0.00
TER
ATOM   3438  O   WAT  1125       7.433  -7.802  -1.820  1.00  0.00
ATOM   3439  H1  WAT  1125       7.372  -8.746  -1.967  1.00  0.00
ATOM   3440  H2  WAT  1125       8.212  -7.694  -1.274  1.00  0.00
TER
ATOM   3441  O   WAT  1126      -8.262   8.337  -2.857  1.00  0.00
ATOM   3442  H1  WAT  1126      -8.430   7.704  -2.159  1.00  0.00
ATOM   3443  H2  WAT  1126      -9.129   8.543  -3.208  1.00  0.00
TER
ATOM   3444  O   WAT  1127      -7.639  -7.831  -5.354  1.00  0.00
ATOM   3445  H1  WAT  1127      -6.881  -7.718  -5.928  1.00  0.00
ATOM   3446  H2  WAT  1127      -8.101  -6.994  -5.400  1.00  0.00
TER
ATOM   3447  O   WAT  1128      -1.098  -5.717  -2.364  1.00  0.00
ATOM   3448  H1  WAT  1128      -1.910  -6.091  -2.704  1.00  0.00
ATOM   3449  H2  WAT  1128      -0.594  -6.473  -2.062  1.00  0.00
TER
ATOM   3450  O   WAT  1129       3.405  -9.053  -1.126  1.00  0.00
ATOM   3451  H1  WAT  1129       4.008  -8.481  -0.651  1.00  0.00
ATOM   3452  H2  WAT  1129       2.664  -8.489  -1.348  1.00  0.00
TER
ATOM   3453  O   WAT  1130       6.548  -8.651  -5.852  1.00  0.00
ATOM   3454  H1  WAT  1130       6.743  -7.752  -5.585  1.00  0.00
ATOM   3455  H2  WAT  1130       5.761  -8.882  -5.358  1.00  0.00
TER
ATOM   3456  O   WAT  1131      -6.656   7.031  -5.412  1.00  0.00
ATOM   3457  H1  WAT  1131      -7.181   7.411  -6.116  1.00  0.00
ATOM   3458  H2  WAT  1131      -6.731   7.656  -4.691  1.00  0.00
TER
ATOM   3459  O   WAT  1132      -5.267  -7.305  -6.814  1.00  0.00
ATOM   3460  H1  WAT  1132      -4.737  -8.092  -6.943  1.00  0.00
ATOM   3461  H2  WAT  1132      -4.634  -6.625  -6.580  1.00  0.00
TER
ATOM   3462  O   WAT  1133      -3.073  -7.567  -3.759  1.00  0.00
ATOM   3463  H1  WAT  1133      -3.703  -8.268  -3.592  1.00  0.00
ATOM   3464  H2  WAT  1133      -3.612  -6.807  -3.976  1.00  0.00
TER
ATOM   3465  O   WAT  1134      -0.134   9.047   8.912  1.00  0.00
ATOM   3466  H1  WAT  1134       0.793   8.811   8.955  1.00  0.00
ATOM   3467  H2  WAT  1134      -0.149   9.874   8.430  1.00  0.00
TER
ATOM   3468  O   WAT  1135       8.101   8.589  -4.091  1.00  0.00
ATOM   3469  H1  WAT  1135       8.276   7.903  -4.735  1.00  0.00
ATOM   3470  H2  WAT  1135       7.403   9.114  -4.483  1.00  0.00
TER
ATOM   3471  O   WAT  1136      -2.947  -8.289   8.676  1.00  0.00
ATOM   3472  H1  WAT  1136      -3.229  -7.785   7.912  1.00  0.00
ATOM   3473  H2  WAT  1136      -2.565  -9.087   8.310  1.00  0.00
TER
ATOM   3474  O   WAT  1137      -4.056   8.979  -6.537  1.00  0.00
ATOM   3475  H1  WAT  1137      -3.325   8.695  -7.085  1.00  0.00
ATOM   3476  H2  WAT  1137      -3.797   8.740  -5.648  1.00  0.00
TER
ATOM   3477  O   WAT  1138      -4.895   5.095  -6.533  1.00  0.00
ATOM   3478  H1  WAT  1138      -5.524   5.564  -5.984  1.00  0.00
ATOM   3479  H2  WAT  1138      -4.780   4.250  -6.098  1.00  0.00
TER
ATOM   3480  O   WAT  1139       3.654  -8.873   9.254  1.00  0.00
ATOM   3481  H1  WAT  1139       3.541  -8.554  10.149  1.00  0.00
ATOM   3482  H2  WAT  1139       4.471  -8.472   8.958  1.00  0.00
TER
ATOM   3483  O   WAT  1140       6.434   8.274   8.736  1.00  0.00
ATOM   3484  H1  WAT  1140       7.227   7.779   8.528  1.00  0.00
ATOM   3485  H2  WAT  1140       6.727   8.953   9.343  1.00  0.00
TER
ATOM   3486  O   WAT  1141       0.692   0.924 -18.502  1.00  0.00
ATOM   3487  H1  WAT  1141      -0.084   0.444 -18.212  1.00  0.00
ATOM   3488  H2  WAT  1141       1.343   0.244 -18.676  1.00  0.00
TER
ATOM   3489  O   WAT  1142      -5.292   1.236 -17.624  1.00  0.00
ATOM   3490  H1  WAT  1142      -6.123   0.981 -17.225  1.00  0.00
ATOM   3491  H2  WAT  1142      -4.683   1.307 -16.888  1.00  0.00
TER
ATOM   3492  O   WAT  1143       4.713   5.330 -19.722  1.00  0.00
ATOM   3493  H1  WAT  1143       4.251   4.559 -19.393  1.00  0.00
ATOM   3494  H2  WAT  1143       5.525   5.356 -19.217  1.00  0.00
TER
ATOM   3495  O   WAT  1144      -5.311   5.270 -17.428  1.00  0.00
ATOM   3496  H1  WAT  1144      -5.009   4.380 -17.607  1.00  0.00
ATOM   3497  H2  WAT  1144      -4.567   5.827 -17.656  1.00  0.00
TER
ATOM   3498  O   WAT  1145      -8.919  -1.203 -17.956  1.00  0.00
ATOM   3499  H1  WAT  1145      -8.347  -1.971 -17.956  1.00  0.00
ATOM   3500  H2  WAT  1145      -8.919  -0.905 -18.865  1.00  0.00
TER
ATOM   3501  O   WAT  1146       0.133   3.600 -18.495  1.00  0.00
ATOM   3502  H1  WAT  1146       0.064   2.659 -18.656  1.00  0.00
ATOM   3503  H2  WAT  1146       0.895   3.690 -17.923  1.00  0.00
TER
ATOM   3504  O   WAT  1147      -7.677  -5.795 -16.169  1.00  0.00
ATOM   3505  H1  WAT  1147      -7.856  -6.692 -15.889  1.00  0.00
ATOM   3506  H2  WAT  1147      -8.079  -5.248 -15.494  1.00  0.00
TER
ATOM   3507  O   WAT  1148       1.163  -3.593 -18.268  1.00  0.00
ATOM   3508  H1  WAT  1148       1.540  -4.466 -18.381  1.00  0.00
ATOM   3509  H2  WAT  1148       1.065  -3.258 -19.159  1.00  0.00
TER
ATOM   3510  O   WAT  1149      -7.058  -3.299 -17.561  1.00  0.00
ATOM   3511  H1  WAT  1149      -6.377  -3.035 -16.942  1.00  0.00
ATOM   3512  H2  WAT  1149      -7.373  -4.139 -17.227  1.00  0.00
TER
ATOM   3513  O   WAT  1150      -2.865  -2.252 -18.474  1.00  0.00
ATOM   3514  H1  WAT  1150      -2.358  -1.754 -17.833  1.00  0.00
ATOM   3515  H2  WAT  1150      -2.334  -3.029 -18.650  1.00  0.00
TER
ATOM   3516  O   WAT  1151       9.236  -4.082 -14.771  1.00  0.00
ATOM   3517  H1  WAT  1151       8.531  -3.694 -15.289  1.00  0.00
ATOM   3518  H2  WAT  1151       9.501  -3.387 -14.169  1.00  0.00
TER
ATOM   3519  O   WAT  1152      -4.582  -7.612 -14.207  1.00  0.00
ATOM   3520  H1  WAT  1152      -4.580  -7.095 -15.013  1.00  0.00
ATOM   3521  H2  WAT  1152      -5.411  -8.089 -14.230  1.00  0.00
TER
ATOM   3522  O   WAT  1153      -3.332   2.027 -16.030  1.00  0.00
ATOM   3523  H1  WAT  1153      -3.665   2.654 -15.388  1.00  0.00
ATOM   3524  H2  WAT  1153      -3.155   2.553 -16.810  1.00  0.00
TER
ATOM   3525  O   WAT  1154       5.182  -4.158 -18.562  1.00  0.00
ATOM   3526  H1  WAT  1154       4.477  -3.870 -17.982  1.00  0.00
ATOM   3527  H2  WAT  1154       5.543  -3.348 -18.922  1.00  0.00
TER
ATOM   3528  O   WAT  1155      -4.900  -5.901 -16.200  1.00  0.00
ATOM   3529  H1  WAT  1155      -4.559  -5.057 -16.495  1.00  0.00
ATOM   3530  H2  WAT  1155      -5.839  -5.753 -16.084  1.00  0.00
TER
ATOM   3531  O   WAT  1156      -4.120   3.995 -14.215  1.00  0.00
ATOM   3532  H1  WAT  1156      -3.502   4.670 -14.497  1.00  0.00
ATOM   3533  H2  WAT  1156      -4.980   4.404 -14.306  1.00  0.00
TER
ATOM   3534  O   WAT  1157       6.798   5.459 -16.300  1.00  0.00
ATOM   3535  H1  WAT  1157       6.114   6.129 -16.308  1.00  0.00
ATOM   3536  H2  WAT  1157       7.338   5.657 -17.065  1.00  0.00
TER
ATOM   3537  O   WAT  1158       8.250  -4.713 -18.171  1.00  0.00
ATOM   3538  H1  WAT  1158       7.303  -4.679 -18.040  1.00  0.00
ATOM   3539  H2  WAT  1158       8.575  -3.899 -17.786  1.00  0.00
TER
ATOM   3540  O   WAT  1159       4.334   7.304 -17.585  1.00  0.00
ATOM   3541  H1  WAT  1159       4.347   6.900 -18.453  1.00  0.00
ATOM   3542  H2  WAT  1159       3.781   8.078 -17.689  1.00  0.00
TER
ATOM   3543  O   WAT  1160       3.733   2.207 -16.257  1.00  0.00
ATOM   3544  H1  WAT  1160       4.149   1.993 -17.091  1.00  0.00
ATOM   3545  H2  WAT  1160       4.456   2.464 -15.686  1.00  0.00
TER
ATOM   3546  O   WAT  1161       7.679   0.605 -16.165  1.00  0.00
ATOM   3547  H1  WAT  1161       6.851   0.675 -16.640  1.00  0.00
ATOM   3548  H2  WAT  1161       8.274   1.191 -16.634  1.00  0.00
TER
ATOM   3549  O   WAT  1162       4.643  -2.608 -15.220  1.00  0.00
ATOM   3550  H1  WAT  1162       4.230  -1.782 -14.966  1.00  0.00
ATOM   3551  H2  WAT  1162       3.911  -3.193 -15.412  1.00  0.00
TER
ATOM   3552  O   WAT  1163      -2.756   3.865 -18.194  1.00  0.00
ATOM   3553  H1  WAT  1163      -3.053   3.260 -18.873  1.00  0.00
ATOM   3554  H2  WAT  1163      -1.806   3.903 -18.305  1.00  0.00
TER
ATOM   3555  O   WAT  1164      -4.511  -3.047 -16.578  1.00  0.00
ATOM   3556  H1  WAT  1164      -3.959  -2.938 -17.353  1.00  0.00
ATOM   3557  H2  WAT  1164      -3.997  -2.674 -15.862  1.00  0.00
TER
ATOM   3558  O   WAT  1165       5.333   7.438 -14.532  1.00  0.00
ATOM   3559  H1  WAT  1165       4.856   8.245 -14.724  1.00  0.00
ATOM   3560  H2  WAT  1165       4.649   6.786 -14.379  1.00  0.00
TER
ATOM   3561  O   WAT  1166      -3.664   3.603 -11.543  1.00  0.00
ATOM   3562  H1  WAT  1166      -4.561   3.827 -11.296  1.00  0.00
ATOM   3563  H2  WAT  1166      -3.639   3.727 -12.492  1.00  0.00
TER
ATOM   3564  O   WAT  1167      -4.837   0.474 -12.967  1.00  0.00
ATOM   3565  H1  WAT  1167      -4.976   1.347 -12.599  1.00  0.00
ATOM   3566  H2  WAT  1167      -5.719   0.132 -13.113  1.00  0.00
TER
ATOM   3567  O   WAT  1168      -3.039   6.417 -10.759  1.00  0.00
ATOM   3568  H1  WAT  1168      -3.067   6.821 -11.626  1.00  0.00
ATOM   3569  H2  WAT  1168      -3.202   5.488 -10.922  1.00  0.00
TER
ATOM   3570  O   WAT  1169       8.913   7.199  -9.462  1.00  0.00
ATOM   3571  H1  WAT  1169       9.389   7.678  -8.784  1.00  0.00
ATOM   3572  H2  WAT  1169       9.534   7.131 -10.188  1.00  0.00
TER
ATOM   3573  O   WAT  1170      -8.885   2.244 -17.050  1.00  0.00
ATOM   3574  H1  WAT  1170      -8.807   2.379 -17.995  1.00  0.00
ATOM   3575  H2  WAT  1170      -8.271   1.536 -16.857  1.00  0.00
TER
ATOM   3576  O   WAT  1171       8.316   4.391 -12.302  1.00  0.00
ATOM   3577  H1  WAT  1171       8.442   4.152 -13.221  1.00  0.00
ATOM   3578  H2  WAT  1171       8.358   3.559 -11.830  1.00  0.00
TER
ATOM   3579  O   WAT  1172       2.178   8.093 -13.733  1.00  0.00
ATOM   3580  H1  WAT  1172       2.692   8.004 -12.931  1.00  0.00
ATOM   3581  H2  WAT  1172       1.335   8.439 -13.440  1.00  0.00
TER
ATOM   3582  O   WAT  1173       8.169  -3.556 -11.337  1.00  0.00
ATOM   3583  H1  WAT  1173       7.553  -3.048 -11.866  1.00  0.00
ATOM   3584  H2  WAT  1173       7.848  -4.456 -11.395  1.00  0.00
TER
ATOM   3585  O   WAT  1174      -8.829   3.286 -14.511  1.00  0.00
ATOM   3586  H1  WAT  1174      -8.666   2.816 -15.329  1.00  0.00
ATOM   3587  H2  WAT  1174      -8.364   2.778 -13.846  1.00  0.00
TER
ATOM   3588  O   WAT  1175      -4.057  -7.584 -19.475  1.00  0.00
ATOM   3589  H1  WAT  1175      -4.500  -6.803 -19.806  1.00  0.00
ATOM   3590  H2  WAT  1175      -3.498  -7.261 -18.768  1.00  0.00
TER
ATOM   3591  O   WAT  1176       0.230  -4.717 -13.871  1.00  0.00
ATOM   3592  H1  WAT  1176      -0.232  -4.509 -13.059  1.00  0.00
ATOM   3593  H2  WAT  1176      -0.172  -5.531 -14.174  1.00  0.00
TER
ATOM   3594  O   WAT  1177       5.230  -3.496 -12.742  1.00  0.00
ATOM   3595  H1  WAT  1177       4.380  -3.795 -12.421  1.00  0.00
ATOM   3596  H2  WAT  1177       5.071  -3.252 -13.653  1.00  0.00
TER
ATOM   3597  O   WAT  1178       2.325  -1.996 -10.642  1.00  0.00
ATOM   3598  H1  WAT  1178       2.651  -2.829 -10.981  1.00  0.00
ATOM   3599  H2  WAT  1178       3.113  -1.473 -10.494  1.00  0.00
TER
ATOM   3600  O   WAT  1179      -2.019  -7.039 -17.616  1.00  0.00
ATOM   3601  H1  WAT  1179      -1.722  -6.133 -17.697  1.00  0.00
ATOM   3602  H2  WAT  1179      -1.471  -7.527 -18.230  1.00  0.00
TER
ATOM   3603  O   WAT  1180      -1.826  -1.562 -11.081  1.00  0.00
ATOM   3604  H1  WAT  1180      -1.921  -2.502 -11.231  1.00  0.00
ATOM   3605  H2  WAT  1180      -0.982  -1.340 -11.476  1.00  0.00
TER
ATOM   3606  O   WAT  1181      -6.695  -5.151 -12.927  1.00  0.00
ATOM   3607  H1  WAT  1181      -7.088  -4.303 -12.720  1.00  0.00
ATOM   3608  H2  WAT  1181      -7.383  -5.788 -12.736  1.00  0.00
TER
ATOM   3609  O   WAT  1182      -0.120  -5.067  -9.858  1.00  0.00
ATOM   3610  H1  WAT  1182      -0.810  -5.260  -9.223  1.00  0.00
ATOM   3611  H2  WAT  1182       0.623  -4.784  -9.325  1.00  0.00
TER
ATOM   3612  O   WAT  1183      -9.393  -7.228 -18.894  1.00  0.00
ATOM   3613  H1  WAT  1183      -9.682  -6.657 -18.182  1.00  0.00
ATOM   3614  H2  WAT  1183      -8.648  -7.707 -18.531  1.00  0.00
TER
ATOM   3615  O   WAT  1184       2.156  -1.227 -17.022  1.00  0.00
ATOM   3616  H1  WAT  1184       1.424  -0.718 -16.673  1.00  0.00
ATOM   3617  H2  WAT  1184       1.759  -2.044 -17.323  1.00  0.00
TER
ATOM   3618  O   WAT  1185      -1.406  -4.552 -18.617  1.00  0.00
ATOM   3619  H1  WAT  1185      -1.402  -4.993 -19.466  1.00  0.00
ATOM   3620  H2  WAT  1185      -0.511  -4.230 -18.510  1.00  0.00
TER
ATOM   3621  O   WAT  1186      -5.556  -4.669 -19.657  1.00  0.00
ATOM   3622  H1  WAT  1186      -5.896  -4.192 -18.901  1.00  0.00
ATOM   3623  H2  WAT  1186      -6.318  -5.123 -20.017  1.00  0.00
TER
ATOM   3624  O   WAT  1187       2.619  -5.774 -17.610  1.00  0.00
ATOM   3625  H1  WAT  1187       2.636  -5.323 -16.766  1.00  0.00
ATOM   3626  H2  WAT  1187       2.370  -6.673 -17.397  1.00  0.00
TER
ATOM   3627  O   WAT  1188       6.046  -8.361 -11.771  1.00  0.00
ATOM   3628  H1  WAT  1188       6.370  -9.092 -11.245  1.00  0.00
ATOM   3629  H2  WAT  1188       6.082  -8.679 -12.673  1.00  0.00
TER
ATOM   3630  O   WAT  1189      -7.255   2.661 -12.351  1.00  0.00
ATOM   3631  H1  WAT  1189      -7.639   2.020 -11.753  1.00  0.00
ATOM   3632  H2  WAT  1189      -6.944   3.364 -11.782  1.00  0.00
TER
ATOM   3633  O   WAT  1190      -1.105  -0.492 -16.870  1.00  0.00
ATOM   3634  H1  WAT  1190      -0.738  -0.966 -16.124  1.00  0.00
ATOM   3635  H2  WAT  1190      -1.295   0.383 -16.530  1.00  0.00
TER
ATOM   3636  O   WAT  1191      -3.315  -1.451 -14.552  1.00  0.00
ATOM   3637  H1  WAT  1191      -3.620  -0.571 -14.327  1.00  0.00
ATOM   3638  H2  WAT  1191      -2.361  -1.391 -14.516  1.00  0.00
TER
ATOM   3639  O   WAT  1192       5.972   1.752 -18.163  1.00  0.00
ATOM   3640  H1  WAT  1192       6.692   2.247 -18.553  1.00  0.00
ATOM   3641  H2  WAT  1192       5.770   1.074 -18.807  1.00  0.00
TER
ATOM   3642  O   WAT  1193       1.354   1.823 -12.276  1.00  0.00
ATOM   3643  H1  WAT  1193       1.287   0.902 -12.530  1.00  0.00
ATOM   3644  H2  WAT  1193       0.724   1.920 -11.561  1.00  0.00
TER
ATOM   3645  O   WAT  1194      -4.743   2.423 -20.317  1.00  0.00
ATOM   3646  H1  WAT  1194      -4.226   1.620 -20.372  1.00  0.00
ATOM   3647  H2  WAT  1194      -5.195   2.361 -19.476  1.00  0.00
TER
ATOM   3648  O   WAT  1195      -7.259  -0.610 -13.405  1.00  0.00
ATOM   3649  H1  WAT  1195      -7.617   0.055 -12.817  1.00  0.00
ATOM   3650  H2  WAT  1195      -7.553  -1.442 -13.034  1.00  0.00
TER
ATOM   3651  O   WAT  1196      -4.058  -0.152 -10.521  1.00  0.00
ATOM   3652  H1  WAT  1196      -4.358  -0.006 -11.418  1.00  0.00
ATOM   3653  H2  WAT  1196      -3.286  -0.711 -10.614  1.00  0.00
TER
ATOM   3654  O   WAT  1197       1.285   4.645 -12.525  1.00  0.00
ATOM   3655  H1  WAT  1197       1.300   3.713 -12.743  1.00  0.00
ATOM   3656  H2  WAT  1197       0.578   4.731 -11.886  1.00  0.00
TER
ATOM   3657  O   WAT  1198       7.496   1.286 -13.178  1.00  0.00
ATOM   3658  H1  WAT  1198       6.771   1.879 -13.376  1.00  0.00
ATOM   3659  H2  WAT  1198       8.024   1.278 -13.977  1.00  0.00
TER
ATOM   3660  O   WAT  1199       3.026   3.012 -19.680  1.00  0.00
ATOM   3661  H1  WAT  1199       3.379   2.414 -20.340  1.00  0.00
ATOM   3662  H2  WAT  1199       2.143   2.686 -19.509  1.00  0.00
TER
ATOM   3663  O   WAT  1200       0.719   6.287 -15.431  1.00  0.00
ATOM   3664  H1  WAT  1200       1.363   6.493 -14.754  1.00  0.00
ATOM   3665  H2  WAT  1200       1.082   5.525 -15.884  1.00  0.00
TER
ATOM   3666  O   WAT  1201       1.992   4.290 -16.714  1.00  0.00
ATOM   3667  H1  WAT  1201       2.634   3.589 -16.600  1.00  0.00
ATOM   3668  H2  WAT  1201       2.517   5.070 -16.894  1.00  0.00
TER
ATOM   3669  O   WAT  1202       3.766   5.089 -13.510  1.00  0.00
ATOM   3670  H1  WAT  1202       4.101   5.676 -12.832  1.00  0.00
ATOM   3671  H2  WAT  1202       2.846   4.959 -13.280  1.00  0.00
TER
ATOM   3672  O   WAT  1203      -8.684  -7.121 -12.728  1.00  0.00
ATOM   3673  H1  WAT  1203      -9.398  -6.921 -12.122  1.00  0.00
ATOM   3674  H2  WAT  1203      -8.265  -7.897 -12.356  1.00  0.00
TER
ATOM   3675  O   WAT  1204      -8.397   6.867 -11.741  1.00  0.00
ATOM   3676  H1  WAT  1204      -8.288   5.926 -11.881  1.00  0.00
ATOM   3677  H2  WAT  1204      -9.049   7.132 -12.390  1.00  0.00
TER
ATOM   3678  O   WAT  1205      -0.406   5.139 -10.341  1.00  0.00
ATOM   3679  H1  WAT  1205      -0.726   4.419  -9.797  1.00  0.00
ATOM   3680  H2  WAT  1205      -1.080   5.814 -10.268  1.00  0.00
TER
ATOM   3681  O   WAT  1206       2.810  -4.629 -14.977  1.00  0.00
ATOM   3682  H1  WAT  1206       3.178  -5.449 -14.650  1.00  0.00
ATOM   3683  H2  WAT  1206       1.950  -4.569 -14.562  1.00  0.00
TER
ATOM   3684  O   WAT  1207      -0.230  -1.975 -14.754  1.00  0.00
ATOM   3685  H1  WAT  1207       0.269  -1.500 -14.088  1.00  0.00
ATOM   3686  H2  WAT  1207      -0.088  -2.899 -14.547  1.00  0.00
TER
ATOM   3687  O   WAT  1208       6.977  -5.758 -13.911  1.00  0.00
ATOM   3688  H1  WAT  1208       6.474  -5.018 -13.571  1.00  0.00
ATOM   3689  H2  WAT  1208       7.792  -5.370 -14.227  1.00  0.00
TER
ATOM   3690  O   WAT  1209       7.271   6.656 -18.789  1.00  0.00
ATOM   3691  H1  WAT  1209       7.396   7.479 -18.317  1.00  0.00
ATOM   3692  H2  WAT  1209       8.138   6.445 -19.137  1.00  0.00
TER
ATOM   3693  O   WAT  1210      -5.257   8.749 -19.118  1.00  0.00
ATOM   3694  H1  WAT  1210      -4.521   8.201 -18.847  1.00  0.00
ATOM   3695  H2  WAT  1210      -4.873   9.615 -19.257  1.00  0.00
TER
ATOM   3696  O   WAT  1211      -6.251   7.934  -9.929  1.00  0.00
ATOM   3697  H1  WAT  1211      -5.450   8.255  -9.515  1.00  0.00
ATOM   3698  H2  WAT  1211      -6.766   7.573  -9.207  1.00  0.00
TER
ATOM   3699  O   WAT  1212       2.585   4.042  -9.981  1.00  0.00
ATOM   3700  H1  WAT  1212       1.979   4.065 -10.722  1.00  0.00
ATOM   3701  H2  WAT  1212       2.281   3.310  -9.445  1.00  0.00
TER
ATOM   3702  O   WAT  1213       4.016   7.770 -11.371  1.00  0.00
ATOM   3703  H1  WAT  1213       4.968   7.686 -11.420  1.00  0.00
ATOM   3704  H2  WAT  1213       3.868   8.434 -10.697  1.00  0.00
TER
ATOM   3705  O   WAT  1214      -8.531   0.421 -10.985  1.00  0.00
ATOM   3706  H1  WAT  1214      -8.027  -0.158 -10.414  1.00  0.00
ATOM   3707  H2  WAT  1214      -9.270   0.705 -10.448  1.00  0.00
TER
ATOM   3708  O   WAT  1215      -1.477   1.828 -11.452  1.00  0.00
ATOM   3709  H1  WAT  1215      -2.243   2.397 -11.536  1.00  0.00
ATOM   3710  H2  WAT  1215      -1.296   1.536 -12.345  1.00  0.00
TER
ATOM   3711  O   WAT  1216       5.665   3.559 -10.894  1.00  0.00
ATOM   3712  H1  WAT  1216       6.406   3.896 -11.398  1.00  0.00
ATOM   3713  H2  WAT  1216       4.902   3.728 -11.447  1.00  0.00
TER
ATOM   3714  O   WAT  1217      -6.499  -1.436 -10.090  1.00  0.00
ATOM   3715  H1  WAT  1217      -6.458  -1.734  -9.182  1.00  0.00
ATOM   3716  H2  WAT  1217      -5.644  -1.035 -10.250  1.00  0.00
TER
ATOM   3717  O   WAT  1218      -4.558  -2.857 -12.123  1.00  0.00
ATOM   3718  H1  WAT  1218      -5.089  -3.348 -12.751  1.00  0.00
ATOM   3719  H2  WAT  1218      -3.889  -2.428 -12.657  1.00  0.00
TER
ATOM   3720  O   WAT  1219       4.340   1.610 -12.359  1.00  0.00
ATOM   3721  H1  WAT  1219       4.754   1.765 -11.510  1.00  0.00
ATOM   3722  H2  WAT  1219       3.405   1.736 -12.196  1.00  0.00
TER
ATOM   3723  O   WAT  1220       4.812  -1.050 -10.355  1.00  0.00
ATOM   3724  H1  WAT  1220       5.394  -1.805 -10.443  1.00  0.00
ATOM   3725  H2  WAT  1220       4.988  -0.519 -11.132  1.00  0.00
TER
ATOM   3726  O   WAT  1221      -4.071  -5.890 -12.043  1.00  0.00
ATOM   3727  H1  WAT  1221      -4.165  -6.508 -12.768  1.00  0.00
ATOM   3728  H2  WAT  1221      -4.651  -5.164 -12.270  1.00  0.00
TER
ATOM   3729  O   WAT  1222      -1.305  -7.333 -15.010  1.00  0.00
ATOM   3730  H1  WAT  1222      -1.753  -7.311 -15.856  1.00  0.00
ATOM   3731  H2  WAT  1222      -1.938  -7.731 -14.413  1.00  0.00
TER
ATOM   3732  O   WAT  1223      -0.899   1.562 -14.389  1.00  0.00
ATOM   3733  H1  WAT  1223      -0.480   2.406 -14.562  1.00  0.00
ATOM   3734  H2  WAT  1223      -1.818   1.700 -14.619  1.00  0.00
TER
ATOM   3735  O   WAT  1224       1.437  -0.706 -13.005  1.00  0.00
ATOM   3736  H1  WAT  1224       1.557  -1.302 -12.266  1.00  0.00
ATOM   3737  H2  WAT  1224       2.297  -0.669 -13.425  1.00  0.00
TER
ATOM   3738  O   WAT  1225       3.776  -0.152 -14.429  1.00  0.00
ATOM   3739  H1  WAT  1225       3.250   0.372 -15.033  1.00  0.00
ATOM   3740  H2  WAT  1225       4.119   0.480 -13.798  1.00  0.00
TER
ATOM   3741  O   WAT  1226      -3.048   7.868 -13.273  1.00  0.00
ATOM   3742  H1  WAT  1226      -3.586   8.592 -13.593  1.00  0.00
ATOM   3743  H2  WAT  1226      -2.795   7.391 -14.064  1.00  0.00
TER
ATOM   3744  O   WAT  1227      -1.796  -4.164 -11.748  1.00  0.00
ATOM   3745  H1  WAT  1227      -1.206  -4.472 -11.060  1.00  0.00
ATOM   3746  H2  WAT  1227      -2.614  -4.636 -11.592  1.00  0.00
TER
ATOM   3747  O   WAT  1228       3.024  -4.547 -11.515  1.00  0.00
ATOM   3748  H1  WAT  1228       2.335  -5.209 -11.580  1.00  0.00
ATOM   3749  H2  WAT  1228       3.744  -4.994 -11.070  1.00  0.00
TER
ATOM   3750  O   WAT  1229      -0.192   9.103 -13.015  1.00  0.00
ATOM   3751  H1  WAT  1229      -0.266  10.006 -12.708  1.00  0.00
ATOM   3752  H2  WAT  1229      -1.094   8.784 -13.043  1.00  0.00
TER
ATOM   3753  O   WAT  1230      -8.789   6.430 -19.711  1.00  0.00
ATOM   3754  H1  WAT  1230      -8.459   5.562 -19.944  1.00  0.00
ATOM   3755  H2  WAT  1230      -8.360   6.636 -18.881  1.00  0.00
TER
ATOM   3756  O   WAT  1231      -8.300   7.297 -16.973  1.00  0.00
ATOM   3757  H1  WAT  1231      -8.737   7.477 -16.141  1.00  0.00
ATOM   3758  H2  WAT  1231      -7.732   8.055 -17.115  1.00  0.00
TER
ATOM   3759  O   WAT  1232       7.336   6.799 -12.686  1.00  0.00
ATOM   3760  H1  WAT  1232       6.736   6.858 -13.429  1.00  0.00
ATOM   3761  H2  WAT  1232       7.465   5.859 -12.556  1.00  0.00
TER
ATOM   3762  O   WAT  1233       9.038   2.141 -20.001  1.00  0.00
ATOM   3763  H1  WAT  1233       9.409   1.357 -20.407  1.00  0.00
ATOM   3764  H2  WAT  1233       9.678   2.829 -20.179  1.00  0.00
TER
ATOM   3765  O   WAT  1234       6.021   3.524 -14.588  1.00  0.00
ATOM   3766  H1  WAT  1234       5.207   3.954 -14.325  1.00  0.00
ATOM   3767  H2  WAT  1234       6.429   4.136 -15.201  1.00  0.00
TER
ATOM   3768  O   WAT  1235      -7.430   0.195 -16.074  1.00  0.00
ATOM   3769  H1  WAT  1235      -7.063   0.107 -15.194  1.00  0.00
ATOM   3770  H2  WAT  1235      -7.999  -0.569 -16.173  1.00  0.00
TER
ATOM   3771  O   WAT  1236       7.370  -1.337 -13.061  1.00  0.00
ATOM   3772  H1  WAT  1236       7.139  -1.566 -13.961  1.00  0.00
ATOM   3773  H2  WAT  1236       7.631  -0.417 -13.106  1.00  0.00
TER
ATOM   3774  O   WAT  1237      -7.879  -2.895 -12.168  1.00  0.00
ATOM   3775  H1  WAT  1237      -8.773  -2.928 -11.829  1.00  0.00
ATOM   3776  H2  WAT  1237      -7.339  -2.696 -11.403  1.00  0.00
TER
ATOM   3777  O   WAT  1238       5.809  -6.111 -10.283  1.00  0.00
ATOM   3778  H1  WAT  1238       6.686  -6.103  -9.900  1.00  0.00
ATOM   3779  H2  WAT  1238       5.821  -6.848 -10.894  1.00  0.00
TER
ATOM   3780  O   WAT  1239       7.255  -2.258 -19.394  1.00  0.00
ATOM   3781  H1  WAT  1239       7.779  -2.752 -20.025  1.00  0.00
ATOM   3782  H2  WAT  1239       7.841  -2.123 -18.649  1.00  0.00
TER
ATOM   3783  O   WAT  1240       7.434  -2.174 -15.872  1.00  0.00
ATOM   3784  H1  WAT  1240       6.485  -2.208 -15.758  1.00  0.00
ATOM   3785  H2  WAT  1240       7.616  -1.264 -16.107  1.00  0.00
TER
ATOM   3786  O   WAT  1241      -7.375  -8.620 -17.820  1.00  0.00
ATOM   3787  H1  WAT  1241      -6.727  -9.170 -18.260  1.00  0.00
ATOM   3788  H2  WAT  1241      -6.954  -8.365 -16.998  1.00  0.00
TER
ATOM   3789  O   WAT  1242       6.521  -8.426 -14.463  1.00  0.00
ATOM   3790  H1  WAT  1242       7.158  -7.812 -14.097  1.00  0.00
ATOM   3791  H2  WAT  1242       6.668  -8.390 -15.408  1.00  0.00
TER
ATOM   3792  O   WAT  1243      -7.621  -8.464 -15.077  1.00  0.00
ATOM   3793  H1  WAT  1243      -7.970  -8.008 -14.312  1.00  0.00
ATOM   3794  H2  WAT  1243      -7.953  -9.358 -14.995  1.00  0.00
TER
ATOM   3795  O   WAT  1244      -6.015   4.708 -10.912  1.00  0.00
ATOM   3796  H1  WAT  1244      -6.058   4.337 -10.031  1.00  0.00
ATOM   3797  H2  WAT  1244      -5.884   5.646 -10.772  1.00  0.00
TER
ATOM   3798  O   WAT  1245      -2.314   6.264 -15.311  1.00  0.00
ATOM   3799  H1  WAT  1245      -2.555   6.531 -16.198  1.00  0.00
ATOM   3800  H2  WAT  1245      -1.374   6.434 -15.256  1.00  0.00
TER
ATOM   3801  O   WAT  1246      -0.109  -7.273 -11.555  1.00  0.00
ATOM   3802  H1  WAT  1246      -0.170  -6.681 -10.806  1.00  0.00
ATOM   3803  H2  WAT  1246       0.831  -7.380 -11.700  1.00  0.00
TER
ATOM   3804  O   WAT  1247       2.528  -7.616 -11.916  1.00  0.00
ATOM   3805  H1  WAT  1247       3.143  -7.298 -12.578  1.00  0.00
ATOM   3806  H2  WAT  1247       3.073  -8.101 -11.297  1.00  0.00
TER
ATOM   3807  O   WAT  1248       8.946   8.283 -14.510  1.00  0.00
ATOM   3808  H1  WAT  1248       8.452   8.680 -15.227  1.00  0.00
ATOM   3809  H2  WAT  1248       8.337   7.658 -14.116  1.00  0.00
TER
ATOM   3810  O   WAT  1249      -6.949  -8.937 -11.802  1.00  0.00
ATOM   3811  H1  WAT  1249      -6.401  -9.118 -12.566  1.00  0.00
ATOM   3812  H2  WAT  1249      -6.884  -9.727 -11.267  1.00  0.00
TER
ATOM   3813  O   WAT  1250      -6.176   7.654 -13.792  1.00  0.00
ATOM   3814  H1  WAT  1250      -6.770   7.523 -13.053  1.00  0.00
ATOM   3815  H2  WAT  1250      -6.184   6.818 -14.258  1.00  0.00
TER
ATOM   3816  O   WAT  1251       3.269  -9.053 -15.589  1.00  0.00
ATOM   3817  H1  WAT  1251       2.395  -8.719 -15.792  1.00  0.00
ATOM   3818  H2  WAT  1251       3.160  -9.525 -14.764  1.00  0.00
TER
ATOM   3819  O   WAT  1252       4.176  -6.846 -14.205  1.00  0.00
ATOM   3820  H1  WAT  1252       3.848  -7.660 -14.585  1.00  0.00
ATOM   3821  H2  WAT  1252       5.125  -6.889 -14.328  1.00  0.00
TER
ATOM   3822  O   WAT  1253       6.630   8.926 -17.231  1.00  0.00
ATOM   3823  H1  WAT  1253       6.170   9.677 -17.606  1.00  0.00
ATOM   3824  H2  WAT  1253       6.001   8.206 -17.290  1.00  0.00
TER
ATOM   3825  O   WAT  1254      -6.545   5.020 -14.841  1.00  0.00
ATOM   3826  H1  WAT  1254      -7.272   4.400 -14.909  1.00  0.00
ATOM   3827  H2  WAT  1254      -6.484   5.414 -15.712  1.00  0.00
TER
ATOM   3828  O   WAT  1255      -2.940   7.234 -18.056  1.00  0.00
ATOM   3829  H1  WAT  1255      -2.424   6.623 -18.582  1.00  0.00
ATOM   3830  H2  WAT  1255      -2.291   7.737 -17.565  1.00  0.00
TER
ATOM   3831  O   WAT  1256      -0.201   8.125 -17.230  1.00  0.00
ATOM   3832  H1  WAT  1256       0.087   7.871 -18.106  1.00  0.00
ATOM   3833  H2  WAT  1256       0.311   7.573 -16.639  1.00  0.00
TER
ATOM   3834  O   WAT  1257       1.017  -8.136 -16.650  1.00  0.00
ATOM   3835  H1  WAT  1257       0.234  -7.661 -16.370  1.00  0.00
ATOM   3836  H2  WAT  1257       0.723  -9.040 -16.759  1.00  0.00
TER
ATOM   3837  O   WAT  1258       5.569  -7.433 -18.605  1.00  0.00
ATOM   3838  H1  WAT  1258       6.010  -7.489 -19.453  1.00  0.00
ATOM   3839  H2  WAT  1258       5.300  -6.518 -18.534  1.00  0.00
TER
ATOM   3840  O   WAT  1259       3.405  -9.053 -19.900  1.00  0.00
ATOM   3841  H1  WAT  1259       4.008  -8.481 -19.425  1.00  0.00
ATOM   3842  H2  WAT  1259       2.664  -8.489 -20.123  1.00  0.00
TER
ATOM   3843  O   WAT  1260      -0.134   9.047  -9.863  1.00  0.00
ATOM   3844  H1  WAT  1260       0.793   8.811  -9.819  1.00  0.00
ATOM   3845  H2  WAT  1260      -0.149   9.874 -10.344  1.00  0.00
TER
ATOM   3846  O   WAT  1261      -2.947  -8.289 -10.099  1.00  0.00
ATOM   3847  H1  WAT  1261      -3.229  -7.785 -10.863  1.00  0.00
ATOM   3848  H2  WAT  1261      -2.565  -9.087 -10.464  1.00  0.00
TER
ATOM   3849  O   WAT  1262       3.654  -8.873  -9.521  1.00  0.00
ATOM   3850  H1  WAT  1262       3.541  -8.554  -8.625  1.00  0.00
ATOM   3851  H2  WAT  1262       4.471  -8.472  -9.817  1.00  0.00
TER
ATOM   3852  O   WAT  1263       6.434   8.274 -10.039  1.00  0.00
ATOM   3853  H1  WAT  1263       7.227   7.779 -10.246  1.00  0.00
ATOM   3854  H2  WAT  1263       6.727   8.953  -9.431  1.00  0.00
TER
ATOM   3855  O   WAT  1264       2.560 -19.628  17.166  1.00  0.00
ATOM   3856  H1  WAT  1264       2.479 -20.543  16.895  1.00  0.00
ATOM   3857  H2  WAT  1264       2.146 -19.132  16.460  1.00  0.00
TER
ATOM   3858  O   WAT  1265       0.692 -17.851  19.047  1.00  0.00
ATOM   3859  H1  WAT  1265      -0.084 -18.330  19.337  1.00  0.00
ATOM   3860  H2  WAT  1265       1.343 -18.530  18.873  1.00  0.00
TER
ATOM   3861  O   WAT  1266       4.713 -13.445  17.827  1.00  0.00
ATOM   3862  H1  WAT  1266       4.251 -14.216  18.156  1.00  0.00
ATOM   3863  H2  WAT  1266       5.525 -13.418  18.332  1.00  0.00
TER
ATOM   3864  O   WAT  1267      -5.311 -13.505  20.120  1.00  0.00
ATOM   3865  H1  WAT  1267      -5.009 -14.395  19.941  1.00  0.00
ATOM   3866  H2  WAT  1267      -4.567 -12.948  19.893  1.00  0.00
TER
ATOM   3867  O   WAT  1268      -8.919 -19.978  19.593  1.00  0.00
ATOM   3868  H1  WAT  1268      -8.347 -20.746  19.593  1.00  0.00
ATOM   3869  H2  WAT  1268      -8.919 -19.679  18.683  1.00  0.00
TER
ATOM   3870  O   WAT  1269       0.939 -11.159  17.447  1.00  0.00
ATOM   3871  H1  WAT  1269       0.320 -10.703  16.877  1.00  0.00
ATOM   3872  H2  WAT  1269       1.794 -11.004  17.046  1.00  0.00
TER
ATOM   3873  O   WAT  1270       0.133 -15.175  19.054  1.00  0.00
ATOM   3874  H1  WAT  1270       0.064 -16.116  18.893  1.00  0.00
ATOM   3875  H2  WAT  1270       0.895 -15.085  19.626  1.00  0.00
TER
ATOM   3876  O   WAT  1271      -2.865 -21.027  19.075  1.00  0.00
ATOM   3877  H1  WAT  1271      -2.358 -20.528  19.716  1.00  0.00
ATOM   3878  H2  WAT  1271      -2.334 -21.803  18.899  1.00  0.00
TER
ATOM   3879  O   WAT  1272       1.805 -16.275  14.840  1.00  0.00
ATOM   3880  H1  WAT  1272       1.187 -15.810  14.277  1.00  0.00
ATOM   3881  H2  WAT  1272       2.318 -15.582  15.257  1.00  0.00
TER
ATOM   3882  O   WAT  1273      -8.826 -15.589  12.214  1.00  0.00
ATOM   3883  H1  WAT  1273      -9.204 -15.100  11.483  1.00  0.00
ATOM   3884  H2  WAT  1273      -8.569 -14.917  12.845  1.00  0.00
TER
ATOM   3885  O   WAT  1274       4.334 -11.471  19.964  1.00  0.00
ATOM   3886  H1  WAT  1274       4.347 -11.875  19.096  1.00  0.00
ATOM   3887  H2  WAT  1274       3.781 -10.696  19.860  1.00  0.00
TER
ATOM   3888  O   WAT  1275       5.628 -14.749  15.053  1.00  0.00
ATOM   3889  H1  WAT  1275       5.518 -15.692  15.178  1.00  0.00
ATOM   3890  H2  WAT  1275       5.625 -14.388  15.939  1.00  0.00
TER
ATOM   3891  O   WAT  1276       1.171 -19.123  14.409  1.00  0.00
ATOM   3892  H1  WAT  1276       0.243 -19.189  14.638  1.00  0.00
ATOM   3893  H2  WAT  1276       1.323 -18.185  14.294  1.00  0.00
TER
ATOM   3894  O   WAT  1277       5.200 -17.561  14.912  1.00  0.00
ATOM   3895  H1  WAT  1277       4.581 -17.899  14.265  1.00  0.00
ATOM   3896  H2  WAT  1277       5.183 -18.205  15.620  1.00  0.00
TER
ATOM   3897  O   WAT  1278      -3.224 -18.596  17.191  1.00  0.00
ATOM   3898  H1  WAT  1278      -3.628 -19.308  16.695  1.00  0.00
ATOM   3899  H2  WAT  1278      -3.137 -18.941  18.080  1.00  0.00
TER
ATOM   3900  O   WAT  1279      -2.756 -14.909  19.355  1.00  0.00
ATOM   3901  H1  WAT  1279      -3.053 -15.515  18.676  1.00  0.00
ATOM   3902  H2  WAT  1279      -1.806 -14.872  19.244  1.00  0.00
TER
ATOM   3903  O   WAT  1280       3.377 -18.322  11.920  1.00  0.00
ATOM   3904  H1  WAT  1280       3.816 -19.160  11.774  1.00  0.00
ATOM   3905  H2  WAT  1280       4.090 -17.689  12.006  1.00  0.00
TER
ATOM   3906  O   WAT  1281       1.486 -13.382  15.888  1.00  0.00
ATOM   3907  H1  WAT  1281       1.926 -12.640  15.473  1.00  0.00
ATOM   3908  H2  WAT  1281       1.425 -13.140  16.812  1.00  0.00
TER
ATOM   3909  O   WAT  1282      -6.523 -19.702  14.692  1.00  0.00
ATOM   3910  H1  WAT  1282      -6.644 -18.975  14.080  1.00  0.00
ATOM   3911  H2  WAT  1282      -6.833 -20.471  14.214  1.00  0.00
TER
ATOM   3912  O   WAT  1283      -7.640 -14.830  16.909  1.00  0.00
ATOM   3913  H1  WAT  1283      -8.047 -14.689  16.054  1.00  0.00
ATOM   3914  H2  WAT  1283      -6.749 -15.114  16.706  1.00  0.00
TER
ATOM   3915  O   WAT  1284       4.153 -10.395  13.244  1.00  0.00
ATOM   3916  H1  WAT  1284       3.993 -10.685  14.142  1.00  0.00
ATOM   3917  H2  WAT  1284       3.988 -11.171  12.709  1.00  0.00
TER
ATOM   3918  O   WAT  1285      -3.368 -10.616  15.021  1.00  0.00
ATOM   3919  H1  WAT  1285      -3.544 -11.532  14.808  1.00  0.00
ATOM   3920  H2  WAT  1285      -4.222 -10.257  15.261  1.00  0.00
TER
ATOM   3921  O   WAT  1286       3.856 -12.887  11.804  1.00  0.00
ATOM   3922  H1  WAT  1286       3.162 -12.889  11.144  1.00  0.00
ATOM   3923  H2  WAT  1286       4.598 -13.311  11.373  1.00  0.00
TER
ATOM   3924  O   WAT  1287       3.421 -11.260  15.879  1.00  0.00
ATOM   3925  H1  WAT  1287       3.877 -12.041  16.193  1.00  0.00
ATOM   3926  H2  WAT  1287       3.760 -10.550  16.423  1.00  0.00
TER
ATOM   3927  O   WAT  1288      -4.266 -21.235  15.802  1.00  0.00
ATOM   3928  H1  WAT  1288      -4.491 -21.451  16.707  1.00  0.00
ATOM   3929  H2  WAT  1288      -5.046 -20.802  15.457  1.00  0.00
TER
ATOM   3930  O   WAT  1289       2.964 -21.228  14.401  1.00  0.00
ATOM   3931  H1  WAT  1289       2.365 -20.505  14.217  1.00  0.00
ATOM   3932  H2  WAT  1289       3.512 -21.291  13.619  1.00  0.00
TER
ATOM   3933  O   WAT  1290      -9.206 -22.060   9.865  1.00  0.00
ATOM   3934  H1  WAT  1290      -9.288 -21.117  10.006  1.00  0.00
ATOM   3935  H2  WAT  1290      -9.558 -22.203   8.986  1.00  0.00
TER
ATOM   3936  O   WAT  1291      -2.332 -20.015  11.321  1.00  0.00
ATOM   3937  H1  WAT  1291      -2.900 -20.463  10.694  1.00  0.00
ATOM   3938  H2  WAT  1291      -1.623 -19.655  10.787  1.00  0.00
TER
ATOM   3939  O   WAT  1292      -4.787 -16.019  13.593  1.00  0.00
ATOM   3940  H1  WAT  1292      -5.561 -16.559  13.433  1.00  0.00
ATOM   3941  H2  WAT  1292      -4.058 -16.538  13.255  1.00  0.00
TER
ATOM   3942  O   WAT  1293       5.972 -17.022  19.386  1.00  0.00
ATOM   3943  H1  WAT  1293       6.692 -16.527  18.996  1.00  0.00
ATOM   3944  H2  WAT  1293       5.770 -17.701  18.741  1.00  0.00
TER
ATOM   3945  O   WAT  1294       4.148 -21.257  11.825  1.00  0.00
ATOM   3946  H1  WAT  1294       5.035 -20.945  11.650  1.00  0.00
ATOM   3947  H2  WAT  1294       4.118 -22.129  11.433  1.00  0.00
TER
ATOM   3948  O   WAT  1295      -4.743 -16.351  17.231  1.00  0.00
ATOM   3949  H1  WAT  1295      -4.226 -17.154  17.177  1.00  0.00
ATOM   3950  H2  WAT  1295      -5.195 -16.413  18.073  1.00  0.00
TER
ATOM   3951  O   WAT  1296       0.144 -15.084  12.504  1.00  0.00
ATOM   3952  H1  WAT  1296       0.485 -14.340  12.008  1.00  0.00
ATOM   3953  H2  WAT  1296      -0.685 -14.771  12.867  1.00  0.00
TER
ATOM   3954  O   WAT  1297       6.419 -19.945  11.293  1.00  0.00
ATOM   3955  H1  WAT  1297       6.335 -19.514  10.443  1.00  0.00
ATOM   3956  H2  WAT  1297       7.138 -19.486  11.726  1.00  0.00
TER
ATOM   3957  O   WAT  1298       7.448 -13.091  14.021  1.00  0.00
ATOM   3958  H1  WAT  1298       6.805 -13.746  14.296  1.00  0.00
ATOM   3959  H2  WAT  1298       7.061 -12.686  13.245  1.00  0.00
TER
ATOM   3960  O   WAT  1299       3.026 -15.763  17.869  1.00  0.00
ATOM   3961  H1  WAT  1299       3.379 -16.360  17.209  1.00  0.00
ATOM   3962  H2  WAT  1299       2.143 -16.088  18.039  1.00  0.00
TER
ATOM   3963  O   WAT  1300      -0.887 -15.003  15.276  1.00  0.00
ATOM   3964  H1  WAT  1300      -0.200 -14.456  15.656  1.00  0.00
ATOM   3965  H2  WAT  1300      -1.674 -14.459  15.311  1.00  0.00
TER
ATOM   3966  O   WAT  1301      -8.748 -19.386  10.767  1.00  0.00
ATOM   3967  H1  WAT  1301      -7.879 -19.103  11.051  1.00  0.00
ATOM   3968  H2  WAT  1301      -9.239 -18.572  10.652  1.00  0.00
TER
ATOM   3969  O   WAT  1302      -1.585 -17.998  14.888  1.00  0.00
ATOM   3970  H1  WAT  1302      -1.128 -17.188  15.114  1.00  0.00
ATOM   3971  H2  WAT  1302      -1.936 -18.316  15.720  1.00  0.00
TER
ATOM   3972  O   WAT  1303       5.837 -14.200  10.559  1.00  0.00
ATOM   3973  H1  WAT  1303       5.611 -14.917  11.152  1.00  0.00
ATOM   3974  H2  WAT  1303       5.447 -14.448   9.721  1.00  0.00
TER
ATOM   3975  O   WAT  1304      -8.381 -10.173  11.334  1.00  0.00
ATOM   3976  H1  WAT  1304      -8.021  -9.574  10.679  1.00  0.00
ATOM   3977  H2  WAT  1304      -8.522  -9.627  12.107  1.00  0.00
TER
ATOM   3978  O   WAT  1305       5.419 -16.282  12.220  1.00  0.00
ATOM   3979  H1  WAT  1305       5.131 -15.821  13.008  1.00  0.00
ATOM   3980  H2  WAT  1305       6.214 -16.743  12.489  1.00  0.00
TER
ATOM   3981  O   WAT  1306      -2.364 -12.790  12.151  1.00  0.00
ATOM   3982  H1  WAT  1306      -2.373 -12.057  11.535  1.00  0.00
ATOM   3983  H2  WAT  1306      -3.284 -13.037  12.244  1.00  0.00
TER
ATOM   3984  O   WAT  1307      -6.763 -17.568  12.896  1.00  0.00
ATOM   3985  H1  WAT  1307      -7.371 -16.828  12.905  1.00  0.00
ATOM   3986  H2  WAT  1307      -6.289 -17.478  12.069  1.00  0.00
TER
ATOM   3987  O   WAT  1308       0.622 -12.727  10.813  1.00  0.00
ATOM   3988  H1  WAT  1308       0.723 -12.931   9.884  1.00  0.00
ATOM   3989  H2  WAT  1308      -0.278 -12.981  11.018  1.00  0.00
TER
ATOM   3990  O   WAT  1309      -0.736 -10.208  15.508  1.00  0.00
ATOM   3991  H1  WAT  1309      -0.482 -10.246  14.586  1.00  0.00
ATOM   3992  H2  WAT  1309      -1.685 -10.335  15.501  1.00  0.00
TER
ATOM   3993  O   WAT  1310       5.269 -19.289  17.084  1.00  0.00
ATOM   3994  H1  WAT  1310       4.328 -19.274  17.259  1.00  0.00
ATOM   3995  H2  WAT  1310       5.583 -20.076  17.530  1.00  0.00
TER
ATOM   3996  O   WAT  1311      -4.753 -17.607  10.644  1.00  0.00
ATOM   3997  H1  WAT  1311      -3.987 -17.719  11.207  1.00  0.00
ATOM   3998  H2  WAT  1311      -4.675 -18.303   9.992  1.00  0.00
TER
ATOM   3999  O   WAT  1312      -6.058 -20.175  11.328  1.00  0.00
ATOM   4000  H1  WAT  1312      -5.978 -21.122  11.439  1.00  0.00
ATOM   4001  H2  WAT  1312      -5.166 -19.844  11.434  1.00  0.00
TER
ATOM   4002  O   WAT  1313       7.271 -12.118  18.759  1.00  0.00
ATOM   4003  H1  WAT  1313       7.396 -11.295  19.232  1.00  0.00
ATOM   4004  H2  WAT  1313       8.138 -12.329  18.412  1.00  0.00
TER
ATOM   4005  O   WAT  1314      -5.257 -10.025  18.431  1.00  0.00
ATOM   4006  H1  WAT  1314      -4.521 -10.574  18.702  1.00  0.00
ATOM   4007  H2  WAT  1314      -4.873  -9.160  18.292  1.00  0.00
TER
ATOM   4008  O   WAT  1315      -8.372 -13.958  14.305  1.00  0.00
ATOM   4009  H1  WAT  1315      -9.298 -13.716  14.296  1.00  0.00
ATOM   4010  H2  WAT  1315      -7.907 -13.130  14.184  1.00  0.00
TER
ATOM   4011  O   WAT  1316      -2.147 -10.852  10.254  1.00  0.00
ATOM   4012  H1  WAT  1316      -1.354 -10.563   9.802  1.00  0.00
ATOM   4013  H2  WAT  1316      -2.666 -11.283   9.575  1.00  0.00
TER
ATOM   4014  O   WAT  1317       6.906 -11.625  11.677  1.00  0.00
ATOM   4015  H1  WAT  1317       6.621 -12.039  10.863  1.00  0.00
ATOM   4016  H2  WAT  1317       6.708 -10.696  11.557  1.00  0.00
TER
ATOM   4017  O   WAT  1318      -1.629 -15.632  10.118  1.00  0.00
ATOM   4018  H1  WAT  1318      -1.734 -16.247  10.844  1.00  0.00
ATOM   4019  H2  WAT  1318      -1.796 -16.155   9.334  1.00  0.00
TER
ATOM   4020  O   WAT  1319       1.611 -16.570  10.722  1.00  0.00
ATOM   4021  H1  WAT  1319       1.062 -16.123  11.366  1.00  0.00
ATOM   4022  H2  WAT  1319       2.233 -17.075  11.246  1.00  0.00
TER
ATOM   4023  O   WAT  1320      -2.721 -17.611  12.619  1.00  0.00
ATOM   4024  H1  WAT  1320      -2.299 -17.777  13.462  1.00  0.00
ATOM   4025  H2  WAT  1320      -2.596 -18.421  12.124  1.00  0.00
TER
ATOM   4026  O   WAT  1321      -0.208 -18.587   9.866  1.00  0.00
ATOM   4027  H1  WAT  1321       0.312 -19.302   9.500  1.00  0.00
ATOM   4028  H2  WAT  1321       0.439 -17.948  10.166  1.00  0.00
TER
ATOM   4029  O   WAT  1322       0.357 -10.506  12.157  1.00  0.00
ATOM   4030  H1  WAT  1322       1.252 -10.167  12.178  1.00  0.00
ATOM   4031  H2  WAT  1322       0.388 -11.228  11.529  1.00  0.00
TER
ATOM   4032  O   WAT  1323      -6.004 -15.133  10.385  1.00  0.00
ATOM   4033  H1  WAT  1323      -5.566 -14.590  11.041  1.00  0.00
ATOM   4034  H2  WAT  1323      -5.519 -15.958  10.395  1.00  0.00
TER
ATOM   4035  O   WAT  1324      -8.789 -12.344  17.837  1.00  0.00
ATOM   4036  H1  WAT  1324      -8.459 -13.212  17.605  1.00  0.00
ATOM   4037  H2  WAT  1324      -8.360 -12.138  18.668  1.00  0.00
TER
ATOM   4038  O   WAT  1325      -4.193 -14.013  15.497  1.00  0.00
ATOM   4039  H1  WAT  1325      -4.494 -14.137  16.398  1.00  0.00
ATOM   4040  H2  WAT  1325      -4.299 -14.872  15.089  1.00  0.00
TER
ATOM   4041  O   WAT  1326       8.576 -14.234  10.200  1.00  0.00
ATOM   4042  H1  WAT  1326       7.745 -14.166  10.671  1.00  0.00
ATOM   4043  H2  WAT  1326       8.753 -13.343   9.897  1.00  0.00
TER
ATOM   4044  O   WAT  1327       8.032 -17.489  12.704  1.00  0.00
ATOM   4045  H1  WAT  1327       8.794 -16.919  12.810  1.00  0.00
ATOM   4046  H2  WAT  1327       8.047 -18.056  13.474  1.00  0.00
TER
ATOM   4047  O   WAT  1328      -8.468 -18.965  16.934  1.00  0.00
ATOM   4048  H1  WAT  1328      -9.123 -19.234  16.290  1.00  0.00
ATOM   4049  H2  WAT  1328      -7.630 -19.075  16.485  1.00  0.00
TER
ATOM   4050  O   WAT  1329       9.038 -16.634  17.548  1.00  0.00
ATOM   4051  H1  WAT  1329       9.409 -17.417  17.141  1.00  0.00
ATOM   4052  H2  WAT  1329       9.678 -15.945  17.369  1.00  0.00
TER
ATOM   4053  O   WAT  1330       8.084 -17.195   9.861  1.00  0.00
ATOM   4054  H1  WAT  1330       8.359 -16.288   9.733  1.00  0.00
ATOM   4055  H2  WAT  1330       7.895 -17.259  10.797  1.00  0.00
TER
ATOM   4056  O   WAT  1331       7.980 -19.259  14.854  1.00  0.00
ATOM   4057  H1  WAT  1331       7.605 -20.026  14.422  1.00  0.00
ATOM   4058  H2  WAT  1331       7.251 -18.876  15.341  1.00  0.00
TER
ATOM   4059  O   WAT  1332      -9.254 -21.755  12.877  1.00  0.00
ATOM   4060  H1  WAT  1332     -10.158 -21.492  12.702  1.00  0.00
ATOM   4061  H2  WAT  1332      -8.770 -21.484  12.097  1.00  0.00
TER
ATOM   4062  O   WAT  1333       7.255 -21.033  18.154  1.00  0.00
ATOM   4063  H1  WAT  1333       7.779 -21.527  17.523  1.00  0.00
ATOM   4064  H2  WAT  1333       7.841 -20.898  18.899  1.00  0.00
TER
ATOM   4065  O   WAT  1334       6.079 -10.498  16.488  1.00  0.00
ATOM   4066  H1  WAT  1334       6.675 -10.820  15.811  1.00  0.00
ATOM   4067  H2  WAT  1334       6.337 -10.971  17.279  1.00  0.00
TER
ATOM   4068  O   WAT  1335       6.630  -9.849  20.317  1.00  0.00
ATOM   4069  H1  WAT  1335       6.170  -9.097  19.943  1.00  0.00
ATOM   4070  H2  WAT  1335       6.001 -10.568  20.259  1.00  0.00
TER
ATOM   4071  O   WAT  1336      -2.940 -11.540  19.492  1.00  0.00
ATOM   4072  H1  WAT  1336      -2.424 -12.151  18.967  1.00  0.00
ATOM   4073  H2  WAT  1336      -2.291 -11.037  19.983  1.00  0.00
TER
ATOM   4074  O   WAT  1337      -8.262 -10.437  15.917  1.00  0.00
ATOM   4075  H1  WAT  1337      -8.430 -11.070  16.615  1.00  0.00
ATOM   4076  H2  WAT  1337      -9.129 -10.231  15.566  1.00  0.00
TER
ATOM   4077  O   WAT  1338      -6.656 -11.744  13.362  1.00  0.00
ATOM   4078  H1  WAT  1338      -7.181 -11.363  12.658  1.00  0.00
ATOM   4079  H2  WAT  1338      -6.731 -11.119  14.083  1.00  0.00
TER
ATOM   4080  O   WAT  1339       8.101 -10.185  14.683  1.00  0.00
ATOM   4081  H1  WAT  1339       8.276 -10.871  14.039  1.00  0.00
ATOM   4082  H2  WAT  1339       7.403  -9.660  14.291  1.00  0.00
TER
ATOM   4083  O   WAT  1340      -4.056  -9.795  12.237  1.00  0.00
ATOM   4084  H1  WAT  1340      -3.325 -10.080  11.689  1.00  0.00
ATOM   4085  H2  WAT  1340      -3.797 -10.034  13.127  1.00  0.00
TER
ATOM   4086  O   WAT  1341      -4.895 -13.679  12.242  1.00  0.00
ATOM   4087  H1  WAT  1341      -5.524 -13.210  12.790  1.00  0.00
ATOM   4088  H2  WAT  1341      -4.780 -14.524  12.676  1.00  0.00
TER
ATOM   4089  O   WAT  1342       2.560 -19.628  -1.608  1.00  0.00
ATOM   4090  H1  WAT  1342       2.479 -20.543  -1.879  1.00  0.00
ATOM   4091  H2  WAT  1342       2.146 -19.132  -2.314  1.00  0.00
TER
ATOM   4092  O   WAT  1343       0.692 -17.851   0.273  1.00  0.00
ATOM   4093  H1  WAT  1343      -0.084 -18.330   0.562  1.00  0.00
ATOM   4094  H2  WAT  1343       1.343 -18.530   0.098  1.00  0.00
TER
ATOM   4095  O   WAT  1344      -5.292 -17.539   1.150  1.00  0.00
ATOM   4096  H1  WAT  1344      -6.123 -17.794   1.550  1.00  0.00
ATOM   4097  H2  WAT  1344      -4.683 -17.467   1.886  1.00  0.00
TER
ATOM   4098  O   WAT  1345       4.713 -13.445  -0.948  1.00  0.00
ATOM   4099  H1  WAT  1345       4.251 -14.216  -0.619  1.00  0.00
ATOM   4100  H2  WAT  1345       5.525 -13.418  -0.442  1.00  0.00
TER
ATOM   4101  O   WAT  1346      -5.311 -13.505   1.346  1.00  0.00
ATOM   4102  H1  WAT  1346      -5.009 -14.395   1.167  1.00  0.00
ATOM   4103  H2  WAT  1346      -4.567 -12.948   1.118  1.00  0.00
TER
ATOM   4104  O   WAT  1347      -8.919 -19.978   0.818  1.00  0.00
ATOM   4105  H1  WAT  1347      -8.347 -20.746   0.819  1.00  0.00
ATOM   4106  H2  WAT  1347      -8.919 -19.679  -0.091  1.00  0.00
TER
ATOM   4107  O   WAT  1348       0.939 -11.159  -1.327  1.00  0.00
ATOM   4108  H1  WAT  1348       0.320 -10.703  -1.898  1.00  0.00
ATOM   4109  H2  WAT  1348       1.794 -11.004  -1.728  1.00  0.00
TER
ATOM   4110  O   WAT  1349       0.133 -15.175   0.280  1.00  0.00
ATOM   4111  H1  WAT  1349       0.064 -16.116   0.118  1.00  0.00
ATOM   4112  H2  WAT  1349       0.895 -15.085   0.852  1.00  0.00
TER
ATOM   4113  O   WAT  1350      -2.865 -21.027   0.301  1.00  0.00
ATOM   4114  H1  WAT  1350      -2.358 -20.528   0.941  1.00  0.00
ATOM   4115  H2  WAT  1350      -2.334 -21.803   0.125  1.00  0.00
TER
ATOM   4116  O   WAT  1351       1.805 -16.275  -3.934  1.00  0.00
ATOM   4117  H1  WAT  1351       1.187 -15.810  -4.498  1.00  0.00
ATOM   4118  H2  WAT  1351       2.318 -15.582  -3.517  1.00  0.00
TER
ATOM   4119  O   WAT  1352      -3.332 -16.747   2.744  1.00  0.00
ATOM   4120  H1  WAT  1352      -3.665 -16.120   3.387  1.00  0.00
ATOM   4121  H2  WAT  1352      -3.155 -16.221   1.965  1.00  0.00
TER
ATOM   4122  O   WAT  1353      -4.120 -14.779   4.559  1.00  0.00
ATOM   4123  H1  WAT  1353      -3.502 -14.104   4.278  1.00  0.00
ATOM   4124  H2  WAT  1353      -4.980 -14.370   4.468  1.00  0.00
TER
ATOM   4125  O   WAT  1354      -8.826 -15.589  -6.560  1.00  0.00
ATOM   4126  H1  WAT  1354      -9.204 -15.100  -7.291  1.00  0.00
ATOM   4127  H2  WAT  1354      -8.569 -14.917  -5.929  1.00  0.00
TER
ATOM   4128  O   WAT  1355       6.798 -13.315   2.475  1.00  0.00
ATOM   4129  H1  WAT  1355       6.114 -12.645   2.466  1.00  0.00
ATOM   4130  H2  WAT  1355       7.338 -13.117   1.709  1.00  0.00
TER
ATOM   4131  O   WAT  1356       4.334 -11.471   1.189  1.00  0.00
ATOM   4132  H1  WAT  1356       4.347 -11.875   0.322  1.00  0.00
ATOM   4133  H2  WAT  1356       3.781 -10.696   1.085  1.00  0.00
TER
ATOM   4134  O   WAT  1357       5.628 -14.749  -3.722  1.00  0.00
ATOM   4135  H1  WAT  1357       5.518 -15.692  -3.597  1.00  0.00
ATOM   4136  H2  WAT  1357       5.625 -14.388  -2.835  1.00  0.00
TER
ATOM   4137  O   WAT  1358       3.733 -16.568   2.518  1.00  0.00
ATOM   4138  H1  WAT  1358       4.149 -16.782   1.683  1.00  0.00
ATOM   4139  H2  WAT  1358       4.456 -16.311   3.088  1.00  0.00
TER
ATOM   4140  O   WAT  1359       1.171 -19.123  -4.365  1.00  0.00
ATOM   4141  H1  WAT  1359       0.243 -19.189  -4.137  1.00  0.00
ATOM   4142  H2  WAT  1359       1.323 -18.185  -4.480  1.00  0.00
TER
ATOM   4143  O   WAT  1360       7.679 -18.169   2.609  1.00  0.00
ATOM   4144  H1  WAT  1360       6.851 -18.100   2.134  1.00  0.00
ATOM   4145  H2  WAT  1360       8.274 -17.584   2.141  1.00  0.00
TER
ATOM   4146  O   WAT  1361       5.200 -17.561  -3.862  1.00  0.00
ATOM   4147  H1  WAT  1361       4.581 -17.899  -4.509  1.00  0.00
ATOM   4148  H2  WAT  1361       5.183 -18.205  -3.154  1.00  0.00
TER
ATOM   4149  O   WAT  1362       4.643 -21.382   3.555  1.00  0.00
ATOM   4150  H1  WAT  1362       4.230 -20.557   3.809  1.00  0.00
ATOM   4151  H2  WAT  1362       3.911 -21.968   3.362  1.00  0.00
TER
ATOM   4152  O   WAT  1363      -3.224 -18.596  -1.583  1.00  0.00
ATOM   4153  H1  WAT  1363      -3.628 -19.308  -2.079  1.00  0.00
ATOM   4154  H2  WAT  1363      -3.137 -18.941  -0.695  1.00  0.00
TER
ATOM   4155  O   WAT  1364      -2.756 -14.909   0.580  1.00  0.00
ATOM   4156  H1  WAT  1364      -3.053 -15.515  -0.099  1.00  0.00
ATOM   4157  H2  WAT  1364      -1.806 -14.872   0.469  1.00  0.00
TER
ATOM   4158  O   WAT  1365      -4.511 -21.822   2.196  1.00  0.00
ATOM   4159  H1  WAT  1365      -3.959 -21.712   1.422  1.00  0.00
ATOM   4160  H2  WAT  1365      -3.997 -21.448   2.912  1.00  0.00
TER
ATOM   4161  O   WAT  1366       5.333 -11.336   4.243  1.00  0.00
ATOM   4162  H1  WAT  1366       4.856 -10.529   4.050  1.00  0.00
ATOM   4163  H2  WAT  1366       4.649 -11.988   4.395  1.00  0.00
TER
ATOM   4164  O   WAT  1367      -3.664 -15.171   7.231  1.00  0.00
ATOM   4165  H1  WAT  1367      -4.561 -14.947   7.479  1.00  0.00
ATOM   4166  H2  WAT  1367      -3.639 -15.048   6.282  1.00  0.00
TER
ATOM   4167  O   WAT  1368       3.377 -18.322  -6.855  1.00  0.00
ATOM   4168  H1  WAT  1368       3.816 -19.160  -7.001  1.00  0.00
ATOM   4169  H2  WAT  1368       4.090 -17.689  -6.768  1.00  0.00
TER
ATOM   4170  O   WAT  1369      -4.837 -18.300   5.807  1.00  0.00
ATOM   4171  H1  WAT  1369      -4.976 -17.428   6.176  1.00  0.00
ATOM   4172  H2  WAT  1369      -5.719 -18.643   5.662  1.00  0.00
TER
ATOM   4173  O   WAT  1370       1.486 -13.382  -2.886  1.00  0.00
ATOM   4174  H1  WAT  1370       1.926 -12.640  -3.301  1.00  0.00
ATOM   4175  H2  WAT  1370       1.425 -13.140  -1.963  1.00  0.00
TER
ATOM   4176  O   WAT  1371      -3.039 -12.358   8.016  1.00  0.00
ATOM   4177  H1  WAT  1371      -3.067 -11.953   7.148  1.00  0.00
ATOM   4178  H2  WAT  1371      -3.202 -13.287   7.853  1.00  0.00
TER
ATOM   4179  O   WAT  1372      -6.523 -19.702  -4.083  1.00  0.00
ATOM   4180  H1  WAT  1372      -6.644 -18.975  -4.695  1.00  0.00
ATOM   4181  H2  WAT  1372      -6.833 -20.471  -4.560  1.00  0.00
TER
ATOM   4182  O   WAT  1373       8.913 -11.575   9.312  1.00  0.00
ATOM   4183  H1  WAT  1373       9.389 -11.097   9.991  1.00  0.00
ATOM   4184  H2  WAT  1373       9.534 -11.643   8.586  1.00  0.00
TER
ATOM   4185  O   WAT  1374      -8.885 -16.530   1.724  1.00  0.00
ATOM   4186  H1  WAT  1374      -8.807 -16.395   0.780  1.00  0.00
ATOM   4187  H2  WAT  1374      -8.271 -17.239   1.917  1.00  0.00
TER
ATOM   4188  O   WAT  1375      -7.640 -14.830  -1.865  1.00  0.00
ATOM   4189  H1  WAT  1375      -8.047 -14.689  -2.720  1.00  0.00
ATOM   4190  H2  WAT  1375      -6.749 -15.114  -2.068  1.00  0.00
TER
ATOM   4191  O   WAT  1376       8.316 -14.384   6.472  1.00  0.00
ATOM   4192  H1  WAT  1376       8.442 -14.623   5.554  1.00  0.00
ATOM   4193  H2  WAT  1376       8.358 -15.215   6.944  1.00  0.00
TER
ATOM   4194  O   WAT  1377       2.178 -10.681   5.041  1.00  0.00
ATOM   4195  H1  WAT  1377       2.692 -10.770   5.844  1.00  0.00
ATOM   4196  H2  WAT  1377       1.335 -10.335   5.334  1.00  0.00
TER
ATOM   4197  O   WAT  1378       4.153 -10.395  -5.530  1.00  0.00
ATOM   4198  H1  WAT  1378       3.993 -10.685  -4.632  1.00  0.00
ATOM   4199  H2  WAT  1378       3.988 -11.171  -6.066  1.00  0.00
TER
ATOM   4200  O   WAT  1379      -3.368 -10.616  -3.753  1.00  0.00
ATOM   4201  H1  WAT  1379      -3.544 -11.532  -3.966  1.00  0.00
ATOM   4202  H2  WAT  1379      -4.222 -10.257  -3.513  1.00  0.00
TER
ATOM   4203  O   WAT  1380       3.856 -12.887  -6.970  1.00  0.00
ATOM   4204  H1  WAT  1380       3.162 -12.889  -7.630  1.00  0.00
ATOM   4205  H2  WAT  1380       4.598 -13.311  -7.401  1.00  0.00
TER
ATOM   4206  O   WAT  1381       3.421 -11.260  -2.896  1.00  0.00
ATOM   4207  H1  WAT  1381       3.877 -12.041  -2.582  1.00  0.00
ATOM   4208  H2  WAT  1381       3.760 -10.550  -2.351  1.00  0.00
TER
ATOM   4209  O   WAT  1382      -8.829 -15.489   4.264  1.00  0.00
ATOM   4210  H1  WAT  1382      -8.666 -15.958   3.445  1.00  0.00
ATOM   4211  H2  WAT  1382      -8.364 -15.996   4.928  1.00  0.00
TER
ATOM   4212  O   WAT  1383       2.325 -20.770   8.133  1.00  0.00
ATOM   4213  H1  WAT  1383       2.651 -21.604   7.793  1.00  0.00
ATOM   4214  H2  WAT  1383       3.113 -20.247   8.280  1.00  0.00
TER
ATOM   4215  O   WAT  1384      -4.266 -21.235  -2.972  1.00  0.00
ATOM   4216  H1  WAT  1384      -4.491 -21.451  -2.068  1.00  0.00
ATOM   4217  H2  WAT  1384      -5.046 -20.802  -3.318  1.00  0.00
TER
ATOM   4218  O   WAT  1385       2.964 -21.228  -4.373  1.00  0.00
ATOM   4219  H1  WAT  1385       2.365 -20.505  -4.557  1.00  0.00
ATOM   4220  H2  WAT  1385       3.512 -21.291  -5.156  1.00  0.00
TER
ATOM   4221  O   WAT  1386      -1.826 -20.336   7.694  1.00  0.00
ATOM   4222  H1  WAT  1386      -1.921 -21.277   7.544  1.00  0.00
ATOM   4223  H2  WAT  1386      -0.982 -20.115   7.299  1.00  0.00
TER
ATOM   4224  O   WAT  1387      -9.206 -22.060  -8.910  1.00  0.00
ATOM   4225  H1  WAT  1387      -9.288 -21.117  -8.768  1.00  0.00
ATOM   4226  H2  WAT  1387      -9.558 -22.203  -9.788  1.00  0.00
TER
ATOM   4227  O   WAT  1388       2.156 -20.002   1.752  1.00  0.00
ATOM   4228  H1  WAT  1388       1.424 -19.493   2.101  1.00  0.00
ATOM   4229  H2  WAT  1388       1.759 -20.819   1.451  1.00  0.00
TER
ATOM   4230  O   WAT  1389      -2.332 -20.015  -7.454  1.00  0.00
ATOM   4231  H1  WAT  1389      -2.900 -20.463  -8.080  1.00  0.00
ATOM   4232  H2  WAT  1389      -1.623 -19.655  -7.987  1.00  0.00
TER
ATOM   4233  O   WAT  1390      -7.255 -16.114   6.423  1.00  0.00
ATOM   4234  H1  WAT  1390      -7.639 -16.754   7.021  1.00  0.00
ATOM   4235  H2  WAT  1390      -6.944 -15.410   6.993  1.00  0.00
TER
ATOM   4236  O   WAT  1391      -1.105 -19.266   1.904  1.00  0.00
ATOM   4237  H1  WAT  1391      -0.738 -19.740   2.650  1.00  0.00
ATOM   4238  H2  WAT  1391      -1.295 -18.392   2.245  1.00  0.00
TER
ATOM   4239  O   WAT  1392      -3.315 -20.225   4.222  1.00  0.00
ATOM   4240  H1  WAT  1392      -3.620 -19.346   4.447  1.00  0.00
ATOM   4241  H2  WAT  1392      -2.361 -20.165   4.258  1.00  0.00
TER
ATOM   4242  O   WAT  1393      -4.787 -16.019  -5.181  1.00  0.00
ATOM   4243  H1  WAT  1393      -5.561 -16.559  -5.341  1.00  0.00
ATOM   4244  H2  WAT  1393      -4.058 -16.538  -5.519  1.00  0.00
TER
ATOM   4245  O   WAT  1394       5.972 -17.022   0.612  1.00  0.00
ATOM   4246  H1  WAT  1394       6.692 -16.527   0.221  1.00  0.00
ATOM   4247  H2  WAT  1394       5.770 -17.701  -0.033  1.00  0.00
TER
ATOM   4248  O   WAT  1395       1.354 -16.952   6.499  1.00  0.00
ATOM   4249  H1  WAT  1395       1.287 -17.872   6.244  1.00  0.00
ATOM   4250  H2  WAT  1395       0.724 -16.854   7.213  1.00  0.00
TER
ATOM   4251  O   WAT  1396       4.148 -21.257  -6.949  1.00  0.00
ATOM   4252  H1  WAT  1396       5.035 -20.945  -7.124  1.00  0.00
ATOM   4253  H2  WAT  1396       4.118 -22.129  -7.341  1.00  0.00
TER
ATOM   4254  O   WAT  1397      -4.743 -16.351  -1.543  1.00  0.00
ATOM   4255  H1  WAT  1397      -4.226 -17.154  -1.597  1.00  0.00
ATOM   4256  H2  WAT  1397      -5.195 -16.413  -0.701  1.00  0.00
TER
ATOM   4257  O   WAT  1398       0.144 -15.084  -6.270  1.00  0.00
ATOM   4258  H1  WAT  1398       0.485 -14.340  -6.766  1.00  0.00
ATOM   4259  H2  WAT  1398      -0.685 -14.771  -5.908  1.00  0.00
TER
ATOM   4260  O   WAT  1399      -7.259 -19.385   5.370  1.00  0.00
ATOM   4261  H1  WAT  1399      -7.617 -18.719   5.957  1.00  0.00
ATOM   4262  H2  WAT  1399      -7.553 -20.216   5.741  1.00  0.00
TER
ATOM   4263  O   WAT  1400      -4.058 -18.926   8.253  1.00  0.00
ATOM   4264  H1  WAT  1400      -4.358 -18.781   7.356  1.00  0.00
ATOM   4265  H2  WAT  1400      -3.286 -19.486   8.161  1.00  0.00
TER
ATOM   4266  O   WAT  1401       1.285 -14.129   6.249  1.00  0.00
ATOM   4267  H1  WAT  1401       1.300 -15.061   6.031  1.00  0.00
ATOM   4268  H2  WAT  1401       0.578 -14.043   6.888  1.00  0.00
TER
ATOM   4269  O   WAT  1402       6.419 -19.945  -7.481  1.00  0.00
ATOM   4270  H1  WAT  1402       6.335 -19.514  -8.331  1.00  0.00
ATOM   4271  H2  WAT  1402       7.138 -19.486  -7.048  1.00  0.00
TER
ATOM   4272  O   WAT  1403       7.496 -17.489   5.596  1.00  0.00
ATOM   4273  H1  WAT  1403       6.771 -16.896   5.399  1.00  0.00
ATOM   4274  H2  WAT  1403       8.024 -17.496   4.797  1.00  0.00
TER
ATOM   4275  O   WAT  1404       7.448 -13.091  -4.753  1.00  0.00
ATOM   4276  H1  WAT  1404       6.805 -13.746  -4.479  1.00  0.00
ATOM   4277  H2  WAT  1404       7.061 -12.686  -5.529  1.00  0.00
TER
ATOM   4278  O   WAT  1405       3.026 -15.763  -0.906  1.00  0.00
ATOM   4279  H1  WAT  1405       3.379 -16.360  -1.566  1.00  0.00
ATOM   4280  H2  WAT  1405       2.143 -16.088  -0.735  1.00  0.00
TER
ATOM   4281  O   WAT  1406      -0.887 -15.003  -3.499  1.00  0.00
ATOM   4282  H1  WAT  1406      -0.200 -14.456  -3.118  1.00  0.00
ATOM   4283  H2  WAT  1406      -1.674 -14.459  -3.464  1.00  0.00
TER
ATOM   4284  O   WAT  1407      -8.748 -19.386  -8.007  1.00  0.00
ATOM   4285  H1  WAT  1407      -7.879 -19.103  -7.723  1.00  0.00
ATOM   4286  H2  WAT  1407      -9.239 -18.572  -8.122  1.00  0.00
TER
ATOM   4287  O   WAT  1408      -1.585 -17.998  -3.886  1.00  0.00
ATOM   4288  H1  WAT  1408      -1.128 -17.188  -3.660  1.00  0.00
ATOM   4289  H2  WAT  1408      -1.936 -18.316  -3.054  1.00  0.00
TER
ATOM   4290  O   WAT  1409       0.719 -12.488   3.343  1.00  0.00
ATOM   4291  H1  WAT  1409       1.363 -12.282   4.020  1.00  0.00
ATOM   4292  H2  WAT  1409       1.082 -13.249   2.890  1.00  0.00
TER
ATOM   4293  O   WAT  1410       1.992 -14.484   2.061  1.00  0.00
ATOM   4294  H1  WAT  1410       2.634 -15.185   2.174  1.00  0.00
ATOM   4295  H2  WAT  1410       2.517 -13.705   1.880  1.00  0.00
TER
ATOM   4296  O   WAT  1411       5.837 -14.200  -8.215  1.00  0.00
ATOM   4297  H1  WAT  1411       5.611 -14.917  -7.623  1.00  0.00
ATOM   4298  H2  WAT  1411       5.447 -14.448  -9.053  1.00  0.00
TER
ATOM   4299  O   WAT  1412       3.766 -13.685   5.264  1.00  0.00
ATOM   4300  H1  WAT  1412       4.101 -13.098   5.942  1.00  0.00
ATOM   4301  H2  WAT  1412       2.846 -13.816   5.494  1.00  0.00
TER
ATOM   4302  O   WAT  1413      -8.381 -10.173  -7.441  1.00  0.00
ATOM   4303  H1  WAT  1413      -8.021  -9.574  -8.095  1.00  0.00
ATOM   4304  H2  WAT  1413      -8.522  -9.627  -6.667  1.00  0.00
TER
ATOM   4305  O   WAT  1414       5.419 -16.282  -6.554  1.00  0.00
ATOM   4306  H1  WAT  1414       5.131 -15.821  -5.766  1.00  0.00
ATOM   4307  H2  WAT  1414       6.214 -16.743  -6.285  1.00  0.00
TER
ATOM   4308  O   WAT  1415      -8.397 -11.907   7.033  1.00  0.00
ATOM   4309  H1  WAT  1415      -8.288 -12.848   6.893  1.00  0.00
ATOM   4310  H2  WAT  1415      -9.049 -11.642   6.385  1.00  0.00
TER
ATOM   4311  O   WAT  1416      -0.406 -13.636   8.433  1.00  0.00
ATOM   4312  H1  WAT  1416      -0.726 -14.355   8.978  1.00  0.00
ATOM   4313  H2  WAT  1416      -1.080 -12.960   8.507  1.00  0.00
TER
ATOM   4314  O   WAT  1417      -2.364 -12.790  -6.623  1.00  0.00
ATOM   4315  H1  WAT  1417      -2.373 -12.057  -7.239  1.00  0.00
ATOM   4316  H2  WAT  1417      -3.284 -13.037  -6.531  1.00  0.00
TER
ATOM   4317  O   WAT  1418      -6.763 -17.568  -5.879  1.00  0.00
ATOM   4318  H1  WAT  1418      -7.371 -16.828  -5.869  1.00  0.00
ATOM   4319  H2  WAT  1418      -6.289 -17.478  -6.705  1.00  0.00
TER
ATOM   4320  O   WAT  1419       0.622 -12.727  -7.961  1.00  0.00
ATOM   4321  H1  WAT  1419       0.723 -12.931  -8.891  1.00  0.00
ATOM   4322  H2  WAT  1419      -0.278 -12.981  -7.756  1.00  0.00
TER
ATOM   4323  O   WAT  1420      -0.230 -20.749   4.021  1.00  0.00
ATOM   4324  H1  WAT  1420       0.269 -20.275   4.686  1.00  0.00
ATOM   4325  H2  WAT  1420      -0.088 -21.673   4.228  1.00  0.00
TER
ATOM   4326  O   WAT  1421      -0.736 -10.208  -3.266  1.00  0.00
ATOM   4327  H1  WAT  1421      -0.482 -10.246  -4.188  1.00  0.00
ATOM   4328  H2  WAT  1421      -1.685 -10.335  -3.273  1.00  0.00
TER
ATOM   4329  O   WAT  1422       5.269 -19.289  -1.690  1.00  0.00
ATOM   4330  H1  WAT  1422       4.328 -19.274  -1.516  1.00  0.00
ATOM   4331  H2  WAT  1422       5.583 -20.076  -1.244  1.00  0.00
TER
ATOM   4332  O   WAT  1423      -4.753 -17.607  -8.130  1.00  0.00
ATOM   4333  H1  WAT  1423      -3.987 -17.719  -7.567  1.00  0.00
ATOM   4334  H2  WAT  1423      -4.675 -18.303  -8.782  1.00  0.00
TER
ATOM   4335  O   WAT  1424      -6.058 -20.175  -7.447  1.00  0.00
ATOM   4336  H1  WAT  1424      -5.978 -21.122  -7.335  1.00  0.00
ATOM   4337  H2  WAT  1424      -5.166 -19.844  -7.341  1.00  0.00
TER
ATOM   4338  O   WAT  1425       7.271 -12.118  -0.015  1.00  0.00
ATOM   4339  H1  WAT  1425       7.396 -11.295   0.457  1.00  0.00
ATOM   4340  H2  WAT  1425       8.138 -12.329  -0.363  1.00  0.00
TER
ATOM   4341  O   WAT  1426      -5.257 -10.025  -0.343  1.00  0.00
ATOM   4342  H1  WAT  1426      -4.521 -10.574  -0.072  1.00  0.00
ATOM   4343  H2  WAT  1426      -4.873  -9.160  -0.483  1.00  0.00
TER
ATOM   4344  O   WAT  1427      -8.372 -13.958  -4.469  1.00  0.00
ATOM   4345  H1  WAT  1427      -9.298 -13.716  -4.479  1.00  0.00
ATOM   4346  H2  WAT  1427      -7.907 -13.130  -4.591  1.00  0.00
TER
ATOM   4347  O   WAT  1428      -6.251 -10.841   8.845  1.00  0.00
ATOM   4348  H1  WAT  1428      -5.450 -10.519   9.259  1.00  0.00
ATOM   4349  H2  WAT  1428      -6.766 -11.201   9.567  1.00  0.00
TER
ATOM   4350  O   WAT  1429      -2.147 -10.852  -8.521  1.00  0.00
ATOM   4351  H1  WAT  1429      -1.354 -10.563  -8.972  1.00  0.00
ATOM   4352  H2  WAT  1429      -2.666 -11.283  -9.199  1.00  0.00
TER
ATOM   4353  O   WAT  1430       2.585 -14.733   8.793  1.00  0.00
ATOM   4354  H1  WAT  1430       1.979 -14.709   8.052  1.00  0.00
ATOM   4355  H2  WAT  1430       2.281 -15.464   9.330  1.00  0.00
TER
ATOM   4356  O   WAT  1431       4.016 -11.005   7.404  1.00  0.00
ATOM   4357  H1  WAT  1431       4.968 -11.089   7.354  1.00  0.00
ATOM   4358  H2  WAT  1431       3.868 -10.340   8.077  1.00  0.00
TER
ATOM   4359  O   WAT  1432       6.906 -11.625  -7.097  1.00  0.00
ATOM   4360  H1  WAT  1432       6.621 -12.039  -7.912  1.00  0.00
ATOM   4361  H2  WAT  1432       6.708 -10.696  -7.217  1.00  0.00
TER
ATOM   4362  O   WAT  1433      -8.531 -18.353   7.789  1.00  0.00
ATOM   4363  H1  WAT  1433      -8.027 -18.932   8.361  1.00  0.00
ATOM   4364  H2  WAT  1433      -9.270 -18.069   8.327  1.00  0.00
TER
ATOM   4365  O   WAT  1434      -1.629 -15.632  -8.656  1.00  0.00
ATOM   4366  H1  WAT  1434      -1.734 -16.247  -7.930  1.00  0.00
ATOM   4367  H2  WAT  1434      -1.796 -16.155  -9.440  1.00  0.00
TER
ATOM   4368  O   WAT  1435      -1.477 -16.946   7.323  1.00  0.00
ATOM   4369  H1  WAT  1435      -2.243 -16.378   7.238  1.00  0.00
ATOM   4370  H2  WAT  1435      -1.296 -17.238   6.429  1.00  0.00
TER
ATOM   4371  O   WAT  1436       1.611 -16.570  -8.052  1.00  0.00
ATOM   4372  H1  WAT  1436       1.062 -16.123  -7.408  1.00  0.00
ATOM   4373  H2  WAT  1436       2.233 -17.075  -7.528  1.00  0.00
TER
ATOM   4374  O   WAT  1437       5.665 -15.216   7.880  1.00  0.00
ATOM   4375  H1  WAT  1437       6.406 -14.878   7.377  1.00  0.00
ATOM   4376  H2  WAT  1437       4.902 -15.046   7.327  1.00  0.00
TER
ATOM   4377  O   WAT  1438      -6.499 -20.210   8.684  1.00  0.00
ATOM   4378  H1  WAT  1438      -6.458 -20.509   9.592  1.00  0.00
ATOM   4379  H2  WAT  1438      -5.644 -19.809   8.525  1.00  0.00
TER
ATOM   4380  O   WAT  1439      -2.721 -17.611  -6.156  1.00  0.00
ATOM   4381  H1  WAT  1439      -2.299 -17.777  -5.313  1.00  0.00
ATOM   4382  H2  WAT  1439      -2.596 -18.421  -6.650  1.00  0.00
TER
ATOM   4383  O   WAT  1440      -4.558 -21.631   6.651  1.00  0.00
ATOM   4384  H1  WAT  1440      -5.089 -22.122   6.024  1.00  0.00
ATOM   4385  H2  WAT  1440      -3.889 -21.203   6.117  1.00  0.00
TER
ATOM   4386  O   WAT  1441      -0.208 -18.587  -8.908  1.00  0.00
ATOM   4387  H1  WAT  1441       0.312 -19.302  -9.274  1.00  0.00
ATOM   4388  H2  WAT  1441       0.439 -17.948  -8.608  1.00  0.00
TER
ATOM   4389  O   WAT  1442       4.340 -17.164   6.416  1.00  0.00
ATOM   4390  H1  WAT  1442       4.754 -17.010   7.265  1.00  0.00
ATOM   4391  H2  WAT  1442       3.405 -17.039   6.578  1.00  0.00
TER
ATOM   4392  O   WAT  1443       4.812 -19.824   8.419  1.00  0.00
ATOM   4393  H1  WAT  1443       5.394 -20.579   8.331  1.00  0.00
ATOM   4394  H2  WAT  1443       4.988 -19.294   7.643  1.00  0.00
TER
ATOM   4395  O   WAT  1444      -0.899 -17.212   4.385  1.00  0.00
ATOM   4396  H1  WAT  1444      -0.480 -16.369   4.213  1.00  0.00
ATOM   4397  H2  WAT  1444      -1.818 -17.075   4.156  1.00  0.00
TER
ATOM   4398  O   WAT  1445       1.437 -19.480   5.769  1.00  0.00
ATOM   4399  H1  WAT  1445       1.557 -20.076   6.508  1.00  0.00
ATOM   4400  H2  WAT  1445       2.297 -19.443   5.349  1.00  0.00
TER
ATOM   4401  O   WAT  1446       3.776 -18.927   4.345  1.00  0.00
ATOM   4402  H1  WAT  1446       3.250 -18.402   3.742  1.00  0.00
ATOM   4403  H2  WAT  1446       4.119 -18.294   4.976  1.00  0.00
TER
ATOM   4404  O   WAT  1447      -3.048 -10.907   5.501  1.00  0.00
ATOM   4405  H1  WAT  1447      -3.586 -10.182   5.182  1.00  0.00
ATOM   4406  H2  WAT  1447      -2.795 -11.384   4.711  1.00  0.00
TER
ATOM   4407  O   WAT  1448      -0.192  -9.672   5.760  1.00  0.00
ATOM   4408  H1  WAT  1448      -0.266  -8.768   6.067  1.00  0.00
ATOM   4409  H2  WAT  1448      -1.094  -9.990   5.732  1.00  0.00
TER
ATOM   4410  O   WAT  1449       0.357 -10.506  -6.618  1.00  0.00
ATOM   4411  H1  WAT  1449       1.252 -10.167  -6.596  1.00  0.00
ATOM   4412  H2  WAT  1449       0.388 -11.228  -7.245  1.00  0.00
TER
ATOM   4413  O   WAT  1450      -6.004 -15.133  -8.389  1.00  0.00
ATOM   4414  H1  WAT  1450      -5.566 -14.590  -7.733  1.00  0.00
ATOM   4415  H2  WAT  1450      -5.519 -15.958  -8.379  1.00  0.00
TER
ATOM   4416  O   WAT  1451      -8.789 -12.344  -0.937  1.00  0.00
ATOM   4417  H1  WAT  1451      -8.459 -13.212  -1.169  1.00  0.00
ATOM   4418  H2  WAT  1451      -8.360 -12.138  -0.107  1.00  0.00
TER
ATOM   4419  O   WAT  1452      -4.193 -14.013  -3.277  1.00  0.00
ATOM   4420  H1  WAT  1452      -4.494 -14.137  -2.376  1.00  0.00
ATOM   4421  H2  WAT  1452      -4.299 -14.872  -3.685  1.00  0.00
TER
ATOM   4422  O   WAT  1453      -8.300 -11.477   1.801  1.00  0.00
ATOM   4423  H1  WAT  1453      -8.737 -11.297   2.634  1.00  0.00
ATOM   4424  H2  WAT  1453      -7.732 -10.720   1.659  1.00  0.00
TER
ATOM   4425  O   WAT  1454       7.336 -11.975   6.089  1.00  0.00
ATOM   4426  H1  WAT  1454       6.736 -11.916   5.345  1.00  0.00
ATOM   4427  H2  WAT  1454       7.465 -12.915   6.219  1.00  0.00
TER
ATOM   4428  O   WAT  1455       8.576 -14.234  -8.574  1.00  0.00
ATOM   4429  H1  WAT  1455       7.745 -14.166  -8.103  1.00  0.00
ATOM   4430  H2  WAT  1455       8.753 -13.343  -8.878  1.00  0.00
TER
ATOM   4431  O   WAT  1456       8.032 -17.489  -6.071  1.00  0.00
ATOM   4432  H1  WAT  1456       8.794 -16.919  -5.965  1.00  0.00
ATOM   4433  H2  WAT  1456       8.047 -18.056  -5.300  1.00  0.00
TER
ATOM   4434  O   WAT  1457      -8.468 -18.965  -1.840  1.00  0.00
ATOM   4435  H1  WAT  1457      -9.123 -19.234  -2.484  1.00  0.00
ATOM   4436  H2  WAT  1457      -7.630 -19.075  -2.290  1.00  0.00
TER
ATOM   4437  O   WAT  1458       9.038 -16.634  -1.227  1.00  0.00
ATOM   4438  H1  WAT  1458       9.409 -17.417  -1.633  1.00  0.00
ATOM   4439  H2  WAT  1458       9.678 -15.945  -1.405  1.00  0.00
TER
ATOM   4440  O   WAT  1459       6.021 -15.250   4.186  1.00  0.00
ATOM   4441  H1  WAT  1459       5.207 -14.820   4.449  1.00  0.00
ATOM   4442  H2  WAT  1459       6.429 -14.638   3.573  1.00  0.00
TER
ATOM   4443  O   WAT  1460       8.084 -17.195  -8.914  1.00  0.00
ATOM   4444  H1  WAT  1460       8.359 -16.288  -9.042  1.00  0.00
ATOM   4445  H2  WAT  1460       7.895 -17.259  -7.977  1.00  0.00
TER
ATOM   4446  O   WAT  1461       7.980 -19.259  -3.921  1.00  0.00
ATOM   4447  H1  WAT  1461       7.605 -20.026  -4.352  1.00  0.00
ATOM   4448  H2  WAT  1461       7.251 -18.876  -3.433  1.00  0.00
TER
ATOM   4449  O   WAT  1462      -7.430 -18.580   2.700  1.00  0.00
ATOM   4450  H1  WAT  1462      -7.063 -18.667   3.580  1.00  0.00
ATOM   4451  H2  WAT  1462      -7.999 -19.343   2.601  1.00  0.00
TER
ATOM   4452  O   WAT  1463       7.370 -20.111   5.713  1.00  0.00
ATOM   4453  H1  WAT  1463       7.139 -20.340   4.813  1.00  0.00
ATOM   4454  H2  WAT  1463       7.631 -19.191   5.668  1.00  0.00
TER
ATOM   4455  O   WAT  1464      -7.879 -21.669   6.606  1.00  0.00
ATOM   4456  H1  WAT  1464      -8.773 -21.702   6.946  1.00  0.00
ATOM   4457  H2  WAT  1464      -7.339 -21.470   7.371  1.00  0.00
TER
ATOM   4458  O   WAT  1465      -9.254 -21.755  -5.897  1.00  0.00
ATOM   4459  H1  WAT  1465     -10.158 -21.492  -6.072  1.00  0.00
ATOM   4460  H2  WAT  1465      -8.770 -21.484  -6.677  1.00  0.00
TER
ATOM   4461  O   WAT  1466       7.255 -21.033  -0.620  1.00  0.00
ATOM   4462  H1  WAT  1466       7.779 -21.527  -1.251  1.00  0.00
ATOM   4463  H2  WAT  1466       7.841 -20.898   0.125  1.00  0.00
TER
ATOM   4464  O   WAT  1467       7.434 -20.949   2.902  1.00  0.00
ATOM   4465  H1  WAT  1467       6.485 -20.982   3.017  1.00  0.00
ATOM   4466  H2  WAT  1467       7.616 -20.039   2.667  1.00  0.00
TER
ATOM   4467  O   WAT  1468       6.079 -10.498  -2.287  1.00  0.00
ATOM   4468  H1  WAT  1468       6.675 -10.820  -2.963  1.00  0.00
ATOM   4469  H2  WAT  1468       6.337 -10.971  -1.495  1.00  0.00
TER
ATOM   4470  O   WAT  1469      -6.015 -14.067   7.862  1.00  0.00
ATOM   4471  H1  WAT  1469      -6.058 -14.437   8.744  1.00  0.00
ATOM   4472  H2  WAT  1469      -5.884 -13.129   8.003  1.00  0.00
TER
ATOM   4473  O   WAT  1470      -2.314 -12.511   3.463  1.00  0.00
ATOM   4474  H1  WAT  1470      -2.555 -12.243   2.576  1.00  0.00
ATOM   4475  H2  WAT  1470      -1.374 -12.340   3.518  1.00  0.00
TER
ATOM   4476  O   WAT  1471       8.946 -10.491   4.264  1.00  0.00
ATOM   4477  H1  WAT  1471       8.452 -10.094   3.547  1.00  0.00
ATOM   4478  H2  WAT  1471       8.337 -11.116   4.658  1.00  0.00
TER
ATOM   4479  O   WAT  1472      -6.176 -11.120   4.982  1.00  0.00
ATOM   4480  H1  WAT  1472      -6.770 -11.252   5.721  1.00  0.00
ATOM   4481  H2  WAT  1472      -6.184 -11.956   4.516  1.00  0.00
TER
ATOM   4482  O   WAT  1473       6.630  -9.849   1.543  1.00  0.00
ATOM   4483  H1  WAT  1473       6.170  -9.097   1.169  1.00  0.00
ATOM   4484  H2  WAT  1473       6.001 -10.568   1.485  1.00  0.00
TER
ATOM   4485  O   WAT  1474      -6.545 -13.754   3.933  1.00  0.00
ATOM   4486  H1  WAT  1474      -7.272 -14.374   3.866  1.00  0.00
ATOM   4487  H2  WAT  1474      -6.484 -13.360   3.063  1.00  0.00
TER
ATOM   4488  O   WAT  1475      -2.940 -11.540   0.718  1.00  0.00
ATOM   4489  H1  WAT  1475      -2.424 -12.151   0.193  1.00  0.00
ATOM   4490  H2  WAT  1475      -2.291 -11.037   1.209  1.00  0.00
TER
ATOM   4491  O   WAT  1476      -0.201 -10.649   1.545  1.00  0.00
ATOM   4492  H1  WAT  1476       0.087 -10.904   0.668  1.00  0.00
ATOM   4493  H2  WAT  1476       0.311 -11.201   2.135  1.00  0.00
TER
ATOM   4494  O   WAT  1477      -8.262 -10.437  -2.857  1.00  0.00
ATOM   4495  H1  WAT  1477      -8.430 -11.070  -2.159  1.00  0.00
ATOM   4496  H2  WAT  1477      -9.129 -10.231  -3.208  1.00  0.00
TER
ATOM   4497  O   WAT  1478      -6.656 -11.744  -5.412  1.00  0.00
ATOM   4498  H1  WAT  1478      -7.181 -11.363  -6.116  1.00  0.00
ATOM   4499  H2  WAT  1478      -6.731 -11.119  -4.691  1.00  0.00
TER
ATOM   4500  O   WAT  1479      -0.134  -9.728   8.912  1.00  0.00
ATOM   4501  H1  WAT  1479       0.793  -9.963   8.955  1.00  0.00
ATOM   4502  H2  WAT  1479      -0.149  -8.900   8.430  1.00  0.00
TER
ATOM   4503  O   WAT  1480       8.101 -10.185  -4.091  1.00  0.00
ATOM   4504  H1  WAT  1480       8.276 -10.871  -4.735  1.00  0.00
ATOM   4505  H2  WAT  1480       7.403  -9.660  -4.483  1.00  0.00
TER
ATOM   4506  O   WAT  1481      -4.056  -9.795  -6.537  1.00  0.00
ATOM   4507  H1  WAT  1481      -3.325 -10.080  -7.085  1.00  0.00
ATOM   4508  H2  WAT  1481      -3.797 -10.034  -5.648  1.00  0.00
TER
ATOM   4509  O   WAT  1482      -4.895 -13.679  -6.533  1.00  0.00
ATOM   4510  H1  WAT  1482      -5.524 -13.210  -5.984  1.00  0.00
ATOM   4511  H2  WAT  1482      -4.780 -14.524  -6.098  1.00  0.00
TER
ATOM   4512  O   WAT  1483       6.434 -10.501   8.736  1.00  0.00
ATOM   4513  H1  WAT  1483       7.227 -10.996   8.528  1.00  0.00
ATOM   4514  H2  WAT  1483       6.727  -9.822   9.343  1.00  0.00
TER
ATOM   4515  O   WAT  1484       0.692 -17.851 -18.502  1.00  0.00
ATOM   4516  H1  WAT  1484      -0.084 -18.330 -18.212  1.00  0.00
ATOM   4517  H2  WAT  1484       1.343 -18.530 -18.676  1.00  0.00
TER
ATOM   4518  O   WAT  1485      -5.292 -17.539 -17.624  1.00  0.00
ATOM   4519  H1  WAT  1485      -6.123 -17.794 -17.225  1.00  0.00
ATOM   4520  H2  WAT  1485      -4.683 -17.467 -16.888  1.00  0.00
TER
ATOM   4521  O   WAT  1486       4.713 -13.445 -19.722  1.00  0.00
ATOM   4522  H1  WAT  1486       4.251 -14.216 -19.393  1.00  0.00
ATOM   4523  H2  WAT  1486       5.525 -13.418 -19.217  1.00  0.00
TER
ATOM   4524  O   WAT  1487      -5.311 -13.505 -17.428  1.00  0.00
ATOM   4525  H1  WAT  1487      -5.009 -14.395 -17.607  1.00  0.00
ATOM   4526  H2  WAT  1487      -4.567 -12.948 -17.656  1.00  0.00
TER
ATOM   4527  O   WAT  1488      -8.919 -19.978 -17.956  1.00  0.00
ATOM   4528  H1  WAT  1488      -8.347 -20.746 -17.956  1.00  0.00
ATOM   4529  H2  WAT  1488      -8.919 -19.679 -18.865  1.00  0.00
TER
ATOM   4530  O   WAT  1489       0.133 -15.175 -18.495  1.00  0.00
ATOM   4531  H1  WAT  1489       0.064 -16.116 -18.656  1.00  0.00
ATOM   4532  H2  WAT  1489       0.895 -15.085 -17.923  1.00  0.00
TER
ATOM   4533  O   WAT  1490      -2.865 -21.027 -18.474  1.00  0.00
ATOM   4534  H1  WAT  1490      -2.358 -20.528 -17.833  1.00  0.00
ATOM   4535  H2  WAT  1490      -2.334 -21.803 -18.650  1.00  0.00
TER
ATOM   4536  O   WAT  1491      -3.332 -16.747 -16.030  1.00  0.00
ATOM   4537  H1  WAT  1491      -3.665 -16.120 -15.388  1.00  0.00
ATOM   4538  H2  WAT  1491      -3.155 -16.221 -16.810  1.00  0.00
TER
ATOM   4539  O   WAT  1492      -4.120 -14.779 -14.215  1.00  0.00
ATOM   4540  H1  WAT  1492      -3.502 -14.104 -14.497  1.00  0.00
ATOM   4541  H2  WAT  1492      -4.980 -14.370 -14.306  1.00  0.00
TER
ATOM   4542  O   WAT  1493       6.798 -13.315 -16.300  1.00  0.00
ATOM   4543  H1  WAT  1493       6.114 -12.645 -16.308  1.00  0.00
ATOM   4544  H2  WAT  1493       7.338 -13.117 -17.065  1.00  0.00
TER
ATOM   4545  O   WAT  1494       4.334 -11.471 -17.585  1.00  0.00
ATOM   4546  H1  WAT  1494       4.347 -11.875 -18.453  1.00  0.00
ATOM   4547  H2  WAT  1494       3.781 -10.696 -17.689  1.00  0.00
TER
ATOM   4548  O   WAT  1495       3.733 -16.568 -16.257  1.00  0.00
ATOM   4549  H1  WAT  1495       4.149 -16.782 -17.091  1.00  0.00
ATOM   4550  H2  WAT  1495       4.456 -16.311 -15.686  1.00  0.00
TER
ATOM   4551  O   WAT  1496       7.679 -18.169 -16.165  1.00  0.00
ATOM   4552  H1  WAT  1496       6.851 -18.100 -16.640  1.00  0.00
ATOM   4553  H2  WAT  1496       8.274 -17.584 -16.634  1.00  0.00
TER
ATOM   4554  O   WAT  1497       4.643 -21.382 -15.220  1.00  0.00
ATOM   4555  H1  WAT  1497       4.230 -20.557 -14.966  1.00  0.00
ATOM   4556  H2  WAT  1497       3.911 -21.968 -15.412  1.00  0.00
TER
ATOM   4557  O   WAT  1498      -2.756 -14.909 -18.194  1.00  0.00
ATOM   4558  H1  WAT  1498      -3.053 -15.515 -18.873  1.00  0.00
ATOM   4559  H2  WAT  1498      -1.806 -14.872 -18.305  1.00  0.00
TER
ATOM   4560  O   WAT  1499      -4.511 -21.822 -16.578  1.00  0.00
ATOM   4561  H1  WAT  1499      -3.959 -21.712 -17.353  1.00  0.00
ATOM   4562  H2  WAT  1499      -3.997 -21.448 -15.862  1.00  0.00
TER
ATOM   4563  O   WAT  1500       5.333 -11.336 -14.532  1.00  0.00
ATOM   4564  H1  WAT  1500       4.856 -10.529 -14.724  1.00  0.00
ATOM   4565  H2  WAT  1500       4.649 -11.988 -14.379  1.00  0.00
TER
ATOM   4566  O   WAT  1501      -3.664 -15.171 -11.543  1.00  0.00
ATOM   4567  H1  WAT  1501      -4.561 -14.947 -11.296  1.00  0.00
ATOM   4568  H2  WAT  1501      -3.639 -15.048 -12.492  1.00  0.00
TER
ATOM   4569  O   WAT  1502      -4.837 -18.300 -12.967  1.00  0.00
ATOM   4570  H1  WAT  1502      -4.976 -17.428 -12.599  1.00  0.00
ATOM   4571  H2  WAT  1502      -5.719 -18.643 -13.113  1.00  0.00
TER
ATOM   4572  O   WAT  1503      -3.039 -12.358 -10.759  1.00  0.00
ATOM   4573  H1  WAT  1503      -3.067 -11.953 -11.626  1.00  0.00
ATOM   4574  H2  WAT  1503      -3.202 -13.287 -10.922  1.00  0.00
TER
ATOM   4575  O   WAT  1504       8.913 -11.575  -9.462  1.00  0.00
ATOM   4576  H1  WAT  1504       9.389 -11.097  -8.784  1.00  0.00
ATOM   4577  H2  WAT  1504       9.534 -11.643 -10.188  1.00  0.00
TER
ATOM   4578  O   WAT  1505      -8.885 -16.530 -17.050  1.00  0.00
ATOM   4579  H1  WAT  1505      -8.807 -16.395 -17.995  1.00  0.00
ATOM   4580  H2  WAT  1505      -8.271 -17.239 -16.857  1.00  0.00
TER
ATOM   4581  O   WAT  1506       8.316 -14.384 -12.302  1.00  0.00
ATOM   4582  H1  WAT  1506       8.442 -14.623 -13.221  1.00  0.00
ATOM   4583  H2  WAT  1506       8.358 -15.215 -11.830  1.00  0.00
TER
ATOM   4584  O   WAT  1507       2.178 -10.681 -13.733  1.00  0.00
ATOM   4585  H1  WAT  1507       2.692 -10.770 -12.931  1.00  0.00
ATOM   4586  H2  WAT  1507       1.335 -10.335 -13.440  1.00  0.00
TER
ATOM   4587  O   WAT  1508      -8.829 -15.489 -14.511  1.00  0.00
ATOM   4588  H1  WAT  1508      -8.666 -15.958 -15.329  1.00  0.00
ATOM   4589  H2  WAT  1508      -8.364 -15.996 -13.846  1.00  0.00
TER
ATOM   4590  O   WAT  1509       2.325 -20.770 -10.642  1.00  0.00
ATOM   4591  H1  WAT  1509       2.651 -21.604 -10.981  1.00  0.00
ATOM   4592  H2  WAT  1509       3.113 -20.247 -10.494  1.00  0.00
TER
ATOM   4593  O   WAT  1510      -1.826 -20.336 -11.081  1.00  0.00
ATOM   4594  H1  WAT  1510      -1.921 -21.277 -11.231  1.00  0.00
ATOM   4595  H2  WAT  1510      -0.982 -20.115 -11.476  1.00  0.00
TER
ATOM   4596  O   WAT  1511       2.156 -20.002 -17.022  1.00  0.00
ATOM   4597  H1  WAT  1511       1.424 -19.493 -16.673  1.00  0.00
ATOM   4598  H2  WAT  1511       1.759 -20.819 -17.323  1.00  0.00
TER
ATOM   4599  O   WAT  1512      -7.255 -16.114 -12.351  1.00  0.00
ATOM   4600  H1  WAT  1512      -7.639 -16.754 -11.753  1.00  0.00
ATOM   4601  H2  WAT  1512      -6.944 -15.410 -11.782  1.00  0.00
TER
ATOM   4602  O   WAT  1513      -1.105 -19.266 -16.870  1.00  0.00
ATOM   4603  H1  WAT  1513      -0.738 -19.740 -16.124  1.00  0.00
ATOM   4604  H2  WAT  1513      -1.295 -18.392 -16.530  1.00  0.00
TER
ATOM   4605  O   WAT  1514      -3.315 -20.225 -14.552  1.00  0.00
ATOM   4606  H1  WAT  1514      -3.620 -19.346 -14.327  1.00  0.00
ATOM   4607  H2  WAT  1514      -2.361 -20.165 -14.516  1.00  0.00
TER
ATOM   4608  O   WAT  1515       5.972 -17.022 -18.163  1.00  0.00
ATOM   4609  H1  WAT  1515       6.692 -16.527 -18.553  1.00  0.00
ATOM   4610  H2  WAT  1515       5.770 -17.701 -18.807  1.00  0.00
TER
ATOM   4611  O   WAT  1516       1.354 -16.952 -12.276  1.00  0.00
ATOM   4612  H1  WAT  1516       1.287 -17.872 -12.530  1.00  0.00
ATOM   4613  H2  WAT  1516       0.724 -16.854 -11.561  1.00  0.00
TER
ATOM   4614  O   WAT  1517      -4.743 -16.351 -20.317  1.00  0.00
ATOM   4615  H1  WAT  1517      -4.226 -17.154 -20.372  1.00  0.00
ATOM   4616  H2  WAT  1517      -5.195 -16.413 -19.476  1.00  0.00
TER
ATOM   4617  O   WAT  1518      -7.259 -19.385 -13.405  1.00  0.00
ATOM   4618  H1  WAT  1518      -7.617 -18.719 -12.817  1.00  0.00
ATOM   4619  H2  WAT  1518      -7.553 -20.216 -13.034  1.00  0.00
TER
ATOM   4620  O   WAT  1519      -4.058 -18.926 -10.521  1.00  0.00
ATOM   4621  H1  WAT  1519      -4.358 -18.781 -11.418  1.00  0.00
ATOM   4622  H2  WAT  1519      -3.286 -19.486 -10.614  1.00  0.00
TER
ATOM   4623  O   WAT  1520       1.285 -14.129 -12.525  1.00  0.00
ATOM   4624  H1  WAT  1520       1.300 -15.061 -12.743  1.00  0.00
ATOM   4625  H2  WAT  1520       0.578 -14.043 -11.886  1.00  0.00
TER
ATOM   4626  O   WAT  1521       7.496 -17.489 -13.178  1.00  0.00
ATOM   4627  H1  WAT  1521       6.771 -16.896 -13.376  1.00  0.00
ATOM   4628  H2  WAT  1521       8.024 -17.496 -13.977  1.00  0.00
TER
ATOM   4629  O   WAT  1522       3.026 -15.763 -19.680  1.00  0.00
ATOM   4630  H1  WAT  1522       3.379 -16.360 -20.340  1.00  0.00
ATOM   4631  H2  WAT  1522       2.143 -16.088 -19.509  1.00  0.00
TER
ATOM   4632  O   WAT  1523       0.719 -12.488 -15.431  1.00  0.00
ATOM   4633  H1  WAT  1523       1.363 -12.282 -14.754  1.00  0.00
ATOM   4634  H2  WAT  1523       1.082 -13.249 -15.884  1.00  0.00
TER
ATOM   4635  O   WAT  1524       1.992 -14.484 -16.714  1.00  0.00
ATOM   4636  H1  WAT  1524       2.634 -15.185 -16.600  1.00  0.00
ATOM   4637  H2  WAT  1524       2.517 -13.705 -16.894  1.00  0.00
TER
ATOM   4638  O   WAT  1525       3.766 -13.685 -13.510  1.00  0.00
ATOM   4639  H1  WAT  1525       4.101 -13.098 -12.832  1.00  0.00
ATOM   4640  H2  WAT  1525       2.846 -13.816 -13.280  1.00  0.00
TER
ATOM   4641  O   WAT  1526      -8.397 -11.907 -11.741  1.00  0.00
ATOM   4642  H1  WAT  1526      -8.288 -12.848 -11.881  1.00  0.00
ATOM   4643  H2  WAT  1526      -9.049 -11.642 -12.390  1.00  0.00
TER
ATOM   4644  O   WAT  1527      -0.406 -13.636 -10.341  1.00  0.00
ATOM   4645  H1  WAT  1527      -0.726 -14.355  -9.797  1.00  0.00
ATOM   4646  H2  WAT  1527      -1.080 -12.960 -10.268  1.00  0.00
TER
ATOM   4647  O   WAT  1528      -0.230 -20.749 -14.754  1.00  0.00
ATOM   4648  H1  WAT  1528       0.269 -20.275 -14.088  1.00  0.00
ATOM   4649  H2  WAT  1528      -0.088 -21.673 -14.547  1.00  0.00
TER
ATOM   4650  O   WAT  1529       7.271 -12.118 -18.789  1.00  0.00
ATOM   4651  H1  WAT  1529       7.396 -11.295 -18.317  1.00  0.00
ATOM   4652  H2  WAT  1529       8.138 -12.329 -19.137  1.00  0.00
TER
ATOM   4653  O   WAT  1530      -5.257 -10.025 -19.118  1.00  0.00
ATOM   4654  H1  WAT  1530      -4.521 -10.574 -18.847  1.00  0.00
ATOM   4655  H2  WAT  1530      -4.873  -9.160 -19.257  1.00  0.00
TER
ATOM   4656  O   WAT  1531      -6.251 -10.841  -9.929  1.00  0.00
ATOM   4657  H1  WAT  1531      -5.450 -10.519  -9.515  1.00  0.00
ATOM   4658  H2  WAT  1531      -6.766 -11.201  -9.207  1.00  0.00
TER
ATOM   4659  O   WAT  1532       2.585 -14.733  -9.981  1.00  0.00
ATOM   4660  H1  WAT  1532       1.979 -14.709 -10.722  1.00  0.00
ATOM   4661  H2  WAT  1532       2.281 -15.464  -9.445  1.00  0.00
TER
ATOM   4662  O   WAT  1533       4.016 -11.005 -11.371  1.00  0.00
ATOM   4663  H1  WAT  1533       4.968 -11.089 -11.420  1.00  0.00
ATOM   4664  H2  WAT  1533       3.868 -10.340 -10.697  1.00  0.00
TER
ATOM   4665  O   WAT  1534      -8.531 -18.353 -10.985  1.00  0.00
ATOM   4666  H1  WAT  1534      -8.027 -18.932 -10.414  1.00  0.00
ATOM   4667  H2  WAT  1534      -9.270 -18.069 -10.448  1.00  0.00
TER
ATOM   4668  O   WAT  1535      -1.477 -16.946 -11.452  1.00  0.00
ATOM   4669  H1  WAT  1535      -2.243 -16.378 -11.536  1.00  0.00
ATOM   4670  H2  WAT  1535      -1.296 -17.238 -12.345  1.00  0.00
TER
ATOM   4671  O   WAT  1536       5.665 -15.216 -10.894  1.00  0.00
ATOM   4672  H1  WAT  1536       6.406 -14.878 -11.398  1.00  0.00
ATOM   4673  H2  WAT  1536       4.902 -15.046 -11.447  1.00  0.00
TER
ATOM   4674  O   WAT  1537      -6.499 -20.210 -10.090  1.00  0.00
ATOM   4675  H1  WAT  1537      -6.458 -20.509  -9.182  1.00  0.00
ATOM   4676  H2  WAT  1537      -5.644 -19.809 -10.250  1.00  0.00
TER
ATOM   4677  O   WAT  1538      -4.558 -21.631 -12.123  1.00  0.00
ATOM   4678  H1  WAT  1538      -5.089 -22.122 -12.751  1.00  0.00
ATOM   4679  H2  WAT  1538      -3.889 -21.203 -12.657  1.00  0.00
TER
ATOM   4680  O   WAT  1539       4.340 -17.164 -12.359  1.00  0.00
ATOM   4681  H1  WAT  1539       4.754 -17.010 -11.510  1.00  0.00
ATOM   4682  H2  WAT  1539       3.405 -17.039 -12.196  1.00  0.00
TER
ATOM   4683  O   WAT  1540       4.812 -19.824 -10.355  1.00  0.00
ATOM   4684  H1  WAT  1540       5.394 -20.579 -10.443  1.00  0.00
ATOM   4685  H2  WAT  1540       4.988 -19.294 -11.132  1.00  0.00
TER
ATOM   4686  O   WAT  1541      -0.899 -17.212 -14.389  1.00  0.00
ATOM   4687  H1  WAT  1541      -0.480 -16.369 -14.562  1.00  0.00
ATOM   4688  H2  WAT  1541      -1.818 -17.075 -14.619  1.00  0.00
TER
ATOM   4689  O   WAT  1542       1.437 -19.480 -13.005  1.00  0.00
ATOM   4690  H1  WAT  1542       1.557 -20.076 -12.266  1.00  0.00
ATOM   4691  H2  WAT  1542       2.297 -19.443 -13.425  1.00  0.00
TER
ATOM   4692  O   WAT  1543       3.776 -18.927 -14.429  1.00  0.00
ATOM   4693  H1  WAT  1543       3.250 -18.402 -15.033  1.00  0.00
ATOM   4694  H2  WAT  1543       4.119 -18.294 -13.798  1.00  0.00
TER
ATOM   4695  O   WAT  1544      -3.048 -10.907 -13.273  1.00  0.00
ATOM   4696  H1  WAT  1544      -3.586 -10.182 -13.593  1.00  0.00
ATOM   4697  H2  WAT  1544      -2.795 -11.384 -14.064  1.00  0.00
TER
ATOM   4698  O   WAT  1545      -0.192  -9.672 -13.015  1.00  0.00
ATOM   4699  H1  WAT  1545      -0.266  -8.768 -12.708  1.00  0.00
ATOM   4700  H2  WAT  1545      -1.094  -9.990 -13.043  1.00  0.00
TER
ATOM   4701  O   WAT  1546      -8.789 -12.344 -19.711  1.00  0.00
ATOM   4702  H1  WAT  1546      -8.459 -13.212 -19.944  1.00  0.00
ATOM   4703  H2  WAT  1546      -8.360 -12.138 -18.881  1.00  0.00
TER
ATOM   4704  O   WAT  1547      -8.300 -11.477 -16.973  1.00  0.00
ATOM   4705  H1  WAT  1547      -8.737 -11.297 -16.141  1.00  0.00
ATOM   4706  H2  WAT  1547      -7.732 -10.720 -17.115  1.00  0.00
TER
ATOM   4707  O   WAT  1548       7.336 -11.975 -12.686  1.00  0.00
ATOM   4708  H1  WAT  1548       6.736 -11.916 -13.429  1.00  0.00
ATOM   4709  H2  WAT  1548       7.465 -12.915 -12.556  1.00  0.00
TER
ATOM   4710  O   WAT  1549       9.038 -16.634 -20.001  1.00  0.00
ATOM   4711  H1  WAT  1549       9.409 -17.417 -20.407  1.00  0.00
ATOM   4712  H2  WAT  1549       9.678 -15.945 -20.179  1.00  0.00
TER
ATOM   4713  O   WAT  1550       6.021 -15.250 -14.588  1.00  0.00
ATOM   4714  H1  WAT  1550       5.207 -14.820 -14.325  1.00  0.00
ATOM   4715  H2  WAT  1550       6.429 -14.638 -15.201  1.00  0.00
TER
ATOM   4716  O   WAT  1551      -7.430 -18.580 -16.074  1.00  0.00
ATOM   4717  H1  WAT  1551      -7.063 -18.667 -15.194  1.00  0.00
ATOM   4718  H2  WAT  1551      -7.999 -19.343 -16.173  1.00  0.00
TER
ATOM   4719  O   WAT  1552       7.370 -20.111 -13.061  1.00  0.00
ATOM   4720  H1  WAT  1552       7.139 -20.340 -13.961  1.00  0.00
ATOM   4721  H2  WAT  1552       7.631 -19.191 -13.106  1.00  0.00
TER
ATOM   4722  O   WAT  1553      -7.879 -21.669 -12.168  1.00  0.00
ATOM   4723  H1  WAT  1553      -8.773 -21.702 -11.829  1.00  0.00
ATOM   4724  H2  WAT  1553      -7.339 -21.470 -11.403  1.00  0.00
TER
ATOM   4725  O   WAT  1554       7.255 -21.033 -19.394  1.00  0.00
ATOM   4726  H1  WAT  1554       7.779 -21.527 -20.025  1.00  0.00
ATOM   4727  H2  WAT  1554       7.841 -20.898 -18.649  1.00  0.00
TER
ATOM   4728  O   WAT  1555       7.434 -20.949 -15.872  1.00  0.00
ATOM   4729  H1  WAT  1555       6.485 -20.982 -15.758  1.00  0.00
ATOM   4730  H2  WAT  1555       7.616 -20.039 -16.107  1.00  0.00
TER
ATOM   4731  O   WAT  1556      -6.015 -14.067 -10.912  1.00  0.00
ATOM   4732  H1  WAT  1556      -6.058 -14.437 -10.031  1.00  0.00
ATOM   4733  H2  WAT  1556      -5.884 -13.129 -10.772  1.00  0.00
TER
ATOM   4734  O   WAT  1557      -2.314 -12.511 -15.311  1.00  0.00
ATOM   4735  H1  WAT  1557      -2.555 -12.243 -16.198  1.00  0.00
ATOM   4736  H2  WAT  1557      -1.374 -12.340 -15.256  1.00  0.00
TER
ATOM   4737  O   WAT  1558       8.946 -10.491 -14.510  1.00  0.00
ATOM   4738  H1  WAT  1558       8.452 -10.094 -15.227  1.00  0.00
ATOM   4739  H2  WAT  1558       8.337 -11.116 -14.116  1.00  0.00
TER
ATOM   4740  O   WAT  1559      -6.176 -11.120 -13.792  1.00  0.00
ATOM   4741  H1  WAT  1559      -6.770 -11.252 -13.053  1.00  0.00
ATOM   4742  H2  WAT  1559      -6.184 -11.956 -14.258  1.00  0.00
TER
ATOM   4743  O   WAT  1560       6.630  -9.849 -17.231  1.00  0.00
ATOM   4744  H1  WAT  1560       6.170  -9.097 -17.606  1.00  0.00
ATOM   4745  H2  WAT  1560       6.001 -10.568 -17.290  1.00  0.00
TER
ATOM   4746  O   WAT  1561      -6.545 -13.754 -14.841  1.00  0.00
ATOM   4747  H1  WAT  1561      -7.272 -14.374 -14.909  1.00  0.00
ATOM   4748  H2  WAT  1561      -6.484 -13.360 -15.712  1.00  0.00
TER
ATOM   4749  O   WAT  1562      -2.940 -11.540 -18.056  1.00  0.00
ATOM   4750  H1  WAT  1562      -2.424 -12.151 -18.582  1.00  0.00
ATOM   4751  H2  WAT  1562      -2.291 -11.037 -17.565  1.00  0.00
TER
ATOM   4752  O   WAT  1563      -0.201 -10.649 -17.230  1.00  0.00
ATOM   4753  H1  WAT  1563       0.087 -10.904 -18.106  1.00  0.00
ATOM   4754  H2  WAT  1563       0.311 -11.201 -16.639  1.00  0.00
TER
ATOM   4755  O   WAT  1564      -0.134  -9.728  -9.863  1.00  0.00
ATOM   4756  H1  WAT  1564       0.793  -9.963  -9.819  1.00  0.00
ATOM   4757  H2  WAT  1564      -0.149  -8.900 -10.344  1.00  0.00
TER
ATOM   4758  O   WAT  1565       6.434 -10.501 -10.039  1.00  0.00
ATOM   4759  H1  WAT  1565       7.227 -10.996 -10.246  1.00  0.00
ATOM   4760  H2  WAT  1565       6.727  -9.822  -9.431  1.00  0.00
TER
ATOM   4761  O   WAT  1566     -16.214  17.920  17.166  1.00  0.00
ATOM   4762  H1  WAT  1566     -16.295  17.006  16.895  1.00  0.00
ATOM   4763  H2  WAT  1566     -16.628  18.417  16.460  1.00  0.00
TER
ATOM   4764  O   WAT  1567     -18.083  19.698  19.047  1.00  0.00
ATOM   4765  H1  WAT  1567     -18.858  19.218  19.337  1.00  0.00
ATOM   4766  H2  WAT  1567     -17.431  19.019  18.873  1.00  0.00
TER
ATOM   4767  O   WAT  1568     -17.611  15.181  19.281  1.00  0.00
ATOM   4768  H1  WAT  1568     -17.235  14.308  19.168  1.00  0.00
ATOM   4769  H2  WAT  1568     -17.709  15.517  18.390  1.00  0.00
TER
ATOM   4770  O   WAT  1569     -13.829  12.676  16.214  1.00  0.00
ATOM   4771  H1  WAT  1569     -13.008  12.186  16.256  1.00  0.00
ATOM   4772  H2  WAT  1569     -13.795  13.266  16.967  1.00  0.00
TER
ATOM   4773  O   WAT  1570     -16.969  21.274  14.840  1.00  0.00
ATOM   4774  H1  WAT  1570     -17.587  21.739  14.277  1.00  0.00
ATOM   4775  H2  WAT  1570     -16.457  21.967  15.257  1.00  0.00
TER
ATOM   4776  O   WAT  1571     -13.593  14.616  18.986  1.00  0.00
ATOM   4777  H1  WAT  1571     -14.297  14.904  19.567  1.00  0.00
ATOM   4778  H2  WAT  1571     -13.231  15.426  18.626  1.00  0.00
TER
ATOM   4779  O   WAT  1572     -10.524  14.061  19.377  1.00  0.00
ATOM   4780  H1  WAT  1572     -11.471  14.095  19.509  1.00  0.00
ATOM   4781  H2  WAT  1572     -10.199  14.875  19.762  1.00  0.00
TER
ATOM   4782  O   WAT  1573     -17.604  18.426  14.409  1.00  0.00
ATOM   4783  H1  WAT  1573     -18.531  18.360  14.638  1.00  0.00
ATOM   4784  H2  WAT  1573     -17.451  19.364  14.294  1.00  0.00
TER
ATOM   4785  O   WAT  1574     -17.617  14.698  11.406  1.00  0.00
ATOM   4786  H1  WAT  1574     -18.557  14.859  11.491  1.00  0.00
ATOM   4787  H2  WAT  1574     -17.299  15.416  10.859  1.00  0.00
TER
ATOM   4788  O   WAT  1575     -13.574  19.988  14.912  1.00  0.00
ATOM   4789  H1  WAT  1575     -14.193  19.650  14.265  1.00  0.00
ATOM   4790  H2  WAT  1575     -13.592  19.344  15.620  1.00  0.00
TER
ATOM   4791  O   WAT  1576     -15.398  19.227  11.920  1.00  0.00
ATOM   4792  H1  WAT  1576     -14.958  18.389  11.774  1.00  0.00
ATOM   4793  H2  WAT  1576     -14.685  19.860  12.006  1.00  0.00
TER
ATOM   4794  O   WAT  1577     -11.816  10.481  10.234  1.00  0.00
ATOM   4795  H1  WAT  1577     -12.129  10.574  11.134  1.00  0.00
ATOM   4796  H2  WAT  1577     -11.055  11.059  10.184  1.00  0.00
TER
ATOM   4797  O   WAT  1578     -15.810  16.320  14.401  1.00  0.00
ATOM   4798  H1  WAT  1578     -16.409  17.044  14.217  1.00  0.00
ATOM   4799  H2  WAT  1578     -15.262  16.258  13.619  1.00  0.00
TER
ATOM   4800  O   WAT  1579     -17.204  14.957  16.431  1.00  0.00
ATOM   4801  H1  WAT  1579     -16.811  15.274  15.618  1.00  0.00
ATOM   4802  H2  WAT  1579     -16.842  14.078  16.546  1.00  0.00
TER
ATOM   4803  O   WAT  1580     -12.803  20.526  19.386  1.00  0.00
ATOM   4804  H1  WAT  1580     -12.083  21.022  18.996  1.00  0.00
ATOM   4805  H2  WAT  1580     -13.004  19.848  18.741  1.00  0.00
TER
ATOM   4806  O   WAT  1581     -17.342  11.920  13.529  1.00  0.00
ATOM   4807  H1  WAT  1581     -18.155  11.421  13.454  1.00  0.00
ATOM   4808  H2  WAT  1581     -17.535  12.760  13.113  1.00  0.00
TER
ATOM   4809  O   WAT  1582     -14.627  16.292  11.825  1.00  0.00
ATOM   4810  H1  WAT  1582     -13.739  16.604  11.650  1.00  0.00
ATOM   4811  H2  WAT  1582     -14.656  15.419  11.433  1.00  0.00
TER
ATOM   4812  O   WAT  1583     -12.355  17.603  11.293  1.00  0.00
ATOM   4813  H1  WAT  1583     -12.439  18.035  10.443  1.00  0.00
ATOM   4814  H2  WAT  1583     -11.636  18.063  11.726  1.00  0.00
TER
ATOM   4815  O   WAT  1584     -15.748  21.786  17.869  1.00  0.00
ATOM   4816  H1  WAT  1584     -15.396  21.189  17.209  1.00  0.00
ATOM   4817  H2  WAT  1584     -16.632  21.460  18.039  1.00  0.00
TER
ATOM   4818  O   WAT  1585     -13.355  21.266  12.220  1.00  0.00
ATOM   4819  H1  WAT  1585     -13.643  21.728  13.008  1.00  0.00
ATOM   4820  H2  WAT  1585     -12.560  20.806  12.489  1.00  0.00
TER
ATOM   4821  O   WAT  1586     -12.598  13.101  13.380  1.00  0.00
ATOM   4822  H1  WAT  1586     -13.227  13.206  12.666  1.00  0.00
ATOM   4823  H2  WAT  1586     -13.093  13.321  14.169  1.00  0.00
TER
ATOM   4824  O   WAT  1587     -16.598  12.105  16.235  1.00  0.00
ATOM   4825  H1  WAT  1587     -16.722  12.123  15.286  1.00  0.00
ATOM   4826  H2  WAT  1587     -15.650  12.153  16.355  1.00  0.00
TER
ATOM   4827  O   WAT  1588     -13.505  18.260  17.084  1.00  0.00
ATOM   4828  H1  WAT  1588     -14.446  18.275  17.259  1.00  0.00
ATOM   4829  H2  WAT  1588     -13.191  17.473  17.530  1.00  0.00
TER
ATOM   4830  O   WAT  1589     -17.163  20.979  10.722  1.00  0.00
ATOM   4831  H1  WAT  1589     -17.712  21.426  11.366  1.00  0.00
ATOM   4832  H2  WAT  1589     -16.541  20.474  11.246  1.00  0.00
TER
ATOM   4833  O   WAT  1590     -18.983  18.962   9.866  1.00  0.00
ATOM   4834  H1  WAT  1590     -18.462  18.247   9.500  1.00  0.00
ATOM   4835  H2  WAT  1590     -18.336  19.600  10.166  1.00  0.00
TER
ATOM   4836  O   WAT  1591     -15.121  10.822  12.093  1.00  0.00
ATOM   4837  H1  WAT  1591     -14.840   9.979  12.449  1.00  0.00
ATOM   4838  H2  WAT  1591     -15.894  11.054  12.607  1.00  0.00
TER
ATOM   4839  O   WAT  1592     -10.743  20.060  12.704  1.00  0.00
ATOM   4840  H1  WAT  1592      -9.981  20.630  12.810  1.00  0.00
ATOM   4841  H2  WAT  1592     -10.727  19.493  13.474  1.00  0.00
TER
ATOM   4842  O   WAT  1593      -9.737  20.915  17.548  1.00  0.00
ATOM   4843  H1  WAT  1593      -9.366  20.132  17.141  1.00  0.00
ATOM   4844  H2  WAT  1593      -9.096  21.604  17.369  1.00  0.00
TER
ATOM   4845  O   WAT  1594     -10.691  20.353   9.861  1.00  0.00
ATOM   4846  H1  WAT  1594     -10.416  21.261   9.733  1.00  0.00
ATOM   4847  H2  WAT  1594     -10.880  20.290  10.797  1.00  0.00
TER
ATOM   4848  O   WAT  1595     -14.293  13.378  11.156  1.00  0.00
ATOM   4849  H1  WAT  1595     -13.875  13.191  10.316  1.00  0.00
ATOM   4850  H2  WAT  1595     -14.600  12.526  11.466  1.00  0.00
TER
ATOM   4851  O   WAT  1596     -10.794  18.290  14.854  1.00  0.00
ATOM   4852  H1  WAT  1596     -11.170  17.523  14.422  1.00  0.00
ATOM   4853  H2  WAT  1596     -11.524  18.672  15.341  1.00  0.00
TER
ATOM   4854  O   WAT  1597     -11.519  16.516  18.154  1.00  0.00
ATOM   4855  H1  WAT  1597     -10.995  16.022  17.523  1.00  0.00
ATOM   4856  H2  WAT  1597     -10.933  16.651  18.899  1.00  0.00
TER
ATOM   4857  O   WAT  1598     -12.029  15.773  14.094  1.00  0.00
ATOM   4858  H1  WAT  1598     -11.533  15.540  14.879  1.00  0.00
ATOM   4859  H2  WAT  1598     -12.227  14.934  13.677  1.00  0.00
TER
ATOM   4860  O   WAT  1599     -10.600  14.409  16.627  1.00  0.00
ATOM   4861  H1  WAT  1599     -10.710  14.255  17.566  1.00  0.00
ATOM   4862  H2  WAT  1599      -9.840  13.881  16.385  1.00  0.00
TER
ATOM   4863  O   WAT  1600      -9.711  12.240   9.868  1.00  0.00
ATOM   4864  H1  WAT  1600      -8.786  12.108   9.660  1.00  0.00
ATOM   4865  H2  WAT  1600      -9.734  12.319  10.822  1.00  0.00
TER
ATOM   4866  O   WAT  1601      -9.637  13.011  12.494  1.00  0.00
ATOM   4867  H1  WAT  1601     -10.432  12.946  13.023  1.00  0.00
ATOM   4868  H2  WAT  1601      -9.433  13.946  12.482  1.00  0.00
TER
ATOM   4869  O   WAT  1602     -13.205  11.341  18.944  1.00  0.00
ATOM   4870  H1  WAT  1602     -12.765  11.285  18.096  1.00  0.00
ATOM   4871  H2  WAT  1602     -13.475  12.257  19.015  1.00  0.00
TER
ATOM   4872  O   WAT  1603     -11.342  10.972  16.955  1.00  0.00
ATOM   4873  H1  WAT  1603     -11.403  10.029  16.808  1.00  0.00
ATOM   4874  H2  WAT  1603     -10.562  11.080  17.500  1.00  0.00
TER
ATOM   4875  O   WAT  1604     -15.370   9.722  17.649  1.00  0.00
ATOM   4876  H1  WAT  1604     -14.767  10.294  18.124  1.00  0.00
ATOM   4877  H2  WAT  1604     -16.110  10.285  17.426  1.00  0.00
TER
ATOM   4878  O   WAT  1605     -12.226  10.124  12.923  1.00  0.00
ATOM   4879  H1  WAT  1605     -12.031  11.022  13.189  1.00  0.00
ATOM   4880  H2  WAT  1605     -13.013   9.892  13.416  1.00  0.00
TER
ATOM   4881  O   WAT  1606     -16.214  17.920  -1.608  1.00  0.00
ATOM   4882  H1  WAT  1606     -16.295  17.006  -1.879  1.00  0.00
ATOM   4883  H2  WAT  1606     -16.628  18.417  -2.314  1.00  0.00
TER
ATOM   4884  O   WAT  1607     -18.083  19.698   0.273  1.00  0.00
ATOM   4885  H1  WAT  1607     -18.858  19.218   0.562  1.00  0.00
ATOM   4886  H2  WAT  1607     -17.431  19.019   0.098  1.00  0.00
TER
ATOM   4887  O   WAT  1608     -17.611  15.181   0.506  1.00  0.00
ATOM   4888  H1  WAT  1608     -17.235  14.308   0.394  1.00  0.00
ATOM   4889  H2  WAT  1608     -17.709  15.517  -0.384  1.00  0.00
TER
ATOM   4890  O   WAT  1609     -13.829  12.676  -2.561  1.00  0.00
ATOM   4891  H1  WAT  1609     -13.008  12.186  -2.518  1.00  0.00
ATOM   4892  H2  WAT  1609     -13.795  13.266  -1.808  1.00  0.00
TER
ATOM   4893  O   WAT  1610      -9.539  14.693   4.004  1.00  0.00
ATOM   4894  H1  WAT  1610     -10.244  15.081   3.485  1.00  0.00
ATOM   4895  H2  WAT  1610      -9.273  15.388   4.606  1.00  0.00
TER
ATOM   4896  O   WAT  1611     -16.969  21.274  -3.934  1.00  0.00
ATOM   4897  H1  WAT  1611     -17.587  21.739  -4.498  1.00  0.00
ATOM   4898  H2  WAT  1611     -16.457  21.967  -3.517  1.00  0.00
TER
ATOM   4899  O   WAT  1612     -13.593  14.616   0.212  1.00  0.00
ATOM   4900  H1  WAT  1612     -14.297  14.904   0.792  1.00  0.00
ATOM   4901  H2  WAT  1612     -13.231  15.426  -0.148  1.00  0.00
TER
ATOM   4902  O   WAT  1613     -10.524  14.061   0.603  1.00  0.00
ATOM   4903  H1  WAT  1613     -11.471  14.095   0.735  1.00  0.00
ATOM   4904  H2  WAT  1613     -10.199  14.875   0.988  1.00  0.00
TER
ATOM   4905  O   WAT  1614     -15.042  20.981   2.518  1.00  0.00
ATOM   4906  H1  WAT  1614     -14.625  20.767   1.683  1.00  0.00
ATOM   4907  H2  WAT  1614     -14.318  21.238   3.088  1.00  0.00
TER
ATOM   4908  O   WAT  1615     -17.604  18.426  -4.365  1.00  0.00
ATOM   4909  H1  WAT  1615     -18.531  18.360  -4.137  1.00  0.00
ATOM   4910  H2  WAT  1615     -17.451  19.364  -4.480  1.00  0.00
TER
ATOM   4911  O   WAT  1616     -17.617  14.698  -7.369  1.00  0.00
ATOM   4912  H1  WAT  1616     -18.557  14.859  -7.283  1.00  0.00
ATOM   4913  H2  WAT  1616     -17.299  15.416  -7.915  1.00  0.00
TER
ATOM   4914  O   WAT  1617     -11.096  19.380   2.609  1.00  0.00
ATOM   4915  H1  WAT  1617     -11.924  19.449   2.134  1.00  0.00
ATOM   4916  H2  WAT  1617     -10.501  19.965   2.141  1.00  0.00
TER
ATOM   4917  O   WAT  1618     -13.574  19.988  -3.862  1.00  0.00
ATOM   4918  H1  WAT  1618     -14.193  19.650  -4.509  1.00  0.00
ATOM   4919  H2  WAT  1618     -13.592  19.344  -3.154  1.00  0.00
TER
ATOM   4920  O   WAT  1619     -14.131  16.167   3.555  1.00  0.00
ATOM   4921  H1  WAT  1619     -14.544  16.992   3.809  1.00  0.00
ATOM   4922  H2  WAT  1619     -14.864  15.581   3.362  1.00  0.00
TER
ATOM   4923  O   WAT  1620     -15.398  19.227  -6.855  1.00  0.00
ATOM   4924  H1  WAT  1620     -14.958  18.389  -7.001  1.00  0.00
ATOM   4925  H2  WAT  1620     -14.685  19.860  -6.768  1.00  0.00
TER
ATOM   4926  O   WAT  1621     -11.816  10.481  -8.541  1.00  0.00
ATOM   4927  H1  WAT  1621     -12.129  10.574  -7.641  1.00  0.00
ATOM   4928  H2  WAT  1621     -11.055  11.059  -8.591  1.00  0.00
TER
ATOM   4929  O   WAT  1622     -10.606  15.218   7.437  1.00  0.00
ATOM   4930  H1  WAT  1622     -11.221  15.726   6.908  1.00  0.00
ATOM   4931  H2  WAT  1622     -10.926  14.318   7.379  1.00  0.00
TER
ATOM   4932  O   WAT  1623     -18.544  14.057   4.903  1.00  0.00
ATOM   4933  H1  WAT  1623     -19.006  14.266   5.715  1.00  0.00
ATOM   4934  H2  WAT  1623     -18.947  13.243   4.600  1.00  0.00
TER
ATOM   4935  O   WAT  1624     -13.544  15.278   6.033  1.00  0.00
ATOM   4936  H1  WAT  1624     -14.395  14.979   6.354  1.00  0.00
ATOM   4937  H2  WAT  1624     -13.704  15.523   5.121  1.00  0.00
TER
ATOM   4938  O   WAT  1625     -16.449  16.778   8.133  1.00  0.00
ATOM   4939  H1  WAT  1625     -16.124  15.945   7.793  1.00  0.00
ATOM   4940  H2  WAT  1625     -15.661  17.301   8.280  1.00  0.00
TER
ATOM   4941  O   WAT  1626     -15.810  16.320  -4.373  1.00  0.00
ATOM   4942  H1  WAT  1626     -16.409  17.044  -4.557  1.00  0.00
ATOM   4943  H2  WAT  1626     -15.262  16.258  -5.156  1.00  0.00
TER
ATOM   4944  O   WAT  1627     -17.204  14.957  -2.343  1.00  0.00
ATOM   4945  H1  WAT  1627     -16.811  15.274  -3.156  1.00  0.00
ATOM   4946  H2  WAT  1627     -16.842  14.078  -2.228  1.00  0.00
TER
ATOM   4947  O   WAT  1628     -18.894  13.707   8.917  1.00  0.00
ATOM   4948  H1  WAT  1628     -19.585  13.515   9.551  1.00  0.00
ATOM   4949  H2  WAT  1628     -18.151  13.991   9.449  1.00  0.00
TER
ATOM   4950  O   WAT  1629     -16.618  17.547   1.752  1.00  0.00
ATOM   4951  H1  WAT  1629     -17.350  18.056   2.101  1.00  0.00
ATOM   4952  H2  WAT  1629     -17.016  16.730   1.451  1.00  0.00
TER
ATOM   4953  O   WAT  1630     -16.156  13.001   1.164  1.00  0.00
ATOM   4954  H1  WAT  1630     -16.138  13.451   2.009  1.00  0.00
ATOM   4955  H2  WAT  1630     -16.404  12.101   1.378  1.00  0.00
TER
ATOM   4956  O   WAT  1631     -12.728  10.414   7.003  1.00  0.00
ATOM   4957  H1  WAT  1631     -12.404   9.683   7.529  1.00  0.00
ATOM   4958  H2  WAT  1631     -12.693  10.095   6.101  1.00  0.00
TER
ATOM   4959  O   WAT  1632     -12.803  20.526   0.612  1.00  0.00
ATOM   4960  H1  WAT  1632     -12.083  21.022   0.221  1.00  0.00
ATOM   4961  H2  WAT  1632     -13.004  19.848  -0.033  1.00  0.00
TER
ATOM   4962  O   WAT  1633     -17.342  11.920  -5.245  1.00  0.00
ATOM   4963  H1  WAT  1633     -18.155  11.421  -5.321  1.00  0.00
ATOM   4964  H2  WAT  1633     -17.535  12.760  -5.662  1.00  0.00
TER
ATOM   4965  O   WAT  1634     -17.421  20.597   6.499  1.00  0.00
ATOM   4966  H1  WAT  1634     -17.487  19.677   6.244  1.00  0.00
ATOM   4967  H2  WAT  1634     -18.050  20.695   7.213  1.00  0.00
TER
ATOM   4968  O   WAT  1635     -14.627  16.292  -6.949  1.00  0.00
ATOM   4969  H1  WAT  1635     -13.739  16.604  -7.124  1.00  0.00
ATOM   4970  H2  WAT  1635     -14.656  15.419  -7.341  1.00  0.00
TER
ATOM   4971  O   WAT  1636     -12.355  17.603  -7.481  1.00  0.00
ATOM   4972  H1  WAT  1636     -12.439  18.035  -8.331  1.00  0.00
ATOM   4973  H2  WAT  1636     -11.636  18.063  -7.048  1.00  0.00
TER
ATOM   4974  O   WAT  1637     -11.278  20.060   5.596  1.00  0.00
ATOM   4975  H1  WAT  1637     -12.003  20.653   5.399  1.00  0.00
ATOM   4976  H2  WAT  1637     -10.750  20.052   4.797  1.00  0.00
TER
ATOM   4977  O   WAT  1638     -15.748  21.786  -0.906  1.00  0.00
ATOM   4978  H1  WAT  1638     -15.396  21.189  -1.566  1.00  0.00
ATOM   4979  H2  WAT  1638     -16.632  21.460  -0.735  1.00  0.00
TER
ATOM   4980  O   WAT  1639     -13.355  21.266  -6.554  1.00  0.00
ATOM   4981  H1  WAT  1639     -13.643  21.728  -5.766  1.00  0.00
ATOM   4982  H2  WAT  1639     -12.560  20.806  -6.285  1.00  0.00
TER
ATOM   4983  O   WAT  1640     -15.965  14.145   3.797  1.00  0.00
ATOM   4984  H1  WAT  1640     -15.596  13.325   4.125  1.00  0.00
ATOM   4985  H2  WAT  1640     -16.825  14.206   4.212  1.00  0.00
TER
ATOM   4986  O   WAT  1641     -12.598  13.101  -5.394  1.00  0.00
ATOM   4987  H1  WAT  1641     -13.227  13.206  -6.109  1.00  0.00
ATOM   4988  H2  WAT  1641     -13.093  13.321  -4.605  1.00  0.00
TER
ATOM   4989  O   WAT  1642     -19.004  16.799   4.021  1.00  0.00
ATOM   4990  H1  WAT  1642     -18.506  17.274   4.686  1.00  0.00
ATOM   4991  H2  WAT  1642     -18.862  15.876   4.228  1.00  0.00
TER
ATOM   4992  O   WAT  1643     -16.598  12.105  -2.539  1.00  0.00
ATOM   4993  H1  WAT  1643     -16.722  12.123  -3.488  1.00  0.00
ATOM   4994  H2  WAT  1643     -15.650  12.153  -2.419  1.00  0.00
TER
ATOM   4995  O   WAT  1644     -11.798  13.016   4.864  1.00  0.00
ATOM   4996  H1  WAT  1644     -12.300  13.757   5.203  1.00  0.00
ATOM   4997  H2  WAT  1644     -10.982  13.405   4.547  1.00  0.00
TER
ATOM   4998  O   WAT  1645     -13.505  18.260  -1.690  1.00  0.00
ATOM   4999  H1  WAT  1645     -14.446  18.275  -1.516  1.00  0.00
ATOM   5000  H2  WAT  1645     -13.191  17.473  -1.244  1.00  0.00
TER
ATOM   5001  O   WAT  1646     -17.163  20.979  -8.052  1.00  0.00
ATOM   5002  H1  WAT  1646     -17.712  21.426  -7.408  1.00  0.00
ATOM   5003  H2  WAT  1646     -16.541  20.474  -7.528  1.00  0.00
TER
ATOM   5004  O   WAT  1647     -18.983  18.962  -8.908  1.00  0.00
ATOM   5005  H1  WAT  1647     -18.462  18.247  -9.274  1.00  0.00
ATOM   5006  H2  WAT  1647     -18.336  19.600  -8.608  1.00  0.00
TER
ATOM   5007  O   WAT  1648     -14.435  20.385   6.416  1.00  0.00
ATOM   5008  H1  WAT  1648     -14.021  20.539   7.265  1.00  0.00
ATOM   5009  H2  WAT  1648     -15.370  20.510   6.578  1.00  0.00
TER
ATOM   5010  O   WAT  1649     -13.963  17.724   8.419  1.00  0.00
ATOM   5011  H1  WAT  1649     -13.381  16.969   8.331  1.00  0.00
ATOM   5012  H2  WAT  1649     -13.786  18.255   7.643  1.00  0.00
TER
ATOM   5013  O   WAT  1650     -17.337  18.068   5.769  1.00  0.00
ATOM   5014  H1  WAT  1650     -17.217  17.472   6.508  1.00  0.00
ATOM   5015  H2  WAT  1650     -16.478  18.105   5.349  1.00  0.00
TER
ATOM   5016  O   WAT  1651     -14.998  18.622   4.345  1.00  0.00
ATOM   5017  H1  WAT  1651     -15.525  19.146   3.742  1.00  0.00
ATOM   5018  H2  WAT  1651     -14.655  19.255   4.976  1.00  0.00
TER
ATOM   5019  O   WAT  1652     -15.751  14.227   7.260  1.00  0.00
ATOM   5020  H1  WAT  1652     -16.439  13.565   7.195  1.00  0.00
ATOM   5021  H2  WAT  1652     -15.030  13.781   7.705  1.00  0.00
TER
ATOM   5022  O   WAT  1653     -15.121  10.822  -6.681  1.00  0.00
ATOM   5023  H1  WAT  1653     -14.840   9.979  -6.325  1.00  0.00
ATOM   5024  H2  WAT  1653     -15.894  11.054  -6.167  1.00  0.00
TER
ATOM   5025  O   WAT  1654     -10.743  20.060  -6.071  1.00  0.00
ATOM   5026  H1  WAT  1654      -9.981  20.630  -5.965  1.00  0.00
ATOM   5027  H2  WAT  1654     -10.727  19.493  -5.300  1.00  0.00
TER
ATOM   5028  O   WAT  1655      -9.737  20.915  -1.227  1.00  0.00
ATOM   5029  H1  WAT  1655      -9.366  20.132  -1.633  1.00  0.00
ATOM   5030  H2  WAT  1655      -9.096  21.604  -1.405  1.00  0.00
TER
ATOM   5031  O   WAT  1656     -10.691  20.353  -8.914  1.00  0.00
ATOM   5032  H1  WAT  1656     -10.416  21.261  -9.042  1.00  0.00
ATOM   5033  H2  WAT  1656     -10.880  20.290  -7.977  1.00  0.00
TER
ATOM   5034  O   WAT  1657     -14.293  13.378  -7.618  1.00  0.00
ATOM   5035  H1  WAT  1657     -13.875  13.191  -8.459  1.00  0.00
ATOM   5036  H2  WAT  1657     -14.600  12.526  -7.308  1.00  0.00
TER
ATOM   5037  O   WAT  1658     -10.794  18.290  -3.921  1.00  0.00
ATOM   5038  H1  WAT  1658     -11.170  17.523  -4.352  1.00  0.00
ATOM   5039  H2  WAT  1658     -11.524  18.672  -3.433  1.00  0.00
TER
ATOM   5040  O   WAT  1659     -11.404  17.437   5.713  1.00  0.00
ATOM   5041  H1  WAT  1659     -11.636  17.209   4.813  1.00  0.00
ATOM   5042  H2  WAT  1659     -11.144  18.357   5.668  1.00  0.00
TER
ATOM   5043  O   WAT  1660     -12.965  12.663   8.491  1.00  0.00
ATOM   5044  H1  WAT  1660     -12.088  12.671   8.875  1.00  0.00
ATOM   5045  H2  WAT  1660     -12.953  11.926   7.881  1.00  0.00
TER
ATOM   5046  O   WAT  1661     -11.519  16.516  -0.620  1.00  0.00
ATOM   5047  H1  WAT  1661     -10.995  16.022  -1.251  1.00  0.00
ATOM   5048  H2  WAT  1661     -10.933  16.651   0.125  1.00  0.00
TER
ATOM   5049  O   WAT  1662     -11.340  16.600   2.902  1.00  0.00
ATOM   5050  H1  WAT  1662     -12.290  16.566   3.017  1.00  0.00
ATOM   5051  H2  WAT  1662     -11.159  17.510   2.667  1.00  0.00
TER
ATOM   5052  O   WAT  1663     -12.029  15.773  -4.681  1.00  0.00
ATOM   5053  H1  WAT  1663     -11.533  15.540  -3.896  1.00  0.00
ATOM   5054  H2  WAT  1663     -12.227  14.934  -5.097  1.00  0.00
TER
ATOM   5055  O   WAT  1664     -10.600  14.409  -2.147  1.00  0.00
ATOM   5056  H1  WAT  1664     -10.710  14.255  -1.209  1.00  0.00
ATOM   5057  H2  WAT  1664      -9.840  13.881  -2.389  1.00  0.00
TER
ATOM   5058  O   WAT  1665     -12.254  10.349   4.311  1.00  0.00
ATOM   5059  H1  WAT  1665     -11.617  10.962   4.677  1.00  0.00
ATOM   5060  H2  WAT  1665     -12.106  10.385   3.366  1.00  0.00
TER
ATOM   5061  O   WAT  1666      -9.711  12.240  -8.906  1.00  0.00
ATOM   5062  H1  WAT  1666      -8.786  12.108  -9.114  1.00  0.00
ATOM   5063  H2  WAT  1666      -9.734  12.319  -7.953  1.00  0.00
TER
ATOM   5064  O   WAT  1667      -9.637  13.011  -6.281  1.00  0.00
ATOM   5065  H1  WAT  1667     -10.432  12.946  -5.751  1.00  0.00
ATOM   5066  H2  WAT  1667      -9.433  13.946  -6.292  1.00  0.00
TER
ATOM   5067  O   WAT  1668     -18.883  11.501   7.219  1.00  0.00
ATOM   5068  H1  WAT  1668     -18.944  12.094   7.968  1.00  0.00
ATOM   5069  H2  WAT  1668     -17.943  11.394   7.074  1.00  0.00
TER
ATOM   5070  O   WAT  1669     -16.246  11.158   6.858  1.00  0.00
ATOM   5071  H1  WAT  1669     -15.632  11.476   6.196  1.00  0.00
ATOM   5072  H2  WAT  1669     -15.701  10.673   7.478  1.00  0.00
TER
ATOM   5073  O   WAT  1670     -15.505   9.722   3.185  1.00  0.00
ATOM   5074  H1  WAT  1670     -16.379  10.055   2.982  1.00  0.00
ATOM   5075  H2  WAT  1670     -15.614   9.249   4.010  1.00  0.00
TER
ATOM   5076  O   WAT  1671     -14.598  11.929   4.569  1.00  0.00
ATOM   5077  H1  WAT  1671     -14.927  11.114   4.189  1.00  0.00
ATOM   5078  H2  WAT  1671     -13.650  11.886   4.446  1.00  0.00
TER
ATOM   5079  O   WAT  1672     -17.758  10.639   2.124  1.00  0.00
ATOM   5080  H1  WAT  1672     -18.540  11.113   2.404  1.00  0.00
ATOM   5081  H2  WAT  1672     -18.051   9.734   2.016  1.00  0.00
TER
ATOM   5082  O   WAT  1673     -13.205  11.341   0.169  1.00  0.00
ATOM   5083  H1  WAT  1673     -12.765  11.285  -0.679  1.00  0.00
ATOM   5084  H2  WAT  1673     -13.475  12.257   0.240  1.00  0.00
TER
ATOM   5085  O   WAT  1674     -11.342  10.972  -1.820  1.00  0.00
ATOM   5086  H1  WAT  1674     -11.403  10.029  -1.967  1.00  0.00
ATOM   5087  H2  WAT  1674     -10.562  11.080  -1.274  1.00  0.00
TER
ATOM   5088  O   WAT  1675     -15.370   9.722  -1.126  1.00  0.00
ATOM   5089  H1  WAT  1675     -14.767  10.294  -0.651  1.00  0.00
ATOM   5090  H2  WAT  1675     -16.110  10.285  -1.348  1.00  0.00
TER
ATOM   5091  O   WAT  1676     -12.226  10.124  -5.852  1.00  0.00
ATOM   5092  H1  WAT  1676     -12.031  11.022  -5.585  1.00  0.00
ATOM   5093  H2  WAT  1676     -13.013   9.892  -5.358  1.00  0.00
TER
ATOM   5094  O   WAT  1677     -15.120   9.901   9.254  1.00  0.00
ATOM   5095  H1  WAT  1677     -15.234  10.220  10.149  1.00  0.00
ATOM   5096  H2  WAT  1677     -14.303  10.302   8.958  1.00  0.00
TER
ATOM   5097  O   WAT  1678     -18.083  19.698 -18.502  1.00  0.00
ATOM   5098  H1  WAT  1678     -18.858  19.218 -18.212  1.00  0.00
ATOM   5099  H2  WAT  1678     -17.431  19.019 -18.676  1.00  0.00
TER
ATOM   5100  O   WAT  1679     -17.611  15.181 -18.268  1.00  0.00
ATOM   5101  H1  WAT  1679     -17.235  14.308 -18.381  1.00  0.00
ATOM   5102  H2  WAT  1679     -17.709  15.517 -19.159  1.00  0.00
TER
ATOM   5103  O   WAT  1680      -9.539  14.693 -14.771  1.00  0.00
ATOM   5104  H1  WAT  1680     -10.244  15.081 -15.289  1.00  0.00
ATOM   5105  H2  WAT  1680      -9.273  15.388 -14.169  1.00  0.00
TER
ATOM   5106  O   WAT  1681     -13.593  14.616 -18.562  1.00  0.00
ATOM   5107  H1  WAT  1681     -14.297  14.904 -17.982  1.00  0.00
ATOM   5108  H2  WAT  1681     -13.231  15.426 -18.922  1.00  0.00
TER
ATOM   5109  O   WAT  1682     -10.524  14.061 -18.171  1.00  0.00
ATOM   5110  H1  WAT  1682     -11.471  14.095 -18.040  1.00  0.00
ATOM   5111  H2  WAT  1682     -10.199  14.875 -17.786  1.00  0.00
TER
ATOM   5112  O   WAT  1683     -15.042  20.981 -16.257  1.00  0.00
ATOM   5113  H1  WAT  1683     -14.625  20.767 -17.091  1.00  0.00
ATOM   5114  H2  WAT  1683     -14.318  21.238 -15.686  1.00  0.00
TER
ATOM   5115  O   WAT  1684     -11.096  19.380 -16.165  1.00  0.00
ATOM   5116  H1  WAT  1684     -11.924  19.449 -16.640  1.00  0.00
ATOM   5117  H2  WAT  1684     -10.501  19.965 -16.634  1.00  0.00
TER
ATOM   5118  O   WAT  1685     -14.131  16.167 -15.220  1.00  0.00
ATOM   5119  H1  WAT  1685     -14.544  16.992 -14.966  1.00  0.00
ATOM   5120  H2  WAT  1685     -14.864  15.581 -15.412  1.00  0.00
TER
ATOM   5121  O   WAT  1686     -10.606  15.218 -11.337  1.00  0.00
ATOM   5122  H1  WAT  1686     -11.221  15.726 -11.866  1.00  0.00
ATOM   5123  H2  WAT  1686     -10.926  14.318 -11.395  1.00  0.00
TER
ATOM   5124  O   WAT  1687     -18.544  14.057 -13.871  1.00  0.00
ATOM   5125  H1  WAT  1687     -19.006  14.266 -13.059  1.00  0.00
ATOM   5126  H2  WAT  1687     -18.947  13.243 -14.174  1.00  0.00
TER
ATOM   5127  O   WAT  1688     -13.544  15.278 -12.742  1.00  0.00
ATOM   5128  H1  WAT  1688     -14.395  14.979 -12.421  1.00  0.00
ATOM   5129  H2  WAT  1688     -13.704  15.523 -13.653  1.00  0.00
TER
ATOM   5130  O   WAT  1689     -16.449  16.778 -10.642  1.00  0.00
ATOM   5131  H1  WAT  1689     -16.124  15.945 -10.981  1.00  0.00
ATOM   5132  H2  WAT  1689     -15.661  17.301 -10.494  1.00  0.00
TER
ATOM   5133  O   WAT  1690     -18.894  13.707  -9.858  1.00  0.00
ATOM   5134  H1  WAT  1690     -19.585  13.515  -9.223  1.00  0.00
ATOM   5135  H2  WAT  1690     -18.151  13.991  -9.325  1.00  0.00
TER
ATOM   5136  O   WAT  1691     -16.618  17.547 -17.022  1.00  0.00
ATOM   5137  H1  WAT  1691     -17.350  18.056 -16.673  1.00  0.00
ATOM   5138  H2  WAT  1691     -17.016  16.730 -17.323  1.00  0.00
TER
ATOM   5139  O   WAT  1692     -16.156  13.001 -17.610  1.00  0.00
ATOM   5140  H1  WAT  1692     -16.138  13.451 -16.766  1.00  0.00
ATOM   5141  H2  WAT  1692     -16.404  12.101 -17.397  1.00  0.00
TER
ATOM   5142  O   WAT  1693     -12.728  10.414 -11.771  1.00  0.00
ATOM   5143  H1  WAT  1693     -12.404   9.683 -11.245  1.00  0.00
ATOM   5144  H2  WAT  1693     -12.693  10.095 -12.673  1.00  0.00
TER
ATOM   5145  O   WAT  1694     -12.803  20.526 -18.163  1.00  0.00
ATOM   5146  H1  WAT  1694     -12.083  21.022 -18.553  1.00  0.00
ATOM   5147  H2  WAT  1694     -13.004  19.848 -18.807  1.00  0.00
TER
ATOM   5148  O   WAT  1695     -17.421  20.597 -12.276  1.00  0.00
ATOM   5149  H1  WAT  1695     -17.487  19.677 -12.530  1.00  0.00
ATOM   5150  H2  WAT  1695     -18.050  20.695 -11.561  1.00  0.00
TER
ATOM   5151  O   WAT  1696     -11.278  20.060 -13.178  1.00  0.00
ATOM   5152  H1  WAT  1696     -12.003  20.653 -13.376  1.00  0.00
ATOM   5153  H2  WAT  1696     -10.750  20.052 -13.977  1.00  0.00
TER
ATOM   5154  O   WAT  1697     -15.748  21.786 -19.680  1.00  0.00
ATOM   5155  H1  WAT  1697     -15.396  21.189 -20.340  1.00  0.00
ATOM   5156  H2  WAT  1697     -16.632  21.460 -19.509  1.00  0.00
TER
ATOM   5157  O   WAT  1698     -15.965  14.145 -14.977  1.00  0.00
ATOM   5158  H1  WAT  1698     -15.596  13.325 -14.650  1.00  0.00
ATOM   5159  H2  WAT  1698     -16.825  14.206 -14.562  1.00  0.00
TER
ATOM   5160  O   WAT  1699     -19.004  16.799 -14.754  1.00  0.00
ATOM   5161  H1  WAT  1699     -18.506  17.274 -14.088  1.00  0.00
ATOM   5162  H2  WAT  1699     -18.862  15.876 -14.547  1.00  0.00
TER
ATOM   5163  O   WAT  1700     -11.798  13.016 -13.911  1.00  0.00
ATOM   5164  H1  WAT  1700     -12.300  13.757 -13.571  1.00  0.00
ATOM   5165  H2  WAT  1700     -10.982  13.405 -14.227  1.00  0.00
TER
ATOM   5166  O   WAT  1701     -14.435  20.385 -12.359  1.00  0.00
ATOM   5167  H1  WAT  1701     -14.021  20.539 -11.510  1.00  0.00
ATOM   5168  H2  WAT  1701     -15.370  20.510 -12.196  1.00  0.00
TER
ATOM   5169  O   WAT  1702     -13.963  17.724 -10.355  1.00  0.00
ATOM   5170  H1  WAT  1702     -13.381  16.969 -10.443  1.00  0.00
ATOM   5171  H2  WAT  1702     -13.786  18.255 -11.132  1.00  0.00
TER
ATOM   5172  O   WAT  1703     -17.337  18.068 -13.005  1.00  0.00
ATOM   5173  H1  WAT  1703     -17.217  17.472 -12.266  1.00  0.00
ATOM   5174  H2  WAT  1703     -16.478  18.105 -13.425  1.00  0.00
TER
ATOM   5175  O   WAT  1704     -14.998  18.622 -14.429  1.00  0.00
ATOM   5176  H1  WAT  1704     -15.525  19.146 -15.033  1.00  0.00
ATOM   5177  H2  WAT  1704     -14.655  19.255 -13.798  1.00  0.00
TER
ATOM   5178  O   WAT  1705     -15.751  14.227 -11.515  1.00  0.00
ATOM   5179  H1  WAT  1705     -16.439  13.565 -11.580  1.00  0.00
ATOM   5180  H2  WAT  1705     -15.030  13.781 -11.070  1.00  0.00
TER
ATOM   5181  O   WAT  1706      -9.737  20.915 -20.001  1.00  0.00
ATOM   5182  H1  WAT  1706      -9.366  20.132 -20.407  1.00  0.00
ATOM   5183  H2  WAT  1706      -9.096  21.604 -20.179  1.00  0.00
TER
ATOM   5184  O   WAT  1707     -11.404  17.437 -13.061  1.00  0.00
ATOM   5185  H1  WAT  1707     -11.636  17.209 -13.961  1.00  0.00
ATOM   5186  H2  WAT  1707     -11.144  18.357 -13.106  1.00  0.00
TER
ATOM   5187  O   WAT  1708     -12.965  12.663 -10.283  1.00  0.00
ATOM   5188  H1  WAT  1708     -12.088  12.671  -9.900  1.00  0.00
ATOM   5189  H2  WAT  1708     -12.953  11.926 -10.894  1.00  0.00
TER
ATOM   5190  O   WAT  1709     -11.519  16.516 -19.394  1.00  0.00
ATOM   5191  H1  WAT  1709     -10.995  16.022 -20.025  1.00  0.00
ATOM   5192  H2  WAT  1709     -10.933  16.651 -18.649  1.00  0.00
TER
ATOM   5193  O   WAT  1710     -11.340  16.600 -15.872  1.00  0.00
ATOM   5194  H1  WAT  1710     -12.290  16.566 -15.758  1.00  0.00
ATOM   5195  H2  WAT  1710     -11.159  17.510 -16.107  1.00  0.00
TER
ATOM   5196  O   WAT  1711     -12.254  10.349 -14.463  1.00  0.00
ATOM   5197  H1  WAT  1711     -11.617  10.962 -14.097  1.00  0.00
ATOM   5198  H2  WAT  1711     -12.106  10.385 -15.408  1.00  0.00
TER
ATOM   5199  O   WAT  1712     -18.883  11.501 -11.555  1.00  0.00
ATOM   5200  H1  WAT  1712     -18.944  12.094 -10.806  1.00  0.00
ATOM   5201  H2  WAT  1712     -17.943  11.394 -11.700  1.00  0.00
TER
ATOM   5202  O   WAT  1713     -16.246  11.158 -11.916  1.00  0.00
ATOM   5203  H1  WAT  1713     -15.632  11.476 -12.578  1.00  0.00
ATOM   5204  H2  WAT  1713     -15.701  10.673 -11.297  1.00  0.00
TER
ATOM   5205  O   WAT  1714     -15.505   9.722 -15.589  1.00  0.00
ATOM   5206  H1  WAT  1714     -16.379  10.055 -15.792  1.00  0.00
ATOM   5207  H2  WAT  1714     -15.614   9.249 -14.764  1.00  0.00
TER
ATOM   5208  O   WAT  1715     -14.598  11.929 -14.205  1.00  0.00
ATOM   5209  H1  WAT  1715     -14.927  11.114 -14.585  1.00  0.00
ATOM   5210  H2  WAT  1715     -13.650  11.886 -14.328  1.00  0.00
TER
ATOM   5211  O   WAT  1716     -17.758  10.639 -16.650  1.00  0.00
ATOM   5212  H1  WAT  1716     -18.540  11.113 -16.370  1.00  0.00
ATOM   5213  H2  WAT  1716     -18.051   9.734 -16.759  1.00  0.00
TER
ATOM   5214  O   WAT  1717     -13.205  11.341 -18.605  1.00  0.00
ATOM   5215  H1  WAT  1717     -12.765  11.285 -19.453  1.00  0.00
ATOM   5216  H2  WAT  1717     -13.475  12.257 -18.534  1.00  0.00
TER
ATOM   5217  O   WAT  1718     -15.370   9.722 -19.900  1.00  0.00
ATOM   5218  H1  WAT  1718     -14.767  10.294 -19.425  1.00  0.00
ATOM   5219  H2  WAT  1718     -16.110  10.285 -20.123  1.00  0.00
TER
ATOM   5220  O   WAT  1719     -15.120   9.901  -9.521  1.00  0.00
ATOM   5221  H1  WAT  1719     -15.234  10.220  -8.625  1.00  0.00
ATOM   5222  H2  WAT  1719     -14.303  10.302  -9.817  1.00  0.00
TER
ATOM   5223  O   WAT  1720     -16.214  -0.854  17.166  1.00  0.00
ATOM   5224  H1  WAT  1720     -16.295  -1.769  16.895  1.00  0.00
ATOM   5225  H2  WAT  1720     -16.628  -0.357  16.460  1.00  0.00
TER
ATOM   5226  O   WAT  1721     -18.083   0.924  19.047  1.00  0.00
ATOM   5227  H1  WAT  1721     -18.858   0.444  19.337  1.00  0.00
ATOM   5228  H2  WAT  1721     -17.431   0.244  18.873  1.00  0.00
TER
ATOM   5229  O   WAT  1722     -14.062   5.330  17.827  1.00  0.00
ATOM   5230  H1  WAT  1722     -14.524   4.559  18.156  1.00  0.00
ATOM   5231  H2  WAT  1722     -13.249   5.356  18.332  1.00  0.00
TER
ATOM   5232  O   WAT  1723     -17.835   7.616  17.447  1.00  0.00
ATOM   5233  H1  WAT  1723     -18.454   8.071  16.877  1.00  0.00
ATOM   5234  H2  WAT  1723     -16.980   7.771  17.046  1.00  0.00
TER
ATOM   5235  O   WAT  1724     -18.642   3.600  19.054  1.00  0.00
ATOM   5236  H1  WAT  1724     -18.711   2.659  18.893  1.00  0.00
ATOM   5237  H2  WAT  1724     -17.880   3.690  19.626  1.00  0.00
TER
ATOM   5238  O   WAT  1725     -17.611  -3.593  19.281  1.00  0.00
ATOM   5239  H1  WAT  1725     -17.235  -4.466  19.168  1.00  0.00
ATOM   5240  H2  WAT  1725     -17.709  -3.258  18.390  1.00  0.00
TER
ATOM   5241  O   WAT  1726     -13.829  -6.098  16.214  1.00  0.00
ATOM   5242  H1  WAT  1726     -13.008  -6.589  16.256  1.00  0.00
ATOM   5243  H2  WAT  1726     -13.795  -5.509  16.967  1.00  0.00
TER
ATOM   5244  O   WAT  1727     -16.969   2.500  14.840  1.00  0.00
ATOM   5245  H1  WAT  1727     -17.587   2.965  14.277  1.00  0.00
ATOM   5246  H2  WAT  1727     -16.457   3.192  15.257  1.00  0.00
TER
ATOM   5247  O   WAT  1728     -13.593  -4.158  18.986  1.00  0.00
ATOM   5248  H1  WAT  1728     -14.297  -3.870  19.567  1.00  0.00
ATOM   5249  H2  WAT  1728     -13.231  -3.348  18.626  1.00  0.00
TER
ATOM   5250  O   WAT  1729     -10.524  -4.713  19.377  1.00  0.00
ATOM   5251  H1  WAT  1729     -11.471  -4.679  19.509  1.00  0.00
ATOM   5252  H2  WAT  1729     -10.199  -3.899  19.762  1.00  0.00
TER
ATOM   5253  O   WAT  1730     -14.440   7.304  19.964  1.00  0.00
ATOM   5254  H1  WAT  1730     -14.428   6.900  19.096  1.00  0.00
ATOM   5255  H2  WAT  1730     -14.993   8.078  19.860  1.00  0.00
TER
ATOM   5256  O   WAT  1731     -13.146   4.025  15.053  1.00  0.00
ATOM   5257  H1  WAT  1731     -13.256   3.083  15.178  1.00  0.00
ATOM   5258  H2  WAT  1731     -13.149   4.387  15.939  1.00  0.00
TER
ATOM   5259  O   WAT  1732     -17.604  -0.348  14.409  1.00  0.00
ATOM   5260  H1  WAT  1732     -18.531  -0.415  14.638  1.00  0.00
ATOM   5261  H2  WAT  1732     -17.451   0.590  14.294  1.00  0.00
TER
ATOM   5262  O   WAT  1733     -17.617  -4.077  11.406  1.00  0.00
ATOM   5263  H1  WAT  1733     -18.557  -3.915  11.491  1.00  0.00
ATOM   5264  H2  WAT  1733     -17.299  -3.358  10.859  1.00  0.00
TER
ATOM   5265  O   WAT  1734     -13.574   1.214  14.912  1.00  0.00
ATOM   5266  H1  WAT  1734     -14.193   0.876  14.265  1.00  0.00
ATOM   5267  H2  WAT  1734     -13.592   0.570  15.620  1.00  0.00
TER
ATOM   5268  O   WAT  1735     -15.398   0.452  11.920  1.00  0.00
ATOM   5269  H1  WAT  1735     -14.958  -0.385  11.774  1.00  0.00
ATOM   5270  H2  WAT  1735     -14.685   1.085  12.006  1.00  0.00
TER
ATOM   5271  O   WAT  1736     -17.288   5.392  15.888  1.00  0.00
ATOM   5272  H1  WAT  1736     -16.848   6.134  15.473  1.00  0.00
ATOM   5273  H2  WAT  1736     -17.349   5.635  16.812  1.00  0.00
TER
ATOM   5274  O   WAT  1737     -11.816  -8.293  10.234  1.00  0.00
ATOM   5275  H1  WAT  1737     -12.129  -8.201  11.134  1.00  0.00
ATOM   5276  H2  WAT  1737     -11.055  -7.715  10.184  1.00  0.00
TER
ATOM   5277  O   WAT  1738     -14.621   8.379  13.244  1.00  0.00
ATOM   5278  H1  WAT  1738     -14.781   8.089  14.142  1.00  0.00
ATOM   5279  H2  WAT  1738     -14.786   7.603  12.709  1.00  0.00
TER
ATOM   5280  O   WAT  1739     -14.918   5.888  11.804  1.00  0.00
ATOM   5281  H1  WAT  1739     -15.612   5.885  11.144  1.00  0.00
ATOM   5282  H2  WAT  1739     -14.176   5.464  11.373  1.00  0.00
TER
ATOM   5283  O   WAT  1740     -15.353   7.514  15.879  1.00  0.00
ATOM   5284  H1  WAT  1740     -14.898   6.733  16.193  1.00  0.00
ATOM   5285  H2  WAT  1740     -15.014   8.225  16.423  1.00  0.00
TER
ATOM   5286  O   WAT  1741     -15.810  -2.454  14.401  1.00  0.00
ATOM   5287  H1  WAT  1741     -16.409  -1.731  14.217  1.00  0.00
ATOM   5288  H2  WAT  1741     -15.262  -2.516  13.619  1.00  0.00
TER
ATOM   5289  O   WAT  1742     -17.204  -3.818  16.431  1.00  0.00
ATOM   5290  H1  WAT  1742     -16.811  -3.501  15.618  1.00  0.00
ATOM   5291  H2  WAT  1742     -16.842  -4.697  16.546  1.00  0.00
TER
ATOM   5292  O   WAT  1743     -12.803   1.752  19.386  1.00  0.00
ATOM   5293  H1  WAT  1743     -12.083   2.247  18.996  1.00  0.00
ATOM   5294  H2  WAT  1743     -13.004   1.074  18.741  1.00  0.00
TER
ATOM   5295  O   WAT  1744     -17.342  -6.854  13.529  1.00  0.00
ATOM   5296  H1  WAT  1744     -18.155  -7.353  13.454  1.00  0.00
ATOM   5297  H2  WAT  1744     -17.535  -6.014  13.113  1.00  0.00
TER
ATOM   5298  O   WAT  1745     -14.627  -2.482  11.825  1.00  0.00
ATOM   5299  H1  WAT  1745     -13.739  -2.171  11.650  1.00  0.00
ATOM   5300  H2  WAT  1745     -14.656  -3.355  11.433  1.00  0.00
TER
ATOM   5301  O   WAT  1746     -18.631   3.690  12.504  1.00  0.00
ATOM   5302  H1  WAT  1746     -18.289   4.434  12.008  1.00  0.00
ATOM   5303  H2  WAT  1746     -19.460   4.003  12.867  1.00  0.00
TER
ATOM   5304  O   WAT  1747     -12.355  -1.171  11.293  1.00  0.00
ATOM   5305  H1  WAT  1747     -12.439  -0.740  10.443  1.00  0.00
ATOM   5306  H2  WAT  1747     -11.636  -0.711  11.726  1.00  0.00
TER
ATOM   5307  O   WAT  1748     -11.327   5.683  14.021  1.00  0.00
ATOM   5308  H1  WAT  1748     -11.969   5.029  14.296  1.00  0.00
ATOM   5309  H2  WAT  1748     -11.714   6.089  13.245  1.00  0.00
TER
ATOM   5310  O   WAT  1749     -15.748   3.012  17.869  1.00  0.00
ATOM   5311  H1  WAT  1749     -15.396   2.414  17.209  1.00  0.00
ATOM   5312  H2  WAT  1749     -16.632   2.686  18.039  1.00  0.00
TER
ATOM   5313  O   WAT  1750     -12.937   4.575  10.559  1.00  0.00
ATOM   5314  H1  WAT  1750     -13.163   3.858  11.152  1.00  0.00
ATOM   5315  H2  WAT  1750     -13.327   4.326   9.721  1.00  0.00
TER
ATOM   5316  O   WAT  1751     -13.355   2.492  12.220  1.00  0.00
ATOM   5317  H1  WAT  1751     -13.643   2.953  13.008  1.00  0.00
ATOM   5318  H2  WAT  1751     -12.560   2.032  12.489  1.00  0.00
TER
ATOM   5319  O   WAT  1752     -12.598  -5.673  13.380  1.00  0.00
ATOM   5320  H1  WAT  1752     -13.227  -5.569  12.666  1.00  0.00
ATOM   5321  H2  WAT  1752     -13.093  -5.453  14.169  1.00  0.00
TER
ATOM   5322  O   WAT  1753     -18.153   6.047  10.813  1.00  0.00
ATOM   5323  H1  WAT  1753     -18.051   5.844   9.884  1.00  0.00
ATOM   5324  H2  WAT  1753     -19.052   5.793  11.018  1.00  0.00
TER
ATOM   5325  O   WAT  1754     -16.598  -6.670  16.235  1.00  0.00
ATOM   5326  H1  WAT  1754     -16.722  -6.651  15.286  1.00  0.00
ATOM   5327  H2  WAT  1754     -15.650  -6.622  16.355  1.00  0.00
TER
ATOM   5328  O   WAT  1755     -13.505  -0.515  17.084  1.00  0.00
ATOM   5329  H1  WAT  1755     -14.446  -0.500  17.259  1.00  0.00
ATOM   5330  H2  WAT  1755     -13.191  -1.301  17.530  1.00  0.00
TER
ATOM   5331  O   WAT  1756     -11.503   6.656  18.759  1.00  0.00
ATOM   5332  H1  WAT  1756     -11.378   7.479  19.232  1.00  0.00
ATOM   5333  H2  WAT  1756     -10.636   6.445  18.412  1.00  0.00
TER
ATOM   5334  O   WAT  1757     -11.868   7.149  11.677  1.00  0.00
ATOM   5335  H1  WAT  1757     -12.154   6.736  10.863  1.00  0.00
ATOM   5336  H2  WAT  1757     -12.066   8.078  11.557  1.00  0.00
TER
ATOM   5337  O   WAT  1758     -17.163   2.205  10.722  1.00  0.00
ATOM   5338  H1  WAT  1758     -17.712   2.652  11.366  1.00  0.00
ATOM   5339  H2  WAT  1758     -16.541   1.700  11.246  1.00  0.00
TER
ATOM   5340  O   WAT  1759     -18.983   0.187   9.866  1.00  0.00
ATOM   5341  H1  WAT  1759     -18.462  -0.528   9.500  1.00  0.00
ATOM   5342  H2  WAT  1759     -18.336   0.826  10.166  1.00  0.00
TER
ATOM   5343  O   WAT  1760     -15.121  -7.952  12.093  1.00  0.00
ATOM   5344  H1  WAT  1760     -14.840  -8.795  12.449  1.00  0.00
ATOM   5345  H2  WAT  1760     -15.894  -7.720  12.607  1.00  0.00
TER
ATOM   5346  O   WAT  1761     -18.418   8.269  12.157  1.00  0.00
ATOM   5347  H1  WAT  1761     -17.523   8.607  12.178  1.00  0.00
ATOM   5348  H2  WAT  1761     -18.386   7.547  11.529  1.00  0.00
TER
ATOM   5349  O   WAT  1762     -10.198   4.541  10.200  1.00  0.00
ATOM   5350  H1  WAT  1762     -11.029   4.608  10.671  1.00  0.00
ATOM   5351  H2  WAT  1762     -10.021   5.431   9.897  1.00  0.00
TER
ATOM   5352  O   WAT  1763     -10.743   1.285  12.704  1.00  0.00
ATOM   5353  H1  WAT  1763      -9.981   1.855  12.810  1.00  0.00
ATOM   5354  H2  WAT  1763     -10.727   0.718  13.474  1.00  0.00
TER
ATOM   5355  O   WAT  1764      -9.737   2.141  17.548  1.00  0.00
ATOM   5356  H1  WAT  1764      -9.366   1.357  17.141  1.00  0.00
ATOM   5357  H2  WAT  1764      -9.096   2.829  17.369  1.00  0.00
TER
ATOM   5358  O   WAT  1765     -10.691   1.579   9.861  1.00  0.00
ATOM   5359  H1  WAT  1765     -10.416   2.487   9.733  1.00  0.00
ATOM   5360  H2  WAT  1765     -10.880   1.515  10.797  1.00  0.00
TER
ATOM   5361  O   WAT  1766     -14.293  -5.397  11.156  1.00  0.00
ATOM   5362  H1  WAT  1766     -13.875  -5.583  10.316  1.00  0.00
ATOM   5363  H2  WAT  1766     -14.600  -6.249  11.466  1.00  0.00
TER
ATOM   5364  O   WAT  1767     -10.794  -0.484  14.854  1.00  0.00
ATOM   5365  H1  WAT  1767     -11.170  -1.251  14.422  1.00  0.00
ATOM   5366  H2  WAT  1767     -11.524  -0.102  15.341  1.00  0.00
TER
ATOM   5367  O   WAT  1768     -11.519  -2.258  18.154  1.00  0.00
ATOM   5368  H1  WAT  1768     -10.995  -2.752  17.523  1.00  0.00
ATOM   5369  H2  WAT  1768     -10.933  -2.123  18.899  1.00  0.00
TER
ATOM   5370  O   WAT  1769     -12.029  -3.001  14.094  1.00  0.00
ATOM   5371  H1  WAT  1769     -11.533  -3.234  14.879  1.00  0.00
ATOM   5372  H2  WAT  1769     -12.227  -3.840  13.677  1.00  0.00
TER
ATOM   5373  O   WAT  1770     -10.600  -4.365  16.627  1.00  0.00
ATOM   5374  H1  WAT  1770     -10.710  -4.519  17.566  1.00  0.00
ATOM   5375  H2  WAT  1770      -9.840  -4.893  16.385  1.00  0.00
TER
ATOM   5376  O   WAT  1771      -9.711  -6.534   9.868  1.00  0.00
ATOM   5377  H1  WAT  1771      -8.786  -6.666   9.660  1.00  0.00
ATOM   5378  H2  WAT  1771      -9.734  -6.455  10.822  1.00  0.00
TER
ATOM   5379  O   WAT  1772      -9.637  -5.763  12.494  1.00  0.00
ATOM   5380  H1  WAT  1772     -10.432  -5.829  13.023  1.00  0.00
ATOM   5381  H2  WAT  1772      -9.433  -4.828  12.482  1.00  0.00
TER
ATOM   5382  O   WAT  1773     -12.696   8.276  16.488  1.00  0.00
ATOM   5383  H1  WAT  1773     -12.100   7.954  15.811  1.00  0.00
ATOM   5384  H2  WAT  1773     -12.438   7.803  17.279  1.00  0.00
TER
ATOM   5385  O   WAT  1774     -12.144   8.926  20.317  1.00  0.00
ATOM   5386  H1  WAT  1774     -12.604   9.677  19.943  1.00  0.00
ATOM   5387  H2  WAT  1774     -12.773   8.206  20.259  1.00  0.00
TER
ATOM   5388  O   WAT  1775     -13.205  -7.433  18.944  1.00  0.00
ATOM   5389  H1  WAT  1775     -12.765  -7.489  18.096  1.00  0.00
ATOM   5390  H2  WAT  1775     -13.475  -6.518  19.015  1.00  0.00
TER
ATOM   5391  O   WAT  1776     -11.342  -7.802  16.955  1.00  0.00
ATOM   5392  H1  WAT  1776     -11.403  -8.746  16.808  1.00  0.00
ATOM   5393  H2  WAT  1776     -10.562  -7.694  17.500  1.00  0.00
TER
ATOM   5394  O   WAT  1777     -15.370  -9.053  17.649  1.00  0.00
ATOM   5395  H1  WAT  1777     -14.767  -8.481  18.124  1.00  0.00
ATOM   5396  H2  WAT  1777     -16.110  -8.489  17.426  1.00  0.00
TER
ATOM   5397  O   WAT  1778     -12.226  -8.651  12.923  1.00  0.00
ATOM   5398  H1  WAT  1778     -12.031  -7.752  13.189  1.00  0.00
ATOM   5399  H2  WAT  1778     -13.013  -8.882  13.416  1.00  0.00
TER
ATOM   5400  O   WAT  1779     -10.674   8.589  14.683  1.00  0.00
ATOM   5401  H1  WAT  1779     -10.498   7.903  14.039  1.00  0.00
ATOM   5402  H2  WAT  1779     -11.371   9.114  14.291  1.00  0.00
TER
ATOM   5403  O   WAT  1780     -16.214  -0.854  -1.608  1.00  0.00
ATOM   5404  H1  WAT  1780     -16.295  -1.769  -1.879  1.00  0.00
ATOM   5405  H2  WAT  1780     -16.628  -0.357  -2.314  1.00  0.00
TER
ATOM   5406  O   WAT  1781     -18.083   0.924   0.273  1.00  0.00
ATOM   5407  H1  WAT  1781     -18.858   0.444   0.562  1.00  0.00
ATOM   5408  H2  WAT  1781     -17.431   0.244   0.098  1.00  0.00
TER
ATOM   5409  O   WAT  1782     -14.062   5.330  -0.948  1.00  0.00
ATOM   5410  H1  WAT  1782     -14.524   4.559  -0.619  1.00  0.00
ATOM   5411  H2  WAT  1782     -13.249   5.356  -0.442  1.00  0.00
TER
ATOM   5412  O   WAT  1783     -17.835   7.616  -1.327  1.00  0.00
ATOM   5413  H1  WAT  1783     -18.454   8.071  -1.898  1.00  0.00
ATOM   5414  H2  WAT  1783     -16.980   7.771  -1.728  1.00  0.00
TER
ATOM   5415  O   WAT  1784     -18.642   3.600   0.280  1.00  0.00
ATOM   5416  H1  WAT  1784     -18.711   2.659   0.118  1.00  0.00
ATOM   5417  H2  WAT  1784     -17.880   3.690   0.852  1.00  0.00
TER
ATOM   5418  O   WAT  1785     -17.611  -3.593   0.506  1.00  0.00
ATOM   5419  H1  WAT  1785     -17.235  -4.466   0.394  1.00  0.00
ATOM   5420  H2  WAT  1785     -17.709  -3.258  -0.384  1.00  0.00
TER
ATOM   5421  O   WAT  1786     -13.829  -6.098  -2.561  1.00  0.00
ATOM   5422  H1  WAT  1786     -13.008  -6.589  -2.518  1.00  0.00
ATOM   5423  H2  WAT  1786     -13.795  -5.509  -1.808  1.00  0.00
TER
ATOM   5424  O   WAT  1787      -9.539  -4.082   4.004  1.00  0.00
ATOM   5425  H1  WAT  1787     -10.244  -3.694   3.485  1.00  0.00
ATOM   5426  H2  WAT  1787      -9.273  -3.387   4.606  1.00  0.00
TER
ATOM   5427  O   WAT  1788     -16.969   2.500  -3.934  1.00  0.00
ATOM   5428  H1  WAT  1788     -17.587   2.965  -4.498  1.00  0.00
ATOM   5429  H2  WAT  1788     -16.457   3.192  -3.517  1.00  0.00
TER
ATOM   5430  O   WAT  1789     -13.593  -4.158   0.212  1.00  0.00
ATOM   5431  H1  WAT  1789     -14.297  -3.870   0.792  1.00  0.00
ATOM   5432  H2  WAT  1789     -13.231  -3.348  -0.148  1.00  0.00
TER
ATOM   5433  O   WAT  1790     -11.976   5.459   2.475  1.00  0.00
ATOM   5434  H1  WAT  1790     -12.660   6.129   2.466  1.00  0.00
ATOM   5435  H2  WAT  1790     -11.437   5.657   1.709  1.00  0.00
TER
ATOM   5436  O   WAT  1791     -10.524  -4.713   0.603  1.00  0.00
ATOM   5437  H1  WAT  1791     -11.471  -4.679   0.735  1.00  0.00
ATOM   5438  H2  WAT  1791     -10.199  -3.899   0.988  1.00  0.00
TER
ATOM   5439  O   WAT  1792     -14.440   7.304   1.189  1.00  0.00
ATOM   5440  H1  WAT  1792     -14.428   6.900   0.322  1.00  0.00
ATOM   5441  H2  WAT  1792     -14.993   8.078   1.085  1.00  0.00
TER
ATOM   5442  O   WAT  1793     -13.146   4.025  -3.722  1.00  0.00
ATOM   5443  H1  WAT  1793     -13.256   3.083  -3.597  1.00  0.00
ATOM   5444  H2  WAT  1793     -13.149   4.387  -2.835  1.00  0.00
TER
ATOM   5445  O   WAT  1794     -15.042   2.207   2.518  1.00  0.00
ATOM   5446  H1  WAT  1794     -14.625   1.993   1.683  1.00  0.00
ATOM   5447  H2  WAT  1794     -14.318   2.464   3.088  1.00  0.00
TER
ATOM   5448  O   WAT  1795     -17.604  -0.348  -4.365  1.00  0.00
ATOM   5449  H1  WAT  1795     -18.531  -0.415  -4.137  1.00  0.00
ATOM   5450  H2  WAT  1795     -17.451   0.590  -4.480  1.00  0.00
TER
ATOM   5451  O   WAT  1796     -17.617  -4.077  -7.369  1.00  0.00
ATOM   5452  H1  WAT  1796     -18.557  -3.915  -7.283  1.00  0.00
ATOM   5453  H2  WAT  1796     -17.299  -3.358  -7.915  1.00  0.00
TER
ATOM   5454  O   WAT  1797     -11.096   0.605   2.609  1.00  0.00
ATOM   5455  H1  WAT  1797     -11.924   0.675   2.134  1.00  0.00
ATOM   5456  H2  WAT  1797     -10.501   1.191   2.141  1.00  0.00
TER
ATOM   5457  O   WAT  1798     -13.574   1.214  -3.862  1.00  0.00
ATOM   5458  H1  WAT  1798     -14.193   0.876  -4.509  1.00  0.00
ATOM   5459  H2  WAT  1798     -13.592   0.570  -3.154  1.00  0.00
TER
ATOM   5460  O   WAT  1799     -14.131  -2.608   3.555  1.00  0.00
ATOM   5461  H1  WAT  1799     -14.544  -1.782   3.809  1.00  0.00
ATOM   5462  H2  WAT  1799     -14.864  -3.193   3.362  1.00  0.00
TER
ATOM   5463  O   WAT  1800     -13.441   7.438   4.243  1.00  0.00
ATOM   5464  H1  WAT  1800     -13.918   8.245   4.050  1.00  0.00
ATOM   5465  H2  WAT  1800     -14.125   6.786   4.395  1.00  0.00
TER
ATOM   5466  O   WAT  1801     -15.398   0.452  -6.855  1.00  0.00
ATOM   5467  H1  WAT  1801     -14.958  -0.385  -7.001  1.00  0.00
ATOM   5468  H2  WAT  1801     -14.685   1.085  -6.768  1.00  0.00
TER
ATOM   5469  O   WAT  1802     -17.288   5.392  -2.886  1.00  0.00
ATOM   5470  H1  WAT  1802     -16.848   6.134  -3.301  1.00  0.00
ATOM   5471  H2  WAT  1802     -17.349   5.635  -1.963  1.00  0.00
TER
ATOM   5472  O   WAT  1803     -11.816  -8.293  -8.541  1.00  0.00
ATOM   5473  H1  WAT  1803     -12.129  -8.201  -7.641  1.00  0.00
ATOM   5474  H2  WAT  1803     -11.055  -7.715  -8.591  1.00  0.00
TER
ATOM   5475  O   WAT  1804      -9.862   7.199   9.312  1.00  0.00
ATOM   5476  H1  WAT  1804      -9.386   7.678   9.991  1.00  0.00
ATOM   5477  H2  WAT  1804      -9.241   7.131   8.586  1.00  0.00
TER
ATOM   5478  O   WAT  1805     -10.458   4.391   6.472  1.00  0.00
ATOM   5479  H1  WAT  1805     -10.332   4.152   5.554  1.00  0.00
ATOM   5480  H2  WAT  1805     -10.416   3.559   6.944  1.00  0.00
TER
ATOM   5481  O   WAT  1806     -16.597   8.093   5.041  1.00  0.00
ATOM   5482  H1  WAT  1806     -16.082   8.004   5.844  1.00  0.00
ATOM   5483  H2  WAT  1806     -17.440   8.439   5.334  1.00  0.00
TER
ATOM   5484  O   WAT  1807     -14.621   8.379  -5.530  1.00  0.00
ATOM   5485  H1  WAT  1807     -14.781   8.089  -4.632  1.00  0.00
ATOM   5486  H2  WAT  1807     -14.786   7.603  -6.066  1.00  0.00
TER
ATOM   5487  O   WAT  1808     -14.918   5.888  -6.970  1.00  0.00
ATOM   5488  H1  WAT  1808     -15.612   5.885  -7.630  1.00  0.00
ATOM   5489  H2  WAT  1808     -14.176   5.464  -7.401  1.00  0.00
TER
ATOM   5490  O   WAT  1809     -15.353   7.514  -2.896  1.00  0.00
ATOM   5491  H1  WAT  1809     -14.898   6.733  -2.582  1.00  0.00
ATOM   5492  H2  WAT  1809     -15.014   8.225  -2.351  1.00  0.00
TER
ATOM   5493  O   WAT  1810     -10.606  -3.556   7.437  1.00  0.00
ATOM   5494  H1  WAT  1810     -11.221  -3.048   6.908  1.00  0.00
ATOM   5495  H2  WAT  1810     -10.926  -4.456   7.379  1.00  0.00
TER
ATOM   5496  O   WAT  1811     -18.544  -4.717   4.903  1.00  0.00
ATOM   5497  H1  WAT  1811     -19.006  -4.509   5.715  1.00  0.00
ATOM   5498  H2  WAT  1811     -18.947  -5.531   4.600  1.00  0.00
TER
ATOM   5499  O   WAT  1812     -13.544  -3.496   6.033  1.00  0.00
ATOM   5500  H1  WAT  1812     -14.395  -3.795   6.354  1.00  0.00
ATOM   5501  H2  WAT  1812     -13.704  -3.252   5.121  1.00  0.00
TER
ATOM   5502  O   WAT  1813     -16.449  -1.996   8.133  1.00  0.00
ATOM   5503  H1  WAT  1813     -16.124  -2.829   7.793  1.00  0.00
ATOM   5504  H2  WAT  1813     -15.661  -1.473   8.280  1.00  0.00
TER
ATOM   5505  O   WAT  1814     -15.810  -2.454  -4.373  1.00  0.00
ATOM   5506  H1  WAT  1814     -16.409  -1.731  -4.557  1.00  0.00
ATOM   5507  H2  WAT  1814     -15.262  -2.516  -5.156  1.00  0.00
TER
ATOM   5508  O   WAT  1815     -17.204  -3.818  -2.343  1.00  0.00
ATOM   5509  H1  WAT  1815     -16.811  -3.501  -3.156  1.00  0.00
ATOM   5510  H2  WAT  1815     -16.842  -4.697  -2.228  1.00  0.00
TER
ATOM   5511  O   WAT  1816     -18.894  -5.067   8.917  1.00  0.00
ATOM   5512  H1  WAT  1816     -19.585  -5.260   9.551  1.00  0.00
ATOM   5513  H2  WAT  1816     -18.151  -4.784   9.449  1.00  0.00
TER
ATOM   5514  O   WAT  1817     -16.618  -1.227   1.752  1.00  0.00
ATOM   5515  H1  WAT  1817     -17.350  -0.718   2.101  1.00  0.00
ATOM   5516  H2  WAT  1817     -17.016  -2.044   1.451  1.00  0.00
TER
ATOM   5517  O   WAT  1818     -16.156  -5.774   1.164  1.00  0.00
ATOM   5518  H1  WAT  1818     -16.138  -5.323   2.009  1.00  0.00
ATOM   5519  H2  WAT  1818     -16.404  -6.673   1.378  1.00  0.00
TER
ATOM   5520  O   WAT  1819     -12.728  -8.361   7.003  1.00  0.00
ATOM   5521  H1  WAT  1819     -12.404  -9.092   7.529  1.00  0.00
ATOM   5522  H2  WAT  1819     -12.693  -8.679   6.101  1.00  0.00
TER
ATOM   5523  O   WAT  1820     -12.803   1.752   0.612  1.00  0.00
ATOM   5524  H1  WAT  1820     -12.083   2.247   0.221  1.00  0.00
ATOM   5525  H2  WAT  1820     -13.004   1.074  -0.033  1.00  0.00
TER
ATOM   5526  O   WAT  1821     -17.342  -6.854  -5.245  1.00  0.00
ATOM   5527  H1  WAT  1821     -18.155  -7.353  -5.321  1.00  0.00
ATOM   5528  H2  WAT  1821     -17.535  -6.014  -5.662  1.00  0.00
TER
ATOM   5529  O   WAT  1822     -17.421   1.823   6.499  1.00  0.00
ATOM   5530  H1  WAT  1822     -17.487   0.902   6.244  1.00  0.00
ATOM   5531  H2  WAT  1822     -18.050   1.920   7.213  1.00  0.00
TER
ATOM   5532  O   WAT  1823     -14.627  -2.482  -6.949  1.00  0.00
ATOM   5533  H1  WAT  1823     -13.739  -2.171  -7.124  1.00  0.00
ATOM   5534  H2  WAT  1823     -14.656  -3.355  -7.341  1.00  0.00
TER
ATOM   5535  O   WAT  1824     -18.631   3.690  -6.270  1.00  0.00
ATOM   5536  H1  WAT  1824     -18.289   4.434  -6.766  1.00  0.00
ATOM   5537  H2  WAT  1824     -19.460   4.003  -5.908  1.00  0.00
TER
ATOM   5538  O   WAT  1825     -17.489   4.645   6.249  1.00  0.00
ATOM   5539  H1  WAT  1825     -17.475   3.713   6.031  1.00  0.00
ATOM   5540  H2  WAT  1825     -18.197   4.731   6.888  1.00  0.00
TER
ATOM   5541  O   WAT  1826     -12.355  -1.171  -7.481  1.00  0.00
ATOM   5542  H1  WAT  1826     -12.439  -0.740  -8.331  1.00  0.00
ATOM   5543  H2  WAT  1826     -11.636  -0.711  -7.048  1.00  0.00
TER
ATOM   5544  O   WAT  1827     -11.278   1.286   5.596  1.00  0.00
ATOM   5545  H1  WAT  1827     -12.003   1.879   5.399  1.00  0.00
ATOM   5546  H2  WAT  1827     -10.750   1.278   4.797  1.00  0.00
TER
ATOM   5547  O   WAT  1828     -11.327   5.683  -4.753  1.00  0.00
ATOM   5548  H1  WAT  1828     -11.969   5.029  -4.479  1.00  0.00
ATOM   5549  H2  WAT  1828     -11.714   6.089  -5.529  1.00  0.00
TER
ATOM   5550  O   WAT  1829     -15.748   3.012  -0.906  1.00  0.00
ATOM   5551  H1  WAT  1829     -15.396   2.414  -1.566  1.00  0.00
ATOM   5552  H2  WAT  1829     -16.632   2.686  -0.735  1.00  0.00
TER
ATOM   5553  O   WAT  1830     -18.056   6.287   3.343  1.00  0.00
ATOM   5554  H1  WAT  1830     -17.412   6.493   4.020  1.00  0.00
ATOM   5555  H2  WAT  1830     -17.693   5.525   2.890  1.00  0.00
TER
ATOM   5556  O   WAT  1831     -16.783   4.290   2.061  1.00  0.00
ATOM   5557  H1  WAT  1831     -16.140   3.589   2.174  1.00  0.00
ATOM   5558  H2  WAT  1831     -16.258   5.070   1.880  1.00  0.00
TER
ATOM   5559  O   WAT  1832     -12.937   4.575  -8.215  1.00  0.00
ATOM   5560  H1  WAT  1832     -13.163   3.858  -7.623  1.00  0.00
ATOM   5561  H2  WAT  1832     -13.327   4.326  -9.053  1.00  0.00
TER
ATOM   5562  O   WAT  1833     -15.009   5.089   5.264  1.00  0.00
ATOM   5563  H1  WAT  1833     -14.673   5.676   5.942  1.00  0.00
ATOM   5564  H2  WAT  1833     -15.929   4.959   5.494  1.00  0.00
TER
ATOM   5565  O   WAT  1834     -13.355   2.492  -6.554  1.00  0.00
ATOM   5566  H1  WAT  1834     -13.643   2.953  -5.766  1.00  0.00
ATOM   5567  H2  WAT  1834     -12.560   2.032  -6.285  1.00  0.00
TER
ATOM   5568  O   WAT  1835     -15.965  -4.629   3.797  1.00  0.00
ATOM   5569  H1  WAT  1835     -15.596  -5.449   4.125  1.00  0.00
ATOM   5570  H2  WAT  1835     -16.825  -4.569   4.212  1.00  0.00
TER
ATOM   5571  O   WAT  1836     -12.598  -5.673  -5.394  1.00  0.00
ATOM   5572  H1  WAT  1836     -13.227  -5.569  -6.109  1.00  0.00
ATOM   5573  H2  WAT  1836     -13.093  -5.453  -4.605  1.00  0.00
TER
ATOM   5574  O   WAT  1837     -18.153   6.047  -7.961  1.00  0.00
ATOM   5575  H1  WAT  1837     -18.051   5.844  -8.891  1.00  0.00
ATOM   5576  H2  WAT  1837     -19.052   5.793  -7.756  1.00  0.00
TER
ATOM   5577  O   WAT  1838     -19.004  -1.975   4.021  1.00  0.00
ATOM   5578  H1  WAT  1838     -18.506  -1.500   4.686  1.00  0.00
ATOM   5579  H2  WAT  1838     -18.862  -2.899   4.228  1.00  0.00
TER
ATOM   5580  O   WAT  1839     -16.598  -6.670  -2.539  1.00  0.00
ATOM   5581  H1  WAT  1839     -16.722  -6.651  -3.488  1.00  0.00
ATOM   5582  H2  WAT  1839     -15.650  -6.622  -2.419  1.00  0.00
TER
ATOM   5583  O   WAT  1840     -11.798  -5.758   4.864  1.00  0.00
ATOM   5584  H1  WAT  1840     -12.300  -5.018   5.203  1.00  0.00
ATOM   5585  H2  WAT  1840     -10.982  -5.370   4.547  1.00  0.00
TER
ATOM   5586  O   WAT  1841     -13.505  -0.515  -1.690  1.00  0.00
ATOM   5587  H1  WAT  1841     -14.446  -0.500  -1.516  1.00  0.00
ATOM   5588  H2  WAT  1841     -13.191  -1.301  -1.244  1.00  0.00
TER
ATOM   5589  O   WAT  1842     -11.503   6.656  -0.015  1.00  0.00
ATOM   5590  H1  WAT  1842     -11.378   7.479   0.457  1.00  0.00
ATOM   5591  H2  WAT  1842     -10.636   6.445  -0.363  1.00  0.00
TER
ATOM   5592  O   WAT  1843     -16.189   4.042   8.793  1.00  0.00
ATOM   5593  H1  WAT  1843     -16.795   4.065   8.052  1.00  0.00
ATOM   5594  H2  WAT  1843     -16.493   3.310   9.330  1.00  0.00
TER
ATOM   5595  O   WAT  1844     -14.759   7.770   7.404  1.00  0.00
ATOM   5596  H1  WAT  1844     -13.807   7.686   7.354  1.00  0.00
ATOM   5597  H2  WAT  1844     -14.906   8.434   8.077  1.00  0.00
TER
ATOM   5598  O   WAT  1845     -11.868   7.149  -7.097  1.00  0.00
ATOM   5599  H1  WAT  1845     -12.154   6.736  -7.912  1.00  0.00
ATOM   5600  H2  WAT  1845     -12.066   8.078  -7.217  1.00  0.00
TER
ATOM   5601  O   WAT  1846     -17.163   2.205  -8.052  1.00  0.00
ATOM   5602  H1  WAT  1846     -17.712   2.652  -7.408  1.00  0.00
ATOM   5603  H2  WAT  1846     -16.541   1.700  -7.528  1.00  0.00
TER
ATOM   5604  O   WAT  1847     -13.109   3.559   7.880  1.00  0.00
ATOM   5605  H1  WAT  1847     -12.368   3.896   7.377  1.00  0.00
ATOM   5606  H2  WAT  1847     -13.872   3.728   7.327  1.00  0.00
TER
ATOM   5607  O   WAT  1848     -18.983   0.187  -8.908  1.00  0.00
ATOM   5608  H1  WAT  1848     -18.462  -0.528  -9.274  1.00  0.00
ATOM   5609  H2  WAT  1848     -18.336   0.826  -8.608  1.00  0.00
TER
ATOM   5610  O   WAT  1849     -14.435   1.610   6.416  1.00  0.00
ATOM   5611  H1  WAT  1849     -14.021   1.765   7.265  1.00  0.00
ATOM   5612  H2  WAT  1849     -15.370   1.736   6.578  1.00  0.00
TER
ATOM   5613  O   WAT  1850     -13.963  -1.050   8.419  1.00  0.00
ATOM   5614  H1  WAT  1850     -13.381  -1.805   8.331  1.00  0.00
ATOM   5615  H2  WAT  1850     -13.786  -0.519   7.643  1.00  0.00
TER
ATOM   5616  O   WAT  1851     -17.337  -0.706   5.769  1.00  0.00
ATOM   5617  H1  WAT  1851     -17.217  -1.302   6.508  1.00  0.00
ATOM   5618  H2  WAT  1851     -16.478  -0.669   5.349  1.00  0.00
TER
ATOM   5619  O   WAT  1852     -14.998  -0.152   4.345  1.00  0.00
ATOM   5620  H1  WAT  1852     -15.525   0.372   3.742  1.00  0.00
ATOM   5621  H2  WAT  1852     -14.655   0.480   4.976  1.00  0.00
TER
ATOM   5622  O   WAT  1853     -15.751  -4.547   7.260  1.00  0.00
ATOM   5623  H1  WAT  1853     -16.439  -5.209   7.195  1.00  0.00
ATOM   5624  H2  WAT  1853     -15.030  -4.994   7.705  1.00  0.00
TER
ATOM   5625  O   WAT  1854     -15.121  -7.952  -6.681  1.00  0.00
ATOM   5626  H1  WAT  1854     -14.840  -8.795  -6.325  1.00  0.00
ATOM   5627  H2  WAT  1854     -15.894  -7.720  -6.167  1.00  0.00
TER
ATOM   5628  O   WAT  1855     -18.418   8.269  -6.618  1.00  0.00
ATOM   5629  H1  WAT  1855     -17.523   8.607  -6.596  1.00  0.00
ATOM   5630  H2  WAT  1855     -18.386   7.547  -7.245  1.00  0.00
TER
ATOM   5631  O   WAT  1856     -11.438   6.799   6.089  1.00  0.00
ATOM   5632  H1  WAT  1856     -12.038   6.858   5.345  1.00  0.00
ATOM   5633  H2  WAT  1856     -11.309   5.859   6.219  1.00  0.00
TER
ATOM   5634  O   WAT  1857     -10.198   4.541  -8.574  1.00  0.00
ATOM   5635  H1  WAT  1857     -11.029   4.608  -8.103  1.00  0.00
ATOM   5636  H2  WAT  1857     -10.021   5.431  -8.878  1.00  0.00
TER
ATOM   5637  O   WAT  1858     -10.743   1.285  -6.071  1.00  0.00
ATOM   5638  H1  WAT  1858      -9.981   1.855  -5.965  1.00  0.00
ATOM   5639  H2  WAT  1858     -10.727   0.718  -5.300  1.00  0.00
TER
ATOM   5640  O   WAT  1859      -9.737   2.141  -1.227  1.00  0.00
ATOM   5641  H1  WAT  1859      -9.366   1.357  -1.633  1.00  0.00
ATOM   5642  H2  WAT  1859      -9.096   2.829  -1.405  1.00  0.00
TER
ATOM   5643  O   WAT  1860     -12.753   3.524   4.186  1.00  0.00
ATOM   5644  H1  WAT  1860     -13.567   3.954   4.449  1.00  0.00
ATOM   5645  H2  WAT  1860     -12.346   4.136   3.573  1.00  0.00
TER
ATOM   5646  O   WAT  1861     -10.691   1.579  -8.914  1.00  0.00
ATOM   5647  H1  WAT  1861     -10.416   2.487  -9.042  1.00  0.00
ATOM   5648  H2  WAT  1861     -10.880   1.515  -7.977  1.00  0.00
TER
ATOM   5649  O   WAT  1862     -14.293  -5.397  -7.618  1.00  0.00
ATOM   5650  H1  WAT  1862     -13.875  -5.583  -8.459  1.00  0.00
ATOM   5651  H2  WAT  1862     -14.600  -6.249  -7.308  1.00  0.00
TER
ATOM   5652  O   WAT  1863     -10.794  -0.484  -3.921  1.00  0.00
ATOM   5653  H1  WAT  1863     -11.170  -1.251  -4.352  1.00  0.00
ATOM   5654  H2  WAT  1863     -11.524  -0.102  -3.433  1.00  0.00
TER
ATOM   5655  O   WAT  1864     -11.404  -1.337   5.713  1.00  0.00
ATOM   5656  H1  WAT  1864     -11.636  -1.566   4.813  1.00  0.00
ATOM   5657  H2  WAT  1864     -11.144  -0.417   5.668  1.00  0.00
TER
ATOM   5658  O   WAT  1865     -12.965  -6.111   8.491  1.00  0.00
ATOM   5659  H1  WAT  1865     -12.088  -6.103   8.875  1.00  0.00
ATOM   5660  H2  WAT  1865     -12.953  -6.848   7.881  1.00  0.00
TER
ATOM   5661  O   WAT  1866     -11.519  -2.258  -0.620  1.00  0.00
ATOM   5662  H1  WAT  1866     -10.995  -2.752  -1.251  1.00  0.00
ATOM   5663  H2  WAT  1866     -10.933  -2.123   0.125  1.00  0.00
TER
ATOM   5664  O   WAT  1867     -11.340  -2.174   2.902  1.00  0.00
ATOM   5665  H1  WAT  1867     -12.290  -2.208   3.017  1.00  0.00
ATOM   5666  H2  WAT  1867     -11.159  -1.264   2.667  1.00  0.00
TER
ATOM   5667  O   WAT  1868     -12.029  -3.001  -4.681  1.00  0.00
ATOM   5668  H1  WAT  1868     -11.533  -3.234  -3.896  1.00  0.00
ATOM   5669  H2  WAT  1868     -12.227  -3.840  -5.097  1.00  0.00
TER
ATOM   5670  O   WAT  1869     -10.600  -4.365  -2.147  1.00  0.00
ATOM   5671  H1  WAT  1869     -10.710  -4.519  -1.209  1.00  0.00
ATOM   5672  H2  WAT  1869      -9.840  -4.893  -2.389  1.00  0.00
TER
ATOM   5673  O   WAT  1870     -12.254  -8.426   4.311  1.00  0.00
ATOM   5674  H1  WAT  1870     -11.617  -7.812   4.677  1.00  0.00
ATOM   5675  H2  WAT  1870     -12.106  -8.390   3.366  1.00  0.00
TER
ATOM   5676  O   WAT  1871      -9.711  -6.534  -8.906  1.00  0.00
ATOM   5677  H1  WAT  1871      -8.786  -6.666  -9.114  1.00  0.00
ATOM   5678  H2  WAT  1871      -9.734  -6.455  -7.953  1.00  0.00
TER
ATOM   5679  O   WAT  1872      -9.637  -5.763  -6.281  1.00  0.00
ATOM   5680  H1  WAT  1872     -10.432  -5.829  -5.751  1.00  0.00
ATOM   5681  H2  WAT  1872      -9.433  -4.828  -6.292  1.00  0.00
TER
ATOM   5682  O   WAT  1873     -12.696   8.276  -2.287  1.00  0.00
ATOM   5683  H1  WAT  1873     -12.100   7.954  -2.963  1.00  0.00
ATOM   5684  H2  WAT  1873     -12.438   7.803  -1.495  1.00  0.00
TER
ATOM   5685  O   WAT  1874     -18.883  -7.273   7.219  1.00  0.00
ATOM   5686  H1  WAT  1874     -18.944  -6.681   7.968  1.00  0.00
ATOM   5687  H2  WAT  1874     -17.943  -7.380   7.074  1.00  0.00
TER
ATOM   5688  O   WAT  1875     -16.246  -7.616   6.858  1.00  0.00
ATOM   5689  H1  WAT  1875     -15.632  -7.298   6.196  1.00  0.00
ATOM   5690  H2  WAT  1875     -15.701  -8.101   7.478  1.00  0.00
TER
ATOM   5691  O   WAT  1876      -9.828   8.283   4.264  1.00  0.00
ATOM   5692  H1  WAT  1876     -10.323   8.680   3.547  1.00  0.00
ATOM   5693  H2  WAT  1876     -10.437   7.658   4.658  1.00  0.00
TER
ATOM   5694  O   WAT  1877     -15.505  -9.053   3.185  1.00  0.00
ATOM   5695  H1  WAT  1877     -16.379  -8.719   2.982  1.00  0.00
ATOM   5696  H2  WAT  1877     -15.614  -9.525   4.010  1.00  0.00
TER
ATOM   5697  O   WAT  1878     -14.598  -6.846   4.569  1.00  0.00
ATOM   5698  H1  WAT  1878     -14.927  -7.660   4.189  1.00  0.00
ATOM   5699  H2  WAT  1878     -13.650  -6.889   4.446  1.00  0.00
TER
ATOM   5700  O   WAT  1879     -12.144   8.926   1.543  1.00  0.00
ATOM   5701  H1  WAT  1879     -12.604   9.677   1.169  1.00  0.00
ATOM   5702  H2  WAT  1879     -12.773   8.206   1.485  1.00  0.00
TER
ATOM   5703  O   WAT  1880     -18.975   8.125   1.545  1.00  0.00
ATOM   5704  H1  WAT  1880     -18.688   7.871   0.668  1.00  0.00
ATOM   5705  H2  WAT  1880     -18.463   7.573   2.135  1.00  0.00
TER
ATOM   5706  O   WAT  1881     -17.758  -8.136   2.124  1.00  0.00
ATOM   5707  H1  WAT  1881     -18.540  -7.661   2.404  1.00  0.00
ATOM   5708  H2  WAT  1881     -18.051  -9.040   2.016  1.00  0.00
TER
ATOM   5709  O   WAT  1882     -13.205  -7.433   0.169  1.00  0.00
ATOM   5710  H1  WAT  1882     -12.765  -7.489  -0.679  1.00  0.00
ATOM   5711  H2  WAT  1882     -13.475  -6.518   0.240  1.00  0.00
TER
ATOM   5712  O   WAT  1883     -11.342  -7.802  -1.820  1.00  0.00
ATOM   5713  H1  WAT  1883     -11.403  -8.746  -1.967  1.00  0.00
ATOM   5714  H2  WAT  1883     -10.562  -7.694  -1.274  1.00  0.00
TER
ATOM   5715  O   WAT  1884     -15.370  -9.053  -1.126  1.00  0.00
ATOM   5716  H1  WAT  1884     -14.767  -8.481  -0.651  1.00  0.00
ATOM   5717  H2  WAT  1884     -16.110  -8.489  -1.348  1.00  0.00
TER
ATOM   5718  O   WAT  1885     -12.226  -8.651  -5.852  1.00  0.00
ATOM   5719  H1  WAT  1885     -12.031  -7.752  -5.585  1.00  0.00
ATOM   5720  H2  WAT  1885     -13.013  -8.882  -5.358  1.00  0.00
TER
ATOM   5721  O   WAT  1886     -18.908   9.047   8.912  1.00  0.00
ATOM   5722  H1  WAT  1886     -17.981   8.811   8.955  1.00  0.00
ATOM   5723  H2  WAT  1886     -18.923   9.874   8.430  1.00  0.00
TER
ATOM   5724  O   WAT  1887     -10.674   8.589  -4.091  1.00  0.00
ATOM   5725  H1  WAT  1887     -10.498   7.903  -4.735  1.00  0.00
ATOM   5726  H2  WAT  1887     -11.371   9.114  -4.483  1.00  0.00
TER
ATOM   5727  O   WAT  1888     -15.120  -8.873   9.254  1.00  0.00
ATOM   5728  H1  WAT  1888     -15.234  -8.554  10.149  1.00  0.00
ATOM   5729  H2  WAT  1888     -14.303  -8.472   8.958  1.00  0.00
TER
ATOM   5730  O   WAT  1889     -12.340   8.274   8.736  1.00  0.00
ATOM   5731  H1  WAT  1889     -11.548   7.779   8.528  1.00  0.00
ATOM   5732  H2  WAT  1889     -12.047   8.953   9.343  1.00  0.00
TER
ATOM   5733  O   WAT  1890     -18.083   0.924 -18.502  1.00  0.00
ATOM   5734  H1  WAT  1890     -18.858   0.444 -18.212  1.00  0.00
ATOM   5735  H2  WAT  1890     -17.431   0.244 -18.676  1.00  0.00
TER
ATOM   5736  O   WAT  1891     -14.062   5.330 -19.722  1.00  0.00
ATOM   5737  H1  WAT  1891     -14.524   4.559 -19.393  1.00  0.00
ATOM   5738  H2  WAT  1891     -13.249   5.356 -19.217  1.00  0.00
TER
ATOM   5739  O   WAT  1892     -18.642   3.600 -18.495  1.00  0.00
ATOM   5740  H1  WAT  1892     -18.711   2.659 -18.656  1.00  0.00
ATOM   5741  H2  WAT  1892     -17.880   3.690 -17.923  1.00  0.00
TER
ATOM   5742  O   WAT  1893     -17.611  -3.593 -18.268  1.00  0.00
ATOM   5743  H1  WAT  1893     -17.235  -4.466 -18.381  1.00  0.00
ATOM   5744  H2  WAT  1893     -17.709  -3.258 -19.159  1.00  0.00
TER
ATOM   5745  O   WAT  1894      -9.539  -4.082 -14.771  1.00  0.00
ATOM   5746  H1  WAT  1894     -10.244  -3.694 -15.289  1.00  0.00
ATOM   5747  H2  WAT  1894      -9.273  -3.387 -14.169  1.00  0.00
TER
ATOM   5748  O   WAT  1895     -13.593  -4.158 -18.562  1.00  0.00
ATOM   5749  H1  WAT  1895     -14.297  -3.870 -17.982  1.00  0.00
ATOM   5750  H2  WAT  1895     -13.231  -3.348 -18.922  1.00  0.00
TER
ATOM   5751  O   WAT  1896     -11.976   5.459 -16.300  1.00  0.00
ATOM   5752  H1  WAT  1896     -12.660   6.129 -16.308  1.00  0.00
ATOM   5753  H2  WAT  1896     -11.437   5.657 -17.065  1.00  0.00
TER
ATOM   5754  O   WAT  1897     -10.524  -4.713 -18.171  1.00  0.00
ATOM   5755  H1  WAT  1897     -11.471  -4.679 -18.040  1.00  0.00
ATOM   5756  H2  WAT  1897     -10.199  -3.899 -17.786  1.00  0.00
TER
ATOM   5757  O   WAT  1898     -14.440   7.304 -17.585  1.00  0.00
ATOM   5758  H1  WAT  1898     -14.428   6.900 -18.453  1.00  0.00
ATOM   5759  H2  WAT  1898     -14.993   8.078 -17.689  1.00  0.00
TER
ATOM   5760  O   WAT  1899     -15.042   2.207 -16.257  1.00  0.00
ATOM   5761  H1  WAT  1899     -14.625   1.993 -17.091  1.00  0.00
ATOM   5762  H2  WAT  1899     -14.318   2.464 -15.686  1.00  0.00
TER
ATOM   5763  O   WAT  1900     -11.096   0.605 -16.165  1.00  0.00
ATOM   5764  H1  WAT  1900     -11.924   0.675 -16.640  1.00  0.00
ATOM   5765  H2  WAT  1900     -10.501   1.191 -16.634  1.00  0.00
TER
ATOM   5766  O   WAT  1901     -14.131  -2.608 -15.220  1.00  0.00
ATOM   5767  H1  WAT  1901     -14.544  -1.782 -14.966  1.00  0.00
ATOM   5768  H2  WAT  1901     -14.864  -3.193 -15.412  1.00  0.00
TER
ATOM   5769  O   WAT  1902     -13.441   7.438 -14.532  1.00  0.00
ATOM   5770  H1  WAT  1902     -13.918   8.245 -14.724  1.00  0.00
ATOM   5771  H2  WAT  1902     -14.125   6.786 -14.379  1.00  0.00
TER
ATOM   5772  O   WAT  1903      -9.862   7.199  -9.462  1.00  0.00
ATOM   5773  H1  WAT  1903      -9.386   7.678  -8.784  1.00  0.00
ATOM   5774  H2  WAT  1903      -9.241   7.131 -10.188  1.00  0.00
TER
ATOM   5775  O   WAT  1904     -10.458   4.391 -12.302  1.00  0.00
ATOM   5776  H1  WAT  1904     -10.332   4.152 -13.221  1.00  0.00
ATOM   5777  H2  WAT  1904     -10.416   3.559 -11.830  1.00  0.00
TER
ATOM   5778  O   WAT  1905     -16.597   8.093 -13.733  1.00  0.00
ATOM   5779  H1  WAT  1905     -16.082   8.004 -12.931  1.00  0.00
ATOM   5780  H2  WAT  1905     -17.440   8.439 -13.440  1.00  0.00
TER
ATOM   5781  O   WAT  1906     -10.606  -3.556 -11.337  1.00  0.00
ATOM   5782  H1  WAT  1906     -11.221  -3.048 -11.866  1.00  0.00
ATOM   5783  H2  WAT  1906     -10.926  -4.456 -11.395  1.00  0.00
TER
ATOM   5784  O   WAT  1907     -18.544  -4.717 -13.871  1.00  0.00
ATOM   5785  H1  WAT  1907     -19.006  -4.509 -13.059  1.00  0.00
ATOM   5786  H2  WAT  1907     -18.947  -5.531 -14.174  1.00  0.00
TER
ATOM   5787  O   WAT  1908     -13.544  -3.496 -12.742  1.00  0.00
ATOM   5788  H1  WAT  1908     -14.395  -3.795 -12.421  1.00  0.00
ATOM   5789  H2  WAT  1908     -13.704  -3.252 -13.653  1.00  0.00
TER
ATOM   5790  O   WAT  1909     -16.449  -1.996 -10.642  1.00  0.00
ATOM   5791  H1  WAT  1909     -16.124  -2.829 -10.981  1.00  0.00
ATOM   5792  H2  WAT  1909     -15.661  -1.473 -10.494  1.00  0.00
TER
ATOM   5793  O   WAT  1910     -18.894  -5.067  -9.858  1.00  0.00
ATOM   5794  H1  WAT  1910     -19.585  -5.260  -9.223  1.00  0.00
ATOM   5795  H2  WAT  1910     -18.151  -4.784  -9.325  1.00  0.00
TER
ATOM   5796  O   WAT  1911     -16.618  -1.227 -17.022  1.00  0.00
ATOM   5797  H1  WAT  1911     -17.350  -0.718 -16.673  1.00  0.00
ATOM   5798  H2  WAT  1911     -17.016  -2.044 -17.323  1.00  0.00
TER
ATOM   5799  O   WAT  1912     -16.156  -5.774 -17.610  1.00  0.00
ATOM   5800  H1  WAT  1912     -16.138  -5.323 -16.766  1.00  0.00
ATOM   5801  H2  WAT  1912     -16.404  -6.673 -17.397  1.00  0.00
TER
ATOM   5802  O   WAT  1913     -12.728  -8.361 -11.771  1.00  0.00
ATOM   5803  H1  WAT  1913     -12.404  -9.092 -11.245  1.00  0.00
ATOM   5804  H2  WAT  1913     -12.693  -8.679 -12.673  1.00  0.00
TER
ATOM   5805  O   WAT  1914     -12.803   1.752 -18.163  1.00  0.00
ATOM   5806  H1  WAT  1914     -12.083   2.247 -18.553  1.00  0.00
ATOM   5807  H2  WAT  1914     -13.004   1.074 -18.807  1.00  0.00
TER
ATOM   5808  O   WAT  1915     -17.421   1.823 -12.276  1.00  0.00
ATOM   5809  H1  WAT  1915     -17.487   0.902 -12.530  1.00  0.00
ATOM   5810  H2  WAT  1915     -18.050   1.920 -11.561  1.00  0.00
TER
ATOM   5811  O   WAT  1916     -17.489   4.645 -12.525  1.00  0.00
ATOM   5812  H1  WAT  1916     -17.475   3.713 -12.743  1.00  0.00
ATOM   5813  H2  WAT  1916     -18.197   4.731 -11.886  1.00  0.00
TER
ATOM   5814  O   WAT  1917     -11.278   1.286 -13.178  1.00  0.00
ATOM   5815  H1  WAT  1917     -12.003   1.879 -13.376  1.00  0.00
ATOM   5816  H2  WAT  1917     -10.750   1.278 -13.977  1.00  0.00
TER
ATOM   5817  O   WAT  1918     -15.748   3.012 -19.680  1.00  0.00
ATOM   5818  H1  WAT  1918     -15.396   2.414 -20.340  1.00  0.00
ATOM   5819  H2  WAT  1918     -16.632   2.686 -19.509  1.00  0.00
TER
ATOM   5820  O   WAT  1919     -18.056   6.287 -15.431  1.00  0.00
ATOM   5821  H1  WAT  1919     -17.412   6.493 -14.754  1.00  0.00
ATOM   5822  H2  WAT  1919     -17.693   5.525 -15.884  1.00  0.00
TER
ATOM   5823  O   WAT  1920     -16.783   4.290 -16.714  1.00  0.00
ATOM   5824  H1  WAT  1920     -16.140   3.589 -16.600  1.00  0.00
ATOM   5825  H2  WAT  1920     -16.258   5.070 -16.894  1.00  0.00
TER
ATOM   5826  O   WAT  1921     -15.009   5.089 -13.510  1.00  0.00
ATOM   5827  H1  WAT  1921     -14.673   5.676 -12.832  1.00  0.00
ATOM   5828  H2  WAT  1921     -15.929   4.959 -13.280  1.00  0.00
TER
ATOM   5829  O   WAT  1922     -15.965  -4.629 -14.977  1.00  0.00
ATOM   5830  H1  WAT  1922     -15.596  -5.449 -14.650  1.00  0.00
ATOM   5831  H2  WAT  1922     -16.825  -4.569 -14.562  1.00  0.00
TER
ATOM   5832  O   WAT  1923     -19.004  -1.975 -14.754  1.00  0.00
ATOM   5833  H1  WAT  1923     -18.506  -1.500 -14.088  1.00  0.00
ATOM   5834  H2  WAT  1923     -18.862  -2.899 -14.547  1.00  0.00
TER
ATOM   5835  O   WAT  1924     -11.798  -5.758 -13.911  1.00  0.00
ATOM   5836  H1  WAT  1924     -12.300  -5.018 -13.571  1.00  0.00
ATOM   5837  H2  WAT  1924     -10.982  -5.370 -14.227  1.00  0.00
TER
ATOM   5838  O   WAT  1925     -11.503   6.656 -18.789  1.00  0.00
ATOM   5839  H1  WAT  1925     -11.378   7.479 -18.317  1.00  0.00
ATOM   5840  H2  WAT  1925     -10.636   6.445 -19.137  1.00  0.00
TER
ATOM   5841  O   WAT  1926     -16.189   4.042  -9.981  1.00  0.00
ATOM   5842  H1  WAT  1926     -16.795   4.065 -10.722  1.00  0.00
ATOM   5843  H2  WAT  1926     -16.493   3.310  -9.445  1.00  0.00
TER
ATOM   5844  O   WAT  1927     -14.759   7.770 -11.371  1.00  0.00
ATOM   5845  H1  WAT  1927     -13.807   7.686 -11.420  1.00  0.00
ATOM   5846  H2  WAT  1927     -14.906   8.434 -10.697  1.00  0.00
TER
ATOM   5847  O   WAT  1928     -13.109   3.559 -10.894  1.00  0.00
ATOM   5848  H1  WAT  1928     -12.368   3.896 -11.398  1.00  0.00
ATOM   5849  H2  WAT  1928     -13.872   3.728 -11.447  1.00  0.00
TER
ATOM   5850  O   WAT  1929     -14.435   1.610 -12.359  1.00  0.00
ATOM   5851  H1  WAT  1929     -14.021   1.765 -11.510  1.00  0.00
ATOM   5852  H2  WAT  1929     -15.370   1.736 -12.196  1.00  0.00
TER
ATOM   5853  O   WAT  1930     -13.963  -1.050 -10.355  1.00  0.00
ATOM   5854  H1  WAT  1930     -13.381  -1.805 -10.443  1.00  0.00
[truncated: 36,566 more chars]
