# Supplementary material for: Accuracy and Precision of Alchemical Relative Free Energy Predictions with and without Replica‐Exchange
Source: Adv Theory Simul. 2019 Nov 27;3(1):1900195. doi: 10.1002/adts.201900195 (PMC8427472; doi:10.1002/adts.201900195)
Supplement: Supplementary file 1 — Supporting Information [file ADTS-3-1900195-s001.gz › MCL1/ligand/l12-l35/build/complex.pdb]

ATOM      1  C19 L12     1      -6.403   3.730  -1.940  1.00  0.00
ATOM      2  H14 L12     1      -6.095   4.035  -2.941  1.00  0.00
ATOM      3  H15 L12     1      -6.965   2.796  -2.032  1.00  0.00
ATOM      4  H16 L12     1      -7.062   4.493  -1.537  1.00  0.00
ATOM      5  C18 L12     1      -5.210   3.520  -1.024  1.00  0.00
ATOM      6  C20 L12     1      -3.907   3.636  -1.555  1.00  0.00
ATOM      7  H17 L12     1      -3.770   3.895  -2.596  1.00  0.00
ATOM      8  C17 L12     1      -5.387   3.159   0.327  1.00  0.00
ATOM      9 CL1  L12     1      -6.977   2.943   0.963  1.00  0.00
ATOM     10  C15 L12     1      -4.258   2.955   1.149  1.00  0.00
ATOM     11  C16 L12     1      -4.423   2.535   2.591  1.00  0.00
ATOM     12  H11 L12     1      -5.089   3.215   3.132  1.00  0.00
ATOM     13  H12 L12     1      -4.848   1.526   2.651  1.00  0.00
ATOM     14  H13 L12     1      -3.464   2.517   3.120  1.00  0.00
ATOM     15  C14 L12     1      -2.961   3.098   0.617  1.00  0.00
ATOM     16  H10 L12     1      -2.114   2.933   1.262  1.00  0.00
ATOM     17  C13 L12     1      -2.774   3.421  -0.747  1.00  0.00
ATOM     18  O3  L12     1      -1.548   3.511  -1.373  1.00  0.00
ATOM     19  C12 L12     1      -0.364   3.552  -0.585  1.00  0.00
ATOM     20  H8  L12     1       0.405   4.086  -1.147  1.00  0.00
ATOM     21  H9  L12     1      -0.500   4.123   0.336  1.00  0.00
ATOM     22  C11 L12     1       0.116   2.125  -0.299  1.00  0.00
ATOM     23  H6  L12     1       0.922   2.144   0.443  1.00  0.00
ATOM     24  H7  L12     1      -0.696   1.555   0.153  1.00  0.00
ATOM     25  C10 L12     1       0.604   1.387  -1.558  1.00  0.00
ATOM     26  H4  L12     1      -0.081   1.577  -2.390  1.00  0.00
ATOM     27  H5  L12     1       1.556   1.803  -1.873  1.00  0.00
ATOM     28  C9  L12     1       0.718  -0.083  -1.296  1.00  0.00
ATOM     29  C2  L12     1       1.848  -0.777  -0.900  1.00  0.00
ATOM     30  C1  L12     1       3.261  -0.396  -0.636  1.00  0.00
ATOM     31  O1  L12     1       4.053  -1.297  -0.263  1.00  0.00
ATOM     32  O2  L12     1       3.641   0.787  -0.784  1.00  0.00
ATOM     33  N1  L12     1       1.502  -2.109  -0.701  1.00  0.00
ATOM     34  H18 L12     1       2.203  -2.791  -0.405  1.00  0.00
ATOM     35  C3  L12     1       0.155  -2.307  -0.946  1.00  0.00
ATOM     36  C4  L12     1      -0.661  -3.450  -0.839  1.00  0.00
ATOM     37  H1  L12     1      -0.233  -4.387  -0.506  1.00  0.00
ATOM     38  C5  L12     1      -2.024  -3.366  -1.162  1.00  0.00
ATOM     39  H2  L12     1      -2.655  -4.245  -1.076  1.00  0.00
ATOM     40  C6  L12     1      -2.565  -2.141  -1.597  1.00  0.00
ATOM     41  H3  L12     1      -3.618  -2.095  -1.847  1.00  0.00
ATOM     42  C7  L12     1      -1.748  -0.992  -1.689  1.00  0.00
ATOM     43 CL2  L12     1      -2.485   0.491  -2.199  1.00  0.00
ATOM     44  C8  L12     1      -0.362  -1.048  -1.358  1.00  0.00
ATOM     45  C31 L12     1       0.851   2.877  -1.482  1.00  0.00
ATOM     46  H24 L12     1       1.014   3.794  -2.043  1.00  0.00
ATOM     47  H25 L12     1       1.725   2.768  -0.835  1.00  0.00
ATOM     48  C30 L12     1       0.795   1.670  -2.448  1.00  0.00
ATOM     49  H22 L12     1      -0.055   1.791  -3.133  1.00  0.00
ATOM     50  H23 L12     1       1.687   1.658  -3.080  1.00  0.00
ATOM     51  C29 L12     1       0.652   0.363  -1.721  1.00  0.00
ATOM     52  C22 L12     1       1.620  -0.295  -1.010  1.00  0.00
ATOM     53  C21 L12     1       3.051  -0.042  -0.735  1.00  0.00
ATOM     54  O4  L12     1       3.608   0.939  -1.268  1.00  0.00
ATOM     55  O5  L12     1       3.666  -0.817   0.031  1.00  0.00
ATOM     56  N2  L12     1       1.037  -1.400  -0.410  1.00  0.00
ATOM     57  H36 L12     1       1.579  -2.017   0.176  1.00  0.00
ATOM     58  C23 L12     1      -0.307  -1.493  -0.713  1.00  0.00
ATOM     59  C24 L12     1      -1.330  -2.381  -0.313  1.00  0.00
ATOM     60  H19 L12     1      -1.119  -3.175   0.382  1.00  0.00
ATOM     61  C25 L12     1      -2.647  -2.187  -0.783  1.00  0.00
ATOM     62 CL4  L12     1      -3.918  -3.212  -0.251  1.00  0.00
ATOM     63  C26 L12     1      -2.904  -1.134  -1.693  1.00  0.00
ATOM     64  H20 L12     1      -3.912  -0.986  -2.062  1.00  0.00
ATOM     65  C27 L12     1      -1.881  -0.257  -2.089  1.00  0.00
ATOM     66  H21 L12     1      -2.101   0.561  -2.761  1.00  0.00
ATOM     67  C28 L12     1      -0.562  -0.396  -1.591  1.00  0.00
TER
ATOM     68 Na+  Na+     2       7.122   0.797   0.051  1.00  0.00
TER
ATOM     69  O   WAT     3      21.536  18.044   7.780  1.00  0.00
ATOM     70  H1  WAT     3      21.455  17.129   7.509  1.00  0.00
ATOM     71  H2  WAT     3      21.122  18.541   7.074  1.00  0.00
TER
ATOM     72  O   WAT     4      19.668  19.822   9.661  1.00  0.00
ATOM     73  H1  WAT     4      18.892  19.342   9.951  1.00  0.00
ATOM     74  H2  WAT     4      20.319  19.142   9.486  1.00  0.00
TER
ATOM     75  O   WAT     5      12.093  15.094   4.323  1.00  0.00
ATOM     76  H1  WAT     5      11.205  15.436   4.221  1.00  0.00
ATOM     77  H2  WAT     5      12.377  14.894   3.431  1.00  0.00
TER
ATOM     78  O   WAT     6      10.057  17.695  10.206  1.00  0.00
ATOM     79  H1  WAT     6      10.628  16.927  10.207  1.00  0.00
ATOM     80  H2  WAT     6      10.057  17.993   9.297  1.00  0.00
TER
ATOM     81  O   WAT     7      11.299  13.103  11.993  1.00  0.00
ATOM     82  H1  WAT     7      11.119  12.206  12.274  1.00  0.00
ATOM     83  H2  WAT     7      10.897  13.650  12.668  1.00  0.00
TER
ATOM     84  O   WAT     8      20.139  15.305   9.895  1.00  0.00
ATOM     85  H1  WAT     8      20.515  14.432   9.782  1.00  0.00
ATOM     86  H2  WAT     8      20.041  15.640   9.004  1.00  0.00
TER
ATOM     87  O   WAT     9      14.269  13.677   5.356  1.00  0.00
ATOM     88  H1  WAT     9      14.376  14.578   5.663  1.00  0.00
ATOM     89  H2  WAT     9      13.359  13.629   5.066  1.00  0.00
TER
ATOM     90  O   WAT    10      11.918  15.599  10.602  1.00  0.00
ATOM     91  H1  WAT    10      12.599  15.863  11.220  1.00  0.00
ATOM     92  H2  WAT    10      11.603  14.759  10.935  1.00  0.00
TER
ATOM     93  O   WAT    11      16.110  16.646   9.689  1.00  0.00
ATOM     94  H1  WAT    11      16.618  17.144  10.329  1.00  0.00
ATOM     95  H2  WAT    11      16.642  15.869   9.513  1.00  0.00
TER
ATOM     96  O   WAT    12      14.394  11.286  13.955  1.00  0.00
ATOM     97  H1  WAT    12      14.396  11.803  13.150  1.00  0.00
ATOM     98  H2  WAT    12      13.564  10.809  13.932  1.00  0.00
TER
ATOM     99  O   WAT    13      14.075  12.997  11.962  1.00  0.00
ATOM    100  H1  WAT    13      14.417  13.841  11.668  1.00  0.00
ATOM    101  H2  WAT    13      13.137  13.145  12.079  1.00  0.00
TER
ATOM    102  O   WAT    14      17.758  10.485   8.287  1.00  0.00
ATOM    103  H1  WAT    14      18.066   9.930   7.570  1.00  0.00
ATOM    104  H2  WAT    14      16.828  10.619   8.104  1.00  0.00
TER
ATOM    105  O   WAT    15      20.146  18.550   5.023  1.00  0.00
ATOM    106  H1  WAT    15      19.219  18.483   5.252  1.00  0.00
ATOM    107  H2  WAT    15      20.299  19.488   4.908  1.00  0.00
TER
ATOM    108  O   WAT    16      20.133  14.821   2.019  1.00  0.00
ATOM    109  H1  WAT    16      19.194  14.983   2.105  1.00  0.00
ATOM    110  H2  WAT    16      20.451  15.540   1.473  1.00  0.00
TER
ATOM    111  O   WAT    17      15.752  19.076   7.805  1.00  0.00
ATOM    112  H1  WAT    17      15.348  18.364   7.309  1.00  0.00
ATOM    113  H2  WAT    17      15.838  18.732   8.694  1.00  0.00
TER
ATOM    114  O   WAT    18      14.465  15.851  11.585  1.00  0.00
ATOM    115  H1  WAT    18      15.016  15.960  10.810  1.00  0.00
ATOM    116  H2  WAT    18      14.979  16.224  12.300  1.00  0.00
TER
ATOM    117  O   WAT    19      12.452  17.971   5.305  1.00  0.00
ATOM    118  H1  WAT    19      12.332  18.697   4.694  1.00  0.00
ATOM    119  H2  WAT    19      12.142  17.201   4.828  1.00  0.00
TER
ATOM    120  O   WAT    20      14.919  11.314   8.688  1.00  0.00
ATOM    121  H1  WAT    20      14.476  12.095   8.356  1.00  0.00
ATOM    122  H2  WAT    20      15.477  11.637   9.395  1.00  0.00
TER
ATOM    123  O   WAT    21      19.206  14.181  14.291  1.00  0.00
ATOM    124  H1  WAT    21      18.744  14.389  15.103  1.00  0.00
ATOM    125  H2  WAT    21      18.804  13.367  13.988  1.00  0.00
TER
ATOM    126  O   WAT    22      21.301  16.902  17.521  1.00  0.00
ATOM    127  H1  WAT    22      21.626  16.069  17.181  1.00  0.00
ATOM    128  H2  WAT    22      22.089  17.425  17.669  1.00  0.00
TER
ATOM    129  O   WAT    23      18.035  10.935   3.568  1.00  0.00
ATOM    130  H1  WAT    23      17.410  10.931   4.294  1.00  0.00
ATOM    131  H2  WAT    23      17.948  10.068   3.172  1.00  0.00
TER
ATOM    132  O   WAT    24      16.956  11.859  10.547  1.00  0.00
ATOM    133  H1  WAT    24      17.254  12.765  10.466  1.00  0.00
ATOM    134  H2  WAT    24      17.505  11.371   9.933  1.00  0.00
TER
ATOM    135  O   WAT    25      14.710  16.438   6.416  1.00  0.00
ATOM    136  H1  WAT    25      14.484  16.221   7.321  1.00  0.00
ATOM    137  H2  WAT    25      13.929  16.870   6.070  1.00  0.00
TER
ATOM    138  O   WAT    26      21.940  16.444   5.015  1.00  0.00
ATOM    139  H1  WAT    26      21.341  17.167   4.831  1.00  0.00
ATOM    140  H2  WAT    26      22.488  16.382   4.233  1.00  0.00
TER
ATOM    141  O   WAT    27      17.150  17.336  17.082  1.00  0.00
ATOM    142  H1  WAT    27      17.054  16.396  16.932  1.00  0.00
ATOM    143  H2  WAT    27      17.993  17.558  16.687  1.00  0.00
TER
ATOM    144  O   WAT    28      20.546  15.080   7.045  1.00  0.00
ATOM    145  H1  WAT    28      20.939  15.397   6.232  1.00  0.00
ATOM    146  H2  WAT    28      20.908  14.201   7.160  1.00  0.00
TER
ATOM    147  O   WAT    29      12.281  13.747  15.235  1.00  0.00
ATOM    148  H1  WAT    29      11.887  14.595  15.443  1.00  0.00
ATOM    149  H2  WAT    29      11.593  13.110  15.426  1.00  0.00
TER
ATOM    150  O   WAT    30       9.583  11.670   9.268  1.00  0.00
ATOM    151  H1  WAT    30       9.294  12.241   9.981  1.00  0.00
ATOM    152  H2  WAT    30      10.327  11.191   9.631  1.00  0.00
TER
ATOM    153  O   WAT    31       9.770  15.612   0.479  1.00  0.00
ATOM    154  H1  WAT    31       9.687  16.555   0.620  1.00  0.00
ATOM    155  H2  WAT    31       9.418  15.470  -0.400  1.00  0.00
TER
ATOM    156  O   WAT    32      21.132  17.671  11.140  1.00  0.00
ATOM    157  H1  WAT    32      20.400  18.180  11.489  1.00  0.00
ATOM    158  H2  WAT    32      20.734  16.854  10.839  1.00  0.00
TER
ATOM    159  O   WAT    33      17.570  14.346   9.546  1.00  0.00
ATOM    160  H1  WAT    33      17.573  13.905   8.696  1.00  0.00
ATOM    161  H2  WAT    33      18.465  14.668   9.653  1.00  0.00
TER
ATOM    162  O   WAT    34      13.420  14.229   8.505  1.00  0.00
ATOM    163  H1  WAT    34      13.080  14.706   9.262  1.00  0.00
ATOM    164  H2  WAT    34      12.658  13.775   8.145  1.00  0.00
TER
ATOM    165  O   WAT    35      17.632  15.347   2.536  1.00  0.00
ATOM    166  H1  WAT    35      17.753  15.306   3.485  1.00  0.00
ATOM    167  H2  WAT    35      17.247  16.210   2.381  1.00  0.00
TER
ATOM    168  O   WAT    36      21.595  13.124  10.553  1.00  0.00
ATOM    169  H1  WAT    36      21.612  13.575  11.397  1.00  0.00
ATOM    170  H2  WAT    36      21.346  12.225  10.766  1.00  0.00
TER
ATOM    171  O   WAT    37      16.644  17.658   1.935  1.00  0.00
ATOM    172  H1  WAT    37      16.076  17.209   1.308  1.00  0.00
ATOM    173  H2  WAT    37      17.353  18.017   1.401  1.00  0.00
TER
ATOM    174  O   WAT    38      17.870  18.406  11.292  1.00  0.00
ATOM    175  H1  WAT    38      18.237  17.932  12.038  1.00  0.00
ATOM    176  H2  WAT    38      17.681  19.281  11.633  1.00  0.00
TER
ATOM    177  O   WAT    39      10.735  13.151   7.421  1.00  0.00
ATOM    178  H1  WAT    39      10.449  12.786   8.259  1.00  0.00
ATOM    179  H2  WAT    39      10.672  12.419   6.808  1.00  0.00
TER
ATOM    180  O   WAT    40      15.660  17.447  13.611  1.00  0.00
ATOM    181  H1  WAT    40      15.356  18.326  13.836  1.00  0.00
ATOM    182  H2  WAT    40      16.615  17.507  13.646  1.00  0.00
TER
ATOM    183  O   WAT    41      20.408  12.044   4.143  1.00  0.00
ATOM    184  H1  WAT    41      19.595  11.545   4.067  1.00  0.00
ATOM    185  H2  WAT    41      20.215  12.884   3.726  1.00  0.00
TER
ATOM    186  O   WAT    42      11.717  18.288  14.758  1.00  0.00
ATOM    187  H1  WAT    42      11.358  18.953  15.345  1.00  0.00
ATOM    188  H2  WAT    42      11.422  17.456  15.129  1.00  0.00
TER
ATOM    189  O   WAT    43      14.918  18.746  17.642  1.00  0.00
ATOM    190  H1  WAT    43      14.618  18.892  16.744  1.00  0.00
ATOM    191  H2  WAT    43      15.689  18.187  17.549  1.00  0.00
TER
ATOM    192  O   WAT    44      10.228  18.287   1.381  1.00  0.00
ATOM    193  H1  WAT    44      11.097  18.569   1.665  1.00  0.00
ATOM    194  H2  WAT    44       9.737  19.100   1.266  1.00  0.00
TER
ATOM    195  O   WAT    45      13.292  10.018   5.974  1.00  0.00
ATOM    196  H1  WAT    45      13.164  10.010   6.923  1.00  0.00
ATOM    197  H2  WAT    45      12.468  10.356   5.623  1.00  0.00
TER
ATOM    198  O   WAT    46      10.292  11.777  15.435  1.00  0.00
ATOM    199  H1  WAT    46       9.577  11.977  16.040  1.00  0.00
ATOM    200  H2  WAT    46      10.711  11.001  15.806  1.00  0.00
TER
ATOM    201  O   WAT    47      21.786  14.269  13.185  1.00  0.00
ATOM    202  H1  WAT    47      22.154  13.449  13.513  1.00  0.00
ATOM    203  H2  WAT    47      20.925  14.329  13.601  1.00  0.00
TER
ATOM    204  O   WAT    48      17.120  15.503   5.410  1.00  0.00
ATOM    205  H1  WAT    48      16.412  15.972   5.851  1.00  0.00
ATOM    206  H2  WAT    48      17.405  14.846   6.044  1.00  0.00
TER
ATOM    207  O   WAT    49      18.746  16.923  13.409  1.00  0.00
ATOM    208  H1  WAT    49      19.244  17.398  14.074  1.00  0.00
ATOM    209  H2  WAT    49      18.888  15.999  13.616  1.00  0.00
TER
ATOM    210  O   WAT    50      21.152  12.228   6.849  1.00  0.00
ATOM    211  H1  WAT    50      21.028  12.247   5.900  1.00  0.00
ATOM    212  H2  WAT    50      22.100  12.276   6.969  1.00  0.00
TER
ATOM    213  O   WAT    51      15.324  13.812   2.785  1.00  0.00
ATOM    214  H1  WAT    51      16.173  14.249   2.719  1.00  0.00
ATOM    215  H2  WAT    51      14.957  14.124   3.612  1.00  0.00
TER
ATOM    216  O   WAT    52      12.917  17.498   1.942  1.00  0.00
ATOM    217  H1  WAT    52      12.998  16.550   2.053  1.00  0.00
ATOM    218  H2  WAT    52      13.809  17.828   2.048  1.00  0.00
TER
ATOM    219  O   WAT    53      10.445  19.319  17.177  1.00  0.00
ATOM    220  H1  WAT    53      10.948  18.740  17.749  1.00  0.00
ATOM    221  H2  WAT    53       9.705  19.603  17.715  1.00  0.00
TER
ATOM    222  O   WAT    54      14.417  16.041  16.040  1.00  0.00
ATOM    223  H1  WAT    54      13.887  15.550  15.412  1.00  0.00
ATOM    224  H2  WAT    54      15.086  16.470  15.505  1.00  0.00
TER
ATOM    225  O   WAT    55      18.767  19.085   0.480  1.00  0.00
ATOM    226  H1  WAT    55      19.288  18.370   0.114  1.00  0.00
ATOM    227  H2  WAT    55      19.414  19.724   0.780  1.00  0.00
TER
ATOM    228  O   WAT    56      14.905  13.008  16.119  1.00  0.00
ATOM    229  H1  WAT    56      14.810  12.390  15.394  1.00  0.00
ATOM    230  H2  WAT    56      14.324  13.734  15.892  1.00  0.00
TER
ATOM    231  O   WAT    57      17.671  11.565  13.152  1.00  0.00
ATOM    232  H1  WAT    57      17.223  11.587  12.307  1.00  0.00
ATOM    233  H2  WAT    57      17.037  11.167  13.749  1.00  0.00
TER
ATOM    234  O   WAT    58      20.413  18.192  15.157  1.00  0.00
ATOM    235  H1  WAT    58      20.533  17.596  15.897  1.00  0.00
ATOM    236  H2  WAT    58      21.273  18.229  14.737  1.00  0.00
TER
ATOM    237  O   WAT    59      15.151  16.135   0.178  1.00  0.00
ATOM    238  H1  WAT    59      14.949  15.272   0.540  1.00  0.00
ATOM    239  H2  WAT    59      14.980  16.048  -0.760  1.00  0.00
TER
ATOM    240  O   WAT    60      17.180  14.734  16.415  1.00  0.00
ATOM    241  H1  WAT    60      17.770  14.426  17.102  1.00  0.00
ATOM    242  H2  WAT    60      16.362  14.262  16.571  1.00  0.00
TER
ATOM    243  O   WAT    61      21.999  14.351  16.648  1.00  0.00
ATOM    244  H1  WAT    61      21.311  13.689  16.583  1.00  0.00
ATOM    245  H2  WAT    61      22.720  13.904  17.093  1.00  0.00
TER
ATOM    246  O   WAT    62      22.629  10.946   2.707  1.00  0.00
ATOM    247  H1  WAT    62      22.910  10.103   3.063  1.00  0.00
ATOM    248  H2  WAT    62      21.856  11.178   3.221  1.00  0.00
TER
ATOM    249  O   WAT    63      13.949  13.235   0.166  1.00  0.00
ATOM    250  H1  WAT    63      14.251  13.242  -0.742  1.00  0.00
ATOM    251  H2  WAT    63      14.688  12.885   0.663  1.00  0.00
TER
ATOM    252  O   WAT    64      17.167  12.179   1.152  1.00  0.00
ATOM    253  H1  WAT    64      16.820  11.501   0.572  1.00  0.00
ATOM    254  H2  WAT    64      17.369  11.717   1.966  1.00  0.00
TER
ATOM    255  O   WAT    65      10.508  18.707   7.548  1.00  0.00
ATOM    256  H1  WAT    65       9.853  18.438   6.904  1.00  0.00
ATOM    257  H2  WAT    65      11.346  18.598   7.098  1.00  0.00
TER
ATOM    258  O   WAT    66      11.545  19.093  12.088  1.00  0.00
ATOM    259  H1  WAT    66      11.913  19.005  12.968  1.00  0.00
ATOM    260  H2  WAT    66      10.977  18.329  11.989  1.00  0.00
TER
ATOM    261  O   WAT    67      11.097  16.003  15.994  1.00  0.00
ATOM    262  H1  WAT    67      10.203  15.970  16.334  1.00  0.00
ATOM    263  H2  WAT    67      11.637  16.202  16.759  1.00  0.00
TER
ATOM    264  O   WAT    68       9.722  15.917   3.491  1.00  0.00
ATOM    265  H1  WAT    68       8.818  16.180   3.316  1.00  0.00
ATOM    266  H2  WAT    68      10.206  16.188   2.711  1.00  0.00
TER
ATOM    267  O   WAT    69      12.264  14.974   1.400  1.00  0.00
ATOM    268  H1  WAT    69      12.974  14.552   0.915  1.00  0.00
ATOM    269  H2  WAT    69      11.548  15.041   0.768  1.00  0.00
TER
ATOM    270  O   WAT    70      11.912  11.028   0.440  1.00  0.00
ATOM    271  H1  WAT    70      12.635  11.569   0.758  1.00  0.00
ATOM    272  H2  WAT    70      12.184  10.754  -0.435  1.00  0.00
TER
ATOM    273  O   WAT    71      11.601  10.278  10.343  1.00  0.00
ATOM    274  H1  WAT    71      12.249   9.728   9.902  1.00  0.00
ATOM    275  H2  WAT    71      12.021  10.533  11.164  1.00  0.00
TER
ATOM    276  O   WAT    72      11.354  10.434  13.085  1.00  0.00
ATOM    277  H1  WAT    72      11.006  10.890  13.851  1.00  0.00
ATOM    278  H2  WAT    72      11.023   9.540  13.167  1.00  0.00
TER
ATOM    279  O   WAT    73      18.867  11.625  16.607  1.00  0.00
ATOM    280  H1  WAT    73      18.806  12.217  17.357  1.00  0.00
ATOM    281  H2  WAT    73      19.807  11.518  16.462  1.00  0.00
TER
ATOM    282  O   WAT    74      21.504  11.282  16.246  1.00  0.00
ATOM    283  H1  WAT    74      22.118  11.600  15.584  1.00  0.00
ATOM    284  H2  WAT    74      22.049  10.797  16.866  1.00  0.00
TER
ATOM    285  O   WAT    75      12.026   9.961  16.360  1.00  0.00
ATOM    286  H1  WAT    75      12.575   9.780  15.597  1.00  0.00
ATOM    287  H2  WAT    75      12.092   9.171  16.896  1.00  0.00
TER
ATOM    288  O   WAT    76      22.245   9.845  12.573  1.00  0.00
ATOM    289  H1  WAT    76      21.371  10.179  12.371  1.00  0.00
ATOM    290  H2  WAT    76      22.136   9.373  13.398  1.00  0.00
TER
ATOM    291  O   WAT    77      19.992  10.762  11.513  1.00  0.00
ATOM    292  H1  WAT    77      19.210  11.237  11.792  1.00  0.00
ATOM    293  H2  WAT    77      19.699   9.858  11.404  1.00  0.00
TER
ATOM    294  O   WAT    78      11.337  11.067   4.034  1.00  0.00
ATOM    295  H1  WAT    78      12.094  11.180   3.460  1.00  0.00
ATOM    296  H2  WAT    78      10.874  11.904   3.988  1.00  0.00
TER
ATOM    297  O   WAT    79      17.878  13.181   7.024  1.00  0.00
ATOM    298  H1  WAT    79      17.065  12.807   6.684  1.00  0.00
ATOM    299  H2  WAT    79      18.382  12.425   7.326  1.00  0.00
TER
ATOM    300  O   WAT    80      22.380   9.845   8.262  1.00  0.00
ATOM    301  H1  WAT    80      22.983  10.417   8.737  1.00  0.00
ATOM    302  H2  WAT    80      21.640  10.409   8.040  1.00  0.00
TER
ATOM    303  O   WAT    81      13.709  11.593   2.574  1.00  0.00
ATOM    304  H1  WAT    81      14.238  10.806   2.445  1.00  0.00
ATOM    305  H2  WAT    81      14.342  12.273   2.808  1.00  0.00
TER
ATOM    306  O   WAT    82      15.903  11.331   5.629  1.00  0.00
ATOM    307  H1  WAT    82      15.273  10.630   5.796  1.00  0.00
ATOM    308  H2  WAT    82      15.363  12.091   5.412  1.00  0.00
TER
ATOM    309  O   WAT    83      16.028  10.609  18.064  1.00  0.00
ATOM    310  H1  WAT    83      15.747  11.113  17.300  1.00  0.00
ATOM    311  H2  WAT    83      16.410   9.811  17.698  1.00  0.00
TER
ATOM    312  O   WAT    84      21.536  18.044 -10.995  1.00  0.00
ATOM    313  H1  WAT    84      21.455  17.129 -11.265  1.00  0.00
ATOM    314  H2  WAT    84      21.122  18.541 -11.701  1.00  0.00
TER
ATOM    315  O   WAT    85      19.668  19.822  -9.114  1.00  0.00
ATOM    316  H1  WAT    85      18.892  19.342  -8.824  1.00  0.00
ATOM    317  H2  WAT    85      20.319  19.142  -9.288  1.00  0.00
TER
ATOM    318  O   WAT    86      12.093  15.094 -14.452  1.00  0.00
ATOM    319  H1  WAT    86      11.205  15.436 -14.554  1.00  0.00
ATOM    320  H2  WAT    86      12.377  14.894 -15.344  1.00  0.00
TER
ATOM    321  O   WAT    87      10.057  17.695  -8.568  1.00  0.00
ATOM    322  H1  WAT    87      10.628  16.927  -8.567  1.00  0.00
ATOM    323  H2  WAT    87      10.057  17.993  -9.477  1.00  0.00
TER
ATOM    324  O   WAT    88      11.299  13.103  -6.781  1.00  0.00
ATOM    325  H1  WAT    88      11.119  12.206  -6.501  1.00  0.00
ATOM    326  H2  WAT    88      10.897  13.650  -6.106  1.00  0.00
TER
ATOM    327  O   WAT    89      20.139  15.305  -8.880  1.00  0.00
ATOM    328  H1  WAT    89      20.515  14.432  -8.992  1.00  0.00
ATOM    329  H2  WAT    89      20.041  15.640  -9.771  1.00  0.00
TER
ATOM    330  O   WAT    90      14.269  13.677 -13.418  1.00  0.00
ATOM    331  H1  WAT    90      14.376  14.578 -13.111  1.00  0.00
ATOM    332  H2  WAT    90      13.359  13.629 -13.709  1.00  0.00
TER
ATOM    333  O   WAT    91      11.918  15.599  -8.173  1.00  0.00
ATOM    334  H1  WAT    91      12.599  15.863  -7.554  1.00  0.00
ATOM    335  H2  WAT    91      11.603  14.759  -7.839  1.00  0.00
TER
ATOM    336  O   WAT    92      16.110  16.646  -9.085  1.00  0.00
ATOM    337  H1  WAT    92      16.618  17.144  -8.445  1.00  0.00
ATOM    338  H2  WAT    92      16.642  15.869  -9.262  1.00  0.00
TER
ATOM    339  O   WAT    93      14.394  11.286  -4.819  1.00  0.00
ATOM    340  H1  WAT    93      14.396  11.803  -5.625  1.00  0.00
ATOM    341  H2  WAT    93      13.564  10.809  -4.842  1.00  0.00
TER
ATOM    342  O   WAT    94      14.075  12.997  -6.812  1.00  0.00
ATOM    343  H1  WAT    94      14.417  13.841  -7.107  1.00  0.00
ATOM    344  H2  WAT    94      13.137  13.145  -6.696  1.00  0.00
TER
ATOM    345  O   WAT    95      17.758  10.485 -10.488  1.00  0.00
ATOM    346  H1  WAT    95      18.066   9.930 -11.204  1.00  0.00
ATOM    347  H2  WAT    95      16.828  10.619 -10.670  1.00  0.00
TER
ATOM    348  O   WAT    96      20.146  18.550 -13.752  1.00  0.00
ATOM    349  H1  WAT    96      19.219  18.483 -13.523  1.00  0.00
ATOM    350  H2  WAT    96      20.299  19.488 -13.866  1.00  0.00
TER
ATOM    351  O   WAT    97      20.133  14.821 -16.755  1.00  0.00
ATOM    352  H1  WAT    97      19.194  14.983 -16.670  1.00  0.00
ATOM    353  H2  WAT    97      20.451  15.540 -17.301  1.00  0.00
TER
ATOM    354  O   WAT    98      15.752  19.076 -10.970  1.00  0.00
ATOM    355  H1  WAT    98      15.348  18.364 -11.465  1.00  0.00
ATOM    356  H2  WAT    98      15.838  18.732 -10.081  1.00  0.00
TER
ATOM    357  O   WAT    99      14.465  15.851  -7.190  1.00  0.00
ATOM    358  H1  WAT    99      15.016  15.960  -7.964  1.00  0.00
ATOM    359  H2  WAT    99      14.979  16.224  -6.474  1.00  0.00
TER
ATOM    360  O   WAT   100      12.452  17.971 -13.469  1.00  0.00
ATOM    361  H1  WAT   100      12.332  18.697 -14.081  1.00  0.00
ATOM    362  H2  WAT   100      12.142  17.201 -13.946  1.00  0.00
TER
ATOM    363  O   WAT   101      14.919  11.314 -10.087  1.00  0.00
ATOM    364  H1  WAT   101      14.476  12.095 -10.418  1.00  0.00
ATOM    365  H2  WAT   101      15.477  11.637  -9.380  1.00  0.00
TER
ATOM    366  O   WAT   102      19.206  14.181  -4.483  1.00  0.00
ATOM    367  H1  WAT   102      18.744  14.389  -3.671  1.00  0.00
ATOM    368  H2  WAT   102      18.804  13.367  -4.786  1.00  0.00
TER
ATOM    369  O   WAT   103      21.301  16.902  -1.254  1.00  0.00
ATOM    370  H1  WAT   103      21.626  16.069  -1.593  1.00  0.00
ATOM    371  H2  WAT   103      22.089  17.425  -1.106  1.00  0.00
TER
ATOM    372  O   WAT   104      18.035  10.935 -15.206  1.00  0.00
ATOM    373  H1  WAT   104      17.410  10.931 -14.481  1.00  0.00
ATOM    374  H2  WAT   104      17.948  10.068 -15.602  1.00  0.00
TER
ATOM    375  O   WAT   105      16.956  11.859  -8.228  1.00  0.00
ATOM    376  H1  WAT   105      17.254  12.765  -8.308  1.00  0.00
ATOM    377  H2  WAT   105      17.505  11.371  -8.842  1.00  0.00
TER
ATOM    378  O   WAT   106      14.710  16.438 -12.358  1.00  0.00
ATOM    379  H1  WAT   106      14.484  16.221 -11.454  1.00  0.00
ATOM    380  H2  WAT   106      13.929  16.870 -12.704  1.00  0.00
TER
ATOM    381  O   WAT   107      21.940  16.444 -13.759  1.00  0.00
ATOM    382  H1  WAT   107      21.341  17.167 -13.943  1.00  0.00
ATOM    383  H2  WAT   107      22.488  16.382 -14.542  1.00  0.00
TER
ATOM    384  O   WAT   108      17.150  17.336  -1.692  1.00  0.00
ATOM    385  H1  WAT   108      17.054  16.396  -1.842  1.00  0.00
ATOM    386  H2  WAT   108      17.993  17.558  -2.088  1.00  0.00
TER
ATOM    387  O   WAT   109      20.546  15.080 -11.729  1.00  0.00
ATOM    388  H1  WAT   109      20.939  15.397 -12.542  1.00  0.00
ATOM    389  H2  WAT   109      20.908  14.201 -11.615  1.00  0.00
TER
ATOM    390  O   WAT   110      12.281  13.747  -3.539  1.00  0.00
ATOM    391  H1  WAT   110      11.887  14.595  -3.332  1.00  0.00
ATOM    392  H2  WAT   110      11.593  13.110  -3.348  1.00  0.00
TER
ATOM    393  O   WAT   111      18.856  13.831  -0.469  1.00  0.00
ATOM    394  H1  WAT   111      18.165  13.638   0.165  1.00  0.00
ATOM    395  H2  WAT   111      19.599  14.114   0.063  1.00  0.00
TER
ATOM    396  O   WAT   112       9.583  11.670  -9.506  1.00  0.00
ATOM    397  H1  WAT   112       9.294  12.241  -8.794  1.00  0.00
ATOM    398  H2  WAT   112      10.327  11.191  -9.143  1.00  0.00
TER
ATOM    399  O   WAT   113      21.132  17.671  -7.634  1.00  0.00
ATOM    400  H1  WAT   113      20.400  18.180  -7.285  1.00  0.00
ATOM    401  H2  WAT   113      20.734  16.854  -7.935  1.00  0.00
TER
ATOM    402  O   WAT   114      17.570  14.346  -9.229  1.00  0.00
ATOM    403  H1  WAT   114      17.573  13.905 -10.078  1.00  0.00
ATOM    404  H2  WAT   114      18.465  14.668  -9.122  1.00  0.00
TER
ATOM    405  O   WAT   115      13.420  14.229 -10.269  1.00  0.00
ATOM    406  H1  WAT   115      13.080  14.706  -9.513  1.00  0.00
ATOM    407  H2  WAT   115      12.658  13.775 -10.629  1.00  0.00
TER
ATOM    408  O   WAT   116      17.632  15.347 -16.238  1.00  0.00
ATOM    409  H1  WAT   116      17.753  15.306 -15.290  1.00  0.00
ATOM    410  H2  WAT   116      17.247  16.210 -16.393  1.00  0.00
TER
ATOM    411  O   WAT   117      21.595  13.124  -8.222  1.00  0.00
ATOM    412  H1  WAT   117      21.612  13.575  -7.378  1.00  0.00
ATOM    413  H2  WAT   117      21.346  12.225  -8.008  1.00  0.00
TER
ATOM    414  O   WAT   118      16.644  17.658 -16.840  1.00  0.00
ATOM    415  H1  WAT   118      16.076  17.209 -17.466  1.00  0.00
ATOM    416  H2  WAT   118      17.353  18.017 -17.373  1.00  0.00
TER
ATOM    417  O   WAT   119      17.870  18.406  -7.482  1.00  0.00
ATOM    418  H1  WAT   119      18.237  17.932  -6.736  1.00  0.00
ATOM    419  H2  WAT   119      17.681  19.281  -7.141  1.00  0.00
TER
ATOM    420  O   WAT   120      10.735  13.151 -11.353  1.00  0.00
ATOM    421  H1  WAT   120      10.449  12.786 -10.515  1.00  0.00
ATOM    422  H2  WAT   120      10.672  12.419 -11.967  1.00  0.00
TER
ATOM    423  O   WAT   121      15.660  17.447  -5.164  1.00  0.00
ATOM    424  H1  WAT   121      15.356  18.326  -4.939  1.00  0.00
ATOM    425  H2  WAT   121      16.615  17.507  -5.128  1.00  0.00
TER
ATOM    426  O   WAT   122      20.408  12.044 -14.632  1.00  0.00
ATOM    427  H1  WAT   122      19.595  11.545 -14.707  1.00  0.00
ATOM    428  H2  WAT   122      20.215  12.884 -15.048  1.00  0.00
TER
ATOM    429  O   WAT   123      11.717  18.288  -4.017  1.00  0.00
ATOM    430  H1  WAT   123      11.358  18.953  -3.429  1.00  0.00
ATOM    431  H2  WAT   123      11.422  17.456  -3.645  1.00  0.00
TER
ATOM    432  O   WAT   124      14.918  18.746  -1.133  1.00  0.00
ATOM    433  H1  WAT   124      14.618  18.892  -2.030  1.00  0.00
ATOM    434  H2  WAT   124      15.689  18.187  -1.225  1.00  0.00
TER
ATOM    435  O   WAT   125      10.228  18.287 -17.393  1.00  0.00
ATOM    436  H1  WAT   125      11.097  18.569 -17.110  1.00  0.00
ATOM    437  H2  WAT   125       9.737  19.100 -17.508  1.00  0.00
TER
ATOM    438  O   WAT   126      13.292  10.018 -12.800  1.00  0.00
ATOM    439  H1  WAT   126      13.164  10.010 -11.852  1.00  0.00
ATOM    440  H2  WAT   126      12.468  10.356 -13.151  1.00  0.00
TER
ATOM    441  O   WAT   127      10.292  11.777  -3.339  1.00  0.00
ATOM    442  H1  WAT   127       9.577  11.977  -2.734  1.00  0.00
ATOM    443  H2  WAT   127      10.711  11.001  -2.968  1.00  0.00
TER
ATOM    444  O   WAT   128      21.786  14.269  -5.589  1.00  0.00
ATOM    445  H1  WAT   128      22.154  13.449  -5.261  1.00  0.00
ATOM    446  H2  WAT   128      20.925  14.329  -5.174  1.00  0.00
TER
ATOM    447  O   WAT   129      17.120  15.503 -13.365  1.00  0.00
ATOM    448  H1  WAT   129      16.412  15.972 -12.923  1.00  0.00
ATOM    449  H2  WAT   129      17.405  14.846 -12.730  1.00  0.00
TER
ATOM    450  O   WAT   130      18.746  16.923  -5.366  1.00  0.00
ATOM    451  H1  WAT   130      19.244  17.398  -4.700  1.00  0.00
ATOM    452  H2  WAT   130      18.888  15.999  -5.159  1.00  0.00
TER
ATOM    453  O   WAT   131      21.152  12.228 -11.925  1.00  0.00
ATOM    454  H1  WAT   131      21.028  12.247 -12.874  1.00  0.00
ATOM    455  H2  WAT   131      22.100  12.276 -11.805  1.00  0.00
TER
ATOM    456  O   WAT   132      15.324  13.812 -15.990  1.00  0.00
ATOM    457  H1  WAT   132      16.173  14.249 -16.056  1.00  0.00
ATOM    458  H2  WAT   132      14.957  14.124 -15.162  1.00  0.00
TER
ATOM    459  O   WAT   133      12.917  17.498 -16.833  1.00  0.00
ATOM    460  H1  WAT   133      12.998  16.550 -16.721  1.00  0.00
ATOM    461  H2  WAT   133      13.809  17.828 -16.727  1.00  0.00
TER
ATOM    462  O   WAT   134      10.445  19.319  -1.597  1.00  0.00
ATOM    463  H1  WAT   134      10.948  18.740  -1.026  1.00  0.00
ATOM    464  H2  WAT   134       9.705  19.603  -1.060  1.00  0.00
TER
ATOM    465  O   WAT   135      12.477  17.462  -0.702  1.00  0.00
ATOM    466  H1  WAT   135      12.517  17.164   0.206  1.00  0.00
ATOM    467  H2  WAT   135      13.331  17.863  -0.861  1.00  0.00
TER
ATOM    468  O   WAT   136      14.417  16.041  -2.735  1.00  0.00
ATOM    469  H1  WAT   136      13.887  15.550  -3.362  1.00  0.00
ATOM    470  H2  WAT   136      15.086  16.470  -3.269  1.00  0.00
TER
ATOM    471  O   WAT   137      14.905  13.008  -2.655  1.00  0.00
ATOM    472  H1  WAT   137      14.810  12.390  -3.380  1.00  0.00
ATOM    473  H2  WAT   137      14.324  13.734  -2.882  1.00  0.00
TER
ATOM    474  O   WAT   138      17.671  11.565  -5.622  1.00  0.00
ATOM    475  H1  WAT   138      17.223  11.587  -6.468  1.00  0.00
ATOM    476  H2  WAT   138      17.037  11.167  -5.025  1.00  0.00
TER
ATOM    477  O   WAT   139      20.413  18.192  -3.617  1.00  0.00
ATOM    478  H1  WAT   139      20.533  17.596  -2.878  1.00  0.00
ATOM    479  H2  WAT   139      21.273  18.229  -4.037  1.00  0.00
TER
ATOM    480  O   WAT   140      17.180  14.734  -2.360  1.00  0.00
ATOM    481  H1  WAT   140      17.770  14.426  -1.672  1.00  0.00
ATOM    482  H2  WAT   140      16.362  14.262  -2.204  1.00  0.00
TER
ATOM    483  O   WAT   141      21.999  14.351  -2.126  1.00  0.00
ATOM    484  H1  WAT   141      21.311  13.689  -2.191  1.00  0.00
ATOM    485  H2  WAT   141      22.720  13.904  -1.682  1.00  0.00
TER
ATOM    486  O   WAT   142      22.629  10.946 -16.067  1.00  0.00
ATOM    487  H1  WAT   142      22.910  10.103 -15.711  1.00  0.00
ATOM    488  H2  WAT   142      21.856  11.178 -15.553  1.00  0.00
TER
ATOM    489  O   WAT   143      17.167  12.179 -17.623  1.00  0.00
ATOM    490  H1  WAT   143      16.820  11.501 -18.202  1.00  0.00
ATOM    491  H2  WAT   143      17.369  11.717 -16.808  1.00  0.00
TER
ATOM    492  O   WAT   144      10.508  18.707 -11.226  1.00  0.00
ATOM    493  H1  WAT   144       9.853  18.438 -11.870  1.00  0.00
ATOM    494  H2  WAT   144      11.346  18.598 -11.676  1.00  0.00
TER
ATOM    495  O   WAT   145      11.545  19.093  -6.686  1.00  0.00
ATOM    496  H1  WAT   145      11.913  19.005  -5.806  1.00  0.00
ATOM    497  H2  WAT   145      10.977  18.329  -6.785  1.00  0.00
TER
ATOM    498  O   WAT   146      11.097  16.003  -2.780  1.00  0.00
ATOM    499  H1  WAT   146      10.203  15.970  -2.441  1.00  0.00
ATOM    500  H2  WAT   146      11.637  16.202  -2.015  1.00  0.00
TER
ATOM    501  O   WAT   147       9.722  15.917 -15.284  1.00  0.00
ATOM    502  H1  WAT   147       8.818  16.180 -15.459  1.00  0.00
ATOM    503  H2  WAT   147      10.206  16.188 -16.064  1.00  0.00
TER
ATOM    504  O   WAT   148      12.264  14.974 -17.374  1.00  0.00
ATOM    505  H1  WAT   148      12.974  14.552 -17.860  1.00  0.00
ATOM    506  H2  WAT   148      11.548  15.041 -18.006  1.00  0.00
TER
ATOM    507  O   WAT   149      11.601  10.278  -8.432  1.00  0.00
ATOM    508  H1  WAT   149      12.249   9.728  -8.872  1.00  0.00
ATOM    509  H2  WAT   149      12.021  10.533  -7.610  1.00  0.00
TER
ATOM    510  O   WAT   150      11.354  10.434  -5.689  1.00  0.00
ATOM    511  H1  WAT   150      11.006  10.890  -4.923  1.00  0.00
ATOM    512  H2  WAT   150      11.023   9.540  -5.607  1.00  0.00
TER
ATOM    513  O   WAT   151      18.867  11.625  -2.167  1.00  0.00
ATOM    514  H1  WAT   151      18.806  12.217  -1.418  1.00  0.00
ATOM    515  H2  WAT   151      19.807  11.518  -2.312  1.00  0.00
TER
ATOM    516  O   WAT   152      21.504  11.282  -2.528  1.00  0.00
ATOM    517  H1  WAT   152      22.118  11.600  -3.190  1.00  0.00
ATOM    518  H2  WAT   152      22.049  10.797  -1.908  1.00  0.00
TER
ATOM    519  O   WAT   153      12.026   9.961  -2.414  1.00  0.00
ATOM    520  H1  WAT   153      12.575   9.780  -3.177  1.00  0.00
ATOM    521  H2  WAT   153      12.092   9.171  -1.878  1.00  0.00
TER
ATOM    522  O   WAT   154      22.245   9.845  -6.201  1.00  0.00
ATOM    523  H1  WAT   154      21.371  10.179  -6.404  1.00  0.00
ATOM    524  H2  WAT   154      22.136   9.373  -5.376  1.00  0.00
TER
ATOM    525  O   WAT   155      19.992  10.762  -7.262  1.00  0.00
ATOM    526  H1  WAT   155      19.210  11.237  -6.982  1.00  0.00
ATOM    527  H2  WAT   155      19.699   9.858  -7.370  1.00  0.00
TER
ATOM    528  O   WAT   156      11.337  11.067 -14.740  1.00  0.00
ATOM    529  H1  WAT   156      12.094  11.180 -15.314  1.00  0.00
ATOM    530  H2  WAT   156      10.874  11.904 -14.786  1.00  0.00
TER
ATOM    531  O   WAT   157      17.878  13.181 -11.750  1.00  0.00
ATOM    532  H1  WAT   157      17.065  12.807 -12.091  1.00  0.00
ATOM    533  H2  WAT   157      18.382  12.425 -11.448  1.00  0.00
TER
ATOM    534  O   WAT   158      22.380   9.845 -10.512  1.00  0.00
ATOM    535  H1  WAT   158      22.983  10.417 -10.037  1.00  0.00
ATOM    536  H2  WAT   158      21.640  10.409 -10.734  1.00  0.00
TER
ATOM    537  O   WAT   159      13.709  11.593 -16.200  1.00  0.00
ATOM    538  H1  WAT   159      14.238  10.806 -16.329  1.00  0.00
ATOM    539  H2  WAT   159      14.342  12.273 -15.967  1.00  0.00
TER
ATOM    540  O   WAT   160      15.903  11.331 -13.146  1.00  0.00
ATOM    541  H1  WAT   160      15.273  10.630 -12.979  1.00  0.00
ATOM    542  H2  WAT   160      15.363  12.091 -13.362  1.00  0.00
TER
ATOM    543  O   WAT   161      16.028  10.609  -0.710  1.00  0.00
ATOM    544  H1  WAT   161      15.747  11.113  -1.474  1.00  0.00
ATOM    545  H2  WAT   161      16.410   9.811  -1.076  1.00  0.00
TER
ATOM    546  O   WAT   162      21.536  -0.730   7.780  1.00  0.00
ATOM    547  H1  WAT   162      21.455  -1.645   7.509  1.00  0.00
ATOM    548  H2  WAT   162      21.122  -0.234   7.074  1.00  0.00
TER
ATOM    549  O   WAT   163      19.668   1.047   9.661  1.00  0.00
ATOM    550  H1  WAT   163      18.892   0.568   9.951  1.00  0.00
ATOM    551  H2  WAT   163      20.319   0.368   9.486  1.00  0.00
TER
ATOM    552  O   WAT   164      13.684   1.359  10.538  1.00  0.00
ATOM    553  H1  WAT   164      12.853   1.104  10.938  1.00  0.00
ATOM    554  H2  WAT   164      14.292   1.431  11.274  1.00  0.00
TER
ATOM    555  O   WAT   165      13.664   5.393  10.734  1.00  0.00
ATOM    556  H1  WAT   165      13.967   4.503  10.555  1.00  0.00
ATOM    557  H2  WAT   165      14.409   5.950  10.506  1.00  0.00
TER
ATOM    558  O   WAT   166      12.093  -3.680   4.323  1.00  0.00
ATOM    559  H1  WAT   166      11.205  -3.339   4.221  1.00  0.00
ATOM    560  H2  WAT   166      12.377  -3.880   3.431  1.00  0.00
TER
ATOM    561  O   WAT   167      10.057  -1.080  10.206  1.00  0.00
ATOM    562  H1  WAT   167      10.628  -1.848  10.207  1.00  0.00
ATOM    563  H2  WAT   167      10.057  -0.781   9.297  1.00  0.00
TER
ATOM    564  O   WAT   168      19.915   7.739   8.061  1.00  0.00
ATOM    565  H1  WAT   168      19.296   8.195   7.490  1.00  0.00
ATOM    566  H2  WAT   168      20.770   7.894   7.660  1.00  0.00
TER
ATOM    567  O   WAT   169      19.108   3.723   9.668  1.00  0.00
ATOM    568  H1  WAT   169      19.039   2.782   9.507  1.00  0.00
ATOM    569  H2  WAT   169      19.870   3.813  10.240  1.00  0.00
TER
ATOM    570  O   WAT   170      11.299  -5.671  11.993  1.00  0.00
ATOM    571  H1  WAT   170      11.119  -6.569  12.274  1.00  0.00
ATOM    572  H2  WAT   170      10.897  -5.124  12.668  1.00  0.00
TER
ATOM    573  O   WAT   171      20.139  -3.470   9.895  1.00  0.00
ATOM    574  H1  WAT   171      20.515  -4.343   9.782  1.00  0.00
ATOM    575  H2  WAT   171      20.041  -3.134   9.004  1.00  0.00
TER
ATOM    576  O   WAT   172      14.269  -5.097   5.356  1.00  0.00
ATOM    577  H1  WAT   172      14.376  -4.197   5.663  1.00  0.00
ATOM    578  H2  WAT   172      13.359  -5.145   5.066  1.00  0.00
TER
ATOM    579  O   WAT   173      11.918  -3.175  10.602  1.00  0.00
ATOM    580  H1  WAT   173      12.599  -2.911  11.220  1.00  0.00
ATOM    581  H2  WAT   173      11.603  -4.015  10.935  1.00  0.00
TER
ATOM    582  O   WAT   174      16.110  -2.129   9.689  1.00  0.00
ATOM    583  H1  WAT   174      16.618  -1.630  10.329  1.00  0.00
ATOM    584  H2  WAT   174      16.642  -2.905   9.513  1.00  0.00
TER
ATOM    585  O   WAT   175      14.394  -7.489  13.955  1.00  0.00
ATOM    586  H1  WAT   175      14.396  -6.971  13.150  1.00  0.00
ATOM    587  H2  WAT   175      13.564  -7.966  13.932  1.00  0.00
TER
ATOM    588  O   WAT   176      20.781   2.623   5.454  1.00  0.00
ATOM    589  H1  WAT   176      20.163   3.088   4.890  1.00  0.00
ATOM    590  H2  WAT   176      21.293   3.316   5.871  1.00  0.00
TER
ATOM    591  O   WAT   177      15.644   2.151  12.133  1.00  0.00
ATOM    592  H1  WAT   177      15.311   2.778  12.775  1.00  0.00
ATOM    593  H2  WAT   177      15.821   2.677  11.353  1.00  0.00
TER
ATOM    594  O   WAT   178      14.075  -5.778  11.962  1.00  0.00
ATOM    595  H1  WAT   178      14.417  -4.934  11.668  1.00  0.00
ATOM    596  H2  WAT   178      13.137  -5.629  12.079  1.00  0.00
TER
ATOM    597  O   WAT   179      14.856   4.119  13.947  1.00  0.00
ATOM    598  H1  WAT   179      15.473   4.794  13.666  1.00  0.00
ATOM    599  H2  WAT   179      13.995   4.528  13.856  1.00  0.00
TER
ATOM    600  O   WAT   180      10.149   3.309   2.828  1.00  0.00
ATOM    601  H1  WAT   180       9.772   3.798   2.097  1.00  0.00
ATOM    602  H2  WAT   180      10.407   3.981   3.459  1.00  0.00
TER
ATOM    603  O   WAT   181      17.758  -8.289   8.287  1.00  0.00
ATOM    604  H1  WAT   181      18.066  -8.845   7.570  1.00  0.00
ATOM    605  H2  WAT   181      16.828  -8.155   8.104  1.00  0.00
TER
ATOM    606  O   WAT   182      20.146  -0.225   5.023  1.00  0.00
ATOM    607  H1  WAT   182      19.219  -0.291   5.252  1.00  0.00
ATOM    608  H2  WAT   182      20.299   0.713   4.908  1.00  0.00
TER
ATOM    609  O   WAT   183      20.133  -3.953   2.019  1.00  0.00
ATOM    610  H1  WAT   183      19.194  -3.792   2.105  1.00  0.00
ATOM    611  H2  WAT   183      20.451  -3.234   1.473  1.00  0.00
TER
ATOM    612  O   WAT   184      15.752   0.302   7.805  1.00  0.00
ATOM    613  H1  WAT   184      15.348  -0.410   7.309  1.00  0.00
ATOM    614  H2  WAT   184      15.838  -0.043   8.694  1.00  0.00
TER
ATOM    615  O   WAT   185      16.220   3.989   9.969  1.00  0.00
ATOM    616  H1  WAT   185      15.923   3.383   9.289  1.00  0.00
ATOM    617  H2  WAT   185      17.170   4.026   9.858  1.00  0.00
TER
ATOM    618  O   WAT   186      14.465  -2.924  11.585  1.00  0.00
ATOM    619  H1  WAT   186      15.016  -2.814  10.810  1.00  0.00
ATOM    620  H2  WAT   186      14.979  -2.550  12.300  1.00  0.00
TER
ATOM    621  O   WAT   187      15.312   3.727  16.619  1.00  0.00
ATOM    622  H1  WAT   187      14.415   3.951  16.867  1.00  0.00
ATOM    623  H2  WAT   187      15.337   3.850  15.671  1.00  0.00
TER
ATOM    624  O   WAT   188      14.139   0.598  15.195  1.00  0.00
ATOM    625  H1  WAT   188      14.000   1.470  15.564  1.00  0.00
ATOM    626  H2  WAT   188      13.257   0.255  15.050  1.00  0.00
TER
ATOM    627  O   WAT   189      20.462   5.516   6.502  1.00  0.00
ATOM    628  H1  WAT   189      20.902   6.258   6.087  1.00  0.00
ATOM    629  H2  WAT   189      20.401   5.758   7.426  1.00  0.00
TER
ATOM    630  O   WAT   190      15.937   6.540  17.404  1.00  0.00
ATOM    631  H1  WAT   190      15.909   6.945  16.537  1.00  0.00
ATOM    632  H2  WAT   190      15.774   5.611  17.241  1.00  0.00
TER
ATOM    633  O   WAT   191      12.452  -0.804   5.305  1.00  0.00
ATOM    634  H1  WAT   191      12.332  -0.077   4.694  1.00  0.00
ATOM    635  H2  WAT   191      12.142  -1.573   4.828  1.00  0.00
TER
ATOM    636  O   WAT   192      10.091   2.368  11.112  1.00  0.00
ATOM    637  H1  WAT   192      10.169   2.503  10.168  1.00  0.00
ATOM    638  H2  WAT   192      10.705   1.659  11.305  1.00  0.00
TER
ATOM    639  O   WAT   193      11.336   4.068   7.523  1.00  0.00
ATOM    640  H1  WAT   193      10.928   4.209   6.668  1.00  0.00
ATOM    641  H2  WAT   193      12.227   3.784   7.320  1.00  0.00
TER
ATOM    642  O   WAT   194      21.154   8.217  14.430  1.00  0.00
ATOM    643  H1  WAT   194      21.668   8.128  15.232  1.00  0.00
ATOM    644  H2  WAT   194      20.310   8.563  14.722  1.00  0.00
TER
ATOM    645  O   WAT   195      15.608   8.282   5.635  1.00  0.00
ATOM    646  H1  WAT   195      15.432   7.366   5.422  1.00  0.00
ATOM    647  H2  WAT   195      14.753   8.641   5.875  1.00  0.00
TER
ATOM    648  O   WAT   196      22.397   7.638   6.493  1.00  0.00
ATOM    649  H1  WAT   196      22.852   6.857   6.806  1.00  0.00
ATOM    650  H2  WAT   196      22.736   8.348   7.037  1.00  0.00
TER
ATOM    651  O   WAT   197      10.147   3.409  13.652  1.00  0.00
ATOM    652  H1  WAT   197      10.310   2.940  12.834  1.00  0.00
ATOM    653  H2  WAT   197      10.612   2.902  14.317  1.00  0.00
TER
ATOM    654  O   WAT   198      14.919  -7.460   8.688  1.00  0.00
ATOM    655  H1  WAT   198      14.476  -6.679   8.356  1.00  0.00
ATOM    656  H2  WAT   198      15.477  -7.137   9.395  1.00  0.00
TER
ATOM    657  O   WAT   199      19.206  -4.593  14.291  1.00  0.00
ATOM    658  H1  WAT   199      18.744  -4.385  15.103  1.00  0.00
ATOM    659  H2  WAT   199      18.804  -5.407  13.988  1.00  0.00
TER
ATOM    660  O   WAT   200      21.301  -1.872  17.521  1.00  0.00
ATOM    661  H1  WAT   200      21.626  -2.706  17.181  1.00  0.00
ATOM    662  H2  WAT   200      22.089  -1.349  17.669  1.00  0.00
TER
ATOM    663  O   WAT   201      18.035  -7.839   3.568  1.00  0.00
ATOM    664  H1  WAT   201      17.410  -7.843   4.294  1.00  0.00
ATOM    665  H2  WAT   201      17.948  -8.706   3.172  1.00  0.00
TER
ATOM    666  O   WAT   202      16.956  -6.915  10.547  1.00  0.00
ATOM    667  H1  WAT   202      17.254  -6.009  10.466  1.00  0.00
ATOM    668  H2  WAT   202      17.505  -7.404   9.933  1.00  0.00
TER
ATOM    669  O   WAT   203      14.710  -2.337   6.416  1.00  0.00
ATOM    670  H1  WAT   203      14.484  -2.553   7.321  1.00  0.00
ATOM    671  H2  WAT   203      13.929  -1.904   6.070  1.00  0.00
TER
ATOM    672  O   WAT   204      21.940  -2.330   5.015  1.00  0.00
ATOM    673  H1  WAT   204      21.341  -1.607   4.831  1.00  0.00
ATOM    674  H2  WAT   204      22.488  -2.393   4.233  1.00  0.00
TER
ATOM    675  O   WAT   205      17.150  -1.438  17.082  1.00  0.00
ATOM    676  H1  WAT   205      17.054  -2.379  16.932  1.00  0.00
ATOM    677  H2  WAT   205      17.993  -1.217  16.687  1.00  0.00
TER
ATOM    678  O   WAT   206      20.546  -3.694   7.045  1.00  0.00
ATOM    679  H1  WAT   206      20.939  -3.377   6.232  1.00  0.00
ATOM    680  H2  WAT   206      20.908  -4.573   7.160  1.00  0.00
TER
ATOM    681  O   WAT   207      12.281  -5.027  15.235  1.00  0.00
ATOM    682  H1  WAT   207      11.887  -4.179  15.443  1.00  0.00
ATOM    683  H2  WAT   207      11.593  -5.664  15.426  1.00  0.00
TER
ATOM    684  O   WAT   208       9.583  -7.104   9.268  1.00  0.00
ATOM    685  H1  WAT   208       9.294  -6.534   9.981  1.00  0.00
ATOM    686  H2  WAT   208      10.327  -7.584   9.631  1.00  0.00
TER
ATOM    687  O   WAT   209       9.770  -3.162   0.479  1.00  0.00
ATOM    688  H1  WAT   209       9.687  -2.219   0.620  1.00  0.00
ATOM    689  H2  WAT   209       9.418  -3.305  -0.400  1.00  0.00
TER
ATOM    690  O   WAT   210      21.132  -1.104  11.140  1.00  0.00
ATOM    691  H1  WAT   210      20.400  -0.595  11.489  1.00  0.00
ATOM    692  H2  WAT   210      20.734  -1.921  10.839  1.00  0.00
TER
ATOM    693  O   WAT   211      17.570  -4.428   9.546  1.00  0.00
ATOM    694  H1  WAT   211      17.573  -4.869   8.696  1.00  0.00
ATOM    695  H2  WAT   211      18.465  -4.106   9.653  1.00  0.00
TER
ATOM    696  O   WAT   212      13.420  -4.545   8.505  1.00  0.00
ATOM    697  H1  WAT   212      13.080  -4.068   9.262  1.00  0.00
ATOM    698  H2  WAT   212      12.658  -4.999   8.145  1.00  0.00
TER
ATOM    699  O   WAT   213      17.632  -3.427   2.536  1.00  0.00
ATOM    700  H1  WAT   213      17.753  -3.468   3.485  1.00  0.00
ATOM    701  H2  WAT   213      17.247  -2.564   2.381  1.00  0.00
TER
ATOM    702  O   WAT   214      21.595  -5.650  10.553  1.00  0.00
ATOM    703  H1  WAT   214      21.612  -5.199  11.397  1.00  0.00
ATOM    704  H2  WAT   214      21.346  -6.550  10.766  1.00  0.00
TER
ATOM    705  O   WAT   215      16.644  -1.117   1.935  1.00  0.00
ATOM    706  H1  WAT   215      16.076  -1.565   1.308  1.00  0.00
ATOM    707  H2  WAT   215      17.353  -0.757   1.401  1.00  0.00
TER
ATOM    708  O   WAT   216      11.721   2.784  15.811  1.00  0.00
ATOM    709  H1  WAT   216      11.336   2.144  16.410  1.00  0.00
ATOM    710  H2  WAT   216      12.032   3.488  16.381  1.00  0.00
TER
ATOM    711  O   WAT   217      17.870  -0.368  11.292  1.00  0.00
ATOM    712  H1  WAT   217      18.237  -0.842  12.038  1.00  0.00
ATOM    713  H2  WAT   217      17.681   0.506  11.633  1.00  0.00
TER
ATOM    714  O   WAT   218      10.735  -5.624   7.421  1.00  0.00
ATOM    715  H1  WAT   218      10.449  -5.988   8.259  1.00  0.00
ATOM    716  H2  WAT   218      10.672  -6.355   6.808  1.00  0.00
TER
ATOM    717  O   WAT   219      15.660  -1.327  13.611  1.00  0.00
ATOM    718  H1  WAT   219      15.356  -0.448  13.836  1.00  0.00
ATOM    719  H2  WAT   219      16.615  -1.267  13.646  1.00  0.00
TER
ATOM    720  O   WAT   220      14.189   2.879   4.207  1.00  0.00
ATOM    721  H1  WAT   220      13.415   2.339   4.047  1.00  0.00
ATOM    722  H2  WAT   220      14.918   2.360   3.869  1.00  0.00
TER
ATOM    723  O   WAT   221      20.408  -6.731   4.143  1.00  0.00
ATOM    724  H1  WAT   221      19.595  -7.229   4.067  1.00  0.00
ATOM    725  H2  WAT   221      20.215  -5.891   3.726  1.00  0.00
TER
ATOM    726  O   WAT   222      20.329   1.946  15.887  1.00  0.00
ATOM    727  H1  WAT   222      20.263   1.026  15.633  1.00  0.00
ATOM    728  H2  WAT   222      19.700   2.044  16.601  1.00  0.00
TER
ATOM    729  O   WAT   223      14.232   2.547   7.845  1.00  0.00
ATOM    730  H1  WAT   223      14.750   1.744   7.791  1.00  0.00
ATOM    731  H2  WAT   223      13.781   2.485   8.687  1.00  0.00
TER
ATOM    732  O   WAT   224      19.119   3.814   3.118  1.00  0.00
ATOM    733  H1  WAT   224      19.461   4.558   2.622  1.00  0.00
ATOM    734  H2  WAT   224      18.291   4.127   3.480  1.00  0.00
TER
ATOM    735  O   WAT   225      11.717  -0.487  14.758  1.00  0.00
ATOM    736  H1  WAT   225      11.358   0.179  15.345  1.00  0.00
ATOM    737  H2  WAT   225      11.422  -1.318  15.129  1.00  0.00
TER
ATOM    738  O   WAT   226      14.918  -0.028  17.642  1.00  0.00
ATOM    739  H1  WAT   226      14.618   0.117  16.744  1.00  0.00
ATOM    740  H2  WAT   226      15.689  -0.588  17.549  1.00  0.00
TER
ATOM    741  O   WAT   227      20.261   4.769  15.637  1.00  0.00
ATOM    742  H1  WAT   227      20.275   3.837  15.419  1.00  0.00
ATOM    743  H2  WAT   227      19.553   4.855  16.276  1.00  0.00
TER
ATOM    744  O   WAT   228      22.002   3.135   8.482  1.00  0.00
ATOM    745  H1  WAT   228      22.354   2.538   7.823  1.00  0.00
ATOM    746  H2  WAT   228      21.118   2.810   8.653  1.00  0.00
TER
ATOM    747  O   WAT   229      18.088   3.895   5.889  1.00  0.00
ATOM    748  H1  WAT   229      18.775   4.442   6.270  1.00  0.00
ATOM    749  H2  WAT   229      17.302   4.439   5.924  1.00  0.00
TER
ATOM    750  O   WAT   230      17.391   0.900   5.502  1.00  0.00
ATOM    751  H1  WAT   230      17.847   1.710   5.728  1.00  0.00
ATOM    752  H2  WAT   230      17.040   0.582   6.334  1.00  0.00
TER
ATOM    753  O   WAT   231      19.694   6.410  12.731  1.00  0.00
ATOM    754  H1  WAT   231      20.339   6.616  13.409  1.00  0.00
ATOM    755  H2  WAT   231      20.057   5.649  12.278  1.00  0.00
TER
ATOM    756  O   WAT   232      13.292  -8.757   5.974  1.00  0.00
ATOM    757  H1  WAT   232      13.164  -8.765   6.923  1.00  0.00
ATOM    758  H2  WAT   232      12.468  -8.418   5.623  1.00  0.00
TER
ATOM    759  O   WAT   233      20.968   4.414  11.449  1.00  0.00
ATOM    760  H1  WAT   233      21.610   3.713  11.562  1.00  0.00
ATOM    761  H2  WAT   233      21.492   5.193  11.269  1.00  0.00
TER
ATOM    762  O   WAT   234      10.595   8.725   1.947  1.00  0.00
ATOM    763  H1  WAT   234      10.954   9.324   1.293  1.00  0.00
ATOM    764  H2  WAT   234      10.454   9.271   2.721  1.00  0.00
TER
ATOM    765  O   WAT   235      10.292  -6.997  15.435  1.00  0.00
ATOM    766  H1  WAT   235       9.577  -6.798  16.040  1.00  0.00
ATOM    767  H2  WAT   235      10.711  -7.773  15.806  1.00  0.00
TER
ATOM    768  O   WAT   236      10.579   6.991  16.422  1.00  0.00
ATOM    769  H1  WAT   236      10.688   6.050  16.281  1.00  0.00
ATOM    770  H2  WAT   236       9.927   7.256  15.773  1.00  0.00
TER
ATOM    771  O   WAT   237      18.570   5.262  17.821  1.00  0.00
ATOM    772  H1  WAT   237      18.250   4.543  18.366  1.00  0.00
ATOM    773  H2  WAT   237      17.896   5.938  17.895  1.00  0.00
TER
ATOM    774  O   WAT   238      16.612   6.108   2.765  1.00  0.00
ATOM    775  H1  WAT   238      16.603   6.841   2.149  1.00  0.00
ATOM    776  H2  WAT   238      15.691   5.861   2.857  1.00  0.00
TER
ATOM    777  O   WAT   239      12.212   1.330   3.509  1.00  0.00
ATOM    778  H1  WAT   239      11.605   2.070   3.519  1.00  0.00
ATOM    779  H2  WAT   239      12.687   1.420   2.683  1.00  0.00
TER
ATOM    780  O   WAT   240      21.786  -4.505  13.185  1.00  0.00
ATOM    781  H1  WAT   240      22.154  -5.326  13.513  1.00  0.00
ATOM    782  H2  WAT   240      20.925  -4.445  13.601  1.00  0.00
TER
ATOM    783  O   WAT   241      19.598   6.171   1.427  1.00  0.00
ATOM    784  H1  WAT   241      19.699   5.967   0.497  1.00  0.00
ATOM    785  H2  WAT   241      18.698   5.917   1.632  1.00  0.00
TER
ATOM    786  O   WAT   242      17.120  -3.271   5.410  1.00  0.00
ATOM    787  H1  WAT   242      16.412  -2.802   5.851  1.00  0.00
ATOM    788  H2  WAT   242      17.405  -3.929   6.044  1.00  0.00
TER
ATOM    789  O   WAT   243      18.746  -1.851  13.409  1.00  0.00
ATOM    790  H1  WAT   243      19.244  -1.377  14.074  1.00  0.00
ATOM    791  H2  WAT   243      18.888  -2.775  13.616  1.00  0.00
TER
ATOM    792  O   WAT   244      21.152  -6.546   6.849  1.00  0.00
ATOM    793  H1  WAT   244      21.028  -6.527   5.900  1.00  0.00
ATOM    794  H2  WAT   244      22.100  -6.498   6.969  1.00  0.00
TER
ATOM    795  O   WAT   245      18.239   8.690   6.122  1.00  0.00
ATOM    796  H1  WAT   245      18.494   8.652   5.200  1.00  0.00
ATOM    797  H2  WAT   245      17.291   8.563   6.115  1.00  0.00
TER
ATOM    798  O   WAT   246      15.324  -4.962   2.785  1.00  0.00
ATOM    799  H1  WAT   246      16.173  -4.525   2.719  1.00  0.00
ATOM    800  H2  WAT   246      14.957  -4.650   3.612  1.00  0.00
TER
ATOM    801  O   WAT   247      14.223   1.291   1.258  1.00  0.00
ATOM    802  H1  WAT   247      14.989   1.179   1.821  1.00  0.00
ATOM    803  H2  WAT   247      14.300   0.595   0.606  1.00  0.00
TER
ATOM    804  O   WAT   248      12.917  -1.277   1.942  1.00  0.00
ATOM    805  H1  WAT   248      12.998  -2.224   2.053  1.00  0.00
ATOM    806  H2  WAT   248      13.809  -0.946   2.048  1.00  0.00
TER
ATOM    807  O   WAT   249      13.719   8.873   9.045  1.00  0.00
ATOM    808  H1  WAT   249      14.455   8.324   9.316  1.00  0.00
ATOM    809  H2  WAT   249      14.103   9.738   8.906  1.00  0.00
TER
ATOM    810  O   WAT   250      10.603   4.940   4.919  1.00  0.00
ATOM    811  H1  WAT   250       9.677   5.182   4.910  1.00  0.00
ATOM    812  H2  WAT   250      11.069   5.768   4.798  1.00  0.00
TER
ATOM    813  O   WAT   251      16.829   8.046   0.868  1.00  0.00
ATOM    814  H1  WAT   251      17.622   8.335   0.416  1.00  0.00
ATOM    815  H2  WAT   251      16.310   7.615   0.189  1.00  0.00
TER
ATOM    816  O   WAT   252      10.445   0.545  17.177  1.00  0.00
ATOM    817  H1  WAT   252      10.948  -0.034  17.749  1.00  0.00
ATOM    818  H2  WAT   252       9.705   0.829  17.715  1.00  0.00
TER
ATOM    819  O   WAT   253      17.347   3.266   0.732  1.00  0.00
ATOM    820  H1  WAT   253      17.242   2.651   1.458  1.00  0.00
ATOM    821  H2  WAT   253      17.179   2.743  -0.052  1.00  0.00
TER
ATOM    822  O   WAT   254      17.498   1.952  16.711  1.00  0.00
ATOM    823  H1  WAT   254      16.733   2.520  16.626  1.00  0.00
ATOM    824  H2  WAT   254      17.680   1.660  15.817  1.00  0.00
TER
ATOM    825  O   WAT   255      20.587   2.328   1.336  1.00  0.00
ATOM    826  H1  WAT   255      20.038   2.775   1.980  1.00  0.00
ATOM    827  H2  WAT   255      21.209   1.823   1.860  1.00  0.00
TER
ATOM    828  O   WAT   256      16.255   1.287   3.232  1.00  0.00
ATOM    829  H1  WAT   256      16.676   1.121   4.076  1.00  0.00
ATOM    830  H2  WAT   256      16.380   0.477   2.738  1.00  0.00
TER
ATOM    831  O   WAT   257      14.417  -2.733  16.040  1.00  0.00
ATOM    832  H1  WAT   257      13.887  -3.224  15.412  1.00  0.00
ATOM    833  H2  WAT   257      15.086  -2.305  15.505  1.00  0.00
TER
ATOM    834  O   WAT   258      18.767   0.311   0.480  1.00  0.00
ATOM    835  H1  WAT   258      19.288  -0.404   0.114  1.00  0.00
ATOM    836  H2  WAT   258      19.414   0.950   0.780  1.00  0.00
TER
ATOM    837  O   WAT   259      14.905  -5.767  16.119  1.00  0.00
ATOM    838  H1  WAT   259      14.810  -6.385  15.394  1.00  0.00
ATOM    839  H2  WAT   259      14.324  -5.040  15.892  1.00  0.00
TER
ATOM    840  O   WAT   260      17.671  -7.209  13.152  1.00  0.00
ATOM    841  H1  WAT   260      17.223  -7.187  12.307  1.00  0.00
ATOM    842  H2  WAT   260      17.037  -7.608  13.749  1.00  0.00
TER
ATOM    843  O   WAT   261      18.077   1.686  13.773  1.00  0.00
ATOM    844  H1  WAT   261      18.496   2.529  13.601  1.00  0.00
ATOM    845  H2  WAT   261      17.158   1.823  13.544  1.00  0.00
TER
ATOM    846  O   WAT   262      20.413  -0.582  15.157  1.00  0.00
ATOM    847  H1  WAT   262      20.533  -1.178  15.897  1.00  0.00
ATOM    848  H2  WAT   262      21.273  -0.545  14.737  1.00  0.00
TER
ATOM    849  O   WAT   263      15.151  -2.639   0.178  1.00  0.00
ATOM    850  H1  WAT   263      14.949  -3.503   0.540  1.00  0.00
ATOM    851  H2  WAT   263      14.980  -2.726  -0.760  1.00  0.00
TER
ATOM    852  O   WAT   264      15.927   7.991  14.889  1.00  0.00
ATOM    853  H1  WAT   264      15.390   8.716  14.570  1.00  0.00
ATOM    854  H2  WAT   264      16.181   7.514  14.099  1.00  0.00
TER
ATOM    855  O   WAT   265      17.180  -4.040  16.415  1.00  0.00
ATOM    856  H1  WAT   265      17.770  -4.349  17.102  1.00  0.00
ATOM    857  H2  WAT   265      16.362  -4.512  16.571  1.00  0.00
TER
ATOM    858  O   WAT   266      21.999  -4.424  16.648  1.00  0.00
ATOM    859  H1  WAT   266      21.311  -5.086  16.583  1.00  0.00
ATOM    860  H2  WAT   266      22.720  -4.870  17.093  1.00  0.00
TER
ATOM    861  O   WAT   267      22.629  -7.829   2.707  1.00  0.00
ATOM    862  H1  WAT   267      22.910  -8.672   3.063  1.00  0.00
ATOM    863  H2  WAT   267      21.856  -7.596   3.221  1.00  0.00
TER
ATOM    864  O   WAT   268      13.949  -5.539   0.166  1.00  0.00
ATOM    865  H1  WAT   268      14.251  -5.533  -0.742  1.00  0.00
ATOM    866  H2  WAT   268      14.688  -5.890   0.663  1.00  0.00
TER
ATOM    867  O   WAT   269      18.784   9.226  15.148  1.00  0.00
ATOM    868  H1  WAT   269      18.710  10.130  15.455  1.00  0.00
ATOM    869  H2  WAT   269      17.882   8.908  15.120  1.00  0.00
TER
ATOM    870  O   WAT   270      17.167  -6.596   1.152  1.00  0.00
ATOM    871  H1  WAT   270      16.820  -7.273   0.572  1.00  0.00
ATOM    872  H2  WAT   270      17.369  -7.057   1.966  1.00  0.00
TER
ATOM    873  O   WAT   271      19.332   8.392   2.770  1.00  0.00
ATOM    874  H1  WAT   271      20.227   8.731   2.792  1.00  0.00
ATOM    875  H2  WAT   271      19.364   7.670   2.143  1.00  0.00
TER
ATOM    876  O   WAT   272      12.972   3.765   0.999  1.00  0.00
ATOM    877  H1  WAT   272      13.409   4.308   1.655  1.00  0.00
ATOM    878  H2  WAT   272      13.457   2.940   1.009  1.00  0.00
TER
ATOM    879  O   WAT   273      10.186   6.554   8.451  1.00  0.00
ATOM    880  H1  WAT   273      10.517   5.686   8.219  1.00  0.00
ATOM    881  H2  WAT   273      10.616   6.760   9.282  1.00  0.00
TER
ATOM    882  O   WAT   274      14.783   4.885   6.111  1.00  0.00
ATOM    883  H1  WAT   274      14.482   4.761   7.012  1.00  0.00
ATOM    884  H2  WAT   274      14.676   4.026   5.703  1.00  0.00
TER
ATOM    885  O   WAT   275      10.675   7.421  11.189  1.00  0.00
ATOM    886  H1  WAT   275      10.239   7.601  12.022  1.00  0.00
ATOM    887  H2  WAT   275      11.243   8.178  11.047  1.00  0.00
TER
ATOM    888  O   WAT   276      10.508  -0.067   7.548  1.00  0.00
ATOM    889  H1  WAT   276       9.853  -0.336   6.904  1.00  0.00
ATOM    890  H2  WAT   276      11.346  -0.177   7.098  1.00  0.00
TER
ATOM    891  O   WAT   277      11.545   0.318  12.088  1.00  0.00
ATOM    892  H1  WAT   277      11.913   0.231  12.968  1.00  0.00
ATOM    893  H2  WAT   277      10.977  -0.445  11.989  1.00  0.00
TER
ATOM    894  O   WAT   278      11.097  -2.771  15.994  1.00  0.00
ATOM    895  H1  WAT   278      10.203  -2.804  16.334  1.00  0.00
ATOM    896  H2  WAT   278      11.637  -2.572  16.759  1.00  0.00
TER
ATOM    897  O   WAT   279       9.722  -2.857   3.491  1.00  0.00
ATOM    898  H1  WAT   279       8.818  -2.594   3.316  1.00  0.00
ATOM    899  H2  WAT   279      10.206  -2.586   2.711  1.00  0.00
TER
ATOM    900  O   WAT   280      12.264  -3.801   1.400  1.00  0.00
ATOM    901  H1  WAT   280      12.974  -4.222   0.915  1.00  0.00
ATOM    902  H2  WAT   280      11.548  -3.733   0.768  1.00  0.00
TER
ATOM    903  O   WAT   281      11.912  -7.747   0.440  1.00  0.00
ATOM    904  H1  WAT   281      12.635  -7.206   0.758  1.00  0.00
ATOM    905  H2  WAT   281      12.184  -8.020  -0.435  1.00  0.00
TER
ATOM    906  O   WAT   282      11.601  -8.496  10.343  1.00  0.00
ATOM    907  H1  WAT   282      12.249  -9.046   9.902  1.00  0.00
ATOM    908  H2  WAT   282      12.021  -8.242  11.164  1.00  0.00
TER
ATOM    909  O   WAT   283      11.354  -8.340  13.085  1.00  0.00
ATOM    910  H1  WAT   283      11.006  -7.884  13.851  1.00  0.00
ATOM    911  H2  WAT   283      11.023  -9.235  13.167  1.00  0.00
TER
ATOM    912  O   WAT   284      12.961   4.831  17.250  1.00  0.00
ATOM    913  H1  WAT   284      12.918   4.461  18.132  1.00  0.00
ATOM    914  H2  WAT   284      13.092   5.769  17.391  1.00  0.00
TER
ATOM    915  O   WAT   285      16.661   6.387  12.851  1.00  0.00
ATOM    916  H1  WAT   285      16.420   6.655  11.965  1.00  0.00
ATOM    917  H2  WAT   285      17.602   6.558  12.907  1.00  0.00
TER
ATOM    918  O   WAT   286      18.867  -7.149  16.607  1.00  0.00
ATOM    919  H1  WAT   286      18.806  -6.557  17.357  1.00  0.00
ATOM    920  H2  WAT   286      19.807  -7.257  16.462  1.00  0.00
TER
ATOM    921  O   WAT   287      21.504  -7.492  16.246  1.00  0.00
ATOM    922  H1  WAT   287      22.118  -7.174  15.584  1.00  0.00
ATOM    923  H2  WAT   287      22.049  -7.977  16.866  1.00  0.00
TER
ATOM    924  O   WAT   288      12.026  -8.813  16.360  1.00  0.00
ATOM    925  H1  WAT   288      12.575  -8.994  15.597  1.00  0.00
ATOM    926  H2  WAT   288      12.092  -9.603  16.896  1.00  0.00
TER
ATOM    927  O   WAT   289      12.800   7.778  14.370  1.00  0.00
ATOM    928  H1  WAT   289      12.206   7.646  15.109  1.00  0.00
ATOM    929  H2  WAT   289      12.792   6.942  13.904  1.00  0.00
TER
ATOM    930  O   WAT   290      22.245  -8.929  12.573  1.00  0.00
ATOM    931  H1  WAT   290      21.371  -8.596  12.371  1.00  0.00
ATOM    932  H2  WAT   290      22.136  -9.402  13.398  1.00  0.00
TER
ATOM    933  O   WAT   291      12.431   5.144  13.321  1.00  0.00
ATOM    934  H1  WAT   291      11.704   4.524  13.254  1.00  0.00
ATOM    935  H2  WAT   291      12.492   5.538  12.451  1.00  0.00
TER
ATOM    936  O   WAT   292      16.035   7.358  10.106  1.00  0.00
ATOM    937  H1  WAT   292      16.552   6.747   9.581  1.00  0.00
ATOM    938  H2  WAT   292      16.685   7.861  10.597  1.00  0.00
TER
ATOM    939  O   WAT   293      18.775   8.249  10.933  1.00  0.00
ATOM    940  H1  WAT   293      19.063   7.994  10.056  1.00  0.00
ATOM    941  H2  WAT   293      19.287   7.697  11.523  1.00  0.00
TER
ATOM    942  O   WAT   294      19.992  -8.012  11.513  1.00  0.00
ATOM    943  H1  WAT   294      19.210  -7.538  11.792  1.00  0.00
ATOM    944  H2  WAT   294      19.699  -8.917  11.404  1.00  0.00
TER
ATOM    945  O   WAT   295      10.714   8.461   6.531  1.00  0.00
ATOM    946  H1  WAT   295      10.546   7.828   7.229  1.00  0.00
ATOM    947  H2  WAT   295       9.847   8.667   6.180  1.00  0.00
TER
ATOM    948  O   WAT   296      11.337  -7.707   4.034  1.00  0.00
ATOM    949  H1  WAT   296      12.094  -7.594   3.460  1.00  0.00
ATOM    950  H2  WAT   296      10.874  -6.870   3.988  1.00  0.00
TER
ATOM    951  O   WAT   297      17.878  -5.593   7.024  1.00  0.00
ATOM    952  H1  WAT   297      17.065  -5.968   6.684  1.00  0.00
ATOM    953  H2  WAT   297      18.382  -6.349   7.326  1.00  0.00
TER
ATOM    954  O   WAT   298      22.380  -8.929   8.262  1.00  0.00
ATOM    955  H1  WAT   298      22.983  -8.357   8.737  1.00  0.00
ATOM    956  H2  WAT   298      21.640  -8.365   8.040  1.00  0.00
TER
ATOM    957  O   WAT   299      12.320   7.154   3.976  1.00  0.00
ATOM    958  H1  WAT   299      11.795   7.535   3.272  1.00  0.00
ATOM    959  H2  WAT   299      12.244   7.779   4.697  1.00  0.00
TER
ATOM    960  O   WAT   300      13.709  -7.181   2.574  1.00  0.00
ATOM    961  H1  WAT   300      14.238  -7.968   2.445  1.00  0.00
ATOM    962  H2  WAT   300      14.342  -6.502   2.808  1.00  0.00
TER
ATOM    963  O   WAT   301      15.903  -7.443   5.629  1.00  0.00
ATOM    964  H1  WAT   301      15.273  -8.145   5.796  1.00  0.00
ATOM    965  H2  WAT   301      15.363  -6.683   5.412  1.00  0.00
TER
ATOM    966  O   WAT   302      18.842   9.170  18.300  1.00  0.00
ATOM    967  H1  WAT   302      19.769   8.935  18.343  1.00  0.00
ATOM    968  H2  WAT   302      18.827   9.998  17.818  1.00  0.00
TER
ATOM    969  O   WAT   303      16.028  -8.165  18.064  1.00  0.00
ATOM    970  H1  WAT   303      15.747  -7.662  17.300  1.00  0.00
ATOM    971  H2  WAT   303      16.410  -8.963  17.698  1.00  0.00
TER
ATOM    972  O   WAT   304      14.919   9.103   2.851  1.00  0.00
ATOM    973  H1  WAT   304      15.651   8.818   2.303  1.00  0.00
ATOM    974  H2  WAT   304      15.179   8.864   3.741  1.00  0.00
TER
ATOM    975  O   WAT   305      14.081   5.219   2.855  1.00  0.00
ATOM    976  H1  WAT   305      13.452   5.688   3.404  1.00  0.00
ATOM    977  H2  WAT   305      14.196   4.374   3.290  1.00  0.00
TER
ATOM    978  O   WAT   306      21.536  -0.730 -10.995  1.00  0.00
ATOM    979  H1  WAT   306      21.455  -1.645 -11.265  1.00  0.00
ATOM    980  H2  WAT   306      21.122  -0.234 -11.701  1.00  0.00
TER
ATOM    981  O   WAT   307      19.668   1.047  -9.114  1.00  0.00
ATOM    982  H1  WAT   307      18.892   0.568  -8.824  1.00  0.00
ATOM    983  H2  WAT   307      20.319   0.368  -9.288  1.00  0.00
TER
ATOM    984  O   WAT   308      13.684   1.359  -8.236  1.00  0.00
ATOM    985  H1  WAT   308      12.853   1.104  -7.836  1.00  0.00
ATOM    986  H2  WAT   308      14.292   1.431  -7.500  1.00  0.00
TER
ATOM    987  O   WAT   309      13.664   5.393  -8.040  1.00  0.00
ATOM    988  H1  WAT   309      13.967   4.503  -8.219  1.00  0.00
ATOM    989  H2  WAT   309      14.409   5.950  -8.268  1.00  0.00
TER
ATOM    990  O   WAT   310      12.093  -3.680 -14.452  1.00  0.00
ATOM    991  H1  WAT   310      11.205  -3.339 -14.554  1.00  0.00
ATOM    992  H2  WAT   310      12.377  -3.880 -15.344  1.00  0.00
TER
ATOM    993  O   WAT   311      10.057  -1.080  -8.568  1.00  0.00
ATOM    994  H1  WAT   311      10.628  -1.848  -8.567  1.00  0.00
ATOM    995  H2  WAT   311      10.057  -0.781  -9.477  1.00  0.00
TER
ATOM    996  O   WAT   312      19.915   7.739 -10.713  1.00  0.00
ATOM    997  H1  WAT   312      19.296   8.195 -11.284  1.00  0.00
ATOM    998  H2  WAT   312      20.770   7.894 -11.114  1.00  0.00
TER
ATOM    999  O   WAT   313      19.108   3.723  -9.107  1.00  0.00
ATOM   1000  H1  WAT   313      19.039   2.782  -9.268  1.00  0.00
ATOM   1001  H2  WAT   313      19.870   3.813  -8.534  1.00  0.00
TER
ATOM   1002  O   WAT   314      11.299  -5.671  -6.781  1.00  0.00
ATOM   1003  H1  WAT   314      11.119  -6.569  -6.501  1.00  0.00
ATOM   1004  H2  WAT   314      10.897  -5.124  -6.106  1.00  0.00
TER
ATOM   1005  O   WAT   315      20.139  -3.470  -8.880  1.00  0.00
ATOM   1006  H1  WAT   315      20.515  -4.343  -8.992  1.00  0.00
ATOM   1007  H2  WAT   315      20.041  -3.134  -9.771  1.00  0.00
TER
ATOM   1008  O   WAT   316      14.269  -5.097 -13.418  1.00  0.00
ATOM   1009  H1  WAT   316      14.376  -4.197 -13.111  1.00  0.00
ATOM   1010  H2  WAT   316      13.359  -5.145 -13.709  1.00  0.00
TER
ATOM   1011  O   WAT   317      11.918  -3.175  -8.173  1.00  0.00
ATOM   1012  H1  WAT   317      12.599  -2.911  -7.554  1.00  0.00
ATOM   1013  H2  WAT   317      11.603  -4.015  -7.839  1.00  0.00
TER
ATOM   1014  O   WAT   318      16.110  -2.129  -9.085  1.00  0.00
ATOM   1015  H1  WAT   318      16.618  -1.630  -8.445  1.00  0.00
ATOM   1016  H2  WAT   318      16.642  -2.905  -9.262  1.00  0.00
TER
ATOM   1017  O   WAT   319      14.394  -7.489  -4.819  1.00  0.00
ATOM   1018  H1  WAT   319      14.396  -6.971  -5.625  1.00  0.00
ATOM   1019  H2  WAT   319      13.564  -7.966  -4.842  1.00  0.00
TER
ATOM   1020  O   WAT   320      20.781   2.623 -13.320  1.00  0.00
ATOM   1021  H1  WAT   320      20.163   3.088 -13.884  1.00  0.00
ATOM   1022  H2  WAT   320      21.293   3.316 -12.903  1.00  0.00
TER
ATOM   1023  O   WAT   321      15.644   2.151  -6.642  1.00  0.00
ATOM   1024  H1  WAT   321      15.311   2.778  -6.000  1.00  0.00
ATOM   1025  H2  WAT   321      15.821   2.677  -7.422  1.00  0.00
TER
ATOM   1026  O   WAT   322      14.075  -5.778  -6.812  1.00  0.00
ATOM   1027  H1  WAT   322      14.417  -4.934  -7.107  1.00  0.00
ATOM   1028  H2  WAT   322      13.137  -5.629  -6.696  1.00  0.00
TER
ATOM   1029  O   WAT   323      14.856   4.119  -4.827  1.00  0.00
ATOM   1030  H1  WAT   323      15.473   4.794  -5.108  1.00  0.00
ATOM   1031  H2  WAT   323      13.995   4.528  -4.918  1.00  0.00
TER
ATOM   1032  O   WAT   324      10.149   3.309 -15.946  1.00  0.00
ATOM   1033  H1  WAT   324       9.772   3.798 -16.678  1.00  0.00
ATOM   1034  H2  WAT   324      10.407   3.981 -15.316  1.00  0.00
TER
ATOM   1035  O   WAT   325      17.758  -8.289 -10.488  1.00  0.00
ATOM   1036  H1  WAT   325      18.066  -8.845 -11.204  1.00  0.00
ATOM   1037  H2  WAT   325      16.828  -8.155 -10.670  1.00  0.00
TER
ATOM   1038  O   WAT   326      20.146  -0.225 -13.752  1.00  0.00
ATOM   1039  H1  WAT   326      19.219  -0.291 -13.523  1.00  0.00
ATOM   1040  H2  WAT   326      20.299   0.713 -13.866  1.00  0.00
TER
ATOM   1041  O   WAT   327      20.133  -3.953 -16.755  1.00  0.00
ATOM   1042  H1  WAT   327      19.194  -3.792 -16.670  1.00  0.00
ATOM   1043  H2  WAT   327      20.451  -3.234 -17.301  1.00  0.00
TER
ATOM   1044  O   WAT   328      15.752   0.302 -10.970  1.00  0.00
ATOM   1045  H1  WAT   328      15.348  -0.410 -11.465  1.00  0.00
ATOM   1046  H2  WAT   328      15.838  -0.043 -10.081  1.00  0.00
TER
ATOM   1047  O   WAT   329      16.220   3.989  -8.806  1.00  0.00
ATOM   1048  H1  WAT   329      15.923   3.383  -9.485  1.00  0.00
ATOM   1049  H2  WAT   329      17.170   4.026  -8.917  1.00  0.00
TER
ATOM   1050  O   WAT   330      14.465  -2.924  -7.190  1.00  0.00
ATOM   1051  H1  WAT   330      15.016  -2.814  -7.964  1.00  0.00
ATOM   1052  H2  WAT   330      14.979  -2.550  -6.474  1.00  0.00
TER
ATOM   1053  O   WAT   331      15.312   3.727  -2.155  1.00  0.00
ATOM   1054  H1  WAT   331      14.415   3.951  -1.908  1.00  0.00
ATOM   1055  H2  WAT   331      15.337   3.850  -3.104  1.00  0.00
TER
ATOM   1056  O   WAT   332      14.139   0.598  -3.579  1.00  0.00
ATOM   1057  H1  WAT   332      14.000   1.470  -3.210  1.00  0.00
ATOM   1058  H2  WAT   332      13.257   0.255  -3.724  1.00  0.00
TER
ATOM   1059  O   WAT   333      20.462   5.516 -12.273  1.00  0.00
ATOM   1060  H1  WAT   333      20.902   6.258 -12.687  1.00  0.00
ATOM   1061  H2  WAT   333      20.401   5.758 -11.349  1.00  0.00
TER
ATOM   1062  O   WAT   334      15.937   6.540  -1.371  1.00  0.00
ATOM   1063  H1  WAT   334      15.909   6.945  -2.238  1.00  0.00
ATOM   1064  H2  WAT   334      15.774   5.611  -1.534  1.00  0.00
TER
ATOM   1065  O   WAT   335      12.452  -0.804 -13.469  1.00  0.00
ATOM   1066  H1  WAT   335      12.332  -0.077 -14.081  1.00  0.00
ATOM   1067  H2  WAT   335      12.142  -1.573 -13.946  1.00  0.00
TER
ATOM   1068  O   WAT   336      10.091   2.368  -7.662  1.00  0.00
ATOM   1069  H1  WAT   336      10.169   2.503  -8.607  1.00  0.00
ATOM   1070  H2  WAT   336      10.705   1.659  -7.469  1.00  0.00
TER
ATOM   1071  O   WAT   337      11.336   4.068 -11.251  1.00  0.00
ATOM   1072  H1  WAT   337      10.928   4.209 -12.106  1.00  0.00
ATOM   1073  H2  WAT   337      12.227   3.784 -11.454  1.00  0.00
TER
ATOM   1074  O   WAT   338      21.154   8.217  -4.345  1.00  0.00
ATOM   1075  H1  WAT   338      21.668   8.128  -3.543  1.00  0.00
ATOM   1076  H2  WAT   338      20.310   8.563  -4.052  1.00  0.00
TER
ATOM   1077  O   WAT   339      15.608   8.282 -13.139  1.00  0.00
ATOM   1078  H1  WAT   339      15.432   7.366 -13.352  1.00  0.00
ATOM   1079  H2  WAT   339      14.753   8.641 -12.899  1.00  0.00
TER
ATOM   1080  O   WAT   340      22.397   7.638 -12.282  1.00  0.00
ATOM   1081  H1  WAT   340      22.852   6.857 -11.968  1.00  0.00
ATOM   1082  H2  WAT   340      22.736   8.348 -11.738  1.00  0.00
TER
ATOM   1083  O   WAT   341      10.147   3.409  -5.123  1.00  0.00
ATOM   1084  H1  WAT   341      10.310   2.940  -5.941  1.00  0.00
ATOM   1085  H2  WAT   341      10.612   2.902  -4.458  1.00  0.00
TER
ATOM   1086  O   WAT   342      14.919  -7.460 -10.087  1.00  0.00
ATOM   1087  H1  WAT   342      14.476  -6.679 -10.418  1.00  0.00
ATOM   1088  H2  WAT   342      15.477  -7.137  -9.380  1.00  0.00
TER
ATOM   1089  O   WAT   343      19.206  -4.593  -4.483  1.00  0.00
ATOM   1090  H1  WAT   343      18.744  -4.385  -3.671  1.00  0.00
ATOM   1091  H2  WAT   343      18.804  -5.407  -4.786  1.00  0.00
TER
ATOM   1092  O   WAT   344      21.301  -1.872  -1.254  1.00  0.00
ATOM   1093  H1  WAT   344      21.626  -2.706  -1.593  1.00  0.00
ATOM   1094  H2  WAT   344      22.089  -1.349  -1.106  1.00  0.00
TER
ATOM   1095  O   WAT   345      18.035  -7.839 -15.206  1.00  0.00
ATOM   1096  H1  WAT   345      17.410  -7.843 -14.481  1.00  0.00
ATOM   1097  H2  WAT   345      17.948  -8.706 -15.602  1.00  0.00
TER
ATOM   1098  O   WAT   346      16.956  -6.915  -8.228  1.00  0.00
ATOM   1099  H1  WAT   346      17.254  -6.009  -8.308  1.00  0.00
ATOM   1100  H2  WAT   346      17.505  -7.404  -8.842  1.00  0.00
TER
ATOM   1101  O   WAT   347      14.710  -2.337 -12.358  1.00  0.00
ATOM   1102  H1  WAT   347      14.484  -2.553 -11.454  1.00  0.00
ATOM   1103  H2  WAT   347      13.929  -1.904 -12.704  1.00  0.00
TER
ATOM   1104  O   WAT   348      21.940  -2.330 -13.759  1.00  0.00
ATOM   1105  H1  WAT   348      21.341  -1.607 -13.943  1.00  0.00
ATOM   1106  H2  WAT   348      22.488  -2.393 -14.542  1.00  0.00
TER
ATOM   1107  O   WAT   349      17.150  -1.438  -1.692  1.00  0.00
ATOM   1108  H1  WAT   349      17.054  -2.379  -1.842  1.00  0.00
ATOM   1109  H2  WAT   349      17.993  -1.217  -2.088  1.00  0.00
TER
ATOM   1110  O   WAT   350      20.546  -3.694 -11.729  1.00  0.00
ATOM   1111  H1  WAT   350      20.939  -3.377 -12.542  1.00  0.00
ATOM   1112  H2  WAT   350      20.908  -4.573 -11.615  1.00  0.00
TER
ATOM   1113  O   WAT   351      12.281  -5.027  -3.539  1.00  0.00
ATOM   1114  H1  WAT   351      11.887  -4.179  -3.332  1.00  0.00
ATOM   1115  H2  WAT   351      11.593  -5.664  -3.348  1.00  0.00
TER
ATOM   1116  O   WAT   352      18.856  -4.943  -0.469  1.00  0.00
ATOM   1117  H1  WAT   352      18.165  -5.136   0.165  1.00  0.00
ATOM   1118  H2  WAT   352      19.599  -4.660   0.063  1.00  0.00
TER
ATOM   1119  O   WAT   353       9.583  -7.104  -9.506  1.00  0.00
ATOM   1120  H1  WAT   353       9.294  -6.534  -8.794  1.00  0.00
ATOM   1121  H2  WAT   353      10.327  -7.584  -9.143  1.00  0.00
TER
ATOM   1122  O   WAT   354      21.132  -1.104  -7.634  1.00  0.00
ATOM   1123  H1  WAT   354      20.400  -0.595  -7.285  1.00  0.00
ATOM   1124  H2  WAT   354      20.734  -1.921  -7.935  1.00  0.00
TER
ATOM   1125  O   WAT   355      17.570  -4.428  -9.229  1.00  0.00
ATOM   1126  H1  WAT   355      17.573  -4.869 -10.078  1.00  0.00
ATOM   1127  H2  WAT   355      18.465  -4.106  -9.122  1.00  0.00
TER
ATOM   1128  O   WAT   356      13.420  -4.545 -10.269  1.00  0.00
ATOM   1129  H1  WAT   356      13.080  -4.068  -9.513  1.00  0.00
ATOM   1130  H2  WAT   356      12.658  -4.999 -10.629  1.00  0.00
TER
ATOM   1131  O   WAT   357      17.632  -3.427 -16.238  1.00  0.00
ATOM   1132  H1  WAT   357      17.753  -3.468 -15.290  1.00  0.00
ATOM   1133  H2  WAT   357      17.247  -2.564 -16.393  1.00  0.00
TER
ATOM   1134  O   WAT   358      21.595  -5.650  -8.222  1.00  0.00
ATOM   1135  H1  WAT   358      21.612  -5.199  -7.378  1.00  0.00
ATOM   1136  H2  WAT   358      21.346  -6.550  -8.008  1.00  0.00
TER
ATOM   1137  O   WAT   359      16.644  -1.117 -16.840  1.00  0.00
ATOM   1138  H1  WAT   359      16.076  -1.565 -17.466  1.00  0.00
ATOM   1139  H2  WAT   359      17.353  -0.757 -17.373  1.00  0.00
TER
ATOM   1140  O   WAT   360      11.721   2.784  -2.963  1.00  0.00
ATOM   1141  H1  WAT   360      11.336   2.144  -2.365  1.00  0.00
ATOM   1142  H2  WAT   360      12.032   3.488  -2.394  1.00  0.00
TER
ATOM   1143  O   WAT   361      17.870  -0.368  -7.482  1.00  0.00
ATOM   1144  H1  WAT   361      18.237  -0.842  -6.736  1.00  0.00
ATOM   1145  H2  WAT   361      17.681   0.506  -7.141  1.00  0.00
TER
ATOM   1146  O   WAT   362      10.735  -5.624 -11.353  1.00  0.00
ATOM   1147  H1  WAT   362      10.449  -5.988 -10.515  1.00  0.00
ATOM   1148  H2  WAT   362      10.672  -6.355 -11.967  1.00  0.00
TER
ATOM   1149  O   WAT   363      15.660  -1.327  -5.164  1.00  0.00
ATOM   1150  H1  WAT   363      15.356  -0.448  -4.939  1.00  0.00
ATOM   1151  H2  WAT   363      16.615  -1.267  -5.128  1.00  0.00
TER
ATOM   1152  O   WAT   364      14.189   2.879 -14.567  1.00  0.00
ATOM   1153  H1  WAT   364      13.415   2.339 -14.727  1.00  0.00
ATOM   1154  H2  WAT   364      14.918   2.360 -14.905  1.00  0.00
TER
ATOM   1155  O   WAT   365      20.408  -6.731 -14.632  1.00  0.00
ATOM   1156  H1  WAT   365      19.595  -7.229 -14.707  1.00  0.00
ATOM   1157  H2  WAT   365      20.215  -5.891 -15.048  1.00  0.00
TER
ATOM   1158  O   WAT   366      20.329   1.946  -2.888  1.00  0.00
ATOM   1159  H1  WAT   366      20.263   1.026  -3.142  1.00  0.00
ATOM   1160  H2  WAT   366      19.700   2.044  -2.173  1.00  0.00
TER
ATOM   1161  O   WAT   367      14.232   2.547 -10.929  1.00  0.00
ATOM   1162  H1  WAT   367      14.750   1.744 -10.984  1.00  0.00
ATOM   1163  H2  WAT   367      13.781   2.485 -10.088  1.00  0.00
TER
ATOM   1164  O   WAT   368      19.119   3.814 -15.657  1.00  0.00
ATOM   1165  H1  WAT   368      19.461   4.558 -16.152  1.00  0.00
ATOM   1166  H2  WAT   368      18.291   4.127 -15.294  1.00  0.00
TER
ATOM   1167  O   WAT   369      11.717  -0.487  -4.017  1.00  0.00
ATOM   1168  H1  WAT   369      11.358   0.179  -3.429  1.00  0.00
ATOM   1169  H2  WAT   369      11.422  -1.318  -3.645  1.00  0.00
TER
ATOM   1170  O   WAT   370      14.918  -0.028  -1.133  1.00  0.00
ATOM   1171  H1  WAT   370      14.618   0.117  -2.030  1.00  0.00
ATOM   1172  H2  WAT   370      15.689  -0.588  -1.225  1.00  0.00
TER
ATOM   1173  O   WAT   371      20.261   4.769  -3.137  1.00  0.00
ATOM   1174  H1  WAT   371      20.275   3.837  -3.355  1.00  0.00
ATOM   1175  H2  WAT   371      19.553   4.855  -2.498  1.00  0.00
TER
ATOM   1176  O   WAT   372      22.002   3.135 -10.292  1.00  0.00
ATOM   1177  H1  WAT   372      22.354   2.538 -10.952  1.00  0.00
ATOM   1178  H2  WAT   372      21.118   2.810 -10.121  1.00  0.00
TER
ATOM   1179  O   WAT   373      18.088   3.895 -12.885  1.00  0.00
ATOM   1180  H1  WAT   373      18.775   4.442 -12.504  1.00  0.00
ATOM   1181  H2  WAT   373      17.302   4.439 -12.850  1.00  0.00
TER
ATOM   1182  O   WAT   374      10.228  -0.488 -17.393  1.00  0.00
ATOM   1183  H1  WAT   374      11.097  -0.205 -17.110  1.00  0.00
ATOM   1184  H2  WAT   374       9.737   0.326 -17.508  1.00  0.00
TER
ATOM   1185  O   WAT   375      17.391   0.900 -13.272  1.00  0.00
ATOM   1186  H1  WAT   375      17.847   1.710 -13.046  1.00  0.00
ATOM   1187  H2  WAT   375      17.040   0.582 -12.441  1.00  0.00
TER
ATOM   1188  O   WAT   376      19.694   6.410  -6.043  1.00  0.00
ATOM   1189  H1  WAT   376      20.339   6.616  -5.366  1.00  0.00
ATOM   1190  H2  WAT   376      20.057   5.649  -6.496  1.00  0.00
TER
ATOM   1191  O   WAT   377      13.292  -8.757 -12.800  1.00  0.00
ATOM   1192  H1  WAT   377      13.164  -8.765 -11.852  1.00  0.00
ATOM   1193  H2  WAT   377      12.468  -8.418 -13.151  1.00  0.00
TER
ATOM   1194  O   WAT   378      20.968   4.414  -7.325  1.00  0.00
ATOM   1195  H1  WAT   378      21.610   3.713  -7.212  1.00  0.00
ATOM   1196  H2  WAT   378      21.492   5.193  -7.506  1.00  0.00
TER
ATOM   1197  O   WAT   379      10.595   8.725 -16.827  1.00  0.00
ATOM   1198  H1  WAT   379      10.954   9.324 -17.481  1.00  0.00
ATOM   1199  H2  WAT   379      10.454   9.271 -16.054  1.00  0.00
TER
ATOM   1200  O   WAT   380      10.292  -6.997  -3.339  1.00  0.00
ATOM   1201  H1  WAT   380       9.577  -6.798  -2.734  1.00  0.00
ATOM   1202  H2  WAT   380      10.711  -7.773  -2.968  1.00  0.00
TER
ATOM   1203  O   WAT   381      10.579   6.991  -2.353  1.00  0.00
ATOM   1204  H1  WAT   381      10.688   6.050  -2.493  1.00  0.00
ATOM   1205  H2  WAT   381       9.927   7.256  -3.001  1.00  0.00
TER
ATOM   1206  O   WAT   382      18.570   5.262  -0.953  1.00  0.00
ATOM   1207  H1  WAT   382      18.250   4.543  -0.408  1.00  0.00
ATOM   1208  H2  WAT   382      17.896   5.938  -0.879  1.00  0.00
TER
ATOM   1209  O   WAT   383      16.612   6.108 -16.010  1.00  0.00
ATOM   1210  H1  WAT   383      16.603   6.841 -16.625  1.00  0.00
ATOM   1211  H2  WAT   383      15.691   5.861 -15.917  1.00  0.00
TER
ATOM   1212  O   WAT   384      12.212   1.330 -15.265  1.00  0.00
ATOM   1213  H1  WAT   384      11.605   2.070 -15.255  1.00  0.00
ATOM   1214  H2  WAT   384      12.687   1.420 -16.091  1.00  0.00
TER
ATOM   1215  O   WAT   385      21.786  -4.505  -5.589  1.00  0.00
ATOM   1216  H1  WAT   385      22.154  -5.326  -5.261  1.00  0.00
ATOM   1217  H2  WAT   385      20.925  -4.445  -5.174  1.00  0.00
TER
ATOM   1218  O   WAT   386      19.598   6.171 -17.347  1.00  0.00
ATOM   1219  H1  WAT   386      19.699   5.967 -18.277  1.00  0.00
ATOM   1220  H2  WAT   386      18.698   5.917 -17.142  1.00  0.00
TER
ATOM   1221  O   WAT   387      17.120  -3.271 -13.365  1.00  0.00
ATOM   1222  H1  WAT   387      16.412  -2.802 -12.923  1.00  0.00
ATOM   1223  H2  WAT   387      17.405  -3.929 -12.730  1.00  0.00
TER
ATOM   1224  O   WAT   388      18.746  -1.851  -5.366  1.00  0.00
ATOM   1225  H1  WAT   388      19.244  -1.377  -4.700  1.00  0.00
ATOM   1226  H2  WAT   388      18.888  -2.775  -5.159  1.00  0.00
TER
ATOM   1227  O   WAT   389      21.152  -6.546 -11.925  1.00  0.00
ATOM   1228  H1  WAT   389      21.028  -6.527 -12.874  1.00  0.00
ATOM   1229  H2  WAT   389      22.100  -6.498 -11.805  1.00  0.00
TER
ATOM   1230  O   WAT   390      18.239   8.690 -12.652  1.00  0.00
ATOM   1231  H1  WAT   390      18.494   8.652 -13.574  1.00  0.00
ATOM   1232  H2  WAT   390      17.291   8.563 -12.660  1.00  0.00
TER
ATOM   1233  O   WAT   391      15.324  -4.962 -15.990  1.00  0.00
ATOM   1234  H1  WAT   391      16.173  -4.525 -16.056  1.00  0.00
ATOM   1235  H2  WAT   391      14.957  -4.650 -15.162  1.00  0.00
TER
ATOM   1236  O   WAT   392      14.223   1.291 -17.516  1.00  0.00
ATOM   1237  H1  WAT   392      14.989   1.179 -16.954  1.00  0.00
ATOM   1238  H2  WAT   392      14.300   0.595 -18.168  1.00  0.00
TER
ATOM   1239  O   WAT   393      12.917  -1.277 -16.833  1.00  0.00
ATOM   1240  H1  WAT   393      12.998  -2.224 -16.721  1.00  0.00
ATOM   1241  H2  WAT   393      13.809  -0.946 -16.727  1.00  0.00
TER
ATOM   1242  O   WAT   394      13.719   8.873  -9.729  1.00  0.00
ATOM   1243  H1  WAT   394      14.455   8.324  -9.459  1.00  0.00
ATOM   1244  H2  WAT   394      14.103   9.738  -9.869  1.00  0.00
TER
ATOM   1245  O   WAT   395      10.603   4.940 -13.855  1.00  0.00
ATOM   1246  H1  WAT   395       9.677   5.182 -13.865  1.00  0.00
ATOM   1247  H2  WAT   395      11.069   5.768 -13.977  1.00  0.00
TER
ATOM   1248  O   WAT   396      12.725   8.057  -0.541  1.00  0.00
ATOM   1249  H1  WAT   396      13.526   8.379  -0.127  1.00  0.00
ATOM   1250  H2  WAT   396      12.210   7.697   0.181  1.00  0.00
TER
ATOM   1251  O   WAT   397      16.829   8.046 -17.907  1.00  0.00
ATOM   1252  H1  WAT   397      17.622   8.335 -18.359  1.00  0.00
ATOM   1253  H2  WAT   397      16.310   7.615 -18.586  1.00  0.00
TER
ATOM   1254  O   WAT   398      21.561   4.165  -0.593  1.00  0.00
ATOM   1255  H1  WAT   398      20.955   4.189  -1.334  1.00  0.00
ATOM   1256  H2  WAT   398      21.257   3.434  -0.057  1.00  0.00
TER
ATOM   1257  O   WAT   399      17.498   1.952  -2.064  1.00  0.00
ATOM   1258  H1  WAT   399      16.733   2.520  -2.148  1.00  0.00
ATOM   1259  H2  WAT   399      17.680   1.660  -2.957  1.00  0.00
TER
ATOM   1260  O   WAT   400      20.587   2.328 -17.438  1.00  0.00
ATOM   1261  H1  WAT   400      20.038   2.775 -16.794  1.00  0.00
ATOM   1262  H2  WAT   400      21.209   1.823 -16.915  1.00  0.00
TER
ATOM   1263  O   WAT   401      12.477  -1.312  -0.702  1.00  0.00
ATOM   1264  H1  WAT   401      12.517  -1.611   0.206  1.00  0.00
ATOM   1265  H2  WAT   401      13.331  -0.911  -0.861  1.00  0.00
TER
ATOM   1266  O   WAT   402      16.255   1.287 -15.542  1.00  0.00
ATOM   1267  H1  WAT   402      16.676   1.121 -14.699  1.00  0.00
ATOM   1268  H2  WAT   402      16.380   0.477 -16.036  1.00  0.00
TER
ATOM   1269  O   WAT   403      14.417  -2.733  -2.735  1.00  0.00
ATOM   1270  H1  WAT   403      13.887  -3.224  -3.362  1.00  0.00
ATOM   1271  H2  WAT   403      15.086  -2.305  -3.269  1.00  0.00
TER
ATOM   1272  O   WAT   404      14.905  -5.767  -2.655  1.00  0.00
ATOM   1273  H1  WAT   404      14.810  -6.385  -3.380  1.00  0.00
ATOM   1274  H2  WAT   404      14.324  -5.040  -2.882  1.00  0.00
TER
ATOM   1275  O   WAT   405      17.671  -7.209  -5.622  1.00  0.00
ATOM   1276  H1  WAT   405      17.223  -7.187  -6.468  1.00  0.00
ATOM   1277  H2  WAT   405      17.037  -7.608  -5.025  1.00  0.00
TER
ATOM   1278  O   WAT   406      18.077   1.686  -5.001  1.00  0.00
ATOM   1279  H1  WAT   406      18.496   2.529  -5.173  1.00  0.00
ATOM   1280  H2  WAT   406      17.158   1.823  -5.230  1.00  0.00
TER
ATOM   1281  O   WAT   407      20.413  -0.582  -3.617  1.00  0.00
ATOM   1282  H1  WAT   407      20.533  -1.178  -2.878  1.00  0.00
ATOM   1283  H2  WAT   407      21.273  -0.545  -4.037  1.00  0.00
TER
ATOM   1284  O   WAT   408      15.927   7.991  -3.885  1.00  0.00
ATOM   1285  H1  WAT   408      15.390   8.716  -4.204  1.00  0.00
ATOM   1286  H2  WAT   408      16.181   7.514  -4.676  1.00  0.00
TER
ATOM   1287  O   WAT   409      17.180  -4.040  -2.360  1.00  0.00
ATOM   1288  H1  WAT   409      17.770  -4.349  -1.672  1.00  0.00
ATOM   1289  H2  WAT   409      16.362  -4.512  -2.204  1.00  0.00
TER
ATOM   1290  O   WAT   410      21.999  -4.424  -2.126  1.00  0.00
ATOM   1291  H1  WAT   410      21.311  -5.086  -2.191  1.00  0.00
ATOM   1292  H2  WAT   410      22.720  -4.870  -1.682  1.00  0.00
TER
ATOM   1293  O   WAT   411      22.629  -7.829 -16.067  1.00  0.00
ATOM   1294  H1  WAT   411      22.910  -8.672 -15.711  1.00  0.00
ATOM   1295  H2  WAT   411      21.856  -7.596 -15.553  1.00  0.00
TER
ATOM   1296  O   WAT   412      18.784   9.226  -3.627  1.00  0.00
ATOM   1297  H1  WAT   412      18.710  10.130  -3.319  1.00  0.00
ATOM   1298  H2  WAT   412      17.882   8.908  -3.654  1.00  0.00
TER
ATOM   1299  O   WAT   413      17.167  -6.596 -17.623  1.00  0.00
ATOM   1300  H1  WAT   413      16.820  -7.273 -18.202  1.00  0.00
ATOM   1301  H2  WAT   413      17.369  -7.057 -16.808  1.00  0.00
TER
ATOM   1302  O   WAT   414      19.332   8.392 -16.004  1.00  0.00
ATOM   1303  H1  WAT   414      20.227   8.731 -15.982  1.00  0.00
ATOM   1304  H2  WAT   414      19.364   7.670 -16.632  1.00  0.00
TER
ATOM   1305  O   WAT   415      12.972   3.765 -17.775  1.00  0.00
ATOM   1306  H1  WAT   415      13.409   4.308 -17.120  1.00  0.00
ATOM   1307  H2  WAT   415      13.457   2.940 -17.766  1.00  0.00
TER
ATOM   1308  O   WAT   416      10.186   6.554 -10.323  1.00  0.00
ATOM   1309  H1  WAT   416      10.517   5.686 -10.555  1.00  0.00
ATOM   1310  H2  WAT   416      10.616   6.760  -9.493  1.00  0.00
TER
ATOM   1311  O   WAT   417      14.783   4.885 -12.663  1.00  0.00
ATOM   1312  H1  WAT   417      14.482   4.761 -11.763  1.00  0.00
ATOM   1313  H2  WAT   417      14.676   4.026 -13.071  1.00  0.00
TER
ATOM   1314  O   WAT   418      10.675   7.421  -7.585  1.00  0.00
ATOM   1315  H1  WAT   418      10.239   7.601  -6.753  1.00  0.00
ATOM   1316  H2  WAT   418      11.243   8.178  -7.727  1.00  0.00
TER
ATOM   1317  O   WAT   419      10.508  -0.067 -11.226  1.00  0.00
ATOM   1318  H1  WAT   419       9.853  -0.336 -11.870  1.00  0.00
ATOM   1319  H2  WAT   419      11.346  -0.177 -11.676  1.00  0.00
TER
ATOM   1320  O   WAT   420      11.545   0.318  -6.686  1.00  0.00
ATOM   1321  H1  WAT   420      11.913   0.231  -5.806  1.00  0.00
ATOM   1322  H2  WAT   420      10.977  -0.445  -6.785  1.00  0.00
TER
ATOM   1323  O   WAT   421      11.097  -2.771  -2.780  1.00  0.00
ATOM   1324  H1  WAT   421      10.203  -2.804  -2.441  1.00  0.00
ATOM   1325  H2  WAT   421      11.637  -2.572  -2.015  1.00  0.00
TER
ATOM   1326  O   WAT   422       9.722  -2.857 -15.284  1.00  0.00
ATOM   1327  H1  WAT   422       8.818  -2.594 -15.459  1.00  0.00
ATOM   1328  H2  WAT   422      10.206  -2.586 -16.064  1.00  0.00
TER
ATOM   1329  O   WAT   423      12.264  -3.801 -17.374  1.00  0.00
ATOM   1330  H1  WAT   423      12.974  -4.222 -17.860  1.00  0.00
ATOM   1331  H2  WAT   423      11.548  -3.733 -18.006  1.00  0.00
TER
ATOM   1332  O   WAT   424      11.601  -8.496  -8.432  1.00  0.00
ATOM   1333  H1  WAT   424      12.249  -9.046  -8.872  1.00  0.00
ATOM   1334  H2  WAT   424      12.021  -8.242  -7.610  1.00  0.00
TER
ATOM   1335  O   WAT   425      11.354  -8.340  -5.689  1.00  0.00
ATOM   1336  H1  WAT   425      11.006  -7.884  -4.923  1.00  0.00
ATOM   1337  H2  WAT   425      11.023  -9.235  -5.607  1.00  0.00
TER
ATOM   1338  O   WAT   426      12.961   4.831  -1.524  1.00  0.00
ATOM   1339  H1  WAT   426      12.918   4.461  -0.642  1.00  0.00
ATOM   1340  H2  WAT   426      13.092   5.769  -1.384  1.00  0.00
TER
ATOM   1341  O   WAT   427      16.661   6.387  -5.923  1.00  0.00
ATOM   1342  H1  WAT   427      16.420   6.655  -6.810  1.00  0.00
ATOM   1343  H2  WAT   427      17.602   6.558  -5.868  1.00  0.00
TER
ATOM   1344  O   WAT   428      18.867  -7.149  -2.167  1.00  0.00
ATOM   1345  H1  WAT   428      18.806  -6.557  -1.418  1.00  0.00
ATOM   1346  H2  WAT   428      19.807  -7.257  -2.312  1.00  0.00
TER
ATOM   1347  O   WAT   429      21.504  -7.492  -2.528  1.00  0.00
ATOM   1348  H1  WAT   429      22.118  -7.174  -3.190  1.00  0.00
ATOM   1349  H2  WAT   429      22.049  -7.977  -1.908  1.00  0.00
TER
ATOM   1350  O   WAT   430      12.026  -8.813  -2.414  1.00  0.00
ATOM   1351  H1  WAT   430      12.575  -8.994  -3.177  1.00  0.00
ATOM   1352  H2  WAT   430      12.092  -9.603  -1.878  1.00  0.00
TER
ATOM   1353  O   WAT   431      12.800   7.778  -4.404  1.00  0.00
ATOM   1354  H1  WAT   431      12.206   7.646  -3.665  1.00  0.00
ATOM   1355  H2  WAT   431      12.792   6.942  -4.870  1.00  0.00
TER
ATOM   1356  O   WAT   432      22.245  -8.929  -6.201  1.00  0.00
ATOM   1357  H1  WAT   432      21.371  -8.596  -6.404  1.00  0.00
ATOM   1358  H2  WAT   432      22.136  -9.402  -5.376  1.00  0.00
TER
ATOM   1359  O   WAT   433      12.431   5.144  -5.453  1.00  0.00
ATOM   1360  H1  WAT   433      11.704   4.524  -5.521  1.00  0.00
ATOM   1361  H2  WAT   433      12.492   5.538  -6.323  1.00  0.00
TER
ATOM   1362  O   WAT   434      16.035   7.358  -8.668  1.00  0.00
ATOM   1363  H1  WAT   434      16.552   6.747  -9.194  1.00  0.00
ATOM   1364  H2  WAT   434      16.685   7.861  -8.177  1.00  0.00
TER
ATOM   1365  O   WAT   435      18.775   8.249  -7.841  1.00  0.00
ATOM   1366  H1  WAT   435      19.063   7.994  -8.718  1.00  0.00
ATOM   1367  H2  WAT   435      19.287   7.697  -7.251  1.00  0.00
TER
ATOM   1368  O   WAT   436      19.992  -8.012  -7.262  1.00  0.00
ATOM   1369  H1  WAT   436      19.210  -7.538  -6.982  1.00  0.00
ATOM   1370  H2  WAT   436      19.699  -8.917  -7.370  1.00  0.00
TER
ATOM   1371  O   WAT   437      10.714   8.461 -12.244  1.00  0.00
ATOM   1372  H1  WAT   437      10.546   7.828 -11.545  1.00  0.00
ATOM   1373  H2  WAT   437       9.847   8.667 -12.594  1.00  0.00
TER
ATOM   1374  O   WAT   438      11.337  -7.707 -14.740  1.00  0.00
ATOM   1375  H1  WAT   438      12.094  -7.594 -15.314  1.00  0.00
ATOM   1376  H2  WAT   438      10.874  -6.870 -14.786  1.00  0.00
TER
ATOM   1377  O   WAT   439      17.878  -5.593 -11.750  1.00  0.00
ATOM   1378  H1  WAT   439      17.065  -5.968 -12.091  1.00  0.00
ATOM   1379  H2  WAT   439      18.382  -6.349 -11.448  1.00  0.00
TER
ATOM   1380  O   WAT   440      22.380  -8.929 -10.512  1.00  0.00
ATOM   1381  H1  WAT   440      22.983  -8.357 -10.037  1.00  0.00
ATOM   1382  H2  WAT   440      21.640  -8.365 -10.734  1.00  0.00
TER
ATOM   1383  O   WAT   441      12.320   7.154 -14.799  1.00  0.00
ATOM   1384  H1  WAT   441      11.795   7.535 -15.502  1.00  0.00
ATOM   1385  H2  WAT   441      12.244   7.779 -14.078  1.00  0.00
TER
ATOM   1386  O   WAT   442      13.709  -7.181 -16.200  1.00  0.00
ATOM   1387  H1  WAT   442      14.238  -7.968 -16.329  1.00  0.00
ATOM   1388  H2  WAT   442      14.342  -6.502 -15.967  1.00  0.00
TER
ATOM   1389  O   WAT   443      15.903  -7.443 -13.146  1.00  0.00
ATOM   1390  H1  WAT   443      15.273  -8.145 -12.979  1.00  0.00
ATOM   1391  H2  WAT   443      15.363  -6.683 -13.362  1.00  0.00
TER
ATOM   1392  O   WAT   444      18.842   9.170  -0.475  1.00  0.00
ATOM   1393  H1  WAT   444      19.769   8.935  -0.431  1.00  0.00
ATOM   1394  H2  WAT   444      18.827   9.998  -0.956  1.00  0.00
TER
ATOM   1395  O   WAT   445      16.028  -8.165  -0.710  1.00  0.00
ATOM   1396  H1  WAT   445      15.747  -7.662  -1.474  1.00  0.00
ATOM   1397  H2  WAT   445      16.410  -8.963  -1.076  1.00  0.00
TER
ATOM   1398  O   WAT   446      14.919   9.103 -15.924  1.00  0.00
ATOM   1399  H1  WAT   446      15.651   8.818 -16.471  1.00  0.00
ATOM   1400  H2  WAT   446      15.179   8.864 -15.034  1.00  0.00
TER
ATOM   1401  O   WAT   447      14.081   5.219 -15.919  1.00  0.00
ATOM   1402  H1  WAT   447      13.452   5.688 -15.370  1.00  0.00
ATOM   1403  H2  WAT   447      14.196   4.374 -15.484  1.00  0.00
TER
ATOM   1404  O   WAT   448      19.668 -17.727   9.661  1.00  0.00
ATOM   1405  H1  WAT   448      18.892 -18.207   9.951  1.00  0.00
ATOM   1406  H2  WAT   448      20.319 -18.406   9.486  1.00  0.00
TER
ATOM   1407  O   WAT   449      13.684 -17.415  10.538  1.00  0.00
ATOM   1408  H1  WAT   449      12.853 -17.670  10.938  1.00  0.00
ATOM   1409  H2  WAT   449      14.292 -17.344  11.274  1.00  0.00
TER
ATOM   1410  O   WAT   450      13.664 -13.381  10.734  1.00  0.00
ATOM   1411  H1  WAT   450      13.967 -14.271  10.555  1.00  0.00
ATOM   1412  H2  WAT   450      14.409 -12.824  10.506  1.00  0.00
TER
ATOM   1413  O   WAT   451      19.915 -11.035   8.061  1.00  0.00
ATOM   1414  H1  WAT   451      19.296 -10.579   7.490  1.00  0.00
ATOM   1415  H2  WAT   451      20.770 -10.880   7.660  1.00  0.00
TER
ATOM   1416  O   WAT   452      19.108 -15.051   9.668  1.00  0.00
ATOM   1417  H1  WAT   452      19.039 -15.992   9.507  1.00  0.00
ATOM   1418  H2  WAT   452      19.870 -14.961  10.240  1.00  0.00
TER
ATOM   1419  O   WAT   453      20.781 -16.151   5.454  1.00  0.00
ATOM   1420  H1  WAT   453      20.163 -15.686   4.890  1.00  0.00
ATOM   1421  H2  WAT   453      21.293 -15.458   5.871  1.00  0.00
TER
ATOM   1422  O   WAT   454      15.644 -16.624  12.133  1.00  0.00
ATOM   1423  H1  WAT   454      15.311 -15.997  12.775  1.00  0.00
ATOM   1424  H2  WAT   454      15.821 -16.097  11.353  1.00  0.00
TER
ATOM   1425  O   WAT   455      14.856 -14.655  13.947  1.00  0.00
ATOM   1426  H1  WAT   455      15.473 -13.980  13.666  1.00  0.00
ATOM   1427  H2  WAT   455      13.995 -14.247  13.856  1.00  0.00
TER
ATOM   1428  O   WAT   456      10.149 -15.465   2.828  1.00  0.00
ATOM   1429  H1  WAT   456       9.772 -14.977   2.097  1.00  0.00
ATOM   1430  H2  WAT   456      10.407 -14.793   3.459  1.00  0.00
TER
ATOM   1431  O   WAT   457      20.146 -18.999   5.023  1.00  0.00
ATOM   1432  H1  WAT   457      19.219 -19.065   5.252  1.00  0.00
ATOM   1433  H2  WAT   457      20.299 -18.061   4.908  1.00  0.00
TER
ATOM   1434  O   WAT   458      15.752 -18.472   7.805  1.00  0.00
ATOM   1435  H1  WAT   458      15.348 -19.185   7.309  1.00  0.00
ATOM   1436  H2  WAT   458      15.838 -18.817   8.694  1.00  0.00
TER
ATOM   1437  O   WAT   459      16.220 -14.786   9.969  1.00  0.00
ATOM   1438  H1  WAT   459      15.923 -15.391   9.289  1.00  0.00
ATOM   1439  H2  WAT   459      17.170 -14.748   9.858  1.00  0.00
TER
ATOM   1440  O   WAT   460      15.312 -15.048  16.619  1.00  0.00
ATOM   1441  H1  WAT   460      14.415 -14.824  16.867  1.00  0.00
ATOM   1442  H2  WAT   460      15.337 -14.924  15.671  1.00  0.00
TER
ATOM   1443  O   WAT   461      14.139 -18.176  15.195  1.00  0.00
ATOM   1444  H1  WAT   461      14.000 -17.304  15.564  1.00  0.00
ATOM   1445  H2  WAT   461      13.257 -18.519  15.050  1.00  0.00
TER
ATOM   1446  O   WAT   462      20.462 -13.259   6.502  1.00  0.00
ATOM   1447  H1  WAT   462      20.902 -12.516   6.087  1.00  0.00
ATOM   1448  H2  WAT   462      20.401 -13.016   7.426  1.00  0.00
TER
ATOM   1449  O   WAT   463      15.937 -12.234  17.404  1.00  0.00
ATOM   1450  H1  WAT   463      15.909 -11.830  16.537  1.00  0.00
ATOM   1451  H2  WAT   463      15.774 -13.163  17.241  1.00  0.00
TER
ATOM   1452  O   WAT   464      10.091 -16.406  11.112  1.00  0.00
ATOM   1453  H1  WAT   464      10.169 -16.272  10.168  1.00  0.00
ATOM   1454  H2  WAT   464      10.705 -17.115  11.305  1.00  0.00
TER
ATOM   1455  O   WAT   465      11.336 -14.706   7.523  1.00  0.00
ATOM   1456  H1  WAT   465      10.928 -14.565   6.668  1.00  0.00
ATOM   1457  H2  WAT   465      12.227 -14.990   7.320  1.00  0.00
TER
ATOM   1458  O   WAT   466      21.154 -10.557  14.430  1.00  0.00
ATOM   1459  H1  WAT   466      21.668 -10.646  15.232  1.00  0.00
ATOM   1460  H2  WAT   466      20.310 -10.211  14.722  1.00  0.00
TER
ATOM   1461  O   WAT   467      15.608 -10.492   5.635  1.00  0.00
ATOM   1462  H1  WAT   467      15.432 -11.408   5.422  1.00  0.00
ATOM   1463  H2  WAT   467      14.753 -10.133   5.875  1.00  0.00
TER
ATOM   1464  O   WAT   468      22.397 -11.137   6.493  1.00  0.00
ATOM   1465  H1  WAT   468      22.852 -11.918   6.806  1.00  0.00
ATOM   1466  H2  WAT   468      22.736 -10.426   7.037  1.00  0.00
TER
ATOM   1467  O   WAT   469      10.147 -15.365  13.652  1.00  0.00
ATOM   1468  H1  WAT   469      10.310 -15.835  12.834  1.00  0.00
ATOM   1469  H2  WAT   469      10.612 -15.873  14.317  1.00  0.00
TER
ATOM   1470  O   WAT   470      11.721 -15.990  15.811  1.00  0.00
ATOM   1471  H1  WAT   470      11.336 -16.631  16.410  1.00  0.00
ATOM   1472  H2  WAT   470      12.032 -15.286  16.381  1.00  0.00
TER
ATOM   1473  O   WAT   471      17.870 -19.142  11.292  1.00  0.00
ATOM   1474  H1  WAT   471      18.237 -19.616  12.038  1.00  0.00
ATOM   1475  H2  WAT   471      17.681 -18.268  11.633  1.00  0.00
TER
ATOM   1476  O   WAT   472      14.189 -15.895   4.207  1.00  0.00
ATOM   1477  H1  WAT   472      13.415 -16.436   4.047  1.00  0.00
ATOM   1478  H2  WAT   472      14.918 -16.415   3.869  1.00  0.00
TER
ATOM   1479  O   WAT   473      20.329 -16.828  15.887  1.00  0.00
ATOM   1480  H1  WAT   473      20.263 -17.748  15.633  1.00  0.00
ATOM   1481  H2  WAT   473      19.700 -16.730  16.601  1.00  0.00
TER
ATOM   1482  O   WAT   474      14.232 -16.227   7.845  1.00  0.00
ATOM   1483  H1  WAT   474      14.750 -17.030   7.791  1.00  0.00
ATOM   1484  H2  WAT   474      13.781 -16.289   8.687  1.00  0.00
TER
ATOM   1485  O   WAT   475      19.119 -14.961   3.118  1.00  0.00
ATOM   1486  H1  WAT   475      19.461 -14.216   2.622  1.00  0.00
ATOM   1487  H2  WAT   475      18.291 -14.648   3.480  1.00  0.00
TER
ATOM   1488  O   WAT   476      14.918 -18.803  17.642  1.00  0.00
ATOM   1489  H1  WAT   476      14.618 -18.657  16.744  1.00  0.00
ATOM   1490  H2  WAT   476      15.689 -19.362  17.549  1.00  0.00
TER
ATOM   1491  O   WAT   477      20.261 -14.006  15.637  1.00  0.00
ATOM   1492  H1  WAT   477      20.275 -14.938  15.419  1.00  0.00
ATOM   1493  H2  WAT   477      19.553 -13.920  16.276  1.00  0.00
TER
ATOM   1494  O   WAT   478      22.002 -15.639   8.482  1.00  0.00
ATOM   1495  H1  WAT   478      22.354 -16.236   7.823  1.00  0.00
ATOM   1496  H2  WAT   478      21.118 -15.965   8.653  1.00  0.00
TER
ATOM   1497  O   WAT   479      18.088 -14.879   5.889  1.00  0.00
ATOM   1498  H1  WAT   479      18.775 -14.332   6.270  1.00  0.00
ATOM   1499  H2  WAT   479      17.302 -14.335   5.924  1.00  0.00
TER
ATOM   1500  O   WAT   480      10.228 -19.262   1.381  1.00  0.00
ATOM   1501  H1  WAT   480      11.097 -18.980   1.665  1.00  0.00
ATOM   1502  H2  WAT   480       9.737 -18.448   1.266  1.00  0.00
TER
ATOM   1503  O   WAT   481      17.391 -17.875   5.502  1.00  0.00
ATOM   1504  H1  WAT   481      17.847 -17.064   5.728  1.00  0.00
ATOM   1505  H2  WAT   481      17.040 -18.192   6.334  1.00  0.00
TER
ATOM   1506  O   WAT   482      19.694 -12.364  12.731  1.00  0.00
ATOM   1507  H1  WAT   482      20.339 -12.158  13.409  1.00  0.00
ATOM   1508  H2  WAT   482      20.057 -13.125  12.278  1.00  0.00
TER
ATOM   1509  O   WAT   483      20.968 -14.361  11.449  1.00  0.00
ATOM   1510  H1  WAT   483      21.610 -15.061  11.562  1.00  0.00
ATOM   1511  H2  WAT   483      21.492 -13.581  11.269  1.00  0.00
TER
ATOM   1512  O   WAT   484      10.595 -10.049   1.947  1.00  0.00
ATOM   1513  H1  WAT   484      10.954  -9.450   1.293  1.00  0.00
ATOM   1514  H2  WAT   484      10.454  -9.503   2.721  1.00  0.00
TER
ATOM   1515  O   WAT   485      10.579 -11.784  16.422  1.00  0.00
ATOM   1516  H1  WAT   485      10.688 -12.724  16.281  1.00  0.00
ATOM   1517  H2  WAT   485       9.927 -11.518  15.773  1.00  0.00
TER
ATOM   1518  O   WAT   486      18.570 -13.512  17.821  1.00  0.00
ATOM   1519  H1  WAT   486      18.250 -14.231  18.366  1.00  0.00
ATOM   1520  H2  WAT   486      17.896 -12.837  17.895  1.00  0.00
TER
ATOM   1521  O   WAT   487      16.612 -12.666   2.765  1.00  0.00
ATOM   1522  H1  WAT   487      16.603 -11.933   2.149  1.00  0.00
ATOM   1523  H2  WAT   487      15.691 -12.913   2.857  1.00  0.00
TER
ATOM   1524  O   WAT   488      12.212 -17.445   3.509  1.00  0.00
ATOM   1525  H1  WAT   488      11.605 -16.705   3.519  1.00  0.00
ATOM   1526  H2  WAT   488      12.687 -17.355   2.683  1.00  0.00
TER
ATOM   1527  O   WAT   489      19.598 -12.603   1.427  1.00  0.00
ATOM   1528  H1  WAT   489      19.699 -12.807   0.497  1.00  0.00
ATOM   1529  H2  WAT   489      18.698 -12.857   1.632  1.00  0.00
TER
ATOM   1530  O   WAT   490      18.239 -10.085   6.122  1.00  0.00
ATOM   1531  H1  WAT   490      18.494 -10.123   5.200  1.00  0.00
ATOM   1532  H2  WAT   490      17.291 -10.211   6.115  1.00  0.00
TER
ATOM   1533  O   WAT   491      14.223 -17.484   1.258  1.00  0.00
ATOM   1534  H1  WAT   491      14.989 -17.595   1.821  1.00  0.00
ATOM   1535  H2  WAT   491      14.300 -18.180   0.606  1.00  0.00
TER
ATOM   1536  O   WAT   492      13.719  -9.901   9.045  1.00  0.00
ATOM   1537  H1  WAT   492      14.455 -10.450   9.316  1.00  0.00
ATOM   1538  H2  WAT   492      14.103  -9.036   8.906  1.00  0.00
TER
ATOM   1539  O   WAT   493      10.603 -13.834   4.919  1.00  0.00
ATOM   1540  H1  WAT   493       9.677 -13.592   4.910  1.00  0.00
ATOM   1541  H2  WAT   493      11.069 -13.007   4.798  1.00  0.00
TER
ATOM   1542  O   WAT   494      16.829 -10.728   0.868  1.00  0.00
ATOM   1543  H1  WAT   494      17.622 -10.440   0.416  1.00  0.00
ATOM   1544  H2  WAT   494      16.310 -11.159   0.189  1.00  0.00
TER
ATOM   1545  O   WAT   495      10.445 -18.230  17.177  1.00  0.00
ATOM   1546  H1  WAT   495      10.948 -18.809  17.749  1.00  0.00
ATOM   1547  H2  WAT   495       9.705 -17.946  17.715  1.00  0.00
TER
ATOM   1548  O   WAT   496      17.347 -15.508   0.732  1.00  0.00
ATOM   1549  H1  WAT   496      17.242 -16.123   1.458  1.00  0.00
ATOM   1550  H2  WAT   496      17.179 -16.032  -0.052  1.00  0.00
TER
ATOM   1551  O   WAT   497      17.498 -16.822  16.711  1.00  0.00
ATOM   1552  H1  WAT   497      16.733 -16.254  16.626  1.00  0.00
ATOM   1553  H2  WAT   497      17.680 -17.115  15.817  1.00  0.00
TER
ATOM   1554  O   WAT   498      20.587 -16.446   1.336  1.00  0.00
ATOM   1555  H1  WAT   498      20.038 -15.999   1.980  1.00  0.00
ATOM   1556  H2  WAT   498      21.209 -16.951   1.860  1.00  0.00
TER
ATOM   1557  O   WAT   499      16.255 -17.487   3.232  1.00  0.00
ATOM   1558  H1  WAT   499      16.676 -17.653   4.076  1.00  0.00
ATOM   1559  H2  WAT   499      16.380 -18.297   2.738  1.00  0.00
TER
ATOM   1560  O   WAT   500      18.767 -18.463   0.480  1.00  0.00
ATOM   1561  H1  WAT   500      19.288 -19.178   0.114  1.00  0.00
ATOM   1562  H2  WAT   500      19.414 -17.825   0.780  1.00  0.00
TER
ATOM   1563  O   WAT   501      18.077 -17.088  13.773  1.00  0.00
ATOM   1564  H1  WAT   501      18.496 -16.245  13.601  1.00  0.00
ATOM   1565  H2  WAT   501      17.158 -16.951  13.544  1.00  0.00
TER
ATOM   1566  O   WAT   502      15.927 -10.783  14.889  1.00  0.00
ATOM   1567  H1  WAT   502      15.390 -10.058  14.570  1.00  0.00
ATOM   1568  H2  WAT   502      16.181 -11.260  14.099  1.00  0.00
TER
ATOM   1569  O   WAT   503      18.784  -9.548  15.148  1.00  0.00
ATOM   1570  H1  WAT   503      18.710  -8.644  15.455  1.00  0.00
ATOM   1571  H2  WAT   503      17.882  -9.867  15.120  1.00  0.00
TER
ATOM   1572  O   WAT   504      19.332 -10.382   2.770  1.00  0.00
ATOM   1573  H1  WAT   504      20.227 -10.044   2.792  1.00  0.00
ATOM   1574  H2  WAT   504      19.364 -11.104   2.143  1.00  0.00
TER
ATOM   1575  O   WAT   505      12.972 -15.009   0.999  1.00  0.00
ATOM   1576  H1  WAT   505      13.409 -14.466   1.655  1.00  0.00
ATOM   1577  H2  WAT   505      13.457 -15.835   1.009  1.00  0.00
TER
ATOM   1578  O   WAT   506      10.186 -12.220   8.451  1.00  0.00
ATOM   1579  H1  WAT   506      10.517 -13.088   8.219  1.00  0.00
ATOM   1580  H2  WAT   506      10.616 -12.015   9.282  1.00  0.00
TER
ATOM   1581  O   WAT   507      14.783 -13.890   6.111  1.00  0.00
ATOM   1582  H1  WAT   507      14.482 -14.013   7.012  1.00  0.00
ATOM   1583  H2  WAT   507      14.676 -14.749   5.703  1.00  0.00
TER
ATOM   1584  O   WAT   508      10.675 -11.353  11.189  1.00  0.00
ATOM   1585  H1  WAT   508      10.239 -11.173  12.022  1.00  0.00
ATOM   1586  H2  WAT   508      11.243 -10.596  11.047  1.00  0.00
TER
ATOM   1587  O   WAT   509      10.508 -18.841   7.548  1.00  0.00
ATOM   1588  H1  WAT   509       9.853 -19.110   6.904  1.00  0.00
ATOM   1589  H2  WAT   509      11.346 -18.951   7.098  1.00  0.00
TER
ATOM   1590  O   WAT   510      11.545 -18.456  12.088  1.00  0.00
ATOM   1591  H1  WAT   510      11.913 -18.543  12.968  1.00  0.00
ATOM   1592  H2  WAT   510      10.977 -19.219  11.989  1.00  0.00
TER
ATOM   1593  O   WAT   511      12.961 -13.943  17.250  1.00  0.00
ATOM   1594  H1  WAT   511      12.918 -14.314  18.132  1.00  0.00
ATOM   1595  H2  WAT   511      13.092 -13.005  17.391  1.00  0.00
TER
ATOM   1596  O   WAT   512      16.661 -12.387  12.851  1.00  0.00
ATOM   1597  H1  WAT   512      16.420 -12.119  11.965  1.00  0.00
ATOM   1598  H2  WAT   512      17.602 -12.216  12.907  1.00  0.00
TER
ATOM   1599  O   WAT   513      12.800 -10.997  14.370  1.00  0.00
ATOM   1600  H1  WAT   513      12.206 -11.128  15.109  1.00  0.00
ATOM   1601  H2  WAT   513      12.792 -11.833  13.904  1.00  0.00
TER
ATOM   1602  O   WAT   514      12.431 -13.631  13.321  1.00  0.00
ATOM   1603  H1  WAT   514      11.704 -14.250  13.254  1.00  0.00
ATOM   1604  H2  WAT   514      12.492 -13.237  12.451  1.00  0.00
TER
ATOM   1605  O   WAT   515      16.035 -11.416  10.106  1.00  0.00
ATOM   1606  H1  WAT   515      16.552 -12.028   9.581  1.00  0.00
ATOM   1607  H2  WAT   515      16.685 -10.913  10.597  1.00  0.00
TER
ATOM   1608  O   WAT   516      18.775 -10.525  10.933  1.00  0.00
ATOM   1609  H1  WAT   516      19.063 -10.780  10.056  1.00  0.00
ATOM   1610  H2  WAT   516      19.287 -11.078  11.523  1.00  0.00
TER
ATOM   1611  O   WAT   517      10.714 -10.313   6.531  1.00  0.00
ATOM   1612  H1  WAT   517      10.546 -10.946   7.229  1.00  0.00
ATOM   1613  H2  WAT   517       9.847 -10.107   6.180  1.00  0.00
TER
ATOM   1614  O   WAT   518      12.320 -11.620   3.976  1.00  0.00
ATOM   1615  H1  WAT   518      11.795 -11.239   3.272  1.00  0.00
ATOM   1616  H2  WAT   518      12.244 -10.995   4.697  1.00  0.00
TER
ATOM   1617  O   WAT   519      18.842  -9.604  18.300  1.00  0.00
ATOM   1618  H1  WAT   519      19.769  -9.839  18.343  1.00  0.00
ATOM   1619  H2  WAT   519      18.827  -8.777  17.818  1.00  0.00
TER
ATOM   1620  O   WAT   520      14.919  -9.672   2.851  1.00  0.00
ATOM   1621  H1  WAT   520      15.651  -9.956   2.303  1.00  0.00
ATOM   1622  H2  WAT   520      15.179  -9.910   3.741  1.00  0.00
TER
ATOM   1623  O   WAT   521      14.081 -13.555   2.855  1.00  0.00
ATOM   1624  H1  WAT   521      13.452 -13.087   3.404  1.00  0.00
ATOM   1625  H2  WAT   521      14.196 -14.400   3.290  1.00  0.00
TER
ATOM   1626  O   WAT   522      19.668 -17.727  -9.114  1.00  0.00
ATOM   1627  H1  WAT   522      18.892 -18.207  -8.824  1.00  0.00
ATOM   1628  H2  WAT   522      20.319 -18.406  -9.288  1.00  0.00
TER
ATOM   1629  O   WAT   523      13.684 -17.415  -8.236  1.00  0.00
ATOM   1630  H1  WAT   523      12.853 -17.670  -7.836  1.00  0.00
ATOM   1631  H2  WAT   523      14.292 -17.344  -7.500  1.00  0.00
TER
ATOM   1632  O   WAT   524      13.664 -13.381  -8.040  1.00  0.00
ATOM   1633  H1  WAT   524      13.967 -14.271  -8.219  1.00  0.00
ATOM   1634  H2  WAT   524      14.409 -12.824  -8.268  1.00  0.00
TER
ATOM   1635  O   WAT   525      19.915 -11.035 -10.713  1.00  0.00
ATOM   1636  H1  WAT   525      19.296 -10.579 -11.284  1.00  0.00
ATOM   1637  H2  WAT   525      20.770 -10.880 -11.114  1.00  0.00
TER
ATOM   1638  O   WAT   526      19.108 -15.051  -9.107  1.00  0.00
ATOM   1639  H1  WAT   526      19.039 -15.992  -9.268  1.00  0.00
ATOM   1640  H2  WAT   526      19.870 -14.961  -8.534  1.00  0.00
TER
ATOM   1641  O   WAT   527      20.781 -16.151 -13.320  1.00  0.00
ATOM   1642  H1  WAT   527      20.163 -15.686 -13.884  1.00  0.00
ATOM   1643  H2  WAT   527      21.293 -15.458 -12.903  1.00  0.00
TER
ATOM   1644  O   WAT   528      15.644 -16.624  -6.642  1.00  0.00
ATOM   1645  H1  WAT   528      15.311 -15.997  -6.000  1.00  0.00
ATOM   1646  H2  WAT   528      15.821 -16.097  -7.422  1.00  0.00
TER
ATOM   1647  O   WAT   529      14.856 -14.655  -4.827  1.00  0.00
ATOM   1648  H1  WAT   529      15.473 -13.980  -5.108  1.00  0.00
ATOM   1649  H2  WAT   529      13.995 -14.247  -4.918  1.00  0.00
TER
ATOM   1650  O   WAT   530      10.149 -15.465 -15.946  1.00  0.00
ATOM   1651  H1  WAT   530       9.772 -14.977 -16.678  1.00  0.00
ATOM   1652  H2  WAT   530      10.407 -14.793 -15.316  1.00  0.00
TER
ATOM   1653  O   WAT   531      20.146 -18.999 -13.752  1.00  0.00
ATOM   1654  H1  WAT   531      19.219 -19.065 -13.523  1.00  0.00
ATOM   1655  H2  WAT   531      20.299 -18.061 -13.866  1.00  0.00
TER
ATOM   1656  O   WAT   532      15.752 -18.472 -10.970  1.00  0.00
ATOM   1657  H1  WAT   532      15.348 -19.185 -11.465  1.00  0.00
ATOM   1658  H2  WAT   532      15.838 -18.817 -10.081  1.00  0.00
TER
ATOM   1659  O   WAT   533      16.220 -14.786  -8.806  1.00  0.00
ATOM   1660  H1  WAT   533      15.923 -15.391  -9.485  1.00  0.00
ATOM   1661  H2  WAT   533      17.170 -14.748  -8.917  1.00  0.00
TER
ATOM   1662  O   WAT   534      15.312 -15.048  -2.155  1.00  0.00
ATOM   1663  H1  WAT   534      14.415 -14.824  -1.908  1.00  0.00
ATOM   1664  H2  WAT   534      15.337 -14.924  -3.104  1.00  0.00
TER
ATOM   1665  O   WAT   535      14.139 -18.176  -3.579  1.00  0.00
ATOM   1666  H1  WAT   535      14.000 -17.304  -3.210  1.00  0.00
ATOM   1667  H2  WAT   535      13.257 -18.519  -3.724  1.00  0.00
TER
ATOM   1668  O   WAT   536      20.462 -13.259 -12.273  1.00  0.00
ATOM   1669  H1  WAT   536      20.902 -12.516 -12.687  1.00  0.00
ATOM   1670  H2  WAT   536      20.401 -13.016 -11.349  1.00  0.00
TER
ATOM   1671  O   WAT   537      15.937 -12.234  -1.371  1.00  0.00
ATOM   1672  H1  WAT   537      15.909 -11.830  -2.238  1.00  0.00
ATOM   1673  H2  WAT   537      15.774 -13.163  -1.534  1.00  0.00
TER
ATOM   1674  O   WAT   538      10.091 -16.406  -7.662  1.00  0.00
ATOM   1675  H1  WAT   538      10.169 -16.272  -8.607  1.00  0.00
ATOM   1676  H2  WAT   538      10.705 -17.115  -7.469  1.00  0.00
TER
ATOM   1677  O   WAT   539      11.336 -14.706 -11.251  1.00  0.00
ATOM   1678  H1  WAT   539      10.928 -14.565 -12.106  1.00  0.00
ATOM   1679  H2  WAT   539      12.227 -14.990 -11.454  1.00  0.00
TER
ATOM   1680  O   WAT   540      21.154 -10.557  -4.345  1.00  0.00
ATOM   1681  H1  WAT   540      21.668 -10.646  -3.543  1.00  0.00
ATOM   1682  H2  WAT   540      20.310 -10.211  -4.052  1.00  0.00
TER
ATOM   1683  O   WAT   541      15.608 -10.492 -13.139  1.00  0.00
ATOM   1684  H1  WAT   541      15.432 -11.408 -13.352  1.00  0.00
ATOM   1685  H2  WAT   541      14.753 -10.133 -12.899  1.00  0.00
TER
ATOM   1686  O   WAT   542      22.397 -11.137 -12.282  1.00  0.00
ATOM   1687  H1  WAT   542      22.852 -11.918 -11.968  1.00  0.00
ATOM   1688  H2  WAT   542      22.736 -10.426 -11.738  1.00  0.00
TER
ATOM   1689  O   WAT   543      10.147 -15.365  -5.123  1.00  0.00
ATOM   1690  H1  WAT   543      10.310 -15.835  -5.941  1.00  0.00
ATOM   1691  H2  WAT   543      10.612 -15.873  -4.458  1.00  0.00
TER
ATOM   1692  O   WAT   544      11.721 -15.990  -2.963  1.00  0.00
ATOM   1693  H1  WAT   544      11.336 -16.631  -2.365  1.00  0.00
ATOM   1694  H2  WAT   544      12.032 -15.286  -2.394  1.00  0.00
TER
ATOM   1695  O   WAT   545      17.870 -19.142  -7.482  1.00  0.00
ATOM   1696  H1  WAT   545      18.237 -19.616  -6.736  1.00  0.00
ATOM   1697  H2  WAT   545      17.681 -18.268  -7.141  1.00  0.00
TER
ATOM   1698  O   WAT   546      14.189 -15.895 -14.567  1.00  0.00
ATOM   1699  H1  WAT   546      13.415 -16.436 -14.727  1.00  0.00
ATOM   1700  H2  WAT   546      14.918 -16.415 -14.905  1.00  0.00
TER
ATOM   1701  O   WAT   547      20.329 -16.828  -2.888  1.00  0.00
ATOM   1702  H1  WAT   547      20.263 -17.748  -3.142  1.00  0.00
ATOM   1703  H2  WAT   547      19.700 -16.730  -2.173  1.00  0.00
TER
ATOM   1704  O   WAT   548      14.232 -16.227 -10.929  1.00  0.00
ATOM   1705  H1  WAT   548      14.750 -17.030 -10.984  1.00  0.00
ATOM   1706  H2  WAT   548      13.781 -16.289 -10.088  1.00  0.00
TER
ATOM   1707  O   WAT   549      19.119 -14.961 -15.657  1.00  0.00
ATOM   1708  H1  WAT   549      19.461 -14.216 -16.152  1.00  0.00
ATOM   1709  H2  WAT   549      18.291 -14.648 -15.294  1.00  0.00
TER
ATOM   1710  O   WAT   550      14.918 -18.803  -1.133  1.00  0.00
ATOM   1711  H1  WAT   550      14.618 -18.657  -2.030  1.00  0.00
ATOM   1712  H2  WAT   550      15.689 -19.362  -1.225  1.00  0.00
TER
ATOM   1713  O   WAT   551      20.261 -14.006  -3.137  1.00  0.00
ATOM   1714  H1  WAT   551      20.275 -14.938  -3.355  1.00  0.00
ATOM   1715  H2  WAT   551      19.553 -13.920  -2.498  1.00  0.00
TER
ATOM   1716  O   WAT   552      22.002 -15.639 -10.292  1.00  0.00
ATOM   1717  H1  WAT   552      22.354 -16.236 -10.952  1.00  0.00
ATOM   1718  H2  WAT   552      21.118 -15.965 -10.121  1.00  0.00
TER
ATOM   1719  O   WAT   553      18.088 -14.879 -12.885  1.00  0.00
ATOM   1720  H1  WAT   553      18.775 -14.332 -12.504  1.00  0.00
ATOM   1721  H2  WAT   553      17.302 -14.335 -12.850  1.00  0.00
TER
ATOM   1722  O   WAT   554      10.228 -19.262 -17.393  1.00  0.00
ATOM   1723  H1  WAT   554      11.097 -18.980 -17.110  1.00  0.00
ATOM   1724  H2  WAT   554       9.737 -18.448 -17.508  1.00  0.00
TER
ATOM   1725  O   WAT   555      17.391 -17.875 -13.272  1.00  0.00
ATOM   1726  H1  WAT   555      17.847 -17.064 -13.046  1.00  0.00
ATOM   1727  H2  WAT   555      17.040 -18.192 -12.441  1.00  0.00
TER
ATOM   1728  O   WAT   556      19.694 -12.364  -6.043  1.00  0.00
ATOM   1729  H1  WAT   556      20.339 -12.158  -5.366  1.00  0.00
ATOM   1730  H2  WAT   556      20.057 -13.125  -6.496  1.00  0.00
TER
ATOM   1731  O   WAT   557      20.968 -14.361  -7.325  1.00  0.00
ATOM   1732  H1  WAT   557      21.610 -15.061  -7.212  1.00  0.00
ATOM   1733  H2  WAT   557      21.492 -13.581  -7.506  1.00  0.00
TER
ATOM   1734  O   WAT   558      10.595 -10.049 -16.827  1.00  0.00
ATOM   1735  H1  WAT   558      10.954  -9.450 -17.481  1.00  0.00
ATOM   1736  H2  WAT   558      10.454  -9.503 -16.054  1.00  0.00
TER
ATOM   1737  O   WAT   559      10.579 -11.784  -2.353  1.00  0.00
ATOM   1738  H1  WAT   559      10.688 -12.724  -2.493  1.00  0.00
ATOM   1739  H2  WAT   559       9.927 -11.518  -3.001  1.00  0.00
TER
ATOM   1740  O   WAT   560      18.570 -13.512  -0.953  1.00  0.00
ATOM   1741  H1  WAT   560      18.250 -14.231  -0.408  1.00  0.00
ATOM   1742  H2  WAT   560      17.896 -12.837  -0.879  1.00  0.00
TER
ATOM   1743  O   WAT   561      16.612 -12.666 -16.010  1.00  0.00
ATOM   1744  H1  WAT   561      16.603 -11.933 -16.625  1.00  0.00
ATOM   1745  H2  WAT   561      15.691 -12.913 -15.917  1.00  0.00
TER
ATOM   1746  O   WAT   562      12.212 -17.445 -15.265  1.00  0.00
ATOM   1747  H1  WAT   562      11.605 -16.705 -15.255  1.00  0.00
ATOM   1748  H2  WAT   562      12.687 -17.355 -16.091  1.00  0.00
TER
ATOM   1749  O   WAT   563      19.598 -12.603 -17.347  1.00  0.00
ATOM   1750  H1  WAT   563      19.699 -12.807 -18.277  1.00  0.00
ATOM   1751  H2  WAT   563      18.698 -12.857 -17.142  1.00  0.00
TER
ATOM   1752  O   WAT   564      18.239 -10.085 -12.652  1.00  0.00
ATOM   1753  H1  WAT   564      18.494 -10.123 -13.574  1.00  0.00
ATOM   1754  H2  WAT   564      17.291 -10.211 -12.660  1.00  0.00
TER
ATOM   1755  O   WAT   565      14.223 -17.484 -17.516  1.00  0.00
ATOM   1756  H1  WAT   565      14.989 -17.595 -16.954  1.00  0.00
ATOM   1757  H2  WAT   565      14.300 -18.180 -18.168  1.00  0.00
TER
ATOM   1758  O   WAT   566      13.719  -9.901  -9.729  1.00  0.00
ATOM   1759  H1  WAT   566      14.455 -10.450  -9.459  1.00  0.00
ATOM   1760  H2  WAT   566      14.103  -9.036  -9.869  1.00  0.00
TER
ATOM   1761  O   WAT   567      10.603 -13.834 -13.855  1.00  0.00
ATOM   1762  H1  WAT   567       9.677 -13.592 -13.865  1.00  0.00
ATOM   1763  H2  WAT   567      11.069 -13.007 -13.977  1.00  0.00
TER
ATOM   1764  O   WAT   568      12.725 -10.717  -0.541  1.00  0.00
ATOM   1765  H1  WAT   568      13.526 -10.396  -0.127  1.00  0.00
ATOM   1766  H2  WAT   568      12.210 -11.077   0.181  1.00  0.00
TER
ATOM   1767  O   WAT   569      16.829 -10.728 -17.907  1.00  0.00
ATOM   1768  H1  WAT   569      17.622 -10.440 -18.359  1.00  0.00
ATOM   1769  H2  WAT   569      16.310 -11.159 -18.586  1.00  0.00
TER
ATOM   1770  O   WAT   570      21.561 -14.609  -0.593  1.00  0.00
ATOM   1771  H1  WAT   570      20.955 -14.586  -1.334  1.00  0.00
ATOM   1772  H2  WAT   570      21.257 -15.341  -0.057  1.00  0.00
TER
ATOM   1773  O   WAT   571      10.445 -18.230  -1.597  1.00  0.00
ATOM   1774  H1  WAT   571      10.948 -18.809  -1.026  1.00  0.00
ATOM   1775  H2  WAT   571       9.705 -17.946  -1.060  1.00  0.00
TER
ATOM   1776  O   WAT   572      17.498 -16.822  -2.064  1.00  0.00
ATOM   1777  H1  WAT   572      16.733 -16.254  -2.148  1.00  0.00
ATOM   1778  H2  WAT   572      17.680 -17.115  -2.957  1.00  0.00
TER
ATOM   1779  O   WAT   573      20.587 -16.446 -17.438  1.00  0.00
ATOM   1780  H1  WAT   573      20.038 -15.999 -16.794  1.00  0.00
ATOM   1781  H2  WAT   573      21.209 -16.951 -16.915  1.00  0.00
TER
ATOM   1782  O   WAT   574      16.255 -17.487 -15.542  1.00  0.00
ATOM   1783  H1  WAT   574      16.676 -17.653 -14.699  1.00  0.00
ATOM   1784  H2  WAT   574      16.380 -18.297 -16.036  1.00  0.00
TER
ATOM   1785  O   WAT   575      18.077 -17.088  -5.001  1.00  0.00
ATOM   1786  H1  WAT   575      18.496 -16.245  -5.173  1.00  0.00
ATOM   1787  H2  WAT   575      17.158 -16.951  -5.230  1.00  0.00
TER
ATOM   1788  O   WAT   576      15.927 -10.783  -3.885  1.00  0.00
ATOM   1789  H1  WAT   576      15.390 -10.058  -4.204  1.00  0.00
ATOM   1790  H2  WAT   576      16.181 -11.260  -4.676  1.00  0.00
TER
ATOM   1791  O   WAT   577      18.784  -9.548  -3.627  1.00  0.00
ATOM   1792  H1  WAT   577      18.710  -8.644  -3.319  1.00  0.00
ATOM   1793  H2  WAT   577      17.882  -9.867  -3.654  1.00  0.00
TER
ATOM   1794  O   WAT   578      19.332 -10.382 -16.004  1.00  0.00
ATOM   1795  H1  WAT   578      20.227 -10.044 -15.982  1.00  0.00
ATOM   1796  H2  WAT   578      19.364 -11.104 -16.632  1.00  0.00
TER
ATOM   1797  O   WAT   579      12.972 -15.009 -17.775  1.00  0.00
ATOM   1798  H1  WAT   579      13.409 -14.466 -17.120  1.00  0.00
ATOM   1799  H2  WAT   579      13.457 -15.835 -17.766  1.00  0.00
TER
ATOM   1800  O   WAT   580      10.186 -12.220 -10.323  1.00  0.00
ATOM   1801  H1  WAT   580      10.517 -13.088 -10.555  1.00  0.00
ATOM   1802  H2  WAT   580      10.616 -12.015  -9.493  1.00  0.00
TER
ATOM   1803  O   WAT   581      14.783 -13.890 -12.663  1.00  0.00
ATOM   1804  H1  WAT   581      14.482 -14.013 -11.763  1.00  0.00
ATOM   1805  H2  WAT   581      14.676 -14.749 -13.071  1.00  0.00
TER
ATOM   1806  O   WAT   582      10.675 -11.353  -7.585  1.00  0.00
ATOM   1807  H1  WAT   582      10.239 -11.173  -6.753  1.00  0.00
ATOM   1808  H2  WAT   582      11.243 -10.596  -7.727  1.00  0.00
TER
ATOM   1809  O   WAT   583      10.508 -18.841 -11.226  1.00  0.00
ATOM   1810  H1  WAT   583       9.853 -19.110 -11.870  1.00  0.00
ATOM   1811  H2  WAT   583      11.346 -18.951 -11.676  1.00  0.00
TER
ATOM   1812  O   WAT   584      11.545 -18.456  -6.686  1.00  0.00
ATOM   1813  H1  WAT   584      11.913 -18.543  -5.806  1.00  0.00
ATOM   1814  H2  WAT   584      10.977 -19.219  -6.785  1.00  0.00
TER
ATOM   1815  O   WAT   585      12.961 -13.943  -1.524  1.00  0.00
ATOM   1816  H1  WAT   585      12.918 -14.314  -0.642  1.00  0.00
ATOM   1817  H2  WAT   585      13.092 -13.005  -1.384  1.00  0.00
TER
ATOM   1818  O   WAT   586      16.661 -12.387  -5.923  1.00  0.00
ATOM   1819  H1  WAT   586      16.420 -12.119  -6.810  1.00  0.00
ATOM   1820  H2  WAT   586      17.602 -12.216  -5.868  1.00  0.00
TER
ATOM   1821  O   WAT   587      12.800 -10.997  -4.404  1.00  0.00
ATOM   1822  H1  WAT   587      12.206 -11.128  -3.665  1.00  0.00
ATOM   1823  H2  WAT   587      12.792 -11.833  -4.870  1.00  0.00
TER
ATOM   1824  O   WAT   588      12.431 -13.631  -5.453  1.00  0.00
ATOM   1825  H1  WAT   588      11.704 -14.250  -5.521  1.00  0.00
ATOM   1826  H2  WAT   588      12.492 -13.237  -6.323  1.00  0.00
TER
ATOM   1827  O   WAT   589      16.035 -11.416  -8.668  1.00  0.00
ATOM   1828  H1  WAT   589      16.552 -12.028  -9.194  1.00  0.00
ATOM   1829  H2  WAT   589      16.685 -10.913  -8.177  1.00  0.00
TER
ATOM   1830  O   WAT   590      18.775 -10.525  -7.841  1.00  0.00
ATOM   1831  H1  WAT   590      19.063 -10.780  -8.718  1.00  0.00
ATOM   1832  H2  WAT   590      19.287 -11.078  -7.251  1.00  0.00
TER
ATOM   1833  O   WAT   591      10.714 -10.313 -12.244  1.00  0.00
ATOM   1834  H1  WAT   591      10.546 -10.946 -11.545  1.00  0.00
ATOM   1835  H2  WAT   591       9.847 -10.107 -12.594  1.00  0.00
TER
ATOM   1836  O   WAT   592      12.320 -11.620 -14.799  1.00  0.00
ATOM   1837  H1  WAT   592      11.795 -11.239 -15.502  1.00  0.00
ATOM   1838  H2  WAT   592      12.244 -10.995 -14.078  1.00  0.00
TER
ATOM   1839  O   WAT   593      18.842  -9.604  -0.475  1.00  0.00
ATOM   1840  H1  WAT   593      19.769  -9.839  -0.431  1.00  0.00
ATOM   1841  H2  WAT   593      18.827  -8.777  -0.956  1.00  0.00
TER
ATOM   1842  O   WAT   594      14.919  -9.672 -15.924  1.00  0.00
ATOM   1843  H1  WAT   594      15.651  -9.956 -16.471  1.00  0.00
ATOM   1844  H2  WAT   594      15.179  -9.910 -15.034  1.00  0.00
TER
ATOM   1845  O   WAT   595      14.081 -13.555 -15.919  1.00  0.00
ATOM   1846  H1  WAT   595      13.452 -13.087 -15.370  1.00  0.00
ATOM   1847  H2  WAT   595      14.196 -14.400 -15.484  1.00  0.00
TER
ATOM   1848  O   WAT   596       2.761  18.044   7.780  1.00  0.00
ATOM   1849  H1  WAT   596       2.681  17.129   7.509  1.00  0.00
ATOM   1850  H2  WAT   596       2.348  18.541   7.074  1.00  0.00
TER
ATOM   1851  O   WAT   597       0.893  19.822   9.661  1.00  0.00
ATOM   1852  H1  WAT   597       0.117  19.342   9.951  1.00  0.00
ATOM   1853  H2  WAT   597       1.544  19.142   9.486  1.00  0.00
TER
ATOM   1854  O   WAT   598      -6.681  15.094   4.323  1.00  0.00
ATOM   1855  H1  WAT   598      -7.569  15.436   4.221  1.00  0.00
ATOM   1856  H2  WAT   598      -6.397  14.894   3.431  1.00  0.00
TER
ATOM   1857  O   WAT   599      -8.718  17.695  10.206  1.00  0.00
ATOM   1858  H1  WAT   599      -8.146  16.927  10.207  1.00  0.00
ATOM   1859  H2  WAT   599      -8.718  17.993   9.297  1.00  0.00
TER
ATOM   1860  O   WAT   600      -7.475  13.103  11.993  1.00  0.00
ATOM   1861  H1  WAT   600      -7.655  12.206  12.274  1.00  0.00
ATOM   1862  H2  WAT   600      -7.877  13.650  12.668  1.00  0.00
TER
ATOM   1863  O   WAT   601       1.365  15.305   9.895  1.00  0.00
ATOM   1864  H1  WAT   601       1.741  14.432   9.782  1.00  0.00
ATOM   1865  H2  WAT   601       1.267  15.640   9.004  1.00  0.00
TER
ATOM   1866  O   WAT   602      -4.505  13.677   5.356  1.00  0.00
ATOM   1867  H1  WAT   602      -4.398  14.578   5.663  1.00  0.00
ATOM   1868  H2  WAT   602      -5.416  13.629   5.066  1.00  0.00
TER
ATOM   1869  O   WAT   603       5.147  12.800   6.827  1.00  0.00
ATOM   1870  H1  WAT   603       5.968  12.309   6.870  1.00  0.00
ATOM   1871  H2  WAT   603       5.180  13.389   7.581  1.00  0.00
TER
ATOM   1872  O   WAT   604      -6.857  15.599  10.602  1.00  0.00
ATOM   1873  H1  WAT   604      -6.176  15.863  11.220  1.00  0.00
ATOM   1874  H2  WAT   604      -7.172  14.759  10.935  1.00  0.00
TER
ATOM   1875  O   WAT   605      -2.664  16.646   9.689  1.00  0.00
ATOM   1876  H1  WAT   605      -2.156  17.144  10.329  1.00  0.00
ATOM   1877  H2  WAT   605      -2.133  15.869   9.513  1.00  0.00
TER
ATOM   1878  O   WAT   606       9.437  14.816  13.392  1.00  0.00
ATOM   1879  H1  WAT   606       8.732  15.204  12.873  1.00  0.00
ATOM   1880  H2  WAT   606       9.703  15.511  13.994  1.00  0.00
TER
ATOM   1881  O   WAT   607      -4.380  11.286  13.955  1.00  0.00
ATOM   1882  H1  WAT   607      -4.379  11.803  13.150  1.00  0.00
ATOM   1883  H2  WAT   607      -5.210  10.809  13.932  1.00  0.00
TER
ATOM   1884  O   WAT   608       5.383  14.740   9.600  1.00  0.00
ATOM   1885  H1  WAT   608       4.679  15.028  10.181  1.00  0.00
ATOM   1886  H2  WAT   608       5.744  15.550   9.240  1.00  0.00
TER
ATOM   1887  O   WAT   609      -4.699  12.997  11.962  1.00  0.00
ATOM   1888  H1  WAT   609      -4.357  13.841  11.668  1.00  0.00
ATOM   1889  H2  WAT   609      -5.637  13.145  12.079  1.00  0.00
TER
ATOM   1890  O   WAT   610       8.452  14.185   9.991  1.00  0.00
ATOM   1891  H1  WAT   610       7.504  14.219  10.123  1.00  0.00
ATOM   1892  H2  WAT   610       8.777  14.999  10.376  1.00  0.00
TER
ATOM   1893  O   WAT   611      -1.016  10.485   8.287  1.00  0.00
ATOM   1894  H1  WAT   611      -0.709   9.930   7.570  1.00  0.00
ATOM   1895  H2  WAT   611      -1.946  10.619   8.104  1.00  0.00
TER
ATOM   1896  O   WAT   612       1.372  18.550   5.023  1.00  0.00
ATOM   1897  H1  WAT   612       0.445  18.483   5.252  1.00  0.00
ATOM   1898  H2  WAT   612       1.524  19.488   4.908  1.00  0.00
TER
ATOM   1899  O   WAT   613       1.359  14.821   2.019  1.00  0.00
ATOM   1900  H1  WAT   613       0.419  14.983   2.105  1.00  0.00
ATOM   1901  H2  WAT   613       1.677  15.540   1.473  1.00  0.00
TER
ATOM   1902  O   WAT   614       4.844  16.290  12.943  1.00  0.00
ATOM   1903  H1  WAT   614       4.431  17.116  13.197  1.00  0.00
ATOM   1904  H2  WAT   614       4.112  15.705  12.750  1.00  0.00
TER
ATOM   1905  O   WAT   615      -3.022  19.076   7.805  1.00  0.00
ATOM   1906  H1  WAT   615      -3.427  18.364   7.309  1.00  0.00
ATOM   1907  H2  WAT   615      -2.936  18.732   8.694  1.00  0.00
TER
ATOM   1908  O   WAT   616      -4.310  15.851  11.585  1.00  0.00
ATOM   1909  H1  WAT   616      -3.758  15.960  10.810  1.00  0.00
ATOM   1910  H2  WAT   616      -3.795  16.224  12.300  1.00  0.00
TER
ATOM   1911  O   WAT   617       7.160  10.605   0.848  1.00  0.00
ATOM   1912  H1  WAT   617       6.847  10.697   1.748  1.00  0.00
ATOM   1913  H2  WAT   617       7.921  11.183   0.797  1.00  0.00
TER
ATOM   1914  O   WAT   618      -6.322  17.971   5.305  1.00  0.00
ATOM   1915  H1  WAT   618      -6.442  18.697   4.694  1.00  0.00
ATOM   1916  H2  WAT   618      -6.632  17.201   4.828  1.00  0.00
TER
ATOM   1917  O   WAT   619       8.370  15.342  16.825  1.00  0.00
ATOM   1918  H1  WAT   619       7.754  15.850  16.297  1.00  0.00
ATOM   1919  H2  WAT   619       8.050  14.442  16.768  1.00  0.00
TER
ATOM   1920  O   WAT   620      -3.856  11.314   8.688  1.00  0.00
ATOM   1921  H1  WAT   620      -4.299  12.095   8.356  1.00  0.00
ATOM   1922  H2  WAT   620      -3.297  11.637   9.395  1.00  0.00
TER
ATOM   1923  O   WAT   621       0.431  14.181  14.291  1.00  0.00
ATOM   1924  H1  WAT   621      -0.031  14.389  15.103  1.00  0.00
ATOM   1925  H2  WAT   621       0.029  13.367  13.988  1.00  0.00
TER
ATOM   1926  O   WAT   622       5.432  15.402  15.421  1.00  0.00
ATOM   1927  H1  WAT   622       4.581  15.103  15.742  1.00  0.00
ATOM   1928  H2  WAT   622       5.272  15.646  14.509  1.00  0.00
TER
ATOM   1929  O   WAT   623       2.527  16.902  17.521  1.00  0.00
ATOM   1930  H1  WAT   623       2.852  16.069  17.181  1.00  0.00
ATOM   1931  H2  WAT   623       3.315  17.425  17.669  1.00  0.00
TER
ATOM   1932  O   WAT   624      -0.740  10.935   3.568  1.00  0.00
ATOM   1933  H1  WAT   624      -1.364  10.931   4.294  1.00  0.00
ATOM   1934  H2  WAT   624      -0.827  10.068   3.172  1.00  0.00
TER
ATOM   1935  O   WAT   625      -1.818  11.859  10.547  1.00  0.00
ATOM   1936  H1  WAT   625      -1.521  12.765  10.466  1.00  0.00
ATOM   1937  H2  WAT   625      -1.269  11.371   9.933  1.00  0.00
TER
ATOM   1938  O   WAT   626      -4.064  16.438   6.416  1.00  0.00
ATOM   1939  H1  WAT   626      -4.290  16.221   7.321  1.00  0.00
ATOM   1940  H2  WAT   626      -4.845  16.870   6.070  1.00  0.00
TER
ATOM   1941  O   WAT   627       3.166  16.444   5.015  1.00  0.00
ATOM   1942  H1  WAT   627       2.566  17.167   4.831  1.00  0.00
ATOM   1943  H2  WAT   627       3.714  16.382   4.233  1.00  0.00
TER
ATOM   1944  O   WAT   628      -1.624  17.336  17.082  1.00  0.00
ATOM   1945  H1  WAT   628      -1.720  16.396  16.932  1.00  0.00
ATOM   1946  H2  WAT   628      -0.781  17.558  16.687  1.00  0.00
TER
ATOM   1947  O   WAT   629       1.772  15.080   7.045  1.00  0.00
ATOM   1948  H1  WAT   629       2.165  15.397   6.232  1.00  0.00
ATOM   1949  H2  WAT   629       2.134  14.201   7.160  1.00  0.00
TER
ATOM   1950  O   WAT   630      -6.493  13.747  15.235  1.00  0.00
ATOM   1951  H1  WAT   630      -6.887  14.595  15.443  1.00  0.00
ATOM   1952  H2  WAT   630      -7.181  13.110  15.426  1.00  0.00
TER
ATOM   1953  O   WAT   631      -9.192  11.670   9.268  1.00  0.00
ATOM   1954  H1  WAT   631      -9.480  12.241   9.981  1.00  0.00
ATOM   1955  H2  WAT   631      -8.447  11.191   9.631  1.00  0.00
TER
ATOM   1956  O   WAT   632      -9.004  15.612   0.479  1.00  0.00
ATOM   1957  H1  WAT   632      -9.087  16.555   0.620  1.00  0.00
ATOM   1958  H2  WAT   632      -9.356  15.470  -0.400  1.00  0.00
TER
ATOM   1959  O   WAT   633       2.358  17.671  11.140  1.00  0.00
ATOM   1960  H1  WAT   633       1.626  18.180  11.489  1.00  0.00
ATOM   1961  H2  WAT   633       1.960  16.854  10.839  1.00  0.00
TER
ATOM   1962  O   WAT   634      -1.205  14.346   9.546  1.00  0.00
ATOM   1963  H1  WAT   634      -1.201  13.905   8.696  1.00  0.00
ATOM   1964  H2  WAT   634      -0.310  14.668   9.653  1.00  0.00
TER
ATOM   1965  O   WAT   635      -5.354  14.229   8.505  1.00  0.00
ATOM   1966  H1  WAT   635      -5.694  14.706   9.262  1.00  0.00
ATOM   1967  H2  WAT   635      -6.117  13.775   8.145  1.00  0.00
TER
ATOM   1968  O   WAT   636      -1.143  15.347   2.536  1.00  0.00
ATOM   1969  H1  WAT   636      -1.021  15.306   3.485  1.00  0.00
ATOM   1970  H2  WAT   636      -1.528  16.210   2.381  1.00  0.00
TER
ATOM   1971  O   WAT   637       2.820  13.124  10.553  1.00  0.00
ATOM   1972  H1  WAT   637       2.837  13.575  11.397  1.00  0.00
ATOM   1973  H2  WAT   637       2.572  12.225  10.766  1.00  0.00
TER
ATOM   1974  O   WAT   638      -2.131  17.658   1.935  1.00  0.00
ATOM   1975  H1  WAT   638      -2.699  17.209   1.308  1.00  0.00
ATOM   1976  H2  WAT   638      -1.422  18.017   1.401  1.00  0.00
TER
ATOM   1977  O   WAT   639       6.247  10.537  16.391  1.00  0.00
ATOM   1978  H1  WAT   639       6.572   9.806  16.917  1.00  0.00
ATOM   1979  H2  WAT   639       6.283  10.219  15.489  1.00  0.00
TER
ATOM   1980  O   WAT   640      -0.904  18.406  11.292  1.00  0.00
ATOM   1981  H1  WAT   640      -0.537  17.932  12.038  1.00  0.00
ATOM   1982  H2  WAT   640      -1.093  19.281  11.633  1.00  0.00
TER
ATOM   1983  O   WAT   641      -8.040  13.151   7.421  1.00  0.00
ATOM   1984  H1  WAT   641      -8.325  12.786   8.259  1.00  0.00
ATOM   1985  H2  WAT   641      -8.102  12.419   6.808  1.00  0.00
TER
ATOM   1986  O   WAT   642      -3.114  17.447  13.611  1.00  0.00
ATOM   1987  H1  WAT   642      -3.418  18.326  13.836  1.00  0.00
ATOM   1988  H2  WAT   642      -2.159  17.507  13.646  1.00  0.00
TER
ATOM   1989  O   WAT   643       1.634  12.044   4.143  1.00  0.00
ATOM   1990  H1  WAT   643       0.820  11.545   4.067  1.00  0.00
ATOM   1991  H2  WAT   643       1.440  12.884   3.726  1.00  0.00
TER
ATOM   1992  O   WAT   644       4.349  16.416   2.439  1.00  0.00
ATOM   1993  H1  WAT   644       5.237  16.727   2.264  1.00  0.00
ATOM   1994  H2  WAT   644       4.319  15.543   2.047  1.00  0.00
TER
ATOM   1995  O   WAT   645      -7.058  18.288  14.758  1.00  0.00
ATOM   1996  H1  WAT   645      -7.416  18.953  15.345  1.00  0.00
ATOM   1997  H2  WAT   645      -7.352  17.456  15.129  1.00  0.00
TER
ATOM   1998  O   WAT   646      -3.856  18.746  17.642  1.00  0.00
ATOM   1999  H1  WAT   646      -4.156  18.892  16.744  1.00  0.00
ATOM   2000  H2  WAT   646      -3.085  18.187  17.549  1.00  0.00
TER
ATOM   2001  O   WAT   647       6.620  17.727   1.907  1.00  0.00
ATOM   2002  H1  WAT   647       6.537  18.158   1.057  1.00  0.00
ATOM   2003  H2  WAT   647       7.340  18.187   2.340  1.00  0.00
TER
ATOM   2004  O   WAT   648      -8.547  18.287   1.381  1.00  0.00
ATOM   2005  H1  WAT   648      -7.677  18.569   1.665  1.00  0.00
ATOM   2006  H2  WAT   648      -9.038  19.100   1.266  1.00  0.00
TER
ATOM   2007  O   WAT   649      -5.482  10.018   5.974  1.00  0.00
ATOM   2008  H1  WAT   649      -5.611  10.010   6.923  1.00  0.00
ATOM   2009  H2  WAT   649      -6.306  10.356   5.623  1.00  0.00
TER
ATOM   2010  O   WAT   650      -8.483  11.777  15.435  1.00  0.00
ATOM   2011  H1  WAT   650      -9.197  11.977  16.040  1.00  0.00
ATOM   2012  H2  WAT   650      -8.063  11.001  15.806  1.00  0.00
TER
ATOM   2013  O   WAT   651       3.011  14.269  13.185  1.00  0.00
ATOM   2014  H1  WAT   651       3.379  13.449  13.513  1.00  0.00
ATOM   2015  H2  WAT   651       2.151  14.329  13.601  1.00  0.00
TER
ATOM   2016  O   WAT   652       6.377  13.225   3.994  1.00  0.00
ATOM   2017  H1  WAT   652       5.749  13.329   3.280  1.00  0.00
ATOM   2018  H2  WAT   652       5.883  13.445   4.783  1.00  0.00
TER
ATOM   2019  O   WAT   653      -1.654  15.503   5.410  1.00  0.00
ATOM   2020  H1  WAT   653      -2.363  15.972   5.851  1.00  0.00
ATOM   2021  H2  WAT   653      -1.370  14.846   6.044  1.00  0.00
TER
ATOM   2022  O   WAT   654      -0.029  16.923  13.409  1.00  0.00
ATOM   2023  H1  WAT   654       0.470  17.398  14.074  1.00  0.00
ATOM   2024  H2  WAT   654       0.114  15.999  13.616  1.00  0.00
TER
ATOM   2025  O   WAT   655       2.377  12.228   6.849  1.00  0.00
ATOM   2026  H1  WAT   655       2.254  12.247   5.900  1.00  0.00
ATOM   2027  H2  WAT   655       3.326  12.276   6.969  1.00  0.00
TER
ATOM   2028  O   WAT   656      -3.451  13.812   2.785  1.00  0.00
ATOM   2029  H1  WAT   656      -2.602  14.249   2.719  1.00  0.00
ATOM   2030  H2  WAT   656      -3.818  14.124   3.612  1.00  0.00
TER
ATOM   2031  O   WAT   657       7.178  13.140  14.252  1.00  0.00
ATOM   2032  H1  WAT   657       6.675  13.880  14.591  1.00  0.00
ATOM   2033  H2  WAT   657       7.994  13.528  13.935  1.00  0.00
TER
ATOM   2034  O   WAT   658       5.470  18.383   7.698  1.00  0.00
ATOM   2035  H1  WAT   658       4.529  18.398   7.873  1.00  0.00
ATOM   2036  H2  WAT   658       5.785  17.597   8.144  1.00  0.00
TER
ATOM   2037  O   WAT   659      -5.857  17.498   1.942  1.00  0.00
ATOM   2038  H1  WAT   659      -5.777  16.550   2.053  1.00  0.00
ATOM   2039  H2  WAT   659      -4.965  17.828   2.048  1.00  0.00
TER
ATOM   2040  O   WAT   660      -8.330  19.319  17.177  1.00  0.00
ATOM   2041  H1  WAT   660      -7.826  18.740  17.749  1.00  0.00
ATOM   2042  H2  WAT   660      -9.069  19.603  17.715  1.00  0.00
TER
ATOM   2043  O   WAT   661      -4.357  16.041  16.040  1.00  0.00
ATOM   2044  H1  WAT   661      -4.887  15.550  15.412  1.00  0.00
ATOM   2045  H2  WAT   661      -3.688  16.470  15.505  1.00  0.00
TER
ATOM   2046  O   WAT   662      -0.007  19.085   0.480  1.00  0.00
ATOM   2047  H1  WAT   662       0.514  18.370   0.114  1.00  0.00
ATOM   2048  H2  WAT   662       0.640  19.724   0.780  1.00  0.00
TER
ATOM   2049  O   WAT   663       5.013  17.848  17.808  1.00  0.00
ATOM   2050  H1  WAT   663       5.595  17.093  17.720  1.00  0.00
ATOM   2051  H2  WAT   663       5.189  18.379  17.031  1.00  0.00
TER
ATOM   2052  O   WAT   664      -3.870  13.008  16.119  1.00  0.00
ATOM   2053  H1  WAT   664      -3.964  12.390  15.394  1.00  0.00
ATOM   2054  H2  WAT   664      -4.450  13.734  15.892  1.00  0.00
TER
ATOM   2055  O   WAT   665      -1.104  11.565  13.152  1.00  0.00
ATOM   2056  H1  WAT   665      -1.552  11.587  12.307  1.00  0.00
ATOM   2057  H2  WAT   665      -1.737  11.167  13.749  1.00  0.00
TER
ATOM   2058  O   WAT   666       1.639  18.192  15.157  1.00  0.00
ATOM   2059  H1  WAT   666       1.758  17.596  15.897  1.00  0.00
ATOM   2060  H2  WAT   666       2.498  18.229  14.737  1.00  0.00
TER
ATOM   2061  O   WAT   667       3.978  18.746  13.733  1.00  0.00
ATOM   2062  H1  WAT   667       3.451  19.270  13.130  1.00  0.00
ATOM   2063  H2  WAT   667       4.321  19.378  14.364  1.00  0.00
TER
ATOM   2064  O   WAT   668      -3.624  16.135   0.178  1.00  0.00
ATOM   2065  H1  WAT   668      -3.825  15.272   0.540  1.00  0.00
ATOM   2066  H2  WAT   668      -3.795  16.048  -0.760  1.00  0.00
TER
ATOM   2067  O   WAT   669      -1.594  14.734  16.415  1.00  0.00
ATOM   2068  H1  WAT   669      -1.004  14.426  17.102  1.00  0.00
ATOM   2069  H2  WAT   669      -2.412  14.262  16.571  1.00  0.00
TER
ATOM   2070  O   WAT   670       3.225  14.351  16.648  1.00  0.00
ATOM   2071  H1  WAT   670       2.537  13.689  16.583  1.00  0.00
ATOM   2072  H2  WAT   670       3.946  13.904  17.093  1.00  0.00
TER
ATOM   2073  O   WAT   671       3.855  10.946   2.707  1.00  0.00
ATOM   2074  H1  WAT   671       4.135  10.103   3.063  1.00  0.00
ATOM   2075  H2  WAT   671       3.082  11.178   3.221  1.00  0.00
TER
ATOM   2076  O   WAT   672      -4.826  13.235   0.166  1.00  0.00
ATOM   2077  H1  WAT   672      -4.523  13.242  -0.742  1.00  0.00
ATOM   2078  H2  WAT   672      -4.086  12.885   0.663  1.00  0.00
TER
ATOM   2079  O   WAT   673      -1.607  12.179   1.152  1.00  0.00
ATOM   2080  H1  WAT   673      -1.955  11.501   0.572  1.00  0.00
ATOM   2081  H2  WAT   673      -1.406  11.717   1.966  1.00  0.00
TER
ATOM   2082  O   WAT   674      -8.266  18.707   7.548  1.00  0.00
ATOM   2083  H1  WAT   674      -8.922  18.438   6.904  1.00  0.00
ATOM   2084  H2  WAT   674      -7.429  18.598   7.098  1.00  0.00
TER
ATOM   2085  O   WAT   675       4.683  13.501   1.770  1.00  0.00
ATOM   2086  H1  WAT   675       5.101  13.315   0.930  1.00  0.00
ATOM   2087  H2  WAT   675       4.376  12.649   2.080  1.00  0.00
TER
ATOM   2088  O   WAT   676       8.182  18.414   5.468  1.00  0.00
ATOM   2089  H1  WAT   676       7.806  17.647   5.036  1.00  0.00
ATOM   2090  H2  WAT   676       7.452  18.796   5.955  1.00  0.00
TER
ATOM   2091  O   WAT   677      -7.229  19.093  12.088  1.00  0.00
ATOM   2092  H1  WAT   677      -6.862  19.005  12.968  1.00  0.00
ATOM   2093  H2  WAT   677      -7.798  18.329  11.989  1.00  0.00
TER
ATOM   2094  O   WAT   678       7.572  17.561  15.102  1.00  0.00
ATOM   2095  H1  WAT   678       7.340  17.332  14.201  1.00  0.00
ATOM   2096  H2  WAT   678       7.832  18.481  15.056  1.00  0.00
TER
ATOM   2097  O   WAT   679      -7.677  16.003  15.994  1.00  0.00
ATOM   2098  H1  WAT   679      -8.572  15.970  16.334  1.00  0.00
ATOM   2099  H2  WAT   679      -7.137  16.202  16.759  1.00  0.00
TER
ATOM   2100  O   WAT   680       6.010  12.787  17.879  1.00  0.00
ATOM   2101  H1  WAT   680       6.887  12.795  18.263  1.00  0.00
ATOM   2102  H2  WAT   680       6.022  12.050  17.269  1.00  0.00
TER
ATOM   2103  O   WAT   681      -9.053  15.917   3.491  1.00  0.00
ATOM   2104  H1  WAT   681      -9.956  16.180   3.316  1.00  0.00
ATOM   2105  H2  WAT   681      -8.569  16.188   2.711  1.00  0.00
TER
ATOM   2106  O   WAT   682       7.457  16.640   8.768  1.00  0.00
ATOM   2107  H1  WAT   682       7.980  16.146   8.137  1.00  0.00
ATOM   2108  H2  WAT   682       8.043  16.775   9.513  1.00  0.00
TER
ATOM   2109  O   WAT   683       7.636  16.724  12.290  1.00  0.00
ATOM   2110  H1  WAT   683       6.686  16.690  12.405  1.00  0.00
ATOM   2111  H2  WAT   683       7.817  17.634  12.055  1.00  0.00
TER
ATOM   2112  O   WAT   684      -6.510  14.974   1.400  1.00  0.00
ATOM   2113  H1  WAT   684      -5.801  14.552   0.915  1.00  0.00
ATOM   2114  H2  WAT   684      -7.226  15.041   0.768  1.00  0.00
TER
ATOM   2115  O   WAT   685      -6.862  11.028   0.440  1.00  0.00
ATOM   2116  H1  WAT   685      -6.140  11.569   0.758  1.00  0.00
ATOM   2117  H2  WAT   685      -6.590  10.754  -0.435  1.00  0.00
TER
ATOM   2118  O   WAT   686       6.947  15.897   4.708  1.00  0.00
ATOM   2119  H1  WAT   686       7.443  15.664   5.492  1.00  0.00
ATOM   2120  H2  WAT   686       6.748  15.058   4.291  1.00  0.00
TER
ATOM   2121  O   WAT   687      -7.173  10.278  10.343  1.00  0.00
ATOM   2122  H1  WAT   687      -6.526   9.728   9.902  1.00  0.00
ATOM   2123  H2  WAT   687      -6.753  10.533  11.164  1.00  0.00
TER
ATOM   2124  O   WAT   688       8.375  14.533   7.241  1.00  0.00
ATOM   2125  H1  WAT   688       8.265  14.379   8.180  1.00  0.00
ATOM   2126  H2  WAT   688       9.136  14.005   6.999  1.00  0.00
TER
ATOM   2127  O   WAT   689       6.722  10.472  13.700  1.00  0.00
ATOM   2128  H1  WAT   689       7.359  11.086  14.066  1.00  0.00
ATOM   2129  H2  WAT   689       6.869  10.508  12.755  1.00  0.00
TER
ATOM   2130  O   WAT   690       9.264  12.364   0.482  1.00  0.00
ATOM   2131  H1  WAT   690      10.189  12.232   0.274  1.00  0.00
ATOM   2132  H2  WAT   690       9.242  12.443   1.436  1.00  0.00
TER
ATOM   2133  O   WAT   691       9.338  13.135   3.108  1.00  0.00
ATOM   2134  H1  WAT   691       8.543  13.069   3.637  1.00  0.00
ATOM   2135  H2  WAT   691       9.543  14.070   3.096  1.00  0.00
TER
ATOM   2136  O   WAT   692      -7.420  10.434  13.085  1.00  0.00
ATOM   2137  H1  WAT   692      -7.769  10.890  13.851  1.00  0.00
ATOM   2138  H2  WAT   692      -7.751   9.540  13.167  1.00  0.00
TER
ATOM   2139  O   WAT   693       0.092  11.625  16.607  1.00  0.00
ATOM   2140  H1  WAT   693       0.031  12.217  17.357  1.00  0.00
ATOM   2141  H2  WAT   693       1.032  11.518  16.462  1.00  0.00
TER
ATOM   2142  O   WAT   694       2.730  11.282  16.246  1.00  0.00
ATOM   2143  H1  WAT   694       3.344  11.600  15.584  1.00  0.00
ATOM   2144  H2  WAT   694       3.275  10.797  16.866  1.00  0.00
TER
ATOM   2145  O   WAT   695      -6.748   9.961  16.360  1.00  0.00
ATOM   2146  H1  WAT   695      -6.200   9.780  15.597  1.00  0.00
ATOM   2147  H2  WAT   695      -6.682   9.171  16.896  1.00  0.00
TER
ATOM   2148  O   WAT   696       3.471   9.845  12.573  1.00  0.00
ATOM   2149  H1  WAT   696       2.597  10.179  12.371  1.00  0.00
ATOM   2150  H2  WAT   696       3.362   9.373  13.398  1.00  0.00
TER
ATOM   2151  O   WAT   697       4.378  12.052  13.957  1.00  0.00
ATOM   2152  H1  WAT   697       4.049  11.238  13.578  1.00  0.00
ATOM   2153  H2  WAT   697       5.326  12.009  13.834  1.00  0.00
TER
ATOM   2154  O   WAT   698       1.218  10.762  11.513  1.00  0.00
ATOM   2155  H1  WAT   698       0.435  11.237  11.792  1.00  0.00
ATOM   2156  H2  WAT   698       0.924   9.858  11.404  1.00  0.00
TER
ATOM   2157  O   WAT   699       5.770  11.465   9.557  1.00  0.00
ATOM   2158  H1  WAT   699       6.211  11.409   8.710  1.00  0.00
ATOM   2159  H2  WAT   699       5.501  12.380   9.628  1.00  0.00
TER
ATOM   2160  O   WAT   700       7.634  11.096   7.568  1.00  0.00
ATOM   2161  H1  WAT   700       7.573  10.152   7.421  1.00  0.00
ATOM   2162  H2  WAT   700       8.413  11.204   8.114  1.00  0.00
TER
ATOM   2163  O   WAT   701      -7.438  11.067   4.034  1.00  0.00
ATOM   2164  H1  WAT   701      -6.680  11.180   3.460  1.00  0.00
ATOM   2165  H2  WAT   701      -7.900  11.904   3.988  1.00  0.00
TER
ATOM   2166  O   WAT   702      -0.896  13.181   7.024  1.00  0.00
ATOM   2167  H1  WAT   702      -1.709  12.807   6.684  1.00  0.00
ATOM   2168  H2  WAT   702      -0.392  12.425   7.326  1.00  0.00
TER
ATOM   2169  O   WAT   703       3.606   9.845   8.262  1.00  0.00
ATOM   2170  H1  WAT   703       4.209  10.417   8.737  1.00  0.00
ATOM   2171  H2  WAT   703       2.865  10.409   8.040  1.00  0.00
TER
ATOM   2172  O   WAT   704       6.750  10.247   3.536  1.00  0.00
ATOM   2173  H1  WAT   704       6.945  11.146   3.803  1.00  0.00
ATOM   2174  H2  WAT   704       5.963  10.016   4.030  1.00  0.00
TER
ATOM   2175  O   WAT   705      -5.065  11.593   2.574  1.00  0.00
ATOM   2176  H1  WAT   705      -4.536  10.806   2.445  1.00  0.00
ATOM   2177  H2  WAT   705      -4.432  12.273   2.808  1.00  0.00
TER
ATOM   2178  O   WAT   706      -2.872  11.331   5.629  1.00  0.00
ATOM   2179  H1  WAT   706      -3.501  10.630   5.796  1.00  0.00
ATOM   2180  H2  WAT   706      -3.411  12.091   5.412  1.00  0.00
TER
ATOM   2181  O   WAT   707      -2.746  10.609  18.064  1.00  0.00
ATOM   2182  H1  WAT   707      -3.028  11.113  17.300  1.00  0.00
ATOM   2183  H2  WAT   707      -2.364   9.811  17.698  1.00  0.00
TER
ATOM   2184  O   WAT   708       2.761  18.044 -10.995  1.00  0.00
ATOM   2185  H1  WAT   708       2.681  17.129 -11.265  1.00  0.00
ATOM   2186  H2  WAT   708       2.348  18.541 -11.701  1.00  0.00
TER
ATOM   2187  O   WAT   709       0.893  19.822  -9.114  1.00  0.00
ATOM   2188  H1  WAT   709       0.117  19.342  -8.824  1.00  0.00
ATOM   2189  H2  WAT   709       1.544  19.142  -9.288  1.00  0.00
TER
ATOM   2190  O   WAT   710      -6.681  15.094 -14.452  1.00  0.00
ATOM   2191  H1  WAT   710      -7.569  15.436 -14.554  1.00  0.00
ATOM   2192  H2  WAT   710      -6.397  14.894 -15.344  1.00  0.00
TER
ATOM   2193  O   WAT   711      -8.718  17.695  -8.568  1.00  0.00
ATOM   2194  H1  WAT   711      -8.146  16.927  -8.567  1.00  0.00
ATOM   2195  H2  WAT   711      -8.718  17.993  -9.477  1.00  0.00
TER
ATOM   2196  O   WAT   712      -7.475  13.103  -6.781  1.00  0.00
ATOM   2197  H1  WAT   712      -7.655  12.206  -6.501  1.00  0.00
ATOM   2198  H2  WAT   712      -7.877  13.650  -6.106  1.00  0.00
TER
ATOM   2199  O   WAT   713       1.365  15.305  -8.880  1.00  0.00
ATOM   2200  H1  WAT   713       1.741  14.432  -8.992  1.00  0.00
ATOM   2201  H2  WAT   713       1.267  15.640  -9.771  1.00  0.00
TER
ATOM   2202  O   WAT   714      -4.505  13.677 -13.418  1.00  0.00
ATOM   2203  H1  WAT   714      -4.398  14.578 -13.111  1.00  0.00
ATOM   2204  H2  WAT   714      -5.416  13.629 -13.709  1.00  0.00
TER
ATOM   2205  O   WAT   715       5.147  12.800 -11.947  1.00  0.00
ATOM   2206  H1  WAT   715       5.968  12.309 -11.904  1.00  0.00
ATOM   2207  H2  WAT   715       5.180  13.389 -11.194  1.00  0.00
TER
ATOM   2208  O   WAT   716      -6.857  15.599  -8.173  1.00  0.00
ATOM   2209  H1  WAT   716      -6.176  15.863  -7.554  1.00  0.00
ATOM   2210  H2  WAT   716      -7.172  14.759  -7.839  1.00  0.00
TER
ATOM   2211  O   WAT   717      -2.664  16.646  -9.085  1.00  0.00
ATOM   2212  H1  WAT   717      -2.156  17.144  -8.445  1.00  0.00
ATOM   2213  H2  WAT   717      -2.133  15.869  -9.262  1.00  0.00
TER
ATOM   2214  O   WAT   718       9.437  14.816  -5.383  1.00  0.00
ATOM   2215  H1  WAT   718       8.732  15.204  -5.901  1.00  0.00
ATOM   2216  H2  WAT   718       9.703  15.511  -4.780  1.00  0.00
TER
ATOM   2217  O   WAT   719      -4.380  11.286  -4.819  1.00  0.00
ATOM   2218  H1  WAT   719      -4.379  11.803  -5.625  1.00  0.00
ATOM   2219  H2  WAT   719      -5.210  10.809  -4.842  1.00  0.00
TER
ATOM   2220  O   WAT   720       5.383  14.740  -9.174  1.00  0.00
ATOM   2221  H1  WAT   720       4.679  15.028  -8.594  1.00  0.00
ATOM   2222  H2  WAT   720       5.744  15.550  -9.534  1.00  0.00
TER
ATOM   2223  O   WAT   721      -4.699  12.997  -6.812  1.00  0.00
ATOM   2224  H1  WAT   721      -4.357  13.841  -7.107  1.00  0.00
ATOM   2225  H2  WAT   721      -5.637  13.145  -6.696  1.00  0.00
TER
ATOM   2226  O   WAT   722       8.452  14.185  -8.783  1.00  0.00
ATOM   2227  H1  WAT   722       7.504  14.219  -8.652  1.00  0.00
ATOM   2228  H2  WAT   722       8.777  14.999  -8.398  1.00  0.00
TER
ATOM   2229  O   WAT   723      -1.016  10.485 -10.488  1.00  0.00
ATOM   2230  H1  WAT   723      -0.709   9.930 -11.204  1.00  0.00
ATOM   2231  H2  WAT   723      -1.946  10.619 -10.670  1.00  0.00
TER
ATOM   2232  O   WAT   724       1.372  18.550 -13.752  1.00  0.00
ATOM   2233  H1  WAT   724       0.445  18.483 -13.523  1.00  0.00
ATOM   2234  H2  WAT   724       1.524  19.488 -13.866  1.00  0.00
TER
ATOM   2235  O   WAT   725       1.359  14.821 -16.755  1.00  0.00
ATOM   2236  H1  WAT   725       0.419  14.983 -16.670  1.00  0.00
ATOM   2237  H2  WAT   725       1.677  15.540 -17.301  1.00  0.00
TER
ATOM   2238  O   WAT   726       4.844  16.290  -5.832  1.00  0.00
ATOM   2239  H1  WAT   726       4.431  17.116  -5.578  1.00  0.00
ATOM   2240  H2  WAT   726       4.112  15.705  -6.024  1.00  0.00
TER
ATOM   2241  O   WAT   727      -3.022  19.076 -10.970  1.00  0.00
ATOM   2242  H1  WAT   727      -3.427  18.364 -11.465  1.00  0.00
ATOM   2243  H2  WAT   727      -2.936  18.732 -10.081  1.00  0.00
TER
ATOM   2244  O   WAT   728      -4.310  15.851  -7.190  1.00  0.00
ATOM   2245  H1  WAT   728      -3.758  15.960  -7.964  1.00  0.00
ATOM   2246  H2  WAT   728      -3.795  16.224  -6.474  1.00  0.00
TER
ATOM   2247  O   WAT   729       7.160  10.605 -17.927  1.00  0.00
ATOM   2248  H1  WAT   729       6.847  10.697 -17.027  1.00  0.00
ATOM   2249  H2  WAT   729       7.921  11.183 -17.977  1.00  0.00
TER
ATOM   2250  O   WAT   730      -6.322  17.971 -13.469  1.00  0.00
ATOM   2251  H1  WAT   730      -6.442  18.697 -14.081  1.00  0.00
ATOM   2252  H2  WAT   730      -6.632  17.201 -13.946  1.00  0.00
TER
ATOM   2253  O   WAT   731       8.370  15.342  -1.949  1.00  0.00
ATOM   2254  H1  WAT   731       7.754  15.850  -2.478  1.00  0.00
ATOM   2255  H2  WAT   731       8.050  14.442  -2.007  1.00  0.00
TER
ATOM   2256  O   WAT   732      -3.856  11.314 -10.087  1.00  0.00
ATOM   2257  H1  WAT   732      -4.299  12.095 -10.418  1.00  0.00
ATOM   2258  H2  WAT   732      -3.297  11.637  -9.380  1.00  0.00
TER
ATOM   2259  O   WAT   733       0.431  14.181  -4.483  1.00  0.00
ATOM   2260  H1  WAT   733      -0.031  14.389  -3.671  1.00  0.00
ATOM   2261  H2  WAT   733       0.029  13.367  -4.786  1.00  0.00
TER
ATOM   2262  O   WAT   734       5.432  15.402  -3.353  1.00  0.00
ATOM   2263  H1  WAT   734       4.581  15.103  -3.032  1.00  0.00
ATOM   2264  H2  WAT   734       5.272  15.646  -4.265  1.00  0.00
TER
ATOM   2265  O   WAT   735       2.527  16.902  -1.254  1.00  0.00
ATOM   2266  H1  WAT   735       2.852  16.069  -1.593  1.00  0.00
ATOM   2267  H2  WAT   735       3.315  17.425  -1.106  1.00  0.00
TER
ATOM   2268  O   WAT   736      -0.740  10.935 -15.206  1.00  0.00
ATOM   2269  H1  WAT   736      -1.364  10.931 -14.481  1.00  0.00
ATOM   2270  H2  WAT   736      -0.827  10.068 -15.602  1.00  0.00
TER
ATOM   2271  O   WAT   737      -1.818  11.859  -8.228  1.00  0.00
ATOM   2272  H1  WAT   737      -1.521  12.765  -8.308  1.00  0.00
ATOM   2273  H2  WAT   737      -1.269  11.371  -8.842  1.00  0.00
TER
ATOM   2274  O   WAT   738      -4.064  16.438 -12.358  1.00  0.00
ATOM   2275  H1  WAT   738      -4.290  16.221 -11.454  1.00  0.00
ATOM   2276  H2  WAT   738      -4.845  16.870 -12.704  1.00  0.00
TER
ATOM   2277  O   WAT   739       3.166  16.444 -13.759  1.00  0.00
ATOM   2278  H1  WAT   739       2.566  17.167 -13.943  1.00  0.00
ATOM   2279  H2  WAT   739       3.714  16.382 -14.542  1.00  0.00
TER
ATOM   2280  O   WAT   740      -1.624  17.336  -1.692  1.00  0.00
ATOM   2281  H1  WAT   740      -1.720  16.396  -1.842  1.00  0.00
ATOM   2282  H2  WAT   740      -0.781  17.558  -2.088  1.00  0.00
TER
ATOM   2283  O   WAT   741       1.772  15.080 -11.729  1.00  0.00
ATOM   2284  H1  WAT   741       2.165  15.397 -12.542  1.00  0.00
ATOM   2285  H2  WAT   741       2.134  14.201 -11.615  1.00  0.00
TER
ATOM   2286  O   WAT   742      -6.493  13.747  -3.539  1.00  0.00
ATOM   2287  H1  WAT   742      -6.887  14.595  -3.332  1.00  0.00
ATOM   2288  H2  WAT   742      -7.181  13.110  -3.348  1.00  0.00
TER
ATOM   2289  O   WAT   743       0.081  13.831  -0.469  1.00  0.00
ATOM   2290  H1  WAT   743      -0.609  13.638   0.165  1.00  0.00
ATOM   2291  H2  WAT   743       0.825  14.114   0.063  1.00  0.00
TER
ATOM   2292  O   WAT   744      -9.192  11.670  -9.506  1.00  0.00
ATOM   2293  H1  WAT   744      -9.480  12.241  -8.794  1.00  0.00
ATOM   2294  H2  WAT   744      -8.447  11.191  -9.143  1.00  0.00
TER
ATOM   2295  O   WAT   745       2.358  17.671  -7.634  1.00  0.00
ATOM   2296  H1  WAT   745       1.626  18.180  -7.285  1.00  0.00
ATOM   2297  H2  WAT   745       1.960  16.854  -7.935  1.00  0.00
TER
ATOM   2298  O   WAT   746      -1.205  14.346  -9.229  1.00  0.00
ATOM   2299  H1  WAT   746      -1.201  13.905 -10.078  1.00  0.00
ATOM   2300  H2  WAT   746      -0.310  14.668  -9.122  1.00  0.00
TER
ATOM   2301  O   WAT   747      -5.354  14.229 -10.269  1.00  0.00
ATOM   2302  H1  WAT   747      -5.694  14.706  -9.513  1.00  0.00
ATOM   2303  H2  WAT   747      -6.117  13.775 -10.629  1.00  0.00
TER
ATOM   2304  O   WAT   748      -1.143  15.347 -16.238  1.00  0.00
ATOM   2305  H1  WAT   748      -1.021  15.306 -15.290  1.00  0.00
ATOM   2306  H2  WAT   748      -1.528  16.210 -16.393  1.00  0.00
TER
ATOM   2307  O   WAT   749       2.820  13.124  -8.222  1.00  0.00
ATOM   2308  H1  WAT   749       2.837  13.575  -7.378  1.00  0.00
ATOM   2309  H2  WAT   749       2.572  12.225  -8.008  1.00  0.00
TER
ATOM   2310  O   WAT   750      -2.131  17.658 -16.840  1.00  0.00
ATOM   2311  H1  WAT   750      -2.699  17.209 -17.466  1.00  0.00
ATOM   2312  H2  WAT   750      -1.422  18.017 -17.373  1.00  0.00
TER
ATOM   2313  O   WAT   751       6.247  10.537  -2.383  1.00  0.00
ATOM   2314  H1  WAT   751       6.572   9.806  -1.857  1.00  0.00
ATOM   2315  H2  WAT   751       6.283  10.219  -3.285  1.00  0.00
TER
ATOM   2316  O   WAT   752      -0.904  18.406  -7.482  1.00  0.00
ATOM   2317  H1  WAT   752      -0.537  17.932  -6.736  1.00  0.00
ATOM   2318  H2  WAT   752      -1.093  19.281  -7.141  1.00  0.00
TER
ATOM   2319  O   WAT   753      -8.040  13.151 -11.353  1.00  0.00
ATOM   2320  H1  WAT   753      -8.325  12.786 -10.515  1.00  0.00
ATOM   2321  H2  WAT   753      -8.102  12.419 -11.967  1.00  0.00
TER
ATOM   2322  O   WAT   754      -3.114  17.447  -5.164  1.00  0.00
ATOM   2323  H1  WAT   754      -3.418  18.326  -4.939  1.00  0.00
ATOM   2324  H2  WAT   754      -2.159  17.507  -5.128  1.00  0.00
TER
ATOM   2325  O   WAT   755       1.634  12.044 -14.632  1.00  0.00
ATOM   2326  H1  WAT   755       0.820  11.545 -14.707  1.00  0.00
ATOM   2327  H2  WAT   755       1.440  12.884 -15.048  1.00  0.00
TER
ATOM   2328  O   WAT   756       4.349  16.416 -16.335  1.00  0.00
ATOM   2329  H1  WAT   756       5.237  16.727 -16.510  1.00  0.00
ATOM   2330  H2  WAT   756       4.319  15.543 -16.727  1.00  0.00
TER
ATOM   2331  O   WAT   757      -7.058  18.288  -4.017  1.00  0.00
ATOM   2332  H1  WAT   757      -7.416  18.953  -3.429  1.00  0.00
ATOM   2333  H2  WAT   757      -7.352  17.456  -3.645  1.00  0.00
TER
ATOM   2334  O   WAT   758      -3.856  18.746  -1.133  1.00  0.00
ATOM   2335  H1  WAT   758      -4.156  18.892  -2.030  1.00  0.00
ATOM   2336  H2  WAT   758      -3.085  18.187  -1.225  1.00  0.00
TER
ATOM   2337  O   WAT   759       6.620  17.727 -16.867  1.00  0.00
ATOM   2338  H1  WAT   759       6.537  18.158 -17.718  1.00  0.00
ATOM   2339  H2  WAT   759       7.340  18.187 -16.435  1.00  0.00
TER
ATOM   2340  O   WAT   760      -8.547  18.287 -17.393  1.00  0.00
ATOM   2341  H1  WAT   760      -7.677  18.569 -17.110  1.00  0.00
ATOM   2342  H2  WAT   760      -9.038  19.100 -17.508  1.00  0.00
TER
ATOM   2343  O   WAT   761      -5.482  10.018 -12.800  1.00  0.00
ATOM   2344  H1  WAT   761      -5.611  10.010 -11.852  1.00  0.00
ATOM   2345  H2  WAT   761      -6.306  10.356 -13.151  1.00  0.00
TER
ATOM   2346  O   WAT   762      -8.483  11.777  -3.339  1.00  0.00
ATOM   2347  H1  WAT   762      -9.197  11.977  -2.734  1.00  0.00
ATOM   2348  H2  WAT   762      -8.063  11.001  -2.968  1.00  0.00
TER
ATOM   2349  O   WAT   763       3.011  14.269  -5.589  1.00  0.00
ATOM   2350  H1  WAT   763       3.379  13.449  -5.261  1.00  0.00
ATOM   2351  H2  WAT   763       2.151  14.329  -5.174  1.00  0.00
TER
ATOM   2352  O   WAT   764       6.377  13.225 -14.781  1.00  0.00
ATOM   2353  H1  WAT   764       5.749  13.329 -15.495  1.00  0.00
ATOM   2354  H2  WAT   764       5.883  13.445 -13.991  1.00  0.00
TER
ATOM   2355  O   WAT   765      -1.654  15.503 -13.365  1.00  0.00
ATOM   2356  H1  WAT   765      -2.363  15.972 -12.923  1.00  0.00
ATOM   2357  H2  WAT   765      -1.370  14.846 -12.730  1.00  0.00
TER
ATOM   2358  O   WAT   766      -0.029  16.923  -5.366  1.00  0.00
ATOM   2359  H1  WAT   766       0.470  17.398  -4.700  1.00  0.00
ATOM   2360  H2  WAT   766       0.114  15.999  -5.159  1.00  0.00
TER
ATOM   2361  O   WAT   767       2.377  12.228 -11.925  1.00  0.00
ATOM   2362  H1  WAT   767       2.254  12.247 -12.874  1.00  0.00
ATOM   2363  H2  WAT   767       3.326  12.276 -11.805  1.00  0.00
TER
ATOM   2364  O   WAT   768      -3.451  13.812 -15.990  1.00  0.00
ATOM   2365  H1  WAT   768      -2.602  14.249 -16.056  1.00  0.00
ATOM   2366  H2  WAT   768      -3.818  14.124 -15.162  1.00  0.00
TER
ATOM   2367  O   WAT   769       7.178  13.140  -4.523  1.00  0.00
ATOM   2368  H1  WAT   769       6.675  13.880  -4.183  1.00  0.00
ATOM   2369  H2  WAT   769       7.994  13.528  -4.839  1.00  0.00
TER
ATOM   2370  O   WAT   770       5.470  18.383 -11.077  1.00  0.00
ATOM   2371  H1  WAT   770       4.529  18.398 -10.902  1.00  0.00
ATOM   2372  H2  WAT   770       5.785  17.597 -10.631  1.00  0.00
TER
ATOM   2373  O   WAT   771      -5.857  17.498 -16.833  1.00  0.00
ATOM   2374  H1  WAT   771      -5.777  16.550 -16.721  1.00  0.00
ATOM   2375  H2  WAT   771      -4.965  17.828 -16.727  1.00  0.00
TER
ATOM   2376  O   WAT   772      -8.330  19.319  -1.597  1.00  0.00
ATOM   2377  H1  WAT   772      -7.826  18.740  -1.026  1.00  0.00
ATOM   2378  H2  WAT   772      -9.069  19.603  -1.060  1.00  0.00
TER
ATOM   2379  O   WAT   773      -6.298  17.462  -0.702  1.00  0.00
ATOM   2380  H1  WAT   773      -6.257  17.164   0.206  1.00  0.00
ATOM   2381  H2  WAT   773      -5.443  17.863  -0.861  1.00  0.00
TER
ATOM   2382  O   WAT   774      -4.357  16.041  -2.735  1.00  0.00
ATOM   2383  H1  WAT   774      -4.887  15.550  -3.362  1.00  0.00
ATOM   2384  H2  WAT   774      -3.688  16.470  -3.269  1.00  0.00
TER
ATOM   2385  O   WAT   775       5.013  17.848  -0.967  1.00  0.00
ATOM   2386  H1  WAT   775       5.595  17.093  -1.055  1.00  0.00
ATOM   2387  H2  WAT   775       5.189  18.379  -1.744  1.00  0.00
TER
ATOM   2388  O   WAT   776      -3.870  13.008  -2.655  1.00  0.00
ATOM   2389  H1  WAT   776      -3.964  12.390  -3.380  1.00  0.00
ATOM   2390  H2  WAT   776      -4.450  13.734  -2.882  1.00  0.00
TER
ATOM   2391  O   WAT   777      -1.104  11.565  -5.622  1.00  0.00
ATOM   2392  H1  WAT   777      -1.552  11.587  -6.468  1.00  0.00
ATOM   2393  H2  WAT   777      -1.737  11.167  -5.025  1.00  0.00
TER
ATOM   2394  O   WAT   778       1.639  18.192  -3.617  1.00  0.00
ATOM   2395  H1  WAT   778       1.758  17.596  -2.878  1.00  0.00
ATOM   2396  H2  WAT   778       2.498  18.229  -4.037  1.00  0.00
TER
ATOM   2397  O   WAT   779       3.978  18.746  -5.041  1.00  0.00
ATOM   2398  H1  WAT   779       3.451  19.270  -5.645  1.00  0.00
ATOM   2399  H2  WAT   779       4.321  19.378  -4.410  1.00  0.00
TER
ATOM   2400  O   WAT   780      -1.594  14.734  -2.360  1.00  0.00
ATOM   2401  H1  WAT   780      -1.004  14.426  -1.672  1.00  0.00
ATOM   2402  H2  WAT   780      -2.412  14.262  -2.204  1.00  0.00
TER
ATOM   2403  O   WAT   781       3.225  14.351  -2.126  1.00  0.00
ATOM   2404  H1  WAT   781       2.537  13.689  -2.191  1.00  0.00
ATOM   2405  H2  WAT   781       3.946  13.904  -1.682  1.00  0.00
TER
ATOM   2406  O   WAT   782       3.855  10.946 -16.067  1.00  0.00
ATOM   2407  H1  WAT   782       4.135  10.103 -15.711  1.00  0.00
ATOM   2408  H2  WAT   782       3.082  11.178 -15.553  1.00  0.00
TER
ATOM   2409  O   WAT   783      -1.607  12.179 -17.623  1.00  0.00
ATOM   2410  H1  WAT   783      -1.955  11.501 -18.202  1.00  0.00
ATOM   2411  H2  WAT   783      -1.406  11.717 -16.808  1.00  0.00
TER
ATOM   2412  O   WAT   784      -8.266  18.707 -11.226  1.00  0.00
ATOM   2413  H1  WAT   784      -8.922  18.438 -11.870  1.00  0.00
ATOM   2414  H2  WAT   784      -7.429  18.598 -11.676  1.00  0.00
TER
ATOM   2415  O   WAT   785       4.683  13.501 -17.004  1.00  0.00
ATOM   2416  H1  WAT   785       5.101  13.315 -17.845  1.00  0.00
ATOM   2417  H2  WAT   785       4.376  12.649 -16.694  1.00  0.00
TER
ATOM   2418  O   WAT   786       8.182  18.414 -13.307  1.00  0.00
ATOM   2419  H1  WAT   786       7.806  17.647 -13.739  1.00  0.00
ATOM   2420  H2  WAT   786       7.452  18.796 -12.819  1.00  0.00
TER
ATOM   2421  O   WAT   787      -7.229  19.093  -6.686  1.00  0.00
ATOM   2422  H1  WAT   787      -6.862  19.005  -5.806  1.00  0.00
ATOM   2423  H2  WAT   787      -7.798  18.329  -6.785  1.00  0.00
TER
ATOM   2424  O   WAT   788       7.572  17.561  -3.673  1.00  0.00
ATOM   2425  H1  WAT   788       7.340  17.332  -4.573  1.00  0.00
ATOM   2426  H2  WAT   788       7.832  18.481  -3.718  1.00  0.00
TER
ATOM   2427  O   WAT   789      -7.677  16.003  -2.780  1.00  0.00
ATOM   2428  H1  WAT   789      -8.572  15.970  -2.441  1.00  0.00
ATOM   2429  H2  WAT   789      -7.137  16.202  -2.015  1.00  0.00
TER
ATOM   2430  O   WAT   790       6.010  12.787  -0.895  1.00  0.00
ATOM   2431  H1  WAT   790       6.887  12.795  -0.511  1.00  0.00
ATOM   2432  H2  WAT   790       6.022  12.050  -1.506  1.00  0.00
TER
ATOM   2433  O   WAT   791      -9.053  15.917 -15.284  1.00  0.00
ATOM   2434  H1  WAT   791      -9.956  16.180 -15.459  1.00  0.00
ATOM   2435  H2  WAT   791      -8.569  16.188 -16.064  1.00  0.00
TER
ATOM   2436  O   WAT   792       7.457  16.640 -10.006  1.00  0.00
ATOM   2437  H1  WAT   792       7.980  16.146 -10.637  1.00  0.00
ATOM   2438  H2  WAT   792       8.043  16.775  -9.261  1.00  0.00
TER
ATOM   2439  O   WAT   793       7.636  16.724  -6.484  1.00  0.00
ATOM   2440  H1  WAT   793       6.686  16.690  -6.370  1.00  0.00
ATOM   2441  H2  WAT   793       7.817  17.634  -6.719  1.00  0.00
TER
ATOM   2442  O   WAT   794      -6.510  14.974 -17.374  1.00  0.00
ATOM   2443  H1  WAT   794      -5.801  14.552 -17.860  1.00  0.00
ATOM   2444  H2  WAT   794      -7.226  15.041 -18.006  1.00  0.00
TER
ATOM   2445  O   WAT   795       6.947  15.897 -14.067  1.00  0.00
ATOM   2446  H1  WAT   795       7.443  15.664 -13.282  1.00  0.00
ATOM   2447  H2  WAT   795       6.748  15.058 -14.483  1.00  0.00
TER
ATOM   2448  O   WAT   796      -7.173  10.278  -8.432  1.00  0.00
ATOM   2449  H1  WAT   796      -6.526   9.728  -8.872  1.00  0.00
ATOM   2450  H2  WAT   796      -6.753  10.533  -7.610  1.00  0.00
TER
ATOM   2451  O   WAT   797       8.375  14.533 -11.533  1.00  0.00
ATOM   2452  H1  WAT   797       8.265  14.379 -10.595  1.00  0.00
ATOM   2453  H2  WAT   797       9.136  14.005 -11.776  1.00  0.00
TER
ATOM   2454  O   WAT   798       6.722  10.472  -5.075  1.00  0.00
ATOM   2455  H1  WAT   798       7.359  11.086  -4.709  1.00  0.00
ATOM   2456  H2  WAT   798       6.869  10.508  -6.020  1.00  0.00
TER
ATOM   2457  O   WAT   799       9.264  12.364 -18.292  1.00  0.00
ATOM   2458  H1  WAT   799      10.189  12.232 -18.501  1.00  0.00
ATOM   2459  H2  WAT   799       9.242  12.443 -17.339  1.00  0.00
TER
ATOM   2460  O   WAT   800       9.338  13.135 -15.667  1.00  0.00
ATOM   2461  H1  WAT   800       8.543  13.069 -15.137  1.00  0.00
ATOM   2462  H2  WAT   800       9.543  14.070 -15.678  1.00  0.00
TER
ATOM   2463  O   WAT   801      -7.420  10.434  -5.689  1.00  0.00
ATOM   2464  H1  WAT   801      -7.769  10.890  -4.923  1.00  0.00
ATOM   2465  H2  WAT   801      -7.751   9.540  -5.607  1.00  0.00
TER
ATOM   2466  O   WAT   802       0.092  11.625  -2.167  1.00  0.00
ATOM   2467  H1  WAT   802       0.031  12.217  -1.418  1.00  0.00
ATOM   2468  H2  WAT   802       1.032  11.518  -2.312  1.00  0.00
TER
ATOM   2469  O   WAT   803       2.730  11.282  -2.528  1.00  0.00
ATOM   2470  H1  WAT   803       3.344  11.600  -3.190  1.00  0.00
ATOM   2471  H2  WAT   803       3.275  10.797  -1.908  1.00  0.00
TER
ATOM   2472  O   WAT   804      -6.748   9.961  -2.414  1.00  0.00
ATOM   2473  H1  WAT   804      -6.200   9.780  -3.177  1.00  0.00
ATOM   2474  H2  WAT   804      -6.682   9.171  -1.878  1.00  0.00
TER
ATOM   2475  O   WAT   805       3.471   9.845  -6.201  1.00  0.00
ATOM   2476  H1  WAT   805       2.597  10.179  -6.404  1.00  0.00
ATOM   2477  H2  WAT   805       3.362   9.373  -5.376  1.00  0.00
TER
ATOM   2478  O   WAT   806       4.378  12.052  -4.817  1.00  0.00
ATOM   2479  H1  WAT   806       4.049  11.238  -5.197  1.00  0.00
ATOM   2480  H2  WAT   806       5.326  12.009  -4.940  1.00  0.00
TER
ATOM   2481  O   WAT   807       1.218  10.762  -7.262  1.00  0.00
ATOM   2482  H1  WAT   807       0.435  11.237  -6.982  1.00  0.00
ATOM   2483  H2  WAT   807       0.924   9.858  -7.370  1.00  0.00
TER
ATOM   2484  O   WAT   808       5.770  11.465  -9.217  1.00  0.00
ATOM   2485  H1  WAT   808       6.211  11.409 -10.065  1.00  0.00
ATOM   2486  H2  WAT   808       5.501  12.380  -9.146  1.00  0.00
TER
ATOM   2487  O   WAT   809       7.634  11.096 -11.206  1.00  0.00
ATOM   2488  H1  WAT   809       7.573  10.152 -11.353  1.00  0.00
ATOM   2489  H2  WAT   809       8.413  11.204 -10.661  1.00  0.00
TER
ATOM   2490  O   WAT   810      -7.438  11.067 -14.740  1.00  0.00
ATOM   2491  H1  WAT   810      -6.680  11.180 -15.314  1.00  0.00
ATOM   2492  H2  WAT   810      -7.900  11.904 -14.786  1.00  0.00
TER
ATOM   2493  O   WAT   811      -0.896  13.181 -11.750  1.00  0.00
ATOM   2494  H1  WAT   811      -1.709  12.807 -12.091  1.00  0.00
ATOM   2495  H2  WAT   811      -0.392  12.425 -11.448  1.00  0.00
TER
ATOM   2496  O   WAT   812       3.606   9.845 -10.512  1.00  0.00
ATOM   2497  H1  WAT   812       4.209  10.417 -10.037  1.00  0.00
ATOM   2498  H2  WAT   812       2.865  10.409 -10.734  1.00  0.00
TER
ATOM   2499  O   WAT   813       6.750  10.247 -15.238  1.00  0.00
ATOM   2500  H1  WAT   813       6.945  11.146 -14.971  1.00  0.00
ATOM   2501  H2  WAT   813       5.963  10.016 -14.745  1.00  0.00
TER
ATOM   2502  O   WAT   814      -5.065  11.593 -16.200  1.00  0.00
ATOM   2503  H1  WAT   814      -4.536  10.806 -16.329  1.00  0.00
ATOM   2504  H2  WAT   814      -4.432  12.273 -15.967  1.00  0.00
TER
ATOM   2505  O   WAT   815      -2.872  11.331 -13.146  1.00  0.00
ATOM   2506  H1  WAT   815      -3.501  10.630 -12.979  1.00  0.00
ATOM   2507  H2  WAT   815      -3.411  12.091 -13.362  1.00  0.00
TER
ATOM   2508  O   WAT   816      -2.746  10.609  -0.710  1.00  0.00
ATOM   2509  H1  WAT   816      -3.028  11.113  -1.474  1.00  0.00
ATOM   2510  H2  WAT   816      -2.364   9.811  -1.076  1.00  0.00
TER
ATOM   2511  O   WAT   817       3.856  10.025  -0.132  1.00  0.00
ATOM   2512  H1  WAT   817       3.742  10.344   0.763  1.00  0.00
ATOM   2513  H2  WAT   817       4.673  10.426  -0.429  1.00  0.00
TER
ATOM   2514  O   WAT   818       2.761  -0.730   7.780  1.00  0.00
ATOM   2515  H1  WAT   818       2.681  -1.645   7.509  1.00  0.00
ATOM   2516  H2  WAT   818       2.348  -0.234   7.074  1.00  0.00
TER
ATOM   2517  O   WAT   819       0.893   1.047   9.661  1.00  0.00
ATOM   2518  H1  WAT   819       0.117   0.568   9.951  1.00  0.00
ATOM   2519  H2  WAT   819       1.544   0.368   9.486  1.00  0.00
TER
ATOM   2520  O   WAT   820      -5.090   1.359  10.538  1.00  0.00
ATOM   2521  H1  WAT   820      -5.922   1.104  10.938  1.00  0.00
ATOM   2522  H2  WAT   820      -4.482   1.431  11.274  1.00  0.00
TER
ATOM   2523  O   WAT   821       4.914   5.453   8.441  1.00  0.00
ATOM   2524  H1  WAT   821       4.452   4.682   8.769  1.00  0.00
ATOM   2525  H2  WAT   821       5.727   5.480   8.946  1.00  0.00
TER
ATOM   2526  O   WAT   822      -5.110   5.393  10.734  1.00  0.00
ATOM   2527  H1  WAT   822      -4.807   4.503  10.555  1.00  0.00
ATOM   2528  H2  WAT   822      -4.366   5.950  10.506  1.00  0.00
TER
ATOM   2529  O   WAT   823      -6.681  -3.680   4.323  1.00  0.00
ATOM   2530  H1  WAT   823      -7.569  -3.339   4.221  1.00  0.00
ATOM   2531  H2  WAT   823      -6.397  -3.880   3.431  1.00  0.00
TER
ATOM   2532  O   WAT   824      -8.718  -1.080  10.206  1.00  0.00
ATOM   2533  H1  WAT   824      -8.146  -1.848  10.207  1.00  0.00
ATOM   2534  H2  WAT   824      -8.718  -0.781   9.297  1.00  0.00
TER
ATOM   2535  O   WAT   825       1.140   7.739   8.061  1.00  0.00
ATOM   2536  H1  WAT   825       0.521   8.195   7.490  1.00  0.00
ATOM   2537  H2  WAT   825       1.995   7.894   7.660  1.00  0.00
TER
ATOM   2538  O   WAT   826       0.334   3.723   9.668  1.00  0.00
ATOM   2539  H1  WAT   826       0.265   2.782   9.507  1.00  0.00
ATOM   2540  H2  WAT   826       1.096   3.813  10.240  1.00  0.00
TER
ATOM   2541  O   WAT   827      -7.475  -5.671  11.993  1.00  0.00
ATOM   2542  H1  WAT   827      -7.655  -6.569  12.274  1.00  0.00
ATOM   2543  H2  WAT   827      -7.877  -5.124  12.668  1.00  0.00
TER
ATOM   2544  O   WAT   828       1.365  -3.470   9.895  1.00  0.00
ATOM   2545  H1  WAT   828       1.741  -4.343   9.782  1.00  0.00
ATOM   2546  H2  WAT   828       1.267  -3.134   9.004  1.00  0.00
TER
ATOM   2547  O   WAT   829      -4.505  -5.097   5.356  1.00  0.00
ATOM   2548  H1  WAT   829      -4.398  -4.197   5.663  1.00  0.00
ATOM   2549  H2  WAT   829      -5.416  -5.145   5.066  1.00  0.00
TER
ATOM   2550  O   WAT   830       5.147  -5.975   6.827  1.00  0.00
ATOM   2551  H1  WAT   830       5.968  -6.465   6.870  1.00  0.00
ATOM   2552  H2  WAT   830       5.180  -5.385   7.581  1.00  0.00
TER
ATOM   2553  O   WAT   831      -6.857  -3.175  10.602  1.00  0.00
ATOM   2554  H1  WAT   831      -6.176  -2.911  11.220  1.00  0.00
ATOM   2555  H2  WAT   831      -7.172  -4.015  10.935  1.00  0.00
TER
ATOM   2556  O   WAT   832      -2.664  -2.129   9.689  1.00  0.00
ATOM   2557  H1  WAT   832      -2.156  -1.630  10.329  1.00  0.00
ATOM   2558  H2  WAT   832      -2.133  -2.905   9.513  1.00  0.00
TER
ATOM   2559  O   WAT   833       9.437  -3.958  13.392  1.00  0.00
ATOM   2560  H1  WAT   833       8.732  -3.570  12.873  1.00  0.00
ATOM   2561  H2  WAT   833       9.703  -3.263  13.994  1.00  0.00
TER
ATOM   2562  O   WAT   834      -4.380  -7.489  13.955  1.00  0.00
ATOM   2563  H1  WAT   834      -4.379  -6.971  13.150  1.00  0.00
ATOM   2564  H2  WAT   834      -5.210  -7.966  13.932  1.00  0.00
TER
ATOM   2565  O   WAT   835       2.007   2.623   5.454  1.00  0.00
ATOM   2566  H1  WAT   835       1.388   3.088   4.890  1.00  0.00
ATOM   2567  H2  WAT   835       2.519   3.316   5.871  1.00  0.00
TER
ATOM   2568  O   WAT   836      -3.130   2.151  12.133  1.00  0.00
ATOM   2569  H1  WAT   836      -3.463   2.778  12.775  1.00  0.00
ATOM   2570  H2  WAT   836      -2.954   2.677  11.353  1.00  0.00
TER
ATOM   2571  O   WAT   837       5.383  -4.035   9.600  1.00  0.00
ATOM   2572  H1  WAT   837       4.679  -3.746  10.181  1.00  0.00
ATOM   2573  H2  WAT   837       5.744  -3.225   9.240  1.00  0.00
TER
ATOM   2574  O   WAT   838      -4.699  -5.778  11.962  1.00  0.00
ATOM   2575  H1  WAT   838      -4.357  -4.934  11.668  1.00  0.00
ATOM   2576  H2  WAT   838      -5.637  -5.629  12.079  1.00  0.00
TER
ATOM   2577  O   WAT   839      -3.918   4.119  13.947  1.00  0.00
ATOM   2578  H1  WAT   839      -3.301   4.794  13.666  1.00  0.00
ATOM   2579  H2  WAT   839      -4.779   4.528  13.856  1.00  0.00
TER
ATOM   2580  O   WAT   840       6.999   5.583  11.863  1.00  0.00
ATOM   2581  H1  WAT   840       6.316   6.253  11.855  1.00  0.00
ATOM   2582  H2  WAT   840       7.539   5.781  11.097  1.00  0.00
TER
ATOM   2583  O   WAT   841       8.452  -4.589   9.991  1.00  0.00
ATOM   2584  H1  WAT   841       7.504  -4.555  10.123  1.00  0.00
ATOM   2585  H2  WAT   841       8.777  -3.775  10.376  1.00  0.00
TER
ATOM   2586  O   WAT   842      -1.016  -8.289   8.287  1.00  0.00
ATOM   2587  H1  WAT   842      -0.709  -8.845   7.570  1.00  0.00
ATOM   2588  H2  WAT   842      -1.946  -8.155   8.104  1.00  0.00
TER
ATOM   2589  O   WAT   843       4.535   7.427  10.577  1.00  0.00
ATOM   2590  H1  WAT   843       4.548   7.023   9.710  1.00  0.00
ATOM   2591  H2  WAT   843       3.983   8.202  10.474  1.00  0.00
TER
ATOM   2592  O   WAT   844       5.830   4.149   5.666  1.00  0.00
ATOM   2593  H1  WAT   844       5.720   3.206   5.791  1.00  0.00
ATOM   2594  H2  WAT   844       5.827   4.510   6.553  1.00  0.00
TER
ATOM   2595  O   WAT   845       3.934   2.330  11.906  1.00  0.00
ATOM   2596  H1  WAT   845       4.351   2.116  11.071  1.00  0.00
ATOM   2597  H2  WAT   845       4.658   2.587  12.477  1.00  0.00
TER
ATOM   2598  O   WAT   846       1.372  -0.225   5.023  1.00  0.00
ATOM   2599  H1  WAT   846       0.445  -0.291   5.252  1.00  0.00
ATOM   2600  H2  WAT   846       1.524   0.713   4.908  1.00  0.00
TER
ATOM   2601  O   WAT   847       7.880   0.729  11.997  1.00  0.00
ATOM   2602  H1  WAT   847       7.052   0.798  11.522  1.00  0.00
ATOM   2603  H2  WAT   847       8.475   1.314  11.529  1.00  0.00
TER
ATOM   2604  O   WAT   848       5.402   1.337   5.526  1.00  0.00
ATOM   2605  H1  WAT   848       4.783   0.999   4.879  1.00  0.00
ATOM   2606  H2  WAT   848       5.384   0.693   6.234  1.00  0.00
TER
ATOM   2607  O   WAT   849       4.844  -2.484  12.943  1.00  0.00
ATOM   2608  H1  WAT   849       4.431  -1.659  13.197  1.00  0.00
ATOM   2609  H2  WAT   849       4.112  -3.070  12.750  1.00  0.00
TER
ATOM   2610  O   WAT   850      -3.022   0.302   7.805  1.00  0.00
ATOM   2611  H1  WAT   850      -3.427  -0.410   7.309  1.00  0.00
ATOM   2612  H2  WAT   850      -2.936  -0.043   8.694  1.00  0.00
TER
ATOM   2613  O   WAT   851      -2.554   3.989   9.969  1.00  0.00
ATOM   2614  H1  WAT   851      -2.851   3.383   9.289  1.00  0.00
ATOM   2615  H2  WAT   851      -1.604   4.026   9.858  1.00  0.00
TER
ATOM   2616  O   WAT   852      -4.310  -2.924  11.585  1.00  0.00
ATOM   2617  H1  WAT   852      -3.758  -2.814  10.810  1.00  0.00
ATOM   2618  H2  WAT   852      -3.795  -2.550  12.300  1.00  0.00
TER
ATOM   2619  O   WAT   853       5.534   7.562  13.631  1.00  0.00
ATOM   2620  H1  WAT   853       5.057   8.369  13.438  1.00  0.00
ATOM   2621  H2  WAT   853       4.850   6.910  13.784  1.00  0.00
TER
ATOM   2622  O   WAT   854      -3.462   3.727  16.619  1.00  0.00
ATOM   2623  H1  WAT   854      -4.360   3.951  16.867  1.00  0.00
ATOM   2624  H2  WAT   854      -3.437   3.850  15.671  1.00  0.00
TER
ATOM   2625  O   WAT   855      -4.635   0.598  15.195  1.00  0.00
ATOM   2626  H1  WAT   855      -4.775   1.470  15.564  1.00  0.00
ATOM   2627  H2  WAT   855      -5.517   0.255  15.050  1.00  0.00
TER
ATOM   2628  O   WAT   856       1.688   5.516   6.502  1.00  0.00
ATOM   2629  H1  WAT   856       2.127   6.258   6.087  1.00  0.00
ATOM   2630  H2  WAT   856       1.626   5.758   7.426  1.00  0.00
TER
ATOM   2631  O   WAT   857      -2.837   6.540  17.404  1.00  0.00
ATOM   2632  H1  WAT   857      -2.866   6.945  16.537  1.00  0.00
ATOM   2633  H2  WAT   857      -3.001   5.611  17.241  1.00  0.00
TER
ATOM   2634  O   WAT   858       7.160  -8.170   0.848  1.00  0.00
ATOM   2635  H1  WAT   858       6.847  -8.077   1.748  1.00  0.00
ATOM   2636  H2  WAT   858       7.921  -7.592   0.797  1.00  0.00
TER
ATOM   2637  O   WAT   859      -6.322  -0.804   5.305  1.00  0.00
ATOM   2638  H1  WAT   859      -6.442  -0.077   4.694  1.00  0.00
ATOM   2639  H2  WAT   859      -6.632  -1.573   4.828  1.00  0.00
TER
ATOM   2640  O   WAT   860      -8.683   2.368  11.112  1.00  0.00
ATOM   2641  H1  WAT   860      -8.605   2.503  10.168  1.00  0.00
ATOM   2642  H2  WAT   860      -8.069   1.659  11.305  1.00  0.00
TER
ATOM   2643  O   WAT   861      -7.439   4.068   7.523  1.00  0.00
ATOM   2644  H1  WAT   861      -7.846   4.209   6.668  1.00  0.00
ATOM   2645  H2  WAT   861      -6.547   3.784   7.320  1.00  0.00
TER
ATOM   2646  O   WAT   862       8.518   4.514  15.860  1.00  0.00
ATOM   2647  H1  WAT   862       8.644   4.275  14.942  1.00  0.00
ATOM   2648  H2  WAT   862       8.560   3.683  16.332  1.00  0.00
TER
ATOM   2649  O   WAT   863       2.379   8.217  14.430  1.00  0.00
ATOM   2650  H1  WAT   863       2.894   8.128  15.232  1.00  0.00
ATOM   2651  H2  WAT   863       1.536   8.563  14.722  1.00  0.00
TER
ATOM   2652  O   WAT   864       4.355   8.503   3.858  1.00  0.00
ATOM   2653  H1  WAT   864       4.195   8.213   4.756  1.00  0.00
ATOM   2654  H2  WAT   864       4.189   7.727   3.322  1.00  0.00
TER
ATOM   2655  O   WAT   865      -3.167   8.282   5.635  1.00  0.00
ATOM   2656  H1  WAT   865      -3.342   7.366   5.422  1.00  0.00
ATOM   2657  H2  WAT   865      -4.021   8.641   5.875  1.00  0.00
TER
ATOM   2658  O   WAT   866       4.057   6.011   2.418  1.00  0.00
ATOM   2659  H1  WAT   866       3.364   6.009   1.758  1.00  0.00
ATOM   2660  H2  WAT   866       4.800   5.587   1.987  1.00  0.00
TER
ATOM   2661  O   WAT   867       3.622   7.638   6.493  1.00  0.00
ATOM   2662  H1  WAT   867       4.078   6.857   6.806  1.00  0.00
ATOM   2663  H2  WAT   867       3.962   8.348   7.037  1.00  0.00
TER
ATOM   2664  O   WAT   868       8.370  -3.432  16.825  1.00  0.00
ATOM   2665  H1  WAT   868       7.754  -2.925  16.297  1.00  0.00
ATOM   2666  H2  WAT   868       8.050  -4.333  16.768  1.00  0.00
TER
ATOM   2667  O   WAT   869      -8.627   3.409  13.652  1.00  0.00
ATOM   2668  H1  WAT   869      -8.464   2.940  12.834  1.00  0.00
ATOM   2669  H2  WAT   869      -8.162   2.902  14.317  1.00  0.00
TER
ATOM   2670  O   WAT   870      -3.856  -7.460   8.688  1.00  0.00
ATOM   2671  H1  WAT   870      -4.299  -6.679   8.356  1.00  0.00
ATOM   2672  H2  WAT   870      -3.297  -7.137   9.395  1.00  0.00
TER
ATOM   2673  O   WAT   871       0.431  -4.593  14.291  1.00  0.00
ATOM   2674  H1  WAT   871      -0.031  -4.385  15.103  1.00  0.00
ATOM   2675  H2  WAT   871       0.029  -5.407  13.988  1.00  0.00
TER
ATOM   2676  O   WAT   872       5.432  -3.372  15.421  1.00  0.00
ATOM   2677  H1  WAT   872       4.581  -3.672  15.742  1.00  0.00
ATOM   2678  H2  WAT   872       5.272  -3.128  14.509  1.00  0.00
TER
ATOM   2679  O   WAT   873       2.527  -1.872  17.521  1.00  0.00
ATOM   2680  H1  WAT   873       2.852  -2.706  17.181  1.00  0.00
ATOM   2681  H2  WAT   873       3.315  -1.349  17.669  1.00  0.00
TER
ATOM   2682  O   WAT   874      -0.740  -7.839   3.568  1.00  0.00
ATOM   2683  H1  WAT   874      -1.364  -7.843   4.294  1.00  0.00
ATOM   2684  H2  WAT   874      -0.827  -8.706   3.172  1.00  0.00
TER
ATOM   2685  O   WAT   875      -1.818  -6.915  10.547  1.00  0.00
ATOM   2686  H1  WAT   875      -1.521  -6.009  10.466  1.00  0.00
ATOM   2687  H2  WAT   875      -1.269  -7.404   9.933  1.00  0.00
TER
ATOM   2688  O   WAT   876      -4.064  -2.337   6.416  1.00  0.00
ATOM   2689  H1  WAT   876      -4.290  -2.553   7.321  1.00  0.00
ATOM   2690  H2  WAT   876      -4.845  -1.904   6.070  1.00  0.00
TER
ATOM   2691  O   WAT   877       3.166  -2.330   5.015  1.00  0.00
ATOM   2692  H1  WAT   877       2.566  -1.607   4.831  1.00  0.00
ATOM   2693  H2  WAT   877       3.714  -2.393   4.233  1.00  0.00
TER
ATOM   2694  O   WAT   878      -1.624  -1.438  17.082  1.00  0.00
ATOM   2695  H1  WAT   878      -1.720  -2.379  16.932  1.00  0.00
ATOM   2696  H2  WAT   878      -0.781  -1.217  16.687  1.00  0.00
TER
ATOM   2697  O   WAT   879       1.772  -3.694   7.045  1.00  0.00
ATOM   2698  H1  WAT   879       2.165  -3.377   6.232  1.00  0.00
ATOM   2699  H2  WAT   879       2.134  -4.573   7.160  1.00  0.00
TER
ATOM   2700  O   WAT   880      -6.493  -5.027  15.235  1.00  0.00
ATOM   2701  H1  WAT   880      -6.887  -4.179  15.443  1.00  0.00
ATOM   2702  H2  WAT   880      -7.181  -5.664  15.426  1.00  0.00
TER
ATOM   2703  O   WAT   881      -9.192  -7.104   9.268  1.00  0.00
ATOM   2704  H1  WAT   881      -9.480  -6.534   9.981  1.00  0.00
ATOM   2705  H2  WAT   881      -8.447  -7.584   9.631  1.00  0.00
TER
ATOM   2706  O   WAT   882      -9.004  -3.162   0.479  1.00  0.00
ATOM   2707  H1  WAT   882      -9.087  -2.219   0.620  1.00  0.00
ATOM   2708  H2  WAT   882      -9.356  -3.305  -0.400  1.00  0.00
TER
ATOM   2709  O   WAT   883       2.358  -1.104  11.140  1.00  0.00
ATOM   2710  H1  WAT   883       1.626  -0.595  11.489  1.00  0.00
ATOM   2711  H2  WAT   883       1.960  -1.921  10.839  1.00  0.00
TER
ATOM   2712  O   WAT   884      -1.205  -4.428   9.546  1.00  0.00
ATOM   2713  H1  WAT   884      -1.201  -4.869   8.696  1.00  0.00
ATOM   2714  H2  WAT   884      -0.310  -4.106   9.653  1.00  0.00
TER
ATOM   2715  O   WAT   885      -5.354  -4.545   8.505  1.00  0.00
ATOM   2716  H1  WAT   885      -5.694  -4.068   9.262  1.00  0.00
ATOM   2717  H2  WAT   885      -6.117  -4.999   8.145  1.00  0.00
TER
ATOM   2718  O   WAT   886       2.820  -5.650  10.553  1.00  0.00
ATOM   2719  H1  WAT   886       2.837  -5.199  11.397  1.00  0.00
ATOM   2720  H2  WAT   886       2.572  -6.550  10.766  1.00  0.00
TER
ATOM   2721  O   WAT   887       6.247  -8.237  16.391  1.00  0.00
ATOM   2722  H1  WAT   887       6.572  -8.968  16.917  1.00  0.00
ATOM   2723  H2  WAT   887       6.283  -8.556  15.489  1.00  0.00
TER
ATOM   2724  O   WAT   888      -7.054   2.784  15.811  1.00  0.00
ATOM   2725  H1  WAT   888      -7.438   2.144  16.410  1.00  0.00
ATOM   2726  H2  WAT   888      -6.742   3.488  16.381  1.00  0.00
TER
ATOM   2727  O   WAT   889      -0.904  -0.368  11.292  1.00  0.00
ATOM   2728  H1  WAT   889      -0.537  -0.842  12.038  1.00  0.00
ATOM   2729  H2  WAT   889      -1.093   0.506  11.633  1.00  0.00
TER
ATOM   2730  O   WAT   890      -8.040  -5.624   7.421  1.00  0.00
ATOM   2731  H1  WAT   890      -8.325  -5.988   8.259  1.00  0.00
ATOM   2732  H2  WAT   890      -8.102  -6.355   6.808  1.00  0.00
TER
ATOM   2733  O   WAT   891      -3.114  -1.327  13.611  1.00  0.00
ATOM   2734  H1  WAT   891      -3.418  -0.448  13.836  1.00  0.00
ATOM   2735  H2  WAT   891      -2.159  -1.267  13.646  1.00  0.00
TER
ATOM   2736  O   WAT   892       6.173   1.876  10.000  1.00  0.00
ATOM   2737  H1  WAT   892       6.893   2.371   9.609  1.00  0.00
ATOM   2738  H2  WAT   892       5.971   1.197   9.355  1.00  0.00
TER
ATOM   2739  O   WAT   893       1.634  -6.731   4.143  1.00  0.00
ATOM   2740  H1  WAT   893       0.820  -7.229   4.067  1.00  0.00
ATOM   2741  H2  WAT   893       1.440  -5.891   3.726  1.00  0.00
TER
ATOM   2742  O   WAT   894       1.555   1.946  15.887  1.00  0.00
ATOM   2743  H1  WAT   894       1.489   1.026  15.633  1.00  0.00
ATOM   2744  H2  WAT   894       0.925   2.044  16.601  1.00  0.00
TER
ATOM   2745  O   WAT   895      -4.542   2.547   7.845  1.00  0.00
ATOM   2746  H1  WAT   895      -4.024   1.744   7.791  1.00  0.00
ATOM   2747  H2  WAT   895      -4.994   2.485   8.687  1.00  0.00
TER
ATOM   2748  O   WAT   896      -7.058  -0.487  14.758  1.00  0.00
ATOM   2749  H1  WAT   896      -7.416   0.179  15.345  1.00  0.00
ATOM   2750  H2  WAT   896      -7.352  -1.318  15.129  1.00  0.00
TER
ATOM   2751  O   WAT   897      -3.856  -0.028  17.642  1.00  0.00
ATOM   2752  H1  WAT   897      -4.156   0.117  16.744  1.00  0.00
ATOM   2753  H2  WAT   897      -3.085  -0.588  17.549  1.00  0.00
TER
ATOM   2754  O   WAT   898       1.487   4.769  15.637  1.00  0.00
ATOM   2755  H1  WAT   898       1.501   3.837  15.419  1.00  0.00
ATOM   2756  H2  WAT   898       0.779   4.855  16.276  1.00  0.00
TER
ATOM   2757  O   WAT   899       7.698   1.409  14.984  1.00  0.00
ATOM   2758  H1  WAT   899       6.973   2.002  14.787  1.00  0.00
ATOM   2759  H2  WAT   899       8.225   1.402  14.185  1.00  0.00
TER
ATOM   2760  O   WAT   900       7.649   5.807   4.635  1.00  0.00
ATOM   2761  H1  WAT   900       7.007   5.152   4.910  1.00  0.00
ATOM   2762  H2  WAT   900       7.262   6.212   3.859  1.00  0.00
TER
ATOM   2763  O   WAT   901       3.228   3.135   8.482  1.00  0.00
ATOM   2764  H1  WAT   901       3.580   2.538   7.823  1.00  0.00
ATOM   2765  H2  WAT   901       2.344   2.810   8.653  1.00  0.00
TER
ATOM   2766  O   WAT   902      -0.686   3.895   5.889  1.00  0.00
ATOM   2767  H1  WAT   902       0.001   4.442   6.270  1.00  0.00
ATOM   2768  H2  WAT   902      -1.473   4.439   5.924  1.00  0.00
TER
ATOM   2769  O   WAT   903      -8.547  -0.488   1.381  1.00  0.00
ATOM   2770  H1  WAT   903      -7.677  -0.205   1.665  1.00  0.00
ATOM   2771  H2  WAT   903      -9.038   0.326   1.266  1.00  0.00
TER
ATOM   2772  O   WAT   904      -1.383   0.900   5.502  1.00  0.00
ATOM   2773  H1  WAT   904      -0.927   1.710   5.728  1.00  0.00
ATOM   2774  H2  WAT   904      -1.734   0.582   6.334  1.00  0.00
TER
ATOM   2775  O   WAT   905       0.920   6.410  12.731  1.00  0.00
ATOM   2776  H1  WAT   905       1.564   6.616  13.409  1.00  0.00
ATOM   2777  H2  WAT   905       1.283   5.649  12.278  1.00  0.00
TER
ATOM   2778  O   WAT   906      -5.482  -8.757   5.974  1.00  0.00
ATOM   2779  H1  WAT   906      -5.611  -8.765   6.923  1.00  0.00
ATOM   2780  H2  WAT   906      -6.306  -8.418   5.623  1.00  0.00
TER
ATOM   2781  O   WAT   907       2.193   4.414  11.449  1.00  0.00
ATOM   2782  H1  WAT   907       2.835   3.713  11.562  1.00  0.00
ATOM   2783  H2  WAT   907       2.718   5.193  11.269  1.00  0.00
TER
ATOM   2784  O   WAT   908       6.039   4.698   1.173  1.00  0.00
ATOM   2785  H1  WAT   908       5.813   3.981   1.765  1.00  0.00
ATOM   2786  H2  WAT   908       5.648   4.450   0.335  1.00  0.00
TER
ATOM   2787  O   WAT   909       3.967   5.213  14.653  1.00  0.00
ATOM   2788  H1  WAT   909       4.303   5.800  15.330  1.00  0.00
ATOM   2789  H2  WAT   909       3.047   5.082  14.882  1.00  0.00
TER
ATOM   2790  O   WAT   910      -8.180   8.725   1.947  1.00  0.00
ATOM   2791  H1  WAT   910      -7.820   9.324   1.293  1.00  0.00
ATOM   2792  H2  WAT   910      -8.320   9.271   2.721  1.00  0.00
TER
ATOM   2793  O   WAT   911      -8.483  -6.997  15.435  1.00  0.00
ATOM   2794  H1  WAT   911      -9.197  -6.798  16.040  1.00  0.00
ATOM   2795  H2  WAT   911      -8.063  -7.773  15.806  1.00  0.00
TER
ATOM   2796  O   WAT   912       5.620   2.616   2.834  1.00  0.00
ATOM   2797  H1  WAT   912       5.333   3.077   3.622  1.00  0.00
ATOM   2798  H2  WAT   912       6.416   2.155   3.103  1.00  0.00
TER
ATOM   2799  O   WAT   913      -8.195   6.991  16.422  1.00  0.00
ATOM   2800  H1  WAT   913      -8.086   6.050  16.281  1.00  0.00
ATOM   2801  H2  WAT   913      -8.847   7.256  15.773  1.00  0.00
TER
ATOM   2802  O   WAT   914      -0.204   5.262  17.821  1.00  0.00
ATOM   2803  H1  WAT   914      -0.524   4.543  18.366  1.00  0.00
ATOM   2804  H2  WAT   914      -0.878   5.938  17.895  1.00  0.00
TER
ATOM   2805  O   WAT   915      -2.163   6.108   2.765  1.00  0.00
ATOM   2806  H1  WAT   915      -2.172   6.841   2.149  1.00  0.00
ATOM   2807  H2  WAT   915      -3.083   5.861   2.857  1.00  0.00
TER
ATOM   2808  O   WAT   916       3.011  -4.505  13.185  1.00  0.00
ATOM   2809  H1  WAT   916       3.379  -5.326  13.513  1.00  0.00
ATOM   2810  H2  WAT   916       2.151  -4.445  13.601  1.00  0.00
TER
ATOM   2811  O   WAT   917       6.377  -5.550   3.994  1.00  0.00
ATOM   2812  H1  WAT   917       5.749  -5.445   3.280  1.00  0.00
ATOM   2813  H2  WAT   917       5.883  -5.330   4.783  1.00  0.00
TER
ATOM   2814  O   WAT   918      -1.654  -3.271   5.410  1.00  0.00
ATOM   2815  H1  WAT   918      -2.363  -2.802   5.851  1.00  0.00
ATOM   2816  H2  WAT   918      -1.370  -3.929   6.044  1.00  0.00
TER
ATOM   2817  O   WAT   919      -0.029  -1.851  13.409  1.00  0.00
ATOM   2818  H1  WAT   919       0.470  -1.377  14.074  1.00  0.00
ATOM   2819  H2  WAT   919       0.114  -2.775  13.616  1.00  0.00
TER
ATOM   2820  O   WAT   920       2.377  -6.546   6.849  1.00  0.00
ATOM   2821  H1  WAT   920       2.254  -6.527   5.900  1.00  0.00
ATOM   2822  H2  WAT   920       3.326  -6.498   6.969  1.00  0.00
TER
ATOM   2823  O   WAT   921      -0.535   8.690   6.122  1.00  0.00
ATOM   2824  H1  WAT   921      -0.281   8.652   5.200  1.00  0.00
ATOM   2825  H2  WAT   921      -1.484   8.563   6.115  1.00  0.00
TER
ATOM   2826  O   WAT   922       7.178  -5.634  14.252  1.00  0.00
ATOM   2827  H1  WAT   922       6.675  -4.894  14.591  1.00  0.00
ATOM   2828  H2  WAT   922       7.994  -5.246  13.935  1.00  0.00
TER
ATOM   2829  O   WAT   923       5.470  -0.391   7.698  1.00  0.00
ATOM   2830  H1  WAT   923       4.529  -0.376   7.873  1.00  0.00
ATOM   2831  H2  WAT   923       5.785  -1.178   8.144  1.00  0.00
TER
ATOM   2832  O   WAT   924       7.473   6.780   9.373  1.00  0.00
ATOM   2833  H1  WAT   924       7.598   7.603   9.846  1.00  0.00
ATOM   2834  H2  WAT   924       8.339   6.569   9.026  1.00  0.00
TER
ATOM   2835  O   WAT   925      -5.055   8.873   9.045  1.00  0.00
ATOM   2836  H1  WAT   925      -4.319   8.324   9.316  1.00  0.00
ATOM   2837  H2  WAT   925      -4.671   9.738   8.906  1.00  0.00
TER
ATOM   2838  O   WAT   926      -8.171   4.940   4.919  1.00  0.00
ATOM   2839  H1  WAT   926      -9.097   5.182   4.910  1.00  0.00
ATOM   2840  H2  WAT   926      -7.705   5.768   4.798  1.00  0.00
TER
ATOM   2841  O   WAT   927      -1.945   8.046   0.868  1.00  0.00
ATOM   2842  H1  WAT   927      -1.152   8.335   0.416  1.00  0.00
ATOM   2843  H2  WAT   927      -2.465   7.615   0.189  1.00  0.00
TER
ATOM   2844  O   WAT   928       4.217   7.893  16.792  1.00  0.00
ATOM   2845  H1  WAT   928       5.169   7.809  16.742  1.00  0.00
ATOM   2846  H2  WAT   928       4.070   8.558  17.465  1.00  0.00
TER
ATOM   2847  O   WAT   929       7.108   7.273   2.291  1.00  0.00
ATOM   2848  H1  WAT   929       6.822   6.859   1.477  1.00  0.00
ATOM   2849  H2  WAT   929       6.910   8.202   2.171  1.00  0.00
TER
ATOM   2850  O   WAT   930      -8.330   0.545  17.177  1.00  0.00
ATOM   2851  H1  WAT   930      -7.826  -0.034  17.749  1.00  0.00
ATOM   2852  H2  WAT   930      -9.069   0.829  17.715  1.00  0.00
TER
ATOM   2853  O   WAT   931      -1.276   1.952  16.711  1.00  0.00
ATOM   2854  H1  WAT   931      -2.041   2.520  16.626  1.00  0.00
ATOM   2855  H2  WAT   931      -1.094   1.660  15.817  1.00  0.00
TER
ATOM   2856  O   WAT   932       5.866   3.682  17.268  1.00  0.00
ATOM   2857  H1  WAT   932       6.607   4.020  16.765  1.00  0.00
ATOM   2858  H2  WAT   932       5.104   3.852  16.715  1.00  0.00
TER
ATOM   2859  O   WAT   933      -4.357  -2.733  16.040  1.00  0.00
ATOM   2860  H1  WAT   933      -4.887  -3.224  15.412  1.00  0.00
ATOM   2861  H2  WAT   933      -3.688  -2.305  15.505  1.00  0.00
TER
ATOM   2862  O   WAT   934       4.541   1.734  15.804  1.00  0.00
ATOM   2863  H1  WAT   934       4.955   1.888  16.653  1.00  0.00
ATOM   2864  H2  WAT   934       3.606   1.859  15.966  1.00  0.00
TER
ATOM   2865  O   WAT   935       5.013  -0.926  17.808  1.00  0.00
ATOM   2866  H1  WAT   935       5.595  -1.681  17.720  1.00  0.00
ATOM   2867  H2  WAT   935       5.189  -0.396  17.031  1.00  0.00
TER
ATOM   2868  O   WAT   936      -3.870  -5.767  16.119  1.00  0.00
ATOM   2869  H1  WAT   936      -3.964  -6.385  15.394  1.00  0.00
ATOM   2870  H2  WAT   936      -4.450  -5.040  15.892  1.00  0.00
TER
ATOM   2871  O   WAT   937      -1.104  -7.209  13.152  1.00  0.00
ATOM   2872  H1  WAT   937      -1.552  -7.187  12.307  1.00  0.00
ATOM   2873  H2  WAT   937      -1.737  -7.608  13.749  1.00  0.00
TER
ATOM   2874  O   WAT   938      -0.698   1.686  13.773  1.00  0.00
ATOM   2875  H1  WAT   938      -0.279   2.529  13.601  1.00  0.00
ATOM   2876  H2  WAT   938      -1.617   1.823  13.544  1.00  0.00
TER
ATOM   2877  O   WAT   939       1.639  -0.582  15.157  1.00  0.00
ATOM   2878  H1  WAT   939       1.758  -1.178  15.897  1.00  0.00
ATOM   2879  H2  WAT   939       2.498  -0.545  14.737  1.00  0.00
TER
ATOM   2880  O   WAT   940       3.978  -0.029  13.733  1.00  0.00
ATOM   2881  H1  WAT   940       3.451   0.496  13.130  1.00  0.00
ATOM   2882  H2  WAT   940       4.321   0.604  14.364  1.00  0.00
TER
ATOM   2883  O   WAT   941      -2.847   7.991  14.889  1.00  0.00
ATOM   2884  H1  WAT   941      -3.385   8.716  14.570  1.00  0.00
ATOM   2885  H2  WAT   941      -2.593   7.514  14.099  1.00  0.00
TER
ATOM   2886  O   WAT   942      -1.594  -4.040  16.415  1.00  0.00
ATOM   2887  H1  WAT   942      -1.004  -4.349  17.102  1.00  0.00
ATOM   2888  H2  WAT   942      -2.412  -4.512  16.571  1.00  0.00
TER
ATOM   2889  O   WAT   943       3.225  -4.424  16.648  1.00  0.00
ATOM   2890  H1  WAT   943       2.537  -5.086  16.583  1.00  0.00
ATOM   2891  H2  WAT   943       3.946  -4.870  17.093  1.00  0.00
TER
ATOM   2892  O   WAT   944       3.855  -7.829   2.707  1.00  0.00
ATOM   2893  H1  WAT   944       4.135  -8.672   3.063  1.00  0.00
ATOM   2894  H2  WAT   944       3.082  -7.596   3.221  1.00  0.00
TER
ATOM   2895  O   WAT   945       0.009   9.226  15.148  1.00  0.00
ATOM   2896  H1  WAT   945      -0.065  10.130  15.455  1.00  0.00
ATOM   2897  H2  WAT   945      -0.893   8.908  15.120  1.00  0.00
TER
ATOM   2898  O   WAT   946       0.558   8.392   2.770  1.00  0.00
ATOM   2899  H1  WAT   946       1.453   8.731   2.792  1.00  0.00
ATOM   2900  H2  WAT   946       0.590   7.670   2.143  1.00  0.00
TER
ATOM   2901  O   WAT   947      -8.588   6.554   8.451  1.00  0.00
ATOM   2902  H1  WAT   947      -8.258   5.686   8.219  1.00  0.00
ATOM   2903  H2  WAT   947      -8.159   6.760   9.282  1.00  0.00
TER
ATOM   2904  O   WAT   948      -3.992   4.885   6.111  1.00  0.00
ATOM   2905  H1  WAT   948      -4.292   4.761   7.012  1.00  0.00
ATOM   2906  H2  WAT   948      -4.098   4.026   5.703  1.00  0.00
TER
ATOM   2907  O   WAT   949      -8.099   7.421  11.189  1.00  0.00
ATOM   2908  H1  WAT   949      -8.536   7.601  12.022  1.00  0.00
ATOM   2909  H2  WAT   949      -7.531   8.178  11.047  1.00  0.00
TER
ATOM   2910  O   WAT   950       7.537   6.923  15.477  1.00  0.00
ATOM   2911  H1  WAT   950       6.938   6.982  14.733  1.00  0.00
ATOM   2912  H2  WAT   950       7.667   5.983  15.607  1.00  0.00
TER
ATOM   2913  O   WAT   951       8.777   4.664   0.814  1.00  0.00
ATOM   2914  H1  WAT   951       7.947   4.732   1.285  1.00  0.00
ATOM   2915  H2  WAT   951       8.955   5.555   0.511  1.00  0.00
TER
ATOM   2916  O   WAT   952      -8.266  -0.067   7.548  1.00  0.00
ATOM   2917  H1  WAT   952      -8.922  -0.336   6.904  1.00  0.00
ATOM   2918  H2  WAT   952      -7.429  -0.177   7.098  1.00  0.00
TER
ATOM   2919  O   WAT   953       9.239   2.264   8.162  1.00  0.00
ATOM   2920  H1  WAT   953       9.610   1.481   7.755  1.00  0.00
ATOM   2921  H2  WAT   953       9.879   2.953   7.983  1.00  0.00
TER
ATOM   2922  O   WAT   954       6.222   3.648  13.575  1.00  0.00
ATOM   2923  H1  WAT   954       5.408   4.078  13.837  1.00  0.00
ATOM   2924  H2  WAT   954       6.630   4.260  12.962  1.00  0.00
TER
ATOM   2925  O   WAT   955       4.683  -5.273   1.770  1.00  0.00
ATOM   2926  H1  WAT   955       5.101  -5.460   0.930  1.00  0.00
ATOM   2927  H2  WAT   955       4.376  -6.125   2.080  1.00  0.00
TER
ATOM   2928  O   WAT   956       8.182  -0.361   5.468  1.00  0.00
ATOM   2929  H1  WAT   956       7.806  -1.128   5.036  1.00  0.00
ATOM   2930  H2  WAT   956       7.452   0.022   5.955  1.00  0.00
TER
ATOM   2931  O   WAT   957      -7.229   0.318  12.088  1.00  0.00
ATOM   2932  H1  WAT   957      -6.862   0.231  12.968  1.00  0.00
ATOM   2933  H2  WAT   957      -7.798  -0.445  11.989  1.00  0.00
TER
ATOM   2934  O   WAT   958       7.572  -1.213  15.102  1.00  0.00
ATOM   2935  H1  WAT   958       7.340  -1.442  14.201  1.00  0.00
ATOM   2936  H2  WAT   958       7.832  -0.293  15.056  1.00  0.00
TER
ATOM   2937  O   WAT   959      -7.677  -2.771  15.994  1.00  0.00
ATOM   2938  H1  WAT   959      -8.572  -2.804  16.334  1.00  0.00
ATOM   2939  H2  WAT   959      -7.137  -2.572  16.759  1.00  0.00
TER
ATOM   2940  O   WAT   960       6.010  -5.988  17.879  1.00  0.00
ATOM   2941  H1  WAT   960       6.887  -5.979  18.263  1.00  0.00
ATOM   2942  H2  WAT   960       6.022  -6.725  17.269  1.00  0.00
TER
ATOM   2943  O   WAT   961      -9.053  -2.857   3.491  1.00  0.00
ATOM   2944  H1  WAT   961      -9.956  -2.594   3.316  1.00  0.00
ATOM   2945  H2  WAT   961      -8.569  -2.586   2.711  1.00  0.00
TER
ATOM   2946  O   WAT   962       7.457  -2.135   8.768  1.00  0.00
ATOM   2947  H1  WAT   962       7.980  -2.629   8.137  1.00  0.00
ATOM   2948  H2  WAT   962       8.043  -2.000   9.513  1.00  0.00
TER
ATOM   2949  O   WAT   963       7.636  -2.051  12.290  1.00  0.00
ATOM   2950  H1  WAT   963       6.686  -2.084  12.405  1.00  0.00
ATOM   2951  H2  WAT   963       7.817  -1.141  12.055  1.00  0.00
TER
ATOM   2952  O   WAT   964      -6.862  -7.747   0.440  1.00  0.00
ATOM   2953  H1  WAT   964      -6.140  -7.206   0.758  1.00  0.00
ATOM   2954  H2  WAT   964      -6.590  -8.020  -0.435  1.00  0.00
TER
ATOM   2955  O   WAT   965       6.947  -2.877   4.708  1.00  0.00
ATOM   2956  H1  WAT   965       7.443  -3.110   5.492  1.00  0.00
ATOM   2957  H2  WAT   965       6.748  -3.716   4.291  1.00  0.00
TER
ATOM   2958  O   WAT   966      -7.173  -8.496  10.343  1.00  0.00
ATOM   2959  H1  WAT   966      -6.526  -9.046   9.902  1.00  0.00
ATOM   2960  H2  WAT   966      -6.753  -8.242  11.164  1.00  0.00
TER
ATOM   2961  O   WAT   967       8.375  -4.241   7.241  1.00  0.00
ATOM   2962  H1  WAT   967       8.265  -4.396   8.180  1.00  0.00
ATOM   2963  H2  WAT   967       9.136  -4.769   6.999  1.00  0.00
TER
ATOM   2964  O   WAT   968       6.722  -8.302  13.700  1.00  0.00
ATOM   2965  H1  WAT   968       7.359  -7.689  14.066  1.00  0.00
ATOM   2966  H2  WAT   968       6.869  -8.266  12.755  1.00  0.00
TER
ATOM   2967  O   WAT   969       9.264  -6.411   0.482  1.00  0.00
ATOM   2968  H1  WAT   969      10.189  -6.542   0.274  1.00  0.00
ATOM   2969  H2  WAT   969       9.242  -6.331   1.436  1.00  0.00
TER
ATOM   2970  O   WAT   970       9.338  -5.639   3.108  1.00  0.00
ATOM   2971  H1  WAT   970       8.543  -5.705   3.637  1.00  0.00
ATOM   2972  H2  WAT   970       9.543  -4.704   3.096  1.00  0.00
TER
ATOM   2973  O   WAT   971       6.280   8.400   7.101  1.00  0.00
ATOM   2974  H1  WAT   971       6.876   8.078   6.425  1.00  0.00
ATOM   2975  H2  WAT   971       6.538   7.927   7.893  1.00  0.00
TER
ATOM   2976  O   WAT   972      -7.420  -8.340  13.085  1.00  0.00
ATOM   2977  H1  WAT   972      -7.769  -7.884  13.851  1.00  0.00
ATOM   2978  H2  WAT   972      -7.751  -9.235  13.167  1.00  0.00
TER
ATOM   2979  O   WAT   973      -5.814   4.831  17.250  1.00  0.00
ATOM   2980  H1  WAT   973      -5.857   4.461  18.132  1.00  0.00
ATOM   2981  H2  WAT   973      -5.683   5.769  17.391  1.00  0.00
TER
ATOM   2982  O   WAT   974      -2.113   6.387  12.851  1.00  0.00
ATOM   2983  H1  WAT   974      -2.354   6.655  11.965  1.00  0.00
ATOM   2984  H2  WAT   974      -1.173   6.558  12.907  1.00  0.00
TER
ATOM   2985  O   WAT   975       0.092  -7.149  16.607  1.00  0.00
ATOM   2986  H1  WAT   975       0.031  -6.557  17.357  1.00  0.00
ATOM   2987  H2  WAT   975       1.032  -7.257  16.462  1.00  0.00
TER
ATOM   2988  O   WAT   976       2.730  -7.492  16.246  1.00  0.00
ATOM   2989  H1  WAT   976       3.344  -7.174  15.584  1.00  0.00
ATOM   2990  H2  WAT   976       3.275  -7.977  16.866  1.00  0.00
TER
ATOM   2991  O   WAT   977       9.147   8.407  13.653  1.00  0.00
ATOM   2992  H1  WAT   977       8.653   8.804  12.935  1.00  0.00
ATOM   2993  H2  WAT   977       8.539   7.782  14.046  1.00  0.00
TER
ATOM   2994  O   WAT   978      -6.748  -8.813  16.360  1.00  0.00
ATOM   2995  H1  WAT   978      -6.200  -8.994  15.597  1.00  0.00
ATOM   2996  H2  WAT   978      -6.682  -9.603  16.896  1.00  0.00
TER
ATOM   2997  O   WAT   979      -5.975   7.778  14.370  1.00  0.00
ATOM   2998  H1  WAT   979      -6.569   7.646  15.109  1.00  0.00
ATOM   2999  H2  WAT   979      -5.982   6.942  13.904  1.00  0.00
TER
ATOM   3000  O   WAT   980       3.471  -8.929  12.573  1.00  0.00
ATOM   3001  H1  WAT   980       2.597  -8.596  12.371  1.00  0.00
ATOM   3002  H2  WAT   980       3.362  -9.402  13.398  1.00  0.00
TER
ATOM   3003  O   WAT   981       4.378  -6.722  13.957  1.00  0.00
ATOM   3004  H1  WAT   981       4.049  -7.537  13.578  1.00  0.00
ATOM   3005  H2  WAT   981       5.326  -6.765  13.834  1.00  0.00
TER
ATOM   3006  O   WAT   982       6.831   9.049  10.931  1.00  0.00
ATOM   3007  H1  WAT   982       6.372   9.801  10.557  1.00  0.00
ATOM   3008  H2  WAT   982       6.203   8.330  10.873  1.00  0.00
TER
ATOM   3009  O   WAT   983      -6.344   5.144  13.321  1.00  0.00
ATOM   3010  H1  WAT   983      -7.070   4.524  13.254  1.00  0.00
ATOM   3011  H2  WAT   983      -6.283   5.538  12.451  1.00  0.00
TER
ATOM   3012  O   WAT   984      -2.739   7.358  10.106  1.00  0.00
ATOM   3013  H1  WAT   984      -2.223   6.747   9.581  1.00  0.00
ATOM   3014  H2  WAT   984      -2.089   7.861  10.597  1.00  0.00
TER
ATOM   3015  O   WAT   985       0.000   8.249  10.933  1.00  0.00
ATOM   3016  H1  WAT   985       0.288   7.994  10.056  1.00  0.00
ATOM   3017  H2  WAT   985       0.513   7.697  11.523  1.00  0.00
TER
ATOM   3018  O   WAT   986       1.218  -8.012  11.513  1.00  0.00
ATOM   3019  H1  WAT   986       0.435  -7.538  11.792  1.00  0.00
ATOM   3020  H2  WAT   986       0.924  -8.917  11.404  1.00  0.00
TER
ATOM   3021  O   WAT   987       5.770  -7.310   9.557  1.00  0.00
ATOM   3022  H1  WAT   987       6.211  -7.365   8.710  1.00  0.00
ATOM   3023  H2  WAT   987       5.501  -6.394   9.628  1.00  0.00
TER
ATOM   3024  O   WAT   988       7.634  -7.678   7.568  1.00  0.00
ATOM   3025  H1  WAT   988       7.573  -8.622   7.421  1.00  0.00
ATOM   3026  H2  WAT   988       8.413  -7.570   8.114  1.00  0.00
TER
ATOM   3027  O   WAT   989      -8.061   8.461   6.531  1.00  0.00
ATOM   3028  H1  WAT   989      -8.228   7.828   7.229  1.00  0.00
ATOM   3029  H2  WAT   989      -8.927   8.667   6.180  1.00  0.00
TER
ATOM   3030  O   WAT   990      -7.438  -7.707   4.034  1.00  0.00
ATOM   3031  H1  WAT   990      -6.680  -7.594   3.460  1.00  0.00
ATOM   3032  H2  WAT   990      -7.900  -6.870   3.988  1.00  0.00
TER
ATOM   3033  O   WAT   991      -0.896  -5.593   7.024  1.00  0.00
ATOM   3034  H1  WAT   991      -1.709  -5.968   6.684  1.00  0.00
ATOM   3035  H2  WAT   991      -0.392  -6.349   7.326  1.00  0.00
TER
ATOM   3036  O   WAT   992       3.606  -8.929   8.262  1.00  0.00
ATOM   3037  H1  WAT   992       4.209  -8.357   8.737  1.00  0.00
ATOM   3038  H2  WAT   992       2.865  -8.365   8.040  1.00  0.00
TER
ATOM   3039  O   WAT   993       6.750  -8.527   3.536  1.00  0.00
ATOM   3040  H1  WAT   993       6.945  -7.629   3.803  1.00  0.00
ATOM   3041  H2  WAT   993       5.963  -8.758   4.030  1.00  0.00
TER
ATOM   3042  O   WAT   994      -6.454   7.154   3.976  1.00  0.00
ATOM   3043  H1  WAT   994      -6.980   7.535   3.272  1.00  0.00
ATOM   3044  H2  WAT   994      -6.530   7.779   4.697  1.00  0.00
TER
ATOM   3045  O   WAT   995      -5.065  -7.181   2.574  1.00  0.00
ATOM   3046  H1  WAT   995      -4.536  -7.968   2.445  1.00  0.00
ATOM   3047  H2  WAT   995      -4.432  -6.502   2.808  1.00  0.00
TER
ATOM   3048  O   WAT   996      -2.872  -7.443   5.629  1.00  0.00
ATOM   3049  H1  WAT   996      -3.501  -8.145   5.796  1.00  0.00
ATOM   3050  H2  WAT   996      -3.411  -6.683   5.412  1.00  0.00
TER
ATOM   3051  O   WAT   997       0.068   9.170  18.300  1.00  0.00
ATOM   3052  H1  WAT   997       0.994   8.935  18.343  1.00  0.00
ATOM   3053  H2  WAT   997       0.053   9.998  17.818  1.00  0.00
TER
ATOM   3054  O   WAT   998       8.302   8.713   5.297  1.00  0.00
ATOM   3055  H1  WAT   998       8.477   8.027   4.653  1.00  0.00
ATOM   3056  H2  WAT   998       7.604   9.238   4.905  1.00  0.00
TER
ATOM   3057  O   WAT   999      -2.746  -8.165  18.064  1.00  0.00
ATOM   3058  H1  WAT   999      -3.028  -7.662  17.300  1.00  0.00
ATOM   3059  H2  WAT   999      -2.364  -8.963  17.698  1.00  0.00
TER
ATOM   3060  O   WAT  1000      -3.855   9.103   2.851  1.00  0.00
ATOM   3061  H1  WAT  1000      -3.123   8.818   2.303  1.00  0.00
ATOM   3062  H2  WAT  1000      -3.596   8.864   3.741  1.00  0.00
TER
ATOM   3063  O   WAT  1001       2.761  -0.730 -10.995  1.00  0.00
ATOM   3064  H1  WAT  1001       2.681  -1.645 -11.265  1.00  0.00
ATOM   3065  H2  WAT  1001       2.348  -0.234 -11.701  1.00  0.00
TER
ATOM   3066  O   WAT  1002       0.893   1.047  -9.114  1.00  0.00
ATOM   3067  H1  WAT  1002       0.117   0.568  -8.824  1.00  0.00
ATOM   3068  H2  WAT  1002       1.544   0.368  -9.288  1.00  0.00
TER
ATOM   3069  O   WAT  1003      -5.090   1.359  -8.236  1.00  0.00
ATOM   3070  H1  WAT  1003      -5.922   1.104  -7.836  1.00  0.00
ATOM   3071  H2  WAT  1003      -4.482   1.431  -7.500  1.00  0.00
TER
ATOM   3072  O   WAT  1004       4.914   5.453 -10.334  1.00  0.00
ATOM   3073  H1  WAT  1004       4.452   4.682 -10.005  1.00  0.00
ATOM   3074  H2  WAT  1004       5.727   5.480  -9.828  1.00  0.00
TER
ATOM   3075  O   WAT  1005      -5.110   5.393  -8.040  1.00  0.00
ATOM   3076  H1  WAT  1005      -4.807   4.503  -8.219  1.00  0.00
ATOM   3077  H2  WAT  1005      -4.366   5.950  -8.268  1.00  0.00
TER
ATOM   3078  O   WAT  1006      -6.681  -3.680 -14.452  1.00  0.00
ATOM   3079  H1  WAT  1006      -7.569  -3.339 -14.554  1.00  0.00
ATOM   3080  H2  WAT  1006      -6.397  -3.880 -15.344  1.00  0.00
TER
ATOM   3081  O   WAT  1007      -8.718  -1.080  -8.568  1.00  0.00
ATOM   3082  H1  WAT  1007      -8.146  -1.848  -8.567  1.00  0.00
ATOM   3083  H2  WAT  1007      -8.718  -0.781  -9.477  1.00  0.00
TER
ATOM   3084  O   WAT  1008       1.140   7.739 -10.713  1.00  0.00
ATOM   3085  H1  WAT  1008       0.521   8.195 -11.284  1.00  0.00
ATOM   3086  H2  WAT  1008       1.995   7.894 -11.114  1.00  0.00
TER
ATOM   3087  O   WAT  1009       0.334   3.723  -9.107  1.00  0.00
ATOM   3088  H1  WAT  1009       0.265   2.782  -9.268  1.00  0.00
ATOM   3089  H2  WAT  1009       1.096   3.813  -8.534  1.00  0.00
TER
ATOM   3090  O   WAT  1010      -7.475  -5.671  -6.781  1.00  0.00
ATOM   3091  H1  WAT  1010      -7.655  -6.569  -6.501  1.00  0.00
ATOM   3092  H2  WAT  1010      -7.877  -5.124  -6.106  1.00  0.00
TER
ATOM   3093  O   WAT  1011       1.365  -3.470  -8.880  1.00  0.00
ATOM   3094  H1  WAT  1011       1.741  -4.343  -8.992  1.00  0.00
ATOM   3095  H2  WAT  1011       1.267  -3.134  -9.771  1.00  0.00
TER
ATOM   3096  O   WAT  1012      -4.505  -5.097 -13.418  1.00  0.00
ATOM   3097  H1  WAT  1012      -4.398  -4.197 -13.111  1.00  0.00
ATOM   3098  H2  WAT  1012      -5.416  -5.145 -13.709  1.00  0.00
TER
ATOM   3099  O   WAT  1013       5.147  -5.975 -11.947  1.00  0.00
ATOM   3100  H1  WAT  1013       5.968  -6.465 -11.904  1.00  0.00
ATOM   3101  H2  WAT  1013       5.180  -5.385 -11.194  1.00  0.00
TER
ATOM   3102  O   WAT  1014      -6.857  -3.175  -8.173  1.00  0.00
ATOM   3103  H1  WAT  1014      -6.176  -2.911  -7.554  1.00  0.00
ATOM   3104  H2  WAT  1014      -7.172  -4.015  -7.839  1.00  0.00
TER
ATOM   3105  O   WAT  1015      -2.664  -2.129  -9.085  1.00  0.00
ATOM   3106  H1  WAT  1015      -2.156  -1.630  -8.445  1.00  0.00
ATOM   3107  H2  WAT  1015      -2.133  -2.905  -9.262  1.00  0.00
TER
ATOM   3108  O   WAT  1016       9.437  -3.958  -5.383  1.00  0.00
ATOM   3109  H1  WAT  1016       8.732  -3.570  -5.901  1.00  0.00
ATOM   3110  H2  WAT  1016       9.703  -3.263  -4.780  1.00  0.00
TER
ATOM   3111  O   WAT  1017      -4.380  -7.489  -4.819  1.00  0.00
ATOM   3112  H1  WAT  1017      -4.379  -6.971  -5.625  1.00  0.00
ATOM   3113  H2  WAT  1017      -5.210  -7.966  -4.842  1.00  0.00
TER
ATOM   3114  O   WAT  1018       2.007   2.623 -13.320  1.00  0.00
ATOM   3115  H1  WAT  1018       1.388   3.088 -13.884  1.00  0.00
ATOM   3116  H2  WAT  1018       2.519   3.316 -12.903  1.00  0.00
TER
ATOM   3117  O   WAT  1019      -3.130   2.151  -6.642  1.00  0.00
ATOM   3118  H1  WAT  1019      -3.463   2.778  -6.000  1.00  0.00
ATOM   3119  H2  WAT  1019      -2.954   2.677  -7.422  1.00  0.00
TER
ATOM   3120  O   WAT  1020       5.383  -4.035  -9.174  1.00  0.00
ATOM   3121  H1  WAT  1020       4.679  -3.746  -8.594  1.00  0.00
ATOM   3122  H2  WAT  1020       5.744  -3.225  -9.534  1.00  0.00
TER
ATOM   3123  O   WAT  1021      -4.699  -5.778  -6.812  1.00  0.00
ATOM   3124  H1  WAT  1021      -4.357  -4.934  -7.107  1.00  0.00
ATOM   3125  H2  WAT  1021      -5.637  -5.629  -6.696  1.00  0.00
TER
ATOM   3126  O   WAT  1022      -8.625   3.309 -15.946  1.00  0.00
ATOM   3127  H1  WAT  1022      -9.002   3.798 -16.678  1.00  0.00
ATOM   3128  H2  WAT  1022      -8.368   3.981 -15.316  1.00  0.00
TER
ATOM   3129  O   WAT  1023       6.999   5.583  -6.911  1.00  0.00
ATOM   3130  H1  WAT  1023       6.316   6.253  -6.920  1.00  0.00
ATOM   3131  H2  WAT  1023       7.539   5.781  -7.677  1.00  0.00
TER
ATOM   3132  O   WAT  1024       8.452  -4.589  -8.783  1.00  0.00
ATOM   3133  H1  WAT  1024       7.504  -4.555  -8.652  1.00  0.00
ATOM   3134  H2  WAT  1024       8.777  -3.775  -8.398  1.00  0.00
TER
ATOM   3135  O   WAT  1025      -1.016  -8.289 -10.488  1.00  0.00
ATOM   3136  H1  WAT  1025      -0.709  -8.845 -11.204  1.00  0.00
ATOM   3137  H2  WAT  1025      -1.946  -8.155 -10.670  1.00  0.00
TER
ATOM   3138  O   WAT  1026       4.535   7.427  -8.197  1.00  0.00
ATOM   3139  H1  WAT  1026       4.548   7.023  -9.065  1.00  0.00
ATOM   3140  H2  WAT  1026       3.983   8.202  -8.301  1.00  0.00
TER
ATOM   3141  O   WAT  1027       5.830   4.149 -13.108  1.00  0.00
ATOM   3142  H1  WAT  1027       5.720   3.206 -12.983  1.00  0.00
ATOM   3143  H2  WAT  1027       5.827   4.510 -12.222  1.00  0.00
TER
ATOM   3144  O   WAT  1028       3.934   2.330  -6.869  1.00  0.00
ATOM   3145  H1  WAT  1028       4.351   2.116  -7.703  1.00  0.00
ATOM   3146  H2  WAT  1028       4.658   2.587  -6.298  1.00  0.00
TER
ATOM   3147  O   WAT  1029       1.372  -0.225 -13.752  1.00  0.00
ATOM   3148  H1  WAT  1029       0.445  -0.291 -13.523  1.00  0.00
ATOM   3149  H2  WAT  1029       1.524   0.713 -13.866  1.00  0.00
TER
ATOM   3150  O   WAT  1030       1.359  -3.953 -16.755  1.00  0.00
ATOM   3151  H1  WAT  1030       0.419  -3.792 -16.670  1.00  0.00
ATOM   3152  H2  WAT  1030       1.677  -3.234 -17.301  1.00  0.00
TER
ATOM   3153  O   WAT  1031       7.880   0.729  -6.777  1.00  0.00
ATOM   3154  H1  WAT  1031       7.052   0.798  -7.252  1.00  0.00
ATOM   3155  H2  WAT  1031       8.475   1.314  -7.245  1.00  0.00
TER
ATOM   3156  O   WAT  1032       5.402   1.337 -13.248  1.00  0.00
ATOM   3157  H1  WAT  1032       4.783   0.999 -13.895  1.00  0.00
ATOM   3158  H2  WAT  1032       5.384   0.693 -12.540  1.00  0.00
TER
ATOM   3159  O   WAT  1033       4.844  -2.484  -5.832  1.00  0.00
ATOM   3160  H1  WAT  1033       4.431  -1.659  -5.578  1.00  0.00
ATOM   3161  H2  WAT  1033       4.112  -3.070  -6.024  1.00  0.00
TER
ATOM   3162  O   WAT  1034      -3.022   0.302 -10.970  1.00  0.00
ATOM   3163  H1  WAT  1034      -3.427  -0.410 -11.465  1.00  0.00
ATOM   3164  H2  WAT  1034      -2.936  -0.043 -10.081  1.00  0.00
TER
ATOM   3165  O   WAT  1035      -2.554   3.989  -8.806  1.00  0.00
ATOM   3166  H1  WAT  1035      -2.851   3.383  -9.485  1.00  0.00
ATOM   3167  H2  WAT  1035      -1.604   4.026  -8.917  1.00  0.00
TER
ATOM   3168  O   WAT  1036      -4.310  -2.924  -7.190  1.00  0.00
ATOM   3169  H1  WAT  1036      -3.758  -2.814  -7.964  1.00  0.00
ATOM   3170  H2  WAT  1036      -3.795  -2.550  -6.474  1.00  0.00
TER
ATOM   3171  O   WAT  1037       5.534   7.562  -5.143  1.00  0.00
ATOM   3172  H1  WAT  1037       5.057   8.369  -5.336  1.00  0.00
ATOM   3173  H2  WAT  1037       4.850   6.910  -4.991  1.00  0.00
TER
ATOM   3174  O   WAT  1038       3.578   0.576 -16.241  1.00  0.00
ATOM   3175  H1  WAT  1038       4.017  -0.262 -16.387  1.00  0.00
ATOM   3176  H2  WAT  1038       4.291   1.209 -16.154  1.00  0.00
TER
ATOM   3177  O   WAT  1039       1.688   5.516 -12.273  1.00  0.00
ATOM   3178  H1  WAT  1039       2.127   6.258 -12.687  1.00  0.00
ATOM   3179  H2  WAT  1039       1.626   5.758 -11.349  1.00  0.00
TER
ATOM   3180  O   WAT  1040       7.160  -8.170 -17.927  1.00  0.00
ATOM   3181  H1  WAT  1040       6.847  -8.077 -17.027  1.00  0.00
ATOM   3182  H2  WAT  1040       7.921  -7.592 -17.977  1.00  0.00
TER
ATOM   3183  O   WAT  1041      -6.322  -0.804 -13.469  1.00  0.00
ATOM   3184  H1  WAT  1041      -6.442  -0.077 -14.081  1.00  0.00
ATOM   3185  H2  WAT  1041      -6.632  -1.573 -13.946  1.00  0.00
TER
ATOM   3186  O   WAT  1042       9.114   7.323  -0.074  1.00  0.00
ATOM   3187  H1  WAT  1042       9.590   7.801   0.605  1.00  0.00
ATOM   3188  H2  WAT  1042       9.735   7.255  -0.800  1.00  0.00
TER
ATOM   3189  O   WAT  1043      -8.683   2.368  -7.662  1.00  0.00
ATOM   3190  H1  WAT  1043      -8.605   2.503  -8.607  1.00  0.00
ATOM   3191  H2  WAT  1043      -8.069   1.659  -7.469  1.00  0.00
TER
ATOM   3192  O   WAT  1044      -7.439   4.068 -11.251  1.00  0.00
ATOM   3193  H1  WAT  1044      -7.846   4.209 -12.106  1.00  0.00
ATOM   3194  H2  WAT  1044      -6.547   3.784 -11.454  1.00  0.00
TER
ATOM   3195  O   WAT  1045       8.518   4.514  -2.914  1.00  0.00
ATOM   3196  H1  WAT  1045       8.644   4.275  -3.833  1.00  0.00
ATOM   3197  H2  WAT  1045       8.560   3.683  -2.442  1.00  0.00
TER
ATOM   3198  O   WAT  1046       2.379   8.217  -4.345  1.00  0.00
ATOM   3199  H1  WAT  1046       2.894   8.128  -3.543  1.00  0.00
ATOM   3200  H2  WAT  1046       1.536   8.563  -4.052  1.00  0.00
TER
ATOM   3201  O   WAT  1047       4.355   8.503 -14.916  1.00  0.00
ATOM   3202  H1  WAT  1047       4.195   8.213 -14.018  1.00  0.00
ATOM   3203  H2  WAT  1047       4.189   7.727 -15.452  1.00  0.00
TER
ATOM   3204  O   WAT  1048      -3.167   8.282 -13.139  1.00  0.00
ATOM   3205  H1  WAT  1048      -3.342   7.366 -13.352  1.00  0.00
ATOM   3206  H2  WAT  1048      -4.021   8.641 -12.899  1.00  0.00
TER
ATOM   3207  O   WAT  1049       4.057   6.011 -16.357  1.00  0.00
ATOM   3208  H1  WAT  1049       3.364   6.009 -17.016  1.00  0.00
ATOM   3209  H2  WAT  1049       4.800   5.587 -16.787  1.00  0.00
TER
ATOM   3210  O   WAT  1050       3.622   7.638 -12.282  1.00  0.00
ATOM   3211  H1  WAT  1050       4.078   6.857 -11.968  1.00  0.00
ATOM   3212  H2  WAT  1050       3.962   8.348 -11.738  1.00  0.00
TER
ATOM   3213  O   WAT  1051       8.370  -3.432  -1.949  1.00  0.00
ATOM   3214  H1  WAT  1051       7.754  -2.925  -2.478  1.00  0.00
ATOM   3215  H2  WAT  1051       8.050  -4.333  -2.007  1.00  0.00
TER
ATOM   3216  O   WAT  1052      -8.627   3.409  -5.123  1.00  0.00
ATOM   3217  H1  WAT  1052      -8.464   2.940  -5.941  1.00  0.00
ATOM   3218  H2  WAT  1052      -8.162   2.902  -4.458  1.00  0.00
TER
ATOM   3219  O   WAT  1053      -3.856  -7.460 -10.087  1.00  0.00
ATOM   3220  H1  WAT  1053      -4.299  -6.679 -10.418  1.00  0.00
ATOM   3221  H2  WAT  1053      -3.297  -7.137  -9.380  1.00  0.00
TER
ATOM   3222  O   WAT  1054       0.431  -4.593  -4.483  1.00  0.00
ATOM   3223  H1  WAT  1054      -0.031  -4.385  -3.671  1.00  0.00
ATOM   3224  H2  WAT  1054       0.029  -5.407  -4.786  1.00  0.00
TER
ATOM   3225  O   WAT  1055       5.432  -3.372  -3.353  1.00  0.00
ATOM   3226  H1  WAT  1055       4.581  -3.672  -3.032  1.00  0.00
ATOM   3227  H2  WAT  1055       5.272  -3.128  -4.265  1.00  0.00
TER
ATOM   3228  O   WAT  1056      -0.740  -7.839 -15.206  1.00  0.00
ATOM   3229  H1  WAT  1056      -1.364  -7.843 -14.481  1.00  0.00
ATOM   3230  H2  WAT  1056      -0.827  -8.706 -15.602  1.00  0.00
TER
ATOM   3231  O   WAT  1057      -1.818  -6.915  -8.228  1.00  0.00
ATOM   3232  H1  WAT  1057      -1.521  -6.009  -8.308  1.00  0.00
ATOM   3233  H2  WAT  1057      -1.269  -7.404  -8.842  1.00  0.00
TER
ATOM   3234  O   WAT  1058      -4.064  -2.337 -12.358  1.00  0.00
ATOM   3235  H1  WAT  1058      -4.290  -2.553 -11.454  1.00  0.00
ATOM   3236  H2  WAT  1058      -4.845  -1.904 -12.704  1.00  0.00
TER
ATOM   3237  O   WAT  1059       3.166  -2.330 -13.759  1.00  0.00
ATOM   3238  H1  WAT  1059       2.566  -1.607 -13.943  1.00  0.00
ATOM   3239  H2  WAT  1059       3.714  -2.393 -14.542  1.00  0.00
TER
ATOM   3240  O   WAT  1060       1.772  -3.694 -11.729  1.00  0.00
ATOM   3241  H1  WAT  1060       2.165  -3.377 -12.542  1.00  0.00
ATOM   3242  H2  WAT  1060       2.134  -4.573 -11.615  1.00  0.00
TER
ATOM   3243  O   WAT  1061      -6.493  -5.027  -3.539  1.00  0.00
ATOM   3244  H1  WAT  1061      -6.887  -4.179  -3.332  1.00  0.00
ATOM   3245  H2  WAT  1061      -7.181  -5.664  -3.348  1.00  0.00
TER
ATOM   3246  O   WAT  1062      -9.192  -7.104  -9.506  1.00  0.00
ATOM   3247  H1  WAT  1062      -9.480  -6.534  -8.794  1.00  0.00
ATOM   3248  H2  WAT  1062      -8.447  -7.584  -9.143  1.00  0.00
TER
ATOM   3249  O   WAT  1063       2.358  -1.104  -7.634  1.00  0.00
ATOM   3250  H1  WAT  1063       1.626  -0.595  -7.285  1.00  0.00
ATOM   3251  H2  WAT  1063       1.960  -1.921  -7.935  1.00  0.00
TER
ATOM   3252  O   WAT  1064      -1.205  -4.428  -9.229  1.00  0.00
ATOM   3253  H1  WAT  1064      -1.201  -4.869 -10.078  1.00  0.00
ATOM   3254  H2  WAT  1064      -0.310  -4.106  -9.122  1.00  0.00
TER
ATOM   3255  O   WAT  1065      -5.354  -4.545 -10.269  1.00  0.00
ATOM   3256  H1  WAT  1065      -5.694  -4.068  -9.513  1.00  0.00
ATOM   3257  H2  WAT  1065      -6.117  -4.999 -10.629  1.00  0.00
TER
ATOM   3258  O   WAT  1066      -1.143  -3.427 -16.238  1.00  0.00
ATOM   3259  H1  WAT  1066      -1.021  -3.468 -15.290  1.00  0.00
ATOM   3260  H2  WAT  1066      -1.528  -2.564 -16.393  1.00  0.00
TER
ATOM   3261  O   WAT  1067       2.820  -5.650  -8.222  1.00  0.00
ATOM   3262  H1  WAT  1067       2.837  -5.199  -7.378  1.00  0.00
ATOM   3263  H2  WAT  1067       2.572  -6.550  -8.008  1.00  0.00
TER
ATOM   3264  O   WAT  1068      -2.131  -1.117 -16.840  1.00  0.00
ATOM   3265  H1  WAT  1068      -2.699  -1.565 -17.466  1.00  0.00
ATOM   3266  H2  WAT  1068      -1.422  -0.757 -17.373  1.00  0.00
TER
ATOM   3267  O   WAT  1069       6.247  -8.237  -2.383  1.00  0.00
ATOM   3268  H1  WAT  1069       6.572  -8.968  -1.857  1.00  0.00
ATOM   3269  H2  WAT  1069       6.283  -8.556  -3.285  1.00  0.00
TER
ATOM   3270  O   WAT  1070      -0.904  -0.368  -7.482  1.00  0.00
ATOM   3271  H1  WAT  1070      -0.537  -0.842  -6.736  1.00  0.00
ATOM   3272  H2  WAT  1070      -1.093   0.506  -7.141  1.00  0.00
TER
ATOM   3273  O   WAT  1071      -8.040  -5.624 -11.353  1.00  0.00
ATOM   3274  H1  WAT  1071      -8.325  -5.988 -10.515  1.00  0.00
ATOM   3275  H2  WAT  1071      -8.102  -6.355 -11.967  1.00  0.00
TER
ATOM   3276  O   WAT  1072      -4.586   2.879 -14.567  1.00  0.00
ATOM   3277  H1  WAT  1072      -5.360   2.339 -14.727  1.00  0.00
ATOM   3278  H2  WAT  1072      -3.856   2.360 -14.905  1.00  0.00
TER
ATOM   3279  O   WAT  1073       6.173   1.876  -8.774  1.00  0.00
ATOM   3280  H1  WAT  1073       6.893   2.371  -9.165  1.00  0.00
ATOM   3281  H2  WAT  1073       5.971   1.197  -9.419  1.00  0.00
TER
ATOM   3282  O   WAT  1074       1.634  -6.731 -14.632  1.00  0.00
ATOM   3283  H1  WAT  1074       0.820  -7.229 -14.707  1.00  0.00
ATOM   3284  H2  WAT  1074       1.440  -5.891 -15.048  1.00  0.00
TER
ATOM   3285  O   WAT  1075       4.349  -2.359 -16.335  1.00  0.00
ATOM   3286  H1  WAT  1075       5.237  -2.047 -16.510  1.00  0.00
ATOM   3287  H2  WAT  1075       4.319  -3.231 -16.727  1.00  0.00
TER
ATOM   3288  O   WAT  1076      -4.542   2.547 -10.929  1.00  0.00
ATOM   3289  H1  WAT  1076      -4.024   1.744 -10.984  1.00  0.00
ATOM   3290  H2  WAT  1076      -4.994   2.485 -10.088  1.00  0.00
TER
ATOM   3291  O   WAT  1077       0.345   3.814 -15.657  1.00  0.00
ATOM   3292  H1  WAT  1077       0.687   4.558 -16.152  1.00  0.00
ATOM   3293  H2  WAT  1077      -0.484   4.127 -15.294  1.00  0.00
TER
ATOM   3294  O   WAT  1078      -7.058  -0.487  -4.017  1.00  0.00
ATOM   3295  H1  WAT  1078      -7.416   0.179  -3.429  1.00  0.00
ATOM   3296  H2  WAT  1078      -7.352  -1.318  -3.645  1.00  0.00
TER
ATOM   3297  O   WAT  1079       6.620  -1.047 -16.867  1.00  0.00
ATOM   3298  H1  WAT  1079       6.537  -0.616 -17.718  1.00  0.00
ATOM   3299  H2  WAT  1079       7.340  -0.588 -16.435  1.00  0.00
TER
ATOM   3300  O   WAT  1080       7.698   1.409  -3.790  1.00  0.00
ATOM   3301  H1  WAT  1080       6.973   2.002  -3.987  1.00  0.00
ATOM   3302  H2  WAT  1080       8.225   1.402  -4.589  1.00  0.00
TER
ATOM   3303  O   WAT  1081       7.649   5.807 -14.139  1.00  0.00
ATOM   3304  H1  WAT  1081       7.007   5.152 -13.865  1.00  0.00
ATOM   3305  H2  WAT  1081       7.262   6.212 -14.915  1.00  0.00
TER
ATOM   3306  O   WAT  1082       3.228   3.135 -10.292  1.00  0.00
ATOM   3307  H1  WAT  1082       3.580   2.538 -10.952  1.00  0.00
ATOM   3308  H2  WAT  1082       2.344   2.810 -10.121  1.00  0.00
TER
ATOM   3309  O   WAT  1083      -0.686   3.895 -12.885  1.00  0.00
ATOM   3310  H1  WAT  1083       0.001   4.442 -12.504  1.00  0.00
ATOM   3311  H2  WAT  1083      -1.473   4.439 -12.850  1.00  0.00
TER
ATOM   3312  O   WAT  1084      -8.547  -0.488 -17.393  1.00  0.00
ATOM   3313  H1  WAT  1084      -7.677  -0.205 -17.110  1.00  0.00
ATOM   3314  H2  WAT  1084      -9.038   0.326 -17.508  1.00  0.00
TER
ATOM   3315  O   WAT  1085      -1.383   0.900 -13.272  1.00  0.00
ATOM   3316  H1  WAT  1085      -0.927   1.710 -13.046  1.00  0.00
ATOM   3317  H2  WAT  1085      -1.734   0.582 -12.441  1.00  0.00
TER
ATOM   3318  O   WAT  1086       0.920   6.410  -6.043  1.00  0.00
ATOM   3319  H1  WAT  1086       1.564   6.616  -5.366  1.00  0.00
ATOM   3320  H2  WAT  1086       1.283   5.649  -6.496  1.00  0.00
TER
ATOM   3321  O   WAT  1087      -5.482  -8.757 -12.800  1.00  0.00
ATOM   3322  H1  WAT  1087      -5.611  -8.765 -11.852  1.00  0.00
ATOM   3323  H2  WAT  1087      -6.306  -8.418 -13.151  1.00  0.00
TER
ATOM   3324  O   WAT  1088       2.193   4.414  -7.325  1.00  0.00
ATOM   3325  H1  WAT  1088       2.835   3.713  -7.212  1.00  0.00
ATOM   3326  H2  WAT  1088       2.718   5.193  -7.506  1.00  0.00
TER
ATOM   3327  O   WAT  1089       6.039   4.698 -17.601  1.00  0.00
ATOM   3328  H1  WAT  1089       5.813   3.981 -17.009  1.00  0.00
ATOM   3329  H2  WAT  1089       5.648   4.450 -18.439  1.00  0.00
TER
ATOM   3330  O   WAT  1090       3.967   5.213  -4.122  1.00  0.00
ATOM   3331  H1  WAT  1090       4.303   5.800  -3.444  1.00  0.00
ATOM   3332  H2  WAT  1090       3.047   5.082  -3.892  1.00  0.00
TER
ATOM   3333  O   WAT  1091      -8.180   8.725 -16.827  1.00  0.00
ATOM   3334  H1  WAT  1091      -7.820   9.324 -17.481  1.00  0.00
ATOM   3335  H2  WAT  1091      -8.320   9.271 -16.054  1.00  0.00
TER
ATOM   3336  O   WAT  1092      -8.483  -6.997  -3.339  1.00  0.00
ATOM   3337  H1  WAT  1092      -9.197  -6.798  -2.734  1.00  0.00
ATOM   3338  H2  WAT  1092      -8.063  -7.773  -2.968  1.00  0.00
TER
ATOM   3339  O   WAT  1093       5.620   2.616 -15.940  1.00  0.00
ATOM   3340  H1  WAT  1093       5.333   3.077 -15.152  1.00  0.00
ATOM   3341  H2  WAT  1093       6.416   2.155 -15.672  1.00  0.00
TER
ATOM   3342  O   WAT  1094      -2.163   6.108 -16.010  1.00  0.00
ATOM   3343  H1  WAT  1094      -2.172   6.841 -16.625  1.00  0.00
ATOM   3344  H2  WAT  1094      -3.083   5.861 -15.917  1.00  0.00
TER
ATOM   3345  O   WAT  1095      -6.562   1.330 -15.265  1.00  0.00
ATOM   3346  H1  WAT  1095      -7.169   2.070 -15.255  1.00  0.00
ATOM   3347  H2  WAT  1095      -6.087   1.420 -16.091  1.00  0.00
TER
ATOM   3348  O   WAT  1096       3.011  -4.505  -5.589  1.00  0.00
ATOM   3349  H1  WAT  1096       3.379  -5.326  -5.261  1.00  0.00
ATOM   3350  H2  WAT  1096       2.151  -4.445  -5.174  1.00  0.00
TER
ATOM   3351  O   WAT  1097       6.377  -5.550 -14.781  1.00  0.00
ATOM   3352  H1  WAT  1097       5.749  -5.445 -15.495  1.00  0.00
ATOM   3353  H2  WAT  1097       5.883  -5.330 -13.991  1.00  0.00
TER
ATOM   3354  O   WAT  1098       0.823   6.171 -17.347  1.00  0.00
ATOM   3355  H1  WAT  1098       0.924   5.967 -18.277  1.00  0.00
ATOM   3356  H2  WAT  1098      -0.077   5.917 -17.142  1.00  0.00
TER
ATOM   3357  O   WAT  1099      -1.654  -3.271 -13.365  1.00  0.00
ATOM   3358  H1  WAT  1099      -2.363  -2.802 -12.923  1.00  0.00
ATOM   3359  H2  WAT  1099      -1.370  -3.929 -12.730  1.00  0.00
TER
ATOM   3360  O   WAT  1100      -0.029  -1.851  -5.366  1.00  0.00
ATOM   3361  H1  WAT  1100       0.470  -1.377  -4.700  1.00  0.00
ATOM   3362  H2  WAT  1100       0.114  -2.775  -5.159  1.00  0.00
TER
ATOM   3363  O   WAT  1101       2.377  -6.546 -11.925  1.00  0.00
ATOM   3364  H1  WAT  1101       2.254  -6.527 -12.874  1.00  0.00
ATOM   3365  H2  WAT  1101       3.326  -6.498 -11.805  1.00  0.00
TER
ATOM   3366  O   WAT  1102      -0.535   8.690 -12.652  1.00  0.00
ATOM   3367  H1  WAT  1102      -0.281   8.652 -13.574  1.00  0.00
ATOM   3368  H2  WAT  1102      -1.484   8.563 -12.660  1.00  0.00
TER
ATOM   3369  O   WAT  1103      -3.451  -4.962 -15.990  1.00  0.00
ATOM   3370  H1  WAT  1103      -2.602  -4.525 -16.056  1.00  0.00
ATOM   3371  H2  WAT  1103      -3.818  -4.650 -15.162  1.00  0.00
TER
ATOM   3372  O   WAT  1104       7.178  -5.634  -4.523  1.00  0.00
ATOM   3373  H1  WAT  1104       6.675  -4.894  -4.183  1.00  0.00
ATOM   3374  H2  WAT  1104       7.994  -5.246  -4.839  1.00  0.00
TER
ATOM   3375  O   WAT  1105       5.470  -0.391 -11.077  1.00  0.00
ATOM   3376  H1  WAT  1105       4.529  -0.376 -10.902  1.00  0.00
ATOM   3377  H2  WAT  1105       5.785  -1.178 -10.631  1.00  0.00
TER
ATOM   3378  O   WAT  1106      -4.552   1.291 -17.516  1.00  0.00
ATOM   3379  H1  WAT  1106      -3.785   1.179 -16.954  1.00  0.00
ATOM   3380  H2  WAT  1106      -4.474   0.595 -18.168  1.00  0.00
TER
ATOM   3381  O   WAT  1107      -5.857  -1.277 -16.833  1.00  0.00
ATOM   3382  H1  WAT  1107      -5.777  -2.224 -16.721  1.00  0.00
ATOM   3383  H2  WAT  1107      -4.965  -0.946 -16.727  1.00  0.00
TER
ATOM   3384  O   WAT  1108       7.473   6.780  -9.401  1.00  0.00
ATOM   3385  H1  WAT  1108       7.598   7.603  -8.929  1.00  0.00
ATOM   3386  H2  WAT  1108       8.339   6.569  -9.749  1.00  0.00
TER
ATOM   3387  O   WAT  1109      -5.055   8.873  -9.729  1.00  0.00
ATOM   3388  H1  WAT  1109      -4.319   8.324  -9.459  1.00  0.00
ATOM   3389  H2  WAT  1109      -4.671   9.738  -9.869  1.00  0.00
TER
ATOM   3390  O   WAT  1110      -8.171   4.940 -13.855  1.00  0.00
ATOM   3391  H1  WAT  1110      -9.097   5.182 -13.865  1.00  0.00
ATOM   3392  H2  WAT  1110      -7.705   5.768 -13.977  1.00  0.00
TER
ATOM   3393  O   WAT  1111      -6.050   8.057  -0.541  1.00  0.00
ATOM   3394  H1  WAT  1111      -5.248   8.379  -0.127  1.00  0.00
ATOM   3395  H2  WAT  1111      -6.564   7.697   0.181  1.00  0.00
TER
ATOM   3396  O   WAT  1112      -1.945   8.046 -17.907  1.00  0.00
ATOM   3397  H1  WAT  1112      -1.152   8.335 -18.359  1.00  0.00
ATOM   3398  H2  WAT  1112      -2.465   7.615 -18.586  1.00  0.00
TER
ATOM   3399  O   WAT  1113       4.217   7.893  -1.982  1.00  0.00
ATOM   3400  H1  WAT  1113       5.169   7.809  -2.032  1.00  0.00
ATOM   3401  H2  WAT  1113       4.070   8.558  -1.309  1.00  0.00
TER
ATOM   3402  O   WAT  1114       7.108   7.273 -16.483  1.00  0.00
ATOM   3403  H1  WAT  1114       6.822   6.859 -17.298  1.00  0.00
ATOM   3404  H2  WAT  1114       6.910   8.202 -16.603  1.00  0.00
TER
ATOM   3405  O   WAT  1115       1.813   2.328 -17.438  1.00  0.00
ATOM   3406  H1  WAT  1115       1.264   2.775 -16.794  1.00  0.00
ATOM   3407  H2  WAT  1115       2.435   1.823 -16.915  1.00  0.00
TER
ATOM   3408  O   WAT  1116      -2.520   1.287 -15.542  1.00  0.00
ATOM   3409  H1  WAT  1116      -2.098   1.121 -14.699  1.00  0.00
ATOM   3410  H2  WAT  1116      -2.395   0.477 -16.036  1.00  0.00
TER
ATOM   3411  O   WAT  1117      -1.104  -7.209  -5.622  1.00  0.00
ATOM   3412  H1  WAT  1117      -1.552  -7.187  -6.468  1.00  0.00
ATOM   3413  H2  WAT  1117      -1.737  -7.608  -5.025  1.00  0.00
TER
ATOM   3414  O   WAT  1118       3.978  -0.029  -5.041  1.00  0.00
ATOM   3415  H1  WAT  1118       3.451   0.496  -5.645  1.00  0.00
ATOM   3416  H2  WAT  1118       4.321   0.604  -4.410  1.00  0.00
TER
ATOM   3417  O   WAT  1119      -2.847   7.991  -3.885  1.00  0.00
ATOM   3418  H1  WAT  1119      -3.385   8.716  -4.204  1.00  0.00
ATOM   3419  H2  WAT  1119      -2.593   7.514  -4.676  1.00  0.00
TER
ATOM   3420  O   WAT  1120       3.855  -7.829 -16.067  1.00  0.00
ATOM   3421  H1  WAT  1120       4.135  -8.672 -15.711  1.00  0.00
ATOM   3422  H2  WAT  1120       3.082  -7.596 -15.553  1.00  0.00
TER
ATOM   3423  O   WAT  1121       0.009   9.226  -3.627  1.00  0.00
ATOM   3424  H1  WAT  1121      -0.065  10.130  -3.319  1.00  0.00
ATOM   3425  H2  WAT  1121      -0.893   8.908  -3.654  1.00  0.00
TER
ATOM   3426  O   WAT  1122      -1.607  -6.596 -17.623  1.00  0.00
ATOM   3427  H1  WAT  1122      -1.955  -7.273 -18.202  1.00  0.00
ATOM   3428  H2  WAT  1122      -1.406  -7.057 -16.808  1.00  0.00
TER
ATOM   3429  O   WAT  1123       0.558   8.392 -16.004  1.00  0.00
ATOM   3430  H1  WAT  1123       1.453   8.731 -15.982  1.00  0.00
ATOM   3431  H2  WAT  1123       0.590   7.670 -16.632  1.00  0.00
TER
ATOM   3432  O   WAT  1124      -5.802   3.765 -17.775  1.00  0.00
ATOM   3433  H1  WAT  1124      -5.365   4.308 -17.120  1.00  0.00
ATOM   3434  H2  WAT  1124      -5.318   2.940 -17.766  1.00  0.00
TER
ATOM   3435  O   WAT  1125      -8.588   6.554 -10.323  1.00  0.00
ATOM   3436  H1  WAT  1125      -8.258   5.686 -10.555  1.00  0.00
ATOM   3437  H2  WAT  1125      -8.159   6.760  -9.493  1.00  0.00
TER
ATOM   3438  O   WAT  1126      -3.992   4.885 -12.663  1.00  0.00
ATOM   3439  H1  WAT  1126      -4.292   4.761 -11.763  1.00  0.00
ATOM   3440  H2  WAT  1126      -4.098   4.026 -13.071  1.00  0.00
TER
ATOM   3441  O   WAT  1127      -8.099   7.421  -7.585  1.00  0.00
ATOM   3442  H1  WAT  1127      -8.536   7.601  -6.753  1.00  0.00
ATOM   3443  H2  WAT  1127      -7.531   8.178  -7.727  1.00  0.00
TER
ATOM   3444  O   WAT  1128       7.537   6.923  -3.297  1.00  0.00
ATOM   3445  H1  WAT  1128       6.938   6.982  -4.041  1.00  0.00
ATOM   3446  H2  WAT  1128       7.667   5.983  -3.168  1.00  0.00
TER
ATOM   3447  O   WAT  1129       8.777   4.664 -17.960  1.00  0.00
ATOM   3448  H1  WAT  1129       7.947   4.732 -17.490  1.00  0.00
ATOM   3449  H2  WAT  1129       8.955   5.555 -18.264  1.00  0.00
TER
ATOM   3450  O   WAT  1130       8.233   1.409 -15.457  1.00  0.00
ATOM   3451  H1  WAT  1130       8.995   1.979 -15.351  1.00  0.00
ATOM   3452  H2  WAT  1130       8.249   0.842 -14.686  1.00  0.00
TER
ATOM   3453  O   WAT  1131      -8.266  -0.067 -11.226  1.00  0.00
ATOM   3454  H1  WAT  1131      -8.922  -0.336 -11.870  1.00  0.00
ATOM   3455  H2  WAT  1131      -7.429  -0.177 -11.676  1.00  0.00
TER
ATOM   3456  O   WAT  1132       9.239   2.264 -10.613  1.00  0.00
ATOM   3457  H1  WAT  1132       9.610   1.481 -11.019  1.00  0.00
ATOM   3458  H2  WAT  1132       9.879   2.953 -10.791  1.00  0.00
TER
ATOM   3459  O   WAT  1133       6.222   3.648  -5.200  1.00  0.00
ATOM   3460  H1  WAT  1133       5.408   4.078  -4.937  1.00  0.00
ATOM   3461  H2  WAT  1133       6.630   4.260  -5.813  1.00  0.00
TER
ATOM   3462  O   WAT  1134       8.285   1.703 -18.300  1.00  0.00
ATOM   3463  H1  WAT  1134       8.560   2.610 -18.428  1.00  0.00
ATOM   3464  H2  WAT  1134       8.096   1.639 -17.364  1.00  0.00
TER
ATOM   3465  O   WAT  1135       4.683  -5.273 -17.004  1.00  0.00
ATOM   3466  H1  WAT  1135       5.101  -5.460 -17.845  1.00  0.00
ATOM   3467  H2  WAT  1135       4.376  -6.125 -16.694  1.00  0.00
TER
ATOM   3468  O   WAT  1136       8.182  -0.361 -13.307  1.00  0.00
ATOM   3469  H1  WAT  1136       7.806  -1.128 -13.739  1.00  0.00
ATOM   3470  H2  WAT  1136       7.452   0.022 -12.819  1.00  0.00
TER
ATOM   3471  O   WAT  1137      -7.229   0.318  -6.686  1.00  0.00
ATOM   3472  H1  WAT  1137      -6.862   0.231  -5.806  1.00  0.00
ATOM   3473  H2  WAT  1137      -7.798  -0.445  -6.785  1.00  0.00
TER
ATOM   3474  O   WAT  1138       7.572  -1.213  -3.673  1.00  0.00
ATOM   3475  H1  WAT  1138       7.340  -1.442  -4.573  1.00  0.00
ATOM   3476  H2  WAT  1138       7.832  -0.293  -3.718  1.00  0.00
TER
ATOM   3477  O   WAT  1139      -7.677  -2.771  -2.780  1.00  0.00
ATOM   3478  H1  WAT  1139      -8.572  -2.804  -2.441  1.00  0.00
ATOM   3479  H2  WAT  1139      -7.137  -2.572  -2.015  1.00  0.00
TER
ATOM   3480  O   WAT  1140       6.010  -5.988  -0.895  1.00  0.00
ATOM   3481  H1  WAT  1140       6.887  -5.979  -0.511  1.00  0.00
ATOM   3482  H2  WAT  1140       6.022  -6.725  -1.506  1.00  0.00
TER
ATOM   3483  O   WAT  1141      -9.053  -2.857 -15.284  1.00  0.00
ATOM   3484  H1  WAT  1141      -9.956  -2.594 -15.459  1.00  0.00
ATOM   3485  H2  WAT  1141      -8.569  -2.586 -16.064  1.00  0.00
TER
ATOM   3486  O   WAT  1142       7.457  -2.135 -10.006  1.00  0.00
ATOM   3487  H1  WAT  1142       7.980  -2.629 -10.637  1.00  0.00
ATOM   3488  H2  WAT  1142       8.043  -2.000  -9.261  1.00  0.00
TER
ATOM   3489  O   WAT  1143       7.636  -2.051  -6.484  1.00  0.00
ATOM   3490  H1  WAT  1143       6.686  -2.084  -6.370  1.00  0.00
ATOM   3491  H2  WAT  1143       7.817  -1.141  -6.719  1.00  0.00
TER
ATOM   3492  O   WAT  1144      -6.510  -3.801 -17.374  1.00  0.00
ATOM   3493  H1  WAT  1144      -5.801  -4.222 -17.860  1.00  0.00
ATOM   3494  H2  WAT  1144      -7.226  -3.733 -18.006  1.00  0.00
TER
ATOM   3495  O   WAT  1145       6.947  -2.877 -14.067  1.00  0.00
ATOM   3496  H1  WAT  1145       7.443  -3.110 -13.282  1.00  0.00
ATOM   3497  H2  WAT  1145       6.748  -3.716 -14.483  1.00  0.00
TER
ATOM   3498  O   WAT  1146      -7.173  -8.496  -8.432  1.00  0.00
ATOM   3499  H1  WAT  1146      -6.526  -9.046  -8.872  1.00  0.00
ATOM   3500  H2  WAT  1146      -6.753  -8.242  -7.610  1.00  0.00
TER
ATOM   3501  O   WAT  1147       8.375  -4.241 -11.533  1.00  0.00
ATOM   3502  H1  WAT  1147       8.265  -4.396 -10.595  1.00  0.00
ATOM   3503  H2  WAT  1147       9.136  -4.769 -11.776  1.00  0.00
TER
ATOM   3504  O   WAT  1148       6.722  -8.302  -5.075  1.00  0.00
ATOM   3505  H1  WAT  1148       7.359  -7.689  -4.709  1.00  0.00
ATOM   3506  H2  WAT  1148       6.869  -8.266  -6.020  1.00  0.00
TER
ATOM   3507  O   WAT  1149       9.264  -6.411 -18.292  1.00  0.00
ATOM   3508  H1  WAT  1149      10.189  -6.542 -18.501  1.00  0.00
ATOM   3509  H2  WAT  1149       9.242  -6.331 -17.339  1.00  0.00
TER
ATOM   3510  O   WAT  1150       9.338  -5.639 -15.667  1.00  0.00
ATOM   3511  H1  WAT  1150       8.543  -5.705 -15.137  1.00  0.00
ATOM   3512  H2  WAT  1150       9.543  -4.704 -15.678  1.00  0.00
TER
ATOM   3513  O   WAT  1151       6.280   8.400 -11.673  1.00  0.00
ATOM   3514  H1  WAT  1151       6.876   8.078 -12.349  1.00  0.00
ATOM   3515  H2  WAT  1151       6.538   7.927 -10.882  1.00  0.00
TER
ATOM   3516  O   WAT  1152      -7.420  -8.340  -5.689  1.00  0.00
ATOM   3517  H1  WAT  1152      -7.769  -7.884  -4.923  1.00  0.00
ATOM   3518  H2  WAT  1152      -7.751  -9.235  -5.607  1.00  0.00
TER
ATOM   3519  O   WAT  1153      -2.113   6.387  -5.923  1.00  0.00
ATOM   3520  H1  WAT  1153      -2.354   6.655  -6.810  1.00  0.00
ATOM   3521  H2  WAT  1153      -1.173   6.558  -5.868  1.00  0.00
TER
ATOM   3522  O   WAT  1154       2.730  -7.492  -2.528  1.00  0.00
ATOM   3523  H1  WAT  1154       3.344  -7.174  -3.190  1.00  0.00
ATOM   3524  H2  WAT  1154       3.275  -7.977  -1.908  1.00  0.00
TER
ATOM   3525  O   WAT  1155       9.147   8.407  -5.122  1.00  0.00
ATOM   3526  H1  WAT  1155       8.653   8.804  -5.839  1.00  0.00
ATOM   3527  H2  WAT  1155       8.539   7.782  -4.728  1.00  0.00
TER
ATOM   3528  O   WAT  1156      -6.748  -8.813  -2.414  1.00  0.00
ATOM   3529  H1  WAT  1156      -6.200  -8.994  -3.177  1.00  0.00
ATOM   3530  H2  WAT  1156      -6.682  -9.603  -1.878  1.00  0.00
TER
ATOM   3531  O   WAT  1157      -5.975   7.778  -4.404  1.00  0.00
ATOM   3532  H1  WAT  1157      -6.569   7.646  -3.665  1.00  0.00
ATOM   3533  H2  WAT  1157      -5.982   6.942  -4.870  1.00  0.00
TER
ATOM   3534  O   WAT  1158       3.471  -8.929  -6.201  1.00  0.00
ATOM   3535  H1  WAT  1158       2.597  -8.596  -6.404  1.00  0.00
ATOM   3536  H2  WAT  1158       3.362  -9.402  -5.376  1.00  0.00
TER
ATOM   3537  O   WAT  1159       4.378  -6.722  -4.817  1.00  0.00
ATOM   3538  H1  WAT  1159       4.049  -7.537  -5.197  1.00  0.00
ATOM   3539  H2  WAT  1159       5.326  -6.765  -4.940  1.00  0.00
TER
ATOM   3540  O   WAT  1160       6.831   9.049  -7.843  1.00  0.00
ATOM   3541  H1  WAT  1160       6.372   9.801  -8.217  1.00  0.00
ATOM   3542  H2  WAT  1160       6.203   8.330  -7.902  1.00  0.00
TER
ATOM   3543  O   WAT  1161      -2.739   7.358  -8.668  1.00  0.00
ATOM   3544  H1  WAT  1161      -2.223   6.747  -9.194  1.00  0.00
ATOM   3545  H2  WAT  1161      -2.089   7.861  -8.177  1.00  0.00
TER
ATOM   3546  O   WAT  1162       0.000   8.249  -7.841  1.00  0.00
ATOM   3547  H1  WAT  1162       0.288   7.994  -8.718  1.00  0.00
ATOM   3548  H2  WAT  1162       0.513   7.697  -7.251  1.00  0.00
TER
ATOM   3549  O   WAT  1163       1.218  -8.012  -7.262  1.00  0.00
ATOM   3550  H1  WAT  1163       0.435  -7.538  -6.982  1.00  0.00
ATOM   3551  H2  WAT  1163       0.924  -8.917  -7.370  1.00  0.00
TER
ATOM   3552  O   WAT  1164       5.770  -7.310  -9.217  1.00  0.00
ATOM   3553  H1  WAT  1164       6.211  -7.365 -10.065  1.00  0.00
ATOM   3554  H2  WAT  1164       5.501  -6.394  -9.146  1.00  0.00
TER
ATOM   3555  O   WAT  1165       7.634  -7.678 -11.206  1.00  0.00
ATOM   3556  H1  WAT  1165       7.573  -8.622 -11.353  1.00  0.00
ATOM   3557  H2  WAT  1165       8.413  -7.570 -10.661  1.00  0.00
TER
ATOM   3558  O   WAT  1166      -8.061   8.461 -12.244  1.00  0.00
ATOM   3559  H1  WAT  1166      -8.228   7.828 -11.545  1.00  0.00
ATOM   3560  H2  WAT  1166      -8.927   8.667 -12.594  1.00  0.00
TER
ATOM   3561  O   WAT  1167      -7.438  -7.707 -14.740  1.00  0.00
ATOM   3562  H1  WAT  1167      -6.680  -7.594 -15.314  1.00  0.00
ATOM   3563  H2  WAT  1167      -7.900  -6.870 -14.786  1.00  0.00
TER
ATOM   3564  O   WAT  1168      -0.896  -5.593 -11.750  1.00  0.00
ATOM   3565  H1  WAT  1168      -1.709  -5.968 -12.091  1.00  0.00
ATOM   3566  H2  WAT  1168      -0.392  -6.349 -11.448  1.00  0.00
TER
ATOM   3567  O   WAT  1169       3.606  -8.929 -10.512  1.00  0.00
ATOM   3568  H1  WAT  1169       4.209  -8.357 -10.037  1.00  0.00
ATOM   3569  H2  WAT  1169       2.865  -8.365 -10.734  1.00  0.00
TER
ATOM   3570  O   WAT  1170       6.750  -8.527 -15.238  1.00  0.00
ATOM   3571  H1  WAT  1170       6.945  -7.629 -14.971  1.00  0.00
ATOM   3572  H2  WAT  1170       5.963  -8.758 -14.745  1.00  0.00
TER
ATOM   3573  O   WAT  1171      -6.454   7.154 -14.799  1.00  0.00
ATOM   3574  H1  WAT  1171      -6.980   7.535 -15.502  1.00  0.00
ATOM   3575  H2  WAT  1171      -6.530   7.779 -14.078  1.00  0.00
TER
ATOM   3576  O   WAT  1172      -5.065  -7.181 -16.200  1.00  0.00
ATOM   3577  H1  WAT  1172      -4.536  -7.968 -16.329  1.00  0.00
ATOM   3578  H2  WAT  1172      -4.432  -6.502 -15.967  1.00  0.00
TER
ATOM   3579  O   WAT  1173      -2.872  -7.443 -13.146  1.00  0.00
ATOM   3580  H1  WAT  1173      -3.501  -8.145 -12.979  1.00  0.00
ATOM   3581  H2  WAT  1173      -3.411  -6.683 -13.362  1.00  0.00
TER
ATOM   3582  O   WAT  1174       0.068   9.170  -0.475  1.00  0.00
ATOM   3583  H1  WAT  1174       0.994   8.935  -0.431  1.00  0.00
ATOM   3584  H2  WAT  1174       0.053   9.998  -0.956  1.00  0.00
TER
ATOM   3585  O   WAT  1175       8.302   8.713 -13.477  1.00  0.00
ATOM   3586  H1  WAT  1175       8.477   8.027 -14.121  1.00  0.00
ATOM   3587  H2  WAT  1175       7.604   9.238 -13.870  1.00  0.00
TER
ATOM   3588  O   WAT  1176      -2.746  -8.165  -0.710  1.00  0.00
ATOM   3589  H1  WAT  1176      -3.028  -7.662  -1.474  1.00  0.00
ATOM   3590  H2  WAT  1176      -2.364  -8.963  -1.076  1.00  0.00
TER
ATOM   3591  O   WAT  1177      -3.855   9.103 -15.924  1.00  0.00
ATOM   3592  H1  WAT  1177      -3.123   8.818 -16.471  1.00  0.00
ATOM   3593  H2  WAT  1177      -3.596   8.864 -15.034  1.00  0.00
TER
ATOM   3594  O   WAT  1178      -4.694   5.219 -15.919  1.00  0.00
ATOM   3595  H1  WAT  1178      -5.323   5.688 -15.370  1.00  0.00
ATOM   3596  H2  WAT  1178      -4.579   4.374 -15.484  1.00  0.00
TER
ATOM   3597  O   WAT  1179       3.856  -8.750  -0.132  1.00  0.00
ATOM   3598  H1  WAT  1179       3.742  -8.430   0.763  1.00  0.00
ATOM   3599  H2  WAT  1179       4.673  -8.348  -0.429  1.00  0.00
TER
ATOM   3600  O   WAT  1180       6.635   8.397  -0.651  1.00  0.00
ATOM   3601  H1  WAT  1180       7.428   7.902  -0.858  1.00  0.00
ATOM   3602  H2  WAT  1180       6.929   9.076  -0.043  1.00  0.00
TER
ATOM   3603  O   WAT  1181       0.893 -17.727   9.661  1.00  0.00
ATOM   3604  H1  WAT  1181       0.117 -18.207   9.951  1.00  0.00
ATOM   3605  H2  WAT  1181       1.544 -18.406   9.486  1.00  0.00
TER
ATOM   3606  O   WAT  1182      -5.090 -17.415  10.538  1.00  0.00
ATOM   3607  H1  WAT  1182      -5.922 -17.670  10.938  1.00  0.00
ATOM   3608  H2  WAT  1182      -4.482 -17.344  11.274  1.00  0.00
TER
ATOM   3609  O   WAT  1183       4.914 -13.321   8.441  1.00  0.00
ATOM   3610  H1  WAT  1183       4.452 -14.092   8.769  1.00  0.00
ATOM   3611  H2  WAT  1183       5.727 -13.294   8.946  1.00  0.00
TER
ATOM   3612  O   WAT  1184      -5.110 -13.381  10.734  1.00  0.00
ATOM   3613  H1  WAT  1184      -4.807 -14.271  10.555  1.00  0.00
ATOM   3614  H2  WAT  1184      -4.366 -12.824  10.506  1.00  0.00
TER
ATOM   3615  O   WAT  1185       1.140 -11.035   8.061  1.00  0.00
ATOM   3616  H1  WAT  1185       0.521 -10.579   7.490  1.00  0.00
ATOM   3617  H2  WAT  1185       1.995 -10.880   7.660  1.00  0.00
TER
ATOM   3618  O   WAT  1186       0.334 -15.051   9.668  1.00  0.00
ATOM   3619  H1  WAT  1186       0.265 -15.992   9.507  1.00  0.00
ATOM   3620  H2  WAT  1186       1.096 -14.961  10.240  1.00  0.00
TER
ATOM   3621  O   WAT  1187       2.007 -16.151   5.454  1.00  0.00
ATOM   3622  H1  WAT  1187       1.388 -15.686   4.890  1.00  0.00
ATOM   3623  H2  WAT  1187       2.519 -15.458   5.871  1.00  0.00
TER
ATOM   3624  O   WAT  1188      -3.130 -16.624  12.133  1.00  0.00
ATOM   3625  H1  WAT  1188      -3.463 -15.997  12.775  1.00  0.00
ATOM   3626  H2  WAT  1188      -2.954 -16.097  11.353  1.00  0.00
TER
ATOM   3627  O   WAT  1189      -3.918 -14.655  13.947  1.00  0.00
ATOM   3628  H1  WAT  1189      -3.301 -13.980  13.666  1.00  0.00
ATOM   3629  H2  WAT  1189      -4.779 -14.247  13.856  1.00  0.00
TER
ATOM   3630  O   WAT  1190      -8.625 -15.465   2.828  1.00  0.00
ATOM   3631  H1  WAT  1190      -9.002 -14.977   2.097  1.00  0.00
ATOM   3632  H2  WAT  1190      -8.368 -14.793   3.459  1.00  0.00
TER
ATOM   3633  O   WAT  1191       6.999 -13.192  11.863  1.00  0.00
ATOM   3634  H1  WAT  1191       6.316 -12.522  11.855  1.00  0.00
ATOM   3635  H2  WAT  1191       7.539 -12.993  11.097  1.00  0.00
TER
ATOM   3636  O   WAT  1192       4.535 -11.347  10.577  1.00  0.00
ATOM   3637  H1  WAT  1192       4.548 -11.751   9.710  1.00  0.00
ATOM   3638  H2  WAT  1192       3.983 -10.572  10.474  1.00  0.00
TER
ATOM   3639  O   WAT  1193       5.830 -14.625   5.666  1.00  0.00
ATOM   3640  H1  WAT  1193       5.720 -15.568   5.791  1.00  0.00
ATOM   3641  H2  WAT  1193       5.827 -14.264   6.553  1.00  0.00
TER
ATOM   3642  O   WAT  1194       3.934 -16.444  11.906  1.00  0.00
ATOM   3643  H1  WAT  1194       4.351 -16.658  11.071  1.00  0.00
ATOM   3644  H2  WAT  1194       4.658 -16.187  12.477  1.00  0.00
TER
ATOM   3645  O   WAT  1195       1.372 -18.999   5.023  1.00  0.00
ATOM   3646  H1  WAT  1195       0.445 -19.065   5.252  1.00  0.00
ATOM   3647  H2  WAT  1195       1.524 -18.061   4.908  1.00  0.00
TER
ATOM   3648  O   WAT  1196       7.880 -18.045  11.997  1.00  0.00
ATOM   3649  H1  WAT  1196       7.052 -17.976  11.522  1.00  0.00
ATOM   3650  H2  WAT  1196       8.475 -17.460  11.529  1.00  0.00
TER
ATOM   3651  O   WAT  1197       5.402 -17.437   5.526  1.00  0.00
ATOM   3652  H1  WAT  1197       4.783 -17.775   4.879  1.00  0.00
ATOM   3653  H2  WAT  1197       5.384 -18.081   6.234  1.00  0.00
TER
ATOM   3654  O   WAT  1198      -3.022 -18.472   7.805  1.00  0.00
ATOM   3655  H1  WAT  1198      -3.427 -19.185   7.309  1.00  0.00
ATOM   3656  H2  WAT  1198      -2.936 -18.817   8.694  1.00  0.00
TER
ATOM   3657  O   WAT  1199      -2.554 -14.786   9.969  1.00  0.00
ATOM   3658  H1  WAT  1199      -2.851 -15.391   9.289  1.00  0.00
ATOM   3659  H2  WAT  1199      -1.604 -14.748   9.858  1.00  0.00
TER
ATOM   3660  O   WAT  1200       5.534 -11.213  13.631  1.00  0.00
ATOM   3661  H1  WAT  1200       5.057 -10.405  13.438  1.00  0.00
ATOM   3662  H2  WAT  1200       4.850 -11.865  13.784  1.00  0.00
TER
ATOM   3663  O   WAT  1201      -3.462 -15.048  16.619  1.00  0.00
ATOM   3664  H1  WAT  1201      -4.360 -14.824  16.867  1.00  0.00
ATOM   3665  H2  WAT  1201      -3.437 -14.924  15.671  1.00  0.00
TER
ATOM   3666  O   WAT  1202       3.578 -18.198   2.534  1.00  0.00
ATOM   3667  H1  WAT  1202       4.017 -19.036   2.387  1.00  0.00
ATOM   3668  H2  WAT  1202       4.291 -17.565   2.620  1.00  0.00
TER
ATOM   3669  O   WAT  1203      -4.635 -18.176  15.195  1.00  0.00
ATOM   3670  H1  WAT  1203      -4.775 -17.304  15.564  1.00  0.00
ATOM   3671  H2  WAT  1203      -5.517 -18.519  15.050  1.00  0.00
TER
ATOM   3672  O   WAT  1204       1.688 -13.259   6.502  1.00  0.00
ATOM   3673  H1  WAT  1204       2.127 -12.516   6.087  1.00  0.00
ATOM   3674  H2  WAT  1204       1.626 -13.016   7.426  1.00  0.00
TER
ATOM   3675  O   WAT  1205      -2.837 -12.234  17.404  1.00  0.00
ATOM   3676  H1  WAT  1205      -2.866 -11.830  16.537  1.00  0.00
ATOM   3677  H2  WAT  1205      -3.001 -13.163  17.241  1.00  0.00
TER
ATOM   3678  O   WAT  1206      -8.683 -16.406  11.112  1.00  0.00
ATOM   3679  H1  WAT  1206      -8.605 -16.272  10.168  1.00  0.00
ATOM   3680  H2  WAT  1206      -8.069 -17.115  11.305  1.00  0.00
TER
ATOM   3681  O   WAT  1207      -7.439 -14.706   7.523  1.00  0.00
ATOM   3682  H1  WAT  1207      -7.846 -14.565   6.668  1.00  0.00
ATOM   3683  H2  WAT  1207      -6.547 -14.990   7.320  1.00  0.00
TER
ATOM   3684  O   WAT  1208       8.518 -14.260  15.860  1.00  0.00
ATOM   3685  H1  WAT  1208       8.644 -14.499  14.942  1.00  0.00
ATOM   3686  H2  WAT  1208       8.560 -15.092  16.332  1.00  0.00
TER
ATOM   3687  O   WAT  1209       2.379 -10.557  14.430  1.00  0.00
ATOM   3688  H1  WAT  1209       2.894 -10.646  15.232  1.00  0.00
ATOM   3689  H2  WAT  1209       1.536 -10.211  14.722  1.00  0.00
TER
ATOM   3690  O   WAT  1210       4.355 -10.272   3.858  1.00  0.00
ATOM   3691  H1  WAT  1210       4.195 -10.561   4.756  1.00  0.00
ATOM   3692  H2  WAT  1210       4.189 -11.048   3.322  1.00  0.00
TER
ATOM   3693  O   WAT  1211      -3.167 -10.492   5.635  1.00  0.00
ATOM   3694  H1  WAT  1211      -3.342 -11.408   5.422  1.00  0.00
ATOM   3695  H2  WAT  1211      -4.021 -10.133   5.875  1.00  0.00
TER
ATOM   3696  O   WAT  1212       4.057 -12.763   2.418  1.00  0.00
ATOM   3697  H1  WAT  1212       3.364 -12.765   1.758  1.00  0.00
ATOM   3698  H2  WAT  1212       4.800 -13.187   1.987  1.00  0.00
TER
ATOM   3699  O   WAT  1213       3.622 -11.137   6.493  1.00  0.00
ATOM   3700  H1  WAT  1213       4.078 -11.918   6.806  1.00  0.00
ATOM   3701  H2  WAT  1213       3.962 -10.426   7.037  1.00  0.00
TER
ATOM   3702  O   WAT  1214      -8.627 -15.365  13.652  1.00  0.00
ATOM   3703  H1  WAT  1214      -8.464 -15.835  12.834  1.00  0.00
ATOM   3704  H2  WAT  1214      -8.162 -15.873  14.317  1.00  0.00
TER
ATOM   3705  O   WAT  1215      -7.054 -15.990  15.811  1.00  0.00
ATOM   3706  H1  WAT  1215      -7.438 -16.631  16.410  1.00  0.00
ATOM   3707  H2  WAT  1215      -6.742 -15.286  16.381  1.00  0.00
TER
ATOM   3708  O   WAT  1216      -0.904 -19.142  11.292  1.00  0.00
ATOM   3709  H1  WAT  1216      -0.537 -19.616  12.038  1.00  0.00
ATOM   3710  H2  WAT  1216      -1.093 -18.268  11.633  1.00  0.00
TER
ATOM   3711  O   WAT  1217      -4.586 -15.895   4.207  1.00  0.00
ATOM   3712  H1  WAT  1217      -5.360 -16.436   4.047  1.00  0.00
ATOM   3713  H2  WAT  1217      -3.856 -16.415   3.869  1.00  0.00
TER
ATOM   3714  O   WAT  1218       6.173 -16.899  10.000  1.00  0.00
ATOM   3715  H1  WAT  1218       6.893 -16.403   9.609  1.00  0.00
ATOM   3716  H2  WAT  1218       5.971 -17.577   9.355  1.00  0.00
TER
ATOM   3717  O   WAT  1219       1.555 -16.828  15.887  1.00  0.00
ATOM   3718  H1  WAT  1219       1.489 -17.748  15.633  1.00  0.00
ATOM   3719  H2  WAT  1219       0.925 -16.730  16.601  1.00  0.00
TER
ATOM   3720  O   WAT  1220      -4.542 -16.227   7.845  1.00  0.00
ATOM   3721  H1  WAT  1220      -4.024 -17.030   7.791  1.00  0.00
ATOM   3722  H2  WAT  1220      -4.994 -16.289   8.687  1.00  0.00
TER
ATOM   3723  O   WAT  1221       0.345 -14.961   3.118  1.00  0.00
ATOM   3724  H1  WAT  1221       0.687 -14.216   2.622  1.00  0.00
ATOM   3725  H2  WAT  1221      -0.484 -14.648   3.480  1.00  0.00
TER
ATOM   3726  O   WAT  1222      -3.856 -18.803  17.642  1.00  0.00
ATOM   3727  H1  WAT  1222      -4.156 -18.657  16.744  1.00  0.00
ATOM   3728  H2  WAT  1222      -3.085 -19.362  17.549  1.00  0.00
TER
ATOM   3729  O   WAT  1223       1.487 -14.006  15.637  1.00  0.00
ATOM   3730  H1  WAT  1223       1.501 -14.938  15.419  1.00  0.00
ATOM   3731  H2  WAT  1223       0.779 -13.920  16.276  1.00  0.00
TER
ATOM   3732  O   WAT  1224       6.620 -19.822   1.907  1.00  0.00
ATOM   3733  H1  WAT  1224       6.537 -19.390   1.057  1.00  0.00
ATOM   3734  H2  WAT  1224       7.340 -19.362   2.340  1.00  0.00
TER
ATOM   3735  O   WAT  1225       7.698 -17.365  14.984  1.00  0.00
ATOM   3736  H1  WAT  1225       6.973 -16.772  14.787  1.00  0.00
ATOM   3737  H2  WAT  1225       8.225 -17.373  14.185  1.00  0.00
TER
ATOM   3738  O   WAT  1226       7.649 -12.968   4.635  1.00  0.00
ATOM   3739  H1  WAT  1226       7.007 -13.622   4.910  1.00  0.00
ATOM   3740  H2  WAT  1226       7.262 -12.562   3.859  1.00  0.00
TER
ATOM   3741  O   WAT  1227       3.228 -15.639   8.482  1.00  0.00
ATOM   3742  H1  WAT  1227       3.580 -16.236   7.823  1.00  0.00
ATOM   3743  H2  WAT  1227       2.344 -15.965   8.653  1.00  0.00
TER
ATOM   3744  O   WAT  1228      -0.686 -14.879   5.889  1.00  0.00
ATOM   3745  H1  WAT  1228       0.001 -14.332   6.270  1.00  0.00
ATOM   3746  H2  WAT  1228      -1.473 -14.335   5.924  1.00  0.00
TER
ATOM   3747  O   WAT  1229      -8.547 -19.262   1.381  1.00  0.00
ATOM   3748  H1  WAT  1229      -7.677 -18.980   1.665  1.00  0.00
ATOM   3749  H2  WAT  1229      -9.038 -18.448   1.266  1.00  0.00
TER
ATOM   3750  O   WAT  1230      -1.383 -17.875   5.502  1.00  0.00
ATOM   3751  H1  WAT  1230      -0.927 -17.064   5.728  1.00  0.00
ATOM   3752  H2  WAT  1230      -1.734 -18.192   6.334  1.00  0.00
TER
ATOM   3753  O   WAT  1231       0.920 -12.364  12.731  1.00  0.00
ATOM   3754  H1  WAT  1231       1.564 -12.158  13.409  1.00  0.00
ATOM   3755  H2  WAT  1231       1.283 -13.125  12.278  1.00  0.00
TER
ATOM   3756  O   WAT  1232       2.193 -14.361  11.449  1.00  0.00
ATOM   3757  H1  WAT  1232       2.835 -15.061  11.562  1.00  0.00
ATOM   3758  H2  WAT  1232       2.718 -13.581  11.269  1.00  0.00
TER
ATOM   3759  O   WAT  1233       6.039 -14.076   1.173  1.00  0.00
ATOM   3760  H1  WAT  1233       5.813 -14.793   1.765  1.00  0.00
ATOM   3761  H2  WAT  1233       5.648 -14.325   0.335  1.00  0.00
TER
ATOM   3762  O   WAT  1234       3.967 -13.561  14.653  1.00  0.00
ATOM   3763  H1  WAT  1234       4.303 -12.975  15.330  1.00  0.00
ATOM   3764  H2  WAT  1234       3.047 -13.692  14.882  1.00  0.00
TER
ATOM   3765  O   WAT  1235      -8.180 -10.049   1.947  1.00  0.00
ATOM   3766  H1  WAT  1235      -7.820  -9.450   1.293  1.00  0.00
ATOM   3767  H2  WAT  1235      -8.320  -9.503   2.721  1.00  0.00
TER
ATOM   3768  O   WAT  1236       5.620 -16.159   2.834  1.00  0.00
ATOM   3769  H1  WAT  1236       5.333 -15.697   3.622  1.00  0.00
ATOM   3770  H2  WAT  1236       6.416 -16.619   3.103  1.00  0.00
TER
ATOM   3771  O   WAT  1237      -8.195 -11.784  16.422  1.00  0.00
ATOM   3772  H1  WAT  1237      -8.086 -12.724  16.281  1.00  0.00
ATOM   3773  H2  WAT  1237      -8.847 -11.518  15.773  1.00  0.00
TER
ATOM   3774  O   WAT  1238      -0.204 -13.512  17.821  1.00  0.00
ATOM   3775  H1  WAT  1238      -0.524 -14.231  18.366  1.00  0.00
ATOM   3776  H2  WAT  1238      -0.878 -12.837  17.895  1.00  0.00
TER
ATOM   3777  O   WAT  1239      -2.163 -12.666   2.765  1.00  0.00
ATOM   3778  H1  WAT  1239      -2.172 -11.933   2.149  1.00  0.00
ATOM   3779  H2  WAT  1239      -3.083 -12.913   2.857  1.00  0.00
TER
ATOM   3780  O   WAT  1240      -6.562 -17.445   3.509  1.00  0.00
ATOM   3781  H1  WAT  1240      -7.169 -16.705   3.519  1.00  0.00
ATOM   3782  H2  WAT  1240      -6.087 -17.355   2.683  1.00  0.00
TER
ATOM   3783  O   WAT  1241       0.823 -12.603   1.427  1.00  0.00
ATOM   3784  H1  WAT  1241       0.924 -12.807   0.497  1.00  0.00
ATOM   3785  H2  WAT  1241      -0.077 -12.857   1.632  1.00  0.00
TER
ATOM   3786  O   WAT  1242      -0.535 -10.085   6.122  1.00  0.00
ATOM   3787  H1  WAT  1242      -0.281 -10.123   5.200  1.00  0.00
ATOM   3788  H2  WAT  1242      -1.484 -10.211   6.115  1.00  0.00
TER
ATOM   3789  O   WAT  1243      -4.552 -17.484   1.258  1.00  0.00
ATOM   3790  H1  WAT  1243      -3.785 -17.595   1.821  1.00  0.00
ATOM   3791  H2  WAT  1243      -4.474 -18.180   0.606  1.00  0.00
TER
ATOM   3792  O   WAT  1244       7.473 -11.995   9.373  1.00  0.00
ATOM   3793  H1  WAT  1244       7.598 -11.171   9.846  1.00  0.00
ATOM   3794  H2  WAT  1244       8.339 -12.206   9.026  1.00  0.00
TER
ATOM   3795  O   WAT  1245      -5.055  -9.901   9.045  1.00  0.00
ATOM   3796  H1  WAT  1245      -4.319 -10.450   9.316  1.00  0.00
ATOM   3797  H2  WAT  1245      -4.671  -9.036   8.906  1.00  0.00
TER
ATOM   3798  O   WAT  1246      -8.171 -13.834   4.919  1.00  0.00
ATOM   3799  H1  WAT  1246      -9.097 -13.592   4.910  1.00  0.00
ATOM   3800  H2  WAT  1246      -7.705 -13.007   4.798  1.00  0.00
TER
ATOM   3801  O   WAT  1247      -1.945 -10.728   0.868  1.00  0.00
ATOM   3802  H1  WAT  1247      -1.152 -10.440   0.416  1.00  0.00
ATOM   3803  H2  WAT  1247      -2.465 -11.159   0.189  1.00  0.00
TER
ATOM   3804  O   WAT  1248       4.217 -10.881  16.792  1.00  0.00
ATOM   3805  H1  WAT  1248       5.169 -10.965  16.742  1.00  0.00
ATOM   3806  H2  WAT  1248       4.070 -10.217  17.465  1.00  0.00
TER
ATOM   3807  O   WAT  1249       7.108 -11.501   2.291  1.00  0.00
ATOM   3808  H1  WAT  1249       6.822 -11.915   1.477  1.00  0.00
ATOM   3809  H2  WAT  1249       6.910 -10.573   2.171  1.00  0.00
TER
ATOM   3810  O   WAT  1250      -8.330 -18.230  17.177  1.00  0.00
ATOM   3811  H1  WAT  1250      -7.826 -18.809  17.749  1.00  0.00
ATOM   3812  H2  WAT  1250      -9.069 -17.946  17.715  1.00  0.00
TER
ATOM   3813  O   WAT  1251      -1.427 -15.508   0.732  1.00  0.00
ATOM   3814  H1  WAT  1251      -1.532 -16.123   1.458  1.00  0.00
ATOM   3815  H2  WAT  1251      -1.595 -16.032  -0.052  1.00  0.00
TER
ATOM   3816  O   WAT  1252      -1.276 -16.822  16.711  1.00  0.00
ATOM   3817  H1  WAT  1252      -2.041 -16.254  16.626  1.00  0.00
ATOM   3818  H2  WAT  1252      -1.094 -17.115  15.817  1.00  0.00
TER
ATOM   3819  O   WAT  1253       1.813 -16.446   1.336  1.00  0.00
ATOM   3820  H1  WAT  1253       1.264 -15.999   1.980  1.00  0.00
ATOM   3821  H2  WAT  1253       2.435 -16.951   1.860  1.00  0.00
TER
ATOM   3822  O   WAT  1254       5.866 -15.092  17.268  1.00  0.00
ATOM   3823  H1  WAT  1254       6.607 -14.754  16.765  1.00  0.00
ATOM   3824  H2  WAT  1254       5.104 -14.923  16.715  1.00  0.00
TER
ATOM   3825  O   WAT  1255      -2.520 -17.487   3.232  1.00  0.00
ATOM   3826  H1  WAT  1255      -2.098 -17.653   4.076  1.00  0.00
ATOM   3827  H2  WAT  1255      -2.395 -18.297   2.738  1.00  0.00
TER
ATOM   3828  O   WAT  1256      -0.007 -18.463   0.480  1.00  0.00
ATOM   3829  H1  WAT  1256       0.514 -19.178   0.114  1.00  0.00
ATOM   3830  H2  WAT  1256       0.640 -17.825   0.780  1.00  0.00
TER
ATOM   3831  O   WAT  1257       4.541 -17.040  15.804  1.00  0.00
ATOM   3832  H1  WAT  1257       4.955 -16.886  16.653  1.00  0.00
ATOM   3833  H2  WAT  1257       3.606 -16.915  15.966  1.00  0.00
TER
ATOM   3834  O   WAT  1258      -0.698 -17.088  13.773  1.00  0.00
ATOM   3835  H1  WAT  1258      -0.279 -16.245  13.601  1.00  0.00
ATOM   3836  H2  WAT  1258      -1.617 -16.951  13.544  1.00  0.00
TER
ATOM   3837  O   WAT  1259       3.978 -18.803  13.733  1.00  0.00
ATOM   3838  H1  WAT  1259       3.451 -18.279  13.130  1.00  0.00
ATOM   3839  H2  WAT  1259       4.321 -18.170  14.364  1.00  0.00
TER
ATOM   3840  O   WAT  1260      -2.847 -10.783  14.889  1.00  0.00
ATOM   3841  H1  WAT  1260      -3.385 -10.058  14.570  1.00  0.00
ATOM   3842  H2  WAT  1260      -2.593 -11.260  14.099  1.00  0.00
TER
ATOM   3843  O   WAT  1261       0.009  -9.548  15.148  1.00  0.00
ATOM   3844  H1  WAT  1261      -0.065  -8.644  15.455  1.00  0.00
ATOM   3845  H2  WAT  1261      -0.893  -9.867  15.120  1.00  0.00
TER
ATOM   3846  O   WAT  1262       0.558 -10.382   2.770  1.00  0.00
ATOM   3847  H1  WAT  1262       1.453 -10.044   2.792  1.00  0.00
ATOM   3848  H2  WAT  1262       0.590 -11.104   2.143  1.00  0.00
TER
ATOM   3849  O   WAT  1263      -5.802 -15.009   0.999  1.00  0.00
ATOM   3850  H1  WAT  1263      -5.365 -14.466   1.655  1.00  0.00
ATOM   3851  H2  WAT  1263      -5.318 -15.835   1.009  1.00  0.00
TER
ATOM   3852  O   WAT  1264      -8.588 -12.220   8.451  1.00  0.00
ATOM   3853  H1  WAT  1264      -8.258 -13.088   8.219  1.00  0.00
ATOM   3854  H2  WAT  1264      -8.159 -12.015   9.282  1.00  0.00
TER
ATOM   3855  O   WAT  1265      -3.992 -13.890   6.111  1.00  0.00
ATOM   3856  H1  WAT  1265      -4.292 -14.013   7.012  1.00  0.00
ATOM   3857  H2  WAT  1265      -4.098 -14.749   5.703  1.00  0.00
TER
ATOM   3858  O   WAT  1266      -8.099 -11.353  11.189  1.00  0.00
ATOM   3859  H1  WAT  1266      -8.536 -11.173  12.022  1.00  0.00
ATOM   3860  H2  WAT  1266      -7.531 -10.596  11.047  1.00  0.00
TER
ATOM   3861  O   WAT  1267       7.537 -11.852  15.477  1.00  0.00
ATOM   3862  H1  WAT  1267       6.938 -11.792  14.733  1.00  0.00
ATOM   3863  H2  WAT  1267       7.667 -12.791  15.607  1.00  0.00
TER
ATOM   3864  O   WAT  1268       8.777 -14.110   0.814  1.00  0.00
ATOM   3865  H1  WAT  1268       7.947 -14.042   1.285  1.00  0.00
ATOM   3866  H2  WAT  1268       8.955 -13.220   0.511  1.00  0.00
TER
ATOM   3867  O   WAT  1269       8.233 -17.365   3.317  1.00  0.00
ATOM   3868  H1  WAT  1269       8.995 -16.796   3.423  1.00  0.00
ATOM   3869  H2  WAT  1269       8.249 -17.932   4.088  1.00  0.00
TER
ATOM   3870  O   WAT  1270      -8.266 -18.841   7.548  1.00  0.00
ATOM   3871  H1  WAT  1270      -8.922 -19.110   6.904  1.00  0.00
ATOM   3872  H2  WAT  1270      -7.429 -18.951   7.098  1.00  0.00
TER
ATOM   3873  O   WAT  1271       9.239 -16.510   8.162  1.00  0.00
ATOM   3874  H1  WAT  1271       9.610 -17.293   7.755  1.00  0.00
ATOM   3875  H2  WAT  1271       9.879 -15.821   7.983  1.00  0.00
TER
ATOM   3876  O   WAT  1272       6.222 -15.127  13.575  1.00  0.00
ATOM   3877  H1  WAT  1272       5.408 -14.697  13.837  1.00  0.00
ATOM   3878  H2  WAT  1272       6.630 -14.515  12.962  1.00  0.00
TER
ATOM   3879  O   WAT  1273       8.285 -17.072   0.475  1.00  0.00
ATOM   3880  H1  WAT  1273       8.560 -16.164   0.347  1.00  0.00
ATOM   3881  H2  WAT  1273       8.096 -17.136   1.411  1.00  0.00
TER
ATOM   3882  O   WAT  1274      -7.229 -18.456  12.088  1.00  0.00
ATOM   3883  H1  WAT  1274      -6.862 -18.543  12.968  1.00  0.00
ATOM   3884  H2  WAT  1274      -7.798 -19.219  11.989  1.00  0.00
TER
ATOM   3885  O   WAT  1275       6.280 -10.375   7.101  1.00  0.00
ATOM   3886  H1  WAT  1275       6.876 -10.696   6.425  1.00  0.00
ATOM   3887  H2  WAT  1275       6.538 -10.847   7.893  1.00  0.00
TER
ATOM   3888  O   WAT  1276      -5.814 -13.943  17.250  1.00  0.00
ATOM   3889  H1  WAT  1276      -5.857 -14.314  18.132  1.00  0.00
ATOM   3890  H2  WAT  1276      -5.683 -13.005  17.391  1.00  0.00
TER
ATOM   3891  O   WAT  1277      -2.113 -12.387  12.851  1.00  0.00
ATOM   3892  H1  WAT  1277      -2.354 -12.119  11.965  1.00  0.00
ATOM   3893  H2  WAT  1277      -1.173 -12.216  12.907  1.00  0.00
TER
ATOM   3894  O   WAT  1278       9.147 -10.367  13.653  1.00  0.00
ATOM   3895  H1  WAT  1278       8.653  -9.971  12.935  1.00  0.00
ATOM   3896  H2  WAT  1278       8.539 -10.993  14.046  1.00  0.00
TER
ATOM   3897  O   WAT  1279      -5.975 -10.997  14.370  1.00  0.00
ATOM   3898  H1  WAT  1279      -6.569 -11.128  15.109  1.00  0.00
ATOM   3899  H2  WAT  1279      -5.982 -11.833  13.904  1.00  0.00
TER
ATOM   3900  O   WAT  1280       6.831  -9.725  10.931  1.00  0.00
ATOM   3901  H1  WAT  1280       6.372  -8.974  10.557  1.00  0.00
ATOM   3902  H2  WAT  1280       6.203 -10.444  10.873  1.00  0.00
TER
ATOM   3903  O   WAT  1281      -6.344 -13.631  13.321  1.00  0.00
ATOM   3904  H1  WAT  1281      -7.070 -14.250  13.254  1.00  0.00
ATOM   3905  H2  WAT  1281      -6.283 -13.237  12.451  1.00  0.00
TER
ATOM   3906  O   WAT  1282      -2.739 -11.416  10.106  1.00  0.00
ATOM   3907  H1  WAT  1282      -2.223 -12.028   9.581  1.00  0.00
ATOM   3908  H2  WAT  1282      -2.089 -10.913  10.597  1.00  0.00
TER
ATOM   3909  O   WAT  1283       0.000 -10.525  10.933  1.00  0.00
ATOM   3910  H1  WAT  1283       0.288 -10.780  10.056  1.00  0.00
ATOM   3911  H2  WAT  1283       0.513 -11.078  11.523  1.00  0.00
TER
ATOM   3912  O   WAT  1284      -8.061 -10.313   6.531  1.00  0.00
ATOM   3913  H1  WAT  1284      -8.228 -10.946   7.229  1.00  0.00
ATOM   3914  H2  WAT  1284      -8.927 -10.107   6.180  1.00  0.00
TER
ATOM   3915  O   WAT  1285      -6.454 -11.620   3.976  1.00  0.00
ATOM   3916  H1  WAT  1285      -6.980 -11.239   3.272  1.00  0.00
ATOM   3917  H2  WAT  1285      -6.530 -10.995   4.697  1.00  0.00
TER
ATOM   3918  O   WAT  1286       0.068  -9.604  18.300  1.00  0.00
ATOM   3919  H1  WAT  1286       0.994  -9.839  18.343  1.00  0.00
ATOM   3920  H2  WAT  1286       0.053  -8.777  17.818  1.00  0.00
TER
ATOM   3921  O   WAT  1287       8.302 -10.061   5.297  1.00  0.00
ATOM   3922  H1  WAT  1287       8.477 -10.748   4.653  1.00  0.00
ATOM   3923  H2  WAT  1287       7.604  -9.537   4.905  1.00  0.00
TER
ATOM   3924  O   WAT  1288      -3.855  -9.672   2.851  1.00  0.00
ATOM   3925  H1  WAT  1288      -3.123  -9.956   2.303  1.00  0.00
ATOM   3926  H2  WAT  1288      -3.596  -9.910   3.741  1.00  0.00
TER
ATOM   3927  O   WAT  1289      -4.694 -13.555   2.855  1.00  0.00
ATOM   3928  H1  WAT  1289      -5.323 -13.087   3.404  1.00  0.00
ATOM   3929  H2  WAT  1289      -4.579 -14.400   3.290  1.00  0.00
TER
ATOM   3930  O   WAT  1290       0.893 -17.727  -9.114  1.00  0.00
ATOM   3931  H1  WAT  1290       0.117 -18.207  -8.824  1.00  0.00
ATOM   3932  H2  WAT  1290       1.544 -18.406  -9.288  1.00  0.00
TER
ATOM   3933  O   WAT  1291      -5.090 -17.415  -8.236  1.00  0.00
ATOM   3934  H1  WAT  1291      -5.922 -17.670  -7.836  1.00  0.00
ATOM   3935  H2  WAT  1291      -4.482 -17.344  -7.500  1.00  0.00
TER
ATOM   3936  O   WAT  1292       4.914 -13.321 -10.334  1.00  0.00
ATOM   3937  H1  WAT  1292       4.452 -14.092 -10.005  1.00  0.00
ATOM   3938  H2  WAT  1292       5.727 -13.294  -9.828  1.00  0.00
TER
ATOM   3939  O   WAT  1293      -5.110 -13.381  -8.040  1.00  0.00
ATOM   3940  H1  WAT  1293      -4.807 -14.271  -8.219  1.00  0.00
ATOM   3941  H2  WAT  1293      -4.366 -12.824  -8.268  1.00  0.00
TER
ATOM   3942  O   WAT  1294       1.140 -11.035 -10.713  1.00  0.00
ATOM   3943  H1  WAT  1294       0.521 -10.579 -11.284  1.00  0.00
ATOM   3944  H2  WAT  1294       1.995 -10.880 -11.114  1.00  0.00
TER
ATOM   3945  O   WAT  1295       0.334 -15.051  -9.107  1.00  0.00
ATOM   3946  H1  WAT  1295       0.265 -15.992  -9.268  1.00  0.00
ATOM   3947  H2  WAT  1295       1.096 -14.961  -8.534  1.00  0.00
TER
ATOM   3948  O   WAT  1296       2.007 -16.151 -13.320  1.00  0.00
ATOM   3949  H1  WAT  1296       1.388 -15.686 -13.884  1.00  0.00
ATOM   3950  H2  WAT  1296       2.519 -15.458 -12.903  1.00  0.00
TER
ATOM   3951  O   WAT  1297      -3.130 -16.624  -6.642  1.00  0.00
ATOM   3952  H1  WAT  1297      -3.463 -15.997  -6.000  1.00  0.00
ATOM   3953  H2  WAT  1297      -2.954 -16.097  -7.422  1.00  0.00
TER
ATOM   3954  O   WAT  1298      -3.918 -14.655  -4.827  1.00  0.00
ATOM   3955  H1  WAT  1298      -3.301 -13.980  -5.108  1.00  0.00
ATOM   3956  H2  WAT  1298      -4.779 -14.247  -4.918  1.00  0.00
TER
ATOM   3957  O   WAT  1299      -8.625 -15.465 -15.946  1.00  0.00
ATOM   3958  H1  WAT  1299      -9.002 -14.977 -16.678  1.00  0.00
ATOM   3959  H2  WAT  1299      -8.368 -14.793 -15.316  1.00  0.00
TER
ATOM   3960  O   WAT  1300       6.999 -13.192  -6.911  1.00  0.00
ATOM   3961  H1  WAT  1300       6.316 -12.522  -6.920  1.00  0.00
ATOM   3962  H2  WAT  1300       7.539 -12.993  -7.677  1.00  0.00
TER
ATOM   3963  O   WAT  1301       4.535 -11.347  -8.197  1.00  0.00
ATOM   3964  H1  WAT  1301       4.548 -11.751  -9.065  1.00  0.00
ATOM   3965  H2  WAT  1301       3.983 -10.572  -8.301  1.00  0.00
TER
ATOM   3966  O   WAT  1302       5.830 -14.625 -13.108  1.00  0.00
ATOM   3967  H1  WAT  1302       5.720 -15.568 -12.983  1.00  0.00
ATOM   3968  H2  WAT  1302       5.827 -14.264 -12.222  1.00  0.00
TER
ATOM   3969  O   WAT  1303       3.934 -16.444  -6.869  1.00  0.00
ATOM   3970  H1  WAT  1303       4.351 -16.658  -7.703  1.00  0.00
ATOM   3971  H2  WAT  1303       4.658 -16.187  -6.298  1.00  0.00
TER
ATOM   3972  O   WAT  1304       1.372 -18.999 -13.752  1.00  0.00
ATOM   3973  H1  WAT  1304       0.445 -19.065 -13.523  1.00  0.00
ATOM   3974  H2  WAT  1304       1.524 -18.061 -13.866  1.00  0.00
TER
ATOM   3975  O   WAT  1305       7.880 -18.045  -6.777  1.00  0.00
ATOM   3976  H1  WAT  1305       7.052 -17.976  -7.252  1.00  0.00
ATOM   3977  H2  WAT  1305       8.475 -17.460  -7.245  1.00  0.00
TER
ATOM   3978  O   WAT  1306       5.402 -17.437 -13.248  1.00  0.00
ATOM   3979  H1  WAT  1306       4.783 -17.775 -13.895  1.00  0.00
ATOM   3980  H2  WAT  1306       5.384 -18.081 -12.540  1.00  0.00
TER
ATOM   3981  O   WAT  1307      -3.022 -18.472 -10.970  1.00  0.00
ATOM   3982  H1  WAT  1307      -3.427 -19.185 -11.465  1.00  0.00
ATOM   3983  H2  WAT  1307      -2.936 -18.817 -10.081  1.00  0.00
TER
ATOM   3984  O   WAT  1308      -2.554 -14.786  -8.806  1.00  0.00
ATOM   3985  H1  WAT  1308      -2.851 -15.391  -9.485  1.00  0.00
ATOM   3986  H2  WAT  1308      -1.604 -14.748  -8.917  1.00  0.00
TER
ATOM   3987  O   WAT  1309       5.534 -11.213  -5.143  1.00  0.00
ATOM   3988  H1  WAT  1309       5.057 -10.405  -5.336  1.00  0.00
ATOM   3989  H2  WAT  1309       4.850 -11.865  -4.991  1.00  0.00
TER
ATOM   3990  O   WAT  1310      -3.462 -15.048  -2.155  1.00  0.00
ATOM   3991  H1  WAT  1310      -4.360 -14.824  -1.908  1.00  0.00
ATOM   3992  H2  WAT  1310      -3.437 -14.924  -3.104  1.00  0.00
TER
ATOM   3993  O   WAT  1311       3.578 -18.198 -16.241  1.00  0.00
ATOM   3994  H1  WAT  1311       4.017 -19.036 -16.387  1.00  0.00
ATOM   3995  H2  WAT  1311       4.291 -17.565 -16.154  1.00  0.00
TER
ATOM   3996  O   WAT  1312      -4.635 -18.176  -3.579  1.00  0.00
ATOM   3997  H1  WAT  1312      -4.775 -17.304  -3.210  1.00  0.00
ATOM   3998  H2  WAT  1312      -5.517 -18.519  -3.724  1.00  0.00
TER
ATOM   3999  O   WAT  1313       1.688 -13.259 -12.273  1.00  0.00
ATOM   4000  H1  WAT  1313       2.127 -12.516 -12.687  1.00  0.00
ATOM   4001  H2  WAT  1313       1.626 -13.016 -11.349  1.00  0.00
TER
ATOM   4002  O   WAT  1314      -2.837 -12.234  -1.371  1.00  0.00
ATOM   4003  H1  WAT  1314      -2.866 -11.830  -2.238  1.00  0.00
ATOM   4004  H2  WAT  1314      -3.001 -13.163  -1.534  1.00  0.00
TER
ATOM   4005  O   WAT  1315       9.114 -11.451  -0.074  1.00  0.00
ATOM   4006  H1  WAT  1315       9.590 -10.973   0.605  1.00  0.00
ATOM   4007  H2  WAT  1315       9.735 -11.520  -0.800  1.00  0.00
TER
ATOM   4008  O   WAT  1316      -8.683 -16.406  -7.662  1.00  0.00
ATOM   4009  H1  WAT  1316      -8.605 -16.272  -8.607  1.00  0.00
ATOM   4010  H2  WAT  1316      -8.069 -17.115  -7.469  1.00  0.00
TER
ATOM   4011  O   WAT  1317      -7.439 -14.706 -11.251  1.00  0.00
ATOM   4012  H1  WAT  1317      -7.846 -14.565 -12.106  1.00  0.00
ATOM   4013  H2  WAT  1317      -6.547 -14.990 -11.454  1.00  0.00
TER
ATOM   4014  O   WAT  1318       8.518 -14.260  -2.914  1.00  0.00
ATOM   4015  H1  WAT  1318       8.644 -14.499  -3.833  1.00  0.00
ATOM   4016  H2  WAT  1318       8.560 -15.092  -2.442  1.00  0.00
TER
ATOM   4017  O   WAT  1319       2.379 -10.557  -4.345  1.00  0.00
ATOM   4018  H1  WAT  1319       2.894 -10.646  -3.543  1.00  0.00
ATOM   4019  H2  WAT  1319       1.536 -10.211  -4.052  1.00  0.00
TER
ATOM   4020  O   WAT  1320       4.355 -10.272 -14.916  1.00  0.00
ATOM   4021  H1  WAT  1320       4.195 -10.561 -14.018  1.00  0.00
ATOM   4022  H2  WAT  1320       4.189 -11.048 -15.452  1.00  0.00
TER
ATOM   4023  O   WAT  1321      -3.167 -10.492 -13.139  1.00  0.00
ATOM   4024  H1  WAT  1321      -3.342 -11.408 -13.352  1.00  0.00
ATOM   4025  H2  WAT  1321      -4.021 -10.133 -12.899  1.00  0.00
TER
ATOM   4026  O   WAT  1322       4.057 -12.763 -16.357  1.00  0.00
ATOM   4027  H1  WAT  1322       3.364 -12.765 -17.016  1.00  0.00
ATOM   4028  H2  WAT  1322       4.800 -13.187 -16.787  1.00  0.00
TER
ATOM   4029  O   WAT  1323       3.622 -11.137 -12.282  1.00  0.00
ATOM   4030  H1  WAT  1323       4.078 -11.918 -11.968  1.00  0.00
ATOM   4031  H2  WAT  1323       3.962 -10.426 -11.738  1.00  0.00
TER
ATOM   4032  O   WAT  1324      -8.627 -15.365  -5.123  1.00  0.00
ATOM   4033  H1  WAT  1324      -8.464 -15.835  -5.941  1.00  0.00
ATOM   4034  H2  WAT  1324      -8.162 -15.873  -4.458  1.00  0.00
TER
ATOM   4035  O   WAT  1325      -7.054 -15.990  -2.963  1.00  0.00
ATOM   4036  H1  WAT  1325      -7.438 -16.631  -2.365  1.00  0.00
ATOM   4037  H2  WAT  1325      -6.742 -15.286  -2.394  1.00  0.00
TER
ATOM   4038  O   WAT  1326      -0.904 -19.142  -7.482  1.00  0.00
ATOM   4039  H1  WAT  1326      -0.537 -19.616  -6.736  1.00  0.00
ATOM   4040  H2  WAT  1326      -1.093 -18.268  -7.141  1.00  0.00
TER
ATOM   4041  O   WAT  1327      -4.586 -15.895 -14.567  1.00  0.00
ATOM   4042  H1  WAT  1327      -5.360 -16.436 -14.727  1.00  0.00
ATOM   4043  H2  WAT  1327      -3.856 -16.415 -14.905  1.00  0.00
TER
ATOM   4044  O   WAT  1328       6.173 -16.899  -8.774  1.00  0.00
ATOM   4045  H1  WAT  1328       6.893 -16.403  -9.165  1.00  0.00
ATOM   4046  H2  WAT  1328       5.971 -17.577  -9.419  1.00  0.00
TER
ATOM   4047  O   WAT  1329       1.555 -16.828  -2.888  1.00  0.00
ATOM   4048  H1  WAT  1329       1.489 -17.748  -3.142  1.00  0.00
ATOM   4049  H2  WAT  1329       0.925 -16.730  -2.173  1.00  0.00
TER
ATOM   4050  O   WAT  1330      -4.542 -16.227 -10.929  1.00  0.00
ATOM   4051  H1  WAT  1330      -4.024 -17.030 -10.984  1.00  0.00
ATOM   4052  H2  WAT  1330      -4.994 -16.289 -10.088  1.00  0.00
TER
ATOM   4053  O   WAT  1331       0.345 -14.961 -15.657  1.00  0.00
ATOM   4054  H1  WAT  1331       0.687 -14.216 -16.152  1.00  0.00
ATOM   4055  H2  WAT  1331      -0.484 -14.648 -15.294  1.00  0.00
TER
ATOM   4056  O   WAT  1332      -3.856 -18.803  -1.133  1.00  0.00
ATOM   4057  H1  WAT  1332      -4.156 -18.657  -2.030  1.00  0.00
ATOM   4058  H2  WAT  1332      -3.085 -19.362  -1.225  1.00  0.00
TER
ATOM   4059  O   WAT  1333       1.487 -14.006  -3.137  1.00  0.00
ATOM   4060  H1  WAT  1333       1.501 -14.938  -3.355  1.00  0.00
ATOM   4061  H2  WAT  1333       0.779 -13.920  -2.498  1.00  0.00
TER
ATOM   4062  O   WAT  1334       6.620 -19.822 -16.867  1.00  0.00
ATOM   4063  H1  WAT  1334       6.537 -19.390 -17.718  1.00  0.00
ATOM   4064  H2  WAT  1334       7.340 -19.362 -16.435  1.00  0.00
TER
ATOM   4065  O   WAT  1335       7.698 -17.365  -3.790  1.00  0.00
ATOM   4066  H1  WAT  1335       6.973 -16.772  -3.987  1.00  0.00
ATOM   4067  H2  WAT  1335       8.225 -17.373  -4.589  1.00  0.00
TER
ATOM   4068  O   WAT  1336       7.649 -12.968 -14.139  1.00  0.00
ATOM   4069  H1  WAT  1336       7.007 -13.622 -13.865  1.00  0.00
ATOM   4070  H2  WAT  1336       7.262 -12.562 -14.915  1.00  0.00
TER
ATOM   4071  O   WAT  1337       3.228 -15.639 -10.292  1.00  0.00
ATOM   4072  H1  WAT  1337       3.580 -16.236 -10.952  1.00  0.00
ATOM   4073  H2  WAT  1337       2.344 -15.965 -10.121  1.00  0.00
TER
ATOM   4074  O   WAT  1338      -0.686 -14.879 -12.885  1.00  0.00
ATOM   4075  H1  WAT  1338       0.001 -14.332 -12.504  1.00  0.00
ATOM   4076  H2  WAT  1338      -1.473 -14.335 -12.850  1.00  0.00
TER
ATOM   4077  O   WAT  1339      -8.547 -19.262 -17.393  1.00  0.00
ATOM   4078  H1  WAT  1339      -7.677 -18.980 -17.110  1.00  0.00
ATOM   4079  H2  WAT  1339      -9.038 -18.448 -17.508  1.00  0.00
TER
ATOM   4080  O   WAT  1340      -1.383 -17.875 -13.272  1.00  0.00
ATOM   4081  H1  WAT  1340      -0.927 -17.064 -13.046  1.00  0.00
ATOM   4082  H2  WAT  1340      -1.734 -18.192 -12.441  1.00  0.00
TER
ATOM   4083  O   WAT  1341       0.920 -12.364  -6.043  1.00  0.00
ATOM   4084  H1  WAT  1341       1.564 -12.158  -5.366  1.00  0.00
ATOM   4085  H2  WAT  1341       1.283 -13.125  -6.496  1.00  0.00
TER
ATOM   4086  O   WAT  1342       2.193 -14.361  -7.325  1.00  0.00
ATOM   4087  H1  WAT  1342       2.835 -15.061  -7.212  1.00  0.00
ATOM   4088  H2  WAT  1342       2.718 -13.581  -7.506  1.00  0.00
TER
ATOM   4089  O   WAT  1343       6.039 -14.076 -17.601  1.00  0.00
ATOM   4090  H1  WAT  1343       5.813 -14.793 -17.009  1.00  0.00
ATOM   4091  H2  WAT  1343       5.648 -14.325 -18.439  1.00  0.00
TER
ATOM   4092  O   WAT  1344       3.967 -13.561  -4.122  1.00  0.00
ATOM   4093  H1  WAT  1344       4.303 -12.975  -3.444  1.00  0.00
ATOM   4094  H2  WAT  1344       3.047 -13.692  -3.892  1.00  0.00
TER
ATOM   4095  O   WAT  1345      -8.180 -10.049 -16.827  1.00  0.00
ATOM   4096  H1  WAT  1345      -7.820  -9.450 -17.481  1.00  0.00
ATOM   4097  H2  WAT  1345      -8.320  -9.503 -16.054  1.00  0.00
TER
ATOM   4098  O   WAT  1346       5.620 -16.159 -15.940  1.00  0.00
ATOM   4099  H1  WAT  1346       5.333 -15.697 -15.152  1.00  0.00
ATOM   4100  H2  WAT  1346       6.416 -16.619 -15.672  1.00  0.00
TER
ATOM   4101  O   WAT  1347      -8.195 -11.784  -2.353  1.00  0.00
ATOM   4102  H1  WAT  1347      -8.086 -12.724  -2.493  1.00  0.00
ATOM   4103  H2  WAT  1347      -8.847 -11.518  -3.001  1.00  0.00
TER
ATOM   4104  O   WAT  1348      -0.204 -13.512  -0.953  1.00  0.00
ATOM   4105  H1  WAT  1348      -0.524 -14.231  -0.408  1.00  0.00
ATOM   4106  H2  WAT  1348      -0.878 -12.837  -0.879  1.00  0.00
TER
ATOM   4107  O   WAT  1349      -2.163 -12.666 -16.010  1.00  0.00
ATOM   4108  H1  WAT  1349      -2.172 -11.933 -16.625  1.00  0.00
ATOM   4109  H2  WAT  1349      -3.083 -12.913 -15.917  1.00  0.00
TER
ATOM   4110  O   WAT  1350      -6.562 -17.445 -15.265  1.00  0.00
ATOM   4111  H1  WAT  1350      -7.169 -16.705 -15.255  1.00  0.00
ATOM   4112  H2  WAT  1350      -6.087 -17.355 -16.091  1.00  0.00
TER
ATOM   4113  O   WAT  1351       0.823 -12.603 -17.347  1.00  0.00
ATOM   4114  H1  WAT  1351       0.924 -12.807 -18.277  1.00  0.00
ATOM   4115  H2  WAT  1351      -0.077 -12.857 -17.142  1.00  0.00
TER
ATOM   4116  O   WAT  1352      -0.535 -10.085 -12.652  1.00  0.00
ATOM   4117  H1  WAT  1352      -0.281 -10.123 -13.574  1.00  0.00
ATOM   4118  H2  WAT  1352      -1.484 -10.211 -12.660  1.00  0.00
TER
ATOM   4119  O   WAT  1353      -4.552 -17.484 -17.516  1.00  0.00
ATOM   4120  H1  WAT  1353      -3.785 -17.595 -16.954  1.00  0.00
ATOM   4121  H2  WAT  1353      -4.474 -18.180 -18.168  1.00  0.00
TER
ATOM   4122  O   WAT  1354       7.473 -11.995  -9.401  1.00  0.00
ATOM   4123  H1  WAT  1354       7.598 -11.171  -8.929  1.00  0.00
ATOM   4124  H2  WAT  1354       8.339 -12.206  -9.749  1.00  0.00
TER
ATOM   4125  O   WAT  1355      -5.055  -9.901  -9.729  1.00  0.00
ATOM   4126  H1  WAT  1355      -4.319 -10.450  -9.459  1.00  0.00
ATOM   4127  H2  WAT  1355      -4.671  -9.036  -9.869  1.00  0.00
TER
ATOM   4128  O   WAT  1356      -8.171 -13.834 -13.855  1.00  0.00
ATOM   4129  H1  WAT  1356      -9.097 -13.592 -13.865  1.00  0.00
ATOM   4130  H2  WAT  1356      -7.705 -13.007 -13.977  1.00  0.00
TER
ATOM   4131  O   WAT  1357      -6.050 -10.717  -0.541  1.00  0.00
ATOM   4132  H1  WAT  1357      -5.248 -10.396  -0.127  1.00  0.00
ATOM   4133  H2  WAT  1357      -6.564 -11.077   0.181  1.00  0.00
TER
ATOM   4134  O   WAT  1358      -1.945 -10.728 -17.907  1.00  0.00
ATOM   4135  H1  WAT  1358      -1.152 -10.440 -18.359  1.00  0.00
ATOM   4136  H2  WAT  1358      -2.465 -11.159 -18.586  1.00  0.00
TER
ATOM   4137  O   WAT  1359       2.787 -14.609  -0.593  1.00  0.00
ATOM   4138  H1  WAT  1359       2.181 -14.586  -1.334  1.00  0.00
ATOM   4139  H2  WAT  1359       2.482 -15.341  -0.057  1.00  0.00
TER
ATOM   4140  O   WAT  1360       4.217 -10.881  -1.982  1.00  0.00
ATOM   4141  H1  WAT  1360       5.169 -10.965  -2.032  1.00  0.00
ATOM   4142  H2  WAT  1360       4.070 -10.217  -1.309  1.00  0.00
TER
ATOM   4143  O   WAT  1361       7.108 -11.501 -16.483  1.00  0.00
ATOM   4144  H1  WAT  1361       6.822 -11.915 -17.298  1.00  0.00
ATOM   4145  H2  WAT  1361       6.910 -10.573 -16.603  1.00  0.00
TER
ATOM   4146  O   WAT  1362      -8.330 -18.230  -1.597  1.00  0.00
ATOM   4147  H1  WAT  1362      -7.826 -18.809  -1.026  1.00  0.00
ATOM   4148  H2  WAT  1362      -9.069 -17.946  -1.060  1.00  0.00
TER
ATOM   4149  O   WAT  1363      -1.276 -16.822  -2.064  1.00  0.00
ATOM   4150  H1  WAT  1363      -2.041 -16.254  -2.148  1.00  0.00
ATOM   4151  H2  WAT  1363      -1.094 -17.115  -2.957  1.00  0.00
TER
ATOM   4152  O   WAT  1364       1.813 -16.446 -17.438  1.00  0.00
ATOM   4153  H1  WAT  1364       1.264 -15.999 -16.794  1.00  0.00
ATOM   4154  H2  WAT  1364       2.435 -16.951 -16.915  1.00  0.00
TER
ATOM   4155  O   WAT  1365       5.866 -15.092  -1.506  1.00  0.00
ATOM   4156  H1  WAT  1365       6.607 -14.754  -2.009  1.00  0.00
ATOM   4157  H2  WAT  1365       5.104 -14.923  -2.059  1.00  0.00
TER
ATOM   4158  O   WAT  1366      -2.520 -17.487 -15.542  1.00  0.00
ATOM   4159  H1  WAT  1366      -2.098 -17.653 -14.699  1.00  0.00
ATOM   4160  H2  WAT  1366      -2.395 -18.297 -16.036  1.00  0.00
TER
ATOM   4161  O   WAT  1367       4.541 -17.040  -2.971  1.00  0.00
ATOM   4162  H1  WAT  1367       4.955 -16.886  -2.122  1.00  0.00
ATOM   4163  H2  WAT  1367       3.606 -16.915  -2.808  1.00  0.00
TER
ATOM   4164  O   WAT  1368      -0.698 -17.088  -5.001  1.00  0.00
ATOM   4165  H1  WAT  1368      -0.279 -16.245  -5.173  1.00  0.00
ATOM   4166  H2  WAT  1368      -1.617 -16.951  -5.230  1.00  0.00
TER
ATOM   4167  O   WAT  1369       3.978 -18.803  -5.041  1.00  0.00
ATOM   4168  H1  WAT  1369       3.451 -18.279  -5.645  1.00  0.00
ATOM   4169  H2  WAT  1369       4.321 -18.170  -4.410  1.00  0.00
TER
ATOM   4170  O   WAT  1370      -2.847 -10.783  -3.885  1.00  0.00
ATOM   4171  H1  WAT  1370      -3.385 -10.058  -4.204  1.00  0.00
ATOM   4172  H2  WAT  1370      -2.593 -11.260  -4.676  1.00  0.00
TER
ATOM   4173  O   WAT  1371       0.009  -9.548  -3.627  1.00  0.00
ATOM   4174  H1  WAT  1371      -0.065  -8.644  -3.319  1.00  0.00
ATOM   4175  H2  WAT  1371      -0.893  -9.867  -3.654  1.00  0.00
TER
ATOM   4176  O   WAT  1372       0.558 -10.382 -16.004  1.00  0.00
ATOM   4177  H1  WAT  1372       1.453 -10.044 -15.982  1.00  0.00
ATOM   4178  H2  WAT  1372       0.590 -11.104 -16.632  1.00  0.00
TER
ATOM   4179  O   WAT  1373      -5.802 -15.009 -17.775  1.00  0.00
ATOM   4180  H1  WAT  1373      -5.365 -14.466 -17.120  1.00  0.00
ATOM   4181  H2  WAT  1373      -5.318 -15.835 -17.766  1.00  0.00
TER
ATOM   4182  O   WAT  1374      -8.588 -12.220 -10.323  1.00  0.00
ATOM   4183  H1  WAT  1374      -8.258 -13.088 -10.555  1.00  0.00
ATOM   4184  H2  WAT  1374      -8.159 -12.015  -9.493  1.00  0.00
TER
ATOM   4185  O   WAT  1375      -3.992 -13.890 -12.663  1.00  0.00
ATOM   4186  H1  WAT  1375      -4.292 -14.013 -11.763  1.00  0.00
ATOM   4187  H2  WAT  1375      -4.098 -14.749 -13.071  1.00  0.00
TER
ATOM   4188  O   WAT  1376      -8.099 -11.353  -7.585  1.00  0.00
ATOM   4189  H1  WAT  1376      -8.536 -11.173  -6.753  1.00  0.00
ATOM   4190  H2  WAT  1376      -7.531 -10.596  -7.727  1.00  0.00
TER
ATOM   4191  O   WAT  1377       7.537 -11.852  -3.297  1.00  0.00
ATOM   4192  H1  WAT  1377       6.938 -11.792  -4.041  1.00  0.00
ATOM   4193  H2  WAT  1377       7.667 -12.791  -3.168  1.00  0.00
TER
ATOM   4194  O   WAT  1378       8.777 -14.110 -17.960  1.00  0.00
ATOM   4195  H1  WAT  1378       7.947 -14.042 -17.490  1.00  0.00
ATOM   4196  H2  WAT  1378       8.955 -13.220 -18.264  1.00  0.00
TER
ATOM   4197  O   WAT  1379       8.233 -17.365 -15.457  1.00  0.00
ATOM   4198  H1  WAT  1379       8.995 -16.796 -15.351  1.00  0.00
ATOM   4199  H2  WAT  1379       8.249 -17.932 -14.686  1.00  0.00
TER
ATOM   4200  O   WAT  1380      -8.266 -18.841 -11.226  1.00  0.00
ATOM   4201  H1  WAT  1380      -8.922 -19.110 -11.870  1.00  0.00
ATOM   4202  H2  WAT  1380      -7.429 -18.951 -11.676  1.00  0.00
TER
ATOM   4203  O   WAT  1381       9.239 -16.510 -10.613  1.00  0.00
ATOM   4204  H1  WAT  1381       9.610 -17.293 -11.019  1.00  0.00
ATOM   4205  H2  WAT  1381       9.879 -15.821 -10.791  1.00  0.00
TER
ATOM   4206  O   WAT  1382       6.222 -15.127  -5.200  1.00  0.00
ATOM   4207  H1  WAT  1382       5.408 -14.697  -4.937  1.00  0.00
ATOM   4208  H2  WAT  1382       6.630 -14.515  -5.813  1.00  0.00
TER
ATOM   4209  O   WAT  1383       8.285 -17.072 -18.300  1.00  0.00
ATOM   4210  H1  WAT  1383       8.560 -16.164 -18.428  1.00  0.00
ATOM   4211  H2  WAT  1383       8.096 -17.136 -17.364  1.00  0.00
TER
ATOM   4212  O   WAT  1384      -7.229 -18.456  -6.686  1.00  0.00
ATOM   4213  H1  WAT  1384      -6.862 -18.543  -5.806  1.00  0.00
ATOM   4214  H2  WAT  1384      -7.798 -19.219  -6.785  1.00  0.00
TER
ATOM   4215  O   WAT  1385       6.280 -10.375 -11.673  1.00  0.00
ATOM   4216  H1  WAT  1385       6.876 -10.696 -12.349  1.00  0.00
ATOM   4217  H2  WAT  1385       6.538 -10.847 -10.882  1.00  0.00
TER
ATOM   4218  O   WAT  1386      -5.814 -13.943  -1.524  1.00  0.00
ATOM   4219  H1  WAT  1386      -5.857 -14.314  -0.642  1.00  0.00
ATOM   4220  H2  WAT  1386      -5.683 -13.005  -1.384  1.00  0.00
TER
ATOM   4221  O   WAT  1387      -2.113 -12.387  -5.923  1.00  0.00
ATOM   4222  H1  WAT  1387      -2.354 -12.119  -6.810  1.00  0.00
ATOM   4223  H2  WAT  1387      -1.173 -12.216  -5.868  1.00  0.00
TER
ATOM   4224  O   WAT  1388       9.147 -10.367  -5.122  1.00  0.00
ATOM   4225  H1  WAT  1388       8.653  -9.971  -5.839  1.00  0.00
ATOM   4226  H2  WAT  1388       8.539 -10.993  -4.728  1.00  0.00
TER
ATOM   4227  O   WAT  1389      -5.975 -10.997  -4.404  1.00  0.00
ATOM   4228  H1  WAT  1389      -6.569 -11.128  -3.665  1.00  0.00
ATOM   4229  H2  WAT  1389      -5.982 -11.833  -4.870  1.00  0.00
TER
ATOM   4230  O   WAT  1390       6.831  -9.725  -7.843  1.00  0.00
ATOM   4231  H1  WAT  1390       6.372  -8.974  -8.217  1.00  0.00
ATOM   4232  H2  WAT  1390       6.203 -10.444  -7.902  1.00  0.00
TER
ATOM   4233  O   WAT  1391      -6.344 -13.631  -5.453  1.00  0.00
ATOM   4234  H1  WAT  1391      -7.070 -14.250  -5.521  1.00  0.00
ATOM   4235  H2  WAT  1391      -6.283 -13.237  -6.323  1.00  0.00
TER
ATOM   4236  O   WAT  1392      -2.739 -11.416  -8.668  1.00  0.00
ATOM   4237  H1  WAT  1392      -2.223 -12.028  -9.194  1.00  0.00
ATOM   4238  H2  WAT  1392      -2.089 -10.913  -8.177  1.00  0.00
TER
ATOM   4239  O   WAT  1393       0.000 -10.525  -7.841  1.00  0.00
ATOM   4240  H1  WAT  1393       0.288 -10.780  -8.718  1.00  0.00
ATOM   4241  H2  WAT  1393       0.513 -11.078  -7.251  1.00  0.00
TER
ATOM   4242  O   WAT  1394      -8.061 -10.313 -12.244  1.00  0.00
ATOM   4243  H1  WAT  1394      -8.228 -10.946 -11.545  1.00  0.00
ATOM   4244  H2  WAT  1394      -8.927 -10.107 -12.594  1.00  0.00
TER
ATOM   4245  O   WAT  1395      -6.454 -11.620 -14.799  1.00  0.00
ATOM   4246  H1  WAT  1395      -6.980 -11.239 -15.502  1.00  0.00
ATOM   4247  H2  WAT  1395      -6.530 -10.995 -14.078  1.00  0.00
TER
ATOM   4248  O   WAT  1396       0.068  -9.604  -0.475  1.00  0.00
ATOM   4249  H1  WAT  1396       0.994  -9.839  -0.431  1.00  0.00
ATOM   4250  H2  WAT  1396       0.053  -8.777  -0.956  1.00  0.00
TER
ATOM   4251  O   WAT  1397       8.302 -10.061 -13.477  1.00  0.00
ATOM   4252  H1  WAT  1397       8.477 -10.748 -14.121  1.00  0.00
ATOM   4253  H2  WAT  1397       7.604  -9.537 -13.870  1.00  0.00
TER
ATOM   4254  O   WAT  1398      -3.855  -9.672 -15.924  1.00  0.00
ATOM   4255  H1  WAT  1398      -3.123  -9.956 -16.471  1.00  0.00
ATOM   4256  H2  WAT  1398      -3.596  -9.910 -15.034  1.00  0.00
TER
ATOM   4257  O   WAT  1399      -4.694 -13.555 -15.919  1.00  0.00
ATOM   4258  H1  WAT  1399      -5.323 -13.087 -15.370  1.00  0.00
ATOM   4259  H2  WAT  1399      -4.579 -14.400 -15.484  1.00  0.00
TER
ATOM   4260  O   WAT  1400       6.635 -10.377  -0.651  1.00  0.00
ATOM   4261  H1  WAT  1400       7.428 -10.872  -0.858  1.00  0.00
ATOM   4262  H2  WAT  1400       6.929  -9.698  -0.043  1.00  0.00
TER
ATOM   4263  O   WAT  1401     -16.013  18.044   7.780  1.00  0.00
ATOM   4264  H1  WAT  1401     -16.094  17.129   7.509  1.00  0.00
ATOM   4265  H2  WAT  1401     -16.427  18.541   7.074  1.00  0.00
TER
ATOM   4266  O   WAT  1402     -17.881  19.822   9.661  1.00  0.00
ATOM   4267  H1  WAT  1402     -18.657  19.342   9.951  1.00  0.00
ATOM   4268  H2  WAT  1402     -17.230  19.142   9.486  1.00  0.00
TER
ATOM   4269  O   WAT  1403     -17.410  15.305   9.895  1.00  0.00
ATOM   4270  H1  WAT  1403     -17.033  14.432   9.782  1.00  0.00
ATOM   4271  H2  WAT  1403     -17.508  15.640   9.004  1.00  0.00
TER
ATOM   4272  O   WAT  1404     -13.627  12.800   6.827  1.00  0.00
ATOM   4273  H1  WAT  1404     -12.806  12.309   6.870  1.00  0.00
ATOM   4274  H2  WAT  1404     -13.594  13.389   7.581  1.00  0.00
TER
ATOM   4275  O   WAT  1405     -21.438  16.646   9.689  1.00  0.00
ATOM   4276  H1  WAT  1405     -20.931  17.144  10.329  1.00  0.00
ATOM   4277  H2  WAT  1405     -20.907  15.869   9.513  1.00  0.00
TER
ATOM   4278  O   WAT  1406      -9.337  14.816  13.392  1.00  0.00
ATOM   4279  H1  WAT  1406     -10.042  15.204  12.873  1.00  0.00
ATOM   4280  H2  WAT  1406      -9.072  15.511  13.994  1.00  0.00
TER
ATOM   4281  O   WAT  1407     -13.391  14.740   9.600  1.00  0.00
ATOM   4282  H1  WAT  1407     -14.096  15.028  10.181  1.00  0.00
ATOM   4283  H2  WAT  1407     -13.030  15.550   9.240  1.00  0.00
TER
ATOM   4284  O   WAT  1408     -10.322  14.185   9.991  1.00  0.00
ATOM   4285  H1  WAT  1408     -11.270  14.219  10.123  1.00  0.00
ATOM   4286  H2  WAT  1408      -9.997  14.999  10.376  1.00  0.00
TER
ATOM   4287  O   WAT  1409     -19.791  10.485   8.287  1.00  0.00
ATOM   4288  H1  WAT  1409     -19.483   9.930   7.570  1.00  0.00
ATOM   4289  H2  WAT  1409     -20.720  10.619   8.104  1.00  0.00
TER
ATOM   4290  O   WAT  1410     -17.402  18.550   5.023  1.00  0.00
ATOM   4291  H1  WAT  1410     -18.330  18.483   5.252  1.00  0.00
ATOM   4292  H2  WAT  1410     -17.250  19.488   4.908  1.00  0.00
TER
ATOM   4293  O   WAT  1411     -17.416  14.821   2.019  1.00  0.00
ATOM   4294  H1  WAT  1411     -18.355  14.983   2.105  1.00  0.00
ATOM   4295  H2  WAT  1411     -17.097  15.540   1.473  1.00  0.00
TER
ATOM   4296  O   WAT  1412     -13.930  16.290  12.943  1.00  0.00
ATOM   4297  H1  WAT  1412     -14.343  17.116  13.197  1.00  0.00
ATOM   4298  H2  WAT  1412     -14.662  15.705  12.750  1.00  0.00
TER
ATOM   4299  O   WAT  1413     -21.797  19.076   7.805  1.00  0.00
ATOM   4300  H1  WAT  1413     -22.201  18.364   7.309  1.00  0.00
ATOM   4301  H2  WAT  1413     -21.710  18.732   8.694  1.00  0.00
TER
ATOM   4302  O   WAT  1414     -11.615  10.605   0.848  1.00  0.00
ATOM   4303  H1  WAT  1414     -11.927  10.697   1.748  1.00  0.00
ATOM   4304  H2  WAT  1414     -10.853  11.183   0.797  1.00  0.00
TER
ATOM   4305  O   WAT  1415     -10.404  15.342  16.825  1.00  0.00
ATOM   4306  H1  WAT  1415     -11.020  15.850  16.297  1.00  0.00
ATOM   4307  H2  WAT  1415     -10.725  14.442  16.768  1.00  0.00
TER
ATOM   4308  O   WAT  1416     -18.343  14.181  14.291  1.00  0.00
ATOM   4309  H1  WAT  1416     -18.805  14.389  15.103  1.00  0.00
ATOM   4310  H2  WAT  1416     -18.745  13.367  13.988  1.00  0.00
TER
ATOM   4311  O   WAT  1417     -13.343  15.402  15.421  1.00  0.00
ATOM   4312  H1  WAT  1417     -14.193  15.103  15.742  1.00  0.00
ATOM   4313  H2  WAT  1417     -13.502  15.646  14.509  1.00  0.00
TER
ATOM   4314  O   WAT  1418     -16.248  16.902  17.521  1.00  0.00
ATOM   4315  H1  WAT  1418     -15.922  16.069  17.181  1.00  0.00
ATOM   4316  H2  WAT  1418     -15.460  17.425  17.669  1.00  0.00
TER
ATOM   4317  O   WAT  1419     -19.514  10.935   3.568  1.00  0.00
ATOM   4318  H1  WAT  1419     -20.139  10.931   4.294  1.00  0.00
ATOM   4319  H2  WAT  1419     -19.601  10.068   3.172  1.00  0.00
TER
ATOM   4320  O   WAT  1420     -20.592  11.859  10.547  1.00  0.00
ATOM   4321  H1  WAT  1420     -20.295  12.765  10.466  1.00  0.00
ATOM   4322  H2  WAT  1420     -20.044  11.371   9.933  1.00  0.00
TER
ATOM   4323  O   WAT  1421     -15.609  16.444   5.015  1.00  0.00
ATOM   4324  H1  WAT  1421     -16.208  17.167   4.831  1.00  0.00
ATOM   4325  H2  WAT  1421     -15.061  16.382   4.233  1.00  0.00
TER
ATOM   4326  O   WAT  1422     -20.399  17.336  17.082  1.00  0.00
ATOM   4327  H1  WAT  1422     -20.494  16.396  16.932  1.00  0.00
ATOM   4328  H2  WAT  1422     -19.555  17.558  16.687  1.00  0.00
TER
ATOM   4329  O   WAT  1423     -17.002  15.080   7.045  1.00  0.00
ATOM   4330  H1  WAT  1423     -16.609  15.397   6.232  1.00  0.00
ATOM   4331  H2  WAT  1423     -16.641  14.201   7.160  1.00  0.00
TER
ATOM   4332  O   WAT  1424     -16.417  17.671  11.140  1.00  0.00
ATOM   4333  H1  WAT  1424     -17.149  18.180  11.489  1.00  0.00
ATOM   4334  H2  WAT  1424     -16.814  16.854  10.839  1.00  0.00
TER
ATOM   4335  O   WAT  1425     -19.979  14.346   9.546  1.00  0.00
ATOM   4336  H1  WAT  1425     -19.975  13.905   8.696  1.00  0.00
ATOM   4337  H2  WAT  1425     -19.084  14.668   9.653  1.00  0.00
TER
ATOM   4338  O   WAT  1426     -19.917  15.347   2.536  1.00  0.00
ATOM   4339  H1  WAT  1426     -19.796  15.306   3.485  1.00  0.00
ATOM   4340  H2  WAT  1426     -20.302  16.210   2.381  1.00  0.00
TER
ATOM   4341  O   WAT  1427     -15.954  13.124  10.553  1.00  0.00
ATOM   4342  H1  WAT  1427     -15.937  13.575  11.397  1.00  0.00
ATOM   4343  H2  WAT  1427     -16.203  12.225  10.766  1.00  0.00
TER
ATOM   4344  O   WAT  1428     -20.905  17.658   1.935  1.00  0.00
ATOM   4345  H1  WAT  1428     -21.473  17.209   1.308  1.00  0.00
ATOM   4346  H2  WAT  1428     -20.196  18.017   1.401  1.00  0.00
TER
ATOM   4347  O   WAT  1429     -12.527  10.537  16.391  1.00  0.00
ATOM   4348  H1  WAT  1429     -12.203   9.806  16.917  1.00  0.00
ATOM   4349  H2  WAT  1429     -12.491  10.219  15.489  1.00  0.00
TER
ATOM   4350  O   WAT  1430     -19.678  18.406  11.292  1.00  0.00
ATOM   4351  H1  WAT  1430     -19.311  17.932  12.038  1.00  0.00
ATOM   4352  H2  WAT  1430     -19.868  19.281  11.633  1.00  0.00
TER
ATOM   4353  O   WAT  1431     -21.888  17.447  13.611  1.00  0.00
ATOM   4354  H1  WAT  1431     -22.193  18.326  13.836  1.00  0.00
ATOM   4355  H2  WAT  1431     -20.934  17.507  13.646  1.00  0.00
TER
ATOM   4356  O   WAT  1432     -17.140  12.044   4.143  1.00  0.00
ATOM   4357  H1  WAT  1432     -17.954  11.545   4.067  1.00  0.00
ATOM   4358  H2  WAT  1432     -17.334  12.884   3.726  1.00  0.00
TER
ATOM   4359  O   WAT  1433     -14.425  16.416   2.439  1.00  0.00
ATOM   4360  H1  WAT  1433     -13.538  16.727   2.264  1.00  0.00
ATOM   4361  H2  WAT  1433     -14.455  15.543   2.047  1.00  0.00
TER
ATOM   4362  O   WAT  1434     -12.154  17.727   1.907  1.00  0.00
ATOM   4363  H1  WAT  1434     -12.238  18.158   1.057  1.00  0.00
ATOM   4364  H2  WAT  1434     -11.435  18.187   2.340  1.00  0.00
TER
ATOM   4365  O   WAT  1435     -15.763  14.269  13.185  1.00  0.00
ATOM   4366  H1  WAT  1435     -15.395  13.449  13.513  1.00  0.00
ATOM   4367  H2  WAT  1435     -16.623  14.329  13.601  1.00  0.00
TER
ATOM   4368  O   WAT  1436     -12.397  13.225   3.994  1.00  0.00
ATOM   4369  H1  WAT  1436     -13.026  13.329   3.280  1.00  0.00
ATOM   4370  H2  WAT  1436     -12.892  13.445   4.783  1.00  0.00
TER
ATOM   4371  O   WAT  1437     -20.429  15.503   5.410  1.00  0.00
ATOM   4372  H1  WAT  1437     -21.137  15.972   5.851  1.00  0.00
ATOM   4373  H2  WAT  1437     -20.144  14.846   6.044  1.00  0.00
TER
ATOM   4374  O   WAT  1438     -18.803  16.923  13.409  1.00  0.00
ATOM   4375  H1  WAT  1438     -18.304  17.398  14.074  1.00  0.00
ATOM   4376  H2  WAT  1438     -18.661  15.999  13.616  1.00  0.00
TER
ATOM   4377  O   WAT  1439     -16.397  12.228   6.849  1.00  0.00
ATOM   4378  H1  WAT  1439     -16.520  12.247   5.900  1.00  0.00
ATOM   4379  H2  WAT  1439     -15.449  12.276   6.969  1.00  0.00
TER
ATOM   4380  O   WAT  1440     -22.225  13.812   2.785  1.00  0.00
ATOM   4381  H1  WAT  1440     -21.376  14.249   2.719  1.00  0.00
ATOM   4382  H2  WAT  1440     -22.592  14.124   3.612  1.00  0.00
TER
ATOM   4383  O   WAT  1441     -11.596  13.140  14.252  1.00  0.00
ATOM   4384  H1  WAT  1441     -12.099  13.880  14.591  1.00  0.00
ATOM   4385  H2  WAT  1441     -10.781  13.528  13.935  1.00  0.00
TER
ATOM   4386  O   WAT  1442     -13.304  18.383   7.698  1.00  0.00
ATOM   4387  H1  WAT  1442     -14.245  18.398   7.873  1.00  0.00
ATOM   4388  H2  WAT  1442     -12.990  17.597   8.144  1.00  0.00
TER
ATOM   4389  O   WAT  1443     -18.781  19.085   0.480  1.00  0.00
ATOM   4390  H1  WAT  1443     -18.261  18.370   0.114  1.00  0.00
ATOM   4391  H2  WAT  1443     -18.134  19.724   0.780  1.00  0.00
TER
ATOM   4392  O   WAT  1444     -13.761  17.848  17.808  1.00  0.00
ATOM   4393  H1  WAT  1444     -13.179  17.093  17.720  1.00  0.00
ATOM   4394  H2  WAT  1444     -13.585  18.379  17.031  1.00  0.00
TER
ATOM   4395  O   WAT  1445     -19.878  11.565  13.152  1.00  0.00
ATOM   4396  H1  WAT  1445     -20.326  11.587  12.307  1.00  0.00
ATOM   4397  H2  WAT  1445     -20.511  11.167  13.749  1.00  0.00
TER
ATOM   4398  O   WAT  1446     -17.136  18.192  15.157  1.00  0.00
ATOM   4399  H1  WAT  1446     -17.016  17.596  15.897  1.00  0.00
ATOM   4400  H2  WAT  1446     -16.276  18.229  14.737  1.00  0.00
TER
ATOM   4401  O   WAT  1447     -14.797  18.746  13.733  1.00  0.00
ATOM   4402  H1  WAT  1447     -15.323  19.270  13.130  1.00  0.00
ATOM   4403  H2  WAT  1447     -14.454  19.378  14.364  1.00  0.00
TER
ATOM   4404  O   WAT  1448     -22.398  16.135   0.178  1.00  0.00
ATOM   4405  H1  WAT  1448     -22.599  15.272   0.540  1.00  0.00
ATOM   4406  H2  WAT  1448     -22.569  16.048  -0.760  1.00  0.00
TER
ATOM   4407  O   WAT  1449     -20.369  14.734  16.415  1.00  0.00
ATOM   4408  H1  WAT  1449     -19.779  14.426  17.102  1.00  0.00
ATOM   4409  H2  WAT  1449     -21.187  14.262  16.571  1.00  0.00
TER
ATOM   4410  O   WAT  1450     -15.549  14.351  16.648  1.00  0.00
ATOM   4411  H1  WAT  1450     -16.238  13.689  16.583  1.00  0.00
ATOM   4412  H2  WAT  1450     -14.829  13.904  17.093  1.00  0.00
TER
ATOM   4413  O   WAT  1451     -14.919  10.946   2.707  1.00  0.00
ATOM   4414  H1  WAT  1451     -14.639  10.103   3.063  1.00  0.00
ATOM   4415  H2  WAT  1451     -15.693  11.178   3.221  1.00  0.00
TER
ATOM   4416  O   WAT  1452     -20.381  12.179   1.152  1.00  0.00
ATOM   4417  H1  WAT  1452     -20.729  11.501   0.572  1.00  0.00
ATOM   4418  H2  WAT  1452     -20.180  11.717   1.966  1.00  0.00
TER
ATOM   4419  O   WAT  1453     -14.092  13.501   1.770  1.00  0.00
ATOM   4420  H1  WAT  1453     -13.673  13.315   0.930  1.00  0.00
ATOM   4421  H2  WAT  1453     -14.398  12.649   2.080  1.00  0.00
TER
ATOM   4422  O   WAT  1454     -10.593  18.414   5.468  1.00  0.00
ATOM   4423  H1  WAT  1454     -10.968  17.647   5.036  1.00  0.00
ATOM   4424  H2  WAT  1454     -11.322  18.796   5.955  1.00  0.00
TER
ATOM   4425  O   WAT  1455     -11.203  17.561  15.102  1.00  0.00
ATOM   4426  H1  WAT  1455     -11.434  17.332  14.201  1.00  0.00
ATOM   4427  H2  WAT  1455     -10.942  18.481  15.056  1.00  0.00
TER
ATOM   4428  O   WAT  1456     -12.764  12.787  17.879  1.00  0.00
ATOM   4429  H1  WAT  1456     -11.887  12.795  18.263  1.00  0.00
ATOM   4430  H2  WAT  1456     -12.752  12.050  17.269  1.00  0.00
TER
ATOM   4431  O   WAT  1457     -11.318  16.640   8.768  1.00  0.00
ATOM   4432  H1  WAT  1457     -10.794  16.146   8.137  1.00  0.00
ATOM   4433  H2  WAT  1457     -10.732  16.775   9.513  1.00  0.00
TER
ATOM   4434  O   WAT  1458     -11.139  16.724  12.290  1.00  0.00
ATOM   4435  H1  WAT  1458     -12.088  16.690  12.405  1.00  0.00
ATOM   4436  H2  WAT  1458     -10.957  17.634  12.055  1.00  0.00
TER
ATOM   4437  O   WAT  1459     -11.828  15.897   4.708  1.00  0.00
ATOM   4438  H1  WAT  1459     -11.332  15.664   5.492  1.00  0.00
ATOM   4439  H2  WAT  1459     -12.026  15.058   4.291  1.00  0.00
TER
ATOM   4440  O   WAT  1460     -10.399  14.533   7.241  1.00  0.00
ATOM   4441  H1  WAT  1460     -10.509  14.379   8.180  1.00  0.00
ATOM   4442  H2  WAT  1460      -9.638  14.005   6.999  1.00  0.00
TER
ATOM   4443  O   WAT  1461     -12.052  10.472  13.700  1.00  0.00
ATOM   4444  H1  WAT  1461     -11.415  11.086  14.066  1.00  0.00
ATOM   4445  H2  WAT  1461     -11.905  10.508  12.755  1.00  0.00
TER
ATOM   4446  O   WAT  1462      -9.510  12.364   0.482  1.00  0.00
ATOM   4447  H1  WAT  1462      -8.585  12.232   0.274  1.00  0.00
ATOM   4448  H2  WAT  1462      -9.532  12.443   1.436  1.00  0.00
TER
ATOM   4449  O   WAT  1463      -9.436  13.135   3.108  1.00  0.00
ATOM   4450  H1  WAT  1463     -10.231  13.069   3.637  1.00  0.00
ATOM   4451  H2  WAT  1463      -9.232  14.070   3.096  1.00  0.00
TER
ATOM   4452  O   WAT  1464     -18.682  11.625  16.607  1.00  0.00
ATOM   4453  H1  WAT  1464     -18.743  12.217  17.357  1.00  0.00
ATOM   4454  H2  WAT  1464     -17.742  11.518  16.462  1.00  0.00
TER
ATOM   4455  O   WAT  1465     -16.044  11.282  16.246  1.00  0.00
ATOM   4456  H1  WAT  1465     -15.430  11.600  15.584  1.00  0.00
ATOM   4457  H2  WAT  1465     -15.500  10.797  16.866  1.00  0.00
TER
ATOM   4458  O   WAT  1466     -15.304   9.845  12.573  1.00  0.00
ATOM   4459  H1  WAT  1466     -16.178  10.179  12.371  1.00  0.00
ATOM   4460  H2  WAT  1466     -15.413   9.373  13.398  1.00  0.00
TER
ATOM   4461  O   WAT  1467     -14.396  12.052  13.957  1.00  0.00
ATOM   4462  H1  WAT  1467     -14.725  11.238  13.578  1.00  0.00
ATOM   4463  H2  WAT  1467     -13.448  12.009  13.834  1.00  0.00
TER
ATOM   4464  O   WAT  1468     -17.556  10.762  11.513  1.00  0.00
ATOM   4465  H1  WAT  1468     -18.339  11.237  11.792  1.00  0.00
ATOM   4466  H2  WAT  1468     -17.850   9.858  11.404  1.00  0.00
TER
ATOM   4467  O   WAT  1469     -13.004  11.465   9.557  1.00  0.00
ATOM   4468  H1  WAT  1469     -12.563  11.409   8.710  1.00  0.00
ATOM   4469  H2  WAT  1469     -13.273  12.380   9.628  1.00  0.00
TER
ATOM   4470  O   WAT  1470     -11.140  11.096   7.568  1.00  0.00
ATOM   4471  H1  WAT  1470     -11.201  10.152   7.421  1.00  0.00
ATOM   4472  H2  WAT  1470     -10.361  11.204   8.114  1.00  0.00
TER
ATOM   4473  O   WAT  1471     -19.671  13.181   7.024  1.00  0.00
ATOM   4474  H1  WAT  1471     -20.483  12.807   6.684  1.00  0.00
ATOM   4475  H2  WAT  1471     -19.167  12.425   7.326  1.00  0.00
TER
ATOM   4476  O   WAT  1472     -15.168   9.845   8.262  1.00  0.00
ATOM   4477  H1  WAT  1472     -14.565  10.417   8.737  1.00  0.00
ATOM   4478  H2  WAT  1472     -15.909  10.409   8.040  1.00  0.00
TER
ATOM   4479  O   WAT  1473     -12.025  10.247   3.536  1.00  0.00
ATOM   4480  H1  WAT  1473     -11.830  11.146   3.803  1.00  0.00
ATOM   4481  H2  WAT  1473     -12.812  10.016   4.030  1.00  0.00
TER
ATOM   4482  O   WAT  1474     -21.646  11.331   5.629  1.00  0.00
ATOM   4483  H1  WAT  1474     -22.276  10.630   5.796  1.00  0.00
ATOM   4484  H2  WAT  1474     -22.185  12.091   5.412  1.00  0.00
TER
ATOM   4485  O   WAT  1475     -21.520  10.609  18.064  1.00  0.00
ATOM   4486  H1  WAT  1475     -21.802  11.113  17.300  1.00  0.00
ATOM   4487  H2  WAT  1475     -21.138   9.811  17.698  1.00  0.00
TER
ATOM   4488  O   WAT  1476     -16.013  18.044 -10.995  1.00  0.00
ATOM   4489  H1  WAT  1476     -16.094  17.129 -11.265  1.00  0.00
ATOM   4490  H2  WAT  1476     -16.427  18.541 -11.701  1.00  0.00
TER
ATOM   4491  O   WAT  1477     -17.881  19.822  -9.114  1.00  0.00
ATOM   4492  H1  WAT  1477     -18.657  19.342  -8.824  1.00  0.00
ATOM   4493  H2  WAT  1477     -17.230  19.142  -9.288  1.00  0.00
TER
ATOM   4494  O   WAT  1478     -17.410  15.305  -8.880  1.00  0.00
ATOM   4495  H1  WAT  1478     -17.033  14.432  -8.992  1.00  0.00
ATOM   4496  H2  WAT  1478     -17.508  15.640  -9.771  1.00  0.00
TER
ATOM   4497  O   WAT  1479     -13.627  12.800 -11.947  1.00  0.00
ATOM   4498  H1  WAT  1479     -12.806  12.309 -11.904  1.00  0.00
ATOM   4499  H2  WAT  1479     -13.594  13.389 -11.194  1.00  0.00
TER
ATOM   4500  O   WAT  1480     -21.438  16.646  -9.085  1.00  0.00
ATOM   4501  H1  WAT  1480     -20.931  17.144  -8.445  1.00  0.00
ATOM   4502  H2  WAT  1480     -20.907  15.869  -9.262  1.00  0.00
TER
ATOM   4503  O   WAT  1481      -9.337  14.816  -5.383  1.00  0.00
ATOM   4504  H1  WAT  1481     -10.042  15.204  -5.901  1.00  0.00
ATOM   4505  H2  WAT  1481      -9.072  15.511  -4.780  1.00  0.00
TER
ATOM   4506  O   WAT  1482     -13.391  14.740  -9.174  1.00  0.00
ATOM   4507  H1  WAT  1482     -14.096  15.028  -8.594  1.00  0.00
ATOM   4508  H2  WAT  1482     -13.030  15.550  -9.534  1.00  0.00
TER
ATOM   4509  O   WAT  1483     -10.322  14.185  -8.783  1.00  0.00
ATOM   4510  H1  WAT  1483     -11.270  14.219  -8.652  1.00  0.00
ATOM   4511  H2  WAT  1483      -9.997  14.999  -8.398  1.00  0.00
TER
ATOM   4512  O   WAT  1484     -19.791  10.485 -10.488  1.00  0.00
ATOM   4513  H1  WAT  1484     -19.483   9.930 -11.204  1.00  0.00
ATOM   4514  H2  WAT  1484     -20.720  10.619 -10.670  1.00  0.00
TER
ATOM   4515  O   WAT  1485     -17.402  18.550 -13.752  1.00  0.00
ATOM   4516  H1  WAT  1485     -18.330  18.483 -13.523  1.00  0.00
ATOM   4517  H2  WAT  1485     -17.250  19.488 -13.866  1.00  0.00
TER
ATOM   4518  O   WAT  1486     -17.416  14.821 -16.755  1.00  0.00
ATOM   4519  H1  WAT  1486     -18.355  14.983 -16.670  1.00  0.00
ATOM   4520  H2  WAT  1486     -17.097  15.540 -17.301  1.00  0.00
TER
ATOM   4521  O   WAT  1487     -13.930  16.290  -5.832  1.00  0.00
ATOM   4522  H1  WAT  1487     -14.343  17.116  -5.578  1.00  0.00
ATOM   4523  H2  WAT  1487     -14.662  15.705  -6.024  1.00  0.00
TER
ATOM   4524  O   WAT  1488     -21.797  19.076 -10.970  1.00  0.00
ATOM   4525  H1  WAT  1488     -22.201  18.364 -11.465  1.00  0.00
ATOM   4526  H2  WAT  1488     -21.710  18.732 -10.081  1.00  0.00
TER
ATOM   4527  O   WAT  1489     -11.615  10.605 -17.927  1.00  0.00
ATOM   4528  H1  WAT  1489     -11.927  10.697 -17.027  1.00  0.00
ATOM   4529  H2  WAT  1489     -10.853  11.183 -17.977  1.00  0.00
TER
ATOM   4530  O   WAT  1490     -10.404  15.342  -1.949  1.00  0.00
ATOM   4531  H1  WAT  1490     -11.020  15.850  -2.478  1.00  0.00
ATOM   4532  H2  WAT  1490     -10.725  14.442  -2.007  1.00  0.00
TER
ATOM   4533  O   WAT  1491     -18.343  14.181  -4.483  1.00  0.00
ATOM   4534  H1  WAT  1491     -18.805  14.389  -3.671  1.00  0.00
ATOM   4535  H2  WAT  1491     -18.745  13.367  -4.786  1.00  0.00
TER
ATOM   4536  O   WAT  1492     -13.343  15.402  -3.353  1.00  0.00
ATOM   4537  H1  WAT  1492     -14.193  15.103  -3.032  1.00  0.00
ATOM   4538  H2  WAT  1492     -13.502  15.646  -4.265  1.00  0.00
TER
ATOM   4539  O   WAT  1493     -16.248  16.902  -1.254  1.00  0.00
ATOM   4540  H1  WAT  1493     -15.922  16.069  -1.593  1.00  0.00
ATOM   4541  H2  WAT  1493     -15.460  17.425  -1.106  1.00  0.00
TER
ATOM   4542  O   WAT  1494     -19.514  10.935 -15.206  1.00  0.00
ATOM   4543  H1  WAT  1494     -20.139  10.931 -14.481  1.00  0.00
ATOM   4544  H2  WAT  1494     -19.601  10.068 -15.602  1.00  0.00
TER
ATOM   4545  O   WAT  1495     -20.592  11.859  -8.228  1.00  0.00
ATOM   4546  H1  WAT  1495     -20.295  12.765  -8.308  1.00  0.00
ATOM   4547  H2  WAT  1495     -20.044  11.371  -8.842  1.00  0.00
TER
ATOM   4548  O   WAT  1496     -15.609  16.444 -13.759  1.00  0.00
ATOM   4549  H1  WAT  1496     -16.208  17.167 -13.943  1.00  0.00
ATOM   4550  H2  WAT  1496     -15.061  16.382 -14.542  1.00  0.00
TER
ATOM   4551  O   WAT  1497     -20.399  17.336  -1.692  1.00  0.00
ATOM   4552  H1  WAT  1497     -20.494  16.396  -1.842  1.00  0.00
ATOM   4553  H2  WAT  1497     -19.555  17.558  -2.088  1.00  0.00
TER
ATOM   4554  O   WAT  1498     -17.002  15.080 -11.729  1.00  0.00
ATOM   4555  H1  WAT  1498     -16.609  15.397 -12.542  1.00  0.00
ATOM   4556  H2  WAT  1498     -16.641  14.201 -11.615  1.00  0.00
TER
ATOM   4557  O   WAT  1499     -18.693  13.831  -0.469  1.00  0.00
ATOM   4558  H1  WAT  1499     -19.383  13.638   0.165  1.00  0.00
ATOM   4559  H2  WAT  1499     -17.950  14.114   0.063  1.00  0.00
TER
ATOM   4560  O   WAT  1500     -16.417  17.671  -7.634  1.00  0.00
ATOM   4561  H1  WAT  1500     -17.149  18.180  -7.285  1.00  0.00
ATOM   4562  H2  WAT  1500     -16.814  16.854  -7.935  1.00  0.00
TER
ATOM   4563  O   WAT  1501     -19.979  14.346  -9.229  1.00  0.00
ATOM   4564  H1  WAT  1501     -19.975  13.905 -10.078  1.00  0.00
ATOM   4565  H2  WAT  1501     -19.084  14.668  -9.122  1.00  0.00
TER
ATOM   4566  O   WAT  1502     -19.917  15.347 -16.238  1.00  0.00
ATOM   4567  H1  WAT  1502     -19.796  15.306 -15.290  1.00  0.00
ATOM   4568  H2  WAT  1502     -20.302  16.210 -16.393  1.00  0.00
TER
ATOM   4569  O   WAT  1503     -15.954  13.124  -8.222  1.00  0.00
ATOM   4570  H1  WAT  1503     -15.937  13.575  -7.378  1.00  0.00
ATOM   4571  H2  WAT  1503     -16.203  12.225  -8.008  1.00  0.00
TER
ATOM   4572  O   WAT  1504     -20.905  17.658 -16.840  1.00  0.00
ATOM   4573  H1  WAT  1504     -21.473  17.209 -17.466  1.00  0.00
ATOM   4574  H2  WAT  1504     -20.196  18.017 -17.373  1.00  0.00
TER
ATOM   4575  O   WAT  1505     -12.527  10.537  -2.383  1.00  0.00
ATOM   4576  H1  WAT  1505     -12.203   9.806  -1.857  1.00  0.00
ATOM   4577  H2  WAT  1505     -12.491  10.219  -3.285  1.00  0.00
TER
ATOM   4578  O   WAT  1506     -19.678  18.406  -7.482  1.00  0.00
ATOM   4579  H1  WAT  1506     -19.311  17.932  -6.736  1.00  0.00
ATOM   4580  H2  WAT  1506     -19.868  19.281  -7.141  1.00  0.00
TER
ATOM   4581  O   WAT  1507     -21.888  17.447  -5.164  1.00  0.00
ATOM   4582  H1  WAT  1507     -22.193  18.326  -4.939  1.00  0.00
ATOM   4583  H2  WAT  1507     -20.934  17.507  -5.128  1.00  0.00
TER
ATOM   4584  O   WAT  1508     -17.140  12.044 -14.632  1.00  0.00
ATOM   4585  H1  WAT  1508     -17.954  11.545 -14.707  1.00  0.00
ATOM   4586  H2  WAT  1508     -17.334  12.884 -15.048  1.00  0.00
TER
ATOM   4587  O   WAT  1509     -14.425  16.416 -16.335  1.00  0.00
ATOM   4588  H1  WAT  1509     -13.538  16.727 -16.510  1.00  0.00
ATOM   4589  H2  WAT  1509     -14.455  15.543 -16.727  1.00  0.00
TER
ATOM   4590  O   WAT  1510     -12.154  17.727 -16.867  1.00  0.00
ATOM   4591  H1  WAT  1510     -12.238  18.158 -17.718  1.00  0.00
ATOM   4592  H2  WAT  1510     -11.435  18.187 -16.435  1.00  0.00
TER
ATOM   4593  O   WAT  1511     -15.763  14.269  -5.589  1.00  0.00
ATOM   4594  H1  WAT  1511     -15.395  13.449  -5.261  1.00  0.00
ATOM   4595  H2  WAT  1511     -16.623  14.329  -5.174  1.00  0.00
TER
ATOM   4596  O   WAT  1512     -12.397  13.225 -14.781  1.00  0.00
ATOM   4597  H1  WAT  1512     -13.026  13.329 -15.495  1.00  0.00
ATOM   4598  H2  WAT  1512     -12.892  13.445 -13.991  1.00  0.00
TER
ATOM   4599  O   WAT  1513     -20.429  15.503 -13.365  1.00  0.00
ATOM   4600  H1  WAT  1513     -21.137  15.972 -12.923  1.00  0.00
ATOM   4601  H2  WAT  1513     -20.144  14.846 -12.730  1.00  0.00
TER
ATOM   4602  O   WAT  1514     -18.803  16.923  -5.366  1.00  0.00
ATOM   4603  H1  WAT  1514     -18.304  17.398  -4.700  1.00  0.00
ATOM   4604  H2  WAT  1514     -18.661  15.999  -5.159  1.00  0.00
TER
ATOM   4605  O   WAT  1515     -16.397  12.228 -11.925  1.00  0.00
ATOM   4606  H1  WAT  1515     -16.520  12.247 -12.874  1.00  0.00
ATOM   4607  H2  WAT  1515     -15.449  12.276 -11.805  1.00  0.00
TER
ATOM   4608  O   WAT  1516     -22.225  13.812 -15.990  1.00  0.00
ATOM   4609  H1  WAT  1516     -21.376  14.249 -16.056  1.00  0.00
ATOM   4610  H2  WAT  1516     -22.592  14.124 -15.162  1.00  0.00
TER
ATOM   4611  O   WAT  1517     -11.596  13.140  -4.523  1.00  0.00
ATOM   4612  H1  WAT  1517     -12.099  13.880  -4.183  1.00  0.00
ATOM   4613  H2  WAT  1517     -10.781  13.528  -4.839  1.00  0.00
TER
ATOM   4614  O   WAT  1518     -13.304  18.383 -11.077  1.00  0.00
ATOM   4615  H1  WAT  1518     -14.245  18.398 -10.902  1.00  0.00
ATOM   4616  H2  WAT  1518     -12.990  17.597 -10.631  1.00  0.00
TER
ATOM   4617  O   WAT  1519     -13.761  17.848  -0.967  1.00  0.00
ATOM   4618  H1  WAT  1519     -13.179  17.093  -1.055  1.00  0.00
ATOM   4619  H2  WAT  1519     -13.585  18.379  -1.744  1.00  0.00
TER
ATOM   4620  O   WAT  1520     -19.878  11.565  -5.622  1.00  0.00
ATOM   4621  H1  WAT  1520     -20.326  11.587  -6.468  1.00  0.00
ATOM   4622  H2  WAT  1520     -20.511  11.167  -5.025  1.00  0.00
TER
ATOM   4623  O   WAT  1521     -17.136  18.192  -3.617  1.00  0.00
ATOM   4624  H1  WAT  1521     -17.016  17.596  -2.878  1.00  0.00
ATOM   4625  H2  WAT  1521     -16.276  18.229  -4.037  1.00  0.00
TER
ATOM   4626  O   WAT  1522     -14.797  18.746  -5.041  1.00  0.00
ATOM   4627  H1  WAT  1522     -15.323  19.270  -5.645  1.00  0.00
ATOM   4628  H2  WAT  1522     -14.454  19.378  -4.410  1.00  0.00
TER
ATOM   4629  O   WAT  1523     -20.369  14.734  -2.360  1.00  0.00
ATOM   4630  H1  WAT  1523     -19.779  14.426  -1.672  1.00  0.00
ATOM   4631  H2  WAT  1523     -21.187  14.262  -2.204  1.00  0.00
TER
ATOM   4632  O   WAT  1524     -15.549  14.351  -2.126  1.00  0.00
ATOM   4633  H1  WAT  1524     -16.238  13.689  -2.191  1.00  0.00
ATOM   4634  H2  WAT  1524     -14.829  13.904  -1.682  1.00  0.00
TER
ATOM   4635  O   WAT  1525     -14.919  10.946 -16.067  1.00  0.00
ATOM   4636  H1  WAT  1525     -14.639  10.103 -15.711  1.00  0.00
ATOM   4637  H2  WAT  1525     -15.693  11.178 -15.553  1.00  0.00
TER
ATOM   4638  O   WAT  1526     -20.381  12.179 -17.623  1.00  0.00
ATOM   4639  H1  WAT  1526     -20.729  11.501 -18.202  1.00  0.00
ATOM   4640  H2  WAT  1526     -20.180  11.717 -16.808  1.00  0.00
TER
ATOM   4641  O   WAT  1527     -14.092  13.501 -17.004  1.00  0.00
ATOM   4642  H1  WAT  1527     -13.673  13.315 -17.845  1.00  0.00
ATOM   4643  H2  WAT  1527     -14.398  12.649 -16.694  1.00  0.00
TER
ATOM   4644  O   WAT  1528     -10.593  18.414 -13.307  1.00  0.00
ATOM   4645  H1  WAT  1528     -10.968  17.647 -13.739  1.00  0.00
ATOM   4646  H2  WAT  1528     -11.322  18.796 -12.819  1.00  0.00
TER
ATOM   4647  O   WAT  1529     -11.203  17.561  -3.673  1.00  0.00
ATOM   4648  H1  WAT  1529     -11.434  17.332  -4.573  1.00  0.00
ATOM   4649  H2  WAT  1529     -10.942  18.481  -3.718  1.00  0.00
TER
ATOM   4650  O   WAT  1530     -12.764  12.787  -0.895  1.00  0.00
ATOM   4651  H1  WAT  1530     -11.887  12.795  -0.511  1.00  0.00
ATOM   4652  H2  WAT  1530     -12.752  12.050  -1.506  1.00  0.00
TER
ATOM   4653  O   WAT  1531     -11.318  16.640 -10.006  1.00  0.00
ATOM   4654  H1  WAT  1531     -10.794  16.146 -10.637  1.00  0.00
ATOM   4655  H2  WAT  1531     -10.732  16.775  -9.261  1.00  0.00
TER
ATOM   4656  O   WAT  1532     -11.139  16.724  -6.484  1.00  0.00
ATOM   4657  H1  WAT  1532     -12.088  16.690  -6.370  1.00  0.00
ATOM   4658  H2  WAT  1532     -10.957  17.634  -6.719  1.00  0.00
TER
ATOM   4659  O   WAT  1533     -11.828  15.897 -14.067  1.00  0.00
ATOM   4660  H1  WAT  1533     -11.332  15.664 -13.282  1.00  0.00
ATOM   4661  H2  WAT  1533     -12.026  15.058 -14.483  1.00  0.00
TER
ATOM   4662  O   WAT  1534     -10.399  14.533 -11.533  1.00  0.00
ATOM   4663  H1  WAT  1534     -10.509  14.379 -10.595  1.00  0.00
ATOM   4664  H2  WAT  1534      -9.638  14.005 -11.776  1.00  0.00
TER
ATOM   4665  O   WAT  1535     -12.052  10.472  -5.075  1.00  0.00
ATOM   4666  H1  WAT  1535     -11.415  11.086  -4.709  1.00  0.00
ATOM   4667  H2  WAT  1535     -11.905  10.508  -6.020  1.00  0.00
TER
ATOM   4668  O   WAT  1536      -9.510  12.364 -18.292  1.00  0.00
ATOM   4669  H1  WAT  1536      -8.585  12.232 -18.501  1.00  0.00
ATOM   4670  H2  WAT  1536      -9.532  12.443 -17.339  1.00  0.00
TER
ATOM   4671  O   WAT  1537      -9.436  13.135 -15.667  1.00  0.00
ATOM   4672  H1  WAT  1537     -10.231  13.069 -15.137  1.00  0.00
ATOM   4673  H2  WAT  1537      -9.232  14.070 -15.678  1.00  0.00
TER
ATOM   4674  O   WAT  1538     -18.682  11.625  -2.167  1.00  0.00
ATOM   4675  H1  WAT  1538     -18.743  12.217  -1.418  1.00  0.00
ATOM   4676  H2  WAT  1538     -17.742  11.518  -2.312  1.00  0.00
TER
ATOM   4677  O   WAT  1539     -16.044  11.282  -2.528  1.00  0.00
ATOM   4678  H1  WAT  1539     -15.430  11.600  -3.190  1.00  0.00
ATOM   4679  H2  WAT  1539     -15.500  10.797  -1.908  1.00  0.00
TER
ATOM   4680  O   WAT  1540     -15.304   9.845  -6.201  1.00  0.00
ATOM   4681  H1  WAT  1540     -16.178  10.179  -6.404  1.00  0.00
ATOM   4682  H2  WAT  1540     -15.413   9.373  -5.376  1.00  0.00
TER
ATOM   4683  O   WAT  1541     -14.396  12.052  -4.817  1.00  0.00
ATOM   4684  H1  WAT  1541     -14.725  11.238  -5.197  1.00  0.00
ATOM   4685  H2  WAT  1541     -13.448  12.009  -4.940  1.00  0.00
TER
ATOM   4686  O   WAT  1542     -17.556  10.762  -7.262  1.00  0.00
ATOM   4687  H1  WAT  1542     -18.339  11.237  -6.982  1.00  0.00
ATOM   4688  H2  WAT  1542     -17.850   9.858  -7.370  1.00  0.00
TER
ATOM   4689  O   WAT  1543     -13.004  11.465  -9.217  1.00  0.00
ATOM   4690  H1  WAT  1543     -12.563  11.409 -10.065  1.00  0.00
ATOM   4691  H2  WAT  1543     -13.273  12.380  -9.146  1.00  0.00
TER
ATOM   4692  O   WAT  1544     -11.140  11.096 -11.206  1.00  0.00
ATOM   4693  H1  WAT  1544     -11.201  10.152 -11.353  1.00  0.00
ATOM   4694  H2  WAT  1544     -10.361  11.204 -10.661  1.00  0.00
TER
ATOM   4695  O   WAT  1545     -19.671  13.181 -11.750  1.00  0.00
ATOM   4696  H1  WAT  1545     -20.483  12.807 -12.091  1.00  0.00
ATOM   4697  H2  WAT  1545     -19.167  12.425 -11.448  1.00  0.00
TER
ATOM   4698  O   WAT  1546     -15.168   9.845 -10.512  1.00  0.00
ATOM   4699  H1  WAT  1546     -14.565  10.417 -10.037  1.00  0.00
ATOM   4700  H2  WAT  1546     -15.909  10.409 -10.734  1.00  0.00
TER
ATOM   4701  O   WAT  1547     -12.025  10.247 -15.238  1.00  0.00
ATOM   4702  H1  WAT  1547     -11.830  11.146 -14.971  1.00  0.00
ATOM   4703  H2  WAT  1547     -12.812  10.016 -14.745  1.00  0.00
TER
ATOM   4704  O   WAT  1548     -21.646  11.331 -13.146  1.00  0.00
ATOM   4705  H1  WAT  1548     -22.276  10.630 -12.979  1.00  0.00
ATOM   4706  H2  WAT  1548     -22.185  12.091 -13.362  1.00  0.00
TER
ATOM   4707  O   WAT  1549     -21.520  10.609  -0.710  1.00  0.00
ATOM   4708  H1  WAT  1549     -21.802  11.113  -1.474  1.00  0.00
ATOM   4709  H2  WAT  1549     -21.138   9.811  -1.076  1.00  0.00
TER
ATOM   4710  O   WAT  1550     -14.919  10.025  -0.132  1.00  0.00
ATOM   4711  H1  WAT  1550     -15.032  10.344   0.763  1.00  0.00
ATOM   4712  H2  WAT  1550     -14.102  10.426  -0.429  1.00  0.00
TER
ATOM   4713  O   WAT  1551     -16.013  -0.730   7.780  1.00  0.00
ATOM   4714  H1  WAT  1551     -16.094  -1.645   7.509  1.00  0.00
ATOM   4715  H2  WAT  1551     -16.427  -0.234   7.074  1.00  0.00
TER
ATOM   4716  O   WAT  1552     -17.881   1.047   9.661  1.00  0.00
ATOM   4717  H1  WAT  1552     -18.657   0.568   9.951  1.00  0.00
ATOM   4718  H2  WAT  1552     -17.230   0.368   9.486  1.00  0.00
TER
ATOM   4719  O   WAT  1553     -13.860   5.453   8.441  1.00  0.00
ATOM   4720  H1  WAT  1553     -14.322   4.682   8.769  1.00  0.00
ATOM   4721  H2  WAT  1553     -13.048   5.480   8.946  1.00  0.00
TER
ATOM   4722  O   WAT  1554     -17.634   7.739   8.061  1.00  0.00
ATOM   4723  H1  WAT  1554     -18.253   8.195   7.490  1.00  0.00
ATOM   4724  H2  WAT  1554     -16.779   7.894   7.660  1.00  0.00
TER
ATOM   4725  O   WAT  1555     -18.440   3.723   9.668  1.00  0.00
ATOM   4726  H1  WAT  1555     -18.509   2.782   9.507  1.00  0.00
ATOM   4727  H2  WAT  1555     -17.678   3.813  10.240  1.00  0.00
TER
ATOM   4728  O   WAT  1556     -17.410  -3.470   9.895  1.00  0.00
ATOM   4729  H1  WAT  1556     -17.033  -4.343   9.782  1.00  0.00
ATOM   4730  H2  WAT  1556     -17.508  -3.134   9.004  1.00  0.00
TER
ATOM   4731  O   WAT  1557     -13.627  -5.975   6.827  1.00  0.00
ATOM   4732  H1  WAT  1557     -12.806  -6.465   6.870  1.00  0.00
ATOM   4733  H2  WAT  1557     -13.594  -5.385   7.581  1.00  0.00
TER
ATOM   4734  O   WAT  1558     -21.438  -2.129   9.689  1.00  0.00
ATOM   4735  H1  WAT  1558     -20.931  -1.630  10.329  1.00  0.00
ATOM   4736  H2  WAT  1558     -20.907  -2.905   9.513  1.00  0.00
TER
ATOM   4737  O   WAT  1559      -9.337  -3.958  13.392  1.00  0.00
ATOM   4738  H1  WAT  1559     -10.042  -3.570  12.873  1.00  0.00
ATOM   4739  H2  WAT  1559      -9.072  -3.263  13.994  1.00  0.00
TER
ATOM   4740  O   WAT  1560     -16.768   2.623   5.454  1.00  0.00
ATOM   4741  H1  WAT  1560     -17.386   3.088   4.890  1.00  0.00
ATOM   4742  H2  WAT  1560     -16.255   3.316   5.871  1.00  0.00
TER
ATOM   4743  O   WAT  1561     -21.905   2.151  12.133  1.00  0.00
ATOM   4744  H1  WAT  1561     -22.238   2.778  12.775  1.00  0.00
ATOM   4745  H2  WAT  1561     -21.728   2.677  11.353  1.00  0.00
TER
ATOM   4746  O   WAT  1562     -13.391  -4.035   9.600  1.00  0.00
ATOM   4747  H1  WAT  1562     -14.096  -3.746  10.181  1.00  0.00
ATOM   4748  H2  WAT  1562     -13.030  -3.225   9.240  1.00  0.00
TER
ATOM   4749  O   WAT  1563     -11.775   5.583  11.863  1.00  0.00
ATOM   4750  H1  WAT  1563     -12.459   6.253  11.855  1.00  0.00
ATOM   4751  H2  WAT  1563     -11.235   5.781  11.097  1.00  0.00
TER
ATOM   4752  O   WAT  1564     -10.322  -4.589   9.991  1.00  0.00
ATOM   4753  H1  WAT  1564     -11.270  -4.555  10.123  1.00  0.00
ATOM   4754  H2  WAT  1564      -9.997  -3.775  10.376  1.00  0.00
TER
ATOM   4755  O   WAT  1565     -19.791  -8.289   8.287  1.00  0.00
ATOM   4756  H1  WAT  1565     -19.483  -8.845   7.570  1.00  0.00
ATOM   4757  H2  WAT  1565     -20.720  -8.155   8.104  1.00  0.00
TER
ATOM   4758  O   WAT  1566     -14.239   7.427  10.577  1.00  0.00
ATOM   4759  H1  WAT  1566     -14.226   7.023   9.710  1.00  0.00
ATOM   4760  H2  WAT  1566     -14.791   8.202  10.474  1.00  0.00
TER
ATOM   4761  O   WAT  1567     -12.944   4.149   5.666  1.00  0.00
ATOM   4762  H1  WAT  1567     -13.055   3.206   5.791  1.00  0.00
ATOM   4763  H2  WAT  1567     -12.948   4.510   6.553  1.00  0.00
TER
ATOM   4764  O   WAT  1568     -14.840   2.330  11.906  1.00  0.00
ATOM   4765  H1  WAT  1568     -14.424   2.116  11.071  1.00  0.00
ATOM   4766  H2  WAT  1568     -14.116   2.587  12.477  1.00  0.00
TER
ATOM   4767  O   WAT  1569     -17.402  -0.225   5.023  1.00  0.00
ATOM   4768  H1  WAT  1569     -18.330  -0.291   5.252  1.00  0.00
ATOM   4769  H2  WAT  1569     -17.250   0.713   4.908  1.00  0.00
TER
ATOM   4770  O   WAT  1570     -17.416  -3.953   2.019  1.00  0.00
ATOM   4771  H1  WAT  1570     -18.355  -3.792   2.105  1.00  0.00
ATOM   4772  H2  WAT  1570     -17.097  -3.234   1.473  1.00  0.00
TER
ATOM   4773  O   WAT  1571     -10.894   0.729  11.997  1.00  0.00
ATOM   4774  H1  WAT  1571     -11.722   0.798  11.522  1.00  0.00
ATOM   4775  H2  WAT  1571     -10.299   1.314  11.529  1.00  0.00
TER
ATOM   4776  O   WAT  1572     -13.373   1.337   5.526  1.00  0.00
ATOM   4777  H1  WAT  1572     -13.991   0.999   4.879  1.00  0.00
ATOM   4778  H2  WAT  1572     -13.390   0.693   6.234  1.00  0.00
TER
ATOM   4779  O   WAT  1573     -13.930  -2.484  12.943  1.00  0.00
ATOM   4780  H1  WAT  1573     -14.343  -1.659  13.197  1.00  0.00
ATOM   4781  H2  WAT  1573     -14.662  -3.070  12.750  1.00  0.00
TER
ATOM   4782  O   WAT  1574     -21.797   0.302   7.805  1.00  0.00
ATOM   4783  H1  WAT  1574     -22.201  -0.410   7.309  1.00  0.00
ATOM   4784  H2  WAT  1574     -21.710  -0.043   8.694  1.00  0.00
TER
ATOM   4785  O   WAT  1575     -21.329   3.989   9.969  1.00  0.00
ATOM   4786  H1  WAT  1575     -21.626   3.383   9.289  1.00  0.00
ATOM   4787  H2  WAT  1575     -20.379   4.026   9.858  1.00  0.00
TER
ATOM   4788  O   WAT  1576     -13.240   7.562  13.631  1.00  0.00
ATOM   4789  H1  WAT  1576     -13.717   8.369  13.438  1.00  0.00
ATOM   4790  H2  WAT  1576     -13.924   6.910  13.784  1.00  0.00
TER
ATOM   4791  O   WAT  1577     -15.196   0.576   2.534  1.00  0.00
ATOM   4792  H1  WAT  1577     -14.757  -0.262   2.387  1.00  0.00
ATOM   4793  H2  WAT  1577     -14.483   1.209   2.620  1.00  0.00
TER
ATOM   4794  O   WAT  1578     -17.087   5.516   6.502  1.00  0.00
ATOM   4795  H1  WAT  1578     -16.647   6.258   6.087  1.00  0.00
ATOM   4796  H2  WAT  1578     -17.148   5.758   7.426  1.00  0.00
TER
ATOM   4797  O   WAT  1579     -21.612   6.540  17.404  1.00  0.00
ATOM   4798  H1  WAT  1579     -21.640   6.945  16.537  1.00  0.00
ATOM   4799  H2  WAT  1579     -21.775   5.611  17.241  1.00  0.00
TER
ATOM   4800  O   WAT  1580     -11.615  -8.170   0.848  1.00  0.00
ATOM   4801  H1  WAT  1580     -11.927  -8.077   1.748  1.00  0.00
ATOM   4802  H2  WAT  1580     -10.853  -7.592   0.797  1.00  0.00
TER
ATOM   4803  O   WAT  1581     -10.257   4.514  15.860  1.00  0.00
ATOM   4804  H1  WAT  1581     -10.130   4.275  14.942  1.00  0.00
ATOM   4805  H2  WAT  1581     -10.215   3.683  16.332  1.00  0.00
TER
ATOM   4806  O   WAT  1582     -16.395   8.217  14.430  1.00  0.00
ATOM   4807  H1  WAT  1582     -15.881   8.128  15.232  1.00  0.00
ATOM   4808  H2  WAT  1582     -17.238   8.563  14.722  1.00  0.00
TER
ATOM   4809  O   WAT  1583     -14.420   8.503   3.858  1.00  0.00
ATOM   4810  H1  WAT  1583     -14.580   8.213   4.756  1.00  0.00
ATOM   4811  H2  WAT  1583     -14.585   7.727   3.322  1.00  0.00
TER
ATOM   4812  O   WAT  1584     -21.941   8.282   5.635  1.00  0.00
ATOM   4813  H1  WAT  1584     -22.117   7.366   5.422  1.00  0.00
ATOM   4814  H2  WAT  1584     -22.795   8.641   5.875  1.00  0.00
TER
ATOM   4815  O   WAT  1585     -14.717   6.011   2.418  1.00  0.00
ATOM   4816  H1  WAT  1585     -15.411   6.009   1.758  1.00  0.00
ATOM   4817  H2  WAT  1585     -13.975   5.587   1.987  1.00  0.00
TER
ATOM   4818  O   WAT  1586     -15.152   7.638   6.493  1.00  0.00
ATOM   4819  H1  WAT  1586     -14.696   6.857   6.806  1.00  0.00
ATOM   4820  H2  WAT  1586     -14.813   8.348   7.037  1.00  0.00
TER
ATOM   4821  O   WAT  1587     -10.404  -3.432  16.825  1.00  0.00
ATOM   4822  H1  WAT  1587     -11.020  -2.925  16.297  1.00  0.00
ATOM   4823  H2  WAT  1587     -10.725  -4.333  16.768  1.00  0.00
TER
ATOM   4824  O   WAT  1588     -18.343  -4.593  14.291  1.00  0.00
ATOM   4825  H1  WAT  1588     -18.805  -4.385  15.103  1.00  0.00
ATOM   4826  H2  WAT  1588     -18.745  -5.407  13.988  1.00  0.00
TER
ATOM   4827  O   WAT  1589     -13.343  -3.372  15.421  1.00  0.00
ATOM   4828  H1  WAT  1589     -14.193  -3.672  15.742  1.00  0.00
ATOM   4829  H2  WAT  1589     -13.502  -3.128  14.509  1.00  0.00
TER
ATOM   4830  O   WAT  1590     -16.248  -1.872  17.521  1.00  0.00
ATOM   4831  H1  WAT  1590     -15.922  -2.706  17.181  1.00  0.00
ATOM   4832  H2  WAT  1590     -15.460  -1.349  17.669  1.00  0.00
TER
ATOM   4833  O   WAT  1591     -19.514  -7.839   3.568  1.00  0.00
ATOM   4834  H1  WAT  1591     -20.139  -7.843   4.294  1.00  0.00
ATOM   4835  H2  WAT  1591     -19.601  -8.706   3.172  1.00  0.00
TER
ATOM   4836  O   WAT  1592     -20.592  -6.915  10.547  1.00  0.00
ATOM   4837  H1  WAT  1592     -20.295  -6.009  10.466  1.00  0.00
ATOM   4838  H2  WAT  1592     -20.044  -7.404   9.933  1.00  0.00
TER
ATOM   4839  O   WAT  1593     -15.609  -2.330   5.015  1.00  0.00
ATOM   4840  H1  WAT  1593     -16.208  -1.607   4.831  1.00  0.00
ATOM   4841  H2  WAT  1593     -15.061  -2.393   4.233  1.00  0.00
TER
ATOM   4842  O   WAT  1594     -20.399  -1.438  17.082  1.00  0.00
ATOM   4843  H1  WAT  1594     -20.494  -2.379  16.932  1.00  0.00
ATOM   4844  H2  WAT  1594     -19.555  -1.217  16.687  1.00  0.00
TER
ATOM   4845  O   WAT  1595     -17.002  -3.694   7.045  1.00  0.00
ATOM   4846  H1  WAT  1595     -16.609  -3.377   6.232  1.00  0.00
ATOM   4847  H2  WAT  1595     -16.641  -4.573   7.160  1.00  0.00
TER
ATOM   4848  O   WAT  1596     -16.417  -1.104  11.140  1.00  0.00
ATOM   4849  H1  WAT  1596     -17.149  -0.595  11.489  1.00  0.00
ATOM   4850  H2  WAT  1596     -16.814  -1.921  10.839  1.00  0.00
TER
ATOM   4851  O   WAT  1597     -19.979  -4.428   9.546  1.00  0.00
ATOM   4852  H1  WAT  1597     -19.975  -4.869   8.696  1.00  0.00
ATOM   4853  H2  WAT  1597     -19.084  -4.106   9.653  1.00  0.00
TER
ATOM   4854  O   WAT  1598     -19.917  -3.427   2.536  1.00  0.00
ATOM   4855  H1  WAT  1598     -19.796  -3.468   3.485  1.00  0.00
ATOM   4856  H2  WAT  1598     -20.302  -2.564   2.381  1.00  0.00
TER
ATOM   4857  O   WAT  1599     -15.954  -5.650  10.553  1.00  0.00
ATOM   4858  H1  WAT  1599     -15.937  -5.199  11.397  1.00  0.00
ATOM   4859  H2  WAT  1599     -16.203  -6.550  10.766  1.00  0.00
TER
ATOM   4860  O   WAT  1600     -20.905  -1.117   1.935  1.00  0.00
ATOM   4861  H1  WAT  1600     -21.473  -1.565   1.308  1.00  0.00
ATOM   4862  H2  WAT  1600     -20.196  -0.757   1.401  1.00  0.00
TER
ATOM   4863  O   WAT  1601     -12.527  -8.237  16.391  1.00  0.00
ATOM   4864  H1  WAT  1601     -12.203  -8.968  16.917  1.00  0.00
ATOM   4865  H2  WAT  1601     -12.491  -8.556  15.489  1.00  0.00
TER
ATOM   4866  O   WAT  1602     -19.678  -0.368  11.292  1.00  0.00
ATOM   4867  H1  WAT  1602     -19.311  -0.842  12.038  1.00  0.00
ATOM   4868  H2  WAT  1602     -19.868   0.506  11.633  1.00  0.00
TER
ATOM   4869  O   WAT  1603     -21.888  -1.327  13.611  1.00  0.00
ATOM   4870  H1  WAT  1603     -22.193  -0.448  13.836  1.00  0.00
ATOM   4871  H2  WAT  1603     -20.934  -1.267  13.646  1.00  0.00
TER
ATOM   4872  O   WAT  1604     -12.601   1.876  10.000  1.00  0.00
ATOM   4873  H1  WAT  1604     -11.881   2.371   9.609  1.00  0.00
ATOM   4874  H2  WAT  1604     -12.803   1.197   9.355  1.00  0.00
TER
ATOM   4875  O   WAT  1605     -17.140  -6.731   4.143  1.00  0.00
ATOM   4876  H1  WAT  1605     -17.954  -7.229   4.067  1.00  0.00
ATOM   4877  H2  WAT  1605     -17.334  -5.891   3.726  1.00  0.00
TER
ATOM   4878  O   WAT  1606     -17.219   1.946  15.887  1.00  0.00
ATOM   4879  H1  WAT  1606     -17.286   1.026  15.633  1.00  0.00
ATOM   4880  H2  WAT  1606     -17.849   2.044  16.601  1.00  0.00
TER
ATOM   4881  O   WAT  1607     -14.425  -2.359   2.439  1.00  0.00
ATOM   4882  H1  WAT  1607     -13.538  -2.047   2.264  1.00  0.00
ATOM   4883  H2  WAT  1607     -14.455  -3.231   2.047  1.00  0.00
TER
ATOM   4884  O   WAT  1608     -18.429   3.814   3.118  1.00  0.00
ATOM   4885  H1  WAT  1608     -18.088   4.558   2.622  1.00  0.00
ATOM   4886  H2  WAT  1608     -19.258   4.127   3.480  1.00  0.00
TER
ATOM   4887  O   WAT  1609     -17.288   4.769  15.637  1.00  0.00
ATOM   4888  H1  WAT  1609     -17.273   3.837  15.419  1.00  0.00
ATOM   4889  H2  WAT  1609     -17.995   4.855  16.276  1.00  0.00
TER
ATOM   4890  O   WAT  1610     -12.154  -1.047   1.907  1.00  0.00
ATOM   4891  H1  WAT  1610     -12.238  -0.616   1.057  1.00  0.00
ATOM   4892  H2  WAT  1610     -11.435  -0.588   2.340  1.00  0.00
TER
ATOM   4893  O   WAT  1611     -11.077   1.409  14.984  1.00  0.00
ATOM   4894  H1  WAT  1611     -11.802   2.002  14.787  1.00  0.00
ATOM   4895  H2  WAT  1611     -10.549   1.402  14.185  1.00  0.00
TER
ATOM   4896  O   WAT  1612     -11.125   5.807   4.635  1.00  0.00
ATOM   4897  H1  WAT  1612     -11.768   5.152   4.910  1.00  0.00
ATOM   4898  H2  WAT  1612     -11.512   6.212   3.859  1.00  0.00
TER
ATOM   4899  O   WAT  1613     -15.547   3.135   8.482  1.00  0.00
ATOM   4900  H1  WAT  1613     -15.194   2.538   7.823  1.00  0.00
ATOM   4901  H2  WAT  1613     -16.430   2.810   8.653  1.00  0.00
TER
ATOM   4902  O   WAT  1614     -19.460   3.895   5.889  1.00  0.00
ATOM   4903  H1  WAT  1614     -18.773   4.442   6.270  1.00  0.00
ATOM   4904  H2  WAT  1614     -20.247   4.439   5.924  1.00  0.00
TER
ATOM   4905  O   WAT  1615     -20.158   0.900   5.502  1.00  0.00
ATOM   4906  H1  WAT  1615     -19.701   1.710   5.728  1.00  0.00
ATOM   4907  H2  WAT  1615     -20.509   0.582   6.334  1.00  0.00
TER
ATOM   4908  O   WAT  1616     -17.854   6.410  12.731  1.00  0.00
ATOM   4909  H1  WAT  1616     -17.210   6.616  13.409  1.00  0.00
ATOM   4910  H2  WAT  1616     -17.491   5.649  12.278  1.00  0.00
TER
ATOM   4911  O   WAT  1617     -16.581   4.414  11.449  1.00  0.00
ATOM   4912  H1  WAT  1617     -15.939   3.713  11.562  1.00  0.00
ATOM   4913  H2  WAT  1617     -16.056   5.193  11.269  1.00  0.00
TER
ATOM   4914  O   WAT  1618     -12.736   4.698   1.173  1.00  0.00
ATOM   4915  H1  WAT  1618     -12.962   3.981   1.765  1.00  0.00
ATOM   4916  H2  WAT  1618     -13.126   4.450   0.335  1.00  0.00
TER
ATOM   4917  O   WAT  1619     -14.807   5.213  14.653  1.00  0.00
ATOM   4918  H1  WAT  1619     -14.472   5.800  15.330  1.00  0.00
ATOM   4919  H2  WAT  1619     -15.727   5.082  14.882  1.00  0.00
TER
ATOM   4920  O   WAT  1620     -13.154   2.616   2.834  1.00  0.00
ATOM   4921  H1  WAT  1620     -13.442   3.077   3.622  1.00  0.00
ATOM   4922  H2  WAT  1620     -12.359   2.155   3.103  1.00  0.00
TER
ATOM   4923  O   WAT  1621     -18.979   5.262  17.821  1.00  0.00
ATOM   4924  H1  WAT  1621     -19.299   4.543  18.366  1.00  0.00
ATOM   4925  H2  WAT  1621     -19.653   5.938  17.895  1.00  0.00
TER
ATOM   4926  O   WAT  1622     -20.937   6.108   2.765  1.00  0.00
ATOM   4927  H1  WAT  1622     -20.946   6.841   2.149  1.00  0.00
ATOM   4928  H2  WAT  1622     -21.857   5.861   2.857  1.00  0.00
TER
ATOM   4929  O   WAT  1623     -15.763  -4.505  13.185  1.00  0.00
ATOM   4930  H1  WAT  1623     -15.395  -5.326  13.513  1.00  0.00
ATOM   4931  H2  WAT  1623     -16.623  -4.445  13.601  1.00  0.00
TER
ATOM   4932  O   WAT  1624     -12.397  -5.550   3.994  1.00  0.00
ATOM   4933  H1  WAT  1624     -13.026  -5.445   3.280  1.00  0.00
ATOM   4934  H2  WAT  1624     -12.892  -5.330   4.783  1.00  0.00
TER
ATOM   4935  O   WAT  1625     -17.951   6.171   1.427  1.00  0.00
ATOM   4936  H1  WAT  1625     -17.850   5.967   0.497  1.00  0.00
ATOM   4937  H2  WAT  1625     -18.851   5.917   1.632  1.00  0.00
TER
ATOM   4938  O   WAT  1626     -20.429  -3.271   5.410  1.00  0.00
ATOM   4939  H1  WAT  1626     -21.137  -2.802   5.851  1.00  0.00
ATOM   4940  H2  WAT  1626     -20.144  -3.929   6.044  1.00  0.00
TER
ATOM   4941  O   WAT  1627     -18.803  -1.851  13.409  1.00  0.00
ATOM   4942  H1  WAT  1627     -18.304  -1.377  14.074  1.00  0.00
ATOM   4943  H2  WAT  1627     -18.661  -2.775  13.616  1.00  0.00
TER
ATOM   4944  O   WAT  1628     -16.397  -6.546   6.849  1.00  0.00
ATOM   4945  H1  WAT  1628     -16.520  -6.527   5.900  1.00  0.00
ATOM   4946  H2  WAT  1628     -15.449  -6.498   6.969  1.00  0.00
TER
ATOM   4947  O   WAT  1629     -19.309   8.690   6.122  1.00  0.00
ATOM   4948  H1  WAT  1629     -19.055   8.652   5.200  1.00  0.00
ATOM   4949  H2  WAT  1629     -20.258   8.563   6.115  1.00  0.00
TER
ATOM   4950  O   WAT  1630     -22.225  -4.962   2.785  1.00  0.00
ATOM   4951  H1  WAT  1630     -21.376  -4.525   2.719  1.00  0.00
ATOM   4952  H2  WAT  1630     -22.592  -4.650   3.612  1.00  0.00
TER
ATOM   4953  O   WAT  1631     -11.596  -5.634  14.252  1.00  0.00
ATOM   4954  H1  WAT  1631     -12.099  -4.894  14.591  1.00  0.00
ATOM   4955  H2  WAT  1631     -10.781  -5.246  13.935  1.00  0.00
TER
ATOM   4956  O   WAT  1632     -13.304  -0.391   7.698  1.00  0.00
ATOM   4957  H1  WAT  1632     -14.245  -0.376   7.873  1.00  0.00
ATOM   4958  H2  WAT  1632     -12.990  -1.178   8.144  1.00  0.00
TER
ATOM   4959  O   WAT  1633     -11.302   6.780   9.373  1.00  0.00
ATOM   4960  H1  WAT  1633     -11.177   7.603   9.846  1.00  0.00
ATOM   4961  H2  WAT  1633     -10.435   6.569   9.026  1.00  0.00
TER
ATOM   4962  O   WAT  1634     -20.720   8.046   0.868  1.00  0.00
ATOM   4963  H1  WAT  1634     -19.927   8.335   0.416  1.00  0.00
ATOM   4964  H2  WAT  1634     -21.239   7.615   0.189  1.00  0.00
TER
ATOM   4965  O   WAT  1635     -14.557   7.893  16.792  1.00  0.00
ATOM   4966  H1  WAT  1635     -13.605   7.809  16.742  1.00  0.00
ATOM   4967  H2  WAT  1635     -14.705   8.558  17.465  1.00  0.00
TER
ATOM   4968  O   WAT  1636     -11.667   7.273   2.291  1.00  0.00
ATOM   4969  H1  WAT  1636     -11.952   6.859   1.477  1.00  0.00
ATOM   4970  H2  WAT  1636     -11.865   8.202   2.171  1.00  0.00
TER
ATOM   4971  O   WAT  1637     -20.202   3.266   0.732  1.00  0.00
ATOM   4972  H1  WAT  1637     -20.307   2.651   1.458  1.00  0.00
ATOM   4973  H2  WAT  1637     -20.369   2.743  -0.052  1.00  0.00
TER
ATOM   4974  O   WAT  1638     -20.050   1.952  16.711  1.00  0.00
ATOM   4975  H1  WAT  1638     -20.816   2.520  16.626  1.00  0.00
ATOM   4976  H2  WAT  1638     -19.869   1.660  15.817  1.00  0.00
TER
ATOM   4977  O   WAT  1639     -16.962   2.328   1.336  1.00  0.00
ATOM   4978  H1  WAT  1639     -17.511   2.775   1.980  1.00  0.00
ATOM   4979  H2  WAT  1639     -16.340   1.823   1.860  1.00  0.00
TER
ATOM   4980  O   WAT  1640     -12.908   3.682  17.268  1.00  0.00
ATOM   4981  H1  WAT  1640     -12.167   4.020  16.765  1.00  0.00
ATOM   4982  H2  WAT  1640     -13.671   3.852  16.715  1.00  0.00
TER
ATOM   4983  O   WAT  1641     -21.294   1.287   3.232  1.00  0.00
ATOM   4984  H1  WAT  1641     -20.872   1.121   4.076  1.00  0.00
ATOM   4985  H2  WAT  1641     -21.169   0.477   2.738  1.00  0.00
TER
ATOM   4986  O   WAT  1642     -18.781   0.311   0.480  1.00  0.00
ATOM   4987  H1  WAT  1642     -18.261  -0.404   0.114  1.00  0.00
ATOM   4988  H2  WAT  1642     -18.134   0.950   0.780  1.00  0.00
TER
ATOM   4989  O   WAT  1643     -14.233   1.734  15.804  1.00  0.00
ATOM   4990  H1  WAT  1643     -13.819   1.888  16.653  1.00  0.00
ATOM   4991  H2  WAT  1643     -15.168   1.859  15.966  1.00  0.00
TER
ATOM   4992  O   WAT  1644     -13.761  -0.926  17.808  1.00  0.00
ATOM   4993  H1  WAT  1644     -13.179  -1.681  17.720  1.00  0.00
ATOM   4994  H2  WAT  1644     -13.585  -0.396  17.031  1.00  0.00
TER
ATOM   4995  O   WAT  1645     -19.878  -7.209  13.152  1.00  0.00
ATOM   4996  H1  WAT  1645     -20.326  -7.187  12.307  1.00  0.00
ATOM   4997  H2  WAT  1645     -20.511  -7.608  13.749  1.00  0.00
TER
ATOM   4998  O   WAT  1646     -19.472   1.686  13.773  1.00  0.00
ATOM   4999  H1  WAT  1646     -19.053   2.529  13.601  1.00  0.00
ATOM   5000  H2  WAT  1646     -20.391   1.823  13.544  1.00  0.00
TER
ATOM   5001  O   WAT  1647     -17.136  -0.582  15.157  1.00  0.00
ATOM   5002  H1  WAT  1647     -17.016  -1.178  15.897  1.00  0.00
ATOM   5003  H2  WAT  1647     -16.276  -0.545  14.737  1.00  0.00
TER
ATOM   5004  O   WAT  1648     -14.797  -0.029  13.733  1.00  0.00
ATOM   5005  H1  WAT  1648     -15.323   0.496  13.130  1.00  0.00
ATOM   5006  H2  WAT  1648     -14.454   0.604  14.364  1.00  0.00
TER
ATOM   5007  O   WAT  1649     -22.398  -2.639   0.178  1.00  0.00
ATOM   5008  H1  WAT  1649     -22.599  -3.503   0.540  1.00  0.00
ATOM   5009  H2  WAT  1649     -22.569  -2.726  -0.760  1.00  0.00
TER
ATOM   5010  O   WAT  1650     -21.621   7.991  14.889  1.00  0.00
ATOM   5011  H1  WAT  1650     -22.159   8.716  14.570  1.00  0.00
ATOM   5012  H2  WAT  1650     -21.368   7.514  14.099  1.00  0.00
TER
ATOM   5013  O   WAT  1651     -20.369  -4.040  16.415  1.00  0.00
ATOM   5014  H1  WAT  1651     -19.779  -4.349  17.102  1.00  0.00
ATOM   5015  H2  WAT  1651     -21.187  -4.512  16.571  1.00  0.00
TER
ATOM   5016  O   WAT  1652     -15.549  -4.424  16.648  1.00  0.00
ATOM   5017  H1  WAT  1652     -16.238  -5.086  16.583  1.00  0.00
ATOM   5018  H2  WAT  1652     -14.829  -4.870  17.093  1.00  0.00
TER
ATOM   5019  O   WAT  1653     -14.919  -7.829   2.707  1.00  0.00
ATOM   5020  H1  WAT  1653     -14.639  -8.672   3.063  1.00  0.00
ATOM   5021  H2  WAT  1653     -15.693  -7.596   3.221  1.00  0.00
TER
ATOM   5022  O   WAT  1654     -18.765   9.226  15.148  1.00  0.00
ATOM   5023  H1  WAT  1654     -18.839  10.130  15.455  1.00  0.00
ATOM   5024  H2  WAT  1654     -19.667   8.908  15.120  1.00  0.00
TER
ATOM   5025  O   WAT  1655     -20.381  -6.596   1.152  1.00  0.00
ATOM   5026  H1  WAT  1655     -20.729  -7.273   0.572  1.00  0.00
ATOM   5027  H2  WAT  1655     -20.180  -7.057   1.966  1.00  0.00
TER
ATOM   5028  O   WAT  1656     -18.216   8.392   2.770  1.00  0.00
ATOM   5029  H1  WAT  1656     -17.321   8.731   2.792  1.00  0.00
ATOM   5030  H2  WAT  1656     -18.185   7.670   2.143  1.00  0.00
TER
ATOM   5031  O   WAT  1657     -11.237   6.923  15.477  1.00  0.00
ATOM   5032  H1  WAT  1657     -11.837   6.982  14.733  1.00  0.00
ATOM   5033  H2  WAT  1657     -11.108   5.983  15.607  1.00  0.00
TER
ATOM   5034  O   WAT  1658     -10.541   1.409   3.317  1.00  0.00
ATOM   5035  H1  WAT  1658      -9.779   1.979   3.423  1.00  0.00
ATOM   5036  H2  WAT  1658     -10.526   0.842   4.088  1.00  0.00
TER
ATOM   5037  O   WAT  1659      -9.535   2.264   8.162  1.00  0.00
ATOM   5038  H1  WAT  1659      -9.164   1.481   7.755  1.00  0.00
ATOM   5039  H2  WAT  1659      -8.895   2.953   7.983  1.00  0.00
TER
ATOM   5040  O   WAT  1660     -12.552   3.648  13.575  1.00  0.00
ATOM   5041  H1  WAT  1660     -13.366   4.078  13.837  1.00  0.00
ATOM   5042  H2  WAT  1660     -12.144   4.260  12.962  1.00  0.00
TER
ATOM   5043  O   WAT  1661     -10.489   1.703   0.475  1.00  0.00
ATOM   5044  H1  WAT  1661     -10.214   2.610   0.347  1.00  0.00
ATOM   5045  H2  WAT  1661     -10.678   1.639   1.411  1.00  0.00
TER
ATOM   5046  O   WAT  1662     -14.092  -5.273   1.770  1.00  0.00
ATOM   5047  H1  WAT  1662     -13.673  -5.460   0.930  1.00  0.00
ATOM   5048  H2  WAT  1662     -14.398  -6.125   2.080  1.00  0.00
TER
ATOM   5049  O   WAT  1663     -10.593  -0.361   5.468  1.00  0.00
ATOM   5050  H1  WAT  1663     -10.968  -1.128   5.036  1.00  0.00
ATOM   5051  H2  WAT  1663     -11.322   0.022   5.955  1.00  0.00
TER
ATOM   5052  O   WAT  1664     -11.203  -1.213  15.102  1.00  0.00
ATOM   5053  H1  WAT  1664     -11.434  -1.442  14.201  1.00  0.00
ATOM   5054  H2  WAT  1664     -10.942  -0.293  15.056  1.00  0.00
TER
ATOM   5055  O   WAT  1665     -12.764  -5.988  17.879  1.00  0.00
ATOM   5056  H1  WAT  1665     -11.887  -5.979  18.263  1.00  0.00
ATOM   5057  H2  WAT  1665     -12.752  -6.725  17.269  1.00  0.00
TER
ATOM   5058  O   WAT  1666     -11.318  -2.135   8.768  1.00  0.00
ATOM   5059  H1  WAT  1666     -10.794  -2.629   8.137  1.00  0.00
ATOM   5060  H2  WAT  1666     -10.732  -2.000   9.513  1.00  0.00
TER
ATOM   5061  O   WAT  1667     -11.139  -2.051  12.290  1.00  0.00
ATOM   5062  H1  WAT  1667     -12.088  -2.084  12.405  1.00  0.00
ATOM   5063  H2  WAT  1667     -10.957  -1.141  12.055  1.00  0.00
TER
ATOM   5064  O   WAT  1668     -11.828  -2.877   4.708  1.00  0.00
ATOM   5065  H1  WAT  1668     -11.332  -3.110   5.492  1.00  0.00
ATOM   5066  H2  WAT  1668     -12.026  -3.716   4.291  1.00  0.00
TER
ATOM   5067  O   WAT  1669     -10.399  -4.241   7.241  1.00  0.00
ATOM   5068  H1  WAT  1669     -10.509  -4.396   8.180  1.00  0.00
ATOM   5069  H2  WAT  1669      -9.638  -4.769   6.999  1.00  0.00
TER
ATOM   5070  O   WAT  1670     -12.052  -8.302  13.700  1.00  0.00
ATOM   5071  H1  WAT  1670     -11.415  -7.689  14.066  1.00  0.00
ATOM   5072  H2  WAT  1670     -11.905  -8.266  12.755  1.00  0.00
TER
ATOM   5073  O   WAT  1671      -9.510  -6.411   0.482  1.00  0.00
ATOM   5074  H1  WAT  1671      -8.585  -6.542   0.274  1.00  0.00
ATOM   5075  H2  WAT  1671      -9.532  -6.331   1.436  1.00  0.00
TER
ATOM   5076  O   WAT  1672      -9.436  -5.639   3.108  1.00  0.00
ATOM   5077  H1  WAT  1672     -10.231  -5.705   3.637  1.00  0.00
ATOM   5078  H2  WAT  1672      -9.232  -4.704   3.096  1.00  0.00
TER
ATOM   5079  O   WAT  1673     -12.494   8.400   7.101  1.00  0.00
ATOM   5080  H1  WAT  1673     -11.898   8.078   6.425  1.00  0.00
ATOM   5081  H2  WAT  1673     -12.236   7.927   7.893  1.00  0.00
TER
ATOM   5082  O   WAT  1674     -20.887   6.387  12.851  1.00  0.00
ATOM   5083  H1  WAT  1674     -21.128   6.655  11.965  1.00  0.00
ATOM   5084  H2  WAT  1674     -19.947   6.558  12.907  1.00  0.00
TER
ATOM   5085  O   WAT  1675     -18.682  -7.149  16.607  1.00  0.00
ATOM   5086  H1  WAT  1675     -18.743  -6.557  17.357  1.00  0.00
ATOM   5087  H2  WAT  1675     -17.742  -7.257  16.462  1.00  0.00
TER
ATOM   5088  O   WAT  1676     -16.044  -7.492  16.246  1.00  0.00
ATOM   5089  H1  WAT  1676     -15.430  -7.174  15.584  1.00  0.00
ATOM   5090  H2  WAT  1676     -15.500  -7.977  16.866  1.00  0.00
TER
ATOM   5091  O   WAT  1677      -9.627   8.407  13.653  1.00  0.00
ATOM   5092  H1  WAT  1677     -10.121   8.804  12.935  1.00  0.00
ATOM   5093  H2  WAT  1677     -10.236   7.782  14.046  1.00  0.00
TER
ATOM   5094  O   WAT  1678     -15.304  -8.929  12.573  1.00  0.00
ATOM   5095  H1  WAT  1678     -16.178  -8.596  12.371  1.00  0.00
ATOM   5096  H2  WAT  1678     -15.413  -9.402  13.398  1.00  0.00
TER
ATOM   5097  O   WAT  1679     -14.396  -6.722  13.957  1.00  0.00
ATOM   5098  H1  WAT  1679     -14.725  -7.537  13.578  1.00  0.00
ATOM   5099  H2  WAT  1679     -13.448  -6.765  13.834  1.00  0.00
TER
ATOM   5100  O   WAT  1680     -11.943   9.049  10.931  1.00  0.00
ATOM   5101  H1  WAT  1680     -12.403   9.801  10.557  1.00  0.00
ATOM   5102  H2  WAT  1680     -12.572   8.330  10.873  1.00  0.00
TER
ATOM   5103  O   WAT  1681     -21.513   7.358  10.106  1.00  0.00
ATOM   5104  H1  WAT  1681     -20.997   6.747   9.581  1.00  0.00
ATOM   5105  H2  WAT  1681     -20.864   7.861  10.597  1.00  0.00
TER
ATOM   5106  O   WAT  1682     -18.774   8.249  10.933  1.00  0.00
ATOM   5107  H1  WAT  1682     -18.486   7.994  10.056  1.00  0.00
ATOM   5108  H2  WAT  1682     -18.262   7.697  11.523  1.00  0.00
TER
ATOM   5109  O   WAT  1683     -17.556  -8.012  11.513  1.00  0.00
ATOM   5110  H1  WAT  1683     -18.339  -7.538  11.792  1.00  0.00
ATOM   5111  H2  WAT  1683     -17.850  -8.917  11.404  1.00  0.00
TER
ATOM   5112  O   WAT  1684     -13.004  -7.310   9.557  1.00  0.00
ATOM   5113  H1  WAT  1684     -12.563  -7.365   8.710  1.00  0.00
ATOM   5114  H2  WAT  1684     -13.273  -6.394   9.628  1.00  0.00
TER
ATOM   5115  O   WAT  1685     -11.140  -7.678   7.568  1.00  0.00
ATOM   5116  H1  WAT  1685     -11.201  -8.622   7.421  1.00  0.00
ATOM   5117  H2  WAT  1685     -10.361  -7.570   8.114  1.00  0.00
TER
ATOM   5118  O   WAT  1686     -19.671  -5.593   7.024  1.00  0.00
ATOM   5119  H1  WAT  1686     -20.483  -5.968   6.684  1.00  0.00
ATOM   5120  H2  WAT  1686     -19.167  -6.349   7.326  1.00  0.00
TER
ATOM   5121  O   WAT  1687     -15.168  -8.929   8.262  1.00  0.00
ATOM   5122  H1  WAT  1687     -14.565  -8.357   8.737  1.00  0.00
ATOM   5123  H2  WAT  1687     -15.909  -8.365   8.040  1.00  0.00
TER
ATOM   5124  O   WAT  1688     -12.025  -8.527   3.536  1.00  0.00
ATOM   5125  H1  WAT  1688     -11.830  -7.629   3.803  1.00  0.00
ATOM   5126  H2  WAT  1688     -12.812  -8.758   4.030  1.00  0.00
TER
ATOM   5127  O   WAT  1689     -21.646  -7.443   5.629  1.00  0.00
ATOM   5128  H1  WAT  1689     -22.276  -8.145   5.796  1.00  0.00
ATOM   5129  H2  WAT  1689     -22.185  -6.683   5.412  1.00  0.00
TER
ATOM   5130  O   WAT  1690     -18.707   9.170  18.300  1.00  0.00
ATOM   5131  H1  WAT  1690     -17.780   8.935  18.343  1.00  0.00
ATOM   5132  H2  WAT  1690     -18.722   9.998  17.818  1.00  0.00
TER
ATOM   5133  O   WAT  1691     -10.472   8.713   5.297  1.00  0.00
ATOM   5134  H1  WAT  1691     -10.297   8.027   4.653  1.00  0.00
ATOM   5135  H2  WAT  1691     -11.170   9.238   4.905  1.00  0.00
TER
ATOM   5136  O   WAT  1692     -21.520  -8.165  18.064  1.00  0.00
ATOM   5137  H1  WAT  1692     -21.802  -7.662  17.300  1.00  0.00
ATOM   5138  H2  WAT  1692     -21.138  -8.963  17.698  1.00  0.00
TER
ATOM   5139  O   WAT  1693     -22.629   9.103   2.851  1.00  0.00
ATOM   5140  H1  WAT  1693     -21.898   8.818   2.303  1.00  0.00
ATOM   5141  H2  WAT  1693     -22.370   8.864   3.741  1.00  0.00
TER
ATOM   5142  O   WAT  1694     -16.013  -0.730 -10.995  1.00  0.00
ATOM   5143  H1  WAT  1694     -16.094  -1.645 -11.265  1.00  0.00
ATOM   5144  H2  WAT  1694     -16.427  -0.234 -11.701  1.00  0.00
TER
ATOM   5145  O   WAT  1695     -17.881   1.047  -9.114  1.00  0.00
ATOM   5146  H1  WAT  1695     -18.657   0.568  -8.824  1.00  0.00
ATOM   5147  H2  WAT  1695     -17.230   0.368  -9.288  1.00  0.00
TER
ATOM   5148  O   WAT  1696     -13.860   5.453 -10.334  1.00  0.00
ATOM   5149  H1  WAT  1696     -14.322   4.682 -10.005  1.00  0.00
ATOM   5150  H2  WAT  1696     -13.048   5.480  -9.828  1.00  0.00
TER
ATOM   5151  O   WAT  1697     -17.634   7.739 -10.713  1.00  0.00
ATOM   5152  H1  WAT  1697     -18.253   8.195 -11.284  1.00  0.00
ATOM   5153  H2  WAT  1697     -16.779   7.894 -11.114  1.00  0.00
TER
ATOM   5154  O   WAT  1698     -18.440   3.723  -9.107  1.00  0.00
ATOM   5155  H1  WAT  1698     -18.509   2.782  -9.268  1.00  0.00
ATOM   5156  H2  WAT  1698     -17.678   3.813  -8.534  1.00  0.00
TER
ATOM   5157  O   WAT  1699     -17.410  -3.470  -8.880  1.00  0.00
ATOM   5158  H1  WAT  1699     -17.033  -4.343  -8.992  1.00  0.00
ATOM   5159  H2  WAT  1699     -17.508  -3.134  -9.771  1.00  0.00
TER
ATOM   5160  O   WAT  1700     -13.627  -5.975 -11.947  1.00  0.00
ATOM   5161  H1  WAT  1700     -12.806  -6.465 -11.904  1.00  0.00
ATOM   5162  H2  WAT  1700     -13.594  -5.385 -11.194  1.00  0.00
TER
ATOM   5163  O   WAT  1701     -21.438  -2.129  -9.085  1.00  0.00
ATOM   5164  H1  WAT  1701     -20.931  -1.630  -8.445  1.00  0.00
ATOM   5165  H2  WAT  1701     -20.907  -2.905  -9.262  1.00  0.00
TER
ATOM   5166  O   WAT  1702      -9.337  -3.958  -5.383  1.00  0.00
ATOM   5167  H1  WAT  1702     -10.042  -3.570  -5.901  1.00  0.00
ATOM   5168  H2  WAT  1702      -9.072  -3.263  -4.780  1.00  0.00
TER
ATOM   5169  O   WAT  1703     -16.768   2.623 -13.320  1.00  0.00
ATOM   5170  H1  WAT  1703     -17.386   3.088 -13.884  1.00  0.00
ATOM   5171  H2  WAT  1703     -16.255   3.316 -12.903  1.00  0.00
TER
ATOM   5172  O   WAT  1704     -21.905   2.151  -6.642  1.00  0.00
ATOM   5173  H1  WAT  1704     -22.238   2.778  -6.000  1.00  0.00
ATOM   5174  H2  WAT  1704     -21.728   2.677  -7.422  1.00  0.00
TER
ATOM   5175  O   WAT  1705     -13.391  -4.035  -9.174  1.00  0.00
ATOM   5176  H1  WAT  1705     -14.096  -3.746  -8.594  1.00  0.00
ATOM   5177  H2  WAT  1705     -13.030  -3.225  -9.534  1.00  0.00
TER
ATOM   5178  O   WAT  1706     -11.775   5.583  -6.911  1.00  0.00
ATOM   5179  H1  WAT  1706     -12.459   6.253  -6.920  1.00  0.00
ATOM   5180  H2  WAT  1706     -11.235   5.781  -7.677  1.00  0.00
TER
ATOM   5181  O   WAT  1707     -10.322  -4.589  -8.783  1.00  0.00
ATOM   5182  H1  WAT  1707     -11.270  -4.555  -8.652  1.00  0.00
ATOM   5183  H2  WAT  1707      -9.997  -3.775  -8.398  1.00  0.00
TER
ATOM   5184  O   WAT  1708     -19.791  -8.289 -10.488  1.00  0.00
ATOM   5185  H1  WAT  1708     -19.483  -8.845 -11.204  1.00  0.00
ATOM   5186  H2  WAT  1708     -20.720  -8.155 -10.670  1.00  0.00
TER
ATOM   5187  O   WAT  1709     -14.239   7.427  -8.197  1.00  0.00
ATOM   5188  H1  WAT  1709     -14.226   7.023  -9.065  1.00  0.00
ATOM   5189  H2  WAT  1709     -14.791   8.202  -8.301  1.00  0.00
TER
ATOM   5190  O   WAT  1710     -12.944   4.149 -13.108  1.00  0.00
ATOM   5191  H1  WAT  1710     -13.055   3.206 -12.983  1.00  0.00
ATOM   5192  H2  WAT  1710     -12.948   4.510 -12.222  1.00  0.00
TER
ATOM   5193  O   WAT  1711     -14.840   2.330  -6.869  1.00  0.00
ATOM   5194  H1  WAT  1711     -14.424   2.116  -7.703  1.00  0.00
ATOM   5195  H2  WAT  1711     -14.116   2.587  -6.298  1.00  0.00
TER
ATOM   5196  O   WAT  1712     -17.402  -0.225 -13.752  1.00  0.00
ATOM   5197  H1  WAT  1712     -18.330  -0.291 -13.523  1.00  0.00
ATOM   5198  H2  WAT  1712     -17.250   0.713 -13.866  1.00  0.00
TER
ATOM   5199  O   WAT  1713     -17.416  -3.953 -16.755  1.00  0.00
ATOM   5200  H1  WAT  1713     -18.355  -3.792 -16.670  1.00  0.00
ATOM   5201  H2  WAT  1713     -17.097  -3.234 -17.301  1.00  0.00
TER
ATOM   5202  O   WAT  1714     -10.894   0.729  -6.777  1.00  0.00
ATOM   5203  H1  WAT  1714     -11.722   0.798  -7.252  1.00  0.00
ATOM   5204  H2  WAT  1714     -10.299   1.314  -7.245  1.00  0.00
TER
ATOM   5205  O   WAT  1715     -13.373   1.337 -13.248  1.00  0.00
ATOM   5206  H1  WAT  1715     -13.991   0.999 -13.895  1.00  0.00
ATOM   5207  H2  WAT  1715     -13.390   0.693 -12.540  1.00  0.00
TER
ATOM   5208  O   WAT  1716     -13.930  -2.484  -5.832  1.00  0.00
ATOM   5209  H1  WAT  1716     -14.343  -1.659  -5.578  1.00  0.00
ATOM   5210  H2  WAT  1716     -14.662  -3.070  -6.024  1.00  0.00
TER
ATOM   5211  O   WAT  1717     -21.797   0.302 -10.970  1.00  0.00
ATOM   5212  H1  WAT  1717     -22.201  -0.410 -11.465  1.00  0.00
ATOM   5213  H2  WAT  1717     -21.710  -0.043 -10.081  1.00  0.00
TER
ATOM   5214  O   WAT  1718     -21.329   3.989  -8.806  1.00  0.00
ATOM   5215  H1  WAT  1718     -21.626   3.383  -9.485  1.00  0.00
ATOM   5216  H2  WAT  1718     -20.379   4.026  -8.917  1.00  0.00
TER
ATOM   5217  O   WAT  1719     -13.240   7.562  -5.143  1.00  0.00
ATOM   5218  H1  WAT  1719     -13.717   8.369  -5.336  1.00  0.00
ATOM   5219  H2  WAT  1719     -13.924   6.910  -4.991  1.00  0.00
TER
ATOM   5220  O   WAT  1720     -15.196   0.576 -16.241  1.00  0.00
ATOM   5221  H1  WAT  1720     -14.757  -0.262 -16.387  1.00  0.00
ATOM   5222  H2  WAT  1720     -14.483   1.209 -16.154  1.00  0.00
TER
ATOM   5223  O   WAT  1721     -17.087   5.516 -12.273  1.00  0.00
ATOM   5224  H1  WAT  1721     -16.647   6.258 -12.687  1.00  0.00
ATOM   5225  H2  WAT  1721     -17.148   5.758 -11.349  1.00  0.00
TER
ATOM   5226  O   WAT  1722     -21.612   6.540  -1.371  1.00  0.00
ATOM   5227  H1  WAT  1722     -21.640   6.945  -2.238  1.00  0.00
ATOM   5228  H2  WAT  1722     -21.775   5.611  -1.534  1.00  0.00
TER
ATOM   5229  O   WAT  1723     -11.615  -8.170 -17.927  1.00  0.00
ATOM   5230  H1  WAT  1723     -11.927  -8.077 -17.027  1.00  0.00
ATOM   5231  H2  WAT  1723     -10.853  -7.592 -17.977  1.00  0.00
TER
ATOM   5232  O   WAT  1724      -9.660   7.323  -0.074  1.00  0.00
ATOM   5233  H1  WAT  1724      -9.184   7.801   0.605  1.00  0.00
ATOM   5234  H2  WAT  1724      -9.039   7.255  -0.800  1.00  0.00
TER
ATOM   5235  O   WAT  1725     -10.257   4.514  -2.914  1.00  0.00
ATOM   5236  H1  WAT  1725     -10.130   4.275  -3.833  1.00  0.00
ATOM   5237  H2  WAT  1725     -10.215   3.683  -2.442  1.00  0.00
TER
ATOM   5238  O   WAT  1726     -16.395   8.217  -4.345  1.00  0.00
ATOM   5239  H1  WAT  1726     -15.881   8.128  -3.543  1.00  0.00
ATOM   5240  H2  WAT  1726     -17.238   8.563  -4.052  1.00  0.00
TER
ATOM   5241  O   WAT  1727     -14.420   8.503 -14.916  1.00  0.00
ATOM   5242  H1  WAT  1727     -14.580   8.213 -14.018  1.00  0.00
ATOM   5243  H2  WAT  1727     -14.585   7.727 -15.452  1.00  0.00
TER
ATOM   5244  O   WAT  1728     -21.941   8.282 -13.139  1.00  0.00
ATOM   5245  H1  WAT  1728     -22.117   7.366 -13.352  1.00  0.00
ATOM   5246  H2  WAT  1728     -22.795   8.641 -12.899  1.00  0.00
TER
ATOM   5247  O   WAT  1729     -14.717   6.011 -16.357  1.00  0.00
ATOM   5248  H1  WAT  1729     -15.411   6.009 -17.016  1.00  0.00
ATOM   5249  H2  WAT  1729     -13.975   5.587 -16.787  1.00  0.00
TER
ATOM   5250  O   WAT  1730     -15.152   7.638 -12.282  1.00  0.00
ATOM   5251  H1  WAT  1730     -14.696   6.857 -11.968  1.00  0.00
ATOM   5252  H2  WAT  1730     -14.813   8.348 -11.738  1.00  0.00
TER
ATOM   5253  O   WAT  1731     -10.404  -3.432  -1.949  1.00  0.00
ATOM   5254  H1  WAT  1731     -11.020  -2.925  -2.478  1.00  0.00
ATOM   5255  H2  WAT  1731     -10.725  -4.333  -2.007  1.00  0.00
TER
ATOM   5256  O   WAT  1732     -18.343  -4.593  -4.483  1.00  0.00
ATOM   5257  H1  WAT  1732     -18.805  -4.385  -3.671  1.00  0.00
ATOM   5258  H2  WAT  1732     -18.745  -5.407  -4.786  1.00  0.00
TER
ATOM   5259  O   WAT  1733     -13.343  -3.372  -3.353  1.00  0.00
ATOM   5260  H1  WAT  1733     -14.193  -3.672  -3.032  1.00  0.00
ATOM   5261  H2  WAT  1733     -13.502  -3.128  -4.265  1.00  0.00
TER
ATOM   5262  O   WAT  1734     -16.248  -1.872  -1.254  1.00  0.00
ATOM   5263  H1  WAT  1734     -15.922  -2.706  -1.593  1.00  0.00
ATOM   5264  H2  WAT  1734     -15.460  -1.349  -1.106  1.00  0.00
TER
ATOM   5265  O   WAT  1735     -19.514  -7.839 -15.206  1.00  0.00
ATOM   5266  H1  WAT  1735     -20.139  -7.843 -14.481  1.00  0.00
ATOM   5267  H2  WAT  1735     -19.601  -8.706 -15.602  1.00  0.00
TER
ATOM   5268  O   WAT  1736     -20.592  -6.915  -8.228  1.00  0.00
ATOM   5269  H1  WAT  1736     -20.295  -6.009  -8.308  1.00  0.00
ATOM   5270  H2  WAT  1736     -20.044  -7.404  -8.842  1.00  0.00
TER
ATOM   5271  O   WAT  1737     -15.609  -2.330 -13.759  1.00  0.00
ATOM   5272  H1  WAT  1737     -16.208  -1.607 -13.943  1.00  0.00
ATOM   5273  H2  WAT  1737     -15.061  -2.393 -14.542  1.00  0.00
TER
ATOM   5274  O   WAT  1738     -20.399  -1.438  -1.692  1.00  0.00
ATOM   5275  H1  WAT  1738     -20.494  -2.379  -1.842  1.00  0.00
ATOM   5276  H2  WAT  1738     -19.555  -1.217  -2.088  1.00  0.00
TER
ATOM   5277  O   WAT  1739     -17.002  -3.694 -11.729  1.00  0.00
ATOM   5278  H1  WAT  1739     -16.609  -3.377 -12.542  1.00  0.00
ATOM   5279  H2  WAT  1739     -16.641  -4.573 -11.615  1.00  0.00
TER
ATOM   5280  O   WAT  1740     -18.693  -4.943  -0.469  1.00  0.00
ATOM   5281  H1  WAT  1740     -19.383  -5.136   0.165  1.00  0.00
ATOM   5282  H2  WAT  1740     -17.950  -4.660   0.063  1.00  0.00
TER
ATOM   5283  O   WAT  1741     -16.417  -1.104  -7.634  1.00  0.00
ATOM   5284  H1  WAT  1741     -17.149  -0.595  -7.285  1.00  0.00
ATOM   5285  H2  WAT  1741     -16.814  -1.921  -7.935  1.00  0.00
TER
ATOM   5286  O   WAT  1742     -19.979  -4.428  -9.229  1.00  0.00
ATOM   5287  H1  WAT  1742     -19.975  -4.869 -10.078  1.00  0.00
ATOM   5288  H2  WAT  1742     -19.084  -4.106  -9.122  1.00  0.00
TER
ATOM   5289  O   WAT  1743     -19.917  -3.427 -16.238  1.00  0.00
ATOM   5290  H1  WAT  1743     -19.796  -3.468 -15.290  1.00  0.00
ATOM   5291  H2  WAT  1743     -20.302  -2.564 -16.393  1.00  0.00
TER
ATOM   5292  O   WAT  1744     -15.954  -5.650  -8.222  1.00  0.00
ATOM   5293  H1  WAT  1744     -15.937  -5.199  -7.378  1.00  0.00
ATOM   5294  H2  WAT  1744     -16.203  -6.550  -8.008  1.00  0.00
TER
ATOM   5295  O   WAT  1745     -20.905  -1.117 -16.840  1.00  0.00
ATOM   5296  H1  WAT  1745     -21.473  -1.565 -17.466  1.00  0.00
ATOM   5297  H2  WAT  1745     -20.196  -0.757 -17.373  1.00  0.00
TER
ATOM   5298  O   WAT  1746     -12.527  -8.237  -2.383  1.00  0.00
ATOM   5299  H1  WAT  1746     -12.203  -8.968  -1.857  1.00  0.00
ATOM   5300  H2  WAT  1746     -12.491  -8.556  -3.285  1.00  0.00
TER
ATOM   5301  O   WAT  1747     -19.678  -0.368  -7.482  1.00  0.00
ATOM   5302  H1  WAT  1747     -19.311  -0.842  -6.736  1.00  0.00
ATOM   5303  H2  WAT  1747     -19.868   0.506  -7.141  1.00  0.00
TER
ATOM   5304  O   WAT  1748     -21.888  -1.327  -5.164  1.00  0.00
ATOM   5305  H1  WAT  1748     -22.193  -0.448  -4.939  1.00  0.00
ATOM   5306  H2  WAT  1748     -20.934  -1.267  -5.128  1.00  0.00
TER
ATOM   5307  O   WAT  1749     -12.601   1.876  -8.774  1.00  0.00
ATOM   5308  H1  WAT  1749     -11.881   2.371  -9.165  1.00  0.00
ATOM   5309  H2  WAT  1749     -12.803   1.197  -9.419  1.00  0.00
TER
ATOM   5310  O   WAT  1750     -17.140  -6.731 -14.632  1.00  0.00
ATOM   5311  H1  WAT  1750     -17.954  -7.229 -14.707  1.00  0.00
ATOM   5312  H2  WAT  1750     -17.334  -5.891 -15.048  1.00  0.00
TER
ATOM   5313  O   WAT  1751     -17.219   1.946  -2.888  1.00  0.00
ATOM   5314  H1  WAT  1751     -17.286   1.026  -3.142  1.00  0.00
ATOM   5315  H2  WAT  1751     -17.849   2.044  -2.173  1.00  0.00
TER
ATOM   5316  O   WAT  1752     -14.425  -2.359 -16.335  1.00  0.00
ATOM   5317  H1  WAT  1752     -13.538  -2.047 -16.510  1.00  0.00
ATOM   5318  H2  WAT  1752     -14.455  -3.231 -16.727  1.00  0.00
TER
ATOM   5319  O   WAT  1753     -18.429   3.814 -15.657  1.00  0.00
ATOM   5320  H1  WAT  1753     -18.088   4.558 -16.152  1.00  0.00
ATOM   5321  H2  WAT  1753     -19.258   4.127 -15.294  1.00  0.00
TER
ATOM   5322  O   WAT  1754     -17.288   4.769  -3.137  1.00  0.00
ATOM   5323  H1  WAT  1754     -17.273   3.837  -3.355  1.00  0.00
ATOM   5324  H2  WAT  1754     -17.995   4.855  -2.498  1.00  0.00
TER
ATOM   5325  O   WAT  1755     -12.154  -1.047 -16.867  1.00  0.00
ATOM   5326  H1  WAT  1755     -12.238  -0.616 -17.718  1.00  0.00
ATOM   5327  H2  WAT  1755     -11.435  -0.588 -16.435  1.00  0.00
TER
ATOM   5328  O   WAT  1756     -11.077   1.409  -3.790  1.00  0.00
ATOM   5329  H1  WAT  1756     -11.802   2.002  -3.987  1.00  0.00
ATOM   5330  H2  WAT  1756     -10.549   1.402  -4.589  1.00  0.00
TER
ATOM   5331  O   WAT  1757     -11.125   5.807 -14.139  1.00  0.00
ATOM   5332  H1  WAT  1757     -11.768   5.152 -13.865  1.00  0.00
ATOM   5333  H2  WAT  1757     -11.512   6.212 -14.915  1.00  0.00
TER
ATOM   5334  O   WAT  1758     -15.547   3.135 -10.292  1.00  0.00
ATOM   5335  H1  WAT  1758     -15.194   2.538 -10.952  1.00  0.00
ATOM   5336  H2  WAT  1758     -16.430   2.810 -10.121  1.00  0.00
TER
ATOM   5337  O   WAT  1759     -19.460   3.895 -12.885  1.00  0.00
ATOM   5338  H1  WAT  1759     -18.773   4.442 -12.504  1.00  0.00
ATOM   5339  H2  WAT  1759     -20.247   4.439 -12.850  1.00  0.00
TER
ATOM   5340  O   WAT  1760     -20.158   0.900 -13.272  1.00  0.00
ATOM   5341  H1  WAT  1760     -19.701   1.710 -13.046  1.00  0.00
ATOM   5342  H2  WAT  1760     -20.509   0.582 -12.441  1.00  0.00
TER
ATOM   5343  O   WAT  1761     -17.854   6.410  -6.043  1.00  0.00
ATOM   5344  H1  WAT  1761     -17.210   6.616  -5.366  1.00  0.00
ATOM   5345  H2  WAT  1761     -17.491   5.649  -6.496  1.00  0.00
TER
ATOM   5346  O   WAT  1762     -16.581   4.414  -7.325  1.00  0.00
ATOM   5347  H1  WAT  1762     -15.939   3.713  -7.212  1.00  0.00
ATOM   5348  H2  WAT  1762     -16.056   5.193  -7.506  1.00  0.00
TER
ATOM   5349  O   WAT  1763     -12.736   4.698 -17.601  1.00  0.00
ATOM   5350  H1  WAT  1763     -12.962   3.981 -17.009  1.00  0.00
ATOM   5351  H2  WAT  1763     -13.126   4.450 -18.439  1.00  0.00
TER
ATOM   5352  O   WAT  1764     -14.807   5.213  -4.122  1.00  0.00
ATOM   5353  H1  WAT  1764     -14.472   5.800  -3.444  1.00  0.00
ATOM   5354  H2  WAT  1764     -15.727   5.082  -3.892  1.00  0.00
TER
ATOM   5355  O   WAT  1765     -13.154   2.616 -15.940  1.00  0.00
ATOM   5356  H1  WAT  1765     -13.442   3.077 -15.152  1.00  0.00
ATOM   5357  H2  WAT  1765     -12.359   2.155 -15.672  1.00  0.00
TER
ATOM   5358  O   WAT  1766     -18.979   5.262  -0.953  1.00  0.00
ATOM   5359  H1  WAT  1766     -19.299   4.543  -0.408  1.00  0.00
ATOM   5360  H2  WAT  1766     -19.653   5.938  -0.879  1.00  0.00
TER
ATOM   5361  O   WAT  1767     -20.937   6.108 -16.010  1.00  0.00
ATOM   5362  H1  WAT  1767     -20.946   6.841 -16.625  1.00  0.00
ATOM   5363  H2  WAT  1767     -21.857   5.861 -15.917  1.00  0.00
TER
ATOM   5364  O   WAT  1768     -15.763  -4.505  -5.589  1.00  0.00
ATOM   5365  H1  WAT  1768     -15.395  -5.326  -5.261  1.00  0.00
ATOM   5366  H2  WAT  1768     -16.623  -4.445  -5.174  1.00  0.00
TER
ATOM   5367  O   WAT  1769     -12.397  -5.550 -14.781  1.00  0.00
ATOM   5368  H1  WAT  1769     -13.026  -5.445 -15.495  1.00  0.00
ATOM   5369  H2  WAT  1769     -12.892  -5.330 -13.991  1.00  0.00
TER
ATOM   5370  O   WAT  1770     -17.951   6.171 -17.347  1.00  0.00
ATOM   5371  H1  WAT  1770     -17.850   5.967 -18.277  1.00  0.00
ATOM   5372  H2  WAT  1770     -18.851   5.917 -17.142  1.00  0.00
TER
ATOM   5373  O   WAT  1771     -20.429  -3.271 -13.365  1.00  0.00
ATOM   5374  H1  WAT  1771     -21.137  -2.802 -12.923  1.00  0.00
ATOM   5375  H2  WAT  1771     -20.144  -3.929 -12.730  1.00  0.00
TER
ATOM   5376  O   WAT  1772     -18.803  -1.851  -5.366  1.00  0.00
ATOM   5377  H1  WAT  1772     -18.304  -1.377  -4.700  1.00  0.00
ATOM   5378  H2  WAT  1772     -18.661  -2.775  -5.159  1.00  0.00
TER
ATOM   5379  O   WAT  1773     -16.397  -6.546 -11.925  1.00  0.00
ATOM   5380  H1  WAT  1773     -16.520  -6.527 -12.874  1.00  0.00
ATOM   5381  H2  WAT  1773     -15.449  -6.498 -11.805  1.00  0.00
TER
ATOM   5382  O   WAT  1774     -19.309   8.690 -12.652  1.00  0.00
ATOM   5383  H1  WAT  1774     -19.055   8.652 -13.574  1.00  0.00
ATOM   5384  H2  WAT  1774     -20.258   8.563 -12.660  1.00  0.00
TER
ATOM   5385  O   WAT  1775     -22.225  -4.962 -15.990  1.00  0.00
ATOM   5386  H1  WAT  1775     -21.376  -4.525 -16.056  1.00  0.00
ATOM   5387  H2  WAT  1775     -22.592  -4.650 -15.162  1.00  0.00
TER
ATOM   5388  O   WAT  1776     -11.596  -5.634  -4.523  1.00  0.00
ATOM   5389  H1  WAT  1776     -12.099  -4.894  -4.183  1.00  0.00
ATOM   5390  H2  WAT  1776     -10.781  -5.246  -4.839  1.00  0.00
TER
ATOM   5391  O   WAT  1777     -13.304  -0.391 -11.077  1.00  0.00
ATOM   5392  H1  WAT  1777     -14.245  -0.376 -10.902  1.00  0.00
ATOM   5393  H2  WAT  1777     -12.990  -1.178 -10.631  1.00  0.00
TER
ATOM   5394  O   WAT  1778     -11.302   6.780  -9.401  1.00  0.00
ATOM   5395  H1  WAT  1778     -11.177   7.603  -8.929  1.00  0.00
ATOM   5396  H2  WAT  1778     -10.435   6.569  -9.749  1.00  0.00
TER
ATOM   5397  O   WAT  1779     -20.720   8.046 -17.907  1.00  0.00
ATOM   5398  H1  WAT  1779     -19.927   8.335 -18.359  1.00  0.00
ATOM   5399  H2  WAT  1779     -21.239   7.615 -18.586  1.00  0.00
TER
ATOM   5400  O   WAT  1780     -15.987   4.165  -0.593  1.00  0.00
ATOM   5401  H1  WAT  1780     -16.594   4.189  -1.334  1.00  0.00
ATOM   5402  H2  WAT  1780     -16.292   3.434  -0.057  1.00  0.00
TER
ATOM   5403  O   WAT  1781     -14.557   7.893  -1.982  1.00  0.00
ATOM   5404  H1  WAT  1781     -13.605   7.809  -2.032  1.00  0.00
ATOM   5405  H2  WAT  1781     -14.705   8.558  -1.309  1.00  0.00
TER
ATOM   5406  O   WAT  1782     -11.667   7.273 -16.483  1.00  0.00
ATOM   5407  H1  WAT  1782     -11.952   6.859 -17.298  1.00  0.00
ATOM   5408  H2  WAT  1782     -11.865   8.202 -16.603  1.00  0.00
TER
ATOM   5409  O   WAT  1783     -20.050   1.952  -2.064  1.00  0.00
ATOM   5410  H1  WAT  1783     -20.816   2.520  -2.148  1.00  0.00
ATOM   5411  H2  WAT  1783     -19.869   1.660  -2.957  1.00  0.00
TER
ATOM   5412  O   WAT  1784     -16.962   2.328 -17.438  1.00  0.00
ATOM   5413  H1  WAT  1784     -17.511   2.775 -16.794  1.00  0.00
ATOM   5414  H2  WAT  1784     -16.340   1.823 -16.915  1.00  0.00
TER
ATOM   5415  O   WAT  1785     -12.908   3.682  -1.506  1.00  0.00
ATOM   5416  H1  WAT  1785     -12.167   4.020  -2.009  1.00  0.00
ATOM   5417  H2  WAT  1785     -13.671   3.852  -2.059  1.00  0.00
TER
ATOM   5418  O   WAT  1786     -21.294   1.287 -15.542  1.00  0.00
ATOM   5419  H1  WAT  1786     -20.872   1.121 -14.699  1.00  0.00
ATOM   5420  H2  WAT  1786     -21.169   0.477 -16.036  1.00  0.00
TER
ATOM   5421  O   WAT  1787     -14.233   1.734  -2.971  1.00  0.00
ATOM   5422  H1  WAT  1787     -13.819   1.888  -2.122  1.00  0.00
ATOM   5423  H2  WAT  1787     -15.168   1.859  -2.808  1.00  0.00
TER
ATOM   5424  O   WAT  1788     -13.761  -0.926  -0.967  1.00  0.00
ATOM   5425  H1  WAT  1788     -13.179  -1.681  -1.055  1.00  0.00
ATOM   5426  H2  WAT  1788     -13.585  -0.396  -1.744  1.00  0.00
TER
ATOM   5427  O   WAT  1789     -19.878  -7.209  -5.622  1.00  0.00
ATOM   5428  H1  WAT  1789     -20.326  -7.187  -6.468  1.00  0.00
ATOM   5429  H2  WAT  1789     -20.511  -7.608  -5.025  1.00  0.00
TER
ATOM   5430  O   WAT  1790     -19.472   1.686  -5.001  1.00  0.00
ATOM   5431  H1  WAT  1790     -19.053   2.529  -5.173  1.00  0.00
ATOM   5432  H2  WAT  1790     -20.391   1.823  -5.230  1.00  0.00
TER
ATOM   5433  O   WAT  1791     -17.136  -0.582  -3.617  1.00  0.00
ATOM   5434  H1  WAT  1791     -17.016  -1.178  -2.878  1.00  0.00
ATOM   5435  H2  WAT  1791     -16.276  -0.545  -4.037  1.00  0.00
TER
ATOM   5436  O   WAT  1792     -14.797  -0.029  -5.041  1.00  0.00
ATOM   5437  H1  WAT  1792     -15.323   0.496  -5.645  1.00  0.00
ATOM   5438  H2  WAT  1792     -14.454   0.604  -4.410  1.00  0.00
TER
ATOM   5439  O   WAT  1793     -21.621   7.991  -3.885  1.00  0.00
ATOM   5440  H1  WAT  1793     -22.159   8.716  -4.204  1.00  0.00
ATOM   5441  H2  WAT  1793     -21.368   7.514  -4.676  1.00  0.00
TER
ATOM   5442  O   WAT  1794     -20.369  -4.040  -2.360  1.00  0.00
ATOM   5443  H1  WAT  1794     -19.779  -4.349  -1.672  1.00  0.00
ATOM   5444  H2  WAT  1794     -21.187  -4.512  -2.204  1.00  0.00
TER
ATOM   5445  O   WAT  1795     -15.549  -4.424  -2.126  1.00  0.00
ATOM   5446  H1  WAT  1795     -16.238  -5.086  -2.191  1.00  0.00
ATOM   5447  H2  WAT  1795     -14.829  -4.870  -1.682  1.00  0.00
TER
ATOM   5448  O   WAT  1796     -14.919  -7.829 -16.067  1.00  0.00
ATOM   5449  H1  WAT  1796     -14.639  -8.672 -15.711  1.00  0.00
ATOM   5450  H2  WAT  1796     -15.693  -7.596 -15.553  1.00  0.00
TER
ATOM   5451  O   WAT  1797     -18.765   9.226  -3.627  1.00  0.00
ATOM   5452  H1  WAT  1797     -18.839  10.130  -3.319  1.00  0.00
ATOM   5453  H2  WAT  1797     -19.667   8.908  -3.654  1.00  0.00
TER
ATOM   5454  O   WAT  1798     -20.381  -6.596 -17.623  1.00  0.00
ATOM   5455  H1  WAT  1798     -20.729  -7.273 -18.202  1.00  0.00
ATOM   5456  H2  WAT  1798     -20.180  -7.057 -16.808  1.00  0.00
TER
ATOM   5457  O   WAT  1799     -18.216   8.392 -16.004  1.00  0.00
ATOM   5458  H1  WAT  1799     -17.321   8.731 -15.982  1.00  0.00
ATOM   5459  H2  WAT  1799     -18.185   7.670 -16.632  1.00  0.00
TER
ATOM   5460  O   WAT  1800     -11.237   6.923  -3.297  1.00  0.00
ATOM   5461  H1  WAT  1800     -11.837   6.982  -4.041  1.00  0.00
ATOM   5462  H2  WAT  1800     -11.108   5.983  -3.168  1.00  0.00
TER
ATOM   5463  O   WAT  1801      -9.997   4.664 -17.960  1.00  0.00
ATOM   5464  H1  WAT  1801     -10.828   4.732 -17.490  1.00  0.00
ATOM   5465  H2  WAT  1801      -9.820   5.555 -18.264  1.00  0.00
TER
ATOM   5466  O   WAT  1802     -10.541   1.409 -15.457  1.00  0.00
ATOM   5467  H1  WAT  1802      -9.779   1.979 -15.351  1.00  0.00
ATOM   5468  H2  WAT  1802     -10.526   0.842 -14.686  1.00  0.00
TER
ATOM   5469  O   WAT  1803      -9.535   2.264 -10.613  1.00  0.00
ATOM   5470  H1  WAT  1803      -9.164   1.481 -11.019  1.00  0.00
ATOM   5471  H2  WAT  1803      -8.895   2.953 -10.791  1.00  0.00
TER
ATOM   5472  O   WAT  1804     -12.552   3.648  -5.200  1.00  0.00
ATOM   5473  H1  WAT  1804     -13.366   4.078  -4.937  1.00  0.00
ATOM   5474  H2  WAT  1804     -12.144   4.260  -5.813  1.00  0.00
TER
ATOM   5475  O   WAT  1805     -10.489   1.703 -18.300  1.00  0.00
ATOM   5476  H1  WAT  1805     -10.214   2.610 -18.428  1.00  0.00
ATOM   5477  H2  WAT  1805     -10.678   1.639 -17.364  1.00  0.00
TER
ATOM   5478  O   WAT  1806     -14.092  -5.273 -17.004  1.00  0.00
ATOM   5479  H1  WAT  1806     -13.673  -5.460 -17.845  1.00  0.00
ATOM   5480  H2  WAT  1806     -14.398  -6.125 -16.694  1.00  0.00
TER
ATOM   5481  O   WAT  1807     -10.593  -0.361 -13.307  1.00  0.00
ATOM   5482  H1  WAT  1807     -10.968  -1.128 -13.739  1.00  0.00
ATOM   5483  H2  WAT  1807     -11.322   0.022 -12.819  1.00  0.00
TER
ATOM   5484  O   WAT  1808     -11.203  -1.213  -3.673  1.00  0.00
ATOM   5485  H1  WAT  1808     -11.434  -1.442  -4.573  1.00  0.00
ATOM   5486  H2  WAT  1808     -10.942  -0.293  -3.718  1.00  0.00
TER
ATOM   5487  O   WAT  1809     -12.764  -5.988  -0.895  1.00  0.00
ATOM   5488  H1  WAT  1809     -11.887  -5.979  -0.511  1.00  0.00
ATOM   5489  H2  WAT  1809     -12.752  -6.725  -1.506  1.00  0.00
TER
ATOM   5490  O   WAT  1810     -11.318  -2.135 -10.006  1.00  0.00
ATOM   5491  H1  WAT  1810     -10.794  -2.629 -10.637  1.00  0.00
ATOM   5492  H2  WAT  1810     -10.732  -2.000  -9.261  1.00  0.00
TER
ATOM   5493  O   WAT  1811     -11.139  -2.051  -6.484  1.00  0.00
ATOM   5494  H1  WAT  1811     -12.088  -2.084  -6.370  1.00  0.00
ATOM   5495  H2  WAT  1811     -10.957  -1.141  -6.719  1.00  0.00
TER
ATOM   5496  O   WAT  1812     -11.828  -2.877 -14.067  1.00  0.00
ATOM   5497  H1  WAT  1812     -11.332  -3.110 -13.282  1.00  0.00
ATOM   5498  H2  WAT  1812     -12.026  -3.716 -14.483  1.00  0.00
TER
ATOM   5499  O   WAT  1813     -10.399  -4.241 -11.533  1.00  0.00
ATOM   5500  H1  WAT  1813     -10.509  -4.396 -10.595  1.00  0.00
ATOM   5501  H2  WAT  1813      -9.638  -4.769 -11.776  1.00  0.00
TER
ATOM   5502  O   WAT  1814     -12.052  -8.302  -5.075  1.00  0.00
ATOM   5503  H1  WAT  1814     -11.415  -7.689  -4.709  1.00  0.00
ATOM   5504  H2  WAT  1814     -11.905  -8.266  -6.020  1.00  0.00
TER
ATOM   5505  O   WAT  1815      -9.510  -6.411 -18.292  1.00  0.00
ATOM   5506  H1  WAT  1815      -8.585  -6.542 -18.501  1.00  0.00
ATOM   5507  H2  WAT  1815      -9.532  -6.331 -17.339  1.00  0.00
TER
ATOM   5508  O   WAT  1816      -9.436  -5.639 -15.667  1.00  0.00
ATOM   5509  H1  WAT  1816     -10.231  -5.705 -15.137  1.00  0.00
ATOM   5510  H2  WAT  1816      -9.232  -4.704 -15.678  1.00  0.00
TER
ATOM   5511  O   WAT  1817     -12.494   8.400 -11.673  1.00  0.00
ATOM   5512  H1  WAT  1817     -11.898   8.078 -12.349  1.00  0.00
ATOM   5513  H2  WAT  1817     -12.236   7.927 -10.882  1.00  0.00
TER
ATOM   5514  O   WAT  1818     -20.887   6.387  -5.923  1.00  0.00
ATOM   5515  H1  WAT  1818     -21.128   6.655  -6.810  1.00  0.00
ATOM   5516  H2  WAT  1818     -19.947   6.558  -5.868  1.00  0.00
TER
ATOM   5517  O   WAT  1819     -18.682  -7.149  -2.167  1.00  0.00
ATOM   5518  H1  WAT  1819     -18.743  -6.557  -1.418  1.00  0.00
ATOM   5519  H2  WAT  1819     -17.742  -7.257  -2.312  1.00  0.00
TER
ATOM   5520  O   WAT  1820     -16.044  -7.492  -2.528  1.00  0.00
ATOM   5521  H1  WAT  1820     -15.430  -7.174  -3.190  1.00  0.00
ATOM   5522  H2  WAT  1820     -15.500  -7.977  -1.908  1.00  0.00
TER
ATOM   5523  O   WAT  1821      -9.627   8.407  -5.122  1.00  0.00
ATOM   5524  H1  WAT  1821     -10.121   8.804  -5.839  1.00  0.00
ATOM   5525  H2  WAT  1821     -10.236   7.782  -4.728  1.00  0.00
TER
ATOM   5526  O   WAT  1822     -15.304  -8.929  -6.201  1.00  0.00
ATOM   5527  H1  WAT  1822     -16.178  -8.596  -6.404  1.00  0.00
ATOM   5528  H2  WAT  1822     -15.413  -9.402  -5.376  1.00  0.00
TER
ATOM   5529  O   WAT  1823     -14.396  -6.722  -4.817  1.00  0.00
ATOM   5530  H1  WAT  1823     -14.725  -7.537  -5.197  1.00  0.00
ATOM   5531  H2  WAT  1823     -13.448  -6.765  -4.940  1.00  0.00
TER
ATOM   5532  O   WAT  1824     -11.943   9.049  -7.843  1.00  0.00
ATOM   5533  H1  WAT  1824     -12.403   9.801  -8.217  1.00  0.00
ATOM   5534  H2  WAT  1824     -12.572   8.330  -7.902  1.00  0.00
TER
ATOM   5535  O   WAT  1825     -21.513   7.358  -8.668  1.00  0.00
ATOM   5536  H1  WAT  1825     -20.997   6.747  -9.194  1.00  0.00
ATOM   5537  H2  WAT  1825     -20.864   7.861  -8.177  1.00  0.00
TER
ATOM   5538  O   WAT  1826     -18.774   8.249  -7.841  1.00  0.00
ATOM   5539  H1  WAT  1826     -18.486   7.994  -8.718  1.00  0.00
ATOM   5540  H2  WAT  1826     -18.262   7.697  -7.251  1.00  0.00
TER
ATOM   5541  O   WAT  1827     -17.556  -8.012  -7.262  1.00  0.00
ATOM   5542  H1  WAT  1827     -18.339  -7.538  -6.982  1.00  0.00
ATOM   5543  H2  WAT  1827     -17.850  -8.917  -7.370  1.00  0.00
TER
ATOM   5544  O   WAT  1828     -13.004  -7.310  -9.217  1.00  0.00
ATOM   5545  H1  WAT  1828     -12.563  -7.365 -10.065  1.00  0.00
ATOM   5546  H2  WAT  1828     -13.273  -6.394  -9.146  1.00  0.00
TER
ATOM   5547  O   WAT  1829     -11.140  -7.678 -11.206  1.00  0.00
ATOM   5548  H1  WAT  1829     -11.201  -8.622 -11.353  1.00  0.00
ATOM   5549  H2  WAT  1829     -10.361  -7.570 -10.661  1.00  0.00
TER
ATOM   5550  O   WAT  1830     -19.671  -5.593 -11.750  1.00  0.00
ATOM   5551  H1  WAT  1830     -20.483  -5.968 -12.091  1.00  0.00
ATOM   5552  H2  WAT  1830     -19.167  -6.349 -11.448  1.00  0.00
TER
ATOM   5553  O   WAT  1831     -15.168  -8.929 -10.512  1.00  0.00
ATOM   5554  H1  WAT  1831     -14.565  -8.357 -10.037  1.00  0.00
ATOM   5555  H2  WAT  1831     -15.909  -8.365 -10.734  1.00  0.00
TER
ATOM   5556  O   WAT  1832     -12.025  -8.527 -15.238  1.00  0.00
ATOM   5557  H1  WAT  1832     -11.830  -7.629 -14.971  1.00  0.00
ATOM   5558  H2  WAT  1832     -12.812  -8.758 -14.745  1.00  0.00
TER
ATOM   5559  O   WAT  1833     -21.646  -7.443 -13.146  1.00  0.00
ATOM   5560  H1  WAT  1833     -22.276  -8.145 -12.979  1.00  0.00
ATOM   5561  H2  WAT  1833     -22.185  -6.683 -13.362  1.00  0.00
TER
ATOM   5562  O   WAT  1834     -18.707   9.170  -0.475  1.00  0.00
ATOM   5563  H1  WAT  1834     -17.780   8.935  -0.431  1.00  0.00
ATOM   5564  H2  WAT  1834     -18.722   9.998  -0.956  1.00  0.00
TER
ATOM   5565  O   WAT  1835     -10.472   8.713 -13.477  1.00  0.00
ATOM   5566  H1  WAT  1835     -10.297   8.027 -14.121  1.00  0.00
ATOM   5567  H2  WAT  1835     -11.170   9.238 -13.870  1.00  0.00
TER
ATOM   5568  O   WAT  1836     -21.520  -8.165  -0.710  1.00  0.00
ATOM   5569  H1  WAT  1836     -21.802  -7.662  -1.474  1.00  0.00
ATOM   5570  H2  WAT  1836     -21.138  -8.963  -1.076  1.00  0.00
TER
ATOM   5571  O   WAT  1837     -22.629   9.103 -15.924  1.00  0.00
ATOM   5572  H1  WAT  1837     -21.898   8.818 -16.471  1.00  0.00
ATOM   5573  H2  WAT  1837     -22.370   8.864 -15.034  1.00  0.00
TER
ATOM   5574  O   WAT  1838     -14.919  -8.750  -0.132  1.00  0.00
ATOM   5575  H1  WAT  1838     -15.032  -8.430   0.763  1.00  0.00
ATOM   5576  H2  WAT  1838     -14.102  -8.348  -0.429  1.00  0.00
TER
ATOM   5577  O   WAT  1839     -12.139   8.397  -0.651  1.00  0.00
ATOM   5578  H1  WAT  1839     -11.346   7.902  -0.858  1.00  0.00
ATOM   5579  H2  WAT  1839     -11.846   9.076  -0.043  1.00  0.00
TER
ATOM   5580  O   WAT  1840     -17.881 -17.727   9.661  1.00  0.00
ATOM   5581  H1  WAT  1840     -18.657 -18.207   9.951  1.00  0.00
ATOM   5582  H2  WAT  1840     -17.230 -18.406   9.486  1.00  0.00
TER
ATOM   5583  O   WAT  1841     -13.860 -13.321   8.441  1.00  0.00
ATOM   5584  H1  WAT  1841     -14.322 -14.092   8.769  1.00  0.00
ATOM   5585  H2  WAT  1841     -13.048 -13.294   8.946  1.00  0.00
TER
ATOM   5586  O   WAT  1842     -17.634 -11.035   8.061  1.00  0.00
ATOM   5587  H1  WAT  1842     -18.253 -10.579   7.490  1.00  0.00
ATOM   5588  H2  WAT  1842     -16.779 -10.880   7.660  1.00  0.00
TER
ATOM   5589  O   WAT  1843     -18.440 -15.051   9.668  1.00  0.00
ATOM   5590  H1  WAT  1843     -18.509 -15.992   9.507  1.00  0.00
ATOM   5591  H2  WAT  1843     -17.678 -14.961  10.240  1.00  0.00
TER
ATOM   5592  O   WAT  1844     -16.768 -16.151   5.454  1.00  0.00
ATOM   5593  H1  WAT  1844     -17.386 -15.686   4.890  1.00  0.00
ATOM   5594  H2  WAT  1844     -16.255 -15.458   5.871  1.00  0.00
TER
ATOM   5595  O   WAT  1845     -21.905 -16.624  12.133  1.00  0.00
ATOM   5596  H1  WAT  1845     -22.238 -15.997  12.775  1.00  0.00
ATOM   5597  H2  WAT  1845     -21.728 -16.097  11.353  1.00  0.00
TER
ATOM   5598  O   WAT  1846     -11.775 -13.192  11.863  1.00  0.00
ATOM   5599  H1  WAT  1846     -12.459 -12.522  11.855  1.00  0.00
ATOM   5600  H2  WAT  1846     -11.235 -12.993  11.097  1.00  0.00
TER
ATOM   5601  O   WAT  1847     -14.239 -11.347  10.577  1.00  0.00
ATOM   5602  H1  WAT  1847     -14.226 -11.751   9.710  1.00  0.00
ATOM   5603  H2  WAT  1847     -14.791 -10.572  10.474  1.00  0.00
TER
ATOM   5604  O   WAT  1848     -12.944 -14.625   5.666  1.00  0.00
ATOM   5605  H1  WAT  1848     -13.055 -15.568   5.791  1.00  0.00
ATOM   5606  H2  WAT  1848     -12.948 -14.264   6.553  1.00  0.00
TER
ATOM   5607  O   WAT  1849     -14.840 -16.444  11.906  1.00  0.00
ATOM   5608  H1  WAT  1849     -14.424 -16.658  11.071  1.00  0.00
ATOM   5609  H2  WAT  1849     -14.116 -16.187  12.477  1.00  0.00
TER
ATOM   5610  O   WAT  1850     -17.402 -18.999   5.023  1.00  0.00
ATOM   5611  H1  WAT  1850     -18.330 -19.065   5.252  1.00  0.00
ATOM   5612  H2  WAT  1850     -17.250 -18.061   4.908  1.00  0.00
TER
ATOM   5613  O   WAT  1851     -10.894 -18.045  11.997  1.00  0.00
ATOM   5614  H1  WAT  1851     -11.722 -17.976  11.522  1.00  0.00
ATOM   5615  H2  WAT  1851     -10.299 -17.460  11.529  1.00  0.00
TER
ATOM   5616  O   WAT  1852     -13.373 -17.437   5.526  1.00  0.00
ATOM   5617  H1  WAT  1852     -13.991 -17.775   4.879  1.00  0.00
ATOM   5618  H2  WAT  1852     -13.390 -18.081   6.234  1.00  0.00
TER
ATOM   5619  O   WAT  1853     -21.797 -18.472   7.805  1.00  0.00
ATOM   5620  H1  WAT  1853     -22.201 -19.185   7.309  1.00  0.00
ATOM   5621  H2  WAT  1853     -21.710 -18.817   8.694  1.00  0.00
TER
ATOM   5622  O   WAT  1854     -21.329 -14.786   9.969  1.00  0.00
ATOM   5623  H1  WAT  1854     -21.626 -15.391   9.289  1.00  0.00
ATOM   5624  H2  WAT  1854     -20.379 -14.748   9.858  1.00  0.00
TER
ATOM   5625  O   WAT  1855     -13.240 -11.213  13.631  1.00  0.00
ATOM   5626  H1  WAT  1855     -13.717 -10.405  13.438  1.00  0.00
ATOM   5627  H2  WAT  1855     -13.924 -11.865  13.784  1.00  0.00
TER
ATOM   5628  O   WAT  1856     -15.196 -18.198   2.534  1.00  0.00
ATOM   5629  H1  WAT  1856     -14.757 -19.036   2.387  1.00  0.00
ATOM   5630  H2  WAT  1856     -14.483 -17.565   2.620  1.00  0.00
TER
ATOM   5631  O   WAT  1857     -17.087 -13.259   6.502  1.00  0.00
ATOM   5632  H1  WAT  1857     -16.647 -12.516   6.087  1.00  0.00
ATOM   5633  H2  WAT  1857     -17.148 -13.016   7.426  1.00  0.00
TER
ATOM   5634  O   WAT  1858     -21.612 -12.234  17.404  1.00  0.00
ATOM   5635  H1  WAT  1858     -21.640 -11.830  16.537  1.00  0.00
ATOM   5636  H2  WAT  1858     -21.775 -13.163  17.241  1.00  0.00
TER
ATOM   5637  O   WAT  1859     -10.257 -14.260  15.860  1.00  0.00
ATOM   5638  H1  WAT  1859     -10.130 -14.499  14.942  1.00  0.00
ATOM   5639  H2  WAT  1859     -10.215 -15.092  16.332  1.00  0.00
TER
ATOM   5640  O   WAT  1860     -16.395 -10.557  14.430  1.00  0.00
ATOM   5641  H1  WAT  1860     -15.881 -10.646  15.232  1.00  0.00
ATOM   5642  H2  WAT  1860     -17.238 -10.211  14.722  1.00  0.00
TER
ATOM   5643  O   WAT  1861     -14.420 -10.272   3.858  1.00  0.00
ATOM   5644  H1  WAT  1861     -14.580 -10.561   4.756  1.00  0.00
ATOM   5645  H2  WAT  1861     -14.585 -11.048   3.322  1.00  0.00
TER
ATOM   5646  O   WAT  1862     -21.941 -10.492   5.635  1.00  0.00
ATOM   5647  H1  WAT  1862     -22.117 -11.408   5.422  1.00  0.00
ATOM   5648  H2  WAT  1862     -22.795 -10.133   5.875  1.00  0.00
TER
ATOM   5649  O   WAT  1863     -14.717 -12.763   2.418  1.00  0.00
ATOM   5650  H1  WAT  1863     -15.411 -12.765   1.758  1.00  0.00
ATOM   5651  H2  WAT  1863     -13.975 -13.187   1.987  1.00  0.00
TER
ATOM   5652  O   WAT  1864     -15.152 -11.137   6.493  1.00  0.00
ATOM   5653  H1  WAT  1864     -14.696 -11.918   6.806  1.00  0.00
ATOM   5654  H2  WAT  1864     -14.813 -10.426   7.037  1.00  0.00
TER
ATOM   5655  O   WAT  1865     -19.678 -19.142  11.292  1.00  0.00
ATOM   5656  H1  WAT  1865     -19.311 -19.616  12.038  1.00  0.00
ATOM   5657  H2  WAT  1865     -19.868 -18.268  11.633  1.00  0.00
TER
ATOM   5658  O   WAT  1866     -12.601 -16.899  10.000  1.00  0.00
ATOM   5659  H1  WAT  1866     -11.881 -16.403   9.609  1.00  0.00
ATOM   5660  H2  WAT  1866     -12.803 -17.577   9.355  1.00  0.00
TER
ATOM   5661  O   WAT  1867     -17.219 -16.828  15.887  1.00  0.00
ATOM   5662  H1  WAT  1867     -17.286 -17.748  15.633  1.00  0.00
ATOM   5663  H2  WAT  1867     -17.849 -16.730  16.601  1.00  0.00
TER
ATOM   5664  O   WAT  1868     -18.429 -14.961   3.118  1.00  0.00
ATOM   5665  H1  WAT  1868     -18.088 -14.216   2.622  1.00  0.00
ATOM   5666  H2  WAT  1868     -19.258 -14.648   3.480  1.00  0.00
TER
ATOM   5667  O   WAT  1869     -17.288 -14.006  15.637  1.00  0.00
ATOM   5668  H1  WAT  1869     -17.273 -14.938  15.419  1.00  0.00
ATOM   5669  H2  WAT  1869     -17.995 -13.920  16.276  1.00  0.00
TER
ATOM   5670  O   WAT  1870     -12.154 -19.822   1.907  1.00  0.00
ATOM   5671  H1  WAT  1870     -12.238 -19.390   1.057  1.00  0.00
ATOM   5672  H2  WAT  1870     -11.435 -19.362   2.340  1.00  0.00
TER
ATOM   5673  O   WAT  1871     -11.077 -17.365  14.984  1.00  0.00
ATOM   5674  H1  WAT  1871     -11.802 -16.772  14.787  1.00  0.00
ATOM   5675  H2  WAT  1871     -10.549 -17.373  14.185  1.00  0.00
TER
ATOM   5676  O   WAT  1872     -11.125 -12.968   4.635  1.00  0.00
ATOM   5677  H1  WAT  1872     -11.768 -13.622   4.910  1.00  0.00
ATOM   5678  H2  WAT  1872     -11.512 -12.562   3.859  1.00  0.00
TER
ATOM   5679  O   WAT  1873     -15.547 -15.639   8.482  1.00  0.00
ATOM   5680  H1  WAT  1873     -15.194 -16.236   7.823  1.00  0.00
ATOM   5681  H2  WAT  1873     -16.430 -15.965   8.653  1.00  0.00
TER
ATOM   5682  O   WAT  1874     -19.460 -14.879   5.889  1.00  0.00
ATOM   5683  H1  WAT  1874     -18.773 -14.332   6.270  1.00  0.00
ATOM   5684  H2  WAT  1874     -20.247 -14.335   5.924  1.00  0.00
TER
ATOM   5685  O   WAT  1875     -20.158 -17.875   5.502  1.00  0.00
ATOM   5686  H1  WAT  1875     -19.701 -17.064   5.728  1.00  0.00
ATOM   5687  H2  WAT  1875     -20.509 -18.192   6.334  1.00  0.00
TER
ATOM   5688  O   WAT  1876     -17.854 -12.364  12.731  1.00  0.00
ATOM   5689  H1  WAT  1876     -17.210 -12.158  13.409  1.00  0.00
ATOM   5690  H2  WAT  1876     -17.491 -13.125  12.278  1.00  0.00
TER
ATOM   5691  O   WAT  1877     -16.581 -14.361  11.449  1.00  0.00
ATOM   5692  H1  WAT  1877     -15.939 -15.061  11.562  1.00  0.00
ATOM   5693  H2  WAT  1877     -16.056 -13.581  11.269  1.00  0.00
TER
ATOM   5694  O   WAT  1878     -12.736 -14.076   1.173  1.00  0.00
ATOM   5695  H1  WAT  1878     -12.962 -14.793   1.765  1.00  0.00
ATOM   5696  H2  WAT  1878     -13.126 -14.325   0.335  1.00  0.00
TER
ATOM   5697  O   WAT  1879     -14.807 -13.561  14.653  1.00  0.00
ATOM   5698  H1  WAT  1879     -14.472 -12.975  15.330  1.00  0.00
ATOM   5699  H2  WAT  1879     -15.727 -13.692  14.882  1.00  0.00
TER
ATOM   5700  O   WAT  1880     -13.154 -16.159   2.834  1.00  0.00
ATOM   5701  H1  WAT  1880     -13.442 -15.697   3.622  1.00  0.00
ATOM   5702  H2  WAT  1880     -12.359 -16.619   3.103  1.00  0.00
TER
ATOM   5703  O   WAT  1881     -18.979 -13.512  17.821  1.00  0.00
ATOM   5704  H1  WAT  1881     -19.299 -14.231  18.366  1.00  0.00
ATOM   5705  H2  WAT  1881     -19.653 -12.837  17.895  1.00  0.00
TER
ATOM   5706  O   WAT  1882     -20.937 -12.666   2.765  1.00  0.00
ATOM   5707  H1  WAT  1882     -20.946 -11.933   2.149  1.00  0.00
ATOM   5708  H2  WAT  1882     -21.857 -12.913   2.857  1.00  0.00
TER
ATOM   5709  O   WAT  1883     -17.951 -12.603   1.427  1.00  0.00
ATOM   5710  H1  WAT  1883     -17.850 -12.807   0.497  1.00  0.00
ATOM   5711  H2  WAT  1883     -18.851 -12.857   1.632  1.00  0.00
TER
ATOM   5712  O   WAT  1884     -19.309 -10.085   6.122  1.00  0.00
ATOM   5713  H1  WAT  1884     -19.055 -10.123   5.200  1.00  0.00
ATOM   5714  H2  WAT  1884     -20.258 -10.211   6.115  1.00  0.00
TER
ATOM   5715  O   WAT  1885     -11.302 -11.995   9.373  1.00  0.00
ATOM   5716  H1  WAT  1885     -11.177 -11.171   9.846  1.00  0.00
ATOM   5717  H2  WAT  1885     -10.435 -12.206   9.026  1.00  0.00
TER
ATOM   5718  O   WAT  1886     -20.720 -10.728   0.868  1.00  0.00
ATOM   5719  H1  WAT  1886     -19.927 -10.440   0.416  1.00  0.00
ATOM   5720  H2  WAT  1886     -21.239 -11.159   0.189  1.00  0.00
TER
ATOM   5721  O   WAT  1887     -14.557 -10.881  16.792  1.00  0.00
ATOM   5722  H1  WAT  1887     -13.605 -10.965  16.742  1.00  0.00
ATOM   5723  H2  WAT  1887     -14.705 -10.217  17.465  1.00  0.00
TER
ATOM   5724  O   WAT  1888     -11.667 -11.501   2.291  1.00  0.00
ATOM   5725  H1  WAT  1888     -11.952 -11.915   1.477  1.00  0.00
ATOM   5726  H2  WAT  1888     -11.865 -10.573   2.171  1.00  0.00
TER
ATOM   5727  O   WAT  1889     -20.202 -15.508   0.732  1.00  0.00
ATOM   5728  H1  WAT  1889     -20.307 -16.123   1.458  1.00  0.00
ATOM   5729  H2  WAT  1889     -20.369 -16.032  -0.052  1.00  0.00
TER
ATOM   5730  O   WAT  1890     -20.050 -16.822  16.711  1.00  0.00
ATOM   5731  H1  WAT  1890     -20.816 -16.254  16.626  1.00  0.00
ATOM   5732  H2  WAT  1890     -19.869 -17.115  15.817  1.00  0.00
TER
ATOM   5733  O   WAT  1891     -16.962 -16.446   1.336  1.00  0.00
ATOM   5734  H1  WAT  1891     -17.511 -15.999   1.980  1.00  0.00
ATOM   5735  H2  WAT  1891     -16.340 -16.951   1.860  1.00  0.00
TER
ATOM   5736  O   WAT  1892     -12.908 -15.092  17.268  1.00  0.00
ATOM   5737  H1  WAT  1892     -12.167 -14.754  16.765  1.00  0.00
ATOM   5738  H2  WAT  1892     -13.671 -14.923  16.715  1.00  0.00
TER
ATOM   5739  O   WAT  1893     -21.294 -17.487   3.232  1.00  0.00
ATOM   5740  H1  WAT  1893     -20.872 -17.653   4.076  1.00  0.00
ATOM   5741  H2  WAT  1893     -21.169 -18.297   2.738  1.00  0.00
TER
ATOM   5742  O   WAT  1894     -18.781 -18.463   0.480  1.00  0.00
ATOM   5743  H1  WAT  1894     -18.261 -19.178   0.114  1.00  0.00
ATOM   5744  H2  WAT  1894     -18.134 -17.825   0.780  1.00  0.00
TER
ATOM   5745  O   WAT  1895     -14.233 -17.040  15.804  1.00  0.00
ATOM   5746  H1  WAT  1895     -13.819 -16.886  16.653  1.00  0.00
ATOM   5747  H2  WAT  1895     -15.168 -16.915  15.966  1.00  0.00
TER
ATOM   5748  O   WAT  1896     -19.472 -17.088  13.773  1.00  0.00
ATOM   5749  H1  WAT  1896     -19.053 -16.245  13.601  1.00  0.00
ATOM   5750  H2  WAT  1896     -20.391 -16.951  13.544  1.00  0.00
TER
ATOM   5751  O   WAT  1897     -14.797 -18.803  13.733  1.00  0.00
ATOM   5752  H1  WAT  1897     -15.323 -18.279  13.130  1.00  0.00
ATOM   5753  H2  WAT  1897     -14.454 -18.170  14.364  1.00  0.00
TER
ATOM   5754  O   WAT  1898     -21.621 -10.783  14.889  1.00  0.00
ATOM   5755  H1  WAT  1898     -22.159 -10.058  14.570  1.00  0.00
ATOM   5756  H2  WAT  1898     -21.368 -11.260  14.099  1.00  0.00
TER
ATOM   5757  O   WAT  1899     -18.765  -9.548  15.148  1.00  0.00
ATOM   5758  H1  WAT  1899     -18.839  -8.644  15.455  1.00  0.00
ATOM   5759  H2  WAT  1899     -19.667  -9.867  15.120  1.00  0.00
TER
ATOM   5760  O   WAT  1900     -18.216 -10.382   2.770  1.00  0.00
ATOM   5761  H1  WAT  1900     -17.321 -10.044   2.792  1.00  0.00
ATOM   5762  H2  WAT  1900     -18.185 -11.104   2.143  1.00  0.00
TER
ATOM   5763  O   WAT  1901     -11.237 -11.852  15.477  1.00  0.00
ATOM   5764  H1  WAT  1901     -11.837 -11.792  14.733  1.00  0.00
ATOM   5765  H2  WAT  1901     -11.108 -12.791  15.607  1.00  0.00
TER
ATOM   5766  O   WAT  1902      -9.997 -14.110   0.814  1.00  0.00
ATOM   5767  H1  WAT  1902     -10.828 -14.042   1.285  1.00  0.00
ATOM   5768  H2  WAT  1902      -9.820 -13.220   0.511  1.00  0.00
TER
ATOM   5769  O   WAT  1903     -10.541 -17.365   3.317  1.00  0.00
ATOM   5770  H1  WAT  1903      -9.779 -16.796   3.423  1.00  0.00
ATOM   5771  H2  WAT  1903     -10.526 -17.932   4.088  1.00  0.00
TER
ATOM   5772  O   WAT  1904      -9.535 -16.510   8.162  1.00  0.00
ATOM   5773  H1  WAT  1904      -9.164 -17.293   7.755  1.00  0.00
ATOM   5774  H2  WAT  1904      -8.895 -15.821   7.983  1.00  0.00
TER
ATOM   5775  O   WAT  1905     -12.552 -15.127  13.575  1.00  0.00
ATOM   5776  H1  WAT  1905     -13.366 -14.697  13.837  1.00  0.00
ATOM   5777  H2  WAT  1905     -12.144 -14.515  12.962  1.00  0.00
TER
ATOM   5778  O   WAT  1906     -10.489 -17.072   0.475  1.00  0.00
ATOM   5779  H1  WAT  1906     -10.214 -16.164   0.347  1.00  0.00
ATOM   5780  H2  WAT  1906     -10.678 -17.136   1.411  1.00  0.00
TER
ATOM   5781  O   WAT  1907     -12.494 -10.375   7.101  1.00  0.00
ATOM   5782  H1  WAT  1907     -11.898 -10.696   6.425  1.00  0.00
ATOM   5783  H2  WAT  1907     -12.236 -10.847   7.893  1.00  0.00
TER
ATOM   5784  O   WAT  1908     -20.887 -12.387  12.851  1.00  0.00
ATOM   5785  H1  WAT  1908     -21.128 -12.119  11.965  1.00  0.00
ATOM   5786  H2  WAT  1908     -19.947 -12.216  12.907  1.00  0.00
TER
ATOM   5787  O   WAT  1909      -9.627 -10.367  13.653  1.00  0.00
ATOM   5788  H1  WAT  1909     -10.121  -9.971  12.935  1.00  0.00
ATOM   5789  H2  WAT  1909     -10.236 -10.993  14.046  1.00  0.00
TER
ATOM   5790  O   WAT  1910     -11.943  -9.725  10.931  1.00  0.00
ATOM   5791  H1  WAT  1910     -12.403  -8.974  10.557  1.00  0.00
ATOM   5792  H2  WAT  1910     -12.572 -10.444  10.873  1.00  0.00
TER
ATOM   5793  O   WAT  1911     -21.513 -11.416  10.106  1.00  0.00
ATOM   5794  H1  WAT  1911     -20.997 -12.028   9.581  1.00  0.00
ATOM   5795  H2  WAT  1911     -20.864 -10.913  10.597  1.00  0.00
TER
ATOM   5796  O   WAT  1912     -18.774 -10.525  10.933  1.00  0.00
ATOM   5797  H1  WAT  1912     -18.486 -10.780  10.056  1.00  0.00
ATOM   5798  H2  WAT  1912     -18.262 -11.078  11.523  1.00  0.00
TER
ATOM   5799  O   WAT  1913     -18.707  -9.604  18.300  1.00  0.00
ATOM   5800  H1  WAT  1913     -17.780  -9.839  18.343  1.00  0.00
ATOM   5801  H2  WAT  1913     -18.722  -8.777  17.818  1.00  0.00
TER
ATOM   5802  O   WAT  1914     -10.472 -10.061   5.297  1.00  0.00
ATOM   5803  H1  WAT  1914     -10.297 -10.748   4.653  1.00  0.00
ATOM   5804  H2  WAT  1914     -11.170  -9.537   4.905  1.00  0.00
TER
ATOM   5805  O   WAT  1915     -22.629  -9.672   2.851  1.00  0.00
ATOM   5806  H1  WAT  1915     -21.898  -9.956   2.303  1.00  0.00
ATOM   5807  H2  WAT  1915     -22.370  -9.910   3.741  1.00  0.00
TER
ATOM   5808  O   WAT  1916     -17.881 -17.727  -9.114  1.00  0.00
ATOM   5809  H1  WAT  1916     -18.657 -18.207  -8.824  1.00  0.00
ATOM   5810  H2  WAT  1916     -17.230 -18.406  -9.288  1.00  0.00
TER
ATOM   5811  O   WAT  1917     -13.860 -13.321 -10.334  1.00  0.00
ATOM   5812  H1  WAT  1917     -14.322 -14.092 -10.005  1.00  0.00
ATOM   5813  H2  WAT  1917     -13.048 -13.294  -9.828  1.00  0.00
TER
ATOM   5814  O   WAT  1918     -17.634 -11.035 -10.713  1.00  0.00
ATOM   5815  H1  WAT  1918     -18.253 -10.579 -11.284  1.00  0.00
ATOM   5816  H2  WAT  1918     -16.779 -10.880 -11.114  1.00  0.00
TER
ATOM   5817  O   WAT  1919     -18.440 -15.051  -9.107  1.00  0.00
ATOM   5818  H1  WAT  1919     -18.509 -15.992  -9.268  1.00  0.00
ATOM   5819  H2  WAT  1919     -17.678 -14.961  -8.534  1.00  0.00
TER
ATOM   5820  O   WAT  1920     -16.768 -16.151 -13.320  1.00  0.00
ATOM   5821  H1  WAT  1920     -17.386 -15.686 -13.884  1.00  0.00
ATOM   5822  H2  WAT  1920     -16.255 -15.458 -12.903  1.00  0.00
TER
ATOM   5823  O   WAT  1921     -21.905 -16.624  -6.642  1.00  0.00
ATOM   5824  H1  WAT  1921     -22.238 -15.997  -6.000  1.00  0.00
ATOM   5825  H2  WAT  1921     -21.728 -16.097  -7.422  1.00  0.00
TER
ATOM   5826  O   WAT  1922     -11.775 -13.192  -6.911  1.00  0.00
ATOM   5827  H1  WAT  1922     -12.459 -12.522  -6.920  1.00  0.00
ATOM   5828  H2  WAT  1922     -11.235 -12.993  -7.677  1.00  0.00
TER
ATOM   5829  O   WAT  1923     -14.239 -11.347  -8.197  1.00  0.00
ATOM   5830  H1  WAT  1923     -14.226 -11.751  -9.065  1.00  0.00
ATOM   5831  H2  WAT  1923     -14.791 -10.572  -8.301  1.00  0.00
TER
ATOM   5832  O   WAT  1924     -12.944 -14.625 -13.108  1.00  0.00
ATOM   5833  H1  WAT  1924     -13.055 -15.568 -12.983  1.00  0.00
ATOM   5834  H2  WAT  1924     -12.948 -14.264 -12.222  1.00  0.00
TER
ATOM   5835  O   WAT  1925     -14.840 -16.444  -6.869  1.00  0.00
ATOM   5836  H1  WAT  1925     -14.424 -16.658  -7.703  1.00  0.00
ATOM   5837  H2  WAT  1925     -14.116 -16.187  -6.298  1.00  0.00
TER
ATOM   5838  O   WAT  1926     -17.402 -18.999 -13.752  1.00  0.00
ATOM   5839  H1  WAT  1926     -18.330 -19.065 -13.523  1.00  0.00
ATOM   5840  H2  WAT  1926     -17.250 -18.061 -13.866  1.00  0.00
TER
ATOM   5841  O   WAT  1927     -10.894 -18.045  -6.777  1.00  0.00
ATOM   5842  H1  WAT  1927     -11.722 -17.976  -7.252  1.00  0.00
ATOM   5843  H2  WAT  1927     -10.299 -17.460  -7.245  1.00  0.00
TER
ATOM   5844  O   WAT  1928     -13.373 -17.437 -13.248  1.00  0.00
ATOM   5845  H1  WAT  1928     -13.991 -17.775 -13.895  1.00  0.00
ATOM   5846  H2  WAT  1928     -13.390 -18.081 -12.540  1.00  0.00
TER
ATOM   5847  O   WAT  1929     -21.797 -18.472 -10.970  1.00  0.00
ATOM   5848  H1  WAT  1929     -22.201 -19.185 -11.465  1.00  0.00
ATOM   5849  H2  WAT  1929     -21.710 -18.817 -10.081  1.00  0.00
TER
ATOM   5850  O   WAT  1930     -21.329 -14.786  -8.806  1.00  0.00
ATOM   5851  H1  WAT  1930     -21.626 -15.391  -9.485  1.00  0.00
ATOM   5852  H2  WAT  1930     -20.379 -14.748  -8.917  1.00  0.00
TER
ATOM   5853  O   WAT  1931     -13.240 -11.213  -5.143  1.00  0.00
ATOM   5854  H1  WAT  1931     -13.717 -10.405  -5.336  1.00  0.00
[truncated: 12,581 more chars]
