# Supplementary material for: Accuracy and Precision of Alchemical Relative Free Energy Predictions with and without Replica‐Exchange
Source: Adv Theory Simul. 2019 Nov 27;3(1):1900195. doi: 10.1002/adts.201900195 (PMC8427472; doi:10.1002/adts.201900195)
Supplement: Supplementary file 1 — Supporting Information [file ADTS-3-1900195-s001.gz › MCL1/ligand/l13-l17/build/complex.pdb]

ATOM      1  C17 L13     1      -2.793   2.301   1.625  1.00  0.00
ATOM      2  C18 L13     1      -1.574   2.547   0.959  1.00  0.00
ATOM      3  H11 L13     1      -0.662   2.438   1.527  1.00  0.00
ATOM      4  H13 L13     1      -2.798   2.016   2.666  1.00  0.00
ATOM      5  C16 L13     1      -4.012   2.428   0.933  1.00  0.00
ATOM      6  H14 L13     1      -4.946   2.237   1.441  1.00  0.00
ATOM      7  C15 L13     1      -4.011   2.802  -0.423  1.00  0.00
ATOM      8  H15 L13     1      -4.951   2.899  -0.948  1.00  0.00
ATOM      9  C14 L13     1      -2.794   3.049  -1.090  1.00  0.00
ATOM     10  C19 L13     1      -2.822   3.451  -2.549  1.00  0.00
ATOM     11  H16 L13     1      -3.838   3.444  -2.944  1.00  0.00
ATOM     12  H17 L13     1      -2.411   4.457  -2.670  1.00  0.00
ATOM     13  H18 L13     1      -2.219   2.759  -3.139  1.00  0.00
ATOM     14  C13 L13     1      -1.560   2.928  -0.409  1.00  0.00
ATOM     15  O3  L13     1      -0.411   3.190  -1.127  1.00  0.00
ATOM     16  C12 L13     1       0.846   3.255  -0.453  1.00  0.00
ATOM     17  H9  L13     1       1.511   3.887  -1.047  1.00  0.00
ATOM     18  H10 L13     1       0.758   3.753   0.512  1.00  0.00
ATOM     19  C11 L13     1       1.474   1.864  -0.306  1.00  0.00
ATOM     20  H7  L13     1       2.359   1.909   0.333  1.00  0.00
ATOM     21  H8  L13     1       0.764   1.216   0.210  1.00  0.00
ATOM     22  C10 L13     1       1.860   1.225  -1.651  1.00  0.00
ATOM     23  H5  L13     1       1.128   1.494  -2.414  1.00  0.00
ATOM     24  H6  L13     1       2.806   1.636  -2.005  1.00  0.00
ATOM     25  C9  L13     1       1.930  -0.269  -1.534  1.00  0.00
ATOM     26  C2  L13     1       3.039  -1.053  -1.289  1.00  0.00
ATOM     27  C1  L13     1       4.479  -0.788  -1.069  1.00  0.00
ATOM     28  O1  L13     1       5.244  -1.758  -0.870  1.00  0.00
ATOM     29  O2  L13     1       4.904   0.392  -1.069  1.00  0.00
ATOM     30  N1  L13     1       2.628  -2.378  -1.233  1.00  0.00
ATOM     31  H12 L13     1       3.303  -3.112  -1.059  1.00  0.00
ATOM     32  C3  L13     1       1.267  -2.492  -1.423  1.00  0.00
ATOM     33  C4  L13     1       0.393  -3.595  -1.443  1.00  0.00
ATOM     34  H1  L13     1       0.777  -4.594  -1.294  1.00  0.00
ATOM     35  C5  L13     1      -0.981  -3.389  -1.652  1.00  0.00
ATOM     36  H2  L13     1      -1.664  -4.227  -1.662  1.00  0.00
ATOM     37  C6  L13     1      -1.473  -2.083  -1.847  1.00  0.00
ATOM     38  H3  L13     1      -2.529  -1.925  -2.015  1.00  0.00
ATOM     39  C7  L13     1      -0.590  -0.983  -1.829  1.00  0.00
ATOM     40  H4  L13     1      -0.985   0.013  -1.976  1.00  0.00
ATOM     41  C8  L13     1       0.799  -1.159  -1.616  1.00  0.00
ATOM     42  C36 L13     1      -3.664   3.661  -0.897  1.00  0.00
ATOM     43  C37 L13     1      -2.296   3.610  -1.223  1.00  0.00
ATOM     44  H30 L13     1      -1.933   4.129  -2.098  1.00  0.00
ATOM     45  H32 L13     1      -4.345   4.226  -1.519  1.00  0.00
ATOM     46  C35 L13     1      -4.143   2.966   0.230  1.00  0.00
ATOM     47  H33 L13     1      -5.196   2.998   0.467  1.00  0.00
ATOM     48  C34 L13     1      -3.255   2.224   1.032  1.00  0.00
ATOM     49  C38 L13     1      -3.765   1.434   2.222  1.00  0.00
ATOM     50  H34 L13     1      -4.840   1.570   2.356  1.00  0.00
ATOM     51  H35 L13     1      -3.569   0.371   2.068  1.00  0.00
ATOM     52  H36 L13     1      -3.257   1.748   3.137  1.00  0.00
ATOM     53  C33 L13     1      -1.883   2.194   0.714  1.00  0.00
ATOM     54  H29 L13     1      -1.226   1.624   1.351  1.00  0.00
ATOM     55  C32 L13     1      -1.391   2.881  -0.425  1.00  0.00
TER
ATOM     56  O   WAT     2      19.760  19.700   9.661  1.00  0.00
ATOM     57  H1  WAT     2      18.984  19.220   9.951  1.00  0.00
ATOM     58  H2  WAT     2      20.411  19.021   9.486  1.00  0.00
TER
ATOM     59  O   WAT     3      12.185  14.972   4.323  1.00  0.00
ATOM     60  H1  WAT     3      11.297  15.314   4.221  1.00  0.00
ATOM     61  H2  WAT     3      12.469  14.772   3.431  1.00  0.00
TER
ATOM     62  O   WAT     4      10.149  17.573  10.206  1.00  0.00
ATOM     63  H1  WAT     4      10.720  16.805  10.207  1.00  0.00
ATOM     64  H2  WAT     4      10.149  17.872   9.297  1.00  0.00
TER
ATOM     65  O   WAT     5      11.391  12.981  11.993  1.00  0.00
ATOM     66  H1  WAT     5      11.211  12.084  12.274  1.00  0.00
ATOM     67  H2  WAT     5      10.989  13.529  12.668  1.00  0.00
TER
ATOM     68  O   WAT     6      20.231  15.183   9.895  1.00  0.00
ATOM     69  H1  WAT     6      20.607  14.310   9.782  1.00  0.00
ATOM     70  H2  WAT     6      20.133  15.519   9.004  1.00  0.00
TER
ATOM     71  O   WAT     7      14.361  13.555   5.356  1.00  0.00
ATOM     72  H1  WAT     7      14.468  14.456   5.663  1.00  0.00
ATOM     73  H2  WAT     7      13.451  13.507   5.066  1.00  0.00
TER
ATOM     74  O   WAT     8      12.010  15.477  10.602  1.00  0.00
ATOM     75  H1  WAT     8      12.691  15.741  11.220  1.00  0.00
ATOM     76  H2  WAT     8      11.695  14.637  10.935  1.00  0.00
TER
ATOM     77  O   WAT     9      16.202  16.524   9.689  1.00  0.00
ATOM     78  H1  WAT     9      16.710  17.022  10.329  1.00  0.00
ATOM     79  H2  WAT     9      16.734  15.748   9.513  1.00  0.00
TER
ATOM     80  O   WAT    10      14.486  11.164  13.955  1.00  0.00
ATOM     81  H1  WAT    10      14.488  11.681  13.150  1.00  0.00
ATOM     82  H2  WAT    10      13.656  10.687  13.932  1.00  0.00
TER
ATOM     83  O   WAT    11      14.167  12.875  11.962  1.00  0.00
ATOM     84  H1  WAT    11      14.509  13.719  11.668  1.00  0.00
ATOM     85  H2  WAT    11      13.229  13.023  12.079  1.00  0.00
TER
ATOM     86  O   WAT    12      17.850  10.363   8.287  1.00  0.00
ATOM     87  H1  WAT    12      18.158   9.808   7.570  1.00  0.00
ATOM     88  H2  WAT    12      16.920  10.498   8.104  1.00  0.00
TER
ATOM     89  O   WAT    13      20.238  18.428   5.023  1.00  0.00
ATOM     90  H1  WAT    13      19.311  18.362   5.252  1.00  0.00
ATOM     91  H2  WAT    13      20.391  19.366   4.908  1.00  0.00
TER
ATOM     92  O   WAT    14      20.225  14.700   2.019  1.00  0.00
ATOM     93  H1  WAT    14      19.286  14.861   2.105  1.00  0.00
ATOM     94  H2  WAT    14      20.543  15.418   1.473  1.00  0.00
TER
ATOM     95  O   WAT    15      15.844  18.955   7.805  1.00  0.00
ATOM     96  H1  WAT    15      15.440  18.242   7.309  1.00  0.00
ATOM     97  H2  WAT    15      15.930  18.610   8.694  1.00  0.00
TER
ATOM     98  O   WAT    16      14.557  15.729  11.585  1.00  0.00
ATOM     99  H1  WAT    16      15.108  15.838  10.810  1.00  0.00
ATOM    100  H2  WAT    16      15.071  16.103  12.300  1.00  0.00
TER
ATOM    101  O   WAT    17      12.544  17.849   5.305  1.00  0.00
ATOM    102  H1  WAT    17      12.424  18.575   4.694  1.00  0.00
ATOM    103  H2  WAT    17      12.234  17.079   4.828  1.00  0.00
TER
ATOM    104  O   WAT    18      15.011  11.193   8.688  1.00  0.00
ATOM    105  H1  WAT    18      14.568  11.973   8.356  1.00  0.00
ATOM    106  H2  WAT    18      15.569  11.516   9.395  1.00  0.00
TER
ATOM    107  O   WAT    19      19.298  14.059  14.291  1.00  0.00
ATOM    108  H1  WAT    19      18.836  14.268  15.103  1.00  0.00
ATOM    109  H2  WAT    19      18.896  13.245  13.988  1.00  0.00
TER
ATOM    110  O   WAT    20      18.127  10.814   3.568  1.00  0.00
ATOM    111  H1  WAT    20      17.502  10.810   4.294  1.00  0.00
ATOM    112  H2  WAT    20      18.040   9.947   3.172  1.00  0.00
TER
ATOM    113  O   WAT    21      17.048  11.737  10.547  1.00  0.00
ATOM    114  H1  WAT    21      17.346  12.644  10.466  1.00  0.00
ATOM    115  H2  WAT    21      17.597  11.249   9.933  1.00  0.00
TER
ATOM    116  O   WAT    22      14.802  16.316   6.416  1.00  0.00
ATOM    117  H1  WAT    22      14.576  16.100   7.321  1.00  0.00
ATOM    118  H2  WAT    22      14.021  16.749   6.070  1.00  0.00
TER
ATOM    119  O   WAT    23      17.242  17.214  17.082  1.00  0.00
ATOM    120  H1  WAT    23      17.146  16.274  16.932  1.00  0.00
ATOM    121  H2  WAT    23      18.085  17.436  16.687  1.00  0.00
TER
ATOM    122  O   WAT    24      12.373  13.626  15.235  1.00  0.00
ATOM    123  H1  WAT    24      11.979  14.473  15.443  1.00  0.00
ATOM    124  H2  WAT    24      11.685  12.988  15.426  1.00  0.00
TER
ATOM    125  O   WAT    25       9.675  11.549   9.268  1.00  0.00
ATOM    126  H1  WAT    25       9.386  12.119   9.981  1.00  0.00
ATOM    127  H2  WAT    25      10.419  11.069   9.631  1.00  0.00
TER
ATOM    128  O   WAT    26       9.862  15.491   0.479  1.00  0.00
ATOM    129  H1  WAT    26       9.779  16.434   0.620  1.00  0.00
ATOM    130  H2  WAT    26       9.510  15.348  -0.400  1.00  0.00
TER
ATOM    131  O   WAT    27      17.662  14.225   9.546  1.00  0.00
ATOM    132  H1  WAT    27      17.665  13.784   8.696  1.00  0.00
ATOM    133  H2  WAT    27      18.557  14.546   9.653  1.00  0.00
TER
ATOM    134  O   WAT    28      13.512  14.107   8.505  1.00  0.00
ATOM    135  H1  WAT    28      13.172  14.585   9.262  1.00  0.00
ATOM    136  H2  WAT    28      12.750  13.654   8.145  1.00  0.00
TER
ATOM    137  O   WAT    29      17.724  15.226   2.536  1.00  0.00
ATOM    138  H1  WAT    29      17.845  15.184   3.485  1.00  0.00
ATOM    139  H2  WAT    29      17.339  16.088   2.381  1.00  0.00
TER
ATOM    140  O   WAT    30      16.736  17.536   1.935  1.00  0.00
ATOM    141  H1  WAT    30      16.168  17.088   1.308  1.00  0.00
ATOM    142  H2  WAT    30      17.445  17.895   1.401  1.00  0.00
TER
ATOM    143  O   WAT    31      17.962  18.285  11.292  1.00  0.00
ATOM    144  H1  WAT    31      18.329  17.811  12.038  1.00  0.00
ATOM    145  H2  WAT    31      17.773  19.159  11.633  1.00  0.00
TER
ATOM    146  O   WAT    32      10.827  13.029   7.421  1.00  0.00
ATOM    147  H1  WAT    32      10.541  12.665   8.259  1.00  0.00
ATOM    148  H2  WAT    32      10.764  12.297   6.808  1.00  0.00
TER
ATOM    149  O   WAT    33      15.752  17.326  13.611  1.00  0.00
ATOM    150  H1  WAT    33      15.448  18.205  13.836  1.00  0.00
ATOM    151  H2  WAT    33      16.707  17.386  13.646  1.00  0.00
TER
ATOM    152  O   WAT    34      20.500  11.922   4.143  1.00  0.00
ATOM    153  H1  WAT    34      19.687  11.423   4.067  1.00  0.00
ATOM    154  H2  WAT    34      20.307  12.762   3.726  1.00  0.00
TER
ATOM    155  O   WAT    35      11.809  18.166  14.758  1.00  0.00
ATOM    156  H1  WAT    35      11.450  18.831  15.345  1.00  0.00
ATOM    157  H2  WAT    35      11.514  17.334  15.129  1.00  0.00
TER
ATOM    158  O   WAT    36      15.010  18.624  17.642  1.00  0.00
ATOM    159  H1  WAT    36      14.710  18.770  16.744  1.00  0.00
ATOM    160  H2  WAT    36      15.781  18.065  17.549  1.00  0.00
TER
ATOM    161  O   WAT    37      10.320  18.165   1.381  1.00  0.00
ATOM    162  H1  WAT    37      11.189  18.448   1.665  1.00  0.00
ATOM    163  H2  WAT    37       9.829  18.979   1.266  1.00  0.00
TER
ATOM    164  O   WAT    38      13.384   9.896   5.974  1.00  0.00
ATOM    165  H1  WAT    38      13.256   9.888   6.923  1.00  0.00
ATOM    166  H2  WAT    38      12.560  10.234   5.623  1.00  0.00
TER
ATOM    167  O   WAT    39      10.384  11.655  15.435  1.00  0.00
ATOM    168  H1  WAT    39       9.669  11.855  16.040  1.00  0.00
ATOM    169  H2  WAT    39      10.803  10.879  15.806  1.00  0.00
TER
ATOM    170  O   WAT    40      17.212  15.382   5.410  1.00  0.00
ATOM    171  H1  WAT    40      16.504  15.850   5.851  1.00  0.00
ATOM    172  H2  WAT    40      17.497  14.724   6.044  1.00  0.00
TER
ATOM    173  O   WAT    41      18.838  16.801  13.409  1.00  0.00
ATOM    174  H1  WAT    41      19.336  17.276  14.074  1.00  0.00
ATOM    175  H2  WAT    41      18.980  15.878  13.616  1.00  0.00
TER
ATOM    176  O   WAT    42      15.416  13.690   2.785  1.00  0.00
ATOM    177  H1  WAT    42      16.265  14.127   2.719  1.00  0.00
ATOM    178  H2  WAT    42      15.049  14.002   3.612  1.00  0.00
TER
ATOM    179  O   WAT    43      14.315  19.943   1.258  1.00  0.00
ATOM    180  H1  WAT    43      15.081  19.832   1.821  1.00  0.00
ATOM    181  H2  WAT    43      14.392  19.247   0.606  1.00  0.00
TER
ATOM    182  O   WAT    44      13.009  17.376   1.942  1.00  0.00
ATOM    183  H1  WAT    44      13.090  16.429   2.053  1.00  0.00
ATOM    184  H2  WAT    44      13.901  17.707   2.048  1.00  0.00
TER
ATOM    185  O   WAT    45      10.537  19.197  17.177  1.00  0.00
ATOM    186  H1  WAT    45      11.040  18.618  17.749  1.00  0.00
ATOM    187  H2  WAT    45       9.797  19.482  17.715  1.00  0.00
TER
ATOM    188  O   WAT    46      16.347  19.940   3.232  1.00  0.00
ATOM    189  H1  WAT    46      16.768  19.774   4.076  1.00  0.00
ATOM    190  H2  WAT    46      16.472  19.130   2.738  1.00  0.00
TER
ATOM    191  O   WAT    47      14.509  15.920  16.040  1.00  0.00
ATOM    192  H1  WAT    47      13.979  15.429  15.412  1.00  0.00
ATOM    193  H2  WAT    47      15.178  16.348  15.505  1.00  0.00
TER
ATOM    194  O   WAT    48      18.859  18.964   0.480  1.00  0.00
ATOM    195  H1  WAT    48      19.380  18.249   0.114  1.00  0.00
ATOM    196  H2  WAT    48      19.506  19.602   0.780  1.00  0.00
TER
ATOM    197  O   WAT    49      14.997  12.886  16.119  1.00  0.00
ATOM    198  H1  WAT    49      14.902  12.268  15.394  1.00  0.00
ATOM    199  H2  WAT    49      14.416  13.613  15.892  1.00  0.00
TER
ATOM    200  O   WAT    50      17.763  11.443  13.152  1.00  0.00
ATOM    201  H1  WAT    50      17.315  11.466  12.307  1.00  0.00
ATOM    202  H2  WAT    50      17.129  11.045  13.749  1.00  0.00
TER
ATOM    203  O   WAT    51      15.243  16.013   0.178  1.00  0.00
ATOM    204  H1  WAT    51      15.041  15.150   0.540  1.00  0.00
ATOM    205  H2  WAT    51      15.072  15.927  -0.760  1.00  0.00
TER
ATOM    206  O   WAT    52      17.272  14.612  16.415  1.00  0.00
ATOM    207  H1  WAT    52      17.862  14.304  17.102  1.00  0.00
ATOM    208  H2  WAT    52      16.454  14.140  16.571  1.00  0.00
TER
ATOM    209  O   WAT    53      14.041  13.113   0.166  1.00  0.00
ATOM    210  H1  WAT    53      14.343  13.120  -0.742  1.00  0.00
ATOM    211  H2  WAT    53      14.780  12.763   0.663  1.00  0.00
TER
ATOM    212  O   WAT    54      17.259  12.057   1.152  1.00  0.00
ATOM    213  H1  WAT    54      16.912  11.379   0.572  1.00  0.00
ATOM    214  H2  WAT    54      17.461  11.596   1.966  1.00  0.00
TER
ATOM    215  O   WAT    55      10.600  18.586   7.548  1.00  0.00
ATOM    216  H1  WAT    55       9.945  18.317   6.904  1.00  0.00
ATOM    217  H2  WAT    55      11.438  18.476   7.098  1.00  0.00
TER
ATOM    218  O   WAT    56      11.637  18.971  12.088  1.00  0.00
ATOM    219  H1  WAT    56      12.005  18.884  12.968  1.00  0.00
ATOM    220  H2  WAT    56      11.069  18.208  11.989  1.00  0.00
TER
ATOM    221  O   WAT    57      11.189  15.882  15.994  1.00  0.00
ATOM    222  H1  WAT    57      10.295  15.848  16.334  1.00  0.00
ATOM    223  H2  WAT    57      11.729  16.080  16.759  1.00  0.00
TER
ATOM    224  O   WAT    58       9.814  15.796   3.491  1.00  0.00
ATOM    225  H1  WAT    58       8.910  16.059   3.316  1.00  0.00
ATOM    226  H2  WAT    58      10.298  16.067   2.711  1.00  0.00
TER
ATOM    227  O   WAT    59      12.356  14.852   1.400  1.00  0.00
ATOM    228  H1  WAT    59      13.066  14.430   0.915  1.00  0.00
ATOM    229  H2  WAT    59      11.640  14.920   0.768  1.00  0.00
TER
ATOM    230  O   WAT    60      12.004  10.906   0.440  1.00  0.00
ATOM    231  H1  WAT    60      12.727  11.447   0.758  1.00  0.00
ATOM    232  H2  WAT    60      12.276  10.632  -0.435  1.00  0.00
TER
ATOM    233  O   WAT    61      11.693  10.157  10.343  1.00  0.00
ATOM    234  H1  WAT    61      12.341   9.606   9.902  1.00  0.00
ATOM    235  H2  WAT    61      12.113  10.411  11.164  1.00  0.00
TER
ATOM    236  O   WAT    62      11.446  10.312  13.085  1.00  0.00
ATOM    237  H1  WAT    62      11.098  10.769  13.851  1.00  0.00
ATOM    238  H2  WAT    62      11.115   9.418  13.167  1.00  0.00
TER
ATOM    239  O   WAT    63      18.959  11.503  16.607  1.00  0.00
ATOM    240  H1  WAT    63      18.898  12.096  17.357  1.00  0.00
ATOM    241  H2  WAT    63      19.899  11.396  16.462  1.00  0.00
TER
ATOM    242  O   WAT    64      12.118   9.840  16.360  1.00  0.00
ATOM    243  H1  WAT    64      12.667   9.659  15.597  1.00  0.00
ATOM    244  H2  WAT    64      12.184   9.049  16.896  1.00  0.00
TER
ATOM    245  O   WAT    65      20.084  10.641  11.513  1.00  0.00
ATOM    246  H1  WAT    65      19.302  11.115  11.792  1.00  0.00
ATOM    247  H2  WAT    65      19.791   9.736  11.404  1.00  0.00
TER
ATOM    248  O   WAT    66      11.429  10.945   4.034  1.00  0.00
ATOM    249  H1  WAT    66      12.186  11.058   3.460  1.00  0.00
ATOM    250  H2  WAT    66      10.966  11.782   3.988  1.00  0.00
TER
ATOM    251  O   WAT    67      17.970  13.059   7.024  1.00  0.00
ATOM    252  H1  WAT    67      17.157  12.685   6.684  1.00  0.00
ATOM    253  H2  WAT    67      18.474  12.304   7.326  1.00  0.00
TER
ATOM    254  O   WAT    68      13.801  11.472   2.574  1.00  0.00
ATOM    255  H1  WAT    68      14.330  10.685   2.445  1.00  0.00
ATOM    256  H2  WAT    68      14.434  12.151   2.808  1.00  0.00
TER
ATOM    257  O   WAT    69      15.995  11.209   5.629  1.00  0.00
ATOM    258  H1  WAT    69      15.365  10.508   5.796  1.00  0.00
ATOM    259  H2  WAT    69      15.455  11.970   5.412  1.00  0.00
TER
ATOM    260  O   WAT    70      16.120  10.488  18.064  1.00  0.00
ATOM    261  H1  WAT    70      15.839  10.991  17.300  1.00  0.00
ATOM    262  H2  WAT    70      16.502   9.690  17.698  1.00  0.00
TER
ATOM    263  O   WAT    71      19.760  19.700  -9.114  1.00  0.00
ATOM    264  H1  WAT    71      18.984  19.220  -8.824  1.00  0.00
ATOM    265  H2  WAT    71      20.411  19.021  -9.288  1.00  0.00
TER
ATOM    266  O   WAT    72      12.185  14.972 -14.452  1.00  0.00
ATOM    267  H1  WAT    72      11.297  15.314 -14.554  1.00  0.00
ATOM    268  H2  WAT    72      12.469  14.772 -15.344  1.00  0.00
TER
ATOM    269  O   WAT    73      10.149  17.573  -8.568  1.00  0.00
ATOM    270  H1  WAT    73      10.720  16.805  -8.567  1.00  0.00
ATOM    271  H2  WAT    73      10.149  17.872  -9.477  1.00  0.00
TER
ATOM    272  O   WAT    74      11.391  12.981  -6.781  1.00  0.00
ATOM    273  H1  WAT    74      11.211  12.084  -6.501  1.00  0.00
ATOM    274  H2  WAT    74      10.989  13.529  -6.106  1.00  0.00
TER
ATOM    275  O   WAT    75      20.231  15.183  -8.880  1.00  0.00
ATOM    276  H1  WAT    75      20.607  14.310  -8.992  1.00  0.00
ATOM    277  H2  WAT    75      20.133  15.519  -9.771  1.00  0.00
TER
ATOM    278  O   WAT    76      14.361  13.555 -13.418  1.00  0.00
ATOM    279  H1  WAT    76      14.468  14.456 -13.111  1.00  0.00
ATOM    280  H2  WAT    76      13.451  13.507 -13.709  1.00  0.00
TER
ATOM    281  O   WAT    77      12.010  15.477  -8.173  1.00  0.00
ATOM    282  H1  WAT    77      12.691  15.741  -7.554  1.00  0.00
ATOM    283  H2  WAT    77      11.695  14.637  -7.839  1.00  0.00
TER
ATOM    284  O   WAT    78      16.202  16.524  -9.085  1.00  0.00
ATOM    285  H1  WAT    78      16.710  17.022  -8.445  1.00  0.00
ATOM    286  H2  WAT    78      16.734  15.748  -9.262  1.00  0.00
TER
ATOM    287  O   WAT    79      14.486  11.164  -4.819  1.00  0.00
ATOM    288  H1  WAT    79      14.488  11.681  -5.625  1.00  0.00
ATOM    289  H2  WAT    79      13.656  10.687  -4.842  1.00  0.00
TER
ATOM    290  O   WAT    80      14.167  12.875  -6.812  1.00  0.00
ATOM    291  H1  WAT    80      14.509  13.719  -7.107  1.00  0.00
ATOM    292  H2  WAT    80      13.229  13.023  -6.696  1.00  0.00
TER
ATOM    293  O   WAT    81      17.850  10.363 -10.488  1.00  0.00
ATOM    294  H1  WAT    81      18.158   9.808 -11.204  1.00  0.00
ATOM    295  H2  WAT    81      16.920  10.498 -10.670  1.00  0.00
TER
ATOM    296  O   WAT    82      20.238  18.428 -13.752  1.00  0.00
ATOM    297  H1  WAT    82      19.311  18.362 -13.523  1.00  0.00
ATOM    298  H2  WAT    82      20.391  19.366 -13.866  1.00  0.00
TER
ATOM    299  O   WAT    83      20.225  14.700 -16.755  1.00  0.00
ATOM    300  H1  WAT    83      19.286  14.861 -16.670  1.00  0.00
ATOM    301  H2  WAT    83      20.543  15.418 -17.301  1.00  0.00
TER
ATOM    302  O   WAT    84      15.844  18.955 -10.970  1.00  0.00
ATOM    303  H1  WAT    84      15.440  18.242 -11.465  1.00  0.00
ATOM    304  H2  WAT    84      15.930  18.610 -10.081  1.00  0.00
TER
ATOM    305  O   WAT    85      14.557  15.729  -7.190  1.00  0.00
ATOM    306  H1  WAT    85      15.108  15.838  -7.964  1.00  0.00
ATOM    307  H2  WAT    85      15.071  16.103  -6.474  1.00  0.00
TER
ATOM    308  O   WAT    86      12.544  17.849 -13.469  1.00  0.00
ATOM    309  H1  WAT    86      12.424  18.575 -14.081  1.00  0.00
ATOM    310  H2  WAT    86      12.234  17.079 -13.946  1.00  0.00
TER
ATOM    311  O   WAT    87      15.011  11.193 -10.087  1.00  0.00
ATOM    312  H1  WAT    87      14.568  11.973 -10.418  1.00  0.00
ATOM    313  H2  WAT    87      15.569  11.516  -9.380  1.00  0.00
TER
ATOM    314  O   WAT    88      19.298  14.059  -4.483  1.00  0.00
ATOM    315  H1  WAT    88      18.836  14.268  -3.671  1.00  0.00
ATOM    316  H2  WAT    88      18.896  13.245  -4.786  1.00  0.00
TER
ATOM    317  O   WAT    89      18.127  10.814 -15.206  1.00  0.00
ATOM    318  H1  WAT    89      17.502  10.810 -14.481  1.00  0.00
ATOM    319  H2  WAT    89      18.040   9.947 -15.602  1.00  0.00
TER
ATOM    320  O   WAT    90      17.048  11.737  -8.228  1.00  0.00
ATOM    321  H1  WAT    90      17.346  12.644  -8.308  1.00  0.00
ATOM    322  H2  WAT    90      17.597  11.249  -8.842  1.00  0.00
TER
ATOM    323  O   WAT    91      14.802  16.316 -12.358  1.00  0.00
ATOM    324  H1  WAT    91      14.576  16.100 -11.454  1.00  0.00
ATOM    325  H2  WAT    91      14.021  16.749 -12.704  1.00  0.00
TER
ATOM    326  O   WAT    92      17.242  17.214  -1.692  1.00  0.00
ATOM    327  H1  WAT    92      17.146  16.274  -1.842  1.00  0.00
ATOM    328  H2  WAT    92      18.085  17.436  -2.088  1.00  0.00
TER
ATOM    329  O   WAT    93      12.373  13.626  -3.539  1.00  0.00
ATOM    330  H1  WAT    93      11.979  14.473  -3.332  1.00  0.00
ATOM    331  H2  WAT    93      11.685  12.988  -3.348  1.00  0.00
TER
ATOM    332  O   WAT    94      18.948  13.709  -0.469  1.00  0.00
ATOM    333  H1  WAT    94      18.257  13.517   0.165  1.00  0.00
ATOM    334  H2  WAT    94      19.691  13.993   0.063  1.00  0.00
TER
ATOM    335  O   WAT    95       9.675  11.549  -9.506  1.00  0.00
ATOM    336  H1  WAT    95       9.386  12.119  -8.794  1.00  0.00
ATOM    337  H2  WAT    95      10.419  11.069  -9.143  1.00  0.00
TER
ATOM    338  O   WAT    96      17.662  14.225  -9.229  1.00  0.00
ATOM    339  H1  WAT    96      17.665  13.784 -10.078  1.00  0.00
ATOM    340  H2  WAT    96      18.557  14.546  -9.122  1.00  0.00
TER
ATOM    341  O   WAT    97      13.512  14.107 -10.269  1.00  0.00
ATOM    342  H1  WAT    97      13.172  14.585  -9.513  1.00  0.00
ATOM    343  H2  WAT    97      12.750  13.654 -10.629  1.00  0.00
TER
ATOM    344  O   WAT    98      17.724  15.226 -16.238  1.00  0.00
ATOM    345  H1  WAT    98      17.845  15.184 -15.290  1.00  0.00
ATOM    346  H2  WAT    98      17.339  16.088 -16.393  1.00  0.00
TER
ATOM    347  O   WAT    99      16.736  17.536 -16.840  1.00  0.00
ATOM    348  H1  WAT    99      16.168  17.088 -17.466  1.00  0.00
ATOM    349  H2  WAT    99      17.445  17.895 -17.373  1.00  0.00
TER
ATOM    350  O   WAT   100      17.962  18.285  -7.482  1.00  0.00
ATOM    351  H1  WAT   100      18.329  17.811  -6.736  1.00  0.00
ATOM    352  H2  WAT   100      17.773  19.159  -7.141  1.00  0.00
TER
ATOM    353  O   WAT   101      10.827  13.029 -11.353  1.00  0.00
ATOM    354  H1  WAT   101      10.541  12.665 -10.515  1.00  0.00
ATOM    355  H2  WAT   101      10.764  12.297 -11.967  1.00  0.00
TER
ATOM    356  O   WAT   102      15.752  17.326  -5.164  1.00  0.00
ATOM    357  H1  WAT   102      15.448  18.205  -4.939  1.00  0.00
ATOM    358  H2  WAT   102      16.707  17.386  -5.128  1.00  0.00
TER
ATOM    359  O   WAT   103      20.500  11.922 -14.632  1.00  0.00
ATOM    360  H1  WAT   103      19.687  11.423 -14.707  1.00  0.00
ATOM    361  H2  WAT   103      20.307  12.762 -15.048  1.00  0.00
TER
ATOM    362  O   WAT   104      11.809  18.166  -4.017  1.00  0.00
ATOM    363  H1  WAT   104      11.450  18.831  -3.429  1.00  0.00
ATOM    364  H2  WAT   104      11.514  17.334  -3.645  1.00  0.00
TER
ATOM    365  O   WAT   105      15.010  18.624  -1.133  1.00  0.00
ATOM    366  H1  WAT   105      14.710  18.770  -2.030  1.00  0.00
ATOM    367  H2  WAT   105      15.781  18.065  -1.225  1.00  0.00
TER
ATOM    368  O   WAT   106      10.320  18.165 -17.393  1.00  0.00
ATOM    369  H1  WAT   106      11.189  18.448 -17.110  1.00  0.00
ATOM    370  H2  WAT   106       9.829  18.979 -17.508  1.00  0.00
TER
ATOM    371  O   WAT   107      13.384   9.896 -12.800  1.00  0.00
ATOM    372  H1  WAT   107      13.256   9.888 -11.852  1.00  0.00
ATOM    373  H2  WAT   107      12.560  10.234 -13.151  1.00  0.00
TER
ATOM    374  O   WAT   108      10.384  11.655  -3.339  1.00  0.00
ATOM    375  H1  WAT   108       9.669  11.855  -2.734  1.00  0.00
ATOM    376  H2  WAT   108      10.803  10.879  -2.968  1.00  0.00
TER
ATOM    377  O   WAT   109      17.212  15.382 -13.365  1.00  0.00
ATOM    378  H1  WAT   109      16.504  15.850 -12.923  1.00  0.00
ATOM    379  H2  WAT   109      17.497  14.724 -12.730  1.00  0.00
TER
ATOM    380  O   WAT   110      18.838  16.801  -5.366  1.00  0.00
ATOM    381  H1  WAT   110      19.336  17.276  -4.700  1.00  0.00
ATOM    382  H2  WAT   110      18.980  15.878  -5.159  1.00  0.00
TER
ATOM    383  O   WAT   111      15.416  13.690 -15.990  1.00  0.00
ATOM    384  H1  WAT   111      16.265  14.127 -16.056  1.00  0.00
ATOM    385  H2  WAT   111      15.049  14.002 -15.162  1.00  0.00
TER
ATOM    386  O   WAT   112      14.315  19.943 -17.516  1.00  0.00
ATOM    387  H1  WAT   112      15.081  19.832 -16.954  1.00  0.00
ATOM    388  H2  WAT   112      14.392  19.247 -18.168  1.00  0.00
TER
ATOM    389  O   WAT   113      13.009  17.376 -16.833  1.00  0.00
ATOM    390  H1  WAT   113      13.090  16.429 -16.721  1.00  0.00
ATOM    391  H2  WAT   113      13.901  17.707 -16.727  1.00  0.00
TER
ATOM    392  O   WAT   114      10.537  19.197  -1.597  1.00  0.00
ATOM    393  H1  WAT   114      11.040  18.618  -1.026  1.00  0.00
ATOM    394  H2  WAT   114       9.797  19.482  -1.060  1.00  0.00
TER
ATOM    395  O   WAT   115      12.569  17.340  -0.702  1.00  0.00
ATOM    396  H1  WAT   115      12.609  17.042   0.206  1.00  0.00
ATOM    397  H2  WAT   115      13.423  17.741  -0.861  1.00  0.00
TER
ATOM    398  O   WAT   116      16.347  19.940 -15.542  1.00  0.00
ATOM    399  H1  WAT   116      16.768  19.774 -14.699  1.00  0.00
ATOM    400  H2  WAT   116      16.472  19.130 -16.036  1.00  0.00
TER
ATOM    401  O   WAT   117      14.509  15.920  -2.735  1.00  0.00
ATOM    402  H1  WAT   117      13.979  15.429  -3.362  1.00  0.00
ATOM    403  H2  WAT   117      15.178  16.348  -3.269  1.00  0.00
TER
ATOM    404  O   WAT   118      14.997  12.886  -2.655  1.00  0.00
ATOM    405  H1  WAT   118      14.902  12.268  -3.380  1.00  0.00
ATOM    406  H2  WAT   118      14.416  13.613  -2.882  1.00  0.00
TER
ATOM    407  O   WAT   119      17.763  11.443  -5.622  1.00  0.00
ATOM    408  H1  WAT   119      17.315  11.466  -6.468  1.00  0.00
ATOM    409  H2  WAT   119      17.129  11.045  -5.025  1.00  0.00
TER
ATOM    410  O   WAT   120      17.272  14.612  -2.360  1.00  0.00
ATOM    411  H1  WAT   120      17.862  14.304  -1.672  1.00  0.00
ATOM    412  H2  WAT   120      16.454  14.140  -2.204  1.00  0.00
TER
ATOM    413  O   WAT   121      17.259  12.057 -17.623  1.00  0.00
ATOM    414  H1  WAT   121      16.912  11.379 -18.202  1.00  0.00
ATOM    415  H2  WAT   121      17.461  11.596 -16.808  1.00  0.00
TER
ATOM    416  O   WAT   122      10.600  18.586 -11.226  1.00  0.00
ATOM    417  H1  WAT   122       9.945  18.317 -11.870  1.00  0.00
ATOM    418  H2  WAT   122      11.438  18.476 -11.676  1.00  0.00
TER
ATOM    419  O   WAT   123      11.637  18.971  -6.686  1.00  0.00
ATOM    420  H1  WAT   123      12.005  18.884  -5.806  1.00  0.00
ATOM    421  H2  WAT   123      11.069  18.208  -6.785  1.00  0.00
TER
ATOM    422  O   WAT   124      11.189  15.882  -2.780  1.00  0.00
ATOM    423  H1  WAT   124      10.295  15.848  -2.441  1.00  0.00
ATOM    424  H2  WAT   124      11.729  16.080  -2.015  1.00  0.00
TER
ATOM    425  O   WAT   125       9.814  15.796 -15.284  1.00  0.00
ATOM    426  H1  WAT   125       8.910  16.059 -15.459  1.00  0.00
ATOM    427  H2  WAT   125      10.298  16.067 -16.064  1.00  0.00
TER
ATOM    428  O   WAT   126      12.356  14.852 -17.374  1.00  0.00
ATOM    429  H1  WAT   126      13.066  14.430 -17.860  1.00  0.00
ATOM    430  H2  WAT   126      11.640  14.920 -18.006  1.00  0.00
TER
ATOM    431  O   WAT   127      11.693  10.157  -8.432  1.00  0.00
ATOM    432  H1  WAT   127      12.341   9.606  -8.872  1.00  0.00
ATOM    433  H2  WAT   127      12.113  10.411  -7.610  1.00  0.00
TER
ATOM    434  O   WAT   128      11.446  10.312  -5.689  1.00  0.00
ATOM    435  H1  WAT   128      11.098  10.769  -4.923  1.00  0.00
ATOM    436  H2  WAT   128      11.115   9.418  -5.607  1.00  0.00
TER
ATOM    437  O   WAT   129      18.959  11.503  -2.167  1.00  0.00
ATOM    438  H1  WAT   129      18.898  12.096  -1.418  1.00  0.00
ATOM    439  H2  WAT   129      19.899  11.396  -2.312  1.00  0.00
TER
ATOM    440  O   WAT   130      12.118   9.840  -2.414  1.00  0.00
ATOM    441  H1  WAT   130      12.667   9.659  -3.177  1.00  0.00
ATOM    442  H2  WAT   130      12.184   9.049  -1.878  1.00  0.00
TER
ATOM    443  O   WAT   131      20.084  10.641  -7.262  1.00  0.00
ATOM    444  H1  WAT   131      19.302  11.115  -6.982  1.00  0.00
ATOM    445  H2  WAT   131      19.791   9.736  -7.370  1.00  0.00
TER
ATOM    446  O   WAT   132      11.429  10.945 -14.740  1.00  0.00
ATOM    447  H1  WAT   132      12.186  11.058 -15.314  1.00  0.00
ATOM    448  H2  WAT   132      10.966  11.782 -14.786  1.00  0.00
TER
ATOM    449  O   WAT   133      17.970  13.059 -11.750  1.00  0.00
ATOM    450  H1  WAT   133      17.157  12.685 -12.091  1.00  0.00
ATOM    451  H2  WAT   133      18.474  12.304 -11.448  1.00  0.00
TER
ATOM    452  O   WAT   134      13.801  11.472 -16.200  1.00  0.00
ATOM    453  H1  WAT   134      14.330  10.685 -16.329  1.00  0.00
ATOM    454  H2  WAT   134      14.434  12.151 -15.967  1.00  0.00
TER
ATOM    455  O   WAT   135      15.995  11.209 -13.146  1.00  0.00
ATOM    456  H1  WAT   135      15.365  10.508 -12.979  1.00  0.00
ATOM    457  H2  WAT   135      15.455  11.970 -13.362  1.00  0.00
TER
ATOM    458  O   WAT   136      16.120  10.488  -0.710  1.00  0.00
ATOM    459  H1  WAT   136      15.839  10.991  -1.474  1.00  0.00
ATOM    460  H2  WAT   136      16.502   9.690  -1.076  1.00  0.00
TER
ATOM    461  O   WAT   137      19.760   0.926   9.661  1.00  0.00
ATOM    462  H1  WAT   137      18.984   0.446   9.951  1.00  0.00
ATOM    463  H2  WAT   137      20.411   0.246   9.486  1.00  0.00
TER
ATOM    464  O   WAT   138      13.776   1.238  10.538  1.00  0.00
ATOM    465  H1  WAT   138      12.945   0.983  10.938  1.00  0.00
ATOM    466  H2  WAT   138      14.384   1.309  11.274  1.00  0.00
TER
ATOM    467  O   WAT   139      13.756   5.272  10.734  1.00  0.00
ATOM    468  H1  WAT   139      14.059   4.382  10.555  1.00  0.00
ATOM    469  H2  WAT   139      14.501   5.829  10.506  1.00  0.00
TER
ATOM    470  O   WAT   140      12.185  -3.802   4.323  1.00  0.00
ATOM    471  H1  WAT   140      11.297  -3.460   4.221  1.00  0.00
ATOM    472  H2  WAT   140      12.469  -4.002   3.431  1.00  0.00
TER
ATOM    473  O   WAT   141      10.149  -1.201  10.206  1.00  0.00
ATOM    474  H1  WAT   141      10.720  -1.969  10.207  1.00  0.00
ATOM    475  H2  WAT   141      10.149  -0.903   9.297  1.00  0.00
TER
ATOM    476  O   WAT   142      20.007   7.618   8.061  1.00  0.00
ATOM    477  H1  WAT   142      19.388   8.073   7.490  1.00  0.00
ATOM    478  H2  WAT   142      20.862   7.773   7.660  1.00  0.00
TER
ATOM    479  O   WAT   143      19.200   3.602   9.668  1.00  0.00
ATOM    480  H1  WAT   143      19.131   2.661   9.507  1.00  0.00
ATOM    481  H2  WAT   143      19.962   3.692  10.240  1.00  0.00
TER
ATOM    482  O   WAT   144      11.391  -5.793  11.993  1.00  0.00
ATOM    483  H1  WAT   144      11.211  -6.690  12.274  1.00  0.00
ATOM    484  H2  WAT   144      10.989  -5.246  12.668  1.00  0.00
TER
ATOM    485  O   WAT   145      20.231  -3.591   9.895  1.00  0.00
ATOM    486  H1  WAT   145      20.607  -4.464   9.782  1.00  0.00
ATOM    487  H2  WAT   145      20.133  -3.256   9.004  1.00  0.00
TER
ATOM    488  O   WAT   146      14.361  -5.219   5.356  1.00  0.00
ATOM    489  H1  WAT   146      14.468  -4.319   5.663  1.00  0.00
ATOM    490  H2  WAT   146      13.451  -5.267   5.066  1.00  0.00
TER
ATOM    491  O   WAT   147      12.010  -3.297  10.602  1.00  0.00
ATOM    492  H1  WAT   147      12.691  -3.033  11.220  1.00  0.00
ATOM    493  H2  WAT   147      11.695  -4.137  10.935  1.00  0.00
TER
ATOM    494  O   WAT   148      16.202  -2.250   9.689  1.00  0.00
ATOM    495  H1  WAT   148      16.710  -1.752  10.329  1.00  0.00
ATOM    496  H2  WAT   148      16.734  -3.027   9.513  1.00  0.00
TER
ATOM    497  O   WAT   149      14.486  -7.610  13.955  1.00  0.00
ATOM    498  H1  WAT   149      14.488  -7.093  13.150  1.00  0.00
ATOM    499  H2  WAT   149      13.656  -8.087  13.932  1.00  0.00
TER
ATOM    500  O   WAT   150      15.736   2.029  12.133  1.00  0.00
ATOM    501  H1  WAT   150      15.403   2.656  12.775  1.00  0.00
ATOM    502  H2  WAT   150      15.913   2.555  11.353  1.00  0.00
TER
ATOM    503  O   WAT   151      14.167  -5.899  11.962  1.00  0.00
ATOM    504  H1  WAT   151      14.509  -5.055  11.668  1.00  0.00
ATOM    505  H2  WAT   151      13.229  -5.751  12.079  1.00  0.00
TER
ATOM    506  O   WAT   152      14.948   3.997  13.947  1.00  0.00
ATOM    507  H1  WAT   152      15.565   4.672  13.666  1.00  0.00
ATOM    508  H2  WAT   152      14.087   4.406  13.856  1.00  0.00
TER
ATOM    509  O   WAT   153      10.241   3.187   2.828  1.00  0.00
ATOM    510  H1  WAT   153       9.864   3.676   2.097  1.00  0.00
ATOM    511  H2  WAT   153      10.499   3.860   3.459  1.00  0.00
TER
ATOM    512  O   WAT   154      17.850  -8.411   8.287  1.00  0.00
ATOM    513  H1  WAT   154      18.158  -8.966   7.570  1.00  0.00
ATOM    514  H2  WAT   154      16.920  -8.277   8.104  1.00  0.00
TER
ATOM    515  O   WAT   155      20.238  -0.346   5.023  1.00  0.00
ATOM    516  H1  WAT   155      19.311  -0.413   5.252  1.00  0.00
ATOM    517  H2  WAT   155      20.391   0.592   4.908  1.00  0.00
TER
ATOM    518  O   WAT   156      20.225  -4.075   2.019  1.00  0.00
ATOM    519  H1  WAT   156      19.286  -3.913   2.105  1.00  0.00
ATOM    520  H2  WAT   156      20.543  -3.356   1.473  1.00  0.00
TER
ATOM    521  O   WAT   157      15.844   0.180   7.805  1.00  0.00
ATOM    522  H1  WAT   157      15.440  -0.532   7.309  1.00  0.00
ATOM    523  H2  WAT   157      15.930  -0.164   8.694  1.00  0.00
TER
ATOM    524  O   WAT   158      16.312   3.867   9.969  1.00  0.00
ATOM    525  H1  WAT   158      16.015   3.261   9.289  1.00  0.00
ATOM    526  H2  WAT   158      17.262   3.905   9.858  1.00  0.00
TER
ATOM    527  O   WAT   159      14.557  -3.045  11.585  1.00  0.00
ATOM    528  H1  WAT   159      15.108  -2.936  10.810  1.00  0.00
ATOM    529  H2  WAT   159      15.071  -2.672  12.300  1.00  0.00
TER
ATOM    530  O   WAT   160      15.404   3.605  16.619  1.00  0.00
ATOM    531  H1  WAT   160      14.507   3.829  16.867  1.00  0.00
ATOM    532  H2  WAT   160      15.429   3.729  15.671  1.00  0.00
TER
ATOM    533  O   WAT   161      14.231   0.476  15.195  1.00  0.00
ATOM    534  H1  WAT   161      14.092   1.349  15.564  1.00  0.00
ATOM    535  H2  WAT   161      13.349   0.134  15.050  1.00  0.00
TER
ATOM    536  O   WAT   162      16.029   6.419  17.404  1.00  0.00
ATOM    537  H1  WAT   162      16.001   6.823  16.537  1.00  0.00
ATOM    538  H2  WAT   162      15.866   5.490  17.241  1.00  0.00
TER
ATOM    539  O   WAT   163      12.544  -0.925   5.305  1.00  0.00
ATOM    540  H1  WAT   163      12.424  -0.199   4.694  1.00  0.00
ATOM    541  H2  WAT   163      12.234  -1.695   4.828  1.00  0.00
TER
ATOM    542  O   WAT   164      10.183   2.246  11.112  1.00  0.00
ATOM    543  H1  WAT   164      10.261   2.381  10.168  1.00  0.00
ATOM    544  H2  WAT   164      10.797   1.538  11.305  1.00  0.00
TER
ATOM    545  O   WAT   165      11.428   3.946   7.523  1.00  0.00
ATOM    546  H1  WAT   165      11.020   4.088   6.668  1.00  0.00
ATOM    547  H2  WAT   165      12.319   3.662   7.320  1.00  0.00
TER
ATOM    548  O   WAT   166      15.700   8.161   5.635  1.00  0.00
ATOM    549  H1  WAT   166      15.524   7.244   5.422  1.00  0.00
ATOM    550  H2  WAT   166      14.845   8.520   5.875  1.00  0.00
TER
ATOM    551  O   WAT   167      10.239   3.288  13.652  1.00  0.00
ATOM    552  H1  WAT   167      10.402   2.818  12.834  1.00  0.00
ATOM    553  H2  WAT   167      10.704   2.780  14.317  1.00  0.00
TER
ATOM    554  O   WAT   168      15.011  -7.582   8.688  1.00  0.00
ATOM    555  H1  WAT   168      14.568  -6.801   8.356  1.00  0.00
ATOM    556  H2  WAT   168      15.569  -7.259   9.395  1.00  0.00
TER
ATOM    557  O   WAT   169      19.298  -4.715  14.291  1.00  0.00
ATOM    558  H1  WAT   169      18.836  -4.507  15.103  1.00  0.00
ATOM    559  H2  WAT   169      18.896  -5.529  13.988  1.00  0.00
TER
ATOM    560  O   WAT   170      18.127  -7.961   3.568  1.00  0.00
ATOM    561  H1  WAT   170      17.502  -7.965   4.294  1.00  0.00
ATOM    562  H2  WAT   170      18.040  -8.828   3.172  1.00  0.00
TER
ATOM    563  O   WAT   171      17.048  -7.037  10.547  1.00  0.00
ATOM    564  H1  WAT   171      17.346  -6.131  10.466  1.00  0.00
ATOM    565  H2  WAT   171      17.597  -7.525   9.933  1.00  0.00
TER
ATOM    566  O   WAT   172      14.802  -2.458   6.416  1.00  0.00
ATOM    567  H1  WAT   172      14.576  -2.675   7.321  1.00  0.00
ATOM    568  H2  WAT   172      14.021  -2.026   6.070  1.00  0.00
TER
ATOM    569  O   WAT   173      17.242  -1.560  17.082  1.00  0.00
ATOM    570  H1  WAT   173      17.146  -2.500  16.932  1.00  0.00
ATOM    571  H2  WAT   173      18.085  -1.338  16.687  1.00  0.00
TER
ATOM    572  O   WAT   174      12.373  -5.149  15.235  1.00  0.00
ATOM    573  H1  WAT   174      11.979  -4.301  15.443  1.00  0.00
ATOM    574  H2  WAT   174      11.685  -5.786  15.426  1.00  0.00
TER
ATOM    575  O   WAT   175       9.675  -7.226   9.268  1.00  0.00
ATOM    576  H1  WAT   175       9.386  -6.655   9.981  1.00  0.00
ATOM    577  H2  WAT   175      10.419  -7.705   9.631  1.00  0.00
TER
ATOM    578  O   WAT   176       9.862  -3.284   0.479  1.00  0.00
ATOM    579  H1  WAT   176       9.779  -2.341   0.620  1.00  0.00
ATOM    580  H2  WAT   176       9.510  -3.426  -0.400  1.00  0.00
TER
ATOM    581  O   WAT   177      17.662  -4.550   9.546  1.00  0.00
ATOM    582  H1  WAT   177      17.665  -4.991   8.696  1.00  0.00
ATOM    583  H2  WAT   177      18.557  -4.228   9.653  1.00  0.00
TER
ATOM    584  O   WAT   178      13.512  -4.667   8.505  1.00  0.00
ATOM    585  H1  WAT   178      13.172  -4.190   9.262  1.00  0.00
ATOM    586  H2  WAT   178      12.750  -5.121   8.145  1.00  0.00
TER
ATOM    587  O   WAT   179      17.724  -3.549   2.536  1.00  0.00
ATOM    588  H1  WAT   179      17.845  -3.590   3.485  1.00  0.00
ATOM    589  H2  WAT   179      17.339  -2.686   2.381  1.00  0.00
TER
ATOM    590  O   WAT   180      16.736  -1.238   1.935  1.00  0.00
ATOM    591  H1  WAT   180      16.168  -1.687   1.308  1.00  0.00
ATOM    592  H2  WAT   180      17.445  -0.879   1.401  1.00  0.00
TER
ATOM    593  O   WAT   181      11.813   2.663  15.811  1.00  0.00
ATOM    594  H1  WAT   181      11.428   2.022  16.410  1.00  0.00
ATOM    595  H2  WAT   181      12.124   3.366  16.381  1.00  0.00
TER
ATOM    596  O   WAT   182      17.962  -0.490  11.292  1.00  0.00
ATOM    597  H1  WAT   182      18.329  -0.964  12.038  1.00  0.00
ATOM    598  H2  WAT   182      17.773   0.385  11.633  1.00  0.00
TER
ATOM    599  O   WAT   183      10.827  -5.745   7.421  1.00  0.00
ATOM    600  H1  WAT   183      10.541  -6.110   8.259  1.00  0.00
ATOM    601  H2  WAT   183      10.764  -6.477   6.808  1.00  0.00
TER
ATOM    602  O   WAT   184      15.752  -1.449  13.611  1.00  0.00
ATOM    603  H1  WAT   184      15.448  -0.570  13.836  1.00  0.00
ATOM    604  H2  WAT   184      16.707  -1.389  13.646  1.00  0.00
TER
ATOM    605  O   WAT   185      14.281   2.757   4.207  1.00  0.00
ATOM    606  H1  WAT   185      13.507   2.217   4.047  1.00  0.00
ATOM    607  H2  WAT   185      15.010   2.238   3.869  1.00  0.00
TER
ATOM    608  O   WAT   186      20.500  -6.852   4.143  1.00  0.00
ATOM    609  H1  WAT   186      19.687  -7.351   4.067  1.00  0.00
ATOM    610  H2  WAT   186      20.307  -6.012   3.726  1.00  0.00
TER
ATOM    611  O   WAT   187      20.421   1.825  15.887  1.00  0.00
ATOM    612  H1  WAT   187      20.355   0.904  15.633  1.00  0.00
ATOM    613  H2  WAT   187      19.792   1.922  16.601  1.00  0.00
TER
ATOM    614  O   WAT   188      14.324   2.425   7.845  1.00  0.00
ATOM    615  H1  WAT   188      14.842   1.622   7.791  1.00  0.00
ATOM    616  H2  WAT   188      13.873   2.363   8.687  1.00  0.00
TER
ATOM    617  O   WAT   189      19.211   3.692   3.118  1.00  0.00
ATOM    618  H1  WAT   189      19.553   4.436   2.622  1.00  0.00
ATOM    619  H2  WAT   189      18.383   4.005   3.480  1.00  0.00
TER
ATOM    620  O   WAT   190      11.809  -0.608  14.758  1.00  0.00
ATOM    621  H1  WAT   190      11.450   0.057  15.345  1.00  0.00
ATOM    622  H2  WAT   190      11.514  -1.440  15.129  1.00  0.00
TER
ATOM    623  O   WAT   191      15.010  -0.150  17.642  1.00  0.00
ATOM    624  H1  WAT   191      14.710  -0.004  16.744  1.00  0.00
ATOM    625  H2  WAT   191      15.781  -0.709  17.549  1.00  0.00
TER
ATOM    626  O   WAT   192      20.353   4.647  15.637  1.00  0.00
ATOM    627  H1  WAT   192      20.367   3.715  15.419  1.00  0.00
ATOM    628  H2  WAT   192      19.645   4.733  16.276  1.00  0.00
TER
ATOM    629  O   WAT   193      18.180   3.773   5.889  1.00  0.00
ATOM    630  H1  WAT   193      18.867   4.320   6.270  1.00  0.00
ATOM    631  H2  WAT   193      17.394   4.317   5.924  1.00  0.00
TER
ATOM    632  O   WAT   194      10.320  -0.609   1.381  1.00  0.00
ATOM    633  H1  WAT   194      11.189  -0.327   1.665  1.00  0.00
ATOM    634  H2  WAT   194       9.829   0.204   1.266  1.00  0.00
TER
ATOM    635  O   WAT   195      17.483   0.778   5.502  1.00  0.00
ATOM    636  H1  WAT   195      17.939   1.589   5.728  1.00  0.00
ATOM    637  H2  WAT   195      17.132   0.460   6.334  1.00  0.00
TER
ATOM    638  O   WAT   196      19.786   6.289  12.731  1.00  0.00
ATOM    639  H1  WAT   196      20.431   6.495  13.409  1.00  0.00
ATOM    640  H2  WAT   196      20.149   5.527  12.278  1.00  0.00
TER
ATOM    641  O   WAT   197      13.384  -8.878   5.974  1.00  0.00
ATOM    642  H1  WAT   197      13.256  -8.886   6.923  1.00  0.00
ATOM    643  H2  WAT   197      12.560  -8.540   5.623  1.00  0.00
TER
ATOM    644  O   WAT   198      10.687   8.603   1.947  1.00  0.00
ATOM    645  H1  WAT   198      11.046   9.202   1.293  1.00  0.00
ATOM    646  H2  WAT   198      10.546   9.149   2.721  1.00  0.00
TER
ATOM    647  O   WAT   199      10.384  -7.119  15.435  1.00  0.00
ATOM    648  H1  WAT   199       9.669  -6.919  16.040  1.00  0.00
ATOM    649  H2  WAT   199      10.803  -7.895  15.806  1.00  0.00
TER
ATOM    650  O   WAT   200      10.671   6.869  16.422  1.00  0.00
ATOM    651  H1  WAT   200      10.780   5.928  16.281  1.00  0.00
ATOM    652  H2  WAT   200      10.019   7.134  15.773  1.00  0.00
TER
ATOM    653  O   WAT   201      18.662   5.140  17.821  1.00  0.00
ATOM    654  H1  WAT   201      18.342   4.421  18.366  1.00  0.00
ATOM    655  H2  WAT   201      17.988   5.816  17.895  1.00  0.00
TER
ATOM    656  O   WAT   202      16.704   5.987   2.765  1.00  0.00
ATOM    657  H1  WAT   202      16.695   6.720   2.149  1.00  0.00
ATOM    658  H2  WAT   202      15.783   5.740   2.857  1.00  0.00
TER
ATOM    659  O   WAT   203      12.304   1.208   3.509  1.00  0.00
ATOM    660  H1  WAT   203      11.697   1.948   3.519  1.00  0.00
ATOM    661  H2  WAT   203      12.779   1.298   2.683  1.00  0.00
TER
ATOM    662  O   WAT   204      19.690   6.049   1.427  1.00  0.00
ATOM    663  H1  WAT   204      19.791   5.846   0.497  1.00  0.00
ATOM    664  H2  WAT   204      18.790   5.795   1.632  1.00  0.00
TER
ATOM    665  O   WAT   205      17.212  -3.393   5.410  1.00  0.00
ATOM    666  H1  WAT   205      16.504  -2.924   5.851  1.00  0.00
ATOM    667  H2  WAT   205      17.497  -4.050   6.044  1.00  0.00
TER
ATOM    668  O   WAT   206      18.838  -1.973  13.409  1.00  0.00
ATOM    669  H1  WAT   206      19.336  -1.498  14.074  1.00  0.00
ATOM    670  H2  WAT   206      18.980  -2.897  13.616  1.00  0.00
TER
ATOM    671  O   WAT   207      18.331   8.568   6.122  1.00  0.00
ATOM    672  H1  WAT   207      18.585   8.530   5.200  1.00  0.00
ATOM    673  H2  WAT   207      17.383   8.441   6.115  1.00  0.00
TER
ATOM    674  O   WAT   208      15.416  -5.084   2.785  1.00  0.00
ATOM    675  H1  WAT   208      16.265  -4.647   2.719  1.00  0.00
ATOM    676  H2  WAT   208      15.049  -4.772   3.612  1.00  0.00
TER
ATOM    677  O   WAT   209      14.315   1.169   1.258  1.00  0.00
ATOM    678  H1  WAT   209      15.081   1.057   1.821  1.00  0.00
ATOM    679  H2  WAT   209      14.392   0.473   0.606  1.00  0.00
TER
ATOM    680  O   WAT   210      13.009  -1.398   1.942  1.00  0.00
ATOM    681  H1  WAT   210      13.090  -2.346   2.053  1.00  0.00
ATOM    682  H2  WAT   210      13.901  -1.068   2.048  1.00  0.00
TER
ATOM    683  O   WAT   211      13.811   8.751   9.045  1.00  0.00
ATOM    684  H1  WAT   211      14.547   8.203   9.316  1.00  0.00
ATOM    685  H2  WAT   211      14.195   9.617   8.906  1.00  0.00
TER
ATOM    686  O   WAT   212      10.695   4.819   4.919  1.00  0.00
ATOM    687  H1  WAT   212       9.769   5.061   4.910  1.00  0.00
ATOM    688  H2  WAT   212      11.161   5.646   4.798  1.00  0.00
TER
ATOM    689  O   WAT   213      16.921   7.924   0.868  1.00  0.00
ATOM    690  H1  WAT   213      17.714   8.213   0.416  1.00  0.00
ATOM    691  H2  WAT   213      16.402   7.493   0.189  1.00  0.00
TER
ATOM    692  O   WAT   214      10.537   0.423  17.177  1.00  0.00
ATOM    693  H1  WAT   214      11.040  -0.156  17.749  1.00  0.00
ATOM    694  H2  WAT   214       9.797   0.707  17.715  1.00  0.00
TER
ATOM    695  O   WAT   215      17.439   3.145   0.732  1.00  0.00
ATOM    696  H1  WAT   215      17.334   2.530   1.458  1.00  0.00
ATOM    697  H2  WAT   215      17.271   2.621  -0.052  1.00  0.00
TER
ATOM    698  O   WAT   216      17.590   1.830  16.711  1.00  0.00
ATOM    699  H1  WAT   216      16.825   2.399  16.626  1.00  0.00
ATOM    700  H2  WAT   216      17.772   1.538  15.817  1.00  0.00
TER
ATOM    701  O   WAT   217      16.347   1.166   3.232  1.00  0.00
ATOM    702  H1  WAT   217      16.768   1.000   4.076  1.00  0.00
ATOM    703  H2  WAT   217      16.472   0.356   2.738  1.00  0.00
TER
ATOM    704  O   WAT   218      14.509  -2.855  16.040  1.00  0.00
ATOM    705  H1  WAT   218      13.979  -3.346  15.412  1.00  0.00
ATOM    706  H2  WAT   218      15.178  -2.426  15.505  1.00  0.00
TER
ATOM    707  O   WAT   219      18.859   0.189   0.480  1.00  0.00
ATOM    708  H1  WAT   219      19.380  -0.526   0.114  1.00  0.00
ATOM    709  H2  WAT   219      19.506   0.828   0.780  1.00  0.00
TER
ATOM    710  O   WAT   220      14.997  -5.888  16.119  1.00  0.00
ATOM    711  H1  WAT   220      14.902  -6.506  15.394  1.00  0.00
ATOM    712  H2  WAT   220      14.416  -5.162  15.892  1.00  0.00
TER
ATOM    713  O   WAT   221      17.763  -7.331  13.152  1.00  0.00
ATOM    714  H1  WAT   221      17.315  -7.309  12.307  1.00  0.00
ATOM    715  H2  WAT   221      17.129  -7.729  13.749  1.00  0.00
TER
ATOM    716  O   WAT   222      18.169   1.564  13.773  1.00  0.00
ATOM    717  H1  WAT   222      18.588   2.408  13.601  1.00  0.00
ATOM    718  H2  WAT   222      17.250   1.702  13.544  1.00  0.00
TER
ATOM    719  O   WAT   223      15.243  -2.761   0.178  1.00  0.00
ATOM    720  H1  WAT   223      15.041  -3.624   0.540  1.00  0.00
ATOM    721  H2  WAT   223      15.072  -2.848  -0.760  1.00  0.00
TER
ATOM    722  O   WAT   224      16.019   7.870  14.889  1.00  0.00
ATOM    723  H1  WAT   224      15.482   8.594  14.570  1.00  0.00
ATOM    724  H2  WAT   224      16.273   7.393  14.099  1.00  0.00
TER
ATOM    725  O   WAT   225      17.272  -4.162  16.415  1.00  0.00
ATOM    726  H1  WAT   225      17.862  -4.470  17.102  1.00  0.00
ATOM    727  H2  WAT   225      16.454  -4.634  16.571  1.00  0.00
TER
ATOM    728  O   WAT   226      14.041  -5.661   0.166  1.00  0.00
ATOM    729  H1  WAT   226      14.343  -5.654  -0.742  1.00  0.00
ATOM    730  H2  WAT   226      14.780  -6.011   0.663  1.00  0.00
TER
ATOM    731  O   WAT   227      18.876   9.105  15.148  1.00  0.00
ATOM    732  H1  WAT   227      18.802  10.008  15.455  1.00  0.00
ATOM    733  H2  WAT   227      17.974   8.786  15.120  1.00  0.00
TER
ATOM    734  O   WAT   228      17.259  -6.717   1.152  1.00  0.00
ATOM    735  H1  WAT   228      16.912  -7.395   0.572  1.00  0.00
ATOM    736  H2  WAT   228      17.461  -7.179   1.966  1.00  0.00
TER
ATOM    737  O   WAT   229      19.424   8.271   2.770  1.00  0.00
ATOM    738  H1  WAT   229      20.319   8.609   2.792  1.00  0.00
ATOM    739  H2  WAT   229      19.456   7.549   2.143  1.00  0.00
TER
ATOM    740  O   WAT   230      13.064   3.643   0.999  1.00  0.00
ATOM    741  H1  WAT   230      13.501   4.186   1.655  1.00  0.00
ATOM    742  H2  WAT   230      13.549   2.818   1.009  1.00  0.00
TER
ATOM    743  O   WAT   231      10.278   6.432   8.451  1.00  0.00
ATOM    744  H1  WAT   231      10.609   5.564   8.219  1.00  0.00
ATOM    745  H2  WAT   231      10.708   6.638   9.282  1.00  0.00
TER
ATOM    746  O   WAT   232      14.875   4.763   6.111  1.00  0.00
ATOM    747  H1  WAT   232      14.574   4.640   7.012  1.00  0.00
ATOM    748  H2  WAT   232      14.768   3.904   5.703  1.00  0.00
TER
ATOM    749  O   WAT   233      10.767   7.299  11.189  1.00  0.00
ATOM    750  H1  WAT   233      10.331   7.479  12.022  1.00  0.00
ATOM    751  H2  WAT   233      11.335   8.057  11.047  1.00  0.00
TER
ATOM    752  O   WAT   234      10.600  -0.189   7.548  1.00  0.00
ATOM    753  H1  WAT   234       9.945  -0.458   6.904  1.00  0.00
ATOM    754  H2  WAT   234      11.438  -0.298   7.098  1.00  0.00
TER
ATOM    755  O   WAT   235      11.637   0.197  12.088  1.00  0.00
ATOM    756  H1  WAT   235      12.005   0.109  12.968  1.00  0.00
ATOM    757  H2  WAT   235      11.069  -0.567  11.989  1.00  0.00
TER
ATOM    758  O   WAT   236      11.189  -2.893  15.994  1.00  0.00
ATOM    759  H1  WAT   236      10.295  -2.926  16.334  1.00  0.00
ATOM    760  H2  WAT   236      11.729  -2.694  16.759  1.00  0.00
TER
ATOM    761  O   WAT   237       9.814  -2.979   3.491  1.00  0.00
ATOM    762  H1  WAT   237       8.910  -2.716   3.316  1.00  0.00
ATOM    763  H2  WAT   237      10.298  -2.708   2.711  1.00  0.00
TER
ATOM    764  O   WAT   238      12.356  -3.922   1.400  1.00  0.00
ATOM    765  H1  WAT   238      13.066  -4.344   0.915  1.00  0.00
ATOM    766  H2  WAT   238      11.640  -3.855   0.768  1.00  0.00
TER
ATOM    767  O   WAT   239      12.004  -7.868   0.440  1.00  0.00
ATOM    768  H1  WAT   239      12.727  -7.327   0.758  1.00  0.00
ATOM    769  H2  WAT   239      12.276  -8.142  -0.435  1.00  0.00
TER
ATOM    770  O   WAT   240      11.693  -8.618  10.343  1.00  0.00
ATOM    771  H1  WAT   240      12.341  -9.168   9.902  1.00  0.00
ATOM    772  H2  WAT   240      12.113  -8.363  11.164  1.00  0.00
TER
ATOM    773  O   WAT   241      11.446  -8.462  13.085  1.00  0.00
ATOM    774  H1  WAT   241      11.098  -8.006  13.851  1.00  0.00
ATOM    775  H2  WAT   241      11.115  -9.356  13.167  1.00  0.00
TER
ATOM    776  O   WAT   242      13.053   4.710  17.250  1.00  0.00
ATOM    777  H1  WAT   242      13.010   4.339  18.132  1.00  0.00
ATOM    778  H2  WAT   242      13.184   5.648  17.391  1.00  0.00
TER
ATOM    779  O   WAT   243      16.753   6.266  12.851  1.00  0.00
ATOM    780  H1  WAT   243      16.512   6.533  11.965  1.00  0.00
ATOM    781  H2  WAT   243      17.694   6.436  12.907  1.00  0.00
TER
ATOM    782  O   WAT   244      18.959  -7.271  16.607  1.00  0.00
ATOM    783  H1  WAT   244      18.898  -6.679  17.357  1.00  0.00
ATOM    784  H2  WAT   244      19.899  -7.378  16.462  1.00  0.00
TER
ATOM    785  O   WAT   245      12.118  -8.935  16.360  1.00  0.00
ATOM    786  H1  WAT   245      12.667  -9.116  15.597  1.00  0.00
ATOM    787  H2  WAT   245      12.184  -9.725  16.896  1.00  0.00
TER
ATOM    788  O   WAT   246      12.891   7.656  14.370  1.00  0.00
ATOM    789  H1  WAT   246      12.298   7.524  15.109  1.00  0.00
ATOM    790  H2  WAT   246      12.884   6.820  13.904  1.00  0.00
TER
ATOM    791  O   WAT   247      12.523   5.022  13.321  1.00  0.00
ATOM    792  H1  WAT   247      11.796   4.402  13.254  1.00  0.00
ATOM    793  H2  WAT   247      12.584   5.416  12.451  1.00  0.00
TER
ATOM    794  O   WAT   248      16.127   7.236  10.106  1.00  0.00
ATOM    795  H1  WAT   248      16.644   6.625   9.581  1.00  0.00
ATOM    796  H2  WAT   248      16.777   7.739  10.597  1.00  0.00
TER
ATOM    797  O   WAT   249      18.867   8.127  10.933  1.00  0.00
ATOM    798  H1  WAT   249      19.155   7.873  10.056  1.00  0.00
ATOM    799  H2  WAT   249      19.379   7.575  11.523  1.00  0.00
TER
ATOM    800  O   WAT   250      20.084  -8.134  11.513  1.00  0.00
ATOM    801  H1  WAT   250      19.302  -7.659  11.792  1.00  0.00
ATOM    802  H2  WAT   250      19.791  -9.038  11.404  1.00  0.00
TER
ATOM    803  O   WAT   251      10.806   8.339   6.531  1.00  0.00
ATOM    804  H1  WAT   251      10.638   7.706   7.229  1.00  0.00
ATOM    805  H2  WAT   251       9.939   8.545   6.180  1.00  0.00
TER
ATOM    806  O   WAT   252      11.429  -7.829   4.034  1.00  0.00
ATOM    807  H1  WAT   252      12.186  -7.716   3.460  1.00  0.00
ATOM    808  H2  WAT   252      10.966  -6.992   3.988  1.00  0.00
TER
ATOM    809  O   WAT   253      17.970  -5.715   7.024  1.00  0.00
ATOM    810  H1  WAT   253      17.157  -6.089   6.684  1.00  0.00
ATOM    811  H2  WAT   253      18.474  -6.471   7.326  1.00  0.00
TER
ATOM    812  O   WAT   254      12.412   7.033   3.976  1.00  0.00
ATOM    813  H1  WAT   254      11.887   7.413   3.272  1.00  0.00
ATOM    814  H2  WAT   254      12.336   7.658   4.697  1.00  0.00
TER
ATOM    815  O   WAT   255      13.801  -7.303   2.574  1.00  0.00
ATOM    816  H1  WAT   255      14.330  -8.090   2.445  1.00  0.00
ATOM    817  H2  WAT   255      14.434  -6.624   2.808  1.00  0.00
TER
ATOM    818  O   WAT   256      15.995  -7.565   5.629  1.00  0.00
ATOM    819  H1  WAT   256      15.365  -8.266   5.796  1.00  0.00
ATOM    820  H2  WAT   256      15.455  -6.805   5.412  1.00  0.00
TER
ATOM    821  O   WAT   257      18.934   9.049  18.300  1.00  0.00
ATOM    822  H1  WAT   257      19.861   8.813  18.343  1.00  0.00
ATOM    823  H2  WAT   257      18.919   9.876  17.818  1.00  0.00
TER
ATOM    824  O   WAT   258      16.120  -8.287  18.064  1.00  0.00
ATOM    825  H1  WAT   258      15.839  -7.783  17.300  1.00  0.00
ATOM    826  H2  WAT   258      16.502  -9.085  17.698  1.00  0.00
TER
ATOM    827  O   WAT   259      15.011   8.981   2.851  1.00  0.00
ATOM    828  H1  WAT   259      15.743   8.697   2.303  1.00  0.00
ATOM    829  H2  WAT   259      15.271   8.742   3.741  1.00  0.00
TER
ATOM    830  O   WAT   260      14.173   5.097   2.855  1.00  0.00
ATOM    831  H1  WAT   260      13.544   5.566   3.404  1.00  0.00
ATOM    832  H2  WAT   260      14.288   4.252   3.290  1.00  0.00
TER
ATOM    833  O   WAT   261      19.760   0.926  -9.114  1.00  0.00
ATOM    834  H1  WAT   261      18.984   0.446  -8.824  1.00  0.00
ATOM    835  H2  WAT   261      20.411   0.246  -9.288  1.00  0.00
TER
ATOM    836  O   WAT   262      13.776   1.238  -8.236  1.00  0.00
ATOM    837  H1  WAT   262      12.945   0.983  -7.836  1.00  0.00
ATOM    838  H2  WAT   262      14.384   1.309  -7.500  1.00  0.00
TER
ATOM    839  O   WAT   263      13.756   5.272  -8.040  1.00  0.00
ATOM    840  H1  WAT   263      14.059   4.382  -8.219  1.00  0.00
ATOM    841  H2  WAT   263      14.501   5.829  -8.268  1.00  0.00
TER
ATOM    842  O   WAT   264      12.185  -3.802 -14.452  1.00  0.00
ATOM    843  H1  WAT   264      11.297  -3.460 -14.554  1.00  0.00
ATOM    844  H2  WAT   264      12.469  -4.002 -15.344  1.00  0.00
TER
ATOM    845  O   WAT   265      10.149  -1.201  -8.568  1.00  0.00
ATOM    846  H1  WAT   265      10.720  -1.969  -8.567  1.00  0.00
ATOM    847  H2  WAT   265      10.149  -0.903  -9.477  1.00  0.00
TER
ATOM    848  O   WAT   266      20.007   7.618 -10.713  1.00  0.00
ATOM    849  H1  WAT   266      19.388   8.073 -11.284  1.00  0.00
ATOM    850  H2  WAT   266      20.862   7.773 -11.114  1.00  0.00
TER
ATOM    851  O   WAT   267      19.200   3.602  -9.107  1.00  0.00
ATOM    852  H1  WAT   267      19.131   2.661  -9.268  1.00  0.00
ATOM    853  H2  WAT   267      19.962   3.692  -8.534  1.00  0.00
TER
ATOM    854  O   WAT   268      11.391  -5.793  -6.781  1.00  0.00
ATOM    855  H1  WAT   268      11.211  -6.690  -6.501  1.00  0.00
ATOM    856  H2  WAT   268      10.989  -5.246  -6.106  1.00  0.00
TER
ATOM    857  O   WAT   269      20.231  -3.591  -8.880  1.00  0.00
ATOM    858  H1  WAT   269      20.607  -4.464  -8.992  1.00  0.00
ATOM    859  H2  WAT   269      20.133  -3.256  -9.771  1.00  0.00
TER
ATOM    860  O   WAT   270      14.361  -5.219 -13.418  1.00  0.00
ATOM    861  H1  WAT   270      14.468  -4.319 -13.111  1.00  0.00
ATOM    862  H2  WAT   270      13.451  -5.267 -13.709  1.00  0.00
TER
ATOM    863  O   WAT   271      12.010  -3.297  -8.173  1.00  0.00
ATOM    864  H1  WAT   271      12.691  -3.033  -7.554  1.00  0.00
ATOM    865  H2  WAT   271      11.695  -4.137  -7.839  1.00  0.00
TER
ATOM    866  O   WAT   272      16.202  -2.250  -9.085  1.00  0.00
ATOM    867  H1  WAT   272      16.710  -1.752  -8.445  1.00  0.00
ATOM    868  H2  WAT   272      16.734  -3.027  -9.262  1.00  0.00
TER
ATOM    869  O   WAT   273      14.486  -7.610  -4.819  1.00  0.00
ATOM    870  H1  WAT   273      14.488  -7.093  -5.625  1.00  0.00
ATOM    871  H2  WAT   273      13.656  -8.087  -4.842  1.00  0.00
TER
ATOM    872  O   WAT   274      15.736   2.029  -6.642  1.00  0.00
ATOM    873  H1  WAT   274      15.403   2.656  -6.000  1.00  0.00
ATOM    874  H2  WAT   274      15.913   2.555  -7.422  1.00  0.00
TER
ATOM    875  O   WAT   275      14.167  -5.899  -6.812  1.00  0.00
ATOM    876  H1  WAT   275      14.509  -5.055  -7.107  1.00  0.00
ATOM    877  H2  WAT   275      13.229  -5.751  -6.696  1.00  0.00
TER
ATOM    878  O   WAT   276      14.948   3.997  -4.827  1.00  0.00
ATOM    879  H1  WAT   276      15.565   4.672  -5.108  1.00  0.00
ATOM    880  H2  WAT   276      14.087   4.406  -4.918  1.00  0.00
TER
ATOM    881  O   WAT   277      10.241   3.187 -15.946  1.00  0.00
ATOM    882  H1  WAT   277       9.864   3.676 -16.678  1.00  0.00
ATOM    883  H2  WAT   277      10.499   3.860 -15.316  1.00  0.00
TER
ATOM    884  O   WAT   278      17.850  -8.411 -10.488  1.00  0.00
ATOM    885  H1  WAT   278      18.158  -8.966 -11.204  1.00  0.00
ATOM    886  H2  WAT   278      16.920  -8.277 -10.670  1.00  0.00
TER
ATOM    887  O   WAT   279      20.238  -0.346 -13.752  1.00  0.00
ATOM    888  H1  WAT   279      19.311  -0.413 -13.523  1.00  0.00
ATOM    889  H2  WAT   279      20.391   0.592 -13.866  1.00  0.00
TER
ATOM    890  O   WAT   280      20.225  -4.075 -16.755  1.00  0.00
ATOM    891  H1  WAT   280      19.286  -3.913 -16.670  1.00  0.00
ATOM    892  H2  WAT   280      20.543  -3.356 -17.301  1.00  0.00
TER
ATOM    893  O   WAT   281      15.844   0.180 -10.970  1.00  0.00
ATOM    894  H1  WAT   281      15.440  -0.532 -11.465  1.00  0.00
ATOM    895  H2  WAT   281      15.930  -0.164 -10.081  1.00  0.00
TER
ATOM    896  O   WAT   282      16.312   3.867  -8.806  1.00  0.00
ATOM    897  H1  WAT   282      16.015   3.261  -9.485  1.00  0.00
ATOM    898  H2  WAT   282      17.262   3.905  -8.917  1.00  0.00
TER
ATOM    899  O   WAT   283      14.557  -3.045  -7.190  1.00  0.00
ATOM    900  H1  WAT   283      15.108  -2.936  -7.964  1.00  0.00
ATOM    901  H2  WAT   283      15.071  -2.672  -6.474  1.00  0.00
TER
ATOM    902  O   WAT   284      15.404   3.605  -2.155  1.00  0.00
ATOM    903  H1  WAT   284      14.507   3.829  -1.908  1.00  0.00
ATOM    904  H2  WAT   284      15.429   3.729  -3.104  1.00  0.00
TER
ATOM    905  O   WAT   285      14.231   0.476  -3.579  1.00  0.00
ATOM    906  H1  WAT   285      14.092   1.349  -3.210  1.00  0.00
ATOM    907  H2  WAT   285      13.349   0.134  -3.724  1.00  0.00
TER
ATOM    908  O   WAT   286      16.029   6.419  -1.371  1.00  0.00
ATOM    909  H1  WAT   286      16.001   6.823  -2.238  1.00  0.00
ATOM    910  H2  WAT   286      15.866   5.490  -1.534  1.00  0.00
TER
ATOM    911  O   WAT   287      12.544  -0.925 -13.469  1.00  0.00
ATOM    912  H1  WAT   287      12.424  -0.199 -14.081  1.00  0.00
ATOM    913  H2  WAT   287      12.234  -1.695 -13.946  1.00  0.00
TER
ATOM    914  O   WAT   288      10.183   2.246  -7.662  1.00  0.00
ATOM    915  H1  WAT   288      10.261   2.381  -8.607  1.00  0.00
ATOM    916  H2  WAT   288      10.797   1.538  -7.469  1.00  0.00
TER
ATOM    917  O   WAT   289      11.428   3.946 -11.251  1.00  0.00
ATOM    918  H1  WAT   289      11.020   4.088 -12.106  1.00  0.00
ATOM    919  H2  WAT   289      12.319   3.662 -11.454  1.00  0.00
TER
ATOM    920  O   WAT   290      15.700   8.161 -13.139  1.00  0.00
ATOM    921  H1  WAT   290      15.524   7.244 -13.352  1.00  0.00
ATOM    922  H2  WAT   290      14.845   8.520 -12.899  1.00  0.00
TER
ATOM    923  O   WAT   291      10.239   3.288  -5.123  1.00  0.00
ATOM    924  H1  WAT   291      10.402   2.818  -5.941  1.00  0.00
ATOM    925  H2  WAT   291      10.704   2.780  -4.458  1.00  0.00
TER
ATOM    926  O   WAT   292      15.011  -7.582 -10.087  1.00  0.00
ATOM    927  H1  WAT   292      14.568  -6.801 -10.418  1.00  0.00
ATOM    928  H2  WAT   292      15.569  -7.259  -9.380  1.00  0.00
TER
ATOM    929  O   WAT   293      19.298  -4.715  -4.483  1.00  0.00
ATOM    930  H1  WAT   293      18.836  -4.507  -3.671  1.00  0.00
ATOM    931  H2  WAT   293      18.896  -5.529  -4.786  1.00  0.00
TER
ATOM    932  O   WAT   294      18.127  -7.961 -15.206  1.00  0.00
ATOM    933  H1  WAT   294      17.502  -7.965 -14.481  1.00  0.00
ATOM    934  H2  WAT   294      18.040  -8.828 -15.602  1.00  0.00
TER
ATOM    935  O   WAT   295      17.048  -7.037  -8.228  1.00  0.00
ATOM    936  H1  WAT   295      17.346  -6.131  -8.308  1.00  0.00
ATOM    937  H2  WAT   295      17.597  -7.525  -8.842  1.00  0.00
TER
ATOM    938  O   WAT   296      14.802  -2.458 -12.358  1.00  0.00
ATOM    939  H1  WAT   296      14.576  -2.675 -11.454  1.00  0.00
ATOM    940  H2  WAT   296      14.021  -2.026 -12.704  1.00  0.00
TER
ATOM    941  O   WAT   297      17.242  -1.560  -1.692  1.00  0.00
ATOM    942  H1  WAT   297      17.146  -2.500  -1.842  1.00  0.00
ATOM    943  H2  WAT   297      18.085  -1.338  -2.088  1.00  0.00
TER
ATOM    944  O   WAT   298      12.373  -5.149  -3.539  1.00  0.00
ATOM    945  H1  WAT   298      11.979  -4.301  -3.332  1.00  0.00
ATOM    946  H2  WAT   298      11.685  -5.786  -3.348  1.00  0.00
TER
ATOM    947  O   WAT   299      18.948  -5.065  -0.469  1.00  0.00
ATOM    948  H1  WAT   299      18.257  -5.258   0.165  1.00  0.00
ATOM    949  H2  WAT   299      19.691  -4.782   0.063  1.00  0.00
TER
ATOM    950  O   WAT   300       9.675  -7.226  -9.506  1.00  0.00
ATOM    951  H1  WAT   300       9.386  -6.655  -8.794  1.00  0.00
ATOM    952  H2  WAT   300      10.419  -7.705  -9.143  1.00  0.00
TER
ATOM    953  O   WAT   301      17.662  -4.550  -9.229  1.00  0.00
ATOM    954  H1  WAT   301      17.665  -4.991 -10.078  1.00  0.00
ATOM    955  H2  WAT   301      18.557  -4.228  -9.122  1.00  0.00
TER
ATOM    956  O   WAT   302      13.512  -4.667 -10.269  1.00  0.00
ATOM    957  H1  WAT   302      13.172  -4.190  -9.513  1.00  0.00
ATOM    958  H2  WAT   302      12.750  -5.121 -10.629  1.00  0.00
TER
ATOM    959  O   WAT   303      17.724  -3.549 -16.238  1.00  0.00
ATOM    960  H1  WAT   303      17.845  -3.590 -15.290  1.00  0.00
ATOM    961  H2  WAT   303      17.339  -2.686 -16.393  1.00  0.00
TER
ATOM    962  O   WAT   304      16.736  -1.238 -16.840  1.00  0.00
ATOM    963  H1  WAT   304      16.168  -1.687 -17.466  1.00  0.00
ATOM    964  H2  WAT   304      17.445  -0.879 -17.373  1.00  0.00
TER
ATOM    965  O   WAT   305      11.813   2.663  -2.963  1.00  0.00
ATOM    966  H1  WAT   305      11.428   2.022  -2.365  1.00  0.00
ATOM    967  H2  WAT   305      12.124   3.366  -2.394  1.00  0.00
TER
ATOM    968  O   WAT   306      17.962  -0.490  -7.482  1.00  0.00
ATOM    969  H1  WAT   306      18.329  -0.964  -6.736  1.00  0.00
ATOM    970  H2  WAT   306      17.773   0.385  -7.141  1.00  0.00
TER
ATOM    971  O   WAT   307      10.827  -5.745 -11.353  1.00  0.00
ATOM    972  H1  WAT   307      10.541  -6.110 -10.515  1.00  0.00
ATOM    973  H2  WAT   307      10.764  -6.477 -11.967  1.00  0.00
TER
ATOM    974  O   WAT   308      15.752  -1.449  -5.164  1.00  0.00
ATOM    975  H1  WAT   308      15.448  -0.570  -4.939  1.00  0.00
ATOM    976  H2  WAT   308      16.707  -1.389  -5.128  1.00  0.00
TER
ATOM    977  O   WAT   309      14.281   2.757 -14.567  1.00  0.00
ATOM    978  H1  WAT   309      13.507   2.217 -14.727  1.00  0.00
ATOM    979  H2  WAT   309      15.010   2.238 -14.905  1.00  0.00
TER
ATOM    980  O   WAT   310      20.500  -6.852 -14.632  1.00  0.00
ATOM    981  H1  WAT   310      19.687  -7.351 -14.707  1.00  0.00
ATOM    982  H2  WAT   310      20.307  -6.012 -15.048  1.00  0.00
TER
ATOM    983  O   WAT   311      20.421   1.825  -2.888  1.00  0.00
ATOM    984  H1  WAT   311      20.355   0.904  -3.142  1.00  0.00
ATOM    985  H2  WAT   311      19.792   1.922  -2.173  1.00  0.00
TER
ATOM    986  O   WAT   312      14.324   2.425 -10.929  1.00  0.00
ATOM    987  H1  WAT   312      14.842   1.622 -10.984  1.00  0.00
ATOM    988  H2  WAT   312      13.873   2.363 -10.088  1.00  0.00
TER
ATOM    989  O   WAT   313      19.211   3.692 -15.657  1.00  0.00
ATOM    990  H1  WAT   313      19.553   4.436 -16.152  1.00  0.00
ATOM    991  H2  WAT   313      18.383   4.005 -15.294  1.00  0.00
TER
ATOM    992  O   WAT   314      11.809  -0.608  -4.017  1.00  0.00
ATOM    993  H1  WAT   314      11.450   0.057  -3.429  1.00  0.00
ATOM    994  H2  WAT   314      11.514  -1.440  -3.645  1.00  0.00
TER
ATOM    995  O   WAT   315      15.010  -0.150  -1.133  1.00  0.00
ATOM    996  H1  WAT   315      14.710  -0.004  -2.030  1.00  0.00
ATOM    997  H2  WAT   315      15.781  -0.709  -1.225  1.00  0.00
TER
ATOM    998  O   WAT   316      20.353   4.647  -3.137  1.00  0.00
ATOM    999  H1  WAT   316      20.367   3.715  -3.355  1.00  0.00
ATOM   1000  H2  WAT   316      19.645   4.733  -2.498  1.00  0.00
TER
ATOM   1001  O   WAT   317      18.180   3.773 -12.885  1.00  0.00
ATOM   1002  H1  WAT   317      18.867   4.320 -12.504  1.00  0.00
ATOM   1003  H2  WAT   317      17.394   4.317 -12.850  1.00  0.00
TER
ATOM   1004  O   WAT   318      10.320  -0.609 -17.393  1.00  0.00
ATOM   1005  H1  WAT   318      11.189  -0.327 -17.110  1.00  0.00
ATOM   1006  H2  WAT   318       9.829   0.204 -17.508  1.00  0.00
TER
ATOM   1007  O   WAT   319      17.483   0.778 -13.272  1.00  0.00
ATOM   1008  H1  WAT   319      17.939   1.589 -13.046  1.00  0.00
ATOM   1009  H2  WAT   319      17.132   0.460 -12.441  1.00  0.00
TER
ATOM   1010  O   WAT   320      19.786   6.289  -6.043  1.00  0.00
ATOM   1011  H1  WAT   320      20.431   6.495  -5.366  1.00  0.00
ATOM   1012  H2  WAT   320      20.149   5.527  -6.496  1.00  0.00
TER
ATOM   1013  O   WAT   321      13.384  -8.878 -12.800  1.00  0.00
ATOM   1014  H1  WAT   321      13.256  -8.886 -11.852  1.00  0.00
ATOM   1015  H2  WAT   321      12.560  -8.540 -13.151  1.00  0.00
TER
ATOM   1016  O   WAT   322      10.687   8.603 -16.827  1.00  0.00
ATOM   1017  H1  WAT   322      11.046   9.202 -17.481  1.00  0.00
ATOM   1018  H2  WAT   322      10.546   9.149 -16.054  1.00  0.00
TER
ATOM   1019  O   WAT   323      10.384  -7.119  -3.339  1.00  0.00
ATOM   1020  H1  WAT   323       9.669  -6.919  -2.734  1.00  0.00
ATOM   1021  H2  WAT   323      10.803  -7.895  -2.968  1.00  0.00
TER
ATOM   1022  O   WAT   324      10.671   6.869  -2.353  1.00  0.00
ATOM   1023  H1  WAT   324      10.780   5.928  -2.493  1.00  0.00
ATOM   1024  H2  WAT   324      10.019   7.134  -3.001  1.00  0.00
TER
ATOM   1025  O   WAT   325      18.662   5.140  -0.953  1.00  0.00
ATOM   1026  H1  WAT   325      18.342   4.421  -0.408  1.00  0.00
ATOM   1027  H2  WAT   325      17.988   5.816  -0.879  1.00  0.00
TER
ATOM   1028  O   WAT   326      16.704   5.987 -16.010  1.00  0.00
ATOM   1029  H1  WAT   326      16.695   6.720 -16.625  1.00  0.00
ATOM   1030  H2  WAT   326      15.783   5.740 -15.917  1.00  0.00
TER
ATOM   1031  O   WAT   327      12.304   1.208 -15.265  1.00  0.00
ATOM   1032  H1  WAT   327      11.697   1.948 -15.255  1.00  0.00
ATOM   1033  H2  WAT   327      12.779   1.298 -16.091  1.00  0.00
TER
ATOM   1034  O   WAT   328      19.690   6.049 -17.347  1.00  0.00
ATOM   1035  H1  WAT   328      19.791   5.846 -18.277  1.00  0.00
ATOM   1036  H2  WAT   328      18.790   5.795 -17.142  1.00  0.00
TER
ATOM   1037  O   WAT   329      17.212  -3.393 -13.365  1.00  0.00
ATOM   1038  H1  WAT   329      16.504  -2.924 -12.923  1.00  0.00
ATOM   1039  H2  WAT   329      17.497  -4.050 -12.730  1.00  0.00
TER
ATOM   1040  O   WAT   330      18.838  -1.973  -5.366  1.00  0.00
ATOM   1041  H1  WAT   330      19.336  -1.498  -4.700  1.00  0.00
ATOM   1042  H2  WAT   330      18.980  -2.897  -5.159  1.00  0.00
TER
ATOM   1043  O   WAT   331      18.331   8.568 -12.652  1.00  0.00
ATOM   1044  H1  WAT   331      18.585   8.530 -13.574  1.00  0.00
ATOM   1045  H2  WAT   331      17.383   8.441 -12.660  1.00  0.00
TER
ATOM   1046  O   WAT   332      15.416  -5.084 -15.990  1.00  0.00
ATOM   1047  H1  WAT   332      16.265  -4.647 -16.056  1.00  0.00
ATOM   1048  H2  WAT   332      15.049  -4.772 -15.162  1.00  0.00
TER
ATOM   1049  O   WAT   333      14.315   1.169 -17.516  1.00  0.00
ATOM   1050  H1  WAT   333      15.081   1.057 -16.954  1.00  0.00
ATOM   1051  H2  WAT   333      14.392   0.473 -18.168  1.00  0.00
TER
ATOM   1052  O   WAT   334      13.009  -1.398 -16.833  1.00  0.00
ATOM   1053  H1  WAT   334      13.090  -2.346 -16.721  1.00  0.00
ATOM   1054  H2  WAT   334      13.901  -1.068 -16.727  1.00  0.00
TER
ATOM   1055  O   WAT   335      13.811   8.751  -9.729  1.00  0.00
ATOM   1056  H1  WAT   335      14.547   8.203  -9.459  1.00  0.00
ATOM   1057  H2  WAT   335      14.195   9.617  -9.869  1.00  0.00
TER
ATOM   1058  O   WAT   336      10.695   4.819 -13.855  1.00  0.00
ATOM   1059  H1  WAT   336       9.769   5.061 -13.865  1.00  0.00
ATOM   1060  H2  WAT   336      11.161   5.646 -13.977  1.00  0.00
TER
ATOM   1061  O   WAT   337      12.817   7.936  -0.541  1.00  0.00
ATOM   1062  H1  WAT   337      13.618   8.257  -0.127  1.00  0.00
ATOM   1063  H2  WAT   337      12.302   7.575   0.181  1.00  0.00
TER
ATOM   1064  O   WAT   338      16.921   7.924 -17.907  1.00  0.00
ATOM   1065  H1  WAT   338      17.714   8.213 -18.359  1.00  0.00
ATOM   1066  H2  WAT   338      16.402   7.493 -18.586  1.00  0.00
TER
ATOM   1067  O   WAT   339      10.537   0.423  -1.597  1.00  0.00
ATOM   1068  H1  WAT   339      11.040  -0.156  -1.026  1.00  0.00
ATOM   1069  H2  WAT   339       9.797   0.707  -1.060  1.00  0.00
TER
ATOM   1070  O   WAT   340      17.590   1.830  -2.064  1.00  0.00
ATOM   1071  H1  WAT   340      16.825   2.399  -2.148  1.00  0.00
ATOM   1072  H2  WAT   340      17.772   1.538  -2.957  1.00  0.00
TER
ATOM   1073  O   WAT   341      12.569  -1.434  -0.702  1.00  0.00
ATOM   1074  H1  WAT   341      12.609  -1.733   0.206  1.00  0.00
ATOM   1075  H2  WAT   341      13.423  -1.033  -0.861  1.00  0.00
TER
ATOM   1076  O   WAT   342      16.347   1.166 -15.542  1.00  0.00
ATOM   1077  H1  WAT   342      16.768   1.000 -14.699  1.00  0.00
ATOM   1078  H2  WAT   342      16.472   0.356 -16.036  1.00  0.00
TER
ATOM   1079  O   WAT   343      14.509  -2.855  -2.735  1.00  0.00
ATOM   1080  H1  WAT   343      13.979  -3.346  -3.362  1.00  0.00
ATOM   1081  H2  WAT   343      15.178  -2.426  -3.269  1.00  0.00
TER
ATOM   1082  O   WAT   344      14.997  -5.888  -2.655  1.00  0.00
ATOM   1083  H1  WAT   344      14.902  -6.506  -3.380  1.00  0.00
ATOM   1084  H2  WAT   344      14.416  -5.162  -2.882  1.00  0.00
TER
ATOM   1085  O   WAT   345      17.763  -7.331  -5.622  1.00  0.00
ATOM   1086  H1  WAT   345      17.315  -7.309  -6.468  1.00  0.00
ATOM   1087  H2  WAT   345      17.129  -7.729  -5.025  1.00  0.00
TER
ATOM   1088  O   WAT   346      18.169   1.564  -5.001  1.00  0.00
ATOM   1089  H1  WAT   346      18.588   2.408  -5.173  1.00  0.00
ATOM   1090  H2  WAT   346      17.250   1.702  -5.230  1.00  0.00
TER
ATOM   1091  O   WAT   347      16.019   7.870  -3.885  1.00  0.00
ATOM   1092  H1  WAT   347      15.482   8.594  -4.204  1.00  0.00
ATOM   1093  H2  WAT   347      16.273   7.393  -4.676  1.00  0.00
TER
ATOM   1094  O   WAT   348      17.272  -4.162  -2.360  1.00  0.00
ATOM   1095  H1  WAT   348      17.862  -4.470  -1.672  1.00  0.00
ATOM   1096  H2  WAT   348      16.454  -4.634  -2.204  1.00  0.00
TER
ATOM   1097  O   WAT   349      18.876   9.105  -3.627  1.00  0.00
ATOM   1098  H1  WAT   349      18.802  10.008  -3.319  1.00  0.00
ATOM   1099  H2  WAT   349      17.974   8.786  -3.654  1.00  0.00
TER
ATOM   1100  O   WAT   350      17.259  -6.717 -17.623  1.00  0.00
ATOM   1101  H1  WAT   350      16.912  -7.395 -18.202  1.00  0.00
ATOM   1102  H2  WAT   350      17.461  -7.179 -16.808  1.00  0.00
TER
ATOM   1103  O   WAT   351      19.424   8.271 -16.004  1.00  0.00
ATOM   1104  H1  WAT   351      20.319   8.609 -15.982  1.00  0.00
ATOM   1105  H2  WAT   351      19.456   7.549 -16.632  1.00  0.00
TER
ATOM   1106  O   WAT   352      13.064   3.643 -17.775  1.00  0.00
ATOM   1107  H1  WAT   352      13.501   4.186 -17.120  1.00  0.00
ATOM   1108  H2  WAT   352      13.549   2.818 -17.766  1.00  0.00
TER
ATOM   1109  O   WAT   353      10.278   6.432 -10.323  1.00  0.00
ATOM   1110  H1  WAT   353      10.609   5.564 -10.555  1.00  0.00
ATOM   1111  H2  WAT   353      10.708   6.638  -9.493  1.00  0.00
TER
ATOM   1112  O   WAT   354      14.875   4.763 -12.663  1.00  0.00
ATOM   1113  H1  WAT   354      14.574   4.640 -11.763  1.00  0.00
ATOM   1114  H2  WAT   354      14.768   3.904 -13.071  1.00  0.00
TER
ATOM   1115  O   WAT   355      10.767   7.299  -7.585  1.00  0.00
ATOM   1116  H1  WAT   355      10.331   7.479  -6.753  1.00  0.00
ATOM   1117  H2  WAT   355      11.335   8.057  -7.727  1.00  0.00
TER
ATOM   1118  O   WAT   356      10.600  -0.189 -11.226  1.00  0.00
ATOM   1119  H1  WAT   356       9.945  -0.458 -11.870  1.00  0.00
ATOM   1120  H2  WAT   356      11.438  -0.298 -11.676  1.00  0.00
TER
ATOM   1121  O   WAT   357      11.637   0.197  -6.686  1.00  0.00
ATOM   1122  H1  WAT   357      12.005   0.109  -5.806  1.00  0.00
ATOM   1123  H2  WAT   357      11.069  -0.567  -6.785  1.00  0.00
TER
ATOM   1124  O   WAT   358      11.189  -2.893  -2.780  1.00  0.00
ATOM   1125  H1  WAT   358      10.295  -2.926  -2.441  1.00  0.00
ATOM   1126  H2  WAT   358      11.729  -2.694  -2.015  1.00  0.00
TER
ATOM   1127  O   WAT   359       9.814  -2.979 -15.284  1.00  0.00
ATOM   1128  H1  WAT   359       8.910  -2.716 -15.459  1.00  0.00
ATOM   1129  H2  WAT   359      10.298  -2.708 -16.064  1.00  0.00
TER
ATOM   1130  O   WAT   360      12.356  -3.922 -17.374  1.00  0.00
ATOM   1131  H1  WAT   360      13.066  -4.344 -17.860  1.00  0.00
ATOM   1132  H2  WAT   360      11.640  -3.855 -18.006  1.00  0.00
TER
ATOM   1133  O   WAT   361      11.693  -8.618  -8.432  1.00  0.00
ATOM   1134  H1  WAT   361      12.341  -9.168  -8.872  1.00  0.00
ATOM   1135  H2  WAT   361      12.113  -8.363  -7.610  1.00  0.00
TER
ATOM   1136  O   WAT   362      11.446  -8.462  -5.689  1.00  0.00
ATOM   1137  H1  WAT   362      11.098  -8.006  -4.923  1.00  0.00
ATOM   1138  H2  WAT   362      11.115  -9.356  -5.607  1.00  0.00
TER
ATOM   1139  O   WAT   363      13.053   4.710  -1.524  1.00  0.00
ATOM   1140  H1  WAT   363      13.010   4.339  -0.642  1.00  0.00
ATOM   1141  H2  WAT   363      13.184   5.648  -1.384  1.00  0.00
TER
ATOM   1142  O   WAT   364      16.753   6.266  -5.923  1.00  0.00
ATOM   1143  H1  WAT   364      16.512   6.533  -6.810  1.00  0.00
ATOM   1144  H2  WAT   364      17.694   6.436  -5.868  1.00  0.00
TER
ATOM   1145  O   WAT   365      18.959  -7.271  -2.167  1.00  0.00
ATOM   1146  H1  WAT   365      18.898  -6.679  -1.418  1.00  0.00
ATOM   1147  H2  WAT   365      19.899  -7.378  -2.312  1.00  0.00
TER
ATOM   1148  O   WAT   366      12.118  -8.935  -2.414  1.00  0.00
ATOM   1149  H1  WAT   366      12.667  -9.116  -3.177  1.00  0.00
ATOM   1150  H2  WAT   366      12.184  -9.725  -1.878  1.00  0.00
TER
ATOM   1151  O   WAT   367      12.891   7.656  -4.404  1.00  0.00
ATOM   1152  H1  WAT   367      12.298   7.524  -3.665  1.00  0.00
ATOM   1153  H2  WAT   367      12.884   6.820  -4.870  1.00  0.00
TER
ATOM   1154  O   WAT   368      12.523   5.022  -5.453  1.00  0.00
ATOM   1155  H1  WAT   368      11.796   4.402  -5.521  1.00  0.00
ATOM   1156  H2  WAT   368      12.584   5.416  -6.323  1.00  0.00
TER
ATOM   1157  O   WAT   369      16.127   7.236  -8.668  1.00  0.00
ATOM   1158  H1  WAT   369      16.644   6.625  -9.194  1.00  0.00
ATOM   1159  H2  WAT   369      16.777   7.739  -8.177  1.00  0.00
TER
ATOM   1160  O   WAT   370      18.867   8.127  -7.841  1.00  0.00
ATOM   1161  H1  WAT   370      19.155   7.873  -8.718  1.00  0.00
ATOM   1162  H2  WAT   370      19.379   7.575  -7.251  1.00  0.00
TER
ATOM   1163  O   WAT   371      20.084  -8.134  -7.262  1.00  0.00
ATOM   1164  H1  WAT   371      19.302  -7.659  -6.982  1.00  0.00
ATOM   1165  H2  WAT   371      19.791  -9.038  -7.370  1.00  0.00
TER
ATOM   1166  O   WAT   372      10.806   8.339 -12.244  1.00  0.00
ATOM   1167  H1  WAT   372      10.638   7.706 -11.545  1.00  0.00
ATOM   1168  H2  WAT   372       9.939   8.545 -12.594  1.00  0.00
TER
ATOM   1169  O   WAT   373      11.429  -7.829 -14.740  1.00  0.00
ATOM   1170  H1  WAT   373      12.186  -7.716 -15.314  1.00  0.00
ATOM   1171  H2  WAT   373      10.966  -6.992 -14.786  1.00  0.00
TER
ATOM   1172  O   WAT   374      17.970  -5.715 -11.750  1.00  0.00
ATOM   1173  H1  WAT   374      17.157  -6.089 -12.091  1.00  0.00
ATOM   1174  H2  WAT   374      18.474  -6.471 -11.448  1.00  0.00
TER
ATOM   1175  O   WAT   375      12.412   7.033 -14.799  1.00  0.00
ATOM   1176  H1  WAT   375      11.887   7.413 -15.502  1.00  0.00
ATOM   1177  H2  WAT   375      12.336   7.658 -14.078  1.00  0.00
TER
ATOM   1178  O   WAT   376      13.801  -7.303 -16.200  1.00  0.00
ATOM   1179  H1  WAT   376      14.330  -8.090 -16.329  1.00  0.00
ATOM   1180  H2  WAT   376      14.434  -6.624 -15.967  1.00  0.00
TER
ATOM   1181  O   WAT   377      15.995  -7.565 -13.146  1.00  0.00
ATOM   1182  H1  WAT   377      15.365  -8.266 -12.979  1.00  0.00
ATOM   1183  H2  WAT   377      15.455  -6.805 -13.362  1.00  0.00
TER
ATOM   1184  O   WAT   378      18.934   9.049  -0.475  1.00  0.00
ATOM   1185  H1  WAT   378      19.861   8.813  -0.431  1.00  0.00
ATOM   1186  H2  WAT   378      18.919   9.876  -0.956  1.00  0.00
TER
ATOM   1187  O   WAT   379      16.120  -8.287  -0.710  1.00  0.00
ATOM   1188  H1  WAT   379      15.839  -7.783  -1.474  1.00  0.00
ATOM   1189  H2  WAT   379      16.502  -9.085  -1.076  1.00  0.00
TER
ATOM   1190  O   WAT   380      15.011   8.981 -15.924  1.00  0.00
ATOM   1191  H1  WAT   380      15.743   8.697 -16.471  1.00  0.00
ATOM   1192  H2  WAT   380      15.271   8.742 -15.034  1.00  0.00
TER
ATOM   1193  O   WAT   381      14.173   5.097 -15.919  1.00  0.00
ATOM   1194  H1  WAT   381      13.544   5.566 -15.370  1.00  0.00
ATOM   1195  H2  WAT   381      14.288   4.252 -15.484  1.00  0.00
TER
ATOM   1196  O   WAT   382      19.760 -17.849   9.661  1.00  0.00
ATOM   1197  H1  WAT   382      18.984 -18.329   9.951  1.00  0.00
ATOM   1198  H2  WAT   382      20.411 -18.528   9.486  1.00  0.00
TER
ATOM   1199  O   WAT   383      13.776 -17.537  10.538  1.00  0.00
ATOM   1200  H1  WAT   383      12.945 -17.792  10.938  1.00  0.00
ATOM   1201  H2  WAT   383      14.384 -17.465  11.274  1.00  0.00
TER
ATOM   1202  O   WAT   384      13.756 -13.503  10.734  1.00  0.00
ATOM   1203  H1  WAT   384      14.059 -14.393  10.555  1.00  0.00
ATOM   1204  H2  WAT   384      14.501 -12.946  10.506  1.00  0.00
TER
ATOM   1205  O   WAT   385      20.007 -11.157   8.061  1.00  0.00
ATOM   1206  H1  WAT   385      19.388 -10.701   7.490  1.00  0.00
ATOM   1207  H2  WAT   385      20.862 -11.002   7.660  1.00  0.00
TER
ATOM   1208  O   WAT   386      19.200 -15.173   9.668  1.00  0.00
ATOM   1209  H1  WAT   386      19.131 -16.114   9.507  1.00  0.00
ATOM   1210  H2  WAT   386      19.962 -15.083  10.240  1.00  0.00
TER
ATOM   1211  O   WAT   387      15.736 -16.745  12.133  1.00  0.00
ATOM   1212  H1  WAT   387      15.403 -16.118  12.775  1.00  0.00
ATOM   1213  H2  WAT   387      15.913 -16.219  11.353  1.00  0.00
TER
ATOM   1214  O   WAT   388      14.948 -14.777  13.947  1.00  0.00
ATOM   1215  H1  WAT   388      15.565 -14.102  13.666  1.00  0.00
ATOM   1216  H2  WAT   388      14.087 -14.368  13.856  1.00  0.00
TER
ATOM   1217  O   WAT   389      10.241 -15.587   2.828  1.00  0.00
ATOM   1218  H1  WAT   389       9.864 -15.098   2.097  1.00  0.00
ATOM   1219  H2  WAT   389      10.499 -14.915   3.459  1.00  0.00
TER
ATOM   1220  O   WAT   390      20.238 -19.121   5.023  1.00  0.00
ATOM   1221  H1  WAT   390      19.311 -19.187   5.252  1.00  0.00
ATOM   1222  H2  WAT   390      20.391 -18.183   4.908  1.00  0.00
TER
ATOM   1223  O   WAT   391      15.844 -18.594   7.805  1.00  0.00
ATOM   1224  H1  WAT   391      15.440 -19.306   7.309  1.00  0.00
ATOM   1225  H2  WAT   391      15.930 -18.939   8.694  1.00  0.00
TER
ATOM   1226  O   WAT   392      16.312 -14.907   9.969  1.00  0.00
ATOM   1227  H1  WAT   392      16.015 -15.513   9.289  1.00  0.00
ATOM   1228  H2  WAT   392      17.262 -14.870   9.858  1.00  0.00
TER
ATOM   1229  O   WAT   393      15.404 -15.169  16.619  1.00  0.00
ATOM   1230  H1  WAT   393      14.507 -14.945  16.867  1.00  0.00
ATOM   1231  H2  WAT   393      15.429 -15.046  15.671  1.00  0.00
TER
ATOM   1232  O   WAT   394      14.231 -18.298  15.195  1.00  0.00
ATOM   1233  H1  WAT   394      14.092 -17.426  15.564  1.00  0.00
ATOM   1234  H2  WAT   394      13.349 -18.641  15.050  1.00  0.00
TER
ATOM   1235  O   WAT   395      16.029 -12.356  17.404  1.00  0.00
ATOM   1236  H1  WAT   395      16.001 -11.951  16.537  1.00  0.00
ATOM   1237  H2  WAT   395      15.866 -13.285  17.241  1.00  0.00
TER
ATOM   1238  O   WAT   396      10.183 -16.528  11.112  1.00  0.00
ATOM   1239  H1  WAT   396      10.261 -16.393  10.168  1.00  0.00
ATOM   1240  H2  WAT   396      10.797 -17.237  11.305  1.00  0.00
TER
ATOM   1241  O   WAT   397      11.428 -14.828   7.523  1.00  0.00
ATOM   1242  H1  WAT   397      11.020 -14.687   6.668  1.00  0.00
ATOM   1243  H2  WAT   397      12.319 -15.112   7.320  1.00  0.00
TER
ATOM   1244  O   WAT   398      15.700 -10.614   5.635  1.00  0.00
ATOM   1245  H1  WAT   398      15.524 -11.530   5.422  1.00  0.00
ATOM   1246  H2  WAT   398      14.845 -10.255   5.875  1.00  0.00
TER
ATOM   1247  O   WAT   399      10.239 -15.487  13.652  1.00  0.00
ATOM   1248  H1  WAT   399      10.402 -15.956  12.834  1.00  0.00
ATOM   1249  H2  WAT   399      10.704 -15.994  14.317  1.00  0.00
TER
ATOM   1250  O   WAT   400      11.813 -16.112  15.811  1.00  0.00
ATOM   1251  H1  WAT   400      11.428 -16.752  16.410  1.00  0.00
ATOM   1252  H2  WAT   400      12.124 -15.408  16.381  1.00  0.00
TER
ATOM   1253  O   WAT   401      17.962 -19.264  11.292  1.00  0.00
ATOM   1254  H1  WAT   401      18.329 -19.738  12.038  1.00  0.00
ATOM   1255  H2  WAT   401      17.773 -18.390  11.633  1.00  0.00
TER
ATOM   1256  O   WAT   402      14.281 -16.017   4.207  1.00  0.00
ATOM   1257  H1  WAT   402      13.507 -16.557   4.047  1.00  0.00
ATOM   1258  H2  WAT   402      15.010 -16.536   3.869  1.00  0.00
TER
ATOM   1259  O   WAT   403      20.421 -16.950  15.887  1.00  0.00
ATOM   1260  H1  WAT   403      20.355 -17.870  15.633  1.00  0.00
ATOM   1261  H2  WAT   403      19.792 -16.852  16.601  1.00  0.00
TER
ATOM   1262  O   WAT   404      14.324 -16.349   7.845  1.00  0.00
ATOM   1263  H1  WAT   404      14.842 -17.152   7.791  1.00  0.00
ATOM   1264  H2  WAT   404      13.873 -16.411   8.687  1.00  0.00
TER
ATOM   1265  O   WAT   405      19.211 -15.082   3.118  1.00  0.00
ATOM   1266  H1  WAT   405      19.553 -14.338   2.622  1.00  0.00
ATOM   1267  H2  WAT   405      18.383 -14.769   3.480  1.00  0.00
TER
ATOM   1268  O   WAT   406      15.010 -18.924  17.642  1.00  0.00
ATOM   1269  H1  WAT   406      14.710 -18.779  16.744  1.00  0.00
ATOM   1270  H2  WAT   406      15.781 -19.484  17.549  1.00  0.00
TER
ATOM   1271  O   WAT   407      20.353 -14.127  15.637  1.00  0.00
ATOM   1272  H1  WAT   407      20.367 -15.059  15.419  1.00  0.00
ATOM   1273  H2  WAT   407      19.645 -14.041  16.276  1.00  0.00
TER
ATOM   1274  O   WAT   408      18.180 -15.001   5.889  1.00  0.00
ATOM   1275  H1  WAT   408      18.867 -14.454   6.270  1.00  0.00
ATOM   1276  H2  WAT   408      17.394 -14.457   5.924  1.00  0.00
TER
ATOM   1277  O   WAT   409      10.320 -19.384   1.381  1.00  0.00
ATOM   1278  H1  WAT   409      11.189 -19.101   1.665  1.00  0.00
ATOM   1279  H2  WAT   409       9.829 -18.570   1.266  1.00  0.00
TER
ATOM   1280  O   WAT   410      17.483 -17.996   5.502  1.00  0.00
ATOM   1281  H1  WAT   410      17.939 -17.186   5.728  1.00  0.00
ATOM   1282  H2  WAT   410      17.132 -18.314   6.334  1.00  0.00
TER
ATOM   1283  O   WAT   411      19.786 -12.486  12.731  1.00  0.00
ATOM   1284  H1  WAT   411      20.431 -12.280  13.409  1.00  0.00
ATOM   1285  H2  WAT   411      20.149 -13.247  12.278  1.00  0.00
TER
ATOM   1286  O   WAT   412      10.687 -10.171   1.947  1.00  0.00
ATOM   1287  H1  WAT   412      11.046  -9.572   1.293  1.00  0.00
ATOM   1288  H2  WAT   412      10.546  -9.625   2.721  1.00  0.00
TER
ATOM   1289  O   WAT   413      10.671 -11.905  16.422  1.00  0.00
ATOM   1290  H1  WAT   413      10.780 -12.846  16.281  1.00  0.00
ATOM   1291  H2  WAT   413      10.019 -11.640  15.773  1.00  0.00
TER
ATOM   1292  O   WAT   414      18.662 -13.634  17.821  1.00  0.00
ATOM   1293  H1  WAT   414      18.342 -14.353  18.366  1.00  0.00
ATOM   1294  H2  WAT   414      17.988 -12.958  17.895  1.00  0.00
TER
ATOM   1295  O   WAT   415      16.704 -12.788   2.765  1.00  0.00
ATOM   1296  H1  WAT   415      16.695 -12.055   2.149  1.00  0.00
ATOM   1297  H2  WAT   415      15.783 -13.035   2.857  1.00  0.00
TER
ATOM   1298  O   WAT   416      12.304 -17.566   3.509  1.00  0.00
ATOM   1299  H1  WAT   416      11.697 -16.826   3.519  1.00  0.00
ATOM   1300  H2  WAT   416      12.779 -17.476   2.683  1.00  0.00
TER
ATOM   1301  O   WAT   417      19.690 -12.725   1.427  1.00  0.00
ATOM   1302  H1  WAT   417      19.791 -12.929   0.497  1.00  0.00
ATOM   1303  H2  WAT   417      18.790 -12.979   1.632  1.00  0.00
TER
ATOM   1304  O   WAT   418      18.331 -10.206   6.122  1.00  0.00
ATOM   1305  H1  WAT   418      18.585 -10.244   5.200  1.00  0.00
ATOM   1306  H2  WAT   418      17.383 -10.333   6.115  1.00  0.00
TER
ATOM   1307  O   WAT   419      14.315 -17.605   1.258  1.00  0.00
ATOM   1308  H1  WAT   419      15.081 -17.717   1.821  1.00  0.00
ATOM   1309  H2  WAT   419      14.392 -18.301   0.606  1.00  0.00
TER
ATOM   1310  O   WAT   420      13.811 -10.023   9.045  1.00  0.00
ATOM   1311  H1  WAT   420      14.547 -10.572   9.316  1.00  0.00
ATOM   1312  H2  WAT   420      14.195  -9.158   8.906  1.00  0.00
TER
ATOM   1313  O   WAT   421      10.695 -13.956   4.919  1.00  0.00
ATOM   1314  H1  WAT   421       9.769 -13.714   4.910  1.00  0.00
ATOM   1315  H2  WAT   421      11.161 -13.128   4.798  1.00  0.00
TER
ATOM   1316  O   WAT   422      16.921 -10.850   0.868  1.00  0.00
ATOM   1317  H1  WAT   422      17.714 -10.561   0.416  1.00  0.00
ATOM   1318  H2  WAT   422      16.402 -11.281   0.189  1.00  0.00
TER
ATOM   1319  O   WAT   423      10.537 -18.351  17.177  1.00  0.00
ATOM   1320  H1  WAT   423      11.040 -18.930  17.749  1.00  0.00
ATOM   1321  H2  WAT   423       9.797 -18.067  17.715  1.00  0.00
TER
ATOM   1322  O   WAT   424      17.439 -15.630   0.732  1.00  0.00
ATOM   1323  H1  WAT   424      17.334 -16.245   1.458  1.00  0.00
ATOM   1324  H2  WAT   424      17.271 -16.153  -0.052  1.00  0.00
TER
ATOM   1325  O   WAT   425      17.590 -16.944  16.711  1.00  0.00
ATOM   1326  H1  WAT   425      16.825 -16.376  16.626  1.00  0.00
ATOM   1327  H2  WAT   425      17.772 -17.236  15.817  1.00  0.00
TER
ATOM   1328  O   WAT   426      16.347 -17.609   3.232  1.00  0.00
ATOM   1329  H1  WAT   426      16.768 -17.775   4.076  1.00  0.00
ATOM   1330  H2  WAT   426      16.472 -18.419   2.738  1.00  0.00
TER
ATOM   1331  O   WAT   427      18.859 -18.585   0.480  1.00  0.00
ATOM   1332  H1  WAT   427      19.380 -19.300   0.114  1.00  0.00
ATOM   1333  H2  WAT   427      19.506 -17.946   0.780  1.00  0.00
TER
ATOM   1334  O   WAT   428      18.169 -17.210  13.773  1.00  0.00
ATOM   1335  H1  WAT   428      18.588 -16.367  13.601  1.00  0.00
ATOM   1336  H2  WAT   428      17.250 -17.073  13.544  1.00  0.00
TER
ATOM   1337  O   WAT   429      16.019 -10.905  14.889  1.00  0.00
ATOM   1338  H1  WAT   429      15.482 -10.180  14.570  1.00  0.00
ATOM   1339  H2  WAT   429      16.273 -11.382  14.099  1.00  0.00
TER
ATOM   1340  O   WAT   430      18.876  -9.670  15.148  1.00  0.00
ATOM   1341  H1  WAT   430      18.802  -8.766  15.455  1.00  0.00
ATOM   1342  H2  WAT   430      17.974  -9.988  15.120  1.00  0.00
TER
ATOM   1343  O   WAT   431      19.424 -10.504   2.770  1.00  0.00
ATOM   1344  H1  WAT   431      20.319 -10.165   2.792  1.00  0.00
ATOM   1345  H2  WAT   431      19.456 -11.226   2.143  1.00  0.00
TER
ATOM   1346  O   WAT   432      13.064 -15.131   0.999  1.00  0.00
ATOM   1347  H1  WAT   432      13.501 -14.588   1.655  1.00  0.00
ATOM   1348  H2  WAT   432      13.549 -15.956   1.009  1.00  0.00
TER
ATOM   1349  O   WAT   433      10.278 -12.342   8.451  1.00  0.00
ATOM   1350  H1  WAT   433      10.609 -13.210   8.219  1.00  0.00
ATOM   1351  H2  WAT   433      10.708 -12.136   9.282  1.00  0.00
TER
ATOM   1352  O   WAT   434      14.875 -14.011   6.111  1.00  0.00
ATOM   1353  H1  WAT   434      14.574 -14.135   7.012  1.00  0.00
ATOM   1354  H2  WAT   434      14.768 -14.870   5.703  1.00  0.00
TER
ATOM   1355  O   WAT   435      10.767 -11.475  11.189  1.00  0.00
ATOM   1356  H1  WAT   435      10.331 -11.295  12.022  1.00  0.00
ATOM   1357  H2  WAT   435      11.335 -10.718  11.047  1.00  0.00
TER
ATOM   1358  O   WAT   436      10.600 -18.963   7.548  1.00  0.00
ATOM   1359  H1  WAT   436       9.945 -19.232   6.904  1.00  0.00
ATOM   1360  H2  WAT   436      11.438 -19.073   7.098  1.00  0.00
TER
ATOM   1361  O   WAT   437      11.637 -18.578  12.088  1.00  0.00
ATOM   1362  H1  WAT   437      12.005 -18.665  12.968  1.00  0.00
ATOM   1363  H2  WAT   437      11.069 -19.341  11.989  1.00  0.00
TER
ATOM   1364  O   WAT   438      13.053 -14.065  17.250  1.00  0.00
ATOM   1365  H1  WAT   438      13.010 -14.435  18.132  1.00  0.00
ATOM   1366  H2  WAT   438      13.184 -13.127  17.391  1.00  0.00
TER
ATOM   1367  O   WAT   439      16.753 -12.509  12.851  1.00  0.00
ATOM   1368  H1  WAT   439      16.512 -12.241  11.965  1.00  0.00
ATOM   1369  H2  WAT   439      17.694 -12.338  12.907  1.00  0.00
TER
ATOM   1370  O   WAT   440      12.891 -11.118  14.370  1.00  0.00
ATOM   1371  H1  WAT   440      12.298 -11.250  15.109  1.00  0.00
ATOM   1372  H2  WAT   440      12.884 -11.955  13.904  1.00  0.00
TER
ATOM   1373  O   WAT   441      12.523 -13.752  13.321  1.00  0.00
ATOM   1374  H1  WAT   441      11.796 -14.372  13.254  1.00  0.00
ATOM   1375  H2  WAT   441      12.584 -13.358  12.451  1.00  0.00
TER
ATOM   1376  O   WAT   442      16.127 -11.538  10.106  1.00  0.00
ATOM   1377  H1  WAT   442      16.644 -12.149   9.581  1.00  0.00
ATOM   1378  H2  WAT   442      16.777 -11.035  10.597  1.00  0.00
TER
ATOM   1379  O   WAT   443      18.867 -10.647  10.933  1.00  0.00
ATOM   1380  H1  WAT   443      19.155 -10.902  10.056  1.00  0.00
ATOM   1381  H2  WAT   443      19.379 -11.199  11.523  1.00  0.00
TER
ATOM   1382  O   WAT   444      10.806 -10.435   6.531  1.00  0.00
ATOM   1383  H1  WAT   444      10.638 -11.068   7.229  1.00  0.00
ATOM   1384  H2  WAT   444       9.939 -10.229   6.180  1.00  0.00
TER
ATOM   1385  O   WAT   445      12.412 -11.742   3.976  1.00  0.00
ATOM   1386  H1  WAT   445      11.887 -11.361   3.272  1.00  0.00
ATOM   1387  H2  WAT   445      12.336 -11.117   4.697  1.00  0.00
TER
ATOM   1388  O   WAT   446      18.934  -9.726  18.300  1.00  0.00
ATOM   1389  H1  WAT   446      19.861  -9.961  18.343  1.00  0.00
ATOM   1390  H2  WAT   446      18.919  -8.898  17.818  1.00  0.00
TER
ATOM   1391  O   WAT   447      15.011  -9.793   2.851  1.00  0.00
ATOM   1392  H1  WAT   447      15.743 -10.078   2.303  1.00  0.00
ATOM   1393  H2  WAT   447      15.271 -10.032   3.741  1.00  0.00
TER
ATOM   1394  O   WAT   448      14.173 -13.677   2.855  1.00  0.00
ATOM   1395  H1  WAT   448      13.544 -13.209   3.404  1.00  0.00
ATOM   1396  H2  WAT   448      14.288 -14.522   3.290  1.00  0.00
TER
ATOM   1397  O   WAT   449      19.760 -17.849  -9.114  1.00  0.00
ATOM   1398  H1  WAT   449      18.984 -18.329  -8.824  1.00  0.00
ATOM   1399  H2  WAT   449      20.411 -18.528  -9.288  1.00  0.00
TER
ATOM   1400  O   WAT   450      13.776 -17.537  -8.236  1.00  0.00
ATOM   1401  H1  WAT   450      12.945 -17.792  -7.836  1.00  0.00
ATOM   1402  H2  WAT   450      14.384 -17.465  -7.500  1.00  0.00
TER
ATOM   1403  O   WAT   451      13.756 -13.503  -8.040  1.00  0.00
ATOM   1404  H1  WAT   451      14.059 -14.393  -8.219  1.00  0.00
ATOM   1405  H2  WAT   451      14.501 -12.946  -8.268  1.00  0.00
TER
ATOM   1406  O   WAT   452      20.007 -11.157 -10.713  1.00  0.00
ATOM   1407  H1  WAT   452      19.388 -10.701 -11.284  1.00  0.00
ATOM   1408  H2  WAT   452      20.862 -11.002 -11.114  1.00  0.00
TER
ATOM   1409  O   WAT   453      19.200 -15.173  -9.107  1.00  0.00
ATOM   1410  H1  WAT   453      19.131 -16.114  -9.268  1.00  0.00
ATOM   1411  H2  WAT   453      19.962 -15.083  -8.534  1.00  0.00
TER
ATOM   1412  O   WAT   454      15.736 -16.745  -6.642  1.00  0.00
ATOM   1413  H1  WAT   454      15.403 -16.118  -6.000  1.00  0.00
ATOM   1414  H2  WAT   454      15.913 -16.219  -7.422  1.00  0.00
TER
ATOM   1415  O   WAT   455      14.948 -14.777  -4.827  1.00  0.00
ATOM   1416  H1  WAT   455      15.565 -14.102  -5.108  1.00  0.00
ATOM   1417  H2  WAT   455      14.087 -14.368  -4.918  1.00  0.00
TER
ATOM   1418  O   WAT   456      10.241 -15.587 -15.946  1.00  0.00
ATOM   1419  H1  WAT   456       9.864 -15.098 -16.678  1.00  0.00
ATOM   1420  H2  WAT   456      10.499 -14.915 -15.316  1.00  0.00
TER
ATOM   1421  O   WAT   457      20.238 -19.121 -13.752  1.00  0.00
ATOM   1422  H1  WAT   457      19.311 -19.187 -13.523  1.00  0.00
ATOM   1423  H2  WAT   457      20.391 -18.183 -13.866  1.00  0.00
TER
ATOM   1424  O   WAT   458      15.844 -18.594 -10.970  1.00  0.00
ATOM   1425  H1  WAT   458      15.440 -19.306 -11.465  1.00  0.00
ATOM   1426  H2  WAT   458      15.930 -18.939 -10.081  1.00  0.00
TER
ATOM   1427  O   WAT   459      16.312 -14.907  -8.806  1.00  0.00
ATOM   1428  H1  WAT   459      16.015 -15.513  -9.485  1.00  0.00
ATOM   1429  H2  WAT   459      17.262 -14.870  -8.917  1.00  0.00
TER
ATOM   1430  O   WAT   460      15.404 -15.169  -2.155  1.00  0.00
ATOM   1431  H1  WAT   460      14.507 -14.945  -1.908  1.00  0.00
ATOM   1432  H2  WAT   460      15.429 -15.046  -3.104  1.00  0.00
TER
ATOM   1433  O   WAT   461      14.231 -18.298  -3.579  1.00  0.00
ATOM   1434  H1  WAT   461      14.092 -17.426  -3.210  1.00  0.00
ATOM   1435  H2  WAT   461      13.349 -18.641  -3.724  1.00  0.00
TER
ATOM   1436  O   WAT   462      16.029 -12.356  -1.371  1.00  0.00
ATOM   1437  H1  WAT   462      16.001 -11.951  -2.238  1.00  0.00
ATOM   1438  H2  WAT   462      15.866 -13.285  -1.534  1.00  0.00
TER
ATOM   1439  O   WAT   463      10.183 -16.528  -7.662  1.00  0.00
ATOM   1440  H1  WAT   463      10.261 -16.393  -8.607  1.00  0.00
ATOM   1441  H2  WAT   463      10.797 -17.237  -7.469  1.00  0.00
TER
ATOM   1442  O   WAT   464      11.428 -14.828 -11.251  1.00  0.00
ATOM   1443  H1  WAT   464      11.020 -14.687 -12.106  1.00  0.00
ATOM   1444  H2  WAT   464      12.319 -15.112 -11.454  1.00  0.00
TER
ATOM   1445  O   WAT   465      15.700 -10.614 -13.139  1.00  0.00
ATOM   1446  H1  WAT   465      15.524 -11.530 -13.352  1.00  0.00
ATOM   1447  H2  WAT   465      14.845 -10.255 -12.899  1.00  0.00
TER
ATOM   1448  O   WAT   466      10.239 -15.487  -5.123  1.00  0.00
ATOM   1449  H1  WAT   466      10.402 -15.956  -5.941  1.00  0.00
ATOM   1450  H2  WAT   466      10.704 -15.994  -4.458  1.00  0.00
TER
ATOM   1451  O   WAT   467      11.813 -16.112  -2.963  1.00  0.00
ATOM   1452  H1  WAT   467      11.428 -16.752  -2.365  1.00  0.00
ATOM   1453  H2  WAT   467      12.124 -15.408  -2.394  1.00  0.00
TER
ATOM   1454  O   WAT   468      17.962 -19.264  -7.482  1.00  0.00
ATOM   1455  H1  WAT   468      18.329 -19.738  -6.736  1.00  0.00
ATOM   1456  H2  WAT   468      17.773 -18.390  -7.141  1.00  0.00
TER
ATOM   1457  O   WAT   469      14.281 -16.017 -14.567  1.00  0.00
ATOM   1458  H1  WAT   469      13.507 -16.557 -14.727  1.00  0.00
ATOM   1459  H2  WAT   469      15.010 -16.536 -14.905  1.00  0.00
TER
ATOM   1460  O   WAT   470      20.421 -16.950  -2.888  1.00  0.00
ATOM   1461  H1  WAT   470      20.355 -17.870  -3.142  1.00  0.00
ATOM   1462  H2  WAT   470      19.792 -16.852  -2.173  1.00  0.00
TER
ATOM   1463  O   WAT   471      14.324 -16.349 -10.929  1.00  0.00
ATOM   1464  H1  WAT   471      14.842 -17.152 -10.984  1.00  0.00
ATOM   1465  H2  WAT   471      13.873 -16.411 -10.088  1.00  0.00
TER
ATOM   1466  O   WAT   472      19.211 -15.082 -15.657  1.00  0.00
ATOM   1467  H1  WAT   472      19.553 -14.338 -16.152  1.00  0.00
ATOM   1468  H2  WAT   472      18.383 -14.769 -15.294  1.00  0.00
TER
ATOM   1469  O   WAT   473      15.010 -18.924  -1.133  1.00  0.00
ATOM   1470  H1  WAT   473      14.710 -18.779  -2.030  1.00  0.00
ATOM   1471  H2  WAT   473      15.781 -19.484  -1.225  1.00  0.00
TER
ATOM   1472  O   WAT   474      20.353 -14.127  -3.137  1.00  0.00
ATOM   1473  H1  WAT   474      20.367 -15.059  -3.355  1.00  0.00
ATOM   1474  H2  WAT   474      19.645 -14.041  -2.498  1.00  0.00
TER
ATOM   1475  O   WAT   475      18.180 -15.001 -12.885  1.00  0.00
ATOM   1476  H1  WAT   475      18.867 -14.454 -12.504  1.00  0.00
ATOM   1477  H2  WAT   475      17.394 -14.457 -12.850  1.00  0.00
TER
ATOM   1478  O   WAT   476      10.320 -19.384 -17.393  1.00  0.00
ATOM   1479  H1  WAT   476      11.189 -19.101 -17.110  1.00  0.00
ATOM   1480  H2  WAT   476       9.829 -18.570 -17.508  1.00  0.00
TER
ATOM   1481  O   WAT   477      17.483 -17.996 -13.272  1.00  0.00
ATOM   1482  H1  WAT   477      17.939 -17.186 -13.046  1.00  0.00
ATOM   1483  H2  WAT   477      17.132 -18.314 -12.441  1.00  0.00
TER
ATOM   1484  O   WAT   478      19.786 -12.486  -6.043  1.00  0.00
ATOM   1485  H1  WAT   478      20.431 -12.280  -5.366  1.00  0.00
ATOM   1486  H2  WAT   478      20.149 -13.247  -6.496  1.00  0.00
TER
ATOM   1487  O   WAT   479      10.687 -10.171 -16.827  1.00  0.00
ATOM   1488  H1  WAT   479      11.046  -9.572 -17.481  1.00  0.00
ATOM   1489  H2  WAT   479      10.546  -9.625 -16.054  1.00  0.00
TER
ATOM   1490  O   WAT   480      10.671 -11.905  -2.353  1.00  0.00
ATOM   1491  H1  WAT   480      10.780 -12.846  -2.493  1.00  0.00
ATOM   1492  H2  WAT   480      10.019 -11.640  -3.001  1.00  0.00
TER
ATOM   1493  O   WAT   481      18.662 -13.634  -0.953  1.00  0.00
ATOM   1494  H1  WAT   481      18.342 -14.353  -0.408  1.00  0.00
ATOM   1495  H2  WAT   481      17.988 -12.958  -0.879  1.00  0.00
TER
ATOM   1496  O   WAT   482      16.704 -12.788 -16.010  1.00  0.00
ATOM   1497  H1  WAT   482      16.695 -12.055 -16.625  1.00  0.00
ATOM   1498  H2  WAT   482      15.783 -13.035 -15.917  1.00  0.00
TER
ATOM   1499  O   WAT   483      12.304 -17.566 -15.265  1.00  0.00
ATOM   1500  H1  WAT   483      11.697 -16.826 -15.255  1.00  0.00
ATOM   1501  H2  WAT   483      12.779 -17.476 -16.091  1.00  0.00
TER
ATOM   1502  O   WAT   484      19.690 -12.725 -17.347  1.00  0.00
ATOM   1503  H1  WAT   484      19.791 -12.929 -18.277  1.00  0.00
ATOM   1504  H2  WAT   484      18.790 -12.979 -17.142  1.00  0.00
TER
ATOM   1505  O   WAT   485      18.331 -10.206 -12.652  1.00  0.00
ATOM   1506  H1  WAT   485      18.585 -10.244 -13.574  1.00  0.00
ATOM   1507  H2  WAT   485      17.383 -10.333 -12.660  1.00  0.00
TER
ATOM   1508  O   WAT   486      14.315 -17.605 -17.516  1.00  0.00
ATOM   1509  H1  WAT   486      15.081 -17.717 -16.954  1.00  0.00
ATOM   1510  H2  WAT   486      14.392 -18.301 -18.168  1.00  0.00
TER
ATOM   1511  O   WAT   487      13.811 -10.023  -9.729  1.00  0.00
ATOM   1512  H1  WAT   487      14.547 -10.572  -9.459  1.00  0.00
ATOM   1513  H2  WAT   487      14.195  -9.158  -9.869  1.00  0.00
TER
ATOM   1514  O   WAT   488      10.695 -13.956 -13.855  1.00  0.00
ATOM   1515  H1  WAT   488       9.769 -13.714 -13.865  1.00  0.00
ATOM   1516  H2  WAT   488      11.161 -13.128 -13.977  1.00  0.00
TER
ATOM   1517  O   WAT   489      12.817 -10.839  -0.541  1.00  0.00
ATOM   1518  H1  WAT   489      13.618 -10.517  -0.127  1.00  0.00
ATOM   1519  H2  WAT   489      12.302 -11.199   0.181  1.00  0.00
TER
ATOM   1520  O   WAT   490      16.921 -10.850 -17.907  1.00  0.00
ATOM   1521  H1  WAT   490      17.714 -10.561 -18.359  1.00  0.00
ATOM   1522  H2  WAT   490      16.402 -11.281 -18.586  1.00  0.00
TER
ATOM   1523  O   WAT   491      10.537 -18.351  -1.597  1.00  0.00
ATOM   1524  H1  WAT   491      11.040 -18.930  -1.026  1.00  0.00
ATOM   1525  H2  WAT   491       9.797 -18.067  -1.060  1.00  0.00
TER
ATOM   1526  O   WAT   492      17.590 -16.944  -2.064  1.00  0.00
ATOM   1527  H1  WAT   492      16.825 -16.376  -2.148  1.00  0.00
ATOM   1528  H2  WAT   492      17.772 -17.236  -2.957  1.00  0.00
TER
ATOM   1529  O   WAT   493      16.347 -17.609 -15.542  1.00  0.00
ATOM   1530  H1  WAT   493      16.768 -17.775 -14.699  1.00  0.00
ATOM   1531  H2  WAT   493      16.472 -18.419 -16.036  1.00  0.00
TER
ATOM   1532  O   WAT   494      18.169 -17.210  -5.001  1.00  0.00
ATOM   1533  H1  WAT   494      18.588 -16.367  -5.173  1.00  0.00
ATOM   1534  H2  WAT   494      17.250 -17.073  -5.230  1.00  0.00
TER
ATOM   1535  O   WAT   495      16.019 -10.905  -3.885  1.00  0.00
ATOM   1536  H1  WAT   495      15.482 -10.180  -4.204  1.00  0.00
ATOM   1537  H2  WAT   495      16.273 -11.382  -4.676  1.00  0.00
TER
ATOM   1538  O   WAT   496      18.876  -9.670  -3.627  1.00  0.00
ATOM   1539  H1  WAT   496      18.802  -8.766  -3.319  1.00  0.00
ATOM   1540  H2  WAT   496      17.974  -9.988  -3.654  1.00  0.00
TER
ATOM   1541  O   WAT   497      19.424 -10.504 -16.004  1.00  0.00
ATOM   1542  H1  WAT   497      20.319 -10.165 -15.982  1.00  0.00
ATOM   1543  H2  WAT   497      19.456 -11.226 -16.632  1.00  0.00
TER
ATOM   1544  O   WAT   498      13.064 -15.131 -17.775  1.00  0.00
ATOM   1545  H1  WAT   498      13.501 -14.588 -17.120  1.00  0.00
ATOM   1546  H2  WAT   498      13.549 -15.956 -17.766  1.00  0.00
TER
ATOM   1547  O   WAT   499      10.278 -12.342 -10.323  1.00  0.00
ATOM   1548  H1  WAT   499      10.609 -13.210 -10.555  1.00  0.00
ATOM   1549  H2  WAT   499      10.708 -12.136  -9.493  1.00  0.00
TER
ATOM   1550  O   WAT   500      14.875 -14.011 -12.663  1.00  0.00
ATOM   1551  H1  WAT   500      14.574 -14.135 -11.763  1.00  0.00
ATOM   1552  H2  WAT   500      14.768 -14.870 -13.071  1.00  0.00
TER
ATOM   1553  O   WAT   501      10.767 -11.475  -7.585  1.00  0.00
ATOM   1554  H1  WAT   501      10.331 -11.295  -6.753  1.00  0.00
ATOM   1555  H2  WAT   501      11.335 -10.718  -7.727  1.00  0.00
TER
ATOM   1556  O   WAT   502      10.600 -18.963 -11.226  1.00  0.00
ATOM   1557  H1  WAT   502       9.945 -19.232 -11.870  1.00  0.00
ATOM   1558  H2  WAT   502      11.438 -19.073 -11.676  1.00  0.00
TER
ATOM   1559  O   WAT   503      11.637 -18.578  -6.686  1.00  0.00
ATOM   1560  H1  WAT   503      12.005 -18.665  -5.806  1.00  0.00
ATOM   1561  H2  WAT   503      11.069 -19.341  -6.785  1.00  0.00
TER
ATOM   1562  O   WAT   504      13.053 -14.065  -1.524  1.00  0.00
ATOM   1563  H1  WAT   504      13.010 -14.435  -0.642  1.00  0.00
ATOM   1564  H2  WAT   504      13.184 -13.127  -1.384  1.00  0.00
TER
ATOM   1565  O   WAT   505      16.753 -12.509  -5.923  1.00  0.00
ATOM   1566  H1  WAT   505      16.512 -12.241  -6.810  1.00  0.00
ATOM   1567  H2  WAT   505      17.694 -12.338  -5.868  1.00  0.00
TER
ATOM   1568  O   WAT   506      12.891 -11.118  -4.404  1.00  0.00
ATOM   1569  H1  WAT   506      12.298 -11.250  -3.665  1.00  0.00
ATOM   1570  H2  WAT   506      12.884 -11.955  -4.870  1.00  0.00
TER
ATOM   1571  O   WAT   507      12.523 -13.752  -5.453  1.00  0.00
ATOM   1572  H1  WAT   507      11.796 -14.372  -5.521  1.00  0.00
ATOM   1573  H2  WAT   507      12.584 -13.358  -6.323  1.00  0.00
TER
ATOM   1574  O   WAT   508      16.127 -11.538  -8.668  1.00  0.00
ATOM   1575  H1  WAT   508      16.644 -12.149  -9.194  1.00  0.00
ATOM   1576  H2  WAT   508      16.777 -11.035  -8.177  1.00  0.00
TER
ATOM   1577  O   WAT   509      18.867 -10.647  -7.841  1.00  0.00
ATOM   1578  H1  WAT   509      19.155 -10.902  -8.718  1.00  0.00
ATOM   1579  H2  WAT   509      19.379 -11.199  -7.251  1.00  0.00
TER
ATOM   1580  O   WAT   510      10.806 -10.435 -12.244  1.00  0.00
ATOM   1581  H1  WAT   510      10.638 -11.068 -11.545  1.00  0.00
ATOM   1582  H2  WAT   510       9.939 -10.229 -12.594  1.00  0.00
TER
ATOM   1583  O   WAT   511      12.412 -11.742 -14.799  1.00  0.00
ATOM   1584  H1  WAT   511      11.887 -11.361 -15.502  1.00  0.00
ATOM   1585  H2  WAT   511      12.336 -11.117 -14.078  1.00  0.00
TER
ATOM   1586  O   WAT   512      18.934  -9.726  -0.475  1.00  0.00
ATOM   1587  H1  WAT   512      19.861  -9.961  -0.431  1.00  0.00
ATOM   1588  H2  WAT   512      18.919  -8.898  -0.956  1.00  0.00
TER
ATOM   1589  O   WAT   513      15.011  -9.793 -15.924  1.00  0.00
ATOM   1590  H1  WAT   513      15.743 -10.078 -16.471  1.00  0.00
ATOM   1591  H2  WAT   513      15.271 -10.032 -15.034  1.00  0.00
TER
ATOM   1592  O   WAT   514      14.173 -13.677 -15.919  1.00  0.00
ATOM   1593  H1  WAT   514      13.544 -13.209 -15.370  1.00  0.00
ATOM   1594  H2  WAT   514      14.288 -14.522 -15.484  1.00  0.00
TER
ATOM   1595  O   WAT   515       2.853  17.922   7.780  1.00  0.00
ATOM   1596  H1  WAT   515       2.773  17.008   7.509  1.00  0.00
ATOM   1597  H2  WAT   515       2.440  18.419   7.074  1.00  0.00
TER
ATOM   1598  O   WAT   516       0.985  19.700   9.661  1.00  0.00
ATOM   1599  H1  WAT   516       0.209  19.220   9.951  1.00  0.00
ATOM   1600  H2  WAT   516       1.636  19.021   9.486  1.00  0.00
TER
ATOM   1601  O   WAT   517      -6.589  14.972   4.323  1.00  0.00
ATOM   1602  H1  WAT   517      -7.477  15.314   4.221  1.00  0.00
ATOM   1603  H2  WAT   517      -6.305  14.772   3.431  1.00  0.00
TER
ATOM   1604  O   WAT   518      -8.626  17.573  10.206  1.00  0.00
ATOM   1605  H1  WAT   518      -8.054  16.805  10.207  1.00  0.00
ATOM   1606  H2  WAT   518      -8.626  17.872   9.297  1.00  0.00
TER
ATOM   1607  O   WAT   519      -7.383  12.981  11.993  1.00  0.00
ATOM   1608  H1  WAT   519      -7.563  12.084  12.274  1.00  0.00
ATOM   1609  H2  WAT   519      -7.785  13.529  12.668  1.00  0.00
TER
ATOM   1610  O   WAT   520       1.457  15.183   9.895  1.00  0.00
ATOM   1611  H1  WAT   520       1.833  14.310   9.782  1.00  0.00
ATOM   1612  H2  WAT   520       1.359  15.519   9.004  1.00  0.00
TER
ATOM   1613  O   WAT   521      -4.413  13.555   5.356  1.00  0.00
ATOM   1614  H1  WAT   521      -4.306  14.456   5.663  1.00  0.00
ATOM   1615  H2  WAT   521      -5.324  13.507   5.066  1.00  0.00
TER
ATOM   1616  O   WAT   522       5.239  12.678   6.827  1.00  0.00
ATOM   1617  H1  WAT   522       6.060  12.188   6.870  1.00  0.00
ATOM   1618  H2  WAT   522       5.272  13.268   7.581  1.00  0.00
TER
ATOM   1619  O   WAT   523      -6.765  15.477  10.602  1.00  0.00
ATOM   1620  H1  WAT   523      -6.084  15.741  11.220  1.00  0.00
ATOM   1621  H2  WAT   523      -7.080  14.637  10.935  1.00  0.00
TER
ATOM   1622  O   WAT   524      -2.572  16.524   9.689  1.00  0.00
ATOM   1623  H1  WAT   524      -2.064  17.022  10.329  1.00  0.00
ATOM   1624  H2  WAT   524      -2.041  15.748   9.513  1.00  0.00
TER
ATOM   1625  O   WAT   525       9.529  14.695  13.392  1.00  0.00
ATOM   1626  H1  WAT   525       8.824  15.083  12.873  1.00  0.00
ATOM   1627  H2  WAT   525       9.795  15.390  13.994  1.00  0.00
TER
ATOM   1628  O   WAT   526      -4.289  11.164  13.955  1.00  0.00
ATOM   1629  H1  WAT   526      -4.287  11.681  13.150  1.00  0.00
ATOM   1630  H2  WAT   526      -5.118  10.687  13.932  1.00  0.00
TER
ATOM   1631  O   WAT   527       5.475  14.618   9.600  1.00  0.00
ATOM   1632  H1  WAT   527       4.771  14.906  10.181  1.00  0.00
ATOM   1633  H2  WAT   527       5.836  15.428   9.240  1.00  0.00
TER
ATOM   1634  O   WAT   528      -4.607  12.875  11.962  1.00  0.00
ATOM   1635  H1  WAT   528      -4.265  13.719  11.668  1.00  0.00
ATOM   1636  H2  WAT   528      -5.545  13.023  12.079  1.00  0.00
TER
ATOM   1637  O   WAT   529       8.544  14.063   9.991  1.00  0.00
ATOM   1638  H1  WAT   529       7.596  14.097  10.123  1.00  0.00
ATOM   1639  H2  WAT   529       8.869  14.877  10.376  1.00  0.00
TER
ATOM   1640  O   WAT   530      -0.924  10.363   8.287  1.00  0.00
ATOM   1641  H1  WAT   530      -0.617   9.808   7.570  1.00  0.00
ATOM   1642  H2  WAT   530      -1.854  10.498   8.104  1.00  0.00
TER
ATOM   1643  O   WAT   531       1.464  18.428   5.023  1.00  0.00
ATOM   1644  H1  WAT   531       0.537  18.362   5.252  1.00  0.00
ATOM   1645  H2  WAT   531       1.616  19.366   4.908  1.00  0.00
TER
ATOM   1646  O   WAT   532       1.451  14.700   2.019  1.00  0.00
ATOM   1647  H1  WAT   532       0.511  14.861   2.105  1.00  0.00
ATOM   1648  H2  WAT   532       1.769  15.418   1.473  1.00  0.00
TER
ATOM   1649  O   WAT   533       4.936  16.169  12.943  1.00  0.00
ATOM   1650  H1  WAT   533       4.523  16.994  13.197  1.00  0.00
ATOM   1651  H2  WAT   533       4.204  15.583  12.750  1.00  0.00
TER
ATOM   1652  O   WAT   534      -2.930  18.955   7.805  1.00  0.00
ATOM   1653  H1  WAT   534      -3.335  18.242   7.309  1.00  0.00
ATOM   1654  H2  WAT   534      -2.844  18.610   8.694  1.00  0.00
TER
ATOM   1655  O   WAT   535      -4.218  15.729  11.585  1.00  0.00
ATOM   1656  H1  WAT   535      -3.666  15.838  10.810  1.00  0.00
ATOM   1657  H2  WAT   535      -3.703  16.103  12.300  1.00  0.00
TER
ATOM   1658  O   WAT   536       3.670  19.229   2.534  1.00  0.00
ATOM   1659  H1  WAT   536       4.109  18.391   2.387  1.00  0.00
ATOM   1660  H2  WAT   536       4.383  19.862   2.620  1.00  0.00
TER
ATOM   1661  O   WAT   537       7.252  10.483   0.848  1.00  0.00
ATOM   1662  H1  WAT   537       6.939  10.576   1.748  1.00  0.00
ATOM   1663  H2  WAT   537       8.013  11.061   0.797  1.00  0.00
TER
ATOM   1664  O   WAT   538      -6.230  17.849   5.305  1.00  0.00
ATOM   1665  H1  WAT   538      -6.350  18.575   4.694  1.00  0.00
ATOM   1666  H2  WAT   538      -6.540  17.079   4.828  1.00  0.00
TER
ATOM   1667  O   WAT   539       8.462  15.220  16.825  1.00  0.00
ATOM   1668  H1  WAT   539       7.846  15.728  16.297  1.00  0.00
ATOM   1669  H2  WAT   539       8.142  14.320  16.768  1.00  0.00
TER
ATOM   1670  O   WAT   540      -3.764  11.193   8.688  1.00  0.00
ATOM   1671  H1  WAT   540      -4.207  11.973   8.356  1.00  0.00
ATOM   1672  H2  WAT   540      -3.205  11.516   9.395  1.00  0.00
TER
ATOM   1673  O   WAT   541       0.523  14.059  14.291  1.00  0.00
ATOM   1674  H1  WAT   541       0.061  14.268  15.103  1.00  0.00
ATOM   1675  H2  WAT   541       0.121  13.245  13.988  1.00  0.00
TER
ATOM   1676  O   WAT   542       5.524  15.280  15.421  1.00  0.00
ATOM   1677  H1  WAT   542       4.673  14.981  15.742  1.00  0.00
ATOM   1678  H2  WAT   542       5.364  15.524  14.509  1.00  0.00
TER
ATOM   1679  O   WAT   543       2.619  16.780  17.521  1.00  0.00
ATOM   1680  H1  WAT   543       2.944  15.947  17.181  1.00  0.00
ATOM   1681  H2  WAT   543       3.407  17.303  17.669  1.00  0.00
TER
ATOM   1682  O   WAT   544      -0.648  10.814   3.568  1.00  0.00
ATOM   1683  H1  WAT   544      -1.272  10.810   4.294  1.00  0.00
ATOM   1684  H2  WAT   544      -0.735   9.947   3.172  1.00  0.00
TER
ATOM   1685  O   WAT   545      -1.726  11.737  10.547  1.00  0.00
ATOM   1686  H1  WAT   545      -1.429  12.644  10.466  1.00  0.00
ATOM   1687  H2  WAT   545      -1.177  11.249   9.933  1.00  0.00
TER
ATOM   1688  O   WAT   546      -3.972  16.316   6.416  1.00  0.00
ATOM   1689  H1  WAT   546      -4.198  16.100   7.321  1.00  0.00
ATOM   1690  H2  WAT   546      -4.753  16.749   6.070  1.00  0.00
TER
ATOM   1691  O   WAT   547       3.258  16.322   5.015  1.00  0.00
ATOM   1692  H1  WAT   547       2.658  17.046   4.831  1.00  0.00
ATOM   1693  H2  WAT   547       3.806  16.260   4.233  1.00  0.00
TER
ATOM   1694  O   WAT   548      -1.532  17.214  17.082  1.00  0.00
ATOM   1695  H1  WAT   548      -1.628  16.274  16.932  1.00  0.00
ATOM   1696  H2  WAT   548      -0.689  17.436  16.687  1.00  0.00
TER
ATOM   1697  O   WAT   549       1.864  14.959   7.045  1.00  0.00
ATOM   1698  H1  WAT   549       2.257  15.276   6.232  1.00  0.00
ATOM   1699  H2  WAT   549       2.226  14.080   7.160  1.00  0.00
TER
ATOM   1700  O   WAT   550      -6.401  13.626  15.235  1.00  0.00
ATOM   1701  H1  WAT   550      -6.795  14.473  15.443  1.00  0.00
ATOM   1702  H2  WAT   550      -7.089  12.988  15.426  1.00  0.00
TER
ATOM   1703  O   WAT   551      -9.100  11.549   9.268  1.00  0.00
ATOM   1704  H1  WAT   551      -9.388  12.119   9.981  1.00  0.00
ATOM   1705  H2  WAT   551      -8.355  11.069   9.631  1.00  0.00
TER
ATOM   1706  O   WAT   552      -8.912  15.491   0.479  1.00  0.00
ATOM   1707  H1  WAT   552      -8.995  16.434   0.620  1.00  0.00
ATOM   1708  H2  WAT   552      -9.264  15.348  -0.400  1.00  0.00
TER
ATOM   1709  O   WAT   553       2.450  17.549  11.140  1.00  0.00
ATOM   1710  H1  WAT   553       1.718  18.058  11.489  1.00  0.00
ATOM   1711  H2  WAT   553       2.052  16.732  10.839  1.00  0.00
TER
ATOM   1712  O   WAT   554      -1.113  14.225   9.546  1.00  0.00
ATOM   1713  H1  WAT   554      -1.109  13.784   8.696  1.00  0.00
ATOM   1714  H2  WAT   554      -0.218  14.546   9.653  1.00  0.00
TER
ATOM   1715  O   WAT   555      -5.262  14.107   8.505  1.00  0.00
ATOM   1716  H1  WAT   555      -5.602  14.585   9.262  1.00  0.00
ATOM   1717  H2  WAT   555      -6.025  13.654   8.145  1.00  0.00
TER
ATOM   1718  O   WAT   556      -1.051  15.226   2.536  1.00  0.00
ATOM   1719  H1  WAT   556      -0.929  15.184   3.485  1.00  0.00
ATOM   1720  H2  WAT   556      -1.436  16.088   2.381  1.00  0.00
TER
ATOM   1721  O   WAT   557       2.912  13.003  10.553  1.00  0.00
ATOM   1722  H1  WAT   557       2.929  13.453  11.397  1.00  0.00
ATOM   1723  H2  WAT   557       2.664  12.103  10.766  1.00  0.00
TER
ATOM   1724  O   WAT   558      -2.039  17.536   1.935  1.00  0.00
ATOM   1725  H1  WAT   558      -2.607  17.088   1.308  1.00  0.00
ATOM   1726  H2  WAT   558      -1.330  17.895   1.401  1.00  0.00
TER
ATOM   1727  O   WAT   559       6.339  10.416  16.391  1.00  0.00
ATOM   1728  H1  WAT   559       6.664   9.685  16.917  1.00  0.00
ATOM   1729  H2  WAT   559       6.375  10.097  15.489  1.00  0.00
TER
ATOM   1730  O   WAT   560      -0.812  18.285  11.292  1.00  0.00
ATOM   1731  H1  WAT   560      -0.445  17.811  12.038  1.00  0.00
ATOM   1732  H2  WAT   560      -1.001  19.159  11.633  1.00  0.00
TER
ATOM   1733  O   WAT   561      -7.948  13.029   7.421  1.00  0.00
ATOM   1734  H1  WAT   561      -8.233  12.665   8.259  1.00  0.00
ATOM   1735  H2  WAT   561      -8.010  12.297   6.808  1.00  0.00
TER
ATOM   1736  O   WAT   562      -3.022  17.326  13.611  1.00  0.00
ATOM   1737  H1  WAT   562      -3.326  18.205  13.836  1.00  0.00
ATOM   1738  H2  WAT   562      -2.067  17.386  13.646  1.00  0.00
TER
ATOM   1739  O   WAT   563       1.726  11.922   4.143  1.00  0.00
ATOM   1740  H1  WAT   563       0.912  11.423   4.067  1.00  0.00
ATOM   1741  H2  WAT   563       1.532  12.762   3.726  1.00  0.00
TER
ATOM   1742  O   WAT   564       4.441  16.294   2.439  1.00  0.00
ATOM   1743  H1  WAT   564       5.329  16.606   2.264  1.00  0.00
ATOM   1744  H2  WAT   564       4.411  15.421   2.047  1.00  0.00
TER
ATOM   1745  O   WAT   565      -6.966  18.166  14.758  1.00  0.00
ATOM   1746  H1  WAT   565      -7.324  18.831  15.345  1.00  0.00
ATOM   1747  H2  WAT   565      -7.260  17.334  15.129  1.00  0.00
TER
ATOM   1748  O   WAT   566      -3.764  18.624  17.642  1.00  0.00
ATOM   1749  H1  WAT   566      -4.064  18.770  16.744  1.00  0.00
ATOM   1750  H2  WAT   566      -2.993  18.065  17.549  1.00  0.00
TER
ATOM   1751  O   WAT   567       6.712  17.605   1.907  1.00  0.00
ATOM   1752  H1  WAT   567       6.629  18.037   1.057  1.00  0.00
ATOM   1753  H2  WAT   567       7.432  18.065   2.340  1.00  0.00
TER
ATOM   1754  O   WAT   568      -8.455  18.165   1.381  1.00  0.00
ATOM   1755  H1  WAT   568      -7.585  18.448   1.665  1.00  0.00
ATOM   1756  H2  WAT   568      -8.946  18.979   1.266  1.00  0.00
TER
ATOM   1757  O   WAT   569      -5.390   9.896   5.974  1.00  0.00
ATOM   1758  H1  WAT   569      -5.519   9.888   6.923  1.00  0.00
ATOM   1759  H2  WAT   569      -6.214  10.234   5.623  1.00  0.00
TER
ATOM   1760  O   WAT   570      -8.391  11.655  15.435  1.00  0.00
ATOM   1761  H1  WAT   570      -9.105  11.855  16.040  1.00  0.00
ATOM   1762  H2  WAT   570      -7.971  10.879  15.806  1.00  0.00
TER
ATOM   1763  O   WAT   571       3.103  14.147  13.185  1.00  0.00
ATOM   1764  H1  WAT   571       3.471  13.327  13.513  1.00  0.00
ATOM   1765  H2  WAT   571       2.243  14.208  13.601  1.00  0.00
TER
ATOM   1766  O   WAT   572       6.469  13.103   3.994  1.00  0.00
ATOM   1767  H1  WAT   572       5.841  13.208   3.280  1.00  0.00
ATOM   1768  H2  WAT   572       5.975  13.323   4.783  1.00  0.00
TER
ATOM   1769  O   WAT   573      -1.562  15.382   5.410  1.00  0.00
ATOM   1770  H1  WAT   573      -2.271  15.850   5.851  1.00  0.00
ATOM   1771  H2  WAT   573      -1.278  14.724   6.044  1.00  0.00
TER
ATOM   1772  O   WAT   574       0.063  16.801  13.409  1.00  0.00
ATOM   1773  H1  WAT   574       0.562  17.276  14.074  1.00  0.00
ATOM   1774  H2  WAT   574       0.206  15.878  13.616  1.00  0.00
TER
ATOM   1775  O   WAT   575       2.469  12.107   6.849  1.00  0.00
ATOM   1776  H1  WAT   575       2.346  12.125   5.900  1.00  0.00
ATOM   1777  H2  WAT   575       3.418  12.155   6.969  1.00  0.00
TER
ATOM   1778  O   WAT   576      -3.359  13.690   2.785  1.00  0.00
ATOM   1779  H1  WAT   576      -2.510  14.127   2.719  1.00  0.00
ATOM   1780  H2  WAT   576      -3.726  14.002   3.612  1.00  0.00
TER
ATOM   1781  O   WAT   577       7.270  13.018  14.252  1.00  0.00
ATOM   1782  H1  WAT   577       6.767  13.759  14.591  1.00  0.00
ATOM   1783  H2  WAT   577       8.086  13.407  13.935  1.00  0.00
TER
ATOM   1784  O   WAT   578       5.562  18.262   7.698  1.00  0.00
ATOM   1785  H1  WAT   578       4.621  18.277   7.873  1.00  0.00
ATOM   1786  H2  WAT   578       5.877  17.475   8.144  1.00  0.00
TER
ATOM   1787  O   WAT   579      -4.460  19.943   1.258  1.00  0.00
ATOM   1788  H1  WAT   579      -3.693  19.832   1.821  1.00  0.00
ATOM   1789  H2  WAT   579      -4.382  19.247   0.606  1.00  0.00
TER
ATOM   1790  O   WAT   580      -5.765  17.376   1.942  1.00  0.00
ATOM   1791  H1  WAT   580      -5.685  16.429   2.053  1.00  0.00
ATOM   1792  H2  WAT   580      -4.873  17.707   2.048  1.00  0.00
TER
ATOM   1793  O   WAT   581      -8.238  19.197  17.177  1.00  0.00
ATOM   1794  H1  WAT   581      -7.734  18.618  17.749  1.00  0.00
ATOM   1795  H2  WAT   581      -8.977  19.482  17.715  1.00  0.00
TER
ATOM   1796  O   WAT   582      -2.428  19.940   3.232  1.00  0.00
ATOM   1797  H1  WAT   582      -2.006  19.774   4.076  1.00  0.00
ATOM   1798  H2  WAT   582      -2.303  19.130   2.738  1.00  0.00
TER
ATOM   1799  O   WAT   583      -4.265  15.920  16.040  1.00  0.00
ATOM   1800  H1  WAT   583      -4.795  15.429  15.412  1.00  0.00
ATOM   1801  H2  WAT   583      -3.596  16.348  15.505  1.00  0.00
TER
ATOM   1802  O   WAT   584       0.085  18.964   0.480  1.00  0.00
ATOM   1803  H1  WAT   584       0.606  18.249   0.114  1.00  0.00
ATOM   1804  H2  WAT   584       0.732  19.602   0.780  1.00  0.00
TER
ATOM   1805  O   WAT   585       5.105  17.726  17.808  1.00  0.00
ATOM   1806  H1  WAT   585       5.687  16.971  17.720  1.00  0.00
ATOM   1807  H2  WAT   585       5.281  18.257  17.031  1.00  0.00
TER
ATOM   1808  O   WAT   586      -3.778  12.886  16.119  1.00  0.00
ATOM   1809  H1  WAT   586      -3.872  12.268  15.394  1.00  0.00
ATOM   1810  H2  WAT   586      -4.358  13.613  15.892  1.00  0.00
TER
ATOM   1811  O   WAT   587      -1.012  11.443  13.152  1.00  0.00
ATOM   1812  H1  WAT   587      -1.460  11.466  12.307  1.00  0.00
ATOM   1813  H2  WAT   587      -1.645  11.045  13.749  1.00  0.00
TER
ATOM   1814  O   WAT   588       1.731  18.070  15.157  1.00  0.00
ATOM   1815  H1  WAT   588       1.850  17.474  15.897  1.00  0.00
ATOM   1816  H2  WAT   588       2.590  18.107  14.737  1.00  0.00
TER
ATOM   1817  O   WAT   589       4.070  18.624  13.733  1.00  0.00
ATOM   1818  H1  WAT   589       3.543  19.148  13.130  1.00  0.00
ATOM   1819  H2  WAT   589       4.413  19.257  14.364  1.00  0.00
TER
ATOM   1820  O   WAT   590      -3.532  16.013   0.178  1.00  0.00
ATOM   1821  H1  WAT   590      -3.733  15.150   0.540  1.00  0.00
ATOM   1822  H2  WAT   590      -3.703  15.927  -0.760  1.00  0.00
TER
ATOM   1823  O   WAT   591      -1.502  14.612  16.415  1.00  0.00
ATOM   1824  H1  WAT   591      -0.912  14.304  17.102  1.00  0.00
ATOM   1825  H2  WAT   591      -2.320  14.140  16.571  1.00  0.00
TER
ATOM   1826  O   WAT   592       3.317  14.229  16.648  1.00  0.00
ATOM   1827  H1  WAT   592       2.629  13.567  16.583  1.00  0.00
ATOM   1828  H2  WAT   592       4.038  13.783  17.093  1.00  0.00
TER
ATOM   1829  O   WAT   593       3.947  10.824   2.707  1.00  0.00
ATOM   1830  H1  WAT   593       4.227   9.981   3.063  1.00  0.00
ATOM   1831  H2  WAT   593       3.174  11.056   3.221  1.00  0.00
TER
ATOM   1832  O   WAT   594      -4.734  13.113   0.166  1.00  0.00
ATOM   1833  H1  WAT   594      -4.431  13.120  -0.742  1.00  0.00
ATOM   1834  H2  WAT   594      -3.994  12.763   0.663  1.00  0.00
TER
ATOM   1835  O   WAT   595      -1.515  12.057   1.152  1.00  0.00
ATOM   1836  H1  WAT   595      -1.863  11.379   0.572  1.00  0.00
ATOM   1837  H2  WAT   595      -1.314  11.596   1.966  1.00  0.00
TER
ATOM   1838  O   WAT   596      -8.174  18.586   7.548  1.00  0.00
ATOM   1839  H1  WAT   596      -8.830  18.317   6.904  1.00  0.00
ATOM   1840  H2  WAT   596      -7.337  18.476   7.098  1.00  0.00
TER
ATOM   1841  O   WAT   597       4.775  13.380   1.770  1.00  0.00
ATOM   1842  H1  WAT   597       5.193  13.193   0.930  1.00  0.00
ATOM   1843  H2  WAT   597       4.468  12.528   2.080  1.00  0.00
TER
ATOM   1844  O   WAT   598       8.274  18.292   5.468  1.00  0.00
ATOM   1845  H1  WAT   598       7.898  17.525   5.036  1.00  0.00
ATOM   1846  H2  WAT   598       7.544  18.674   5.955  1.00  0.00
TER
ATOM   1847  O   WAT   599      -7.137  18.971  12.088  1.00  0.00
ATOM   1848  H1  WAT   599      -6.770  18.884  12.968  1.00  0.00
ATOM   1849  H2  WAT   599      -7.706  18.208  11.989  1.00  0.00
TER
ATOM   1850  O   WAT   600       7.664  17.439  15.102  1.00  0.00
ATOM   1851  H1  WAT   600       7.432  17.211  14.201  1.00  0.00
ATOM   1852  H2  WAT   600       7.924  18.359  15.056  1.00  0.00
TER
ATOM   1853  O   WAT   601      -7.585  15.882  15.994  1.00  0.00
ATOM   1854  H1  WAT   601      -8.480  15.848  16.334  1.00  0.00
ATOM   1855  H2  WAT   601      -7.046  16.080  16.759  1.00  0.00
TER
ATOM   1856  O   WAT   602       6.102  12.665  17.879  1.00  0.00
ATOM   1857  H1  WAT   602       6.979  12.673  18.263  1.00  0.00
ATOM   1858  H2  WAT   602       6.114  11.928  17.269  1.00  0.00
TER
ATOM   1859  O   WAT   603      -8.961  15.796   3.491  1.00  0.00
ATOM   1860  H1  WAT   603      -9.864  16.059   3.316  1.00  0.00
ATOM   1861  H2  WAT   603      -8.477  16.067   2.711  1.00  0.00
TER
ATOM   1862  O   WAT   604       7.549  16.518   8.768  1.00  0.00
ATOM   1863  H1  WAT   604       8.072  16.024   8.137  1.00  0.00
ATOM   1864  H2  WAT   604       8.135  16.653   9.513  1.00  0.00
TER
ATOM   1865  O   WAT   605       7.728  16.602  12.290  1.00  0.00
ATOM   1866  H1  WAT   605       6.778  16.568  12.405  1.00  0.00
ATOM   1867  H2  WAT   605       7.909  17.512  12.055  1.00  0.00
TER
ATOM   1868  O   WAT   606      -6.418  14.852   1.400  1.00  0.00
ATOM   1869  H1  WAT   606      -5.709  14.430   0.915  1.00  0.00
ATOM   1870  H2  WAT   606      -7.134  14.920   0.768  1.00  0.00
TER
ATOM   1871  O   WAT   607      -6.771  10.906   0.440  1.00  0.00
ATOM   1872  H1  WAT   607      -6.048  11.447   0.758  1.00  0.00
ATOM   1873  H2  WAT   607      -6.498  10.632  -0.435  1.00  0.00
TER
ATOM   1874  O   WAT   608       7.039  15.775   4.708  1.00  0.00
ATOM   1875  H1  WAT   608       7.535  15.542   5.492  1.00  0.00
ATOM   1876  H2  WAT   608       6.840  14.936   4.291  1.00  0.00
TER
ATOM   1877  O   WAT   609      -7.081  10.157  10.343  1.00  0.00
ATOM   1878  H1  WAT   609      -6.434   9.606   9.902  1.00  0.00
ATOM   1879  H2  WAT   609      -6.661  10.411  11.164  1.00  0.00
TER
ATOM   1880  O   WAT   610       8.467  14.411   7.241  1.00  0.00
ATOM   1881  H1  WAT   610       8.357  14.257   8.180  1.00  0.00
ATOM   1882  H2  WAT   610       9.228  13.883   6.999  1.00  0.00
TER
ATOM   1883  O   WAT   611       6.814  10.351  13.700  1.00  0.00
ATOM   1884  H1  WAT   611       7.451  10.964  14.066  1.00  0.00
ATOM   1885  H2  WAT   611       6.961  10.387  12.755  1.00  0.00
TER
ATOM   1886  O   WAT   612       9.356  12.242   0.482  1.00  0.00
ATOM   1887  H1  WAT   612      10.281  12.110   0.274  1.00  0.00
ATOM   1888  H2  WAT   612       9.334  12.321   1.436  1.00  0.00
TER
ATOM   1889  O   WAT   613       9.430  13.013   3.108  1.00  0.00
ATOM   1890  H1  WAT   613       8.635  12.948   3.637  1.00  0.00
ATOM   1891  H2  WAT   613       9.635  13.948   3.096  1.00  0.00
TER
ATOM   1892  O   WAT   614      -7.328  10.312  13.085  1.00  0.00
ATOM   1893  H1  WAT   614      -7.677  10.769  13.851  1.00  0.00
ATOM   1894  H2  WAT   614      -7.659   9.418  13.167  1.00  0.00
TER
ATOM   1895  O   WAT   615       0.184  11.503  16.607  1.00  0.00
ATOM   1896  H1  WAT   615       0.123  12.096  17.357  1.00  0.00
ATOM   1897  H2  WAT   615       1.124  11.396  16.462  1.00  0.00
TER
ATOM   1898  O   WAT   616       2.822  11.160  16.246  1.00  0.00
ATOM   1899  H1  WAT   616       3.436  11.478  15.584  1.00  0.00
ATOM   1900  H2  WAT   616       3.367  10.675  16.866  1.00  0.00
TER
ATOM   1901  O   WAT   617      -6.656   9.840  16.360  1.00  0.00
ATOM   1902  H1  WAT   617      -6.108   9.659  15.597  1.00  0.00
ATOM   1903  H2  WAT   617      -6.590   9.049  16.896  1.00  0.00
TER
ATOM   1904  O   WAT   618       3.563   9.724  12.573  1.00  0.00
ATOM   1905  H1  WAT   618       2.689  10.057  12.371  1.00  0.00
ATOM   1906  H2  WAT   618       3.454   9.251  13.398  1.00  0.00
TER
ATOM   1907  O   WAT   619       4.470  11.931  13.957  1.00  0.00
ATOM   1908  H1  WAT   619       4.141  11.116  13.578  1.00  0.00
ATOM   1909  H2  WAT   619       5.418  11.888  13.834  1.00  0.00
TER
ATOM   1910  O   WAT   620       1.310  10.641  11.513  1.00  0.00
ATOM   1911  H1  WAT   620       0.527  11.115  11.792  1.00  0.00
ATOM   1912  H2  WAT   620       1.016   9.736  11.404  1.00  0.00
TER
ATOM   1913  O   WAT   621       5.862  11.343   9.557  1.00  0.00
ATOM   1914  H1  WAT   621       6.303  11.287   8.710  1.00  0.00
ATOM   1915  H2  WAT   621       5.593  12.259   9.628  1.00  0.00
TER
ATOM   1916  O   WAT   622       7.726  10.974   7.568  1.00  0.00
ATOM   1917  H1  WAT   622       7.665  10.031   7.421  1.00  0.00
ATOM   1918  H2  WAT   622       8.505  11.082   8.114  1.00  0.00
TER
ATOM   1919  O   WAT   623      -7.346  10.945   4.034  1.00  0.00
ATOM   1920  H1  WAT   623      -6.588  11.058   3.460  1.00  0.00
ATOM   1921  H2  WAT   623      -7.808  11.782   3.988  1.00  0.00
TER
ATOM   1922  O   WAT   624      -0.804  13.059   7.024  1.00  0.00
ATOM   1923  H1  WAT   624      -1.617  12.685   6.684  1.00  0.00
ATOM   1924  H2  WAT   624      -0.300  12.304   7.326  1.00  0.00
TER
ATOM   1925  O   WAT   625       3.698   9.723   8.262  1.00  0.00
ATOM   1926  H1  WAT   625       4.301  10.296   8.737  1.00  0.00
ATOM   1927  H2  WAT   625       2.957  10.287   8.040  1.00  0.00
TER
ATOM   1928  O   WAT   626       6.842  10.126   3.536  1.00  0.00
ATOM   1929  H1  WAT   626       7.037  11.024   3.803  1.00  0.00
ATOM   1930  H2  WAT   626       6.054   9.894   4.030  1.00  0.00
TER
ATOM   1931  O   WAT   627      -4.973  11.472   2.574  1.00  0.00
ATOM   1932  H1  WAT   627      -4.444  10.685   2.445  1.00  0.00
ATOM   1933  H2  WAT   627      -4.340  12.151   2.808  1.00  0.00
TER
ATOM   1934  O   WAT   628      -2.780  11.209   5.629  1.00  0.00
ATOM   1935  H1  WAT   628      -3.409  10.508   5.796  1.00  0.00
ATOM   1936  H2  WAT   628      -3.319  11.970   5.412  1.00  0.00
TER
ATOM   1937  O   WAT   629      -2.654  10.488  18.064  1.00  0.00
ATOM   1938  H1  WAT   629      -2.936  10.991  17.300  1.00  0.00
ATOM   1939  H2  WAT   629      -2.272   9.690  17.698  1.00  0.00
TER
ATOM   1940  O   WAT   630       2.853  17.922 -10.995  1.00  0.00
ATOM   1941  H1  WAT   630       2.773  17.008 -11.265  1.00  0.00
ATOM   1942  H2  WAT   630       2.440  18.419 -11.701  1.00  0.00
TER
ATOM   1943  O   WAT   631       0.985  19.700  -9.114  1.00  0.00
ATOM   1944  H1  WAT   631       0.209  19.220  -8.824  1.00  0.00
ATOM   1945  H2  WAT   631       1.636  19.021  -9.288  1.00  0.00
TER
ATOM   1946  O   WAT   632      -6.589  14.972 -14.452  1.00  0.00
ATOM   1947  H1  WAT   632      -7.477  15.314 -14.554  1.00  0.00
ATOM   1948  H2  WAT   632      -6.305  14.772 -15.344  1.00  0.00
TER
ATOM   1949  O   WAT   633      -8.626  17.573  -8.568  1.00  0.00
ATOM   1950  H1  WAT   633      -8.054  16.805  -8.567  1.00  0.00
ATOM   1951  H2  WAT   633      -8.626  17.872  -9.477  1.00  0.00
TER
ATOM   1952  O   WAT   634      -7.383  12.981  -6.781  1.00  0.00
ATOM   1953  H1  WAT   634      -7.563  12.084  -6.501  1.00  0.00
ATOM   1954  H2  WAT   634      -7.785  13.529  -6.106  1.00  0.00
TER
ATOM   1955  O   WAT   635       1.457  15.183  -8.880  1.00  0.00
ATOM   1956  H1  WAT   635       1.833  14.310  -8.992  1.00  0.00
ATOM   1957  H2  WAT   635       1.359  15.519  -9.771  1.00  0.00
TER
ATOM   1958  O   WAT   636      -4.413  13.555 -13.418  1.00  0.00
ATOM   1959  H1  WAT   636      -4.306  14.456 -13.111  1.00  0.00
ATOM   1960  H2  WAT   636      -5.324  13.507 -13.709  1.00  0.00
TER
ATOM   1961  O   WAT   637       5.239  12.678 -11.947  1.00  0.00
ATOM   1962  H1  WAT   637       6.060  12.188 -11.904  1.00  0.00
ATOM   1963  H2  WAT   637       5.272  13.268 -11.194  1.00  0.00
TER
ATOM   1964  O   WAT   638      -6.765  15.477  -8.173  1.00  0.00
ATOM   1965  H1  WAT   638      -6.084  15.741  -7.554  1.00  0.00
ATOM   1966  H2  WAT   638      -7.080  14.637  -7.839  1.00  0.00
TER
ATOM   1967  O   WAT   639      -2.572  16.524  -9.085  1.00  0.00
ATOM   1968  H1  WAT   639      -2.064  17.022  -8.445  1.00  0.00
ATOM   1969  H2  WAT   639      -2.041  15.748  -9.262  1.00  0.00
TER
ATOM   1970  O   WAT   640       9.529  14.695  -5.383  1.00  0.00
ATOM   1971  H1  WAT   640       8.824  15.083  -5.901  1.00  0.00
ATOM   1972  H2  WAT   640       9.795  15.390  -4.780  1.00  0.00
TER
ATOM   1973  O   WAT   641      -4.289  11.164  -4.819  1.00  0.00
ATOM   1974  H1  WAT   641      -4.287  11.681  -5.625  1.00  0.00
ATOM   1975  H2  WAT   641      -5.118  10.687  -4.842  1.00  0.00
TER
ATOM   1976  O   WAT   642       5.475  14.618  -9.174  1.00  0.00
ATOM   1977  H1  WAT   642       4.771  14.906  -8.594  1.00  0.00
ATOM   1978  H2  WAT   642       5.836  15.428  -9.534  1.00  0.00
TER
ATOM   1979  O   WAT   643      -4.607  12.875  -6.812  1.00  0.00
ATOM   1980  H1  WAT   643      -4.265  13.719  -7.107  1.00  0.00
ATOM   1981  H2  WAT   643      -5.545  13.023  -6.696  1.00  0.00
TER
ATOM   1982  O   WAT   644       8.544  14.063  -8.783  1.00  0.00
ATOM   1983  H1  WAT   644       7.596  14.097  -8.652  1.00  0.00
ATOM   1984  H2  WAT   644       8.869  14.877  -8.398  1.00  0.00
TER
ATOM   1985  O   WAT   645      -0.924  10.363 -10.488  1.00  0.00
ATOM   1986  H1  WAT   645      -0.617   9.808 -11.204  1.00  0.00
ATOM   1987  H2  WAT   645      -1.854  10.498 -10.670  1.00  0.00
TER
ATOM   1988  O   WAT   646       1.464  18.428 -13.752  1.00  0.00
ATOM   1989  H1  WAT   646       0.537  18.362 -13.523  1.00  0.00
ATOM   1990  H2  WAT   646       1.616  19.366 -13.866  1.00  0.00
TER
ATOM   1991  O   WAT   647       1.451  14.700 -16.755  1.00  0.00
ATOM   1992  H1  WAT   647       0.511  14.861 -16.670  1.00  0.00
ATOM   1993  H2  WAT   647       1.769  15.418 -17.301  1.00  0.00
TER
ATOM   1994  O   WAT   648       4.936  16.169  -5.832  1.00  0.00
ATOM   1995  H1  WAT   648       4.523  16.994  -5.578  1.00  0.00
ATOM   1996  H2  WAT   648       4.204  15.583  -6.024  1.00  0.00
TER
ATOM   1997  O   WAT   649      -2.930  18.955 -10.970  1.00  0.00
ATOM   1998  H1  WAT   649      -3.335  18.242 -11.465  1.00  0.00
ATOM   1999  H2  WAT   649      -2.844  18.610 -10.081  1.00  0.00
TER
ATOM   2000  O   WAT   650      -4.218  15.729  -7.190  1.00  0.00
ATOM   2001  H1  WAT   650      -3.666  15.838  -7.964  1.00  0.00
ATOM   2002  H2  WAT   650      -3.703  16.103  -6.474  1.00  0.00
TER
ATOM   2003  O   WAT   651       3.670  19.229 -16.241  1.00  0.00
ATOM   2004  H1  WAT   651       4.109  18.391 -16.387  1.00  0.00
ATOM   2005  H2  WAT   651       4.383  19.862 -16.154  1.00  0.00
TER
ATOM   2006  O   WAT   652       7.252  10.483 -17.927  1.00  0.00
ATOM   2007  H1  WAT   652       6.939  10.576 -17.027  1.00  0.00
ATOM   2008  H2  WAT   652       8.013  11.061 -17.977  1.00  0.00
TER
ATOM   2009  O   WAT   653      -6.230  17.849 -13.469  1.00  0.00
ATOM   2010  H1  WAT   653      -6.350  18.575 -14.081  1.00  0.00
ATOM   2011  H2  WAT   653      -6.540  17.079 -13.946  1.00  0.00
TER
ATOM   2012  O   WAT   654       8.462  15.220  -1.949  1.00  0.00
ATOM   2013  H1  WAT   654       7.846  15.728  -2.478  1.00  0.00
ATOM   2014  H2  WAT   654       8.142  14.320  -2.007  1.00  0.00
TER
ATOM   2015  O   WAT   655      -3.764  11.193 -10.087  1.00  0.00
ATOM   2016  H1  WAT   655      -4.207  11.973 -10.418  1.00  0.00
ATOM   2017  H2  WAT   655      -3.205  11.516  -9.380  1.00  0.00
TER
ATOM   2018  O   WAT   656       0.523  14.059  -4.483  1.00  0.00
ATOM   2019  H1  WAT   656       0.061  14.268  -3.671  1.00  0.00
ATOM   2020  H2  WAT   656       0.121  13.245  -4.786  1.00  0.00
TER
ATOM   2021  O   WAT   657       5.524  15.280  -3.353  1.00  0.00
ATOM   2022  H1  WAT   657       4.673  14.981  -3.032  1.00  0.00
ATOM   2023  H2  WAT   657       5.364  15.524  -4.265  1.00  0.00
TER
ATOM   2024  O   WAT   658       2.619  16.780  -1.254  1.00  0.00
ATOM   2025  H1  WAT   658       2.944  15.947  -1.593  1.00  0.00
ATOM   2026  H2  WAT   658       3.407  17.303  -1.106  1.00  0.00
TER
ATOM   2027  O   WAT   659      -0.648  10.814 -15.206  1.00  0.00
ATOM   2028  H1  WAT   659      -1.272  10.810 -14.481  1.00  0.00
ATOM   2029  H2  WAT   659      -0.735   9.947 -15.602  1.00  0.00
TER
ATOM   2030  O   WAT   660      -1.726  11.737  -8.228  1.00  0.00
ATOM   2031  H1  WAT   660      -1.429  12.644  -8.308  1.00  0.00
ATOM   2032  H2  WAT   660      -1.177  11.249  -8.842  1.00  0.00
TER
ATOM   2033  O   WAT   661      -3.972  16.316 -12.358  1.00  0.00
ATOM   2034  H1  WAT   661      -4.198  16.100 -11.454  1.00  0.00
ATOM   2035  H2  WAT   661      -4.753  16.749 -12.704  1.00  0.00
TER
ATOM   2036  O   WAT   662       3.258  16.322 -13.759  1.00  0.00
ATOM   2037  H1  WAT   662       2.658  17.046 -13.943  1.00  0.00
ATOM   2038  H2  WAT   662       3.806  16.260 -14.542  1.00  0.00
TER
ATOM   2039  O   WAT   663      -1.532  17.214  -1.692  1.00  0.00
ATOM   2040  H1  WAT   663      -1.628  16.274  -1.842  1.00  0.00
ATOM   2041  H2  WAT   663      -0.689  17.436  -2.088  1.00  0.00
TER
ATOM   2042  O   WAT   664       1.864  14.959 -11.729  1.00  0.00
ATOM   2043  H1  WAT   664       2.257  15.276 -12.542  1.00  0.00
ATOM   2044  H2  WAT   664       2.226  14.080 -11.615  1.00  0.00
TER
ATOM   2045  O   WAT   665      -6.401  13.626  -3.539  1.00  0.00
ATOM   2046  H1  WAT   665      -6.795  14.473  -3.332  1.00  0.00
ATOM   2047  H2  WAT   665      -7.089  12.988  -3.348  1.00  0.00
TER
ATOM   2048  O   WAT   666       0.173  13.709  -0.469  1.00  0.00
ATOM   2049  H1  WAT   666      -0.517  13.517   0.165  1.00  0.00
ATOM   2050  H2  WAT   666       0.917  13.993   0.063  1.00  0.00
TER
ATOM   2051  O   WAT   667      -9.100  11.549  -9.506  1.00  0.00
ATOM   2052  H1  WAT   667      -9.388  12.119  -8.794  1.00  0.00
ATOM   2053  H2  WAT   667      -8.355  11.069  -9.143  1.00  0.00
TER
ATOM   2054  O   WAT   668       2.450  17.549  -7.634  1.00  0.00
ATOM   2055  H1  WAT   668       1.718  18.058  -7.285  1.00  0.00
ATOM   2056  H2  WAT   668       2.052  16.732  -7.935  1.00  0.00
TER
ATOM   2057  O   WAT   669      -1.113  14.225  -9.229  1.00  0.00
ATOM   2058  H1  WAT   669      -1.109  13.784 -10.078  1.00  0.00
ATOM   2059  H2  WAT   669      -0.218  14.546  -9.122  1.00  0.00
TER
ATOM   2060  O   WAT   670      -5.262  14.107 -10.269  1.00  0.00
ATOM   2061  H1  WAT   670      -5.602  14.585  -9.513  1.00  0.00
ATOM   2062  H2  WAT   670      -6.025  13.654 -10.629  1.00  0.00
TER
ATOM   2063  O   WAT   671      -1.051  15.226 -16.238  1.00  0.00
ATOM   2064  H1  WAT   671      -0.929  15.184 -15.290  1.00  0.00
ATOM   2065  H2  WAT   671      -1.436  16.088 -16.393  1.00  0.00
TER
ATOM   2066  O   WAT   672       2.912  13.003  -8.222  1.00  0.00
ATOM   2067  H1  WAT   672       2.929  13.453  -7.378  1.00  0.00
ATOM   2068  H2  WAT   672       2.664  12.103  -8.008  1.00  0.00
TER
ATOM   2069  O   WAT   673      -2.039  17.536 -16.840  1.00  0.00
ATOM   2070  H1  WAT   673      -2.607  17.088 -17.466  1.00  0.00
ATOM   2071  H2  WAT   673      -1.330  17.895 -17.373  1.00  0.00
TER
ATOM   2072  O   WAT   674       6.339  10.416  -2.383  1.00  0.00
ATOM   2073  H1  WAT   674       6.664   9.685  -1.857  1.00  0.00
ATOM   2074  H2  WAT   674       6.375  10.097  -3.285  1.00  0.00
TER
ATOM   2075  O   WAT   675      -0.812  18.285  -7.482  1.00  0.00
ATOM   2076  H1  WAT   675      -0.445  17.811  -6.736  1.00  0.00
ATOM   2077  H2  WAT   675      -1.001  19.159  -7.141  1.00  0.00
TER
ATOM   2078  O   WAT   676      -7.948  13.029 -11.353  1.00  0.00
ATOM   2079  H1  WAT   676      -8.233  12.665 -10.515  1.00  0.00
ATOM   2080  H2  WAT   676      -8.010  12.297 -11.967  1.00  0.00
TER
ATOM   2081  O   WAT   677      -3.022  17.326  -5.164  1.00  0.00
ATOM   2082  H1  WAT   677      -3.326  18.205  -4.939  1.00  0.00
ATOM   2083  H2  WAT   677      -2.067  17.386  -5.128  1.00  0.00
TER
ATOM   2084  O   WAT   678       1.726  11.922 -14.632  1.00  0.00
ATOM   2085  H1  WAT   678       0.912  11.423 -14.707  1.00  0.00
ATOM   2086  H2  WAT   678       1.532  12.762 -15.048  1.00  0.00
TER
ATOM   2087  O   WAT   679       4.441  16.294 -16.335  1.00  0.00
ATOM   2088  H1  WAT   679       5.329  16.606 -16.510  1.00  0.00
ATOM   2089  H2  WAT   679       4.411  15.421 -16.727  1.00  0.00
TER
ATOM   2090  O   WAT   680      -6.966  18.166  -4.017  1.00  0.00
ATOM   2091  H1  WAT   680      -7.324  18.831  -3.429  1.00  0.00
ATOM   2092  H2  WAT   680      -7.260  17.334  -3.645  1.00  0.00
TER
ATOM   2093  O   WAT   681      -3.764  18.624  -1.133  1.00  0.00
ATOM   2094  H1  WAT   681      -4.064  18.770  -2.030  1.00  0.00
ATOM   2095  H2  WAT   681      -2.993  18.065  -1.225  1.00  0.00
TER
ATOM   2096  O   WAT   682       6.712  17.605 -16.867  1.00  0.00
ATOM   2097  H1  WAT   682       6.629  18.037 -17.718  1.00  0.00
ATOM   2098  H2  WAT   682       7.432  18.065 -16.435  1.00  0.00
TER
ATOM   2099  O   WAT   683      -8.455  18.165 -17.393  1.00  0.00
ATOM   2100  H1  WAT   683      -7.585  18.448 -17.110  1.00  0.00
ATOM   2101  H2  WAT   683      -8.946  18.979 -17.508  1.00  0.00
TER
ATOM   2102  O   WAT   684      -5.390   9.896 -12.800  1.00  0.00
ATOM   2103  H1  WAT   684      -5.519   9.888 -11.852  1.00  0.00
ATOM   2104  H2  WAT   684      -6.214  10.234 -13.151  1.00  0.00
TER
ATOM   2105  O   WAT   685      -8.391  11.655  -3.339  1.00  0.00
ATOM   2106  H1  WAT   685      -9.105  11.855  -2.734  1.00  0.00
ATOM   2107  H2  WAT   685      -7.971  10.879  -2.968  1.00  0.00
TER
ATOM   2108  O   WAT   686       3.103  14.147  -5.589  1.00  0.00
ATOM   2109  H1  WAT   686       3.471  13.327  -5.261  1.00  0.00
ATOM   2110  H2  WAT   686       2.243  14.208  -5.174  1.00  0.00
TER
ATOM   2111  O   WAT   687       6.469  13.103 -14.781  1.00  0.00
ATOM   2112  H1  WAT   687       5.841  13.208 -15.495  1.00  0.00
ATOM   2113  H2  WAT   687       5.975  13.323 -13.991  1.00  0.00
TER
ATOM   2114  O   WAT   688      -1.562  15.382 -13.365  1.00  0.00
ATOM   2115  H1  WAT   688      -2.271  15.850 -12.923  1.00  0.00
ATOM   2116  H2  WAT   688      -1.278  14.724 -12.730  1.00  0.00
TER
ATOM   2117  O   WAT   689       0.063  16.801  -5.366  1.00  0.00
ATOM   2118  H1  WAT   689       0.562  17.276  -4.700  1.00  0.00
ATOM   2119  H2  WAT   689       0.206  15.878  -5.159  1.00  0.00
TER
ATOM   2120  O   WAT   690       2.469  12.107 -11.925  1.00  0.00
ATOM   2121  H1  WAT   690       2.346  12.125 -12.874  1.00  0.00
ATOM   2122  H2  WAT   690       3.418  12.155 -11.805  1.00  0.00
TER
ATOM   2123  O   WAT   691      -3.359  13.690 -15.990  1.00  0.00
ATOM   2124  H1  WAT   691      -2.510  14.127 -16.056  1.00  0.00
ATOM   2125  H2  WAT   691      -3.726  14.002 -15.162  1.00  0.00
TER
ATOM   2126  O   WAT   692       7.270  13.018  -4.523  1.00  0.00
ATOM   2127  H1  WAT   692       6.767  13.759  -4.183  1.00  0.00
ATOM   2128  H2  WAT   692       8.086  13.407  -4.839  1.00  0.00
TER
ATOM   2129  O   WAT   693       5.562  18.262 -11.077  1.00  0.00
ATOM   2130  H1  WAT   693       4.621  18.277 -10.902  1.00  0.00
ATOM   2131  H2  WAT   693       5.877  17.475 -10.631  1.00  0.00
TER
ATOM   2132  O   WAT   694      -4.460  19.943 -17.516  1.00  0.00
ATOM   2133  H1  WAT   694      -3.693  19.832 -16.954  1.00  0.00
ATOM   2134  H2  WAT   694      -4.382  19.247 -18.168  1.00  0.00
TER
ATOM   2135  O   WAT   695      -5.765  17.376 -16.833  1.00  0.00
ATOM   2136  H1  WAT   695      -5.685  16.429 -16.721  1.00  0.00
ATOM   2137  H2  WAT   695      -4.873  17.707 -16.727  1.00  0.00
TER
ATOM   2138  O   WAT   696      -8.238  19.197  -1.597  1.00  0.00
ATOM   2139  H1  WAT   696      -7.734  18.618  -1.026  1.00  0.00
ATOM   2140  H2  WAT   696      -8.977  19.482  -1.060  1.00  0.00
TER
ATOM   2141  O   WAT   697      -6.206  17.340  -0.702  1.00  0.00
ATOM   2142  H1  WAT   697      -6.165  17.042   0.206  1.00  0.00
ATOM   2143  H2  WAT   697      -5.351  17.741  -0.861  1.00  0.00
TER
ATOM   2144  O   WAT   698      -2.428  19.940 -15.542  1.00  0.00
ATOM   2145  H1  WAT   698      -2.006  19.774 -14.699  1.00  0.00
ATOM   2146  H2  WAT   698      -2.303  19.130 -16.036  1.00  0.00
TER
ATOM   2147  O   WAT   699      -4.265  15.920  -2.735  1.00  0.00
ATOM   2148  H1  WAT   699      -4.795  15.429  -3.362  1.00  0.00
ATOM   2149  H2  WAT   699      -3.596  16.348  -3.269  1.00  0.00
TER
ATOM   2150  O   WAT   700       5.105  17.726  -0.967  1.00  0.00
ATOM   2151  H1  WAT   700       5.687  16.971  -1.055  1.00  0.00
ATOM   2152  H2  WAT   700       5.281  18.257  -1.744  1.00  0.00
TER
ATOM   2153  O   WAT   701      -3.778  12.886  -2.655  1.00  0.00
ATOM   2154  H1  WAT   701      -3.872  12.268  -3.380  1.00  0.00
ATOM   2155  H2  WAT   701      -4.358  13.613  -2.882  1.00  0.00
TER
ATOM   2156  O   WAT   702      -1.012  11.443  -5.622  1.00  0.00
ATOM   2157  H1  WAT   702      -1.460  11.466  -6.468  1.00  0.00
ATOM   2158  H2  WAT   702      -1.645  11.045  -5.025  1.00  0.00
TER
ATOM   2159  O   WAT   703       1.731  18.070  -3.617  1.00  0.00
ATOM   2160  H1  WAT   703       1.850  17.474  -2.878  1.00  0.00
ATOM   2161  H2  WAT   703       2.590  18.107  -4.037  1.00  0.00
TER
ATOM   2162  O   WAT   704       4.070  18.624  -5.041  1.00  0.00
ATOM   2163  H1  WAT   704       3.543  19.148  -5.645  1.00  0.00
ATOM   2164  H2  WAT   704       4.413  19.257  -4.410  1.00  0.00
TER
ATOM   2165  O   WAT   705      -1.502  14.612  -2.360  1.00  0.00
ATOM   2166  H1  WAT   705      -0.912  14.304  -1.672  1.00  0.00
ATOM   2167  H2  WAT   705      -2.320  14.140  -2.204  1.00  0.00
TER
ATOM   2168  O   WAT   706       3.317  14.229  -2.126  1.00  0.00
ATOM   2169  H1  WAT   706       2.629  13.567  -2.191  1.00  0.00
ATOM   2170  H2  WAT   706       4.038  13.783  -1.682  1.00  0.00
TER
ATOM   2171  O   WAT   707       3.947  10.824 -16.067  1.00  0.00
ATOM   2172  H1  WAT   707       4.227   9.981 -15.711  1.00  0.00
ATOM   2173  H2  WAT   707       3.174  11.056 -15.553  1.00  0.00
TER
ATOM   2174  O   WAT   708      -1.515  12.057 -17.623  1.00  0.00
ATOM   2175  H1  WAT   708      -1.863  11.379 -18.202  1.00  0.00
ATOM   2176  H2  WAT   708      -1.314  11.596 -16.808  1.00  0.00
TER
ATOM   2177  O   WAT   709      -8.174  18.586 -11.226  1.00  0.00
ATOM   2178  H1  WAT   709      -8.830  18.317 -11.870  1.00  0.00
ATOM   2179  H2  WAT   709      -7.337  18.476 -11.676  1.00  0.00
TER
ATOM   2180  O   WAT   710       4.775  13.380 -17.004  1.00  0.00
ATOM   2181  H1  WAT   710       5.193  13.193 -17.845  1.00  0.00
ATOM   2182  H2  WAT   710       4.468  12.528 -16.694  1.00  0.00
TER
ATOM   2183  O   WAT   711       8.274  18.292 -13.307  1.00  0.00
ATOM   2184  H1  WAT   711       7.898  17.525 -13.739  1.00  0.00
ATOM   2185  H2  WAT   711       7.544  18.674 -12.819  1.00  0.00
TER
ATOM   2186  O   WAT   712      -7.137  18.971  -6.686  1.00  0.00
ATOM   2187  H1  WAT   712      -6.770  18.884  -5.806  1.00  0.00
ATOM   2188  H2  WAT   712      -7.706  18.208  -6.785  1.00  0.00
TER
ATOM   2189  O   WAT   713       7.664  17.439  -3.673  1.00  0.00
ATOM   2190  H1  WAT   713       7.432  17.211  -4.573  1.00  0.00
ATOM   2191  H2  WAT   713       7.924  18.359  -3.718  1.00  0.00
TER
ATOM   2192  O   WAT   714      -7.585  15.882  -2.780  1.00  0.00
ATOM   2193  H1  WAT   714      -8.480  15.848  -2.441  1.00  0.00
ATOM   2194  H2  WAT   714      -7.046  16.080  -2.015  1.00  0.00
TER
ATOM   2195  O   WAT   715       6.102  12.665  -0.895  1.00  0.00
ATOM   2196  H1  WAT   715       6.979  12.673  -0.511  1.00  0.00
ATOM   2197  H2  WAT   715       6.114  11.928  -1.506  1.00  0.00
TER
ATOM   2198  O   WAT   716      -8.961  15.796 -15.284  1.00  0.00
ATOM   2199  H1  WAT   716      -9.864  16.059 -15.459  1.00  0.00
ATOM   2200  H2  WAT   716      -8.477  16.067 -16.064  1.00  0.00
TER
ATOM   2201  O   WAT   717       7.549  16.518 -10.006  1.00  0.00
ATOM   2202  H1  WAT   717       8.072  16.024 -10.637  1.00  0.00
ATOM   2203  H2  WAT   717       8.135  16.653  -9.261  1.00  0.00
TER
ATOM   2204  O   WAT   718       7.728  16.602  -6.484  1.00  0.00
ATOM   2205  H1  WAT   718       6.778  16.568  -6.370  1.00  0.00
ATOM   2206  H2  WAT   718       7.909  17.512  -6.719  1.00  0.00
TER
ATOM   2207  O   WAT   719      -6.418  14.852 -17.374  1.00  0.00
ATOM   2208  H1  WAT   719      -5.709  14.430 -17.860  1.00  0.00
ATOM   2209  H2  WAT   719      -7.134  14.920 -18.006  1.00  0.00
TER
ATOM   2210  O   WAT   720       7.039  15.775 -14.067  1.00  0.00
ATOM   2211  H1  WAT   720       7.535  15.542 -13.282  1.00  0.00
ATOM   2212  H2  WAT   720       6.840  14.936 -14.483  1.00  0.00
TER
ATOM   2213  O   WAT   721      -7.081  10.157  -8.432  1.00  0.00
ATOM   2214  H1  WAT   721      -6.434   9.606  -8.872  1.00  0.00
ATOM   2215  H2  WAT   721      -6.661  10.411  -7.610  1.00  0.00
TER
ATOM   2216  O   WAT   722       8.467  14.411 -11.533  1.00  0.00
ATOM   2217  H1  WAT   722       8.357  14.257 -10.595  1.00  0.00
ATOM   2218  H2  WAT   722       9.228  13.883 -11.776  1.00  0.00
TER
ATOM   2219  O   WAT   723       6.814  10.351  -5.075  1.00  0.00
ATOM   2220  H1  WAT   723       7.451  10.964  -4.709  1.00  0.00
ATOM   2221  H2  WAT   723       6.961  10.387  -6.020  1.00  0.00
TER
ATOM   2222  O   WAT   724       9.356  12.242 -18.292  1.00  0.00
ATOM   2223  H1  WAT   724      10.281  12.110 -18.501  1.00  0.00
ATOM   2224  H2  WAT   724       9.334  12.321 -17.339  1.00  0.00
TER
ATOM   2225  O   WAT   725       9.430  13.013 -15.667  1.00  0.00
ATOM   2226  H1  WAT   725       8.635  12.948 -15.137  1.00  0.00
ATOM   2227  H2  WAT   725       9.635  13.948 -15.678  1.00  0.00
TER
ATOM   2228  O   WAT   726      -7.328  10.312  -5.689  1.00  0.00
ATOM   2229  H1  WAT   726      -7.677  10.769  -4.923  1.00  0.00
ATOM   2230  H2  WAT   726      -7.659   9.418  -5.607  1.00  0.00
TER
ATOM   2231  O   WAT   727       0.184  11.503  -2.167  1.00  0.00
ATOM   2232  H1  WAT   727       0.123  12.096  -1.418  1.00  0.00
ATOM   2233  H2  WAT   727       1.124  11.396  -2.312  1.00  0.00
TER
ATOM   2234  O   WAT   728       2.822  11.160  -2.528  1.00  0.00
ATOM   2235  H1  WAT   728       3.436  11.478  -3.190  1.00  0.00
ATOM   2236  H2  WAT   728       3.367  10.675  -1.908  1.00  0.00
TER
ATOM   2237  O   WAT   729      -6.656   9.840  -2.414  1.00  0.00
ATOM   2238  H1  WAT   729      -6.108   9.659  -3.177  1.00  0.00
ATOM   2239  H2  WAT   729      -6.590   9.049  -1.878  1.00  0.00
TER
ATOM   2240  O   WAT   730       3.563   9.724  -6.201  1.00  0.00
ATOM   2241  H1  WAT   730       2.689  10.057  -6.404  1.00  0.00
ATOM   2242  H2  WAT   730       3.454   9.251  -5.376  1.00  0.00
TER
ATOM   2243  O   WAT   731       4.470  11.931  -4.817  1.00  0.00
ATOM   2244  H1  WAT   731       4.141  11.116  -5.197  1.00  0.00
ATOM   2245  H2  WAT   731       5.418  11.888  -4.940  1.00  0.00
TER
ATOM   2246  O   WAT   732       1.310  10.641  -7.262  1.00  0.00
ATOM   2247  H1  WAT   732       0.527  11.115  -6.982  1.00  0.00
ATOM   2248  H2  WAT   732       1.016   9.736  -7.370  1.00  0.00
TER
ATOM   2249  O   WAT   733       5.862  11.343  -9.217  1.00  0.00
ATOM   2250  H1  WAT   733       6.303  11.287 -10.065  1.00  0.00
ATOM   2251  H2  WAT   733       5.593  12.259  -9.146  1.00  0.00
TER
ATOM   2252  O   WAT   734       7.726  10.974 -11.206  1.00  0.00
ATOM   2253  H1  WAT   734       7.665  10.031 -11.353  1.00  0.00
ATOM   2254  H2  WAT   734       8.505  11.082 -10.661  1.00  0.00
TER
ATOM   2255  O   WAT   735      -7.346  10.945 -14.740  1.00  0.00
ATOM   2256  H1  WAT   735      -6.588  11.058 -15.314  1.00  0.00
ATOM   2257  H2  WAT   735      -7.808  11.782 -14.786  1.00  0.00
TER
ATOM   2258  O   WAT   736      -0.804  13.059 -11.750  1.00  0.00
ATOM   2259  H1  WAT   736      -1.617  12.685 -12.091  1.00  0.00
ATOM   2260  H2  WAT   736      -0.300  12.304 -11.448  1.00  0.00
TER
ATOM   2261  O   WAT   737       3.698   9.723 -10.512  1.00  0.00
ATOM   2262  H1  WAT   737       4.301  10.296 -10.037  1.00  0.00
ATOM   2263  H2  WAT   737       2.957  10.287 -10.734  1.00  0.00
TER
ATOM   2264  O   WAT   738       6.842  10.126 -15.238  1.00  0.00
ATOM   2265  H1  WAT   738       7.037  11.024 -14.971  1.00  0.00
ATOM   2266  H2  WAT   738       6.054   9.894 -14.745  1.00  0.00
TER
ATOM   2267  O   WAT   739      -4.973  11.472 -16.200  1.00  0.00
ATOM   2268  H1  WAT   739      -4.444  10.685 -16.329  1.00  0.00
ATOM   2269  H2  WAT   739      -4.340  12.151 -15.967  1.00  0.00
TER
ATOM   2270  O   WAT   740      -2.780  11.209 -13.146  1.00  0.00
ATOM   2271  H1  WAT   740      -3.409  10.508 -12.979  1.00  0.00
ATOM   2272  H2  WAT   740      -3.319  11.970 -13.362  1.00  0.00
TER
ATOM   2273  O   WAT   741      -2.654  10.488  -0.710  1.00  0.00
ATOM   2274  H1  WAT   741      -2.936  10.991  -1.474  1.00  0.00
ATOM   2275  H2  WAT   741      -2.272   9.690  -1.076  1.00  0.00
TER
ATOM   2276  O   WAT   742       3.948   9.903  -0.132  1.00  0.00
ATOM   2277  H1  WAT   742       3.834  10.222   0.763  1.00  0.00
ATOM   2278  H2  WAT   742       4.765  10.304  -0.429  1.00  0.00
TER
ATOM   2279  O   WAT   743       2.853  -0.852   7.780  1.00  0.00
ATOM   2280  H1  WAT   743       2.773  -1.767   7.509  1.00  0.00
ATOM   2281  H2  WAT   743       2.440  -0.355   7.074  1.00  0.00
TER
ATOM   2282  O   WAT   744       0.985   0.926   9.661  1.00  0.00
ATOM   2283  H1  WAT   744       0.209   0.446   9.951  1.00  0.00
ATOM   2284  H2  WAT   744       1.636   0.246   9.486  1.00  0.00
TER
ATOM   2285  O   WAT   745      -4.998   1.238  10.538  1.00  0.00
ATOM   2286  H1  WAT   745      -5.830   0.983  10.938  1.00  0.00
ATOM   2287  H2  WAT   745      -4.390   1.309  11.274  1.00  0.00
TER
ATOM   2288  O   WAT   746       5.006   5.332   8.441  1.00  0.00
ATOM   2289  H1  WAT   746       4.544   4.561   8.769  1.00  0.00
ATOM   2290  H2  WAT   746       5.818   5.358   8.946  1.00  0.00
TER
ATOM   2291  O   WAT   747      -5.018   5.272  10.734  1.00  0.00
ATOM   2292  H1  WAT   747      -4.715   4.382  10.555  1.00  0.00
ATOM   2293  H2  WAT   747      -4.274   5.829  10.506  1.00  0.00
TER
ATOM   2294  O   WAT   748      -6.589  -3.802   4.323  1.00  0.00
ATOM   2295  H1  WAT   748      -7.477  -3.460   4.221  1.00  0.00
ATOM   2296  H2  WAT   748      -6.305  -4.002   3.431  1.00  0.00
TER
ATOM   2297  O   WAT   749      -8.626  -1.201  10.206  1.00  0.00
ATOM   2298  H1  WAT   749      -8.054  -1.969  10.207  1.00  0.00
ATOM   2299  H2  WAT   749      -8.626  -0.903   9.297  1.00  0.00
TER
ATOM   2300  O   WAT   750       1.232   7.618   8.061  1.00  0.00
ATOM   2301  H1  WAT   750       0.613   8.073   7.490  1.00  0.00
ATOM   2302  H2  WAT   750       2.087   7.773   7.660  1.00  0.00
TER
ATOM   2303  O   WAT   751       0.426   3.602   9.668  1.00  0.00
ATOM   2304  H1  WAT   751       0.357   2.661   9.507  1.00  0.00
ATOM   2305  H2  WAT   751       1.188   3.692  10.240  1.00  0.00
TER
ATOM   2306  O   WAT   752      -7.383  -5.793  11.993  1.00  0.00
ATOM   2307  H1  WAT   752      -7.563  -6.690  12.274  1.00  0.00
ATOM   2308  H2  WAT   752      -7.785  -5.246  12.668  1.00  0.00
TER
ATOM   2309  O   WAT   753       1.457  -3.591   9.895  1.00  0.00
ATOM   2310  H1  WAT   753       1.833  -4.464   9.782  1.00  0.00
ATOM   2311  H2  WAT   753       1.359  -3.256   9.004  1.00  0.00
TER
ATOM   2312  O   WAT   754      -4.413  -5.219   5.356  1.00  0.00
ATOM   2313  H1  WAT   754      -4.306  -4.319   5.663  1.00  0.00
ATOM   2314  H2  WAT   754      -5.324  -5.267   5.066  1.00  0.00
TER
ATOM   2315  O   WAT   755       5.239  -6.096   6.827  1.00  0.00
ATOM   2316  H1  WAT   755       6.060  -6.587   6.870  1.00  0.00
ATOM   2317  H2  WAT   755       5.272  -5.507   7.581  1.00  0.00
TER
ATOM   2318  O   WAT   756      -6.765  -3.297  10.602  1.00  0.00
ATOM   2319  H1  WAT   756      -6.084  -3.033  11.220  1.00  0.00
ATOM   2320  H2  WAT   756      -7.080  -4.137  10.935  1.00  0.00
TER
ATOM   2321  O   WAT   757      -2.572  -2.250   9.689  1.00  0.00
ATOM   2322  H1  WAT   757      -2.064  -1.752  10.329  1.00  0.00
ATOM   2323  H2  WAT   757      -2.041  -3.027   9.513  1.00  0.00
TER
ATOM   2324  O   WAT   758       9.529  -4.080  13.392  1.00  0.00
ATOM   2325  H1  WAT   758       8.824  -3.692  12.873  1.00  0.00
ATOM   2326  H2  WAT   758       9.795  -3.385  13.994  1.00  0.00
TER
ATOM   2327  O   WAT   759      -4.289  -7.610  13.955  1.00  0.00
ATOM   2328  H1  WAT   759      -4.287  -7.093  13.150  1.00  0.00
ATOM   2329  H2  WAT   759      -5.118  -8.087  13.932  1.00  0.00
TER
ATOM   2330  O   WAT   760       2.099   2.502   5.454  1.00  0.00
ATOM   2331  H1  WAT   760       1.480   2.966   4.890  1.00  0.00
ATOM   2332  H2  WAT   760       2.611   3.194   5.871  1.00  0.00
TER
ATOM   2333  O   WAT   761      -3.038   2.029  12.133  1.00  0.00
ATOM   2334  H1  WAT   761      -3.371   2.656  12.775  1.00  0.00
ATOM   2335  H2  WAT   761      -2.862   2.555  11.353  1.00  0.00
TER
ATOM   2336  O   WAT   762       5.475  -4.156   9.600  1.00  0.00
ATOM   2337  H1  WAT   762       4.771  -3.868  10.181  1.00  0.00
ATOM   2338  H2  WAT   762       5.836  -3.346   9.240  1.00  0.00
TER
ATOM   2339  O   WAT   763      -4.607  -5.899  11.962  1.00  0.00
ATOM   2340  H1  WAT   763      -4.265  -5.055  11.668  1.00  0.00
ATOM   2341  H2  WAT   763      -5.545  -5.751  12.079  1.00  0.00
TER
ATOM   2342  O   WAT   764      -3.826   3.997  13.947  1.00  0.00
ATOM   2343  H1  WAT   764      -3.209   4.672  13.666  1.00  0.00
ATOM   2344  H2  WAT   764      -4.687   4.406  13.856  1.00  0.00
TER
ATOM   2345  O   WAT   765      -8.533   3.187   2.828  1.00  0.00
ATOM   2346  H1  WAT   765      -8.910   3.676   2.097  1.00  0.00
ATOM   2347  H2  WAT   765      -8.276   3.860   3.459  1.00  0.00
TER
ATOM   2348  O   WAT   766       7.091   5.461  11.863  1.00  0.00
ATOM   2349  H1  WAT   766       6.408   6.131  11.855  1.00  0.00
ATOM   2350  H2  WAT   766       7.631   5.659  11.097  1.00  0.00
TER
ATOM   2351  O   WAT   767       8.544  -4.711   9.991  1.00  0.00
ATOM   2352  H1  WAT   767       7.596  -4.677  10.123  1.00  0.00
ATOM   2353  H2  WAT   767       8.869  -3.897  10.376  1.00  0.00
TER
ATOM   2354  O   WAT   768      -0.924  -8.411   8.287  1.00  0.00
ATOM   2355  H1  WAT   768      -0.617  -8.966   7.570  1.00  0.00
ATOM   2356  H2  WAT   768      -1.854  -8.277   8.104  1.00  0.00
TER
ATOM   2357  O   WAT   769       4.627   7.306  10.577  1.00  0.00
ATOM   2358  H1  WAT   769       4.640   6.902   9.710  1.00  0.00
ATOM   2359  H2  WAT   769       4.075   8.080  10.474  1.00  0.00
TER
ATOM   2360  O   WAT   770       5.922   4.027   5.666  1.00  0.00
ATOM   2361  H1  WAT   770       5.811   3.085   5.791  1.00  0.00
ATOM   2362  H2  WAT   770       5.919   4.389   6.553  1.00  0.00
TER
ATOM   2363  O   WAT   771       4.026   2.209  11.906  1.00  0.00
ATOM   2364  H1  WAT   771       4.443   1.995  11.071  1.00  0.00
ATOM   2365  H2  WAT   771       4.750   2.466  12.477  1.00  0.00
TER
ATOM   2366  O   WAT   772       1.464  -0.346   5.023  1.00  0.00
ATOM   2367  H1  WAT   772       0.537  -0.413   5.252  1.00  0.00
ATOM   2368  H2  WAT   772       1.616   0.592   4.908  1.00  0.00
TER
ATOM   2369  O   WAT   773       7.972   0.607  11.997  1.00  0.00
ATOM   2370  H1  WAT   773       7.144   0.677  11.522  1.00  0.00
ATOM   2371  H2  WAT   773       8.567   1.193  11.529  1.00  0.00
TER
ATOM   2372  O   WAT   774       5.494   1.216   5.526  1.00  0.00
ATOM   2373  H1  WAT   774       4.875   0.878   4.879  1.00  0.00
ATOM   2374  H2  WAT   774       5.476   0.572   6.234  1.00  0.00
TER
ATOM   2375  O   WAT   775       4.936  -2.606  12.943  1.00  0.00
ATOM   2376  H1  WAT   775       4.523  -1.780  13.197  1.00  0.00
ATOM   2377  H2  WAT   775       4.204  -3.191  12.750  1.00  0.00
TER
ATOM   2378  O   WAT   776      -2.930   0.180   7.805  1.00  0.00
ATOM   2379  H1  WAT   776      -3.335  -0.532   7.309  1.00  0.00
ATOM   2380  H2  WAT   776      -2.844  -0.164   8.694  1.00  0.00
TER
ATOM   2381  O   WAT   777      -2.462   3.867   9.969  1.00  0.00
ATOM   2382  H1  WAT   777      -2.759   3.261   9.289  1.00  0.00
ATOM   2383  H2  WAT   777      -1.512   3.905   9.858  1.00  0.00
TER
ATOM   2384  O   WAT   778      -4.218  -3.045  11.585  1.00  0.00
ATOM   2385  H1  WAT   778      -3.666  -2.936  10.810  1.00  0.00
ATOM   2386  H2  WAT   778      -3.703  -2.672  12.300  1.00  0.00
TER
ATOM   2387  O   WAT   779       5.626   7.440  13.631  1.00  0.00
ATOM   2388  H1  WAT   779       5.149   8.247  13.438  1.00  0.00
ATOM   2389  H2  WAT   779       4.942   6.788  13.784  1.00  0.00
TER
ATOM   2390  O   WAT   780      -3.370   3.605  16.619  1.00  0.00
ATOM   2391  H1  WAT   780      -4.268   3.829  16.867  1.00  0.00
ATOM   2392  H2  WAT   780      -3.345   3.729  15.671  1.00  0.00
TER
ATOM   2393  O   WAT   781      -4.543   0.476  15.195  1.00  0.00
ATOM   2394  H1  WAT   781      -4.683   1.349  15.564  1.00  0.00
ATOM   2395  H2  WAT   781      -5.425   0.134  15.050  1.00  0.00
TER
ATOM   2396  O   WAT   782       1.780   5.394   6.502  1.00  0.00
ATOM   2397  H1  WAT   782       2.219   6.136   6.087  1.00  0.00
ATOM   2398  H2  WAT   782       1.718   5.637   7.426  1.00  0.00
TER
ATOM   2399  O   WAT   783      -2.745   6.419  17.404  1.00  0.00
ATOM   2400  H1  WAT   783      -2.774   6.823  16.537  1.00  0.00
ATOM   2401  H2  WAT   783      -2.909   5.490  17.241  1.00  0.00
TER
ATOM   2402  O   WAT   784       7.252  -8.291   0.848  1.00  0.00
ATOM   2403  H1  WAT   784       6.939  -8.199   1.748  1.00  0.00
ATOM   2404  H2  WAT   784       8.013  -7.713   0.797  1.00  0.00
TER
ATOM   2405  O   WAT   785      -6.230  -0.925   5.305  1.00  0.00
ATOM   2406  H1  WAT   785      -6.350  -0.199   4.694  1.00  0.00
ATOM   2407  H2  WAT   785      -6.540  -1.695   4.828  1.00  0.00
TER
ATOM   2408  O   WAT   786      -8.591   2.246  11.112  1.00  0.00
ATOM   2409  H1  WAT   786      -8.513   2.381  10.168  1.00  0.00
ATOM   2410  H2  WAT   786      -7.977   1.538  11.305  1.00  0.00
TER
ATOM   2411  O   WAT   787      -7.347   3.946   7.523  1.00  0.00
ATOM   2412  H1  WAT   787      -7.754   4.088   6.668  1.00  0.00
ATOM   2413  H2  WAT   787      -6.455   3.662   7.320  1.00  0.00
TER
ATOM   2414  O   WAT   788       8.610   4.393  15.860  1.00  0.00
ATOM   2415  H1  WAT   788       8.736   4.154  14.942  1.00  0.00
ATOM   2416  H2  WAT   788       8.652   3.561  16.332  1.00  0.00
TER
ATOM   2417  O   WAT   789       2.471   8.095  14.430  1.00  0.00
ATOM   2418  H1  WAT   789       2.986   8.006  15.232  1.00  0.00
ATOM   2419  H2  WAT   789       1.628   8.441  14.722  1.00  0.00
TER
ATOM   2420  O   WAT   790       4.447   8.381   3.858  1.00  0.00
ATOM   2421  H1  WAT   790       4.287   8.091   4.756  1.00  0.00
ATOM   2422  H2  WAT   790       4.281   7.605   3.322  1.00  0.00
TER
ATOM   2423  O   WAT   791      -3.075   8.161   5.635  1.00  0.00
ATOM   2424  H1  WAT   791      -3.250   7.244   5.422  1.00  0.00
ATOM   2425  H2  WAT   791      -3.929   8.520   5.875  1.00  0.00
TER
ATOM   2426  O   WAT   792       4.149   5.890   2.418  1.00  0.00
ATOM   2427  H1  WAT   792       3.456   5.887   1.758  1.00  0.00
ATOM   2428  H2  WAT   792       4.892   5.466   1.987  1.00  0.00
TER
ATOM   2429  O   WAT   793       3.714   7.516   6.493  1.00  0.00
ATOM   2430  H1  WAT   793       4.170   6.735   6.806  1.00  0.00
ATOM   2431  H2  WAT   793       4.054   8.227   7.037  1.00  0.00
TER
ATOM   2432  O   WAT   794       8.462  -3.554  16.825  1.00  0.00
ATOM   2433  H1  WAT   794       7.846  -3.046  16.297  1.00  0.00
ATOM   2434  H2  WAT   794       8.142  -4.454  16.768  1.00  0.00
TER
ATOM   2435  O   WAT   795      -8.535   3.288  13.652  1.00  0.00
ATOM   2436  H1  WAT   795      -8.372   2.818  12.834  1.00  0.00
ATOM   2437  H2  WAT   795      -8.070   2.780  14.317  1.00  0.00
TER
ATOM   2438  O   WAT   796      -3.764  -7.582   8.688  1.00  0.00
ATOM   2439  H1  WAT   796      -4.207  -6.801   8.356  1.00  0.00
ATOM   2440  H2  WAT   796      -3.205  -7.259   9.395  1.00  0.00
TER
ATOM   2441  O   WAT   797       0.523  -4.715  14.291  1.00  0.00
ATOM   2442  H1  WAT   797       0.061  -4.507  15.103  1.00  0.00
ATOM   2443  H2  WAT   797       0.121  -5.529  13.988  1.00  0.00
TER
ATOM   2444  O   WAT   798       5.524  -3.494  15.421  1.00  0.00
ATOM   2445  H1  WAT   798       4.673  -3.793  15.742  1.00  0.00
ATOM   2446  H2  WAT   798       5.364  -3.250  14.509  1.00  0.00
TER
ATOM   2447  O   WAT   799       2.619  -1.994  17.521  1.00  0.00
ATOM   2448  H1  WAT   799       2.944  -2.828  17.181  1.00  0.00
ATOM   2449  H2  WAT   799       3.407  -1.471  17.669  1.00  0.00
TER
ATOM   2450  O   WAT   800      -0.648  -7.961   3.568  1.00  0.00
ATOM   2451  H1  WAT   800      -1.272  -7.965   4.294  1.00  0.00
ATOM   2452  H2  WAT   800      -0.735  -8.828   3.172  1.00  0.00
TER
ATOM   2453  O   WAT   801      -1.726  -7.037  10.547  1.00  0.00
ATOM   2454  H1  WAT   801      -1.429  -6.131  10.466  1.00  0.00
ATOM   2455  H2  WAT   801      -1.177  -7.525   9.933  1.00  0.00
TER
ATOM   2456  O   WAT   802      -3.972  -2.458   6.416  1.00  0.00
ATOM   2457  H1  WAT   802      -4.198  -2.675   7.321  1.00  0.00
ATOM   2458  H2  WAT   802      -4.753  -2.026   6.070  1.00  0.00
TER
ATOM   2459  O   WAT   803       3.258  -2.452   5.015  1.00  0.00
ATOM   2460  H1  WAT   803       2.658  -1.729   4.831  1.00  0.00
ATOM   2461  H2  WAT   803       3.806  -2.514   4.233  1.00  0.00
TER
ATOM   2462  O   WAT   804      -1.532  -1.560  17.082  1.00  0.00
ATOM   2463  H1  WAT   804      -1.628  -2.500  16.932  1.00  0.00
ATOM   2464  H2  WAT   804      -0.689  -1.338  16.687  1.00  0.00
TER
ATOM   2465  O   WAT   805       1.864  -3.816   7.045  1.00  0.00
ATOM   2466  H1  WAT   805       2.257  -3.499   6.232  1.00  0.00
ATOM   2467  H2  WAT   805       2.226  -4.695   7.160  1.00  0.00
TER
ATOM   2468  O   WAT   806      -6.401  -5.149  15.235  1.00  0.00
ATOM   2469  H1  WAT   806      -6.795  -4.301  15.443  1.00  0.00
ATOM   2470  H2  WAT   806      -7.089  -5.786  15.426  1.00  0.00
TER
ATOM   2471  O   WAT   807      -9.100  -7.226   9.268  1.00  0.00
ATOM   2472  H1  WAT   807      -9.388  -6.655   9.981  1.00  0.00
ATOM   2473  H2  WAT   807      -8.355  -7.705   9.631  1.00  0.00
TER
ATOM   2474  O   WAT   808      -8.912  -3.284   0.479  1.00  0.00
ATOM   2475  H1  WAT   808      -8.995  -2.341   0.620  1.00  0.00
ATOM   2476  H2  WAT   808      -9.264  -3.426  -0.400  1.00  0.00
TER
ATOM   2477  O   WAT   809       2.450  -1.225  11.140  1.00  0.00
ATOM   2478  H1  WAT   809       1.718  -0.717  11.489  1.00  0.00
ATOM   2479  H2  WAT   809       2.052  -2.042  10.839  1.00  0.00
TER
ATOM   2480  O   WAT   810      -1.113  -4.550   9.546  1.00  0.00
ATOM   2481  H1  WAT   810      -1.109  -4.991   8.696  1.00  0.00
ATOM   2482  H2  WAT   810      -0.218  -4.228   9.653  1.00  0.00
TER
ATOM   2483  O   WAT   811      -5.262  -4.667   8.505  1.00  0.00
ATOM   2484  H1  WAT   811      -5.602  -4.190   9.262  1.00  0.00
ATOM   2485  H2  WAT   811      -6.025  -5.121   8.145  1.00  0.00
TER
ATOM   2486  O   WAT   812      -1.051  -3.549   2.536  1.00  0.00
ATOM   2487  H1  WAT   812      -0.929  -3.590   3.485  1.00  0.00
ATOM   2488  H2  WAT   812      -1.436  -2.686   2.381  1.00  0.00
TER
ATOM   2489  O   WAT   813       2.912  -5.772  10.553  1.00  0.00
ATOM   2490  H1  WAT   813       2.929  -5.321  11.397  1.00  0.00
ATOM   2491  H2  WAT   813       2.664  -6.671  10.766  1.00  0.00
TER
ATOM   2492  O   WAT   814       6.339  -8.359  16.391  1.00  0.00
ATOM   2493  H1  WAT   814       6.664  -9.090  16.917  1.00  0.00
ATOM   2494  H2  WAT   814       6.375  -8.677  15.489  1.00  0.00
TER
ATOM   2495  O   WAT   815      -6.962   2.663  15.811  1.00  0.00
ATOM   2496  H1  WAT   815      -7.346   2.022  16.410  1.00  0.00
ATOM   2497  H2  WAT   815      -6.650   3.366  16.381  1.00  0.00
TER
ATOM   2498  O   WAT   816      -0.812  -0.490  11.292  1.00  0.00
ATOM   2499  H1  WAT   816      -0.445  -0.964  12.038  1.00  0.00
ATOM   2500  H2  WAT   816      -1.001   0.385  11.633  1.00  0.00
TER
ATOM   2501  O   WAT   817      -7.948  -5.745   7.421  1.00  0.00
ATOM   2502  H1  WAT   817      -8.233  -6.110   8.259  1.00  0.00
ATOM   2503  H2  WAT   817      -8.010  -6.477   6.808  1.00  0.00
TER
ATOM   2504  O   WAT   818      -3.022  -1.449  13.611  1.00  0.00
ATOM   2505  H1  WAT   818      -3.326  -0.570  13.836  1.00  0.00
ATOM   2506  H2  WAT   818      -2.067  -1.389  13.646  1.00  0.00
TER
ATOM   2507  O   WAT   819       6.265   1.754  10.000  1.00  0.00
ATOM   2508  H1  WAT   819       6.985   2.249   9.609  1.00  0.00
ATOM   2509  H2  WAT   819       6.063   1.076   9.355  1.00  0.00
TER
ATOM   2510  O   WAT   820       1.726  -6.852   4.143  1.00  0.00
ATOM   2511  H1  WAT   820       0.912  -7.351   4.067  1.00  0.00
ATOM   2512  H2  WAT   820       1.532  -6.012   3.726  1.00  0.00
TER
ATOM   2513  O   WAT   821       1.647   1.825  15.887  1.00  0.00
ATOM   2514  H1  WAT   821       1.581   0.904  15.633  1.00  0.00
ATOM   2515  H2  WAT   821       1.017   1.922  16.601  1.00  0.00
TER
ATOM   2516  O   WAT   822       4.441  -2.480   2.439  1.00  0.00
ATOM   2517  H1  WAT   822       5.329  -2.169   2.264  1.00  0.00
ATOM   2518  H2  WAT   822       4.411  -3.353   2.047  1.00  0.00
TER
ATOM   2519  O   WAT   823      -4.450   2.425   7.845  1.00  0.00
ATOM   2520  H1  WAT   823      -3.932   1.622   7.791  1.00  0.00
ATOM   2521  H2  WAT   823      -4.902   2.363   8.687  1.00  0.00
TER
ATOM   2522  O   WAT   824      -6.966  -0.608  14.758  1.00  0.00
ATOM   2523  H1  WAT   824      -7.324   0.057  15.345  1.00  0.00
ATOM   2524  H2  WAT   824      -7.260  -1.440  15.129  1.00  0.00
TER
ATOM   2525  O   WAT   825      -3.764  -0.150  17.642  1.00  0.00
ATOM   2526  H1  WAT   825      -4.064  -0.004  16.744  1.00  0.00
ATOM   2527  H2  WAT   825      -2.993  -0.709  17.549  1.00  0.00
TER
ATOM   2528  O   WAT   826       1.579   4.647  15.637  1.00  0.00
ATOM   2529  H1  WAT   826       1.593   3.715  15.419  1.00  0.00
ATOM   2530  H2  WAT   826       0.871   4.733  16.276  1.00  0.00
TER
ATOM   2531  O   WAT   827       7.790   1.288  14.984  1.00  0.00
ATOM   2532  H1  WAT   827       7.065   1.880  14.787  1.00  0.00
ATOM   2533  H2  WAT   827       8.317   1.280  14.185  1.00  0.00
TER
ATOM   2534  O   WAT   828       7.741   5.685   4.635  1.00  0.00
ATOM   2535  H1  WAT   828       7.099   5.031   4.910  1.00  0.00
ATOM   2536  H2  WAT   828       7.354   6.091   3.859  1.00  0.00
TER
ATOM   2537  O   WAT   829       3.320   3.014   8.482  1.00  0.00
ATOM   2538  H1  WAT   829       3.672   2.416   7.823  1.00  0.00
ATOM   2539  H2  WAT   829       2.436   2.688   8.653  1.00  0.00
TER
ATOM   2540  O   WAT   830      -0.594   3.773   5.889  1.00  0.00
ATOM   2541  H1  WAT   830       0.093   4.320   6.270  1.00  0.00
ATOM   2542  H2  WAT   830      -1.381   4.317   5.924  1.00  0.00
TER
ATOM   2543  O   WAT   831      -8.455  -0.609   1.381  1.00  0.00
ATOM   2544  H1  WAT   831      -7.585  -0.327   1.665  1.00  0.00
ATOM   2545  H2  WAT   831      -8.946   0.204   1.266  1.00  0.00
TER
ATOM   2546  O   WAT   832       1.012   6.289  12.731  1.00  0.00
ATOM   2547  H1  WAT   832       1.656   6.495  13.409  1.00  0.00
ATOM   2548  H2  WAT   832       1.375   5.527  12.278  1.00  0.00
TER
ATOM   2549  O   WAT   833      -5.390  -8.878   5.974  1.00  0.00
ATOM   2550  H1  WAT   833      -5.519  -8.886   6.923  1.00  0.00
ATOM   2551  H2  WAT   833      -6.214  -8.540   5.623  1.00  0.00
TER
ATOM   2552  O   WAT   834       2.285   4.292  11.449  1.00  0.00
ATOM   2553  H1  WAT   834       2.927   3.591  11.562  1.00  0.00
ATOM   2554  H2  WAT   834       2.810   5.072  11.269  1.00  0.00
TER
ATOM   2555  O   WAT   835       6.131   4.577   1.173  1.00  0.00
ATOM   2556  H1  WAT   835       5.905   3.860   1.765  1.00  0.00
ATOM   2557  H2  WAT   835       5.740   4.328   0.335  1.00  0.00
TER
ATOM   2558  O   WAT   836       4.059   5.091  14.653  1.00  0.00
ATOM   2559  H1  WAT   836       4.395   5.678  15.330  1.00  0.00
ATOM   2560  H2  WAT   836       3.139   4.961  14.882  1.00  0.00
TER
ATOM   2561  O   WAT   837      -8.088   8.603   1.947  1.00  0.00
ATOM   2562  H1  WAT   837      -7.728   9.202   1.293  1.00  0.00
ATOM   2563  H2  WAT   837      -8.228   9.149   2.721  1.00  0.00
TER
ATOM   2564  O   WAT   838      -8.391  -7.119  15.435  1.00  0.00
ATOM   2565  H1  WAT   838      -9.105  -6.919  16.040  1.00  0.00
ATOM   2566  H2  WAT   838      -7.971  -7.895  15.806  1.00  0.00
TER
ATOM   2567  O   WAT   839       5.712   2.494   2.834  1.00  0.00
ATOM   2568  H1  WAT   839       5.425   2.955   3.622  1.00  0.00
ATOM   2569  H2  WAT   839       6.508   2.034   3.103  1.00  0.00
TER
ATOM   2570  O   WAT   840      -8.103   6.869  16.422  1.00  0.00
ATOM   2571  H1  WAT   840      -7.994   5.928  16.281  1.00  0.00
ATOM   2572  H2  WAT   840      -8.755   7.134  15.773  1.00  0.00
TER
ATOM   2573  O   WAT   841      -0.112   5.140  17.821  1.00  0.00
ATOM   2574  H1  WAT   841      -0.433   4.421  18.366  1.00  0.00
ATOM   2575  H2  WAT   841      -0.786   5.816  17.895  1.00  0.00
TER
ATOM   2576  O   WAT   842      -2.071   5.987   2.765  1.00  0.00
ATOM   2577  H1  WAT   842      -2.080   6.720   2.149  1.00  0.00
ATOM   2578  H2  WAT   842      -2.991   5.740   2.857  1.00  0.00
TER
ATOM   2579  O   WAT   843       3.103  -4.627  13.185  1.00  0.00
ATOM   2580  H1  WAT   843       3.471  -5.447  13.513  1.00  0.00
ATOM   2581  H2  WAT   843       2.243  -4.567  13.601  1.00  0.00
TER
ATOM   2582  O   WAT   844       6.469  -5.671   3.994  1.00  0.00
ATOM   2583  H1  WAT   844       5.841  -5.567   3.280  1.00  0.00
ATOM   2584  H2  WAT   844       5.975  -5.452   4.783  1.00  0.00
TER
ATOM   2585  O   WAT   845      -1.562  -3.393   5.410  1.00  0.00
ATOM   2586  H1  WAT   845      -2.271  -2.924   5.851  1.00  0.00
ATOM   2587  H2  WAT   845      -1.278  -4.050   6.044  1.00  0.00
TER
ATOM   2588  O   WAT   846       0.063  -1.973  13.409  1.00  0.00
ATOM   2589  H1  WAT   846       0.562  -1.498  14.074  1.00  0.00
ATOM   2590  H2  WAT   846       0.206  -2.897  13.616  1.00  0.00
TER
ATOM   2591  O   WAT   847       2.469  -6.668   6.849  1.00  0.00
ATOM   2592  H1  WAT   847       2.346  -6.649   5.900  1.00  0.00
ATOM   2593  H2  WAT   847       3.418  -6.620   6.969  1.00  0.00
TER
ATOM   2594  O   WAT   848      -0.443   8.568   6.122  1.00  0.00
ATOM   2595  H1  WAT   848      -0.189   8.530   5.200  1.00  0.00
ATOM   2596  H2  WAT   848      -1.392   8.441   6.115  1.00  0.00
TER
ATOM   2597  O   WAT   849      -3.359  -5.084   2.785  1.00  0.00
ATOM   2598  H1  WAT   849      -2.510  -4.647   2.719  1.00  0.00
ATOM   2599  H2  WAT   849      -3.726  -4.772   3.612  1.00  0.00
TER
ATOM   2600  O   WAT   850       7.270  -5.756  14.252  1.00  0.00
ATOM   2601  H1  WAT   850       6.767  -5.016  14.591  1.00  0.00
ATOM   2602  H2  WAT   850       8.086  -5.368  13.935  1.00  0.00
TER
ATOM   2603  O   WAT   851       5.562  -0.513   7.698  1.00  0.00
ATOM   2604  H1  WAT   851       4.621  -0.498   7.873  1.00  0.00
ATOM   2605  H2  WAT   851       5.877  -1.299   8.144  1.00  0.00
TER
ATOM   2606  O   WAT   852       7.565   6.658   9.373  1.00  0.00
ATOM   2607  H1  WAT   852       7.690   7.481   9.846  1.00  0.00
ATOM   2608  H2  WAT   852       8.431   6.447   9.026  1.00  0.00
TER
ATOM   2609  O   WAT   853      -4.963   8.751   9.045  1.00  0.00
ATOM   2610  H1  WAT   853      -4.227   8.203   9.316  1.00  0.00
ATOM   2611  H2  WAT   853      -4.579   9.617   8.906  1.00  0.00
TER
ATOM   2612  O   WAT   854      -8.079   4.819   4.919  1.00  0.00
ATOM   2613  H1  WAT   854      -9.005   5.061   4.910  1.00  0.00
ATOM   2614  H2  WAT   854      -7.613   5.646   4.798  1.00  0.00
TER
ATOM   2615  O   WAT   855      -1.853   7.924   0.868  1.00  0.00
ATOM   2616  H1  WAT   855      -1.060   8.213   0.416  1.00  0.00
ATOM   2617  H2  WAT   855      -2.373   7.493   0.189  1.00  0.00
TER
ATOM   2618  O   WAT   856       4.309   7.772  16.792  1.00  0.00
ATOM   2619  H1  WAT   856       5.261   7.688  16.742  1.00  0.00
ATOM   2620  H2  WAT   856       4.162   8.436  17.465  1.00  0.00
TER
ATOM   2621  O   WAT   857       7.200   7.151   2.291  1.00  0.00
ATOM   2622  H1  WAT   857       6.914   6.738   1.477  1.00  0.00
ATOM   2623  H2  WAT   857       7.002   8.080   2.171  1.00  0.00
TER
ATOM   2624  O   WAT   858      -8.238   0.423  17.177  1.00  0.00
ATOM   2625  H1  WAT   858      -7.734  -0.156  17.749  1.00  0.00
ATOM   2626  H2  WAT   858      -8.977   0.707  17.715  1.00  0.00
TER
ATOM   2627  O   WAT   859      -1.184   1.830  16.711  1.00  0.00
ATOM   2628  H1  WAT   859      -1.949   2.399  16.626  1.00  0.00
ATOM   2629  H2  WAT   859      -1.002   1.538  15.817  1.00  0.00
TER
ATOM   2630  O   WAT   860       5.958   3.561  17.268  1.00  0.00
ATOM   2631  H1  WAT   860       6.699   3.898  16.765  1.00  0.00
ATOM   2632  H2  WAT   860       5.196   3.730  16.715  1.00  0.00
TER
ATOM   2633  O   WAT   861      -4.265  -2.855  16.040  1.00  0.00
ATOM   2634  H1  WAT   861      -4.795  -3.346  15.412  1.00  0.00
ATOM   2635  H2  WAT   861      -3.596  -2.426  15.505  1.00  0.00
TER
ATOM   2636  O   WAT   862       4.633   1.612  15.804  1.00  0.00
ATOM   2637  H1  WAT   862       5.047   1.767  16.653  1.00  0.00
ATOM   2638  H2  WAT   862       3.698   1.738  15.966  1.00  0.00
TER
ATOM   2639  O   WAT   863       5.105  -1.048  17.808  1.00  0.00
ATOM   2640  H1  WAT   863       5.687  -1.803  17.720  1.00  0.00
ATOM   2641  H2  WAT   863       5.281  -0.517  17.031  1.00  0.00
TER
ATOM   2642  O   WAT   864      -3.778  -5.888  16.119  1.00  0.00
ATOM   2643  H1  WAT   864      -3.872  -6.506  15.394  1.00  0.00
ATOM   2644  H2  WAT   864      -4.358  -5.162  15.892  1.00  0.00
TER
ATOM   2645  O   WAT   865      -1.012  -7.331  13.152  1.00  0.00
ATOM   2646  H1  WAT   865      -1.460  -7.309  12.307  1.00  0.00
ATOM   2647  H2  WAT   865      -1.645  -7.729  13.749  1.00  0.00
TER
ATOM   2648  O   WAT   866      -0.606   1.564  13.773  1.00  0.00
ATOM   2649  H1  WAT   866      -0.187   2.408  13.601  1.00  0.00
ATOM   2650  H2  WAT   866      -1.525   1.702  13.544  1.00  0.00
TER
ATOM   2651  O   WAT   867       1.731  -0.704  15.157  1.00  0.00
ATOM   2652  H1  WAT   867       1.850  -1.300  15.897  1.00  0.00
ATOM   2653  H2  WAT   867       2.590  -0.667  14.737  1.00  0.00
TER
ATOM   2654  O   WAT   868       4.070  -0.150  13.733  1.00  0.00
ATOM   2655  H1  WAT   868       3.543   0.374  13.130  1.00  0.00
ATOM   2656  H2  WAT   868       4.413   0.482  14.364  1.00  0.00
TER
ATOM   2657  O   WAT   869      -2.755   7.870  14.889  1.00  0.00
ATOM   2658  H1  WAT   869      -3.293   8.594  14.570  1.00  0.00
ATOM   2659  H2  WAT   869      -2.501   7.393  14.099  1.00  0.00
TER
ATOM   2660  O   WAT   870      -1.502  -4.162  16.415  1.00  0.00
ATOM   2661  H1  WAT   870      -0.912  -4.470  17.102  1.00  0.00
ATOM   2662  H2  WAT   870      -2.320  -4.634  16.571  1.00  0.00
TER
ATOM   2663  O   WAT   871       3.317  -4.545  16.648  1.00  0.00
ATOM   2664  H1  WAT   871       2.629  -5.207  16.583  1.00  0.00
ATOM   2665  H2  WAT   871       4.038  -4.992  17.093  1.00  0.00
TER
ATOM   2666  O   WAT   872       3.947  -7.950   2.707  1.00  0.00
ATOM   2667  H1  WAT   872       4.227  -8.793   3.063  1.00  0.00
ATOM   2668  H2  WAT   872       3.174  -7.718   3.221  1.00  0.00
TER
ATOM   2669  O   WAT   873      -4.734  -5.661   0.166  1.00  0.00
ATOM   2670  H1  WAT   873      -4.431  -5.654  -0.742  1.00  0.00
ATOM   2671  H2  WAT   873      -3.994  -6.011   0.663  1.00  0.00
TER
ATOM   2672  O   WAT   874       0.101   9.105  15.148  1.00  0.00
ATOM   2673  H1  WAT   874       0.027  10.008  15.455  1.00  0.00
ATOM   2674  H2  WAT   874      -0.801   8.786  15.120  1.00  0.00
TER
ATOM   2675  O   WAT   875      -1.515  -6.717   1.152  1.00  0.00
ATOM   2676  H1  WAT   875      -1.863  -7.395   0.572  1.00  0.00
ATOM   2677  H2  WAT   875      -1.314  -7.179   1.966  1.00  0.00
TER
ATOM   2678  O   WAT   876       0.650   8.271   2.770  1.00  0.00
ATOM   2679  H1  WAT   876       1.545   8.609   2.792  1.00  0.00
ATOM   2680  H2  WAT   876       0.682   7.549   2.143  1.00  0.00
TER
ATOM   2681  O   WAT   877      -8.496   6.432   8.451  1.00  0.00
ATOM   2682  H1  WAT   877      -8.166   5.564   8.219  1.00  0.00
ATOM   2683  H2  WAT   877      -8.067   6.638   9.282  1.00  0.00
TER
ATOM   2684  O   WAT   878      -3.900   4.763   6.111  1.00  0.00
ATOM   2685  H1  WAT   878      -4.200   4.640   7.012  1.00  0.00
ATOM   2686  H2  WAT   878      -4.006   3.904   5.703  1.00  0.00
TER
ATOM   2687  O   WAT   879      -8.007   7.299  11.189  1.00  0.00
ATOM   2688  H1  WAT   879      -8.444   7.479  12.022  1.00  0.00
ATOM   2689  H2  WAT   879      -7.439   8.057  11.047  1.00  0.00
TER
ATOM   2690  O   WAT   880       7.629   6.801  15.477  1.00  0.00
ATOM   2691  H1  WAT   880       7.030   6.860  14.733  1.00  0.00
ATOM   2692  H2  WAT   880       7.759   5.861  15.607  1.00  0.00
TER
ATOM   2693  O   WAT   881       8.869   4.543   0.814  1.00  0.00
ATOM   2694  H1  WAT   881       8.039   4.610   1.285  1.00  0.00
ATOM   2695  H2  WAT   881       9.047   5.433   0.511  1.00  0.00
TER
ATOM   2696  O   WAT   882       8.325   1.287   3.317  1.00  0.00
ATOM   2697  H1  WAT   882       9.087   1.857   3.423  1.00  0.00
ATOM   2698  H2  WAT   882       8.341   0.720   4.088  1.00  0.00
TER
ATOM   2699  O   WAT   883      -8.174  -0.189   7.548  1.00  0.00
ATOM   2700  H1  WAT   883      -8.830  -0.458   6.904  1.00  0.00
ATOM   2701  H2  WAT   883      -7.337  -0.298   7.098  1.00  0.00
TER
ATOM   2702  O   WAT   884       9.331   2.142   8.162  1.00  0.00
ATOM   2703  H1  WAT   884       9.702   1.359   7.755  1.00  0.00
ATOM   2704  H2  WAT   884       9.971   2.831   7.983  1.00  0.00
TER
ATOM   2705  O   WAT   885       6.314   3.526  13.575  1.00  0.00
ATOM   2706  H1  WAT   885       5.500   3.956  13.837  1.00  0.00
ATOM   2707  H2  WAT   885       6.722   4.138  12.962  1.00  0.00
TER
ATOM   2708  O   WAT   886       8.377   1.581   0.475  1.00  0.00
ATOM   2709  H1  WAT   886       8.652   2.489   0.347  1.00  0.00
ATOM   2710  H2  WAT   886       8.188   1.517   1.411  1.00  0.00
TER
ATOM   2711  O   WAT   887       4.775  -5.395   1.770  1.00  0.00
ATOM   2712  H1  WAT   887       5.193  -5.582   0.930  1.00  0.00
ATOM   2713  H2  WAT   887       4.468  -6.247   2.080  1.00  0.00
TER
ATOM   2714  O   WAT   888       8.274  -0.482   5.468  1.00  0.00
ATOM   2715  H1  WAT   888       7.898  -1.249   5.036  1.00  0.00
ATOM   2716  H2  WAT   888       7.544  -0.100   5.955  1.00  0.00
TER
ATOM   2717  O   WAT   889      -7.137   0.197  12.088  1.00  0.00
ATOM   2718  H1  WAT   889      -6.770   0.109  12.968  1.00  0.00
ATOM   2719  H2  WAT   889      -7.706  -0.567  11.989  1.00  0.00
TER
ATOM   2720  O   WAT   890       7.664  -1.335  15.102  1.00  0.00
ATOM   2721  H1  WAT   890       7.432  -1.564  14.201  1.00  0.00
ATOM   2722  H2  WAT   890       7.924  -0.415  15.056  1.00  0.00
TER
ATOM   2723  O   WAT   891      -7.585  -2.893  15.994  1.00  0.00
ATOM   2724  H1  WAT   891      -8.480  -2.926  16.334  1.00  0.00
ATOM   2725  H2  WAT   891      -7.046  -2.694  16.759  1.00  0.00
TER
ATOM   2726  O   WAT   892       6.102  -6.109  17.879  1.00  0.00
ATOM   2727  H1  WAT   892       6.979  -6.101  18.263  1.00  0.00
ATOM   2728  H2  WAT   892       6.114  -6.846  17.269  1.00  0.00
TER
ATOM   2729  O   WAT   893      -8.961  -2.979   3.491  1.00  0.00
ATOM   2730  H1  WAT   893      -9.864  -2.716   3.316  1.00  0.00
ATOM   2731  H2  WAT   893      -8.477  -2.708   2.711  1.00  0.00
TER
ATOM   2732  O   WAT   894       7.549  -2.256   8.768  1.00  0.00
ATOM   2733  H1  WAT   894       8.072  -2.750   8.137  1.00  0.00
ATOM   2734  H2  WAT   894       8.135  -2.121   9.513  1.00  0.00
TER
ATOM   2735  O   WAT   895       7.728  -2.172  12.290  1.00  0.00
ATOM   2736  H1  WAT   895       6.778  -2.206  12.405  1.00  0.00
ATOM   2737  H2  WAT   895       7.909  -1.262  12.055  1.00  0.00
TER
ATOM   2738  O   WAT   896      -6.418  -3.922   1.400  1.00  0.00
ATOM   2739  H1  WAT   896      -5.709  -4.344   0.915  1.00  0.00
ATOM   2740  H2  WAT   896      -7.134  -3.855   0.768  1.00  0.00
TER
ATOM   2741  O   WAT   897      -6.771  -7.868   0.440  1.00  0.00
ATOM   2742  H1  WAT   897      -6.048  -7.327   0.758  1.00  0.00
ATOM   2743  H2  WAT   897      -6.498  -8.142  -0.435  1.00  0.00
TER
ATOM   2744  O   WAT   898       7.039  -2.999   4.708  1.00  0.00
ATOM   2745  H1  WAT   898       7.535  -3.232   5.492  1.00  0.00
ATOM   2746  H2  WAT   898       6.840  -3.838   4.291  1.00  0.00
TER
ATOM   2747  O   WAT   899      -7.081  -8.618  10.343  1.00  0.00
ATOM   2748  H1  WAT   899      -6.434  -9.168   9.902  1.00  0.00
ATOM   2749  H2  WAT   899      -6.661  -8.363  11.164  1.00  0.00
TER
ATOM   2750  O   WAT   900       8.467  -4.363   7.241  1.00  0.00
ATOM   2751  H1  WAT   900       8.357  -4.517   8.180  1.00  0.00
ATOM   2752  H2  WAT   900       9.228  -4.891   6.999  1.00  0.00
TER
ATOM   2753  O   WAT   901       6.814  -8.424  13.700  1.00  0.00
ATOM   2754  H1  WAT   901       7.451  -7.810  14.066  1.00  0.00
ATOM   2755  H2  WAT   901       6.961  -8.388  12.755  1.00  0.00
TER
ATOM   2756  O   WAT   902       9.356  -6.532   0.482  1.00  0.00
ATOM   2757  H1  WAT   902      10.281  -6.664   0.274  1.00  0.00
ATOM   2758  H2  WAT   902       9.334  -6.453   1.436  1.00  0.00
TER
ATOM   2759  O   WAT   903       9.430  -5.761   3.108  1.00  0.00
ATOM   2760  H1  WAT   903       8.635  -5.827   3.637  1.00  0.00
ATOM   2761  H2  WAT   903       9.635  -4.826   3.096  1.00  0.00
TER
ATOM   2762  O   WAT   904       6.372   8.278   7.101  1.00  0.00
ATOM   2763  H1  WAT   904       6.968   7.956   6.425  1.00  0.00
ATOM   2764  H2  WAT   904       6.630   7.805   7.893  1.00  0.00
TER
ATOM   2765  O   WAT   905      -7.328  -8.462  13.085  1.00  0.00
ATOM   2766  H1  WAT   905      -7.677  -8.006  13.851  1.00  0.00
ATOM   2767  H2  WAT   905      -7.659  -9.356  13.167  1.00  0.00
TER
ATOM   2768  O   WAT   906      -5.722   4.710  17.250  1.00  0.00
ATOM   2769  H1  WAT   906      -5.765   4.339  18.132  1.00  0.00
ATOM   2770  H2  WAT   906      -5.591   5.648  17.391  1.00  0.00
TER
ATOM   2771  O   WAT   907      -2.021   6.266  12.851  1.00  0.00
ATOM   2772  H1  WAT   907      -2.262   6.533  11.965  1.00  0.00
ATOM   2773  H2  WAT   907      -1.081   6.436  12.907  1.00  0.00
TER
ATOM   2774  O   WAT   908       0.184  -7.271  16.607  1.00  0.00
ATOM   2775  H1  WAT   908       0.123  -6.679  17.357  1.00  0.00
ATOM   2776  H2  WAT   908       1.124  -7.378  16.462  1.00  0.00
TER
ATOM   2777  O   WAT   909       2.822  -7.614  16.246  1.00  0.00
ATOM   2778  H1  WAT   909       3.436  -7.296  15.584  1.00  0.00
ATOM   2779  H2  WAT   909       3.367  -8.099  16.866  1.00  0.00
TER
ATOM   2780  O   WAT   910       9.239   8.285  13.653  1.00  0.00
ATOM   2781  H1  WAT   910       8.745   8.682  12.935  1.00  0.00
ATOM   2782  H2  WAT   910       8.631   7.660  14.046  1.00  0.00
TER
ATOM   2783  O   WAT   911      -6.656  -8.935  16.360  1.00  0.00
ATOM   2784  H1  WAT   911      -6.108  -9.116  15.597  1.00  0.00
ATOM   2785  H2  WAT   911      -6.590  -9.725  16.896  1.00  0.00
TER
ATOM   2786  O   WAT   912      -5.883   7.656  14.370  1.00  0.00
ATOM   2787  H1  WAT   912      -6.477   7.524  15.109  1.00  0.00
ATOM   2788  H2  WAT   912      -5.890   6.820  13.904  1.00  0.00
TER
ATOM   2789  O   WAT   913       3.563  -9.051  12.573  1.00  0.00
ATOM   2790  H1  WAT   913       2.689  -8.717  12.371  1.00  0.00
ATOM   2791  H2  WAT   913       3.454  -9.523  13.398  1.00  0.00
TER
ATOM   2792  O   WAT   914       4.470  -6.844  13.957  1.00  0.00
ATOM   2793  H1  WAT   914       4.141  -7.658  13.578  1.00  0.00
ATOM   2794  H2  WAT   914       5.418  -6.887  13.834  1.00  0.00
TER
ATOM   2795  O   WAT   915       6.923   8.928  10.931  1.00  0.00
ATOM   2796  H1  WAT   915       6.464   9.679  10.557  1.00  0.00
ATOM   2797  H2  WAT   915       6.295   8.208  10.873  1.00  0.00
TER
ATOM   2798  O   WAT   916      -6.252   5.022  13.321  1.00  0.00
ATOM   2799  H1  WAT   916      -6.978   4.402  13.254  1.00  0.00
ATOM   2800  H2  WAT   916      -6.191   5.416  12.451  1.00  0.00
TER
ATOM   2801  O   WAT   917      -2.647   7.236  10.106  1.00  0.00
ATOM   2802  H1  WAT   917      -2.131   6.625   9.581  1.00  0.00
ATOM   2803  H2  WAT   917      -1.997   7.739  10.597  1.00  0.00
TER
ATOM   2804  O   WAT   918       0.092   8.127  10.933  1.00  0.00
ATOM   2805  H1  WAT   918       0.380   7.873  10.056  1.00  0.00
ATOM   2806  H2  WAT   918       0.605   7.575  11.523  1.00  0.00
TER
ATOM   2807  O   WAT   919       1.310  -8.134  11.513  1.00  0.00
ATOM   2808  H1  WAT   919       0.527  -7.659  11.792  1.00  0.00
ATOM   2809  H2  WAT   919       1.016  -9.038  11.404  1.00  0.00
TER
ATOM   2810  O   WAT   920       5.862  -7.431   9.557  1.00  0.00
ATOM   2811  H1  WAT   920       6.303  -7.487   8.710  1.00  0.00
ATOM   2812  H2  WAT   920       5.593  -6.516   9.628  1.00  0.00
TER
ATOM   2813  O   WAT   921       7.726  -7.800   7.568  1.00  0.00
ATOM   2814  H1  WAT   921       7.665  -8.744   7.421  1.00  0.00
ATOM   2815  H2  WAT   921       8.505  -7.692   8.114  1.00  0.00
TER
ATOM   2816  O   WAT   922      -7.969   8.339   6.531  1.00  0.00
ATOM   2817  H1  WAT   922      -8.136   7.706   7.229  1.00  0.00
ATOM   2818  H2  WAT   922      -8.835   8.545   6.180  1.00  0.00
TER
ATOM   2819  O   WAT   923      -7.346  -7.829   4.034  1.00  0.00
ATOM   2820  H1  WAT   923      -6.588  -7.716   3.460  1.00  0.00
ATOM   2821  H2  WAT   923      -7.808  -6.992   3.988  1.00  0.00
TER
ATOM   2822  O   WAT   924      -0.804  -5.715   7.024  1.00  0.00
ATOM   2823  H1  WAT   924      -1.617  -6.089   6.684  1.00  0.00
ATOM   2824  H2  WAT   924      -0.300  -6.471   7.326  1.00  0.00
TER
ATOM   2825  O   WAT   925       3.698  -9.051   8.262  1.00  0.00
ATOM   2826  H1  WAT   925       4.301  -8.479   8.737  1.00  0.00
ATOM   2827  H2  WAT   925       2.957  -8.487   8.040  1.00  0.00
TER
ATOM   2828  O   WAT   926       6.842  -8.649   3.536  1.00  0.00
ATOM   2829  H1  WAT   926       7.037  -7.750   3.803  1.00  0.00
ATOM   2830  H2  WAT   926       6.054  -8.880   4.030  1.00  0.00
TER
ATOM   2831  O   WAT   927      -6.362   7.033   3.976  1.00  0.00
ATOM   2832  H1  WAT   927      -6.888   7.413   3.272  1.00  0.00
ATOM   2833  H2  WAT   927      -6.438   7.658   4.697  1.00  0.00
TER
ATOM   2834  O   WAT   928      -4.973  -7.303   2.574  1.00  0.00
ATOM   2835  H1  WAT   928      -4.444  -8.090   2.445  1.00  0.00
ATOM   2836  H2  WAT   928      -4.340  -6.624   2.808  1.00  0.00
TER
ATOM   2837  O   WAT   929      -2.780  -7.565   5.629  1.00  0.00
ATOM   2838  H1  WAT   929      -3.409  -8.266   5.796  1.00  0.00
ATOM   2839  H2  WAT   929      -3.319  -6.805   5.412  1.00  0.00
TER
ATOM   2840  O   WAT   930       0.160   9.049  18.300  1.00  0.00
ATOM   2841  H1  WAT   930       1.086   8.813  18.343  1.00  0.00
ATOM   2842  H2  WAT   930       0.145   9.876  17.818  1.00  0.00
TER
ATOM   2843  O   WAT   931       8.394   8.591   5.297  1.00  0.00
ATOM   2844  H1  WAT   931       8.569   7.905   4.653  1.00  0.00
ATOM   2845  H2  WAT   931       7.696   9.116   4.905  1.00  0.00
TER
ATOM   2846  O   WAT   932      -2.654  -8.287  18.064  1.00  0.00
ATOM   2847  H1  WAT   932      -2.936  -7.783  17.300  1.00  0.00
ATOM   2848  H2  WAT   932      -2.272  -9.085  17.698  1.00  0.00
TER
ATOM   2849  O   WAT   933      -3.763   8.981   2.851  1.00  0.00
ATOM   2850  H1  WAT   933      -3.031   8.697   2.303  1.00  0.00
ATOM   2851  H2  WAT   933      -3.504   8.742   3.741  1.00  0.00
TER
ATOM   2852  O   WAT   934       2.853  -0.852 -10.995  1.00  0.00
ATOM   2853  H1  WAT   934       2.773  -1.767 -11.265  1.00  0.00
ATOM   2854  H2  WAT   934       2.440  -0.355 -11.701  1.00  0.00
TER
ATOM   2855  O   WAT   935       0.985   0.926  -9.114  1.00  0.00
ATOM   2856  H1  WAT   935       0.209   0.446  -8.824  1.00  0.00
ATOM   2857  H2  WAT   935       1.636   0.246  -9.288  1.00  0.00
TER
ATOM   2858  O   WAT   936      -4.998   1.238  -8.236  1.00  0.00
ATOM   2859  H1  WAT   936      -5.830   0.983  -7.836  1.00  0.00
ATOM   2860  H2  WAT   936      -4.390   1.309  -7.500  1.00  0.00
TER
ATOM   2861  O   WAT   937       5.006   5.332 -10.334  1.00  0.00
ATOM   2862  H1  WAT   937       4.544   4.561 -10.005  1.00  0.00
ATOM   2863  H2  WAT   937       5.818   5.358  -9.828  1.00  0.00
TER
ATOM   2864  O   WAT   938      -5.018   5.272  -8.040  1.00  0.00
ATOM   2865  H1  WAT   938      -4.715   4.382  -8.219  1.00  0.00
ATOM   2866  H2  WAT   938      -4.274   5.829  -8.268  1.00  0.00
TER
ATOM   2867  O   WAT   939      -6.589  -3.802 -14.452  1.00  0.00
ATOM   2868  H1  WAT   939      -7.477  -3.460 -14.554  1.00  0.00
ATOM   2869  H2  WAT   939      -6.305  -4.002 -15.344  1.00  0.00
TER
ATOM   2870  O   WAT   940      -8.626  -1.201  -8.568  1.00  0.00
ATOM   2871  H1  WAT   940      -8.054  -1.969  -8.567  1.00  0.00
ATOM   2872  H2  WAT   940      -8.626  -0.903  -9.477  1.00  0.00
TER
ATOM   2873  O   WAT   941       1.232   7.618 -10.713  1.00  0.00
ATOM   2874  H1  WAT   941       0.613   8.073 -11.284  1.00  0.00
ATOM   2875  H2  WAT   941       2.087   7.773 -11.114  1.00  0.00
TER
ATOM   2876  O   WAT   942       0.426   3.602  -9.107  1.00  0.00
ATOM   2877  H1  WAT   942       0.357   2.661  -9.268  1.00  0.00
ATOM   2878  H2  WAT   942       1.188   3.692  -8.534  1.00  0.00
TER
ATOM   2879  O   WAT   943      -7.383  -5.793  -6.781  1.00  0.00
ATOM   2880  H1  WAT   943      -7.563  -6.690  -6.501  1.00  0.00
ATOM   2881  H2  WAT   943      -7.785  -5.246  -6.106  1.00  0.00
TER
ATOM   2882  O   WAT   944       1.457  -3.591  -8.880  1.00  0.00
ATOM   2883  H1  WAT   944       1.833  -4.464  -8.992  1.00  0.00
ATOM   2884  H2  WAT   944       1.359  -3.256  -9.771  1.00  0.00
TER
ATOM   2885  O   WAT   945      -4.413  -5.219 -13.418  1.00  0.00
ATOM   2886  H1  WAT   945      -4.306  -4.319 -13.111  1.00  0.00
ATOM   2887  H2  WAT   945      -5.324  -5.267 -13.709  1.00  0.00
TER
ATOM   2888  O   WAT   946       5.239  -6.096 -11.947  1.00  0.00
ATOM   2889  H1  WAT   946       6.060  -6.587 -11.904  1.00  0.00
ATOM   2890  H2  WAT   946       5.272  -5.507 -11.194  1.00  0.00
TER
ATOM   2891  O   WAT   947      -6.765  -3.297  -8.173  1.00  0.00
ATOM   2892  H1  WAT   947      -6.084  -3.033  -7.554  1.00  0.00
ATOM   2893  H2  WAT   947      -7.080  -4.137  -7.839  1.00  0.00
TER
ATOM   2894  O   WAT   948      -2.572  -2.250  -9.085  1.00  0.00
ATOM   2895  H1  WAT   948      -2.064  -1.752  -8.445  1.00  0.00
ATOM   2896  H2  WAT   948      -2.041  -3.027  -9.262  1.00  0.00
TER
ATOM   2897  O   WAT   949       9.529  -4.080  -5.383  1.00  0.00
ATOM   2898  H1  WAT   949       8.824  -3.692  -5.901  1.00  0.00
ATOM   2899  H2  WAT   949       9.795  -3.385  -4.780  1.00  0.00
TER
ATOM   2900  O   WAT   950      -4.289  -7.610  -4.819  1.00  0.00
ATOM   2901  H1  WAT   950      -4.287  -7.093  -5.625  1.00  0.00
ATOM   2902  H2  WAT   950      -5.118  -8.087  -4.842  1.00  0.00
TER
ATOM   2903  O   WAT   951       2.099   2.502 -13.320  1.00  0.00
ATOM   2904  H1  WAT   951       1.480   2.966 -13.884  1.00  0.00
ATOM   2905  H2  WAT   951       2.611   3.194 -12.903  1.00  0.00
TER
ATOM   2906  O   WAT   952      -3.038   2.029  -6.642  1.00  0.00
ATOM   2907  H1  WAT   952      -3.371   2.656  -6.000  1.00  0.00
ATOM   2908  H2  WAT   952      -2.862   2.555  -7.422  1.00  0.00
TER
ATOM   2909  O   WAT   953       5.475  -4.156  -9.174  1.00  0.00
ATOM   2910  H1  WAT   953       4.771  -3.868  -8.594  1.00  0.00
ATOM   2911  H2  WAT   953       5.836  -3.346  -9.534  1.00  0.00
TER
ATOM   2912  O   WAT   954      -4.607  -5.899  -6.812  1.00  0.00
ATOM   2913  H1  WAT   954      -4.265  -5.055  -7.107  1.00  0.00
ATOM   2914  H2  WAT   954      -5.545  -5.751  -6.696  1.00  0.00
TER
ATOM   2915  O   WAT   955      -8.533   3.187 -15.946  1.00  0.00
ATOM   2916  H1  WAT   955      -8.910   3.676 -16.678  1.00  0.00
ATOM   2917  H2  WAT   955      -8.276   3.860 -15.316  1.00  0.00
TER
ATOM   2918  O   WAT   956       7.091   5.461  -6.911  1.00  0.00
ATOM   2919  H1  WAT   956       6.408   6.131  -6.920  1.00  0.00
ATOM   2920  H2  WAT   956       7.631   5.659  -7.677  1.00  0.00
TER
ATOM   2921  O   WAT   957       8.544  -4.711  -8.783  1.00  0.00
ATOM   2922  H1  WAT   957       7.596  -4.677  -8.652  1.00  0.00
ATOM   2923  H2  WAT   957       8.869  -3.897  -8.398  1.00  0.00
TER
ATOM   2924  O   WAT   958      -0.924  -8.411 -10.488  1.00  0.00
ATOM   2925  H1  WAT   958      -0.617  -8.966 -11.204  1.00  0.00
ATOM   2926  H2  WAT   958      -1.854  -8.277 -10.670  1.00  0.00
TER
ATOM   2927  O   WAT   959       4.627   7.306  -8.197  1.00  0.00
ATOM   2928  H1  WAT   959       4.640   6.902  -9.065  1.00  0.00
ATOM   2929  H2  WAT   959       4.075   8.080  -8.301  1.00  0.00
TER
ATOM   2930  O   WAT   960       5.922   4.027 -13.108  1.00  0.00
ATOM   2931  H1  WAT   960       5.811   3.085 -12.983  1.00  0.00
ATOM   2932  H2  WAT   960       5.919   4.389 -12.222  1.00  0.00
TER
ATOM   2933  O   WAT   961       4.026   2.209  -6.869  1.00  0.00
ATOM   2934  H1  WAT   961       4.443   1.995  -7.703  1.00  0.00
ATOM   2935  H2  WAT   961       4.750   2.466  -6.298  1.00  0.00
TER
ATOM   2936  O   WAT   962       1.464  -0.346 -13.752  1.00  0.00
ATOM   2937  H1  WAT   962       0.537  -0.413 -13.523  1.00  0.00
ATOM   2938  H2  WAT   962       1.616   0.592 -13.866  1.00  0.00
TER
ATOM   2939  O   WAT   963       1.451  -4.075 -16.755  1.00  0.00
ATOM   2940  H1  WAT   963       0.511  -3.913 -16.670  1.00  0.00
ATOM   2941  H2  WAT   963       1.769  -3.356 -17.301  1.00  0.00
TER
ATOM   2942  O   WAT   964       7.972   0.607  -6.777  1.00  0.00
ATOM   2943  H1  WAT   964       7.144   0.677  -7.252  1.00  0.00
ATOM   2944  H2  WAT   964       8.567   1.193  -7.245  1.00  0.00
TER
ATOM   2945  O   WAT   965       5.494   1.216 -13.248  1.00  0.00
ATOM   2946  H1  WAT   965       4.875   0.878 -13.895  1.00  0.00
ATOM   2947  H2  WAT   965       5.476   0.572 -12.540  1.00  0.00
TER
ATOM   2948  O   WAT   966       4.936  -2.606  -5.832  1.00  0.00
ATOM   2949  H1  WAT   966       4.523  -1.780  -5.578  1.00  0.00
ATOM   2950  H2  WAT   966       4.204  -3.191  -6.024  1.00  0.00
TER
ATOM   2951  O   WAT   967      -2.930   0.180 -10.970  1.00  0.00
ATOM   2952  H1  WAT   967      -3.335  -0.532 -11.465  1.00  0.00
ATOM   2953  H2  WAT   967      -2.844  -0.164 -10.081  1.00  0.00
TER
ATOM   2954  O   WAT   968      -2.462   3.867  -8.806  1.00  0.00
ATOM   2955  H1  WAT   968      -2.759   3.261  -9.485  1.00  0.00
ATOM   2956  H2  WAT   968      -1.512   3.905  -8.917  1.00  0.00
TER
ATOM   2957  O   WAT   969      -4.218  -3.045  -7.190  1.00  0.00
ATOM   2958  H1  WAT   969      -3.666  -2.936  -7.964  1.00  0.00
ATOM   2959  H2  WAT   969      -3.703  -2.672  -6.474  1.00  0.00
TER
ATOM   2960  O   WAT   970       5.626   7.440  -5.143  1.00  0.00
ATOM   2961  H1  WAT   970       5.149   8.247  -5.336  1.00  0.00
ATOM   2962  H2  WAT   970       4.942   6.788  -4.991  1.00  0.00
TER
ATOM   2963  O   WAT   971       3.670   0.454 -16.241  1.00  0.00
ATOM   2964  H1  WAT   971       4.109  -0.383 -16.387  1.00  0.00
ATOM   2965  H2  WAT   971       4.383   1.087 -16.154  1.00  0.00
TER
ATOM   2966  O   WAT   972       1.780   5.394 -12.273  1.00  0.00
ATOM   2967  H1  WAT   972       2.219   6.136 -12.687  1.00  0.00
ATOM   2968  H2  WAT   972       1.718   5.637 -11.349  1.00  0.00
TER
ATOM   2969  O   WAT   973       7.252  -8.291 -17.927  1.00  0.00
ATOM   2970  H1  WAT   973       6.939  -8.199 -17.027  1.00  0.00
ATOM   2971  H2  WAT   973       8.013  -7.713 -17.977  1.00  0.00
TER
ATOM   2972  O   WAT   974      -6.230  -0.925 -13.469  1.00  0.00
ATOM   2973  H1  WAT   974      -6.350  -0.199 -14.081  1.00  0.00
ATOM   2974  H2  WAT   974      -6.540  -1.695 -13.946  1.00  0.00
TER
ATOM   2975  O   WAT   975       9.206   7.201  -0.074  1.00  0.00
ATOM   2976  H1  WAT   975       9.682   7.680   0.605  1.00  0.00
ATOM   2977  H2  WAT   975       9.827   7.133  -0.800  1.00  0.00
TER
ATOM   2978  O   WAT   976      -8.591   2.246  -7.662  1.00  0.00
ATOM   2979  H1  WAT   976      -8.513   2.381  -8.607  1.00  0.00
ATOM   2980  H2  WAT   976      -7.977   1.538  -7.469  1.00  0.00
TER
ATOM   2981  O   WAT   977      -7.347   3.946 -11.251  1.00  0.00
ATOM   2982  H1  WAT   977      -7.754   4.088 -12.106  1.00  0.00
ATOM   2983  H2  WAT   977      -6.455   3.662 -11.454  1.00  0.00
TER
ATOM   2984  O   WAT   978       8.610   4.393  -2.914  1.00  0.00
ATOM   2985  H1  WAT   978       8.736   4.154  -3.833  1.00  0.00
ATOM   2986  H2  WAT   978       8.652   3.561  -2.442  1.00  0.00
TER
ATOM   2987  O   WAT   979       2.471   8.095  -4.345  1.00  0.00
ATOM   2988  H1  WAT   979       2.986   8.006  -3.543  1.00  0.00
ATOM   2989  H2  WAT   979       1.628   8.441  -4.052  1.00  0.00
TER
ATOM   2990  O   WAT   980       4.447   8.381 -14.916  1.00  0.00
ATOM   2991  H1  WAT   980       4.287   8.091 -14.018  1.00  0.00
ATOM   2992  H2  WAT   980       4.281   7.605 -15.452  1.00  0.00
TER
ATOM   2993  O   WAT   981      -3.075   8.161 -13.139  1.00  0.00
ATOM   2994  H1  WAT   981      -3.250   7.244 -13.352  1.00  0.00
ATOM   2995  H2  WAT   981      -3.929   8.520 -12.899  1.00  0.00
TER
ATOM   2996  O   WAT   982       4.149   5.890 -16.357  1.00  0.00
ATOM   2997  H1  WAT   982       3.456   5.887 -17.016  1.00  0.00
ATOM   2998  H2  WAT   982       4.892   5.466 -16.787  1.00  0.00
TER
ATOM   2999  O   WAT   983       3.714   7.516 -12.282  1.00  0.00
ATOM   3000  H1  WAT   983       4.170   6.735 -11.968  1.00  0.00
ATOM   3001  H2  WAT   983       4.054   8.227 -11.738  1.00  0.00
TER
ATOM   3002  O   WAT   984       8.462  -3.554  -1.949  1.00  0.00
ATOM   3003  H1  WAT   984       7.846  -3.046  -2.478  1.00  0.00
ATOM   3004  H2  WAT   984       8.142  -4.454  -2.007  1.00  0.00
TER
ATOM   3005  O   WAT   985      -8.535   3.288  -5.123  1.00  0.00
ATOM   3006  H1  WAT   985      -8.372   2.818  -5.941  1.00  0.00
ATOM   3007  H2  WAT   985      -8.070   2.780  -4.458  1.00  0.00
TER
ATOM   3008  O   WAT   986      -3.764  -7.582 -10.087  1.00  0.00
ATOM   3009  H1  WAT   986      -4.207  -6.801 -10.418  1.00  0.00
ATOM   3010  H2  WAT   986      -3.205  -7.259  -9.380  1.00  0.00
TER
ATOM   3011  O   WAT   987      -0.648  -7.961 -15.206  1.00  0.00
ATOM   3012  H1  WAT   987      -1.272  -7.965 -14.481  1.00  0.00
ATOM   3013  H2  WAT   987      -0.735  -8.828 -15.602  1.00  0.00
TER
ATOM   3014  O   WAT   988      -1.726  -7.037  -8.228  1.00  0.00
ATOM   3015  H1  WAT   988      -1.429  -6.131  -8.308  1.00  0.00
ATOM   3016  H2  WAT   988      -1.177  -7.525  -8.842  1.00  0.00
TER
ATOM   3017  O   WAT   989      -3.972  -2.458 -12.358  1.00  0.00
ATOM   3018  H1  WAT   989      -4.198  -2.675 -11.454  1.00  0.00
ATOM   3019  H2  WAT   989      -4.753  -2.026 -12.704  1.00  0.00
TER
ATOM   3020  O   WAT   990       3.258  -2.452 -13.759  1.00  0.00
ATOM   3021  H1  WAT   990       2.658  -1.729 -13.943  1.00  0.00
ATOM   3022  H2  WAT   990       3.806  -2.514 -14.542  1.00  0.00
TER
ATOM   3023  O   WAT   991       1.864  -3.816 -11.729  1.00  0.00
ATOM   3024  H1  WAT   991       2.257  -3.499 -12.542  1.00  0.00
ATOM   3025  H2  WAT   991       2.226  -4.695 -11.615  1.00  0.00
TER
ATOM   3026  O   WAT   992      -6.401  -5.149  -3.539  1.00  0.00
ATOM   3027  H1  WAT   992      -6.795  -4.301  -3.332  1.00  0.00
ATOM   3028  H2  WAT   992      -7.089  -5.786  -3.348  1.00  0.00
TER
ATOM   3029  O   WAT   993      -9.100  -7.226  -9.506  1.00  0.00
ATOM   3030  H1  WAT   993      -9.388  -6.655  -8.794  1.00  0.00
ATOM   3031  H2  WAT   993      -8.355  -7.705  -9.143  1.00  0.00
TER
ATOM   3032  O   WAT   994       2.450  -1.225  -7.634  1.00  0.00
ATOM   3033  H1  WAT   994       1.718  -0.717  -7.285  1.00  0.00
ATOM   3034  H2  WAT   994       2.052  -2.042  -7.935  1.00  0.00
TER
ATOM   3035  O   WAT   995      -1.113  -4.550  -9.229  1.00  0.00
ATOM   3036  H1  WAT   995      -1.109  -4.991 -10.078  1.00  0.00
ATOM   3037  H2  WAT   995      -0.218  -4.228  -9.122  1.00  0.00
TER
ATOM   3038  O   WAT   996      -5.262  -4.667 -10.269  1.00  0.00
ATOM   3039  H1  WAT   996      -5.602  -4.190  -9.513  1.00  0.00
ATOM   3040  H2  WAT   996      -6.025  -5.121 -10.629  1.00  0.00
TER
ATOM   3041  O   WAT   997      -1.051  -3.549 -16.238  1.00  0.00
ATOM   3042  H1  WAT   997      -0.929  -3.590 -15.290  1.00  0.00
ATOM   3043  H2  WAT   997      -1.436  -2.686 -16.393  1.00  0.00
TER
ATOM   3044  O   WAT   998       2.912  -5.772  -8.222  1.00  0.00
ATOM   3045  H1  WAT   998       2.929  -5.321  -7.378  1.00  0.00
ATOM   3046  H2  WAT   998       2.664  -6.671  -8.008  1.00  0.00
TER
ATOM   3047  O   WAT   999      -2.039  -1.238 -16.840  1.00  0.00
ATOM   3048  H1  WAT   999      -2.607  -1.687 -17.466  1.00  0.00
ATOM   3049  H2  WAT   999      -1.330  -0.879 -17.373  1.00  0.00
TER
ATOM   3050  O   WAT  1000       6.339  -8.359  -2.383  1.00  0.00
ATOM   3051  H1  WAT  1000       6.664  -9.090  -1.857  1.00  0.00
ATOM   3052  H2  WAT  1000       6.375  -8.677  -3.285  1.00  0.00
TER
ATOM   3053  O   WAT  1001      -0.812  -0.490  -7.482  1.00  0.00
ATOM   3054  H1  WAT  1001      -0.445  -0.964  -6.736  1.00  0.00
ATOM   3055  H2  WAT  1001      -1.001   0.385  -7.141  1.00  0.00
TER
ATOM   3056  O   WAT  1002      -7.948  -5.745 -11.353  1.00  0.00
ATOM   3057  H1  WAT  1002      -8.233  -6.110 -10.515  1.00  0.00
ATOM   3058  H2  WAT  1002      -8.010  -6.477 -11.967  1.00  0.00
TER
ATOM   3059  O   WAT  1003      -4.494   2.757 -14.567  1.00  0.00
ATOM   3060  H1  WAT  1003      -5.268   2.217 -14.727  1.00  0.00
ATOM   3061  H2  WAT  1003      -3.764   2.238 -14.905  1.00  0.00
TER
ATOM   3062  O   WAT  1004       6.265   1.754  -8.774  1.00  0.00
ATOM   3063  H1  WAT  1004       6.985   2.249  -9.165  1.00  0.00
ATOM   3064  H2  WAT  1004       6.063   1.076  -9.419  1.00  0.00
TER
ATOM   3065  O   WAT  1005       1.726  -6.852 -14.632  1.00  0.00
ATOM   3066  H1  WAT  1005       0.912  -7.351 -14.707  1.00  0.00
ATOM   3067  H2  WAT  1005       1.532  -6.012 -15.048  1.00  0.00
TER
ATOM   3068  O   WAT  1006       4.441  -2.480 -16.335  1.00  0.00
ATOM   3069  H1  WAT  1006       5.329  -2.169 -16.510  1.00  0.00
ATOM   3070  H2  WAT  1006       4.411  -3.353 -16.727  1.00  0.00
TER
ATOM   3071  O   WAT  1007      -4.450   2.425 -10.929  1.00  0.00
ATOM   3072  H1  WAT  1007      -3.932   1.622 -10.984  1.00  0.00
ATOM   3073  H2  WAT  1007      -4.902   2.363 -10.088  1.00  0.00
TER
ATOM   3074  O   WAT  1008       0.437   3.692 -15.657  1.00  0.00
ATOM   3075  H1  WAT  1008       0.778   4.436 -16.152  1.00  0.00
ATOM   3076  H2  WAT  1008      -0.392   4.005 -15.294  1.00  0.00
TER
ATOM   3077  O   WAT  1009      -6.966  -0.608  -4.017  1.00  0.00
ATOM   3078  H1  WAT  1009      -7.324   0.057  -3.429  1.00  0.00
ATOM   3079  H2  WAT  1009      -7.260  -1.440  -3.645  1.00  0.00
TER
ATOM   3080  O   WAT  1010       6.712  -1.169 -16.867  1.00  0.00
ATOM   3081  H1  WAT  1010       6.629  -0.738 -17.718  1.00  0.00
ATOM   3082  H2  WAT  1010       7.432  -0.709 -16.435  1.00  0.00
TER
ATOM   3083  O   WAT  1011       7.790   1.288  -3.790  1.00  0.00
ATOM   3084  H1  WAT  1011       7.065   1.880  -3.987  1.00  0.00
ATOM   3085  H2  WAT  1011       8.317   1.280  -4.589  1.00  0.00
TER
ATOM   3086  O   WAT  1012       7.741   5.685 -14.139  1.00  0.00
ATOM   3087  H1  WAT  1012       7.099   5.031 -13.865  1.00  0.00
ATOM   3088  H2  WAT  1012       7.354   6.091 -14.915  1.00  0.00
TER
ATOM   3089  O   WAT  1013       3.320   3.014 -10.292  1.00  0.00
ATOM   3090  H1  WAT  1013       3.672   2.416 -10.952  1.00  0.00
ATOM   3091  H2  WAT  1013       2.436   2.688 -10.121  1.00  0.00
TER
ATOM   3092  O   WAT  1014      -0.594   3.773 -12.885  1.00  0.00
ATOM   3093  H1  WAT  1014       0.093   4.320 -12.504  1.00  0.00
ATOM   3094  H2  WAT  1014      -1.381   4.317 -12.850  1.00  0.00
TER
ATOM   3095  O   WAT  1015      -8.455  -0.609 -17.393  1.00  0.00
ATOM   3096  H1  WAT  1015      -7.585  -0.327 -17.110  1.00  0.00
ATOM   3097  H2  WAT  1015      -8.946   0.204 -17.508  1.00  0.00
TER
ATOM   3098  O   WAT  1016      -1.291   0.778 -13.272  1.00  0.00
ATOM   3099  H1  WAT  1016      -0.835   1.589 -13.046  1.00  0.00
ATOM   3100  H2  WAT  1016      -1.642   0.460 -12.441  1.00  0.00
TER
ATOM   3101  O   WAT  1017       1.012   6.289  -6.043  1.00  0.00
ATOM   3102  H1  WAT  1017       1.656   6.495  -5.366  1.00  0.00
ATOM   3103  H2  WAT  1017       1.375   5.527  -6.496  1.00  0.00
TER
ATOM   3104  O   WAT  1018      -5.390  -8.878 -12.800  1.00  0.00
ATOM   3105  H1  WAT  1018      -5.519  -8.886 -11.852  1.00  0.00
ATOM   3106  H2  WAT  1018      -6.214  -8.540 -13.151  1.00  0.00
TER
ATOM   3107  O   WAT  1019       2.285   4.292  -7.325  1.00  0.00
ATOM   3108  H1  WAT  1019       2.927   3.591  -7.212  1.00  0.00
ATOM   3109  H2  WAT  1019       2.810   5.072  -7.506  1.00  0.00
TER
ATOM   3110  O   WAT  1020       6.131   4.577 -17.601  1.00  0.00
ATOM   3111  H1  WAT  1020       5.905   3.860 -17.009  1.00  0.00
ATOM   3112  H2  WAT  1020       5.740   4.328 -18.439  1.00  0.00
TER
ATOM   3113  O   WAT  1021       4.059   5.091  -4.122  1.00  0.00
ATOM   3114  H1  WAT  1021       4.395   5.678  -3.444  1.00  0.00
ATOM   3115  H2  WAT  1021       3.139   4.961  -3.892  1.00  0.00
TER
ATOM   3116  O   WAT  1022      -8.088   8.603 -16.827  1.00  0.00
ATOM   3117  H1  WAT  1022      -7.728   9.202 -17.481  1.00  0.00
ATOM   3118  H2  WAT  1022      -8.228   9.149 -16.054  1.00  0.00
TER
ATOM   3119  O   WAT  1023      -8.391  -7.119  -3.339  1.00  0.00
ATOM   3120  H1  WAT  1023      -9.105  -6.919  -2.734  1.00  0.00
ATOM   3121  H2  WAT  1023      -7.971  -7.895  -2.968  1.00  0.00
TER
ATOM   3122  O   WAT  1024       5.712   2.494 -15.940  1.00  0.00
ATOM   3123  H1  WAT  1024       5.425   2.955 -15.152  1.00  0.00
ATOM   3124  H2  WAT  1024       6.508   2.034 -15.672  1.00  0.00
TER
ATOM   3125  O   WAT  1025      -8.103   6.869  -2.353  1.00  0.00
ATOM   3126  H1  WAT  1025      -7.994   5.928  -2.493  1.00  0.00
ATOM   3127  H2  WAT  1025      -8.755   7.134  -3.001  1.00  0.00
TER
ATOM   3128  O   WAT  1026      -2.071   5.987 -16.010  1.00  0.00
ATOM   3129  H1  WAT  1026      -2.080   6.720 -16.625  1.00  0.00
ATOM   3130  H2  WAT  1026      -2.991   5.740 -15.917  1.00  0.00
TER
ATOM   3131  O   WAT  1027      -6.470   1.208 -15.265  1.00  0.00
ATOM   3132  H1  WAT  1027      -7.077   1.948 -15.255  1.00  0.00
ATOM   3133  H2  WAT  1027      -5.995   1.298 -16.091  1.00  0.00
TER
ATOM   3134  O   WAT  1028       3.103  -4.627  -5.589  1.00  0.00
ATOM   3135  H1  WAT  1028       3.471  -5.447  -5.261  1.00  0.00
ATOM   3136  H2  WAT  1028       2.243  -4.567  -5.174  1.00  0.00
TER
ATOM   3137  O   WAT  1029       6.469  -5.671 -14.781  1.00  0.00
ATOM   3138  H1  WAT  1029       5.841  -5.567 -15.495  1.00  0.00
ATOM   3139  H2  WAT  1029       5.975  -5.452 -13.991  1.00  0.00
TER
ATOM   3140  O   WAT  1030       0.915   6.049 -17.347  1.00  0.00
ATOM   3141  H1  WAT  1030       1.016   5.846 -18.277  1.00  0.00
ATOM   3142  H2  WAT  1030       0.015   5.795 -17.142  1.00  0.00
TER
ATOM   3143  O   WAT  1031      -1.562  -3.393 -13.365  1.00  0.00
ATOM   3144  H1  WAT  1031      -2.271  -2.924 -12.923  1.00  0.00
ATOM   3145  H2  WAT  1031      -1.278  -4.050 -12.730  1.00  0.00
TER
ATOM   3146  O   WAT  1032       0.063  -1.973  -5.366  1.00  0.00
ATOM   3147  H1  WAT  1032       0.562  -1.498  -4.700  1.00  0.00
ATOM   3148  H2  WAT  1032       0.206  -2.897  -5.159  1.00  0.00
TER
ATOM   3149  O   WAT  1033       2.469  -6.668 -11.925  1.00  0.00
ATOM   3150  H1  WAT  1033       2.346  -6.649 -12.874  1.00  0.00
ATOM   3151  H2  WAT  1033       3.418  -6.620 -11.805  1.00  0.00
TER
ATOM   3152  O   WAT  1034      -0.443   8.568 -12.652  1.00  0.00
ATOM   3153  H1  WAT  1034      -0.189   8.530 -13.574  1.00  0.00
ATOM   3154  H2  WAT  1034      -1.392   8.441 -12.660  1.00  0.00
TER
ATOM   3155  O   WAT  1035      -3.359  -5.084 -15.990  1.00  0.00
ATOM   3156  H1  WAT  1035      -2.510  -4.647 -16.056  1.00  0.00
ATOM   3157  H2  WAT  1035      -3.726  -4.772 -15.162  1.00  0.00
TER
ATOM   3158  O   WAT  1036       7.270  -5.756  -4.523  1.00  0.00
ATOM   3159  H1  WAT  1036       6.767  -5.016  -4.183  1.00  0.00
ATOM   3160  H2  WAT  1036       8.086  -5.368  -4.839  1.00  0.00
TER
ATOM   3161  O   WAT  1037       5.562  -0.513 -11.077  1.00  0.00
ATOM   3162  H1  WAT  1037       4.621  -0.498 -10.902  1.00  0.00
ATOM   3163  H2  WAT  1037       5.877  -1.299 -10.631  1.00  0.00
TER
ATOM   3164  O   WAT  1038      -4.460   1.169 -17.516  1.00  0.00
ATOM   3165  H1  WAT  1038      -3.693   1.057 -16.954  1.00  0.00
ATOM   3166  H2  WAT  1038      -4.382   0.473 -18.168  1.00  0.00
TER
ATOM   3167  O   WAT  1039      -5.765  -1.398 -16.833  1.00  0.00
ATOM   3168  H1  WAT  1039      -5.685  -2.346 -16.721  1.00  0.00
ATOM   3169  H2  WAT  1039      -4.873  -1.068 -16.727  1.00  0.00
TER
ATOM   3170  O   WAT  1040       7.565   6.658  -9.401  1.00  0.00
ATOM   3171  H1  WAT  1040       7.690   7.481  -8.929  1.00  0.00
ATOM   3172  H2  WAT  1040       8.431   6.447  -9.749  1.00  0.00
TER
ATOM   3173  O   WAT  1041      -4.963   8.751  -9.729  1.00  0.00
ATOM   3174  H1  WAT  1041      -4.227   8.203  -9.459  1.00  0.00
ATOM   3175  H2  WAT  1041      -4.579   9.617  -9.869  1.00  0.00
TER
ATOM   3176  O   WAT  1042      -8.079   4.819 -13.855  1.00  0.00
ATOM   3177  H1  WAT  1042      -9.005   5.061 -13.865  1.00  0.00
ATOM   3178  H2  WAT  1042      -7.613   5.646 -13.977  1.00  0.00
TER
ATOM   3179  O   WAT  1043      -5.958   7.936  -0.541  1.00  0.00
ATOM   3180  H1  WAT  1043      -5.156   8.257  -0.127  1.00  0.00
ATOM   3181  H2  WAT  1043      -6.472   7.575   0.181  1.00  0.00
TER
ATOM   3182  O   WAT  1044      -1.853   7.924 -17.907  1.00  0.00
ATOM   3183  H1  WAT  1044      -1.060   8.213 -18.359  1.00  0.00
ATOM   3184  H2  WAT  1044      -2.373   7.493 -18.586  1.00  0.00
TER
ATOM   3185  O   WAT  1045       4.309   7.772  -1.982  1.00  0.00
ATOM   3186  H1  WAT  1045       5.261   7.688  -2.032  1.00  0.00
ATOM   3187  H2  WAT  1045       4.162   8.436  -1.309  1.00  0.00
TER
ATOM   3188  O   WAT  1046       7.200   7.151 -16.483  1.00  0.00
ATOM   3189  H1  WAT  1046       6.914   6.738 -17.298  1.00  0.00
ATOM   3190  H2  WAT  1046       7.002   8.080 -16.603  1.00  0.00
TER
ATOM   3191  O   WAT  1047      -8.238   0.423  -1.597  1.00  0.00
ATOM   3192  H1  WAT  1047      -7.734  -0.156  -1.026  1.00  0.00
ATOM   3193  H2  WAT  1047      -8.977   0.707  -1.060  1.00  0.00
TER
ATOM   3194  O   WAT  1048       1.905   2.207 -17.438  1.00  0.00
ATOM   3195  H1  WAT  1048       1.356   2.653 -16.794  1.00  0.00
ATOM   3196  H2  WAT  1048       2.527   1.701 -16.915  1.00  0.00
TER
ATOM   3197  O   WAT  1049      -6.206  -1.434  -0.702  1.00  0.00
ATOM   3198  H1  WAT  1049      -6.165  -1.733   0.206  1.00  0.00
ATOM   3199  H2  WAT  1049      -5.351  -1.033  -0.861  1.00  0.00
TER
ATOM   3200  O   WAT  1050      -2.428   1.166 -15.542  1.00  0.00
ATOM   3201  H1  WAT  1050      -2.006   1.000 -14.699  1.00  0.00
ATOM   3202  H2  WAT  1050      -2.303   0.356 -16.036  1.00  0.00
TER
ATOM   3203  O   WAT  1051      -1.012  -7.331  -5.622  1.00  0.00
ATOM   3204  H1  WAT  1051      -1.460  -7.309  -6.468  1.00  0.00
ATOM   3205  H2  WAT  1051      -1.645  -7.729  -5.025  1.00  0.00
TER
ATOM   3206  O   WAT  1052       4.070  -0.150  -5.041  1.00  0.00
ATOM   3207  H1  WAT  1052       3.543   0.374  -5.645  1.00  0.00
ATOM   3208  H2  WAT  1052       4.413   0.482  -4.410  1.00  0.00
TER
ATOM   3209  O   WAT  1053      -2.755   7.870  -3.885  1.00  0.00
ATOM   3210  H1  WAT  1053      -3.293   8.594  -4.204  1.00  0.00
ATOM   3211  H2  WAT  1053      -2.501   7.393  -4.676  1.00  0.00
TER
ATOM   3212  O   WAT  1054       3.947  -7.950 -16.067  1.00  0.00
ATOM   3213  H1  WAT  1054       4.227  -8.793 -15.711  1.00  0.00
ATOM   3214  H2  WAT  1054       3.174  -7.718 -15.553  1.00  0.00
TER
ATOM   3215  O   WAT  1055       0.101   9.105  -3.627  1.00  0.00
ATOM   3216  H1  WAT  1055       0.027  10.008  -3.319  1.00  0.00
ATOM   3217  H2  WAT  1055      -0.801   8.786  -3.654  1.00  0.00
TER
ATOM   3218  O   WAT  1056      -1.515  -6.717 -17.623  1.00  0.00
ATOM   3219  H1  WAT  1056      -1.863  -7.395 -18.202  1.00  0.00
ATOM   3220  H2  WAT  1056      -1.314  -7.179 -16.808  1.00  0.00
TER
ATOM   3221  O   WAT  1057       0.650   8.271 -16.004  1.00  0.00
ATOM   3222  H1  WAT  1057       1.545   8.609 -15.982  1.00  0.00
ATOM   3223  H2  WAT  1057       0.682   7.549 -16.632  1.00  0.00
TER
ATOM   3224  O   WAT  1058      -5.711   3.643 -17.775  1.00  0.00
ATOM   3225  H1  WAT  1058      -5.273   4.186 -17.120  1.00  0.00
ATOM   3226  H2  WAT  1058      -5.226   2.818 -17.766  1.00  0.00
TER
ATOM   3227  O   WAT  1059      -8.496   6.432 -10.323  1.00  0.00
ATOM   3228  H1  WAT  1059      -8.166   5.564 -10.555  1.00  0.00
ATOM   3229  H2  WAT  1059      -8.067   6.638  -9.493  1.00  0.00
TER
ATOM   3230  O   WAT  1060      -3.900   4.763 -12.663  1.00  0.00
ATOM   3231  H1  WAT  1060      -4.200   4.640 -11.763  1.00  0.00
ATOM   3232  H2  WAT  1060      -4.006   3.904 -13.071  1.00  0.00
TER
ATOM   3233  O   WAT  1061      -8.007   7.299  -7.585  1.00  0.00
ATOM   3234  H1  WAT  1061      -8.444   7.479  -6.753  1.00  0.00
ATOM   3235  H2  WAT  1061      -7.439   8.057  -7.727  1.00  0.00
TER
ATOM   3236  O   WAT  1062       7.629   6.801  -3.297  1.00  0.00
ATOM   3237  H1  WAT  1062       7.030   6.860  -4.041  1.00  0.00
ATOM   3238  H2  WAT  1062       7.759   5.861  -3.168  1.00  0.00
TER
ATOM   3239  O   WAT  1063       8.869   4.543 -17.960  1.00  0.00
ATOM   3240  H1  WAT  1063       8.039   4.610 -17.490  1.00  0.00
ATOM   3241  H2  WAT  1063       9.047   5.433 -18.264  1.00  0.00
TER
ATOM   3242  O   WAT  1064       8.325   1.287 -15.457  1.00  0.00
ATOM   3243  H1  WAT  1064       9.087   1.857 -15.351  1.00  0.00
ATOM   3244  H2  WAT  1064       8.341   0.720 -14.686  1.00  0.00
TER
ATOM   3245  O   WAT  1065      -8.174  -0.189 -11.226  1.00  0.00
ATOM   3246  H1  WAT  1065      -8.830  -0.458 -11.870  1.00  0.00
ATOM   3247  H2  WAT  1065      -7.337  -0.298 -11.676  1.00  0.00
TER
ATOM   3248  O   WAT  1066       9.331   2.142 -10.613  1.00  0.00
ATOM   3249  H1  WAT  1066       9.702   1.359 -11.019  1.00  0.00
ATOM   3250  H2  WAT  1066       9.971   2.831 -10.791  1.00  0.00
TER
ATOM   3251  O   WAT  1067       6.314   3.526  -5.200  1.00  0.00
ATOM   3252  H1  WAT  1067       5.500   3.956  -4.937  1.00  0.00
ATOM   3253  H2  WAT  1067       6.722   4.138  -5.813  1.00  0.00
TER
ATOM   3254  O   WAT  1068       8.377   1.581 -18.300  1.00  0.00
ATOM   3255  H1  WAT  1068       8.652   2.489 -18.428  1.00  0.00
ATOM   3256  H2  WAT  1068       8.188   1.517 -17.364  1.00  0.00
TER
ATOM   3257  O   WAT  1069       4.775  -5.395 -17.004  1.00  0.00
ATOM   3258  H1  WAT  1069       5.193  -5.582 -17.845  1.00  0.00
ATOM   3259  H2  WAT  1069       4.468  -6.247 -16.694  1.00  0.00
TER
ATOM   3260  O   WAT  1070       8.274  -0.482 -13.307  1.00  0.00
ATOM   3261  H1  WAT  1070       7.898  -1.249 -13.739  1.00  0.00
ATOM   3262  H2  WAT  1070       7.544  -0.100 -12.819  1.00  0.00
TER
ATOM   3263  O   WAT  1071      -7.137   0.197  -6.686  1.00  0.00
ATOM   3264  H1  WAT  1071      -6.770   0.109  -5.806  1.00  0.00
ATOM   3265  H2  WAT  1071      -7.706  -0.567  -6.785  1.00  0.00
TER
ATOM   3266  O   WAT  1072       7.664  -1.335  -3.673  1.00  0.00
ATOM   3267  H1  WAT  1072       7.432  -1.564  -4.573  1.00  0.00
ATOM   3268  H2  WAT  1072       7.924  -0.415  -3.718  1.00  0.00
TER
ATOM   3269  O   WAT  1073      -7.585  -2.893  -2.780  1.00  0.00
ATOM   3270  H1  WAT  1073      -8.480  -2.926  -2.441  1.00  0.00
ATOM   3271  H2  WAT  1073      -7.046  -2.694  -2.015  1.00  0.00
TER
ATOM   3272  O   WAT  1074       6.102  -6.109  -0.895  1.00  0.00
ATOM   3273  H1  WAT  1074       6.979  -6.101  -0.511  1.00  0.00
ATOM   3274  H2  WAT  1074       6.114  -6.846  -1.506  1.00  0.00
TER
ATOM   3275  O   WAT  1075      -8.961  -2.979 -15.284  1.00  0.00
ATOM   3276  H1  WAT  1075      -9.864  -2.716 -15.459  1.00  0.00
ATOM   3277  H2  WAT  1075      -8.477  -2.708 -16.064  1.00  0.00
TER
ATOM   3278  O   WAT  1076       7.549  -2.256 -10.006  1.00  0.00
ATOM   3279  H1  WAT  1076       8.072  -2.750 -10.637  1.00  0.00
ATOM   3280  H2  WAT  1076       8.135  -2.121  -9.261  1.00  0.00
TER
ATOM   3281  O   WAT  1077       7.728  -2.172  -6.484  1.00  0.00
ATOM   3282  H1  WAT  1077       6.778  -2.206  -6.370  1.00  0.00
ATOM   3283  H2  WAT  1077       7.909  -1.262  -6.719  1.00  0.00
TER
ATOM   3284  O   WAT  1078      -6.418  -3.922 -17.374  1.00  0.00
ATOM   3285  H1  WAT  1078      -5.709  -4.344 -17.860  1.00  0.00
ATOM   3286  H2  WAT  1078      -7.134  -3.855 -18.006  1.00  0.00
TER
ATOM   3287  O   WAT  1079       7.039  -2.999 -14.067  1.00  0.00
ATOM   3288  H1  WAT  1079       7.535  -3.232 -13.282  1.00  0.00
ATOM   3289  H2  WAT  1079       6.840  -3.838 -14.483  1.00  0.00
TER
ATOM   3290  O   WAT  1080      -7.081  -8.618  -8.432  1.00  0.00
ATOM   3291  H1  WAT  1080      -6.434  -9.168  -8.872  1.00  0.00
ATOM   3292  H2  WAT  1080      -6.661  -8.363  -7.610  1.00  0.00
TER
ATOM   3293  O   WAT  1081       8.467  -4.363 -11.533  1.00  0.00
ATOM   3294  H1  WAT  1081       8.357  -4.517 -10.595  1.00  0.00
ATOM   3295  H2  WAT  1081       9.228  -4.891 -11.776  1.00  0.00
TER
ATOM   3296  O   WAT  1082       6.814  -8.424  -5.075  1.00  0.00
ATOM   3297  H1  WAT  1082       7.451  -7.810  -4.709  1.00  0.00
ATOM   3298  H2  WAT  1082       6.961  -8.388  -6.020  1.00  0.00
TER
ATOM   3299  O   WAT  1083       9.356  -6.532 -18.292  1.00  0.00
ATOM   3300  H1  WAT  1083      10.281  -6.664 -18.501  1.00  0.00
ATOM   3301  H2  WAT  1083       9.334  -6.453 -17.339  1.00  0.00
TER
ATOM   3302  O   WAT  1084       9.430  -5.761 -15.667  1.00  0.00
ATOM   3303  H1  WAT  1084       8.635  -5.827 -15.137  1.00  0.00
ATOM   3304  H2  WAT  1084       9.635  -4.826 -15.678  1.00  0.00
TER
ATOM   3305  O   WAT  1085       6.372   8.278 -11.673  1.00  0.00
ATOM   3306  H1  WAT  1085       6.968   7.956 -12.349  1.00  0.00
ATOM   3307  H2  WAT  1085       6.630   7.805 -10.882  1.00  0.00
TER
ATOM   3308  O   WAT  1086      -7.328  -8.462  -5.689  1.00  0.00
ATOM   3309  H1  WAT  1086      -7.677  -8.006  -4.923  1.00  0.00
ATOM   3310  H2  WAT  1086      -7.659  -9.356  -5.607  1.00  0.00
TER
ATOM   3311  O   WAT  1087      -2.021   6.266  -5.923  1.00  0.00
ATOM   3312  H1  WAT  1087      -2.262   6.533  -6.810  1.00  0.00
ATOM   3313  H2  WAT  1087      -1.081   6.436  -5.868  1.00  0.00
TER
ATOM   3314  O   WAT  1088       2.822  -7.614  -2.528  1.00  0.00
ATOM   3315  H1  WAT  1088       3.436  -7.296  -3.190  1.00  0.00
ATOM   3316  H2  WAT  1088       3.367  -8.099  -1.908  1.00  0.00
TER
ATOM   3317  O   WAT  1089       9.239   8.285  -5.122  1.00  0.00
ATOM   3318  H1  WAT  1089       8.745   8.682  -5.839  1.00  0.00
ATOM   3319  H2  WAT  1089       8.631   7.660  -4.728  1.00  0.00
TER
ATOM   3320  O   WAT  1090      -6.656  -8.935  -2.414  1.00  0.00
ATOM   3321  H1  WAT  1090      -6.108  -9.116  -3.177  1.00  0.00
ATOM   3322  H2  WAT  1090      -6.590  -9.725  -1.878  1.00  0.00
TER
ATOM   3323  O   WAT  1091      -5.883   7.656  -4.404  1.00  0.00
ATOM   3324  H1  WAT  1091      -6.477   7.524  -3.665  1.00  0.00
ATOM   3325  H2  WAT  1091      -5.890   6.820  -4.870  1.00  0.00
TER
ATOM   3326  O   WAT  1092       3.563  -9.051  -6.201  1.00  0.00
ATOM   3327  H1  WAT  1092       2.689  -8.717  -6.404  1.00  0.00
ATOM   3328  H2  WAT  1092       3.454  -9.523  -5.376  1.00  0.00
TER
ATOM   3329  O   WAT  1093       4.470  -6.844  -4.817  1.00  0.00
ATOM   3330  H1  WAT  1093       4.141  -7.658  -5.197  1.00  0.00
ATOM   3331  H2  WAT  1093       5.418  -6.887  -4.940  1.00  0.00
TER
ATOM   3332  O   WAT  1094       6.923   8.928  -7.843  1.00  0.00
ATOM   3333  H1  WAT  1094       6.464   9.679  -8.217  1.00  0.00
ATOM   3334  H2  WAT  1094       6.295   8.208  -7.902  1.00  0.00
TER
ATOM   3335  O   WAT  1095      -6.252   5.022  -5.453  1.00  0.00
ATOM   3336  H1  WAT  1095      -6.978   4.402  -5.521  1.00  0.00
ATOM   3337  H2  WAT  1095      -6.191   5.416  -6.323  1.00  0.00
TER
ATOM   3338  O   WAT  1096      -2.647   7.236  -8.668  1.00  0.00
ATOM   3339  H1  WAT  1096      -2.131   6.625  -9.194  1.00  0.00
ATOM   3340  H2  WAT  1096      -1.997   7.739  -8.177  1.00  0.00
TER
ATOM   3341  O   WAT  1097       0.092   8.127  -7.841  1.00  0.00
ATOM   3342  H1  WAT  1097       0.380   7.873  -8.718  1.00  0.00
ATOM   3343  H2  WAT  1097       0.605   7.575  -7.251  1.00  0.00
TER
ATOM   3344  O   WAT  1098       1.310  -8.134  -7.262  1.00  0.00
ATOM   3345  H1  WAT  1098       0.527  -7.659  -6.982  1.00  0.00
ATOM   3346  H2  WAT  1098       1.016  -9.038  -7.370  1.00  0.00
TER
ATOM   3347  O   WAT  1099       5.862  -7.431  -9.217  1.00  0.00
ATOM   3348  H1  WAT  1099       6.303  -7.487 -10.065  1.00  0.00
ATOM   3349  H2  WAT  1099       5.593  -6.516  -9.146  1.00  0.00
TER
ATOM   3350  O   WAT  1100       7.726  -7.800 -11.206  1.00  0.00
ATOM   3351  H1  WAT  1100       7.665  -8.744 -11.353  1.00  0.00
ATOM   3352  H2  WAT  1100       8.505  -7.692 -10.661  1.00  0.00
TER
ATOM   3353  O   WAT  1101      -7.969   8.339 -12.244  1.00  0.00
ATOM   3354  H1  WAT  1101      -8.136   7.706 -11.545  1.00  0.00
ATOM   3355  H2  WAT  1101      -8.835   8.545 -12.594  1.00  0.00
TER
ATOM   3356  O   WAT  1102      -7.346  -7.829 -14.740  1.00  0.00
ATOM   3357  H1  WAT  1102      -6.588  -7.716 -15.314  1.00  0.00
ATOM   3358  H2  WAT  1102      -7.808  -6.992 -14.786  1.00  0.00
TER
ATOM   3359  O   WAT  1103      -0.804  -5.715 -11.750  1.00  0.00
ATOM   3360  H1  WAT  1103      -1.617  -6.089 -12.091  1.00  0.00
ATOM   3361  H2  WAT  1103      -0.300  -6.471 -11.448  1.00  0.00
TER
ATOM   3362  O   WAT  1104       3.698  -9.051 -10.512  1.00  0.00
ATOM   3363  H1  WAT  1104       4.301  -8.479 -10.037  1.00  0.00
ATOM   3364  H2  WAT  1104       2.957  -8.487 -10.734  1.00  0.00
TER
ATOM   3365  O   WAT  1105       6.842  -8.649 -15.238  1.00  0.00
ATOM   3366  H1  WAT  1105       7.037  -7.750 -14.971  1.00  0.00
ATOM   3367  H2  WAT  1105       6.054  -8.880 -14.745  1.00  0.00
TER
ATOM   3368  O   WAT  1106      -6.362   7.033 -14.799  1.00  0.00
ATOM   3369  H1  WAT  1106      -6.888   7.413 -15.502  1.00  0.00
ATOM   3370  H2  WAT  1106      -6.438   7.658 -14.078  1.00  0.00
TER
ATOM   3371  O   WAT  1107      -4.973  -7.303 -16.200  1.00  0.00
ATOM   3372  H1  WAT  1107      -4.444  -8.090 -16.329  1.00  0.00
ATOM   3373  H2  WAT  1107      -4.340  -6.624 -15.967  1.00  0.00
TER
ATOM   3374  O   WAT  1108      -2.780  -7.565 -13.146  1.00  0.00
ATOM   3375  H1  WAT  1108      -3.409  -8.266 -12.979  1.00  0.00
ATOM   3376  H2  WAT  1108      -3.319  -6.805 -13.362  1.00  0.00
TER
ATOM   3377  O   WAT  1109       0.160   9.049  -0.475  1.00  0.00
ATOM   3378  H1  WAT  1109       1.086   8.813  -0.431  1.00  0.00
ATOM   3379  H2  WAT  1109       0.145   9.876  -0.956  1.00  0.00
TER
ATOM   3380  O   WAT  1110       8.394   8.591 -13.477  1.00  0.00
ATOM   3381  H1  WAT  1110       8.569   7.905 -14.121  1.00  0.00
ATOM   3382  H2  WAT  1110       7.696   9.116 -13.870  1.00  0.00
TER
ATOM   3383  O   WAT  1111      -2.654  -8.287  -0.710  1.00  0.00
ATOM   3384  H1  WAT  1111      -2.936  -7.783  -1.474  1.00  0.00
ATOM   3385  H2  WAT  1111      -2.272  -9.085  -1.076  1.00  0.00
TER
ATOM   3386  O   WAT  1112      -3.763   8.981 -15.924  1.00  0.00
ATOM   3387  H1  WAT  1112      -3.031   8.697 -16.471  1.00  0.00
ATOM   3388  H2  WAT  1112      -3.504   8.742 -15.034  1.00  0.00
TER
ATOM   3389  O   WAT  1113      -4.602   5.097 -15.919  1.00  0.00
ATOM   3390  H1  WAT  1113      -5.231   5.566 -15.370  1.00  0.00
ATOM   3391  H2  WAT  1113      -4.487   4.252 -15.484  1.00  0.00
TER
ATOM   3392  O   WAT  1114       3.948  -8.871  -0.132  1.00  0.00
ATOM   3393  H1  WAT  1114       3.834  -8.552   0.763  1.00  0.00
ATOM   3394  H2  WAT  1114       4.765  -8.470  -0.429  1.00  0.00
TER
ATOM   3395  O   WAT  1115       6.727   8.276  -0.651  1.00  0.00
ATOM   3396  H1  WAT  1115       7.520   7.781  -0.858  1.00  0.00
ATOM   3397  H2  WAT  1115       7.021   8.955  -0.043  1.00  0.00
TER
ATOM   3398  O   WAT  1116       0.985 -17.849   9.661  1.00  0.00
ATOM   3399  H1  WAT  1116       0.209 -18.329   9.951  1.00  0.00
ATOM   3400  H2  WAT  1116       1.636 -18.528   9.486  1.00  0.00
TER
ATOM   3401  O   WAT  1117      -4.998 -17.537  10.538  1.00  0.00
ATOM   3402  H1  WAT  1117      -5.830 -17.792  10.938  1.00  0.00
ATOM   3403  H2  WAT  1117      -4.390 -17.465  11.274  1.00  0.00
TER
ATOM   3404  O   WAT  1118       5.006 -13.443   8.441  1.00  0.00
ATOM   3405  H1  WAT  1118       4.544 -14.214   8.769  1.00  0.00
ATOM   3406  H2  WAT  1118       5.818 -13.416   8.946  1.00  0.00
TER
ATOM   3407  O   WAT  1119      -5.018 -13.503  10.734  1.00  0.00
ATOM   3408  H1  WAT  1119      -4.715 -14.393  10.555  1.00  0.00
ATOM   3409  H2  WAT  1119      -4.274 -12.946  10.506  1.00  0.00
TER
ATOM   3410  O   WAT  1120       1.232 -11.157   8.061  1.00  0.00
ATOM   3411  H1  WAT  1120       0.613 -10.701   7.490  1.00  0.00
ATOM   3412  H2  WAT  1120       2.087 -11.002   7.660  1.00  0.00
TER
ATOM   3413  O   WAT  1121       0.426 -15.173   9.668  1.00  0.00
ATOM   3414  H1  WAT  1121       0.357 -16.114   9.507  1.00  0.00
ATOM   3415  H2  WAT  1121       1.188 -15.083  10.240  1.00  0.00
TER
ATOM   3416  O   WAT  1122       2.099 -16.273   5.454  1.00  0.00
ATOM   3417  H1  WAT  1122       1.480 -15.808   4.890  1.00  0.00
ATOM   3418  H2  WAT  1122       2.611 -15.580   5.871  1.00  0.00
TER
ATOM   3419  O   WAT  1123      -3.038 -16.745  12.133  1.00  0.00
ATOM   3420  H1  WAT  1123      -3.371 -16.118  12.775  1.00  0.00
ATOM   3421  H2  WAT  1123      -2.862 -16.219  11.353  1.00  0.00
TER
ATOM   3422  O   WAT  1124      -3.826 -14.777  13.947  1.00  0.00
ATOM   3423  H1  WAT  1124      -3.209 -14.102  13.666  1.00  0.00
ATOM   3424  H2  WAT  1124      -4.687 -14.368  13.856  1.00  0.00
TER
ATOM   3425  O   WAT  1125      -8.533 -15.587   2.828  1.00  0.00
ATOM   3426  H1  WAT  1125      -8.910 -15.098   2.097  1.00  0.00
ATOM   3427  H2  WAT  1125      -8.276 -14.915   3.459  1.00  0.00
TER
ATOM   3428  O   WAT  1126       7.091 -13.313  11.863  1.00  0.00
ATOM   3429  H1  WAT  1126       6.408 -12.643  11.855  1.00  0.00
ATOM   3430  H2  WAT  1126       7.631 -13.115  11.097  1.00  0.00
TER
ATOM   3431  O   WAT  1127       4.627 -11.469  10.577  1.00  0.00
ATOM   3432  H1  WAT  1127       4.640 -11.873   9.710  1.00  0.00
ATOM   3433  H2  WAT  1127       4.075 -10.694  10.474  1.00  0.00
TER
ATOM   3434  O   WAT  1128       5.922 -14.747   5.666  1.00  0.00
ATOM   3435  H1  WAT  1128       5.811 -15.690   5.791  1.00  0.00
ATOM   3436  H2  WAT  1128       5.919 -14.386   6.553  1.00  0.00
TER
ATOM   3437  O   WAT  1129       4.026 -16.566  11.906  1.00  0.00
ATOM   3438  H1  WAT  1129       4.443 -16.780  11.071  1.00  0.00
ATOM   3439  H2  WAT  1129       4.750 -16.309  12.477  1.00  0.00
TER
ATOM   3440  O   WAT  1130       1.464 -19.121   5.023  1.00  0.00
ATOM   3441  H1  WAT  1130       0.537 -19.187   5.252  1.00  0.00
ATOM   3442  H2  WAT  1130       1.616 -18.183   4.908  1.00  0.00
TER
ATOM   3443  O   WAT  1131       7.972 -18.167  11.997  1.00  0.00
ATOM   3444  H1  WAT  1131       7.144 -18.098  11.522  1.00  0.00
ATOM   3445  H2  WAT  1131       8.567 -17.582  11.529  1.00  0.00
TER
ATOM   3446  O   WAT  1132       5.494 -17.559   5.526  1.00  0.00
ATOM   3447  H1  WAT  1132       4.875 -17.897   4.879  1.00  0.00
ATOM   3448  H2  WAT  1132       5.476 -18.203   6.234  1.00  0.00
TER
ATOM   3449  O   WAT  1133      -2.930 -18.594   7.805  1.00  0.00
ATOM   3450  H1  WAT  1133      -3.335 -19.306   7.309  1.00  0.00
ATOM   3451  H2  WAT  1133      -2.844 -18.939   8.694  1.00  0.00
TER
ATOM   3452  O   WAT  1134      -2.462 -14.907   9.969  1.00  0.00
ATOM   3453  H1  WAT  1134      -2.759 -15.513   9.289  1.00  0.00
ATOM   3454  H2  WAT  1134      -1.512 -14.870   9.858  1.00  0.00
TER
ATOM   3455  O   WAT  1135       5.626 -11.334  13.631  1.00  0.00
ATOM   3456  H1  WAT  1135       5.149 -10.527  13.438  1.00  0.00
ATOM   3457  H2  WAT  1135       4.942 -11.986  13.784  1.00  0.00
TER
ATOM   3458  O   WAT  1136      -3.370 -15.169  16.619  1.00  0.00
ATOM   3459  H1  WAT  1136      -4.268 -14.945  16.867  1.00  0.00
ATOM   3460  H2  WAT  1136      -3.345 -15.046  15.671  1.00  0.00
TER
ATOM   3461  O   WAT  1137       3.670 -18.320   2.534  1.00  0.00
ATOM   3462  H1  WAT  1137       4.109 -19.158   2.387  1.00  0.00
ATOM   3463  H2  WAT  1137       4.383 -17.687   2.620  1.00  0.00
TER
ATOM   3464  O   WAT  1138      -4.543 -18.298  15.195  1.00  0.00
ATOM   3465  H1  WAT  1138      -4.683 -17.426  15.564  1.00  0.00
ATOM   3466  H2  WAT  1138      -5.425 -18.641  15.050  1.00  0.00
TER
ATOM   3467  O   WAT  1139       1.780 -13.380   6.502  1.00  0.00
ATOM   3468  H1  WAT  1139       2.219 -12.638   6.087  1.00  0.00
ATOM   3469  H2  WAT  1139       1.718 -13.138   7.426  1.00  0.00
TER
ATOM   3470  O   WAT  1140      -2.745 -12.356  17.404  1.00  0.00
ATOM   3471  H1  WAT  1140      -2.774 -11.951  16.537  1.00  0.00
ATOM   3472  H2  WAT  1140      -2.909 -13.285  17.241  1.00  0.00
TER
ATOM   3473  O   WAT  1141      -8.591 -16.528  11.112  1.00  0.00
ATOM   3474  H1  WAT  1141      -8.513 -16.393  10.168  1.00  0.00
ATOM   3475  H2  WAT  1141      -7.977 -17.237  11.305  1.00  0.00
TER
ATOM   3476  O   WAT  1142      -7.347 -14.828   7.523  1.00  0.00
ATOM   3477  H1  WAT  1142      -7.754 -14.687   6.668  1.00  0.00
ATOM   3478  H2  WAT  1142      -6.455 -15.112   7.320  1.00  0.00
TER
ATOM   3479  O   WAT  1143       8.610 -14.382  15.860  1.00  0.00
ATOM   3480  H1  WAT  1143       8.736 -14.621  14.942  1.00  0.00
ATOM   3481  H2  WAT  1143       8.652 -15.213  16.332  1.00  0.00
TER
ATOM   3482  O   WAT  1144       2.471 -10.679  14.430  1.00  0.00
ATOM   3483  H1  WAT  1144       2.986 -10.768  15.232  1.00  0.00
ATOM   3484  H2  WAT  1144       1.628 -10.333  14.722  1.00  0.00
TER
ATOM   3485  O   WAT  1145       4.447 -10.393   3.858  1.00  0.00
ATOM   3486  H1  WAT  1145       4.287 -10.683   4.756  1.00  0.00
ATOM   3487  H2  WAT  1145       4.281 -11.169   3.322  1.00  0.00
TER
ATOM   3488  O   WAT  1146      -3.075 -10.614   5.635  1.00  0.00
ATOM   3489  H1  WAT  1146      -3.250 -11.530   5.422  1.00  0.00
ATOM   3490  H2  WAT  1146      -3.929 -10.255   5.875  1.00  0.00
TER
ATOM   3491  O   WAT  1147       4.149 -12.885   2.418  1.00  0.00
ATOM   3492  H1  WAT  1147       3.456 -12.887   1.758  1.00  0.00
ATOM   3493  H2  WAT  1147       4.892 -13.309   1.987  1.00  0.00
TER
ATOM   3494  O   WAT  1148       3.714 -11.258   6.493  1.00  0.00
ATOM   3495  H1  WAT  1148       4.170 -12.039   6.806  1.00  0.00
ATOM   3496  H2  WAT  1148       4.054 -10.548   7.037  1.00  0.00
TER
ATOM   3497  O   WAT  1149      -8.535 -15.487  13.652  1.00  0.00
ATOM   3498  H1  WAT  1149      -8.372 -15.956  12.834  1.00  0.00
ATOM   3499  H2  WAT  1149      -8.070 -15.994  14.317  1.00  0.00
TER
ATOM   3500  O   WAT  1150      -6.962 -16.112  15.811  1.00  0.00
ATOM   3501  H1  WAT  1150      -7.346 -16.752  16.410  1.00  0.00
ATOM   3502  H2  WAT  1150      -6.650 -15.408  16.381  1.00  0.00
TER
ATOM   3503  O   WAT  1151      -0.812 -19.264  11.292  1.00  0.00
ATOM   3504  H1  WAT  1151      -0.445 -19.738  12.038  1.00  0.00
ATOM   3505  H2  WAT  1151      -1.001 -18.390  11.633  1.00  0.00
TER
ATOM   3506  O   WAT  1152      -4.494 -16.017   4.207  1.00  0.00
ATOM   3507  H1  WAT  1152      -5.268 -16.557   4.047  1.00  0.00
ATOM   3508  H2  WAT  1152      -3.764 -16.536   3.869  1.00  0.00
TER
ATOM   3509  O   WAT  1153       6.265 -17.020  10.000  1.00  0.00
ATOM   3510  H1  WAT  1153       6.985 -16.525   9.609  1.00  0.00
ATOM   3511  H2  WAT  1153       6.063 -17.699   9.355  1.00  0.00
TER
ATOM   3512  O   WAT  1154       1.647 -16.950  15.887  1.00  0.00
ATOM   3513  H1  WAT  1154       1.581 -17.870  15.633  1.00  0.00
ATOM   3514  H2  WAT  1154       1.017 -16.852  16.601  1.00  0.00
TER
ATOM   3515  O   WAT  1155      -4.450 -16.349   7.845  1.00  0.00
ATOM   3516  H1  WAT  1155      -3.932 -17.152   7.791  1.00  0.00
ATOM   3517  H2  WAT  1155      -4.902 -16.411   8.687  1.00  0.00
TER
ATOM   3518  O   WAT  1156       0.437 -15.082   3.118  1.00  0.00
ATOM   3519  H1  WAT  1156       0.778 -14.338   2.622  1.00  0.00
ATOM   3520  H2  WAT  1156      -0.392 -14.769   3.480  1.00  0.00
TER
ATOM   3521  O   WAT  1157      -3.764 -18.924  17.642  1.00  0.00
ATOM   3522  H1  WAT  1157      -4.064 -18.779  16.744  1.00  0.00
ATOM   3523  H2  WAT  1157      -2.993 -19.484  17.549  1.00  0.00
TER
ATOM   3524  O   WAT  1158       1.579 -14.127  15.637  1.00  0.00
ATOM   3525  H1  WAT  1158       1.593 -15.059  15.419  1.00  0.00
ATOM   3526  H2  WAT  1158       0.871 -14.041  16.276  1.00  0.00
TER
ATOM   3527  O   WAT  1159       6.712 -19.943   1.907  1.00  0.00
ATOM   3528  H1  WAT  1159       6.629 -19.512   1.057  1.00  0.00
ATOM   3529  H2  WAT  1159       7.432 -19.484   2.340  1.00  0.00
TER
ATOM   3530  O   WAT  1160       7.790 -17.487  14.984  1.00  0.00
ATOM   3531  H1  WAT  1160       7.065 -16.894  14.787  1.00  0.00
ATOM   3532  H2  WAT  1160       8.317 -17.494  14.185  1.00  0.00
TER
ATOM   3533  O   WAT  1161       7.741 -13.089   4.635  1.00  0.00
ATOM   3534  H1  WAT  1161       7.099 -13.744   4.910  1.00  0.00
ATOM   3535  H2  WAT  1161       7.354 -12.684   3.859  1.00  0.00
TER
ATOM   3536  O   WAT  1162       3.320 -15.761   8.482  1.00  0.00
ATOM   3537  H1  WAT  1162       3.672 -16.358   7.823  1.00  0.00
ATOM   3538  H2  WAT  1162       2.436 -16.086   8.653  1.00  0.00
TER
ATOM   3539  O   WAT  1163      -0.594 -15.001   5.889  1.00  0.00
ATOM   3540  H1  WAT  1163       0.093 -14.454   6.270  1.00  0.00
ATOM   3541  H2  WAT  1163      -1.381 -14.457   5.924  1.00  0.00
TER
ATOM   3542  O   WAT  1164      -8.455 -19.384   1.381  1.00  0.00
ATOM   3543  H1  WAT  1164      -7.585 -19.101   1.665  1.00  0.00
ATOM   3544  H2  WAT  1164      -8.946 -18.570   1.266  1.00  0.00
TER
ATOM   3545  O   WAT  1165      -1.291 -17.996   5.502  1.00  0.00
ATOM   3546  H1  WAT  1165      -0.835 -17.186   5.728  1.00  0.00
ATOM   3547  H2  WAT  1165      -1.642 -18.314   6.334  1.00  0.00
TER
ATOM   3548  O   WAT  1166       1.012 -12.486  12.731  1.00  0.00
ATOM   3549  H1  WAT  1166       1.656 -12.280  13.409  1.00  0.00
ATOM   3550  H2  WAT  1166       1.375 -13.247  12.278  1.00  0.00
TER
ATOM   3551  O   WAT  1167       2.285 -14.482  11.449  1.00  0.00
ATOM   3552  H1  WAT  1167       2.927 -15.183  11.562  1.00  0.00
ATOM   3553  H2  WAT  1167       2.810 -13.703  11.269  1.00  0.00
TER
ATOM   3554  O   WAT  1168       6.131 -14.198   1.173  1.00  0.00
ATOM   3555  H1  WAT  1168       5.905 -14.915   1.765  1.00  0.00
ATOM   3556  H2  WAT  1168       5.740 -14.446   0.335  1.00  0.00
TER
ATOM   3557  O   WAT  1169       4.059 -13.683  14.653  1.00  0.00
ATOM   3558  H1  WAT  1169       4.395 -13.096  15.330  1.00  0.00
ATOM   3559  H2  WAT  1169       3.139 -13.814  14.882  1.00  0.00
TER
ATOM   3560  O   WAT  1170      -8.088 -10.171   1.947  1.00  0.00
ATOM   3561  H1  WAT  1170      -7.728  -9.572   1.293  1.00  0.00
ATOM   3562  H2  WAT  1170      -8.228  -9.625   2.721  1.00  0.00
TER
ATOM   3563  O   WAT  1171       5.712 -16.280   2.834  1.00  0.00
ATOM   3564  H1  WAT  1171       5.425 -15.819   3.622  1.00  0.00
ATOM   3565  H2  WAT  1171       6.508 -16.741   3.103  1.00  0.00
TER
ATOM   3566  O   WAT  1172      -8.103 -11.905  16.422  1.00  0.00
ATOM   3567  H1  WAT  1172      -7.994 -12.846  16.281  1.00  0.00
ATOM   3568  H2  WAT  1172      -8.755 -11.640  15.773  1.00  0.00
TER
ATOM   3569  O   WAT  1173      -0.112 -13.634  17.821  1.00  0.00
ATOM   3570  H1  WAT  1173      -0.433 -14.353  18.366  1.00  0.00
ATOM   3571  H2  WAT  1173      -0.786 -12.958  17.895  1.00  0.00
TER
ATOM   3572  O   WAT  1174      -2.071 -12.788   2.765  1.00  0.00
ATOM   3573  H1  WAT  1174      -2.080 -12.055   2.149  1.00  0.00
ATOM   3574  H2  WAT  1174      -2.991 -13.035   2.857  1.00  0.00
TER
ATOM   3575  O   WAT  1175      -6.470 -17.566   3.509  1.00  0.00
ATOM   3576  H1  WAT  1175      -7.077 -16.826   3.519  1.00  0.00
ATOM   3577  H2  WAT  1175      -5.995 -17.476   2.683  1.00  0.00
TER
ATOM   3578  O   WAT  1176       0.915 -12.725   1.427  1.00  0.00
ATOM   3579  H1  WAT  1176       1.016 -12.929   0.497  1.00  0.00
ATOM   3580  H2  WAT  1176       0.015 -12.979   1.632  1.00  0.00
TER
ATOM   3581  O   WAT  1177      -0.443 -10.206   6.122  1.00  0.00
ATOM   3582  H1  WAT  1177      -0.189 -10.244   5.200  1.00  0.00
ATOM   3583  H2  WAT  1177      -1.392 -10.333   6.115  1.00  0.00
TER
ATOM   3584  O   WAT  1178      -4.460 -17.605   1.258  1.00  0.00
ATOM   3585  H1  WAT  1178      -3.693 -17.717   1.821  1.00  0.00
ATOM   3586  H2  WAT  1178      -4.382 -18.301   0.606  1.00  0.00
TER
ATOM   3587  O   WAT  1179       7.565 -12.116   9.373  1.00  0.00
ATOM   3588  H1  WAT  1179       7.690 -11.293   9.846  1.00  0.00
ATOM   3589  H2  WAT  1179       8.431 -12.327   9.026  1.00  0.00
TER
ATOM   3590  O   WAT  1180      -4.963 -10.023   9.045  1.00  0.00
ATOM   3591  H1  WAT  1180      -4.227 -10.572   9.316  1.00  0.00
ATOM   3592  H2  WAT  1180      -4.579  -9.158   8.906  1.00  0.00
TER
ATOM   3593  O   WAT  1181      -8.079 -13.956   4.919  1.00  0.00
ATOM   3594  H1  WAT  1181      -9.005 -13.714   4.910  1.00  0.00
ATOM   3595  H2  WAT  1181      -7.613 -13.128   4.798  1.00  0.00
TER
ATOM   3596  O   WAT  1182      -1.853 -10.850   0.868  1.00  0.00
ATOM   3597  H1  WAT  1182      -1.060 -10.561   0.416  1.00  0.00
ATOM   3598  H2  WAT  1182      -2.373 -11.281   0.189  1.00  0.00
TER
ATOM   3599  O   WAT  1183       4.309 -11.003  16.792  1.00  0.00
ATOM   3600  H1  WAT  1183       5.261 -11.087  16.742  1.00  0.00
ATOM   3601  H2  WAT  1183       4.162 -10.338  17.465  1.00  0.00
TER
ATOM   3602  O   WAT  1184       7.200 -11.623   2.291  1.00  0.00
ATOM   3603  H1  WAT  1184       6.914 -12.037   1.477  1.00  0.00
ATOM   3604  H2  WAT  1184       7.002 -10.694   2.171  1.00  0.00
TER
ATOM   3605  O   WAT  1185      -8.238 -18.351  17.177  1.00  0.00
ATOM   3606  H1  WAT  1185      -7.734 -18.930  17.749  1.00  0.00
ATOM   3607  H2  WAT  1185      -8.977 -18.067  17.715  1.00  0.00
TER
ATOM   3608  O   WAT  1186      -1.335 -15.630   0.732  1.00  0.00
ATOM   3609  H1  WAT  1186      -1.440 -16.245   1.458  1.00  0.00
ATOM   3610  H2  WAT  1186      -1.503 -16.153  -0.052  1.00  0.00
TER
ATOM   3611  O   WAT  1187      -1.184 -16.944  16.711  1.00  0.00
ATOM   3612  H1  WAT  1187      -1.949 -16.376  16.626  1.00  0.00
ATOM   3613  H2  WAT  1187      -1.002 -17.236  15.817  1.00  0.00
TER
ATOM   3614  O   WAT  1188       1.905 -16.568   1.336  1.00  0.00
ATOM   3615  H1  WAT  1188       1.356 -16.121   1.980  1.00  0.00
ATOM   3616  H2  WAT  1188       2.527 -17.073   1.860  1.00  0.00
TER
ATOM   3617  O   WAT  1189       5.958 -15.214  17.268  1.00  0.00
ATOM   3618  H1  WAT  1189       6.699 -14.876  16.765  1.00  0.00
ATOM   3619  H2  WAT  1189       5.196 -15.044  16.715  1.00  0.00
TER
ATOM   3620  O   WAT  1190      -2.428 -17.609   3.232  1.00  0.00
ATOM   3621  H1  WAT  1190      -2.006 -17.775   4.076  1.00  0.00
ATOM   3622  H2  WAT  1190      -2.303 -18.419   2.738  1.00  0.00
TER
ATOM   3623  O   WAT  1191       0.085 -18.585   0.480  1.00  0.00
ATOM   3624  H1  WAT  1191       0.606 -19.300   0.114  1.00  0.00
ATOM   3625  H2  WAT  1191       0.732 -17.946   0.780  1.00  0.00
TER
ATOM   3626  O   WAT  1192       4.633 -17.162  15.804  1.00  0.00
ATOM   3627  H1  WAT  1192       5.047 -17.008  16.653  1.00  0.00
ATOM   3628  H2  WAT  1192       3.698 -17.037  15.966  1.00  0.00
TER
ATOM   3629  O   WAT  1193      -0.606 -17.210  13.773  1.00  0.00
ATOM   3630  H1  WAT  1193      -0.187 -16.367  13.601  1.00  0.00
ATOM   3631  H2  WAT  1193      -1.525 -17.073  13.544  1.00  0.00
TER
ATOM   3632  O   WAT  1194       4.070 -18.925  13.733  1.00  0.00
ATOM   3633  H1  WAT  1194       3.543 -18.400  13.130  1.00  0.00
ATOM   3634  H2  WAT  1194       4.413 -18.292  14.364  1.00  0.00
TER
ATOM   3635  O   WAT  1195      -2.755 -10.905  14.889  1.00  0.00
ATOM   3636  H1  WAT  1195      -3.293 -10.180  14.570  1.00  0.00
ATOM   3637  H2  WAT  1195      -2.501 -11.382  14.099  1.00  0.00
TER
ATOM   3638  O   WAT  1196       0.101  -9.670  15.148  1.00  0.00
ATOM   3639  H1  WAT  1196       0.027  -8.766  15.455  1.00  0.00
ATOM   3640  H2  WAT  1196      -0.801  -9.988  15.120  1.00  0.00
TER
ATOM   3641  O   WAT  1197       0.650 -10.504   2.770  1.00  0.00
ATOM   3642  H1  WAT  1197       1.545 -10.165   2.792  1.00  0.00
ATOM   3643  H2  WAT  1197       0.682 -11.226   2.143  1.00  0.00
TER
ATOM   3644  O   WAT  1198      -5.711 -15.131   0.999  1.00  0.00
ATOM   3645  H1  WAT  1198      -5.273 -14.588   1.655  1.00  0.00
ATOM   3646  H2  WAT  1198      -5.226 -15.956   1.009  1.00  0.00
TER
ATOM   3647  O   WAT  1199      -8.496 -12.342   8.451  1.00  0.00
ATOM   3648  H1  WAT  1199      -8.166 -13.210   8.219  1.00  0.00
ATOM   3649  H2  WAT  1199      -8.067 -12.136   9.282  1.00  0.00
TER
ATOM   3650  O   WAT  1200      -3.900 -14.011   6.111  1.00  0.00
ATOM   3651  H1  WAT  1200      -4.200 -14.135   7.012  1.00  0.00
ATOM   3652  H2  WAT  1200      -4.006 -14.870   5.703  1.00  0.00
TER
ATOM   3653  O   WAT  1201      -8.007 -11.475  11.189  1.00  0.00
ATOM   3654  H1  WAT  1201      -8.444 -11.295  12.022  1.00  0.00
ATOM   3655  H2  WAT  1201      -7.439 -10.718  11.047  1.00  0.00
TER
ATOM   3656  O   WAT  1202       7.629 -11.973  15.477  1.00  0.00
ATOM   3657  H1  WAT  1202       7.030 -11.914  14.733  1.00  0.00
ATOM   3658  H2  WAT  1202       7.759 -12.913  15.607  1.00  0.00
TER
ATOM   3659  O   WAT  1203       8.869 -14.232   0.814  1.00  0.00
ATOM   3660  H1  WAT  1203       8.039 -14.164   1.285  1.00  0.00
ATOM   3661  H2  WAT  1203       9.047 -13.341   0.511  1.00  0.00
TER
ATOM   3662  O   WAT  1204       8.325 -17.487   3.317  1.00  0.00
ATOM   3663  H1  WAT  1204       9.087 -16.917   3.423  1.00  0.00
ATOM   3664  H2  WAT  1204       8.341 -18.054   4.088  1.00  0.00
TER
ATOM   3665  O   WAT  1205      -8.174 -18.963   7.548  1.00  0.00
ATOM   3666  H1  WAT  1205      -8.830 -19.232   6.904  1.00  0.00
ATOM   3667  H2  WAT  1205      -7.337 -19.073   7.098  1.00  0.00
TER
ATOM   3668  O   WAT  1206       9.331 -16.632   8.162  1.00  0.00
ATOM   3669  H1  WAT  1206       9.702 -17.415   7.755  1.00  0.00
ATOM   3670  H2  WAT  1206       9.971 -15.943   7.983  1.00  0.00
TER
ATOM   3671  O   WAT  1207       6.314 -15.248  13.575  1.00  0.00
ATOM   3672  H1  WAT  1207       5.500 -14.818  13.837  1.00  0.00
ATOM   3673  H2  WAT  1207       6.722 -14.636  12.962  1.00  0.00
TER
ATOM   3674  O   WAT  1208       8.377 -17.193   0.475  1.00  0.00
ATOM   3675  H1  WAT  1208       8.652 -16.286   0.347  1.00  0.00
ATOM   3676  H2  WAT  1208       8.188 -17.257   1.411  1.00  0.00
TER
ATOM   3677  O   WAT  1209       8.274 -19.257   5.468  1.00  0.00
ATOM   3678  H1  WAT  1209       7.898 -20.024   5.036  1.00  0.00
ATOM   3679  H2  WAT  1209       7.544 -18.874   5.955  1.00  0.00
TER
ATOM   3680  O   WAT  1210      -7.137 -18.578  12.088  1.00  0.00
ATOM   3681  H1  WAT  1210      -6.770 -18.665  12.968  1.00  0.00
ATOM   3682  H2  WAT  1210      -7.706 -19.341  11.989  1.00  0.00
TER
ATOM   3683  O   WAT  1211       6.372 -10.496   7.101  1.00  0.00
ATOM   3684  H1  WAT  1211       6.968 -10.818   6.425  1.00  0.00
ATOM   3685  H2  WAT  1211       6.630 -10.969   7.893  1.00  0.00
TER
ATOM   3686  O   WAT  1212      -5.722 -14.065  17.250  1.00  0.00
ATOM   3687  H1  WAT  1212      -5.765 -14.435  18.132  1.00  0.00
ATOM   3688  H2  WAT  1212      -5.591 -13.127  17.391  1.00  0.00
TER
ATOM   3689  O   WAT  1213      -2.021 -12.509  12.851  1.00  0.00
ATOM   3690  H1  WAT  1213      -2.262 -12.241  11.965  1.00  0.00
ATOM   3691  H2  WAT  1213      -1.081 -12.338  12.907  1.00  0.00
TER
ATOM   3692  O   WAT  1214       9.239 -10.489  13.653  1.00  0.00
ATOM   3693  H1  WAT  1214       8.745 -10.092  12.935  1.00  0.00
ATOM   3694  H2  WAT  1214       8.631 -11.114  14.046  1.00  0.00
TER
ATOM   3695  O   WAT  1215      -5.883 -11.118  14.370  1.00  0.00
ATOM   3696  H1  WAT  1215      -6.477 -11.250  15.109  1.00  0.00
ATOM   3697  H2  WAT  1215      -5.890 -11.955  13.904  1.00  0.00
TER
ATOM   3698  O   WAT  1216       6.923  -9.847  10.931  1.00  0.00
ATOM   3699  H1  WAT  1216       6.464  -9.095  10.557  1.00  0.00
ATOM   3700  H2  WAT  1216       6.295 -10.566  10.873  1.00  0.00
TER
ATOM   3701  O   WAT  1217      -6.252 -13.752  13.321  1.00  0.00
ATOM   3702  H1  WAT  1217      -6.978 -14.372  13.254  1.00  0.00
ATOM   3703  H2  WAT  1217      -6.191 -13.358  12.451  1.00  0.00
TER
ATOM   3704  O   WAT  1218      -2.647 -11.538  10.106  1.00  0.00
ATOM   3705  H1  WAT  1218      -2.131 -12.149   9.581  1.00  0.00
ATOM   3706  H2  WAT  1218      -1.997 -11.035  10.597  1.00  0.00
TER
ATOM   3707  O   WAT  1219       0.092 -10.647  10.933  1.00  0.00
ATOM   3708  H1  WAT  1219       0.380 -10.902  10.056  1.00  0.00
ATOM   3709  H2  WAT  1219       0.605 -11.199  11.523  1.00  0.00
TER
ATOM   3710  O   WAT  1220      -7.969 -10.435   6.531  1.00  0.00
ATOM   3711  H1  WAT  1220      -8.136 -11.068   7.229  1.00  0.00
ATOM   3712  H2  WAT  1220      -8.835 -10.229   6.180  1.00  0.00
TER
ATOM   3713  O   WAT  1221      -6.362 -11.742   3.976  1.00  0.00
ATOM   3714  H1  WAT  1221      -6.888 -11.361   3.272  1.00  0.00
ATOM   3715  H2  WAT  1221      -6.438 -11.117   4.697  1.00  0.00
TER
ATOM   3716  O   WAT  1222       0.160  -9.726  18.300  1.00  0.00
ATOM   3717  H1  WAT  1222       1.086  -9.961  18.343  1.00  0.00
ATOM   3718  H2  WAT  1222       0.145  -8.898  17.818  1.00  0.00
TER
ATOM   3719  O   WAT  1223       8.394 -10.183   5.297  1.00  0.00
ATOM   3720  H1  WAT  1223       8.569 -10.869   4.653  1.00  0.00
ATOM   3721  H2  WAT  1223       7.696  -9.658   4.905  1.00  0.00
TER
ATOM   3722  O   WAT  1224      -3.763  -9.793   2.851  1.00  0.00
ATOM   3723  H1  WAT  1224      -3.031 -10.078   2.303  1.00  0.00
ATOM   3724  H2  WAT  1224      -3.504 -10.032   3.741  1.00  0.00
TER
ATOM   3725  O   WAT  1225      -4.602 -13.677   2.855  1.00  0.00
ATOM   3726  H1  WAT  1225      -5.231 -13.209   3.404  1.00  0.00
ATOM   3727  H2  WAT  1225      -4.487 -14.522   3.290  1.00  0.00
TER
ATOM   3728  O   WAT  1226       0.985 -17.849  -9.114  1.00  0.00
ATOM   3729  H1  WAT  1226       0.209 -18.329  -8.824  1.00  0.00
ATOM   3730  H2  WAT  1226       1.636 -18.528  -9.288  1.00  0.00
TER
ATOM   3731  O   WAT  1227      -4.998 -17.537  -8.236  1.00  0.00
ATOM   3732  H1  WAT  1227      -5.830 -17.792  -7.836  1.00  0.00
ATOM   3733  H2  WAT  1227      -4.390 -17.465  -7.500  1.00  0.00
TER
ATOM   3734  O   WAT  1228       5.006 -13.443 -10.334  1.00  0.00
ATOM   3735  H1  WAT  1228       4.544 -14.214 -10.005  1.00  0.00
ATOM   3736  H2  WAT  1228       5.818 -13.416  -9.828  1.00  0.00
TER
ATOM   3737  O   WAT  1229      -5.018 -13.503  -8.040  1.00  0.00
ATOM   3738  H1  WAT  1229      -4.715 -14.393  -8.219  1.00  0.00
ATOM   3739  H2  WAT  1229      -4.274 -12.946  -8.268  1.00  0.00
TER
ATOM   3740  O   WAT  1230       1.232 -11.157 -10.713  1.00  0.00
ATOM   3741  H1  WAT  1230       0.613 -10.701 -11.284  1.00  0.00
ATOM   3742  H2  WAT  1230       2.087 -11.002 -11.114  1.00  0.00
TER
ATOM   3743  O   WAT  1231       0.426 -15.173  -9.107  1.00  0.00
ATOM   3744  H1  WAT  1231       0.357 -16.114  -9.268  1.00  0.00
ATOM   3745  H2  WAT  1231       1.188 -15.083  -8.534  1.00  0.00
TER
ATOM   3746  O   WAT  1232       2.099 -16.273 -13.320  1.00  0.00
ATOM   3747  H1  WAT  1232       1.480 -15.808 -13.884  1.00  0.00
ATOM   3748  H2  WAT  1232       2.611 -15.580 -12.903  1.00  0.00
TER
ATOM   3749  O   WAT  1233      -3.038 -16.745  -6.642  1.00  0.00
ATOM   3750  H1  WAT  1233      -3.371 -16.118  -6.000  1.00  0.00
ATOM   3751  H2  WAT  1233      -2.862 -16.219  -7.422  1.00  0.00
TER
ATOM   3752  O   WAT  1234      -3.826 -14.777  -4.827  1.00  0.00
ATOM   3753  H1  WAT  1234      -3.209 -14.102  -5.108  1.00  0.00
ATOM   3754  H2  WAT  1234      -4.687 -14.368  -4.918  1.00  0.00
TER
ATOM   3755  O   WAT  1235      -8.533 -15.587 -15.946  1.00  0.00
ATOM   3756  H1  WAT  1235      -8.910 -15.098 -16.678  1.00  0.00
ATOM   3757  H2  WAT  1235      -8.276 -14.915 -15.316  1.00  0.00
TER
ATOM   3758  O   WAT  1236       7.091 -13.313  -6.911  1.00  0.00
ATOM   3759  H1  WAT  1236       6.408 -12.643  -6.920  1.00  0.00
ATOM   3760  H2  WAT  1236       7.631 -13.115  -7.677  1.00  0.00
TER
ATOM   3761  O   WAT  1237       4.627 -11.469  -8.197  1.00  0.00
ATOM   3762  H1  WAT  1237       4.640 -11.873  -9.065  1.00  0.00
ATOM   3763  H2  WAT  1237       4.075 -10.694  -8.301  1.00  0.00
TER
ATOM   3764  O   WAT  1238       5.922 -14.747 -13.108  1.00  0.00
ATOM   3765  H1  WAT  1238       5.811 -15.690 -12.983  1.00  0.00
ATOM   3766  H2  WAT  1238       5.919 -14.386 -12.222  1.00  0.00
TER
ATOM   3767  O   WAT  1239       4.026 -16.566  -6.869  1.00  0.00
ATOM   3768  H1  WAT  1239       4.443 -16.780  -7.703  1.00  0.00
ATOM   3769  H2  WAT  1239       4.750 -16.309  -6.298  1.00  0.00
TER
ATOM   3770  O   WAT  1240       1.464 -19.121 -13.752  1.00  0.00
ATOM   3771  H1  WAT  1240       0.537 -19.187 -13.523  1.00  0.00
ATOM   3772  H2  WAT  1240       1.616 -18.183 -13.866  1.00  0.00
TER
ATOM   3773  O   WAT  1241       7.972 -18.167  -6.777  1.00  0.00
ATOM   3774  H1  WAT  1241       7.144 -18.098  -7.252  1.00  0.00
ATOM   3775  H2  WAT  1241       8.567 -17.582  -7.245  1.00  0.00
TER
ATOM   3776  O   WAT  1242       5.494 -17.559 -13.248  1.00  0.00
ATOM   3777  H1  WAT  1242       4.875 -17.897 -13.895  1.00  0.00
ATOM   3778  H2  WAT  1242       5.476 -18.203 -12.540  1.00  0.00
TER
ATOM   3779  O   WAT  1243      -2.930 -18.594 -10.970  1.00  0.00
ATOM   3780  H1  WAT  1243      -3.335 -19.306 -11.465  1.00  0.00
ATOM   3781  H2  WAT  1243      -2.844 -18.939 -10.081  1.00  0.00
TER
ATOM   3782  O   WAT  1244      -2.462 -14.907  -8.806  1.00  0.00
ATOM   3783  H1  WAT  1244      -2.759 -15.513  -9.485  1.00  0.00
ATOM   3784  H2  WAT  1244      -1.512 -14.870  -8.917  1.00  0.00
TER
ATOM   3785  O   WAT  1245       5.626 -11.334  -5.143  1.00  0.00
ATOM   3786  H1  WAT  1245       5.149 -10.527  -5.336  1.00  0.00
ATOM   3787  H2  WAT  1245       4.942 -11.986  -4.991  1.00  0.00
TER
ATOM   3788  O   WAT  1246      -3.370 -15.169  -2.155  1.00  0.00
ATOM   3789  H1  WAT  1246      -4.268 -14.945  -1.908  1.00  0.00
ATOM   3790  H2  WAT  1246      -3.345 -15.046  -3.104  1.00  0.00
TER
ATOM   3791  O   WAT  1247       3.670 -18.320 -16.241  1.00  0.00
ATOM   3792  H1  WAT  1247       4.109 -19.158 -16.387  1.00  0.00
ATOM   3793  H2  WAT  1247       4.383 -17.687 -16.154  1.00  0.00
TER
ATOM   3794  O   WAT  1248      -4.543 -18.298  -3.579  1.00  0.00
ATOM   3795  H1  WAT  1248      -4.683 -17.426  -3.210  1.00  0.00
ATOM   3796  H2  WAT  1248      -5.425 -18.641  -3.724  1.00  0.00
TER
ATOM   3797  O   WAT  1249       1.780 -13.380 -12.273  1.00  0.00
ATOM   3798  H1  WAT  1249       2.219 -12.638 -12.687  1.00  0.00
ATOM   3799  H2  WAT  1249       1.718 -13.138 -11.349  1.00  0.00
TER
ATOM   3800  O   WAT  1250      -2.745 -12.356  -1.371  1.00  0.00
ATOM   3801  H1  WAT  1250      -2.774 -11.951  -2.238  1.00  0.00
ATOM   3802  H2  WAT  1250      -2.909 -13.285  -1.534  1.00  0.00
TER
ATOM   3803  O   WAT  1251       9.206 -11.573  -0.074  1.00  0.00
ATOM   3804  H1  WAT  1251       9.682 -11.095   0.605  1.00  0.00
ATOM   3805  H2  WAT  1251       9.827 -11.641  -0.800  1.00  0.00
TER
ATOM   3806  O   WAT  1252      -8.591 -16.528  -7.662  1.00  0.00
ATOM   3807  H1  WAT  1252      -8.513 -16.393  -8.607  1.00  0.00
ATOM   3808  H2  WAT  1252      -7.977 -17.237  -7.469  1.00  0.00
TER
ATOM   3809  O   WAT  1253      -7.347 -14.828 -11.251  1.00  0.00
ATOM   3810  H1  WAT  1253      -7.754 -14.687 -12.106  1.00  0.00
ATOM   3811  H2  WAT  1253      -6.455 -15.112 -11.454  1.00  0.00
TER
ATOM   3812  O   WAT  1254       8.610 -14.382  -2.914  1.00  0.00
ATOM   3813  H1  WAT  1254       8.736 -14.621  -3.833  1.00  0.00
ATOM   3814  H2  WAT  1254       8.652 -15.213  -2.442  1.00  0.00
TER
ATOM   3815  O   WAT  1255       2.471 -10.679  -4.345  1.00  0.00
ATOM   3816  H1  WAT  1255       2.986 -10.768  -3.543  1.00  0.00
ATOM   3817  H2  WAT  1255       1.628 -10.333  -4.052  1.00  0.00
TER
ATOM   3818  O   WAT  1256       4.447 -10.393 -14.916  1.00  0.00
ATOM   3819  H1  WAT  1256       4.287 -10.683 -14.018  1.00  0.00
ATOM   3820  H2  WAT  1256       4.281 -11.169 -15.452  1.00  0.00
TER
ATOM   3821  O   WAT  1257      -3.075 -10.614 -13.139  1.00  0.00
ATOM   3822  H1  WAT  1257      -3.250 -11.530 -13.352  1.00  0.00
ATOM   3823  H2  WAT  1257      -3.929 -10.255 -12.899  1.00  0.00
TER
ATOM   3824  O   WAT  1258       4.149 -12.885 -16.357  1.00  0.00
ATOM   3825  H1  WAT  1258       3.456 -12.887 -17.016  1.00  0.00
ATOM   3826  H2  WAT  1258       4.892 -13.309 -16.787  1.00  0.00
TER
ATOM   3827  O   WAT  1259       3.714 -11.258 -12.282  1.00  0.00
ATOM   3828  H1  WAT  1259       4.170 -12.039 -11.968  1.00  0.00
ATOM   3829  H2  WAT  1259       4.054 -10.548 -11.738  1.00  0.00
TER
ATOM   3830  O   WAT  1260      -8.535 -15.487  -5.123  1.00  0.00
ATOM   3831  H1  WAT  1260      -8.372 -15.956  -5.941  1.00  0.00
ATOM   3832  H2  WAT  1260      -8.070 -15.994  -4.458  1.00  0.00
TER
ATOM   3833  O   WAT  1261      -6.962 -16.112  -2.963  1.00  0.00
ATOM   3834  H1  WAT  1261      -7.346 -16.752  -2.365  1.00  0.00
ATOM   3835  H2  WAT  1261      -6.650 -15.408  -2.394  1.00  0.00
TER
ATOM   3836  O   WAT  1262      -0.812 -19.264  -7.482  1.00  0.00
ATOM   3837  H1  WAT  1262      -0.445 -19.738  -6.736  1.00  0.00
ATOM   3838  H2  WAT  1262      -1.001 -18.390  -7.141  1.00  0.00
TER
ATOM   3839  O   WAT  1263      -4.494 -16.017 -14.567  1.00  0.00
ATOM   3840  H1  WAT  1263      -5.268 -16.557 -14.727  1.00  0.00
ATOM   3841  H2  WAT  1263      -3.764 -16.536 -14.905  1.00  0.00
TER
ATOM   3842  O   WAT  1264       6.265 -17.020  -8.774  1.00  0.00
ATOM   3843  H1  WAT  1264       6.985 -16.525  -9.165  1.00  0.00
ATOM   3844  H2  WAT  1264       6.063 -17.699  -9.419  1.00  0.00
TER
ATOM   3845  O   WAT  1265       1.647 -16.950  -2.888  1.00  0.00
ATOM   3846  H1  WAT  1265       1.581 -17.870  -3.142  1.00  0.00
ATOM   3847  H2  WAT  1265       1.017 -16.852  -2.173  1.00  0.00
TER
ATOM   3848  O   WAT  1266      -4.450 -16.349 -10.929  1.00  0.00
ATOM   3849  H1  WAT  1266      -3.932 -17.152 -10.984  1.00  0.00
ATOM   3850  H2  WAT  1266      -4.902 -16.411 -10.088  1.00  0.00
TER
ATOM   3851  O   WAT  1267       0.437 -15.082 -15.657  1.00  0.00
ATOM   3852  H1  WAT  1267       0.778 -14.338 -16.152  1.00  0.00
ATOM   3853  H2  WAT  1267      -0.392 -14.769 -15.294  1.00  0.00
TER
ATOM   3854  O   WAT  1268      -3.764 -18.924  -1.133  1.00  0.00
ATOM   3855  H1  WAT  1268      -4.064 -18.779  -2.030  1.00  0.00
ATOM   3856  H2  WAT  1268      -2.993 -19.484  -1.225  1.00  0.00
TER
ATOM   3857  O   WAT  1269       1.579 -14.127  -3.137  1.00  0.00
ATOM   3858  H1  WAT  1269       1.593 -15.059  -3.355  1.00  0.00
ATOM   3859  H2  WAT  1269       0.871 -14.041  -2.498  1.00  0.00
TER
ATOM   3860  O   WAT  1270       6.712 -19.943 -16.867  1.00  0.00
ATOM   3861  H1  WAT  1270       6.629 -19.512 -17.718  1.00  0.00
ATOM   3862  H2  WAT  1270       7.432 -19.484 -16.435  1.00  0.00
TER
ATOM   3863  O   WAT  1271       7.790 -17.487  -3.790  1.00  0.00
ATOM   3864  H1  WAT  1271       7.065 -16.894  -3.987  1.00  0.00
ATOM   3865  H2  WAT  1271       8.317 -17.494  -4.589  1.00  0.00
TER
ATOM   3866  O   WAT  1272       7.741 -13.089 -14.139  1.00  0.00
ATOM   3867  H1  WAT  1272       7.099 -13.744 -13.865  1.00  0.00
ATOM   3868  H2  WAT  1272       7.354 -12.684 -14.915  1.00  0.00
TER
ATOM   3869  O   WAT  1273       3.320 -15.761 -10.292  1.00  0.00
ATOM   3870  H1  WAT  1273       3.672 -16.358 -10.952  1.00  0.00
ATOM   3871  H2  WAT  1273       2.436 -16.086 -10.121  1.00  0.00
TER
ATOM   3872  O   WAT  1274      -0.594 -15.001 -12.885  1.00  0.00
ATOM   3873  H1  WAT  1274       0.093 -14.454 -12.504  1.00  0.00
ATOM   3874  H2  WAT  1274      -1.381 -14.457 -12.850  1.00  0.00
TER
ATOM   3875  O   WAT  1275      -8.455 -19.384 -17.393  1.00  0.00
ATOM   3876  H1  WAT  1275      -7.585 -19.101 -17.110  1.00  0.00
ATOM   3877  H2  WAT  1275      -8.946 -18.570 -17.508  1.00  0.00
TER
ATOM   3878  O   WAT  1276      -1.291 -17.996 -13.272  1.00  0.00
ATOM   3879  H1  WAT  1276      -0.835 -17.186 -13.046  1.00  0.00
ATOM   3880  H2  WAT  1276      -1.642 -18.314 -12.441  1.00  0.00
TER
ATOM   3881  O   WAT  1277       1.012 -12.486  -6.043  1.00  0.00
ATOM   3882  H1  WAT  1277       1.656 -12.280  -5.366  1.00  0.00
ATOM   3883  H2  WAT  1277       1.375 -13.247  -6.496  1.00  0.00
TER
ATOM   3884  O   WAT  1278       2.285 -14.482  -7.325  1.00  0.00
ATOM   3885  H1  WAT  1278       2.927 -15.183  -7.212  1.00  0.00
ATOM   3886  H2  WAT  1278       2.810 -13.703  -7.506  1.00  0.00
TER
ATOM   3887  O   WAT  1279       6.131 -14.198 -17.601  1.00  0.00
ATOM   3888  H1  WAT  1279       5.905 -14.915 -17.009  1.00  0.00
ATOM   3889  H2  WAT  1279       5.740 -14.446 -18.439  1.00  0.00
TER
ATOM   3890  O   WAT  1280       4.059 -13.683  -4.122  1.00  0.00
ATOM   3891  H1  WAT  1280       4.395 -13.096  -3.444  1.00  0.00
ATOM   3892  H2  WAT  1280       3.139 -13.814  -3.892  1.00  0.00
TER
ATOM   3893  O   WAT  1281      -8.088 -10.171 -16.827  1.00  0.00
ATOM   3894  H1  WAT  1281      -7.728  -9.572 -17.481  1.00  0.00
ATOM   3895  H2  WAT  1281      -8.228  -9.625 -16.054  1.00  0.00
TER
ATOM   3896  O   WAT  1282       5.712 -16.280 -15.940  1.00  0.00
ATOM   3897  H1  WAT  1282       5.425 -15.819 -15.152  1.00  0.00
ATOM   3898  H2  WAT  1282       6.508 -16.741 -15.672  1.00  0.00
TER
ATOM   3899  O   WAT  1283      -8.103 -11.905  -2.353  1.00  0.00
ATOM   3900  H1  WAT  1283      -7.994 -12.846  -2.493  1.00  0.00
ATOM   3901  H2  WAT  1283      -8.755 -11.640  -3.001  1.00  0.00
TER
ATOM   3902  O   WAT  1284      -0.112 -13.634  -0.953  1.00  0.00
ATOM   3903  H1  WAT  1284      -0.433 -14.353  -0.408  1.00  0.00
ATOM   3904  H2  WAT  1284      -0.786 -12.958  -0.879  1.00  0.00
TER
ATOM   3905  O   WAT  1285      -2.071 -12.788 -16.010  1.00  0.00
ATOM   3906  H1  WAT  1285      -2.080 -12.055 -16.625  1.00  0.00
ATOM   3907  H2  WAT  1285      -2.991 -13.035 -15.917  1.00  0.00
TER
ATOM   3908  O   WAT  1286      -6.470 -17.566 -15.265  1.00  0.00
ATOM   3909  H1  WAT  1286      -7.077 -16.826 -15.255  1.00  0.00
ATOM   3910  H2  WAT  1286      -5.995 -17.476 -16.091  1.00  0.00
TER
ATOM   3911  O   WAT  1287       0.915 -12.725 -17.347  1.00  0.00
ATOM   3912  H1  WAT  1287       1.016 -12.929 -18.277  1.00  0.00
ATOM   3913  H2  WAT  1287       0.015 -12.979 -17.142  1.00  0.00
TER
ATOM   3914  O   WAT  1288      -0.443 -10.206 -12.652  1.00  0.00
ATOM   3915  H1  WAT  1288      -0.189 -10.244 -13.574  1.00  0.00
ATOM   3916  H2  WAT  1288      -1.392 -10.333 -12.660  1.00  0.00
TER
ATOM   3917  O   WAT  1289      -4.460 -17.605 -17.516  1.00  0.00
ATOM   3918  H1  WAT  1289      -3.693 -17.717 -16.954  1.00  0.00
ATOM   3919  H2  WAT  1289      -4.382 -18.301 -18.168  1.00  0.00
TER
ATOM   3920  O   WAT  1290       7.565 -12.116  -9.401  1.00  0.00
ATOM   3921  H1  WAT  1290       7.690 -11.293  -8.929  1.00  0.00
ATOM   3922  H2  WAT  1290       8.431 -12.327  -9.749  1.00  0.00
TER
ATOM   3923  O   WAT  1291      -4.963 -10.023  -9.729  1.00  0.00
ATOM   3924  H1  WAT  1291      -4.227 -10.572  -9.459  1.00  0.00
ATOM   3925  H2  WAT  1291      -4.579  -9.158  -9.869  1.00  0.00
TER
ATOM   3926  O   WAT  1292      -8.079 -13.956 -13.855  1.00  0.00
ATOM   3927  H1  WAT  1292      -9.005 -13.714 -13.865  1.00  0.00
ATOM   3928  H2  WAT  1292      -7.613 -13.128 -13.977  1.00  0.00
TER
ATOM   3929  O   WAT  1293      -5.958 -10.839  -0.541  1.00  0.00
ATOM   3930  H1  WAT  1293      -5.156 -10.517  -0.127  1.00  0.00
ATOM   3931  H2  WAT  1293      -6.472 -11.199   0.181  1.00  0.00
TER
ATOM   3932  O   WAT  1294      -1.853 -10.850 -17.907  1.00  0.00
ATOM   3933  H1  WAT  1294      -1.060 -10.561 -18.359  1.00  0.00
ATOM   3934  H2  WAT  1294      -2.373 -11.281 -18.586  1.00  0.00
TER
ATOM   3935  O   WAT  1295       2.879 -14.731  -0.593  1.00  0.00
ATOM   3936  H1  WAT  1295       2.273 -14.707  -1.334  1.00  0.00
ATOM   3937  H2  WAT  1295       2.574 -15.462  -0.057  1.00  0.00
TER
ATOM   3938  O   WAT  1296       4.309 -11.003  -1.982  1.00  0.00
ATOM   3939  H1  WAT  1296       5.261 -11.087  -2.032  1.00  0.00
ATOM   3940  H2  WAT  1296       4.162 -10.338  -1.309  1.00  0.00
TER
ATOM   3941  O   WAT  1297       7.200 -11.623 -16.483  1.00  0.00
ATOM   3942  H1  WAT  1297       6.914 -12.037 -17.298  1.00  0.00
ATOM   3943  H2  WAT  1297       7.002 -10.694 -16.603  1.00  0.00
TER
ATOM   3944  O   WAT  1298      -8.238 -18.351  -1.597  1.00  0.00
ATOM   3945  H1  WAT  1298      -7.734 -18.930  -1.026  1.00  0.00
ATOM   3946  H2  WAT  1298      -8.977 -18.067  -1.060  1.00  0.00
TER
ATOM   3947  O   WAT  1299      -1.184 -16.944  -2.064  1.00  0.00
ATOM   3948  H1  WAT  1299      -1.949 -16.376  -2.148  1.00  0.00
ATOM   3949  H2  WAT  1299      -1.002 -17.236  -2.957  1.00  0.00
TER
ATOM   3950  O   WAT  1300       1.905 -16.568 -17.438  1.00  0.00
ATOM   3951  H1  WAT  1300       1.356 -16.121 -16.794  1.00  0.00
ATOM   3952  H2  WAT  1300       2.527 -17.073 -16.915  1.00  0.00
TER
ATOM   3953  O   WAT  1301       5.958 -15.214  -1.506  1.00  0.00
ATOM   3954  H1  WAT  1301       6.699 -14.876  -2.009  1.00  0.00
ATOM   3955  H2  WAT  1301       5.196 -15.044  -2.059  1.00  0.00
TER
ATOM   3956  O   WAT  1302      -2.428 -17.609 -15.542  1.00  0.00
ATOM   3957  H1  WAT  1302      -2.006 -17.775 -14.699  1.00  0.00
ATOM   3958  H2  WAT  1302      -2.303 -18.419 -16.036  1.00  0.00
TER
ATOM   3959  O   WAT  1303       4.633 -17.162  -2.971  1.00  0.00
ATOM   3960  H1  WAT  1303       5.047 -17.008  -2.122  1.00  0.00
ATOM   3961  H2  WAT  1303       3.698 -17.037  -2.808  1.00  0.00
TER
ATOM   3962  O   WAT  1304      -0.606 -17.210  -5.001  1.00  0.00
ATOM   3963  H1  WAT  1304      -0.187 -16.367  -5.173  1.00  0.00
ATOM   3964  H2  WAT  1304      -1.525 -17.073  -5.230  1.00  0.00
TER
ATOM   3965  O   WAT  1305       4.070 -18.925  -5.041  1.00  0.00
ATOM   3966  H1  WAT  1305       3.543 -18.400  -5.645  1.00  0.00
ATOM   3967  H2  WAT  1305       4.413 -18.292  -4.410  1.00  0.00
TER
ATOM   3968  O   WAT  1306      -2.755 -10.905  -3.885  1.00  0.00
ATOM   3969  H1  WAT  1306      -3.293 -10.180  -4.204  1.00  0.00
ATOM   3970  H2  WAT  1306      -2.501 -11.382  -4.676  1.00  0.00
TER
ATOM   3971  O   WAT  1307       0.101  -9.670  -3.627  1.00  0.00
ATOM   3972  H1  WAT  1307       0.027  -8.766  -3.319  1.00  0.00
ATOM   3973  H2  WAT  1307      -0.801  -9.988  -3.654  1.00  0.00
TER
ATOM   3974  O   WAT  1308       0.650 -10.504 -16.004  1.00  0.00
ATOM   3975  H1  WAT  1308       1.545 -10.165 -15.982  1.00  0.00
ATOM   3976  H2  WAT  1308       0.682 -11.226 -16.632  1.00  0.00
TER
ATOM   3977  O   WAT  1309      -5.711 -15.131 -17.775  1.00  0.00
ATOM   3978  H1  WAT  1309      -5.273 -14.588 -17.120  1.00  0.00
ATOM   3979  H2  WAT  1309      -5.226 -15.956 -17.766  1.00  0.00
TER
ATOM   3980  O   WAT  1310      -8.496 -12.342 -10.323  1.00  0.00
ATOM   3981  H1  WAT  1310      -8.166 -13.210 -10.555  1.00  0.00
ATOM   3982  H2  WAT  1310      -8.067 -12.136  -9.493  1.00  0.00
TER
ATOM   3983  O   WAT  1311      -3.900 -14.011 -12.663  1.00  0.00
ATOM   3984  H1  WAT  1311      -4.200 -14.135 -11.763  1.00  0.00
ATOM   3985  H2  WAT  1311      -4.006 -14.870 -13.071  1.00  0.00
TER
ATOM   3986  O   WAT  1312      -8.007 -11.475  -7.585  1.00  0.00
ATOM   3987  H1  WAT  1312      -8.444 -11.295  -6.753  1.00  0.00
ATOM   3988  H2  WAT  1312      -7.439 -10.718  -7.727  1.00  0.00
TER
ATOM   3989  O   WAT  1313       7.629 -11.973  -3.297  1.00  0.00
ATOM   3990  H1  WAT  1313       7.030 -11.914  -4.041  1.00  0.00
ATOM   3991  H2  WAT  1313       7.759 -12.913  -3.168  1.00  0.00
TER
ATOM   3992  O   WAT  1314       8.869 -14.232 -17.960  1.00  0.00
ATOM   3993  H1  WAT  1314       8.039 -14.164 -17.490  1.00  0.00
ATOM   3994  H2  WAT  1314       9.047 -13.341 -18.264  1.00  0.00
TER
ATOM   3995  O   WAT  1315       8.325 -17.487 -15.457  1.00  0.00
ATOM   3996  H1  WAT  1315       9.087 -16.917 -15.351  1.00  0.00
ATOM   3997  H2  WAT  1315       8.341 -18.054 -14.686  1.00  0.00
TER
ATOM   3998  O   WAT  1316      -8.174 -18.963 -11.226  1.00  0.00
ATOM   3999  H1  WAT  1316      -8.830 -19.232 -11.870  1.00  0.00
ATOM   4000  H2  WAT  1316      -7.337 -19.073 -11.676  1.00  0.00
TER
ATOM   4001  O   WAT  1317       9.331 -16.632 -10.613  1.00  0.00
ATOM   4002  H1  WAT  1317       9.702 -17.415 -11.019  1.00  0.00
ATOM   4003  H2  WAT  1317       9.971 -15.943 -10.791  1.00  0.00
TER
ATOM   4004  O   WAT  1318       6.314 -15.248  -5.200  1.00  0.00
ATOM   4005  H1  WAT  1318       5.500 -14.818  -4.937  1.00  0.00
ATOM   4006  H2  WAT  1318       6.722 -14.636  -5.813  1.00  0.00
TER
ATOM   4007  O   WAT  1319       8.377 -17.193 -18.300  1.00  0.00
ATOM   4008  H1  WAT  1319       8.652 -16.286 -18.428  1.00  0.00
ATOM   4009  H2  WAT  1319       8.188 -17.257 -17.364  1.00  0.00
TER
ATOM   4010  O   WAT  1320       8.274 -19.257 -13.307  1.00  0.00
ATOM   4011  H1  WAT  1320       7.898 -20.024 -13.739  1.00  0.00
ATOM   4012  H2  WAT  1320       7.544 -18.874 -12.819  1.00  0.00
TER
ATOM   4013  O   WAT  1321      -7.137 -18.578  -6.686  1.00  0.00
ATOM   4014  H1  WAT  1321      -6.770 -18.665  -5.806  1.00  0.00
ATOM   4015  H2  WAT  1321      -7.706 -19.341  -6.785  1.00  0.00
TER
ATOM   4016  O   WAT  1322       6.372 -10.496 -11.673  1.00  0.00
ATOM   4017  H1  WAT  1322       6.968 -10.818 -12.349  1.00  0.00
ATOM   4018  H2  WAT  1322       6.630 -10.969 -10.882  1.00  0.00
TER
ATOM   4019  O   WAT  1323      -5.722 -14.065  -1.524  1.00  0.00
ATOM   4020  H1  WAT  1323      -5.765 -14.435  -0.642  1.00  0.00
ATOM   4021  H2  WAT  1323      -5.591 -13.127  -1.384  1.00  0.00
TER
ATOM   4022  O   WAT  1324      -2.021 -12.509  -5.923  1.00  0.00
ATOM   4023  H1  WAT  1324      -2.262 -12.241  -6.810  1.00  0.00
ATOM   4024  H2  WAT  1324      -1.081 -12.338  -5.868  1.00  0.00
TER
ATOM   4025  O   WAT  1325       9.239 -10.489  -5.122  1.00  0.00
ATOM   4026  H1  WAT  1325       8.745 -10.092  -5.839  1.00  0.00
ATOM   4027  H2  WAT  1325       8.631 -11.114  -4.728  1.00  0.00
TER
ATOM   4028  O   WAT  1326      -5.883 -11.118  -4.404  1.00  0.00
ATOM   4029  H1  WAT  1326      -6.477 -11.250  -3.665  1.00  0.00
ATOM   4030  H2  WAT  1326      -5.890 -11.955  -4.870  1.00  0.00
TER
ATOM   4031  O   WAT  1327       6.923  -9.847  -7.843  1.00  0.00
ATOM   4032  H1  WAT  1327       6.464  -9.095  -8.217  1.00  0.00
ATOM   4033  H2  WAT  1327       6.295 -10.566  -7.902  1.00  0.00
TER
ATOM   4034  O   WAT  1328      -6.252 -13.752  -5.453  1.00  0.00
ATOM   4035  H1  WAT  1328      -6.978 -14.372  -5.521  1.00  0.00
ATOM   4036  H2  WAT  1328      -6.191 -13.358  -6.323  1.00  0.00
TER
ATOM   4037  O   WAT  1329      -2.647 -11.538  -8.668  1.00  0.00
ATOM   4038  H1  WAT  1329      -2.131 -12.149  -9.194  1.00  0.00
ATOM   4039  H2  WAT  1329      -1.997 -11.035  -8.177  1.00  0.00
TER
ATOM   4040  O   WAT  1330       0.092 -10.647  -7.841  1.00  0.00
ATOM   4041  H1  WAT  1330       0.380 -10.902  -8.718  1.00  0.00
ATOM   4042  H2  WAT  1330       0.605 -11.199  -7.251  1.00  0.00
TER
ATOM   4043  O   WAT  1331      -7.969 -10.435 -12.244  1.00  0.00
ATOM   4044  H1  WAT  1331      -8.136 -11.068 -11.545  1.00  0.00
ATOM   4045  H2  WAT  1331      -8.835 -10.229 -12.594  1.00  0.00
TER
ATOM   4046  O   WAT  1332      -6.362 -11.742 -14.799  1.00  0.00
ATOM   4047  H1  WAT  1332      -6.888 -11.361 -15.502  1.00  0.00
ATOM   4048  H2  WAT  1332      -6.438 -11.117 -14.078  1.00  0.00
TER
ATOM   4049  O   WAT  1333       0.160  -9.726  -0.475  1.00  0.00
ATOM   4050  H1  WAT  1333       1.086  -9.961  -0.431  1.00  0.00
ATOM   4051  H2  WAT  1333       0.145  -8.898  -0.956  1.00  0.00
TER
ATOM   4052  O   WAT  1334       8.394 -10.183 -13.477  1.00  0.00
ATOM   4053  H1  WAT  1334       8.569 -10.869 -14.121  1.00  0.00
ATOM   4054  H2  WAT  1334       7.696  -9.658 -13.870  1.00  0.00
TER
ATOM   4055  O   WAT  1335      -3.763  -9.793 -15.924  1.00  0.00
ATOM   4056  H1  WAT  1335      -3.031 -10.078 -16.471  1.00  0.00
ATOM   4057  H2  WAT  1335      -3.504 -10.032 -15.034  1.00  0.00
TER
ATOM   4058  O   WAT  1336      -4.602 -13.677 -15.919  1.00  0.00
ATOM   4059  H1  WAT  1336      -5.231 -13.209 -15.370  1.00  0.00
ATOM   4060  H2  WAT  1336      -4.487 -14.522 -15.484  1.00  0.00
TER
ATOM   4061  O   WAT  1337       6.727 -10.499  -0.651  1.00  0.00
ATOM   4062  H1  WAT  1337       7.520 -10.994  -0.858  1.00  0.00
ATOM   4063  H2  WAT  1337       7.021  -9.820  -0.043  1.00  0.00
TER
ATOM   4064  O   WAT  1338     -15.921  17.922   7.780  1.00  0.00
ATOM   4065  H1  WAT  1338     -16.002  17.008   7.509  1.00  0.00
ATOM   4066  H2  WAT  1338     -16.335  18.419   7.074  1.00  0.00
TER
ATOM   4067  O   WAT  1339     -17.789  19.700   9.661  1.00  0.00
ATOM   4068  H1  WAT  1339     -18.565  19.220   9.951  1.00  0.00
ATOM   4069  H2  WAT  1339     -17.138  19.021   9.486  1.00  0.00
TER
ATOM   4070  O   WAT  1340     -17.318  15.183   9.895  1.00  0.00
ATOM   4071  H1  WAT  1340     -16.941  14.310   9.782  1.00  0.00
ATOM   4072  H2  WAT  1340     -17.416  15.519   9.004  1.00  0.00
TER
ATOM   4073  O   WAT  1341     -13.535  12.678   6.827  1.00  0.00
ATOM   4074  H1  WAT  1341     -12.714  12.188   6.870  1.00  0.00
ATOM   4075  H2  WAT  1341     -13.502  13.268   7.581  1.00  0.00
TER
ATOM   4076  O   WAT  1342      -9.245  14.695  13.392  1.00  0.00
ATOM   4077  H1  WAT  1342      -9.950  15.083  12.873  1.00  0.00
ATOM   4078  H2  WAT  1342      -8.980  15.390  13.994  1.00  0.00
TER
ATOM   4079  O   WAT  1343     -13.299  14.618   9.600  1.00  0.00
ATOM   4080  H1  WAT  1343     -14.004  14.906  10.181  1.00  0.00
ATOM   4081  H2  WAT  1343     -12.938  15.428   9.240  1.00  0.00
TER
ATOM   4082  O   WAT  1344     -10.230  14.063   9.991  1.00  0.00
ATOM   4083  H1  WAT  1344     -11.178  14.097  10.123  1.00  0.00
ATOM   4084  H2  WAT  1344      -9.905  14.877  10.376  1.00  0.00
TER
ATOM   4085  O   WAT  1345     -19.699  10.363   8.287  1.00  0.00
ATOM   4086  H1  WAT  1345     -19.391   9.808   7.570  1.00  0.00
ATOM   4087  H2  WAT  1345     -20.628  10.498   8.104  1.00  0.00
TER
ATOM   4088  O   WAT  1346     -17.310  18.428   5.023  1.00  0.00
ATOM   4089  H1  WAT  1346     -18.238  18.362   5.252  1.00  0.00
ATOM   4090  H2  WAT  1346     -17.158  19.366   4.908  1.00  0.00
TER
ATOM   4091  O   WAT  1347     -17.324  14.700   2.019  1.00  0.00
ATOM   4092  H1  WAT  1347     -18.263  14.861   2.105  1.00  0.00
ATOM   4093  H2  WAT  1347     -17.005  15.418   1.473  1.00  0.00
TER
ATOM   4094  O   WAT  1348     -13.838  16.169  12.943  1.00  0.00
ATOM   4095  H1  WAT  1348     -14.251  16.994  13.197  1.00  0.00
ATOM   4096  H2  WAT  1348     -14.570  15.583  12.750  1.00  0.00
TER
ATOM   4097  O   WAT  1349     -15.104  19.229   2.534  1.00  0.00
ATOM   4098  H1  WAT  1349     -14.665  18.391   2.387  1.00  0.00
ATOM   4099  H2  WAT  1349     -14.391  19.862   2.620  1.00  0.00
TER
ATOM   4100  O   WAT  1350     -11.523  10.483   0.848  1.00  0.00
ATOM   4101  H1  WAT  1350     -11.835  10.576   1.748  1.00  0.00
ATOM   4102  H2  WAT  1350     -10.761  11.061   0.797  1.00  0.00
TER
ATOM   4103  O   WAT  1351     -10.312  15.220  16.825  1.00  0.00
ATOM   4104  H1  WAT  1351     -10.928  15.728  16.297  1.00  0.00
ATOM   4105  H2  WAT  1351     -10.633  14.320  16.768  1.00  0.00
TER
ATOM   4106  O   WAT  1352     -18.251  14.059  14.291  1.00  0.00
ATOM   4107  H1  WAT  1352     -18.713  14.268  15.103  1.00  0.00
ATOM   4108  H2  WAT  1352     -18.653  13.245  13.988  1.00  0.00
TER
ATOM   4109  O   WAT  1353     -13.251  15.280  15.421  1.00  0.00
ATOM   4110  H1  WAT  1353     -14.101  14.981  15.742  1.00  0.00
ATOM   4111  H2  WAT  1353     -13.410  15.524  14.509  1.00  0.00
TER
ATOM   4112  O   WAT  1354     -16.156  16.780  17.521  1.00  0.00
ATOM   4113  H1  WAT  1354     -15.830  15.947  17.181  1.00  0.00
ATOM   4114  H2  WAT  1354     -15.368  17.303  17.669  1.00  0.00
TER
ATOM   4115  O   WAT  1355     -19.422  10.814   3.568  1.00  0.00
ATOM   4116  H1  WAT  1355     -20.047  10.810   4.294  1.00  0.00
ATOM   4117  H2  WAT  1355     -19.509   9.947   3.172  1.00  0.00
TER
ATOM   4118  O   WAT  1356     -20.500  11.737  10.547  1.00  0.00
ATOM   4119  H1  WAT  1356     -20.203  12.644  10.466  1.00  0.00
ATOM   4120  H2  WAT  1356     -19.952  11.249   9.933  1.00  0.00
TER
ATOM   4121  O   WAT  1357     -15.517  16.322   5.015  1.00  0.00
ATOM   4122  H1  WAT  1357     -16.116  17.046   4.831  1.00  0.00
ATOM   4123  H2  WAT  1357     -14.969  16.260   4.233  1.00  0.00
TER
ATOM   4124  O   WAT  1358     -20.307  17.214  17.082  1.00  0.00
ATOM   4125  H1  WAT  1358     -20.402  16.274  16.932  1.00  0.00
ATOM   4126  H2  WAT  1358     -19.463  17.436  16.687  1.00  0.00
TER
ATOM   4127  O   WAT  1359     -16.910  14.959   7.045  1.00  0.00
ATOM   4128  H1  WAT  1359     -16.517  15.276   6.232  1.00  0.00
ATOM   4129  H2  WAT  1359     -16.549  14.080   7.160  1.00  0.00
TER
ATOM   4130  O   WAT  1360     -16.325  17.549  11.140  1.00  0.00
ATOM   4131  H1  WAT  1360     -17.057  18.058  11.489  1.00  0.00
ATOM   4132  H2  WAT  1360     -16.722  16.732  10.839  1.00  0.00
TER
ATOM   4133  O   WAT  1361     -19.887  14.225   9.546  1.00  0.00
ATOM   4134  H1  WAT  1361     -19.883  13.784   8.696  1.00  0.00
ATOM   4135  H2  WAT  1361     -18.992  14.546   9.653  1.00  0.00
TER
ATOM   4136  O   WAT  1362     -19.825  15.226   2.536  1.00  0.00
ATOM   4137  H1  WAT  1362     -19.704  15.184   3.485  1.00  0.00
ATOM   4138  H2  WAT  1362     -20.210  16.088   2.381  1.00  0.00
TER
ATOM   4139  O   WAT  1363     -15.862  13.003  10.553  1.00  0.00
ATOM   4140  H1  WAT  1363     -15.845  13.453  11.397  1.00  0.00
ATOM   4141  H2  WAT  1363     -16.111  12.103  10.766  1.00  0.00
TER
ATOM   4142  O   WAT  1364     -12.435  10.416  16.391  1.00  0.00
ATOM   4143  H1  WAT  1364     -12.111   9.685  16.917  1.00  0.00
ATOM   4144  H2  WAT  1364     -12.399  10.097  15.489  1.00  0.00
TER
ATOM   4145  O   WAT  1365     -19.586  18.285  11.292  1.00  0.00
ATOM   4146  H1  WAT  1365     -19.219  17.811  12.038  1.00  0.00
ATOM   4147  H2  WAT  1365     -19.776  19.159  11.633  1.00  0.00
TER
ATOM   4148  O   WAT  1366     -17.048  11.922   4.143  1.00  0.00
ATOM   4149  H1  WAT  1366     -17.862  11.423   4.067  1.00  0.00
ATOM   4150  H2  WAT  1366     -17.242  12.762   3.726  1.00  0.00
TER
ATOM   4151  O   WAT  1367     -14.333  16.294   2.439  1.00  0.00
ATOM   4152  H1  WAT  1367     -13.446  16.606   2.264  1.00  0.00
ATOM   4153  H2  WAT  1367     -14.363  15.421   2.047  1.00  0.00
TER
ATOM   4154  O   WAT  1368     -12.062  17.605   1.907  1.00  0.00
ATOM   4155  H1  WAT  1368     -12.146  18.037   1.057  1.00  0.00
ATOM   4156  H2  WAT  1368     -11.343  18.065   2.340  1.00  0.00
TER
ATOM   4157  O   WAT  1369     -15.671  14.147  13.185  1.00  0.00
ATOM   4158  H1  WAT  1369     -15.303  13.327  13.513  1.00  0.00
ATOM   4159  H2  WAT  1369     -16.531  14.208  13.601  1.00  0.00
TER
ATOM   4160  O   WAT  1370     -12.305  13.103   3.994  1.00  0.00
ATOM   4161  H1  WAT  1370     -12.934  13.208   3.280  1.00  0.00
ATOM   4162  H2  WAT  1370     -12.800  13.323   4.783  1.00  0.00
TER
ATOM   4163  O   WAT  1371     -18.711  16.801  13.409  1.00  0.00
ATOM   4164  H1  WAT  1371     -18.212  17.276  14.074  1.00  0.00
ATOM   4165  H2  WAT  1371     -18.569  15.878  13.616  1.00  0.00
TER
ATOM   4166  O   WAT  1372     -16.305  12.107   6.849  1.00  0.00
ATOM   4167  H1  WAT  1372     -16.428  12.125   5.900  1.00  0.00
ATOM   4168  H2  WAT  1372     -15.357  12.155   6.969  1.00  0.00
TER
ATOM   4169  O   WAT  1373     -11.504  13.018  14.252  1.00  0.00
ATOM   4170  H1  WAT  1373     -12.007  13.759  14.591  1.00  0.00
ATOM   4171  H2  WAT  1373     -10.689  13.407  13.935  1.00  0.00
TER
ATOM   4172  O   WAT  1374     -13.212  18.262   7.698  1.00  0.00
ATOM   4173  H1  WAT  1374     -14.153  18.277   7.873  1.00  0.00
ATOM   4174  H2  WAT  1374     -12.898  17.475   8.144  1.00  0.00
TER
ATOM   4175  O   WAT  1375     -18.689  18.964   0.480  1.00  0.00
ATOM   4176  H1  WAT  1375     -18.169  18.249   0.114  1.00  0.00
ATOM   4177  H2  WAT  1375     -18.042  19.602   0.780  1.00  0.00
TER
ATOM   4178  O   WAT  1376     -13.669  17.726  17.808  1.00  0.00
ATOM   4179  H1  WAT  1376     -13.087  16.971  17.720  1.00  0.00
ATOM   4180  H2  WAT  1376     -13.493  18.257  17.031  1.00  0.00
TER
ATOM   4181  O   WAT  1377     -19.786  11.443  13.152  1.00  0.00
ATOM   4182  H1  WAT  1377     -20.234  11.466  12.307  1.00  0.00
ATOM   4183  H2  WAT  1377     -20.419  11.045  13.749  1.00  0.00
TER
ATOM   4184  O   WAT  1378     -17.044  18.070  15.157  1.00  0.00
ATOM   4185  H1  WAT  1378     -16.924  17.474  15.897  1.00  0.00
ATOM   4186  H2  WAT  1378     -16.184  18.107  14.737  1.00  0.00
TER
ATOM   4187  O   WAT  1379     -14.705  18.624  13.733  1.00  0.00
ATOM   4188  H1  WAT  1379     -15.231  19.148  13.130  1.00  0.00
ATOM   4189  H2  WAT  1379     -14.362  19.257  14.364  1.00  0.00
TER
ATOM   4190  O   WAT  1380     -15.457  14.229  16.648  1.00  0.00
ATOM   4191  H1  WAT  1380     -16.146  13.567  16.583  1.00  0.00
ATOM   4192  H2  WAT  1380     -14.737  13.783  17.093  1.00  0.00
TER
ATOM   4193  O   WAT  1381     -14.827  10.824   2.707  1.00  0.00
ATOM   4194  H1  WAT  1381     -14.547   9.981   3.063  1.00  0.00
ATOM   4195  H2  WAT  1381     -15.601  11.056   3.221  1.00  0.00
TER
ATOM   4196  O   WAT  1382     -20.289  12.057   1.152  1.00  0.00
ATOM   4197  H1  WAT  1382     -20.637  11.379   0.572  1.00  0.00
ATOM   4198  H2  WAT  1382     -20.088  11.596   1.966  1.00  0.00
TER
ATOM   4199  O   WAT  1383     -14.000  13.380   1.770  1.00  0.00
ATOM   4200  H1  WAT  1383     -13.581  13.193   0.930  1.00  0.00
ATOM   4201  H2  WAT  1383     -14.306  12.528   2.080  1.00  0.00
TER
ATOM   4202  O   WAT  1384     -10.501  18.292   5.468  1.00  0.00
ATOM   4203  H1  WAT  1384     -10.876  17.525   5.036  1.00  0.00
ATOM   4204  H2  WAT  1384     -11.230  18.674   5.955  1.00  0.00
TER
ATOM   4205  O   WAT  1385     -11.111  17.439  15.102  1.00  0.00
ATOM   4206  H1  WAT  1385     -11.342  17.211  14.201  1.00  0.00
ATOM   4207  H2  WAT  1385     -10.850  18.359  15.056  1.00  0.00
TER
ATOM   4208  O   WAT  1386     -12.672  12.665  17.879  1.00  0.00
ATOM   4209  H1  WAT  1386     -11.795  12.673  18.263  1.00  0.00
ATOM   4210  H2  WAT  1386     -12.660  11.928  17.269  1.00  0.00
TER
ATOM   4211  O   WAT  1387     -11.226  16.518   8.768  1.00  0.00
ATOM   4212  H1  WAT  1387     -10.702  16.024   8.137  1.00  0.00
ATOM   4213  H2  WAT  1387     -10.640  16.653   9.513  1.00  0.00
TER
ATOM   4214  O   WAT  1388     -11.047  16.602  12.290  1.00  0.00
ATOM   4215  H1  WAT  1388     -11.996  16.568  12.405  1.00  0.00
ATOM   4216  H2  WAT  1388     -10.865  17.512  12.055  1.00  0.00
TER
ATOM   4217  O   WAT  1389     -11.736  15.775   4.708  1.00  0.00
ATOM   4218  H1  WAT  1389     -11.240  15.542   5.492  1.00  0.00
ATOM   4219  H2  WAT  1389     -11.934  14.936   4.291  1.00  0.00
TER
ATOM   4220  O   WAT  1390     -10.307  14.411   7.241  1.00  0.00
ATOM   4221  H1  WAT  1390     -10.417  14.257   8.180  1.00  0.00
ATOM   4222  H2  WAT  1390      -9.546  13.883   6.999  1.00  0.00
TER
ATOM   4223  O   WAT  1391     -11.960  10.351  13.700  1.00  0.00
ATOM   4224  H1  WAT  1391     -11.323  10.964  14.066  1.00  0.00
ATOM   4225  H2  WAT  1391     -11.813  10.387  12.755  1.00  0.00
TER
ATOM   4226  O   WAT  1392      -9.418  12.242   0.482  1.00  0.00
ATOM   4227  H1  WAT  1392      -8.493  12.110   0.274  1.00  0.00
ATOM   4228  H2  WAT  1392      -9.440  12.321   1.436  1.00  0.00
TER
ATOM   4229  O   WAT  1393      -9.344  13.013   3.108  1.00  0.00
ATOM   4230  H1  WAT  1393     -10.139  12.948   3.637  1.00  0.00
ATOM   4231  H2  WAT  1393      -9.140  13.948   3.096  1.00  0.00
TER
ATOM   4232  O   WAT  1394     -18.590  11.503  16.607  1.00  0.00
ATOM   4233  H1  WAT  1394     -18.651  12.096  17.357  1.00  0.00
ATOM   4234  H2  WAT  1394     -17.650  11.396  16.462  1.00  0.00
TER
ATOM   4235  O   WAT  1395     -15.953  11.160  16.246  1.00  0.00
ATOM   4236  H1  WAT  1395     -15.338  11.478  15.584  1.00  0.00
ATOM   4237  H2  WAT  1395     -15.408  10.675  16.866  1.00  0.00
TER
ATOM   4238  O   WAT  1396     -15.212   9.724  12.573  1.00  0.00
ATOM   4239  H1  WAT  1396     -16.086  10.057  12.371  1.00  0.00
ATOM   4240  H2  WAT  1396     -15.321   9.251  13.398  1.00  0.00
TER
ATOM   4241  O   WAT  1397     -14.305  11.931  13.957  1.00  0.00
ATOM   4242  H1  WAT  1397     -14.633  11.116  13.578  1.00  0.00
ATOM   4243  H2  WAT  1397     -13.356  11.888  13.834  1.00  0.00
TER
ATOM   4244  O   WAT  1398     -17.464  10.641  11.513  1.00  0.00
ATOM   4245  H1  WAT  1398     -18.247  11.115  11.792  1.00  0.00
ATOM   4246  H2  WAT  1398     -17.758   9.736  11.404  1.00  0.00
TER
ATOM   4247  O   WAT  1399     -12.912  11.343   9.557  1.00  0.00
ATOM   4248  H1  WAT  1399     -12.471  11.287   8.710  1.00  0.00
ATOM   4249  H2  WAT  1399     -13.181  12.259   9.628  1.00  0.00
TER
ATOM   4250  O   WAT  1400     -11.048  10.974   7.568  1.00  0.00
ATOM   4251  H1  WAT  1400     -11.109  10.031   7.421  1.00  0.00
ATOM   4252  H2  WAT  1400     -10.269  11.082   8.114  1.00  0.00
TER
ATOM   4253  O   WAT  1401     -19.579  13.059   7.024  1.00  0.00
ATOM   4254  H1  WAT  1401     -20.391  12.685   6.684  1.00  0.00
ATOM   4255  H2  WAT  1401     -19.075  12.304   7.326  1.00  0.00
TER
ATOM   4256  O   WAT  1402     -15.076   9.723   8.262  1.00  0.00
ATOM   4257  H1  WAT  1402     -14.473  10.296   8.737  1.00  0.00
ATOM   4258  H2  WAT  1402     -15.817  10.287   8.040  1.00  0.00
TER
ATOM   4259  O   WAT  1403     -11.933  10.126   3.536  1.00  0.00
ATOM   4260  H1  WAT  1403     -11.738  11.024   3.803  1.00  0.00
ATOM   4261  H2  WAT  1403     -12.720   9.894   4.030  1.00  0.00
TER
ATOM   4262  O   WAT  1404     -15.921  17.922 -10.995  1.00  0.00
ATOM   4263  H1  WAT  1404     -16.002  17.008 -11.265  1.00  0.00
ATOM   4264  H2  WAT  1404     -16.335  18.419 -11.701  1.00  0.00
TER
ATOM   4265  O   WAT  1405     -17.789  19.700  -9.114  1.00  0.00
ATOM   4266  H1  WAT  1405     -18.565  19.220  -8.824  1.00  0.00
ATOM   4267  H2  WAT  1405     -17.138  19.021  -9.288  1.00  0.00
TER
ATOM   4268  O   WAT  1406     -17.318  15.183  -8.880  1.00  0.00
ATOM   4269  H1  WAT  1406     -16.941  14.310  -8.992  1.00  0.00
ATOM   4270  H2  WAT  1406     -17.416  15.519  -9.771  1.00  0.00
TER
ATOM   4271  O   WAT  1407     -13.535  12.678 -11.947  1.00  0.00
ATOM   4272  H1  WAT  1407     -12.714  12.188 -11.904  1.00  0.00
ATOM   4273  H2  WAT  1407     -13.502  13.268 -11.194  1.00  0.00
TER
ATOM   4274  O   WAT  1408      -9.245  14.695  -5.383  1.00  0.00
ATOM   4275  H1  WAT  1408      -9.950  15.083  -5.901  1.00  0.00
ATOM   4276  H2  WAT  1408      -8.980  15.390  -4.780  1.00  0.00
TER
ATOM   4277  O   WAT  1409     -13.299  14.618  -9.174  1.00  0.00
ATOM   4278  H1  WAT  1409     -14.004  14.906  -8.594  1.00  0.00
ATOM   4279  H2  WAT  1409     -12.938  15.428  -9.534  1.00  0.00
TER
ATOM   4280  O   WAT  1410     -10.230  14.063  -8.783  1.00  0.00
ATOM   4281  H1  WAT  1410     -11.178  14.097  -8.652  1.00  0.00
ATOM   4282  H2  WAT  1410      -9.905  14.877  -8.398  1.00  0.00
TER
ATOM   4283  O   WAT  1411     -19.699  10.363 -10.488  1.00  0.00
ATOM   4284  H1  WAT  1411     -19.391   9.808 -11.204  1.00  0.00
ATOM   4285  H2  WAT  1411     -20.628  10.498 -10.670  1.00  0.00
TER
ATOM   4286  O   WAT  1412     -17.310  18.428 -13.752  1.00  0.00
ATOM   4287  H1  WAT  1412     -18.238  18.362 -13.523  1.00  0.00
ATOM   4288  H2  WAT  1412     -17.158  19.366 -13.866  1.00  0.00
TER
ATOM   4289  O   WAT  1413     -17.324  14.700 -16.755  1.00  0.00
ATOM   4290  H1  WAT  1413     -18.263  14.861 -16.670  1.00  0.00
ATOM   4291  H2  WAT  1413     -17.005  15.418 -17.301  1.00  0.00
TER
ATOM   4292  O   WAT  1414     -13.838  16.169  -5.832  1.00  0.00
ATOM   4293  H1  WAT  1414     -14.251  16.994  -5.578  1.00  0.00
ATOM   4294  H2  WAT  1414     -14.570  15.583  -6.024  1.00  0.00
TER
ATOM   4295  O   WAT  1415     -15.104  19.229 -16.241  1.00  0.00
ATOM   4296  H1  WAT  1415     -14.665  18.391 -16.387  1.00  0.00
ATOM   4297  H2  WAT  1415     -14.391  19.862 -16.154  1.00  0.00
TER
ATOM   4298  O   WAT  1416     -11.523  10.483 -17.927  1.00  0.00
ATOM   4299  H1  WAT  1416     -11.835  10.576 -17.027  1.00  0.00
ATOM   4300  H2  WAT  1416     -10.761  11.061 -17.977  1.00  0.00
TER
ATOM   4301  O   WAT  1417     -10.312  15.220  -1.949  1.00  0.00
ATOM   4302  H1  WAT  1417     -10.928  15.728  -2.478  1.00  0.00
ATOM   4303  H2  WAT  1417     -10.633  14.320  -2.007  1.00  0.00
TER
ATOM   4304  O   WAT  1418     -18.251  14.059  -4.483  1.00  0.00
ATOM   4305  H1  WAT  1418     -18.713  14.268  -3.671  1.00  0.00
ATOM   4306  H2  WAT  1418     -18.653  13.245  -4.786  1.00  0.00
TER
ATOM   4307  O   WAT  1419     -13.251  15.280  -3.353  1.00  0.00
ATOM   4308  H1  WAT  1419     -14.101  14.981  -3.032  1.00  0.00
ATOM   4309  H2  WAT  1419     -13.410  15.524  -4.265  1.00  0.00
TER
ATOM   4310  O   WAT  1420     -16.156  16.780  -1.254  1.00  0.00
ATOM   4311  H1  WAT  1420     -15.830  15.947  -1.593  1.00  0.00
ATOM   4312  H2  WAT  1420     -15.368  17.303  -1.106  1.00  0.00
TER
ATOM   4313  O   WAT  1421     -19.422  10.814 -15.206  1.00  0.00
ATOM   4314  H1  WAT  1421     -20.047  10.810 -14.481  1.00  0.00
ATOM   4315  H2  WAT  1421     -19.509   9.947 -15.602  1.00  0.00
TER
ATOM   4316  O   WAT  1422     -20.500  11.737  -8.228  1.00  0.00
ATOM   4317  H1  WAT  1422     -20.203  12.644  -8.308  1.00  0.00
ATOM   4318  H2  WAT  1422     -19.952  11.249  -8.842  1.00  0.00
TER
ATOM   4319  O   WAT  1423     -15.517  16.322 -13.759  1.00  0.00
ATOM   4320  H1  WAT  1423     -16.116  17.046 -13.943  1.00  0.00
ATOM   4321  H2  WAT  1423     -14.969  16.260 -14.542  1.00  0.00
TER
ATOM   4322  O   WAT  1424     -20.307  17.214  -1.692  1.00  0.00
ATOM   4323  H1  WAT  1424     -20.402  16.274  -1.842  1.00  0.00
ATOM   4324  H2  WAT  1424     -19.463  17.436  -2.088  1.00  0.00
TER
ATOM   4325  O   WAT  1425     -16.910  14.959 -11.729  1.00  0.00
ATOM   4326  H1  WAT  1425     -16.517  15.276 -12.542  1.00  0.00
ATOM   4327  H2  WAT  1425     -16.549  14.080 -11.615  1.00  0.00
TER
ATOM   4328  O   WAT  1426     -18.601  13.709  -0.469  1.00  0.00
ATOM   4329  H1  WAT  1426     -19.291  13.517   0.165  1.00  0.00
ATOM   4330  H2  WAT  1426     -17.858  13.993   0.063  1.00  0.00
TER
ATOM   4331  O   WAT  1427     -16.325  17.549  -7.634  1.00  0.00
ATOM   4332  H1  WAT  1427     -17.057  18.058  -7.285  1.00  0.00
ATOM   4333  H2  WAT  1427     -16.722  16.732  -7.935  1.00  0.00
TER
ATOM   4334  O   WAT  1428     -19.887  14.225  -9.229  1.00  0.00
ATOM   4335  H1  WAT  1428     -19.883  13.784 -10.078  1.00  0.00
ATOM   4336  H2  WAT  1428     -18.992  14.546  -9.122  1.00  0.00
TER
ATOM   4337  O   WAT  1429     -19.825  15.226 -16.238  1.00  0.00
ATOM   4338  H1  WAT  1429     -19.704  15.184 -15.290  1.00  0.00
ATOM   4339  H2  WAT  1429     -20.210  16.088 -16.393  1.00  0.00
TER
ATOM   4340  O   WAT  1430     -15.862  13.003  -8.222  1.00  0.00
ATOM   4341  H1  WAT  1430     -15.845  13.453  -7.378  1.00  0.00
ATOM   4342  H2  WAT  1430     -16.111  12.103  -8.008  1.00  0.00
TER
ATOM   4343  O   WAT  1431     -12.435  10.416  -2.383  1.00  0.00
ATOM   4344  H1  WAT  1431     -12.111   9.685  -1.857  1.00  0.00
ATOM   4345  H2  WAT  1431     -12.399  10.097  -3.285  1.00  0.00
TER
ATOM   4346  O   WAT  1432     -19.586  18.285  -7.482  1.00  0.00
ATOM   4347  H1  WAT  1432     -19.219  17.811  -6.736  1.00  0.00
ATOM   4348  H2  WAT  1432     -19.776  19.159  -7.141  1.00  0.00
TER
ATOM   4349  O   WAT  1433     -17.048  11.922 -14.632  1.00  0.00
ATOM   4350  H1  WAT  1433     -17.862  11.423 -14.707  1.00  0.00
ATOM   4351  H2  WAT  1433     -17.242  12.762 -15.048  1.00  0.00
TER
ATOM   4352  O   WAT  1434     -14.333  16.294 -16.335  1.00  0.00
ATOM   4353  H1  WAT  1434     -13.446  16.606 -16.510  1.00  0.00
ATOM   4354  H2  WAT  1434     -14.363  15.421 -16.727  1.00  0.00
TER
ATOM   4355  O   WAT  1435     -12.062  17.605 -16.867  1.00  0.00
ATOM   4356  H1  WAT  1435     -12.146  18.037 -17.718  1.00  0.00
ATOM   4357  H2  WAT  1435     -11.343  18.065 -16.435  1.00  0.00
TER
ATOM   4358  O   WAT  1436     -15.671  14.147  -5.589  1.00  0.00
ATOM   4359  H1  WAT  1436     -15.303  13.327  -5.261  1.00  0.00
ATOM   4360  H2  WAT  1436     -16.531  14.208  -5.174  1.00  0.00
TER
ATOM   4361  O   WAT  1437     -12.305  13.103 -14.781  1.00  0.00
ATOM   4362  H1  WAT  1437     -12.934  13.208 -15.495  1.00  0.00
ATOM   4363  H2  WAT  1437     -12.800  13.323 -13.991  1.00  0.00
TER
ATOM   4364  O   WAT  1438     -18.711  16.801  -5.366  1.00  0.00
ATOM   4365  H1  WAT  1438     -18.212  17.276  -4.700  1.00  0.00
ATOM   4366  H2  WAT  1438     -18.569  15.878  -5.159  1.00  0.00
TER
ATOM   4367  O   WAT  1439     -16.305  12.107 -11.925  1.00  0.00
ATOM   4368  H1  WAT  1439     -16.428  12.125 -12.874  1.00  0.00
ATOM   4369  H2  WAT  1439     -15.357  12.155 -11.805  1.00  0.00
TER
ATOM   4370  O   WAT  1440     -11.504  13.018  -4.523  1.00  0.00
ATOM   4371  H1  WAT  1440     -12.007  13.759  -4.183  1.00  0.00
ATOM   4372  H2  WAT  1440     -10.689  13.407  -4.839  1.00  0.00
TER
ATOM   4373  O   WAT  1441     -13.212  18.262 -11.077  1.00  0.00
ATOM   4374  H1  WAT  1441     -14.153  18.277 -10.902  1.00  0.00
ATOM   4375  H2  WAT  1441     -12.898  17.475 -10.631  1.00  0.00
TER
ATOM   4376  O   WAT  1442     -13.669  17.726  -0.967  1.00  0.00
ATOM   4377  H1  WAT  1442     -13.087  16.971  -1.055  1.00  0.00
ATOM   4378  H2  WAT  1442     -13.493  18.257  -1.744  1.00  0.00
TER
ATOM   4379  O   WAT  1443     -19.786  11.443  -5.622  1.00  0.00
ATOM   4380  H1  WAT  1443     -20.234  11.466  -6.468  1.00  0.00
ATOM   4381  H2  WAT  1443     -20.419  11.045  -5.025  1.00  0.00
TER
ATOM   4382  O   WAT  1444     -17.044  18.070  -3.617  1.00  0.00
ATOM   4383  H1  WAT  1444     -16.924  17.474  -2.878  1.00  0.00
ATOM   4384  H2  WAT  1444     -16.184  18.107  -4.037  1.00  0.00
TER
ATOM   4385  O   WAT  1445     -14.705  18.624  -5.041  1.00  0.00
ATOM   4386  H1  WAT  1445     -15.231  19.148  -5.645  1.00  0.00
ATOM   4387  H2  WAT  1445     -14.362  19.257  -4.410  1.00  0.00
TER
ATOM   4388  O   WAT  1446     -15.457  14.229  -2.126  1.00  0.00
ATOM   4389  H1  WAT  1446     -16.146  13.567  -2.191  1.00  0.00
ATOM   4390  H2  WAT  1446     -14.737  13.783  -1.682  1.00  0.00
TER
ATOM   4391  O   WAT  1447     -14.827  10.824 -16.067  1.00  0.00
ATOM   4392  H1  WAT  1447     -14.547   9.981 -15.711  1.00  0.00
ATOM   4393  H2  WAT  1447     -15.601  11.056 -15.553  1.00  0.00
TER
ATOM   4394  O   WAT  1448     -20.289  12.057 -17.623  1.00  0.00
ATOM   4395  H1  WAT  1448     -20.637  11.379 -18.202  1.00  0.00
ATOM   4396  H2  WAT  1448     -20.088  11.596 -16.808  1.00  0.00
TER
ATOM   4397  O   WAT  1449     -14.000  13.380 -17.004  1.00  0.00
ATOM   4398  H1  WAT  1449     -13.581  13.193 -17.845  1.00  0.00
ATOM   4399  H2  WAT  1449     -14.306  12.528 -16.694  1.00  0.00
TER
ATOM   4400  O   WAT  1450     -10.501  18.292 -13.307  1.00  0.00
ATOM   4401  H1  WAT  1450     -10.876  17.525 -13.739  1.00  0.00
ATOM   4402  H2  WAT  1450     -11.230  18.674 -12.819  1.00  0.00
TER
ATOM   4403  O   WAT  1451     -11.111  17.439  -3.673  1.00  0.00
ATOM   4404  H1  WAT  1451     -11.342  17.211  -4.573  1.00  0.00
ATOM   4405  H2  WAT  1451     -10.850  18.359  -3.718  1.00  0.00
TER
ATOM   4406  O   WAT  1452     -12.672  12.665  -0.895  1.00  0.00
ATOM   4407  H1  WAT  1452     -11.795  12.673  -0.511  1.00  0.00
ATOM   4408  H2  WAT  1452     -12.660  11.928  -1.506  1.00  0.00
TER
ATOM   4409  O   WAT  1453     -11.226  16.518 -10.006  1.00  0.00
ATOM   4410  H1  WAT  1453     -10.702  16.024 -10.637  1.00  0.00
ATOM   4411  H2  WAT  1453     -10.640  16.653  -9.261  1.00  0.00
TER
ATOM   4412  O   WAT  1454     -11.047  16.602  -6.484  1.00  0.00
ATOM   4413  H1  WAT  1454     -11.996  16.568  -6.370  1.00  0.00
ATOM   4414  H2  WAT  1454     -10.865  17.512  -6.719  1.00  0.00
TER
ATOM   4415  O   WAT  1455     -11.736  15.775 -14.067  1.00  0.00
ATOM   4416  H1  WAT  1455     -11.240  15.542 -13.282  1.00  0.00
ATOM   4417  H2  WAT  1455     -11.934  14.936 -14.483  1.00  0.00
TER
ATOM   4418  O   WAT  1456     -10.307  14.411 -11.533  1.00  0.00
ATOM   4419  H1  WAT  1456     -10.417  14.257 -10.595  1.00  0.00
ATOM   4420  H2  WAT  1456      -9.546  13.883 -11.776  1.00  0.00
TER
ATOM   4421  O   WAT  1457     -11.960  10.351  -5.075  1.00  0.00
ATOM   4422  H1  WAT  1457     -11.323  10.964  -4.709  1.00  0.00
ATOM   4423  H2  WAT  1457     -11.813  10.387  -6.020  1.00  0.00
TER
ATOM   4424  O   WAT  1458      -9.418  12.242 -18.292  1.00  0.00
ATOM   4425  H1  WAT  1458      -8.493  12.110 -18.501  1.00  0.00
ATOM   4426  H2  WAT  1458      -9.440  12.321 -17.339  1.00  0.00
TER
ATOM   4427  O   WAT  1459      -9.344  13.013 -15.667  1.00  0.00
ATOM   4428  H1  WAT  1459     -10.139  12.948 -15.137  1.00  0.00
ATOM   4429  H2  WAT  1459      -9.140  13.948 -15.678  1.00  0.00
TER
ATOM   4430  O   WAT  1460     -18.590  11.503  -2.167  1.00  0.00
ATOM   4431  H1  WAT  1460     -18.651  12.096  -1.418  1.00  0.00
ATOM   4432  H2  WAT  1460     -17.650  11.396  -2.312  1.00  0.00
TER
ATOM   4433  O   WAT  1461     -15.953  11.160  -2.528  1.00  0.00
ATOM   4434  H1  WAT  1461     -15.338  11.478  -3.190  1.00  0.00
ATOM   4435  H2  WAT  1461     -15.408  10.675  -1.908  1.00  0.00
TER
ATOM   4436  O   WAT  1462     -15.212   9.724  -6.201  1.00  0.00
ATOM   4437  H1  WAT  1462     -16.086  10.057  -6.404  1.00  0.00
ATOM   4438  H2  WAT  1462     -15.321   9.251  -5.376  1.00  0.00
TER
ATOM   4439  O   WAT  1463     -14.305  11.931  -4.817  1.00  0.00
ATOM   4440  H1  WAT  1463     -14.633  11.116  -5.197  1.00  0.00
ATOM   4441  H2  WAT  1463     -13.356  11.888  -4.940  1.00  0.00
TER
ATOM   4442  O   WAT  1464     -17.464  10.641  -7.262  1.00  0.00
ATOM   4443  H1  WAT  1464     -18.247  11.115  -6.982  1.00  0.00
ATOM   4444  H2  WAT  1464     -17.758   9.736  -7.370  1.00  0.00
TER
ATOM   4445  O   WAT  1465     -12.912  11.343  -9.217  1.00  0.00
ATOM   4446  H1  WAT  1465     -12.471  11.287 -10.065  1.00  0.00
ATOM   4447  H2  WAT  1465     -13.181  12.259  -9.146  1.00  0.00
TER
ATOM   4448  O   WAT  1466     -11.048  10.974 -11.206  1.00  0.00
ATOM   4449  H1  WAT  1466     -11.109  10.031 -11.353  1.00  0.00
ATOM   4450  H2  WAT  1466     -10.269  11.082 -10.661  1.00  0.00
TER
ATOM   4451  O   WAT  1467     -19.579  13.059 -11.750  1.00  0.00
ATOM   4452  H1  WAT  1467     -20.391  12.685 -12.091  1.00  0.00
ATOM   4453  H2  WAT  1467     -19.075  12.304 -11.448  1.00  0.00
TER
ATOM   4454  O   WAT  1468     -15.076   9.723 -10.512  1.00  0.00
ATOM   4455  H1  WAT  1468     -14.473  10.296 -10.037  1.00  0.00
ATOM   4456  H2  WAT  1468     -15.817  10.287 -10.734  1.00  0.00
TER
ATOM   4457  O   WAT  1469     -11.933  10.126 -15.238  1.00  0.00
ATOM   4458  H1  WAT  1469     -11.738  11.024 -14.971  1.00  0.00
ATOM   4459  H2  WAT  1469     -12.720   9.894 -14.745  1.00  0.00
TER
ATOM   4460  O   WAT  1470     -14.827   9.903  -0.132  1.00  0.00
ATOM   4461  H1  WAT  1470     -14.940  10.222   0.763  1.00  0.00
ATOM   4462  H2  WAT  1470     -14.010  10.304  -0.429  1.00  0.00
TER
ATOM   4463  O   WAT  1471     -15.921  -0.852   7.780  1.00  0.00
ATOM   4464  H1  WAT  1471     -16.002  -1.767   7.509  1.00  0.00
ATOM   4465  H2  WAT  1471     -16.335  -0.355   7.074  1.00  0.00
TER
ATOM   4466  O   WAT  1472     -17.789   0.926   9.661  1.00  0.00
ATOM   4467  H1  WAT  1472     -18.565   0.446   9.951  1.00  0.00
ATOM   4468  H2  WAT  1472     -17.138   0.246   9.486  1.00  0.00
TER
ATOM   4469  O   WAT  1473     -13.768   5.332   8.441  1.00  0.00
ATOM   4470  H1  WAT  1473     -14.230   4.561   8.769  1.00  0.00
ATOM   4471  H2  WAT  1473     -12.956   5.358   8.946  1.00  0.00
TER
ATOM   4472  O   WAT  1474     -17.542   7.618   8.061  1.00  0.00
ATOM   4473  H1  WAT  1474     -18.161   8.073   7.490  1.00  0.00
ATOM   4474  H2  WAT  1474     -16.687   7.773   7.660  1.00  0.00
TER
ATOM   4475  O   WAT  1475     -18.348   3.602   9.668  1.00  0.00
ATOM   4476  H1  WAT  1475     -18.417   2.661   9.507  1.00  0.00
ATOM   4477  H2  WAT  1475     -17.586   3.692  10.240  1.00  0.00
TER
ATOM   4478  O   WAT  1476     -17.318  -3.591   9.895  1.00  0.00
ATOM   4479  H1  WAT  1476     -16.941  -4.464   9.782  1.00  0.00
ATOM   4480  H2  WAT  1476     -17.416  -3.256   9.004  1.00  0.00
TER
ATOM   4481  O   WAT  1477     -13.535  -6.096   6.827  1.00  0.00
ATOM   4482  H1  WAT  1477     -12.714  -6.587   6.870  1.00  0.00
ATOM   4483  H2  WAT  1477     -13.502  -5.507   7.581  1.00  0.00
TER
ATOM   4484  O   WAT  1478      -9.245  -4.080  13.392  1.00  0.00
ATOM   4485  H1  WAT  1478      -9.950  -3.692  12.873  1.00  0.00
ATOM   4486  H2  WAT  1478      -8.980  -3.385  13.994  1.00  0.00
TER
ATOM   4487  O   WAT  1479     -16.676   2.502   5.454  1.00  0.00
ATOM   4488  H1  WAT  1479     -17.294   2.966   4.890  1.00  0.00
ATOM   4489  H2  WAT  1479     -16.163   3.194   5.871  1.00  0.00
TER
ATOM   4490  O   WAT  1480     -13.299  -4.156   9.600  1.00  0.00
ATOM   4491  H1  WAT  1480     -14.004  -3.868  10.181  1.00  0.00
ATOM   4492  H2  WAT  1480     -12.938  -3.346   9.240  1.00  0.00
TER
ATOM   4493  O   WAT  1481     -11.683   5.461  11.863  1.00  0.00
ATOM   4494  H1  WAT  1481     -12.367   6.131  11.855  1.00  0.00
ATOM   4495  H2  WAT  1481     -11.143   5.659  11.097  1.00  0.00
TER
ATOM   4496  O   WAT  1482     -10.230  -4.711   9.991  1.00  0.00
ATOM   4497  H1  WAT  1482     -11.178  -4.677  10.123  1.00  0.00
ATOM   4498  H2  WAT  1482      -9.905  -3.897  10.376  1.00  0.00
TER
ATOM   4499  O   WAT  1483     -19.699  -8.411   8.287  1.00  0.00
ATOM   4500  H1  WAT  1483     -19.391  -8.966   7.570  1.00  0.00
ATOM   4501  H2  WAT  1483     -20.628  -8.277   8.104  1.00  0.00
TER
ATOM   4502  O   WAT  1484     -14.147   7.306  10.577  1.00  0.00
ATOM   4503  H1  WAT  1484     -14.134   6.902   9.710  1.00  0.00
ATOM   4504  H2  WAT  1484     -14.700   8.080  10.474  1.00  0.00
TER
ATOM   4505  O   WAT  1485     -12.852   4.027   5.666  1.00  0.00
ATOM   4506  H1  WAT  1485     -12.963   3.085   5.791  1.00  0.00
ATOM   4507  H2  WAT  1485     -12.856   4.389   6.553  1.00  0.00
TER
ATOM   4508  O   WAT  1486     -14.748   2.209  11.906  1.00  0.00
ATOM   4509  H1  WAT  1486     -14.332   1.995  11.071  1.00  0.00
ATOM   4510  H2  WAT  1486     -14.025   2.466  12.477  1.00  0.00
TER
ATOM   4511  O   WAT  1487     -17.310  -0.346   5.023  1.00  0.00
ATOM   4512  H1  WAT  1487     -18.238  -0.413   5.252  1.00  0.00
ATOM   4513  H2  WAT  1487     -17.158   0.592   4.908  1.00  0.00
TER
ATOM   4514  O   WAT  1488     -17.324  -4.075   2.019  1.00  0.00
ATOM   4515  H1  WAT  1488     -18.263  -3.913   2.105  1.00  0.00
ATOM   4516  H2  WAT  1488     -17.005  -3.356   1.473  1.00  0.00
TER
ATOM   4517  O   WAT  1489     -10.802   0.607  11.997  1.00  0.00
ATOM   4518  H1  WAT  1489     -11.630   0.677  11.522  1.00  0.00
ATOM   4519  H2  WAT  1489     -10.207   1.193  11.529  1.00  0.00
TER
ATOM   4520  O   WAT  1490     -13.281   1.216   5.526  1.00  0.00
ATOM   4521  H1  WAT  1490     -13.899   0.878   4.879  1.00  0.00
ATOM   4522  H2  WAT  1490     -13.298   0.572   6.234  1.00  0.00
TER
ATOM   4523  O   WAT  1491     -13.838  -2.606  12.943  1.00  0.00
ATOM   4524  H1  WAT  1491     -14.251  -1.780  13.197  1.00  0.00
ATOM   4525  H2  WAT  1491     -14.570  -3.191  12.750  1.00  0.00
TER
ATOM   4526  O   WAT  1492     -13.148   7.440  13.631  1.00  0.00
ATOM   4527  H1  WAT  1492     -13.625   8.247  13.438  1.00  0.00
ATOM   4528  H2  WAT  1492     -13.832   6.788  13.784  1.00  0.00
TER
ATOM   4529  O   WAT  1493     -15.104   0.454   2.534  1.00  0.00
ATOM   4530  H1  WAT  1493     -14.665  -0.383   2.387  1.00  0.00
ATOM   4531  H2  WAT  1493     -14.391   1.087   2.620  1.00  0.00
TER
ATOM   4532  O   WAT  1494     -16.995   5.394   6.502  1.00  0.00
ATOM   4533  H1  WAT  1494     -16.555   6.136   6.087  1.00  0.00
ATOM   4534  H2  WAT  1494     -17.056   5.637   7.426  1.00  0.00
TER
ATOM   4535  O   WAT  1495     -11.523  -8.291   0.848  1.00  0.00
ATOM   4536  H1  WAT  1495     -11.835  -8.199   1.748  1.00  0.00
ATOM   4537  H2  WAT  1495     -10.761  -7.713   0.797  1.00  0.00
TER
ATOM   4538  O   WAT  1496     -10.165   4.393  15.860  1.00  0.00
ATOM   4539  H1  WAT  1496     -10.039   4.154  14.942  1.00  0.00
ATOM   4540  H2  WAT  1496     -10.123   3.561  16.332  1.00  0.00
TER
ATOM   4541  O   WAT  1497     -16.303   8.095  14.430  1.00  0.00
ATOM   4542  H1  WAT  1497     -15.789   8.006  15.232  1.00  0.00
ATOM   4543  H2  WAT  1497     -17.146   8.441  14.722  1.00  0.00
TER
ATOM   4544  O   WAT  1498     -14.328   8.381   3.858  1.00  0.00
ATOM   4545  H1  WAT  1498     -14.488   8.091   4.756  1.00  0.00
ATOM   4546  H2  WAT  1498     -14.493   7.605   3.322  1.00  0.00
TER
ATOM   4547  O   WAT  1499     -14.625   5.890   2.418  1.00  0.00
ATOM   4548  H1  WAT  1499     -15.319   5.887   1.758  1.00  0.00
ATOM   4549  H2  WAT  1499     -13.883   5.466   1.987  1.00  0.00
TER
ATOM   4550  O   WAT  1500     -15.060   7.516   6.493  1.00  0.00
ATOM   4551  H1  WAT  1500     -14.604   6.735   6.806  1.00  0.00
ATOM   4552  H2  WAT  1500     -14.721   8.227   7.037  1.00  0.00
TER
ATOM   4553  O   WAT  1501     -10.312  -3.554  16.825  1.00  0.00
ATOM   4554  H1  WAT  1501     -10.928  -3.046  16.297  1.00  0.00
ATOM   4555  H2  WAT  1501     -10.633  -4.454  16.768  1.00  0.00
TER
ATOM   4556  O   WAT  1502     -18.251  -4.715  14.291  1.00  0.00
ATOM   4557  H1  WAT  1502     -18.713  -4.507  15.103  1.00  0.00
ATOM   4558  H2  WAT  1502     -18.653  -5.529  13.988  1.00  0.00
TER
ATOM   4559  O   WAT  1503     -13.251  -3.494  15.421  1.00  0.00
ATOM   4560  H1  WAT  1503     -14.101  -3.793  15.742  1.00  0.00
ATOM   4561  H2  WAT  1503     -13.410  -3.250  14.509  1.00  0.00
TER
ATOM   4562  O   WAT  1504     -16.156  -1.994  17.521  1.00  0.00
ATOM   4563  H1  WAT  1504     -15.830  -2.828  17.181  1.00  0.00
ATOM   4564  H2  WAT  1504     -15.368  -1.471  17.669  1.00  0.00
TER
ATOM   4565  O   WAT  1505     -19.422  -7.961   3.568  1.00  0.00
ATOM   4566  H1  WAT  1505     -20.047  -7.965   4.294  1.00  0.00
ATOM   4567  H2  WAT  1505     -19.509  -8.828   3.172  1.00  0.00
TER
ATOM   4568  O   WAT  1506     -20.500  -7.037  10.547  1.00  0.00
ATOM   4569  H1  WAT  1506     -20.203  -6.131  10.466  1.00  0.00
ATOM   4570  H2  WAT  1506     -19.952  -7.525   9.933  1.00  0.00
TER
ATOM   4571  O   WAT  1507     -15.517  -2.452   5.015  1.00  0.00
ATOM   4572  H1  WAT  1507     -16.116  -1.729   4.831  1.00  0.00
ATOM   4573  H2  WAT  1507     -14.969  -2.514   4.233  1.00  0.00
TER
ATOM   4574  O   WAT  1508     -20.307  -1.560  17.082  1.00  0.00
ATOM   4575  H1  WAT  1508     -20.402  -2.500  16.932  1.00  0.00
ATOM   4576  H2  WAT  1508     -19.463  -1.338  16.687  1.00  0.00
TER
ATOM   4577  O   WAT  1509     -16.910  -3.816   7.045  1.00  0.00
ATOM   4578  H1  WAT  1509     -16.517  -3.499   6.232  1.00  0.00
ATOM   4579  H2  WAT  1509     -16.549  -4.695   7.160  1.00  0.00
TER
ATOM   4580  O   WAT  1510     -16.325  -1.225  11.140  1.00  0.00
ATOM   4581  H1  WAT  1510     -17.057  -0.717  11.489  1.00  0.00
ATOM   4582  H2  WAT  1510     -16.722  -2.042  10.839  1.00  0.00
TER
ATOM   4583  O   WAT  1511     -19.887  -4.550   9.546  1.00  0.00
ATOM   4584  H1  WAT  1511     -19.883  -4.991   8.696  1.00  0.00
ATOM   4585  H2  WAT  1511     -18.992  -4.228   9.653  1.00  0.00
TER
ATOM   4586  O   WAT  1512     -19.825  -3.549   2.536  1.00  0.00
ATOM   4587  H1  WAT  1512     -19.704  -3.590   3.485  1.00  0.00
ATOM   4588  H2  WAT  1512     -20.210  -2.686   2.381  1.00  0.00
TER
ATOM   4589  O   WAT  1513     -15.862  -5.772  10.553  1.00  0.00
ATOM   4590  H1  WAT  1513     -15.845  -5.321  11.397  1.00  0.00
ATOM   4591  H2  WAT  1513     -16.111  -6.671  10.766  1.00  0.00
TER
ATOM   4592  O   WAT  1514     -12.435  -8.359  16.391  1.00  0.00
ATOM   4593  H1  WAT  1514     -12.111  -9.090  16.917  1.00  0.00
ATOM   4594  H2  WAT  1514     -12.399  -8.677  15.489  1.00  0.00
TER
ATOM   4595  O   WAT  1515     -19.586  -0.490  11.292  1.00  0.00
ATOM   4596  H1  WAT  1515     -19.219  -0.964  12.038  1.00  0.00
ATOM   4597  H2  WAT  1515     -19.776   0.385  11.633  1.00  0.00
TER
ATOM   4598  O   WAT  1516     -12.509   1.754  10.000  1.00  0.00
ATOM   4599  H1  WAT  1516     -11.789   2.249   9.609  1.00  0.00
ATOM   4600  H2  WAT  1516     -12.711   1.076   9.355  1.00  0.00
TER
ATOM   4601  O   WAT  1517     -17.048  -6.852   4.143  1.00  0.00
ATOM   4602  H1  WAT  1517     -17.862  -7.351   4.067  1.00  0.00
ATOM   4603  H2  WAT  1517     -17.242  -6.012   3.726  1.00  0.00
TER
ATOM   4604  O   WAT  1518     -17.127   1.825  15.887  1.00  0.00
ATOM   4605  H1  WAT  1518     -17.194   0.904  15.633  1.00  0.00
ATOM   4606  H2  WAT  1518     -17.757   1.922  16.601  1.00  0.00
TER
ATOM   4607  O   WAT  1519     -14.333  -2.480   2.439  1.00  0.00
ATOM   4608  H1  WAT  1519     -13.446  -2.169   2.264  1.00  0.00
ATOM   4609  H2  WAT  1519     -14.363  -3.353   2.047  1.00  0.00
TER
ATOM   4610  O   WAT  1520     -18.337   3.692   3.118  1.00  0.00
ATOM   4611  H1  WAT  1520     -17.996   4.436   2.622  1.00  0.00
ATOM   4612  H2  WAT  1520     -19.166   4.005   3.480  1.00  0.00
TER
ATOM   4613  O   WAT  1521     -17.196   4.647  15.637  1.00  0.00
ATOM   4614  H1  WAT  1521     -17.181   3.715  15.419  1.00  0.00
ATOM   4615  H2  WAT  1521     -17.903   4.733  16.276  1.00  0.00
TER
ATOM   4616  O   WAT  1522     -12.062  -1.169   1.907  1.00  0.00
ATOM   4617  H1  WAT  1522     -12.146  -0.738   1.057  1.00  0.00
ATOM   4618  H2  WAT  1522     -11.343  -0.709   2.340  1.00  0.00
TER
ATOM   4619  O   WAT  1523     -10.985   1.288  14.984  1.00  0.00
ATOM   4620  H1  WAT  1523     -11.710   1.880  14.787  1.00  0.00
ATOM   4621  H2  WAT  1523     -10.457   1.280  14.185  1.00  0.00
TER
ATOM   4622  O   WAT  1524     -11.033   5.685   4.635  1.00  0.00
ATOM   4623  H1  WAT  1524     -11.676   5.031   4.910  1.00  0.00
ATOM   4624  H2  WAT  1524     -11.420   6.091   3.859  1.00  0.00
TER
ATOM   4625  O   WAT  1525     -15.455   3.014   8.482  1.00  0.00
ATOM   4626  H1  WAT  1525     -15.102   2.416   7.823  1.00  0.00
ATOM   4627  H2  WAT  1525     -16.338   2.688   8.653  1.00  0.00
TER
ATOM   4628  O   WAT  1526     -19.368   3.773   5.889  1.00  0.00
ATOM   4629  H1  WAT  1526     -18.681   4.320   6.270  1.00  0.00
ATOM   4630  H2  WAT  1526     -20.155   4.317   5.924  1.00  0.00
TER
ATOM   4631  O   WAT  1527     -20.066   0.778   5.502  1.00  0.00
ATOM   4632  H1  WAT  1527     -19.609   1.589   5.728  1.00  0.00
ATOM   4633  H2  WAT  1527     -20.417   0.460   6.334  1.00  0.00
TER
ATOM   4634  O   WAT  1528     -17.762   6.289  12.731  1.00  0.00
ATOM   4635  H1  WAT  1528     -17.118   6.495  13.409  1.00  0.00
ATOM   4636  H2  WAT  1528     -17.399   5.527  12.278  1.00  0.00
TER
ATOM   4637  O   WAT  1529     -16.489   4.292  11.449  1.00  0.00
ATOM   4638  H1  WAT  1529     -15.847   3.591  11.562  1.00  0.00
ATOM   4639  H2  WAT  1529     -15.964   5.072  11.269  1.00  0.00
TER
ATOM   4640  O   WAT  1530     -12.644   4.577   1.173  1.00  0.00
ATOM   4641  H1  WAT  1530     -12.870   3.860   1.765  1.00  0.00
ATOM   4642  H2  WAT  1530     -13.034   4.328   0.335  1.00  0.00
TER
ATOM   4643  O   WAT  1531     -14.715   5.091  14.653  1.00  0.00
ATOM   4644  H1  WAT  1531     -14.380   5.678  15.330  1.00  0.00
ATOM   4645  H2  WAT  1531     -15.635   4.961  14.882  1.00  0.00
TER
ATOM   4646  O   WAT  1532     -13.062   2.494   2.834  1.00  0.00
ATOM   4647  H1  WAT  1532     -13.350   2.955   3.622  1.00  0.00
ATOM   4648  H2  WAT  1532     -12.267   2.034   3.103  1.00  0.00
TER
ATOM   4649  O   WAT  1533     -18.887   5.140  17.821  1.00  0.00
ATOM   4650  H1  WAT  1533     -19.207   4.421  18.366  1.00  0.00
ATOM   4651  H2  WAT  1533     -19.561   5.816  17.895  1.00  0.00
TER
ATOM   4652  O   WAT  1534     -15.671  -4.627  13.185  1.00  0.00
ATOM   4653  H1  WAT  1534     -15.303  -5.447  13.513  1.00  0.00
ATOM   4654  H2  WAT  1534     -16.531  -4.567  13.601  1.00  0.00
TER
ATOM   4655  O   WAT  1535     -12.305  -5.671   3.994  1.00  0.00
ATOM   4656  H1  WAT  1535     -12.934  -5.567   3.280  1.00  0.00
ATOM   4657  H2  WAT  1535     -12.800  -5.452   4.783  1.00  0.00
TER
ATOM   4658  O   WAT  1536     -17.859   6.049   1.427  1.00  0.00
ATOM   4659  H1  WAT  1536     -17.758   5.846   0.497  1.00  0.00
ATOM   4660  H2  WAT  1536     -18.759   5.795   1.632  1.00  0.00
TER
ATOM   4661  O   WAT  1537     -18.711  -1.973  13.409  1.00  0.00
ATOM   4662  H1  WAT  1537     -18.212  -1.498  14.074  1.00  0.00
ATOM   4663  H2  WAT  1537     -18.569  -2.897  13.616  1.00  0.00
TER
ATOM   4664  O   WAT  1538     -16.305  -6.668   6.849  1.00  0.00
ATOM   4665  H1  WAT  1538     -16.428  -6.649   5.900  1.00  0.00
ATOM   4666  H2  WAT  1538     -15.357  -6.620   6.969  1.00  0.00
TER
ATOM   4667  O   WAT  1539     -19.217   8.568   6.122  1.00  0.00
ATOM   4668  H1  WAT  1539     -18.963   8.530   5.200  1.00  0.00
ATOM   4669  H2  WAT  1539     -20.166   8.441   6.115  1.00  0.00
TER
ATOM   4670  O   WAT  1540     -11.504  -5.756  14.252  1.00  0.00
ATOM   4671  H1  WAT  1540     -12.007  -5.016  14.591  1.00  0.00
ATOM   4672  H2  WAT  1540     -10.689  -5.368  13.935  1.00  0.00
TER
ATOM   4673  O   WAT  1541     -13.212  -0.513   7.698  1.00  0.00
ATOM   4674  H1  WAT  1541     -14.153  -0.498   7.873  1.00  0.00
ATOM   4675  H2  WAT  1541     -12.898  -1.299   8.144  1.00  0.00
TER
ATOM   4676  O   WAT  1542     -11.210   6.658   9.373  1.00  0.00
ATOM   4677  H1  WAT  1542     -11.085   7.481   9.846  1.00  0.00
ATOM   4678  H2  WAT  1542     -10.343   6.447   9.026  1.00  0.00
TER
ATOM   4679  O   WAT  1543     -14.465   7.772  16.792  1.00  0.00
ATOM   4680  H1  WAT  1543     -13.513   7.688  16.742  1.00  0.00
ATOM   4681  H2  WAT  1543     -14.613   8.436  17.465  1.00  0.00
TER
ATOM   4682  O   WAT  1544     -11.575   7.151   2.291  1.00  0.00
ATOM   4683  H1  WAT  1544     -11.860   6.738   1.477  1.00  0.00
ATOM   4684  H2  WAT  1544     -11.773   8.080   2.171  1.00  0.00
TER
ATOM   4685  O   WAT  1545     -20.110   3.145   0.732  1.00  0.00
ATOM   4686  H1  WAT  1545     -20.215   2.530   1.458  1.00  0.00
ATOM   4687  H2  WAT  1545     -20.277   2.621  -0.052  1.00  0.00
TER
ATOM   4688  O   WAT  1546     -16.870   2.207   1.336  1.00  0.00
ATOM   4689  H1  WAT  1546     -17.419   2.653   1.980  1.00  0.00
ATOM   4690  H2  WAT  1546     -16.248   1.701   1.860  1.00  0.00
TER
ATOM   4691  O   WAT  1547     -12.816   3.561  17.268  1.00  0.00
ATOM   4692  H1  WAT  1547     -12.075   3.898  16.765  1.00  0.00
ATOM   4693  H2  WAT  1547     -13.579   3.730  16.715  1.00  0.00
TER
ATOM   4694  O   WAT  1548     -18.689   0.189   0.480  1.00  0.00
ATOM   4695  H1  WAT  1548     -18.169  -0.526   0.114  1.00  0.00
ATOM   4696  H2  WAT  1548     -18.042   0.828   0.780  1.00  0.00
TER
ATOM   4697  O   WAT  1549     -14.141   1.612  15.804  1.00  0.00
ATOM   4698  H1  WAT  1549     -13.727   1.767  16.653  1.00  0.00
ATOM   4699  H2  WAT  1549     -15.076   1.738  15.966  1.00  0.00
TER
ATOM   4700  O   WAT  1550     -13.669  -1.048  17.808  1.00  0.00
ATOM   4701  H1  WAT  1550     -13.087  -1.803  17.720  1.00  0.00
ATOM   4702  H2  WAT  1550     -13.493  -0.517  17.031  1.00  0.00
TER
ATOM   4703  O   WAT  1551     -19.786  -7.331  13.152  1.00  0.00
ATOM   4704  H1  WAT  1551     -20.234  -7.309  12.307  1.00  0.00
ATOM   4705  H2  WAT  1551     -20.419  -7.729  13.749  1.00  0.00
TER
ATOM   4706  O   WAT  1552     -19.380   1.564  13.773  1.00  0.00
ATOM   4707  H1  WAT  1552     -18.961   2.408  13.601  1.00  0.00
ATOM   4708  H2  WAT  1552     -20.299   1.702  13.544  1.00  0.00
TER
ATOM   4709  O   WAT  1553     -17.044  -0.704  15.157  1.00  0.00
ATOM   4710  H1  WAT  1553     -16.924  -1.300  15.897  1.00  0.00
ATOM   4711  H2  WAT  1553     -16.184  -0.667  14.737  1.00  0.00
TER
ATOM   4712  O   WAT  1554     -14.705  -0.150  13.733  1.00  0.00
ATOM   4713  H1  WAT  1554     -15.231   0.374  13.130  1.00  0.00
ATOM   4714  H2  WAT  1554     -14.362   0.482  14.364  1.00  0.00
TER
ATOM   4715  O   WAT  1555     -15.457  -4.545  16.648  1.00  0.00
ATOM   4716  H1  WAT  1555     -16.146  -5.207  16.583  1.00  0.00
ATOM   4717  H2  WAT  1555     -14.737  -4.992  17.093  1.00  0.00
TER
ATOM   4718  O   WAT  1556     -14.827  -7.950   2.707  1.00  0.00
ATOM   4719  H1  WAT  1556     -14.547  -8.793   3.063  1.00  0.00
ATOM   4720  H2  WAT  1556     -15.601  -7.718   3.221  1.00  0.00
TER
ATOM   4721  O   WAT  1557     -18.673   9.105  15.148  1.00  0.00
ATOM   4722  H1  WAT  1557     -18.747  10.008  15.455  1.00  0.00
ATOM   4723  H2  WAT  1557     -19.575   8.786  15.120  1.00  0.00
TER
ATOM   4724  O   WAT  1558     -20.289  -6.717   1.152  1.00  0.00
ATOM   4725  H1  WAT  1558     -20.637  -7.395   0.572  1.00  0.00
ATOM   4726  H2  WAT  1558     -20.088  -7.179   1.966  1.00  0.00
TER
ATOM   4727  O   WAT  1559     -18.124   8.271   2.770  1.00  0.00
ATOM   4728  H1  WAT  1559     -17.229   8.609   2.792  1.00  0.00
ATOM   4729  H2  WAT  1559     -18.093   7.549   2.143  1.00  0.00
TER
ATOM   4730  O   WAT  1560     -11.145   6.801  15.477  1.00  0.00
ATOM   4731  H1  WAT  1560     -11.745   6.860  14.733  1.00  0.00
ATOM   4732  H2  WAT  1560     -11.016   5.861  15.607  1.00  0.00
TER
ATOM   4733  O   WAT  1561      -9.905   4.543   0.814  1.00  0.00
ATOM   4734  H1  WAT  1561     -10.736   4.610   1.285  1.00  0.00
ATOM   4735  H2  WAT  1561      -9.728   5.433   0.511  1.00  0.00
TER
ATOM   4736  O   WAT  1562     -10.449   1.287   3.317  1.00  0.00
ATOM   4737  H1  WAT  1562      -9.687   1.857   3.423  1.00  0.00
ATOM   4738  H2  WAT  1562     -10.434   0.720   4.088  1.00  0.00
TER
ATOM   4739  O   WAT  1563      -9.443   2.142   8.162  1.00  0.00
ATOM   4740  H1  WAT  1563      -9.072   1.359   7.755  1.00  0.00
ATOM   4741  H2  WAT  1563      -8.803   2.831   7.983  1.00  0.00
TER
ATOM   4742  O   WAT  1564     -12.460   3.526  13.575  1.00  0.00
ATOM   4743  H1  WAT  1564     -13.274   3.956  13.837  1.00  0.00
ATOM   4744  H2  WAT  1564     -12.052   4.138  12.962  1.00  0.00
TER
ATOM   4745  O   WAT  1565     -10.397   1.581   0.475  1.00  0.00
ATOM   4746  H1  WAT  1565     -10.122   2.489   0.347  1.00  0.00
ATOM   4747  H2  WAT  1565     -10.586   1.517   1.411  1.00  0.00
TER
ATOM   4748  O   WAT  1566     -14.000  -5.395   1.770  1.00  0.00
ATOM   4749  H1  WAT  1566     -13.581  -5.582   0.930  1.00  0.00
ATOM   4750  H2  WAT  1566     -14.306  -6.247   2.080  1.00  0.00
TER
ATOM   4751  O   WAT  1567     -10.501  -0.482   5.468  1.00  0.00
ATOM   4752  H1  WAT  1567     -10.876  -1.249   5.036  1.00  0.00
ATOM   4753  H2  WAT  1567     -11.230  -0.100   5.955  1.00  0.00
TER
ATOM   4754  O   WAT  1568     -11.111  -1.335  15.102  1.00  0.00
ATOM   4755  H1  WAT  1568     -11.342  -1.564  14.201  1.00  0.00
ATOM   4756  H2  WAT  1568     -10.850  -0.415  15.056  1.00  0.00
TER
ATOM   4757  O   WAT  1569     -12.672  -6.109  17.879  1.00  0.00
ATOM   4758  H1  WAT  1569     -11.795  -6.101  18.263  1.00  0.00
ATOM   4759  H2  WAT  1569     -12.660  -6.846  17.269  1.00  0.00
TER
ATOM   4760  O   WAT  1570     -11.226  -2.256   8.768  1.00  0.00
ATOM   4761  H1  WAT  1570     -10.702  -2.750   8.137  1.00  0.00
ATOM   4762  H2  WAT  1570     -10.640  -2.121   9.513  1.00  0.00
TER
ATOM   4763  O   WAT  1571     -11.047  -2.172  12.290  1.00  0.00
ATOM   4764  H1  WAT  1571     -11.996  -2.206  12.405  1.00  0.00
ATOM   4765  H2  WAT  1571     -10.865  -1.262  12.055  1.00  0.00
TER
ATOM   4766  O   WAT  1572     -11.736  -2.999   4.708  1.00  0.00
ATOM   4767  H1  WAT  1572     -11.240  -3.232   5.492  1.00  0.00
ATOM   4768  H2  WAT  1572     -11.934  -3.838   4.291  1.00  0.00
TER
ATOM   4769  O   WAT  1573     -10.307  -4.363   7.241  1.00  0.00
ATOM   4770  H1  WAT  1573     -10.417  -4.517   8.180  1.00  0.00
ATOM   4771  H2  WAT  1573      -9.546  -4.891   6.999  1.00  0.00
TER
ATOM   4772  O   WAT  1574     -11.960  -8.424  13.700  1.00  0.00
ATOM   4773  H1  WAT  1574     -11.323  -7.810  14.066  1.00  0.00
ATOM   4774  H2  WAT  1574     -11.813  -8.388  12.755  1.00  0.00
TER
ATOM   4775  O   WAT  1575      -9.418  -6.532   0.482  1.00  0.00
ATOM   4776  H1  WAT  1575      -8.493  -6.664   0.274  1.00  0.00
ATOM   4777  H2  WAT  1575      -9.440  -6.453   1.436  1.00  0.00
TER
ATOM   4778  O   WAT  1576      -9.344  -5.761   3.108  1.00  0.00
ATOM   4779  H1  WAT  1576     -10.139  -5.827   3.637  1.00  0.00
ATOM   4780  H2  WAT  1576      -9.140  -4.826   3.096  1.00  0.00
TER
ATOM   4781  O   WAT  1577     -12.402   8.278   7.101  1.00  0.00
ATOM   4782  H1  WAT  1577     -11.806   7.956   6.425  1.00  0.00
ATOM   4783  H2  WAT  1577     -12.144   7.805   7.893  1.00  0.00
TER
ATOM   4784  O   WAT  1578     -18.590  -7.271  16.607  1.00  0.00
ATOM   4785  H1  WAT  1578     -18.651  -6.679  17.357  1.00  0.00
ATOM   4786  H2  WAT  1578     -17.650  -7.378  16.462  1.00  0.00
TER
ATOM   4787  O   WAT  1579     -15.953  -7.614  16.246  1.00  0.00
ATOM   4788  H1  WAT  1579     -15.338  -7.296  15.584  1.00  0.00
ATOM   4789  H2  WAT  1579     -15.408  -8.099  16.866  1.00  0.00
TER
ATOM   4790  O   WAT  1580      -9.535   8.285  13.653  1.00  0.00
ATOM   4791  H1  WAT  1580     -10.029   8.682  12.935  1.00  0.00
ATOM   4792  H2  WAT  1580     -10.144   7.660  14.046  1.00  0.00
TER
ATOM   4793  O   WAT  1581     -15.212  -9.051  12.573  1.00  0.00
ATOM   4794  H1  WAT  1581     -16.086  -8.717  12.371  1.00  0.00
ATOM   4795  H2  WAT  1581     -15.321  -9.523  13.398  1.00  0.00
TER
ATOM   4796  O   WAT  1582     -14.305  -6.844  13.957  1.00  0.00
ATOM   4797  H1  WAT  1582     -14.633  -7.658  13.578  1.00  0.00
ATOM   4798  H2  WAT  1582     -13.356  -6.887  13.834  1.00  0.00
TER
ATOM   4799  O   WAT  1583     -11.851   8.928  10.931  1.00  0.00
ATOM   4800  H1  WAT  1583     -12.311   9.679  10.557  1.00  0.00
ATOM   4801  H2  WAT  1583     -12.480   8.208  10.873  1.00  0.00
TER
ATOM   4802  O   WAT  1584     -18.682   8.127  10.933  1.00  0.00
ATOM   4803  H1  WAT  1584     -18.394   7.873  10.056  1.00  0.00
ATOM   4804  H2  WAT  1584     -18.170   7.575  11.523  1.00  0.00
TER
ATOM   4805  O   WAT  1585     -17.464  -8.134  11.513  1.00  0.00
ATOM   4806  H1  WAT  1585     -18.247  -7.659  11.792  1.00  0.00
ATOM   4807  H2  WAT  1585     -17.758  -9.038  11.404  1.00  0.00
TER
ATOM   4808  O   WAT  1586     -12.912  -7.431   9.557  1.00  0.00
ATOM   4809  H1  WAT  1586     -12.471  -7.487   8.710  1.00  0.00
ATOM   4810  H2  WAT  1586     -13.181  -6.516   9.628  1.00  0.00
TER
ATOM   4811  O   WAT  1587     -11.048  -7.800   7.568  1.00  0.00
ATOM   4812  H1  WAT  1587     -11.109  -8.744   7.421  1.00  0.00
ATOM   4813  H2  WAT  1587     -10.269  -7.692   8.114  1.00  0.00
TER
ATOM   4814  O   WAT  1588     -19.579  -5.715   7.024  1.00  0.00
ATOM   4815  H1  WAT  1588     -20.391  -6.089   6.684  1.00  0.00
ATOM   4816  H2  WAT  1588     -19.075  -6.471   7.326  1.00  0.00
TER
ATOM   4817  O   WAT  1589     -15.076  -9.051   8.262  1.00  0.00
ATOM   4818  H1  WAT  1589     -14.473  -8.479   8.737  1.00  0.00
ATOM   4819  H2  WAT  1589     -15.817  -8.487   8.040  1.00  0.00
TER
ATOM   4820  O   WAT  1590     -11.933  -8.649   3.536  1.00  0.00
ATOM   4821  H1  WAT  1590     -11.738  -7.750   3.803  1.00  0.00
ATOM   4822  H2  WAT  1590     -12.720  -8.880   4.030  1.00  0.00
TER
ATOM   4823  O   WAT  1591     -18.615   9.049  18.300  1.00  0.00
ATOM   4824  H1  WAT  1591     -17.688   8.813  18.343  1.00  0.00
ATOM   4825  H2  WAT  1591     -18.630   9.876  17.818  1.00  0.00
TER
ATOM   4826  O   WAT  1592     -10.380   8.591   5.297  1.00  0.00
ATOM   4827  H1  WAT  1592     -10.205   7.905   4.653  1.00  0.00
ATOM   4828  H2  WAT  1592     -11.078   9.116   4.905  1.00  0.00
TER
ATOM   4829  O   WAT  1593     -15.921  -0.852 -10.995  1.00  0.00
ATOM   4830  H1  WAT  1593     -16.002  -1.767 -11.265  1.00  0.00
ATOM   4831  H2  WAT  1593     -16.335  -0.355 -11.701  1.00  0.00
TER
ATOM   4832  O   WAT  1594     -17.789   0.926  -9.114  1.00  0.00
ATOM   4833  H1  WAT  1594     -18.565   0.446  -8.824  1.00  0.00
ATOM   4834  H2  WAT  1594     -17.138   0.246  -9.288  1.00  0.00
TER
ATOM   4835  O   WAT  1595     -13.768   5.332 -10.334  1.00  0.00
ATOM   4836  H1  WAT  1595     -14.230   4.561 -10.005  1.00  0.00
ATOM   4837  H2  WAT  1595     -12.956   5.358  -9.828  1.00  0.00
TER
ATOM   4838  O   WAT  1596     -17.542   7.618 -10.713  1.00  0.00
ATOM   4839  H1  WAT  1596     -18.161   8.073 -11.284  1.00  0.00
ATOM   4840  H2  WAT  1596     -16.687   7.773 -11.114  1.00  0.00
TER
ATOM   4841  O   WAT  1597     -18.348   3.602  -9.107  1.00  0.00
ATOM   4842  H1  WAT  1597     -18.417   2.661  -9.268  1.00  0.00
ATOM   4843  H2  WAT  1597     -17.586   3.692  -8.534  1.00  0.00
TER
ATOM   4844  O   WAT  1598     -17.318  -3.591  -8.880  1.00  0.00
ATOM   4845  H1  WAT  1598     -16.941  -4.464  -8.992  1.00  0.00
ATOM   4846  H2  WAT  1598     -17.416  -3.256  -9.771  1.00  0.00
TER
ATOM   4847  O   WAT  1599     -13.535  -6.096 -11.947  1.00  0.00
ATOM   4848  H1  WAT  1599     -12.714  -6.587 -11.904  1.00  0.00
ATOM   4849  H2  WAT  1599     -13.502  -5.507 -11.194  1.00  0.00
TER
ATOM   4850  O   WAT  1600      -9.245  -4.080  -5.383  1.00  0.00
ATOM   4851  H1  WAT  1600      -9.950  -3.692  -5.901  1.00  0.00
ATOM   4852  H2  WAT  1600      -8.980  -3.385  -4.780  1.00  0.00
TER
ATOM   4853  O   WAT  1601     -16.676   2.502 -13.320  1.00  0.00
ATOM   4854  H1  WAT  1601     -17.294   2.966 -13.884  1.00  0.00
ATOM   4855  H2  WAT  1601     -16.163   3.194 -12.903  1.00  0.00
TER
ATOM   4856  O   WAT  1602     -13.299  -4.156  -9.174  1.00  0.00
ATOM   4857  H1  WAT  1602     -14.004  -3.868  -8.594  1.00  0.00
ATOM   4858  H2  WAT  1602     -12.938  -3.346  -9.534  1.00  0.00
TER
ATOM   4859  O   WAT  1603     -11.683   5.461  -6.911  1.00  0.00
ATOM   4860  H1  WAT  1603     -12.367   6.131  -6.920  1.00  0.00
ATOM   4861  H2  WAT  1603     -11.143   5.659  -7.677  1.00  0.00
TER
ATOM   4862  O   WAT  1604     -10.230  -4.711  -8.783  1.00  0.00
ATOM   4863  H1  WAT  1604     -11.178  -4.677  -8.652  1.00  0.00
ATOM   4864  H2  WAT  1604      -9.905  -3.897  -8.398  1.00  0.00
TER
ATOM   4865  O   WAT  1605     -19.699  -8.411 -10.488  1.00  0.00
ATOM   4866  H1  WAT  1605     -19.391  -8.966 -11.204  1.00  0.00
ATOM   4867  H2  WAT  1605     -20.628  -8.277 -10.670  1.00  0.00
TER
ATOM   4868  O   WAT  1606     -14.147   7.306  -8.197  1.00  0.00
ATOM   4869  H1  WAT  1606     -14.134   6.902  -9.065  1.00  0.00
ATOM   4870  H2  WAT  1606     -14.700   8.080  -8.301  1.00  0.00
TER
ATOM   4871  O   WAT  1607     -12.852   4.027 -13.108  1.00  0.00
ATOM   4872  H1  WAT  1607     -12.963   3.085 -12.983  1.00  0.00
ATOM   4873  H2  WAT  1607     -12.856   4.389 -12.222  1.00  0.00
TER
ATOM   4874  O   WAT  1608     -14.748   2.209  -6.869  1.00  0.00
ATOM   4875  H1  WAT  1608     -14.332   1.995  -7.703  1.00  0.00
ATOM   4876  H2  WAT  1608     -14.025   2.466  -6.298  1.00  0.00
TER
ATOM   4877  O   WAT  1609     -17.310  -0.346 -13.752  1.00  0.00
ATOM   4878  H1  WAT  1609     -18.238  -0.413 -13.523  1.00  0.00
ATOM   4879  H2  WAT  1609     -17.158   0.592 -13.866  1.00  0.00
TER
ATOM   4880  O   WAT  1610     -17.324  -4.075 -16.755  1.00  0.00
ATOM   4881  H1  WAT  1610     -18.263  -3.913 -16.670  1.00  0.00
ATOM   4882  H2  WAT  1610     -17.005  -3.356 -17.301  1.00  0.00
TER
ATOM   4883  O   WAT  1611     -10.802   0.607  -6.777  1.00  0.00
ATOM   4884  H1  WAT  1611     -11.630   0.677  -7.252  1.00  0.00
ATOM   4885  H2  WAT  1611     -10.207   1.193  -7.245  1.00  0.00
TER
ATOM   4886  O   WAT  1612     -13.281   1.216 -13.248  1.00  0.00
ATOM   4887  H1  WAT  1612     -13.899   0.878 -13.895  1.00  0.00
ATOM   4888  H2  WAT  1612     -13.298   0.572 -12.540  1.00  0.00
TER
ATOM   4889  O   WAT  1613     -13.838  -2.606  -5.832  1.00  0.00
ATOM   4890  H1  WAT  1613     -14.251  -1.780  -5.578  1.00  0.00
ATOM   4891  H2  WAT  1613     -14.570  -3.191  -6.024  1.00  0.00
TER
ATOM   4892  O   WAT  1614     -13.148   7.440  -5.143  1.00  0.00
ATOM   4893  H1  WAT  1614     -13.625   8.247  -5.336  1.00  0.00
ATOM   4894  H2  WAT  1614     -13.832   6.788  -4.991  1.00  0.00
TER
ATOM   4895  O   WAT  1615     -15.104   0.454 -16.241  1.00  0.00
ATOM   4896  H1  WAT  1615     -14.665  -0.383 -16.387  1.00  0.00
ATOM   4897  H2  WAT  1615     -14.391   1.087 -16.154  1.00  0.00
TER
ATOM   4898  O   WAT  1616     -16.995   5.394 -12.273  1.00  0.00
ATOM   4899  H1  WAT  1616     -16.555   6.136 -12.687  1.00  0.00
ATOM   4900  H2  WAT  1616     -17.056   5.637 -11.349  1.00  0.00
TER
ATOM   4901  O   WAT  1617     -11.523  -8.291 -17.927  1.00  0.00
ATOM   4902  H1  WAT  1617     -11.835  -8.199 -17.027  1.00  0.00
ATOM   4903  H2  WAT  1617     -10.761  -7.713 -17.977  1.00  0.00
TER
ATOM   4904  O   WAT  1618      -9.568   7.201  -0.074  1.00  0.00
ATOM   4905  H1  WAT  1618      -9.092   7.680   0.605  1.00  0.00
ATOM   4906  H2  WAT  1618      -8.947   7.133  -0.800  1.00  0.00
TER
ATOM   4907  O   WAT  1619     -10.165   4.393  -2.914  1.00  0.00
ATOM   4908  H1  WAT  1619     -10.039   4.154  -3.833  1.00  0.00
ATOM   4909  H2  WAT  1619     -10.123   3.561  -2.442  1.00  0.00
TER
ATOM   4910  O   WAT  1620     -16.303   8.095  -4.345  1.00  0.00
ATOM   4911  H1  WAT  1620     -15.789   8.006  -3.543  1.00  0.00
ATOM   4912  H2  WAT  1620     -17.146   8.441  -4.052  1.00  0.00
TER
ATOM   4913  O   WAT  1621     -14.328   8.381 -14.916  1.00  0.00
ATOM   4914  H1  WAT  1621     -14.488   8.091 -14.018  1.00  0.00
ATOM   4915  H2  WAT  1621     -14.493   7.605 -15.452  1.00  0.00
TER
ATOM   4916  O   WAT  1622     -14.625   5.890 -16.357  1.00  0.00
ATOM   4917  H1  WAT  1622     -15.319   5.887 -17.016  1.00  0.00
ATOM   4918  H2  WAT  1622     -13.883   5.466 -16.787  1.00  0.00
TER
ATOM   4919  O   WAT  1623     -15.060   7.516 -12.282  1.00  0.00
ATOM   4920  H1  WAT  1623     -14.604   6.735 -11.968  1.00  0.00
ATOM   4921  H2  WAT  1623     -14.721   8.227 -11.738  1.00  0.00
TER
ATOM   4922  O   WAT  1624     -10.312  -3.554  -1.949  1.00  0.00
ATOM   4923  H1  WAT  1624     -10.928  -3.046  -2.478  1.00  0.00
ATOM   4924  H2  WAT  1624     -10.633  -4.454  -2.007  1.00  0.00
TER
ATOM   4925  O   WAT  1625     -18.251  -4.715  -4.483  1.00  0.00
ATOM   4926  H1  WAT  1625     -18.713  -4.507  -3.671  1.00  0.00
ATOM   4927  H2  WAT  1625     -18.653  -5.529  -4.786  1.00  0.00
TER
ATOM   4928  O   WAT  1626     -13.251  -3.494  -3.353  1.00  0.00
ATOM   4929  H1  WAT  1626     -14.101  -3.793  -3.032  1.00  0.00
ATOM   4930  H2  WAT  1626     -13.410  -3.250  -4.265  1.00  0.00
TER
ATOM   4931  O   WAT  1627     -16.156  -1.994  -1.254  1.00  0.00
ATOM   4932  H1  WAT  1627     -15.830  -2.828  -1.593  1.00  0.00
ATOM   4933  H2  WAT  1627     -15.368  -1.471  -1.106  1.00  0.00
TER
ATOM   4934  O   WAT  1628     -19.422  -7.961 -15.206  1.00  0.00
ATOM   4935  H1  WAT  1628     -20.047  -7.965 -14.481  1.00  0.00
ATOM   4936  H2  WAT  1628     -19.509  -8.828 -15.602  1.00  0.00
TER
ATOM   4937  O   WAT  1629     -20.500  -7.037  -8.228  1.00  0.00
ATOM   4938  H1  WAT  1629     -20.203  -6.131  -8.308  1.00  0.00
ATOM   4939  H2  WAT  1629     -19.952  -7.525  -8.842  1.00  0.00
TER
ATOM   4940  O   WAT  1630     -15.517  -2.452 -13.759  1.00  0.00
ATOM   4941  H1  WAT  1630     -16.116  -1.729 -13.943  1.00  0.00
ATOM   4942  H2  WAT  1630     -14.969  -2.514 -14.542  1.00  0.00
TER
ATOM   4943  O   WAT  1631     -20.307  -1.560  -1.692  1.00  0.00
ATOM   4944  H1  WAT  1631     -20.402  -2.500  -1.842  1.00  0.00
ATOM   4945  H2  WAT  1631     -19.463  -1.338  -2.088  1.00  0.00
TER
ATOM   4946  O   WAT  1632     -16.910  -3.816 -11.729  1.00  0.00
ATOM   4947  H1  WAT  1632     -16.517  -3.499 -12.542  1.00  0.00
ATOM   4948  H2  WAT  1632     -16.549  -4.695 -11.615  1.00  0.00
TER
ATOM   4949  O   WAT  1633     -18.601  -5.065  -0.469  1.00  0.00
ATOM   4950  H1  WAT  1633     -19.291  -5.258   0.165  1.00  0.00
ATOM   4951  H2  WAT  1633     -17.858  -4.782   0.063  1.00  0.00
TER
ATOM   4952  O   WAT  1634     -16.325  -1.225  -7.634  1.00  0.00
ATOM   4953  H1  WAT  1634     -17.057  -0.717  -7.285  1.00  0.00
ATOM   4954  H2  WAT  1634     -16.722  -2.042  -7.935  1.00  0.00
TER
ATOM   4955  O   WAT  1635     -19.887  -4.550  -9.229  1.00  0.00
ATOM   4956  H1  WAT  1635     -19.883  -4.991 -10.078  1.00  0.00
ATOM   4957  H2  WAT  1635     -18.992  -4.228  -9.122  1.00  0.00
TER
ATOM   4958  O   WAT  1636     -19.825  -3.549 -16.238  1.00  0.00
ATOM   4959  H1  WAT  1636     -19.704  -3.590 -15.290  1.00  0.00
ATOM   4960  H2  WAT  1636     -20.210  -2.686 -16.393  1.00  0.00
TER
ATOM   4961  O   WAT  1637     -15.862  -5.772  -8.222  1.00  0.00
ATOM   4962  H1  WAT  1637     -15.845  -5.321  -7.378  1.00  0.00
ATOM   4963  H2  WAT  1637     -16.111  -6.671  -8.008  1.00  0.00
TER
ATOM   4964  O   WAT  1638     -12.435  -8.359  -2.383  1.00  0.00
ATOM   4965  H1  WAT  1638     -12.111  -9.090  -1.857  1.00  0.00
ATOM   4966  H2  WAT  1638     -12.399  -8.677  -3.285  1.00  0.00
TER
ATOM   4967  O   WAT  1639     -19.586  -0.490  -7.482  1.00  0.00
ATOM   4968  H1  WAT  1639     -19.219  -0.964  -6.736  1.00  0.00
ATOM   4969  H2  WAT  1639     -19.776   0.385  -7.141  1.00  0.00
TER
ATOM   4970  O   WAT  1640     -12.509   1.754  -8.774  1.00  0.00
ATOM   4971  H1  WAT  1640     -11.789   2.249  -9.165  1.00  0.00
ATOM   4972  H2  WAT  1640     -12.711   1.076  -9.419  1.00  0.00
TER
ATOM   4973  O   WAT  1641     -17.048  -6.852 -14.632  1.00  0.00
ATOM   4974  H1  WAT  1641     -17.862  -7.351 -14.707  1.00  0.00
ATOM   4975  H2  WAT  1641     -17.242  -6.012 -15.048  1.00  0.00
TER
ATOM   4976  O   WAT  1642     -17.127   1.825  -2.888  1.00  0.00
ATOM   4977  H1  WAT  1642     -17.194   0.904  -3.142  1.00  0.00
ATOM   4978  H2  WAT  1642     -17.757   1.922  -2.173  1.00  0.00
TER
ATOM   4979  O   WAT  1643     -14.333  -2.480 -16.335  1.00  0.00
ATOM   4980  H1  WAT  1643     -13.446  -2.169 -16.510  1.00  0.00
ATOM   4981  H2  WAT  1643     -14.363  -3.353 -16.727  1.00  0.00
TER
ATOM   4982  O   WAT  1644     -18.337   3.692 -15.657  1.00  0.00
ATOM   4983  H1  WAT  1644     -17.996   4.436 -16.152  1.00  0.00
ATOM   4984  H2  WAT  1644     -19.166   4.005 -15.294  1.00  0.00
TER
ATOM   4985  O   WAT  1645     -17.196   4.647  -3.137  1.00  0.00
ATOM   4986  H1  WAT  1645     -17.181   3.715  -3.355  1.00  0.00
ATOM   4987  H2  WAT  1645     -17.903   4.733  -2.498  1.00  0.00
TER
ATOM   4988  O   WAT  1646     -12.062  -1.169 -16.867  1.00  0.00
ATOM   4989  H1  WAT  1646     -12.146  -0.738 -17.718  1.00  0.00
ATOM   4990  H2  WAT  1646     -11.343  -0.709 -16.435  1.00  0.00
TER
ATOM   4991  O   WAT  1647     -10.985   1.288  -3.790  1.00  0.00
ATOM   4992  H1  WAT  1647     -11.710   1.880  -3.987  1.00  0.00
ATOM   4993  H2  WAT  1647     -10.457   1.280  -4.589  1.00  0.00
TER
ATOM   4994  O   WAT  1648     -11.033   5.685 -14.139  1.00  0.00
ATOM   4995  H1  WAT  1648     -11.676   5.031 -13.865  1.00  0.00
ATOM   4996  H2  WAT  1648     -11.420   6.091 -14.915  1.00  0.00
TER
ATOM   4997  O   WAT  1649     -15.455   3.014 -10.292  1.00  0.00
ATOM   4998  H1  WAT  1649     -15.102   2.416 -10.952  1.00  0.00
ATOM   4999  H2  WAT  1649     -16.338   2.688 -10.121  1.00  0.00
TER
ATOM   5000  O   WAT  1650     -19.368   3.773 -12.885  1.00  0.00
ATOM   5001  H1  WAT  1650     -18.681   4.320 -12.504  1.00  0.00
ATOM   5002  H2  WAT  1650     -20.155   4.317 -12.850  1.00  0.00
TER
ATOM   5003  O   WAT  1651     -20.066   0.778 -13.272  1.00  0.00
ATOM   5004  H1  WAT  1651     -19.609   1.589 -13.046  1.00  0.00
ATOM   5005  H2  WAT  1651     -20.417   0.460 -12.441  1.00  0.00
TER
ATOM   5006  O   WAT  1652     -17.762   6.289  -6.043  1.00  0.00
ATOM   5007  H1  WAT  1652     -17.118   6.495  -5.366  1.00  0.00
ATOM   5008  H2  WAT  1652     -17.399   5.527  -6.496  1.00  0.00
TER
ATOM   5009  O   WAT  1653     -16.489   4.292  -7.325  1.00  0.00
ATOM   5010  H1  WAT  1653     -15.847   3.591  -7.212  1.00  0.00
ATOM   5011  H2  WAT  1653     -15.964   5.072  -7.506  1.00  0.00
TER
ATOM   5012  O   WAT  1654     -12.644   4.577 -17.601  1.00  0.00
ATOM   5013  H1  WAT  1654     -12.870   3.860 -17.009  1.00  0.00
ATOM   5014  H2  WAT  1654     -13.034   4.328 -18.439  1.00  0.00
TER
ATOM   5015  O   WAT  1655     -14.715   5.091  -4.122  1.00  0.00
ATOM   5016  H1  WAT  1655     -14.380   5.678  -3.444  1.00  0.00
ATOM   5017  H2  WAT  1655     -15.635   4.961  -3.892  1.00  0.00
TER
ATOM   5018  O   WAT  1656     -13.062   2.494 -15.940  1.00  0.00
ATOM   5019  H1  WAT  1656     -13.350   2.955 -15.152  1.00  0.00
ATOM   5020  H2  WAT  1656     -12.267   2.034 -15.672  1.00  0.00
TER
ATOM   5021  O   WAT  1657     -18.887   5.140  -0.953  1.00  0.00
ATOM   5022  H1  WAT  1657     -19.207   4.421  -0.408  1.00  0.00
ATOM   5023  H2  WAT  1657     -19.561   5.816  -0.879  1.00  0.00
TER
ATOM   5024  O   WAT  1658     -15.671  -4.627  -5.589  1.00  0.00
ATOM   5025  H1  WAT  1658     -15.303  -5.447  -5.261  1.00  0.00
ATOM   5026  H2  WAT  1658     -16.531  -4.567  -5.174  1.00  0.00
TER
ATOM   5027  O   WAT  1659     -12.305  -5.671 -14.781  1.00  0.00
ATOM   5028  H1  WAT  1659     -12.934  -5.567 -15.495  1.00  0.00
ATOM   5029  H2  WAT  1659     -12.800  -5.452 -13.991  1.00  0.00
TER
ATOM   5030  O   WAT  1660     -17.859   6.049 -17.347  1.00  0.00
ATOM   5031  H1  WAT  1660     -17.758   5.846 -18.277  1.00  0.00
ATOM   5032  H2  WAT  1660     -18.759   5.795 -17.142  1.00  0.00
TER
ATOM   5033  O   WAT  1661     -18.711  -1.973  -5.366  1.00  0.00
ATOM   5034  H1  WAT  1661     -18.212  -1.498  -4.700  1.00  0.00
ATOM   5035  H2  WAT  1661     -18.569  -2.897  -5.159  1.00  0.00
TER
ATOM   5036  O   WAT  1662     -16.305  -6.668 -11.925  1.00  0.00
ATOM   5037  H1  WAT  1662     -16.428  -6.649 -12.874  1.00  0.00
ATOM   5038  H2  WAT  1662     -15.357  -6.620 -11.805  1.00  0.00
TER
ATOM   5039  O   WAT  1663     -19.217   8.568 -12.652  1.00  0.00
ATOM   5040  H1  WAT  1663     -18.963   8.530 -13.574  1.00  0.00
ATOM   5041  H2  WAT  1663     -20.166   8.441 -12.660  1.00  0.00
TER
ATOM   5042  O   WAT  1664     -11.504  -5.756  -4.523  1.00  0.00
ATOM   5043  H1  WAT  1664     -12.007  -5.016  -4.183  1.00  0.00
ATOM   5044  H2  WAT  1664     -10.689  -5.368  -4.839  1.00  0.00
TER
ATOM   5045  O   WAT  1665     -13.212  -0.513 -11.077  1.00  0.00
ATOM   5046  H1  WAT  1665     -14.153  -0.498 -10.902  1.00  0.00
ATOM   5047  H2  WAT  1665     -12.898  -1.299 -10.631  1.00  0.00
TER
ATOM   5048  O   WAT  1666     -11.210   6.658  -9.401  1.00  0.00
ATOM   5049  H1  WAT  1666     -11.085   7.481  -8.929  1.00  0.00
ATOM   5050  H2  WAT  1666     -10.343   6.447  -9.749  1.00  0.00
TER
ATOM   5051  O   WAT  1667     -15.895   4.044  -0.593  1.00  0.00
ATOM   5052  H1  WAT  1667     -16.502   4.067  -1.334  1.00  0.00
ATOM   5053  H2  WAT  1667     -16.200   3.312  -0.057  1.00  0.00
TER
ATOM   5054  O   WAT  1668     -14.465   7.772  -1.982  1.00  0.00
ATOM   5055  H1  WAT  1668     -13.513   7.688  -2.032  1.00  0.00
ATOM   5056  H2  WAT  1668     -14.613   8.436  -1.309  1.00  0.00
TER
ATOM   5057  O   WAT  1669     -11.575   7.151 -16.483  1.00  0.00
ATOM   5058  H1  WAT  1669     -11.860   6.738 -17.298  1.00  0.00
ATOM   5059  H2  WAT  1669     -11.773   8.080 -16.603  1.00  0.00
TER
ATOM   5060  O   WAT  1670     -16.870   2.207 -17.438  1.00  0.00
ATOM   5061  H1  WAT  1670     -17.419   2.653 -16.794  1.00  0.00
ATOM   5062  H2  WAT  1670     -16.248   1.701 -16.915  1.00  0.00
TER
ATOM   5063  O   WAT  1671     -12.816   3.561  -1.506  1.00  0.00
ATOM   5064  H1  WAT  1671     -12.075   3.898  -2.009  1.00  0.00
ATOM   5065  H2  WAT  1671     -13.579   3.730  -2.059  1.00  0.00
TER
ATOM   5066  O   WAT  1672     -14.141   1.612  -2.971  1.00  0.00
ATOM   5067  H1  WAT  1672     -13.727   1.767  -2.122  1.00  0.00
ATOM   5068  H2  WAT  1672     -15.076   1.738  -2.808  1.00  0.00
TER
ATOM   5069  O   WAT  1673     -13.669  -1.048  -0.967  1.00  0.00
ATOM   5070  H1  WAT  1673     -13.087  -1.803  -1.055  1.00  0.00
ATOM   5071  H2  WAT  1673     -13.493  -0.517  -1.744  1.00  0.00
TER
ATOM   5072  O   WAT  1674     -19.786  -7.331  -5.622  1.00  0.00
ATOM   5073  H1  WAT  1674     -20.234  -7.309  -6.468  1.00  0.00
ATOM   5074  H2  WAT  1674     -20.419  -7.729  -5.025  1.00  0.00
TER
ATOM   5075  O   WAT  1675     -19.380   1.564  -5.001  1.00  0.00
ATOM   5076  H1  WAT  1675     -18.961   2.408  -5.173  1.00  0.00
ATOM   5077  H2  WAT  1675     -20.299   1.702  -5.230  1.00  0.00
TER
ATOM   5078  O   WAT  1676     -17.044  -0.704  -3.617  1.00  0.00
ATOM   5079  H1  WAT  1676     -16.924  -1.300  -2.878  1.00  0.00
ATOM   5080  H2  WAT  1676     -16.184  -0.667  -4.037  1.00  0.00
TER
ATOM   5081  O   WAT  1677     -14.705  -0.150  -5.041  1.00  0.00
ATOM   5082  H1  WAT  1677     -15.231   0.374  -5.645  1.00  0.00
ATOM   5083  H2  WAT  1677     -14.362   0.482  -4.410  1.00  0.00
TER
ATOM   5084  O   WAT  1678     -15.457  -4.545  -2.126  1.00  0.00
ATOM   5085  H1  WAT  1678     -16.146  -5.207  -2.191  1.00  0.00
ATOM   5086  H2  WAT  1678     -14.737  -4.992  -1.682  1.00  0.00
TER
ATOM   5087  O   WAT  1679     -14.827  -7.950 -16.067  1.00  0.00
ATOM   5088  H1  WAT  1679     -14.547  -8.793 -15.711  1.00  0.00
ATOM   5089  H2  WAT  1679     -15.601  -7.718 -15.553  1.00  0.00
TER
ATOM   5090  O   WAT  1680     -18.673   9.105  -3.627  1.00  0.00
ATOM   5091  H1  WAT  1680     -18.747  10.008  -3.319  1.00  0.00
ATOM   5092  H2  WAT  1680     -19.575   8.786  -3.654  1.00  0.00
TER
ATOM   5093  O   WAT  1681     -20.289  -6.717 -17.623  1.00  0.00
ATOM   5094  H1  WAT  1681     -20.637  -7.395 -18.202  1.00  0.00
ATOM   5095  H2  WAT  1681     -20.088  -7.179 -16.808  1.00  0.00
TER
ATOM   5096  O   WAT  1682     -18.124   8.271 -16.004  1.00  0.00
ATOM   5097  H1  WAT  1682     -17.229   8.609 -15.982  1.00  0.00
ATOM   5098  H2  WAT  1682     -18.093   7.549 -16.632  1.00  0.00
TER
ATOM   5099  O   WAT  1683     -11.145   6.801  -3.297  1.00  0.00
ATOM   5100  H1  WAT  1683     -11.745   6.860  -4.041  1.00  0.00
ATOM   5101  H2  WAT  1683     -11.016   5.861  -3.168  1.00  0.00
TER
ATOM   5102  O   WAT  1684      -9.905   4.543 -17.960  1.00  0.00
ATOM   5103  H1  WAT  1684     -10.736   4.610 -17.490  1.00  0.00
ATOM   5104  H2  WAT  1684      -9.728   5.433 -18.264  1.00  0.00
TER
ATOM   5105  O   WAT  1685     -10.449   1.287 -15.457  1.00  0.00
ATOM   5106  H1  WAT  1685      -9.687   1.857 -15.351  1.00  0.00
ATOM   5107  H2  WAT  1685     -10.434   0.720 -14.686  1.00  0.00
TER
ATOM   5108  O   WAT  1686      -9.443   2.142 -10.613  1.00  0.00
ATOM   5109  H1  WAT  1686      -9.072   1.359 -11.019  1.00  0.00
ATOM   5110  H2  WAT  1686      -8.803   2.831 -10.791  1.00  0.00
TER
ATOM   5111  O   WAT  1687     -12.460   3.526  -5.200  1.00  0.00
ATOM   5112  H1  WAT  1687     -13.274   3.956  -4.937  1.00  0.00
ATOM   5113  H2  WAT  1687     -12.052   4.138  -5.813  1.00  0.00
TER
ATOM   5114  O   WAT  1688     -10.397   1.581 -18.300  1.00  0.00
ATOM   5115  H1  WAT  1688     -10.122   2.489 -18.428  1.00  0.00
ATOM   5116  H2  WAT  1688     -10.586   1.517 -17.364  1.00  0.00
TER
ATOM   5117  O   WAT  1689     -14.000  -5.395 -17.004  1.00  0.00
ATOM   5118  H1  WAT  1689     -13.581  -5.582 -17.845  1.00  0.00
ATOM   5119  H2  WAT  1689     -14.306  -6.247 -16.694  1.00  0.00
TER
ATOM   5120  O   WAT  1690     -10.501  -0.482 -13.307  1.00  0.00
ATOM   5121  H1  WAT  1690     -10.876  -1.249 -13.739  1.00  0.00
ATOM   5122  H2  WAT  1690     -11.230  -0.100 -12.819  1.00  0.00
TER
ATOM   5123  O   WAT  1691     -11.111  -1.335  -3.673  1.00  0.00
ATOM   5124  H1  WAT  1691     -11.342  -1.564  -4.573  1.00  0.00
ATOM   5125  H2  WAT  1691     -10.850  -0.415  -3.718  1.00  0.00
TER
ATOM   5126  O   WAT  1692     -12.672  -6.109  -0.895  1.00  0.00
ATOM   5127  H1  WAT  1692     -11.795  -6.101  -0.511  1.00  0.00
ATOM   5128  H2  WAT  1692     -12.660  -6.846  -1.506  1.00  0.00
TER
ATOM   5129  O   WAT  1693     -11.226  -2.256 -10.006  1.00  0.00
ATOM   5130  H1  WAT  1693     -10.702  -2.750 -10.637  1.00  0.00
ATOM   5131  H2  WAT  1693     -10.640  -2.121  -9.261  1.00  0.00
TER
ATOM   5132  O   WAT  1694     -11.047  -2.172  -6.484  1.00  0.00
ATOM   5133  H1  WAT  1694     -11.996  -2.206  -6.370  1.00  0.00
ATOM   5134  H2  WAT  1694     -10.865  -1.262  -6.719  1.00  0.00
TER
ATOM   5135  O   WAT  1695     -11.736  -2.999 -14.067  1.00  0.00
ATOM   5136  H1  WAT  1695     -11.240  -3.232 -13.282  1.00  0.00
ATOM   5137  H2  WAT  1695     -11.934  -3.838 -14.483  1.00  0.00
TER
ATOM   5138  O   WAT  1696     -10.307  -4.363 -11.533  1.00  0.00
ATOM   5139  H1  WAT  1696     -10.417  -4.517 -10.595  1.00  0.00
ATOM   5140  H2  WAT  1696      -9.546  -4.891 -11.776  1.00  0.00
TER
ATOM   5141  O   WAT  1697     -11.960  -8.424  -5.075  1.00  0.00
ATOM   5142  H1  WAT  1697     -11.323  -7.810  -4.709  1.00  0.00
ATOM   5143  H2  WAT  1697     -11.813  -8.388  -6.020  1.00  0.00
TER
ATOM   5144  O   WAT  1698      -9.418  -6.532 -18.292  1.00  0.00
ATOM   5145  H1  WAT  1698      -8.493  -6.664 -18.501  1.00  0.00
ATOM   5146  H2  WAT  1698      -9.440  -6.453 -17.339  1.00  0.00
TER
ATOM   5147  O   WAT  1699      -9.344  -5.761 -15.667  1.00  0.00
ATOM   5148  H1  WAT  1699     -10.139  -5.827 -15.137  1.00  0.00
ATOM   5149  H2  WAT  1699      -9.140  -4.826 -15.678  1.00  0.00
TER
ATOM   5150  O   WAT  1700     -12.402   8.278 -11.673  1.00  0.00
ATOM   5151  H1  WAT  1700     -11.806   7.956 -12.349  1.00  0.00
ATOM   5152  H2  WAT  1700     -12.144   7.805 -10.882  1.00  0.00
TER
ATOM   5153  O   WAT  1701     -18.590  -7.271  -2.167  1.00  0.00
ATOM   5154  H1  WAT  1701     -18.651  -6.679  -1.418  1.00  0.00
ATOM   5155  H2  WAT  1701     -17.650  -7.378  -2.312  1.00  0.00
TER
ATOM   5156  O   WAT  1702     -15.953  -7.614  -2.528  1.00  0.00
ATOM   5157  H1  WAT  1702     -15.338  -7.296  -3.190  1.00  0.00
ATOM   5158  H2  WAT  1702     -15.408  -8.099  -1.908  1.00  0.00
TER
ATOM   5159  O   WAT  1703      -9.535   8.285  -5.122  1.00  0.00
ATOM   5160  H1  WAT  1703     -10.029   8.682  -5.839  1.00  0.00
ATOM   5161  H2  WAT  1703     -10.144   7.660  -4.728  1.00  0.00
TER
ATOM   5162  O   WAT  1704     -15.212  -9.051  -6.201  1.00  0.00
ATOM   5163  H1  WAT  1704     -16.086  -8.717  -6.404  1.00  0.00
ATOM   5164  H2  WAT  1704     -15.321  -9.523  -5.376  1.00  0.00
TER
ATOM   5165  O   WAT  1705     -14.305  -6.844  -4.817  1.00  0.00
ATOM   5166  H1  WAT  1705     -14.633  -7.658  -5.197  1.00  0.00
ATOM   5167  H2  WAT  1705     -13.356  -6.887  -4.940  1.00  0.00
TER
ATOM   5168  O   WAT  1706     -11.851   8.928  -7.843  1.00  0.00
ATOM   5169  H1  WAT  1706     -12.311   9.679  -8.217  1.00  0.00
ATOM   5170  H2  WAT  1706     -12.480   8.208  -7.902  1.00  0.00
TER
ATOM   5171  O   WAT  1707     -18.682   8.127  -7.841  1.00  0.00
ATOM   5172  H1  WAT  1707     -18.394   7.873  -8.718  1.00  0.00
ATOM   5173  H2  WAT  1707     -18.170   7.575  -7.251  1.00  0.00
TER
ATOM   5174  O   WAT  1708     -17.464  -8.134  -7.262  1.00  0.00
ATOM   5175  H1  WAT  1708     -18.247  -7.659  -6.982  1.00  0.00
ATOM   5176  H2  WAT  1708     -17.758  -9.038  -7.370  1.00  0.00
TER
ATOM   5177  O   WAT  1709     -12.912  -7.431  -9.217  1.00  0.00
ATOM   5178  H1  WAT  1709     -12.471  -7.487 -10.065  1.00  0.00
ATOM   5179  H2  WAT  1709     -13.181  -6.516  -9.146  1.00  0.00
TER
ATOM   5180  O   WAT  1710     -11.048  -7.800 -11.206  1.00  0.00
ATOM   5181  H1  WAT  1710     -11.109  -8.744 -11.353  1.00  0.00
ATOM   5182  H2  WAT  1710     -10.269  -7.692 -10.661  1.00  0.00
TER
ATOM   5183  O   WAT  1711     -19.579  -5.715 -11.750  1.00  0.00
ATOM   5184  H1  WAT  1711     -20.391  -6.089 -12.091  1.00  0.00
ATOM   5185  H2  WAT  1711     -19.075  -6.471 -11.448  1.00  0.00
TER
ATOM   5186  O   WAT  1712     -15.076  -9.051 -10.512  1.00  0.00
ATOM   5187  H1  WAT  1712     -14.473  -8.479 -10.037  1.00  0.00
ATOM   5188  H2  WAT  1712     -15.817  -8.487 -10.734  1.00  0.00
TER
ATOM   5189  O   WAT  1713     -11.933  -8.649 -15.238  1.00  0.00
ATOM   5190  H1  WAT  1713     -11.738  -7.750 -14.971  1.00  0.00
ATOM   5191  H2  WAT  1713     -12.720  -8.880 -14.745  1.00  0.00
TER
ATOM   5192  O   WAT  1714     -18.615   9.049  -0.475  1.00  0.00
ATOM   5193  H1  WAT  1714     -17.688   8.813  -0.431  1.00  0.00
ATOM   5194  H2  WAT  1714     -18.630   9.876  -0.956  1.00  0.00
TER
ATOM   5195  O   WAT  1715     -10.380   8.591 -13.477  1.00  0.00
ATOM   5196  H1  WAT  1715     -10.205   7.905 -14.121  1.00  0.00
ATOM   5197  H2  WAT  1715     -11.078   9.116 -13.870  1.00  0.00
TER
ATOM   5198  O   WAT  1716     -14.827  -8.871  -0.132  1.00  0.00
ATOM   5199  H1  WAT  1716     -14.940  -8.552   0.763  1.00  0.00
ATOM   5200  H2  WAT  1716     -14.010  -8.470  -0.429  1.00  0.00
TER
ATOM   5201  O   WAT  1717     -12.047   8.276  -0.651  1.00  0.00
ATOM   5202  H1  WAT  1717     -11.254   7.781  -0.858  1.00  0.00
ATOM   5203  H2  WAT  1717     -11.754   8.955  -0.043  1.00  0.00
TER
ATOM   5204  O   WAT  1718     -17.789 -17.849   9.661  1.00  0.00
ATOM   5205  H1  WAT  1718     -18.565 -18.329   9.951  1.00  0.00
ATOM   5206  H2  WAT  1718     -17.138 -18.528   9.486  1.00  0.00
TER
ATOM   5207  O   WAT  1719     -13.768 -13.443   8.441  1.00  0.00
ATOM   5208  H1  WAT  1719     -14.230 -14.214   8.769  1.00  0.00
ATOM   5209  H2  WAT  1719     -12.956 -13.416   8.946  1.00  0.00
TER
ATOM   5210  O   WAT  1720     -17.542 -11.157   8.061  1.00  0.00
ATOM   5211  H1  WAT  1720     -18.161 -10.701   7.490  1.00  0.00
ATOM   5212  H2  WAT  1720     -16.687 -11.002   7.660  1.00  0.00
TER
ATOM   5213  O   WAT  1721     -18.348 -15.173   9.668  1.00  0.00
ATOM   5214  H1  WAT  1721     -18.417 -16.114   9.507  1.00  0.00
ATOM   5215  H2  WAT  1721     -17.586 -15.083  10.240  1.00  0.00
TER
ATOM   5216  O   WAT  1722     -16.676 -16.273   5.454  1.00  0.00
ATOM   5217  H1  WAT  1722     -17.294 -15.808   4.890  1.00  0.00
ATOM   5218  H2  WAT  1722     -16.163 -15.580   5.871  1.00  0.00
TER
ATOM   5219  O   WAT  1723     -11.683 -13.313  11.863  1.00  0.00
ATOM   5220  H1  WAT  1723     -12.367 -12.643  11.855  1.00  0.00
ATOM   5221  H2  WAT  1723     -11.143 -13.115  11.097  1.00  0.00
TER
ATOM   5222  O   WAT  1724     -14.147 -11.469  10.577  1.00  0.00
ATOM   5223  H1  WAT  1724     -14.134 -11.873   9.710  1.00  0.00
ATOM   5224  H2  WAT  1724     -14.700 -10.694  10.474  1.00  0.00
TER
ATOM   5225  O   WAT  1725     -12.852 -14.747   5.666  1.00  0.00
ATOM   5226  H1  WAT  1725     -12.963 -15.690   5.791  1.00  0.00
ATOM   5227  H2  WAT  1725     -12.856 -14.386   6.553  1.00  0.00
TER
ATOM   5228  O   WAT  1726     -14.748 -16.566  11.906  1.00  0.00
ATOM   5229  H1  WAT  1726     -14.332 -16.780  11.071  1.00  0.00
ATOM   5230  H2  WAT  1726     -14.025 -16.309  12.477  1.00  0.00
TER
ATOM   5231  O   WAT  1727     -17.310 -19.121   5.023  1.00  0.00
ATOM   5232  H1  WAT  1727     -18.238 -19.187   5.252  1.00  0.00
ATOM   5233  H2  WAT  1727     -17.158 -18.183   4.908  1.00  0.00
TER
ATOM   5234  O   WAT  1728     -10.802 -18.167  11.997  1.00  0.00
ATOM   5235  H1  WAT  1728     -11.630 -18.098  11.522  1.00  0.00
ATOM   5236  H2  WAT  1728     -10.207 -17.582  11.529  1.00  0.00
TER
ATOM   5237  O   WAT  1729     -13.281 -17.559   5.526  1.00  0.00
ATOM   5238  H1  WAT  1729     -13.899 -17.897   4.879  1.00  0.00
ATOM   5239  H2  WAT  1729     -13.298 -18.203   6.234  1.00  0.00
TER
ATOM   5240  O   WAT  1730     -13.148 -11.334  13.631  1.00  0.00
ATOM   5241  H1  WAT  1730     -13.625 -10.527  13.438  1.00  0.00
ATOM   5242  H2  WAT  1730     -13.832 -11.986  13.784  1.00  0.00
TER
ATOM   5243  O   WAT  1731     -15.104 -18.320   2.534  1.00  0.00
ATOM   5244  H1  WAT  1731     -14.665 -19.158   2.387  1.00  0.00
ATOM   5245  H2  WAT  1731     -14.391 -17.687   2.620  1.00  0.00
TER
ATOM   5246  O   WAT  1732     -16.995 -13.380   6.502  1.00  0.00
ATOM   5247  H1  WAT  1732     -16.555 -12.638   6.087  1.00  0.00
ATOM   5248  H2  WAT  1732     -17.056 -13.138   7.426  1.00  0.00
TER
ATOM   5249  O   WAT  1733     -10.165 -14.382  15.860  1.00  0.00
ATOM   5250  H1  WAT  1733     -10.039 -14.621  14.942  1.00  0.00
ATOM   5251  H2  WAT  1733     -10.123 -15.213  16.332  1.00  0.00
TER
ATOM   5252  O   WAT  1734     -16.303 -10.679  14.430  1.00  0.00
ATOM   5253  H1  WAT  1734     -15.789 -10.768  15.232  1.00  0.00
ATOM   5254  H2  WAT  1734     -17.146 -10.333  14.722  1.00  0.00
TER
ATOM   5255  O   WAT  1735     -14.328 -10.393   3.858  1.00  0.00
ATOM   5256  H1  WAT  1735     -14.488 -10.683   4.756  1.00  0.00
ATOM   5257  H2  WAT  1735     -14.493 -11.169   3.322  1.00  0.00
TER
ATOM   5258  O   WAT  1736     -14.625 -12.885   2.418  1.00  0.00
ATOM   5259  H1  WAT  1736     -15.319 -12.887   1.758  1.00  0.00
ATOM   5260  H2  WAT  1736     -13.883 -13.309   1.987  1.00  0.00
TER
ATOM   5261  O   WAT  1737     -15.060 -11.258   6.493  1.00  0.00
ATOM   5262  H1  WAT  1737     -14.604 -12.039   6.806  1.00  0.00
ATOM   5263  H2  WAT  1737     -14.721 -10.548   7.037  1.00  0.00
TER
ATOM   5264  O   WAT  1738     -19.586 -19.264  11.292  1.00  0.00
ATOM   5265  H1  WAT  1738     -19.219 -19.738  12.038  1.00  0.00
ATOM   5266  H2  WAT  1738     -19.776 -18.390  11.633  1.00  0.00
TER
ATOM   5267  O   WAT  1739     -12.509 -17.020  10.000  1.00  0.00
ATOM   5268  H1  WAT  1739     -11.789 -16.525   9.609  1.00  0.00
ATOM   5269  H2  WAT  1739     -12.711 -17.699   9.355  1.00  0.00
TER
ATOM   5270  O   WAT  1740     -17.127 -16.950  15.887  1.00  0.00
ATOM   5271  H1  WAT  1740     -17.194 -17.870  15.633  1.00  0.00
ATOM   5272  H2  WAT  1740     -17.757 -16.852  16.601  1.00  0.00
TER
ATOM   5273  O   WAT  1741     -18.337 -15.082   3.118  1.00  0.00
ATOM   5274  H1  WAT  1741     -17.996 -14.338   2.622  1.00  0.00
ATOM   5275  H2  WAT  1741     -19.166 -14.769   3.480  1.00  0.00
TER
ATOM   5276  O   WAT  1742     -17.196 -14.127  15.637  1.00  0.00
ATOM   5277  H1  WAT  1742     -17.181 -15.059  15.419  1.00  0.00
ATOM   5278  H2  WAT  1742     -17.903 -14.041  16.276  1.00  0.00
TER
ATOM   5279  O   WAT  1743     -12.062 -19.943   1.907  1.00  0.00
ATOM   5280  H1  WAT  1743     -12.146 -19.512   1.057  1.00  0.00
ATOM   5281  H2  WAT  1743     -11.343 -19.484   2.340  1.00  0.00
TER
ATOM   5282  O   WAT  1744     -10.985 -17.487  14.984  1.00  0.00
ATOM   5283  H1  WAT  1744     -11.710 -16.894  14.787  1.00  0.00
ATOM   5284  H2  WAT  1744     -10.457 -17.494  14.185  1.00  0.00
TER
ATOM   5285  O   WAT  1745     -11.033 -13.089   4.635  1.00  0.00
ATOM   5286  H1  WAT  1745     -11.676 -13.744   4.910  1.00  0.00
ATOM   5287  H2  WAT  1745     -11.420 -12.684   3.859  1.00  0.00
TER
ATOM   5288  O   WAT  1746     -15.455 -15.761   8.482  1.00  0.00
ATOM   5289  H1  WAT  1746     -15.102 -16.358   7.823  1.00  0.00
ATOM   5290  H2  WAT  1746     -16.338 -16.086   8.653  1.00  0.00
TER
ATOM   5291  O   WAT  1747     -19.368 -15.001   5.889  1.00  0.00
ATOM   5292  H1  WAT  1747     -18.681 -14.454   6.270  1.00  0.00
ATOM   5293  H2  WAT  1747     -20.155 -14.457   5.924  1.00  0.00
TER
ATOM   5294  O   WAT  1748     -20.066 -17.996   5.502  1.00  0.00
ATOM   5295  H1  WAT  1748     -19.609 -17.186   5.728  1.00  0.00
ATOM   5296  H2  WAT  1748     -20.417 -18.314   6.334  1.00  0.00
TER
ATOM   5297  O   WAT  1749     -17.762 -12.486  12.731  1.00  0.00
ATOM   5298  H1  WAT  1749     -17.118 -12.280  13.409  1.00  0.00
ATOM   5299  H2  WAT  1749     -17.399 -13.247  12.278  1.00  0.00
TER
ATOM   5300  O   WAT  1750     -16.489 -14.482  11.449  1.00  0.00
ATOM   5301  H1  WAT  1750     -15.847 -15.183  11.562  1.00  0.00
ATOM   5302  H2  WAT  1750     -15.964 -13.703  11.269  1.00  0.00
TER
ATOM   5303  O   WAT  1751     -12.644 -14.198   1.173  1.00  0.00
ATOM   5304  H1  WAT  1751     -12.870 -14.915   1.765  1.00  0.00
ATOM   5305  H2  WAT  1751     -13.034 -14.446   0.335  1.00  0.00
TER
ATOM   5306  O   WAT  1752     -14.715 -13.683  14.653  1.00  0.00
ATOM   5307  H1  WAT  1752     -14.380 -13.096  15.330  1.00  0.00
ATOM   5308  H2  WAT  1752     -15.635 -13.814  14.882  1.00  0.00
TER
ATOM   5309  O   WAT  1753     -13.062 -16.280   2.834  1.00  0.00
ATOM   5310  H1  WAT  1753     -13.350 -15.819   3.622  1.00  0.00
ATOM   5311  H2  WAT  1753     -12.267 -16.741   3.103  1.00  0.00
TER
ATOM   5312  O   WAT  1754     -18.887 -13.634  17.821  1.00  0.00
ATOM   5313  H1  WAT  1754     -19.207 -14.353  18.366  1.00  0.00
ATOM   5314  H2  WAT  1754     -19.561 -12.958  17.895  1.00  0.00
TER
ATOM   5315  O   WAT  1755     -17.859 -12.725   1.427  1.00  0.00
ATOM   5316  H1  WAT  1755     -17.758 -12.929   0.497  1.00  0.00
ATOM   5317  H2  WAT  1755     -18.759 -12.979   1.632  1.00  0.00
TER
ATOM   5318  O   WAT  1756     -19.217 -10.206   6.122  1.00  0.00
ATOM   5319  H1  WAT  1756     -18.963 -10.244   5.200  1.00  0.00
ATOM   5320  H2  WAT  1756     -20.166 -10.333   6.115  1.00  0.00
TER
ATOM   5321  O   WAT  1757     -11.210 -12.116   9.373  1.00  0.00
ATOM   5322  H1  WAT  1757     -11.085 -11.293   9.846  1.00  0.00
ATOM   5323  H2  WAT  1757     -10.343 -12.327   9.026  1.00  0.00
TER
ATOM   5324  O   WAT  1758     -14.465 -11.003  16.792  1.00  0.00
ATOM   5325  H1  WAT  1758     -13.513 -11.087  16.742  1.00  0.00
ATOM   5326  H2  WAT  1758     -14.613 -10.338  17.465  1.00  0.00
TER
ATOM   5327  O   WAT  1759     -11.575 -11.623   2.291  1.00  0.00
ATOM   5328  H1  WAT  1759     -11.860 -12.037   1.477  1.00  0.00
ATOM   5329  H2  WAT  1759     -11.773 -10.694   2.171  1.00  0.00
TER
ATOM   5330  O   WAT  1760     -20.110 -15.630   0.732  1.00  0.00
ATOM   5331  H1  WAT  1760     -20.215 -16.245   1.458  1.00  0.00
ATOM   5332  H2  WAT  1760     -20.277 -16.153  -0.052  1.00  0.00
TER
ATOM   5333  O   WAT  1761     -16.870 -16.568   1.336  1.00  0.00
ATOM   5334  H1  WAT  1761     -17.419 -16.121   1.980  1.00  0.00
ATOM   5335  H2  WAT  1761     -16.248 -17.073   1.860  1.00  0.00
TER
ATOM   5336  O   WAT  1762     -12.816 -15.214  17.268  1.00  0.00
ATOM   5337  H1  WAT  1762     -12.075 -14.876  16.765  1.00  0.00
ATOM   5338  H2  WAT  1762     -13.579 -15.044  16.715  1.00  0.00
TER
ATOM   5339  O   WAT  1763     -18.689 -18.585   0.480  1.00  0.00
ATOM   5340  H1  WAT  1763     -18.169 -19.300   0.114  1.00  0.00
ATOM   5341  H2  WAT  1763     -18.042 -17.946   0.780  1.00  0.00
TER
ATOM   5342  O   WAT  1764     -14.141 -17.162  15.804  1.00  0.00
ATOM   5343  H1  WAT  1764     -13.727 -17.008  16.653  1.00  0.00
ATOM   5344  H2  WAT  1764     -15.076 -17.037  15.966  1.00  0.00
TER
ATOM   5345  O   WAT  1765     -19.380 -17.210  13.773  1.00  0.00
ATOM   5346  H1  WAT  1765     -18.961 -16.367  13.601  1.00  0.00
ATOM   5347  H2  WAT  1765     -20.299 -17.073  13.544  1.00  0.00
TER
ATOM   5348  O   WAT  1766     -14.705 -18.925  13.733  1.00  0.00
ATOM   5349  H1  WAT  1766     -15.231 -18.400  13.130  1.00  0.00
ATOM   5350  H2  WAT  1766     -14.362 -18.292  14.364  1.00  0.00
TER
ATOM   5351  O   WAT  1767     -18.673  -9.670  15.148  1.00  0.00
ATOM   5352  H1  WAT  1767     -18.747  -8.766  15.455  1.00  0.00
ATOM   5353  H2  WAT  1767     -19.575  -9.988  15.120  1.00  0.00
TER
ATOM   5354  O   WAT  1768     -18.124 -10.504   2.770  1.00  0.00
ATOM   5355  H1  WAT  1768     -17.229 -10.165   2.792  1.00  0.00
ATOM   5356  H2  WAT  1768     -18.093 -11.226   2.143  1.00  0.00
TER
ATOM   5357  O   WAT  1769     -11.145 -11.973  15.477  1.00  0.00
ATOM   5358  H1  WAT  1769     -11.745 -11.914  14.733  1.00  0.00
ATOM   5359  H2  WAT  1769     -11.016 -12.913  15.607  1.00  0.00
TER
ATOM   5360  O   WAT  1770      -9.905 -14.232   0.814  1.00  0.00
ATOM   5361  H1  WAT  1770     -10.736 -14.164   1.285  1.00  0.00
ATOM   5362  H2  WAT  1770      -9.728 -13.341   0.511  1.00  0.00
TER
ATOM   5363  O   WAT  1771     -10.449 -17.487   3.317  1.00  0.00
ATOM   5364  H1  WAT  1771      -9.687 -16.917   3.423  1.00  0.00
ATOM   5365  H2  WAT  1771     -10.434 -18.054   4.088  1.00  0.00
TER
ATOM   5366  O   WAT  1772      -9.443 -16.632   8.162  1.00  0.00
ATOM   5367  H1  WAT  1772      -9.072 -17.415   7.755  1.00  0.00
ATOM   5368  H2  WAT  1772      -8.803 -15.943   7.983  1.00  0.00
TER
ATOM   5369  O   WAT  1773     -12.460 -15.248  13.575  1.00  0.00
ATOM   5370  H1  WAT  1773     -13.274 -14.818  13.837  1.00  0.00
ATOM   5371  H2  WAT  1773     -12.052 -14.636  12.962  1.00  0.00
TER
ATOM   5372  O   WAT  1774     -10.397 -17.193   0.475  1.00  0.00
ATOM   5373  H1  WAT  1774     -10.122 -16.286   0.347  1.00  0.00
ATOM   5374  H2  WAT  1774     -10.586 -17.257   1.411  1.00  0.00
TER
ATOM   5375  O   WAT  1775     -10.501 -19.257   5.468  1.00  0.00
ATOM   5376  H1  WAT  1775     -10.876 -20.024   5.036  1.00  0.00
ATOM   5377  H2  WAT  1775     -11.230 -18.874   5.955  1.00  0.00
TER
ATOM   5378  O   WAT  1776     -12.402 -10.496   7.101  1.00  0.00
ATOM   5379  H1  WAT  1776     -11.806 -10.818   6.425  1.00  0.00
ATOM   5380  H2  WAT  1776     -12.144 -10.969   7.893  1.00  0.00
TER
ATOM   5381  O   WAT  1777      -9.535 -10.489  13.653  1.00  0.00
ATOM   5382  H1  WAT  1777     -10.029 -10.092  12.935  1.00  0.00
ATOM   5383  H2  WAT  1777     -10.144 -11.114  14.046  1.00  0.00
TER
ATOM   5384  O   WAT  1778     -11.851  -9.847  10.931  1.00  0.00
ATOM   5385  H1  WAT  1778     -12.311  -9.095  10.557  1.00  0.00
ATOM   5386  H2  WAT  1778     -12.480 -10.566  10.873  1.00  0.00
TER
ATOM   5387  O   WAT  1779     -18.682 -10.647  10.933  1.00  0.00
ATOM   5388  H1  WAT  1779     -18.394 -10.902  10.056  1.00  0.00
ATOM   5389  H2  WAT  1779     -18.170 -11.199  11.523  1.00  0.00
TER
ATOM   5390  O   WAT  1780     -18.615  -9.726  18.300  1.00  0.00
ATOM   5391  H1  WAT  1780     -17.688  -9.961  18.343  1.00  0.00
ATOM   5392  H2  WAT  1780     -18.630  -8.898  17.818  1.00  0.00
TER
ATOM   5393  O   WAT  1781     -10.380 -10.183   5.297  1.00  0.00
ATOM   5394  H1  WAT  1781     -10.205 -10.869   4.653  1.00  0.00
ATOM   5395  H2  WAT  1781     -11.078  -9.658   4.905  1.00  0.00
TER
ATOM   5396  O   WAT  1782     -17.789 -17.849  -9.114  1.00  0.00
ATOM   5397  H1  WAT  1782     -18.565 -18.329  -8.824  1.00  0.00
ATOM   5398  H2  WAT  1782     -17.138 -18.528  -9.288  1.00  0.00
TER
ATOM   5399  O   WAT  1783     -13.768 -13.443 -10.334  1.00  0.00
ATOM   5400  H1  WAT  1783     -14.230 -14.214 -10.005  1.00  0.00
ATOM   5401  H2  WAT  1783     -12.956 -13.416  -9.828  1.00  0.00
TER
ATOM   5402  O   WAT  1784     -17.542 -11.157 -10.713  1.00  0.00
ATOM   5403  H1  WAT  1784     -18.161 -10.701 -11.284  1.00  0.00
ATOM   5404  H2  WAT  1784     -16.687 -11.002 -11.114  1.00  0.00
TER
ATOM   5405  O   WAT  1785     -18.348 -15.173  -9.107  1.00  0.00
ATOM   5406  H1  WAT  1785     -18.417 -16.114  -9.268  1.00  0.00
ATOM   5407  H2  WAT  1785     -17.586 -15.083  -8.534  1.00  0.00
TER
ATOM   5408  O   WAT  1786     -16.676 -16.273 -13.320  1.00  0.00
ATOM   5409  H1  WAT  1786     -17.294 -15.808 -13.884  1.00  0.00
ATOM   5410  H2  WAT  1786     -16.163 -15.580 -12.903  1.00  0.00
TER
ATOM   5411  O   WAT  1787     -11.683 -13.313  -6.911  1.00  0.00
ATOM   5412  H1  WAT  1787     -12.367 -12.643  -6.920  1.00  0.00
ATOM   5413  H2  WAT  1787     -11.143 -13.115  -7.677  1.00  0.00
TER
ATOM   5414  O   WAT  1788     -14.147 -11.469  -8.197  1.00  0.00
ATOM   5415  H1  WAT  1788     -14.134 -11.873  -9.065  1.00  0.00
ATOM   5416  H2  WAT  1788     -14.700 -10.694  -8.301  1.00  0.00
TER
ATOM   5417  O   WAT  1789     -12.852 -14.747 -13.108  1.00  0.00
ATOM   5418  H1  WAT  1789     -12.963 -15.690 -12.983  1.00  0.00
ATOM   5419  H2  WAT  1789     -12.856 -14.386 -12.222  1.00  0.00
TER
ATOM   5420  O   WAT  1790     -14.748 -16.566  -6.869  1.00  0.00
ATOM   5421  H1  WAT  1790     -14.332 -16.780  -7.703  1.00  0.00
ATOM   5422  H2  WAT  1790     -14.025 -16.309  -6.298  1.00  0.00
TER
ATOM   5423  O   WAT  1791     -17.310 -19.121 -13.752  1.00  0.00
ATOM   5424  H1  WAT  1791     -18.238 -19.187 -13.523  1.00  0.00
ATOM   5425  H2  WAT  1791     -17.158 -18.183 -13.866  1.00  0.00
TER
ATOM   5426  O   WAT  1792     -10.802 -18.167  -6.777  1.00  0.00
ATOM   5427  H1  WAT  1792     -11.630 -18.098  -7.252  1.00  0.00
ATOM   5428  H2  WAT  1792     -10.207 -17.582  -7.245  1.00  0.00
TER
ATOM   5429  O   WAT  1793     -13.281 -17.559 -13.248  1.00  0.00
ATOM   5430  H1  WAT  1793     -13.899 -17.897 -13.895  1.00  0.00
ATOM   5431  H2  WAT  1793     -13.298 -18.203 -12.540  1.00  0.00
TER
ATOM   5432  O   WAT  1794     -13.148 -11.334  -5.143  1.00  0.00
ATOM   5433  H1  WAT  1794     -13.625 -10.527  -5.336  1.00  0.00
ATOM   5434  H2  WAT  1794     -13.832 -11.986  -4.991  1.00  0.00
TER
ATOM   5435  O   WAT  1795     -15.104 -18.320 -16.241  1.00  0.00
ATOM   5436  H1  WAT  1795     -14.665 -19.158 -16.387  1.00  0.00
ATOM   5437  H2  WAT  1795     -14.391 -17.687 -16.154  1.00  0.00
TER
ATOM   5438  O   WAT  1796     -16.995 -13.380 -12.273  1.00  0.00
ATOM   5439  H1  WAT  1796     -16.555 -12.638 -12.687  1.00  0.00
ATOM   5440  H2  WAT  1796     -17.056 -13.138 -11.349  1.00  0.00
TER
ATOM   5441  O   WAT  1797      -9.568 -11.573  -0.074  1.00  0.00
ATOM   5442  H1  WAT  1797      -9.092 -11.095   0.605  1.00  0.00
ATOM   5443  H2  WAT  1797      -8.947 -11.641  -0.800  1.00  0.00
TER
ATOM   5444  O   WAT  1798     -10.165 -14.382  -2.914  1.00  0.00
ATOM   5445  H1  WAT  1798     -10.039 -14.621  -3.833  1.00  0.00
ATOM   5446  H2  WAT  1798     -10.123 -15.213  -2.442  1.00  0.00
TER
ATOM   5447  O   WAT  1799     -16.303 -10.679  -4.345  1.00  0.00
ATOM   5448  H1  WAT  1799     -15.789 -10.768  -3.543  1.00  0.00
ATOM   5449  H2  WAT  1799     -17.146 -10.333  -4.052  1.00  0.00
TER
ATOM   5450  O   WAT  1800     -14.328 -10.393 -14.916  1.00  0.00
ATOM   5451  H1  WAT  1800     -14.488 -10.683 -14.018  1.00  0.00
ATOM   5452  H2  WAT  1800     -14.493 -11.169 -15.452  1.00  0.00
TER
ATOM   5453  O   WAT  1801     -14.625 -12.885 -16.357  1.00  0.00
ATOM   5454  H1  WAT  1801     -15.319 -12.887 -17.016  1.00  0.00
ATOM   5455  H2  WAT  1801     -13.883 -13.309 -16.787  1.00  0.00
TER
ATOM   5456  O   WAT  1802     -15.060 -11.258 -12.282  1.00  0.00
ATOM   5457  H1  WAT  1802     -14.604 -12.039 -11.968  1.00  0.00
ATOM   5458  H2  WAT  1802     -14.721 -10.548 -11.738  1.00  0.00
TER
ATOM   5459  O   WAT  1803     -19.586 -19.264  -7.482  1.00  0.00
ATOM   5460  H1  WAT  1803     -19.219 -19.738  -6.736  1.00  0.00
ATOM   5461  H2  WAT  1803     -19.776 -18.390  -7.141  1.00  0.00
TER
ATOM   5462  O   WAT  1804     -12.509 -17.020  -8.774  1.00  0.00
ATOM   5463  H1  WAT  1804     -11.789 -16.525  -9.165  1.00  0.00
ATOM   5464  H2  WAT  1804     -12.711 -17.699  -9.419  1.00  0.00
TER
ATOM   5465  O   WAT  1805     -17.127 -16.950  -2.888  1.00  0.00
ATOM   5466  H1  WAT  1805     -17.194 -17.870  -3.142  1.00  0.00
ATOM   5467  H2  WAT  1805     -17.757 -16.852  -2.173  1.00  0.00
TER
ATOM   5468  O   WAT  1806     -18.337 -15.082 -15.657  1.00  0.00
ATOM   5469  H1  WAT  1806     -17.996 -14.338 -16.152  1.00  0.00
ATOM   5470  H2  WAT  1806     -19.166 -14.769 -15.294  1.00  0.00
TER
ATOM   5471  O   WAT  1807     -17.196 -14.127  -3.137  1.00  0.00
ATOM   5472  H1  WAT  1807     -17.181 -15.059  -3.355  1.00  0.00
ATOM   5473  H2  WAT  1807     -17.903 -14.041  -2.498  1.00  0.00
TER
ATOM   5474  O   WAT  1808     -12.062 -19.943 -16.867  1.00  0.00
ATOM   5475  H1  WAT  1808     -12.146 -19.512 -17.718  1.00  0.00
ATOM   5476  H2  WAT  1808     -11.343 -19.484 -16.435  1.00  0.00
TER
ATOM   5477  O   WAT  1809     -10.985 -17.487  -3.790  1.00  0.00
ATOM   5478  H1  WAT  1809     -11.710 -16.894  -3.987  1.00  0.00
ATOM   5479  H2  WAT  1809     -10.457 -17.494  -4.589  1.00  0.00
TER
ATOM   5480  O   WAT  1810     -11.033 -13.089 -14.139  1.00  0.00
ATOM   5481  H1  WAT  1810     -11.676 -13.744 -13.865  1.00  0.00
ATOM   5482  H2  WAT  1810     -11.420 -12.684 -14.915  1.00  0.00
TER
ATOM   5483  O   WAT  1811     -15.455 -15.761 -10.292  1.00  0.00
ATOM   5484  H1  WAT  1811     -15.102 -16.358 -10.952  1.00  0.00
ATOM   5485  H2  WAT  1811     -16.338 -16.086 -10.121  1.00  0.00
TER
ATOM   5486  O   WAT  1812     -19.368 -15.001 -12.885  1.00  0.00
ATOM   5487  H1  WAT  1812     -18.681 -14.454 -12.504  1.00  0.00
ATOM   5488  H2  WAT  1812     -20.155 -14.457 -12.850  1.00  0.00
TER
ATOM   5489  O   WAT  1813     -20.066 -17.996 -13.272  1.00  0.00
ATOM   5490  H1  WAT  1813     -19.609 -17.186 -13.046  1.00  0.00
ATOM   5491  H2  WAT  1813     -20.417 -18.314 -12.441  1.00  0.00
TER
ATOM   5492  O   WAT  1814     -17.762 -12.486  -6.043  1.00  0.00
ATOM   5493  H1  WAT  1814     -17.118 -12.280  -5.366  1.00  0.00
ATOM   5494  H2  WAT  1814     -17.399 -13.247  -6.496  1.00  0.00
TER
ATOM   5495  O   WAT  1815     -16.489 -14.482  -7.325  1.00  0.00
ATOM   5496  H1  WAT  1815     -15.847 -15.183  -7.212  1.00  0.00
ATOM   5497  H2  WAT  1815     -15.964 -13.703  -7.506  1.00  0.00
TER
ATOM   5498  O   WAT  1816     -12.644 -14.198 -17.601  1.00  0.00
ATOM   5499  H1  WAT  1816     -12.870 -14.915 -17.009  1.00  0.00
ATOM   5500  H2  WAT  1816     -13.034 -14.446 -18.439  1.00  0.00
TER
ATOM   5501  O   WAT  1817     -14.715 -13.683  -4.122  1.00  0.00
ATOM   5502  H1  WAT  1817     -14.380 -13.096  -3.444  1.00  0.00
ATOM   5503  H2  WAT  1817     -15.635 -13.814  -3.892  1.00  0.00
TER
ATOM   5504  O   WAT  1818     -13.062 -16.280 -15.940  1.00  0.00
ATOM   5505  H1  WAT  1818     -13.350 -15.819 -15.152  1.00  0.00
ATOM   5506  H2  WAT  1818     -12.267 -16.741 -15.672  1.00  0.00
TER
ATOM   5507  O   WAT  1819     -18.887 -13.634  -0.953  1.00  0.00
ATOM   5508  H1  WAT  1819     -19.207 -14.353  -0.408  1.00  0.00
ATOM   5509  H2  WAT  1819     -19.561 -12.958  -0.879  1.00  0.00
TER
ATOM   5510  O   WAT  1820     -17.859 -12.725 -17.347  1.00  0.00
ATOM   5511  H1  WAT  1820     -17.758 -12.929 -18.277  1.00  0.00
ATOM   5512  H2  WAT  1820     -18.759 -12.979 -17.142  1.00  0.00
TER
ATOM   5513  O   WAT  1821     -19.217 -10.206 -12.652  1.00  0.00
ATOM   5514  H1  WAT  1821     -18.963 -10.244 -13.574  1.00  0.00
ATOM   5515  H2  WAT  1821     -20.166 -10.333 -12.660  1.00  0.00
TER
ATOM   5516  O   WAT  1822     -11.210 -12.116  -9.401  1.00  0.00
ATOM   5517  H1  WAT  1822     -11.085 -11.293  -8.929  1.00  0.00
ATOM   5518  H2  WAT  1822     -10.343 -12.327  -9.749  1.00  0.00
TER
ATOM   5519  O   WAT  1823     -15.895 -14.731  -0.593  1.00  0.00
ATOM   5520  H1  WAT  1823     -16.502 -14.707  -1.334  1.00  0.00
ATOM   5521  H2  WAT  1823     -16.200 -15.462  -0.057  1.00  0.00
TER
ATOM   5522  O   WAT  1824     -14.465 -11.003  -1.982  1.00  0.00
ATOM   5523  H1  WAT  1824     -13.513 -11.087  -2.032  1.00  0.00
ATOM   5524  H2  WAT  1824     -14.613 -10.338  -1.309  1.00  0.00
TER
ATOM   5525  O   WAT  1825     -11.575 -11.623 -16.483  1.00  0.00
ATOM   5526  H1  WAT  1825     -11.860 -12.037 -17.298  1.00  0.00
ATOM   5527  H2  WAT  1825     -11.773 -10.694 -16.603  1.00  0.00
TER
ATOM   5528  O   WAT  1826     -16.870 -16.568 -17.438  1.00  0.00
ATOM   5529  H1  WAT  1826     -17.419 -16.121 -16.794  1.00  0.00
ATOM   5530  H2  WAT  1826     -16.248 -17.073 -16.915  1.00  0.00
TER
ATOM   5531  O   WAT  1827     -12.816 -15.214  -1.506  1.00  0.00
ATOM   5532  H1  WAT  1827     -12.075 -14.876  -2.009  1.00  0.00
ATOM   5533  H2  WAT  1827     -13.579 -15.044  -2.059  1.00  0.00
TER
ATOM   5534  O   WAT  1828     -14.141 -17.162  -2.971  1.00  0.00
ATOM   5535  H1  WAT  1828     -13.727 -17.008  -2.122  1.00  0.00
ATOM   5536  H2  WAT  1828     -15.076 -17.037  -2.808  1.00  0.00
TER
ATOM   5537  O   WAT  1829     -19.380 -17.210  -5.001  1.00  0.00
ATOM   5538  H1  WAT  1829     -18.961 -16.367  -5.173  1.00  0.00
ATOM   5539  H2  WAT  1829     -20.299 -17.073  -5.230  1.00  0.00
TER
ATOM   5540  O   WAT  1830     -14.705 -18.925  -5.041  1.00  0.00
ATOM   5541  H1  WAT  1830     -15.231 -18.400  -5.645  1.00  0.00
ATOM   5542  H2  WAT  1830     -14.362 -18.292  -4.410  1.00  0.00
TER
ATOM   5543  O   WAT  1831     -18.673  -9.670  -3.627  1.00  0.00
ATOM   5544  H1  WAT  1831     -18.747  -8.766  -3.319  1.00  0.00
ATOM   5545  H2  WAT  1831     -19.575  -9.988  -3.654  1.00  0.00
TER
ATOM   5546  O   WAT  1832     -18.124 -10.504 -16.004  1.00  0.00
ATOM   5547  H1  WAT  1832     -17.229 -10.165 -15.982  1.00  0.00
ATOM   5548  H2  WAT  1832     -18.093 -11.226 -16.632  1.00  0.00
TER
ATOM   5549  O   WAT  1833     -11.145 -11.973  -3.297  1.00  0.00
ATOM   5550  H1  WAT  1833     -11.745 -11.914  -4.041  1.00  0.00
ATOM   5551  H2  WAT  1833     -11.016 -12.913  -3.168  1.00  0.00
TER
ATOM   5552  O   WAT  1834      -9.905 -14.232 -17.960  1.00  0.00
ATOM   5553  H1  WAT  1834     -10.736 -14.164 -17.490  1.00  0.00
ATOM   5554  H2  WAT  1834      -9.728 -13.341 -18.264  1.00  0.00
TER
ATOM   5555  O   WAT  1835     -10.449 -17.487 -15.457  1.00  0.00
ATOM   5556  H1  WAT  1835      -9.687 -16.917 -15.351  1.00  0.00
ATOM   5557  H2  WAT  1835     -10.434 -18.054 -14.686  1.00  0.00
TER
ATOM   5558  O   WAT  1836      -9.443 -16.632 -10.613  1.00  0.00
ATOM   5559  H1  WAT  1836      -9.072 -17.415 -11.019  1.00  0.00
ATOM   5560  H2  WAT  1836      -8.803 -15.943 -10.791  1.00  0.00
TER
ATOM   5561  O   WAT  1837     -12.460 -15.248  -5.200  1.00  0.00
ATOM   5562  H1  WAT  1837     -13.274 -14.818  -4.937  1.00  0.00
ATOM   5563  H2  WAT  1837     -12.052 -14.636  -5.813  1.00  0.00
TER
ATOM   5564  O   WAT  1838     -10.397 -17.193 -18.300  1.00  0.00
ATOM   5565  H1  WAT  1838     -10.122 -16.286 -18.428  1.00  0.00
ATOM   5566  H2  WAT  1838     -10.586 -17.257 -17.364  1.00  0.00
TER
ATOM   5567  O   WAT  1839     -10.501 -19.257 -13.307  1.00  0.00
ATOM   5568  H1  WAT  1839     -10.876 -20.024 -13.739  1.00  0.00
ATOM   5569  H2  WAT  1839     -11.230 -18.874 -12.819  1.00  0.00
TER
ATOM   5570  O   WAT  1840     -12.402 -10.496 -11.673  1.00  0.00
ATOM   5571  H1  WAT  1840     -11.806 -10.818 -12.349  1.00  0.00
ATOM   5572  H2  WAT  1840     -12.144 -10.969 -10.882  1.00  0.00
TER
ATOM   5573  O   WAT  1841      -9.535 -10.489  -5.122  1.00  0.00
ATOM   5574  H1  WAT  1841     -10.029 -10.092  -5.839  1.00  0.00
ATOM   5575  H2  WAT  1841     -10.144 -11.114  -4.728  1.00  0.00
TER
ATOM   5576  O   WAT  1842     -11.851  -9.847  -7.843  1.00  0.00
ATOM   5577  H1  WAT  1842     -12.311  -9.095  -8.217  1.00  0.00
ATOM   5578  H2  WAT  1842     -12.480 -10.566  -7.902  1.00  0.00
TER
ATOM   5579  O   WAT  1843     -18.682 -10.647  -7.841  1.00  0.00
ATOM   5580  H1  WAT  1843     -18.394 -10.902  -8.718  1.00  0.00
ATOM   5581  H2  WAT  1843     -18.170 -11.199  -7.251  1.00  0.00
TER
ATOM   5582  O   WAT  1844     -18.615  -9.726  -0.475  1.00  0.00
ATOM   5583  H1  WAT  1844     -17.688  -9.961  -0.431  1.00  0.00
ATOM   5584  H2  WAT  1844     -18.630  -8.898  -0.956  1.00  0.00
TER
ATOM   5585  O   WAT  1845     -10.380 -10.183 -13.477  1.00  0.00
ATOM   5586  H1  WAT  1845     -10.205 -10.869 -14.121  1.00  0.00
ATOM   5587  H2  WAT  1845     -11.078  -9.658 -13.870  1.00  0.00
TER
ATOM   5588  O   WAT  1846     -12.047 -10.499  -0.651  1.00  0.00
ATOM   5589  H1  WAT  1846     -11.254 -10.994  -0.858  1.00  0.00
ATOM   5590  H2  WAT  1846     -11.754  -9.820  -0.043  1.00  0.00
TER
END
